# Supplementary material for: A natural user interface to integrate citizen science and physical exercise
Source: PLoS One. 2017 Feb 23;12(2):e0172587. doi: 10.1371/journal.pone.0172587 (PMC5322974; doi:10.1371/journal.pone.0172587)
Supplement: S1 Table — The table contains classification data of all anonymous participants (gender, used device, water quality data collection), along with time of completion of the task, kinematic indices calculated from raw data, and survey answers (Q4 to Q11). (XLSX) [file pone.0172587.s001.xlsx]

## Sheet: Foglio1
Participant	device	gender	condition	hand	time	sho_fl_ROM	sho_aa_ROM	elb_fl_ROM	sho_fl_rms	sho_aa_rms	elb_fl_rms	TSI_ro	TSI_pi	MPI	SM	NNSM	Q4	Q5	Q6	Q7	Q8	Q9	Q10	Q11
Par1	K	M	NC	R	108	81.8159	82.1102	92.4001	28.3921	21.4251	28.9236	4.4531	3.4678	0.42516	0.056103	0.034873	4	4	4	3	3	4	4	4
Par2	K	M	NC	R	222	97.2147	356.754	162.9	30.5266	59.4222	59.6542	3.5978	3.1357	0.34351	0.035525	0.035397	4	3	3	4	2	4	3	4
Par3	K	M	NC	R	411	119.875	359.799	167.316	38.1048	66.4044	59.0067	4.9072	4.464	0.32886	0.0307	0.047112	4	4	4	3	3	4	3	4
Par4	K	F	NC	R	254	120.567	355.343	178.438	39.1314	71.3259	69.0349	5.2883	5.5623	0.21188	0.037781	0.049414	4	4	3	4	4	4	3	3
Par5	K	M	NC	R	145	116.646	253.712	138.685	60.3474	95.5519	87.9459	3.4466	4.0038	0.3324	0.107	0.071975	4	4	4	3	4	4	3	3
Par6	K	M	NC	R	75	66.7488	104.223	82.7749	33.2798	40.6859	36.0508	4.0561	1.938	0.27488	0.098013	0.049648	4	4	4	1	4	4	4	1
Par7	K	F	NC	R	142	114.424	347.665	169.57	67.24	138.6	98.6834	4.0431	3.027	0.29174	0.064064	0.076358	4	4	4	3	3	4	3	3
Par8	K	M	NC	R	124	121.039	154.133	126.961	49.044	43.9089	51.3924	5.9251	2.8189	0.67575	0.087944	0.049393	4	3	3	4	3	4	3	3
Par9	K	M	C	L	133	102.086	124.668	120.606	40.1495	58.0388	48.3127	2.1677	0.92822	0.30915	0.09854	0.066017	3	3	3	2	3	4	3	2
Par10	K	F	C	L	123	115.567	243.458	167.396	56.0852	76.915	59.7628	5.2138	3.668	0.28126	0.11733	0.065254	3	4	4	3	3	4	3	3
Par11	K	M	C	R	75	84.7353	160.495	129.426	32.3585	38.9906	43.7337	3.878	2.765	0.2833	0.089612	0.056588	4	3	3	2	3	4	3	3
Par12	K	M	C	R	124	90.1637	99.39	114.044	40.3625	29.0743	64.5568	1.5429	1.0645	0.44274	0.068286	0.073126	3	4	3	2	2	4	4	2
Par13	K	M	C	R	111	90.5877	244.502	162.565	32.7233	88.9677	46.5243	5.2481	2.2564	0.2878	0.098896	0.054595	4	4	4	4	3	4	4	4
Par14	K	M	C	R	85	91.0213	222.767	89.5311	49.0037	152.577	50.4417	4.4656	3.204	0.14353	0.14321	0.057261	4	4	4	4	2	4	3	4
Par15	K	M	C	R	84	69.2977	155.958	120.506	24.3921	51.5819	36.9137	4.7064	1.9416	0.27022	0.065579	0.036191	4	4	3	2	3	4	4	2
Par16	K	F	C	R	127	41.0992	39.4971	46.8335	18.8772	13.9639	23.3996	3.0227	2.7736	0.33998	0.057946	0.042006	4	4	4	4	4	4	4	4
Par17	K	M	C	L	217	115.963	351.788	122.236	44.3775	117.577	68.798	7.1674	4.4724	0.25485	0.09082	0.068281	4	3	3	3	3	4	4	4
Par18	K	M	C	R	132	73.8497	190.081	127.013	28.7966	68.707	46.3587	4.3699	2.4301	0.60408	0.096785	0.043394	4	4	4	4	3	4	4	3
Par19	K	M	C	R	127	122.762	359.856	156.744	67.9587	115.238	97.2285	5.4247	2.2087	0.25703	0.077909	0.07135	4	3	3	3	2	4	3	3
Par20	K	M	NC	R	53	84.4023	139.139	110.346	38.9222	49.1535	36.8973	2.515	2.6876	0.19377	0.15996	0.048512	4	4	4	3	3	4	3	4
Par21	K	M	NC	R	66	109.124	353.357	140.64	44.8807	86.3055	57.4725	4.2037	2.5247	0.35124	0.12399	0.062888	4	4	4	3	3	4	3	0
Par22	K	M	NC	R	67	99.9491	173.091	141.909	48.8568	77.3676	79.8591	4.6837	3.9248	0.28609	0.14402	0.072656	4	4	4	2	2	4	3	2
Par23	K	M	NC	R	67	59.1308	90.7597	130.933	30.2522	35.6906	51.3257	1.3847	2.1389	0.37673	0.090956	0.063559	3	4	4	4	3	4	3	4
Par24	K	M	NC	R	63	55.0018	352.366	52.658	35.7333	140.389	38.3413	4.45	3.0408	0.14424	0.11465	0.063016	4	4	4	4	3	4	3	2
Par25	K	M	NC	R	54	86.1716	315.857	130.69	38.3539	80.7581	53.2826	3.5474	3.2955	0.27562	0.12523	0.054354	4	4	4	3	4	4	3	1
Par26	K	M	NC	R	67	60.1541	125.587	57.4317	28.0919	61.6054	31.7761	1.7633	5.1525	0.10304	0.087541	0.04878	4	4	3	3	2	4	3	3
Par27	K	M	NC	R	73	76.8853	106.499	107.135	33.38	39.1851	55.3763	1.5831	1.4963	0.4438	0.085093	0.047165	3	3	3	3	3	3	2	2
Par28	K	M	C	R	71	66.1042	138.498	37.4963	19.4746	57.2346	21.3006	2.6445	1.2326	0.20388	0.10859	0.03361	4	3	4	3	3	4	3	4
Par29	K	M	C	R	58	69.9888	111.551	37.0463	20.6385	29.9383	21.1518	2.6081	1.3083	0.21953	0.11742	0.043392	4	4	4	3	4	4	3	3
Par30	K	F	C	R	67	115.588	119.135	123.251	54.2894	73.9724	77.1785	3.0946	1.4361	0.27388	0.0944	0.080597	4	4	3	3	3	4	4	4
Par31	K	M	NC	R	65	76.0659	153.726	65.8314	41.6418	79.5473	49.2957	4.4511	2.5813	0.28777	0.13839	0.060513	4	3	3	4	3	4	3	2
Par32	K	F	NC	R	77	95.1022	141.965	140.749	48.8528	84.9606	91.1971	2.1542	1.8442	0.33699	0.069313	0.074459	4	4	3	2	3	4	3	3
Par33	K	M	C	R	60	46.6756	203.669	34.8255	14.5908	89.5249	17.0196	3.5925	1.1412	0.33328	0.1158	0.023757	4	3	4	4	3	4	3	4
Par34	K	M	C	R	70	44.5953	126.226	40.3667	18.9173	52.1754	22.6002	2.3094	1.5242	0.26876	0.087405	0.033826	4	3	4	4	4	4	4	4
Par35	K	M	C	R	118	108.129	75.2516	109.528	52.7398	30.0277	47.027	7.0751	4.2792	0.58606	0.10913	0.074294	4	3	3	2	3	4	3	4
Par36	K	M	C	R	87	58.2038	86.9347	109.288	18.951	23.6745	32.1508	4.1455	1.4033	0.46332	0.092337	0.040996	4	4	4	4	3	4	4	4
Par37	K	M	NC	R	75	86.4644	209.668	142.706	33.7946	80.7341	47.7441	2.5833	2.2083	0.19473	0.069885	0.032823	4	4	4	2	3	3	3	2
Par38	K	M	NC	R	179	133.694	345.981	170.897	63.73	154.656	81.3582	3.8634	2.7026	0.26409	0.09968	0.050928	4	4	4	3	3	4	4	4
Par39	K	M	C	R	78	53.6222	246.154	41.6635	19.2871	61.62	27.6185	2.5149	1.4797	0.34083	0.13943	0.02594	3	4	3	1	3	3	3	3
Par40	K	M	C	R	75	76.9493	106.735	84.3481	25.0852	45.4368	37.4846	2.6423	0.92431	0.17693	0.092404	0.042335	4	4	3	3	4	4	4	4
Par41	J	F	NC	-	101	-	-	-	-	-	-	-	-	-	-	-	4	3	3	2	4	4	4	3
Par42	J	M	NC	-	79	-	-	-	-	-	-	-	-	-	-	-	4	4	3	4	4	4	4	0
Par43	J	M	NC	-	76	-	-	-	-	-	-	-	-	-	-	-	4	4	3	3	4	4	4	0
Par44	J	M	NC	-	72	-	-	-	-	-	-	-	-	-	-	-	4	4	4	4	4	4	4	4
Par45	J	F	NC	-	56	-	-	-	-	-	-	-	-	-	-	-	4	3	3	3	4	4	4	3
Par46	J	M	NC	-	51	-	-	-	-	-	-	-	-	-	-	-	4	4	4	4	4	4	4	4
Par47	J	F	NC	-	53	-	-	-	-	-	-	-	-	-	-	-	4	4	4	3	4	4	4	3
Par48	J	F	NC	-	52	-	-	-	-	-	-	-	-	-	-	-	4	4	4	3	4	4	4	3
Par49	J	M	NC	-	62	-	-	-	-	-	-	-	-	-	-	-	3	4	4	3	4	4	4	3
Par50	J	M	NC	-	58	-	-	-	-	-	-	-	-	-	-	-	4	3	3	3	4	4	4	3
Par51	J	M	NC	-	89	-	-	-	-	-	-	-	-	-	-	-	4	4	4	3	3	4	3	3
Par52	J	M	NC	-	165	-	-	-	-	-	-	-	-	-	-	-	4	4	4	3	3	4	4	3
Par53	J	F	NC	-	99	-	-	-	-	-	-	-	-	-	-	-	4	4	4	3	4	4	4	4
Par54	J	M	NC	-	75	-	-	-	-	-	-	-	-	-	-	-	4	3	3	3	3	3	3	4
Par55	J	F	NC	-	61	-	-	-	-	-	-	-	-	-	-	-	4	4	4	3	4	4	4	4
Par56	J	M	NC	-	63	-	-	-	-	-	-	-	-	-	-	-	3	3	3	4	4	3	4	1
Par57	J	M	NC	-	56	-	-	-	-	-	-	-	-	-	-	-	4	4	4	3	4	4	4	4
Par58	J	F	NC	-	82	-	-	-	-	-	-	-	-	-	-	-	4	3	3	3	4	3	4	2
Par59	J	F	NC	-	63	-	-	-	-	-	-	-	-	-	-	-	4	3	3	3	4	4	4	3
Par60	J	M	NC	-	73	-	-	-	-	-	-	-	-	-	-	-	4	3	3	3	4	4	4	4
