# Supplementary material for: A natural user interface to integrate citizen science and physical exercise
Source: PLoS One. 2017 Feb 23;12(2):e0172587. doi: 10.1371/journal.pone.0172587 (PMC5322974; doi:10.1371/journal.pone.0172587)
Supplement: S1 Folder — Kinect raw data of each participant in the two kinect groups (KC and KNC). Data of each participant are saved in a binary file. Trajectories of points have been extracted form the binary file and saved in a text file. (ZIP) [file pone.0172587.s002.zip]

Archive with 121 entries (80 files):
- Raw_data/
- Raw_data/Par1/
- Raw_data/Par1/Par1_Right_NC.dat
- Raw_data/Par1/Par1_Right_NC_points.txt
- Raw_data/Par10/
- Raw_data/Par10/Par10_Left_C.dat
- Raw_data/Par10/Par10_Left_C_points.txt
- Raw_data/Par11/
- Raw_data/Par11/Par11_Right_C.dat
- Raw_data/Par11/Par11_Right_C_points.txt
- Raw_data/Par12/
- Raw_data/Par12/Par12_Right_C.dat
- Raw_data/Par12/Par12_Right_C_points.txt
- Raw_data/Par13/
- Raw_data/Par13/Par13_Right_C.dat
- Raw_data/Par13/Par13_Right_C_points.txt
- Raw_data/Par14/
- Raw_data/Par14/Par14_Right_C.dat
- Raw_data/Par14/Par14_Right_C_points.txt
- Raw_data/Par15/
- Raw_data/Par15/Par15_Right_C.dat
- Raw_data/Par15/Par15_Right_C_points.txt
- Raw_data/Par16/
- Raw_data/Par16/Par16_Right_C.dat
- Raw_data/Par16/Par16_Right_C_points.txt
- Raw_data/Par17/
- Raw_data/Par17/Par17_Left_C.dat
- Raw_data/Par17/Par17_Left_C_points.txt
- Raw_data/Par18/
- Raw_data/Par18/Par18_Right_C.dat
- Raw_data/Par18/Par18_Right_C_points.txt
- Raw_data/Par19/
- Raw_data/Par19/Par19_Right_C.dat
- Raw_data/Par19/Par19_Right_C_points.txt
- Raw_data/Par2/
- Raw_data/Par2/Par2_Right_NC.dat
- Raw_data/Par2/Par2_Right_NC_points.txt
- Raw_data/Par20/
- Raw_data/Par20/Par20_Right_NC.dat
- Raw_data/Par20/Par20_Right_NC_points.txt
- Raw_data/Par21/
- Raw_data/Par21/Par21_Right_NC.dat
- Raw_data/Par21/Par21_Right_NC_points.txt
- Raw_data/Par22/
- Raw_data/Par22/Par22_Right_NC.dat
- Raw_data/Par22/Par22_Right_NC_points.txt
- Raw_data/Par23/
- Raw_data/Par23/Par23_Right_NC.dat
- Raw_data/Par23/Par23_Right_NC_points.txt
- Raw_data/Par24/
- Raw_data/Par24/Par24_Right_NC.dat
- Raw_data/Par24/Par24_Right_NC_points.txt
- Raw_data/Par25/
- Raw_data/Par25/Par25_Right_NC.dat
- Raw_data/Par25/Par25_Right_NC_points.txt
- Raw_data/Par26/
- Raw_data/Par26/Par26_Right_NC.dat
- Raw_data/Par26/Par26_Right_NC_points.txt
- Raw_data/Par27/
- Raw_data/Par27/Par27_Right_NC.dat
- Raw_data/Par27/Par27_Right_NC_points.txt
- Raw_data/Par28/
- Raw_data/Par28/Par28_Right_C.dat
- Raw_data/Par28/Par28_Right_C_points.txt
- Raw_data/Par29/
- Raw_data/Par29/Par29_Right_C.dat
- Raw_data/Par29/Par29_Right_C_points.txt
- Raw_data/Par3/
- Raw_data/Par3/Par3_Right_NC.dat
- Raw_data/Par3/Par3_Right_NC_points.txt
- Raw_data/Par30/
- Raw_data/Par30/Par30_Right_C.dat
- Raw_data/Par30/Par30_Right_C_points.txt
- Raw_data/Par31/
- Raw_data/Par31/Par31_Right_NC.dat
- Raw_data/Par31/Par31_Right_NC_points.txt
- Raw_data/Par32/
- Raw_data/Par32/Par32_Right_NC.dat
- Raw_data/Par32/Par32_Right_NC_points.txt
- Raw_data/Par33/
- Raw_data/Par33/Par33_Right_C.dat
- Raw_data/Par33/Par33_Right_C_points.txt
- Raw_data/Par34/
- Raw_data/Par34/Par34_Right_C.dat
- Raw_data/Par34/Par34_Right_C_points.txt
- Raw_data/Par35/
- Raw_data/Par35/Par35_Right_C.dat
- Raw_data/Par35/Par35_Right_C_points.txt
- Raw_data/Par36/
- Raw_data/Par36/Par36_Right_C.dat
- Raw_data/Par36/Par36_Right_C_points.txt
- Raw_data/Par37/
- Raw_data/Par37/Par37_Right_NC.dat
- Raw_data/Par37/Par37_Right_NC_points.txt
- Raw_data/Par38/
- Raw_data/Par38/Par38_Right_NC.dat
- Raw_data/Par38/Par38_Right_NC_points.txt
- Raw_data/Par39/
- Raw_data/Par39/Par39_Right_C.dat
- Raw_data/Par39/Par39_Right_C_points.txt
- Raw_data/Par4/
- Raw_data/Par4/Par4_Right_NC.dat
- Raw_data/Par4/Par4_Right_NC_points.txt
- Raw_data/Par40/
- Raw_data/Par40/Par40_Right_C.dat
- Raw_data/Par40/Par40_Right_C_points.txt
- Raw_data/Par5/
- Raw_data/Par5/Par5_Right_NC.dat
- Raw_data/Par5/Par5_Right_NC_points.txt
- Raw_data/Par6/
- Raw_data/Par6/Par6_Right_NC.dat
- Raw_data/Par6/Par6_Right_NC_points.txt
- Raw_data/Par7/
- Raw_data/Par7/Par7_Right_NC.dat
- Raw_data/Par7/Par7_Right_NC_points.txt
- Raw_data/Par8/
- Raw_data/Par8/Par8_Right_NC.dat
- Raw_data/Par8/Par8_Right_NC_points.txt
- Raw_data/Par9/
- Raw_data/Par9/Par9_Left_C.dat
- Raw_data/Par9/Par9_Left_C_points.txt
