# Supplementary material for: A natural user interface to integrate citizen science and physical exercise
Source: PLoS One. 2017 Feb 23;12(2):e0172587. doi: 10.1371/journal.pone.0172587 (PMC5322974; doi:10.1371/journal.pone.0172587)
Supplement: S1 Folder — Kinect raw data of each participant in the two kinect groups (KC and KNC). Data of each participant are saved in a binary file. Trajectories of points have been extracted form the binary file and saved in a text file. (ZIP) [file pone.0172587.s002.zip › Raw_data/Par1/Par1_Right_NC_points.txt]

-0.075	-0.235	1.785			-0.070	-0.178	1.836			-0.070	0.151	1.831			-0.079	0.335	1.814			-0.224	0.029	1.856			-0.276	-0.231	1.859			-0.314	-0.445	1.795			-0.324	-0.524	1.772			0.035	0.058	1.813			0.107	-0.020	1.547
-0.075	-0.235	1.785			-0.070	-0.178	1.836			-0.070	0.151	1.831			-0.079	0.335	1.814			-0.224	0.029	1.856			-0.276	-0.231	1.858			-0.314	-0.445	1.794			-0.324	-0.524	1.772			0.038	0.054	1.810			0.111	-0.022	1.543
-0.075	-0.235	1.785			-0.070	-0.179	1.836			-0.070	0.151	1.831			-0.079	0.335	1.814			-0.224	0.029	1.856			-0.276	-0.231	1.858			-0.314	-0.445	1.794			-0.324	-0.525	1.772			0.041	0.050	1.807			0.114	-0.025	1.539
-0.075	-0.235	1.785			-0.070	-0.179	1.836			-0.070	0.151	1.831			-0.079	0.335	1.814			-0.224	0.029	1.856			-0.276	-0.231	1.858			-0.314	-0.446	1.794			-0.324	-0.525	1.771			0.043	0.046	1.804			0.117	-0.027	1.536
-0.075	-0.236	1.785			-0.070	-0.179	1.836			-0.070	0.151	1.831			-0.079	0.335	1.814			-0.224	0.029	1.855			-0.276	-0.231	1.858			-0.314	-0.446	1.794			-0.324	-0.525	1.771			0.045	0.043	1.802			0.120	-0.029	1.534
-0.075	-0.236	1.785			-0.070	-0.179	1.836			-0.070	0.151	1.831			-0.079	0.335	1.814			-0.224	0.029	1.855			-0.276	-0.231	1.858			-0.313	-0.446	1.794			-0.324	-0.525	1.771			0.047	0.041	1.800			0.122	-0.031	1.531
-0.076	-0.236	1.784			-0.069	-0.179	1.836			-0.070	0.151	1.831			-0.079	0.335	1.814			-0.224	0.029	1.855			-0.276	-0.231	1.858			-0.313	-0.446	1.793			-0.324	-0.525	1.771			0.049	0.038	1.798			0.125	-0.032	1.529
-0.076	-0.236	1.784			-0.069	-0.179	1.836			-0.070	0.151	1.831			-0.079	0.335	1.814			-0.224	0.029	1.855			-0.276	-0.231	1.858			-0.313	-0.446	1.793			-0.324	-0.526	1.771			0.051	0.036	1.796			0.127	-0.034	1.527
-0.076	-0.237	1.784			-0.069	-0.179	1.836			-0.070	0.151	1.831			-0.079	0.335	1.814			-0.224	0.029	1.855			-0.276	-0.231	1.858			-0.313	-0.446	1.793			-0.324	-0.526	1.771			0.052	0.034	1.794			0.129	-0.035	1.525
-0.076	-0.237	1.784			-0.069	-0.179	1.836			-0.070	0.150	1.831			-0.079	0.335	1.814			-0.224	0.029	1.855			-0.276	-0.231	1.858			-0.313	-0.447	1.793			-0.324	-0.526	1.771			0.054	0.033	1.793			0.130	-0.036	1.524
-0.076	-0.237	1.784			-0.069	-0.180	1.836			-0.070	0.150	1.830			-0.079	0.335	1.814			-0.224	0.029	1.855			-0.276	-0.231	1.857			-0.313	-0.447	1.793			-0.324	-0.526	1.771			0.055	0.031	1.792			0.132	-0.037	1.522
-0.076	-0.237	1.784			-0.069	-0.180	1.835			-0.070	0.150	1.830			-0.079	0.335	1.814			-0.224	0.029	1.855			-0.276	-0.231	1.857			-0.314	-0.448	1.793			-0.324	-0.527	1.771			0.056	0.030	1.791			0.133	-0.038	1.521
-0.076	-0.237	1.784			-0.069	-0.180	1.835			-0.070	0.150	1.830			-0.079	0.335	1.814			-0.224	0.029	1.855			-0.276	-0.231	1.857			-0.314	-0.449	1.792			-0.324	-0.528	1.771			0.057	0.029	1.790			0.133	-0.038	1.520
-0.076	-0.238	1.784			-0.069	-0.180	1.835			-0.070	0.150	1.830			-0.079	0.335	1.814			-0.225	0.029	1.854			-0.276	-0.231	1.857			-0.314	-0.450	1.792			-0.325	-0.529	1.770			0.058	0.028	1.789			0.134	-0.039	1.519
-0.076	-0.238	1.784			-0.069	-0.180	1.835			-0.070	0.150	1.830			-0.079	0.335	1.813			-0.225	0.029	1.854			-0.276	-0.231	1.857			-0.315	-0.451	1.791			-0.325	-0.530	1.770			0.059	0.027	1.788			0.134	-0.034	1.517
-0.076	-0.238	1.784			-0.069	-0.180	1.835			-0.070	0.150	1.830			-0.079	0.335	1.813			-0.225	0.029	1.854			-0.276	-0.231	1.857			-0.315	-0.452	1.791			-0.325	-0.531	1.769			0.060	0.026	1.788			0.134	-0.031	1.515
-0.076	-0.238	1.784			-0.069	-0.180	1.835			-0.071	0.150	1.830			-0.079	0.335	1.813			-0.225	0.029	1.854			-0.277	-0.231	1.856			-0.315	-0.452	1.790			-0.325	-0.532	1.768			0.061	0.026	1.787			0.134	-0.028	1.513
-0.076	-0.238	1.784			-0.069	-0.180	1.835			-0.071	0.150	1.830			-0.079	0.335	1.813			-0.225	0.029	1.854			-0.277	-0.231	1.856			-0.315	-0.453	1.789			-0.326	-0.533	1.768			0.062	0.025	1.787			0.134	-0.028	1.513
-0.076	-0.239	1.784			-0.068	-0.181	1.835			-0.071	0.150	1.830			-0.079	0.335	1.813			-0.225	0.029	1.854			-0.277	-0.231	1.856			-0.316	-0.454	1.788			-0.326	-0.534	1.767			0.063	0.025	1.786			0.135	-0.028	1.512
-0.076	-0.239	1.783			-0.068	-0.181	1.835			-0.071	0.150	1.830			-0.079	0.335	1.813			-0.225	0.029	1.853			-0.277	-0.231	1.855			-0.316	-0.455	1.788			-0.326	-0.534	1.766			0.064	0.024	1.786			0.135	-0.028	1.511
-0.076	-0.239	1.783			-0.068	-0.181	1.835			-0.071	0.150	1.829			-0.079	0.335	1.813			-0.226	0.029	1.853			-0.277	-0.231	1.855			-0.316	-0.455	1.787			-0.326	-0.535	1.765			0.065	0.024	1.786			0.136	-0.028	1.510
-0.076	-0.239	1.783			-0.068	-0.181	1.835			-0.071	0.150	1.829			-0.079	0.335	1.813			-0.226	0.029	1.853			-0.278	-0.231	1.855			-0.316	-0.456	1.786			-0.326	-0.535	1.765			0.066	0.024	1.785			0.136	-0.027	1.510
-0.077	-0.239	1.783			-0.068	-0.181	1.835			-0.071	0.150	1.829			-0.079	0.335	1.813			-0.226	0.029	1.853			-0.278	-0.231	1.854			-0.317	-0.456	1.786			-0.327	-0.536	1.764			0.066	0.023	1.785			0.150	-0.046	1.560
-0.077	-0.239	1.783			-0.068	-0.181	1.834			-0.071	0.150	1.829			-0.079	0.335	1.813			-0.226	0.029	1.853			-0.278	-0.231	1.854			-0.317	-0.457	1.785			-0.327	-0.536	1.763			0.067	0.023	1.785			0.155	-0.052	1.576
-0.077	-0.239	1.783			-0.068	-0.181	1.834			-0.071	0.150	1.829			-0.079	0.335	1.813			-0.226	0.028	1.852			-0.278	-0.231	1.854			-0.317	-0.457	1.785			-0.327	-0.537	1.763			0.068	0.023	1.785			0.157	-0.056	1.585
-0.077	-0.240	1.783			-0.068	-0.181	1.834			-0.071	0.150	1.829			-0.079	0.335	1.812			-0.227	0.028	1.852			-0.279	-0.231	1.854			-0.317	-0.457	1.784			-0.327	-0.537	1.763			0.068	0.023	1.785			0.159	-0.058	1.591
-0.077	-0.240	1.783			-0.068	-0.181	1.834			-0.072	0.150	1.829			-0.079	0.335	1.812			-0.227	0.028	1.852			-0.279	-0.231	1.853			-0.317	-0.458	1.784			-0.327	-0.537	1.762			0.069	0.023	1.785			0.161	-0.060	1.596
-0.077	-0.240	1.783			-0.068	-0.181	1.834			-0.072	0.150	1.828			-0.079	0.335	1.812			-0.227	0.028	1.852			-0.279	-0.231	1.853			-0.318	-0.458	1.784			-0.328	-0.538	1.762			0.069	0.023	1.784			0.162	-0.062	1.600
-0.077	-0.240	1.783			-0.068	-0.182	1.834			-0.072	0.150	1.828			-0.079	0.335	1.812			-0.227	0.028	1.852			-0.279	-0.231	1.853			-0.318	-0.459	1.783			-0.328	-0.538	1.762			0.070	0.023	1.784			0.163	-0.063	1.603
-0.077	-0.240	1.783			-0.068	-0.182	1.834			-0.072	0.150	1.828			-0.079	0.335	1.812			-0.228	0.028	1.851			-0.280	-0.232	1.853			-0.318	-0.459	1.783			-0.328	-0.539	1.762			0.070	0.023	1.784			0.170	-0.067	1.589
-0.077	-0.240	1.783			-0.068	-0.182	1.834			-0.072	0.150	1.828			-0.079	0.335	1.812			-0.228	0.028	1.851			-0.280	-0.232	1.852			-0.318	-0.459	1.783			-0.328	-0.539	1.762			0.071	0.023	1.785			0.173	-0.065	1.597
-0.077	-0.240	1.783			-0.068	-0.182	1.834			-0.072	0.150	1.828			-0.080	0.335	1.812			-0.228	0.028	1.851			-0.280	-0.232	1.852			-0.318	-0.460	1.783			-0.328	-0.539	1.761			0.071	0.024	1.785			0.175	-0.064	1.601
-0.078	-0.240	1.782			-0.069	-0.182	1.834			-0.073	0.150	1.828			-0.080	0.335	1.811			-0.228	0.028	1.851			-0.280	-0.232	1.852			-0.318	-0.460	1.782			-0.328	-0.540	1.761			0.071	0.024	1.785			0.175	-0.065	1.606
-0.078	-0.241	1.782			-0.069	-0.182	1.834			-0.073	0.150	1.827			-0.080	0.335	1.811			-0.229	0.028	1.851			-0.281	-0.232	1.852			-0.318	-0.461	1.782			-0.329	-0.540	1.761			0.072	0.024	1.785			0.178	-0.068	1.590
-0.078	-0.241	1.782			-0.069	-0.182	1.833			-0.073	0.150	1.827			-0.080	0.335	1.811			-0.229	0.027	1.850			-0.281	-0.232	1.851			-0.319	-0.461	1.782			-0.329	-0.541	1.761			0.072	0.024	1.785			0.180	-0.070	1.581
-0.078	-0.241	1.782			-0.069	-0.182	1.833			-0.073	0.150	1.827			-0.080	0.335	1.811			-0.229	0.027	1.850			-0.281	-0.232	1.851			-0.319	-0.461	1.782			-0.329	-0.541	1.761			0.072	0.024	1.785			0.180	-0.067	1.586
-0.078	-0.241	1.782			-0.069	-0.182	1.833			-0.073	0.150	1.827			-0.080	0.335	1.811			-0.229	0.027	1.850			-0.281	-0.232	1.851			-0.319	-0.462	1.781			-0.329	-0.541	1.761			0.072	0.024	1.785			0.180	-0.065	1.589
-0.078	-0.241	1.782			-0.069	-0.182	1.833			-0.073	0.150	1.827			-0.080	0.335	1.811			-0.230	0.027	1.850			-0.281	-0.232	1.851			-0.319	-0.462	1.781			-0.329	-0.542	1.761			0.073	0.025	1.785			0.180	-0.064	1.591
-0.078	-0.241	1.782			-0.069	-0.182	1.833			-0.074	0.150	1.827			-0.080	0.335	1.811			-0.230	0.027	1.850			-0.282	-0.232	1.851			-0.319	-0.462	1.781			-0.329	-0.542	1.760			0.073	0.025	1.785			0.181	-0.062	1.593
-0.078	-0.241	1.782			-0.069	-0.182	1.833			-0.074	0.150	1.827			-0.080	0.335	1.810			-0.230	0.027	1.850			-0.282	-0.233	1.851			-0.319	-0.462	1.781			-0.329	-0.542	1.760			0.073	0.025	1.786			0.182	-0.062	1.593
-0.079	-0.241	1.782			-0.069	-0.183	1.833			-0.074	0.150	1.826			-0.080	0.335	1.810			-0.230	0.027	1.849			-0.282	-0.233	1.851			-0.319	-0.463	1.781			-0.330	-0.542	1.760			0.073	0.025	1.786			0.183	-0.061	1.597
-0.079	-0.241	1.782			-0.069	-0.183	1.833			-0.074	0.149	1.826			-0.080	0.335	1.810			-0.230	0.027	1.849			-0.282	-0.233	1.850			-0.320	-0.463	1.781			-0.330	-0.543	1.760			0.073	0.025	1.786			0.184	-0.059	1.600
-0.079	-0.241	1.782			-0.069	-0.183	1.833			-0.074	0.149	1.826			-0.080	0.335	1.810			-0.231	0.027	1.849			-0.282	-0.233	1.850			-0.320	-0.463	1.781			-0.330	-0.543	1.760			0.073	0.025	1.786			0.184	-0.058	1.603
-0.079	-0.241	1.782			-0.069	-0.183	1.833			-0.075	0.149	1.826			-0.080	0.335	1.810			-0.231	0.027	1.849			-0.282	-0.233	1.850			-0.320	-0.463	1.780			-0.330	-0.543	1.760			0.074	0.025	1.786			0.185	-0.057	1.606
-0.079	-0.242	1.782			-0.070	-0.183	1.833			-0.075	0.149	1.826			-0.080	0.335	1.810			-0.231	0.026	1.849			-0.283	-0.233	1.850			-0.320	-0.463	1.780			-0.330	-0.543	1.760			0.074	0.025	1.786			0.187	-0.055	1.610
-0.079	-0.242	1.781			-0.070	-0.183	1.833			-0.075	0.149	1.826			-0.081	0.335	1.810			-0.231	0.026	1.849			-0.283	-0.233	1.850			-0.320	-0.463	1.780			-0.330	-0.543	1.760			0.074	0.025	1.786			0.189	-0.054	1.614
-0.079	-0.242	1.781			-0.070	-0.183	1.832			-0.075	0.149	1.825			-0.081	0.335	1.809			-0.231	0.026	1.849			-0.283	-0.233	1.850			-0.320	-0.463	1.780			-0.331	-0.543	1.760			0.074	0.025	1.786			0.192	-0.054	1.619
-0.079	-0.242	1.781			-0.070	-0.183	1.832			-0.076	0.149	1.825			-0.081	0.335	1.809			-0.231	0.026	1.849			-0.283	-0.233	1.850			-0.321	-0.463	1.780			-0.331	-0.543	1.760			0.074	0.025	1.786			0.196	-0.053	1.625
-0.080	-0.242	1.781			-0.070	-0.183	1.832			-0.076	0.149	1.825			-0.081	0.335	1.809			-0.232	0.026	1.849			-0.283	-0.233	1.850			-0.321	-0.464	1.781			-0.332	-0.543	1.760			0.074	0.025	1.786			0.200	-0.053	1.630
-0.080	-0.242	1.781			-0.070	-0.183	1.832			-0.076	0.149	1.825			-0.081	0.336	1.809			-0.232	0.026	1.848			-0.283	-0.233	1.850			-0.322	-0.464	1.781			-0.332	-0.543	1.760			0.074	0.025	1.786			0.213	-0.054	1.629
-0.080	-0.242	1.781			-0.070	-0.183	1.832			-0.077	0.149	1.825			-0.081	0.336	1.809			-0.232	0.026	1.848			-0.284	-0.233	1.850			-0.323	-0.464	1.781			-0.333	-0.543	1.761			0.074	0.025	1.786			0.221	-0.055	1.629
-0.080	-0.242	1.781			-0.071	-0.183	1.832			-0.077	0.149	1.825			-0.082	0.336	1.809			-0.232	0.026	1.848			-0.284	-0.233	1.850			-0.323	-0.463	1.782			-0.333	-0.543	1.761			0.074	0.025	1.786			0.231	-0.056	1.629
-0.080	-0.242	1.781			-0.071	-0.183	1.832			-0.077	0.149	1.824			-0.082	0.336	1.808			-0.232	0.026	1.848			-0.284	-0.233	1.850			-0.324	-0.463	1.782			-0.334	-0.543	1.762			0.074	0.025	1.786			0.239	-0.058	1.629
-0.080	-0.242	1.781			-0.071	-0.183	1.832			-0.078	0.149	1.824			-0.082	0.336	1.808			-0.233	0.026	1.848			-0.285	-0.233	1.850			-0.325	-0.463	1.783			-0.335	-0.543	1.762			0.075	0.025	1.786			0.248	-0.062	1.629
-0.081	-0.242	1.781			-0.071	-0.183	1.832			-0.078	0.149	1.824			-0.083	0.336	1.808			-0.233	0.026	1.848			-0.285	-0.233	1.850			-0.325	-0.463	1.784			-0.335	-0.543	1.763			0.075	0.025	1.786			0.255	-0.066	1.631
-0.081	-0.242	1.781			-0.071	-0.183	1.832			-0.079	0.149	1.823			-0.083	0.336	1.808			-0.233	0.026	1.848			-0.285	-0.233	1.850			-0.326	-0.463	1.784			-0.336	-0.543	1.763			0.075	0.025	1.786			0.262	-0.069	1.633
-0.081	-0.242	1.781			-0.071	-0.183	1.832			-0.080	0.148	1.823			-0.083	0.336	1.807			-0.234	0.027	1.848			-0.286	-0.233	1.850			-0.327	-0.463	1.785			-0.337	-0.543	1.764			0.075	0.025	1.786			0.269	-0.073	1.638
-0.081	-0.242	1.781			-0.072	-0.183	1.831			-0.080	0.148	1.822			-0.084	0.336	1.807			-0.234	0.027	1.847			-0.286	-0.233	1.850			-0.328	-0.464	1.785			-0.338	-0.543	1.764			0.075	0.025	1.786			0.275	-0.076	1.643
-0.081	-0.242	1.781			-0.072	-0.183	1.831			-0.081	0.148	1.822			-0.084	0.336	1.807			-0.235	0.027	1.847			-0.287	-0.233	1.850			-0.329	-0.464	1.785			-0.338	-0.544	1.764			0.075	0.024	1.786			0.278	-0.073	1.664
-0.081	-0.242	1.780			-0.072	-0.183	1.831			-0.081	0.148	1.821			-0.085	0.336	1.806			-0.235	0.027	1.847			-0.287	-0.232	1.850			-0.330	-0.464	1.786			-0.339	-0.544	1.765			0.075	0.024	1.786			0.279	-0.072	1.676
-0.081	-0.242	1.780			-0.072	-0.183	1.831			-0.082	0.148	1.821			-0.085	0.336	1.806			-0.236	0.027	1.847			-0.288	-0.232	1.850			-0.330	-0.464	1.786			-0.340	-0.544	1.765			0.075	0.024	1.787			0.281	-0.071	1.684
-0.082	-0.242	1.780			-0.073	-0.183	1.831			-0.082	0.148	1.820			-0.086	0.336	1.806			-0.236	0.027	1.846			-0.288	-0.232	1.849			-0.331	-0.465	1.786			-0.340	-0.545	1.765			0.075	0.024	1.787			0.284	-0.071	1.690
-0.082	-0.242	1.780			-0.073	-0.183	1.831			-0.083	0.148	1.820			-0.086	0.336	1.805			-0.237	0.027	1.846			-0.289	-0.232	1.849			-0.332	-0.465	1.786			-0.341	-0.545	1.765			0.075	0.024	1.787			0.286	-0.071	1.695
-0.082	-0.242	1.780			-0.073	-0.183	1.831			-0.083	0.148	1.819			-0.087	0.336	1.805			-0.237	0.027	1.845			-0.290	-0.232	1.849			-0.333	-0.465	1.785			-0.341	-0.545	1.765			0.075	0.024	1.787			0.288	-0.071	1.700
-0.082	-0.242	1.780			-0.074	-0.183	1.830			-0.084	0.148	1.819			-0.087	0.336	1.804			-0.238	0.028	1.844			-0.290	-0.232	1.848			-0.334	-0.466	1.785			-0.342	-0.545	1.764			0.075	0.024	1.788			0.290	-0.071	1.704
-0.082	-0.242	1.780			-0.074	-0.183	1.830			-0.084	0.147	1.818			-0.087	0.336	1.804			-0.238	0.028	1.844			-0.291	-0.232	1.848			-0.334	-0.466	1.784			-0.342	-0.546	1.764			0.076	0.024	1.788			0.292	-0.071	1.708
-0.082	-0.242	1.780			-0.074	-0.183	1.830			-0.084	0.147	1.818			-0.088	0.336	1.803			-0.238	0.028	1.843			-0.292	-0.231	1.847			-0.335	-0.466	1.783			-0.342	-0.546	1.763			0.076	0.024	1.789			0.294	-0.071	1.711
-0.082	-0.242	1.780			-0.074	-0.183	1.830			-0.085	0.147	1.817			-0.088	0.336	1.803			-0.239	0.028	1.842			-0.293	-0.231	1.846			-0.336	-0.466	1.781			-0.343	-0.546	1.761			0.076	0.024	1.790			0.296	-0.071	1.714
-0.082	-0.242	1.780			-0.075	-0.183	1.830			-0.085	0.147	1.817			-0.088	0.336	1.802			-0.239	0.028	1.841			-0.293	-0.231	1.845			-0.336	-0.466	1.780			-0.343	-0.546	1.759			0.077	0.024	1.790			0.297	-0.071	1.718
-0.082	-0.242	1.780			-0.075	-0.183	1.830			-0.085	0.147	1.817			-0.089	0.336	1.802			-0.240	0.029	1.840			-0.294	-0.231	1.844			-0.337	-0.466	1.778			-0.343	-0.546	1.757			0.077	0.024	1.791			0.297	-0.071	1.722
-0.082	-0.242	1.779			-0.075	-0.183	1.830			-0.086	0.147	1.816			-0.089	0.336	1.802			-0.240	0.029	1.839			-0.295	-0.230	1.843			-0.337	-0.466	1.777			-0.343	-0.546	1.755			0.077	0.024	1.792			0.298	-0.070	1.725
-0.082	-0.242	1.779			-0.075	-0.182	1.829			-0.086	0.147	1.816			-0.089	0.336	1.801			-0.240	0.029	1.839			-0.295	-0.230	1.842			-0.338	-0.466	1.775			-0.344	-0.546	1.753			0.078	0.024	1.792			0.299	-0.070	1.728
-0.082	-0.241	1.779			-0.076	-0.182	1.829			-0.086	0.147	1.815			-0.089	0.336	1.801			-0.240	0.029	1.838			-0.296	-0.230	1.840			-0.338	-0.466	1.773			-0.344	-0.545	1.750			0.078	0.024	1.793			0.299	-0.070	1.730
-0.083	-0.241	1.779			-0.076	-0.182	1.829			-0.086	0.147	1.815			-0.089	0.336	1.800			-0.241	0.029	1.837			-0.297	-0.230	1.839			-0.338	-0.466	1.771			-0.344	-0.545	1.748			0.078	0.024	1.794			0.299	-0.070	1.733
-0.083	-0.241	1.779			-0.076	-0.182	1.829			-0.087	0.147	1.815			-0.089	0.336	1.800			-0.241	0.029	1.836			-0.297	-0.230	1.838			-0.339	-0.465	1.769			-0.344	-0.545	1.747			0.079	0.024	1.794			0.299	-0.070	1.735
-0.083	-0.241	1.779			-0.076	-0.182	1.829			-0.087	0.147	1.814			-0.090	0.336	1.800			-0.241	0.030	1.835			-0.298	-0.230	1.837			-0.339	-0.465	1.768			-0.344	-0.545	1.745			0.079	0.023	1.795			0.299	-0.070	1.737
-0.083	-0.241	1.779			-0.076	-0.182	1.829			-0.087	0.147	1.814			-0.090	0.336	1.799			-0.241	0.030	1.835			-0.298	-0.230	1.836			-0.339	-0.465	1.767			-0.344	-0.545	1.743			0.079	0.023	1.796			0.300	-0.070	1.738
-0.083	-0.241	1.779			-0.077	-0.182	1.829			-0.087	0.146	1.814			-0.090	0.336	1.799			-0.242	0.030	1.834			-0.299	-0.230	1.835			-0.339	-0.465	1.766			-0.344	-0.544	1.742			0.079	0.023	1.796			0.300	-0.070	1.740
-0.083	-0.241	1.779			-0.077	-0.182	1.828			-0.087	0.146	1.813			-0.090	0.336	1.799			-0.242	0.030	1.833			-0.299	-0.229	1.834			-0.340	-0.465	1.765			-0.344	-0.544	1.741			0.080	0.023	1.797			0.299	-0.070	1.741
-0.083	-0.241	1.778			-0.077	-0.182	1.828			-0.087	0.146	1.813			-0.090	0.336	1.798			-0.242	0.030	1.833			-0.299	-0.229	1.833			-0.340	-0.465	1.764			-0.344	-0.544	1.740			0.080	0.023	1.797			0.299	-0.070	1.742
-0.083	-0.241	1.778			-0.077	-0.182	1.828			-0.088	0.146	1.813			-0.090	0.336	1.798			-0.242	0.030	1.832			-0.300	-0.229	1.832			-0.340	-0.464	1.763			-0.344	-0.544	1.739			0.080	0.023	1.798			0.298	-0.070	1.743
-0.083	-0.241	1.778			-0.077	-0.182	1.828			-0.088	0.146	1.813			-0.090	0.336	1.798			-0.242	0.030	1.832			-0.300	-0.229	1.832			-0.340	-0.464	1.762			-0.344	-0.544	1.738			0.080	0.023	1.798			0.298	-0.070	1.744
-0.083	-0.241	1.778			-0.077	-0.182	1.828			-0.088	0.146	1.812			-0.090	0.336	1.797			-0.242	0.030	1.831			-0.300	-0.229	1.831			-0.340	-0.464	1.762			-0.344	-0.544	1.738			0.081	0.023	1.798			0.297	-0.070	1.744
-0.083	-0.241	1.778			-0.077	-0.181	1.828			-0.088	0.146	1.812			-0.090	0.336	1.797			-0.243	0.030	1.831			-0.301	-0.229	1.831			-0.341	-0.464	1.761			-0.344	-0.544	1.737			0.081	0.023	1.799			0.297	-0.070	1.744
-0.083	-0.240	1.778			-0.078	-0.181	1.828			-0.088	0.146	1.812			-0.090	0.336	1.797			-0.243	0.030	1.831			-0.301	-0.229	1.830			-0.341	-0.464	1.761			-0.344	-0.544	1.737			0.081	0.023	1.799			0.296	-0.069	1.744
-0.083	-0.240	1.778			-0.078	-0.181	1.827			-0.088	0.146	1.812			-0.090	0.336	1.797			-0.243	0.030	1.830			-0.301	-0.229	1.830			-0.341	-0.464	1.761			-0.344	-0.544	1.736			0.081	0.023	1.799			0.295	-0.069	1.744
-0.083	-0.240	1.778			-0.078	-0.181	1.827			-0.088	0.146	1.811			-0.090	0.336	1.796			-0.243	0.030	1.830			-0.301	-0.229	1.829			-0.341	-0.464	1.760			-0.344	-0.544	1.736			0.081	0.023	1.800			0.294	-0.069	1.744
-0.083	-0.240	1.778			-0.078	-0.181	1.827			-0.088	0.146	1.811			-0.090	0.336	1.796			-0.243	0.030	1.830			-0.302	-0.229	1.829			-0.341	-0.464	1.760			-0.344	-0.544	1.736			0.081	0.023	1.800			0.294	-0.069	1.743
-0.083	-0.240	1.778			-0.078	-0.181	1.827			-0.088	0.146	1.811			-0.090	0.336	1.796			-0.243	0.030	1.829			-0.302	-0.229	1.829			-0.341	-0.464	1.760			-0.344	-0.544	1.735			0.081	0.023	1.800			0.293	-0.069	1.743
-0.083	-0.240	1.778			-0.078	-0.181	1.827			-0.088	0.146	1.811			-0.090	0.336	1.796			-0.243	0.030	1.829			-0.302	-0.229	1.828			-0.341	-0.464	1.759			-0.344	-0.544	1.735			0.082	0.023	1.800			0.292	-0.069	1.742
-0.083	-0.240	1.778			-0.078	-0.181	1.827			-0.089	0.146	1.811			-0.090	0.336	1.796			-0.244	0.031	1.829			-0.302	-0.229	1.828			-0.341	-0.464	1.759			-0.344	-0.544	1.735			0.082	0.023	1.801			0.291	-0.069	1.742
-0.083	-0.240	1.777			-0.078	-0.181	1.827			-0.089	0.146	1.811			-0.091	0.336	1.795			-0.244	0.031	1.829			-0.302	-0.229	1.828			-0.342	-0.464	1.759			-0.344	-0.544	1.735			0.082	0.023	1.801			0.290	-0.069	1.741
-0.083	-0.240	1.777			-0.078	-0.181	1.827			-0.089	0.146	1.810			-0.091	0.336	1.795			-0.244	0.031	1.828			-0.302	-0.229	1.827			-0.342	-0.464	1.759			-0.344	-0.544	1.734			0.082	0.023	1.801			0.289	-0.069	1.741
-0.083	-0.240	1.777			-0.079	-0.181	1.826			-0.089	0.146	1.810			-0.091	0.336	1.795			-0.244	0.031	1.828			-0.303	-0.229	1.827			-0.342	-0.464	1.758			-0.344	-0.544	1.734			0.082	0.023	1.801			0.288	-0.069	1.740
-0.083	-0.240	1.777			-0.079	-0.181	1.826			-0.089	0.146	1.810			-0.091	0.336	1.795			-0.244	0.031	1.828			-0.303	-0.229	1.827			-0.342	-0.464	1.758			-0.344	-0.544	1.734			0.082	0.023	1.801			0.287	-0.069	1.740
-0.083	-0.240	1.777			-0.079	-0.181	1.826			-0.089	0.145	1.810			-0.091	0.336	1.795			-0.245	0.031	1.828			-0.303	-0.229	1.827			-0.342	-0.465	1.758			-0.344	-0.544	1.734			0.082	0.023	1.801			0.286	-0.069	1.739
-0.083	-0.240	1.777			-0.079	-0.181	1.826			-0.089	0.145	1.810			-0.091	0.336	1.794			-0.245	0.031	1.828			-0.303	-0.229	1.827			-0.342	-0.465	1.758			-0.344	-0.544	1.734			0.082	0.023	1.802			0.285	-0.069	1.738
-0.083	-0.240	1.777			-0.079	-0.181	1.826			-0.089	0.145	1.810			-0.091	0.336	1.794			-0.245	0.031	1.828			-0.303	-0.229	1.826			-0.342	-0.465	1.758			-0.344	-0.545	1.734			0.082	0.023	1.802			0.285	-0.069	1.737
-0.083	-0.239	1.777			-0.079	-0.181	1.826			-0.089	0.145	1.810			-0.091	0.336	1.794			-0.245	0.030	1.827			-0.303	-0.229	1.826			-0.342	-0.465	1.758			-0.344	-0.545	1.734			0.082	0.023	1.802			0.284	-0.069	1.736
-0.083	-0.239	1.777			-0.079	-0.180	1.826			-0.089	0.145	1.810			-0.091	0.336	1.794			-0.245	0.030	1.827			-0.303	-0.229	1.826			-0.342	-0.465	1.758			-0.344	-0.545	1.734			0.082	0.023	1.802			0.284	-0.069	1.735
-0.083	-0.239	1.777			-0.079	-0.180	1.826			-0.089	0.145	1.809			-0.091	0.336	1.794			-0.245	0.030	1.827			-0.303	-0.230	1.826			-0.342	-0.466	1.758			-0.344	-0.545	1.734			0.082	0.022	1.802			0.283	-0.069	1.734
-0.083	-0.239	1.777			-0.079	-0.180	1.826			-0.089	0.145	1.809			-0.092	0.336	1.793			-0.246	0.030	1.827			-0.304	-0.230	1.826			-0.342	-0.466	1.758			-0.344	-0.546	1.734			0.082	0.022	1.802			0.283	-0.069	1.733
-0.083	-0.239	1.777			-0.079	-0.180	1.825			-0.089	0.145	1.809			-0.092	0.336	1.793			-0.246	0.030	1.827			-0.304	-0.230	1.826			-0.342	-0.466	1.758			-0.344	-0.546	1.734			0.082	0.022	1.802			0.283	-0.069	1.732
-0.083	-0.239	1.777			-0.079	-0.180	1.825			-0.089	0.145	1.809			-0.092	0.336	1.793			-0.246	0.030	1.827			-0.304	-0.230	1.826			-0.342	-0.466	1.758			-0.344	-0.546	1.734			0.082	0.022	1.802			0.282	-0.069	1.731
-0.083	-0.239	1.776			-0.080	-0.180	1.825			-0.089	0.145	1.809			-0.092	0.336	1.793			-0.246	0.030	1.827			-0.304	-0.230	1.825			-0.342	-0.467	1.758			-0.344	-0.547	1.734			0.082	0.022	1.802			0.282	-0.069	1.730
-0.083	-0.239	1.776			-0.080	-0.180	1.825			-0.089	0.145	1.809			-0.092	0.336	1.793			-0.247	0.030	1.827			-0.304	-0.230	1.825			-0.342	-0.467	1.758			-0.344	-0.547	1.734			0.081	0.022	1.802			0.282	-0.069	1.729
-0.083	-0.239	1.776			-0.080	-0.180	1.825			-0.089	0.145	1.809			-0.093	0.336	1.792			-0.247	0.030	1.827			-0.304	-0.230	1.825			-0.342	-0.467	1.758			-0.344	-0.547	1.734			0.081	0.022	1.802			0.282	-0.069	1.729
-0.083	-0.239	1.776			-0.080	-0.180	1.825			-0.090	0.145	1.809			-0.093	0.336	1.792			-0.247	0.030	1.827			-0.304	-0.230	1.825			-0.342	-0.468	1.758			-0.344	-0.547	1.734			0.081	0.022	1.802			0.281	-0.069	1.728
-0.083	-0.239	1.776			-0.080	-0.180	1.825			-0.090	0.145	1.809			-0.093	0.336	1.792			-0.247	0.030	1.827			-0.304	-0.230	1.825			-0.341	-0.468	1.758			-0.344	-0.548	1.734			0.081	0.022	1.802			0.281	-0.069	1.728
-0.083	-0.239	1.776			-0.080	-0.180	1.825			-0.090	0.145	1.808			-0.093	0.336	1.792			-0.247	0.030	1.827			-0.304	-0.230	1.825			-0.341	-0.468	1.758			-0.344	-0.548	1.734			0.081	0.022	1.802			0.281	-0.069	1.727
-0.083	-0.239	1.776			-0.080	-0.180	1.824			-0.090	0.145	1.808			-0.093	0.336	1.792			-0.247	0.030	1.827			-0.304	-0.231	1.825			-0.341	-0.468	1.758			-0.344	-0.548	1.734			0.081	0.022	1.802			0.281	-0.069	1.727
-0.083	-0.239	1.776			-0.080	-0.180	1.824			-0.090	0.145	1.808			-0.094	0.336	1.791			-0.248	0.030	1.827			-0.304	-0.231	1.825			-0.341	-0.469	1.758			-0.344	-0.549	1.734			0.081	0.022	1.802			0.281	-0.069	1.726
-0.083	-0.239	1.776			-0.080	-0.180	1.824			-0.090	0.145	1.808			-0.094	0.336	1.791			-0.248	0.030	1.827			-0.304	-0.231	1.825			-0.341	-0.469	1.758			-0.344	-0.549	1.734			0.081	0.022	1.802			0.280	-0.069	1.725
-0.083	-0.239	1.776			-0.080	-0.180	1.824			-0.090	0.145	1.808			-0.094	0.336	1.791			-0.248	0.030	1.827			-0.304	-0.231	1.825			-0.341	-0.469	1.758			-0.344	-0.549	1.734			0.081	0.022	1.802			0.280	-0.069	1.725
-0.083	-0.239	1.776			-0.080	-0.180	1.824			-0.090	0.145	1.808			-0.094	0.336	1.791			-0.248	0.030	1.827			-0.304	-0.231	1.825			-0.341	-0.469	1.758			-0.344	-0.549	1.734			0.080	0.022	1.802			0.280	-0.069	1.725
-0.083	-0.239	1.775			-0.081	-0.180	1.824			-0.090	0.145	1.808			-0.094	0.336	1.791			-0.248	0.030	1.827			-0.304	-0.231	1.825			-0.341	-0.470	1.758			-0.344	-0.550	1.734			0.080	0.022	1.802			0.280	-0.069	1.724
-0.083	-0.239	1.775			-0.081	-0.180	1.824			-0.090	0.145	1.808			-0.095	0.336	1.791			-0.249	0.030	1.827			-0.304	-0.231	1.825			-0.341	-0.470	1.758			-0.344	-0.550	1.734			0.080	0.022	1.802			0.280	-0.069	1.724
-0.083	-0.239	1.775			-0.081	-0.180	1.824			-0.090	0.145	1.808			-0.095	0.335	1.791			-0.249	0.030	1.827			-0.305	-0.231	1.825			-0.341	-0.470	1.758			-0.344	-0.550	1.735			0.080	0.022	1.802			0.280	-0.069	1.724
-0.084	-0.239	1.775			-0.081	-0.180	1.824			-0.090	0.145	1.808			-0.095	0.335	1.790			-0.249	0.029	1.827			-0.305	-0.232	1.825			-0.341	-0.470	1.758			-0.344	-0.550	1.735			0.080	0.022	1.802			0.280	-0.069	1.723
-0.084	-0.239	1.775			-0.081	-0.180	1.824			-0.090	0.145	1.808			-0.095	0.335	1.790			-0.249	0.029	1.827			-0.305	-0.232	1.825			-0.341	-0.470	1.758			-0.344	-0.550	1.735			0.080	0.022	1.802			0.280	-0.069	1.723
-0.084	-0.239	1.775			-0.081	-0.180	1.823			-0.090	0.145	1.808			-0.095	0.335	1.790			-0.249	0.029	1.827			-0.305	-0.232	1.825			-0.341	-0.470	1.758			-0.344	-0.550	1.735			0.080	0.022	1.802			0.279	-0.069	1.723
-0.084	-0.239	1.775			-0.081	-0.180	1.823			-0.090	0.144	1.807			-0.096	0.335	1.790			-0.249	0.029	1.827			-0.305	-0.232	1.825			-0.341	-0.470	1.758			-0.344	-0.551	1.735			0.079	0.022	1.802			0.279	-0.069	1.723
-0.084	-0.239	1.775			-0.081	-0.180	1.823			-0.090	0.144	1.807			-0.096	0.335	1.790			-0.249	0.029	1.827			-0.305	-0.232	1.825			-0.341	-0.471	1.758			-0.343	-0.551	1.735			0.079	0.022	1.801			0.279	-0.069	1.722
-0.084	-0.239	1.775			-0.081	-0.180	1.823			-0.090	0.144	1.807			-0.096	0.335	1.790			-0.250	0.029	1.827			-0.305	-0.232	1.825			-0.341	-0.471	1.758			-0.343	-0.551	1.735			0.079	0.022	1.801			0.279	-0.069	1.722
-0.084	-0.239	1.775			-0.081	-0.180	1.823			-0.090	0.144	1.807			-0.096	0.335	1.790			-0.250	0.029	1.827			-0.305	-0.232	1.825			-0.341	-0.471	1.758			-0.343	-0.551	1.735			0.079	0.022	1.801			0.279	-0.070	1.722
-0.084	-0.239	1.775			-0.081	-0.180	1.823			-0.090	0.144	1.807			-0.096	0.335	1.790			-0.250	0.029	1.827			-0.305	-0.232	1.825			-0.341	-0.471	1.758			-0.343	-0.551	1.735			0.079	0.022	1.801			0.279	-0.070	1.722
-0.084	-0.239	1.775			-0.081	-0.180	1.823			-0.090	0.144	1.807			-0.096	0.335	1.789			-0.250	0.029	1.827			-0.305	-0.233	1.825			-0.341	-0.471	1.758			-0.343	-0.551	1.735			0.079	0.022	1.801			0.279	-0.070	1.722
-0.084	-0.239	1.775			-0.081	-0.180	1.823			-0.091	0.144	1.807			-0.097	0.335	1.789			-0.250	0.029	1.827			-0.305	-0.233	1.825			-0.341	-0.471	1.758			-0.343	-0.551	1.735			0.079	0.022	1.801			0.278	-0.070	1.722
-0.084	-0.238	1.774			-0.081	-0.180	1.823			-0.091	0.144	1.807			-0.097	0.335	1.789			-0.250	0.029	1.827			-0.305	-0.233	1.825			-0.341	-0.471	1.758			-0.343	-0.551	1.735			0.079	0.022	1.801			0.278	-0.070	1.722
-0.084	-0.238	1.774			-0.081	-0.180	1.823			-0.091	0.144	1.807			-0.097	0.335	1.789			-0.250	0.029	1.827			-0.305	-0.233	1.825			-0.341	-0.471	1.758			-0.343	-0.552	1.735			0.078	0.022	1.801			0.278	-0.070	1.721
-0.084	-0.238	1.774			-0.082	-0.180	1.823			-0.091	0.144	1.807			-0.097	0.335	1.789			-0.250	0.029	1.827			-0.305	-0.233	1.825			-0.341	-0.471	1.758			-0.343	-0.552	1.735			0.078	0.022	1.801			0.278	-0.070	1.721
-0.084	-0.238	1.774			-0.082	-0.180	1.823			-0.091	0.144	1.807			-0.097	0.335	1.789			-0.250	0.029	1.827			-0.305	-0.233	1.825			-0.341	-0.471	1.758			-0.343	-0.552	1.735			0.078	0.022	1.801			0.279	-0.070	1.721
-0.084	-0.238	1.774			-0.082	-0.180	1.823			-0.091	0.144	1.807			-0.097	0.335	1.789			-0.250	0.029	1.827			-0.305	-0.233	1.825			-0.340	-0.471	1.758			-0.343	-0.552	1.735			0.078	0.022	1.801			0.278	-0.070	1.721
-0.084	-0.238	1.774			-0.082	-0.180	1.823			-0.091	0.144	1.807			-0.097	0.335	1.789			-0.251	0.029	1.827			-0.305	-0.233	1.825			-0.340	-0.472	1.758			-0.343	-0.552	1.735			0.078	0.022	1.801			0.278	-0.070	1.721
-0.084	-0.238	1.774			-0.082	-0.180	1.822			-0.091	0.144	1.807			-0.097	0.335	1.789			-0.251	0.029	1.827			-0.305	-0.233	1.825			-0.340	-0.472	1.758			-0.343	-0.552	1.735			0.078	0.022	1.801			0.278	-0.070	1.720
-0.084	-0.238	1.774			-0.082	-0.180	1.822			-0.091	0.144	1.807			-0.098	0.335	1.789			-0.251	0.028	1.827			-0.305	-0.234	1.825			-0.340	-0.472	1.759			-0.343	-0.552	1.735			0.078	0.022	1.801			0.278	-0.070	1.720
-0.084	-0.238	1.774			-0.082	-0.180	1.822			-0.091	0.144	1.807			-0.098	0.335	1.789			-0.251	0.028	1.827			-0.305	-0.234	1.825			-0.340	-0.472	1.759			-0.343	-0.552	1.736			0.078	0.022	1.801			0.278	-0.071	1.720
-0.084	-0.238	1.774			-0.082	-0.180	1.822			-0.091	0.144	1.807			-0.098	0.335	1.789			-0.251	0.028	1.827			-0.305	-0.234	1.825			-0.340	-0.472	1.759			-0.343	-0.552	1.736			0.077	0.022	1.801			0.278	-0.071	1.720
-0.085	-0.238	1.774			-0.082	-0.180	1.822			-0.091	0.144	1.807			-0.098	0.335	1.789			-0.251	0.028	1.827			-0.305	-0.234	1.825			-0.340	-0.472	1.759			-0.343	-0.552	1.736			0.077	0.022	1.800			0.278	-0.071	1.721
-0.085	-0.238	1.774			-0.082	-0.180	1.822			-0.091	0.144	1.807			-0.098	0.335	1.789			-0.251	0.028	1.827			-0.305	-0.234	1.825			-0.340	-0.472	1.759			-0.343	-0.552	1.736			0.077	0.022	1.800			0.278	-0.071	1.721
-0.085	-0.238	1.774			-0.082	-0.180	1.822			-0.091	0.144	1.807			-0.098	0.335	1.789			-0.251	0.028	1.827			-0.305	-0.234	1.825			-0.340	-0.472	1.759			-0.343	-0.552	1.736			0.077	0.022	1.800			0.278	-0.071	1.721
-0.085	-0.238	1.774			-0.082	-0.180	1.822			-0.091	0.144	1.807			-0.098	0.335	1.789			-0.251	0.028	1.827			-0.305	-0.234	1.825			-0.340	-0.472	1.759			-0.343	-0.552	1.736			0.077	0.022	1.800			0.277	-0.071	1.721
-0.085	-0.238	1.774			-0.082	-0.180	1.822			-0.091	0.144	1.806			-0.098	0.335	1.789			-0.251	0.028	1.827			-0.305	-0.234	1.825			-0.340	-0.472	1.759			-0.343	-0.552	1.736			0.077	0.022	1.800			0.277	-0.071	1.721
-0.085	-0.238	1.774			-0.082	-0.180	1.822			-0.091	0.144	1.806			-0.098	0.335	1.789			-0.252	0.028	1.827			-0.305	-0.234	1.826			-0.340	-0.472	1.759			-0.343	-0.552	1.736			0.077	0.022	1.800			0.277	-0.071	1.721
-0.085	-0.238	1.774			-0.082	-0.180	1.822			-0.091	0.144	1.806			-0.099	0.335	1.789			-0.252	0.028	1.827			-0.305	-0.234	1.826			-0.340	-0.472	1.759			-0.343	-0.552	1.736			0.077	0.022	1.800			0.277	-0.071	1.721
-0.085	-0.238	1.774			-0.082	-0.180	1.822			-0.091	0.144	1.806			-0.099	0.335	1.789			-0.252	0.028	1.827			-0.305	-0.234	1.826			-0.340	-0.471	1.759			-0.343	-0.552	1.736			0.077	0.022	1.800			0.277	-0.071	1.722
-0.085	-0.238	1.774			-0.082	-0.180	1.822			-0.091	0.144	1.806			-0.099	0.335	1.789			-0.252	0.028	1.827			-0.305	-0.235	1.826			-0.340	-0.471	1.760			-0.343	-0.552	1.736			0.076	0.022	1.800			0.276	-0.071	1.722
-0.085	-0.238	1.774			-0.082	-0.180	1.822			-0.091	0.144	1.806			-0.099	0.335	1.789			-0.252	0.028	1.827			-0.305	-0.235	1.826			-0.340	-0.471	1.760			-0.343	-0.552	1.737			0.076	0.022	1.800			0.276	-0.071	1.722
-0.085	-0.238	1.774			-0.082	-0.180	1.822			-0.091	0.144	1.806			-0.099	0.335	1.789			-0.252	0.028	1.827			-0.305	-0.235	1.826			-0.340	-0.471	1.760			-0.343	-0.552	1.737			0.076	0.022	1.800			0.276	-0.071	1.722
-0.085	-0.238	1.774			-0.082	-0.180	1.822			-0.091	0.144	1.806			-0.099	0.335	1.789			-0.252	0.028	1.828			-0.305	-0.235	1.826			-0.340	-0.471	1.760			-0.343	-0.552	1.737			0.076	0.022	1.800			0.276	-0.071	1.722
-0.085	-0.238	1.774			-0.082	-0.180	1.822			-0.091	0.144	1.806			-0.099	0.335	1.789			-0.252	0.028	1.828			-0.305	-0.235	1.826			-0.340	-0.471	1.760			-0.343	-0.552	1.737			0.076	0.022	1.800			0.276	-0.071	1.722
-0.085	-0.238	1.774			-0.082	-0.180	1.822			-0.092	0.144	1.806			-0.099	0.335	1.789			-0.252	0.028	1.828			-0.305	-0.235	1.826			-0.340	-0.471	1.760			-0.343	-0.552	1.737			0.076	0.022	1.800			0.275	-0.071	1.722
-0.085	-0.238	1.774			-0.082	-0.180	1.822			-0.092	0.144	1.806			-0.099	0.335	1.789			-0.252	0.028	1.828			-0.305	-0.235	1.826			-0.340	-0.471	1.760			-0.343	-0.552	1.737			0.076	0.022	1.800			0.275	-0.071	1.723
-0.085	-0.238	1.774			-0.082	-0.180	1.822			-0.092	0.144	1.806			-0.100	0.335	1.789			-0.252	0.028	1.828			-0.305	-0.235	1.826			-0.340	-0.471	1.760			-0.343	-0.552	1.737			0.076	0.022	1.800			0.275	-0.071	1.723
-0.085	-0.238	1.774			-0.082	-0.180	1.822			-0.092	0.144	1.806			-0.100	0.335	1.789			-0.252	0.028	1.828			-0.305	-0.235	1.826			-0.340	-0.471	1.760			-0.343	-0.552	1.737			0.076	0.022	1.800			0.274	-0.071	1.723
-0.085	-0.238	1.774			-0.082	-0.180	1.822			-0.092	0.144	1.806			-0.100	0.335	1.789			-0.253	0.028	1.828			-0.305	-0.235	1.826			-0.340	-0.471	1.760			-0.343	-0.551	1.737			0.075	0.022	1.800			0.274	-0.071	1.723
-0.085	-0.238	1.774			-0.082	-0.180	1.822			-0.092	0.144	1.806			-0.100	0.335	1.789			-0.253	0.028	1.828			-0.305	-0.235	1.826			-0.340	-0.471	1.760			-0.343	-0.551	1.737			0.075	0.022	1.800			0.274	-0.071	1.723
-0.085	-0.238	1.774			-0.082	-0.180	1.822			-0.092	0.144	1.806			-0.100	0.335	1.789			-0.253	0.028	1.828			-0.305	-0.235	1.826			-0.340	-0.471	1.760			-0.343	-0.551	1.737			0.075	0.022	1.800			0.273	-0.071	1.723
-0.085	-0.238	1.774			-0.082	-0.180	1.822			-0.092	0.144	1.806			-0.100	0.335	1.789			-0.253	0.028	1.828			-0.305	-0.235	1.826			-0.340	-0.471	1.760			-0.343	-0.551	1.737			0.075	0.022	1.800			0.273	-0.071	1.723
-0.085	-0.238	1.774			-0.083	-0.180	1.822			-0.092	0.144	1.806			-0.100	0.335	1.789			-0.253	0.028	1.828			-0.305	-0.235	1.826			-0.340	-0.471	1.760			-0.343	-0.551	1.737			0.075	0.022	1.800			0.273	-0.071	1.723
-0.085	-0.238	1.774			-0.083	-0.180	1.822			-0.092	0.144	1.806			-0.100	0.335	1.789			-0.253	0.028	1.828			-0.305	-0.235	1.826			-0.340	-0.471	1.760			-0.343	-0.551	1.737			0.075	0.022	1.800			0.273	-0.071	1.723
-0.085	-0.238	1.774			-0.083	-0.180	1.822			-0.092	0.144	1.806			-0.101	0.335	1.789			-0.253	0.028	1.828			-0.305	-0.235	1.826			-0.340	-0.471	1.760			-0.343	-0.551	1.737			0.075	0.022	1.800			0.272	-0.071	1.723
-0.085	-0.238	1.774			-0.083	-0.180	1.822			-0.092	0.144	1.806			-0.101	0.335	1.789			-0.253	0.028	1.829			-0.305	-0.236	1.826			-0.340	-0.471	1.761			-0.344	-0.551	1.737			0.075	0.022	1.800			0.272	-0.071	1.723
-0.085	-0.238	1.774			-0.083	-0.180	1.822			-0.092	0.144	1.806			-0.101	0.335	1.789			-0.253	0.028	1.829			-0.305	-0.236	1.826			-0.340	-0.471	1.761			-0.344	-0.551	1.738			0.075	0.022	1.800			0.272	-0.071	1.723
-0.085	-0.238	1.773			-0.083	-0.180	1.822			-0.092	0.144	1.806			-0.101	0.335	1.790			-0.253	0.028	1.829			-0.305	-0.236	1.827			-0.340	-0.471	1.761			-0.344	-0.551	1.738			0.075	0.022	1.799			0.272	-0.071	1.723
-0.086	-0.238	1.773			-0.083	-0.180	1.822			-0.092	0.144	1.806			-0.101	0.335	1.790			-0.253	0.028	1.829			-0.305	-0.236	1.827			-0.340	-0.471	1.761			-0.344	-0.551	1.738			0.074	0.022	1.799			0.272	-0.071	1.723
-0.086	-0.238	1.773			-0.083	-0.180	1.822			-0.092	0.144	1.806			-0.101	0.335	1.790			-0.254	0.028	1.829			-0.305	-0.236	1.827			-0.340	-0.471	1.761			-0.344	-0.551	1.738			0.074	0.022	1.799			0.271	-0.071	1.723
-0.086	-0.238	1.773			-0.083	-0.180	1.822			-0.092	0.144	1.806			-0.101	0.335	1.790			-0.254	0.028	1.829			-0.305	-0.236	1.827			-0.340	-0.471	1.761			-0.344	-0.551	1.738			0.074	0.022	1.799			0.271	-0.071	1.723
-0.086	-0.238	1.773			-0.083	-0.180	1.822			-0.093	0.144	1.806			-0.102	0.335	1.790			-0.254	0.028	1.829			-0.305	-0.236	1.827			-0.341	-0.471	1.761			-0.344	-0.551	1.738			0.074	0.022	1.799			0.271	-0.071	1.723
-0.086	-0.238	1.773			-0.083	-0.180	1.822			-0.093	0.144	1.806			-0.102	0.335	1.790			-0.254	0.028	1.829			-0.305	-0.236	1.827			-0.341	-0.471	1.761			-0.344	-0.551	1.738			0.074	0.022	1.799			0.271	-0.071	1.723
-0.086	-0.238	1.773			-0.083	-0.180	1.822			-0.093	0.144	1.806			-0.102	0.335	1.790			-0.254	0.028	1.829			-0.305	-0.236	1.827			-0.341	-0.471	1.761			-0.344	-0.551	1.738			0.074	0.022	1.799			0.271	-0.071	1.723
-0.086	-0.238	1.773			-0.083	-0.180	1.822			-0.093	0.144	1.806			-0.102	0.335	1.790			-0.254	0.027	1.829			-0.306	-0.236	1.827			-0.341	-0.471	1.761			-0.344	-0.551	1.738			0.074	0.022	1.799			0.271	-0.071	1.723
-0.086	-0.239	1.773			-0.083	-0.180	1.822			-0.093	0.144	1.806			-0.102	0.335	1.790			-0.254	0.027	1.829			-0.306	-0.236	1.827			-0.341	-0.471	1.761			-0.344	-0.551	1.738			0.074	0.022	1.799			0.270	-0.071	1.723
-0.086	-0.239	1.773			-0.083	-0.180	1.822			-0.093	0.144	1.806			-0.102	0.335	1.790			-0.254	0.027	1.829			-0.306	-0.236	1.827			-0.341	-0.471	1.762			-0.344	-0.551	1.738			0.074	0.022	1.799			0.270	-0.071	1.723
-0.086	-0.239	1.773			-0.083	-0.180	1.822			-0.093	0.144	1.806			-0.103	0.335	1.790			-0.254	0.027	1.829			-0.306	-0.236	1.827			-0.341	-0.471	1.762			-0.344	-0.551	1.738			0.074	0.022	1.799			0.270	-0.071	1.723
-0.086	-0.239	1.773			-0.083	-0.180	1.822			-0.093	0.144	1.806			-0.103	0.335	1.790			-0.254	0.027	1.829			-0.306	-0.236	1.827			-0.341	-0.471	1.762			-0.344	-0.551	1.738			0.074	0.022	1.799			0.269	-0.071	1.723
-0.086	-0.239	1.773			-0.083	-0.180	1.822			-0.093	0.144	1.806			-0.103	0.335	1.790			-0.254	0.027	1.829			-0.306	-0.236	1.827			-0.341	-0.471	1.762			-0.344	-0.552	1.738			0.073	0.022	1.799			0.269	-0.071	1.723
-0.086	-0.239	1.773			-0.083	-0.180	1.822			-0.093	0.144	1.806			-0.103	0.335	1.790			-0.254	0.027	1.829			-0.306	-0.236	1.827			-0.341	-0.471	1.762			-0.344	-0.552	1.738			0.073	0.022	1.799			0.269	-0.071	1.723
-0.086	-0.239	1.773			-0.083	-0.180	1.822			-0.093	0.144	1.806			-0.103	0.335	1.790			-0.254	0.027	1.829			-0.306	-0.236	1.827			-0.341	-0.471	1.762			-0.344	-0.552	1.738			0.073	0.022	1.799			0.268	-0.071	1.723
-0.086	-0.239	1.773			-0.083	-0.180	1.822			-0.093	0.144	1.806			-0.104	0.335	1.790			-0.254	0.027	1.829			-0.306	-0.237	1.827			-0.341	-0.472	1.762			-0.344	-0.552	1.739			0.073	0.022	1.799			0.268	-0.071	1.723
-0.086	-0.239	1.773			-0.083	-0.180	1.822			-0.093	0.145	1.806			-0.104	0.335	1.790			-0.254	0.027	1.829			-0.306	-0.237	1.828			-0.341	-0.472	1.762			-0.344	-0.552	1.739			0.073	0.022	1.799			0.268	-0.071	1.723
-0.087	-0.239	1.773			-0.083	-0.180	1.822			-0.093	0.145	1.806			-0.104	0.335	1.790			-0.255	0.027	1.829			-0.306	-0.237	1.828			-0.341	-0.472	1.762			-0.344	-0.552	1.739			0.073	0.022	1.799			0.267	-0.071	1.722
-0.087	-0.239	1.773			-0.083	-0.180	1.822			-0.093	0.145	1.806			-0.104	0.335	1.790			-0.255	0.027	1.829			-0.306	-0.237	1.828			-0.341	-0.472	1.762			-0.344	-0.552	1.739			0.073	0.022	1.799			0.267	-0.071	1.722
-0.087	-0.239	1.774			-0.084	-0.180	1.822			-0.094	0.145	1.806			-0.104	0.335	1.790			-0.255	0.027	1.829			-0.306	-0.237	1.828			-0.341	-0.472	1.762			-0.344	-0.552	1.739			0.073	0.022	1.798			0.267	-0.071	1.722
-0.087	-0.239	1.774			-0.084	-0.180	1.822			-0.094	0.145	1.806			-0.105	0.335	1.790			-0.255	0.027	1.829			-0.306	-0.237	1.828			-0.341	-0.472	1.762			-0.344	-0.552	1.739			0.073	0.022	1.798			0.266	-0.071	1.722
-0.087	-0.239	1.774			-0.084	-0.180	1.822			-0.094	0.145	1.806			-0.105	0.335	1.790			-0.255	0.027	1.830			-0.306	-0.237	1.828			-0.341	-0.472	1.762			-0.344	-0.552	1.739			0.072	0.022	1.798			0.266	-0.071	1.722
-0.087	-0.239	1.774			-0.084	-0.180	1.822			-0.094	0.145	1.806			-0.105	0.335	1.790			-0.255	0.027	1.830			-0.306	-0.237	1.828			-0.341	-0.472	1.762			-0.344	-0.552	1.739			0.072	0.022	1.798			0.266	-0.071	1.722
-0.087	-0.239	1.774			-0.084	-0.180	1.822			-0.094	0.145	1.806			-0.105	0.335	1.790			-0.255	0.027	1.830			-0.306	-0.237	1.828			-0.341	-0.472	1.762			-0.345	-0.552	1.739			0.072	0.022	1.798			0.266	-0.071	1.722
-0.087	-0.239	1.774			-0.084	-0.180	1.822			-0.094	0.145	1.806			-0.106	0.335	1.790			-0.255	0.027	1.830			-0.306	-0.237	1.828			-0.341	-0.472	1.762			-0.345	-0.552	1.739			0.072	0.022	1.798			0.266	-0.071	1.722
-0.087	-0.239	1.774			-0.084	-0.180	1.822			-0.094	0.145	1.806			-0.106	0.335	1.789			-0.255	0.027	1.830			-0.306	-0.237	1.828			-0.341	-0.472	1.762			-0.345	-0.552	1.739			0.072	0.022	1.798			0.265	-0.071	1.722
-0.087	-0.239	1.774			-0.084	-0.180	1.822			-0.094	0.145	1.806			-0.106	0.335	1.789			-0.255	0.027	1.830			-0.306	-0.237	1.828			-0.341	-0.472	1.762			-0.345	-0.552	1.739			0.072	0.022	1.798			0.265	-0.071	1.722
-0.087	-0.239	1.774			-0.084	-0.180	1.821			-0.094	0.145	1.806			-0.106	0.335	1.789			-0.255	0.027	1.830			-0.306	-0.237	1.828			-0.341	-0.472	1.762			-0.345	-0.552	1.739			0.072	0.022	1.798			0.265	-0.071	1.722
-0.088	-0.239	1.773			-0.084	-0.180	1.821			-0.094	0.145	1.806			-0.106	0.335	1.789			-0.255	0.027	1.830			-0.306	-0.237	1.828			-0.341	-0.472	1.762			-0.345	-0.552	1.739			0.072	0.022	1.798			0.265	-0.071	1.722
-0.088	-0.239	1.773			-0.084	-0.180	1.821			-0.094	0.145	1.806			-0.107	0.335	1.789			-0.255	0.027	1.830			-0.306	-0.237	1.828			-0.341	-0.472	1.762			-0.345	-0.552	1.739			0.071	0.022	1.798			0.265	-0.072	1.722
-0.088	-0.239	1.773			-0.084	-0.180	1.821			-0.094	0.145	1.806			-0.107	0.335	1.789			-0.255	0.027	1.830			-0.306	-0.237	1.828			-0.341	-0.472	1.762			-0.345	-0.552	1.739			0.071	0.022	1.798			0.265	-0.072	1.722
-0.088	-0.239	1.773			-0.084	-0.180	1.821			-0.094	0.145	1.806			-0.107	0.335	1.789			-0.255	0.027	1.830			-0.306	-0.237	1.828			-0.341	-0.472	1.762			-0.345	-0.552	1.739			0.071	0.022	1.798			0.265	-0.072	1.722
-0.088	-0.239	1.773			-0.085	-0.180	1.821			-0.095	0.145	1.806			-0.107	0.335	1.789			-0.255	0.027	1.830			-0.306	-0.237	1.828			-0.341	-0.472	1.763			-0.345	-0.552	1.739			0.071	0.022	1.798			0.265	-0.072	1.722
-0.088	-0.239	1.773			-0.085	-0.180	1.821			-0.095	0.145	1.806			-0.107	0.335	1.789			-0.256	0.027	1.830			-0.306	-0.237	1.828			-0.341	-0.472	1.763			-0.345	-0.552	1.739			0.071	0.022	1.798			0.265	-0.072	1.722
-0.088	-0.239	1.773			-0.085	-0.180	1.821			-0.095	0.145	1.806			-0.108	0.335	1.789			-0.256	0.027	1.830			-0.306	-0.237	1.828			-0.341	-0.472	1.763			-0.345	-0.552	1.739			0.071	0.022	1.798			0.264	-0.072	1.722
-0.088	-0.239	1.773			-0.085	-0.180	1.821			-0.095	0.145	1.806			-0.108	0.335	1.789			-0.256	0.027	1.830			-0.307	-0.237	1.828			-0.341	-0.472	1.763			-0.345	-0.552	1.740			0.071	0.022	1.797			0.264	-0.072	1.721
-0.088	-0.239	1.773			-0.085	-0.180	1.821			-0.095	0.145	1.806			-0.108	0.335	1.789			-0.256	0.027	1.830			-0.307	-0.237	1.828			-0.341	-0.472	1.763			-0.345	-0.552	1.740			0.071	0.022	1.797			0.264	-0.072	1.721
-0.088	-0.239	1.773			-0.085	-0.180	1.821			-0.095	0.145	1.806			-0.108	0.335	1.789			-0.256	0.027	1.830			-0.307	-0.237	1.828			-0.341	-0.472	1.763			-0.345	-0.552	1.740			0.070	0.022	1.797			0.264	-0.072	1.721
-0.088	-0.239	1.773			-0.085	-0.180	1.821			-0.095	0.145	1.806			-0.108	0.335	1.789			-0.256	0.027	1.830			-0.307	-0.238	1.828			-0.341	-0.472	1.763			-0.345	-0.552	1.740			0.070	0.022	1.797			0.264	-0.072	1.721
-0.089	-0.239	1.773			-0.085	-0.180	1.821			-0.095	0.145	1.806			-0.108	0.335	1.789			-0.256	0.027	1.830			-0.307	-0.238	1.828			-0.341	-0.472	1.763			-0.345	-0.552	1.740			0.070	0.022	1.797			0.264	-0.072	1.721
-0.089	-0.239	1.773			-0.085	-0.180	1.821			-0.095	0.145	1.806			-0.109	0.335	1.789			-0.256	0.027	1.830			-0.307	-0.238	1.828			-0.342	-0.472	1.763			-0.345	-0.553	1.740			0.070	0.022	1.797			0.264	-0.072	1.721
-0.089	-0.239	1.773			-0.085	-0.180	1.821			-0.095	0.145	1.806			-0.109	0.335	1.788			-0.256	0.027	1.830			-0.307	-0.238	1.828			-0.342	-0.472	1.763			-0.345	-0.553	1.740			0.070	0.022	1.797			0.264	-0.072	1.721
-0.089	-0.239	1.773			-0.085	-0.180	1.821			-0.095	0.145	1.806			-0.109	0.335	1.788			-0.256	0.027	1.830			-0.307	-0.238	1.828			-0.342	-0.472	1.763			-0.345	-0.553	1.740			0.070	0.022	1.797			0.264	-0.072	1.721
-0.089	-0.239	1.773			-0.086	-0.180	1.821			-0.095	0.145	1.806			-0.109	0.334	1.788			-0.256	0.027	1.830			-0.307	-0.238	1.828			-0.342	-0.472	1.763			-0.345	-0.553	1.740			0.070	0.022	1.797			0.264	-0.072	1.721
-0.089	-0.239	1.773			-0.086	-0.180	1.821			-0.096	0.145	1.806			-0.109	0.334	1.788			-0.256	0.027	1.830			-0.307	-0.238	1.828			-0.342	-0.472	1.763			-0.345	-0.553	1.740			0.070	0.022	1.797			0.264	-0.072	1.721
-0.089	-0.239	1.773			-0.086	-0.180	1.821			-0.096	0.145	1.805			-0.110	0.334	1.788			-0.256	0.027	1.830			-0.307	-0.238	1.828			-0.342	-0.472	1.763			-0.345	-0.553	1.740			0.070	0.022	1.797			0.264	-0.072	1.721
-0.089	-0.239	1.773			-0.086	-0.180	1.821			-0.096	0.145	1.805			-0.110	0.334	1.788			-0.257	0.027	1.830			-0.307	-0.238	1.828			-0.342	-0.472	1.763			-0.345	-0.553	1.740			0.069	0.022	1.797			0.264	-0.072	1.721
-0.089	-0.239	1.773			-0.086	-0.180	1.821			-0.096	0.145	1.805			-0.110	0.334	1.788			-0.257	0.027	1.830			-0.307	-0.238	1.828			-0.342	-0.473	1.763			-0.345	-0.553	1.740			0.069	0.022	1.797			0.264	-0.072	1.721
-0.089	-0.239	1.773			-0.086	-0.180	1.821			-0.096	0.145	1.805			-0.110	0.334	1.788			-0.257	0.027	1.830			-0.307	-0.238	1.828			-0.342	-0.473	1.763			-0.345	-0.553	1.740			0.069	0.022	1.797			0.264	-0.072	1.721
-0.089	-0.239	1.773			-0.086	-0.180	1.821			-0.096	0.145	1.805			-0.110	0.334	1.788			-0.257	0.027	1.830			-0.307	-0.238	1.828			-0.342	-0.473	1.763			-0.345	-0.553	1.740			0.069	0.022	1.797			0.264	-0.072	1.721
-0.090	-0.239	1.773			-0.086	-0.180	1.821			-0.096	0.145	1.805			-0.110	0.334	1.788			-0.257	0.026	1.830			-0.308	-0.238	1.828			-0.342	-0.473	1.763			-0.345	-0.553	1.740			0.069	0.022	1.797			0.263	-0.072	1.721
-0.090	-0.239	1.773			-0.086	-0.180	1.821			-0.096	0.145	1.805			-0.111	0.334	1.788			-0.257	0.026	1.830			-0.308	-0.238	1.828			-0.342	-0.473	1.763			-0.345	-0.553	1.740			0.069	0.022	1.797			0.263	-0.072	1.721
-0.090	-0.239	1.773			-0.086	-0.180	1.821			-0.096	0.145	1.805			-0.111	0.334	1.788			-0.257	0.026	1.830			-0.308	-0.239	1.828			-0.342	-0.473	1.763			-0.345	-0.553	1.740			0.069	0.022	1.797			0.263	-0.072	1.721
-0.090	-0.239	1.773			-0.086	-0.180	1.821			-0.096	0.145	1.805			-0.111	0.334	1.788			-0.257	0.026	1.830			-0.308	-0.239	1.828			-0.342	-0.473	1.763			-0.345	-0.553	1.740			0.069	0.022	1.797			0.263	-0.072	1.721
-0.090	-0.239	1.773			-0.087	-0.180	1.820			-0.096	0.145	1.805			-0.111	0.334	1.788			-0.257	0.026	1.830			-0.308	-0.239	1.828			-0.342	-0.473	1.763			-0.345	-0.553	1.740			0.069	0.022	1.797			0.263	-0.072	1.721
-0.090	-0.239	1.773			-0.087	-0.180	1.820			-0.097	0.145	1.805			-0.111	0.334	1.787			-0.257	0.026	1.830			-0.308	-0.239	1.829			-0.342	-0.473	1.763			-0.346	-0.553	1.740			0.069	0.022	1.797			0.263	-0.072	1.721
-0.090	-0.239	1.773			-0.087	-0.180	1.820			-0.097	0.145	1.805			-0.111	0.334	1.787			-0.257	0.026	1.830			-0.308	-0.239	1.829			-0.342	-0.473	1.763			-0.346	-0.553	1.740			0.069	0.022	1.797			0.263	-0.072	1.721
-0.090	-0.239	1.773			-0.087	-0.180	1.820			-0.097	0.145	1.805			-0.111	0.334	1.787			-0.257	0.026	1.830			-0.308	-0.239	1.829			-0.342	-0.473	1.763			-0.346	-0.553	1.740			0.069	0.022	1.797			0.263	-0.072	1.721
-0.090	-0.239	1.773			-0.087	-0.180	1.820			-0.097	0.145	1.805			-0.111	0.334	1.787			-0.258	0.026	1.830			-0.308	-0.239	1.829			-0.342	-0.473	1.763			-0.346	-0.553	1.740			0.068	0.022	1.797			0.263	-0.072	1.721
-0.090	-0.239	1.773			-0.087	-0.180	1.820			-0.097	0.145	1.805			-0.112	0.334	1.787			-0.258	0.026	1.830			-0.308	-0.239	1.829			-0.342	-0.473	1.763			-0.346	-0.553	1.741			0.068	0.022	1.797			0.263	-0.072	1.721
-0.090	-0.239	1.773			-0.087	-0.180	1.820			-0.097	0.145	1.805			-0.112	0.334	1.787			-0.258	0.026	1.830			-0.308	-0.239	1.829			-0.342	-0.472	1.763			-0.346	-0.553	1.741			0.068	0.022	1.796			0.263	-0.072	1.721
-0.090	-0.239	1.773			-0.087	-0.180	1.820			-0.097	0.145	1.805			-0.112	0.334	1.787			-0.258	0.026	1.829			-0.308	-0.239	1.829			-0.342	-0.472	1.763			-0.346	-0.553	1.741			0.068	0.022	1.796			0.263	-0.072	1.721
-0.090	-0.239	1.773			-0.087	-0.180	1.820			-0.097	0.145	1.805			-0.112	0.334	1.787			-0.258	0.026	1.829			-0.308	-0.239	1.829			-0.342	-0.472	1.763			-0.346	-0.553	1.741			0.068	0.022	1.796			0.263	-0.072	1.721
-0.090	-0.239	1.773			-0.087	-0.180	1.820			-0.097	0.145	1.805			-0.112	0.334	1.787			-0.258	0.026	1.829			-0.308	-0.239	1.829			-0.342	-0.472	1.763			-0.346	-0.553	1.741			0.068	0.022	1.796			0.263	-0.072	1.721
-0.091	-0.239	1.773			-0.087	-0.180	1.820			-0.097	0.145	1.805			-0.112	0.333	1.787			-0.258	0.026	1.829			-0.308	-0.239	1.829			-0.342	-0.472	1.763			-0.346	-0.553	1.741			0.068	0.022	1.796			0.263	-0.072	1.721
-0.091	-0.239	1.773			-0.087	-0.180	1.820			-0.097	0.145	1.805			-0.112	0.333	1.787			-0.258	0.026	1.829			-0.309	-0.240	1.829			-0.342	-0.472	1.763			-0.346	-0.553	1.741			0.068	0.022	1.796			0.263	-0.072	1.721
-0.091	-0.239	1.773			-0.087	-0.180	1.820			-0.097	0.145	1.805			-0.112	0.333	1.787			-0.258	0.026	1.829			-0.309	-0.240	1.829			-0.342	-0.472	1.763			-0.346	-0.553	1.741			0.068	0.022	1.796			0.263	-0.072	1.721
-0.091	-0.239	1.773			-0.087	-0.180	1.820			-0.097	0.145	1.805			-0.112	0.333	1.787			-0.258	0.026	1.829			-0.309	-0.240	1.829			-0.342	-0.472	1.763			-0.346	-0.552	1.741			0.068	0.022	1.796			0.263	-0.072	1.721
-0.091	-0.239	1.773			-0.087	-0.180	1.820			-0.097	0.144	1.805			-0.112	0.333	1.787			-0.258	0.026	1.829			-0.309	-0.240	1.829			-0.342	-0.472	1.764			-0.346	-0.552	1.741			0.068	0.022	1.796			0.263	-0.072	1.721
-0.091	-0.239	1.773			-0.088	-0.180	1.820			-0.097	0.144	1.805			-0.112	0.333	1.787			-0.258	0.026	1.829			-0.309	-0.240	1.829			-0.342	-0.472	1.764			-0.346	-0.552	1.741			0.068	0.022	1.796			0.263	-0.073	1.721
-0.091	-0.239	1.773			-0.088	-0.180	1.820			-0.098	0.144	1.805			-0.113	0.333	1.787			-0.258	0.025	1.829			-0.309	-0.240	1.829			-0.342	-0.472	1.764			-0.346	-0.552	1.742			0.068	0.022	1.796			0.263	-0.073	1.721
-0.091	-0.239	1.773			-0.088	-0.180	1.820			-0.098	0.144	1.805			-0.113	0.333	1.787			-0.258	0.025	1.829			-0.309	-0.240	1.829			-0.342	-0.472	1.764			-0.346	-0.552	1.742			0.068	0.022	1.796			0.263	-0.073	1.721
-0.091	-0.239	1.773			-0.088	-0.180	1.820			-0.098	0.144	1.805			-0.113	0.333	1.787			-0.258	0.025	1.829			-0.309	-0.240	1.829			-0.342	-0.472	1.764			-0.346	-0.552	1.742			0.068	0.022	1.796			0.263	-0.073	1.721
-0.091	-0.239	1.773			-0.088	-0.180	1.820			-0.098	0.144	1.805			-0.113	0.333	1.787			-0.258	0.025	1.829			-0.309	-0.240	1.829			-0.342	-0.472	1.764			-0.346	-0.552	1.742			0.068	0.022	1.796			0.263	-0.073	1.721
-0.091	-0.239	1.773			-0.088	-0.180	1.820			-0.098	0.144	1.805			-0.113	0.333	1.786			-0.259	0.025	1.829			-0.309	-0.240	1.829			-0.342	-0.472	1.764			-0.347	-0.552	1.742			0.068	0.022	1.796			0.263	-0.073	1.721
-0.091	-0.239	1.773			-0.088	-0.180	1.820			-0.098	0.144	1.805			-0.113	0.333	1.786			-0.259	0.025	1.829			-0.309	-0.240	1.829			-0.342	-0.472	1.764			-0.347	-0.552	1.742			0.068	0.022	1.796			0.263	-0.073	1.721
-0.091	-0.239	1.773			-0.088	-0.180	1.820			-0.098	0.144	1.804			-0.113	0.333	1.786			-0.259	0.025	1.829			-0.309	-0.240	1.829			-0.342	-0.472	1.764			-0.347	-0.552	1.742			0.068	0.022	1.796			0.263	-0.073	1.721
-0.091	-0.239	1.773			-0.088	-0.180	1.820			-0.098	0.144	1.804			-0.113	0.333	1.786			-0.259	0.025	1.829			-0.309	-0.240	1.829			-0.342	-0.472	1.764			-0.347	-0.552	1.742			0.067	0.022	1.796			0.263	-0.073	1.721
-0.091	-0.239	1.773			-0.088	-0.180	1.820			-0.098	0.144	1.804			-0.113	0.333	1.786			-0.259	0.025	1.829			-0.309	-0.240	1.829			-0.342	-0.472	1.764			-0.347	-0.552	1.742			0.067	0.022	1.796			0.263	-0.073	1.721
-0.091	-0.239	1.773			-0.088	-0.180	1.820			-0.098	0.144	1.804			-0.113	0.333	1.786			-0.259	0.025	1.829			-0.309	-0.240	1.829			-0.342	-0.472	1.764			-0.347	-0.552	1.742			0.067	0.022	1.796			0.263	-0.073	1.721
-0.091	-0.239	1.773			-0.088	-0.180	1.820			-0.098	0.144	1.804			-0.113	0.333	1.786			-0.259	0.025	1.830			-0.309	-0.240	1.829			-0.342	-0.472	1.764			-0.347	-0.552	1.742			0.067	0.022	1.796			0.263	-0.073	1.721
-0.091	-0.239	1.773			-0.088	-0.180	1.820			-0.098	0.144	1.804			-0.113	0.333	1.786			-0.259	0.025	1.830			-0.309	-0.240	1.829			-0.342	-0.472	1.764			-0.347	-0.552	1.742			0.067	0.022	1.796			0.263	-0.073	1.721
-0.091	-0.239	1.773			-0.088	-0.180	1.820			-0.098	0.144	1.804			-0.113	0.333	1.786			-0.259	0.025	1.830			-0.309	-0.241	1.829			-0.342	-0.472	1.764			-0.347	-0.552	1.742			0.067	0.022	1.796			0.263	-0.073	1.721
-0.091	-0.239	1.773			-0.088	-0.180	1.820			-0.098	0.144	1.804			-0.113	0.333	1.786			-0.259	0.025	1.830			-0.309	-0.241	1.829			-0.342	-0.472	1.764			-0.347	-0.552	1.742			0.067	0.022	1.796			0.263	-0.073	1.721
-0.092	-0.239	1.773			-0.088	-0.180	1.820			-0.098	0.144	1.804			-0.113	0.333	1.786			-0.259	0.025	1.830			-0.309	-0.241	1.829			-0.342	-0.472	1.764			-0.347	-0.552	1.742			0.067	0.022	1.796			0.263	-0.073	1.721
-0.092	-0.239	1.773			-0.088	-0.180	1.820			-0.098	0.144	1.804			-0.114	0.333	1.786			-0.259	0.025	1.830			-0.309	-0.241	1.829			-0.342	-0.472	1.764			-0.347	-0.552	1.742			0.067	0.022	1.796			0.263	-0.073	1.721
-0.092	-0.239	1.773			-0.088	-0.180	1.820			-0.098	0.144	1.804			-0.114	0.333	1.786			-0.259	0.025	1.830			-0.309	-0.241	1.829			-0.342	-0.472	1.764			-0.347	-0.553	1.742			0.067	0.022	1.796			0.263	-0.073	1.721
-0.092	-0.239	1.773			-0.088	-0.180	1.820			-0.098	0.144	1.804			-0.114	0.333	1.786			-0.259	0.025	1.830			-0.309	-0.241	1.829			-0.342	-0.472	1.764			-0.347	-0.553	1.742			0.067	0.022	1.796			0.263	-0.073	1.721
-0.092	-0.239	1.774			-0.088	-0.180	1.820			-0.098	0.144	1.804			-0.114	0.333	1.786			-0.259	0.025	1.830			-0.310	-0.241	1.829			-0.342	-0.472	1.764			-0.347	-0.553	1.742			0.067	0.022	1.796			0.263	-0.073	1.721
-0.092	-0.239	1.774			-0.088	-0.180	1.820			-0.098	0.144	1.804			-0.114	0.333	1.786			-0.259	0.025	1.830			-0.310	-0.241	1.829			-0.342	-0.472	1.764			-0.347	-0.553	1.742			0.067	0.022	1.796			0.263	-0.073	1.721
-0.092	-0.239	1.774			-0.088	-0.180	1.819			-0.098	0.144	1.804			-0.114	0.333	1.786			-0.260	0.025	1.830			-0.310	-0.241	1.829			-0.342	-0.472	1.764			-0.347	-0.553	1.742			0.067	0.022	1.796			0.263	-0.073	1.721
-0.092	-0.239	1.774			-0.089	-0.180	1.819			-0.099	0.144	1.804			-0.114	0.333	1.786			-0.260	0.025	1.830			-0.310	-0.241	1.829			-0.342	-0.472	1.764			-0.347	-0.553	1.742			0.067	0.022	1.796			0.263	-0.073	1.721
-0.092	-0.239	1.774			-0.089	-0.180	1.819			-0.099	0.144	1.804			-0.114	0.333	1.786			-0.260	0.025	1.830			-0.310	-0.241	1.829			-0.342	-0.472	1.764			-0.347	-0.553	1.742			0.067	0.022	1.796			0.263	-0.073	1.721
-0.092	-0.239	1.774			-0.089	-0.180	1.819			-0.099	0.144	1.804			-0.114	0.333	1.786			-0.260	0.025	1.830			-0.310	-0.241	1.829			-0.342	-0.472	1.764			-0.347	-0.553	1.742			0.067	0.022	1.796			0.263	-0.073	1.721
-0.092	-0.239	1.774			-0.089	-0.180	1.819			-0.099	0.144	1.804			-0.114	0.333	1.786			-0.260	0.025	1.830			-0.310	-0.241	1.829			-0.342	-0.472	1.764			-0.347	-0.553	1.742			0.067	0.022	1.796			0.263	-0.073	1.721
-0.092	-0.239	1.774			-0.089	-0.180	1.819			-0.099	0.144	1.804			-0.114	0.333	1.786			-0.260	0.025	1.830			-0.310	-0.241	1.829			-0.342	-0.472	1.764			-0.347	-0.553	1.742			0.067	0.022	1.796			0.263	-0.073	1.721
-0.092	-0.239	1.774			-0.089	-0.180	1.819			-0.099	0.144	1.804			-0.114	0.333	1.786			-0.260	0.025	1.830			-0.310	-0.241	1.829			-0.342	-0.472	1.764			-0.347	-0.553	1.742			0.067	0.022	1.796			0.263	-0.073	1.721
-0.092	-0.239	1.774			-0.089	-0.180	1.819			-0.099	0.144	1.804			-0.114	0.333	1.786			-0.260	0.025	1.830			-0.310	-0.241	1.829			-0.342	-0.472	1.764			-0.347	-0.553	1.742			0.067	0.022	1.796			0.263	-0.073	1.721
-0.092	-0.239	1.774			-0.089	-0.180	1.819			-0.099	0.144	1.804			-0.114	0.333	1.786			-0.260	0.025	1.830			-0.310	-0.241	1.829			-0.342	-0.472	1.764			-0.347	-0.553	1.742			0.067	0.022	1.796			0.263	-0.073	1.721
-0.092	-0.239	1.774			-0.089	-0.180	1.819			-0.099	0.144	1.804			-0.114	0.333	1.786			-0.260	0.025	1.830			-0.310	-0.241	1.829			-0.342	-0.472	1.764			-0.347	-0.553	1.742			0.067	0.022	1.796			0.263	-0.073	1.721
-0.092	-0.239	1.774			-0.089	-0.180	1.819			-0.099	0.144	1.804			-0.114	0.333	1.786			-0.260	0.025	1.830			-0.310	-0.241	1.829			-0.342	-0.472	1.764			-0.347	-0.553	1.742			0.067	0.022	1.796			0.263	-0.073	1.721
-0.092	-0.239	1.774			-0.089	-0.180	1.819			-0.099	0.144	1.804			-0.114	0.333	1.786			-0.260	0.025	1.830			-0.310	-0.241	1.829			-0.342	-0.472	1.764			-0.347	-0.553	1.742			0.066	0.022	1.796			0.262	-0.073	1.721
-0.092	-0.239	1.774			-0.089	-0.180	1.819			-0.099	0.144	1.804			-0.114	0.333	1.786			-0.260	0.025	1.830			-0.310	-0.241	1.829			-0.342	-0.472	1.764			-0.347	-0.553	1.742			0.066	0.022	1.796			0.262	-0.073	1.721
-0.092	-0.239	1.774			-0.089	-0.180	1.819			-0.099	0.144	1.804			-0.114	0.333	1.786			-0.260	0.025	1.830			-0.310	-0.241	1.829			-0.342	-0.472	1.764			-0.347	-0.553	1.742			0.066	0.022	1.796			0.262	-0.073	1.721
-0.092	-0.239	1.774			-0.089	-0.180	1.819			-0.099	0.144	1.804			-0.115	0.333	1.786			-0.260	0.024	1.830			-0.310	-0.241	1.829			-0.342	-0.472	1.764			-0.347	-0.553	1.742			0.066	0.022	1.796			0.262	-0.073	1.721
-0.092	-0.240	1.774			-0.089	-0.180	1.819			-0.099	0.144	1.804			-0.115	0.333	1.786			-0.260	0.024	1.830			-0.310	-0.242	1.829			-0.342	-0.472	1.764			-0.347	-0.553	1.742			0.066	0.022	1.796			0.262	-0.073	1.721
-0.092	-0.240	1.774			-0.089	-0.180	1.819			-0.099	0.144	1.804			-0.115	0.333	1.785			-0.260	0.024	1.830			-0.310	-0.242	1.829			-0.342	-0.472	1.764			-0.347	-0.553	1.742			0.066	0.022	1.796			0.262	-0.073	1.721
-0.092	-0.240	1.774			-0.089	-0.180	1.819			-0.099	0.144	1.804			-0.115	0.333	1.785			-0.260	0.024	1.830			-0.310	-0.242	1.829			-0.342	-0.472	1.764			-0.347	-0.553	1.742			0.066	0.022	1.796			0.262	-0.073	1.721
-0.092	-0.240	1.774			-0.089	-0.180	1.819			-0.099	0.144	1.804			-0.115	0.333	1.785			-0.261	0.024	1.830			-0.310	-0.242	1.829			-0.342	-0.472	1.764			-0.347	-0.553	1.742			0.066	0.022	1.796			0.262	-0.073	1.721
-0.092	-0.240	1.774			-0.089	-0.180	1.819			-0.099	0.144	1.804			-0.115	0.333	1.785			-0.261	0.024	1.830			-0.310	-0.242	1.829			-0.342	-0.472	1.764			-0.347	-0.553	1.742			0.066	0.022	1.796			0.262	-0.073	1.721
-0.092	-0.240	1.774			-0.089	-0.180	1.819			-0.099	0.144	1.804			-0.115	0.333	1.785			-0.261	0.024	1.830			-0.310	-0.242	1.829			-0.342	-0.472	1.764			-0.347	-0.553	1.742			0.066	0.022	1.796			0.262	-0.073	1.721
-0.092	-0.240	1.774			-0.089	-0.180	1.819			-0.099	0.144	1.804			-0.115	0.333	1.785			-0.261	0.024	1.830			-0.310	-0.242	1.829			-0.342	-0.472	1.764			-0.347	-0.553	1.742			0.066	0.022	1.796			0.262	-0.073	1.721
-0.092	-0.240	1.774			-0.089	-0.180	1.819			-0.099	0.144	1.804			-0.115	0.333	1.785			-0.261	0.024	1.830			-0.310	-0.242	1.829			-0.342	-0.472	1.764			-0.347	-0.553	1.742			0.066	0.022	1.796			0.262	-0.073	1.721
-0.092	-0.240	1.774			-0.089	-0.180	1.819			-0.099	0.144	1.804			-0.115	0.333	1.785			-0.261	0.024	1.830			-0.310	-0.242	1.829			-0.342	-0.472	1.764			-0.347	-0.553	1.742			0.066	0.022	1.796			0.262	-0.073	1.721
-0.092	-0.240	1.774			-0.089	-0.180	1.819			-0.099	0.144	1.804			-0.115	0.333	1.785			-0.261	0.024	1.830			-0.310	-0.242	1.829			-0.342	-0.472	1.764			-0.347	-0.553	1.742			0.066	0.022	1.796			0.262	-0.073	1.721
-0.092	-0.240	1.774			-0.089	-0.180	1.819			-0.099	0.144	1.804			-0.115	0.333	1.785			-0.261	0.024	1.830			-0.310	-0.242	1.829			-0.342	-0.472	1.764			-0.347	-0.553	1.742			0.066	0.022	1.796			0.262	-0.073	1.721
-0.092	-0.240	1.774			-0.089	-0.180	1.819			-0.099	0.144	1.804			-0.115	0.333	1.785			-0.261	0.024	1.830			-0.310	-0.242	1.829			-0.343	-0.472	1.764			-0.347	-0.553	1.742			0.066	0.022	1.796			0.261	-0.073	1.721
-0.092	-0.240	1.774			-0.089	-0.180	1.819			-0.099	0.144	1.804			-0.115	0.333	1.785			-0.261	0.024	1.830			-0.310	-0.242	1.829			-0.343	-0.472	1.764			-0.347	-0.553	1.742			0.066	0.022	1.796			0.261	-0.073	1.721
-0.092	-0.240	1.774			-0.089	-0.180	1.819			-0.099	0.144	1.804			-0.115	0.333	1.784			-0.261	0.024	1.830			-0.310	-0.242	1.829			-0.343	-0.472	1.764			-0.347	-0.553	1.742			0.066	0.022	1.795			0.261	-0.073	1.721
-0.092	-0.240	1.774			-0.089	-0.180	1.819			-0.099	0.144	1.804			-0.116	0.333	1.784			-0.261	0.024	1.830			-0.310	-0.242	1.829			-0.343	-0.472	1.764			-0.347	-0.553	1.742			0.065	0.022	1.795			0.261	-0.073	1.721
-0.092	-0.240	1.774			-0.089	-0.180	1.819			-0.099	0.144	1.804			-0.116	0.333	1.784			-0.261	0.024	1.830			-0.310	-0.242	1.829			-0.343	-0.472	1.764			-0.347	-0.553	1.742			0.065	0.022	1.795			0.261	-0.073	1.721
-0.092	-0.240	1.774			-0.089	-0.180	1.819			-0.099	0.144	1.804			-0.116	0.333	1.784			-0.261	0.024	1.830			-0.310	-0.242	1.829			-0.343	-0.472	1.764			-0.347	-0.553	1.742			0.065	0.022	1.795			0.261	-0.073	1.721
-0.092	-0.240	1.774			-0.089	-0.180	1.819			-0.099	0.144	1.804			-0.116	0.333	1.784			-0.261	0.024	1.830			-0.310	-0.242	1.829			-0.343	-0.472	1.764			-0.347	-0.553	1.742			0.065	0.022	1.795			0.261	-0.073	1.721
-0.092	-0.240	1.774			-0.089	-0.180	1.819			-0.099	0.144	1.804			-0.116	0.333	1.784			-0.261	0.024	1.830			-0.310	-0.242	1.829			-0.343	-0.472	1.764			-0.347	-0.553	1.742			0.065	0.022	1.795			0.260	-0.073	1.721
-0.092	-0.240	1.774			-0.089	-0.180	1.819			-0.099	0.144	1.804			-0.116	0.333	1.784			-0.261	0.024	1.830			-0.310	-0.242	1.829			-0.343	-0.472	1.764			-0.347	-0.553	1.742			0.065	0.022	1.795			0.260	-0.073	1.721
-0.092	-0.240	1.774			-0.089	-0.180	1.819			-0.099	0.144	1.804			-0.116	0.333	1.783			-0.261	0.024	1.830			-0.310	-0.242	1.829			-0.343	-0.472	1.764			-0.347	-0.553	1.742			0.065	0.022	1.795			0.260	-0.073	1.721
-0.092	-0.240	1.774			-0.089	-0.180	1.819			-0.099	0.144	1.804			-0.116	0.333	1.783			-0.261	0.024	1.830			-0.310	-0.242	1.829			-0.343	-0.472	1.764			-0.347	-0.553	1.742			0.065	0.022	1.795			0.260	-0.074	1.720
-0.092	-0.240	1.774			-0.089	-0.180	1.819			-0.099	0.144	1.804			-0.116	0.333	1.783			-0.261	0.024	1.830			-0.310	-0.242	1.829			-0.343	-0.472	1.764			-0.347	-0.553	1.742			0.065	0.022	1.795			0.260	-0.074	1.720
-0.092	-0.240	1.774			-0.089	-0.180	1.819			-0.099	0.144	1.804			-0.116	0.333	1.783			-0.262	0.024	1.830			-0.310	-0.242	1.829			-0.343	-0.472	1.764			-0.347	-0.553	1.742			0.065	0.022	1.795			0.260	-0.074	1.720
-0.092	-0.240	1.774			-0.089	-0.180	1.819			-0.099	0.144	1.804			-0.116	0.333	1.783			-0.262	0.024	1.830			-0.310	-0.242	1.829			-0.343	-0.472	1.764			-0.347	-0.553	1.742			0.065	0.022	1.794			0.259	-0.074	1.720
-0.092	-0.240	1.774			-0.089	-0.180	1.819			-0.099	0.144	1.804			-0.116	0.333	1.783			-0.262	0.024	1.830			-0.310	-0.242	1.829			-0.342	-0.472	1.764			-0.347	-0.553	1.742			0.065	0.022	1.794			0.259	-0.074	1.720
-0.093	-0.240	1.774			-0.089	-0.180	1.819			-0.099	0.144	1.804			-0.116	0.333	1.783			-0.262	0.024	1.830			-0.310	-0.242	1.829			-0.342	-0.472	1.764			-0.347	-0.553	1.742			0.065	0.022	1.794			0.257	-0.073	1.719
-0.093	-0.240	1.774			-0.089	-0.180	1.819			-0.099	0.144	1.803			-0.116	0.333	1.783			-0.262	0.024	1.831			-0.310	-0.242	1.829			-0.342	-0.472	1.764			-0.347	-0.553	1.742			0.065	0.022	1.794			0.255	-0.073	1.717
-0.093	-0.240	1.774			-0.089	-0.180	1.819			-0.099	0.144	1.803			-0.116	0.333	1.783			-0.262	0.024	1.831			-0.310	-0.242	1.829			-0.342	-0.472	1.764			-0.347	-0.553	1.742			0.065	0.022	1.794			0.252	-0.073	1.713
-0.093	-0.240	1.774			-0.089	-0.180	1.819			-0.100	0.144	1.803			-0.116	0.333	1.783			-0.262	0.024	1.831			-0.310	-0.242	1.829			-0.342	-0.472	1.764			-0.347	-0.553	1.742			0.065	0.022	1.794			0.249	-0.079	1.687
-0.093	-0.240	1.773			-0.089	-0.180	1.819			-0.100	0.144	1.803			-0.117	0.333	1.783			-0.262	0.024	1.831			-0.310	-0.242	1.829			-0.342	-0.472	1.764			-0.347	-0.553	1.742			0.065	0.022	1.794			0.244	-0.079	1.679
-0.093	-0.240	1.773			-0.089	-0.180	1.819			-0.100	0.144	1.803			-0.117	0.333	1.783			-0.262	0.024	1.831			-0.310	-0.243	1.829			-0.342	-0.472	1.764			-0.347	-0.553	1.742			0.065	0.022	1.794			0.241	-0.079	1.673
-0.093	-0.240	1.773			-0.089	-0.180	1.819			-0.099	0.144	1.804			-0.117	0.333	1.783			-0.262	0.024	1.831			-0.310	-0.243	1.829			-0.342	-0.472	1.764			-0.347	-0.553	1.742			0.065	0.022	1.794			0.232	-0.081	1.656
-0.093	-0.240	1.773			-0.089	-0.180	1.819			-0.099	0.144	1.804			-0.117	0.333	1.783			-0.262	0.024	1.832			-0.310	-0.243	1.830			-0.342	-0.472	1.764			-0.347	-0.553	1.742			0.065	0.022	1.794			0.224	-0.076	1.650
-0.093	-0.240	1.773			-0.089	-0.180	1.819			-0.099	0.144	1.804			-0.117	0.333	1.783			-0.262	0.024	1.832			-0.309	-0.243	1.830			-0.342	-0.472	1.765			-0.346	-0.553	1.743			0.064	0.023	1.794			0.218	-0.071	1.645
-0.093	-0.240	1.774			-0.089	-0.180	1.819			-0.099	0.144	1.804			-0.117	0.333	1.783			-0.262	0.024	1.833			-0.309	-0.243	1.831			-0.342	-0.471	1.766			-0.346	-0.552	1.743			0.064	0.023	1.793			0.210	-0.066	1.637
-0.093	-0.240	1.774			-0.089	-0.180	1.819			-0.099	0.144	1.804			-0.117	0.333	1.783			-0.262	0.024	1.834			-0.308	-0.243	1.832			-0.341	-0.471	1.767			-0.346	-0.552	1.744			0.064	0.023	1.792			0.201	-0.060	1.628
-0.093	-0.240	1.774			-0.089	-0.180	1.819			-0.099	0.144	1.804			-0.117	0.333	1.783			-0.262	0.024	1.836			-0.308	-0.243	1.834			-0.341	-0.471	1.769			-0.346	-0.552	1.746			0.063	0.023	1.791			0.192	-0.052	1.610
-0.093	-0.240	1.774			-0.088	-0.180	1.819			-0.099	0.144	1.804			-0.117	0.333	1.784			-0.261	0.024	1.837			-0.307	-0.244	1.837			-0.340	-0.468	1.773			-0.346	-0.549	1.749			0.063	0.023	1.790			0.186	-0.048	1.596
-0.093	-0.240	1.774			-0.088	-0.180	1.819			-0.099	0.144	1.805			-0.117	0.333	1.784			-0.261	0.024	1.839			-0.306	-0.244	1.839			-0.339	-0.467	1.777			-0.345	-0.547	1.753			0.062	0.024	1.788			0.180	-0.045	1.591
-0.093	-0.240	1.774			-0.088	-0.180	1.819			-0.099	0.144	1.805			-0.117	0.333	1.785			-0.261	0.024	1.840			-0.304	-0.244	1.842			-0.338	-0.467	1.781			-0.345	-0.547	1.756			0.060	0.024	1.786			0.176	-0.042	1.588
-0.093	-0.240	1.774			-0.088	-0.180	1.819			-0.099	0.144	1.805			-0.117	0.333	1.786			-0.261	0.024	1.842			-0.303	-0.244	1.845			-0.337	-0.466	1.785			-0.345	-0.546	1.761			0.059	0.025	1.784			0.173	-0.040	1.584
-0.093	-0.240	1.774			-0.087	-0.180	1.819			-0.099	0.144	1.805			-0.117	0.333	1.786			-0.261	0.023	1.844			-0.302	-0.245	1.849			-0.336	-0.465	1.790			-0.344	-0.545	1.766			0.058	0.025	1.782			0.170	-0.038	1.581
-0.093	-0.240	1.774			-0.087	-0.180	1.820			-0.099	0.144	1.806			-0.117	0.333	1.787			-0.260	0.023	1.847			-0.300	-0.246	1.852			-0.335	-0.464	1.795			-0.343	-0.545	1.772			0.056	0.026	1.780			0.167	-0.036	1.579
-0.093	-0.240	1.774			-0.087	-0.181	1.820			-0.099	0.145	1.806			-0.117	0.333	1.788			-0.260	0.023	1.849			-0.299	-0.246	1.855			-0.334	-0.464	1.800			-0.342	-0.544	1.777			0.055	0.026	1.778			0.163	-0.038	1.575
-0.093	-0.240	1.774			-0.086	-0.181	1.820			-0.099	0.145	1.806			-0.117	0.333	1.789			-0.260	0.023	1.851			-0.298	-0.246	1.858			-0.333	-0.461	1.806			-0.341	-0.542	1.783			0.054	0.027	1.776			0.154	-0.039	1.561
-0.093	-0.240	1.774			-0.086	-0.181	1.820			-0.099	0.145	1.807			-0.118	0.333	1.790			-0.260	0.022	1.853			-0.297	-0.247	1.861			-0.331	-0.458	1.813			-0.340	-0.538	1.790			0.052	0.028	1.775			0.151	-0.036	1.559
-0.093	-0.240	1.774			-0.086	-0.181	1.820			-0.099	0.145	1.807			-0.118	0.333	1.791			-0.260	0.022	1.855			-0.296	-0.247	1.864			-0.329	-0.455	1.818			-0.339	-0.536	1.796			0.051	0.028	1.773			0.149	-0.034	1.558
-0.093	-0.240	1.774			-0.085	-0.181	1.820			-0.099	0.145	1.807			-0.118	0.333	1.792			-0.260	0.022	1.857			-0.295	-0.247	1.867			-0.328	-0.453	1.822			-0.338	-0.534	1.800			0.049	0.028	1.772			0.146	-0.033	1.557
-0.093	-0.240	1.774			-0.085	-0.181	1.821			-0.099	0.146	1.808			-0.118	0.333	1.793			-0.259	0.022	1.859			-0.294	-0.247	1.869			-0.327	-0.452	1.825			-0.337	-0.532	1.803			0.048	0.029	1.770			0.144	-0.031	1.556
-0.093	-0.240	1.774			-0.085	-0.181	1.821			-0.099	0.146	1.808			-0.119	0.333	1.793			-0.259	0.022	1.860			-0.293	-0.247	1.871			-0.327	-0.450	1.828			-0.337	-0.531	1.806			0.047	0.029	1.769			0.142	-0.030	1.555
-0.093	-0.240	1.774			-0.085	-0.181	1.821			-0.099	0.146	1.809			-0.119	0.333	1.794			-0.259	0.022	1.862			-0.292	-0.248	1.873			-0.326	-0.449	1.831			-0.336	-0.530	1.809			0.046	0.030	1.768			0.141	-0.029	1.555
-0.093	-0.240	1.774			-0.084	-0.181	1.821			-0.099	0.146	1.809			-0.119	0.333	1.795			-0.259	0.022	1.863			-0.292	-0.248	1.874			-0.326	-0.448	1.833			-0.336	-0.529	1.811			0.045	0.030	1.767			0.139	-0.028	1.554
-0.093	-0.240	1.774			-0.084	-0.181	1.821			-0.099	0.146	1.809			-0.120	0.333	1.796			-0.259	0.021	1.864			-0.291	-0.248	1.876			-0.325	-0.448	1.835			-0.335	-0.528	1.813			0.044	0.030	1.766			0.137	-0.027	1.554
-0.093	-0.240	1.774			-0.084	-0.181	1.821			-0.099	0.147	1.810			-0.120	0.333	1.796			-0.259	0.021	1.865			-0.290	-0.248	1.877			-0.325	-0.447	1.836			-0.335	-0.528	1.814			0.043	0.031	1.765			0.136	-0.027	1.553
-0.093	-0.240	1.774			-0.084	-0.181	1.822			-0.099	0.147	1.810			-0.120	0.333	1.797			-0.259	0.021	1.866			-0.290	-0.248	1.878			-0.324	-0.447	1.838			-0.335	-0.527	1.816			0.042	0.031	1.764			0.135	-0.027	1.553
-0.094	-0.240	1.775			-0.084	-0.181	1.822			-0.099	0.147	1.810			-0.120	0.334	1.798			-0.259	0.021	1.867			-0.290	-0.248	1.879			-0.324	-0.446	1.839			-0.335	-0.527	1.817			0.042	0.031	1.763			0.133	-0.027	1.553
-0.094	-0.240	1.775			-0.083	-0.181	1.822			-0.099	0.147	1.810			-0.120	0.334	1.798			-0.259	0.021	1.868			-0.289	-0.248	1.880			-0.324	-0.446	1.840			-0.334	-0.526	1.818			0.041	0.032	1.762			0.132	-0.028	1.554
-0.094	-0.240	1.775			-0.083	-0.181	1.822			-0.099	0.147	1.811			-0.121	0.334	1.799			-0.258	0.021	1.869			-0.289	-0.249	1.881			-0.323	-0.445	1.841			-0.334	-0.526	1.820			0.040	0.032	1.762			0.132	-0.028	1.554
-0.094	-0.240	1.775			-0.083	-0.181	1.822			-0.100	0.147	1.811			-0.121	0.334	1.799			-0.258	0.021	1.870			-0.288	-0.249	1.882			-0.323	-0.445	1.842			-0.334	-0.525	1.821			0.040	0.032	1.761			0.131	-0.029	1.555
-0.094	-0.240	1.775			-0.083	-0.181	1.822			-0.100	0.147	1.811			-0.121	0.334	1.800			-0.258	0.021	1.871			-0.288	-0.249	1.883			-0.323	-0.444	1.843			-0.334	-0.525	1.821			0.039	0.033	1.761			0.130	-0.030	1.556
-0.094	-0.240	1.775			-0.083	-0.181	1.822			-0.100	0.148	1.811			-0.121	0.334	1.800			-0.258	0.021	1.871			-0.288	-0.249	1.883			-0.323	-0.444	1.844			-0.334	-0.525	1.822			0.039	0.033	1.760			0.130	-0.030	1.557
-0.094	-0.240	1.775			-0.082	-0.181	1.822			-0.100	0.148	1.811			-0.121	0.334	1.800			-0.258	0.020	1.872			-0.288	-0.249	1.884			-0.323	-0.444	1.845			-0.334	-0.525	1.823			0.038	0.033	1.760			0.129	-0.031	1.558
-0.094	-0.240	1.775			-0.082	-0.181	1.822			-0.100	0.148	1.812			-0.121	0.334	1.801			-0.258	0.020	1.873			-0.287	-0.249	1.885			-0.323	-0.444	1.845			-0.334	-0.525	1.823			0.038	0.033	1.759			0.129	-0.032	1.559
-0.094	-0.240	1.775			-0.082	-0.181	1.823			-0.100	0.148	1.812			-0.122	0.334	1.801			-0.258	0.020	1.873			-0.287	-0.249	1.885			-0.323	-0.445	1.845			-0.334	-0.525	1.823			0.038	0.034	1.759			0.129	-0.033	1.560
-0.094	-0.240	1.775			-0.082	-0.181	1.823			-0.100	0.148	1.812			-0.122	0.334	1.801			-0.258	0.020	1.874			-0.287	-0.249	1.886			-0.323	-0.445	1.846			-0.334	-0.525	1.823			0.037	0.034	1.758			0.129	-0.034	1.561
-0.094	-0.240	1.775			-0.082	-0.181	1.823			-0.100	0.148	1.812			-0.122	0.334	1.802			-0.258	0.020	1.874			-0.287	-0.249	1.886			-0.323	-0.445	1.846			-0.334	-0.526	1.824			0.037	0.034	1.758			0.129	-0.035	1.562
-0.094	-0.240	1.775			-0.082	-0.181	1.823			-0.100	0.148	1.812			-0.122	0.334	1.802			-0.258	0.020	1.875			-0.286	-0.249	1.887			-0.323	-0.445	1.846			-0.335	-0.526	1.824			0.037	0.034	1.757			0.129	-0.036	1.563
-0.094	-0.240	1.775			-0.081	-0.181	1.823			-0.100	0.148	1.812			-0.122	0.334	1.802			-0.258	0.020	1.875			-0.286	-0.249	1.887			-0.323	-0.446	1.846			-0.335	-0.526	1.824			0.036	0.034	1.757			0.130	-0.037	1.565
-0.094	-0.240	1.775			-0.081	-0.181	1.823			-0.100	0.148	1.812			-0.122	0.334	1.802			-0.258	0.020	1.875			-0.286	-0.249	1.888			-0.323	-0.446	1.846			-0.335	-0.527	1.824			0.036	0.034	1.757			0.132	-0.038	1.567
-0.094	-0.240	1.775			-0.081	-0.181	1.823			-0.100	0.148	1.812			-0.122	0.334	1.802			-0.258	0.020	1.876			-0.286	-0.249	1.888			-0.323	-0.447	1.846			-0.335	-0.527	1.824			0.036	0.034	1.756			0.133	-0.040	1.569
-0.094	-0.240	1.775			-0.081	-0.181	1.823			-0.100	0.149	1.813			-0.122	0.334	1.803			-0.257	0.020	1.876			-0.286	-0.249	1.889			-0.323	-0.447	1.846			-0.335	-0.528	1.824			0.036	0.035	1.756			0.134	-0.041	1.571
-0.095	-0.240	1.775			-0.081	-0.181	1.823			-0.100	0.149	1.813			-0.122	0.334	1.803			-0.257	0.020	1.876			-0.286	-0.249	1.889			-0.323	-0.447	1.846			-0.335	-0.528	1.824			0.035	0.035	1.756			0.134	-0.042	1.572
-0.095	-0.240	1.775			-0.081	-0.181	1.823			-0.100	0.149	1.813			-0.122	0.334	1.803			-0.257	0.020	1.877			-0.285	-0.249	1.889			-0.323	-0.448	1.845			-0.335	-0.528	1.823			0.035	0.035	1.756			0.135	-0.043	1.573
-0.095	-0.240	1.775			-0.081	-0.181	1.823			-0.100	0.149	1.813			-0.122	0.334	1.803			-0.257	0.020	1.877			-0.285	-0.249	1.889			-0.324	-0.449	1.844			-0.335	-0.530	1.823			0.035	0.035	1.756			0.135	-0.044	1.574
-0.095	-0.240	1.775			-0.081	-0.181	1.823			-0.099	0.149	1.813			-0.122	0.334	1.803			-0.257	0.020	1.877			-0.285	-0.249	1.890			-0.324	-0.450	1.843			-0.335	-0.531	1.822			0.035	0.035	1.755			0.136	-0.045	1.575
-0.095	-0.240	1.775			-0.080	-0.181	1.823			-0.099	0.149	1.813			-0.122	0.334	1.803			-0.257	0.020	1.877			-0.285	-0.249	1.890			-0.324	-0.451	1.842			-0.336	-0.532	1.820			0.035	0.035	1.755			0.137	-0.046	1.576
-0.095	-0.240	1.776			-0.080	-0.181	1.823			-0.099	0.149	1.813			-0.122	0.334	1.803			-0.257	0.020	1.877			-0.285	-0.249	1.890			-0.325	-0.452	1.841			-0.336	-0.532	1.818			0.035	0.035	1.755			0.137	-0.046	1.577
-0.095	-0.240	1.776			-0.080	-0.181	1.823			-0.099	0.149	1.813			-0.122	0.334	1.804			-0.257	0.020	1.877			-0.285	-0.249	1.889			-0.325	-0.453	1.839			-0.337	-0.533	1.816			0.035	0.035	1.755			0.138	-0.047	1.578
-0.095	-0.240	1.776			-0.080	-0.181	1.823			-0.099	0.149	1.813			-0.122	0.334	1.804			-0.257	0.020	1.877			-0.285	-0.249	1.889			-0.326	-0.454	1.836			-0.338	-0.535	1.813			0.035	0.035	1.755			0.138	-0.048	1.579
-0.095	-0.240	1.776			-0.080	-0.181	1.823			-0.099	0.149	1.813			-0.122	0.334	1.804			-0.257	0.020	1.877			-0.285	-0.249	1.889			-0.327	-0.456	1.834			-0.339	-0.536	1.810			0.035	0.035	1.755			0.139	-0.049	1.579
-0.095	-0.240	1.776			-0.080	-0.181	1.823			-0.099	0.149	1.813			-0.122	0.334	1.804			-0.256	0.020	1.877			-0.286	-0.249	1.888			-0.328	-0.457	1.831			-0.339	-0.537	1.808			0.035	0.035	1.755			0.139	-0.049	1.580
-0.095	-0.240	1.776			-0.080	-0.181	1.823			-0.099	0.149	1.813			-0.122	0.334	1.804			-0.256	0.020	1.877			-0.286	-0.249	1.887			-0.328	-0.457	1.829			-0.340	-0.538	1.806			0.036	0.035	1.755			0.140	-0.050	1.580
-0.095	-0.240	1.776			-0.080	-0.181	1.823			-0.099	0.149	1.813			-0.122	0.334	1.804			-0.256	0.020	1.877			-0.286	-0.249	1.887			-0.329	-0.458	1.827			-0.341	-0.539	1.804			0.036	0.035	1.755			0.140	-0.050	1.581
-0.095	-0.240	1.776			-0.080	-0.181	1.824			-0.099	0.149	1.813			-0.122	0.334	1.804			-0.256	0.020	1.876			-0.286	-0.249	1.886			-0.329	-0.459	1.825			-0.341	-0.539	1.802			0.036	0.035	1.755			0.141	-0.050	1.581
-0.095	-0.240	1.776			-0.080	-0.181	1.824			-0.099	0.149	1.813			-0.121	0.334	1.804			-0.256	0.020	1.876			-0.287	-0.249	1.885			-0.330	-0.459	1.824			-0.342	-0.540	1.800			0.036	0.035	1.755			0.141	-0.051	1.582
-0.095	-0.240	1.776			-0.080	-0.181	1.824			-0.099	0.149	1.813			-0.121	0.334	1.803			-0.256	0.020	1.876			-0.287	-0.249	1.885			-0.330	-0.460	1.823			-0.342	-0.540	1.799			0.037	0.035	1.755			0.142	-0.051	1.582
-0.095	-0.240	1.776			-0.079	-0.181	1.824			-0.099	0.149	1.813			-0.121	0.334	1.803			-0.255	0.020	1.875			-0.287	-0.249	1.884			-0.331	-0.461	1.821			-0.342	-0.541	1.798			0.037	0.035	1.755			0.142	-0.051	1.582
-0.095	-0.240	1.776			-0.079	-0.181	1.824			-0.099	0.149	1.813			-0.121	0.334	1.803			-0.255	0.020	1.875			-0.287	-0.248	1.883			-0.331	-0.461	1.820			-0.343	-0.541	1.797			0.037	0.035	1.755			0.143	-0.051	1.583
-0.095	-0.240	1.776			-0.079	-0.181	1.824			-0.099	0.150	1.813			-0.121	0.334	1.803			-0.255	0.020	1.875			-0.287	-0.248	1.883			-0.331	-0.461	1.820			-0.343	-0.541	1.796			0.037	0.035	1.755			0.143	-0.051	1.583
-0.095	-0.240	1.776			-0.079	-0.181	1.824			-0.099	0.150	1.813			-0.121	0.334	1.803			-0.255	0.020	1.874			-0.288	-0.248	1.882			-0.332	-0.461	1.819			-0.343	-0.542	1.795			0.038	0.035	1.755			0.143	-0.051	1.583
-0.095	-0.240	1.776			-0.079	-0.181	1.824			-0.099	0.150	1.813			-0.121	0.334	1.803			-0.255	0.020	1.874			-0.288	-0.248	1.882			-0.332	-0.461	1.818			-0.343	-0.542	1.795			0.038	0.035	1.755			0.144	-0.052	1.583
-0.095	-0.240	1.776			-0.079	-0.181	1.824			-0.098	0.150	1.813			-0.120	0.334	1.803			-0.255	0.020	1.873			-0.288	-0.248	1.881			-0.332	-0.462	1.818			-0.344	-0.542	1.794			0.038	0.034	1.756			0.144	-0.052	1.584
-0.095	-0.241	1.776			-0.079	-0.181	1.824			-0.098	0.150	1.813			-0.120	0.334	1.803			-0.255	0.020	1.873			-0.288	-0.248	1.881			-0.332	-0.462	1.817			-0.344	-0.542	1.794			0.038	0.034	1.756			0.144	-0.052	1.584
-0.095	-0.241	1.776			-0.079	-0.181	1.824			-0.098	0.150	1.813			-0.120	0.334	1.803			-0.254	0.020	1.872			-0.288	-0.248	1.880			-0.332	-0.462	1.817			-0.344	-0.542	1.793			0.039	0.034	1.756			0.145	-0.052	1.584
-0.095	-0.241	1.776			-0.079	-0.181	1.824			-0.098	0.150	1.813			-0.120	0.334	1.803			-0.254	0.020	1.872			-0.289	-0.248	1.880			-0.332	-0.462	1.817			-0.344	-0.543	1.793			0.039	0.034	1.756			0.145	-0.052	1.584
-0.095	-0.241	1.775			-0.079	-0.181	1.824			-0.098	0.150	1.813			-0.120	0.334	1.803			-0.254	0.020	1.871			-0.289	-0.248	1.880			-0.333	-0.462	1.816			-0.344	-0.543	1.792			0.039	0.034	1.756			0.145	-0.052	1.584
-0.095	-0.241	1.775			-0.079	-0.181	1.824			-0.098	0.150	1.813			-0.120	0.334	1.803			-0.254	0.020	1.871			-0.289	-0.248	1.879			-0.333	-0.462	1.816			-0.344	-0.543	1.792			0.039	0.034	1.756			0.145	-0.052	1.584
-0.095	-0.241	1.775			-0.079	-0.181	1.824			-0.098	0.150	1.813			-0.119	0.334	1.803			-0.254	0.020	1.871			-0.289	-0.248	1.879			-0.333	-0.462	1.816			-0.345	-0.543	1.792			0.039	0.034	1.756			0.146	-0.052	1.584
-0.095	-0.241	1.775			-0.079	-0.181	1.824			-0.098	0.150	1.813			-0.119	0.335	1.803			-0.254	0.020	1.870			-0.289	-0.248	1.878			-0.333	-0.462	1.815			-0.345	-0.543	1.791			0.040	0.034	1.756			0.146	-0.052	1.585
-0.095	-0.241	1.775			-0.079	-0.181	1.824			-0.098	0.150	1.813			-0.119	0.335	1.803			-0.254	0.020	1.870			-0.289	-0.248	1.878			-0.333	-0.462	1.815			-0.345	-0.543	1.791			0.040	0.034	1.756			0.146	-0.052	1.585
-0.095	-0.241	1.775			-0.079	-0.181	1.824			-0.098	0.150	1.813			-0.119	0.335	1.802			-0.254	0.020	1.869			-0.290	-0.248	1.878			-0.334	-0.462	1.815			-0.345	-0.543	1.791			0.040	0.034	1.756			0.146	-0.052	1.585
-0.095	-0.241	1.775			-0.079	-0.181	1.824			-0.098	0.150	1.813			-0.119	0.335	1.802			-0.254	0.020	1.869			-0.290	-0.248	1.878			-0.334	-0.462	1.815			-0.345	-0.543	1.791			0.040	0.034	1.756			0.147	-0.052	1.585
-0.095	-0.241	1.775			-0.079	-0.181	1.824			-0.098	0.150	1.813			-0.119	0.335	1.802			-0.254	0.020	1.869			-0.290	-0.248	1.877			-0.334	-0.462	1.814			-0.346	-0.543	1.791			0.040	0.034	1.756			0.147	-0.052	1.585
-0.095	-0.241	1.775			-0.079	-0.181	1.823			-0.098	0.150	1.813			-0.119	0.335	1.802			-0.254	0.020	1.869			-0.290	-0.248	1.877			-0.334	-0.462	1.814			-0.346	-0.542	1.791			0.040	0.034	1.756			0.147	-0.053	1.585
-0.095	-0.241	1.775			-0.079	-0.181	1.823			-0.098	0.150	1.813			-0.119	0.335	1.802			-0.254	0.020	1.868			-0.290	-0.248	1.877			-0.334	-0.462	1.814			-0.346	-0.542	1.791			0.040	0.033	1.756			0.147	-0.053	1.585
-0.095	-0.241	1.775			-0.079	-0.181	1.823			-0.098	0.150	1.813			-0.119	0.335	1.802			-0.254	0.020	1.868			-0.290	-0.248	1.877			-0.335	-0.462	1.814			-0.346	-0.542	1.791			0.041	0.033	1.757			0.147	-0.053	1.585
-0.095	-0.241	1.775			-0.079	-0.181	1.823			-0.098	0.150	1.813			-0.119	0.335	1.802			-0.254	0.020	1.868			-0.290	-0.248	1.876			-0.335	-0.461	1.814			-0.346	-0.542	1.791			0.041	0.033	1.757			0.147	-0.053	1.585
-0.095	-0.241	1.775			-0.079	-0.182	1.823			-0.098	0.150	1.813			-0.118	0.335	1.802			-0.254	0.020	1.867			-0.290	-0.248	1.876			-0.335	-0.461	1.814			-0.347	-0.542	1.791			0.041	0.033	1.757			0.147	-0.053	1.585
-0.095	-0.241	1.775			-0.079	-0.182	1.823			-0.098	0.150	1.813			-0.118	0.335	1.802			-0.254	0.020	1.867			-0.291	-0.248	1.876			-0.335	-0.461	1.814			-0.347	-0.541	1.791			0.041	0.033	1.757			0.147	-0.053	1.585
-0.095	-0.241	1.775			-0.079	-0.182	1.823			-0.098	0.150	1.813			-0.118	0.335	1.802			-0.254	0.020	1.867			-0.291	-0.248	1.876			-0.335	-0.461	1.814			-0.347	-0.541	1.791			0.041	0.033	1.757			0.148	-0.053	1.585
-0.095	-0.241	1.775			-0.079	-0.182	1.823			-0.098	0.150	1.813			-0.118	0.335	1.802			-0.254	0.020	1.867			-0.291	-0.248	1.876			-0.336	-0.461	1.814			-0.347	-0.541	1.791			0.041	0.033	1.757			0.148	-0.053	1.585
-0.095	-0.241	1.775			-0.079	-0.182	1.823			-0.098	0.150	1.813			-0.118	0.335	1.802			-0.254	0.020	1.867			-0.291	-0.248	1.875			-0.336	-0.461	1.814			-0.347	-0.541	1.791			0.041	0.033	1.757			0.148	-0.053	1.585
-0.095	-0.241	1.775			-0.079	-0.182	1.823			-0.098	0.150	1.813			-0.118	0.335	1.802			-0.254	0.020	1.866			-0.291	-0.248	1.875			-0.336	-0.461	1.814			-0.348	-0.541	1.791			0.041	0.033	1.757			0.148	-0.053	1.586
-0.095	-0.241	1.775			-0.079	-0.182	1.823			-0.098	0.150	1.813			-0.118	0.335	1.801			-0.254	0.020	1.866			-0.291	-0.248	1.875			-0.336	-0.461	1.814			-0.348	-0.541	1.791			0.041	0.033	1.757			0.148	-0.053	1.586
-0.095	-0.241	1.775			-0.079	-0.182	1.823			-0.098	0.150	1.813			-0.118	0.335	1.801			-0.254	0.020	1.866			-0.291	-0.248	1.875			-0.336	-0.461	1.814			-0.348	-0.541	1.791			0.041	0.033	1.757			0.148	-0.053	1.586
-0.095	-0.241	1.775			-0.079	-0.182	1.823			-0.098	0.150	1.813			-0.118	0.335	1.801			-0.255	0.020	1.866			-0.291	-0.248	1.875			-0.336	-0.461	1.814			-0.348	-0.541	1.791			0.041	0.033	1.757			0.148	-0.053	1.586
-0.095	-0.241	1.775			-0.079	-0.182	1.823			-0.098	0.150	1.812			-0.118	0.335	1.801			-0.255	0.020	1.866			-0.292	-0.248	1.875			-0.337	-0.461	1.814			-0.348	-0.541	1.791			0.041	0.033	1.757			0.148	-0.053	1.586
-0.095	-0.241	1.775			-0.079	-0.182	1.823			-0.098	0.150	1.812			-0.118	0.335	1.801			-0.255	0.020	1.865			-0.292	-0.248	1.875			-0.337	-0.461	1.814			-0.348	-0.541	1.791			0.041	0.033	1.757			0.148	-0.053	1.585
-0.095	-0.241	1.775			-0.079	-0.182	1.823			-0.098	0.150	1.812			-0.118	0.335	1.801			-0.255	0.020	1.865			-0.292	-0.247	1.875			-0.337	-0.461	1.814			-0.349	-0.541	1.791			0.042	0.033	1.757			0.148	-0.053	1.585
-0.095	-0.241	1.775			-0.079	-0.182	1.823			-0.098	0.150	1.812			-0.118	0.335	1.801			-0.255	0.020	1.865			-0.292	-0.247	1.874			-0.337	-0.461	1.814			-0.349	-0.541	1.791			0.042	0.033	1.757			0.147	-0.054	1.585
-0.095	-0.241	1.775			-0.079	-0.182	1.823			-0.098	0.150	1.812			-0.118	0.334	1.801			-0.255	0.020	1.865			-0.292	-0.247	1.874			-0.337	-0.461	1.814			-0.349	-0.541	1.792			0.042	0.033	1.757			0.147	-0.054	1.585
-0.095	-0.241	1.775			-0.079	-0.182	1.823			-0.098	0.150	1.812			-0.118	0.334	1.800			-0.255	0.020	1.865			-0.292	-0.247	1.874			-0.337	-0.461	1.814			-0.349	-0.541	1.792			0.042	0.033	1.757			0.142	-0.060	1.587
-0.095	-0.241	1.775			-0.079	-0.182	1.823			-0.098	0.150	1.812			-0.118	0.334	1.800			-0.255	0.020	1.865			-0.292	-0.247	1.874			-0.337	-0.461	1.814			-0.349	-0.541	1.792			0.042	0.033	1.757			0.138	-0.065	1.588
-0.095	-0.241	1.775			-0.079	-0.182	1.823			-0.098	0.150	1.812			-0.118	0.334	1.800			-0.256	0.020	1.865			-0.293	-0.247	1.874			-0.337	-0.460	1.814			-0.349	-0.541	1.792			0.041	0.033	1.757			0.134	-0.069	1.591
-0.095	-0.241	1.775			-0.079	-0.182	1.823			-0.098	0.150	1.812			-0.118	0.334	1.800			-0.256	0.020	1.864			-0.293	-0.247	1.874			-0.337	-0.460	1.814			-0.349	-0.541	1.792			0.039	0.035	1.759			0.110	-0.043	1.537
-0.095	-0.241	1.775			-0.079	-0.182	1.823			-0.098	0.150	1.812			-0.118	0.334	1.800			-0.256	0.020	1.864			-0.293	-0.247	1.874			-0.338	-0.460	1.815			-0.349	-0.540	1.792			0.034	0.038	1.761			0.099	-0.032	1.519
-0.095	-0.241	1.775			-0.079	-0.182	1.823			-0.098	0.150	1.812			-0.118	0.334	1.800			-0.256	0.020	1.864			-0.293	-0.247	1.874			-0.338	-0.460	1.815			-0.349	-0.540	1.792			0.032	0.040	1.762			0.094	-0.028	1.510
-0.095	-0.241	1.774			-0.079	-0.182	1.823			-0.098	0.150	1.812			-0.118	0.334	1.800			-0.256	0.020	1.864			-0.293	-0.247	1.874			-0.338	-0.459	1.815			-0.349	-0.540	1.793			0.030	0.041	1.763			0.090	-0.025	1.505
-0.095	-0.241	1.774			-0.079	-0.182	1.823			-0.098	0.150	1.812			-0.118	0.334	1.799			-0.256	0.020	1.864			-0.293	-0.247	1.874			-0.337	-0.459	1.815			-0.349	-0.539	1.793			0.028	0.042	1.764			0.087	-0.023	1.501
-0.095	-0.241	1.774			-0.079	-0.182	1.823			-0.098	0.150	1.812			-0.118	0.334	1.799			-0.256	0.020	1.864			-0.293	-0.247	1.874			-0.337	-0.458	1.816			-0.349	-0.539	1.793			0.026	0.043	1.765			0.086	-0.022	1.498
-0.095	-0.241	1.774			-0.079	-0.182	1.823			-0.098	0.150	1.812			-0.118	0.334	1.799			-0.256	0.020	1.863			-0.293	-0.247	1.874			-0.337	-0.458	1.816			-0.349	-0.538	1.793			0.024	0.045	1.766			0.084	-0.021	1.496
-0.095	-0.241	1.774			-0.079	-0.182	1.823			-0.098	0.150	1.811			-0.117	0.334	1.799			-0.256	0.020	1.863			-0.293	-0.247	1.874			-0.337	-0.458	1.816			-0.349	-0.538	1.794			0.047	0.054	1.756			0.086	-0.022	1.484
-0.095	-0.241	1.774			-0.079	-0.182	1.823			-0.098	0.150	1.811			-0.117	0.334	1.799			-0.256	0.020	1.863			-0.293	-0.247	1.874			-0.337	-0.457	1.816			-0.349	-0.538	1.794			0.056	0.057	1.751			0.086	-0.023	1.476
-0.096	-0.241	1.774			-0.079	-0.181	1.822			-0.099	0.152	1.810			-0.117	0.335	1.799			-0.255	0.020	1.863			-0.293	-0.247	1.873			-0.337	-0.457	1.816			-0.349	-0.538	1.794			0.059	0.059	1.749			0.084	-0.023	1.471
-0.096	-0.241	1.774			-0.079	-0.181	1.822			-0.099	0.155	1.809			-0.117	0.335	1.798			-0.255	0.020	1.863			-0.293	-0.247	1.873			-0.337	-0.457	1.816			-0.349	-0.537	1.794			0.060	0.060	1.749			0.081	-0.023	1.468
-0.096	-0.241	1.774			-0.079	-0.181	1.822			-0.098	0.158	1.808			-0.116	0.335	1.798			-0.255	0.020	1.863			-0.293	-0.247	1.873			-0.337	-0.457	1.816			-0.349	-0.537	1.794			0.061	0.061	1.748			0.079	-0.024	1.465
-0.096	-0.241	1.774			-0.079	-0.181	1.822			-0.096	0.160	1.806			-0.116	0.335	1.798			-0.255	0.020	1.863			-0.293	-0.247	1.873			-0.337	-0.457	1.816			-0.349	-0.537	1.794			0.061	0.062	1.748			0.071	-0.025	1.462
-0.095	-0.241	1.774			-0.079	-0.181	1.821			-0.095	0.162	1.805			-0.115	0.335	1.798			-0.255	0.019	1.863			-0.293	-0.247	1.873			-0.337	-0.457	1.816			-0.349	-0.537	1.794			0.061	0.063	1.747			0.062	-0.025	1.460
-0.095	-0.241	1.773			-0.079	-0.181	1.821			-0.094	0.163	1.804			-0.114	0.336	1.798			-0.256	0.018	1.863			-0.293	-0.247	1.873			-0.336	-0.455	1.817			-0.349	-0.536	1.794			0.061	0.064	1.747			0.054	-0.026	1.459
-0.095	-0.241	1.773			-0.079	-0.180	1.820			-0.093	0.164	1.804			-0.112	0.336	1.798			-0.256	0.017	1.864			-0.293	-0.247	1.873			-0.336	-0.454	1.817			-0.348	-0.535	1.795			0.061	0.065	1.747			0.046	-0.026	1.459
-0.095	-0.241	1.773			-0.078	-0.180	1.820			-0.093	0.164	1.803			-0.110	0.336	1.798			-0.257	0.016	1.865			-0.293	-0.247	1.873			-0.335	-0.453	1.818			-0.348	-0.533	1.795			0.060	0.065	1.747			0.039	-0.026	1.460
-0.095	-0.240	1.773			-0.078	-0.180	1.820			-0.093	0.165	1.803			-0.109	0.337	1.798			-0.258	0.015	1.865			-0.293	-0.247	1.873			-0.334	-0.451	1.819			-0.347	-0.531	1.796			0.060	0.066	1.748			0.032	-0.027	1.460
-0.094	-0.240	1.773			-0.078	-0.179	1.819			-0.093	0.165	1.803			-0.108	0.337	1.798			-0.259	0.014	1.866			-0.293	-0.247	1.873			-0.334	-0.449	1.819			-0.347	-0.529	1.797			0.059	0.067	1.748			0.025	-0.036	1.480
-0.094	-0.240	1.773			-0.077	-0.179	1.819			-0.092	0.165	1.803			-0.106	0.337	1.798			-0.259	0.013	1.867			-0.293	-0.246	1.873			-0.333	-0.448	1.820			-0.346	-0.528	1.797			0.058	0.068	1.748			0.033	-0.032	1.507
-0.094	-0.239	1.773			-0.077	-0.179	1.819			-0.092	0.164	1.803			-0.105	0.338	1.798			-0.260	0.012	1.868			-0.293	-0.246	1.873			-0.333	-0.447	1.820			-0.346	-0.527	1.797			0.057	0.069	1.748			0.015	-0.030	1.502
-0.094	-0.239	1.773			-0.077	-0.179	1.819			-0.092	0.164	1.803			-0.104	0.338	1.798			-0.240	0.032	1.858			-0.288	-0.233	1.871			-0.332	-0.446	1.821			-0.346	-0.526	1.797			0.055	0.070	1.748			-0.000	-0.034	1.502
-0.094	-0.239	1.773			-0.077	-0.179	1.819			-0.092	0.164	1.803			-0.104	0.338	1.798			-0.231	0.041	1.854			-0.285	-0.223	1.870			-0.332	-0.446	1.821			-0.345	-0.526	1.798			0.054	0.070	1.749			-0.008	-0.034	1.502
-0.094	-0.239	1.773			-0.077	-0.178	1.819			-0.091	0.163	1.803			-0.103	0.338	1.798			-0.225	0.047	1.852			-0.283	-0.218	1.869			-0.332	-0.445	1.821			-0.345	-0.525	1.798			0.053	0.071	1.749			-0.023	-0.031	1.498
-0.094	-0.239	1.773			-0.077	-0.178	1.819			-0.091	0.163	1.804			-0.102	0.338	1.798			-0.222	0.050	1.852			-0.281	-0.214	1.869			-0.331	-0.445	1.822			-0.345	-0.525	1.798			0.051	0.071	1.749			-0.033	-0.029	1.495
-0.094	-0.239	1.773			-0.077	-0.178	1.819			-0.091	0.162	1.804			-0.102	0.338	1.798			-0.220	0.053	1.852			-0.280	-0.211	1.869			-0.331	-0.444	1.822			-0.344	-0.524	1.799			0.050	0.071	1.749			-0.040	-0.028	1.494
-0.094	-0.239	1.773			-0.077	-0.178	1.819			-0.091	0.161	1.804			-0.101	0.338	1.798			-0.219	0.055	1.852			-0.279	-0.209	1.869			-0.330	-0.444	1.822			-0.344	-0.524	1.799			0.049	0.071	1.749			-0.045	-0.027	1.492
-0.094	-0.239	1.773			-0.077	-0.178	1.818			-0.091	0.161	1.804			-0.101	0.338	1.798			-0.218	0.056	1.852			-0.279	-0.208	1.869			-0.330	-0.443	1.823			-0.343	-0.524	1.800			0.048	0.071	1.749			-0.050	-0.026	1.491
-0.093	-0.239	1.773			-0.076	-0.178	1.818			-0.091	0.160	1.805			-0.100	0.338	1.798			-0.217	0.058	1.852			-0.278	-0.206	1.869			-0.329	-0.443	1.823			-0.343	-0.523	1.800			0.047	0.071	1.749			-0.055	-0.026	1.491
-0.093	-0.239	1.773			-0.076	-0.178	1.818			-0.091	0.160	1.805			-0.100	0.338	1.798			-0.217	0.059	1.853			-0.277	-0.205	1.869			-0.329	-0.443	1.824			-0.342	-0.523	1.801			0.046	0.070	1.749			-0.059	-0.025	1.490
-0.093	-0.239	1.773			-0.076	-0.178	1.818			-0.090	0.159	1.805			-0.100	0.338	1.797			-0.217	0.059	1.854			-0.277	-0.205	1.869			-0.328	-0.443	1.825			-0.341	-0.523	1.802			0.045	0.070	1.749			-0.063	-0.025	1.490
-0.094	-0.239	1.773			-0.076	-0.178	1.818			-0.090	0.159	1.805			-0.099	0.338	1.797			-0.217	0.059	1.856			-0.276	-0.204	1.869			-0.327	-0.443	1.825			-0.340	-0.523	1.803			0.044	0.069	1.749			-0.065	-0.025	1.491
-0.094	-0.239	1.773			-0.076	-0.178	1.818			-0.090	0.158	1.806			-0.099	0.338	1.797			-0.218	0.059	1.857			-0.276	-0.204	1.870			-0.327	-0.443	1.826			-0.339	-0.524	1.804			0.044	0.068	1.749			-0.060	-0.024	1.499
-0.094	-0.239	1.773			-0.076	-0.178	1.818			-0.090	0.158	1.806			-0.099	0.338	1.797			-0.219	0.059	1.858			-0.275	-0.205	1.870			-0.326	-0.443	1.827			-0.338	-0.524	1.805			0.043	0.068	1.748			-0.060	-0.023	1.502
-0.094	-0.239	1.773			-0.076	-0.178	1.818			-0.090	0.157	1.806			-0.099	0.338	1.797			-0.219	0.059	1.860			-0.274	-0.205	1.871			-0.325	-0.443	1.828			-0.337	-0.523	1.806			0.042	0.067	1.748			-0.057	-0.023	1.506
-0.094	-0.239	1.774			-0.076	-0.178	1.819			-0.090	0.157	1.806			-0.098	0.338	1.797			-0.220	0.058	1.861			-0.274	-0.206	1.871			-0.324	-0.443	1.829			-0.336	-0.524	1.807			0.042	0.067	1.748			-0.059	-0.023	1.506
-0.094	-0.239	1.774			-0.076	-0.178	1.819			-0.090	0.157	1.807			-0.098	0.338	1.797			-0.221	0.058	1.862			-0.273	-0.206	1.872			-0.324	-0.443	1.830			-0.336	-0.524	1.808			0.041	0.066	1.748			-0.060	-0.022	1.506
-0.094	-0.239	1.774			-0.076	-0.178	1.819			-0.090	0.156	1.807			-0.098	0.338	1.797			-0.221	0.057	1.863			-0.273	-0.207	1.872			-0.323	-0.443	1.831			-0.335	-0.523	1.809			0.040	0.065	1.748			-0.065	-0.022	1.504
-0.094	-0.239	1.774			-0.076	-0.178	1.819			-0.090	0.156	1.807			-0.098	0.338	1.797			-0.222	0.057	1.864			-0.273	-0.207	1.873			-0.322	-0.443	1.831			-0.334	-0.524	1.810			0.040	0.065	1.748			-0.068	-0.022	1.502
-0.094	-0.239	1.774			-0.076	-0.178	1.819			-0.090	0.155	1.807			-0.098	0.338	1.797			-0.223	0.056	1.865			-0.272	-0.208	1.873			-0.322	-0.443	1.832			-0.334	-0.524	1.810			0.039	0.064	1.748			-0.071	-0.021	1.501
-0.094	-0.239	1.774			-0.076	-0.178	1.819			-0.090	0.155	1.807			-0.098	0.338	1.797			-0.223	0.056	1.865			-0.272	-0.209	1.874			-0.321	-0.443	1.833			-0.333	-0.524	1.811			0.039	0.064	1.748			-0.073	-0.022	1.500
-0.094	-0.239	1.774			-0.076	-0.178	1.819			-0.090	0.155	1.807			-0.097	0.338	1.797			-0.223	0.056	1.866			-0.272	-0.209	1.874			-0.321	-0.443	1.833			-0.333	-0.524	1.812			0.038	0.063	1.748			-0.075	-0.021	1.499
-0.094	-0.239	1.775			-0.076	-0.178	1.819			-0.090	0.154	1.808			-0.097	0.338	1.797			-0.223	0.056	1.866			-0.271	-0.209	1.874			-0.320	-0.443	1.834			-0.332	-0.524	1.812			0.038	0.063	1.747			-0.068	-0.028	1.503
-0.094	-0.239	1.775			-0.076	-0.178	1.819			-0.089	0.154	1.808			-0.097	0.338	1.797			-0.223	0.055	1.867			-0.271	-0.209	1.875			-0.320	-0.443	1.835			-0.332	-0.524	1.813			0.037	0.062	1.747			-0.065	-0.029	1.504
-0.095	-0.239	1.775			-0.076	-0.178	1.819			-0.089	0.154	1.808			-0.097	0.338	1.797			-0.223	0.055	1.867			-0.271	-0.209	1.875			-0.320	-0.443	1.835			-0.332	-0.524	1.813			0.037	0.062	1.747			-0.065	-0.029	1.502
-0.095	-0.239	1.775			-0.076	-0.178	1.819			-0.089	0.154	1.808			-0.097	0.337	1.797			-0.223	0.055	1.867			-0.270	-0.209	1.875			-0.319	-0.443	1.835			-0.331	-0.524	1.814			0.037	0.061	1.747			-0.066	-0.029	1.499
-0.095	-0.239	1.775			-0.076	-0.179	1.819			-0.089	0.153	1.808			-0.097	0.337	1.797			-0.223	0.055	1.867			-0.270	-0.209	1.875			-0.319	-0.443	1.836			-0.331	-0.524	1.814			0.036	0.061	1.747			-0.066	-0.029	1.497
-0.095	-0.239	1.775			-0.076	-0.179	1.819			-0.089	0.153	1.808			-0.097	0.337	1.797			-0.223	0.056	1.867			-0.270	-0.209	1.875			-0.319	-0.443	1.836			-0.331	-0.524	1.814			0.036	0.061	1.747			-0.066	-0.028	1.496
-0.095	-0.239	1.775			-0.076	-0.179	1.819			-0.089	0.153	1.808			-0.097	0.337	1.798			-0.223	0.055	1.867			-0.270	-0.209	1.875			-0.319	-0.443	1.836			-0.330	-0.524	1.814			0.036	0.060	1.747			-0.065	-0.029	1.494
-0.095	-0.239	1.775			-0.076	-0.179	1.819			-0.089	0.153	1.809			-0.097	0.337	1.798			-0.223	0.055	1.867			-0.270	-0.210	1.876			-0.318	-0.443	1.836			-0.330	-0.524	1.814			0.036	0.060	1.747			-0.061	-0.030	1.491
-0.095	-0.239	1.775			-0.076	-0.179	1.819			-0.089	0.152	1.809			-0.097	0.337	1.798			-0.222	0.055	1.867			-0.270	-0.210	1.876			-0.318	-0.443	1.836			-0.330	-0.524	1.815			0.036	0.060	1.747			-0.057	-0.029	1.489
-0.095	-0.239	1.775			-0.076	-0.179	1.820			-0.089	0.152	1.809			-0.097	0.337	1.798			-0.222	0.054	1.866			-0.270	-0.210	1.876			-0.318	-0.442	1.836			-0.330	-0.523	1.815			0.036	0.061	1.747			-0.052	-0.028	1.487
-0.095	-0.239	1.775			-0.076	-0.179	1.820			-0.089	0.152	1.809			-0.097	0.337	1.798			-0.222	0.054	1.866			-0.270	-0.211	1.876			-0.318	-0.441	1.836			-0.330	-0.522	1.814			0.036	0.061	1.748			-0.038	-0.028	1.484
-0.095	-0.239	1.775			-0.076	-0.179	1.820			-0.089	0.152	1.809			-0.096	0.337	1.798			-0.221	0.053	1.866			-0.270	-0.211	1.876			-0.317	-0.440	1.836			-0.330	-0.521	1.814			0.037	0.062	1.749			-0.001	-0.029	1.489
-0.095	-0.239	1.776			-0.076	-0.179	1.820			-0.089	0.152	1.809			-0.095	0.338	1.799			-0.235	0.032	1.865			-0.272	-0.216	1.876			-0.317	-0.440	1.836			-0.330	-0.520	1.814			0.037	0.063	1.749			0.013	-0.031	1.490
-0.095	-0.239	1.775			-0.076	-0.179	1.820			-0.088	0.153	1.809			-0.094	0.338	1.800			-0.241	0.023	1.865			-0.274	-0.220	1.876			-0.318	-0.439	1.835			-0.330	-0.520	1.813			0.038	0.064	1.750			0.018	-0.029	1.488
-0.094	-0.239	1.775			-0.075	-0.179	1.820			-0.086	0.156	1.808			-0.094	0.338	1.800			-0.245	0.017	1.865			-0.276	-0.225	1.875			-0.319	-0.440	1.833			-0.331	-0.521	1.811			0.038	0.064	1.751			0.023	-0.027	1.486
-0.094	-0.239	1.775			-0.075	-0.179	1.820			-0.086	0.157	1.807			-0.093	0.338	1.801			-0.246	0.016	1.865			-0.278	-0.228	1.875			-0.320	-0.442	1.829			-0.333	-0.523	1.808			0.040	0.065	1.752			0.031	-0.025	1.483
-0.094	-0.239	1.775			-0.075	-0.179	1.819			-0.087	0.161	1.805			-0.093	0.339	1.801			-0.246	0.014	1.864			-0.279	-0.231	1.874			-0.321	-0.443	1.827			-0.334	-0.524	1.805			0.043	0.066	1.752			0.042	-0.024	1.480
-0.093	-0.239	1.775			-0.075	-0.178	1.819			-0.088	0.163	1.805			-0.092	0.339	1.801			-0.247	0.013	1.864			-0.280	-0.233	1.874			-0.322	-0.445	1.824			-0.335	-0.525	1.803			0.054	0.066	1.750			0.053	-0.023	1.475
-0.093	-0.239	1.775			-0.075	-0.178	1.819			-0.088	0.164	1.805			-0.092	0.339	1.802			-0.247	0.012	1.863			-0.281	-0.235	1.873			-0.324	-0.447	1.820			-0.337	-0.528	1.799			0.060	0.065	1.749			0.067	-0.023	1.471
-0.093	-0.238	1.775			-0.075	-0.177	1.819			-0.088	0.164	1.805			-0.092	0.339	1.802			-0.247	0.012	1.863			-0.282	-0.236	1.873			-0.326	-0.450	1.816			-0.339	-0.531	1.795			0.065	0.064	1.749			0.081	-0.021	1.466
-0.092	-0.237	1.774			-0.075	-0.177	1.819			-0.088	0.164	1.805			-0.092	0.339	1.802			-0.247	0.012	1.862			-0.283	-0.237	1.872			-0.327	-0.452	1.813			-0.340	-0.533	1.792			0.070	0.063	1.749			0.088	-0.020	1.464
-0.092	-0.236	1.774			-0.075	-0.177	1.819			-0.088	0.164	1.805			-0.091	0.339	1.802			-0.247	0.012	1.861			-0.283	-0.238	1.871			-0.329	-0.454	1.810			-0.342	-0.535	1.789			0.062	0.058	1.757			0.086	-0.019	1.466
-0.092	-0.236	1.774			-0.075	-0.177	1.819			-0.088	0.164	1.806			-0.091	0.339	1.803			-0.247	0.013	1.860			-0.284	-0.239	1.870			-0.330	-0.455	1.807			-0.343	-0.536	1.786			0.059	0.055	1.761			0.090	-0.017	1.467
-0.092	-0.236	1.774			-0.075	-0.176	1.819			-0.088	0.163	1.807			-0.091	0.340	1.803			-0.247	0.013	1.859			-0.285	-0.240	1.869			-0.331	-0.457	1.804			-0.344	-0.538	1.783			0.058	0.052	1.763			0.098	-0.009	1.471
-0.092	-0.236	1.774			-0.075	-0.176	1.819			-0.088	0.163	1.807			-0.091	0.340	1.803			-0.246	0.014	1.858			-0.287	-0.240	1.868			-0.333	-0.458	1.802			-0.346	-0.539	1.781			0.057	0.050	1.765			0.127	-0.030	1.490
-0.092	-0.236	1.774			-0.075	-0.176	1.819			-0.088	0.163	1.808			-0.091	0.340	1.803			-0.246	0.014	1.857			-0.288	-0.241	1.866			-0.334	-0.459	1.800			-0.347	-0.540	1.779			0.057	0.049	1.766			0.154	-0.023	1.545
-0.092	-0.236	1.774			-0.075	-0.176	1.819			-0.088	0.162	1.808			-0.090	0.340	1.803			-0.246	0.015	1.855			-0.289	-0.241	1.865			-0.335	-0.460	1.797			-0.348	-0.541	1.777			0.057	0.047	1.767			0.165	-0.022	1.547
-0.091	-0.235	1.774			-0.075	-0.176	1.819			-0.088	0.162	1.809			-0.090	0.340	1.804			-0.246	0.015	1.854			-0.290	-0.241	1.863			-0.336	-0.461	1.795			-0.349	-0.542	1.774			0.058	0.046	1.769			0.174	-0.021	1.563
-0.091	-0.235	1.774			-0.075	-0.176	1.819			-0.088	0.161	1.809			-0.090	0.340	1.804			-0.245	0.016	1.853			-0.292	-0.241	1.862			-0.338	-0.462	1.792			-0.350	-0.543	1.772			0.058	0.045	1.770			0.180	-0.022	1.573
-0.091	-0.235	1.774			-0.075	-0.176	1.819			-0.088	0.161	1.810			-0.090	0.340	1.804			-0.245	0.016	1.852			-0.293	-0.242	1.860			-0.339	-0.463	1.790			-0.351	-0.544	1.770			0.059	0.044	1.771			0.185	-0.022	1.579
-0.091	-0.235	1.774			-0.075	-0.176	1.819			-0.088	0.160	1.810			-0.090	0.340	1.804			-0.245	0.017	1.851			-0.294	-0.242	1.858			-0.341	-0.465	1.787			-0.352	-0.546	1.767			0.059	0.042	1.772			0.189	-0.023	1.586
-0.091	-0.235	1.774			-0.075	-0.176	1.820			-0.088	0.160	1.811			-0.089	0.340	1.804			-0.245	0.017	1.850			-0.296	-0.242	1.856			-0.342	-0.467	1.784			-0.353	-0.548	1.764			0.060	0.041	1.773			0.194	-0.024	1.592
-0.091	-0.235	1.774			-0.075	-0.176	1.820			-0.088	0.159	1.811			-0.089	0.340	1.804			-0.245	0.018	1.849			-0.297	-0.241	1.855			-0.344	-0.468	1.781			-0.354	-0.549	1.762			0.060	0.040	1.774			0.198	-0.024	1.598
-0.091	-0.235	1.774			-0.076	-0.176	1.820			-0.088	0.159	1.811			-0.089	0.340	1.804			-0.245	0.018	1.848			-0.298	-0.241	1.853			-0.345	-0.469	1.779			-0.355	-0.550	1.759			0.061	0.039	1.774			0.203	-0.025	1.603
-0.091	-0.235	1.774			-0.076	-0.176	1.820			-0.088	0.158	1.812			-0.089	0.340	1.805			-0.244	0.019	1.847			-0.299	-0.241	1.852			-0.346	-0.470	1.777			-0.356	-0.551	1.758			0.062	0.038	1.775			0.207	-0.026	1.608
-0.091	-0.235	1.774			-0.076	-0.176	1.820			-0.088	0.158	1.812			-0.089	0.340	1.805			-0.244	0.019	1.846			-0.300	-0.241	1.850			-0.347	-0.471	1.775			-0.356	-0.552	1.756			0.063	0.037	1.776			0.211	-0.026	1.612
-0.091	-0.235	1.774			-0.076	-0.176	1.820			-0.088	0.157	1.812			-0.088	0.340	1.805			-0.244	0.020	1.845			-0.301	-0.241	1.849			-0.347	-0.472	1.774			-0.357	-0.553	1.754			0.064	0.036	1.777			0.214	-0.027	1.616
-0.090	-0.235	1.773			-0.076	-0.176	1.820			-0.088	0.157	1.813			-0.088	0.340	1.805			-0.244	0.020	1.844			-0.302	-0.240	1.847			-0.348	-0.472	1.773			-0.357	-0.554	1.753			0.064	0.035	1.778			0.217	-0.027	1.620
-0.090	-0.235	1.773			-0.076	-0.176	1.820			-0.088	0.157	1.813			-0.088	0.340	1.805			-0.244	0.021	1.843			-0.302	-0.240	1.846			-0.348	-0.473	1.771			-0.358	-0.554	1.751			0.065	0.034	1.778			0.220	-0.027	1.623
-0.090	-0.235	1.773			-0.076	-0.177	1.820			-0.088	0.156	1.813			-0.088	0.340	1.805			-0.244	0.021	1.842			-0.303	-0.240	1.845			-0.349	-0.473	1.770			-0.358	-0.555	1.750			0.066	0.033	1.779			0.223	-0.028	1.626
-0.090	-0.235	1.773			-0.076	-0.177	1.820			-0.088	0.156	1.813			-0.088	0.340	1.805			-0.244	0.022	1.841			-0.304	-0.240	1.844			-0.349	-0.474	1.769			-0.359	-0.555	1.749			0.067	0.032	1.780			0.226	-0.028	1.629
-0.090	-0.235	1.773			-0.077	-0.177	1.821			-0.088	0.155	1.813			-0.088	0.340	1.805			-0.244	0.022	1.841			-0.304	-0.240	1.843			-0.350	-0.474	1.768			-0.359	-0.556	1.748			0.067	0.031	1.780			0.229	-0.028	1.631
-0.090	-0.235	1.773			-0.077	-0.177	1.821			-0.088	0.155	1.813			-0.087	0.340	1.805			-0.244	0.023	1.840			-0.305	-0.240	1.842			-0.350	-0.474	1.767			-0.359	-0.556	1.747			0.068	0.031	1.781			0.233	-0.029	1.629
-0.090	-0.235	1.773			-0.077	-0.177	1.821			-0.088	0.155	1.814			-0.087	0.340	1.805			-0.244	0.023	1.839			-0.305	-0.240	1.842			-0.350	-0.475	1.766			-0.359	-0.556	1.746			0.068	0.030	1.781			0.236	-0.030	1.628
-0.090	-0.235	1.773			-0.077	-0.177	1.821			-0.088	0.154	1.814			-0.087	0.340	1.805			-0.244	0.023	1.839			-0.305	-0.239	1.841			-0.351	-0.475	1.766			-0.359	-0.556	1.745			0.069	0.029	1.782			0.239	-0.030	1.628
-0.090	-0.235	1.773			-0.077	-0.177	1.821			-0.088	0.154	1.814			-0.087	0.340	1.805			-0.244	0.024	1.838			-0.306	-0.239	1.840			-0.351	-0.475	1.765			-0.360	-0.556	1.744			0.069	0.029	1.782			0.241	-0.031	1.627
-0.090	-0.235	1.773			-0.077	-0.177	1.821			-0.088	0.153	1.814			-0.087	0.340	1.805			-0.244	0.024	1.838			-0.306	-0.239	1.840			-0.351	-0.475	1.764			-0.360	-0.556	1.744			0.070	0.028	1.782			0.244	-0.031	1.626
-0.090	-0.235	1.773			-0.077	-0.177	1.821			-0.088	0.153	1.814			-0.087	0.339	1.805			-0.244	0.024	1.838			-0.306	-0.239	1.839			-0.351	-0.475	1.764			-0.360	-0.556	1.743			0.070	0.028	1.783			0.245	-0.031	1.625
-0.089	-0.235	1.773			-0.077	-0.177	1.821			-0.088	0.153	1.814			-0.086	0.339	1.805			-0.244	0.024	1.837			-0.307	-0.239	1.839			-0.351	-0.475	1.763			-0.360	-0.556	1.743			0.071	0.027	1.783			0.246	-0.035	1.621
-0.089	-0.235	1.773			-0.077	-0.177	1.821			-0.088	0.153	1.814			-0.086	0.339	1.805			-0.244	0.025	1.837			-0.307	-0.239	1.838			-0.351	-0.475	1.763			-0.360	-0.556	1.742			0.071	0.027	1.783			0.247	-0.038	1.618
-0.089	-0.235	1.773			-0.078	-0.177	1.821			-0.088	0.152	1.814			-0.086	0.339	1.805			-0.244	0.025	1.836			-0.307	-0.239	1.838			-0.351	-0.475	1.763			-0.359	-0.556	1.742			0.071	0.026	1.784			0.248	-0.040	1.615
-0.089	-0.235	1.773			-0.078	-0.177	1.821			-0.088	0.152	1.814			-0.086	0.339	1.805			-0.244	0.025	1.836			-0.307	-0.239	1.837			-0.351	-0.475	1.762			-0.359	-0.556	1.742			0.072	0.026	1.784			0.248	-0.043	1.612
-0.089	-0.235	1.773			-0.078	-0.177	1.821			-0.088	0.152	1.814			-0.086	0.339	1.804			-0.244	0.025	1.836			-0.307	-0.239	1.837			-0.351	-0.475	1.762			-0.359	-0.556	1.742			0.072	0.026	1.784			0.248	-0.045	1.609
-0.089	-0.235	1.773			-0.078	-0.177	1.821			-0.088	0.151	1.814			-0.086	0.339	1.804			-0.244	0.025	1.835			-0.307	-0.239	1.837			-0.351	-0.475	1.762			-0.359	-0.556	1.741			0.072	0.025	1.784			0.248	-0.047	1.607
-0.089	-0.235	1.773			-0.078	-0.177	1.822			-0.088	0.151	1.814			-0.086	0.339	1.804			-0.244	0.026	1.835			-0.307	-0.239	1.836			-0.350	-0.475	1.762			-0.359	-0.556	1.741			0.073	0.025	1.784			0.249	-0.048	1.605
-0.089	-0.235	1.773			-0.078	-0.177	1.822			-0.088	0.151	1.814			-0.085	0.339	1.804			-0.244	0.026	1.835			-0.308	-0.239	1.836			-0.350	-0.475	1.762			-0.358	-0.556	1.741			0.073	0.025	1.785			0.248	-0.050	1.602
-0.089	-0.235	1.773			-0.078	-0.177	1.822			-0.088	0.151	1.814			-0.085	0.339	1.804			-0.244	0.026	1.835			-0.308	-0.238	1.836			-0.350	-0.475	1.762			-0.358	-0.556	1.741			0.073	0.025	1.785			0.248	-0.051	1.600
-0.089	-0.235	1.773			-0.078	-0.177	1.822			-0.088	0.150	1.814			-0.085	0.339	1.804			-0.244	0.026	1.835			-0.308	-0.238	1.835			-0.350	-0.475	1.762			-0.358	-0.556	1.742			0.074	0.024	1.785			0.248	-0.052	1.598
-0.089	-0.235	1.772			-0.078	-0.177	1.822			-0.088	0.150	1.814			-0.085	0.339	1.803			-0.244	0.026	1.834			-0.307	-0.238	1.835			-0.350	-0.474	1.762			-0.357	-0.556	1.742			0.074	0.024	1.785			0.248	-0.053	1.595
-0.088	-0.235	1.772			-0.078	-0.178	1.822			-0.089	0.150	1.814			-0.085	0.338	1.803			-0.244	0.026	1.834			-0.307	-0.238	1.835			-0.349	-0.474	1.762			-0.357	-0.556	1.742			0.074	0.024	1.785			0.247	-0.054	1.593
-0.088	-0.235	1.772			-0.078	-0.178	1.822			-0.089	0.150	1.814			-0.085	0.338	1.803			-0.244	0.026	1.834			-0.307	-0.238	1.835			-0.349	-0.474	1.763			-0.357	-0.556	1.742			0.075	0.024	1.785			0.247	-0.055	1.592
-0.088	-0.235	1.772			-0.078	-0.178	1.822			-0.089	0.150	1.814			-0.085	0.338	1.802			-0.244	0.026	1.834			-0.307	-0.238	1.835			-0.348	-0.474	1.763			-0.356	-0.555	1.742			0.075	0.024	1.785			0.246	-0.056	1.590
-0.088	-0.235	1.772			-0.078	-0.178	1.822			-0.089	0.149	1.814			-0.085	0.338	1.802			-0.244	0.027	1.834			-0.307	-0.238	1.835			-0.348	-0.474	1.763			-0.356	-0.555	1.742			0.075	0.024	1.785			0.246	-0.057	1.588
-0.088	-0.235	1.772			-0.078	-0.178	1.822			-0.089	0.149	1.813			-0.085	0.338	1.802			-0.244	0.027	1.834			-0.307	-0.238	1.835			-0.348	-0.473	1.764			-0.355	-0.555	1.743			0.075	0.023	1.785			0.245	-0.058	1.586
-0.088	-0.235	1.772			-0.078	-0.178	1.822			-0.089	0.149	1.813			-0.085	0.338	1.801			-0.244	0.027	1.833			-0.306	-0.238	1.835			-0.347	-0.473	1.764			-0.355	-0.555	1.743			0.076	0.023	1.785			0.245	-0.058	1.585
-0.088	-0.235	1.772			-0.078	-0.178	1.822			-0.089	0.149	1.813			-0.085	0.338	1.801			-0.244	0.027	1.833			-0.306	-0.238	1.835			-0.347	-0.473	1.765			-0.354	-0.555	1.743			0.076	0.023	1.785			0.244	-0.059	1.584
-0.088	-0.235	1.772			-0.078	-0.178	1.822			-0.089	0.149	1.813			-0.085	0.338	1.800			-0.244	0.027	1.833			-0.306	-0.238	1.835			-0.346	-0.473	1.765			-0.354	-0.554	1.744			0.076	0.023	1.784			0.244	-0.059	1.583
-0.088	-0.236	1.772			-0.078	-0.178	1.822			-0.089	0.148	1.813			-0.085	0.337	1.800			-0.244	0.027	1.833			-0.305	-0.238	1.835			-0.346	-0.473	1.766			-0.353	-0.554	1.744			0.076	0.023	1.784			0.243	-0.060	1.581
-0.088	-0.236	1.772			-0.078	-0.178	1.822			-0.089	0.148	1.813			-0.085	0.337	1.799			-0.244	0.027	1.833			-0.305	-0.238	1.835			-0.345	-0.473	1.766			-0.353	-0.554	1.745			0.076	0.023	1.784			0.243	-0.060	1.580
-0.088	-0.236	1.772			-0.078	-0.178	1.822			-0.089	0.148	1.813			-0.085	0.337	1.799			-0.244	0.027	1.833			-0.304	-0.238	1.835			-0.345	-0.473	1.767			-0.353	-0.554	1.745			0.077	0.023	1.784			0.242	-0.059	1.579
-0.088	-0.236	1.772			-0.078	-0.178	1.822			-0.089	0.148	1.812			-0.085	0.337	1.798			-0.244	0.027	1.833			-0.304	-0.238	1.835			-0.345	-0.473	1.767			-0.352	-0.554	1.745			0.077	0.023	1.784			0.241	-0.059	1.577
-0.087	-0.236	1.772			-0.078	-0.178	1.822			-0.089	0.148	1.812			-0.086	0.337	1.798			-0.244	0.027	1.833			-0.304	-0.238	1.835			-0.344	-0.472	1.767			-0.352	-0.554	1.746			0.077	0.023	1.783			0.240	-0.060	1.576
-0.087	-0.236	1.772			-0.078	-0.178	1.822			-0.088	0.148	1.812			-0.086	0.337	1.798			-0.244	0.027	1.833			-0.303	-0.238	1.835			-0.344	-0.472	1.768			-0.352	-0.554	1.746			0.077	0.023	1.783			0.238	-0.060	1.576
-0.087	-0.236	1.772			-0.078	-0.178	1.822			-0.088	0.147	1.812			-0.086	0.337	1.797			-0.244	0.027	1.833			-0.303	-0.238	1.835			-0.344	-0.472	1.768			-0.351	-0.554	1.746			0.077	0.023	1.783			0.228	-0.054	1.584
-0.087	-0.236	1.771			-0.078	-0.178	1.822			-0.088	0.147	1.812			-0.086	0.337	1.797			-0.244	0.027	1.833			-0.303	-0.238	1.836			-0.343	-0.472	1.768			-0.351	-0.554	1.747			0.077	0.023	1.783			0.221	-0.050	1.587
-0.087	-0.236	1.771			-0.078	-0.178	1.822			-0.088	0.147	1.811			-0.086	0.337	1.796			-0.244	0.028	1.832			-0.302	-0.238	1.836			-0.343	-0.472	1.769			-0.351	-0.554	1.747			0.077	0.024	1.782			0.217	-0.047	1.589
-0.087	-0.236	1.771			-0.078	-0.178	1.822			-0.088	0.147	1.811			-0.086	0.337	1.796			-0.244	0.028	1.832			-0.302	-0.238	1.836			-0.343	-0.472	1.769			-0.350	-0.554	1.747			0.077	0.024	1.782			0.212	-0.045	1.591
-0.087	-0.236	1.771			-0.078	-0.178	1.822			-0.088	0.147	1.811			-0.086	0.337	1.796			-0.244	0.028	1.832			-0.302	-0.238	1.836			-0.343	-0.472	1.769			-0.350	-0.554	1.747			0.077	0.024	1.782			0.208	-0.044	1.590
-0.087	-0.236	1.771			-0.078	-0.178	1.822			-0.088	0.147	1.811			-0.086	0.337	1.795			-0.244	0.028	1.832			-0.301	-0.238	1.836			-0.342	-0.472	1.769			-0.350	-0.554	1.747			0.077	0.024	1.781			0.203	-0.044	1.589
-0.087	-0.236	1.771			-0.078	-0.178	1.821			-0.088	0.147	1.811			-0.086	0.337	1.795			-0.244	0.028	1.832			-0.301	-0.238	1.836			-0.342	-0.472	1.770			-0.349	-0.553	1.747			0.077	0.024	1.781			0.195	-0.046	1.590
-0.087	-0.236	1.771			-0.078	-0.178	1.821			-0.088	0.147	1.811			-0.086	0.336	1.795			-0.244	0.028	1.832			-0.301	-0.238	1.836			-0.342	-0.472	1.770			-0.349	-0.553	1.747			0.077	0.025	1.780			0.192	-0.045	1.590
-0.086	-0.236	1.771			-0.078	-0.178	1.821			-0.088	0.147	1.810			-0.086	0.336	1.794			-0.244	0.028	1.832			-0.301	-0.238	1.836			-0.341	-0.472	1.770			-0.349	-0.553	1.748			0.077	0.025	1.779			0.189	-0.045	1.590
-0.086	-0.236	1.771			-0.078	-0.178	1.821			-0.088	0.146	1.810			-0.086	0.336	1.794			-0.244	0.028	1.832			-0.300	-0.238	1.836			-0.341	-0.471	1.770			-0.349	-0.553	1.748			0.077	0.025	1.779			0.180	-0.047	1.589
-0.086	-0.236	1.770			-0.078	-0.179	1.821			-0.088	0.146	1.810			-0.086	0.336	1.794			-0.243	0.028	1.832			-0.300	-0.238	1.836			-0.340	-0.471	1.770			-0.348	-0.553	1.748			0.076	0.026	1.778			0.176	-0.048	1.588
-0.086	-0.236	1.770			-0.078	-0.179	1.821			-0.088	0.146	1.810			-0.086	0.336	1.794			-0.243	0.028	1.832			-0.300	-0.238	1.836			-0.340	-0.471	1.771			-0.348	-0.552	1.748			0.075	0.027	1.777			0.171	-0.050	1.588
-0.086	-0.236	1.770			-0.078	-0.179	1.821			-0.088	0.146	1.810			-0.086	0.336	1.793			-0.243	0.028	1.832			-0.299	-0.238	1.837			-0.340	-0.471	1.771			-0.348	-0.552	1.748			0.074	0.028	1.776			0.166	-0.052	1.588
-0.086	-0.237	1.770			-0.077	-0.179	1.821			-0.088	0.146	1.810			-0.086	0.336	1.793			-0.243	0.028	1.832			-0.299	-0.238	1.837			-0.339	-0.471	1.772			-0.347	-0.552	1.749			0.069	0.032	1.776			0.159	-0.053	1.590
-0.086	-0.237	1.770			-0.077	-0.179	1.821			-0.088	0.146	1.809			-0.086	0.336	1.793			-0.243	0.028	1.832			-0.298	-0.238	1.837			-0.338	-0.471	1.773			-0.347	-0.552	1.750			0.067	0.035	1.775			0.131	-0.040	1.543
-0.086	-0.237	1.770			-0.077	-0.179	1.821			-0.087	0.146	1.809			-0.086	0.336	1.793			-0.243	0.028	1.832			-0.297	-0.238	1.838			-0.337	-0.471	1.774			-0.346	-0.553	1.751			0.065	0.037	1.775			0.123	-0.038	1.531
-0.086	-0.237	1.770			-0.077	-0.179	1.821			-0.087	0.146	1.809			-0.086	0.336	1.793			-0.243	0.028	1.833			-0.297	-0.238	1.838			-0.337	-0.471	1.774			-0.345	-0.553	1.752			0.070	0.048	1.773			0.124	-0.043	1.526
-0.086	-0.237	1.770			-0.077	-0.179	1.820			-0.087	0.146	1.809			-0.086	0.336	1.793			-0.243	0.028	1.833			-0.296	-0.238	1.839			-0.336	-0.471	1.776			-0.345	-0.552	1.754			0.071	0.051	1.771			0.111	-0.045	1.510
-0.086	-0.237	1.770			-0.077	-0.179	1.820			-0.087	0.146	1.809			-0.086	0.336	1.792			-0.243	0.028	1.833			-0.296	-0.238	1.839			-0.335	-0.471	1.777			-0.344	-0.552	1.755			0.071	0.053	1.769			0.103	-0.045	1.500
-0.085	-0.237	1.770			-0.076	-0.179	1.820			-0.087	0.146	1.809			-0.086	0.336	1.792			-0.242	0.028	1.834			-0.295	-0.238	1.840			-0.334	-0.470	1.778			-0.343	-0.552	1.757			0.070	0.054	1.767			0.094	-0.047	1.492
-0.085	-0.237	1.770			-0.076	-0.179	1.820			-0.087	0.146	1.809			-0.086	0.336	1.792			-0.242	0.028	1.835			-0.294	-0.238	1.841			-0.333	-0.470	1.780			-0.343	-0.551	1.758			0.069	0.055	1.766			0.085	-0.048	1.486
-0.085	-0.237	1.770			-0.076	-0.179	1.820			-0.087	0.146	1.808			-0.086	0.336	1.792			-0.245	0.027	1.840			-0.293	-0.239	1.842			-0.332	-0.470	1.781			-0.342	-0.551	1.759			0.067	0.056	1.764			0.077	-0.050	1.482
-0.085	-0.237	1.769			-0.075	-0.179	1.820			-0.087	0.146	1.808			-0.086	0.336	1.792			-0.247	0.026	1.843			-0.293	-0.240	1.843			-0.331	-0.469	1.782			-0.342	-0.550	1.761			0.066	0.057	1.763			0.070	-0.052	1.479
-0.085	-0.237	1.769			-0.075	-0.179	1.819			-0.086	0.146	1.808			-0.086	0.336	1.792			-0.247	0.027	1.845			-0.292	-0.240	1.844			-0.330	-0.467	1.784			-0.341	-0.548	1.763			0.065	0.057	1.762			0.065	-0.054	1.477
-0.085	-0.237	1.769			-0.074	-0.179	1.819			-0.086	0.146	1.808			-0.086	0.336	1.792			-0.247	0.027	1.846			-0.291	-0.240	1.845			-0.329	-0.466	1.786			-0.340	-0.547	1.764			0.064	0.058	1.761			0.060	-0.057	1.479
-0.085	-0.237	1.769			-0.074	-0.179	1.819			-0.086	0.147	1.808			-0.086	0.336	1.792			-0.229	0.053	1.851			-0.282	-0.216	1.848			-0.328	-0.461	1.789			-0.339	-0.542	1.767			0.062	0.058	1.759			0.044	-0.059	1.477
-0.085	-0.237	1.769			-0.074	-0.179	1.819			-0.086	0.147	1.808			-0.086	0.336	1.792			-0.221	0.063	1.851			-0.277	-0.205	1.849			-0.326	-0.458	1.791			-0.338	-0.539	1.769			0.061	0.059	1.758			0.034	-0.060	1.476
-0.085	-0.237	1.769			-0.073	-0.180	1.819			-0.086	0.147	1.808			-0.086	0.336	1.791			-0.215	0.069	1.852			-0.274	-0.199	1.850			-0.325	-0.455	1.793			-0.337	-0.536	1.771			0.059	0.059	1.757			0.026	-0.061	1.474
-0.085	-0.238	1.769			-0.073	-0.180	1.819			-0.086	0.147	1.808			-0.086	0.336	1.791			-0.212	0.073	1.852			-0.272	-0.194	1.852			-0.324	-0.453	1.796			-0.336	-0.534	1.773			0.057	0.059	1.755			0.021	-0.062	1.473
-0.085	-0.238	1.769			-0.073	-0.180	1.818			-0.086	0.147	1.808			-0.086	0.336	1.791			-0.209	0.076	1.853			-0.270	-0.191	1.853			-0.323	-0.452	1.798			-0.336	-0.533	1.776			0.055	0.059	1.754			0.028	-0.056	1.501
-0.085	-0.238	1.769			-0.073	-0.180	1.818			-0.086	0.147	1.808			-0.086	0.336	1.791			-0.208	0.078	1.854			-0.269	-0.188	1.854			-0.322	-0.450	1.801			-0.335	-0.531	1.779			0.053	0.059	1.753			0.030	-0.053	1.513
-0.086	-0.239	1.769			-0.072	-0.180	1.818			-0.086	0.147	1.808			-0.086	0.336	1.791			-0.207	0.080	1.854			-0.267	-0.186	1.855			-0.321	-0.449	1.805			-0.335	-0.530	1.783			0.051	0.059	1.752			0.022	-0.044	1.519
-0.086	-0.239	1.769			-0.072	-0.181	1.818			-0.086	0.147	1.808			-0.086	0.336	1.791			-0.205	0.082	1.855			-0.266	-0.184	1.856			-0.321	-0.448	1.808			-0.335	-0.528	1.786			0.050	0.059	1.751			0.013	-0.055	1.525
-0.086	-0.239	1.769			-0.072	-0.181	1.818			-0.086	0.147	1.808			-0.086	0.336	1.791			-0.204	0.083	1.856			-0.265	-0.182	1.857			-0.320	-0.447	1.811			-0.334	-0.527	1.790			0.048	0.059	1.750			-0.001	-0.056	1.512
-0.086	-0.240	1.769			-0.072	-0.181	1.818			-0.086	0.147	1.807			-0.086	0.336	1.791			-0.203	0.085	1.856			-0.264	-0.181	1.858			-0.319	-0.445	1.815			-0.334	-0.525	1.794			0.047	0.059	1.749			-0.004	-0.062	1.518
-0.087	-0.240	1.769			-0.072	-0.181	1.818			-0.086	0.147	1.807			-0.086	0.336	1.791			-0.203	0.086	1.857			-0.264	-0.180	1.859			-0.319	-0.444	1.818			-0.334	-0.524	1.797			0.045	0.059	1.749			0.006	-0.056	1.526
-0.087	-0.240	1.769			-0.072	-0.181	1.818			-0.086	0.147	1.807			-0.086	0.336	1.791			-0.202	0.087	1.857			-0.263	-0.178	1.860			-0.318	-0.443	1.820			-0.333	-0.523	1.800			0.044	0.059	1.748			0.011	-0.053	1.531
-0.087	-0.241	1.769			-0.072	-0.182	1.818			-0.086	0.147	1.807			-0.086	0.336	1.792			-0.201	0.088	1.858			-0.262	-0.177	1.861			-0.318	-0.442	1.823			-0.333	-0.522	1.803			0.043	0.059	1.748			0.015	-0.051	1.535
-0.088	-0.241	1.769			-0.072	-0.182	1.818			-0.086	0.147	1.807			-0.087	0.336	1.792			-0.200	0.089	1.858			-0.262	-0.176	1.862			-0.317	-0.441	1.824			-0.333	-0.521	1.805			0.042	0.059	1.747			0.012	-0.058	1.540
-0.088	-0.242	1.769			-0.071	-0.182	1.818			-0.085	0.147	1.807			-0.087	0.336	1.792			-0.199	0.090	1.858			-0.261	-0.175	1.863			-0.317	-0.440	1.826			-0.333	-0.521	1.807			0.041	0.059	1.747			0.016	-0.056	1.542
-0.088	-0.242	1.769			-0.071	-0.182	1.818			-0.085	0.147	1.807			-0.087	0.336	1.792			-0.199	0.091	1.859			-0.261	-0.174	1.863			-0.317	-0.440	1.827			-0.333	-0.520	1.809			0.040	0.059	1.747			0.027	-0.052	1.545
-0.089	-0.242	1.769			-0.071	-0.182	1.818			-0.085	0.147	1.807			-0.087	0.336	1.792			-0.198	0.091	1.858			-0.260	-0.173	1.864			-0.317	-0.440	1.828			-0.333	-0.520	1.810			0.039	0.059	1.746			0.030	-0.051	1.548
-0.089	-0.243	1.769			-0.071	-0.183	1.818			-0.085	0.147	1.807			-0.087	0.335	1.792			-0.198	0.092	1.858			-0.260	-0.173	1.864			-0.316	-0.439	1.829			-0.333	-0.520	1.811			0.039	0.059	1.746			0.033	-0.051	1.549
-0.089	-0.243	1.769			-0.071	-0.183	1.818			-0.085	0.147	1.807			-0.087	0.335	1.792			-0.197	0.092	1.858			-0.259	-0.172	1.865			-0.316	-0.439	1.830			-0.333	-0.520	1.812			0.038	0.059	1.746			0.035	-0.050	1.551
-0.089	-0.243	1.769			-0.071	-0.183	1.818			-0.085	0.147	1.807			-0.087	0.335	1.792			-0.197	0.092	1.857			-0.259	-0.172	1.865			-0.316	-0.439	1.831			-0.333	-0.520	1.813			0.037	0.059	1.746			0.036	-0.050	1.552
-0.090	-0.244	1.769			-0.072	-0.183	1.818			-0.085	0.147	1.807			-0.087	0.335	1.792			-0.197	0.092	1.857			-0.259	-0.171	1.866			-0.317	-0.439	1.832			-0.334	-0.520	1.813			0.037	0.059	1.746			0.027	-0.059	1.550
-0.090	-0.244	1.770			-0.072	-0.184	1.818			-0.085	0.147	1.807			-0.087	0.335	1.792			-0.197	0.092	1.857			-0.259	-0.171	1.866			-0.317	-0.439	1.831			-0.334	-0.520	1.813			0.036	0.059	1.746			0.028	-0.058	1.552
-0.090	-0.244	1.770			-0.072	-0.184	1.818			-0.085	0.147	1.808			-0.088	0.335	1.792			-0.197	0.091	1.857			-0.260	-0.171	1.866			-0.318	-0.439	1.831			-0.335	-0.520	1.812			0.036	0.059	1.746			0.028	-0.058	1.553
-0.090	-0.244	1.770			-0.072	-0.184	1.818			-0.085	0.147	1.808			-0.088	0.335	1.793			-0.197	0.091	1.857			-0.260	-0.172	1.866			-0.319	-0.440	1.830			-0.336	-0.520	1.810			0.035	0.059	1.746			0.029	-0.057	1.553
-0.090	-0.245	1.770			-0.072	-0.184	1.818			-0.085	0.147	1.808			-0.088	0.335	1.793			-0.197	0.091	1.857			-0.260	-0.172	1.866			-0.319	-0.440	1.829			-0.337	-0.521	1.808			0.035	0.059	1.746			0.030	-0.056	1.554
-0.091	-0.245	1.770			-0.072	-0.185	1.818			-0.085	0.147	1.808			-0.088	0.335	1.793			-0.198	0.091	1.857			-0.261	-0.172	1.866			-0.320	-0.440	1.827			-0.338	-0.521	1.806			0.035	0.059	1.746			0.025	-0.064	1.552
-0.091	-0.245	1.770			-0.072	-0.185	1.818			-0.085	0.147	1.808			-0.088	0.335	1.793			-0.198	0.091	1.857			-0.261	-0.172	1.866			-0.321	-0.440	1.826			-0.339	-0.521	1.805			0.034	0.059	1.746			0.026	-0.062	1.553
-0.091	-0.245	1.770			-0.072	-0.185	1.818			-0.085	0.147	1.808			-0.088	0.335	1.793			-0.198	0.090	1.857			-0.262	-0.172	1.866			-0.322	-0.441	1.825			-0.339	-0.521	1.803			0.034	0.059	1.746			0.026	-0.060	1.553
-0.091	-0.245	1.770			-0.072	-0.185	1.818			-0.085	0.147	1.808			-0.088	0.335	1.793			-0.198	0.090	1.857			-0.262	-0.172	1.866			-0.322	-0.441	1.824			-0.340	-0.521	1.802			0.034	0.058	1.746			0.027	-0.056	1.553
-0.091	-0.246	1.770			-0.072	-0.185	1.818			-0.085	0.147	1.808			-0.088	0.335	1.793			-0.198	0.090	1.857			-0.262	-0.172	1.866			-0.323	-0.441	1.823			-0.340	-0.521	1.801			0.034	0.058	1.746			0.028	-0.055	1.548
-0.091	-0.246	1.770			-0.072	-0.185	1.818			-0.085	0.147	1.808			-0.088	0.335	1.793			-0.199	0.090	1.856			-0.263	-0.172	1.866			-0.323	-0.440	1.823			-0.341	-0.521	1.800			0.033	0.058	1.746			0.029	-0.054	1.546
-0.091	-0.246	1.770			-0.072	-0.186	1.818			-0.085	0.147	1.808			-0.088	0.335	1.793			-0.199	0.090	1.856			-0.263	-0.172	1.866			-0.324	-0.440	1.822			-0.341	-0.520	1.799			0.033	0.058	1.747			0.023	-0.058	1.526
-0.091	-0.246	1.770			-0.072	-0.186	1.818			-0.085	0.147	1.808			-0.088	0.335	1.793			-0.216	0.076	1.863			-0.269	-0.185	1.867			-0.325	-0.441	1.821			-0.341	-0.522	1.798			0.033	0.058	1.747			0.021	-0.060	1.516
-0.092	-0.246	1.770			-0.072	-0.186	1.818			-0.085	0.147	1.808			-0.088	0.335	1.793			-0.224	0.070	1.866			-0.273	-0.191	1.867			-0.325	-0.442	1.820			-0.342	-0.522	1.797			0.033	0.058	1.747			0.019	-0.062	1.509
-0.092	-0.246	1.771			-0.072	-0.186	1.818			-0.085	0.147	1.808			-0.089	0.335	1.793			-0.257	0.026	1.873			-0.280	-0.217	1.869			-0.326	-0.443	1.820			-0.342	-0.523	1.797			0.033	0.058	1.748			0.018	-0.063	1.505
-0.092	-0.246	1.771			-0.072	-0.186	1.818			-0.085	0.146	1.809			-0.089	0.335	1.793			-0.259	0.025	1.874			-0.281	-0.219	1.870			-0.326	-0.444	1.819			-0.342	-0.523	1.797			0.033	0.057	1.748			0.018	-0.064	1.501
-0.092	-0.246	1.771			-0.072	-0.186	1.819			-0.085	0.146	1.809			-0.089	0.335	1.793			-0.264	0.019	1.876			-0.284	-0.229	1.870			-0.327	-0.444	1.819			-0.343	-0.524	1.797			0.033	0.057	1.748			0.017	-0.065	1.498
-0.092	-0.246	1.771			-0.072	-0.186	1.819			-0.085	0.146	1.809			-0.089	0.335	1.793			-0.267	0.015	1.876			-0.286	-0.236	1.871			-0.327	-0.445	1.818			-0.343	-0.525	1.796			0.034	0.057	1.749			0.017	-0.065	1.496
-0.092	-0.246	1.771			-0.072	-0.186	1.819			-0.085	0.146	1.809			-0.089	0.335	1.793			-0.269	0.012	1.877			-0.288	-0.241	1.871			-0.327	-0.445	1.818			-0.343	-0.526	1.796			0.034	0.057	1.749			0.017	-0.065	1.495
-0.092	-0.246	1.771			-0.072	-0.186	1.819			-0.086	0.146	1.809			-0.089	0.335	1.793			-0.272	0.010	1.878			-0.289	-0.245	1.872			-0.328	-0.446	1.818			-0.344	-0.526	1.796			0.034	0.057	1.750			0.017	-0.066	1.493
-0.092	-0.246	1.771			-0.072	-0.186	1.819			-0.086	0.146	1.809			-0.089	0.335	1.793			-0.274	0.007	1.878			-0.290	-0.248	1.872			-0.328	-0.447	1.818			-0.344	-0.527	1.796			0.035	0.057	1.750			0.021	-0.062	1.499
-0.092	-0.246	1.771			-0.072	-0.186	1.819			-0.086	0.146	1.809			-0.089	0.334	1.793			-0.276	0.005	1.879			-0.291	-0.250	1.872			-0.329	-0.448	1.817			-0.344	-0.528	1.796			0.035	0.056	1.750			0.024	-0.059	1.503
-0.092	-0.246	1.772			-0.072	-0.186	1.819			-0.086	0.146	1.809			-0.089	0.334	1.793			-0.276	0.005	1.878			-0.292	-0.252	1.872			-0.329	-0.449	1.816			-0.345	-0.529	1.795			0.035	0.056	1.751			0.027	-0.058	1.506
-0.092	-0.246	1.772			-0.072	-0.186	1.819			-0.086	0.146	1.809			-0.089	0.334	1.794			-0.277	0.005	1.878			-0.292	-0.254	1.872			-0.330	-0.450	1.815			-0.345	-0.531	1.794			0.036	0.056	1.751			0.026	-0.058	1.503
-0.092	-0.245	1.772			-0.072	-0.186	1.819			-0.086	0.146	1.809			-0.089	0.334	1.794			-0.277	0.007	1.877			-0.293	-0.254	1.872			-0.332	-0.453	1.813			-0.346	-0.533	1.793			0.036	0.056	1.752			0.027	-0.056	1.507
-0.092	-0.245	1.772			-0.072	-0.186	1.819			-0.086	0.146	1.809			-0.089	0.334	1.794			-0.275	0.015	1.877			-0.293	-0.251	1.871			-0.333	-0.455	1.811			-0.347	-0.535	1.791			0.036	0.056	1.752			0.025	-0.057	1.504
-0.092	-0.245	1.772			-0.072	-0.186	1.819			-0.086	0.146	1.809			-0.089	0.334	1.794			-0.274	0.018	1.877			-0.294	-0.247	1.869			-0.334	-0.456	1.810			-0.347	-0.537	1.789			0.036	0.056	1.752			0.023	-0.057	1.502
-0.092	-0.245	1.772			-0.072	-0.186	1.820			-0.086	0.146	1.809			-0.089	0.334	1.794			-0.273	0.020	1.877			-0.294	-0.243	1.868			-0.335	-0.458	1.808			-0.348	-0.538	1.787			0.037	0.056	1.752			0.021	-0.058	1.499
-0.092	-0.245	1.772			-0.072	-0.186	1.820			-0.086	0.146	1.809			-0.089	0.334	1.794			-0.272	0.023	1.877			-0.294	-0.240	1.867			-0.335	-0.459	1.807			-0.348	-0.539	1.785			0.037	0.056	1.753			0.020	-0.058	1.498
-0.091	-0.244	1.772			-0.072	-0.186	1.820			-0.086	0.146	1.810			-0.089	0.334	1.794			-0.272	0.026	1.877			-0.293	-0.238	1.867			-0.336	-0.460	1.805			-0.349	-0.540	1.783			0.037	0.056	1.753			0.019	-0.059	1.496
-0.091	-0.244	1.772			-0.072	-0.186	1.820			-0.086	0.146	1.810			-0.088	0.334	1.794			-0.226	0.061	1.852			-0.281	-0.206	1.858			-0.335	-0.454	1.804			-0.347	-0.534	1.781			0.037	0.056	1.753			0.018	-0.059	1.495
-0.091	-0.244	1.772			-0.072	-0.186	1.820			-0.086	0.146	1.810			-0.088	0.334	1.794			-0.211	0.073	1.844			-0.277	-0.194	1.855			-0.335	-0.450	1.802			-0.346	-0.530	1.779			0.038	0.056	1.753			0.017	-0.059	1.494
-0.091	-0.244	1.772			-0.072	-0.186	1.820			-0.086	0.146	1.810			-0.088	0.334	1.794			-0.203	0.079	1.840			-0.274	-0.187	1.853			-0.334	-0.447	1.802			-0.346	-0.527	1.778			0.038	0.056	1.753			0.029	-0.054	1.516
-0.091	-0.244	1.772			-0.072	-0.186	1.820			-0.086	0.146	1.810			-0.088	0.334	1.794			-0.200	0.082	1.838			-0.273	-0.183	1.852			-0.334	-0.445	1.801			-0.345	-0.525	1.777			0.038	0.056	1.754			0.039	-0.049	1.527
-0.091	-0.244	1.772			-0.072	-0.186	1.820			-0.086	0.146	1.810			-0.088	0.334	1.794			-0.197	0.085	1.837			-0.272	-0.179	1.851			-0.334	-0.443	1.800			-0.345	-0.523	1.776			0.038	0.056	1.754			0.045	-0.046	1.533
-0.091	-0.244	1.772			-0.072	-0.186	1.820			-0.086	0.146	1.810			-0.088	0.334	1.794			-0.194	0.087	1.835			-0.271	-0.176	1.851			-0.333	-0.442	1.800			-0.345	-0.522	1.776			0.038	0.056	1.754			0.052	-0.044	1.539
-0.091	-0.244	1.772			-0.072	-0.186	1.820			-0.086	0.146	1.810			-0.088	0.334	1.794			-0.192	0.089	1.834			-0.270	-0.174	1.850			-0.333	-0.441	1.800			-0.345	-0.521	1.776			0.038	0.056	1.754			0.053	-0.044	1.542
-0.091	-0.244	1.772			-0.072	-0.186	1.820			-0.086	0.146	1.810			-0.088	0.334	1.794			-0.190	0.091	1.833			-0.270	-0.172	1.850			-0.333	-0.440	1.801			-0.344	-0.520	1.777			0.038	0.056	1.754			0.049	-0.042	1.539
-0.091	-0.244	1.772			-0.072	-0.186	1.820			-0.086	0.146	1.810			-0.088	0.334	1.794			-0.231	0.060	1.860			-0.278	-0.198	1.856			-0.333	-0.440	1.801			-0.344	-0.520	1.777			0.038	0.056	1.754			0.041	-0.046	1.521
-0.091	-0.244	1.772			-0.072	-0.186	1.820			-0.086	0.146	1.810			-0.088	0.334	1.794			-0.243	0.051	1.867			-0.281	-0.209	1.859			-0.333	-0.442	1.802			-0.345	-0.522	1.778			0.038	0.056	1.754			0.049	-0.055	1.519
-0.091	-0.244	1.772			-0.072	-0.186	1.820			-0.086	0.146	1.810			-0.088	0.334	1.794			-0.244	0.049	1.868			-0.282	-0.213	1.860			-0.333	-0.444	1.804			-0.345	-0.524	1.779			0.039	0.056	1.754			0.053	-0.052	1.519
-0.091	-0.244	1.772			-0.072	-0.186	1.820			-0.086	0.146	1.810			-0.088	0.334	1.794			-0.245	0.047	1.868			-0.283	-0.216	1.862			-0.333	-0.445	1.805			-0.345	-0.525	1.781			0.040	0.057	1.754			0.064	-0.051	1.509
-0.091	-0.244	1.772			-0.072	-0.185	1.820			-0.086	0.146	1.810			-0.088	0.334	1.794			-0.247	0.046	1.869			-0.284	-0.219	1.863			-0.333	-0.445	1.807			-0.345	-0.525	1.783			0.042	0.058	1.754			0.075	-0.048	1.501
-0.091	-0.243	1.772			-0.072	-0.185	1.820			-0.086	0.146	1.810			-0.088	0.334	1.794			-0.248	0.044	1.869			-0.285	-0.222	1.865			-0.333	-0.446	1.809			-0.345	-0.527	1.785			0.042	0.058	1.754			0.077	-0.048	1.499
-0.091	-0.243	1.772			-0.072	-0.185	1.820			-0.086	0.146	1.810			-0.088	0.334	1.794			-0.248	0.042	1.869			-0.286	-0.224	1.866			-0.333	-0.447	1.810			-0.345	-0.527	1.787			0.042	0.058	1.754			0.079	-0.049	1.498
-0.091	-0.243	1.772			-0.073	-0.185	1.820			-0.086	0.146	1.810			-0.089	0.334	1.794			-0.249	0.040	1.869			-0.286	-0.227	1.867			-0.333	-0.448	1.812			-0.345	-0.528	1.789			0.042	0.057	1.754			0.102	-0.056	1.510
-0.092	-0.243	1.772			-0.073	-0.184	1.820			-0.086	0.146	1.810			-0.089	0.334	1.794			-0.250	0.038	1.869			-0.287	-0.229	1.868			-0.333	-0.448	1.814			-0.345	-0.529	1.791			0.043	0.056	1.754			0.124	-0.053	1.525
-0.092	-0.242	1.772			-0.073	-0.184	1.820			-0.086	0.146	1.810			-0.090	0.334	1.794			-0.250	0.037	1.868			-0.288	-0.230	1.869			-0.333	-0.449	1.816			-0.345	-0.529	1.794			0.044	0.054	1.755			0.139	-0.051	1.537
-0.092	-0.242	1.772			-0.073	-0.184	1.820			-0.086	0.146	1.810			-0.090	0.334	1.794			-0.251	0.035	1.868			-0.288	-0.232	1.870			-0.334	-0.449	1.818			-0.346	-0.530	1.796			0.045	0.053	1.755			0.152	-0.049	1.550
-0.092	-0.242	1.772			-0.074	-0.184	1.820			-0.086	0.146	1.810			-0.091	0.334	1.794			-0.251	0.034	1.868			-0.289	-0.233	1.871			-0.334	-0.450	1.819			-0.346	-0.531	1.798			0.046	0.051	1.755			0.165	-0.047	1.566
-0.092	-0.242	1.772			-0.074	-0.184	1.820			-0.087	0.146	1.810			-0.092	0.334	1.794			-0.252	0.032	1.867			-0.290	-0.234	1.871			-0.334	-0.450	1.820			-0.346	-0.531	1.799			0.047	0.049	1.756			0.176	-0.046	1.578
-0.092	-0.242	1.772			-0.074	-0.183	1.820			-0.087	0.146	1.810			-0.093	0.334	1.794			-0.252	0.031	1.866			-0.290	-0.235	1.872			-0.334	-0.451	1.821			-0.347	-0.532	1.801			0.048	0.046	1.757			0.185	-0.045	1.587
-0.092	-0.241	1.772			-0.075	-0.183	1.820			-0.087	0.147	1.810			-0.093	0.334	1.794			-0.253	0.030	1.866			-0.291	-0.236	1.872			-0.336	-0.452	1.821			-0.348	-0.533	1.802			0.050	0.045	1.757			0.193	-0.044	1.595
-0.093	-0.241	1.772			-0.075	-0.183	1.820			-0.087	0.147	1.810			-0.094	0.334	1.793			-0.253	0.029	1.865			-0.292	-0.237	1.872			-0.337	-0.453	1.821			-0.349	-0.535	1.802			0.051	0.043	1.758			0.202	-0.044	1.600
-0.093	-0.241	1.772			-0.075	-0.183	1.820			-0.087	0.147	1.810			-0.094	0.334	1.793			-0.254	0.028	1.864			-0.293	-0.238	1.872			-0.338	-0.454	1.821			-0.350	-0.536	1.802			0.052	0.041	1.759			0.210	-0.044	1.604
-0.093	-0.241	1.772			-0.076	-0.183	1.821			-0.088	0.147	1.810			-0.095	0.334	1.793			-0.254	0.028	1.863			-0.294	-0.239	1.871			-0.340	-0.456	1.819			-0.352	-0.537	1.800			0.054	0.039	1.760			0.216	-0.044	1.608
-0.093	-0.241	1.772			-0.076	-0.182	1.821			-0.088	0.147	1.810			-0.095	0.334	1.793			-0.254	0.027	1.862			-0.295	-0.239	1.871			-0.342	-0.457	1.817			-0.353	-0.538	1.798			0.055	0.038	1.761			0.222	-0.045	1.611
-0.093	-0.241	1.772			-0.077	-0.182	1.821			-0.088	0.147	1.810			-0.096	0.334	1.793			-0.255	0.027	1.861			-0.297	-0.240	1.870			-0.344	-0.458	1.813			-0.355	-0.540	1.794			0.056	0.037	1.761			0.227	-0.045	1.615
-0.093	-0.240	1.772			-0.077	-0.182	1.821			-0.088	0.147	1.810			-0.096	0.334	1.793			-0.255	0.026	1.859			-0.298	-0.240	1.869			-0.346	-0.459	1.809			-0.357	-0.541	1.790			0.057	0.035	1.762			0.232	-0.045	1.618
-0.093	-0.240	1.772			-0.077	-0.182	1.821			-0.088	0.147	1.810			-0.097	0.334	1.793			-0.255	0.026	1.858			-0.300	-0.240	1.867			-0.347	-0.460	1.805			-0.359	-0.542	1.786			0.058	0.034	1.763			0.236	-0.046	1.621
-0.093	-0.240	1.772			-0.078	-0.182	1.821			-0.089	0.147	1.809			-0.097	0.334	1.792			-0.255	0.025	1.857			-0.301	-0.240	1.866			-0.349	-0.462	1.801			-0.360	-0.543	1.781			0.059	0.033	1.764			0.239	-0.046	1.624
-0.093	-0.240	1.772			-0.078	-0.181	1.821			-0.089	0.147	1.809			-0.098	0.334	1.792			-0.255	0.025	1.856			-0.302	-0.241	1.864			-0.350	-0.463	1.797			-0.361	-0.544	1.777			0.060	0.032	1.765			0.242	-0.046	1.627
-0.093	-0.240	1.772			-0.078	-0.181	1.821			-0.089	0.147	1.809			-0.098	0.334	1.792			-0.256	0.025	1.855			-0.303	-0.241	1.863			-0.351	-0.464	1.793			-0.362	-0.545	1.773			0.061	0.031	1.766			0.245	-0.046	1.630
-0.093	-0.240	1.772			-0.079	-0.181	1.821			-0.089	0.147	1.809			-0.098	0.334	1.792			-0.256	0.025	1.854			-0.304	-0.241	1.862			-0.351	-0.464	1.790			-0.362	-0.546	1.769			0.062	0.031	1.766			0.248	-0.047	1.632
-0.093	-0.239	1.772			-0.079	-0.181	1.821			-0.089	0.147	1.809			-0.099	0.334	1.792			-0.256	0.024	1.853			-0.305	-0.241	1.860			-0.352	-0.465	1.787			-0.363	-0.547	1.766			0.063	0.030	1.767			0.250	-0.047	1.635
-0.094	-0.239	1.772			-0.079	-0.181	1.821			-0.090	0.147	1.809			-0.099	0.334	1.791			-0.256	0.024	1.853			-0.306	-0.241	1.859			-0.352	-0.466	1.785			-0.363	-0.547	1.763			0.063	0.029	1.768			0.252	-0.047	1.637
-0.094	-0.239	1.772			-0.080	-0.181	1.821			-0.090	0.147	1.809			-0.099	0.334	1.791			-0.256	0.024	1.852			-0.306	-0.241	1.858			-0.352	-0.466	1.783			-0.363	-0.547	1.761			0.064	0.029	1.768			0.254	-0.047	1.639
-0.094	-0.239	1.772			-0.080	-0.180	1.821			-0.090	0.147	1.809			-0.100	0.334	1.791			-0.256	0.024	1.851			-0.307	-0.241	1.857			-0.353	-0.466	1.782			-0.363	-0.548	1.759			0.065	0.028	1.769			0.256	-0.048	1.640
-0.094	-0.239	1.772			-0.080	-0.180	1.821			-0.090	0.147	1.809			-0.100	0.334	1.791			-0.256	0.024	1.850			-0.308	-0.242	1.857			-0.353	-0.467	1.781			-0.364	-0.548	1.758			0.065	0.028	1.769			0.257	-0.048	1.642
-0.094	-0.239	1.772			-0.080	-0.180	1.821			-0.090	0.147	1.808			-0.100	0.334	1.791			-0.257	0.024	1.850			-0.308	-0.242	1.856			-0.353	-0.467	1.780			-0.364	-0.548	1.757			0.066	0.027	1.770			0.258	-0.048	1.643
-0.094	-0.239	1.772			-0.081	-0.180	1.821			-0.090	0.147	1.808			-0.100	0.334	1.790			-0.257	0.024	1.849			-0.308	-0.242	1.855			-0.353	-0.467	1.779			-0.364	-0.549	1.757			0.066	0.027	1.770			0.259	-0.049	1.644
-0.094	-0.239	1.772			-0.081	-0.180	1.821			-0.091	0.147	1.808			-0.101	0.334	1.790			-0.257	0.024	1.849			-0.309	-0.242	1.855			-0.353	-0.467	1.779			-0.364	-0.549	1.756			0.067	0.027	1.771			0.259	-0.049	1.645
-0.094	-0.238	1.772			-0.081	-0.180	1.821			-0.091	0.147	1.808			-0.101	0.334	1.790			-0.257	0.024	1.848			-0.309	-0.242	1.854			-0.353	-0.467	1.779			-0.363	-0.549	1.757			0.067	0.026	1.771			0.259	-0.049	1.646
-0.094	-0.238	1.772			-0.081	-0.180	1.821			-0.091	0.147	1.808			-0.101	0.334	1.790			-0.257	0.024	1.848			-0.310	-0.242	1.854			-0.353	-0.467	1.779			-0.363	-0.549	1.758			0.067	0.026	1.772			0.258	-0.050	1.646
-0.094	-0.238	1.772			-0.081	-0.180	1.821			-0.091	0.147	1.808			-0.101	0.334	1.790			-0.257	0.024	1.847			-0.310	-0.242	1.853			-0.353	-0.468	1.780			-0.363	-0.549	1.760			0.068	0.026	1.772			0.258	-0.050	1.647
-0.094	-0.238	1.772			-0.081	-0.179	1.821			-0.091	0.147	1.808			-0.102	0.334	1.789			-0.257	0.024	1.847			-0.310	-0.242	1.853			-0.353	-0.468	1.781			-0.363	-0.550	1.762			0.068	0.025	1.772			0.258	-0.050	1.647
-0.094	-0.238	1.772			-0.082	-0.179	1.821			-0.091	0.147	1.808			-0.102	0.334	1.789			-0.257	0.024	1.846			-0.310	-0.242	1.853			-0.353	-0.469	1.783			-0.362	-0.550	1.764			0.068	0.025	1.773			0.257	-0.050	1.647
-0.094	-0.238	1.772			-0.082	-0.179	1.821			-0.091	0.147	1.808			-0.102	0.334	1.789			-0.257	0.024	1.846			-0.311	-0.242	1.852			-0.352	-0.469	1.784			-0.362	-0.551	1.766			0.069	0.025	1.773			0.256	-0.051	1.647
-0.094	-0.238	1.772			-0.082	-0.179	1.821			-0.091	0.147	1.807			-0.102	0.334	1.789			-0.257	0.024	1.846			-0.311	-0.242	1.852			-0.352	-0.469	1.786			-0.362	-0.551	1.768			0.069	0.025	1.773			0.256	-0.051	1.647
-0.094	-0.238	1.772			-0.082	-0.179	1.821			-0.091	0.147	1.807			-0.102	0.334	1.789			-0.257	0.024	1.845			-0.311	-0.242	1.852			-0.352	-0.470	1.787			-0.362	-0.552	1.769			0.069	0.024	1.773			0.255	-0.051	1.647
-0.094	-0.238	1.772			-0.082	-0.179	1.821			-0.092	0.147	1.807			-0.102	0.334	1.789			-0.257	0.024	1.845			-0.311	-0.242	1.852			-0.352	-0.470	1.788			-0.362	-0.552	1.771			0.069	0.024	1.774			0.254	-0.051	1.647
-0.094	-0.238	1.772			-0.082	-0.179	1.821			-0.092	0.147	1.807			-0.102	0.334	1.788			-0.257	0.024	1.845			-0.311	-0.242	1.852			-0.352	-0.470	1.789			-0.362	-0.552	1.772			0.070	0.024	1.774			0.254	-0.053	1.647
-0.094	-0.238	1.772			-0.082	-0.179	1.821			-0.092	0.147	1.807			-0.103	0.334	1.788			-0.257	0.024	1.845			-0.311	-0.242	1.852			-0.352	-0.470	1.790			-0.362	-0.552	1.773			0.070	0.024	1.774			0.253	-0.054	1.646
-0.094	-0.237	1.772			-0.082	-0.179	1.821			-0.092	0.147	1.807			-0.103	0.333	1.788			-0.257	0.024	1.844			-0.311	-0.241	1.851			-0.352	-0.470	1.791			-0.362	-0.552	1.774			0.070	0.024	1.774			0.253	-0.055	1.646
-0.094	-0.237	1.772			-0.083	-0.179	1.821			-0.092	0.147	1.807			-0.103	0.333	1.788			-0.257	0.024	1.844			-0.311	-0.241	1.851			-0.352	-0.470	1.791			-0.361	-0.552	1.774			0.070	0.024	1.775			0.252	-0.055	1.645
-0.094	-0.237	1.772			-0.083	-0.179	1.821			-0.092	0.147	1.807			-0.103	0.333	1.788			-0.257	0.024	1.844			-0.311	-0.241	1.851			-0.352	-0.470	1.792			-0.361	-0.552	1.775			0.070	0.023	1.775			0.251	-0.057	1.644
-0.094	-0.237	1.772			-0.083	-0.179	1.821			-0.092	0.147	1.807			-0.103	0.333	1.788			-0.257	0.024	1.844			-0.311	-0.241	1.851			-0.352	-0.470	1.793			-0.361	-0.552	1.775			0.070	0.023	1.775			0.251	-0.058	1.644
-0.094	-0.237	1.772			-0.083	-0.178	1.821			-0.092	0.147	1.807			-0.103	0.333	1.788			-0.257	0.024	1.844			-0.311	-0.241	1.851			-0.352	-0.470	1.793			-0.361	-0.552	1.776			0.071	0.023	1.775			0.250	-0.059	1.644
-0.094	-0.237	1.772			-0.083	-0.178	1.821			-0.092	0.147	1.807			-0.103	0.333	1.788			-0.257	0.024	1.843			-0.311	-0.241	1.851			-0.351	-0.470	1.793			-0.361	-0.553	1.776			0.071	0.023	1.775			0.249	-0.059	1.643
-0.094	-0.237	1.772			-0.083	-0.178	1.821			-0.092	0.147	1.807			-0.103	0.333	1.788			-0.257	0.024	1.843			-0.311	-0.241	1.851			-0.351	-0.470	1.793			-0.361	-0.553	1.776			0.071	0.023	1.775			0.248	-0.060	1.642
-0.094	-0.237	1.772			-0.083	-0.178	1.821			-0.092	0.147	1.807			-0.103	0.333	1.787			-0.257	0.024	1.843			-0.311	-0.241	1.851			-0.351	-0.470	1.794			-0.361	-0.553	1.776			0.071	0.023	1.776			0.246	-0.060	1.640
-0.094	-0.237	1.772			-0.083	-0.178	1.821			-0.092	0.147	1.807			-0.103	0.333	1.787			-0.257	0.024	1.843			-0.311	-0.241	1.851			-0.351	-0.470	1.794			-0.361	-0.553	1.777			0.071	0.023	1.776			0.245	-0.060	1.638
-0.094	-0.237	1.772			-0.083	-0.178	1.821			-0.092	0.147	1.806			-0.104	0.333	1.787			-0.257	0.024	1.843			-0.311	-0.240	1.851			-0.351	-0.470	1.794			-0.361	-0.553	1.777			0.071	0.023	1.776			0.243	-0.059	1.637
-0.094	-0.237	1.772			-0.083	-0.178	1.821			-0.092	0.147	1.806			-0.104	0.333	1.787			-0.256	0.024	1.843			-0.311	-0.240	1.851			-0.351	-0.471	1.794			-0.361	-0.553	1.777			0.071	0.023	1.776			0.240	-0.058	1.635
-0.094	-0.237	1.772			-0.083	-0.178	1.821			-0.093	0.147	1.806			-0.104	0.333	1.787			-0.256	0.024	1.843			-0.311	-0.240	1.851			-0.351	-0.471	1.794			-0.361	-0.553	1.777			0.071	0.023	1.776			0.236	-0.057	1.635
-0.094	-0.237	1.772			-0.083	-0.178	1.821			-0.093	0.147	1.806			-0.104	0.333	1.787			-0.256	0.025	1.843			-0.311	-0.240	1.851			-0.351	-0.471	1.794			-0.361	-0.553	1.777			0.071	0.023	1.776			0.232	-0.056	1.635
-0.094	-0.237	1.772			-0.083	-0.178	1.821			-0.093	0.147	1.806			-0.104	0.333	1.787			-0.256	0.025	1.843			-0.311	-0.240	1.851			-0.351	-0.471	1.794			-0.361	-0.553	1.777			0.071	0.023	1.776			0.229	-0.055	1.635
-0.094	-0.237	1.772			-0.083	-0.178	1.821			-0.093	0.147	1.806			-0.104	0.333	1.787			-0.256	0.025	1.843			-0.311	-0.240	1.851			-0.351	-0.471	1.794			-0.360	-0.553	1.777			0.071	0.023	1.777			0.225	-0.057	1.635
-0.094	-0.237	1.772			-0.083	-0.178	1.821			-0.093	0.147	1.806			-0.104	0.333	1.787			-0.256	0.025	1.843			-0.311	-0.240	1.851			-0.351	-0.471	1.794			-0.360	-0.554	1.776			0.071	0.023	1.777			0.219	-0.057	1.633
-0.094	-0.237	1.772			-0.083	-0.178	1.821			-0.093	0.147	1.806			-0.104	0.333	1.787			-0.256	0.025	1.843			-0.311	-0.240	1.851			-0.351	-0.471	1.794			-0.360	-0.554	1.776			0.071	0.024	1.777			0.212	-0.056	1.629
-0.094	-0.236	1.772			-0.083	-0.178	1.821			-0.093	0.147	1.806			-0.104	0.333	1.787			-0.256	0.025	1.843			-0.311	-0.240	1.851			-0.351	-0.471	1.794			-0.360	-0.554	1.776			0.070	0.024	1.777			0.202	-0.053	1.615
-0.094	-0.236	1.773			-0.084	-0.178	1.821			-0.093	0.146	1.806			-0.104	0.333	1.787			-0.256	0.025	1.842			-0.311	-0.240	1.851			-0.351	-0.471	1.794			-0.359	-0.554	1.776			0.070	0.024	1.777			0.192	-0.053	1.593
-0.094	-0.236	1.773			-0.084	-0.178	1.821			-0.093	0.146	1.806			-0.104	0.333	1.787			-0.256	0.025	1.843			-0.311	-0.240	1.851			-0.351	-0.471	1.794			-0.359	-0.554	1.775			0.070	0.024	1.777			0.188	-0.052	1.586
-0.094	-0.236	1.773			-0.084	-0.178	1.821			-0.093	0.146	1.806			-0.104	0.333	1.787			-0.256	0.025	1.843			-0.311	-0.240	1.852			-0.350	-0.472	1.794			-0.359	-0.554	1.775			0.069	0.024	1.777			0.182	-0.053	1.577
-0.094	-0.236	1.773			-0.084	-0.178	1.821			-0.093	0.146	1.806			-0.104	0.333	1.787			-0.256	0.025	1.843			-0.311	-0.240	1.852			-0.350	-0.471	1.794			-0.358	-0.554	1.775			0.068	0.025	1.777			0.175	-0.055	1.571
-0.094	-0.236	1.773			-0.084	-0.178	1.821			-0.093	0.146	1.807			-0.104	0.333	1.787			-0.256	0.025	1.843			-0.310	-0.240	1.852			-0.350	-0.471	1.794			-0.358	-0.553	1.774			0.067	0.025	1.776			0.170	-0.053	1.571
-0.094	-0.236	1.773			-0.084	-0.178	1.821			-0.093	0.146	1.807			-0.104	0.333	1.787			-0.256	0.025	1.843			-0.310	-0.240	1.852			-0.350	-0.471	1.794			-0.358	-0.553	1.774			0.066	0.026	1.776			0.165	-0.052	1.570
-0.093	-0.236	1.773			-0.084	-0.178	1.821			-0.094	0.146	1.807			-0.104	0.333	1.788			-0.256	0.025	1.844			-0.310	-0.240	1.852			-0.349	-0.471	1.794			-0.357	-0.553	1.774			0.064	0.026	1.775			0.159	-0.051	1.570
-0.093	-0.236	1.773			-0.084	-0.178	1.821			-0.094	0.146	1.807			-0.105	0.333	1.788			-0.257	0.025	1.844			-0.309	-0.240	1.853			-0.349	-0.471	1.794			-0.357	-0.553	1.774			0.062	0.027	1.774			0.155	-0.052	1.569
-0.093	-0.236	1.773			-0.084	-0.178	1.821			-0.094	0.146	1.807			-0.105	0.333	1.788			-0.257	0.025	1.845			-0.309	-0.240	1.853			-0.349	-0.471	1.795			-0.357	-0.553	1.774			0.060	0.028	1.774			0.151	-0.052	1.569
-0.093	-0.236	1.773			-0.083	-0.178	1.821			-0.094	0.146	1.807			-0.105	0.333	1.789			-0.257	0.025	1.845			-0.309	-0.241	1.854			-0.348	-0.470	1.795			-0.356	-0.552	1.775			0.057	0.031	1.773			0.146	-0.052	1.570
-0.093	-0.236	1.773			-0.083	-0.178	1.821			-0.094	0.146	1.808			-0.105	0.333	1.789			-0.257	0.025	1.846			-0.308	-0.241	1.854			-0.347	-0.470	1.796			-0.356	-0.552	1.775			0.050	0.035	1.774			0.140	-0.052	1.572
-0.093	-0.236	1.773			-0.083	-0.178	1.821			-0.094	0.146	1.808			-0.105	0.333	1.789			-0.257	0.025	1.846			-0.308	-0.241	1.855			-0.346	-0.469	1.798			-0.355	-0.551	1.776			0.043	0.040	1.774			0.115	-0.038	1.537
-0.093	-0.236	1.773			-0.083	-0.178	1.821			-0.094	0.146	1.808			-0.105	0.334	1.790			-0.257	0.025	1.847			-0.307	-0.241	1.856			-0.345	-0.468	1.799			-0.354	-0.550	1.778			0.030	0.055	1.781			0.103	-0.030	1.531
-0.093	-0.236	1.773			-0.083	-0.178	1.821			-0.094	0.147	1.808			-0.105	0.334	1.790			-0.256	0.025	1.847			-0.306	-0.241	1.857			-0.344	-0.467	1.801			-0.354	-0.549	1.779			0.026	0.060	1.783			0.096	-0.025	1.527
-0.093	-0.236	1.773			-0.083	-0.178	1.821			-0.095	0.147	1.808			-0.105	0.334	1.791			-0.256	0.025	1.848			-0.305	-0.241	1.858			-0.343	-0.467	1.803			-0.353	-0.548	1.781			0.023	0.064	1.785			0.090	-0.022	1.524
-0.093	-0.236	1.773			-0.083	-0.178	1.822			-0.095	0.147	1.809			-0.105	0.334	1.791			-0.256	0.025	1.848			-0.305	-0.241	1.859			-0.342	-0.466	1.804			-0.353	-0.548	1.783			0.020	0.067	1.786			0.085	-0.020	1.522
-0.093	-0.236	1.773			-0.083	-0.178	1.822			-0.095	0.147	1.809			-0.105	0.334	1.791			-0.256	0.025	1.849			-0.304	-0.242	1.860			-0.342	-0.465	1.806			-0.352	-0.547	1.784			0.043	0.072	1.778			0.084	-0.023	1.512
-0.093	-0.236	1.773			-0.083	-0.178	1.822			-0.095	0.147	1.809			-0.106	0.334	1.792			-0.256	0.025	1.849			-0.303	-0.242	1.861			-0.341	-0.465	1.807			-0.352	-0.546	1.786			0.052	0.075	1.774			0.082	-0.025	1.505
-0.093	-0.236	1.773			-0.083	-0.178	1.822			-0.095	0.147	1.809			-0.106	0.334	1.792			-0.256	0.025	1.850			-0.303	-0.242	1.861			-0.340	-0.464	1.808			-0.352	-0.546	1.787			0.057	0.076	1.771			0.080	-0.027	1.499
-0.093	-0.236	1.773			-0.083	-0.178	1.822			-0.095	0.147	1.809			-0.106	0.334	1.793			-0.256	0.025	1.850			-0.302	-0.242	1.862			-0.340	-0.464	1.809			-0.351	-0.545	1.788			0.059	0.077	1.768			0.079	-0.030	1.493
-0.093	-0.236	1.773			-0.083	-0.178	1.822			-0.095	0.147	1.810			-0.106	0.334	1.793			-0.256	0.024	1.851			-0.302	-0.242	1.863			-0.339	-0.463	1.810			-0.351	-0.545	1.789			0.061	0.077	1.765			0.076	-0.032	1.488
-0.093	-0.237	1.774			-0.082	-0.178	1.822			-0.095	0.147	1.810			-0.106	0.334	1.793			-0.256	0.024	1.851			-0.301	-0.242	1.864			-0.339	-0.463	1.810			-0.351	-0.544	1.789			0.062	0.077	1.763			0.074	-0.034	1.483
-0.093	-0.237	1.774			-0.082	-0.178	1.822			-0.096	0.147	1.810			-0.106	0.335	1.794			-0.255	0.024	1.852			-0.301	-0.243	1.864			-0.339	-0.463	1.811			-0.351	-0.544	1.790			0.062	0.076	1.760			0.072	-0.036	1.479
-0.093	-0.238	1.774			-0.082	-0.179	1.822			-0.096	0.148	1.810			-0.106	0.335	1.794			-0.255	0.024	1.852			-0.300	-0.243	1.865			-0.339	-0.462	1.812			-0.351	-0.544	1.790			0.062	0.076	1.758			0.070	-0.037	1.476
-0.093	-0.239	1.774			-0.082	-0.179	1.822			-0.096	0.148	1.810			-0.106	0.335	1.794			-0.255	0.024	1.852			-0.300	-0.243	1.865			-0.338	-0.462	1.812			-0.350	-0.544	1.791			0.062	0.075	1.756			0.068	-0.038	1.474
-0.093	-0.240	1.774			-0.081	-0.180	1.822			-0.096	0.148	1.811			-0.106	0.335	1.795			-0.254	0.024	1.852			-0.299	-0.243	1.866			-0.338	-0.462	1.812			-0.350	-0.543	1.791			0.061	0.075	1.755			0.066	-0.039	1.472
-0.093	-0.241	1.774			-0.081	-0.180	1.822			-0.096	0.148	1.811			-0.106	0.335	1.795			-0.254	0.024	1.853			-0.299	-0.243	1.866			-0.338	-0.462	1.813			-0.350	-0.543	1.791			0.061	0.074	1.753			0.064	-0.039	1.470
-0.093	-0.242	1.774			-0.081	-0.181	1.822			-0.096	0.149	1.811			-0.106	0.335	1.795			-0.253	0.024	1.853			-0.299	-0.243	1.867			-0.338	-0.461	1.813			-0.350	-0.543	1.792			0.060	0.073	1.752			0.061	-0.040	1.468
-0.093	-0.242	1.774			-0.080	-0.181	1.822			-0.096	0.149	1.811			-0.106	0.335	1.795			-0.253	0.024	1.853			-0.298	-0.243	1.867			-0.337	-0.461	1.814			-0.350	-0.542	1.792			0.059	0.072	1.751			0.059	-0.041	1.466
-0.093	-0.243	1.774			-0.080	-0.182	1.822			-0.096	0.149	1.812			-0.106	0.335	1.796			-0.252	0.024	1.853			-0.298	-0.243	1.867			-0.337	-0.461	1.814			-0.350	-0.542	1.792			0.058	0.072	1.751			0.057	-0.042	1.465
-0.093	-0.244	1.774			-0.080	-0.182	1.822			-0.096	0.150	1.812			-0.106	0.335	1.796			-0.252	0.024	1.853			-0.298	-0.243	1.868			-0.337	-0.461	1.814			-0.349	-0.542	1.792			0.057	0.071	1.750			0.055	-0.042	1.464
-0.093	-0.245	1.774			-0.080	-0.183	1.822			-0.096	0.150	1.812			-0.106	0.335	1.796			-0.252	0.023	1.854			-0.297	-0.243	1.868			-0.337	-0.461	1.814			-0.349	-0.542	1.793			0.056	0.070	1.749			0.052	-0.043	1.463
-0.093	-0.245	1.774			-0.080	-0.183	1.822			-0.096	0.151	1.812			-0.106	0.335	1.796			-0.251	0.023	1.854			-0.297	-0.243	1.868			-0.337	-0.461	1.814			-0.349	-0.542	1.793			0.055	0.070	1.749			0.050	-0.043	1.462
-0.093	-0.246	1.774			-0.080	-0.184	1.823			-0.096	0.151	1.812			-0.106	0.335	1.797			-0.251	0.023	1.854			-0.297	-0.244	1.868			-0.336	-0.461	1.814			-0.349	-0.542	1.793			0.054	0.069	1.749			0.047	-0.044	1.461
-0.093	-0.246	1.774			-0.079	-0.184	1.823			-0.096	0.152	1.813			-0.106	0.335	1.797			-0.251	0.023	1.854			-0.296	-0.244	1.868			-0.336	-0.461	1.814			-0.349	-0.542	1.793			0.053	0.068	1.749			0.045	-0.044	1.461
-0.093	-0.247	1.774			-0.079	-0.184	1.823			-0.096	0.152	1.813			-0.106	0.335	1.797			-0.251	0.022	1.854			-0.296	-0.244	1.869			-0.336	-0.461	1.814			-0.349	-0.542	1.793			0.052	0.067	1.748			0.043	-0.044	1.461
-0.093	-0.247	1.774			-0.079	-0.185	1.822			-0.096	0.152	1.813			-0.106	0.335	1.797			-0.251	0.022	1.855			-0.296	-0.245	1.869			-0.336	-0.462	1.814			-0.349	-0.543	1.792			0.051	0.067	1.748			0.041	-0.045	1.461
-0.093	-0.248	1.774			-0.079	-0.185	1.822			-0.096	0.153	1.813			-0.106	0.335	1.798			-0.251	0.021	1.855			-0.296	-0.245	1.869			-0.336	-0.462	1.814			-0.349	-0.543	1.792			0.050	0.066	1.748			0.040	-0.046	1.461
-0.093	-0.248	1.774			-0.079	-0.185	1.822			-0.096	0.153	1.813			-0.106	0.335	1.798			-0.252	0.020	1.856			-0.296	-0.246	1.869			-0.336	-0.462	1.814			-0.349	-0.543	1.792			0.048	0.065	1.748			0.038	-0.047	1.462
-0.093	-0.248	1.774			-0.079	-0.185	1.822			-0.095	0.154	1.813			-0.106	0.335	1.798			-0.252	0.019	1.856			-0.296	-0.246	1.869			-0.336	-0.462	1.814			-0.349	-0.543	1.792			0.047	0.064	1.748			0.036	-0.048	1.463
-0.093	-0.248	1.774			-0.078	-0.186	1.822			-0.095	0.154	1.813			-0.106	0.335	1.798			-0.253	0.018	1.857			-0.296	-0.247	1.869			-0.336	-0.462	1.814			-0.349	-0.543	1.792			0.046	0.064	1.748			0.034	-0.050	1.464
-0.093	-0.249	1.773			-0.078	-0.186	1.822			-0.095	0.154	1.813			-0.106	0.335	1.799			-0.254	0.016	1.858			-0.296	-0.247	1.869			-0.336	-0.462	1.813			-0.349	-0.543	1.792			0.045	0.063	1.748			0.032	-0.051	1.465
-0.093	-0.249	1.773			-0.078	-0.186	1.822			-0.095	0.154	1.813			-0.106	0.335	1.799			-0.255	0.015	1.859			-0.296	-0.248	1.869			-0.336	-0.462	1.813			-0.349	-0.543	1.791			0.045	0.063	1.749			0.031	-0.052	1.467
-0.093	-0.249	1.773			-0.078	-0.186	1.822			-0.095	0.155	1.813			-0.106	0.335	1.799			-0.257	0.013	1.860			-0.296	-0.249	1.869			-0.336	-0.463	1.813			-0.349	-0.544	1.791			0.044	0.062	1.749			0.029	-0.054	1.468
-0.093	-0.249	1.773			-0.078	-0.187	1.822			-0.095	0.155	1.813			-0.106	0.335	1.799			-0.259	0.012	1.862			-0.296	-0.249	1.869			-0.336	-0.463	1.812			-0.349	-0.544	1.790			0.043	0.062	1.749			0.028	-0.055	1.469
-0.093	-0.250	1.773			-0.078	-0.187	1.822			-0.095	0.155	1.813			-0.106	0.335	1.799			-0.260	0.011	1.863			-0.296	-0.250	1.869			-0.336	-0.463	1.811			-0.349	-0.545	1.789			0.042	0.061	1.749			0.027	-0.056	1.470
-0.093	-0.250	1.773			-0.077	-0.187	1.822			-0.095	0.155	1.813			-0.106	0.335	1.800			-0.261	0.010	1.864			-0.297	-0.250	1.869			-0.336	-0.464	1.811			-0.349	-0.545	1.788			0.042	0.061	1.749			0.026	-0.057	1.471
-0.093	-0.250	1.773			-0.077	-0.187	1.822			-0.095	0.155	1.813			-0.105	0.335	1.800			-0.262	0.009	1.865			-0.297	-0.251	1.869			-0.337	-0.464	1.810			-0.349	-0.545	1.788			0.041	0.061	1.749			0.025	-0.058	1.472
-0.093	-0.250	1.773			-0.077	-0.187	1.822			-0.095	0.155	1.813			-0.105	0.335	1.800			-0.263	0.008	1.866			-0.297	-0.251	1.869			-0.337	-0.464	1.810			-0.349	-0.545	1.787			0.040	0.060	1.749			0.024	-0.059	1.473
-0.093	-0.251	1.773			-0.077	-0.188	1.822			-0.095	0.155	1.813			-0.105	0.335	1.800			-0.264	0.007	1.867			-0.297	-0.252	1.869			-0.337	-0.464	1.810			-0.349	-0.545	1.787			0.040	0.060	1.750			0.023	-0.060	1.474
-0.093	-0.251	1.773			-0.077	-0.188	1.822			-0.095	0.155	1.814			-0.105	0.335	1.800			-0.265	0.006	1.868			-0.297	-0.252	1.868			-0.337	-0.464	1.809			-0.349	-0.546	1.786			0.039	0.060	1.750			0.023	-0.061	1.475
-0.093	-0.251	1.773			-0.077	-0.188	1.822			-0.095	0.156	1.814			-0.105	0.335	1.800			-0.265	0.006	1.869			-0.297	-0.253	1.868			-0.337	-0.465	1.809			-0.349	-0.546	1.786			0.039	0.060	1.750			0.022	-0.061	1.475
-0.093	-0.251	1.773			-0.076	-0.188	1.822			-0.095	0.156	1.814			-0.105	0.335	1.800			-0.266	0.005	1.869			-0.298	-0.253	1.868			-0.337	-0.465	1.809			-0.349	-0.546	1.786			0.038	0.059	1.750			0.021	-0.062	1.476
-0.093	-0.251	1.773			-0.076	-0.188	1.822			-0.095	0.156	1.814			-0.105	0.335	1.801			-0.267	0.005	1.870			-0.298	-0.253	1.868			-0.337	-0.465	1.809			-0.349	-0.546	1.786			0.038	0.059	1.750			0.021	-0.063	1.477
-0.093	-0.251	1.773			-0.076	-0.189	1.822			-0.095	0.156	1.814			-0.105	0.335	1.801			-0.267	0.005	1.870			-0.298	-0.254	1.868			-0.337	-0.465	1.808			-0.349	-0.546	1.786			0.038	0.059	1.750			0.021	-0.063	1.477
-0.093	-0.251	1.773			-0.076	-0.189	1.822			-0.095	0.156	1.814			-0.105	0.335	1.801			-0.267	0.004	1.871			-0.298	-0.254	1.868			-0.337	-0.465	1.808			-0.349	-0.546	1.785			0.037	0.059	1.751			0.020	-0.064	1.478
-0.093	-0.252	1.773			-0.076	-0.189	1.822			-0.095	0.156	1.814			-0.105	0.335	1.801			-0.268	0.004	1.871			-0.298	-0.254	1.868			-0.337	-0.465	1.808			-0.349	-0.546	1.785			0.037	0.058	1.751			0.020	-0.064	1.478
-0.093	-0.252	1.773			-0.076	-0.189	1.822			-0.095	0.156	1.814			-0.105	0.335	1.801			-0.268	0.004	1.871			-0.298	-0.254	1.868			-0.337	-0.465	1.808			-0.349	-0.546	1.785			0.036	0.058	1.751			0.020	-0.064	1.479
-0.093	-0.252	1.773			-0.076	-0.189	1.822			-0.095	0.156	1.814			-0.105	0.335	1.801			-0.268	0.003	1.871			-0.298	-0.255	1.868			-0.337	-0.465	1.808			-0.349	-0.546	1.785			0.036	0.058	1.751			0.019	-0.065	1.479
-0.093	-0.252	1.773			-0.076	-0.189	1.822			-0.095	0.156	1.814			-0.105	0.335	1.801			-0.268	0.003	1.872			-0.298	-0.255	1.868			-0.337	-0.465	1.808			-0.349	-0.546	1.785			0.036	0.058	1.751			0.019	-0.065	1.480
-0.093	-0.252	1.773			-0.076	-0.189	1.822			-0.095	0.156	1.814			-0.105	0.335	1.801			-0.269	0.003	1.872			-0.298	-0.255	1.868			-0.337	-0.465	1.808			-0.349	-0.546	1.785			0.036	0.058	1.751			0.019	-0.065	1.480
-0.093	-0.252	1.773			-0.076	-0.189	1.822			-0.095	0.156	1.814			-0.105	0.335	1.801			-0.269	0.003	1.871			-0.298	-0.255	1.868			-0.337	-0.465	1.808			-0.349	-0.546	1.785			0.035	0.057	1.752			0.019	-0.066	1.481
-0.093	-0.252	1.773			-0.076	-0.189	1.822			-0.095	0.156	1.814			-0.105	0.335	1.802			-0.268	0.003	1.871			-0.299	-0.255	1.868			-0.337	-0.465	1.808			-0.349	-0.546	1.785			0.035	0.057	1.752			0.019	-0.066	1.481
-0.093	-0.252	1.773			-0.075	-0.190	1.822			-0.095	0.155	1.814			-0.105	0.335	1.802			-0.268	0.003	1.871			-0.299	-0.256	1.868			-0.337	-0.465	1.808			-0.349	-0.546	1.785			0.035	0.057	1.752			0.019	-0.066	1.481
-0.093	-0.252	1.773			-0.075	-0.190	1.822			-0.095	0.155	1.814			-0.105	0.335	1.802			-0.268	0.003	1.871			-0.299	-0.256	1.868			-0.337	-0.465	1.807			-0.349	-0.546	1.785			0.034	0.057	1.752			0.020	-0.066	1.482
-0.093	-0.252	1.773			-0.075	-0.190	1.822			-0.095	0.155	1.814			-0.105	0.335	1.802			-0.268	0.003	1.870			-0.299	-0.256	1.868			-0.337	-0.465	1.807			-0.349	-0.546	1.784			0.034	0.057	1.752			0.020	-0.066	1.482
-0.093	-0.253	1.773			-0.075	-0.190	1.822			-0.095	0.155	1.814			-0.104	0.335	1.802			-0.268	0.003	1.870			-0.299	-0.256	1.868			-0.338	-0.465	1.807			-0.349	-0.546	1.784			0.034	0.057	1.753			0.020	-0.066	1.482
-0.093	-0.253	1.773			-0.075	-0.190	1.822			-0.095	0.155	1.814			-0.104	0.335	1.802			-0.267	0.003	1.869			-0.299	-0.256	1.868			-0.338	-0.465	1.807			-0.349	-0.546	1.784			0.034	0.056	1.753			0.021	-0.067	1.483
-0.093	-0.253	1.773			-0.075	-0.190	1.822			-0.095	0.155	1.814			-0.104	0.335	1.802			-0.267	0.003	1.869			-0.299	-0.256	1.867			-0.338	-0.465	1.807			-0.349	-0.546	1.784			0.034	0.056	1.753			0.021	-0.067	1.483
-0.093	-0.253	1.773			-0.075	-0.190	1.822			-0.095	0.155	1.814			-0.104	0.335	1.802			-0.266	0.004	1.868			-0.299	-0.256	1.867			-0.338	-0.465	1.807			-0.349	-0.546	1.784			0.033	0.056	1.753			0.022	-0.067	1.483
-0.093	-0.253	1.773			-0.075	-0.190	1.822			-0.095	0.155	1.814			-0.104	0.335	1.803			-0.265	0.004	1.867			-0.299	-0.256	1.867			-0.338	-0.465	1.807			-0.349	-0.546	1.784			0.033	0.056	1.753			0.023	-0.067	1.484
-0.093	-0.253	1.773			-0.075	-0.190	1.822			-0.095	0.155	1.814			-0.104	0.335	1.803			-0.264	0.005	1.866			-0.300	-0.256	1.867			-0.338	-0.465	1.806			-0.349	-0.547	1.784			0.033	0.056	1.754			0.023	-0.067	1.484
-0.093	-0.253	1.773			-0.075	-0.190	1.822			-0.095	0.154	1.814			-0.104	0.335	1.803			-0.264	0.005	1.865			-0.300	-0.257	1.867			-0.338	-0.465	1.806			-0.349	-0.547	1.783			0.033	0.055	1.754			0.024	-0.067	1.484
-0.093	-0.253	1.773			-0.075	-0.190	1.822			-0.095	0.154	1.814			-0.104	0.335	1.803			-0.263	0.005	1.864			-0.300	-0.257	1.867			-0.338	-0.465	1.806			-0.349	-0.547	1.783			0.033	0.055	1.754			0.024	-0.067	1.484
-0.093	-0.253	1.773			-0.075	-0.190	1.822			-0.095	0.154	1.814			-0.104	0.335	1.803			-0.262	0.005	1.863			-0.300	-0.257	1.867			-0.338	-0.466	1.806			-0.349	-0.547	1.783			0.033	0.055	1.754			0.025	-0.067	1.484
-0.093	-0.253	1.773			-0.075	-0.191	1.822			-0.095	0.154	1.814			-0.104	0.335	1.804			-0.261	0.006	1.862			-0.300	-0.257	1.866			-0.338	-0.466	1.805			-0.349	-0.547	1.783			0.033	0.054	1.755			0.026	-0.067	1.485
-0.093	-0.253	1.773			-0.075	-0.191	1.822			-0.095	0.154	1.815			-0.104	0.335	1.804			-0.261	0.006	1.862			-0.300	-0.257	1.866			-0.338	-0.466	1.805			-0.349	-0.547	1.782			0.033	0.054	1.755			0.026	-0.067	1.485
-0.093	-0.253	1.773			-0.075	-0.191	1.822			-0.095	0.154	1.815			-0.103	0.335	1.804			-0.260	0.007	1.861			-0.300	-0.257	1.866			-0.338	-0.467	1.805			-0.349	-0.548	1.782			0.033	0.054	1.755			0.027	-0.068	1.485
-0.093	-0.253	1.773			-0.076	-0.191	1.822			-0.095	0.154	1.815			-0.103	0.335	1.804			-0.259	0.007	1.860			-0.300	-0.257	1.866			-0.339	-0.467	1.804			-0.350	-0.548	1.781			0.033	0.053	1.755			0.027	-0.068	1.485
-0.093	-0.253	1.773			-0.076	-0.191	1.822			-0.095	0.153	1.815			-0.103	0.335	1.805			-0.259	0.008	1.859			-0.300	-0.257	1.866			-0.339	-0.468	1.804			-0.350	-0.549	1.781			0.034	0.053	1.756			0.028	-0.068	1.485
-0.093	-0.253	1.773			-0.076	-0.191	1.822			-0.095	0.153	1.815			-0.102	0.335	1.805			-0.258	0.008	1.859			-0.300	-0.257	1.865			-0.339	-0.468	1.803			-0.350	-0.549	1.781			0.034	0.053	1.756			0.029	-0.068	1.485
-0.093	-0.253	1.773			-0.076	-0.191	1.822			-0.095	0.153	1.815			-0.102	0.335	1.806			-0.257	0.009	1.858			-0.301	-0.256	1.865			-0.339	-0.469	1.803			-0.350	-0.550	1.780			0.034	0.053	1.756			0.029	-0.068	1.486
-0.093	-0.253	1.773			-0.076	-0.191	1.822			-0.095	0.153	1.815			-0.101	0.335	1.806			-0.257	0.010	1.858			-0.301	-0.256	1.865			-0.340	-0.469	1.803			-0.350	-0.550	1.780			0.034	0.052	1.756			0.030	-0.068	1.486
-0.093	-0.253	1.773			-0.076	-0.191	1.822			-0.095	0.153	1.815			-0.101	0.335	1.807			-0.256	0.011	1.857			-0.301	-0.256	1.865			-0.340	-0.469	1.802			-0.350	-0.551	1.780			0.034	0.052	1.757			0.030	-0.068	1.486
-0.093	-0.253	1.773			-0.076	-0.191	1.822			-0.095	0.153	1.815			-0.100	0.335	1.808			-0.256	0.011	1.857			-0.301	-0.256	1.865			-0.340	-0.470	1.802			-0.350	-0.551	1.779			0.034	0.052	1.757			0.031	-0.068	1.486
-0.093	-0.253	1.773			-0.076	-0.191	1.822			-0.095	0.152	1.815			-0.099	0.335	1.808			-0.255	0.012	1.857			-0.301	-0.255	1.864			-0.340	-0.470	1.802			-0.350	-0.551	1.779			0.034	0.052	1.757			0.031	-0.068	1.486
-0.093	-0.253	1.773			-0.076	-0.191	1.822			-0.095	0.152	1.815			-0.098	0.335	1.809			-0.255	0.012	1.856			-0.301	-0.255	1.864			-0.340	-0.470	1.802			-0.350	-0.551	1.779			0.035	0.051	1.757			0.031	-0.068	1.486
-0.093	-0.253	1.773			-0.076	-0.191	1.822			-0.095	0.152	1.815			-0.096	0.335	1.810			-0.254	0.013	1.856			-0.301	-0.255	1.864			-0.340	-0.470	1.801			-0.350	-0.552	1.779			0.035	0.051	1.758			0.032	-0.069	1.486
-0.093	-0.253	1.774			-0.076	-0.191	1.823			-0.095	0.152	1.815			-0.095	0.335	1.811			-0.254	0.013	1.856			-0.301	-0.255	1.864			-0.340	-0.470	1.801			-0.350	-0.552	1.778			0.035	0.051	1.758			0.032	-0.069	1.487
-0.093	-0.253	1.774			-0.076	-0.191	1.823			-0.095	0.151	1.816			-0.094	0.335	1.812			-0.253	0.014	1.855			-0.301	-0.254	1.864			-0.340	-0.471	1.801			-0.350	-0.552	1.778			0.035	0.051	1.758			0.033	-0.069	1.487
-0.093	-0.253	1.774			-0.076	-0.191	1.823			-0.095	0.151	1.816			-0.092	0.335	1.813			-0.253	0.014	1.855			-0.301	-0.254	1.863			-0.340	-0.471	1.801			-0.350	-0.552	1.778			0.036	0.051	1.758			0.033	-0.069	1.487
-0.093	-0.253	1.774			-0.076	-0.191	1.823			-0.095	0.151	1.816			-0.091	0.335	1.813			-0.252	0.014	1.855			-0.301	-0.254	1.863			-0.340	-0.471	1.801			-0.350	-0.553	1.778			0.036	0.050	1.759			0.033	-0.069	1.487
-0.093	-0.252	1.774			-0.076	-0.191	1.823			-0.095	0.151	1.816			-0.090	0.335	1.814			-0.252	0.014	1.855			-0.301	-0.254	1.863			-0.340	-0.471	1.800			-0.350	-0.553	1.778			0.036	0.050	1.759			0.033	-0.069	1.487
-0.092	-0.252	1.774			-0.076	-0.191	1.823			-0.095	0.150	1.816			-0.088	0.334	1.815			-0.252	0.015	1.855			-0.301	-0.253	1.863			-0.340	-0.472	1.800			-0.350	-0.553	1.777			0.036	0.050	1.759			0.034	-0.069	1.487
-0.092	-0.252	1.774			-0.076	-0.191	1.823			-0.094	0.150	1.816			-0.087	0.334	1.815			-0.251	0.016	1.855			-0.301	-0.253	1.863			-0.341	-0.472	1.800			-0.350	-0.554	1.777			0.037	0.050	1.759			0.034	-0.069	1.487
-0.092	-0.252	1.774			-0.076	-0.191	1.823			-0.094	0.150	1.816			-0.086	0.334	1.816			-0.251	0.017	1.855			-0.301	-0.252	1.863			-0.341	-0.473	1.800			-0.350	-0.554	1.777			0.037	0.050	1.760			0.034	-0.069	1.487
-0.092	-0.252	1.774			-0.076	-0.191	1.823			-0.094	0.150	1.816			-0.085	0.334	1.816			-0.251	0.017	1.855			-0.301	-0.252	1.862			-0.341	-0.473	1.799			-0.350	-0.555	1.777			0.037	0.049	1.760			0.035	-0.069	1.488
-0.092	-0.252	1.775			-0.076	-0.191	1.823			-0.094	0.149	1.816			-0.084	0.334	1.817			-0.250	0.017	1.854			-0.301	-0.251	1.862			-0.341	-0.474	1.799			-0.350	-0.555	1.776			0.038	0.049	1.760			0.035	-0.070	1.488
-0.092	-0.251	1.775			-0.076	-0.191	1.823			-0.094	0.149	1.816			-0.083	0.334	1.817			-0.250	0.018	1.854			-0.301	-0.251	1.862			-0.341	-0.474	1.799			-0.350	-0.556	1.776			0.038	0.049	1.760			0.035	-0.070	1.488
-0.092	-0.251	1.775			-0.076	-0.191	1.824			-0.094	0.149	1.816			-0.082	0.334	1.817			-0.250	0.018	1.854			-0.301	-0.251	1.862			-0.341	-0.474	1.799			-0.350	-0.556	1.776			0.038	0.049	1.760			0.035	-0.070	1.488
-0.092	-0.251	1.775			-0.076	-0.191	1.824			-0.094	0.149	1.816			-0.081	0.334	1.818			-0.250	0.018	1.854			-0.301	-0.251	1.862			-0.341	-0.475	1.798			-0.350	-0.556	1.776			0.039	0.049	1.760			0.035	-0.070	1.488
-0.091	-0.251	1.775			-0.076	-0.191	1.824			-0.094	0.148	1.817			-0.081	0.333	1.818			-0.249	0.019	1.854			-0.301	-0.251	1.862			-0.341	-0.475	1.798			-0.350	-0.557	1.775			0.039	0.049	1.761			0.036	-0.070	1.488
-0.091	-0.251	1.775			-0.076	-0.190	1.824			-0.094	0.148	1.817			-0.080	0.333	1.818			-0.249	0.019	1.854			-0.301	-0.250	1.862			-0.341	-0.475	1.798			-0.350	-0.557	1.775			0.039	0.049	1.761			0.036	-0.070	1.488
-0.091	-0.250	1.775			-0.076	-0.190	1.824			-0.094	0.148	1.817			-0.079	0.333	1.818			-0.249	0.019	1.855			-0.301	-0.250	1.862			-0.341	-0.475	1.798			-0.350	-0.557	1.775			0.039	0.049	1.761			0.036	-0.070	1.488
-0.091	-0.250	1.775			-0.075	-0.190	1.824			-0.094	0.148	1.817			-0.079	0.333	1.819			-0.249	0.020	1.855			-0.301	-0.250	1.862			-0.341	-0.475	1.798			-0.350	-0.557	1.775			0.040	0.048	1.761			0.036	-0.070	1.489
-0.091	-0.250	1.776			-0.075	-0.190	1.824			-0.094	0.147	1.817			-0.078	0.333	1.819			-0.249	0.020	1.855			-0.301	-0.250	1.862			-0.341	-0.476	1.798			-0.351	-0.557	1.775			0.040	0.048	1.761			0.036	-0.070	1.489
-0.091	-0.250	1.776			-0.075	-0.190	1.824			-0.093	0.147	1.817			-0.078	0.333	1.819			-0.249	0.020	1.855			-0.300	-0.249	1.861			-0.341	-0.476	1.798			-0.351	-0.558	1.775			0.040	0.048	1.761			0.036	-0.071	1.489
-0.090	-0.250	1.776			-0.075	-0.190	1.825			-0.093	0.147	1.817			-0.077	0.333	1.819			-0.249	0.020	1.855			-0.300	-0.249	1.861			-0.341	-0.476	1.797			-0.350	-0.558	1.775			0.040	0.048	1.761			0.037	-0.071	1.489
-0.090	-0.249	1.776			-0.075	-0.190	1.825			-0.093	0.147	1.817			-0.077	0.333	1.819			-0.249	0.021	1.855			-0.300	-0.249	1.861			-0.341	-0.476	1.797			-0.350	-0.558	1.775			0.041	0.048	1.761			0.037	-0.071	1.489
-0.090	-0.249	1.776			-0.075	-0.190	1.825			-0.093	0.146	1.817			-0.076	0.333	1.819			-0.249	0.021	1.855			-0.300	-0.249	1.861			-0.341	-0.477	1.797			-0.350	-0.558	1.775			0.041	0.048	1.762			0.037	-0.071	1.489
-0.090	-0.249	1.776			-0.075	-0.190	1.825			-0.093	0.146	1.817			-0.076	0.333	1.820			-0.249	0.021	1.855			-0.300	-0.249	1.861			-0.341	-0.477	1.797			-0.350	-0.558	1.774			0.041	0.048	1.762			0.037	-0.071	1.489
-0.090	-0.249	1.776			-0.075	-0.190	1.825			-0.093	0.146	1.817			-0.075	0.333	1.820			-0.249	0.021	1.855			-0.300	-0.249	1.861			-0.341	-0.477	1.797			-0.350	-0.559	1.774			0.041	0.048	1.762			0.037	-0.071	1.489
-0.090	-0.249	1.776			-0.075	-0.189	1.825			-0.093	0.146	1.817			-0.075	0.333	1.820			-0.248	0.021	1.855			-0.300	-0.249	1.861			-0.341	-0.477	1.797			-0.350	-0.559	1.774			0.042	0.048	1.762			0.037	-0.072	1.489
-0.090	-0.248	1.776			-0.075	-0.189	1.825			-0.093	0.146	1.817			-0.075	0.333	1.820			-0.248	0.021	1.855			-0.300	-0.249	1.861			-0.341	-0.477	1.797			-0.350	-0.559	1.774			0.042	0.048	1.762			0.037	-0.072	1.489
-0.090	-0.248	1.777			-0.075	-0.189	1.825			-0.093	0.146	1.817			-0.074	0.333	1.820			-0.248	0.021	1.856			-0.300	-0.249	1.861			-0.341	-0.477	1.797			-0.350	-0.559	1.774			0.042	0.048	1.762			0.038	-0.072	1.490
-0.089	-0.248	1.777			-0.075	-0.189	1.825			-0.093	0.145	1.817			-0.074	0.333	1.820			-0.248	0.021	1.856			-0.300	-0.249	1.861			-0.341	-0.477	1.797			-0.350	-0.559	1.774			0.042	0.047	1.762			0.038	-0.072	1.490
-0.089	-0.248	1.777			-0.074	-0.189	1.825			-0.093	0.145	1.817			-0.074	0.333	1.820			-0.248	0.021	1.856			-0.300	-0.249	1.861			-0.341	-0.477	1.797			-0.350	-0.559	1.774			0.043	0.047	1.762			0.038	-0.073	1.490
-0.089	-0.248	1.777			-0.074	-0.189	1.826			-0.093	0.145	1.817			-0.073	0.332	1.820			-0.248	0.021	1.856			-0.300	-0.249	1.861			-0.341	-0.477	1.797			-0.350	-0.559	1.774			0.043	0.047	1.762			0.038	-0.073	1.490
-0.089	-0.247	1.777			-0.074	-0.189	1.826			-0.093	0.145	1.817			-0.073	0.332	1.820			-0.248	0.021	1.856			-0.300	-0.248	1.861			-0.341	-0.477	1.797			-0.350	-0.559	1.774			0.043	0.047	1.762			0.038	-0.073	1.490
-0.089	-0.247	1.777			-0.074	-0.189	1.826			-0.092	0.145	1.817			-0.073	0.332	1.820			-0.248	0.021	1.856			-0.300	-0.248	1.861			-0.341	-0.478	1.797			-0.350	-0.559	1.774			0.043	0.047	1.762			0.038	-0.073	1.490
-0.089	-0.247	1.777			-0.074	-0.188	1.826			-0.092	0.145	1.817			-0.072	0.332	1.820			-0.248	0.021	1.856			-0.299	-0.248	1.861			-0.341	-0.478	1.797			-0.350	-0.560	1.774			0.043	0.047	1.762			0.038	-0.074	1.490
-0.089	-0.247	1.777			-0.074	-0.188	1.826			-0.092	0.145	1.817			-0.072	0.332	1.820			-0.248	0.021	1.856			-0.299	-0.248	1.861			-0.341	-0.477	1.797			-0.350	-0.559	1.774			0.044	0.047	1.762			0.039	-0.074	1.490
-0.089	-0.247	1.777			-0.074	-0.188	1.826			-0.092	0.145	1.817			-0.072	0.332	1.820			-0.248	0.021	1.857			-0.299	-0.248	1.861			-0.341	-0.477	1.797			-0.350	-0.559	1.774			0.044	0.047	1.762			0.039	-0.074	1.490
-0.088	-0.247	1.777			-0.074	-0.188	1.826			-0.092	0.144	1.817			-0.072	0.332	1.820			-0.248	0.021	1.857			-0.299	-0.248	1.861			-0.341	-0.478	1.797			-0.350	-0.559	1.774			0.044	0.047	1.762			0.039	-0.074	1.490
-0.088	-0.247	1.777			-0.074	-0.188	1.826			-0.092	0.144	1.817			-0.071	0.332	1.820			-0.248	0.021	1.857			-0.299	-0.248	1.861			-0.340	-0.478	1.797			-0.350	-0.560	1.774			0.044	0.047	1.762			0.039	-0.075	1.490
-0.088	-0.246	1.777			-0.073	-0.188	1.826			-0.092	0.144	1.817			-0.071	0.332	1.820			-0.248	0.021	1.857			-0.299	-0.248	1.861			-0.340	-0.478	1.797			-0.350	-0.560	1.774			0.045	0.047	1.762			0.039	-0.075	1.490
-0.088	-0.246	1.777			-0.073	-0.188	1.826			-0.092	0.144	1.817			-0.071	0.332	1.820			-0.248	0.022	1.857			-0.299	-0.248	1.861			-0.340	-0.478	1.796			-0.350	-0.560	1.774			0.045	0.047	1.762			0.039	-0.075	1.490
-0.088	-0.246	1.777			-0.073	-0.188	1.826			-0.091	0.144	1.817			-0.071	0.332	1.820			-0.248	0.022	1.857			-0.298	-0.248	1.861			-0.340	-0.478	1.796			-0.350	-0.560	1.774			0.045	0.047	1.762			0.039	-0.075	1.490
-0.088	-0.246	1.778			-0.073	-0.188	1.826			-0.091	0.144	1.817			-0.071	0.332	1.820			-0.248	0.022	1.857			-0.298	-0.248	1.861			-0.340	-0.478	1.796			-0.350	-0.560	1.774			0.045	0.046	1.762			0.040	-0.076	1.490
-0.088	-0.246	1.778			-0.073	-0.187	1.826			-0.091	0.144	1.817			-0.070	0.332	1.820			-0.248	0.022	1.857			-0.298	-0.248	1.862			-0.340	-0.479	1.796			-0.350	-0.561	1.774			0.045	0.046	1.762			0.040	-0.076	1.491
-0.088	-0.246	1.778			-0.073	-0.187	1.826			-0.091	0.144	1.817			-0.070	0.332	1.820			-0.248	0.022	1.857			-0.298	-0.248	1.862			-0.340	-0.479	1.796			-0.349	-0.561	1.774			0.045	0.046	1.762			0.040	-0.076	1.491
-0.088	-0.246	1.778			-0.073	-0.187	1.827			-0.091	0.144	1.817			-0.070	0.332	1.820			-0.248	0.022	1.857			-0.298	-0.248	1.862			-0.339	-0.479	1.796			-0.349	-0.561	1.774			0.046	0.046	1.762			0.040	-0.076	1.491
-0.088	-0.246	1.778			-0.073	-0.187	1.827			-0.091	0.144	1.817			-0.070	0.332	1.820			-0.248	0.022	1.858			-0.298	-0.248	1.862			-0.339	-0.479	1.796			-0.349	-0.561	1.774			0.046	0.046	1.762			0.040	-0.077	1.491
-0.087	-0.246	1.778			-0.073	-0.187	1.827			-0.091	0.144	1.817			-0.070	0.332	1.820			-0.248	0.022	1.858			-0.297	-0.248	1.862			-0.339	-0.479	1.796			-0.349	-0.562	1.774			0.046	0.046	1.762			0.040	-0.077	1.491
-0.087	-0.245	1.778			-0.073	-0.187	1.827			-0.090	0.144	1.817			-0.070	0.332	1.820			-0.248	0.022	1.858			-0.297	-0.248	1.862			-0.339	-0.480	1.796			-0.349	-0.562	1.774			0.046	0.046	1.762			0.040	-0.077	1.491
-0.087	-0.245	1.778			-0.073	-0.187	1.827			-0.090	0.144	1.817			-0.069	0.332	1.820			-0.248	0.022	1.858			-0.297	-0.247	1.862			-0.339	-0.480	1.796			-0.349	-0.562	1.774			0.046	0.046	1.762			0.040	-0.077	1.491
-0.087	-0.245	1.778			-0.073	-0.187	1.827			-0.090	0.144	1.817			-0.069	0.332	1.820			-0.248	0.022	1.858			-0.297	-0.247	1.862			-0.339	-0.480	1.796			-0.349	-0.562	1.774			0.046	0.046	1.762			0.040	-0.077	1.491
-0.087	-0.245	1.778			-0.072	-0.187	1.827			-0.090	0.144	1.817			-0.069	0.332	1.820			-0.248	0.022	1.858			-0.297	-0.247	1.862			-0.338	-0.480	1.796			-0.349	-0.562	1.774			0.047	0.046	1.762			0.041	-0.078	1.491
-0.087	-0.245	1.778			-0.072	-0.187	1.827			-0.090	0.143	1.818			-0.069	0.332	1.820			-0.247	0.022	1.858			-0.296	-0.247	1.862			-0.338	-0.480	1.796			-0.349	-0.563	1.774			0.047	0.046	1.762			0.041	-0.078	1.491
-0.087	-0.245	1.778			-0.072	-0.187	1.827			-0.090	0.143	1.818			-0.069	0.332	1.820			-0.247	0.022	1.858			-0.296	-0.247	1.862			-0.338	-0.481	1.796			-0.348	-0.563	1.774			0.047	0.046	1.762			0.041	-0.078	1.491
-0.087	-0.245	1.778			-0.072	-0.187	1.827			-0.089	0.143	1.818			-0.069	0.332	1.820			-0.247	0.023	1.858			-0.296	-0.247	1.862			-0.338	-0.481	1.796			-0.348	-0.563	1.774			0.047	0.046	1.762			0.041	-0.078	1.491
-0.087	-0.245	1.778			-0.072	-0.187	1.827			-0.089	0.143	1.818			-0.069	0.332	1.820			-0.247	0.023	1.858			-0.296	-0.247	1.862			-0.338	-0.481	1.796			-0.348	-0.563	1.774			0.047	0.046	1.762			0.041	-0.078	1.491
-0.087	-0.245	1.778			-0.072	-0.187	1.827			-0.089	0.143	1.818			-0.068	0.332	1.820			-0.247	0.023	1.858			-0.296	-0.247	1.862			-0.338	-0.481	1.796			-0.348	-0.564	1.774			0.047	0.046	1.762			0.041	-0.078	1.492
-0.087	-0.245	1.778			-0.072	-0.187	1.827			-0.089	0.143	1.818			-0.068	0.332	1.820			-0.247	0.023	1.858			-0.296	-0.246	1.862			-0.338	-0.482	1.796			-0.348	-0.564	1.774			0.047	0.046	1.762			0.041	-0.079	1.492
-0.087	-0.245	1.778			-0.072	-0.186	1.827			-0.089	0.143	1.818			-0.068	0.332	1.820			-0.247	0.023	1.859			-0.295	-0.246	1.862			-0.338	-0.482	1.796			-0.348	-0.564	1.774			0.048	0.046	1.762			0.041	-0.079	1.492
-0.087	-0.245	1.778			-0.072	-0.186	1.827			-0.089	0.143	1.818			-0.068	0.332	1.820			-0.246	0.023	1.859			-0.295	-0.246	1.862			-0.338	-0.482	1.796			-0.348	-0.565	1.774			0.048	0.046	1.762			0.042	-0.079	1.492
-0.087	-0.245	1.778			-0.072	-0.186	1.827			-0.089	0.143	1.818			-0.068	0.332	1.820			-0.246	0.023	1.859			-0.295	-0.246	1.862			-0.338	-0.483	1.796			-0.348	-0.565	1.774			0.048	0.046	1.762			0.042	-0.079	1.492
-0.087	-0.245	1.778			-0.072	-0.186	1.827			-0.088	0.143	1.818			-0.068	0.332	1.820			-0.246	0.023	1.859			-0.295	-0.246	1.862			-0.338	-0.483	1.796			-0.348	-0.565	1.774			0.048	0.046	1.762			0.042	-0.079	1.492
-0.087	-0.245	1.778			-0.072	-0.186	1.827			-0.088	0.143	1.818			-0.068	0.332	1.820			-0.246	0.024	1.859			-0.295	-0.245	1.862			-0.337	-0.483	1.796			-0.348	-0.565	1.774			0.048	0.045	1.763			0.042	-0.079	1.492
-0.087	-0.245	1.778			-0.072	-0.186	1.827			-0.088	0.143	1.818			-0.068	0.332	1.820			-0.245	0.024	1.858			-0.294	-0.245	1.862			-0.337	-0.483	1.796			-0.348	-0.565	1.774			0.048	0.045	1.763			0.042	-0.079	1.492
-0.087	-0.245	1.778			-0.072	-0.186	1.827			-0.088	0.143	1.818			-0.068	0.332	1.820			-0.244	0.025	1.858			-0.294	-0.244	1.862			-0.337	-0.483	1.796			-0.348	-0.565	1.774			0.048	0.045	1.763			0.043	-0.079	1.492
-0.086	-0.244	1.779			-0.072	-0.186	1.828			-0.088	0.143	1.818			-0.068	0.332	1.820			-0.244	0.025	1.857			-0.294	-0.244	1.862			-0.337	-0.483	1.796			-0.348	-0.565	1.774			0.049	0.045	1.763			0.044	-0.079	1.493
-0.086	-0.243	1.779			-0.071	-0.185	1.828			-0.088	0.143	1.818			-0.068	0.332	1.820			-0.243	0.026	1.857			-0.294	-0.243	1.862			-0.337	-0.483	1.796			-0.347	-0.565	1.774			0.049	0.045	1.763			0.045	-0.079	1.493
-0.086	-0.242	1.779			-0.071	-0.184	1.828			-0.088	0.143	1.818			-0.068	0.332	1.820			-0.242	0.026	1.856			-0.293	-0.243	1.862			-0.337	-0.483	1.796			-0.347	-0.565	1.774			0.049	0.045	1.763			0.046	-0.079	1.493
-0.085	-0.240	1.779			-0.071	-0.184	1.828			-0.088	0.143	1.818			-0.068	0.332	1.820			-0.241	0.026	1.855			-0.293	-0.243	1.862			-0.337	-0.483	1.796			-0.347	-0.565	1.774			0.049	0.045	1.763			0.047	-0.079	1.493
-0.085	-0.239	1.780			-0.071	-0.183	1.829			-0.088	0.143	1.818			-0.067	0.332	1.820			-0.240	0.026	1.855			-0.293	-0.243	1.862			-0.337	-0.483	1.795			-0.347	-0.565	1.774			0.050	0.045	1.763			0.048	-0.079	1.493
-0.085	-0.238	1.780			-0.071	-0.182	1.829			-0.087	0.143	1.818			-0.067	0.332	1.820			-0.239	0.027	1.854			-0.293	-0.242	1.862			-0.337	-0.483	1.795			-0.347	-0.565	1.774			0.050	0.045	1.763			0.049	-0.078	1.493
-0.084	-0.237	1.780			-0.070	-0.181	1.829			-0.087	0.143	1.818			-0.067	0.332	1.820			-0.238	0.027	1.853			-0.293	-0.242	1.862			-0.337	-0.483	1.795			-0.347	-0.565	1.774			0.050	0.045	1.763			0.050	-0.078	1.492
-0.084	-0.236	1.780			-0.070	-0.180	1.829			-0.087	0.143	1.818			-0.067	0.332	1.820			-0.238	0.027	1.852			-0.293	-0.242	1.862			-0.337	-0.483	1.795			-0.347	-0.565	1.774			0.050	0.045	1.763			0.051	-0.078	1.492
-0.084	-0.235	1.780			-0.070	-0.180	1.830			-0.087	0.143	1.818			-0.067	0.332	1.819			-0.237	0.027	1.852			-0.293	-0.242	1.862			-0.337	-0.483	1.795			-0.347	-0.565	1.774			0.051	0.045	1.763			0.052	-0.078	1.492
-0.084	-0.235	1.780			-0.070	-0.180	1.830			-0.087	0.143	1.819			-0.067	0.332	1.819			-0.237	0.027	1.851			-0.293	-0.241	1.862			-0.337	-0.483	1.795			-0.347	-0.565	1.774			0.051	0.045	1.763			0.053	-0.078	1.492
-0.084	-0.236	1.780			-0.070	-0.180	1.830			-0.087	0.143	1.819			-0.067	0.332	1.819			-0.236	0.027	1.851			-0.293	-0.241	1.862			-0.337	-0.483	1.795			-0.347	-0.565	1.774			0.051	0.045	1.763			0.054	-0.078	1.492
-0.084	-0.237	1.780			-0.070	-0.180	1.830			-0.087	0.143	1.819			-0.067	0.332	1.819			-0.236	0.027	1.850			-0.293	-0.241	1.862			-0.337	-0.483	1.795			-0.347	-0.565	1.774			0.052	0.045	1.763			0.054	-0.077	1.493
-0.084	-0.238	1.780			-0.070	-0.181	1.830			-0.087	0.143	1.819			-0.067	0.332	1.819			-0.235	0.027	1.850			-0.293	-0.241	1.862			-0.337	-0.483	1.795			-0.347	-0.565	1.774			0.052	0.045	1.763			0.055	-0.077	1.493
-0.084	-0.239	1.780			-0.070	-0.181	1.830			-0.087	0.143	1.819			-0.067	0.332	1.819			-0.235	0.027	1.850			-0.293	-0.241	1.861			-0.337	-0.483	1.795			-0.347	-0.565	1.774			0.052	0.045	1.763			0.055	-0.077	1.493
-0.084	-0.239	1.780			-0.070	-0.181	1.830			-0.087	0.143	1.819			-0.067	0.332	1.819			-0.235	0.027	1.849			-0.292	-0.241	1.861			-0.337	-0.482	1.795			-0.347	-0.565	1.774			0.052	0.045	1.763			0.056	-0.077	1.493
-0.084	-0.240	1.780			-0.070	-0.182	1.830			-0.087	0.143	1.819			-0.067	0.332	1.819			-0.234	0.027	1.849			-0.292	-0.240	1.861			-0.337	-0.482	1.795			-0.347	-0.565	1.773			0.053	0.045	1.763			0.056	-0.077	1.493
-0.084	-0.240	1.780			-0.070	-0.182	1.830			-0.087	0.143	1.819			-0.067	0.332	1.819			-0.234	0.027	1.849			-0.292	-0.240	1.861			-0.337	-0.482	1.794			-0.347	-0.565	1.773			0.053	0.045	1.764			0.057	-0.077	1.493
-0.084	-0.240	1.780			-0.070	-0.182	1.830			-0.087	0.143	1.819			-0.067	0.332	1.819			-0.234	0.028	1.849			-0.292	-0.240	1.861			-0.337	-0.482	1.794			-0.347	-0.565	1.773			0.053	0.045	1.764			0.057	-0.077	1.493
-0.084	-0.241	1.780			-0.070	-0.182	1.830			-0.087	0.143	1.819			-0.067	0.332	1.819			-0.234	0.028	1.849			-0.292	-0.239	1.861			-0.337	-0.482	1.794			-0.347	-0.565	1.773			0.053	0.045	1.764			0.057	-0.077	1.493
-0.084	-0.241	1.780			-0.070	-0.182	1.830			-0.087	0.143	1.819			-0.067	0.332	1.819			-0.234	0.028	1.848			-0.292	-0.239	1.861			-0.337	-0.482	1.794			-0.347	-0.565	1.773			0.053	0.045	1.764			0.057	-0.077	1.493
-0.084	-0.241	1.780			-0.070	-0.182	1.830			-0.087	0.143	1.819			-0.067	0.332	1.819			-0.234	0.028	1.849			-0.292	-0.239	1.861			-0.337	-0.482	1.794			-0.347	-0.564	1.773			0.053	0.045	1.764			0.057	-0.077	1.493
-0.084	-0.241	1.780			-0.070	-0.182	1.830			-0.086	0.143	1.819			-0.067	0.332	1.819			-0.234	0.029	1.849			-0.292	-0.239	1.861			-0.337	-0.482	1.794			-0.347	-0.564	1.773			0.054	0.045	1.764			0.057	-0.077	1.493
-0.084	-0.241	1.780			-0.070	-0.182	1.830			-0.086	0.143	1.819			-0.067	0.332	1.818			-0.234	0.029	1.849			-0.292	-0.239	1.861			-0.337	-0.482	1.794			-0.347	-0.564	1.772			0.054	0.045	1.764			0.056	-0.077	1.493
-0.084	-0.241	1.780			-0.070	-0.183	1.830			-0.086	0.143	1.819			-0.067	0.332	1.818			-0.235	0.029	1.849			-0.292	-0.238	1.860			-0.337	-0.481	1.794			-0.347	-0.564	1.772			0.054	0.045	1.764			0.056	-0.077	1.493
-0.084	-0.241	1.780			-0.070	-0.183	1.830			-0.086	0.143	1.819			-0.067	0.332	1.818			-0.235	0.029	1.850			-0.292	-0.238	1.860			-0.337	-0.481	1.794			-0.347	-0.564	1.772			0.054	0.045	1.764			0.055	-0.078	1.493
-0.084	-0.242	1.780			-0.070	-0.183	1.830			-0.086	0.143	1.819			-0.067	0.332	1.818			-0.236	0.029	1.850			-0.292	-0.238	1.860			-0.337	-0.481	1.794			-0.347	-0.564	1.772			0.054	0.045	1.764			0.054	-0.078	1.493
-0.084	-0.242	1.780			-0.070	-0.183	1.830			-0.086	0.143	1.819			-0.067	0.332	1.818			-0.237	0.029	1.851			-0.292	-0.238	1.860			-0.337	-0.481	1.794			-0.347	-0.563	1.772			0.054	0.045	1.764			0.053	-0.078	1.493
-0.084	-0.242	1.780			-0.070	-0.183	1.830			-0.086	0.143	1.819			-0.067	0.332	1.818			-0.237	0.029	1.851			-0.292	-0.238	1.860			-0.337	-0.481	1.794			-0.347	-0.563	1.772			0.054	0.045	1.764			0.053	-0.079	1.493
-0.084	-0.242	1.780			-0.070	-0.183	1.830			-0.086	0.143	1.819			-0.067	0.332	1.817			-0.238	0.029	1.852			-0.293	-0.238	1.860			-0.336	-0.480	1.794			-0.347	-0.562	1.773			0.054	0.045	1.764			0.052	-0.079	1.493
-0.084	-0.242	1.780			-0.070	-0.183	1.830			-0.086	0.143	1.819			-0.067	0.332	1.817			-0.239	0.029	1.852			-0.293	-0.238	1.860			-0.336	-0.479	1.795			-0.347	-0.561	1.773			0.054	0.045	1.764			0.050	-0.079	1.493
-0.084	-0.242	1.780			-0.070	-0.183	1.830			-0.086	0.143	1.819			-0.067	0.332	1.817			-0.239	0.029	1.853			-0.293	-0.238	1.860			-0.336	-0.478	1.795			-0.347	-0.561	1.773			0.054	0.045	1.764			0.049	-0.080	1.493
-0.084	-0.242	1.780			-0.070	-0.183	1.830			-0.086	0.143	1.819			-0.067	0.332	1.817			-0.240	0.029	1.853			-0.293	-0.238	1.860			-0.336	-0.478	1.795			-0.346	-0.560	1.774			0.054	0.045	1.764			0.048	-0.080	1.493
-0.084	-0.242	1.780			-0.070	-0.183	1.830			-0.086	0.143	1.819			-0.067	0.332	1.816			-0.241	0.028	1.854			-0.293	-0.239	1.860			-0.336	-0.478	1.796			-0.346	-0.560	1.774			0.054	0.045	1.764			0.047	-0.080	1.493
-0.084	-0.242	1.780			-0.070	-0.183	1.830			-0.086	0.143	1.819			-0.067	0.332	1.816			-0.241	0.028	1.854			-0.293	-0.239	1.860			-0.336	-0.477	1.796			-0.346	-0.560	1.774			0.054	0.045	1.764			0.046	-0.080	1.493
-0.084	-0.242	1.780			-0.070	-0.183	1.830			-0.086	0.143	1.819			-0.067	0.332	1.816			-0.242	0.028	1.855			-0.293	-0.239	1.860			-0.335	-0.477	1.796			-0.346	-0.560	1.774			0.054	0.045	1.763			0.045	-0.080	1.493
-0.084	-0.242	1.780			-0.070	-0.183	1.830			-0.086	0.143	1.819			-0.067	0.332	1.816			-0.242	0.028	1.855			-0.293	-0.239	1.860			-0.335	-0.477	1.796			-0.346	-0.559	1.774			0.054	0.045	1.763			0.044	-0.080	1.493
-0.084	-0.242	1.780			-0.070	-0.183	1.830			-0.086	0.143	1.819			-0.067	0.332	1.815			-0.243	0.028	1.856			-0.293	-0.239	1.860			-0.335	-0.477	1.796			-0.346	-0.559	1.774			0.054	0.045	1.763			0.043	-0.080	1.493
-0.084	-0.242	1.780			-0.070	-0.183	1.830			-0.086	0.143	1.819			-0.067	0.332	1.815			-0.243	0.028	1.856			-0.293	-0.239	1.860			-0.335	-0.477	1.796			-0.346	-0.559	1.775			0.054	0.045	1.763			0.042	-0.081	1.493
-0.084	-0.242	1.780			-0.070	-0.183	1.830			-0.086	0.143	1.819			-0.067	0.332	1.815			-0.244	0.028	1.857			-0.293	-0.239	1.860			-0.335	-0.476	1.797			-0.346	-0.559	1.775			0.053	0.045	1.763			0.042	-0.081	1.493
-0.084	-0.242	1.780			-0.070	-0.183	1.830			-0.086	0.143	1.819			-0.068	0.332	1.815			-0.244	0.028	1.857			-0.293	-0.239	1.860			-0.335	-0.476	1.797			-0.346	-0.559	1.775			0.053	0.045	1.763			0.041	-0.081	1.493
-0.084	-0.242	1.780			-0.070	-0.183	1.830			-0.086	0.143	1.819			-0.068	0.332	1.814			-0.244	0.027	1.857			-0.293	-0.240	1.860			-0.335	-0.476	1.797			-0.346	-0.559	1.775			0.053	0.045	1.763			0.041	-0.081	1.493
-0.084	-0.242	1.780			-0.070	-0.183	1.830			-0.086	0.143	1.819			-0.068	0.332	1.814			-0.245	0.027	1.858			-0.293	-0.240	1.861			-0.335	-0.477	1.797			-0.346	-0.559	1.775			0.053	0.045	1.763			0.040	-0.081	1.493
-0.084	-0.242	1.780			-0.070	-0.183	1.830			-0.086	0.143	1.819			-0.068	0.332	1.814			-0.245	0.027	1.858			-0.293	-0.240	1.861			-0.335	-0.477	1.797			-0.346	-0.559	1.775			0.053	0.045	1.763			0.040	-0.081	1.493
-0.084	-0.242	1.780			-0.070	-0.183	1.830			-0.086	0.143	1.819			-0.068	0.333	1.814			-0.245	0.027	1.858			-0.293	-0.240	1.861			-0.335	-0.477	1.797			-0.346	-0.559	1.775			0.053	0.045	1.763			0.039	-0.081	1.493
-0.084	-0.242	1.780			-0.070	-0.183	1.830			-0.086	0.143	1.819			-0.068	0.333	1.813			-0.246	0.027	1.859			-0.293	-0.240	1.861			-0.335	-0.477	1.797			-0.346	-0.559	1.775			0.053	0.045	1.763			0.039	-0.081	1.493
-0.084	-0.242	1.780			-0.070	-0.183	1.830			-0.086	0.143	1.819			-0.068	0.333	1.813			-0.246	0.027	1.859			-0.293	-0.240	1.861			-0.335	-0.477	1.797			-0.346	-0.559	1.775			0.053	0.045	1.763			0.038	-0.081	1.493
-0.084	-0.242	1.780			-0.070	-0.183	1.830			-0.086	0.143	1.818			-0.068	0.333	1.813			-0.246	0.027	1.859			-0.293	-0.240	1.861			-0.335	-0.477	1.797			-0.346	-0.559	1.775			0.053	0.045	1.763			0.038	-0.081	1.493
-0.084	-0.243	1.780			-0.070	-0.183	1.830			-0.086	0.143	1.818			-0.068	0.333	1.813			-0.246	0.027	1.859			-0.293	-0.241	1.861			-0.334	-0.477	1.797			-0.346	-0.559	1.775			0.053	0.045	1.763			0.038	-0.081	1.493
-0.084	-0.243	1.780			-0.070	-0.183	1.830			-0.086	0.143	1.818			-0.068	0.333	1.813			-0.247	0.027	1.859			-0.293	-0.241	1.861			-0.334	-0.477	1.797			-0.346	-0.559	1.775			0.053	0.045	1.762			0.038	-0.081	1.493
-0.084	-0.243	1.780			-0.070	-0.183	1.830			-0.086	0.143	1.818			-0.068	0.333	1.812			-0.247	0.027	1.860			-0.293	-0.241	1.861			-0.334	-0.477	1.797			-0.346	-0.559	1.775			0.052	0.045	1.762			0.037	-0.081	1.493
-0.084	-0.243	1.780			-0.070	-0.183	1.830			-0.086	0.143	1.818			-0.068	0.333	1.812			-0.247	0.027	1.860			-0.293	-0.241	1.861			-0.334	-0.477	1.797			-0.346	-0.559	1.775			0.052	0.045	1.762			0.037	-0.081	1.493
-0.084	-0.243	1.780			-0.070	-0.184	1.830			-0.086	0.143	1.818			-0.068	0.333	1.812			-0.247	0.026	1.860			-0.293	-0.241	1.861			-0.334	-0.477	1.797			-0.345	-0.559	1.775			0.052	0.045	1.762			0.037	-0.082	1.493
-0.084	-0.243	1.780			-0.070	-0.184	1.829			-0.086	0.143	1.818			-0.068	0.333	1.812			-0.247	0.026	1.860			-0.293	-0.241	1.861			-0.334	-0.477	1.797			-0.345	-0.559	1.775			0.052	0.045	1.762			0.037	-0.082	1.493
-0.084	-0.243	1.780			-0.070	-0.184	1.829			-0.086	0.143	1.818			-0.068	0.333	1.811			-0.247	0.026	1.860			-0.293	-0.241	1.861			-0.334	-0.477	1.797			-0.345	-0.559	1.775			0.052	0.045	1.762			0.036	-0.082	1.493
-0.084	-0.243	1.780			-0.070	-0.184	1.829			-0.085	0.143	1.818			-0.068	0.333	1.811			-0.247	0.026	1.860			-0.293	-0.241	1.861			-0.334	-0.477	1.797			-0.345	-0.559	1.775			0.052	0.045	1.762			0.036	-0.082	1.493
-0.084	-0.243	1.780			-0.070	-0.184	1.829			-0.085	0.143	1.818			-0.068	0.333	1.811			-0.248	0.026	1.860			-0.292	-0.242	1.861			-0.334	-0.477	1.797			-0.345	-0.559	1.775			0.052	0.045	1.762			0.036	-0.082	1.493
-0.084	-0.243	1.780			-0.070	-0.184	1.829			-0.085	0.143	1.818			-0.068	0.333	1.811			-0.248	0.026	1.860			-0.292	-0.242	1.861			-0.334	-0.477	1.797			-0.345	-0.559	1.775			0.052	0.045	1.762			0.036	-0.082	1.493
-0.084	-0.243	1.780			-0.070	-0.184	1.829			-0.085	0.143	1.818			-0.068	0.333	1.811			-0.248	0.026	1.860			-0.292	-0.242	1.861			-0.334	-0.477	1.797			-0.345	-0.559	1.775			0.052	0.045	1.762			0.036	-0.082	1.493
-0.084	-0.243	1.780			-0.070	-0.184	1.829			-0.085	0.143	1.818			-0.068	0.333	1.810			-0.248	0.026	1.860			-0.292	-0.242	1.861			-0.334	-0.477	1.797			-0.345	-0.559	1.775			0.052	0.045	1.762			0.036	-0.082	1.493
-0.085	-0.243	1.780			-0.070	-0.184	1.829			-0.085	0.143	1.818			-0.068	0.333	1.810			-0.248	0.026	1.861			-0.292	-0.242	1.861			-0.334	-0.477	1.797			-0.345	-0.559	1.775			0.052	0.045	1.762			0.036	-0.082	1.493
-0.085	-0.243	1.780			-0.070	-0.184	1.829			-0.085	0.143	1.818			-0.068	0.333	1.810			-0.248	0.026	1.861			-0.292	-0.242	1.861			-0.334	-0.477	1.797			-0.345	-0.559	1.775			0.052	0.045	1.762			0.036	-0.082	1.493
-0.085	-0.243	1.780			-0.070	-0.184	1.829			-0.085	0.143	1.818			-0.068	0.333	1.810			-0.248	0.026	1.861			-0.292	-0.242	1.861			-0.334	-0.477	1.797			-0.345	-0.559	1.775			0.052	0.045	1.762			0.036	-0.082	1.493
-0.085	-0.243	1.780			-0.070	-0.184	1.829			-0.085	0.143	1.817			-0.068	0.333	1.810			-0.248	0.026	1.861			-0.292	-0.242	1.861			-0.334	-0.477	1.797			-0.345	-0.559	1.775			0.052	0.045	1.762			0.036	-0.082	1.492
-0.085	-0.242	1.779			-0.070	-0.184	1.829			-0.085	0.143	1.817			-0.068	0.333	1.809			-0.248	0.026	1.861			-0.292	-0.242	1.861			-0.334	-0.477	1.797			-0.345	-0.560	1.775			0.052	0.045	1.761			0.036	-0.082	1.492
-0.085	-0.242	1.779			-0.070	-0.184	1.829			-0.085	0.143	1.817			-0.068	0.333	1.809			-0.248	0.026	1.861			-0.292	-0.242	1.861			-0.334	-0.478	1.797			-0.345	-0.560	1.775			0.052	0.045	1.761			0.036	-0.082	1.492
-0.085	-0.242	1.779			-0.070	-0.184	1.829			-0.085	0.143	1.817			-0.068	0.333	1.809			-0.248	0.026	1.860			-0.292	-0.242	1.861			-0.334	-0.478	1.797			-0.345	-0.560	1.775			0.052	0.045	1.761			0.037	-0.082	1.492
-0.085	-0.242	1.779			-0.070	-0.184	1.829			-0.085	0.143	1.817			-0.068	0.332	1.809			-0.248	0.026	1.860			-0.292	-0.242	1.861			-0.334	-0.478	1.797			-0.345	-0.561	1.775			0.052	0.045	1.761			0.037	-0.082	1.492
-0.085	-0.242	1.779			-0.070	-0.184	1.829			-0.085	0.143	1.817			-0.068	0.332	1.809			-0.248	0.026	1.860			-0.292	-0.242	1.861			-0.334	-0.479	1.797			-0.345	-0.561	1.775			0.052	0.045	1.761			0.037	-0.082	1.492
-0.085	-0.242	1.779			-0.070	-0.184	1.829			-0.085	0.144	1.817			-0.068	0.332	1.809			-0.247	0.026	1.860			-0.292	-0.242	1.861			-0.334	-0.479	1.796			-0.345	-0.562	1.775			0.052	0.045	1.761			0.038	-0.082	1.492
-0.085	-0.242	1.779			-0.070	-0.184	1.829			-0.085	0.144	1.817			-0.068	0.332	1.808			-0.247	0.026	1.859			-0.292	-0.242	1.861			-0.334	-0.479	1.796			-0.345	-0.562	1.775			0.052	0.045	1.761			0.038	-0.082	1.492
-0.085	-0.242	1.779			-0.070	-0.184	1.829			-0.085	0.144	1.817			-0.068	0.332	1.808			-0.247	0.026	1.859			-0.292	-0.242	1.861			-0.334	-0.479	1.796			-0.345	-0.562	1.774			0.052	0.045	1.761			0.038	-0.082	1.492
-0.085	-0.242	1.779			-0.070	-0.184	1.829			-0.085	0.144	1.817			-0.068	0.332	1.808			-0.246	0.026	1.859			-0.292	-0.242	1.861			-0.334	-0.479	1.796			-0.345	-0.561	1.774			0.052	0.045	1.761			0.039	-0.082	1.492
-0.085	-0.242	1.779			-0.070	-0.184	1.829			-0.085	0.144	1.817			-0.068	0.332	1.808			-0.246	0.026	1.858			-0.292	-0.242	1.861			-0.334	-0.479	1.796			-0.345	-0.561	1.774			0.052	0.045	1.761			0.039	-0.082	1.492
-0.085	-0.242	1.779			-0.070	-0.184	1.829			-0.085	0.144	1.817			-0.068	0.332	1.808			-0.245	0.026	1.858			-0.292	-0.242	1.861			-0.334	-0.479	1.796			-0.345	-0.561	1.774			0.052	0.045	1.761			0.040	-0.082	1.492
-0.085	-0.242	1.779			-0.070	-0.184	1.828			-0.085	0.144	1.817			-0.068	0.332	1.808			-0.245	0.026	1.857			-0.292	-0.242	1.861			-0.334	-0.478	1.795			-0.345	-0.561	1.774			0.052	0.045	1.761			0.041	-0.082	1.492
-0.085	-0.242	1.779			-0.070	-0.184	1.828			-0.085	0.144	1.817			-0.068	0.332	1.808			-0.245	0.027	1.857			-0.292	-0.242	1.860			-0.333	-0.478	1.795			-0.345	-0.561	1.774			0.052	0.045	1.761			0.043	-0.082	1.492
-0.085	-0.242	1.779			-0.070	-0.184	1.828			-0.085	0.144	1.817			-0.068	0.332	1.807			-0.244	0.027	1.857			-0.291	-0.242	1.860			-0.333	-0.478	1.795			-0.345	-0.560	1.773			0.052	0.045	1.761			0.044	-0.082	1.492
-0.085	-0.242	1.779			-0.070	-0.184	1.828			-0.085	0.144	1.817			-0.068	0.332	1.807			-0.243	0.027	1.856			-0.291	-0.242	1.860			-0.333	-0.478	1.795			-0.345	-0.560	1.773			0.052	0.045	1.761			0.045	-0.082	1.492
-0.085	-0.242	1.779			-0.070	-0.184	1.828			-0.085	0.144	1.817			-0.068	0.332	1.807			-0.243	0.027	1.855			-0.291	-0.241	1.860			-0.333	-0.478	1.795			-0.345	-0.560	1.773			0.052	0.045	1.761			0.046	-0.082	1.492
-0.085	-0.242	1.779			-0.070	-0.184	1.828			-0.085	0.144	1.817			-0.068	0.332	1.807			-0.242	0.028	1.855			-0.291	-0.241	1.860			-0.333	-0.478	1.794			-0.345	-0.560	1.773			0.052	0.045	1.761			0.047	-0.082	1.493
-0.085	-0.242	1.779			-0.070	-0.184	1.828			-0.085	0.144	1.817			-0.068	0.332	1.807			-0.242	0.028	1.854			-0.291	-0.241	1.860			-0.333	-0.478	1.794			-0.345	-0.560	1.772			0.052	0.045	1.761			0.048	-0.082	1.493
-0.085	-0.242	1.779			-0.070	-0.184	1.828			-0.085	0.144	1.817			-0.068	0.332	1.807			-0.241	0.028	1.854			-0.291	-0.241	1.859			-0.333	-0.478	1.794			-0.345	-0.560	1.772			0.052	0.045	1.761			0.049	-0.082	1.493
-0.085	-0.242	1.779			-0.070	-0.184	1.828			-0.085	0.144	1.816			-0.068	0.332	1.807			-0.241	0.028	1.853			-0.291	-0.241	1.859			-0.333	-0.478	1.793			-0.345	-0.560	1.772			0.052	0.045	1.761			0.049	-0.082	1.493
-0.085	-0.242	1.779			-0.070	-0.184	1.828			-0.085	0.144	1.816			-0.068	0.332	1.807			-0.241	0.028	1.853			-0.291	-0.241	1.859			-0.333	-0.480	1.792			-0.345	-0.561	1.771			0.053	0.045	1.761			0.050	-0.082	1.493
-0.085	-0.242	1.779			-0.070	-0.184	1.828			-0.085	0.144	1.816			-0.069	0.332	1.807			-0.240	0.028	1.852			-0.291	-0.241	1.859			-0.333	-0.481	1.791			-0.345	-0.562	1.771			0.053	0.045	1.761			0.051	-0.082	1.493
-0.085	-0.242	1.779			-0.070	-0.184	1.828			-0.085	0.144	1.816			-0.069	0.332	1.807			-0.240	0.028	1.852			-0.291	-0.241	1.859			-0.333	-0.482	1.790			-0.345	-0.562	1.770			0.053	0.045	1.761			0.052	-0.082	1.493
-0.085	-0.242	1.779			-0.070	-0.184	1.828			-0.085	0.144	1.816			-0.069	0.333	1.807			-0.239	0.028	1.852			-0.291	-0.241	1.859			-0.333	-0.482	1.790			-0.345	-0.563	1.769			0.053	0.045	1.761			0.052	-0.082	1.493
-0.085	-0.242	1.779			-0.070	-0.184	1.828			-0.085	0.144	1.816			-0.069	0.333	1.806			-0.239	0.028	1.851			-0.291	-0.241	1.859			-0.333	-0.483	1.789			-0.344	-0.563	1.769			0.053	0.045	1.761			0.053	-0.082	1.493
-0.085	-0.242	1.779			-0.070	-0.184	1.828			-0.085	0.144	1.816			-0.069	0.333	1.806			-0.239	0.028	1.851			-0.291	-0.241	1.858			-0.332	-0.483	1.789			-0.344	-0.564	1.769			0.053	0.045	1.761			0.054	-0.083	1.493
-0.085	-0.242	1.779			-0.070	-0.184	1.828			-0.085	0.144	1.816			-0.069	0.333	1.806			-0.239	0.028	1.851			-0.291	-0.240	1.858			-0.332	-0.484	1.788			-0.344	-0.564	1.768			0.053	0.045	1.761			0.054	-0.083	1.494
-0.085	-0.242	1.779			-0.070	-0.184	1.828			-0.085	0.144	1.816			-0.069	0.333	1.806			-0.238	0.028	1.851			-0.290	-0.240	1.858			-0.332	-0.484	1.788			-0.344	-0.565	1.768			0.054	0.045	1.761			0.055	-0.083	1.494
-0.085	-0.242	1.779			-0.070	-0.184	1.828			-0.085	0.144	1.816			-0.069	0.333	1.806			-0.238	0.028	1.850			-0.290	-0.240	1.858			-0.332	-0.484	1.788			-0.344	-0.565	1.768			0.054	0.045	1.761			0.055	-0.083	1.494
-0.085	-0.242	1.779			-0.070	-0.184	1.828			-0.085	0.144	1.816			-0.069	0.333	1.806			-0.238	0.028	1.850			-0.290	-0.240	1.858			-0.332	-0.484	1.787			-0.344	-0.565	1.767			0.054	0.045	1.761			0.056	-0.083	1.494
-0.085	-0.242	1.779			-0.070	-0.184	1.828			-0.085	0.144	1.816			-0.069	0.333	1.806			-0.238	0.028	1.850			-0.290	-0.240	1.858			-0.332	-0.484	1.787			-0.344	-0.565	1.767			0.054	0.045	1.761			0.056	-0.083	1.494
-0.085	-0.242	1.778			-0.070	-0.184	1.828			-0.085	0.144	1.816			-0.069	0.333	1.806			-0.238	0.028	1.850			-0.290	-0.240	1.857			-0.332	-0.485	1.787			-0.344	-0.565	1.767			0.054	0.045	1.761			0.056	-0.083	1.494
-0.085	-0.242	1.778			-0.070	-0.184	1.828			-0.085	0.144	1.816			-0.069	0.333	1.806			-0.237	0.028	1.850			-0.290	-0.240	1.857			-0.332	-0.485	1.787			-0.344	-0.566	1.767			0.054	0.045	1.761			0.057	-0.083	1.494
-0.085	-0.242	1.778			-0.070	-0.184	1.828			-0.085	0.144	1.816			-0.069	0.333	1.806			-0.237	0.028	1.850			-0.290	-0.239	1.857			-0.332	-0.485	1.787			-0.344	-0.566	1.767			0.054	0.045	1.761			0.057	-0.083	1.494
-0.085	-0.242	1.778			-0.070	-0.184	1.828			-0.085	0.144	1.816			-0.069	0.333	1.806			-0.237	0.029	1.849			-0.290	-0.239	1.857			-0.331	-0.481	1.788			-0.343	-0.563	1.768			0.054	0.045	1.762			0.058	-0.083	1.494
-0.085	-0.242	1.778			-0.070	-0.184	1.828			-0.085	0.144	1.816			-0.069	0.333	1.806			-0.237	0.029	1.849			-0.290	-0.239	1.857			-0.330	-0.481	1.788			-0.342	-0.562	1.768			0.054	0.045	1.762			0.058	-0.083	1.494
-0.085	-0.242	1.778			-0.070	-0.184	1.828			-0.085	0.144	1.816			-0.069	0.333	1.806			-0.237	0.029	1.849			-0.290	-0.239	1.857			-0.330	-0.480	1.789			-0.342	-0.562	1.768			0.055	0.045	1.762			0.058	-0.083	1.494
-0.085	-0.242	1.778			-0.071	-0.184	1.828			-0.085	0.144	1.816			-0.069	0.333	1.806			-0.237	0.029	1.849			-0.290	-0.239	1.857			-0.329	-0.478	1.790			-0.341	-0.560	1.769			0.055	0.045	1.762			0.058	-0.084	1.494
-0.085	-0.242	1.778			-0.071	-0.184	1.828			-0.085	0.144	1.816			-0.069	0.333	1.806			-0.236	0.029	1.849			-0.290	-0.239	1.857			-0.328	-0.476	1.791			-0.341	-0.558	1.770			0.055	0.045	1.762			0.059	-0.084	1.495
-0.085	-0.242	1.778			-0.071	-0.184	1.828			-0.085	0.144	1.816			-0.069	0.333	1.806			-0.236	0.029	1.849			-0.290	-0.239	1.856			-0.328	-0.475	1.791			-0.341	-0.557	1.770			0.055	0.045	1.762			0.059	-0.084	1.495
-0.085	-0.242	1.778			-0.071	-0.184	1.828			-0.085	0.144	1.816			-0.069	0.333	1.806			-0.236	0.029	1.849			-0.290	-0.239	1.856			-0.327	-0.474	1.791			-0.340	-0.556	1.771			0.055	0.045	1.762			0.059	-0.084	1.495
-0.085	-0.242	1.778			-0.071	-0.184	1.828			-0.085	0.144	1.816			-0.069	0.333	1.806			-0.236	0.029	1.849			-0.289	-0.239	1.856			-0.327	-0.473	1.792			-0.340	-0.555	1.771			0.055	0.045	1.762			0.059	-0.084	1.495
-0.085	-0.242	1.778			-0.071	-0.184	1.828			-0.085	0.144	1.816			-0.069	0.333	1.806			-0.236	0.029	1.849			-0.289	-0.238	1.856			-0.326	-0.471	1.793			-0.339	-0.553	1.772			0.055	0.045	1.762			0.059	-0.084	1.495
-0.085	-0.242	1.778			-0.071	-0.184	1.828			-0.085	0.144	1.816			-0.069	0.333	1.805			-0.236	0.029	1.849			-0.289	-0.238	1.856			-0.326	-0.469	1.793			-0.339	-0.552	1.772			0.055	0.045	1.762			0.060	-0.084	1.495
-0.085	-0.242	1.778			-0.071	-0.184	1.828			-0.085	0.144	1.816			-0.069	0.333	1.805			-0.236	0.029	1.849			-0.289	-0.238	1.856			-0.326	-0.473	1.792			-0.339	-0.553	1.772			0.055	0.045	1.762			0.060	-0.084	1.495
-0.085	-0.242	1.778			-0.071	-0.184	1.828			-0.085	0.144	1.816			-0.069	0.333	1.805			-0.235	0.029	1.849			-0.289	-0.238	1.856			-0.326	-0.473	1.792			-0.339	-0.552	1.772			0.055	0.045	1.762			0.060	-0.084	1.495
-0.085	-0.242	1.778			-0.071	-0.184	1.828			-0.085	0.144	1.816			-0.069	0.333	1.805			-0.235	0.030	1.849			-0.289	-0.238	1.856			-0.326	-0.472	1.792			-0.338	-0.552	1.772			0.056	0.045	1.762			0.060	-0.084	1.495
-0.085	-0.242	1.778			-0.071	-0.184	1.828			-0.085	0.144	1.816			-0.069	0.333	1.805			-0.235	0.030	1.849			-0.289	-0.238	1.856			-0.325	-0.471	1.793			-0.338	-0.551	1.773			0.056	0.045	1.762			0.060	-0.084	1.495
-0.085	-0.242	1.778			-0.071	-0.184	1.828			-0.085	0.144	1.816			-0.069	0.333	1.805			-0.235	0.030	1.849			-0.289	-0.237	1.856			-0.325	-0.471	1.793			-0.338	-0.551	1.773			0.056	0.045	1.762			0.061	-0.084	1.495
-0.085	-0.242	1.778			-0.071	-0.184	1.828			-0.085	0.144	1.816			-0.069	0.333	1.805			-0.235	0.030	1.849			-0.289	-0.237	1.856			-0.325	-0.470	1.794			-0.338	-0.550	1.773			0.056	0.045	1.762			0.061	-0.084	1.495
-0.085	-0.242	1.778			-0.071	-0.184	1.828			-0.085	0.144	1.816			-0.069	0.333	1.805			-0.235	0.030	1.849			-0.289	-0.237	1.856			-0.325	-0.470	1.794			-0.338	-0.550	1.773			0.056	0.045	1.762			0.062	-0.083	1.495
-0.085	-0.242	1.778			-0.071	-0.184	1.828			-0.085	0.144	1.816			-0.070	0.333	1.805			-0.234	0.030	1.849			-0.288	-0.237	1.856			-0.325	-0.474	1.793			-0.338	-0.552	1.773			0.056	0.045	1.762			0.064	-0.083	1.495
-0.085	-0.243	1.778			-0.071	-0.184	1.828			-0.085	0.144	1.816			-0.070	0.333	1.805			-0.234	0.030	1.848			-0.288	-0.237	1.856			-0.325	-0.474	1.793			-0.338	-0.552	1.774			0.057	0.045	1.762			0.065	-0.082	1.495
-0.085	-0.243	1.778			-0.071	-0.184	1.828			-0.085	0.144	1.816			-0.070	0.333	1.805			-0.234	0.030	1.848			-0.288	-0.237	1.856			-0.325	-0.473	1.793			-0.338	-0.552	1.774			0.057	0.046	1.762			0.067	-0.081	1.495
-0.085	-0.243	1.778			-0.071	-0.184	1.828			-0.085	0.144	1.816			-0.070	0.333	1.805			-0.234	0.030	1.848			-0.288	-0.237	1.856			-0.325	-0.473	1.794			-0.338	-0.551	1.774			0.058	0.046	1.763			0.069	-0.080	1.495
-0.085	-0.243	1.778			-0.071	-0.184	1.828			-0.085	0.144	1.816			-0.070	0.333	1.805			-0.234	0.030	1.848			-0.288	-0.237	1.856			-0.324	-0.471	1.794			-0.337	-0.550	1.775			0.058	0.046	1.763			0.071	-0.080	1.495
-0.085	-0.243	1.778			-0.071	-0.184	1.828			-0.085	0.144	1.816			-0.070	0.333	1.805			-0.234	0.030	1.848			-0.288	-0.237	1.856			-0.324	-0.470	1.795			-0.337	-0.549	1.775			0.059	0.047	1.763			0.072	-0.079	1.496
-0.085	-0.243	1.778			-0.071	-0.184	1.828			-0.085	0.144	1.816			-0.070	0.333	1.805			-0.234	0.030	1.848			-0.288	-0.237	1.856			-0.324	-0.470	1.795			-0.337	-0.549	1.775			0.060	0.048	1.764			0.074	-0.078	1.497
-0.085	-0.243	1.778			-0.071	-0.184	1.828			-0.085	0.144	1.816			-0.070	0.333	1.805			-0.233	0.030	1.848			-0.288	-0.237	1.856			-0.324	-0.469	1.795			-0.337	-0.549	1.775			0.061	0.048	1.764			0.076	-0.077	1.497
-0.085	-0.243	1.778			-0.071	-0.184	1.828			-0.085	0.144	1.816			-0.070	0.334	1.805			-0.233	0.030	1.848			-0.288	-0.237	1.856			-0.324	-0.469	1.795			-0.337	-0.549	1.775			0.062	0.049	1.765			0.077	-0.076	1.498
-0.085	-0.243	1.778			-0.071	-0.184	1.828			-0.085	0.144	1.816			-0.070	0.334	1.805			-0.233	0.030	1.848			-0.288	-0.237	1.856			-0.324	-0.469	1.795			-0.337	-0.549	1.775			0.063	0.051	1.766			0.079	-0.075	1.499
-0.085	-0.243	1.778			-0.071	-0.184	1.828			-0.085	0.144	1.816			-0.070	0.334	1.805			-0.233	0.030	1.848			-0.288	-0.237	1.856			-0.324	-0.470	1.794			-0.337	-0.550	1.775			0.065	0.053	1.769			0.082	-0.073	1.502
-0.085	-0.243	1.778			-0.071	-0.184	1.828			-0.085	0.144	1.816			-0.070	0.334	1.805			-0.233	0.030	1.848			-0.288	-0.237	1.856			-0.324	-0.470	1.794			-0.337	-0.550	1.774			0.067	0.055	1.771			0.084	-0.072	1.504
-0.085	-0.243	1.778			-0.071	-0.184	1.828			-0.085	0.144	1.816			-0.070	0.334	1.805			-0.233	0.030	1.848			-0.288	-0.237	1.856			-0.324	-0.470	1.794			-0.337	-0.551	1.774			0.067	0.058	1.774			0.086	-0.069	1.508
-0.085	-0.243	1.778			-0.071	-0.184	1.828			-0.084	0.144	1.816			-0.071	0.334	1.805			-0.233	0.030	1.848			-0.288	-0.237	1.856			-0.325	-0.470	1.793			-0.337	-0.551	1.773			0.068	0.061	1.779			0.089	-0.066	1.512
-0.085	-0.243	1.778			-0.071	-0.184	1.828			-0.084	0.144	1.816			-0.071	0.334	1.805			-0.233	0.030	1.848			-0.288	-0.237	1.856			-0.325	-0.470	1.793			-0.337	-0.551	1.773			0.068	0.063	1.782			0.091	-0.063	1.516
-0.085	-0.242	1.778			-0.072	-0.184	1.828			-0.084	0.144	1.816			-0.071	0.334	1.805			-0.233	0.030	1.848			-0.288	-0.237	1.855			-0.325	-0.470	1.793			-0.338	-0.551	1.772			0.067	0.066	1.786			0.095	-0.060	1.521
-0.085	-0.242	1.778			-0.072	-0.184	1.828			-0.084	0.144	1.816			-0.071	0.334	1.805			-0.233	0.030	1.848			-0.288	-0.237	1.855			-0.325	-0.470	1.792			-0.338	-0.551	1.772			0.066	0.068	1.789			0.097	-0.058	1.525
-0.085	-0.242	1.778			-0.072	-0.183	1.828			-0.084	0.144	1.816			-0.071	0.334	1.805			-0.233	0.030	1.848			-0.288	-0.237	1.855			-0.326	-0.470	1.792			-0.338	-0.551	1.771			0.065	0.070	1.792			0.100	-0.057	1.528
-0.085	-0.242	1.778			-0.072	-0.183	1.828			-0.084	0.144	1.816			-0.071	0.334	1.805			-0.233	0.030	1.848			-0.288	-0.237	1.855			-0.326	-0.470	1.792			-0.338	-0.551	1.771			0.064	0.071	1.794			0.102	-0.055	1.531
-0.085	-0.242	1.778			-0.072	-0.183	1.828			-0.084	0.144	1.816			-0.071	0.334	1.805			-0.233	0.030	1.848			-0.288	-0.237	1.855			-0.327	-0.470	1.791			-0.339	-0.552	1.770			0.063	0.071	1.795			0.104	-0.055	1.532
-0.085	-0.242	1.778			-0.072	-0.183	1.828			-0.084	0.145	1.816			-0.071	0.334	1.805			-0.233	0.030	1.848			-0.288	-0.237	1.855			-0.327	-0.470	1.791			-0.339	-0.552	1.770			0.062	0.072	1.797			0.105	-0.054	1.534
-0.085	-0.241	1.778			-0.072	-0.183	1.828			-0.084	0.145	1.816			-0.072	0.334	1.805			-0.233	0.029	1.848			-0.289	-0.237	1.855			-0.328	-0.471	1.790			-0.339	-0.552	1.769			0.061	0.072	1.798			0.106	-0.053	1.535
-0.084	-0.241	1.778			-0.072	-0.183	1.829			-0.084	0.145	1.816			-0.072	0.334	1.805			-0.233	0.029	1.848			-0.289	-0.237	1.855			-0.328	-0.471	1.790			-0.340	-0.552	1.769			0.060	0.071	1.799			0.108	-0.053	1.536
-0.084	-0.241	1.779			-0.072	-0.183	1.829			-0.084	0.145	1.816			-0.072	0.334	1.805			-0.233	0.029	1.848			-0.289	-0.237	1.854			-0.328	-0.471	1.790			-0.340	-0.553	1.768			0.059	0.071	1.799			0.109	-0.052	1.537
-0.084	-0.241	1.779			-0.072	-0.183	1.829			-0.084	0.145	1.816			-0.072	0.334	1.805			-0.233	0.029	1.848			-0.289	-0.237	1.854			-0.329	-0.471	1.789			-0.340	-0.553	1.768			0.058	0.070	1.800			0.111	-0.052	1.537
-0.084	-0.241	1.779			-0.073	-0.183	1.829			-0.084	0.145	1.816			-0.072	0.335	1.805			-0.234	0.029	1.848			-0.289	-0.238	1.854			-0.329	-0.471	1.789			-0.340	-0.553	1.767			0.058	0.069	1.800			0.112	-0.052	1.538
-0.084	-0.241	1.779			-0.073	-0.183	1.829			-0.084	0.145	1.816			-0.073	0.335	1.805			-0.234	0.029	1.848			-0.290	-0.238	1.854			-0.330	-0.471	1.789			-0.341	-0.553	1.767			0.057	0.068	1.801			0.113	-0.052	1.538
-0.084	-0.241	1.779			-0.073	-0.183	1.829			-0.084	0.145	1.816			-0.073	0.335	1.805			-0.234	0.029	1.848			-0.290	-0.238	1.854			-0.330	-0.471	1.788			-0.341	-0.553	1.767			0.057	0.066	1.800			0.115	-0.053	1.539
-0.084	-0.241	1.779			-0.073	-0.183	1.829			-0.084	0.145	1.816			-0.073	0.335	1.805			-0.234	0.029	1.848			-0.290	-0.238	1.854			-0.330	-0.472	1.788			-0.341	-0.554	1.766			0.057	0.064	1.800			0.117	-0.054	1.539
-0.084	-0.241	1.779			-0.073	-0.182	1.829			-0.084	0.145	1.816			-0.074	0.335	1.806			-0.234	0.029	1.848			-0.290	-0.238	1.853			-0.330	-0.472	1.788			-0.341	-0.554	1.766			0.057	0.062	1.800			0.118	-0.054	1.539
-0.084	-0.241	1.779			-0.073	-0.182	1.829			-0.084	0.145	1.816			-0.074	0.335	1.806			-0.234	0.028	1.847			-0.291	-0.238	1.853			-0.331	-0.472	1.787			-0.342	-0.554	1.765			0.057	0.060	1.799			0.120	-0.055	1.539
-0.084	-0.241	1.779			-0.073	-0.182	1.829			-0.084	0.145	1.816			-0.074	0.335	1.806			-0.234	0.028	1.847			-0.291	-0.238	1.853			-0.331	-0.472	1.787			-0.342	-0.554	1.764			0.057	0.058	1.799			0.122	-0.058	1.539
-0.084	-0.241	1.779			-0.073	-0.182	1.829			-0.084	0.145	1.816			-0.075	0.335	1.806			-0.235	0.028	1.847			-0.291	-0.238	1.852			-0.331	-0.471	1.786			-0.342	-0.554	1.764			0.058	0.056	1.798			0.123	-0.061	1.539
-0.084	-0.241	1.779			-0.073	-0.182	1.829			-0.084	0.145	1.816			-0.075	0.335	1.806			-0.235	0.028	1.847			-0.291	-0.238	1.852			-0.332	-0.471	1.786			-0.342	-0.554	1.763			0.058	0.054	1.798			0.124	-0.064	1.539
-0.084	-0.241	1.779			-0.073	-0.182	1.829			-0.084	0.145	1.816			-0.075	0.336	1.806			-0.235	0.028	1.847			-0.292	-0.239	1.852			-0.332	-0.471	1.785			-0.342	-0.554	1.762			0.059	0.052	1.798			0.126	-0.067	1.539
-0.084	-0.240	1.779			-0.073	-0.182	1.829			-0.084	0.145	1.816			-0.076	0.336	1.806			-0.235	0.028	1.847			-0.292	-0.239	1.851			-0.332	-0.471	1.785			-0.343	-0.554	1.761			0.059	0.051	1.797			0.127	-0.069	1.540
-0.084	-0.240	1.779			-0.073	-0.182	1.829			-0.084	0.145	1.816			-0.076	0.336	1.806			-0.235	0.028	1.847			-0.292	-0.239	1.851			-0.332	-0.471	1.784			-0.343	-0.554	1.761			0.059	0.049	1.797			0.128	-0.071	1.539
-0.084	-0.240	1.779			-0.073	-0.182	1.829			-0.084	0.145	1.816			-0.077	0.336	1.806			-0.236	0.028	1.847			-0.293	-0.239	1.850			-0.333	-0.471	1.783			-0.343	-0.554	1.760			0.060	0.047	1.796			0.129	-0.073	1.539
-0.084	-0.240	1.779			-0.073	-0.182	1.829			-0.084	0.145	1.816			-0.078	0.336	1.806			-0.236	0.028	1.847			-0.293	-0.239	1.850			-0.333	-0.471	1.783			-0.343	-0.554	1.759			0.060	0.046	1.796			0.130	-0.075	1.539
-0.084	-0.240	1.779			-0.073	-0.182	1.829			-0.084	0.145	1.816			-0.078	0.336	1.807			-0.236	0.028	1.847			-0.293	-0.239	1.849			-0.333	-0.471	1.782			-0.343	-0.554	1.758			0.060	0.045	1.796			0.131	-0.077	1.539
-0.084	-0.240	1.779			-0.073	-0.182	1.829			-0.084	0.145	1.816			-0.079	0.336	1.807			-0.236	0.028	1.846			-0.293	-0.239	1.848			-0.333	-0.471	1.782			-0.343	-0.554	1.758			0.061	0.043	1.795			0.131	-0.078	1.539
-0.084	-0.240	1.779			-0.074	-0.182	1.829			-0.084	0.145	1.816			-0.080	0.336	1.807			-0.237	0.028	1.846			-0.294	-0.239	1.848			-0.333	-0.471	1.781			-0.343	-0.554	1.757			0.061	0.042	1.795			0.132	-0.080	1.539
-0.084	-0.240	1.779			-0.074	-0.182	1.829			-0.084	0.145	1.816			-0.080	0.337	1.807			-0.237	0.028	1.846			-0.294	-0.239	1.847			-0.334	-0.471	1.781			-0.343	-0.554	1.757			0.061	0.041	1.795			0.133	-0.081	1.539
-0.084	-0.240	1.779			-0.074	-0.182	1.829			-0.085	0.145	1.816			-0.081	0.337	1.807			-0.237	0.027	1.846			-0.294	-0.239	1.847			-0.334	-0.472	1.780			-0.343	-0.554	1.756			0.061	0.040	1.795			0.134	-0.082	1.539
-0.084	-0.240	1.779			-0.074	-0.182	1.829			-0.085	0.145	1.816			-0.082	0.337	1.807			-0.237	0.027	1.846			-0.294	-0.239	1.846			-0.334	-0.472	1.780			-0.344	-0.554	1.755			0.061	0.040	1.795			0.134	-0.083	1.539
-0.084	-0.240	1.779			-0.074	-0.182	1.830			-0.085	0.145	1.816			-0.083	0.337	1.807			-0.238	0.027	1.846			-0.295	-0.240	1.846			-0.334	-0.472	1.779			-0.344	-0.554	1.755			0.062	0.039	1.795			0.135	-0.084	1.539
-0.084	-0.240	1.779			-0.074	-0.182	1.830			-0.085	0.145	1.816			-0.083	0.337	1.807			-0.238	0.027	1.846			-0.295	-0.240	1.845			-0.334	-0.472	1.779			-0.343	-0.554	1.754			0.062	0.038	1.794			0.135	-0.085	1.539
-0.084	-0.240	1.779			-0.074	-0.182	1.830			-0.085	0.145	1.817			-0.084	0.337	1.807			-0.238	0.027	1.845			-0.295	-0.240	1.845			-0.334	-0.472	1.778			-0.343	-0.554	1.754			0.062	0.037	1.794			0.136	-0.086	1.539
-0.084	-0.240	1.779			-0.074	-0.182	1.830			-0.085	0.145	1.817			-0.085	0.337	1.807			-0.239	0.027	1.845			-0.295	-0.240	1.845			-0.334	-0.472	1.778			-0.343	-0.554	1.753			0.062	0.037	1.794			0.136	-0.087	1.539
-0.084	-0.240	1.779			-0.074	-0.182	1.830			-0.085	0.145	1.817			-0.085	0.337	1.808			-0.239	0.027	1.845			-0.295	-0.240	1.844			-0.334	-0.472	1.777			-0.343	-0.554	1.753			0.062	0.036	1.794			0.137	-0.088	1.539
-0.084	-0.240	1.779			-0.074	-0.182	1.830			-0.085	0.145	1.817			-0.086	0.337	1.808			-0.239	0.027	1.845			-0.296	-0.240	1.844			-0.334	-0.472	1.777			-0.343	-0.554	1.753			0.062	0.036	1.794			0.137	-0.089	1.539
-0.084	-0.240	1.779			-0.075	-0.182	1.830			-0.085	0.145	1.817			-0.086	0.337	1.808			-0.240	0.027	1.845			-0.296	-0.240	1.844			-0.334	-0.472	1.777			-0.343	-0.554	1.752			0.062	0.035	1.794			0.137	-0.089	1.539
-0.084	-0.240	1.779			-0.075	-0.182	1.830			-0.085	0.146	1.817			-0.087	0.337	1.808			-0.240	0.027	1.845			-0.296	-0.240	1.843			-0.334	-0.472	1.776			-0.343	-0.554	1.752			0.063	0.035	1.794			0.138	-0.090	1.539
-0.084	-0.240	1.779			-0.075	-0.182	1.830			-0.085	0.146	1.817			-0.087	0.337	1.808			-0.240	0.027	1.845			-0.296	-0.240	1.843			-0.334	-0.472	1.776			-0.343	-0.554	1.752			0.063	0.034	1.794			0.138	-0.090	1.539
-0.084	-0.240	1.779			-0.075	-0.182	1.830			-0.085	0.146	1.817			-0.088	0.337	1.808			-0.240	0.027	1.845			-0.296	-0.240	1.843			-0.334	-0.472	1.776			-0.343	-0.554	1.751			0.063	0.034	1.794			0.138	-0.091	1.539
-0.084	-0.240	1.779			-0.075	-0.182	1.830			-0.086	0.146	1.817			-0.088	0.337	1.808			-0.241	0.027	1.845			-0.296	-0.240	1.842			-0.334	-0.472	1.775			-0.343	-0.554	1.751			0.063	0.034	1.793			0.139	-0.092	1.539
-0.084	-0.240	1.779			-0.075	-0.182	1.830			-0.086	0.146	1.817			-0.089	0.337	1.808			-0.241	0.027	1.845			-0.296	-0.240	1.842			-0.334	-0.472	1.775			-0.343	-0.554	1.751			0.063	0.033	1.793			0.139	-0.092	1.539
-0.084	-0.240	1.779			-0.075	-0.182	1.830			-0.086	0.146	1.817			-0.089	0.337	1.808			-0.241	0.027	1.844			-0.297	-0.240	1.842			-0.334	-0.472	1.775			-0.343	-0.554	1.751			0.063	0.033	1.793			0.139	-0.093	1.539
-0.084	-0.240	1.779			-0.075	-0.182	1.830			-0.086	0.146	1.817			-0.089	0.337	1.808			-0.241	0.027	1.844			-0.297	-0.241	1.842			-0.335	-0.472	1.775			-0.343	-0.554	1.750			0.063	0.033	1.793			0.140	-0.093	1.539
-0.084	-0.240	1.779			-0.075	-0.182	1.830			-0.086	0.146	1.817			-0.090	0.337	1.808			-0.241	0.026	1.844			-0.297	-0.241	1.842			-0.335	-0.472	1.774			-0.343	-0.554	1.750			0.063	0.032	1.793			0.140	-0.093	1.539
-0.084	-0.240	1.779			-0.076	-0.182	1.830			-0.086	0.146	1.817			-0.090	0.337	1.808			-0.242	0.026	1.844			-0.297	-0.241	1.841			-0.335	-0.472	1.774			-0.343	-0.554	1.750			0.063	0.032	1.793			0.140	-0.094	1.539
-0.084	-0.240	1.779			-0.076	-0.182	1.830			-0.086	0.146	1.817			-0.090	0.337	1.808			-0.242	0.026	1.844			-0.297	-0.241	1.841			-0.335	-0.472	1.774			-0.343	-0.554	1.750			0.063	0.032	1.793			0.140	-0.094	1.539
-0.084	-0.240	1.779			-0.076	-0.182	1.830			-0.086	0.146	1.817			-0.091	0.337	1.808			-0.242	0.026	1.844			-0.297	-0.241	1.841			-0.335	-0.472	1.774			-0.343	-0.555	1.749			0.063	0.031	1.793			0.128	-0.065	1.523
-0.084	-0.240	1.779			-0.076	-0.182	1.830			-0.086	0.146	1.817			-0.091	0.337	1.808			-0.242	0.026	1.844			-0.297	-0.241	1.841			-0.335	-0.472	1.774			-0.343	-0.555	1.749			0.063	0.031	1.793			0.125	-0.058	1.519
-0.084	-0.240	1.779			-0.076	-0.182	1.830			-0.087	0.146	1.817			-0.091	0.337	1.808			-0.242	0.026	1.844			-0.297	-0.241	1.841			-0.335	-0.473	1.773			-0.343	-0.555	1.749			0.064	0.031	1.793			0.123	-0.053	1.516
-0.084	-0.240	1.779			-0.076	-0.182	1.830			-0.087	0.146	1.817			-0.091	0.337	1.808			-0.243	0.026	1.844			-0.297	-0.241	1.841			-0.335	-0.473	1.773			-0.343	-0.555	1.749			0.064	0.031	1.792			0.121	-0.049	1.513
-0.084	-0.240	1.779			-0.076	-0.182	1.830			-0.087	0.146	1.817			-0.091	0.337	1.808			-0.243	0.026	1.844			-0.297	-0.241	1.840			-0.335	-0.473	1.773			-0.343	-0.555	1.749			0.063	0.031	1.792			0.119	-0.046	1.511
-0.084	-0.240	1.779			-0.076	-0.182	1.830			-0.087	0.146	1.817			-0.092	0.337	1.808			-0.243	0.026	1.844			-0.297	-0.241	1.840			-0.335	-0.473	1.773			-0.343	-0.555	1.749			0.063	0.030	1.792			0.117	-0.043	1.509
-0.084	-0.240	1.779			-0.076	-0.182	1.830			-0.087	0.146	1.817			-0.092	0.337	1.808			-0.243	0.026	1.844			-0.297	-0.241	1.840			-0.335	-0.473	1.773			-0.343	-0.555	1.749			0.063	0.030	1.791			0.115	-0.041	1.507
-0.084	-0.240	1.779			-0.076	-0.182	1.830			-0.087	0.146	1.817			-0.092	0.337	1.808			-0.243	0.026	1.844			-0.298	-0.241	1.840			-0.335	-0.473	1.773			-0.343	-0.555	1.748			0.062	0.031	1.790			0.113	-0.039	1.505
-0.084	-0.240	1.779			-0.076	-0.182	1.830			-0.087	0.146	1.817			-0.092	0.337	1.808			-0.243	0.026	1.844			-0.298	-0.241	1.840			-0.335	-0.473	1.773			-0.343	-0.555	1.748			0.060	0.031	1.789			0.110	-0.037	1.503
-0.085	-0.241	1.779			-0.076	-0.182	1.830			-0.087	0.146	1.817			-0.092	0.337	1.808			-0.243	0.026	1.844			-0.298	-0.241	1.840			-0.335	-0.472	1.773			-0.343	-0.554	1.748			0.058	0.032	1.788			0.108	-0.035	1.501
-0.085	-0.241	1.779			-0.076	-0.182	1.830			-0.087	0.146	1.817			-0.092	0.337	1.808			-0.243	0.026	1.844			-0.298	-0.241	1.840			-0.335	-0.471	1.773			-0.343	-0.553	1.749			0.056	0.033	1.786			0.105	-0.032	1.499
-0.085	-0.241	1.779			-0.076	-0.182	1.830			-0.088	0.146	1.817			-0.093	0.337	1.808			-0.244	0.026	1.844			-0.298	-0.241	1.840			-0.335	-0.470	1.773			-0.343	-0.552	1.749			0.053	0.035	1.784			0.102	-0.030	1.497
-0.085	-0.241	1.779			-0.076	-0.182	1.830			-0.088	0.146	1.817			-0.093	0.337	1.809			-0.244	0.026	1.844			-0.298	-0.241	1.840			-0.335	-0.470	1.774			-0.343	-0.551	1.749			0.049	0.037	1.782			0.098	-0.028	1.495
-0.085	-0.241	1.779			-0.076	-0.182	1.830			-0.088	0.146	1.817			-0.093	0.337	1.809			-0.244	0.026	1.844			-0.297	-0.241	1.841			-0.336	-0.469	1.775			-0.344	-0.551	1.750			0.046	0.038	1.780			0.095	-0.026	1.493
-0.085	-0.241	1.779			-0.076	-0.182	1.830			-0.088	0.146	1.817			-0.093	0.337	1.809			-0.244	0.026	1.845			-0.297	-0.241	1.843			-0.336	-0.468	1.776			-0.344	-0.550	1.751			0.043	0.039	1.779			0.092	-0.024	1.491
-0.085	-0.241	1.779			-0.076	-0.182	1.830			-0.088	0.146	1.817			-0.093	0.337	1.809			-0.244	0.026	1.845			-0.297	-0.241	1.845			-0.336	-0.467	1.779			-0.344	-0.548	1.753			0.040	0.040	1.777			0.089	-0.023	1.490
-0.085	-0.241	1.779			-0.076	-0.183	1.830			-0.088	0.146	1.817			-0.093	0.337	1.809			-0.243	0.026	1.846			-0.296	-0.240	1.847			-0.336	-0.465	1.782			-0.345	-0.547	1.757			0.038	0.041	1.775			0.087	-0.021	1.488
-0.085	-0.241	1.779			-0.076	-0.183	1.830			-0.088	0.146	1.817			-0.093	0.337	1.809			-0.243	0.026	1.847			-0.295	-0.240	1.850			-0.337	-0.464	1.787			-0.345	-0.545	1.761			0.037	0.042	1.773			0.066	-0.059	1.541
-0.085	-0.241	1.779			-0.076	-0.183	1.830			-0.088	0.146	1.817			-0.094	0.337	1.810			-0.243	0.027	1.848			-0.294	-0.239	1.853			-0.337	-0.462	1.791			-0.346	-0.543	1.765			0.035	0.042	1.771			0.058	-0.074	1.559
-0.085	-0.241	1.779			-0.075	-0.183	1.829			-0.088	0.146	1.817			-0.094	0.337	1.810			-0.243	0.027	1.849			-0.294	-0.239	1.856			-0.336	-0.460	1.796			-0.346	-0.541	1.769			0.034	0.042	1.769			0.054	-0.081	1.567
-0.085	-0.241	1.779			-0.075	-0.183	1.829			-0.088	0.146	1.817			-0.094	0.338	1.810			-0.242	0.027	1.850			-0.293	-0.238	1.859			-0.336	-0.459	1.799			-0.346	-0.540	1.773			0.033	0.042	1.767			0.051	-0.086	1.573
-0.085	-0.241	1.779			-0.075	-0.183	1.829			-0.089	0.146	1.817			-0.094	0.338	1.811			-0.242	0.027	1.851			-0.292	-0.238	1.862			-0.336	-0.459	1.803			-0.346	-0.540	1.776			0.032	0.042	1.765			0.049	-0.090	1.577
-0.085	-0.241	1.779			-0.075	-0.183	1.829			-0.089	0.146	1.817			-0.094	0.338	1.811			-0.242	0.028	1.853			-0.291	-0.238	1.864			-0.336	-0.458	1.806			-0.346	-0.539	1.779			0.031	0.041	1.763			0.047	-0.093	1.580
-0.085	-0.241	1.779			-0.075	-0.183	1.829			-0.089	0.147	1.817			-0.095	0.338	1.811			-0.241	0.028	1.854			-0.290	-0.237	1.867			-0.336	-0.458	1.809			-0.346	-0.538	1.782			0.030	0.041	1.762			0.046	-0.096	1.583
-0.086	-0.242	1.779			-0.074	-0.183	1.828			-0.089	0.147	1.817			-0.095	0.338	1.811			-0.241	0.028	1.855			-0.290	-0.237	1.869			-0.336	-0.457	1.812			-0.346	-0.537	1.785			0.030	0.041	1.760			0.044	-0.098	1.585
-0.086	-0.242	1.778			-0.074	-0.183	1.828			-0.089	0.147	1.817			-0.095	0.338	1.812			-0.241	0.028	1.856			-0.289	-0.237	1.870			-0.335	-0.456	1.815			-0.346	-0.537	1.787			0.029	0.041	1.759			0.049	-0.042	1.546
-0.086	-0.242	1.778			-0.074	-0.183	1.828			-0.089	0.147	1.817			-0.095	0.338	1.812			-0.240	0.028	1.857			-0.289	-0.237	1.872			-0.335	-0.456	1.817			-0.346	-0.536	1.789			0.029	0.041	1.757			0.051	-0.020	1.531
-0.086	-0.242	1.778			-0.074	-0.183	1.828			-0.089	0.147	1.817			-0.095	0.338	1.812			-0.240	0.028	1.858			-0.288	-0.237	1.873			-0.335	-0.455	1.819			-0.346	-0.536	1.791			0.029	0.040	1.756			0.050	-0.060	1.556
-0.086	-0.242	1.778			-0.073	-0.183	1.827			-0.089	0.147	1.817			-0.095	0.338	1.812			-0.240	0.028	1.859			-0.288	-0.237	1.875			-0.334	-0.455	1.820			-0.346	-0.535	1.793			0.029	0.040	1.755			0.050	-0.072	1.564
-0.086	-0.242	1.778			-0.073	-0.183	1.827			-0.089	0.147	1.817			-0.096	0.338	1.813			-0.240	0.028	1.859			-0.287	-0.237	1.876			-0.334	-0.455	1.822			-0.346	-0.535	1.794			0.028	0.040	1.754			0.050	-0.079	1.569
-0.086	-0.242	1.778			-0.073	-0.183	1.827			-0.089	0.147	1.817			-0.096	0.338	1.813			-0.239	0.029	1.860			-0.287	-0.236	1.877			-0.334	-0.454	1.823			-0.346	-0.535	1.796			0.028	0.040	1.754			0.049	-0.083	1.573
-0.086	-0.242	1.778			-0.073	-0.183	1.827			-0.089	0.147	1.817			-0.096	0.338	1.813			-0.239	0.029	1.861			-0.287	-0.236	1.878			-0.334	-0.454	1.824			-0.346	-0.534	1.797			0.028	0.041	1.753			0.049	-0.036	1.546
-0.086	-0.242	1.777			-0.073	-0.184	1.826			-0.089	0.147	1.817			-0.096	0.338	1.813			-0.239	0.029	1.861			-0.286	-0.236	1.878			-0.334	-0.454	1.825			-0.346	-0.534	1.798			0.027	0.041	1.753			0.047	-0.015	1.534
-0.087	-0.242	1.777			-0.073	-0.184	1.826			-0.089	0.147	1.816			-0.096	0.338	1.813			-0.238	0.029	1.862			-0.286	-0.236	1.879			-0.333	-0.453	1.826			-0.346	-0.534	1.799			0.027	0.041	1.753			0.046	-0.001	1.526
-0.087	-0.242	1.777			-0.072	-0.184	1.826			-0.089	0.147	1.816			-0.095	0.338	1.814			-0.238	0.029	1.862			-0.286	-0.236	1.880			-0.333	-0.453	1.827			-0.346	-0.533	1.800			0.026	0.041	1.752			0.044	0.009	1.521
-0.087	-0.242	1.777			-0.072	-0.184	1.826			-0.089	0.147	1.816			-0.095	0.338	1.814			-0.238	0.029	1.863			-0.285	-0.236	1.880			-0.333	-0.453	1.827			-0.346	-0.533	1.800			0.026	0.042	1.752			0.041	-0.038	1.554
-0.087	-0.242	1.777			-0.072	-0.184	1.825			-0.089	0.147	1.816			-0.095	0.338	1.814			-0.237	0.029	1.863			-0.285	-0.236	1.881			-0.333	-0.453	1.828			-0.345	-0.533	1.801			0.025	0.042	1.752			0.039	-0.053	1.565
-0.087	-0.243	1.776			-0.072	-0.184	1.825			-0.089	0.147	1.816			-0.095	0.338	1.814			-0.237	0.030	1.863			-0.285	-0.236	1.881			-0.333	-0.453	1.828			-0.345	-0.533	1.801			0.025	0.042	1.752			0.038	-0.061	1.571
-0.087	-0.243	1.776			-0.072	-0.184	1.825			-0.088	0.147	1.816			-0.095	0.338	1.814			-0.237	0.030	1.863			-0.285	-0.236	1.882			-0.333	-0.453	1.828			-0.345	-0.533	1.802			0.024	0.043	1.752			0.059	-0.029	1.521
-0.087	-0.243	1.776			-0.072	-0.184	1.825			-0.088	0.147	1.816			-0.094	0.338	1.814			-0.237	0.030	1.864			-0.284	-0.235	1.882			-0.333	-0.453	1.828			-0.345	-0.534	1.802			0.024	0.043	1.752			0.066	-0.018	1.504
-0.087	-0.244	1.776			-0.071	-0.184	1.824			-0.088	0.148	1.816			-0.094	0.339	1.815			-0.236	0.030	1.864			-0.284	-0.235	1.882			-0.333	-0.454	1.828			-0.345	-0.534	1.802			0.023	0.043	1.752			0.069	-0.012	1.495
-0.087	-0.244	1.775			-0.071	-0.185	1.824			-0.088	0.148	1.816			-0.094	0.339	1.815			-0.236	0.030	1.864			-0.284	-0.235	1.883			-0.333	-0.454	1.828			-0.345	-0.534	1.802			0.022	0.044	1.752			0.071	-0.007	1.489
-0.088	-0.245	1.775			-0.071	-0.185	1.824			-0.088	0.148	1.815			-0.093	0.339	1.815			-0.236	0.030	1.864			-0.284	-0.235	1.883			-0.333	-0.454	1.828			-0.345	-0.534	1.802			0.022	0.044	1.752			0.072	-0.004	1.484
-0.088	-0.246	1.775			-0.071	-0.186	1.823			-0.088	0.148	1.815			-0.093	0.339	1.815			-0.236	0.030	1.865			-0.283	-0.235	1.883			-0.333	-0.453	1.828			-0.345	-0.534	1.802			0.021	0.045	1.752			0.073	-0.001	1.481
-0.088	-0.247	1.774			-0.071	-0.186	1.823			-0.088	0.148	1.815			-0.092	0.339	1.815			-0.235	0.030	1.865			-0.283	-0.235	1.883			-0.332	-0.453	1.828			-0.345	-0.534	1.802			0.020	0.045	1.752			0.073	0.001	1.478
-0.088	-0.248	1.774			-0.071	-0.187	1.823			-0.088	0.148	1.815			-0.092	0.339	1.815			-0.235	0.030	1.865			-0.283	-0.235	1.884			-0.332	-0.453	1.828			-0.345	-0.533	1.802			0.019	0.045	1.752			0.074	0.003	1.475
-0.088	-0.249	1.774			-0.071	-0.187	1.823			-0.088	0.149	1.815			-0.091	0.339	1.815			-0.235	0.030	1.865			-0.283	-0.235	1.884			-0.332	-0.453	1.828			-0.345	-0.533	1.803			0.019	0.046	1.753			0.074	0.005	1.473
-0.089	-0.249	1.773			-0.071	-0.188	1.822			-0.088	0.149	1.815			-0.091	0.339	1.815			-0.235	0.030	1.865			-0.283	-0.235	1.884			-0.332	-0.453	1.828			-0.345	-0.533	1.803			0.018	0.046	1.753			0.074	0.007	1.471
-0.089	-0.250	1.773			-0.071	-0.188	1.822			-0.089	0.149	1.814			-0.091	0.339	1.816			-0.235	0.030	1.865			-0.282	-0.235	1.884			-0.332	-0.453	1.829			-0.345	-0.533	1.803			0.017	0.047	1.753			0.075	0.009	1.469
-0.089	-0.251	1.773			-0.071	-0.189	1.822			-0.089	0.150	1.814			-0.090	0.340	1.816			-0.234	0.030	1.866			-0.282	-0.235	1.884			-0.332	-0.453	1.829			-0.345	-0.533	1.804			0.016	0.048	1.753			0.075	0.010	1.468
-0.089	-0.251	1.773			-0.071	-0.189	1.822			-0.089	0.150	1.814			-0.090	0.340	1.816			-0.234	0.030	1.866			-0.282	-0.235	1.884			-0.332	-0.453	1.829			-0.345	-0.533	1.804			0.016	0.048	1.753			0.075	0.011	1.466
-0.089	-0.252	1.773			-0.070	-0.189	1.821			-0.089	0.151	1.813			-0.090	0.340	1.816			-0.234	0.030	1.866			-0.282	-0.235	1.884			-0.332	-0.453	1.830			-0.345	-0.533	1.805			0.015	0.049	1.753			0.075	0.013	1.464
-0.089	-0.252	1.773			-0.070	-0.189	1.821			-0.089	0.151	1.813			-0.089	0.340	1.816			-0.234	0.030	1.866			-0.282	-0.235	1.885			-0.331	-0.453	1.830			-0.344	-0.534	1.806			0.014	0.049	1.754			0.074	0.014	1.463
-0.089	-0.253	1.772			-0.070	-0.190	1.821			-0.090	0.152	1.813			-0.089	0.340	1.816			-0.234	0.030	1.866			-0.282	-0.235	1.885			-0.331	-0.453	1.831			-0.344	-0.534	1.807			0.014	0.050	1.754			0.074	0.015	1.462
-0.089	-0.253	1.772			-0.070	-0.190	1.821			-0.090	0.153	1.812			-0.089	0.340	1.816			-0.233	0.030	1.866			-0.281	-0.235	1.885			-0.331	-0.454	1.831			-0.344	-0.535	1.808			0.013	0.050	1.754			0.074	0.016	1.461
-0.090	-0.254	1.772			-0.070	-0.190	1.821			-0.090	0.153	1.812			-0.088	0.340	1.816			-0.233	0.030	1.866			-0.281	-0.235	1.885			-0.331	-0.455	1.832			-0.344	-0.536	1.809			0.013	0.051	1.754			0.074	0.017	1.460
-0.090	-0.254	1.772			-0.070	-0.190	1.820			-0.090	0.154	1.811			-0.088	0.340	1.816			-0.233	0.030	1.866			-0.281	-0.235	1.885			-0.330	-0.456	1.833			-0.343	-0.537	1.810			0.012	0.051	1.754			0.074	0.018	1.459
-0.090	-0.254	1.772			-0.070	-0.191	1.820			-0.090	0.154	1.811			-0.088	0.340	1.816			-0.233	0.030	1.866			-0.281	-0.235	1.885			-0.330	-0.456	1.833			-0.343	-0.538	1.810			0.012	0.052	1.754			0.073	0.018	1.459
-0.090	-0.255	1.772			-0.070	-0.191	1.820			-0.090	0.155	1.811			-0.088	0.340	1.816			-0.233	0.030	1.867			-0.281	-0.235	1.886			-0.330	-0.457	1.834			-0.343	-0.538	1.811			0.011	0.052	1.754			0.073	0.019	1.458
-0.090	-0.255	1.772			-0.070	-0.191	1.820			-0.090	0.156	1.810			-0.088	0.340	1.816			-0.233	0.030	1.867			-0.281	-0.235	1.886			-0.330	-0.457	1.834			-0.343	-0.539	1.812			0.011	0.053	1.754			0.073	0.019	1.458
-0.090	-0.255	1.772			-0.070	-0.191	1.820			-0.091	0.156	1.810			-0.087	0.341	1.816			-0.232	0.030	1.867			-0.281	-0.235	1.886			-0.330	-0.457	1.834			-0.343	-0.539	1.812			0.010	0.053	1.754			0.072	0.020	1.458
-0.090	-0.256	1.772			-0.070	-0.191	1.820			-0.091	0.156	1.810			-0.087	0.341	1.816			-0.232	0.030	1.867			-0.281	-0.235	1.886			-0.330	-0.457	1.835			-0.343	-0.539	1.813			0.010	0.054	1.754			0.072	0.020	1.458
-0.090	-0.256	1.772			-0.070	-0.192	1.820			-0.091	0.157	1.809			-0.087	0.341	1.817			-0.232	0.030	1.867			-0.280	-0.235	1.886			-0.330	-0.457	1.835			-0.343	-0.539	1.813			0.010	0.054	1.754			0.072	0.020	1.458
-0.090	-0.256	1.771			-0.070	-0.192	1.820			-0.091	0.157	1.809			-0.087	0.341	1.817			-0.232	0.030	1.867			-0.280	-0.235	1.886			-0.330	-0.457	1.835			-0.343	-0.539	1.813			0.009	0.054	1.754			0.071	0.020	1.458
-0.090	-0.256	1.771			-0.070	-0.192	1.819			-0.091	0.157	1.809			-0.086	0.341	1.817			-0.232	0.029	1.867			-0.280	-0.235	1.886			-0.330	-0.457	1.836			-0.343	-0.539	1.814			0.009	0.055	1.754			0.071	0.020	1.458
-0.090	-0.257	1.771			-0.070	-0.192	1.819			-0.091	0.158	1.809			-0.086	0.341	1.817			-0.232	0.029	1.867			-0.280	-0.235	1.886			-0.330	-0.457	1.836			-0.343	-0.539	1.814			0.009	0.055	1.754			0.071	0.021	1.458
-0.090	-0.257	1.771			-0.070	-0.192	1.819			-0.091	0.158	1.808			-0.086	0.341	1.817			-0.232	0.029	1.867			-0.280	-0.235	1.886			-0.330	-0.457	1.836			-0.343	-0.539	1.814			0.008	0.055	1.754			0.070	0.021	1.458
-0.090	-0.257	1.771			-0.070	-0.192	1.819			-0.091	0.158	1.808			-0.085	0.341	1.817			-0.231	0.029	1.867			-0.280	-0.235	1.886			-0.330	-0.457	1.836			-0.343	-0.539	1.814			0.008	0.056	1.755			0.070	0.020	1.458
-0.090	-0.257	1.771			-0.070	-0.192	1.819			-0.091	0.159	1.808			-0.085	0.341	1.817			-0.231	0.029	1.867			-0.280	-0.235	1.886			-0.330	-0.457	1.836			-0.343	-0.539	1.814			0.008	0.056	1.755			0.070	0.020	1.459
-0.091	-0.257	1.771			-0.070	-0.192	1.819			-0.091	0.159	1.808			-0.085	0.341	1.817			-0.231	0.029	1.867			-0.280	-0.235	1.887			-0.330	-0.458	1.836			-0.343	-0.540	1.814			0.008	0.056	1.755			0.069	0.020	1.459
-0.091	-0.257	1.771			-0.070	-0.192	1.819			-0.092	0.159	1.808			-0.085	0.342	1.817			-0.231	0.029	1.867			-0.280	-0.235	1.887			-0.330	-0.458	1.836			-0.343	-0.540	1.814			0.007	0.056	1.755			0.069	0.020	1.459
-0.091	-0.258	1.771			-0.070	-0.193	1.819			-0.092	0.159	1.808			-0.084	0.342	1.817			-0.231	0.029	1.867			-0.280	-0.235	1.887			-0.330	-0.458	1.836			-0.343	-0.540	1.814			0.007	0.057	1.755			0.069	0.020	1.460
-0.091	-0.258	1.771			-0.070	-0.193	1.819			-0.092	0.159	1.807			-0.084	0.342	1.817			-0.231	0.029	1.867			-0.280	-0.235	1.887			-0.330	-0.458	1.836			-0.343	-0.540	1.814			0.007	0.057	1.755			0.069	0.020	1.460
-0.091	-0.258	1.771			-0.070	-0.193	1.819			-0.092	0.160	1.807			-0.084	0.342	1.817			-0.231	0.029	1.867			-0.280	-0.235	1.887			-0.330	-0.458	1.836			-0.343	-0.540	1.814			0.007	0.057	1.755			0.069	0.020	1.460
-0.091	-0.258	1.771			-0.070	-0.193	1.819			-0.092	0.160	1.807			-0.083	0.342	1.817			-0.231	0.029	1.867			-0.280	-0.235	1.887			-0.330	-0.458	1.836			-0.343	-0.540	1.814			0.007	0.057	1.755			0.069	0.020	1.460
-0.091	-0.258	1.771			-0.070	-0.193	1.819			-0.092	0.160	1.807			-0.083	0.342	1.817			-0.231	0.029	1.867			-0.280	-0.235	1.887			-0.330	-0.458	1.836			-0.343	-0.540	1.814			0.007	0.057	1.755			0.069	0.019	1.461
-0.091	-0.258	1.771			-0.070	-0.193	1.819			-0.092	0.160	1.807			-0.083	0.342	1.817			-0.230	0.029	1.867			-0.280	-0.235	1.887			-0.330	-0.458	1.836			-0.343	-0.540	1.814			0.006	0.058	1.755			0.069	0.019	1.461
-0.091	-0.258	1.771			-0.070	-0.193	1.818			-0.092	0.160	1.807			-0.082	0.342	1.817			-0.230	0.029	1.867			-0.279	-0.235	1.887			-0.330	-0.458	1.836			-0.343	-0.540	1.814			0.006	0.058	1.755			0.069	0.019	1.461
-0.091	-0.258	1.771			-0.070	-0.193	1.818			-0.092	0.160	1.806			-0.082	0.342	1.816			-0.230	0.029	1.867			-0.279	-0.235	1.887			-0.330	-0.458	1.836			-0.343	-0.540	1.814			0.006	0.058	1.755			0.069	0.019	1.462
-0.091	-0.258	1.771			-0.070	-0.193	1.818			-0.092	0.161	1.806			-0.081	0.342	1.816			-0.230	0.029	1.867			-0.279	-0.235	1.887			-0.330	-0.458	1.835			-0.343	-0.540	1.813			0.006	0.058	1.755			0.069	0.019	1.462
-0.091	-0.259	1.771			-0.070	-0.193	1.818			-0.092	0.161	1.806			-0.081	0.342	1.816			-0.230	0.029	1.866			-0.279	-0.235	1.886			-0.330	-0.459	1.835			-0.343	-0.541	1.813			0.006	0.058	1.755			0.069	0.018	1.462
-0.090	-0.259	1.771			-0.070	-0.193	1.818			-0.092	0.161	1.806			-0.080	0.342	1.816			-0.229	0.029	1.866			-0.279	-0.235	1.886			-0.331	-0.459	1.835			-0.344	-0.541	1.813			0.038	0.067	1.744			0.070	0.017	1.459
-0.090	-0.258	1.771			-0.070	-0.193	1.818			-0.092	0.162	1.806			-0.079	0.342	1.816			-0.228	0.029	1.865			-0.279	-0.235	1.886			-0.331	-0.460	1.834			-0.344	-0.542	1.813			0.049	0.071	1.741			0.070	0.016	1.458
-0.090	-0.258	1.771			-0.069	-0.193	1.818			-0.092	0.163	1.805			-0.079	0.342	1.815			-0.228	0.029	1.865			-0.279	-0.235	1.886			-0.331	-0.460	1.834			-0.344	-0.542	1.812			0.055	0.074	1.740			0.070	0.015	1.457
-0.090	-0.258	1.771			-0.069	-0.192	1.818			-0.092	0.164	1.805			-0.078	0.342	1.815			-0.227	0.029	1.864			-0.279	-0.235	1.886			-0.331	-0.460	1.834			-0.344	-0.542	1.812			0.060	0.076	1.739			0.070	0.015	1.457
-0.089	-0.258	1.771			-0.069	-0.192	1.817			-0.092	0.166	1.804			-0.077	0.342	1.815			-0.227	0.029	1.864			-0.279	-0.235	1.885			-0.331	-0.460	1.833			-0.344	-0.542	1.812			0.063	0.077	1.738			0.070	0.014	1.456
-0.089	-0.257	1.770			-0.069	-0.191	1.817			-0.091	0.167	1.804			-0.076	0.342	1.814			-0.227	0.029	1.863			-0.279	-0.235	1.885			-0.331	-0.461	1.833			-0.344	-0.543	1.811			0.065	0.078	1.738			0.069	0.013	1.456
-0.088	-0.257	1.770			-0.069	-0.191	1.817			-0.089	0.169	1.803			-0.075	0.342	1.814			-0.226	0.029	1.863			-0.279	-0.235	1.885			-0.331	-0.461	1.832			-0.344	-0.543	1.811			0.067	0.079	1.738			0.068	0.012	1.456
-0.088	-0.256	1.770			-0.068	-0.190	1.817			-0.088	0.170	1.803			-0.074	0.342	1.813			-0.226	0.029	1.863			-0.279	-0.235	1.885			-0.331	-0.462	1.831			-0.344	-0.544	1.810			0.068	0.080	1.737			0.067	0.011	1.455
-0.087	-0.256	1.770			-0.068	-0.189	1.816			-0.087	0.171	1.803			-0.073	0.341	1.813			-0.226	0.028	1.863			-0.279	-0.236	1.884			-0.331	-0.462	1.830			-0.344	-0.544	1.809			0.070	0.081	1.737			0.065	0.010	1.455
-0.086	-0.255	1.770			-0.067	-0.189	1.816			-0.085	0.172	1.802			-0.072	0.341	1.813			-0.227	0.027	1.863			-0.279	-0.236	1.884			-0.331	-0.463	1.829			-0.344	-0.545	1.808			0.071	0.081	1.737			0.063	0.009	1.455
-0.085	-0.254	1.770			-0.066	-0.188	1.816			-0.084	0.172	1.802			-0.071	0.341	1.813			-0.228	0.026	1.864			-0.279	-0.238	1.884			-0.331	-0.463	1.828			-0.344	-0.545	1.807			0.073	0.082	1.736			0.061	0.009	1.455
-0.085	-0.253	1.770			-0.066	-0.187	1.816			-0.083	0.173	1.802			-0.070	0.341	1.812			-0.230	0.025	1.866			-0.280	-0.238	1.883			-0.331	-0.464	1.828			-0.344	-0.546	1.806			0.074	0.082	1.736			0.059	0.008	1.455
-0.084	-0.252	1.770			-0.065	-0.187	1.815			-0.082	0.173	1.802			-0.069	0.340	1.812			-0.231	0.024	1.867			-0.280	-0.239	1.883			-0.331	-0.464	1.827			-0.344	-0.546	1.805			0.074	0.083	1.737			0.057	0.007	1.455
-0.083	-0.252	1.770			-0.064	-0.186	1.815			-0.081	0.174	1.802			-0.069	0.340	1.812			-0.232	0.023	1.868			-0.280	-0.240	1.883			-0.331	-0.465	1.826			-0.344	-0.547	1.805			0.075	0.083	1.737			0.055	0.007	1.455
-0.083	-0.251	1.770			-0.064	-0.185	1.815			-0.080	0.174	1.802			-0.068	0.340	1.812			-0.234	0.022	1.869			-0.280	-0.241	1.883			-0.331	-0.465	1.826			-0.344	-0.547	1.804			0.075	0.084	1.737			0.054	0.006	1.455
-0.082	-0.250	1.770			-0.063	-0.185	1.815			-0.079	0.174	1.802			-0.068	0.340	1.812			-0.236	0.021	1.871			-0.281	-0.243	1.883			-0.331	-0.466	1.826			-0.344	-0.548	1.804			0.075	0.084	1.737			0.053	0.001	1.459
-0.082	-0.250	1.770			-0.063	-0.184	1.815			-0.078	0.174	1.802			-0.067	0.340	1.811			-0.237	0.019	1.873			-0.281	-0.245	1.883			-0.331	-0.466	1.825			-0.344	-0.548	1.804			0.075	0.084	1.738			0.058	-0.008	1.478
-0.081	-0.249	1.770			-0.062	-0.184	1.815			-0.078	0.174	1.802			-0.067	0.340	1.811			-0.239	0.018	1.874			-0.281	-0.246	1.883			-0.331	-0.466	1.825			-0.344	-0.548	1.804			0.075	0.084	1.738			0.060	-0.013	1.488
-0.081	-0.248	1.770			-0.062	-0.183	1.815			-0.077	0.174	1.802			-0.066	0.339	1.811			-0.240	0.017	1.875			-0.282	-0.247	1.883			-0.331	-0.467	1.825			-0.344	-0.549	1.803			0.075	0.085	1.739			0.061	-0.017	1.495
-0.080	-0.248	1.770			-0.061	-0.183	1.815			-0.076	0.174	1.802			-0.066	0.339	1.811			-0.241	0.015	1.876			-0.282	-0.249	1.883			-0.331	-0.467	1.825			-0.344	-0.549	1.803			0.075	0.085	1.739			0.062	-0.019	1.500
-0.080	-0.247	1.770			-0.061	-0.182	1.814			-0.075	0.174	1.802			-0.065	0.339	1.811			-0.243	0.014	1.877			-0.282	-0.250	1.883			-0.330	-0.467	1.825			-0.344	-0.549	1.804			0.075	0.085	1.740			0.063	-0.021	1.503
-0.079	-0.247	1.770			-0.061	-0.182	1.814			-0.075	0.174	1.802			-0.065	0.339	1.811			-0.243	0.014	1.878			-0.282	-0.250	1.883			-0.330	-0.467	1.826			-0.343	-0.549	1.804			0.074	0.085	1.741			0.063	-0.022	1.505
-0.079	-0.246	1.770			-0.060	-0.182	1.814			-0.074	0.174	1.802			-0.065	0.339	1.811			-0.244	0.013	1.879			-0.282	-0.251	1.883			-0.330	-0.467	1.826			-0.343	-0.549	1.805			0.074	0.085	1.741			0.065	-0.024	1.517
-0.079	-0.246	1.770			-0.060	-0.181	1.814			-0.073	0.174	1.802			-0.064	0.339	1.811			-0.245	0.012	1.879			-0.282	-0.252	1.883			-0.330	-0.466	1.827			-0.343	-0.549	1.805			0.073	0.085	1.742			0.065	-0.026	1.520
-0.078	-0.245	1.770			-0.060	-0.181	1.814			-0.073	0.174	1.803			-0.064	0.339	1.811			-0.246	0.012	1.880			-0.282	-0.252	1.883			-0.329	-0.467	1.827			-0.343	-0.549	1.806			0.072	0.085	1.743			0.065	-0.027	1.523
-0.078	-0.245	1.770			-0.059	-0.181	1.814			-0.072	0.173	1.803			-0.064	0.339	1.811			-0.246	0.011	1.880			-0.283	-0.253	1.884			-0.329	-0.467	1.828			-0.342	-0.549	1.806			0.072	0.085	1.743			0.066	-0.028	1.523
-0.078	-0.245	1.771			-0.059	-0.181	1.814			-0.072	0.173	1.803			-0.064	0.339	1.811			-0.247	0.011	1.881			-0.283	-0.254	1.884			-0.329	-0.467	1.828			-0.342	-0.549	1.806			0.071	0.085	1.744			0.066	-0.028	1.524
-0.078	-0.244	1.771			-0.059	-0.180	1.815			-0.072	0.173	1.803			-0.063	0.339	1.811			-0.247	0.010	1.881			-0.283	-0.254	1.884			-0.329	-0.467	1.828			-0.342	-0.549	1.807			0.071	0.085	1.744			0.067	-0.029	1.525
-0.077	-0.244	1.771			-0.058	-0.180	1.815			-0.071	0.173	1.803			-0.063	0.339	1.811			-0.248	0.010	1.882			-0.283	-0.255	1.884			-0.329	-0.468	1.829			-0.342	-0.550	1.807			0.070	0.085	1.745			0.064	-0.029	1.512
-0.077	-0.244	1.771			-0.058	-0.180	1.815			-0.071	0.173	1.803			-0.063	0.338	1.810			-0.248	0.010	1.882			-0.283	-0.255	1.884			-0.329	-0.468	1.829			-0.342	-0.550	1.807			0.069	0.085	1.745			0.064	-0.029	1.516
-0.077	-0.244	1.771			-0.058	-0.180	1.815			-0.071	0.172	1.803			-0.063	0.338	1.810			-0.248	0.010	1.882			-0.283	-0.255	1.884			-0.329	-0.468	1.829			-0.342	-0.550	1.807			0.069	0.085	1.745			0.062	-0.029	1.508
-0.077	-0.243	1.771			-0.058	-0.179	1.815			-0.070	0.172	1.804			-0.063	0.338	1.810			-0.248	0.010	1.883			-0.283	-0.256	1.884			-0.329	-0.468	1.829			-0.342	-0.550	1.807			0.069	0.085	1.746			0.059	-0.023	1.497
-0.077	-0.243	1.771			-0.058	-0.179	1.815			-0.070	0.172	1.804			-0.062	0.338	1.810			-0.249	0.010	1.883			-0.283	-0.256	1.884			-0.329	-0.469	1.830			-0.342	-0.551	1.808			0.068	0.085	1.746			0.057	-0.022	1.492
-0.077	-0.243	1.771			-0.057	-0.179	1.815			-0.070	0.172	1.804			-0.062	0.338	1.810			-0.247	0.009	1.882			-0.283	-0.256	1.884			-0.329	-0.469	1.830			-0.342	-0.551	1.808			0.068	0.085	1.746			0.054	-0.017	1.486
-0.076	-0.243	1.771			-0.057	-0.179	1.815			-0.070	0.171	1.804			-0.062	0.338	1.810			-0.246	0.010	1.881			-0.283	-0.256	1.885			-0.329	-0.469	1.830			-0.342	-0.551	1.808			0.067	0.085	1.746			0.053	-0.017	1.483
-0.076	-0.243	1.771			-0.057	-0.179	1.815			-0.069	0.171	1.804			-0.062	0.338	1.810			-0.245	0.011	1.880			-0.283	-0.255	1.885			-0.329	-0.469	1.830			-0.342	-0.551	1.808			0.067	0.085	1.747			0.054	-0.019	1.493
-0.076	-0.242	1.771			-0.057	-0.179	1.815			-0.069	0.171	1.804			-0.062	0.338	1.810			-0.244	0.012	1.879			-0.283	-0.255	1.885			-0.329	-0.469	1.830			-0.342	-0.551	1.808			0.067	0.085	1.747			0.054	-0.020	1.490
-0.076	-0.242	1.771			-0.057	-0.178	1.815			-0.069	0.171	1.804			-0.062	0.338	1.810			-0.243	0.013	1.879			-0.283	-0.254	1.885			-0.329	-0.470	1.830			-0.342	-0.552	1.808			0.066	0.085	1.747			0.055	-0.021	1.497
-0.076	-0.242	1.771			-0.057	-0.178	1.815			-0.069	0.171	1.804			-0.062	0.338	1.810			-0.242	0.014	1.878			-0.283	-0.254	1.885			-0.329	-0.470	1.830			-0.342	-0.552	1.808			0.066	0.085	1.747			0.050	-0.015	1.488
-0.076	-0.242	1.771			-0.057	-0.178	1.815			-0.069	0.171	1.805			-0.062	0.338	1.810			-0.242	0.015	1.878			-0.283	-0.253	1.885			-0.329	-0.470	1.830			-0.342	-0.552	1.808			0.066	0.085	1.747			0.051	-0.017	1.491
-0.076	-0.242	1.771			-0.056	-0.178	1.815			-0.069	0.171	1.805			-0.062	0.338	1.810			-0.241	0.016	1.877			-0.282	-0.252	1.885			-0.329	-0.471	1.830			-0.342	-0.553	1.808			0.065	0.085	1.747			0.049	-0.013	1.485
-0.076	-0.242	1.771			-0.056	-0.178	1.815			-0.068	0.171	1.805			-0.061	0.338	1.810			-0.241	0.016	1.877			-0.282	-0.251	1.885			-0.329	-0.471	1.830			-0.342	-0.553	1.808			0.065	0.085	1.747			0.051	-0.015	1.489
-0.076	-0.242	1.771			-0.056	-0.178	1.815			-0.068	0.170	1.805			-0.061	0.338	1.810			-0.241	0.017	1.877			-0.282	-0.251	1.885			-0.329	-0.471	1.830			-0.342	-0.553	1.808			0.064	0.085	1.747			0.052	-0.017	1.491
-0.076	-0.242	1.771			-0.056	-0.178	1.815			-0.068	0.170	1.805			-0.061	0.338	1.810			-0.240	0.018	1.877			-0.282	-0.250	1.885			-0.329	-0.471	1.830			-0.342	-0.553	1.808			0.064	0.085	1.747			0.053	-0.018	1.493
-0.076	-0.241	1.771			-0.056	-0.178	1.815			-0.068	0.170	1.805			-0.061	0.337	1.810			-0.240	0.018	1.876			-0.282	-0.250	1.885			-0.329	-0.472	1.830			-0.342	-0.554	1.808			0.064	0.085	1.747			0.059	-0.023	1.508
-0.076	-0.241	1.771			-0.056	-0.178	1.815			-0.068	0.170	1.805			-0.061	0.337	1.810			-0.240	0.019	1.876			-0.282	-0.249	1.885			-0.329	-0.472	1.830			-0.342	-0.554	1.808			0.063	0.084	1.747			0.062	-0.025	1.515
-0.076	-0.241	1.771			-0.056	-0.178	1.816			-0.068	0.170	1.805			-0.061	0.337	1.810			-0.239	0.020	1.876			-0.282	-0.248	1.885			-0.329	-0.472	1.830			-0.342	-0.554	1.809			0.063	0.084	1.747			0.064	-0.027	1.521
-0.076	-0.241	1.771			-0.056	-0.178	1.816			-0.068	0.170	1.805			-0.061	0.337	1.810			-0.238	0.020	1.874			-0.282	-0.248	1.885			-0.329	-0.472	1.830			-0.342	-0.554	1.809			0.063	0.084	1.747			0.065	-0.028	1.524
-0.076	-0.241	1.771			-0.056	-0.178	1.816			-0.068	0.170	1.805			-0.061	0.337	1.810			-0.237	0.021	1.873			-0.282	-0.247	1.884			-0.329	-0.472	1.830			-0.342	-0.554	1.809			0.062	0.084	1.747			0.059	-0.018	1.500
-0.076	-0.241	1.772			-0.056	-0.178	1.816			-0.068	0.170	1.805			-0.061	0.337	1.810			-0.236	0.022	1.872			-0.281	-0.246	1.884			-0.329	-0.472	1.830			-0.342	-0.554	1.809			0.062	0.084	1.747			0.060	-0.020	1.499
-0.076	-0.242	1.772			-0.056	-0.178	1.816			-0.068	0.170	1.805			-0.061	0.337	1.810			-0.236	0.022	1.871			-0.281	-0.246	1.884			-0.329	-0.473	1.830			-0.342	-0.555	1.809			0.061	0.084	1.747			0.060	-0.020	1.499
-0.076	-0.242	1.772			-0.056	-0.178	1.816			-0.068	0.170	1.805			-0.061	0.337	1.810			-0.235	0.023	1.870			-0.281	-0.245	1.884			-0.329	-0.473	1.830			-0.342	-0.555	1.809			0.061	0.083	1.747			0.061	-0.021	1.499
-0.076	-0.242	1.772			-0.056	-0.178	1.816			-0.068	0.170	1.805			-0.061	0.337	1.810			-0.234	0.023	1.870			-0.281	-0.245	1.884			-0.329	-0.473	1.830			-0.342	-0.555	1.809			0.061	0.083	1.746			0.061	-0.022	1.499
-0.076	-0.242	1.772			-0.056	-0.178	1.816			-0.068	0.170	1.805			-0.061	0.337	1.810			-0.234	0.024	1.869			-0.281	-0.244	1.884			-0.329	-0.473	1.830			-0.342	-0.555	1.809			0.060	0.083	1.746			0.061	-0.022	1.498
-0.076	-0.242	1.772			-0.056	-0.178	1.816			-0.068	0.170	1.805			-0.062	0.337	1.810			-0.233	0.025	1.868			-0.281	-0.243	1.884			-0.329	-0.473	1.830			-0.342	-0.555	1.809			0.060	0.083	1.746			0.061	-0.023	1.496
-0.076	-0.242	1.772			-0.056	-0.178	1.816			-0.068	0.170	1.805			-0.062	0.337	1.810			-0.233	0.025	1.868			-0.281	-0.242	1.883			-0.329	-0.473	1.830			-0.343	-0.555	1.809			0.060	0.082	1.745			0.062	-0.024	1.492
-0.076	-0.242	1.772			-0.056	-0.178	1.816			-0.068	0.170	1.805			-0.062	0.337	1.810			-0.232	0.026	1.867			-0.281	-0.242	1.883			-0.330	-0.473	1.830			-0.343	-0.555	1.809			0.059	0.082	1.745			0.062	-0.025	1.490
-0.077	-0.242	1.772			-0.057	-0.178	1.816			-0.069	0.170	1.805			-0.062	0.337	1.810			-0.232	0.027	1.866			-0.281	-0.241	1.883			-0.330	-0.473	1.830			-0.343	-0.555	1.809			0.059	0.082	1.745			0.063	-0.026	1.489
-0.077	-0.242	1.772			-0.057	-0.178	1.816			-0.069	0.170	1.805			-0.062	0.336	1.810			-0.231	0.027	1.866			-0.281	-0.240	1.883			-0.330	-0.473	1.830			-0.343	-0.555	1.809			0.059	0.082	1.744			0.063	-0.026	1.488
-0.077	-0.242	1.772			-0.057	-0.178	1.816			-0.069	0.170	1.805			-0.062	0.336	1.810			-0.231	0.028	1.865			-0.281	-0.239	1.883			-0.330	-0.473	1.830			-0.343	-0.555	1.809			0.058	0.082	1.744			0.063	-0.027	1.490
-0.077	-0.243	1.772			-0.057	-0.179	1.816			-0.069	0.170	1.805			-0.063	0.336	1.810			-0.231	0.028	1.865			-0.281	-0.239	1.882			-0.330	-0.473	1.830			-0.343	-0.555	1.808			0.058	0.081	1.744			0.064	-0.028	1.491
-0.077	-0.243	1.771			-0.057	-0.179	1.816			-0.070	0.170	1.805			-0.063	0.336	1.809			-0.230	0.029	1.865			-0.281	-0.238	1.882			-0.330	-0.473	1.830			-0.343	-0.555	1.808			0.058	0.081	1.743			0.064	-0.028	1.492
-0.078	-0.243	1.771			-0.057	-0.179	1.816			-0.070	0.171	1.805			-0.063	0.336	1.809			-0.230	0.029	1.864			-0.281	-0.237	1.882			-0.330	-0.473	1.829			-0.343	-0.555	1.808			0.058	0.081	1.743			0.064	-0.029	1.489
-0.078	-0.243	1.771			-0.058	-0.179	1.816			-0.071	0.171	1.805			-0.064	0.336	1.809			-0.230	0.030	1.864			-0.281	-0.237	1.882			-0.330	-0.473	1.829			-0.343	-0.555	1.808			0.058	0.081	1.743			0.065	-0.029	1.486
-0.078	-0.244	1.771			-0.058	-0.179	1.816			-0.071	0.171	1.805			-0.064	0.336	1.809			-0.229	0.030	1.863			-0.281	-0.236	1.881			-0.330	-0.473	1.829			-0.344	-0.555	1.808			0.057	0.080	1.742			0.060	-0.022	1.475
-0.079	-0.244	1.771			-0.058	-0.179	1.816			-0.072	0.171	1.805			-0.065	0.336	1.809			-0.229	0.030	1.863			-0.281	-0.236	1.881			-0.331	-0.473	1.829			-0.344	-0.555	1.808			0.057	0.080	1.742			0.057	-0.017	1.469
-0.079	-0.244	1.771			-0.059	-0.179	1.816			-0.072	0.171	1.804			-0.065	0.336	1.808			-0.229	0.031	1.862			-0.281	-0.235	1.881			-0.331	-0.473	1.829			-0.344	-0.555	1.808			0.057	0.080	1.741			0.056	-0.014	1.464
-0.079	-0.244	1.771			-0.059	-0.180	1.816			-0.073	0.172	1.804			-0.066	0.336	1.808			-0.229	0.031	1.862			-0.281	-0.235	1.881			-0.331	-0.473	1.829			-0.344	-0.555	1.808			0.057	0.080	1.741			0.054	-0.012	1.461
-0.080	-0.245	1.771			-0.059	-0.180	1.816			-0.074	0.172	1.804			-0.066	0.335	1.808			-0.229	0.031	1.862			-0.281	-0.234	1.880			-0.331	-0.473	1.828			-0.344	-0.555	1.807			0.057	0.080	1.740			0.053	-0.010	1.458
-0.080	-0.245	1.771			-0.060	-0.180	1.816			-0.075	0.172	1.804			-0.067	0.335	1.807			-0.229	0.032	1.861			-0.281	-0.234	1.880			-0.331	-0.473	1.828			-0.344	-0.555	1.807			0.057	0.080	1.740			0.052	-0.008	1.455
-0.080	-0.245	1.771			-0.060	-0.180	1.815			-0.076	0.172	1.803			-0.067	0.335	1.807			-0.228	0.032	1.861			-0.281	-0.234	1.880			-0.331	-0.473	1.828			-0.345	-0.555	1.807			0.057	0.080	1.740			0.051	-0.007	1.453
-0.081	-0.245	1.770			-0.061	-0.180	1.815			-0.077	0.172	1.803			-0.068	0.335	1.806			-0.228	0.032	1.860			-0.281	-0.233	1.879			-0.331	-0.473	1.827			-0.345	-0.555	1.806			0.057	0.080	1.739			0.051	-0.006	1.452
-0.081	-0.245	1.770			-0.061	-0.180	1.815			-0.078	0.173	1.802			-0.068	0.335	1.805			-0.228	0.033	1.859			-0.281	-0.233	1.879			-0.332	-0.472	1.826			-0.345	-0.554	1.806			0.057	0.080	1.739			0.050	-0.005	1.450
-0.081	-0.246	1.770			-0.062	-0.180	1.814			-0.079	0.173	1.801			-0.069	0.335	1.804			-0.228	0.033	1.859			-0.281	-0.232	1.878			-0.332	-0.471	1.826			-0.345	-0.553	1.805			0.057	0.080	1.738			0.050	-0.004	1.449
-0.082	-0.246	1.769			-0.063	-0.181	1.813			-0.080	0.173	1.800			-0.070	0.335	1.803			-0.229	0.032	1.857			-0.282	-0.233	1.877			-0.332	-0.470	1.825			-0.346	-0.552	1.803			0.057	0.080	1.738			0.050	-0.003	1.447
-0.082	-0.246	1.769			-0.063	-0.181	1.813			-0.081	0.174	1.799			-0.071	0.335	1.802			-0.229	0.032	1.855			-0.282	-0.233	1.876			-0.333	-0.469	1.824			-0.346	-0.551	1.802			0.057	0.080	1.737			0.049	-0.002	1.446
-0.082	-0.246	1.768			-0.064	-0.181	1.812			-0.083	0.175	1.796			-0.071	0.336	1.800			-0.229	0.031	1.853			-0.283	-0.233	1.874			-0.333	-0.468	1.822			-0.346	-0.550	1.801			0.057	0.080	1.737			0.049	-0.002	1.445
-0.083	-0.247	1.767			-0.065	-0.181	1.810			-0.085	0.176	1.793			-0.072	0.336	1.798			-0.229	0.030	1.850			-0.283	-0.233	1.872			-0.333	-0.467	1.820			-0.347	-0.549	1.799			0.057	0.080	1.736			0.049	-0.001	1.444
-0.083	-0.247	1.766			-0.066	-0.181	1.808			-0.088	0.177	1.790			-0.073	0.336	1.795			-0.229	0.030	1.847			-0.284	-0.233	1.871			-0.334	-0.466	1.819			-0.347	-0.548	1.797			0.057	0.080	1.735			0.049	-0.000	1.443
-0.084	-0.248	1.765			-0.068	-0.181	1.806			-0.090	0.177	1.787			-0.073	0.337	1.793			-0.229	0.030	1.844			-0.284	-0.233	1.868			-0.335	-0.466	1.816			-0.348	-0.548	1.795			0.057	0.081	1.734			0.049	0.000	1.442
-0.084	-0.248	1.764			-0.069	-0.181	1.804			-0.092	0.177	1.785			-0.074	0.337	1.791			-0.229	0.030	1.842			-0.285	-0.233	1.866			-0.335	-0.466	1.814			-0.348	-0.549	1.793			0.057	0.081	1.733			0.048	0.001	1.440
-0.085	-0.248	1.763			-0.070	-0.181	1.802			-0.094	0.177	1.783			-0.074	0.336	1.788			-0.229	0.029	1.839			-0.285	-0.233	1.864			-0.336	-0.466	1.811			-0.348	-0.549	1.790			0.057	0.081	1.732			0.048	0.001	1.439
-0.085	-0.249	1.761			-0.071	-0.182	1.800			-0.095	0.178	1.781			-0.075	0.336	1.786			-0.228	0.029	1.836			-0.285	-0.233	1.861			-0.336	-0.466	1.808			-0.349	-0.548	1.787			0.057	0.082	1.730			0.049	0.002	1.438
-0.086	-0.249	1.759			-0.072	-0.182	1.798			-0.097	0.177	1.780			-0.075	0.336	1.783			-0.228	0.029	1.833			-0.286	-0.233	1.858			-0.337	-0.466	1.805			-0.349	-0.548	1.783			0.057	0.082	1.729			0.049	0.002	1.437
-0.086	-0.249	1.758			-0.073	-0.182	1.796			-0.098	0.177	1.778			-0.075	0.336	1.781			-0.228	0.029	1.830			-0.286	-0.233	1.855			-0.338	-0.466	1.801			-0.349	-0.548	1.780			0.058	0.083	1.727			0.049	0.003	1.435
-0.087	-0.250	1.756			-0.074	-0.182	1.794			-0.100	0.177	1.777			-0.076	0.335	1.778			-0.228	0.029	1.827			-0.287	-0.233	1.852			-0.338	-0.466	1.798			-0.350	-0.548	1.776			0.058	0.083	1.724			0.050	0.003	1.433
-0.087	-0.250	1.754			-0.075	-0.182	1.792			-0.101	0.176	1.775			-0.076	0.335	1.775			-0.228	0.028	1.824			-0.288	-0.233	1.849			-0.339	-0.467	1.794			-0.350	-0.549	1.773			0.059	0.084	1.721			0.050	0.003	1.431
-0.088	-0.250	1.752			-0.076	-0.182	1.790			-0.102	0.176	1.774			-0.077	0.335	1.773			-0.228	0.028	1.821			-0.288	-0.233	1.845			-0.339	-0.468	1.790			-0.350	-0.550	1.769			0.059	0.084	1.718			0.051	0.004	1.428
-0.088	-0.250	1.750			-0.076	-0.182	1.787			-0.103	0.175	1.772			-0.077	0.335	1.770			-0.228	0.029	1.819			-0.289	-0.233	1.842			-0.340	-0.468	1.787			-0.351	-0.551	1.766			0.060	0.084	1.714			0.052	0.003	1.425
-0.089	-0.250	1.748			-0.077	-0.182	1.785			-0.104	0.175	1.771			-0.077	0.335	1.768			-0.228	0.029	1.816			-0.289	-0.233	1.839			-0.340	-0.469	1.784			-0.351	-0.551	1.763			0.061	0.084	1.711			0.053	0.003	1.422
-0.089	-0.250	1.745			-0.077	-0.182	1.783			-0.105	0.174	1.769			-0.078	0.335	1.765			-0.228	0.029	1.814			-0.289	-0.232	1.836			-0.341	-0.469	1.781			-0.351	-0.551	1.760			0.062	0.084	1.707			0.053	0.003	1.419
-0.089	-0.250	1.743			-0.078	-0.182	1.781			-0.106	0.174	1.767			-0.078	0.335	1.763			-0.228	0.029	1.812			-0.290	-0.232	1.833			-0.341	-0.469	1.778			-0.352	-0.552	1.758			0.062	0.084	1.705			0.054	0.004	1.417
-0.090	-0.249	1.741			-0.079	-0.182	1.779			-0.107	0.173	1.765			-0.078	0.335	1.761			-0.228	0.029	1.809			-0.290	-0.232	1.830			-0.341	-0.469	1.775			-0.352	-0.552	1.755			0.063	0.084	1.702			0.055	0.004	1.415
-0.090	-0.249	1.739			-0.079	-0.182	1.777			-0.108	0.172	1.762			-0.078	0.335	1.758			-0.229	0.029	1.807			-0.291	-0.232	1.828			-0.342	-0.470	1.773			-0.352	-0.552	1.753			0.063	0.084	1.701			0.055	0.004	1.413
-0.090	-0.249	1.737			-0.079	-0.182	1.774			-0.108	0.172	1.760			-0.078	0.335	1.756			-0.229	0.029	1.805			-0.291	-0.232	1.825			-0.342	-0.470	1.770			-0.352	-0.552	1.751			0.064	0.084	1.699			0.056	0.004	1.411
-0.090	-0.249	1.735			-0.080	-0.182	1.772			-0.109	0.171	1.758			-0.079	0.335	1.753			-0.229	0.029	1.803			-0.292	-0.232	1.823			-0.342	-0.470	1.768			-0.353	-0.552	1.748			0.064	0.084	1.697			0.057	0.004	1.409
-0.091	-0.249	1.733			-0.080	-0.182	1.770			-0.110	0.170	1.755			-0.079	0.336	1.751			-0.229	0.029	1.801			-0.292	-0.232	1.821			-0.343	-0.470	1.766			-0.353	-0.552	1.746			0.065	0.085	1.696			0.057	0.004	1.407
-0.091	-0.248	1.731			-0.081	-0.181	1.768			-0.110	0.170	1.753			-0.079	0.336	1.749			-0.229	0.029	1.799			-0.292	-0.232	1.819			-0.343	-0.470	1.764			-0.353	-0.552	1.745			0.065	0.085	1.694			0.058	0.005	1.406
-0.091	-0.248	1.729			-0.081	-0.181	1.766			-0.111	0.169	1.750			-0.079	0.336	1.746			-0.229	0.029	1.797			-0.293	-0.232	1.817			-0.343	-0.470	1.762			-0.353	-0.552	1.743			0.066	0.085	1.692			0.059	0.005	1.404
-0.091	-0.248	1.727			-0.082	-0.181	1.764			-0.111	0.169	1.748			-0.079	0.336	1.744			-0.230	0.030	1.795			-0.293	-0.232	1.815			-0.343	-0.469	1.761			-0.353	-0.552	1.741			0.067	0.085	1.691			0.059	0.005	1.403
-0.091	-0.248	1.726			-0.082	-0.180	1.762			-0.111	0.168	1.746			-0.080	0.336	1.742			-0.230	0.030	1.793			-0.293	-0.232	1.813			-0.343	-0.469	1.759			-0.353	-0.552	1.739			0.067	0.085	1.690			0.060	0.005	1.401
-0.091	-0.247	1.724			-0.082	-0.180	1.760			-0.112	0.168	1.744			-0.080	0.336	1.740			-0.230	0.030	1.791			-0.293	-0.232	1.811			-0.344	-0.469	1.757			-0.353	-0.552	1.738			0.068	0.085	1.689			0.060	0.005	1.400
-0.092	-0.247	1.723			-0.083	-0.180	1.758			-0.112	0.168	1.742			-0.080	0.336	1.738			-0.230	0.030	1.789			-0.294	-0.231	1.810			-0.344	-0.469	1.756			-0.353	-0.552	1.736			0.069	0.084	1.686			0.061	0.005	1.398
-0.092	-0.247	1.722			-0.083	-0.180	1.756			-0.112	0.167	1.740			-0.080	0.336	1.736			-0.230	0.030	1.788			-0.294	-0.231	1.808			-0.344	-0.469	1.755			-0.353	-0.551	1.735			0.070	0.084	1.683			0.062	0.004	1.394
-0.092	-0.247	1.720			-0.083	-0.180	1.754			-0.112	0.166	1.738			-0.080	0.336	1.734			-0.230	0.030	1.786			-0.294	-0.231	1.807			-0.344	-0.469	1.753			-0.354	-0.551	1.734			0.070	0.084	1.681			0.063	0.003	1.391
-0.092	-0.246	1.719			-0.083	-0.179	1.753			-0.112	0.166	1.737			-0.081	0.336	1.733			-0.230	0.030	1.784			-0.294	-0.231	1.805			-0.344	-0.469	1.752			-0.354	-0.551	1.733			0.071	0.083	1.679			0.064	0.003	1.389
-0.092	-0.246	1.718			-0.084	-0.179	1.751			-0.112	0.165	1.735			-0.081	0.336	1.731			-0.230	0.030	1.783			-0.294	-0.231	1.804			-0.344	-0.469	1.751			-0.354	-0.551	1.732			0.072	0.083	1.676			0.065	0.002	1.386
-0.092	-0.246	1.717			-0.084	-0.179	1.749			-0.112	0.165	1.734			-0.081	0.336	1.729			-0.230	0.030	1.781			-0.294	-0.231	1.803			-0.344	-0.469	1.750			-0.354	-0.551	1.731			0.073	0.082	1.674			0.066	0.001	1.384
-0.092	-0.246	1.716			-0.084	-0.179	1.748			-0.112	0.164	1.732			-0.081	0.336	1.727			-0.231	0.030	1.780			-0.294	-0.231	1.802			-0.345	-0.469	1.749			-0.354	-0.551	1.730			0.074	0.082	1.672			0.067	0.001	1.383
-0.092	-0.246	1.715			-0.084	-0.179	1.747			-0.112	0.164	1.731			-0.081	0.336	1.725			-0.231	0.030	1.778			-0.295	-0.231	1.800			-0.345	-0.469	1.748			-0.354	-0.551	1.729			0.074	0.081	1.671			0.068	0.000	1.381
-0.092	-0.245	1.714			-0.084	-0.179	1.745			-0.112	0.163	1.729			-0.082	0.336	1.724			-0.231	0.030	1.777			-0.295	-0.231	1.799			-0.345	-0.469	1.747			-0.354	-0.551	1.728			0.075	0.081	1.669			0.068	-0.000	1.379
-0.093	-0.245	1.713			-0.085	-0.179	1.744			-0.112	0.162	1.728			-0.082	0.336	1.722			-0.231	0.030	1.776			-0.295	-0.231	1.798			-0.345	-0.469	1.747			-0.354	-0.551	1.727			0.076	0.081	1.667			0.069	-0.001	1.378
-0.093	-0.245	1.712			-0.085	-0.178	1.743			-0.111	0.162	1.727			-0.082	0.336	1.720			-0.231	0.030	1.774			-0.295	-0.231	1.797			-0.345	-0.469	1.746			-0.354	-0.551	1.726			0.077	0.081	1.666			0.070	-0.001	1.376
-0.093	-0.245	1.711			-0.085	-0.178	1.742			-0.111	0.161	1.725			-0.083	0.336	1.718			-0.232	0.030	1.773			-0.295	-0.231	1.796			-0.345	-0.469	1.745			-0.354	-0.551	1.725			0.078	0.080	1.664			0.070	-0.001	1.375
-0.093	-0.245	1.710			-0.085	-0.178	1.740			-0.111	0.161	1.724			-0.083	0.336	1.717			-0.232	0.030	1.772			-0.295	-0.231	1.795			-0.345	-0.469	1.744			-0.354	-0.551	1.725			0.078	0.080	1.663			0.071	-0.002	1.374
-0.093	-0.244	1.710			-0.085	-0.178	1.739			-0.111	0.160	1.723			-0.083	0.336	1.715			-0.232	0.030	1.771			-0.295	-0.231	1.794			-0.345	-0.469	1.744			-0.354	-0.551	1.724			0.079	0.080	1.662			0.071	-0.002	1.373
-0.093	-0.244	1.709			-0.085	-0.178	1.738			-0.110	0.160	1.722			-0.083	0.336	1.714			-0.232	0.030	1.770			-0.295	-0.231	1.793			-0.345	-0.468	1.743			-0.353	-0.551	1.723			0.079	0.080	1.661			0.072	-0.002	1.372
-0.093	-0.244	1.708			-0.085	-0.178	1.737			-0.110	0.159	1.721			-0.083	0.336	1.712			-0.233	0.030	1.769			-0.295	-0.232	1.792			-0.344	-0.468	1.742			-0.353	-0.551	1.722			0.080	0.080	1.660			0.072	-0.002	1.371
-0.093	-0.244	1.707			-0.085	-0.177	1.736			-0.110	0.158	1.720			-0.084	0.335	1.711			-0.233	0.030	1.768			-0.295	-0.232	1.791			-0.344	-0.468	1.741			-0.353	-0.551	1.722			0.080	0.080	1.659			0.073	-0.002	1.370
-0.093	-0.243	1.707			-0.085	-0.177	1.735			-0.109	0.158	1.719			-0.084	0.335	1.710			-0.233	0.030	1.767			-0.295	-0.232	1.790			-0.344	-0.468	1.740			-0.352	-0.551	1.721			0.081	0.079	1.658			0.073	-0.003	1.370
-0.093	-0.243	1.706			-0.085	-0.177	1.734			-0.109	0.157	1.718			-0.084	0.335	1.708			-0.233	0.029	1.766			-0.295	-0.232	1.789			-0.343	-0.468	1.740			-0.352	-0.551	1.720			0.081	0.079	1.657			0.074	-0.003	1.369
-0.093	-0.243	1.705			-0.085	-0.177	1.733			-0.109	0.157	1.717			-0.084	0.335	1.707			-0.233	0.029	1.766			-0.295	-0.232	1.788			-0.343	-0.468	1.739			-0.352	-0.551	1.719			0.082	0.079	1.657			0.074	-0.003	1.368
-0.093	-0.243	1.705			-0.085	-0.177	1.732			-0.108	0.156	1.716			-0.084	0.335	1.706			-0.234	0.029	1.765			-0.295	-0.232	1.788			-0.342	-0.468	1.738			-0.352	-0.551	1.719			0.082	0.079	1.656			0.074	-0.003	1.368
-0.093	-0.243	1.704			-0.085	-0.177	1.731			-0.108	0.156	1.716			-0.084	0.335	1.705			-0.234	0.029	1.764			-0.295	-0.232	1.787			-0.342	-0.467	1.737			-0.351	-0.550	1.718			0.082	0.079	1.655			0.075	-0.003	1.367
-0.092	-0.242	1.703			-0.085	-0.177	1.730			-0.108	0.155	1.715			-0.085	0.335	1.704			-0.234	0.029	1.763			-0.295	-0.232	1.786			-0.341	-0.467	1.736			-0.351	-0.550	1.718			0.083	0.079	1.655			0.075	-0.003	1.367
-0.092	-0.242	1.703			-0.085	-0.177	1.730			-0.108	0.155	1.714			-0.085	0.335	1.703			-0.234	0.029	1.763			-0.295	-0.232	1.786			-0.341	-0.467	1.736			-0.350	-0.550	1.717			0.083	0.079	1.654			0.075	-0.003	1.366
-0.092	-0.242	1.702			-0.085	-0.176	1.729			-0.107	0.154	1.713			-0.085	0.335	1.702			-0.234	0.029	1.762			-0.295	-0.232	1.785			-0.340	-0.466	1.735			-0.350	-0.549	1.716			0.083	0.079	1.653			0.076	-0.003	1.365
-0.092	-0.242	1.702			-0.085	-0.176	1.728			-0.107	0.154	1.713			-0.085	0.335	1.701			-0.234	0.029	1.761			-0.295	-0.232	1.784			-0.340	-0.466	1.735			-0.349	-0.549	1.716			0.084	0.079	1.653			0.076	-0.004	1.365
-0.092	-0.241	1.701			-0.085	-0.176	1.727			-0.107	0.153	1.712			-0.085	0.335	1.700			-0.234	0.029	1.761			-0.295	-0.232	1.784			-0.339	-0.465	1.734			-0.349	-0.548	1.715			0.084	0.079	1.652			0.076	-0.004	1.365
-0.092	-0.241	1.701			-0.085	-0.176	1.727			-0.106	0.153	1.711			-0.085	0.335	1.699			-0.235	0.029	1.760			-0.295	-0.232	1.783			-0.339	-0.465	1.733			-0.349	-0.548	1.715			0.084	0.079	1.652			0.077	-0.004	1.364
-0.092	-0.241	1.700			-0.085	-0.176	1.726			-0.106	0.153	1.711			-0.085	0.335	1.698			-0.235	0.029	1.760			-0.295	-0.233	1.783			-0.338	-0.465	1.733			-0.348	-0.548	1.714			0.084	0.079	1.652			0.077	-0.004	1.364
-0.092	-0.241	1.700			-0.085	-0.176	1.725			-0.105	0.152	1.710			-0.085	0.334	1.697			-0.235	0.029	1.759			-0.295	-0.233	1.782			-0.338	-0.466	1.732			-0.348	-0.549	1.714			0.085	0.079	1.651			0.078	-0.004	1.364
-0.091	-0.241	1.699			-0.085	-0.176	1.725			-0.105	0.152	1.710			-0.085	0.334	1.697			-0.235	0.029	1.758			-0.295	-0.233	1.782			-0.338	-0.468	1.731			-0.347	-0.550	1.713			0.085	0.079	1.651			0.078	-0.004	1.363
-0.091	-0.240	1.699			-0.085	-0.176	1.724			-0.105	0.151	1.709			-0.085	0.334	1.696			-0.235	0.029	1.758			-0.295	-0.233	1.781			-0.337	-0.469	1.730			-0.347	-0.550	1.712			0.085	0.079	1.650			0.079	-0.004	1.363
-0.091	-0.240	1.698			-0.085	-0.175	1.723			-0.104	0.151	1.709			-0.086	0.334	1.695			-0.235	0.029	1.758			-0.295	-0.233	1.781			-0.337	-0.469	1.730			-0.347	-0.551	1.712			0.085	0.079	1.650			0.080	-0.004	1.362
-0.091	-0.240	1.698			-0.084	-0.175	1.723			-0.104	0.151	1.708			-0.086	0.334	1.694			-0.235	0.029	1.757			-0.295	-0.233	1.780			-0.337	-0.469	1.729			-0.347	-0.551	1.711			0.085	0.079	1.650			0.080	-0.003	1.362
-0.091	-0.239	1.698			-0.084	-0.175	1.722			-0.103	0.150	1.707			-0.086	0.334	1.694			-0.235	0.029	1.757			-0.295	-0.233	1.780			-0.336	-0.468	1.729			-0.346	-0.549	1.711			0.086	0.079	1.649			0.081	-0.003	1.362
-0.090	-0.239	1.697			-0.084	-0.175	1.722			-0.103	0.150	1.707			-0.086	0.334	1.693			-0.235	0.029	1.756			-0.295	-0.233	1.779			-0.336	-0.467	1.729			-0.346	-0.549	1.711			0.086	0.079	1.649			0.082	-0.003	1.362
-0.090	-0.238	1.697			-0.084	-0.174	1.721			-0.102	0.150	1.707			-0.086	0.334	1.692			-0.235	0.029	1.756			-0.295	-0.233	1.779			-0.334	-0.466	1.730			-0.345	-0.548	1.711			0.086	0.079	1.649			0.084	-0.003	1.361
-0.090	-0.237	1.697			-0.084	-0.174	1.720			-0.101	0.149	1.706			-0.086	0.334	1.692			-0.235	0.029	1.756			-0.295	-0.233	1.779			-0.334	-0.465	1.730			-0.344	-0.547	1.711			0.087	0.079	1.648			0.085	-0.002	1.361
-0.090	-0.236	1.696			-0.083	-0.173	1.720			-0.101	0.149	1.706			-0.086	0.334	1.691			-0.236	0.029	1.756			-0.295	-0.233	1.779			-0.333	-0.464	1.730			-0.344	-0.546	1.711			0.087	0.079	1.648			0.087	-0.002	1.361
-0.089	-0.236	1.696			-0.083	-0.173	1.719			-0.100	0.149	1.705			-0.086	0.334	1.691			-0.236	0.029	1.755			-0.294	-0.233	1.778			-0.332	-0.461	1.731			-0.343	-0.544	1.712			0.087	0.079	1.648			0.089	-0.002	1.361
-0.089	-0.235	1.696			-0.083	-0.172	1.719			-0.099	0.148	1.705			-0.086	0.334	1.690			-0.236	0.029	1.755			-0.294	-0.233	1.778			-0.331	-0.461	1.731			-0.342	-0.543	1.712			0.088	0.079	1.648			0.091	-0.001	1.361
-0.089	-0.234	1.696			-0.083	-0.172	1.719			-0.098	0.148	1.705			-0.086	0.334	1.690			-0.236	0.029	1.755			-0.294	-0.233	1.778			-0.331	-0.460	1.731			-0.342	-0.543	1.712			0.088	0.079	1.647			0.092	-0.001	1.361
-0.088	-0.233	1.696			-0.082	-0.171	1.718			-0.097	0.148	1.705			-0.086	0.334	1.690			-0.236	0.029	1.755			-0.294	-0.233	1.778			-0.331	-0.460	1.731			-0.342	-0.542	1.712			0.089	0.079	1.647			0.092	-0.001	1.360
-0.088	-0.232	1.696			-0.082	-0.171	1.718			-0.096	0.147	1.705			-0.086	0.334	1.689			-0.236	0.029	1.755			-0.294	-0.233	1.778			-0.330	-0.460	1.731			-0.341	-0.542	1.712			0.089	0.079	1.647			0.094	-0.000	1.360
-0.087	-0.231	1.696			-0.082	-0.170	1.718			-0.094	0.147	1.705			-0.087	0.334	1.689			-0.236	0.029	1.755			-0.294	-0.233	1.778			-0.330	-0.460	1.731			-0.341	-0.542	1.712			0.090	0.079	1.647			0.095	-0.000	1.361
-0.087	-0.231	1.695			-0.081	-0.170	1.718			-0.093	0.147	1.705			-0.087	0.334	1.689			-0.236	0.029	1.755			-0.293	-0.233	1.777			-0.329	-0.459	1.731			-0.341	-0.541	1.713			0.091	0.079	1.647			0.096	-0.000	1.361
-0.087	-0.230	1.696			-0.081	-0.169	1.717			-0.092	0.146	1.705			-0.087	0.334	1.689			-0.236	0.029	1.754			-0.293	-0.233	1.777			-0.329	-0.458	1.732			-0.340	-0.541	1.713			0.091	0.079	1.647			0.097	0.000	1.361
-0.086	-0.229	1.696			-0.080	-0.168	1.717			-0.091	0.146	1.705			-0.087	0.334	1.688			-0.236	0.029	1.754			-0.293	-0.233	1.777			-0.328	-0.458	1.732			-0.340	-0.540	1.713			0.092	0.079	1.647			0.098	0.000	1.361
-0.086	-0.228	1.696			-0.080	-0.168	1.717			-0.090	0.146	1.705			-0.087	0.334	1.688			-0.236	0.029	1.754			-0.293	-0.233	1.777			-0.328	-0.457	1.732			-0.339	-0.540	1.713			0.093	0.079	1.648			0.099	0.000	1.361
-0.085	-0.228	1.696			-0.079	-0.167	1.717			-0.089	0.146	1.705			-0.087	0.334	1.688			-0.236	0.029	1.754			-0.293	-0.233	1.777			-0.328	-0.457	1.732			-0.339	-0.539	1.714			0.094	0.079	1.648			0.100	0.000	1.361
-0.085	-0.227	1.696			-0.079	-0.167	1.717			-0.088	0.146	1.706			-0.086	0.334	1.688			-0.236	0.029	1.755			-0.292	-0.233	1.777			-0.327	-0.456	1.732			-0.339	-0.539	1.714			0.094	0.079	1.648			0.101	0.000	1.361
-0.084	-0.227	1.696			-0.078	-0.167	1.717			-0.088	0.145	1.706			-0.086	0.334	1.688			-0.236	0.029	1.755			-0.292	-0.233	1.777			-0.327	-0.456	1.732			-0.338	-0.539	1.714			0.095	0.079	1.648			0.102	0.000	1.362
-0.084	-0.226	1.696			-0.078	-0.166	1.717			-0.087	0.145	1.706			-0.086	0.334	1.688			-0.236	0.029	1.755			-0.292	-0.233	1.777			-0.327	-0.456	1.732			-0.338	-0.538	1.714			0.096	0.079	1.648			0.102	0.000	1.362
-0.084	-0.226	1.696			-0.077	-0.166	1.718			-0.086	0.145	1.706			-0.086	0.334	1.688			-0.236	0.029	1.755			-0.292	-0.233	1.778			-0.326	-0.456	1.732			-0.338	-0.538	1.714			0.096	0.079	1.648			0.103	0.000	1.362
-0.083	-0.225	1.696			-0.077	-0.165	1.718			-0.085	0.145	1.706			-0.086	0.334	1.688			-0.236	0.029	1.755			-0.291	-0.233	1.778			-0.326	-0.455	1.732			-0.338	-0.538	1.714			0.097	0.079	1.649			0.104	0.000	1.362
-0.083	-0.225	1.697			-0.076	-0.165	1.718			-0.085	0.145	1.707			-0.086	0.334	1.688			-0.236	0.029	1.755			-0.291	-0.233	1.778			-0.326	-0.455	1.732			-0.337	-0.538	1.714			0.097	0.079	1.649			0.104	0.000	1.362
-0.082	-0.224	1.697			-0.076	-0.165	1.718			-0.084	0.145	1.707			-0.086	0.334	1.688			-0.236	0.029	1.755			-0.291	-0.233	1.778			-0.326	-0.455	1.732			-0.337	-0.538	1.714			0.098	0.079	1.649			0.105	0.000	1.362
-0.082	-0.224	1.697			-0.076	-0.164	1.718			-0.083	0.145	1.707			-0.086	0.334	1.688			-0.235	0.030	1.755			-0.290	-0.233	1.778			-0.325	-0.455	1.732			-0.337	-0.538	1.714			0.098	0.079	1.649			0.105	0.000	1.363
-0.082	-0.224	1.697			-0.075	-0.164	1.718			-0.083	0.145	1.707			-0.085	0.334	1.688			-0.235	0.030	1.755			-0.290	-0.233	1.778			-0.325	-0.455	1.732			-0.336	-0.538	1.714			0.099	0.079	1.649			0.106	0.000	1.363
-0.081	-0.223	1.697			-0.075	-0.164	1.718			-0.082	0.144	1.707			-0.085	0.334	1.688			-0.235	0.030	1.756			-0.290	-0.233	1.778			-0.325	-0.455	1.732			-0.336	-0.538	1.714			0.100	0.079	1.649			0.106	0.000	1.363
-0.081	-0.223	1.698			-0.074	-0.163	1.719			-0.082	0.144	1.708			-0.085	0.334	1.688			-0.235	0.030	1.756			-0.289	-0.233	1.778			-0.324	-0.455	1.732			-0.336	-0.538	1.714			0.100	0.079	1.650			0.107	0.000	1.363
-0.081	-0.223	1.698			-0.074	-0.163	1.719			-0.081	0.144	1.708			-0.084	0.334	1.688			-0.235	0.030	1.756			-0.289	-0.233	1.779			-0.324	-0.455	1.732			-0.336	-0.538	1.714			0.101	0.079	1.650			0.107	0.000	1.363
-0.080	-0.222	1.698			-0.074	-0.163	1.719			-0.081	0.144	1.708			-0.084	0.334	1.688			-0.235	0.030	1.756			-0.289	-0.233	1.779			-0.324	-0.455	1.732			-0.336	-0.538	1.714			0.101	0.079	1.650			0.108	0.000	1.364
-0.080	-0.222	1.698			-0.073	-0.163	1.719			-0.080	0.144	1.708			-0.084	0.334	1.688			-0.234	0.030	1.756			-0.288	-0.233	1.779			-0.324	-0.455	1.732			-0.335	-0.537	1.714			0.102	0.079	1.650			0.108	0.000	1.364
-0.080	-0.222	1.698			-0.073	-0.163	1.719			-0.080	0.144	1.708			-0.083	0.334	1.688			-0.234	0.030	1.756			-0.288	-0.233	1.779			-0.323	-0.455	1.732			-0.335	-0.537	1.714			0.102	0.079	1.650			0.109	0.000	1.364
-0.079	-0.222	1.699			-0.073	-0.162	1.719			-0.079	0.144	1.708			-0.083	0.334	1.688			-0.234	0.030	1.756			-0.288	-0.233	1.779			-0.323	-0.454	1.732			-0.335	-0.537	1.714			0.103	0.079	1.650			0.109	0.000	1.364
-0.079	-0.221	1.699			-0.072	-0.162	1.719			-0.078	0.144	1.708			-0.082	0.334	1.688			-0.234	0.030	1.756			-0.287	-0.233	1.779			-0.323	-0.454	1.732			-0.335	-0.537	1.714			0.104	0.079	1.650			0.110	-0.000	1.364
-0.079	-0.221	1.699			-0.072	-0.162	1.719			-0.078	0.144	1.708			-0.081	0.334	1.688			-0.233	0.030	1.756			-0.287	-0.233	1.779			-0.323	-0.454	1.733			-0.335	-0.537	1.714			0.104	0.079	1.650			0.110	-0.000	1.364
-0.078	-0.221	1.699			-0.072	-0.162	1.719			-0.077	0.144	1.708			-0.081	0.334	1.688			-0.233	0.030	1.756			-0.286	-0.233	1.779			-0.322	-0.454	1.733			-0.334	-0.537	1.714			0.105	0.079	1.650			0.111	-0.000	1.364
-0.078	-0.221	1.699			-0.071	-0.162	1.719			-0.076	0.143	1.708			-0.080	0.334	1.688			-0.233	0.030	1.756			-0.286	-0.233	1.779			-0.322	-0.454	1.733			-0.334	-0.537	1.714			0.106	0.079	1.650			0.111	-0.000	1.364
-0.077	-0.221	1.699			-0.071	-0.162	1.719			-0.076	0.143	1.708			-0.079	0.334	1.687			-0.232	0.030	1.756			-0.286	-0.233	1.780			-0.322	-0.454	1.733			-0.334	-0.537	1.714			0.106	0.079	1.650			0.112	-0.000	1.364
-0.077	-0.220	1.700			-0.071	-0.161	1.719			-0.075	0.143	1.708			-0.079	0.334	1.687			-0.232	0.030	1.756			-0.285	-0.232	1.780			-0.322	-0.454	1.733			-0.334	-0.537	1.714			0.107	0.079	1.650			0.112	-0.000	1.364
-0.077	-0.220	1.700			-0.070	-0.161	1.719			-0.075	0.143	1.708			-0.078	0.333	1.686			-0.232	0.031	1.756			-0.285	-0.232	1.780			-0.322	-0.454	1.733			-0.334	-0.537	1.714			0.107	0.078	1.650			0.112	-0.001	1.364
-0.077	-0.220	1.700			-0.070	-0.161	1.719			-0.074	0.143	1.707			-0.077	0.333	1.686			-0.231	0.031	1.755			-0.285	-0.232	1.780			-0.322	-0.458	1.731			-0.334	-0.538	1.714			0.108	0.078	1.650			0.113	-0.001	1.364
-0.076	-0.220	1.700			-0.070	-0.161	1.719			-0.074	0.143	1.707			-0.076	0.333	1.686			-0.231	0.031	1.755			-0.285	-0.232	1.780			-0.321	-0.458	1.731			-0.334	-0.538	1.714			0.109	0.078	1.650			0.113	-0.001	1.364
-0.076	-0.220	1.700			-0.070	-0.161	1.719			-0.073	0.143	1.707			-0.076	0.333	1.685			-0.230	0.031	1.755			-0.284	-0.232	1.780			-0.321	-0.459	1.730			-0.333	-0.539	1.713			0.109	0.078	1.650			0.114	-0.001	1.364
-0.076	-0.220	1.700			-0.069	-0.161	1.719			-0.073	0.143	1.707			-0.075	0.333	1.685			-0.230	0.031	1.755			-0.284	-0.232	1.779			-0.321	-0.459	1.730			-0.333	-0.539	1.713			0.110	0.078	1.650			0.114	-0.001	1.364
-0.075	-0.220	1.700			-0.069	-0.161	1.719			-0.072	0.143	1.707			-0.074	0.333	1.684			-0.230	0.031	1.755			-0.284	-0.232	1.779			-0.321	-0.459	1.730			-0.333	-0.539	1.713			0.110	0.078	1.650			0.114	-0.001	1.364
-0.075	-0.220	1.700			-0.069	-0.161	1.719			-0.072	0.143	1.706			-0.074	0.333	1.684			-0.229	0.031	1.754			-0.283	-0.232	1.779			-0.321	-0.459	1.730			-0.333	-0.540	1.713			0.111	0.078	1.650			0.115	-0.001	1.363
-0.075	-0.220	1.700			-0.068	-0.161	1.719			-0.071	0.142	1.706			-0.073	0.333	1.683			-0.229	0.031	1.754			-0.283	-0.231	1.779			-0.320	-0.460	1.729			-0.333	-0.540	1.712			0.111	0.078	1.650			0.115	-0.001	1.363
-0.074	-0.220	1.700			-0.068	-0.160	1.718			-0.071	0.142	1.706			-0.073	0.333	1.683			-0.228	0.031	1.754			-0.283	-0.231	1.779			-0.320	-0.460	1.729			-0.333	-0.540	1.712			0.112	0.078	1.649			0.116	-0.001	1.363
-0.074	-0.219	1.700			-0.068	-0.160	1.718			-0.070	0.142	1.706			-0.072	0.333	1.683			-0.228	0.032	1.753			-0.283	-0.231	1.779			-0.320	-0.460	1.729			-0.332	-0.541	1.712			0.112	0.078	1.649			0.116	-0.001	1.363
-0.074	-0.219	1.700			-0.068	-0.160	1.718			-0.070	0.142	1.706			-0.071	0.333	1.682			-0.228	0.032	1.753			-0.282	-0.231	1.779			-0.320	-0.460	1.729			-0.332	-0.541	1.711			0.113	0.078	1.649			0.116	-0.001	1.363
-0.074	-0.219	1.700			-0.067	-0.160	1.718			-0.070	0.142	1.705			-0.071	0.333	1.682			-0.227	0.032	1.753			-0.282	-0.231	1.779			-0.320	-0.460	1.728			-0.332	-0.541	1.711			0.113	0.078	1.649			0.117	-0.002	1.363
-0.073	-0.219	1.700			-0.067	-0.160	1.717			-0.069	0.142	1.705			-0.071	0.332	1.681			-0.227	0.032	1.753			-0.282	-0.231	1.779			-0.320	-0.460	1.728			-0.332	-0.541	1.710			0.113	0.077	1.649			0.117	-0.002	1.363
-0.073	-0.219	1.700			-0.067	-0.160	1.717			-0.069	0.142	1.705			-0.070	0.332	1.681			-0.227	0.032	1.752			-0.282	-0.231	1.778			-0.320	-0.461	1.728			-0.332	-0.541	1.710			0.114	0.077	1.649			0.117	-0.002	1.363
-0.073	-0.219	1.700			-0.067	-0.160	1.717			-0.069	0.142	1.705			-0.070	0.332	1.681			-0.227	0.032	1.752			-0.281	-0.231	1.778			-0.319	-0.460	1.728			-0.332	-0.541	1.709			0.114	0.077	1.649			0.117	-0.002	1.362
-0.073	-0.219	1.700			-0.066	-0.160	1.717			-0.068	0.142	1.705			-0.069	0.332	1.680			-0.226	0.032	1.752			-0.281	-0.231	1.778			-0.319	-0.460	1.727			-0.331	-0.541	1.709			0.114	0.077	1.648			0.118	-0.002	1.362
-0.072	-0.220	1.700			-0.066	-0.160	1.716			-0.068	0.142	1.704			-0.069	0.332	1.680			-0.226	0.032	1.752			-0.281	-0.230	1.778			-0.319	-0.460	1.727			-0.331	-0.541	1.709			0.094	0.071	1.654			0.107	-0.005	1.365
-0.072	-0.220	1.700			-0.066	-0.161	1.716			-0.068	0.142	1.704			-0.069	0.332	1.680			-0.226	0.032	1.751			-0.281	-0.230	1.778			-0.319	-0.460	1.727			-0.331	-0.541	1.708			0.084	0.067	1.656			0.100	-0.008	1.367
-0.072	-0.221	1.700			-0.066	-0.162	1.715			-0.068	0.142	1.704			-0.068	0.332	1.679			-0.226	0.032	1.751			-0.281	-0.230	1.778			-0.319	-0.460	1.727			-0.331	-0.541	1.708			0.078	0.065	1.658			0.094	-0.010	1.368
-0.072	-0.222	1.700			-0.065	-0.162	1.715			-0.067	0.141	1.704			-0.068	0.332	1.679			-0.225	0.032	1.751			-0.280	-0.230	1.778			-0.319	-0.460	1.726			-0.331	-0.541	1.708			0.074	0.063	1.658			0.090	-0.012	1.369
-0.071	-0.223	1.700			-0.065	-0.163	1.714			-0.067	0.141	1.703			-0.068	0.332	1.678			-0.225	0.032	1.751			-0.280	-0.230	1.777			-0.319	-0.460	1.726			-0.331	-0.541	1.708			0.072	0.061	1.659			0.087	-0.014	1.370
-0.071	-0.224	1.699			-0.065	-0.164	1.714			-0.067	0.141	1.703			-0.067	0.332	1.678			-0.225	0.032	1.750			-0.280	-0.230	1.777			-0.319	-0.460	1.726			-0.331	-0.541	1.707			0.070	0.059	1.659			0.084	-0.016	1.370
-0.071	-0.225	1.699			-0.065	-0.164	1.713			-0.067	0.141	1.703			-0.067	0.332	1.678			-0.225	0.032	1.750			-0.280	-0.230	1.777			-0.319	-0.460	1.726			-0.331	-0.541	1.707			0.068	0.058	1.660			0.082	-0.017	1.371
-0.071	-0.226	1.699			-0.065	-0.165	1.713			-0.066	0.141	1.703			-0.067	0.332	1.677			-0.225	0.032	1.750			-0.280	-0.230	1.777			-0.318	-0.460	1.726			-0.331	-0.541	1.707			0.067	0.056	1.660			0.080	-0.019	1.371
-0.071	-0.227	1.699			-0.065	-0.165	1.713			-0.066	0.141	1.702			-0.066	0.332	1.677			-0.225	0.032	1.750			-0.280	-0.230	1.777			-0.318	-0.460	1.726			-0.331	-0.541	1.707			0.066	0.055	1.660			0.093	-0.010	1.371
-0.071	-0.227	1.699			-0.065	-0.166	1.712			-0.066	0.141	1.702			-0.066	0.331	1.677			-0.224	0.032	1.749			-0.280	-0.230	1.777			-0.318	-0.460	1.725			-0.331	-0.541	1.706			0.065	0.053	1.660			0.102	-0.004	1.371
-0.070	-0.228	1.699			-0.065	-0.167	1.712			-0.066	0.141	1.702			-0.066	0.331	1.676			-0.224	0.032	1.749			-0.280	-0.230	1.777			-0.318	-0.460	1.725			-0.331	-0.542	1.706			0.064	0.052	1.660			0.114	0.012	1.371
-0.070	-0.229	1.698			-0.065	-0.167	1.711			-0.066	0.141	1.701			-0.066	0.331	1.676			-0.224	0.032	1.749			-0.280	-0.230	1.776			-0.318	-0.460	1.725			-0.330	-0.542	1.706			0.064	0.050	1.659			0.122	0.023	1.371
-0.070	-0.229	1.698			-0.065	-0.168	1.711			-0.065	0.141	1.701			-0.065	0.331	1.676			-0.224	0.032	1.749			-0.279	-0.230	1.776			-0.318	-0.460	1.725			-0.330	-0.542	1.706			0.064	0.049	1.659			0.128	0.030	1.370
-0.070	-0.230	1.698			-0.065	-0.168	1.711			-0.065	0.141	1.701			-0.065	0.331	1.675			-0.224	0.032	1.748			-0.279	-0.230	1.776			-0.318	-0.460	1.725			-0.330	-0.542	1.706			0.064	0.047	1.659			0.133	0.036	1.370
-0.070	-0.230	1.698			-0.065	-0.169	1.710			-0.065	0.141	1.701			-0.065	0.331	1.675			-0.224	0.032	1.748			-0.279	-0.230	1.776			-0.318	-0.460	1.725			-0.330	-0.542	1.706			0.064	0.046	1.658			0.148	0.010	1.414
-0.070	-0.231	1.698			-0.065	-0.169	1.710			-0.065	0.141	1.700			-0.065	0.331	1.675			-0.224	0.032	1.748			-0.279	-0.230	1.776			-0.318	-0.460	1.724			-0.330	-0.542	1.705			0.065	0.045	1.658			0.153	0.003	1.426
-0.070	-0.231	1.698			-0.065	-0.169	1.710			-0.065	0.140	1.700			-0.064	0.331	1.674			-0.224	0.032	1.748			-0.279	-0.230	1.775			-0.318	-0.460	1.724			-0.330	-0.542	1.705			0.065	0.043	1.658			0.156	-0.001	1.434
-0.070	-0.232	1.698			-0.065	-0.170	1.709			-0.065	0.140	1.700			-0.064	0.331	1.674			-0.224	0.032	1.747			-0.279	-0.230	1.775			-0.318	-0.460	1.724			-0.330	-0.542	1.705			0.066	0.042	1.657			0.159	-0.003	1.439
-0.070	-0.232	1.697			-0.064	-0.170	1.709			-0.065	0.140	1.699			-0.064	0.331	1.673			-0.224	0.032	1.747			-0.279	-0.230	1.775			-0.318	-0.460	1.724			-0.330	-0.542	1.705			0.067	0.041	1.657			0.161	-0.006	1.443
-0.070	-0.233	1.697			-0.064	-0.170	1.709			-0.065	0.140	1.699			-0.064	0.330	1.673			-0.223	0.032	1.746			-0.279	-0.230	1.774			-0.319	-0.460	1.723			-0.331	-0.542	1.705			0.067	0.040	1.657			0.163	-0.007	1.447
-0.070	-0.233	1.697			-0.064	-0.171	1.708			-0.064	0.140	1.699			-0.064	0.330	1.672			-0.223	0.032	1.746			-0.279	-0.230	1.774			-0.319	-0.460	1.723			-0.331	-0.542	1.704			0.068	0.039	1.656			0.165	-0.009	1.450
-0.070	-0.233	1.697			-0.065	-0.171	1.708			-0.064	0.140	1.698			-0.063	0.330	1.672			-0.223	0.032	1.746			-0.279	-0.230	1.774			-0.319	-0.460	1.722			-0.331	-0.542	1.704			0.069	0.038	1.656			0.166	-0.010	1.452
-0.070	-0.234	1.697			-0.065	-0.171	1.708			-0.064	0.140	1.698			-0.063	0.330	1.672			-0.223	0.032	1.745			-0.279	-0.230	1.773			-0.319	-0.460	1.722			-0.331	-0.542	1.703			0.070	0.037	1.656			0.168	-0.011	1.455
-0.070	-0.234	1.697			-0.065	-0.172	1.707			-0.064	0.140	1.698			-0.063	0.330	1.671			-0.223	0.032	1.745			-0.279	-0.230	1.773			-0.319	-0.460	1.721			-0.331	-0.542	1.703			0.071	0.037	1.655			0.169	-0.012	1.457
-0.070	-0.234	1.697			-0.065	-0.172	1.707			-0.064	0.140	1.697			-0.063	0.330	1.671			-0.223	0.032	1.745			-0.279	-0.230	1.773			-0.319	-0.460	1.720			-0.331	-0.542	1.702			0.072	0.036	1.655			0.170	-0.013	1.459
-0.070	-0.234	1.697			-0.065	-0.172	1.707			-0.064	0.140	1.697			-0.063	0.330	1.671			-0.223	0.032	1.744			-0.279	-0.230	1.772			-0.319	-0.460	1.719			-0.331	-0.542	1.702			0.073	0.035	1.655			0.172	-0.014	1.460
-0.070	-0.235	1.697			-0.065	-0.172	1.707			-0.064	0.140	1.697			-0.062	0.330	1.670			-0.223	0.032	1.744			-0.279	-0.230	1.772			-0.319	-0.461	1.719			-0.331	-0.543	1.701			0.073	0.035	1.655			0.173	-0.015	1.462
-0.069	-0.235	1.697			-0.065	-0.173	1.706			-0.064	0.140	1.697			-0.062	0.330	1.670			-0.223	0.032	1.744			-0.279	-0.230	1.771			-0.320	-0.461	1.718			-0.331	-0.543	1.700			0.074	0.034	1.654			0.174	-0.015	1.463
-0.069	-0.235	1.696			-0.065	-0.173	1.706			-0.064	0.140	1.696			-0.062	0.330	1.670			-0.223	0.032	1.743			-0.279	-0.230	1.771			-0.320	-0.461	1.717			-0.331	-0.543	1.700			0.075	0.034	1.654			0.175	-0.016	1.464
-0.069	-0.235	1.696			-0.065	-0.173	1.706			-0.064	0.140	1.696			-0.062	0.330	1.669			-0.223	0.032	1.743			-0.279	-0.230	1.770			-0.320	-0.461	1.716			-0.331	-0.543	1.699			0.076	0.033	1.654			0.176	-0.017	1.465
-0.069	-0.236	1.696			-0.065	-0.173	1.706			-0.064	0.140	1.696			-0.062	0.329	1.669			-0.223	0.032	1.742			-0.280	-0.230	1.770			-0.320	-0.461	1.716			-0.331	-0.543	1.698			0.077	0.033	1.654			0.177	-0.017	1.466
-0.069	-0.236	1.696			-0.065	-0.173	1.705			-0.064	0.139	1.696			-0.062	0.329	1.669			-0.223	0.032	1.742			-0.280	-0.230	1.769			-0.320	-0.461	1.715			-0.331	-0.544	1.698			0.078	0.032	1.654			0.178	-0.018	1.467
-0.069	-0.236	1.696			-0.065	-0.174	1.705			-0.064	0.139	1.695			-0.062	0.329	1.668			-0.223	0.032	1.742			-0.280	-0.230	1.769			-0.320	-0.462	1.715			-0.331	-0.544	1.697			0.078	0.032	1.654			0.180	-0.018	1.468
-0.069	-0.236	1.696			-0.065	-0.174	1.705			-0.064	0.139	1.695			-0.061	0.329	1.668			-0.223	0.032	1.741			-0.280	-0.230	1.768			-0.320	-0.462	1.714			-0.331	-0.544	1.697			0.079	0.032	1.653			0.181	-0.019	1.469
-0.069	-0.236	1.696			-0.065	-0.174	1.705			-0.063	0.139	1.695			-0.061	0.329	1.668			-0.223	0.032	1.741			-0.280	-0.230	1.768			-0.320	-0.462	1.714			-0.331	-0.544	1.696			0.080	0.031	1.653			0.182	-0.020	1.470
-0.069	-0.236	1.696			-0.065	-0.174	1.704			-0.063	0.139	1.694			-0.061	0.329	1.667			-0.223	0.032	1.741			-0.280	-0.230	1.768			-0.320	-0.462	1.713			-0.331	-0.545	1.695			0.080	0.031	1.653			0.185	-0.020	1.470
-0.069	-0.237	1.696			-0.065	-0.174	1.704			-0.063	0.139	1.694			-0.061	0.329	1.667			-0.223	0.032	1.740			-0.280	-0.230	1.767			-0.320	-0.462	1.713			-0.331	-0.545	1.695			0.081	0.031	1.653			0.187	-0.021	1.471
-0.069	-0.237	1.696			-0.065	-0.174	1.704			-0.063	0.139	1.694			-0.061	0.329	1.667			-0.223	0.031	1.740			-0.280	-0.230	1.767			-0.320	-0.463	1.712			-0.331	-0.545	1.695			0.082	0.031	1.653			0.190	-0.021	1.471
-0.069	-0.237	1.695			-0.065	-0.174	1.704			-0.063	0.139	1.694			-0.061	0.329	1.666			-0.223	0.031	1.739			-0.280	-0.230	1.766			-0.321	-0.463	1.712			-0.331	-0.545	1.694			0.083	0.030	1.653			0.192	-0.022	1.471
-0.069	-0.237	1.695			-0.065	-0.175	1.703			-0.063	0.139	1.693			-0.061	0.328	1.666			-0.223	0.031	1.739			-0.280	-0.230	1.766			-0.321	-0.463	1.712			-0.331	-0.545	1.694			0.083	0.030	1.653			0.195	-0.023	1.471
-0.069	-0.237	1.695			-0.065	-0.175	1.703			-0.063	0.139	1.693			-0.061	0.328	1.665			-0.223	0.031	1.739			-0.280	-0.230	1.766			-0.321	-0.463	1.711			-0.331	-0.545	1.693			0.084	0.030	1.653			0.198	-0.023	1.470
-0.069	-0.237	1.695			-0.065	-0.175	1.703			-0.063	0.139	1.693			-0.061	0.328	1.665			-0.223	0.031	1.738			-0.280	-0.230	1.765			-0.321	-0.463	1.711			-0.331	-0.546	1.693			0.085	0.029	1.653			0.201	-0.024	1.470
-0.069	-0.237	1.695			-0.065	-0.175	1.702			-0.063	0.139	1.692			-0.060	0.328	1.664			-0.223	0.031	1.738			-0.280	-0.230	1.765			-0.321	-0.463	1.710			-0.331	-0.546	1.693			0.086	0.029	1.653			0.204	-0.024	1.470
-0.069	-0.237	1.695			-0.065	-0.175	1.702			-0.063	0.139	1.692			-0.060	0.328	1.664			-0.223	0.031	1.737			-0.280	-0.230	1.764			-0.321	-0.463	1.710			-0.331	-0.546	1.692			0.087	0.029	1.653			0.207	-0.025	1.470
-0.069	-0.237	1.695			-0.065	-0.175	1.702			-0.063	0.139	1.691			-0.060	0.328	1.663			-0.223	0.031	1.736			-0.280	-0.230	1.764			-0.321	-0.463	1.710			-0.331	-0.546	1.692			0.087	0.029	1.652			0.210	-0.025	1.470
-0.069	-0.237	1.694			-0.065	-0.175	1.701			-0.063	0.139	1.691			-0.060	0.328	1.662			-0.222	0.031	1.736			-0.280	-0.230	1.764			-0.321	-0.464	1.709			-0.331	-0.546	1.692			0.088	0.028	1.652			0.213	-0.026	1.471
-0.069	-0.238	1.694			-0.065	-0.175	1.701			-0.063	0.139	1.691			-0.060	0.327	1.662			-0.222	0.031	1.735			-0.280	-0.230	1.763			-0.321	-0.464	1.709			-0.331	-0.546	1.691			0.089	0.028	1.652			0.215	-0.026	1.471
-0.069	-0.238	1.694			-0.065	-0.175	1.701			-0.063	0.139	1.690			-0.059	0.327	1.661			-0.222	0.031	1.735			-0.280	-0.229	1.763			-0.321	-0.464	1.708			-0.332	-0.547	1.691			0.090	0.028	1.652			0.217	-0.027	1.472
-0.069	-0.238	1.694			-0.065	-0.175	1.701			-0.063	0.138	1.690			-0.059	0.327	1.661			-0.222	0.031	1.734			-0.280	-0.229	1.762			-0.321	-0.464	1.708			-0.332	-0.547	1.690			0.091	0.028	1.652			0.220	-0.027	1.472
-0.069	-0.238	1.694			-0.065	-0.175	1.700			-0.063	0.138	1.690			-0.059	0.327	1.660			-0.222	0.031	1.734			-0.280	-0.229	1.761			-0.322	-0.464	1.707			-0.332	-0.547	1.690			0.092	0.028	1.652			0.222	-0.027	1.473
-0.069	-0.238	1.694			-0.065	-0.175	1.700			-0.063	0.138	1.690			-0.058	0.327	1.660			-0.222	0.031	1.733			-0.281	-0.229	1.761			-0.322	-0.464	1.707			-0.332	-0.547	1.689			0.093	0.027	1.653			0.224	-0.027	1.474
-0.069	-0.238	1.693			-0.065	-0.175	1.700			-0.063	0.138	1.689			-0.058	0.327	1.659			-0.222	0.031	1.733			-0.281	-0.229	1.760			-0.322	-0.464	1.706			-0.332	-0.547	1.688			0.094	0.027	1.653			0.225	-0.027	1.475
-0.069	-0.238	1.693			-0.065	-0.175	1.699			-0.063	0.138	1.689			-0.058	0.327	1.659			-0.222	0.031	1.732			-0.281	-0.229	1.760			-0.322	-0.465	1.705			-0.332	-0.547	1.688			0.094	0.027	1.653			0.227	-0.027	1.476
-0.069	-0.238	1.693			-0.065	-0.175	1.699			-0.063	0.138	1.689			-0.057	0.327	1.658			-0.222	0.031	1.732			-0.281	-0.229	1.759			-0.322	-0.465	1.704			-0.332	-0.547	1.687			0.095	0.027	1.653			0.229	-0.028	1.477
-0.068	-0.238	1.693			-0.065	-0.175	1.699			-0.063	0.138	1.689			-0.057	0.327	1.658			-0.222	0.031	1.731			-0.281	-0.229	1.758			-0.323	-0.465	1.704			-0.332	-0.547	1.686			0.096	0.027	1.653			0.230	-0.028	1.478
-0.068	-0.238	1.693			-0.065	-0.175	1.699			-0.063	0.138	1.688			-0.057	0.326	1.658			-0.222	0.032	1.731			-0.281	-0.229	1.758			-0.323	-0.465	1.703			-0.332	-0.548	1.685			0.097	0.027	1.653			0.232	-0.028	1.479
-0.068	-0.238	1.693			-0.065	-0.175	1.698			-0.063	0.138	1.688			-0.056	0.326	1.657			-0.222	0.032	1.731			-0.281	-0.229	1.757			-0.323	-0.465	1.702			-0.332	-0.548	1.684			0.097	0.027	1.654			0.233	-0.028	1.480
-0.068	-0.238	1.693			-0.065	-0.175	1.698			-0.063	0.138	1.688			-0.056	0.326	1.657			-0.222	0.032	1.730			-0.281	-0.229	1.757			-0.323	-0.465	1.702			-0.332	-0.548	1.684			0.098	0.026	1.654			0.234	-0.028	1.481
-0.068	-0.238	1.692			-0.065	-0.175	1.698			-0.062	0.138	1.688			-0.056	0.326	1.657			-0.222	0.032	1.730			-0.281	-0.229	1.756			-0.323	-0.465	1.701			-0.332	-0.548	1.683			0.099	0.026	1.654			0.235	-0.028	1.482
-0.068	-0.238	1.692			-0.065	-0.175	1.698			-0.062	0.138	1.688			-0.055	0.326	1.656			-0.222	0.032	1.730			-0.281	-0.229	1.756			-0.323	-0.465	1.700			-0.331	-0.548	1.682			0.100	0.026	1.654			0.236	-0.028	1.483
-0.068	-0.238	1.692			-0.065	-0.175	1.698			-0.062	0.138	1.688			-0.055	0.326	1.656			-0.221	0.032	1.729			-0.281	-0.229	1.756			-0.323	-0.465	1.700			-0.331	-0.548	1.682			0.100	0.026	1.655			0.237	-0.028	1.484
-0.068	-0.238	1.692			-0.065	-0.175	1.698			-0.062	0.138	1.688			-0.054	0.326	1.656			-0.221	0.032	1.729			-0.281	-0.229	1.755			-0.323	-0.465	1.699			-0.331	-0.548	1.681			0.101	0.026	1.655			0.238	-0.028	1.485
-0.068	-0.238	1.692			-0.065	-0.175	1.698			-0.062	0.138	1.687			-0.054	0.326	1.656			-0.221	0.032	1.729			-0.281	-0.229	1.755			-0.323	-0.465	1.699			-0.331	-0.548	1.681			0.101	0.026	1.655			0.239	-0.028	1.485
-0.068	-0.238	1.692			-0.065	-0.175	1.697			-0.062	0.138	1.687			-0.054	0.326	1.656			-0.221	0.032	1.728			-0.281	-0.229	1.755			-0.323	-0.465	1.699			-0.331	-0.548	1.680			0.102	0.026	1.656			0.240	-0.028	1.486
-0.068	-0.238	1.692			-0.064	-0.175	1.697			-0.062	0.138	1.687			-0.053	0.326	1.655			-0.221	0.032	1.728			-0.281	-0.229	1.754			-0.323	-0.465	1.698			-0.331	-0.548	1.680			0.102	0.026	1.656			0.240	-0.028	1.486
-0.068	-0.238	1.692			-0.064	-0.175	1.697			-0.062	0.138	1.687			-0.053	0.326	1.655			-0.221	0.032	1.728			-0.281	-0.229	1.754			-0.323	-0.465	1.698			-0.331	-0.548	1.680			0.103	0.026	1.656			0.241	-0.028	1.487
-0.067	-0.238	1.692			-0.064	-0.175	1.697			-0.062	0.138	1.687			-0.053	0.326	1.655			-0.221	0.032	1.728			-0.281	-0.229	1.754			-0.323	-0.465	1.698			-0.331	-0.548	1.679			0.103	0.026	1.656			0.241	-0.028	1.487
-0.067	-0.238	1.692			-0.064	-0.175	1.697			-0.062	0.138	1.687			-0.052	0.326	1.655			-0.221	0.032	1.727			-0.281	-0.229	1.753			-0.323	-0.465	1.698			-0.330	-0.548	1.679			0.104	0.026	1.657			0.240	-0.027	1.487
-0.067	-0.238	1.692			-0.064	-0.175	1.697			-0.061	0.138	1.687			-0.052	0.325	1.655			-0.221	0.032	1.727			-0.281	-0.229	1.753			-0.323	-0.465	1.697			-0.330	-0.548	1.679			0.104	0.026	1.657			0.238	-0.027	1.485
-0.067	-0.238	1.692			-0.064	-0.175	1.697			-0.061	0.138	1.687			-0.051	0.325	1.655			-0.221	0.032	1.727			-0.281	-0.229	1.753			-0.323	-0.465	1.697			-0.330	-0.548	1.678			0.104	0.026	1.657			0.233	-0.026	1.483
-0.067	-0.238	1.692			-0.064	-0.175	1.697			-0.061	0.138	1.687			-0.051	0.325	1.655			-0.221	0.032	1.727			-0.281	-0.229	1.753			-0.323	-0.465	1.697			-0.330	-0.548	1.678			0.105	0.026	1.657			0.229	-0.026	1.481
-0.067	-0.238	1.692			-0.064	-0.175	1.697			-0.061	0.138	1.687			-0.051	0.325	1.655			-0.221	0.032	1.727			-0.281	-0.229	1.753			-0.323	-0.465	1.697			-0.330	-0.548	1.678			0.105	0.026	1.658			0.224	-0.025	1.478
-0.067	-0.238	1.692			-0.064	-0.175	1.697			-0.061	0.138	1.687			-0.051	0.325	1.655			-0.220	0.032	1.727			-0.281	-0.229	1.752			-0.323	-0.465	1.696			-0.330	-0.548	1.678			0.105	0.026	1.658			0.219	-0.025	1.476
-0.066	-0.238	1.692			-0.063	-0.175	1.697			-0.061	0.138	1.687			-0.050	0.325	1.655			-0.220	0.032	1.727			-0.281	-0.229	1.752			-0.323	-0.465	1.696			-0.330	-0.548	1.678			0.105	0.026	1.658			0.214	-0.024	1.474
-0.066	-0.238	1.692			-0.063	-0.175	1.697			-0.060	0.138	1.687			-0.050	0.325	1.655			-0.220	0.032	1.726			-0.281	-0.229	1.752			-0.323	-0.465	1.696			-0.330	-0.547	1.677			0.105	0.026	1.658			0.208	-0.023	1.469
-0.066	-0.238	1.692			-0.063	-0.175	1.697			-0.060	0.138	1.687			-0.050	0.325	1.655			-0.220	0.032	1.726			-0.281	-0.229	1.752			-0.323	-0.464	1.696			-0.329	-0.547	1.677			0.106	0.026	1.658			0.203	-0.023	1.467
-0.066	-0.238	1.692			-0.063	-0.175	1.697			-0.060	0.138	1.687			-0.049	0.325	1.655			-0.220	0.032	1.727			-0.280	-0.229	1.752			-0.322	-0.464	1.696			-0.329	-0.547	1.677			0.105	0.026	1.659			0.199	-0.022	1.465
-0.066	-0.238	1.692			-0.063	-0.175	1.697			-0.060	0.138	1.688			-0.049	0.325	1.655			-0.220	0.032	1.727			-0.280	-0.229	1.753			-0.322	-0.464	1.697			-0.329	-0.546	1.678			0.105	0.026	1.659			0.196	-0.022	1.463
-0.066	-0.238	1.692			-0.063	-0.175	1.697			-0.060	0.138	1.688			-0.049	0.325	1.655			-0.220	0.032	1.727			-0.280	-0.229	1.753			-0.322	-0.463	1.697			-0.329	-0.546	1.678			0.105	0.027	1.659			0.193	-0.022	1.462
-0.066	-0.238	1.692			-0.063	-0.175	1.697			-0.059	0.138	1.688			-0.049	0.325	1.655			-0.219	0.032	1.727			-0.280	-0.229	1.753			-0.321	-0.463	1.698			-0.328	-0.546	1.679			0.105	0.027	1.659			0.191	-0.022	1.461
-0.065	-0.238	1.692			-0.062	-0.175	1.697			-0.059	0.138	1.688			-0.049	0.325	1.655			-0.219	0.032	1.728			-0.280	-0.229	1.754			-0.321	-0.463	1.699			-0.328	-0.545	1.681			0.105	0.027	1.659			0.189	-0.022	1.461
-0.065	-0.238	1.692			-0.062	-0.175	1.698			-0.059	0.138	1.688			-0.048	0.325	1.655			-0.219	0.032	1.728			-0.279	-0.229	1.754			-0.320	-0.462	1.701			-0.328	-0.545	1.683			0.104	0.027	1.659			0.187	-0.022	1.460
-0.065	-0.238	1.692			-0.062	-0.176	1.698			-0.059	0.138	1.688			-0.048	0.325	1.655			-0.219	0.032	1.728			-0.279	-0.229	1.755			-0.320	-0.462	1.702			-0.328	-0.545	1.685			0.104	0.028	1.659			0.185	-0.022	1.459
-0.065	-0.238	1.692			-0.062	-0.176	1.698			-0.059	0.138	1.688			-0.048	0.325	1.655			-0.219	0.032	1.729			-0.279	-0.229	1.756			-0.319	-0.462	1.704			-0.328	-0.545	1.687			0.104	0.028	1.660			0.184	-0.021	1.459
-0.065	-0.238	1.692			-0.062	-0.176	1.698			-0.059	0.138	1.689			-0.048	0.325	1.655			-0.219	0.032	1.729			-0.278	-0.229	1.756			-0.319	-0.462	1.706			-0.327	-0.545	1.690			0.103	0.028	1.660			0.182	-0.020	1.458
-0.065	-0.238	1.693			-0.062	-0.176	1.698			-0.058	0.138	1.689			-0.048	0.325	1.655			-0.218	0.032	1.730			-0.278	-0.229	1.757			-0.318	-0.462	1.707			-0.327	-0.545	1.692			0.103	0.029	1.660			0.180	-0.015	1.456
-0.065	-0.238	1.693			-0.061	-0.176	1.699			-0.058	0.138	1.689			-0.048	0.325	1.656			-0.218	0.032	1.730			-0.278	-0.229	1.758			-0.318	-0.462	1.709			-0.327	-0.545	1.694			0.102	0.030	1.660			0.178	-0.009	1.455
-0.064	-0.238	1.693			-0.061	-0.176	1.699			-0.058	0.138	1.689			-0.048	0.325	1.656			-0.218	0.032	1.731			-0.277	-0.229	1.759			-0.318	-0.462	1.710			-0.327	-0.545	1.696			0.099	0.034	1.662			0.175	0.000	1.455
-0.064	-0.238	1.693			-0.061	-0.176	1.699			-0.058	0.138	1.690			-0.048	0.325	1.656			-0.218	0.032	1.732			-0.277	-0.229	1.760			-0.317	-0.462	1.712			-0.327	-0.545	1.697			0.096	0.040	1.664			0.173	0.010	1.457
-0.064	-0.238	1.694			-0.061	-0.176	1.700			-0.057	0.138	1.690			-0.048	0.325	1.656			-0.218	0.032	1.732			-0.277	-0.228	1.761			-0.317	-0.462	1.713			-0.327	-0.545	1.699			0.094	0.047	1.666			0.141	-0.004	1.426
-0.064	-0.238	1.694			-0.061	-0.176	1.700			-0.057	0.138	1.690			-0.048	0.325	1.656			-0.218	0.032	1.733			-0.276	-0.228	1.762			-0.317	-0.462	1.714			-0.327	-0.545	1.700			0.094	0.052	1.667			0.131	-0.010	1.414
-0.064	-0.238	1.694			-0.060	-0.176	1.700			-0.057	0.138	1.691			-0.047	0.325	1.656			-0.217	0.032	1.734			-0.276	-0.228	1.762			-0.316	-0.462	1.715			-0.327	-0.545	1.701			0.093	0.055	1.667			0.122	-0.015	1.404
-0.064	-0.238	1.694			-0.060	-0.176	1.700			-0.057	0.138	1.691			-0.047	0.325	1.656			-0.217	0.032	1.734			-0.276	-0.228	1.763			-0.316	-0.462	1.716			-0.327	-0.545	1.702			0.093	0.057	1.667			0.116	-0.019	1.397
-0.063	-0.238	1.695			-0.060	-0.176	1.701			-0.057	0.138	1.691			-0.047	0.325	1.657			-0.217	0.032	1.735			-0.275	-0.228	1.764			-0.316	-0.462	1.716			-0.327	-0.545	1.703			0.092	0.059	1.666			0.109	-0.023	1.390
-0.063	-0.238	1.695			-0.060	-0.176	1.701			-0.057	0.138	1.691			-0.047	0.325	1.657			-0.216	0.032	1.735			-0.275	-0.228	1.765			-0.315	-0.462	1.717			-0.327	-0.545	1.704			0.092	0.060	1.665			0.104	-0.025	1.385
-0.063	-0.238	1.695			-0.060	-0.176	1.701			-0.056	0.138	1.692			-0.047	0.325	1.657			-0.216	0.033	1.736			-0.275	-0.228	1.766			-0.315	-0.462	1.718			-0.327	-0.545	1.704			0.091	0.061	1.665			0.098	-0.028	1.381
-0.063	-0.238	1.696			-0.060	-0.176	1.702			-0.056	0.138	1.692			-0.047	0.325	1.657			-0.216	0.033	1.737			-0.274	-0.228	1.767			-0.315	-0.464	1.719			-0.327	-0.546	1.705			0.090	0.062	1.665			0.092	-0.030	1.377
-0.063	-0.238	1.696			-0.060	-0.176	1.702			-0.056	0.138	1.692			-0.047	0.325	1.657			-0.216	0.033	1.738			-0.274	-0.227	1.768			-0.315	-0.464	1.720			-0.327	-0.546	1.706			0.090	0.063	1.664			0.087	-0.032	1.375
-0.063	-0.238	1.697			-0.059	-0.176	1.702			-0.056	0.138	1.692			-0.047	0.325	1.658			-0.217	0.034	1.740			-0.274	-0.227	1.768			-0.315	-0.464	1.720			-0.327	-0.546	1.706			0.089	0.064	1.664			0.082	-0.033	1.373
-0.063	-0.238	1.697			-0.059	-0.176	1.703			-0.056	0.138	1.693			-0.047	0.325	1.658			-0.217	0.034	1.742			-0.273	-0.227	1.769			-0.315	-0.464	1.721			-0.326	-0.546	1.707			0.089	0.065	1.663			0.077	-0.035	1.371
-0.063	-0.238	1.697			-0.059	-0.176	1.703			-0.056	0.138	1.693			-0.048	0.325	1.658			-0.219	0.034	1.745			-0.273	-0.227	1.770			-0.315	-0.464	1.721			-0.326	-0.546	1.707			0.088	0.065	1.663			0.073	-0.036	1.374
-0.063	-0.238	1.698			-0.059	-0.176	1.703			-0.056	0.138	1.693			-0.048	0.325	1.658			-0.220	0.035	1.747			-0.273	-0.227	1.771			-0.314	-0.464	1.722			-0.326	-0.546	1.708			0.088	0.066	1.663			0.069	-0.037	1.377
-0.063	-0.238	1.698			-0.059	-0.176	1.703			-0.056	0.138	1.693			-0.048	0.325	1.659			-0.221	0.036	1.749			-0.272	-0.227	1.772			-0.314	-0.465	1.723			-0.326	-0.546	1.708			0.087	0.067	1.663			0.067	-0.033	1.403
-0.063	-0.238	1.699			-0.059	-0.176	1.704			-0.055	0.138	1.694			-0.048	0.325	1.659			-0.221	0.038	1.751			-0.272	-0.226	1.773			-0.314	-0.465	1.723			-0.326	-0.546	1.709			0.086	0.067	1.662			0.060	-0.042	1.401
-0.063	-0.237	1.699			-0.059	-0.175	1.704			-0.055	0.137	1.694			-0.048	0.325	1.659			-0.221	0.040	1.753			-0.271	-0.224	1.773			-0.314	-0.465	1.724			-0.326	-0.547	1.709			0.086	0.068	1.662			0.060	-0.038	1.415
-0.063	-0.237	1.699			-0.059	-0.175	1.704			-0.055	0.137	1.694			-0.048	0.325	1.660			-0.203	0.057	1.747			-0.264	-0.206	1.772			-0.313	-0.460	1.726			-0.325	-0.542	1.710			0.085	0.068	1.662			0.056	-0.037	1.415
-0.063	-0.237	1.700			-0.059	-0.175	1.704			-0.055	0.137	1.694			-0.048	0.325	1.660			-0.195	0.065	1.745			-0.261	-0.197	1.771			-0.312	-0.456	1.727			-0.324	-0.538	1.712			0.085	0.068	1.662			0.056	-0.035	1.423
-0.063	-0.237	1.700			-0.059	-0.175	1.705			-0.055	0.137	1.695			-0.048	0.325	1.660			-0.190	0.071	1.744			-0.258	-0.191	1.771			-0.311	-0.453	1.729			-0.323	-0.535	1.713			0.084	0.069	1.661			0.051	-0.036	1.421
-0.063	-0.238	1.701			-0.059	-0.175	1.705			-0.055	0.137	1.695			-0.049	0.325	1.661			-0.186	0.074	1.743			-0.256	-0.186	1.771			-0.311	-0.451	1.730			-0.322	-0.533	1.714			0.084	0.069	1.661			0.048	-0.037	1.420
-0.063	-0.238	1.701			-0.059	-0.176	1.705			-0.055	0.137	1.695			-0.049	0.325	1.661			-0.183	0.077	1.742			-0.255	-0.183	1.771			-0.310	-0.449	1.731			-0.322	-0.531	1.715			0.084	0.069	1.661			0.044	-0.037	1.419
-0.063	-0.238	1.701			-0.059	-0.176	1.705			-0.055	0.137	1.695			-0.049	0.325	1.661			-0.181	0.079	1.741			-0.254	-0.180	1.771			-0.310	-0.447	1.732			-0.321	-0.529	1.716			0.083	0.069	1.661			0.043	-0.037	1.421
-0.063	-0.238	1.702			-0.059	-0.176	1.706			-0.055	0.137	1.696			-0.049	0.325	1.662			-0.179	0.081	1.741			-0.253	-0.178	1.771			-0.310	-0.445	1.733			-0.321	-0.528	1.716			0.083	0.069	1.661			0.046	-0.035	1.428
-0.063	-0.238	1.702			-0.059	-0.176	1.706			-0.055	0.137	1.696			-0.049	0.326	1.662			-0.177	0.083	1.741			-0.252	-0.176	1.771			-0.310	-0.444	1.734			-0.321	-0.527	1.717			0.082	0.070	1.660			0.047	-0.034	1.433
-0.063	-0.238	1.702			-0.059	-0.176	1.706			-0.055	0.137	1.696			-0.049	0.326	1.662			-0.175	0.084	1.740			-0.251	-0.174	1.771			-0.309	-0.443	1.734			-0.321	-0.526	1.718			0.082	0.070	1.660			0.048	-0.033	1.437
-0.063	-0.238	1.703			-0.059	-0.176	1.706			-0.055	0.137	1.696			-0.049	0.326	1.663			-0.174	0.085	1.740			-0.250	-0.173	1.771			-0.309	-0.442	1.735			-0.320	-0.525	1.718			0.081	0.070	1.660			0.050	-0.033	1.440
-0.063	-0.239	1.703			-0.060	-0.176	1.707			-0.055	0.137	1.697			-0.050	0.326	1.663			-0.182	0.082	1.745			-0.252	-0.175	1.772			-0.310	-0.444	1.736			-0.321	-0.527	1.719			0.081	0.070	1.660			0.066	-0.036	1.449
-0.064	-0.239	1.703			-0.060	-0.176	1.707			-0.055	0.137	1.697			-0.050	0.326	1.663			-0.189	0.079	1.749			-0.253	-0.178	1.774			-0.310	-0.446	1.736			-0.322	-0.529	1.720			0.081	0.070	1.660			0.066	-0.037	1.449
-0.064	-0.239	1.704			-0.060	-0.176	1.707			-0.055	0.137	1.697			-0.050	0.326	1.664			-0.200	0.070	1.756			-0.257	-0.188	1.777			-0.311	-0.448	1.736			-0.322	-0.531	1.721			0.080	0.070	1.660			0.067	-0.037	1.448
-0.064	-0.238	1.704			-0.060	-0.176	1.707			-0.055	0.137	1.697			-0.050	0.326	1.664			-0.207	0.064	1.759			-0.259	-0.194	1.779			-0.311	-0.450	1.737			-0.323	-0.533	1.721			0.080	0.070	1.660			0.067	-0.038	1.437
-0.064	-0.238	1.704			-0.060	-0.176	1.708			-0.055	0.137	1.698			-0.050	0.326	1.664			-0.210	0.061	1.761			-0.261	-0.199	1.780			-0.312	-0.451	1.737			-0.323	-0.534	1.722			0.080	0.069	1.660			0.069	-0.039	1.422
-0.064	-0.238	1.705			-0.060	-0.176	1.708			-0.056	0.137	1.698			-0.050	0.326	1.665			-0.212	0.059	1.762			-0.262	-0.202	1.781			-0.312	-0.452	1.738			-0.324	-0.535	1.722			0.080	0.069	1.660			0.071	-0.040	1.413
-0.064	-0.238	1.705			-0.060	-0.176	1.708			-0.056	0.137	1.698			-0.050	0.326	1.665			-0.214	0.057	1.762			-0.263	-0.204	1.782			-0.312	-0.453	1.738			-0.324	-0.536	1.722			0.079	0.069	1.659			0.074	-0.040	1.406
-0.064	-0.238	1.705			-0.060	-0.176	1.708			-0.056	0.137	1.698			-0.050	0.326	1.666			-0.215	0.055	1.762			-0.264	-0.206	1.783			-0.313	-0.455	1.738			-0.324	-0.537	1.722			0.079	0.069	1.659			0.077	-0.040	1.401
-0.064	-0.238	1.706			-0.060	-0.176	1.709			-0.056	0.137	1.699			-0.051	0.326	1.666			-0.216	0.052	1.762			-0.265	-0.209	1.783			-0.313	-0.456	1.738			-0.324	-0.538	1.723			0.079	0.069	1.660			0.080	-0.039	1.398
-0.064	-0.238	1.706			-0.060	-0.176	1.709			-0.056	0.137	1.699			-0.051	0.326	1.666			-0.217	0.050	1.761			-0.266	-0.211	1.783			-0.313	-0.457	1.738			-0.325	-0.539	1.723			0.079	0.069	1.660			0.083	-0.039	1.396
-0.064	-0.238	1.706			-0.060	-0.176	1.709			-0.056	0.137	1.699			-0.051	0.326	1.667			-0.217	0.048	1.761			-0.267	-0.213	1.784			-0.313	-0.458	1.738			-0.325	-0.540	1.722			0.080	0.070	1.661			0.086	-0.038	1.394
-0.064	-0.238	1.706			-0.061	-0.176	1.709			-0.056	0.137	1.700			-0.051	0.326	1.667			-0.218	0.046	1.760			-0.268	-0.215	1.784			-0.313	-0.459	1.738			-0.325	-0.541	1.722			0.081	0.070	1.662			0.089	-0.038	1.393
-0.065	-0.238	1.707			-0.061	-0.176	1.710			-0.056	0.137	1.700			-0.051	0.326	1.668			-0.218	0.044	1.760			-0.268	-0.216	1.784			-0.314	-0.459	1.738			-0.325	-0.542	1.722			0.082	0.070	1.663			0.092	-0.037	1.392
-0.065	-0.238	1.707			-0.061	-0.176	1.710			-0.056	0.137	1.701			-0.051	0.326	1.668			-0.219	0.043	1.759			-0.269	-0.218	1.783			-0.314	-0.460	1.737			-0.326	-0.543	1.721			0.083	0.071	1.665			0.094	-0.036	1.392
-0.065	-0.238	1.707			-0.061	-0.176	1.710			-0.056	0.137	1.701			-0.051	0.326	1.669			-0.219	0.042	1.759			-0.270	-0.219	1.783			-0.314	-0.460	1.736			-0.326	-0.543	1.719			0.084	0.071	1.666			0.096	-0.036	1.392
-0.065	-0.238	1.708			-0.061	-0.176	1.711			-0.057	0.137	1.702			-0.051	0.326	1.669			-0.219	0.040	1.758			-0.270	-0.220	1.783			-0.315	-0.460	1.735			-0.326	-0.543	1.717			0.085	0.072	1.667			0.098	-0.035	1.392
-0.065	-0.238	1.708			-0.061	-0.176	1.711			-0.057	0.137	1.702			-0.050	0.326	1.670			-0.219	0.039	1.758			-0.271	-0.221	1.783			-0.315	-0.460	1.734			-0.326	-0.543	1.715			0.086	0.072	1.669			0.107	-0.032	1.396
-0.065	-0.238	1.708			-0.061	-0.176	1.711			-0.057	0.137	1.703			-0.050	0.326	1.670			-0.220	0.038	1.757			-0.271	-0.222	1.783			-0.315	-0.460	1.732			-0.327	-0.542	1.713			0.087	0.072	1.669			0.115	-0.035	1.399
-0.065	-0.238	1.709			-0.061	-0.176	1.712			-0.057	0.137	1.703			-0.050	0.326	1.671			-0.220	0.037	1.757			-0.272	-0.223	1.783			-0.316	-0.460	1.731			-0.327	-0.542	1.711			0.087	0.072	1.670			0.119	-0.037	1.400
-0.065	-0.239	1.709			-0.061	-0.176	1.713			-0.057	0.137	1.704			-0.050	0.326	1.672			-0.220	0.037	1.757			-0.272	-0.224	1.783			-0.316	-0.460	1.729			-0.327	-0.542	1.708			0.088	0.072	1.671			0.122	-0.036	1.403
-0.065	-0.239	1.710			-0.061	-0.176	1.713			-0.057	0.137	1.704			-0.050	0.327	1.672			-0.220	0.036	1.757			-0.273	-0.224	1.783			-0.317	-0.460	1.727			-0.327	-0.542	1.707			0.088	0.072	1.671			0.125	-0.035	1.405
-0.065	-0.240	1.711			-0.061	-0.177	1.714			-0.057	0.137	1.705			-0.050	0.327	1.673			-0.220	0.035	1.756			-0.273	-0.225	1.782			-0.317	-0.460	1.726			-0.327	-0.542	1.705			0.088	0.072	1.672			0.127	-0.034	1.408
-0.065	-0.240	1.711			-0.062	-0.177	1.715			-0.057	0.137	1.706			-0.050	0.327	1.674			-0.220	0.035	1.756			-0.273	-0.225	1.782			-0.318	-0.460	1.725			-0.327	-0.542	1.704			0.088	0.072	1.672			0.128	-0.033	1.409
-0.065	-0.241	1.712			-0.062	-0.178	1.715			-0.058	0.137	1.706			-0.050	0.327	1.675			-0.220	0.034	1.756			-0.274	-0.226	1.782			-0.318	-0.461	1.724			-0.327	-0.542	1.703			0.088	0.072	1.672			0.130	-0.032	1.411
-0.065	-0.242	1.713			-0.062	-0.179	1.716			-0.058	0.137	1.707			-0.050	0.327	1.675			-0.220	0.034	1.756			-0.274	-0.226	1.782			-0.318	-0.461	1.723			-0.327	-0.542	1.702			0.089	0.072	1.672			0.131	-0.031	1.413
-0.065	-0.243	1.714			-0.062	-0.179	1.717			-0.058	0.137	1.707			-0.049	0.327	1.676			-0.220	0.033	1.756			-0.274	-0.227	1.782			-0.318	-0.461	1.723			-0.327	-0.542	1.701			0.089	0.072	1.673			0.132	-0.030	1.414
-0.065	-0.243	1.714			-0.062	-0.179	1.718			-0.058	0.138	1.708			-0.049	0.327	1.677			-0.220	0.033	1.756			-0.275	-0.227	1.782			-0.318	-0.461	1.723			-0.327	-0.543	1.701			0.089	0.071	1.673			0.128	-0.032	1.411
-0.066	-0.243	1.715			-0.062	-0.180	1.718			-0.058	0.138	1.709			-0.049	0.327	1.677			-0.220	0.033	1.755			-0.275	-0.228	1.782			-0.318	-0.461	1.722			-0.327	-0.543	1.700			0.089	0.071	1.673			0.124	-0.034	1.409
-0.066	-0.244	1.715			-0.062	-0.180	1.719			-0.058	0.138	1.709			-0.049	0.327	1.678			-0.220	0.032	1.755			-0.275	-0.228	1.782			-0.318	-0.461	1.722			-0.327	-0.543	1.700			0.089	0.071	1.673			0.122	-0.034	1.407
-0.066	-0.244	1.716			-0.062	-0.180	1.719			-0.058	0.138	1.710			-0.049	0.327	1.679			-0.220	0.032	1.755			-0.275	-0.228	1.782			-0.318	-0.461	1.722			-0.327	-0.543	1.701			0.089	0.071	1.673			0.121	-0.035	1.406
-0.066	-0.244	1.716			-0.062	-0.180	1.720			-0.058	0.138	1.710			-0.049	0.327	1.679			-0.220	0.032	1.755			-0.275	-0.229	1.782			-0.318	-0.462	1.722			-0.327	-0.544	1.701			0.089	0.071	1.674			0.121	-0.036	1.406
-0.066	-0.244	1.717			-0.062	-0.180	1.721			-0.059	0.138	1.711			-0.049	0.327	1.680			-0.220	0.031	1.755			-0.275	-0.229	1.782			-0.317	-0.462	1.723			-0.326	-0.544	1.702			0.090	0.070	1.674			0.120	-0.036	1.405
-0.066	-0.244	1.718			-0.062	-0.180	1.721			-0.059	0.138	1.712			-0.049	0.328	1.681			-0.220	0.031	1.755			-0.276	-0.229	1.782			-0.317	-0.463	1.724			-0.326	-0.545	1.703			0.090	0.070	1.675			0.120	-0.036	1.405
-0.066	-0.243	1.718			-0.062	-0.180	1.722			-0.059	0.138	1.712			-0.049	0.328	1.681			-0.220	0.031	1.756			-0.276	-0.229	1.782			-0.317	-0.464	1.724			-0.326	-0.546	1.704			0.090	0.071	1.678			0.120	-0.035	1.407
-0.065	-0.243	1.719			-0.062	-0.180	1.723			-0.059	0.138	1.713			-0.049	0.328	1.682			-0.219	0.031	1.756			-0.276	-0.230	1.782			-0.317	-0.464	1.725			-0.326	-0.547	1.705			0.090	0.073	1.682			0.118	-0.033	1.409
-0.065	-0.243	1.720			-0.062	-0.179	1.723			-0.059	0.138	1.714			-0.049	0.328	1.682			-0.219	0.031	1.756			-0.276	-0.230	1.782			-0.317	-0.465	1.726			-0.326	-0.547	1.706			0.089	0.075	1.687			0.117	-0.031	1.411
-0.065	-0.243	1.720			-0.062	-0.179	1.724			-0.059	0.138	1.714			-0.049	0.328	1.683			-0.219	0.031	1.756			-0.276	-0.230	1.782			-0.317	-0.465	1.726			-0.326	-0.547	1.707			0.088	0.075	1.691			0.116	-0.030	1.413
-0.065	-0.242	1.721			-0.062	-0.179	1.725			-0.059	0.138	1.715			-0.049	0.328	1.684			-0.219	0.031	1.756			-0.276	-0.230	1.783			-0.317	-0.465	1.727			-0.326	-0.547	1.708			0.087	0.073	1.693			0.115	-0.031	1.414
-0.065	-0.242	1.722			-0.062	-0.179	1.725			-0.059	0.138	1.716			-0.049	0.328	1.684			-0.219	0.031	1.757			-0.276	-0.230	1.783			-0.317	-0.465	1.728			-0.326	-0.548	1.709			0.087	0.071	1.695			0.114	-0.031	1.414
-0.065	-0.242	1.722			-0.062	-0.179	1.726			-0.059	0.138	1.717			-0.049	0.328	1.685			-0.219	0.031	1.757			-0.276	-0.230	1.783			-0.317	-0.465	1.728			-0.326	-0.548	1.710			0.086	0.068	1.696			0.134	-0.024	1.456
-0.065	-0.242	1.723			-0.062	-0.178	1.727			-0.059	0.138	1.717			-0.049	0.328	1.686			-0.219	0.031	1.758			-0.276	-0.231	1.783			-0.317	-0.465	1.729			-0.326	-0.548	1.710			0.086	0.066	1.698			0.140	-0.021	1.458
-0.065	-0.241	1.724			-0.062	-0.178	1.728			-0.059	0.138	1.718			-0.049	0.328	1.686			-0.219	0.031	1.758			-0.276	-0.231	1.784			-0.316	-0.465	1.729			-0.326	-0.548	1.711			0.086	0.063	1.699			0.150	-0.018	1.472
-0.065	-0.241	1.724			-0.062	-0.178	1.728			-0.059	0.139	1.719			-0.049	0.328	1.687			-0.219	0.031	1.759			-0.277	-0.231	1.784			-0.317	-0.465	1.730			-0.326	-0.547	1.711			0.086	0.061	1.700			0.162	-0.016	1.471
-0.065	-0.241	1.725			-0.062	-0.178	1.729			-0.060	0.139	1.720			-0.050	0.328	1.688			-0.220	0.031	1.760			-0.277	-0.231	1.784			-0.317	-0.465	1.730			-0.326	-0.547	1.712			0.086	0.058	1.700			0.173	-0.014	1.473
-0.065	-0.240	1.726			-0.062	-0.177	1.730			-0.060	0.139	1.721			-0.050	0.328	1.690			-0.220	0.031	1.761			-0.277	-0.231	1.785			-0.317	-0.465	1.731			-0.326	-0.547	1.712			0.086	0.056	1.701			0.182	-0.014	1.475
-0.065	-0.240	1.727			-0.063	-0.177	1.731			-0.060	0.139	1.722			-0.051	0.328	1.691			-0.220	0.031	1.762			-0.277	-0.231	1.785			-0.317	-0.464	1.731			-0.326	-0.547	1.712			0.086	0.054	1.702			0.193	-0.013	1.480
-0.065	-0.240	1.727			-0.063	-0.177	1.732			-0.061	0.139	1.723			-0.052	0.328	1.692			-0.221	0.031	1.763			-0.277	-0.231	1.786			-0.317	-0.464	1.732			-0.326	-0.547	1.713			0.086	0.052	1.703			0.204	-0.012	1.488
-0.065	-0.240	1.728			-0.063	-0.177	1.733			-0.061	0.139	1.724			-0.052	0.328	1.693			-0.221	0.031	1.763			-0.278	-0.231	1.787			-0.318	-0.465	1.732			-0.326	-0.547	1.713			0.086	0.050	1.703			0.212	-0.011	1.497
-0.066	-0.239	1.729			-0.063	-0.176	1.733			-0.062	0.139	1.724			-0.053	0.328	1.693			-0.221	0.031	1.764			-0.278	-0.231	1.787			-0.318	-0.465	1.733			-0.326	-0.547	1.713			0.087	0.049	1.704			0.220	-0.010	1.509
-0.066	-0.239	1.729			-0.063	-0.176	1.734			-0.062	0.139	1.725			-0.054	0.328	1.694			-0.221	0.031	1.765			-0.278	-0.231	1.788			-0.319	-0.465	1.734			-0.326	-0.547	1.714			0.087	0.047	1.705			0.225	-0.009	1.517
-0.066	-0.239	1.730			-0.063	-0.176	1.735			-0.062	0.139	1.726			-0.054	0.328	1.695			-0.222	0.031	1.766			-0.279	-0.231	1.789			-0.320	-0.465	1.735			-0.327	-0.547	1.715			0.088	0.045	1.705			0.230	-0.009	1.525
-0.066	-0.238	1.731			-0.064	-0.176	1.736			-0.063	0.139	1.727			-0.055	0.328	1.696			-0.222	0.031	1.766			-0.279	-0.231	1.790			-0.320	-0.465	1.736			-0.328	-0.547	1.716			0.088	0.044	1.706			0.235	-0.008	1.531
-0.066	-0.238	1.731			-0.064	-0.175	1.736			-0.063	0.139	1.727			-0.056	0.328	1.697			-0.222	0.031	1.767			-0.280	-0.230	1.790			-0.321	-0.465	1.737			-0.328	-0.548	1.718			0.089	0.043	1.706			0.239	-0.008	1.537
-0.066	-0.238	1.732			-0.064	-0.175	1.737			-0.063	0.139	1.728			-0.056	0.329	1.697			-0.223	0.032	1.768			-0.280	-0.230	1.791			-0.322	-0.465	1.738			-0.329	-0.548	1.719			0.089	0.041	1.707			0.242	-0.008	1.542
-0.066	-0.237	1.733			-0.064	-0.175	1.738			-0.064	0.140	1.729			-0.057	0.329	1.698			-0.223	0.032	1.768			-0.280	-0.230	1.792			-0.322	-0.465	1.739			-0.330	-0.548	1.720			0.090	0.040	1.708			0.245	-0.007	1.546
-0.067	-0.237	1.733			-0.064	-0.175	1.738			-0.064	0.140	1.729			-0.057	0.329	1.698			-0.223	0.032	1.769			-0.281	-0.230	1.792			-0.323	-0.465	1.740			-0.330	-0.548	1.721			0.090	0.039	1.709			0.248	-0.007	1.550
-0.067	-0.237	1.734			-0.065	-0.174	1.739			-0.064	0.140	1.730			-0.058	0.329	1.699			-0.224	0.032	1.769			-0.281	-0.230	1.793			-0.324	-0.465	1.741			-0.331	-0.547	1.722			0.091	0.038	1.709			0.251	-0.007	1.553
-0.067	-0.237	1.734			-0.065	-0.174	1.739			-0.065	0.140	1.730			-0.058	0.329	1.699			-0.224	0.032	1.770			-0.282	-0.230	1.793			-0.324	-0.465	1.742			-0.331	-0.547	1.723			0.091	0.037	1.710			0.253	-0.007	1.556
-0.067	-0.236	1.735			-0.065	-0.174	1.740			-0.065	0.140	1.731			-0.058	0.329	1.700			-0.224	0.032	1.770			-0.282	-0.230	1.794			-0.325	-0.465	1.742			-0.332	-0.547	1.724			0.092	0.036	1.710			0.255	-0.007	1.559
-0.067	-0.236	1.735			-0.065	-0.174	1.740			-0.065	0.140	1.731			-0.059	0.329	1.700			-0.225	0.032	1.770			-0.283	-0.230	1.794			-0.325	-0.465	1.743			-0.332	-0.547	1.725			0.092	0.035	1.711			0.256	-0.007	1.561
-0.067	-0.236	1.736			-0.065	-0.174	1.741			-0.066	0.140	1.732			-0.059	0.329	1.700			-0.225	0.032	1.771			-0.283	-0.229	1.794			-0.326	-0.465	1.743			-0.333	-0.547	1.725			0.092	0.034	1.712			0.258	-0.007	1.564
-0.068	-0.236	1.736			-0.066	-0.173	1.741			-0.066	0.140	1.732			-0.060	0.329	1.701			-0.225	0.032	1.771			-0.284	-0.229	1.795			-0.326	-0.464	1.744			-0.333	-0.547	1.725			0.093	0.034	1.712			0.258	-0.007	1.565
-0.068	-0.236	1.737			-0.066	-0.173	1.742			-0.066	0.140	1.732			-0.060	0.329	1.701			-0.226	0.032	1.771			-0.284	-0.229	1.795			-0.327	-0.464	1.744			-0.334	-0.547	1.725			0.093	0.033	1.713			0.259	-0.007	1.567
-0.068	-0.235	1.737			-0.066	-0.173	1.742			-0.067	0.140	1.733			-0.060	0.329	1.701			-0.226	0.032	1.772			-0.285	-0.229	1.795			-0.327	-0.464	1.744			-0.334	-0.547	1.726			0.093	0.032	1.713			0.258	-0.008	1.567
-0.068	-0.235	1.738			-0.066	-0.173	1.743			-0.067	0.140	1.733			-0.061	0.329	1.702			-0.226	0.032	1.772			-0.285	-0.229	1.796			-0.328	-0.464	1.744			-0.334	-0.546	1.725			0.094	0.032	1.713			0.258	-0.008	1.568
-0.068	-0.235	1.738			-0.066	-0.173	1.743			-0.067	0.140	1.734			-0.061	0.329	1.702			-0.227	0.032	1.772			-0.286	-0.229	1.796			-0.329	-0.463	1.744			-0.335	-0.546	1.725			0.094	0.031	1.714			0.257	-0.009	1.568
-0.068	-0.235	1.738			-0.067	-0.173	1.743			-0.067	0.140	1.734			-0.061	0.328	1.702			-0.227	0.032	1.773			-0.286	-0.229	1.796			-0.329	-0.463	1.744			-0.335	-0.545	1.725			0.094	0.031	1.714			0.256	-0.010	1.568
-0.069	-0.235	1.739			-0.067	-0.173	1.744			-0.068	0.140	1.734			-0.062	0.328	1.703			-0.227	0.033	1.773			-0.287	-0.229	1.797			-0.330	-0.463	1.744			-0.336	-0.545	1.725			0.094	0.030	1.714			0.255	-0.010	1.567
-0.069	-0.235	1.739			-0.067	-0.173	1.744			-0.068	0.140	1.735			-0.062	0.328	1.703			-0.228	0.033	1.773			-0.287	-0.229	1.797			-0.331	-0.462	1.744			-0.336	-0.544	1.725			0.094	0.030	1.715			0.253	-0.011	1.567
-0.069	-0.235	1.739			-0.067	-0.172	1.744			-0.068	0.140	1.735			-0.063	0.328	1.703			-0.228	0.033	1.774			-0.288	-0.229	1.797			-0.331	-0.461	1.744			-0.337	-0.544	1.724			0.094	0.030	1.715			0.252	-0.011	1.566
-0.069	-0.234	1.740			-0.067	-0.172	1.745			-0.069	0.140	1.735			-0.063	0.328	1.703			-0.228	0.033	1.774			-0.288	-0.229	1.797			-0.332	-0.461	1.744			-0.337	-0.543	1.724			0.095	0.029	1.715			0.251	-0.011	1.566
-0.069	-0.234	1.740			-0.068	-0.172	1.745			-0.069	0.140	1.736			-0.064	0.328	1.703			-0.229	0.033	1.774			-0.288	-0.229	1.798			-0.332	-0.461	1.744			-0.338	-0.543	1.724			0.095	0.029	1.715			0.250	-0.012	1.565
-0.069	-0.234	1.740			-0.068	-0.172	1.745			-0.069	0.140	1.736			-0.064	0.328	1.704			-0.229	0.033	1.775			-0.289	-0.229	1.798			-0.333	-0.461	1.744			-0.338	-0.543	1.724			0.095	0.029	1.716			0.248	-0.012	1.564
-0.070	-0.234	1.740			-0.068	-0.172	1.745			-0.070	0.140	1.736			-0.064	0.328	1.704			-0.230	0.033	1.775			-0.289	-0.229	1.798			-0.333	-0.460	1.744			-0.338	-0.543	1.724			0.095	0.028	1.716			0.247	-0.012	1.564
-0.070	-0.234	1.741			-0.068	-0.172	1.746			-0.070	0.140	1.736			-0.065	0.328	1.704			-0.230	0.033	1.775			-0.290	-0.229	1.798			-0.333	-0.460	1.744			-0.338	-0.542	1.724			0.095	0.028	1.716			0.246	-0.013	1.563
-0.070	-0.234	1.741			-0.068	-0.172	1.746			-0.070	0.140	1.737			-0.065	0.328	1.704			-0.230	0.033	1.775			-0.290	-0.229	1.799			-0.334	-0.460	1.745			-0.339	-0.542	1.725			0.095	0.028	1.716			0.245	-0.013	1.562
-0.070	-0.234	1.741			-0.068	-0.172	1.746			-0.070	0.140	1.737			-0.066	0.328	1.704			-0.231	0.033	1.775			-0.290	-0.229	1.799			-0.334	-0.460	1.745			-0.339	-0.542	1.725			0.095	0.027	1.716			0.244	-0.013	1.561
-0.070	-0.234	1.741			-0.069	-0.172	1.746			-0.071	0.140	1.737			-0.066	0.328	1.704			-0.231	0.033	1.776			-0.291	-0.229	1.799			-0.334	-0.460	1.745			-0.339	-0.542	1.725			0.095	0.027	1.716			0.243	-0.013	1.561
-0.070	-0.234	1.741			-0.069	-0.172	1.746			-0.071	0.140	1.737			-0.067	0.328	1.704			-0.232	0.033	1.776			-0.291	-0.229	1.799			-0.335	-0.460	1.745			-0.340	-0.542	1.726			0.095	0.027	1.717			0.243	-0.013	1.560
-0.071	-0.234	1.742			-0.069	-0.172	1.747			-0.071	0.140	1.737			-0.067	0.328	1.704			-0.232	0.033	1.776			-0.291	-0.229	1.799			-0.335	-0.460	1.745			-0.340	-0.543	1.726			0.095	0.027	1.717			0.242	-0.014	1.560
-0.071	-0.234	1.742			-0.069	-0.172	1.747			-0.071	0.140	1.737			-0.067	0.328	1.705			-0.232	0.033	1.776			-0.292	-0.228	1.800			-0.335	-0.460	1.745			-0.340	-0.543	1.726			0.095	0.027	1.717			0.241	-0.014	1.559
-0.071	-0.234	1.742			-0.069	-0.172	1.747			-0.072	0.140	1.737			-0.068	0.328	1.705			-0.233	0.033	1.777			-0.292	-0.228	1.800			-0.335	-0.460	1.746			-0.341	-0.543	1.727			0.095	0.027	1.717			0.240	-0.014	1.558
-0.071	-0.234	1.742			-0.069	-0.172	1.747			-0.072	0.140	1.738			-0.068	0.328	1.705			-0.233	0.033	1.777			-0.292	-0.228	1.800			-0.336	-0.460	1.746			-0.341	-0.543	1.727			0.095	0.027	1.717			0.240	-0.014	1.558
-0.071	-0.234	1.742			-0.070	-0.172	1.747			-0.072	0.140	1.738			-0.068	0.328	1.705			-0.233	0.033	1.777			-0.293	-0.228	1.800			-0.336	-0.460	1.746			-0.341	-0.543	1.727			0.095	0.026	1.717			0.239	-0.014	1.558
-0.071	-0.233	1.742			-0.070	-0.172	1.747			-0.072	0.140	1.738			-0.069	0.328	1.705			-0.234	0.033	1.777			-0.293	-0.228	1.800			-0.336	-0.461	1.746			-0.341	-0.543	1.728			0.095	0.026	1.717			0.239	-0.015	1.558
-0.071	-0.233	1.742			-0.070	-0.171	1.747			-0.072	0.140	1.738			-0.069	0.328	1.705			-0.234	0.033	1.777			-0.293	-0.228	1.800			-0.336	-0.461	1.746			-0.341	-0.544	1.728			0.095	0.026	1.717			0.238	-0.015	1.557
-0.072	-0.233	1.743			-0.070	-0.171	1.747			-0.073	0.140	1.738			-0.069	0.328	1.705			-0.234	0.033	1.777			-0.293	-0.228	1.801			-0.336	-0.461	1.746			-0.342	-0.544	1.728			0.095	0.026	1.717			0.238	-0.015	1.557
-0.072	-0.233	1.743			-0.070	-0.171	1.748			-0.073	0.140	1.738			-0.070	0.327	1.705			-0.235	0.033	1.778			-0.293	-0.229	1.801			-0.336	-0.461	1.747			-0.342	-0.544	1.728			0.095	0.026	1.717			0.237	-0.015	1.557
-0.072	-0.233	1.743			-0.070	-0.171	1.748			-0.073	0.139	1.738			-0.070	0.327	1.705			-0.235	0.033	1.778			-0.294	-0.229	1.801			-0.337	-0.461	1.747			-0.342	-0.544	1.729			0.095	0.026	1.717			0.237	-0.015	1.556
-0.072	-0.233	1.743			-0.071	-0.171	1.748			-0.073	0.139	1.738			-0.070	0.327	1.705			-0.235	0.033	1.778			-0.294	-0.229	1.801			-0.337	-0.461	1.747			-0.342	-0.544	1.729			0.095	0.026	1.717			0.237	-0.015	1.556
-0.072	-0.233	1.743			-0.071	-0.171	1.748			-0.073	0.139	1.738			-0.070	0.327	1.705			-0.235	0.033	1.778			-0.294	-0.229	1.801			-0.337	-0.461	1.747			-0.342	-0.544	1.729			0.095	0.026	1.717			0.236	-0.015	1.556
-0.072	-0.233	1.743			-0.071	-0.171	1.748			-0.073	0.139	1.738			-0.071	0.327	1.705			-0.235	0.033	1.778			-0.294	-0.229	1.801			-0.337	-0.461	1.747			-0.342	-0.544	1.729			0.095	0.026	1.717			0.236	-0.015	1.556
-0.072	-0.233	1.743			-0.071	-0.171	1.748			-0.074	0.139	1.738			-0.071	0.327	1.705			-0.236	0.033	1.778			-0.294	-0.229	1.801			-0.337	-0.461	1.747			-0.342	-0.544	1.729			0.095	0.026	1.717			0.236	-0.016	1.556
-0.072	-0.233	1.743			-0.071	-0.171	1.748			-0.074	0.139	1.739			-0.071	0.327	1.705			-0.236	0.033	1.778			-0.294	-0.229	1.801			-0.337	-0.461	1.747			-0.342	-0.544	1.729			0.095	0.026	1.717			0.235	-0.016	1.556
-0.072	-0.233	1.743			-0.071	-0.171	1.748			-0.074	0.139	1.739			-0.071	0.327	1.705			-0.236	0.033	1.778			-0.295	-0.229	1.801			-0.337	-0.462	1.747			-0.342	-0.545	1.729			0.095	0.026	1.717			0.235	-0.016	1.555
-0.073	-0.233	1.743			-0.071	-0.171	1.748			-0.074	0.139	1.739			-0.071	0.327	1.705			-0.236	0.033	1.778			-0.295	-0.229	1.802			-0.337	-0.462	1.747			-0.342	-0.545	1.729			0.095	0.026	1.717			0.235	-0.016	1.555
-0.073	-0.233	1.743			-0.071	-0.171	1.748			-0.074	0.139	1.739			-0.072	0.327	1.705			-0.236	0.033	1.779			-0.295	-0.229	1.802			-0.337	-0.462	1.747			-0.342	-0.545	1.729			0.095	0.026	1.717			0.235	-0.016	1.555
-0.073	-0.233	1.744			-0.071	-0.171	1.748			-0.074	0.139	1.739			-0.072	0.327	1.705			-0.236	0.033	1.779			-0.295	-0.229	1.802			-0.337	-0.462	1.747			-0.342	-0.545	1.729			0.095	0.027	1.717			0.235	-0.016	1.555
-0.073	-0.233	1.744			-0.071	-0.171	1.748			-0.074	0.139	1.739			-0.072	0.327	1.705			-0.237	0.033	1.779			-0.295	-0.229	1.802			-0.337	-0.462	1.747			-0.342	-0.545	1.729			0.095	0.027	1.717			0.234	-0.016	1.555
-0.073	-0.233	1.744			-0.072	-0.171	1.748			-0.074	0.139	1.739			-0.072	0.327	1.705			-0.237	0.033	1.779			-0.295	-0.229	1.802			-0.337	-0.462	1.747			-0.342	-0.545	1.730			0.095	0.027	1.717			0.234	-0.016	1.555
-0.073	-0.233	1.744			-0.072	-0.171	1.748			-0.075	0.139	1.739			-0.072	0.327	1.705			-0.237	0.033	1.779			-0.295	-0.229	1.802			-0.337	-0.462	1.747			-0.342	-0.545	1.730			0.095	0.027	1.717			0.234	-0.016	1.555
-0.073	-0.233	1.744			-0.072	-0.171	1.748			-0.075	0.139	1.739			-0.072	0.327	1.705			-0.237	0.033	1.779			-0.295	-0.229	1.802			-0.337	-0.461	1.748			-0.342	-0.544	1.730			0.094	0.027	1.717			0.234	-0.016	1.555
-0.073	-0.233	1.744			-0.072	-0.171	1.748			-0.075	0.139	1.739			-0.072	0.327	1.705			-0.237	0.033	1.779			-0.295	-0.229	1.802			-0.337	-0.461	1.748			-0.342	-0.544	1.730			0.094	0.027	1.717			0.234	-0.016	1.555
-0.073	-0.233	1.744			-0.072	-0.171	1.748			-0.075	0.139	1.739			-0.072	0.327	1.705			-0.237	0.033	1.779			-0.295	-0.229	1.802			-0.337	-0.461	1.748			-0.342	-0.544	1.730			0.094	0.027	1.717			0.234	-0.016	1.555
-0.073	-0.233	1.744			-0.072	-0.171	1.749			-0.075	0.139	1.739			-0.073	0.327	1.705			-0.237	0.033	1.779			-0.295	-0.229	1.802			-0.336	-0.460	1.748			-0.342	-0.543	1.730			0.094	0.027	1.717			0.234	-0.016	1.555
-0.073	-0.233	1.744			-0.072	-0.171	1.749			-0.075	0.139	1.739			-0.073	0.327	1.705			-0.237	0.033	1.779			-0.295	-0.229	1.802			-0.336	-0.460	1.749			-0.342	-0.543	1.730			0.094	0.027	1.717			0.234	-0.016	1.554
-0.073	-0.233	1.744			-0.072	-0.171	1.749			-0.075	0.139	1.739			-0.073	0.327	1.705			-0.237	0.033	1.779			-0.295	-0.229	1.803			-0.336	-0.460	1.749			-0.342	-0.543	1.730			0.094	0.027	1.717			0.233	-0.016	1.554
-0.073	-0.233	1.744			-0.072	-0.171	1.749			-0.075	0.139	1.739			-0.073	0.327	1.705			-0.238	0.033	1.779			-0.295	-0.229	1.803			-0.336	-0.460	1.749			-0.342	-0.543	1.730			0.094	0.027	1.717			0.233	-0.016	1.554
-0.073	-0.233	1.744			-0.072	-0.171	1.749			-0.075	0.139	1.739			-0.073	0.327	1.705			-0.238	0.033	1.780			-0.295	-0.229	1.803			-0.336	-0.460	1.749			-0.342	-0.543	1.730			0.094	0.027	1.717			0.233	-0.016	1.554
-0.073	-0.233	1.744			-0.072	-0.171	1.749			-0.075	0.139	1.739			-0.073	0.327	1.705			-0.238	0.033	1.780			-0.295	-0.229	1.803			-0.336	-0.460	1.749			-0.342	-0.543	1.731			0.094	0.027	1.718			0.233	-0.016	1.554
-0.073	-0.233	1.744			-0.072	-0.171	1.749			-0.075	0.139	1.740			-0.073	0.327	1.705			-0.238	0.033	1.780			-0.295	-0.229	1.803			-0.336	-0.460	1.749			-0.342	-0.543	1.731			0.094	0.027	1.718			0.233	-0.016	1.554
-0.073	-0.233	1.744			-0.072	-0.171	1.749			-0.075	0.139	1.740			-0.073	0.327	1.705			-0.238	0.033	1.780			-0.295	-0.229	1.803			-0.335	-0.460	1.750			-0.342	-0.543	1.731			0.094	0.027	1.718			0.233	-0.016	1.554
-0.073	-0.233	1.744			-0.072	-0.171	1.749			-0.075	0.139	1.740			-0.073	0.327	1.705			-0.238	0.033	1.780			-0.295	-0.229	1.803			-0.335	-0.460	1.750			-0.342	-0.542	1.731			0.094	0.027	1.718			0.233	-0.016	1.554
-0.074	-0.233	1.744			-0.072	-0.171	1.749			-0.075	0.139	1.740			-0.073	0.327	1.705			-0.238	0.033	1.780			-0.295	-0.229	1.803			-0.335	-0.459	1.750			-0.342	-0.542	1.731			0.094	0.027	1.718			0.233	-0.016	1.554
-0.074	-0.233	1.745			-0.072	-0.171	1.749			-0.075	0.139	1.740			-0.073	0.327	1.705			-0.238	0.033	1.780			-0.295	-0.229	1.804			-0.335	-0.459	1.750			-0.341	-0.542	1.731			0.094	0.027	1.718			0.233	-0.017	1.554
-0.074	-0.233	1.745			-0.072	-0.171	1.749			-0.075	0.139	1.740			-0.073	0.327	1.705			-0.238	0.033	1.780			-0.295	-0.229	1.804			-0.335	-0.459	1.750			-0.341	-0.542	1.731			0.094	0.027	1.718			0.233	-0.017	1.554
-0.074	-0.233	1.745			-0.072	-0.171	1.749			-0.075	0.139	1.740			-0.073	0.327	1.705			-0.238	0.033	1.780			-0.295	-0.229	1.804			-0.335	-0.459	1.751			-0.341	-0.542	1.731			0.094	0.027	1.718			0.233	-0.017	1.554
-0.074	-0.233	1.745			-0.072	-0.171	1.749			-0.075	0.139	1.740			-0.073	0.327	1.705			-0.238	0.033	1.780			-0.295	-0.229	1.804			-0.334	-0.459	1.751			-0.341	-0.542	1.731			0.094	0.028	1.718			0.233	-0.017	1.554
-0.074	-0.233	1.745			-0.072	-0.171	1.750			-0.075	0.139	1.740			-0.073	0.327	1.705			-0.238	0.033	1.781			-0.295	-0.229	1.804			-0.334	-0.459	1.751			-0.341	-0.542	1.731			0.094	0.028	1.718			0.233	-0.017	1.554
-0.074	-0.233	1.745			-0.072	-0.171	1.750			-0.075	0.139	1.740			-0.073	0.327	1.706			-0.238	0.033	1.781			-0.295	-0.229	1.804			-0.334	-0.459	1.751			-0.341	-0.542	1.731			0.094	0.028	1.718			0.233	-0.017	1.554
-0.074	-0.233	1.745			-0.072	-0.171	1.750			-0.075	0.139	1.740			-0.073	0.327	1.706			-0.238	0.033	1.781			-0.295	-0.229	1.804			-0.334	-0.459	1.751			-0.341	-0.542	1.731			0.094	0.028	1.718			0.233	-0.017	1.554
-0.074	-0.233	1.745			-0.072	-0.171	1.750			-0.075	0.139	1.741			-0.073	0.327	1.706			-0.238	0.033	1.781			-0.294	-0.229	1.804			-0.333	-0.459	1.751			-0.341	-0.542	1.731			0.094	0.028	1.718			0.233	-0.017	1.554
-0.074	-0.233	1.745			-0.072	-0.171	1.750			-0.075	0.139	1.741			-0.073	0.327	1.706			-0.238	0.033	1.781			-0.294	-0.229	1.805			-0.333	-0.460	1.751			-0.341	-0.542	1.731			0.094	0.028	1.718			0.232	-0.017	1.554
-0.074	-0.233	1.745			-0.072	-0.171	1.750			-0.075	0.139	1.741			-0.073	0.327	1.706			-0.238	0.033	1.781			-0.294	-0.229	1.805			-0.333	-0.460	1.751			-0.340	-0.543	1.731			0.094	0.028	1.719			0.232	-0.017	1.553
-0.074	-0.233	1.745			-0.072	-0.171	1.750			-0.075	0.139	1.741			-0.073	0.327	1.706			-0.237	0.033	1.781			-0.294	-0.229	1.805			-0.333	-0.461	1.751			-0.340	-0.543	1.731			0.094	0.028	1.719			0.230	-0.017	1.552
-0.074	-0.233	1.745			-0.072	-0.171	1.750			-0.075	0.139	1.741			-0.073	0.327	1.706			-0.237	0.033	1.781			-0.294	-0.229	1.805			-0.332	-0.461	1.751			-0.340	-0.544	1.731			0.094	0.028	1.719			0.228	-0.017	1.550
-0.074	-0.233	1.745			-0.072	-0.171	1.750			-0.075	0.139	1.741			-0.073	0.327	1.706			-0.237	0.033	1.781			-0.294	-0.229	1.805			-0.332	-0.462	1.751			-0.340	-0.544	1.731			0.094	0.028	1.719			0.224	-0.017	1.547
-0.074	-0.233	1.745			-0.072	-0.171	1.750			-0.075	0.139	1.741			-0.073	0.327	1.706			-0.237	0.033	1.781			-0.293	-0.229	1.805			-0.332	-0.462	1.751			-0.339	-0.544	1.731			0.094	0.028	1.719			0.220	-0.017	1.544
-0.074	-0.233	1.745			-0.072	-0.172	1.750			-0.075	0.139	1.741			-0.073	0.327	1.706			-0.237	0.033	1.781			-0.293	-0.229	1.805			-0.331	-0.462	1.750			-0.339	-0.544	1.731			0.094	0.028	1.719			0.215	-0.017	1.541
-0.073	-0.233	1.745			-0.072	-0.172	1.750			-0.075	0.139	1.741			-0.073	0.327	1.706			-0.236	0.033	1.781			-0.293	-0.229	1.805			-0.331	-0.462	1.750			-0.338	-0.544	1.730			0.094	0.028	1.719			0.212	-0.018	1.538
-0.073	-0.233	1.745			-0.072	-0.172	1.750			-0.075	0.139	1.741			-0.072	0.327	1.706			-0.236	0.033	1.781			-0.292	-0.229	1.804			-0.330	-0.461	1.750			-0.338	-0.544	1.730			0.094	0.029	1.719			0.208	-0.018	1.536
-0.073	-0.233	1.745			-0.072	-0.172	1.750			-0.075	0.139	1.741			-0.072	0.327	1.706			-0.236	0.033	1.781			-0.292	-0.230	1.804			-0.329	-0.461	1.749			-0.337	-0.543	1.729			0.094	0.029	1.719			0.205	-0.018	1.534
-0.073	-0.234	1.745			-0.072	-0.172	1.750			-0.074	0.139	1.741			-0.072	0.327	1.706			-0.236	0.033	1.781			-0.291	-0.230	1.804			-0.328	-0.459	1.749			-0.336	-0.542	1.729			0.093	0.029	1.718			0.202	-0.018	1.532
-0.073	-0.234	1.745			-0.072	-0.172	1.750			-0.074	0.139	1.741			-0.072	0.327	1.707			-0.235	0.033	1.781			-0.291	-0.230	1.804			-0.327	-0.458	1.748			-0.335	-0.540	1.728			0.092	0.030	1.718			0.199	-0.017	1.530
-0.073	-0.234	1.745			-0.072	-0.172	1.750			-0.074	0.139	1.741			-0.072	0.327	1.707			-0.235	0.033	1.781			-0.290	-0.230	1.804			-0.326	-0.457	1.748			-0.334	-0.539	1.728			0.090	0.031	1.718			0.196	-0.016	1.529
-0.073	-0.234	1.745			-0.071	-0.172	1.750			-0.074	0.140	1.741			-0.072	0.327	1.707			-0.234	0.033	1.781			-0.289	-0.230	1.803			-0.325	-0.456	1.747			-0.333	-0.539	1.727			0.085	0.037	1.718			0.191	-0.012	1.527
-0.072	-0.234	1.745			-0.071	-0.172	1.750			-0.073	0.140	1.740			-0.072	0.328	1.707			-0.234	0.033	1.781			-0.288	-0.230	1.803			-0.323	-0.456	1.747			-0.332	-0.538	1.727			0.079	0.043	1.719			0.185	-0.008	1.526
-0.072	-0.235	1.744			-0.071	-0.172	1.749			-0.073	0.140	1.740			-0.071	0.328	1.706			-0.234	0.033	1.781			-0.288	-0.230	1.803			-0.322	-0.456	1.746			-0.331	-0.538	1.726			0.073	0.050	1.719			0.179	-0.003	1.525
-0.072	-0.235	1.744			-0.071	-0.173	1.749			-0.073	0.140	1.739			-0.071	0.328	1.706			-0.233	0.033	1.780			-0.287	-0.230	1.802			-0.321	-0.455	1.746			-0.331	-0.537	1.726			0.068	0.055	1.719			0.174	0.001	1.525
-0.072	-0.235	1.743			-0.070	-0.173	1.749			-0.072	0.140	1.739			-0.071	0.328	1.706			-0.233	0.033	1.780			-0.286	-0.230	1.802			-0.320	-0.455	1.746			-0.330	-0.537	1.726			0.065	0.057	1.719			0.170	0.004	1.524
-0.071	-0.236	1.743			-0.070	-0.173	1.748			-0.072	0.140	1.738			-0.071	0.328	1.706			-0.232	0.033	1.780			-0.286	-0.230	1.801			-0.320	-0.455	1.746			-0.329	-0.537	1.725			0.063	0.059	1.719			0.166	0.007	1.523
-0.071	-0.236	1.742			-0.070	-0.174	1.747			-0.071	0.140	1.737			-0.071	0.328	1.705			-0.232	0.033	1.779			-0.285	-0.230	1.801			-0.319	-0.455	1.745			-0.329	-0.537	1.725			0.061	0.061	1.719			0.163	0.010	1.522
-0.071	-0.237	1.742			-0.069	-0.174	1.746			-0.071	0.140	1.736			-0.071	0.328	1.704			-0.231	0.033	1.778			-0.284	-0.230	1.800			-0.318	-0.454	1.745			-0.328	-0.537	1.725			0.059	0.062	1.719			0.160	0.012	1.521
-0.071	-0.237	1.741			-0.069	-0.175	1.745			-0.070	0.140	1.734			-0.070	0.328	1.703			-0.231	0.033	1.778			-0.284	-0.230	1.800			-0.318	-0.455	1.745			-0.328	-0.536	1.724			0.058	0.064	1.719			0.157	0.014	1.521
-0.070	-0.238	1.740			-0.069	-0.175	1.744			-0.070	0.140	1.733			-0.070	0.328	1.701			-0.230	0.033	1.777			-0.283	-0.230	1.799			-0.317	-0.455	1.745			-0.327	-0.536	1.724			0.056	0.065	1.718			0.155	0.015	1.520
-0.070	-0.238	1.739			-0.069	-0.176	1.743			-0.070	0.140	1.731			-0.070	0.328	1.700			-0.230	0.033	1.776			-0.282	-0.230	1.799			-0.317	-0.455	1.744			-0.327	-0.537	1.724			0.054	0.066	1.718			0.153	0.017	1.519
-0.070	-0.239	1.738			-0.068	-0.176	1.741			-0.069	0.140	1.730			-0.070	0.329	1.698			-0.229	0.033	1.775			-0.282	-0.230	1.798			-0.316	-0.455	1.744			-0.327	-0.537	1.724			0.053	0.068	1.717			0.151	0.018	1.518
-0.070	-0.239	1.737			-0.068	-0.176	1.740			-0.069	0.140	1.728			-0.070	0.329	1.696			-0.229	0.033	1.774			-0.281	-0.230	1.798			-0.316	-0.454	1.744			-0.326	-0.536	1.723			0.051	0.069	1.716			0.149	0.019	1.517
-0.069	-0.240	1.736			-0.068	-0.177	1.738			-0.069	0.140	1.727			-0.070	0.329	1.694			-0.228	0.033	1.773			-0.281	-0.230	1.797			-0.315	-0.463	1.740			-0.326	-0.538	1.722			0.049	0.069	1.715			0.147	0.020	1.517
-0.069	-0.240	1.735			-0.068	-0.177	1.737			-0.068	0.140	1.725			-0.070	0.329	1.693			-0.228	0.033	1.772			-0.280	-0.230	1.796			-0.315	-0.464	1.739			-0.325	-0.540	1.722			0.047	0.070	1.713			0.146	0.021	1.516
-0.069	-0.241	1.734			-0.068	-0.178	1.735			-0.068	0.140	1.724			-0.070	0.329	1.691			-0.228	0.033	1.771			-0.280	-0.230	1.795			-0.314	-0.465	1.738			-0.325	-0.541	1.721			0.046	0.071	1.713			0.144	0.022	1.515
-0.069	-0.241	1.733			-0.067	-0.178	1.734			-0.068	0.140	1.722			-0.070	0.329	1.689			-0.227	0.033	1.770			-0.279	-0.230	1.794			-0.313	-0.464	1.737			-0.324	-0.541	1.721			0.045	0.072	1.712			0.124	0.008	1.467
-0.069	-0.241	1.732			-0.067	-0.178	1.733			-0.067	0.140	1.721			-0.070	0.329	1.688			-0.227	0.033	1.769			-0.279	-0.230	1.793			-0.313	-0.464	1.737			-0.324	-0.541	1.720			0.053	0.078	1.708			0.120	0.005	1.451
-0.068	-0.241	1.731			-0.067	-0.178	1.731			-0.067	0.140	1.720			-0.070	0.329	1.687			-0.227	0.033	1.768			-0.278	-0.230	1.793			-0.312	-0.463	1.736			-0.323	-0.541	1.720			0.062	0.082	1.704			0.118	0.002	1.438
-0.068	-0.241	1.730			-0.067	-0.178	1.730			-0.067	0.140	1.719			-0.070	0.329	1.685			-0.226	0.033	1.767			-0.278	-0.230	1.792			-0.312	-0.463	1.736			-0.323	-0.541	1.720			0.067	0.084	1.701			0.116	0.000	1.430
-0.068	-0.241	1.729			-0.067	-0.178	1.728			-0.067	0.140	1.717			-0.070	0.329	1.684			-0.226	0.033	1.766			-0.277	-0.230	1.791			-0.312	-0.463	1.735			-0.323	-0.540	1.719			0.071	0.086	1.698			0.114	-0.002	1.423
-0.068	-0.241	1.728			-0.066	-0.178	1.727			-0.066	0.140	1.716			-0.070	0.329	1.683			-0.226	0.033	1.765			-0.277	-0.230	1.790			-0.311	-0.462	1.734			-0.322	-0.540	1.719			0.074	0.087	1.695			0.112	-0.005	1.417
-0.068	-0.241	1.727			-0.066	-0.178	1.726			-0.066	0.140	1.715			-0.070	0.329	1.682			-0.225	0.033	1.764			-0.276	-0.230	1.789			-0.311	-0.462	1.734			-0.322	-0.540	1.718			0.077	0.087	1.692			0.107	-0.008	1.410
-0.067	-0.240	1.726			-0.066	-0.177	1.725			-0.066	0.141	1.714			-0.070	0.329	1.682			-0.225	0.033	1.763			-0.276	-0.230	1.789			-0.310	-0.461	1.733			-0.322	-0.539	1.717			0.079	0.086	1.689			0.103	-0.011	1.404
-0.067	-0.240	1.725			-0.066	-0.177	1.724			-0.066	0.141	1.714			-0.070	0.329	1.681			-0.225	0.033	1.763			-0.276	-0.230	1.788			-0.310	-0.461	1.733			-0.321	-0.539	1.717			0.080	0.086	1.686			0.099	-0.014	1.399
-0.067	-0.240	1.725			-0.066	-0.177	1.723			-0.065	0.141	1.713			-0.070	0.329	1.680			-0.224	0.033	1.762			-0.275	-0.230	1.787			-0.310	-0.460	1.732			-0.321	-0.539	1.716			0.081	0.085	1.684			0.095	-0.016	1.395
-0.067	-0.240	1.724			-0.066	-0.177	1.723			-0.065	0.141	1.712			-0.070	0.329	1.680			-0.224	0.033	1.762			-0.275	-0.230	1.787			-0.309	-0.459	1.732			-0.321	-0.538	1.716			0.082	0.084	1.682			0.091	-0.018	1.391
-0.067	-0.240	1.724			-0.066	-0.177	1.722			-0.065	0.141	1.711			-0.070	0.329	1.679			-0.224	0.033	1.761			-0.275	-0.230	1.786			-0.309	-0.459	1.732			-0.320	-0.538	1.715			0.082	0.083	1.680			0.088	-0.020	1.388
-0.067	-0.240	1.723			-0.065	-0.177	1.721			-0.065	0.141	1.711			-0.070	0.329	1.679			-0.224	0.033	1.761			-0.274	-0.230	1.786			-0.309	-0.459	1.731			-0.320	-0.538	1.715			0.082	0.082	1.679			0.084	-0.022	1.385
-0.067	-0.240	1.723			-0.065	-0.177	1.721			-0.065	0.141	1.710			-0.070	0.329	1.678			-0.225	0.032	1.762			-0.274	-0.231	1.786			-0.309	-0.459	1.731			-0.320	-0.538	1.715			0.082	0.081	1.677			0.081	-0.024	1.383
-0.066	-0.240	1.722			-0.065	-0.177	1.720			-0.064	0.142	1.710			-0.070	0.329	1.678			-0.226	0.030	1.763			-0.274	-0.233	1.786			-0.309	-0.459	1.731			-0.320	-0.538	1.715			0.083	0.081	1.676			0.079	-0.025	1.382
-0.066	-0.240	1.722			-0.065	-0.177	1.720			-0.064	0.142	1.710			-0.069	0.329	1.678			-0.228	0.028	1.766			-0.274	-0.234	1.786			-0.309	-0.459	1.731			-0.320	-0.538	1.714			0.083	0.080	1.675			0.079	-0.029	1.385
-0.066	-0.240	1.722			-0.065	-0.177	1.719			-0.064	0.142	1.709			-0.069	0.329	1.677			-0.230	0.025	1.769			-0.274	-0.235	1.786			-0.309	-0.459	1.731			-0.320	-0.539	1.715			0.083	0.080	1.675			0.079	-0.031	1.387
-0.066	-0.240	1.721			-0.065	-0.177	1.719			-0.064	0.142	1.709			-0.069	0.329	1.677			-0.233	0.022	1.772			-0.274	-0.236	1.787			-0.309	-0.460	1.732			-0.320	-0.540	1.715			0.083	0.079	1.674			0.079	-0.033	1.389
-0.066	-0.240	1.721			-0.065	-0.177	1.719			-0.064	0.142	1.709			-0.069	0.329	1.678			-0.236	0.019	1.776			-0.273	-0.238	1.788			-0.310	-0.459	1.734			-0.320	-0.539	1.717			0.083	0.079	1.674			0.080	-0.035	1.391
-0.066	-0.240	1.721			-0.065	-0.177	1.718			-0.064	0.142	1.709			-0.070	0.329	1.678			-0.240	0.015	1.781			-0.273	-0.239	1.790			-0.310	-0.459	1.737			-0.320	-0.539	1.718			0.082	0.078	1.673			0.079	-0.036	1.393
-0.066	-0.240	1.721			-0.065	-0.177	1.718			-0.064	0.142	1.710			-0.070	0.329	1.679			-0.243	0.012	1.785			-0.273	-0.240	1.791			-0.310	-0.457	1.741			-0.320	-0.537	1.722			0.082	0.078	1.673			0.077	-0.037	1.396
-0.066	-0.240	1.721			-0.065	-0.177	1.719			-0.064	0.142	1.711			-0.070	0.330	1.681			-0.246	0.009	1.789			-0.273	-0.241	1.793			-0.310	-0.455	1.744			-0.320	-0.536	1.725			0.082	0.077	1.673			0.076	-0.037	1.401
-0.066	-0.240	1.721			-0.064	-0.176	1.719			-0.064	0.142	1.712			-0.070	0.330	1.682			-0.249	0.006	1.793			-0.273	-0.242	1.795			-0.310	-0.455	1.747			-0.320	-0.536	1.727			0.081	0.076	1.674			0.074	-0.037	1.404
-0.066	-0.240	1.721			-0.064	-0.176	1.720			-0.064	0.142	1.714			-0.070	0.330	1.684			-0.252	0.002	1.797			-0.273	-0.243	1.798			-0.310	-0.455	1.750			-0.321	-0.536	1.730			0.080	0.075	1.674			0.072	-0.037	1.408
-0.066	-0.240	1.721			-0.064	-0.176	1.721			-0.064	0.142	1.716			-0.071	0.331	1.687			-0.255	-0.003	1.802			-0.273	-0.244	1.800			-0.310	-0.453	1.754			-0.321	-0.534	1.734			0.080	0.075	1.675			0.071	-0.037	1.411
-0.066	-0.239	1.722			-0.064	-0.176	1.722			-0.064	0.142	1.718			-0.071	0.331	1.689			-0.258	-0.007	1.807			-0.273	-0.245	1.802			-0.310	-0.452	1.757			-0.321	-0.533	1.737			0.079	0.074	1.676			0.069	-0.037	1.414
-0.066	-0.239	1.722			-0.064	-0.175	1.724			-0.064	0.142	1.720			-0.072	0.331	1.692			-0.259	-0.002	1.811			-0.273	-0.245	1.805			-0.310	-0.451	1.759			-0.321	-0.533	1.740			0.078	0.073	1.677			0.068	-0.037	1.417
-0.066	-0.239	1.723			-0.064	-0.175	1.726			-0.065	0.143	1.723			-0.072	0.332	1.695			-0.260	0.002	1.814			-0.273	-0.245	1.807			-0.310	-0.451	1.762			-0.321	-0.532	1.742			0.077	0.073	1.678			0.067	-0.036	1.420
-0.066	-0.238	1.725			-0.064	-0.175	1.729			-0.065	0.143	1.725			-0.073	0.332	1.698			-0.260	0.006	1.816			-0.273	-0.245	1.809			-0.310	-0.450	1.764			-0.322	-0.532	1.745			0.076	0.072	1.680			0.065	-0.036	1.424
-0.066	-0.238	1.726			-0.064	-0.174	1.731			-0.065	0.143	1.728			-0.073	0.332	1.701			-0.261	0.007	1.818			-0.273	-0.245	1.812			-0.311	-0.450	1.767			-0.322	-0.532	1.747			0.075	0.071	1.681			0.065	-0.035	1.429
-0.066	-0.238	1.727			-0.064	-0.174	1.733			-0.066	0.143	1.731			-0.073	0.332	1.705			-0.262	0.008	1.819			-0.273	-0.245	1.814			-0.311	-0.450	1.769			-0.322	-0.532	1.749			0.074	0.071	1.683			0.064	-0.034	1.433
-0.067	-0.237	1.729			-0.064	-0.174	1.736			-0.066	0.143	1.733			-0.074	0.332	1.708			-0.262	0.008	1.821			-0.273	-0.245	1.816			-0.311	-0.450	1.770			-0.323	-0.532	1.751			0.073	0.070	1.685			0.063	-0.034	1.437
-0.067	-0.237	1.730			-0.064	-0.173	1.739			-0.066	0.143	1.736			-0.074	0.333	1.711			-0.266	-0.005	1.828			-0.273	-0.246	1.819			-0.311	-0.450	1.772			-0.323	-0.532	1.753			0.072	0.070	1.687			0.063	-0.033	1.441
-0.067	-0.236	1.732			-0.064	-0.173	1.741			-0.067	0.143	1.739			-0.075	0.333	1.714			-0.268	-0.013	1.833			-0.273	-0.246	1.821			-0.312	-0.450	1.774			-0.323	-0.532	1.755			0.072	0.070	1.689			0.062	-0.033	1.444
-0.068	-0.236	1.733			-0.064	-0.173	1.744			-0.067	0.143	1.742			-0.075	0.333	1.717			-0.270	-0.018	1.836			-0.273	-0.247	1.823			-0.312	-0.450	1.775			-0.323	-0.532	1.756			0.071	0.070	1.692			0.062	-0.032	1.447
-0.068	-0.236	1.735			-0.064	-0.173	1.747			-0.067	0.143	1.744			-0.075	0.333	1.720			-0.271	-0.021	1.838			-0.273	-0.247	1.826			-0.312	-0.450	1.776			-0.324	-0.532	1.758			0.070	0.070	1.694			0.061	-0.031	1.451
-0.068	-0.236	1.736			-0.063	-0.172	1.749			-0.068	0.143	1.747			-0.076	0.333	1.723			-0.271	-0.022	1.840			-0.274	-0.248	1.828			-0.312	-0.450	1.778			-0.324	-0.532	1.759			0.069	0.070	1.697			0.061	-0.031	1.454
-0.068	-0.235	1.738			-0.063	-0.172	1.752			-0.068	0.143	1.750			-0.076	0.334	1.726			-0.272	-0.023	1.842			-0.274	-0.248	1.830			-0.313	-0.450	1.779			-0.324	-0.532	1.760			0.068	0.069	1.700			0.061	-0.030	1.458
-0.068	-0.235	1.740			-0.063	-0.172	1.755			-0.069	0.143	1.752			-0.076	0.334	1.729			-0.273	-0.024	1.843			-0.274	-0.249	1.831			-0.313	-0.450	1.780			-0.324	-0.532	1.761			0.068	0.069	1.703			0.061	-0.029	1.462
-0.068	-0.235	1.741			-0.063	-0.172	1.757			-0.069	0.143	1.755			-0.077	0.334	1.732			-0.273	-0.025	1.845			-0.274	-0.249	1.833			-0.313	-0.450	1.781			-0.325	-0.532	1.763			0.067	0.069	1.705			0.060	-0.029	1.466
-0.069	-0.235	1.743			-0.063	-0.172	1.760			-0.069	0.143	1.757			-0.077	0.334	1.734			-0.274	-0.026	1.846			-0.275	-0.249	1.835			-0.313	-0.449	1.783			-0.325	-0.532	1.764			0.066	0.069	1.707			0.060	-0.029	1.468
-0.069	-0.235	1.744			-0.063	-0.172	1.763			-0.070	0.144	1.759			-0.077	0.335	1.737			-0.274	-0.026	1.848			-0.275	-0.249	1.836			-0.314	-0.449	1.784			-0.325	-0.532	1.765			0.066	0.069	1.710			0.060	-0.028	1.470
-0.069	-0.234	1.746			-0.063	-0.172	1.765			-0.070	0.144	1.761			-0.078	0.335	1.739			-0.274	-0.026	1.849			-0.275	-0.250	1.838			-0.314	-0.449	1.785			-0.326	-0.531	1.766			0.065	0.070	1.712			0.059	-0.028	1.471
-0.069	-0.234	1.747			-0.063	-0.172	1.767			-0.071	0.144	1.763			-0.078	0.335	1.742			-0.274	-0.025	1.851			-0.275	-0.250	1.839			-0.314	-0.449	1.786			-0.326	-0.532	1.767			0.064	0.070	1.714			0.059	-0.028	1.473
-0.070	-0.234	1.749			-0.063	-0.172	1.770			-0.071	0.144	1.766			-0.078	0.335	1.744			-0.274	-0.019	1.854			-0.276	-0.250	1.840			-0.315	-0.449	1.788			-0.326	-0.531	1.768			0.064	0.070	1.716			0.059	-0.028	1.474
-0.070	-0.234	1.751			-0.063	-0.172	1.772			-0.071	0.144	1.768			-0.079	0.335	1.747			-0.274	-0.014	1.856			-0.276	-0.250	1.842			-0.315	-0.449	1.789			-0.327	-0.531	1.769			0.063	0.070	1.719			0.058	-0.028	1.475
-0.070	-0.233	1.752			-0.063	-0.171	1.774			-0.072	0.144	1.769			-0.079	0.335	1.749			-0.275	-0.014	1.858			-0.276	-0.250	1.843			-0.316	-0.449	1.790			-0.327	-0.531	1.770			0.063	0.070	1.721			0.058	-0.028	1.476
-0.070	-0.233	1.753			-0.063	-0.171	1.776			-0.072	0.144	1.771			-0.079	0.335	1.751			-0.275	-0.014	1.859			-0.276	-0.250	1.844			-0.316	-0.449	1.791			-0.327	-0.531	1.771			0.063	0.070	1.723			0.058	-0.027	1.478
-0.071	-0.233	1.755			-0.063	-0.171	1.778			-0.072	0.144	1.773			-0.079	0.335	1.752			-0.275	-0.014	1.860			-0.277	-0.250	1.845			-0.317	-0.449	1.792			-0.328	-0.531	1.772			0.062	0.070	1.725			0.058	-0.027	1.479
-0.071	-0.233	1.756			-0.063	-0.171	1.780			-0.073	0.144	1.774			-0.079	0.336	1.754			-0.275	-0.014	1.861			-0.277	-0.250	1.846			-0.317	-0.449	1.793			-0.328	-0.531	1.773			0.062	0.070	1.727			0.057	-0.027	1.480
-0.071	-0.233	1.757			-0.063	-0.171	1.781			-0.073	0.145	1.776			-0.079	0.336	1.756			-0.275	-0.013	1.861			-0.277	-0.250	1.846			-0.318	-0.449	1.794			-0.328	-0.531	1.774			0.062	0.071	1.729			0.057	-0.027	1.481
-0.071	-0.233	1.758			-0.063	-0.171	1.783			-0.073	0.145	1.777			-0.080	0.336	1.757			-0.275	-0.013	1.862			-0.277	-0.249	1.847			-0.318	-0.449	1.794			-0.329	-0.531	1.774			0.062	0.071	1.730			0.057	-0.027	1.482
-0.072	-0.232	1.759			-0.063	-0.171	1.785			-0.074	0.145	1.779			-0.080	0.336	1.759			-0.275	-0.012	1.863			-0.277	-0.249	1.848			-0.318	-0.449	1.795			-0.329	-0.531	1.775			0.062	0.071	1.732			0.057	-0.027	1.483
-0.072	-0.232	1.760			-0.063	-0.171	1.786			-0.074	0.145	1.780			-0.080	0.336	1.760			-0.275	-0.012	1.864			-0.278	-0.249	1.849			-0.319	-0.449	1.796			-0.329	-0.531	1.775			0.061	0.071	1.733			0.057	-0.027	1.484
-0.072	-0.232	1.761			-0.063	-0.171	1.787			-0.074	0.145	1.781			-0.080	0.336	1.761			-0.275	-0.011	1.865			-0.278	-0.249	1.850			-0.319	-0.449	1.796			-0.329	-0.531	1.776			0.061	0.071	1.734			0.057	-0.026	1.486
-0.072	-0.232	1.762			-0.063	-0.171	1.789			-0.074	0.145	1.782			-0.080	0.336	1.762			-0.275	-0.010	1.865			-0.278	-0.249	1.850			-0.319	-0.448	1.797			-0.330	-0.531	1.777			0.061	0.071	1.736			0.057	-0.026	1.487
-0.072	-0.232	1.762			-0.063	-0.171	1.790			-0.075	0.145	1.783			-0.081	0.336	1.763			-0.275	-0.010	1.866			-0.278	-0.249	1.851			-0.319	-0.448	1.798			-0.330	-0.531	1.777			0.061	0.071	1.737			0.057	-0.026	1.488
-0.072	-0.232	1.763			-0.063	-0.171	1.791			-0.075	0.145	1.784			-0.081	0.336	1.765			-0.275	-0.009	1.866			-0.279	-0.249	1.852			-0.320	-0.448	1.798			-0.330	-0.530	1.778			0.060	0.071	1.738			0.057	-0.026	1.488
-0.073	-0.232	1.764			-0.063	-0.171	1.792			-0.075	0.145	1.785			-0.081	0.336	1.765			-0.275	-0.009	1.867			-0.279	-0.249	1.852			-0.320	-0.448	1.799			-0.330	-0.530	1.778			0.060	0.071	1.739			0.058	-0.026	1.489
-0.073	-0.232	1.764			-0.063	-0.171	1.793			-0.075	0.145	1.786			-0.081	0.336	1.766			-0.275	-0.009	1.867			-0.279	-0.248	1.853			-0.320	-0.448	1.799			-0.330	-0.530	1.779			0.060	0.071	1.739			0.058	-0.026	1.490
-0.073	-0.232	1.765			-0.063	-0.171	1.794			-0.076	0.145	1.786			-0.081	0.336	1.767			-0.275	-0.009	1.867			-0.279	-0.248	1.853			-0.321	-0.448	1.800			-0.331	-0.530	1.779			0.060	0.071	1.740			0.058	-0.026	1.491
-0.073	-0.232	1.766			-0.064	-0.171	1.795			-0.076	0.145	1.787			-0.081	0.336	1.768			-0.275	-0.009	1.868			-0.279	-0.248	1.854			-0.321	-0.448	1.800			-0.331	-0.531	1.779			0.060	0.071	1.741			0.058	-0.026	1.491
-0.073	-0.232	1.766			-0.064	-0.171	1.795			-0.076	0.145	1.788			-0.081	0.336	1.769			-0.275	-0.026	1.866			-0.280	-0.250	1.854			-0.321	-0.449	1.800			-0.331	-0.531	1.779			0.060	0.072	1.742			0.057	-0.026	1.492
-0.073	-0.232	1.767			-0.064	-0.171	1.796			-0.076	0.145	1.788			-0.082	0.336	1.769			-0.276	-0.036	1.865			-0.280	-0.252	1.855			-0.322	-0.450	1.801			-0.332	-0.531	1.780			0.059	0.072	1.742			0.057	-0.026	1.492
-0.073	-0.232	1.767			-0.064	-0.171	1.797			-0.076	0.145	1.789			-0.082	0.337	1.770			-0.276	-0.040	1.865			-0.281	-0.253	1.856			-0.322	-0.450	1.801			-0.332	-0.532	1.780			0.059	0.072	1.743			0.057	-0.026	1.492
-0.073	-0.232	1.767			-0.064	-0.171	1.798			-0.076	0.145	1.790			-0.082	0.337	1.771			-0.277	-0.046	1.865			-0.281	-0.255	1.856			-0.323	-0.451	1.801			-0.333	-0.533	1.780			0.059	0.072	1.743			0.057	-0.026	1.493
-0.074	-0.232	1.768			-0.064	-0.171	1.798			-0.076	0.145	1.790			-0.082	0.337	1.771			-0.278	-0.049	1.866			-0.281	-0.256	1.857			-0.324	-0.452	1.801			-0.333	-0.533	1.780			0.059	0.072	1.744			0.056	-0.026	1.493
-0.074	-0.232	1.768			-0.064	-0.171	1.799			-0.077	0.145	1.791			-0.082	0.337	1.772			-0.278	-0.052	1.866			-0.282	-0.258	1.857			-0.324	-0.452	1.801			-0.334	-0.534	1.780			0.059	0.072	1.744			0.056	-0.026	1.493
-0.074	-0.232	1.768			-0.064	-0.171	1.799			-0.077	0.145	1.791			-0.082	0.337	1.772			-0.278	-0.054	1.866			-0.282	-0.259	1.858			-0.325	-0.453	1.801			-0.334	-0.535	1.780			0.059	0.072	1.745			0.056	-0.026	1.492
-0.074	-0.232	1.769			-0.064	-0.171	1.800			-0.077	0.145	1.792			-0.082	0.337	1.773			-0.279	-0.056	1.866			-0.282	-0.260	1.858			-0.325	-0.454	1.801			-0.335	-0.535	1.780			0.059	0.072	1.745			0.056	-0.026	1.492
-0.074	-0.232	1.769			-0.063	-0.171	1.800			-0.077	0.145	1.792			-0.082	0.337	1.773			-0.279	-0.058	1.866			-0.282	-0.262	1.858			-0.326	-0.454	1.801			-0.335	-0.536	1.780			0.059	0.072	1.746			0.056	-0.026	1.492
-0.074	-0.232	1.769			-0.063	-0.172	1.801			-0.077	0.145	1.792			-0.082	0.337	1.774			-0.279	-0.060	1.866			-0.283	-0.263	1.859			-0.326	-0.455	1.801			-0.336	-0.536	1.780			0.058	0.072	1.746			0.056	-0.026	1.492
-0.074	-0.232	1.770			-0.063	-0.172	1.801			-0.077	0.145	1.793			-0.082	0.337	1.774			-0.280	-0.062	1.867			-0.283	-0.264	1.859			-0.327	-0.455	1.801			-0.336	-0.537	1.779			0.058	0.072	1.747			0.055	-0.026	1.492
-0.074	-0.232	1.770			-0.063	-0.172	1.802			-0.077	0.146	1.793			-0.082	0.337	1.774			-0.280	-0.063	1.867			-0.283	-0.264	1.859			-0.327	-0.456	1.801			-0.337	-0.538	1.779			0.058	0.072	1.747			0.055	-0.026	1.492
-0.074	-0.232	1.770			-0.063	-0.172	1.802			-0.077	0.146	1.793			-0.082	0.337	1.775			-0.254	-0.036	1.851			-0.283	-0.263	1.859			-0.327	-0.456	1.801			-0.337	-0.538	1.779			0.058	0.072	1.747			0.055	-0.026	1.492
-0.074	-0.232	1.770			-0.063	-0.172	1.803			-0.077	0.146	1.794			-0.082	0.337	1.775			-0.249	-0.031	1.847			-0.283	-0.262	1.859			-0.328	-0.456	1.802			-0.337	-0.538	1.779			0.058	0.072	1.748			0.054	-0.026	1.492
-0.074	-0.233	1.770			-0.063	-0.172	1.803			-0.077	0.146	1.794			-0.082	0.337	1.775			-0.245	-0.028	1.845			-0.284	-0.261	1.859			-0.328	-0.456	1.802			-0.337	-0.538	1.779			0.058	0.072	1.748			0.054	-0.026	1.492
-0.074	-0.233	1.771			-0.063	-0.172	1.803			-0.078	0.146	1.794			-0.083	0.337	1.776			-0.207	0.038	1.828			-0.270	-0.209	1.849			-0.327	-0.451	1.802			-0.337	-0.532	1.780			0.058	0.072	1.748			0.049	-0.028	1.489
-0.074	-0.234	1.771			-0.064	-0.173	1.804			-0.078	0.146	1.795			-0.083	0.337	1.776			-0.192	0.063	1.822			-0.266	-0.193	1.846			-0.327	-0.447	1.802			-0.336	-0.528	1.780			0.058	0.072	1.748			0.047	-0.029	1.490
-0.074	-0.234	1.771			-0.064	-0.173	1.804			-0.078	0.146	1.795			-0.083	0.337	1.776			-0.186	0.074	1.820			-0.264	-0.184	1.845			-0.327	-0.445	1.803			-0.336	-0.526	1.780			0.058	0.072	1.748			0.047	-0.028	1.498
-0.075	-0.234	1.771			-0.064	-0.174	1.805			-0.078	0.146	1.795			-0.083	0.337	1.777			-0.182	0.082	1.819			-0.262	-0.179	1.844			-0.326	-0.443	1.803			-0.336	-0.524	1.780			0.058	0.072	1.749			0.047	-0.027	1.504
-0.075	-0.235	1.771			-0.064	-0.174	1.805			-0.078	0.146	1.795			-0.083	0.337	1.777			-0.179	0.087	1.818			-0.262	-0.174	1.844			-0.326	-0.441	1.803			-0.336	-0.522	1.780			0.058	0.072	1.749			0.047	-0.026	1.508
-0.075	-0.235	1.771			-0.064	-0.174	1.805			-0.078	0.146	1.796			-0.083	0.337	1.777			-0.177	0.092	1.817			-0.261	-0.171	1.843			-0.326	-0.440	1.803			-0.336	-0.521	1.780			0.058	0.072	1.749			0.047	-0.026	1.512
-0.075	-0.236	1.772			-0.064	-0.175	1.806			-0.078	0.146	1.796			-0.083	0.337	1.777			-0.174	0.096	1.816			-0.260	-0.168	1.843			-0.326	-0.439	1.803			-0.336	-0.520	1.780			0.058	0.072	1.749			0.046	-0.029	1.516
-0.075	-0.236	1.772			-0.064	-0.175	1.806			-0.078	0.146	1.796			-0.083	0.337	1.777			-0.173	0.100	1.816			-0.260	-0.166	1.843			-0.326	-0.438	1.803			-0.336	-0.520	1.780			0.058	0.072	1.749			0.046	-0.030	1.519
-0.076	-0.237	1.772			-0.064	-0.175	1.806			-0.078	0.146	1.796			-0.083	0.337	1.778			-0.171	0.102	1.816			-0.259	-0.163	1.842			-0.326	-0.438	1.804			-0.336	-0.519	1.780			0.057	0.072	1.749			0.046	-0.030	1.521
-0.076	-0.237	1.772			-0.065	-0.176	1.806			-0.078	0.146	1.796			-0.083	0.337	1.778			-0.171	0.105	1.816			-0.259	-0.161	1.842			-0.326	-0.437	1.804			-0.336	-0.518	1.781			0.057	0.071	1.749			0.045	-0.030	1.523
-0.076	-0.237	1.772			-0.065	-0.176	1.807			-0.078	0.146	1.797			-0.083	0.337	1.778			-0.171	0.106	1.817			-0.258	-0.159	1.842			-0.326	-0.437	1.804			-0.336	-0.518	1.781			0.057	0.071	1.749			0.045	-0.030	1.524
-0.076	-0.238	1.772			-0.065	-0.176	1.807			-0.078	0.146	1.797			-0.083	0.337	1.778			-0.171	0.107	1.818			-0.258	-0.158	1.842			-0.326	-0.436	1.804			-0.336	-0.517	1.781			0.057	0.071	1.749			0.045	-0.030	1.525
-0.076	-0.238	1.772			-0.065	-0.176	1.807			-0.078	0.146	1.797			-0.083	0.337	1.778			-0.172	0.107	1.819			-0.258	-0.157	1.842			-0.326	-0.436	1.804			-0.336	-0.517	1.781			0.057	0.071	1.749			0.045	-0.030	1.526
-0.077	-0.238	1.772			-0.065	-0.177	1.807			-0.078	0.146	1.797			-0.083	0.337	1.778			-0.172	0.107	1.820			-0.258	-0.156	1.842			-0.326	-0.435	1.804			-0.336	-0.517	1.781			0.057	0.071	1.749			0.045	-0.030	1.527
-0.077	-0.238	1.772			-0.065	-0.177	1.808			-0.078	0.146	1.797			-0.083	0.337	1.779			-0.173	0.107	1.821			-0.258	-0.155	1.843			-0.326	-0.435	1.805			-0.336	-0.516	1.781			0.057	0.071	1.749			0.044	-0.030	1.528
-0.077	-0.239	1.772			-0.065	-0.177	1.808			-0.078	0.146	1.797			-0.083	0.337	1.779			-0.174	0.107	1.822			-0.258	-0.155	1.843			-0.326	-0.435	1.805			-0.336	-0.516	1.782			0.057	0.071	1.749			0.044	-0.030	1.528
-0.077	-0.239	1.773			-0.065	-0.177	1.808			-0.078	0.146	1.797			-0.083	0.337	1.779			-0.175	0.107	1.823			-0.258	-0.155	1.843			-0.326	-0.434	1.805			-0.336	-0.515	1.782			0.057	0.071	1.749			0.044	-0.029	1.529
-0.077	-0.239	1.773			-0.066	-0.178	1.808			-0.078	0.146	1.798			-0.083	0.337	1.779			-0.176	0.106	1.824			-0.258	-0.155	1.844			-0.326	-0.434	1.806			-0.336	-0.515	1.782			0.057	0.071	1.749			0.044	-0.029	1.530
-0.077	-0.240	1.773			-0.066	-0.178	1.808			-0.078	0.146	1.798			-0.083	0.337	1.779			-0.176	0.105	1.824			-0.258	-0.155	1.844			-0.326	-0.434	1.806			-0.336	-0.515	1.783			0.056	0.071	1.749			0.044	-0.029	1.531
-0.078	-0.240	1.773			-0.066	-0.178	1.809			-0.079	0.146	1.798			-0.083	0.337	1.779			-0.177	0.104	1.825			-0.258	-0.156	1.845			-0.326	-0.434	1.806			-0.336	-0.515	1.783			0.056	0.071	1.749			0.044	-0.029	1.532
-0.078	-0.240	1.773			-0.066	-0.178	1.809			-0.079	0.146	1.798			-0.083	0.337	1.779			-0.179	0.103	1.826			-0.258	-0.156	1.845			-0.326	-0.433	1.807			-0.336	-0.515	1.783			0.056	0.071	1.749			0.044	-0.029	1.533
-0.078	-0.240	1.773			-0.066	-0.179	1.809			-0.079	0.146	1.798			-0.083	0.337	1.780			-0.180	0.102	1.827			-0.258	-0.157	1.846			-0.326	-0.433	1.807			-0.336	-0.514	1.784			0.056	0.071	1.749			0.044	-0.028	1.533
-0.078	-0.240	1.773			-0.066	-0.179	1.809			-0.079	0.146	1.798			-0.083	0.337	1.780			-0.181	0.101	1.828			-0.259	-0.158	1.846			-0.326	-0.433	1.807			-0.336	-0.514	1.784			0.056	0.071	1.749			0.044	-0.028	1.534
-0.078	-0.241	1.773			-0.066	-0.179	1.809			-0.079	0.146	1.798			-0.083	0.337	1.780			-0.182	0.100	1.829			-0.259	-0.159	1.847			-0.326	-0.433	1.808			-0.336	-0.515	1.785			0.056	0.071	1.749			0.042	-0.026	1.529
-0.078	-0.241	1.773			-0.066	-0.179	1.810			-0.079	0.146	1.798			-0.083	0.337	1.780			-0.183	0.099	1.830			-0.259	-0.160	1.847			-0.326	-0.434	1.808			-0.336	-0.515	1.785			0.056	0.070	1.749			0.041	-0.026	1.529
-0.079	-0.241	1.773			-0.067	-0.179	1.810			-0.079	0.146	1.798			-0.083	0.337	1.780			-0.184	0.098	1.831			-0.259	-0.161	1.847			-0.326	-0.434	1.808			-0.336	-0.515	1.785			0.056	0.070	1.749			0.042	-0.025	1.530
-0.079	-0.241	1.773			-0.067	-0.179	1.810			-0.079	0.146	1.798			-0.083	0.337	1.780			-0.184	0.097	1.831			-0.260	-0.162	1.848			-0.326	-0.434	1.809			-0.336	-0.515	1.786			0.056	0.070	1.749			0.042	-0.025	1.530
-0.079	-0.241	1.773			-0.067	-0.180	1.810			-0.079	0.146	1.799			-0.083	0.337	1.780			-0.185	0.096	1.832			-0.260	-0.163	1.848			-0.326	-0.434	1.809			-0.336	-0.515	1.786			0.056	0.070	1.749			0.042	-0.025	1.532
-0.079	-0.242	1.774			-0.067	-0.180	1.810			-0.079	0.146	1.799			-0.083	0.337	1.780			-0.186	0.095	1.833			-0.260	-0.164	1.849			-0.326	-0.434	1.809			-0.336	-0.515	1.786			0.055	0.070	1.749			0.042	-0.025	1.533
-0.079	-0.242	1.774			-0.067	-0.180	1.810			-0.079	0.146	1.799			-0.083	0.337	1.781			-0.186	0.094	1.834			-0.260	-0.165	1.849			-0.325	-0.434	1.809			-0.336	-0.515	1.787			0.055	0.070	1.749			0.043	-0.024	1.533
-0.079	-0.242	1.774			-0.067	-0.180	1.811			-0.079	0.146	1.799			-0.083	0.337	1.781			-0.187	0.094	1.834			-0.260	-0.165	1.850			-0.325	-0.434	1.810			-0.336	-0.515	1.787			0.055	0.070	1.749			0.043	-0.024	1.535
-0.079	-0.242	1.774			-0.067	-0.180	1.811			-0.079	0.146	1.799			-0.083	0.337	1.781			-0.188	0.093	1.835			-0.261	-0.166	1.850			-0.325	-0.434	1.810			-0.336	-0.516	1.787			0.055	0.070	1.749			0.043	-0.024	1.535
-0.079	-0.242	1.774			-0.067	-0.180	1.811			-0.079	0.146	1.799			-0.083	0.337	1.781			-0.188	0.092	1.835			-0.261	-0.167	1.850			-0.325	-0.435	1.810			-0.336	-0.516	1.788			0.055	0.070	1.750			0.043	-0.024	1.536
-0.080	-0.242	1.774			-0.067	-0.180	1.811			-0.079	0.146	1.799			-0.083	0.337	1.781			-0.189	0.091	1.836			-0.261	-0.168	1.851			-0.325	-0.435	1.811			-0.336	-0.516	1.788			0.055	0.070	1.750			0.043	-0.024	1.536
-0.080	-0.242	1.774			-0.067	-0.181	1.811			-0.079	0.146	1.799			-0.083	0.337	1.781			-0.189	0.090	1.836			-0.261	-0.169	1.851			-0.325	-0.436	1.811			-0.336	-0.517	1.788			0.055	0.070	1.750			0.045	-0.023	1.537
-0.080	-0.243	1.774			-0.067	-0.181	1.811			-0.079	0.146	1.800			-0.083	0.337	1.782			-0.190	0.089	1.837			-0.261	-0.170	1.851			-0.325	-0.436	1.811			-0.336	-0.518	1.789			0.055	0.069	1.750			0.046	-0.023	1.538
-0.080	-0.243	1.774			-0.067	-0.181	1.812			-0.079	0.146	1.800			-0.083	0.337	1.782			-0.191	0.088	1.837			-0.262	-0.172	1.852			-0.325	-0.437	1.812			-0.337	-0.518	1.789			0.055	0.069	1.750			0.046	-0.024	1.539
-0.080	-0.243	1.775			-0.068	-0.181	1.812			-0.079	0.146	1.800			-0.083	0.337	1.782			-0.191	0.086	1.838			-0.262	-0.173	1.852			-0.325	-0.438	1.812			-0.337	-0.519	1.789			0.055	0.069	1.750			0.047	-0.024	1.540
-0.080	-0.243	1.775			-0.068	-0.181	1.812			-0.079	0.146	1.800			-0.083	0.337	1.782			-0.192	0.084	1.838			-0.263	-0.175	1.853			-0.325	-0.440	1.812			-0.337	-0.521	1.790			0.055	0.069	1.750			0.047	-0.024	1.541
-0.080	-0.243	1.775			-0.068	-0.181	1.812			-0.079	0.146	1.800			-0.083	0.337	1.782			-0.193	0.082	1.838			-0.263	-0.177	1.853			-0.325	-0.441	1.812			-0.337	-0.522	1.790			0.055	0.069	1.750			0.048	-0.024	1.542
-0.080	-0.243	1.775			-0.068	-0.181	1.812			-0.079	0.146	1.800			-0.083	0.337	1.783			-0.194	0.080	1.839			-0.264	-0.179	1.854			-0.325	-0.442	1.813			-0.337	-0.523	1.790			0.054	0.069	1.750			0.049	-0.025	1.543
-0.080	-0.243	1.775			-0.068	-0.181	1.813			-0.079	0.146	1.800			-0.083	0.337	1.783			-0.194	0.079	1.839			-0.264	-0.181	1.854			-0.325	-0.443	1.813			-0.337	-0.524	1.790			0.054	0.069	1.750			0.050	-0.025	1.544
-0.080	-0.243	1.775			-0.068	-0.182	1.813			-0.079	0.146	1.801			-0.083	0.337	1.783			-0.195	0.077	1.839			-0.264	-0.183	1.855			-0.325	-0.443	1.813			-0.337	-0.525	1.791			0.054	0.069	1.750			0.052	-0.026	1.545
-0.081	-0.243	1.775			-0.068	-0.182	1.813			-0.079	0.146	1.801			-0.083	0.337	1.783			-0.196	0.075	1.840			-0.265	-0.185	1.855			-0.325	-0.444	1.813			-0.337	-0.525	1.791			0.054	0.068	1.750			0.053	-0.026	1.546
-0.081	-0.243	1.775			-0.068	-0.182	1.813			-0.079	0.147	1.801			-0.083	0.337	1.784			-0.197	0.073	1.840			-0.265	-0.186	1.855			-0.325	-0.445	1.813			-0.337	-0.526	1.791			0.054	0.068	1.750			0.054	-0.027	1.547
-0.081	-0.243	1.775			-0.068	-0.182	1.813			-0.079	0.147	1.801			-0.083	0.337	1.784			-0.198	0.072	1.841			-0.266	-0.188	1.856			-0.325	-0.446	1.813			-0.337	-0.527	1.791			0.054	0.068	1.750			0.054	-0.027	1.548
-0.081	-0.244	1.775			-0.068	-0.182	1.813			-0.079	0.147	1.801			-0.083	0.337	1.784			-0.199	0.070	1.841			-0.266	-0.190	1.856			-0.325	-0.447	1.813			-0.337	-0.528	1.791			0.054	0.068	1.750			0.055	-0.028	1.549
-0.081	-0.244	1.776			-0.068	-0.182	1.814			-0.079	0.147	1.801			-0.083	0.337	1.784			-0.200	0.068	1.841			-0.267	-0.192	1.857			-0.325	-0.447	1.813			-0.337	-0.529	1.791			0.054	0.068	1.751			0.056	-0.029	1.550
-0.081	-0.244	1.776			-0.068	-0.182	1.814			-0.079	0.147	1.801			-0.083	0.337	1.784			-0.201	0.067	1.842			-0.267	-0.193	1.857			-0.325	-0.448	1.813			-0.337	-0.529	1.791			0.054	0.068	1.751			0.057	-0.030	1.550
-0.081	-0.244	1.776			-0.068	-0.182	1.814			-0.079	0.147	1.802			-0.083	0.337	1.784			-0.202	0.065	1.842			-0.268	-0.195	1.857			-0.325	-0.449	1.813			-0.337	-0.530	1.791			0.054	0.068	1.751			0.057	-0.031	1.551
-0.081	-0.244	1.776			-0.068	-0.182	1.814			-0.079	0.147	1.802			-0.083	0.337	1.785			-0.204	0.063	1.843			-0.268	-0.197	1.857			-0.325	-0.450	1.813			-0.337	-0.531	1.791			0.054	0.068	1.751			0.030	-0.053	1.542
-0.081	-0.244	1.776			-0.068	-0.182	1.814			-0.079	0.147	1.802			-0.083	0.337	1.785			-0.205	0.062	1.843			-0.269	-0.199	1.858			-0.325	-0.450	1.813			-0.337	-0.532	1.791			0.054	0.068	1.751			0.019	-0.062	1.540
-0.081	-0.244	1.776			-0.068	-0.182	1.814			-0.079	0.147	1.802			-0.083	0.337	1.785			-0.206	0.061	1.843			-0.269	-0.200	1.858			-0.325	-0.451	1.813			-0.337	-0.532	1.791			0.054	0.067	1.751			0.013	-0.067	1.539
-0.081	-0.244	1.776			-0.068	-0.182	1.814			-0.079	0.147	1.802			-0.083	0.337	1.785			-0.207	0.059	1.843			-0.269	-0.202	1.858			-0.325	-0.451	1.813			-0.337	-0.533	1.791			0.054	0.067	1.751			0.007	-0.072	1.542
-0.081	-0.244	1.776			-0.068	-0.182	1.815			-0.079	0.147	1.802			-0.083	0.337	1.785			-0.208	0.058	1.844			-0.270	-0.203	1.858			-0.325	-0.452	1.813			-0.337	-0.533	1.791			0.054	0.067	1.751			0.003	-0.075	1.544
-0.081	-0.244	1.777			-0.068	-0.182	1.815			-0.079	0.147	1.802			-0.083	0.337	1.785			-0.209	0.057	1.844			-0.270	-0.204	1.858			-0.325	-0.452	1.813			-0.337	-0.533	1.791			0.054	0.067	1.751			-0.000	-0.078	1.545
-0.081	-0.244	1.777			-0.068	-0.182	1.815			-0.080	0.147	1.802			-0.083	0.337	1.785			-0.209	0.056	1.844			-0.270	-0.206	1.858			-0.325	-0.453	1.813			-0.337	-0.534	1.791			0.054	0.067	1.751			-0.005	-0.080	1.541
-0.081	-0.244	1.777			-0.069	-0.182	1.815			-0.080	0.147	1.802			-0.083	0.337	1.785			-0.210	0.055	1.844			-0.271	-0.207	1.859			-0.325	-0.453	1.813			-0.337	-0.534	1.791			0.054	0.067	1.751			-0.016	-0.075	1.529
-0.081	-0.244	1.777			-0.069	-0.182	1.815			-0.080	0.147	1.802			-0.083	0.337	1.786			-0.211	0.053	1.845			-0.271	-0.208	1.859			-0.325	-0.453	1.813			-0.337	-0.534	1.791			0.054	0.066	1.751			-0.018	-0.077	1.528
-0.082	-0.244	1.777			-0.069	-0.182	1.815			-0.080	0.147	1.802			-0.083	0.337	1.786			-0.212	0.052	1.845			-0.271	-0.209	1.859			-0.325	-0.453	1.813			-0.337	-0.535	1.791			0.054	0.066	1.751			-0.016	-0.079	1.540
-0.082	-0.244	1.777			-0.069	-0.182	1.815			-0.080	0.147	1.802			-0.083	0.337	1.786			-0.213	0.051	1.845			-0.272	-0.210	1.859			-0.325	-0.454	1.813			-0.337	-0.535	1.791			0.054	0.066	1.751			-0.014	-0.081	1.547
-0.082	-0.244	1.777			-0.069	-0.182	1.815			-0.080	0.147	1.803			-0.083	0.337	1.786			-0.213	0.050	1.845			-0.272	-0.211	1.859			-0.325	-0.454	1.813			-0.337	-0.535	1.791			0.054	0.066	1.752			0.012	-0.068	1.551
-0.082	-0.244	1.777			-0.069	-0.182	1.815			-0.080	0.147	1.803			-0.083	0.337	1.786			-0.214	0.050	1.845			-0.272	-0.212	1.859			-0.325	-0.454	1.813			-0.337	-0.535	1.791			0.054	0.066	1.752			0.001	-0.070	1.538
-0.082	-0.243	1.777			-0.069	-0.182	1.815			-0.080	0.147	1.803			-0.083	0.337	1.786			-0.215	0.049	1.845			-0.272	-0.213	1.859			-0.325	-0.454	1.813			-0.337	-0.536	1.791			0.054	0.066	1.752			-0.011	-0.067	1.526
-0.082	-0.243	1.778			-0.069	-0.182	1.815			-0.079	0.147	1.803			-0.083	0.337	1.786			-0.216	0.048	1.846			-0.273	-0.214	1.859			-0.325	-0.455	1.813			-0.337	-0.536	1.791			0.054	0.066	1.752			-0.018	-0.065	1.520
-0.082	-0.243	1.778			-0.069	-0.182	1.816			-0.079	0.147	1.803			-0.082	0.337	1.786			-0.216	0.047	1.846			-0.273	-0.215	1.859			-0.325	-0.454	1.813			-0.337	-0.536	1.791			0.054	0.066	1.752			-0.023	-0.064	1.515
-0.082	-0.243	1.778			-0.069	-0.182	1.816			-0.079	0.147	1.803			-0.082	0.337	1.786			-0.217	0.046	1.846			-0.273	-0.216	1.859			-0.324	-0.454	1.813			-0.337	-0.535	1.792			0.054	0.065	1.752			-0.027	-0.063	1.512
-0.082	-0.243	1.778			-0.069	-0.182	1.816			-0.079	0.147	1.803			-0.082	0.337	1.786			-0.217	0.046	1.846			-0.273	-0.217	1.860			-0.324	-0.454	1.813			-0.337	-0.535	1.792			0.054	0.065	1.752			-0.030	-0.062	1.509
-0.082	-0.243	1.778			-0.069	-0.182	1.816			-0.079	0.147	1.803			-0.082	0.337	1.786			-0.218	0.045	1.846			-0.273	-0.217	1.860			-0.324	-0.454	1.813			-0.337	-0.535	1.792			0.054	0.065	1.751			-0.032	-0.061	1.507
-0.082	-0.243	1.778			-0.069	-0.182	1.816			-0.079	0.147	1.803			-0.082	0.337	1.786			-0.218	0.044	1.846			-0.273	-0.218	1.860			-0.324	-0.453	1.813			-0.337	-0.534	1.792			0.054	0.065	1.751			-0.035	-0.061	1.505
-0.082	-0.243	1.778			-0.069	-0.182	1.816			-0.079	0.147	1.803			-0.082	0.337	1.786			-0.219	0.044	1.847			-0.273	-0.219	1.860			-0.324	-0.453	1.813			-0.337	-0.534	1.792			0.054	0.065	1.751			-0.037	-0.060	1.503
-0.082	-0.243	1.778			-0.069	-0.181	1.816			-0.079	0.147	1.803			-0.082	0.337	1.786			-0.219	0.043	1.847			-0.273	-0.220	1.860			-0.324	-0.453	1.813			-0.337	-0.534	1.792			0.054	0.065	1.751			-0.039	-0.060	1.502
-0.082	-0.242	1.778			-0.069	-0.181	1.816			-0.079	0.147	1.803			-0.082	0.337	1.786			-0.220	0.043	1.847			-0.273	-0.220	1.860			-0.324	-0.452	1.813			-0.337	-0.534	1.792			0.055	0.065	1.751			-0.041	-0.059	1.500
-0.082	-0.242	1.778			-0.069	-0.181	1.816			-0.079	0.147	1.803			-0.082	0.337	1.786			-0.220	0.042	1.847			-0.274	-0.221	1.861			-0.324	-0.452	1.814			-0.337	-0.534	1.792			0.055	0.064	1.751			-0.042	-0.059	1.499
-0.082	-0.242	1.778			-0.069	-0.181	1.816			-0.079	0.147	1.803			-0.082	0.337	1.786			-0.221	0.042	1.847			-0.274	-0.222	1.861			-0.323	-0.452	1.814			-0.337	-0.533	1.792			0.055	0.064	1.751			-0.044	-0.059	1.498
-0.082	-0.242	1.778			-0.069	-0.181	1.816			-0.079	0.147	1.803			-0.082	0.337	1.786			-0.221	0.041	1.847			-0.274	-0.222	1.861			-0.323	-0.452	1.814			-0.336	-0.533	1.792			0.055	0.064	1.750			-0.045	-0.060	1.498
-0.082	-0.242	1.778			-0.069	-0.181	1.816			-0.079	0.147	1.803			-0.082	0.337	1.787			-0.222	0.041	1.848			-0.273	-0.223	1.861			-0.323	-0.452	1.814			-0.336	-0.533	1.792			0.055	0.064	1.750			-0.031	-0.068	1.534
-0.083	-0.242	1.778			-0.069	-0.181	1.816			-0.079	0.147	1.803			-0.082	0.337	1.787			-0.222	0.040	1.848			-0.273	-0.223	1.861			-0.323	-0.452	1.814			-0.336	-0.533	1.792			0.055	0.064	1.749			-0.040	-0.063	1.525
-0.083	-0.242	1.778			-0.069	-0.181	1.816			-0.079	0.147	1.803			-0.082	0.337	1.787			-0.222	0.040	1.848			-0.273	-0.224	1.862			-0.323	-0.452	1.814			-0.336	-0.534	1.792			0.055	0.064	1.749			-0.046	-0.059	1.520
-0.083	-0.242	1.778			-0.069	-0.181	1.816			-0.079	0.147	1.803			-0.083	0.337	1.787			-0.223	0.039	1.848			-0.273	-0.224	1.862			-0.323	-0.452	1.814			-0.336	-0.534	1.793			0.055	0.063	1.749			-0.050	-0.057	1.517
-0.083	-0.241	1.778			-0.069	-0.180	1.816			-0.079	0.147	1.803			-0.083	0.337	1.787			-0.223	0.039	1.848			-0.273	-0.225	1.862			-0.323	-0.452	1.814			-0.336	-0.533	1.793			0.055	0.063	1.748			-0.053	-0.055	1.514
-0.083	-0.241	1.778			-0.069	-0.180	1.815			-0.079	0.147	1.803			-0.083	0.337	1.787			-0.223	0.039	1.848			-0.273	-0.225	1.862			-0.323	-0.452	1.814			-0.336	-0.533	1.793			0.055	0.063	1.748			-0.056	-0.054	1.512
-0.083	-0.241	1.778			-0.069	-0.180	1.815			-0.079	0.147	1.803			-0.083	0.337	1.787			-0.223	0.038	1.848			-0.273	-0.226	1.862			-0.323	-0.452	1.814			-0.336	-0.533	1.793			0.055	0.063	1.748			-0.058	-0.053	1.510
-0.083	-0.241	1.778			-0.069	-0.180	1.815			-0.079	0.147	1.803			-0.083	0.337	1.787			-0.224	0.038	1.848			-0.273	-0.226	1.863			-0.323	-0.452	1.814			-0.336	-0.533	1.793			0.056	0.063	1.747			-0.059	-0.053	1.509
-0.083	-0.241	1.778			-0.069	-0.180	1.815			-0.079	0.147	1.803			-0.083	0.337	1.787			-0.224	0.038	1.849			-0.273	-0.227	1.863			-0.323	-0.452	1.815			-0.336	-0.533	1.793			0.056	0.063	1.747			-0.060	-0.052	1.507
-0.083	-0.241	1.778			-0.069	-0.180	1.815			-0.079	0.148	1.803			-0.083	0.337	1.787			-0.224	0.037	1.849			-0.273	-0.227	1.863			-0.323	-0.452	1.815			-0.336	-0.533	1.793			0.056	0.063	1.746			-0.061	-0.052	1.506
-0.083	-0.241	1.778			-0.069	-0.180	1.815			-0.079	0.148	1.803			-0.083	0.337	1.787			-0.224	0.037	1.849			-0.273	-0.227	1.863			-0.323	-0.452	1.815			-0.336	-0.533	1.793			0.056	0.063	1.746			-0.062	-0.051	1.505
-0.083	-0.241	1.778			-0.069	-0.179	1.815			-0.079	0.148	1.803			-0.083	0.337	1.786			-0.225	0.037	1.849			-0.273	-0.228	1.863			-0.323	-0.452	1.815			-0.336	-0.533	1.793			0.056	0.063	1.746			-0.062	-0.051	1.504
-0.083	-0.240	1.778			-0.069	-0.179	1.815			-0.079	0.148	1.803			-0.083	0.337	1.786			-0.225	0.037	1.849			-0.273	-0.228	1.863			-0.323	-0.452	1.815			-0.336	-0.533	1.794			0.056	0.062	1.745			-0.063	-0.051	1.503
-0.083	-0.240	1.778			-0.069	-0.179	1.815			-0.079	0.148	1.802			-0.083	0.337	1.786			-0.225	0.036	1.849			-0.273	-0.228	1.863			-0.323	-0.452	1.815			-0.336	-0.533	1.794			0.056	0.062	1.745			-0.063	-0.051	1.502
-0.083	-0.240	1.778			-0.069	-0.179	1.814			-0.079	0.148	1.802			-0.083	0.337	1.786			-0.225	0.036	1.849			-0.273	-0.228	1.864			-0.323	-0.452	1.815			-0.336	-0.533	1.794			0.056	0.062	1.745			-0.063	-0.051	1.501
-0.083	-0.240	1.778			-0.069	-0.179	1.814			-0.079	0.148	1.802			-0.083	0.337	1.786			-0.225	0.036	1.849			-0.273	-0.229	1.864			-0.323	-0.452	1.815			-0.336	-0.533	1.794			0.056	0.062	1.744			-0.063	-0.051	1.500
-0.083	-0.240	1.778			-0.069	-0.179	1.814			-0.079	0.148	1.802			-0.083	0.337	1.786			-0.225	0.036	1.849			-0.273	-0.229	1.864			-0.323	-0.452	1.815			-0.336	-0.533	1.794			0.056	0.062	1.744			-0.063	-0.051	1.499
-0.083	-0.240	1.778			-0.069	-0.179	1.814			-0.079	0.148	1.802			-0.083	0.337	1.786			-0.226	0.036	1.849			-0.273	-0.229	1.864			-0.323	-0.452	1.815			-0.336	-0.533	1.794			0.056	0.062	1.744			-0.062	-0.051	1.498
-0.083	-0.240	1.778			-0.069	-0.178	1.814			-0.079	0.148	1.802			-0.083	0.337	1.786			-0.226	0.035	1.849			-0.273	-0.229	1.864			-0.323	-0.452	1.815			-0.336	-0.533	1.794			0.056	0.062	1.743			-0.062	-0.052	1.498
-0.083	-0.239	1.778			-0.069	-0.178	1.814			-0.079	0.148	1.802			-0.083	0.337	1.786			-0.226	0.035	1.850			-0.273	-0.229	1.864			-0.322	-0.452	1.815			-0.336	-0.533	1.794			0.056	0.062	1.743			-0.061	-0.052	1.497
-0.083	-0.239	1.778			-0.069	-0.178	1.814			-0.079	0.148	1.802			-0.083	0.337	1.786			-0.226	0.035	1.850			-0.273	-0.230	1.864			-0.322	-0.452	1.815			-0.336	-0.533	1.794			0.057	0.062	1.743			-0.061	-0.052	1.496
-0.083	-0.239	1.778			-0.069	-0.178	1.813			-0.079	0.148	1.802			-0.083	0.337	1.786			-0.226	0.035	1.850			-0.273	-0.230	1.864			-0.322	-0.452	1.815			-0.336	-0.533	1.794			0.057	0.062	1.743			-0.060	-0.052	1.496
-0.083	-0.239	1.778			-0.069	-0.178	1.813			-0.079	0.148	1.802			-0.083	0.337	1.786			-0.226	0.035	1.850			-0.273	-0.230	1.864			-0.322	-0.452	1.815			-0.336	-0.533	1.794			0.057	0.062	1.743			-0.060	-0.052	1.495
-0.083	-0.239	1.778			-0.069	-0.178	1.813			-0.079	0.148	1.801			-0.083	0.337	1.786			-0.226	0.035	1.850			-0.273	-0.230	1.864			-0.322	-0.452	1.815			-0.336	-0.533	1.794			0.057	0.062	1.742			-0.059	-0.053	1.494
-0.083	-0.239	1.778			-0.069	-0.178	1.813			-0.079	0.148	1.801			-0.083	0.337	1.786			-0.226	0.035	1.850			-0.272	-0.230	1.864			-0.322	-0.452	1.815			-0.336	-0.533	1.794			0.057	0.062	1.742			-0.059	-0.053	1.494
-0.083	-0.239	1.778			-0.069	-0.178	1.813			-0.078	0.148	1.801			-0.083	0.337	1.786			-0.226	0.035	1.850			-0.272	-0.230	1.864			-0.322	-0.452	1.815			-0.336	-0.533	1.794			0.057	0.062	1.742			-0.058	-0.053	1.494
-0.083	-0.239	1.778			-0.069	-0.178	1.813			-0.078	0.148	1.801			-0.083	0.337	1.786			-0.226	0.035	1.850			-0.272	-0.230	1.864			-0.322	-0.452	1.815			-0.336	-0.533	1.794			0.057	0.062	1.742			-0.057	-0.054	1.493
-0.083	-0.239	1.777			-0.069	-0.178	1.813			-0.078	0.148	1.801			-0.083	0.337	1.786			-0.226	0.035	1.850			-0.272	-0.230	1.864			-0.322	-0.452	1.815			-0.336	-0.533	1.794			0.057	0.062	1.742			-0.057	-0.054	1.493
-0.083	-0.239	1.777			-0.069	-0.177	1.813			-0.078	0.148	1.801			-0.083	0.337	1.785			-0.226	0.035	1.850			-0.272	-0.230	1.864			-0.322	-0.452	1.815			-0.336	-0.533	1.794			0.057	0.061	1.741			-0.056	-0.054	1.492
-0.083	-0.239	1.777			-0.069	-0.177	1.813			-0.078	0.148	1.801			-0.083	0.337	1.785			-0.226	0.034	1.850			-0.272	-0.230	1.864			-0.322	-0.452	1.816			-0.336	-0.533	1.794			0.057	0.061	1.741			-0.055	-0.054	1.492
-0.083	-0.238	1.777			-0.069	-0.177	1.812			-0.078	0.148	1.801			-0.083	0.337	1.785			-0.226	0.034	1.850			-0.272	-0.230	1.865			-0.322	-0.452	1.816			-0.336	-0.533	1.794			0.057	0.061	1.741			-0.055	-0.055	1.492
-0.083	-0.238	1.777			-0.069	-0.177	1.812			-0.078	0.148	1.801			-0.083	0.337	1.785			-0.226	0.034	1.850			-0.272	-0.230	1.865			-0.322	-0.453	1.815			-0.336	-0.534	1.794			0.057	0.061	1.741			-0.054	-0.055	1.492
-0.083	-0.238	1.777			-0.069	-0.177	1.812			-0.078	0.148	1.801			-0.083	0.337	1.785			-0.226	0.034	1.850			-0.272	-0.230	1.865			-0.322	-0.453	1.815			-0.336	-0.535	1.794			0.057	0.061	1.741			-0.054	-0.055	1.492
-0.083	-0.238	1.777			-0.069	-0.177	1.812			-0.078	0.148	1.801			-0.083	0.337	1.785			-0.226	0.034	1.850			-0.272	-0.230	1.865			-0.322	-0.454	1.815			-0.336	-0.535	1.794			0.057	0.061	1.741			-0.053	-0.056	1.491
-0.083	-0.238	1.777			-0.069	-0.177	1.812			-0.078	0.148	1.801			-0.083	0.337	1.785			-0.226	0.034	1.850			-0.272	-0.230	1.865			-0.322	-0.454	1.815			-0.336	-0.535	1.794			0.057	0.061	1.741			-0.053	-0.056	1.491
-0.083	-0.238	1.777			-0.069	-0.177	1.812			-0.078	0.148	1.800			-0.083	0.337	1.785			-0.226	0.034	1.850			-0.272	-0.230	1.865			-0.322	-0.454	1.815			-0.336	-0.535	1.794			0.057	0.061	1.741			-0.052	-0.056	1.491
-0.083	-0.238	1.777			-0.069	-0.177	1.812			-0.078	0.148	1.800			-0.083	0.337	1.785			-0.226	0.034	1.850			-0.272	-0.230	1.865			-0.322	-0.454	1.816			-0.336	-0.535	1.794			0.057	0.061	1.741			-0.052	-0.057	1.491
-0.083	-0.238	1.777			-0.069	-0.177	1.812			-0.078	0.148	1.800			-0.083	0.337	1.785			-0.226	0.034	1.850			-0.272	-0.230	1.865			-0.323	-0.454	1.816			-0.336	-0.535	1.794			0.057	0.061	1.741			-0.051	-0.057	1.491
-0.083	-0.238	1.777			-0.069	-0.177	1.812			-0.078	0.148	1.800			-0.083	0.337	1.785			-0.226	0.034	1.850			-0.272	-0.230	1.865			-0.323	-0.454	1.816			-0.336	-0.535	1.794			0.057	0.061	1.740			-0.051	-0.057	1.491
-0.083	-0.238	1.777			-0.069	-0.177	1.812			-0.078	0.148	1.800			-0.083	0.337	1.785			-0.226	0.034	1.850			-0.271	-0.230	1.865			-0.323	-0.454	1.816			-0.336	-0.535	1.795			0.057	0.061	1.740			-0.050	-0.058	1.491
-0.083	-0.238	1.777			-0.069	-0.177	1.812			-0.078	0.148	1.800			-0.083	0.337	1.785			-0.226	0.034	1.850			-0.271	-0.230	1.865			-0.323	-0.454	1.816			-0.336	-0.536	1.795			0.057	0.061	1.740			-0.050	-0.058	1.491
-0.083	-0.238	1.777			-0.069	-0.177	1.812			-0.078	0.148	1.800			-0.083	0.337	1.785			-0.226	0.035	1.850			-0.271	-0.230	1.865			-0.323	-0.455	1.816			-0.336	-0.536	1.795			0.057	0.061	1.740			-0.049	-0.058	1.491
-0.083	-0.238	1.777			-0.069	-0.177	1.812			-0.078	0.148	1.800			-0.083	0.337	1.785			-0.226	0.035	1.850			-0.271	-0.230	1.865			-0.323	-0.455	1.816			-0.336	-0.536	1.795			0.057	0.061	1.740			-0.049	-0.058	1.491
-0.083	-0.238	1.777			-0.069	-0.177	1.812			-0.078	0.148	1.800			-0.083	0.337	1.785			-0.226	0.035	1.850			-0.271	-0.230	1.865			-0.323	-0.455	1.816			-0.336	-0.536	1.795			0.057	0.061	1.740			-0.048	-0.058	1.491
-0.083	-0.238	1.777			-0.069	-0.177	1.812			-0.078	0.148	1.800			-0.083	0.337	1.785			-0.226	0.035	1.850			-0.272	-0.230	1.865			-0.323	-0.455	1.816			-0.337	-0.536	1.795			0.057	0.061	1.740			-0.047	-0.059	1.491
-0.083	-0.238	1.777			-0.069	-0.177	1.812			-0.078	0.148	1.800			-0.083	0.337	1.785			-0.225	0.035	1.850			-0.272	-0.229	1.865			-0.324	-0.455	1.816			-0.337	-0.536	1.795			0.057	0.061	1.740			-0.047	-0.058	1.491
-0.083	-0.238	1.777			-0.069	-0.177	1.812			-0.078	0.148	1.800			-0.083	0.337	1.784			-0.225	0.036	1.850			-0.272	-0.229	1.865			-0.324	-0.455	1.816			-0.337	-0.536	1.795			0.057	0.061	1.740			-0.046	-0.058	1.491
-0.083	-0.238	1.777			-0.069	-0.177	1.811			-0.078	0.148	1.800			-0.083	0.337	1.784			-0.224	0.036	1.850			-0.272	-0.228	1.865			-0.324	-0.455	1.816			-0.337	-0.536	1.795			0.057	0.061	1.740			-0.045	-0.058	1.490
-0.083	-0.238	1.777			-0.069	-0.177	1.811			-0.078	0.148	1.800			-0.083	0.337	1.784			-0.224	0.037	1.849			-0.272	-0.227	1.865			-0.324	-0.455	1.816			-0.337	-0.536	1.795			0.057	0.061	1.740			-0.043	-0.058	1.490
-0.084	-0.238	1.777			-0.069	-0.177	1.811			-0.078	0.148	1.800			-0.083	0.337	1.784			-0.223	0.038	1.849			-0.272	-0.226	1.865			-0.324	-0.455	1.816			-0.337	-0.536	1.795			0.057	0.061	1.741			-0.043	-0.056	1.490
-0.084	-0.238	1.777			-0.069	-0.177	1.811			-0.078	0.148	1.800			-0.083	0.337	1.784			-0.222	0.039	1.849			-0.272	-0.224	1.865			-0.324	-0.455	1.817			-0.337	-0.536	1.795			0.057	0.061	1.741			0.006	-0.046	1.519
-0.084	-0.238	1.777			-0.069	-0.177	1.811			-0.078	0.148	1.800			-0.083	0.337	1.784			-0.221	0.041	1.848			-0.272	-0.222	1.865			-0.325	-0.455	1.817			-0.338	-0.536	1.795			0.057	0.061	1.741			0.022	-0.042	1.529
-0.084	-0.238	1.777			-0.069	-0.177	1.811			-0.078	0.148	1.800			-0.083	0.337	1.784			-0.220	0.044	1.848			-0.272	-0.219	1.864			-0.325	-0.455	1.817			-0.338	-0.536	1.795			0.057	0.061	1.741			0.032	-0.040	1.534
-0.084	-0.238	1.777			-0.069	-0.177	1.811			-0.078	0.148	1.800			-0.083	0.337	1.784			-0.218	0.047	1.848			-0.272	-0.216	1.864			-0.326	-0.455	1.816			-0.338	-0.537	1.795			0.057	0.061	1.742			0.038	-0.039	1.538
-0.084	-0.238	1.777			-0.069	-0.177	1.811			-0.078	0.148	1.800			-0.083	0.337	1.784			-0.217	0.051	1.849			-0.271	-0.212	1.864			-0.326	-0.455	1.816			-0.339	-0.536	1.795			0.056	0.061	1.742			0.041	-0.039	1.536
-0.084	-0.238	1.777			-0.069	-0.177	1.811			-0.078	0.148	1.800			-0.083	0.337	1.784			-0.217	0.053	1.849			-0.272	-0.210	1.863			-0.327	-0.456	1.816			-0.339	-0.537	1.795			0.056	0.061	1.742			0.042	-0.043	1.520
-0.084	-0.238	1.777			-0.069	-0.177	1.811			-0.078	0.148	1.800			-0.083	0.337	1.785			-0.218	0.054	1.851			-0.272	-0.210	1.864			-0.327	-0.456	1.816			-0.340	-0.537	1.795			0.056	0.061	1.743			0.044	-0.045	1.513
-0.084	-0.238	1.777			-0.069	-0.177	1.811			-0.078	0.148	1.800			-0.083	0.337	1.785			-0.221	0.054	1.852			-0.273	-0.209	1.864			-0.328	-0.456	1.816			-0.341	-0.537	1.794			0.056	0.061	1.743			0.047	-0.045	1.509
-0.084	-0.238	1.777			-0.069	-0.177	1.812			-0.078	0.148	1.800			-0.083	0.337	1.785			-0.223	0.054	1.853			-0.274	-0.209	1.864			-0.329	-0.456	1.815			-0.341	-0.537	1.794			0.057	0.061	1.743			0.050	-0.046	1.506
-0.084	-0.238	1.777			-0.069	-0.177	1.812			-0.078	0.148	1.800			-0.083	0.337	1.785			-0.225	0.053	1.855			-0.275	-0.210	1.864			-0.330	-0.456	1.815			-0.342	-0.538	1.794			0.057	0.060	1.744			0.053	-0.046	1.503
-0.084	-0.238	1.777			-0.069	-0.177	1.812			-0.078	0.148	1.800			-0.083	0.337	1.785			-0.227	0.052	1.855			-0.276	-0.211	1.864			-0.331	-0.456	1.814			-0.343	-0.538	1.793			0.057	0.060	1.744			0.057	-0.046	1.500
-0.084	-0.238	1.777			-0.069	-0.177	1.812			-0.078	0.148	1.801			-0.083	0.337	1.785			-0.228	0.051	1.856			-0.278	-0.212	1.864			-0.332	-0.457	1.813			-0.344	-0.538	1.792			0.057	0.060	1.745			0.060	-0.047	1.497
-0.084	-0.238	1.777			-0.069	-0.177	1.812			-0.078	0.148	1.801			-0.082	0.337	1.785			-0.230	0.051	1.856			-0.279	-0.213	1.864			-0.333	-0.457	1.812			-0.345	-0.538	1.791			0.057	0.060	1.746			0.064	-0.047	1.494
-0.084	-0.238	1.777			-0.070	-0.177	1.812			-0.078	0.148	1.801			-0.082	0.337	1.785			-0.230	0.050	1.855			-0.280	-0.214	1.863			-0.335	-0.458	1.811			-0.346	-0.540	1.790			0.057	0.060	1.747			0.067	-0.047	1.493
-0.084	-0.238	1.777			-0.070	-0.177	1.812			-0.078	0.148	1.801			-0.082	0.337	1.785			-0.231	0.049	1.855			-0.281	-0.214	1.863			-0.336	-0.459	1.809			-0.347	-0.541	1.789			0.057	0.060	1.747			0.070	-0.046	1.491
-0.084	-0.237	1.777			-0.070	-0.177	1.812			-0.078	0.148	1.801			-0.082	0.337	1.785			-0.232	0.048	1.855			-0.282	-0.215	1.862			-0.338	-0.460	1.808			-0.348	-0.542	1.787			0.057	0.060	1.748			0.074	-0.046	1.490
-0.084	-0.237	1.777			-0.070	-0.177	1.813			-0.078	0.148	1.801			-0.082	0.337	1.785			-0.233	0.047	1.854			-0.284	-0.216	1.862			-0.339	-0.461	1.806			-0.349	-0.543	1.786			0.057	0.060	1.749			0.078	-0.046	1.489
-0.084	-0.237	1.777			-0.070	-0.177	1.813			-0.078	0.148	1.801			-0.082	0.337	1.785			-0.233	0.046	1.853			-0.285	-0.218	1.861			-0.340	-0.462	1.805			-0.350	-0.543	1.785			0.058	0.061	1.751			0.081	-0.045	1.488
-0.084	-0.237	1.777			-0.070	-0.177	1.813			-0.078	0.148	1.802			-0.082	0.337	1.785			-0.234	0.045	1.852			-0.286	-0.219	1.860			-0.341	-0.462	1.803			-0.351	-0.544	1.783			0.059	0.061	1.753			0.084	-0.044	1.488
-0.084	-0.237	1.777			-0.070	-0.177	1.813			-0.078	0.148	1.802			-0.082	0.337	1.785			-0.235	0.044	1.851			-0.288	-0.220	1.860			-0.342	-0.463	1.802			-0.352	-0.544	1.782			0.060	0.062	1.754			0.087	-0.044	1.488
-0.084	-0.237	1.777			-0.071	-0.176	1.813			-0.078	0.148	1.802			-0.082	0.337	1.785			-0.235	0.043	1.850			-0.289	-0.221	1.859			-0.343	-0.463	1.800			-0.353	-0.544	1.780			0.060	0.063	1.756			0.090	-0.043	1.488
-0.084	-0.237	1.777			-0.071	-0.176	1.814			-0.078	0.148	1.802			-0.082	0.337	1.785			-0.236	0.041	1.849			-0.290	-0.221	1.858			-0.343	-0.463	1.799			-0.354	-0.544	1.778			0.061	0.064	1.758			0.093	-0.041	1.489
-0.084	-0.237	1.777			-0.071	-0.176	1.814			-0.079	0.148	1.802			-0.082	0.337	1.785			-0.236	0.040	1.848			-0.291	-0.222	1.857			-0.344	-0.463	1.797			-0.354	-0.544	1.776			0.062	0.065	1.761			0.096	-0.040	1.489
-0.084	-0.237	1.777			-0.071	-0.176	1.814			-0.079	0.148	1.803			-0.082	0.337	1.786			-0.236	0.040	1.847			-0.292	-0.223	1.856			-0.345	-0.463	1.795			-0.355	-0.544	1.775			0.063	0.067	1.763			0.099	-0.038	1.491
-0.084	-0.237	1.777			-0.072	-0.176	1.814			-0.079	0.148	1.803			-0.082	0.337	1.786			-0.237	0.039	1.846			-0.293	-0.224	1.855			-0.345	-0.463	1.793			-0.355	-0.545	1.773			0.064	0.068	1.766			0.102	-0.037	1.493
-0.084	-0.237	1.777			-0.072	-0.176	1.815			-0.079	0.148	1.803			-0.082	0.337	1.786			-0.237	0.038	1.846			-0.294	-0.225	1.854			-0.346	-0.463	1.791			-0.356	-0.545	1.770			0.065	0.070	1.769			0.104	-0.035	1.495
-0.084	-0.237	1.777			-0.072	-0.176	1.815			-0.079	0.148	1.803			-0.082	0.337	1.786			-0.238	0.037	1.845			-0.295	-0.226	1.853			-0.346	-0.464	1.789			-0.356	-0.545	1.769			0.065	0.072	1.771			0.106	-0.033	1.496
-0.084	-0.237	1.777			-0.072	-0.176	1.815			-0.080	0.148	1.803			-0.082	0.337	1.786			-0.238	0.037	1.844			-0.296	-0.226	1.852			-0.347	-0.464	1.787			-0.356	-0.546	1.767			0.064	0.073	1.775			0.107	-0.030	1.499
-0.084	-0.237	1.777			-0.073	-0.176	1.816			-0.080	0.148	1.804			-0.082	0.337	1.786			-0.238	0.036	1.844			-0.297	-0.227	1.851			-0.347	-0.464	1.785			-0.357	-0.546	1.765			0.063	0.074	1.778			0.109	-0.028	1.502
-0.084	-0.237	1.777			-0.073	-0.176	1.816			-0.080	0.147	1.804			-0.082	0.337	1.786			-0.239	0.035	1.843			-0.298	-0.228	1.850			-0.347	-0.464	1.784			-0.357	-0.546	1.764			0.061	0.075	1.780			0.110	-0.027	1.504
-0.084	-0.237	1.777			-0.073	-0.176	1.816			-0.080	0.147	1.804			-0.082	0.337	1.786			-0.239	0.035	1.843			-0.299	-0.228	1.849			-0.347	-0.464	1.782			-0.357	-0.546	1.762			0.059	0.076	1.783			0.111	-0.025	1.506
-0.084	-0.237	1.777			-0.074	-0.176	1.816			-0.080	0.147	1.804			-0.082	0.337	1.786			-0.239	0.034	1.842			-0.299	-0.229	1.848			-0.347	-0.464	1.781			-0.357	-0.546	1.761			0.056	0.077	1.786			0.111	-0.023	1.509
-0.084	-0.237	1.777			-0.074	-0.176	1.817			-0.080	0.147	1.804			-0.082	0.337	1.786			-0.240	0.034	1.842			-0.300	-0.229	1.847			-0.348	-0.464	1.780			-0.357	-0.546	1.760			0.051	0.077	1.789			0.111	-0.021	1.512
-0.084	-0.237	1.777			-0.074	-0.176	1.817			-0.081	0.147	1.805			-0.083	0.337	1.786			-0.240	0.034	1.841			-0.301	-0.230	1.846			-0.348	-0.464	1.779			-0.358	-0.546	1.759			0.048	0.078	1.792			0.111	-0.020	1.514
-0.084	-0.237	1.777			-0.074	-0.176	1.817			-0.081	0.147	1.805			-0.083	0.337	1.787			-0.240	0.033	1.841			-0.301	-0.230	1.845			-0.348	-0.464	1.778			-0.358	-0.546	1.758			0.045	0.078	1.794			0.111	-0.018	1.516
-0.084	-0.237	1.777			-0.075	-0.177	1.817			-0.081	0.147	1.805			-0.083	0.337	1.787			-0.241	0.033	1.840			-0.302	-0.231	1.845			-0.348	-0.464	1.777			-0.358	-0.546	1.757			0.042	0.078	1.795			0.111	-0.017	1.518
-0.084	-0.237	1.777			-0.075	-0.177	1.818			-0.081	0.147	1.805			-0.083	0.337	1.787			-0.241	0.032	1.840			-0.302	-0.231	1.844			-0.348	-0.464	1.776			-0.358	-0.546	1.756			0.040	0.078	1.797			0.111	-0.016	1.520
-0.084	-0.237	1.777			-0.075	-0.177	1.818			-0.082	0.147	1.805			-0.083	0.337	1.787			-0.241	0.032	1.840			-0.302	-0.231	1.843			-0.348	-0.464	1.776			-0.358	-0.546	1.755			0.038	0.079	1.799			0.111	-0.014	1.522
-0.084	-0.237	1.777			-0.076	-0.177	1.818			-0.082	0.147	1.805			-0.083	0.337	1.787			-0.241	0.032	1.839			-0.303	-0.232	1.843			-0.348	-0.464	1.775			-0.358	-0.546	1.754			0.037	0.080	1.800			0.111	-0.013	1.524
-0.084	-0.237	1.777			-0.076	-0.177	1.818			-0.082	0.147	1.806			-0.084	0.337	1.787			-0.242	0.031	1.839			-0.303	-0.232	1.842			-0.348	-0.465	1.774			-0.358	-0.546	1.754			0.036	0.080	1.801			0.111	-0.012	1.525
-0.085	-0.237	1.777			-0.076	-0.177	1.819			-0.082	0.147	1.806			-0.084	0.337	1.787			-0.242	0.031	1.839			-0.303	-0.232	1.842			-0.349	-0.465	1.774			-0.358	-0.546	1.753			0.035	0.080	1.802			0.111	-0.011	1.526
-0.085	-0.237	1.777			-0.076	-0.177	1.819			-0.082	0.147	1.806			-0.084	0.337	1.787			-0.242	0.031	1.838			-0.304	-0.232	1.842			-0.349	-0.465	1.773			-0.358	-0.546	1.753			0.034	0.080	1.803			0.109	-0.010	1.526
-0.085	-0.237	1.777			-0.077	-0.178	1.819			-0.082	0.147	1.806			-0.084	0.337	1.787			-0.242	0.031	1.838			-0.304	-0.233	1.841			-0.349	-0.465	1.773			-0.358	-0.546	1.752			0.033	0.081	1.803			0.109	-0.010	1.527
-0.085	-0.237	1.777			-0.077	-0.178	1.819			-0.083	0.147	1.806			-0.084	0.337	1.788			-0.242	0.031	1.838			-0.304	-0.233	1.841			-0.349	-0.465	1.772			-0.358	-0.546	1.752			0.033	0.081	1.804			0.113	-0.009	1.529
-0.085	-0.237	1.777			-0.077	-0.178	1.819			-0.083	0.147	1.806			-0.084	0.337	1.788			-0.243	0.030	1.838			-0.304	-0.233	1.840			-0.349	-0.465	1.772			-0.358	-0.546	1.751			0.032	0.081	1.805			0.115	-0.009	1.530
-0.085	-0.237	1.777			-0.077	-0.178	1.819			-0.083	0.147	1.806			-0.085	0.337	1.788			-0.243	0.030	1.837			-0.305	-0.233	1.840			-0.349	-0.465	1.771			-0.358	-0.546	1.751			0.031	0.081	1.805			0.117	-0.008	1.531
-0.085	-0.238	1.777			-0.077	-0.178	1.820			-0.083	0.147	1.806			-0.085	0.337	1.788			-0.243	0.030	1.837			-0.305	-0.233	1.840			-0.349	-0.465	1.771			-0.358	-0.546	1.750			0.031	0.081	1.805			0.117	-0.008	1.532
-0.085	-0.238	1.777			-0.077	-0.178	1.820			-0.083	0.147	1.806			-0.085	0.337	1.788			-0.243	0.030	1.837			-0.305	-0.233	1.840			-0.349	-0.465	1.771			-0.358	-0.546	1.750			0.030	0.081	1.806			0.117	-0.007	1.532
-0.085	-0.238	1.777			-0.077	-0.178	1.820			-0.083	0.147	1.807			-0.085	0.337	1.788			-0.243	0.030	1.837			-0.305	-0.234	1.839			-0.349	-0.465	1.770			-0.358	-0.546	1.749			0.030	0.082	1.806			0.117	-0.007	1.533
-0.085	-0.238	1.777			-0.078	-0.178	1.820			-0.083	0.147	1.807			-0.085	0.337	1.788			-0.243	0.030	1.837			-0.305	-0.234	1.839			-0.348	-0.465	1.770			-0.358	-0.546	1.749			0.029	0.082	1.806			0.117	-0.006	1.533
-0.085	-0.238	1.777			-0.078	-0.178	1.820			-0.084	0.147	1.807			-0.086	0.337	1.788			-0.243	0.029	1.837			-0.306	-0.234	1.839			-0.348	-0.465	1.770			-0.358	-0.546	1.749			0.029	0.082	1.807			0.118	-0.005	1.534
-0.085	-0.238	1.777			-0.078	-0.178	1.820			-0.084	0.147	1.807			-0.086	0.337	1.788			-0.243	0.029	1.837			-0.306	-0.234	1.839			-0.348	-0.464	1.770			-0.358	-0.546	1.749			0.029	0.083	1.807			0.115	-0.004	1.535
-0.085	-0.238	1.777			-0.078	-0.178	1.820			-0.084	0.147	1.807			-0.086	0.337	1.788			-0.244	0.029	1.836			-0.306	-0.234	1.838			-0.348	-0.464	1.769			-0.357	-0.546	1.749			0.029	0.084	1.808			0.116	-0.004	1.535
-0.085	-0.238	1.777			-0.078	-0.179	1.821			-0.084	0.147	1.807			-0.086	0.337	1.789			-0.244	0.029	1.836			-0.306	-0.234	1.838			-0.348	-0.464	1.769			-0.357	-0.546	1.748			0.028	0.083	1.808			0.112	-0.003	1.535
-0.085	-0.238	1.777			-0.078	-0.179	1.821			-0.084	0.147	1.807			-0.086	0.337	1.789			-0.244	0.029	1.836			-0.306	-0.234	1.838			-0.348	-0.464	1.769			-0.357	-0.546	1.748			0.028	0.084	1.808			0.110	-0.003	1.535
-0.085	-0.238	1.777			-0.078	-0.179	1.821			-0.084	0.147	1.807			-0.086	0.337	1.789			-0.244	0.029	1.836			-0.306	-0.234	1.838			-0.348	-0.464	1.769			-0.357	-0.545	1.748			0.027	0.084	1.809			0.108	-0.002	1.536
-0.085	-0.238	1.777			-0.078	-0.179	1.821			-0.084	0.147	1.807			-0.087	0.337	1.789			-0.244	0.029	1.836			-0.306	-0.235	1.838			-0.347	-0.463	1.770			-0.357	-0.545	1.748			0.026	0.084	1.809			0.108	-0.002	1.536
-0.085	-0.238	1.777			-0.079	-0.179	1.821			-0.084	0.147	1.807			-0.087	0.337	1.789			-0.244	0.029	1.836			-0.305	-0.235	1.838			-0.347	-0.463	1.770			-0.356	-0.545	1.748			0.026	0.084	1.809			0.107	-0.002	1.537
-0.085	-0.238	1.777			-0.079	-0.179	1.821			-0.084	0.147	1.807			-0.087	0.337	1.789			-0.244	0.029	1.836			-0.305	-0.235	1.838			-0.347	-0.463	1.770			-0.356	-0.545	1.748			0.026	0.084	1.810			0.106	-0.002	1.538
-0.085	-0.238	1.777			-0.079	-0.179	1.821			-0.084	0.147	1.807			-0.087	0.337	1.789			-0.244	0.028	1.836			-0.305	-0.235	1.838			-0.347	-0.463	1.770			-0.356	-0.545	1.748			0.025	0.085	1.810			0.105	-0.001	1.538
-0.085	-0.238	1.777			-0.079	-0.179	1.821			-0.084	0.147	1.807			-0.087	0.337	1.789			-0.244	0.028	1.836			-0.305	-0.235	1.838			-0.347	-0.463	1.770			-0.356	-0.544	1.748			0.025	0.085	1.810			0.105	-0.001	1.539
-0.085	-0.238	1.777			-0.079	-0.179	1.822			-0.085	0.147	1.807			-0.087	0.337	1.789			-0.244	0.028	1.836			-0.304	-0.235	1.839			-0.346	-0.463	1.771			-0.355	-0.544	1.749			0.029	0.088	1.812			0.105	-0.001	1.539
-0.085	-0.238	1.777			-0.079	-0.179	1.822			-0.085	0.147	1.808			-0.087	0.337	1.790			-0.244	0.028	1.836			-0.304	-0.235	1.839			-0.346	-0.462	1.771			-0.355	-0.544	1.749			0.032	0.090	1.812			0.105	-0.000	1.540
-0.085	-0.238	1.777			-0.079	-0.179	1.822			-0.085	0.147	1.808			-0.088	0.337	1.790			-0.244	0.028	1.836			-0.304	-0.235	1.839			-0.346	-0.462	1.771			-0.355	-0.544	1.749			0.038	0.092	1.811			0.105	-0.000	1.540
-0.085	-0.238	1.777			-0.079	-0.179	1.822			-0.085	0.147	1.808			-0.088	0.337	1.790			-0.244	0.028	1.836			-0.303	-0.235	1.839			-0.346	-0.462	1.771			-0.355	-0.544	1.749			0.043	0.094	1.811			0.105	-0.000	1.540
-0.085	-0.238	1.777			-0.079	-0.179	1.822			-0.085	0.147	1.808			-0.088	0.337	1.790			-0.244	0.028	1.836			-0.303	-0.235	1.840			-0.346	-0.462	1.772			-0.354	-0.544	1.749			0.048	0.094	1.809			0.106	-0.001	1.539
-0.085	-0.238	1.777			-0.079	-0.179	1.822			-0.085	0.147	1.808			-0.088	0.337	1.790			-0.244	0.028	1.836			-0.303	-0.235	1.840			-0.345	-0.462	1.772			-0.354	-0.543	1.750			0.052	0.094	1.807			0.106	-0.002	1.537
-0.085	-0.238	1.777			-0.079	-0.179	1.823			-0.085	0.147	1.808			-0.088	0.337	1.791			-0.244	0.028	1.837			-0.302	-0.235	1.840			-0.345	-0.462	1.773			-0.354	-0.543	1.750			0.056	0.093	1.803			0.106	-0.004	1.533
-0.085	-0.238	1.777			-0.079	-0.179	1.823			-0.085	0.147	1.808			-0.088	0.337	1.791			-0.244	0.028	1.837			-0.302	-0.234	1.841			-0.345	-0.462	1.773			-0.354	-0.543	1.750			0.060	0.092	1.800			0.105	-0.006	1.529
-0.085	-0.238	1.777			-0.079	-0.179	1.823			-0.085	0.147	1.808			-0.088	0.337	1.791			-0.244	0.028	1.837			-0.302	-0.234	1.841			-0.345	-0.462	1.774			-0.353	-0.543	1.751			0.062	0.091	1.797			0.104	-0.007	1.525
-0.085	-0.238	1.777			-0.079	-0.179	1.823			-0.085	0.147	1.809			-0.088	0.337	1.791			-0.243	0.028	1.838			-0.301	-0.234	1.842			-0.344	-0.462	1.775			-0.353	-0.543	1.752			0.064	0.090	1.794			0.103	-0.009	1.521
-0.085	-0.238	1.778			-0.078	-0.179	1.823			-0.085	0.147	1.809			-0.088	0.337	1.792			-0.243	0.028	1.838			-0.301	-0.234	1.843			-0.344	-0.462	1.776			-0.353	-0.543	1.753			0.066	0.089	1.791			0.100	-0.011	1.517
-0.085	-0.237	1.778			-0.078	-0.179	1.824			-0.085	0.147	1.809			-0.089	0.337	1.792			-0.243	0.029	1.839			-0.300	-0.234	1.843			-0.344	-0.462	1.777			-0.353	-0.543	1.754			0.067	0.087	1.788			0.097	-0.013	1.512
-0.085	-0.237	1.778			-0.078	-0.179	1.824			-0.085	0.147	1.809			-0.089	0.337	1.792			-0.242	0.029	1.839			-0.300	-0.234	1.844			-0.344	-0.462	1.778			-0.352	-0.543	1.755			0.068	0.085	1.785			0.093	-0.015	1.508
-0.085	-0.237	1.778			-0.078	-0.179	1.824			-0.086	0.147	1.809			-0.089	0.337	1.793			-0.242	0.029	1.839			-0.299	-0.234	1.845			-0.343	-0.462	1.779			-0.352	-0.544	1.756			0.068	0.084	1.782			0.090	-0.017	1.504
-0.085	-0.238	1.778			-0.078	-0.179	1.824			-0.086	0.147	1.810			-0.089	0.337	1.793			-0.241	0.029	1.840			-0.299	-0.233	1.846			-0.343	-0.462	1.780			-0.352	-0.544	1.757			0.069	0.082	1.780			0.086	-0.019	1.501
-0.085	-0.238	1.778			-0.077	-0.179	1.824			-0.086	0.147	1.810			-0.089	0.337	1.793			-0.241	0.029	1.841			-0.298	-0.233	1.847			-0.343	-0.463	1.782			-0.352	-0.544	1.759			0.068	0.080	1.777			0.082	-0.020	1.497
-0.085	-0.238	1.778			-0.077	-0.179	1.825			-0.086	0.147	1.810			-0.089	0.337	1.793			-0.240	0.029	1.841			-0.297	-0.233	1.848			-0.342	-0.463	1.783			-0.351	-0.544	1.760			0.068	0.078	1.775			0.079	-0.021	1.495
-0.085	-0.238	1.778			-0.077	-0.179	1.825			-0.086	0.147	1.810			-0.089	0.337	1.794			-0.240	0.029	1.842			-0.297	-0.233	1.850			-0.342	-0.462	1.785			-0.351	-0.544	1.762			0.067	0.076	1.773			0.076	-0.023	1.493
-0.085	-0.238	1.779			-0.077	-0.179	1.825			-0.086	0.147	1.810			-0.089	0.337	1.794			-0.240	0.029	1.843			-0.296	-0.233	1.851			-0.341	-0.463	1.786			-0.351	-0.544	1.763			0.067	0.075	1.772			0.073	-0.024	1.491
-0.085	-0.238	1.779			-0.076	-0.179	1.825			-0.086	0.147	1.811			-0.089	0.337	1.794			-0.240	0.029	1.845			-0.296	-0.234	1.852			-0.341	-0.463	1.788			-0.351	-0.544	1.764			0.066	0.074	1.770			0.070	-0.024	1.489
-0.085	-0.238	1.779			-0.076	-0.179	1.826			-0.086	0.147	1.811			-0.089	0.337	1.794			-0.240	0.028	1.846			-0.295	-0.234	1.854			-0.341	-0.463	1.790			-0.351	-0.544	1.766			0.065	0.072	1.769			0.068	-0.025	1.488
-0.085	-0.238	1.779			-0.076	-0.179	1.826			-0.086	0.147	1.811			-0.089	0.337	1.795			-0.240	0.027	1.848			-0.295	-0.235	1.855			-0.340	-0.463	1.791			-0.351	-0.544	1.768			0.064	0.071	1.768			0.066	-0.026	1.487
-0.085	-0.238	1.779			-0.075	-0.180	1.826			-0.086	0.147	1.811			-0.089	0.337	1.795			-0.241	0.026	1.851			-0.295	-0.236	1.857			-0.340	-0.463	1.793			-0.350	-0.544	1.769			0.063	0.070	1.767			0.064	-0.027	1.486
-0.085	-0.238	1.779			-0.075	-0.180	1.826			-0.086	0.147	1.812			-0.089	0.337	1.795			-0.242	0.025	1.853			-0.294	-0.238	1.858			-0.339	-0.463	1.794			-0.350	-0.544	1.771			0.062	0.069	1.766			0.061	-0.027	1.485
-0.085	-0.239	1.779			-0.075	-0.180	1.826			-0.086	0.147	1.812			-0.089	0.337	1.795			-0.244	0.024	1.856			-0.294	-0.239	1.860			-0.339	-0.463	1.796			-0.350	-0.544	1.772			0.061	0.069	1.766			0.060	-0.028	1.484
-0.085	-0.239	1.780			-0.074	-0.180	1.827			-0.086	0.147	1.812			-0.089	0.337	1.796			-0.245	0.022	1.859			-0.294	-0.241	1.861			-0.339	-0.463	1.797			-0.350	-0.544	1.774			0.060	0.068	1.765			0.058	-0.028	1.484
-0.084	-0.240	1.780			-0.074	-0.181	1.827			-0.086	0.147	1.812			-0.089	0.337	1.796			-0.247	0.020	1.861			-0.294	-0.242	1.862			-0.338	-0.463	1.798			-0.350	-0.543	1.775			0.060	0.067	1.765			0.056	-0.029	1.483
-0.084	-0.240	1.780			-0.073	-0.181	1.827			-0.086	0.147	1.812			-0.089	0.337	1.796			-0.249	0.018	1.864			-0.293	-0.244	1.864			-0.338	-0.463	1.800			-0.350	-0.543	1.776			0.059	0.067	1.764			0.055	-0.029	1.483
-0.084	-0.240	1.780			-0.073	-0.181	1.827			-0.086	0.147	1.813			-0.089	0.337	1.796			-0.250	0.017	1.866			-0.293	-0.245	1.865			-0.338	-0.462	1.801			-0.350	-0.543	1.778			0.058	0.067	1.764			0.055	-0.032	1.486
-0.084	-0.241	1.780			-0.072	-0.181	1.827			-0.086	0.147	1.813			-0.089	0.337	1.796			-0.252	0.015	1.868			-0.293	-0.246	1.866			-0.338	-0.462	1.803			-0.349	-0.542	1.779			0.058	0.066	1.764			0.056	-0.034	1.488
-0.084	-0.241	1.781			-0.072	-0.182	1.828			-0.086	0.147	1.813			-0.089	0.337	1.797			-0.254	0.013	1.870			-0.293	-0.247	1.867			-0.337	-0.462	1.804			-0.349	-0.542	1.780			0.057	0.066	1.763			0.057	-0.036	1.490
-0.084	-0.241	1.781			-0.072	-0.182	1.828			-0.086	0.147	1.813			-0.089	0.337	1.797			-0.256	0.012	1.872			-0.293	-0.248	1.867			-0.337	-0.461	1.805			-0.349	-0.542	1.781			0.056	0.066	1.763			0.057	-0.037	1.492
-0.084	-0.241	1.781			-0.071	-0.182	1.828			-0.086	0.147	1.813			-0.089	0.337	1.797			-0.257	0.010	1.873			-0.293	-0.249	1.868			-0.337	-0.461	1.806			-0.349	-0.542	1.782			0.056	0.065	1.763			0.058	-0.039	1.494
-0.084	-0.242	1.781			-0.071	-0.182	1.828			-0.086	0.147	1.813			-0.089	0.337	1.797			-0.259	0.008	1.875			-0.293	-0.249	1.869			-0.337	-0.461	1.807			-0.349	-0.541	1.783			0.055	0.065	1.763			0.062	-0.045	1.519
-0.084	-0.242	1.781			-0.071	-0.183	1.828			-0.085	0.147	1.814			-0.089	0.337	1.797			-0.260	0.007	1.876			-0.293	-0.250	1.870			-0.337	-0.461	1.808			-0.349	-0.541	1.784			0.054	0.065	1.763			0.062	-0.046	1.520
-0.084	-0.242	1.781			-0.070	-0.183	1.828			-0.085	0.147	1.814			-0.089	0.337	1.797			-0.261	0.005	1.877			-0.293	-0.251	1.870			-0.336	-0.461	1.809			-0.349	-0.541	1.784			0.054	0.065	1.763			0.062	-0.046	1.521
-0.083	-0.242	1.782			-0.070	-0.183	1.828			-0.085	0.147	1.814			-0.089	0.337	1.798			-0.262	0.004	1.878			-0.292	-0.251	1.871			-0.336	-0.461	1.809			-0.349	-0.541	1.785			0.053	0.065	1.763			0.062	-0.046	1.522
-0.083	-0.242	1.782			-0.070	-0.183	1.829			-0.085	0.147	1.814			-0.089	0.337	1.798			-0.263	0.003	1.879			-0.292	-0.252	1.871			-0.336	-0.460	1.810			-0.349	-0.541	1.786			0.053	0.065	1.763			0.061	-0.045	1.522
-0.083	-0.243	1.782			-0.069	-0.183	1.829			-0.085	0.147	1.814			-0.089	0.337	1.798			-0.264	0.002	1.880			-0.292	-0.252	1.872			-0.336	-0.460	1.811			-0.348	-0.541	1.786			0.052	0.065	1.763			0.060	-0.044	1.521
-0.083	-0.243	1.782			-0.069	-0.183	1.829			-0.085	0.147	1.814			-0.089	0.337	1.798			-0.265	0.002	1.881			-0.292	-0.253	1.872			-0.336	-0.460	1.811			-0.348	-0.540	1.787			0.052	0.065	1.763			0.060	-0.043	1.521
-0.083	-0.243	1.782			-0.069	-0.183	1.829			-0.085	0.147	1.815			-0.090	0.337	1.798			-0.266	0.001	1.882			-0.292	-0.253	1.873			-0.336	-0.460	1.812			-0.348	-0.540	1.787			0.052	0.065	1.763			0.060	-0.042	1.521
-0.083	-0.243	1.782			-0.069	-0.184	1.829			-0.085	0.147	1.815			-0.090	0.337	1.799			-0.266	0.000	1.883			-0.292	-0.254	1.873			-0.336	-0.460	1.812			-0.348	-0.540	1.788			0.051	0.065	1.763			0.059	-0.041	1.521
-0.083	-0.243	1.782			-0.068	-0.184	1.829			-0.085	0.147	1.815			-0.090	0.337	1.799			-0.267	-0.000	1.883			-0.292	-0.254	1.873			-0.335	-0.460	1.813			-0.348	-0.540	1.788			0.051	0.065	1.763			0.059	-0.040	1.520
-0.083	-0.243	1.782			-0.068	-0.184	1.829			-0.085	0.147	1.815			-0.090	0.337	1.799			-0.267	-0.001	1.884			-0.292	-0.254	1.874			-0.335	-0.460	1.813			-0.348	-0.540	1.789			0.050	0.065	1.763			0.059	-0.038	1.520
-0.083	-0.243	1.782			-0.068	-0.184	1.829			-0.085	0.147	1.815			-0.090	0.337	1.799			-0.268	-0.002	1.884			-0.292	-0.255	1.874			-0.335	-0.460	1.813			-0.348	-0.540	1.789			0.050	0.065	1.763			0.057	-0.036	1.518
-0.083	-0.243	1.782			-0.068	-0.184	1.829			-0.085	0.147	1.815			-0.090	0.337	1.799			-0.268	-0.002	1.885			-0.292	-0.255	1.874			-0.335	-0.460	1.814			-0.348	-0.540	1.789			0.050	0.065	1.763			0.056	-0.034	1.516
-0.083	-0.243	1.783			-0.068	-0.184	1.830			-0.085	0.147	1.815			-0.090	0.337	1.800			-0.269	-0.003	1.886			-0.292	-0.255	1.875			-0.335	-0.459	1.814			-0.348	-0.540	1.790			0.049	0.065	1.763			0.056	-0.034	1.516
-0.083	-0.243	1.783			-0.067	-0.184	1.830			-0.085	0.147	1.816			-0.090	0.337	1.800			-0.270	-0.004	1.886			-0.292	-0.256	1.875			-0.335	-0.459	1.815			-0.348	-0.539	1.790			0.049	0.065	1.763			0.056	-0.034	1.516
-0.083	-0.243	1.783			-0.067	-0.184	1.830			-0.085	0.147	1.816			-0.090	0.337	1.800			-0.270	-0.005	1.887			-0.292	-0.256	1.875			-0.335	-0.459	1.815			-0.348	-0.539	1.790			0.049	0.065	1.763			0.055	-0.033	1.516
-0.083	-0.243	1.783			-0.067	-0.184	1.830			-0.085	0.147	1.816			-0.090	0.337	1.800			-0.271	-0.006	1.887			-0.292	-0.256	1.875			-0.335	-0.459	1.815			-0.348	-0.539	1.791			0.048	0.066	1.764			0.055	-0.033	1.516
-0.082	-0.243	1.783			-0.067	-0.184	1.830			-0.085	0.147	1.816			-0.090	0.337	1.800			-0.272	-0.007	1.888			-0.292	-0.256	1.876			-0.335	-0.459	1.816			-0.348	-0.539	1.791			0.048	0.066	1.764			0.055	-0.033	1.516
-0.082	-0.243	1.783			-0.067	-0.184	1.830			-0.085	0.147	1.816			-0.090	0.337	1.801			-0.272	-0.008	1.889			-0.292	-0.256	1.876			-0.335	-0.459	1.816			-0.347	-0.539	1.791			0.048	0.066	1.764			0.055	-0.033	1.516
-0.082	-0.243	1.783			-0.066	-0.184	1.830			-0.085	0.147	1.816			-0.090	0.337	1.801			-0.273	-0.009	1.889			-0.292	-0.257	1.876			-0.335	-0.459	1.816			-0.347	-0.539	1.791			0.048	0.066	1.764			0.055	-0.032	1.517
-0.082	-0.243	1.783			-0.066	-0.184	1.830			-0.085	0.147	1.816			-0.090	0.337	1.801			-0.273	-0.010	1.889			-0.292	-0.257	1.876			-0.335	-0.459	1.816			-0.347	-0.539	1.792			0.048	0.066	1.764			0.054	-0.031	1.517
-0.082	-0.243	1.783			-0.066	-0.184	1.830			-0.085	0.147	1.816			-0.090	0.337	1.801			-0.274	-0.012	1.890			-0.292	-0.257	1.876			-0.334	-0.459	1.817			-0.347	-0.539	1.792			0.047	0.066	1.764			0.054	-0.031	1.517
-0.082	-0.243	1.783			-0.066	-0.184	1.830			-0.085	0.146	1.817			-0.090	0.337	1.801			-0.275	-0.015	1.890			-0.292	-0.257	1.877			-0.334	-0.459	1.817			-0.347	-0.539	1.792			0.047	0.066	1.764			0.054	-0.031	1.517
-0.082	-0.243	1.783			-0.066	-0.184	1.830			-0.085	0.146	1.817			-0.090	0.337	1.801			-0.275	-0.015	1.891			-0.292	-0.257	1.877			-0.334	-0.459	1.817			-0.347	-0.539	1.792			0.047	0.067	1.764			0.053	-0.032	1.517
-0.082	-0.243	1.783			-0.065	-0.184	1.830			-0.085	0.146	1.817			-0.090	0.337	1.802			-0.276	-0.019	1.891			-0.291	-0.257	1.877			-0.334	-0.459	1.817			-0.347	-0.539	1.792			0.047	0.067	1.765			0.053	-0.032	1.517
-0.082	-0.243	1.783			-0.065	-0.184	1.830			-0.085	0.146	1.817			-0.090	0.337	1.802			-0.277	-0.021	1.891			-0.291	-0.257	1.877			-0.334	-0.459	1.817			-0.347	-0.539	1.792			0.047	0.067	1.765			0.052	-0.032	1.517
-0.082	-0.243	1.784			-0.065	-0.184	1.830			-0.085	0.146	1.817			-0.090	0.337	1.802			-0.277	-0.022	1.891			-0.291	-0.258	1.877			-0.334	-0.459	1.817			-0.347	-0.539	1.793			0.047	0.067	1.765			0.051	-0.032	1.516
-0.082	-0.243	1.784			-0.065	-0.184	1.831			-0.085	0.146	1.817			-0.090	0.337	1.802			-0.277	-0.023	1.891			-0.291	-0.258	1.877			-0.335	-0.459	1.817			-0.347	-0.539	1.793			0.047	0.067	1.765			0.051	-0.031	1.516
-0.081	-0.243	1.784			-0.065	-0.184	1.831			-0.085	0.146	1.817			-0.090	0.337	1.802			-0.278	-0.024	1.891			-0.291	-0.258	1.877			-0.335	-0.459	1.818			-0.347	-0.539	1.793			0.046	0.067	1.765			0.050	-0.031	1.515
-0.081	-0.243	1.784			-0.065	-0.184	1.831			-0.085	0.146	1.817			-0.090	0.337	1.802			-0.278	-0.025	1.891			-0.291	-0.258	1.877			-0.335	-0.459	1.818			-0.347	-0.539	1.793			0.046	0.067	1.765			0.050	-0.031	1.514
-0.081	-0.243	1.784			-0.064	-0.184	1.831			-0.085	0.146	1.817			-0.090	0.337	1.802			-0.278	-0.025	1.891			-0.291	-0.258	1.878			-0.335	-0.459	1.818			-0.347	-0.539	1.793			0.046	0.068	1.765			0.049	-0.030	1.514
-0.081	-0.243	1.784			-0.064	-0.183	1.831			-0.085	0.146	1.817			-0.090	0.338	1.803			-0.278	-0.026	1.891			-0.291	-0.258	1.878			-0.335	-0.459	1.818			-0.348	-0.539	1.793			0.046	0.068	1.765			0.045	-0.029	1.509
-0.081	-0.243	1.784			-0.064	-0.183	1.831			-0.084	0.146	1.818			-0.090	0.338	1.803			-0.279	-0.027	1.891			-0.291	-0.258	1.878			-0.335	-0.460	1.818			-0.348	-0.540	1.793			0.046	0.068	1.765			0.041	-0.029	1.506
-0.081	-0.243	1.784			-0.064	-0.183	1.831			-0.084	0.146	1.818			-0.090	0.338	1.803			-0.279	-0.027	1.892			-0.291	-0.258	1.878			-0.335	-0.461	1.818			-0.348	-0.541	1.793			0.046	0.068	1.765			0.039	-0.028	1.504
-0.081	-0.243	1.784			-0.064	-0.183	1.831			-0.084	0.146	1.818			-0.090	0.338	1.803			-0.279	-0.028	1.892			-0.291	-0.258	1.878			-0.336	-0.461	1.818			-0.348	-0.541	1.793			0.046	0.068	1.765			0.037	-0.028	1.502
-0.081	-0.242	1.784			-0.064	-0.183	1.831			-0.084	0.146	1.818			-0.090	0.338	1.803			-0.279	-0.029	1.892			-0.292	-0.258	1.878			-0.336	-0.461	1.818			-0.348	-0.541	1.793			0.046	0.068	1.766			0.034	-0.028	1.499
-0.081	-0.242	1.784			-0.064	-0.183	1.831			-0.084	0.146	1.818			-0.090	0.338	1.803			-0.279	-0.029	1.892			-0.292	-0.258	1.878			-0.336	-0.461	1.818			-0.348	-0.541	1.793			0.046	0.068	1.766			0.034	-0.028	1.499
-0.081	-0.242	1.784			-0.063	-0.183	1.831			-0.084	0.146	1.818			-0.090	0.338	1.803			-0.279	-0.029	1.892			-0.292	-0.258	1.878			-0.336	-0.461	1.818			-0.348	-0.541	1.793			0.046	0.069	1.766			0.033	-0.027	1.499
-0.081	-0.242	1.784			-0.063	-0.183	1.831			-0.084	0.146	1.818			-0.090	0.338	1.803			-0.279	-0.030	1.892			-0.292	-0.258	1.878			-0.336	-0.461	1.818			-0.348	-0.541	1.793			0.046	0.069	1.766			0.032	-0.027	1.498
-0.080	-0.242	1.784			-0.063	-0.183	1.831			-0.084	0.146	1.818			-0.090	0.338	1.803			-0.280	-0.030	1.891			-0.292	-0.258	1.878			-0.336	-0.461	1.818			-0.348	-0.541	1.793			0.046	0.069	1.766			0.032	-0.027	1.497
-0.080	-0.242	1.784			-0.063	-0.183	1.831			-0.084	0.146	1.818			-0.090	0.338	1.803			-0.280	-0.030	1.891			-0.292	-0.258	1.878			-0.336	-0.461	1.818			-0.348	-0.541	1.793			0.046	0.069	1.766			0.030	-0.027	1.496
-0.080	-0.242	1.784			-0.063	-0.183	1.831			-0.084	0.146	1.818			-0.090	0.338	1.803			-0.280	-0.031	1.891			-0.292	-0.258	1.878			-0.336	-0.461	1.818			-0.348	-0.541	1.793			0.046	0.069	1.766			0.029	-0.027	1.495
-0.080	-0.242	1.784			-0.063	-0.183	1.831			-0.084	0.146	1.818			-0.090	0.338	1.804			-0.278	-0.016	1.889			-0.292	-0.257	1.878			-0.336	-0.461	1.818			-0.348	-0.541	1.793			0.046	0.069	1.766			0.028	-0.027	1.494
-0.080	-0.242	1.784			-0.063	-0.183	1.831			-0.084	0.146	1.818			-0.090	0.338	1.804			-0.279	-0.018	1.889			-0.292	-0.257	1.878			-0.336	-0.461	1.818			-0.348	-0.541	1.793			0.046	0.069	1.766			0.028	-0.027	1.494
-0.080	-0.242	1.784			-0.063	-0.183	1.831			-0.084	0.146	1.818			-0.090	0.338	1.804			-0.279	-0.012	1.888			-0.292	-0.257	1.878			-0.336	-0.461	1.818			-0.348	-0.541	1.793			0.046	0.069	1.766			0.028	-0.027	1.493
-0.080	-0.241	1.784			-0.063	-0.183	1.831			-0.084	0.146	1.818			-0.090	0.338	1.804			-0.282	-0.031	1.888			-0.292	-0.259	1.879			-0.336	-0.461	1.818			-0.348	-0.541	1.793			0.046	0.069	1.766			0.028	-0.027	1.493
-0.080	-0.241	1.784			-0.063	-0.182	1.831			-0.084	0.146	1.818			-0.090	0.338	1.804			-0.283	-0.037	1.888			-0.292	-0.260	1.879			-0.336	-0.461	1.818			-0.348	-0.541	1.793			0.046	0.069	1.766			0.028	-0.027	1.492
-0.080	-0.241	1.784			-0.063	-0.182	1.831			-0.084	0.146	1.818			-0.090	0.338	1.804			-0.284	-0.041	1.888			-0.292	-0.261	1.879			-0.336	-0.461	1.818			-0.348	-0.541	1.793			0.046	0.069	1.766			0.029	-0.027	1.492
-0.080	-0.241	1.784			-0.063	-0.182	1.831			-0.084	0.146	1.819			-0.090	0.338	1.804			-0.284	-0.040	1.888			-0.292	-0.261	1.879			-0.336	-0.461	1.818			-0.348	-0.541	1.793			0.046	0.070	1.766			0.030	-0.027	1.492
-0.080	-0.241	1.784			-0.062	-0.182	1.831			-0.084	0.146	1.819			-0.090	0.338	1.804			-0.283	-0.038	1.887			-0.292	-0.261	1.879			-0.336	-0.461	1.818			-0.348	-0.541	1.793			0.046	0.070	1.766			0.031	-0.027	1.492
-0.080	-0.241	1.784			-0.062	-0.182	1.831			-0.084	0.146	1.819			-0.090	0.338	1.804			-0.283	-0.038	1.887			-0.292	-0.261	1.879			-0.336	-0.461	1.818			-0.348	-0.541	1.793			0.046	0.070	1.766			0.033	-0.028	1.493
[truncated: 377 more rows]
[truncated: 30 more columns]
