# Supplementary material for: A natural user interface to integrate citizen science and physical exercise
Source: PLoS One. 2017 Feb 23;12(2):e0172587. doi: 10.1371/journal.pone.0172587 (PMC5322974; doi:10.1371/journal.pone.0172587)
Supplement: S1 Folder — Kinect raw data of each participant in the two kinect groups (KC and KNC). Data of each participant are saved in a binary file. Trajectories of points have been extracted form the binary file and saved in a text file. (ZIP) [file pone.0172587.s002.zip › Raw_data/Par10/Par10_Left_C_points.txt]

-0.057	-0.190	1.980			-0.054	-0.133	2.024			-0.053	0.181	2.013			-0.062	0.352	1.992			-0.194	0.070	2.013			-0.198	-0.078	1.882			-0.146	0.118	1.781			-0.144	0.166	1.784			0.064	0.055	1.996			0.115	-0.162	1.976
-0.058	-0.190	1.980			-0.054	-0.133	2.024			-0.053	0.181	2.013			-0.061	0.353	1.993			-0.194	0.070	2.013			-0.194	-0.067	1.872			-0.145	0.120	1.781			-0.142	0.168	1.784			0.063	0.055	1.996			0.115	-0.162	1.976
-0.058	-0.190	1.980			-0.054	-0.133	2.024			-0.053	0.181	2.013			-0.060	0.355	1.997			-0.194	0.070	2.013			-0.193	-0.066	1.871			-0.145	0.121	1.781			-0.141	0.170	1.784			0.063	0.055	1.996			0.115	-0.162	1.976
-0.058	-0.190	1.980			-0.054	-0.133	2.024			-0.053	0.181	2.013			-0.059	0.358	2.000			-0.194	0.070	2.013			-0.192	-0.066	1.871			-0.144	0.122	1.781			-0.140	0.170	1.785			0.063	0.055	1.996			0.115	-0.162	1.975
-0.058	-0.189	1.980			-0.054	-0.133	2.024			-0.053	0.181	2.013			-0.059	0.359	2.002			-0.194	0.070	2.013			-0.201	-0.075	1.881			-0.144	0.122	1.782			-0.140	0.171	1.786			0.063	0.055	1.996			0.115	-0.162	1.975
-0.058	-0.189	1.980			-0.054	-0.133	2.024			-0.053	0.181	2.013			-0.058	0.360	2.003			-0.195	0.070	2.013			-0.200	-0.076	1.883			-0.144	0.122	1.783			-0.140	0.172	1.787			0.063	0.055	1.996			0.115	-0.162	1.975
-0.057	-0.189	1.980			-0.054	-0.133	2.024			-0.053	0.181	2.013			-0.058	0.360	2.004			-0.195	0.070	2.013			-0.199	-0.077	1.884			-0.143	0.124	1.785			-0.139	0.174	1.789			0.063	0.056	1.996			0.115	-0.162	1.975
-0.057	-0.190	1.980			-0.054	-0.133	2.024			-0.053	0.181	2.013			-0.058	0.361	2.005			-0.195	0.070	2.013			-0.198	-0.078	1.885			-0.142	0.125	1.788			-0.139	0.176	1.791			0.063	0.056	1.996			0.115	-0.162	1.975
-0.057	-0.190	1.980			-0.054	-0.133	2.024			-0.053	0.180	2.014			-0.057	0.360	2.006			-0.195	0.070	2.013			-0.197	-0.079	1.886			-0.141	0.127	1.792			-0.138	0.179	1.796			0.063	0.056	1.996			0.115	-0.162	1.975
-0.057	-0.190	1.980			-0.054	-0.133	2.024			-0.053	0.180	2.014			-0.056	0.360	2.006			-0.195	0.070	2.013			-0.196	-0.079	1.887			-0.140	0.128	1.798			-0.137	0.181	1.799			0.063	0.056	1.996			0.115	-0.162	1.975
-0.057	-0.190	1.980			-0.053	-0.133	2.024			-0.052	0.180	2.014			-0.056	0.360	2.007			-0.195	0.070	2.013			-0.195	-0.080	1.889			-0.140	0.129	1.805			-0.137	0.182	1.802			0.064	0.056	1.996			0.115	-0.162	1.975
-0.056	-0.190	1.980			-0.053	-0.134	2.024			-0.051	0.180	2.015			-0.055	0.360	2.008			-0.194	0.070	2.014			-0.194	-0.082	1.891			-0.140	0.130	1.812			-0.137	0.183	1.807			0.064	0.056	1.997			0.115	-0.162	1.975
-0.056	-0.191	1.980			-0.052	-0.134	2.025			-0.050	0.179	2.016			-0.054	0.360	2.009			-0.194	0.070	2.014			-0.194	-0.084	1.894			-0.140	0.131	1.821			-0.137	0.185	1.813			0.064	0.055	1.997			0.115	-0.162	1.976
-0.055	-0.191	1.981			-0.052	-0.135	2.025			-0.049	0.179	2.017			-0.053	0.359	2.009			-0.193	0.070	2.015			-0.194	-0.085	1.896			-0.141	0.132	1.830			-0.137	0.186	1.820			0.064	0.055	1.998			0.115	-0.162	1.976
-0.055	-0.192	1.981			-0.051	-0.135	2.025			-0.048	0.178	2.018			-0.052	0.359	2.010			-0.193	0.069	2.016			-0.194	-0.087	1.900			-0.141	0.131	1.840			-0.139	0.176	1.840			0.065	0.055	1.998			0.115	-0.162	1.976
-0.054	-0.192	1.981			-0.050	-0.136	2.026			-0.047	0.178	2.020			-0.050	0.359	2.011			-0.192	0.069	2.016			-0.194	-0.089	1.903			-0.142	0.132	1.848			-0.140	0.170	1.851			0.065	0.055	1.999			0.116	-0.162	1.976
-0.054	-0.193	1.982			-0.050	-0.137	2.026			-0.046	0.177	2.021			-0.049	0.358	2.012			-0.191	0.069	2.017			-0.195	-0.091	1.907			-0.143	0.132	1.857			-0.141	0.166	1.859			0.065	0.055	2.000			0.116	-0.162	1.976
-0.053	-0.194	1.982			-0.049	-0.138	2.027			-0.044	0.177	2.022			-0.048	0.358	2.013			-0.191	0.069	2.018			-0.196	-0.093	1.911			-0.144	0.133	1.866			-0.142	0.164	1.867			0.066	0.055	2.000			0.116	-0.162	1.977
-0.053	-0.195	1.982			-0.048	-0.138	2.027			-0.043	0.176	2.023			-0.047	0.358	2.013			-0.190	0.068	2.019			-0.197	-0.095	1.914			-0.146	0.135	1.875			-0.144	0.161	1.876			0.066	0.055	2.001			0.116	-0.162	1.977
-0.052	-0.196	1.983			-0.048	-0.139	2.028			-0.042	0.176	2.024			-0.046	0.357	2.014			-0.189	0.068	2.020			-0.198	-0.097	1.918			-0.147	0.133	1.884			-0.146	0.159	1.884			0.066	0.054	2.002			0.116	-0.162	1.977
-0.052	-0.197	1.983			-0.047	-0.140	2.028			-0.041	0.176	2.025			-0.045	0.358	2.016			-0.188	0.068	2.020			-0.199	-0.098	1.921			-0.149	0.134	1.893			-0.148	0.158	1.891			0.066	0.054	2.002			0.117	-0.162	1.977
-0.051	-0.198	1.984			-0.047	-0.141	2.029			-0.040	0.175	2.026			-0.044	0.358	2.017			-0.187	0.067	2.021			-0.200	-0.100	1.925			-0.151	0.132	1.901			-0.150	0.156	1.899			0.067	0.054	2.003			0.117	-0.162	1.978
-0.051	-0.198	1.984			-0.046	-0.142	2.029			-0.039	0.175	2.027			-0.043	0.357	2.018			-0.186	0.067	2.022			-0.201	-0.101	1.928			-0.154	0.133	1.910			-0.152	0.155	1.906			0.067	0.054	2.003			0.117	-0.163	1.978
-0.050	-0.199	1.985			-0.045	-0.143	2.030			-0.038	0.174	2.028			-0.042	0.357	2.018			-0.186	0.067	2.023			-0.202	-0.103	1.932			-0.155	0.134	1.916			-0.155	0.155	1.913			0.067	0.054	2.004			0.117	-0.163	1.978
-0.050	-0.200	1.985			-0.045	-0.143	2.030			-0.037	0.174	2.029			-0.042	0.356	2.019			-0.185	0.066	2.024			-0.204	-0.104	1.936			-0.157	0.134	1.922			-0.157	0.155	1.919			0.068	0.053	2.004			0.118	-0.163	1.979
-0.050	-0.201	1.985			-0.044	-0.144	2.031			-0.036	0.174	2.030			-0.041	0.356	2.019			-0.184	0.066	2.025			-0.205	-0.105	1.939			-0.158	0.133	1.927			-0.159	0.156	1.925			0.068	0.053	2.005			0.118	-0.163	1.979
-0.049	-0.202	1.986			-0.044	-0.145	2.031			-0.035	0.173	2.031			-0.040	0.355	2.019			-0.183	0.066	2.026			-0.206	-0.107	1.942			-0.159	0.132	1.932			-0.161	0.156	1.931			0.068	0.053	2.005			0.118	-0.163	1.979
-0.049	-0.203	1.986			-0.044	-0.146	2.032			-0.034	0.173	2.031			-0.039	0.354	2.020			-0.182	0.065	2.027			-0.207	-0.108	1.945			-0.164	0.133	1.940			-0.162	0.156	1.936			0.068	0.053	2.006			0.118	-0.163	1.980
-0.049	-0.203	1.987			-0.043	-0.147	2.032			-0.033	0.172	2.032			-0.039	0.353	2.019			-0.181	0.065	2.027			-0.209	-0.109	1.948			-0.167	0.134	1.946			-0.164	0.155	1.940			0.068	0.052	2.006			0.118	-0.163	1.980
-0.049	-0.204	1.987			-0.043	-0.148	2.032			-0.032	0.172	2.033			-0.038	0.352	2.019			-0.180	0.065	2.028			-0.210	-0.110	1.951			-0.169	0.134	1.950			-0.165	0.155	1.944			0.069	0.052	2.007			0.119	-0.164	1.980
-0.049	-0.205	1.987			-0.042	-0.148	2.033			-0.031	0.172	2.034			-0.037	0.351	2.019			-0.179	0.064	2.029			-0.211	-0.111	1.953			-0.171	0.134	1.954			-0.166	0.155	1.947			0.069	0.052	2.007			0.119	-0.164	1.981
-0.048	-0.206	1.988			-0.042	-0.149	2.033			-0.030	0.171	2.034			-0.036	0.350	2.019			-0.178	0.064	2.030			-0.212	-0.112	1.956			-0.173	0.135	1.958			-0.167	0.155	1.950			0.069	0.051	2.008			0.119	-0.164	1.981
-0.048	-0.207	1.988			-0.042	-0.150	2.034			-0.030	0.171	2.035			-0.036	0.349	2.019			-0.178	0.063	2.030			-0.213	-0.112	1.957			-0.174	0.135	1.961			-0.168	0.155	1.953			0.069	0.051	2.008			0.119	-0.164	1.981
-0.048	-0.207	1.988			-0.041	-0.151	2.034			-0.029	0.170	2.036			-0.035	0.348	2.018			-0.177	0.063	2.031			-0.214	-0.113	1.959			-0.174	0.135	1.963			-0.168	0.155	1.955			0.069	0.051	2.008			0.119	-0.164	1.982
-0.048	-0.208	1.989			-0.041	-0.151	2.034			-0.028	0.170	2.036			-0.035	0.348	2.018			-0.176	0.063	2.032			-0.215	-0.114	1.961			-0.175	0.135	1.966			-0.169	0.155	1.957			0.069	0.051	2.009			0.119	-0.164	1.982
-0.048	-0.209	1.989			-0.041	-0.152	2.034			-0.028	0.170	2.037			-0.034	0.347	2.018			-0.175	0.062	2.032			-0.215	-0.114	1.963			-0.176	0.135	1.968			-0.170	0.155	1.960			0.069	0.050	2.009			0.119	-0.164	1.982
-0.048	-0.209	1.989			-0.041	-0.152	2.035			-0.027	0.169	2.037			-0.034	0.347	2.018			-0.175	0.062	2.033			-0.216	-0.115	1.964			-0.177	0.135	1.970			-0.170	0.155	1.962			0.070	0.050	2.009			0.119	-0.164	1.982
-0.048	-0.210	1.989			-0.040	-0.153	2.035			-0.026	0.169	2.038			-0.033	0.346	2.018			-0.174	0.061	2.034			-0.216	-0.115	1.966			-0.177	0.135	1.972			-0.171	0.155	1.963			0.070	0.050	2.010			0.119	-0.165	1.982
-0.047	-0.210	1.989			-0.040	-0.153	2.035			-0.026	0.169	2.038			-0.033	0.346	2.018			-0.174	0.061	2.034			-0.217	-0.116	1.967			-0.178	0.135	1.974			-0.171	0.155	1.965			0.070	0.050	2.010			0.119	-0.165	1.982
-0.047	-0.211	1.990			-0.040	-0.154	2.035			-0.025	0.168	2.038			-0.032	0.345	2.018			-0.173	0.061	2.034			-0.217	-0.116	1.968			-0.178	0.135	1.975			-0.172	0.156	1.966			0.070	0.049	2.010			0.119	-0.165	1.983
-0.047	-0.211	1.990			-0.040	-0.154	2.036			-0.025	0.168	2.039			-0.032	0.345	2.018			-0.172	0.061	2.035			-0.218	-0.116	1.969			-0.179	0.135	1.976			-0.172	0.156	1.968			0.070	0.049	2.010			0.119	-0.165	1.983
-0.047	-0.212	1.990			-0.040	-0.155	2.036			-0.024	0.168	2.039			-0.032	0.345	2.018			-0.169	0.064	2.030			-0.218	-0.115	1.973			-0.178	0.136	1.976			-0.173	0.156	1.969			0.070	0.049	2.011			0.120	-0.165	1.983
-0.047	-0.212	1.990			-0.040	-0.155	2.036			-0.024	0.168	2.039			-0.031	0.345	2.018			-0.168	0.065	2.028			-0.218	-0.113	1.976			-0.178	0.138	1.976			-0.173	0.156	1.970			0.070	0.049	2.011			0.120	-0.165	1.983
-0.047	-0.213	1.990			-0.040	-0.156	2.036			-0.024	0.168	2.039			-0.031	0.345	2.019			-0.167	0.066	2.026			-0.218	-0.112	1.978			-0.178	0.139	1.976			-0.173	0.157	1.970			0.070	0.048	2.011			0.120	-0.165	1.983
-0.047	-0.213	1.990			-0.040	-0.156	2.036			-0.023	0.167	2.040			-0.030	0.345	2.019			-0.166	0.067	2.025			-0.218	-0.111	1.980			-0.177	0.140	1.976			-0.173	0.158	1.971			0.070	0.048	2.011			0.120	-0.165	1.983
-0.047	-0.213	1.990			-0.040	-0.156	2.036			-0.023	0.167	2.040			-0.030	0.345	2.019			-0.165	0.067	2.023			-0.218	-0.110	1.981			-0.176	0.141	1.975			-0.173	0.159	1.971			0.070	0.048	2.011			0.120	-0.165	1.983
-0.047	-0.214	1.990			-0.041	-0.157	2.037			-0.023	0.167	2.040			-0.029	0.345	2.019			-0.164	0.068	2.022			-0.217	-0.110	1.983			-0.174	0.142	1.974			-0.173	0.159	1.971			0.070	0.048	2.012			0.120	-0.165	1.983
-0.047	-0.214	1.991			-0.041	-0.157	2.037			-0.022	0.167	2.040			-0.029	0.345	2.019			-0.163	0.069	2.021			-0.217	-0.109	1.984			-0.173	0.142	1.972			-0.173	0.160	1.971			0.070	0.048	2.012			0.120	-0.165	1.983
-0.047	-0.214	1.991			-0.041	-0.157	2.037			-0.022	0.167	2.041			-0.029	0.345	2.020			-0.162	0.070	2.018			-0.217	-0.108	1.985			-0.172	0.143	1.971			-0.172	0.160	1.970			0.070	0.047	2.012			0.120	-0.165	1.983
-0.047	-0.214	1.991			-0.041	-0.157	2.037			-0.022	0.167	2.041			-0.028	0.345	2.020			-0.161	0.071	2.016			-0.217	-0.107	1.986			-0.170	0.144	1.969			-0.170	0.162	1.969			0.071	0.047	2.012			0.120	-0.165	1.984
-0.047	-0.215	1.991			-0.042	-0.158	2.037			-0.021	0.167	2.041			-0.027	0.345	2.020			-0.160	0.072	2.015			-0.216	-0.106	1.987			-0.168	0.145	1.967			-0.169	0.163	1.968			0.071	0.047	2.012			0.120	-0.165	1.984
-0.047	-0.215	1.991			-0.042	-0.158	2.037			-0.021	0.167	2.041			-0.026	0.345	2.021			-0.159	0.073	2.013			-0.216	-0.105	1.988			-0.163	0.142	1.963			-0.168	0.166	1.967			0.071	0.047	2.012			0.120	-0.165	1.984
-0.047	-0.215	1.991			-0.043	-0.158	2.037			-0.021	0.166	2.041			-0.025	0.346	2.021			-0.158	0.074	2.012			-0.216	-0.104	1.988			-0.160	0.143	1.961			-0.168	0.171	1.967			0.071	0.047	2.012			0.120	-0.165	1.984
-0.047	-0.215	1.991			-0.043	-0.158	2.037			-0.021	0.166	2.041			-0.024	0.346	2.021			-0.157	0.075	2.010			-0.216	-0.103	1.989			-0.158	0.144	1.959			-0.166	0.173	1.966			0.071	0.046	2.013			0.120	-0.165	1.984
-0.047	-0.215	1.991			-0.043	-0.158	2.037			-0.021	0.166	2.042			-0.023	0.346	2.022			-0.156	0.076	2.007			-0.215	-0.103	1.989			-0.157	0.144	1.958			-0.171	0.172	1.966			0.071	0.045	2.013			0.120	-0.165	1.984
-0.047	-0.215	1.991			-0.044	-0.158	2.037			-0.020	0.166	2.042			-0.021	0.346	2.021			-0.155	0.076	2.005			-0.215	-0.102	1.990			-0.151	0.140	1.952			-0.159	0.179	1.955			0.072	0.045	2.013			0.120	-0.165	1.984
-0.047	-0.215	1.991			-0.044	-0.158	2.037			-0.020	0.166	2.042			-0.020	0.345	2.021			-0.154	0.076	2.003			-0.214	-0.102	1.990			-0.148	0.138	1.948			-0.150	0.184	1.948			0.073	0.044	2.013			0.120	-0.166	1.984
-0.048	-0.215	1.991			-0.044	-0.158	2.037			-0.020	0.166	2.042			-0.018	0.344	2.020			-0.154	0.077	2.002			-0.213	-0.101	1.991			-0.144	0.136	1.945			-0.143	0.187	1.943			0.074	0.044	2.013			0.120	-0.166	1.984
-0.048	-0.215	1.991			-0.045	-0.158	2.037			-0.020	0.166	2.042			-0.017	0.343	2.020			-0.153	0.077	2.000			-0.213	-0.101	1.991			-0.142	0.134	1.943			-0.138	0.189	1.940			0.075	0.043	2.013			0.120	-0.166	1.984
-0.048	-0.215	1.991			-0.045	-0.158	2.037			-0.019	0.166	2.042			-0.015	0.342	2.019			-0.153	0.077	1.998			-0.212	-0.101	1.991			-0.140	0.132	1.941			-0.133	0.191	1.937			0.075	0.043	2.014			0.119	-0.166	1.984
-0.048	-0.215	1.991			-0.045	-0.158	2.037			-0.019	0.165	2.042			-0.014	0.342	2.019			-0.152	0.077	1.997			-0.211	-0.101	1.991			-0.139	0.132	1.940			-0.130	0.194	1.934			0.076	0.042	2.014			0.119	-0.166	1.984
-0.048	-0.215	1.991			-0.046	-0.158	2.037			-0.019	0.165	2.042			-0.012	0.341	2.018			-0.152	0.078	1.996			-0.210	-0.101	1.991			-0.138	0.133	1.940			-0.128	0.185	1.933			0.078	0.042	2.014			0.119	-0.166	1.984
-0.048	-0.215	1.991			-0.046	-0.158	2.037			-0.019	0.165	2.042			-0.010	0.340	2.018			-0.151	0.078	1.995			-0.209	-0.101	1.990			-0.137	0.132	1.939			-0.127	0.189	1.932			0.078	0.042	2.014			0.119	-0.166	1.984
-0.048	-0.215	1.991			-0.046	-0.158	2.037			-0.018	0.164	2.042			-0.009	0.340	2.018			-0.151	0.078	1.993			-0.208	-0.101	1.990			-0.135	0.131	1.938			-0.122	0.190	1.929			0.080	0.041	2.014			0.119	-0.167	1.985
-0.048	-0.215	1.991			-0.047	-0.158	2.037			-0.018	0.164	2.042			-0.008	0.339	2.017			-0.150	0.078	1.992			-0.207	-0.101	1.990			-0.132	0.130	1.936			-0.118	0.192	1.927			0.081	0.040	2.015			0.119	-0.167	1.985
-0.048	-0.215	1.991			-0.047	-0.158	2.037			-0.018	0.164	2.042			-0.006	0.338	2.017			-0.149	0.078	1.991			-0.206	-0.100	1.989			-0.131	0.130	1.935			-0.116	0.194	1.926			0.082	0.040	2.015			0.119	-0.167	1.985
-0.048	-0.215	1.991			-0.047	-0.158	2.037			-0.017	0.163	2.042			-0.005	0.338	2.016			-0.149	0.078	1.990			-0.205	-0.100	1.989			-0.131	0.131	1.934			-0.114	0.197	1.925			0.083	0.039	2.015			0.119	-0.167	1.985
-0.048	-0.215	1.991			-0.047	-0.158	2.037			-0.017	0.163	2.042			-0.004	0.337	2.016			-0.148	0.078	1.989			-0.205	-0.100	1.988			-0.130	0.131	1.934			-0.113	0.200	1.924			0.083	0.039	2.015			0.119	-0.167	1.985
-0.048	-0.215	1.991			-0.047	-0.158	2.037			-0.017	0.162	2.042			-0.003	0.336	2.016			-0.148	0.079	1.989			-0.204	-0.099	1.988			-0.129	0.131	1.933			-0.111	0.201	1.923			0.084	0.039	2.015			0.119	-0.167	1.985
-0.048	-0.215	1.991			-0.048	-0.158	2.037			-0.016	0.162	2.042			-0.002	0.336	2.015			-0.147	0.079	1.988			-0.203	-0.099	1.988			-0.129	0.131	1.933			-0.110	0.202	1.922			0.085	0.038	2.015			0.119	-0.167	1.985
-0.048	-0.215	1.991			-0.048	-0.158	2.037			-0.016	0.161	2.042			-0.001	0.336	2.015			-0.147	0.079	1.987			-0.202	-0.099	1.987			-0.131	0.134	1.935			-0.111	0.206	1.923			0.085	0.038	2.015			0.119	-0.168	1.985
-0.048	-0.214	1.991			-0.048	-0.158	2.037			-0.016	0.161	2.042			-0.001	0.335	2.015			-0.146	0.079	1.986			-0.202	-0.098	1.987			-0.132	0.136	1.935			-0.111	0.209	1.924			0.086	0.038	2.015			0.119	-0.169	1.985
-0.048	-0.214	1.991			-0.048	-0.158	2.037			-0.016	0.161	2.042			0.000	0.335	2.015			-0.146	0.079	1.986			-0.201	-0.098	1.986			-0.132	0.136	1.935			-0.111	0.211	1.924			0.086	0.038	2.016			0.119	-0.169	1.985
-0.048	-0.214	1.991			-0.048	-0.158	2.037			-0.016	0.160	2.042			0.001	0.335	2.015			-0.145	0.079	1.985			-0.201	-0.098	1.986			-0.133	0.138	1.936			-0.112	0.214	1.924			0.087	0.038	2.016			0.119	-0.169	1.986
-0.049	-0.214	1.991			-0.049	-0.158	2.037			-0.015	0.160	2.042			0.001	0.335	2.014			-0.145	0.080	1.985			-0.200	-0.097	1.986			-0.135	0.140	1.937			-0.113	0.217	1.925			0.087	0.037	2.016			0.119	-0.170	1.986
-0.049	-0.214	1.991			-0.049	-0.158	2.037			-0.015	0.160	2.041			0.002	0.335	2.014			-0.145	0.080	1.984			-0.200	-0.097	1.985			-0.136	0.141	1.938			-0.115	0.220	1.927			0.088	0.037	2.016			0.119	-0.170	1.986
-0.049	-0.214	1.991			-0.049	-0.158	2.037			-0.015	0.160	2.041			0.002	0.334	2.014			-0.144	0.080	1.984			-0.199	-0.097	1.985			-0.137	0.143	1.939			-0.116	0.222	1.928			0.088	0.037	2.016			0.119	-0.170	1.986
-0.049	-0.214	1.991			-0.049	-0.157	2.037			-0.015	0.159	2.041			0.003	0.334	2.014			-0.144	0.080	1.983			-0.199	-0.096	1.985			-0.138	0.144	1.939			-0.116	0.224	1.928			0.088	0.037	2.016			0.119	-0.170	1.986
-0.049	-0.214	1.990			-0.049	-0.157	2.037			-0.015	0.159	2.041			0.003	0.334	2.014			-0.144	0.080	1.983			-0.199	-0.096	1.984			-0.138	0.144	1.939			-0.116	0.225	1.928			0.089	0.037	2.016			0.119	-0.171	1.986
-0.049	-0.213	1.990			-0.049	-0.157	2.037			-0.015	0.159	2.041			0.003	0.334	2.014			-0.143	0.080	1.982			-0.198	-0.096	1.984			-0.137	0.142	1.938			-0.115	0.223	1.927			0.089	0.037	2.016			0.119	-0.171	1.986
-0.049	-0.213	1.990			-0.049	-0.157	2.036			-0.015	0.159	2.041			0.004	0.334	2.014			-0.143	0.081	1.982			-0.198	-0.095	1.984			-0.136	0.140	1.937			-0.114	0.222	1.926			0.089	0.037	2.016			0.119	-0.171	1.986
-0.049	-0.213	1.990			-0.050	-0.157	2.036			-0.015	0.159	2.040			0.004	0.334	2.013			-0.143	0.081	1.981			-0.198	-0.095	1.984			-0.136	0.138	1.936			-0.113	0.221	1.925			0.090	0.037	2.016			0.119	-0.171	1.986
-0.049	-0.213	1.990			-0.050	-0.157	2.036			-0.015	0.159	2.040			0.004	0.334	2.013			-0.143	0.081	1.981			-0.197	-0.095	1.983			-0.137	0.140	1.936			-0.114	0.222	1.925			0.090	0.037	2.016			0.119	-0.171	1.986
-0.049	-0.213	1.990			-0.050	-0.157	2.036			-0.015	0.158	2.040			0.005	0.334	2.013			-0.143	0.081	1.980			-0.197	-0.094	1.983			-0.136	0.137	1.936			-0.113	0.219	1.924			0.090	0.037	2.016			0.119	-0.171	1.986
-0.049	-0.212	1.990			-0.050	-0.156	2.036			-0.015	0.158	2.040			0.005	0.333	2.013			-0.142	0.081	1.980			-0.197	-0.094	1.983			-0.135	0.134	1.935			-0.112	0.217	1.924			0.090	0.036	2.016			0.119	-0.171	1.986
-0.049	-0.212	1.990			-0.050	-0.156	2.036			-0.015	0.158	2.040			0.005	0.333	2.013			-0.142	0.082	1.980			-0.197	-0.094	1.983			-0.134	0.133	1.935			-0.111	0.215	1.923			0.090	0.036	2.016			0.119	-0.171	1.986
-0.049	-0.212	1.990			-0.050	-0.156	2.036			-0.015	0.158	2.039			0.005	0.333	2.013			-0.142	0.082	1.980			-0.197	-0.094	1.982			-0.133	0.131	1.934			-0.111	0.213	1.923			0.091	0.036	2.016			0.119	-0.172	1.986
-0.049	-0.212	1.990			-0.050	-0.156	2.036			-0.015	0.158	2.039			0.005	0.333	2.012			-0.142	0.082	1.979			-0.196	-0.093	1.982			-0.135	0.134	1.935			-0.113	0.216	1.924			0.091	0.036	2.016			0.119	-0.172	1.986
-0.049	-0.212	1.990			-0.051	-0.156	2.036			-0.015	0.158	2.039			0.006	0.333	2.012			-0.142	0.082	1.979			-0.196	-0.093	1.982			-0.136	0.136	1.935			-0.114	0.218	1.924			0.091	0.036	2.016			0.119	-0.172	1.986
-0.049	-0.212	1.990			-0.051	-0.156	2.036			-0.015	0.158	2.039			0.006	0.333	2.012			-0.141	0.082	1.979			-0.196	-0.093	1.982			-0.136	0.136	1.935			-0.113	0.217	1.924			0.091	0.036	2.016			0.119	-0.172	1.986
-0.049	-0.211	1.989			-0.051	-0.156	2.036			-0.015	0.158	2.039			0.006	0.333	2.012			-0.141	0.082	1.979			-0.196	-0.093	1.982			-0.136	0.135	1.935			-0.113	0.217	1.924			0.091	0.036	2.016			0.119	-0.172	1.986
-0.049	-0.211	1.989			-0.051	-0.156	2.035			-0.015	0.158	2.038			0.006	0.333	2.011			-0.141	0.082	1.978			-0.196	-0.093	1.981			-0.136	0.135	1.935			-0.113	0.216	1.923			0.091	0.036	2.016			0.119	-0.172	1.986
-0.049	-0.211	1.989			-0.051	-0.155	2.035			-0.015	0.158	2.038			0.006	0.334	2.011			-0.141	0.082	1.978			-0.196	-0.093	1.981			-0.135	0.135	1.934			-0.113	0.216	1.923			0.091	0.036	2.016			0.119	-0.172	1.986
-0.049	-0.211	1.989			-0.051	-0.155	2.035			-0.015	0.158	2.038			0.006	0.334	2.011			-0.141	0.082	1.978			-0.196	-0.093	1.981			-0.135	0.134	1.934			-0.112	0.215	1.923			0.091	0.036	2.016			0.119	-0.172	1.986
-0.049	-0.211	1.989			-0.051	-0.155	2.035			-0.015	0.158	2.038			0.006	0.334	2.011			-0.140	0.082	1.978			-0.196	-0.093	1.981			-0.135	0.134	1.934			-0.112	0.215	1.923			0.092	0.036	2.016			0.119	-0.172	1.986
-0.049	-0.211	1.989			-0.051	-0.155	2.035			-0.015	0.158	2.038			0.006	0.334	2.011			-0.140	0.082	1.978			-0.196	-0.092	1.981			-0.134	0.133	1.934			-0.112	0.214	1.922			0.092	0.036	2.016			0.119	-0.172	1.986
-0.049	-0.211	1.989			-0.051	-0.155	2.035			-0.015	0.158	2.037			0.006	0.334	2.011			-0.140	0.082	1.978			-0.196	-0.092	1.981			-0.134	0.133	1.934			-0.112	0.213	1.922			0.092	0.036	2.016			0.119	-0.172	1.986
-0.049	-0.211	1.989			-0.051	-0.155	2.035			-0.015	0.158	2.037			0.006	0.334	2.011			-0.140	0.082	1.978			-0.195	-0.092	1.980			-0.134	0.132	1.934			-0.111	0.213	1.922			0.092	0.036	2.016			0.119	-0.172	1.986
-0.049	-0.211	1.989			-0.051	-0.155	2.035			-0.015	0.158	2.037			0.006	0.334	2.010			-0.140	0.082	1.978			-0.195	-0.092	1.980			-0.134	0.132	1.934			-0.111	0.213	1.922			0.092	0.036	2.016			0.119	-0.172	1.986
-0.049	-0.211	1.989			-0.051	-0.155	2.035			-0.015	0.158	2.037			0.006	0.334	2.010			-0.140	0.082	1.978			-0.195	-0.092	1.980			-0.134	0.133	1.934			-0.111	0.213	1.922			0.092	0.036	2.016			0.119	-0.172	1.986
-0.050	-0.211	1.989			-0.051	-0.155	2.035			-0.015	0.157	2.037			0.006	0.334	2.010			-0.140	0.083	1.978			-0.195	-0.092	1.980			-0.134	0.133	1.934			-0.111	0.213	1.922			0.092	0.035	2.016			0.119	-0.172	1.986
-0.050	-0.211	1.989			-0.051	-0.155	2.035			-0.015	0.157	2.037			0.006	0.334	2.010			-0.140	0.083	1.978			-0.195	-0.092	1.980			-0.134	0.133	1.934			-0.111	0.213	1.922			0.092	0.035	2.016			0.119	-0.172	1.986
-0.050	-0.211	1.989			-0.051	-0.155	2.035			-0.015	0.157	2.037			0.006	0.334	2.010			-0.139	0.083	1.978			-0.195	-0.092	1.980			-0.133	0.132	1.933			-0.111	0.212	1.922			0.092	0.035	2.015			0.119	-0.172	1.986
-0.050	-0.211	1.989			-0.051	-0.155	2.035			-0.015	0.157	2.037			0.005	0.334	2.010			-0.139	0.083	1.978			-0.195	-0.092	1.980			-0.133	0.132	1.933			-0.111	0.212	1.922			0.092	0.035	2.015			0.119	-0.172	1.986
-0.050	-0.211	1.989			-0.051	-0.155	2.035			-0.015	0.157	2.037			0.005	0.334	2.010			-0.139	0.083	1.978			-0.194	-0.092	1.980			-0.133	0.132	1.933			-0.111	0.212	1.922			0.092	0.035	2.015			0.119	-0.172	1.986
-0.050	-0.211	1.989			-0.051	-0.155	2.035			-0.015	0.157	2.036			0.005	0.334	2.010			-0.139	0.083	1.978			-0.194	-0.092	1.979			-0.133	0.132	1.933			-0.110	0.211	1.922			0.092	0.035	2.015			0.119	-0.172	1.986
-0.050	-0.211	1.989			-0.051	-0.155	2.035			-0.015	0.157	2.036			0.005	0.334	2.009			-0.139	0.083	1.978			-0.194	-0.092	1.979			-0.133	0.131	1.933			-0.110	0.211	1.922			0.092	0.035	2.015			0.119	-0.172	1.986
-0.050	-0.210	1.989			-0.051	-0.155	2.035			-0.015	0.157	2.036			0.005	0.334	2.009			-0.139	0.083	1.978			-0.194	-0.093	1.979			-0.133	0.131	1.933			-0.110	0.211	1.921			0.092	0.035	2.015			0.119	-0.172	1.986
-0.050	-0.210	1.989			-0.051	-0.155	2.035			-0.015	0.157	2.036			0.004	0.334	2.009			-0.139	0.083	1.978			-0.193	-0.093	1.979			-0.133	0.131	1.933			-0.111	0.210	1.921			0.092	0.035	2.015			0.120	-0.172	1.986
-0.050	-0.210	1.989			-0.051	-0.155	2.035			-0.015	0.157	2.036			0.004	0.334	2.009			-0.139	0.083	1.978			-0.193	-0.093	1.979			-0.133	0.130	1.933			-0.111	0.209	1.921			0.092	0.035	2.015			0.120	-0.172	1.986
-0.050	-0.210	1.989			-0.051	-0.155	2.035			-0.015	0.157	2.036			0.004	0.334	2.009			-0.139	0.083	1.978			-0.193	-0.093	1.979			-0.133	0.129	1.933			-0.112	0.208	1.921			0.092	0.035	2.015			0.120	-0.172	1.986
-0.050	-0.210	1.989			-0.051	-0.155	2.035			-0.015	0.157	2.036			0.004	0.333	2.008			-0.139	0.083	1.978			-0.193	-0.094	1.979			-0.134	0.129	1.933			-0.112	0.208	1.921			0.091	0.035	2.015			0.120	-0.172	1.986
-0.050	-0.210	1.989			-0.051	-0.155	2.035			-0.015	0.157	2.036			0.003	0.333	2.008			-0.139	0.083	1.978			-0.192	-0.094	1.979			-0.134	0.129	1.933			-0.112	0.208	1.921			0.091	0.035	2.015			0.121	-0.172	1.986
-0.050	-0.210	1.989			-0.051	-0.155	2.034			-0.015	0.157	2.036			0.003	0.333	2.008			-0.140	0.083	1.978			-0.192	-0.094	1.979			-0.134	0.129	1.933			-0.112	0.208	1.921			0.091	0.035	2.015			0.122	-0.171	1.986
-0.050	-0.210	1.989			-0.051	-0.155	2.034			-0.015	0.157	2.036			0.002	0.333	2.007			-0.140	0.083	1.978			-0.192	-0.094	1.979			-0.136	0.132	1.933			-0.115	0.210	1.922			0.091	0.035	2.015			0.123	-0.170	1.987
-0.050	-0.210	1.989			-0.051	-0.155	2.034			-0.015	0.157	2.036			0.002	0.333	2.007			-0.140	0.083	1.978			-0.191	-0.095	1.979			-0.137	0.129	1.933			-0.116	0.207	1.922			0.091	0.035	2.014			0.125	-0.169	1.987
-0.050	-0.211	1.989			-0.051	-0.155	2.034			-0.015	0.157	2.036			0.002	0.333	2.007			-0.140	0.082	1.978			-0.191	-0.095	1.979			-0.137	0.130	1.933			-0.116	0.208	1.922			0.091	0.035	2.014			0.126	-0.168	1.987
-0.050	-0.211	1.988			-0.051	-0.155	2.034			-0.015	0.157	2.036			0.001	0.333	2.007			-0.140	0.082	1.978			-0.191	-0.095	1.979			-0.137	0.130	1.933			-0.117	0.208	1.922			0.091	0.035	2.014			0.127	-0.168	1.987
-0.050	-0.211	1.988			-0.051	-0.155	2.034			-0.015	0.157	2.036			0.001	0.333	2.007			-0.140	0.082	1.978			-0.191	-0.095	1.978			-0.137	0.129	1.933			-0.117	0.207	1.922			0.090	0.035	2.014			0.128	-0.167	1.987
-0.050	-0.211	1.988			-0.051	-0.155	2.034			-0.015	0.157	2.036			0.001	0.333	2.006			-0.140	0.082	1.978			-0.191	-0.095	1.978			-0.137	0.129	1.933			-0.125	0.193	1.925			0.090	0.036	2.014			0.129	-0.167	1.987
-0.050	-0.211	1.988			-0.051	-0.155	2.034			-0.015	0.157	2.036			0.000	0.333	2.006			-0.140	0.082	1.978			-0.190	-0.096	1.978			-0.141	0.132	1.935			-0.130	0.186	1.927			0.090	0.036	2.014			0.129	-0.166	1.987
-0.050	-0.211	1.988			-0.051	-0.155	2.034			-0.015	0.157	2.036			-0.000	0.333	2.006			-0.140	0.082	1.978			-0.190	-0.096	1.978			-0.140	0.129	1.933			-0.134	0.181	1.928			0.090	0.036	2.014			0.130	-0.166	1.987
-0.050	-0.211	1.988			-0.051	-0.155	2.034			-0.015	0.157	2.036			-0.000	0.333	2.006			-0.140	0.082	1.978			-0.190	-0.096	1.978			-0.140	0.127	1.933			-0.136	0.177	1.929			0.090	0.036	2.013			0.130	-0.166	1.987
-0.049	-0.211	1.988			-0.051	-0.156	2.034			-0.015	0.157	2.036			-0.001	0.333	2.006			-0.140	0.082	1.978			-0.190	-0.096	1.978			-0.140	0.125	1.932			-0.138	0.174	1.929			0.090	0.036	2.013			0.130	-0.166	1.987
-0.049	-0.211	1.988			-0.051	-0.156	2.034			-0.015	0.157	2.036			-0.001	0.333	2.006			-0.140	0.082	1.978			-0.190	-0.096	1.978			-0.140	0.124	1.931			-0.140	0.171	1.930			0.089	0.036	2.013			0.131	-0.165	1.987
-0.049	-0.212	1.988			-0.051	-0.156	2.034			-0.015	0.157	2.036			-0.002	0.333	2.006			-0.141	0.082	1.978			-0.189	-0.096	1.978			-0.140	0.123	1.931			-0.141	0.170	1.930			0.089	0.036	2.013			0.131	-0.165	1.987
-0.049	-0.212	1.988			-0.051	-0.156	2.034			-0.015	0.156	2.036			-0.002	0.333	2.006			-0.141	0.082	1.978			-0.189	-0.096	1.978			-0.140	0.122	1.931			-0.141	0.169	1.930			0.089	0.036	2.013			0.131	-0.165	1.987
-0.049	-0.212	1.988			-0.051	-0.156	2.034			-0.015	0.156	2.036			-0.002	0.333	2.006			-0.141	0.082	1.978			-0.189	-0.096	1.978			-0.140	0.123	1.930			-0.142	0.167	1.931			0.089	0.036	2.013			0.132	-0.165	1.987
-0.049	-0.212	1.988			-0.050	-0.156	2.034			-0.014	0.156	2.036			-0.003	0.333	2.006			-0.141	0.082	1.977			-0.189	-0.097	1.978			-0.140	0.123	1.930			-0.143	0.166	1.931			0.089	0.036	2.012			0.132	-0.165	1.987
-0.049	-0.212	1.988			-0.050	-0.156	2.033			-0.014	0.156	2.036			-0.003	0.333	2.005			-0.141	0.082	1.977			-0.189	-0.097	1.978			-0.140	0.123	1.930			-0.144	0.165	1.931			0.089	0.036	2.012			0.132	-0.165	1.987
-0.048	-0.213	1.987			-0.050	-0.157	2.033			-0.014	0.156	2.035			-0.004	0.334	2.005			-0.141	0.081	1.977			-0.189	-0.097	1.978			-0.141	0.124	1.929			-0.145	0.164	1.931			0.088	0.037	2.012			0.132	-0.165	1.987
-0.048	-0.213	1.987			-0.050	-0.157	2.033			-0.014	0.156	2.035			-0.004	0.334	2.005			-0.141	0.081	1.977			-0.189	-0.097	1.978			-0.141	0.124	1.929			-0.145	0.163	1.931			0.088	0.037	2.012			0.132	-0.165	1.987
-0.048	-0.213	1.987			-0.050	-0.157	2.033			-0.014	0.156	2.035			-0.004	0.334	2.005			-0.141	0.081	1.977			-0.189	-0.097	1.978			-0.141	0.124	1.929			-0.146	0.162	1.931			0.088	0.037	2.012			0.133	-0.165	1.987
-0.048	-0.213	1.987			-0.050	-0.157	2.033			-0.014	0.156	2.035			-0.004	0.334	2.005			-0.141	0.081	1.977			-0.189	-0.097	1.978			-0.141	0.124	1.929			-0.146	0.161	1.932			0.088	0.037	2.011			0.133	-0.165	1.987
-0.048	-0.213	1.987			-0.050	-0.157	2.033			-0.014	0.156	2.035			-0.005	0.334	2.005			-0.141	0.081	1.976			-0.188	-0.097	1.978			-0.141	0.125	1.928			-0.147	0.160	1.932			0.088	0.037	2.011			0.133	-0.165	1.987
-0.048	-0.214	1.987			-0.049	-0.157	2.033			-0.014	0.156	2.035			-0.005	0.334	2.004			-0.141	0.081	1.976			-0.188	-0.097	1.978			-0.141	0.127	1.928			-0.147	0.160	1.932			0.088	0.037	2.011			0.133	-0.164	1.987
-0.048	-0.214	1.987			-0.049	-0.157	2.033			-0.014	0.156	2.035			-0.005	0.334	2.004			-0.142	0.081	1.976			-0.188	-0.097	1.978			-0.141	0.128	1.928			-0.148	0.160	1.932			0.088	0.037	2.011			0.133	-0.164	1.987
-0.047	-0.214	1.987			-0.049	-0.158	2.032			-0.014	0.156	2.035			-0.005	0.334	2.004			-0.142	0.081	1.975			-0.188	-0.097	1.978			-0.141	0.128	1.928			-0.148	0.159	1.932			0.087	0.037	2.011			0.133	-0.164	1.987
-0.047	-0.214	1.986			-0.049	-0.158	2.032			-0.014	0.157	2.034			-0.005	0.334	2.004			-0.142	0.081	1.975			-0.188	-0.097	1.978			-0.141	0.127	1.927			-0.148	0.159	1.932			0.087	0.037	2.010			0.134	-0.164	1.987
-0.047	-0.214	1.986			-0.049	-0.158	2.032			-0.014	0.157	2.034			-0.005	0.335	2.004			-0.142	0.080	1.975			-0.188	-0.098	1.978			-0.141	0.128	1.927			-0.149	0.159	1.932			0.087	0.037	2.010			0.134	-0.164	1.987
-0.047	-0.214	1.986			-0.049	-0.158	2.032			-0.013	0.157	2.034			-0.005	0.335	2.004			-0.142	0.080	1.975			-0.188	-0.098	1.978			-0.141	0.129	1.927			-0.149	0.165	1.931			0.087	0.037	2.010			0.134	-0.164	1.987
-0.047	-0.214	1.986			-0.049	-0.158	2.032			-0.013	0.157	2.034			-0.005	0.336	2.004			-0.142	0.080	1.974			-0.188	-0.098	1.978			-0.142	0.130	1.927			-0.151	0.168	1.932			0.087	0.037	2.010			0.134	-0.164	1.987
-0.047	-0.214	1.986			-0.049	-0.158	2.032			-0.013	0.157	2.033			-0.005	0.336	2.004			-0.142	0.080	1.974			-0.188	-0.098	1.978			-0.142	0.130	1.927			-0.151	0.168	1.931			0.087	0.038	2.009			0.134	-0.164	1.987
-0.047	-0.214	1.986			-0.048	-0.158	2.032			-0.013	0.157	2.033			-0.005	0.336	2.004			-0.143	0.080	1.974			-0.188	-0.098	1.978			-0.142	0.130	1.926			-0.151	0.168	1.931			0.087	0.038	2.009			0.134	-0.164	1.987
-0.046	-0.214	1.986			-0.048	-0.158	2.031			-0.013	0.157	2.033			-0.005	0.336	2.003			-0.143	0.080	1.974			-0.188	-0.098	1.978			-0.143	0.132	1.927			-0.152	0.170	1.930			0.087	0.038	2.009			0.134	-0.164	1.987
-0.046	-0.214	1.986			-0.048	-0.158	2.031			-0.013	0.157	2.033			-0.005	0.336	2.003			-0.143	0.079	1.974			-0.188	-0.099	1.978			-0.144	0.133	1.928			-0.153	0.172	1.930			0.086	0.038	2.009			0.134	-0.165	1.987
-0.046	-0.214	1.985			-0.048	-0.158	2.031			-0.013	0.157	2.032			-0.005	0.336	2.002			-0.143	0.079	1.973			-0.188	-0.099	1.978			-0.145	0.134	1.928			-0.154	0.173	1.929			0.086	0.038	2.008			0.134	-0.165	1.986
-0.046	-0.214	1.985			-0.048	-0.158	2.031			-0.013	0.157	2.032			-0.005	0.336	2.002			-0.143	0.079	1.973			-0.188	-0.099	1.978			-0.145	0.134	1.928			-0.154	0.173	1.929			0.086	0.038	2.008			0.134	-0.165	1.986
-0.046	-0.214	1.985			-0.048	-0.158	2.031			-0.013	0.157	2.032			-0.005	0.336	2.002			-0.144	0.079	1.973			-0.188	-0.100	1.978			-0.145	0.134	1.928			-0.155	0.174	1.929			0.086	0.038	2.008			0.134	-0.165	1.986
-0.046	-0.214	1.985			-0.048	-0.158	2.031			-0.013	0.157	2.032			-0.005	0.336	2.001			-0.144	0.079	1.973			-0.188	-0.100	1.978			-0.145	0.132	1.927			-0.155	0.175	1.929			0.086	0.038	2.008			0.133	-0.165	1.986
-0.046	-0.214	1.985			-0.048	-0.158	2.031			-0.013	0.157	2.031			-0.006	0.336	2.000			-0.144	0.078	1.973			-0.188	-0.100	1.978			-0.145	0.133	1.927			-0.155	0.175	1.929			0.086	0.038	2.007			0.133	-0.165	1.986
-0.046	-0.214	1.985			-0.047	-0.158	2.031			-0.013	0.157	2.031			-0.006	0.336	2.000			-0.144	0.078	1.972			-0.188	-0.100	1.978			-0.145	0.133	1.927			-0.156	0.177	1.929			0.086	0.038	2.007			0.133	-0.165	1.986
-0.046	-0.214	1.985			-0.047	-0.158	2.030			-0.013	0.157	2.031			-0.006	0.336	1.999			-0.144	0.079	1.972			-0.188	-0.100	1.977			-0.145	0.133	1.927			-0.156	0.177	1.928			0.086	0.038	2.007			0.133	-0.166	1.985
-0.045	-0.214	1.985			-0.047	-0.158	2.030			-0.013	0.157	2.031			-0.006	0.336	1.999			-0.144	0.079	1.972			-0.188	-0.100	1.977			-0.144	0.132	1.926			-0.156	0.177	1.928			0.086	0.038	2.007			0.133	-0.166	1.985
-0.045	-0.214	1.985			-0.047	-0.158	2.030			-0.013	0.157	2.030			-0.006	0.335	1.998			-0.144	0.079	1.972			-0.188	-0.099	1.977			-0.144	0.133	1.926			-0.156	0.177	1.928			0.086	0.038	2.007			0.133	-0.166	1.985
-0.045	-0.214	1.984			-0.047	-0.158	2.030			-0.013	0.157	2.030			-0.006	0.335	1.998			-0.144	0.079	1.972			-0.188	-0.099	1.977			-0.143	0.133	1.926			-0.156	0.177	1.928			0.086	0.038	2.006			0.133	-0.166	1.984
-0.045	-0.214	1.984			-0.047	-0.158	2.030			-0.013	0.157	2.030			-0.006	0.335	1.998			-0.145	0.079	1.972			-0.188	-0.099	1.977			-0.143	0.133	1.926			-0.155	0.176	1.928			0.086	0.038	2.006			0.132	-0.166	1.984
-0.045	-0.214	1.984			-0.047	-0.158	2.030			-0.013	0.157	2.030			-0.006	0.335	1.998			-0.145	0.079	1.971			-0.188	-0.099	1.977			-0.144	0.136	1.927			-0.155	0.176	1.928			0.086	0.039	2.006			0.132	-0.166	1.984
-0.045	-0.214	1.984			-0.047	-0.158	2.030			-0.013	0.157	2.029			-0.006	0.335	1.997			-0.145	0.079	1.971			-0.188	-0.099	1.977			-0.144	0.134	1.927			-0.155	0.176	1.927			0.086	0.039	2.006			0.132	-0.166	1.984
-0.045	-0.214	1.984			-0.047	-0.158	2.030			-0.013	0.157	2.029			-0.007	0.335	1.997			-0.145	0.079	1.971			-0.188	-0.098	1.977			-0.143	0.133	1.926			-0.154	0.175	1.927			0.086	0.039	2.006			0.132	-0.166	1.983
-0.045	-0.214	1.984			-0.047	-0.158	2.029			-0.012	0.157	2.029			-0.007	0.335	1.996			-0.145	0.080	1.971			-0.188	-0.098	1.976			-0.143	0.136	1.927			-0.155	0.179	1.928			0.086	0.039	2.005			0.132	-0.167	1.983
-0.045	-0.214	1.984			-0.046	-0.157	2.029			-0.012	0.157	2.029			-0.007	0.335	1.996			-0.145	0.080	1.971			-0.187	-0.098	1.976			-0.141	0.134	1.926			-0.155	0.178	1.928			0.086	0.039	2.005			0.131	-0.167	1.983
-0.045	-0.214	1.984			-0.046	-0.157	2.029			-0.012	0.157	2.029			-0.007	0.335	1.996			-0.145	0.080	1.971			-0.187	-0.097	1.976			-0.140	0.131	1.925			-0.153	0.177	1.928			0.086	0.039	2.005			0.131	-0.167	1.982
-0.045	-0.214	1.984			-0.046	-0.157	2.029			-0.012	0.157	2.029			-0.007	0.335	1.995			-0.145	0.081	1.971			-0.187	-0.096	1.976			-0.139	0.129	1.925			-0.152	0.175	1.927			0.086	0.039	2.005			0.131	-0.167	1.982
-0.045	-0.214	1.983			-0.046	-0.157	2.029			-0.012	0.157	2.028			-0.007	0.335	1.995			-0.145	0.081	1.970			-0.187	-0.096	1.976			-0.138	0.128	1.924			-0.152	0.175	1.927			0.086	0.039	2.005			0.131	-0.167	1.982
-0.044	-0.213	1.983			-0.046	-0.157	2.029			-0.012	0.157	2.028			-0.007	0.335	1.995			-0.145	0.082	1.970			-0.187	-0.096	1.975			-0.137	0.127	1.924			-0.151	0.175	1.927			0.086	0.039	2.005			0.130	-0.167	1.981
-0.044	-0.213	1.983			-0.046	-0.157	2.029			-0.012	0.157	2.028			-0.008	0.335	1.994			-0.145	0.082	1.970			-0.187	-0.095	1.975			-0.137	0.126	1.923			-0.151	0.174	1.927			0.086	0.039	2.004			0.130	-0.167	1.981
-0.044	-0.213	1.983			-0.046	-0.157	2.029			-0.012	0.157	2.028			-0.008	0.335	1.994			-0.145	0.083	1.970			-0.187	-0.095	1.975			-0.136	0.125	1.923			-0.150	0.174	1.927			0.086	0.039	2.004			0.130	-0.168	1.981
-0.044	-0.213	1.983			-0.046	-0.157	2.028			-0.012	0.157	2.028			-0.008	0.335	1.994			-0.145	0.083	1.970			-0.186	-0.095	1.975			-0.136	0.124	1.922			-0.150	0.173	1.927			0.086	0.039	2.004			0.130	-0.168	1.981
-0.044	-0.213	1.983			-0.046	-0.157	2.028			-0.012	0.157	2.028			-0.008	0.335	1.994			-0.145	0.083	1.970			-0.186	-0.094	1.975			-0.136	0.125	1.922			-0.149	0.173	1.926			0.086	0.039	2.004			0.130	-0.168	1.980
-0.044	-0.213	1.983			-0.046	-0.157	2.028			-0.012	0.157	2.028			-0.008	0.335	1.994			-0.145	0.083	1.969			-0.186	-0.094	1.974			-0.136	0.125	1.922			-0.149	0.172	1.926			0.086	0.039	2.004			0.130	-0.168	1.980
-0.044	-0.213	1.983			-0.046	-0.157	2.028			-0.012	0.157	2.027			-0.009	0.336	1.994			-0.144	0.084	1.969			-0.186	-0.094	1.974			-0.136	0.125	1.922			-0.149	0.172	1.926			0.086	0.039	2.004			0.129	-0.168	1.980
-0.044	-0.213	1.983			-0.046	-0.157	2.028			-0.012	0.157	2.027			-0.009	0.336	1.994			-0.144	0.084	1.969			-0.186	-0.093	1.974			-0.136	0.125	1.922			-0.149	0.172	1.926			0.086	0.039	2.004			0.129	-0.168	1.980
-0.044	-0.213	1.983			-0.046	-0.156	2.028			-0.012	0.157	2.027			-0.009	0.336	1.994			-0.144	0.084	1.969			-0.186	-0.093	1.974			-0.136	0.124	1.922			-0.148	0.173	1.926			0.086	0.040	2.003			0.129	-0.168	1.980
-0.044	-0.213	1.982			-0.046	-0.156	2.028			-0.012	0.157	2.027			-0.009	0.336	1.994			-0.144	0.085	1.969			-0.186	-0.093	1.974			-0.136	0.124	1.922			-0.148	0.173	1.926			0.086	0.040	2.003			0.129	-0.168	1.979
-0.044	-0.213	1.982			-0.046	-0.156	2.028			-0.012	0.157	2.027			-0.009	0.337	1.994			-0.144	0.085	1.969			-0.185	-0.092	1.973			-0.135	0.124	1.922			-0.148	0.173	1.926			0.086	0.040	2.003			0.129	-0.168	1.979
-0.044	-0.213	1.982			-0.046	-0.156	2.028			-0.012	0.157	2.027			-0.009	0.337	1.994			-0.144	0.085	1.969			-0.185	-0.092	1.973			-0.136	0.126	1.922			-0.148	0.173	1.926			0.086	0.040	2.003			0.129	-0.168	1.979
-0.044	-0.212	1.982			-0.046	-0.156	2.028			-0.012	0.158	2.027			-0.010	0.337	1.994			-0.144	0.086	1.968			-0.185	-0.091	1.973			-0.136	0.129	1.922			-0.148	0.172	1.926			0.086	0.040	2.003			0.128	-0.168	1.979
-0.044	-0.212	1.982			-0.046	-0.156	2.027			-0.012	0.158	2.026			-0.010	0.337	1.993			-0.144	0.086	1.968			-0.185	-0.091	1.973			-0.139	0.135	1.922			-0.149	0.178	1.928			0.086	0.040	2.003			0.128	-0.168	1.978
-0.044	-0.212	1.982			-0.046	-0.156	2.027			-0.012	0.158	2.026			-0.010	0.337	1.993			-0.144	0.087	1.968			-0.185	-0.091	1.972			-0.140	0.139	1.923			-0.149	0.182	1.929			0.086	0.040	2.002			0.128	-0.169	1.978
-0.044	-0.212	1.982			-0.046	-0.156	2.027			-0.012	0.158	2.026			-0.010	0.337	1.993			-0.144	0.087	1.968			-0.185	-0.090	1.972			-0.141	0.142	1.923			-0.150	0.188	1.930			0.086	0.040	2.002			0.128	-0.169	1.978
-0.044	-0.212	1.982			-0.046	-0.156	2.027			-0.012	0.158	2.026			-0.010	0.338	1.994			-0.144	0.087	1.968			-0.185	-0.090	1.972			-0.141	0.144	1.923			-0.151	0.193	1.931			0.086	0.040	2.002			0.128	-0.169	1.978
-0.044	-0.212	1.982			-0.046	-0.156	2.027			-0.012	0.158	2.025			-0.010	0.339	1.995			-0.144	0.088	1.967			-0.185	-0.089	1.972			-0.142	0.147	1.923			-0.151	0.195	1.932			0.086	0.040	2.002			0.128	-0.169	1.978
-0.044	-0.212	1.981			-0.046	-0.156	2.027			-0.012	0.159	2.025			-0.010	0.339	1.995			-0.144	0.088	1.967			-0.185	-0.089	1.972			-0.142	0.148	1.924			-0.152	0.197	1.932			0.086	0.040	2.001			0.128	-0.169	1.978
-0.044	-0.212	1.981			-0.046	-0.156	2.027			-0.012	0.159	2.025			-0.011	0.339	1.995			-0.144	0.088	1.967			-0.185	-0.089	1.971			-0.143	0.150	1.924			-0.153	0.199	1.933			0.086	0.040	2.001			0.128	-0.169	1.978
-0.044	-0.212	1.981			-0.046	-0.156	2.026			-0.012	0.159	2.025			-0.011	0.339	1.995			-0.144	0.088	1.967			-0.185	-0.089	1.971			-0.143	0.151	1.923			-0.153	0.195	1.930			0.086	0.040	2.001			0.128	-0.169	1.977
-0.044	-0.212	1.981			-0.046	-0.156	2.026			-0.012	0.159	2.025			-0.011	0.340	1.995			-0.144	0.088	1.967			-0.185	-0.088	1.971			-0.144	0.152	1.923			-0.152	0.192	1.928			0.086	0.040	2.001			0.127	-0.169	1.977
-0.044	-0.212	1.981			-0.046	-0.156	2.026			-0.012	0.159	2.024			-0.011	0.340	1.995			-0.144	0.089	1.966			-0.185	-0.088	1.970			-0.144	0.153	1.922			-0.148	0.206	1.920			0.086	0.040	2.000			0.127	-0.169	1.977
-0.044	-0.212	1.981			-0.046	-0.155	2.026			-0.012	0.159	2.024			-0.011	0.341	1.996			-0.144	0.089	1.966			-0.185	-0.088	1.970			-0.145	0.154	1.921			-0.146	0.211	1.916			0.086	0.040	2.000			0.127	-0.169	1.977
-0.044	-0.212	1.981			-0.046	-0.155	2.026			-0.012	0.160	2.023			-0.012	0.342	1.996			-0.144	0.089	1.966			-0.185	-0.088	1.970			-0.145	0.155	1.918			-0.144	0.215	1.912			0.085	0.040	2.000			0.127	-0.169	1.977
-0.044	-0.212	1.980			-0.046	-0.155	2.025			-0.013	0.160	2.023			-0.012	0.343	1.997			-0.144	0.090	1.965			-0.185	-0.087	1.969			-0.146	0.155	1.916			-0.143	0.217	1.908			0.085	0.040	1.999			0.127	-0.169	1.977
-0.045	-0.212	1.980			-0.046	-0.155	2.025			-0.013	0.161	2.023			-0.012	0.343	1.997			-0.144	0.090	1.964			-0.186	-0.087	1.968			-0.146	0.155	1.913			-0.142	0.219	1.905			0.085	0.040	1.999			0.127	-0.169	1.977
-0.045	-0.212	1.980			-0.046	-0.155	2.025			-0.013	0.161	2.022			-0.012	0.344	1.998			-0.145	0.090	1.964			-0.186	-0.086	1.967			-0.147	0.154	1.911			-0.141	0.221	1.901			0.085	0.040	1.999			0.127	-0.169	1.977
-0.045	-0.211	1.979			-0.047	-0.155	2.024			-0.013	0.162	2.021			-0.013	0.346	1.998			-0.145	0.091	1.963			-0.187	-0.085	1.966			-0.147	0.154	1.907			-0.140	0.222	1.898			0.085	0.040	1.998			0.127	-0.169	1.977
-0.045	-0.211	1.979			-0.047	-0.154	2.024			-0.013	0.162	2.021			-0.013	0.347	1.999			-0.145	0.092	1.962			-0.187	-0.085	1.964			-0.147	0.153	1.904			-0.139	0.223	1.894			0.085	0.041	1.998			0.127	-0.169	1.977
-0.045	-0.211	1.979			-0.047	-0.154	2.023			-0.014	0.163	2.020			-0.013	0.348	2.000			-0.146	0.092	1.961			-0.188	-0.084	1.963			-0.148	0.153	1.901			-0.138	0.224	1.891			0.085	0.041	1.998			0.127	-0.169	1.976
-0.045	-0.210	1.978			-0.047	-0.153	2.023			-0.014	0.163	2.019			-0.014	0.349	2.001			-0.146	0.093	1.959			-0.190	-0.083	1.959			-0.148	0.152	1.898			-0.137	0.225	1.888			0.085	0.041	1.997			0.127	-0.169	1.976
-0.045	-0.210	1.978			-0.048	-0.153	2.022			-0.015	0.164	2.019			-0.014	0.350	2.001			-0.147	0.093	1.958			-0.191	-0.082	1.956			-0.148	0.151	1.895			-0.136	0.225	1.885			0.085	0.041	1.997			0.127	-0.169	1.976
-0.045	-0.210	1.977			-0.048	-0.152	2.022			-0.015	0.165	2.018			-0.015	0.352	2.002			-0.147	0.094	1.957			-0.192	-0.082	1.953			-0.147	0.151	1.892			-0.135	0.226	1.881			0.084	0.042	1.997			0.127	-0.169	1.976
-0.045	-0.209	1.977			-0.048	-0.152	2.021			-0.016	0.165	2.017			-0.015	0.352	2.002			-0.148	0.094	1.956			-0.193	-0.081	1.951			-0.147	0.150	1.888			-0.134	0.226	1.878			0.084	0.042	1.996			0.127	-0.169	1.976
-0.045	-0.209	1.977			-0.049	-0.151	2.021			-0.016	0.166	2.016			-0.015	0.353	2.003			-0.148	0.095	1.955			-0.194	-0.081	1.949			-0.147	0.149	1.885			-0.133	0.226	1.874			0.084	0.043	1.996			0.127	-0.169	1.976
-0.045	-0.208	1.976			-0.049	-0.151	2.020			-0.017	0.166	2.015			-0.016	0.354	2.003			-0.149	0.095	1.953			-0.195	-0.081	1.947			-0.147	0.147	1.880			-0.131	0.225	1.869			0.084	0.043	1.995			0.127	-0.168	1.975
-0.046	-0.208	1.976			-0.049	-0.150	2.020			-0.018	0.167	2.014			-0.016	0.355	2.003			-0.150	0.096	1.952			-0.195	-0.080	1.945			-0.146	0.146	1.875			-0.130	0.224	1.864			0.083	0.043	1.994			0.126	-0.168	1.975
-0.046	-0.208	1.975			-0.049	-0.150	2.019			-0.018	0.167	2.013			-0.016	0.355	2.003			-0.150	0.096	1.951			-0.196	-0.080	1.943			-0.146	0.145	1.871			-0.129	0.223	1.859			0.083	0.043	1.994			0.126	-0.168	1.975
-0.046	-0.207	1.974			-0.050	-0.149	2.018			-0.019	0.168	2.012			-0.016	0.356	2.004			-0.151	0.097	1.949			-0.196	-0.079	1.942			-0.145	0.144	1.868			-0.128	0.222	1.855			0.083	0.044	1.993			0.126	-0.168	1.974
-0.046	-0.206	1.974			-0.050	-0.148	2.017			-0.020	0.169	2.010			-0.017	0.357	2.004			-0.152	0.097	1.948			-0.197	-0.079	1.940			-0.145	0.143	1.865			-0.127	0.222	1.851			0.083	0.044	1.992			0.126	-0.168	1.974
-0.046	-0.205	1.973			-0.051	-0.147	2.016			-0.021	0.170	2.009			-0.017	0.357	2.004			-0.153	0.098	1.946			-0.197	-0.078	1.936			-0.145	0.142	1.862			-0.127	0.221	1.848			0.082	0.044	1.992			0.126	-0.168	1.973
-0.047	-0.205	1.972			-0.051	-0.146	2.015			-0.022	0.171	2.008			-0.017	0.358	2.004			-0.153	0.099	1.945			-0.198	-0.077	1.933			-0.145	0.142	1.860			-0.126	0.220	1.845			0.082	0.044	1.991			0.125	-0.168	1.973
-0.047	-0.204	1.971			-0.052	-0.146	2.014			-0.022	0.172	2.007			-0.017	0.358	2.004			-0.154	0.100	1.943			-0.199	-0.077	1.930			-0.147	0.144	1.857			-0.127	0.222	1.842			0.082	0.045	1.990			0.125	-0.168	1.972
-0.047	-0.203	1.970			-0.052	-0.145	2.014			-0.023	0.172	2.006			-0.018	0.359	2.004			-0.155	0.100	1.942			-0.200	-0.076	1.928			-0.149	0.142	1.854			-0.140	0.198	1.842			0.081	0.045	1.989			0.125	-0.168	1.972
-0.047	-0.203	1.970			-0.052	-0.144	2.013			-0.024	0.173	2.005			-0.019	0.359	2.003			-0.155	0.101	1.941			-0.200	-0.076	1.927			-0.152	0.140	1.851			-0.147	0.187	1.842			0.080	0.046	1.989			0.124	-0.168	1.971
-0.047	-0.202	1.969			-0.053	-0.144	2.012			-0.024	0.173	2.004			-0.020	0.360	2.003			-0.156	0.101	1.940			-0.204	-0.084	1.928			-0.155	0.137	1.850			-0.152	0.181	1.842			0.080	0.046	1.988			0.124	-0.168	1.970
-0.047	-0.202	1.968			-0.053	-0.144	2.011			-0.025	0.174	2.003			-0.021	0.360	2.002			-0.156	0.102	1.939			-0.207	-0.089	1.928			-0.159	0.134	1.849			-0.158	0.176	1.843			0.079	0.047	1.987			0.123	-0.168	1.970
-0.048	-0.202	1.968			-0.053	-0.143	2.011			-0.025	0.174	2.002			-0.022	0.360	2.001			-0.157	0.102	1.938			-0.208	-0.093	1.930			-0.167	0.125	1.851			-0.165	0.173	1.844			0.078	0.047	1.986			0.123	-0.168	1.969
-0.048	-0.202	1.967			-0.053	-0.143	2.010			-0.025	0.174	2.002			-0.025	0.359	1.999			-0.157	0.102	1.937			-0.209	-0.096	1.930			-0.173	0.118	1.852			-0.171	0.170	1.845			0.077	0.048	1.985			0.122	-0.168	1.968
-0.048	-0.202	1.966			-0.054	-0.143	2.009			-0.026	0.175	2.001			-0.027	0.359	1.997			-0.158	0.102	1.936			-0.211	-0.098	1.931			-0.179	0.112	1.853			-0.177	0.168	1.845			0.077	0.048	1.984			0.122	-0.168	1.968
-0.048	-0.202	1.965			-0.053	-0.143	2.008			-0.026	0.175	2.000			-0.029	0.359	1.995			-0.162	0.079	1.965			-0.215	-0.102	1.931			-0.184	0.107	1.854			-0.182	0.166	1.846			0.076	0.049	1.984			0.122	-0.168	1.967
-0.048	-0.202	1.964			-0.052	-0.144	2.007			-0.027	0.175	2.000			-0.031	0.358	1.993			-0.164	0.070	1.976			-0.218	-0.105	1.931			-0.188	0.103	1.855			-0.187	0.164	1.847			0.075	0.049	1.983			0.121	-0.168	1.966
-0.049	-0.203	1.963			-0.052	-0.144	2.006			-0.027	0.175	1.999			-0.033	0.358	1.992			-0.166	0.058	1.984			-0.224	-0.112	1.930			-0.192	0.099	1.855			-0.191	0.162	1.847			0.074	0.050	1.982			0.120	-0.168	1.965
-0.049	-0.203	1.962			-0.051	-0.145	2.005			-0.028	0.175	1.998			-0.035	0.357	1.990			-0.168	0.053	1.989			-0.227	-0.115	1.930			-0.198	0.094	1.856			-0.196	0.160	1.847			0.073	0.050	1.981			0.120	-0.168	1.964
-0.049	-0.204	1.962			-0.050	-0.145	2.005			-0.028	0.175	1.998			-0.037	0.357	1.988			-0.170	0.050	1.993			-0.229	-0.116	1.930			-0.203	0.090	1.856			-0.200	0.159	1.847			0.073	0.051	1.980			0.119	-0.168	1.963
-0.049	-0.204	1.961			-0.050	-0.146	2.004			-0.029	0.176	1.997			-0.039	0.356	1.987			-0.171	0.048	1.996			-0.231	-0.118	1.930			-0.207	0.088	1.857			-0.204	0.158	1.848			0.072	0.051	1.980			0.119	-0.167	1.962
-0.049	-0.205	1.960			-0.049	-0.146	2.003			-0.029	0.176	1.997			-0.040	0.356	1.985			-0.172	0.045	1.998			-0.234	-0.120	1.929			-0.212	0.085	1.857			-0.208	0.157	1.848			0.071	0.052	1.979			0.119	-0.167	1.961
-0.050	-0.205	1.959			-0.049	-0.147	2.002			-0.029	0.176	1.996			-0.042	0.356	1.984			-0.173	0.043	2.000			-0.236	-0.122	1.929			-0.217	0.082	1.858			-0.212	0.156	1.848			0.070	0.052	1.978			0.118	-0.167	1.960
-0.050	-0.206	1.958			-0.048	-0.147	2.002			-0.030	0.176	1.996			-0.043	0.355	1.983			-0.174	0.041	2.001			-0.238	-0.123	1.929			-0.221	0.079	1.858			-0.217	0.155	1.848			0.070	0.053	1.977			0.118	-0.167	1.959
-0.050	-0.206	1.958			-0.048	-0.148	2.001			-0.031	0.175	1.995			-0.044	0.355	1.982			-0.175	0.039	2.003			-0.240	-0.125	1.929			-0.230	0.085	1.858			-0.222	0.155	1.848			0.069	0.053	1.976			0.117	-0.167	1.958
-0.050	-0.207	1.957			-0.048	-0.148	2.001			-0.031	0.175	1.995			-0.045	0.355	1.982			-0.175	0.038	2.004			-0.241	-0.126	1.929			-0.235	0.082	1.858			-0.227	0.155	1.848			0.069	0.053	1.975			0.117	-0.167	1.957
-0.050	-0.207	1.956			-0.047	-0.149	2.000			-0.032	0.175	1.994			-0.046	0.355	1.981			-0.176	0.036	2.005			-0.243	-0.127	1.929			-0.240	0.078	1.859			-0.231	0.155	1.849			0.068	0.054	1.975			0.117	-0.166	1.956
-0.051	-0.208	1.956			-0.047	-0.149	1.999			-0.032	0.175	1.994			-0.047	0.354	1.980			-0.177	0.034	2.006			-0.244	-0.128	1.929			-0.245	0.074	1.860			-0.237	0.155	1.849			0.067	0.054	1.974			0.116	-0.166	1.955
-0.051	-0.208	1.955			-0.047	-0.150	1.999			-0.033	0.175	1.993			-0.047	0.354	1.979			-0.178	0.033	2.007			-0.246	-0.129	1.928			-0.249	0.071	1.860			-0.242	0.156	1.849			0.067	0.054	1.973			0.116	-0.166	1.954
-0.051	-0.209	1.955			-0.047	-0.150	1.998			-0.034	0.175	1.993			-0.048	0.354	1.978			-0.179	0.032	2.007			-0.247	-0.130	1.928			-0.259	0.082	1.860			-0.263	0.171	1.851			0.067	0.055	1.972			0.116	-0.166	1.953
-0.051	-0.209	1.954			-0.046	-0.150	1.998			-0.034	0.174	1.992			-0.049	0.353	1.977			-0.179	0.031	2.008			-0.248	-0.130	1.928			-0.269	0.091	1.863			-0.272	0.175	1.852			0.066	0.055	1.971			0.115	-0.166	1.952
-0.051	-0.209	1.954			-0.046	-0.151	1.997			-0.035	0.174	1.992			-0.050	0.353	1.976			-0.180	0.031	2.009			-0.249	-0.131	1.928			-0.276	0.096	1.865			-0.278	0.175	1.853			0.066	0.055	1.970			0.115	-0.166	1.951
-0.052	-0.210	1.953			-0.046	-0.151	1.997			-0.035	0.174	1.991			-0.050	0.353	1.975			-0.181	0.031	2.009			-0.249	-0.131	1.927			-0.284	0.101	1.868			-0.289	0.179	1.857			0.066	0.055	1.970			0.115	-0.165	1.950
-0.052	-0.210	1.953			-0.046	-0.151	1.996			-0.036	0.174	1.991			-0.051	0.352	1.974			-0.181	0.031	2.009			-0.250	-0.132	1.927			-0.289	0.104	1.870			-0.295	0.179	1.858			0.065	0.055	1.969			0.114	-0.165	1.950
-0.052	-0.211	1.952			-0.046	-0.152	1.996			-0.036	0.174	1.990			-0.051	0.352	1.973			-0.182	0.031	2.009			-0.251	-0.132	1.927			-0.294	0.107	1.872			-0.300	0.179	1.859			0.065	0.056	1.968			0.114	-0.165	1.949
-0.052	-0.211	1.951			-0.046	-0.152	1.996			-0.037	0.173	1.990			-0.052	0.351	1.971			-0.182	0.031	2.009			-0.252	-0.132	1.927			-0.298	0.109	1.873			-0.304	0.179	1.859			0.065	0.056	1.967			0.114	-0.165	1.948
-0.053	-0.212	1.951			-0.046	-0.153	1.995			-0.037	0.173	1.990			-0.053	0.350	1.970			-0.183	0.031	2.009			-0.252	-0.131	1.927			-0.301	0.106	1.872			-0.308	0.178	1.860			0.064	0.056	1.966			0.114	-0.165	1.947
-0.053	-0.212	1.950			-0.046	-0.153	1.995			-0.038	0.173	1.989			-0.053	0.350	1.969			-0.183	0.031	2.009			-0.253	-0.131	1.927			-0.305	0.105	1.872			-0.312	0.176	1.861			0.064	0.056	1.966			0.113	-0.165	1.947
-0.053	-0.212	1.950			-0.045	-0.153	1.994			-0.038	0.173	1.989			-0.054	0.349	1.968			-0.184	0.032	2.009			-0.253	-0.131	1.927			-0.307	0.104	1.871			-0.316	0.173	1.861			0.064	0.056	1.965			0.113	-0.165	1.946
-0.053	-0.213	1.950			-0.045	-0.154	1.994			-0.038	0.173	1.989			-0.054	0.349	1.967			-0.184	0.033	2.009			-0.254	-0.130	1.928			-0.309	0.100	1.871			-0.319	0.170	1.861			0.064	0.056	1.964			0.113	-0.165	1.945
-0.053	-0.213	1.949			-0.045	-0.154	1.993			-0.039	0.172	1.988			-0.055	0.348	1.965			-0.185	0.034	2.009			-0.254	-0.130	1.929			-0.311	0.093	1.869			-0.323	0.165	1.862			0.063	0.056	1.963			0.113	-0.165	1.944
-0.053	-0.213	1.949			-0.045	-0.154	1.993			-0.039	0.172	1.988			-0.055	0.348	1.965			-0.185	0.034	2.009			-0.254	-0.130	1.929			-0.311	0.093	1.869			-0.323	0.165	1.862			0.063	0.056	1.963			0.113	-0.165	1.944
-0.054	-0.213	1.948			-0.045	-0.154	1.993			-0.039	0.172	1.988			-0.056	0.348	1.965			-0.185	0.035	2.009			-0.254	-0.130	1.929			-0.312	0.090	1.869			-0.325	0.163	1.862			0.063	0.055	1.962			0.112	-0.165	1.944
-0.054	-0.214	1.948			-0.045	-0.155	1.992			-0.039	0.172	1.987			-0.056	0.348	1.964			-0.185	0.036	2.009			-0.254	-0.129	1.929			-0.312	0.087	1.868			-0.327	0.161	1.862			0.062	0.055	1.961			0.112	-0.165	1.943
-0.054	-0.214	1.948			-0.045	-0.155	1.992			-0.040	0.172	1.987			-0.057	0.348	1.963			-0.186	0.036	2.009			-0.254	-0.129	1.930			-0.312	0.085	1.868			-0.328	0.159	1.862			0.062	0.055	1.961			0.112	-0.165	1.943
-0.054	-0.214	1.947			-0.045	-0.155	1.992			-0.040	0.171	1.987			-0.057	0.347	1.963			-0.186	0.037	2.009			-0.254	-0.129	1.930			-0.313	0.083	1.868			-0.329	0.158	1.862			0.062	0.055	1.960			0.112	-0.165	1.942
-0.054	-0.214	1.947			-0.045	-0.155	1.991			-0.040	0.171	1.986			-0.057	0.347	1.962			-0.186	0.038	2.009			-0.253	-0.128	1.930			-0.312	0.082	1.867			-0.330	0.157	1.862			0.062	0.055	1.960			0.112	-0.165	1.942
-0.054	-0.214	1.947			-0.045	-0.155	1.991			-0.040	0.171	1.986			-0.058	0.347	1.961			-0.186	0.039	2.009			-0.253	-0.127	1.931			-0.312	0.080	1.867			-0.330	0.156	1.862			0.061	0.055	1.959			0.112	-0.165	1.941
-0.055	-0.215	1.946			-0.045	-0.156	1.991			-0.041	0.171	1.986			-0.058	0.346	1.961			-0.187	0.040	2.009			-0.252	-0.127	1.931			-0.312	0.078	1.866			-0.330	0.155	1.862			0.061	0.055	1.959			0.111	-0.165	1.941
-0.055	-0.215	1.946			-0.045	-0.156	1.990			-0.041	0.171	1.986			-0.058	0.346	1.960			-0.187	0.041	2.009			-0.252	-0.126	1.931			-0.310	0.076	1.866			-0.330	0.155	1.862			0.061	0.055	1.958			0.111	-0.165	1.940
-0.055	-0.215	1.946			-0.045	-0.156	1.990			-0.041	0.171	1.985			-0.058	0.346	1.960			-0.187	0.042	2.009			-0.251	-0.125	1.931			-0.309	0.074	1.866			-0.329	0.155	1.862			0.061	0.055	1.958			0.111	-0.165	1.940
-0.055	-0.215	1.945			-0.045	-0.156	1.990			-0.041	0.170	1.985			-0.058	0.346	1.959			-0.188	0.043	2.009			-0.251	-0.124	1.931			-0.306	0.072	1.865			-0.327	0.155	1.862			0.061	0.055	1.957			0.111	-0.165	1.940
-0.055	-0.215	1.945			-0.045	-0.156	1.990			-0.041	0.170	1.985			-0.059	0.345	1.958			-0.188	0.043	2.009			-0.251	-0.124	1.931			-0.303	0.070	1.865			-0.324	0.155	1.861			0.061	0.055	1.957			0.111	-0.165	1.939
-0.055	-0.215	1.945			-0.045	-0.156	1.990			-0.041	0.170	1.985			-0.059	0.345	1.958			-0.188	0.044	2.009			-0.250	-0.123	1.932			-0.300	0.068	1.864			-0.320	0.155	1.860			0.060	0.055	1.957			0.111	-0.165	1.939
-0.056	-0.215	1.945			-0.045	-0.156	1.989			-0.042	0.170	1.985			-0.058	0.345	1.957			-0.188	0.045	2.009			-0.249	-0.122	1.932			-0.296	0.065	1.864			-0.315	0.157	1.859			0.060	0.055	1.956			0.111	-0.165	1.939
-0.056	-0.215	1.945			-0.045	-0.156	1.989			-0.042	0.170	1.984			-0.058	0.345	1.957			-0.188	0.046	2.009			-0.249	-0.122	1.932			-0.292	0.063	1.863			-0.307	0.159	1.857			0.060	0.055	1.956			0.111	-0.165	1.938
-0.056	-0.215	1.944			-0.045	-0.157	1.989			-0.042	0.170	1.984			-0.058	0.345	1.956			-0.188	0.046	2.009			-0.249	-0.122	1.932			-0.287	0.061	1.863			-0.297	0.159	1.855			0.060	0.055	1.956			0.111	-0.165	1.938
-0.056	-0.215	1.944			-0.045	-0.157	1.989			-0.042	0.170	1.984			-0.058	0.344	1.956			-0.188	0.046	2.008			-0.249	-0.122	1.932			-0.281	0.060	1.862			-0.289	0.159	1.853			0.060	0.055	1.955			0.111	-0.165	1.938
-0.056	-0.215	1.944			-0.045	-0.157	1.989			-0.042	0.170	1.984			-0.058	0.344	1.956			-0.188	0.047	2.008			-0.248	-0.121	1.932			-0.276	0.060	1.861			-0.278	0.158	1.850			0.060	0.054	1.955			0.110	-0.165	1.938
-0.056	-0.215	1.944			-0.045	-0.157	1.988			-0.042	0.169	1.984			-0.058	0.344	1.955			-0.188	0.047	2.008			-0.248	-0.121	1.932			-0.271	0.060	1.860			-0.269	0.156	1.848			0.060	0.054	1.955			0.110	-0.165	1.938
-0.056	-0.215	1.944			-0.045	-0.157	1.988			-0.042	0.169	1.984			-0.057	0.344	1.955			-0.188	0.048	2.008			-0.248	-0.121	1.932			-0.265	0.059	1.859			-0.260	0.155	1.846			0.060	0.054	1.955			0.110	-0.165	1.937
-0.056	-0.215	1.944			-0.045	-0.157	1.988			-0.042	0.169	1.984			-0.057	0.344	1.955			-0.187	0.048	2.007			-0.248	-0.121	1.932			-0.260	0.058	1.858			-0.254	0.154	1.844			0.060	0.054	1.955			0.110	-0.165	1.937
-0.057	-0.215	1.943			-0.045	-0.157	1.988			-0.042	0.169	1.983			-0.057	0.344	1.954			-0.187	0.048	2.007			-0.248	-0.120	1.932			-0.253	0.060	1.856			-0.248	0.154	1.843			0.060	0.054	1.955			0.110	-0.165	1.937
-0.057	-0.216	1.943			-0.045	-0.157	1.988			-0.042	0.169	1.983			-0.057	0.344	1.954			-0.187	0.048	2.007			-0.248	-0.120	1.932			-0.246	0.063	1.854			-0.243	0.155	1.842			0.060	0.054	1.954			0.110	-0.165	1.937
-0.057	-0.216	1.943			-0.045	-0.157	1.988			-0.042	0.169	1.983			-0.057	0.344	1.954			-0.186	0.049	2.006			-0.248	-0.120	1.932			-0.240	0.065	1.853			-0.237	0.156	1.841			0.060	0.054	1.954			0.110	-0.165	1.937
-0.057	-0.216	1.943			-0.045	-0.157	1.988			-0.042	0.169	1.983			-0.056	0.344	1.954			-0.186	0.049	2.006			-0.247	-0.119	1.932			-0.234	0.068	1.851			-0.232	0.156	1.840			0.060	0.054	1.954			0.110	-0.165	1.937
-0.057	-0.216	1.943			-0.045	-0.157	1.988			-0.042	0.168	1.983			-0.056	0.344	1.954			-0.186	0.049	2.006			-0.247	-0.119	1.932			-0.227	0.068	1.850			-0.226	0.156	1.839			0.060	0.054	1.955			0.110	-0.165	1.937
-0.057	-0.216	1.943			-0.045	-0.157	1.988			-0.042	0.168	1.983			-0.056	0.344	1.954			-0.185	0.049	2.006			-0.246	-0.119	1.932			-0.221	0.069	1.849			-0.220	0.155	1.838			0.061	0.054	1.955			0.110	-0.165	1.937
-0.057	-0.216	1.943			-0.045	-0.157	1.988			-0.042	0.168	1.983			-0.055	0.344	1.954			-0.185	0.049	2.006			-0.246	-0.119	1.931			-0.212	0.074	1.847			-0.215	0.155	1.837			0.061	0.054	1.955			0.110	-0.165	1.937
-0.057	-0.216	1.943			-0.045	-0.157	1.988			-0.041	0.168	1.983			-0.055	0.344	1.955			-0.185	0.050	2.005			-0.246	-0.118	1.931			-0.202	0.083	1.844			-0.210	0.154	1.836			0.061	0.054	1.955			0.110	-0.165	1.937
-0.057	-0.216	1.943			-0.045	-0.157	1.988			-0.041	0.168	1.983			-0.054	0.345	1.955			-0.184	0.050	2.005			-0.245	-0.118	1.931			-0.194	0.088	1.841			-0.202	0.153	1.834			0.061	0.054	1.955			0.110	-0.165	1.937
-0.057	-0.215	1.943			-0.045	-0.157	1.988			-0.041	0.168	1.983			-0.054	0.345	1.956			-0.184	0.050	2.005			-0.237	-0.115	1.922			-0.187	0.094	1.839			-0.194	0.152	1.833			0.061	0.054	1.956			0.110	-0.165	1.937
-0.057	-0.213	1.944			-0.050	-0.154	1.988			-0.041	0.168	1.983			-0.053	0.346	1.956			-0.172	0.103	1.932			-0.226	-0.102	1.919			-0.179	0.099	1.836			-0.184	0.151	1.831			0.062	0.054	1.956			0.111	-0.165	1.938
-0.057	-0.210	1.945			-0.054	-0.150	1.988			-0.041	0.168	1.983			-0.052	0.347	1.957			-0.166	0.127	1.897			-0.220	-0.094	1.918			-0.172	0.102	1.833			-0.175	0.149	1.829			0.062	0.054	1.957			0.111	-0.164	1.938
-0.058	-0.207	1.945			-0.057	-0.147	1.988			-0.041	0.169	1.983			-0.051	0.347	1.958			-0.163	0.138	1.882			-0.215	-0.089	1.917			-0.165	0.104	1.830			-0.167	0.152	1.827			0.062	0.054	1.957			0.111	-0.164	1.938
-0.058	-0.205	1.946			-0.059	-0.145	1.988			-0.040	0.169	1.983			-0.050	0.348	1.959			-0.161	0.145	1.872			-0.212	-0.086	1.916			-0.158	0.107	1.827			-0.159	0.155	1.824			0.063	0.054	1.957			0.111	-0.164	1.939
-0.058	-0.203	1.946			-0.062	-0.143	1.989			-0.040	0.170	1.983			-0.049	0.349	1.960			-0.159	0.149	1.866			-0.210	-0.083	1.915			-0.152	0.108	1.824			-0.152	0.157	1.821			0.063	0.054	1.958			0.111	-0.164	1.939
-0.058	-0.200	1.947			-0.064	-0.140	1.989			-0.040	0.171	1.982			-0.048	0.350	1.961			-0.158	0.153	1.860			-0.207	-0.081	1.914			-0.144	0.101	1.821			-0.147	0.154	1.819			0.064	0.054	1.959			0.111	-0.164	1.940
-0.058	-0.198	1.947			-0.066	-0.138	1.989			-0.040	0.172	1.982			-0.047	0.352	1.963			-0.155	0.156	1.853			-0.206	-0.080	1.914			-0.137	0.105	1.817			-0.142	0.156	1.817			0.064	0.054	1.959			0.112	-0.164	1.941
-0.058	-0.196	1.948			-0.067	-0.136	1.988			-0.040	0.173	1.982			-0.046	0.353	1.965			-0.152	0.159	1.848			-0.204	-0.079	1.913			-0.130	0.097	1.814			-0.137	0.152	1.814			0.065	0.054	1.960			0.112	-0.164	1.941
-0.058	-0.195	1.948			-0.069	-0.135	1.988			-0.040	0.174	1.982			-0.045	0.354	1.966			-0.150	0.161	1.844			-0.203	-0.077	1.912			-0.123	0.099	1.811			-0.131	0.153	1.812			0.066	0.054	1.961			0.112	-0.164	1.942
-0.058	-0.194	1.948			-0.070	-0.133	1.988			-0.040	0.175	1.982			-0.044	0.355	1.968			-0.145	0.162	1.839			-0.201	-0.076	1.912			-0.119	0.101	1.809			-0.126	0.155	1.810			0.067	0.054	1.962			0.112	-0.164	1.942
-0.058	-0.193	1.948			-0.071	-0.133	1.988			-0.040	0.176	1.981			-0.043	0.356	1.969			-0.136	0.158	1.836			-0.200	-0.076	1.911			-0.113	0.088	1.808			-0.121	0.148	1.808			0.068	0.054	1.964			0.113	-0.163	1.943
-0.058	-0.192	1.949			-0.072	-0.131	1.988			-0.039	0.178	1.981			-0.042	0.358	1.971			-0.122	0.159	1.830			-0.196	-0.073	1.910			-0.105	0.084	1.805			-0.112	0.142	1.804			0.071	0.054	1.966			0.113	-0.163	1.944
-0.058	-0.192	1.949			-0.072	-0.131	1.988			-0.039	0.178	1.981			-0.042	0.358	1.971			-0.122	0.159	1.830			-0.196	-0.073	1.910			-0.105	0.084	1.805			-0.112	0.142	1.804			0.071	0.054	1.966			0.113	-0.163	1.944
-0.057	-0.191	1.949			-0.073	-0.131	1.988			-0.039	0.179	1.981			-0.041	0.358	1.972			-0.116	0.158	1.828			-0.195	-0.072	1.909			-0.102	0.081	1.803			-0.109	0.140	1.803			0.072	0.055	1.967			0.113	-0.163	1.945
-0.057	-0.192	1.949			-0.074	-0.131	1.988			-0.038	0.180	1.981			-0.040	0.359	1.973			-0.105	0.149	1.829			-0.194	-0.073	1.909			-0.100	0.078	1.803			-0.106	0.137	1.802			0.073	0.055	1.968			0.114	-0.163	1.946
-0.057	-0.193	1.950			-0.074	-0.131	1.988			-0.037	0.181	1.982			-0.040	0.359	1.974			-0.098	0.144	1.829			-0.193	-0.073	1.908			-0.098	0.075	1.802			-0.103	0.133	1.802			0.074	0.055	1.969			0.114	-0.163	1.947
-0.056	-0.195	1.950			-0.075	-0.132	1.988			-0.036	0.181	1.982			-0.039	0.359	1.974			-0.092	0.142	1.829			-0.192	-0.073	1.908			-0.095	0.073	1.802			-0.101	0.131	1.801			0.075	0.055	1.970			0.114	-0.163	1.948
-0.056	-0.196	1.951			-0.075	-0.133	1.988			-0.034	0.182	1.982			-0.039	0.360	1.975			-0.086	0.140	1.829			-0.191	-0.072	1.907			-0.093	0.071	1.801			-0.098	0.128	1.800			0.076	0.055	1.971			0.114	-0.163	1.948
-0.055	-0.198	1.951			-0.076	-0.134	1.988			-0.032	0.182	1.982			-0.039	0.360	1.975			-0.083	0.139	1.829			-0.190	-0.072	1.907			-0.090	0.069	1.801			-0.095	0.126	1.800			0.077	0.055	1.972			0.115	-0.163	1.949
-0.055	-0.200	1.951			-0.076	-0.136	1.987			-0.031	0.182	1.983			-0.038	0.360	1.976			-0.080	0.139	1.828			-0.189	-0.072	1.907			-0.088	0.068	1.801			-0.093	0.125	1.799			0.078	0.055	1.973			0.115	-0.163	1.950
-0.054	-0.202	1.952			-0.076	-0.137	1.987			-0.028	0.182	1.984			-0.038	0.360	1.976			-0.074	0.137	1.830			-0.188	-0.071	1.906			-0.086	0.066	1.800			-0.090	0.123	1.799			0.078	0.055	1.973			0.115	-0.163	1.951
-0.054	-0.205	1.952			-0.076	-0.140	1.987			-0.026	0.181	1.984			-0.037	0.360	1.977			-0.071	0.137	1.830			-0.187	-0.071	1.906			-0.083	0.064	1.800			-0.088	0.121	1.799			0.079	0.055	1.974			0.115	-0.163	1.951
-0.052	-0.211	1.953			-0.065	-0.152	1.991			-0.001	0.143	1.990			-0.035	0.350	1.980			-0.115	0.086	1.909			-0.190	-0.091	1.908			-0.068	0.078	1.809			-0.077	0.127	1.802			0.080	0.055	1.975			0.115	-0.163	1.953
-0.052	-0.211	1.953			-0.065	-0.152	1.991			-0.001	0.143	1.990			-0.035	0.350	1.980			-0.115	0.086	1.909			-0.190	-0.091	1.908			-0.068	0.078	1.809			-0.077	0.127	1.802			0.080	0.055	1.975			0.115	-0.163	1.953
-0.051	-0.214	1.953			-0.058	-0.157	1.993			0.008	0.132	1.992			-0.033	0.343	1.981			-0.142	0.064	1.957			-0.190	-0.099	1.911			-0.066	0.077	1.812			-0.074	0.127	1.804			0.080	0.055	1.975			0.115	-0.164	1.953
-0.051	-0.215	1.954			-0.054	-0.161	1.994			0.012	0.125	1.993			-0.032	0.339	1.982			-0.151	0.057	1.972			-0.190	-0.102	1.910			-0.064	0.078	1.814			-0.072	0.128	1.805			0.081	0.055	1.976			0.116	-0.164	1.954
-0.050	-0.217	1.954			-0.050	-0.164	1.996			0.016	0.119	1.994			-0.031	0.335	1.983			-0.156	0.052	1.981			-0.190	-0.105	1.909			-0.062	0.079	1.816			-0.070	0.128	1.806			0.081	0.055	1.976			0.116	-0.164	1.954
-0.050	-0.218	1.954			-0.047	-0.166	1.997			0.019	0.115	1.994			-0.030	0.332	1.984			-0.159	0.049	1.988			-0.190	-0.108	1.911			-0.060	0.079	1.818			-0.068	0.129	1.808			0.082	0.055	1.977			0.116	-0.164	1.955
-0.049	-0.219	1.955			-0.045	-0.167	1.997			0.013	0.132	1.989			-0.030	0.333	1.984			-0.162	0.046	1.994			-0.189	-0.111	1.912			-0.059	0.079	1.820			-0.066	0.129	1.809			0.082	0.055	1.977			0.116	-0.164	1.955
-0.049	-0.220	1.955			-0.044	-0.168	1.997			-0.012	0.142	1.967			-0.030	0.334	1.984			-0.164	0.044	1.999			-0.189	-0.112	1.912			-0.058	0.080	1.821			-0.064	0.129	1.810			0.082	0.054	1.977			0.116	-0.164	1.955
-0.049	-0.220	1.955			-0.042	-0.168	1.996			-0.021	0.146	1.958			-0.030	0.335	1.983			-0.166	0.042	2.003			-0.190	-0.114	1.912			-0.057	0.080	1.822			-0.063	0.130	1.811			0.082	0.054	1.978			0.116	-0.164	1.956
-0.048	-0.221	1.955			-0.042	-0.169	1.995			-0.026	0.148	1.953			-0.030	0.335	1.983			-0.168	0.040	2.007			-0.190	-0.115	1.912			-0.055	0.080	1.823			-0.061	0.130	1.812			0.083	0.054	1.978			0.116	-0.164	1.956
-0.048	-0.222	1.955			-0.041	-0.169	1.993			-0.030	0.149	1.949			-0.031	0.336	1.983			-0.169	0.039	2.010			-0.190	-0.116	1.912			-0.053	0.072	1.826			-0.059	0.127	1.814			0.083	0.054	1.978			0.116	-0.164	1.956
-0.048	-0.222	1.955			-0.040	-0.169	1.992			-0.027	0.149	1.950			-0.030	0.337	1.983			-0.171	0.038	2.012			-0.189	-0.117	1.912			-0.052	0.072	1.827			-0.058	0.127	1.815			0.083	0.054	1.979			0.116	-0.164	1.957
-0.048	-0.223	1.955			-0.040	-0.169	1.990			-0.031	0.150	1.949			-0.030	0.337	1.982			-0.172	0.037	2.014			-0.189	-0.118	1.912			-0.051	0.072	1.827			-0.056	0.127	1.816			0.084	0.053	1.979			0.116	-0.165	1.957
-0.048	-0.223	1.955			-0.040	-0.169	1.988			-0.034	0.151	1.948			-0.030	0.338	1.982			-0.173	0.037	2.015			-0.189	-0.119	1.912			-0.049	0.072	1.828			-0.055	0.127	1.817			0.084	0.053	1.979			0.116	-0.165	1.957
-0.047	-0.224	1.956			-0.040	-0.168	1.987			-0.036	0.152	1.947			-0.030	0.339	1.982			-0.173	0.038	2.015			-0.189	-0.120	1.912			-0.048	0.072	1.829			-0.053	0.127	1.817			0.084	0.053	1.980			0.116	-0.165	1.958
-0.047	-0.224	1.956			-0.039	-0.168	1.985			-0.038	0.152	1.946			-0.030	0.339	1.982			-0.173	0.038	2.014			-0.188	-0.121	1.912			-0.047	0.072	1.829			-0.052	0.127	1.818			0.084	0.052	1.980			0.116	-0.165	1.958
-0.047	-0.224	1.956			-0.040	-0.168	1.983			-0.039	0.153	1.946			-0.030	0.340	1.981			-0.172	0.039	2.013			-0.188	-0.122	1.912			-0.046	0.072	1.830			-0.051	0.127	1.819			0.085	0.052	1.980			0.116	-0.165	1.958
-0.047	-0.225	1.956			-0.040	-0.168	1.981			-0.040	0.153	1.945			-0.030	0.341	1.981			-0.172	0.039	2.012			-0.187	-0.122	1.913			-0.045	0.072	1.831			-0.050	0.127	1.820			0.085	0.052	1.980			0.116	-0.165	1.959
-0.047	-0.225	1.956			-0.040	-0.167	1.979			-0.041	0.153	1.944			-0.030	0.341	1.981			-0.171	0.040	2.011			-0.186	-0.126	1.915			-0.045	0.071	1.832			-0.049	0.127	1.821			0.085	0.051	1.980			0.116	-0.165	1.959
-0.047	-0.225	1.956			-0.040	-0.167	1.977			-0.042	0.153	1.943			-0.030	0.342	1.981			-0.171	0.040	2.010			-0.186	-0.128	1.916			-0.045	0.070	1.833			-0.048	0.126	1.822			0.085	0.051	1.981			0.116	-0.166	1.959
-0.047	-0.226	1.956			-0.040	-0.167	1.976			-0.043	0.153	1.943			-0.029	0.342	1.980			-0.171	0.041	2.009			-0.185	-0.130	1.917			-0.045	0.069	1.835			-0.048	0.126	1.823			0.085	0.051	1.981			0.116	-0.166	1.959
-0.047	-0.226	1.955			-0.041	-0.166	1.974			-0.044	0.153	1.942			-0.029	0.342	1.980			-0.171	0.041	2.008			-0.184	-0.133	1.919			-0.046	0.068	1.835			-0.048	0.125	1.824			0.086	0.050	1.981			0.116	-0.166	1.959
-0.047	-0.226	1.955			-0.041	-0.166	1.972			-0.044	0.154	1.942			-0.029	0.343	1.980			-0.171	0.042	2.007			-0.183	-0.135	1.920			-0.047	0.066	1.836			-0.048	0.124	1.825			0.086	0.050	1.981			0.116	-0.166	1.960
-0.047	-0.226	1.955			-0.041	-0.166	1.971			-0.045	0.154	1.941			-0.029	0.343	1.980			-0.171	0.042	2.006			-0.184	-0.134	1.919			-0.047	0.067	1.836			-0.048	0.124	1.826			0.086	0.049	1.981			0.116	-0.166	1.960
-0.047	-0.226	1.955			-0.041	-0.165	1.969			-0.046	0.154	1.941			-0.029	0.343	1.979			-0.170	0.043	2.005			-0.185	-0.134	1.917			-0.047	0.068	1.836			-0.047	0.124	1.826			0.086	0.049	1.981			0.116	-0.167	1.960
-0.047	-0.226	1.955			-0.042	-0.165	1.968			-0.046	0.154	1.940			-0.029	0.344	1.979			-0.170	0.043	2.005			-0.186	-0.133	1.916			-0.048	0.068	1.836			-0.047	0.125	1.826			0.087	0.049	1.981			0.116	-0.167	1.960
-0.047	-0.227	1.955			-0.042	-0.165	1.967			-0.047	0.154	1.940			-0.029	0.344	1.979			-0.170	0.043	2.004			-0.186	-0.132	1.915			-0.048	0.069	1.836			-0.047	0.125	1.827			0.087	0.048	1.981			0.116	-0.168	1.960
-0.047	-0.227	1.955			-0.042	-0.164	1.965			-0.047	0.155	1.940			-0.029	0.344	1.978			-0.170	0.044	2.003			-0.187	-0.131	1.914			-0.048	0.069	1.836			-0.047	0.125	1.827			0.087	0.048	1.982			0.116	-0.168	1.960
-0.047	-0.227	1.955			-0.043	-0.164	1.964			-0.048	0.155	1.939			-0.029	0.344	1.978			-0.170	0.045	2.003			-0.187	-0.131	1.914			-0.049	0.070	1.836			-0.047	0.126	1.827			0.087	0.048	1.982			0.116	-0.168	1.960
-0.047	-0.227	1.954			-0.042	-0.164	1.964			-0.010	0.127	1.964			-0.029	0.340	1.978			-0.171	0.045	2.003			-0.186	-0.131	1.914			-0.049	0.071	1.836			-0.047	0.126	1.828			0.087	0.048	1.982			0.116	-0.169	1.960
-0.047	-0.227	1.954			-0.042	-0.164	1.964			0.003	0.118	1.973			-0.028	0.336	1.978			-0.170	0.046	2.002			-0.187	-0.131	1.914			-0.059	0.053	1.836			-0.052	0.117	1.828			0.087	0.047	1.982			0.116	-0.169	1.960
-0.047	-0.227	1.954			-0.041	-0.164	1.964			0.005	0.126	1.974			-0.028	0.336	1.977			-0.170	0.046	2.002			-0.187	-0.131	1.914			-0.061	0.048	1.836			-0.056	0.111	1.829			0.087	0.047	1.982			0.116	-0.169	1.961
-0.046	-0.227	1.954			-0.040	-0.165	1.964			0.012	0.123	1.980			-0.028	0.335	1.977			-0.170	0.047	2.001			-0.187	-0.130	1.914			-0.063	0.054	1.834			-0.057	0.112	1.829			0.087	0.047	1.982			0.116	-0.169	1.961
-0.046	-0.227	1.954			-0.040	-0.165	1.965			0.009	0.129	1.981			-0.028	0.336	1.976			-0.170	0.048	2.001			-0.187	-0.130	1.914			-0.063	0.055	1.834			-0.058	0.114	1.828			0.087	0.047	1.982			0.116	-0.169	1.961
-0.046	-0.227	1.954			-0.039	-0.165	1.966			0.008	0.134	1.982			-0.029	0.336	1.975			-0.170	0.048	2.001			-0.187	-0.129	1.914			-0.066	0.060	1.833			-0.060	0.116	1.828			0.087	0.047	1.982			0.116	-0.170	1.961
-0.046	-0.227	1.954			-0.038	-0.165	1.967			0.007	0.138	1.983			-0.029	0.337	1.975			-0.170	0.049	2.001			-0.187	-0.129	1.915			-0.067	0.062	1.833			-0.061	0.117	1.828			0.087	0.047	1.982			0.116	-0.170	1.961
-0.046	-0.227	1.954			-0.038	-0.165	1.968			0.006	0.142	1.985			-0.030	0.337	1.974			-0.170	0.049	2.001			-0.187	-0.129	1.915			-0.070	0.065	1.833			-0.063	0.119	1.828			0.087	0.046	1.982			0.116	-0.170	1.961
-0.046	-0.226	1.954			-0.037	-0.164	1.969			0.005	0.147	1.985			-0.030	0.338	1.973			-0.171	0.050	2.001			-0.187	-0.129	1.915			-0.072	0.067	1.833			-0.066	0.121	1.829			0.087	0.046	1.982			0.116	-0.170	1.961
-0.046	-0.225	1.954			-0.037	-0.162	1.971			0.002	0.153	1.986			-0.031	0.339	1.973			-0.171	0.050	2.001			-0.188	-0.129	1.916			-0.073	0.068	1.832			-0.067	0.122	1.829			0.087	0.046	1.982			0.116	-0.170	1.961
-0.046	-0.224	1.954			-0.037	-0.161	1.972			0.000	0.158	1.986			-0.031	0.340	1.972			-0.171	0.051	2.001			-0.188	-0.129	1.916			-0.074	0.069	1.832			-0.068	0.123	1.828			0.087	0.046	1.981			0.116	-0.171	1.961
-0.046	-0.221	1.954			-0.037	-0.159	1.974			-0.002	0.162	1.986			-0.032	0.341	1.972			-0.173	0.057	2.005			-0.188	-0.129	1.916			-0.075	0.069	1.832			-0.069	0.124	1.828			0.087	0.047	1.981			0.116	-0.171	1.961
-0.046	-0.219	1.954			-0.037	-0.156	1.976			-0.004	0.166	1.986			-0.033	0.342	1.972			-0.174	0.059	2.006			-0.188	-0.129	1.917			-0.100	0.053	1.830			-0.084	0.115	1.827			0.087	0.047	1.981			0.116	-0.171	1.961
-0.046	-0.216	1.953			-0.037	-0.154	1.977			-0.007	0.169	1.986			-0.034	0.343	1.971			-0.175	0.060	2.007			-0.188	-0.129	1.917			-0.106	0.049	1.829			-0.094	0.109	1.826			0.087	0.047	1.981			0.116	-0.171	1.960
-0.046	-0.214	1.953			-0.037	-0.152	1.978			-0.009	0.172	1.986			-0.034	0.344	1.971			-0.176	0.062	2.008			-0.188	-0.125	1.916			-0.110	0.074	1.822			-0.099	0.121	1.823			0.087	0.047	1.981			0.116	-0.171	1.960
-0.046	-0.211	1.953			-0.037	-0.149	1.980			-0.011	0.174	1.986			-0.035	0.344	1.971			-0.177	0.063	2.009			-0.188	-0.122	1.916			-0.112	0.083	1.819			-0.103	0.128	1.820			0.087	0.047	1.981			0.116	-0.171	1.960
-0.046	-0.208	1.953			-0.037	-0.147	1.981			-0.013	0.177	1.985			-0.035	0.345	1.970			-0.178	0.064	2.010			-0.189	-0.120	1.916			-0.113	0.089	1.816			-0.107	0.137	1.816			0.087	0.048	1.980			0.116	-0.171	1.960
-0.046	-0.206	1.953			-0.037	-0.145	1.982			-0.016	0.179	1.985			-0.036	0.346	1.970			-0.179	0.065	2.011			-0.189	-0.113	1.914			-0.115	0.094	1.813			-0.110	0.140	1.813			0.086	0.048	1.980			0.115	-0.171	1.960
-0.046	-0.204	1.953			-0.039	-0.143	1.983			-0.018	0.180	1.985			-0.036	0.347	1.971			-0.173	0.084	1.966			-0.190	-0.108	1.912			-0.116	0.098	1.811			-0.114	0.143	1.811			0.086	0.048	1.980			0.115	-0.171	1.959
-0.047	-0.201	1.953			-0.044	-0.139	1.984			-0.020	0.182	1.985			-0.037	0.351	1.973			-0.156	0.128	1.890			-0.189	-0.097	1.907			-0.117	0.101	1.808			-0.118	0.148	1.807			0.086	0.048	1.979			0.115	-0.171	1.959
-0.047	-0.199	1.953			-0.047	-0.136	1.984			-0.022	0.184	1.985			-0.037	0.354	1.974			-0.149	0.147	1.854			-0.189	-0.089	1.903			-0.119	0.103	1.805			-0.121	0.152	1.803			0.086	0.049	1.979			0.115	-0.171	1.958
-0.047	-0.197	1.952			-0.051	-0.134	1.984			-0.024	0.185	1.984			-0.037	0.355	1.975			-0.147	0.153	1.844			-0.189	-0.084	1.901			-0.120	0.106	1.801			-0.124	0.155	1.799			0.085	0.049	1.978			0.115	-0.171	1.958
-0.048	-0.195	1.952			-0.053	-0.132	1.984			-0.025	0.186	1.984			-0.038	0.357	1.976			-0.145	0.158	1.835			-0.189	-0.080	1.898			-0.122	0.107	1.796			-0.127	0.158	1.792			0.085	0.049	1.977			0.115	-0.171	1.958
-0.048	-0.193	1.952			-0.056	-0.130	1.984			-0.026	0.187	1.984			-0.038	0.358	1.976			-0.144	0.162	1.828			-0.189	-0.077	1.896			-0.123	0.108	1.790			-0.129	0.159	1.778			0.084	0.050	1.977			0.115	-0.170	1.957
-0.048	-0.192	1.952			-0.058	-0.129	1.984			-0.028	0.188	1.984			-0.038	0.359	1.976			-0.142	0.166	1.822			-0.189	-0.074	1.894			-0.125	0.110	1.783			-0.130	0.152	1.771			0.084	0.050	1.976			0.115	-0.170	1.956
-0.049	-0.191	1.951			-0.059	-0.128	1.984			-0.029	0.189	1.983			-0.039	0.360	1.976			-0.141	0.169	1.816			-0.188	-0.072	1.892			-0.127	0.110	1.774			-0.132	0.147	1.764			0.084	0.050	1.975			0.115	-0.170	1.956
-0.049	-0.189	1.951			-0.061	-0.126	1.984			-0.030	0.189	1.983			-0.039	0.360	1.976			-0.140	0.172	1.811			-0.188	-0.070	1.890			-0.129	0.111	1.766			-0.133	0.144	1.757			0.083	0.051	1.974			0.115	-0.170	1.955
-0.050	-0.187	1.951			-0.064	-0.125	1.984			-0.031	0.190	1.983			-0.040	0.361	1.974			-0.139	0.177	1.802			-0.188	-0.067	1.887			-0.132	0.112	1.747			-0.135	0.137	1.741			0.082	0.051	1.973			0.114	-0.169	1.954
-0.050	-0.187	1.951			-0.064	-0.125	1.984			-0.031	0.190	1.983			-0.040	0.361	1.974			-0.139	0.177	1.802			-0.188	-0.067	1.887			-0.132	0.112	1.747			-0.135	0.137	1.741			0.082	0.051	1.973			0.114	-0.169	1.954
-0.050	-0.187	1.950			-0.065	-0.124	1.984			-0.032	0.191	1.982			-0.040	0.362	1.973			-0.138	0.179	1.798			-0.188	-0.066	1.885			-0.133	0.111	1.737			-0.135	0.135	1.732			0.082	0.051	1.972			0.114	-0.169	1.954
-0.050	-0.186	1.950			-0.066	-0.123	1.984			-0.033	0.191	1.982			-0.041	0.362	1.971			-0.137	0.180	1.795			-0.188	-0.065	1.884			-0.135	0.102	1.725			-0.136	0.131	1.723			0.082	0.051	1.972			0.114	-0.169	1.953
-0.050	-0.185	1.950			-0.067	-0.123	1.984			-0.033	0.191	1.982			-0.041	0.362	1.970			-0.136	0.181	1.792			-0.197	-0.067	1.863			-0.137	0.097	1.717			-0.137	0.129	1.715			0.081	0.052	1.971			0.114	-0.169	1.953
-0.051	-0.184	1.949			-0.068	-0.122	1.984			-0.034	0.191	1.981			-0.041	0.361	1.968			-0.136	0.182	1.790			-0.202	-0.068	1.852			-0.138	0.099	1.707			-0.137	0.127	1.705			0.081	0.052	1.970			0.114	-0.168	1.952
-0.051	-0.184	1.949			-0.069	-0.122	1.984			-0.035	0.190	1.981			-0.042	0.361	1.966			-0.135	0.182	1.788			-0.200	-0.069	1.851			-0.140	0.099	1.700			-0.137	0.125	1.698			0.081	0.052	1.970			0.114	-0.168	1.951
-0.051	-0.183	1.948			-0.070	-0.121	1.983			-0.035	0.190	1.981			-0.042	0.361	1.965			-0.135	0.182	1.787			-0.199	-0.069	1.850			-0.141	0.097	1.693			-0.137	0.122	1.690			0.081	0.052	1.969			0.114	-0.168	1.951
-0.051	-0.183	1.948			-0.071	-0.121	1.983			-0.036	0.190	1.980			-0.042	0.360	1.963			-0.134	0.181	1.786			-0.203	-0.071	1.836			-0.142	0.095	1.687			-0.137	0.120	1.683			0.080	0.052	1.969			0.114	-0.168	1.950
-0.051	-0.182	1.947			-0.072	-0.121	1.982			-0.036	0.189	1.980			-0.042	0.360	1.961			-0.134	0.180	1.785			-0.206	-0.073	1.827			-0.142	0.095	1.679			-0.137	0.117	1.676			0.080	0.053	1.968			0.114	-0.168	1.950
-0.052	-0.182	1.946			-0.072	-0.121	1.982			-0.036	0.189	1.979			-0.042	0.359	1.959			-0.133	0.180	1.785			-0.208	-0.074	1.821			-0.143	0.093	1.672			-0.137	0.115	1.669			0.080	0.053	1.968			0.114	-0.168	1.949
-0.052	-0.182	1.945			-0.073	-0.121	1.981			-0.036	0.188	1.978			-0.042	0.359	1.957			-0.133	0.179	1.785			-0.209	-0.074	1.815			-0.142	0.091	1.666			-0.137	0.112	1.662			0.080	0.053	1.967			0.113	-0.167	1.949
-0.052	-0.182	1.944			-0.074	-0.121	1.980			-0.037	0.187	1.977			-0.042	0.358	1.956			-0.133	0.178	1.784			-0.210	-0.075	1.811			-0.142	0.092	1.657			-0.136	0.109	1.655			0.080	0.053	1.967			0.113	-0.167	1.948
-0.052	-0.181	1.943			-0.074	-0.121	1.979			-0.037	0.187	1.976			-0.042	0.358	1.954			-0.133	0.177	1.784			-0.211	-0.076	1.807			-0.141	0.086	1.649			-0.135	0.107	1.647			0.080	0.053	1.966			0.113	-0.167	1.948
-0.052	-0.181	1.942			-0.074	-0.122	1.978			-0.037	0.186	1.975			-0.042	0.357	1.953			-0.133	0.175	1.784			-0.211	-0.077	1.803			-0.140	0.086	1.641			-0.134	0.105	1.640			0.079	0.054	1.965			0.113	-0.167	1.947
-0.052	-0.181	1.941			-0.075	-0.122	1.976			-0.038	0.185	1.974			-0.042	0.357	1.951			-0.133	0.174	1.783			-0.211	-0.078	1.799			-0.138	0.080	1.634			-0.133	0.103	1.633			0.079	0.054	1.965			0.113	-0.167	1.946
-0.052	-0.181	1.939			-0.075	-0.122	1.975			-0.038	0.184	1.973			-0.042	0.356	1.949			-0.133	0.173	1.783			-0.211	-0.079	1.795			-0.138	0.081	1.626			-0.132	0.101	1.626			0.079	0.054	1.964			0.113	-0.167	1.946
-0.052	-0.181	1.938			-0.075	-0.122	1.974			-0.038	0.184	1.971			-0.042	0.355	1.947			-0.133	0.172	1.783			-0.210	-0.080	1.789			-0.137	0.082	1.619			-0.130	0.099	1.619			0.080	0.054	1.964			0.113	-0.167	1.945
-0.052	-0.181	1.936			-0.076	-0.123	1.972			-0.038	0.183	1.970			-0.042	0.355	1.946			-0.133	0.171	1.783			-0.210	-0.081	1.784			-0.137	0.083	1.613			-0.129	0.097	1.612			0.080	0.055	1.963			0.113	-0.167	1.944
-0.052	-0.181	1.934			-0.076	-0.123	1.971			-0.039	0.182	1.969			-0.041	0.354	1.944			-0.133	0.170	1.782			-0.208	-0.082	1.785			-0.137	0.082	1.610			-0.128	0.095	1.607			0.080	0.055	1.962			0.113	-0.167	1.943
-0.052	-0.181	1.933			-0.076	-0.123	1.969			-0.039	0.182	1.968			-0.041	0.354	1.943			-0.134	0.169	1.782			-0.207	-0.083	1.783			-0.137	0.082	1.607			-0.128	0.094	1.601			0.080	0.055	1.961			0.113	-0.167	1.942
-0.052	-0.181	1.931			-0.076	-0.124	1.968			-0.039	0.181	1.967			-0.041	0.353	1.941			-0.134	0.169	1.782			-0.205	-0.085	1.776			-0.136	0.083	1.600			-0.127	0.092	1.596			0.080	0.055	1.960			0.113	-0.167	1.941
-0.052	-0.182	1.929			-0.076	-0.124	1.966			-0.040	0.180	1.965			-0.041	0.353	1.940			-0.134	0.168	1.782			-0.189	-0.069	1.732			-0.136	0.084	1.594			-0.126	0.090	1.591			0.080	0.055	1.959			0.113	-0.168	1.939
-0.052	-0.182	1.928			-0.076	-0.125	1.964			-0.040	0.179	1.964			-0.040	0.352	1.938			-0.134	0.167	1.782			-0.184	-0.064	1.717			-0.135	0.085	1.589			-0.125	0.088	1.586			0.081	0.055	1.958			0.113	-0.168	1.938
-0.052	-0.182	1.926			-0.076	-0.125	1.963			-0.040	0.179	1.963			-0.040	0.352	1.936			-0.135	0.166	1.781			-0.181	-0.061	1.708			-0.135	0.086	1.584			-0.124	0.086	1.581			0.081	0.056	1.957			0.113	-0.168	1.936
-0.051	-0.182	1.924			-0.076	-0.126	1.961			-0.040	0.178	1.961			-0.040	0.352	1.934			-0.135	0.165	1.781			-0.179	-0.060	1.702			-0.134	0.086	1.580			-0.123	0.084	1.577			0.081	0.056	1.956			0.113	-0.169	1.935
-0.051	-0.182	1.923			-0.076	-0.126	1.960			-0.041	0.178	1.960			-0.040	0.351	1.932			-0.135	0.164	1.781			-0.182	-0.064	1.703			-0.134	0.084	1.576			-0.123	0.083	1.573			0.081	0.056	1.955			0.113	-0.169	1.934
-0.051	-0.183	1.921			-0.076	-0.126	1.958			-0.041	0.177	1.959			-0.040	0.351	1.930			-0.136	0.163	1.780			-0.184	-0.067	1.703			-0.133	0.083	1.572			-0.122	0.082	1.570			0.081	0.056	1.954			0.113	-0.169	1.933
-0.051	-0.183	1.920			-0.076	-0.127	1.957			-0.041	0.176	1.957			-0.040	0.351	1.928			-0.136	0.163	1.780			-0.181	-0.065	1.696			-0.133	0.083	1.568			-0.122	0.081	1.567			0.081	0.056	1.953			0.113	-0.169	1.932
-0.051	-0.183	1.918			-0.076	-0.127	1.955			-0.042	0.176	1.955			-0.040	0.350	1.926			-0.136	0.162	1.780			-0.183	-0.068	1.696			-0.133	0.083	1.564			-0.122	0.080	1.564			0.081	0.056	1.952			0.113	-0.169	1.930
-0.051	-0.183	1.917			-0.076	-0.127	1.954			-0.042	0.175	1.954			-0.040	0.350	1.924			-0.137	0.161	1.779			-0.185	-0.070	1.697			-0.133	0.083	1.561			-0.121	0.079	1.561			0.081	0.057	1.950			0.113	-0.169	1.929
-0.051	-0.184	1.916			-0.076	-0.128	1.952			-0.042	0.175	1.952			-0.041	0.350	1.923			-0.137	0.161	1.779			-0.186	-0.072	1.697			-0.132	0.073	1.560			-0.121	0.079	1.558			0.081	0.057	1.949			0.113	-0.169	1.928
-0.051	-0.184	1.914			-0.076	-0.128	1.951			-0.043	0.174	1.951			-0.041	0.350	1.921			-0.137	0.160	1.778			-0.188	-0.077	1.702			-0.132	0.067	1.558			-0.121	0.078	1.556			0.081	0.057	1.948			0.113	-0.169	1.927
-0.051	-0.184	1.913			-0.076	-0.129	1.950			-0.043	0.174	1.949			-0.041	0.350	1.919			-0.138	0.159	1.778			-0.189	-0.081	1.705			-0.132	0.062	1.557			-0.121	0.077	1.553			0.081	0.057	1.947			0.113	-0.169	1.926
-0.051	-0.185	1.912			-0.076	-0.129	1.948			-0.043	0.173	1.948			-0.041	0.349	1.918			-0.138	0.158	1.778			-0.190	-0.083	1.705			-0.131	0.058	1.555			-0.121	0.076	1.551			0.081	0.057	1.946			0.113	-0.169	1.925
-0.051	-0.185	1.911			-0.076	-0.129	1.947			-0.044	0.172	1.946			-0.041	0.349	1.916			-0.139	0.158	1.777			-0.191	-0.084	1.705			-0.131	0.055	1.554			-0.121	0.075	1.549			0.080	0.057	1.945			0.113	-0.169	1.925
-0.051	-0.185	1.910			-0.076	-0.130	1.946			-0.044	0.172	1.945			-0.042	0.349	1.915			-0.139	0.157	1.777			-0.192	-0.086	1.706			-0.131	0.052	1.553			-0.121	0.075	1.546			0.080	0.058	1.944			0.113	-0.170	1.924
-0.052	-0.186	1.909			-0.076	-0.130	1.946			-0.044	0.171	1.944			-0.042	0.349	1.913			-0.139	0.156	1.776			-0.193	-0.087	1.709			-0.131	0.049	1.551			-0.121	0.074	1.544			0.080	0.058	1.943			0.112	-0.170	1.923
-0.052	-0.186	1.908			-0.076	-0.130	1.945			-0.044	0.171	1.943			-0.042	0.348	1.912			-0.140	0.155	1.776			-0.194	-0.088	1.708			-0.131	0.047	1.550			-0.121	0.073	1.542			0.080	0.058	1.943			0.112	-0.170	1.923
-0.052	-0.186	1.908			-0.076	-0.131	1.944			-0.044	0.171	1.942			-0.042	0.348	1.911			-0.140	0.155	1.776			-0.195	-0.089	1.709			-0.131	0.045	1.548			-0.121	0.072	1.540			0.079	0.058	1.942			0.112	-0.170	1.922
-0.052	-0.187	1.907			-0.077	-0.131	1.943			-0.044	0.170	1.942			-0.043	0.348	1.910			-0.140	0.154	1.775			-0.196	-0.091	1.709			-0.131	0.043	1.547			-0.121	0.071	1.538			0.079	0.058	1.941			0.112	-0.170	1.922
-0.052	-0.187	1.906			-0.077	-0.132	1.943			-0.045	0.170	1.941			-0.043	0.348	1.909			-0.140	0.154	1.775			-0.196	-0.091	1.709			-0.131	0.042	1.546			-0.122	0.070	1.536			0.079	0.058	1.941			0.112	-0.170	1.921
-0.052	-0.188	1.906			-0.077	-0.132	1.942			-0.045	0.170	1.940			-0.043	0.348	1.908			-0.141	0.153	1.775			-0.196	-0.092	1.708			-0.131	0.040	1.544			-0.122	0.069	1.533			0.078	0.058	1.940			0.112	-0.170	1.921
-0.052	-0.188	1.905			-0.077	-0.132	1.941			-0.045	0.169	1.940			-0.043	0.348	1.908			-0.141	0.152	1.775			-0.196	-0.092	1.707			-0.131	0.039	1.543			-0.123	0.068	1.531			0.078	0.058	1.939			0.112	-0.170	1.920
-0.052	-0.188	1.905			-0.077	-0.133	1.941			-0.045	0.169	1.939			-0.043	0.347	1.907			-0.141	0.152	1.775			-0.196	-0.092	1.706			-0.131	0.037	1.541			-0.123	0.067	1.529			0.078	0.058	1.939			0.112	-0.170	1.920
-0.052	-0.189	1.904			-0.077	-0.133	1.941			-0.045	0.169	1.939			-0.044	0.347	1.906			-0.142	0.151	1.775			-0.190	-0.081	1.686			-0.129	0.040	1.533			-0.124	0.066	1.527			0.078	0.058	1.939			0.112	-0.170	1.920
-0.052	-0.189	1.904			-0.077	-0.133	1.940			-0.045	0.169	1.938			-0.044	0.347	1.905			-0.142	0.151	1.775			-0.187	-0.076	1.676			-0.128	0.042	1.527			-0.125	0.065	1.525			0.077	0.058	1.938			0.112	-0.170	1.919
-0.052	-0.190	1.904			-0.077	-0.134	1.940			-0.045	0.168	1.938			-0.044	0.347	1.905			-0.142	0.150	1.774			-0.185	-0.072	1.669			-0.127	0.043	1.522			-0.126	0.064	1.523			0.077	0.058	1.938			0.112	-0.170	1.919
-0.053	-0.190	1.903			-0.077	-0.134	1.939			-0.046	0.168	1.938			-0.045	0.347	1.904			-0.143	0.150	1.774			-0.184	-0.070	1.665			-0.126	0.044	1.518			-0.126	0.062	1.522			0.076	0.058	1.938			0.111	-0.170	1.920
-0.053	-0.190	1.903			-0.077	-0.134	1.939			-0.046	0.168	1.937			-0.045	0.347	1.904			-0.143	0.149	1.775			-0.184	-0.070	1.664			-0.127	0.042	1.518			-0.127	0.061	1.520			0.076	0.058	1.937			0.111	-0.170	1.920
-0.053	-0.191	1.903			-0.077	-0.135	1.939			-0.046	0.168	1.937			-0.045	0.346	1.903			-0.143	0.149	1.775			-0.184	-0.071	1.664			-0.128	0.041	1.518			-0.127	0.060	1.519			0.075	0.058	1.937			0.111	-0.170	1.920
-0.053	-0.191	1.903			-0.078	-0.135	1.939			-0.046	0.167	1.937			-0.046	0.346	1.903			-0.144	0.149	1.775			-0.183	-0.070	1.662			-0.128	0.040	1.516			-0.128	0.059	1.518			0.075	0.058	1.937			0.111	-0.170	1.921
-0.053	-0.192	1.903			-0.078	-0.135	1.939			-0.046	0.167	1.937			-0.046	0.346	1.903			-0.144	0.148	1.775			-0.183	-0.070	1.661			-0.128	0.040	1.515			-0.129	0.058	1.517			0.074	0.058	1.937			0.111	-0.170	1.921
-0.054	-0.192	1.903			-0.078	-0.136	1.939			-0.047	0.167	1.937			-0.047	0.346	1.902			-0.144	0.148	1.775			-0.184	-0.070	1.662			-0.129	0.038	1.516			-0.129	0.057	1.516			0.074	0.058	1.937			0.111	-0.169	1.922
-0.054	-0.192	1.903			-0.078	-0.136	1.939			-0.047	0.167	1.937			-0.047	0.346	1.902			-0.145	0.147	1.775			-0.184	-0.070	1.661			-0.129	0.038	1.514			-0.130	0.056	1.515			0.073	0.058	1.938			0.110	-0.169	1.923
-0.054	-0.193	1.903			-0.078	-0.136	1.939			-0.047	0.167	1.937			-0.048	0.345	1.902			-0.145	0.147	1.775			-0.191	-0.075	1.677			-0.130	0.036	1.516			-0.131	0.055	1.515			0.072	0.058	1.938			0.110	-0.169	1.924
-0.054	-0.193	1.904			-0.079	-0.137	1.940			-0.047	0.166	1.938			-0.048	0.345	1.902			-0.145	0.147	1.776			-0.195	-0.077	1.686			-0.132	0.034	1.519			-0.132	0.055	1.515			0.072	0.058	1.938			0.110	-0.169	1.924
-0.055	-0.194	1.904			-0.079	-0.137	1.940			-0.047	0.166	1.938			-0.049	0.345	1.902			-0.145	0.146	1.776			-0.198	-0.079	1.692			-0.134	0.033	1.522			-0.134	0.055	1.516			0.071	0.058	1.939			0.110	-0.169	1.925
-0.055	-0.194	1.905			-0.079	-0.138	1.940			-0.047	0.166	1.939			-0.049	0.345	1.902			-0.146	0.146	1.776			-0.201	-0.084	1.702			-0.137	0.032	1.527			-0.137	0.055	1.518			0.071	0.058	1.939			0.110	-0.169	1.926
-0.055	-0.195	1.906			-0.079	-0.138	1.941			-0.048	0.166	1.939			-0.050	0.344	1.902			-0.146	0.146	1.777			-0.203	-0.087	1.710			-0.142	0.031	1.533			-0.141	0.058	1.522			0.070	0.058	1.940			0.110	-0.168	1.927
-0.055	-0.195	1.906			-0.080	-0.139	1.942			-0.048	0.166	1.940			-0.050	0.344	1.902			-0.146	0.145	1.777			-0.204	-0.090	1.718			-0.148	0.032	1.540			-0.147	0.060	1.526			0.070	0.058	1.940			0.109	-0.168	1.928
-0.056	-0.196	1.907			-0.080	-0.139	1.943			-0.048	0.166	1.941			-0.051	0.344	1.903			-0.147	0.145	1.778			-0.208	-0.094	1.738			-0.155	0.032	1.548			-0.154	0.063	1.531			0.069	0.058	1.941			0.109	-0.168	1.928
-0.056	-0.196	1.908			-0.080	-0.139	1.944			-0.049	0.166	1.942			-0.052	0.344	1.904			-0.147	0.145	1.779			-0.211	-0.095	1.748			-0.164	0.033	1.556			-0.164	0.066	1.538			0.069	0.058	1.942			0.109	-0.168	1.929
-0.056	-0.196	1.909			-0.080	-0.139	1.945			-0.049	0.166	1.944			-0.053	0.343	1.906			-0.147	0.144	1.780			-0.212	-0.096	1.755			-0.176	0.036	1.565			-0.176	0.070	1.546			0.068	0.058	1.942			0.109	-0.168	1.930
-0.057	-0.196	1.910			-0.081	-0.139	1.946			-0.049	0.166	1.946			-0.053	0.343	1.907			-0.148	0.144	1.781			-0.214	-0.097	1.762			-0.187	0.039	1.574			-0.188	0.073	1.554			0.068	0.058	1.943			0.109	-0.167	1.931
-0.057	-0.196	1.911			-0.081	-0.140	1.947			-0.050	0.166	1.947			-0.054	0.344	1.909			-0.148	0.144	1.783			-0.216	-0.098	1.768			-0.200	0.040	1.585			-0.201	0.076	1.564			0.067	0.058	1.944			0.108	-0.167	1.931
-0.057	-0.196	1.912			-0.081	-0.140	1.948			-0.050	0.166	1.949			-0.055	0.344	1.912			-0.149	0.144	1.784			-0.217	-0.098	1.776			-0.212	0.040	1.595			-0.217	0.080	1.574			0.067	0.059	1.945			0.108	-0.167	1.932
-0.058	-0.197	1.914			-0.081	-0.140	1.950			-0.050	0.166	1.951			-0.056	0.345	1.916			-0.149	0.144	1.785			-0.219	-0.098	1.784			-0.225	0.040	1.608			-0.235	0.086	1.587			0.067	0.059	1.946			0.108	-0.167	1.932
-0.058	-0.197	1.915			-0.081	-0.140	1.951			-0.050	0.166	1.953			-0.057	0.346	1.919			-0.149	0.144	1.787			-0.220	-0.098	1.791			-0.239	0.039	1.623			-0.250	0.091	1.597			0.066	0.059	1.947			0.108	-0.167	1.933
-0.058	-0.197	1.916			-0.076	-0.141	1.956			-0.051	0.166	1.955			-0.058	0.347	1.922			-0.170	0.096	1.884			-0.222	-0.102	1.800			-0.249	0.039	1.633			-0.263	0.094	1.607			0.066	0.059	1.948			0.108	-0.167	1.934
-0.058	-0.198	1.918			-0.072	-0.142	1.960			-0.051	0.166	1.957			-0.059	0.347	1.924			-0.181	0.070	1.937			-0.224	-0.104	1.807			-0.260	0.042	1.642			-0.277	0.097	1.619			0.066	0.059	1.949			0.108	-0.166	1.934
-0.058	-0.198	1.920			-0.069	-0.143	1.963			-0.051	0.166	1.959			-0.060	0.347	1.926			-0.185	0.062	1.953			-0.225	-0.104	1.815			-0.271	0.045	1.652			-0.291	0.099	1.631			0.065	0.060	1.950			0.108	-0.166	1.935
-0.058	-0.199	1.921			-0.066	-0.144	1.966			-0.051	0.166	1.961			-0.061	0.347	1.928			-0.187	0.057	1.964			-0.227	-0.104	1.823			-0.283	0.048	1.662			-0.304	0.101	1.643			0.065	0.060	1.951			0.108	-0.166	1.935
-0.057	-0.200	1.923			-0.064	-0.144	1.969			-0.051	0.166	1.963			-0.061	0.347	1.930			-0.189	0.053	1.972			-0.228	-0.106	1.833			-0.293	0.051	1.672			-0.314	0.100	1.654			0.065	0.060	1.951			0.107	-0.166	1.935
-0.057	-0.201	1.925			-0.062	-0.145	1.971			-0.051	0.166	1.965			-0.062	0.347	1.934			-0.191	0.050	1.979			-0.230	-0.107	1.840			-0.303	0.053	1.683			-0.325	0.100	1.666			0.065	0.060	1.952			0.107	-0.165	1.936
-0.057	-0.202	1.927			-0.060	-0.146	1.974			-0.051	0.166	1.966			-0.063	0.348	1.937			-0.192	0.047	1.985			-0.233	-0.106	1.846			-0.313	0.054	1.693			-0.337	0.102	1.678			0.064	0.060	1.953			0.107	-0.165	1.936
-0.056	-0.203	1.929			-0.058	-0.147	1.976			-0.051	0.167	1.968			-0.064	0.348	1.939			-0.193	0.044	1.991			-0.235	-0.105	1.850			-0.322	0.055	1.704			-0.350	0.104	1.690			0.064	0.061	1.954			0.108	-0.165	1.937
-0.056	-0.204	1.931			-0.057	-0.148	1.978			-0.051	0.167	1.970			-0.065	0.348	1.941			-0.194	0.041	1.996			-0.238	-0.106	1.856			-0.330	0.056	1.713			-0.359	0.104	1.700			0.064	0.061	1.954			0.108	-0.165	1.937
-0.056	-0.205	1.933			-0.056	-0.149	1.980			-0.052	0.167	1.972			-0.066	0.348	1.945			-0.195	0.039	2.001			-0.241	-0.106	1.861			-0.339	0.057	1.723			-0.370	0.107	1.712			0.064	0.061	1.955			0.108	-0.165	1.938
-0.056	-0.206	1.934			-0.054	-0.150	1.981			-0.052	0.167	1.973			-0.066	0.349	1.948			-0.195	0.037	2.005			-0.251	-0.098	1.864			-0.347	0.059	1.732			-0.378	0.106	1.723			0.063	0.061	1.955			0.108	-0.165	1.938
-0.055	-0.207	1.936			-0.053	-0.150	1.983			-0.052	0.167	1.975			-0.067	0.350	1.951			-0.196	0.035	2.009			-0.252	-0.110	1.877			-0.353	0.058	1.744			-0.385	0.105	1.733			0.063	0.061	1.956			0.108	-0.165	1.938
-0.055	-0.208	1.938			-0.052	-0.151	1.985			-0.052	0.167	1.977			-0.068	0.350	1.953			-0.196	0.032	2.013			-0.252	-0.115	1.887			-0.359	0.058	1.754			-0.390	0.103	1.744			0.063	0.061	1.957			0.108	-0.165	1.939
-0.055	-0.210	1.940			-0.051	-0.152	1.986			-0.052	0.167	1.978			-0.069	0.350	1.956			-0.196	0.029	2.016			-0.252	-0.119	1.894			-0.364	0.058	1.766			-0.394	0.102	1.758			0.063	0.061	1.957			0.108	-0.165	1.939
-0.054	-0.212	1.943			-0.048	-0.154	1.990			-0.052	0.167	1.982			-0.071	0.351	1.963			-0.196	0.025	2.022			-0.251	-0.127	1.909			-0.370	0.057	1.797			-0.398	0.099	1.790			0.062	0.061	1.959			0.109	-0.164	1.940
-0.054	-0.212	1.943			-0.048	-0.154	1.990			-0.052	0.167	1.982			-0.071	0.351	1.963			-0.196	0.025	2.022			-0.251	-0.127	1.909			-0.370	0.057	1.797			-0.398	0.099	1.790			0.062	0.061	1.959			0.109	-0.164	1.940
-0.053	-0.213	1.945			-0.047	-0.155	1.991			-0.052	0.167	1.984			-0.071	0.351	1.966			-0.196	0.023	2.025			-0.250	-0.130	1.916			-0.369	0.057	1.813			-0.396	0.099	1.808			0.062	0.061	1.960			0.109	-0.164	1.940
-0.053	-0.215	1.946			-0.046	-0.156	1.993			-0.052	0.167	1.986			-0.072	0.351	1.968			-0.196	0.021	2.028			-0.249	-0.134	1.923			-0.367	0.057	1.829			-0.390	0.099	1.828			0.061	0.061	1.961			0.109	-0.164	1.941
-0.052	-0.216	1.948			-0.045	-0.158	1.994			-0.052	0.167	1.988			-0.072	0.351	1.970			-0.196	0.018	2.030			-0.248	-0.139	1.929			-0.363	0.057	1.845			-0.385	0.100	1.844			0.061	0.060	1.962			0.109	-0.164	1.941
-0.052	-0.217	1.949			-0.044	-0.159	1.996			-0.052	0.166	1.991			-0.073	0.350	1.972			-0.196	0.017	2.033			-0.243	-0.143	1.942			-0.359	0.058	1.859			-0.379	0.100	1.860			0.060	0.060	1.963			0.110	-0.164	1.941
-0.051	-0.219	1.951			-0.043	-0.160	1.997			-0.052	0.165	1.994			-0.073	0.350	1.974			-0.196	0.016	2.036			-0.240	-0.145	1.951			-0.355	0.059	1.871			-0.373	0.101	1.873			0.060	0.060	1.964			0.110	-0.164	1.942
-0.051	-0.220	1.952			-0.042	-0.161	1.998			-0.052	0.165	1.997			-0.073	0.349	1.976			-0.196	0.015	2.039			-0.238	-0.147	1.958			-0.350	0.059	1.881			-0.368	0.101	1.884			0.059	0.059	1.966			0.111	-0.164	1.942
-0.051	-0.221	1.953			-0.041	-0.162	1.999			-0.051	0.164	2.000			-0.074	0.348	1.978			-0.195	0.012	2.041			-0.237	-0.152	1.963			-0.344	0.059	1.889			-0.362	0.102	1.894			0.059	0.059	1.967			0.111	-0.164	1.943
-0.050	-0.222	1.954			-0.040	-0.163	2.000			-0.051	0.163	2.003			-0.074	0.347	1.981			-0.194	0.011	2.043			-0.235	-0.154	1.967			-0.336	0.058	1.897			-0.354	0.103	1.902			0.058	0.058	1.969			0.112	-0.165	1.943
-0.050	-0.224	1.955			-0.039	-0.165	2.001			-0.050	0.162	2.006			-0.074	0.346	1.983			-0.193	0.010	2.045			-0.234	-0.155	1.971			-0.327	0.057	1.903			-0.342	0.105	1.909			0.058	0.057	1.971			0.112	-0.165	1.944
-0.050	-0.225	1.956			-0.039	-0.167	2.003			-0.049	0.161	2.009			-0.073	0.345	1.986			-0.192	0.010	2.047			-0.233	-0.157	1.974			-0.316	0.057	1.909			-0.330	0.109	1.916			0.058	0.056	1.973			0.113	-0.165	1.944
-0.049	-0.228	1.958			-0.037	-0.170	2.004			-0.047	0.160	2.015			-0.071	0.342	1.991			-0.190	0.010	2.051			-0.232	-0.158	1.980			-0.288	0.057	1.915			-0.291	0.122	1.922			0.057	0.054	1.976			0.114	-0.166	1.945
-0.049	-0.228	1.958			-0.037	-0.170	2.004			-0.047	0.160	2.015			-0.071	0.342	1.991			-0.190	0.010	2.051			-0.232	-0.158	1.980			-0.288	0.057	1.915			-0.291	0.122	1.922			0.057	0.054	1.976			0.114	-0.166	1.945
-0.049	-0.229	1.958			-0.037	-0.171	2.005			-0.046	0.159	2.017			-0.070	0.341	1.993			-0.189	0.010	2.053			-0.231	-0.159	1.983			-0.275	0.057	1.917			-0.277	0.125	1.923			0.057	0.053	1.978			0.115	-0.166	1.946
-0.049	-0.230	1.959			-0.036	-0.172	2.006			-0.045	0.158	2.019			-0.069	0.340	1.996			-0.187	0.010	2.053			-0.230	-0.159	1.985			-0.261	0.057	1.917			-0.264	0.127	1.922			0.058	0.052	1.980			0.116	-0.166	1.946
-0.048	-0.231	1.960			-0.036	-0.172	2.007			-0.044	0.158	2.021			-0.068	0.339	1.997			-0.186	0.009	2.054			-0.229	-0.160	1.987			-0.248	0.057	1.917			-0.251	0.128	1.920			0.058	0.051	1.982			0.117	-0.166	1.947
-0.048	-0.231	1.960			-0.035	-0.173	2.008			-0.043	0.157	2.023			-0.067	0.338	1.999			-0.185	0.008	2.055			-0.229	-0.161	1.988			-0.236	0.056	1.916			-0.240	0.128	1.919			0.058	0.050	1.984			0.117	-0.167	1.948
-0.048	-0.232	1.961			-0.035	-0.174	2.008			-0.042	0.157	2.025			-0.066	0.337	2.001			-0.184	0.008	2.055			-0.228	-0.162	1.989			-0.226	0.056	1.914			-0.230	0.127	1.916			0.059	0.049	1.986			0.118	-0.167	1.949
-0.048	-0.233	1.961			-0.035	-0.175	2.009			-0.041	0.156	2.026			-0.064	0.337	2.002			-0.183	0.007	2.055			-0.228	-0.163	1.991			-0.218	0.056	1.912			-0.220	0.125	1.913			0.059	0.048	1.988			0.119	-0.167	1.950
-0.047	-0.233	1.962			-0.034	-0.175	2.009			-0.040	0.156	2.027			-0.063	0.336	2.004			-0.182	0.007	2.055			-0.227	-0.164	1.992			-0.211	0.056	1.911			-0.212	0.123	1.911			0.060	0.047	1.990			0.120	-0.167	1.951
-0.047	-0.234	1.962			-0.034	-0.176	2.010			-0.039	0.156	2.028			-0.062	0.335	2.005			-0.180	0.006	2.054			-0.227	-0.165	1.994			-0.206	0.056	1.910			-0.206	0.121	1.909			0.061	0.047	1.991			0.120	-0.168	1.953
-0.047	-0.234	1.963			-0.034	-0.176	2.010			-0.038	0.156	2.029			-0.060	0.335	2.006			-0.179	0.006	2.054			-0.227	-0.165	1.995			-0.201	0.055	1.909			-0.201	0.120	1.909			0.061	0.046	1.993			0.121	-0.168	1.954
-0.047	-0.235	1.963			-0.033	-0.177	2.011			-0.037	0.156	2.030			-0.059	0.334	2.007			-0.178	0.006	2.053			-0.226	-0.166	1.996			-0.197	0.055	1.909			-0.197	0.119	1.908			0.062	0.046	1.994			0.122	-0.168	1.955
-0.046	-0.235	1.963			-0.033	-0.177	2.011			-0.037	0.155	2.031			-0.059	0.334	2.007			-0.177	0.006	2.052			-0.226	-0.167	1.996			-0.194	0.056	1.908			-0.193	0.118	1.908			0.062	0.045	1.995			0.122	-0.168	1.956
-0.046	-0.236	1.964			-0.033	-0.178	2.012			-0.036	0.155	2.032			-0.058	0.333	2.008			-0.176	0.005	2.052			-0.225	-0.167	1.997			-0.192	0.055	1.909			-0.191	0.118	1.908			0.063	0.045	1.996			0.123	-0.169	1.957
-0.046	-0.236	1.964			-0.033	-0.178	2.012			-0.035	0.155	2.032			-0.057	0.333	2.009			-0.174	0.006	2.049			-0.225	-0.168	1.998			-0.191	0.056	1.909			-0.190	0.117	1.908			0.063	0.044	1.997			0.124	-0.169	1.958
-0.046	-0.236	1.964			-0.032	-0.178	2.012			-0.035	0.155	2.033			-0.056	0.333	2.009			-0.172	0.008	2.046			-0.224	-0.168	1.999			-0.191	0.056	1.910			-0.191	0.115	1.909			0.063	0.044	1.998			0.124	-0.169	1.959
-0.046	-0.237	1.965			-0.032	-0.179	2.013			-0.034	0.155	2.034			-0.055	0.332	2.010			-0.171	0.008	2.044			-0.224	-0.169	2.000			-0.192	0.056	1.910			-0.192	0.113	1.910			0.064	0.043	1.998			0.124	-0.169	1.959
-0.045	-0.237	1.965			-0.032	-0.179	2.013			-0.034	0.155	2.034			-0.055	0.332	2.010			-0.170	0.008	2.042			-0.223	-0.171	2.000			-0.193	0.055	1.911			-0.195	0.110	1.911			0.064	0.043	1.999			0.125	-0.170	1.960
-0.045	-0.237	1.965			-0.032	-0.179	2.013			-0.033	0.154	2.035			-0.054	0.332	2.011			-0.169	0.007	2.040			-0.222	-0.172	2.001			-0.195	0.054	1.913			-0.197	0.108	1.912			0.064	0.043	2.000			0.125	-0.170	1.960
-0.045	-0.238	1.965			-0.032	-0.180	2.014			-0.033	0.154	2.035			-0.054	0.331	2.011			-0.169	0.006	2.038			-0.221	-0.174	2.002			-0.197	0.053	1.914			-0.200	0.105	1.914			0.064	0.042	2.000			0.125	-0.170	1.961
-0.045	-0.238	1.966			-0.031	-0.180	2.014			-0.033	0.154	2.036			-0.054	0.331	2.011			-0.168	0.005	2.037			-0.221	-0.175	2.002			-0.200	0.052	1.915			-0.204	0.103	1.916			0.065	0.042	2.001			0.126	-0.170	1.961
-0.044	-0.238	1.966			-0.031	-0.180	2.014			-0.033	0.154	2.036			-0.053	0.331	2.012			-0.168	0.004	2.036			-0.220	-0.176	2.003			-0.203	0.050	1.916			-0.208	0.101	1.918			0.065	0.042	2.001			0.126	-0.170	1.962
-0.044	-0.239	1.966			-0.031	-0.181	2.014			-0.032	0.154	2.036			-0.053	0.330	2.012			-0.168	0.003	2.035			-0.220	-0.177	2.003			-0.207	0.049	1.918			-0.212	0.100	1.920			0.065	0.041	2.002			0.126	-0.171	1.962
-0.044	-0.239	1.966			-0.031	-0.181	2.014			-0.032	0.153	2.037			-0.054	0.329	2.012			-0.168	0.002	2.035			-0.219	-0.178	2.003			-0.212	0.047	1.920			-0.217	0.097	1.923			0.065	0.041	2.002			0.126	-0.171	1.963
-0.044	-0.239	1.966			-0.031	-0.182	2.014			-0.033	0.153	2.037			-0.054	0.329	2.013			-0.168	0.001	2.035			-0.219	-0.179	2.003			-0.218	0.044	1.922			-0.221	0.094	1.925			0.065	0.041	2.003			0.127	-0.171	1.963
-0.044	-0.240	1.966			-0.031	-0.182	2.014			-0.033	0.152	2.038			-0.055	0.328	2.013			-0.168	-0.000	2.035			-0.219	-0.181	2.002			-0.224	0.039	1.924			-0.227	0.091	1.927			0.065	0.040	2.003			0.127	-0.172	1.963
-0.043	-0.240	1.966			-0.031	-0.183	2.014			-0.033	0.151	2.038			-0.056	0.328	2.014			-0.169	-0.002	2.036			-0.219	-0.182	2.001			-0.230	0.035	1.927			-0.233	0.087	1.930			0.065	0.040	2.003			0.127	-0.172	1.963
-0.043	-0.241	1.965			-0.031	-0.183	2.014			-0.034	0.150	2.039			-0.057	0.327	2.015			-0.170	-0.004	2.036			-0.218	-0.184	2.001			-0.236	0.030	1.929			-0.243	0.075	1.933			0.065	0.040	2.004			0.127	-0.172	1.964
-0.043	-0.242	1.965			-0.031	-0.184	2.014			-0.035	0.149	2.040			-0.058	0.326	2.016			-0.171	-0.009	2.036			-0.217	-0.189	2.001			-0.241	0.026	1.930			-0.251	0.068	1.935			0.065	0.039	2.004			0.127	-0.173	1.964
-0.042	-0.243	1.964			-0.031	-0.186	2.013			-0.036	0.148	2.041			-0.060	0.325	2.017			-0.171	-0.014	2.037			-0.216	-0.194	2.001			-0.247	0.022	1.932			-0.258	0.061	1.937			0.065	0.039	2.004			0.128	-0.173	1.964
-0.042	-0.244	1.964			-0.031	-0.187	2.013			-0.038	0.146	2.043			-0.063	0.323	2.019			-0.172	-0.019	2.037			-0.215	-0.199	2.001			-0.252	0.018	1.934			-0.265	0.055	1.939			0.065	0.038	2.005			0.128	-0.174	1.964
-0.042	-0.245	1.963			-0.031	-0.188	2.013			-0.040	0.144	2.044			-0.066	0.321	2.021			-0.173	-0.023	2.038			-0.214	-0.203	2.001			-0.259	0.016	1.936			-0.271	0.049	1.941			0.064	0.037	2.005			0.128	-0.174	1.964
-0.041	-0.247	1.962			-0.031	-0.190	2.012			-0.042	0.142	2.046			-0.068	0.320	2.023			-0.174	-0.027	2.038			-0.213	-0.207	2.001			-0.264	0.013	1.939			-0.276	0.043	1.944			0.064	0.037	2.005			0.129	-0.176	1.963
-0.041	-0.248	1.961			-0.031	-0.192	2.012			-0.044	0.141	2.048			-0.071	0.318	2.025			-0.175	-0.030	2.039			-0.213	-0.211	2.001			-0.272	-0.005	1.946			-0.282	0.038	1.946			0.063	0.036	2.006			0.129	-0.177	1.963
-0.041	-0.250	1.961			-0.031	-0.193	2.011			-0.045	0.139	2.049			-0.073	0.316	2.027			-0.175	-0.035	2.039			-0.213	-0.214	2.000			-0.277	-0.018	1.951			-0.286	0.033	1.949			0.062	0.035	2.006			0.130	-0.178	1.962
-0.040	-0.251	1.960			-0.031	-0.195	2.011			-0.047	0.138	2.051			-0.075	0.315	2.028			-0.176	-0.038	2.040			-0.212	-0.216	2.000			-0.280	-0.025	1.953			-0.291	0.029	1.951			0.062	0.035	2.006			0.130	-0.179	1.962
-0.040	-0.252	1.959			-0.031	-0.196	2.011			-0.048	0.136	2.052			-0.077	0.314	2.030			-0.176	-0.041	2.040			-0.216	-0.219	1.996			-0.283	-0.031	1.956			-0.294	0.025	1.953			0.061	0.034	2.006			0.131	-0.181	1.961
-0.040	-0.254	1.959			-0.031	-0.198	2.010			-0.050	0.135	2.053			-0.079	0.313	2.031			-0.177	-0.044	2.041			-0.219	-0.221	1.992			-0.285	-0.035	1.958			-0.298	0.022	1.955			0.060	0.033	2.007			0.131	-0.182	1.961
-0.039	-0.256	1.958			-0.031	-0.199	2.010			-0.051	0.134	2.055			-0.081	0.312	2.032			-0.177	-0.046	2.041			-0.220	-0.223	1.990			-0.287	-0.039	1.960			-0.302	0.019	1.958			0.059	0.033	2.007			0.132	-0.183	1.960
-0.039	-0.257	1.958			-0.031	-0.201	2.010			-0.052	0.133	2.056			-0.082	0.311	2.033			-0.177	-0.048	2.042			-0.222	-0.225	1.988			-0.289	-0.042	1.961			-0.306	0.017	1.961			0.059	0.032	2.007			0.132	-0.183	1.960
-0.039	-0.258	1.957			-0.031	-0.202	2.010			-0.053	0.133	2.057			-0.084	0.310	2.034			-0.177	-0.049	2.042			-0.223	-0.225	1.987			-0.291	-0.045	1.963			-0.310	0.015	1.964			0.058	0.032	2.008			0.132	-0.184	1.960
-0.039	-0.259	1.957			-0.031	-0.203	2.010			-0.054	0.132	2.058			-0.085	0.309	2.035			-0.178	-0.051	2.043			-0.224	-0.226	1.986			-0.299	-0.040	1.965			-0.312	0.014	1.966			0.057	0.031	2.008			0.132	-0.184	1.960
-0.038	-0.260	1.957			-0.031	-0.204	2.010			-0.054	0.131	2.059			-0.086	0.308	2.036			-0.178	-0.052	2.043			-0.225	-0.227	1.985			-0.305	-0.036	1.967			-0.315	0.012	1.968			0.057	0.031	2.009			0.132	-0.185	1.960
-0.038	-0.261	1.957			-0.031	-0.205	2.010			-0.055	0.131	2.060			-0.087	0.308	2.036			-0.178	-0.053	2.043			-0.227	-0.228	1.984			-0.309	-0.034	1.969			-0.317	0.011	1.969			0.056	0.031	2.009			0.133	-0.185	1.960
-0.038	-0.261	1.957			-0.031	-0.206	2.010			-0.056	0.130	2.060			-0.088	0.307	2.037			-0.178	-0.054	2.044			-0.228	-0.228	1.983			-0.313	-0.032	1.970			-0.319	0.010	1.970			0.056	0.030	2.009			0.133	-0.185	1.960
-0.038	-0.262	1.957			-0.031	-0.206	2.010			-0.056	0.130	2.061			-0.089	0.307	2.038			-0.178	-0.055	2.045			-0.230	-0.228	1.982			-0.316	-0.030	1.970			-0.321	0.009	1.972			0.055	0.030	2.009			0.133	-0.185	1.960
-0.038	-0.262	1.957			-0.031	-0.207	2.010			-0.057	0.129	2.062			-0.089	0.306	2.038			-0.178	-0.056	2.045			-0.231	-0.227	1.981			-0.319	-0.028	1.971			-0.323	0.008	1.972			0.055	0.030	2.010			0.133	-0.186	1.960
-0.038	-0.263	1.957			-0.031	-0.207	2.010			-0.057	0.129	2.062			-0.090	0.306	2.039			-0.179	-0.056	2.046			-0.231	-0.227	1.981			-0.322	-0.024	1.970			-0.326	0.009	1.973			0.054	0.030	2.010			0.133	-0.186	1.960
-0.038	-0.263	1.957			-0.031	-0.208	2.010			-0.057	0.129	2.063			-0.090	0.307	2.039			-0.179	-0.055	2.047			-0.231	-0.226	1.981			-0.325	-0.021	1.970			-0.328	0.009	1.973			0.054	0.029	2.010			0.133	-0.186	1.960
-0.038	-0.263	1.957			-0.031	-0.208	2.010			-0.057	0.129	2.063			-0.091	0.308	2.039			-0.179	-0.054	2.047			-0.232	-0.224	1.980			-0.328	-0.018	1.969			-0.331	0.010	1.973			0.054	0.029	2.010			0.133	-0.186	1.960
-0.038	-0.263	1.957			-0.031	-0.208	2.010			-0.058	0.129	2.063			-0.091	0.309	2.039			-0.179	-0.053	2.048			-0.235	-0.220	1.979			-0.330	-0.016	1.968			-0.333	0.010	1.973			0.054	0.029	2.011			0.133	-0.186	1.960
-0.038	-0.263	1.958			-0.031	-0.208	2.011			-0.058	0.130	2.063			-0.091	0.310	2.039			-0.179	-0.050	2.049			-0.237	-0.216	1.979			-0.333	-0.013	1.968			-0.336	0.011	1.973			0.053	0.030	2.011			0.133	-0.186	1.960
-0.038	-0.263	1.958			-0.031	-0.208	2.011			-0.057	0.130	2.063			-0.091	0.311	2.039			-0.179	-0.048	2.050			-0.239	-0.212	1.979			-0.336	-0.009	1.968			-0.338	0.012	1.972			0.053	0.030	2.011			0.133	-0.186	1.960
-0.039	-0.262	1.959			-0.031	-0.207	2.012			-0.057	0.131	2.063			-0.091	0.312	2.039			-0.179	-0.046	2.050			-0.242	-0.209	1.978			-0.338	-0.006	1.967			-0.341	0.014	1.972			0.053	0.030	2.011			0.133	-0.185	1.960
-0.039	-0.262	1.959			-0.032	-0.207	2.012			-0.057	0.132	2.063			-0.091	0.312	2.039			-0.179	-0.045	2.051			-0.244	-0.206	1.978			-0.341	-0.004	1.967			-0.343	0.015	1.972			0.053	0.030	2.011			0.132	-0.185	1.960
-0.040	-0.262	1.960			-0.032	-0.207	2.012			-0.057	0.132	2.063			-0.091	0.313	2.039			-0.179	-0.044	2.051			-0.245	-0.205	1.978			-0.343	-0.002	1.967			-0.346	0.017	1.971			0.053	0.031	2.011			0.132	-0.185	1.960
-0.040	-0.261	1.960			-0.032	-0.206	2.013			-0.057	0.133	2.062			-0.091	0.314	2.038			-0.179	-0.043	2.051			-0.260	-0.193	1.978			-0.344	-0.001	1.967			-0.348	0.018	1.971			0.052	0.031	2.011			0.132	-0.184	1.960
-0.041	-0.261	1.961			-0.033	-0.206	2.013			-0.056	0.134	2.062			-0.091	0.314	2.038			-0.179	-0.042	2.051			-0.265	-0.189	1.979			-0.346	0.000	1.967			-0.351	0.019	1.971			0.052	0.032	2.011			0.131	-0.184	1.960
-0.041	-0.260	1.961			-0.033	-0.205	2.013			-0.056	0.135	2.061			-0.091	0.315	2.037			-0.179	-0.041	2.051			-0.269	-0.187	1.979			-0.347	0.001	1.967			-0.352	0.019	1.971			0.052	0.032	2.011			0.131	-0.183	1.960
-0.041	-0.260	1.961			-0.033	-0.205	2.014			-0.056	0.135	2.060			-0.091	0.316	2.035			-0.179	-0.040	2.051			-0.269	-0.186	1.979			-0.349	0.002	1.967			-0.354	0.020	1.971			0.052	0.033	2.010			0.131	-0.183	1.959
-0.042	-0.259	1.962			-0.034	-0.204	2.014			-0.056	0.136	2.059			-0.091	0.316	2.033			-0.179	-0.039	2.051			-0.269	-0.185	1.979			-0.350	0.004	1.967			-0.356	0.021	1.971			0.052	0.033	2.010			0.130	-0.182	1.959
-0.042	-0.259	1.962			-0.034	-0.203	2.014			-0.056	0.137	2.058			-0.091	0.317	2.031			-0.179	-0.038	2.051			-0.264	-0.187	1.980			-0.352	0.005	1.967			-0.358	0.022	1.971			0.052	0.034	2.009			0.130	-0.182	1.959
-0.043	-0.258	1.962			-0.035	-0.203	2.014			-0.056	0.138	2.057			-0.091	0.318	2.029			-0.179	-0.037	2.051			-0.243	-0.193	1.983			-0.353	0.005	1.967			-0.360	0.023	1.971			0.051	0.035	2.009			0.129	-0.181	1.958
-0.044	-0.257	1.963			-0.035	-0.202	2.014			-0.055	0.139	2.055			-0.091	0.319	2.026			-0.179	-0.036	2.050			-0.244	-0.192	1.983			-0.355	0.007	1.967			-0.361	0.023	1.970			0.051	0.036	2.007			0.128	-0.180	1.958
-0.044	-0.257	1.963			-0.036	-0.201	2.014			-0.055	0.140	2.053			-0.091	0.320	2.023			-0.179	-0.035	2.050			-0.224	-0.196	1.984			-0.354	0.005	1.966			-0.363	0.024	1.970			0.051	0.038	2.006			0.127	-0.179	1.957
-0.044	-0.256	1.963			-0.036	-0.200	2.014			-0.055	0.141	2.051			-0.091	0.321	2.020			-0.180	-0.034	2.049			-0.216	-0.198	1.984			-0.354	0.004	1.966			-0.365	0.025	1.969			0.050	0.039	2.004			0.127	-0.178	1.957
-0.045	-0.256	1.963			-0.036	-0.200	2.014			-0.055	0.142	2.049			-0.092	0.322	2.016			-0.180	-0.033	2.049			-0.212	-0.198	1.984			-0.354	0.004	1.966			-0.366	0.025	1.969			0.050	0.040	2.003			0.126	-0.177	1.956
-0.045	-0.255	1.963			-0.037	-0.199	2.014			-0.055	0.143	2.047			-0.092	0.323	2.012			-0.180	-0.032	2.048			-0.209	-0.198	1.984			-0.354	0.003	1.965			-0.368	0.026	1.968			0.049	0.041	2.001			0.125	-0.176	1.955
-0.046	-0.254	1.963			-0.037	-0.198	2.014			-0.055	0.144	2.045			-0.093	0.323	2.008			-0.180	-0.031	2.048			-0.206	-0.199	1.983			-0.355	0.003	1.965			-0.369	0.026	1.967			0.049	0.043	2.000			0.124	-0.175	1.954
-0.047	-0.254	1.963			-0.038	-0.197	2.014			-0.055	0.144	2.043			-0.094	0.324	2.005			-0.180	-0.030	2.047			-0.203	-0.199	1.983			-0.355	0.003	1.964			-0.370	0.027	1.967			0.049	0.044	1.998			0.123	-0.175	1.953
-0.047	-0.253	1.963			-0.038	-0.196	2.013			-0.056	0.145	2.042			-0.094	0.324	2.002			-0.181	-0.029	2.046			-0.217	-0.194	1.980			-0.357	0.004	1.963			-0.371	0.027	1.966			0.048	0.045	1.997			0.122	-0.174	1.953
-0.048	-0.252	1.963			-0.039	-0.195	2.013			-0.056	0.146	2.040			-0.095	0.324	1.999			-0.181	-0.027	2.046			-0.212	-0.194	1.979			-0.357	0.004	1.963			-0.372	0.028	1.965			0.048	0.046	1.995			0.122	-0.173	1.952
-0.048	-0.251	1.963			-0.039	-0.194	2.013			-0.056	0.147	2.038			-0.095	0.324	1.996			-0.182	-0.026	2.045			-0.207	-0.194	1.979			-0.356	0.003	1.962			-0.374	0.028	1.964			0.048	0.047	1.994			0.121	-0.173	1.951
-0.049	-0.250	1.963			-0.040	-0.193	2.012			-0.057	0.147	2.036			-0.096	0.325	1.994			-0.182	-0.024	2.044			-0.205	-0.194	1.979			-0.356	0.002	1.961			-0.375	0.029	1.962			0.048	0.048	1.993			0.121	-0.172	1.950
-0.050	-0.249	1.962			-0.040	-0.192	2.012			-0.057	0.148	2.035			-0.097	0.325	1.992			-0.183	-0.023	2.043			-0.202	-0.194	1.979			-0.356	0.002	1.960			-0.376	0.029	1.961			0.047	0.049	1.991			0.120	-0.172	1.949
-0.050	-0.248	1.962			-0.041	-0.191	2.011			-0.057	0.148	2.033			-0.097	0.325	1.990			-0.183	-0.021	2.042			-0.199	-0.193	1.979			-0.356	0.001	1.959			-0.377	0.029	1.960			0.047	0.050	1.990			0.120	-0.171	1.948
-0.051	-0.248	1.962			-0.041	-0.190	2.011			-0.058	0.149	2.031			-0.098	0.325	1.987			-0.184	-0.020	2.041			-0.197	-0.193	1.978			-0.356	0.001	1.958			-0.377	0.030	1.959			0.047	0.050	1.989			0.119	-0.171	1.947
-0.051	-0.247	1.962			-0.042	-0.189	2.011			-0.058	0.149	2.030			-0.098	0.325	1.985			-0.184	-0.019	2.040			-0.196	-0.193	1.978			-0.356	-0.000	1.957			-0.378	0.030	1.958			0.046	0.051	1.987			0.119	-0.171	1.946
-0.052	-0.246	1.962			-0.042	-0.188	2.010			-0.058	0.150	2.028			-0.099	0.325	1.983			-0.184	-0.018	2.039			-0.211	-0.188	1.975			-0.358	0.001	1.955			-0.379	0.030	1.956			0.046	0.052	1.986			0.119	-0.171	1.946
-0.052	-0.245	1.961			-0.042	-0.187	2.010			-0.058	0.150	2.026			-0.099	0.324	1.981			-0.185	-0.016	2.038			-0.209	-0.188	1.975			-0.358	0.001	1.954			-0.380	0.030	1.955			0.046	0.053	1.985			0.119	-0.171	1.945
-0.052	-0.245	1.961			-0.043	-0.187	2.009			-0.059	0.151	2.024			-0.099	0.324	1.979			-0.185	-0.015	2.037			-0.217	-0.185	1.973			-0.360	0.003	1.952			-0.381	0.031	1.953			0.045	0.053	1.983			0.118	-0.170	1.944
-0.053	-0.244	1.961			-0.043	-0.186	2.009			-0.059	0.151	2.023			-0.100	0.324	1.977			-0.186	-0.014	2.036			-0.223	-0.183	1.972			-0.362	0.004	1.950			-0.383	0.032	1.951			0.045	0.054	1.982			0.118	-0.170	1.943
-0.053	-0.243	1.961			-0.043	-0.185	2.008			-0.059	0.152	2.021			-0.100	0.324	1.975			-0.186	-0.013	2.035			-0.223	-0.182	1.972			-0.363	0.005	1.948			-0.384	0.032	1.949			0.045	0.055	1.981			0.118	-0.170	1.942
-0.053	-0.243	1.961			-0.044	-0.184	2.008			-0.060	0.152	2.019			-0.100	0.324	1.973			-0.186	-0.012	2.034			-0.220	-0.183	1.972			-0.364	0.005	1.947			-0.384	0.032	1.947			0.045	0.055	1.979			0.117	-0.169	1.942
-0.054	-0.242	1.960			-0.044	-0.184	2.007			-0.060	0.152	2.017			-0.100	0.324	1.971			-0.186	-0.011	2.033			-0.226	-0.181	1.970			-0.365	0.006	1.945			-0.385	0.033	1.945			0.044	0.055	1.978			0.117	-0.169	1.941
-0.054	-0.242	1.960			-0.044	-0.183	2.007			-0.060	0.153	2.015			-0.100	0.324	1.969			-0.187	-0.010	2.032			-0.230	-0.180	1.970			-0.366	0.006	1.944			-0.386	0.033	1.943			0.044	0.056	1.976			0.117	-0.169	1.940
-0.054	-0.241	1.960			-0.045	-0.182	2.007			-0.060	0.153	2.014			-0.100	0.324	1.968			-0.187	-0.010	2.031			-0.232	-0.180	1.969			-0.367	0.007	1.942			-0.386	0.033	1.942			0.044	0.056	1.975			0.116	-0.169	1.939
-0.055	-0.241	1.960			-0.045	-0.182	2.006			-0.061	0.153	2.012			-0.101	0.324	1.966			-0.187	-0.009	2.030			-0.229	-0.181	1.974			-0.367	0.006	1.941			-0.387	0.032	1.940			0.044	0.057	1.974			0.116	-0.168	1.939
-0.055	-0.240	1.959			-0.045	-0.181	2.006			-0.061	0.154	2.011			-0.101	0.324	1.965			-0.187	-0.009	2.030			-0.230	-0.181	1.974			-0.368	0.007	1.940			-0.387	0.032	1.938			0.044	0.057	1.973			0.116	-0.168	1.938
-0.055	-0.240	1.959			-0.045	-0.180	2.005			-0.061	0.154	2.009			-0.101	0.324	1.963			-0.188	-0.008	2.029			-0.230	-0.182	1.975			-0.369	0.007	1.939			-0.388	0.032	1.936			0.043	0.057	1.972			0.116	-0.168	1.938
-0.056	-0.239	1.959			-0.046	-0.180	2.005			-0.062	0.154	2.008			-0.101	0.324	1.962			-0.188	-0.008	2.029			-0.229	-0.182	1.977			-0.369	0.007	1.938			-0.388	0.032	1.935			0.043	0.057	1.971			0.115	-0.168	1.937
-0.056	-0.239	1.959			-0.046	-0.179	2.004			-0.062	0.154	2.007			-0.101	0.323	1.961			-0.188	-0.007	2.028			-0.229	-0.182	1.977			-0.370	0.007	1.936			-0.389	0.032	1.933			0.043	0.057	1.970			0.115	-0.168	1.937
-0.056	-0.238	1.958			-0.046	-0.179	2.004			-0.062	0.154	2.006			-0.101	0.323	1.960			-0.188	-0.007	2.028			-0.229	-0.182	1.978			-0.371	0.007	1.935			-0.389	0.031	1.931			0.043	0.058	1.969			0.115	-0.168	1.936
-0.057	-0.238	1.958			-0.047	-0.178	2.003			-0.062	0.154	2.005			-0.101	0.323	1.959			-0.189	-0.004	2.028			-0.229	-0.183	1.978			-0.371	0.006	1.934			-0.389	0.031	1.929			0.043	0.058	1.969			0.115	-0.167	1.936
-0.057	-0.237	1.958			-0.047	-0.178	2.003			-0.062	0.155	2.004			-0.101	0.323	1.958			-0.191	-0.002	2.027			-0.232	-0.179	1.977			-0.372	0.006	1.933			-0.390	0.031	1.928			0.043	0.058	1.968			0.115	-0.167	1.936
-0.057	-0.237	1.957			-0.047	-0.177	2.003			-0.063	0.155	2.003			-0.101	0.323	1.957			-0.191	-0.000	2.027			-0.234	-0.177	1.976			-0.372	0.006	1.932			-0.391	0.031	1.926			0.043	0.058	1.967			0.114	-0.167	1.935
-0.058	-0.236	1.957			-0.047	-0.177	2.002			-0.063	0.155	2.002			-0.102	0.323	1.956			-0.192	0.001	2.027			-0.235	-0.175	1.976			-0.373	0.005	1.930			-0.391	0.031	1.925			0.042	0.058	1.967			0.114	-0.167	1.935
-0.058	-0.236	1.957			-0.048	-0.176	2.002			-0.063	0.155	2.002			-0.102	0.323	1.955			-0.193	0.004	2.027			-0.231	-0.179	1.977			-0.372	0.004	1.929			-0.391	0.031	1.923			0.042	0.058	1.966			0.114	-0.167	1.935
-0.059	-0.235	1.956			-0.048	-0.176	2.001			-0.063	0.155	2.001			-0.102	0.323	1.954			-0.194	0.005	2.027			-0.232	-0.177	1.976			-0.373	0.004	1.928			-0.392	0.031	1.921			0.042	0.058	1.965			0.114	-0.167	1.934
-0.059	-0.235	1.956			-0.048	-0.176	2.001			-0.064	0.155	2.000			-0.102	0.323	1.953			-0.194	0.006	2.027			-0.232	-0.177	1.976			-0.374	0.004	1.926			-0.392	0.031	1.920			0.042	0.058	1.965			0.114	-0.167	1.934
-0.059	-0.234	1.956			-0.049	-0.175	2.001			-0.064	0.155	1.999			-0.102	0.323	1.952			-0.195	0.007	2.026			-0.232	-0.177	1.976			-0.375	0.004	1.925			-0.393	0.032	1.918			0.042	0.058	1.964			0.113	-0.167	1.934
-0.060	-0.234	1.955			-0.049	-0.175	2.000			-0.064	0.155	1.999			-0.102	0.323	1.952			-0.196	0.009	2.026			-0.233	-0.175	1.975			-0.375	0.004	1.923			-0.394	0.033	1.916			0.042	0.058	1.964			0.113	-0.167	1.933
-0.060	-0.233	1.955			-0.049	-0.174	2.000			-0.064	0.155	1.998			-0.102	0.323	1.951			-0.196	0.009	2.026			-0.234	-0.173	1.974			-0.376	0.004	1.920			-0.395	0.034	1.913			0.042	0.059	1.963			0.113	-0.167	1.933
-0.060	-0.233	1.955			-0.050	-0.174	1.999			-0.064	0.155	1.997			-0.102	0.323	1.950			-0.197	0.010	2.025			-0.235	-0.172	1.972			-0.376	0.004	1.915			-0.397	0.036	1.907			0.042	0.059	1.963			0.113	-0.166	1.933
-0.061	-0.232	1.955			-0.050	-0.173	1.999			-0.065	0.155	1.997			-0.102	0.323	1.949			-0.197	0.011	2.024			-0.236	-0.171	1.971			-0.377	0.006	1.906			-0.398	0.039	1.899			0.042	0.059	1.963			0.113	-0.166	1.933
-0.061	-0.232	1.954			-0.050	-0.173	1.999			-0.065	0.155	1.996			-0.102	0.323	1.949			-0.198	0.012	2.024			-0.241	-0.165	1.964			-0.379	0.009	1.895			-0.400	0.043	1.890			0.042	0.059	1.962			0.113	-0.166	1.933
-0.061	-0.232	1.954			-0.051	-0.173	1.999			-0.065	0.155	1.996			-0.102	0.323	1.948			-0.198	0.013	2.023			-0.243	-0.162	1.959			-0.380	0.012	1.884			-0.402	0.048	1.878			0.041	0.059	1.962			0.112	-0.166	1.932
-0.062	-0.231	1.954			-0.051	-0.172	1.998			-0.065	0.155	1.995			-0.102	0.323	1.948			-0.198	0.014	2.022			-0.245	-0.161	1.955			-0.382	0.016	1.869			-0.405	0.052	1.864			0.041	0.059	1.962			0.112	-0.166	1.932
-0.062	-0.231	1.954			-0.051	-0.172	1.998			-0.065	0.155	1.995			-0.102	0.323	1.947			-0.199	0.015	2.021			-0.249	-0.154	1.947			-0.384	0.020	1.855			-0.406	0.055	1.851			0.041	0.059	1.961			0.112	-0.166	1.932
-0.062	-0.230	1.953			-0.052	-0.172	1.998			-0.065	0.155	1.994			-0.102	0.323	1.946			-0.199	0.017	2.020			-0.251	-0.150	1.941			-0.386	0.022	1.844			-0.410	0.059	1.840			0.041	0.059	1.961			0.112	-0.166	1.932
-0.063	-0.230	1.953			-0.052	-0.171	1.997			-0.065	0.155	1.994			-0.101	0.323	1.946			-0.200	0.018	2.019			-0.253	-0.146	1.936			-0.389	0.027	1.829			-0.413	0.064	1.827			0.041	0.059	1.961			0.112	-0.166	1.932
-0.063	-0.230	1.953			-0.052	-0.171	1.997			-0.066	0.155	1.994			-0.101	0.323	1.945			-0.200	0.019	2.017			-0.255	-0.142	1.929			-0.391	0.030	1.817			-0.415	0.067	1.815			0.041	0.059	1.961			0.111	-0.166	1.932
-0.063	-0.229	1.952			-0.053	-0.171	1.997			-0.066	0.155	1.993			-0.101	0.324	1.945			-0.201	0.020	2.016			-0.257	-0.139	1.922			-0.393	0.034	1.805			-0.417	0.071	1.803			0.041	0.059	1.960			0.111	-0.166	1.932
-0.063	-0.229	1.952			-0.053	-0.170	1.996			-0.066	0.155	1.993			-0.100	0.324	1.944			-0.201	0.021	2.014			-0.258	-0.136	1.916			-0.394	0.036	1.793			-0.419	0.073	1.791			0.041	0.059	1.960			0.111	-0.165	1.932
-0.063	-0.229	1.952			-0.053	-0.170	1.996			-0.066	0.155	1.993			-0.100	0.324	1.944			-0.202	0.022	2.012			-0.260	-0.133	1.910			-0.395	0.037	1.782			-0.420	0.075	1.781			0.041	0.059	1.960			0.110	-0.165	1.933
-0.063	-0.228	1.951			-0.054	-0.170	1.996			-0.066	0.155	1.992			-0.099	0.324	1.943			-0.203	0.023	2.010			-0.261	-0.130	1.903			-0.395	0.038	1.770			-0.421	0.076	1.769			0.041	0.059	1.960			0.110	-0.165	1.933
-0.064	-0.228	1.951			-0.054	-0.170	1.995			-0.066	0.155	1.992			-0.099	0.325	1.943			-0.203	0.024	2.006			-0.262	-0.128	1.895			-0.395	0.038	1.759			-0.422	0.077	1.759			0.041	0.059	1.960			0.110	-0.165	1.933
-0.064	-0.227	1.950			-0.055	-0.169	1.995			-0.066	0.155	1.992			-0.098	0.325	1.942			-0.204	0.026	2.002			-0.262	-0.125	1.888			-0.396	0.039	1.749			-0.423	0.078	1.748			0.041	0.059	1.960			0.109	-0.165	1.934
-0.064	-0.227	1.950			-0.055	-0.169	1.994			-0.066	0.155	1.991			-0.097	0.325	1.942			-0.205	0.027	1.998			-0.263	-0.123	1.883			-0.397	0.040	1.739			-0.424	0.078	1.739			0.041	0.059	1.960			0.109	-0.165	1.934
-0.064	-0.226	1.949			-0.056	-0.168	1.994			-0.066	0.155	1.991			-0.097	0.325	1.942			-0.206	0.029	1.995			-0.263	-0.121	1.873			-0.398	0.039	1.731			-0.425	0.077	1.730			0.041	0.059	1.960			0.108	-0.165	1.935
-0.064	-0.226	1.948			-0.056	-0.168	1.993			-0.066	0.155	1.991			-0.096	0.325	1.941			-0.207	0.030	1.991			-0.263	-0.120	1.866			-0.398	0.037	1.723			-0.427	0.076	1.720			0.041	0.059	1.960			0.108	-0.165	1.936
-0.064	-0.225	1.947			-0.057	-0.167	1.992			-0.067	0.155	1.990			-0.096	0.325	1.941			-0.208	0.032	1.988			-0.263	-0.118	1.860			-0.399	0.036	1.714			-0.428	0.075	1.711			0.041	0.059	1.960			0.107	-0.164	1.936
-0.064	-0.224	1.946			-0.058	-0.167	1.991			-0.067	0.155	1.990			-0.095	0.325	1.940			-0.209	0.033	1.985			-0.268	-0.119	1.847			-0.400	0.035	1.706			-0.429	0.074	1.704			0.041	0.059	1.960			0.107	-0.164	1.937
-0.064	-0.223	1.945			-0.059	-0.166	1.990			-0.067	0.155	1.989			-0.095	0.325	1.939			-0.210	0.034	1.982			-0.269	-0.117	1.843			-0.401	0.035	1.699			-0.430	0.073	1.697			0.041	0.059	1.960			0.106	-0.164	1.938
-0.065	-0.222	1.944			-0.060	-0.165	1.989			-0.068	0.155	1.988			-0.094	0.325	1.939			-0.211	0.036	1.979			-0.269	-0.116	1.838			-0.402	0.035	1.693			-0.431	0.072	1.691			0.041	0.059	1.960			0.105	-0.164	1.938
-0.065	-0.221	1.943			-0.061	-0.164	1.988			-0.069	0.155	1.986			-0.094	0.326	1.938			-0.211	0.037	1.976			-0.271	-0.116	1.833			-0.403	0.034	1.688			-0.432	0.072	1.687			0.041	0.059	1.960			0.105	-0.164	1.939
-0.066	-0.220	1.941			-0.062	-0.163	1.986			-0.070	0.155	1.985			-0.094	0.326	1.937			-0.212	0.039	1.973			-0.271	-0.114	1.830			-0.403	0.034	1.684			-0.433	0.071	1.682			0.041	0.059	1.960			0.104	-0.164	1.940
-0.066	-0.218	1.940			-0.063	-0.162	1.985			-0.071	0.155	1.983			-0.093	0.326	1.936			-0.213	0.040	1.971			-0.271	-0.113	1.827			-0.404	0.034	1.680			-0.433	0.071	1.678			0.041	0.059	1.961			0.104	-0.164	1.940
-0.066	-0.217	1.938			-0.064	-0.161	1.983			-0.072	0.155	1.981			-0.093	0.326	1.935			-0.214	0.041	1.969			-0.273	-0.116	1.822			-0.405	0.034	1.676			-0.434	0.070	1.675			0.041	0.059	1.961			0.103	-0.164	1.941
-0.067	-0.216	1.937			-0.065	-0.160	1.982			-0.073	0.155	1.979			-0.093	0.326	1.934			-0.215	0.042	1.967			-0.274	-0.117	1.819			-0.405	0.034	1.673			-0.435	0.070	1.672			0.041	0.059	1.961			0.103	-0.164	1.941
-0.067	-0.215	1.936			-0.066	-0.159	1.981			-0.074	0.155	1.977			-0.092	0.327	1.932			-0.216	0.043	1.965			-0.274	-0.117	1.816			-0.405	0.033	1.670			-0.435	0.069	1.669			0.041	0.059	1.961			0.103	-0.164	1.942
-0.067	-0.214	1.935			-0.067	-0.158	1.979			-0.075	0.156	1.975			-0.092	0.327	1.931			-0.216	0.045	1.963			-0.274	-0.118	1.814			-0.406	0.033	1.667			-0.435	0.068	1.666			0.041	0.059	1.961			0.102	-0.163	1.942
-0.068	-0.213	1.933			-0.068	-0.157	1.978			-0.076	0.156	1.974			-0.092	0.327	1.929			-0.217	0.046	1.962			-0.274	-0.118	1.812			-0.406	0.032	1.665			-0.436	0.067	1.664			0.041	0.059	1.961			0.102	-0.163	1.942
-0.068	-0.212	1.932			-0.069	-0.156	1.977			-0.076	0.156	1.972			-0.091	0.327	1.928			-0.217	0.047	1.960			-0.274	-0.118	1.811			-0.407	0.031	1.663			-0.436	0.065	1.662			0.041	0.059	1.961			0.101	-0.163	1.943
-0.069	-0.211	1.931			-0.070	-0.155	1.976			-0.077	0.156	1.970			-0.091	0.328	1.927			-0.218	0.048	1.959			-0.274	-0.118	1.810			-0.407	0.030	1.661			-0.437	0.064	1.660			0.041	0.059	1.961			0.101	-0.163	1.943
-0.069	-0.210	1.930			-0.070	-0.155	1.975			-0.078	0.156	1.969			-0.091	0.328	1.925			-0.218	0.049	1.957			-0.274	-0.118	1.809			-0.407	0.030	1.659			-0.437	0.063	1.659			0.041	0.059	1.960			0.100	-0.163	1.943
-0.069	-0.210	1.929			-0.071	-0.154	1.974			-0.078	0.156	1.967			-0.091	0.328	1.924			-0.219	0.050	1.956			-0.275	-0.119	1.807			-0.408	0.029	1.658			-0.438	0.062	1.658			0.040	0.059	1.960			0.100	-0.163	1.943
-0.070	-0.209	1.928			-0.071	-0.153	1.973			-0.079	0.156	1.966			-0.091	0.328	1.922			-0.219	0.050	1.955			-0.277	-0.120	1.806			-0.408	0.029	1.656			-0.439	0.061	1.656			0.040	0.059	1.960			0.100	-0.163	1.943
-0.070	-0.208	1.928			-0.072	-0.153	1.972			-0.079	0.157	1.964			-0.091	0.328	1.921			-0.220	0.051	1.954			-0.279	-0.117	1.804			-0.409	0.028	1.654			-0.439	0.060	1.655			0.040	0.059	1.960			0.099	-0.163	1.944
-0.070	-0.208	1.927			-0.073	-0.152	1.971			-0.080	0.157	1.963			-0.091	0.329	1.919			-0.220	0.052	1.952			-0.281	-0.113	1.803			-0.410	0.028	1.653			-0.439	0.059	1.654			0.040	0.059	1.960			0.099	-0.163	1.944
-0.071	-0.207	1.926			-0.073	-0.152	1.971			-0.080	0.157	1.962			-0.090	0.329	1.918			-0.220	0.052	1.951			-0.282	-0.115	1.802			-0.410	0.027	1.652			-0.440	0.058	1.652			0.040	0.059	1.960			0.098	-0.163	1.944
-0.071	-0.207	1.925			-0.073	-0.151	1.970			-0.080	0.157	1.961			-0.090	0.329	1.917			-0.221	0.053	1.951			-0.284	-0.116	1.801			-0.411	0.027	1.651			-0.440	0.057	1.651			0.040	0.059	1.959			0.098	-0.163	1.944
-0.071	-0.206	1.925			-0.074	-0.151	1.969			-0.081	0.157	1.960			-0.090	0.329	1.916			-0.221	0.053	1.950			-0.285	-0.117	1.799			-0.411	0.026	1.650			-0.441	0.057	1.650			0.040	0.059	1.959			0.097	-0.163	1.944
-0.071	-0.206	1.924			-0.074	-0.151	1.969			-0.081	0.157	1.959			-0.090	0.329	1.915			-0.221	0.054	1.949			-0.286	-0.114	1.799			-0.412	0.026	1.648			-0.441	0.056	1.649			0.039	0.059	1.959			0.097	-0.163	1.944
-0.071	-0.206	1.924			-0.075	-0.150	1.968			-0.081	0.157	1.958			-0.090	0.329	1.914			-0.222	0.054	1.948			-0.287	-0.113	1.798			-0.413	0.026	1.647			-0.442	0.056	1.648			0.039	0.059	1.958			0.097	-0.163	1.944
-0.072	-0.205	1.923			-0.075	-0.150	1.967			-0.081	0.157	1.958			-0.090	0.329	1.913			-0.222	0.055	1.947			-0.287	-0.113	1.797			-0.413	0.026	1.646			-0.442	0.055	1.646			0.039	0.059	1.958			0.096	-0.163	1.944
-0.072	-0.205	1.923			-0.075	-0.150	1.967			-0.082	0.157	1.957			-0.090	0.329	1.912			-0.222	0.055	1.946			-0.288	-0.113	1.796			-0.414	0.026	1.643			-0.443	0.055	1.644			0.039	0.059	1.958			0.096	-0.163	1.943
-0.072	-0.205	1.922			-0.075	-0.150	1.967			-0.082	0.157	1.956			-0.090	0.329	1.911			-0.222	0.055	1.946			-0.288	-0.112	1.795			-0.414	0.027	1.640			-0.443	0.056	1.640			0.038	0.059	1.957			0.096	-0.163	1.943
-0.072	-0.204	1.922			-0.076	-0.149	1.966			-0.082	0.157	1.956			-0.090	0.329	1.911			-0.222	0.056	1.945			-0.289	-0.112	1.794			-0.414	0.028	1.635			-0.442	0.059	1.633			0.038	0.059	1.957			0.095	-0.163	1.943
-0.072	-0.204	1.921			-0.076	-0.149	1.966			-0.082	0.157	1.955			-0.090	0.329	1.910			-0.223	0.056	1.944			-0.289	-0.110	1.791			-0.413	0.030	1.629			-0.441	0.062	1.625			0.038	0.059	1.957			0.095	-0.163	1.943
-0.072	-0.204	1.921			-0.076	-0.149	1.965			-0.082	0.157	1.955			-0.090	0.329	1.910			-0.223	0.056	1.944			-0.288	-0.101	1.789			-0.410	0.033	1.621			-0.437	0.067	1.615			0.038	0.060	1.956			0.095	-0.163	1.943
-0.073	-0.204	1.921			-0.076	-0.149	1.965			-0.082	0.157	1.954			-0.090	0.329	1.909			-0.223	0.056	1.943			-0.287	-0.094	1.786			-0.405	0.035	1.613			-0.433	0.072	1.605			0.038	0.060	1.956			0.095	-0.163	1.943
-0.073	-0.203	1.920			-0.077	-0.148	1.965			-0.083	0.157	1.954			-0.090	0.329	1.909			-0.223	0.057	1.942			-0.285	-0.091	1.782			-0.401	0.038	1.605			-0.428	0.076	1.596			0.038	0.060	1.956			0.094	-0.163	1.943
-0.073	-0.203	1.920			-0.077	-0.148	1.964			-0.083	0.157	1.954			-0.090	0.329	1.908			-0.223	0.057	1.942			-0.284	-0.085	1.779			-0.396	0.040	1.599			-0.424	0.079	1.588			0.038	0.060	1.956			0.094	-0.163	1.943
-0.073	-0.203	1.920			-0.077	-0.148	1.964			-0.083	0.157	1.953			-0.090	0.329	1.908			-0.223	0.057	1.941			-0.282	-0.080	1.777			-0.393	0.042	1.593			-0.421	0.082	1.582			0.038	0.060	1.956			0.094	-0.163	1.943
-0.073	-0.203	1.919			-0.077	-0.148	1.964			-0.083	0.157	1.953			-0.090	0.329	1.908			-0.223	0.057	1.939			-0.281	-0.075	1.775			-0.389	0.043	1.588			-0.417	0.085	1.576			0.037	0.060	1.955			0.094	-0.163	1.943
-0.073	-0.203	1.919			-0.077	-0.148	1.963			-0.083	0.157	1.953			-0.090	0.330	1.908			-0.222	0.057	1.938			-0.279	-0.071	1.773			-0.386	0.044	1.583			-0.414	0.087	1.570			0.037	0.060	1.955			0.093	-0.163	1.943
-0.073	-0.203	1.919			-0.078	-0.148	1.963			-0.083	0.157	1.952			-0.089	0.330	1.907			-0.222	0.056	1.936			-0.278	-0.068	1.770			-0.383	0.045	1.578			-0.412	0.088	1.564			0.037	0.060	1.955			0.093	-0.163	1.943
-0.073	-0.203	1.919			-0.078	-0.148	1.963			-0.083	0.157	1.952			-0.089	0.330	1.907			-0.221	0.056	1.933			-0.277	-0.072	1.761			-0.380	0.046	1.573			-0.409	0.089	1.559			0.037	0.060	1.955			0.093	-0.163	1.943
-0.073	-0.202	1.918			-0.078	-0.148	1.963			-0.083	0.157	1.952			-0.089	0.330	1.907			-0.221	0.056	1.931			-0.276	-0.074	1.755			-0.377	0.046	1.568			-0.407	0.090	1.553			0.037	0.060	1.955			0.093	-0.163	1.943
-0.073	-0.202	1.918			-0.078	-0.147	1.962			-0.083	0.158	1.951			-0.089	0.330	1.907			-0.220	0.056	1.928			-0.276	-0.076	1.749			-0.375	0.046	1.562			-0.405	0.091	1.546			0.037	0.060	1.955			0.093	-0.163	1.943
-0.073	-0.202	1.918			-0.078	-0.147	1.962			-0.084	0.158	1.951			-0.089	0.330	1.907			-0.219	0.056	1.925			-0.277	-0.076	1.739			-0.373	0.046	1.557			-0.403	0.091	1.540			0.037	0.060	1.955			0.093	-0.163	1.943
-0.073	-0.202	1.918			-0.078	-0.147	1.962			-0.084	0.158	1.950			-0.089	0.331	1.907			-0.218	0.056	1.922			-0.283	-0.060	1.705			-0.373	0.048	1.547			-0.402	0.091	1.534			0.037	0.060	1.955			0.093	-0.162	1.943
-0.073	-0.202	1.918			-0.079	-0.147	1.962			-0.084	0.158	1.949			-0.089	0.331	1.907			-0.217	0.056	1.918			-0.286	-0.053	1.691			-0.373	0.049	1.539			-0.401	0.091	1.528			0.037	0.061	1.955			0.092	-0.162	1.943
-0.073	-0.202	1.918			-0.079	-0.147	1.962			-0.084	0.158	1.949			-0.089	0.331	1.907			-0.216	0.056	1.915			-0.287	-0.050	1.681			-0.372	0.049	1.533			-0.399	0.090	1.523			0.037	0.061	1.955			0.092	-0.162	1.944
-0.073	-0.202	1.918			-0.079	-0.147	1.961			-0.084	0.158	1.947			-0.089	0.331	1.906			-0.216	0.056	1.912			-0.288	-0.047	1.674			-0.371	0.050	1.527			-0.398	0.090	1.518			0.037	0.061	1.955			0.092	-0.162	1.944
-0.073	-0.202	1.918			-0.079	-0.146	1.961			-0.084	0.158	1.946			-0.088	0.332	1.906			-0.215	0.056	1.909			-0.289	-0.045	1.669			-0.371	0.050	1.522			-0.397	0.089	1.514			0.037	0.061	1.954			0.092	-0.162	1.945
-0.073	-0.201	1.918			-0.079	-0.146	1.961			-0.084	0.158	1.945			-0.088	0.332	1.904			-0.214	0.056	1.906			-0.289	-0.043	1.664			-0.370	0.049	1.518			-0.396	0.087	1.509			0.037	0.062	1.954			0.092	-0.161	1.946
-0.073	-0.201	1.918			-0.079	-0.146	1.960			-0.084	0.158	1.944			-0.088	0.332	1.903			-0.214	0.057	1.904			-0.289	-0.042	1.660			-0.370	0.049	1.515			-0.395	0.086	1.506			0.037	0.062	1.954			0.092	-0.161	1.946
-0.073	-0.201	1.918			-0.080	-0.146	1.960			-0.084	0.158	1.942			-0.087	0.333	1.902			-0.213	0.057	1.902			-0.283	-0.040	1.671			-0.369	0.048	1.512			-0.394	0.085	1.503			0.037	0.062	1.954			0.092	-0.161	1.947
-0.073	-0.201	1.918			-0.080	-0.145	1.959			-0.084	0.158	1.941			-0.087	0.333	1.900			-0.213	0.057	1.900			-0.279	-0.039	1.678			-0.368	0.045	1.511			-0.394	0.083	1.500			0.038	0.062	1.954			0.092	-0.161	1.948
-0.073	-0.201	1.918			-0.080	-0.145	1.958			-0.084	0.158	1.940			-0.087	0.333	1.898			-0.212	0.057	1.898			-0.280	-0.041	1.674			-0.369	0.044	1.509			-0.394	0.082	1.498			0.038	0.063	1.954			0.092	-0.160	1.949
-0.073	-0.201	1.918			-0.080	-0.145	1.958			-0.083	0.158	1.938			-0.086	0.333	1.897			-0.212	0.058	1.897			-0.277	-0.041	1.683			-0.370	0.042	1.508			-0.395	0.080	1.497			0.038	0.063	1.954			0.092	-0.160	1.950
-0.073	-0.201	1.918			-0.080	-0.144	1.957			-0.083	0.158	1.937			-0.086	0.334	1.895			-0.212	0.058	1.895			-0.274	-0.058	1.685			-0.371	0.040	1.507			-0.397	0.077	1.495			0.038	0.063	1.954			0.092	-0.160	1.950
-0.073	-0.201	1.918			-0.080	-0.144	1.956			-0.083	0.158	1.936			-0.085	0.334	1.894			-0.211	0.058	1.894			-0.277	-0.056	1.679			-0.372	0.039	1.505			-0.399	0.076	1.494			0.038	0.063	1.954			0.092	-0.160	1.951
-0.073	-0.200	1.918			-0.080	-0.144	1.955			-0.083	0.158	1.935			-0.085	0.334	1.893			-0.211	0.058	1.893			-0.275	-0.066	1.682			-0.373	0.038	1.505			-0.401	0.074	1.494			0.038	0.063	1.954			0.092	-0.159	1.952
-0.073	-0.200	1.918			-0.080	-0.144	1.954			-0.083	0.158	1.934			-0.085	0.334	1.892			-0.211	0.058	1.892			-0.274	-0.062	1.690			-0.374	0.036	1.505			-0.403	0.072	1.493			0.038	0.064	1.954			0.092	-0.159	1.952
-0.073	-0.200	1.918			-0.080	-0.143	1.953			-0.083	0.158	1.934			-0.084	0.334	1.891			-0.211	0.058	1.891			-0.273	-0.059	1.696			-0.375	0.035	1.505			-0.404	0.071	1.493			0.038	0.064	1.954			0.092	-0.159	1.953
-0.072	-0.200	1.918			-0.079	-0.143	1.952			-0.083	0.158	1.933			-0.084	0.334	1.890			-0.210	0.059	1.890			-0.273	-0.057	1.700			-0.376	0.034	1.505			-0.406	0.069	1.493			0.038	0.064	1.954			0.092	-0.159	1.953
-0.072	-0.200	1.918			-0.079	-0.143	1.951			-0.083	0.158	1.932			-0.084	0.335	1.889			-0.210	0.059	1.889			-0.273	-0.062	1.699			-0.378	0.032	1.505			-0.408	0.068	1.493			0.038	0.064	1.954			0.091	-0.158	1.953
-0.072	-0.200	1.918			-0.079	-0.142	1.950			-0.083	0.158	1.932			-0.084	0.335	1.888			-0.210	0.059	1.888			-0.273	-0.060	1.702			-0.379	0.031	1.505			-0.410	0.067	1.493			0.038	0.064	1.954			0.091	-0.158	1.954
-0.072	-0.200	1.918			-0.079	-0.142	1.949			-0.083	0.158	1.931			-0.083	0.335	1.887			-0.210	0.059	1.887			-0.272	-0.058	1.705			-0.380	0.030	1.506			-0.412	0.066	1.494			0.038	0.065	1.954			0.091	-0.158	1.954
-0.072	-0.200	1.918			-0.079	-0.142	1.948			-0.083	0.158	1.931			-0.083	0.335	1.887			-0.210	0.059	1.887			-0.272	-0.056	1.707			-0.381	0.030	1.507			-0.414	0.065	1.494			0.038	0.065	1.954			0.091	-0.158	1.954
-0.072	-0.200	1.918			-0.079	-0.142	1.947			-0.083	0.158	1.930			-0.083	0.335	1.886			-0.210	0.059	1.886			-0.271	-0.055	1.709			-0.382	0.029	1.507			-0.416	0.064	1.494			0.038	0.065	1.954			0.091	-0.158	1.955
-0.072	-0.200	1.918			-0.079	-0.142	1.946			-0.083	0.158	1.930			-0.083	0.335	1.886			-0.209	0.059	1.885			-0.271	-0.053	1.711			-0.383	0.028	1.508			-0.417	0.063	1.494			0.038	0.065	1.954			0.091	-0.158	1.955
-0.072	-0.200	1.918			-0.079	-0.142	1.945			-0.083	0.158	1.929			-0.083	0.335	1.885			-0.209	0.059	1.885			-0.271	-0.052	1.712			-0.384	0.027	1.508			-0.418	0.062	1.494			0.038	0.065	1.954			0.091	-0.158	1.955
-0.072	-0.199	1.918			-0.079	-0.141	1.944			-0.083	0.158	1.929			-0.083	0.335	1.885			-0.209	0.059	1.884			-0.271	-0.051	1.714			-0.386	0.027	1.508			-0.420	0.062	1.494			0.039	0.066	1.954			0.091	-0.158	1.955
-0.072	-0.199	1.918			-0.079	-0.141	1.943			-0.083	0.158	1.929			-0.083	0.335	1.884			-0.209	0.059	1.884			-0.274	-0.060	1.708			-0.388	0.027	1.508			-0.421	0.061	1.494			0.039	0.066	1.954			0.091	-0.157	1.955
-0.072	-0.199	1.918			-0.079	-0.141	1.943			-0.082	0.158	1.928			-0.083	0.335	1.884			-0.209	0.059	1.883			-0.274	-0.058	1.710			-0.390	0.026	1.508			-0.423	0.060	1.494			0.039	0.066	1.954			0.091	-0.157	1.955
-0.072	-0.199	1.917			-0.078	-0.141	1.942			-0.082	0.158	1.928			-0.083	0.335	1.884			-0.209	0.059	1.883			-0.275	-0.057	1.710			-0.393	0.026	1.509			-0.429	0.060	1.495			0.039	0.066	1.954			0.091	-0.157	1.956
-0.071	-0.199	1.917			-0.078	-0.141	1.942			-0.082	0.158	1.928			-0.083	0.335	1.883			-0.209	0.059	1.882			-0.276	-0.056	1.710			-0.397	0.025	1.509			-0.437	0.060	1.497			0.039	0.066	1.954			0.091	-0.157	1.956
-0.071	-0.199	1.917			-0.078	-0.141	1.941			-0.082	0.158	1.927			-0.083	0.335	1.883			-0.209	0.059	1.882			-0.276	-0.055	1.711			-0.403	0.025	1.511			-0.447	0.059	1.499			0.039	0.066	1.954			0.091	-0.157	1.956
-0.071	-0.199	1.917			-0.078	-0.141	1.940			-0.082	0.158	1.927			-0.083	0.335	1.883			-0.209	0.059	1.881			-0.277	-0.054	1.711			-0.409	0.023	1.513			-0.456	0.059	1.501			0.039	0.067	1.954			0.091	-0.157	1.956
-0.071	-0.199	1.917			-0.078	-0.141	1.940			-0.082	0.158	1.927			-0.083	0.335	1.883			-0.209	0.059	1.881			-0.277	-0.053	1.713			-0.415	0.022	1.516			-0.464	0.058	1.503			0.039	0.067	1.954			0.091	-0.157	1.956
-0.071	-0.199	1.917			-0.078	-0.141	1.939			-0.082	0.158	1.927			-0.083	0.335	1.882			-0.209	0.059	1.880			-0.278	-0.052	1.714			-0.422	0.021	1.519			-0.475	0.056	1.506			0.039	0.067	1.954			0.091	-0.157	1.956
-0.071	-0.199	1.916			-0.078	-0.141	1.939			-0.083	0.158	1.926			-0.083	0.335	1.882			-0.209	0.059	1.880			-0.279	-0.051	1.715			-0.429	0.019	1.522			-0.484	0.055	1.509			0.039	0.067	1.954			0.091	-0.157	1.956
-0.071	-0.199	1.916			-0.078	-0.141	1.938			-0.083	0.158	1.926			-0.084	0.335	1.882			-0.209	0.059	1.880			-0.284	-0.055	1.716			-0.436	0.017	1.526			-0.493	0.054	1.514			0.039	0.067	1.953			0.091	-0.157	1.957
-0.070	-0.199	1.916			-0.078	-0.141	1.938			-0.083	0.158	1.926			-0.085	0.335	1.883			-0.210	0.058	1.879			-0.288	-0.058	1.717			-0.443	0.015	1.531			-0.502	0.052	1.518			0.039	0.067	1.953			0.091	-0.157	1.957
-0.070	-0.199	1.915			-0.078	-0.140	1.937			-0.083	0.158	1.926			-0.086	0.335	1.883			-0.210	0.058	1.879			-0.296	-0.061	1.716			-0.448	0.007	1.547			-0.509	0.050	1.523			0.038	0.067	1.953			0.091	-0.157	1.957
-0.070	-0.199	1.915			-0.078	-0.140	1.937			-0.083	0.158	1.926			-0.088	0.335	1.884			-0.211	0.057	1.879			-0.300	-0.063	1.717			-0.454	0.004	1.554			-0.515	0.048	1.528			0.038	0.068	1.953			0.092	-0.157	1.957
-0.070	-0.199	1.915			-0.078	-0.140	1.937			-0.084	0.158	1.926			-0.090	0.335	1.885			-0.213	0.055	1.880			-0.304	-0.066	1.720			-0.455	-0.003	1.571			-0.521	0.045	1.532			0.038	0.068	1.953			0.092	-0.157	1.957
-0.070	-0.199	1.914			-0.078	-0.140	1.937			-0.084	0.158	1.926			-0.093	0.335	1.886			-0.214	0.054	1.881			-0.308	-0.068	1.722			-0.456	-0.008	1.582			-0.526	0.042	1.538			0.038	0.068	1.953			0.092	-0.157	1.957
-0.070	-0.199	1.914			-0.078	-0.140	1.936			-0.085	0.158	1.927			-0.095	0.335	1.887			-0.216	0.051	1.882			-0.311	-0.070	1.725			-0.457	-0.012	1.590			-0.531	0.040	1.543			0.037	0.068	1.953			0.093	-0.157	1.957
-0.070	-0.199	1.914			-0.078	-0.141	1.936			-0.086	0.158	1.927			-0.097	0.335	1.888			-0.217	0.049	1.883			-0.313	-0.072	1.727			-0.463	-0.012	1.594			-0.536	0.037	1.549			0.037	0.068	1.952			0.093	-0.157	1.956
-0.069	-0.199	1.913			-0.078	-0.141	1.936			-0.087	0.158	1.928			-0.099	0.335	1.889			-0.219	0.047	1.884			-0.317	-0.074	1.728			-0.467	-0.014	1.600			-0.540	0.035	1.554			0.037	0.068	1.952			0.093	-0.156	1.956
-0.069	-0.199	1.913			-0.078	-0.141	1.936			-0.087	0.157	1.928			-0.101	0.334	1.890			-0.220	0.045	1.886			-0.321	-0.076	1.731			-0.469	-0.016	1.606			-0.544	0.033	1.560			0.036	0.068	1.952			0.094	-0.156	1.956
-0.069	-0.199	1.913			-0.078	-0.141	1.936			-0.088	0.157	1.929			-0.103	0.334	1.891			-0.221	0.044	1.888			-0.324	-0.077	1.733			-0.471	-0.017	1.610			-0.548	0.031	1.564			0.036	0.068	1.952			0.094	-0.156	1.955
-0.069	-0.199	1.913			-0.078	-0.141	1.936			-0.089	0.157	1.930			-0.104	0.334	1.892			-0.222	0.042	1.889			-0.329	-0.077	1.735			-0.473	-0.018	1.613			-0.551	0.030	1.568			0.036	0.069	1.952			0.095	-0.156	1.955
-0.069	-0.199	1.912			-0.077	-0.142	1.937			-0.090	0.157	1.931			-0.106	0.334	1.894			-0.224	0.040	1.891			-0.334	-0.076	1.738			-0.475	-0.019	1.616			-0.556	0.030	1.575			0.036	0.069	1.952			0.095	-0.156	1.955
-0.069	-0.200	1.912			-0.077	-0.142	1.937			-0.090	0.157	1.933			-0.107	0.333	1.895			-0.225	0.038	1.894			-0.337	-0.076	1.741			-0.479	-0.017	1.617			-0.560	0.032	1.579			0.035	0.069	1.951			0.096	-0.156	1.954
-0.069	-0.200	1.912			-0.077	-0.143	1.938			-0.091	0.156	1.935			-0.109	0.333	1.896			-0.225	0.036	1.896			-0.339	-0.075	1.747			-0.482	-0.010	1.617			-0.558	0.037	1.583			0.035	0.069	1.951			0.096	-0.156	1.954
-0.069	-0.200	1.911			-0.077	-0.144	1.938			-0.091	0.155	1.937			-0.110	0.332	1.898			-0.227	0.035	1.899			-0.340	-0.075	1.750			-0.478	-0.001	1.613			-0.544	0.047	1.583			0.035	0.069	1.951			0.097	-0.156	1.953
-0.068	-0.201	1.911			-0.077	-0.145	1.939			-0.092	0.155	1.939			-0.111	0.331	1.900			-0.227	0.033	1.903			-0.344	-0.072	1.749			-0.465	0.014	1.604			-0.502	0.070	1.576			0.035	0.068	1.951			0.097	-0.156	1.953
-0.068	-0.201	1.911			-0.077	-0.146	1.940			-0.092	0.154	1.942			-0.112	0.330	1.903			-0.228	0.031	1.906			-0.343	-0.071	1.755			-0.442	0.032	1.592			-0.473	0.081	1.571			0.034	0.068	1.952			0.097	-0.156	1.952
-0.068	-0.202	1.910			-0.077	-0.147	1.941			-0.093	0.153	1.945			-0.113	0.330	1.908			-0.229	0.029	1.910			-0.341	-0.064	1.750			-0.401	0.059	1.577			-0.421	0.105	1.561			0.034	0.068	1.952			0.098	-0.157	1.952
-0.068	-0.203	1.910			-0.076	-0.148	1.942			-0.093	0.153	1.948			-0.114	0.329	1.912			-0.229	0.028	1.913			-0.333	-0.047	1.729			-0.375	0.078	1.562			-0.380	0.120	1.555			0.034	0.067	1.952			0.098	-0.157	1.951
-0.068	-0.203	1.910			-0.076	-0.149	1.943			-0.093	0.152	1.951			-0.114	0.328	1.915			-0.230	0.027	1.916			-0.327	-0.042	1.730			-0.341	0.086	1.559			-0.333	0.130	1.548			0.033	0.067	1.953			0.099	-0.158	1.951
-0.068	-0.204	1.910			-0.076	-0.151	1.944			-0.092	0.151	1.954			-0.114	0.328	1.918			-0.229	0.027	1.918			-0.316	-0.042	1.738			-0.312	0.092	1.556			-0.300	0.134	1.544			0.033	0.066	1.954			0.099	-0.158	1.950
-0.068	-0.204	1.910			-0.076	-0.152	1.945			-0.091	0.151	1.958			-0.113	0.327	1.922			-0.228	0.027	1.921			-0.293	-0.026	1.708			-0.274	0.106	1.542			-0.266	0.136	1.540			0.033	0.065	1.955			0.100	-0.159	1.950
-0.068	-0.205	1.910			-0.076	-0.153	1.946			-0.090	0.150	1.961			-0.112	0.326	1.925			-0.228	0.028	1.923			-0.277	-0.016	1.694			-0.245	0.115	1.533			-0.240	0.138	1.536			0.033	0.064	1.956			0.100	-0.159	1.950
-0.068	-0.205	1.910			-0.076	-0.154	1.948			-0.089	0.149	1.964			-0.110	0.326	1.929			-0.227	0.028	1.925			-0.267	-0.010	1.686			-0.212	0.118	1.528			-0.210	0.141	1.532			0.034	0.062	1.959			0.101	-0.159	1.949
-0.068	-0.206	1.910			-0.076	-0.155	1.949			-0.089	0.149	1.966			-0.106	0.326	1.932			-0.227	0.029	1.927			-0.258	-0.006	1.680			-0.187	0.119	1.526			-0.177	0.142	1.528			0.035	0.060	1.961			0.101	-0.160	1.949
-0.068	-0.206	1.910			-0.077	-0.155	1.949			-0.088	0.149	1.968			-0.103	0.326	1.936			-0.225	0.030	1.928			-0.228	0.008	1.669			-0.149	0.124	1.517			-0.144	0.143	1.525			0.036	0.058	1.965			0.101	-0.161	1.949
-0.068	-0.207	1.910			-0.077	-0.156	1.950			-0.084	0.151	1.970			-0.100	0.325	1.939			-0.222	0.033	1.929			-0.213	0.014	1.663			-0.124	0.126	1.514			-0.117	0.147	1.522			0.038	0.054	1.969			0.102	-0.163	1.950
-0.068	-0.209	1.910			-0.076	-0.162	1.952			-0.082	0.096	1.970			-0.091	0.304	1.948			-0.221	0.004	1.926			-0.202	0.014	1.659			-0.105	0.126	1.514			-0.095	0.149	1.521			0.040	0.051	1.973			0.102	-0.166	1.951
-0.067	-0.213	1.910			-0.075	-0.170	1.953			-0.068	0.064	1.971			-0.083	0.283	1.955			-0.209	0.010	1.926			-0.192	0.014	1.655			-0.085	0.123	1.516			-0.075	0.153	1.521			0.043	0.048	1.977			0.103	-0.168	1.952
-0.067	-0.217	1.910			-0.075	-0.176	1.954			-0.056	0.046	1.972			-0.076	0.268	1.960			-0.200	0.018	1.928			-0.160	0.021	1.656			-0.065	0.123	1.513			-0.054	0.158	1.521			0.046	0.043	1.981			0.103	-0.171	1.952
-0.067	-0.219	1.910			-0.075	-0.179	1.955			-0.064	0.096	1.978			-0.074	0.278	1.960			-0.194	0.025	1.929			-0.147	0.023	1.657			-0.037	0.116	1.516			-0.032	0.161	1.524			0.049	0.039	1.985			0.103	-0.172	1.953
-0.067	-0.221	1.911			-0.075	-0.180	1.956			-0.066	0.111	1.980			-0.073	0.285	1.960			-0.188	0.032	1.931			-0.138	0.023	1.657			-0.019	0.109	1.520			-0.004	0.148	1.530			0.052	0.036	1.988			0.103	-0.173	1.953
-0.067	-0.222	1.911			-0.075	-0.180	1.957			-0.066	0.122	1.983			-0.071	0.290	1.963			-0.183	0.039	1.933			-0.132	0.023	1.657			0.001	0.102	1.529			0.013	0.142	1.533			0.056	0.032	1.992			0.102	-0.173	1.954
-0.067	-0.223	1.911			-0.076	-0.181	1.958			-0.063	0.127	1.987			-0.070	0.294	1.965			-0.179	0.044	1.935			-0.126	0.022	1.659			0.017	0.100	1.533			0.030	0.139	1.537			0.060	0.027	1.997			0.102	-0.174	1.955
-0.067	-0.223	1.911			-0.076	-0.180	1.959			-0.061	0.130	1.991			-0.068	0.296	1.967			-0.176	0.049	1.936			-0.122	0.018	1.662			0.033	0.095	1.540			0.045	0.137	1.541			0.064	0.023	2.002			0.102	-0.174	1.956
-0.067	-0.224	1.912			-0.076	-0.181	1.960			-0.059	0.132	1.993			-0.066	0.297	1.968			-0.174	0.053	1.937			-0.117	0.009	1.673			0.042	0.084	1.551			0.059	0.136	1.546			0.067	0.019	2.006			0.102	-0.175	1.957
-0.067	-0.224	1.912			-0.077	-0.181	1.961			-0.057	0.134	1.996			-0.064	0.298	1.969			-0.172	0.057	1.938			-0.113	0.001	1.688			0.050	0.076	1.559			0.075	0.135	1.552			0.070	0.016	2.009			0.101	-0.176	1.958
-0.066	-0.225	1.912			-0.077	-0.181	1.962			-0.056	0.135	1.998			-0.061	0.299	1.970			-0.170	0.058	1.938			-0.113	-0.002	1.695			0.049	0.060	1.575			0.089	0.133	1.558			0.073	0.010	2.012			0.102	-0.181	1.960
-0.066	-0.225	1.913			-0.077	-0.181	1.962			-0.054	0.137	2.001			-0.058	0.300	1.972			-0.168	0.059	1.938			-0.112	-0.004	1.700			0.063	0.057	1.580			0.102	0.130	1.564			0.075	0.008	2.014			0.102	-0.185	1.962
-0.066	-0.226	1.913			-0.077	-0.182	1.963			-0.053	0.137	2.003			-0.054	0.300	1.973			-0.167	0.061	1.938			-0.114	-0.005	1.706			0.073	0.054	1.584			0.114	0.125	1.572			0.075	0.006	2.015			0.102	-0.188	1.963
-0.067	-0.228	1.914			-0.077	-0.183	1.964			-0.050	0.137	2.007			-0.047	0.299	1.975			-0.164	0.064	1.938			-0.107	-0.006	1.708			0.089	0.048	1.592			0.136	0.114	1.587			0.074	0.003	2.017			0.102	-0.195	1.965
-0.067	-0.228	1.914			-0.077	-0.183	1.964			-0.050	0.137	2.007			-0.047	0.299	1.975			-0.164	0.064	1.938			-0.107	-0.006	1.708			0.089	0.048	1.592			0.136	0.114	1.587			0.074	0.003	2.017			0.102	-0.195	1.965
-0.067	-0.229	1.914			-0.078	-0.183	1.965			-0.048	0.137	2.009			-0.043	0.298	1.976			-0.162	0.065	1.938			-0.104	-0.007	1.709			0.097	0.044	1.598			0.146	0.108	1.594			0.073	0.003	2.019			0.102	-0.200	1.967
-0.067	-0.230	1.914			-0.078	-0.184	1.965			-0.047	0.137	2.011			-0.039	0.297	1.977			-0.160	0.066	1.939			-0.101	-0.007	1.710			0.104	0.040	1.604			0.155	0.097	1.603			0.072	0.002	2.020			0.102	-0.204	1.968
-0.067	-0.231	1.914			-0.078	-0.184	1.965			-0.046	0.137	2.013			-0.035	0.297	1.979			-0.159	0.068	1.939			-0.086	-0.009	1.709			0.112	0.036	1.608			0.162	0.086	1.612			0.070	0.002	2.022			0.103	-0.208	1.968
-0.068	-0.232	1.914			-0.078	-0.185	1.966			-0.044	0.136	2.015			-0.032	0.296	1.980			-0.157	0.068	1.939			-0.083	-0.010	1.712			0.117	0.031	1.615			0.168	0.076	1.620			0.071	-0.001	2.023			0.103	-0.212	1.969
-0.068	-0.233	1.915			-0.079	-0.186	1.966			-0.042	0.135	2.017			-0.028	0.294	1.981			-0.156	0.069	1.939			-0.080	-0.011	1.714			0.121	0.027	1.622			0.173	0.067	1.627			0.071	-0.003	2.024			0.103	-0.216	1.970
-0.071	-0.239	1.914			-0.081	-0.189	1.966			-0.040	0.133	2.019			-0.024	0.292	1.981			-0.155	0.070	1.939			-0.078	-0.011	1.716			0.124	0.021	1.630			0.177	0.060	1.633			0.071	-0.005	2.025			0.103	-0.219	1.970
-0.073	-0.244	1.913			-0.082	-0.192	1.966			-0.038	0.130	2.021			-0.021	0.291	1.982			-0.153	0.070	1.939			-0.076	-0.012	1.717			0.125	0.015	1.637			0.181	0.052	1.639			0.071	-0.006	2.028			0.104	-0.223	1.971
-0.074	-0.247	1.913			-0.084	-0.195	1.966			-0.036	0.127	2.023			-0.017	0.288	1.982			-0.152	0.070	1.938			-0.074	-0.013	1.719			0.125	0.010	1.644			0.185	0.046	1.644			0.071	-0.008	2.030			0.104	-0.227	1.971
-0.076	-0.250	1.913			-0.086	-0.197	1.966			-0.034	0.125	2.025			-0.014	0.286	1.983			-0.150	0.069	1.938			-0.072	-0.013	1.721			0.125	0.005	1.650			0.188	0.040	1.649			0.070	-0.004	2.035			0.104	-0.228	1.972
-0.077	-0.253	1.913			-0.087	-0.200	1.966			-0.032	0.122	2.027			-0.011	0.283	1.984			-0.149	0.068	1.937			-0.071	-0.014	1.723			0.126	0.001	1.655			0.191	0.035	1.654			0.070	-0.003	2.038			0.103	-0.229	1.972
-0.078	-0.255	1.912			-0.088	-0.201	1.965			-0.030	0.120	2.028			-0.007	0.281	1.984			-0.148	0.067	1.937			-0.070	-0.015	1.725			0.126	-0.002	1.659			0.192	0.029	1.659			0.069	-0.002	2.040			0.103	-0.230	1.973
-0.079	-0.257	1.912			-0.089	-0.203	1.965			-0.029	0.117	2.030			-0.005	0.279	1.984			-0.146	0.067	1.936			-0.069	-0.016	1.727			0.126	-0.005	1.663			0.194	0.025	1.663			0.069	-0.001	2.042			0.103	-0.231	1.974
-0.079	-0.259	1.912			-0.090	-0.205	1.965			-0.027	0.115	2.031			-0.002	0.277	1.985			-0.145	0.066	1.936			-0.069	-0.016	1.729			0.126	-0.007	1.666			0.195	0.021	1.667			0.069	-0.012	2.037			0.103	-0.234	1.974
-0.080	-0.261	1.912			-0.090	-0.207	1.966			-0.026	0.114	2.032			0.000	0.275	1.985			-0.144	0.065	1.936			-0.069	-0.017	1.731			0.126	-0.009	1.668			0.196	0.018	1.670			0.069	-0.015	2.036			0.103	-0.238	1.974
-0.081	-0.263	1.912			-0.091	-0.208	1.966			-0.025	0.112	2.033			0.002	0.274	1.985			-0.143	0.064	1.935			-0.070	-0.018	1.733			0.126	-0.011	1.671			0.194	0.015	1.672			0.068	-0.019	2.034			0.103	-0.240	1.974
-0.082	-0.265	1.912			-0.092	-0.210	1.966			-0.024	0.111	2.034			0.004	0.273	1.986			-0.142	0.064	1.935			-0.070	-0.019	1.734			0.126	-0.013	1.672			0.192	0.014	1.673			0.068	-0.022	2.033			0.103	-0.242	1.974
-0.082	-0.266	1.912			-0.092	-0.211	1.966			-0.024	0.110	2.034			0.005	0.272	1.986			-0.142	0.063	1.935			-0.071	-0.019	1.736			0.124	-0.014	1.674			0.188	0.013	1.674			0.068	-0.024	2.032			0.103	-0.244	1.974
-0.083	-0.266	1.912			-0.092	-0.212	1.966			-0.023	0.109	2.035			0.006	0.271	1.986			-0.141	0.063	1.934			-0.072	-0.020	1.737			0.122	-0.014	1.674			0.184	0.015	1.673			0.068	-0.026	2.032			0.103	-0.246	1.974
-0.083	-0.267	1.912			-0.093	-0.212	1.966			-0.023	0.108	2.035			0.007	0.271	1.987			-0.141	0.062	1.934			-0.073	-0.020	1.738			0.120	-0.012	1.674			0.179	0.017	1.672			0.067	-0.026	2.031			0.103	-0.247	1.974
-0.083	-0.267	1.913			-0.093	-0.212	1.967			-0.023	0.108	2.035			0.007	0.271	1.986			-0.141	0.062	1.934			-0.075	-0.021	1.738			0.117	-0.011	1.673			0.174	0.024	1.669			0.065	-0.017	2.030			0.102	-0.246	1.974
-0.083	-0.265	1.914			-0.093	-0.212	1.967			-0.024	0.108	2.034			0.006	0.273	1.986			-0.141	0.062	1.934			-0.077	-0.021	1.739			0.113	-0.007	1.670			0.168	0.033	1.665			0.063	-0.009	2.029			0.100	-0.243	1.973
-0.083	-0.263	1.916			-0.093	-0.210	1.968			-0.025	0.110	2.031			0.004	0.276	1.985			-0.141	0.062	1.934			-0.099	-0.020	1.743			0.108	-0.001	1.665			0.159	0.044	1.660			0.062	-0.003	2.029			0.099	-0.241	1.972
-0.082	-0.261	1.918			-0.092	-0.207	1.970			-0.027	0.114	2.027			0.001	0.280	1.983			-0.143	0.063	1.934			-0.110	-0.020	1.745			0.097	0.010	1.652			0.141	0.066	1.646			0.060	0.002	2.027			0.099	-0.238	1.971
-0.081	-0.257	1.920			-0.091	-0.204	1.971			-0.030	0.119	2.022			-0.005	0.287	1.979			-0.144	0.064	1.934			-0.118	-0.020	1.744			0.087	0.020	1.641			0.117	0.093	1.623			0.060	0.005	2.023			0.098	-0.236	1.970
-0.080	-0.251	1.923			-0.089	-0.197	1.973			-0.033	0.124	2.017			-0.014	0.295	1.975			-0.146	0.066	1.935			-0.124	-0.020	1.743			0.066	0.041	1.614			0.095	0.104	1.608			0.060	0.007	2.020			0.098	-0.226	1.968
-0.080	-0.244	1.925			-0.087	-0.189	1.975			-0.038	0.137	2.007			-0.030	0.312	1.970			-0.149	0.067	1.935			-0.129	-0.021	1.742			0.045	0.060	1.595			0.063	0.110	1.586			0.060	0.010	2.015			0.098	-0.218	1.967
-0.079	-0.239	1.927			-0.086	-0.183	1.976			-0.045	0.147	1.997			-0.038	0.320	1.968			-0.152	0.069	1.935			-0.133	-0.015	1.723			0.031	0.070	1.582			0.036	0.105	1.573			0.060	0.015	2.007			0.098	-0.211	1.965
-0.079	-0.236	1.928			-0.086	-0.179	1.977			-0.060	0.162	1.982			-0.044	0.326	1.966			-0.155	0.070	1.936			-0.135	-0.009	1.711			-0.009	0.093	1.560			0.006	0.100	1.559			0.060	0.019	2.002			0.098	-0.206	1.964
-0.079	-0.234	1.929			-0.085	-0.175	1.976			-0.069	0.164	1.953			-0.050	0.331	1.963			-0.158	0.070	1.936			-0.137	-0.004	1.703			-0.025	0.101	1.549			-0.006	0.110	1.540			0.060	0.022	1.998			0.098	-0.201	1.963
-0.079	-0.231	1.930			-0.085	-0.171	1.975			-0.074	0.166	1.939			-0.056	0.335	1.960			-0.166	0.073	1.937			-0.142	-0.001	1.698			-0.041	0.106	1.540			-0.039	0.124	1.527			0.059	0.027	1.993			0.098	-0.195	1.962
-0.079	-0.229	1.930			-0.084	-0.167	1.973			-0.076	0.168	1.933			-0.062	0.339	1.958			-0.172	0.074	1.937			-0.148	0.001	1.693			-0.056	0.111	1.531			-0.056	0.130	1.520			0.058	0.032	1.989			0.099	-0.190	1.961
-0.078	-0.227	1.931			-0.084	-0.163	1.971			-0.077	0.176	1.931			-0.070	0.346	1.955			-0.177	0.074	1.936			-0.155	0.004	1.687			-0.070	0.115	1.524			-0.070	0.135	1.514			0.056	0.036	1.985			0.099	-0.186	1.960
-0.078	-0.225	1.931			-0.083	-0.160	1.969			-0.078	0.181	1.929			-0.075	0.350	1.953			-0.182	0.074	1.936			-0.160	0.007	1.682			-0.084	0.118	1.517			-0.084	0.140	1.508			0.055	0.040	1.981			0.099	-0.181	1.958
-0.078	-0.222	1.932			-0.082	-0.157	1.968			-0.079	0.184	1.927			-0.079	0.353	1.952			-0.185	0.074	1.935			-0.166	0.010	1.677			-0.098	0.121	1.510			-0.097	0.143	1.502			0.053	0.044	1.979			0.100	-0.177	1.957
-0.077	-0.218	1.932			-0.082	-0.153	1.967			-0.080	0.187	1.926			-0.082	0.355	1.950			-0.188	0.074	1.935			-0.171	0.013	1.673			-0.110	0.122	1.505			-0.109	0.145	1.496			0.052	0.047	1.976			0.100	-0.174	1.956
-0.077	-0.214	1.933			-0.081	-0.150	1.966			-0.082	0.189	1.925			-0.085	0.357	1.949			-0.191	0.074	1.934			-0.177	0.015	1.670			-0.122	0.122	1.500			-0.122	0.147	1.491			0.051	0.050	1.974			0.101	-0.170	1.955
-0.077	-0.209	1.933			-0.081	-0.146	1.965			-0.083	0.191	1.925			-0.088	0.359	1.948			-0.194	0.073	1.933			-0.186	0.015	1.666			-0.133	0.121	1.495			-0.133	0.148	1.486			0.049	0.052	1.972			0.101	-0.167	1.954
-0.076	-0.206	1.933			-0.081	-0.143	1.964			-0.084	0.193	1.924			-0.090	0.360	1.947			-0.197	0.073	1.933			-0.193	0.015	1.664			-0.144	0.121	1.490			-0.145	0.149	1.480			0.048	0.055	1.970			0.101	-0.165	1.953
-0.076	-0.203	1.934			-0.080	-0.140	1.963			-0.085	0.194	1.925			-0.092	0.362	1.946			-0.200	0.073	1.932			-0.198	0.014	1.662			-0.153	0.121	1.486			-0.155	0.150	1.476			0.047	0.057	1.968			0.102	-0.162	1.952
-0.076	-0.200	1.934			-0.080	-0.138	1.962			-0.085	0.194	1.926			-0.093	0.363	1.945			-0.202	0.072	1.932			-0.204	0.014	1.660			-0.163	0.120	1.483			-0.165	0.150	1.471			0.046	0.059	1.967			0.102	-0.160	1.951
-0.075	-0.198	1.934			-0.080	-0.136	1.962			-0.086	0.193	1.927			-0.095	0.364	1.944			-0.204	0.071	1.932			-0.208	0.015	1.658			-0.171	0.120	1.480			-0.174	0.150	1.467			0.045	0.061	1.966			0.102	-0.158	1.950
-0.075	-0.196	1.934			-0.080	-0.134	1.962			-0.086	0.192	1.929			-0.097	0.365	1.943			-0.206	0.070	1.931			-0.212	0.015	1.657			-0.180	0.119	1.477			-0.183	0.150	1.463			0.045	0.062	1.964			0.102	-0.157	1.950
-0.075	-0.195	1.935			-0.079	-0.133	1.961			-0.086	0.190	1.931			-0.098	0.365	1.942			-0.208	0.069	1.931			-0.215	0.016	1.656			-0.188	0.118	1.474			-0.192	0.150	1.460			0.044	0.064	1.963			0.103	-0.155	1.949
-0.075	-0.193	1.935			-0.079	-0.132	1.961			-0.086	0.189	1.933			-0.099	0.365	1.941			-0.210	0.068	1.931			-0.217	0.017	1.655			-0.196	0.117	1.472			-0.199	0.149	1.457			0.043	0.065	1.962			0.103	-0.154	1.949
-0.075	-0.192	1.935			-0.079	-0.130	1.961			-0.085	0.187	1.934			-0.100	0.365	1.939			-0.211	0.067	1.931			-0.220	0.017	1.654			-0.205	0.116	1.470			-0.207	0.148	1.454			0.043	0.067	1.961			0.103	-0.153	1.948
-0.075	-0.191	1.935			-0.079	-0.130	1.961			-0.085	0.186	1.936			-0.101	0.365	1.938			-0.212	0.066	1.930			-0.230	0.000	1.661			-0.213	0.115	1.469			-0.216	0.147	1.453			0.042	0.068	1.960			0.103	-0.151	1.948
-0.075	-0.190	1.935			-0.079	-0.129	1.960			-0.085	0.184	1.937			-0.101	0.365	1.936			-0.212	0.065	1.928			-0.233	-0.000	1.660			-0.222	0.114	1.468			-0.225	0.146	1.452			0.042	0.069	1.959			0.103	-0.150	1.947
-0.074	-0.190	1.935			-0.079	-0.128	1.960			-0.085	0.183	1.938			-0.102	0.364	1.935			-0.212	0.065	1.927			-0.236	-0.000	1.659			-0.231	0.113	1.468			-0.237	0.144	1.452			0.042	0.070	1.958			0.103	-0.149	1.947
-0.074	-0.189	1.935			-0.079	-0.128	1.960			-0.085	0.182	1.939			-0.102	0.363	1.933			-0.212	0.064	1.926			-0.238	-0.000	1.658			-0.242	0.112	1.468			-0.249	0.143	1.453			0.041	0.071	1.958			0.103	-0.149	1.946
-0.074	-0.189	1.935			-0.078	-0.128	1.959			-0.084	0.181	1.940			-0.102	0.362	1.931			-0.212	0.064	1.925			-0.241	-0.001	1.657			-0.255	0.112	1.468			-0.264	0.144	1.455			0.041	0.071	1.957			0.103	-0.148	1.946
-0.074	-0.189	1.934			-0.078	-0.128	1.959			-0.084	0.180	1.940			-0.102	0.361	1.930			-0.212	0.063	1.924			-0.246	-0.001	1.658			-0.267	0.112	1.470			-0.278	0.144	1.457			0.041	0.072	1.956			0.104	-0.148	1.945
-0.074	-0.189	1.934			-0.078	-0.128	1.959			-0.084	0.179	1.941			-0.101	0.360	1.928			-0.212	0.063	1.923			-0.252	-0.007	1.668			-0.281	0.112	1.471			-0.295	0.143	1.459			0.040	0.073	1.956			0.104	-0.147	1.945
-0.074	-0.189	1.934			-0.078	-0.128	1.959			-0.083	0.178	1.941			-0.101	0.359	1.926			-0.212	0.063	1.922			-0.258	-0.007	1.669			-0.294	0.112	1.473			-0.310	0.143	1.461			0.040	0.074	1.955			0.104	-0.147	1.945
-0.073	-0.189	1.933			-0.078	-0.128	1.958			-0.083	0.177	1.942			-0.101	0.358	1.925			-0.212	0.062	1.921			-0.264	-0.008	1.668			-0.307	0.112	1.475			-0.324	0.143	1.462			0.040	0.074	1.954			0.104	-0.147	1.944
-0.073	-0.189	1.933			-0.078	-0.128	1.958			-0.083	0.176	1.942			-0.100	0.356	1.923			-0.212	0.062	1.920			-0.269	-0.008	1.668			-0.320	0.112	1.476			-0.339	0.142	1.464			0.040	0.075	1.954			0.104	-0.147	1.944
-0.073	-0.189	1.932			-0.078	-0.129	1.958			-0.082	0.176	1.943			-0.100	0.355	1.922			-0.212	0.062	1.919			-0.275	-0.008	1.668			-0.332	0.111	1.478			-0.352	0.142	1.467			0.040	0.075	1.953			0.104	-0.147	1.943
-0.073	-0.189	1.932			-0.078	-0.129	1.958			-0.082	0.175	1.943			-0.099	0.354	1.921			-0.212	0.062	1.918			-0.280	-0.008	1.668			-0.342	0.111	1.481			-0.364	0.142	1.468			0.040	0.075	1.953			0.105	-0.147	1.943
-0.073	-0.189	1.932			-0.078	-0.129	1.958			-0.082	0.174	1.943			-0.099	0.353	1.919			-0.212	0.061	1.917			-0.285	-0.007	1.668			-0.352	0.110	1.483			-0.375	0.142	1.470			0.040	0.076	1.952			0.105	-0.148	1.942
-0.073	-0.190	1.931			-0.077	-0.130	1.957			-0.081	0.173	1.943			-0.099	0.352	1.918			-0.212	0.061	1.917			-0.290	-0.007	1.668			-0.361	0.110	1.485			-0.384	0.142	1.472			0.040	0.076	1.952			0.105	-0.148	1.942
-0.072	-0.190	1.931			-0.077	-0.130	1.957			-0.081	0.173	1.943			-0.098	0.351	1.917			-0.212	0.061	1.916			-0.295	-0.007	1.672			-0.369	0.109	1.487			-0.392	0.141	1.473			0.040	0.076	1.952			0.105	-0.148	1.941
-0.072	-0.190	1.930			-0.077	-0.130	1.957			-0.081	0.172	1.944			-0.098	0.350	1.916			-0.212	0.061	1.916			-0.295	-0.012	1.698			-0.376	0.105	1.495			-0.400	0.140	1.475			0.040	0.076	1.951			0.105	-0.149	1.941
-0.072	-0.190	1.930			-0.077	-0.131	1.957			-0.080	0.171	1.944			-0.097	0.349	1.915			-0.212	0.061	1.915			-0.296	-0.015	1.710			-0.382	0.102	1.501			-0.407	0.139	1.477			0.040	0.076	1.951			0.106	-0.149	1.940
-0.072	-0.190	1.929			-0.077	-0.131	1.957			-0.080	0.171	1.944			-0.097	0.348	1.914			-0.213	0.061	1.915			-0.298	-0.016	1.715			-0.388	0.100	1.504			-0.414	0.138	1.479			0.040	0.076	1.951			0.106	-0.150	1.940
-0.072	-0.191	1.929			-0.077	-0.132	1.957			-0.080	0.170	1.944			-0.097	0.347	1.913			-0.213	0.061	1.915			-0.300	-0.016	1.719			-0.393	0.099	1.507			-0.420	0.137	1.482			0.040	0.076	1.951			0.106	-0.150	1.939
-0.072	-0.191	1.929			-0.077	-0.132	1.957			-0.080	0.170	1.944			-0.096	0.347	1.913			-0.213	0.060	1.914			-0.302	-0.017	1.723			-0.399	0.098	1.510			-0.427	0.136	1.485			0.040	0.076	1.950			0.106	-0.150	1.939
-0.072	-0.191	1.928			-0.077	-0.132	1.956			-0.079	0.169	1.945			-0.096	0.346	1.912			-0.213	0.060	1.914			-0.304	-0.017	1.726			-0.405	0.097	1.513			-0.433	0.135	1.489			0.041	0.076	1.950			0.106	-0.151	1.938
-0.072	-0.192	1.928			-0.077	-0.133	1.956			-0.079	0.169	1.945			-0.096	0.345	1.912			-0.213	0.060	1.914			-0.314	-0.011	1.718			-0.411	0.096	1.516			-0.440	0.134	1.494			0.041	0.076	1.950			0.106	-0.151	1.938
-0.071	-0.192	1.927			-0.077	-0.133	1.956			-0.079	0.168	1.946			-0.096	0.344	1.911			-0.213	0.060	1.914			-0.316	-0.012	1.724			-0.416	0.095	1.520			-0.446	0.133	1.498			0.041	0.075	1.950			0.106	-0.151	1.938
-0.071	-0.192	1.927			-0.077	-0.134	1.957			-0.078	0.167	1.946			-0.096	0.344	1.911			-0.213	0.060	1.914			-0.317	-0.014	1.729			-0.422	0.093	1.526			-0.455	0.131	1.506			0.041	0.075	1.950			0.106	-0.152	1.937
-0.071	-0.192	1.927			-0.076	-0.134	1.957			-0.078	0.167	1.947			-0.095	0.343	1.910			-0.214	0.060	1.914			-0.319	-0.015	1.733			-0.428	0.092	1.529			-0.463	0.131	1.512			0.042	0.075	1.950			0.106	-0.152	1.937
-0.071	-0.193	1.927			-0.076	-0.135	1.957			-0.078	0.166	1.948			-0.095	0.342	1.910			-0.214	0.059	1.915			-0.320	-0.016	1.737			-0.434	0.091	1.535			-0.480	0.136	1.522			0.042	0.075	1.951			0.107	-0.152	1.937
-0.071	-0.193	1.926			-0.076	-0.135	1.957			-0.077	0.166	1.948			-0.095	0.342	1.910			-0.214	0.059	1.915			-0.321	-0.016	1.743			-0.440	0.090	1.543			-0.489	0.137	1.528			0.042	0.074	1.951			0.107	-0.153	1.937
-0.071	-0.193	1.926			-0.076	-0.136	1.958			-0.077	0.165	1.949			-0.095	0.341	1.911			-0.214	0.059	1.916			-0.322	-0.018	1.747			-0.446	0.088	1.550			-0.497	0.136	1.534			0.042	0.074	1.951			0.107	-0.153	1.937
-0.071	-0.193	1.926			-0.076	-0.136	1.958			-0.077	0.165	1.950			-0.096	0.340	1.911			-0.214	0.059	1.917			-0.324	-0.020	1.750			-0.453	0.087	1.558			-0.505	0.135	1.542			0.043	0.074	1.952			0.107	-0.153	1.937
-0.071	-0.193	1.926			-0.076	-0.137	1.958			-0.077	0.164	1.951			-0.096	0.339	1.912			-0.214	0.058	1.917			-0.325	-0.021	1.753			-0.461	0.085	1.568			-0.513	0.133	1.550			0.043	0.073	1.952			0.107	-0.153	1.937
-0.071	-0.194	1.926			-0.076	-0.138	1.959			-0.077	0.164	1.952			-0.096	0.339	1.913			-0.215	0.058	1.919			-0.327	-0.023	1.756			-0.469	0.081	1.580			-0.521	0.129	1.561			0.043	0.073	1.953			0.107	-0.154	1.937
-0.071	-0.194	1.926			-0.076	-0.138	1.960			-0.077	0.163	1.953			-0.096	0.338	1.914			-0.215	0.057	1.920			-0.330	-0.027	1.760			-0.475	0.075	1.594			-0.529	0.124	1.571			0.043	0.073	1.953			0.107	-0.154	1.937
-0.070	-0.194	1.926			-0.075	-0.139	1.961			-0.077	0.163	1.954			-0.097	0.337	1.914			-0.216	0.057	1.921			-0.332	-0.029	1.765			-0.480	0.069	1.607			-0.537	0.119	1.583			0.043	0.072	1.954			0.107	-0.154	1.938
-0.070	-0.195	1.926			-0.075	-0.140	1.961			-0.077	0.162	1.956			-0.097	0.337	1.916			-0.216	0.056	1.923			-0.337	-0.034	1.770			-0.486	0.064	1.618			-0.544	0.114	1.593			0.043	0.072	1.955			0.107	-0.154	1.938
-0.070	-0.195	1.926			-0.075	-0.141	1.962			-0.077	0.161	1.957			-0.098	0.336	1.917			-0.217	0.055	1.925			-0.340	-0.037	1.774			-0.489	0.058	1.630			-0.549	0.109	1.602			0.043	0.072	1.956			0.107	-0.154	1.939
-0.070	-0.195	1.926			-0.075	-0.141	1.963			-0.077	0.160	1.959			-0.099	0.336	1.918			-0.218	0.054	1.927			-0.342	-0.040	1.778			-0.492	0.053	1.640			-0.553	0.104	1.610			0.043	0.071	1.957			0.107	-0.155	1.939
-0.070	-0.196	1.926			-0.075	-0.142	1.964			-0.078	0.160	1.961			-0.101	0.335	1.920			-0.220	0.053	1.930			-0.344	-0.041	1.784			-0.495	0.049	1.648			-0.558	0.101	1.617			0.043	0.071	1.958			0.107	-0.155	1.940
-0.070	-0.196	1.926			-0.075	-0.143	1.965			-0.078	0.159	1.963			-0.103	0.335	1.922			-0.221	0.052	1.933			-0.346	-0.042	1.788			-0.496	0.045	1.656			-0.561	0.098	1.623			0.043	0.071	1.958			0.107	-0.155	1.940
-0.070	-0.197	1.926			-0.075	-0.144	1.966			-0.079	0.158	1.965			-0.105	0.334	1.925			-0.222	0.050	1.936			-0.348	-0.043	1.792			-0.497	0.042	1.664			-0.564	0.096	1.628			0.043	0.071	1.959			0.107	-0.155	1.941
-0.070	-0.197	1.927			-0.075	-0.144	1.967			-0.079	0.157	1.967			-0.106	0.334	1.927			-0.223	0.048	1.939			-0.349	-0.043	1.796			-0.498	0.039	1.670			-0.566	0.093	1.633			0.043	0.070	1.960			0.108	-0.155	1.942
-0.070	-0.198	1.927			-0.075	-0.145	1.968			-0.080	0.156	1.968			-0.108	0.334	1.930			-0.223	0.046	1.941			-0.351	-0.044	1.799			-0.499	0.037	1.675			-0.569	0.091	1.637			0.043	0.070	1.961			0.108	-0.155	1.942
-0.070	-0.198	1.927			-0.074	-0.146	1.969			-0.080	0.156	1.970			-0.109	0.334	1.932			-0.224	0.045	1.944			-0.352	-0.045	1.802			-0.500	0.035	1.679			-0.570	0.090	1.641			0.043	0.070	1.963			0.108	-0.155	1.943
-0.070	-0.199	1.928			-0.074	-0.147	1.971			-0.080	0.155	1.972			-0.110	0.334	1.934			-0.224	0.044	1.946			-0.353	-0.046	1.804			-0.501	0.034	1.684			-0.572	0.088	1.645			0.043	0.070	1.964			0.108	-0.155	1.943
-0.070	-0.199	1.928			-0.074	-0.147	1.972			-0.081	0.155	1.973			-0.111	0.334	1.935			-0.225	0.043	1.948			-0.354	-0.047	1.806			-0.501	0.033	1.688			-0.573	0.087	1.648			0.043	0.069	1.965			0.108	-0.155	1.944
-0.070	-0.200	1.929			-0.074	-0.148	1.973			-0.081	0.155	1.975			-0.112	0.334	1.936			-0.225	0.043	1.950			-0.355	-0.047	1.808			-0.502	0.032	1.691			-0.574	0.086	1.651			0.043	0.069	1.966			0.108	-0.155	1.944
-0.070	-0.200	1.929			-0.074	-0.148	1.974			-0.081	0.154	1.976			-0.112	0.333	1.938			-0.226	0.042	1.951			-0.356	-0.048	1.810			-0.502	0.031	1.695			-0.574	0.085	1.654			0.043	0.069	1.967			0.108	-0.155	1.945
-0.070	-0.200	1.930			-0.074	-0.149	1.975			-0.081	0.154	1.977			-0.113	0.333	1.939			-0.226	0.042	1.953			-0.357	-0.049	1.812			-0.502	0.030	1.698			-0.575	0.084	1.657			0.043	0.069	1.968			0.109	-0.155	1.946
-0.070	-0.201	1.930			-0.074	-0.149	1.975			-0.081	0.154	1.978			-0.113	0.333	1.940			-0.226	0.041	1.954			-0.357	-0.049	1.813			-0.503	0.030	1.700			-0.576	0.085	1.660			0.043	0.068	1.969			0.109	-0.155	1.946
-0.070	-0.201	1.931			-0.074	-0.149	1.976			-0.082	0.153	1.980			-0.114	0.333	1.941			-0.227	0.041	1.955			-0.358	-0.050	1.815			-0.503	0.031	1.703			-0.576	0.086	1.663			0.043	0.068	1.970			0.109	-0.155	1.947
-0.070	-0.201	1.931			-0.075	-0.150	1.977			-0.082	0.153	1.981			-0.114	0.333	1.941			-0.227	0.041	1.956			-0.359	-0.051	1.816			-0.504	0.033	1.704			-0.576	0.087	1.667			0.042	0.068	1.971			0.109	-0.155	1.948
-0.070	-0.202	1.932			-0.075	-0.150	1.978			-0.082	0.153	1.982			-0.115	0.333	1.942			-0.227	0.040	1.957			-0.360	-0.052	1.817			-0.505	0.035	1.706			-0.575	0.089	1.671			0.042	0.068	1.972			0.109	-0.155	1.948
-0.070	-0.202	1.932			-0.075	-0.151	1.979			-0.083	0.153	1.983			-0.115	0.333	1.943			-0.227	0.040	1.958			-0.361	-0.053	1.819			-0.505	0.036	1.708			-0.574	0.091	1.674			0.042	0.068	1.974			0.109	-0.155	1.949
-0.071	-0.202	1.933			-0.075	-0.151	1.979			-0.083	0.153	1.984			-0.116	0.333	1.944			-0.228	0.039	1.959			-0.361	-0.053	1.820			-0.504	0.038	1.710			-0.573	0.093	1.678			0.041	0.068	1.975			0.109	-0.155	1.949
-0.071	-0.203	1.933			-0.075	-0.151	1.980			-0.084	0.153	1.985			-0.116	0.333	1.946			-0.228	0.039	1.960			-0.362	-0.054	1.821			-0.505	0.040	1.712			-0.572	0.094	1.680			0.041	0.068	1.976			0.109	-0.155	1.950
-0.071	-0.203	1.934			-0.075	-0.152	1.981			-0.084	0.153	1.986			-0.116	0.334	1.947			-0.228	0.039	1.961			-0.362	-0.055	1.822			-0.505	0.042	1.713			-0.572	0.096	1.683			0.041	0.068	1.977			0.109	-0.155	1.951
-0.071	-0.203	1.934			-0.075	-0.152	1.981			-0.084	0.153	1.987			-0.117	0.334	1.949			-0.228	0.038	1.961			-0.363	-0.055	1.823			-0.505	0.044	1.714			-0.571	0.097	1.685			0.040	0.067	1.978			0.109	-0.155	1.951
-0.071	-0.204	1.935			-0.075	-0.152	1.982			-0.085	0.153	1.988			-0.117	0.334	1.950			-0.228	0.038	1.962			-0.363	-0.052	1.824			-0.505	0.047	1.714			-0.570	0.100	1.687			0.040	0.067	1.979			0.109	-0.155	1.952
-0.071	-0.204	1.935			-0.075	-0.152	1.982			-0.085	0.153	1.989			-0.117	0.335	1.951			-0.229	0.038	1.963			-0.363	-0.047	1.824			-0.505	0.051	1.714			-0.569	0.103	1.687			0.040	0.067	1.979			0.110	-0.155	1.953
-0.071	-0.204	1.936			-0.075	-0.153	1.983			-0.085	0.153	1.990			-0.117	0.335	1.952			-0.229	0.037	1.963			-0.364	-0.045	1.824			-0.505	0.054	1.713			-0.567	0.107	1.686			0.040	0.067	1.980			0.110	-0.155	1.953
-0.071	-0.205	1.936			-0.075	-0.153	1.983			-0.086	0.153	1.990			-0.118	0.335	1.953			-0.229	0.037	1.964			-0.364	-0.044	1.823			-0.504	0.058	1.710			-0.565	0.111	1.684			0.039	0.067	1.981			0.110	-0.156	1.954
-0.071	-0.205	1.936			-0.076	-0.153	1.984			-0.086	0.153	1.991			-0.118	0.335	1.954			-0.229	0.037	1.964			-0.364	-0.042	1.822			-0.512	0.078	1.694			-0.564	0.116	1.682			0.039	0.067	1.981			0.110	-0.156	1.954
-0.071	-0.205	1.937			-0.076	-0.153	1.984			-0.086	0.153	1.991			-0.118	0.335	1.955			-0.229	0.037	1.964			-0.365	-0.041	1.821			-0.509	0.079	1.692			-0.562	0.120	1.679			0.039	0.067	1.982			0.110	-0.156	1.955
-0.071	-0.205	1.937			-0.076	-0.153	1.985			-0.086	0.154	1.992			-0.118	0.335	1.956			-0.229	0.037	1.965			-0.365	-0.039	1.819			-0.507	0.081	1.690			-0.561	0.123	1.677			0.039	0.067	1.982			0.110	-0.156	1.955
-0.071	-0.205	1.937			-0.076	-0.154	1.985			-0.087	0.154	1.993			-0.118	0.335	1.956			-0.229	0.037	1.965			-0.365	-0.037	1.818			-0.506	0.082	1.688			-0.560	0.125	1.674			0.038	0.067	1.983			0.110	-0.156	1.956
-0.072	-0.205	1.937			-0.076	-0.154	1.985			-0.087	0.154	1.993			-0.118	0.335	1.957			-0.229	0.037	1.965			-0.364	-0.036	1.816			-0.504	0.083	1.687			-0.559	0.126	1.672			0.038	0.067	1.983			0.110	-0.156	1.956
-0.072	-0.206	1.938			-0.076	-0.154	1.986			-0.087	0.154	1.993			-0.119	0.336	1.957			-0.230	0.037	1.964			-0.364	-0.036	1.814			-0.503	0.083	1.685			-0.557	0.127	1.669			0.038	0.067	1.984			0.110	-0.156	1.957
-0.072	-0.206	1.938			-0.076	-0.154	1.986			-0.087	0.154	1.994			-0.119	0.336	1.957			-0.230	0.037	1.964			-0.363	-0.035	1.812			-0.502	0.083	1.684			-0.557	0.128	1.667			0.038	0.067	1.984			0.110	-0.155	1.957
-0.072	-0.206	1.938			-0.076	-0.154	1.986			-0.087	0.154	1.994			-0.119	0.336	1.958			-0.230	0.037	1.963			-0.362	-0.036	1.810			-0.500	0.082	1.682			-0.556	0.128	1.665			0.038	0.067	1.985			0.110	-0.155	1.958
-0.072	-0.206	1.938			-0.076	-0.154	1.986			-0.087	0.154	1.994			-0.119	0.336	1.958			-0.230	0.037	1.963			-0.361	-0.036	1.809			-0.499	0.081	1.681			-0.555	0.127	1.663			0.038	0.067	1.985			0.110	-0.155	1.958
-0.072	-0.206	1.938			-0.076	-0.154	1.987			-0.088	0.154	1.994			-0.119	0.336	1.958			-0.230	0.037	1.962			-0.360	-0.037	1.807			-0.498	0.079	1.679			-0.555	0.125	1.661			0.037	0.067	1.985			0.110	-0.155	1.958
-0.072	-0.206	1.938			-0.076	-0.154	1.987			-0.088	0.154	1.995			-0.119	0.336	1.958			-0.230	0.037	1.961			-0.360	-0.038	1.805			-0.497	0.077	1.678			-0.554	0.123	1.658			0.037	0.067	1.985			0.110	-0.155	1.959
-0.072	-0.206	1.938			-0.076	-0.154	1.987			-0.088	0.154	1.995			-0.119	0.336	1.959			-0.230	0.037	1.960			-0.359	-0.039	1.804			-0.496	0.075	1.676			-0.554	0.121	1.656			0.037	0.067	1.986			0.110	-0.155	1.959
-0.072	-0.206	1.939			-0.077	-0.154	1.987			-0.088	0.155	1.995			-0.119	0.336	1.959			-0.230	0.037	1.959			-0.359	-0.040	1.802			-0.496	0.073	1.675			-0.554	0.119	1.654			0.037	0.067	1.986			0.110	-0.155	1.959
-0.072	-0.206	1.939			-0.077	-0.154	1.987			-0.089	0.155	1.994			-0.119	0.336	1.959			-0.230	0.037	1.958			-0.360	-0.041	1.801			-0.495	0.070	1.673			-0.554	0.117	1.652			0.037	0.067	1.986			0.110	-0.155	1.960
-0.072	-0.206	1.939			-0.077	-0.154	1.987			-0.089	0.155	1.994			-0.120	0.336	1.959			-0.231	0.037	1.957			-0.360	-0.042	1.800			-0.494	0.068	1.672			-0.554	0.115	1.650			0.037	0.067	1.986			0.110	-0.155	1.960
-0.072	-0.206	1.939			-0.077	-0.154	1.987			-0.089	0.155	1.994			-0.120	0.336	1.959			-0.231	0.037	1.956			-0.360	-0.043	1.799			-0.494	0.067	1.671			-0.554	0.113	1.648			0.036	0.067	1.986			0.110	-0.155	1.960
-0.072	-0.206	1.939			-0.077	-0.154	1.987			-0.089	0.155	1.994			-0.120	0.336	1.959			-0.231	0.036	1.955			-0.360	-0.044	1.798			-0.494	0.065	1.670			-0.554	0.112	1.646			0.036	0.067	1.987			0.110	-0.155	1.961
-0.072	-0.206	1.939			-0.077	-0.154	1.987			-0.090	0.155	1.994			-0.120	0.336	1.959			-0.231	0.036	1.954			-0.360	-0.045	1.796			-0.493	0.064	1.669			-0.554	0.111	1.645			0.036	0.067	1.987			0.110	-0.155	1.961
-0.072	-0.206	1.939			-0.077	-0.154	1.987			-0.090	0.155	1.993			-0.120	0.336	1.959			-0.231	0.036	1.953			-0.361	-0.045	1.794			-0.493	0.064	1.667			-0.553	0.111	1.644			0.036	0.067	1.987			0.110	-0.155	1.961
-0.072	-0.206	1.939			-0.078	-0.154	1.987			-0.090	0.155	1.993			-0.120	0.336	1.959			-0.231	0.036	1.952			-0.361	-0.044	1.791			-0.493	0.064	1.665			-0.542	0.106	1.637			0.035	0.067	1.987			0.110	-0.155	1.961
-0.072	-0.206	1.938			-0.078	-0.154	1.986			-0.090	0.156	1.993			-0.121	0.336	1.959			-0.232	0.036	1.951			-0.362	-0.042	1.788			-0.498	0.073	1.654			-0.540	0.107	1.635			0.035	0.067	1.987			0.110	-0.155	1.962
-0.072	-0.206	1.938			-0.078	-0.154	1.986			-0.091	0.156	1.992			-0.121	0.336	1.959			-0.232	0.036	1.951			-0.362	-0.042	1.787			-0.501	0.079	1.647			-0.538	0.108	1.633			0.035	0.067	1.987			0.110	-0.155	1.962
-0.072	-0.206	1.938			-0.078	-0.153	1.986			-0.091	0.156	1.992			-0.121	0.336	1.959			-0.232	0.036	1.950			-0.362	-0.042	1.786			-0.502	0.083	1.643			-0.537	0.110	1.631			0.035	0.067	1.987			0.110	-0.155	1.962
-0.072	-0.206	1.938			-0.078	-0.153	1.985			-0.091	0.156	1.992			-0.121	0.335	1.958			-0.232	0.036	1.950			-0.361	-0.043	1.785			-0.502	0.084	1.640			-0.536	0.111	1.628			0.035	0.067	1.986			0.110	-0.155	1.962
-0.071	-0.206	1.938			-0.078	-0.153	1.985			-0.091	0.156	1.992			-0.121	0.335	1.958			-0.232	0.036	1.949			-0.361	-0.043	1.784			-0.501	0.086	1.638			-0.534	0.113	1.627			0.035	0.067	1.986			0.110	-0.155	1.962
-0.071	-0.206	1.937			-0.078	-0.153	1.985			-0.091	0.156	1.991			-0.121	0.335	1.958			-0.232	0.036	1.949			-0.360	-0.043	1.783			-0.501	0.088	1.636			-0.533	0.115	1.625			0.034	0.067	1.986			0.109	-0.155	1.962
-0.071	-0.206	1.937			-0.078	-0.153	1.984			-0.091	0.156	1.991			-0.121	0.335	1.957			-0.232	0.036	1.948			-0.360	-0.044	1.782			-0.498	0.089	1.634			-0.531	0.116	1.624			0.034	0.067	1.986			0.109	-0.155	1.962
-0.071	-0.206	1.937			-0.078	-0.153	1.984			-0.091	0.156	1.991			-0.120	0.335	1.957			-0.232	0.036	1.948			-0.359	-0.044	1.782			-0.497	0.090	1.632			-0.530	0.118	1.622			0.034	0.067	1.986			0.110	-0.155	1.963
-0.071	-0.206	1.936			-0.078	-0.153	1.984			-0.091	0.156	1.991			-0.120	0.335	1.957			-0.232	0.036	1.947			-0.358	-0.045	1.781			-0.495	0.090	1.630			-0.529	0.119	1.621			0.034	0.066	1.986			0.110	-0.155	1.963
-0.071	-0.206	1.936			-0.078	-0.153	1.983			-0.092	0.156	1.990			-0.120	0.335	1.957			-0.232	0.036	1.947			-0.357	-0.045	1.781			-0.493	0.091	1.629			-0.527	0.120	1.620			0.034	0.066	1.985			0.110	-0.155	1.963
-0.071	-0.206	1.935			-0.078	-0.153	1.983			-0.092	0.156	1.990			-0.120	0.335	1.956			-0.232	0.036	1.947			-0.357	-0.046	1.780			-0.492	0.092	1.628			-0.526	0.122	1.619			0.034	0.066	1.985			0.110	-0.155	1.963
-0.071	-0.206	1.935			-0.078	-0.153	1.983			-0.092	0.156	1.990			-0.119	0.335	1.956			-0.232	0.036	1.946			-0.356	-0.046	1.780			-0.491	0.092	1.627			-0.525	0.124	1.619			0.034	0.066	1.985			0.110	-0.156	1.963
-0.070	-0.206	1.935			-0.078	-0.153	1.982			-0.092	0.157	1.990			-0.119	0.335	1.956			-0.232	0.036	1.946			-0.355	-0.046	1.780			-0.490	0.093	1.626			-0.524	0.126	1.619			0.034	0.066	1.985			0.110	-0.156	1.963
-0.070	-0.206	1.934			-0.078	-0.153	1.982			-0.092	0.157	1.989			-0.119	0.335	1.956			-0.232	0.036	1.946			-0.354	-0.048	1.780			-0.488	0.094	1.626			-0.521	0.127	1.618			0.034	0.065	1.984			0.110	-0.156	1.963
-0.070	-0.206	1.934			-0.078	-0.153	1.982			-0.092	0.157	1.989			-0.118	0.335	1.956			-0.231	0.036	1.946			-0.352	-0.049	1.781			-0.486	0.094	1.625			-0.519	0.128	1.618			0.035	0.065	1.984			0.110	-0.157	1.963
-0.070	-0.206	1.934			-0.078	-0.153	1.981			-0.092	0.157	1.989			-0.118	0.335	1.956			-0.231	0.036	1.946			-0.350	-0.051	1.782			-0.485	0.094	1.626			-0.517	0.129	1.618			0.035	0.065	1.984			0.110	-0.157	1.963
-0.070	-0.206	1.933			-0.078	-0.153	1.981			-0.091	0.157	1.989			-0.118	0.335	1.956			-0.231	0.036	1.945			-0.348	-0.052	1.783			-0.482	0.095	1.626			-0.514	0.130	1.618			0.035	0.065	1.984			0.110	-0.158	1.963
-0.070	-0.206	1.933			-0.077	-0.153	1.981			-0.091	0.157	1.989			-0.117	0.335	1.956			-0.231	0.037	1.945			-0.347	-0.054	1.784			-0.479	0.095	1.627			-0.511	0.131	1.619			0.035	0.064	1.983			0.110	-0.158	1.963
-0.069	-0.206	1.933			-0.077	-0.153	1.980			-0.091	0.157	1.989			-0.117	0.335	1.956			-0.230	0.037	1.945			-0.345	-0.055	1.785			-0.476	0.096	1.629			-0.507	0.133	1.621			0.035	0.064	1.983			0.110	-0.159	1.963
-0.069	-0.206	1.933			-0.077	-0.153	1.980			-0.091	0.157	1.988			-0.116	0.335	1.956			-0.230	0.037	1.945			-0.343	-0.060	1.790			-0.466	0.095	1.633			-0.494	0.134	1.624			0.036	0.064	1.983			0.110	-0.159	1.963
-0.069	-0.206	1.932			-0.077	-0.153	1.980			-0.091	0.157	1.988			-0.116	0.335	1.956			-0.230	0.037	1.946			-0.341	-0.063	1.793			-0.458	0.095	1.636			-0.486	0.136	1.627			0.036	0.064	1.983			0.110	-0.159	1.963
-0.069	-0.206	1.932			-0.077	-0.153	1.980			-0.091	0.157	1.988			-0.115	0.335	1.956			-0.229	0.037	1.946			-0.338	-0.067	1.797			-0.449	0.095	1.639			-0.474	0.136	1.630			0.036	0.063	1.983			0.110	-0.160	1.963
-0.069	-0.206	1.932			-0.077	-0.153	1.979			-0.091	0.157	1.988			-0.114	0.335	1.957			-0.229	0.037	1.946			-0.337	-0.070	1.799			-0.441	0.096	1.642			-0.464	0.137	1.633			0.036	0.063	1.983			0.110	-0.160	1.963
-0.069	-0.206	1.932			-0.077	-0.153	1.979			-0.091	0.157	1.988			-0.114	0.335	1.957			-0.229	0.037	1.946			-0.335	-0.073	1.801			-0.430	0.095	1.645			-0.454	0.138	1.636			0.036	0.063	1.982			0.111	-0.160	1.963
-0.069	-0.207	1.932			-0.077	-0.153	1.979			-0.090	0.157	1.988			-0.113	0.335	1.957			-0.228	0.037	1.947			-0.334	-0.075	1.802			-0.422	0.095	1.648			-0.445	0.138	1.639			0.036	0.063	1.982			0.111	-0.161	1.963
-0.069	-0.207	1.931			-0.076	-0.153	1.979			-0.090	0.157	1.988			-0.112	0.335	1.957			-0.228	0.037	1.948			-0.333	-0.077	1.804			-0.415	0.094	1.651			-0.438	0.139	1.641			0.037	0.063	1.982			0.111	-0.161	1.963
-0.069	-0.207	1.931			-0.076	-0.154	1.979			-0.090	0.157	1.988			-0.111	0.335	1.957			-0.228	0.037	1.949			-0.330	-0.082	1.807			-0.408	0.094	1.654			-0.430	0.139	1.644			0.037	0.062	1.982			0.111	-0.161	1.963
-0.068	-0.207	1.931			-0.076	-0.154	1.979			-0.090	0.158	1.988			-0.110	0.335	1.957			-0.227	0.037	1.950			-0.327	-0.087	1.810			-0.401	0.093	1.657			-0.423	0.140	1.646			0.037	0.062	1.982			0.111	-0.161	1.963
-0.068	-0.207	1.931			-0.076	-0.154	1.979			-0.089	0.158	1.988			-0.109	0.336	1.958			-0.227	0.037	1.951			-0.325	-0.091	1.813			-0.395	0.093	1.660			-0.416	0.140	1.649			0.037	0.062	1.982			0.111	-0.162	1.963
-0.068	-0.207	1.931			-0.076	-0.154	1.978			-0.089	0.158	1.988			-0.108	0.336	1.958			-0.226	0.037	1.952			-0.324	-0.093	1.815			-0.389	0.092	1.663			-0.408	0.141	1.652			0.037	0.062	1.982			0.111	-0.162	1.963
-0.068	-0.207	1.931			-0.076	-0.154	1.978			-0.088	0.158	1.988			-0.107	0.336	1.958			-0.226	0.037	1.953			-0.322	-0.097	1.817			-0.381	0.091	1.668			-0.399	0.141	1.656			0.037	0.062	1.982			0.111	-0.162	1.963
-0.068	-0.207	1.931			-0.075	-0.154	1.978			-0.088	0.158	1.988			-0.107	0.336	1.958			-0.225	0.038	1.954			-0.321	-0.100	1.818			-0.374	0.091	1.672			-0.390	0.141	1.660			0.038	0.062	1.982			0.111	-0.162	1.963
-0.068	-0.207	1.931			-0.075	-0.154	1.978			-0.087	0.158	1.988			-0.106	0.337	1.958			-0.224	0.038	1.955			-0.316	-0.100	1.824			-0.366	0.092	1.676			-0.379	0.142	1.665			0.038	0.062	1.982			0.111	-0.162	1.963
-0.068	-0.207	1.931			-0.075	-0.154	1.978			-0.087	0.158	1.988			-0.105	0.337	1.959			-0.224	0.038	1.955			-0.312	-0.100	1.829			-0.356	0.092	1.681			-0.367	0.143	1.671			0.038	0.062	1.982			0.111	-0.163	1.963
-0.068	-0.207	1.931			-0.075	-0.154	1.978			-0.087	0.158	1.988			-0.105	0.337	1.959			-0.223	0.038	1.956			-0.309	-0.100	1.831			-0.345	0.092	1.686			-0.352	0.145	1.677			0.038	0.062	1.982			0.111	-0.163	1.963
-0.068	-0.207	1.931			-0.075	-0.154	1.978			-0.086	0.159	1.988			-0.104	0.337	1.959			-0.223	0.039	1.957			-0.306	-0.100	1.834			-0.329	0.089	1.695			-0.335	0.147	1.683			0.038	0.062	1.982			0.111	-0.163	1.963
-0.068	-0.207	1.931			-0.074	-0.154	1.978			-0.086	0.159	1.988			-0.104	0.337	1.959			-0.222	0.039	1.958			-0.304	-0.100	1.836			-0.316	0.087	1.702			-0.318	0.148	1.690			0.038	0.062	1.982			0.111	-0.163	1.963
-0.068	-0.207	1.931			-0.074	-0.154	1.978			-0.085	0.159	1.988			-0.103	0.337	1.959			-0.222	0.039	1.959			-0.301	-0.099	1.836			-0.299	0.083	1.710			-0.300	0.147	1.697			0.038	0.062	1.982			0.111	-0.163	1.963
-0.067	-0.207	1.931			-0.074	-0.154	1.978			-0.085	0.159	1.988			-0.102	0.337	1.959			-0.221	0.039	1.960			-0.299	-0.098	1.837			-0.288	0.079	1.717			-0.286	0.147	1.703			0.039	0.061	1.982			0.111	-0.163	1.963
-0.067	-0.207	1.931			-0.074	-0.154	1.978			-0.084	0.159	1.988			-0.102	0.337	1.959			-0.221	0.040	1.961			-0.296	-0.098	1.839			-0.276	0.076	1.724			-0.273	0.147	1.708			0.039	0.061	1.982			0.111	-0.163	1.963
-0.067	-0.207	1.931			-0.074	-0.154	1.978			-0.084	0.159	1.988			-0.101	0.337	1.959			-0.219	0.040	1.962			-0.293	-0.098	1.841			-0.266	0.073	1.729			-0.263	0.146	1.713			0.039	0.061	1.982			0.112	-0.163	1.963
-0.067	-0.208	1.931			-0.073	-0.154	1.978			-0.083	0.159	1.988			-0.100	0.337	1.959			-0.218	0.040	1.963			-0.289	-0.098	1.842			-0.255	0.072	1.734			-0.252	0.146	1.718			0.039	0.061	1.982			0.112	-0.163	1.963
-0.067	-0.208	1.931			-0.073	-0.154	1.979			-0.083	0.159	1.988			-0.098	0.338	1.961			-0.217	0.040	1.965			-0.274	-0.087	1.833			-0.236	0.079	1.734			-0.240	0.146	1.722			0.039	0.061	1.982			0.112	-0.163	1.963
-0.067	-0.208	1.931			-0.073	-0.155	1.979			-0.082	0.159	1.989			-0.095	0.339	1.964			-0.215	0.040	1.966			-0.265	-0.080	1.829			-0.218	0.085	1.734			-0.223	0.145	1.726			0.040	0.061	1.983			0.112	-0.163	1.963
-0.067	-0.208	1.931			-0.073	-0.155	1.979			-0.081	0.159	1.990			-0.092	0.341	1.970			-0.213	0.041	1.967			-0.259	-0.080	1.828			-0.192	0.095	1.731			-0.199	0.143	1.727			0.040	0.061	1.983			0.112	-0.163	1.963
-0.067	-0.208	1.931			-0.072	-0.155	1.979			-0.080	0.160	1.990			-0.090	0.342	1.973			-0.214	0.042	1.970			-0.242	-0.085	1.835			-0.176	0.099	1.729			-0.179	0.141	1.725			0.041	0.060	1.984			0.112	-0.163	1.963
-0.067	-0.208	1.931			-0.072	-0.155	1.979			-0.079	0.160	1.991			-0.087	0.343	1.977			-0.214	0.042	1.972			-0.232	-0.079	1.826			-0.148	0.112	1.718			-0.149	0.152	1.713			0.042	0.059	1.985			0.112	-0.163	1.963
-0.067	-0.208	1.932			-0.072	-0.155	1.980			-0.074	0.156	1.995			-0.085	0.343	1.980			-0.214	0.043	1.973			-0.225	-0.076	1.820			-0.126	0.122	1.709			-0.124	0.160	1.704			0.043	0.058	1.987			0.112	-0.163	1.963
-0.067	-0.209	1.932			-0.071	-0.159	1.981			-0.055	0.128	2.009			-0.079	0.333	1.987			-0.213	0.043	1.975			-0.218	-0.074	1.816			-0.110	0.126	1.704			-0.100	0.167	1.695			0.045	0.056	1.989			0.112	-0.164	1.964
-0.066	-0.212	1.933			-0.069	-0.165	1.981			-0.045	0.096	2.008			-0.073	0.312	1.994			-0.209	0.042	1.975			-0.178	-0.049	1.790			-0.081	0.141	1.690			-0.077	0.175	1.686			0.048	0.053	1.991			0.113	-0.164	1.964
-0.066	-0.215	1.933			-0.068	-0.170	1.982			-0.044	0.093	2.010			-0.072	0.311	1.996			-0.205	0.043	1.975			-0.173	-0.048	1.788			-0.070	0.142	1.688			-0.044	0.199	1.675			0.052	0.049	1.994			0.114	-0.166	1.965
-0.065	-0.217	1.933			-0.068	-0.173	1.983			-0.044	0.093	2.012			-0.071	0.312	1.998			-0.201	0.043	1.975			-0.177	-0.122	1.870			-0.075	0.071	1.745			-0.021	0.217	1.670			0.055	0.046	1.998			0.115	-0.169	1.966
-0.065	-0.218	1.933			-0.068	-0.176	1.983			-0.045	0.100	2.015			-0.069	0.312	1.999			-0.197	0.045	1.975			-0.179	-0.158	1.911			-0.085	0.020	1.759			-0.035	0.167	1.689			0.060	0.042	2.001			0.116	-0.172	1.967
-0.065	-0.220	1.934			-0.068	-0.177	1.983			-0.045	0.107	2.017			-0.068	0.313	2.001			-0.192	0.046	1.975			-0.177	-0.170	1.924			-0.079	0.006	1.766			-0.028	0.160	1.691			0.063	0.039	2.004			0.117	-0.173	1.967
-0.065	-0.221	1.934			-0.067	-0.178	1.983			-0.045	0.115	2.019			-0.067	0.314	2.002			-0.189	0.047	1.975			-0.175	-0.177	1.931			-0.079	-0.003	1.769			-0.035	0.139	1.702			0.066	0.036	2.006			0.118	-0.175	1.968
-0.065	-0.222	1.934			-0.067	-0.178	1.983			-0.045	0.121	2.021			-0.066	0.315	2.004			-0.185	0.048	1.975			-0.173	-0.182	1.937			-0.078	-0.010	1.771			-0.040	0.124	1.709			0.068	0.034	2.008			0.119	-0.177	1.969
-0.064	-0.222	1.934			-0.067	-0.179	1.984			-0.044	0.127	2.022			-0.064	0.316	2.005			-0.182	0.050	1.974			-0.171	-0.186	1.941			-0.074	-0.014	1.773			-0.037	0.118	1.712			0.070	0.032	2.010			0.120	-0.179	1.970
-0.064	-0.223	1.934			-0.067	-0.179	1.984			-0.043	0.131	2.023			-0.063	0.317	2.006			-0.180	0.051	1.974			-0.169	-0.189	1.945			-0.071	-0.018	1.775			-0.035	0.113	1.715			0.072	0.031	2.011			0.121	-0.180	1.971
-0.064	-0.224	1.935			-0.067	-0.180	1.984			-0.043	0.134	2.024			-0.062	0.317	2.008			-0.178	0.052	1.974			-0.167	-0.191	1.948			-0.069	-0.021	1.776			-0.034	0.107	1.719			0.074	0.030	2.013			0.121	-0.181	1.972
-0.064	-0.224	1.935			-0.067	-0.180	1.985			-0.042	0.137	2.025			-0.061	0.318	2.009			-0.176	0.053	1.974			-0.166	-0.193	1.951			-0.068	-0.023	1.778			-0.034	0.102	1.722			0.075	0.029	2.014			0.122	-0.183	1.973
-0.064	-0.225	1.935			-0.067	-0.181	1.985			-0.042	0.139	2.025			-0.060	0.319	2.009			-0.174	0.054	1.974			-0.165	-0.195	1.955			-0.068	-0.026	1.779			-0.034	0.098	1.725			0.076	0.028	2.015			0.123	-0.184	1.973
-0.063	-0.225	1.936			-0.066	-0.181	1.985			-0.041	0.141	2.025			-0.059	0.320	2.010			-0.173	0.055	1.974			-0.165	-0.197	1.957			-0.068	-0.028	1.781			-0.034	0.094	1.727			0.077	0.027	2.016			0.123	-0.184	1.974
-0.063	-0.225	1.936			-0.066	-0.180	1.986			-0.040	0.142	2.025			-0.059	0.321	2.010			-0.171	0.056	1.973			-0.165	-0.198	1.960			-0.068	-0.030	1.781			-0.034	0.090	1.729			0.078	0.026	2.016			0.124	-0.185	1.975
-0.063	-0.222	1.940			-0.067	-0.175	1.989			-0.040	0.145	2.024			-0.058	0.323	2.010			-0.170	0.057	1.973			-0.165	-0.198	1.962			-0.068	-0.031	1.782			-0.023	0.077	1.731			0.079	0.026	2.017			0.124	-0.185	1.976
-0.063	-0.218	1.943			-0.067	-0.170	1.992			-0.039	0.147	2.024			-0.057	0.326	2.010			-0.169	0.059	1.972			-0.165	-0.197	1.963			-0.068	-0.032	1.782			-0.020	0.056	1.740			0.080	0.025	2.018			0.125	-0.185	1.977
-0.063	-0.215	1.946			-0.067	-0.166	1.994			-0.039	0.149	2.023			-0.055	0.328	2.007			-0.167	0.060	1.971			-0.165	-0.196	1.964			-0.068	-0.033	1.781			-0.018	0.047	1.744			0.081	0.025	2.018			0.125	-0.185	1.978
-0.063	-0.212	1.948			-0.067	-0.162	1.996			-0.038	0.150	2.021			-0.053	0.330	2.005			-0.166	0.062	1.970			-0.165	-0.195	1.964			-0.068	-0.033	1.780			-0.015	0.043	1.745			0.081	0.024	2.019			0.126	-0.185	1.979
-0.063	-0.210	1.950			-0.067	-0.160	1.998			-0.038	0.152	2.020			-0.052	0.332	2.003			-0.165	0.063	1.970			-0.166	-0.191	1.965			-0.069	-0.033	1.779			-0.012	0.040	1.745			0.082	0.024	2.019			0.127	-0.185	1.980
-0.062	-0.208	1.952			-0.067	-0.157	1.999			-0.037	0.153	2.019			-0.050	0.333	2.000			-0.164	0.065	1.968			-0.166	-0.187	1.965			-0.069	-0.033	1.777			-0.009	0.036	1.744			0.083	0.024	2.019			0.127	-0.185	1.980
-0.062	-0.206	1.955			-0.067	-0.155	2.001			-0.037	0.154	2.017			-0.047	0.334	1.991			-0.164	0.066	1.967			-0.167	-0.184	1.966			-0.069	-0.033	1.776			-0.008	0.031	1.743			0.084	0.024	2.019			0.128	-0.186	1.981
-0.062	-0.204	1.956			-0.067	-0.153	2.002			-0.036	0.155	2.016			-0.044	0.335	1.984			-0.163	0.067	1.966			-0.167	-0.181	1.967			-0.070	-0.034	1.775			-0.007	0.026	1.742			0.084	0.025	2.019			0.128	-0.185	1.982
-0.061	-0.203	1.958			-0.066	-0.151	2.003			-0.035	0.156	2.015			-0.042	0.335	1.978			-0.162	0.069	1.965			-0.167	-0.181	1.968			-0.070	-0.034	1.775			-0.005	0.023	1.742			0.085	0.025	2.019			0.128	-0.185	1.983
-0.061	-0.201	1.960			-0.066	-0.149	2.004			-0.035	0.157	2.014			-0.041	0.335	1.974			-0.162	0.070	1.965			-0.167	-0.180	1.968			-0.070	-0.035	1.774			-0.005	0.019	1.742			0.085	0.025	2.019			0.129	-0.185	1.984
-0.061	-0.200	1.961			-0.066	-0.148	2.005			-0.035	0.158	2.013			-0.039	0.335	1.970			-0.161	0.071	1.964			-0.167	-0.180	1.968			-0.071	-0.035	1.773			-0.006	0.014	1.743			0.085	0.026	2.018			0.129	-0.185	1.985
-0.061	-0.199	1.962			-0.066	-0.146	2.006			-0.034	0.158	2.012			-0.039	0.337	1.969			-0.161	0.072	1.963			-0.167	-0.179	1.968			-0.071	-0.035	1.773			-0.007	0.010	1.745			0.085	0.027	2.017			0.129	-0.185	1.985
-0.061	-0.198	1.963			-0.066	-0.145	2.007			-0.034	0.159	2.011			-0.038	0.337	1.967			-0.161	0.073	1.962			-0.168	-0.178	1.969			-0.072	-0.035	1.772			-0.008	0.007	1.744			0.085	0.028	2.016			0.129	-0.185	1.986
-0.061	-0.197	1.964			-0.066	-0.144	2.008			-0.034	0.159	2.010			-0.038	0.337	1.965			-0.160	0.074	1.962			-0.169	-0.177	1.969			-0.072	-0.036	1.772			-0.009	0.004	1.744			0.085	0.029	2.015			0.129	-0.185	1.987
-0.061	-0.197	1.964			-0.066	-0.143	2.008			-0.034	0.160	2.009			-0.038	0.337	1.963			-0.160	0.074	1.961			-0.169	-0.176	1.969			-0.073	-0.036	1.771			-0.011	0.001	1.743			0.084	0.030	2.013			0.129	-0.184	1.987
-0.060	-0.196	1.965			-0.066	-0.143	2.009			-0.034	0.160	2.008			-0.038	0.338	1.961			-0.160	0.075	1.961			-0.169	-0.176	1.969			-0.073	-0.036	1.770			-0.012	-0.002	1.743			0.084	0.032	2.012			0.129	-0.184	1.988
-0.060	-0.196	1.966			-0.066	-0.142	2.009			-0.034	0.160	2.007			-0.038	0.337	1.959			-0.160	0.075	1.960			-0.169	-0.175	1.968			-0.074	-0.036	1.770			-0.014	-0.004	1.744			0.083	0.032	2.011			0.129	-0.183	1.989
-0.060	-0.195	1.966			-0.065	-0.141	2.009			-0.034	0.161	2.007			-0.038	0.338	1.958			-0.160	0.075	1.960			-0.169	-0.174	1.968			-0.074	-0.036	1.769			-0.015	-0.005	1.744			0.083	0.033	2.010			0.129	-0.183	1.989
-0.060	-0.195	1.966			-0.065	-0.141	2.010			-0.034	0.161	2.006			-0.039	0.338	1.957			-0.161	0.075	1.960			-0.170	-0.174	1.968			-0.074	-0.036	1.768			-0.015	-0.006	1.744			0.083	0.034	2.010			0.129	-0.182	1.990
-0.060	-0.194	1.967			-0.065	-0.140	2.010			-0.034	0.161	2.005			-0.040	0.338	1.957			-0.162	0.075	1.960			-0.170	-0.173	1.967			-0.074	-0.035	1.768			-0.015	-0.006	1.745			0.083	0.034	2.009			0.128	-0.181	1.990
-0.060	-0.194	1.967			-0.065	-0.140	2.010			-0.034	0.161	2.005			-0.040	0.337	1.956			-0.162	0.075	1.960			-0.170	-0.173	1.967			-0.074	-0.035	1.768			-0.015	-0.005	1.746			0.082	0.035	2.008			0.128	-0.180	1.990
-0.060	-0.194	1.966			-0.065	-0.140	2.010			-0.035	0.160	2.005			-0.041	0.337	1.956			-0.163	0.074	1.960			-0.171	-0.174	1.966			-0.074	-0.035	1.769			-0.015	-0.004	1.747			0.082	0.035	2.008			0.128	-0.178	1.990
-0.060	-0.194	1.966			-0.065	-0.140	2.010			-0.035	0.160	2.005			-0.043	0.336	1.956			-0.164	0.073	1.960			-0.172	-0.174	1.965			-0.074	-0.035	1.769			-0.017	-0.005	1.749			0.082	0.035	2.008			0.128	-0.177	1.990
-0.060	-0.194	1.965			-0.065	-0.140	2.010			-0.036	0.159	2.005			-0.044	0.335	1.957			-0.165	0.072	1.960			-0.173	-0.175	1.964			-0.074	-0.035	1.770			-0.018	-0.006	1.751			0.082	0.035	2.008			0.128	-0.176	1.990
-0.061	-0.194	1.964			-0.065	-0.140	2.009			-0.036	0.158	2.006			-0.045	0.334	1.958			-0.165	0.070	1.961			-0.175	-0.176	1.963			-0.074	-0.035	1.771			-0.019	-0.006	1.753			0.082	0.035	2.007			0.128	-0.175	1.990
-0.061	-0.195	1.963			-0.065	-0.141	2.009			-0.037	0.157	2.006			-0.046	0.332	1.960			-0.166	0.068	1.962			-0.174	-0.166	1.938			-0.073	-0.033	1.771			-0.019	-0.005	1.755			0.082	0.035	2.007			0.128	-0.175	1.990
-0.061	-0.195	1.962			-0.065	-0.141	2.008			-0.037	0.157	2.007			-0.047	0.331	1.963			-0.166	0.067	1.962			-0.170	-0.131	1.887			-0.062	-0.022	1.767			-0.011	0.005	1.755			0.082	0.035	2.007			0.128	-0.175	1.989
-0.061	-0.195	1.961			-0.065	-0.142	2.007			-0.037	0.156	2.007			-0.048	0.330	1.966			-0.167	0.065	1.963			-0.167	-0.107	1.854			-0.048	-0.010	1.763			-0.013	0.004	1.757			0.082	0.035	2.006			0.128	-0.175	1.988
-0.062	-0.196	1.960			-0.065	-0.142	2.007			-0.037	0.155	2.008			-0.049	0.330	1.970			-0.167	0.063	1.964			-0.164	-0.095	1.839			-0.036	-0.002	1.761			0.006	0.019	1.755			0.082	0.034	2.006			0.128	-0.174	1.987
-0.062	-0.196	1.959			-0.065	-0.143	2.006			-0.037	0.155	2.009			-0.049	0.329	1.972			-0.167	0.062	1.965			-0.164	-0.093	1.835			-0.034	-0.000	1.761			0.007	0.020	1.756			0.083	0.034	2.006			0.129	-0.175	1.986
-0.062	-0.196	1.958			-0.065	-0.143	2.005			-0.037	0.154	2.009			-0.050	0.328	1.975			-0.168	0.061	1.966			-0.164	-0.091	1.832			-0.033	0.001	1.761			0.008	0.022	1.756			0.083	0.033	2.006			0.129	-0.175	1.985
-0.062	-0.197	1.957			-0.065	-0.144	2.004			-0.037	0.154	2.009			-0.050	0.328	1.976			-0.168	0.059	1.967			-0.163	-0.088	1.828			-0.031	0.003	1.760			0.010	0.024	1.756			0.083	0.033	2.006			0.130	-0.176	1.983
-0.063	-0.197	1.956			-0.065	-0.144	2.004			-0.037	0.153	2.010			-0.051	0.327	1.977			-0.168	0.058	1.967			-0.163	-0.086	1.824			-0.029	0.004	1.760			0.011	0.025	1.756			0.083	0.032	2.006			0.130	-0.177	1.982
-0.063	-0.197	1.955			-0.065	-0.145	2.003			-0.037	0.153	2.010			-0.051	0.327	1.978			-0.168	0.058	1.968			-0.163	-0.084	1.821			-0.028	0.005	1.760			0.012	0.026	1.756			0.084	0.032	2.005			0.131	-0.178	1.981
-0.063	-0.197	1.955			-0.065	-0.145	2.003			-0.036	0.153	2.010			-0.051	0.327	1.979			-0.168	0.057	1.968			-0.163	-0.081	1.817			-0.026	0.006	1.759			0.014	0.028	1.756			0.084	0.031	2.005			0.131	-0.178	1.980
-0.063	-0.198	1.954			-0.065	-0.145	2.003			-0.036	0.152	2.009			-0.051	0.327	1.980			-0.168	0.056	1.968			-0.162	-0.079	1.814			-0.024	0.008	1.757			-0.000	0.018	1.757			0.085	0.031	2.004			0.132	-0.179	1.978
-0.063	-0.198	1.954			-0.065	-0.145	2.002			-0.036	0.153	2.008			-0.051	0.328	1.980			-0.168	0.056	1.969			-0.162	-0.077	1.811			-0.021	0.009	1.755			0.004	0.020	1.754			0.086	0.031	2.003			0.132	-0.179	1.978
-0.063	-0.198	1.954			-0.065	-0.145	2.002			-0.035	0.153	2.007			-0.050	0.328	1.978			-0.168	0.056	1.969			-0.162	-0.075	1.809			-0.019	0.010	1.753			0.009	0.021	1.750			0.087	0.030	2.002			0.132	-0.179	1.977
-0.063	-0.198	1.954			-0.065	-0.145	2.002			-0.035	0.153	2.005			-0.050	0.329	1.976			-0.168	0.055	1.969			-0.161	-0.073	1.807			-0.017	0.010	1.749			0.012	0.023	1.746			0.088	0.030	2.001			0.133	-0.178	1.976
-0.063	-0.198	1.954			-0.065	-0.145	2.002			-0.035	0.153	2.004			-0.049	0.330	1.973			-0.168	0.055	1.969			-0.161	-0.071	1.806			-0.017	0.011	1.744			0.014	0.023	1.741			0.089	0.030	1.999			0.133	-0.178	1.975
-0.063	-0.198	1.953			-0.065	-0.145	2.001			-0.034	0.154	2.002			-0.049	0.331	1.971			-0.168	0.055	1.969			-0.160	-0.070	1.804			-0.005	0.037	1.728			0.026	0.042	1.728			0.090	0.030	1.998			0.133	-0.178	1.975
-0.063	-0.198	1.953			-0.065	-0.145	2.001			-0.035	0.154	2.000			-0.048	0.332	1.968			-0.168	0.055	1.969			-0.160	-0.069	1.805			-0.011	0.031	1.721			0.025	0.076	1.704			0.090	0.030	1.997			0.134	-0.178	1.974
-0.063	-0.198	1.953			-0.065	-0.145	2.001			-0.035	0.155	1.998			-0.047	0.333	1.965			-0.168	0.056	1.969			-0.160	-0.068	1.804			-0.008	0.047	1.711			0.025	0.088	1.695			0.091	0.030	1.996			0.134	-0.178	1.973
-0.063	-0.198	1.953			-0.064	-0.145	2.001			-0.036	0.156	1.996			-0.046	0.333	1.963			-0.168	0.056	1.969			-0.160	-0.067	1.803			-0.005	0.056	1.705			0.024	0.096	1.690			0.092	0.030	1.994			0.135	-0.178	1.973
-0.063	-0.198	1.953			-0.064	-0.145	2.001			-0.038	0.156	1.994			-0.046	0.334	1.961			-0.168	0.056	1.969			-0.160	-0.066	1.803			-0.004	0.063	1.701			0.024	0.102	1.686			0.092	0.030	1.994			0.135	-0.178	1.972
-0.063	-0.199	1.953			-0.064	-0.145	2.001			-0.039	0.157	1.992			-0.045	0.334	1.959			-0.168	0.056	1.969			-0.160	-0.065	1.803			-0.003	0.068	1.698			0.023	0.106	1.683			0.093	0.030	1.993			0.135	-0.178	1.972
-0.063	-0.199	1.954			-0.064	-0.146	2.001			-0.041	0.158	1.989			-0.044	0.334	1.958			-0.168	0.057	1.969			-0.160	-0.064	1.804			-0.002	0.073	1.695			0.022	0.110	1.680			0.093	0.030	1.992			0.136	-0.177	1.972
-0.063	-0.199	1.954			-0.064	-0.146	2.000			-0.044	0.159	1.987			-0.044	0.335	1.957			-0.168	0.057	1.969			-0.160	-0.064	1.804			-0.002	0.076	1.692			0.020	0.114	1.677			0.094	0.031	1.991			0.136	-0.177	1.971
-0.063	-0.200	1.954			-0.064	-0.146	2.000			-0.046	0.160	1.985			-0.044	0.335	1.956			-0.168	0.057	1.969			-0.160	-0.063	1.804			-0.002	0.080	1.690			0.018	0.118	1.675			0.094	0.031	1.990			0.136	-0.176	1.971
-0.063	-0.200	1.954			-0.064	-0.146	2.000			-0.048	0.161	1.983			-0.043	0.335	1.955			-0.168	0.058	1.969			-0.160	-0.062	1.803			-0.002	0.084	1.687			0.017	0.121	1.673			0.094	0.031	1.990			0.137	-0.176	1.970
-0.063	-0.200	1.954			-0.064	-0.146	2.000			-0.050	0.162	1.982			-0.043	0.335	1.954			-0.168	0.058	1.969			-0.159	-0.062	1.803			-0.002	0.086	1.685			0.015	0.123	1.672			0.095	0.032	1.989			0.137	-0.175	1.970
-0.062	-0.201	1.954			-0.064	-0.146	1.999			-0.051	0.163	1.981			-0.043	0.336	1.953			-0.168	0.059	1.969			-0.159	-0.061	1.803			-0.001	0.089	1.683			0.014	0.125	1.671			0.095	0.032	1.988			0.137	-0.175	1.970
-0.062	-0.201	1.954			-0.063	-0.146	1.999			-0.052	0.163	1.980			-0.043	0.336	1.953			-0.168	0.059	1.969			-0.160	-0.061	1.804			-0.001	0.091	1.682			0.013	0.127	1.670			0.095	0.033	1.988			0.137	-0.175	1.969
-0.062	-0.201	1.955			-0.063	-0.146	1.999			-0.053	0.164	1.979			-0.042	0.336	1.952			-0.168	0.059	1.970			-0.161	-0.061	1.806			-0.018	0.057	1.695			0.012	0.128	1.669			0.095	0.033	1.987			0.138	-0.174	1.969
-0.062	-0.202	1.955			-0.063	-0.146	1.998			-0.054	0.164	1.978			-0.042	0.336	1.952			-0.168	0.060	1.970			-0.162	-0.061	1.808			-0.023	0.052	1.700			0.010	0.128	1.669			0.095	0.033	1.987			0.138	-0.174	1.969
-0.062	-0.202	1.955			-0.063	-0.146	1.998			-0.054	0.164	1.978			-0.042	0.336	1.951			-0.167	0.060	1.970			-0.162	-0.061	1.809			-0.021	0.056	1.698			0.009	0.128	1.669			0.096	0.033	1.986			0.138	-0.173	1.968
-0.062	-0.203	1.955			-0.063	-0.146	1.998			-0.055	0.165	1.977			-0.042	0.337	1.951			-0.167	0.060	1.970			-0.163	-0.061	1.810			-0.019	0.059	1.697			0.008	0.127	1.670			0.096	0.034	1.986			0.138	-0.173	1.968
-0.062	-0.203	1.955			-0.063	-0.147	1.997			-0.055	0.165	1.977			-0.041	0.337	1.950			-0.167	0.061	1.970			-0.163	-0.062	1.812			-0.018	0.062	1.696			0.007	0.126	1.671			0.096	0.034	1.985			0.139	-0.173	1.968
-0.062	-0.204	1.956			-0.063	-0.147	1.997			-0.056	0.165	1.977			-0.041	0.337	1.950			-0.167	0.061	1.970			-0.165	-0.063	1.814			-0.017	0.063	1.696			0.006	0.124	1.672			0.096	0.034	1.985			0.139	-0.173	1.967
-0.062	-0.204	1.956			-0.062	-0.147	1.997			-0.056	0.165	1.976			-0.041	0.337	1.949			-0.167	0.061	1.971			-0.165	-0.068	1.823			-0.017	0.063	1.697			0.006	0.123	1.673			0.096	0.034	1.984			0.139	-0.173	1.967
-0.061	-0.205	1.956			-0.062	-0.147	1.997			-0.056	0.165	1.976			-0.041	0.337	1.949			-0.167	0.061	1.971			-0.165	-0.069	1.825			-0.015	0.064	1.698			0.006	0.121	1.675			0.097	0.034	1.984			0.139	-0.172	1.967
-0.061	-0.205	1.956			-0.062	-0.147	1.997			-0.056	0.165	1.976			-0.041	0.337	1.948			-0.167	0.062	1.971			-0.166	-0.069	1.826			-0.012	0.065	1.701			0.007	0.118	1.678			0.097	0.034	1.984			0.139	-0.172	1.967
-0.061	-0.205	1.956			-0.062	-0.147	1.997			-0.055	0.165	1.977			-0.041	0.337	1.948			-0.167	0.062	1.971			-0.166	-0.070	1.828			-0.010	0.066	1.704			0.007	0.116	1.679			0.097	0.034	1.983			0.140	-0.172	1.966
-0.061	-0.206	1.956			-0.062	-0.148	1.996			-0.055	0.165	1.977			-0.041	0.337	1.948			-0.167	0.062	1.972			-0.166	-0.070	1.829			-0.008	0.067	1.706			0.008	0.115	1.682			0.097	0.034	1.983			0.140	-0.172	1.966
-0.061	-0.206	1.957			-0.062	-0.148	1.996			-0.054	0.165	1.978			-0.041	0.337	1.947			-0.167	0.063	1.972			-0.166	-0.071	1.830			-0.006	0.068	1.708			0.010	0.113	1.684			0.097	0.034	1.983			0.140	-0.172	1.966
-0.061	-0.206	1.957			-0.061	-0.148	1.996			-0.053	0.165	1.978			-0.040	0.337	1.947			-0.167	0.063	1.973			-0.167	-0.071	1.832			-0.004	0.068	1.710			0.012	0.111	1.686			0.097	0.034	1.982			0.140	-0.172	1.966
-0.061	-0.206	1.957			-0.061	-0.148	1.996			-0.051	0.164	1.979			-0.040	0.337	1.947			-0.167	0.063	1.973			-0.167	-0.071	1.833			-0.002	0.068	1.712			0.015	0.109	1.690			0.098	0.034	1.982			0.140	-0.171	1.965
-0.061	-0.206	1.957			-0.061	-0.148	1.996			-0.050	0.164	1.980			-0.040	0.337	1.946			-0.167	0.064	1.974			-0.167	-0.072	1.836			-0.013	0.037	1.727			0.018	0.107	1.693			0.098	0.034	1.982			0.140	-0.171	1.965
-0.061	-0.206	1.957			-0.061	-0.148	1.996			-0.048	0.163	1.981			-0.040	0.337	1.946			-0.167	0.064	1.974			-0.167	-0.073	1.837			-0.017	0.024	1.732			0.020	0.105	1.695			0.098	0.034	1.981			0.141	-0.170	1.965
-0.061	-0.207	1.957			-0.060	-0.148	1.996			-0.046	0.163	1.982			-0.040	0.338	1.946			-0.166	0.064	1.975			-0.167	-0.074	1.839			-0.019	0.016	1.734			0.025	0.104	1.698			0.099	0.034	1.981			0.141	-0.170	1.965
-0.060	-0.207	1.957			-0.060	-0.148	1.996			-0.043	0.162	1.983			-0.040	0.338	1.946			-0.166	0.064	1.975			-0.166	-0.074	1.839			-0.019	0.011	1.735			0.032	0.052	1.700			0.099	0.034	1.981			0.142	-0.169	1.964
-0.060	-0.207	1.958			-0.060	-0.148	1.997			-0.040	0.161	1.984			-0.040	0.337	1.946			-0.166	0.065	1.975			-0.164	-0.072	1.837			-0.016	0.006	1.733			-0.001	0.013	1.722			0.099	0.034	1.981			0.142	-0.168	1.964
-0.060	-0.206	1.958			-0.059	-0.148	1.997			-0.038	0.161	1.986			-0.040	0.337	1.946			-0.166	0.065	1.975			-0.154	-0.062	1.827			-0.004	-0.003	1.723			0.022	0.007	1.708			0.100	0.034	1.981			0.143	-0.168	1.964
-0.059	-0.205	1.959			-0.058	-0.147	1.998			-0.035	0.160	1.987			-0.038	0.340	1.952			-0.165	0.066	1.974			-0.149	-0.056	1.821			0.001	-0.007	1.715			0.031	0.001	1.698			0.100	0.034	1.981			0.144	-0.166	1.964
-0.058	-0.204	1.960			-0.058	-0.147	1.999			-0.033	0.160	1.988			-0.037	0.341	1.954			-0.163	0.067	1.973			-0.145	-0.052	1.815			0.005	-0.009	1.708			0.046	0.012	1.683			0.100	0.034	1.982			0.144	-0.166	1.965
-0.058	-0.203	1.960			-0.057	-0.146	1.999			-0.031	0.159	1.990			-0.036	0.340	1.955			-0.161	0.068	1.972			-0.142	-0.047	1.811			0.007	-0.010	1.702			0.078	0.065	1.670			0.100	0.034	1.982			0.145	-0.165	1.965
-0.057	-0.202	1.961			-0.057	-0.145	2.000			-0.030	0.159	1.991			-0.034	0.340	1.956			-0.159	0.070	1.970			-0.124	-0.035	1.789			0.045	0.026	1.679			0.092	0.085	1.664			0.098	0.037	1.986			0.146	-0.165	1.965
-0.056	-0.201	1.962			-0.056	-0.145	2.001			-0.028	0.159	1.992			-0.033	0.340	1.957			-0.157	0.071	1.969			-0.116	-0.029	1.779			0.057	0.038	1.671			0.099	0.095	1.660			0.097	0.039	1.988			0.146	-0.165	1.965
-0.056	-0.201	1.962			-0.056	-0.145	2.001			-0.027	0.159	1.992			-0.032	0.340	1.958			-0.156	0.073	1.967			-0.112	-0.025	1.773			0.065	0.044	1.666			0.105	0.103	1.656			0.096	0.043	1.993			0.147	-0.165	1.966
-0.055	-0.200	1.963			-0.056	-0.144	2.002			-0.026	0.158	1.993			-0.031	0.341	1.959			-0.154	0.075	1.966			-0.108	-0.023	1.769			0.070	0.048	1.663			0.110	0.110	1.652			0.095	0.045	1.995			0.147	-0.165	1.967
-0.055	-0.200	1.963			-0.056	-0.144	2.002			-0.025	0.158	1.994			-0.030	0.341	1.959			-0.153	0.077	1.964			-0.105	-0.020	1.766			0.074	0.051	1.660			0.114	0.115	1.649			0.095	0.048	1.999			0.147	-0.165	1.968
-0.054	-0.199	1.964			-0.055	-0.143	2.003			-0.024	0.158	1.994			-0.029	0.341	1.960			-0.151	0.079	1.963			-0.103	-0.018	1.763			0.077	0.053	1.657			0.118	0.118	1.647			0.094	0.050	2.002			0.148	-0.165	1.969
-0.054	-0.199	1.964			-0.055	-0.143	2.003			-0.023	0.158	1.995			-0.028	0.341	1.961			-0.150	0.080	1.962			-0.101	-0.017	1.761			0.080	0.055	1.654			0.121	0.121	1.644			0.093	0.051	2.004			0.148	-0.165	1.971
-0.053	-0.198	1.964			-0.055	-0.143	2.004			-0.022	0.158	1.995			-0.027	0.341	1.961			-0.149	0.082	1.960			-0.100	-0.015	1.759			0.083	0.057	1.651			0.123	0.124	1.641			0.093	0.052	2.005			0.148	-0.166	1.973
-0.053	-0.198	1.965			-0.055	-0.142	2.004			-0.021	0.158	1.996			-0.027	0.341	1.961			-0.149	0.083	1.959			-0.098	-0.014	1.757			0.085	0.058	1.649			0.126	0.126	1.638			0.093	0.053	2.007			0.148	-0.166	1.974
-0.052	-0.198	1.965			-0.055	-0.142	2.004			-0.021	0.158	1.996			-0.026	0.341	1.962			-0.148	0.084	1.958			-0.096	-0.012	1.755			0.087	0.060	1.646			0.128	0.128	1.636			0.092	0.054	2.008			0.148	-0.167	1.976
-0.052	-0.197	1.965			-0.055	-0.142	2.004			-0.020	0.158	1.996			-0.026	0.341	1.962			-0.147	0.085	1.956			-0.095	-0.011	1.753			0.089	0.061	1.644			0.129	0.129	1.632			0.092	0.054	2.009			0.148	-0.167	1.978
-0.052	-0.197	1.965			-0.055	-0.142	2.005			-0.020	0.158	1.997			-0.025	0.341	1.962			-0.147	0.086	1.955			-0.094	-0.010	1.752			0.091	0.061	1.641			0.131	0.131	1.629			0.091	0.055	2.010			0.149	-0.168	1.979
-0.052	-0.197	1.966			-0.054	-0.142	2.005			-0.019	0.158	1.997			-0.025	0.340	1.962			-0.146	0.087	1.953			-0.093	-0.009	1.750			0.092	0.062	1.639			0.132	0.132	1.626			0.091	0.055	2.010			0.149	-0.168	1.981
-0.051	-0.197	1.966			-0.054	-0.142	2.005			-0.019	0.158	1.997			-0.024	0.340	1.962			-0.146	0.088	1.952			-0.092	-0.008	1.749			0.093	0.062	1.637			0.133	0.132	1.623			0.091	0.056	2.011			0.149	-0.169	1.982
-0.051	-0.197	1.966			-0.054	-0.142	2.005			-0.019	0.158	1.997			-0.024	0.340	1.962			-0.145	0.088	1.951			-0.091	-0.007	1.747			0.094	0.062	1.635			0.134	0.132	1.621			0.090	0.056	2.012			0.149	-0.169	1.983
-0.051	-0.197	1.966			-0.054	-0.142	2.005			-0.018	0.158	1.998			-0.023	0.340	1.962			-0.145	0.089	1.949			-0.090	-0.007	1.746			0.094	0.062	1.633			0.134	0.132	1.619			0.090	0.056	2.012			0.148	-0.169	1.985
-0.051	-0.197	1.966			-0.054	-0.142	2.006			-0.018	0.158	1.998			-0.023	0.340	1.961			-0.145	0.089	1.948			-0.089	-0.006	1.745			0.095	0.062	1.632			0.135	0.132	1.617			0.090	0.057	2.013			0.148	-0.169	1.986
-0.051	-0.197	1.966			-0.055	-0.142	2.006			-0.018	0.158	1.998			-0.023	0.339	1.961			-0.145	0.089	1.947			-0.089	-0.006	1.744			0.095	0.062	1.630			0.135	0.132	1.615			0.089	0.057	2.013			0.148	-0.169	1.987
-0.051	-0.197	1.966			-0.055	-0.142	2.006			-0.018	0.158	1.998			-0.023	0.339	1.961			-0.145	0.090	1.946			-0.089	-0.006	1.743			0.096	0.062	1.629			0.136	0.131	1.613			0.089	0.057	2.014			0.148	-0.169	1.987
-0.050	-0.197	1.966			-0.055	-0.142	2.006			-0.017	0.158	1.998			-0.023	0.339	1.961			-0.145	0.090	1.945			-0.089	-0.005	1.743			0.096	0.061	1.628			0.136	0.130	1.612			0.089	0.058	2.014			0.148	-0.169	1.988
-0.050	-0.197	1.966			-0.055	-0.142	2.006			-0.017	0.158	1.998			-0.022	0.338	1.961			-0.144	0.090	1.944			-0.089	-0.005	1.742			0.097	0.061	1.627			0.136	0.130	1.610			0.088	0.058	2.015			0.148	-0.169	1.989
-0.050	-0.198	1.965			-0.055	-0.142	2.006			-0.017	0.158	1.998			-0.022	0.338	1.960			-0.144	0.090	1.943			-0.089	-0.005	1.742			0.097	0.060	1.626			0.137	0.129	1.609			0.088	0.058	2.015			0.148	-0.170	1.990
-0.050	-0.198	1.965			-0.056	-0.142	2.005			-0.017	0.158	1.998			-0.022	0.338	1.960			-0.144	0.091	1.942			-0.089	-0.006	1.741			0.097	0.060	1.625			0.137	0.128	1.608			0.087	0.058	2.015			0.148	-0.170	1.990
-0.051	-0.198	1.965			-0.056	-0.142	2.005			-0.017	0.158	1.998			-0.022	0.338	1.960			-0.144	0.091	1.941			-0.089	-0.006	1.741			0.097	0.059	1.625			0.137	0.127	1.607			0.087	0.058	2.015			0.148	-0.170	1.991
-0.051	-0.198	1.964			-0.056	-0.143	2.005			-0.017	0.158	1.998			-0.022	0.337	1.960			-0.144	0.091	1.940			-0.090	-0.006	1.741			0.097	0.058	1.624			0.137	0.126	1.606			0.086	0.058	2.015			0.148	-0.170	1.991
-0.051	-0.199	1.964			-0.056	-0.143	2.005			-0.017	0.158	1.998			-0.022	0.337	1.959			-0.144	0.091	1.940			-0.090	-0.007	1.741			0.097	0.058	1.624			0.137	0.126	1.606			0.086	0.058	2.015			0.147	-0.170	1.992
-0.051	-0.199	1.963			-0.057	-0.143	2.004			-0.017	0.158	1.998			-0.022	0.337	1.959			-0.144	0.091	1.939			-0.091	-0.007	1.742			0.097	0.057	1.623			0.136	0.125	1.605			0.085	0.058	2.015			0.147	-0.171	1.992
-0.051	-0.199	1.963			-0.057	-0.143	2.004			-0.017	0.158	1.998			-0.022	0.337	1.959			-0.144	0.091	1.938			-0.091	-0.008	1.742			0.096	0.057	1.623			0.136	0.124	1.605			0.085	0.058	2.015			0.147	-0.171	1.992
-0.051	-0.200	1.963			-0.057	-0.144	2.004			-0.017	0.158	1.998			-0.022	0.337	1.959			-0.144	0.091	1.938			-0.092	-0.008	1.742			0.096	0.056	1.623			0.136	0.123	1.605			0.084	0.058	2.015			0.147	-0.171	1.992
-0.051	-0.200	1.962			-0.057	-0.144	2.004			-0.018	0.158	1.998			-0.021	0.337	1.958			-0.144	0.091	1.937			-0.092	-0.009	1.742			0.096	0.055	1.623			0.135	0.121	1.605			0.084	0.058	2.015			0.146	-0.171	1.993
-0.051	-0.200	1.962			-0.057	-0.144	2.003			-0.018	0.158	1.998			-0.021	0.336	1.958			-0.144	0.091	1.936			-0.093	-0.009	1.742			0.095	0.055	1.622			0.134	0.120	1.605			0.083	0.058	2.015			0.146	-0.171	1.993
-0.051	-0.201	1.961			-0.058	-0.144	2.003			-0.018	0.158	1.998			-0.021	0.336	1.958			-0.144	0.091	1.936			-0.094	-0.010	1.742			0.095	0.054	1.622			0.133	0.119	1.605			0.083	0.058	2.014			0.146	-0.172	1.993
-0.051	-0.201	1.961			-0.058	-0.145	2.003			-0.018	0.159	1.997			-0.021	0.336	1.958			-0.144	0.091	1.935			-0.095	-0.011	1.742			0.094	0.053	1.622			0.131	0.117	1.605			0.082	0.058	2.014			0.146	-0.172	1.993
-0.051	-0.201	1.961			-0.058	-0.145	2.003			-0.018	0.159	1.997			-0.021	0.336	1.958			-0.144	0.090	1.935			-0.095	-0.012	1.742			0.093	0.053	1.622			0.130	0.115	1.605			0.081	0.057	2.013			0.145	-0.172	1.993
-0.051	-0.201	1.960			-0.058	-0.145	2.003			-0.019	0.159	1.997			-0.021	0.336	1.957			-0.145	0.090	1.934			-0.096	-0.013	1.742			0.093	0.052	1.622			0.128	0.114	1.605			0.081	0.057	2.013			0.145	-0.172	1.993
-0.051	-0.202	1.960			-0.058	-0.145	2.002			-0.019	0.159	1.997			-0.021	0.336	1.957			-0.145	0.090	1.934			-0.097	-0.013	1.742			0.092	0.052	1.622			0.126	0.113	1.605			0.080	0.057	2.012			0.145	-0.172	1.993
-0.051	-0.202	1.960			-0.058	-0.145	2.002			-0.019	0.159	1.997			-0.021	0.336	1.957			-0.145	0.090	1.934			-0.098	-0.014	1.743			0.091	0.051	1.622			0.124	0.112	1.605			0.071	0.068	2.012			0.141	-0.165	1.992
-0.051	-0.202	1.960			-0.058	-0.145	2.002			-0.019	0.159	1.996			-0.021	0.336	1.957			-0.145	0.089	1.933			-0.099	-0.015	1.743			0.089	0.050	1.622			0.121	0.111	1.605			0.071	0.067	2.011			0.141	-0.164	1.992
-0.051	-0.202	1.959			-0.059	-0.146	2.002			-0.020	0.159	1.996			-0.022	0.336	1.956			-0.146	0.088	1.933			-0.106	-0.019	1.748			0.087	0.050	1.622			0.118	0.110	1.605			0.071	0.066	2.011			0.141	-0.164	1.992
-0.051	-0.202	1.959			-0.059	-0.146	2.002			-0.020	0.159	1.996			-0.022	0.336	1.956			-0.147	0.088	1.933			-0.113	-0.022	1.752			0.083	0.049	1.623			0.114	0.109	1.604			0.071	0.066	2.010			0.140	-0.164	1.992
-0.051	-0.203	1.959			-0.059	-0.146	2.002			-0.020	0.160	1.996			-0.022	0.336	1.956			-0.147	0.087	1.933			-0.119	-0.025	1.756			0.078	0.049	1.623			0.110	0.109	1.604			0.071	0.065	2.010			0.140	-0.164	1.992
-0.051	-0.203	1.959			-0.059	-0.146	2.002			-0.021	0.160	1.996			-0.023	0.336	1.956			-0.148	0.086	1.933			-0.124	-0.027	1.759			0.073	0.048	1.624			0.104	0.108	1.604			0.071	0.065	2.009			0.140	-0.164	1.992
-0.051	-0.203	1.959			-0.059	-0.146	2.002			-0.021	0.160	1.995			-0.024	0.336	1.955			-0.148	0.085	1.933			-0.129	-0.029	1.762			0.068	0.048	1.625			0.097	0.107	1.605			0.073	0.061	2.007			0.140	-0.163	1.992
-0.051	-0.203	1.959			-0.059	-0.146	2.002			-0.021	0.160	1.995			-0.025	0.336	1.955			-0.149	0.085	1.934			-0.133	-0.031	1.765			0.063	0.049	1.626			0.089	0.106	1.605			0.077	0.056	2.005			0.139	-0.163	1.992
-0.051	-0.203	1.959			-0.059	-0.146	2.001			-0.022	0.161	1.995			-0.026	0.337	1.955			-0.150	0.084	1.935			-0.137	-0.032	1.768			0.056	0.050	1.627			0.079	0.105	1.606			0.081	0.052	2.003			0.139	-0.163	1.991
-0.051	-0.203	1.959			-0.059	-0.146	2.001			-0.023	0.161	1.994			-0.027	0.337	1.954			-0.151	0.083	1.936			-0.140	-0.035	1.769			0.051	0.051	1.627			0.061	0.097	1.611			0.084	0.048	2.001			0.139	-0.163	1.991
-0.051	-0.203	1.958			-0.059	-0.146	2.001			-0.024	0.162	1.993			-0.029	0.338	1.954			-0.153	0.082	1.938			-0.144	-0.037	1.770			0.042	0.053	1.629			0.049	0.095	1.613			0.086	0.046	2.000			0.139	-0.163	1.991
-0.051	-0.203	1.958			-0.059	-0.146	2.001			-0.026	0.163	1.992			-0.030	0.338	1.954			-0.154	0.082	1.939			-0.146	-0.039	1.771			0.034	0.054	1.631			0.039	0.095	1.615			0.088	0.044	1.999			0.139	-0.163	1.990
-0.051	-0.203	1.958			-0.059	-0.146	2.001			-0.029	0.164	1.991			-0.031	0.339	1.954			-0.156	0.080	1.941			-0.148	-0.040	1.771			0.019	0.055	1.636			0.029	0.094	1.619			0.089	0.042	1.998			0.139	-0.163	1.990
-0.052	-0.203	1.958			-0.059	-0.146	2.001			-0.033	0.165	1.989			-0.032	0.339	1.954			-0.158	0.079	1.943			-0.150	-0.042	1.771			0.009	0.058	1.639			0.019	0.094	1.623			0.090	0.040	1.998			0.138	-0.163	1.989
-0.052	-0.203	1.958			-0.059	-0.146	2.001			-0.039	0.169	1.985			-0.034	0.340	1.955			-0.159	0.078	1.944			-0.152	-0.043	1.772			0.002	0.063	1.641			0.011	0.096	1.626			0.091	0.039	1.997			0.138	-0.163	1.989
-0.052	-0.203	1.958			-0.059	-0.146	2.001			-0.044	0.172	1.983			-0.035	0.341	1.955			-0.161	0.076	1.946			-0.153	-0.044	1.772			-0.006	0.068	1.644			0.004	0.098	1.630			0.091	0.038	1.997			0.138	-0.163	1.989
-0.053	-0.204	1.958			-0.060	-0.146	2.000			-0.046	0.169	1.970			-0.036	0.341	1.956			-0.163	0.075	1.948			-0.154	-0.046	1.772			-0.013	0.072	1.646			-0.004	0.101	1.635			0.092	0.038	1.996			0.138	-0.163	1.988
-0.053	-0.204	1.958			-0.060	-0.146	1.998			-0.048	0.167	1.963			-0.037	0.342	1.956			-0.165	0.073	1.950			-0.155	-0.046	1.772			-0.021	0.078	1.649			-0.012	0.105	1.641			0.092	0.037	1.996			0.138	-0.163	1.988
-0.053	-0.204	1.958			-0.060	-0.146	1.996			-0.049	0.166	1.958			-0.038	0.343	1.957			-0.167	0.072	1.952			-0.157	-0.047	1.772			-0.028	0.083	1.652			-0.020	0.109	1.646			0.093	0.037	1.996			0.138	-0.163	1.987
-0.053	-0.205	1.958			-0.060	-0.147	1.995			-0.046	0.166	1.960			-0.039	0.343	1.958			-0.169	0.070	1.954			-0.179	-0.064	1.791			-0.043	0.083	1.662			-0.028	0.113	1.651			0.093	0.036	1.995			0.138	-0.163	1.987
-0.053	-0.205	1.958			-0.059	-0.147	1.994			-0.044	0.166	1.961			-0.040	0.344	1.959			-0.171	0.069	1.956			-0.183	-0.071	1.806			-0.053	0.085	1.668			-0.036	0.116	1.656			0.093	0.037	1.995			0.137	-0.163	1.987
-0.054	-0.205	1.957			-0.059	-0.147	1.993			-0.042	0.167	1.962			-0.041	0.344	1.960			-0.172	0.068	1.958			-0.185	-0.076	1.815			-0.062	0.087	1.674			-0.043	0.118	1.661			0.093	0.037	1.995			0.137	-0.163	1.986
-0.054	-0.205	1.957			-0.059	-0.147	1.993			-0.041	0.168	1.964			-0.041	0.345	1.960			-0.174	0.067	1.960			-0.192	-0.080	1.820			-0.071	0.089	1.680			-0.051	0.121	1.666			0.092	0.038	1.995			0.137	-0.162	1.986
-0.054	-0.205	1.957			-0.058	-0.146	1.992			-0.039	0.169	1.965			-0.042	0.345	1.961			-0.176	0.065	1.963			-0.198	-0.084	1.824			-0.080	0.091	1.686			-0.058	0.123	1.671			0.092	0.039	1.995			0.137	-0.162	1.985
-0.054	-0.205	1.957			-0.057	-0.146	1.992			-0.038	0.170	1.966			-0.042	0.346	1.963			-0.177	0.064	1.965			-0.203	-0.086	1.828			-0.087	0.093	1.690			-0.065	0.125	1.675			0.092	0.040	1.995			0.137	-0.162	1.985
-0.053	-0.205	1.958			-0.057	-0.146	1.991			-0.037	0.172	1.967			-0.043	0.347	1.964			-0.179	0.064	1.967			-0.207	-0.088	1.830			-0.094	0.094	1.694			-0.072	0.127	1.678			0.091	0.041	1.995			0.137	-0.162	1.984
-0.053	-0.205	1.958			-0.056	-0.145	1.991			-0.036	0.173	1.968			-0.043	0.348	1.965			-0.180	0.063	1.968			-0.210	-0.090	1.832			-0.099	0.096	1.696			-0.077	0.129	1.680			0.090	0.043	1.995			0.137	-0.162	1.984
-0.053	-0.204	1.958			-0.055	-0.144	1.991			-0.036	0.174	1.969			-0.043	0.348	1.966			-0.181	0.062	1.970			-0.212	-0.091	1.834			-0.103	0.097	1.698			-0.081	0.131	1.682			0.090	0.044	1.995			0.136	-0.162	1.984
-0.053	-0.203	1.958			-0.055	-0.143	1.991			-0.036	0.176	1.970			-0.043	0.350	1.969			-0.182	0.061	1.971			-0.215	-0.092	1.835			-0.107	0.098	1.699			-0.085	0.131	1.683			0.089	0.045	1.996			0.136	-0.162	1.983
-0.052	-0.203	1.958			-0.054	-0.143	1.991			-0.035	0.177	1.971			-0.044	0.351	1.971			-0.183	0.061	1.972			-0.217	-0.093	1.836			-0.110	0.099	1.700			-0.089	0.132	1.684			0.089	0.046	1.996			0.136	-0.161	1.983
-0.052	-0.202	1.958			-0.053	-0.142	1.991			-0.035	0.178	1.972			-0.044	0.351	1.972			-0.184	0.060	1.973			-0.218	-0.094	1.836			-0.113	0.101	1.701			-0.092	0.133	1.685			0.088	0.047	1.996			0.136	-0.161	1.982
-0.052	-0.202	1.959			-0.053	-0.141	1.991			-0.035	0.179	1.973			-0.044	0.352	1.973			-0.185	0.059	1.974			-0.218	-0.094	1.836			-0.116	0.102	1.701			-0.095	0.134	1.686			0.088	0.048	1.996			0.136	-0.161	1.982
-0.051	-0.201	1.959			-0.052	-0.140	1.991			-0.035	0.180	1.974			-0.044	0.352	1.974			-0.185	0.059	1.975			-0.218	-0.094	1.836			-0.118	0.104	1.701			-0.098	0.134	1.687			0.087	0.049	1.996			0.136	-0.161	1.981
-0.051	-0.200	1.959			-0.052	-0.140	1.991			-0.035	0.181	1.975			-0.044	0.353	1.975			-0.186	0.058	1.975			-0.220	-0.095	1.837			-0.121	0.104	1.703			-0.101	0.135	1.688			0.087	0.050	1.996			0.136	-0.160	1.981
-0.051	-0.200	1.959			-0.051	-0.139	1.991			-0.035	0.181	1.976			-0.044	0.353	1.976			-0.187	0.058	1.976			-0.221	-0.096	1.838			-0.123	0.105	1.704			-0.105	0.135	1.692			0.087	0.051	1.996			0.136	-0.160	1.980
-0.050	-0.199	1.960			-0.051	-0.139	1.991			-0.035	0.182	1.977			-0.044	0.354	1.976			-0.187	0.057	1.977			-0.223	-0.097	1.839			-0.126	0.106	1.706			-0.109	0.134	1.695			0.086	0.051	1.996			0.136	-0.160	1.980
-0.050	-0.199	1.960			-0.050	-0.138	1.991			-0.034	0.182	1.979			-0.044	0.354	1.978			-0.188	0.057	1.977			-0.224	-0.098	1.840			-0.128	0.106	1.709			-0.113	0.133	1.700			0.086	0.052	1.996			0.136	-0.160	1.980
-0.050	-0.198	1.960			-0.050	-0.138	1.992			-0.034	0.182	1.980			-0.044	0.355	1.979			-0.188	0.056	1.978			-0.225	-0.098	1.841			-0.129	0.107	1.711			-0.117	0.132	1.705			0.086	0.052	1.997			0.136	-0.160	1.979
-0.050	-0.198	1.960			-0.050	-0.137	1.992			-0.034	0.182	1.981			-0.043	0.355	1.980			-0.189	0.056	1.979			-0.227	-0.099	1.842			-0.131	0.103	1.719			-0.120	0.131	1.710			0.086	0.053	1.997			0.136	-0.160	1.979
-0.049	-0.197	1.960			-0.049	-0.137	1.993			-0.034	0.182	1.983			-0.043	0.356	1.981			-0.189	0.055	1.979			-0.228	-0.100	1.844			-0.132	0.102	1.724			-0.123	0.129	1.715			0.086	0.053	1.997			0.136	-0.160	1.979
-0.049	-0.197	1.961			-0.049	-0.136	1.993			-0.034	0.182	1.984			-0.043	0.356	1.981			-0.190	0.055	1.980			-0.229	-0.100	1.846			-0.134	0.101	1.728			-0.126	0.128	1.720			0.086	0.054	1.997			0.136	-0.159	1.979
-0.049	-0.196	1.961			-0.048	-0.136	1.994			-0.034	0.182	1.985			-0.043	0.356	1.982			-0.190	0.054	1.981			-0.229	-0.101	1.849			-0.135	0.100	1.732			-0.129	0.127	1.725			0.085	0.054	1.997			0.136	-0.159	1.978
-0.049	-0.196	1.961			-0.048	-0.135	1.994			-0.034	0.181	1.987			-0.043	0.357	1.983			-0.190	0.054	1.981			-0.228	-0.102	1.852			-0.136	0.099	1.735			-0.131	0.126	1.728			0.085	0.055	1.997			0.136	-0.159	1.978
-0.048	-0.195	1.961			-0.048	-0.135	1.995			-0.034	0.181	1.988			-0.042	0.357	1.983			-0.191	0.053	1.982			-0.228	-0.103	1.854			-0.137	0.099	1.737			-0.133	0.126	1.731			0.085	0.055	1.997			0.136	-0.159	1.978
-0.048	-0.195	1.962			-0.047	-0.135	1.996			-0.034	0.181	1.989			-0.042	0.357	1.984			-0.191	0.053	1.983			-0.229	-0.103	1.855			-0.139	0.099	1.739			-0.135	0.126	1.734			0.085	0.055	1.997			0.136	-0.159	1.978
-0.048	-0.194	1.962			-0.047	-0.134	1.996			-0.034	0.181	1.990			-0.042	0.357	1.984			-0.191	0.052	1.983			-0.230	-0.103	1.856			-0.140	0.099	1.741			-0.137	0.126	1.735			0.085	0.056	1.997			0.136	-0.159	1.978
-0.048	-0.194	1.962			-0.047	-0.134	1.997			-0.034	0.181	1.991			-0.042	0.358	1.985			-0.192	0.052	1.984			-0.230	-0.103	1.857			-0.142	0.097	1.742			-0.139	0.126	1.737			0.085	0.056	1.998			0.136	-0.159	1.978
-0.048	-0.193	1.962			-0.046	-0.134	1.998			-0.034	0.180	1.992			-0.042	0.358	1.985			-0.192	0.052	1.984			-0.230	-0.104	1.858			-0.144	0.098	1.743			-0.141	0.126	1.738			0.085	0.056	1.998			0.136	-0.158	1.977
-0.047	-0.193	1.962			-0.046	-0.134	1.999			-0.033	0.180	1.993			-0.042	0.358	1.986			-0.192	0.051	1.985			-0.231	-0.104	1.859			-0.148	0.094	1.744			-0.143	0.126	1.739			0.085	0.057	1.998			0.136	-0.158	1.977
-0.047	-0.193	1.963			-0.046	-0.134	2.000			-0.033	0.180	1.994			-0.042	0.358	1.986			-0.192	0.051	1.985			-0.231	-0.105	1.861			-0.155	0.095	1.746			-0.146	0.126	1.740			0.085	0.057	1.998			0.136	-0.158	1.977
-0.047	-0.193	1.963			-0.046	-0.134	2.000			-0.033	0.179	1.995			-0.042	0.358	1.986			-0.192	0.050	1.986			-0.232	-0.106	1.863			-0.162	0.084	1.750			-0.149	0.127	1.741			0.085	0.057	1.998			0.136	-0.158	1.977
-0.047	-0.193	1.963			-0.045	-0.134	2.001			-0.033	0.179	1.996			-0.042	0.358	1.987			-0.192	0.050	1.987			-0.232	-0.107	1.864			-0.167	0.078	1.753			-0.153	0.128	1.742			0.085	0.058	1.998			0.136	-0.158	1.977
-0.047	-0.192	1.963			-0.045	-0.134	2.002			-0.033	0.179	1.997			-0.042	0.358	1.987			-0.192	0.050	1.987			-0.232	-0.107	1.865			-0.170	0.074	1.755			-0.159	0.129	1.744			0.084	0.058	1.998			0.136	-0.158	1.977
-0.047	-0.192	1.964			-0.045	-0.134	2.003			-0.033	0.178	1.998			-0.042	0.359	1.987			-0.192	0.049	1.988			-0.233	-0.108	1.866			-0.174	0.070	1.759			-0.165	0.129	1.748			0.084	0.058	1.998			0.136	-0.158	1.977
-0.047	-0.192	1.964			-0.045	-0.134	2.004			-0.033	0.178	1.999			-0.042	0.359	1.987			-0.192	0.049	1.988			-0.233	-0.108	1.867			-0.178	0.068	1.762			-0.171	0.130	1.751			0.084	0.058	1.998			0.136	-0.158	1.977
-0.047	-0.193	1.964			-0.045	-0.135	2.005			-0.033	0.178	2.000			-0.042	0.358	1.987			-0.188	0.048	1.989			-0.233	-0.108	1.868			-0.182	0.064	1.767			-0.176	0.130	1.756			0.084	0.059	1.998			0.136	-0.157	1.976
-0.047	-0.194	1.965			-0.045	-0.136	2.006			-0.033	0.177	2.001			-0.042	0.358	1.987			-0.186	0.047	1.990			-0.235	-0.109	1.870			-0.186	0.062	1.772			-0.183	0.130	1.761			0.084	0.059	1.999			0.136	-0.157	1.976
-0.047	-0.195	1.965			-0.045	-0.137	2.006			-0.033	0.177	2.001			-0.042	0.357	1.987			-0.185	0.046	1.991			-0.236	-0.109	1.873			-0.190	0.060	1.777			-0.188	0.130	1.766			0.084	0.059	1.999			0.136	-0.157	1.976
-0.047	-0.196	1.965			-0.045	-0.138	2.007			-0.033	0.177	2.002			-0.042	0.357	1.987			-0.183	0.046	1.991			-0.237	-0.109	1.876			-0.193	0.059	1.781			-0.192	0.130	1.772			0.084	0.059	1.999			0.136	-0.157	1.976
-0.047	-0.197	1.966			-0.045	-0.139	2.008			-0.033	0.176	2.003			-0.042	0.357	1.986			-0.182	0.045	1.992			-0.238	-0.109	1.879			-0.197	0.058	1.786			-0.197	0.130	1.778			0.084	0.059	1.999			0.136	-0.157	1.976
-0.047	-0.198	1.966			-0.045	-0.140	2.009			-0.033	0.176	2.003			-0.043	0.356	1.986			-0.180	0.045	1.992			-0.239	-0.109	1.883			-0.199	0.057	1.791			-0.200	0.130	1.783			0.084	0.060	1.999			0.136	-0.157	1.976
-0.047	-0.199	1.966			-0.045	-0.141	2.009			-0.033	0.175	2.004			-0.043	0.356	1.986			-0.179	0.045	1.993			-0.240	-0.116	1.895			-0.202	0.056	1.795			-0.203	0.130	1.788			0.084	0.060	1.999			0.136	-0.157	1.976
-0.047	-0.200	1.967			-0.045	-0.142	2.010			-0.033	0.175	2.004			-0.044	0.355	1.985			-0.177	0.044	1.993			-0.241	-0.121	1.902			-0.203	0.056	1.800			-0.205	0.129	1.794			0.084	0.060	1.999			0.136	-0.157	1.976
-0.048	-0.201	1.967			-0.046	-0.143	2.010			-0.033	0.175	2.005			-0.045	0.354	1.985			-0.176	0.044	1.993			-0.241	-0.124	1.908			-0.205	0.055	1.803			-0.207	0.129	1.799			0.084	0.060	1.999			0.136	-0.157	1.976
-0.048	-0.202	1.967			-0.046	-0.144	2.011			-0.033	0.174	2.005			-0.045	0.354	1.985			-0.175	0.044	1.993			-0.241	-0.126	1.912			-0.206	0.055	1.807			-0.208	0.129	1.803			0.083	0.060	1.999			0.136	-0.157	1.976
-0.048	-0.203	1.967			-0.046	-0.145	2.011			-0.033	0.174	2.005			-0.046	0.353	1.984			-0.173	0.043	1.994			-0.242	-0.129	1.916			-0.206	0.054	1.811			-0.209	0.129	1.807			0.083	0.061	1.999			0.136	-0.157	1.976
-0.048	-0.204	1.967			-0.046	-0.146	2.011			-0.034	0.174	2.006			-0.046	0.353	1.984			-0.172	0.043	1.994			-0.242	-0.130	1.919			-0.207	0.054	1.814			-0.210	0.129	1.811			0.083	0.061	1.999			0.136	-0.157	1.976
-0.048	-0.204	1.967			-0.046	-0.146	2.012			-0.034	0.173	2.006			-0.047	0.353	1.984			-0.171	0.043	1.994			-0.242	-0.132	1.922			-0.207	0.053	1.817			-0.210	0.128	1.814			0.083	0.061	1.999			0.137	-0.157	1.976
-0.048	-0.205	1.967			-0.046	-0.147	2.012			-0.034	0.173	2.006			-0.047	0.352	1.983			-0.171	0.043	1.994			-0.243	-0.133	1.924			-0.208	0.053	1.819			-0.211	0.128	1.816			0.083	0.061	1.999			0.137	-0.157	1.976
-0.048	-0.206	1.968			-0.046	-0.148	2.012			-0.034	0.173	2.007			-0.048	0.352	1.983			-0.170	0.042	1.994			-0.243	-0.133	1.925			-0.209	0.053	1.821			-0.212	0.128	1.819			0.083	0.062	1.999			0.137	-0.157	1.976
-0.048	-0.206	1.968			-0.046	-0.148	2.012			-0.034	0.172	2.007			-0.048	0.352	1.983			-0.169	0.042	1.994			-0.243	-0.132	1.927			-0.209	0.052	1.823			-0.213	0.128	1.821			0.082	0.062	1.999			0.137	-0.156	1.976
-0.048	-0.207	1.968			-0.047	-0.149	2.013			-0.034	0.172	2.007			-0.049	0.351	1.983			-0.168	0.042	1.995			-0.243	-0.131	1.927			-0.210	0.052	1.824			-0.213	0.128	1.822			0.082	0.062	1.999			0.137	-0.156	1.976
-0.049	-0.208	1.968			-0.047	-0.150	2.013			-0.035	0.172	2.007			-0.049	0.351	1.983			-0.168	0.042	1.995			-0.244	-0.130	1.927			-0.210	0.052	1.825			-0.214	0.127	1.824			0.082	0.062	1.999			0.137	-0.156	1.976
-0.049	-0.208	1.968			-0.047	-0.150	2.013			-0.035	0.171	2.008			-0.050	0.351	1.982			-0.167	0.042	1.995			-0.244	-0.128	1.926			-0.210	0.052	1.826			-0.214	0.127	1.824			0.082	0.062	1.999			0.137	-0.156	1.975
-0.049	-0.209	1.968			-0.047	-0.151	2.013			-0.035	0.171	2.008			-0.050	0.351	1.982			-0.166	0.041	1.995			-0.245	-0.126	1.925			-0.210	0.051	1.827			-0.214	0.126	1.824			0.081	0.063	1.999			0.137	-0.156	1.975
-0.049	-0.209	1.968			-0.047	-0.151	2.013			-0.036	0.170	2.008			-0.050	0.350	1.982			-0.166	0.041	1.995			-0.245	-0.124	1.923			-0.210	0.051	1.827			-0.214	0.126	1.824			0.081	0.063	1.999			0.137	-0.156	1.975
-0.049	-0.210	1.968			-0.047	-0.151	2.013			-0.037	0.170	2.008			-0.051	0.350	1.982			-0.166	0.041	1.995			-0.246	-0.122	1.921			-0.210	0.051	1.826			-0.213	0.124	1.821			0.081	0.063	1.999			0.137	-0.156	1.975
-0.049	-0.210	1.968			-0.047	-0.152	2.013			-0.037	0.170	2.008			-0.051	0.350	1.981			-0.165	0.041	1.995			-0.246	-0.120	1.919			-0.209	0.051	1.824			-0.212	0.123	1.818			0.080	0.063	1.999			0.137	-0.156	1.975
-0.049	-0.210	1.968			-0.047	-0.152	2.014			-0.037	0.169	2.008			-0.052	0.350	1.981			-0.165	0.041	1.995			-0.246	-0.119	1.917			-0.209	0.050	1.822			-0.211	0.121	1.815			0.080	0.063	1.999			0.137	-0.156	1.975
-0.049	-0.211	1.968			-0.048	-0.153	2.014			-0.038	0.169	2.008			-0.052	0.349	1.981			-0.164	0.041	1.995			-0.247	-0.118	1.915			-0.208	0.050	1.820			-0.209	0.120	1.811			0.080	0.064	1.999			0.137	-0.156	1.975
-0.049	-0.211	1.968			-0.048	-0.153	2.014			-0.038	0.169	2.008			-0.052	0.349	1.981			-0.164	0.041	1.995			-0.247	-0.117	1.913			-0.207	0.049	1.817			-0.208	0.118	1.807			0.079	0.064	1.999			0.137	-0.156	1.975
-0.050	-0.212	1.968			-0.048	-0.153	2.014			-0.038	0.168	2.008			-0.052	0.349	1.981			-0.164	0.040	1.995			-0.247	-0.116	1.911			-0.207	0.049	1.814			-0.207	0.116	1.803			0.079	0.064	1.999			0.137	-0.156	1.975
-0.050	-0.212	1.968			-0.048	-0.154	2.014			-0.039	0.168	2.008			-0.053	0.349	1.981			-0.164	0.040	1.995			-0.247	-0.115	1.908			-0.206	0.049	1.811			-0.206	0.115	1.799			0.079	0.064	1.999			0.137	-0.156	1.975
-0.050	-0.212	1.968			-0.048	-0.154	2.014			-0.039	0.168	2.008			-0.053	0.349	1.980			-0.163	0.040	1.995			-0.247	-0.114	1.906			-0.205	0.048	1.808			-0.206	0.114	1.796			0.078	0.064	1.999			0.137	-0.156	1.975
-0.050	-0.212	1.968			-0.048	-0.154	2.014			-0.039	0.168	2.008			-0.053	0.349	1.980			-0.163	0.040	1.995			-0.247	-0.113	1.903			-0.204	0.048	1.806			-0.205	0.114	1.793			0.078	0.064	1.999			0.137	-0.156	1.975
-0.050	-0.213	1.968			-0.048	-0.155	2.014			-0.039	0.168	2.008			-0.054	0.348	1.980			-0.163	0.040	1.995			-0.247	-0.112	1.901			-0.204	0.048	1.804			-0.204	0.113	1.791			0.078	0.064	1.999			0.137	-0.156	1.975
-0.050	-0.213	1.968			-0.048	-0.155	2.014			-0.040	0.167	2.008			-0.054	0.348	1.980			-0.162	0.040	1.995			-0.246	-0.111	1.900			-0.203	0.047	1.802			-0.204	0.113	1.789			0.078	0.064	1.999			0.137	-0.156	1.975
-0.050	-0.213	1.968			-0.049	-0.155	2.014			-0.040	0.167	2.008			-0.054	0.348	1.980			-0.162	0.040	1.995			-0.246	-0.110	1.898			-0.202	0.047	1.800			-0.203	0.113	1.787			0.077	0.065	1.999			0.137	-0.156	1.975
-0.050	-0.213	1.968			-0.049	-0.155	2.014			-0.040	0.167	2.008			-0.054	0.348	1.979			-0.162	0.040	1.995			-0.246	-0.109	1.896			-0.202	0.047	1.799			-0.203	0.113	1.786			0.077	0.065	1.999			0.136	-0.156	1.975
-0.050	-0.214	1.967			-0.049	-0.155	2.014			-0.041	0.167	2.008			-0.054	0.348	1.979			-0.162	0.040	1.995			-0.246	-0.109	1.895			-0.201	0.047	1.797			-0.202	0.112	1.784			0.077	0.065	1.999			0.136	-0.156	1.975
-0.051	-0.214	1.967			-0.049	-0.156	2.013			-0.041	0.167	2.008			-0.055	0.348	1.979			-0.162	0.040	1.995			-0.246	-0.109	1.894			-0.201	0.047	1.796			-0.202	0.112	1.783			0.077	0.065	1.999			0.136	-0.156	1.974
-0.051	-0.214	1.967			-0.049	-0.156	2.013			-0.041	0.167	2.008			-0.055	0.348	1.979			-0.162	0.040	1.995			-0.246	-0.108	1.893			-0.200	0.047	1.795			-0.202	0.112	1.782			0.076	0.065	1.999			0.136	-0.156	1.974
-0.051	-0.214	1.967			-0.050	-0.156	2.013			-0.042	0.167	2.008			-0.055	0.347	1.979			-0.162	0.040	1.995			-0.245	-0.108	1.892			-0.200	0.047	1.795			-0.202	0.111	1.782			0.076	0.065	1.999			0.136	-0.156	1.974
-0.051	-0.214	1.967			-0.050	-0.156	2.013			-0.042	0.167	2.008			-0.055	0.347	1.979			-0.161	0.040	1.995			-0.245	-0.107	1.891			-0.200	0.047	1.794			-0.201	0.111	1.781			0.076	0.065	1.999			0.136	-0.156	1.974
-0.052	-0.214	1.967			-0.050	-0.156	2.013			-0.043	0.167	2.007			-0.055	0.347	1.978			-0.161	0.040	1.995			-0.245	-0.107	1.890			-0.200	0.046	1.793			-0.201	0.111	1.780			0.075	0.065	1.998			0.136	-0.156	1.974
-0.052	-0.214	1.967			-0.050	-0.156	2.013			-0.043	0.167	2.007			-0.055	0.347	1.978			-0.161	0.040	1.995			-0.245	-0.107	1.890			-0.200	0.046	1.793			-0.201	0.111	1.780			0.075	0.065	1.998			0.136	-0.156	1.974
-0.052	-0.214	1.967			-0.051	-0.156	2.012			-0.043	0.167	2.007			-0.056	0.347	1.978			-0.161	0.040	1.994			-0.245	-0.107	1.890			-0.199	0.046	1.793			-0.201	0.110	1.780			0.075	0.065	1.998			0.136	-0.156	1.974
-0.052	-0.214	1.966			-0.051	-0.156	2.012			-0.043	0.167	2.007			-0.056	0.347	1.978			-0.161	0.040	1.994			-0.245	-0.107	1.889			-0.199	0.046	1.792			-0.202	0.111	1.782			0.075	0.065	1.998			0.136	-0.156	1.974
-0.052	-0.215	1.966			-0.051	-0.156	2.012			-0.044	0.167	2.006			-0.056	0.347	1.978			-0.161	0.040	1.994			-0.245	-0.107	1.889			-0.199	0.046	1.792			-0.203	0.112	1.783			0.074	0.065	1.998			0.136	-0.156	1.974
-0.052	-0.215	1.966			-0.051	-0.157	2.012			-0.044	0.167	2.006			-0.056	0.347	1.978			-0.162	0.040	1.994			-0.245	-0.107	1.889			-0.199	0.046	1.793			-0.204	0.113	1.784			0.074	0.065	1.998			0.136	-0.156	1.974
-0.052	-0.215	1.966			-0.052	-0.157	2.012			-0.044	0.167	2.006			-0.057	0.347	1.977			-0.162	0.040	1.994			-0.246	-0.107	1.889			-0.200	0.046	1.793			-0.205	0.113	1.785			0.074	0.065	1.997			0.136	-0.156	1.974
-0.053	-0.215	1.966			-0.052	-0.157	2.011			-0.045	0.167	2.006			-0.057	0.347	1.977			-0.162	0.040	1.994			-0.246	-0.108	1.889			-0.200	0.047	1.793			-0.205	0.114	1.786			0.073	0.065	1.997			0.135	-0.156	1.974
-0.053	-0.215	1.965			-0.052	-0.157	2.011			-0.045	0.166	2.006			-0.057	0.346	1.976			-0.162	0.040	1.993			-0.246	-0.108	1.889			-0.200	0.047	1.793			-0.205	0.114	1.785			0.073	0.065	1.997			0.135	-0.156	1.973
-0.053	-0.215	1.965			-0.052	-0.157	2.011			-0.045	0.166	2.006			-0.058	0.346	1.976			-0.162	0.040	1.993			-0.246	-0.107	1.889			-0.200	0.047	1.792			-0.206	0.114	1.785			0.073	0.065	1.997			0.135	-0.156	1.973
-0.053	-0.215	1.965			-0.052	-0.157	2.011			-0.045	0.166	2.005			-0.058	0.346	1.975			-0.162	0.040	1.993			-0.246	-0.107	1.888			-0.200	0.048	1.789			-0.206	0.115	1.780			0.072	0.065	1.997			0.135	-0.156	1.973
-0.053	-0.215	1.965			-0.052	-0.157	2.011			-0.046	0.166	2.005			-0.058	0.346	1.975			-0.162	0.040	1.993			-0.246	-0.106	1.885			-0.201	0.050	1.784			-0.206	0.117	1.775			0.072	0.065	1.997			0.135	-0.155	1.973
-0.053	-0.215	1.965			-0.052	-0.157	2.010			-0.046	0.166	2.005			-0.058	0.346	1.974			-0.162	0.040	1.993			-0.246	-0.105	1.881			-0.201	0.051	1.778			-0.206	0.117	1.767			0.072	0.065	1.996			0.135	-0.155	1.973
-0.053	-0.215	1.964			-0.053	-0.157	2.010			-0.046	0.166	2.005			-0.059	0.346	1.974			-0.162	0.040	1.993			-0.246	-0.103	1.877			-0.201	0.052	1.770			-0.206	0.118	1.757			0.072	0.065	1.996			0.135	-0.155	1.973
-0.054	-0.215	1.964			-0.053	-0.157	2.010			-0.046	0.166	2.005			-0.059	0.346	1.973			-0.162	0.040	1.992			-0.246	-0.102	1.870			-0.201	0.053	1.761			-0.205	0.118	1.748			0.071	0.065	1.996			0.134	-0.155	1.972
-0.054	-0.215	1.964			-0.053	-0.157	2.010			-0.047	0.166	2.005			-0.059	0.346	1.973			-0.163	0.040	1.992			-0.245	-0.099	1.857			-0.201	0.055	1.743			-0.205	0.115	1.728			0.071	0.065	1.996			0.134	-0.155	1.972
-0.054	-0.215	1.964			-0.053	-0.157	2.010			-0.047	0.166	2.005			-0.059	0.346	1.973			-0.163	0.040	1.992			-0.245	-0.099	1.857			-0.201	0.055	1.743			-0.205	0.115	1.728			0.071	0.065	1.996			0.134	-0.155	1.972
-0.054	-0.215	1.964			-0.053	-0.157	2.010			-0.047	0.166	2.004			-0.059	0.346	1.973			-0.163	0.040	1.992			-0.245	-0.097	1.851			-0.201	0.056	1.732			-0.205	0.113	1.718			0.071	0.065	1.995			0.134	-0.155	1.972
-0.054	-0.215	1.964			-0.053	-0.157	2.009			-0.047	0.166	2.004			-0.060	0.346	1.972			-0.163	0.040	1.991			-0.241	-0.083	1.816			-0.198	0.067	1.704			-0.205	0.110	1.702			0.070	0.065	1.995			0.134	-0.155	1.971
-0.054	-0.215	1.964			-0.053	-0.157	2.009			-0.047	0.166	2.004			-0.060	0.346	1.972			-0.163	0.040	1.991			-0.241	-0.083	1.816			-0.198	0.067	1.704			-0.205	0.110	1.702			0.070	0.065	1.995			0.134	-0.155	1.971
-0.054	-0.215	1.963			-0.054	-0.157	2.009			-0.047	0.166	2.004			-0.060	0.346	1.972			-0.163	0.040	1.991			-0.240	-0.077	1.803			-0.197	0.072	1.692			-0.205	0.108	1.695			0.070	0.065	1.995			0.134	-0.155	1.971
-0.054	-0.215	1.963			-0.054	-0.157	2.009			-0.048	0.166	2.003			-0.060	0.346	1.972			-0.163	0.040	1.991			-0.239	-0.073	1.795			-0.196	0.075	1.684			-0.205	0.107	1.689			0.070	0.065	1.995			0.134	-0.155	1.971
-0.054	-0.215	1.963			-0.054	-0.157	2.009			-0.048	0.166	2.003			-0.060	0.345	1.971			-0.163	0.041	1.991			-0.238	-0.071	1.788			-0.195	0.077	1.676			-0.205	0.105	1.683			0.070	0.065	1.994			0.134	-0.155	1.971
-0.054	-0.215	1.963			-0.054	-0.157	2.009			-0.048	0.166	2.003			-0.060	0.345	1.971			-0.163	0.041	1.990			-0.237	-0.069	1.783			-0.194	0.078	1.670			-0.204	0.104	1.678			0.070	0.065	1.994			0.134	-0.155	1.971
-0.055	-0.216	1.963			-0.054	-0.157	2.008			-0.048	0.166	2.003			-0.060	0.345	1.971			-0.163	0.041	1.990			-0.237	-0.067	1.779			-0.193	0.079	1.665			-0.204	0.102	1.673			0.070	0.065	1.994			0.133	-0.155	1.971
-0.055	-0.216	1.963			-0.054	-0.157	2.008			-0.048	0.166	2.002			-0.060	0.345	1.970			-0.164	0.041	1.990			-0.236	-0.066	1.775			-0.193	0.080	1.660			-0.204	0.101	1.668			0.069	0.065	1.994			0.133	-0.155	1.971
-0.055	-0.216	1.963			-0.054	-0.157	2.008			-0.048	0.166	2.002			-0.060	0.345	1.970			-0.164	0.041	1.990			-0.235	-0.064	1.771			-0.192	0.081	1.655			-0.203	0.100	1.664			0.069	0.065	1.994			0.133	-0.155	1.970
-0.055	-0.216	1.962			-0.054	-0.157	2.008			-0.048	0.166	2.002			-0.060	0.345	1.970			-0.164	0.041	1.989			-0.235	-0.063	1.767			-0.192	0.082	1.651			-0.203	0.099	1.660			0.069	0.065	1.994			0.133	-0.155	1.970
-0.055	-0.216	1.962			-0.054	-0.157	2.007			-0.048	0.166	2.001			-0.060	0.345	1.969			-0.164	0.041	1.988			-0.234	-0.062	1.764			-0.191	0.083	1.647			-0.203	0.098	1.657			0.069	0.064	1.993			0.133	-0.155	1.970
-0.055	-0.216	1.962			-0.055	-0.157	2.007			-0.048	0.166	2.001			-0.060	0.345	1.969			-0.164	0.041	1.987			-0.234	-0.060	1.761			-0.191	0.083	1.643			-0.202	0.097	1.653			0.069	0.064	1.993			0.133	-0.155	1.970
-0.055	-0.216	1.962			-0.055	-0.157	2.007			-0.048	0.166	2.000			-0.060	0.345	1.968			-0.164	0.041	1.986			-0.234	-0.060	1.758			-0.191	0.084	1.640			-0.202	0.097	1.650			0.069	0.064	1.993			0.133	-0.155	1.970
-0.055	-0.216	1.962			-0.055	-0.158	2.007			-0.048	0.166	2.000			-0.060	0.345	1.968			-0.164	0.041	1.985			-0.233	-0.059	1.756			-0.190	0.085	1.637			-0.202	0.096	1.648			0.069	0.064	1.993			0.133	-0.155	1.970
-0.055	-0.216	1.961			-0.055	-0.158	2.006			-0.048	0.166	2.000			-0.060	0.345	1.967			-0.164	0.040	1.985			-0.233	-0.058	1.753			-0.190	0.085	1.634			-0.201	0.096	1.645			0.069	0.064	1.993			0.133	-0.155	1.970
-0.055	-0.216	1.961			-0.055	-0.158	2.006			-0.048	0.166	1.999			-0.060	0.345	1.966			-0.164	0.040	1.984			-0.233	-0.057	1.751			-0.189	0.085	1.632			-0.201	0.095	1.643			0.069	0.064	1.993			0.133	-0.156	1.970
-0.055	-0.216	1.961			-0.055	-0.158	2.006			-0.048	0.166	1.999			-0.060	0.344	1.966			-0.164	0.040	1.983			-0.232	-0.056	1.749			-0.189	0.086	1.629			-0.200	0.095	1.640			0.069	0.064	1.992			0.133	-0.156	1.970
-0.056	-0.216	1.961			-0.056	-0.158	2.005			-0.048	0.166	1.998			-0.060	0.344	1.965			-0.163	0.040	1.982			-0.232	-0.056	1.747			-0.188	0.086	1.627			-0.200	0.095	1.638			0.069	0.064	1.992			0.133	-0.156	1.970
-0.056	-0.216	1.960			-0.056	-0.158	2.005			-0.048	0.166	1.998			-0.060	0.344	1.964			-0.163	0.040	1.981			-0.232	-0.055	1.745			-0.188	0.086	1.625			-0.199	0.095	1.637			0.069	0.064	1.992			0.133	-0.156	1.969
-0.056	-0.216	1.960			-0.056	-0.158	2.005			-0.048	0.166	1.997			-0.060	0.344	1.964			-0.163	0.040	1.980			-0.232	-0.055	1.744			-0.187	0.086	1.623			-0.199	0.094	1.635			0.069	0.064	1.992			0.133	-0.156	1.969
-0.056	-0.217	1.960			-0.056	-0.158	2.004			-0.048	0.166	1.997			-0.060	0.344	1.963			-0.163	0.040	1.979			-0.231	-0.054	1.742			-0.187	0.086	1.622			-0.199	0.094	1.633			0.069	0.064	1.992			0.133	-0.156	1.969
-0.056	-0.217	1.959			-0.056	-0.158	2.004			-0.048	0.166	1.996			-0.059	0.344	1.963			-0.163	0.040	1.978			-0.231	-0.054	1.741			-0.186	0.087	1.620			-0.198	0.094	1.632			0.069	0.064	1.991			0.133	-0.156	1.969
-0.056	-0.217	1.959			-0.056	-0.158	2.004			-0.048	0.165	1.996			-0.059	0.344	1.962			-0.163	0.040	1.977			-0.231	-0.053	1.740			-0.185	0.087	1.619			-0.198	0.094	1.631			0.069	0.064	1.991			0.133	-0.156	1.969
-0.056	-0.217	1.959			-0.056	-0.159	2.003			-0.048	0.165	1.995			-0.059	0.344	1.962			-0.163	0.040	1.976			-0.230	-0.053	1.738			-0.185	0.087	1.617			-0.197	0.094	1.630			0.069	0.064	1.991			0.133	-0.156	1.969
-0.056	-0.217	1.958			-0.057	-0.159	2.003			-0.048	0.165	1.995			-0.059	0.344	1.961			-0.163	0.040	1.976			-0.230	-0.052	1.737			-0.184	0.087	1.616			-0.197	0.094	1.629			0.069	0.064	1.991			0.133	-0.156	1.969
-0.056	-0.217	1.958			-0.057	-0.159	2.003			-0.048	0.165	1.994			-0.059	0.344	1.961			-0.163	0.039	1.975			-0.230	-0.052	1.736			-0.184	0.087	1.616			-0.196	0.094	1.628			0.069	0.064	1.990			0.133	-0.156	1.969
-0.056	-0.217	1.958			-0.057	-0.159	2.002			-0.048	0.165	1.994			-0.059	0.344	1.960			-0.162	0.039	1.974			-0.230	-0.052	1.735			-0.183	0.087	1.615			-0.196	0.094	1.627			0.069	0.064	1.990			0.133	-0.156	1.969
-0.056	-0.218	1.958			-0.057	-0.159	2.002			-0.047	0.165	1.994			-0.059	0.344	1.960			-0.162	0.039	1.974			-0.229	-0.052	1.735			-0.183	0.087	1.614			-0.196	0.094	1.627			0.069	0.063	1.990			0.133	-0.156	1.969
-0.056	-0.218	1.957			-0.057	-0.159	2.002			-0.047	0.165	1.993			-0.059	0.344	1.960			-0.162	0.039	1.973			-0.229	-0.052	1.734			-0.182	0.087	1.614			-0.195	0.094	1.626			0.069	0.063	1.990			0.133	-0.156	1.968
-0.056	-0.218	1.957			-0.057	-0.159	2.001			-0.047	0.165	1.993			-0.059	0.344	1.959			-0.162	0.039	1.972			-0.229	-0.052	1.734			-0.182	0.087	1.613			-0.195	0.095	1.626			0.069	0.063	1.990			0.133	-0.156	1.968
-0.056	-0.218	1.957			-0.057	-0.159	2.001			-0.047	0.165	1.992			-0.059	0.344	1.959			-0.162	0.039	1.972			-0.229	-0.051	1.733			-0.182	0.087	1.613			-0.195	0.095	1.625			0.069	0.063	1.989			0.133	-0.156	1.968
-0.056	-0.218	1.956			-0.057	-0.159	2.001			-0.047	0.165	1.992			-0.059	0.344	1.958			-0.162	0.039	1.971			-0.229	-0.051	1.733			-0.181	0.087	1.613			-0.194	0.095	1.625			0.069	0.063	1.989			0.133	-0.156	1.968
-0.057	-0.218	1.956			-0.058	-0.159	2.001			-0.047	0.165	1.992			-0.059	0.344	1.958			-0.162	0.039	1.971			-0.229	-0.051	1.733			-0.181	0.087	1.612			-0.194	0.095	1.625			0.069	0.063	1.989			0.133	-0.156	1.968
-0.057	-0.218	1.956			-0.058	-0.159	2.000			-0.047	0.165	1.991			-0.059	0.344	1.957			-0.162	0.039	1.970			-0.229	-0.051	1.732			-0.181	0.088	1.612			-0.194	0.095	1.625			0.069	0.063	1.989			0.133	-0.157	1.968
-0.057	-0.218	1.956			-0.058	-0.159	2.000			-0.047	0.165	1.991			-0.059	0.344	1.957			-0.162	0.039	1.970			-0.229	-0.051	1.732			-0.181	0.088	1.612			-0.194	0.095	1.625			0.069	0.063	1.989			0.133	-0.157	1.968
-0.057	-0.218	1.956			-0.058	-0.159	2.000			-0.047	0.165	1.991			-0.059	0.344	1.956			-0.162	0.039	1.969			-0.229	-0.051	1.731			-0.181	0.088	1.612			-0.194	0.095	1.624			0.069	0.063	1.988			0.133	-0.157	1.968
-0.057	-0.218	1.955			-0.058	-0.160	2.000			-0.047	0.165	1.991			-0.059	0.344	1.956			-0.161	0.039	1.969			-0.229	-0.051	1.731			-0.180	0.088	1.612			-0.194	0.096	1.624			0.069	0.063	1.988			0.133	-0.157	1.967
-0.057	-0.218	1.955			-0.058	-0.160	1.999			-0.047	0.165	1.990			-0.059	0.344	1.955			-0.161	0.039	1.969			-0.229	-0.051	1.731			-0.180	0.088	1.612			-0.194	0.096	1.624			0.069	0.063	1.988			0.133	-0.157	1.967
-0.057	-0.218	1.955			-0.058	-0.160	1.999			-0.047	0.165	1.990			-0.059	0.344	1.955			-0.161	0.039	1.968			-0.229	-0.051	1.731			-0.180	0.088	1.612			-0.194	0.096	1.624			0.069	0.063	1.988			0.133	-0.157	1.967
-0.057	-0.219	1.955			-0.058	-0.160	1.999			-0.047	0.165	1.990			-0.059	0.344	1.954			-0.161	0.039	1.968			-0.229	-0.051	1.731			-0.180	0.088	1.612			-0.194	0.096	1.625			0.069	0.063	1.988			0.133	-0.157	1.967
-0.057	-0.219	1.955			-0.058	-0.160	1.999			-0.047	0.165	1.990			-0.059	0.344	1.954			-0.161	0.039	1.967			-0.229	-0.051	1.731			-0.180	0.088	1.612			-0.194	0.096	1.625			0.069	0.063	1.988			0.133	-0.157	1.967
-0.057	-0.219	1.954			-0.058	-0.160	1.999			-0.047	0.165	1.990			-0.059	0.344	1.954			-0.161	0.039	1.967			-0.230	-0.051	1.731			-0.180	0.088	1.612			-0.194	0.096	1.625			0.069	0.063	1.988			0.133	-0.157	1.967
-0.057	-0.219	1.954			-0.058	-0.160	1.999			-0.046	0.165	1.989			-0.059	0.344	1.953			-0.161	0.039	1.967			-0.230	-0.051	1.732			-0.180	0.088	1.613			-0.194	0.096	1.625			0.069	0.063	1.987			0.133	-0.157	1.967
-0.057	-0.219	1.954			-0.058	-0.160	1.998			-0.046	0.165	1.989			-0.059	0.344	1.953			-0.161	0.039	1.967			-0.230	-0.051	1.732			-0.180	0.088	1.613			-0.194	0.096	1.625			0.069	0.063	1.987			0.133	-0.157	1.967
-0.057	-0.219	1.954			-0.058	-0.160	1.998			-0.046	0.165	1.989			-0.059	0.344	1.953			-0.161	0.039	1.966			-0.230	-0.051	1.732			-0.180	0.087	1.613			-0.194	0.096	1.625			0.069	0.063	1.987			0.133	-0.157	1.967
-0.057	-0.219	1.954			-0.058	-0.160	1.998			-0.046	0.165	1.989			-0.059	0.344	1.952			-0.161	0.039	1.966			-0.230	-0.051	1.733			-0.180	0.087	1.613			-0.194	0.096	1.625			0.069	0.063	1.987			0.133	-0.157	1.967
-0.057	-0.219	1.954			-0.058	-0.160	1.998			-0.046	0.165	1.989			-0.059	0.344	1.952			-0.161	0.039	1.966			-0.230	-0.051	1.733			-0.180	0.087	1.613			-0.194	0.096	1.625			0.069	0.063	1.987			0.133	-0.157	1.967
-0.057	-0.219	1.953			-0.058	-0.160	1.998			-0.046	0.165	1.989			-0.059	0.344	1.952			-0.161	0.039	1.966			-0.230	-0.052	1.733			-0.180	0.087	1.614			-0.194	0.096	1.625			0.069	0.063	1.987			0.133	-0.157	1.966
-0.057	-0.219	1.953			-0.059	-0.160	1.998			-0.046	0.165	1.988			-0.059	0.344	1.951			-0.161	0.039	1.965			-0.230	-0.052	1.733			-0.180	0.087	1.614			-0.194	0.096	1.625			0.069	0.063	1.987			0.133	-0.157	1.966
-0.057	-0.219	1.953			-0.059	-0.160	1.998			-0.046	0.165	1.988			-0.059	0.344	1.951			-0.161	0.039	1.965			-0.230	-0.052	1.733			-0.180	0.087	1.614			-0.194	0.096	1.625			0.069	0.063	1.987			0.133	-0.157	1.966
-0.057	-0.219	1.953			-0.059	-0.160	1.997			-0.046	0.165	1.988			-0.059	0.344	1.951			-0.161	0.039	1.965			-0.230	-0.052	1.734			-0.180	0.087	1.614			-0.194	0.096	1.625			0.069	0.063	1.986			0.133	-0.157	1.966
-0.057	-0.219	1.953			-0.059	-0.160	1.997			-0.046	0.165	1.988			-0.059	0.344	1.950			-0.161	0.039	1.965			-0.230	-0.052	1.734			-0.180	0.087	1.614			-0.194	0.097	1.626			0.069	0.063	1.986			0.133	-0.157	1.966
-0.057	-0.219	1.953			-0.059	-0.160	1.997			-0.046	0.165	1.988			-0.059	0.344	1.950			-0.161	0.038	1.965			-0.235	-0.065	1.749			-0.182	0.079	1.621			-0.193	0.097	1.626			0.069	0.063	1.986			0.133	-0.157	1.966
-0.057	-0.219	1.953			-0.059	-0.160	1.997			-0.046	0.165	1.988			-0.059	0.344	1.950			-0.160	0.038	1.964			-0.233	-0.061	1.746			-0.180	0.081	1.620			-0.193	0.097	1.626			0.069	0.063	1.986			0.133	-0.157	1.966
-0.057	-0.219	1.953			-0.059	-0.160	1.997			-0.046	0.165	1.988			-0.059	0.344	1.950			-0.160	0.038	1.964			-0.232	-0.058	1.743			-0.178	0.083	1.618			-0.193	0.098	1.626			0.069	0.063	1.986			0.133	-0.157	1.966
-0.057	-0.219	1.953			-0.059	-0.160	1.997			-0.046	0.165	1.988			-0.059	0.344	1.950			-0.160	0.038	1.964			-0.231	-0.056	1.742			-0.177	0.084	1.618			-0.192	0.098	1.626			0.069	0.063	1.986			0.133	-0.157	1.966
-0.057	-0.219	1.952			-0.059	-0.160	1.997			-0.046	0.165	1.987			-0.059	0.344	1.949			-0.160	0.038	1.964			-0.230	-0.055	1.741			-0.175	0.084	1.617			-0.191	0.099	1.626			0.069	0.063	1.986			0.133	-0.157	1.966
-0.057	-0.219	1.952			-0.059	-0.160	1.997			-0.046	0.165	1.987			-0.059	0.344	1.949			-0.160	0.038	1.964			-0.229	-0.054	1.741			-0.173	0.085	1.617			-0.190	0.099	1.627			0.069	0.063	1.986			0.133	-0.157	1.966
-0.057	-0.219	1.952			-0.059	-0.160	1.997			-0.046	0.165	1.987			-0.059	0.344	1.949			-0.160	0.038	1.964			-0.228	-0.053	1.740			-0.167	0.114	1.626			-0.188	0.100	1.628			0.069	0.063	1.985			0.133	-0.157	1.966
-0.058	-0.219	1.952			-0.059	-0.160	1.996			-0.046	0.165	1.987			-0.058	0.344	1.949			-0.160	0.038	1.963			-0.230	-0.064	1.753			-0.167	0.117	1.633			-0.186	0.102	1.629			0.069	0.063	1.985			0.133	-0.157	1.966
-0.058	-0.219	1.952			-0.059	-0.160	1.996			-0.045	0.165	1.987			-0.058	0.343	1.949			-0.160	0.038	1.963			-0.231	-0.067	1.758			-0.164	0.116	1.639			-0.183	0.103	1.632			0.069	0.063	1.985			0.133	-0.157	1.966
-0.057	-0.219	1.952			-0.059	-0.160	1.996			-0.045	0.165	1.987			-0.057	0.343	1.948			-0.160	0.038	1.963			-0.231	-0.070	1.763			-0.161	0.110	1.647			-0.179	0.105	1.637			0.069	0.063	1.985			0.133	-0.157	1.966
-0.057	-0.219	1.952			-0.059	-0.160	1.996			-0.045	0.165	1.987			-0.057	0.343	1.948			-0.160	0.038	1.963			-0.233	-0.075	1.772			-0.158	0.101	1.659			-0.173	0.106	1.645			0.069	0.063	1.985			0.133	-0.157	1.966
-0.057	-0.219	1.951			-0.059	-0.160	1.996			-0.045	0.165	1.986			-0.056	0.343	1.948			-0.160	0.038	1.963			-0.236	-0.082	1.784			-0.155	0.091	1.671			-0.168	0.107	1.654			0.069	0.063	1.985			0.133	-0.157	1.965
-0.057	-0.218	1.951			-0.059	-0.159	1.995			-0.045	0.165	1.986			-0.056	0.343	1.948			-0.160	0.039	1.963			-0.237	-0.087	1.794			-0.154	0.084	1.682			-0.163	0.108	1.666			0.070	0.063	1.985			0.133	-0.157	1.965
-0.057	-0.218	1.951			-0.058	-0.159	1.995			-0.045	0.165	1.986			-0.055	0.344	1.948			-0.160	0.039	1.962			-0.239	-0.091	1.802			-0.153	0.077	1.697			-0.158	0.109	1.683			0.070	0.063	1.984			0.133	-0.157	1.965
-0.057	-0.217	1.950			-0.058	-0.159	1.995			-0.045	0.165	1.986			-0.053	0.345	1.949			-0.160	0.039	1.962			-0.239	-0.094	1.810			-0.152	0.074	1.708			-0.154	0.110	1.696			0.070	0.063	1.984			0.133	-0.157	1.965
-0.056	-0.217	1.950			-0.058	-0.158	1.994			-0.045	0.165	1.986			-0.053	0.345	1.949			-0.160	0.039	1.962			-0.240	-0.096	1.819			-0.153	0.070	1.723			-0.153	0.109	1.715			0.070	0.063	1.984			0.133	-0.157	1.965
-0.056	-0.216	1.949			-0.058	-0.158	1.994			-0.045	0.165	1.986			-0.052	0.346	1.950			-0.160	0.039	1.962			-0.248	-0.128	1.864			-0.179	0.030	1.764			-0.152	0.107	1.732			0.070	0.063	1.984			0.133	-0.157	1.965
-0.056	-0.216	1.949			-0.058	-0.158	1.994			-0.045	0.165	1.986			-0.051	0.347	1.952			-0.159	0.039	1.962			-0.248	-0.125	1.865			-0.176	0.035	1.775			-0.152	0.104	1.746			0.070	0.063	1.984			0.133	-0.157	1.965
-0.056	-0.216	1.948			-0.058	-0.158	1.993			-0.045	0.165	1.986			-0.050	0.347	1.954			-0.159	0.039	1.962			-0.248	-0.126	1.871			-0.176	0.036	1.784			-0.155	0.099	1.765			0.070	0.063	1.984			0.133	-0.157	1.965
-0.055	-0.216	1.948			-0.057	-0.158	1.993			-0.045	0.165	1.986			-0.050	0.347	1.955			-0.159	0.039	1.962			-0.251	-0.139	1.894			-0.177	0.036	1.792			-0.158	0.097	1.778			0.070	0.063	1.984			0.133	-0.157	1.964
-0.055	-0.216	1.947			-0.057	-0.158	1.992			-0.045	0.165	1.986			-0.050	0.348	1.957			-0.159	0.039	1.962			-0.251	-0.125	1.882			-0.176	0.042	1.800			-0.161	0.097	1.788			0.070	0.063	1.984			0.133	-0.157	1.964
-0.055	-0.216	1.946			-0.057	-0.158	1.992			-0.045	0.165	1.986			-0.051	0.348	1.963			-0.159	0.039	1.962			-0.251	-0.126	1.889			-0.177	0.042	1.806			-0.163	0.096	1.797			0.070	0.063	1.984			0.133	-0.157	1.964
-0.055	-0.216	1.946			-0.057	-0.158	1.991			-0.045	0.165	1.986			-0.053	0.349	1.968			-0.159	0.039	1.962			-0.251	-0.128	1.897			-0.178	0.041	1.812			-0.165	0.096	1.804			0.070	0.062	1.983			0.133	-0.157	1.963
-0.055	-0.217	1.945			-0.057	-0.159	1.991			-0.045	0.165	1.986			-0.054	0.350	1.972			-0.159	0.039	1.962			-0.252	-0.130	1.903			-0.179	0.041	1.816			-0.166	0.096	1.810			0.070	0.062	1.983			0.132	-0.157	1.963
-0.055	-0.217	1.945			-0.057	-0.159	1.991			-0.045	0.165	1.986			-0.055	0.350	1.975			-0.159	0.038	1.962			-0.252	-0.133	1.909			-0.180	0.040	1.820			-0.168	0.095	1.814			0.070	0.062	1.983			0.132	-0.158	1.962
-0.055	-0.217	1.944			-0.057	-0.159	1.990			-0.045	0.164	1.986			-0.055	0.351	1.978			-0.159	0.038	1.962			-0.252	-0.135	1.913			-0.181	0.040	1.824			-0.169	0.095	1.819			0.069	0.062	1.983			0.132	-0.158	1.962
-0.055	-0.217	1.944			-0.057	-0.159	1.990			-0.045	0.164	1.987			-0.056	0.351	1.980			-0.159	0.038	1.962			-0.253	-0.136	1.916			-0.181	0.039	1.827			-0.170	0.094	1.822			0.069	0.062	1.983			0.132	-0.158	1.961
-0.056	-0.216	1.943			-0.060	-0.158	1.989			-0.045	0.164	1.987			-0.057	0.351	1.982			-0.170	0.090	1.895			-0.250	-0.125	1.910			-0.181	0.043	1.827			-0.170	0.099	1.822			0.069	0.061	1.983			0.132	-0.158	1.961
-0.056	-0.214	1.943			-0.064	-0.156	1.988			-0.045	0.164	1.987			-0.057	0.352	1.984			-0.173	0.104	1.878			-0.239	-0.090	1.881			-0.171	0.069	1.814			-0.160	0.126	1.808			0.069	0.061	1.983			0.132	-0.158	1.960
-0.057	-0.213	1.943			-0.066	-0.155	1.987			-0.045	0.164	1.988			-0.057	0.352	1.985			-0.175	0.112	1.866			-0.235	-0.078	1.873			-0.166	0.080	1.805			-0.154	0.136	1.798			0.069	0.061	1.983			0.132	-0.158	1.960
-0.058	-0.211	1.943			-0.069	-0.153	1.986			-0.045	0.164	1.988			-0.057	0.352	1.986			-0.176	0.119	1.858			-0.233	-0.071	1.866			-0.163	0.087	1.795			-0.148	0.143	1.788			0.069	0.061	1.983			0.132	-0.158	1.959
-0.059	-0.210	1.943			-0.070	-0.152	1.986			-0.045	0.164	1.988			-0.057	0.352	1.987			-0.177	0.124	1.851			-0.235	-0.072	1.866			-0.165	0.082	1.791			-0.150	0.138	1.784			0.069	0.061	1.983			0.132	-0.158	1.959
-0.059	-0.208	1.943			-0.072	-0.150	1.985			-0.045	0.163	1.989			-0.058	0.352	1.988			-0.178	0.128	1.846			-0.236	-0.073	1.866			-0.167	0.077	1.786			-0.154	0.132	1.777			0.068	0.061	1.983			0.132	-0.158	1.958
-0.060	-0.207	1.943			-0.074	-0.149	1.985			-0.045	0.163	1.989			-0.057	0.352	1.988			-0.178	0.132	1.841			-0.237	-0.074	1.866			-0.167	0.073	1.780			-0.156	0.129	1.771			0.068	0.060	1.983			0.132	-0.158	1.958
-0.060	-0.205	1.943			-0.075	-0.148	1.985			-0.045	0.163	1.989			-0.057	0.352	1.988			-0.179	0.135	1.837			-0.238	-0.075	1.865			-0.168	0.069	1.775			-0.158	0.127	1.766			0.068	0.060	1.983			0.132	-0.158	1.958
-0.061	-0.204	1.943			-0.076	-0.147	1.984			-0.045	0.163	1.989			-0.057	0.352	1.988			-0.179	0.138	1.833			-0.240	-0.077	1.863			-0.168	0.067	1.770			-0.159	0.125	1.762			0.068	0.060	1.983			0.132	-0.158	1.957
-0.061	-0.202	1.943			-0.077	-0.146	1.984			-0.045	0.163	1.989			-0.057	0.352	1.987			-0.180	0.140	1.830			-0.241	-0.078	1.861			-0.167	0.065	1.765			-0.159	0.123	1.757			0.068	0.060	1.983			0.132	-0.158	1.957
-0.061	-0.201	1.943			-0.078	-0.145	1.984			-0.045	0.163	1.989			-0.056	0.351	1.985			-0.180	0.142	1.827			-0.241	-0.080	1.858			-0.166	0.064	1.760			-0.159	0.122	1.753			0.068	0.060	1.983			0.132	-0.158	1.957
-0.061	-0.199	1.943			-0.079	-0.144	1.984			-0.045	0.163	1.989			-0.056	0.351	1.983			-0.181	0.145	1.824			-0.242	-0.081	1.856			-0.165	0.063	1.756			-0.158	0.117	1.748			0.068	0.060	1.983			0.132	-0.158	1.956
-0.062	-0.198	1.944			-0.079	-0.142	1.984			-0.045	0.163	1.989			-0.055	0.350	1.981			-0.181	0.147	1.821			-0.242	-0.082	1.855			-0.164	0.063	1.753			-0.156	0.115	1.744			0.068	0.060	1.983			0.132	-0.158	1.956
-0.062	-0.196	1.944			-0.080	-0.141	1.984			-0.045	0.163	1.989			-0.054	0.349	1.979			-0.181	0.149	1.818			-0.243	-0.083	1.854			-0.162	0.062	1.750			-0.155	0.114	1.741			0.068	0.060	1.983			0.132	-0.158	1.956
-0.062	-0.194	1.944			-0.081	-0.139	1.984			-0.045	0.163	1.989			-0.053	0.349	1.977			-0.182	0.150	1.816			-0.243	-0.083	1.853			-0.152	0.072	1.744			-0.152	0.112	1.739			0.068	0.060	1.983			0.132	-0.158	1.956
-0.062	-0.192	1.944			-0.082	-0.137	1.983			-0.045	0.164	1.989			-0.052	0.348	1.973			-0.148	0.152	1.783			-0.239	-0.076	1.848			-0.137	0.083	1.738			-0.094	0.104	1.740			0.069	0.060	1.983			0.132	-0.158	1.956
-0.062	-0.192	1.944			-0.082	-0.137	1.983			-0.045	0.164	1.989			-0.052	0.348	1.973			-0.148	0.152	1.783			-0.239	-0.076	1.848			-0.137	0.083	1.738			-0.094	0.104	1.740			0.069	0.060	1.983			0.132	-0.158	1.956
-0.062	-0.191	1.944			-0.083	-0.136	1.982			-0.044	0.164	1.988			-0.051	0.348	1.971			-0.143	0.153	1.778			-0.230	-0.070	1.851			-0.128	0.089	1.738			-0.085	0.102	1.741			0.069	0.060	1.983			0.132	-0.158	1.955
-0.061	-0.191	1.944			-0.084	-0.136	1.981			-0.044	0.165	1.987			-0.051	0.348	1.970			-0.124	0.151	1.774			-0.228	-0.067	1.847			-0.094	0.098	1.744			-0.060	0.101	1.747			0.069	0.060	1.983			0.132	-0.158	1.955
-0.061	-0.192	1.944			-0.084	-0.136	1.980			-0.043	0.166	1.986			-0.051	0.347	1.969			-0.117	0.152	1.771			-0.226	-0.065	1.845			-0.080	0.100	1.746			-0.045	0.099	1.751			0.069	0.060	1.983			0.132	-0.158	1.955
-0.061	-0.196	1.944			-0.085	-0.137	1.979			-0.042	0.166	1.985			-0.050	0.347	1.968			-0.111	0.151	1.768			-0.224	-0.064	1.844			-0.071	0.076	1.751			-0.032	0.081	1.756			0.070	0.060	1.983			0.132	-0.158	1.955
-0.061	-0.197	1.944			-0.086	-0.138	1.978			-0.044	0.168	1.983			-0.050	0.347	1.967			-0.108	0.151	1.766			-0.223	-0.063	1.843			-0.066	0.062	1.756			-0.024	0.067	1.761			0.070	0.060	1.983			0.132	-0.158	1.955
-0.061	-0.199	1.943			-0.087	-0.139	1.977			-0.045	0.169	1.982			-0.050	0.347	1.966			-0.106	0.152	1.763			-0.223	-0.062	1.842			-0.055	0.062	1.759			-0.013	0.064	1.765			0.071	0.059	1.982			0.132	-0.158	1.955
-0.061	-0.200	1.943			-0.087	-0.140	1.976			-0.046	0.170	1.981			-0.050	0.347	1.966			-0.103	0.152	1.762			-0.222	-0.061	1.841			-0.056	0.050	1.763			-0.009	0.053	1.769			0.071	0.059	1.982			0.132	-0.158	1.955
-0.061	-0.202	1.943			-0.088	-0.141	1.976			-0.046	0.171	1.981			-0.050	0.347	1.965			-0.101	0.152	1.761			-0.222	-0.061	1.840			-0.052	0.045	1.766			-0.003	0.046	1.772			0.072	0.058	1.982			0.132	-0.158	1.955
-0.061	-0.203	1.943			-0.089	-0.142	1.975			-0.047	0.171	1.981			-0.050	0.347	1.965			-0.099	0.151	1.761			-0.223	-0.060	1.839			-0.052	0.036	1.769			-0.001	0.038	1.776			0.073	0.057	1.982			0.132	-0.159	1.955
-0.062	-0.205	1.943			-0.089	-0.143	1.975			-0.047	0.171	1.981			-0.049	0.347	1.965			-0.097	0.149	1.761			-0.223	-0.059	1.838			-0.052	0.030	1.772			0.002	0.032	1.779			0.074	0.055	1.982			0.132	-0.159	1.955
-0.062	-0.206	1.942			-0.090	-0.144	1.974			-0.047	0.171	1.981			-0.049	0.347	1.966			-0.095	0.148	1.763			-0.223	-0.059	1.837			-0.052	0.025	1.774			0.004	0.026	1.781			0.075	0.054	1.981			0.132	-0.160	1.954
-0.063	-0.208	1.942			-0.091	-0.145	1.974			-0.047	0.171	1.981			-0.048	0.347	1.967			-0.093	0.146	1.764			-0.224	-0.058	1.836			-0.051	0.022	1.776			0.006	0.028	1.783			0.076	0.051	1.980			0.132	-0.161	1.954
-0.063	-0.209	1.942			-0.091	-0.147	1.974			-0.047	0.171	1.981			-0.048	0.347	1.968			-0.091	0.144	1.766			-0.224	-0.057	1.835			-0.050	0.019	1.778			0.009	0.030	1.785			0.077	0.048	1.979			0.132	-0.162	1.954
-0.064	-0.211	1.941			-0.092	-0.148	1.973			-0.047	0.171	1.982			-0.047	0.347	1.970			-0.089	0.143	1.768			-0.224	-0.056	1.834			-0.049	0.017	1.779			0.010	0.028	1.786			0.078	0.045	1.978			0.132	-0.163	1.954
-0.064	-0.213	1.941			-0.092	-0.150	1.973			-0.046	0.170	1.983			-0.046	0.347	1.972			-0.088	0.140	1.770			-0.225	-0.054	1.833			-0.048	0.015	1.781			0.012	0.026	1.787			0.079	0.043	1.977			0.132	-0.164	1.954
-0.065	-0.215	1.940			-0.093	-0.152	1.973			-0.046	0.169	1.985			-0.044	0.346	1.973			-0.086	0.138	1.773			-0.222	-0.049	1.831			-0.044	0.013	1.783			0.015	0.025	1.788			0.079	0.040	1.975			0.132	-0.165	1.954
-0.065	-0.217	1.940			-0.087	-0.156	1.975			-0.045	0.168	1.986			-0.043	0.346	1.975			-0.133	0.096	1.892			-0.221	-0.048	1.829			-0.042	0.012	1.784			0.017	0.023	1.789			0.079	0.038	1.974			0.131	-0.167	1.954
-0.066	-0.218	1.940			-0.083	-0.159	1.976			-0.044	0.167	1.988			-0.041	0.345	1.976			-0.151	0.079	1.940			-0.221	-0.046	1.827			-0.041	0.010	1.786			0.019	0.022	1.791			0.080	0.035	1.973			0.131	-0.169	1.954
-0.066	-0.220	1.939			-0.080	-0.162	1.977			-0.043	0.165	1.991			-0.040	0.344	1.978			-0.158	0.072	1.960			-0.221	-0.045	1.825			-0.040	0.009	1.788			0.021	0.021	1.792			0.080	0.032	1.972			0.131	-0.171	1.954
-0.066	-0.221	1.939			-0.078	-0.164	1.978			-0.042	0.164	1.993			-0.038	0.342	1.980			-0.162	0.068	1.972			-0.221	-0.043	1.824			-0.038	0.008	1.789			0.023	0.020	1.793			0.080	0.030	1.972			0.131	-0.173	1.954
-0.067	-0.222	1.939			-0.076	-0.166	1.979			-0.041	0.162	1.996			-0.036	0.339	1.981			-0.165	0.065	1.981			-0.220	-0.041	1.823			-0.037	0.006	1.791			0.024	0.019	1.793			0.080	0.026	1.972			0.130	-0.176	1.954
-0.067	-0.224	1.938			-0.075	-0.168	1.980			-0.039	0.160	1.999			-0.033	0.336	1.983			-0.167	0.062	1.989			-0.219	-0.039	1.822			-0.035	0.005	1.792			0.026	0.018	1.794			0.080	0.023	1.972			0.130	-0.178	1.954
-0.067	-0.225	1.938			-0.073	-0.170	1.980			-0.038	0.157	2.002			-0.031	0.333	1.985			-0.168	0.060	1.996			-0.186	-0.032	1.816			0.006	0.024	1.812			0.044	0.028	1.803			0.080	0.020	1.973			0.129	-0.182	1.955
-0.068	-0.226	1.938			-0.072	-0.172	1.981			-0.036	0.155	2.005			-0.028	0.330	1.988			-0.170	0.058	2.002			-0.173	-0.029	1.813			0.014	0.026	1.815			0.052	0.032	1.806			0.080	0.016	1.974			0.129	-0.184	1.956
-0.068	-0.228	1.937			-0.071	-0.174	1.982			-0.035	0.153	2.008			-0.025	0.327	1.991			-0.170	0.056	2.007			-0.164	-0.027	1.811			0.028	0.032	1.821			0.065	0.032	1.837			0.080	0.010	1.979			0.128	-0.188	1.957
-0.069	-0.229	1.937			-0.071	-0.176	1.982			-0.033	0.150	2.012			-0.022	0.324	1.994			-0.171	0.055	2.010			-0.169	-0.027	1.811			0.032	0.033	1.823			0.067	0.030	1.848			0.080	0.003	1.983			0.128	-0.191	1.958
-0.069	-0.231	1.937			-0.070	-0.177	1.983			-0.031	0.148	2.015			-0.020	0.321	1.998			-0.171	0.054	2.013			-0.169	-0.027	1.810			0.036	0.033	1.825			0.074	0.035	1.851			0.081	-0.003	1.987			0.127	-0.194	1.960
-0.069	-0.232	1.936			-0.070	-0.179	1.983			-0.030	0.146	2.017			-0.018	0.320	2.001			-0.170	0.053	2.015			-0.169	-0.027	1.809			0.040	0.034	1.826			0.079	0.041	1.853			0.081	-0.007	1.990			0.126	-0.197	1.962
-0.070	-0.233	1.936			-0.070	-0.180	1.984			-0.028	0.144	2.020			-0.016	0.318	2.004			-0.170	0.053	2.016			-0.168	-0.026	1.808			0.043	0.035	1.827			0.083	0.043	1.855			0.082	-0.011	1.992			0.125	-0.200	1.964
-0.070	-0.235	1.936			-0.069	-0.182	1.984			-0.027	0.143	2.022			-0.014	0.316	2.007			-0.168	0.053	2.016			-0.167	-0.025	1.808			0.041	0.032	1.826			0.085	0.044	1.855			0.082	-0.015	1.995			0.124	-0.203	1.966
-0.070	-0.236	1.936			-0.069	-0.183	1.985			-0.026	0.141	2.024			-0.013	0.315	2.009			-0.166	0.054	2.018			-0.165	-0.025	1.807			0.044	0.032	1.828			0.089	0.047	1.856			0.083	-0.018	1.998			0.124	-0.206	1.968
-0.071	-0.237	1.936			-0.069	-0.184	1.985			-0.025	0.140	2.026			-0.012	0.314	2.011			-0.163	0.055	2.019			-0.164	-0.024	1.807			0.042	0.030	1.827			0.089	0.047	1.855			0.083	-0.022	2.001			0.123	-0.208	1.971
-0.071	-0.237	1.936			-0.069	-0.185	1.986			-0.025	0.140	2.027			-0.011	0.313	2.013			-0.161	0.055	2.020			-0.163	-0.024	1.807			0.044	0.029	1.828			0.091	0.048	1.856			0.084	-0.025	2.004			0.123	-0.211	1.973
-0.071	-0.238	1.937			-0.069	-0.186	1.987			-0.024	0.139	2.029			-0.010	0.312	2.015			-0.159	0.056	2.020			-0.161	-0.023	1.806			0.043	0.028	1.828			0.090	0.047	1.855			0.084	-0.027	2.006			0.122	-0.213	1.975
-0.072	-0.239	1.937			-0.069	-0.187	1.988			-0.024	0.138	2.030			-0.009	0.312	2.016			-0.158	0.057	2.021			-0.160	-0.022	1.806			0.042	0.027	1.828			0.092	0.047	1.855			0.084	-0.029	2.008			0.122	-0.214	1.978
-0.072	-0.240	1.937			-0.069	-0.188	1.989			-0.023	0.137	2.031			-0.008	0.311	2.018			-0.156	0.058	2.021			-0.159	-0.022	1.807			0.040	0.025	1.828			0.093	0.047	1.855			0.084	-0.030	2.010			0.121	-0.216	1.980
-0.073	-0.241	1.938			-0.069	-0.189	1.990			-0.023	0.137	2.032			-0.008	0.310	2.019			-0.155	0.059	2.021			-0.158	-0.021	1.807			0.038	0.024	1.828			0.094	0.047	1.854			0.084	-0.031	2.013			0.120	-0.217	1.982
-0.073	-0.241	1.939			-0.070	-0.189	1.991			-0.023	0.136	2.034			-0.007	0.310	2.021			-0.154	0.060	2.021			-0.157	-0.021	1.807			0.037	0.022	1.828			0.095	0.047	1.854			0.084	-0.032	2.016			0.120	-0.218	1.984
-0.074	-0.242	1.940			-0.070	-0.190	1.992			-0.023	0.135	2.035			-0.006	0.309	2.022			-0.153	0.061	2.021			-0.157	-0.021	1.808			0.037	0.022	1.829			0.093	0.046	1.854			0.084	-0.032	2.019			0.119	-0.219	1.987
-0.074	-0.243	1.941			-0.071	-0.190	1.993			-0.023	0.135	2.036			-0.006	0.309	2.023			-0.152	0.061	2.021			-0.157	-0.020	1.809			0.038	0.021	1.830			0.094	0.046	1.854			0.084	-0.032	2.022			0.119	-0.220	1.989
-0.075	-0.243	1.942			-0.072	-0.191	1.995			-0.023	0.134	2.037			-0.005	0.309	2.024			-0.151	0.062	2.020			-0.156	-0.020	1.809			0.036	0.020	1.832			0.095	0.046	1.855			0.083	-0.032	2.024			0.119	-0.222	1.992
-0.076	-0.246	1.944			-0.073	-0.193	1.997			-0.023	0.134	2.039			-0.005	0.308	2.025			-0.150	0.063	2.020			-0.156	-0.020	1.810			0.035	0.018	1.833			0.096	0.046	1.856			0.083	-0.032	2.027			0.117	-0.220	1.998
-0.077	-0.248	1.945			-0.074	-0.194	1.998			-0.023	0.133	2.040			-0.005	0.308	2.026			-0.149	0.063	2.020			-0.155	-0.021	1.811			0.034	0.017	1.834			0.096	0.045	1.857			0.083	-0.033	2.028			0.116	-0.219	2.001
-0.079	-0.251	1.947			-0.075	-0.197	2.000			-0.022	0.132	2.042			-0.004	0.307	2.028			-0.147	0.063	2.021			-0.155	-0.021	1.811			0.032	0.016	1.836			0.093	0.042	1.859			0.083	-0.034	2.030			0.116	-0.220	2.003
-0.080	-0.254	1.948			-0.076	-0.199	2.001			-0.022	0.131	2.045			-0.004	0.306	2.030			-0.146	0.063	2.021			-0.155	-0.021	1.812			0.031	0.014	1.837			0.093	0.041	1.860			0.083	-0.036	2.032			0.115	-0.221	2.005
-0.080	-0.256	1.949			-0.077	-0.201	2.002			-0.022	0.129	2.048			-0.004	0.304	2.032			-0.145	0.064	2.022			-0.155	-0.022	1.813			0.030	0.013	1.838			0.093	0.039	1.861			0.083	-0.037	2.033			0.115	-0.222	2.007
-0.081	-0.257	1.950			-0.078	-0.203	2.003			-0.022	0.128	2.051			-0.004	0.302	2.034			-0.144	0.064	2.023			-0.154	-0.022	1.814			0.030	0.012	1.839			0.093	0.035	1.866			0.083	-0.038	2.034			0.115	-0.223	2.008
-0.082	-0.259	1.950			-0.078	-0.204	2.004			-0.021	0.126	2.053			-0.003	0.300	2.036			-0.143	0.064	2.024			-0.154	-0.022	1.816			0.029	0.010	1.841			0.092	0.032	1.870			0.083	-0.039	2.035			0.114	-0.224	2.010
-0.082	-0.260	1.951			-0.079	-0.205	2.005			-0.021	0.125	2.055			-0.003	0.298	2.039			-0.142	0.064	2.024			-0.154	-0.023	1.817			0.029	0.009	1.843			0.093	0.030	1.873			0.083	-0.041	2.036			0.114	-0.226	2.011
-0.083	-0.262	1.952			-0.079	-0.207	2.006			-0.021	0.124	2.057			-0.003	0.296	2.042			-0.138	0.062	2.024			-0.153	-0.023	1.818			0.029	0.008	1.845			0.093	0.028	1.876			0.082	-0.042	2.037			0.113	-0.228	2.012
-0.084	-0.263	1.952			-0.080	-0.209	2.007			-0.021	0.122	2.060			-0.003	0.293	2.045			-0.137	0.061	2.024			-0.153	-0.023	1.820			0.028	0.006	1.846			0.093	0.027	1.878			0.082	-0.044	2.038			0.113	-0.230	2.013
-0.084	-0.265	1.952			-0.081	-0.210	2.007			-0.021	0.121	2.062			-0.003	0.291	2.047			-0.136	0.060	2.024			-0.153	-0.024	1.821			0.028	0.005	1.847			0.093	0.025	1.880			0.082	-0.045	2.039			0.112	-0.231	2.013
-0.085	-0.267	1.952			-0.082	-0.212	2.008			-0.021	0.119	2.064			-0.003	0.288	2.050			-0.135	0.060	2.024			-0.153	-0.024	1.822			0.028	0.004	1.849			0.093	0.024	1.882			0.082	-0.046	2.039			0.111	-0.233	2.014
-0.086	-0.268	1.952			-0.082	-0.214	2.008			-0.021	0.118	2.066			-0.003	0.286	2.053			-0.135	0.059	2.025			-0.153	-0.024	1.823			0.027	0.003	1.850			0.093	0.022	1.883			0.082	-0.047	2.039			0.110	-0.235	2.014
-0.087	-0.270	1.952			-0.083	-0.216	2.008			-0.021	0.117	2.068			-0.003	0.284	2.055			-0.139	0.051	2.021			-0.153	-0.025	1.822			0.026	0.001	1.852			0.093	0.021	1.885			0.082	-0.049	2.040			0.109	-0.237	2.014
-0.088	-0.272	1.952			-0.084	-0.218	2.008			-0.021	0.115	2.070			-0.004	0.282	2.057			-0.140	0.049	2.021			-0.153	-0.026	1.823			0.027	-0.000	1.854			0.093	0.019	1.886			0.082	-0.051	2.040			0.108	-0.238	2.014
-0.088	-0.273	1.952			-0.085	-0.219	2.008			-0.021	0.114	2.072			-0.004	0.280	2.059			-0.140	0.048	2.022			-0.153	-0.026	1.824			0.027	-0.002	1.855			0.093	0.018	1.887			0.082	-0.053	2.040			0.108	-0.240	2.014
-0.089	-0.274	1.952			-0.085	-0.220	2.008			-0.021	0.113	2.073			-0.004	0.279	2.061			-0.140	0.048	2.023			-0.153	-0.027	1.825			0.028	-0.002	1.857			0.093	0.017	1.889			0.082	-0.055	2.041			0.107	-0.242	2.014
-0.089	-0.275	1.952			-0.086	-0.222	2.009			-0.022	0.112	2.075			-0.004	0.277	2.062			-0.140	0.048	2.023			-0.153	-0.027	1.825			0.028	-0.003	1.858			0.093	0.016	1.890			0.082	-0.057	2.041			0.106	-0.243	2.014
-0.090	-0.276	1.952			-0.086	-0.222	2.009			-0.022	0.111	2.076			-0.005	0.276	2.064			-0.140	0.047	2.024			-0.152	-0.027	1.826			0.028	-0.004	1.859			0.093	0.015	1.891			0.082	-0.058	2.041			0.106	-0.245	2.013
-0.090	-0.277	1.952			-0.087	-0.223	2.009			-0.022	0.110	2.077			-0.005	0.275	2.065			-0.140	0.040	2.020			-0.153	-0.028	1.824			0.029	-0.004	1.860			0.093	0.015	1.891			0.082	-0.059	2.042			0.105	-0.246	2.013
-0.090	-0.277	1.952			-0.087	-0.224	2.009			-0.022	0.109	2.078			-0.005	0.274	2.067			-0.141	0.041	2.021			-0.153	-0.029	1.825			0.029	-0.005	1.862			0.093	0.014	1.892			0.081	-0.060	2.042			0.105	-0.248	2.012
-0.091	-0.278	1.952			-0.087	-0.225	2.009			-0.022	0.109	2.079			-0.006	0.273	2.068			-0.141	0.041	2.022			-0.153	-0.029	1.825			0.030	-0.005	1.863			0.093	0.015	1.893			0.081	-0.060	2.042			0.104	-0.249	2.012
-0.091	-0.279	1.952			-0.087	-0.226	2.009			-0.023	0.108	2.080			-0.006	0.273	2.069			-0.142	0.042	2.022			-0.153	-0.029	1.826			0.029	-0.004	1.864			0.092	0.015	1.893			0.081	-0.060	2.042			0.104	-0.250	2.011
-0.091	-0.279	1.952			-0.088	-0.227	2.009			-0.023	0.108	2.081			-0.008	0.272	2.070			-0.145	0.039	2.018			-0.153	-0.031	1.824			0.028	-0.000	1.864			0.089	0.019	1.892			0.079	-0.059	2.041			0.103	-0.247	2.011
-0.091	-0.279	1.952			-0.088	-0.227	2.009			-0.023	0.108	2.081			-0.008	0.272	2.070			-0.145	0.039	2.018			-0.153	-0.031	1.824			0.028	-0.000	1.864			0.089	0.019	1.892			0.079	-0.059	2.041			0.103	-0.247	2.011
-0.092	-0.279	1.952			-0.088	-0.227	2.009			-0.024	0.107	2.082			-0.009	0.271	2.070			-0.147	0.037	2.015			-0.153	-0.032	1.822			0.032	0.003	1.864			0.090	0.023	1.892			0.079	-0.058	2.041			0.102	-0.246	2.010
-0.092	-0.279	1.952			-0.089	-0.227	2.009			-0.024	0.107	2.082			-0.010	0.271	2.070			-0.148	0.036	2.013			-0.153	-0.033	1.821			0.037	0.009	1.865			0.092	0.029	1.892			0.078	-0.057	2.040			0.102	-0.243	2.009
-0.092	-0.279	1.951			-0.089	-0.227	2.009			-0.025	0.107	2.083			-0.013	0.274	2.068			-0.148	0.035	2.011			-0.153	-0.033	1.820			0.039	0.012	1.865			0.092	0.034	1.891			0.077	-0.056	2.040			0.101	-0.242	2.009
-0.091	-0.278	1.952			-0.089	-0.226	2.009			-0.025	0.108	2.082			-0.016	0.276	2.066			-0.149	0.035	2.011			-0.153	-0.034	1.820			0.041	0.014	1.865			0.093	0.038	1.890			0.076	-0.055	2.039			0.101	-0.241	2.008
-0.091	-0.276	1.952			-0.089	-0.225	2.009			-0.026	0.109	2.082			-0.018	0.279	2.063			-0.150	0.036	2.010			-0.153	-0.034	1.820			0.038	0.016	1.862			0.092	0.040	1.887			0.076	-0.053	2.038			0.101	-0.239	2.008
-0.091	-0.275	1.952			-0.089	-0.223	2.009			-0.027	0.110	2.081			-0.021	0.281	2.060			-0.150	0.036	2.009			-0.153	-0.034	1.819			0.036	0.018	1.861			0.091	0.042	1.885			0.075	-0.051	2.037			0.101	-0.238	2.007
-0.090	-0.273	1.952			-0.088	-0.222	2.010			-0.027	0.111	2.080			-0.022	0.284	2.057			-0.151	0.037	2.009			-0.153	-0.034	1.819			0.033	0.021	1.859			0.091	0.045	1.883			0.075	-0.047	2.037			0.101	-0.237	2.007
-0.090	-0.271	1.952			-0.088	-0.220	2.010			-0.028	0.112	2.079			-0.024	0.286	2.055			-0.152	0.039	2.009			-0.153	-0.034	1.820			0.035	0.022	1.858			0.091	0.047	1.882			0.075	-0.045	2.037			0.101	-0.236	2.007
-0.089	-0.270	1.953			-0.088	-0.219	2.010			-0.028	0.113	2.078			-0.025	0.288	2.053			-0.152	0.040	2.009			-0.153	-0.034	1.820			0.036	0.024	1.857			0.091	0.048	1.881			0.074	-0.043	2.036			0.101	-0.235	2.006
-0.089	-0.268	1.953			-0.087	-0.217	2.010			-0.029	0.114	2.077			-0.026	0.289	2.051			-0.153	0.040	2.008			-0.153	-0.034	1.820			0.035	0.024	1.856			0.089	0.049	1.878			0.074	-0.041	2.035			0.101	-0.235	2.006
-0.089	-0.267	1.953			-0.087	-0.216	2.010			-0.029	0.115	2.076			-0.027	0.290	2.049			-0.153	0.040	2.008			-0.153	-0.034	1.820			0.034	0.025	1.856			0.088	0.050	1.877			0.074	-0.039	2.034			0.101	-0.234	2.005
-0.088	-0.267	1.953			-0.087	-0.216	2.010			-0.029	0.116	2.075			-0.027	0.291	2.048			-0.153	0.040	2.008			-0.153	-0.034	1.820			0.036	0.026	1.855			0.089	0.052	1.876			0.074	-0.038	2.033			0.101	-0.233	2.005
-0.088	-0.266	1.953			-0.087	-0.215	2.010			-0.029	0.116	2.074			-0.028	0.292	2.046			-0.154	0.040	2.008			-0.153	-0.035	1.820			0.038	0.027	1.855			0.089	0.053	1.875			0.074	-0.037	2.033			0.101	-0.233	2.005
-0.088	-0.266	1.953			-0.086	-0.214	2.010			-0.029	0.117	2.073			-0.028	0.293	2.045			-0.154	0.040	2.007			-0.153	-0.035	1.820			0.041	0.029	1.854			0.090	0.056	1.874			0.074	-0.035	2.032			0.101	-0.232	2.004
-0.088	-0.265	1.953			-0.086	-0.214	2.009			-0.029	0.117	2.072			-0.029	0.294	2.044			-0.154	0.040	2.007			-0.153	-0.035	1.820			0.042	0.029	1.854			0.091	0.057	1.874			0.074	-0.033	2.031			0.101	-0.231	2.004
-0.087	-0.264	1.953			-0.086	-0.213	2.009			-0.029	0.118	2.071			-0.029	0.294	2.042			-0.155	0.041	2.007			-0.153	-0.035	1.820			0.043	0.030	1.853			0.091	0.058	1.873			0.074	-0.032	2.031			0.102	-0.230	2.003
-0.087	-0.264	1.953			-0.085	-0.212	2.009			-0.029	0.119	2.070			-0.029	0.295	2.041			-0.155	0.043	2.008			-0.153	-0.034	1.821			0.044	0.031	1.853			0.091	0.059	1.872			0.074	-0.030	2.030			0.102	-0.229	2.002
-0.087	-0.263	1.953			-0.085	-0.212	2.009			-0.030	0.120	2.068			-0.030	0.296	2.040			-0.155	0.046	2.009			-0.154	-0.034	1.822			0.045	0.031	1.852			0.091	0.060	1.872			0.074	-0.028	2.028			0.102	-0.228	2.001
-0.087	-0.263	1.953			-0.084	-0.211	2.009			-0.030	0.121	2.067			-0.030	0.297	2.039			-0.155	0.047	2.010			-0.154	-0.033	1.823			0.046	0.032	1.852			0.091	0.061	1.872			0.073	-0.025	2.026			0.102	-0.227	2.000
-0.087	-0.262	1.953			-0.083	-0.210	2.009			-0.030	0.122	2.065			-0.031	0.298	2.039			-0.156	0.047	2.010			-0.155	-0.033	1.823			0.048	0.037	1.851			0.091	0.065	1.872			0.070	-0.022	2.018			0.103	-0.226	1.998
-0.086	-0.261	1.953			-0.082	-0.209	2.008			-0.030	0.124	2.063			-0.031	0.299	2.038			-0.157	0.048	2.011			-0.156	-0.032	1.825			0.049	0.039	1.851			0.091	0.067	1.871			0.068	-0.019	2.013			0.103	-0.225	1.996
-0.086	-0.261	1.953			-0.082	-0.208	2.008			-0.031	0.125	2.062			-0.032	0.300	2.037			-0.158	0.049	2.012			-0.174	-0.033	1.829			0.040	0.040	1.847			0.080	0.069	1.869			0.067	-0.017	2.010			0.103	-0.223	1.994
-0.086	-0.260	1.952			-0.081	-0.207	2.007			-0.031	0.126	2.060			-0.033	0.301	2.036			-0.159	0.050	2.012			-0.184	-0.034	1.831			0.033	0.041	1.845			0.074	0.070	1.866			0.066	-0.015	2.008			0.104	-0.222	1.991
-0.086	-0.259	1.952			-0.081	-0.207	2.007			-0.032	0.127	2.058			-0.035	0.302	2.035			-0.159	0.051	2.013			-0.191	-0.035	1.832			0.027	0.041	1.843			0.070	0.071	1.863			0.065	-0.013	2.006			0.104	-0.221	1.988
-0.086	-0.259	1.951			-0.080	-0.206	2.006			-0.033	0.128	2.057			-0.036	0.303	2.034			-0.161	0.052	2.014			-0.197	-0.036	1.834			0.021	0.040	1.842			0.067	0.072	1.862			0.064	-0.012	2.004			0.105	-0.220	1.986
-0.085	-0.258	1.951			-0.079	-0.205	2.006			-0.034	0.129	2.055			-0.038	0.304	2.034			-0.162	0.052	2.015			-0.203	-0.037	1.835			0.016	0.040	1.840			0.064	0.072	1.859			0.062	-0.010	2.001			0.105	-0.218	1.984
-0.085	-0.258	1.950			-0.079	-0.205	2.005			-0.035	0.129	2.054			-0.039	0.305	2.033			-0.163	0.053	2.016			-0.208	-0.038	1.836			-0.012	0.027	1.831			0.051	0.062	1.850			0.061	-0.008	1.998			0.105	-0.216	1.981
-0.085	-0.258	1.949			-0.079	-0.205	2.004			-0.036	0.130	2.053			-0.041	0.306	2.033			-0.164	0.053	2.016			-0.212	-0.039	1.836			-0.024	0.022	1.828			0.042	0.055	1.843			0.059	-0.007	1.996			0.105	-0.215	1.979
-0.085	-0.258	1.948			-0.078	-0.205	2.003			-0.037	0.130	2.052			-0.043	0.306	2.033			-0.165	0.054	2.017			-0.215	-0.040	1.837			-0.032	0.018	1.825			0.026	0.047	1.840			0.058	-0.006	1.994			0.106	-0.213	1.977
-0.085	-0.258	1.947			-0.078	-0.205	2.002			-0.037	0.130	2.051			-0.044	0.307	2.033			-0.166	0.054	2.017			-0.220	-0.042	1.838			-0.037	0.015	1.825			0.013	0.038	1.839			0.057	-0.006	1.992			0.106	-0.212	1.974
-0.086	-0.258	1.946			-0.078	-0.205	2.001			-0.038	0.131	2.050			-0.046	0.307	2.032			-0.167	0.055	2.018			-0.223	-0.044	1.838			-0.042	0.011	1.824			0.006	0.034	1.838			0.057	-0.005	1.991			0.106	-0.211	1.972
-0.086	-0.258	1.945			-0.078	-0.205	2.000			-0.039	0.131	2.049			-0.047	0.308	2.032			-0.168	0.055	2.019			-0.224	-0.044	1.839			-0.045	0.010	1.823			0.001	0.032	1.837			0.056	-0.004	1.989			0.105	-0.210	1.970
-0.086	-0.258	1.943			-0.078	-0.205	1.999			-0.040	0.131	2.049			-0.049	0.308	2.032			-0.171	0.052	2.018			-0.227	-0.045	1.839			-0.048	0.009	1.822			-0.002	0.030	1.836			0.055	-0.004	1.988			0.105	-0.209	1.968
-0.086	-0.258	1.942			-0.078	-0.205	1.997			-0.041	0.131	2.048			-0.051	0.308	2.032			-0.173	0.048	2.016			-0.229	-0.046	1.838			-0.051	0.008	1.822			-0.005	0.029	1.835			0.054	-0.004	1.987			0.105	-0.208	1.966
-0.087	-0.258	1.941			-0.078	-0.205	1.996			-0.042	0.131	2.047			-0.052	0.308	2.032			-0.175	0.047	2.016			-0.231	-0.046	1.838			-0.053	0.007	1.821			-0.007	0.028	1.834			0.053	-0.003	1.985			0.105	-0.207	1.964
-0.087	-0.259	1.940			-0.078	-0.205	1.995			-0.043	0.131	2.046			-0.053	0.307	2.032			-0.177	0.047	2.017			-0.232	-0.047	1.839			-0.056	0.007	1.820			-0.009	0.027	1.833			0.052	-0.003	1.983			0.104	-0.206	1.962
-0.087	-0.259	1.938			-0.078	-0.206	1.994			-0.044	0.131	2.045			-0.055	0.307	2.032			-0.179	0.038	2.012			-0.236	-0.050	1.836			-0.058	0.006	1.820			-0.011	0.026	1.833			0.051	-0.003	1.982			0.104	-0.205	1.960
-0.088	-0.260	1.937			-0.078	-0.207	1.993			-0.045	0.131	2.045			-0.056	0.307	2.032			-0.181	0.039	2.014			-0.238	-0.051	1.836			-0.060	0.005	1.820			-0.013	0.025	1.832			0.050	-0.002	1.981			0.104	-0.204	1.958
-0.088	-0.261	1.936			-0.078	-0.207	1.991			-0.046	0.130	2.044			-0.057	0.307	2.032			-0.181	0.030	2.010			-0.242	-0.054	1.834			-0.062	0.004	1.819			-0.015	0.024	1.832			0.049	-0.002	1.980			0.104	-0.204	1.957
-0.089	-0.262	1.935			-0.079	-0.208	1.990			-0.047	0.130	2.043			-0.057	0.307	2.032			-0.182	0.025	2.008			-0.246	-0.058	1.833			-0.064	0.003	1.820			-0.017	0.022	1.832			0.049	-0.002	1.979			0.103	-0.203	1.955
-0.089	-0.262	1.933			-0.079	-0.209	1.989			-0.049	0.130	2.043			-0.058	0.308	2.032			-0.183	0.021	2.006			-0.250	-0.061	1.832			-0.067	0.001	1.820			-0.019	0.021	1.832			0.048	-0.001	1.978			0.103	-0.203	1.953
-0.089	-0.263	1.932			-0.079	-0.209	1.988			-0.050	0.130	2.042			-0.059	0.308	2.032			-0.184	0.018	2.004			-0.254	-0.064	1.832			-0.071	-0.001	1.822			-0.022	0.020	1.833			0.047	-0.001	1.977			0.103	-0.202	1.952
-0.090	-0.264	1.932			-0.079	-0.210	1.987			-0.051	0.130	2.041			-0.060	0.308	2.032			-0.185	0.016	2.004			-0.259	-0.068	1.834			-0.074	-0.001	1.823			-0.024	0.019	1.834			0.047	-0.001	1.976			0.103	-0.202	1.950
-0.090	-0.264	1.931			-0.080	-0.210	1.987			-0.052	0.130	2.041			-0.060	0.308	2.032			-0.186	0.014	2.003			-0.264	-0.071	1.835			-0.086	-0.005	1.831			-0.044	0.011	1.840			0.046	-0.000	1.975			0.103	-0.202	1.949
-0.090	-0.264	1.930			-0.080	-0.211	1.986			-0.053	0.130	2.040			-0.061	0.308	2.032			-0.187	0.013	2.002			-0.268	-0.075	1.837			-0.093	-0.007	1.835			-0.057	0.005	1.844			0.046	0.000	1.975			0.102	-0.202	1.948
-0.090	-0.265	1.930			-0.080	-0.211	1.985			-0.054	0.130	2.040			-0.062	0.308	2.031			-0.187	0.012	2.002			-0.271	-0.077	1.839			-0.099	-0.009	1.838			-0.067	0.001	1.847			0.045	0.001	1.974			0.102	-0.201	1.947
-0.091	-0.265	1.929			-0.080	-0.211	1.985			-0.055	0.129	2.039			-0.062	0.308	2.031			-0.188	0.011	2.001			-0.274	-0.080	1.841			-0.102	-0.010	1.840			-0.075	-0.002	1.849			0.045	0.001	1.974			0.102	-0.201	1.946
-0.091	-0.265	1.928			-0.081	-0.212	1.984			-0.056	0.130	2.039			-0.063	0.308	2.031			-0.188	0.010	2.001			-0.277	-0.082	1.843			-0.105	-0.011	1.841			-0.082	-0.005	1.851			0.044	0.002	1.973			0.102	-0.200	1.945
-0.091	-0.266	1.928			-0.081	-0.212	1.984			-0.057	0.130	2.039			-0.063	0.308	2.031			-0.189	0.009	2.001			-0.280	-0.085	1.846			-0.109	-0.012	1.843			-0.087	-0.007	1.853			0.044	0.002	1.973			0.102	-0.200	1.944
-0.091	-0.266	1.928			-0.081	-0.212	1.983			-0.058	0.130	2.038			-0.063	0.308	2.031			-0.189	0.008	2.000			-0.283	-0.087	1.849			-0.112	-0.013	1.845			-0.092	-0.009	1.855			0.043	0.002	1.973			0.102	-0.200	1.944
-0.091	-0.266	1.927			-0.081	-0.212	1.983			-0.060	0.130	2.038			-0.064	0.308	2.031			-0.189	0.007	2.000			-0.287	-0.089	1.854			-0.116	-0.013	1.847			-0.098	-0.010	1.858			0.043	0.003	1.974			0.102	-0.199	1.943
-0.091	-0.266	1.927			-0.081	-0.213	1.983			-0.061	0.130	2.038			-0.064	0.307	2.031			-0.190	0.007	2.000			-0.290	-0.090	1.858			-0.119	-0.013	1.849			-0.103	-0.011	1.861			0.043	0.003	1.975			0.102	-0.199	1.942
-0.091	-0.266	1.927			-0.082	-0.213	1.982			-0.062	0.130	2.038			-0.064	0.307	2.031			-0.190	0.006	2.000			-0.294	-0.091	1.864			-0.123	-0.014	1.851			-0.107	-0.012	1.863			0.043	0.003	1.977			0.102	-0.199	1.942
-0.092	-0.266	1.926			-0.082	-0.213	1.982			-0.062	0.130	2.038			-0.064	0.307	2.032			-0.190	0.006	2.000			-0.297	-0.092	1.868			-0.118	-0.007	1.856			-0.094	-0.002	1.868			0.043	0.003	1.978			0.102	-0.199	1.941
-0.092	-0.267	1.926			-0.082	-0.213	1.982			-0.063	0.130	2.039			-0.063	0.306	2.032			-0.189	0.005	2.000			-0.299	-0.093	1.871			-0.115	-0.001	1.860			-0.085	0.006	1.872			0.044	0.004	1.980			0.102	-0.199	1.941
-0.092	-0.267	1.926			-0.083	-0.213	1.982			-0.063	0.131	2.041			-0.063	0.306	2.032			-0.189	0.005	2.000			-0.301	-0.093	1.874			-0.112	0.003	1.862			-0.078	0.012	1.875			0.044	0.004	1.981			0.102	-0.198	1.941
-0.092	-0.267	1.926			-0.083	-0.213	1.982			-0.064	0.131	2.042			-0.063	0.305	2.032			-0.188	0.004	2.000			-0.303	-0.094	1.877			-0.110	0.006	1.864			-0.073	0.016	1.877			0.044	0.004	1.982			0.102	-0.198	1.940
-0.092	-0.267	1.926			-0.083	-0.213	1.982			-0.064	0.132	2.043			-0.063	0.305	2.033			-0.188	0.004	2.001			-0.304	-0.094	1.879			-0.108	0.008	1.866			-0.069	0.019	1.879			0.044	0.005	1.984			0.102	-0.198	1.940
-0.092	-0.267	1.926			-0.083	-0.213	1.982			-0.065	0.132	2.043			-0.063	0.305	2.033			-0.187	0.004	2.001			-0.305	-0.095	1.882			-0.107	0.009	1.868			-0.065	0.022	1.881			0.044	0.005	1.985			0.103	-0.197	1.940
-0.092	-0.267	1.926			-0.083	-0.213	1.982			-0.065	0.133	2.044			-0.062	0.304	2.034			-0.187	0.004	2.002			-0.306	-0.095	1.884			-0.107	0.010	1.869			-0.062	0.024	1.882			0.045	0.005	1.986			0.103	-0.197	1.940
-0.092	-0.267	1.926			-0.083	-0.213	1.983			-0.065	0.134	2.044			-0.062	0.304	2.034			-0.187	0.004	2.003			-0.307	-0.095	1.885			-0.106	0.011	1.870			-0.059	0.026	1.883			0.045	0.006	1.987			0.103	-0.197	1.940
-0.092	-0.267	1.927			-0.083	-0.213	1.983			-0.065	0.135	2.045			-0.062	0.304	2.034			-0.186	0.004	2.003			-0.307	-0.096	1.887			-0.106	0.012	1.871			-0.057	0.028	1.885			0.045	0.006	1.987			0.104	-0.197	1.939
-0.092	-0.267	1.927			-0.083	-0.213	1.984			-0.064	0.136	2.046			-0.062	0.304	2.035			-0.186	0.004	2.004			-0.308	-0.096	1.889			-0.105	0.013	1.872			-0.055	0.029	1.886			0.045	0.006	1.988			0.104	-0.197	1.939
-0.095	-0.275	1.931			-0.093	-0.226	1.989			-0.122	0.106	2.064			-0.094	0.283	2.044			-0.221	-0.016	2.018			-0.299	-0.096	1.878			-0.104	0.014	1.873			-0.053	0.031	1.887			0.013	-0.016	2.000			0.105	-0.197	1.939
-0.092	-0.270	1.935			-0.088	-0.219	1.992			-0.083	0.126	2.050			-0.085	0.292	2.041			-0.216	-0.011	2.019			-0.300	-0.097	1.881			-0.104	0.014	1.874			-0.051	0.032	1.888			0.022	-0.005	1.999			0.106	-0.196	1.939
-0.090	-0.267	1.937			-0.085	-0.215	1.994			-0.071	0.131	2.046			-0.080	0.297	2.039			-0.212	-0.007	2.019			-0.298	-0.103	1.892			-0.106	0.022	1.876			-0.043	0.049	1.889			0.027	0.001	1.998			0.107	-0.196	1.939
-0.089	-0.263	1.940			-0.082	-0.210	1.996			-0.064	0.135	2.043			-0.076	0.301	2.037			-0.209	-0.001	2.022			-0.291	-0.111	1.908			-0.106	0.027	1.879			-0.037	0.061	1.890			0.033	0.006	1.999			0.108	-0.194	1.939
-0.087	-0.256	1.944			-0.077	-0.203	1.998			-0.058	0.138	2.041			-0.073	0.304	2.035			-0.208	0.016	2.037			-0.277	-0.112	1.931			-0.105	0.038	1.881			-0.034	0.072	1.890			0.038	0.010	1.999			0.109	-0.192	1.939
-0.085	-0.250	1.947			-0.075	-0.197	2.000			-0.053	0.141	2.039			-0.069	0.310	2.034			-0.200	0.025	2.035			-0.271	-0.113	1.942			-0.105	0.043	1.882			-0.032	0.080	1.890			0.042	0.013	2.000			0.109	-0.191	1.939
-0.083	-0.245	1.949			-0.073	-0.193	2.002			-0.049	0.143	2.037			-0.065	0.314	2.034			-0.199	0.028	2.036			-0.273	-0.110	1.942			-0.109	0.048	1.875			-0.034	0.082	1.887			0.046	0.016	2.000			0.110	-0.190	1.939
-0.082	-0.241	1.951			-0.071	-0.188	2.003			-0.046	0.145	2.035			-0.063	0.317	2.033			-0.198	0.030	2.037			-0.274	-0.108	1.943			-0.112	0.059	1.869			-0.037	0.088	1.885			0.049	0.018	2.000			0.111	-0.189	1.939
-0.081	-0.238	1.952			-0.070	-0.185	2.004			-0.044	0.147	2.034			-0.060	0.320	2.032			-0.198	0.031	2.038			-0.273	-0.108	1.945			-0.117	0.066	1.865			-0.040	0.093	1.882			0.052	0.020	2.000			0.112	-0.188	1.938
-0.080	-0.234	1.954			-0.068	-0.181	2.005			-0.042	0.149	2.033			-0.058	0.323	2.031			-0.198	0.032	2.040			-0.267	-0.114	1.956			-0.122	0.069	1.863			-0.044	0.099	1.878			0.053	0.022	2.000			0.112	-0.187	1.938
-0.078	-0.231	1.955			-0.067	-0.178	2.005			-0.041	0.150	2.032			-0.056	0.326	2.029			-0.198	0.033	2.041			-0.269	-0.113	1.958			-0.133	0.074	1.853			-0.103	0.095	1.850			0.055	0.023	2.000			0.113	-0.186	1.938
-0.077	-0.229	1.956			-0.065	-0.176	2.006			-0.040	0.151	2.031			-0.054	0.327	2.028			-0.198	0.034	2.042			-0.264	-0.116	1.963			-0.142	0.073	1.847			-0.127	0.093	1.838			0.056	0.024	2.000			0.114	-0.185	1.938
-0.076	-0.227	1.957			-0.064	-0.173	2.007			-0.039	0.153	2.030			-0.052	0.329	2.026			-0.198	0.035	2.042			-0.269	-0.113	1.959			-0.163	0.065	1.834			-0.139	0.096	1.830			0.058	0.026	2.000			0.114	-0.185	1.937
-0.075	-0.225	1.958			-0.063	-0.172	2.007			-0.038	0.153	2.030			-0.050	0.331	2.025			-0.198	0.036	2.043			-0.264	-0.107	1.945			-0.172	0.064	1.826			-0.149	0.097	1.822			0.059	0.027	1.999			0.115	-0.184	1.937
-0.074	-0.223	1.958			-0.062	-0.170	2.007			-0.037	0.154	2.029			-0.049	0.332	2.023			-0.198	0.037	2.044			-0.260	-0.084	1.916			-0.175	0.071	1.813			-0.157	0.100	1.813			0.060	0.028	1.999			0.116	-0.184	1.937
-0.074	-0.221	1.959			-0.061	-0.168	2.008			-0.036	0.155	2.028			-0.048	0.332	2.021			-0.198	0.038	2.045			-0.258	-0.075	1.905			-0.177	0.074	1.803			-0.163	0.103	1.806			0.061	0.029	1.998			0.116	-0.183	1.936
-0.073	-0.220	1.959			-0.060	-0.167	2.008			-0.035	0.155	2.028			-0.047	0.333	2.019			-0.198	0.038	2.045			-0.257	-0.070	1.898			-0.179	0.077	1.796			-0.168	0.105	1.799			0.061	0.030	1.998			0.117	-0.182	1.936
-0.072	-0.219	1.960			-0.059	-0.166	2.008			-0.034	0.156	2.027			-0.046	0.334	2.017			-0.198	0.039	2.046			-0.256	-0.066	1.892			-0.181	0.080	1.789			-0.172	0.108	1.794			0.062	0.031	1.998			0.118	-0.182	1.935
-0.071	-0.218	1.960			-0.058	-0.164	2.008			-0.034	0.156	2.026			-0.045	0.335	2.015			-0.198	0.039	2.046			-0.255	-0.063	1.889			-0.183	0.081	1.785			-0.175	0.110	1.789			0.063	0.031	1.997			0.119	-0.181	1.935
-0.070	-0.217	1.960			-0.057	-0.163	2.008			-0.033	0.157	2.025			-0.044	0.336	2.014			-0.198	0.040	2.047			-0.254	-0.061	1.886			-0.182	0.084	1.780			-0.177	0.113	1.784			0.064	0.032	1.997			0.119	-0.180	1.934
-0.070	-0.215	1.960			-0.056	-0.162	2.008			-0.032	0.157	2.024			-0.043	0.336	2.011			-0.197	0.040	2.047			-0.253	-0.059	1.883			-0.180	0.086	1.777			-0.177	0.115	1.780			0.065	0.033	1.996			0.120	-0.179	1.934
-0.069	-0.214	1.960			-0.055	-0.161	2.008			-0.031	0.158	2.023			-0.041	0.337	2.009			-0.195	0.039	2.043			-0.254	-0.061	1.881			-0.162	0.092	1.777			-0.164	0.125	1.779			0.066	0.033	1.995			0.121	-0.179	1.934
-0.068	-0.213	1.960			-0.054	-0.160	2.008			-0.030	0.158	2.021			-0.039	0.337	2.006			-0.194	0.038	2.040			-0.259	-0.073	1.889			-0.162	0.056	1.792			-0.164	0.116	1.784			0.068	0.034	1.994			0.121	-0.178	1.933
-0.067	-0.213	1.960			-0.054	-0.159	2.007			-0.029	0.159	2.020			-0.037	0.337	2.003			-0.193	0.039	2.038			-0.261	-0.076	1.891			-0.129	0.049	1.800			-0.142	0.112	1.790			0.070	0.034	1.992			0.122	-0.178	1.933
-0.066	-0.212	1.959			-0.053	-0.158	2.006			-0.028	0.159	2.018			-0.036	0.336	2.000			-0.192	0.040	2.036			-0.262	-0.076	1.891			-0.126	0.038	1.804			-0.137	0.104	1.794			0.072	0.034	1.991			0.123	-0.178	1.932
-0.066	-0.211	1.958			-0.052	-0.158	2.006			-0.027	0.159	2.016			-0.034	0.336	1.998			-0.191	0.042	2.035			-0.262	-0.075	1.890			-0.117	0.026	1.817			-0.121	0.089	1.814			0.074	0.034	1.989			0.124	-0.178	1.931
-0.066	-0.211	1.957			-0.052	-0.158	2.004			-0.027	0.159	2.016			-0.033	0.335	1.996			-0.189	0.044	2.033			-0.260	-0.068	1.883			-0.107	0.018	1.827			-0.107	0.079	1.827			0.074	0.034	1.984			0.125	-0.178	1.930
-0.066	-0.213	1.955			-0.052	-0.159	2.003			-0.026	0.159	2.015			-0.032	0.334	1.994			-0.187	0.046	2.030			-0.256	-0.061	1.875			-0.098	0.013	1.835			-0.095	0.073	1.836			0.075	0.034	1.981			0.125	-0.178	1.930
-0.067	-0.215	1.952			-0.052	-0.161	2.001			-0.025	0.158	2.015			-0.031	0.333	1.993			-0.184	0.047	2.027			-0.250	-0.055	1.867			-0.090	0.008	1.842			-0.084	0.068	1.844			0.075	0.033	1.978			0.126	-0.179	1.929
-0.068	-0.219	1.949			-0.053	-0.165	1.998			-0.024	0.154	2.016			-0.029	0.330	1.992			-0.180	0.049	2.024			-0.244	-0.049	1.860			-0.082	0.005	1.847			-0.075	0.065	1.851			0.075	0.031	1.974			0.127	-0.180	1.928
-0.069	-0.224	1.945			-0.054	-0.171	1.995			-0.023	0.151	2.018			-0.026	0.326	1.993			-0.172	0.051	2.020			-0.240	-0.045	1.856			-0.075	0.003	1.851			-0.068	0.062	1.854			0.075	0.028	1.972			0.127	-0.184	1.927
-0.070	-0.228	1.942			-0.056	-0.175	1.992			-0.022	0.146	2.020			-0.024	0.322	1.993			-0.169	0.052	2.018			-0.205	-0.035	1.838			-0.056	0.005	1.856			-0.047	0.064	1.860			0.075	0.024	1.970			0.128	-0.187	1.927
-0.071	-0.231	1.939			-0.057	-0.179	1.990			-0.021	0.143	2.022			-0.022	0.318	1.995			-0.164	0.053	2.015			-0.191	-0.031	1.830			-0.042	0.006	1.860			-0.032	0.065	1.863			0.075	0.020	1.969			0.128	-0.190	1.927
-0.072	-0.235	1.936			-0.058	-0.183	1.988			-0.020	0.140	2.024			-0.020	0.314	1.998			-0.158	0.052	2.010			-0.193	-0.030	1.828			-0.039	0.005	1.861			-0.029	0.064	1.865			0.075	0.016	1.969			0.128	-0.193	1.928
-0.073	-0.240	1.933			-0.060	-0.188	1.986			-0.020	0.137	2.026			-0.019	0.311	2.001			-0.153	0.051	2.005			-0.194	-0.030	1.825			-0.036	0.003	1.863			-0.026	0.063	1.866			0.075	0.013	1.969			0.128	-0.196	1.928
-0.074	-0.244	1.931			-0.062	-0.192	1.985			-0.020	0.134	2.028			-0.018	0.308	2.005			-0.151	0.051	2.003			-0.197	-0.031	1.823			-0.034	0.000	1.863			-0.023	0.061	1.867			0.075	0.010	1.969			0.127	-0.198	1.929
-0.075	-0.247	1.929			-0.063	-0.195	1.983			-0.020	0.132	2.030			-0.018	0.304	2.008			-0.150	0.050	2.000			-0.199	-0.031	1.820			-0.032	-0.002	1.863			-0.021	0.059	1.867			0.074	0.008	1.969			0.126	-0.201	1.930
-0.076	-0.252	1.927			-0.064	-0.199	1.982			-0.021	0.130	2.032			-0.019	0.302	2.011			-0.148	0.048	1.997			-0.201	-0.032	1.818			-0.030	-0.004	1.863			-0.020	0.057	1.867			0.074	0.006	1.969			0.126	-0.203	1.931
-0.077	-0.254	1.925			-0.065	-0.202	1.981			-0.022	0.128	2.034			-0.020	0.299	2.014			-0.152	0.049	2.002			-0.200	-0.032	1.817			-0.027	-0.006	1.864			-0.016	0.055	1.867			0.073	0.004	1.969			0.124	-0.204	1.931
-0.077	-0.256	1.924			-0.066	-0.205	1.980			-0.024	0.126	2.036			-0.023	0.296	2.018			-0.155	0.050	2.006			-0.199	-0.031	1.817			-0.024	-0.007	1.864			-0.013	0.053	1.868			0.072	0.002	1.970			0.123	-0.206	1.932
-0.078	-0.258	1.923			-0.066	-0.206	1.979			-0.026	0.124	2.038			-0.025	0.293	2.020			-0.158	0.050	2.009			-0.200	-0.032	1.817			-0.023	-0.009	1.864			-0.012	0.052	1.868			0.070	0.000	1.970			0.122	-0.207	1.933
-0.079	-0.261	1.922			-0.068	-0.210	1.978			-0.031	0.120	2.042			-0.030	0.290	2.025			-0.159	0.050	2.008			-0.207	-0.034	1.819			-0.023	-0.012	1.864			-0.012	0.048	1.867			0.067	-0.003	1.972			0.120	-0.209	1.935
-0.079	-0.261	1.922			-0.068	-0.210	1.978			-0.031	0.120	2.042			-0.030	0.290	2.025			-0.159	0.050	2.008			-0.207	-0.034	1.819			-0.023	-0.012	1.864			-0.012	0.048	1.867			0.067	-0.003	1.972			0.120	-0.209	1.935
-0.079	-0.262	1.921			-0.069	-0.211	1.978			-0.033	0.119	2.044			-0.033	0.289	2.028			-0.161	0.050	2.009			-0.212	-0.037	1.820			-0.024	-0.014	1.863			-0.013	0.046	1.867			0.065	-0.004	1.973			0.119	-0.209	1.936
-0.080	-0.263	1.921			-0.070	-0.212	1.978			-0.035	0.118	2.045			-0.035	0.289	2.030			-0.162	0.049	2.009			-0.215	-0.040	1.822			-0.024	-0.015	1.863			-0.013	0.044	1.866			0.063	-0.006	1.974			0.118	-0.210	1.937
-0.081	-0.264	1.920			-0.071	-0.213	1.977			-0.037	0.117	2.047			-0.038	0.288	2.032			-0.163	0.049	2.008			-0.218	-0.042	1.823			-0.025	-0.017	1.863			-0.014	0.042	1.866			0.061	-0.007	1.975			0.117	-0.210	1.938
-0.081	-0.265	1.920			-0.072	-0.215	1.977			-0.039	0.116	2.048			-0.041	0.288	2.033			-0.164	0.048	2.008			-0.220	-0.043	1.824			-0.026	-0.018	1.863			-0.014	0.041	1.866			0.059	-0.008	1.975			0.116	-0.210	1.939
-0.082	-0.266	1.919			-0.072	-0.216	1.977			-0.041	0.116	2.049			-0.044	0.288	2.035			-0.166	0.048	2.009			-0.221	-0.043	1.824			-0.026	-0.019	1.863			-0.014	0.040	1.866			0.058	-0.009	1.976			0.115	-0.210	1.940
-0.082	-0.266	1.919			-0.073	-0.216	1.977			-0.042	0.115	2.050			-0.047	0.288	2.036			-0.167	0.047	2.010			-0.223	-0.044	1.825			-0.026	-0.020	1.863			-0.015	0.039	1.866			0.056	-0.010	1.977			0.114	-0.211	1.941
-0.083	-0.267	1.919			-0.074	-0.217	1.977			-0.044	0.115	2.051			-0.049	0.288	2.037			-0.169	0.043	2.008			-0.226	-0.046	1.824			-0.027	-0.020	1.863			-0.015	0.038	1.866			0.055	-0.011	1.977			0.113	-0.211	1.941
-0.083	-0.268	1.918			-0.075	-0.218	1.977			-0.045	0.114	2.052			-0.051	0.288	2.037			-0.171	0.040	2.006			-0.229	-0.047	1.824			-0.028	-0.021	1.863			-0.016	0.037	1.866			0.053	-0.011	1.978			0.112	-0.211	1.942
-0.084	-0.269	1.918			-0.076	-0.219	1.977			-0.047	0.114	2.052			-0.053	0.288	2.038			-0.173	0.037	2.005			-0.232	-0.049	1.824			-0.033	-0.022	1.863			-0.021	0.036	1.866			0.052	-0.012	1.978			0.111	-0.210	1.943
-0.085	-0.270	1.918			-0.077	-0.220	1.977			-0.048	0.114	2.053			-0.055	0.289	2.038			-0.174	0.034	2.003			-0.235	-0.051	1.823			-0.035	-0.023	1.863			-0.023	0.035	1.866			0.051	-0.012	1.979			0.111	-0.211	1.943
-0.085	-0.270	1.918			-0.078	-0.220	1.977			-0.049	0.113	2.053			-0.057	0.289	2.039			-0.175	0.031	2.002			-0.238	-0.052	1.823			-0.039	-0.023	1.863			-0.027	0.034	1.866			0.050	-0.013	1.979			0.110	-0.211	1.943
-0.086	-0.271	1.918			-0.079	-0.221	1.977			-0.051	0.113	2.054			-0.058	0.290	2.039			-0.176	0.029	2.001			-0.241	-0.054	1.823			-0.041	-0.024	1.863			-0.029	0.033	1.866			0.049	-0.013	1.980			0.109	-0.210	1.944
-0.087	-0.271	1.918			-0.080	-0.221	1.977			-0.052	0.113	2.054			-0.060	0.290	2.039			-0.178	0.028	2.001			-0.244	-0.056	1.824			-0.042	-0.024	1.863			-0.030	0.033	1.866			0.048	-0.013	1.980			0.108	-0.210	1.944
-0.088	-0.271	1.918			-0.081	-0.222	1.977			-0.053	0.112	2.054			-0.061	0.290	2.039			-0.180	0.026	2.000			-0.248	-0.057	1.825			-0.043	-0.024	1.863			-0.031	0.032	1.866			0.047	-0.014	1.980			0.108	-0.210	1.944
-0.089	-0.272	1.919			-0.082	-0.222	1.977			-0.054	0.112	2.054			-0.062	0.291	2.038			-0.181	0.025	2.000			-0.253	-0.059	1.827			-0.051	-0.026	1.863			-0.039	0.031	1.866			0.046	-0.014	1.981			0.107	-0.210	1.945
-0.090	-0.272	1.919			-0.083	-0.223	1.977			-0.055	0.112	2.054			-0.064	0.291	2.038			-0.182	0.024	2.000			-0.256	-0.060	1.828			-0.055	-0.027	1.863			-0.043	0.029	1.866			0.045	-0.014	1.981			0.106	-0.210	1.945
-0.091	-0.273	1.919			-0.084	-0.223	1.977			-0.057	0.112	2.054			-0.065	0.291	2.037			-0.183	0.023	1.999			-0.260	-0.061	1.829			-0.069	-0.022	1.860			-0.050	0.031	1.864			0.044	-0.014	1.981			0.105	-0.209	1.945
-0.092	-0.273	1.919			-0.085	-0.223	1.977			-0.058	0.112	2.053			-0.067	0.291	2.037			-0.184	0.022	1.999			-0.262	-0.063	1.830			-0.073	-0.018	1.857			-0.053	0.033	1.862			0.043	-0.014	1.981			0.104	-0.209	1.945
-0.092	-0.273	1.919			-0.085	-0.224	1.977			-0.060	0.112	2.053			-0.068	0.291	2.036			-0.185	0.021	1.999			-0.265	-0.064	1.832			-0.082	-0.016	1.856			-0.060	0.035	1.862			0.041	-0.014	1.981			0.103	-0.209	1.944
-0.093	-0.274	1.919			-0.086	-0.224	1.977			-0.061	0.112	2.052			-0.069	0.291	2.035			-0.187	0.020	1.999			-0.268	-0.066	1.833			-0.087	-0.012	1.854			-0.064	0.037	1.860			0.040	-0.014	1.981			0.101	-0.207	1.943
-0.094	-0.274	1.919			-0.087	-0.224	1.977			-0.062	0.113	2.051			-0.071	0.292	2.034			-0.188	0.019	1.999			-0.271	-0.068	1.835			-0.093	-0.011	1.852			-0.070	0.038	1.858			0.039	-0.013	1.980			0.100	-0.206	1.943
-0.095	-0.274	1.919			-0.087	-0.224	1.977			-0.064	0.113	2.050			-0.072	0.292	2.033			-0.190	0.018	2.000			-0.274	-0.070	1.838			-0.096	-0.011	1.852			-0.074	0.039	1.857			0.038	-0.012	1.980			0.098	-0.203	1.941
-0.096	-0.273	1.919			-0.089	-0.223	1.977			-0.066	0.115	2.048			-0.073	0.293	2.032			-0.193	0.018	2.001			-0.277	-0.072	1.841			-0.094	0.002	1.844			-0.075	0.046	1.852			0.037	-0.011	1.980			0.096	-0.201	1.940
-0.097	-0.271	1.920			-0.090	-0.221	1.977			-0.068	0.117	2.044			-0.074	0.293	2.031			-0.195	0.019	2.002			-0.279	-0.074	1.844			-0.092	0.012	1.837			-0.071	0.060	1.843			0.036	-0.011	1.981			0.095	-0.199	1.939
-0.098	-0.269	1.920			-0.091	-0.216	1.977			-0.074	0.132	2.016			-0.076	0.297	2.029			-0.198	0.020	2.004			-0.281	-0.075	1.846			-0.092	0.023	1.827			-0.071	0.065	1.838			0.036	-0.010	1.981			0.093	-0.197	1.938
-0.099	-0.267	1.920			-0.092	-0.213	1.977			-0.077	0.137	2.004			-0.077	0.299	2.026			-0.201	0.021	2.006			-0.281	-0.076	1.847			-0.098	0.027	1.813			-0.073	0.068	1.831			0.036	-0.009	1.982			0.093	-0.196	1.937
-0.100	-0.265	1.921			-0.093	-0.209	1.976			-0.080	0.141	1.996			-0.078	0.301	2.024			-0.203	0.023	2.008			-0.282	-0.077	1.848			-0.095	0.048	1.793			-0.071	0.082	1.818			0.036	-0.008	1.982			0.092	-0.194	1.935
-0.101	-0.263	1.921			-0.094	-0.208	1.976			-0.074	0.088	1.993			-0.080	0.291	2.020			-0.206	0.024	2.009			-0.282	-0.077	1.848			-0.095	0.058	1.776			-0.070	0.091	1.803			0.036	-0.007	1.983			0.091	-0.192	1.933
-0.101	-0.260	1.922			-0.094	-0.207	1.976			-0.065	0.088	2.000			-0.080	0.293	2.018			-0.208	0.025	2.010			-0.281	-0.078	1.847			-0.096	0.067	1.763			-0.071	0.100	1.791			0.036	-0.006	1.983			0.091	-0.191	1.932
-0.101	-0.257	1.923			-0.094	-0.204	1.976			-0.065	0.094	1.999			-0.081	0.296	2.014			-0.210	0.027	2.010			-0.274	-0.074	1.837			-0.097	0.077	1.746			-0.071	0.110	1.775			0.036	-0.004	1.984			0.091	-0.189	1.930
-0.102	-0.254	1.924			-0.094	-0.201	1.977			-0.063	0.115	1.999			-0.082	0.300	2.011			-0.211	0.027	2.010			-0.270	-0.071	1.831			-0.100	0.093	1.727			-0.082	0.152	1.734			0.037	-0.001	1.984			0.090	-0.187	1.929
-0.101	-0.251	1.925			-0.094	-0.198	1.977			-0.062	0.126	1.998			-0.083	0.303	2.009			-0.212	0.028	2.009			-0.267	-0.069	1.826			-0.102	0.103	1.716			-0.086	0.165	1.720			0.038	0.001	1.985			0.090	-0.185	1.928
-0.101	-0.248	1.925			-0.094	-0.195	1.977			-0.061	0.127	1.997			-0.083	0.306	2.007			-0.214	0.029	2.008			-0.264	-0.067	1.821			-0.104	0.109	1.707			-0.088	0.173	1.712			0.038	0.003	1.985			0.090	-0.184	1.926
-0.101	-0.246	1.926			-0.093	-0.193	1.977			-0.061	0.128	1.996			-0.083	0.308	2.005			-0.215	0.030	2.006			-0.262	-0.065	1.816			-0.106	0.114	1.700			-0.090	0.178	1.705			0.039	0.005	1.985			0.090	-0.183	1.925
-0.100	-0.244	1.926			-0.093	-0.191	1.978			-0.061	0.129	1.995			-0.084	0.310	2.003			-0.216	0.031	2.005			-0.260	-0.063	1.812			-0.107	0.118	1.694			-0.091	0.183	1.700			0.039	0.006	1.985			0.090	-0.182	1.924
-0.100	-0.242	1.927			-0.093	-0.189	1.978			-0.060	0.135	1.995			-0.084	0.313	2.001			-0.216	0.032	2.003			-0.258	-0.062	1.808			-0.109	0.122	1.689			-0.093	0.187	1.695			0.039	0.008	1.985			0.089	-0.181	1.923
-0.099	-0.240	1.927			-0.092	-0.187	1.978			-0.060	0.139	1.994			-0.083	0.314	2.000			-0.217	0.032	2.001			-0.257	-0.060	1.804			-0.110	0.125	1.684			-0.094	0.190	1.690			0.040	0.009	1.985			0.089	-0.180	1.922
-0.098	-0.239	1.927			-0.092	-0.186	1.978			-0.060	0.142	1.994			-0.083	0.316	1.998			-0.218	0.032	1.999			-0.255	-0.059	1.801			-0.111	0.128	1.680			-0.096	0.193	1.686			0.040	0.010	1.985			0.089	-0.179	1.922
-0.098	-0.238	1.927			-0.091	-0.184	1.977			-0.060	0.144	1.993			-0.083	0.317	1.997			-0.218	0.032	1.997			-0.254	-0.058	1.798			-0.112	0.131	1.676			-0.097	0.196	1.682			0.040	0.011	1.985			0.089	-0.177	1.921
-0.097	-0.236	1.927			-0.091	-0.183	1.977			-0.059	0.146	1.993			-0.083	0.319	1.996			-0.219	0.033	1.996			-0.253	-0.057	1.796			-0.113	0.133	1.673			-0.097	0.198	1.679			0.041	0.012	1.984			0.090	-0.176	1.920
-0.097	-0.235	1.927			-0.090	-0.182	1.977			-0.053	0.135	1.999			-0.083	0.319	1.995			-0.219	0.033	1.995			-0.252	-0.057	1.794			-0.110	0.125	1.676			-0.096	0.196	1.678			0.041	0.013	1.984			0.090	-0.176	1.919
-0.096	-0.234	1.927			-0.090	-0.181	1.978			-0.048	0.116	2.000			-0.081	0.315	1.994			-0.219	0.034	1.994			-0.253	-0.057	1.794			-0.102	0.114	1.687			-0.091	0.192	1.682			0.041	0.014	1.984			0.090	-0.175	1.919
-0.096	-0.233	1.928			-0.089	-0.181	1.978			-0.044	0.100	2.000			-0.079	0.309	1.994			-0.220	0.035	1.993			-0.253	-0.058	1.795			-0.113	0.075	1.710			-0.099	0.164	1.699			0.042	0.015	1.984			0.090	-0.174	1.918
-0.095	-0.233	1.928			-0.088	-0.181	1.978			-0.040	0.093	2.000			-0.077	0.305	1.993			-0.220	0.035	1.993			-0.254	-0.059	1.795			-0.097	0.074	1.725			-0.085	0.161	1.711			0.043	0.015	1.983			0.090	-0.174	1.917
-0.095	-0.232	1.928			-0.086	-0.182	1.977			-0.038	0.069	1.994			-0.074	0.287	1.992			-0.220	0.036	1.992			-0.254	-0.059	1.795			-0.088	0.074	1.732			-0.076	0.160	1.718			0.043	0.016	1.983			0.090	-0.173	1.917
-0.094	-0.232	1.928			-0.086	-0.182	1.977			-0.055	0.093	1.989			-0.074	0.293	1.990			-0.220	0.037	1.991			-0.254	-0.059	1.796			-0.081	0.074	1.737			-0.070	0.158	1.724			0.044	0.017	1.982			0.091	-0.172	1.916
-0.094	-0.231	1.928			-0.086	-0.182	1.977			-0.062	0.103	1.987			-0.074	0.298	1.988			-0.219	0.037	1.991			-0.254	-0.059	1.796			-0.077	0.074	1.741			-0.065	0.157	1.728			0.044	0.017	1.982			0.091	-0.172	1.916
-0.093	-0.231	1.928			-0.085	-0.182	1.977			-0.066	0.109	1.986			-0.073	0.301	1.986			-0.219	0.038	1.990			-0.255	-0.060	1.797			-0.074	0.074	1.744			-0.061	0.156	1.733			0.045	0.018	1.981			0.091	-0.171	1.915
-0.093	-0.231	1.928			-0.085	-0.182	1.977			-0.069	0.113	1.985			-0.074	0.304	1.984			-0.219	0.039	1.990			-0.255	-0.060	1.798			-0.071	0.073	1.746			-0.058	0.154	1.736			0.046	0.018	1.981			0.092	-0.171	1.914
-0.093	-0.231	1.928			-0.085	-0.181	1.977			-0.073	0.128	1.972			-0.074	0.306	1.983			-0.218	0.039	1.989			-0.256	-0.061	1.800			-0.070	0.073	1.748			-0.056	0.153	1.739			0.046	0.019	1.980			0.093	-0.170	1.913
-0.092	-0.230	1.928			-0.085	-0.181	1.976			-0.075	0.136	1.965			-0.074	0.308	1.981			-0.218	0.040	1.989			-0.255	-0.061	1.800			-0.070	0.071	1.746			-0.055	0.152	1.739			0.047	0.019	1.980			0.094	-0.170	1.913
-0.092	-0.230	1.928			-0.085	-0.180	1.975			-0.076	0.141	1.960			-0.074	0.309	1.980			-0.217	0.041	1.988			-0.255	-0.061	1.799			-0.070	0.072	1.741			-0.055	0.151	1.738			0.048	0.019	1.979			0.094	-0.170	1.912
-0.092	-0.230	1.928			-0.084	-0.180	1.975			-0.047	0.121	1.986			-0.073	0.309	1.979			-0.216	0.041	1.988			-0.254	-0.060	1.799			-0.074	0.076	1.726			-0.056	0.151	1.733			0.048	0.019	1.978			0.095	-0.169	1.911
-0.091	-0.230	1.928			-0.083	-0.181	1.975			-0.043	0.110	1.990			-0.072	0.307	1.979			-0.215	0.042	1.987			-0.252	-0.058	1.797			-0.077	0.086	1.710			-0.058	0.155	1.722			0.049	0.020	1.978			0.096	-0.169	1.910
-0.091	-0.230	1.928			-0.082	-0.181	1.975			-0.041	0.103	1.993			-0.072	0.306	1.979			-0.214	0.042	1.987			-0.249	-0.055	1.792			-0.080	0.092	1.697			-0.060	0.157	1.706			0.049	0.020	1.978			0.096	-0.169	1.910
-0.090	-0.230	1.928			-0.082	-0.181	1.975			-0.040	0.107	1.993			-0.072	0.309	1.978			-0.210	0.054	1.986			-0.247	-0.052	1.788			-0.084	0.098	1.682			-0.063	0.158	1.689			0.050	0.020	1.977			0.097	-0.169	1.909
-0.090	-0.230	1.928			-0.082	-0.181	1.975			-0.039	0.111	1.994			-0.071	0.312	1.978			-0.206	0.062	1.985			-0.241	-0.042	1.777			-0.087	0.104	1.669			-0.067	0.159	1.673			0.050	0.020	1.977			0.097	-0.169	1.909
-0.090	-0.229	1.928			-0.081	-0.180	1.975			-0.039	0.113	1.994			-0.071	0.316	1.978			-0.204	0.068	1.984			-0.240	-0.041	1.774			-0.090	0.108	1.656			-0.071	0.160	1.659			0.051	0.021	1.977			0.098	-0.168	1.908
-0.089	-0.229	1.928			-0.081	-0.180	1.975			-0.040	0.106	1.993			-0.071	0.314	1.979			-0.204	0.068	1.984			-0.239	-0.040	1.773			-0.093	0.111	1.645			-0.074	0.159	1.646			0.051	0.021	1.976			0.098	-0.168	1.908
-0.089	-0.229	1.928			-0.081	-0.180	1.975			-0.040	0.110	1.995			-0.071	0.316	1.979			-0.202	0.073	1.984			-0.238	-0.040	1.772			-0.096	0.114	1.636			-0.077	0.159	1.636			0.051	0.021	1.976			0.099	-0.168	1.908
-0.089	-0.228	1.928			-0.080	-0.180	1.975			-0.039	0.113	1.996			-0.070	0.318	1.978			-0.201	0.077	1.984			-0.237	-0.039	1.771			-0.098	0.115	1.629			-0.079	0.159	1.627			0.051	0.021	1.976			0.100	-0.168	1.907
-0.089	-0.228	1.928			-0.080	-0.179	1.975			-0.039	0.114	1.997			-0.070	0.320	1.978			-0.200	0.080	1.984			-0.237	-0.038	1.770			-0.100	0.115	1.624			-0.080	0.159	1.619			0.052	0.022	1.976			0.100	-0.168	1.907
-0.088	-0.228	1.928			-0.080	-0.179	1.975			-0.039	0.113	1.998			-0.069	0.320	1.979			-0.199	0.081	1.984			-0.236	-0.038	1.769			-0.101	0.115	1.618			-0.081	0.158	1.612			0.052	0.022	1.975			0.101	-0.168	1.907
-0.088	-0.228	1.928			-0.080	-0.179	1.975			-0.040	0.125	1.997			-0.069	0.323	1.980			-0.198	0.089	1.983			-0.236	-0.037	1.768			-0.103	0.115	1.613			-0.081	0.156	1.605			0.052	0.022	1.975			0.101	-0.168	1.907
-0.088	-0.227	1.928			-0.079	-0.179	1.975			-0.041	0.109	1.997			-0.067	0.316	1.983			-0.197	0.084	1.983			-0.235	-0.036	1.767			-0.104	0.115	1.609			-0.082	0.155	1.599			0.052	0.022	1.975			0.102	-0.168	1.907
-0.088	-0.227	1.928			-0.079	-0.179	1.975			-0.041	0.108	1.997			-0.067	0.316	1.983			-0.196	0.085	1.983			-0.235	-0.036	1.767			-0.105	0.114	1.605			-0.082	0.154	1.594			0.052	0.022	1.975			0.103	-0.168	1.907
-0.087	-0.227	1.928			-0.079	-0.179	1.975			-0.041	0.107	1.997			-0.066	0.316	1.985			-0.195	0.085	1.983			-0.235	-0.036	1.766			-0.106	0.113	1.602			-0.082	0.152	1.589			0.053	0.022	1.975			0.103	-0.167	1.907
-0.087	-0.227	1.928			-0.079	-0.179	1.975			-0.042	0.104	1.996			-0.066	0.316	1.985			-0.195	0.084	1.982			-0.234	-0.035	1.765			-0.106	0.112	1.598			-0.082	0.151	1.584			0.053	0.022	1.975			0.104	-0.168	1.907
-0.087	-0.227	1.928			-0.078	-0.179	1.975			-0.042	0.104	1.996			-0.065	0.317	1.986			-0.195	0.085	1.982			-0.234	-0.035	1.765			-0.107	0.112	1.595			-0.082	0.150	1.580			0.053	0.023	1.975			0.105	-0.168	1.907
-0.086	-0.227	1.928			-0.078	-0.179	1.975			-0.042	0.104	1.996			-0.065	0.318	1.986			-0.195	0.085	1.981			-0.232	-0.034	1.761			-0.107	0.112	1.590			-0.082	0.150	1.577			0.053	0.023	1.975			0.105	-0.168	1.908
-0.086	-0.227	1.928			-0.078	-0.179	1.975			-0.042	0.104	1.996			-0.065	0.319	1.986			-0.194	0.086	1.981			-0.230	-0.032	1.756			-0.106	0.112	1.586			-0.082	0.149	1.573			0.053	0.023	1.975			0.106	-0.168	1.908
-0.086	-0.227	1.928			-0.078	-0.179	1.975			-0.041	0.102	1.996			-0.064	0.318	1.987			-0.193	0.085	1.981			-0.228	-0.032	1.754			-0.106	0.112	1.582			-0.082	0.148	1.570			0.054	0.023	1.975			0.107	-0.169	1.908
-0.085	-0.227	1.928			-0.078	-0.179	1.975			-0.041	0.113	1.998			-0.064	0.319	1.988			-0.193	0.089	1.982			-0.226	-0.028	1.753			-0.106	0.112	1.579			-0.083	0.148	1.567			0.054	0.023	1.975			0.108	-0.169	1.909
-0.085	-0.226	1.928			-0.077	-0.179	1.976			-0.041	0.121	1.999			-0.063	0.320	1.988			-0.192	0.092	1.982			-0.225	-0.026	1.753			-0.106	0.111	1.576			-0.083	0.148	1.564			0.054	0.023	1.975			0.109	-0.169	1.909
-0.085	-0.226	1.928			-0.077	-0.178	1.976			-0.042	0.130	1.999			-0.063	0.321	1.990			-0.192	0.097	1.982			-0.224	-0.025	1.754			-0.107	0.111	1.573			-0.083	0.147	1.561			0.054	0.023	1.975			0.110	-0.170	1.910
-0.085	-0.226	1.928			-0.077	-0.176	1.976			-0.043	0.137	1.998			-0.063	0.322	1.990			-0.192	0.102	1.982			-0.221	-0.019	1.752			-0.107	0.111	1.571			-0.084	0.147	1.559			0.054	0.023	1.975			0.110	-0.170	1.910
-0.084	-0.225	1.929			-0.077	-0.175	1.976			-0.044	0.141	1.998			-0.062	0.322	1.990			-0.192	0.105	1.982			-0.222	-0.022	1.758			-0.111	0.107	1.572			-0.085	0.146	1.556			0.055	0.023	1.976			0.111	-0.170	1.911
-0.084	-0.224	1.929			-0.078	-0.174	1.976			-0.044	0.144	1.998			-0.062	0.323	1.991			-0.193	0.108	1.982			-0.220	-0.017	1.756			-0.111	0.107	1.569			-0.086	0.146	1.554			0.055	0.022	1.976			0.111	-0.170	1.911
-0.084	-0.223	1.929			-0.078	-0.172	1.977			-0.045	0.147	1.998			-0.062	0.323	1.991			-0.193	0.110	1.982			-0.220	-0.016	1.756			-0.112	0.106	1.567			-0.088	0.145	1.552			0.055	0.022	1.976			0.112	-0.170	1.912
-0.083	-0.221	1.929			-0.078	-0.169	1.977			-0.047	0.150	1.997			-0.062	0.324	1.992			-0.194	0.113	1.982			-0.207	0.009	1.744			-0.113	0.106	1.565			-0.090	0.144	1.550			0.055	0.022	1.976			0.112	-0.170	1.912
-0.083	-0.219	1.929			-0.078	-0.167	1.977			-0.048	0.153	1.997			-0.061	0.324	1.992			-0.194	0.116	1.982			-0.206	0.010	1.744			-0.113	0.106	1.564			-0.092	0.143	1.549			0.055	0.022	1.977			0.113	-0.170	1.913
-0.083	-0.217	1.930			-0.079	-0.165	1.978			-0.049	0.155	1.997			-0.061	0.325	1.993			-0.195	0.118	1.982			-0.211	-0.001	1.753			-0.115	0.105	1.564			-0.095	0.142	1.548			0.056	0.022	1.977			0.113	-0.170	1.913
-0.083	-0.216	1.930			-0.079	-0.163	1.978			-0.049	0.157	1.996			-0.061	0.325	1.993			-0.196	0.120	1.981			-0.211	0.001	1.752			-0.116	0.105	1.563			-0.097	0.140	1.547			0.056	0.022	1.977			0.113	-0.170	1.914
-0.083	-0.214	1.930			-0.079	-0.161	1.978			-0.050	0.159	1.996			-0.061	0.325	1.993			-0.196	0.122	1.981			-0.210	0.002	1.751			-0.117	0.105	1.561			-0.099	0.139	1.547			0.056	0.022	1.977			0.114	-0.170	1.914
-0.082	-0.212	1.931			-0.080	-0.159	1.979			-0.051	0.161	1.996			-0.061	0.326	1.993			-0.197	0.124	1.981			-0.210	0.004	1.751			-0.117	0.105	1.560			-0.101	0.138	1.547			0.056	0.022	1.977			0.114	-0.169	1.915
-0.082	-0.210	1.931			-0.080	-0.157	1.979			-0.052	0.163	1.995			-0.061	0.326	1.993			-0.197	0.126	1.981			-0.209	0.005	1.750			-0.118	0.105	1.560			-0.104	0.137	1.547			0.056	0.022	1.978			0.114	-0.169	1.915
-0.082	-0.208	1.931			-0.080	-0.154	1.979			-0.052	0.165	1.995			-0.061	0.327	1.994			-0.198	0.128	1.981			-0.204	0.017	1.744			-0.119	0.105	1.558			-0.106	0.136	1.548			0.056	0.022	1.978			0.115	-0.169	1.916
-0.082	-0.206	1.932			-0.080	-0.152	1.980			-0.053	0.166	1.995			-0.061	0.327	1.994			-0.199	0.130	1.980			-0.204	0.018	1.744			-0.119	0.105	1.558			-0.108	0.135	1.548			0.056	0.022	1.978			0.115	-0.168	1.916
-0.082	-0.204	1.932			-0.080	-0.150	1.980			-0.054	0.168	1.994			-0.061	0.328	1.994			-0.199	0.132	1.980			-0.204	0.018	1.744			-0.120	0.105	1.558			-0.110	0.134	1.549			0.056	0.023	1.978			0.115	-0.168	1.916
-0.082	-0.202	1.933			-0.081	-0.149	1.980			-0.054	0.169	1.994			-0.060	0.329	1.994			-0.200	0.134	1.980			-0.204	0.019	1.743			-0.121	0.104	1.558			-0.111	0.132	1.550			0.057	0.023	1.978			0.115	-0.168	1.917
-0.082	-0.201	1.933			-0.081	-0.147	1.981			-0.055	0.170	1.994			-0.060	0.329	1.995			-0.200	0.135	1.980			-0.204	0.020	1.743			-0.122	0.104	1.558			-0.113	0.131	1.551			0.057	0.023	1.979			0.116	-0.168	1.917
-0.081	-0.200	1.933			-0.081	-0.146	1.981			-0.055	0.172	1.993			-0.060	0.330	1.995			-0.200	0.136	1.979			-0.204	0.020	1.743			-0.123	0.104	1.559			-0.114	0.130	1.552			0.057	0.023	1.979			0.116	-0.167	1.917
-0.081	-0.198	1.934			-0.081	-0.144	1.981			-0.056	0.172	1.993			-0.060	0.330	1.995			-0.201	0.137	1.979			-0.205	0.020	1.743			-0.124	0.104	1.559			-0.116	0.129	1.553			0.057	0.023	1.979			0.116	-0.167	1.918
-0.081	-0.197	1.934			-0.081	-0.143	1.981			-0.056	0.173	1.993			-0.060	0.330	1.995			-0.201	0.139	1.979			-0.205	0.021	1.742			-0.125	0.103	1.560			-0.117	0.128	1.554			0.057	0.023	1.979			0.116	-0.167	1.918
-0.081	-0.196	1.934			-0.081	-0.142	1.982			-0.056	0.174	1.993			-0.060	0.331	1.995			-0.202	0.140	1.979			-0.205	0.021	1.742			-0.126	0.103	1.560			-0.118	0.127	1.555			0.057	0.023	1.979			0.116	-0.167	1.918
-0.081	-0.195	1.934			-0.081	-0.141	1.982			-0.057	0.175	1.993			-0.060	0.331	1.995			-0.202	0.140	1.979			-0.205	0.021	1.742			-0.127	0.103	1.561			-0.119	0.126	1.555			0.057	0.024	1.979			0.117	-0.166	1.918
-0.081	-0.194	1.935			-0.081	-0.140	1.982			-0.057	0.176	1.993			-0.060	0.332	1.995			-0.202	0.141	1.979			-0.205	0.021	1.742			-0.128	0.103	1.561			-0.120	0.126	1.556			0.057	0.024	1.979			0.117	-0.166	1.918
-0.081	-0.193	1.935			-0.081	-0.139	1.982			-0.057	0.176	1.992			-0.060	0.332	1.994			-0.202	0.142	1.979			-0.206	0.021	1.742			-0.129	0.103	1.562			-0.121	0.125	1.557			0.057	0.024	1.979			0.117	-0.166	1.919
-0.081	-0.192	1.935			-0.081	-0.139	1.982			-0.057	0.177	1.992			-0.060	0.332	1.994			-0.203	0.143	1.978			-0.206	0.021	1.742			-0.129	0.102	1.563			-0.122	0.125	1.558			0.058	0.024	1.979			0.117	-0.166	1.919
-0.081	-0.192	1.935			-0.081	-0.138	1.982			-0.058	0.177	1.992			-0.060	0.333	1.994			-0.203	0.143	1.978			-0.206	0.021	1.742			-0.130	0.102	1.563			-0.123	0.125	1.558			0.058	0.025	1.980			0.117	-0.166	1.919
-0.081	-0.191	1.935			-0.081	-0.137	1.983			-0.058	0.178	1.992			-0.060	0.333	1.994			-0.203	0.144	1.978			-0.206	0.021	1.742			-0.131	0.101	1.564			-0.124	0.124	1.559			0.058	0.025	1.980			0.117	-0.165	1.919
-0.081	-0.190	1.936			-0.081	-0.137	1.983			-0.058	0.178	1.992			-0.060	0.334	1.994			-0.203	0.145	1.978			-0.207	0.021	1.742			-0.132	0.101	1.565			-0.124	0.124	1.559			0.058	0.025	1.980			0.117	-0.165	1.919
-0.081	-0.190	1.936			-0.081	-0.136	1.983			-0.058	0.178	1.992			-0.060	0.334	1.994			-0.204	0.145	1.978			-0.207	0.020	1.742			-0.133	0.100	1.566			-0.125	0.123	1.560			0.058	0.025	1.980			0.117	-0.165	1.919
-0.081	-0.189	1.936			-0.081	-0.136	1.983			-0.059	0.178	1.991			-0.060	0.335	1.993			-0.204	0.146	1.978			-0.207	0.020	1.742			-0.134	0.100	1.567			-0.126	0.123	1.561			0.058	0.026	1.980			0.117	-0.165	1.919
-0.080	-0.189	1.936			-0.081	-0.135	1.983			-0.059	0.178	1.991			-0.060	0.335	1.993			-0.204	0.146	1.978			-0.207	0.020	1.742			-0.134	0.100	1.568			-0.126	0.123	1.561			0.058	0.026	1.980			0.118	-0.165	1.919
-0.080	-0.188	1.936			-0.081	-0.135	1.983			-0.059	0.178	1.991			-0.060	0.335	1.993			-0.204	0.146	1.978			-0.208	0.019	1.742			-0.135	0.099	1.568			-0.127	0.122	1.561			0.058	0.026	1.980			0.118	-0.164	1.919
-0.080	-0.188	1.936			-0.081	-0.134	1.983			-0.059	0.178	1.991			-0.060	0.336	1.993			-0.204	0.147	1.978			-0.208	0.019	1.742			-0.136	0.099	1.569			-0.127	0.122	1.562			0.058	0.026	1.980			0.118	-0.164	1.920
-0.080	-0.187	1.936			-0.081	-0.134	1.983			-0.059	0.178	1.991			-0.060	0.336	1.992			-0.205	0.147	1.978			-0.208	0.019	1.742			-0.136	0.099	1.569			-0.128	0.122	1.562			0.058	0.027	1.980			0.118	-0.164	1.920
-0.080	-0.187	1.936			-0.081	-0.133	1.983			-0.059	0.178	1.991			-0.060	0.336	1.992			-0.205	0.147	1.978			-0.208	0.019	1.742			-0.137	0.099	1.570			-0.128	0.121	1.563			0.058	0.027	1.980			0.118	-0.164	1.920
-0.080	-0.187	1.936			-0.081	-0.133	1.983			-0.059	0.178	1.991			-0.060	0.336	1.992			-0.205	0.148	1.977			-0.209	0.018	1.742			-0.137	0.098	1.570			-0.128	0.121	1.563			0.058	0.027	1.980			0.118	-0.164	1.920
-0.080	-0.186	1.936			-0.081	-0.133	1.983			-0.059	0.179	1.990			-0.060	0.337	1.991			-0.205	0.148	1.977			-0.209	0.018	1.742			-0.137	0.098	1.571			-0.128	0.121	1.564			0.058	0.027	1.980			0.118	-0.164	1.920
-0.080	-0.186	1.937			-0.081	-0.132	1.984			-0.060	0.179	1.990			-0.060	0.337	1.991			-0.205	0.148	1.977			-0.209	0.018	1.742			-0.137	0.098	1.571			-0.129	0.121	1.564			0.058	0.027	1.980			0.118	-0.164	1.920
-0.080	-0.186	1.937			-0.081	-0.132	1.984			-0.060	0.179	1.990			-0.060	0.337	1.991			-0.205	0.149	1.977			-0.209	0.018	1.742			-0.138	0.098	1.572			-0.129	0.121	1.565			0.058	0.027	1.980			0.118	-0.163	1.920
-0.080	-0.185	1.937			-0.081	-0.132	1.984			-0.060	0.179	1.990			-0.060	0.337	1.990			-0.205	0.149	1.977			-0.210	0.017	1.742			-0.138	0.098	1.572			-0.129	0.121	1.566			0.058	0.027	1.980			0.117	-0.163	1.920
-0.080	-0.185	1.937			-0.081	-0.131	1.984			-0.060	0.179	1.989			-0.060	0.337	1.990			-0.206	0.149	1.977			-0.210	0.017	1.742			-0.137	0.098	1.573			-0.128	0.121	1.566			0.059	0.028	1.980			0.117	-0.163	1.919
-0.080	-0.185	1.937			-0.081	-0.131	1.984			-0.060	0.179	1.989			-0.060	0.337	1.989			-0.206	0.149	1.976			-0.210	0.016	1.742			-0.136	0.098	1.574			-0.125	0.122	1.568			0.059	0.028	1.980			0.117	-0.163	1.919
-0.080	-0.185	1.936			-0.081	-0.131	1.983			-0.059	0.179	1.988			-0.060	0.337	1.989			-0.206	0.149	1.976			-0.211	0.013	1.744			-0.131	0.099	1.575			-0.119	0.123	1.569			0.059	0.028	1.979			0.117	-0.163	1.919
-0.079	-0.198	1.931			-0.081	-0.139	1.978			-0.064	0.176	1.971			-0.059	0.338	1.989			-0.194	0.091	1.965			-0.213	0.000	1.738			-0.124	0.097	1.578			-0.109	0.124	1.572			0.059	0.028	1.979			0.117	-0.162	1.919
-0.079	-0.206	1.928			-0.081	-0.145	1.974			-0.067	0.174	1.961			-0.059	0.338	1.989			-0.191	0.074	1.962			-0.214	-0.007	1.735			-0.111	0.098	1.582			-0.098	0.125	1.577			0.059	0.028	1.979			0.117	-0.163	1.919
-0.079	-0.211	1.926			-0.080	-0.149	1.971			-0.069	0.173	1.955			-0.060	0.337	1.988			-0.190	0.066	1.961			-0.214	-0.012	1.734			-0.102	0.098	1.585			-0.088	0.126	1.582			0.060	0.027	1.979			0.117	-0.163	1.918
-0.078	-0.215	1.925			-0.080	-0.152	1.968			-0.070	0.173	1.951			-0.060	0.337	1.987			-0.189	0.061	1.960			-0.217	-0.019	1.736			-0.094	0.096	1.591			-0.079	0.126	1.588			0.060	0.027	1.978			0.118	-0.164	1.917
-0.078	-0.219	1.923			-0.080	-0.155	1.966			-0.071	0.172	1.947			-0.060	0.337	1.986			-0.188	0.055	1.959			-0.219	-0.025	1.738			-0.087	0.095	1.597			-0.071	0.125	1.595			0.060	0.027	1.978			0.118	-0.165	1.916
-0.078	-0.221	1.922			-0.080	-0.157	1.963			-0.071	0.171	1.944			-0.060	0.337	1.985			-0.188	0.051	1.959			-0.221	-0.032	1.742			-0.080	0.094	1.606			-0.063	0.125	1.606			0.061	0.026	1.977			0.118	-0.166	1.915
-0.078	-0.224	1.922			-0.080	-0.159	1.962			-0.072	0.171	1.942			-0.060	0.336	1.985			-0.188	0.048	1.958			-0.226	-0.043	1.749			-0.072	0.087	1.622			-0.057	0.125	1.621			0.061	0.026	1.977			0.118	-0.167	1.914
-0.078	-0.225	1.921			-0.080	-0.161	1.960			-0.072	0.170	1.940			-0.060	0.336	1.984			-0.188	0.045	1.958			-0.230	-0.050	1.756			-0.072	0.064	1.661			-0.044	0.113	1.654			0.062	0.025	1.976			0.118	-0.167	1.914
-0.078	-0.227	1.920			-0.079	-0.162	1.959			-0.072	0.170	1.939			-0.060	0.335	1.983			-0.187	0.042	1.958			-0.236	-0.061	1.767			-0.067	0.056	1.682			-0.037	0.110	1.666			0.062	0.024	1.976			0.117	-0.168	1.913
-0.078	-0.228	1.920			-0.079	-0.163	1.958			-0.061	0.168	1.950			-0.060	0.335	1.982			-0.188	0.040	1.958			-0.240	-0.071	1.782			-0.067	0.054	1.705			-0.033	0.110	1.682			0.063	0.024	1.975			0.117	-0.168	1.913
-0.078	-0.229	1.919			-0.079	-0.164	1.957			-0.055	0.166	1.955			-0.060	0.335	1.982			-0.188	0.037	1.958			-0.244	-0.082	1.802			-0.085	0.068	1.741			-0.039	0.118	1.708			0.063	0.024	1.975			0.117	-0.169	1.912
-0.077	-0.230	1.918			-0.078	-0.165	1.956			-0.053	0.165	1.959			-0.060	0.335	1.981			-0.188	0.036	1.957			-0.250	-0.095	1.825			-0.097	0.074	1.761			-0.046	0.124	1.728			0.064	0.023	1.975			0.117	-0.169	1.912
-0.077	-0.230	1.918			-0.078	-0.166	1.956			-0.052	0.164	1.963			-0.059	0.335	1.981			-0.188	0.034	1.956			-0.251	-0.104	1.838			-0.146	0.062	1.793			-0.116	0.115	1.782			0.064	0.023	1.974			0.117	-0.169	1.912
-0.077	-0.231	1.917			-0.078	-0.166	1.955			-0.051	0.162	1.967			-0.059	0.335	1.981			-0.188	0.033	1.956			-0.258	-0.116	1.872			-0.172	0.056	1.809			-0.173	0.117	1.822			0.064	0.023	1.974			0.117	-0.169	1.911
-0.076	-0.232	1.917			-0.077	-0.168	1.955			-0.050	0.159	1.971			-0.059	0.335	1.980			-0.188	0.023	1.959			-0.269	-0.132	1.890			-0.198	0.051	1.825			-0.202	0.112	1.840			0.064	0.023	1.974			0.117	-0.170	1.910
-0.076	-0.233	1.916			-0.076	-0.170	1.955			-0.050	0.157	1.975			-0.059	0.334	1.980			-0.188	0.018	1.962			-0.276	-0.143	1.911			-0.218	0.046	1.839			-0.221	0.108	1.854			0.064	0.023	1.973			0.116	-0.170	1.910
-0.076	-0.234	1.916			-0.075	-0.172	1.955			-0.050	0.154	1.979			-0.059	0.333	1.979			-0.189	0.013	1.965			-0.279	-0.153	1.928			-0.240	0.039	1.853			-0.240	0.101	1.866			0.064	0.022	1.972			0.116	-0.170	1.909
-0.076	-0.234	1.915			-0.074	-0.173	1.954			-0.051	0.152	1.982			-0.059	0.332	1.978			-0.191	0.011	1.969			-0.282	-0.163	1.940			-0.256	0.034	1.865			-0.255	0.097	1.878			0.063	0.022	1.972			0.116	-0.171	1.908
-0.076	-0.235	1.915			-0.074	-0.175	1.954			-0.051	0.149	1.984			-0.060	0.331	1.978			-0.192	0.009	1.972			-0.284	-0.166	1.947			-0.268	0.030	1.874			-0.270	0.090	1.886			0.063	0.022	1.971			0.116	-0.172	1.906
-0.076	-0.236	1.914			-0.073	-0.176	1.954			-0.051	0.148	1.986			-0.060	0.330	1.977			-0.193	0.006	1.976			-0.286	-0.170	1.953			-0.279	0.026	1.883			-0.283	0.081	1.894			0.062	0.021	1.971			0.116	-0.173	1.904
-0.076	-0.236	1.914			-0.072	-0.177	1.954			-0.051	0.146	1.988			-0.061	0.329	1.977			-0.195	0.004	1.979			-0.287	-0.173	1.958			-0.288	0.023	1.890			-0.293	0.075	1.900			0.062	0.021	1.970			0.115	-0.174	1.902
-0.075	-0.237	1.914			-0.072	-0.178	1.954			-0.051	0.145	1.989			-0.061	0.328	1.977			-0.197	0.001	1.982			-0.289	-0.176	1.962			-0.295	0.020	1.897			-0.301	0.069	1.906			0.062	0.021	1.970			0.115	-0.175	1.901
-0.075	-0.238	1.913			-0.071	-0.180	1.954			-0.052	0.143	1.991			-0.061	0.327	1.976			-0.198	-0.001	1.984			-0.291	-0.178	1.966			-0.301	0.018	1.902			-0.308	0.062	1.910			0.061	0.021	1.969			0.115	-0.175	1.900
-0.075	-0.238	1.913			-0.071	-0.180	1.955			-0.052	0.142	1.992			-0.062	0.327	1.976			-0.200	-0.002	1.988			-0.292	-0.179	1.969			-0.307	0.016	1.907			-0.314	0.058	1.913			0.060	0.020	1.969			0.114	-0.176	1.898
-0.075	-0.239	1.913			-0.071	-0.181	1.955			-0.052	0.141	1.993			-0.062	0.326	1.976			-0.202	-0.003	1.991			-0.293	-0.180	1.971			-0.312	0.014	1.911			-0.319	0.056	1.917			0.060	0.020	1.968			0.114	-0.176	1.897
-0.075	-0.239	1.913			-0.070	-0.182	1.955			-0.053	0.140	1.994			-0.063	0.325	1.976			-0.203	-0.004	1.993			-0.293	-0.182	1.976			-0.316	0.013	1.914			-0.324	0.054	1.920			0.059	0.020	1.968			0.113	-0.176	1.896
-0.075	-0.239	1.912			-0.070	-0.183	1.955			-0.053	0.139	1.995			-0.064	0.324	1.976			-0.204	-0.006	1.995			-0.295	-0.183	1.977			-0.321	0.013	1.916			-0.329	0.053	1.921			0.058	0.020	1.967			0.113	-0.177	1.895
-0.075	-0.240	1.912			-0.070	-0.184	1.955			-0.053	0.139	1.996			-0.064	0.323	1.976			-0.205	-0.007	1.996			-0.296	-0.185	1.980			-0.325	0.013	1.917			-0.334	0.053	1.922			0.057	0.020	1.966			0.112	-0.177	1.893
-0.075	-0.240	1.912			-0.070	-0.184	1.955			-0.053	0.138	1.997			-0.065	0.323	1.975			-0.206	-0.009	1.997			-0.297	-0.187	1.983			-0.330	0.014	1.918			-0.338	0.054	1.921			0.056	0.020	1.966			0.111	-0.177	1.892
-0.076	-0.241	1.912			-0.069	-0.185	1.956			-0.054	0.137	1.997			-0.066	0.323	1.975			-0.207	-0.010	1.998			-0.299	-0.187	1.985			-0.335	0.015	1.918			-0.344	0.055	1.920			0.055	0.020	1.965			0.110	-0.177	1.891
-0.076	-0.240	1.912			-0.069	-0.185	1.957			-0.054	0.137	1.997			-0.068	0.323	1.974			-0.209	-0.007	2.000			-0.300	-0.188	1.986			-0.341	0.017	1.916			-0.349	0.057	1.918			0.054	0.021	1.964			0.109	-0.177	1.891
-0.076	-0.240	1.913			-0.069	-0.185	1.958			-0.055	0.137	1.997			-0.070	0.323	1.972			-0.210	-0.004	2.002			-0.297	-0.183	1.988			-0.347	0.018	1.914			-0.355	0.059	1.915			0.052	0.022	1.963			0.109	-0.177	1.890
-0.077	-0.239	1.914			-0.069	-0.185	1.959			-0.056	0.136	1.997			-0.073	0.322	1.970			-0.211	-0.002	2.003			-0.296	-0.179	1.987			-0.354	0.019	1.910			-0.363	0.061	1.910			0.051	0.023	1.962			0.108	-0.177	1.889
-0.078	-0.239	1.915			-0.070	-0.184	1.960			-0.057	0.136	1.997			-0.075	0.322	1.968			-0.212	0.001	2.005			-0.293	-0.176	1.989			-0.362	0.020	1.906			-0.370	0.063	1.905			0.050	0.024	1.961			0.107	-0.177	1.888
-0.079	-0.237	1.916			-0.070	-0.184	1.961			-0.059	0.136	1.996			-0.077	0.322	1.966			-0.213	0.004	2.006			-0.289	-0.174	1.990			-0.369	0.020	1.900			-0.379	0.062	1.899			0.049	0.025	1.960			0.107	-0.177	1.888
-0.080	-0.236	1.918			-0.070	-0.183	1.963			-0.060	0.136	1.995			-0.080	0.323	1.964			-0.214	0.007	2.007			-0.285	-0.172	1.991			-0.377	0.021	1.895			-0.386	0.061	1.894			0.047	0.027	1.959			0.106	-0.176	1.887
-0.080	-0.235	1.919			-0.071	-0.182	1.964			-0.062	0.136	1.994			-0.082	0.323	1.961			-0.215	0.010	2.007			-0.283	-0.167	1.989			-0.384	0.022	1.890			-0.392	0.060	1.890			0.046	0.028	1.958			0.106	-0.176	1.887
-0.081	-0.234	1.920			-0.071	-0.181	1.965			-0.063	0.137	1.993			-0.084	0.323	1.958			-0.216	0.012	2.008			-0.280	-0.166	1.989			-0.389	0.022	1.886			-0.398	0.057	1.885			0.045	0.029	1.957			0.105	-0.176	1.886
-0.082	-0.233	1.921			-0.071	-0.180	1.966			-0.064	0.137	1.992			-0.086	0.323	1.956			-0.217	0.014	2.009			-0.285	-0.155	1.980			-0.394	0.022	1.882			-0.403	0.055	1.879			0.044	0.031	1.956			0.105	-0.176	1.886
-0.083	-0.232	1.922			-0.072	-0.179	1.967			-0.065	0.137	1.991			-0.088	0.323	1.954			-0.217	0.016	2.009			-0.287	-0.150	1.976			-0.398	0.022	1.879			-0.407	0.053	1.876			0.043	0.032	1.955			0.104	-0.176	1.885
-0.083	-0.231	1.923			-0.072	-0.179	1.968			-0.066	0.137	1.990			-0.089	0.323	1.951			-0.218	0.018	2.009			-0.290	-0.145	1.971			-0.402	0.022	1.877			-0.411	0.052	1.873			0.042	0.033	1.954			0.104	-0.176	1.885
-0.084	-0.230	1.923			-0.072	-0.178	1.969			-0.067	0.137	1.989			-0.090	0.323	1.949			-0.218	0.019	2.009			-0.294	-0.140	1.967			-0.405	0.022	1.874			-0.414	0.051	1.871			0.042	0.034	1.953			0.104	-0.176	1.885
-0.084	-0.230	1.924			-0.073	-0.177	1.969			-0.068	0.137	1.988			-0.091	0.322	1.947			-0.219	0.020	2.009			-0.297	-0.136	1.962			-0.408	0.022	1.873			-0.417	0.051	1.870			0.041	0.034	1.952			0.103	-0.176	1.884
-0.085	-0.229	1.925			-0.073	-0.177	1.970			-0.068	0.137	1.987			-0.092	0.322	1.945			-0.219	0.021	2.009			-0.301	-0.133	1.958			-0.410	0.022	1.872			-0.420	0.050	1.869			0.041	0.035	1.952			0.103	-0.176	1.884
-0.085	-0.229	1.925			-0.073	-0.176	1.970			-0.069	0.138	1.986			-0.093	0.322	1.943			-0.220	0.022	2.009			-0.303	-0.131	1.956			-0.412	0.022	1.870			-0.422	0.050	1.868			0.040	0.036	1.951			0.103	-0.176	1.884
-0.085	-0.228	1.925			-0.073	-0.176	1.971			-0.069	0.138	1.986			-0.094	0.322	1.941			-0.220	0.023	2.009			-0.305	-0.129	1.954			-0.414	0.022	1.869			-0.424	0.049	1.867			0.040	0.036	1.951			0.103	-0.175	1.884
-0.085	-0.228	1.926			-0.073	-0.175	1.971			-0.070	0.138	1.985			-0.094	0.322	1.940			-0.220	0.024	2.009			-0.306	-0.128	1.952			-0.416	0.022	1.868			-0.426	0.049	1.866			0.039	0.037	1.950			0.102	-0.175	1.883
-0.085	-0.227	1.926			-0.073	-0.175	1.972			-0.070	0.138	1.984			-0.095	0.322	1.938			-0.221	0.024	2.008			-0.306	-0.127	1.951			-0.418	0.022	1.867			-0.428	0.048	1.865			0.039	0.037	1.950			0.102	-0.175	1.883
-0.086	-0.227	1.926			-0.073	-0.175	1.972			-0.071	0.138	1.984			-0.095	0.321	1.937			-0.221	0.025	2.008			-0.307	-0.126	1.950			-0.420	0.022	1.866			-0.433	0.051	1.865			0.039	0.038	1.949			0.102	-0.175	1.883
-0.086	-0.227	1.926			-0.074	-0.174	1.972			-0.071	0.138	1.983			-0.096	0.321	1.935			-0.220	0.024	2.006			-0.308	-0.126	1.948			-0.422	0.022	1.866			-0.436	0.050	1.864			0.039	0.038	1.949			0.102	-0.175	1.883
-0.086	-0.226	1.926			-0.074	-0.174	1.972			-0.071	0.138	1.983			-0.096	0.321	1.934			-0.220	0.024	2.005			-0.310	-0.125	1.946			-0.424	0.021	1.864			-0.440	0.049	1.862			0.038	0.039	1.949			0.102	-0.174	1.883
-0.086	-0.226	1.927			-0.074	-0.174	1.973			-0.072	0.138	1.982			-0.096	0.320	1.933			-0.220	0.024	2.004			-0.311	-0.125	1.945			-0.428	0.021	1.863			-0.444	0.048	1.861			0.038	0.039	1.948			0.102	-0.174	1.883
-0.086	-0.226	1.927			-0.074	-0.174	1.973			-0.072	0.138	1.982			-0.097	0.320	1.931			-0.220	0.024	2.003			-0.312	-0.125	1.943			-0.432	0.020	1.861			-0.449	0.046	1.859			0.038	0.040	1.948			0.102	-0.174	1.882
-0.086	-0.225	1.927			-0.074	-0.173	1.973			-0.072	0.138	1.981			-0.097	0.320	1.930			-0.219	0.023	2.002			-0.313	-0.124	1.942			-0.436	0.019	1.860			-0.453	0.045	1.858			0.038	0.040	1.948			0.102	-0.174	1.882
-0.086	-0.225	1.927			-0.074	-0.173	1.973			-0.072	0.138	1.981			-0.097	0.319	1.929			-0.219	0.024	2.001			-0.314	-0.123	1.940			-0.439	0.018	1.859			-0.457	0.043	1.856			0.038	0.041	1.947			0.102	-0.174	1.882
-0.086	-0.225	1.927			-0.074	-0.173	1.973			-0.072	0.138	1.980			-0.097	0.319	1.928			-0.219	0.024	2.000			-0.315	-0.123	1.939			-0.442	0.017	1.858			-0.461	0.042	1.855			0.038	0.041	1.947			0.103	-0.174	1.882
-0.086	-0.225	1.927			-0.074	-0.172	1.973			-0.072	0.138	1.980			-0.098	0.319	1.927			-0.219	0.024	1.999			-0.315	-0.122	1.939			-0.445	0.016	1.857			-0.464	0.041	1.854			0.038	0.042	1.947			0.103	-0.173	1.882
-0.086	-0.224	1.927			-0.074	-0.172	1.973			-0.073	0.139	1.979			-0.098	0.319	1.926			-0.219	0.025	1.999			-0.316	-0.122	1.938			-0.447	0.015	1.856			-0.466	0.041	1.853			0.038	0.042	1.947			0.103	-0.173	1.882
-0.086	-0.224	1.927			-0.074	-0.172	1.973			-0.073	0.139	1.979			-0.098	0.318	1.925			-0.219	0.025	1.998			-0.316	-0.121	1.937			-0.449	0.015	1.855			-0.468	0.040	1.852			0.038	0.043	1.946			0.104	-0.173	1.882
-0.085	-0.223	1.927			-0.074	-0.171	1.973			-0.073	0.139	1.978			-0.098	0.318	1.924			-0.219	0.025	1.998			-0.317	-0.121	1.937			-0.450	0.016	1.854			-0.470	0.041	1.852			0.038	0.044	1.946			0.104	-0.172	1.882
-0.085	-0.223	1.927			-0.074	-0.171	1.973			-0.073	0.139	1.978			-0.098	0.318	1.923			-0.219	0.026	1.997			-0.312	-0.123	1.938			-0.442	0.021	1.848			-0.457	0.046	1.846			0.038	0.044	1.946			0.104	-0.172	1.882
-0.085	-0.223	1.927			-0.073	-0.171	1.973			-0.073	0.139	1.977			-0.098	0.318	1.922			-0.219	0.026	1.997			-0.307	-0.127	1.939			-0.405	0.023	1.834			-0.415	0.052	1.833			0.038	0.045	1.946			0.105	-0.172	1.882
-0.085	-0.222	1.927			-0.073	-0.170	1.973			-0.073	0.139	1.977			-0.098	0.318	1.921			-0.219	0.026	1.996			-0.304	-0.130	1.938			-0.358	0.028	1.819			-0.368	0.059	1.819			0.038	0.045	1.945			0.105	-0.171	1.883
-0.085	-0.222	1.927			-0.073	-0.170	1.973			-0.073	0.139	1.976			-0.099	0.317	1.921			-0.219	0.026	1.996			-0.298	-0.131	1.933			-0.301	0.032	1.798			-0.304	0.062	1.798			0.038	0.045	1.945			0.105	-0.171	1.883
-0.085	-0.222	1.927			-0.073	-0.170	1.973			-0.073	0.140	1.976			-0.099	0.317	1.920			-0.219	0.026	1.996			-0.287	-0.131	1.919			-0.247	0.035	1.782			-0.259	0.078	1.786			0.038	0.046	1.945			0.105	-0.171	1.883
-0.084	-0.221	1.927			-0.073	-0.168	1.973			-0.073	0.140	1.975			-0.099	0.317	1.920			-0.221	0.027	1.996			-0.279	-0.129	1.911			-0.184	0.052	1.769			-0.219	0.094	1.779			0.038	0.046	1.945			0.106	-0.171	1.883
-0.084	-0.220	1.927			-0.073	-0.168	1.973			-0.073	0.140	1.975			-0.099	0.317	1.919			-0.217	0.034	1.990			-0.273	-0.127	1.905			-0.148	0.021	1.759			-0.191	0.083	1.773			0.038	0.047	1.945			0.106	-0.170	1.883
-0.084	-0.219	1.927			-0.073	-0.167	1.973			-0.073	0.141	1.974			-0.099	0.318	1.919			-0.217	0.035	1.989			-0.268	-0.126	1.899			-0.135	0.017	1.756			-0.174	0.078	1.769			0.038	0.047	1.945			0.106	-0.170	1.883
-0.084	-0.219	1.927			-0.073	-0.166	1.973			-0.073	0.141	1.974			-0.098	0.320	1.921			-0.217	0.036	1.988			-0.263	-0.125	1.892			-0.115	-0.012	1.750			-0.119	0.033	1.743			0.039	0.048	1.945			0.106	-0.169	1.884
-0.084	-0.218	1.927			-0.073	-0.166	1.973			-0.073	0.142	1.973			-0.097	0.321	1.923			-0.216	0.037	1.987			-0.259	-0.123	1.885			-0.096	-0.016	1.746			-0.105	0.032	1.740			0.039	0.048	1.945			0.106	-0.169	1.884
-0.083	-0.218	1.927			-0.073	-0.166	1.973			-0.072	0.143	1.973			-0.096	0.323	1.926			-0.216	0.038	1.986			-0.253	-0.120	1.873			-0.067	-0.019	1.742			-0.080	0.032	1.737			0.039	0.048	1.944			0.106	-0.169	1.884
-0.083	-0.218	1.927			-0.073	-0.166	1.973			-0.072	0.143	1.973			-0.096	0.323	1.926			-0.216	0.038	1.986			-0.253	-0.120	1.873			-0.067	-0.019	1.742			-0.080	0.032	1.737			0.039	0.048	1.944			0.106	-0.169	1.884
-0.083	-0.218	1.927			-0.073	-0.165	1.973			-0.072	0.143	1.973			-0.095	0.324	1.927			-0.215	0.039	1.985			-0.251	-0.117	1.867			-0.061	-0.027	1.745			-0.060	0.018	1.736			0.040	0.048	1.944			0.106	-0.169	1.885
-0.083	-0.218	1.926			-0.073	-0.165	1.973			-0.072	0.144	1.973			-0.094	0.324	1.928			-0.215	0.039	1.984			-0.248	-0.115	1.863			-0.056	-0.033	1.748			-0.045	0.009	1.735			0.041	0.048	1.944			0.106	-0.169	1.885
-0.083	-0.218	1.926			-0.073	-0.165	1.973			-0.072	0.144	1.973			-0.093	0.325	1.929			-0.214	0.040	1.983			-0.246	-0.114	1.859			-0.048	-0.035	1.750			-0.039	0.009	1.740			0.041	0.047	1.943			0.106	-0.169	1.886
-0.083	-0.218	1.926			-0.073	-0.165	1.973			-0.072	0.144	1.973			-0.092	0.325	1.930			-0.214	0.040	1.983			-0.244	-0.112	1.855			-0.044	-0.040	1.753			-0.027	0.003	1.740			0.042	0.047	1.943			0.106	-0.169	1.886
-0.083	-0.218	1.926			-0.073	-0.165	1.973			-0.072	0.144	1.973			-0.091	0.325	1.931			-0.213	0.040	1.982			-0.242	-0.110	1.852			-0.041	-0.043	1.756			-0.017	-0.003	1.740			0.043	0.046	1.942			0.106	-0.170	1.887
-0.083	-0.218	1.926			-0.073	-0.165	1.973			-0.072	0.144	1.973			-0.089	0.324	1.932			-0.213	0.041	1.981			-0.241	-0.109	1.849			-0.039	-0.050	1.759			-0.007	-0.013	1.741			0.044	0.045	1.942			0.106	-0.170	1.888
-0.083	-0.218	1.926			-0.073	-0.165	1.973			-0.072	0.144	1.973			-0.088	0.324	1.933			-0.212	0.041	1.980			-0.239	-0.108	1.846			-0.038	-0.052	1.764			0.001	-0.017	1.744			0.046	0.044	1.942			0.106	-0.170	1.889
-0.083	-0.218	1.926			-0.073	-0.165	1.973			-0.072	0.145	1.974			-0.087	0.324	1.934			-0.212	0.041	1.980			-0.238	-0.107	1.843			-0.036	-0.053	1.768			0.008	-0.021	1.745			0.047	0.043	1.942			0.107	-0.171	1.890
-0.082	-0.218	1.926			-0.073	-0.165	1.973			-0.072	0.145	1.974			-0.086	0.324	1.935			-0.211	0.042	1.979			-0.236	-0.106	1.841			-0.034	-0.056	1.769			0.014	-0.025	1.746			0.048	0.042	1.942			0.107	-0.171	1.891
-0.082	-0.218	1.926			-0.073	-0.165	1.973			-0.072	0.145	1.974			-0.085	0.324	1.936			-0.211	0.042	1.978			-0.235	-0.105	1.839			-0.034	-0.057	1.771			0.018	-0.028	1.748			0.049	0.041	1.942			0.107	-0.171	1.892
-0.082	-0.218	1.926			-0.073	-0.165	1.973			-0.071	0.145	1.975			-0.084	0.324	1.936			-0.210	0.042	1.978			-0.234	-0.104	1.838			-0.036	-0.059	1.771			0.021	-0.032	1.747			0.049	0.040	1.942			0.107	-0.171	1.893
-0.082	-0.219	1.926			-0.073	-0.165	1.972			-0.071	0.145	1.975			-0.083	0.324	1.937			-0.210	0.042	1.977			-0.233	-0.104	1.836			-0.041	-0.058	1.771			0.018	-0.033	1.748			0.050	0.039	1.942			0.107	-0.172	1.894
-0.082	-0.219	1.926			-0.074	-0.165	1.972			-0.071	0.145	1.976			-0.082	0.324	1.938			-0.209	0.042	1.977			-0.233	-0.103	1.835			-0.048	-0.056	1.769			0.011	-0.033	1.745			0.051	0.039	1.942			0.107	-0.172	1.895
-0.082	-0.219	1.926			-0.074	-0.165	1.972			-0.071	0.145	1.976			-0.081	0.324	1.939			-0.209	0.043	1.976			-0.232	-0.102	1.834			-0.058	-0.046	1.757			-0.002	-0.021	1.727			0.052	0.038	1.943			0.108	-0.172	1.896
-0.082	-0.219	1.926			-0.074	-0.165	1.972			-0.071	0.145	1.976			-0.080	0.324	1.940			-0.209	0.043	1.976			-0.233	-0.101	1.832			-0.075	-0.036	1.741			-0.024	-0.009	1.708			0.053	0.037	1.945			0.108	-0.173	1.897
-0.082	-0.219	1.926			-0.074	-0.166	1.972			-0.071	0.146	1.977			-0.080	0.324	1.941			-0.209	0.043	1.976			-0.233	-0.100	1.830			-0.074	-0.013	1.718			-0.020	0.007	1.690			0.054	0.036	1.947			0.108	-0.173	1.898
-0.082	-0.220	1.926			-0.074	-0.166	1.972			-0.070	0.147	1.977			-0.079	0.324	1.941			-0.208	0.043	1.975			-0.234	-0.098	1.824			-0.084	0.028	1.695			-0.031	0.067	1.659			0.054	0.036	1.949			0.108	-0.173	1.899
-0.082	-0.220	1.925			-0.074	-0.166	1.972			-0.068	0.149	1.977			-0.078	0.324	1.942			-0.208	0.043	1.975			-0.236	-0.096	1.817			-0.088	0.042	1.681			-0.044	0.084	1.652			0.055	0.035	1.951			0.108	-0.173	1.900
-0.082	-0.220	1.925			-0.074	-0.166	1.972			-0.066	0.151	1.977			-0.077	0.324	1.943			-0.208	0.043	1.975			-0.238	-0.091	1.806			-0.090	0.056	1.664			-0.053	0.095	1.645			0.055	0.035	1.952			0.108	-0.173	1.901
-0.082	-0.220	1.925			-0.074	-0.166	1.972			-0.065	0.152	1.978			-0.076	0.324	1.944			-0.208	0.043	1.974			-0.239	-0.086	1.795			-0.094	0.067	1.646			-0.062	0.104	1.633			0.056	0.034	1.954			0.108	-0.173	1.902
-0.081	-0.220	1.925			-0.074	-0.166	1.972			-0.063	0.153	1.978			-0.075	0.325	1.945			-0.208	0.043	1.974			-0.238	-0.081	1.781			-0.097	0.075	1.630			-0.069	0.110	1.621			0.056	0.033	1.956			0.108	-0.173	1.903
-0.081	-0.220	1.925			-0.074	-0.166	1.972			-0.062	0.154	1.979			-0.074	0.326	1.948			-0.208	0.044	1.973			-0.238	-0.077	1.772			-0.099	0.081	1.616			-0.075	0.115	1.609			0.057	0.033	1.957			0.108	-0.173	1.904
-0.081	-0.221	1.925			-0.074	-0.166	1.972			-0.061	0.155	1.979			-0.071	0.329	1.953			-0.207	0.043	1.972			-0.237	-0.073	1.765			-0.102	0.085	1.603			-0.080	0.119	1.597			0.057	0.032	1.959			0.108	-0.173	1.905
-0.081	-0.221	1.925			-0.074	-0.166	1.972			-0.060	0.157	1.979			-0.070	0.332	1.957			-0.207	0.043	1.971			-0.236	-0.071	1.760			-0.104	0.088	1.592			-0.085	0.121	1.585			0.057	0.032	1.960			0.109	-0.172	1.906
-0.080	-0.221	1.925			-0.074	-0.166	1.973			-0.060	0.160	1.979			-0.068	0.335	1.960			-0.207	0.043	1.970			-0.235	-0.068	1.752			-0.106	0.091	1.580			-0.089	0.123	1.575			0.058	0.032	1.961			0.109	-0.172	1.906
-0.080	-0.221	1.925			-0.074	-0.165	1.973			-0.059	0.162	1.979			-0.066	0.337	1.963			-0.207	0.043	1.968			-0.222	-0.045	1.720			-0.108	0.093	1.571			-0.093	0.124	1.566			0.058	0.031	1.962			0.109	-0.172	1.907
-0.080	-0.221	1.925			-0.074	-0.165	1.973			-0.059	0.164	1.979			-0.065	0.338	1.965			-0.207	0.043	1.967			-0.217	-0.036	1.707			-0.109	0.095	1.563			-0.096	0.124	1.558			0.058	0.031	1.963			0.109	-0.171	1.908
-0.080	-0.221	1.926			-0.075	-0.165	1.973			-0.059	0.165	1.979			-0.064	0.339	1.967			-0.207	0.043	1.966			-0.203	-0.015	1.693			-0.109	0.098	1.550			-0.100	0.125	1.552			0.058	0.031	1.964			0.109	-0.171	1.909
-0.079	-0.221	1.926			-0.075	-0.165	1.973			-0.058	0.166	1.979			-0.064	0.340	1.968			-0.208	0.042	1.964			-0.196	-0.005	1.685			-0.110	0.101	1.540			-0.103	0.124	1.546			0.058	0.030	1.965			0.109	-0.170	1.910
-0.079	-0.221	1.926			-0.075	-0.165	1.973			-0.058	0.168	1.979			-0.063	0.340	1.969			-0.208	0.042	1.963			-0.192	0.001	1.680			-0.111	0.102	1.533			-0.105	0.124	1.540			0.059	0.030	1.966			0.109	-0.170	1.911
-0.079	-0.221	1.926			-0.075	-0.165	1.973			-0.058	0.168	1.979			-0.062	0.341	1.970			-0.208	0.041	1.962			-0.189	0.006	1.675			-0.111	0.103	1.526			-0.108	0.123	1.536			0.059	0.030	1.967			0.109	-0.170	1.911
-0.078	-0.221	1.926			-0.075	-0.164	1.973			-0.058	0.169	1.979			-0.062	0.341	1.970			-0.208	0.041	1.961			-0.187	0.010	1.671			-0.112	0.104	1.520			-0.110	0.121	1.532			0.059	0.030	1.968			0.109	-0.170	1.912
-0.078	-0.221	1.926			-0.075	-0.164	1.973			-0.058	0.169	1.979			-0.061	0.342	1.971			-0.208	0.040	1.960			-0.185	0.013	1.668			-0.113	0.104	1.515			-0.112	0.120	1.528			0.059	0.030	1.969			0.109	-0.169	1.912
-0.078	-0.221	1.927			-0.075	-0.164	1.973			-0.057	0.170	1.979			-0.061	0.342	1.971			-0.208	0.039	1.959			-0.183	0.016	1.665			-0.114	0.104	1.511			-0.113	0.118	1.525			0.059	0.031	1.970			0.109	-0.169	1.912
-0.077	-0.220	1.927			-0.075	-0.164	1.973			-0.057	0.170	1.979			-0.061	0.342	1.971			-0.209	0.038	1.958			-0.181	0.018	1.662			-0.115	0.103	1.507			-0.115	0.116	1.522			0.059	0.031	1.971			0.109	-0.169	1.913
-0.077	-0.220	1.927			-0.075	-0.164	1.974			-0.057	0.171	1.979			-0.061	0.341	1.970			-0.209	0.038	1.957			-0.180	0.020	1.661			-0.116	0.102	1.503			-0.116	0.113	1.520			0.059	0.032	1.972			0.109	-0.169	1.913
-0.077	-0.220	1.927			-0.075	-0.163	1.974			-0.057	0.171	1.979			-0.062	0.340	1.968			-0.209	0.037	1.956			-0.179	0.019	1.661			-0.117	0.100	1.502			-0.117	0.111	1.518			0.059	0.033	1.973			0.109	-0.169	1.914
-0.076	-0.220	1.928			-0.075	-0.163	1.974			-0.057	0.171	1.979			-0.063	0.339	1.966			-0.211	0.039	1.955			-0.180	0.018	1.664			-0.119	0.095	1.503			-0.118	0.109	1.517			0.058	0.033	1.974			0.109	-0.168	1.914
-0.076	-0.220	1.928			-0.075	-0.163	1.974			-0.057	0.171	1.979			-0.064	0.338	1.964			-0.214	0.041	1.955			-0.180	0.019	1.666			-0.120	0.092	1.503			-0.118	0.107	1.516			0.058	0.034	1.974			0.109	-0.168	1.915
-0.076	-0.219	1.929			-0.075	-0.162	1.975			-0.057	0.171	1.979			-0.064	0.337	1.963			-0.216	0.043	1.953			-0.191	0.002	1.672			-0.121	0.089	1.506			-0.119	0.106	1.514			0.058	0.034	1.975			0.109	-0.168	1.915
-0.075	-0.218	1.929			-0.075	-0.161	1.975			-0.058	0.171	1.978			-0.064	0.337	1.963			-0.218	0.044	1.951			-0.197	-0.006	1.675			-0.123	0.086	1.508			-0.120	0.105	1.513			0.058	0.035	1.976			0.109	-0.167	1.915
-0.075	-0.217	1.930			-0.075	-0.161	1.976			-0.059	0.172	1.978			-0.065	0.337	1.962			-0.219	0.045	1.950			-0.196	-0.005	1.674			-0.123	0.085	1.507			-0.120	0.104	1.513			0.058	0.036	1.976			0.109	-0.167	1.916
-0.075	-0.217	1.931			-0.076	-0.160	1.976			-0.059	0.171	1.978			-0.065	0.337	1.962			-0.220	0.045	1.949			-0.196	-0.004	1.673			-0.124	0.085	1.505			-0.121	0.103	1.512			0.058	0.036	1.977			0.109	-0.167	1.916
-0.075	-0.216	1.931			-0.076	-0.159	1.976			-0.060	0.171	1.978			-0.065	0.336	1.961			-0.221	0.045	1.948			-0.195	-0.003	1.673			-0.124	0.084	1.504			-0.122	0.102	1.512			0.057	0.037	1.977			0.109	-0.167	1.916
-0.075	-0.215	1.932			-0.076	-0.159	1.977			-0.061	0.170	1.978			-0.066	0.336	1.960			-0.222	0.045	1.948			-0.196	-0.003	1.673			-0.126	0.082	1.505			-0.124	0.100	1.512			0.057	0.038	1.978			0.109	-0.166	1.917
-0.075	-0.215	1.932			-0.076	-0.158	1.977			-0.062	0.169	1.978			-0.066	0.335	1.959			-0.222	0.045	1.947			-0.196	-0.003	1.672			-0.128	0.081	1.505			-0.126	0.098	1.511			0.057	0.038	1.978			0.109	-0.166	1.917
-0.075	-0.214	1.933			-0.076	-0.157	1.978			-0.063	0.168	1.978			-0.066	0.334	1.958			-0.223	0.045	1.947			-0.197	-0.003	1.673			-0.130	0.079	1.506			-0.128	0.096	1.511			0.056	0.039	1.978			0.109	-0.166	1.917
-0.075	-0.213	1.933			-0.076	-0.157	1.978			-0.063	0.167	1.978			-0.067	0.333	1.957			-0.224	0.045	1.947			-0.197	-0.002	1.673			-0.132	0.077	1.506			-0.130	0.095	1.511			0.056	0.039	1.979			0.109	-0.166	1.918
-0.075	-0.213	1.934			-0.077	-0.156	1.978			-0.064	0.166	1.979			-0.067	0.332	1.955			-0.225	0.045	1.947			-0.198	-0.002	1.674			-0.135	0.075	1.506			-0.132	0.093	1.510			0.056	0.040	1.979			0.109	-0.165	1.918
-0.074	-0.212	1.934			-0.077	-0.156	1.979			-0.065	0.166	1.979			-0.068	0.332	1.954			-0.225	0.044	1.946			-0.199	-0.002	1.674			-0.137	0.073	1.506			-0.135	0.091	1.510			0.056	0.040	1.979			0.109	-0.165	1.918
-0.074	-0.211	1.934			-0.077	-0.156	1.979			-0.065	0.165	1.979			-0.068	0.331	1.953			-0.226	0.044	1.946			-0.200	-0.002	1.675			-0.140	0.072	1.507			-0.137	0.090	1.510			0.055	0.040	1.980			0.109	-0.165	1.918
-0.074	-0.211	1.935			-0.077	-0.155	1.979			-0.066	0.164	1.980			-0.068	0.330	1.952			-0.226	0.044	1.946			-0.201	-0.002	1.675			-0.142	0.071	1.506			-0.140	0.088	1.509			0.055	0.041	1.980			0.109	-0.165	1.919
-0.074	-0.210	1.935			-0.077	-0.155	1.980			-0.066	0.163	1.980			-0.069	0.330	1.951			-0.227	0.044	1.946			-0.201	-0.001	1.676			-0.144	0.070	1.506			-0.142	0.087	1.509			0.055	0.041	1.980			0.109	-0.164	1.919
-0.074	-0.210	1.935			-0.077	-0.155	1.980			-0.067	0.162	1.981			-0.069	0.329	1.950			-0.227	0.043	1.946			-0.202	-0.002	1.677			-0.146	0.068	1.507			-0.145	0.084	1.510			0.054	0.042	1.980			0.109	-0.164	1.919
-0.074	-0.210	1.936			-0.077	-0.154	1.980			-0.067	0.161	1.981			-0.069	0.328	1.949			-0.228	0.043	1.946			-0.203	-0.004	1.678			-0.148	0.067	1.508			-0.147	0.082	1.510			0.054	0.042	1.980			0.109	-0.164	1.919
-0.074	-0.209	1.936			-0.077	-0.154	1.980			-0.068	0.161	1.981			-0.069	0.328	1.948			-0.228	0.043	1.946			-0.204	-0.004	1.679			-0.150	0.066	1.509			-0.148	0.080	1.510			0.054	0.042	1.980			0.109	-0.164	1.920
-0.074	-0.209	1.936			-0.077	-0.154	1.980			-0.068	0.160	1.982			-0.070	0.328	1.947			-0.228	0.042	1.946			-0.203	-0.003	1.679			-0.151	0.066	1.508			-0.149	0.079	1.510			0.054	0.042	1.981			0.108	-0.163	1.920
-0.074	-0.209	1.936			-0.077	-0.154	1.980			-0.068	0.159	1.982			-0.070	0.327	1.947			-0.229	0.042	1.946			-0.203	-0.003	1.680			-0.151	0.065	1.508			-0.149	0.079	1.511			0.053	0.043	1.981			0.108	-0.163	1.920
-0.074	-0.208	1.936			-0.077	-0.153	1.980			-0.069	0.159	1.982			-0.070	0.327	1.946			-0.229	0.042	1.946			-0.206	-0.010	1.682			-0.150	0.064	1.511			-0.147	0.080	1.512			0.053	0.043	1.981			0.108	-0.163	1.920
-0.074	-0.208	1.936			-0.078	-0.153	1.980			-0.069	0.159	1.982			-0.070	0.327	1.946			-0.229	0.043	1.945			-0.230	-0.041	1.715			-0.143	0.059	1.525			-0.133	0.080	1.518			0.053	0.043	1.981			0.108	-0.163	1.920
-0.075	-0.209	1.935			-0.079	-0.153	1.979			-0.072	0.159	1.965			-0.070	0.327	1.946			-0.228	0.044	1.945			-0.235	-0.047	1.722			-0.127	0.055	1.540			-0.107	0.086	1.530			0.053	0.041	1.980			0.108	-0.163	1.920
-0.076	-0.210	1.933			-0.080	-0.154	1.977			-0.074	0.157	1.963			-0.070	0.326	1.945			-0.226	0.047	1.946			-0.238	-0.051	1.726			-0.107	0.049	1.557			-0.081	0.080	1.548			0.054	0.038	1.979			0.108	-0.163	1.920
-0.077	-0.210	1.932			-0.081	-0.155	1.975			-0.075	0.157	1.963			-0.070	0.326	1.945			-0.224	0.049	1.947			-0.240	-0.053	1.728			-0.075	0.043	1.583			-0.045	0.080	1.576			0.054	0.035	1.978			0.108	-0.163	1.920
-0.078	-0.211	1.931			-0.082	-0.155	1.974			-0.075	0.156	1.963			-0.070	0.326	1.945			-0.222	0.051	1.947			-0.241	-0.053	1.732			-0.058	0.037	1.598			-0.008	0.079	1.611			0.056	0.031	1.977			0.108	-0.163	1.920
-0.079	-0.211	1.930			-0.082	-0.156	1.973			-0.076	0.155	1.964			-0.070	0.326	1.945			-0.221	0.053	1.948			-0.242	-0.053	1.735			-0.040	0.030	1.633			0.016	0.073	1.637			0.060	0.020	1.974			0.108	-0.166	1.919
-0.080	-0.212	1.929			-0.083	-0.157	1.973			-0.076	0.154	1.965			-0.070	0.326	1.944			-0.219	0.055	1.948			-0.243	-0.051	1.737			-0.042	0.019	1.651			0.019	0.061	1.654			0.063	0.011	1.971			0.108	-0.170	1.918
-0.081	-0.212	1.929			-0.084	-0.157	1.972			-0.076	0.153	1.966			-0.070	0.326	1.944			-0.218	0.057	1.948			-0.242	-0.049	1.739			-0.014	0.022	1.683			0.062	0.055	1.684			0.059	0.013	1.972			0.108	-0.170	1.918
-0.082	-0.213	1.928			-0.085	-0.158	1.971			-0.076	0.152	1.968			-0.069	0.325	1.944			-0.216	0.058	1.948			-0.241	-0.046	1.740			-0.012	0.019	1.692			0.064	0.050	1.694			0.056	0.014	1.973			0.108	-0.170	1.918
-0.083	-0.214	1.927			-0.086	-0.159	1.970			-0.076	0.151	1.969			-0.069	0.325	1.944			-0.214	0.060	1.948			-0.239	-0.042	1.741			0.000	0.016	1.704			0.059	0.052	1.700			0.053	0.014	1.974			0.107	-0.171	1.918
-0.083	-0.215	1.926			-0.087	-0.160	1.970			-0.077	0.150	1.970			-0.069	0.325	1.944			-0.213	0.061	1.948			-0.237	-0.038	1.742			0.008	0.015	1.713			0.059	0.053	1.706			0.050	0.016	1.974			0.107	-0.171	1.918
-0.084	-0.216	1.925			-0.088	-0.161	1.969			-0.077	0.150	1.971			-0.068	0.324	1.944			-0.212	0.063	1.947			-0.236	-0.035	1.742			0.008	0.011	1.719			0.062	0.049	1.713			0.048	0.016	1.975			0.107	-0.171	1.918
-0.085	-0.217	1.925			-0.089	-0.162	1.969			-0.077	0.149	1.971			-0.068	0.324	1.944			-0.210	0.064	1.947			-0.234	-0.032	1.743			0.008	0.008	1.724			0.065	0.045	1.719			0.046	0.017	1.975			0.107	-0.172	1.918
-0.085	-0.218	1.924			-0.090	-0.163	1.968			-0.077	0.148	1.972			-0.068	0.323	1.944			-0.209	0.065	1.946			-0.222	-0.027	1.740			0.009	0.004	1.725			0.070	0.037	1.721			0.044	0.017	1.975			0.106	-0.172	1.918
-0.086	-0.218	1.923			-0.090	-0.164	1.968			-0.077	0.147	1.973			-0.067	0.323	1.943			-0.208	0.067	1.945			-0.213	-0.023	1.739			0.011	0.002	1.729			0.070	0.033	1.726			0.043	0.018	1.976			0.106	-0.173	1.918
-0.087	-0.219	1.923			-0.091	-0.164	1.967			-0.077	0.147	1.974			-0.067	0.322	1.943			-0.207	0.068	1.945			-0.207	-0.020	1.738			0.013	0.001	1.732			0.074	0.031	1.730			0.041	0.018	1.976			0.106	-0.173	1.918
-0.087	-0.220	1.922			-0.092	-0.165	1.967			-0.077	0.146	1.974			-0.066	0.322	1.943			-0.206	0.069	1.944			-0.202	-0.018	1.737			0.015	-0.001	1.734			0.073	0.029	1.733			0.040	0.018	1.976			0.105	-0.173	1.918
-0.087	-0.220	1.921			-0.092	-0.166	1.966			-0.077	0.145	1.975			-0.066	0.321	1.943			-0.205	0.069	1.944			-0.198	-0.017	1.737			0.016	-0.001	1.735			0.077	0.027	1.736			0.039	0.018	1.976			0.105	-0.174	1.918
-0.088	-0.221	1.921			-0.093	-0.166	1.966			-0.077	0.145	1.975			-0.065	0.321	1.943			-0.204	0.070	1.943			-0.194	-0.015	1.737			0.017	-0.002	1.735			0.080	0.026	1.739			0.038	0.019	1.976			0.105	-0.174	1.918
-0.088	-0.221	1.921			-0.093	-0.167	1.966			-0.077	0.144	1.976			-0.065	0.321	1.943			-0.204	0.071	1.943			-0.191	-0.014	1.737			0.018	-0.002	1.736			0.083	0.025	1.741			0.037	0.019	1.977			0.104	-0.175	1.919
-0.088	-0.222	1.920			-0.094	-0.167	1.965			-0.077	0.144	1.976			-0.065	0.320	1.943			-0.203	0.071	1.942			-0.188	-0.014	1.737			0.029	0.006	1.736			0.089	0.025	1.743			0.037	0.019	1.977			0.104	-0.175	1.919
-0.089	-0.222	1.920			-0.094	-0.168	1.965			-0.077	0.144	1.977			-0.065	0.320	1.943			-0.202	0.072	1.942			-0.186	-0.013	1.737			0.037	0.014	1.736			0.094	0.036	1.746			0.036	0.020	1.977			0.104	-0.176	1.919
-0.089	-0.222	1.919			-0.094	-0.168	1.965			-0.077	0.143	1.977			-0.064	0.319	1.942			-0.202	0.073	1.941			-0.185	-0.012	1.738			0.043	0.024	1.737			0.083	0.066	1.749			0.037	0.017	1.977			0.104	-0.176	1.920
-0.089	-0.223	1.919			-0.095	-0.168	1.965			-0.077	0.143	1.978			-0.064	0.319	1.942			-0.202	0.073	1.941			-0.189	-0.018	1.742			0.036	0.037	1.735			0.076	0.076	1.750			0.038	0.015	1.976			0.103	-0.176	1.921
-0.089	-0.223	1.919			-0.095	-0.169	1.965			-0.077	0.142	1.978			-0.064	0.319	1.942			-0.201	0.073	1.941			-0.193	-0.022	1.745			0.024	0.057	1.729			0.061	0.093	1.748			0.039	0.014	1.976			0.103	-0.176	1.922
-0.090	-0.223	1.919			-0.095	-0.169	1.964			-0.077	0.142	1.978			-0.064	0.318	1.942			-0.201	0.073	1.940			-0.194	-0.024	1.748			-0.005	0.052	1.720			0.039	0.095	1.743			0.041	0.014	1.977			0.103	-0.176	1.923
-0.090	-0.223	1.918			-0.095	-0.169	1.964			-0.077	0.142	1.979			-0.064	0.318	1.942			-0.201	0.073	1.940			-0.197	-0.028	1.751			-0.032	0.058	1.713			0.013	0.102	1.739			0.042	0.013	1.977			0.103	-0.177	1.923
-0.090	-0.224	1.918			-0.096	-0.170	1.964			-0.078	0.141	1.979			-0.064	0.318	1.942			-0.200	0.073	1.941			-0.199	-0.033	1.753			-0.046	0.060	1.711			-0.004	0.105	1.736			0.043	0.013	1.977			0.103	-0.178	1.924
-0.090	-0.224	1.918			-0.096	-0.170	1.964			-0.078	0.140	1.980			-0.064	0.317	1.942			-0.200	0.073	1.941			-0.187	-0.026	1.751			-0.050	0.113	1.700			-0.014	0.137	1.729			0.044	0.012	1.978			0.103	-0.179	1.925
-0.090	-0.224	1.918			-0.096	-0.170	1.964			-0.079	0.138	1.980			-0.065	0.317	1.941			-0.200	0.072	1.941			-0.180	-0.022	1.749			-0.052	0.123	1.698			-0.020	0.156	1.725			0.045	0.012	1.978			0.104	-0.180	1.926
-0.090	-0.224	1.917			-0.096	-0.171	1.964			-0.079	0.137	1.981			-0.065	0.316	1.941			-0.200	0.071	1.941			-0.179	-0.021	1.750			-0.054	0.125	1.696			-0.023	0.159	1.724			0.046	0.012	1.978			0.104	-0.181	1.926
-0.091	-0.225	1.917			-0.096	-0.171	1.963			-0.079	0.136	1.981			-0.065	0.315	1.940			-0.200	0.070	1.942			-0.178	-0.020	1.750			-0.054	0.125	1.694			-0.026	0.163	1.723			0.046	0.011	1.978			0.104	-0.181	1.927
-0.091	-0.225	1.917			-0.096	-0.172	1.963			-0.079	0.136	1.982			-0.065	0.315	1.939			-0.199	0.069	1.942			-0.177	-0.020	1.750			-0.053	0.121	1.694			-0.028	0.164	1.722			0.047	0.011	1.979			0.104	-0.182	1.927
-0.091	-0.225	1.917			-0.097	-0.172	1.963			-0.079	0.135	1.982			-0.066	0.314	1.939			-0.199	0.069	1.942			-0.177	-0.019	1.751			-0.052	0.116	1.694			-0.030	0.164	1.722			0.049	0.011	1.979			0.104	-0.182	1.928
-0.091	-0.225	1.917			-0.097	-0.172	1.963			-0.079	0.135	1.983			-0.066	0.314	1.940			-0.199	0.068	1.943			-0.181	-0.021	1.752			-0.054	0.102	1.696			-0.033	0.160	1.722			0.050	0.011	1.980			0.105	-0.183	1.928
-0.091	-0.225	1.916			-0.097	-0.172	1.963			-0.078	0.136	1.984			-0.066	0.314	1.940			-0.198	0.068	1.943			-0.185	-0.023	1.753			-0.055	0.092	1.699			-0.035	0.155	1.723			0.051	0.011	1.981			0.105	-0.183	1.928
-0.091	-0.225	1.916			-0.097	-0.173	1.963			-0.077	0.136	1.984			-0.066	0.313	1.940			-0.198	0.068	1.944			-0.184	-0.023	1.753			-0.052	0.086	1.701			-0.035	0.151	1.723			0.053	0.011	1.982			0.105	-0.184	1.929
-0.091	-0.226	1.916			-0.097	-0.173	1.963			-0.076	0.136	1.985			-0.067	0.313	1.941			-0.198	0.067	1.944			-0.184	-0.023	1.754			-0.048	0.081	1.702			-0.033	0.147	1.723			0.054	0.011	1.982			0.105	-0.184	1.930
-0.091	-0.225	1.916			-0.097	-0.173	1.963			-0.075	0.137	1.986			-0.067	0.313	1.942			-0.197	0.067	1.945			-0.184	-0.023	1.754			-0.043	0.074	1.703			-0.002	0.106	1.713			0.055	0.012	1.983			0.106	-0.184	1.930
-0.091	-0.225	1.916			-0.096	-0.173	1.963			-0.074	0.137	1.986			-0.067	0.313	1.943			-0.197	0.067	1.945			-0.184	-0.023	1.755			-0.039	0.068	1.703			0.009	0.092	1.709			0.056	0.012	1.984			0.106	-0.184	1.931
-0.091	-0.225	1.916			-0.096	-0.173	1.964			-0.074	0.137	1.987			-0.066	0.313	1.943			-0.197	0.067	1.945			-0.183	-0.023	1.755			-0.034	0.063	1.703			0.013	0.086	1.708			0.057	0.012	1.984			0.106	-0.184	1.931
-0.091	-0.225	1.916			-0.096	-0.173	1.964			-0.073	0.138	1.987			-0.066	0.313	1.944			-0.196	0.067	1.945			-0.183	-0.022	1.756			-0.031	0.058	1.703			0.017	0.082	1.706			0.057	0.012	1.985			0.106	-0.185	1.932
-0.091	-0.225	1.916			-0.096	-0.172	1.964			-0.072	0.138	1.988			-0.066	0.313	1.945			-0.196	0.067	1.945			-0.182	-0.022	1.756			-0.027	0.054	1.703			0.021	0.077	1.705			0.058	0.012	1.985			0.106	-0.185	1.932
-0.090	-0.225	1.917			-0.096	-0.172	1.964			-0.071	0.138	1.988			-0.065	0.313	1.945			-0.195	0.068	1.946			-0.182	-0.022	1.757			-0.023	0.049	1.703			0.027	0.070	1.704			0.059	0.011	1.985			0.106	-0.186	1.933
-0.090	-0.225	1.917			-0.095	-0.172	1.965			-0.071	0.138	1.989			-0.065	0.313	1.946			-0.195	0.068	1.946			-0.178	-0.022	1.756			0.012	0.054	1.723			0.049	0.086	1.725			0.060	0.011	1.986			0.106	-0.186	1.934
-0.090	-0.225	1.917			-0.095	-0.172	1.965			-0.070	0.138	1.989			-0.064	0.313	1.947			-0.194	0.068	1.946			-0.174	-0.022	1.756			0.016	0.051	1.726			0.061	0.081	1.730			0.061	0.010	1.986			0.107	-0.186	1.934
-0.090	-0.225	1.917			-0.095	-0.172	1.965			-0.069	0.139	1.989			-0.063	0.313	1.948			-0.193	0.068	1.945			-0.170	-0.022	1.755			0.027	0.049	1.731			0.066	0.083	1.735			0.062	0.009	1.986			0.107	-0.187	1.935
-0.089	-0.225	1.917			-0.095	-0.172	1.965			-0.069	0.139	1.990			-0.062	0.313	1.948			-0.193	0.068	1.945			-0.166	-0.023	1.755			0.029	0.048	1.733			0.073	0.080	1.738			0.063	0.008	1.986			0.107	-0.187	1.936
-0.089	-0.225	1.917			-0.094	-0.172	1.966			-0.068	0.139	1.990			-0.060	0.313	1.949			-0.192	0.067	1.945			-0.162	-0.023	1.754			0.034	0.048	1.735			0.078	0.081	1.744			0.064	0.007	1.986			0.107	-0.187	1.937
-0.089	-0.225	1.918			-0.094	-0.172	1.966			-0.067	0.139	1.991			-0.059	0.312	1.949			-0.191	0.067	1.945			-0.159	-0.023	1.754			0.038	0.047	1.736			0.082	0.081	1.748			0.065	0.006	1.987			0.108	-0.188	1.938
-0.089	-0.225	1.918			-0.094	-0.172	1.966			-0.067	0.139	1.991			-0.058	0.312	1.950			-0.191	0.067	1.945			-0.156	-0.023	1.754			0.041	0.047	1.738			0.084	0.081	1.751			0.066	0.005	1.987			0.108	-0.188	1.939
-0.089	-0.225	1.918			-0.094	-0.172	1.966			-0.066	0.139	1.991			-0.056	0.312	1.950			-0.190	0.067	1.945			-0.154	-0.023	1.753			0.044	0.047	1.739			0.087	0.081	1.753			0.067	0.003	1.986			0.108	-0.188	1.939
-0.088	-0.225	1.918			-0.094	-0.172	1.966			-0.066	0.139	1.992			-0.055	0.312	1.950			-0.189	0.067	1.944			-0.151	-0.023	1.753			0.047	0.047	1.740			0.089	0.082	1.755			0.068	0.001	1.986			0.109	-0.188	1.940
-0.088	-0.225	1.918			-0.093	-0.172	1.967			-0.065	0.139	1.992			-0.054	0.312	1.951			-0.188	0.067	1.944			-0.149	-0.023	1.753			0.050	0.047	1.742			0.090	0.083	1.757			0.069	-0.000	1.986			0.109	-0.189	1.941
-0.088	-0.225	1.918			-0.093	-0.172	1.967			-0.065	0.140	1.992			-0.053	0.312	1.951			-0.188	0.067	1.944			-0.147	-0.023	1.752			0.052	0.047	1.743			0.091	0.084	1.759			0.069	-0.001	1.986			0.110	-0.189	1.942
-0.088	-0.225	1.918			-0.093	-0.172	1.967			-0.065	0.140	1.992			-0.052	0.312	1.951			-0.187	0.067	1.943			-0.145	-0.023	1.752			0.054	0.047	1.744			0.092	0.086	1.761			0.070	-0.002	1.986			0.110	-0.188	1.942
-0.087	-0.225	1.918			-0.093	-0.172	1.967			-0.064	0.140	1.992			-0.051	0.312	1.952			-0.186	0.067	1.943			-0.144	-0.023	1.752			0.056	0.046	1.745			0.093	0.086	1.762			0.070	-0.002	1.986			0.110	-0.188	1.943
-0.087	-0.225	1.919			-0.092	-0.172	1.967			-0.064	0.140	1.993			-0.050	0.312	1.952			-0.185	0.067	1.943			-0.142	-0.024	1.752			0.055	0.044	1.746			0.093	0.084	1.762			0.071	-0.003	1.986			0.111	-0.188	1.943
-0.087	-0.225	1.919			-0.092	-0.172	1.967			-0.063	0.140	1.993			-0.049	0.312	1.952			-0.185	0.067	1.943			-0.141	-0.024	1.751			0.054	0.042	1.747			0.092	0.081	1.763			0.071	-0.003	1.986			0.111	-0.188	1.944
-0.086	-0.225	1.919			-0.091	-0.172	1.967			-0.063	0.140	1.993			-0.048	0.311	1.952			-0.184	0.067	1.942			-0.140	-0.024	1.751			0.054	0.040	1.748			0.094	0.080	1.764			0.072	-0.003	1.986			0.112	-0.188	1.944
-0.086	-0.225	1.919			-0.091	-0.173	1.968			-0.062	0.140	1.993			-0.047	0.311	1.953			-0.184	0.066	1.942			-0.139	-0.024	1.751			0.056	0.042	1.750			0.096	0.081	1.765			0.072	-0.003	1.986			0.112	-0.188	1.944
-0.085	-0.225	1.918			-0.090	-0.173	1.968			-0.061	0.140	1.993			-0.047	0.311	1.953			-0.183	0.066	1.942			-0.137	-0.025	1.751			0.055	0.040	1.751			0.095	0.080	1.765			0.073	-0.004	1.986			0.112	-0.188	1.944
-0.085	-0.225	1.918			-0.090	-0.173	1.968			-0.061	0.139	1.994			-0.046	0.311	1.953			-0.183	0.066	1.942			-0.136	-0.025	1.751			0.055	0.040	1.752			0.095	0.080	1.766			0.073	-0.004	1.986			0.113	-0.188	1.944
-0.084	-0.225	1.918			-0.089	-0.173	1.968			-0.060	0.139	1.994			-0.045	0.311	1.953			-0.182	0.066	1.942			-0.136	-0.026	1.751			0.056	0.041	1.753			0.094	0.082	1.766			0.074	-0.004	1.985			0.114	-0.188	1.944
-0.084	-0.225	1.918			-0.089	-0.173	1.968			-0.060	0.139	1.994			-0.045	0.311	1.953			-0.182	0.065	1.941			-0.135	-0.026	1.752			0.055	0.040	1.753			0.091	0.082	1.766			0.074	-0.005	1.985			0.114	-0.188	1.944
-0.083	-0.226	1.918			-0.088	-0.173	1.968			-0.059	0.139	1.994			-0.044	0.311	1.953			-0.181	0.065	1.941			-0.135	-0.027	1.752			0.049	0.042	1.751			0.079	0.080	1.765			0.075	-0.005	1.985			0.115	-0.188	1.944
-0.083	-0.226	1.918			-0.088	-0.173	1.968			-0.058	0.139	1.994			-0.044	0.311	1.953			-0.181	0.065	1.941			-0.135	-0.029	1.752			0.048	0.045	1.749			0.079	0.082	1.764			0.075	-0.005	1.985			0.115	-0.188	1.944
-0.082	-0.226	1.918			-0.087	-0.173	1.967			-0.058	0.139	1.994			-0.043	0.311	1.954			-0.181	0.064	1.941			-0.135	-0.030	1.753			0.047	0.047	1.748			0.079	0.084	1.764			0.076	-0.004	1.984			0.116	-0.188	1.943
-0.081	-0.225	1.918			-0.086	-0.173	1.967			-0.058	0.139	1.994			-0.043	0.311	1.954			-0.180	0.064	1.941			-0.137	-0.033	1.754			0.046	0.049	1.747			0.078	0.086	1.764			0.076	-0.003	1.984			0.116	-0.188	1.943
-0.081	-0.225	1.918			-0.086	-0.173	1.967			-0.057	0.139	1.994			-0.043	0.311	1.954			-0.180	0.064	1.941			-0.139	-0.035	1.756			0.045	0.051	1.746			0.078	0.087	1.763			0.077	-0.002	1.983			0.117	-0.187	1.942
-0.080	-0.225	1.918			-0.085	-0.173	1.967			-0.057	0.139	1.994			-0.042	0.311	1.954			-0.180	0.063	1.941			-0.141	-0.038	1.757			0.044	0.053	1.744			0.077	0.089	1.762			0.078	-0.001	1.983			0.118	-0.187	1.942
-0.079	-0.225	1.918			-0.084	-0.173	1.967			-0.056	0.139	1.994			-0.042	0.311	1.954			-0.180	0.063	1.941			-0.142	-0.039	1.757			0.033	0.050	1.740			0.065	0.086	1.760			0.078	-0.000	1.982			0.119	-0.186	1.941
-0.079	-0.225	1.918			-0.083	-0.173	1.967			-0.056	0.140	1.993			-0.042	0.311	1.954			-0.180	0.063	1.941			-0.144	-0.041	1.758			0.033	0.054	1.740			0.065	0.089	1.759			0.079	0.001	1.982			0.120	-0.186	1.940
-0.078	-0.224	1.918			-0.083	-0.172	1.967			-0.055	0.140	1.993			-0.042	0.312	1.954			-0.180	0.063	1.941			-0.145	-0.043	1.759			0.034	0.056	1.739			0.066	0.094	1.758			0.079	0.002	1.981			0.121	-0.186	1.939
-0.078	-0.224	1.918			-0.082	-0.172	1.967			-0.055	0.140	1.993			-0.042	0.312	1.954			-0.179	0.062	1.941			-0.145	-0.043	1.759			0.034	0.058	1.739			0.066	0.096	1.757			0.080	0.002	1.981			0.121	-0.185	1.938
-0.077	-0.224	1.918			-0.081	-0.172	1.967			-0.054	0.140	1.993			-0.042	0.312	1.953			-0.179	0.062	1.941			-0.145	-0.043	1.760			0.035	0.059	1.739			0.065	0.097	1.756			0.080	0.002	1.980			0.122	-0.185	1.937
-0.077	-0.224	1.918			-0.081	-0.172	1.967			-0.054	0.140	1.992			-0.042	0.312	1.953			-0.179	0.062	1.941			-0.146	-0.044	1.760			0.035	0.059	1.738			0.065	0.098	1.755			0.081	0.003	1.980			0.123	-0.184	1.936
-0.076	-0.224	1.918			-0.080	-0.172	1.967			-0.053	0.140	1.992			-0.042	0.313	1.953			-0.179	0.062	1.940			-0.146	-0.044	1.761			0.035	0.060	1.738			0.065	0.097	1.754			0.081	0.003	1.980			0.124	-0.183	1.936
-0.076	-0.224	1.918			-0.080	-0.172	1.967			-0.053	0.140	1.992			-0.042	0.313	1.953			-0.179	0.061	1.940			-0.146	-0.044	1.761			0.035	0.060	1.738			0.065	0.098	1.754			0.081	0.003	1.979			0.124	-0.183	1.935
-0.075	-0.223	1.918			-0.079	-0.171	1.967			-0.052	0.140	1.991			-0.042	0.313	1.952			-0.179	0.061	1.940			-0.147	-0.045	1.761			0.036	0.060	1.738			0.065	0.097	1.753			0.082	0.003	1.979			0.125	-0.183	1.935
-0.075	-0.223	1.917			-0.079	-0.171	1.967			-0.052	0.140	1.991			-0.042	0.313	1.952			-0.179	0.061	1.940			-0.147	-0.045	1.762			0.036	0.059	1.737			0.065	0.092	1.750			0.082	0.003	1.978			0.125	-0.182	1.934
-0.075	-0.223	1.917			-0.078	-0.171	1.967			-0.051	0.140	1.991			-0.041	0.314	1.951			-0.178	0.061	1.940			-0.147	-0.046	1.762			0.037	0.059	1.737			0.066	0.091	1.749			0.082	0.004	1.978			0.126	-0.182	1.934
-0.074	-0.223	1.917			-0.078	-0.171	1.967			-0.050	0.140	1.990			-0.041	0.314	1.951			-0.178	0.061	1.940			-0.147	-0.045	1.763			0.038	0.058	1.737			0.066	0.091	1.748			0.082	0.004	1.977			0.126	-0.182	1.934
-0.074	-0.223	1.917			-0.077	-0.171	1.967			-0.050	0.140	1.990			-0.040	0.314	1.950			-0.178	0.061	1.940			-0.147	-0.045	1.763			0.038	0.057	1.736			0.067	0.084	1.744			0.082	0.004	1.977			0.127	-0.182	1.933
-0.074	-0.223	1.917			-0.077	-0.171	1.967			-0.049	0.140	1.990			-0.040	0.314	1.950			-0.177	0.060	1.940			-0.147	-0.045	1.763			0.040	0.056	1.734			0.068	0.083	1.741			0.082	0.005	1.976			0.127	-0.182	1.933
-0.073	-0.223	1.917			-0.077	-0.171	1.967			-0.049	0.140	1.989			-0.039	0.314	1.949			-0.176	0.060	1.939			-0.145	-0.044	1.761			0.042	0.054	1.733			0.071	0.084	1.736			0.082	0.005	1.976			0.127	-0.182	1.933
-0.073	-0.223	1.917			-0.076	-0.171	1.967			-0.048	0.140	1.989			-0.039	0.315	1.949			-0.176	0.060	1.938			-0.143	-0.043	1.758			0.047	0.053	1.728			0.074	0.084	1.732			0.082	0.006	1.976			0.128	-0.182	1.932
-0.072	-0.223	1.917			-0.076	-0.171	1.967			-0.048	0.140	1.988			-0.038	0.315	1.948			-0.175	0.061	1.938			-0.142	-0.042	1.757			0.054	0.054	1.721			0.077	0.084	1.727			0.082	0.007	1.976			0.128	-0.182	1.932
-0.072	-0.223	1.917			-0.076	-0.171	1.966			-0.047	0.140	1.988			-0.038	0.315	1.947			-0.174	0.061	1.936			-0.141	-0.039	1.755			0.060	0.054	1.713			0.083	0.084	1.720			0.081	0.008	1.975			0.129	-0.183	1.932
-0.072	-0.223	1.917			-0.075	-0.171	1.966			-0.047	0.140	1.987			-0.037	0.315	1.947			-0.173	0.061	1.935			-0.141	-0.037	1.754			0.067	0.054	1.704			0.093	0.089	1.711			0.081	0.009	1.975			0.129	-0.183	1.932
-0.072	-0.223	1.917			-0.075	-0.171	1.966			-0.046	0.140	1.987			-0.037	0.315	1.946			-0.172	0.062	1.934			-0.133	-0.030	1.744			0.072	0.053	1.694			0.102	0.093	1.702			0.080	0.010	1.975			0.129	-0.183	1.932
-0.071	-0.223	1.917			-0.075	-0.171	1.966			-0.046	0.140	1.987			-0.036	0.315	1.945			-0.170	0.064	1.932			-0.128	-0.026	1.738			0.076	0.051	1.683			0.110	0.096	1.693			0.080	0.011	1.975			0.130	-0.183	1.932
-0.071	-0.223	1.917			-0.075	-0.171	1.966			-0.045	0.140	1.986			-0.036	0.315	1.945			-0.169	0.065	1.930			-0.124	-0.022	1.733			0.079	0.050	1.673			0.118	0.091	1.676			0.079	0.013	1.976			0.130	-0.183	1.932
-0.071	-0.223	1.917			-0.075	-0.171	1.966			-0.045	0.140	1.986			-0.035	0.315	1.944			-0.167	0.066	1.928			-0.120	-0.019	1.728			0.083	0.048	1.662			0.125	0.089	1.664			0.078	0.015	1.977			0.130	-0.183	1.932
-0.071	-0.223	1.917			-0.075	-0.171	1.966			-0.044	0.140	1.985			-0.035	0.315	1.944			-0.166	0.068	1.927			-0.117	-0.016	1.725			0.086	0.047	1.652			0.131	0.088	1.655			0.077	0.018	1.977			0.130	-0.183	1.932
-0.070	-0.223	1.917			-0.074	-0.171	1.966			-0.044	0.140	1.985			-0.034	0.316	1.943			-0.165	0.069	1.925			-0.114	-0.013	1.721			0.088	0.046	1.643			0.136	0.087	1.646			0.077	0.019	1.978			0.130	-0.183	1.933
-0.070	-0.223	1.917			-0.074	-0.171	1.966			-0.043	0.140	1.985			-0.034	0.316	1.942			-0.164	0.070	1.923			-0.111	-0.010	1.717			0.091	0.045	1.635			0.141	0.086	1.636			0.076	0.021	1.979			0.131	-0.183	1.933
-0.070	-0.223	1.917			-0.074	-0.170	1.966			-0.043	0.140	1.984			-0.033	0.316	1.942			-0.163	0.071	1.922			-0.108	-0.008	1.714			0.094	0.044	1.627			0.145	0.083	1.626			0.075	0.023	1.979			0.131	-0.183	1.933
-0.070	-0.223	1.917			-0.074	-0.170	1.965			-0.043	0.140	1.983			-0.033	0.316	1.941			-0.162	0.072	1.920			-0.106	-0.006	1.712			0.096	0.043	1.620			0.148	0.081	1.618			0.074	0.025	1.980			0.131	-0.182	1.934
-0.069	-0.223	1.917			-0.074	-0.170	1.965			-0.042	0.141	1.983			-0.033	0.316	1.941			-0.162	0.072	1.918			-0.104	-0.004	1.710			0.097	0.042	1.613			0.151	0.079	1.610			0.074	0.025	1.980			0.131	-0.182	1.934
-0.069	-0.223	1.916			-0.074	-0.170	1.965			-0.042	0.141	1.982			-0.032	0.316	1.940			-0.161	0.073	1.916			-0.102	-0.003	1.708			0.099	0.040	1.607			0.154	0.077	1.603			0.074	0.026	1.980			0.131	-0.182	1.934
-0.069	-0.223	1.916			-0.074	-0.170	1.965			-0.042	0.141	1.982			-0.032	0.316	1.940			-0.160	0.073	1.915			-0.101	-0.003	1.708			0.100	0.039	1.602			0.156	0.075	1.598			0.074	0.027	1.980			0.131	-0.182	1.935
-0.068	-0.223	1.916			-0.074	-0.170	1.964			-0.042	0.141	1.981			-0.032	0.316	1.940			-0.160	0.073	1.913			-0.099	-0.002	1.706			0.102	0.038	1.597			0.158	0.074	1.593			0.073	0.027	1.981			0.131	-0.182	1.935
-0.068	-0.223	1.916			-0.074	-0.170	1.964			-0.041	0.141	1.981			-0.031	0.316	1.939			-0.159	0.074	1.912			-0.097	-0.000	1.704			0.102	0.037	1.593			0.160	0.073	1.589			0.073	0.028	1.981			0.131	-0.182	1.936
-0.068	-0.223	1.915			-0.074	-0.170	1.964			-0.041	0.141	1.980			-0.031	0.316	1.939			-0.159	0.074	1.910			-0.095	0.001	1.702			0.103	0.036	1.590			0.162	0.072	1.585			0.073	0.029	1.981			0.131	-0.182	1.936
-0.067	-0.223	1.915			-0.074	-0.170	1.963			-0.041	0.141	1.980			-0.031	0.316	1.939			-0.158	0.074	1.909			-0.093	0.002	1.700			0.104	0.036	1.586			0.164	0.070	1.581			0.073	0.029	1.982			0.131	-0.182	1.937
-0.067	-0.223	1.915			-0.074	-0.170	1.963			-0.041	0.141	1.979			-0.031	0.316	1.938			-0.158	0.074	1.908			-0.091	0.003	1.697			0.105	0.035	1.584			0.165	0.069	1.578			0.072	0.030	1.982			0.131	-0.182	1.937
-0.067	-0.223	1.915			-0.074	-0.170	1.962			-0.041	0.141	1.979			-0.030	0.316	1.938			-0.157	0.074	1.907			-0.089	0.004	1.695			0.105	0.034	1.581			0.167	0.068	1.575			0.072	0.030	1.982			0.131	-0.182	1.937
-0.066	-0.223	1.914			-0.074	-0.170	1.962			-0.041	0.142	1.978			-0.030	0.317	1.938			-0.157	0.074	1.905			-0.087	0.005	1.693			0.106	0.033	1.578			0.168	0.067	1.572			0.072	0.031	1.982			0.131	-0.182	1.938
-0.066	-0.224	1.914			-0.074	-0.170	1.962			-0.040	0.142	1.978			-0.030	0.317	1.938			-0.157	0.074	1.904			-0.086	0.006	1.691			0.107	0.033	1.576			0.169	0.066	1.569			0.072	0.031	1.983			0.131	-0.182	1.938
-0.066	-0.224	1.914			-0.074	-0.170	1.961			-0.040	0.142	1.978			-0.030	0.317	1.937			-0.156	0.074	1.903			-0.085	0.007	1.690			0.107	0.032	1.574			0.171	0.066	1.567			0.072	0.032	1.983			0.131	-0.182	1.939
-0.065	-0.224	1.913			-0.074	-0.170	1.961			-0.040	0.142	1.977			-0.030	0.317	1.937			-0.156	0.074	1.902			-0.084	0.008	1.689			0.108	0.032	1.572			0.172	0.065	1.565			0.071	0.032	1.983			0.132	-0.182	1.939
-0.065	-0.224	1.913			-0.074	-0.170	1.960			-0.040	0.142	1.977			-0.029	0.317	1.937			-0.156	0.074	1.901			-0.083	0.008	1.688			0.109	0.032	1.570			0.173	0.065	1.562			0.071	0.033	1.983			0.132	-0.182	1.939
-0.065	-0.224	1.913			-0.073	-0.170	1.960			-0.040	0.142	1.977			-0.029	0.317	1.937			-0.155	0.073	1.901			-0.081	0.009	1.687			0.109	0.031	1.568			0.174	0.065	1.560			0.072	0.032	1.984			0.132	-0.182	1.939
-0.064	-0.224	1.912			-0.073	-0.170	1.960			-0.040	0.142	1.976			-0.029	0.317	1.937			-0.155	0.073	1.900			-0.081	0.009	1.686			0.110	0.031	1.566			0.174	0.065	1.558			0.072	0.031	1.984			0.132	-0.182	1.940
-0.064	-0.225	1.912			-0.073	-0.170	1.959			-0.040	0.142	1.976			-0.029	0.317	1.936			-0.155	0.073	1.899			-0.080	0.010	1.685			0.110	0.031	1.564			0.175	0.066	1.556			0.072	0.031	1.984			0.132	-0.182	1.940
-0.064	-0.225	1.912			-0.073	-0.171	1.959			-0.040	0.142	1.976			-0.029	0.317	1.936			-0.155	0.073	1.898			-0.079	0.010	1.684			0.110	0.031	1.562			0.175	0.067	1.553			0.072	0.030	1.984			0.132	-0.182	1.940
-0.063	-0.225	1.911			-0.073	-0.171	1.959			-0.040	0.142	1.975			-0.029	0.317	1.936			-0.154	0.072	1.898			-0.077	0.011	1.682			0.110	0.031	1.561			0.175	0.068	1.551			0.072	0.029	1.984			0.132	-0.182	1.941
-0.063	-0.225	1.911			-0.073	-0.171	1.958			-0.040	0.142	1.975			-0.029	0.317	1.936			-0.154	0.072	1.897			-0.076	0.012	1.680			0.110	0.031	1.559			0.175	0.070	1.548			0.072	0.029	1.984			0.132	-0.182	1.941
-0.063	-0.225	1.911			-0.073	-0.171	1.958			-0.040	0.142	1.975			-0.028	0.317	1.936			-0.154	0.072	1.896			-0.075	0.012	1.678			0.110	0.031	1.557			0.175	0.073	1.545			0.072	0.029	1.984			0.132	-0.182	1.941
-0.062	-0.226	1.911			-0.073	-0.171	1.958			-0.040	0.143	1.975			-0.028	0.317	1.936			-0.154	0.072	1.896			-0.074	0.013	1.677			0.110	0.031	1.555			0.174	0.076	1.543			0.072	0.029	1.985			0.132	-0.182	1.941
-0.062	-0.226	1.910			-0.073	-0.171	1.957			-0.040	0.143	1.974			-0.028	0.317	1.935			-0.154	0.072	1.895			-0.074	0.013	1.676			0.109	0.032	1.553			0.173	0.078	1.540			0.073	0.028	1.985			0.132	-0.182	1.941
-0.062	-0.226	1.910			-0.073	-0.171	1.957			-0.040	0.143	1.974			-0.028	0.317	1.935			-0.154	0.071	1.895			-0.073	0.013	1.675			0.109	0.032	1.551			0.173	0.080	1.538			0.073	0.028	1.985			0.132	-0.182	1.942
-0.062	-0.226	1.910			-0.073	-0.171	1.957			-0.040	0.143	1.974			-0.028	0.317	1.935			-0.153	0.071	1.894			-0.072	0.014	1.674			0.108	0.033	1.550			0.172	0.081	1.536			0.073	0.028	1.985			0.132	-0.182	1.942
-0.062	-0.226	1.910			-0.073	-0.171	1.956			-0.040	0.143	1.974			-0.028	0.317	1.935			-0.153	0.071	1.894			-0.072	0.014	1.673			0.108	0.033	1.548			0.171	0.082	1.535			0.073	0.027	1.985			0.132	-0.182	1.942
-0.062	-0.226	1.910			-0.073	-0.171	1.956			-0.040	0.143	1.973			-0.028	0.317	1.935			-0.153	0.071	1.894			-0.072	0.014	1.672			0.107	0.033	1.547			0.170	0.083	1.533			0.073	0.027	1.985			0.132	-0.183	1.942
-0.062	-0.227	1.909			-0.073	-0.172	1.956			-0.040	0.143	1.973			-0.028	0.317	1.935			-0.153	0.071	1.893			-0.071	0.015	1.671			0.107	0.034	1.545			0.169	0.084	1.532			0.073	0.026	1.986			0.132	-0.183	1.943
-0.062	-0.227	1.909			-0.073	-0.172	1.956			-0.040	0.143	1.973			-0.028	0.318	1.935			-0.153	0.071	1.893			-0.071	0.015	1.671			0.106	0.034	1.544			0.168	0.085	1.530			0.073	0.026	1.986			0.132	-0.183	1.943
-0.061	-0.227	1.909			-0.073	-0.172	1.955			-0.040	0.143	1.973			-0.028	0.318	1.935			-0.153	0.070	1.893			-0.071	0.015	1.670			0.106	0.035	1.543			0.167	0.085	1.529			0.073	0.026	1.986			0.132	-0.183	1.943
-0.061	-0.227	1.909			-0.073	-0.172	1.955			-0.040	0.143	1.973			-0.028	0.318	1.935			-0.153	0.070	1.892			-0.071	0.015	1.670			0.106	0.035	1.542			0.166	0.086	1.528			0.073	0.027	1.986			0.132	-0.183	1.943
-0.061	-0.227	1.909			-0.073	-0.172	1.955			-0.040	0.143	1.973			-0.027	0.318	1.935			-0.152	0.070	1.892			-0.071	0.015	1.669			0.105	0.035	1.541			0.165	0.086	1.527			0.073	0.027	1.986			0.132	-0.183	1.944
-0.061	-0.227	1.909			-0.074	-0.172	1.955			-0.040	0.144	1.973			-0.027	0.318	1.935			-0.152	0.070	1.892			-0.071	0.015	1.669			0.105	0.036	1.540			0.164	0.087	1.526			0.073	0.027	1.987			0.132	-0.183	1.944
-0.061	-0.227	1.909			-0.074	-0.172	1.955			-0.040	0.144	1.973			-0.027	0.318	1.935			-0.152	0.070	1.891			-0.070	0.015	1.669			0.104	0.036	1.539			0.162	0.088	1.525			0.073	0.027	1.987			0.132	-0.183	1.944
-0.061	-0.227	1.908			-0.074	-0.172	1.954			-0.040	0.144	1.972			-0.027	0.318	1.935			-0.152	0.070	1.891			-0.070	0.015	1.668			0.104	0.036	1.538			0.160	0.089	1.524			0.073	0.028	1.987			0.132	-0.183	1.944
-0.061	-0.227	1.908			-0.074	-0.172	1.954			-0.040	0.144	1.972			-0.027	0.318	1.935			-0.152	0.070	1.891			-0.071	0.015	1.668			0.103	0.037	1.537			0.157	0.092	1.523			0.073	0.028	1.987			0.132	-0.183	1.945
-0.061	-0.227	1.908			-0.074	-0.172	1.954			-0.040	0.144	1.972			-0.027	0.318	1.935			-0.152	0.070	1.891			-0.071	0.015	1.668			0.101	0.037	1.537			0.152	0.095	1.522			0.073	0.028	1.987			0.132	-0.183	1.945
-0.061	-0.227	1.908			-0.074	-0.172	1.954			-0.040	0.144	1.972			-0.027	0.318	1.935			-0.152	0.070	1.891			-0.072	0.014	1.668			0.098	0.039	1.534			0.144	0.100	1.519			0.073	0.028	1.987			0.132	-0.183	1.945
-0.061	-0.227	1.908			-0.074	-0.172	1.954			-0.040	0.144	1.972			-0.027	0.318	1.935			-0.152	0.070	1.891			-0.074	0.013	1.668			0.091	0.043	1.530			0.131	0.107	1.515			0.073	0.028	1.987			0.132	-0.183	1.946
-0.060	-0.221	1.908			-0.073	-0.168	1.954			-0.040	0.144	1.972			-0.028	0.319	1.935			-0.152	0.071	1.891			-0.076	0.011	1.666			0.078	0.057	1.518			0.108	0.111	1.507			0.073	0.028	1.987			0.132	-0.182	1.946
-0.060	-0.216	1.908			-0.073	-0.163	1.954			-0.039	0.149	1.970			-0.028	0.319	1.935			-0.152	0.072	1.892			-0.078	0.011	1.664			0.065	0.071	1.506			0.098	0.119	1.502			0.076	0.027	1.988			0.132	-0.182	1.946
-0.060	-0.215	1.908			-0.073	-0.161	1.953			-0.040	0.153	1.968			-0.028	0.320	1.936			-0.152	0.072	1.892			-0.081	0.010	1.662			0.033	0.067	1.496			0.055	0.113	1.489			0.079	0.025	1.989			0.132	-0.182	1.947
-0.060	-0.215	1.908			-0.073	-0.163	1.953			-0.039	0.116	1.968			-0.029	0.312	1.939			-0.152	0.072	1.893			-0.085	0.010	1.659			0.014	0.071	1.491			0.035	0.112	1.483			0.081	0.024	1.989			0.132	-0.182	1.947
-0.060	-0.215	1.908			-0.073	-0.165	1.952			-0.044	0.070	1.954			-0.031	0.289	1.943			-0.152	0.072	1.893			-0.094	0.008	1.655			-0.004	0.077	1.485			0.011	0.114	1.477			0.083	0.024	1.989			0.132	-0.182	1.947
-0.060	-0.215	1.907			-0.072	-0.166	1.951			-0.037	0.102	1.932			-0.024	0.322	1.942			-0.152	0.072	1.893			-0.102	0.007	1.650			-0.021	0.082	1.480			-0.011	0.118	1.472			0.084	0.023	1.989			0.132	-0.182	1.947
-0.060	-0.215	1.907			-0.071	-0.165	1.950			-0.034	0.142	1.934			-0.018	0.365	1.945			-0.153	0.074	1.895			-0.113	0.009	1.652			-0.042	0.088	1.475			-0.039	0.127	1.466			0.085	0.023	1.989			0.132	-0.182	1.947
-0.059	-0.215	1.906			-0.070	-0.164	1.949			-0.034	0.144	1.934			-0.017	0.363	1.946			-0.154	0.072	1.899			-0.126	0.011	1.655			-0.067	0.093	1.471			-0.066	0.129	1.462			0.085	0.023	1.989			0.133	-0.182	1.947
-0.059	-0.214	1.906			-0.068	-0.164	1.949			-0.033	0.146	1.936			-0.016	0.361	1.946			-0.155	0.071	1.904			-0.138	0.013	1.660			-0.099	0.098	1.469			-0.101	0.128	1.462			0.085	0.024	1.988			0.133	-0.182	1.947
-0.058	-0.214	1.906			-0.067	-0.163	1.948			-0.033	0.148	1.938			-0.015	0.360	1.947			-0.156	0.069	1.909			-0.152	0.013	1.664			-0.133	0.102	1.470			-0.131	0.128	1.463			0.086	0.024	1.988			0.133	-0.182	1.947
-0.058	-0.214	1.905			-0.067	-0.163	1.948			-0.033	0.149	1.941			-0.015	0.358	1.947			-0.156	0.067	1.912			-0.169	0.011	1.665			-0.169	0.105	1.475			-0.171	0.130	1.468			0.086	0.024	1.987			0.133	-0.181	1.947
-0.058	-0.214	1.905			-0.066	-0.163	1.948			-0.033	0.150	1.943			-0.015	0.356	1.947			-0.156	0.066	1.914			-0.195	0.004	1.669			-0.204	0.107	1.484			-0.201	0.135	1.475			0.086	0.025	1.987			0.133	-0.181	1.947
-0.057	-0.214	1.905			-0.065	-0.163	1.948			-0.033	0.151	1.945			-0.015	0.354	1.947			-0.157	0.065	1.916			-0.214	-0.001	1.673			-0.242	0.112	1.499			-0.249	0.144	1.493			0.086	0.025	1.987			0.133	-0.181	1.947
-0.057	-0.214	1.905			-0.065	-0.163	1.948			-0.033	0.152	1.947			-0.015	0.351	1.947			-0.157	0.063	1.917			-0.243	-0.012	1.696			-0.286	0.107	1.526			-0.287	0.150	1.510			0.087	0.025	1.986			0.133	-0.180	1.947
-0.057	-0.214	1.905			-0.064	-0.162	1.948			-0.033	0.152	1.948			-0.015	0.349	1.946			-0.158	0.062	1.919			-0.260	-0.018	1.713			-0.331	0.103	1.554			-0.344	0.152	1.540			0.087	0.026	1.985			0.133	-0.180	1.946
-0.056	-0.214	1.905			-0.063	-0.162	1.948			-0.033	0.153	1.950			-0.015	0.348	1.946			-0.159	0.060	1.920			-0.277	-0.025	1.736			-0.365	0.098	1.577			-0.390	0.149	1.568			0.087	0.026	1.984			0.134	-0.180	1.945
-0.056	-0.214	1.905			-0.062	-0.162	1.948			-0.033	0.153	1.951			-0.016	0.346	1.945			-0.161	0.059	1.922			-0.312	-0.057	1.770			-0.408	0.094	1.606			-0.434	0.142	1.600			0.087	0.027	1.983			0.134	-0.179	1.945
-0.055	-0.214	1.905			-0.062	-0.162	1.948			-0.033	0.154	1.952			-0.016	0.345	1.945			-0.163	0.057	1.924			-0.328	-0.073	1.791			-0.437	0.088	1.632			-0.466	0.137	1.623			0.088	0.027	1.982			0.134	-0.179	1.943
-0.055	-0.214	1.905			-0.061	-0.162	1.948			-0.034	0.154	1.953			-0.017	0.344	1.945			-0.166	0.054	1.928			-0.336	-0.076	1.804			-0.463	0.084	1.655			-0.493	0.122	1.655			0.088	0.028	1.981			0.135	-0.178	1.942
-0.054	-0.214	1.905			-0.060	-0.162	1.948			-0.034	0.154	1.954			-0.018	0.342	1.944			-0.170	0.051	1.932			-0.343	-0.078	1.816			-0.484	0.076	1.679			-0.511	0.112	1.676			0.088	0.029	1.979			0.135	-0.177	1.940
-0.054	-0.214	1.904			-0.058	-0.162	1.948			-0.034	0.154	1.955			-0.020	0.341	1.943			-0.175	0.048	1.936			-0.343	-0.084	1.850			-0.503	0.061	1.713			-0.530	0.098	1.707			0.088	0.030	1.977			0.136	-0.176	1.937
-0.053	-0.214	1.904			-0.057	-0.162	1.949			-0.034	0.154	1.956			-0.023	0.339	1.943			-0.179	0.044	1.941			-0.345	-0.088	1.867			-0.517	0.052	1.735			-0.543	0.088	1.728			0.088	0.031	1.975			0.136	-0.175	1.934
-0.053	-0.214	1.904			-0.056	-0.162	1.949			-0.035	0.154	1.958			-0.027	0.336	1.943			-0.183	0.041	1.946			-0.348	-0.092	1.880			-0.531	0.043	1.758			-0.557	0.077	1.750			0.087	0.032	1.973			0.137	-0.174	1.931
-0.053	-0.214	1.904			-0.055	-0.163	1.949			-0.035	0.153	1.959			-0.030	0.335	1.942			-0.186	0.037	1.950			-0.351	-0.095	1.894			-0.539	0.018	1.793			-0.568	0.062	1.773			0.086	0.032	1.970			0.137	-0.173	1.928
-0.053	-0.214	1.904			-0.054	-0.163	1.949			-0.036	0.153	1.960			-0.034	0.333	1.942			-0.189	0.033	1.954			-0.353	-0.098	1.906			-0.547	0.008	1.809			-0.576	0.049	1.790			0.085	0.033	1.967			0.137	-0.172	1.924
-0.052	-0.215	1.904			-0.053	-0.163	1.949			-0.036	0.152	1.961			-0.037	0.332	1.943			-0.191	0.030	1.958			-0.355	-0.101	1.918			-0.540	-0.027	1.847			-0.582	0.038	1.804			0.084	0.034	1.964			0.138	-0.172	1.920
-0.052	-0.215	1.904			-0.052	-0.164	1.949			-0.036	0.151	1.962			-0.040	0.332	1.943			-0.193	0.028	1.961			-0.355	-0.105	1.932			-0.536	-0.041	1.864			-0.549	-0.013	1.847			0.084	0.034	1.962			0.139	-0.171	1.916
-0.052	-0.215	1.904			-0.052	-0.164	1.950			-0.037	0.151	1.963			-0.042	0.331	1.944			-0.194	0.025	1.963			-0.354	-0.108	1.943			-0.533	-0.051	1.875			-0.537	-0.034	1.866			0.083	0.035	1.959			0.139	-0.171	1.912
-0.052	-0.216	1.904			-0.051	-0.165	1.950			-0.037	0.150	1.963			-0.044	0.331	1.944			-0.195	0.023	1.966			-0.354	-0.111	1.952			-0.532	-0.057	1.885			-0.548	-0.026	1.869			0.082	0.035	1.957			0.140	-0.170	1.908
-0.052	-0.216	1.904			-0.050	-0.165	1.950			-0.037	0.150	1.964			-0.046	0.330	1.945			-0.196	0.022	1.968			-0.352	-0.113	1.961			-0.526	-0.063	1.893			-0.538	-0.037	1.881			0.081	0.035	1.955			0.140	-0.171	1.905
-0.052	-0.217	1.904			-0.049	-0.165	1.950			-0.038	0.149	1.965			-0.047	0.330	1.945			-0.197	0.020	1.971			-0.352	-0.116	1.969			-0.527	-0.067	1.899			-0.545	-0.020	1.878			0.081	0.036	1.953			0.141	-0.170	1.901
-0.052	-0.217	1.904			-0.049	-0.166	1.950			-0.038	0.149	1.965			-0.049	0.329	1.945			-0.198	0.020	1.973			-0.352	-0.119	1.976			-0.521	-0.068	1.904			-0.548	-0.015	1.879			0.080	0.036	1.951			0.141	-0.170	1.899
-0.051	-0.217	1.904			-0.048	-0.166	1.950			-0.038	0.149	1.966			-0.050	0.329	1.945			-0.199	0.019	1.976			-0.352	-0.120	1.981			-0.522	-0.070	1.909			-0.549	-0.007	1.876			0.080	0.036	1.950			0.141	-0.170	1.896
-0.051	-0.217	1.904			-0.048	-0.166	1.950			-0.038	0.148	1.966			-0.051	0.329	1.946			-0.199	0.019	1.979			-0.352	-0.121	1.985			-0.518	-0.070	1.909			-0.546	0.003	1.872			0.079	0.037	1.949			0.141	-0.170	1.894
-0.051	-0.217	1.904			-0.047	-0.166	1.950			-0.038	0.148	1.967			-0.051	0.329	1.946			-0.199	0.020	1.981			-0.349	-0.120	1.987			-0.517	-0.072	1.912			-0.540	0.013	1.866			0.079	0.037	1.947			0.141	-0.170	1.892
-0.051	-0.218	1.904			-0.047	-0.166	1.951			-0.038	0.148	1.967			-0.052	0.328	1.946			-0.200	0.020	1.984			-0.346	-0.119	1.988			-0.512	-0.070	1.908			-0.532	0.015	1.863			0.079	0.037	1.946			0.140	-0.170	1.890
-0.051	-0.218	1.904			-0.046	-0.166	1.951			-0.038	0.148	1.968			-0.053	0.328	1.946			-0.200	0.020	1.986			-0.343	-0.118	1.988			-0.509	-0.071	1.907			-0.523	0.026	1.855			0.078	0.037	1.945			0.140	-0.170	1.888
-0.051	-0.218	1.904			-0.046	-0.167	1.951			-0.038	0.147	1.968			-0.053	0.328	1.946			-0.200	0.021	1.988			-0.340	-0.116	1.987			-0.488	-0.019	1.864			-0.515	0.033	1.849			0.078	0.038	1.945			0.140	-0.170	1.887
-0.052	-0.218	1.904			-0.046	-0.167	1.951			-0.038	0.147	1.969			-0.053	0.327	1.946			-0.200	0.022	1.990			-0.337	-0.113	1.985			-0.479	0.003	1.847			-0.510	0.039	1.845			0.078	0.038	1.944			0.140	-0.171	1.885
-0.052	-0.218	1.904			-0.045	-0.167	1.951			-0.038	0.147	1.969			-0.053	0.327	1.946			-0.200	0.022	1.991			-0.334	-0.111	1.983			-0.476	0.013	1.840			-0.507	0.043	1.842			0.078	0.038	1.943			0.140	-0.171	1.884
-0.052	-0.218	1.904			-0.045	-0.167	1.951			-0.038	0.147	1.969			-0.053	0.327	1.946			-0.199	0.023	1.992			-0.332	-0.111	1.982			-0.475	0.019	1.836			-0.505	0.046	1.839			0.078	0.038	1.942			0.139	-0.171	1.883
-0.052	-0.218	1.904			-0.045	-0.167	1.951			-0.037	0.146	1.970			-0.053	0.326	1.945			-0.199	0.024	1.994			-0.330	-0.111	1.981			-0.474	0.022	1.834			-0.503	0.048	1.838			0.078	0.038	1.942			0.139	-0.171	1.882
-0.052	-0.218	1.904			-0.044	-0.167	1.951			-0.037	0.146	1.970			-0.052	0.326	1.945			-0.199	0.024	1.995			-0.330	-0.111	1.981			-0.474	0.024	1.833			-0.502	0.049	1.836			0.077	0.039	1.941			0.139	-0.171	1.882
-0.052	-0.218	1.904			-0.044	-0.167	1.952			-0.037	0.146	1.970			-0.052	0.326	1.945			-0.199	0.025	1.995			-0.329	-0.111	1.981			-0.474	0.026	1.832			-0.502	0.049	1.835			0.077	0.039	1.941			0.139	-0.172	1.881
-0.052	-0.218	1.905			-0.044	-0.167	1.952			-0.037	0.146	1.971			-0.052	0.326	1.945			-0.198	0.025	1.996			-0.329	-0.112	1.980			-0.474	0.027	1.832			-0.501	0.049	1.834			0.077	0.039	1.940			0.138	-0.172	1.881
-0.052	-0.218	1.905			-0.044	-0.167	1.952			-0.036	0.145	1.971			-0.051	0.325	1.944			-0.198	0.026	1.997			-0.327	-0.111	1.979			-0.474	0.027	1.831			-0.501	0.049	1.833			0.077	0.039	1.940			0.138	-0.172	1.880
-0.052	-0.218	1.905			-0.044	-0.167	1.952			-0.036	0.145	1.971			-0.051	0.325	1.944			-0.198	0.026	1.997			-0.326	-0.111	1.978			-0.475	0.027	1.831			-0.501	0.049	1.833			0.077	0.039	1.939			0.138	-0.172	1.880
-0.052	-0.218	1.905			-0.043	-0.167	1.953			-0.036	0.145	1.972			-0.050	0.325	1.943			-0.198	0.027	1.998			-0.326	-0.111	1.978			-0.475	0.022	1.832			-0.501	0.047	1.833			0.077	0.039	1.939			0.138	-0.172	1.880
-0.052	-0.218	1.905			-0.043	-0.167	1.953			-0.036	0.145	1.972			-0.050	0.325	1.943			-0.197	0.027	1.998			-0.325	-0.110	1.977			-0.474	0.018	1.834			-0.501	0.045	1.833			0.077	0.039	1.939			0.138	-0.172	1.880
-0.052	-0.218	1.906			-0.043	-0.167	1.953			-0.035	0.144	1.972			-0.050	0.324	1.943			-0.197	0.028	1.999			-0.324	-0.110	1.976			-0.475	0.018	1.834			-0.501	0.045	1.833			0.077	0.039	1.938			0.138	-0.172	1.881
-0.053	-0.218	1.906			-0.043	-0.167	1.954			-0.035	0.144	1.973			-0.049	0.324	1.942			-0.197	0.028	1.999			-0.323	-0.110	1.975			-0.475	0.019	1.832			-0.501	0.045	1.832			0.077	0.039	1.938			0.138	-0.172	1.881
-0.053	-0.218	1.906			-0.043	-0.167	1.954			-0.035	0.144	1.973			-0.049	0.324	1.942			-0.196	0.029	2.000			-0.322	-0.111	1.973			-0.471	0.021	1.827			-0.496	0.046	1.826			0.077	0.039	1.938			0.138	-0.172	1.881
-0.053	-0.218	1.907			-0.043	-0.167	1.954			-0.035	0.144	1.973			-0.049	0.324	1.942			-0.196	0.029	2.000			-0.320	-0.113	1.970			-0.453	0.026	1.809			-0.478	0.053	1.808			0.077	0.039	1.938			0.137	-0.172	1.881
-0.053	-0.218	1.907			-0.043	-0.167	1.955			-0.035	0.144	1.973			-0.049	0.324	1.941			-0.196	0.030	2.000			-0.316	-0.113	1.964			-0.431	0.032	1.788			-0.444	0.068	1.774			0.077	0.039	1.938			0.137	-0.172	1.882
-0.054	-0.218	1.908			-0.043	-0.167	1.955			-0.035	0.144	1.973			-0.049	0.323	1.941			-0.195	0.030	2.000			-0.310	-0.115	1.947			-0.406	0.037	1.763			-0.416	0.077	1.751			0.077	0.040	1.938			0.137	-0.172	1.882
-0.054	-0.218	1.908			-0.043	-0.167	1.956			-0.035	0.143	1.974			-0.048	0.323	1.941			-0.195	0.031	2.000			-0.302	-0.111	1.932			-0.385	0.044	1.742			-0.389	0.089	1.728			0.077	0.040	1.938			0.137	-0.173	1.883
-0.054	-0.218	1.909			-0.043	-0.167	1.956			-0.034	0.143	1.974			-0.048	0.323	1.941			-0.194	0.031	2.000			-0.295	-0.106	1.916			-0.365	0.050	1.723			-0.369	0.099	1.711			0.077	0.040	1.938			0.137	-0.173	1.883
-0.054	-0.218	1.909			-0.043	-0.167	1.957			-0.034	0.143	1.974			-0.048	0.323	1.941			-0.193	0.032	1.998			-0.290	-0.103	1.903			-0.352	0.057	1.708			-0.355	0.108	1.698			0.077	0.040	1.939			0.137	-0.173	1.884
-0.055	-0.218	1.910			-0.044	-0.167	1.958			-0.034	0.143	1.974			-0.048	0.323	1.941			-0.192	0.033	1.996			-0.285	-0.099	1.890			-0.344	0.061	1.697			-0.347	0.114	1.686			0.077	0.040	1.940			0.136	-0.173	1.885
-0.055	-0.218	1.910			-0.044	-0.167	1.958			-0.034	0.143	1.975			-0.048	0.323	1.941			-0.191	0.034	1.994			-0.282	-0.095	1.879			-0.339	0.064	1.686			-0.342	0.118	1.676			0.077	0.040	1.942			0.136	-0.173	1.886
-0.055	-0.218	1.911			-0.044	-0.167	1.959			-0.034	0.143	1.975			-0.048	0.323	1.941			-0.190	0.034	1.992			-0.279	-0.092	1.870			-0.336	0.067	1.677			-0.341	0.120	1.667			0.077	0.040	1.943			0.135	-0.173	1.889
-0.055	-0.218	1.911			-0.045	-0.167	1.959			-0.034	0.143	1.976			-0.048	0.323	1.941			-0.190	0.035	1.990			-0.277	-0.089	1.863			-0.340	0.069	1.668			-0.349	0.122	1.658			0.077	0.040	1.945			0.135	-0.172	1.891
-0.055	-0.218	1.912			-0.045	-0.167	1.960			-0.034	0.143	1.976			-0.048	0.323	1.941			-0.189	0.036	1.988			-0.276	-0.087	1.859			-0.349	0.069	1.664			-0.370	0.117	1.656			0.077	0.040	1.947			0.134	-0.172	1.893
-0.055	-0.218	1.912			-0.045	-0.167	1.961			-0.034	0.143	1.977			-0.047	0.323	1.941			-0.188	0.037	1.987			-0.275	-0.086	1.855			-0.362	0.066	1.664			-0.389	0.109	1.658			0.077	0.040	1.948			0.134	-0.172	1.895
-0.055	-0.218	1.912			-0.045	-0.167	1.961			-0.034	0.143	1.977			-0.047	0.323	1.941			-0.187	0.037	1.986			-0.275	-0.085	1.853			-0.384	0.059	1.671			-0.409	0.098	1.665			0.077	0.039	1.950			0.134	-0.172	1.896
-0.055	-0.218	1.913			-0.046	-0.167	1.961			-0.034	0.143	1.977			-0.047	0.323	1.941			-0.187	0.038	1.984			-0.276	-0.084	1.853			-0.401	0.053	1.679			-0.426	0.088	1.675			0.077	0.039	1.951			0.133	-0.173	1.898
-0.055	-0.218	1.913			-0.046	-0.167	1.962			-0.035	0.143	1.978			-0.047	0.323	1.942			-0.187	0.038	1.984			-0.279	-0.085	1.858			-0.421	0.044	1.695			-0.445	0.078	1.688			0.077	0.039	1.952			0.133	-0.173	1.899
-0.055	-0.218	1.913			-0.046	-0.167	1.962			-0.035	0.143	1.978			-0.046	0.323	1.942			-0.186	0.038	1.983			-0.287	-0.090	1.870			-0.436	0.036	1.711			-0.461	0.068	1.703			0.077	0.039	1.954			0.133	-0.173	1.901
-0.055	-0.218	1.914			-0.046	-0.167	1.963			-0.035	0.143	1.979			-0.046	0.323	1.943			-0.186	0.038	1.983			-0.291	-0.092	1.877			-0.446	-0.019	1.749			-0.475	0.059	1.717			0.077	0.040	1.955			0.133	-0.173	1.902
-0.056	-0.218	1.914			-0.047	-0.167	1.963			-0.035	0.143	1.979			-0.046	0.323	1.943			-0.186	0.038	1.982			-0.295	-0.095	1.885			-0.456	-0.021	1.758			-0.486	0.050	1.730			0.077	0.040	1.956			0.133	-0.173	1.903
-0.056	-0.218	1.914			-0.047	-0.167	1.963			-0.036	0.143	1.980			-0.047	0.323	1.943			-0.186	0.037	1.982			-0.299	-0.098	1.894			-0.457	-0.024	1.774			-0.497	0.042	1.743			0.077	0.040	1.956			0.133	-0.173	1.903
-0.056	-0.219	1.915			-0.047	-0.167	1.964			-0.036	0.143	1.980			-0.047	0.323	1.944			-0.187	0.036	1.982			-0.301	-0.101	1.902			-0.467	-0.069	1.805			-0.505	0.032	1.754			0.077	0.040	1.957			0.133	-0.173	1.904
-0.056	-0.219	1.915			-0.047	-0.167	1.964			-0.036	0.143	1.981			-0.047	0.323	1.944			-0.187	0.034	1.982			-0.303	-0.106	1.909			-0.468	-0.080	1.814			-0.511	0.023	1.764			0.076	0.040	1.957			0.133	-0.173	1.905
-0.056	-0.219	1.915			-0.047	-0.167	1.964			-0.037	0.143	1.981			-0.048	0.323	1.944			-0.188	0.033	1.982			-0.305	-0.113	1.917			-0.469	-0.086	1.820			-0.515	0.016	1.771			0.076	0.039	1.958			0.133	-0.173	1.905
-0.056	-0.219	1.915			-0.047	-0.167	1.964			-0.037	0.143	1.982			-0.048	0.323	1.944			-0.189	0.031	1.983			-0.306	-0.118	1.922			-0.470	-0.091	1.825			-0.519	0.012	1.776			0.076	0.039	1.958			0.133	-0.173	1.906
-0.056	-0.219	1.916			-0.048	-0.168	1.965			-0.038	0.143	1.982			-0.049	0.323	1.945			-0.189	0.030	1.983			-0.308	-0.122	1.925			-0.466	-0.082	1.832			-0.521	0.008	1.780			0.076	0.039	1.958			0.133	-0.173	1.906
-0.056	-0.220	1.916			-0.048	-0.168	1.965			-0.038	0.143	1.983			-0.050	0.323	1.945			-0.190	0.029	1.983			-0.309	-0.126	1.928			-0.468	-0.057	1.815			-0.522	0.007	1.782			0.075	0.039	1.959			0.133	-0.173	1.907
-0.056	-0.220	1.916			-0.048	-0.168	1.965			-0.039	0.143	1.983			-0.050	0.322	1.945			-0.190	0.028	1.984			-0.309	-0.128	1.929			-0.462	-0.037	1.799			-0.511	0.013	1.777			0.075	0.039	1.959			0.133	-0.173	1.907
-0.057	-0.220	1.916			-0.048	-0.168	1.966			-0.039	0.142	1.984			-0.051	0.322	1.946			-0.191	0.026	1.984			-0.310	-0.130	1.929			-0.444	-0.017	1.778			-0.486	0.024	1.762			0.075	0.039	1.959			0.133	-0.173	1.907
-0.057	-0.221	1.917			-0.049	-0.169	1.966			-0.040	0.142	1.984			-0.052	0.322	1.946			-0.191	0.025	1.984			-0.308	-0.131	1.928			-0.425	-0.004	1.758			-0.445	0.039	1.737			0.074	0.039	1.959			0.133	-0.173	1.908
-0.057	-0.221	1.917			-0.049	-0.169	1.966			-0.040	0.142	1.984			-0.053	0.322	1.946			-0.191	0.025	1.985			-0.302	-0.127	1.909			-0.402	0.013	1.732			-0.417	0.049	1.719			0.074	0.039	1.959			0.133	-0.172	1.908
-0.058	-0.222	1.917			-0.049	-0.170	1.966			-0.041	0.142	1.985			-0.053	0.322	1.947			-0.192	0.024	1.985			-0.299	-0.125	1.897			-0.386	0.022	1.716			-0.395	0.061	1.704			0.073	0.039	1.959			0.133	-0.172	1.908
-0.058	-0.222	1.918			-0.050	-0.170	1.967			-0.041	0.142	1.985			-0.054	0.322	1.947			-0.192	0.023	1.984			-0.294	-0.121	1.888			-0.373	0.032	1.701			-0.380	0.071	1.693			0.073	0.039	1.959			0.133	-0.172	1.908
-0.058	-0.223	1.918			-0.050	-0.170	1.967			-0.042	0.142	1.986			-0.055	0.322	1.947			-0.192	0.023	1.984			-0.291	-0.117	1.874			-0.365	0.041	1.690			-0.372	0.079	1.684			0.072	0.039	1.960			0.133	-0.172	1.909
-0.059	-0.223	1.918			-0.051	-0.170	1.967			-0.042	0.142	1.986			-0.055	0.323	1.950			-0.192	0.023	1.984			-0.288	-0.108	1.864			-0.360	0.047	1.682			-0.366	0.087	1.676			0.072	0.039	1.960			0.133	-0.172	1.909
-0.059	-0.223	1.918			-0.051	-0.171	1.968			-0.043	0.142	1.987			-0.056	0.324	1.951			-0.192	0.023	1.983			-0.287	-0.101	1.857			-0.356	0.052	1.676			-0.363	0.094	1.668			0.071	0.039	1.960			0.133	-0.172	1.909
-0.059	-0.223	1.919			-0.051	-0.171	1.968			-0.043	0.142	1.987			-0.056	0.324	1.952			-0.192	0.023	1.983			-0.286	-0.098	1.853			-0.355	0.057	1.670			-0.363	0.102	1.661			0.071	0.039	1.960			0.133	-0.172	1.909
-0.059	-0.223	1.919			-0.052	-0.171	1.968			-0.043	0.142	1.987			-0.056	0.324	1.953			-0.193	0.024	1.982			-0.291	-0.091	1.840			-0.353	0.063	1.664			-0.362	0.109	1.654			0.071	0.039	1.961			0.133	-0.173	1.909
-0.059	-0.224	1.919			-0.052	-0.171	1.969			-0.043	0.142	1.988			-0.056	0.324	1.953			-0.193	0.024	1.981			-0.305	-0.051	1.786			-0.357	0.086	1.642			-0.361	0.117	1.647			0.070	0.039	1.961			0.132	-0.173	1.910
-0.059	-0.224	1.919			-0.052	-0.171	1.969			-0.044	0.142	1.988			-0.057	0.324	1.954			-0.193	0.024	1.981			-0.306	-0.045	1.777			-0.353	0.091	1.636			-0.356	0.128	1.638			0.070	0.039	1.961			0.132	-0.173	1.910
-0.060	-0.224	1.919			-0.053	-0.171	1.969			-0.044	0.143	1.988			-0.057	0.324	1.954			-0.193	0.024	1.980			-0.306	-0.040	1.770			-0.347	0.096	1.630			-0.347	0.137	1.630			0.070	0.039	1.962			0.132	-0.173	1.911
-0.060	-0.224	1.920			-0.053	-0.172	1.969			-0.045	0.143	1.989			-0.057	0.324	1.955			-0.193	0.024	1.979			-0.306	-0.036	1.763			-0.333	0.104	1.619			-0.336	0.144	1.621			0.070	0.039	1.962			0.132	-0.172	1.911
-0.060	-0.224	1.920			-0.053	-0.172	1.970			-0.045	0.143	1.989			-0.057	0.324	1.955			-0.193	0.024	1.978			-0.304	-0.033	1.757			-0.322	0.109	1.611			-0.322	0.149	1.611			0.069	0.039	1.962			0.131	-0.172	1.912
-0.060	-0.224	1.920			-0.054	-0.172	1.970			-0.045	0.143	1.990			-0.057	0.324	1.955			-0.193	0.024	1.976			-0.301	-0.028	1.750			-0.309	0.112	1.602			-0.306	0.150	1.600			0.069	0.039	1.962			0.131	-0.172	1.912
-0.060	-0.224	1.920			-0.054	-0.172	1.970			-0.045	0.143	1.990			-0.058	0.325	1.956			-0.193	0.024	1.975			-0.297	-0.025	1.745			-0.296	0.113	1.595			-0.291	0.151	1.591			0.069	0.039	1.963			0.131	-0.172	1.912
-0.060	-0.224	1.920			-0.054	-0.172	1.970			-0.046	0.143	1.990			-0.058	0.325	1.956			-0.193	0.024	1.974			-0.292	-0.022	1.741			-0.284	0.114	1.589			-0.277	0.151	1.582			0.069	0.039	1.963			0.130	-0.172	1.913
-0.060	-0.225	1.920			-0.055	-0.172	1.970			-0.046	0.143	1.990			-0.058	0.325	1.956			-0.193	0.024	1.972			-0.282	-0.019	1.731			-0.271	0.114	1.581			-0.263	0.151	1.574			0.068	0.039	1.963			0.130	-0.172	1.913
-0.060	-0.225	1.921			-0.055	-0.172	1.971			-0.046	0.143	1.991			-0.058	0.325	1.957			-0.193	0.025	1.971			-0.267	-0.012	1.716			-0.259	0.118	1.570			-0.251	0.149	1.567			0.068	0.039	1.964			0.130	-0.172	1.914
-0.060	-0.225	1.921			-0.055	-0.172	1.971			-0.047	0.143	1.991			-0.058	0.325	1.957			-0.191	0.026	1.969			-0.258	-0.008	1.707			-0.246	0.120	1.561			-0.240	0.148	1.560			0.068	0.038	1.964			0.130	-0.172	1.914
-0.060	-0.225	1.921			-0.056	-0.172	1.971			-0.047	0.143	1.991			-0.058	0.325	1.957			-0.190	0.027	1.967			-0.251	-0.004	1.700			-0.236	0.121	1.553			-0.229	0.146	1.553			0.068	0.038	1.965			0.130	-0.171	1.915
-0.060	-0.225	1.921			-0.056	-0.173	1.971			-0.047	0.144	1.992			-0.059	0.325	1.957			-0.188	0.028	1.965			-0.243	0.000	1.694			-0.227	0.122	1.545			-0.220	0.144	1.546			0.068	0.038	1.965			0.130	-0.171	1.916
-0.061	-0.225	1.921			-0.057	-0.173	1.972			-0.047	0.144	1.992			-0.059	0.325	1.958			-0.187	0.029	1.963			-0.236	0.004	1.689			-0.219	0.121	1.538			-0.212	0.141	1.538			0.068	0.038	1.965			0.129	-0.171	1.916
-0.061	-0.225	1.921			-0.057	-0.173	1.972			-0.047	0.144	1.992			-0.059	0.325	1.958			-0.185	0.031	1.962			-0.225	0.014	1.684			-0.211	0.121	1.528			-0.205	0.139	1.529			0.068	0.038	1.966			0.129	-0.171	1.917
-0.061	-0.225	1.921			-0.058	-0.173	1.972			-0.048	0.144	1.993			-0.059	0.325	1.958			-0.184	0.032	1.961			-0.218	0.020	1.680			-0.206	0.120	1.521			-0.199	0.136	1.521			0.067	0.038	1.967			0.129	-0.171	1.917
-0.061	-0.225	1.922			-0.058	-0.173	1.972			-0.048	0.144	1.993			-0.059	0.325	1.958			-0.182	0.032	1.960			-0.212	0.025	1.677			-0.200	0.119	1.515			-0.194	0.134	1.515			0.067	0.038	1.967			0.129	-0.171	1.918
-0.061	-0.226	1.922			-0.058	-0.173	1.972			-0.048	0.144	1.994			-0.059	0.325	1.959			-0.181	0.033	1.959			-0.207	0.026	1.675			-0.196	0.118	1.510			-0.189	0.132	1.509			0.067	0.038	1.968			0.129	-0.170	1.919
-0.061	-0.226	1.922			-0.059	-0.173	1.972			-0.048	0.144	1.994			-0.059	0.325	1.959			-0.180	0.034	1.958			-0.203	0.026	1.673			-0.191	0.117	1.505			-0.184	0.130	1.504			0.067	0.038	1.969			0.128	-0.170	1.920
-0.061	-0.226	1.922			-0.059	-0.173	1.973			-0.048	0.145	1.994			-0.059	0.325	1.959			-0.179	0.035	1.957			-0.199	0.029	1.671			-0.186	0.116	1.501			-0.180	0.128	1.500			0.067	0.037	1.970			0.128	-0.169	1.921
-0.061	-0.226	1.922			-0.060	-0.173	1.973			-0.048	0.145	1.995			-0.059	0.325	1.959			-0.178	0.035	1.956			-0.195	0.030	1.670			-0.181	0.114	1.498			-0.175	0.127	1.496			0.067	0.038	1.971			0.128	-0.168	1.922
-0.061	-0.226	1.922			-0.060	-0.173	1.973			-0.049	0.145	1.995			-0.059	0.325	1.960			-0.177	0.036	1.955			-0.192	0.030	1.669			-0.177	0.113	1.495			-0.171	0.125	1.493			0.067	0.038	1.971			0.128	-0.168	1.923
-0.061	-0.226	1.922			-0.060	-0.173	1.973			-0.049	0.146	1.995			-0.059	0.325	1.960			-0.176	0.037	1.955			-0.189	0.030	1.668			-0.173	0.112	1.492			-0.168	0.124	1.490			0.066	0.038	1.972			0.127	-0.167	1.924
-0.061	-0.226	1.922			-0.061	-0.173	1.973			-0.049	0.146	1.996			-0.059	0.325	1.960			-0.175	0.038	1.954			-0.187	0.031	1.667			-0.170	0.111	1.490			-0.165	0.123	1.488			0.066	0.038	1.973			0.127	-0.166	1.925
-0.061	-0.226	1.923			-0.061	-0.173	1.973			-0.049	0.147	1.996			-0.059	0.325	1.960			-0.173	0.039	1.953			-0.184	0.030	1.668			-0.166	0.110	1.489			-0.162	0.123	1.486			0.066	0.038	1.974			0.127	-0.165	1.926
-0.061	-0.226	1.923			-0.061	-0.173	1.973			-0.049	0.147	1.997			-0.059	0.325	1.961			-0.172	0.040	1.953			-0.183	0.029	1.669			-0.164	0.109	1.487			-0.159	0.122	1.484			0.065	0.039	1.975			0.127	-0.164	1.927
-0.061	-0.226	1.923			-0.062	-0.173	1.974			-0.049	0.148	1.997			-0.059	0.325	1.961			-0.172	0.041	1.952			-0.180	0.030	1.668			-0.161	0.108	1.486			-0.157	0.121	1.483			0.065	0.039	1.976			0.126	-0.163	1.928
-0.061	-0.225	1.923			-0.062	-0.172	1.974			-0.049	0.148	1.997			-0.059	0.325	1.961			-0.171	0.042	1.952			-0.180	0.028	1.669			-0.159	0.107	1.486			-0.155	0.120	1.482			0.065	0.039	1.977			0.126	-0.162	1.929
-0.061	-0.225	1.923			-0.062	-0.172	1.974			-0.049	0.148	1.998			-0.059	0.325	1.962			-0.170	0.042	1.951			-0.180	0.026	1.671			-0.158	0.105	1.486			-0.153	0.119	1.482			0.064	0.040	1.978			0.126	-0.162	1.929
-0.061	-0.225	1.923			-0.062	-0.172	1.974			-0.049	0.149	1.998			-0.059	0.326	1.962			-0.169	0.043	1.951			-0.180	0.025	1.672			-0.156	0.104	1.486			-0.152	0.118	1.482			0.064	0.040	1.979			0.126	-0.161	1.930
-0.061	-0.225	1.923			-0.062	-0.172	1.974			-0.049	0.149	1.998			-0.059	0.326	1.962			-0.168	0.043	1.950			-0.180	0.024	1.672			-0.156	0.103	1.487			-0.152	0.117	1.482			0.064	0.041	1.979			0.126	-0.160	1.931
-0.061	-0.225	1.923			-0.063	-0.172	1.974			-0.049	0.149	1.998			-0.059	0.326	1.962			-0.168	0.044	1.950			-0.180	0.022	1.673			-0.155	0.102	1.487			-0.151	0.116	1.483			0.064	0.041	1.980			0.126	-0.160	1.931
-0.061	-0.225	1.923			-0.063	-0.172	1.974			-0.049	0.149	1.999			-0.059	0.326	1.963			-0.167	0.044	1.950			-0.180	0.021	1.674			-0.154	0.101	1.488			-0.151	0.115	1.484			0.063	0.042	1.981			0.126	-0.159	1.932
-0.061	-0.224	1.923			-0.063	-0.171	1.974			-0.049	0.150	1.999			-0.059	0.326	1.963			-0.167	0.045	1.949			-0.179	0.021	1.674			-0.154	0.100	1.490			-0.151	0.114	1.485			0.063	0.042	1.982			0.126	-0.159	1.932
-0.061	-0.224	1.924			-0.063	-0.171	1.974			-0.049	0.150	1.999			-0.059	0.326	1.963			-0.166	0.045	1.949			-0.180	0.020	1.675			-0.154	0.099	1.491			-0.151	0.114	1.486			0.063	0.043	1.982			0.126	-0.158	1.932
-0.061	-0.224	1.924			-0.063	-0.171	1.974			-0.048	0.150	1.999			-0.059	0.326	1.963			-0.165	0.046	1.949			-0.180	0.020	1.675			-0.154	0.098	1.492			-0.152	0.113	1.488			0.063	0.043	1.983			0.126	-0.158	1.933
-0.061	-0.224	1.924			-0.063	-0.171	1.974			-0.048	0.150	1.999			-0.059	0.326	1.963			-0.165	0.046	1.948			-0.180	0.019	1.676			-0.154	0.105	1.489			-0.153	0.112	1.490			0.063	0.044	1.983			0.126	-0.158	1.933
-0.061	-0.224	1.924			-0.063	-0.171	1.974			-0.048	0.150	1.999			-0.059	0.327	1.963			-0.165	0.046	1.948			-0.181	0.018	1.677			-0.154	0.110	1.487			-0.154	0.112	1.492			0.063	0.044	1.984			0.126	-0.157	1.933
-0.061	-0.223	1.924			-0.064	-0.170	1.974			-0.048	0.151	2.000			-0.059	0.327	1.964			-0.164	0.047	1.948			-0.182	0.018	1.677			-0.154	0.114	1.486			-0.153	0.136	1.468			0.063	0.044	1.984			0.126	-0.157	1.934
-0.061	-0.223	1.924			-0.064	-0.170	1.975			-0.048	0.151	2.000			-0.058	0.327	1.964			-0.164	0.047	1.948			-0.182	0.017	1.678			-0.158	0.110	1.491			-0.158	0.128	1.479			0.063	0.045	1.985			0.126	-0.157	1.934
-0.061	-0.223	1.924			-0.064	-0.170	1.975			-0.048	0.151	2.000			-0.058	0.327	1.964			-0.163	0.047	1.947			-0.183	0.016	1.679			-0.159	0.114	1.490			-0.161	0.123	1.486			0.062	0.045	1.985			0.126	-0.156	1.934
-0.061	-0.223	1.924			-0.064	-0.170	1.975			-0.048	0.151	2.000			-0.058	0.327	1.964			-0.163	0.047	1.947			-0.183	0.015	1.679			-0.159	0.117	1.488			-0.161	0.158	1.448			0.062	0.045	1.985			0.126	-0.156	1.934
-0.061	-0.223	1.924			-0.064	-0.170	1.975			-0.048	0.151	2.000			-0.058	0.327	1.964			-0.163	0.048	1.947			-0.184	0.014	1.680			-0.160	0.119	1.487			-0.167	0.137	1.474			0.062	0.045	1.986			0.126	-0.156	1.934
-0.061	-0.223	1.924			-0.064	-0.170	1.975			-0.048	0.151	2.000			-0.058	0.327	1.964			-0.162	0.048	1.947			-0.185	0.013	1.681			-0.160	0.122	1.486			-0.169	0.129	1.485			0.062	0.045	1.986			0.126	-0.156	1.935
-0.061	-0.223	1.924			-0.064	-0.170	1.975			-0.048	0.151	2.000			-0.058	0.327	1.964			-0.162	0.048	1.947			-0.185	0.012	1.681			-0.160	0.124	1.485			-0.167	0.159	1.449			0.062	0.046	1.986			0.126	-0.156	1.935
-0.060	-0.223	1.925			-0.064	-0.170	1.975			-0.048	0.151	2.000			-0.058	0.327	1.965			-0.162	0.048	1.947			-0.186	0.012	1.682			-0.161	0.125	1.484			-0.166	0.165	1.438			0.062	0.046	1.986			0.126	-0.155	1.935
-0.060	-0.223	1.925			-0.064	-0.170	1.975			-0.048	0.151	2.000			-0.058	0.327	1.965			-0.161	0.048	1.946			-0.187	0.011	1.682			-0.161	0.126	1.483			-0.165	0.169	1.431			0.062	0.046	1.987			0.126	-0.155	1.935
-0.060	-0.223	1.925			-0.064	-0.170	1.975			-0.048	0.151	2.001			-0.058	0.327	1.965			-0.161	0.048	1.946			-0.187	0.010	1.683			-0.167	0.113	1.491			-0.172	0.135	1.472			0.062	0.046	1.987			0.126	-0.155	1.935
[truncated: 2,312 more rows]
[truncated: 30 more columns]
