# Supplementary material for: A natural user interface to integrate citizen science and physical exercise
Source: PLoS One. 2017 Feb 23;12(2):e0172587. doi: 10.1371/journal.pone.0172587 (PMC5322974; doi:10.1371/journal.pone.0172587)
Supplement: S1 Folder — Kinect raw data of each participant in the two kinect groups (KC and KNC). Data of each participant are saved in a binary file. Trajectories of points have been extracted form the binary file and saved in a text file. (ZIP) [file pone.0172587.s002.zip › Raw_data/Par11/Par11_Right_C_points.txt]

-0.205	-0.111	1.910			-0.201	-0.051	1.930			-0.219	0.254	1.920			-0.246	0.429	1.893			-0.371	0.138	1.959			-0.380	-0.108	1.949			-0.376	-0.339	1.887			-0.372	-0.417	1.856			-0.097	0.161	1.888			0.026	0.014	1.698
-0.205	-0.111	1.910			-0.202	-0.051	1.930			-0.220	0.254	1.920			-0.246	0.429	1.893			-0.371	0.138	1.959			-0.380	-0.108	1.949			-0.376	-0.340	1.886			-0.372	-0.418	1.855			-0.098	0.160	1.888			0.032	0.004	1.710
-0.205	-0.111	1.909			-0.202	-0.051	1.930			-0.220	0.254	1.920			-0.247	0.429	1.893			-0.372	0.137	1.959			-0.380	-0.108	1.949			-0.376	-0.340	1.886			-0.372	-0.418	1.855			-0.099	0.160	1.889			0.036	-0.002	1.718
-0.206	-0.111	1.909			-0.202	-0.051	1.930			-0.220	0.254	1.920			-0.247	0.429	1.893			-0.372	0.137	1.959			-0.381	-0.108	1.949			-0.375	-0.341	1.886			-0.372	-0.419	1.855			-0.100	0.159	1.889			0.039	-0.006	1.725
-0.206	-0.111	1.909			-0.203	-0.051	1.930			-0.220	0.254	1.920			-0.248	0.430	1.893			-0.372	0.137	1.959			-0.381	-0.108	1.949			-0.380	-0.328	1.889			-0.375	-0.407	1.858			-0.101	0.159	1.889			0.041	-0.010	1.730
-0.206	-0.112	1.909			-0.203	-0.052	1.930			-0.221	0.254	1.920			-0.248	0.430	1.893			-0.373	0.137	1.959			-0.381	-0.108	1.949			-0.382	-0.321	1.890			-0.376	-0.400	1.860			-0.101	0.159	1.890			0.044	-0.013	1.735
-0.207	-0.112	1.909			-0.203	-0.052	1.930			-0.221	0.254	1.920			-0.248	0.430	1.892			-0.373	0.137	1.959			-0.381	-0.108	1.949			-0.381	-0.325	1.888			-0.376	-0.404	1.858			-0.102	0.158	1.890			0.045	-0.016	1.738
-0.207	-0.112	1.909			-0.203	-0.052	1.930			-0.221	0.253	1.920			-0.249	0.430	1.892			-0.373	0.137	1.959			-0.382	-0.108	1.949			-0.380	-0.327	1.886			-0.375	-0.406	1.856			-0.102	0.158	1.891			0.047	-0.019	1.742
-0.207	-0.112	1.908			-0.204	-0.052	1.930			-0.222	0.253	1.920			-0.249	0.430	1.892			-0.374	0.136	1.959			-0.382	-0.108	1.948			-0.379	-0.330	1.885			-0.375	-0.408	1.855			-0.102	0.157	1.891			0.048	-0.021	1.745
-0.207	-0.112	1.908			-0.204	-0.052	1.930			-0.222	0.253	1.920			-0.249	0.430	1.892			-0.374	0.136	1.959			-0.382	-0.107	1.948			-0.378	-0.331	1.884			-0.374	-0.410	1.854			-0.102	0.157	1.892			0.050	-0.023	1.747
-0.208	-0.112	1.908			-0.204	-0.052	1.930			-0.223	0.253	1.920			-0.250	0.430	1.892			-0.375	0.136	1.959			-0.383	-0.107	1.948			-0.377	-0.333	1.883			-0.374	-0.411	1.853			-0.102	0.157	1.892			0.051	-0.024	1.750
-0.208	-0.112	1.908			-0.205	-0.052	1.930			-0.223	0.253	1.920			-0.250	0.430	1.892			-0.375	0.136	1.959			-0.383	-0.107	1.948			-0.377	-0.334	1.882			-0.374	-0.413	1.852			-0.102	0.157	1.893			0.053	-0.026	1.752
-0.208	-0.112	1.908			-0.205	-0.052	1.930			-0.223	0.253	1.920			-0.250	0.430	1.892			-0.375	0.136	1.959			-0.383	-0.107	1.948			-0.376	-0.336	1.882			-0.374	-0.414	1.851			-0.102	0.157	1.894			0.054	-0.026	1.753
-0.208	-0.112	1.908			-0.205	-0.052	1.930			-0.224	0.253	1.920			-0.251	0.430	1.892			-0.376	0.136	1.959			-0.383	-0.107	1.948			-0.376	-0.337	1.881			-0.373	-0.415	1.850			-0.101	0.157	1.895			0.054	-0.025	1.752
-0.208	-0.112	1.908			-0.205	-0.052	1.930			-0.224	0.253	1.920			-0.251	0.430	1.892			-0.376	0.136	1.959			-0.384	-0.107	1.947			-0.376	-0.338	1.880			-0.373	-0.416	1.849			-0.101	0.157	1.895			0.051	-0.015	1.741
-0.209	-0.112	1.908			-0.206	-0.052	1.930			-0.225	0.253	1.921			-0.251	0.430	1.892			-0.376	0.136	1.959			-0.384	-0.106	1.947			-0.375	-0.339	1.880			-0.373	-0.417	1.849			-0.101	0.157	1.896			0.049	-0.010	1.736
-0.209	-0.112	1.908			-0.206	-0.052	1.930			-0.225	0.253	1.921			-0.252	0.430	1.893			-0.377	0.136	1.959			-0.384	-0.106	1.947			-0.375	-0.340	1.880			-0.373	-0.418	1.848			-0.101	0.157	1.896			0.047	-0.009	1.733
-0.209	-0.112	1.908			-0.206	-0.053	1.931			-0.226	0.252	1.921			-0.252	0.430	1.893			-0.377	0.136	1.959			-0.385	-0.106	1.947			-0.375	-0.341	1.879			-0.373	-0.419	1.848			-0.101	0.157	1.897			0.046	-0.007	1.731
-0.209	-0.112	1.908			-0.207	-0.053	1.931			-0.226	0.252	1.921			-0.253	0.429	1.893			-0.378	0.135	1.959			-0.385	-0.106	1.947			-0.378	-0.328	1.883			-0.374	-0.407	1.853			-0.101	0.156	1.897			0.041	0.002	1.721
-0.210	-0.112	1.908			-0.207	-0.053	1.931			-0.227	0.252	1.922			-0.254	0.429	1.894			-0.378	0.135	1.959			-0.385	-0.105	1.947			-0.380	-0.319	1.886			-0.375	-0.398	1.856			-0.101	0.156	1.898			0.036	0.009	1.712
-0.210	-0.112	1.908			-0.208	-0.053	1.931			-0.227	0.252	1.922			-0.254	0.429	1.894			-0.379	0.135	1.959			-0.386	-0.105	1.947			-0.381	-0.314	1.888			-0.376	-0.393	1.858			-0.101	0.156	1.898			0.025	0.025	1.696
-0.210	-0.112	1.908			-0.208	-0.053	1.932			-0.228	0.252	1.922			-0.255	0.429	1.894			-0.379	0.135	1.959			-0.386	-0.105	1.947			-0.382	-0.310	1.890			-0.376	-0.389	1.860			-0.101	0.157	1.899			0.018	0.034	1.686
-0.211	-0.112	1.908			-0.208	-0.053	1.932			-0.229	0.252	1.923			-0.256	0.429	1.895			-0.379	0.135	1.960			-0.387	-0.105	1.947			-0.381	-0.316	1.890			-0.376	-0.394	1.859			-0.102	0.157	1.899			0.013	0.041	1.680
-0.211	-0.112	1.909			-0.209	-0.053	1.932			-0.229	0.252	1.923			-0.257	0.429	1.895			-0.380	0.135	1.960			-0.387	-0.105	1.947			-0.379	-0.320	1.890			-0.375	-0.398	1.859			-0.102	0.157	1.900			0.008	0.047	1.674
-0.211	-0.112	1.909			-0.209	-0.053	1.933			-0.230	0.252	1.924			-0.257	0.428	1.896			-0.380	0.135	1.960			-0.387	-0.105	1.947			-0.379	-0.323	1.890			-0.375	-0.401	1.859			-0.102	0.157	1.900			0.005	0.051	1.670
-0.212	-0.112	1.909			-0.209	-0.053	1.933			-0.230	0.252	1.924			-0.258	0.428	1.896			-0.381	0.135	1.960			-0.388	-0.105	1.947			-0.378	-0.326	1.890			-0.375	-0.404	1.859			-0.102	0.157	1.900			0.003	0.054	1.667
-0.212	-0.112	1.909			-0.210	-0.053	1.934			-0.231	0.252	1.924			-0.259	0.428	1.897			-0.381	0.134	1.961			-0.388	-0.105	1.948			-0.382	-0.320	1.896			-0.377	-0.399	1.865			-0.103	0.157	1.901			0.002	0.054	1.667
-0.212	-0.112	1.909			-0.210	-0.053	1.934			-0.231	0.251	1.925			-0.260	0.428	1.897			-0.382	0.134	1.961			-0.388	-0.105	1.948			-0.384	-0.316	1.900			-0.379	-0.395	1.869			-0.103	0.157	1.901			0.003	0.053	1.667
-0.213	-0.112	1.910			-0.211	-0.053	1.935			-0.231	0.251	1.925			-0.260	0.428	1.898			-0.382	0.134	1.961			-0.389	-0.105	1.948			-0.386	-0.313	1.903			-0.380	-0.392	1.873			-0.103	0.157	1.901			0.004	0.052	1.668
-0.213	-0.112	1.910			-0.211	-0.053	1.935			-0.232	0.251	1.926			-0.261	0.428	1.898			-0.382	0.134	1.962			-0.389	-0.105	1.949			-0.387	-0.311	1.905			-0.381	-0.390	1.876			-0.103	0.157	1.901			0.005	0.051	1.670
-0.213	-0.112	1.910			-0.211	-0.053	1.935			-0.232	0.251	1.926			-0.261	0.428	1.899			-0.383	0.134	1.962			-0.389	-0.105	1.949			-0.389	-0.309	1.907			-0.382	-0.388	1.878			-0.103	0.157	1.902			0.007	0.048	1.673
-0.214	-0.112	1.910			-0.211	-0.053	1.936			-0.233	0.251	1.926			-0.262	0.428	1.899			-0.383	0.134	1.962			-0.390	-0.105	1.950			-0.390	-0.308	1.908			-0.383	-0.387	1.880			-0.104	0.157	1.902			0.009	0.046	1.676
-0.214	-0.112	1.910			-0.212	-0.053	1.936			-0.233	0.251	1.927			-0.262	0.427	1.899			-0.384	0.134	1.963			-0.390	-0.105	1.950			-0.390	-0.306	1.910			-0.384	-0.385	1.881			-0.104	0.158	1.902			0.012	0.043	1.679
-0.214	-0.112	1.911			-0.212	-0.053	1.937			-0.233	0.251	1.927			-0.263	0.427	1.900			-0.384	0.134	1.963			-0.390	-0.105	1.950			-0.391	-0.305	1.911			-0.384	-0.384	1.883			-0.104	0.158	1.902			0.014	0.041	1.681
-0.214	-0.112	1.911			-0.212	-0.053	1.937			-0.234	0.251	1.927			-0.263	0.427	1.900			-0.384	0.134	1.963			-0.390	-0.105	1.951			-0.392	-0.304	1.912			-0.385	-0.383	1.884			-0.104	0.158	1.903			0.015	0.039	1.684
-0.215	-0.112	1.911			-0.213	-0.053	1.937			-0.234	0.251	1.927			-0.264	0.427	1.900			-0.384	0.134	1.964			-0.391	-0.105	1.951			-0.392	-0.303	1.912			-0.385	-0.382	1.885			-0.104	0.158	1.903			0.017	0.038	1.685
-0.215	-0.112	1.911			-0.213	-0.053	1.938			-0.234	0.251	1.928			-0.264	0.427	1.901			-0.385	0.134	1.964			-0.391	-0.105	1.951			-0.393	-0.301	1.912			-0.385	-0.381	1.885			-0.104	0.158	1.903			0.018	0.037	1.686
-0.215	-0.112	1.912			-0.213	-0.053	1.938			-0.234	0.251	1.928			-0.264	0.427	1.901			-0.385	0.134	1.964			-0.391	-0.105	1.951			-0.389	-0.315	1.905			-0.383	-0.395	1.879			-0.106	0.157	1.903			0.019	0.034	1.689
-0.215	-0.112	1.912			-0.213	-0.053	1.938			-0.235	0.251	1.928			-0.265	0.427	1.901			-0.385	0.134	1.964			-0.391	-0.105	1.952			-0.389	-0.313	1.904			-0.383	-0.394	1.879			-0.106	0.150	1.901			0.025	0.027	1.690
-0.216	-0.112	1.912			-0.213	-0.053	1.938			-0.235	0.251	1.928			-0.265	0.427	1.901			-0.385	0.134	1.964			-0.391	-0.105	1.952			-0.387	-0.320	1.900			-0.382	-0.401	1.876			-0.104	0.145	1.900			0.030	0.020	1.695
-0.216	-0.112	1.912			-0.213	-0.053	1.939			-0.235	0.251	1.929			-0.265	0.427	1.902			-0.386	0.134	1.965			-0.392	-0.105	1.952			-0.385	-0.325	1.896			-0.381	-0.406	1.872			-0.101	0.143	1.899			0.035	0.014	1.702
-0.216	-0.112	1.912			-0.214	-0.053	1.939			-0.235	0.251	1.929			-0.265	0.427	1.902			-0.386	0.133	1.965			-0.392	-0.105	1.952			-0.385	-0.322	1.895			-0.381	-0.403	1.872			-0.097	0.144	1.900			0.038	0.009	1.709
-0.216	-0.112	1.912			-0.214	-0.053	1.939			-0.236	0.251	1.929			-0.266	0.427	1.902			-0.386	0.133	1.965			-0.392	-0.106	1.952			-0.384	-0.327	1.892			-0.379	-0.408	1.868			-0.093	0.145	1.900			0.039	0.007	1.714
-0.217	-0.112	1.913			-0.214	-0.053	1.940			-0.237	0.251	1.929			-0.266	0.427	1.903			-0.386	0.133	1.965			-0.392	-0.108	1.952			-0.382	-0.331	1.888			-0.378	-0.411	1.864			-0.088	0.146	1.901			0.040	0.002	1.722
-0.217	-0.112	1.913			-0.214	-0.053	1.940			-0.237	0.251	1.929			-0.266	0.427	1.903			-0.386	0.133	1.965			-0.392	-0.108	1.952			-0.382	-0.331	1.888			-0.378	-0.411	1.864			-0.088	0.146	1.901			0.040	0.002	1.722
-0.217	-0.112	1.913			-0.215	-0.053	1.940			-0.238	0.252	1.929			-0.267	0.427	1.903			-0.386	0.133	1.965			-0.392	-0.109	1.952			-0.381	-0.334	1.887			-0.377	-0.414	1.861			-0.086	0.147	1.902			0.040	-0.000	1.725
-0.217	-0.112	1.913			-0.215	-0.053	1.940			-0.240	0.252	1.929			-0.267	0.427	1.903			-0.386	0.133	1.965			-0.392	-0.109	1.952			-0.380	-0.336	1.885			-0.376	-0.417	1.859			-0.085	0.148	1.903			0.039	-0.002	1.732
-0.217	-0.111	1.913			-0.215	-0.053	1.940			-0.241	0.253	1.929			-0.267	0.427	1.903			-0.387	0.133	1.965			-0.392	-0.109	1.952			-0.381	-0.332	1.886			-0.376	-0.412	1.859			-0.083	0.149	1.903			0.039	-0.004	1.737
-0.218	-0.111	1.913			-0.216	-0.052	1.940			-0.242	0.253	1.929			-0.267	0.428	1.904			-0.387	0.133	1.966			-0.392	-0.110	1.951			-0.381	-0.328	1.887			-0.376	-0.408	1.860			-0.082	0.150	1.904			0.038	-0.005	1.741
-0.218	-0.111	1.914			-0.216	-0.052	1.940			-0.243	0.253	1.929			-0.268	0.428	1.904			-0.387	0.133	1.966			-0.392	-0.110	1.951			-0.382	-0.324	1.888			-0.376	-0.404	1.860			-0.081	0.150	1.905			0.038	-0.006	1.744
-0.218	-0.111	1.914			-0.216	-0.052	1.941			-0.244	0.254	1.929			-0.268	0.428	1.904			-0.387	0.133	1.966			-0.392	-0.110	1.951			-0.382	-0.323	1.888			-0.376	-0.402	1.860			-0.080	0.151	1.905			0.037	-0.008	1.746
-0.218	-0.111	1.914			-0.216	-0.052	1.941			-0.245	0.254	1.929			-0.268	0.428	1.905			-0.387	0.133	1.966			-0.392	-0.111	1.951			-0.380	-0.327	1.888			-0.375	-0.406	1.859			-0.079	0.152	1.906			0.037	-0.008	1.749
-0.218	-0.111	1.914			-0.217	-0.052	1.941			-0.246	0.254	1.929			-0.268	0.429	1.905			-0.387	0.133	1.966			-0.392	-0.111	1.951			-0.379	-0.330	1.888			-0.374	-0.408	1.858			-0.078	0.153	1.907			0.036	-0.009	1.752
-0.219	-0.111	1.914			-0.217	-0.052	1.941			-0.247	0.254	1.929			-0.268	0.429	1.905			-0.387	0.133	1.966			-0.392	-0.111	1.951			-0.378	-0.333	1.888			-0.374	-0.411	1.857			-0.077	0.154	1.907			0.036	-0.009	1.754
-0.219	-0.111	1.914			-0.217	-0.052	1.941			-0.248	0.255	1.929			-0.268	0.429	1.906			-0.387	0.133	1.966			-0.393	-0.111	1.951			-0.378	-0.336	1.887			-0.373	-0.413	1.857			-0.076	0.154	1.908			0.035	-0.010	1.756
-0.219	-0.111	1.914			-0.217	-0.052	1.941			-0.248	0.255	1.929			-0.269	0.429	1.906			-0.387	0.133	1.966			-0.393	-0.111	1.951			-0.379	-0.329	1.890			-0.374	-0.407	1.860			-0.076	0.155	1.909			0.035	-0.010	1.758
-0.219	-0.111	1.915			-0.218	-0.052	1.941			-0.249	0.255	1.930			-0.268	0.430	1.907			-0.388	0.133	1.966			-0.393	-0.111	1.951			-0.380	-0.324	1.892			-0.374	-0.402	1.862			-0.075	0.155	1.909			0.034	-0.011	1.759
-0.219	-0.111	1.915			-0.218	-0.052	1.941			-0.250	0.255	1.930			-0.268	0.430	1.907			-0.388	0.133	1.966			-0.393	-0.111	1.951			-0.382	-0.320	1.893			-0.375	-0.399	1.864			-0.075	0.156	1.910			0.033	-0.011	1.761
-0.219	-0.111	1.915			-0.218	-0.052	1.941			-0.251	0.255	1.930			-0.267	0.430	1.908			-0.388	0.133	1.966			-0.392	-0.111	1.951			-0.380	-0.324	1.893			-0.374	-0.402	1.863			-0.074	0.157	1.910			0.033	-0.011	1.762
-0.219	-0.111	1.915			-0.218	-0.052	1.942			-0.251	0.255	1.930			-0.267	0.431	1.908			-0.388	0.133	1.967			-0.392	-0.111	1.951			-0.380	-0.328	1.892			-0.373	-0.406	1.863			-0.074	0.157	1.911			0.032	-0.012	1.763
-0.219	-0.111	1.915			-0.218	-0.052	1.942			-0.252	0.256	1.930			-0.266	0.432	1.909			-0.388	0.133	1.967			-0.392	-0.111	1.952			-0.379	-0.330	1.892			-0.372	-0.409	1.862			-0.073	0.157	1.911			0.031	-0.012	1.764
-0.219	-0.111	1.915			-0.219	-0.052	1.942			-0.252	0.256	1.930			-0.265	0.432	1.910			-0.388	0.133	1.967			-0.392	-0.111	1.952			-0.378	-0.333	1.892			-0.372	-0.412	1.862			-0.073	0.158	1.912			0.031	-0.012	1.765
-0.220	-0.111	1.915			-0.219	-0.052	1.942			-0.252	0.256	1.930			-0.264	0.433	1.910			-0.388	0.133	1.967			-0.392	-0.111	1.952			-0.380	-0.326	1.894			-0.373	-0.405	1.865			-0.072	0.158	1.912			0.029	-0.011	1.765
-0.220	-0.111	1.916			-0.219	-0.051	1.942			-0.253	0.256	1.930			-0.263	0.433	1.911			-0.388	0.134	1.967			-0.392	-0.111	1.952			-0.380	-0.329	1.893			-0.373	-0.409	1.865			-0.072	0.158	1.913			0.028	-0.011	1.766
-0.220	-0.111	1.916			-0.219	-0.051	1.942			-0.253	0.256	1.931			-0.262	0.434	1.912			-0.388	0.134	1.967			-0.392	-0.111	1.952			-0.379	-0.332	1.893			-0.372	-0.411	1.864			-0.071	0.158	1.914			0.028	-0.011	1.767
-0.220	-0.111	1.916			-0.219	-0.051	1.942			-0.253	0.256	1.931			-0.262	0.434	1.912			-0.387	0.134	1.967			-0.392	-0.111	1.952			-0.381	-0.326	1.895			-0.373	-0.406	1.866			-0.071	0.159	1.914			0.027	-0.011	1.767
-0.220	-0.111	1.916			-0.219	-0.051	1.942			-0.254	0.256	1.931			-0.261	0.435	1.913			-0.387	0.134	1.968			-0.392	-0.111	1.952			-0.382	-0.322	1.896			-0.373	-0.402	1.868			-0.070	0.159	1.915			0.026	-0.011	1.768
-0.219	-0.111	1.917			-0.219	-0.051	1.943			-0.254	0.256	1.932			-0.259	0.435	1.914			-0.387	0.134	1.968			-0.392	-0.111	1.952			-0.383	-0.318	1.896			-0.374	-0.398	1.869			-0.069	0.159	1.916			0.025	-0.011	1.769
-0.219	-0.111	1.917			-0.219	-0.051	1.943			-0.254	0.257	1.932			-0.258	0.436	1.915			-0.387	0.134	1.968			-0.392	-0.111	1.952			-0.383	-0.315	1.897			-0.374	-0.395	1.870			-0.069	0.159	1.917			0.025	-0.011	1.769
-0.219	-0.111	1.917			-0.219	-0.051	1.943			-0.254	0.257	1.932			-0.256	0.437	1.916			-0.387	0.134	1.968			-0.392	-0.111	1.952			-0.384	-0.313	1.897			-0.374	-0.393	1.871			-0.068	0.159	1.919			0.023	-0.012	1.770
-0.219	-0.111	1.917			-0.219	-0.051	1.943			-0.254	0.257	1.933			-0.254	0.438	1.917			-0.386	0.134	1.968			-0.391	-0.111	1.952			-0.384	-0.311	1.898			-0.374	-0.391	1.871			-0.068	0.158	1.920			0.022	-0.012	1.771
-0.219	-0.111	1.918			-0.219	-0.051	1.944			-0.254	0.257	1.933			-0.251	0.438	1.918			-0.386	0.134	1.968			-0.391	-0.111	1.952			-0.385	-0.308	1.898			-0.374	-0.388	1.872			-0.067	0.158	1.921			0.020	-0.012	1.772
-0.219	-0.111	1.918			-0.219	-0.051	1.944			-0.254	0.257	1.934			-0.249	0.438	1.918			-0.386	0.134	1.968			-0.391	-0.110	1.952			-0.385	-0.306	1.898			-0.374	-0.386	1.872			-0.067	0.158	1.923			0.018	-0.013	1.773
-0.219	-0.111	1.918			-0.219	-0.051	1.944			-0.254	0.257	1.934			-0.247	0.439	1.919			-0.386	0.134	1.968			-0.391	-0.110	1.952			-0.385	-0.304	1.898			-0.375	-0.385	1.873			-0.066	0.157	1.925			0.016	-0.013	1.774
-0.219	-0.111	1.919			-0.219	-0.051	1.945			-0.254	0.257	1.935			-0.245	0.439	1.920			-0.386	0.134	1.968			-0.391	-0.110	1.952			-0.383	-0.320	1.890			-0.371	-0.400	1.866			-0.066	0.157	1.926			0.014	-0.014	1.775
-0.218	-0.111	1.919			-0.219	-0.052	1.945			-0.254	0.256	1.936			-0.244	0.439	1.920			-0.385	0.134	1.968			-0.391	-0.110	1.952			-0.381	-0.328	1.886			-0.370	-0.408	1.863			-0.066	0.157	1.928			0.012	-0.015	1.776
-0.218	-0.111	1.919			-0.220	-0.052	1.946			-0.255	0.256	1.937			-0.242	0.439	1.921			-0.385	0.134	1.968			-0.391	-0.109	1.952			-0.380	-0.333	1.884			-0.369	-0.414	1.860			-0.066	0.156	1.929			0.009	-0.015	1.777
-0.218	-0.111	1.920			-0.220	-0.052	1.947			-0.255	0.256	1.938			-0.241	0.438	1.921			-0.385	0.134	1.968			-0.391	-0.109	1.952			-0.381	-0.332	1.883			-0.369	-0.412	1.859			-0.067	0.156	1.931			0.007	-0.016	1.778
-0.218	-0.111	1.920			-0.220	-0.052	1.947			-0.256	0.256	1.940			-0.239	0.438	1.922			-0.385	0.134	1.968			-0.391	-0.109	1.951			-0.381	-0.335	1.881			-0.368	-0.416	1.857			-0.067	0.156	1.932			0.004	-0.016	1.780
-0.218	-0.112	1.920			-0.220	-0.052	1.948			-0.257	0.256	1.940			-0.238	0.438	1.923			-0.385	0.134	1.968			-0.391	-0.109	1.951			-0.381	-0.333	1.881			-0.369	-0.413	1.857			-0.067	0.155	1.933			0.002	-0.016	1.781
-0.218	-0.112	1.921			-0.220	-0.053	1.949			-0.256	0.257	1.941			-0.237	0.438	1.923			-0.385	0.134	1.968			-0.391	-0.108	1.951			-0.382	-0.331	1.881			-0.369	-0.411	1.857			-0.068	0.155	1.934			-0.001	-0.016	1.782
-0.218	-0.112	1.921			-0.220	-0.053	1.950			-0.256	0.257	1.941			-0.236	0.438	1.924			-0.385	0.134	1.968			-0.391	-0.108	1.951			-0.382	-0.335	1.880			-0.369	-0.415	1.855			-0.068	0.155	1.935			-0.003	-0.017	1.783
-0.217	-0.112	1.922			-0.220	-0.053	1.950			-0.256	0.257	1.942			-0.235	0.438	1.924			-0.384	0.135	1.968			-0.392	-0.108	1.951			-0.381	-0.338	1.878			-0.368	-0.417	1.854			-0.068	0.155	1.937			-0.005	-0.017	1.784
-0.217	-0.113	1.922			-0.220	-0.053	1.951			-0.256	0.258	1.942			-0.233	0.438	1.925			-0.384	0.135	1.968			-0.392	-0.107	1.951			-0.381	-0.340	1.878			-0.368	-0.420	1.853			-0.069	0.154	1.938			-0.006	-0.017	1.785
-0.217	-0.113	1.922			-0.220	-0.054	1.951			-0.255	0.258	1.943			-0.232	0.438	1.925			-0.384	0.135	1.968			-0.392	-0.107	1.951			-0.381	-0.342	1.877			-0.368	-0.422	1.852			-0.069	0.154	1.939			-0.008	-0.017	1.786
-0.217	-0.113	1.923			-0.220	-0.054	1.952			-0.255	0.258	1.943			-0.231	0.438	1.926			-0.384	0.135	1.968			-0.392	-0.106	1.951			-0.381	-0.344	1.876			-0.367	-0.423	1.851			-0.070	0.154	1.940			-0.009	-0.017	1.786
-0.217	-0.113	1.923			-0.220	-0.054	1.953			-0.254	0.258	1.944			-0.230	0.438	1.926			-0.383	0.135	1.968			-0.392	-0.106	1.951			-0.381	-0.345	1.876			-0.367	-0.424	1.850			-0.070	0.154	1.940			-0.010	-0.017	1.787
-0.217	-0.113	1.924			-0.220	-0.054	1.953			-0.255	0.258	1.944			-0.229	0.437	1.927			-0.383	0.135	1.968			-0.392	-0.106	1.950			-0.381	-0.346	1.876			-0.367	-0.426	1.850			-0.070	0.153	1.941			-0.012	-0.017	1.787
-0.217	-0.114	1.924			-0.220	-0.054	1.954			-0.255	0.259	1.945			-0.228	0.437	1.928			-0.383	0.135	1.968			-0.393	-0.105	1.950			-0.381	-0.347	1.876			-0.367	-0.427	1.850			-0.071	0.153	1.942			-0.013	-0.017	1.788
-0.216	-0.114	1.924			-0.220	-0.054	1.954			-0.255	0.259	1.945			-0.227	0.437	1.929			-0.383	0.135	1.968			-0.393	-0.105	1.950			-0.381	-0.349	1.875			-0.367	-0.428	1.849			-0.071	0.153	1.943			-0.014	-0.017	1.788
-0.216	-0.114	1.925			-0.220	-0.055	1.955			-0.255	0.259	1.945			-0.225	0.436	1.929			-0.382	0.135	1.968			-0.393	-0.105	1.950			-0.381	-0.350	1.875			-0.367	-0.428	1.849			-0.072	0.153	1.943			-0.014	-0.017	1.789
-0.216	-0.114	1.925			-0.220	-0.055	1.955			-0.254	0.259	1.946			-0.224	0.436	1.930			-0.382	0.135	1.968			-0.393	-0.105	1.950			-0.381	-0.350	1.875			-0.367	-0.429	1.849			-0.072	0.153	1.944			-0.015	-0.017	1.789
-0.216	-0.114	1.926			-0.220	-0.055	1.956			-0.255	0.259	1.946			-0.223	0.436	1.930			-0.382	0.136	1.968			-0.393	-0.104	1.950			-0.381	-0.351	1.875			-0.367	-0.430	1.849			-0.072	0.153	1.945			-0.016	-0.017	1.789
-0.216	-0.115	1.926			-0.219	-0.055	1.956			-0.250	0.258	1.947			-0.222	0.435	1.931			-0.382	0.136	1.968			-0.393	-0.104	1.950			-0.381	-0.352	1.876			-0.367	-0.430	1.849			-0.073	0.153	1.945			-0.017	-0.018	1.790
-0.216	-0.115	1.926			-0.219	-0.055	1.957			-0.246	0.258	1.949			-0.221	0.435	1.931			-0.381	0.136	1.968			-0.393	-0.104	1.950			-0.382	-0.337	1.880			-0.370	-0.417	1.855			-0.073	0.152	1.946			-0.017	-0.018	1.790
-0.216	-0.115	1.927			-0.219	-0.056	1.957			-0.244	0.257	1.950			-0.221	0.435	1.932			-0.381	0.136	1.968			-0.394	-0.103	1.950			-0.382	-0.338	1.881			-0.370	-0.417	1.855			-0.073	0.152	1.946			-0.018	-0.018	1.790
-0.215	-0.115	1.927			-0.218	-0.056	1.958			-0.240	0.257	1.951			-0.220	0.435	1.932			-0.381	0.136	1.968			-0.394	-0.103	1.950			-0.382	-0.338	1.881			-0.370	-0.418	1.855			-0.074	0.152	1.947			-0.018	-0.018	1.791
-0.215	-0.115	1.927			-0.218	-0.056	1.959			-0.237	0.257	1.952			-0.219	0.435	1.933			-0.380	0.136	1.968			-0.394	-0.103	1.950			-0.382	-0.333	1.882			-0.370	-0.413	1.857			-0.074	0.152	1.947			-0.019	-0.018	1.791
-0.215	-0.116	1.928			-0.217	-0.056	1.959			-0.234	0.256	1.952			-0.218	0.435	1.933			-0.380	0.136	1.968			-0.394	-0.103	1.950			-0.383	-0.329	1.883			-0.371	-0.409	1.858			-0.074	0.152	1.947			-0.019	-0.018	1.791
-0.214	-0.116	1.928			-0.216	-0.057	1.960			-0.231	0.256	1.953			-0.218	0.435	1.934			-0.380	0.136	1.968			-0.394	-0.103	1.950			-0.382	-0.331	1.883			-0.371	-0.411	1.858			-0.074	0.152	1.948			-0.020	-0.018	1.792
-0.214	-0.116	1.929			-0.216	-0.057	1.961			-0.229	0.256	1.954			-0.217	0.435	1.934			-0.379	0.136	1.968			-0.394	-0.102	1.950			-0.382	-0.327	1.883			-0.371	-0.407	1.859			-0.075	0.152	1.948			-0.020	-0.018	1.792
-0.213	-0.116	1.929			-0.215	-0.057	1.961			-0.227	0.256	1.954			-0.216	0.435	1.935			-0.379	0.136	1.968			-0.394	-0.102	1.950			-0.382	-0.328	1.883			-0.371	-0.409	1.859			-0.075	0.152	1.949			-0.021	-0.018	1.792
-0.213	-0.116	1.929			-0.214	-0.057	1.962			-0.225	0.256	1.955			-0.216	0.436	1.935			-0.379	0.136	1.968			-0.394	-0.102	1.950			-0.382	-0.327	1.882			-0.371	-0.407	1.859			-0.075	0.152	1.949			-0.021	-0.018	1.792
-0.213	-0.117	1.930			-0.214	-0.057	1.963			-0.223	0.256	1.955			-0.215	0.436	1.936			-0.378	0.136	1.968			-0.394	-0.102	1.950			-0.381	-0.330	1.881			-0.370	-0.411	1.859			-0.075	0.152	1.949			-0.021	-0.018	1.793
-0.212	-0.117	1.930			-0.213	-0.058	1.963			-0.221	0.256	1.956			-0.214	0.436	1.936			-0.378	0.136	1.968			-0.394	-0.102	1.950			-0.381	-0.325	1.882			-0.371	-0.406	1.860			-0.076	0.152	1.949			-0.022	-0.018	1.793
-0.212	-0.117	1.930			-0.212	-0.058	1.964			-0.220	0.256	1.957			-0.213	0.436	1.937			-0.378	0.136	1.968			-0.394	-0.102	1.950			-0.381	-0.327	1.881			-0.370	-0.408	1.859			-0.076	0.152	1.950			-0.022	-0.018	1.793
-0.211	-0.117	1.930			-0.212	-0.058	1.965			-0.219	0.256	1.957			-0.213	0.436	1.937			-0.377	0.136	1.968			-0.394	-0.101	1.950			-0.380	-0.329	1.880			-0.370	-0.410	1.859			-0.076	0.152	1.950			-0.022	-0.018	1.794
-0.211	-0.117	1.931			-0.211	-0.058	1.965			-0.217	0.256	1.958			-0.212	0.436	1.937			-0.377	0.136	1.967			-0.394	-0.101	1.950			-0.380	-0.331	1.879			-0.369	-0.412	1.858			-0.076	0.152	1.950			-0.022	-0.018	1.794
-0.210	-0.117	1.931			-0.210	-0.058	1.966			-0.216	0.256	1.958			-0.212	0.436	1.938			-0.377	0.136	1.967			-0.394	-0.101	1.950			-0.379	-0.333	1.879			-0.369	-0.414	1.857			-0.076	0.152	1.950			-0.023	-0.019	1.794
-0.210	-0.118	1.931			-0.210	-0.059	1.966			-0.215	0.257	1.959			-0.211	0.436	1.938			-0.376	0.136	1.967			-0.394	-0.101	1.950			-0.379	-0.335	1.878			-0.368	-0.416	1.857			-0.076	0.152	1.951			-0.023	-0.019	1.794
-0.210	-0.118	1.931			-0.209	-0.059	1.967			-0.214	0.257	1.959			-0.210	0.436	1.938			-0.376	0.135	1.967			-0.394	-0.101	1.950			-0.378	-0.336	1.877			-0.368	-0.418	1.856			-0.076	0.152	1.951			-0.023	-0.019	1.794
-0.209	-0.118	1.932			-0.208	-0.059	1.967			-0.213	0.257	1.959			-0.209	0.436	1.939			-0.375	0.136	1.967			-0.394	-0.101	1.950			-0.380	-0.326	1.880			-0.369	-0.407	1.859			-0.076	0.152	1.951			-0.023	-0.019	1.795
-0.209	-0.118	1.932			-0.208	-0.059	1.968			-0.212	0.257	1.960			-0.209	0.436	1.939			-0.375	0.136	1.967			-0.394	-0.101	1.950			-0.379	-0.329	1.878			-0.368	-0.410	1.857			-0.076	0.152	1.951			-0.023	-0.019	1.795
-0.208	-0.118	1.932			-0.207	-0.059	1.968			-0.212	0.257	1.960			-0.208	0.436	1.939			-0.374	0.136	1.966			-0.394	-0.100	1.949			-0.378	-0.331	1.876			-0.368	-0.413	1.856			-0.076	0.151	1.951			-0.023	-0.019	1.795
-0.208	-0.118	1.932			-0.207	-0.059	1.969			-0.211	0.257	1.960			-0.207	0.436	1.940			-0.374	0.136	1.966			-0.394	-0.100	1.949			-0.378	-0.333	1.875			-0.367	-0.415	1.855			-0.076	0.151	1.952			-0.023	-0.019	1.795
-0.207	-0.118	1.932			-0.207	-0.059	1.969			-0.210	0.257	1.960			-0.205	0.436	1.940			-0.373	0.136	1.966			-0.394	-0.100	1.949			-0.378	-0.335	1.874			-0.367	-0.416	1.854			-0.076	0.151	1.952			-0.023	-0.019	1.795
-0.207	-0.117	1.932			-0.206	-0.059	1.969			-0.210	0.257	1.960			-0.204	0.437	1.940			-0.373	0.136	1.965			-0.393	-0.100	1.949			-0.377	-0.336	1.873			-0.366	-0.418	1.853			-0.076	0.151	1.952			-0.023	-0.019	1.796
-0.206	-0.117	1.932			-0.206	-0.059	1.969			-0.209	0.257	1.960			-0.203	0.437	1.940			-0.372	0.136	1.965			-0.393	-0.100	1.949			-0.377	-0.338	1.873			-0.366	-0.419	1.853			-0.076	0.151	1.952			-0.024	-0.019	1.796
-0.206	-0.117	1.932			-0.205	-0.059	1.970			-0.209	0.257	1.960			-0.202	0.438	1.940			-0.372	0.136	1.965			-0.393	-0.099	1.949			-0.378	-0.331	1.874			-0.367	-0.413	1.854			-0.076	0.151	1.952			-0.024	-0.019	1.796
-0.206	-0.117	1.932			-0.205	-0.059	1.970			-0.208	0.257	1.960			-0.201	0.438	1.941			-0.371	0.136	1.964			-0.393	-0.099	1.948			-0.379	-0.327	1.875			-0.367	-0.408	1.854			-0.076	0.151	1.953			-0.024	-0.019	1.796
-0.205	-0.117	1.933			-0.205	-0.059	1.970			-0.208	0.258	1.960			-0.201	0.438	1.941			-0.370	0.137	1.964			-0.393	-0.099	1.948			-0.379	-0.323	1.876			-0.367	-0.404	1.855			-0.075	0.151	1.953			-0.024	-0.019	1.797
-0.205	-0.117	1.933			-0.204	-0.059	1.970			-0.216	0.261	1.958			-0.200	0.438	1.941			-0.370	0.137	1.964			-0.393	-0.099	1.948			-0.378	-0.328	1.875			-0.366	-0.408	1.853			-0.075	0.151	1.953			-0.024	-0.019	1.797
-0.205	-0.117	1.933			-0.204	-0.059	1.970			-0.223	0.263	1.957			-0.200	0.438	1.941			-0.369	0.137	1.963			-0.392	-0.099	1.948			-0.377	-0.331	1.874			-0.366	-0.412	1.851			-0.075	0.151	1.953			-0.023	-0.019	1.797
-0.204	-0.117	1.933			-0.204	-0.059	1.971			-0.228	0.264	1.957			-0.199	0.438	1.941			-0.369	0.137	1.963			-0.392	-0.099	1.947			-0.377	-0.333	1.873			-0.365	-0.414	1.850			-0.074	0.151	1.954			-0.023	-0.020	1.797
-0.204	-0.117	1.933			-0.204	-0.058	1.971			-0.230	0.265	1.956			-0.199	0.438	1.941			-0.369	0.137	1.963			-0.392	-0.099	1.947			-0.377	-0.328	1.874			-0.365	-0.409	1.851			-0.073	0.152	1.955			-0.022	-0.020	1.798
-0.204	-0.117	1.933			-0.204	-0.058	1.971			-0.232	0.265	1.956			-0.199	0.438	1.942			-0.368	0.137	1.963			-0.391	-0.100	1.947			-0.376	-0.330	1.874			-0.365	-0.411	1.850			-0.072	0.152	1.956			-0.020	-0.021	1.798
-0.204	-0.117	1.933			-0.204	-0.058	1.971			-0.233	0.265	1.956			-0.199	0.439	1.942			-0.368	0.138	1.962			-0.391	-0.100	1.946			-0.377	-0.321	1.876			-0.365	-0.402	1.853			-0.070	0.153	1.957			-0.018	-0.022	1.800
-0.204	-0.117	1.933			-0.204	-0.058	1.971			-0.234	0.266	1.956			-0.199	0.439	1.942			-0.368	0.138	1.962			-0.391	-0.100	1.946			-0.377	-0.315	1.878			-0.366	-0.396	1.855			-0.067	0.153	1.959			-0.016	-0.023	1.801
-0.203	-0.117	1.933			-0.204	-0.058	1.971			-0.234	0.266	1.956			-0.199	0.439	1.942			-0.367	0.138	1.962			-0.390	-0.100	1.946			-0.378	-0.311	1.879			-0.366	-0.391	1.856			-0.065	0.154	1.960			-0.014	-0.025	1.802
-0.203	-0.117	1.933			-0.204	-0.057	1.971			-0.235	0.266	1.955			-0.199	0.439	1.942			-0.367	0.138	1.962			-0.390	-0.100	1.946			-0.378	-0.308	1.880			-0.366	-0.388	1.857			-0.064	0.154	1.961			-0.012	-0.025	1.803
-0.203	-0.116	1.933			-0.204	-0.057	1.970			-0.235	0.266	1.955			-0.199	0.439	1.942			-0.367	0.138	1.961			-0.390	-0.100	1.945			-0.378	-0.305	1.881			-0.366	-0.385	1.858			-0.062	0.154	1.962			-0.011	-0.026	1.803
-0.203	-0.116	1.933			-0.205	-0.057	1.970			-0.235	0.266	1.955			-0.200	0.440	1.942			-0.367	0.138	1.961			-0.390	-0.100	1.945			-0.378	-0.303	1.882			-0.366	-0.383	1.858			-0.061	0.154	1.963			-0.009	-0.026	1.803
-0.203	-0.116	1.933			-0.205	-0.057	1.970			-0.236	0.265	1.954			-0.200	0.439	1.942			-0.366	0.138	1.961			-0.389	-0.100	1.945			-0.378	-0.302	1.882			-0.366	-0.382	1.859			-0.060	0.154	1.963			-0.008	-0.026	1.803
-0.203	-0.116	1.933			-0.205	-0.056	1.970			-0.236	0.265	1.954			-0.200	0.439	1.942			-0.366	0.139	1.961			-0.389	-0.101	1.945			-0.378	-0.300	1.882			-0.366	-0.381	1.859			-0.059	0.155	1.964			-0.008	-0.026	1.803
-0.203	-0.116	1.933			-0.205	-0.056	1.970			-0.241	0.263	1.956			-0.200	0.439	1.941			-0.366	0.139	1.961			-0.389	-0.101	1.944			-0.375	-0.312	1.879			-0.364	-0.393	1.856			-0.059	0.155	1.964			-0.007	-0.026	1.801
-0.203	-0.116	1.933			-0.205	-0.056	1.970			-0.229	0.260	1.947			-0.200	0.439	1.941			-0.366	0.139	1.961			-0.389	-0.101	1.944			-0.375	-0.312	1.879			-0.364	-0.392	1.856			-0.058	0.155	1.965			-0.007	-0.025	1.799
-0.202	-0.116	1.932			-0.205	-0.056	1.969			-0.222	0.260	1.946			-0.200	0.438	1.941			-0.366	0.139	1.960			-0.388	-0.101	1.944			-0.374	-0.320	1.876			-0.362	-0.401	1.853			-0.058	0.155	1.965			-0.009	-0.023	1.797
-0.202	-0.116	1.932			-0.205	-0.056	1.969			-0.219	0.259	1.946			-0.199	0.438	1.940			-0.366	0.139	1.960			-0.388	-0.101	1.944			-0.375	-0.318	1.877			-0.362	-0.398	1.853			-0.058	0.155	1.965			-0.010	-0.022	1.795
-0.202	-0.115	1.932			-0.205	-0.056	1.968			-0.216	0.258	1.946			-0.199	0.438	1.939			-0.366	0.139	1.961			-0.388	-0.100	1.944			-0.375	-0.322	1.876			-0.361	-0.402	1.852			-0.057	0.155	1.965			-0.012	-0.020	1.794
-0.202	-0.115	1.932			-0.205	-0.056	1.968			-0.215	0.256	1.947			-0.198	0.437	1.938			-0.366	0.139	1.961			-0.388	-0.100	1.944			-0.375	-0.324	1.875			-0.361	-0.404	1.851			-0.057	0.155	1.965			-0.013	-0.019	1.792
-0.202	-0.115	1.932			-0.204	-0.056	1.968			-0.214	0.254	1.947			-0.197	0.436	1.937			-0.366	0.139	1.962			-0.388	-0.097	1.945			-0.375	-0.325	1.875			-0.361	-0.405	1.850			-0.057	0.155	1.965			-0.015	-0.018	1.791
-0.202	-0.115	1.932			-0.204	-0.056	1.968			-0.213	0.252	1.948			-0.195	0.436	1.935			-0.367	0.138	1.963			-0.389	-0.095	1.946			-0.375	-0.326	1.875			-0.361	-0.405	1.850			-0.058	0.155	1.965			-0.017	-0.017	1.790
-0.202	-0.115	1.932			-0.204	-0.056	1.968			-0.213	0.251	1.948			-0.194	0.435	1.934			-0.368	0.138	1.964			-0.389	-0.092	1.947			-0.375	-0.326	1.874			-0.360	-0.405	1.850			-0.058	0.155	1.964			-0.020	-0.015	1.789
-0.202	-0.114	1.932			-0.204	-0.055	1.968			-0.212	0.250	1.949			-0.193	0.435	1.932			-0.368	0.137	1.965			-0.390	-0.089	1.948			-0.376	-0.325	1.876			-0.361	-0.404	1.850			-0.058	0.154	1.964			-0.024	-0.013	1.789
-0.202	-0.114	1.932			-0.204	-0.055	1.968			-0.212	0.249	1.950			-0.192	0.434	1.931			-0.369	0.137	1.966			-0.390	-0.087	1.949			-0.376	-0.325	1.876			-0.361	-0.404	1.850			-0.059	0.154	1.963			-0.028	-0.011	1.788
-0.202	-0.113	1.932			-0.204	-0.055	1.968			-0.212	0.248	1.951			-0.190	0.433	1.929			-0.369	0.136	1.967			-0.391	-0.085	1.950			-0.376	-0.325	1.877			-0.361	-0.404	1.850			-0.060	0.154	1.963			-0.033	-0.008	1.787
-0.202	-0.113	1.933			-0.204	-0.055	1.968			-0.212	0.247	1.952			-0.188	0.432	1.927			-0.370	0.136	1.968			-0.391	-0.083	1.951			-0.377	-0.326	1.878			-0.362	-0.405	1.851			-0.060	0.153	1.962			-0.039	-0.006	1.787
-0.201	-0.112	1.933			-0.204	-0.055	1.968			-0.212	0.245	1.954			-0.187	0.431	1.925			-0.371	0.135	1.969			-0.392	-0.082	1.952			-0.378	-0.326	1.879			-0.362	-0.405	1.851			-0.061	0.153	1.962			-0.043	-0.004	1.787
-0.201	-0.112	1.933			-0.204	-0.055	1.968			-0.212	0.244	1.955			-0.186	0.430	1.924			-0.371	0.135	1.969			-0.392	-0.080	1.954			-0.378	-0.326	1.881			-0.364	-0.407	1.852			-0.061	0.153	1.962			-0.047	-0.003	1.787
-0.202	-0.112	1.933			-0.204	-0.055	1.969			-0.213	0.242	1.959			-0.184	0.427	1.922			-0.371	0.135	1.968			-0.393	-0.079	1.955			-0.379	-0.327	1.882			-0.365	-0.408	1.852			-0.062	0.152	1.961			-0.051	-0.002	1.786
-0.202	-0.111	1.933			-0.204	-0.055	1.970			-0.213	0.239	1.963			-0.183	0.424	1.919			-0.371	0.134	1.969			-0.394	-0.078	1.956			-0.380	-0.327	1.883			-0.366	-0.410	1.853			-0.062	0.152	1.961			-0.054	-0.001	1.786
-0.202	-0.111	1.934			-0.204	-0.055	1.970			-0.213	0.237	1.966			-0.182	0.421	1.917			-0.371	0.134	1.970			-0.394	-0.077	1.957			-0.381	-0.328	1.884			-0.367	-0.411	1.854			-0.063	0.151	1.961			-0.056	0.000	1.786
-0.202	-0.111	1.934			-0.204	-0.055	1.971			-0.214	0.235	1.968			-0.181	0.418	1.915			-0.372	0.133	1.970			-0.395	-0.076	1.958			-0.381	-0.328	1.885			-0.368	-0.413	1.855			-0.063	0.151	1.960			-0.058	0.001	1.786
-0.202	-0.111	1.934			-0.204	-0.056	1.973			-0.214	0.233	1.971			-0.180	0.416	1.914			-0.372	0.133	1.970			-0.396	-0.076	1.959			-0.382	-0.328	1.886			-0.369	-0.414	1.855			-0.063	0.150	1.960			-0.060	0.002	1.786
-0.202	-0.111	1.935			-0.204	-0.056	1.974			-0.214	0.231	1.973			-0.179	0.413	1.912			-0.372	0.133	1.969			-0.396	-0.074	1.961			-0.383	-0.328	1.887			-0.370	-0.415	1.856			-0.064	0.150	1.960			-0.062	0.003	1.787
-0.202	-0.110	1.936			-0.205	-0.057	1.976			-0.215	0.230	1.975			-0.178	0.412	1.911			-0.372	0.133	1.969			-0.397	-0.073	1.963			-0.384	-0.327	1.889			-0.371	-0.417	1.857			-0.064	0.149	1.960			-0.064	0.004	1.787
-0.203	-0.110	1.936			-0.205	-0.057	1.977			-0.215	0.228	1.976			-0.178	0.410	1.910			-0.372	0.133	1.968			-0.398	-0.072	1.964			-0.384	-0.327	1.890			-0.372	-0.418	1.858			-0.064	0.149	1.960			-0.066	0.004	1.787
-0.203	-0.110	1.937			-0.205	-0.057	1.978			-0.215	0.227	1.978			-0.177	0.409	1.909			-0.372	0.132	1.969			-0.398	-0.071	1.965			-0.386	-0.324	1.894			-0.375	-0.412	1.863			-0.065	0.149	1.960			-0.067	0.004	1.788
-0.203	-0.110	1.937			-0.205	-0.057	1.979			-0.215	0.227	1.979			-0.177	0.408	1.909			-0.372	0.131	1.970			-0.399	-0.070	1.967			-0.387	-0.324	1.895			-0.376	-0.414	1.863			-0.065	0.148	1.960			-0.069	0.005	1.788
-0.203	-0.110	1.938			-0.205	-0.058	1.980			-0.215	0.226	1.980			-0.176	0.407	1.908			-0.373	0.131	1.970			-0.399	-0.069	1.968			-0.387	-0.324	1.896			-0.376	-0.416	1.864			-0.065	0.148	1.960			-0.070	0.005	1.788
-0.203	-0.110	1.939			-0.206	-0.058	1.981			-0.215	0.225	1.981			-0.176	0.406	1.907			-0.373	0.130	1.971			-0.398	-0.070	1.966			-0.387	-0.324	1.896			-0.377	-0.416	1.864			-0.065	0.148	1.960			-0.071	0.005	1.789
-0.204	-0.109	1.939			-0.206	-0.058	1.982			-0.216	0.224	1.982			-0.175	0.405	1.907			-0.373	0.129	1.972			-0.399	-0.070	1.967			-0.387	-0.324	1.897			-0.377	-0.419	1.865			-0.066	0.148	1.961			-0.072	0.005	1.789
-0.204	-0.109	1.940			-0.206	-0.058	1.983			-0.216	0.224	1.983			-0.175	0.404	1.906			-0.374	0.128	1.973			-0.399	-0.069	1.968			-0.388	-0.324	1.897			-0.377	-0.421	1.865			-0.066	0.147	1.961			-0.073	0.005	1.789
-0.204	-0.109	1.941			-0.206	-0.058	1.984			-0.216	0.223	1.983			-0.175	0.404	1.906			-0.374	0.128	1.972			-0.397	-0.071	1.966			-0.387	-0.323	1.897			-0.377	-0.420	1.866			-0.066	0.147	1.961			-0.074	0.005	1.790
-0.204	-0.109	1.941			-0.206	-0.058	1.985			-0.216	0.223	1.984			-0.175	0.403	1.906			-0.374	0.128	1.972			-0.396	-0.071	1.963			-0.387	-0.323	1.897			-0.377	-0.418	1.867			-0.066	0.147	1.961			-0.075	0.005	1.791
-0.204	-0.109	1.942			-0.206	-0.058	1.986			-0.216	0.222	1.985			-0.175	0.403	1.906			-0.374	0.129	1.972			-0.395	-0.072	1.962			-0.386	-0.322	1.897			-0.378	-0.416	1.868			-0.066	0.146	1.961			-0.075	0.005	1.792
-0.205	-0.109	1.942			-0.206	-0.058	1.987			-0.216	0.222	1.985			-0.175	0.404	1.907			-0.374	0.129	1.973			-0.395	-0.071	1.961			-0.386	-0.316	1.897			-0.378	-0.405	1.871			-0.067	0.146	1.961			-0.073	0.003	1.794
-0.205	-0.109	1.943			-0.206	-0.058	1.987			-0.216	0.222	1.985			-0.175	0.404	1.908			-0.374	0.129	1.974			-0.396	-0.071	1.962			-0.386	-0.318	1.898			-0.378	-0.405	1.871			-0.067	0.146	1.962			-0.070	0.001	1.799
-0.205	-0.108	1.943			-0.206	-0.058	1.988			-0.213	0.225	1.983			-0.175	0.406	1.909			-0.375	0.129	1.975			-0.396	-0.072	1.963			-0.386	-0.316	1.898			-0.378	-0.403	1.873			-0.067	0.145	1.963			-0.064	-0.002	1.804
-0.205	-0.109	1.943			-0.206	-0.058	1.988			-0.206	0.231	1.979			-0.175	0.407	1.910			-0.375	0.129	1.976			-0.396	-0.075	1.964			-0.386	-0.315	1.899			-0.379	-0.401	1.874			-0.068	0.145	1.964			-0.059	-0.006	1.809
-0.205	-0.109	1.943			-0.206	-0.059	1.988			-0.223	0.220	1.977			-0.177	0.405	1.911			-0.375	0.129	1.978			-0.396	-0.077	1.965			-0.387	-0.311	1.900			-0.379	-0.395	1.876			-0.068	0.144	1.965			-0.054	-0.010	1.813
-0.205	-0.109	1.944			-0.207	-0.059	1.989			-0.227	0.222	1.974			-0.177	0.405	1.911			-0.375	0.130	1.979			-0.396	-0.085	1.965			-0.387	-0.310	1.901			-0.379	-0.393	1.876			-0.068	0.144	1.967			-0.046	-0.015	1.818
-0.205	-0.109	1.944			-0.207	-0.059	1.989			-0.229	0.222	1.973			-0.178	0.405	1.911			-0.375	0.130	1.979			-0.397	-0.089	1.965			-0.386	-0.315	1.899			-0.378	-0.397	1.874			-0.068	0.144	1.969			-0.040	-0.020	1.822
-0.205	-0.110	1.944			-0.207	-0.060	1.989			-0.230	0.222	1.971			-0.181	0.406	1.912			-0.375	0.130	1.980			-0.397	-0.091	1.965			-0.384	-0.320	1.897			-0.377	-0.401	1.872			-0.068	0.143	1.971			-0.035	-0.024	1.825
-0.206	-0.110	1.944			-0.208	-0.060	1.988			-0.231	0.222	1.970			-0.181	0.406	1.913			-0.376	0.130	1.981			-0.397	-0.092	1.966			-0.384	-0.323	1.896			-0.376	-0.404	1.871			-0.068	0.143	1.973			-0.032	-0.026	1.827
-0.206	-0.111	1.944			-0.208	-0.060	1.988			-0.232	0.223	1.969			-0.183	0.408	1.914			-0.376	0.130	1.982			-0.397	-0.093	1.966			-0.384	-0.322	1.896			-0.376	-0.402	1.871			-0.068	0.143	1.974			-0.028	-0.029	1.828
-0.206	-0.111	1.945			-0.208	-0.061	1.988			-0.233	0.222	1.969			-0.185	0.410	1.915			-0.376	0.130	1.982			-0.397	-0.096	1.965			-0.384	-0.324	1.894			-0.376	-0.404	1.869			-0.067	0.143	1.976			-0.026	-0.030	1.829
-0.206	-0.112	1.945			-0.209	-0.061	1.987			-0.235	0.221	1.968			-0.186	0.411	1.917			-0.376	0.130	1.983			-0.398	-0.098	1.964			-0.384	-0.326	1.892			-0.375	-0.406	1.867			-0.067	0.143	1.977			-0.024	-0.031	1.829
-0.206	-0.112	1.945			-0.209	-0.062	1.987			-0.237	0.220	1.968			-0.187	0.411	1.918			-0.376	0.131	1.983			-0.398	-0.099	1.964			-0.384	-0.329	1.891			-0.375	-0.409	1.865			-0.067	0.143	1.978			-0.022	-0.032	1.829
-0.207	-0.112	1.945			-0.210	-0.063	1.987			-0.238	0.216	1.967			-0.187	0.410	1.919			-0.376	0.131	1.984			-0.398	-0.100	1.964			-0.384	-0.332	1.888			-0.374	-0.411	1.863			-0.067	0.142	1.979			-0.021	-0.033	1.829
-0.207	-0.113	1.945			-0.210	-0.063	1.986			-0.228	0.213	1.968			-0.187	0.411	1.920			-0.376	0.131	1.984			-0.398	-0.101	1.964			-0.384	-0.332	1.888			-0.374	-0.411	1.862			-0.067	0.142	1.980			-0.019	-0.033	1.829
-0.207	-0.113	1.945			-0.210	-0.064	1.986			-0.222	0.215	1.969			-0.188	0.411	1.920			-0.376	0.131	1.985			-0.398	-0.102	1.963			-0.385	-0.334	1.887			-0.374	-0.413	1.861			-0.067	0.142	1.980			-0.019	-0.032	1.827
-0.207	-0.114	1.945			-0.210	-0.064	1.986			-0.219	0.215	1.968			-0.188	0.411	1.921			-0.376	0.131	1.985			-0.398	-0.103	1.963			-0.385	-0.335	1.886			-0.374	-0.414	1.859			-0.067	0.142	1.981			-0.019	-0.031	1.826
-0.207	-0.114	1.945			-0.210	-0.064	1.986			-0.216	0.216	1.967			-0.188	0.411	1.921			-0.376	0.131	1.985			-0.398	-0.103	1.963			-0.385	-0.335	1.885			-0.374	-0.414	1.858			-0.067	0.142	1.982			-0.019	-0.030	1.824
-0.207	-0.114	1.945			-0.209	-0.064	1.985			-0.215	0.217	1.967			-0.188	0.412	1.921			-0.377	0.131	1.985			-0.398	-0.104	1.963			-0.386	-0.332	1.886			-0.375	-0.411	1.858			-0.067	0.142	1.982			-0.020	-0.029	1.822
-0.207	-0.114	1.945			-0.209	-0.064	1.985			-0.213	0.217	1.967			-0.188	0.412	1.922			-0.377	0.131	1.986			-0.398	-0.104	1.963			-0.387	-0.327	1.888			-0.376	-0.406	1.859			-0.067	0.142	1.982			-0.022	-0.027	1.821
-0.207	-0.114	1.945			-0.209	-0.064	1.985			-0.213	0.218	1.967			-0.188	0.412	1.922			-0.377	0.131	1.986			-0.399	-0.103	1.963			-0.387	-0.328	1.887			-0.375	-0.406	1.859			-0.068	0.142	1.982			-0.025	-0.024	1.819
-0.207	-0.114	1.945			-0.209	-0.064	1.985			-0.212	0.219	1.967			-0.188	0.412	1.922			-0.377	0.131	1.986			-0.399	-0.102	1.963			-0.387	-0.327	1.888			-0.375	-0.405	1.859			-0.068	0.142	1.983			-0.030	-0.021	1.817
-0.207	-0.114	1.945			-0.209	-0.064	1.985			-0.211	0.219	1.968			-0.188	0.411	1.922			-0.377	0.131	1.986			-0.399	-0.100	1.963			-0.387	-0.325	1.889			-0.376	-0.403	1.860			-0.068	0.141	1.982			-0.033	-0.019	1.815
-0.207	-0.114	1.946			-0.208	-0.064	1.985			-0.211	0.219	1.968			-0.187	0.411	1.922			-0.377	0.131	1.986			-0.400	-0.098	1.963			-0.387	-0.325	1.890			-0.376	-0.403	1.860			-0.068	0.141	1.982			-0.038	-0.016	1.814
-0.207	-0.114	1.946			-0.208	-0.064	1.985			-0.211	0.220	1.969			-0.187	0.410	1.922			-0.377	0.131	1.986			-0.398	-0.095	1.961			-0.386	-0.318	1.891			-0.375	-0.397	1.862			-0.068	0.141	1.981			-0.043	-0.014	1.812
-0.207	-0.114	1.946			-0.208	-0.064	1.985			-0.210	0.220	1.970			-0.186	0.409	1.922			-0.377	0.131	1.986			-0.397	-0.092	1.958			-0.386	-0.317	1.890			-0.375	-0.396	1.862			-0.068	0.141	1.981			-0.047	-0.012	1.811
-0.207	-0.114	1.946			-0.208	-0.064	1.985			-0.210	0.220	1.971			-0.186	0.409	1.922			-0.378	0.130	1.986			-0.398	-0.088	1.960			-0.387	-0.311	1.894			-0.376	-0.390	1.866			-0.068	0.141	1.981			-0.051	-0.010	1.810
-0.207	-0.114	1.946			-0.208	-0.064	1.985			-0.210	0.221	1.971			-0.186	0.409	1.922			-0.378	0.130	1.985			-0.398	-0.085	1.961			-0.387	-0.311	1.894			-0.376	-0.390	1.866			-0.068	0.141	1.980			-0.054	-0.007	1.810
-0.206	-0.114	1.946			-0.208	-0.064	1.985			-0.210	0.221	1.972			-0.186	0.409	1.923			-0.377	0.130	1.985			-0.398	-0.083	1.962			-0.388	-0.309	1.896			-0.376	-0.388	1.868			-0.068	0.141	1.980			-0.058	-0.005	1.810
-0.206	-0.114	1.946			-0.207	-0.064	1.985			-0.210	0.221	1.973			-0.185	0.409	1.923			-0.377	0.129	1.985			-0.398	-0.081	1.963			-0.389	-0.306	1.898			-0.377	-0.385	1.870			-0.069	0.141	1.979			-0.063	-0.003	1.809
-0.206	-0.114	1.946			-0.207	-0.063	1.985			-0.210	0.222	1.973			-0.186	0.410	1.924			-0.376	0.130	1.985			-0.397	-0.080	1.962			-0.388	-0.301	1.899			-0.377	-0.381	1.872			-0.069	0.141	1.978			-0.067	-0.001	1.808
-0.206	-0.114	1.946			-0.207	-0.063	1.985			-0.210	0.222	1.974			-0.186	0.411	1.924			-0.375	0.130	1.985			-0.395	-0.079	1.961			-0.387	-0.301	1.899			-0.377	-0.380	1.872			-0.069	0.141	1.977			-0.071	0.000	1.807
-0.206	-0.114	1.946			-0.207	-0.063	1.986			-0.211	0.223	1.974			-0.186	0.411	1.924			-0.375	0.130	1.985			-0.395	-0.078	1.962			-0.386	-0.303	1.899			-0.376	-0.383	1.873			-0.070	0.141	1.976			-0.075	0.002	1.807
-0.206	-0.114	1.946			-0.206	-0.063	1.986			-0.211	0.223	1.975			-0.186	0.411	1.925			-0.374	0.130	1.985			-0.395	-0.077	1.963			-0.387	-0.299	1.903			-0.377	-0.379	1.876			-0.070	0.141	1.974			-0.078	0.003	1.806
-0.206	-0.113	1.946			-0.206	-0.063	1.986			-0.211	0.223	1.975			-0.186	0.411	1.925			-0.373	0.130	1.986			-0.395	-0.077	1.964			-0.388	-0.297	1.905			-0.377	-0.376	1.878			-0.071	0.142	1.973			-0.084	0.004	1.804
-0.206	-0.113	1.946			-0.206	-0.063	1.986			-0.212	0.224	1.976			-0.186	0.411	1.925			-0.373	0.130	1.986			-0.396	-0.078	1.965			-0.386	-0.306	1.905			-0.376	-0.385	1.876			-0.072	0.142	1.971			-0.089	0.005	1.802
-0.206	-0.113	1.946			-0.206	-0.062	1.986			-0.212	0.224	1.977			-0.186	0.411	1.925			-0.372	0.131	1.987			-0.396	-0.078	1.966			-0.385	-0.312	1.905			-0.375	-0.391	1.876			-0.072	0.142	1.970			-0.096	0.006	1.799
-0.206	-0.113	1.946			-0.205	-0.062	1.987			-0.214	0.225	1.977			-0.187	0.411	1.924			-0.371	0.131	1.988			-0.396	-0.079	1.968			-0.384	-0.318	1.905			-0.375	-0.396	1.876			-0.073	0.143	1.968			-0.102	0.006	1.796
-0.206	-0.113	1.946			-0.205	-0.062	1.987			-0.215	0.225	1.978			-0.187	0.411	1.924			-0.371	0.132	1.989			-0.396	-0.080	1.969			-0.384	-0.323	1.906			-0.374	-0.401	1.875			-0.074	0.143	1.967			-0.107	0.006	1.795
-0.206	-0.113	1.946			-0.205	-0.062	1.987			-0.216	0.225	1.979			-0.188	0.411	1.924			-0.370	0.133	1.990			-0.397	-0.082	1.971			-0.383	-0.327	1.906			-0.374	-0.405	1.875			-0.075	0.144	1.965			-0.110	0.008	1.794
-0.206	-0.113	1.946			-0.205	-0.062	1.987			-0.216	0.225	1.979			-0.189	0.411	1.923			-0.370	0.134	1.991			-0.397	-0.083	1.972			-0.383	-0.331	1.906			-0.374	-0.409	1.875			-0.076	0.145	1.963			-0.113	0.009	1.793
-0.206	-0.113	1.946			-0.205	-0.061	1.988			-0.218	0.226	1.980			-0.190	0.411	1.923			-0.370	0.134	1.992			-0.398	-0.084	1.973			-0.385	-0.327	1.909			-0.375	-0.405	1.878			-0.077	0.146	1.962			-0.115	0.010	1.793
-0.206	-0.112	1.947			-0.205	-0.061	1.988			-0.219	0.225	1.981			-0.191	0.411	1.923			-0.369	0.135	1.993			-0.398	-0.086	1.975			-0.385	-0.332	1.910			-0.375	-0.409	1.878			-0.078	0.147	1.960			-0.118	0.011	1.792
-0.206	-0.112	1.947			-0.205	-0.061	1.988			-0.220	0.225	1.982			-0.193	0.410	1.922			-0.369	0.136	1.995			-0.399	-0.088	1.976			-0.385	-0.335	1.910			-0.374	-0.413	1.878			-0.080	0.148	1.958			-0.120	0.012	1.792
-0.206	-0.112	1.947			-0.204	-0.061	1.988			-0.221	0.225	1.983			-0.194	0.409	1.922			-0.369	0.137	1.996			-0.399	-0.090	1.978			-0.384	-0.339	1.910			-0.374	-0.416	1.878			-0.081	0.148	1.957			-0.122	0.012	1.791
-0.206	-0.112	1.947			-0.204	-0.061	1.988			-0.223	0.225	1.983			-0.196	0.409	1.921			-0.370	0.138	1.997			-0.400	-0.092	1.979			-0.385	-0.342	1.910			-0.374	-0.420	1.878			-0.082	0.149	1.956			-0.123	0.013	1.791
-0.206	-0.112	1.947			-0.204	-0.061	1.989			-0.224	0.225	1.984			-0.199	0.409	1.921			-0.370	0.138	1.998			-0.400	-0.094	1.980			-0.385	-0.345	1.910			-0.374	-0.423	1.879			-0.083	0.149	1.955			-0.125	0.014	1.790
-0.206	-0.112	1.947			-0.204	-0.061	1.989			-0.226	0.225	1.985			-0.201	0.408	1.920			-0.370	0.138	1.999			-0.401	-0.095	1.981			-0.385	-0.347	1.911			-0.374	-0.426	1.879			-0.084	0.150	1.953			-0.126	0.014	1.790
-0.207	-0.112	1.947			-0.204	-0.061	1.989			-0.227	0.225	1.986			-0.204	0.408	1.920			-0.371	0.139	2.000			-0.401	-0.097	1.982			-0.385	-0.350	1.911			-0.374	-0.428	1.879			-0.086	0.150	1.952			-0.128	0.015	1.789
-0.207	-0.112	1.947			-0.204	-0.061	1.989			-0.229	0.225	1.986			-0.206	0.408	1.920			-0.371	0.139	2.001			-0.402	-0.099	1.984			-0.388	-0.341	1.915			-0.377	-0.419	1.885			-0.087	0.150	1.951			-0.129	0.015	1.789
-0.207	-0.112	1.947			-0.204	-0.061	1.990			-0.230	0.225	1.987			-0.208	0.407	1.920			-0.371	0.139	2.001			-0.402	-0.100	1.984			-0.388	-0.342	1.915			-0.377	-0.421	1.885			-0.088	0.151	1.950			-0.130	0.015	1.789
-0.207	-0.112	1.947			-0.204	-0.061	1.990			-0.231	0.224	1.987			-0.210	0.407	1.920			-0.372	0.139	2.002			-0.403	-0.102	1.985			-0.389	-0.344	1.915			-0.377	-0.423	1.885			-0.089	0.151	1.949			-0.131	0.016	1.788
-0.207	-0.112	1.947			-0.205	-0.061	1.990			-0.233	0.224	1.988			-0.211	0.406	1.920			-0.372	0.140	2.003			-0.403	-0.103	1.986			-0.389	-0.346	1.915			-0.377	-0.425	1.886			-0.089	0.151	1.949			-0.132	0.016	1.788
-0.208	-0.112	1.947			-0.205	-0.061	1.990			-0.234	0.224	1.988			-0.213	0.406	1.920			-0.373	0.140	2.003			-0.404	-0.106	1.987			-0.389	-0.348	1.915			-0.377	-0.426	1.886			-0.090	0.152	1.948			-0.133	0.017	1.788
-0.208	-0.112	1.947			-0.205	-0.061	1.991			-0.235	0.224	1.989			-0.214	0.405	1.919			-0.373	0.140	2.004			-0.405	-0.108	1.988			-0.390	-0.349	1.915			-0.378	-0.428	1.886			-0.091	0.152	1.947			-0.134	0.017	1.788
-0.208	-0.112	1.948			-0.205	-0.061	1.991			-0.236	0.224	1.989			-0.215	0.404	1.919			-0.373	0.140	2.005			-0.405	-0.110	1.988			-0.392	-0.341	1.918			-0.380	-0.420	1.890			-0.092	0.152	1.947			-0.135	0.017	1.787
-0.208	-0.112	1.948			-0.205	-0.061	1.991			-0.238	0.224	1.989			-0.216	0.403	1.919			-0.374	0.140	2.005			-0.406	-0.112	1.989			-0.394	-0.335	1.920			-0.382	-0.415	1.892			-0.093	0.152	1.946			-0.135	0.017	1.787
-0.208	-0.112	1.948			-0.205	-0.061	1.991			-0.239	0.223	1.990			-0.217	0.403	1.919			-0.374	0.140	2.005			-0.407	-0.113	1.989			-0.395	-0.331	1.922			-0.383	-0.411	1.894			-0.093	0.152	1.946			-0.136	0.018	1.787
-0.209	-0.112	1.948			-0.205	-0.061	1.992			-0.240	0.223	1.990			-0.218	0.402	1.919			-0.374	0.140	2.006			-0.407	-0.114	1.989			-0.395	-0.333	1.921			-0.383	-0.413	1.893			-0.094	0.153	1.946			-0.136	0.018	1.787
-0.209	-0.112	1.948			-0.205	-0.061	1.992			-0.241	0.223	1.990			-0.220	0.402	1.919			-0.375	0.140	2.006			-0.408	-0.116	1.990			-0.395	-0.332	1.921			-0.383	-0.411	1.894			-0.095	0.153	1.945			-0.136	0.018	1.787
-0.209	-0.112	1.948			-0.206	-0.061	1.992			-0.242	0.223	1.990			-0.221	0.402	1.920			-0.375	0.140	2.007			-0.408	-0.116	1.990			-0.396	-0.331	1.922			-0.384	-0.410	1.894			-0.096	0.153	1.945			-0.136	0.018	1.787
-0.209	-0.112	1.948			-0.206	-0.062	1.992			-0.242	0.223	1.991			-0.221	0.401	1.920			-0.375	0.140	2.007			-0.408	-0.117	1.990			-0.397	-0.329	1.922			-0.384	-0.408	1.895			-0.096	0.153	1.945			-0.136	0.019	1.787
-0.209	-0.112	1.948			-0.206	-0.062	1.992			-0.243	0.222	1.991			-0.222	0.401	1.920			-0.376	0.140	2.007			-0.409	-0.118	1.991			-0.397	-0.327	1.923			-0.385	-0.406	1.896			-0.097	0.153	1.945			-0.136	0.019	1.787
-0.210	-0.112	1.948			-0.206	-0.062	1.993			-0.244	0.222	1.991			-0.223	0.401	1.920			-0.376	0.139	2.007			-0.409	-0.119	1.991			-0.397	-0.329	1.922			-0.384	-0.409	1.894			-0.097	0.154	1.945			-0.136	0.019	1.788
-0.210	-0.112	1.948			-0.206	-0.062	1.993			-0.245	0.222	1.991			-0.224	0.400	1.920			-0.376	0.139	2.008			-0.409	-0.120	1.991			-0.396	-0.333	1.920			-0.384	-0.413	1.892			-0.098	0.154	1.945			-0.136	0.019	1.788
-0.210	-0.112	1.948			-0.206	-0.062	1.993			-0.245	0.222	1.991			-0.225	0.400	1.921			-0.377	0.139	2.008			-0.410	-0.121	1.991			-0.396	-0.336	1.918			-0.383	-0.415	1.891			-0.098	0.154	1.945			-0.136	0.019	1.788
-0.210	-0.112	1.948			-0.207	-0.062	1.993			-0.246	0.222	1.992			-0.226	0.400	1.921			-0.377	0.139	2.008			-0.410	-0.122	1.991			-0.396	-0.338	1.917			-0.383	-0.418	1.890			-0.099	0.154	1.945			-0.136	0.019	1.788
-0.210	-0.113	1.948			-0.207	-0.062	1.993			-0.246	0.222	1.992			-0.226	0.400	1.921			-0.377	0.139	2.008			-0.410	-0.122	1.991			-0.395	-0.341	1.916			-0.382	-0.420	1.888			-0.099	0.154	1.945			-0.136	0.019	1.788
-0.210	-0.113	1.948			-0.207	-0.062	1.993			-0.247	0.222	1.992			-0.227	0.400	1.921			-0.377	0.139	2.008			-0.410	-0.123	1.991			-0.395	-0.342	1.915			-0.382	-0.422	1.887			-0.100	0.154	1.945			-0.135	0.019	1.789
-0.211	-0.113	1.948			-0.207	-0.062	1.994			-0.247	0.221	1.992			-0.227	0.400	1.921			-0.378	0.139	2.008			-0.410	-0.123	1.991			-0.394	-0.344	1.914			-0.382	-0.424	1.887			-0.100	0.154	1.945			-0.132	0.018	1.790
-0.211	-0.113	1.949			-0.207	-0.062	1.994			-0.248	0.221	1.992			-0.227	0.402	1.922			-0.378	0.139	2.009			-0.410	-0.123	1.991			-0.394	-0.346	1.914			-0.381	-0.425	1.886			-0.100	0.154	1.945			-0.129	0.017	1.791
-0.211	-0.113	1.949			-0.208	-0.063	1.994			-0.248	0.221	1.992			-0.227	0.404	1.923			-0.378	0.138	2.008			-0.410	-0.123	1.991			-0.394	-0.348	1.913			-0.381	-0.427	1.885			-0.100	0.154	1.945			-0.123	0.015	1.793
-0.211	-0.113	1.949			-0.208	-0.063	1.994			-0.248	0.221	1.992			-0.228	0.405	1.924			-0.379	0.136	2.008			-0.410	-0.123	1.990			-0.395	-0.335	1.917			-0.382	-0.414	1.889			-0.100	0.154	1.945			-0.113	0.012	1.797
-0.211	-0.113	1.949			-0.208	-0.063	1.994			-0.249	0.221	1.992			-0.228	0.406	1.924			-0.380	0.132	2.007			-0.410	-0.118	1.990			-0.396	-0.318	1.922			-0.383	-0.397	1.895			-0.100	0.154	1.946			-0.104	0.009	1.800
-0.211	-0.113	1.949			-0.208	-0.063	1.994			-0.249	0.221	1.992			-0.228	0.407	1.925			-0.382	0.129	2.006			-0.410	-0.113	1.989			-0.395	-0.320	1.921			-0.383	-0.399	1.894			-0.100	0.153	1.947			-0.095	0.007	1.803
-0.211	-0.113	1.949			-0.208	-0.063	1.995			-0.249	0.222	1.992			-0.228	0.407	1.925			-0.384	0.126	2.005			-0.410	-0.109	1.988			-0.394	-0.321	1.920			-0.382	-0.401	1.893			-0.099	0.153	1.948			-0.088	0.005	1.805
-0.212	-0.113	1.949			-0.209	-0.063	1.995			-0.249	0.222	1.992			-0.228	0.408	1.925			-0.386	0.124	2.005			-0.410	-0.106	1.988			-0.393	-0.323	1.918			-0.381	-0.403	1.891			-0.098	0.152	1.949			-0.080	0.001	1.806
-0.212	-0.113	1.949			-0.209	-0.063	1.995			-0.249	0.223	1.991			-0.227	0.409	1.925			-0.387	0.122	2.004			-0.410	-0.104	1.987			-0.392	-0.325	1.917			-0.380	-0.404	1.890			-0.098	0.152	1.951			-0.073	-0.001	1.807
-0.212	-0.113	1.949			-0.209	-0.063	1.995			-0.249	0.224	1.990			-0.227	0.409	1.925			-0.389	0.121	2.003			-0.410	-0.102	1.987			-0.392	-0.326	1.916			-0.380	-0.406	1.889			-0.097	0.152	1.952			-0.068	-0.003	1.807
-0.212	-0.113	1.949			-0.209	-0.063	1.995			-0.248	0.225	1.989			-0.226	0.411	1.926			-0.390	0.119	2.003			-0.410	-0.101	1.987			-0.392	-0.324	1.916			-0.380	-0.404	1.889			-0.097	0.152	1.953			-0.063	-0.004	1.807
-0.212	-0.113	1.949			-0.209	-0.062	1.995			-0.247	0.226	1.988			-0.225	0.413	1.927			-0.391	0.117	2.002			-0.410	-0.099	1.986			-0.391	-0.326	1.915			-0.379	-0.406	1.888			-0.096	0.151	1.954			-0.059	-0.005	1.807
-0.212	-0.113	1.949			-0.209	-0.062	1.995			-0.247	0.227	1.987			-0.223	0.415	1.928			-0.392	0.115	2.001			-0.410	-0.098	1.986			-0.391	-0.324	1.915			-0.379	-0.403	1.888			-0.096	0.151	1.955			-0.056	-0.006	1.807
-0.212	-0.113	1.949			-0.209	-0.062	1.995			-0.246	0.227	1.986			-0.222	0.416	1.928			-0.393	0.113	2.001			-0.410	-0.097	1.985			-0.391	-0.325	1.913			-0.378	-0.405	1.887			-0.095	0.151	1.956			-0.054	-0.007	1.807
-0.212	-0.113	1.949			-0.210	-0.062	1.995			-0.246	0.228	1.986			-0.221	0.417	1.928			-0.394	0.112	2.000			-0.410	-0.096	1.985			-0.391	-0.327	1.911			-0.378	-0.407	1.885			-0.095	0.151	1.957			-0.051	-0.007	1.807
-0.212	-0.113	1.949			-0.210	-0.062	1.995			-0.246	0.228	1.985			-0.220	0.417	1.928			-0.395	0.110	1.999			-0.410	-0.096	1.985			-0.390	-0.330	1.910			-0.377	-0.409	1.884			-0.095	0.151	1.957			-0.051	-0.006	1.804
-0.212	-0.113	1.949			-0.210	-0.062	1.995			-0.245	0.229	1.985			-0.219	0.418	1.928			-0.396	0.108	1.999			-0.410	-0.095	1.985			-0.391	-0.323	1.912			-0.378	-0.403	1.885			-0.095	0.151	1.958			-0.051	-0.005	1.799
-0.212	-0.113	1.949			-0.210	-0.062	1.995			-0.245	0.229	1.984			-0.218	0.418	1.928			-0.397	0.106	1.998			-0.409	-0.095	1.985			-0.390	-0.327	1.911			-0.377	-0.407	1.883			-0.094	0.151	1.958			-0.052	-0.004	1.796
-0.212	-0.113	1.949			-0.210	-0.062	1.995			-0.245	0.229	1.984			-0.218	0.418	1.928			-0.398	0.104	1.997			-0.409	-0.095	1.985			-0.391	-0.319	1.913			-0.379	-0.398	1.885			-0.094	0.151	1.959			-0.052	-0.003	1.793
-0.212	-0.113	1.949			-0.210	-0.062	1.995			-0.245	0.230	1.984			-0.217	0.419	1.927			-0.399	0.102	1.997			-0.409	-0.095	1.984			-0.389	-0.325	1.911			-0.377	-0.404	1.882			-0.094	0.151	1.959			-0.053	-0.002	1.790
-0.212	-0.113	1.949			-0.210	-0.062	1.995			-0.245	0.230	1.984			-0.217	0.414	1.926			-0.400	0.099	1.996			-0.409	-0.095	1.984			-0.388	-0.330	1.910			-0.377	-0.408	1.880			-0.094	0.151	1.959			-0.054	-0.001	1.788
-0.212	-0.113	1.949			-0.210	-0.062	1.995			-0.244	0.230	1.984			-0.216	0.412	1.925			-0.400	0.097	1.996			-0.408	-0.096	1.984			-0.390	-0.323	1.912			-0.378	-0.402	1.883			-0.094	0.151	1.960			-0.054	0.000	1.786
-0.212	-0.113	1.950			-0.210	-0.062	1.995			-0.244	0.230	1.984			-0.216	0.410	1.925			-0.401	0.095	1.996			-0.408	-0.097	1.984			-0.391	-0.319	1.914			-0.379	-0.398	1.886			-0.094	0.151	1.960			-0.055	0.001	1.784
-0.212	-0.113	1.950			-0.210	-0.062	1.996			-0.244	0.230	1.984			-0.216	0.409	1.924			-0.402	0.092	1.996			-0.408	-0.098	1.984			-0.392	-0.316	1.915			-0.380	-0.395	1.887			-0.094	0.151	1.960			-0.056	0.002	1.782
-0.212	-0.113	1.950			-0.210	-0.062	1.996			-0.244	0.229	1.984			-0.216	0.408	1.924			-0.402	0.090	1.995			-0.407	-0.100	1.984			-0.390	-0.325	1.914			-0.378	-0.404	1.885			-0.093	0.151	1.960			-0.057	0.003	1.780
-0.212	-0.113	1.950			-0.210	-0.062	1.996			-0.244	0.229	1.984			-0.216	0.408	1.923			-0.402	0.089	1.995			-0.407	-0.101	1.985			-0.388	-0.330	1.914			-0.377	-0.409	1.884			-0.093	0.151	1.960			-0.059	0.005	1.779
-0.212	-0.113	1.950			-0.210	-0.062	1.996			-0.243	0.229	1.984			-0.216	0.407	1.922			-0.402	0.087	1.995			-0.407	-0.103	1.985			-0.388	-0.334	1.913			-0.376	-0.413	1.884			-0.093	0.151	1.961			-0.059	0.006	1.777
-0.211	-0.113	1.950			-0.210	-0.062	1.996			-0.243	0.229	1.984			-0.216	0.407	1.922			-0.402	0.084	1.995			-0.407	-0.105	1.985			-0.387	-0.336	1.913			-0.376	-0.415	1.884			-0.093	0.151	1.961			-0.060	0.007	1.776
-0.211	-0.114	1.950			-0.210	-0.062	1.996			-0.243	0.229	1.985			-0.216	0.406	1.921			-0.402	0.082	1.995			-0.406	-0.107	1.985			-0.387	-0.338	1.913			-0.375	-0.417	1.885			-0.093	0.151	1.961			-0.061	0.008	1.775
-0.211	-0.114	1.950			-0.209	-0.063	1.996			-0.243	0.228	1.985			-0.217	0.405	1.920			-0.402	0.080	1.995			-0.406	-0.109	1.986			-0.386	-0.340	1.914			-0.375	-0.419	1.885			-0.093	0.151	1.961			-0.062	0.008	1.774
-0.211	-0.114	1.950			-0.209	-0.063	1.996			-0.242	0.228	1.986			-0.217	0.404	1.919			-0.402	0.078	1.995			-0.406	-0.110	1.986			-0.386	-0.342	1.914			-0.375	-0.421	1.885			-0.093	0.151	1.961			-0.063	0.009	1.773
-0.211	-0.115	1.950			-0.209	-0.063	1.996			-0.242	0.228	1.986			-0.217	0.404	1.918			-0.402	0.076	1.995			-0.406	-0.112	1.986			-0.386	-0.343	1.914			-0.375	-0.422	1.885			-0.093	0.152	1.961			-0.064	0.010	1.772
-0.210	-0.115	1.950			-0.209	-0.063	1.996			-0.242	0.228	1.986			-0.218	0.404	1.918			-0.401	0.075	1.995			-0.405	-0.113	1.987			-0.385	-0.344	1.914			-0.374	-0.424	1.885			-0.093	0.152	1.961			-0.064	0.010	1.771
-0.210	-0.115	1.950			-0.209	-0.064	1.996			-0.242	0.227	1.987			-0.218	0.404	1.917			-0.401	0.073	1.995			-0.405	-0.115	1.987			-0.385	-0.346	1.914			-0.374	-0.425	1.885			-0.093	0.152	1.961			-0.065	0.011	1.771
-0.210	-0.116	1.950			-0.209	-0.064	1.996			-0.242	0.227	1.987			-0.219	0.405	1.917			-0.401	0.072	1.995			-0.405	-0.116	1.987			-0.385	-0.347	1.914			-0.374	-0.426	1.885			-0.093	0.152	1.961			-0.066	0.012	1.770
-0.210	-0.116	1.950			-0.208	-0.064	1.996			-0.242	0.227	1.987			-0.220	0.405	1.917			-0.401	0.070	1.995			-0.405	-0.117	1.987			-0.385	-0.348	1.914			-0.374	-0.427	1.886			-0.093	0.152	1.961			-0.067	0.012	1.769
-0.210	-0.116	1.951			-0.208	-0.064	1.996			-0.241	0.227	1.987			-0.221	0.406	1.917			-0.400	0.069	1.995			-0.405	-0.118	1.988			-0.385	-0.348	1.914			-0.374	-0.428	1.886			-0.093	0.152	1.961			-0.067	0.013	1.769
-0.210	-0.116	1.951			-0.208	-0.065	1.997			-0.241	0.227	1.987			-0.222	0.407	1.917			-0.400	0.068	1.995			-0.405	-0.119	1.988			-0.387	-0.342	1.917			-0.376	-0.422	1.889			-0.093	0.152	1.960			-0.068	0.013	1.768
-0.209	-0.117	1.951			-0.208	-0.065	1.997			-0.241	0.227	1.987			-0.223	0.408	1.917			-0.400	0.067	1.995			-0.405	-0.120	1.988			-0.387	-0.343	1.917			-0.376	-0.422	1.889			-0.093	0.152	1.960			-0.069	0.014	1.768
-0.209	-0.117	1.951			-0.208	-0.065	1.997			-0.241	0.227	1.988			-0.223	0.409	1.917			-0.400	0.066	1.995			-0.405	-0.121	1.988			-0.387	-0.344	1.917			-0.376	-0.423	1.889			-0.093	0.152	1.960			-0.069	0.014	1.768
-0.209	-0.117	1.951			-0.208	-0.065	1.997			-0.241	0.227	1.988			-0.224	0.410	1.916			-0.400	0.066	1.995			-0.405	-0.122	1.988			-0.387	-0.344	1.917			-0.376	-0.424	1.889			-0.093	0.153	1.960			-0.070	0.015	1.767
-0.209	-0.117	1.951			-0.208	-0.065	1.997			-0.241	0.227	1.988			-0.225	0.410	1.916			-0.400	0.065	1.995			-0.404	-0.123	1.988			-0.387	-0.345	1.917			-0.376	-0.424	1.889			-0.093	0.153	1.960			-0.071	0.015	1.767
-0.209	-0.118	1.951			-0.208	-0.066	1.997			-0.241	0.227	1.988			-0.225	0.411	1.916			-0.400	0.064	1.995			-0.404	-0.123	1.988			-0.387	-0.345	1.917			-0.376	-0.425	1.889			-0.093	0.153	1.960			-0.071	0.016	1.766
-0.209	-0.118	1.951			-0.208	-0.066	1.997			-0.241	0.227	1.988			-0.225	0.411	1.916			-0.399	0.063	1.995			-0.404	-0.124	1.988			-0.387	-0.346	1.917			-0.376	-0.425	1.889			-0.093	0.153	1.960			-0.072	0.016	1.766
-0.209	-0.118	1.951			-0.207	-0.066	1.997			-0.241	0.227	1.988			-0.226	0.411	1.916			-0.399	0.063	1.995			-0.404	-0.124	1.988			-0.387	-0.346	1.917			-0.376	-0.426	1.888			-0.093	0.153	1.960			-0.072	0.016	1.766
-0.209	-0.118	1.951			-0.207	-0.066	1.997			-0.241	0.227	1.988			-0.226	0.412	1.916			-0.399	0.062	1.995			-0.404	-0.125	1.989			-0.388	-0.347	1.917			-0.376	-0.426	1.888			-0.093	0.153	1.960			-0.073	0.017	1.766
-0.208	-0.119	1.951			-0.207	-0.066	1.997			-0.241	0.226	1.988			-0.227	0.412	1.916			-0.399	0.062	1.994			-0.404	-0.125	1.989			-0.390	-0.341	1.919			-0.378	-0.421	1.890			-0.093	0.153	1.960			-0.073	0.017	1.765
-0.208	-0.119	1.951			-0.207	-0.067	1.997			-0.241	0.226	1.988			-0.227	0.413	1.916			-0.399	0.061	1.994			-0.404	-0.126	1.989			-0.391	-0.337	1.920			-0.379	-0.417	1.891			-0.094	0.153	1.960			-0.074	0.018	1.765
-0.208	-0.119	1.951			-0.207	-0.067	1.997			-0.241	0.226	1.989			-0.228	0.413	1.916			-0.399	0.061	1.994			-0.404	-0.126	1.989			-0.391	-0.339	1.919			-0.379	-0.419	1.890			-0.094	0.153	1.960			-0.074	0.018	1.765
-0.208	-0.120	1.951			-0.207	-0.067	1.997			-0.242	0.226	1.989			-0.228	0.413	1.916			-0.399	0.060	1.994			-0.404	-0.127	1.989			-0.391	-0.341	1.918			-0.379	-0.420	1.890			-0.094	0.153	1.959			-0.074	0.018	1.765
-0.208	-0.120	1.951			-0.207	-0.067	1.997			-0.242	0.226	1.989			-0.228	0.413	1.916			-0.399	0.060	1.994			-0.404	-0.127	1.989			-0.391	-0.338	1.919			-0.380	-0.417	1.891			-0.094	0.154	1.959			-0.075	0.018	1.765
-0.208	-0.120	1.951			-0.207	-0.067	1.997			-0.242	0.226	1.989			-0.229	0.413	1.916			-0.398	0.059	1.994			-0.404	-0.128	1.989			-0.391	-0.339	1.919			-0.379	-0.418	1.890			-0.094	0.154	1.959			-0.075	0.019	1.765
-0.208	-0.120	1.951			-0.207	-0.068	1.997			-0.242	0.226	1.989			-0.229	0.414	1.916			-0.398	0.059	1.994			-0.404	-0.128	1.989			-0.391	-0.340	1.918			-0.379	-0.419	1.890			-0.094	0.154	1.959			-0.076	0.019	1.764
-0.208	-0.120	1.951			-0.207	-0.068	1.997			-0.242	0.226	1.989			-0.229	0.414	1.916			-0.398	0.059	1.994			-0.404	-0.128	1.989			-0.392	-0.337	1.919			-0.380	-0.416	1.891			-0.094	0.154	1.959			-0.076	0.019	1.764
-0.208	-0.121	1.951			-0.207	-0.068	1.997			-0.242	0.226	1.989			-0.229	0.414	1.916			-0.398	0.058	1.994			-0.404	-0.129	1.989			-0.391	-0.341	1.918			-0.379	-0.421	1.889			-0.094	0.154	1.959			-0.076	0.019	1.764
-0.208	-0.121	1.951			-0.207	-0.068	1.997			-0.242	0.226	1.989			-0.230	0.414	1.916			-0.398	0.058	1.994			-0.404	-0.129	1.989			-0.391	-0.344	1.917			-0.379	-0.423	1.888			-0.094	0.154	1.959			-0.077	0.020	1.764
-0.208	-0.121	1.951			-0.207	-0.068	1.997			-0.242	0.226	1.989			-0.230	0.414	1.915			-0.398	0.058	1.994			-0.404	-0.129	1.989			-0.391	-0.340	1.918			-0.380	-0.420	1.889			-0.094	0.154	1.959			-0.077	0.020	1.764
-0.208	-0.121	1.951			-0.207	-0.068	1.997			-0.242	0.226	1.989			-0.230	0.414	1.915			-0.397	0.058	1.994			-0.404	-0.130	1.989			-0.391	-0.341	1.918			-0.380	-0.420	1.889			-0.094	0.154	1.959			-0.077	0.020	1.764
-0.208	-0.121	1.951			-0.207	-0.069	1.997			-0.242	0.226	1.989			-0.230	0.414	1.915			-0.397	0.057	1.994			-0.404	-0.130	1.989			-0.391	-0.341	1.918			-0.379	-0.421	1.889			-0.094	0.154	1.958			-0.077	0.020	1.764
-0.208	-0.122	1.951			-0.207	-0.069	1.997			-0.242	0.226	1.989			-0.230	0.414	1.915			-0.396	0.057	1.994			-0.404	-0.130	1.989			-0.391	-0.340	1.918			-0.380	-0.419	1.889			-0.094	0.154	1.958			-0.078	0.020	1.764
-0.208	-0.122	1.951			-0.207	-0.069	1.997			-0.242	0.225	1.989			-0.230	0.414	1.914			-0.396	0.057	1.994			-0.404	-0.130	1.989			-0.392	-0.337	1.918			-0.380	-0.417	1.890			-0.094	0.154	1.958			-0.078	0.020	1.763
-0.207	-0.122	1.951			-0.207	-0.069	1.997			-0.243	0.225	1.989			-0.230	0.414	1.914			-0.396	0.057	1.994			-0.404	-0.131	1.989			-0.393	-0.335	1.919			-0.381	-0.414	1.891			-0.094	0.154	1.958			-0.078	0.021	1.763
-0.207	-0.122	1.951			-0.206	-0.069	1.997			-0.243	0.225	1.989			-0.230	0.414	1.914			-0.395	0.057	1.994			-0.404	-0.131	1.989			-0.391	-0.339	1.917			-0.380	-0.418	1.889			-0.094	0.155	1.958			-0.078	0.021	1.763
-0.207	-0.122	1.951			-0.206	-0.069	1.997			-0.243	0.225	1.989			-0.230	0.414	1.913			-0.395	0.057	1.994			-0.404	-0.131	1.989			-0.390	-0.342	1.916			-0.380	-0.421	1.888			-0.094	0.155	1.958			-0.079	0.021	1.763
-0.207	-0.123	1.951			-0.206	-0.070	1.997			-0.243	0.225	1.990			-0.230	0.414	1.913			-0.395	0.057	1.994			-0.404	-0.131	1.989			-0.389	-0.344	1.915			-0.379	-0.424	1.887			-0.094	0.155	1.957			-0.079	0.021	1.763
-0.207	-0.123	1.951			-0.206	-0.070	1.997			-0.243	0.225	1.990			-0.230	0.413	1.913			-0.394	0.057	1.994			-0.404	-0.132	1.989			-0.389	-0.344	1.915			-0.379	-0.423	1.887			-0.094	0.155	1.957			-0.079	0.021	1.763
-0.207	-0.123	1.951			-0.206	-0.070	1.997			-0.243	0.225	1.990			-0.230	0.413	1.912			-0.394	0.057	1.994			-0.404	-0.132	1.988			-0.389	-0.344	1.915			-0.379	-0.424	1.886			-0.094	0.155	1.957			-0.079	0.021	1.763
-0.207	-0.123	1.951			-0.206	-0.070	1.997			-0.243	0.225	1.990			-0.230	0.413	1.912			-0.393	0.057	1.993			-0.404	-0.132	1.988			-0.389	-0.345	1.914			-0.379	-0.424	1.886			-0.094	0.155	1.956			-0.079	0.021	1.763
-0.207	-0.123	1.951			-0.206	-0.070	1.997			-0.243	0.225	1.990			-0.230	0.413	1.912			-0.388	0.068	1.994			-0.404	-0.132	1.988			-0.389	-0.344	1.914			-0.379	-0.424	1.886			-0.094	0.155	1.956			-0.080	0.021	1.763
-0.207	-0.124	1.951			-0.206	-0.071	1.997			-0.243	0.225	1.990			-0.230	0.412	1.911			-0.368	0.132	2.006			-0.400	-0.110	1.987			-0.389	-0.342	1.914			-0.379	-0.421	1.886			-0.094	0.155	1.956			-0.080	0.021	1.762
-0.207	-0.124	1.951			-0.206	-0.071	1.997			-0.243	0.225	1.990			-0.229	0.412	1.911			-0.367	0.132	2.005			-0.400	-0.112	1.986			-0.389	-0.342	1.914			-0.379	-0.422	1.885			-0.094	0.155	1.956			-0.080	0.021	1.762
-0.207	-0.124	1.951			-0.206	-0.071	1.997			-0.243	0.224	1.990			-0.229	0.412	1.911			-0.367	0.131	2.005			-0.401	-0.114	1.985			-0.389	-0.343	1.913			-0.379	-0.423	1.885			-0.094	0.155	1.955			-0.080	0.022	1.762
-0.207	-0.124	1.950			-0.206	-0.071	1.997			-0.243	0.224	1.990			-0.229	0.411	1.911			-0.367	0.130	2.004			-0.401	-0.116	1.985			-0.390	-0.341	1.913			-0.379	-0.421	1.885			-0.094	0.155	1.955			-0.081	0.022	1.762
-0.207	-0.124	1.950			-0.206	-0.071	1.997			-0.243	0.224	1.990			-0.229	0.411	1.910			-0.367	0.129	2.003			-0.401	-0.117	1.984			-0.390	-0.341	1.913			-0.379	-0.421	1.885			-0.094	0.155	1.955			-0.081	0.022	1.762
-0.207	-0.124	1.950			-0.206	-0.071	1.996			-0.243	0.224	1.990			-0.229	0.411	1.910			-0.366	0.128	2.003			-0.401	-0.119	1.984			-0.390	-0.341	1.913			-0.379	-0.421	1.885			-0.094	0.155	1.954			-0.081	0.022	1.762
-0.207	-0.124	1.950			-0.206	-0.072	1.996			-0.243	0.224	1.990			-0.229	0.411	1.910			-0.366	0.128	2.002			-0.401	-0.120	1.983			-0.390	-0.339	1.913			-0.380	-0.419	1.885			-0.094	0.156	1.954			-0.081	0.022	1.762
-0.207	-0.125	1.950			-0.205	-0.072	1.996			-0.243	0.224	1.990			-0.228	0.410	1.910			-0.366	0.128	2.002			-0.401	-0.121	1.983			-0.391	-0.336	1.913			-0.380	-0.416	1.886			-0.094	0.156	1.954			-0.081	0.022	1.762
-0.207	-0.125	1.950			-0.205	-0.072	1.996			-0.243	0.224	1.990			-0.228	0.410	1.910			-0.366	0.128	2.002			-0.401	-0.122	1.982			-0.392	-0.334	1.914			-0.381	-0.414	1.886			-0.094	0.156	1.953			-0.082	0.022	1.762
-0.207	-0.125	1.950			-0.205	-0.072	1.996			-0.243	0.224	1.990			-0.228	0.409	1.909			-0.366	0.127	2.001			-0.401	-0.123	1.982			-0.392	-0.337	1.913			-0.380	-0.416	1.884			-0.094	0.156	1.953			-0.082	0.022	1.762
-0.207	-0.125	1.950			-0.205	-0.072	1.996			-0.243	0.224	1.990			-0.228	0.409	1.909			-0.365	0.128	2.001			-0.401	-0.123	1.982			-0.392	-0.333	1.913			-0.381	-0.413	1.885			-0.094	0.156	1.953			-0.082	0.022	1.762
-0.207	-0.125	1.950			-0.205	-0.072	1.996			-0.243	0.224	1.990			-0.228	0.409	1.909			-0.365	0.128	2.001			-0.401	-0.123	1.982			-0.393	-0.330	1.914			-0.381	-0.410	1.886			-0.094	0.156	1.953			-0.082	0.022	1.762
-0.207	-0.125	1.949			-0.205	-0.072	1.996			-0.243	0.224	1.990			-0.228	0.408	1.909			-0.365	0.128	2.001			-0.401	-0.123	1.981			-0.394	-0.327	1.914			-0.382	-0.407	1.886			-0.094	0.156	1.952			-0.082	0.022	1.762
-0.207	-0.125	1.949			-0.205	-0.073	1.996			-0.243	0.224	1.990			-0.228	0.408	1.909			-0.365	0.128	2.001			-0.401	-0.123	1.981			-0.395	-0.325	1.915			-0.382	-0.405	1.886			-0.094	0.156	1.952			-0.082	0.022	1.762
-0.207	-0.125	1.949			-0.205	-0.073	1.996			-0.243	0.223	1.990			-0.227	0.407	1.909			-0.365	0.128	2.000			-0.401	-0.123	1.981			-0.394	-0.331	1.913			-0.381	-0.410	1.884			-0.094	0.156	1.951			-0.083	0.022	1.762
-0.207	-0.126	1.949			-0.205	-0.073	1.995			-0.243	0.223	1.990			-0.227	0.407	1.908			-0.365	0.128	2.000			-0.401	-0.123	1.981			-0.394	-0.330	1.914			-0.382	-0.408	1.884			-0.094	0.156	1.951			-0.083	0.022	1.762
-0.207	-0.126	1.949			-0.205	-0.073	1.995			-0.243	0.223	1.990			-0.227	0.406	1.908			-0.365	0.127	2.000			-0.401	-0.123	1.980			-0.394	-0.330	1.914			-0.382	-0.408	1.884			-0.094	0.156	1.951			-0.083	0.022	1.762
-0.207	-0.126	1.949			-0.205	-0.073	1.995			-0.243	0.223	1.990			-0.227	0.406	1.908			-0.366	0.127	1.999			-0.401	-0.123	1.980			-0.395	-0.328	1.915			-0.382	-0.406	1.884			-0.094	0.156	1.950			-0.083	0.022	1.762
-0.207	-0.126	1.948			-0.205	-0.073	1.995			-0.243	0.223	1.990			-0.227	0.406	1.908			-0.366	0.126	1.999			-0.401	-0.123	1.980			-0.395	-0.326	1.915			-0.382	-0.404	1.885			-0.094	0.156	1.950			-0.083	0.022	1.762
-0.207	-0.126	1.948			-0.205	-0.073	1.995			-0.243	0.223	1.990			-0.226	0.404	1.908			-0.366	0.125	1.999			-0.401	-0.123	1.980			-0.395	-0.324	1.916			-0.383	-0.402	1.885			-0.094	0.156	1.950			-0.083	0.022	1.762
-0.207	-0.126	1.948			-0.205	-0.073	1.995			-0.243	0.223	1.990			-0.225	0.403	1.907			-0.366	0.124	1.998			-0.401	-0.123	1.980			-0.396	-0.322	1.916			-0.383	-0.400	1.886			-0.094	0.156	1.949			-0.083	0.022	1.762
-0.207	-0.126	1.948			-0.205	-0.073	1.994			-0.243	0.223	1.990			-0.225	0.403	1.907			-0.367	0.123	1.998			-0.401	-0.123	1.980			-0.396	-0.321	1.916			-0.383	-0.399	1.886			-0.094	0.156	1.949			-0.083	0.022	1.762
-0.207	-0.126	1.948			-0.205	-0.073	1.994			-0.243	0.223	1.990			-0.225	0.403	1.907			-0.367	0.122	1.997			-0.401	-0.123	1.979			-0.396	-0.319	1.916			-0.383	-0.397	1.886			-0.094	0.156	1.949			-0.084	0.022	1.762
-0.207	-0.126	1.947			-0.205	-0.074	1.994			-0.243	0.223	1.990			-0.225	0.402	1.907			-0.367	0.121	1.997			-0.401	-0.123	1.979			-0.396	-0.318	1.916			-0.383	-0.397	1.886			-0.094	0.156	1.948			-0.084	0.022	1.762
-0.207	-0.126	1.947			-0.205	-0.074	1.994			-0.243	0.223	1.989			-0.224	0.402	1.907			-0.368	0.121	1.996			-0.401	-0.124	1.979			-0.397	-0.318	1.916			-0.384	-0.396	1.886			-0.094	0.156	1.948			-0.084	0.022	1.762
-0.207	-0.126	1.947			-0.205	-0.074	1.994			-0.243	0.222	1.989			-0.224	0.402	1.907			-0.368	0.120	1.996			-0.401	-0.124	1.979			-0.397	-0.317	1.916			-0.384	-0.395	1.886			-0.094	0.156	1.948			-0.084	0.022	1.762
-0.207	-0.126	1.947			-0.205	-0.074	1.993			-0.243	0.222	1.989			-0.224	0.402	1.907			-0.368	0.119	1.996			-0.401	-0.124	1.978			-0.394	-0.327	1.912			-0.381	-0.405	1.882			-0.094	0.156	1.948			-0.084	0.022	1.762
-0.207	-0.126	1.946			-0.205	-0.074	1.993			-0.243	0.222	1.989			-0.224	0.402	1.906			-0.368	0.119	1.995			-0.401	-0.124	1.978			-0.393	-0.333	1.910			-0.380	-0.411	1.879			-0.094	0.156	1.947			-0.084	0.022	1.762
-0.207	-0.126	1.946			-0.205	-0.074	1.993			-0.243	0.222	1.989			-0.223	0.402	1.906			-0.368	0.118	1.995			-0.401	-0.124	1.978			-0.393	-0.333	1.909			-0.380	-0.411	1.879			-0.094	0.156	1.947			-0.084	0.022	1.762
-0.207	-0.126	1.946			-0.205	-0.074	1.993			-0.243	0.222	1.989			-0.223	0.402	1.906			-0.369	0.118	1.995			-0.401	-0.124	1.978			-0.392	-0.334	1.908			-0.379	-0.413	1.878			-0.094	0.156	1.947			-0.084	0.022	1.762
-0.207	-0.126	1.946			-0.205	-0.074	1.992			-0.243	0.222	1.988			-0.223	0.402	1.906			-0.369	0.118	1.994			-0.401	-0.124	1.977			-0.392	-0.335	1.908			-0.379	-0.413	1.877			-0.094	0.156	1.947			-0.084	0.022	1.762
-0.207	-0.126	1.945			-0.205	-0.074	1.992			-0.243	0.222	1.988			-0.223	0.402	1.906			-0.369	0.118	1.994			-0.401	-0.123	1.977			-0.392	-0.337	1.907			-0.379	-0.415	1.876			-0.094	0.156	1.947			-0.085	0.022	1.762
-0.207	-0.126	1.945			-0.205	-0.074	1.992			-0.243	0.222	1.988			-0.223	0.402	1.906			-0.369	0.117	1.994			-0.401	-0.124	1.977			-0.392	-0.337	1.906			-0.379	-0.415	1.876			-0.094	0.156	1.947			-0.085	0.022	1.762
-0.207	-0.126	1.945			-0.205	-0.074	1.992			-0.243	0.222	1.988			-0.223	0.403	1.907			-0.369	0.117	1.994			-0.401	-0.124	1.976			-0.391	-0.339	1.906			-0.378	-0.417	1.875			-0.094	0.156	1.947			-0.085	0.022	1.762
-0.207	-0.126	1.945			-0.205	-0.074	1.991			-0.243	0.222	1.987			-0.223	0.403	1.907			-0.369	0.117	1.994			-0.401	-0.124	1.976			-0.391	-0.340	1.905			-0.378	-0.418	1.875			-0.093	0.156	1.946			-0.085	0.022	1.762
-0.207	-0.126	1.944			-0.205	-0.074	1.991			-0.243	0.222	1.987			-0.223	0.404	1.907			-0.370	0.117	1.994			-0.402	-0.124	1.976			-0.391	-0.340	1.904			-0.378	-0.419	1.874			-0.093	0.156	1.946			-0.085	0.022	1.762
-0.207	-0.126	1.944			-0.205	-0.074	1.991			-0.243	0.222	1.987			-0.223	0.404	1.908			-0.370	0.116	1.993			-0.402	-0.124	1.976			-0.391	-0.340	1.904			-0.378	-0.419	1.874			-0.093	0.156	1.946			-0.086	0.022	1.762
-0.207	-0.126	1.944			-0.205	-0.074	1.991			-0.244	0.222	1.987			-0.223	0.404	1.908			-0.370	0.116	1.993			-0.402	-0.124	1.976			-0.391	-0.337	1.904			-0.378	-0.416	1.875			-0.093	0.156	1.946			-0.086	0.022	1.762
-0.207	-0.126	1.944			-0.205	-0.074	1.990			-0.244	0.222	1.987			-0.223	0.404	1.908			-0.370	0.116	1.993			-0.402	-0.124	1.975			-0.391	-0.335	1.905			-0.378	-0.414	1.875			-0.093	0.156	1.946			-0.087	0.022	1.762
-0.207	-0.126	1.943			-0.205	-0.074	1.990			-0.244	0.222	1.986			-0.223	0.404	1.908			-0.370	0.116	1.993			-0.402	-0.124	1.975			-0.391	-0.333	1.905			-0.378	-0.412	1.876			-0.094	0.157	1.946			-0.088	0.022	1.761
-0.207	-0.126	1.943			-0.205	-0.074	1.990			-0.244	0.222	1.986			-0.223	0.405	1.909			-0.371	0.116	1.993			-0.402	-0.124	1.975			-0.392	-0.330	1.906			-0.379	-0.409	1.877			-0.094	0.157	1.946			-0.088	0.023	1.761
-0.207	-0.126	1.943			-0.205	-0.074	1.990			-0.244	0.222	1.986			-0.224	0.405	1.909			-0.371	0.116	1.993			-0.402	-0.124	1.975			-0.391	-0.337	1.905			-0.378	-0.414	1.875			-0.094	0.157	1.946			-0.089	0.022	1.762
-0.207	-0.126	1.943			-0.205	-0.074	1.990			-0.244	0.222	1.986			-0.224	0.406	1.910			-0.371	0.116	1.993			-0.402	-0.124	1.974			-0.390	-0.341	1.905			-0.377	-0.418	1.874			-0.094	0.157	1.946			-0.089	0.022	1.763
-0.207	-0.126	1.943			-0.205	-0.074	1.989			-0.244	0.222	1.986			-0.225	0.408	1.912			-0.371	0.115	1.993			-0.402	-0.124	1.974			-0.389	-0.344	1.905			-0.376	-0.421	1.873			-0.094	0.157	1.946			-0.090	0.022	1.763
-0.207	-0.126	1.942			-0.205	-0.073	1.989			-0.244	0.222	1.985			-0.225	0.410	1.913			-0.371	0.115	1.993			-0.402	-0.124	1.974			-0.390	-0.340	1.906			-0.377	-0.417	1.875			-0.094	0.157	1.946			-0.090	0.022	1.764
-0.207	-0.126	1.942			-0.205	-0.073	1.989			-0.245	0.222	1.985			-0.228	0.416	1.920			-0.371	0.115	1.992			-0.402	-0.124	1.974			-0.390	-0.335	1.908			-0.377	-0.413	1.876			-0.094	0.157	1.946			-0.091	0.022	1.764
-0.207	-0.126	1.942			-0.205	-0.073	1.989			-0.245	0.222	1.985			-0.229	0.417	1.921			-0.372	0.115	1.992			-0.402	-0.124	1.974			-0.391	-0.332	1.909			-0.377	-0.410	1.878			-0.094	0.157	1.946			-0.091	0.022	1.764
-0.207	-0.125	1.942			-0.205	-0.073	1.989			-0.245	0.222	1.985			-0.229	0.417	1.922			-0.372	0.115	1.992			-0.402	-0.123	1.974			-0.392	-0.328	1.910			-0.378	-0.406	1.879			-0.094	0.157	1.946			-0.091	0.022	1.764
-0.207	-0.125	1.942			-0.205	-0.073	1.989			-0.245	0.223	1.985			-0.229	0.418	1.922			-0.372	0.115	1.992			-0.402	-0.123	1.974			-0.390	-0.336	1.908			-0.377	-0.413	1.877			-0.094	0.157	1.946			-0.091	0.022	1.764
-0.207	-0.125	1.942			-0.205	-0.073	1.988			-0.246	0.223	1.985			-0.230	0.418	1.923			-0.372	0.115	1.992			-0.402	-0.123	1.974			-0.389	-0.341	1.907			-0.376	-0.418	1.876			-0.094	0.158	1.946			-0.092	0.022	1.765
-0.207	-0.125	1.941			-0.205	-0.073	1.988			-0.246	0.223	1.984			-0.230	0.419	1.924			-0.372	0.115	1.992			-0.402	-0.124	1.973			-0.388	-0.345	1.906			-0.376	-0.422	1.874			-0.094	0.158	1.946			-0.092	0.022	1.765
-0.207	-0.125	1.941			-0.205	-0.073	1.988			-0.246	0.223	1.984			-0.230	0.419	1.924			-0.372	0.115	1.992			-0.402	-0.124	1.973			-0.387	-0.348	1.905			-0.376	-0.425	1.873			-0.094	0.158	1.946			-0.092	0.022	1.765
-0.207	-0.125	1.941			-0.206	-0.073	1.988			-0.247	0.223	1.984			-0.230	0.419	1.925			-0.373	0.115	1.992			-0.402	-0.124	1.973			-0.387	-0.350	1.905			-0.375	-0.427	1.873			-0.094	0.158	1.946			-0.092	0.022	1.765
-0.207	-0.125	1.941			-0.206	-0.073	1.988			-0.247	0.224	1.984			-0.231	0.420	1.925			-0.373	0.115	1.992			-0.402	-0.124	1.973			-0.386	-0.352	1.904			-0.375	-0.429	1.872			-0.094	0.158	1.946			-0.093	0.023	1.765
-0.207	-0.125	1.941			-0.206	-0.073	1.988			-0.247	0.224	1.984			-0.231	0.420	1.926			-0.373	0.115	1.992			-0.402	-0.124	1.973			-0.386	-0.353	1.904			-0.375	-0.430	1.872			-0.095	0.158	1.946			-0.093	0.023	1.765
-0.207	-0.125	1.941			-0.206	-0.072	1.988			-0.247	0.224	1.984			-0.231	0.421	1.926			-0.373	0.115	1.992			-0.402	-0.124	1.973			-0.386	-0.355	1.903			-0.374	-0.432	1.871			-0.095	0.158	1.946			-0.093	0.023	1.765
-0.208	-0.125	1.941			-0.206	-0.072	1.987			-0.248	0.224	1.984			-0.231	0.421	1.927			-0.373	0.116	1.992			-0.402	-0.124	1.973			-0.385	-0.356	1.903			-0.374	-0.433	1.871			-0.095	0.158	1.946			-0.093	0.023	1.765
-0.208	-0.125	1.941			-0.206	-0.072	1.987			-0.248	0.224	1.984			-0.232	0.421	1.927			-0.373	0.116	1.992			-0.402	-0.124	1.973			-0.385	-0.357	1.902			-0.374	-0.434	1.870			-0.095	0.159	1.946			-0.094	0.023	1.765
-0.208	-0.124	1.941			-0.206	-0.072	1.987			-0.249	0.224	1.984			-0.232	0.423	1.929			-0.374	0.116	1.992			-0.402	-0.124	1.973			-0.387	-0.345	1.904			-0.376	-0.424	1.873			-0.095	0.159	1.946			-0.094	0.023	1.765
-0.208	-0.124	1.940			-0.206	-0.072	1.987			-0.249	0.225	1.984			-0.233	0.424	1.930			-0.374	0.116	1.992			-0.402	-0.124	1.972			-0.386	-0.348	1.901			-0.375	-0.425	1.872			-0.096	0.159	1.946			-0.095	0.023	1.766
-0.208	-0.124	1.940			-0.207	-0.072	1.987			-0.249	0.225	1.984			-0.233	0.425	1.932			-0.374	0.116	1.992			-0.402	-0.125	1.972			-0.386	-0.350	1.899			-0.375	-0.427	1.871			-0.096	0.159	1.946			-0.095	0.023	1.766
-0.208	-0.124	1.940			-0.207	-0.072	1.987			-0.249	0.225	1.984			-0.235	0.426	1.934			-0.374	0.117	1.992			-0.402	-0.125	1.972			-0.386	-0.352	1.898			-0.375	-0.428	1.870			-0.096	0.159	1.946			-0.095	0.024	1.767
-0.208	-0.124	1.940			-0.207	-0.072	1.987			-0.250	0.225	1.984			-0.235	0.427	1.935			-0.374	0.117	1.992			-0.402	-0.125	1.972			-0.385	-0.353	1.897			-0.375	-0.430	1.869			-0.096	0.159	1.946			-0.096	0.024	1.767
-0.208	-0.124	1.940			-0.207	-0.071	1.987			-0.250	0.226	1.984			-0.236	0.428	1.935			-0.374	0.117	1.992			-0.402	-0.125	1.972			-0.385	-0.354	1.897			-0.374	-0.430	1.869			-0.096	0.159	1.946			-0.096	0.024	1.767
-0.208	-0.124	1.940			-0.207	-0.071	1.987			-0.250	0.226	1.984			-0.236	0.428	1.936			-0.375	0.117	1.992			-0.402	-0.125	1.972			-0.385	-0.354	1.897			-0.374	-0.431	1.868			-0.097	0.160	1.946			-0.096	0.024	1.768
-0.208	-0.123	1.940			-0.207	-0.071	1.987			-0.251	0.226	1.984			-0.236	0.429	1.936			-0.375	0.117	1.992			-0.402	-0.124	1.972			-0.386	-0.352	1.897			-0.375	-0.430	1.869			-0.097	0.160	1.946			-0.096	0.024	1.768
-0.209	-0.123	1.940			-0.207	-0.071	1.987			-0.251	0.226	1.984			-0.236	0.429	1.937			-0.375	0.117	1.992			-0.402	-0.125	1.972			-0.387	-0.349	1.898			-0.375	-0.427	1.870			-0.097	0.160	1.946			-0.097	0.024	1.768
-0.209	-0.123	1.940			-0.207	-0.071	1.987			-0.251	0.226	1.984			-0.237	0.429	1.937			-0.375	0.118	1.992			-0.402	-0.125	1.972			-0.387	-0.346	1.898			-0.376	-0.424	1.870			-0.097	0.160	1.946			-0.097	0.025	1.768
-0.209	-0.123	1.940			-0.208	-0.071	1.987			-0.251	0.226	1.984			-0.237	0.429	1.938			-0.375	0.118	1.992			-0.403	-0.126	1.971			-0.387	-0.346	1.898			-0.375	-0.425	1.870			-0.097	0.160	1.946			-0.097	0.025	1.768
-0.209	-0.123	1.940			-0.208	-0.071	1.986			-0.251	0.227	1.984			-0.237	0.430	1.938			-0.375	0.118	1.992			-0.403	-0.127	1.971			-0.388	-0.345	1.898			-0.376	-0.424	1.870			-0.097	0.160	1.946			-0.097	0.025	1.768
-0.209	-0.123	1.940			-0.208	-0.071	1.986			-0.252	0.227	1.984			-0.237	0.430	1.938			-0.375	0.118	1.992			-0.403	-0.127	1.971			-0.389	-0.343	1.898			-0.376	-0.422	1.871			-0.098	0.160	1.946			-0.098	0.025	1.768
-0.209	-0.123	1.940			-0.208	-0.071	1.986			-0.252	0.227	1.984			-0.237	0.430	1.938			-0.375	0.118	1.992			-0.403	-0.128	1.971			-0.389	-0.343	1.898			-0.376	-0.422	1.870			-0.098	0.160	1.946			-0.098	0.025	1.768
-0.209	-0.123	1.939			-0.208	-0.071	1.986			-0.252	0.227	1.984			-0.237	0.430	1.938			-0.375	0.118	1.992			-0.403	-0.128	1.971			-0.389	-0.343	1.898			-0.376	-0.422	1.870			-0.098	0.160	1.946			-0.098	0.025	1.768
-0.209	-0.123	1.939			-0.208	-0.071	1.986			-0.252	0.227	1.984			-0.237	0.430	1.939			-0.375	0.119	1.992			-0.403	-0.128	1.971			-0.390	-0.340	1.899			-0.377	-0.419	1.871			-0.098	0.160	1.946			-0.098	0.025	1.769
-0.209	-0.123	1.939			-0.208	-0.071	1.986			-0.252	0.227	1.984			-0.237	0.430	1.939			-0.375	0.119	1.992			-0.403	-0.128	1.971			-0.391	-0.336	1.899			-0.378	-0.415	1.872			-0.098	0.160	1.946			-0.098	0.026	1.769
-0.209	-0.123	1.939			-0.208	-0.071	1.986			-0.253	0.227	1.984			-0.237	0.430	1.939			-0.376	0.119	1.992			-0.403	-0.129	1.970			-0.392	-0.332	1.900			-0.379	-0.412	1.873			-0.098	0.160	1.946			-0.099	0.026	1.769
-0.209	-0.123	1.939			-0.208	-0.070	1.986			-0.253	0.228	1.984			-0.237	0.430	1.939			-0.376	0.119	1.992			-0.403	-0.129	1.970			-0.392	-0.331	1.900			-0.379	-0.410	1.873			-0.098	0.161	1.946			-0.099	0.026	1.769
-0.209	-0.123	1.939			-0.208	-0.070	1.986			-0.253	0.228	1.984			-0.237	0.430	1.939			-0.376	0.120	1.992			-0.403	-0.129	1.970			-0.391	-0.336	1.899			-0.378	-0.415	1.871			-0.099	0.161	1.946			-0.099	0.026	1.768
-0.209	-0.123	1.939			-0.208	-0.070	1.986			-0.253	0.228	1.984			-0.237	0.430	1.939			-0.376	0.120	1.992			-0.403	-0.129	1.970			-0.390	-0.339	1.897			-0.377	-0.419	1.869			-0.099	0.161	1.946			-0.099	0.026	1.768
-0.209	-0.123	1.939			-0.208	-0.070	1.986			-0.253	0.228	1.984			-0.237	0.430	1.939			-0.376	0.120	1.992			-0.403	-0.129	1.970			-0.390	-0.342	1.896			-0.377	-0.421	1.868			-0.099	0.161	1.946			-0.099	0.027	1.768
-0.209	-0.123	1.939			-0.209	-0.070	1.986			-0.253	0.228	1.984			-0.237	0.430	1.939			-0.376	0.120	1.992			-0.404	-0.129	1.970			-0.389	-0.345	1.895			-0.376	-0.425	1.867			-0.099	0.161	1.946			-0.099	0.027	1.768
-0.209	-0.122	1.939			-0.209	-0.070	1.986			-0.253	0.228	1.984			-0.237	0.429	1.939			-0.376	0.120	1.992			-0.404	-0.129	1.970			-0.389	-0.348	1.894			-0.376	-0.427	1.866			-0.099	0.161	1.946			-0.099	0.027	1.768
-0.210	-0.122	1.939			-0.209	-0.070	1.986			-0.253	0.228	1.984			-0.237	0.429	1.938			-0.376	0.120	1.992			-0.404	-0.129	1.969			-0.389	-0.343	1.895			-0.377	-0.423	1.867			-0.099	0.161	1.946			-0.099	0.027	1.768
-0.210	-0.122	1.939			-0.209	-0.070	1.986			-0.254	0.228	1.984			-0.237	0.429	1.938			-0.376	0.121	1.992			-0.404	-0.129	1.969			-0.390	-0.340	1.896			-0.377	-0.419	1.868			-0.099	0.161	1.946			-0.099	0.027	1.768
-0.210	-0.122	1.938			-0.209	-0.070	1.986			-0.254	0.229	1.984			-0.236	0.428	1.938			-0.376	0.121	1.992			-0.404	-0.129	1.969			-0.390	-0.343	1.895			-0.377	-0.422	1.867			-0.099	0.161	1.946			-0.099	0.028	1.768
-0.210	-0.122	1.938			-0.209	-0.070	1.985			-0.254	0.229	1.984			-0.236	0.428	1.938			-0.376	0.121	1.992			-0.404	-0.129	1.969			-0.389	-0.346	1.894			-0.376	-0.425	1.866			-0.099	0.161	1.947			-0.099	0.028	1.768
-0.210	-0.122	1.938			-0.209	-0.070	1.985			-0.254	0.229	1.984			-0.236	0.428	1.938			-0.376	0.121	1.992			-0.404	-0.129	1.969			-0.389	-0.348	1.893			-0.376	-0.427	1.865			-0.099	0.161	1.947			-0.099	0.028	1.768
-0.210	-0.122	1.938			-0.209	-0.069	1.985			-0.254	0.229	1.984			-0.236	0.428	1.938			-0.376	0.121	1.992			-0.404	-0.129	1.968			-0.389	-0.350	1.893			-0.375	-0.429	1.864			-0.099	0.161	1.947			-0.099	0.028	1.767
-0.210	-0.122	1.938			-0.209	-0.069	1.985			-0.254	0.229	1.984			-0.236	0.428	1.938			-0.376	0.121	1.992			-0.404	-0.129	1.968			-0.388	-0.351	1.892			-0.375	-0.430	1.863			-0.100	0.161	1.947			-0.099	0.029	1.767
-0.210	-0.121	1.938			-0.209	-0.069	1.985			-0.254	0.229	1.984			-0.236	0.427	1.937			-0.376	0.121	1.992			-0.404	-0.128	1.968			-0.388	-0.353	1.892			-0.375	-0.431	1.862			-0.100	0.161	1.947			-0.099	0.029	1.767
-0.210	-0.121	1.938			-0.209	-0.069	1.985			-0.254	0.229	1.984			-0.236	0.427	1.937			-0.376	0.121	1.992			-0.404	-0.128	1.968			-0.388	-0.354	1.891			-0.375	-0.433	1.862			-0.100	0.161	1.947			-0.099	0.029	1.767
-0.210	-0.121	1.938			-0.209	-0.069	1.985			-0.254	0.229	1.984			-0.236	0.427	1.937			-0.376	0.122	1.992			-0.405	-0.128	1.967			-0.388	-0.355	1.891			-0.374	-0.434	1.861			-0.100	0.161	1.947			-0.099	0.029	1.767
-0.210	-0.121	1.938			-0.209	-0.069	1.985			-0.254	0.229	1.984			-0.236	0.427	1.937			-0.376	0.122	1.992			-0.405	-0.128	1.967			-0.387	-0.356	1.890			-0.374	-0.435	1.861			-0.100	0.162	1.947			-0.099	0.029	1.767
-0.210	-0.121	1.938			-0.209	-0.069	1.985			-0.254	0.229	1.984			-0.236	0.426	1.937			-0.376	0.122	1.992			-0.405	-0.127	1.967			-0.387	-0.357	1.890			-0.374	-0.436	1.860			-0.100	0.162	1.947			-0.099	0.030	1.767
-0.210	-0.121	1.938			-0.210	-0.069	1.985			-0.254	0.229	1.984			-0.236	0.426	1.937			-0.376	0.122	1.992			-0.405	-0.127	1.967			-0.387	-0.358	1.890			-0.373	-0.437	1.860			-0.100	0.162	1.947			-0.099	0.030	1.767
-0.210	-0.121	1.937			-0.210	-0.069	1.985			-0.255	0.230	1.984			-0.236	0.426	1.937			-0.376	0.122	1.992			-0.405	-0.127	1.967			-0.386	-0.359	1.889			-0.373	-0.438	1.859			-0.100	0.162	1.947			-0.098	0.030	1.767
-0.210	-0.121	1.937			-0.210	-0.069	1.985			-0.255	0.230	1.984			-0.236	0.426	1.937			-0.376	0.122	1.992			-0.405	-0.126	1.966			-0.386	-0.361	1.889			-0.373	-0.439	1.859			-0.100	0.162	1.947			-0.098	0.030	1.767
-0.210	-0.121	1.937			-0.210	-0.069	1.984			-0.255	0.230	1.984			-0.236	0.425	1.937			-0.376	0.122	1.991			-0.405	-0.126	1.966			-0.386	-0.362	1.889			-0.373	-0.440	1.859			-0.100	0.162	1.947			-0.098	0.030	1.766
-0.210	-0.121	1.937			-0.210	-0.069	1.984			-0.255	0.230	1.984			-0.236	0.425	1.937			-0.376	0.122	1.991			-0.405	-0.126	1.966			-0.386	-0.362	1.889			-0.372	-0.441	1.858			-0.100	0.162	1.947			-0.098	0.030	1.766
-0.210	-0.121	1.937			-0.210	-0.068	1.984			-0.255	0.230	1.984			-0.236	0.425	1.937			-0.376	0.122	1.991			-0.405	-0.125	1.966			-0.385	-0.363	1.888			-0.372	-0.441	1.858			-0.100	0.162	1.947			-0.098	0.030	1.766
-0.210	-0.121	1.937			-0.210	-0.068	1.984			-0.255	0.230	1.984			-0.236	0.425	1.936			-0.376	0.122	1.991			-0.405	-0.125	1.966			-0.385	-0.364	1.888			-0.372	-0.442	1.858			-0.100	0.162	1.947			-0.098	0.031	1.766
-0.210	-0.121	1.937			-0.210	-0.068	1.984			-0.255	0.230	1.984			-0.236	0.425	1.936			-0.376	0.122	1.991			-0.405	-0.124	1.966			-0.385	-0.364	1.888			-0.372	-0.443	1.858			-0.100	0.162	1.947			-0.098	0.031	1.766
-0.210	-0.121	1.937			-0.210	-0.068	1.984			-0.255	0.230	1.983			-0.236	0.425	1.936			-0.376	0.122	1.991			-0.406	-0.124	1.965			-0.385	-0.365	1.888			-0.371	-0.443	1.858			-0.100	0.162	1.947			-0.098	0.031	1.766
-0.210	-0.121	1.937			-0.210	-0.068	1.984			-0.255	0.230	1.983			-0.236	0.425	1.936			-0.376	0.122	1.991			-0.406	-0.123	1.965			-0.385	-0.365	1.888			-0.371	-0.444	1.857			-0.100	0.162	1.947			-0.097	0.031	1.766
-0.210	-0.121	1.937			-0.210	-0.068	1.984			-0.255	0.230	1.983			-0.236	0.425	1.936			-0.376	0.122	1.991			-0.406	-0.123	1.965			-0.385	-0.366	1.888			-0.371	-0.444	1.857			-0.100	0.162	1.947			-0.097	0.031	1.766
-0.210	-0.120	1.937			-0.210	-0.068	1.984			-0.255	0.230	1.983			-0.236	0.425	1.937			-0.376	0.122	1.991			-0.406	-0.122	1.965			-0.386	-0.347	1.892			-0.373	-0.426	1.864			-0.100	0.162	1.947			-0.097	0.031	1.766
-0.210	-0.120	1.937			-0.210	-0.068	1.984			-0.255	0.230	1.983			-0.236	0.425	1.937			-0.376	0.122	1.991			-0.406	-0.121	1.965			-0.387	-0.336	1.894			-0.374	-0.416	1.867			-0.101	0.162	1.947			-0.097	0.031	1.765
-0.210	-0.120	1.936			-0.210	-0.068	1.984			-0.255	0.230	1.983			-0.236	0.425	1.936			-0.376	0.122	1.991			-0.406	-0.121	1.964			-0.387	-0.330	1.896			-0.375	-0.409	1.869			-0.101	0.163	1.947			-0.097	0.031	1.765
-0.210	-0.120	1.936			-0.210	-0.068	1.984			-0.255	0.230	1.983			-0.236	0.425	1.936			-0.376	0.122	1.991			-0.406	-0.120	1.964			-0.385	-0.334	1.894			-0.373	-0.414	1.868			-0.101	0.163	1.947			-0.097	0.032	1.765
-0.210	-0.120	1.936			-0.210	-0.068	1.984			-0.255	0.230	1.983			-0.236	0.425	1.936			-0.376	0.122	1.991			-0.406	-0.120	1.964			-0.386	-0.327	1.896			-0.373	-0.407	1.870			-0.101	0.163	1.947			-0.097	0.032	1.765
-0.210	-0.120	1.936			-0.210	-0.068	1.984			-0.255	0.230	1.983			-0.236	0.425	1.936			-0.376	0.122	1.991			-0.406	-0.120	1.964			-0.384	-0.331	1.895			-0.372	-0.411	1.869			-0.101	0.163	1.947			-0.097	0.032	1.765
-0.210	-0.120	1.936			-0.210	-0.068	1.983			-0.256	0.230	1.983			-0.236	0.424	1.936			-0.376	0.122	1.991			-0.406	-0.119	1.964			-0.383	-0.335	1.894			-0.370	-0.415	1.868			-0.101	0.163	1.947			-0.097	0.032	1.765
-0.210	-0.120	1.936			-0.210	-0.068	1.983			-0.256	0.230	1.983			-0.236	0.424	1.936			-0.376	0.122	1.991			-0.406	-0.119	1.964			-0.381	-0.338	1.893			-0.369	-0.417	1.867			-0.101	0.163	1.947			-0.097	0.032	1.765
-0.210	-0.120	1.936			-0.210	-0.068	1.983			-0.256	0.230	1.983			-0.236	0.424	1.936			-0.376	0.122	1.990			-0.406	-0.118	1.964			-0.383	-0.329	1.897			-0.370	-0.409	1.870			-0.101	0.163	1.947			-0.096	0.032	1.765
-0.210	-0.120	1.936			-0.210	-0.068	1.983			-0.256	0.230	1.982			-0.236	0.424	1.936			-0.376	0.122	1.990			-0.406	-0.118	1.964			-0.384	-0.323	1.899			-0.371	-0.403	1.872			-0.101	0.163	1.947			-0.096	0.032	1.765
-0.210	-0.120	1.936			-0.210	-0.068	1.983			-0.256	0.230	1.982			-0.236	0.424	1.936			-0.376	0.122	1.990			-0.406	-0.118	1.963			-0.382	-0.330	1.897			-0.369	-0.409	1.870			-0.101	0.163	1.947			-0.096	0.032	1.764
-0.210	-0.120	1.936			-0.210	-0.068	1.983			-0.256	0.230	1.982			-0.236	0.424	1.936			-0.376	0.122	1.990			-0.406	-0.117	1.963			-0.381	-0.334	1.896			-0.368	-0.414	1.869			-0.101	0.163	1.948			-0.096	0.033	1.764
-0.210	-0.120	1.936			-0.210	-0.068	1.983			-0.256	0.230	1.982			-0.236	0.424	1.936			-0.376	0.122	1.990			-0.406	-0.117	1.963			-0.381	-0.338	1.895			-0.367	-0.417	1.868			-0.101	0.163	1.948			-0.096	0.033	1.764
-0.210	-0.120	1.936			-0.210	-0.068	1.983			-0.256	0.230	1.982			-0.236	0.425	1.936			-0.376	0.122	1.990			-0.406	-0.117	1.963			-0.380	-0.341	1.894			-0.367	-0.420	1.867			-0.101	0.164	1.948			-0.096	0.033	1.764
-0.210	-0.120	1.936			-0.210	-0.068	1.983			-0.256	0.231	1.982			-0.236	0.425	1.936			-0.376	0.122	1.990			-0.406	-0.117	1.963			-0.380	-0.344	1.893			-0.366	-0.423	1.866			-0.101	0.164	1.948			-0.096	0.033	1.764
-0.210	-0.120	1.936			-0.210	-0.068	1.983			-0.256	0.231	1.982			-0.236	0.425	1.936			-0.376	0.122	1.990			-0.406	-0.116	1.963			-0.381	-0.338	1.895			-0.368	-0.418	1.868			-0.101	0.164	1.948			-0.096	0.033	1.764
-0.210	-0.120	1.936			-0.210	-0.068	1.983			-0.256	0.231	1.982			-0.236	0.425	1.936			-0.376	0.122	1.990			-0.406	-0.117	1.963			-0.381	-0.340	1.895			-0.367	-0.419	1.868			-0.101	0.164	1.948			-0.096	0.033	1.764
-0.210	-0.120	1.936			-0.210	-0.068	1.983			-0.256	0.231	1.982			-0.236	0.425	1.936			-0.376	0.122	1.990			-0.406	-0.117	1.963			-0.381	-0.341	1.895			-0.367	-0.420	1.868			-0.101	0.164	1.948			-0.096	0.033	1.764
-0.210	-0.120	1.935			-0.210	-0.068	1.983			-0.256	0.231	1.982			-0.236	0.424	1.936			-0.376	0.122	1.990			-0.406	-0.117	1.963			-0.381	-0.343	1.895			-0.367	-0.422	1.867			-0.101	0.164	1.948			-0.096	0.034	1.763
-0.210	-0.120	1.935			-0.210	-0.068	1.983			-0.256	0.231	1.982			-0.236	0.424	1.936			-0.376	0.122	1.990			-0.406	-0.117	1.963			-0.384	-0.337	1.897			-0.369	-0.415	1.869			-0.102	0.164	1.948			-0.096	0.034	1.763
-0.210	-0.120	1.935			-0.210	-0.068	1.983			-0.256	0.231	1.982			-0.236	0.424	1.936			-0.376	0.122	1.990			-0.406	-0.117	1.963			-0.384	-0.341	1.896			-0.369	-0.419	1.868			-0.102	0.164	1.948			-0.096	0.035	1.763
-0.210	-0.120	1.935			-0.210	-0.068	1.983			-0.256	0.231	1.982			-0.236	0.424	1.936			-0.376	0.122	1.990			-0.406	-0.117	1.963			-0.384	-0.344	1.895			-0.369	-0.423	1.867			-0.102	0.164	1.948			-0.096	0.035	1.763
-0.210	-0.120	1.935			-0.210	-0.068	1.983			-0.256	0.231	1.982			-0.236	0.424	1.936			-0.376	0.122	1.990			-0.406	-0.117	1.963			-0.384	-0.346	1.895			-0.369	-0.425	1.866			-0.102	0.164	1.948			-0.096	0.035	1.762
-0.210	-0.120	1.935			-0.210	-0.068	1.983			-0.256	0.231	1.982			-0.236	0.424	1.936			-0.376	0.122	1.990			-0.406	-0.117	1.963			-0.384	-0.348	1.894			-0.369	-0.426	1.865			-0.102	0.164	1.948			-0.096	0.036	1.762
-0.210	-0.120	1.935			-0.210	-0.068	1.983			-0.256	0.231	1.982			-0.236	0.424	1.936			-0.376	0.122	1.990			-0.406	-0.117	1.963			-0.385	-0.345	1.895			-0.370	-0.424	1.866			-0.102	0.165	1.948			-0.096	0.036	1.762
-0.210	-0.120	1.935			-0.210	-0.068	1.983			-0.256	0.231	1.982			-0.235	0.423	1.935			-0.376	0.122	1.990			-0.406	-0.117	1.963			-0.387	-0.337	1.898			-0.372	-0.416	1.869			-0.102	0.165	1.948			-0.096	0.036	1.762
-0.210	-0.120	1.935			-0.210	-0.068	1.983			-0.256	0.231	1.982			-0.235	0.422	1.935			-0.376	0.122	1.989			-0.406	-0.117	1.963			-0.386	-0.342	1.897			-0.372	-0.420	1.868			-0.102	0.165	1.948			-0.096	0.037	1.761
-0.210	-0.120	1.935			-0.210	-0.068	1.983			-0.256	0.231	1.982			-0.235	0.422	1.935			-0.376	0.122	1.989			-0.406	-0.117	1.963			-0.386	-0.345	1.896			-0.372	-0.423	1.866			-0.102	0.165	1.948			-0.095	0.037	1.761
-0.210	-0.120	1.935			-0.210	-0.068	1.983			-0.256	0.231	1.982			-0.235	0.421	1.934			-0.376	0.122	1.989			-0.406	-0.117	1.963			-0.387	-0.336	1.898			-0.373	-0.415	1.869			-0.102	0.165	1.948			-0.095	0.037	1.761
-0.210	-0.120	1.935			-0.210	-0.068	1.983			-0.256	0.231	1.982			-0.235	0.421	1.934			-0.376	0.122	1.989			-0.406	-0.117	1.963			-0.388	-0.333	1.899			-0.374	-0.412	1.870			-0.102	0.165	1.948			-0.095	0.038	1.761
-0.210	-0.120	1.935			-0.210	-0.068	1.983			-0.256	0.231	1.982			-0.235	0.421	1.934			-0.376	0.122	1.989			-0.406	-0.118	1.963			-0.389	-0.330	1.899			-0.375	-0.409	1.871			-0.102	0.165	1.948			-0.095	0.038	1.761
-0.210	-0.120	1.935			-0.210	-0.068	1.983			-0.256	0.231	1.982			-0.235	0.420	1.933			-0.376	0.122	1.989			-0.405	-0.118	1.963			-0.388	-0.335	1.898			-0.375	-0.413	1.869			-0.102	0.165	1.948			-0.095	0.038	1.760
-0.210	-0.120	1.935			-0.210	-0.068	1.983			-0.256	0.231	1.982			-0.234	0.420	1.933			-0.376	0.122	1.989			-0.405	-0.118	1.963			-0.388	-0.338	1.897			-0.374	-0.417	1.868			-0.102	0.165	1.948			-0.095	0.038	1.760
-0.210	-0.120	1.935			-0.210	-0.068	1.983			-0.256	0.231	1.982			-0.234	0.420	1.933			-0.376	0.122	1.989			-0.405	-0.119	1.963			-0.388	-0.341	1.897			-0.374	-0.420	1.867			-0.102	0.165	1.948			-0.095	0.038	1.760
-0.210	-0.120	1.935			-0.210	-0.068	1.983			-0.256	0.231	1.982			-0.234	0.419	1.932			-0.375	0.122	1.989			-0.405	-0.120	1.963			-0.387	-0.344	1.896			-0.374	-0.422	1.867			-0.102	0.165	1.948			-0.095	0.039	1.760
-0.210	-0.120	1.935			-0.210	-0.068	1.983			-0.256	0.231	1.982			-0.234	0.418	1.932			-0.375	0.122	1.989			-0.405	-0.121	1.963			-0.387	-0.346	1.896			-0.374	-0.424	1.866			-0.102	0.166	1.948			-0.095	0.039	1.760
-0.210	-0.120	1.935			-0.210	-0.068	1.983			-0.256	0.231	1.982			-0.234	0.418	1.932			-0.375	0.122	1.989			-0.405	-0.121	1.963			-0.388	-0.343	1.896			-0.375	-0.422	1.867			-0.102	0.166	1.948			-0.095	0.039	1.760
-0.210	-0.120	1.935			-0.210	-0.068	1.982			-0.256	0.231	1.982			-0.234	0.418	1.931			-0.375	0.122	1.989			-0.405	-0.121	1.963			-0.388	-0.344	1.897			-0.375	-0.422	1.867			-0.102	0.166	1.948			-0.095	0.039	1.759
-0.210	-0.120	1.935			-0.210	-0.068	1.982			-0.256	0.231	1.982			-0.234	0.417	1.931			-0.375	0.122	1.989			-0.404	-0.122	1.963			-0.388	-0.345	1.897			-0.375	-0.423	1.867			-0.102	0.166	1.948			-0.095	0.039	1.759
-0.210	-0.120	1.935			-0.210	-0.068	1.982			-0.256	0.231	1.982			-0.234	0.417	1.931			-0.375	0.122	1.989			-0.404	-0.122	1.963			-0.388	-0.346	1.897			-0.375	-0.424	1.867			-0.102	0.166	1.948			-0.095	0.039	1.759
-0.210	-0.121	1.935			-0.210	-0.068	1.982			-0.256	0.231	1.982			-0.234	0.416	1.930			-0.375	0.122	1.989			-0.404	-0.123	1.963			-0.388	-0.347	1.897			-0.375	-0.425	1.867			-0.102	0.166	1.948			-0.095	0.040	1.759
-0.210	-0.121	1.935			-0.210	-0.068	1.982			-0.256	0.230	1.982			-0.234	0.416	1.930			-0.375	0.122	1.989			-0.404	-0.123	1.963			-0.387	-0.348	1.897			-0.375	-0.426	1.866			-0.102	0.166	1.948			-0.094	0.040	1.759
-0.210	-0.121	1.935			-0.210	-0.068	1.982			-0.256	0.230	1.982			-0.234	0.415	1.930			-0.375	0.121	1.989			-0.404	-0.123	1.963			-0.387	-0.350	1.897			-0.374	-0.428	1.866			-0.102	0.166	1.948			-0.094	0.040	1.758
-0.210	-0.121	1.935			-0.210	-0.068	1.982			-0.256	0.230	1.982			-0.234	0.414	1.930			-0.375	0.121	1.989			-0.404	-0.123	1.963			-0.387	-0.351	1.896			-0.374	-0.429	1.866			-0.102	0.166	1.948			-0.094	0.040	1.758
-0.210	-0.121	1.935			-0.210	-0.068	1.982			-0.256	0.230	1.982			-0.234	0.414	1.929			-0.375	0.121	1.989			-0.404	-0.123	1.963			-0.388	-0.342	1.899			-0.375	-0.420	1.869			-0.102	0.166	1.948			-0.094	0.040	1.758
-0.210	-0.121	1.935			-0.210	-0.068	1.982			-0.256	0.230	1.982			-0.234	0.413	1.929			-0.375	0.121	1.989			-0.404	-0.123	1.963			-0.387	-0.345	1.898			-0.375	-0.423	1.868			-0.102	0.166	1.948			-0.094	0.040	1.758
-0.210	-0.121	1.935			-0.210	-0.068	1.982			-0.256	0.230	1.982			-0.234	0.413	1.929			-0.375	0.121	1.988			-0.404	-0.123	1.963			-0.387	-0.348	1.897			-0.374	-0.426	1.868			-0.102	0.166	1.948			-0.094	0.040	1.758
-0.210	-0.121	1.935			-0.210	-0.069	1.982			-0.256	0.230	1.982			-0.234	0.413	1.929			-0.375	0.121	1.988			-0.404	-0.123	1.964			-0.386	-0.350	1.897			-0.374	-0.429	1.867			-0.102	0.166	1.948			-0.094	0.039	1.757
-0.210	-0.121	1.935			-0.210	-0.069	1.982			-0.256	0.230	1.982			-0.234	0.413	1.929			-0.381	0.103	1.984			-0.404	-0.123	1.964			-0.386	-0.352	1.896			-0.373	-0.431	1.866			-0.102	0.166	1.948			-0.094	0.039	1.757
-0.210	-0.121	1.935			-0.210	-0.069	1.982			-0.256	0.230	1.982			-0.234	0.413	1.929			-0.384	0.096	1.981			-0.404	-0.123	1.964			-0.385	-0.353	1.896			-0.373	-0.431	1.866			-0.102	0.166	1.948			-0.093	0.039	1.757
-0.210	-0.121	1.935			-0.210	-0.069	1.982			-0.256	0.230	1.982			-0.234	0.413	1.929			-0.386	0.091	1.980			-0.404	-0.123	1.964			-0.389	-0.340	1.899			-0.377	-0.419	1.870			-0.102	0.166	1.948			-0.092	0.038	1.756
-0.210	-0.121	1.935			-0.210	-0.069	1.982			-0.256	0.230	1.982			-0.233	0.413	1.929			-0.388	0.088	1.979			-0.404	-0.122	1.965			-0.392	-0.330	1.901			-0.379	-0.409	1.873			-0.102	0.166	1.948			-0.091	0.038	1.756
-0.210	-0.121	1.935			-0.210	-0.068	1.982			-0.256	0.230	1.982			-0.233	0.413	1.929			-0.389	0.087	1.978			-0.405	-0.121	1.965			-0.390	-0.334	1.900			-0.378	-0.413	1.871			-0.102	0.166	1.948			-0.088	0.036	1.755
-0.210	-0.120	1.935			-0.210	-0.068	1.982			-0.255	0.231	1.981			-0.233	0.413	1.929			-0.391	0.085	1.977			-0.413	-0.116	1.969			-0.392	-0.322	1.903			-0.379	-0.401	1.875			-0.102	0.166	1.948			-0.085	0.033	1.753
-0.210	-0.120	1.935			-0.210	-0.067	1.982			-0.254	0.233	1.978			-0.233	0.414	1.929			-0.392	0.085	1.977			-0.413	-0.114	1.969			-0.391	-0.327	1.901			-0.378	-0.406	1.873			-0.102	0.166	1.948			-0.083	0.032	1.752
-0.210	-0.120	1.935			-0.211	-0.067	1.982			-0.253	0.236	1.975			-0.232	0.414	1.928			-0.393	0.084	1.976			-0.413	-0.112	1.968			-0.391	-0.326	1.901			-0.379	-0.405	1.873			-0.102	0.166	1.948			-0.081	0.030	1.750
-0.210	-0.120	1.935			-0.210	-0.066	1.982			-0.250	0.240	1.970			-0.232	0.415	1.928			-0.395	0.084	1.976			-0.413	-0.111	1.968			-0.390	-0.329	1.900			-0.378	-0.408	1.872			-0.102	0.166	1.948			-0.079	0.028	1.748
-0.210	-0.120	1.935			-0.210	-0.066	1.981			-0.247	0.244	1.967			-0.231	0.416	1.928			-0.396	0.084	1.976			-0.413	-0.110	1.967			-0.391	-0.328	1.900			-0.378	-0.407	1.872			-0.102	0.166	1.948			-0.078	0.027	1.745
-0.209	-0.120	1.935			-0.210	-0.065	1.980			-0.244	0.247	1.963			-0.231	0.417	1.928			-0.397	0.085	1.975			-0.413	-0.109	1.967			-0.391	-0.327	1.900			-0.378	-0.406	1.872			-0.101	0.166	1.948			-0.077	0.026	1.743
-0.209	-0.120	1.934			-0.210	-0.065	1.978			-0.240	0.245	1.940			-0.231	0.418	1.928			-0.397	0.085	1.975			-0.413	-0.109	1.967			-0.391	-0.324	1.901			-0.379	-0.404	1.873			-0.101	0.166	1.948			-0.076	0.026	1.741
-0.209	-0.120	1.934			-0.209	-0.064	1.975			-0.239	0.243	1.929			-0.230	0.419	1.927			-0.398	0.086	1.975			-0.412	-0.109	1.966			-0.392	-0.322	1.901			-0.379	-0.402	1.874			-0.101	0.166	1.948			-0.075	0.025	1.739
-0.208	-0.120	1.933			-0.209	-0.064	1.971			-0.237	0.243	1.922			-0.230	0.419	1.927			-0.398	0.087	1.975			-0.412	-0.109	1.966			-0.392	-0.319	1.902			-0.379	-0.399	1.875			-0.101	0.166	1.948			-0.074	0.024	1.736
-0.208	-0.121	1.933			-0.208	-0.064	1.968			-0.235	0.243	1.918			-0.230	0.420	1.927			-0.398	0.088	1.975			-0.412	-0.109	1.965			-0.392	-0.317	1.903			-0.380	-0.397	1.875			-0.101	0.166	1.948			-0.073	0.024	1.733
-0.208	-0.121	1.933			-0.208	-0.064	1.964			-0.233	0.242	1.915			-0.230	0.421	1.927			-0.398	0.090	1.975			-0.411	-0.109	1.965			-0.391	-0.329	1.900			-0.378	-0.408	1.872			-0.101	0.166	1.948			-0.072	0.025	1.728
-0.207	-0.121	1.932			-0.207	-0.064	1.961			-0.232	0.242	1.912			-0.229	0.421	1.926			-0.398	0.091	1.975			-0.411	-0.109	1.965			-0.391	-0.325	1.902			-0.378	-0.405	1.874			-0.100	0.166	1.948			-0.072	0.026	1.724
-0.207	-0.122	1.932			-0.207	-0.064	1.957			-0.230	0.242	1.909			-0.229	0.422	1.926			-0.398	0.093	1.975			-0.410	-0.110	1.964			-0.390	-0.331	1.901			-0.378	-0.410	1.873			-0.100	0.166	1.948			-0.072	0.028	1.719
-0.207	-0.122	1.931			-0.207	-0.064	1.954			-0.229	0.242	1.907			-0.229	0.422	1.926			-0.397	0.095	1.975			-0.410	-0.110	1.964			-0.390	-0.335	1.900			-0.377	-0.414	1.872			-0.100	0.166	1.948			-0.072	0.029	1.715
-0.207	-0.122	1.931			-0.206	-0.064	1.951			-0.228	0.242	1.905			-0.229	0.423	1.926			-0.396	0.096	1.976			-0.409	-0.110	1.964			-0.389	-0.339	1.900			-0.377	-0.418	1.871			-0.099	0.166	1.949			-0.072	0.031	1.712
-0.206	-0.122	1.930			-0.206	-0.064	1.949			-0.238	0.238	1.911			-0.229	0.423	1.926			-0.396	0.098	1.976			-0.409	-0.110	1.964			-0.390	-0.333	1.902			-0.378	-0.412	1.874			-0.099	0.166	1.948			-0.073	0.033	1.708
-0.206	-0.123	1.930			-0.206	-0.064	1.947			-0.248	0.251	1.920			-0.229	0.423	1.925			-0.395	0.100	1.976			-0.408	-0.111	1.964			-0.391	-0.329	1.904			-0.378	-0.408	1.876			-0.098	0.167	1.948			-0.073	0.035	1.705
-0.206	-0.123	1.930			-0.207	-0.064	1.946			-0.254	0.258	1.925			-0.228	0.424	1.925			-0.395	0.102	1.976			-0.408	-0.111	1.963			-0.391	-0.325	1.906			-0.379	-0.404	1.878			-0.097	0.167	1.948			-0.073	0.037	1.702
-0.206	-0.123	1.930			-0.207	-0.064	1.945			-0.255	0.257	1.925			-0.228	0.424	1.925			-0.394	0.103	1.977			-0.408	-0.111	1.963			-0.392	-0.322	1.907			-0.379	-0.401	1.879			-0.097	0.167	1.949			-0.073	0.038	1.700
-0.206	-0.123	1.930			-0.207	-0.064	1.944			-0.256	0.257	1.925			-0.228	0.425	1.924			-0.393	0.104	1.977			-0.407	-0.111	1.963			-0.392	-0.320	1.908			-0.380	-0.399	1.881			-0.096	0.167	1.949			-0.073	0.040	1.698
-0.206	-0.123	1.929			-0.207	-0.064	1.944			-0.259	0.258	1.927			-0.228	0.425	1.924			-0.393	0.106	1.977			-0.407	-0.111	1.963			-0.393	-0.318	1.909			-0.380	-0.397	1.882			-0.095	0.167	1.949			-0.073	0.041	1.697
-0.206	-0.123	1.929			-0.207	-0.064	1.943			-0.261	0.259	1.929			-0.229	0.426	1.924			-0.393	0.107	1.977			-0.407	-0.111	1.963			-0.393	-0.316	1.910			-0.380	-0.395	1.882			-0.095	0.168	1.949			-0.073	0.042	1.695
-0.206	-0.124	1.929			-0.208	-0.064	1.943			-0.263	0.260	1.930			-0.228	0.426	1.924			-0.392	0.107	1.978			-0.406	-0.111	1.963			-0.393	-0.315	1.911			-0.380	-0.394	1.883			-0.094	0.168	1.949			-0.073	0.043	1.694
-0.206	-0.124	1.929			-0.208	-0.064	1.942			-0.265	0.261	1.932			-0.228	0.426	1.924			-0.392	0.108	1.978			-0.406	-0.111	1.963			-0.391	-0.323	1.909			-0.378	-0.402	1.881			-0.093	0.168	1.949			-0.073	0.044	1.693
-0.206	-0.124	1.929			-0.209	-0.064	1.942			-0.266	0.262	1.933			-0.228	0.427	1.924			-0.391	0.109	1.978			-0.406	-0.111	1.963			-0.389	-0.329	1.908			-0.377	-0.408	1.880			-0.093	0.168	1.948			-0.073	0.045	1.691
-0.206	-0.124	1.929			-0.209	-0.064	1.942			-0.267	0.263	1.934			-0.228	0.427	1.924			-0.391	0.110	1.978			-0.406	-0.111	1.963			-0.388	-0.333	1.907			-0.376	-0.412	1.879			-0.092	0.168	1.948			-0.073	0.045	1.690
-0.206	-0.124	1.929			-0.210	-0.064	1.942			-0.268	0.264	1.935			-0.228	0.427	1.924			-0.391	0.110	1.978			-0.405	-0.111	1.963			-0.387	-0.337	1.906			-0.375	-0.416	1.878			-0.091	0.168	1.948			-0.073	0.046	1.689
-0.206	-0.124	1.929			-0.210	-0.064	1.943			-0.269	0.265	1.936			-0.228	0.427	1.924			-0.390	0.111	1.978			-0.405	-0.111	1.963			-0.387	-0.340	1.906			-0.374	-0.419	1.877			-0.091	0.168	1.948			-0.073	0.046	1.688
-0.206	-0.125	1.929			-0.211	-0.064	1.943			-0.269	0.266	1.937			-0.228	0.427	1.924			-0.390	0.111	1.978			-0.405	-0.111	1.963			-0.386	-0.342	1.905			-0.374	-0.421	1.876			-0.090	0.168	1.948			-0.073	0.047	1.687
-0.206	-0.125	1.929			-0.211	-0.064	1.944			-0.270	0.267	1.938			-0.229	0.428	1.924			-0.390	0.112	1.979			-0.405	-0.112	1.963			-0.387	-0.340	1.906			-0.374	-0.419	1.877			-0.090	0.168	1.948			-0.073	0.047	1.687
-0.206	-0.125	1.929			-0.211	-0.064	1.944			-0.271	0.267	1.939			-0.229	0.428	1.924			-0.390	0.112	1.979			-0.405	-0.112	1.963			-0.387	-0.337	1.906			-0.375	-0.417	1.878			-0.089	0.168	1.947			-0.073	0.048	1.686
-0.206	-0.125	1.929			-0.212	-0.064	1.945			-0.271	0.268	1.940			-0.229	0.428	1.924			-0.389	0.113	1.979			-0.404	-0.112	1.963			-0.387	-0.340	1.906			-0.374	-0.419	1.878			-0.089	0.168	1.947			-0.073	0.048	1.685
-0.206	-0.126	1.929			-0.212	-0.064	1.945			-0.272	0.268	1.940			-0.229	0.428	1.924			-0.389	0.113	1.979			-0.404	-0.112	1.963			-0.386	-0.342	1.906			-0.374	-0.421	1.877			-0.088	0.168	1.947			-0.073	0.049	1.684
-0.206	-0.126	1.929			-0.213	-0.064	1.946			-0.272	0.269	1.941			-0.229	0.428	1.924			-0.389	0.114	1.979			-0.404	-0.112	1.963			-0.386	-0.344	1.905			-0.374	-0.423	1.877			-0.088	0.167	1.946			-0.073	0.049	1.684
-0.206	-0.126	1.929			-0.213	-0.064	1.947			-0.273	0.269	1.941			-0.229	0.428	1.924			-0.389	0.114	1.979			-0.404	-0.112	1.964			-0.386	-0.346	1.905			-0.374	-0.425	1.876			-0.087	0.167	1.946			-0.073	0.049	1.683
-0.206	-0.126	1.929			-0.213	-0.064	1.947			-0.272	0.267	1.942			-0.229	0.427	1.924			-0.389	0.114	1.979			-0.403	-0.112	1.964			-0.388	-0.338	1.907			-0.375	-0.418	1.879			-0.087	0.167	1.946			-0.073	0.050	1.682
-0.206	-0.126	1.929			-0.214	-0.064	1.948			-0.271	0.265	1.943			-0.229	0.427	1.924			-0.389	0.115	1.980			-0.403	-0.112	1.964			-0.387	-0.342	1.907			-0.375	-0.421	1.878			-0.086	0.166	1.945			-0.073	0.050	1.682
-0.207	-0.127	1.929			-0.214	-0.064	1.948			-0.271	0.264	1.944			-0.229	0.427	1.924			-0.389	0.115	1.980			-0.403	-0.112	1.964			-0.390	-0.333	1.909			-0.377	-0.412	1.881			-0.085	0.166	1.945			-0.073	0.050	1.681
-0.207	-0.127	1.929			-0.214	-0.065	1.949			-0.270	0.261	1.944			-0.230	0.427	1.924			-0.388	0.115	1.980			-0.403	-0.112	1.964			-0.390	-0.338	1.909			-0.376	-0.416	1.880			-0.084	0.166	1.945			-0.073	0.050	1.680
-0.207	-0.127	1.929			-0.214	-0.065	1.949			-0.269	0.261	1.945			-0.230	0.427	1.924			-0.388	0.115	1.980			-0.403	-0.112	1.964			-0.389	-0.341	1.910			-0.376	-0.419	1.879			-0.084	0.165	1.944			-0.073	0.051	1.680
-0.207	-0.127	1.929			-0.215	-0.065	1.950			-0.269	0.261	1.945			-0.230	0.427	1.923			-0.388	0.116	1.980			-0.403	-0.112	1.964			-0.390	-0.336	1.911			-0.376	-0.414	1.881			-0.083	0.165	1.944			-0.073	0.051	1.679
-0.207	-0.127	1.930			-0.215	-0.064	1.950			-0.269	0.261	1.945			-0.230	0.427	1.923			-0.388	0.116	1.980			-0.402	-0.112	1.964			-0.391	-0.329	1.913			-0.377	-0.408	1.883			-0.083	0.165	1.944			-0.073	0.051	1.679
-0.207	-0.127	1.930			-0.215	-0.064	1.950			-0.269	0.260	1.945			-0.230	0.427	1.923			-0.388	0.116	1.980			-0.402	-0.112	1.964			-0.390	-0.335	1.911			-0.376	-0.413	1.882			-0.082	0.164	1.944			-0.073	0.051	1.679
-0.207	-0.127	1.930			-0.215	-0.064	1.951			-0.269	0.260	1.945			-0.230	0.427	1.923			-0.388	0.116	1.980			-0.402	-0.112	1.964			-0.391	-0.328	1.913			-0.377	-0.407	1.884			-0.082	0.164	1.944			-0.073	0.052	1.678
-0.207	-0.127	1.930			-0.215	-0.064	1.951			-0.257	0.255	1.933			-0.231	0.427	1.923			-0.388	0.117	1.980			-0.402	-0.112	1.965			-0.389	-0.335	1.911			-0.376	-0.413	1.882			-0.082	0.164	1.944			-0.074	0.052	1.679
-0.207	-0.127	1.930			-0.215	-0.065	1.951			-0.250	0.251	1.927			-0.231	0.428	1.923			-0.388	0.117	1.981			-0.402	-0.112	1.965			-0.388	-0.340	1.910			-0.375	-0.418	1.880			-0.081	0.164	1.944			-0.073	0.051	1.681
-0.207	-0.127	1.930			-0.215	-0.065	1.950			-0.245	0.248	1.923			-0.231	0.428	1.923			-0.388	0.117	1.981			-0.402	-0.112	1.965			-0.387	-0.344	1.909			-0.374	-0.422	1.879			-0.081	0.164	1.944			-0.071	0.049	1.685
-0.207	-0.128	1.930			-0.215	-0.064	1.950			-0.241	0.253	1.923			-0.231	0.428	1.923			-0.388	0.117	1.981			-0.401	-0.113	1.965			-0.386	-0.346	1.909			-0.373	-0.424	1.878			-0.081	0.164	1.945			-0.063	0.042	1.694
-0.207	-0.128	1.930			-0.214	-0.064	1.950			-0.238	0.255	1.925			-0.231	0.428	1.923			-0.388	0.117	1.981			-0.401	-0.114	1.965			-0.386	-0.348	1.908			-0.373	-0.426	1.878			-0.081	0.164	1.945			-0.058	0.037	1.699
-0.207	-0.128	1.930			-0.214	-0.064	1.950			-0.236	0.257	1.926			-0.231	0.428	1.923			-0.388	0.117	1.981			-0.401	-0.115	1.965			-0.385	-0.350	1.907			-0.372	-0.428	1.877			-0.081	0.164	1.946			-0.054	0.034	1.704
-0.207	-0.128	1.930			-0.214	-0.064	1.949			-0.234	0.258	1.928			-0.232	0.428	1.923			-0.388	0.116	1.981			-0.401	-0.115	1.965			-0.385	-0.351	1.907			-0.372	-0.430	1.876			-0.081	0.165	1.946			-0.051	0.031	1.707
-0.207	-0.127	1.930			-0.213	-0.064	1.949			-0.233	0.259	1.929			-0.232	0.428	1.923			-0.388	0.116	1.981			-0.401	-0.116	1.965			-0.384	-0.354	1.906			-0.372	-0.432	1.876			-0.081	0.165	1.947			-0.048	0.029	1.711
-0.207	-0.127	1.930			-0.213	-0.064	1.949			-0.232	0.259	1.931			-0.232	0.428	1.923			-0.388	0.115	1.981			-0.401	-0.116	1.965			-0.384	-0.355	1.905			-0.371	-0.434	1.875			-0.081	0.165	1.947			-0.044	0.026	1.716
-0.207	-0.127	1.930			-0.212	-0.064	1.950			-0.231	0.260	1.932			-0.232	0.428	1.922			-0.389	0.114	1.981			-0.400	-0.116	1.965			-0.383	-0.357	1.904			-0.371	-0.435	1.874			-0.082	0.165	1.948			-0.041	0.024	1.721
-0.206	-0.126	1.930			-0.212	-0.063	1.950			-0.230	0.260	1.934			-0.232	0.428	1.922			-0.389	0.113	1.981			-0.400	-0.116	1.965			-0.383	-0.358	1.904			-0.371	-0.436	1.874			-0.082	0.165	1.948			-0.039	0.022	1.724
-0.206	-0.126	1.930			-0.212	-0.063	1.950			-0.230	0.259	1.937			-0.232	0.428	1.922			-0.390	0.112	1.981			-0.401	-0.113	1.965			-0.383	-0.358	1.904			-0.371	-0.436	1.874			-0.082	0.166	1.948			-0.036	0.021	1.728
-0.206	-0.125	1.931			-0.211	-0.062	1.951			-0.230	0.257	1.940			-0.232	0.428	1.922			-0.390	0.111	1.981			-0.401	-0.111	1.965			-0.382	-0.358	1.903			-0.371	-0.437	1.873			-0.082	0.166	1.949			-0.034	0.020	1.731
-0.206	-0.125	1.931			-0.211	-0.062	1.951			-0.231	0.256	1.943			-0.232	0.428	1.922			-0.391	0.110	1.981			-0.401	-0.109	1.965			-0.382	-0.358	1.903			-0.370	-0.437	1.873			-0.082	0.166	1.949			-0.032	0.019	1.734
-0.205	-0.124	1.931			-0.210	-0.062	1.952			-0.231	0.255	1.946			-0.232	0.428	1.922			-0.392	0.108	1.981			-0.402	-0.108	1.965			-0.382	-0.358	1.903			-0.370	-0.437	1.873			-0.082	0.166	1.949			-0.032	0.018	1.736
-0.205	-0.123	1.931			-0.210	-0.061	1.953			-0.232	0.253	1.949			-0.232	0.428	1.922			-0.393	0.107	1.980			-0.402	-0.108	1.965			-0.382	-0.359	1.902			-0.370	-0.438	1.873			-0.082	0.166	1.950			-0.031	0.017	1.738
-0.205	-0.123	1.931			-0.209	-0.061	1.954			-0.232	0.252	1.951			-0.232	0.428	1.922			-0.394	0.105	1.980			-0.402	-0.107	1.965			-0.382	-0.359	1.902			-0.370	-0.438	1.873			-0.083	0.166	1.950			-0.030	0.016	1.740
-0.205	-0.122	1.931			-0.209	-0.061	1.955			-0.233	0.251	1.953			-0.231	0.428	1.922			-0.394	0.104	1.980			-0.402	-0.107	1.965			-0.382	-0.359	1.902			-0.370	-0.438	1.872			-0.083	0.166	1.950			-0.029	0.016	1.742
-0.205	-0.122	1.932			-0.209	-0.060	1.956			-0.233	0.250	1.955			-0.231	0.428	1.922			-0.395	0.103	1.980			-0.402	-0.106	1.965			-0.382	-0.360	1.902			-0.370	-0.439	1.872			-0.083	0.166	1.950			-0.028	0.015	1.744
-0.205	-0.122	1.932			-0.208	-0.060	1.957			-0.234	0.249	1.956			-0.231	0.428	1.922			-0.396	0.101	1.980			-0.402	-0.106	1.965			-0.382	-0.360	1.902			-0.370	-0.439	1.872			-0.083	0.166	1.950			-0.028	0.015	1.746
-0.205	-0.121	1.932			-0.208	-0.060	1.958			-0.234	0.248	1.958			-0.231	0.428	1.922			-0.396	0.100	1.980			-0.402	-0.105	1.965			-0.381	-0.360	1.902			-0.370	-0.439	1.872			-0.083	0.167	1.950			-0.027	0.014	1.748
-0.204	-0.121	1.932			-0.208	-0.060	1.960			-0.234	0.247	1.959			-0.231	0.429	1.922			-0.397	0.099	1.979			-0.402	-0.105	1.965			-0.381	-0.360	1.901			-0.370	-0.439	1.872			-0.083	0.167	1.951			-0.027	0.014	1.750
-0.204	-0.120	1.932			-0.207	-0.059	1.961			-0.235	0.247	1.960			-0.231	0.429	1.922			-0.397	0.098	1.979			-0.402	-0.105	1.965			-0.381	-0.361	1.901			-0.370	-0.440	1.872			-0.084	0.167	1.951			-0.026	0.014	1.752
-0.204	-0.120	1.932			-0.207	-0.059	1.962			-0.235	0.246	1.961			-0.231	0.429	1.922			-0.398	0.097	1.979			-0.402	-0.105	1.965			-0.381	-0.361	1.901			-0.370	-0.440	1.872			-0.084	0.167	1.951			-0.026	0.014	1.754
-0.204	-0.120	1.932			-0.207	-0.059	1.963			-0.235	0.245	1.962			-0.231	0.429	1.922			-0.398	0.097	1.979			-0.402	-0.104	1.965			-0.381	-0.361	1.901			-0.370	-0.440	1.871			-0.084	0.167	1.951			-0.026	0.014	1.756
-0.204	-0.119	1.932			-0.207	-0.059	1.964			-0.236	0.244	1.963			-0.231	0.429	1.922			-0.399	0.096	1.979			-0.402	-0.104	1.965			-0.381	-0.361	1.901			-0.370	-0.440	1.871			-0.084	0.167	1.951			-0.026	0.014	1.757
-0.204	-0.119	1.933			-0.206	-0.059	1.965			-0.236	0.244	1.964			-0.231	0.429	1.922			-0.399	0.095	1.979			-0.402	-0.104	1.965			-0.381	-0.361	1.901			-0.369	-0.440	1.871			-0.084	0.167	1.951			-0.026	0.014	1.758
-0.204	-0.119	1.933			-0.206	-0.059	1.966			-0.237	0.243	1.965			-0.231	0.429	1.922			-0.399	0.094	1.978			-0.402	-0.104	1.965			-0.381	-0.361	1.900			-0.369	-0.441	1.871			-0.084	0.166	1.951			-0.026	0.013	1.760
-0.204	-0.118	1.933			-0.206	-0.059	1.967			-0.237	0.243	1.966			-0.231	0.429	1.922			-0.400	0.094	1.978			-0.402	-0.104	1.965			-0.381	-0.362	1.900			-0.369	-0.441	1.871			-0.084	0.166	1.951			-0.026	0.013	1.761
-0.204	-0.118	1.933			-0.206	-0.059	1.968			-0.237	0.242	1.967			-0.230	0.428	1.922			-0.400	0.093	1.978			-0.402	-0.104	1.965			-0.383	-0.346	1.903			-0.372	-0.425	1.875			-0.085	0.166	1.951			-0.026	0.013	1.762
-0.204	-0.118	1.933			-0.206	-0.059	1.969			-0.238	0.242	1.967			-0.230	0.428	1.922			-0.400	0.093	1.978			-0.402	-0.103	1.965			-0.383	-0.346	1.903			-0.371	-0.426	1.874			-0.085	0.166	1.951			-0.026	0.012	1.763
-0.204	-0.118	1.933			-0.206	-0.059	1.969			-0.238	0.241	1.968			-0.230	0.428	1.922			-0.400	0.092	1.978			-0.402	-0.103	1.965			-0.383	-0.347	1.902			-0.371	-0.426	1.874			-0.085	0.166	1.951			-0.026	0.012	1.764
-0.204	-0.117	1.933			-0.206	-0.059	1.970			-0.238	0.241	1.968			-0.230	0.428	1.922			-0.401	0.092	1.978			-0.402	-0.103	1.965			-0.383	-0.347	1.902			-0.371	-0.426	1.873			-0.085	0.166	1.951			-0.025	0.012	1.765
-0.204	-0.117	1.933			-0.206	-0.059	1.971			-0.238	0.241	1.969			-0.229	0.427	1.921			-0.401	0.091	1.978			-0.402	-0.103	1.965			-0.383	-0.347	1.901			-0.371	-0.427	1.873			-0.085	0.165	1.951			-0.025	0.012	1.766
-0.204	-0.117	1.933			-0.205	-0.059	1.971			-0.239	0.240	1.969			-0.229	0.427	1.921			-0.401	0.091	1.978			-0.402	-0.103	1.965			-0.383	-0.348	1.901			-0.371	-0.427	1.872			-0.085	0.165	1.951			-0.025	0.011	1.767
-0.204	-0.117	1.933			-0.205	-0.059	1.972			-0.239	0.240	1.970			-0.229	0.427	1.921			-0.401	0.091	1.977			-0.402	-0.103	1.965			-0.383	-0.348	1.900			-0.371	-0.428	1.872			-0.085	0.165	1.951			-0.025	0.011	1.768
-0.204	-0.117	1.933			-0.205	-0.059	1.973			-0.239	0.240	1.970			-0.229	0.427	1.921			-0.402	0.090	1.977			-0.402	-0.103	1.965			-0.383	-0.349	1.900			-0.370	-0.428	1.871			-0.086	0.165	1.951			-0.025	0.011	1.769
-0.204	-0.117	1.933			-0.205	-0.059	1.973			-0.240	0.239	1.971			-0.228	0.426	1.921			-0.402	0.090	1.977			-0.402	-0.103	1.965			-0.383	-0.349	1.899			-0.370	-0.428	1.871			-0.086	0.165	1.951			-0.025	0.011	1.770
-0.204	-0.117	1.933			-0.205	-0.059	1.974			-0.240	0.239	1.971			-0.228	0.426	1.921			-0.402	0.090	1.977			-0.402	-0.103	1.965			-0.383	-0.350	1.898			-0.370	-0.429	1.870			-0.086	0.164	1.950			-0.026	0.011	1.770
-0.204	-0.116	1.933			-0.205	-0.059	1.974			-0.240	0.239	1.971			-0.228	0.426	1.921			-0.402	0.089	1.977			-0.402	-0.103	1.965			-0.383	-0.350	1.898			-0.370	-0.429	1.870			-0.086	0.164	1.950			-0.026	0.011	1.771
-0.204	-0.116	1.933			-0.205	-0.059	1.974			-0.240	0.239	1.972			-0.228	0.426	1.920			-0.402	0.089	1.977			-0.402	-0.103	1.965			-0.383	-0.350	1.897			-0.370	-0.430	1.869			-0.086	0.164	1.950			-0.026	0.011	1.772
-0.204	-0.116	1.933			-0.205	-0.059	1.975			-0.240	0.239	1.972			-0.227	0.425	1.920			-0.402	0.089	1.977			-0.402	-0.103	1.965			-0.383	-0.351	1.897			-0.370	-0.430	1.868			-0.086	0.164	1.950			-0.026	0.010	1.772
-0.204	-0.116	1.933			-0.205	-0.059	1.975			-0.241	0.238	1.972			-0.227	0.425	1.920			-0.402	0.088	1.976			-0.402	-0.103	1.964			-0.383	-0.351	1.896			-0.370	-0.430	1.867			-0.086	0.164	1.950			-0.026	0.010	1.773
-0.203	-0.116	1.933			-0.205	-0.059	1.976			-0.241	0.238	1.972			-0.227	0.425	1.920			-0.402	0.088	1.976			-0.402	-0.103	1.964			-0.383	-0.352	1.895			-0.369	-0.431	1.867			-0.086	0.163	1.950			-0.026	0.010	1.773
-0.203	-0.116	1.933			-0.205	-0.059	1.976			-0.241	0.238	1.973			-0.226	0.425	1.920			-0.402	0.088	1.976			-0.402	-0.103	1.964			-0.383	-0.352	1.895			-0.369	-0.431	1.866			-0.086	0.163	1.950			-0.026	0.010	1.774
-0.203	-0.116	1.933			-0.205	-0.059	1.976			-0.241	0.238	1.973			-0.226	0.425	1.920			-0.402	0.088	1.975			-0.402	-0.103	1.964			-0.383	-0.352	1.894			-0.369	-0.431	1.866			-0.086	0.163	1.950			-0.026	0.010	1.774
-0.203	-0.116	1.933			-0.205	-0.059	1.976			-0.241	0.238	1.973			-0.226	0.424	1.920			-0.402	0.087	1.975			-0.402	-0.103	1.964			-0.383	-0.353	1.894			-0.369	-0.432	1.865			-0.086	0.163	1.950			-0.026	0.010	1.774
-0.203	-0.115	1.933			-0.205	-0.059	1.977			-0.241	0.238	1.972			-0.225	0.425	1.920			-0.401	0.088	1.974			-0.402	-0.103	1.963			-0.383	-0.353	1.893			-0.369	-0.432	1.865			-0.086	0.163	1.950			-0.026	0.010	1.775
-0.203	-0.115	1.933			-0.205	-0.059	1.977			-0.241	0.239	1.972			-0.225	0.425	1.920			-0.401	0.088	1.973			-0.402	-0.102	1.963			-0.383	-0.353	1.893			-0.369	-0.432	1.864			-0.086	0.163	1.950			-0.025	0.009	1.775
-0.203	-0.115	1.933			-0.205	-0.059	1.977			-0.240	0.240	1.970			-0.225	0.425	1.920			-0.400	0.088	1.972			-0.402	-0.102	1.962			-0.383	-0.345	1.895			-0.370	-0.424	1.866			-0.086	0.163	1.950			-0.025	0.009	1.775
-0.203	-0.115	1.933			-0.205	-0.059	1.977			-0.238	0.241	1.968			-0.224	0.425	1.920			-0.399	0.089	1.971			-0.401	-0.102	1.962			-0.384	-0.340	1.896			-0.370	-0.419	1.868			-0.086	0.162	1.950			-0.025	0.008	1.774
-0.203	-0.115	1.933			-0.204	-0.059	1.977			-0.235	0.243	1.966			-0.224	0.425	1.921			-0.398	0.091	1.970			-0.401	-0.103	1.961			-0.385	-0.335	1.896			-0.371	-0.415	1.869			-0.086	0.162	1.950			-0.025	0.008	1.774
-0.203	-0.115	1.933			-0.204	-0.060	1.977			-0.218	0.237	1.973			-0.224	0.425	1.921			-0.396	0.093	1.969			-0.401	-0.103	1.960			-0.385	-0.336	1.896			-0.370	-0.415	1.869			-0.086	0.162	1.950			-0.025	0.007	1.774
-0.202	-0.115	1.933			-0.203	-0.060	1.978			-0.208	0.234	1.977			-0.223	0.425	1.921			-0.394	0.096	1.968			-0.400	-0.103	1.960			-0.385	-0.335	1.896			-0.371	-0.414	1.869			-0.086	0.162	1.950			-0.024	0.006	1.773
-0.202	-0.115	1.933			-0.202	-0.060	1.976			-0.209	0.241	1.937			-0.223	0.425	1.922			-0.392	0.099	1.966			-0.400	-0.103	1.959			-0.385	-0.334	1.896			-0.371	-0.413	1.869			-0.086	0.162	1.950			-0.024	0.006	1.772
-0.202	-0.116	1.933			-0.202	-0.060	1.975			-0.224	0.252	1.938			-0.223	0.425	1.922			-0.390	0.102	1.965			-0.400	-0.104	1.958			-0.385	-0.336	1.896			-0.371	-0.415	1.868			-0.086	0.162	1.949			-0.023	0.005	1.770
-0.202	-0.116	1.932			-0.202	-0.060	1.974			-0.231	0.249	1.938			-0.222	0.425	1.922			-0.389	0.105	1.964			-0.399	-0.104	1.958			-0.385	-0.337	1.895			-0.370	-0.416	1.868			-0.085	0.162	1.949			-0.022	0.004	1.768
-0.202	-0.116	1.932			-0.202	-0.060	1.973			-0.239	0.256	1.936			-0.222	0.425	1.922			-0.387	0.107	1.963			-0.399	-0.104	1.957			-0.385	-0.338	1.894			-0.370	-0.417	1.867			-0.085	0.162	1.949			-0.021	0.003	1.766
-0.201	-0.116	1.932			-0.203	-0.060	1.972			-0.243	0.260	1.935			-0.222	0.426	1.923			-0.385	0.110	1.962			-0.399	-0.104	1.956			-0.385	-0.339	1.894			-0.370	-0.419	1.867			-0.084	0.162	1.949			-0.020	0.002	1.764
-0.201	-0.116	1.932			-0.203	-0.060	1.971			-0.247	0.263	1.935			-0.222	0.426	1.923			-0.384	0.112	1.961			-0.398	-0.104	1.956			-0.385	-0.341	1.893			-0.370	-0.420	1.866			-0.083	0.162	1.949			-0.020	0.001	1.763
-0.201	-0.116	1.932			-0.203	-0.060	1.970			-0.250	0.265	1.934			-0.221	0.426	1.923			-0.382	0.114	1.960			-0.398	-0.104	1.955			-0.385	-0.342	1.893			-0.370	-0.421	1.866			-0.082	0.162	1.948			-0.020	-0.001	1.761
-0.201	-0.116	1.932			-0.204	-0.060	1.968			-0.252	0.267	1.934			-0.221	0.426	1.924			-0.381	0.115	1.960			-0.398	-0.105	1.955			-0.385	-0.343	1.892			-0.370	-0.422	1.865			-0.081	0.162	1.948			-0.019	-0.001	1.760
-0.201	-0.116	1.931			-0.204	-0.060	1.967			-0.253	0.268	1.933			-0.221	0.427	1.924			-0.380	0.117	1.959			-0.397	-0.105	1.954			-0.386	-0.338	1.892			-0.371	-0.418	1.866			-0.080	0.162	1.947			-0.019	-0.002	1.759
-0.201	-0.116	1.931			-0.205	-0.059	1.966			-0.254	0.269	1.933			-0.221	0.427	1.924			-0.379	0.118	1.959			-0.397	-0.105	1.954			-0.385	-0.341	1.891			-0.371	-0.420	1.865			-0.079	0.161	1.947			-0.018	-0.002	1.758
-0.201	-0.116	1.931			-0.205	-0.059	1.965			-0.255	0.270	1.932			-0.221	0.428	1.925			-0.378	0.120	1.959			-0.397	-0.105	1.953			-0.387	-0.332	1.892			-0.372	-0.413	1.867			-0.078	0.161	1.947			-0.017	-0.003	1.757
-0.201	-0.116	1.931			-0.206	-0.059	1.964			-0.256	0.271	1.932			-0.222	0.428	1.925			-0.378	0.121	1.958			-0.396	-0.105	1.953			-0.388	-0.326	1.893			-0.374	-0.407	1.868			-0.077	0.161	1.946			-0.017	-0.003	1.757
-0.201	-0.116	1.931			-0.206	-0.058	1.963			-0.257	0.271	1.931			-0.223	0.430	1.926			-0.377	0.122	1.958			-0.396	-0.105	1.952			-0.388	-0.320	1.894			-0.375	-0.401	1.870			-0.076	0.161	1.946			-0.016	-0.004	1.756
-0.201	-0.116	1.931			-0.207	-0.058	1.962			-0.258	0.272	1.931			-0.225	0.431	1.926			-0.377	0.123	1.958			-0.396	-0.105	1.952			-0.386	-0.326	1.892			-0.374	-0.406	1.868			-0.076	0.161	1.946			-0.015	-0.004	1.756
-0.201	-0.116	1.931			-0.207	-0.058	1.961			-0.258	0.273	1.931			-0.228	0.432	1.926			-0.376	0.124	1.958			-0.395	-0.105	1.952			-0.385	-0.321	1.893			-0.373	-0.402	1.869			-0.075	0.161	1.946			-0.014	-0.005	1.757
-0.202	-0.116	1.930			-0.207	-0.057	1.960			-0.257	0.272	1.931			-0.230	0.433	1.927			-0.376	0.125	1.958			-0.395	-0.106	1.951			-0.384	-0.318	1.893			-0.373	-0.399	1.870			-0.074	0.161	1.946			-0.012	-0.005	1.758
-0.202	-0.116	1.930			-0.208	-0.057	1.960			-0.257	0.271	1.931			-0.233	0.434	1.927			-0.375	0.126	1.958			-0.395	-0.106	1.951			-0.384	-0.316	1.894			-0.373	-0.397	1.870			-0.073	0.161	1.945			-0.011	-0.006	1.759
-0.202	-0.116	1.930			-0.208	-0.057	1.959			-0.256	0.271	1.932			-0.234	0.435	1.927			-0.375	0.127	1.958			-0.394	-0.107	1.951			-0.383	-0.314	1.894			-0.373	-0.395	1.870			-0.073	0.161	1.945			-0.009	-0.007	1.760
-0.202	-0.116	1.930			-0.208	-0.057	1.958			-0.256	0.270	1.932			-0.236	0.435	1.927			-0.375	0.127	1.958			-0.394	-0.107	1.950			-0.383	-0.312	1.894			-0.373	-0.393	1.871			-0.072	0.161	1.945			-0.008	-0.008	1.762
-0.202	-0.116	1.930			-0.208	-0.056	1.958			-0.255	0.270	1.933			-0.238	0.436	1.928			-0.374	0.128	1.958			-0.393	-0.108	1.950			-0.382	-0.311	1.894			-0.372	-0.392	1.871			-0.071	0.161	1.945			-0.007	-0.009	1.764
-0.202	-0.116	1.929			-0.209	-0.056	1.957			-0.254	0.270	1.933			-0.239	0.436	1.928			-0.374	0.129	1.958			-0.393	-0.108	1.950			-0.382	-0.309	1.894			-0.372	-0.390	1.871			-0.070	0.161	1.945			-0.005	-0.010	1.766
-0.202	-0.115	1.929			-0.209	-0.055	1.956			-0.252	0.270	1.934			-0.240	0.437	1.928			-0.374	0.129	1.958			-0.392	-0.108	1.949			-0.382	-0.308	1.895			-0.372	-0.389	1.872			-0.070	0.161	1.944			-0.004	-0.011	1.767
-0.202	-0.115	1.929			-0.209	-0.055	1.956			-0.251	0.270	1.935			-0.241	0.438	1.928			-0.374	0.130	1.958			-0.392	-0.108	1.949			-0.378	-0.320	1.891			-0.369	-0.401	1.868			-0.068	0.161	1.943			-0.003	-0.012	1.769
-0.203	-0.115	1.929			-0.209	-0.054	1.955			-0.249	0.270	1.935			-0.242	0.438	1.929			-0.373	0.131	1.958			-0.392	-0.108	1.949			-0.375	-0.327	1.889			-0.366	-0.408	1.866			-0.067	0.161	1.943			-0.002	-0.013	1.771
-0.203	-0.114	1.928			-0.209	-0.054	1.955			-0.248	0.269	1.936			-0.243	0.438	1.929			-0.373	0.131	1.958			-0.391	-0.108	1.949			-0.373	-0.332	1.888			-0.365	-0.413	1.865			-0.065	0.160	1.942			-0.001	-0.014	1.773
-0.203	-0.114	1.928			-0.209	-0.053	1.955			-0.247	0.269	1.936			-0.243	0.439	1.929			-0.373	0.132	1.958			-0.391	-0.108	1.949			-0.372	-0.336	1.887			-0.364	-0.417	1.864			-0.062	0.160	1.939			-0.001	-0.014	1.773
-0.203	-0.113	1.928			-0.209	-0.053	1.954			-0.245	0.269	1.937			-0.243	0.439	1.929			-0.373	0.132	1.958			-0.391	-0.108	1.948			-0.371	-0.339	1.886			-0.363	-0.420	1.863			-0.057	0.160	1.940			0.000	-0.015	1.775
-0.203	-0.112	1.928			-0.209	-0.052	1.954			-0.244	0.269	1.938			-0.244	0.439	1.929			-0.372	0.133	1.958			-0.390	-0.108	1.948			-0.370	-0.341	1.886			-0.363	-0.422	1.862			-0.052	0.159	1.941			0.001	-0.015	1.776
-0.203	-0.111	1.927			-0.209	-0.051	1.954			-0.242	0.268	1.939			-0.244	0.439	1.930			-0.372	0.133	1.957			-0.390	-0.108	1.948			-0.370	-0.343	1.885			-0.362	-0.425	1.861			-0.050	0.158	1.941			0.001	-0.015	1.777
-0.203	-0.110	1.927			-0.209	-0.051	1.953			-0.240	0.267	1.939			-0.243	0.439	1.930			-0.372	0.134	1.957			-0.389	-0.108	1.948			-0.370	-0.345	1.884			-0.362	-0.426	1.861			-0.046	0.156	1.943			-0.001	-0.010	1.776
-0.203	-0.109	1.927			-0.209	-0.050	1.953			-0.239	0.267	1.940			-0.243	0.439	1.930			-0.372	0.135	1.957			-0.389	-0.108	1.947			-0.369	-0.347	1.884			-0.362	-0.428	1.860			-0.048	0.148	1.941			0.001	-0.013	1.779
-0.203	-0.109	1.927			-0.209	-0.050	1.953			-0.237	0.266	1.941			-0.242	0.439	1.930			-0.371	0.135	1.957			-0.389	-0.107	1.947			-0.369	-0.348	1.883			-0.362	-0.429	1.859			-0.042	0.147	1.941			0.002	-0.015	1.781
-0.203	-0.108	1.927			-0.209	-0.049	1.953			-0.235	0.265	1.941			-0.241	0.439	1.930			-0.371	0.136	1.957			-0.389	-0.107	1.947			-0.370	-0.349	1.882			-0.362	-0.430	1.859			-0.040	0.146	1.941			0.004	-0.017	1.783
-0.203	-0.108	1.926			-0.209	-0.049	1.953			-0.233	0.265	1.942			-0.239	0.439	1.930			-0.370	0.136	1.956			-0.388	-0.107	1.946			-0.372	-0.339	1.882			-0.364	-0.421	1.859			-0.039	0.146	1.941			0.005	-0.018	1.785
-0.203	-0.107	1.926			-0.209	-0.048	1.953			-0.231	0.264	1.942			-0.237	0.439	1.930			-0.370	0.137	1.956			-0.388	-0.107	1.946			-0.372	-0.340	1.881			-0.364	-0.422	1.858			-0.038	0.145	1.940			0.006	-0.020	1.786
-0.203	-0.107	1.926			-0.208	-0.048	1.953			-0.229	0.263	1.943			-0.235	0.438	1.929			-0.369	0.138	1.956			-0.387	-0.106	1.945			-0.375	-0.325	1.882			-0.366	-0.407	1.860			-0.038	0.145	1.940			0.006	-0.022	1.788
-0.203	-0.107	1.926			-0.208	-0.048	1.953			-0.227	0.262	1.943			-0.233	0.438	1.930			-0.368	0.139	1.955			-0.387	-0.106	1.945			-0.374	-0.329	1.880			-0.366	-0.411	1.857			-0.037	0.144	1.940			0.007	-0.023	1.789
-0.203	-0.106	1.926			-0.208	-0.048	1.953			-0.225	0.261	1.944			-0.230	0.437	1.930			-0.367	0.139	1.955			-0.386	-0.105	1.945			-0.374	-0.323	1.880			-0.367	-0.406	1.858			-0.036	0.144	1.940			0.008	-0.024	1.790
-0.203	-0.106	1.926			-0.207	-0.047	1.953			-0.223	0.261	1.944			-0.227	0.437	1.930			-0.366	0.140	1.954			-0.386	-0.105	1.944			-0.374	-0.325	1.878			-0.366	-0.408	1.856			-0.036	0.143	1.940			0.010	-0.025	1.790
-0.202	-0.106	1.925			-0.205	-0.047	1.953			-0.221	0.260	1.945			-0.224	0.436	1.930			-0.365	0.141	1.954			-0.385	-0.104	1.944			-0.373	-0.327	1.876			-0.366	-0.409	1.855			-0.048	0.163	1.886			0.011	-0.026	1.791
-0.202	-0.105	1.925			-0.203	-0.047	1.953			-0.219	0.259	1.945			-0.221	0.436	1.930			-0.364	0.142	1.954			-0.385	-0.104	1.943			-0.373	-0.321	1.877			-0.367	-0.403	1.856			-0.051	0.169	1.869			0.013	-0.027	1.792
-0.202	-0.105	1.925			-0.201	-0.046	1.953			-0.217	0.259	1.945			-0.218	0.435	1.930			-0.363	0.143	1.953			-0.384	-0.103	1.943			-0.373	-0.317	1.878			-0.367	-0.399	1.857			-0.053	0.172	1.859			0.015	-0.029	1.794
-0.201	-0.105	1.925			-0.199	-0.046	1.953			-0.216	0.258	1.945			-0.216	0.435	1.929			-0.361	0.143	1.953			-0.383	-0.103	1.943			-0.373	-0.314	1.879			-0.367	-0.396	1.857			-0.054	0.174	1.853			0.017	-0.030	1.795
-0.200	-0.104	1.925			-0.197	-0.046	1.953			-0.214	0.258	1.945			-0.212	0.435	1.929			-0.360	0.144	1.952			-0.383	-0.102	1.942			-0.373	-0.312	1.880			-0.367	-0.394	1.858			-0.054	0.175	1.848			0.019	-0.031	1.796
-0.199	-0.104	1.924			-0.194	-0.046	1.953			-0.212	0.257	1.945			-0.209	0.435	1.928			-0.358	0.145	1.952			-0.382	-0.102	1.942			-0.374	-0.308	1.881			-0.366	-0.390	1.859			-0.054	0.177	1.845			0.021	-0.033	1.797
-0.198	-0.104	1.924			-0.192	-0.045	1.953			-0.210	0.257	1.945			-0.206	0.435	1.927			-0.357	0.146	1.951			-0.381	-0.101	1.941			-0.373	-0.305	1.883			-0.366	-0.386	1.860			-0.054	0.178	1.841			0.023	-0.034	1.799
-0.197	-0.104	1.924			-0.190	-0.045	1.953			-0.208	0.256	1.945			-0.204	0.435	1.927			-0.355	0.146	1.950			-0.381	-0.101	1.941			-0.373	-0.302	1.884			-0.366	-0.383	1.861			-0.054	0.179	1.838			0.024	-0.035	1.800
-0.196	-0.103	1.923			-0.189	-0.045	1.953			-0.207	0.256	1.945			-0.202	0.435	1.927			-0.354	0.147	1.950			-0.380	-0.101	1.941			-0.373	-0.299	1.884			-0.365	-0.381	1.861			-0.054	0.180	1.835			0.026	-0.036	1.801
-0.195	-0.103	1.923			-0.187	-0.045	1.952			-0.205	0.256	1.945			-0.200	0.435	1.926			-0.352	0.147	1.949			-0.379	-0.100	1.941			-0.373	-0.297	1.885			-0.365	-0.378	1.862			-0.053	0.180	1.833			0.028	-0.037	1.802
-0.194	-0.103	1.923			-0.185	-0.045	1.952			-0.203	0.255	1.944			-0.198	0.435	1.926			-0.351	0.148	1.948			-0.379	-0.100	1.940			-0.373	-0.295	1.885			-0.364	-0.377	1.863			-0.053	0.181	1.831			0.030	-0.038	1.803
-0.192	-0.103	1.923			-0.183	-0.045	1.952			-0.201	0.255	1.944			-0.196	0.435	1.925			-0.350	0.148	1.948			-0.378	-0.100	1.940			-0.372	-0.294	1.886			-0.364	-0.375	1.863			-0.052	0.182	1.829			0.031	-0.039	1.804
-0.191	-0.102	1.922			-0.182	-0.045	1.952			-0.200	0.255	1.944			-0.193	0.435	1.925			-0.348	0.149	1.947			-0.377	-0.099	1.940			-0.372	-0.292	1.886			-0.363	-0.374	1.863			-0.052	0.183	1.828			0.033	-0.040	1.805
-0.190	-0.102	1.922			-0.180	-0.044	1.952			-0.198	0.254	1.944			-0.191	0.435	1.924			-0.347	0.149	1.947			-0.376	-0.099	1.939			-0.372	-0.291	1.886			-0.363	-0.372	1.863			-0.051	0.183	1.827			0.034	-0.041	1.806
-0.189	-0.102	1.922			-0.179	-0.044	1.952			-0.197	0.254	1.943			-0.189	0.436	1.924			-0.346	0.149	1.946			-0.375	-0.099	1.939			-0.371	-0.290	1.886			-0.362	-0.371	1.864			-0.049	0.184	1.827			0.035	-0.042	1.807
-0.187	-0.102	1.922			-0.178	-0.044	1.952			-0.196	0.254	1.943			-0.187	0.436	1.923			-0.345	0.150	1.946			-0.374	-0.098	1.938			-0.371	-0.289	1.887			-0.362	-0.370	1.864			-0.048	0.184	1.827			0.036	-0.042	1.808
-0.186	-0.102	1.921			-0.177	-0.044	1.951			-0.194	0.254	1.943			-0.186	0.436	1.923			-0.344	0.150	1.945			-0.374	-0.098	1.938			-0.371	-0.288	1.887			-0.361	-0.369	1.864			-0.047	0.184	1.827			0.038	-0.043	1.808
-0.185	-0.102	1.921			-0.175	-0.044	1.951			-0.193	0.254	1.942			-0.184	0.436	1.922			-0.343	0.150	1.945			-0.373	-0.098	1.938			-0.370	-0.287	1.887			-0.361	-0.368	1.864			-0.046	0.184	1.827			0.038	-0.043	1.809
-0.184	-0.101	1.921			-0.174	-0.044	1.951			-0.192	0.254	1.942			-0.182	0.436	1.922			-0.342	0.151	1.945			-0.372	-0.097	1.937			-0.370	-0.286	1.887			-0.360	-0.367	1.864			-0.045	0.184	1.827			0.039	-0.044	1.810
-0.183	-0.101	1.921			-0.173	-0.044	1.951			-0.191	0.253	1.942			-0.181	0.436	1.921			-0.342	0.151	1.944			-0.371	-0.097	1.937			-0.370	-0.285	1.887			-0.359	-0.362	1.864			-0.044	0.185	1.827			0.040	-0.044	1.810
-0.182	-0.101	1.920			-0.173	-0.044	1.951			-0.190	0.253	1.941			-0.180	0.435	1.921			-0.341	0.151	1.944			-0.370	-0.097	1.937			-0.369	-0.285	1.887			-0.359	-0.359	1.863			-0.043	0.185	1.828			0.041	-0.045	1.811
-0.182	-0.101	1.920			-0.172	-0.044	1.951			-0.190	0.253	1.941			-0.178	0.435	1.920			-0.340	0.151	1.944			-0.370	-0.096	1.936			-0.369	-0.284	1.887			-0.358	-0.359	1.863			-0.042	0.185	1.828			0.042	-0.045	1.811
-0.181	-0.101	1.920			-0.171	-0.044	1.950			-0.189	0.253	1.941			-0.177	0.435	1.920			-0.339	0.152	1.944			-0.369	-0.096	1.936			-0.368	-0.283	1.887			-0.357	-0.356	1.863			-0.041	0.185	1.828			0.042	-0.045	1.811
-0.180	-0.101	1.920			-0.170	-0.044	1.950			-0.188	0.253	1.941			-0.176	0.435	1.920			-0.338	0.152	1.943			-0.368	-0.096	1.935			-0.368	-0.283	1.887			-0.356	-0.354	1.864			-0.040	0.185	1.829			0.043	-0.046	1.812
-0.179	-0.101	1.920			-0.170	-0.044	1.950			-0.188	0.253	1.941			-0.175	0.435	1.919			-0.338	0.152	1.943			-0.368	-0.095	1.935			-0.367	-0.282	1.887			-0.355	-0.353	1.863			-0.039	0.184	1.830			0.044	-0.046	1.812
-0.179	-0.101	1.920			-0.169	-0.043	1.950			-0.187	0.253	1.940			-0.174	0.435	1.919			-0.337	0.153	1.943			-0.367	-0.095	1.935			-0.367	-0.281	1.887			-0.355	-0.353	1.863			-0.038	0.184	1.830			0.044	-0.046	1.812
-0.178	-0.101	1.919			-0.168	-0.043	1.950			-0.186	0.253	1.940			-0.173	0.435	1.919			-0.336	0.153	1.943			-0.366	-0.095	1.934			-0.366	-0.281	1.887			-0.354	-0.353	1.863			-0.038	0.184	1.831			0.045	-0.046	1.813
-0.178	-0.101	1.919			-0.168	-0.043	1.950			-0.186	0.253	1.940			-0.172	0.435	1.919			-0.336	0.153	1.942			-0.366	-0.094	1.934			-0.366	-0.281	1.886			-0.354	-0.353	1.863			-0.037	0.184	1.831			0.045	-0.047	1.813
-0.177	-0.100	1.919			-0.167	-0.043	1.950			-0.185	0.253	1.940			-0.171	0.435	1.919			-0.335	0.153	1.942			-0.365	-0.094	1.934			-0.366	-0.280	1.886			-0.354	-0.353	1.862			-0.037	0.184	1.832			0.045	-0.047	1.813
-0.177	-0.100	1.919			-0.167	-0.043	1.949			-0.185	0.253	1.940			-0.170	0.435	1.918			-0.335	0.154	1.942			-0.365	-0.094	1.933			-0.365	-0.280	1.886			-0.353	-0.353	1.862			-0.036	0.184	1.832			0.046	-0.047	1.814
-0.176	-0.100	1.919			-0.166	-0.043	1.949			-0.184	0.253	1.939			-0.169	0.434	1.918			-0.334	0.154	1.942			-0.364	-0.094	1.933			-0.365	-0.280	1.886			-0.353	-0.353	1.861			-0.036	0.184	1.833			0.046	-0.047	1.814
-0.176	-0.100	1.919			-0.166	-0.043	1.949			-0.184	0.253	1.939			-0.169	0.434	1.918			-0.334	0.154	1.941			-0.364	-0.094	1.933			-0.365	-0.279	1.885			-0.353	-0.354	1.861			-0.035	0.184	1.833			0.047	-0.048	1.814
-0.175	-0.100	1.919			-0.165	-0.043	1.949			-0.183	0.253	1.939			-0.168	0.434	1.918			-0.333	0.154	1.941			-0.364	-0.094	1.932			-0.364	-0.279	1.885			-0.352	-0.354	1.860			-0.035	0.184	1.834			0.047	-0.048	1.814
-0.175	-0.100	1.918			-0.165	-0.043	1.949			-0.183	0.252	1.939			-0.167	0.434	1.918			-0.333	0.154	1.941			-0.363	-0.093	1.932			-0.364	-0.279	1.885			-0.352	-0.354	1.860			-0.034	0.184	1.834			0.047	-0.048	1.815
-0.174	-0.100	1.918			-0.165	-0.043	1.949			-0.183	0.252	1.939			-0.167	0.434	1.918			-0.332	0.154	1.941			-0.363	-0.093	1.932			-0.364	-0.279	1.884			-0.352	-0.355	1.859			-0.034	0.184	1.834			0.048	-0.048	1.815
-0.174	-0.100	1.918			-0.164	-0.043	1.949			-0.182	0.252	1.939			-0.166	0.434	1.918			-0.332	0.155	1.941			-0.363	-0.093	1.931			-0.364	-0.279	1.884			-0.352	-0.355	1.859			-0.033	0.184	1.835			0.048	-0.048	1.815
-0.174	-0.100	1.918			-0.164	-0.043	1.949			-0.182	0.252	1.939			-0.166	0.434	1.918			-0.332	0.155	1.940			-0.362	-0.093	1.931			-0.363	-0.279	1.883			-0.352	-0.355	1.859			-0.033	0.184	1.835			0.048	-0.048	1.815
-0.173	-0.100	1.918			-0.164	-0.043	1.948			-0.182	0.252	1.938			-0.165	0.434	1.917			-0.331	0.155	1.940			-0.362	-0.093	1.931			-0.363	-0.279	1.883			-0.352	-0.356	1.858			-0.033	0.184	1.836			0.049	-0.048	1.815
-0.173	-0.100	1.918			-0.163	-0.043	1.948			-0.181	0.252	1.938			-0.165	0.434	1.917			-0.331	0.155	1.940			-0.362	-0.093	1.931			-0.363	-0.279	1.882			-0.352	-0.356	1.857			-0.033	0.184	1.836			0.049	-0.048	1.815
-0.173	-0.100	1.918			-0.163	-0.043	1.948			-0.181	0.252	1.938			-0.164	0.434	1.917			-0.331	0.155	1.940			-0.361	-0.093	1.930			-0.363	-0.279	1.882			-0.352	-0.356	1.857			-0.032	0.184	1.836			0.049	-0.048	1.815
-0.172	-0.100	1.918			-0.163	-0.043	1.948			-0.181	0.252	1.938			-0.164	0.434	1.917			-0.330	0.155	1.940			-0.361	-0.093	1.930			-0.363	-0.279	1.882			-0.352	-0.356	1.857			-0.032	0.184	1.836			0.049	-0.048	1.814
-0.172	-0.100	1.918			-0.163	-0.043	1.948			-0.181	0.252	1.938			-0.164	0.434	1.917			-0.330	0.155	1.940			-0.361	-0.093	1.930			-0.363	-0.279	1.881			-0.352	-0.357	1.856			-0.032	0.184	1.836			0.050	-0.047	1.814
-0.172	-0.100	1.917			-0.162	-0.043	1.948			-0.181	0.252	1.938			-0.163	0.434	1.917			-0.330	0.156	1.940			-0.361	-0.093	1.930			-0.363	-0.279	1.881			-0.352	-0.357	1.856			-0.032	0.184	1.836			0.050	-0.047	1.814
-0.172	-0.100	1.917			-0.162	-0.043	1.948			-0.180	0.252	1.938			-0.163	0.434	1.917			-0.330	0.156	1.939			-0.361	-0.093	1.930			-0.363	-0.279	1.881			-0.352	-0.357	1.856			-0.032	0.184	1.836			0.050	-0.046	1.813
-0.171	-0.100	1.917			-0.162	-0.043	1.948			-0.180	0.252	1.938			-0.163	0.434	1.917			-0.330	0.156	1.939			-0.360	-0.092	1.930			-0.363	-0.279	1.881			-0.351	-0.357	1.856			-0.032	0.184	1.836			0.050	-0.046	1.812
-0.171	-0.100	1.917			-0.162	-0.043	1.948			-0.180	0.253	1.937			-0.162	0.434	1.917			-0.329	0.156	1.939			-0.360	-0.092	1.929			-0.362	-0.279	1.881			-0.351	-0.358	1.855			-0.032	0.186	1.837			0.050	-0.046	1.811
-0.171	-0.100	1.917			-0.162	-0.043	1.948			-0.180	0.253	1.937			-0.162	0.435	1.917			-0.329	0.156	1.939			-0.360	-0.092	1.929			-0.362	-0.279	1.880			-0.351	-0.358	1.855			-0.032	0.187	1.838			0.049	-0.045	1.811
-0.171	-0.099	1.917			-0.161	-0.043	1.948			-0.180	0.253	1.937			-0.162	0.435	1.917			-0.329	0.156	1.939			-0.360	-0.092	1.929			-0.362	-0.278	1.880			-0.351	-0.358	1.855			-0.033	0.188	1.838			0.049	-0.045	1.810
-0.171	-0.099	1.917			-0.161	-0.043	1.948			-0.179	0.253	1.937			-0.162	0.435	1.917			-0.329	0.156	1.939			-0.360	-0.092	1.929			-0.362	-0.278	1.880			-0.351	-0.358	1.855			-0.033	0.189	1.839			0.049	-0.044	1.809
-0.170	-0.099	1.917			-0.161	-0.043	1.947			-0.179	0.253	1.937			-0.161	0.435	1.917			-0.329	0.156	1.939			-0.360	-0.092	1.929			-0.362	-0.278	1.880			-0.351	-0.358	1.855			-0.033	0.190	1.840			0.049	-0.044	1.808
-0.170	-0.099	1.917			-0.161	-0.043	1.947			-0.179	0.253	1.937			-0.161	0.436	1.917			-0.328	0.156	1.939			-0.360	-0.092	1.929			-0.362	-0.278	1.880			-0.351	-0.358	1.855			-0.033	0.191	1.840			0.049	-0.043	1.808
-0.170	-0.099	1.917			-0.161	-0.043	1.947			-0.179	0.253	1.937			-0.161	0.436	1.917			-0.328	0.156	1.938			-0.359	-0.092	1.929			-0.362	-0.278	1.880			-0.351	-0.358	1.855			-0.033	0.191	1.840			0.049	-0.043	1.807
-0.170	-0.099	1.917			-0.161	-0.043	1.947			-0.179	0.253	1.937			-0.161	0.436	1.917			-0.328	0.156	1.938			-0.359	-0.092	1.929			-0.362	-0.278	1.880			-0.351	-0.359	1.855			-0.034	0.191	1.841			0.049	-0.043	1.806
-0.170	-0.099	1.917			-0.160	-0.043	1.947			-0.179	0.253	1.936			-0.161	0.437	1.917			-0.328	0.156	1.938			-0.359	-0.092	1.929			-0.362	-0.278	1.880			-0.351	-0.359	1.855			-0.034	0.192	1.841			0.049	-0.042	1.806
-0.170	-0.099	1.917			-0.160	-0.042	1.947			-0.178	0.253	1.936			-0.161	0.437	1.917			-0.328	0.156	1.938			-0.359	-0.092	1.928			-0.362	-0.279	1.880			-0.351	-0.359	1.855			-0.034	0.192	1.841			0.049	-0.042	1.805
-0.169	-0.099	1.917			-0.160	-0.042	1.947			-0.178	0.253	1.936			-0.161	0.437	1.917			-0.328	0.157	1.938			-0.359	-0.092	1.928			-0.361	-0.279	1.880			-0.351	-0.359	1.855			-0.034	0.193	1.842			0.049	-0.042	1.805
-0.169	-0.099	1.917			-0.160	-0.042	1.947			-0.178	0.253	1.936			-0.161	0.437	1.917			-0.327	0.157	1.938			-0.359	-0.092	1.928			-0.361	-0.279	1.879			-0.350	-0.359	1.855			-0.035	0.193	1.842			0.049	-0.041	1.804
-0.169	-0.099	1.916			-0.160	-0.042	1.947			-0.178	0.253	1.936			-0.161	0.438	1.917			-0.327	0.157	1.938			-0.359	-0.092	1.928			-0.361	-0.279	1.879			-0.350	-0.360	1.855			-0.035	0.194	1.842			0.049	-0.041	1.804
-0.169	-0.099	1.916			-0.160	-0.042	1.947			-0.178	0.253	1.936			-0.161	0.438	1.917			-0.327	0.157	1.938			-0.359	-0.092	1.928			-0.361	-0.279	1.879			-0.350	-0.360	1.855			-0.035	0.194	1.842			0.049	-0.041	1.804
-0.169	-0.099	1.916			-0.160	-0.042	1.947			-0.178	0.253	1.935			-0.161	0.438	1.918			-0.327	0.157	1.938			-0.359	-0.092	1.928			-0.361	-0.279	1.879			-0.350	-0.360	1.855			-0.035	0.194	1.842			0.049	-0.041	1.803
-0.169	-0.099	1.916			-0.160	-0.042	1.946			-0.178	0.253	1.935			-0.161	0.439	1.918			-0.327	0.157	1.938			-0.358	-0.092	1.928			-0.361	-0.279	1.879			-0.350	-0.360	1.855			-0.035	0.194	1.842			0.050	-0.038	1.800
-0.169	-0.099	1.916			-0.160	-0.042	1.946			-0.177	0.254	1.935			-0.161	0.439	1.919			-0.327	0.157	1.938			-0.358	-0.092	1.928			-0.361	-0.279	1.879			-0.350	-0.360	1.855			-0.035	0.194	1.842			0.050	-0.035	1.796
-0.169	-0.099	1.916			-0.159	-0.042	1.946			-0.177	0.254	1.935			-0.162	0.440	1.920			-0.327	0.157	1.938			-0.358	-0.092	1.928			-0.361	-0.279	1.879			-0.350	-0.361	1.855			-0.035	0.195	1.842			0.051	-0.032	1.793
-0.168	-0.099	1.916			-0.159	-0.042	1.946			-0.177	0.254	1.935			-0.162	0.440	1.921			-0.327	0.157	1.938			-0.358	-0.092	1.928			-0.361	-0.279	1.879			-0.350	-0.361	1.855			-0.035	0.195	1.841			0.053	-0.029	1.789
-0.168	-0.099	1.916			-0.159	-0.042	1.946			-0.177	0.254	1.935			-0.162	0.441	1.921			-0.326	0.157	1.938			-0.358	-0.092	1.928			-0.360	-0.280	1.879			-0.350	-0.361	1.855			-0.041	0.179	1.835			0.053	-0.027	1.785
-0.168	-0.099	1.916			-0.159	-0.042	1.946			-0.177	0.254	1.935			-0.162	0.441	1.922			-0.326	0.157	1.938			-0.358	-0.092	1.928			-0.360	-0.280	1.879			-0.350	-0.361	1.855			-0.043	0.174	1.833			0.053	-0.025	1.783
-0.168	-0.099	1.916			-0.159	-0.042	1.946			-0.177	0.254	1.935			-0.162	0.442	1.922			-0.326	0.157	1.938			-0.358	-0.091	1.928			-0.360	-0.280	1.879			-0.350	-0.361	1.855			-0.044	0.170	1.832			0.053	-0.025	1.781
-0.168	-0.099	1.916			-0.159	-0.042	1.946			-0.177	0.254	1.934			-0.163	0.442	1.922			-0.326	0.157	1.938			-0.358	-0.091	1.928			-0.360	-0.280	1.879			-0.350	-0.361	1.855			-0.046	0.167	1.830			0.053	-0.024	1.779
-0.168	-0.100	1.916			-0.159	-0.042	1.946			-0.177	0.254	1.934			-0.163	0.442	1.922			-0.326	0.157	1.938			-0.358	-0.091	1.928			-0.360	-0.280	1.880			-0.350	-0.361	1.855			-0.047	0.164	1.829			0.053	-0.023	1.777
-0.168	-0.100	1.916			-0.159	-0.043	1.946			-0.177	0.254	1.934			-0.163	0.442	1.922			-0.326	0.157	1.938			-0.358	-0.091	1.929			-0.360	-0.280	1.880			-0.350	-0.362	1.856			-0.048	0.161	1.828			0.055	-0.018	1.769
-0.168	-0.100	1.916			-0.159	-0.043	1.946			-0.177	0.254	1.934			-0.163	0.442	1.922			-0.326	0.157	1.938			-0.358	-0.091	1.929			-0.360	-0.280	1.880			-0.350	-0.362	1.856			-0.049	0.159	1.827			0.057	-0.015	1.763
-0.168	-0.101	1.917			-0.159	-0.043	1.946			-0.176	0.254	1.934			-0.163	0.442	1.923			-0.326	0.157	1.938			-0.358	-0.091	1.929			-0.359	-0.282	1.881			-0.349	-0.363	1.856			-0.050	0.155	1.826			0.059	-0.004	1.743
-0.168	-0.101	1.917			-0.159	-0.043	1.946			-0.176	0.254	1.934			-0.163	0.442	1.923			-0.326	0.157	1.938			-0.358	-0.091	1.929			-0.359	-0.282	1.881			-0.349	-0.363	1.856			-0.050	0.155	1.826			0.059	-0.004	1.743
-0.169	-0.102	1.917			-0.159	-0.044	1.946			-0.176	0.254	1.934			-0.164	0.442	1.923			-0.325	0.157	1.938			-0.358	-0.091	1.930			-0.359	-0.282	1.881			-0.349	-0.364	1.857			-0.051	0.153	1.825			0.060	-0.002	1.740
-0.169	-0.102	1.917			-0.159	-0.044	1.946			-0.176	0.254	1.934			-0.164	0.442	1.923			-0.325	0.157	1.938			-0.358	-0.090	1.930			-0.359	-0.283	1.881			-0.349	-0.365	1.857			-0.052	0.152	1.825			0.060	-0.000	1.737
-0.169	-0.102	1.917			-0.159	-0.044	1.945			-0.177	0.254	1.934			-0.164	0.442	1.923			-0.325	0.157	1.938			-0.358	-0.090	1.931			-0.359	-0.283	1.882			-0.349	-0.365	1.857			-0.052	0.151	1.824			0.061	0.001	1.735
-0.169	-0.103	1.917			-0.159	-0.044	1.945			-0.177	0.254	1.934			-0.165	0.442	1.923			-0.325	0.156	1.938			-0.358	-0.090	1.931			-0.359	-0.284	1.882			-0.349	-0.365	1.858			-0.053	0.149	1.824			0.061	0.003	1.732
-0.169	-0.103	1.917			-0.159	-0.045	1.945			-0.177	0.255	1.934			-0.165	0.442	1.923			-0.325	0.156	1.938			-0.358	-0.090	1.932			-0.358	-0.284	1.882			-0.349	-0.365	1.858			-0.053	0.148	1.823			0.061	0.004	1.730
-0.169	-0.103	1.917			-0.160	-0.045	1.946			-0.177	0.255	1.934			-0.166	0.441	1.923			-0.325	0.156	1.939			-0.358	-0.089	1.932			-0.358	-0.284	1.883			-0.349	-0.366	1.859			-0.021	0.157	1.879			0.060	0.006	1.730
-0.169	-0.103	1.917			-0.161	-0.044	1.946			-0.177	0.255	1.934			-0.166	0.441	1.924			-0.325	0.156	1.939			-0.358	-0.089	1.933			-0.358	-0.285	1.883			-0.349	-0.366	1.859			-0.015	0.155	1.898			0.058	0.008	1.729
-0.169	-0.103	1.917			-0.162	-0.044	1.946			-0.177	0.255	1.934			-0.167	0.441	1.924			-0.325	0.156	1.939			-0.358	-0.089	1.933			-0.358	-0.285	1.884			-0.348	-0.367	1.860			-0.013	0.154	1.909			0.057	0.010	1.729
-0.170	-0.103	1.918			-0.163	-0.044	1.946			-0.179	0.256	1.934			-0.167	0.441	1.924			-0.325	0.156	1.939			-0.358	-0.089	1.934			-0.358	-0.286	1.884			-0.348	-0.367	1.860			-0.011	0.154	1.916			0.056	0.011	1.729
-0.170	-0.103	1.918			-0.164	-0.045	1.946			-0.182	0.256	1.934			-0.168	0.441	1.924			-0.325	0.156	1.940			-0.358	-0.089	1.934			-0.358	-0.286	1.885			-0.348	-0.368	1.861			-0.010	0.154	1.922			0.055	0.012	1.729
-0.170	-0.104	1.918			-0.165	-0.045	1.946			-0.185	0.255	1.934			-0.168	0.441	1.924			-0.325	0.155	1.940			-0.358	-0.089	1.934			-0.358	-0.287	1.885			-0.348	-0.368	1.861			-0.010	0.154	1.927			0.054	0.012	1.729
-0.170	-0.104	1.918			-0.167	-0.045	1.947			-0.196	0.255	1.936			-0.168	0.441	1.924			-0.326	0.155	1.940			-0.358	-0.091	1.935			-0.358	-0.288	1.885			-0.348	-0.369	1.861			-0.009	0.154	1.931			0.052	0.013	1.729
-0.171	-0.104	1.918			-0.169	-0.047	1.947			-0.222	0.235	1.942			-0.171	0.436	1.926			-0.326	0.154	1.941			-0.359	-0.093	1.936			-0.357	-0.288	1.885			-0.348	-0.370	1.862			-0.009	0.154	1.935			0.049	0.015	1.729
-0.171	-0.105	1.918			-0.171	-0.049	1.947			-0.208	0.174	1.929			-0.175	0.392	1.930			-0.326	0.154	1.941			-0.359	-0.094	1.936			-0.357	-0.289	1.886			-0.348	-0.370	1.862			-0.010	0.155	1.938			0.046	0.017	1.729
-0.171	-0.105	1.918			-0.171	-0.050	1.947			-0.179	0.224	1.933			-0.175	0.402	1.929			-0.327	0.153	1.941			-0.359	-0.094	1.937			-0.357	-0.289	1.886			-0.348	-0.371	1.862			-0.011	0.155	1.941			0.044	0.019	1.729
-0.171	-0.105	1.919			-0.172	-0.050	1.947			-0.173	0.238	1.934			-0.175	0.408	1.929			-0.327	0.153	1.942			-0.360	-0.095	1.937			-0.357	-0.290	1.886			-0.348	-0.371	1.862			-0.012	0.156	1.943			0.042	0.020	1.729
-0.171	-0.106	1.919			-0.172	-0.051	1.947			-0.170	0.244	1.935			-0.176	0.412	1.928			-0.328	0.152	1.942			-0.360	-0.096	1.937			-0.357	-0.290	1.886			-0.348	-0.371	1.862			-0.014	0.157	1.945			0.040	0.022	1.729
-0.171	-0.106	1.919			-0.172	-0.051	1.947			-0.168	0.249	1.935			-0.176	0.416	1.928			-0.328	0.151	1.942			-0.360	-0.096	1.938			-0.357	-0.290	1.886			-0.348	-0.372	1.863			-0.015	0.158	1.947			0.038	0.023	1.729
-0.171	-0.106	1.919			-0.173	-0.051	1.948			-0.166	0.252	1.935			-0.176	0.419	1.928			-0.329	0.150	1.943			-0.360	-0.097	1.938			-0.358	-0.290	1.887			-0.348	-0.372	1.863			-0.017	0.159	1.948			0.036	0.024	1.728
-0.171	-0.107	1.919			-0.173	-0.052	1.948			-0.166	0.253	1.935			-0.176	0.421	1.928			-0.329	0.149	1.943			-0.361	-0.097	1.938			-0.358	-0.290	1.887			-0.349	-0.372	1.863			-0.018	0.161	1.950			0.034	0.025	1.728
-0.172	-0.107	1.919			-0.173	-0.052	1.948			-0.166	0.254	1.935			-0.177	0.423	1.927			-0.330	0.149	1.943			-0.361	-0.097	1.938			-0.358	-0.291	1.887			-0.349	-0.372	1.863			-0.020	0.162	1.950			0.033	0.026	1.728
-0.172	-0.107	1.919			-0.173	-0.052	1.948			-0.165	0.255	1.935			-0.177	0.425	1.927			-0.331	0.148	1.944			-0.361	-0.097	1.939			-0.358	-0.291	1.887			-0.349	-0.372	1.864			-0.022	0.163	1.951			0.032	0.027	1.728
-0.172	-0.107	1.919			-0.173	-0.052	1.948			-0.165	0.255	1.935			-0.177	0.426	1.927			-0.331	0.147	1.944			-0.361	-0.098	1.939			-0.358	-0.291	1.888			-0.349	-0.372	1.864			-0.023	0.164	1.951			0.031	0.027	1.728
-0.172	-0.108	1.919			-0.173	-0.053	1.948			-0.165	0.256	1.935			-0.177	0.428	1.927			-0.332	0.146	1.944			-0.362	-0.098	1.939			-0.358	-0.291	1.888			-0.349	-0.372	1.864			-0.025	0.165	1.951			0.031	0.028	1.728
-0.172	-0.108	1.919			-0.174	-0.053	1.948			-0.165	0.256	1.935			-0.177	0.429	1.927			-0.332	0.145	1.945			-0.362	-0.098	1.939			-0.359	-0.291	1.888			-0.350	-0.373	1.865			-0.026	0.166	1.952			0.030	0.028	1.728
-0.172	-0.108	1.920			-0.174	-0.053	1.948			-0.165	0.257	1.935			-0.177	0.430	1.927			-0.333	0.145	1.945			-0.362	-0.098	1.940			-0.359	-0.292	1.889			-0.350	-0.373	1.865			-0.028	0.167	1.951			0.029	0.028	1.728
-0.172	-0.109	1.920			-0.174	-0.053	1.948			-0.165	0.257	1.935			-0.177	0.431	1.927			-0.334	0.144	1.945			-0.362	-0.099	1.940			-0.359	-0.292	1.889			-0.350	-0.373	1.866			-0.029	0.168	1.951			0.028	0.028	1.728
-0.172	-0.109	1.920			-0.174	-0.054	1.947			-0.165	0.258	1.935			-0.177	0.432	1.927			-0.334	0.143	1.945			-0.363	-0.099	1.940			-0.359	-0.292	1.889			-0.350	-0.374	1.866			-0.030	0.168	1.951			0.028	0.027	1.729
-0.172	-0.109	1.920			-0.174	-0.054	1.947			-0.165	0.258	1.935			-0.178	0.433	1.927			-0.335	0.142	1.946			-0.363	-0.099	1.940			-0.360	-0.293	1.889			-0.350	-0.374	1.866			-0.031	0.169	1.951			0.027	0.027	1.730
-0.172	-0.109	1.920			-0.174	-0.054	1.947			-0.165	0.259	1.935			-0.178	0.433	1.927			-0.335	0.142	1.946			-0.363	-0.099	1.941			-0.360	-0.293	1.889			-0.350	-0.375	1.866			-0.032	0.169	1.951			0.026	0.026	1.730
-0.172	-0.110	1.920			-0.174	-0.054	1.948			-0.165	0.259	1.935			-0.178	0.434	1.927			-0.336	0.141	1.946			-0.364	-0.099	1.941			-0.360	-0.293	1.890			-0.351	-0.375	1.867			-0.033	0.170	1.951			0.025	0.025	1.731
-0.172	-0.110	1.920			-0.174	-0.054	1.948			-0.165	0.260	1.935			-0.178	0.435	1.928			-0.336	0.140	1.947			-0.364	-0.099	1.941			-0.361	-0.293	1.890			-0.351	-0.375	1.867			-0.034	0.170	1.951			0.025	0.025	1.732
-0.172	-0.110	1.920			-0.174	-0.054	1.948			-0.165	0.260	1.935			-0.178	0.436	1.928			-0.337	0.140	1.947			-0.364	-0.100	1.941			-0.361	-0.293	1.890			-0.351	-0.375	1.867			-0.035	0.171	1.951			0.024	0.024	1.733
-0.172	-0.110	1.920			-0.174	-0.054	1.948			-0.166	0.261	1.936			-0.179	0.437	1.928			-0.337	0.139	1.947			-0.364	-0.100	1.942			-0.361	-0.294	1.890			-0.352	-0.375	1.867			-0.036	0.171	1.951			0.024	0.024	1.733
-0.171	-0.111	1.920			-0.174	-0.055	1.948			-0.167	0.262	1.937			-0.179	0.439	1.929			-0.338	0.138	1.948			-0.365	-0.100	1.942			-0.362	-0.294	1.890			-0.352	-0.375	1.867			-0.037	0.172	1.951			0.023	0.023	1.734
-0.171	-0.111	1.920			-0.174	-0.055	1.948			-0.167	0.262	1.937			-0.179	0.439	1.929			-0.338	0.138	1.948			-0.365	-0.100	1.942			-0.362	-0.294	1.890			-0.352	-0.375	1.867			-0.037	0.172	1.951			0.023	0.023	1.734
-0.171	-0.111	1.921			-0.174	-0.055	1.948			-0.167	0.262	1.937			-0.179	0.440	1.929			-0.338	0.138	1.948			-0.365	-0.100	1.942			-0.362	-0.294	1.890			-0.352	-0.375	1.867			-0.038	0.173	1.951			0.022	0.023	1.734
-0.171	-0.111	1.921			-0.174	-0.055	1.948			-0.168	0.262	1.938			-0.179	0.440	1.930			-0.339	0.137	1.948			-0.365	-0.100	1.942			-0.362	-0.312	1.887			-0.351	-0.393	1.862			-0.038	0.173	1.951			0.022	0.023	1.735
-0.171	-0.111	1.921			-0.174	-0.055	1.948			-0.169	0.263	1.938			-0.179	0.441	1.930			-0.339	0.137	1.948			-0.366	-0.100	1.943			-0.362	-0.311	1.888			-0.352	-0.392	1.862			-0.039	0.173	1.951			0.021	0.023	1.735
-0.171	-0.111	1.921			-0.174	-0.055	1.949			-0.170	0.263	1.939			-0.179	0.442	1.931			-0.340	0.136	1.949			-0.366	-0.100	1.943			-0.363	-0.311	1.888			-0.352	-0.391	1.863			-0.039	0.174	1.951			0.021	0.023	1.735
-0.171	-0.111	1.921			-0.174	-0.055	1.949			-0.171	0.263	1.940			-0.179	0.442	1.931			-0.340	0.136	1.949			-0.366	-0.100	1.943			-0.363	-0.310	1.889			-0.353	-0.391	1.863			-0.040	0.174	1.951			0.020	0.023	1.735
-0.171	-0.111	1.921			-0.174	-0.055	1.949			-0.172	0.264	1.941			-0.179	0.442	1.932			-0.340	0.135	1.949			-0.366	-0.100	1.943			-0.364	-0.310	1.889			-0.353	-0.390	1.864			-0.040	0.174	1.951			0.020	0.023	1.735
-0.171	-0.111	1.921			-0.174	-0.055	1.950			-0.173	0.264	1.941			-0.179	0.443	1.932			-0.341	0.135	1.949			-0.367	-0.099	1.944			-0.364	-0.310	1.890			-0.353	-0.390	1.864			-0.040	0.174	1.951			0.019	0.023	1.735
-0.171	-0.112	1.921			-0.173	-0.055	1.950			-0.174	0.264	1.942			-0.179	0.443	1.933			-0.341	0.134	1.950			-0.367	-0.099	1.944			-0.362	-0.319	1.890			-0.353	-0.399	1.863			-0.041	0.175	1.951			0.019	0.023	1.735
-0.171	-0.112	1.922			-0.173	-0.055	1.951			-0.175	0.264	1.943			-0.179	0.444	1.933			-0.341	0.134	1.950			-0.367	-0.099	1.944			-0.363	-0.316	1.892			-0.353	-0.395	1.865			-0.041	0.175	1.951			0.018	0.023	1.736
-0.171	-0.112	1.922			-0.173	-0.054	1.951			-0.176	0.264	1.943			-0.179	0.444	1.933			-0.341	0.134	1.950			-0.367	-0.098	1.945			-0.362	-0.321	1.891			-0.353	-0.401	1.864			-0.041	0.175	1.951			0.018	0.023	1.736
-0.172	-0.112	1.922			-0.173	-0.054	1.952			-0.177	0.264	1.944			-0.178	0.444	1.934			-0.342	0.134	1.950			-0.367	-0.098	1.945			-0.361	-0.326	1.890			-0.352	-0.406	1.863			-0.042	0.175	1.951			0.018	0.023	1.736
-0.172	-0.112	1.922			-0.173	-0.054	1.952			-0.178	0.264	1.945			-0.178	0.444	1.934			-0.342	0.133	1.951			-0.368	-0.097	1.945			-0.363	-0.314	1.894			-0.354	-0.394	1.868			-0.042	0.175	1.951			0.017	0.023	1.737
-0.172	-0.112	1.922			-0.173	-0.054	1.953			-0.179	0.264	1.946			-0.178	0.445	1.934			-0.342	0.133	1.951			-0.368	-0.096	1.946			-0.364	-0.307	1.897			-0.355	-0.387	1.871			-0.042	0.175	1.951			0.017	0.023	1.737
-0.172	-0.112	1.923			-0.173	-0.054	1.954			-0.179	0.264	1.946			-0.178	0.445	1.935			-0.342	0.133	1.951			-0.368	-0.095	1.946			-0.363	-0.314	1.895			-0.354	-0.394	1.870			-0.042	0.175	1.951			0.016	0.023	1.738
-0.172	-0.112	1.923			-0.173	-0.053	1.954			-0.180	0.264	1.947			-0.178	0.445	1.935			-0.342	0.133	1.951			-0.368	-0.095	1.947			-0.362	-0.318	1.894			-0.354	-0.397	1.869			-0.043	0.176	1.951			0.016	0.023	1.738
-0.172	-0.111	1.923			-0.173	-0.053	1.955			-0.181	0.264	1.947			-0.178	0.445	1.935			-0.343	0.133	1.952			-0.368	-0.094	1.947			-0.363	-0.313	1.895			-0.354	-0.392	1.871			-0.043	0.176	1.951			0.016	0.023	1.738
-0.172	-0.111	1.924			-0.173	-0.053	1.956			-0.181	0.265	1.948			-0.178	0.445	1.936			-0.343	0.133	1.952			-0.369	-0.093	1.947			-0.364	-0.310	1.896			-0.355	-0.389	1.872			-0.043	0.176	1.951			0.015	0.023	1.738
-0.172	-0.111	1.924			-0.173	-0.053	1.956			-0.182	0.265	1.948			-0.177	0.446	1.936			-0.343	0.133	1.952			-0.369	-0.093	1.948			-0.363	-0.315	1.895			-0.354	-0.399	1.869			-0.043	0.176	1.950			0.015	0.023	1.739
-0.172	-0.111	1.924			-0.173	-0.053	1.957			-0.182	0.265	1.948			-0.177	0.446	1.936			-0.343	0.133	1.952			-0.369	-0.092	1.948			-0.363	-0.311	1.896			-0.354	-0.394	1.870			-0.043	0.176	1.950			0.015	0.023	1.739
-0.172	-0.111	1.924			-0.173	-0.052	1.957			-0.182	0.265	1.949			-0.177	0.446	1.936			-0.343	0.133	1.952			-0.369	-0.091	1.948			-0.363	-0.315	1.894			-0.354	-0.395	1.870			-0.043	0.176	1.950			0.014	0.023	1.739
-0.172	-0.111	1.925			-0.173	-0.052	1.958			-0.183	0.264	1.949			-0.177	0.446	1.937			-0.343	0.133	1.953			-0.369	-0.091	1.949			-0.362	-0.319	1.893			-0.354	-0.396	1.869			-0.043	0.176	1.950			0.014	0.023	1.739
-0.172	-0.111	1.925			-0.173	-0.052	1.958			-0.183	0.264	1.950			-0.176	0.446	1.937			-0.343	0.133	1.953			-0.369	-0.090	1.949			-0.361	-0.322	1.892			-0.353	-0.401	1.867			-0.043	0.176	1.950			0.014	0.023	1.739
-0.172	-0.111	1.925			-0.173	-0.052	1.959			-0.184	0.264	1.950			-0.176	0.446	1.937			-0.343	0.133	1.953			-0.369	-0.090	1.949			-0.361	-0.324	1.892			-0.353	-0.404	1.866			-0.043	0.176	1.950			0.014	0.022	1.740
-0.172	-0.111	1.925			-0.173	-0.052	1.959			-0.184	0.264	1.950			-0.176	0.446	1.937			-0.343	0.133	1.953			-0.369	-0.089	1.949			-0.362	-0.315	1.893			-0.354	-0.395	1.868			-0.043	0.176	1.950			0.013	0.022	1.740
-0.172	-0.111	1.925			-0.173	-0.052	1.960			-0.184	0.264	1.950			-0.176	0.446	1.938			-0.344	0.133	1.954			-0.369	-0.089	1.949			-0.362	-0.318	1.892			-0.353	-0.399	1.867			-0.043	0.176	1.949			0.013	0.022	1.740
-0.172	-0.111	1.926			-0.173	-0.052	1.960			-0.184	0.264	1.951			-0.175	0.446	1.938			-0.344	0.133	1.954			-0.369	-0.088	1.950			-0.362	-0.316	1.892			-0.353	-0.396	1.867			-0.043	0.176	1.949			0.013	0.022	1.740
-0.172	-0.110	1.926			-0.173	-0.051	1.961			-0.185	0.264	1.951			-0.175	0.446	1.938			-0.344	0.133	1.954			-0.369	-0.088	1.950			-0.362	-0.314	1.893			-0.353	-0.394	1.868			-0.043	0.175	1.949			0.013	0.022	1.740
-0.172	-0.110	1.926			-0.173	-0.051	1.961			-0.185	0.264	1.951			-0.175	0.446	1.938			-0.344	0.134	1.955			-0.369	-0.087	1.950			-0.362	-0.312	1.893			-0.353	-0.393	1.868			-0.043	0.175	1.949			0.013	0.022	1.741
-0.172	-0.110	1.926			-0.173	-0.051	1.961			-0.185	0.264	1.952			-0.175	0.446	1.938			-0.344	0.134	1.955			-0.369	-0.087	1.950			-0.362	-0.315	1.892			-0.353	-0.393	1.868			-0.043	0.175	1.949			0.013	0.022	1.741
-0.172	-0.110	1.926			-0.173	-0.051	1.962			-0.185	0.264	1.952			-0.175	0.446	1.939			-0.344	0.134	1.955			-0.369	-0.087	1.950			-0.361	-0.318	1.892			-0.353	-0.397	1.867			-0.043	0.175	1.949			0.012	0.022	1.741
-0.172	-0.110	1.927			-0.173	-0.051	1.962			-0.186	0.264	1.952			-0.175	0.445	1.939			-0.344	0.135	1.956			-0.369	-0.086	1.950			-0.361	-0.317	1.892			-0.353	-0.396	1.867			-0.043	0.175	1.949			0.012	0.022	1.741
-0.172	-0.110	1.927			-0.173	-0.051	1.962			-0.186	0.264	1.952			-0.175	0.445	1.939			-0.344	0.135	1.956			-0.369	-0.086	1.951			-0.361	-0.320	1.891			-0.352	-0.399	1.866			-0.043	0.175	1.948			0.012	0.022	1.742
-0.172	-0.110	1.927			-0.173	-0.051	1.963			-0.186	0.264	1.953			-0.175	0.445	1.939			-0.344	0.135	1.956			-0.369	-0.086	1.951			-0.362	-0.313	1.892			-0.353	-0.393	1.867			-0.043	0.175	1.948			0.012	0.022	1.742
-0.172	-0.110	1.927			-0.173	-0.051	1.963			-0.186	0.263	1.953			-0.176	0.445	1.940			-0.344	0.136	1.957			-0.369	-0.085	1.951			-0.362	-0.309	1.893			-0.353	-0.389	1.868			-0.043	0.174	1.948			0.012	0.022	1.743
-0.172	-0.110	1.927			-0.173	-0.051	1.963			-0.186	0.263	1.953			-0.176	0.445	1.940			-0.344	0.136	1.957			-0.369	-0.085	1.951			-0.363	-0.306	1.894			-0.353	-0.386	1.869			-0.043	0.174	1.948			0.012	0.021	1.743
-0.172	-0.110	1.927			-0.173	-0.051	1.963			-0.186	0.263	1.953			-0.176	0.445	1.940			-0.344	0.136	1.957			-0.369	-0.085	1.951			-0.363	-0.303	1.894			-0.353	-0.384	1.869			-0.043	0.174	1.948			0.012	0.021	1.743
-0.172	-0.110	1.927			-0.173	-0.051	1.964			-0.187	0.263	1.953			-0.177	0.445	1.941			-0.344	0.136	1.957			-0.369	-0.085	1.951			-0.362	-0.310	1.892			-0.352	-0.394	1.866			-0.043	0.174	1.948			0.012	0.021	1.744
-0.172	-0.110	1.928			-0.173	-0.051	1.964			-0.187	0.263	1.953			-0.177	0.445	1.941			-0.344	0.136	1.957			-0.369	-0.085	1.951			-0.363	-0.303	1.894			-0.352	-0.387	1.868			-0.043	0.174	1.947			0.013	0.021	1.744
-0.172	-0.110	1.928			-0.173	-0.051	1.964			-0.187	0.263	1.954			-0.178	0.445	1.941			-0.344	0.137	1.958			-0.369	-0.084	1.951			-0.363	-0.299	1.895			-0.353	-0.381	1.869			-0.043	0.174	1.947			0.013	0.021	1.744
-0.172	-0.110	1.928			-0.173	-0.051	1.964			-0.187	0.263	1.954			-0.178	0.444	1.941			-0.344	0.137	1.958			-0.369	-0.084	1.951			-0.362	-0.307	1.892			-0.352	-0.387	1.867			-0.043	0.173	1.947			0.013	0.021	1.745
-0.172	-0.110	1.928			-0.173	-0.051	1.964			-0.187	0.263	1.954			-0.178	0.444	1.941			-0.344	0.137	1.958			-0.369	-0.084	1.951			-0.361	-0.313	1.890			-0.352	-0.392	1.866			-0.043	0.173	1.947			0.013	0.021	1.745
-0.172	-0.110	1.928			-0.173	-0.050	1.965			-0.187	0.263	1.954			-0.179	0.444	1.942			-0.344	0.137	1.958			-0.369	-0.084	1.951			-0.360	-0.317	1.888			-0.351	-0.398	1.864			-0.043	0.173	1.947			0.013	0.021	1.745
-0.172	-0.110	1.928			-0.173	-0.050	1.965			-0.187	0.263	1.954			-0.179	0.444	1.942			-0.344	0.137	1.958			-0.369	-0.084	1.951			-0.361	-0.311	1.889			-0.352	-0.392	1.865			-0.043	0.173	1.947			0.013	0.021	1.745
-0.172	-0.110	1.928			-0.173	-0.050	1.965			-0.187	0.263	1.954			-0.180	0.444	1.942			-0.344	0.137	1.958			-0.369	-0.084	1.951			-0.362	-0.307	1.890			-0.352	-0.388	1.866			-0.043	0.173	1.946			0.013	0.021	1.745
-0.172	-0.110	1.928			-0.173	-0.050	1.965			-0.187	0.262	1.954			-0.180	0.444	1.943			-0.344	0.137	1.958			-0.369	-0.084	1.952			-0.362	-0.303	1.891			-0.353	-0.384	1.867			-0.043	0.172	1.946			0.013	0.021	1.745
-0.172	-0.110	1.928			-0.173	-0.050	1.965			-0.188	0.262	1.954			-0.181	0.444	1.943			-0.344	0.137	1.959			-0.369	-0.084	1.951			-0.361	-0.312	1.887			-0.351	-0.396	1.863			-0.043	0.172	1.946			0.013	0.021	1.746
-0.172	-0.110	1.928			-0.173	-0.050	1.965			-0.188	0.262	1.954			-0.182	0.444	1.943			-0.344	0.137	1.959			-0.369	-0.084	1.951			-0.362	-0.310	1.887			-0.352	-0.394	1.863			-0.043	0.172	1.946			0.013	0.021	1.746
-0.172	-0.109	1.928			-0.173	-0.050	1.965			-0.188	0.262	1.955			-0.183	0.444	1.944			-0.344	0.137	1.959			-0.369	-0.084	1.951			-0.362	-0.309	1.887			-0.352	-0.393	1.863			-0.043	0.172	1.946			0.014	0.024	1.749
-0.172	-0.109	1.928			-0.173	-0.050	1.966			-0.188	0.262	1.955			-0.184	0.444	1.944			-0.344	0.137	1.959			-0.369	-0.084	1.951			-0.362	-0.307	1.888			-0.352	-0.390	1.863			-0.044	0.172	1.946			0.014	0.024	1.750
-0.172	-0.109	1.928			-0.173	-0.050	1.966			-0.188	0.262	1.955			-0.185	0.443	1.945			-0.344	0.137	1.959			-0.369	-0.084	1.951			-0.362	-0.305	1.888			-0.353	-0.388	1.863			-0.044	0.172	1.945			0.014	0.024	1.750
-0.172	-0.109	1.928			-0.173	-0.050	1.966			-0.188	0.262	1.955			-0.186	0.443	1.945			-0.344	0.137	1.959			-0.369	-0.084	1.951			-0.363	-0.303	1.889			-0.353	-0.385	1.864			-0.044	0.171	1.945			0.014	0.024	1.750
-0.173	-0.109	1.928			-0.173	-0.050	1.966			-0.188	0.262	1.955			-0.187	0.443	1.945			-0.344	0.137	1.959			-0.369	-0.084	1.951			-0.363	-0.301	1.889			-0.353	-0.383	1.864			-0.044	0.171	1.945			0.014	0.024	1.750
-0.173	-0.109	1.928			-0.173	-0.050	1.966			-0.188	0.262	1.955			-0.187	0.443	1.945			-0.344	0.138	1.959			-0.369	-0.084	1.951			-0.362	-0.310	1.886			-0.352	-0.393	1.860			-0.044	0.171	1.945			0.014	0.024	1.751
-0.173	-0.109	1.928			-0.173	-0.050	1.966			-0.188	0.262	1.955			-0.188	0.442	1.946			-0.344	0.138	1.959			-0.369	-0.085	1.951			-0.362	-0.316	1.884			-0.351	-0.399	1.858			-0.044	0.171	1.945			0.014	0.024	1.751
-0.173	-0.109	1.928			-0.173	-0.050	1.966			-0.188	0.262	1.955			-0.189	0.442	1.946			-0.344	0.138	1.959			-0.369	-0.085	1.951			-0.362	-0.313	1.885			-0.351	-0.396	1.859			-0.044	0.171	1.944			0.014	0.027	1.754
-0.173	-0.109	1.928			-0.173	-0.051	1.966			-0.188	0.262	1.955			-0.190	0.442	1.946			-0.344	0.138	1.959			-0.369	-0.085	1.951			-0.363	-0.311	1.886			-0.352	-0.393	1.860			-0.044	0.170	1.944			0.015	0.027	1.754
-0.173	-0.110	1.928			-0.173	-0.051	1.966			-0.188	0.262	1.955			-0.191	0.442	1.946			-0.345	0.138	1.959			-0.369	-0.085	1.951			-0.363	-0.310	1.887			-0.352	-0.391	1.860			-0.044	0.170	1.944			0.015	0.027	1.754
-0.173	-0.110	1.928			-0.173	-0.051	1.966			-0.188	0.262	1.955			-0.191	0.442	1.946			-0.345	0.138	1.959			-0.369	-0.085	1.951			-0.363	-0.308	1.888			-0.352	-0.389	1.861			-0.044	0.170	1.944			0.015	0.027	1.755
-0.173	-0.110	1.928			-0.173	-0.051	1.966			-0.189	0.262	1.955			-0.192	0.441	1.946			-0.345	0.138	1.959			-0.369	-0.085	1.951			-0.363	-0.306	1.888			-0.352	-0.388	1.862			-0.044	0.170	1.944			0.015	0.027	1.755
-0.173	-0.110	1.928			-0.173	-0.051	1.967			-0.189	0.262	1.955			-0.193	0.441	1.946			-0.345	0.138	1.959			-0.369	-0.086	1.951			-0.364	-0.305	1.889			-0.353	-0.386	1.863			-0.044	0.170	1.943			0.015	0.027	1.755
-0.173	-0.110	1.928			-0.173	-0.051	1.967			-0.189	0.262	1.955			-0.194	0.441	1.946			-0.345	0.137	1.959			-0.369	-0.086	1.950			-0.364	-0.303	1.889			-0.353	-0.384	1.863			-0.044	0.170	1.943			0.015	0.027	1.755
-0.174	-0.110	1.928			-0.173	-0.051	1.967			-0.189	0.262	1.955			-0.196	0.440	1.946			-0.345	0.137	1.959			-0.369	-0.086	1.950			-0.364	-0.302	1.890			-0.353	-0.383	1.864			-0.044	0.170	1.943			0.015	0.027	1.755
-0.174	-0.110	1.928			-0.174	-0.051	1.967			-0.189	0.262	1.955			-0.197	0.440	1.945			-0.345	0.137	1.959			-0.369	-0.087	1.950			-0.364	-0.302	1.890			-0.353	-0.383	1.864			-0.045	0.170	1.943			0.016	0.027	1.755
-0.174	-0.110	1.927			-0.174	-0.051	1.967			-0.189	0.262	1.955			-0.199	0.439	1.945			-0.345	0.137	1.959			-0.369	-0.087	1.950			-0.364	-0.301	1.890			-0.353	-0.382	1.864			-0.045	0.169	1.943			0.016	0.027	1.755
-0.174	-0.110	1.927			-0.174	-0.051	1.967			-0.189	0.261	1.955			-0.200	0.439	1.945			-0.345	0.137	1.959			-0.369	-0.087	1.950			-0.364	-0.301	1.890			-0.353	-0.382	1.864			-0.045	0.169	1.943			0.016	0.027	1.755
-0.174	-0.110	1.927			-0.174	-0.051	1.967			-0.189	0.261	1.955			-0.202	0.439	1.945			-0.346	0.137	1.959			-0.369	-0.088	1.950			-0.364	-0.301	1.890			-0.353	-0.382	1.864			-0.045	0.169	1.942			0.016	0.027	1.755
-0.175	-0.110	1.927			-0.174	-0.051	1.967			-0.190	0.261	1.955			-0.204	0.439	1.945			-0.346	0.136	1.959			-0.369	-0.088	1.950			-0.364	-0.300	1.890			-0.353	-0.381	1.864			-0.045	0.169	1.942			0.016	0.026	1.755
-0.175	-0.110	1.927			-0.174	-0.051	1.967			-0.190	0.261	1.954			-0.207	0.439	1.945			-0.346	0.136	1.959			-0.369	-0.088	1.949			-0.364	-0.300	1.890			-0.353	-0.381	1.865			-0.045	0.169	1.942			0.016	0.026	1.754
-0.175	-0.110	1.927			-0.175	-0.051	1.966			-0.191	0.261	1.954			-0.209	0.438	1.945			-0.347	0.136	1.959			-0.369	-0.088	1.949			-0.361	-0.312	1.887			-0.351	-0.392	1.861			-0.046	0.169	1.942			0.017	0.026	1.754
-0.175	-0.110	1.926			-0.175	-0.051	1.966			-0.191	0.261	1.954			-0.212	0.438	1.946			-0.347	0.136	1.959			-0.369	-0.088	1.949			-0.362	-0.307	1.889			-0.351	-0.388	1.863			-0.046	0.169	1.942			0.017	0.025	1.753
-0.176	-0.110	1.926			-0.175	-0.051	1.966			-0.192	0.261	1.954			-0.214	0.438	1.946			-0.347	0.136	1.959			-0.369	-0.089	1.949			-0.362	-0.304	1.889			-0.351	-0.385	1.864			-0.046	0.169	1.941			0.017	0.025	1.753
-0.176	-0.110	1.926			-0.176	-0.051	1.966			-0.193	0.261	1.954			-0.216	0.438	1.946			-0.347	0.136	1.959			-0.369	-0.089	1.949			-0.362	-0.303	1.890			-0.351	-0.383	1.865			-0.047	0.169	1.941			0.017	0.024	1.753
-0.176	-0.110	1.926			-0.176	-0.051	1.966			-0.193	0.261	1.954			-0.217	0.438	1.946			-0.348	0.135	1.959			-0.369	-0.089	1.949			-0.362	-0.301	1.890			-0.351	-0.382	1.865			-0.048	0.169	1.941			0.017	0.024	1.752
-0.177	-0.110	1.926			-0.176	-0.051	1.966			-0.194	0.261	1.953			-0.219	0.438	1.946			-0.348	0.135	1.959			-0.369	-0.089	1.949			-0.362	-0.300	1.891			-0.351	-0.381	1.866			-0.048	0.169	1.940			0.017	0.024	1.752
-0.177	-0.110	1.925			-0.177	-0.052	1.966			-0.195	0.261	1.953			-0.220	0.438	1.946			-0.349	0.135	1.959			-0.369	-0.089	1.949			-0.362	-0.299	1.891			-0.351	-0.380	1.866			-0.049	0.169	1.940			0.017	0.023	1.751
-0.178	-0.110	1.925			-0.177	-0.052	1.966			-0.196	0.261	1.953			-0.221	0.438	1.946			-0.350	0.134	1.959			-0.369	-0.089	1.949			-0.359	-0.311	1.888			-0.349	-0.392	1.863			-0.050	0.169	1.939			0.017	0.023	1.751
-0.178	-0.110	1.925			-0.177	-0.052	1.966			-0.197	0.261	1.953			-0.223	0.438	1.946			-0.350	0.134	1.959			-0.369	-0.090	1.949			-0.359	-0.309	1.890			-0.350	-0.389	1.865			-0.051	0.169	1.939			0.017	0.023	1.750
-0.178	-0.110	1.925			-0.178	-0.052	1.966			-0.198	0.261	1.953			-0.224	0.437	1.946			-0.351	0.133	1.959			-0.369	-0.090	1.949			-0.360	-0.306	1.891			-0.350	-0.387	1.866			-0.052	0.169	1.938			0.017	0.022	1.750
-0.179	-0.110	1.925			-0.178	-0.052	1.966			-0.198	0.261	1.953			-0.225	0.437	1.946			-0.352	0.133	1.959			-0.369	-0.090	1.948			-0.360	-0.304	1.892			-0.350	-0.385	1.867			-0.053	0.169	1.938			0.017	0.022	1.749
-0.179	-0.110	1.924			-0.179	-0.052	1.966			-0.199	0.260	1.952			-0.226	0.437	1.946			-0.352	0.133	1.959			-0.369	-0.091	1.948			-0.358	-0.317	1.889			-0.349	-0.398	1.865			-0.054	0.169	1.937			0.017	0.022	1.749
-0.180	-0.110	1.924			-0.179	-0.052	1.965			-0.200	0.260	1.952			-0.227	0.437	1.946			-0.353	0.132	1.959			-0.369	-0.091	1.948			-0.358	-0.324	1.887			-0.349	-0.405	1.864			-0.055	0.169	1.937			0.016	0.021	1.749
-0.180	-0.110	1.924			-0.180	-0.052	1.965			-0.201	0.260	1.952			-0.229	0.438	1.946			-0.354	0.132	1.959			-0.370	-0.091	1.948			-0.357	-0.328	1.886			-0.348	-0.410	1.863			-0.055	0.169	1.936			0.016	0.021	1.749
-0.181	-0.110	1.924			-0.180	-0.052	1.965			-0.202	0.260	1.952			-0.230	0.438	1.946			-0.354	0.131	1.960			-0.370	-0.091	1.948			-0.357	-0.331	1.886			-0.348	-0.413	1.862			-0.056	0.169	1.936			0.016	0.021	1.748
-0.181	-0.110	1.923			-0.181	-0.052	1.965			-0.203	0.260	1.952			-0.230	0.438	1.946			-0.355	0.131	1.960			-0.370	-0.091	1.948			-0.360	-0.319	1.889			-0.351	-0.401	1.866			-0.057	0.169	1.936			0.015	0.021	1.748
-0.182	-0.110	1.923			-0.181	-0.052	1.965			-0.203	0.260	1.952			-0.231	0.438	1.946			-0.356	0.131	1.960			-0.370	-0.091	1.948			-0.359	-0.324	1.888			-0.351	-0.405	1.864			-0.057	0.169	1.935			0.015	0.020	1.747
-0.182	-0.110	1.923			-0.182	-0.052	1.965			-0.204	0.260	1.951			-0.232	0.438	1.945			-0.357	0.130	1.960			-0.370	-0.092	1.948			-0.359	-0.327	1.887			-0.351	-0.409	1.863			-0.058	0.169	1.935			0.014	0.019	1.746
-0.183	-0.110	1.923			-0.182	-0.053	1.965			-0.205	0.260	1.951			-0.233	0.438	1.945			-0.357	0.130	1.960			-0.370	-0.092	1.948			-0.358	-0.331	1.886			-0.351	-0.412	1.861			-0.059	0.169	1.934			0.013	0.018	1.745
-0.184	-0.111	1.922			-0.183	-0.053	1.965			-0.205	0.260	1.951			-0.235	0.438	1.945			-0.358	0.130	1.960			-0.370	-0.093	1.948			-0.358	-0.335	1.885			-0.351	-0.416	1.860			-0.059	0.169	1.934			0.012	0.017	1.745
-0.184	-0.111	1.922			-0.183	-0.053	1.964			-0.206	0.260	1.951			-0.237	0.438	1.945			-0.359	0.129	1.960			-0.371	-0.094	1.948			-0.358	-0.338	1.885			-0.351	-0.419	1.858			-0.060	0.169	1.934			0.012	0.016	1.744
-0.185	-0.111	1.922			-0.183	-0.053	1.964			-0.206	0.261	1.951			-0.238	0.438	1.944			-0.360	0.129	1.960			-0.371	-0.095	1.948			-0.358	-0.340	1.884			-0.351	-0.421	1.857			-0.061	0.169	1.934			0.011	0.015	1.743
-0.185	-0.111	1.922			-0.184	-0.053	1.964			-0.205	0.261	1.951			-0.239	0.438	1.944			-0.360	0.129	1.961			-0.371	-0.096	1.948			-0.357	-0.342	1.884			-0.351	-0.423	1.856			-0.061	0.169	1.933			0.010	0.014	1.742
-0.186	-0.111	1.922			-0.184	-0.053	1.964			-0.204	0.262	1.951			-0.240	0.438	1.944			-0.361	0.129	1.961			-0.372	-0.097	1.948			-0.357	-0.344	1.883			-0.351	-0.425	1.856			-0.062	0.169	1.933			0.010	0.014	1.741
-0.186	-0.111	1.921			-0.185	-0.053	1.964			-0.203	0.264	1.951			-0.242	0.438	1.943			-0.362	0.128	1.961			-0.372	-0.098	1.948			-0.357	-0.345	1.883			-0.352	-0.426	1.855			-0.062	0.169	1.933			0.009	0.013	1.741
-0.187	-0.111	1.921			-0.185	-0.053	1.964			-0.203	0.266	1.952			-0.243	0.438	1.943			-0.362	0.128	1.961			-0.372	-0.099	1.948			-0.359	-0.337	1.885			-0.353	-0.417	1.857			-0.062	0.169	1.933			0.008	0.012	1.740
-0.187	-0.111	1.921			-0.185	-0.053	1.964			-0.202	0.267	1.952			-0.244	0.438	1.943			-0.363	0.128	1.961			-0.373	-0.100	1.948			-0.360	-0.339	1.884			-0.353	-0.419	1.856			-0.063	0.169	1.933			0.008	0.012	1.739
-0.187	-0.111	1.921			-0.185	-0.053	1.964			-0.201	0.268	1.952			-0.245	0.438	1.942			-0.363	0.128	1.961			-0.373	-0.101	1.948			-0.362	-0.330	1.886			-0.355	-0.411	1.859			-0.064	0.169	1.933			0.007	0.011	1.738
-0.188	-0.112	1.921			-0.186	-0.053	1.964			-0.201	0.269	1.952			-0.245	0.438	1.942			-0.364	0.128	1.961			-0.373	-0.102	1.948			-0.364	-0.325	1.887			-0.356	-0.405	1.860			-0.064	0.169	1.933			0.007	0.011	1.738
-0.188	-0.112	1.921			-0.186	-0.054	1.964			-0.201	0.269	1.952			-0.246	0.438	1.942			-0.364	0.127	1.961			-0.374	-0.103	1.948			-0.364	-0.329	1.885			-0.356	-0.410	1.858			-0.065	0.169	1.934			0.007	0.011	1.737
-0.188	-0.112	1.920			-0.186	-0.054	1.964			-0.201	0.269	1.952			-0.247	0.438	1.942			-0.365	0.127	1.961			-0.374	-0.103	1.948			-0.366	-0.324	1.885			-0.357	-0.405	1.860			-0.065	0.169	1.934			0.006	0.010	1.737
-0.189	-0.112	1.920			-0.187	-0.054	1.964			-0.201	0.269	1.952			-0.248	0.438	1.941			-0.365	0.127	1.962			-0.374	-0.104	1.948			-0.368	-0.320	1.886			-0.358	-0.402	1.860			-0.066	0.170	1.934			0.006	0.010	1.736
-0.189	-0.112	1.920			-0.187	-0.054	1.964			-0.201	0.270	1.952			-0.248	0.438	1.941			-0.366	0.127	1.962			-0.374	-0.105	1.948			-0.367	-0.327	1.883			-0.357	-0.409	1.858			-0.066	0.170	1.934			0.005	0.010	1.736
-0.189	-0.112	1.920			-0.187	-0.054	1.964			-0.201	0.270	1.952			-0.249	0.438	1.941			-0.366	0.127	1.962			-0.375	-0.106	1.948			-0.368	-0.323	1.885			-0.359	-0.404	1.860			-0.067	0.170	1.934			0.005	0.010	1.736
-0.190	-0.112	1.920			-0.187	-0.054	1.964			-0.201	0.269	1.952			-0.250	0.438	1.941			-0.367	0.126	1.962			-0.375	-0.106	1.947			-0.368	-0.329	1.883			-0.358	-0.410	1.858			-0.067	0.170	1.934			0.005	0.010	1.735
-0.190	-0.112	1.920			-0.188	-0.054	1.964			-0.202	0.269	1.952			-0.250	0.439	1.941			-0.367	0.126	1.962			-0.375	-0.107	1.947			-0.367	-0.333	1.882			-0.357	-0.414	1.857			-0.068	0.170	1.934			0.004	0.010	1.735
-0.190	-0.113	1.920			-0.188	-0.054	1.964			-0.202	0.269	1.952			-0.251	0.439	1.941			-0.367	0.126	1.962			-0.375	-0.107	1.947			-0.367	-0.336	1.881			-0.357	-0.417	1.856			-0.068	0.170	1.935			0.000	0.023	1.749
-0.191	-0.113	1.920			-0.188	-0.054	1.964			-0.203	0.268	1.952			-0.251	0.439	1.941			-0.368	0.125	1.962			-0.375	-0.107	1.947			-0.367	-0.339	1.880			-0.356	-0.420	1.855			-0.069	0.170	1.935			-0.000	0.024	1.750
-0.191	-0.113	1.920			-0.188	-0.055	1.964			-0.204	0.268	1.952			-0.252	0.439	1.941			-0.368	0.124	1.962			-0.375	-0.108	1.947			-0.366	-0.341	1.880			-0.356	-0.422	1.855			-0.069	0.171	1.935			-0.001	0.025	1.750
-0.191	-0.113	1.920			-0.189	-0.055	1.964			-0.205	0.267	1.952			-0.252	0.439	1.941			-0.369	0.124	1.962			-0.376	-0.108	1.947			-0.366	-0.343	1.879			-0.356	-0.424	1.854			-0.069	0.171	1.935			-0.001	0.026	1.751
-0.191	-0.113	1.919			-0.189	-0.055	1.964			-0.206	0.267	1.953			-0.252	0.439	1.941			-0.370	0.123	1.962			-0.376	-0.108	1.947			-0.366	-0.344	1.879			-0.355	-0.425	1.854			-0.070	0.171	1.935			-0.002	0.026	1.751
-0.191	-0.113	1.919			-0.189	-0.055	1.964			-0.206	0.266	1.953			-0.252	0.439	1.941			-0.370	0.122	1.962			-0.376	-0.108	1.947			-0.366	-0.345	1.878			-0.355	-0.427	1.853			-0.070	0.171	1.935			-0.002	0.026	1.751
-0.192	-0.113	1.919			-0.189	-0.055	1.964			-0.207	0.266	1.953			-0.253	0.439	1.941			-0.371	0.121	1.962			-0.376	-0.109	1.947			-0.368	-0.333	1.884			-0.357	-0.413	1.859			-0.071	0.171	1.935			-0.003	0.026	1.750
-0.192	-0.113	1.919			-0.190	-0.055	1.964			-0.208	0.265	1.953			-0.253	0.439	1.941			-0.371	0.121	1.962			-0.376	-0.109	1.947			-0.368	-0.334	1.884			-0.356	-0.415	1.859			-0.071	0.171	1.935			-0.003	0.026	1.750
-0.192	-0.113	1.919			-0.190	-0.055	1.964			-0.209	0.265	1.953			-0.253	0.439	1.941			-0.372	0.120	1.962			-0.376	-0.109	1.947			-0.368	-0.336	1.884			-0.356	-0.417	1.859			-0.071	0.171	1.935			-0.004	0.027	1.749
-0.192	-0.113	1.919			-0.190	-0.055	1.964			-0.209	0.264	1.953			-0.253	0.439	1.941			-0.372	0.119	1.962			-0.377	-0.108	1.948			-0.370	-0.323	1.888			-0.358	-0.404	1.863			-0.072	0.171	1.936			-0.004	0.027	1.749
-0.192	-0.113	1.919			-0.190	-0.055	1.964			-0.210	0.264	1.954			-0.253	0.438	1.941			-0.373	0.118	1.963			-0.378	-0.105	1.948			-0.370	-0.324	1.889			-0.357	-0.404	1.863			-0.072	0.172	1.936			-0.004	0.027	1.749
-0.193	-0.113	1.919			-0.191	-0.055	1.964			-0.211	0.263	1.954			-0.253	0.438	1.941			-0.374	0.117	1.963			-0.378	-0.102	1.948			-0.372	-0.316	1.892			-0.359	-0.396	1.866			-0.072	0.172	1.936			-0.005	0.028	1.748
-0.193	-0.113	1.919			-0.191	-0.055	1.964			-0.212	0.263	1.954			-0.253	0.438	1.941			-0.374	0.117	1.963			-0.379	-0.100	1.949			-0.373	-0.310	1.893			-0.359	-0.390	1.868			-0.073	0.172	1.936			-0.006	0.028	1.746
-0.193	-0.113	1.919			-0.191	-0.055	1.964			-0.212	0.263	1.954			-0.253	0.438	1.941			-0.375	0.116	1.963			-0.379	-0.098	1.949			-0.380	-0.299	1.901			-0.371	-0.367	1.879			-0.073	0.172	1.936			-0.007	0.029	1.744
-0.193	-0.113	1.919			-0.191	-0.055	1.965			-0.213	0.262	1.955			-0.253	0.438	1.941			-0.375	0.116	1.963			-0.380	-0.097	1.950			-0.381	-0.296	1.902			-0.372	-0.363	1.880			-0.074	0.172	1.936			-0.009	0.029	1.743
-0.194	-0.113	1.919			-0.192	-0.055	1.965			-0.214	0.262	1.955			-0.253	0.438	1.942			-0.376	0.115	1.963			-0.380	-0.095	1.950			-0.381	-0.293	1.903			-0.373	-0.359	1.881			-0.074	0.172	1.936			-0.011	0.031	1.741
-0.194	-0.113	1.919			-0.192	-0.055	1.965			-0.215	0.261	1.956			-0.252	0.438	1.942			-0.376	0.115	1.963			-0.380	-0.094	1.950			-0.379	-0.303	1.900			-0.370	-0.376	1.875			-0.075	0.173	1.936			-0.014	0.032	1.738
-0.194	-0.113	1.920			-0.192	-0.055	1.965			-0.216	0.261	1.956			-0.252	0.438	1.943			-0.377	0.114	1.964			-0.380	-0.093	1.951			-0.379	-0.298	1.901			-0.370	-0.373	1.876			-0.075	0.173	1.936			-0.017	0.033	1.735
-0.194	-0.113	1.920			-0.192	-0.055	1.965			-0.216	0.260	1.956			-0.251	0.438	1.943			-0.377	0.114	1.964			-0.380	-0.092	1.951			-0.380	-0.294	1.903			-0.370	-0.370	1.877			-0.076	0.173	1.937			-0.020	0.035	1.733
-0.194	-0.113	1.920			-0.193	-0.056	1.965			-0.217	0.260	1.957			-0.251	0.438	1.944			-0.378	0.113	1.964			-0.381	-0.092	1.951			-0.378	-0.305	1.900			-0.368	-0.383	1.872			-0.076	0.173	1.937			-0.023	0.036	1.730
-0.195	-0.113	1.920			-0.193	-0.056	1.966			-0.218	0.259	1.957			-0.251	0.438	1.944			-0.378	0.112	1.965			-0.381	-0.091	1.951			-0.377	-0.312	1.898			-0.367	-0.391	1.870			-0.077	0.174	1.937			-0.025	0.037	1.728
-0.195	-0.113	1.920			-0.193	-0.056	1.966			-0.219	0.259	1.958			-0.252	0.438	1.944			-0.378	0.112	1.965			-0.381	-0.090	1.952			-0.380	-0.305	1.902			-0.369	-0.384	1.874			-0.078	0.174	1.937			-0.028	0.038	1.726
-0.195	-0.113	1.920			-0.193	-0.056	1.966			-0.219	0.259	1.958			-0.252	0.438	1.944			-0.379	0.111	1.966			-0.381	-0.090	1.952			-0.382	-0.300	1.905			-0.370	-0.379	1.877			-0.078	0.174	1.937			-0.030	0.039	1.724
-0.195	-0.113	1.920			-0.193	-0.056	1.966			-0.220	0.258	1.959			-0.252	0.438	1.944			-0.379	0.111	1.966			-0.381	-0.089	1.952			-0.379	-0.310	1.903			-0.368	-0.390	1.873			-0.079	0.175	1.937			-0.032	0.040	1.723
-0.196	-0.113	1.921			-0.194	-0.056	1.967			-0.221	0.258	1.959			-0.252	0.438	1.945			-0.380	0.110	1.966			-0.381	-0.089	1.953			-0.380	-0.304	1.906			-0.369	-0.384	1.877			-0.079	0.175	1.937			-0.033	0.040	1.722
-0.196	-0.113	1.921			-0.194	-0.056	1.967			-0.221	0.257	1.960			-0.252	0.438	1.945			-0.380	0.109	1.967			-0.381	-0.089	1.953			-0.378	-0.313	1.904			-0.367	-0.393	1.875			-0.080	0.175	1.937			-0.034	0.041	1.721
-0.196	-0.113	1.921			-0.194	-0.056	1.967			-0.222	0.257	1.960			-0.252	0.438	1.945			-0.380	0.109	1.967			-0.381	-0.088	1.954			-0.381	-0.306	1.908			-0.369	-0.386	1.879			-0.080	0.175	1.937			-0.035	0.042	1.720
-0.196	-0.113	1.921			-0.194	-0.056	1.967			-0.223	0.256	1.961			-0.252	0.438	1.945			-0.381	0.108	1.968			-0.382	-0.088	1.954			-0.382	-0.302	1.910			-0.371	-0.382	1.882			-0.081	0.176	1.937			-0.036	0.042	1.719
-0.196	-0.113	1.921			-0.195	-0.056	1.968			-0.223	0.256	1.961			-0.252	0.438	1.945			-0.381	0.108	1.968			-0.382	-0.088	1.954			-0.383	-0.299	1.912			-0.371	-0.379	1.883			-0.081	0.176	1.937			-0.037	0.043	1.718
-0.197	-0.113	1.922			-0.195	-0.056	1.968			-0.224	0.255	1.961			-0.252	0.438	1.945			-0.381	0.107	1.968			-0.382	-0.088	1.955			-0.380	-0.311	1.908			-0.369	-0.391	1.880			-0.082	0.176	1.937			-0.038	0.043	1.717
-0.197	-0.113	1.922			-0.195	-0.056	1.968			-0.224	0.255	1.962			-0.252	0.438	1.945			-0.381	0.107	1.969			-0.382	-0.088	1.955			-0.378	-0.318	1.906			-0.367	-0.399	1.878			-0.082	0.176	1.937			-0.038	0.043	1.717
-0.197	-0.113	1.922			-0.195	-0.056	1.968			-0.225	0.255	1.962			-0.252	0.437	1.945			-0.382	0.106	1.969			-0.382	-0.088	1.956			-0.380	-0.312	1.909			-0.373	-0.382	1.886			-0.083	0.177	1.937			-0.039	0.044	1.716
-0.197	-0.113	1.922			-0.195	-0.056	1.969			-0.225	0.254	1.962			-0.252	0.437	1.945			-0.382	0.106	1.969			-0.382	-0.088	1.956			-0.379	-0.316	1.908			-0.371	-0.390	1.884			-0.083	0.177	1.937			-0.040	0.044	1.715
-0.197	-0.113	1.922			-0.196	-0.056	1.969			-0.226	0.254	1.963			-0.252	0.437	1.945			-0.382	0.105	1.969			-0.382	-0.088	1.957			-0.381	-0.311	1.909			-0.375	-0.378	1.887			-0.084	0.177	1.937			-0.040	0.044	1.714
-0.197	-0.113	1.923			-0.196	-0.056	1.969			-0.226	0.254	1.963			-0.252	0.437	1.945			-0.382	0.105	1.969			-0.382	-0.088	1.957			-0.382	-0.307	1.910			-0.377	-0.371	1.889			-0.084	0.177	1.937			-0.041	0.045	1.713
-0.198	-0.113	1.923			-0.196	-0.056	1.969			-0.227	0.254	1.963			-0.252	0.437	1.945			-0.383	0.104	1.969			-0.382	-0.088	1.958			-0.383	-0.304	1.911			-0.378	-0.366	1.890			-0.084	0.177	1.937			-0.043	0.045	1.711
-0.198	-0.113	1.923			-0.196	-0.056	1.970			-0.227	0.253	1.963			-0.252	0.437	1.945			-0.383	0.104	1.969			-0.382	-0.088	1.958			-0.383	-0.302	1.912			-0.379	-0.362	1.891			-0.085	0.178	1.937			-0.044	0.045	1.710
-0.198	-0.113	1.923			-0.196	-0.056	1.970			-0.227	0.253	1.964			-0.252	0.436	1.945			-0.383	0.103	1.970			-0.382	-0.089	1.959			-0.383	-0.300	1.912			-0.380	-0.359	1.892			-0.085	0.178	1.937			-0.045	0.046	1.709
-0.198	-0.113	1.924			-0.197	-0.056	1.970			-0.228	0.253	1.964			-0.252	0.436	1.945			-0.383	0.103	1.970			-0.382	-0.089	1.959			-0.383	-0.298	1.913			-0.381	-0.357	1.892			-0.086	0.178	1.937			-0.046	0.046	1.708
-0.198	-0.113	1.924			-0.197	-0.056	1.970			-0.228	0.253	1.964			-0.252	0.436	1.945			-0.383	0.102	1.970			-0.382	-0.089	1.959			-0.381	-0.309	1.908			-0.376	-0.379	1.883			-0.086	0.178	1.937			-0.046	0.046	1.707
-0.198	-0.113	1.924			-0.197	-0.057	1.971			-0.229	0.252	1.964			-0.252	0.436	1.945			-0.384	0.102	1.970			-0.382	-0.089	1.960			-0.381	-0.306	1.909			-0.375	-0.379	1.883			-0.086	0.178	1.937			-0.047	0.046	1.706
-0.198	-0.113	1.924			-0.197	-0.057	1.971			-0.229	0.252	1.964			-0.252	0.436	1.944			-0.384	0.102	1.970			-0.383	-0.090	1.960			-0.379	-0.317	1.904			-0.372	-0.394	1.877			-0.087	0.178	1.937			-0.047	0.046	1.706
-0.199	-0.113	1.924			-0.197	-0.057	1.971			-0.229	0.252	1.965			-0.252	0.435	1.944			-0.384	0.101	1.969			-0.383	-0.090	1.960			-0.380	-0.312	1.905			-0.372	-0.391	1.878			-0.087	0.179	1.937			-0.047	0.046	1.705
-0.199	-0.113	1.924			-0.197	-0.057	1.971			-0.229	0.252	1.965			-0.252	0.435	1.944			-0.384	0.100	1.969			-0.383	-0.090	1.961			-0.381	-0.309	1.906			-0.372	-0.388	1.878			-0.087	0.179	1.937			-0.049	0.046	1.703
-0.199	-0.113	1.925			-0.198	-0.057	1.971			-0.230	0.252	1.965			-0.252	0.435	1.944			-0.384	0.100	1.969			-0.383	-0.091	1.961			-0.381	-0.306	1.907			-0.373	-0.386	1.879			-0.087	0.179	1.937			-0.049	0.046	1.702
-0.199	-0.113	1.925			-0.198	-0.057	1.971			-0.230	0.252	1.965			-0.252	0.435	1.944			-0.384	0.100	1.969			-0.383	-0.091	1.961			-0.381	-0.304	1.907			-0.373	-0.385	1.880			-0.088	0.179	1.937			-0.051	0.047	1.701
-0.199	-0.113	1.925			-0.198	-0.057	1.972			-0.230	0.252	1.965			-0.252	0.435	1.944			-0.384	0.099	1.969			-0.383	-0.091	1.961			-0.382	-0.302	1.908			-0.373	-0.383	1.880			-0.088	0.179	1.937			-0.051	0.047	1.700
-0.199	-0.113	1.925			-0.198	-0.057	1.972			-0.231	0.251	1.965			-0.253	0.434	1.944			-0.385	0.099	1.969			-0.383	-0.092	1.962			-0.382	-0.301	1.908			-0.373	-0.382	1.881			-0.088	0.179	1.937			-0.051	0.047	1.699
-0.199	-0.113	1.925			-0.198	-0.057	1.972			-0.231	0.251	1.965			-0.253	0.434	1.943			-0.385	0.098	1.968			-0.383	-0.092	1.962			-0.382	-0.299	1.909			-0.373	-0.380	1.881			-0.089	0.179	1.937			-0.051	0.047	1.698
-0.199	-0.113	1.925			-0.198	-0.057	1.972			-0.231	0.251	1.965			-0.253	0.434	1.943			-0.385	0.098	1.968			-0.383	-0.092	1.962			-0.382	-0.299	1.909			-0.373	-0.380	1.881			-0.089	0.179	1.937			-0.051	0.047	1.698
-0.199	-0.113	1.925			-0.198	-0.057	1.972			-0.231	0.251	1.965			-0.253	0.433	1.943			-0.385	0.098	1.968			-0.383	-0.093	1.962			-0.383	-0.298	1.909			-0.373	-0.379	1.882			-0.089	0.180	1.937			-0.051	0.047	1.698
-0.199	-0.113	1.925			-0.198	-0.057	1.972			-0.231	0.251	1.966			-0.253	0.433	1.942			-0.385	0.097	1.967			-0.383	-0.093	1.962			-0.383	-0.297	1.909			-0.373	-0.379	1.882			-0.089	0.180	1.937			-0.051	0.047	1.697
-0.200	-0.113	1.926			-0.199	-0.057	1.972			-0.232	0.251	1.966			-0.253	0.433	1.942			-0.385	0.097	1.967			-0.384	-0.093	1.962			-0.383	-0.296	1.909			-0.373	-0.378	1.882			-0.090	0.180	1.937			-0.051	0.047	1.697
-0.200	-0.113	1.926			-0.199	-0.057	1.972			-0.232	0.251	1.966			-0.253	0.433	1.941			-0.385	0.097	1.967			-0.384	-0.094	1.962			-0.383	-0.295	1.909			-0.373	-0.378	1.882			-0.090	0.180	1.936			-0.050	0.046	1.697
-0.200	-0.113	1.926			-0.199	-0.057	1.973			-0.232	0.251	1.966			-0.254	0.432	1.941			-0.385	0.096	1.967			-0.384	-0.094	1.963			-0.383	-0.295	1.910			-0.373	-0.377	1.883			-0.090	0.180	1.936			-0.049	0.046	1.697
-0.200	-0.113	1.926			-0.199	-0.057	1.973			-0.232	0.251	1.966			-0.254	0.432	1.940			-0.385	0.096	1.967			-0.384	-0.094	1.963			-0.383	-0.294	1.910			-0.373	-0.377	1.883			-0.090	0.180	1.936			-0.048	0.045	1.697
-0.200	-0.113	1.926			-0.199	-0.057	1.973			-0.232	0.251	1.966			-0.255	0.431	1.939			-0.386	0.096	1.967			-0.384	-0.094	1.963			-0.383	-0.294	1.910			-0.373	-0.376	1.883			-0.090	0.180	1.936			-0.046	0.043	1.697
-0.200	-0.113	1.926			-0.199	-0.057	1.973			-0.232	0.251	1.965			-0.255	0.431	1.938			-0.386	0.095	1.967			-0.384	-0.095	1.963			-0.379	-0.317	1.902			-0.369	-0.401	1.875			-0.090	0.180	1.936			-0.044	0.042	1.698
-0.200	-0.113	1.926			-0.199	-0.057	1.973			-0.232	0.251	1.965			-0.256	0.431	1.937			-0.386	0.095	1.967			-0.385	-0.097	1.962			-0.379	-0.316	1.902			-0.369	-0.400	1.875			-0.091	0.180	1.936			-0.041	0.039	1.700
-0.200	-0.113	1.926			-0.199	-0.057	1.973			-0.231	0.251	1.964			-0.257	0.430	1.937			-0.387	0.096	1.967			-0.385	-0.099	1.962			-0.379	-0.316	1.902			-0.369	-0.399	1.875			-0.091	0.180	1.936			-0.038	0.035	1.701
-0.200	-0.113	1.926			-0.199	-0.057	1.973			-0.229	0.253	1.962			-0.257	0.430	1.936			-0.387	0.096	1.967			-0.386	-0.101	1.962			-0.380	-0.316	1.902			-0.369	-0.399	1.875			-0.090	0.180	1.936			-0.036	0.032	1.703
-0.200	-0.113	1.926			-0.200	-0.057	1.972			-0.230	0.251	1.946			-0.258	0.430	1.935			-0.387	0.097	1.968			-0.386	-0.103	1.961			-0.380	-0.316	1.902			-0.369	-0.399	1.876			-0.090	0.179	1.936			-0.036	0.031	1.704
-0.201	-0.114	1.926			-0.200	-0.057	1.971			-0.236	0.254	1.944			-0.258	0.429	1.935			-0.387	0.099	1.969			-0.386	-0.105	1.961			-0.378	-0.329	1.899			-0.368	-0.411	1.872			-0.090	0.178	1.935			-0.034	0.028	1.706
-0.201	-0.114	1.926			-0.201	-0.058	1.970			-0.240	0.256	1.943			-0.258	0.429	1.934			-0.387	0.100	1.969			-0.387	-0.106	1.961			-0.379	-0.328	1.899			-0.369	-0.410	1.872			-0.089	0.177	1.935			-0.034	0.028	1.706
-0.201	-0.114	1.926			-0.201	-0.058	1.969			-0.243	0.257	1.942			-0.259	0.429	1.933			-0.387	0.102	1.970			-0.387	-0.108	1.960			-0.379	-0.328	1.899			-0.369	-0.410	1.872			-0.087	0.174	1.935			-0.034	0.027	1.704
-0.202	-0.115	1.926			-0.202	-0.058	1.968			-0.244	0.258	1.941			-0.259	0.429	1.933			-0.387	0.104	1.970			-0.387	-0.109	1.960			-0.379	-0.339	1.896			-0.369	-0.419	1.870			-0.085	0.172	1.934			-0.035	0.027	1.702
-0.202	-0.115	1.926			-0.203	-0.058	1.968			-0.245	0.259	1.941			-0.260	0.429	1.932			-0.386	0.105	1.970			-0.387	-0.111	1.960			-0.379	-0.346	1.894			-0.369	-0.425	1.868			-0.081	0.169	1.934			-0.035	0.027	1.700
-0.202	-0.115	1.926			-0.203	-0.057	1.967			-0.245	0.259	1.941			-0.260	0.429	1.932			-0.386	0.107	1.971			-0.387	-0.112	1.960			-0.379	-0.351	1.892			-0.369	-0.429	1.866			-0.077	0.167	1.933			-0.023	0.016	1.704
-0.203	-0.114	1.926			-0.204	-0.057	1.967			-0.245	0.260	1.941			-0.260	0.429	1.932			-0.386	0.109	1.972			-0.387	-0.113	1.960			-0.379	-0.355	1.891			-0.369	-0.433	1.865			-0.074	0.165	1.933			-0.023	0.016	1.702
-0.203	-0.114	1.926			-0.204	-0.057	1.967			-0.245	0.260	1.942			-0.260	0.429	1.931			-0.386	0.111	1.972			-0.387	-0.113	1.960			-0.379	-0.358	1.890			-0.369	-0.436	1.864			-0.070	0.163	1.933			-0.018	0.014	1.706
-0.204	-0.113	1.926			-0.204	-0.056	1.967			-0.245	0.261	1.943			-0.260	0.430	1.931			-0.385	0.113	1.973			-0.388	-0.114	1.960			-0.379	-0.361	1.889			-0.369	-0.438	1.863			-0.063	0.161	1.932			-0.014	0.011	1.706
-0.204	-0.113	1.926			-0.205	-0.056	1.967			-0.244	0.261	1.944			-0.260	0.430	1.931			-0.385	0.114	1.973			-0.388	-0.114	1.959			-0.381	-0.351	1.890			-0.371	-0.430	1.864			-0.057	0.157	1.931			-0.012	0.012	1.702
-0.205	-0.112	1.927			-0.205	-0.055	1.967			-0.242	0.261	1.946			-0.260	0.430	1.930			-0.384	0.116	1.974			-0.388	-0.115	1.959			-0.381	-0.354	1.889			-0.371	-0.433	1.862			-0.051	0.155	1.931			-0.009	0.010	1.701
-0.205	-0.111	1.927			-0.205	-0.055	1.967			-0.241	0.260	1.948			-0.259	0.430	1.930			-0.383	0.118	1.974			-0.388	-0.115	1.959			-0.381	-0.356	1.888			-0.371	-0.435	1.861			-0.048	0.154	1.931			-0.006	0.008	1.700
-0.205	-0.110	1.927			-0.206	-0.054	1.967			-0.240	0.260	1.950			-0.258	0.431	1.930			-0.383	0.119	1.974			-0.388	-0.116	1.959			-0.381	-0.357	1.887			-0.371	-0.437	1.860			-0.045	0.152	1.931			-0.003	0.006	1.699
-0.205	-0.110	1.928			-0.206	-0.053	1.967			-0.238	0.259	1.951			-0.256	0.431	1.930			-0.382	0.121	1.975			-0.388	-0.116	1.959			-0.381	-0.359	1.887			-0.371	-0.438	1.859			-0.042	0.151	1.931			0.002	0.004	1.699
-0.206	-0.109	1.928			-0.206	-0.053	1.968			-0.237	0.259	1.953			-0.254	0.431	1.930			-0.381	0.122	1.975			-0.388	-0.116	1.959			-0.381	-0.360	1.886			-0.371	-0.439	1.859			-0.039	0.150	1.931			0.006	0.002	1.699
-0.206	-0.108	1.928			-0.206	-0.052	1.968			-0.235	0.258	1.954			-0.252	0.431	1.930			-0.379	0.124	1.976			-0.388	-0.117	1.959			-0.381	-0.361	1.886			-0.371	-0.440	1.858			-0.036	0.149	1.931			0.014	-0.002	1.703
-0.206	-0.107	1.929			-0.206	-0.051	1.969			-0.234	0.258	1.956			-0.250	0.431	1.931			-0.378	0.126	1.976			-0.388	-0.117	1.959			-0.381	-0.362	1.885			-0.371	-0.441	1.858			-0.034	0.148	1.931			0.019	-0.006	1.707
-0.206	-0.105	1.930			-0.205	-0.050	1.970			-0.231	0.257	1.959			-0.247	0.430	1.931			-0.376	0.129	1.977			-0.388	-0.116	1.959			-0.380	-0.363	1.885			-0.371	-0.443	1.857			-0.029	0.146	1.932			0.028	-0.011	1.712
-0.206	-0.105	1.930			-0.205	-0.050	1.970			-0.231	0.257	1.959			-0.247	0.430	1.931			-0.376	0.129	1.977			-0.388	-0.116	1.959			-0.380	-0.363	1.885			-0.371	-0.443	1.857			-0.029	0.146	1.932			0.028	-0.011	1.712
-0.206	-0.104	1.930			-0.205	-0.049	1.971			-0.229	0.256	1.960			-0.244	0.430	1.931			-0.375	0.131	1.977			-0.388	-0.116	1.959			-0.380	-0.364	1.885			-0.371	-0.444	1.857			-0.027	0.145	1.932			0.031	-0.013	1.714
-0.205	-0.103	1.931			-0.205	-0.048	1.971			-0.228	0.255	1.961			-0.242	0.430	1.932			-0.374	0.132	1.978			-0.387	-0.115	1.960			-0.380	-0.364	1.885			-0.371	-0.444	1.857			-0.025	0.144	1.932			0.035	-0.018	1.717
-0.205	-0.102	1.932			-0.204	-0.047	1.972			-0.226	0.255	1.962			-0.240	0.430	1.932			-0.373	0.134	1.978			-0.387	-0.114	1.960			-0.380	-0.365	1.885			-0.371	-0.444	1.857			-0.023	0.143	1.932			0.038	-0.020	1.718
-0.205	-0.101	1.932			-0.204	-0.046	1.973			-0.225	0.254	1.963			-0.238	0.430	1.933			-0.372	0.135	1.979			-0.386	-0.113	1.960			-0.380	-0.340	1.896			-0.372	-0.421	1.868			-0.021	0.143	1.933			0.041	-0.022	1.720
-0.205	-0.100	1.933			-0.203	-0.046	1.974			-0.223	0.254	1.964			-0.237	0.430	1.933			-0.371	0.136	1.979			-0.386	-0.112	1.961			-0.380	-0.341	1.897			-0.372	-0.420	1.868			-0.019	0.142	1.933			0.043	-0.024	1.720
-0.204	-0.099	1.934			-0.203	-0.045	1.975			-0.222	0.253	1.965			-0.235	0.430	1.933			-0.370	0.137	1.980			-0.386	-0.111	1.961			-0.380	-0.329	1.902			-0.373	-0.409	1.874			-0.018	0.142	1.933			0.044	-0.025	1.721
-0.204	-0.098	1.934			-0.202	-0.044	1.976			-0.221	0.253	1.966			-0.234	0.429	1.933			-0.369	0.138	1.980			-0.385	-0.110	1.962			-0.380	-0.320	1.907			-0.373	-0.401	1.878			-0.016	0.141	1.933			0.046	-0.026	1.721
-0.204	-0.097	1.935			-0.202	-0.044	1.977			-0.219	0.253	1.967			-0.232	0.429	1.933			-0.368	0.139	1.980			-0.385	-0.109	1.962			-0.380	-0.314	1.909			-0.374	-0.395	1.881			-0.014	0.141	1.934			0.047	-0.027	1.722
-0.203	-0.097	1.935			-0.201	-0.043	1.978			-0.218	0.252	1.968			-0.230	0.429	1.933			-0.367	0.139	1.981			-0.384	-0.108	1.962			-0.379	-0.321	1.909			-0.373	-0.400	1.880			-0.013	0.140	1.934			0.048	-0.027	1.722
-0.203	-0.096	1.936			-0.201	-0.043	1.978			-0.217	0.252	1.969			-0.228	0.429	1.934			-0.366	0.140	1.981			-0.384	-0.108	1.963			-0.379	-0.318	1.910			-0.373	-0.397	1.882			-0.011	0.140	1.935			0.049	-0.028	1.723
-0.202	-0.095	1.937			-0.200	-0.042	1.979			-0.216	0.252	1.970			-0.227	0.428	1.934			-0.366	0.141	1.981			-0.384	-0.107	1.963			-0.380	-0.315	1.912			-0.373	-0.394	1.883			-0.010	0.140	1.935			0.050	-0.028	1.723
-0.202	-0.095	1.937			-0.200	-0.042	1.980			-0.215	0.251	1.971			-0.226	0.428	1.934			-0.365	0.141	1.981			-0.383	-0.106	1.964			-0.380	-0.312	1.913			-0.373	-0.392	1.885			-0.009	0.139	1.935			0.051	-0.028	1.723
-0.202	-0.094	1.938			-0.199	-0.041	1.981			-0.214	0.251	1.971			-0.225	0.428	1.934			-0.364	0.142	1.982			-0.383	-0.106	1.965			-0.379	-0.321	1.911			-0.372	-0.399	1.883			-0.008	0.139	1.936			0.052	-0.029	1.724
-0.201	-0.094	1.938			-0.199	-0.041	1.981			-0.213	0.251	1.972			-0.223	0.428	1.934			-0.363	0.142	1.982			-0.383	-0.105	1.966			-0.378	-0.316	1.913			-0.372	-0.395	1.885			-0.007	0.139	1.936			0.052	-0.029	1.725
-0.201	-0.093	1.938			-0.198	-0.041	1.982			-0.212	0.251	1.972			-0.222	0.428	1.935			-0.363	0.143	1.982			-0.382	-0.105	1.966			-0.378	-0.312	1.915			-0.372	-0.391	1.887			-0.006	0.139	1.936			0.053	-0.029	1.725
-0.201	-0.093	1.939			-0.198	-0.040	1.983			-0.212	0.251	1.973			-0.222	0.428	1.935			-0.362	0.143	1.982			-0.382	-0.105	1.967			-0.378	-0.310	1.916			-0.372	-0.389	1.888			-0.005	0.138	1.936			0.053	-0.029	1.725
-0.200	-0.093	1.939			-0.197	-0.040	1.983			-0.211	0.251	1.973			-0.221	0.428	1.935			-0.362	0.144	1.983			-0.382	-0.104	1.967			-0.378	-0.308	1.917			-0.372	-0.387	1.889			-0.004	0.138	1.937			0.052	-0.029	1.725
-0.200	-0.092	1.940			-0.197	-0.040	1.984			-0.211	0.251	1.974			-0.220	0.428	1.935			-0.361	0.144	1.983			-0.382	-0.104	1.968			-0.378	-0.306	1.918			-0.372	-0.386	1.890			-0.003	0.138	1.937			0.053	-0.029	1.726
-0.200	-0.092	1.940			-0.197	-0.040	1.984			-0.210	0.250	1.974			-0.219	0.428	1.935			-0.360	0.144	1.983			-0.381	-0.104	1.969			-0.378	-0.305	1.919			-0.372	-0.385	1.890			-0.002	0.138	1.937			0.053	-0.030	1.727
-0.200	-0.092	1.940			-0.196	-0.039	1.985			-0.209	0.250	1.975			-0.219	0.428	1.935			-0.360	0.145	1.983			-0.381	-0.103	1.969			-0.377	-0.317	1.917			-0.371	-0.394	1.888			-0.002	0.138	1.938			0.053	-0.031	1.727
-0.199	-0.092	1.941			-0.196	-0.039	1.985			-0.209	0.250	1.975			-0.218	0.428	1.935			-0.360	0.145	1.983			-0.381	-0.103	1.970			-0.377	-0.317	1.918			-0.371	-0.394	1.889			-0.001	0.138	1.938			0.054	-0.031	1.727
-0.199	-0.091	1.941			-0.196	-0.039	1.986			-0.209	0.250	1.975			-0.217	0.428	1.936			-0.359	0.145	1.984			-0.381	-0.103	1.970			-0.377	-0.316	1.918			-0.371	-0.394	1.889			-0.000	0.138	1.938			0.054	-0.031	1.728
-0.199	-0.091	1.941			-0.195	-0.039	1.986			-0.208	0.250	1.976			-0.217	0.428	1.936			-0.359	0.145	1.984			-0.380	-0.103	1.970			-0.377	-0.316	1.919			-0.371	-0.394	1.890			0.000	0.137	1.938			0.054	-0.032	1.729
-0.198	-0.091	1.942			-0.195	-0.039	1.986			-0.208	0.250	1.976			-0.216	0.428	1.936			-0.358	0.145	1.984			-0.380	-0.102	1.971			-0.377	-0.315	1.919			-0.371	-0.393	1.890			0.001	0.137	1.939			0.055	-0.033	1.730
-0.198	-0.091	1.942			-0.195	-0.039	1.987			-0.207	0.250	1.976			-0.216	0.428	1.936			-0.358	0.146	1.984			-0.380	-0.102	1.971			-0.377	-0.314	1.920			-0.371	-0.392	1.891			0.001	0.137	1.939			0.055	-0.034	1.732
-0.198	-0.090	1.942			-0.195	-0.038	1.987			-0.207	0.250	1.976			-0.216	0.428	1.936			-0.358	0.146	1.984			-0.380	-0.102	1.972			-0.377	-0.314	1.920			-0.371	-0.392	1.891			0.002	0.137	1.939			0.056	-0.035	1.734
-0.198	-0.090	1.942			-0.194	-0.038	1.987			-0.207	0.250	1.977			-0.215	0.428	1.936			-0.357	0.146	1.984			-0.380	-0.102	1.972			-0.376	-0.324	1.918			-0.370	-0.401	1.888			0.002	0.137	1.939			0.056	-0.036	1.735
-0.198	-0.090	1.943			-0.194	-0.038	1.988			-0.206	0.250	1.977			-0.215	0.428	1.936			-0.357	0.146	1.985			-0.380	-0.102	1.972			-0.376	-0.325	1.918			-0.370	-0.402	1.888			0.003	0.137	1.939			0.056	-0.035	1.735
-0.197	-0.090	1.943			-0.194	-0.038	1.988			-0.206	0.250	1.977			-0.215	0.428	1.936			-0.357	0.146	1.985			-0.379	-0.102	1.972			-0.376	-0.327	1.917			-0.370	-0.405	1.887			0.003	0.137	1.940			0.054	-0.032	1.732
-0.197	-0.090	1.943			-0.194	-0.038	1.988			-0.206	0.250	1.977			-0.215	0.428	1.937			-0.356	0.146	1.985			-0.379	-0.102	1.973			-0.376	-0.327	1.917			-0.370	-0.405	1.887			0.003	0.137	1.940			0.052	-0.029	1.729
-0.197	-0.090	1.943			-0.194	-0.038	1.988			-0.206	0.250	1.977			-0.215	0.429	1.937			-0.356	0.146	1.985			-0.379	-0.102	1.973			-0.375	-0.327	1.917			-0.370	-0.405	1.887			0.004	0.137	1.940			0.052	-0.030	1.732
-0.197	-0.090	1.943			-0.193	-0.038	1.989			-0.205	0.250	1.978			-0.215	0.429	1.937			-0.356	0.146	1.985			-0.379	-0.102	1.973			-0.375	-0.332	1.914			-0.369	-0.409	1.885			0.004	0.137	1.940			0.050	-0.024	1.727
-0.197	-0.090	1.944			-0.193	-0.038	1.989			-0.205	0.250	1.978			-0.215	0.429	1.937			-0.355	0.146	1.985			-0.379	-0.101	1.973			-0.376	-0.326	1.914			-0.369	-0.404	1.886			0.004	0.137	1.940			0.051	-0.025	1.731
-0.197	-0.090	1.944			-0.193	-0.038	1.989			-0.205	0.250	1.978			-0.215	0.429	1.937			-0.355	0.146	1.985			-0.379	-0.101	1.974			-0.375	-0.330	1.912			-0.368	-0.408	1.884			0.004	0.137	1.940			0.044	-0.019	1.721
-0.196	-0.090	1.944			-0.193	-0.038	1.989			-0.205	0.250	1.978			-0.215	0.429	1.937			-0.355	0.146	1.985			-0.379	-0.101	1.974			-0.375	-0.334	1.911			-0.367	-0.413	1.881			0.004	0.137	1.940			0.041	-0.015	1.717
-0.196	-0.090	1.944			-0.193	-0.038	1.989			-0.205	0.250	1.978			-0.215	0.429	1.937			-0.355	0.146	1.985			-0.379	-0.101	1.974			-0.375	-0.337	1.909			-0.366	-0.416	1.880			0.004	0.137	1.940			0.039	-0.013	1.713
-0.196	-0.090	1.944			-0.192	-0.038	1.990			-0.204	0.250	1.978			-0.215	0.430	1.937			-0.355	0.146	1.985			-0.378	-0.101	1.974			-0.374	-0.340	1.908			-0.366	-0.419	1.879			0.004	0.137	1.940			0.033	-0.005	1.704
-0.196	-0.090	1.944			-0.192	-0.038	1.990			-0.204	0.250	1.978			-0.216	0.430	1.937			-0.354	0.146	1.985			-0.378	-0.101	1.974			-0.374	-0.342	1.907			-0.365	-0.421	1.878			0.004	0.137	1.940			0.027	0.002	1.697
-0.196	-0.090	1.944			-0.192	-0.038	1.990			-0.204	0.250	1.978			-0.216	0.430	1.937			-0.354	0.146	1.985			-0.378	-0.101	1.974			-0.374	-0.344	1.907			-0.364	-0.424	1.877			0.004	0.137	1.940			0.023	0.007	1.692
-0.196	-0.090	1.944			-0.192	-0.038	1.990			-0.204	0.250	1.978			-0.216	0.430	1.937			-0.354	0.146	1.985			-0.378	-0.101	1.974			-0.373	-0.346	1.906			-0.364	-0.425	1.876			0.004	0.137	1.939			0.022	0.008	1.690
-0.196	-0.090	1.945			-0.192	-0.038	1.990			-0.204	0.250	1.978			-0.216	0.430	1.937			-0.354	0.146	1.985			-0.378	-0.101	1.974			-0.373	-0.347	1.905			-0.363	-0.427	1.876			0.004	0.137	1.939			0.037	-0.008	1.714
-0.195	-0.090	1.945			-0.192	-0.038	1.990			-0.204	0.250	1.978			-0.217	0.430	1.937			-0.354	0.146	1.985			-0.378	-0.101	1.975			-0.373	-0.348	1.905			-0.363	-0.428	1.875			0.004	0.137	1.939			0.037	-0.007	1.713
-0.195	-0.090	1.945			-0.192	-0.038	1.990			-0.204	0.250	1.978			-0.217	0.430	1.937			-0.354	0.146	1.985			-0.378	-0.101	1.975			-0.372	-0.349	1.904			-0.362	-0.429	1.875			0.004	0.137	1.939			0.037	-0.007	1.713
-0.195	-0.090	1.945			-0.192	-0.038	1.990			-0.204	0.250	1.978			-0.217	0.430	1.937			-0.354	0.145	1.985			-0.378	-0.101	1.975			-0.372	-0.350	1.904			-0.362	-0.430	1.875			0.004	0.137	1.939			0.036	-0.006	1.711
-0.195	-0.090	1.945			-0.191	-0.038	1.990			-0.204	0.250	1.978			-0.217	0.430	1.937			-0.354	0.145	1.986			-0.378	-0.101	1.975			-0.372	-0.351	1.904			-0.362	-0.431	1.875			0.004	0.137	1.939			0.036	-0.005	1.710
-0.195	-0.090	1.945			-0.191	-0.038	1.990			-0.204	0.250	1.978			-0.217	0.430	1.937			-0.353	0.145	1.986			-0.378	-0.101	1.975			-0.372	-0.352	1.903			-0.361	-0.432	1.874			0.003	0.136	1.938			0.036	-0.004	1.709
-0.195	-0.090	1.945			-0.191	-0.038	1.991			-0.204	0.250	1.978			-0.218	0.430	1.937			-0.353	0.145	1.986			-0.378	-0.101	1.975			-0.371	-0.352	1.903			-0.361	-0.433	1.874			0.003	0.136	1.938			0.036	-0.004	1.708
-0.195	-0.091	1.945			-0.191	-0.038	1.991			-0.204	0.250	1.978			-0.218	0.430	1.937			-0.353	0.145	1.986			-0.377	-0.100	1.975			-0.371	-0.353	1.903			-0.361	-0.433	1.874			0.003	0.136	1.938			0.036	-0.004	1.708
-0.195	-0.091	1.945			-0.191	-0.039	1.991			-0.204	0.250	1.978			-0.218	0.430	1.937			-0.353	0.145	1.986			-0.377	-0.100	1.975			-0.371	-0.354	1.902			-0.360	-0.434	1.874			0.002	0.135	1.938			0.036	-0.003	1.707
-0.195	-0.091	1.945			-0.191	-0.039	1.991			-0.204	0.250	1.978			-0.218	0.429	1.937			-0.353	0.145	1.986			-0.377	-0.100	1.975			-0.371	-0.354	1.902			-0.360	-0.435	1.874			0.002	0.135	1.937			0.036	-0.003	1.707
-0.195	-0.091	1.945			-0.191	-0.039	1.991			-0.204	0.250	1.978			-0.218	0.429	1.937			-0.353	0.145	1.986			-0.377	-0.100	1.975			-0.371	-0.355	1.902			-0.360	-0.435	1.874			0.001	0.135	1.937			0.036	-0.002	1.706
-0.195	-0.092	1.945			-0.191	-0.039	1.991			-0.204	0.250	1.978			-0.218	0.429	1.937			-0.353	0.144	1.985			-0.377	-0.100	1.975			-0.370	-0.355	1.902			-0.360	-0.436	1.873			0.001	0.134	1.937			0.036	-0.002	1.706
-0.195	-0.092	1.945			-0.191	-0.039	1.991			-0.204	0.251	1.978			-0.219	0.429	1.937			-0.353	0.144	1.985			-0.377	-0.100	1.975			-0.371	-0.338	1.905			-0.361	-0.419	1.879			0.001	0.134	1.937			0.036	-0.002	1.705
-0.194	-0.092	1.945			-0.191	-0.039	1.991			-0.204	0.251	1.978			-0.219	0.429	1.937			-0.353	0.144	1.985			-0.377	-0.100	1.975			-0.371	-0.329	1.907			-0.361	-0.410	1.881			0.001	0.134	1.937			0.036	-0.002	1.705
-0.194	-0.092	1.945			-0.191	-0.039	1.991			-0.204	0.251	1.978			-0.219	0.429	1.937			-0.353	0.144	1.985			-0.377	-0.100	1.975			-0.370	-0.331	1.907			-0.361	-0.412	1.880			0.001	0.134	1.937			0.036	-0.002	1.705
-0.194	-0.092	1.945			-0.190	-0.040	1.991			-0.204	0.251	1.978			-0.219	0.429	1.937			-0.353	0.144	1.985			-0.377	-0.100	1.975			-0.370	-0.333	1.907			-0.361	-0.413	1.880			0.000	0.134	1.936			0.036	-0.001	1.704
-0.194	-0.093	1.945			-0.190	-0.040	1.991			-0.204	0.251	1.978			-0.219	0.429	1.936			-0.353	0.144	1.985			-0.377	-0.100	1.975			-0.369	-0.335	1.907			-0.360	-0.414	1.880			0.000	0.134	1.936			0.036	-0.001	1.704
-0.194	-0.093	1.945			-0.190	-0.040	1.991			-0.204	0.251	1.978			-0.219	0.429	1.936			-0.353	0.144	1.985			-0.376	-0.100	1.975			-0.369	-0.337	1.907			-0.360	-0.416	1.880			0.000	0.134	1.936			0.036	-0.001	1.704
-0.194	-0.093	1.945			-0.190	-0.040	1.991			-0.204	0.251	1.978			-0.219	0.429	1.936			-0.353	0.144	1.985			-0.376	-0.100	1.975			-0.369	-0.329	1.908			-0.361	-0.409	1.882			-0.001	0.134	1.937			0.037	-0.001	1.704
-0.194	-0.093	1.945			-0.190	-0.040	1.990			-0.204	0.251	1.977			-0.219	0.429	1.936			-0.353	0.143	1.985			-0.376	-0.099	1.975			-0.369	-0.332	1.907			-0.360	-0.413	1.881			-0.001	0.134	1.937			0.037	-0.001	1.704
-0.194	-0.093	1.945			-0.190	-0.040	1.990			-0.204	0.251	1.977			-0.219	0.429	1.936			-0.353	0.143	1.985			-0.376	-0.099	1.975			-0.368	-0.334	1.907			-0.360	-0.414	1.881			-0.001	0.134	1.937			0.037	-0.001	1.703
-0.194	-0.093	1.945			-0.190	-0.040	1.990			-0.204	0.251	1.977			-0.220	0.429	1.936			-0.353	0.143	1.985			-0.376	-0.099	1.975			-0.368	-0.336	1.906			-0.360	-0.417	1.881			-0.002	0.134	1.937			0.037	-0.001	1.703
-0.194	-0.093	1.945			-0.190	-0.040	1.990			-0.204	0.252	1.977			-0.220	0.429	1.936			-0.353	0.143	1.985			-0.376	-0.099	1.975			-0.368	-0.337	1.906			-0.360	-0.420	1.880			-0.003	0.134	1.937			0.038	-0.001	1.703
-0.194	-0.094	1.944			-0.190	-0.040	1.990			-0.204	0.252	1.977			-0.220	0.429	1.936			-0.353	0.143	1.985			-0.376	-0.099	1.975			-0.367	-0.338	1.905			-0.360	-0.421	1.880			-0.006	0.134	1.937			0.038	-0.001	1.703
-0.194	-0.094	1.944			-0.190	-0.041	1.990			-0.204	0.252	1.976			-0.220	0.429	1.936			-0.353	0.143	1.985			-0.376	-0.099	1.975			-0.368	-0.330	1.906			-0.360	-0.412	1.882			-0.009	0.135	1.937			0.038	-0.002	1.703
-0.194	-0.094	1.944			-0.190	-0.041	1.990			-0.204	0.252	1.976			-0.221	0.429	1.935			-0.353	0.143	1.985			-0.375	-0.099	1.975			-0.367	-0.333	1.905			-0.360	-0.415	1.881			-0.011	0.136	1.937			0.038	-0.002	1.703
-0.194	-0.095	1.944			-0.190	-0.041	1.989			-0.204	0.253	1.975			-0.221	0.429	1.935			-0.353	0.143	1.985			-0.375	-0.099	1.975			-0.369	-0.322	1.907			-0.361	-0.404	1.883			-0.013	0.137	1.937			0.039	-0.002	1.704
-0.194	-0.096	1.944			-0.190	-0.042	1.989			-0.205	0.253	1.974			-0.221	0.429	1.935			-0.353	0.142	1.985			-0.375	-0.099	1.975			-0.368	-0.328	1.906			-0.360	-0.411	1.881			-0.016	0.138	1.938			0.039	-0.002	1.705
-0.194	-0.097	1.943			-0.190	-0.042	1.988			-0.207	0.254	1.973			-0.222	0.429	1.935			-0.353	0.142	1.985			-0.375	-0.099	1.975			-0.368	-0.332	1.905			-0.359	-0.414	1.879			-0.019	0.140	1.938			0.039	-0.002	1.707
-0.194	-0.098	1.943			-0.190	-0.043	1.988			-0.209	0.255	1.971			-0.222	0.429	1.935			-0.353	0.142	1.985			-0.375	-0.099	1.974			-0.368	-0.335	1.904			-0.359	-0.418	1.878			-0.022	0.143	1.939			0.039	-0.002	1.709
-0.194	-0.099	1.942			-0.191	-0.043	1.987			-0.211	0.257	1.969			-0.222	0.429	1.934			-0.353	0.142	1.985			-0.375	-0.099	1.974			-0.368	-0.328	1.906			-0.359	-0.410	1.880			-0.025	0.145	1.940			0.039	-0.002	1.711
-0.194	-0.100	1.942			-0.191	-0.044	1.986			-0.213	0.258	1.967			-0.223	0.429	1.934			-0.353	0.141	1.985			-0.375	-0.099	1.974			-0.369	-0.321	1.908			-0.360	-0.403	1.882			-0.028	0.147	1.941			0.039	-0.003	1.713
-0.194	-0.101	1.941			-0.191	-0.045	1.985			-0.215	0.259	1.965			-0.223	0.429	1.934			-0.353	0.141	1.985			-0.375	-0.099	1.974			-0.369	-0.316	1.909			-0.361	-0.398	1.884			-0.031	0.148	1.941			0.039	-0.003	1.715
-0.194	-0.102	1.940			-0.191	-0.046	1.984			-0.217	0.261	1.963			-0.223	0.429	1.934			-0.354	0.141	1.985			-0.375	-0.099	1.974			-0.370	-0.312	1.910			-0.361	-0.393	1.885			-0.033	0.150	1.942			0.039	-0.003	1.717
-0.194	-0.104	1.940			-0.192	-0.046	1.983			-0.219	0.263	1.961			-0.223	0.429	1.934			-0.354	0.141	1.985			-0.374	-0.099	1.974			-0.371	-0.308	1.911			-0.361	-0.390	1.886			-0.035	0.151	1.942			0.010	0.016	1.705
-0.194	-0.105	1.939			-0.192	-0.047	1.981			-0.221	0.264	1.960			-0.224	0.429	1.934			-0.354	0.140	1.985			-0.374	-0.100	1.974			-0.369	-0.320	1.906			-0.360	-0.405	1.882			-0.037	0.152	1.942			-0.035	0.048	1.689
-0.194	-0.106	1.939			-0.193	-0.048	1.980			-0.223	0.266	1.958			-0.224	0.429	1.934			-0.354	0.140	1.985			-0.374	-0.100	1.973			-0.369	-0.328	1.904			-0.359	-0.412	1.880			-0.038	0.153	1.943			-0.049	0.058	1.684
-0.194	-0.107	1.938			-0.193	-0.048	1.979			-0.224	0.267	1.957			-0.225	0.430	1.934			-0.354	0.140	1.985			-0.374	-0.100	1.973			-0.368	-0.333	1.902			-0.358	-0.416	1.878			-0.040	0.154	1.943			-0.057	0.064	1.681
-0.194	-0.107	1.938			-0.193	-0.049	1.978			-0.225	0.268	1.956			-0.225	0.430	1.934			-0.354	0.140	1.984			-0.374	-0.100	1.973			-0.368	-0.337	1.901			-0.358	-0.420	1.877			-0.041	0.155	1.943			-0.063	0.068	1.679
-0.194	-0.108	1.938			-0.194	-0.049	1.977			-0.226	0.268	1.955			-0.226	0.430	1.934			-0.354	0.139	1.984			-0.374	-0.100	1.973			-0.367	-0.340	1.900			-0.357	-0.423	1.876			-0.042	0.155	1.943			-0.067	0.072	1.677
-0.195	-0.109	1.937			-0.194	-0.050	1.976			-0.227	0.269	1.955			-0.227	0.430	1.933			-0.355	0.139	1.984			-0.374	-0.100	1.973			-0.367	-0.343	1.899			-0.357	-0.425	1.876			-0.043	0.156	1.943			-0.070	0.075	1.675
-0.195	-0.109	1.937			-0.194	-0.050	1.975			-0.227	0.269	1.954			-0.228	0.430	1.933			-0.355	0.139	1.984			-0.374	-0.101	1.973			-0.367	-0.337	1.901			-0.358	-0.419	1.877			-0.043	0.156	1.943			-0.073	0.077	1.673
-0.195	-0.110	1.937			-0.194	-0.050	1.974			-0.227	0.269	1.954			-0.228	0.431	1.933			-0.355	0.139	1.984			-0.374	-0.101	1.972			-0.368	-0.331	1.903			-0.358	-0.412	1.879			-0.044	0.156	1.943			-0.075	0.080	1.671
-0.195	-0.110	1.936			-0.194	-0.051	1.974			-0.227	0.269	1.954			-0.229	0.431	1.933			-0.355	0.139	1.984			-0.374	-0.101	1.972			-0.367	-0.334	1.901			-0.357	-0.415	1.877			-0.045	0.157	1.943			-0.076	0.083	1.670
-0.195	-0.110	1.936			-0.194	-0.051	1.973			-0.226	0.269	1.955			-0.230	0.431	1.932			-0.355	0.138	1.984			-0.373	-0.101	1.972			-0.369	-0.326	1.904			-0.359	-0.407	1.879			-0.045	0.157	1.943			-0.039	0.059	1.677
-0.195	-0.111	1.936			-0.195	-0.051	1.973			-0.225	0.268	1.955			-0.230	0.431	1.932			-0.355	0.138	1.984			-0.373	-0.101	1.972			-0.368	-0.332	1.902			-0.358	-0.412	1.877			-0.046	0.157	1.943			0.002	0.027	1.699
-0.195	-0.111	1.936			-0.195	-0.051	1.973			-0.224	0.267	1.956			-0.230	0.431	1.932			-0.355	0.138	1.984			-0.373	-0.101	1.972			-0.370	-0.323	1.904			-0.359	-0.404	1.880			-0.046	0.156	1.944			0.020	-0.008	1.726
-0.195	-0.111	1.936			-0.195	-0.051	1.972			-0.223	0.265	1.957			-0.231	0.431	1.931			-0.355	0.138	1.984			-0.373	-0.102	1.971			-0.369	-0.329	1.902			-0.359	-0.410	1.877			-0.046	0.156	1.944			0.025	-0.009	1.726
-0.195	-0.111	1.936			-0.195	-0.052	1.972			-0.222	0.264	1.959			-0.231	0.431	1.931			-0.356	0.138	1.984			-0.373	-0.102	1.971			-0.370	-0.321	1.903			-0.360	-0.402	1.879			-0.047	0.155	1.944			0.028	-0.010	1.726
-0.195	-0.112	1.935			-0.195	-0.052	1.972			-0.221	0.263	1.960			-0.231	0.431	1.931			-0.356	0.138	1.984			-0.373	-0.102	1.971			-0.371	-0.316	1.905			-0.361	-0.397	1.881			-0.068	0.151	1.945			0.030	-0.009	1.729
-0.195	-0.112	1.935			-0.195	-0.052	1.972			-0.220	0.261	1.960			-0.232	0.431	1.930			-0.356	0.138	1.984			-0.373	-0.102	1.971			-0.372	-0.312	1.906			-0.361	-0.393	1.881			-0.079	0.151	1.946			0.030	-0.007	1.732
-0.195	-0.112	1.935			-0.195	-0.053	1.972			-0.219	0.260	1.961			-0.232	0.430	1.930			-0.356	0.137	1.984			-0.373	-0.102	1.971			-0.372	-0.309	1.906			-0.362	-0.390	1.882			-0.085	0.150	1.947			0.031	-0.006	1.735
-0.195	-0.113	1.935			-0.195	-0.053	1.972			-0.218	0.259	1.962			-0.232	0.429	1.929			-0.356	0.137	1.983			-0.373	-0.102	1.970			-0.373	-0.306	1.907			-0.363	-0.387	1.882			-0.090	0.150	1.948			0.032	-0.005	1.737
-0.195	-0.113	1.935			-0.195	-0.054	1.972			-0.217	0.257	1.963			-0.232	0.428	1.928			-0.356	0.137	1.983			-0.373	-0.102	1.970			-0.373	-0.305	1.907			-0.363	-0.386	1.883			-0.093	0.150	1.948			0.034	-0.006	1.742
-0.195	-0.113	1.935			-0.195	-0.055	1.972			-0.216	0.256	1.964			-0.233	0.428	1.926			-0.356	0.137	1.983			-0.373	-0.102	1.970			-0.373	-0.303	1.907			-0.363	-0.384	1.883			-0.095	0.150	1.949			0.035	-0.006	1.747
-0.195	-0.114	1.935			-0.195	-0.055	1.972			-0.215	0.255	1.964			-0.233	0.427	1.925			-0.356	0.137	1.983			-0.373	-0.102	1.970			-0.374	-0.302	1.908			-0.364	-0.383	1.883			-0.097	0.150	1.949			0.036	-0.007	1.750
-0.195	-0.114	1.935			-0.195	-0.056	1.972			-0.214	0.254	1.965			-0.233	0.427	1.924			-0.357	0.137	1.983			-0.373	-0.103	1.969			-0.373	-0.312	1.903			-0.363	-0.393	1.878			-0.098	0.150	1.950			0.038	-0.009	1.757
-0.195	-0.114	1.934			-0.195	-0.056	1.972			-0.214	0.253	1.965			-0.233	0.426	1.922			-0.357	0.137	1.983			-0.373	-0.103	1.969			-0.373	-0.310	1.904			-0.363	-0.391	1.879			-0.099	0.150	1.951			0.039	-0.010	1.759
-0.195	-0.115	1.934			-0.195	-0.057	1.972			-0.213	0.252	1.966			-0.234	0.426	1.921			-0.357	0.137	1.983			-0.373	-0.103	1.969			-0.371	-0.320	1.899			-0.362	-0.402	1.875			-0.100	0.150	1.952			0.039	-0.011	1.761
-0.195	-0.115	1.934			-0.195	-0.057	1.973			-0.213	0.251	1.966			-0.234	0.425	1.920			-0.357	0.136	1.983			-0.373	-0.103	1.968			-0.372	-0.317	1.900			-0.362	-0.398	1.875			-0.100	0.151	1.953			0.040	-0.011	1.763
-0.195	-0.115	1.934			-0.195	-0.058	1.973			-0.212	0.250	1.966			-0.234	0.425	1.919			-0.357	0.136	1.983			-0.373	-0.103	1.968			-0.372	-0.314	1.900			-0.363	-0.396	1.876			-0.099	0.151	1.955			0.041	-0.012	1.765
-0.195	-0.115	1.934			-0.195	-0.058	1.973			-0.212	0.249	1.967			-0.234	0.425	1.918			-0.357	0.136	1.983			-0.373	-0.104	1.968			-0.369	-0.320	1.899			-0.361	-0.401	1.874			-0.097	0.152	1.956			0.042	-0.013	1.766
-0.195	-0.115	1.934			-0.195	-0.058	1.973			-0.212	0.248	1.967			-0.234	0.424	1.917			-0.357	0.136	1.983			-0.373	-0.104	1.968			-0.369	-0.317	1.899			-0.361	-0.398	1.874			-0.095	0.152	1.958			0.046	-0.021	1.783
-0.195	-0.116	1.934			-0.195	-0.059	1.973			-0.211	0.248	1.967			-0.234	0.424	1.915			-0.357	0.136	1.983			-0.373	-0.104	1.967			-0.366	-0.324	1.897			-0.359	-0.405	1.871			-0.093	0.153	1.959			0.048	-0.027	1.793
-0.195	-0.116	1.934			-0.195	-0.059	1.974			-0.211	0.247	1.967			-0.234	0.423	1.914			-0.357	0.136	1.982			-0.373	-0.104	1.967			-0.366	-0.320	1.898			-0.359	-0.401	1.872			-0.091	0.153	1.960			0.050	-0.030	1.800
-0.195	-0.116	1.934			-0.195	-0.059	1.974			-0.211	0.246	1.967			-0.234	0.423	1.913			-0.358	0.136	1.982			-0.373	-0.104	1.967			-0.366	-0.316	1.899			-0.359	-0.397	1.873			-0.089	0.153	1.961			0.051	-0.033	1.805
-0.195	-0.116	1.934			-0.195	-0.060	1.974			-0.210	0.246	1.968			-0.234	0.422	1.912			-0.358	0.136	1.982			-0.373	-0.104	1.967			-0.366	-0.314	1.900			-0.359	-0.394	1.874			-0.087	0.153	1.962			0.052	-0.035	1.809
-0.195	-0.116	1.934			-0.195	-0.060	1.974			-0.210	0.245	1.968			-0.233	0.421	1.910			-0.358	0.136	1.982			-0.373	-0.104	1.966			-0.366	-0.311	1.900			-0.359	-0.392	1.874			-0.086	0.154	1.963			0.052	-0.035	1.810
-0.195	-0.116	1.934			-0.194	-0.060	1.975			-0.210	0.245	1.968			-0.232	0.420	1.909			-0.358	0.136	1.982			-0.373	-0.104	1.966			-0.366	-0.309	1.901			-0.359	-0.390	1.875			-0.085	0.154	1.963			0.051	-0.032	1.804
-0.195	-0.116	1.934			-0.194	-0.060	1.975			-0.210	0.244	1.968			-0.232	0.419	1.908			-0.358	0.136	1.982			-0.373	-0.104	1.966			-0.366	-0.308	1.901			-0.358	-0.388	1.875			-0.084	0.154	1.964			0.051	-0.031	1.803
-0.195	-0.117	1.934			-0.194	-0.061	1.975			-0.209	0.244	1.968			-0.231	0.418	1.907			-0.358	0.136	1.982			-0.373	-0.104	1.965			-0.366	-0.306	1.902			-0.358	-0.387	1.875			-0.085	0.153	1.964			0.051	-0.030	1.802
-0.195	-0.117	1.934			-0.194	-0.061	1.975			-0.209	0.244	1.968			-0.230	0.417	1.907			-0.358	0.136	1.982			-0.373	-0.104	1.965			-0.365	-0.317	1.900			-0.356	-0.397	1.872			-0.085	0.153	1.964			0.051	-0.030	1.801
-0.194	-0.117	1.934			-0.194	-0.061	1.976			-0.209	0.243	1.968			-0.230	0.416	1.906			-0.358	0.136	1.981			-0.373	-0.104	1.965			-0.365	-0.314	1.900			-0.356	-0.394	1.873			-0.085	0.153	1.964			0.050	-0.028	1.799
-0.194	-0.117	1.934			-0.194	-0.062	1.976			-0.209	0.243	1.968			-0.229	0.416	1.905			-0.358	0.136	1.981			-0.373	-0.104	1.964			-0.365	-0.311	1.901			-0.356	-0.391	1.873			-0.068	0.146	1.961			0.050	-0.029	1.796
-0.194	-0.117	1.934			-0.194	-0.062	1.976			-0.208	0.243	1.968			-0.228	0.416	1.905			-0.358	0.136	1.981			-0.372	-0.104	1.964			-0.365	-0.309	1.901			-0.356	-0.389	1.873			-0.059	0.143	1.959			0.049	-0.029	1.792
-0.194	-0.117	1.934			-0.193	-0.062	1.976			-0.208	0.243	1.968			-0.228	0.416	1.904			-0.358	0.136	1.981			-0.372	-0.104	1.964			-0.365	-0.308	1.901			-0.356	-0.389	1.873			-0.053	0.141	1.958			0.048	-0.029	1.789
-0.194	-0.117	1.934			-0.193	-0.062	1.976			-0.207	0.243	1.968			-0.228	0.416	1.904			-0.358	0.136	1.981			-0.372	-0.104	1.964			-0.364	-0.307	1.901			-0.356	-0.388	1.873			-0.048	0.139	1.957			0.046	-0.028	1.785
-0.194	-0.117	1.934			-0.193	-0.061	1.977			-0.207	0.243	1.967			-0.227	0.416	1.904			-0.358	0.136	1.980			-0.372	-0.104	1.963			-0.362	-0.319	1.898			-0.354	-0.399	1.869			-0.044	0.139	1.956			0.044	-0.028	1.781
-0.194	-0.117	1.934			-0.193	-0.061	1.977			-0.206	0.243	1.967			-0.227	0.416	1.904			-0.357	0.136	1.980			-0.372	-0.104	1.963			-0.362	-0.318	1.898			-0.354	-0.398	1.869			-0.041	0.138	1.955			0.042	-0.027	1.778
-0.193	-0.116	1.934			-0.193	-0.061	1.977			-0.206	0.243	1.967			-0.226	0.417	1.904			-0.357	0.136	1.980			-0.372	-0.104	1.963			-0.362	-0.317	1.898			-0.353	-0.397	1.869			-0.036	0.137	1.955			0.040	-0.027	1.776
-0.193	-0.116	1.934			-0.192	-0.061	1.977			-0.205	0.243	1.967			-0.225	0.417	1.904			-0.357	0.136	1.980			-0.372	-0.104	1.963			-0.362	-0.316	1.898			-0.353	-0.396	1.870			-0.033	0.137	1.954			0.039	-0.027	1.774
-0.193	-0.115	1.934			-0.192	-0.060	1.977			-0.205	0.243	1.967			-0.225	0.418	1.905			-0.357	0.136	1.980			-0.371	-0.104	1.962			-0.363	-0.311	1.900			-0.354	-0.391	1.871			-0.030	0.136	1.954			0.038	-0.027	1.773
-0.193	-0.114	1.934			-0.192	-0.060	1.977			-0.205	0.243	1.966			-0.224	0.418	1.905			-0.357	0.136	1.980			-0.371	-0.104	1.962			-0.364	-0.308	1.901			-0.354	-0.389	1.873			-0.046	0.139	1.954			0.038	-0.028	1.774
-0.193	-0.114	1.934			-0.192	-0.059	1.977			-0.204	0.244	1.966			-0.223	0.419	1.906			-0.357	0.136	1.980			-0.371	-0.104	1.962			-0.364	-0.306	1.902			-0.355	-0.386	1.874			-0.054	0.141	1.954			0.038	-0.029	1.775
-0.192	-0.114	1.934			-0.191	-0.059	1.977			-0.204	0.244	1.966			-0.223	0.420	1.906			-0.357	0.137	1.979			-0.371	-0.104	1.962			-0.364	-0.304	1.903			-0.355	-0.384	1.875			-0.057	0.142	1.954			0.038	-0.028	1.775
-0.192	-0.114	1.934			-0.191	-0.059	1.977			-0.204	0.244	1.966			-0.222	0.420	1.907			-0.357	0.137	1.979			-0.371	-0.104	1.962			-0.364	-0.317	1.902			-0.354	-0.397	1.873			-0.058	0.143	1.954			0.041	-0.031	1.781
-0.192	-0.114	1.934			-0.191	-0.059	1.977			-0.203	0.244	1.966			-0.222	0.421	1.907			-0.357	0.137	1.979			-0.371	-0.104	1.962			-0.365	-0.314	1.904			-0.355	-0.394	1.875			-0.058	0.143	1.954			0.043	-0.034	1.799
-0.192	-0.114	1.934			-0.191	-0.059	1.977			-0.203	0.244	1.966			-0.221	0.421	1.907			-0.356	0.137	1.979			-0.371	-0.103	1.962			-0.366	-0.325	1.902			-0.356	-0.404	1.872			-0.058	0.143	1.954			0.045	-0.036	1.812
-0.192	-0.114	1.934			-0.191	-0.059	1.977			-0.203	0.244	1.966			-0.221	0.421	1.908			-0.356	0.137	1.979			-0.371	-0.103	1.962			-0.368	-0.320	1.903			-0.357	-0.400	1.874			-0.058	0.143	1.954			0.046	-0.038	1.823
-0.192	-0.114	1.934			-0.191	-0.059	1.978			-0.202	0.244	1.965			-0.220	0.422	1.908			-0.356	0.137	1.978			-0.371	-0.103	1.962			-0.369	-0.317	1.903			-0.358	-0.397	1.875			-0.058	0.143	1.955			0.047	-0.039	1.831
-0.192	-0.114	1.934			-0.191	-0.059	1.978			-0.202	0.244	1.965			-0.219	0.422	1.908			-0.356	0.137	1.978			-0.371	-0.104	1.962			-0.369	-0.314	1.904			-0.360	-0.394	1.876			-0.058	0.143	1.955			0.048	-0.040	1.839
-0.192	-0.114	1.934			-0.191	-0.059	1.978			-0.202	0.244	1.965			-0.217	0.422	1.909			-0.355	0.138	1.977			-0.371	-0.104	1.961			-0.369	-0.323	1.898			-0.360	-0.402	1.873			-0.058	0.144	1.955			0.049	-0.041	1.847
-0.192	-0.113	1.934			-0.190	-0.059	1.978			-0.202	0.244	1.965			-0.215	0.422	1.909			-0.355	0.138	1.976			-0.371	-0.104	1.961			-0.369	-0.329	1.895			-0.360	-0.408	1.871			-0.057	0.144	1.956			0.050	-0.042	1.854
-0.192	-0.113	1.934			-0.190	-0.059	1.978			-0.201	0.244	1.965			-0.214	0.421	1.909			-0.354	0.139	1.976			-0.371	-0.104	1.961			-0.369	-0.326	1.894			-0.361	-0.406	1.871			-0.057	0.144	1.956			0.051	-0.041	1.862
-0.191	-0.113	1.934			-0.190	-0.059	1.978			-0.201	0.244	1.965			-0.213	0.421	1.909			-0.354	0.139	1.975			-0.371	-0.104	1.961			-0.370	-0.322	1.894			-0.362	-0.402	1.871			-0.056	0.144	1.957			0.052	-0.041	1.870
-0.191	-0.113	1.934			-0.190	-0.059	1.978			-0.201	0.244	1.965			-0.211	0.421	1.909			-0.353	0.140	1.974			-0.371	-0.104	1.960			-0.370	-0.319	1.893			-0.363	-0.400	1.871			-0.056	0.145	1.958			0.053	-0.040	1.875
-0.191	-0.113	1.934			-0.190	-0.058	1.978			-0.200	0.244	1.964			-0.209	0.422	1.910			-0.352	0.140	1.973			-0.371	-0.104	1.960			-0.370	-0.317	1.893			-0.364	-0.397	1.870			-0.055	0.145	1.958			0.054	-0.039	1.882
-0.191	-0.113	1.934			-0.190	-0.058	1.978			-0.200	0.244	1.964			-0.208	0.422	1.910			-0.352	0.141	1.972			-0.371	-0.103	1.959			-0.371	-0.315	1.893			-0.364	-0.396	1.869			-0.055	0.145	1.959			0.055	-0.038	1.887
-0.191	-0.113	1.934			-0.190	-0.058	1.978			-0.199	0.244	1.964			-0.206	0.422	1.910			-0.351	0.142	1.971			-0.371	-0.103	1.958			-0.371	-0.315	1.892			-0.364	-0.395	1.868			-0.054	0.146	1.960			0.055	-0.038	1.891
-0.191	-0.113	1.934			-0.190	-0.058	1.978			-0.199	0.244	1.963			-0.204	0.422	1.910			-0.351	0.142	1.970			-0.371	-0.103	1.958			-0.371	-0.314	1.892			-0.364	-0.394	1.868			-0.053	0.146	1.961			0.056	-0.037	1.895
-0.191	-0.113	1.934			-0.190	-0.058	1.977			-0.198	0.244	1.963			-0.202	0.422	1.910			-0.350	0.143	1.969			-0.371	-0.103	1.957			-0.371	-0.312	1.891			-0.364	-0.393	1.867			-0.053	0.146	1.961			0.056	-0.037	1.899
-0.191	-0.113	1.934			-0.190	-0.058	1.977			-0.198	0.244	1.962			-0.201	0.422	1.910			-0.349	0.144	1.968			-0.371	-0.102	1.956			-0.371	-0.310	1.891			-0.364	-0.391	1.867			-0.052	0.146	1.962			0.057	-0.037	1.902
-0.191	-0.113	1.934			-0.190	-0.058	1.977			-0.197	0.244	1.962			-0.199	0.422	1.909			-0.349	0.144	1.967			-0.371	-0.102	1.956			-0.371	-0.307	1.891			-0.364	-0.388	1.867			-0.052	0.147	1.963			0.057	-0.037	1.905
-0.191	-0.113	1.934			-0.190	-0.058	1.977			-0.197	0.244	1.961			-0.198	0.422	1.909			-0.348	0.145	1.967			-0.371	-0.102	1.955			-0.371	-0.304	1.891			-0.364	-0.385	1.867			-0.051	0.147	1.963			0.057	-0.037	1.907
-0.191	-0.113	1.934			-0.190	-0.058	1.977			-0.196	0.244	1.961			-0.197	0.422	1.909			-0.348	0.145	1.966			-0.371	-0.102	1.955			-0.371	-0.302	1.891			-0.363	-0.383	1.867			-0.051	0.147	1.964			0.058	-0.037	1.909
-0.190	-0.113	1.934			-0.190	-0.057	1.977			-0.196	0.244	1.960			-0.196	0.422	1.909			-0.347	0.146	1.966			-0.371	-0.101	1.954			-0.370	-0.300	1.891			-0.363	-0.381	1.867			-0.050	0.147	1.964			0.058	-0.037	1.911
-0.190	-0.113	1.934			-0.190	-0.057	1.976			-0.196	0.244	1.960			-0.195	0.422	1.909			-0.347	0.146	1.965			-0.371	-0.101	1.954			-0.370	-0.298	1.891			-0.362	-0.379	1.867			-0.050	0.147	1.964			0.058	-0.037	1.913
-0.190	-0.112	1.934			-0.190	-0.057	1.976			-0.195	0.244	1.960			-0.194	0.422	1.909			-0.347	0.146	1.964			-0.370	-0.101	1.953			-0.369	-0.297	1.892			-0.361	-0.377	1.867			-0.049	0.147	1.965			0.059	-0.037	1.914
-0.190	-0.112	1.934			-0.190	-0.057	1.976			-0.195	0.244	1.959			-0.194	0.422	1.909			-0.346	0.147	1.964			-0.370	-0.100	1.953			-0.369	-0.295	1.892			-0.360	-0.376	1.868			-0.049	0.147	1.965			0.060	-0.036	1.914
-0.190	-0.112	1.934			-0.190	-0.057	1.976			-0.195	0.244	1.959			-0.193	0.422	1.909			-0.346	0.147	1.964			-0.370	-0.100	1.952			-0.369	-0.293	1.893			-0.360	-0.374	1.869			-0.049	0.147	1.965			0.062	-0.035	1.913
-0.190	-0.112	1.934			-0.190	-0.057	1.976			-0.194	0.244	1.959			-0.192	0.422	1.909			-0.346	0.147	1.963			-0.370	-0.100	1.952			-0.368	-0.292	1.894			-0.359	-0.373	1.870			-0.049	0.147	1.966			0.063	-0.034	1.912
-0.190	-0.112	1.934			-0.189	-0.057	1.975			-0.194	0.244	1.959			-0.192	0.422	1.909			-0.346	0.147	1.963			-0.370	-0.099	1.952			-0.368	-0.291	1.895			-0.359	-0.372	1.870			-0.049	0.148	1.966			0.065	-0.034	1.911
-0.189	-0.112	1.934			-0.189	-0.057	1.975			-0.194	0.244	1.958			-0.192	0.422	1.909			-0.345	0.148	1.963			-0.370	-0.099	1.952			-0.367	-0.290	1.895			-0.358	-0.371	1.871			-0.048	0.148	1.966			0.067	-0.033	1.910
-0.189	-0.112	1.934			-0.189	-0.056	1.975			-0.194	0.244	1.958			-0.191	0.422	1.909			-0.345	0.148	1.962			-0.369	-0.099	1.951			-0.368	-0.289	1.897			-0.359	-0.370	1.873			-0.048	0.148	1.966			0.068	-0.032	1.909
-0.189	-0.112	1.934			-0.189	-0.056	1.975			-0.193	0.244	1.958			-0.191	0.423	1.909			-0.345	0.148	1.962			-0.369	-0.098	1.951			-0.368	-0.289	1.897			-0.359	-0.370	1.874			-0.048	0.148	1.966			0.069	-0.031	1.909
-0.189	-0.112	1.934			-0.189	-0.056	1.974			-0.193	0.244	1.958			-0.191	0.423	1.910			-0.345	0.148	1.962			-0.369	-0.098	1.951			-0.368	-0.289	1.898			-0.358	-0.370	1.874			-0.048	0.148	1.966			0.069	-0.030	1.910
-0.189	-0.112	1.934			-0.189	-0.056	1.974			-0.193	0.244	1.958			-0.190	0.423	1.910			-0.345	0.148	1.962			-0.369	-0.098	1.951			-0.368	-0.288	1.899			-0.358	-0.369	1.875			-0.048	0.148	1.967			0.070	-0.030	1.911
-0.189	-0.112	1.934			-0.189	-0.056	1.974			-0.193	0.244	1.957			-0.190	0.423	1.910			-0.345	0.149	1.962			-0.369	-0.097	1.951			-0.368	-0.288	1.899			-0.358	-0.369	1.875			-0.048	0.148	1.967			0.070	-0.029	1.911
-0.189	-0.112	1.935			-0.189	-0.056	1.974			-0.193	0.244	1.957			-0.190	0.423	1.910			-0.344	0.149	1.961			-0.369	-0.097	1.951			-0.367	-0.287	1.900			-0.358	-0.368	1.876			-0.047	0.148	1.967			0.071	-0.029	1.912
-0.189	-0.111	1.935			-0.189	-0.056	1.974			-0.193	0.244	1.957			-0.190	0.423	1.910			-0.344	0.149	1.961			-0.369	-0.097	1.951			-0.367	-0.287	1.900			-0.358	-0.368	1.876			-0.047	0.148	1.967			0.071	-0.029	1.912
-0.189	-0.111	1.935			-0.189	-0.055	1.974			-0.193	0.244	1.957			-0.189	0.422	1.910			-0.344	0.149	1.961			-0.369	-0.097	1.951			-0.367	-0.286	1.900			-0.358	-0.368	1.876			-0.047	0.148	1.967			0.071	-0.028	1.913
-0.189	-0.111	1.935			-0.189	-0.055	1.974			-0.193	0.244	1.957			-0.189	0.422	1.910			-0.344	0.149	1.961			-0.369	-0.096	1.950			-0.367	-0.286	1.901			-0.357	-0.367	1.876			-0.047	0.148	1.968			0.071	-0.028	1.914
-0.188	-0.111	1.935			-0.189	-0.055	1.973			-0.192	0.244	1.957			-0.189	0.422	1.910			-0.344	0.149	1.961			-0.369	-0.096	1.950			-0.367	-0.286	1.901			-0.357	-0.367	1.877			-0.047	0.148	1.968			0.072	-0.028	1.915
-0.188	-0.111	1.935			-0.189	-0.055	1.973			-0.192	0.244	1.957			-0.189	0.422	1.910			-0.344	0.149	1.961			-0.368	-0.096	1.950			-0.367	-0.285	1.901			-0.357	-0.367	1.877			-0.047	0.148	1.968			0.072	-0.028	1.915
-0.188	-0.111	1.936			-0.189	-0.055	1.973			-0.192	0.244	1.957			-0.189	0.422	1.910			-0.344	0.150	1.961			-0.368	-0.096	1.950			-0.367	-0.285	1.901			-0.357	-0.366	1.877			-0.047	0.148	1.969			0.072	-0.028	1.916
-0.188	-0.111	1.936			-0.189	-0.055	1.973			-0.192	0.244	1.957			-0.188	0.421	1.910			-0.344	0.150	1.961			-0.368	-0.096	1.950			-0.367	-0.285	1.902			-0.357	-0.366	1.877			-0.047	0.148	1.969			0.070	-0.028	1.919
-0.188	-0.111	1.936			-0.189	-0.055	1.973			-0.192	0.244	1.957			-0.188	0.421	1.910			-0.344	0.150	1.961			-0.368	-0.095	1.950			-0.367	-0.284	1.902			-0.357	-0.366	1.877			-0.047	0.149	1.970			0.070	-0.028	1.920
-0.188	-0.111	1.936			-0.189	-0.055	1.973			-0.192	0.244	1.957			-0.187	0.421	1.910			-0.344	0.150	1.961			-0.368	-0.095	1.950			-0.367	-0.284	1.902			-0.357	-0.366	1.878			-0.047	0.149	1.971			0.069	-0.029	1.922
-0.188	-0.111	1.936			-0.189	-0.055	1.973			-0.192	0.244	1.957			-0.187	0.421	1.910			-0.344	0.150	1.961			-0.368	-0.095	1.950			-0.367	-0.284	1.902			-0.357	-0.365	1.878			-0.047	0.149	1.971			0.068	-0.030	1.925
-0.188	-0.110	1.936			-0.189	-0.055	1.973			-0.192	0.244	1.957			-0.186	0.421	1.909			-0.343	0.151	1.961			-0.368	-0.095	1.950			-0.367	-0.284	1.902			-0.357	-0.365	1.878			-0.046	0.149	1.972			0.067	-0.031	1.927
-0.188	-0.110	1.937			-0.189	-0.055	1.973			-0.192	0.244	1.956			-0.185	0.420	1.909			-0.343	0.151	1.961			-0.368	-0.095	1.950			-0.367	-0.285	1.902			-0.357	-0.366	1.877			-0.046	0.149	1.973			0.066	-0.033	1.930
-0.188	-0.110	1.937			-0.189	-0.055	1.973			-0.192	0.244	1.956			-0.184	0.420	1.910			-0.343	0.151	1.961			-0.368	-0.095	1.950			-0.367	-0.286	1.901			-0.358	-0.367	1.876			-0.046	0.149	1.974			0.065	-0.034	1.932
-0.188	-0.110	1.937			-0.189	-0.054	1.973			-0.192	0.244	1.956			-0.182	0.420	1.910			-0.343	0.152	1.961			-0.368	-0.094	1.950			-0.367	-0.287	1.901			-0.358	-0.368	1.876			-0.046	0.149	1.975			0.063	-0.035	1.935
-0.188	-0.110	1.937			-0.189	-0.054	1.973			-0.191	0.244	1.957			-0.180	0.420	1.910			-0.342	0.152	1.961			-0.368	-0.094	1.950			-0.367	-0.288	1.900			-0.358	-0.369	1.875			-0.045	0.148	1.975			0.061	-0.037	1.938
-0.188	-0.110	1.937			-0.189	-0.054	1.973			-0.191	0.244	1.957			-0.178	0.420	1.910			-0.342	0.152	1.960			-0.368	-0.094	1.950			-0.368	-0.289	1.899			-0.358	-0.370	1.874			-0.045	0.148	1.976			0.059	-0.038	1.941
-0.188	-0.110	1.937			-0.189	-0.054	1.972			-0.191	0.244	1.957			-0.177	0.420	1.911			-0.342	0.153	1.960			-0.368	-0.094	1.950			-0.368	-0.290	1.899			-0.359	-0.371	1.873			-0.045	0.148	1.977			0.058	-0.039	1.944
-0.188	-0.110	1.938			-0.189	-0.054	1.972			-0.191	0.244	1.957			-0.175	0.419	1.911			-0.341	0.153	1.960			-0.368	-0.094	1.950			-0.368	-0.291	1.898			-0.359	-0.372	1.873			-0.045	0.148	1.978			0.057	-0.039	1.946
-0.188	-0.110	1.938			-0.189	-0.054	1.972			-0.191	0.244	1.957			-0.173	0.419	1.911			-0.341	0.154	1.960			-0.368	-0.094	1.950			-0.368	-0.292	1.898			-0.359	-0.373	1.872			-0.044	0.148	1.978			0.056	-0.040	1.948
-0.188	-0.110	1.938			-0.189	-0.054	1.972			-0.190	0.244	1.957			-0.171	0.419	1.911			-0.340	0.154	1.960			-0.368	-0.094	1.949			-0.368	-0.292	1.897			-0.360	-0.374	1.871			-0.044	0.148	1.979			0.055	-0.041	1.949
-0.188	-0.110	1.938			-0.189	-0.054	1.972			-0.190	0.244	1.957			-0.169	0.419	1.911			-0.340	0.154	1.960			-0.368	-0.094	1.949			-0.368	-0.293	1.897			-0.360	-0.374	1.871			-0.044	0.147	1.980			0.054	-0.042	1.950
-0.188	-0.110	1.938			-0.189	-0.054	1.972			-0.190	0.243	1.957			-0.168	0.419	1.911			-0.339	0.155	1.960			-0.368	-0.093	1.949			-0.368	-0.294	1.896			-0.360	-0.375	1.870			-0.043	0.147	1.980			0.054	-0.042	1.951
-0.188	-0.110	1.938			-0.189	-0.054	1.972			-0.190	0.243	1.957			-0.166	0.420	1.911			-0.339	0.155	1.960			-0.368	-0.093	1.949			-0.369	-0.295	1.895			-0.360	-0.376	1.870			-0.043	0.147	1.981			0.054	-0.043	1.951
-0.188	-0.110	1.938			-0.189	-0.054	1.972			-0.189	0.243	1.957			-0.165	0.420	1.911			-0.339	0.155	1.960			-0.368	-0.093	1.949			-0.369	-0.296	1.895			-0.361	-0.377	1.869			-0.043	0.147	1.981			0.054	-0.043	1.952
-0.187	-0.110	1.939			-0.189	-0.054	1.972			-0.189	0.243	1.957			-0.164	0.420	1.911			-0.338	0.156	1.960			-0.368	-0.093	1.949			-0.369	-0.297	1.894			-0.361	-0.378	1.869			-0.042	0.146	1.982			0.054	-0.044	1.952
-0.187	-0.110	1.939			-0.189	-0.054	1.972			-0.189	0.243	1.957			-0.162	0.420	1.911			-0.338	0.156	1.959			-0.368	-0.093	1.949			-0.369	-0.297	1.894			-0.361	-0.378	1.868			-0.042	0.146	1.982			0.053	-0.045	1.953
-0.187	-0.110	1.939			-0.189	-0.054	1.972			-0.189	0.243	1.957			-0.161	0.420	1.910			-0.337	0.156	1.959			-0.368	-0.093	1.949			-0.369	-0.298	1.893			-0.361	-0.379	1.868			-0.042	0.146	1.982			0.053	-0.045	1.953
-0.187	-0.110	1.939			-0.189	-0.054	1.972			-0.188	0.243	1.957			-0.160	0.420	1.910			-0.337	0.156	1.959			-0.369	-0.093	1.949			-0.369	-0.299	1.893			-0.361	-0.380	1.867			-0.041	0.146	1.983			0.053	-0.046	1.953
-0.187	-0.110	1.939			-0.189	-0.054	1.972			-0.188	0.243	1.957			-0.159	0.420	1.910			-0.337	0.157	1.959			-0.369	-0.093	1.949			-0.369	-0.299	1.893			-0.361	-0.381	1.867			-0.041	0.146	1.983			0.053	-0.046	1.954
-0.187	-0.110	1.939			-0.189	-0.054	1.972			-0.187	0.243	1.957			-0.158	0.420	1.910			-0.336	0.157	1.959			-0.369	-0.093	1.949			-0.369	-0.300	1.892			-0.362	-0.382	1.866			-0.041	0.145	1.983			0.053	-0.047	1.954
-0.187	-0.110	1.939			-0.189	-0.054	1.972			-0.187	0.243	1.957			-0.157	0.420	1.910			-0.336	0.157	1.959			-0.369	-0.093	1.949			-0.369	-0.301	1.892			-0.362	-0.383	1.866			-0.040	0.145	1.984			0.053	-0.047	1.954
-0.187	-0.110	1.939			-0.189	-0.054	1.972			-0.187	0.243	1.957			-0.156	0.420	1.910			-0.336	0.157	1.959			-0.369	-0.092	1.949			-0.370	-0.302	1.891			-0.362	-0.383	1.865			-0.040	0.145	1.984			0.053	-0.048	1.954
-0.187	-0.110	1.939			-0.189	-0.054	1.972			-0.186	0.243	1.957			-0.156	0.420	1.910			-0.335	0.158	1.958			-0.369	-0.092	1.949			-0.370	-0.303	1.891			-0.362	-0.384	1.865			-0.040	0.145	1.984			0.053	-0.048	1.955
-0.187	-0.110	1.939			-0.189	-0.054	1.972			-0.186	0.243	1.957			-0.155	0.420	1.910			-0.335	0.158	1.958			-0.369	-0.092	1.949			-0.370	-0.304	1.890			-0.362	-0.385	1.865			-0.039	0.144	1.984			0.053	-0.048	1.955
-0.187	-0.110	1.940			-0.189	-0.054	1.971			-0.186	0.243	1.957			-0.154	0.420	1.910			-0.334	0.158	1.958			-0.369	-0.092	1.948			-0.370	-0.304	1.890			-0.363	-0.385	1.864			-0.039	0.144	1.984			0.053	-0.049	1.955
-0.187	-0.110	1.940			-0.189	-0.054	1.971			-0.185	0.242	1.957			-0.153	0.420	1.910			-0.334	0.158	1.958			-0.369	-0.092	1.948			-0.370	-0.305	1.890			-0.363	-0.386	1.863			-0.039	0.144	1.984			0.052	-0.049	1.955
-0.187	-0.110	1.940			-0.189	-0.054	1.971			-0.185	0.242	1.957			-0.153	0.420	1.909			-0.334	0.158	1.958			-0.369	-0.092	1.948			-0.370	-0.304	1.889			-0.362	-0.385	1.863			-0.038	0.144	1.985			0.052	-0.049	1.955
-0.187	-0.110	1.940			-0.189	-0.054	1.971			-0.184	0.242	1.957			-0.152	0.419	1.909			-0.333	0.158	1.957			-0.369	-0.092	1.948			-0.370	-0.304	1.889			-0.362	-0.384	1.861			-0.038	0.144	1.985			0.052	-0.049	1.955
-0.187	-0.110	1.940			-0.189	-0.054	1.971			-0.184	0.242	1.957			-0.152	0.419	1.909			-0.333	0.158	1.957			-0.369	-0.092	1.948			-0.370	-0.303	1.888			-0.362	-0.382	1.859			-0.038	0.144	1.985			0.052	-0.050	1.956
-0.187	-0.110	1.940			-0.188	-0.054	1.971			-0.184	0.242	1.956			-0.151	0.419	1.909			-0.332	0.159	1.957			-0.369	-0.092	1.948			-0.370	-0.301	1.886			-0.361	-0.379	1.856			-0.037	0.143	1.985			0.052	-0.050	1.956
-0.186	-0.110	1.940			-0.188	-0.054	1.971			-0.183	0.242	1.956			-0.150	0.419	1.909			-0.332	0.159	1.957			-0.369	-0.092	1.948			-0.370	-0.299	1.884			-0.361	-0.376	1.853			-0.037	0.143	1.985			0.052	-0.050	1.956
-0.186	-0.110	1.940			-0.188	-0.054	1.970			-0.183	0.242	1.956			-0.150	0.419	1.908			-0.332	0.159	1.956			-0.369	-0.092	1.948			-0.370	-0.296	1.882			-0.360	-0.373	1.850			-0.037	0.143	1.985			0.052	-0.050	1.956
-0.186	-0.110	1.940			-0.188	-0.054	1.970			-0.182	0.242	1.956			-0.149	0.418	1.908			-0.331	0.159	1.956			-0.369	-0.092	1.948			-0.370	-0.294	1.881			-0.359	-0.370	1.848			-0.036	0.143	1.985			0.051	-0.050	1.956
-0.186	-0.110	1.940			-0.188	-0.054	1.970			-0.182	0.242	1.956			-0.149	0.418	1.908			-0.331	0.159	1.956			-0.369	-0.092	1.947			-0.370	-0.291	1.879			-0.358	-0.367	1.845			-0.036	0.143	1.985			0.051	-0.050	1.957
-0.186	-0.110	1.940			-0.188	-0.054	1.970			-0.182	0.242	1.956			-0.148	0.418	1.907			-0.331	0.159	1.955			-0.369	-0.092	1.947			-0.369	-0.290	1.878			-0.358	-0.366	1.843			-0.036	0.143	1.986			0.051	-0.051	1.957
-0.185	-0.110	1.940			-0.187	-0.054	1.969			-0.181	0.242	1.956			-0.148	0.417	1.907			-0.330	0.159	1.955			-0.369	-0.091	1.947			-0.369	-0.288	1.876			-0.357	-0.364	1.842			-0.035	0.143	1.986			0.050	-0.051	1.957
-0.185	-0.110	1.940			-0.187	-0.054	1.969			-0.181	0.241	1.956			-0.148	0.417	1.907			-0.330	0.159	1.955			-0.369	-0.091	1.946			-0.369	-0.286	1.875			-0.356	-0.362	1.841			-0.035	0.142	1.986			0.050	-0.051	1.958
-0.185	-0.110	1.940			-0.187	-0.054	1.969			-0.181	0.241	1.956			-0.147	0.417	1.906			-0.330	0.160	1.954			-0.369	-0.091	1.946			-0.368	-0.285	1.874			-0.356	-0.362	1.840			-0.035	0.142	1.986			0.050	-0.051	1.958
-0.185	-0.110	1.939			-0.187	-0.054	1.969			-0.181	0.241	1.956			-0.147	0.417	1.906			-0.329	0.160	1.954			-0.369	-0.091	1.945			-0.368	-0.285	1.874			-0.355	-0.361	1.840			-0.034	0.142	1.986			0.050	-0.051	1.957
-0.184	-0.110	1.939			-0.186	-0.054	1.968			-0.180	0.241	1.955			-0.147	0.416	1.905			-0.329	0.160	1.954			-0.369	-0.091	1.945			-0.368	-0.284	1.873			-0.355	-0.360	1.839			-0.034	0.142	1.985			0.050	-0.051	1.957
-0.184	-0.110	1.939			-0.186	-0.054	1.968			-0.180	0.241	1.955			-0.146	0.416	1.905			-0.329	0.160	1.953			-0.369	-0.090	1.944			-0.368	-0.284	1.873			-0.355	-0.360	1.839			-0.034	0.142	1.985			0.051	-0.051	1.952
-0.184	-0.110	1.939			-0.186	-0.054	1.968			-0.180	0.241	1.955			-0.146	0.416	1.904			-0.329	0.160	1.953			-0.369	-0.090	1.944			-0.368	-0.283	1.873			-0.354	-0.359	1.840			-0.033	0.142	1.985			0.052	-0.050	1.949
-0.184	-0.110	1.939			-0.186	-0.054	1.968			-0.180	0.241	1.955			-0.146	0.416	1.904			-0.328	0.160	1.953			-0.369	-0.090	1.944			-0.368	-0.283	1.873			-0.355	-0.360	1.842			-0.033	0.142	1.984			0.054	-0.050	1.944
-0.184	-0.110	1.939			-0.186	-0.054	1.968			-0.179	0.241	1.955			-0.146	0.415	1.904			-0.328	0.160	1.953			-0.369	-0.090	1.944			-0.368	-0.284	1.874			-0.355	-0.363	1.845			-0.033	0.142	1.984			0.056	-0.049	1.937
-0.183	-0.110	1.939			-0.185	-0.053	1.967			-0.179	0.241	1.955			-0.146	0.415	1.903			-0.328	0.160	1.952			-0.369	-0.090	1.943			-0.368	-0.286	1.875			-0.356	-0.365	1.848			-0.033	0.142	1.983			0.057	-0.048	1.929
-0.183	-0.110	1.939			-0.185	-0.053	1.967			-0.179	0.241	1.955			-0.146	0.415	1.903			-0.328	0.160	1.952			-0.369	-0.090	1.943			-0.368	-0.286	1.877			-0.357	-0.366	1.851			-0.033	0.142	1.982			0.065	-0.043	1.899
-0.183	-0.110	1.939			-0.185	-0.053	1.967			-0.179	0.241	1.955			-0.146	0.415	1.902			-0.328	0.160	1.952			-0.369	-0.090	1.943			-0.369	-0.287	1.879			-0.357	-0.367	1.854			-0.033	0.142	1.981			0.069	-0.040	1.885
-0.183	-0.109	1.939			-0.185	-0.053	1.967			-0.178	0.241	1.954			-0.146	0.415	1.902			-0.328	0.160	1.952			-0.369	-0.090	1.943			-0.369	-0.287	1.881			-0.359	-0.368	1.857			-0.033	0.142	1.980			0.072	-0.038	1.874
-0.183	-0.109	1.938			-0.185	-0.053	1.967			-0.178	0.241	1.954			-0.146	0.415	1.902			-0.328	0.160	1.952			-0.369	-0.090	1.943			-0.370	-0.288	1.884			-0.360	-0.369	1.859			-0.033	0.142	1.978			0.074	-0.036	1.863
-0.183	-0.109	1.938			-0.184	-0.053	1.966			-0.178	0.241	1.954			-0.147	0.415	1.901			-0.328	0.160	1.952			-0.369	-0.090	1.943			-0.372	-0.307	1.887			-0.361	-0.379	1.861			-0.033	0.142	1.977			0.076	-0.035	1.853
-0.182	-0.109	1.938			-0.184	-0.053	1.966			-0.178	0.241	1.954			-0.147	0.416	1.901			-0.328	0.160	1.952			-0.369	-0.090	1.943			-0.373	-0.318	1.888			-0.361	-0.383	1.863			-0.033	0.142	1.975			0.077	-0.033	1.843
-0.182	-0.109	1.938			-0.184	-0.053	1.966			-0.178	0.241	1.954			-0.147	0.416	1.901			-0.328	0.160	1.952			-0.369	-0.090	1.943			-0.374	-0.317	1.891			-0.363	-0.384	1.865			-0.033	0.142	1.973			0.079	-0.032	1.835
-0.182	-0.109	1.938			-0.184	-0.053	1.966			-0.177	0.241	1.954			-0.147	0.416	1.900			-0.328	0.161	1.952			-0.369	-0.089	1.944			-0.375	-0.316	1.893			-0.364	-0.384	1.867			-0.034	0.142	1.972			0.079	-0.032	1.828
-0.182	-0.109	1.938			-0.184	-0.053	1.966			-0.177	0.241	1.954			-0.148	0.416	1.900			-0.328	0.161	1.952			-0.369	-0.089	1.944			-0.376	-0.321	1.895			-0.365	-0.387	1.868			-0.034	0.142	1.970			0.080	-0.031	1.822
-0.182	-0.109	1.938			-0.183	-0.053	1.966			-0.177	0.241	1.953			-0.148	0.416	1.899			-0.328	0.161	1.952			-0.370	-0.089	1.945			-0.377	-0.326	1.896			-0.367	-0.396	1.868			-0.034	0.142	1.968			0.080	-0.031	1.817
-0.182	-0.109	1.938			-0.183	-0.053	1.966			-0.177	0.241	1.953			-0.148	0.416	1.899			-0.328	0.161	1.952			-0.370	-0.089	1.946			-0.379	-0.321	1.900			-0.369	-0.393	1.872			-0.034	0.142	1.967			0.080	-0.030	1.812
-0.182	-0.109	1.938			-0.183	-0.053	1.965			-0.176	0.242	1.953			-0.148	0.416	1.899			-0.328	0.161	1.952			-0.370	-0.089	1.947			-0.380	-0.318	1.903			-0.370	-0.392	1.874			-0.034	0.142	1.966			0.080	-0.030	1.808
-0.182	-0.109	1.938			-0.183	-0.053	1.965			-0.176	0.242	1.953			-0.148	0.416	1.899			-0.327	0.161	1.952			-0.370	-0.089	1.948			-0.380	-0.317	1.904			-0.372	-0.392	1.876			-0.034	0.141	1.965			0.080	-0.030	1.805
-0.182	-0.109	1.938			-0.183	-0.053	1.965			-0.176	0.242	1.953			-0.148	0.416	1.898			-0.327	0.161	1.953			-0.370	-0.089	1.949			-0.380	-0.323	1.905			-0.372	-0.394	1.877			-0.034	0.141	1.963			0.081	-0.029	1.802
-0.182	-0.109	1.938			-0.182	-0.053	1.965			-0.176	0.242	1.953			-0.148	0.416	1.898			-0.327	0.161	1.953			-0.370	-0.089	1.950			-0.380	-0.327	1.905			-0.373	-0.395	1.878			-0.034	0.141	1.962			0.081	-0.029	1.799
-0.182	-0.109	1.938			-0.182	-0.053	1.965			-0.175	0.242	1.953			-0.148	0.416	1.898			-0.327	0.161	1.953			-0.371	-0.089	1.952			-0.380	-0.330	1.905			-0.374	-0.397	1.879			-0.034	0.141	1.961			0.081	-0.029	1.796
-0.181	-0.109	1.938			-0.182	-0.053	1.965			-0.175	0.242	1.953			-0.148	0.416	1.898			-0.327	0.161	1.954			-0.371	-0.089	1.953			-0.380	-0.333	1.906			-0.374	-0.398	1.879			-0.034	0.141	1.961			0.081	-0.029	1.794
-0.181	-0.109	1.938			-0.182	-0.053	1.965			-0.175	0.242	1.953			-0.148	0.416	1.898			-0.327	0.162	1.954			-0.371	-0.089	1.954			-0.381	-0.333	1.906			-0.375	-0.399	1.880			-0.034	0.141	1.960			0.081	-0.028	1.792
-0.181	-0.109	1.938			-0.182	-0.053	1.965			-0.174	0.242	1.953			-0.148	0.416	1.897			-0.327	0.162	1.954			-0.371	-0.089	1.955			-0.381	-0.333	1.907			-0.375	-0.400	1.881			-0.034	0.141	1.959			0.081	-0.028	1.790
-0.181	-0.109	1.938			-0.181	-0.053	1.965			-0.174	0.242	1.953			-0.148	0.416	1.897			-0.326	0.162	1.955			-0.371	-0.089	1.956			-0.381	-0.332	1.908			-0.376	-0.400	1.881			-0.033	0.141	1.958			0.080	-0.028	1.788
-0.181	-0.109	1.938			-0.181	-0.053	1.965			-0.174	0.242	1.953			-0.148	0.416	1.897			-0.326	0.162	1.955			-0.371	-0.089	1.957			-0.381	-0.332	1.908			-0.376	-0.401	1.882			-0.033	0.141	1.958			0.080	-0.028	1.786
-0.181	-0.109	1.938			-0.181	-0.053	1.965			-0.173	0.242	1.952			-0.148	0.416	1.897			-0.326	0.162	1.956			-0.371	-0.089	1.958			-0.381	-0.331	1.909			-0.377	-0.401	1.883			-0.033	0.141	1.957			0.080	-0.028	1.784
-0.181	-0.109	1.938			-0.181	-0.053	1.965			-0.173	0.242	1.952			-0.147	0.416	1.897			-0.326	0.162	1.956			-0.371	-0.089	1.959			-0.382	-0.323	1.911			-0.377	-0.397	1.885			-0.033	0.141	1.956			0.080	-0.028	1.782
-0.181	-0.109	1.938			-0.181	-0.052	1.964			-0.173	0.242	1.952			-0.147	0.416	1.897			-0.326	0.163	1.956			-0.371	-0.089	1.960			-0.382	-0.317	1.913			-0.378	-0.393	1.886			-0.033	0.141	1.956			0.080	-0.028	1.778
-0.181	-0.109	1.938			-0.180	-0.052	1.964			-0.172	0.242	1.952			-0.147	0.416	1.897			-0.326	0.163	1.957			-0.372	-0.089	1.961			-0.382	-0.316	1.913			-0.378	-0.393	1.887			-0.033	0.140	1.955			0.080	-0.029	1.774
-0.181	-0.109	1.938			-0.180	-0.052	1.964			-0.172	0.242	1.952			-0.147	0.416	1.897			-0.326	0.163	1.957			-0.372	-0.089	1.962			-0.381	-0.321	1.912			-0.378	-0.394	1.887			-0.033	0.140	1.955			0.079	-0.029	1.771
-0.181	-0.109	1.938			-0.180	-0.052	1.964			-0.172	0.242	1.952			-0.147	0.416	1.896			-0.325	0.163	1.958			-0.372	-0.089	1.963			-0.381	-0.324	1.911			-0.378	-0.395	1.887			-0.033	0.140	1.954			0.079	-0.029	1.769
-0.181	-0.109	1.938			-0.180	-0.052	1.964			-0.172	0.243	1.953			-0.147	0.416	1.896			-0.325	0.163	1.959			-0.372	-0.089	1.964			-0.381	-0.321	1.912			-0.379	-0.394	1.887			-0.033	0.140	1.954			0.079	-0.029	1.767
-0.181	-0.109	1.938			-0.180	-0.052	1.964			-0.171	0.243	1.953			-0.147	0.416	1.896			-0.325	0.163	1.959			-0.372	-0.089	1.965			-0.381	-0.319	1.913			-0.379	-0.393	1.888			-0.033	0.140	1.953			0.079	-0.029	1.765
-0.181	-0.109	1.938			-0.179	-0.052	1.964			-0.171	0.243	1.953			-0.147	0.416	1.896			-0.325	0.163	1.960			-0.372	-0.089	1.965			-0.380	-0.316	1.914			-0.379	-0.392	1.889			-0.033	0.140	1.952			0.079	-0.029	1.763
-0.180	-0.109	1.939			-0.179	-0.052	1.964			-0.171	0.243	1.953			-0.147	0.416	1.896			-0.325	0.163	1.960			-0.372	-0.089	1.966			-0.380	-0.313	1.914			-0.378	-0.390	1.890			-0.032	0.140	1.952			0.079	-0.029	1.762
-0.180	-0.109	1.939			-0.179	-0.052	1.964			-0.171	0.243	1.953			-0.147	0.416	1.896			-0.325	0.163	1.961			-0.371	-0.089	1.967			-0.380	-0.306	1.916			-0.378	-0.385	1.891			-0.032	0.140	1.952			0.079	-0.029	1.760
-0.180	-0.109	1.939			-0.179	-0.052	1.965			-0.170	0.243	1.953			-0.147	0.416	1.896			-0.325	0.163	1.961			-0.371	-0.089	1.968			-0.378	-0.312	1.914			-0.378	-0.386	1.891			-0.032	0.139	1.951			0.079	-0.029	1.759
-0.180	-0.109	1.939			-0.179	-0.052	1.965			-0.170	0.243	1.953			-0.147	0.416	1.896			-0.325	0.163	1.962			-0.371	-0.089	1.968			-0.378	-0.309	1.915			-0.378	-0.385	1.891			-0.032	0.139	1.951			0.079	-0.029	1.759
-0.180	-0.109	1.939			-0.178	-0.052	1.965			-0.170	0.243	1.953			-0.147	0.416	1.896			-0.324	0.163	1.962			-0.371	-0.089	1.969			-0.376	-0.316	1.913			-0.377	-0.387	1.891			-0.032	0.139	1.950			0.079	-0.029	1.758
-0.180	-0.109	1.939			-0.178	-0.052	1.965			-0.170	0.243	1.953			-0.147	0.416	1.896			-0.324	0.163	1.962			-0.371	-0.089	1.969			-0.376	-0.316	1.913			-0.377	-0.387	1.891			-0.032	0.139	1.950			0.079	-0.030	1.758
-0.180	-0.109	1.939			-0.178	-0.052	1.965			-0.169	0.243	1.953			-0.147	0.416	1.896			-0.324	0.163	1.963			-0.371	-0.089	1.970			-0.376	-0.315	1.913			-0.376	-0.387	1.891			-0.032	0.139	1.950			0.078	-0.030	1.758
-0.180	-0.109	1.939			-0.178	-0.052	1.965			-0.169	0.243	1.953			-0.147	0.416	1.896			-0.324	0.163	1.963			-0.371	-0.089	1.970			-0.376	-0.315	1.913			-0.376	-0.387	1.891			-0.032	0.139	1.949			0.078	-0.029	1.758
-0.180	-0.109	1.939			-0.177	-0.052	1.965			-0.169	0.243	1.953			-0.147	0.416	1.896			-0.324	0.163	1.964			-0.371	-0.089	1.971			-0.375	-0.314	1.913			-0.376	-0.386	1.891			-0.031	0.139	1.949			0.078	-0.029	1.758
-0.179	-0.109	1.939			-0.177	-0.052	1.965			-0.169	0.243	1.953			-0.147	0.416	1.896			-0.324	0.163	1.964			-0.371	-0.089	1.971			-0.375	-0.313	1.913			-0.376	-0.386	1.891			-0.031	0.139	1.949			0.078	-0.029	1.758
-0.179	-0.109	1.939			-0.177	-0.052	1.965			-0.169	0.243	1.953			-0.146	0.416	1.896			-0.324	0.163	1.964			-0.371	-0.089	1.971			-0.375	-0.311	1.913			-0.376	-0.386	1.891			-0.031	0.139	1.949			0.078	-0.030	1.759
-0.179	-0.109	1.939			-0.177	-0.052	1.965			-0.168	0.243	1.953			-0.146	0.416	1.896			-0.324	0.163	1.965			-0.371	-0.089	1.972			-0.375	-0.309	1.913			-0.375	-0.385	1.891			-0.031	0.139	1.948			0.078	-0.030	1.759
-0.179	-0.109	1.940			-0.177	-0.052	1.965			-0.168	0.243	1.954			-0.146	0.416	1.896			-0.324	0.163	1.965			-0.370	-0.089	1.972			-0.374	-0.316	1.909			-0.374	-0.387	1.889			-0.031	0.139	1.948			0.077	-0.030	1.760
-0.179	-0.109	1.940			-0.176	-0.052	1.965			-0.168	0.243	1.954			-0.146	0.416	1.896			-0.324	0.163	1.965			-0.370	-0.089	1.972			-0.374	-0.321	1.906			-0.374	-0.389	1.887			-0.031	0.138	1.948			0.077	-0.030	1.761
-0.179	-0.109	1.940			-0.176	-0.052	1.965			-0.168	0.243	1.954			-0.146	0.416	1.896			-0.324	0.163	1.965			-0.370	-0.089	1.972			-0.374	-0.325	1.904			-0.373	-0.391	1.886			-0.030	0.138	1.948			0.077	-0.030	1.761
-0.179	-0.109	1.940			-0.176	-0.052	1.965			-0.168	0.243	1.954			-0.146	0.416	1.896			-0.323	0.163	1.966			-0.370	-0.089	1.973			-0.375	-0.314	1.906			-0.373	-0.386	1.886			-0.030	0.138	1.948			0.077	-0.030	1.762
-0.179	-0.109	1.940			-0.176	-0.052	1.965			-0.167	0.243	1.954			-0.146	0.416	1.896			-0.323	0.163	1.966			-0.370	-0.089	1.973			-0.375	-0.309	1.906			-0.372	-0.384	1.886			-0.030	0.138	1.948			0.077	-0.030	1.763
-0.178	-0.109	1.940			-0.176	-0.052	1.965			-0.167	0.243	1.954			-0.146	0.416	1.896			-0.323	0.163	1.966			-0.370	-0.089	1.973			-0.375	-0.305	1.907			-0.372	-0.382	1.886			-0.030	0.138	1.948			0.077	-0.030	1.763
-0.178	-0.109	1.940			-0.175	-0.052	1.965			-0.167	0.243	1.954			-0.146	0.416	1.896			-0.323	0.163	1.966			-0.370	-0.089	1.973			-0.374	-0.305	1.907			-0.372	-0.382	1.886			-0.030	0.138	1.948			0.077	-0.030	1.764
-0.178	-0.109	1.940			-0.175	-0.052	1.965			-0.167	0.243	1.954			-0.145	0.416	1.896			-0.323	0.163	1.966			-0.370	-0.089	1.973			-0.374	-0.304	1.906			-0.372	-0.382	1.886			-0.030	0.138	1.947			0.077	-0.030	1.764
-0.178	-0.109	1.940			-0.175	-0.052	1.965			-0.167	0.243	1.954			-0.145	0.416	1.896			-0.323	0.163	1.966			-0.369	-0.089	1.973			-0.374	-0.311	1.904			-0.371	-0.384	1.884			-0.030	0.138	1.947			0.077	-0.030	1.765
-0.178	-0.109	1.940			-0.175	-0.052	1.966			-0.167	0.243	1.954			-0.145	0.416	1.896			-0.323	0.163	1.967			-0.369	-0.089	1.973			-0.373	-0.311	1.904			-0.371	-0.385	1.883			-0.029	0.138	1.947			0.071	-0.020	1.782
-0.178	-0.109	1.940			-0.175	-0.052	1.966			-0.167	0.243	1.954			-0.145	0.416	1.896			-0.323	0.163	1.967			-0.369	-0.089	1.974			-0.373	-0.310	1.904			-0.370	-0.385	1.883			-0.029	0.138	1.947			0.068	-0.015	1.791
-0.178	-0.109	1.940			-0.175	-0.052	1.966			-0.167	0.243	1.954			-0.145	0.416	1.896			-0.323	0.163	1.967			-0.369	-0.089	1.974			-0.373	-0.308	1.905			-0.370	-0.384	1.883			-0.029	0.138	1.947			0.067	-0.014	1.793
-0.178	-0.109	1.940			-0.175	-0.052	1.966			-0.166	0.243	1.954			-0.145	0.416	1.896			-0.323	0.163	1.967			-0.369	-0.090	1.974			-0.373	-0.307	1.905			-0.370	-0.384	1.883			-0.029	0.138	1.947			0.066	-0.014	1.794
-0.178	-0.109	1.940			-0.174	-0.053	1.966			-0.166	0.243	1.954			-0.145	0.416	1.896			-0.323	0.163	1.967			-0.369	-0.090	1.974			-0.373	-0.307	1.905			-0.370	-0.384	1.883			-0.029	0.138	1.947			0.066	-0.014	1.790
-0.178	-0.109	1.940			-0.174	-0.053	1.966			-0.166	0.243	1.954			-0.145	0.416	1.896			-0.323	0.163	1.967			-0.369	-0.090	1.974			-0.373	-0.306	1.905			-0.370	-0.384	1.882			-0.029	0.138	1.947			0.065	-0.015	1.788
-0.177	-0.109	1.940			-0.174	-0.053	1.966			-0.166	0.243	1.954			-0.145	0.416	1.897			-0.323	0.163	1.967			-0.369	-0.090	1.974			-0.373	-0.306	1.905			-0.369	-0.384	1.882			-0.029	0.138	1.947			0.065	-0.015	1.787
-0.177	-0.109	1.940			-0.174	-0.053	1.966			-0.166	0.243	1.954			-0.145	0.416	1.897			-0.323	0.163	1.967			-0.369	-0.090	1.974			-0.373	-0.305	1.906			-0.369	-0.384	1.882			-0.029	0.138	1.947			0.064	-0.016	1.785
-0.177	-0.109	1.940			-0.174	-0.053	1.966			-0.166	0.243	1.955			-0.145	0.416	1.897			-0.323	0.163	1.968			-0.368	-0.090	1.973			-0.373	-0.305	1.906			-0.369	-0.383	1.882			-0.029	0.138	1.947			0.063	-0.016	1.778
-0.177	-0.109	1.940			-0.174	-0.053	1.966			-0.166	0.243	1.955			-0.145	0.416	1.897			-0.323	0.163	1.968			-0.368	-0.090	1.973			-0.373	-0.304	1.906			-0.369	-0.383	1.882			-0.029	0.138	1.947			0.063	-0.018	1.773
-0.177	-0.109	1.940			-0.174	-0.053	1.966			-0.166	0.243	1.955			-0.146	0.416	1.897			-0.323	0.163	1.968			-0.368	-0.090	1.973			-0.373	-0.303	1.907			-0.369	-0.382	1.882			-0.029	0.138	1.947			0.062	-0.018	1.766
-0.177	-0.110	1.940			-0.174	-0.053	1.966			-0.166	0.243	1.955			-0.146	0.417	1.897			-0.323	0.163	1.968			-0.368	-0.090	1.973			-0.373	-0.302	1.907			-0.368	-0.382	1.882			-0.030	0.138	1.947			0.056	-0.009	1.749
-0.177	-0.110	1.940			-0.174	-0.053	1.966			-0.166	0.243	1.955			-0.146	0.417	1.898			-0.323	0.163	1.968			-0.368	-0.090	1.973			-0.373	-0.302	1.907			-0.368	-0.382	1.882			-0.032	0.138	1.947			0.053	-0.005	1.739
-0.177	-0.110	1.940			-0.174	-0.053	1.966			-0.166	0.243	1.955			-0.147	0.417	1.898			-0.323	0.163	1.968			-0.368	-0.090	1.973			-0.372	-0.313	1.906			-0.368	-0.386	1.881			-0.034	0.138	1.947			0.050	-0.002	1.733
-0.177	-0.110	1.940			-0.174	-0.053	1.966			-0.166	0.243	1.955			-0.148	0.417	1.898			-0.323	0.163	1.968			-0.368	-0.090	1.973			-0.371	-0.321	1.906			-0.367	-0.390	1.880			-0.036	0.138	1.947			0.048	0.001	1.729
-0.177	-0.110	1.940			-0.173	-0.053	1.966			-0.166	0.243	1.955			-0.148	0.418	1.899			-0.323	0.163	1.968			-0.368	-0.090	1.973			-0.371	-0.324	1.906			-0.366	-0.393	1.879			-0.039	0.138	1.947			0.046	0.003	1.725
-0.177	-0.110	1.940			-0.173	-0.053	1.966			-0.166	0.243	1.955			-0.150	0.418	1.900			-0.323	0.163	1.968			-0.368	-0.090	1.973			-0.372	-0.316	1.909			-0.367	-0.389	1.881			-0.042	0.137	1.946			0.045	0.005	1.722
-0.177	-0.111	1.940			-0.173	-0.054	1.966			-0.166	0.243	1.955			-0.151	0.418	1.900			-0.323	0.162	1.969			-0.368	-0.090	1.973			-0.371	-0.321	1.908			-0.366	-0.391	1.880			-0.044	0.137	1.946			0.043	0.007	1.718
-0.177	-0.111	1.940			-0.173	-0.054	1.966			-0.166	0.243	1.955			-0.152	0.419	1.901			-0.323	0.162	1.969			-0.368	-0.091	1.973			-0.372	-0.314	1.911			-0.367	-0.387	1.882			-0.046	0.137	1.946			0.042	0.009	1.716
-0.177	-0.111	1.940			-0.173	-0.054	1.966			-0.166	0.243	1.955			-0.153	0.419	1.901			-0.323	0.162	1.969			-0.368	-0.091	1.973			-0.373	-0.309	1.914			-0.367	-0.384	1.884			-0.048	0.137	1.945			0.040	0.011	1.713
-0.177	-0.112	1.940			-0.174	-0.054	1.966			-0.167	0.243	1.955			-0.155	0.420	1.902			-0.324	0.162	1.969			-0.368	-0.091	1.973			-0.374	-0.305	1.916			-0.367	-0.382	1.885			-0.050	0.137	1.945			0.039	0.013	1.711
-0.178	-0.112	1.940			-0.174	-0.055	1.967			-0.167	0.243	1.956			-0.156	0.420	1.902			-0.324	0.162	1.969			-0.368	-0.091	1.973			-0.374	-0.302	1.917			-0.367	-0.380	1.886			-0.052	0.138	1.945			0.038	0.014	1.709
-0.178	-0.112	1.940			-0.174	-0.055	1.967			-0.167	0.243	1.956			-0.158	0.421	1.903			-0.324	0.161	1.970			-0.368	-0.091	1.973			-0.374	-0.302	1.917			-0.367	-0.379	1.887			-0.053	0.138	1.945			0.037	0.015	1.708
-0.178	-0.113	1.940			-0.174	-0.055	1.967			-0.168	0.243	1.956			-0.159	0.421	1.903			-0.325	0.161	1.970			-0.368	-0.091	1.973			-0.374	-0.301	1.918			-0.367	-0.379	1.887			-0.055	0.138	1.945			0.036	0.016	1.707
-0.178	-0.113	1.939			-0.174	-0.055	1.967			-0.168	0.243	1.956			-0.161	0.422	1.903			-0.325	0.161	1.970			-0.368	-0.091	1.973			-0.374	-0.301	1.918			-0.367	-0.379	1.887			-0.047	0.132	1.939			0.037	0.014	1.705
-0.178	-0.113	1.939			-0.174	-0.055	1.967			-0.169	0.243	1.956			-0.163	0.422	1.903			-0.325	0.161	1.971			-0.368	-0.091	1.973			-0.374	-0.300	1.918			-0.367	-0.379	1.887			-0.042	0.129	1.936			0.038	0.012	1.704
-0.179	-0.113	1.939			-0.174	-0.055	1.967			-0.170	0.244	1.956			-0.165	0.422	1.903			-0.326	0.161	1.971			-0.368	-0.091	1.973			-0.374	-0.300	1.918			-0.367	-0.378	1.887			-0.039	0.127	1.933			0.038	0.010	1.703
-0.179	-0.113	1.939			-0.174	-0.055	1.967			-0.170	0.244	1.956			-0.167	0.423	1.903			-0.326	0.160	1.971			-0.368	-0.091	1.973			-0.374	-0.300	1.919			-0.367	-0.378	1.887			-0.035	0.126	1.932			0.039	0.008	1.703
-0.179	-0.113	1.939			-0.175	-0.055	1.967			-0.171	0.245	1.956			-0.169	0.423	1.904			-0.327	0.160	1.972			-0.368	-0.091	1.973			-0.374	-0.300	1.919			-0.367	-0.378	1.887			-0.032	0.126	1.931			0.039	0.006	1.703
-0.180	-0.113	1.939			-0.175	-0.055	1.967			-0.172	0.245	1.956			-0.173	0.424	1.905			-0.328	0.160	1.972			-0.368	-0.091	1.973			-0.373	-0.313	1.915			-0.366	-0.388	1.884			-0.029	0.125	1.930			0.041	0.003	1.705
-0.180	-0.113	1.938			-0.175	-0.055	1.967			-0.173	0.246	1.955			-0.175	0.424	1.906			-0.329	0.159	1.973			-0.368	-0.091	1.973			-0.373	-0.313	1.914			-0.366	-0.388	1.884			-0.027	0.126	1.929			0.041	0.000	1.707
-0.181	-0.112	1.938			-0.176	-0.055	1.967			-0.174	0.247	1.955			-0.177	0.425	1.907			-0.329	0.159	1.973			-0.368	-0.091	1.973			-0.373	-0.313	1.914			-0.366	-0.388	1.884			-0.024	0.126	1.929			0.042	-0.002	1.709
-0.181	-0.112	1.938			-0.176	-0.054	1.967			-0.175	0.247	1.955			-0.179	0.425	1.907			-0.330	0.158	1.974			-0.368	-0.091	1.973			-0.373	-0.313	1.914			-0.366	-0.388	1.884			-0.023	0.127	1.929			0.043	-0.004	1.711
-0.181	-0.112	1.938			-0.177	-0.054	1.967			-0.177	0.248	1.954			-0.181	0.425	1.907			-0.331	0.157	1.974			-0.368	-0.091	1.974			-0.373	-0.321	1.913			-0.366	-0.394	1.883			-0.021	0.127	1.929			0.044	-0.006	1.713
-0.182	-0.112	1.938			-0.177	-0.054	1.967			-0.178	0.249	1.954			-0.182	0.426	1.908			-0.332	0.157	1.974			-0.368	-0.092	1.974			-0.373	-0.320	1.913			-0.366	-0.394	1.883			-0.019	0.128	1.928			0.044	-0.008	1.715
-0.182	-0.112	1.938			-0.177	-0.054	1.966			-0.180	0.250	1.953			-0.183	0.426	1.908			-0.333	0.156	1.975			-0.368	-0.092	1.974			-0.373	-0.320	1.913			-0.366	-0.394	1.884			-0.018	0.128	1.928			0.045	-0.009	1.717
-0.182	-0.111	1.938			-0.178	-0.053	1.966			-0.182	0.252	1.952			-0.184	0.426	1.908			-0.334	0.156	1.975			-0.368	-0.092	1.974			-0.373	-0.319	1.913			-0.366	-0.394	1.884			-0.017	0.129	1.929			0.045	-0.011	1.719
-0.183	-0.111	1.937			-0.178	-0.053	1.966			-0.184	0.253	1.951			-0.185	0.426	1.908			-0.334	0.155	1.975			-0.368	-0.092	1.974			-0.373	-0.319	1.914			-0.366	-0.394	1.884			-0.017	0.130	1.929			0.045	-0.012	1.721
-0.183	-0.111	1.937			-0.179	-0.053	1.965			-0.187	0.254	1.949			-0.186	0.427	1.909			-0.335	0.155	1.975			-0.368	-0.092	1.974			-0.373	-0.319	1.914			-0.366	-0.394	1.884			-0.017	0.132	1.930			0.045	-0.012	1.723
-0.183	-0.111	1.937			-0.179	-0.053	1.965			-0.189	0.256	1.947			-0.186	0.427	1.909			-0.335	0.155	1.976			-0.368	-0.092	1.974			-0.373	-0.318	1.914			-0.366	-0.394	1.884			-0.018	0.134	1.931			0.044	-0.012	1.725
-0.183	-0.111	1.937			-0.180	-0.052	1.964			-0.192	0.257	1.946			-0.187	0.427	1.909			-0.336	0.154	1.976			-0.369	-0.094	1.974			-0.374	-0.318	1.914			-0.366	-0.394	1.884			-0.019	0.137	1.933			0.044	-0.012	1.727
-0.184	-0.111	1.937			-0.181	-0.052	1.963			-0.195	0.259	1.944			-0.187	0.427	1.909			-0.336	0.154	1.976			-0.369	-0.095	1.973			-0.374	-0.318	1.914			-0.366	-0.394	1.885			-0.020	0.139	1.935			0.043	-0.012	1.729
-0.184	-0.111	1.937			-0.181	-0.052	1.963			-0.196	0.261	1.942			-0.188	0.427	1.909			-0.337	0.154	1.976			-0.370	-0.096	1.973			-0.374	-0.317	1.915			-0.366	-0.394	1.885			-0.021	0.142	1.936			0.043	-0.012	1.730
-0.184	-0.111	1.937			-0.182	-0.052	1.961			-0.193	0.259	1.938			-0.188	0.428	1.910			-0.337	0.153	1.976			-0.370	-0.096	1.973			-0.374	-0.316	1.915			-0.366	-0.393	1.885			-0.022	0.143	1.937			0.042	-0.012	1.732
-0.184	-0.111	1.936			-0.182	-0.052	1.960			-0.193	0.260	1.936			-0.189	0.428	1.910			-0.338	0.153	1.976			-0.370	-0.098	1.973			-0.374	-0.315	1.915			-0.366	-0.393	1.886			-0.023	0.145	1.938			0.042	-0.012	1.733
-0.184	-0.111	1.936			-0.182	-0.052	1.959			-0.191	0.262	1.936			-0.189	0.428	1.911			-0.338	0.152	1.976			-0.370	-0.098	1.973			-0.374	-0.315	1.915			-0.366	-0.393	1.886			-0.024	0.147	1.939			0.041	-0.012	1.735
-0.184	-0.111	1.936			-0.183	-0.051	1.959			-0.189	0.263	1.935			-0.189	0.428	1.912			-0.338	0.152	1.976			-0.370	-0.099	1.973			-0.374	-0.315	1.915			-0.366	-0.393	1.886			-0.025	0.148	1.940			0.040	-0.012	1.736
-0.185	-0.111	1.936			-0.183	-0.051	1.958			-0.188	0.264	1.935			-0.189	0.428	1.912			-0.339	0.152	1.976			-0.371	-0.100	1.973			-0.374	-0.314	1.915			-0.365	-0.393	1.886			-0.026	0.149	1.940			0.040	-0.012	1.738
-0.185	-0.111	1.936			-0.183	-0.051	1.957			-0.186	0.266	1.935			-0.189	0.429	1.913			-0.339	0.152	1.976			-0.371	-0.101	1.972			-0.372	-0.327	1.911			-0.363	-0.406	1.882			-0.027	0.150	1.941			0.039	-0.012	1.739
-0.185	-0.111	1.936			-0.183	-0.051	1.957			-0.185	0.267	1.935			-0.189	0.429	1.914			-0.339	0.151	1.976			-0.371	-0.102	1.972			-0.371	-0.325	1.912			-0.363	-0.404	1.883			-0.027	0.151	1.941			0.038	-0.012	1.739
-0.185	-0.111	1.936			-0.183	-0.051	1.956			-0.184	0.268	1.936			-0.189	0.429	1.914			-0.339	0.151	1.976			-0.371	-0.102	1.972			-0.371	-0.323	1.912			-0.363	-0.402	1.884			-0.028	0.152	1.942			0.038	-0.012	1.740
-0.185	-0.111	1.936			-0.183	-0.051	1.956			-0.182	0.269	1.936			-0.189	0.429	1.915			-0.340	0.151	1.976			-0.371	-0.103	1.972			-0.371	-0.321	1.912			-0.363	-0.401	1.884			-0.028	0.153	1.942			0.037	-0.012	1.741
-0.185	-0.111	1.936			-0.183	-0.051	1.955			-0.181	0.270	1.936			-0.189	0.429	1.915			-0.340	0.150	1.976			-0.371	-0.104	1.973			-0.370	-0.319	1.913			-0.362	-0.400	1.885			-0.029	0.153	1.943			0.037	-0.012	1.741
-0.185	-0.112	1.936			-0.183	-0.051	1.955			-0.181	0.271	1.936			-0.189	0.429	1.916			-0.340	0.150	1.976			-0.371	-0.105	1.973			-0.370	-0.318	1.913			-0.362	-0.399	1.886			-0.029	0.154	1.943			0.036	-0.012	1.742
-0.185	-0.112	1.935			-0.183	-0.051	1.955			-0.185	0.270	1.939			-0.189	0.429	1.916			-0.340	0.150	1.976			-0.371	-0.105	1.973			-0.370	-0.315	1.914			-0.362	-0.396	1.887			-0.030	0.155	1.943			0.036	-0.012	1.743
-0.185	-0.112	1.935			-0.183	-0.051	1.954			-0.179	0.264	1.937			-0.189	0.429	1.917			-0.340	0.150	1.976			-0.371	-0.105	1.973			-0.370	-0.313	1.915			-0.362	-0.394	1.887			-0.030	0.155	1.943			0.035	-0.012	1.743
-0.185	-0.112	1.935			-0.183	-0.051	1.954			-0.176	0.261	1.935			-0.188	0.429	1.917			-0.340	0.149	1.976			-0.371	-0.106	1.973			-0.370	-0.312	1.915			-0.362	-0.393	1.888			-0.031	0.156	1.944			0.034	-0.011	1.744
-0.185	-0.112	1.935			-0.183	-0.051	1.954			-0.183	0.263	1.938			-0.188	0.429	1.917			-0.341	0.149	1.976			-0.371	-0.107	1.973			-0.370	-0.312	1.915			-0.362	-0.393	1.888			-0.031	0.156	1.944			0.032	-0.011	1.744
-0.185	-0.112	1.935			-0.183	-0.051	1.953			-0.185	0.265	1.938			-0.188	0.429	1.918			-0.341	0.149	1.976			-0.371	-0.107	1.973			-0.370	-0.311	1.915			-0.362	-0.393	1.888			-0.031	0.156	1.944			0.032	-0.011	1.745
-0.185	-0.112	1.935			-0.183	-0.051	1.953			-0.185	0.264	1.937			-0.188	0.429	1.918			-0.341	0.149	1.976			-0.371	-0.108	1.973			-0.370	-0.310	1.915			-0.362	-0.392	1.889			-0.031	0.157	1.944			0.031	-0.011	1.745
-0.184	-0.112	1.935			-0.183	-0.052	1.953			-0.186	0.265	1.936			-0.187	0.430	1.918			-0.341	0.148	1.976			-0.371	-0.108	1.973			-0.370	-0.310	1.916			-0.362	-0.391	1.889			-0.032	0.157	1.945			0.030	-0.010	1.745
-0.184	-0.113	1.935			-0.183	-0.052	1.952			-0.188	0.266	1.935			-0.187	0.430	1.918			-0.341	0.148	1.976			-0.371	-0.109	1.973			-0.370	-0.309	1.916			-0.362	-0.391	1.890			-0.032	0.157	1.945			0.029	-0.010	1.745
-0.184	-0.113	1.935			-0.183	-0.052	1.951			-0.191	0.269	1.934			-0.187	0.430	1.919			-0.341	0.148	1.976			-0.371	-0.109	1.973			-0.370	-0.308	1.916			-0.362	-0.390	1.890			-0.032	0.158	1.945			0.028	-0.010	1.746
-0.184	-0.113	1.935			-0.183	-0.052	1.951			-0.191	0.269	1.934			-0.187	0.430	1.919			-0.341	0.148	1.976			-0.371	-0.109	1.973			-0.370	-0.308	1.916			-0.362	-0.390	1.890			-0.032	0.158	1.945			0.028	-0.010	1.746
-0.184	-0.113	1.935			-0.183	-0.052	1.951			-0.188	0.264	1.931			-0.187	0.430	1.919			-0.341	0.148	1.976			-0.371	-0.110	1.973			-0.370	-0.308	1.916			-0.362	-0.390	1.890			-0.033	0.158	1.946			0.028	-0.009	1.746
-0.184	-0.113	1.935			-0.183	-0.052	1.950			-0.185	0.261	1.928			-0.186	0.430	1.919			-0.341	0.148	1.976			-0.371	-0.110	1.973			-0.370	-0.308	1.916			-0.362	-0.389	1.890			-0.033	0.158	1.946			0.027	-0.009	1.746
-0.184	-0.113	1.935			-0.183	-0.052	1.949			-0.183	0.258	1.926			-0.186	0.430	1.920			-0.341	0.147	1.976			-0.371	-0.110	1.973			-0.370	-0.307	1.916			-0.362	-0.389	1.890			-0.033	0.159	1.946			0.027	-0.009	1.746
-0.184	-0.114	1.935			-0.183	-0.053	1.948			-0.182	0.256	1.925			-0.186	0.430	1.920			-0.341	0.147	1.976			-0.371	-0.110	1.973			-0.370	-0.307	1.916			-0.362	-0.389	1.890			-0.033	0.159	1.946			0.027	-0.009	1.747
-0.184	-0.114	1.935			-0.183	-0.053	1.947			-0.181	0.259	1.925			-0.186	0.431	1.920			-0.341	0.147	1.976			-0.370	-0.110	1.973			-0.370	-0.307	1.916			-0.362	-0.388	1.890			-0.033	0.159	1.946			0.026	-0.009	1.747
-0.184	-0.114	1.934			-0.182	-0.053	1.946			-0.179	0.262	1.926			-0.185	0.431	1.920			-0.341	0.147	1.976			-0.370	-0.110	1.973			-0.370	-0.306	1.916			-0.362	-0.388	1.890			-0.034	0.159	1.946			0.026	-0.009	1.747
-0.184	-0.114	1.934			-0.182	-0.053	1.946			-0.178	0.264	1.926			-0.185	0.432	1.920			-0.341	0.147	1.976			-0.370	-0.110	1.973			-0.370	-0.306	1.916			-0.362	-0.387	1.890			-0.034	0.159	1.947			0.026	-0.009	1.747
-0.184	-0.114	1.934			-0.182	-0.053	1.945			-0.177	0.265	1.927			-0.185	0.432	1.920			-0.341	0.146	1.976			-0.370	-0.110	1.973			-0.371	-0.305	1.916			-0.362	-0.387	1.890			-0.034	0.159	1.947			0.026	-0.009	1.747
-0.184	-0.114	1.934			-0.182	-0.053	1.945			-0.176	0.267	1.929			-0.185	0.432	1.920			-0.340	0.146	1.976			-0.370	-0.110	1.973			-0.369	-0.318	1.912			-0.361	-0.399	1.885			-0.034	0.159	1.947			0.025	-0.009	1.747
-0.184	-0.115	1.934			-0.182	-0.054	1.944			-0.174	0.268	1.930			-0.185	0.432	1.920			-0.340	0.146	1.976			-0.370	-0.111	1.973			-0.369	-0.318	1.912			-0.361	-0.399	1.885			-0.034	0.159	1.947			0.025	-0.009	1.747
-0.184	-0.115	1.934			-0.182	-0.054	1.944			-0.173	0.269	1.931			-0.185	0.432	1.920			-0.340	0.146	1.976			-0.370	-0.111	1.973			-0.369	-0.318	1.912			-0.361	-0.400	1.885			-0.035	0.160	1.947			0.025	-0.009	1.747
-0.184	-0.115	1.934			-0.182	-0.054	1.944			-0.172	0.270	1.932			-0.185	0.432	1.920			-0.340	0.146	1.976			-0.370	-0.111	1.972			-0.369	-0.319	1.912			-0.361	-0.400	1.885			-0.035	0.160	1.947			0.025	-0.009	1.747
-0.183	-0.115	1.934			-0.181	-0.054	1.944			-0.171	0.271	1.934			-0.184	0.432	1.920			-0.340	0.145	1.976			-0.370	-0.111	1.972			-0.370	-0.319	1.912			-0.360	-0.400	1.885			-0.035	0.160	1.947			0.025	-0.009	1.748
-0.183	-0.115	1.934			-0.181	-0.054	1.944			-0.170	0.272	1.934			-0.184	0.432	1.920			-0.340	0.145	1.976			-0.370	-0.112	1.972			-0.370	-0.319	1.912			-0.360	-0.400	1.885			-0.035	0.160	1.947			0.025	-0.010	1.747
-0.183	-0.115	1.934			-0.181	-0.054	1.943			-0.169	0.273	1.935			-0.184	0.432	1.920			-0.340	0.145	1.976			-0.370	-0.112	1.972			-0.370	-0.319	1.912			-0.360	-0.400	1.885			-0.035	0.160	1.947			0.024	-0.010	1.747
-0.183	-0.115	1.934			-0.181	-0.054	1.943			-0.167	0.270	1.934			-0.184	0.432	1.920			-0.340	0.145	1.976			-0.370	-0.112	1.972			-0.370	-0.330	1.908			-0.360	-0.409	1.881			-0.035	0.160	1.947			0.024	-0.010	1.747
-0.183	-0.116	1.934			-0.181	-0.054	1.943			-0.166	0.268	1.933			-0.183	0.432	1.920			-0.340	0.145	1.975			-0.370	-0.112	1.972			-0.371	-0.330	1.908			-0.360	-0.410	1.881			-0.036	0.160	1.947			0.023	-0.009	1.746
-0.183	-0.116	1.934			-0.181	-0.054	1.943			-0.179	0.273	1.930			-0.182	0.433	1.920			-0.340	0.145	1.975			-0.370	-0.113	1.972			-0.372	-0.336	1.907			-0.361	-0.413	1.879			-0.036	0.159	1.947			0.022	-0.008	1.744
-0.183	-0.116	1.934			-0.181	-0.054	1.943			-0.184	0.273	1.930			-0.182	0.432	1.920			-0.340	0.145	1.975			-0.370	-0.113	1.972			-0.372	-0.335	1.907			-0.361	-0.413	1.880			-0.036	0.159	1.947			0.021	-0.007	1.743
-0.183	-0.116	1.934			-0.181	-0.054	1.942			-0.188	0.274	1.930			-0.182	0.432	1.920			-0.340	0.145	1.975			-0.370	-0.113	1.972			-0.372	-0.334	1.907			-0.362	-0.412	1.880			-0.036	0.159	1.946			0.021	-0.007	1.742
-0.183	-0.116	1.934			-0.181	-0.054	1.942			-0.191	0.274	1.931			-0.182	0.432	1.920			-0.340	0.145	1.975			-0.370	-0.113	1.972			-0.373	-0.333	1.907			-0.363	-0.411	1.880			-0.036	0.159	1.946			0.021	-0.006	1.741
-0.183	-0.116	1.933			-0.181	-0.054	1.942			-0.194	0.273	1.931			-0.181	0.432	1.920			-0.340	0.145	1.975			-0.371	-0.113	1.972			-0.373	-0.332	1.907			-0.364	-0.411	1.880			-0.036	0.159	1.946			0.021	-0.006	1.740
-0.183	-0.116	1.933			-0.181	-0.054	1.942			-0.196	0.271	1.932			-0.181	0.432	1.920			-0.340	0.145	1.975			-0.371	-0.113	1.972			-0.373	-0.334	1.906			-0.364	-0.411	1.879			-0.036	0.158	1.945			0.021	-0.006	1.739
-0.183	-0.116	1.933			-0.181	-0.054	1.942			-0.198	0.271	1.932			-0.181	0.432	1.920			-0.340	0.145	1.975			-0.371	-0.113	1.972			-0.374	-0.336	1.905			-0.364	-0.412	1.879			-0.035	0.158	1.945			0.022	-0.006	1.738
-0.183	-0.116	1.933			-0.181	-0.054	1.942			-0.199	0.270	1.933			-0.180	0.432	1.920			-0.340	0.145	1.975			-0.371	-0.112	1.972			-0.374	-0.338	1.904			-0.365	-0.413	1.878			-0.035	0.157	1.944			0.022	-0.006	1.737
-0.183	-0.116	1.933			-0.182	-0.054	1.942			-0.200	0.270	1.933			-0.180	0.432	1.920			-0.340	0.145	1.975			-0.371	-0.112	1.971			-0.374	-0.340	1.904			-0.365	-0.413	1.878			-0.034	0.156	1.943			0.023	-0.006	1.736
-0.183	-0.116	1.933			-0.182	-0.054	1.942			-0.201	0.270	1.933			-0.180	0.432	1.920			-0.340	0.145	1.975			-0.371	-0.112	1.971			-0.374	-0.341	1.903			-0.365	-0.414	1.878			-0.033	0.155	1.943			0.023	-0.006	1.735
-0.183	-0.116	1.933			-0.182	-0.054	1.942			-0.202	0.270	1.933			-0.180	0.432	1.920			-0.340	0.145	1.975			-0.371	-0.112	1.971			-0.374	-0.343	1.902			-0.366	-0.415	1.877			-0.033	0.155	1.942			0.023	-0.007	1.733
-0.183	-0.116	1.933			-0.182	-0.054	1.942			-0.203	0.269	1.934			-0.179	0.432	1.920			-0.340	0.145	1.974			-0.372	-0.111	1.971			-0.374	-0.344	1.901			-0.366	-0.415	1.877			-0.032	0.154	1.941			0.024	-0.007	1.731
-0.183	-0.116	1.933			-0.182	-0.054	1.942			-0.203	0.269	1.934			-0.179	0.432	1.920			-0.340	0.145	1.974			-0.372	-0.111	1.971			-0.374	-0.341	1.902			-0.367	-0.414	1.877			-0.031	0.153	1.940			0.025	-0.007	1.730
-0.183	-0.116	1.933			-0.183	-0.054	1.942			-0.203	0.269	1.935			-0.179	0.432	1.920			-0.340	0.145	1.974			-0.372	-0.111	1.970			-0.374	-0.341	1.902			-0.367	-0.414	1.876			-0.030	0.151	1.939			0.026	-0.008	1.729
-0.183	-0.116	1.933			-0.183	-0.054	1.942			-0.203	0.268	1.935			-0.179	0.432	1.920			-0.340	0.145	1.974			-0.372	-0.110	1.970			-0.374	-0.341	1.902			-0.367	-0.414	1.876			-0.028	0.150	1.938			0.027	-0.008	1.727
-0.184	-0.116	1.933			-0.183	-0.054	1.942			-0.204	0.268	1.936			-0.179	0.432	1.920			-0.340	0.145	1.974			-0.372	-0.110	1.970			-0.374	-0.342	1.902			-0.367	-0.415	1.876			-0.027	0.148	1.937			0.028	-0.008	1.726
-0.184	-0.116	1.933			-0.183	-0.053	1.942			-0.203	0.268	1.937			-0.179	0.432	1.920			-0.340	0.145	1.974			-0.372	-0.110	1.970			-0.374	-0.341	1.902			-0.368	-0.415	1.876			-0.026	0.147	1.936			0.029	-0.008	1.724
-0.184	-0.116	1.933			-0.183	-0.053	1.943			-0.203	0.267	1.937			-0.179	0.432	1.920			-0.340	0.145	1.974			-0.372	-0.109	1.970			-0.374	-0.339	1.902			-0.368	-0.414	1.876			-0.026	0.146	1.935			0.029	-0.008	1.723
-0.184	-0.116	1.933			-0.184	-0.053	1.943			-0.203	0.267	1.938			-0.179	0.432	1.920			-0.340	0.145	1.973			-0.372	-0.109	1.970			-0.374	-0.338	1.903			-0.368	-0.414	1.876			-0.025	0.145	1.935			0.030	-0.008	1.722
-0.184	-0.116	1.933			-0.184	-0.053	1.943			-0.203	0.267	1.938			-0.179	0.432	1.920			-0.341	0.145	1.973			-0.373	-0.109	1.970			-0.374	-0.330	1.905			-0.369	-0.408	1.878			-0.024	0.144	1.934			0.030	-0.008	1.721
-0.184	-0.116	1.933			-0.184	-0.053	1.944			-0.203	0.266	1.939			-0.179	0.432	1.920			-0.341	0.145	1.973			-0.373	-0.108	1.969			-0.375	-0.328	1.906			-0.369	-0.406	1.878			-0.024	0.143	1.934			0.031	-0.008	1.720
-0.184	-0.116	1.933			-0.184	-0.053	1.944			-0.203	0.266	1.939			-0.179	0.432	1.920			-0.341	0.145	1.973			-0.373	-0.108	1.969			-0.375	-0.324	1.907			-0.370	-0.403	1.879			-0.023	0.143	1.933			0.031	-0.008	1.720
-0.184	-0.116	1.933			-0.185	-0.053	1.945			-0.203	0.265	1.940			-0.178	0.432	1.920			-0.341	0.145	1.973			-0.373	-0.107	1.969			-0.375	-0.328	1.907			-0.370	-0.405	1.879			-0.023	0.142	1.933			0.031	-0.008	1.719
-0.184	-0.116	1.933			-0.185	-0.053	1.945			-0.203	0.265	1.940			-0.178	0.432	1.920			-0.341	0.145	1.973			-0.373	-0.107	1.969			-0.375	-0.332	1.906			-0.370	-0.407	1.879			-0.023	0.142	1.933			0.032	-0.008	1.718
-0.185	-0.116	1.933			-0.185	-0.053	1.945			-0.204	0.265	1.939			-0.178	0.432	1.920			-0.341	0.145	1.973			-0.373	-0.107	1.969			-0.375	-0.331	1.907			-0.371	-0.406	1.879			-0.023	0.142	1.932			0.032	-0.008	1.718
-0.185	-0.116	1.932			-0.185	-0.053	1.945			-0.204	0.266	1.939			-0.178	0.432	1.920			-0.341	0.145	1.973			-0.373	-0.106	1.969			-0.375	-0.329	1.907			-0.371	-0.405	1.879			-0.023	0.142	1.932			0.032	-0.008	1.717
-0.185	-0.116	1.932			-0.185	-0.053	1.945			-0.204	0.267	1.938			-0.178	0.432	1.919			-0.341	0.145	1.972			-0.373	-0.106	1.969			-0.375	-0.328	1.908			-0.371	-0.405	1.880			-0.023	0.142	1.932			0.031	-0.008	1.717
-0.185	-0.116	1.932			-0.185	-0.053	1.946			-0.194	0.263	1.933			-0.178	0.432	1.919			-0.341	0.146	1.972			-0.373	-0.106	1.969			-0.375	-0.331	1.906			-0.371	-0.405	1.879			-0.023	0.142	1.932			0.031	-0.008	1.716
-0.185	-0.116	1.932			-0.185	-0.053	1.945			-0.187	0.261	1.930			-0.178	0.432	1.919			-0.341	0.146	1.972			-0.373	-0.105	1.969			-0.375	-0.330	1.906			-0.371	-0.406	1.879			-0.024	0.142	1.932			0.030	-0.007	1.716
-0.185	-0.116	1.932			-0.185	-0.053	1.945			-0.183	0.259	1.927			-0.178	0.431	1.919			-0.341	0.146	1.972			-0.374	-0.105	1.969			-0.375	-0.330	1.907			-0.371	-0.405	1.879			-0.025	0.142	1.932			0.030	-0.007	1.715
-0.185	-0.116	1.932			-0.185	-0.053	1.945			-0.180	0.260	1.927			-0.178	0.431	1.919			-0.341	0.146	1.972			-0.374	-0.105	1.968			-0.375	-0.325	1.908			-0.371	-0.403	1.880			-0.025	0.143	1.933			0.030	-0.007	1.715
-0.185	-0.116	1.932			-0.185	-0.054	1.945			-0.177	0.261	1.926			-0.178	0.431	1.918			-0.341	0.146	1.972			-0.374	-0.105	1.968			-0.374	-0.331	1.906			-0.371	-0.405	1.879			-0.026	0.143	1.933			0.029	-0.006	1.714
-0.185	-0.116	1.932			-0.185	-0.054	1.944			-0.175	0.262	1.926			-0.177	0.431	1.918			-0.341	0.146	1.972			-0.374	-0.104	1.968			-0.374	-0.331	1.906			-0.371	-0.405	1.879			-0.027	0.144	1.933			0.028	-0.005	1.714
-0.185	-0.116	1.932			-0.185	-0.054	1.944			-0.173	0.263	1.926			-0.177	0.431	1.918			-0.341	0.145	1.972			-0.374	-0.104	1.968			-0.374	-0.333	1.906			-0.371	-0.407	1.878			-0.028	0.145	1.934			0.026	-0.004	1.713
-0.185	-0.117	1.932			-0.184	-0.054	1.944			-0.171	0.263	1.926			-0.177	0.431	1.918			-0.341	0.145	1.971			-0.374	-0.104	1.968			-0.374	-0.335	1.905			-0.371	-0.409	1.877			-0.029	0.146	1.934			0.025	-0.004	1.712
-0.185	-0.117	1.932			-0.184	-0.054	1.944			-0.170	0.264	1.926			-0.177	0.431	1.918			-0.341	0.144	1.971			-0.374	-0.104	1.968			-0.374	-0.336	1.905			-0.371	-0.411	1.877			-0.030	0.147	1.934			0.023	-0.003	1.712
-0.185	-0.117	1.932			-0.184	-0.054	1.943			-0.169	0.264	1.926			-0.177	0.431	1.918			-0.341	0.144	1.971			-0.374	-0.104	1.968			-0.374	-0.338	1.904			-0.371	-0.412	1.876			-0.031	0.148	1.935			0.022	-0.002	1.711
-0.185	-0.117	1.932			-0.183	-0.054	1.943			-0.168	0.264	1.926			-0.177	0.431	1.917			-0.342	0.143	1.971			-0.374	-0.104	1.968			-0.374	-0.340	1.904			-0.371	-0.414	1.876			-0.032	0.149	1.935			0.020	-0.002	1.710
-0.184	-0.117	1.931			-0.183	-0.054	1.943			-0.167	0.265	1.926			-0.177	0.431	1.917			-0.342	0.143	1.971			-0.374	-0.104	1.968			-0.374	-0.340	1.904			-0.371	-0.414	1.875			-0.033	0.150	1.935			0.019	-0.001	1.710
-0.184	-0.117	1.931			-0.183	-0.054	1.943			-0.166	0.265	1.926			-0.176	0.431	1.917			-0.343	0.142	1.971			-0.374	-0.104	1.968			-0.374	-0.340	1.905			-0.371	-0.414	1.875			-0.034	0.151	1.935			0.018	-0.001	1.709
-0.184	-0.117	1.931			-0.183	-0.054	1.943			-0.166	0.265	1.927			-0.176	0.430	1.917			-0.343	0.141	1.971			-0.374	-0.103	1.968			-0.374	-0.340	1.905			-0.370	-0.415	1.875			-0.035	0.152	1.935			0.016	0.000	1.709
-0.184	-0.117	1.931			-0.183	-0.054	1.943			-0.166	0.265	1.927			-0.176	0.430	1.917			-0.343	0.141	1.971			-0.374	-0.103	1.968			-0.374	-0.341	1.905			-0.370	-0.416	1.875			-0.036	0.153	1.936			0.014	0.001	1.708
-0.184	-0.117	1.931			-0.182	-0.055	1.942			-0.165	0.265	1.927			-0.176	0.430	1.917			-0.344	0.140	1.971			-0.374	-0.103	1.968			-0.374	-0.342	1.905			-0.370	-0.418	1.875			-0.037	0.153	1.936			0.012	0.002	1.707
-0.184	-0.117	1.931			-0.182	-0.055	1.942			-0.165	0.265	1.928			-0.176	0.430	1.917			-0.344	0.139	1.971			-0.374	-0.103	1.968			-0.374	-0.343	1.905			-0.370	-0.419	1.875			-0.037	0.154	1.936			0.010	0.003	1.706
-0.184	-0.117	1.931			-0.182	-0.055	1.942			-0.165	0.265	1.929			-0.176	0.430	1.917			-0.345	0.138	1.971			-0.374	-0.103	1.968			-0.374	-0.344	1.905			-0.370	-0.421	1.875			-0.038	0.155	1.936			0.009	0.003	1.706
-0.184	-0.117	1.931			-0.182	-0.055	1.942			-0.166	0.265	1.929			-0.176	0.430	1.917			-0.345	0.138	1.971			-0.374	-0.103	1.968			-0.373	-0.343	1.906			-0.370	-0.420	1.876			-0.039	0.156	1.936			0.008	0.004	1.706
-0.184	-0.117	1.931			-0.182	-0.055	1.942			-0.166	0.265	1.930			-0.176	0.430	1.917			-0.346	0.137	1.971			-0.374	-0.102	1.968			-0.373	-0.343	1.906			-0.370	-0.420	1.876			-0.040	0.156	1.936			0.007	0.004	1.705
-0.184	-0.117	1.931			-0.181	-0.055	1.942			-0.167	0.265	1.931			-0.176	0.430	1.916			-0.346	0.136	1.971			-0.375	-0.101	1.968			-0.373	-0.343	1.906			-0.370	-0.420	1.877			-0.040	0.157	1.936			0.006	0.005	1.705
-0.184	-0.117	1.931			-0.181	-0.055	1.942			-0.168	0.265	1.932			-0.176	0.430	1.916			-0.346	0.135	1.971			-0.375	-0.100	1.969			-0.374	-0.343	1.907			-0.370	-0.420	1.877			-0.041	0.157	1.936			0.005	0.005	1.705
-0.184	-0.117	1.931			-0.181	-0.055	1.943			-0.169	0.264	1.933			-0.175	0.431	1.916			-0.347	0.134	1.971			-0.375	-0.100	1.969			-0.374	-0.341	1.908			-0.370	-0.419	1.878			-0.041	0.158	1.937			0.004	0.006	1.705
-0.183	-0.117	1.931			-0.181	-0.055	1.943			-0.170	0.264	1.935			-0.175	0.431	1.916			-0.348	0.133	1.970			-0.375	-0.099	1.969			-0.374	-0.335	1.909			-0.370	-0.414	1.880			-0.042	0.158	1.937			0.004	0.006	1.704
-0.183	-0.117	1.931			-0.181	-0.055	1.943			-0.172	0.263	1.937			-0.175	0.431	1.916			-0.348	0.132	1.970			-0.375	-0.098	1.969			-0.375	-0.329	1.911			-0.370	-0.409	1.883			-0.042	0.159	1.937			0.003	0.007	1.704
-0.183	-0.117	1.931			-0.181	-0.054	1.944			-0.173	0.262	1.939			-0.175	0.431	1.916			-0.349	0.131	1.970			-0.376	-0.097	1.970			-0.375	-0.324	1.913			-0.370	-0.404	1.884			-0.043	0.159	1.937			0.002	0.008	1.704
-0.183	-0.117	1.931			-0.181	-0.054	1.944			-0.174	0.261	1.941			-0.175	0.431	1.916			-0.350	0.129	1.970			-0.376	-0.096	1.970			-0.375	-0.325	1.913			-0.369	-0.410	1.883			-0.043	0.160	1.936			0.001	0.009	1.704
-0.183	-0.117	1.931			-0.181	-0.054	1.945			-0.175	0.260	1.943			-0.175	0.431	1.916			-0.351	0.128	1.970			-0.376	-0.094	1.971			-0.375	-0.326	1.913			-0.369	-0.415	1.883			-0.044	0.160	1.936			-0.000	0.010	1.704
-0.183	-0.117	1.931			-0.181	-0.054	1.946			-0.177	0.259	1.944			-0.175	0.431	1.916			-0.352	0.126	1.970			-0.377	-0.093	1.971			-0.375	-0.326	1.914			-0.369	-0.418	1.882			-0.044	0.160	1.936			-0.002	0.011	1.704
-0.183	-0.117	1.931			-0.181	-0.054	1.947			-0.178	0.258	1.946			-0.175	0.431	1.916			-0.352	0.125	1.970			-0.377	-0.091	1.972			-0.376	-0.326	1.914			-0.369	-0.421	1.882			-0.045	0.161	1.936			-0.003	0.012	1.703
-0.183	-0.117	1.931			-0.181	-0.054	1.948			-0.179	0.257	1.948			-0.175	0.431	1.916			-0.353	0.124	1.970			-0.377	-0.090	1.972			-0.376	-0.327	1.914			-0.369	-0.423	1.882			-0.045	0.161	1.936			-0.004	0.014	1.703
-0.183	-0.116	1.931			-0.181	-0.054	1.949			-0.180	0.256	1.949			-0.175	0.431	1.916			-0.354	0.122	1.970			-0.377	-0.089	1.973			-0.376	-0.327	1.914			-0.369	-0.424	1.882			-0.046	0.161	1.936			-0.006	0.015	1.703
-0.183	-0.116	1.931			-0.181	-0.054	1.951			-0.181	0.256	1.950			-0.175	0.430	1.917			-0.355	0.121	1.970			-0.378	-0.088	1.973			-0.376	-0.327	1.914			-0.369	-0.425	1.881			-0.046	0.162	1.936			-0.007	0.016	1.703
-0.184	-0.116	1.931			-0.181	-0.054	1.952			-0.182	0.255	1.951			-0.175	0.430	1.917			-0.355	0.119	1.970			-0.378	-0.087	1.974			-0.376	-0.328	1.914			-0.369	-0.426	1.881			-0.046	0.162	1.936			-0.008	0.016	1.703
-0.184	-0.116	1.931			-0.181	-0.054	1.953			-0.182	0.255	1.952			-0.175	0.430	1.917			-0.356	0.118	1.970			-0.378	-0.086	1.974			-0.376	-0.328	1.914			-0.369	-0.427	1.881			-0.047	0.162	1.936			-0.008	0.017	1.702
-0.184	-0.116	1.932			-0.181	-0.054	1.954			-0.183	0.254	1.953			-0.175	0.430	1.917			-0.356	0.117	1.970			-0.378	-0.086	1.975			-0.376	-0.329	1.914			-0.369	-0.428	1.881			-0.047	0.162	1.935			-0.009	0.018	1.702
-0.184	-0.115	1.932			-0.181	-0.054	1.955			-0.184	0.253	1.954			-0.175	0.430	1.917			-0.357	0.116	1.970			-0.379	-0.085	1.975			-0.376	-0.330	1.914			-0.369	-0.428	1.881			-0.048	0.163	1.935			-0.013	0.019	1.701
-0.184	-0.115	1.932			-0.181	-0.054	1.957			-0.185	0.253	1.955			-0.176	0.429	1.917			-0.357	0.115	1.970			-0.379	-0.085	1.976			-0.376	-0.331	1.914			-0.369	-0.428	1.881			-0.048	0.163	1.935			-0.015	0.020	1.701
-0.184	-0.115	1.932			-0.181	-0.054	1.958			-0.185	0.253	1.956			-0.176	0.429	1.917			-0.358	0.114	1.970			-0.379	-0.084	1.976			-0.376	-0.331	1.914			-0.369	-0.429	1.881			-0.048	0.163	1.935			-0.016	0.021	1.701
-0.184	-0.115	1.932			-0.182	-0.054	1.959			-0.186	0.252	1.957			-0.176	0.429	1.918			-0.358	0.113	1.970			-0.379	-0.084	1.976			-0.377	-0.332	1.914			-0.370	-0.429	1.880			-0.049	0.163	1.935			-0.018	0.022	1.700
-0.184	-0.114	1.932			-0.182	-0.053	1.960			-0.187	0.252	1.957			-0.176	0.429	1.918			-0.359	0.112	1.970			-0.379	-0.084	1.977			-0.377	-0.333	1.914			-0.370	-0.430	1.880			-0.049	0.164	1.935			-0.019	0.023	1.700
-0.185	-0.114	1.933			-0.182	-0.053	1.961			-0.188	0.251	1.958			-0.176	0.429	1.918			-0.359	0.110	1.970			-0.380	-0.084	1.977			-0.380	-0.320	1.919			-0.373	-0.406	1.887			-0.049	0.164	1.935			-0.020	0.024	1.700
-0.185	-0.114	1.933			-0.182	-0.053	1.962			-0.188	0.251	1.959			-0.177	0.428	1.918			-0.360	0.109	1.970			-0.380	-0.084	1.977			-0.381	-0.313	1.921			-0.374	-0.396	1.890			-0.050	0.164	1.935			-0.021	0.026	1.699
-0.185	-0.113	1.933			-0.182	-0.053	1.963			-0.189	0.250	1.960			-0.177	0.428	1.918			-0.360	0.108	1.970			-0.380	-0.084	1.978			-0.382	-0.307	1.923			-0.375	-0.389	1.893			-0.050	0.164	1.935			-0.025	0.028	1.698
-0.185	-0.113	1.933			-0.182	-0.053	1.964			-0.190	0.250	1.961			-0.178	0.428	1.919			-0.361	0.106	1.970			-0.380	-0.085	1.978			-0.383	-0.304	1.924			-0.376	-0.385	1.894			-0.050	0.164	1.935			-0.028	0.031	1.697
-0.185	-0.113	1.933			-0.182	-0.053	1.965			-0.190	0.250	1.961			-0.178	0.428	1.919			-0.361	0.105	1.971			-0.380	-0.085	1.979			-0.383	-0.302	1.925			-0.376	-0.382	1.895			-0.051	0.165	1.935			-0.030	0.032	1.696
-0.185	-0.113	1.933			-0.182	-0.053	1.966			-0.191	0.249	1.962			-0.179	0.427	1.919			-0.361	0.104	1.971			-0.380	-0.086	1.979			-0.384	-0.300	1.925			-0.376	-0.379	1.895			-0.051	0.165	1.934			-0.031	0.033	1.696
-0.186	-0.113	1.933			-0.183	-0.053	1.967			-0.192	0.249	1.963			-0.179	0.427	1.919			-0.360	0.104	1.971			-0.380	-0.086	1.980			-0.382	-0.308	1.924			-0.376	-0.386	1.892			-0.051	0.165	1.934			-0.033	0.035	1.696
-0.186	-0.112	1.934			-0.183	-0.053	1.968			-0.192	0.248	1.963			-0.180	0.427	1.919			-0.359	0.105	1.972			-0.380	-0.086	1.980			-0.383	-0.305	1.925			-0.376	-0.383	1.894			-0.052	0.165	1.934			-0.034	0.036	1.696
-0.186	-0.112	1.934			-0.183	-0.054	1.969			-0.193	0.248	1.964			-0.180	0.426	1.920			-0.358	0.106	1.973			-0.380	-0.086	1.980			-0.383	-0.304	1.925			-0.376	-0.381	1.894			-0.052	0.166	1.934			-0.036	0.038	1.696
-0.186	-0.112	1.934			-0.183	-0.054	1.970			-0.194	0.248	1.965			-0.181	0.426	1.920			-0.356	0.107	1.973			-0.380	-0.086	1.980			-0.384	-0.303	1.926			-0.376	-0.380	1.894			-0.053	0.166	1.934			-0.039	0.040	1.696
-0.186	-0.112	1.934			-0.183	-0.054	1.971			-0.194	0.247	1.965			-0.181	0.426	1.920			-0.354	0.109	1.974			-0.380	-0.087	1.981			-0.384	-0.302	1.926			-0.377	-0.379	1.895			-0.053	0.166	1.934			-0.042	0.042	1.696
-0.187	-0.112	1.934			-0.183	-0.054	1.971			-0.195	0.247	1.966			-0.182	0.425	1.920			-0.353	0.110	1.975			-0.380	-0.088	1.981			-0.384	-0.302	1.926			-0.377	-0.378	1.895			-0.054	0.166	1.933			-0.044	0.043	1.697
-0.187	-0.112	1.934			-0.183	-0.054	1.972			-0.195	0.247	1.966			-0.183	0.425	1.921			-0.352	0.111	1.976			-0.380	-0.088	1.981			-0.384	-0.301	1.927			-0.377	-0.377	1.895			-0.054	0.167	1.933			-0.046	0.044	1.697
-0.187	-0.112	1.935			-0.183	-0.055	1.973			-0.196	0.246	1.967			-0.184	0.424	1.921			-0.351	0.113	1.977			-0.380	-0.089	1.981			-0.384	-0.300	1.927			-0.377	-0.377	1.896			-0.055	0.167	1.933			-0.048	0.045	1.697
-0.187	-0.112	1.935			-0.184	-0.055	1.974			-0.196	0.246	1.967			-0.185	0.424	1.922			-0.350	0.113	1.977			-0.380	-0.089	1.982			-0.384	-0.302	1.927			-0.377	-0.378	1.896			-0.055	0.167	1.933			-0.049	0.045	1.698
-0.188	-0.112	1.935			-0.184	-0.055	1.975			-0.196	0.246	1.968			-0.185	0.424	1.922			-0.353	0.113	1.979			-0.380	-0.089	1.982			-0.382	-0.310	1.925			-0.376	-0.387	1.893			-0.055	0.167	1.932			-0.048	0.043	1.702
-0.188	-0.112	1.935			-0.184	-0.055	1.975			-0.197	0.246	1.968			-0.186	0.424	1.923			-0.355	0.114	1.980			-0.380	-0.088	1.982			-0.382	-0.310	1.925			-0.376	-0.386	1.893			-0.056	0.167	1.932			-0.045	0.037	1.707
-0.188	-0.111	1.936			-0.184	-0.055	1.976			-0.197	0.246	1.968			-0.186	0.424	1.923			-0.357	0.114	1.981			-0.381	-0.088	1.983			-0.382	-0.310	1.925			-0.376	-0.386	1.893			-0.056	0.167	1.932			-0.040	0.031	1.712
-0.189	-0.111	1.936			-0.184	-0.055	1.977			-0.193	0.248	1.968			-0.187	0.424	1.923			-0.358	0.117	1.983			-0.381	-0.088	1.983			-0.382	-0.309	1.925			-0.376	-0.386	1.893			-0.056	0.167	1.932			-0.039	0.028	1.713
-0.189	-0.111	1.936			-0.185	-0.055	1.977			-0.202	0.253	1.961			-0.187	0.423	1.924			-0.358	0.119	1.984			-0.381	-0.088	1.983			-0.383	-0.308	1.926			-0.376	-0.385	1.893			-0.056	0.167	1.932			-0.039	0.028	1.714
-0.190	-0.111	1.936			-0.185	-0.054	1.977			-0.204	0.255	1.959			-0.189	0.424	1.925			-0.359	0.122	1.985			-0.381	-0.088	1.983			-0.383	-0.308	1.926			-0.376	-0.385	1.893			-0.056	0.166	1.932			-0.052	0.052	1.696
-0.190	-0.110	1.936			-0.186	-0.054	1.977			-0.205	0.255	1.959			-0.190	0.424	1.926			-0.359	0.124	1.986			-0.381	-0.088	1.983			-0.383	-0.307	1.926			-0.377	-0.384	1.894			-0.051	0.163	1.934			-0.040	0.043	1.700
-0.191	-0.110	1.937			-0.186	-0.054	1.977			-0.206	0.255	1.958			-0.192	0.424	1.926			-0.359	0.127	1.987			-0.381	-0.088	1.983			-0.383	-0.306	1.927			-0.377	-0.383	1.894			-0.049	0.162	1.935			-0.013	-0.014	1.740
-0.192	-0.109	1.937			-0.187	-0.053	1.978			-0.206	0.255	1.958			-0.193	0.424	1.927			-0.358	0.129	1.987			-0.381	-0.088	1.983			-0.383	-0.305	1.927			-0.377	-0.382	1.895			-0.047	0.161	1.936			-0.004	-0.021	1.743
-0.192	-0.109	1.937			-0.188	-0.053	1.978			-0.206	0.255	1.959			-0.194	0.424	1.927			-0.358	0.132	1.988			-0.381	-0.088	1.983			-0.384	-0.304	1.927			-0.377	-0.381	1.895			-0.057	0.156	1.941			0.001	-0.033	1.758
-0.193	-0.109	1.937			-0.188	-0.053	1.978			-0.206	0.255	1.959			-0.194	0.424	1.928			-0.357	0.134	1.988			-0.381	-0.089	1.983			-0.384	-0.303	1.927			-0.378	-0.380	1.895			-0.062	0.153	1.943			0.006	-0.037	1.763
-0.193	-0.108	1.938			-0.189	-0.053	1.978			-0.206	0.254	1.959			-0.194	0.424	1.928			-0.357	0.137	1.987			-0.382	-0.089	1.983			-0.384	-0.303	1.927			-0.378	-0.380	1.895			-0.065	0.151	1.945			0.009	-0.042	1.767
-0.193	-0.108	1.938			-0.189	-0.053	1.978			-0.206	0.254	1.960			-0.194	0.425	1.928			-0.356	0.139	1.987			-0.382	-0.089	1.982			-0.384	-0.302	1.926			-0.378	-0.380	1.895			-0.065	0.150	1.947			0.013	-0.053	1.779
-0.194	-0.108	1.938			-0.189	-0.053	1.978			-0.206	0.254	1.960			-0.194	0.425	1.928			-0.355	0.141	1.987			-0.382	-0.090	1.981			-0.385	-0.302	1.926			-0.378	-0.380	1.895			-0.066	0.149	1.949			0.017	-0.053	1.788
-0.194	-0.108	1.938			-0.190	-0.053	1.979			-0.205	0.253	1.960			-0.194	0.425	1.928			-0.355	0.143	1.986			-0.382	-0.090	1.980			-0.385	-0.318	1.915			-0.379	-0.389	1.889			-0.066	0.147	1.951			0.020	-0.053	1.796
-0.194	-0.108	1.938			-0.190	-0.053	1.979			-0.205	0.253	1.961			-0.193	0.425	1.928			-0.354	0.145	1.986			-0.382	-0.091	1.979			-0.385	-0.326	1.909			-0.379	-0.393	1.886			-0.065	0.146	1.953			0.023	-0.054	1.802
-0.195	-0.108	1.938			-0.191	-0.053	1.979			-0.205	0.252	1.961			-0.192	0.425	1.929			-0.353	0.146	1.985			-0.382	-0.091	1.977			-0.386	-0.324	1.907			-0.379	-0.393	1.885			-0.065	0.145	1.954			0.026	-0.054	1.809
-0.195	-0.108	1.938			-0.191	-0.053	1.979			-0.204	0.252	1.961			-0.191	0.425	1.929			-0.353	0.148	1.985			-0.382	-0.092	1.976			-0.386	-0.323	1.905			-0.379	-0.393	1.883			-0.064	0.144	1.956			0.028	-0.054	1.815
-0.195	-0.108	1.939			-0.191	-0.053	1.979			-0.204	0.252	1.962			-0.189	0.425	1.929			-0.352	0.149	1.984			-0.382	-0.093	1.974			-0.386	-0.322	1.903			-0.380	-0.393	1.882			-0.064	0.143	1.957			0.030	-0.054	1.821
-0.195	-0.108	1.939			-0.191	-0.053	1.979			-0.203	0.251	1.962			-0.187	0.425	1.929			-0.352	0.150	1.983			-0.382	-0.093	1.973			-0.387	-0.318	1.901			-0.380	-0.391	1.880			-0.063	0.142	1.959			0.033	-0.054	1.827
-0.195	-0.108	1.939			-0.192	-0.053	1.979			-0.203	0.251	1.962			-0.185	0.425	1.929			-0.351	0.151	1.983			-0.382	-0.094	1.971			-0.387	-0.316	1.900			-0.380	-0.390	1.879			-0.062	0.141	1.961			0.034	-0.054	1.834
-0.195	-0.108	1.939			-0.192	-0.053	1.980			-0.202	0.250	1.963			-0.183	0.426	1.929			-0.350	0.153	1.982			-0.382	-0.094	1.970			-0.387	-0.315	1.899			-0.380	-0.389	1.878			-0.061	0.141	1.962			0.036	-0.054	1.840
-0.196	-0.108	1.939			-0.192	-0.053	1.980			-0.201	0.250	1.963			-0.181	0.426	1.929			-0.349	0.154	1.981			-0.382	-0.094	1.969			-0.387	-0.313	1.898			-0.379	-0.389	1.877			-0.060	0.140	1.964			0.037	-0.053	1.845
-0.196	-0.108	1.939			-0.192	-0.053	1.980			-0.200	0.250	1.964			-0.178	0.426	1.929			-0.349	0.155	1.981			-0.382	-0.094	1.968			-0.386	-0.312	1.897			-0.379	-0.388	1.876			-0.059	0.140	1.965			0.038	-0.053	1.850
-0.196	-0.108	1.939			-0.192	-0.054	1.980			-0.199	0.249	1.964			-0.176	0.426	1.930			-0.348	0.155	1.980			-0.382	-0.095	1.966			-0.386	-0.311	1.896			-0.379	-0.387	1.875			-0.058	0.139	1.967			0.038	-0.053	1.855
-0.196	-0.108	1.939			-0.192	-0.054	1.980			-0.198	0.249	1.965			-0.174	0.426	1.930			-0.347	0.156	1.980			-0.382	-0.095	1.965			-0.386	-0.309	1.896			-0.378	-0.387	1.874			-0.057	0.139	1.968			0.039	-0.053	1.860
-0.196	-0.109	1.940			-0.193	-0.054	1.980			-0.196	0.249	1.965			-0.173	0.427	1.930			-0.347	0.157	1.979			-0.381	-0.095	1.965			-0.385	-0.308	1.895			-0.378	-0.386	1.874			-0.056	0.139	1.969			0.039	-0.053	1.864
-0.195	-0.109	1.940			-0.193	-0.054	1.980			-0.195	0.248	1.966			-0.171	0.427	1.930			-0.346	0.158	1.979			-0.381	-0.095	1.964			-0.385	-0.307	1.895			-0.377	-0.385	1.873			-0.056	0.138	1.971			0.039	-0.053	1.868
-0.195	-0.109	1.940			-0.193	-0.054	1.981			-0.194	0.248	1.966			-0.169	0.427	1.930			-0.345	0.158	1.978			-0.381	-0.095	1.963			-0.384	-0.306	1.895			-0.376	-0.385	1.873			-0.055	0.138	1.972			0.040	-0.053	1.872
-0.195	-0.109	1.940			-0.193	-0.054	1.981			-0.193	0.248	1.966			-0.168	0.427	1.931			-0.345	0.159	1.978			-0.381	-0.095	1.962			-0.384	-0.305	1.894			-0.376	-0.384	1.873			-0.054	0.138	1.973			0.040	-0.053	1.875
-0.195	-0.109	1.940			-0.193	-0.054	1.981			-0.192	0.248	1.967			-0.167	0.427	1.931			-0.344	0.159	1.977			-0.381	-0.096	1.962			-0.383	-0.305	1.894			-0.375	-0.384	1.873			-0.053	0.138	1.974			0.040	-0.052	1.878
-0.195	-0.109	1.941			-0.193	-0.054	1.981			-0.192	0.247	1.967			-0.166	0.427	1.931			-0.344	0.160	1.977			-0.380	-0.096	1.961			-0.382	-0.303	1.895			-0.374	-0.383	1.873			-0.053	0.138	1.975			0.040	-0.052	1.881
-0.194	-0.109	1.941			-0.193	-0.054	1.981			-0.191	0.247	1.968			-0.165	0.427	1.932			-0.344	0.160	1.977			-0.380	-0.096	1.961			-0.381	-0.302	1.896			-0.373	-0.382	1.874			-0.052	0.138	1.976			0.040	-0.052	1.883
-0.194	-0.109	1.941			-0.193	-0.054	1.981			-0.190	0.247	1.968			-0.164	0.427	1.932			-0.343	0.161	1.976			-0.380	-0.096	1.960			-0.381	-0.300	1.897			-0.372	-0.381	1.875			-0.051	0.138	1.977			0.040	-0.052	1.885
-0.194	-0.109	1.941			-0.192	-0.054	1.982			-0.190	0.247	1.969			-0.163	0.427	1.932			-0.343	0.161	1.976			-0.380	-0.096	1.960			-0.380	-0.299	1.897			-0.371	-0.380	1.876			-0.051	0.138	1.978			0.040	-0.051	1.887
-0.194	-0.109	1.942			-0.192	-0.054	1.982			-0.189	0.246	1.969			-0.163	0.426	1.932			-0.342	0.161	1.976			-0.380	-0.096	1.959			-0.379	-0.298	1.898			-0.370	-0.379	1.876			-0.050	0.137	1.979			0.039	-0.051	1.889
-0.193	-0.110	1.942			-0.192	-0.054	1.982			-0.188	0.246	1.970			-0.162	0.426	1.933			-0.342	0.162	1.976			-0.379	-0.096	1.959			-0.379	-0.298	1.899			-0.369	-0.379	1.877			-0.050	0.137	1.979			0.039	-0.051	1.890
-0.193	-0.110	1.942			-0.192	-0.055	1.983			-0.188	0.246	1.970			-0.162	0.426	1.933			-0.342	0.162	1.976			-0.379	-0.096	1.959			-0.378	-0.297	1.899			-0.369	-0.378	1.878			-0.049	0.137	1.980			0.038	-0.050	1.892
-0.193	-0.110	1.943			-0.192	-0.055	1.983			-0.187	0.246	1.971			-0.161	0.426	1.934			-0.342	0.162	1.976			-0.379	-0.097	1.959			-0.378	-0.296	1.900			-0.368	-0.378	1.878			-0.049	0.137	1.981			0.038	-0.049	1.894
-0.192	-0.110	1.943			-0.192	-0.055	1.984			-0.187	0.246	1.971			-0.161	0.425	1.935			-0.341	0.162	1.976			-0.379	-0.097	1.959			-0.377	-0.295	1.901			-0.368	-0.377	1.879			-0.048	0.137	1.982			0.037	-0.049	1.895
-0.192	-0.110	1.943			-0.192	-0.055	1.984			-0.187	0.245	1.972			-0.161	0.425	1.936			-0.341	0.163	1.976			-0.379	-0.097	1.959			-0.377	-0.295	1.902			-0.367	-0.377	1.880			-0.048	0.138	1.982			0.036	-0.048	1.896
-0.192	-0.110	1.944			-0.191	-0.055	1.985			-0.186	0.245	1.972			-0.160	0.425	1.936			-0.341	0.163	1.976			-0.378	-0.097	1.959			-0.377	-0.294	1.902			-0.367	-0.376	1.880			-0.048	0.138	1.983			0.035	-0.047	1.897
-0.192	-0.110	1.944			-0.191	-0.055	1.985			-0.186	0.245	1.973			-0.160	0.424	1.937			-0.340	0.163	1.976			-0.378	-0.097	1.959			-0.377	-0.294	1.903			-0.367	-0.376	1.881			-0.047	0.138	1.984			0.035	-0.047	1.899
-0.191	-0.110	1.944			-0.191	-0.055	1.986			-0.186	0.245	1.974			-0.160	0.424	1.938			-0.340	0.163	1.976			-0.378	-0.097	1.959			-0.376	-0.294	1.904			-0.367	-0.376	1.881			-0.047	0.138	1.985			0.034	-0.046	1.900
-0.191	-0.111	1.945			-0.191	-0.056	1.986			-0.185	0.245	1.974			-0.160	0.424	1.938			-0.340	0.163	1.976			-0.378	-0.097	1.960			-0.376	-0.293	1.904			-0.367	-0.375	1.881			-0.047	0.138	1.985			0.034	-0.046	1.900
-0.191	-0.111	1.945			-0.191	-0.056	1.987			-0.185	0.245	1.974			-0.159	0.424	1.938			-0.340	0.163	1.976			-0.378	-0.097	1.960			-0.376	-0.310	1.902			-0.367	-0.381	1.881			-0.047	0.138	1.986			0.033	-0.045	1.901
-0.191	-0.111	1.945			-0.191	-0.056	1.987			-0.185	0.245	1.975			-0.159	0.424	1.939			-0.340	0.163	1.976			-0.378	-0.097	1.960			-0.377	-0.307	1.905			-0.367	-0.380	1.882			-0.046	0.138	1.986			0.032	-0.045	1.901
-0.191	-0.111	1.946			-0.191	-0.056	1.988			-0.185	0.244	1.975			-0.159	0.424	1.939			-0.339	0.163	1.976			-0.378	-0.097	1.961			-0.378	-0.306	1.906			-0.367	-0.379	1.882			-0.046	0.138	1.987			0.032	-0.044	1.901
-0.190	-0.111	1.946			-0.191	-0.056	1.988			-0.184	0.244	1.976			-0.159	0.423	1.939			-0.339	0.163	1.977			-0.378	-0.097	1.961			-0.378	-0.318	1.905			-0.368	-0.384	1.881			-0.046	0.138	1.987			0.032	-0.044	1.900
-0.190	-0.111	1.946			-0.191	-0.056	1.988			-0.184	0.244	1.976			-0.159	0.423	1.940			-0.339	0.163	1.977			-0.378	-0.097	1.961			-0.379	-0.317	1.906			-0.368	-0.385	1.882			-0.046	0.138	1.988			0.032	-0.043	1.899
-0.190	-0.111	1.947			-0.190	-0.056	1.989			-0.184	0.244	1.976			-0.158	0.423	1.940			-0.339	0.163	1.977			-0.378	-0.097	1.962			-0.379	-0.324	1.905			-0.368	-0.390	1.881			-0.045	0.138	1.988			0.032	-0.043	1.896
-0.190	-0.111	1.947			-0.190	-0.056	1.989			-0.184	0.244	1.977			-0.158	0.423	1.940			-0.339	0.163	1.977			-0.378	-0.097	1.962			-0.379	-0.325	1.905			-0.368	-0.390	1.881			-0.045	0.138	1.988			0.032	-0.042	1.894
-0.190	-0.111	1.947			-0.190	-0.057	1.990			-0.184	0.244	1.977			-0.158	0.423	1.940			-0.339	0.163	1.977			-0.378	-0.097	1.963			-0.379	-0.322	1.907			-0.368	-0.390	1.881			-0.045	0.138	1.989			0.032	-0.041	1.892
-0.190	-0.111	1.947			-0.190	-0.057	1.990			-0.184	0.244	1.977			-0.158	0.423	1.940			-0.339	0.162	1.977			-0.378	-0.097	1.963			-0.380	-0.321	1.909			-0.369	-0.390	1.881			-0.045	0.138	1.989			0.032	-0.040	1.889
-0.190	-0.111	1.948			-0.190	-0.057	1.990			-0.184	0.244	1.978			-0.158	0.423	1.941			-0.338	0.162	1.978			-0.378	-0.097	1.964			-0.380	-0.320	1.910			-0.369	-0.390	1.882			-0.045	0.138	1.989			0.032	-0.040	1.886
-0.189	-0.111	1.948			-0.190	-0.057	1.991			-0.184	0.244	1.978			-0.158	0.423	1.941			-0.338	0.162	1.978			-0.378	-0.097	1.964			-0.380	-0.318	1.911			-0.369	-0.390	1.882			-0.045	0.138	1.989			0.032	-0.039	1.884
-0.189	-0.111	1.948			-0.190	-0.057	1.991			-0.184	0.244	1.978			-0.159	0.422	1.941			-0.338	0.162	1.978			-0.378	-0.097	1.965			-0.380	-0.317	1.912			-0.369	-0.389	1.883			-0.045	0.139	1.989			0.032	-0.039	1.882
-0.189	-0.112	1.948			-0.190	-0.057	1.991			-0.184	0.244	1.978			-0.159	0.422	1.941			-0.338	0.162	1.978			-0.378	-0.096	1.965			-0.380	-0.324	1.912			-0.370	-0.394	1.882			-0.045	0.139	1.989			0.032	-0.038	1.880
-0.189	-0.112	1.948			-0.190	-0.057	1.991			-0.184	0.244	1.979			-0.159	0.422	1.941			-0.338	0.162	1.979			-0.378	-0.096	1.966			-0.380	-0.324	1.912			-0.370	-0.394	1.883			-0.044	0.139	1.989			0.032	-0.038	1.878
-0.189	-0.112	1.949			-0.190	-0.057	1.992			-0.184	0.243	1.979			-0.160	0.422	1.941			-0.338	0.161	1.979			-0.378	-0.097	1.967			-0.380	-0.324	1.913			-0.370	-0.394	1.883			-0.044	0.139	1.989			0.032	-0.038	1.876
-0.189	-0.112	1.949			-0.190	-0.057	1.992			-0.184	0.243	1.979			-0.160	0.422	1.941			-0.338	0.161	1.979			-0.378	-0.097	1.967			-0.380	-0.329	1.912			-0.370	-0.400	1.883			-0.044	0.139	1.988			0.032	-0.037	1.874
-0.189	-0.112	1.949			-0.190	-0.057	1.992			-0.184	0.243	1.979			-0.161	0.422	1.941			-0.338	0.161	1.979			-0.378	-0.097	1.968			-0.380	-0.324	1.914			-0.371	-0.397	1.885			-0.045	0.139	1.988			0.032	-0.037	1.873
-0.189	-0.112	1.949			-0.190	-0.057	1.992			-0.184	0.243	1.979			-0.161	0.422	1.941			-0.338	0.161	1.979			-0.378	-0.097	1.968			-0.380	-0.320	1.916			-0.371	-0.395	1.887			-0.045	0.139	1.987			0.032	-0.037	1.872
-0.189	-0.112	1.949			-0.190	-0.057	1.992			-0.184	0.243	1.979			-0.161	0.422	1.941			-0.338	0.161	1.980			-0.378	-0.097	1.969			-0.380	-0.318	1.917			-0.372	-0.395	1.888			-0.045	0.139	1.987			0.033	-0.036	1.870
-0.189	-0.112	1.949			-0.190	-0.057	1.992			-0.184	0.243	1.979			-0.162	0.422	1.941			-0.338	0.160	1.980			-0.378	-0.097	1.969			-0.380	-0.323	1.916			-0.372	-0.399	1.887			-0.045	0.139	1.986			0.033	-0.036	1.868
-0.189	-0.112	1.949			-0.190	-0.057	1.993			-0.185	0.243	1.980			-0.162	0.422	1.941			-0.338	0.160	1.980			-0.378	-0.097	1.970			-0.380	-0.323	1.916			-0.372	-0.400	1.887			-0.045	0.139	1.986			0.033	-0.036	1.866
-0.189	-0.112	1.950			-0.189	-0.057	1.993			-0.185	0.243	1.980			-0.163	0.422	1.941			-0.338	0.160	1.980			-0.378	-0.097	1.970			-0.380	-0.323	1.916			-0.372	-0.400	1.887			-0.045	0.139	1.985			0.038	-0.036	1.852
-0.189	-0.112	1.950			-0.189	-0.058	1.993			-0.185	0.243	1.980			-0.163	0.422	1.941			-0.338	0.160	1.980			-0.378	-0.097	1.970			-0.380	-0.326	1.915			-0.371	-0.404	1.886			-0.045	0.139	1.985			0.041	-0.036	1.844
-0.189	-0.112	1.950			-0.189	-0.058	1.993			-0.185	0.243	1.980			-0.164	0.422	1.941			-0.338	0.160	1.981			-0.378	-0.097	1.971			-0.380	-0.325	1.915			-0.371	-0.404	1.886			-0.045	0.140	1.984			0.043	-0.036	1.838
-0.189	-0.112	1.950			-0.189	-0.058	1.993			-0.186	0.243	1.980			-0.164	0.421	1.941			-0.338	0.159	1.981			-0.378	-0.097	1.971			-0.380	-0.324	1.915			-0.372	-0.403	1.887			-0.045	0.140	1.984			0.044	-0.035	1.834
-0.189	-0.112	1.950			-0.189	-0.058	1.993			-0.186	0.243	1.980			-0.164	0.421	1.941			-0.338	0.159	1.981			-0.378	-0.097	1.971			-0.380	-0.322	1.915			-0.372	-0.401	1.887			-0.046	0.140	1.983			0.046	-0.035	1.830
-0.189	-0.112	1.950			-0.189	-0.058	1.993			-0.186	0.243	1.980			-0.165	0.421	1.941			-0.338	0.159	1.981			-0.378	-0.097	1.972			-0.380	-0.320	1.916			-0.372	-0.400	1.887			-0.046	0.140	1.983			0.047	-0.032	1.809
-0.189	-0.112	1.950			-0.189	-0.058	1.993			-0.186	0.243	1.980			-0.165	0.421	1.941			-0.338	0.159	1.981			-0.378	-0.097	1.972			-0.381	-0.319	1.916			-0.372	-0.399	1.887			-0.046	0.140	1.982			0.048	-0.031	1.804
-0.189	-0.112	1.950			-0.189	-0.058	1.993			-0.186	0.243	1.980			-0.166	0.421	1.940			-0.339	0.159	1.981			-0.379	-0.097	1.972			-0.381	-0.317	1.916			-0.373	-0.398	1.888			-0.046	0.140	1.982			0.048	-0.030	1.800
-0.189	-0.113	1.950			-0.189	-0.058	1.993			-0.187	0.243	1.980			-0.166	0.421	1.940			-0.339	0.158	1.981			-0.379	-0.097	1.972			-0.381	-0.316	1.916			-0.373	-0.397	1.888			-0.046	0.140	1.981			0.049	-0.029	1.796
-0.189	-0.113	1.950			-0.189	-0.058	1.994			-0.187	0.243	1.980			-0.166	0.421	1.940			-0.339	0.158	1.981			-0.379	-0.097	1.972			-0.381	-0.315	1.916			-0.373	-0.396	1.888			-0.047	0.140	1.980			0.047	-0.026	1.796
-0.189	-0.113	1.951			-0.189	-0.058	1.994			-0.187	0.243	1.980			-0.167	0.421	1.940			-0.339	0.158	1.981			-0.379	-0.097	1.973			-0.381	-0.314	1.917			-0.374	-0.395	1.888			-0.047	0.140	1.979			0.045	-0.023	1.796
-0.189	-0.113	1.951			-0.189	-0.058	1.994			-0.187	0.243	1.980			-0.167	0.421	1.939			-0.339	0.158	1.981			-0.379	-0.097	1.973			-0.382	-0.313	1.917			-0.374	-0.394	1.888			-0.048	0.140	1.978			0.046	-0.020	1.785
-0.189	-0.113	1.951			-0.189	-0.058	1.994			-0.187	0.243	1.980			-0.168	0.422	1.939			-0.339	0.158	1.982			-0.379	-0.097	1.973			-0.382	-0.312	1.917			-0.375	-0.393	1.889			-0.048	0.141	1.977			0.046	-0.018	1.777
-0.189	-0.113	1.951			-0.189	-0.058	1.994			-0.187	0.243	1.980			-0.168	0.422	1.939			-0.339	0.158	1.982			-0.379	-0.097	1.973			-0.382	-0.317	1.916			-0.375	-0.394	1.888			-0.049	0.141	1.976			0.046	-0.017	1.772
-0.189	-0.113	1.951			-0.189	-0.058	1.994			-0.188	0.243	1.980			-0.169	0.422	1.938			-0.339	0.158	1.982			-0.379	-0.097	1.973			-0.382	-0.315	1.917			-0.375	-0.392	1.889			-0.050	0.141	1.975			0.046	-0.017	1.768
-0.189	-0.113	1.951			-0.189	-0.058	1.994			-0.188	0.243	1.980			-0.169	0.422	1.938			-0.339	0.157	1.982			-0.379	-0.097	1.973			-0.382	-0.313	1.918			-0.376	-0.391	1.889			-0.051	0.141	1.974			0.046	-0.016	1.765
-0.189	-0.113	1.951			-0.189	-0.058	1.994			-0.188	0.243	1.980			-0.170	0.422	1.938			-0.339	0.157	1.982			-0.379	-0.097	1.974			-0.382	-0.320	1.916			-0.375	-0.394	1.888			-0.052	0.141	1.973			0.044	-0.011	1.756
-0.189	-0.113	1.951			-0.189	-0.058	1.994			-0.188	0.243	1.979			-0.170	0.422	1.937			-0.339	0.157	1.982			-0.379	-0.097	1.974			-0.382	-0.320	1.917			-0.375	-0.393	1.889			-0.053	0.141	1.972			0.042	-0.008	1.750
-0.189	-0.113	1.951			-0.189	-0.058	1.994			-0.188	0.243	1.979			-0.171	0.423	1.937			-0.339	0.157	1.982			-0.379	-0.097	1.974			-0.383	-0.326	1.916			-0.375	-0.396	1.888			-0.055	0.141	1.970			0.041	-0.005	1.746
-0.189	-0.113	1.951			-0.189	-0.058	1.994			-0.188	0.243	1.979			-0.171	0.423	1.937			-0.339	0.157	1.982			-0.379	-0.097	1.974			-0.384	-0.318	1.918			-0.376	-0.391	1.890			-0.056	0.141	1.969			0.041	-0.005	1.743
-0.189	-0.113	1.951			-0.189	-0.058	1.993			-0.188	0.243	1.979			-0.172	0.423	1.936			-0.340	0.157	1.982			-0.379	-0.097	1.974			-0.384	-0.312	1.920			-0.376	-0.388	1.892			-0.057	0.140	1.968			0.040	-0.004	1.741
-0.189	-0.113	1.951			-0.189	-0.058	1.993			-0.189	0.243	1.979			-0.172	0.423	1.935			-0.340	0.157	1.982			-0.380	-0.097	1.974			-0.385	-0.308	1.921			-0.377	-0.385	1.893			-0.058	0.140	1.967			0.040	-0.003	1.738
-0.189	-0.113	1.951			-0.189	-0.058	1.993			-0.189	0.243	1.979			-0.173	0.424	1.935			-0.340	0.157	1.982			-0.380	-0.097	1.975			-0.385	-0.305	1.922			-0.377	-0.382	1.894			-0.060	0.140	1.967			0.040	-0.002	1.736
-0.189	-0.113	1.951			-0.189	-0.058	1.993			-0.189	0.243	1.979			-0.173	0.424	1.934			-0.340	0.157	1.982			-0.380	-0.097	1.975			-0.385	-0.303	1.923			-0.377	-0.381	1.895			-0.061	0.141	1.966			0.039	-0.002	1.735
-0.189	-0.113	1.951			-0.189	-0.058	1.993			-0.189	0.243	1.979			-0.174	0.424	1.933			-0.340	0.156	1.982			-0.380	-0.096	1.975			-0.385	-0.301	1.923			-0.377	-0.380	1.895			-0.062	0.141	1.965			0.038	-0.001	1.733
-0.189	-0.113	1.951			-0.189	-0.058	1.993			-0.189	0.243	1.979			-0.174	0.425	1.932			-0.340	0.156	1.982			-0.380	-0.096	1.975			-0.384	-0.313	1.919			-0.377	-0.386	1.893			-0.063	0.141	1.965			0.038	-0.000	1.732
-0.189	-0.113	1.951			-0.189	-0.058	1.993			-0.189	0.243	1.978			-0.174	0.425	1.932			-0.340	0.156	1.982			-0.380	-0.096	1.975			-0.385	-0.312	1.919			-0.377	-0.385	1.893			-0.064	0.141	1.964			0.037	0.000	1.731
-0.189	-0.114	1.951			-0.189	-0.059	1.993			-0.189	0.243	1.978			-0.175	0.425	1.931			-0.340	0.156	1.982			-0.380	-0.096	1.975			-0.385	-0.311	1.919			-0.377	-0.385	1.894			-0.066	0.141	1.963			0.036	0.000	1.731
-0.189	-0.114	1.951			-0.189	-0.059	1.993			-0.190	0.243	1.978			-0.175	0.426	1.930			-0.340	0.156	1.982			-0.380	-0.096	1.975			-0.385	-0.311	1.920			-0.377	-0.385	1.894			-0.067	0.141	1.963			0.036	0.001	1.731
-0.189	-0.114	1.951			-0.189	-0.059	1.992			-0.190	0.244	1.978			-0.175	0.426	1.930			-0.340	0.156	1.982			-0.380	-0.096	1.975			-0.385	-0.310	1.920			-0.377	-0.385	1.894			-0.068	0.141	1.962			0.035	0.001	1.730
-0.189	-0.114	1.951			-0.189	-0.059	1.992			-0.190	0.244	1.978			-0.175	0.426	1.929			-0.341	0.156	1.982			-0.380	-0.096	1.975			-0.385	-0.309	1.920			-0.377	-0.384	1.894			-0.069	0.141	1.962			0.034	0.002	1.729
-0.189	-0.114	1.951			-0.189	-0.059	1.992			-0.190	0.244	1.977			-0.176	0.426	1.929			-0.341	0.156	1.982			-0.380	-0.096	1.975			-0.386	-0.308	1.920			-0.377	-0.384	1.894			-0.070	0.141	1.962			0.031	0.006	1.727
-0.189	-0.114	1.950			-0.189	-0.059	1.992			-0.190	0.244	1.977			-0.176	0.426	1.928			-0.341	0.156	1.982			-0.380	-0.096	1.975			-0.386	-0.308	1.920			-0.377	-0.384	1.894			-0.071	0.141	1.961			0.030	0.008	1.725
-0.189	-0.114	1.950			-0.189	-0.059	1.992			-0.190	0.244	1.977			-0.176	0.426	1.927			-0.341	0.156	1.982			-0.380	-0.096	1.976			-0.386	-0.306	1.921			-0.378	-0.383	1.895			-0.072	0.141	1.961			0.029	0.010	1.724
-0.190	-0.115	1.950			-0.189	-0.059	1.991			-0.191	0.244	1.977			-0.176	0.425	1.927			-0.341	0.156	1.982			-0.380	-0.096	1.976			-0.386	-0.304	1.921			-0.378	-0.382	1.895			-0.073	0.141	1.961			0.028	0.011	1.723
-0.190	-0.115	1.950			-0.189	-0.059	1.991			-0.191	0.244	1.977			-0.177	0.425	1.927			-0.341	0.156	1.982			-0.380	-0.096	1.976			-0.387	-0.303	1.922			-0.378	-0.381	1.896			-0.073	0.141	1.960			0.027	0.012	1.723
-0.190	-0.115	1.950			-0.189	-0.059	1.991			-0.191	0.244	1.977			-0.177	0.425	1.926			-0.341	0.156	1.982			-0.380	-0.096	1.976			-0.387	-0.302	1.922			-0.378	-0.380	1.896			-0.074	0.141	1.960			0.026	0.012	1.724
-0.190	-0.115	1.950			-0.189	-0.059	1.991			-0.191	0.244	1.976			-0.177	0.425	1.926			-0.341	0.156	1.982			-0.381	-0.096	1.976			-0.387	-0.301	1.922			-0.378	-0.380	1.896			-0.075	0.141	1.960			0.026	0.011	1.725
-0.190	-0.115	1.950			-0.189	-0.060	1.991			-0.191	0.244	1.976			-0.177	0.425	1.925			-0.341	0.156	1.982			-0.381	-0.096	1.976			-0.387	-0.301	1.922			-0.378	-0.380	1.896			-0.076	0.141	1.960			0.016	0.020	1.719
-0.190	-0.115	1.950			-0.189	-0.059	1.990			-0.191	0.245	1.976			-0.177	0.425	1.925			-0.341	0.156	1.982			-0.381	-0.096	1.976			-0.387	-0.301	1.922			-0.378	-0.380	1.896			-0.043	0.141	1.950			0.018	0.017	1.717
-0.190	-0.114	1.949			-0.189	-0.059	1.990			-0.191	0.245	1.976			-0.178	0.425	1.925			-0.342	0.156	1.982			-0.381	-0.096	1.976			-0.387	-0.300	1.922			-0.378	-0.379	1.897			-0.031	0.140	1.947			0.021	0.011	1.718
-0.191	-0.113	1.949			-0.189	-0.058	1.989			-0.192	0.245	1.975			-0.178	0.425	1.924			-0.342	0.156	1.982			-0.381	-0.096	1.976			-0.385	-0.314	1.920			-0.378	-0.386	1.894			-0.024	0.139	1.944			0.024	0.005	1.719
-0.191	-0.113	1.949			-0.189	-0.057	1.989			-0.192	0.245	1.975			-0.178	0.425	1.924			-0.342	0.156	1.982			-0.381	-0.096	1.976			-0.384	-0.323	1.918			-0.378	-0.392	1.893			-0.019	0.138	1.942			0.026	0.003	1.719
-0.191	-0.112	1.949			-0.189	-0.057	1.988			-0.192	0.245	1.974			-0.178	0.425	1.924			-0.342	0.156	1.982			-0.381	-0.096	1.976			-0.384	-0.322	1.918			-0.378	-0.392	1.892			-0.019	0.132	1.940			0.027	0.001	1.719
-0.191	-0.112	1.949			-0.189	-0.056	1.988			-0.192	0.246	1.974			-0.178	0.426	1.923			-0.342	0.156	1.982			-0.381	-0.096	1.976			-0.384	-0.322	1.917			-0.378	-0.393	1.892			-0.017	0.132	1.940			0.028	-0.001	1.719
-0.191	-0.112	1.949			-0.189	-0.056	1.988			-0.192	0.246	1.973			-0.179	0.426	1.923			-0.342	0.156	1.982			-0.381	-0.096	1.976			-0.384	-0.322	1.917			-0.378	-0.393	1.892			-0.015	0.132	1.940			0.029	-0.003	1.719
-0.192	-0.112	1.949			-0.189	-0.056	1.987			-0.193	0.247	1.973			-0.179	0.426	1.923			-0.343	0.156	1.982			-0.382	-0.096	1.976			-0.385	-0.322	1.917			-0.378	-0.393	1.892			-0.014	0.132	1.939			0.030	-0.004	1.719
-0.192	-0.111	1.948			-0.189	-0.055	1.987			-0.193	0.247	1.972			-0.179	0.426	1.923			-0.343	0.156	1.982			-0.382	-0.096	1.976			-0.385	-0.320	1.917			-0.378	-0.393	1.892			-0.013	0.132	1.939			0.030	-0.005	1.719
-0.192	-0.111	1.948			-0.190	-0.055	1.986			-0.194	0.247	1.971			-0.179	0.426	1.922			-0.343	0.156	1.982			-0.382	-0.096	1.976			-0.385	-0.319	1.918			-0.378	-0.393	1.892			-0.012	0.133	1.940			0.031	-0.006	1.718
-0.192	-0.111	1.948			-0.190	-0.055	1.986			-0.195	0.248	1.971			-0.180	0.426	1.922			-0.343	0.156	1.982			-0.382	-0.096	1.976			-0.384	-0.326	1.916			-0.378	-0.395	1.892			-0.011	0.134	1.940			0.031	-0.006	1.718
-0.192	-0.111	1.948			-0.190	-0.054	1.985			-0.196	0.248	1.970			-0.180	0.426	1.922			-0.344	0.155	1.982			-0.382	-0.096	1.976			-0.383	-0.330	1.915			-0.378	-0.398	1.891			-0.011	0.135	1.941			0.031	-0.007	1.718
-0.193	-0.110	1.948			-0.190	-0.054	1.985			-0.196	0.248	1.969			-0.180	0.425	1.922			-0.344	0.155	1.983			-0.382	-0.096	1.976			-0.384	-0.329	1.916			-0.378	-0.398	1.891			-0.010	0.136	1.941			0.031	-0.007	1.718
-0.193	-0.110	1.948			-0.190	-0.054	1.985			-0.197	0.249	1.969			-0.180	0.425	1.922			-0.344	0.155	1.983			-0.382	-0.096	1.976			-0.383	-0.333	1.915			-0.377	-0.401	1.890			-0.010	0.137	1.942			0.031	-0.007	1.717
-0.193	-0.110	1.948			-0.190	-0.053	1.984			-0.198	0.249	1.968			-0.181	0.425	1.922			-0.345	0.155	1.983			-0.382	-0.096	1.976			-0.383	-0.330	1.916			-0.377	-0.400	1.890			-0.010	0.138	1.942			0.031	-0.008	1.717
-0.193	-0.110	1.948			-0.191	-0.053	1.984			-0.198	0.249	1.968			-0.181	0.425	1.922			-0.345	0.155	1.983			-0.382	-0.096	1.976			-0.384	-0.328	1.917			-0.378	-0.400	1.890			-0.010	0.138	1.942			0.031	-0.008	1.717
-0.193	-0.110	1.948			-0.191	-0.053	1.983			-0.199	0.250	1.967			-0.181	0.425	1.922			-0.345	0.155	1.983			-0.382	-0.096	1.977			-0.383	-0.332	1.916			-0.377	-0.402	1.890			-0.010	0.139	1.943			0.032	-0.008	1.717
-0.193	-0.110	1.947			-0.191	-0.053	1.983			-0.200	0.250	1.967			-0.181	0.425	1.922			-0.346	0.155	1.983			-0.382	-0.096	1.977			-0.383	-0.332	1.916			-0.377	-0.402	1.889			-0.011	0.139	1.943			0.032	-0.009	1.717
-0.193	-0.110	1.947			-0.191	-0.053	1.982			-0.200	0.250	1.967			-0.181	0.425	1.921			-0.346	0.155	1.983			-0.383	-0.096	1.977			-0.383	-0.333	1.916			-0.377	-0.404	1.889			-0.011	0.140	1.943			0.032	-0.009	1.717
-0.194	-0.110	1.947			-0.191	-0.053	1.982			-0.201	0.250	1.966			-0.181	0.425	1.921			-0.346	0.155	1.983			-0.383	-0.096	1.977			-0.383	-0.332	1.916			-0.377	-0.404	1.889			-0.011	0.140	1.943			0.033	-0.010	1.717
-0.194	-0.110	1.947			-0.191	-0.052	1.982			-0.201	0.250	1.966			-0.182	0.425	1.921			-0.346	0.155	1.983			-0.383	-0.096	1.977			-0.384	-0.330	1.917			-0.377	-0.404	1.889			-0.012	0.140	1.944			0.037	-0.014	1.723
-0.194	-0.110	1.947			-0.192	-0.052	1.981			-0.202	0.250	1.966			-0.182	0.425	1.921			-0.347	0.155	1.984			-0.383	-0.096	1.977			-0.384	-0.329	1.917			-0.378	-0.404	1.889			-0.012	0.141	1.944			0.041	-0.017	1.728
-0.194	-0.110	1.947			-0.192	-0.052	1.981			-0.202	0.251	1.965			-0.182	0.425	1.921			-0.347	0.155	1.984			-0.383	-0.096	1.977			-0.384	-0.327	1.918			-0.378	-0.403	1.890			-0.012	0.141	1.944			0.043	-0.020	1.732
-0.194	-0.110	1.947			-0.192	-0.052	1.981			-0.203	0.251	1.965			-0.182	0.425	1.921			-0.347	0.154	1.984			-0.383	-0.096	1.977			-0.385	-0.325	1.919			-0.378	-0.402	1.890			-0.013	0.141	1.944			0.044	-0.021	1.733
-0.194	-0.110	1.947			-0.192	-0.052	1.980			-0.203	0.251	1.965			-0.182	0.425	1.921			-0.348	0.154	1.984			-0.383	-0.096	1.977			-0.384	-0.330	1.917			-0.378	-0.403	1.890			-0.013	0.142	1.944			0.045	-0.022	1.735
-0.194	-0.109	1.947			-0.192	-0.052	1.980			-0.204	0.251	1.965			-0.182	0.425	1.921			-0.348	0.154	1.984			-0.383	-0.096	1.977			-0.384	-0.330	1.917			-0.378	-0.403	1.889			-0.014	0.142	1.945			0.046	-0.023	1.737
-0.194	-0.109	1.947			-0.192	-0.052	1.980			-0.204	0.251	1.964			-0.183	0.425	1.921			-0.348	0.154	1.984			-0.383	-0.096	1.977			-0.384	-0.330	1.917			-0.378	-0.403	1.889			-0.014	0.142	1.945			0.047	-0.024	1.738
-0.194	-0.109	1.947			-0.193	-0.052	1.980			-0.204	0.251	1.964			-0.183	0.425	1.921			-0.348	0.154	1.984			-0.383	-0.096	1.977			-0.384	-0.328	1.917			-0.378	-0.403	1.889			-0.015	0.142	1.945			0.048	-0.025	1.739
-0.195	-0.109	1.947			-0.193	-0.052	1.979			-0.205	0.251	1.964			-0.183	0.425	1.921			-0.349	0.154	1.984			-0.383	-0.096	1.977			-0.385	-0.327	1.917			-0.378	-0.402	1.889			-0.016	0.142	1.945			0.048	-0.025	1.739
-0.195	-0.109	1.947			-0.193	-0.052	1.979			-0.205	0.251	1.964			-0.183	0.425	1.921			-0.349	0.154	1.984			-0.383	-0.097	1.977			-0.385	-0.326	1.917			-0.378	-0.402	1.889			-0.017	0.142	1.945			0.049	-0.026	1.740
-0.195	-0.109	1.946			-0.193	-0.052	1.979			-0.205	0.251	1.963			-0.183	0.425	1.921			-0.349	0.154	1.984			-0.384	-0.097	1.977			-0.385	-0.324	1.917			-0.378	-0.401	1.889			-0.018	0.142	1.946			0.049	-0.026	1.740
-0.195	-0.110	1.946			-0.193	-0.052	1.978			-0.206	0.252	1.963			-0.183	0.425	1.920			-0.349	0.154	1.985			-0.384	-0.097	1.977			-0.385	-0.323	1.917			-0.378	-0.400	1.889			-0.019	0.142	1.946			0.049	-0.027	1.741
-0.195	-0.110	1.946			-0.193	-0.052	1.978			-0.206	0.252	1.963			-0.183	0.425	1.920			-0.349	0.154	1.985			-0.384	-0.097	1.977			-0.385	-0.322	1.918			-0.378	-0.400	1.889			-0.020	0.142	1.946			0.048	-0.026	1.739
-0.195	-0.110	1.946			-0.193	-0.052	1.978			-0.206	0.252	1.963			-0.183	0.425	1.920			-0.349	0.154	1.985			-0.384	-0.097	1.977			-0.384	-0.328	1.916			-0.377	-0.404	1.888			-0.021	0.142	1.946			0.046	-0.025	1.738
-0.195	-0.110	1.946			-0.194	-0.052	1.978			-0.207	0.252	1.963			-0.183	0.425	1.920			-0.350	0.154	1.985			-0.384	-0.097	1.978			-0.383	-0.333	1.914			-0.377	-0.408	1.886			-0.021	0.142	1.946			0.045	-0.024	1.737
-0.195	-0.110	1.946			-0.194	-0.052	1.977			-0.207	0.252	1.963			-0.184	0.425	1.920			-0.350	0.154	1.985			-0.384	-0.097	1.978			-0.383	-0.332	1.914			-0.377	-0.407	1.886			-0.022	0.142	1.947			0.044	-0.024	1.736
-0.195	-0.110	1.946			-0.194	-0.052	1.977			-0.207	0.252	1.962			-0.184	0.425	1.920			-0.350	0.154	1.985			-0.384	-0.097	1.978			-0.383	-0.335	1.912			-0.376	-0.410	1.885			-0.022	0.143	1.947			0.045	-0.025	1.737
-0.196	-0.110	1.946			-0.194	-0.052	1.977			-0.207	0.252	1.962			-0.184	0.425	1.920			-0.350	0.154	1.985			-0.384	-0.097	1.978			-0.383	-0.335	1.912			-0.376	-0.410	1.884			-0.023	0.143	1.947			0.045	-0.025	1.739
-0.196	-0.110	1.946			-0.194	-0.052	1.976			-0.207	0.252	1.962			-0.184	0.425	1.920			-0.350	0.154	1.985			-0.384	-0.097	1.978			-0.382	-0.337	1.911			-0.375	-0.412	1.883			-0.023	0.143	1.947			0.046	-0.026	1.740
-0.196	-0.110	1.946			-0.194	-0.052	1.976			-0.208	0.252	1.962			-0.184	0.425	1.920			-0.350	0.154	1.985			-0.384	-0.097	1.978			-0.381	-0.339	1.910			-0.375	-0.414	1.882			-0.023	0.143	1.947			0.046	-0.026	1.741
-0.196	-0.110	1.946			-0.194	-0.052	1.976			-0.208	0.252	1.962			-0.184	0.425	1.920			-0.350	0.153	1.985			-0.384	-0.098	1.978			-0.381	-0.341	1.909			-0.374	-0.417	1.881			-0.024	0.143	1.948			0.047	-0.027	1.742
-0.196	-0.110	1.945			-0.194	-0.052	1.976			-0.208	0.252	1.962			-0.184	0.425	1.920			-0.350	0.153	1.985			-0.384	-0.098	1.977			-0.381	-0.344	1.908			-0.374	-0.418	1.879			-0.024	0.143	1.948			0.048	-0.027	1.743
-0.196	-0.110	1.945			-0.195	-0.052	1.976			-0.208	0.252	1.962			-0.184	0.425	1.920			-0.350	0.153	1.985			-0.384	-0.098	1.977			-0.380	-0.345	1.907			-0.373	-0.420	1.878			-0.024	0.143	1.948			0.049	-0.028	1.744
-0.196	-0.110	1.945			-0.195	-0.052	1.975			-0.208	0.252	1.962			-0.184	0.425	1.920			-0.351	0.153	1.985			-0.384	-0.098	1.977			-0.380	-0.347	1.906			-0.373	-0.421	1.878			-0.024	0.143	1.948			0.050	-0.028	1.745
-0.196	-0.110	1.945			-0.195	-0.052	1.975			-0.208	0.252	1.961			-0.184	0.425	1.920			-0.351	0.153	1.985			-0.384	-0.098	1.977			-0.379	-0.346	1.906			-0.373	-0.421	1.877			-0.024	0.143	1.948			0.049	-0.027	1.744
-0.196	-0.110	1.945			-0.195	-0.052	1.975			-0.208	0.252	1.961			-0.184	0.425	1.920			-0.351	0.153	1.985			-0.384	-0.098	1.977			-0.379	-0.344	1.906			-0.373	-0.421	1.877			-0.025	0.143	1.948			0.048	-0.027	1.743
-0.196	-0.110	1.945			-0.195	-0.052	1.975			-0.208	0.252	1.961			-0.184	0.425	1.920			-0.351	0.153	1.985			-0.384	-0.098	1.977			-0.379	-0.346	1.905			-0.372	-0.422	1.876			-0.025	0.143	1.948			0.047	-0.026	1.742
-0.196	-0.110	1.945			-0.195	-0.052	1.974			-0.208	0.252	1.961			-0.184	0.425	1.920			-0.351	0.153	1.985			-0.384	-0.098	1.977			-0.379	-0.341	1.906			-0.372	-0.418	1.877			-0.025	0.142	1.948			0.046	-0.025	1.740
-0.196	-0.110	1.944			-0.195	-0.052	1.974			-0.208	0.252	1.961			-0.184	0.425	1.920			-0.351	0.153	1.985			-0.384	-0.098	1.976			-0.378	-0.343	1.905			-0.372	-0.420	1.876			-0.024	0.142	1.947			0.044	-0.024	1.738
-0.196	-0.110	1.944			-0.195	-0.052	1.974			-0.208	0.252	1.961			-0.184	0.425	1.920			-0.351	0.153	1.985			-0.384	-0.098	1.976			-0.378	-0.341	1.905			-0.372	-0.418	1.876			-0.024	0.140	1.946			0.043	-0.023	1.736
-0.196	-0.110	1.944			-0.195	-0.052	1.974			-0.208	0.252	1.961			-0.184	0.425	1.919			-0.351	0.153	1.984			-0.384	-0.098	1.976			-0.378	-0.342	1.903			-0.371	-0.419	1.875			-0.023	0.138	1.946			0.042	-0.022	1.735
-0.196	-0.110	1.944			-0.195	-0.052	1.974			-0.207	0.252	1.961			-0.184	0.425	1.919			-0.351	0.153	1.984			-0.384	-0.098	1.975			-0.378	-0.343	1.903			-0.371	-0.420	1.875			-0.022	0.138	1.945			0.041	-0.022	1.734
-0.196	-0.110	1.943			-0.195	-0.052	1.974			-0.207	0.252	1.961			-0.184	0.424	1.919			-0.351	0.153	1.984			-0.384	-0.098	1.975			-0.377	-0.344	1.902			-0.371	-0.421	1.874			-0.022	0.137	1.945			0.040	-0.022	1.734
-0.196	-0.110	1.943			-0.195	-0.052	1.973			-0.207	0.252	1.961			-0.184	0.424	1.919			-0.351	0.153	1.984			-0.384	-0.098	1.974			-0.377	-0.345	1.901			-0.371	-0.422	1.873			-0.022	0.136	1.945			0.039	-0.021	1.733
-0.196	-0.109	1.943			-0.195	-0.052	1.973			-0.206	0.251	1.961			-0.184	0.424	1.919			-0.351	0.153	1.984			-0.384	-0.098	1.974			-0.377	-0.346	1.900			-0.370	-0.423	1.872			-0.021	0.136	1.944			0.039	-0.021	1.732
-0.196	-0.109	1.942			-0.195	-0.052	1.973			-0.206	0.251	1.961			-0.183	0.424	1.918			-0.351	0.153	1.983			-0.384	-0.098	1.973			-0.377	-0.346	1.900			-0.370	-0.424	1.872			-0.021	0.135	1.944			0.038	-0.021	1.732
-0.196	-0.108	1.942			-0.195	-0.052	1.973			-0.205	0.251	1.962			-0.183	0.424	1.918			-0.351	0.153	1.983			-0.384	-0.098	1.973			-0.378	-0.337	1.902			-0.371	-0.416	1.874			-0.020	0.134	1.944			0.037	-0.021	1.731
-0.196	-0.109	1.942			-0.195	-0.052	1.973			-0.205	0.250	1.962			-0.183	0.423	1.918			-0.351	0.153	1.983			-0.384	-0.098	1.972			-0.378	-0.337	1.901			-0.370	-0.416	1.873			-0.049	0.138	1.948			0.034	-0.019	1.734
-0.195	-0.109	1.941			-0.194	-0.052	1.973			-0.204	0.250	1.962			-0.183	0.423	1.918			-0.351	0.153	1.982			-0.384	-0.098	1.972			-0.379	-0.338	1.901			-0.370	-0.417	1.873			-0.061	0.140	1.950			0.032	-0.019	1.736
-0.195	-0.110	1.941			-0.194	-0.053	1.973			-0.204	0.250	1.962			-0.182	0.422	1.917			-0.351	0.153	1.982			-0.384	-0.098	1.971			-0.379	-0.339	1.900			-0.370	-0.418	1.872			-0.067	0.141	1.951			0.030	-0.018	1.739
-0.195	-0.110	1.940			-0.194	-0.053	1.973			-0.203	0.249	1.962			-0.182	0.422	1.917			-0.350	0.153	1.981			-0.384	-0.098	1.970			-0.379	-0.339	1.900			-0.370	-0.419	1.871			-0.071	0.141	1.952			0.029	-0.018	1.740
-0.195	-0.110	1.940			-0.194	-0.054	1.973			-0.203	0.249	1.963			-0.182	0.421	1.917			-0.350	0.153	1.981			-0.383	-0.098	1.970			-0.379	-0.341	1.899			-0.369	-0.419	1.871			-0.073	0.141	1.952			0.029	-0.018	1.742
-0.195	-0.111	1.939			-0.194	-0.054	1.973			-0.202	0.249	1.963			-0.182	0.421	1.916			-0.350	0.153	1.980			-0.383	-0.098	1.969			-0.379	-0.338	1.899			-0.370	-0.418	1.871			-0.075	0.141	1.953			0.028	-0.019	1.743
-0.194	-0.111	1.939			-0.193	-0.054	1.973			-0.202	0.248	1.963			-0.181	0.420	1.916			-0.350	0.153	1.980			-0.383	-0.098	1.969			-0.379	-0.339	1.898			-0.369	-0.418	1.870			-0.076	0.141	1.953			0.033	-0.024	1.756
-0.194	-0.112	1.939			-0.193	-0.055	1.973			-0.201	0.248	1.963			-0.181	0.420	1.916			-0.350	0.153	1.979			-0.383	-0.098	1.968			-0.379	-0.337	1.898			-0.369	-0.417	1.870			-0.077	0.141	1.954			0.035	-0.027	1.764
-0.194	-0.112	1.938			-0.193	-0.055	1.973			-0.201	0.247	1.964			-0.181	0.420	1.916			-0.350	0.153	1.979			-0.383	-0.098	1.968			-0.379	-0.335	1.899			-0.370	-0.415	1.871			-0.077	0.141	1.955			0.036	-0.029	1.767
-0.194	-0.112	1.938			-0.193	-0.056	1.974			-0.200	0.247	1.964			-0.180	0.419	1.915			-0.349	0.153	1.978			-0.383	-0.098	1.967			-0.379	-0.338	1.898			-0.369	-0.415	1.870			-0.076	0.141	1.956			0.033	-0.025	1.793
-0.194	-0.112	1.938			-0.193	-0.056	1.974			-0.200	0.247	1.964			-0.180	0.419	1.915			-0.349	0.153	1.978			-0.383	-0.099	1.966			-0.378	-0.340	1.897			-0.369	-0.416	1.869			-0.076	0.141	1.957			0.033	-0.026	1.798
-0.193	-0.113	1.937			-0.193	-0.056	1.974			-0.199	0.246	1.964			-0.180	0.419	1.915			-0.349	0.153	1.977			-0.383	-0.099	1.966			-0.378	-0.339	1.896			-0.369	-0.416	1.869			-0.075	0.141	1.958			0.034	-0.026	1.803
-0.193	-0.113	1.937			-0.193	-0.057	1.974			-0.199	0.246	1.964			-0.179	0.419	1.915			-0.349	0.153	1.977			-0.383	-0.099	1.965			-0.378	-0.337	1.896			-0.369	-0.415	1.869			-0.074	0.140	1.959			0.034	-0.026	1.809
-0.193	-0.113	1.937			-0.192	-0.057	1.974			-0.199	0.246	1.965			-0.179	0.418	1.915			-0.349	0.153	1.976			-0.382	-0.099	1.965			-0.378	-0.335	1.896			-0.369	-0.413	1.869			-0.072	0.140	1.960			0.034	-0.027	1.813
-0.193	-0.113	1.937			-0.192	-0.057	1.975			-0.198	0.245	1.965			-0.179	0.418	1.914			-0.349	0.153	1.976			-0.382	-0.099	1.964			-0.378	-0.334	1.896			-0.369	-0.412	1.869			-0.071	0.140	1.961			0.035	-0.027	1.817
-0.193	-0.114	1.937			-0.192	-0.058	1.975			-0.198	0.245	1.965			-0.178	0.418	1.914			-0.348	0.153	1.975			-0.382	-0.099	1.964			-0.379	-0.327	1.898			-0.370	-0.406	1.871			-0.070	0.140	1.962			0.035	-0.028	1.820
-0.193	-0.114	1.936			-0.192	-0.058	1.975			-0.198	0.245	1.965			-0.178	0.418	1.914			-0.348	0.153	1.975			-0.382	-0.099	1.964			-0.378	-0.331	1.896			-0.370	-0.407	1.870			-0.068	0.139	1.963			0.036	-0.028	1.822
-0.193	-0.114	1.936			-0.192	-0.058	1.975			-0.197	0.245	1.965			-0.177	0.418	1.914			-0.348	0.153	1.975			-0.382	-0.099	1.963			-0.378	-0.327	1.897			-0.370	-0.404	1.871			-0.067	0.139	1.963			0.037	-0.029	1.825
-0.193	-0.114	1.936			-0.192	-0.059	1.975			-0.197	0.244	1.965			-0.177	0.417	1.914			-0.348	0.153	1.974			-0.382	-0.099	1.963			-0.378	-0.324	1.898			-0.370	-0.402	1.871			-0.066	0.139	1.964			0.037	-0.029	1.828
-0.192	-0.114	1.936			-0.192	-0.059	1.976			-0.197	0.244	1.965			-0.176	0.417	1.915			-0.348	0.153	1.974			-0.382	-0.099	1.962			-0.377	-0.328	1.896			-0.370	-0.403	1.871			-0.064	0.139	1.965			0.038	-0.030	1.831
-0.192	-0.114	1.936			-0.192	-0.059	1.976			-0.196	0.244	1.966			-0.175	0.417	1.915			-0.348	0.153	1.974			-0.382	-0.099	1.962			-0.378	-0.327	1.897			-0.370	-0.403	1.871			-0.063	0.138	1.965			0.039	-0.030	1.833
-0.192	-0.114	1.936			-0.192	-0.059	1.976			-0.196	0.244	1.966			-0.175	0.417	1.915			-0.347	0.153	1.974			-0.382	-0.099	1.962			-0.378	-0.325	1.897			-0.371	-0.401	1.871			-0.062	0.138	1.966			0.039	-0.031	1.835
-0.192	-0.114	1.936			-0.191	-0.059	1.976			-0.196	0.243	1.966			-0.174	0.417	1.915			-0.347	0.153	1.973			-0.382	-0.099	1.962			-0.378	-0.324	1.898			-0.371	-0.400	1.871			-0.061	0.138	1.967			0.039	-0.031	1.837
-0.192	-0.115	1.936			-0.191	-0.060	1.977			-0.196	0.243	1.966			-0.173	0.417	1.915			-0.347	0.153	1.973			-0.382	-0.099	1.961			-0.378	-0.323	1.898			-0.371	-0.400	1.872			-0.059	0.138	1.967			0.040	-0.032	1.839
-0.192	-0.115	1.936			-0.191	-0.060	1.977			-0.196	0.243	1.966			-0.173	0.417	1.915			-0.347	0.153	1.973			-0.382	-0.099	1.961			-0.378	-0.319	1.899			-0.371	-0.397	1.873			-0.058	0.138	1.968			0.040	-0.032	1.840
-0.192	-0.115	1.936			-0.191	-0.060	1.977			-0.195	0.243	1.966			-0.172	0.417	1.915			-0.347	0.153	1.973			-0.381	-0.099	1.961			-0.379	-0.315	1.900			-0.371	-0.394	1.874			-0.057	0.138	1.968			0.041	-0.032	1.842
-0.192	-0.115	1.935			-0.191	-0.060	1.977			-0.195	0.242	1.966			-0.171	0.416	1.915			-0.347	0.153	1.972			-0.381	-0.099	1.961			-0.377	-0.323	1.900			-0.370	-0.395	1.873			-0.056	0.138	1.969			0.041	-0.033	1.842
-0.191	-0.115	1.935			-0.191	-0.060	1.977			-0.195	0.242	1.966			-0.171	0.416	1.915			-0.346	0.153	1.972			-0.381	-0.099	1.960			-0.377	-0.321	1.900			-0.370	-0.394	1.874			-0.055	0.137	1.969			0.042	-0.033	1.843
-0.191	-0.115	1.935			-0.191	-0.060	1.978			-0.195	0.242	1.966			-0.170	0.416	1.915			-0.346	0.153	1.972			-0.381	-0.099	1.960			-0.377	-0.320	1.901			-0.370	-0.393	1.874			-0.054	0.137	1.970			0.042	-0.034	1.844
-0.191	-0.115	1.935			-0.191	-0.060	1.978			-0.195	0.242	1.967			-0.170	0.416	1.915			-0.346	0.153	1.972			-0.381	-0.099	1.960			-0.377	-0.318	1.901			-0.370	-0.392	1.874			-0.054	0.137	1.970			0.042	-0.034	1.845
-0.191	-0.115	1.935			-0.191	-0.061	1.978			-0.195	0.242	1.967			-0.169	0.416	1.916			-0.346	0.153	1.972			-0.381	-0.099	1.960			-0.376	-0.325	1.899			-0.369	-0.397	1.873			-0.053	0.137	1.970			0.043	-0.034	1.846
-0.191	-0.115	1.935			-0.191	-0.061	1.978			-0.194	0.242	1.967			-0.169	0.416	1.916			-0.346	0.153	1.972			-0.381	-0.099	1.960			-0.375	-0.325	1.900			-0.369	-0.397	1.873			-0.052	0.137	1.970			0.043	-0.034	1.846
-0.191	-0.115	1.935			-0.191	-0.061	1.978			-0.194	0.241	1.967			-0.169	0.416	1.916			-0.346	0.153	1.971			-0.381	-0.099	1.960			-0.375	-0.324	1.900			-0.369	-0.396	1.873			-0.052	0.137	1.971			0.043	-0.034	1.846
-0.191	-0.115	1.935			-0.191	-0.061	1.978			-0.194	0.241	1.967			-0.168	0.416	1.916			-0.346	0.153	1.971			-0.381	-0.099	1.959			-0.375	-0.323	1.901			-0.368	-0.396	1.874			-0.051	0.137	1.971			0.043	-0.034	1.845
-0.191	-0.115	1.935			-0.191	-0.061	1.979			-0.194	0.241	1.967			-0.168	0.416	1.916			-0.346	0.152	1.971			-0.381	-0.099	1.959			-0.375	-0.322	1.901			-0.368	-0.396	1.874			-0.051	0.137	1.971			0.043	-0.034	1.844
-0.191	-0.115	1.935			-0.191	-0.061	1.979			-0.194	0.241	1.967			-0.168	0.416	1.916			-0.345	0.152	1.971			-0.381	-0.099	1.959			-0.375	-0.322	1.901			-0.368	-0.395	1.874			-0.050	0.137	1.971			0.043	-0.034	1.845
-0.191	-0.116	1.935			-0.190	-0.061	1.979			-0.194	0.241	1.967			-0.167	0.416	1.916			-0.345	0.152	1.971			-0.381	-0.099	1.959			-0.375	-0.324	1.901			-0.367	-0.399	1.873			-0.050	0.137	1.971			0.043	-0.034	1.844
-0.190	-0.116	1.935			-0.190	-0.061	1.979			-0.194	0.241	1.967			-0.167	0.416	1.916			-0.345	0.152	1.971			-0.381	-0.099	1.959			-0.375	-0.324	1.901			-0.367	-0.399	1.873			-0.050	0.136	1.971			0.043	-0.034	1.843
-0.190	-0.116	1.935			-0.190	-0.061	1.979			-0.194	0.241	1.967			-0.167	0.416	1.916			-0.345	0.152	1.971			-0.380	-0.099	1.959			-0.375	-0.323	1.901			-0.367	-0.399	1.874			-0.049	0.136	1.972			0.043	-0.034	1.842
-0.190	-0.116	1.935			-0.190	-0.061	1.979			-0.194	0.241	1.967			-0.167	0.416	1.916			-0.345	0.152	1.971			-0.380	-0.099	1.959			-0.375	-0.323	1.902			-0.367	-0.399	1.874			-0.049	0.136	1.972			0.043	-0.033	1.840
-0.190	-0.116	1.935			-0.190	-0.062	1.979			-0.194	0.240	1.967			-0.166	0.416	1.916			-0.345	0.152	1.971			-0.380	-0.100	1.959			-0.375	-0.322	1.902			-0.367	-0.399	1.874			-0.049	0.136	1.972			0.042	-0.033	1.840
-0.190	-0.116	1.935			-0.190	-0.062	1.980			-0.194	0.240	1.967			-0.166	0.416	1.916			-0.345	0.152	1.970			-0.380	-0.100	1.959			-0.375	-0.321	1.902			-0.367	-0.398	1.874			-0.048	0.136	1.972			0.037	-0.034	1.857
-0.190	-0.116	1.935			-0.190	-0.062	1.980			-0.193	0.240	1.967			-0.166	0.416	1.916			-0.345	0.152	1.970			-0.380	-0.100	1.959			-0.375	-0.329	1.901			-0.366	-0.402	1.873			-0.048	0.136	1.972			0.037	-0.049	1.846
-0.190	-0.116	1.935			-0.190	-0.062	1.980			-0.193	0.240	1.967			-0.166	0.416	1.916			-0.344	0.152	1.970			-0.380	-0.100	1.959			-0.375	-0.326	1.902			-0.366	-0.401	1.873			-0.048	0.136	1.972			0.039	-0.056	1.843
-0.190	-0.116	1.936			-0.190	-0.062	1.980			-0.193	0.240	1.967			-0.166	0.416	1.917			-0.344	0.152	1.970			-0.380	-0.100	1.959			-0.376	-0.325	1.903			-0.366	-0.400	1.874			-0.048	0.136	1.972			0.041	-0.061	1.842
-0.190	-0.116	1.936			-0.190	-0.062	1.980			-0.193	0.240	1.967			-0.165	0.416	1.917			-0.344	0.152	1.970			-0.380	-0.100	1.959			-0.376	-0.323	1.904			-0.366	-0.399	1.874			-0.048	0.136	1.972			0.042	-0.064	1.839
-0.190	-0.116	1.936			-0.190	-0.062	1.980			-0.193	0.240	1.968			-0.165	0.416	1.917			-0.344	0.152	1.970			-0.380	-0.100	1.959			-0.376	-0.327	1.902			-0.365	-0.404	1.873			-0.049	0.136	1.971			0.044	-0.066	1.838
-0.190	-0.116	1.936			-0.190	-0.062	1.980			-0.193	0.240	1.968			-0.165	0.416	1.917			-0.344	0.152	1.970			-0.380	-0.100	1.959			-0.377	-0.320	1.904			-0.366	-0.398	1.875			-0.051	0.136	1.970			0.045	-0.069	1.838
-0.190	-0.116	1.936			-0.190	-0.062	1.980			-0.193	0.240	1.968			-0.165	0.416	1.917			-0.344	0.152	1.970			-0.380	-0.100	1.959			-0.378	-0.315	1.906			-0.367	-0.394	1.876			-0.053	0.135	1.969			0.046	-0.067	1.829
-0.190	-0.117	1.936			-0.190	-0.062	1.980			-0.193	0.240	1.968			-0.165	0.416	1.917			-0.344	0.152	1.970			-0.380	-0.100	1.959			-0.378	-0.312	1.907			-0.367	-0.391	1.878			-0.055	0.135	1.968			0.047	-0.068	1.826
-0.189	-0.117	1.936			-0.190	-0.062	1.981			-0.193	0.240	1.968			-0.165	0.416	1.917			-0.344	0.152	1.970			-0.380	-0.100	1.959			-0.379	-0.309	1.908			-0.368	-0.388	1.878			-0.058	0.135	1.967			0.047	-0.068	1.825
-0.189	-0.117	1.936			-0.190	-0.063	1.981			-0.193	0.239	1.968			-0.165	0.416	1.917			-0.344	0.152	1.970			-0.380	-0.100	1.959			-0.380	-0.304	1.909			-0.368	-0.384	1.880			-0.065	0.136	1.964			0.048	-0.068	1.822
-0.189	-0.117	1.936			-0.190	-0.063	1.981			-0.193	0.239	1.968			-0.165	0.416	1.917			-0.344	0.152	1.970			-0.380	-0.100	1.959			-0.380	-0.304	1.909			-0.368	-0.384	1.880			-0.065	0.136	1.964			0.048	-0.068	1.822
-0.189	-0.117	1.936			-0.189	-0.063	1.981			-0.193	0.239	1.968			-0.165	0.416	1.917			-0.344	0.152	1.970			-0.379	-0.100	1.959			-0.380	-0.302	1.910			-0.368	-0.383	1.881			-0.067	0.137	1.964			0.047	-0.066	1.820
-0.189	-0.118	1.936			-0.189	-0.063	1.981			-0.193	0.239	1.968			-0.165	0.416	1.917			-0.343	0.152	1.970			-0.379	-0.100	1.959			-0.380	-0.301	1.910			-0.369	-0.381	1.881			-0.069	0.137	1.963			0.040	-0.042	1.791
-0.189	-0.118	1.936			-0.189	-0.063	1.981			-0.193	0.239	1.968			-0.165	0.416	1.917			-0.343	0.152	1.970			-0.379	-0.100	1.959			-0.380	-0.299	1.911			-0.369	-0.380	1.882			-0.071	0.138	1.963			0.018	0.003	1.745
-0.189	-0.118	1.936			-0.189	-0.063	1.981			-0.193	0.239	1.968			-0.165	0.416	1.917			-0.343	0.152	1.970			-0.379	-0.100	1.959			-0.381	-0.298	1.911			-0.369	-0.379	1.883			-0.073	0.138	1.962			0.017	0.005	1.742
-0.189	-0.118	1.936			-0.189	-0.064	1.981			-0.193	0.239	1.968			-0.165	0.416	1.917			-0.343	0.152	1.970			-0.379	-0.100	1.959			-0.381	-0.297	1.911			-0.369	-0.378	1.883			-0.074	0.139	1.962			0.017	0.006	1.739
-0.189	-0.118	1.936			-0.189	-0.064	1.981			-0.193	0.239	1.968			-0.165	0.416	1.917			-0.343	0.152	1.970			-0.379	-0.100	1.959			-0.381	-0.296	1.912			-0.370	-0.377	1.884			-0.076	0.139	1.961			0.017	0.008	1.736
-0.189	-0.119	1.936			-0.189	-0.064	1.981			-0.193	0.239	1.968			-0.165	0.416	1.917			-0.343	0.152	1.970			-0.379	-0.100	1.959			-0.381	-0.295	1.912			-0.370	-0.376	1.884			-0.078	0.140	1.961			0.015	0.013	1.732
-0.189	-0.119	1.936			-0.189	-0.064	1.981			-0.193	0.239	1.968			-0.165	0.417	1.917			-0.343	0.152	1.970			-0.379	-0.100	1.959			-0.382	-0.293	1.913			-0.370	-0.374	1.885			-0.081	0.141	1.960			0.014	0.017	1.726
-0.189	-0.119	1.936			-0.189	-0.064	1.981			-0.193	0.239	1.968			-0.165	0.417	1.917			-0.343	0.152	1.970			-0.379	-0.100	1.959			-0.382	-0.293	1.913			-0.370	-0.374	1.885			-0.081	0.141	1.960			0.014	0.017	1.726
-0.189	-0.119	1.936			-0.189	-0.064	1.982			-0.193	0.239	1.968			-0.165	0.417	1.917			-0.343	0.152	1.970			-0.379	-0.099	1.959			-0.382	-0.293	1.913			-0.370	-0.374	1.885			-0.082	0.142	1.960			0.013	0.019	1.725
-0.189	-0.119	1.936			-0.189	-0.064	1.982			-0.193	0.239	1.968			-0.165	0.417	1.917			-0.343	0.152	1.970			-0.379	-0.099	1.959			-0.382	-0.292	1.913			-0.370	-0.373	1.885			-0.084	0.142	1.960			0.013	0.020	1.723
-0.189	-0.119	1.936			-0.189	-0.064	1.982			-0.193	0.239	1.968			-0.166	0.417	1.917			-0.343	0.152	1.970			-0.379	-0.099	1.959			-0.382	-0.292	1.913			-0.370	-0.373	1.886			-0.085	0.143	1.960			0.013	0.021	1.724
-0.189	-0.120	1.936			-0.189	-0.065	1.982			-0.193	0.239	1.968			-0.166	0.417	1.917			-0.343	0.152	1.970			-0.379	-0.099	1.959			-0.378	-0.311	1.907			-0.369	-0.385	1.881			-0.086	0.143	1.959			0.014	0.021	1.725
-0.189	-0.120	1.936			-0.189	-0.065	1.982			-0.193	0.239	1.968			-0.166	0.417	1.917			-0.343	0.152	1.970			-0.379	-0.099	1.959			-0.377	-0.321	1.904			-0.368	-0.393	1.878			-0.087	0.144	1.959			0.015	0.019	1.727
-0.189	-0.120	1.936			-0.189	-0.065	1.982			-0.193	0.239	1.968			-0.166	0.418	1.916			-0.343	0.152	1.970			-0.379	-0.099	1.959			-0.376	-0.328	1.902			-0.368	-0.398	1.876			-0.088	0.144	1.959			0.016	0.018	1.729
-0.189	-0.120	1.936			-0.189	-0.065	1.982			-0.193	0.239	1.968			-0.167	0.418	1.916			-0.343	0.152	1.970			-0.379	-0.099	1.959			-0.376	-0.325	1.903			-0.368	-0.398	1.876			-0.089	0.145	1.959			0.016	0.017	1.732
-0.189	-0.120	1.936			-0.188	-0.065	1.982			-0.193	0.239	1.968			-0.167	0.418	1.916			-0.343	0.152	1.970			-0.379	-0.099	1.959			-0.375	-0.331	1.901			-0.368	-0.402	1.874			-0.090	0.145	1.959			0.018	0.015	1.735
-0.189	-0.120	1.936			-0.188	-0.065	1.982			-0.193	0.239	1.968			-0.168	0.418	1.916			-0.343	0.152	1.970			-0.379	-0.099	1.959			-0.375	-0.328	1.902			-0.368	-0.401	1.875			-0.091	0.145	1.959			0.018	0.013	1.737
-0.189	-0.120	1.936			-0.188	-0.065	1.982			-0.193	0.239	1.968			-0.168	0.418	1.916			-0.343	0.152	1.970			-0.379	-0.099	1.959			-0.376	-0.325	1.902			-0.368	-0.400	1.875			-0.049	0.121	1.943			0.025	0.003	1.736
-0.189	-0.120	1.936			-0.188	-0.065	1.982			-0.193	0.239	1.968			-0.169	0.418	1.916			-0.343	0.152	1.970			-0.379	-0.099	1.959			-0.375	-0.331	1.900			-0.367	-0.405	1.874			-0.035	0.114	1.938			0.030	-0.004	1.736
-0.189	-0.120	1.936			-0.188	-0.065	1.982			-0.193	0.239	1.968			-0.170	0.419	1.916			-0.343	0.152	1.970			-0.379	-0.099	1.959			-0.375	-0.330	1.901			-0.367	-0.405	1.874			-0.028	0.110	1.935			0.033	-0.009	1.736
-0.189	-0.120	1.936			-0.188	-0.065	1.982			-0.193	0.240	1.968			-0.170	0.419	1.916			-0.343	0.152	1.970			-0.379	-0.099	1.959			-0.375	-0.330	1.901			-0.367	-0.405	1.874			-0.024	0.110	1.936			0.035	-0.013	1.736
-0.189	-0.120	1.936			-0.188	-0.065	1.982			-0.193	0.240	1.968			-0.171	0.419	1.916			-0.343	0.152	1.970			-0.379	-0.099	1.959			-0.375	-0.329	1.901			-0.367	-0.405	1.874			-0.022	0.110	1.937			0.037	-0.016	1.736
-0.189	-0.119	1.936			-0.188	-0.065	1.982			-0.193	0.240	1.968			-0.171	0.420	1.916			-0.343	0.152	1.970			-0.379	-0.099	1.959			-0.374	-0.332	1.901			-0.366	-0.408	1.873			-0.019	0.111	1.938			0.039	-0.019	1.737
-0.189	-0.119	1.936			-0.188	-0.064	1.982			-0.193	0.240	1.968			-0.172	0.420	1.916			-0.343	0.152	1.970			-0.379	-0.099	1.959			-0.374	-0.332	1.901			-0.366	-0.409	1.873			-0.017	0.112	1.938			0.041	-0.021	1.737
-0.189	-0.119	1.936			-0.188	-0.064	1.982			-0.193	0.240	1.967			-0.173	0.420	1.916			-0.343	0.152	1.970			-0.379	-0.099	1.959			-0.374	-0.331	1.901			-0.366	-0.409	1.873			-0.016	0.113	1.939			0.042	-0.023	1.738
-0.189	-0.119	1.936			-0.188	-0.064	1.982			-0.194	0.241	1.967			-0.173	0.420	1.916			-0.343	0.152	1.970			-0.379	-0.099	1.959			-0.374	-0.334	1.900			-0.365	-0.412	1.871			-0.014	0.114	1.940			0.043	-0.025	1.739
-0.189	-0.119	1.936			-0.188	-0.064	1.982			-0.194	0.241	1.967			-0.174	0.421	1.916			-0.343	0.152	1.970			-0.379	-0.099	1.959			-0.374	-0.333	1.900			-0.365	-0.411	1.871			-0.014	0.115	1.941			0.044	-0.027	1.740
-0.189	-0.119	1.936			-0.188	-0.064	1.981			-0.194	0.242	1.966			-0.174	0.421	1.916			-0.343	0.152	1.970			-0.379	-0.099	1.959			-0.374	-0.332	1.900			-0.365	-0.411	1.871			-0.013	0.116	1.941			0.045	-0.028	1.740
-0.190	-0.119	1.936			-0.189	-0.064	1.981			-0.195	0.242	1.965			-0.175	0.421	1.916			-0.344	0.152	1.970			-0.379	-0.099	1.959			-0.374	-0.331	1.901			-0.365	-0.410	1.872			-0.013	0.118	1.942			0.046	-0.029	1.741
-0.190	-0.119	1.936			-0.189	-0.064	1.981			-0.196	0.243	1.965			-0.175	0.421	1.916			-0.344	0.151	1.970			-0.379	-0.099	1.959			-0.373	-0.333	1.900			-0.364	-0.412	1.871			-0.014	0.120	1.943			0.047	-0.030	1.742
-0.190	-0.119	1.936			-0.189	-0.063	1.981			-0.196	0.243	1.964			-0.175	0.421	1.916			-0.344	0.151	1.970			-0.379	-0.099	1.959			-0.373	-0.336	1.899			-0.363	-0.415	1.869			-0.014	0.122	1.944			0.047	-0.031	1.742
-0.190	-0.119	1.936			-0.189	-0.063	1.980			-0.197	0.244	1.963			-0.176	0.422	1.916			-0.344	0.151	1.970			-0.379	-0.099	1.959			-0.373	-0.338	1.898			-0.363	-0.418	1.868			-0.015	0.125	1.945			0.047	-0.031	1.743
-0.190	-0.119	1.936			-0.189	-0.063	1.980			-0.199	0.245	1.962			-0.176	0.422	1.916			-0.344	0.151	1.970			-0.379	-0.099	1.959			-0.372	-0.340	1.897			-0.362	-0.420	1.867			-0.017	0.127	1.946			0.047	-0.031	1.745
-0.190	-0.119	1.936			-0.189	-0.063	1.979			-0.200	0.246	1.960			-0.176	0.422	1.916			-0.344	0.151	1.970			-0.379	-0.100	1.959			-0.372	-0.338	1.897			-0.362	-0.418	1.868			-0.018	0.130	1.946			0.047	-0.031	1.747
-0.190	-0.119	1.936			-0.189	-0.063	1.978			-0.201	0.247	1.958			-0.177	0.422	1.916			-0.344	0.151	1.970			-0.379	-0.100	1.959			-0.372	-0.339	1.897			-0.362	-0.419	1.867			-0.019	0.132	1.947			0.046	-0.031	1.749
-0.190	-0.119	1.936			-0.189	-0.062	1.978			-0.202	0.248	1.957			-0.177	0.422	1.915			-0.344	0.151	1.970			-0.379	-0.101	1.959			-0.372	-0.338	1.897			-0.362	-0.418	1.867			-0.021	0.134	1.948			0.046	-0.030	1.751
-0.190	-0.119	1.936			-0.190	-0.062	1.977			-0.203	0.249	1.956			-0.177	0.422	1.915			-0.344	0.151	1.970			-0.378	-0.102	1.959			-0.372	-0.337	1.898			-0.362	-0.417	1.868			-0.022	0.136	1.948			0.046	-0.030	1.752
-0.190	-0.119	1.935			-0.190	-0.062	1.976			-0.203	0.250	1.955			-0.177	0.422	1.915			-0.344	0.151	1.970			-0.378	-0.103	1.959			-0.373	-0.332	1.899			-0.362	-0.412	1.869			-0.023	0.138	1.949			0.045	-0.030	1.754
-0.190	-0.119	1.935			-0.190	-0.061	1.975			-0.204	0.250	1.954			-0.177	0.422	1.915			-0.344	0.151	1.970			-0.378	-0.104	1.959			-0.373	-0.329	1.900			-0.363	-0.409	1.870			-0.025	0.139	1.949			0.045	-0.030	1.755
-0.190	-0.119	1.935			-0.190	-0.061	1.974			-0.203	0.251	1.954			-0.177	0.422	1.915			-0.344	0.150	1.970			-0.377	-0.105	1.959			-0.372	-0.333	1.899			-0.362	-0.413	1.869			-0.026	0.141	1.949			0.045	-0.030	1.756
-0.190	-0.119	1.935			-0.190	-0.061	1.973			-0.203	0.252	1.953			-0.178	0.422	1.915			-0.344	0.150	1.970			-0.377	-0.106	1.958			-0.372	-0.333	1.899			-0.362	-0.413	1.869			-0.027	0.142	1.950			0.045	-0.031	1.757
-0.190	-0.119	1.935			-0.190	-0.061	1.972			-0.203	0.252	1.952			-0.178	0.422	1.915			-0.344	0.150	1.970			-0.377	-0.107	1.958			-0.373	-0.330	1.900			-0.362	-0.410	1.870			-0.028	0.143	1.950			0.044	-0.031	1.759
-0.190	-0.118	1.935			-0.190	-0.060	1.972			-0.202	0.253	1.952			-0.178	0.422	1.915			-0.344	0.150	1.970			-0.377	-0.107	1.958			-0.373	-0.327	1.900			-0.362	-0.407	1.871			-0.029	0.144	1.950			0.044	-0.031	1.760
-0.190	-0.118	1.935			-0.190	-0.060	1.971			-0.201	0.253	1.951			-0.178	0.422	1.915			-0.344	0.150	1.970			-0.377	-0.108	1.958			-0.372	-0.334	1.898			-0.362	-0.411	1.870			-0.030	0.145	1.950			0.044	-0.031	1.761
-0.190	-0.118	1.935			-0.190	-0.060	1.970			-0.201	0.253	1.951			-0.178	0.422	1.915			-0.344	0.150	1.969			-0.377	-0.109	1.958			-0.372	-0.338	1.896			-0.361	-0.415	1.868			-0.030	0.146	1.951			0.043	-0.031	1.762
-0.190	-0.118	1.934			-0.190	-0.060	1.970			-0.200	0.253	1.951			-0.178	0.422	1.915			-0.344	0.150	1.969			-0.377	-0.109	1.957			-0.371	-0.342	1.894			-0.361	-0.417	1.867			-0.031	0.147	1.951			0.043	-0.031	1.764
-0.190	-0.118	1.934			-0.189	-0.060	1.969			-0.199	0.254	1.951			-0.178	0.422	1.915			-0.344	0.149	1.969			-0.376	-0.110	1.957			-0.371	-0.344	1.893			-0.361	-0.419	1.866			-0.032	0.147	1.951			0.042	-0.030	1.765
-0.190	-0.118	1.934			-0.189	-0.060	1.969			-0.199	0.254	1.951			-0.179	0.422	1.915			-0.344	0.149	1.969			-0.376	-0.110	1.957			-0.371	-0.346	1.892			-0.360	-0.421	1.866			-0.032	0.148	1.951			0.041	-0.030	1.766
-0.190	-0.118	1.934			-0.189	-0.060	1.969			-0.198	0.254	1.951			-0.179	0.422	1.915			-0.344	0.149	1.969			-0.376	-0.111	1.957			-0.371	-0.348	1.891			-0.360	-0.423	1.865			-0.033	0.149	1.951			0.041	-0.030	1.767
-0.190	-0.118	1.934			-0.189	-0.060	1.968			-0.197	0.254	1.951			-0.179	0.422	1.914			-0.344	0.149	1.969			-0.376	-0.111	1.957			-0.370	-0.350	1.891			-0.360	-0.425	1.864			-0.033	0.149	1.951			0.040	-0.030	1.769
-0.190	-0.118	1.934			-0.189	-0.059	1.968			-0.196	0.253	1.951			-0.179	0.422	1.914			-0.344	0.149	1.969			-0.376	-0.111	1.957			-0.370	-0.351	1.890			-0.360	-0.426	1.863			-0.034	0.150	1.951			0.039	-0.030	1.770
-0.190	-0.118	1.934			-0.189	-0.059	1.968			-0.196	0.253	1.951			-0.179	0.422	1.914			-0.344	0.148	1.968			-0.376	-0.112	1.957			-0.370	-0.352	1.890			-0.360	-0.427	1.862			-0.034	0.150	1.951			0.039	-0.030	1.771
-0.189	-0.118	1.934			-0.189	-0.059	1.967			-0.195	0.253	1.952			-0.179	0.422	1.914			-0.344	0.148	1.968			-0.376	-0.112	1.956			-0.370	-0.353	1.890			-0.360	-0.429	1.862			-0.035	0.150	1.951			0.038	-0.029	1.772
-0.189	-0.118	1.933			-0.189	-0.059	1.967			-0.194	0.253	1.952			-0.179	0.422	1.914			-0.344	0.148	1.968			-0.376	-0.112	1.956			-0.370	-0.354	1.889			-0.359	-0.430	1.861			-0.035	0.151	1.951			0.037	-0.029	1.774
-0.189	-0.118	1.933			-0.189	-0.059	1.967			-0.193	0.252	1.953			-0.179	0.422	1.914			-0.344	0.148	1.968			-0.376	-0.112	1.956			-0.370	-0.355	1.889			-0.359	-0.430	1.861			-0.036	0.151	1.951			0.037	-0.029	1.776
-0.189	-0.118	1.933			-0.189	-0.059	1.967			-0.193	0.252	1.953			-0.179	0.422	1.914			-0.344	0.148	1.968			-0.376	-0.112	1.956			-0.369	-0.355	1.889			-0.359	-0.431	1.860			-0.036	0.151	1.951			0.036	-0.028	1.778
-0.189	-0.118	1.933			-0.188	-0.059	1.967			-0.192	0.252	1.953			-0.179	0.421	1.914			-0.344	0.148	1.968			-0.376	-0.112	1.956			-0.370	-0.352	1.890			-0.360	-0.429	1.861			-0.036	0.152	1.951			0.035	-0.028	1.781
-0.189	-0.118	1.933			-0.188	-0.059	1.967			-0.191	0.252	1.954			-0.179	0.421	1.914			-0.344	0.147	1.968			-0.376	-0.113	1.956			-0.370	-0.348	1.891			-0.360	-0.425	1.862			-0.037	0.152	1.951			0.035	-0.027	1.783
-0.189	-0.118	1.933			-0.188	-0.059	1.967			-0.191	0.251	1.954			-0.179	0.421	1.914			-0.344	0.147	1.967			-0.376	-0.113	1.956			-0.370	-0.348	1.891			-0.360	-0.426	1.862			-0.037	0.152	1.951			0.034	-0.027	1.785
-0.189	-0.118	1.933			-0.188	-0.059	1.967			-0.191	0.251	1.955			-0.179	0.421	1.914			-0.344	0.147	1.967			-0.376	-0.113	1.956			-0.370	-0.346	1.891			-0.360	-0.424	1.862			-0.038	0.152	1.952			0.034	-0.027	1.786
-0.189	-0.118	1.933			-0.188	-0.059	1.967			-0.190	0.251	1.955			-0.179	0.421	1.914			-0.344	0.147	1.967			-0.376	-0.113	1.956			-0.370	-0.346	1.891			-0.360	-0.425	1.862			-0.038	0.152	1.952			0.033	-0.027	1.788
-0.189	-0.118	1.933			-0.188	-0.059	1.967			-0.190	0.250	1.956			-0.179	0.421	1.914			-0.344	0.147	1.967			-0.376	-0.113	1.956			-0.370	-0.346	1.891			-0.360	-0.425	1.862			-0.038	0.152	1.952			0.033	-0.027	1.789
-0.189	-0.118	1.933			-0.187	-0.059	1.967			-0.190	0.250	1.956			-0.179	0.421	1.914			-0.344	0.147	1.967			-0.376	-0.113	1.955			-0.370	-0.347	1.891			-0.360	-0.425	1.862			-0.038	0.152	1.952			0.033	-0.027	1.790
-0.188	-0.118	1.932			-0.187	-0.059	1.967			-0.189	0.250	1.956			-0.179	0.421	1.914			-0.344	0.146	1.967			-0.376	-0.113	1.955			-0.370	-0.344	1.892			-0.360	-0.423	1.863			-0.039	0.152	1.952			0.033	-0.027	1.791
-0.188	-0.118	1.932			-0.187	-0.059	1.967			-0.189	0.249	1.957			-0.179	0.421	1.914			-0.344	0.146	1.967			-0.376	-0.113	1.955			-0.371	-0.339	1.893			-0.361	-0.418	1.864			-0.039	0.152	1.952			0.032	-0.027	1.792
-0.188	-0.118	1.932			-0.187	-0.060	1.968			-0.189	0.249	1.957			-0.179	0.421	1.914			-0.344	0.146	1.967			-0.376	-0.112	1.955			-0.372	-0.330	1.896			-0.362	-0.409	1.867			-0.039	0.152	1.952			0.032	-0.027	1.793
-0.188	-0.118	1.932			-0.187	-0.060	1.968			-0.188	0.249	1.958			-0.179	0.421	1.914			-0.344	0.146	1.967			-0.376	-0.112	1.955			-0.372	-0.332	1.895			-0.362	-0.412	1.866			-0.040	0.152	1.952			0.032	-0.027	1.794
-0.188	-0.118	1.932			-0.186	-0.060	1.968			-0.188	0.248	1.958			-0.179	0.420	1.914			-0.344	0.146	1.966			-0.376	-0.112	1.955			-0.371	-0.334	1.895			-0.361	-0.414	1.866			-0.040	0.152	1.952			0.032	-0.027	1.795
-0.188	-0.118	1.932			-0.186	-0.060	1.969			-0.188	0.248	1.959			-0.178	0.420	1.914			-0.344	0.146	1.966			-0.376	-0.112	1.955			-0.372	-0.330	1.896			-0.362	-0.410	1.867			-0.040	0.152	1.952			0.032	-0.027	1.796
-0.188	-0.118	1.932			-0.186	-0.060	1.969			-0.188	0.248	1.959			-0.178	0.420	1.915			-0.344	0.146	1.966			-0.377	-0.112	1.955			-0.372	-0.327	1.897			-0.362	-0.408	1.868			-0.040	0.152	1.952			0.031	-0.027	1.797
-0.188	-0.118	1.932			-0.186	-0.060	1.969			-0.188	0.248	1.960			-0.177	0.420	1.915			-0.344	0.146	1.966			-0.377	-0.112	1.955			-0.373	-0.322	1.899			-0.363	-0.402	1.871			-0.040	0.152	1.952			0.031	-0.027	1.797
-0.188	-0.118	1.932			-0.186	-0.060	1.970			-0.188	0.247	1.960			-0.177	0.420	1.915			-0.344	0.146	1.966			-0.377	-0.111	1.955			-0.373	-0.319	1.900			-0.363	-0.399	1.872			-0.041	0.151	1.953			0.031	-0.026	1.798
-0.188	-0.118	1.932			-0.185	-0.060	1.970			-0.187	0.247	1.961			-0.177	0.420	1.915			-0.344	0.145	1.966			-0.377	-0.111	1.955			-0.373	-0.317	1.901			-0.364	-0.397	1.873			-0.041	0.151	1.953			0.031	-0.027	1.799
-0.187	-0.118	1.932			-0.185	-0.060	1.971			-0.187	0.247	1.961			-0.177	0.419	1.916			-0.344	0.145	1.966			-0.377	-0.111	1.955			-0.374	-0.315	1.902			-0.364	-0.395	1.874			-0.041	0.151	1.953			0.031	-0.027	1.800
-0.187	-0.118	1.932			-0.185	-0.060	1.971			-0.187	0.247	1.961			-0.176	0.419	1.916			-0.344	0.145	1.966			-0.377	-0.111	1.955			-0.373	-0.319	1.901			-0.363	-0.399	1.874			-0.041	0.151	1.953			0.031	-0.027	1.801
-0.187	-0.117	1.932			-0.185	-0.061	1.972			-0.187	0.247	1.962			-0.176	0.419	1.916			-0.344	0.145	1.966			-0.377	-0.111	1.955			-0.373	-0.318	1.901			-0.364	-0.398	1.875			-0.041	0.151	1.953			0.031	-0.027	1.802
-0.187	-0.117	1.932			-0.185	-0.061	1.972			-0.187	0.246	1.962			-0.176	0.419	1.916			-0.344	0.145	1.966			-0.377	-0.111	1.955			-0.373	-0.317	1.902			-0.364	-0.397	1.875			-0.041	0.150	1.954			0.031	-0.027	1.803
-0.187	-0.117	1.932			-0.184	-0.061	1.972			-0.187	0.246	1.962			-0.176	0.419	1.916			-0.344	0.145	1.966			-0.377	-0.111	1.955			-0.373	-0.316	1.902			-0.364	-0.396	1.876			-0.041	0.150	1.954			0.031	-0.027	1.803
-0.187	-0.117	1.932			-0.184	-0.061	1.973			-0.187	0.246	1.962			-0.175	0.419	1.916			-0.344	0.145	1.966			-0.377	-0.112	1.955			-0.373	-0.315	1.902			-0.364	-0.396	1.877			-0.041	0.150	1.954			0.031	-0.027	1.804
-0.186	-0.117	1.932			-0.184	-0.061	1.973			-0.186	0.246	1.963			-0.175	0.419	1.916			-0.344	0.145	1.966			-0.377	-0.112	1.955			-0.373	-0.314	1.903			-0.364	-0.394	1.877			-0.041	0.149	1.955			0.031	-0.027	1.804
-0.186	-0.117	1.932			-0.184	-0.061	1.973			-0.186	0.246	1.963			-0.175	0.419	1.917			-0.344	0.145	1.966			-0.377	-0.112	1.955			-0.373	-0.312	1.903			-0.364	-0.393	1.878			-0.041	0.149	1.955			0.030	-0.027	1.804
-0.186	-0.117	1.932			-0.184	-0.061	1.974			-0.186	0.246	1.963			-0.175	0.419	1.917			-0.344	0.145	1.966			-0.377	-0.111	1.955			-0.373	-0.311	1.904			-0.365	-0.392	1.879			-0.042	0.149	1.955			0.030	-0.026	1.803
-0.186	-0.117	1.932			-0.183	-0.061	1.974			-0.186	0.247	1.963			-0.174	0.419	1.917			-0.344	0.144	1.966			-0.377	-0.111	1.955			-0.373	-0.310	1.904			-0.365	-0.391	1.879			-0.042	0.149	1.956			0.029	-0.025	1.801
-0.185	-0.117	1.933			-0.183	-0.061	1.974			-0.186	0.247	1.963			-0.174	0.419	1.917			-0.344	0.144	1.966			-0.377	-0.111	1.956			-0.373	-0.309	1.905			-0.364	-0.390	1.879			-0.042	0.149	1.956			0.028	-0.020	1.796
-0.185	-0.117	1.933			-0.183	-0.061	1.975			-0.185	0.247	1.963			-0.174	0.419	1.917			-0.344	0.144	1.966			-0.377	-0.111	1.956			-0.373	-0.308	1.905			-0.364	-0.389	1.880			-0.042	0.149	1.957			0.025	-0.015	1.791
-0.185	-0.117	1.933			-0.183	-0.061	1.975			-0.185	0.247	1.963			-0.174	0.419	1.917			-0.345	0.143	1.967			-0.377	-0.109	1.957			-0.374	-0.308	1.905			-0.364	-0.388	1.880			-0.042	0.149	1.957			0.020	-0.008	1.782
-0.185	-0.117	1.933			-0.183	-0.061	1.975			-0.186	0.247	1.964			-0.174	0.419	1.918			-0.346	0.142	1.968			-0.377	-0.107	1.958			-0.374	-0.306	1.906			-0.364	-0.387	1.880			-0.042	0.149	1.957			0.017	-0.003	1.776
-0.184	-0.117	1.933			-0.182	-0.061	1.976			-0.187	0.247	1.965			-0.174	0.419	1.919			-0.349	0.136	1.969			-0.377	-0.105	1.959			-0.374	-0.305	1.906			-0.364	-0.386	1.881			-0.043	0.150	1.957			0.014	0.002	1.771
-0.184	-0.117	1.934			-0.182	-0.061	1.976			-0.188	0.246	1.966			-0.174	0.420	1.919			-0.351	0.130	1.970			-0.377	-0.103	1.960			-0.374	-0.303	1.907			-0.363	-0.384	1.881			-0.043	0.151	1.957			0.007	0.008	1.763
-0.184	-0.117	1.934			-0.182	-0.061	1.977			-0.189	0.246	1.967			-0.174	0.420	1.920			-0.353	0.125	1.971			-0.377	-0.102	1.960			-0.374	-0.302	1.907			-0.363	-0.382	1.882			-0.044	0.151	1.957			0.003	0.012	1.758
-0.184	-0.117	1.934			-0.182	-0.061	1.977			-0.190	0.246	1.968			-0.175	0.421	1.922			-0.355	0.120	1.972			-0.377	-0.101	1.961			-0.374	-0.299	1.909			-0.363	-0.380	1.883			-0.045	0.152	1.957			-0.001	0.016	1.755
-0.184	-0.116	1.934			-0.182	-0.060	1.978			-0.191	0.246	1.968			-0.176	0.421	1.923			-0.357	0.116	1.973			-0.377	-0.101	1.962			-0.373	-0.298	1.910			-0.363	-0.379	1.884			-0.045	0.153	1.956			-0.003	0.019	1.752
-0.184	-0.116	1.935			-0.182	-0.060	1.978			-0.192	0.245	1.970			-0.177	0.421	1.924			-0.358	0.111	1.973			-0.377	-0.100	1.963			-0.373	-0.297	1.911			-0.363	-0.377	1.885			-0.046	0.154	1.956			-0.006	0.022	1.749
-0.183	-0.116	1.935			-0.181	-0.060	1.979			-0.193	0.245	1.971			-0.178	0.421	1.925			-0.360	0.108	1.974			-0.377	-0.100	1.965			-0.373	-0.296	1.912			-0.363	-0.377	1.886			-0.047	0.155	1.955			-0.009	0.025	1.747
-0.183	-0.116	1.935			-0.181	-0.060	1.979			-0.194	0.245	1.972			-0.179	0.421	1.926			-0.361	0.105	1.974			-0.377	-0.100	1.966			-0.373	-0.295	1.913			-0.362	-0.376	1.887			-0.048	0.155	1.955			-0.011	0.027	1.745
-0.183	-0.116	1.936			-0.181	-0.060	1.980			-0.195	0.244	1.973			-0.180	0.421	1.927			-0.362	0.102	1.975			-0.377	-0.100	1.967			-0.373	-0.295	1.914			-0.364	-0.369	1.895			-0.049	0.156	1.954			-0.012	0.029	1.743
-0.183	-0.116	1.936			-0.181	-0.060	1.980			-0.195	0.244	1.974			-0.181	0.421	1.928			-0.363	0.100	1.975			-0.377	-0.100	1.968			-0.374	-0.294	1.915			-0.377	-0.360	1.905			-0.049	0.156	1.954			-0.013	0.030	1.742
-0.183	-0.116	1.936			-0.181	-0.060	1.981			-0.196	0.244	1.974			-0.181	0.421	1.928			-0.364	0.099	1.976			-0.377	-0.099	1.969			-0.374	-0.293	1.917			-0.378	-0.349	1.910			-0.050	0.157	1.953			-0.014	0.031	1.741
-0.183	-0.115	1.937			-0.181	-0.060	1.982			-0.197	0.243	1.975			-0.182	0.421	1.929			-0.366	0.098	1.977			-0.377	-0.099	1.970			-0.375	-0.292	1.919			-0.379	-0.348	1.912			-0.050	0.157	1.953			-0.015	0.032	1.740
-0.183	-0.115	1.937			-0.181	-0.060	1.982			-0.197	0.243	1.976			-0.183	0.420	1.929			-0.368	0.097	1.978			-0.377	-0.098	1.971			-0.376	-0.291	1.921			-0.379	-0.348	1.913			-0.051	0.158	1.952			-0.016	0.033	1.739
-0.183	-0.115	1.938			-0.181	-0.060	1.983			-0.198	0.243	1.977			-0.183	0.420	1.930			-0.369	0.096	1.979			-0.377	-0.098	1.972			-0.376	-0.309	1.921			-0.375	-0.384	1.905			-0.051	0.158	1.952			-0.017	0.034	1.738
-0.183	-0.114	1.938			-0.181	-0.060	1.984			-0.198	0.243	1.977			-0.184	0.420	1.930			-0.370	0.095	1.980			-0.378	-0.097	1.973			-0.377	-0.307	1.923			-0.375	-0.384	1.907			-0.052	0.158	1.952			-0.017	0.035	1.737
-0.183	-0.114	1.939			-0.181	-0.060	1.984			-0.199	0.243	1.978			-0.184	0.420	1.931			-0.372	0.094	1.980			-0.378	-0.097	1.974			-0.378	-0.305	1.925			-0.375	-0.383	1.907			-0.052	0.159	1.951			-0.018	0.035	1.737
-0.183	-0.114	1.939			-0.181	-0.060	1.985			-0.199	0.242	1.978			-0.185	0.420	1.931			-0.372	0.094	1.981			-0.378	-0.097	1.974			-0.378	-0.303	1.926			-0.375	-0.382	1.908			-0.053	0.159	1.951			-0.018	0.035	1.737
-0.183	-0.114	1.940			-0.181	-0.059	1.985			-0.199	0.242	1.979			-0.185	0.421	1.931			-0.373	0.093	1.981			-0.378	-0.096	1.975			-0.377	-0.317	1.924			-0.373	-0.397	1.901			-0.053	0.159	1.951			-0.018	0.035	1.737
-0.183	-0.113	1.940			-0.181	-0.059	1.986			-0.200	0.242	1.979			-0.185	0.421	1.932			-0.374	0.093	1.982			-0.378	-0.096	1.976			-0.378	-0.314	1.925			-0.373	-0.395	1.901			-0.053	0.160	1.951			-0.018	0.035	1.737
-0.183	-0.113	1.941			-0.181	-0.059	1.986			-0.200	0.242	1.979			-0.186	0.421	1.932			-0.375	0.092	1.982			-0.379	-0.096	1.976			-0.377	-0.322	1.922			-0.371	-0.404	1.896			-0.053	0.160	1.951			-0.018	0.035	1.737
-0.183	-0.113	1.941			-0.181	-0.059	1.986			-0.200	0.242	1.980			-0.186	0.421	1.932			-0.375	0.092	1.982			-0.379	-0.095	1.977			-0.379	-0.317	1.923			-0.371	-0.398	1.897			-0.054	0.160	1.950			-0.018	0.034	1.738
-0.184	-0.113	1.941			-0.181	-0.059	1.987			-0.201	0.242	1.980			-0.186	0.422	1.932			-0.376	0.092	1.982			-0.379	-0.095	1.977			-0.379	-0.313	1.924			-0.372	-0.394	1.897			-0.054	0.160	1.950			-0.018	0.034	1.738
-0.184	-0.112	1.942			-0.181	-0.059	1.987			-0.201	0.242	1.980			-0.187	0.422	1.933			-0.376	0.092	1.982			-0.380	-0.094	1.978			-0.380	-0.309	1.925			-0.372	-0.391	1.897			-0.054	0.160	1.950			-0.018	0.033	1.738
-0.184	-0.112	1.942			-0.181	-0.059	1.988			-0.201	0.242	1.980			-0.187	0.422	1.933			-0.376	0.093	1.983			-0.380	-0.094	1.978			-0.379	-0.318	1.921			-0.370	-0.399	1.892			-0.054	0.161	1.950			-0.018	0.032	1.738
-0.184	-0.112	1.942			-0.181	-0.059	1.988			-0.201	0.242	1.981			-0.187	0.423	1.933			-0.377	0.093	1.983			-0.380	-0.093	1.979			-0.378	-0.323	1.918			-0.369	-0.404	1.889			-0.054	0.161	1.950			-0.018	0.031	1.738
-0.184	-0.112	1.942			-0.181	-0.058	1.988			-0.201	0.242	1.981			-0.187	0.423	1.933			-0.377	0.093	1.983			-0.381	-0.093	1.979			-0.377	-0.328	1.917			-0.368	-0.408	1.886			-0.055	0.161	1.950			-0.018	0.030	1.738
-0.184	-0.112	1.943			-0.181	-0.058	1.989			-0.202	0.242	1.981			-0.188	0.423	1.933			-0.377	0.094	1.983			-0.381	-0.093	1.979			-0.377	-0.330	1.916			-0.367	-0.411	1.885			-0.055	0.161	1.950			-0.018	0.029	1.738
-0.184	-0.112	1.943			-0.181	-0.058	1.989			-0.202	0.242	1.981			-0.188	0.424	1.933			-0.377	0.095	1.983			-0.381	-0.092	1.979			-0.376	-0.332	1.915			-0.367	-0.413	1.883			-0.055	0.161	1.950			-0.017	0.028	1.739
-0.184	-0.111	1.943			-0.181	-0.058	1.989			-0.202	0.242	1.981			-0.188	0.424	1.934			-0.377	0.096	1.983			-0.382	-0.091	1.979			-0.378	-0.322	1.916			-0.368	-0.403	1.886			-0.055	0.161	1.950			-0.016	0.027	1.740
-0.184	-0.111	1.943			-0.181	-0.058	1.989			-0.202	0.242	1.982			-0.188	0.424	1.934			-0.376	0.098	1.983			-0.382	-0.091	1.980			-0.379	-0.316	1.917			-0.368	-0.397	1.888			-0.055	0.161	1.950			-0.016	0.026	1.740
-0.184	-0.111	1.943			-0.182	-0.058	1.990			-0.202	0.242	1.982			-0.188	0.424	1.934			-0.376	0.100	1.983			-0.382	-0.090	1.980			-0.379	-0.311	1.918			-0.369	-0.392	1.889			-0.055	0.161	1.950			-0.015	0.024	1.741
-0.184	-0.111	1.944			-0.182	-0.058	1.990			-0.202	0.242	1.982			-0.188	0.424	1.934			-0.375	0.103	1.983			-0.382	-0.090	1.980			-0.378	-0.316	1.917			-0.368	-0.399	1.887			-0.055	0.161	1.949			-0.014	0.023	1.742
-0.185	-0.111	1.944			-0.182	-0.058	1.990			-0.202	0.242	1.982			-0.188	0.424	1.934			-0.375	0.106	1.983			-0.383	-0.089	1.980			-0.378	-0.316	1.917			-0.368	-0.399	1.887			-0.056	0.162	1.949			-0.013	0.022	1.743
-0.185	-0.111	1.944			-0.182	-0.058	1.990			-0.202	0.242	1.982			-0.188	0.425	1.934			-0.374	0.109	1.983			-0.383	-0.088	1.980			-0.379	-0.315	1.917			-0.368	-0.397	1.888			-0.056	0.162	1.949			-0.011	0.020	1.745
-0.185	-0.111	1.944			-0.182	-0.058	1.990			-0.202	0.242	1.982			-0.188	0.425	1.934			-0.372	0.113	1.983			-0.383	-0.088	1.980			-0.379	-0.314	1.917			-0.368	-0.396	1.888			-0.056	0.162	1.949			-0.009	0.018	1.747
-0.185	-0.111	1.944			-0.182	-0.058	1.991			-0.202	0.243	1.981			-0.188	0.425	1.933			-0.371	0.116	1.984			-0.383	-0.088	1.980			-0.377	-0.320	1.915			-0.367	-0.402	1.887			-0.056	0.162	1.949			-0.006	0.015	1.750
-0.185	-0.111	1.944			-0.182	-0.057	1.991			-0.201	0.245	1.978			-0.187	0.425	1.933			-0.370	0.119	1.984			-0.383	-0.088	1.980			-0.377	-0.315	1.917			-0.367	-0.396	1.889			-0.056	0.162	1.950			-0.003	0.013	1.752
-0.185	-0.111	1.944			-0.182	-0.057	1.990			-0.200	0.249	1.975			-0.187	0.425	1.933			-0.369	0.121	1.984			-0.383	-0.088	1.980			-0.378	-0.311	1.918			-0.367	-0.392	1.890			-0.056	0.162	1.950			-0.001	0.011	1.754
-0.185	-0.111	1.945			-0.182	-0.057	1.990			-0.200	0.253	1.970			-0.187	0.425	1.933			-0.368	0.124	1.984			-0.383	-0.088	1.980			-0.378	-0.308	1.918			-0.368	-0.390	1.891			-0.056	0.162	1.950			0.001	0.009	1.755
-0.185	-0.111	1.945			-0.183	-0.057	1.989			-0.201	0.256	1.967			-0.187	0.425	1.933			-0.366	0.126	1.984			-0.383	-0.088	1.980			-0.377	-0.315	1.917			-0.367	-0.394	1.890			-0.056	0.161	1.950			0.003	0.006	1.756
-0.185	-0.111	1.945			-0.183	-0.056	1.988			-0.202	0.259	1.963			-0.187	0.425	1.933			-0.365	0.128	1.984			-0.383	-0.088	1.980			-0.377	-0.313	1.917			-0.367	-0.392	1.891			-0.056	0.161	1.951			0.004	0.004	1.755
-0.185	-0.111	1.945			-0.184	-0.056	1.987			-0.204	0.261	1.961			-0.187	0.425	1.933			-0.364	0.130	1.984			-0.383	-0.088	1.979			-0.378	-0.310	1.918			-0.368	-0.389	1.891			-0.055	0.161	1.951			0.006	0.002	1.755
-0.186	-0.111	1.945			-0.185	-0.056	1.986			-0.205	0.263	1.959			-0.187	0.425	1.933			-0.363	0.131	1.985			-0.383	-0.088	1.979			-0.378	-0.307	1.918			-0.368	-0.387	1.892			-0.055	0.161	1.952			0.007	0.001	1.755
-0.186	-0.111	1.945			-0.185	-0.055	1.985			-0.206	0.264	1.958			-0.187	0.425	1.932			-0.362	0.133	1.985			-0.383	-0.088	1.979			-0.378	-0.305	1.918			-0.368	-0.385	1.893			-0.055	0.160	1.953			0.008	-0.001	1.754
-0.186	-0.111	1.945			-0.186	-0.055	1.983			-0.207	0.265	1.957			-0.187	0.425	1.932			-0.361	0.134	1.985			-0.383	-0.088	1.979			-0.378	-0.304	1.919			-0.368	-0.384	1.893			-0.054	0.160	1.954			0.009	-0.002	1.754
-0.186	-0.111	1.944			-0.187	-0.055	1.982			-0.208	0.266	1.956			-0.187	0.425	1.932			-0.361	0.136	1.985			-0.383	-0.089	1.979			-0.378	-0.303	1.919			-0.368	-0.383	1.893			-0.054	0.160	1.955			0.010	-0.004	1.753
-0.187	-0.112	1.944			-0.187	-0.055	1.981			-0.209	0.267	1.955			-0.187	0.425	1.931			-0.360	0.137	1.985			-0.383	-0.089	1.978			-0.378	-0.302	1.919			-0.368	-0.382	1.893			-0.054	0.159	1.955			0.011	-0.005	1.752
-0.187	-0.112	1.944			-0.188	-0.055	1.980			-0.209	0.268	1.955			-0.187	0.425	1.931			-0.359	0.138	1.985			-0.383	-0.090	1.978			-0.378	-0.301	1.919			-0.368	-0.382	1.893			-0.053	0.159	1.956			0.012	-0.006	1.752
-0.187	-0.112	1.944			-0.188	-0.055	1.979			-0.210	0.269	1.954			-0.187	0.424	1.931			-0.359	0.139	1.985			-0.383	-0.091	1.978			-0.378	-0.301	1.919			-0.368	-0.381	1.894			-0.053	0.159	1.956			0.012	-0.006	1.751
-0.187	-0.113	1.944			-0.189	-0.055	1.978			-0.211	0.269	1.953			-0.186	0.424	1.930			-0.358	0.140	1.985			-0.383	-0.091	1.977			-0.379	-0.300	1.919			-0.368	-0.381	1.894			-0.053	0.158	1.957			0.013	-0.007	1.750
-0.188	-0.113	1.944			-0.189	-0.055	1.977			-0.211	0.270	1.953			-0.186	0.424	1.930			-0.358	0.140	1.985			-0.383	-0.092	1.977			-0.379	-0.300	1.919			-0.368	-0.380	1.894			-0.052	0.158	1.958			0.013	-0.008	1.750
-0.188	-0.113	1.944			-0.190	-0.055	1.977			-0.212	0.270	1.953			-0.186	0.424	1.930			-0.357	0.141	1.985			-0.382	-0.093	1.976			-0.379	-0.299	1.919			-0.368	-0.380	1.894			-0.052	0.158	1.958			0.014	-0.008	1.749
-0.188	-0.114	1.944			-0.190	-0.055	1.976			-0.212	0.271	1.952			-0.186	0.424	1.929			-0.357	0.142	1.985			-0.382	-0.093	1.976			-0.379	-0.299	1.919			-0.368	-0.380	1.894			-0.052	0.158	1.958			0.014	-0.009	1.748
-0.188	-0.114	1.944			-0.191	-0.055	1.975			-0.212	0.271	1.952			-0.186	0.424	1.929			-0.356	0.142	1.985			-0.382	-0.094	1.976			-0.376	-0.314	1.916			-0.366	-0.391	1.891			-0.051	0.157	1.959			0.014	-0.009	1.747
-0.189	-0.115	1.944			-0.191	-0.055	1.974			-0.213	0.272	1.951			-0.186	0.424	1.929			-0.356	0.143	1.985			-0.382	-0.095	1.975			-0.377	-0.312	1.916			-0.366	-0.390	1.891			-0.051	0.157	1.959			0.015	-0.010	1.746
-0.189	-0.115	1.944			-0.191	-0.055	1.974			-0.213	0.272	1.951			-0.186	0.423	1.929			-0.355	0.143	1.985			-0.382	-0.095	1.975			-0.377	-0.311	1.916			-0.366	-0.389	1.891			-0.051	0.156	1.959			0.015	-0.010	1.745
-0.189	-0.115	1.943			-0.191	-0.055	1.973			-0.214	0.272	1.951			-0.186	0.423	1.928			-0.355	0.144	1.985			-0.381	-0.096	1.975			-0.377	-0.310	1.916			-0.366	-0.389	1.891			-0.051	0.156	1.959			0.015	-0.011	1.744
-0.189	-0.116	1.943			-0.192	-0.055	1.973			-0.214	0.273	1.950			-0.185	0.423	1.928			-0.354	0.144	1.985			-0.381	-0.096	1.974			-0.377	-0.309	1.916			-0.366	-0.388	1.892			-0.050	0.156	1.960			0.015	-0.011	1.743
-0.189	-0.116	1.943			-0.192	-0.055	1.972			-0.214	0.273	1.950			-0.185	0.423	1.928			-0.354	0.145	1.985			-0.381	-0.097	1.974			-0.377	-0.308	1.917			-0.366	-0.387	1.892			-0.050	0.155	1.960			0.015	-0.011	1.742
-0.189	-0.116	1.943			-0.192	-0.055	1.972			-0.215	0.273	1.950			-0.185	0.423	1.928			-0.354	0.145	1.985			-0.381	-0.097	1.974			-0.377	-0.307	1.917			-0.366	-0.386	1.892			-0.050	0.155	1.960			0.015	-0.011	1.741
-0.189	-0.117	1.943			-0.192	-0.056	1.971			-0.215	0.273	1.950			-0.185	0.423	1.927			-0.353	0.145	1.985			-0.381	-0.098	1.974			-0.377	-0.306	1.917			-0.366	-0.386	1.893			-0.050	0.155	1.960			0.015	-0.011	1.740
-0.190	-0.117	1.943			-0.192	-0.056	1.971			-0.215	0.274	1.950			-0.185	0.423	1.927			-0.353	0.146	1.984			-0.381	-0.098	1.974			-0.377	-0.305	1.917			-0.366	-0.385	1.893			-0.049	0.154	1.960			0.015	-0.012	1.739
-0.190	-0.117	1.943			-0.193	-0.056	1.970			-0.215	0.274	1.949			-0.185	0.423	1.927			-0.352	0.146	1.984			-0.381	-0.098	1.974			-0.377	-0.304	1.917			-0.366	-0.384	1.893			-0.049	0.154	1.960			0.015	-0.012	1.739
-0.190	-0.117	1.943			-0.193	-0.056	1.970			-0.216	0.274	1.949			-0.185	0.423	1.927			-0.352	0.146	1.984			-0.381	-0.099	1.974			-0.377	-0.303	1.918			-0.366	-0.384	1.893			-0.049	0.154	1.960			0.015	-0.012	1.738
-0.190	-0.118	1.943			-0.193	-0.056	1.969			-0.216	0.274	1.949			-0.184	0.423	1.927			-0.352	0.146	1.984			-0.381	-0.099	1.973			-0.377	-0.303	1.918			-0.366	-0.383	1.894			-0.049	0.154	1.960			0.015	-0.012	1.737
-0.190	-0.118	1.943			-0.193	-0.056	1.969			-0.216	0.274	1.949			-0.184	0.423	1.926			-0.351	0.147	1.984			-0.381	-0.099	1.973			-0.376	-0.302	1.918			-0.366	-0.383	1.894			-0.049	0.153	1.960			0.015	-0.012	1.737
-0.190	-0.118	1.943			-0.193	-0.056	1.969			-0.216	0.274	1.949			-0.184	0.423	1.926			-0.351	0.147	1.984			-0.380	-0.099	1.973			-0.376	-0.302	1.918			-0.366	-0.382	1.894			-0.048	0.153	1.960			0.015	-0.012	1.736
-0.190	-0.118	1.943			-0.193	-0.056	1.968			-0.216	0.274	1.949			-0.184	0.422	1.926			-0.351	0.147	1.984			-0.380	-0.100	1.973			-0.374	-0.315	1.915			-0.364	-0.388	1.893			-0.048	0.153	1.960			0.015	-0.012	1.736
-0.190	-0.118	1.943			-0.193	-0.056	1.968			-0.217	0.274	1.949			-0.184	0.422	1.926			-0.351	0.147	1.984			-0.380	-0.100	1.973			-0.374	-0.313	1.916			-0.364	-0.387	1.893			-0.048	0.153	1.961			0.015	-0.012	1.735
-0.190	-0.119	1.943			-0.193	-0.056	1.968			-0.217	0.274	1.949			-0.184	0.422	1.926			-0.350	0.147	1.984			-0.380	-0.100	1.973			-0.374	-0.311	1.916			-0.364	-0.386	1.893			-0.048	0.153	1.961			0.015	-0.012	1.735
-0.190	-0.119	1.942			-0.193	-0.056	1.968			-0.217	0.274	1.949			-0.184	0.422	1.926			-0.350	0.147	1.984			-0.380	-0.100	1.973			-0.372	-0.320	1.915			-0.363	-0.391	1.892			-0.048	0.153	1.961			0.015	-0.012	1.735
-0.190	-0.119	1.942			-0.194	-0.056	1.967			-0.217	0.274	1.949			-0.184	0.422	1.925			-0.350	0.147	1.984			-0.380	-0.100	1.973			-0.373	-0.317	1.916			-0.363	-0.389	1.893			-0.048	0.152	1.961			0.015	-0.012	1.734
-0.190	-0.119	1.942			-0.194	-0.056	1.967			-0.217	0.274	1.949			-0.184	0.422	1.925			-0.350	0.148	1.984			-0.380	-0.101	1.973			-0.374	-0.314	1.917			-0.363	-0.388	1.893			-0.048	0.152	1.961			0.015	-0.012	1.734
-0.190	-0.119	1.942			-0.194	-0.056	1.967			-0.217	0.274	1.949			-0.184	0.422	1.925			-0.350	0.148	1.984			-0.380	-0.101	1.973			-0.374	-0.311	1.917			-0.363	-0.387	1.893			-0.047	0.152	1.961			0.015	-0.012	1.733
-0.190	-0.119	1.942			-0.194	-0.056	1.967			-0.217	0.274	1.950			-0.183	0.422	1.925			-0.350	0.148	1.984			-0.380	-0.101	1.973			-0.375	-0.309	1.918			-0.363	-0.386	1.894			-0.047	0.152	1.961			0.015	-0.012	1.733
-0.190	-0.119	1.942			-0.194	-0.056	1.966			-0.218	0.274	1.950			-0.183	0.422	1.925			-0.349	0.148	1.984			-0.380	-0.101	1.973			-0.375	-0.307	1.918			-0.364	-0.385	1.894			-0.047	0.152	1.961			0.015	-0.012	1.733
-0.190	-0.120	1.942			-0.194	-0.056	1.966			-0.218	0.273	1.950			-0.183	0.421	1.925			-0.349	0.148	1.984			-0.380	-0.101	1.973			-0.376	-0.306	1.919			-0.364	-0.384	1.895			-0.047	0.152	1.961			0.015	-0.012	1.733
-0.191	-0.120	1.942			-0.194	-0.056	1.966			-0.218	0.273	1.950			-0.183	0.421	1.925			-0.349	0.148	1.984			-0.380	-0.101	1.973			-0.376	-0.304	1.919			-0.364	-0.383	1.895			-0.047	0.152	1.961			0.014	-0.011	1.732
-0.191	-0.120	1.942			-0.194	-0.056	1.966			-0.218	0.273	1.950			-0.183	0.421	1.925			-0.349	0.148	1.984			-0.380	-0.101	1.973			-0.376	-0.303	1.920			-0.364	-0.382	1.895			-0.047	0.152	1.961			0.014	-0.011	1.732
-0.191	-0.120	1.942			-0.194	-0.056	1.966			-0.218	0.273	1.950			-0.183	0.421	1.925			-0.349	0.148	1.984			-0.380	-0.101	1.972			-0.377	-0.302	1.920			-0.365	-0.381	1.896			-0.047	0.152	1.961			0.014	-0.010	1.731
-0.191	-0.120	1.942			-0.194	-0.056	1.966			-0.218	0.273	1.950			-0.183	0.421	1.924			-0.349	0.148	1.984			-0.380	-0.101	1.972			-0.377	-0.301	1.920			-0.365	-0.381	1.896			-0.047	0.151	1.961			0.013	-0.010	1.731
-0.191	-0.120	1.942			-0.194	-0.056	1.966			-0.218	0.272	1.950			-0.183	0.421	1.924			-0.349	0.148	1.984			-0.380	-0.101	1.972			-0.377	-0.300	1.920			-0.365	-0.380	1.896			-0.047	0.151	1.961			0.013	-0.009	1.731
-0.191	-0.120	1.942			-0.194	-0.056	1.965			-0.218	0.272	1.951			-0.183	0.421	1.924			-0.349	0.148	1.984			-0.380	-0.101	1.972			-0.377	-0.299	1.921			-0.366	-0.379	1.896			-0.046	0.151	1.961			0.012	-0.009	1.730
-0.191	-0.120	1.942			-0.194	-0.056	1.965			-0.219	0.272	1.951			-0.183	0.421	1.924			-0.349	0.148	1.984			-0.380	-0.101	1.972			-0.378	-0.298	1.921			-0.366	-0.379	1.897			-0.046	0.151	1.961			0.012	-0.008	1.730
-0.191	-0.120	1.942			-0.194	-0.056	1.965			-0.219	0.272	1.951			-0.183	0.421	1.924			-0.349	0.148	1.984			-0.380	-0.101	1.972			-0.378	-0.297	1.921			-0.366	-0.378	1.897			-0.046	0.151	1.961			0.011	-0.008	1.729
-0.191	-0.120	1.942			-0.194	-0.057	1.965			-0.219	0.272	1.951			-0.183	0.421	1.924			-0.349	0.148	1.984			-0.380	-0.101	1.972			-0.378	-0.297	1.921			-0.366	-0.378	1.897			-0.046	0.151	1.961			0.011	-0.007	1.729
-0.191	-0.120	1.942			-0.194	-0.057	1.965			-0.219	0.272	1.951			-0.183	0.421	1.924			-0.349	0.148	1.984			-0.380	-0.101	1.972			-0.378	-0.296	1.922			-0.367	-0.377	1.897			-0.046	0.151	1.961			0.010	-0.007	1.729
-0.191	-0.120	1.942			-0.194	-0.057	1.965			-0.219	0.272	1.951			-0.183	0.421	1.924			-0.349	0.148	1.984			-0.380	-0.101	1.972			-0.379	-0.295	1.922			-0.367	-0.376	1.898			-0.046	0.151	1.961			0.010	-0.006	1.729
-0.191	-0.121	1.942			-0.195	-0.057	1.965			-0.219	0.271	1.951			-0.183	0.421	1.924			-0.349	0.148	1.984			-0.380	-0.101	1.973			-0.379	-0.294	1.922			-0.367	-0.376	1.898			-0.046	0.151	1.961			0.010	-0.006	1.728
-0.191	-0.121	1.942			-0.195	-0.057	1.965			-0.219	0.271	1.951			-0.183	0.420	1.924			-0.349	0.148	1.984			-0.380	-0.101	1.973			-0.379	-0.294	1.922			-0.367	-0.376	1.898			-0.046	0.151	1.961			0.010	-0.006	1.728
-0.191	-0.121	1.941			-0.195	-0.057	1.965			-0.219	0.271	1.951			-0.183	0.420	1.924			-0.349	0.148	1.984			-0.380	-0.101	1.973			-0.376	-0.310	1.919			-0.366	-0.391	1.894			-0.046	0.152	1.961			0.009	-0.006	1.728
-0.192	-0.121	1.941			-0.195	-0.057	1.964			-0.220	0.271	1.951			-0.183	0.420	1.924			-0.349	0.148	1.984			-0.380	-0.101	1.973			-0.377	-0.308	1.920			-0.366	-0.389	1.895			-0.046	0.152	1.960			0.009	-0.005	1.727
-0.192	-0.121	1.941			-0.195	-0.057	1.964			-0.220	0.271	1.951			-0.183	0.420	1.924			-0.349	0.148	1.984			-0.380	-0.100	1.973			-0.377	-0.306	1.921			-0.367	-0.388	1.896			-0.046	0.152	1.960			0.009	-0.005	1.727
-0.192	-0.121	1.941			-0.195	-0.057	1.964			-0.220	0.270	1.951			-0.183	0.420	1.924			-0.349	0.148	1.984			-0.380	-0.100	1.973			-0.378	-0.305	1.922			-0.367	-0.386	1.897			-0.046	0.152	1.960			0.008	-0.005	1.727
-0.192	-0.121	1.941			-0.195	-0.057	1.964			-0.220	0.270	1.951			-0.183	0.420	1.924			-0.349	0.148	1.984			-0.380	-0.100	1.973			-0.378	-0.304	1.923			-0.368	-0.385	1.897			-0.046	0.152	1.960			0.008	-0.005	1.726
-0.192	-0.121	1.941			-0.195	-0.057	1.964			-0.220	0.270	1.951			-0.184	0.420	1.923			-0.349	0.148	1.983			-0.381	-0.100	1.973			-0.377	-0.320	1.920			-0.366	-0.400	1.892			-0.046	0.152	1.959			0.008	-0.005	1.727
-0.192	-0.121	1.941			-0.195	-0.057	1.964			-0.220	0.270	1.951			-0.184	0.420	1.923			-0.349	0.148	1.983			-0.381	-0.100	1.973			-0.377	-0.316	1.921			-0.366	-0.397	1.893			-0.047	0.152	1.959			0.008	-0.005	1.727
-0.192	-0.121	1.941			-0.195	-0.057	1.964			-0.219	0.270	1.951			-0.184	0.420	1.923			-0.349	0.148	1.983			-0.381	-0.100	1.973			-0.376	-0.326	1.919			-0.365	-0.406	1.890			-0.047	0.152	1.958			0.008	-0.005	1.727
-0.192	-0.121	1.941			-0.195	-0.057	1.964			-0.218	0.269	1.951			-0.184	0.420	1.923			-0.349	0.148	1.983			-0.381	-0.100	1.973			-0.377	-0.320	1.920			-0.366	-0.401	1.892			-0.047	0.152	1.958			0.009	-0.006	1.727
-0.192	-0.121	1.941			-0.195	-0.057	1.964			-0.216	0.269	1.951			-0.185	0.420	1.923			-0.349	0.148	1.983			-0.381	-0.100	1.973			-0.378	-0.316	1.921			-0.366	-0.397	1.893			-0.048	0.152	1.957			0.009	-0.007	1.728
-0.192	-0.121	1.941			-0.195	-0.057	1.963			-0.215	0.269	1.951			-0.185	0.420	1.923			-0.349	0.148	1.983			-0.381	-0.100	1.973			-0.376	-0.325	1.920			-0.364	-0.405	1.890			-0.048	0.152	1.957			0.009	-0.007	1.728
-0.192	-0.121	1.941			-0.195	-0.057	1.963			-0.214	0.269	1.950			-0.186	0.420	1.923			-0.349	0.147	1.983			-0.381	-0.100	1.973			-0.375	-0.331	1.919			-0.363	-0.410	1.889			-0.048	0.152	1.957			0.010	-0.008	1.729
-0.193	-0.121	1.941			-0.195	-0.057	1.963			-0.212	0.269	1.950			-0.187	0.421	1.923			-0.349	0.147	1.983			-0.381	-0.100	1.973			-0.375	-0.335	1.918			-0.362	-0.414	1.887			-0.049	0.153	1.956			0.012	-0.007	1.735
-0.193	-0.121	1.941			-0.195	-0.057	1.963			-0.211	0.269	1.950			-0.188	0.421	1.923			-0.350	0.147	1.983			-0.381	-0.100	1.973			-0.374	-0.339	1.918			-0.361	-0.417	1.886			-0.049	0.153	1.956			0.012	-0.007	1.736
-0.193	-0.121	1.941			-0.195	-0.057	1.963			-0.210	0.270	1.949			-0.189	0.421	1.923			-0.350	0.147	1.983			-0.381	-0.100	1.973			-0.374	-0.341	1.917			-0.361	-0.420	1.885			-0.049	0.153	1.956			0.013	-0.007	1.737
-0.193	-0.121	1.940			-0.195	-0.057	1.963			-0.209	0.269	1.949			-0.189	0.422	1.923			-0.350	0.147	1.983			-0.381	-0.100	1.973			-0.375	-0.330	1.920			-0.362	-0.409	1.889			-0.050	0.153	1.955			0.014	-0.008	1.738
-0.193	-0.121	1.940			-0.195	-0.057	1.963			-0.208	0.269	1.949			-0.190	0.422	1.923			-0.350	0.146	1.983			-0.381	-0.100	1.973			-0.376	-0.324	1.922			-0.368	-0.392	1.902			-0.050	0.153	1.955			0.014	-0.008	1.738
-0.193	-0.121	1.940			-0.195	-0.057	1.963			-0.207	0.269	1.949			-0.191	0.422	1.924			-0.350	0.146	1.983			-0.381	-0.100	1.973			-0.375	-0.331	1.920			-0.366	-0.404	1.897			-0.051	0.154	1.955			0.014	-0.008	1.739
-0.193	-0.121	1.940			-0.195	-0.057	1.962			-0.206	0.269	1.949			-0.192	0.422	1.924			-0.350	0.146	1.983			-0.381	-0.100	1.973			-0.376	-0.328	1.921			-0.369	-0.396	1.903			-0.051	0.154	1.955			0.015	-0.009	1.739
-0.193	-0.121	1.940			-0.195	-0.057	1.962			-0.205	0.269	1.949			-0.193	0.422	1.924			-0.351	0.146	1.983			-0.381	-0.100	1.973			-0.377	-0.322	1.923			-0.373	-0.386	1.908			-0.051	0.154	1.955			0.015	-0.009	1.740
-0.193	-0.121	1.940			-0.195	-0.057	1.962			-0.204	0.268	1.949			-0.193	0.422	1.925			-0.351	0.145	1.983			-0.381	-0.100	1.973			-0.377	-0.318	1.924			-0.374	-0.383	1.910			-0.052	0.154	1.955			0.015	-0.009	1.740
-0.193	-0.121	1.940			-0.195	-0.057	1.962			-0.203	0.268	1.948			-0.194	0.422	1.925			-0.351	0.145	1.983			-0.381	-0.100	1.973			-0.378	-0.314	1.925			-0.375	-0.380	1.912			-0.052	0.154	1.954			0.015	-0.009	1.741
-0.193	-0.121	1.940			-0.195	-0.057	1.962			-0.203	0.268	1.948			-0.195	0.422	1.925			-0.351	0.145	1.983			-0.381	-0.100	1.973			-0.378	-0.311	1.925			-0.376	-0.377	1.913			-0.052	0.155	1.954			0.016	-0.009	1.741
-0.193	-0.121	1.940			-0.195	-0.057	1.962			-0.202	0.267	1.948			-0.196	0.422	1.926			-0.352	0.144	1.982			-0.381	-0.100	1.973			-0.379	-0.309	1.926			-0.377	-0.375	1.914			-0.053	0.155	1.954			0.016	-0.009	1.742
-0.193	-0.121	1.940			-0.195	-0.057	1.962			-0.201	0.267	1.948			-0.196	0.422	1.926			-0.352	0.144	1.982			-0.381	-0.101	1.973			-0.379	-0.308	1.926			-0.377	-0.375	1.914			-0.053	0.155	1.954			0.016	-0.009	1.742
-0.193	-0.121	1.940			-0.195	-0.057	1.962			-0.200	0.266	1.948			-0.197	0.422	1.926			-0.353	0.143	1.982			-0.381	-0.102	1.973			-0.379	-0.308	1.927			-0.377	-0.376	1.914			-0.053	0.155	1.954			0.016	-0.010	1.742
-0.193	-0.121	1.940			-0.195	-0.057	1.961			-0.200	0.266	1.948			-0.197	0.422	1.926			-0.353	0.142	1.982			-0.381	-0.102	1.973			-0.374	-0.323	1.924			-0.374	-0.394	1.907			-0.054	0.155	1.954			0.016	-0.010	1.743
-0.193	-0.121	1.940			-0.195	-0.057	1.961			-0.199	0.265	1.948			-0.198	0.422	1.926			-0.354	0.142	1.982			-0.381	-0.103	1.973			-0.373	-0.319	1.925			-0.374	-0.392	1.907			-0.054	0.156	1.954			0.016	-0.010	1.743
-0.193	-0.121	1.940			-0.195	-0.057	1.961			-0.199	0.265	1.948			-0.198	0.422	1.926			-0.354	0.141	1.982			-0.381	-0.103	1.973			-0.373	-0.316	1.926			-0.374	-0.391	1.907			-0.054	0.156	1.954			0.015	-0.010	1.744
-0.193	-0.121	1.940			-0.194	-0.057	1.961			-0.198	0.264	1.948			-0.199	0.422	1.926			-0.355	0.140	1.982			-0.381	-0.103	1.973			-0.373	-0.314	1.927			-0.374	-0.390	1.907			-0.054	0.156	1.954			0.015	-0.010	1.744
-0.193	-0.121	1.940			-0.194	-0.057	1.961			-0.198	0.263	1.948			-0.199	0.422	1.926			-0.356	0.139	1.981			-0.381	-0.103	1.973			-0.373	-0.312	1.928			-0.373	-0.389	1.907			-0.055	0.156	1.954			0.014	-0.010	1.744
-0.193	-0.121	1.940			-0.194	-0.057	1.961			-0.198	0.263	1.948			-0.199	0.422	1.926			-0.356	0.138	1.981			-0.381	-0.103	1.973			-0.372	-0.321	1.926			-0.372	-0.398	1.904			-0.055	0.156	1.954			0.013	-0.010	1.744
-0.193	-0.121	1.940			-0.194	-0.057	1.961			-0.197	0.262	1.948			-0.200	0.422	1.926			-0.357	0.138	1.981			-0.380	-0.106	1.973			-0.372	-0.328	1.926			-0.372	-0.404	1.902			-0.055	0.156	1.954			0.012	-0.009	1.744
-0.193	-0.121	1.940			-0.194	-0.057	1.961			-0.197	0.262	1.948			-0.200	0.422	1.926			-0.358	0.137	1.981			-0.380	-0.108	1.973			-0.372	-0.328	1.926			-0.372	-0.404	1.902			-0.056	0.157	1.953			0.011	-0.009	1.744
-0.193	-0.121	1.940			-0.194	-0.057	1.961			-0.197	0.262	1.948			-0.200	0.422	1.925			-0.358	0.136	1.981			-0.380	-0.109	1.973			-0.372	-0.328	1.926			-0.372	-0.405	1.902			-0.056	0.157	1.953			0.010	-0.009	1.745
-0.193	-0.121	1.940			-0.194	-0.057	1.961			-0.197	0.262	1.948			-0.200	0.422	1.925			-0.359	0.136	1.981			-0.380	-0.109	1.973			-0.372	-0.328	1.926			-0.372	-0.405	1.901			-0.056	0.157	1.953			0.010	-0.009	1.745
-0.193	-0.121	1.940			-0.194	-0.057	1.961			-0.199	0.263	1.947			-0.201	0.422	1.925			-0.359	0.135	1.980			-0.379	-0.110	1.973			-0.372	-0.327	1.926			-0.372	-0.405	1.901			-0.056	0.157	1.953			0.009	-0.010	1.746
-0.193	-0.121	1.940			-0.194	-0.057	1.960			-0.201	0.263	1.947			-0.201	0.422	1.925			-0.359	0.135	1.980			-0.379	-0.111	1.973			-0.372	-0.326	1.926			-0.372	-0.405	1.901			-0.056	0.157	1.953			0.008	-0.011	1.749
-0.193	-0.121	1.940			-0.194	-0.057	1.960			-0.204	0.263	1.947			-0.201	0.423	1.925			-0.360	0.134	1.980			-0.379	-0.112	1.973			-0.372	-0.326	1.925			-0.372	-0.405	1.900			-0.056	0.157	1.953			0.006	-0.014	1.757
-0.194	-0.121	1.940			-0.195	-0.057	1.960			-0.206	0.262	1.948			-0.202	0.423	1.925			-0.360	0.134	1.980			-0.379	-0.112	1.973			-0.373	-0.325	1.925			-0.372	-0.405	1.900			-0.056	0.156	1.953			0.004	-0.018	1.764
-0.194	-0.121	1.939			-0.195	-0.057	1.960			-0.208	0.261	1.949			-0.202	0.423	1.925			-0.360	0.134	1.980			-0.379	-0.112	1.973			-0.373	-0.333	1.920			-0.372	-0.413	1.895			-0.056	0.154	1.953			0.002	-0.022	1.771
-0.195	-0.121	1.939			-0.195	-0.057	1.960			-0.210	0.260	1.950			-0.202	0.423	1.925			-0.361	0.134	1.980			-0.379	-0.113	1.973			-0.373	-0.338	1.917			-0.372	-0.420	1.892			-0.055	0.153	1.954			-0.004	-0.027	1.791
-0.195	-0.120	1.939			-0.196	-0.057	1.960			-0.211	0.259	1.951			-0.202	0.423	1.925			-0.361	0.134	1.980			-0.379	-0.113	1.973			-0.373	-0.342	1.915			-0.372	-0.424	1.889			-0.052	0.151	1.956			-0.007	-0.030	1.802
-0.195	-0.120	1.939			-0.196	-0.057	1.960			-0.212	0.257	1.953			-0.203	0.423	1.924			-0.361	0.134	1.980			-0.379	-0.113	1.973			-0.373	-0.346	1.913			-0.372	-0.428	1.887			-0.049	0.145	1.959			-0.009	-0.039	1.819
-0.196	-0.119	1.939			-0.197	-0.057	1.961			-0.213	0.256	1.955			-0.203	0.423	1.924			-0.361	0.134	1.980			-0.380	-0.112	1.972			-0.373	-0.349	1.911			-0.372	-0.431	1.885			-0.047	0.142	1.961			-0.012	-0.050	1.831
-0.196	-0.119	1.939			-0.197	-0.057	1.961			-0.213	0.254	1.956			-0.203	0.423	1.924			-0.362	0.134	1.980			-0.380	-0.112	1.972			-0.375	-0.340	1.910			-0.373	-0.423	1.885			-0.046	0.140	1.962			-0.013	-0.067	1.844
-0.197	-0.119	1.939			-0.198	-0.057	1.962			-0.214	0.253	1.958			-0.203	0.423	1.924			-0.362	0.134	1.980			-0.380	-0.112	1.972			-0.376	-0.334	1.910			-0.374	-0.417	1.885			-0.045	0.137	1.963			-0.013	-0.077	1.851
-0.197	-0.118	1.939			-0.198	-0.057	1.962			-0.214	0.252	1.959			-0.203	0.423	1.924			-0.362	0.134	1.979			-0.380	-0.111	1.971			-0.377	-0.328	1.909			-0.375	-0.411	1.884			-0.044	0.135	1.964			-0.014	-0.081	1.856
-0.197	-0.118	1.939			-0.199	-0.057	1.963			-0.214	0.251	1.960			-0.203	0.423	1.924			-0.362	0.134	1.979			-0.380	-0.111	1.970			-0.378	-0.323	1.908			-0.375	-0.406	1.883			-0.043	0.133	1.965			-0.015	-0.084	1.859
-0.198	-0.118	1.939			-0.199	-0.057	1.964			-0.215	0.250	1.961			-0.203	0.423	1.924			-0.362	0.135	1.979			-0.380	-0.111	1.969			-0.379	-0.320	1.908			-0.375	-0.403	1.882			-0.042	0.131	1.966			-0.016	-0.088	1.863
-0.198	-0.118	1.939			-0.200	-0.057	1.964			-0.215	0.249	1.962			-0.203	0.423	1.923			-0.362	0.135	1.979			-0.380	-0.111	1.969			-0.380	-0.317	1.907			-0.376	-0.400	1.881			-0.041	0.130	1.967			-0.018	-0.088	1.866
-0.198	-0.117	1.939			-0.200	-0.057	1.965			-0.215	0.248	1.963			-0.202	0.423	1.923			-0.363	0.135	1.979			-0.381	-0.110	1.968			-0.381	-0.314	1.906			-0.376	-0.397	1.880			-0.040	0.128	1.967			-0.019	-0.087	1.868
-0.199	-0.117	1.939			-0.201	-0.057	1.966			-0.215	0.248	1.964			-0.202	0.424	1.923			-0.363	0.136	1.978			-0.381	-0.110	1.967			-0.382	-0.312	1.905			-0.376	-0.394	1.879			-0.039	0.127	1.968			-0.021	-0.087	1.870
-0.199	-0.117	1.939			-0.201	-0.057	1.967			-0.215	0.247	1.965			-0.201	0.424	1.922			-0.363	0.136	1.978			-0.381	-0.110	1.966			-0.383	-0.310	1.904			-0.377	-0.392	1.878			-0.079	0.165	1.982			-0.027	-0.073	1.875
-0.199	-0.117	1.939			-0.202	-0.057	1.968			-0.215	0.246	1.965			-0.201	0.424	1.922			-0.363	0.136	1.978			-0.381	-0.110	1.965			-0.383	-0.308	1.903			-0.377	-0.390	1.877			-0.086	0.165	1.981			-0.028	-0.073	1.877
-0.199	-0.116	1.939			-0.202	-0.057	1.969			-0.216	0.246	1.966			-0.200	0.424	1.922			-0.363	0.137	1.977			-0.381	-0.109	1.965			-0.384	-0.306	1.902			-0.377	-0.389	1.876			-0.091	0.165	1.981			-0.028	-0.073	1.877
-0.199	-0.116	1.939			-0.202	-0.058	1.970			-0.216	0.245	1.966			-0.199	0.425	1.922			-0.363	0.137	1.977			-0.381	-0.109	1.964			-0.384	-0.305	1.902			-0.377	-0.387	1.875			-0.094	0.165	1.981			-0.028	-0.073	1.877
-0.200	-0.116	1.939			-0.202	-0.058	1.971			-0.216	0.245	1.967			-0.199	0.425	1.921			-0.363	0.138	1.977			-0.381	-0.109	1.963			-0.384	-0.304	1.901			-0.377	-0.386	1.875			-0.097	0.165	1.981			-0.027	-0.073	1.876
-0.200	-0.116	1.939			-0.202	-0.059	1.971			-0.216	0.244	1.967			-0.198	0.425	1.921			-0.363	0.138	1.976			-0.381	-0.109	1.963			-0.384	-0.303	1.901			-0.377	-0.385	1.874			-0.099	0.165	1.981			-0.021	-0.072	1.869
-0.200	-0.116	1.939			-0.202	-0.059	1.972			-0.216	0.244	1.968			-0.198	0.425	1.921			-0.362	0.138	1.976			-0.382	-0.108	1.962			-0.385	-0.303	1.900			-0.377	-0.385	1.873			-0.100	0.165	1.981			-0.016	-0.071	1.866
-0.200	-0.116	1.939			-0.203	-0.059	1.973			-0.216	0.243	1.968			-0.197	0.424	1.921			-0.362	0.139	1.976			-0.382	-0.108	1.961			-0.385	-0.302	1.900			-0.377	-0.384	1.873			-0.101	0.164	1.981			-0.010	-0.072	1.864
-0.200	-0.116	1.939			-0.203	-0.060	1.974			-0.216	0.243	1.969			-0.197	0.424	1.920			-0.362	0.139	1.976			-0.382	-0.108	1.961			-0.385	-0.301	1.899			-0.377	-0.383	1.873			-0.100	0.163	1.980			-0.008	-0.074	1.865
-0.200	-0.116	1.939			-0.203	-0.060	1.975			-0.216	0.243	1.969			-0.196	0.424	1.920			-0.362	0.139	1.975			-0.382	-0.108	1.960			-0.385	-0.301	1.899			-0.377	-0.383	1.872			-0.098	0.161	1.980			0.002	-0.067	1.851
-0.200	-0.116	1.939			-0.203	-0.060	1.975			-0.216	0.242	1.970			-0.196	0.424	1.920			-0.362	0.139	1.975			-0.382	-0.108	1.960			-0.385	-0.300	1.899			-0.377	-0.382	1.872			-0.097	0.160	1.980			0.003	-0.073	1.857
-0.200	-0.116	1.939			-0.203	-0.061	1.976			-0.216	0.242	1.970			-0.195	0.424	1.920			-0.362	0.140	1.975			-0.382	-0.108	1.959			-0.386	-0.300	1.898			-0.377	-0.382	1.872			-0.095	0.158	1.980			0.005	-0.076	1.859
-0.200	-0.116	1.939			-0.203	-0.061	1.977			-0.216	0.242	1.970			-0.195	0.423	1.920			-0.362	0.140	1.975			-0.382	-0.108	1.959			-0.386	-0.299	1.898			-0.377	-0.381	1.871			-0.092	0.156	1.980			0.006	-0.079	1.862
-0.200	-0.116	1.939			-0.203	-0.061	1.977			-0.216	0.241	1.971			-0.195	0.423	1.919			-0.362	0.140	1.974			-0.382	-0.107	1.958			-0.386	-0.299	1.898			-0.377	-0.381	1.871			-0.090	0.155	1.980			0.006	-0.082	1.865
-0.200	-0.116	1.939			-0.203	-0.061	1.978			-0.216	0.241	1.971			-0.194	0.422	1.919			-0.362	0.140	1.974			-0.382	-0.107	1.958			-0.386	-0.298	1.898			-0.377	-0.381	1.871			-0.087	0.154	1.980			0.007	-0.085	1.866
-0.201	-0.116	1.939			-0.203	-0.062	1.978			-0.216	0.241	1.971			-0.194	0.422	1.919			-0.362	0.141	1.974			-0.382	-0.107	1.958			-0.386	-0.298	1.898			-0.377	-0.380	1.871			-0.085	0.152	1.980			0.007	-0.087	1.868
-0.201	-0.116	1.939			-0.204	-0.062	1.979			-0.216	0.241	1.971			-0.193	0.421	1.919			-0.362	0.141	1.974			-0.382	-0.107	1.957			-0.386	-0.298	1.898			-0.377	-0.380	1.871			-0.083	0.151	1.981			0.007	-0.088	1.869
-0.201	-0.116	1.939			-0.204	-0.062	1.979			-0.216	0.240	1.972			-0.193	0.421	1.919			-0.362	0.141	1.974			-0.382	-0.107	1.957			-0.387	-0.297	1.898			-0.377	-0.379	1.871			-0.082	0.150	1.981			0.007	-0.090	1.870
-0.201	-0.116	1.939			-0.204	-0.062	1.980			-0.216	0.240	1.972			-0.193	0.420	1.919			-0.362	0.141	1.974			-0.382	-0.107	1.957			-0.387	-0.297	1.898			-0.377	-0.379	1.871			-0.080	0.149	1.981			0.007	-0.092	1.871
-0.201	-0.116	1.939			-0.204	-0.062	1.980			-0.216	0.240	1.972			-0.192	0.419	1.919			-0.362	0.141	1.973			-0.383	-0.107	1.956			-0.387	-0.297	1.898			-0.377	-0.379	1.871			-0.078	0.149	1.981			0.007	-0.093	1.872
-0.201	-0.116	1.939			-0.204	-0.062	1.980			-0.216	0.240	1.972			-0.192	0.419	1.919			-0.362	0.141	1.973			-0.383	-0.107	1.956			-0.387	-0.297	1.898			-0.377	-0.379	1.871			-0.077	0.148	1.981			0.007	-0.094	1.872
-0.201	-0.116	1.939			-0.204	-0.062	1.981			-0.216	0.240	1.973			-0.192	0.418	1.919			-0.362	0.142	1.973			-0.383	-0.107	1.956			-0.384	-0.316	1.895			-0.375	-0.395	1.868			-0.076	0.147	1.981			0.007	-0.095	1.873
-0.201	-0.116	1.939			-0.204	-0.063	1.981			-0.216	0.239	1.973			-0.192	0.418	1.918			-0.362	0.142	1.973			-0.383	-0.106	1.956			-0.384	-0.316	1.896			-0.375	-0.395	1.869			-0.075	0.147	1.981			0.007	-0.096	1.873
-0.201	-0.116	1.939			-0.204	-0.063	1.982			-0.216	0.239	1.973			-0.191	0.417	1.918			-0.362	0.142	1.973			-0.383	-0.106	1.956			-0.383	-0.326	1.894			-0.374	-0.404	1.867			-0.074	0.146	1.981			0.007	-0.097	1.874
-0.201	-0.116	1.939			-0.204	-0.063	1.982			-0.216	0.239	1.973			-0.191	0.417	1.918			-0.362	0.142	1.973			-0.383	-0.106	1.955			-0.383	-0.325	1.894			-0.374	-0.404	1.867			-0.073	0.146	1.981			0.007	-0.097	1.874
-0.201	-0.116	1.939			-0.204	-0.063	1.982			-0.216	0.239	1.973			-0.191	0.416	1.918			-0.362	0.142	1.973			-0.383	-0.106	1.955			-0.383	-0.325	1.895			-0.374	-0.403	1.868			-0.072	0.145	1.981			0.007	-0.098	1.874
-0.201	-0.116	1.939			-0.204	-0.063	1.982			-0.216	0.239	1.974			-0.191	0.416	1.918			-0.362	0.142	1.973			-0.383	-0.106	1.955			-0.383	-0.324	1.895			-0.374	-0.403	1.868			-0.071	0.145	1.981			0.007	-0.099	1.875
-0.201	-0.116	1.939			-0.204	-0.063	1.983			-0.216	0.239	1.974			-0.190	0.415	1.918			-0.362	0.142	1.972			-0.383	-0.106	1.955			-0.383	-0.323	1.896			-0.374	-0.403	1.868			-0.071	0.144	1.982			0.007	-0.099	1.875
-0.201	-0.116	1.939			-0.204	-0.063	1.983			-0.216	0.238	1.974			-0.190	0.415	1.918			-0.362	0.142	1.972			-0.383	-0.106	1.955			-0.382	-0.328	1.895			-0.374	-0.408	1.867			-0.070	0.144	1.982			0.007	-0.100	1.874
-0.201	-0.116	1.939			-0.204	-0.063	1.983			-0.216	0.238	1.974			-0.190	0.415	1.918			-0.362	0.143	1.972			-0.383	-0.106	1.955			-0.383	-0.324	1.897			-0.374	-0.404	1.869			-0.069	0.144	1.982			0.007	-0.100	1.874
-0.201	-0.116	1.939			-0.204	-0.063	1.983			-0.216	0.238	1.974			-0.190	0.414	1.918			-0.362	0.143	1.972			-0.383	-0.106	1.954			-0.383	-0.322	1.898			-0.374	-0.402	1.869			-0.069	0.143	1.982			0.007	-0.101	1.874
-0.201	-0.116	1.939			-0.204	-0.063	1.984			-0.216	0.238	1.974			-0.190	0.414	1.918			-0.362	0.143	1.972			-0.384	-0.106	1.954			-0.384	-0.320	1.898			-0.374	-0.400	1.870			-0.068	0.143	1.982			0.007	-0.101	1.873
-0.201	-0.116	1.939			-0.204	-0.063	1.984			-0.216	0.238	1.974			-0.189	0.414	1.918			-0.362	0.143	1.972			-0.384	-0.106	1.954			-0.384	-0.319	1.899			-0.374	-0.399	1.871			-0.068	0.143	1.982			0.006	-0.101	1.873
-0.201	-0.116	1.939			-0.204	-0.063	1.984			-0.216	0.238	1.974			-0.189	0.413	1.918			-0.361	0.143	1.972			-0.384	-0.106	1.954			-0.383	-0.327	1.898			-0.373	-0.407	1.869			-0.067	0.143	1.982			0.006	-0.101	1.872
-0.201	-0.116	1.939			-0.204	-0.063	1.984			-0.216	0.238	1.974			-0.189	0.413	1.917			-0.361	0.143	1.972			-0.384	-0.106	1.954			-0.383	-0.326	1.899			-0.374	-0.406	1.870			-0.067	0.142	1.982			0.005	-0.101	1.871
-0.201	-0.116	1.939			-0.204	-0.064	1.984			-0.215	0.238	1.975			-0.189	0.413	1.917			-0.361	0.143	1.972			-0.384	-0.106	1.954			-0.384	-0.324	1.900			-0.374	-0.405	1.871			-0.066	0.142	1.982			0.005	-0.101	1.870
-0.201	-0.116	1.939			-0.204	-0.064	1.985			-0.215	0.238	1.975			-0.189	0.413	1.917			-0.361	0.143	1.972			-0.384	-0.106	1.954			-0.382	-0.332	1.898			-0.373	-0.411	1.869			-0.066	0.142	1.982			0.005	-0.101	1.869
-0.201	-0.116	1.939			-0.204	-0.064	1.985			-0.215	0.238	1.975			-0.189	0.412	1.917			-0.361	0.143	1.972			-0.384	-0.106	1.954			-0.383	-0.330	1.899			-0.373	-0.410	1.870			-0.066	0.142	1.982			0.004	-0.101	1.868
-0.201	-0.116	1.939			-0.204	-0.064	1.985			-0.215	0.237	1.975			-0.189	0.412	1.917			-0.361	0.143	1.972			-0.384	-0.106	1.954			-0.382	-0.333	1.899			-0.373	-0.413	1.869			-0.065	0.142	1.982			0.004	-0.100	1.867
-0.201	-0.116	1.939			-0.204	-0.064	1.985			-0.215	0.237	1.975			-0.188	0.412	1.917			-0.361	0.143	1.972			-0.384	-0.105	1.954			-0.382	-0.336	1.899			-0.372	-0.415	1.869			-0.065	0.142	1.982			0.004	-0.100	1.866
-0.201	-0.116	1.939			-0.204	-0.064	1.985			-0.215	0.237	1.975			-0.188	0.412	1.917			-0.361	0.143	1.972			-0.384	-0.105	1.954			-0.382	-0.333	1.899			-0.373	-0.413	1.870			-0.065	0.142	1.982			0.004	-0.099	1.864
-0.201	-0.116	1.939			-0.204	-0.064	1.985			-0.215	0.237	1.975			-0.188	0.412	1.917			-0.361	0.143	1.971			-0.384	-0.105	1.954			-0.383	-0.331	1.900			-0.373	-0.411	1.871			-0.064	0.141	1.981			0.004	-0.098	1.861
-0.201	-0.116	1.939			-0.204	-0.064	1.985			-0.215	0.237	1.975			-0.188	0.412	1.917			-0.361	0.143	1.971			-0.384	-0.105	1.954			-0.383	-0.329	1.901			-0.373	-0.409	1.872			-0.064	0.141	1.981			0.004	-0.097	1.858
-0.201	-0.116	1.939			-0.204	-0.064	1.986			-0.215	0.237	1.975			-0.188	0.411	1.916			-0.361	0.143	1.971			-0.384	-0.105	1.954			-0.384	-0.327	1.901			-0.374	-0.407	1.872			-0.064	0.141	1.981			0.007	-0.072	1.847
-0.201	-0.116	1.939			-0.204	-0.064	1.986			-0.215	0.237	1.975			-0.188	0.411	1.916			-0.361	0.143	1.971			-0.384	-0.105	1.954			-0.384	-0.325	1.902			-0.374	-0.406	1.873			-0.063	0.141	1.981			0.009	-0.061	1.842
-0.201	-0.116	1.939			-0.204	-0.064	1.986			-0.215	0.237	1.975			-0.188	0.411	1.916			-0.361	0.144	1.971			-0.384	-0.105	1.954			-0.385	-0.321	1.903			-0.375	-0.402	1.875			-0.063	0.141	1.980			0.010	-0.053	1.838
-0.201	-0.116	1.939			-0.204	-0.064	1.986			-0.215	0.237	1.975			-0.188	0.411	1.916			-0.361	0.144	1.971			-0.384	-0.105	1.954			-0.385	-0.319	1.904			-0.375	-0.399	1.875			-0.063	0.141	1.979			0.006	-0.046	1.847
-0.201	-0.116	1.939			-0.204	-0.064	1.986			-0.215	0.237	1.975			-0.188	0.411	1.916			-0.361	0.144	1.971			-0.384	-0.105	1.954			-0.385	-0.316	1.904			-0.375	-0.397	1.876			-0.063	0.141	1.979			0.004	-0.042	1.852
-0.201	-0.116	1.939			-0.204	-0.064	1.986			-0.215	0.237	1.975			-0.188	0.411	1.916			-0.361	0.144	1.971			-0.384	-0.105	1.954			-0.386	-0.315	1.905			-0.376	-0.395	1.877			-0.062	0.140	1.978			0.003	-0.039	1.856
-0.201	-0.116	1.939			-0.204	-0.064	1.986			-0.214	0.237	1.975			-0.188	0.411	1.916			-0.361	0.144	1.971			-0.384	-0.105	1.954			-0.386	-0.313	1.905			-0.376	-0.394	1.877			-0.062	0.140	1.977			0.002	-0.036	1.858
-0.201	-0.116	1.939			-0.204	-0.064	1.986			-0.214	0.237	1.975			-0.188	0.411	1.915			-0.361	0.144	1.971			-0.384	-0.105	1.954			-0.386	-0.312	1.906			-0.376	-0.392	1.878			-0.062	0.140	1.977			0.001	-0.034	1.860
-0.201	-0.116	1.939			-0.204	-0.064	1.986			-0.214	0.237	1.975			-0.188	0.411	1.915			-0.361	0.144	1.971			-0.384	-0.105	1.954			-0.385	-0.320	1.904			-0.376	-0.394	1.877			-0.062	0.140	1.976			0.001	-0.032	1.862
-0.201	-0.116	1.939			-0.204	-0.064	1.986			-0.214	0.237	1.975			-0.188	0.411	1.915			-0.361	0.144	1.971			-0.384	-0.105	1.954			-0.386	-0.318	1.905			-0.377	-0.392	1.878			-0.062	0.140	1.975			0.006	-0.044	1.840
-0.201	-0.116	1.939			-0.204	-0.064	1.986			-0.214	0.237	1.974			-0.188	0.411	1.915			-0.361	0.144	1.971			-0.385	-0.105	1.954			-0.386	-0.316	1.906			-0.377	-0.391	1.879			-0.062	0.140	1.974			0.017	-0.021	1.785
-0.201	-0.116	1.939			-0.204	-0.064	1.986			-0.214	0.237	1.974			-0.188	0.412	1.914			-0.361	0.144	1.971			-0.385	-0.105	1.954			-0.387	-0.314	1.907			-0.377	-0.390	1.879			-0.062	0.140	1.974			0.021	-0.013	1.767
-0.201	-0.116	1.939			-0.204	-0.064	1.986			-0.214	0.237	1.974			-0.188	0.412	1.914			-0.361	0.144	1.971			-0.385	-0.105	1.954			-0.387	-0.313	1.907			-0.378	-0.389	1.880			-0.062	0.140	1.973			0.022	-0.008	1.757
-0.201	-0.116	1.939			-0.204	-0.064	1.987			-0.214	0.237	1.974			-0.189	0.412	1.914			-0.361	0.144	1.971			-0.385	-0.105	1.954			-0.387	-0.311	1.908			-0.378	-0.388	1.880			-0.061	0.140	1.973			0.024	-0.005	1.750
-0.201	-0.116	1.939			-0.204	-0.064	1.987			-0.214	0.237	1.974			-0.189	0.412	1.914			-0.361	0.144	1.971			-0.385	-0.105	1.954			-0.388	-0.310	1.908			-0.378	-0.387	1.880			-0.061	0.140	1.972			0.025	-0.003	1.745
-0.201	-0.116	1.939			-0.203	-0.064	1.987			-0.214	0.237	1.974			-0.189	0.413	1.913			-0.361	0.144	1.971			-0.385	-0.105	1.955			-0.388	-0.309	1.908			-0.378	-0.387	1.881			-0.061	0.140	1.972			0.026	-0.000	1.741
-0.201	-0.116	1.939			-0.203	-0.064	1.987			-0.214	0.237	1.974			-0.189	0.413	1.913			-0.361	0.144	1.971			-0.385	-0.105	1.955			-0.387	-0.318	1.905			-0.378	-0.392	1.879			-0.061	0.140	1.971			0.026	0.001	1.737
-0.201	-0.116	1.939			-0.203	-0.064	1.987			-0.214	0.237	1.974			-0.189	0.414	1.913			-0.361	0.144	1.971			-0.385	-0.105	1.955			-0.388	-0.316	1.905			-0.378	-0.391	1.879			-0.061	0.140	1.971			0.027	0.003	1.733
-0.201	-0.116	1.939			-0.203	-0.064	1.986			-0.214	0.237	1.974			-0.189	0.414	1.912			-0.361	0.144	1.971			-0.385	-0.105	1.955			-0.388	-0.314	1.906			-0.379	-0.390	1.880			-0.061	0.140	1.970			0.028	0.005	1.730
-0.201	-0.116	1.939			-0.203	-0.064	1.986			-0.214	0.237	1.973			-0.189	0.414	1.912			-0.361	0.144	1.971			-0.385	-0.105	1.955			-0.389	-0.312	1.906			-0.379	-0.389	1.880			-0.061	0.140	1.970			0.028	0.006	1.727
-0.201	-0.116	1.939			-0.203	-0.064	1.986			-0.214	0.237	1.973			-0.190	0.414	1.912			-0.361	0.144	1.971			-0.385	-0.105	1.955			-0.389	-0.311	1.907			-0.379	-0.388	1.881			-0.061	0.140	1.969			0.028	0.008	1.725
-0.201	-0.116	1.939			-0.203	-0.063	1.986			-0.213	0.237	1.973			-0.190	0.415	1.912			-0.361	0.144	1.971			-0.385	-0.105	1.955			-0.390	-0.310	1.907			-0.380	-0.388	1.881			-0.061	0.141	1.969			0.028	0.008	1.723
-0.201	-0.116	1.939			-0.203	-0.063	1.986			-0.213	0.237	1.973			-0.190	0.415	1.911			-0.361	0.144	1.971			-0.386	-0.105	1.956			-0.389	-0.323	1.903			-0.379	-0.399	1.877			-0.062	0.141	1.968			0.028	0.008	1.722
-0.201	-0.116	1.939			-0.203	-0.063	1.986			-0.213	0.237	1.973			-0.190	0.415	1.911			-0.361	0.144	1.971			-0.386	-0.105	1.956			-0.390	-0.321	1.903			-0.379	-0.398	1.877			-0.062	0.141	1.968			0.028	0.008	1.721
-0.201	-0.116	1.939			-0.203	-0.063	1.986			-0.213	0.237	1.972			-0.190	0.416	1.911			-0.361	0.144	1.971			-0.386	-0.105	1.956			-0.389	-0.328	1.902			-0.379	-0.406	1.874			-0.062	0.141	1.967			0.027	0.006	1.721
-0.201	-0.116	1.939			-0.203	-0.063	1.986			-0.213	0.237	1.972			-0.191	0.416	1.911			-0.361	0.144	1.971			-0.386	-0.105	1.956			-0.389	-0.333	1.900			-0.378	-0.412	1.873			-0.062	0.142	1.966			0.026	0.004	1.722
-0.201	-0.116	1.939			-0.203	-0.063	1.986			-0.213	0.237	1.972			-0.191	0.416	1.911			-0.361	0.144	1.971			-0.386	-0.105	1.956			-0.389	-0.333	1.900			-0.378	-0.412	1.872			-0.062	0.142	1.965			0.025	0.002	1.724
-0.201	-0.116	1.939			-0.202	-0.063	1.986			-0.213	0.237	1.972			-0.192	0.416	1.911			-0.361	0.144	1.971			-0.386	-0.105	1.956			-0.390	-0.327	1.902			-0.379	-0.407	1.874			-0.063	0.143	1.964			0.025	0.000	1.725
-0.201	-0.116	1.939			-0.202	-0.063	1.986			-0.213	0.237	1.972			-0.192	0.416	1.911			-0.361	0.144	1.971			-0.386	-0.105	1.956			-0.390	-0.323	1.903			-0.380	-0.404	1.875			-0.063	0.143	1.963			0.024	-0.002	1.726
-0.201	-0.116	1.939			-0.202	-0.063	1.986			-0.213	0.237	1.971			-0.193	0.417	1.912			-0.361	0.144	1.971			-0.386	-0.105	1.957			-0.391	-0.322	1.904			-0.380	-0.403	1.876			-0.064	0.143	1.962			0.024	-0.003	1.727
-0.201	-0.116	1.939			-0.202	-0.063	1.985			-0.213	0.237	1.971			-0.193	0.417	1.912			-0.361	0.144	1.970			-0.386	-0.105	1.957			-0.391	-0.322	1.904			-0.381	-0.402	1.876			-0.064	0.144	1.961			0.023	-0.004	1.727
-0.201	-0.116	1.939			-0.202	-0.063	1.985			-0.213	0.237	1.971			-0.194	0.417	1.912			-0.361	0.144	1.970			-0.386	-0.105	1.957			-0.391	-0.321	1.905			-0.381	-0.402	1.877			-0.065	0.144	1.960			0.023	-0.005	1.727
-0.200	-0.116	1.939			-0.202	-0.063	1.985			-0.213	0.237	1.971			-0.194	0.416	1.912			-0.361	0.144	1.970			-0.387	-0.105	1.957			-0.390	-0.330	1.903			-0.381	-0.409	1.874			-0.066	0.144	1.959			0.022	-0.006	1.727
-0.200	-0.116	1.939			-0.202	-0.063	1.985			-0.213	0.237	1.971			-0.195	0.416	1.912			-0.361	0.144	1.970			-0.387	-0.105	1.957			-0.391	-0.325	1.905			-0.382	-0.404	1.876			-0.066	0.144	1.958			0.022	-0.007	1.727
-0.200	-0.116	1.939			-0.202	-0.063	1.985			-0.213	0.237	1.970			-0.195	0.416	1.911			-0.361	0.144	1.970			-0.387	-0.105	1.958			-0.389	-0.335	1.904			-0.381	-0.413	1.874			-0.067	0.145	1.957			0.021	-0.008	1.727
-0.200	-0.116	1.939			-0.201	-0.063	1.984			-0.213	0.237	1.970			-0.196	0.415	1.911			-0.361	0.144	1.970			-0.387	-0.106	1.958			-0.388	-0.341	1.903			-0.381	-0.418	1.872			-0.068	0.145	1.956			0.021	-0.009	1.727
-0.200	-0.116	1.939			-0.201	-0.063	1.984			-0.213	0.237	1.970			-0.196	0.415	1.911			-0.361	0.143	1.970			-0.387	-0.106	1.958			-0.388	-0.345	1.903			-0.381	-0.423	1.871			-0.068	0.145	1.955			0.021	-0.010	1.728
-0.200	-0.116	1.939			-0.201	-0.063	1.984			-0.213	0.237	1.969			-0.197	0.414	1.910			-0.361	0.143	1.970			-0.387	-0.106	1.958			-0.387	-0.349	1.902			-0.381	-0.426	1.869			-0.069	0.145	1.954			0.020	-0.011	1.728
-0.200	-0.116	1.939			-0.201	-0.063	1.984			-0.213	0.237	1.969			-0.197	0.414	1.910			-0.361	0.143	1.970			-0.387	-0.106	1.958			-0.387	-0.352	1.902			-0.380	-0.429	1.869			-0.070	0.145	1.953			0.020	-0.011	1.728
-0.201	-0.116	1.939			-0.201	-0.063	1.983			-0.213	0.237	1.969			-0.198	0.413	1.910			-0.361	0.143	1.970			-0.387	-0.106	1.958			-0.387	-0.354	1.901			-0.380	-0.432	1.868			-0.071	0.145	1.952			0.019	-0.012	1.729
-0.201	-0.117	1.938			-0.201	-0.063	1.983			-0.213	0.237	1.969			-0.198	0.413	1.910			-0.361	0.143	1.970			-0.387	-0.106	1.959			-0.387	-0.356	1.901			-0.380	-0.434	1.867			-0.074	0.146	1.951			0.018	-0.013	1.730
-0.201	-0.117	1.938			-0.201	-0.063	1.983			-0.213	0.237	1.968			-0.199	0.412	1.909			-0.361	0.143	1.970			-0.387	-0.106	1.959			-0.387	-0.357	1.901			-0.380	-0.435	1.867			-0.076	0.146	1.950			0.016	-0.014	1.731
-0.201	-0.117	1.938			-0.201	-0.063	1.982			-0.213	0.236	1.968			-0.199	0.412	1.909			-0.361	0.143	1.970			-0.387	-0.106	1.959			-0.386	-0.358	1.900			-0.380	-0.436	1.866			-0.053	0.136	1.948			0.016	-0.016	1.732
-0.201	-0.117	1.938			-0.201	-0.063	1.982			-0.213	0.236	1.968			-0.200	0.412	1.909			-0.362	0.143	1.970			-0.388	-0.106	1.959			-0.386	-0.359	1.900			-0.380	-0.437	1.866			-0.047	0.135	1.947			0.016	-0.019	1.740
-0.201	-0.116	1.937			-0.201	-0.063	1.981			-0.214	0.237	1.966			-0.200	0.412	1.909			-0.362	0.143	1.970			-0.388	-0.106	1.959			-0.386	-0.360	1.900			-0.380	-0.438	1.866			-0.045	0.134	1.946			0.015	-0.022	1.747
-0.201	-0.116	1.937			-0.201	-0.062	1.980			-0.216	0.239	1.963			-0.201	0.412	1.909			-0.362	0.143	1.970			-0.388	-0.106	1.959			-0.386	-0.361	1.900			-0.380	-0.439	1.865			-0.044	0.134	1.946			0.016	-0.025	1.754
-0.201	-0.116	1.937			-0.201	-0.062	1.979			-0.217	0.241	1.958			-0.201	0.412	1.909			-0.362	0.143	1.970			-0.388	-0.107	1.959			-0.386	-0.362	1.900			-0.380	-0.439	1.865			-0.043	0.134	1.945			0.016	-0.026	1.760
-0.201	-0.116	1.936			-0.202	-0.061	1.978			-0.218	0.243	1.955			-0.201	0.412	1.908			-0.362	0.143	1.970			-0.387	-0.107	1.959			-0.386	-0.362	1.899			-0.380	-0.440	1.865			-0.042	0.134	1.945			0.016	-0.028	1.764
[truncated: 1,640 more rows]
[truncated: 30 more columns]
