# Supplementary material for: A natural user interface to integrate citizen science and physical exercise
Source: PLoS One. 2017 Feb 23;12(2):e0172587. doi: 10.1371/journal.pone.0172587 (PMC5322974; doi:10.1371/journal.pone.0172587)
Supplement: S1 Folder — Kinect raw data of each participant in the two kinect groups (KC and KNC). Data of each participant are saved in a binary file. Trajectories of points have been extracted form the binary file and saved in a text file. (ZIP) [file pone.0172587.s002.zip › Raw_data/Par12/Par12_Right_C_points.txt]

-0.131	-0.160	1.772			-0.127	-0.101	1.821			-0.143	0.227	1.817			-0.102	0.438	1.807			-0.290	0.120	1.854			-0.332	-0.154	1.868			-0.349	-0.369	1.799			-0.346	-0.459	1.771			0.060	0.113	1.803			0.082	-0.063	1.576
-0.131	-0.160	1.772			-0.127	-0.101	1.821			-0.143	0.227	1.817			-0.102	0.438	1.807			-0.290	0.120	1.854			-0.332	-0.154	1.868			-0.349	-0.369	1.799			-0.346	-0.458	1.771			0.059	0.114	1.802			0.081	-0.063	1.574
-0.131	-0.160	1.771			-0.127	-0.101	1.820			-0.143	0.227	1.817			-0.101	0.438	1.807			-0.289	0.120	1.854			-0.331	-0.154	1.868			-0.349	-0.369	1.799			-0.346	-0.458	1.771			0.058	0.114	1.801			0.081	-0.064	1.573
-0.131	-0.161	1.771			-0.127	-0.102	1.820			-0.143	0.228	1.816			-0.101	0.438	1.807			-0.289	0.120	1.854			-0.331	-0.154	1.868			-0.349	-0.368	1.800			-0.346	-0.458	1.771			0.058	0.115	1.801			0.082	-0.064	1.572
-0.131	-0.161	1.771			-0.127	-0.102	1.820			-0.143	0.228	1.816			-0.101	0.438	1.807			-0.289	0.120	1.854			-0.331	-0.154	1.868			-0.349	-0.368	1.800			-0.346	-0.458	1.771			0.057	0.116	1.800			0.081	-0.064	1.571
-0.131	-0.161	1.771			-0.127	-0.102	1.819			-0.143	0.228	1.815			-0.102	0.438	1.807			-0.289	0.120	1.854			-0.331	-0.154	1.868			-0.349	-0.368	1.800			-0.346	-0.458	1.771			0.057	0.116	1.799			0.081	-0.064	1.569
-0.131	-0.161	1.770			-0.127	-0.102	1.819			-0.143	0.228	1.815			-0.102	0.437	1.807			-0.289	0.120	1.854			-0.331	-0.154	1.868			-0.349	-0.368	1.800			-0.346	-0.457	1.771			0.056	0.117	1.799			0.081	-0.064	1.568
-0.131	-0.162	1.770			-0.127	-0.102	1.819			-0.143	0.228	1.815			-0.102	0.437	1.806			-0.289	0.120	1.854			-0.331	-0.154	1.868			-0.349	-0.367	1.800			-0.346	-0.457	1.771			0.055	0.118	1.798			0.081	-0.064	1.567
-0.131	-0.162	1.770			-0.127	-0.103	1.819			-0.143	0.228	1.815			-0.103	0.436	1.806			-0.289	0.120	1.854			-0.331	-0.154	1.868			-0.349	-0.367	1.800			-0.346	-0.457	1.771			0.055	0.119	1.797			0.081	-0.064	1.566
-0.131	-0.162	1.769			-0.126	-0.103	1.818			-0.143	0.228	1.815			-0.104	0.435	1.805			-0.289	0.120	1.854			-0.331	-0.154	1.868			-0.349	-0.367	1.800			-0.346	-0.456	1.771			0.054	0.120	1.797			0.081	-0.064	1.564
-0.131	-0.163	1.769			-0.126	-0.103	1.818			-0.143	0.228	1.814			-0.104	0.434	1.805			-0.289	0.120	1.854			-0.331	-0.154	1.868			-0.349	-0.366	1.799			-0.347	-0.456	1.771			0.053	0.120	1.796			0.081	-0.064	1.563
-0.131	-0.163	1.768			-0.127	-0.103	1.817			-0.143	0.228	1.814			-0.105	0.434	1.804			-0.289	0.121	1.853			-0.331	-0.154	1.868			-0.350	-0.366	1.799			-0.347	-0.456	1.770			0.052	0.121	1.795			0.081	-0.064	1.563
-0.131	-0.164	1.768			-0.127	-0.104	1.817			-0.143	0.228	1.814			-0.105	0.433	1.803			-0.289	0.121	1.853			-0.331	-0.154	1.868			-0.350	-0.366	1.799			-0.347	-0.455	1.770			0.051	0.121	1.794			0.080	-0.065	1.560
-0.132	-0.164	1.767			-0.127	-0.104	1.816			-0.144	0.228	1.813			-0.107	0.432	1.803			-0.290	0.121	1.853			-0.331	-0.154	1.867			-0.350	-0.365	1.799			-0.348	-0.455	1.770			0.050	0.122	1.793			0.079	-0.065	1.559
-0.132	-0.164	1.766			-0.127	-0.105	1.815			-0.144	0.228	1.813			-0.109	0.431	1.802			-0.290	0.121	1.853			-0.331	-0.154	1.867			-0.351	-0.365	1.799			-0.348	-0.454	1.770			0.049	0.122	1.792			0.078	-0.065	1.558
-0.133	-0.165	1.766			-0.128	-0.105	1.815			-0.145	0.228	1.812			-0.112	0.430	1.801			-0.291	0.120	1.852			-0.332	-0.154	1.867			-0.351	-0.364	1.798			-0.349	-0.454	1.769			0.047	0.123	1.791			0.078	-0.065	1.557
-0.134	-0.165	1.765			-0.129	-0.106	1.814			-0.146	0.228	1.812			-0.116	0.429	1.800			-0.292	0.120	1.852			-0.332	-0.154	1.866			-0.352	-0.364	1.798			-0.350	-0.454	1.768			0.046	0.124	1.790			0.077	-0.065	1.556
-0.135	-0.166	1.764			-0.130	-0.106	1.813			-0.147	0.228	1.812			-0.119	0.428	1.799			-0.294	0.120	1.851			-0.334	-0.154	1.866			-0.352	-0.364	1.797			-0.351	-0.454	1.767			0.044	0.124	1.789			0.074	-0.065	1.553
-0.137	-0.166	1.763			-0.131	-0.106	1.812			-0.149	0.228	1.811			-0.122	0.428	1.798			-0.295	0.119	1.850			-0.335	-0.155	1.865			-0.354	-0.364	1.796			-0.353	-0.454	1.767			0.042	0.125	1.787			0.072	-0.065	1.550
-0.138	-0.167	1.762			-0.133	-0.107	1.811			-0.151	0.228	1.810			-0.125	0.427	1.797			-0.297	0.119	1.850			-0.337	-0.155	1.864			-0.356	-0.364	1.795			-0.355	-0.454	1.766			0.040	0.125	1.786			0.071	-0.065	1.548
-0.140	-0.167	1.761			-0.134	-0.107	1.810			-0.154	0.228	1.810			-0.128	0.426	1.797			-0.300	0.119	1.849			-0.339	-0.155	1.863			-0.358	-0.364	1.794			-0.357	-0.454	1.764			0.037	0.126	1.785			0.069	-0.064	1.547
-0.142	-0.167	1.760			-0.136	-0.107	1.809			-0.156	0.228	1.809			-0.131	0.425	1.796			-0.303	0.118	1.848			-0.341	-0.156	1.862			-0.360	-0.364	1.793			-0.359	-0.454	1.763			0.034	0.127	1.784			0.064	-0.040	1.566
-0.144	-0.167	1.759			-0.138	-0.107	1.809			-0.159	0.227	1.809			-0.133	0.425	1.795			-0.305	0.118	1.848			-0.343	-0.156	1.861			-0.363	-0.364	1.792			-0.361	-0.454	1.762			0.031	0.128	1.783			0.064	-0.033	1.578
-0.145	-0.167	1.759			-0.139	-0.108	1.808			-0.161	0.227	1.808			-0.136	0.424	1.795			-0.308	0.117	1.847			-0.346	-0.156	1.860			-0.369	-0.369	1.788			-0.365	-0.459	1.759			0.028	0.129	1.782			0.063	-0.028	1.584
-0.147	-0.167	1.758			-0.141	-0.108	1.807			-0.163	0.227	1.808			-0.139	0.423	1.794			-0.310	0.117	1.846			-0.348	-0.156	1.859			-0.373	-0.370	1.786			-0.368	-0.459	1.758			0.025	0.130	1.781			0.061	-0.031	1.577
-0.148	-0.167	1.758			-0.142	-0.108	1.807			-0.165	0.227	1.808			-0.142	0.422	1.793			-0.312	0.116	1.846			-0.352	-0.158	1.857			-0.377	-0.372	1.784			-0.371	-0.461	1.756			0.022	0.131	1.781			0.034	-0.017	1.540
-0.149	-0.167	1.757			-0.143	-0.108	1.806			-0.166	0.226	1.807			-0.145	0.421	1.792			-0.314	0.116	1.845			-0.355	-0.159	1.856			-0.380	-0.373	1.783			-0.374	-0.463	1.755			0.019	0.132	1.780			0.025	-0.012	1.529
-0.150	-0.167	1.757			-0.144	-0.108	1.806			-0.168	0.226	1.807			-0.147	0.421	1.792			-0.316	0.115	1.845			-0.358	-0.160	1.855			-0.383	-0.375	1.781			-0.377	-0.464	1.753			0.017	0.133	1.780			0.019	-0.008	1.521
-0.151	-0.167	1.756			-0.145	-0.108	1.806			-0.170	0.226	1.807			-0.149	0.421	1.791			-0.318	0.115	1.844			-0.361	-0.162	1.853			-0.385	-0.375	1.781			-0.379	-0.465	1.753			0.015	0.135	1.779			0.014	-0.003	1.515
-0.152	-0.168	1.756			-0.146	-0.108	1.805			-0.171	0.226	1.807			-0.151	0.420	1.790			-0.320	0.114	1.844			-0.363	-0.163	1.853			-0.387	-0.376	1.780			-0.381	-0.466	1.752			0.012	0.135	1.779			0.010	-0.000	1.510
-0.153	-0.168	1.756			-0.147	-0.108	1.805			-0.172	0.226	1.807			-0.153	0.420	1.790			-0.321	0.114	1.844			-0.365	-0.164	1.852			-0.389	-0.376	1.779			-0.383	-0.466	1.751			0.011	0.136	1.778			0.008	0.002	1.506
-0.154	-0.167	1.755			-0.148	-0.108	1.805			-0.173	0.226	1.807			-0.154	0.420	1.789			-0.322	0.114	1.843			-0.366	-0.165	1.851			-0.391	-0.377	1.779			-0.385	-0.467	1.751			0.009	0.137	1.778			0.005	0.004	1.503
-0.155	-0.167	1.755			-0.148	-0.108	1.804			-0.174	0.225	1.807			-0.155	0.420	1.789			-0.324	0.114	1.843			-0.368	-0.166	1.850			-0.392	-0.377	1.778			-0.386	-0.467	1.750			0.008	0.137	1.777			0.004	0.005	1.500
-0.155	-0.167	1.755			-0.149	-0.108	1.804			-0.175	0.225	1.807			-0.156	0.420	1.789			-0.325	0.113	1.843			-0.369	-0.166	1.850			-0.393	-0.378	1.778			-0.388	-0.468	1.750			0.007	0.137	1.777			0.002	0.007	1.498
-0.156	-0.167	1.755			-0.150	-0.108	1.804			-0.176	0.225	1.806			-0.157	0.420	1.788			-0.325	0.113	1.843			-0.370	-0.167	1.850			-0.394	-0.378	1.778			-0.389	-0.468	1.750			0.006	0.138	1.776			0.001	0.008	1.496
-0.156	-0.167	1.754			-0.150	-0.108	1.804			-0.177	0.225	1.806			-0.158	0.420	1.788			-0.326	0.113	1.843			-0.371	-0.167	1.849			-0.395	-0.379	1.777			-0.389	-0.468	1.749			0.005	0.138	1.776			-0.000	0.009	1.494
-0.157	-0.167	1.754			-0.150	-0.108	1.804			-0.177	0.225	1.806			-0.159	0.419	1.788			-0.327	0.113	1.842			-0.372	-0.168	1.849			-0.396	-0.379	1.777			-0.390	-0.469	1.749			0.005	0.139	1.776			-0.001	0.010	1.493
-0.157	-0.167	1.754			-0.151	-0.108	1.803			-0.178	0.225	1.806			-0.160	0.419	1.788			-0.328	0.113	1.842			-0.372	-0.167	1.849			-0.397	-0.379	1.777			-0.391	-0.469	1.749			0.004	0.139	1.775			0.007	0.006	1.494
-0.158	-0.167	1.754			-0.151	-0.108	1.803			-0.178	0.225	1.807			-0.161	0.419	1.788			-0.328	0.113	1.842			-0.373	-0.166	1.850			-0.397	-0.379	1.777			-0.392	-0.469	1.749			0.003	0.140	1.775			0.010	0.004	1.495
-0.158	-0.167	1.754			-0.152	-0.108	1.803			-0.178	0.225	1.807			-0.161	0.419	1.787			-0.329	0.113	1.842			-0.373	-0.166	1.850			-0.396	-0.378	1.778			-0.392	-0.468	1.749			0.002	0.140	1.775			0.009	0.005	1.493
-0.158	-0.167	1.754			-0.152	-0.108	1.803			-0.179	0.225	1.807			-0.162	0.419	1.787			-0.329	0.113	1.842			-0.373	-0.165	1.851			-0.395	-0.377	1.779			-0.392	-0.467	1.750			0.002	0.140	1.775			0.014	0.003	1.494
-0.159	-0.166	1.754			-0.152	-0.108	1.803			-0.179	0.225	1.807			-0.163	0.418	1.787			-0.330	0.112	1.842			-0.372	-0.164	1.851			-0.393	-0.375	1.781			-0.391	-0.466	1.751			0.002	0.141	1.774			0.047	0.005	1.552
-0.159	-0.166	1.754			-0.152	-0.108	1.803			-0.179	0.224	1.807			-0.163	0.418	1.787			-0.330	0.112	1.842			-0.372	-0.163	1.852			-0.391	-0.373	1.782			-0.390	-0.464	1.753			0.001	0.141	1.774			0.059	0.006	1.573
-0.159	-0.166	1.754			-0.152	-0.108	1.803			-0.179	0.224	1.808			-0.163	0.418	1.787			-0.330	0.112	1.842			-0.371	-0.163	1.853			-0.390	-0.372	1.784			-0.389	-0.463	1.754			0.001	0.142	1.774			0.060	0.008	1.577
-0.159	-0.166	1.754			-0.152	-0.108	1.804			-0.178	0.224	1.808			-0.163	0.418	1.787			-0.330	0.113	1.843			-0.370	-0.162	1.854			-0.388	-0.370	1.785			-0.388	-0.461	1.755			0.001	0.143	1.774			0.066	0.006	1.589
-0.159	-0.166	1.754			-0.152	-0.108	1.804			-0.177	0.224	1.809			-0.163	0.418	1.788			-0.329	0.113	1.843			-0.369	-0.161	1.855			-0.386	-0.369	1.787			-0.386	-0.460	1.757			0.002	0.143	1.775			0.070	0.006	1.597
-0.159	-0.166	1.755			-0.152	-0.108	1.804			-0.177	0.224	1.809			-0.163	0.418	1.788			-0.329	0.113	1.843			-0.368	-0.160	1.856			-0.385	-0.368	1.788			-0.385	-0.459	1.758			0.002	0.144	1.775			0.072	0.006	1.599
-0.158	-0.166	1.755			-0.152	-0.108	1.804			-0.176	0.224	1.810			-0.163	0.418	1.788			-0.328	0.113	1.844			-0.366	-0.159	1.857			-0.383	-0.367	1.789			-0.383	-0.457	1.759			0.002	0.144	1.775			0.073	0.007	1.602
-0.158	-0.165	1.755			-0.151	-0.107	1.805			-0.175	0.224	1.810			-0.162	0.418	1.788			-0.327	0.114	1.844			-0.365	-0.158	1.858			-0.381	-0.366	1.791			-0.382	-0.456	1.761			0.003	0.144	1.775			0.073	-0.021	1.587
-0.158	-0.165	1.756			-0.151	-0.107	1.805			-0.173	0.224	1.811			-0.162	0.419	1.788			-0.326	0.114	1.845			-0.364	-0.157	1.859			-0.380	-0.365	1.792			-0.380	-0.455	1.762			0.004	0.145	1.776			0.074	-0.018	1.591
-0.157	-0.165	1.756			-0.150	-0.107	1.806			-0.172	0.225	1.811			-0.162	0.419	1.788			-0.325	0.114	1.845			-0.362	-0.157	1.860			-0.378	-0.364	1.793			-0.379	-0.454	1.763			0.006	0.145	1.776			0.075	-0.017	1.594
-0.157	-0.165	1.757			-0.150	-0.107	1.806			-0.171	0.225	1.812			-0.161	0.419	1.788			-0.324	0.115	1.846			-0.361	-0.156	1.861			-0.377	-0.363	1.794			-0.378	-0.454	1.765			0.009	0.144	1.776			0.076	-0.033	1.585
-0.156	-0.164	1.757			-0.149	-0.107	1.806			-0.171	0.225	1.812			-0.160	0.420	1.789			-0.323	0.115	1.847			-0.359	-0.156	1.862			-0.376	-0.363	1.795			-0.377	-0.454	1.765			0.012	0.143	1.777			0.076	-0.041	1.581
-0.155	-0.164	1.757			-0.148	-0.106	1.807			-0.170	0.225	1.812			-0.160	0.420	1.789			-0.322	0.115	1.847			-0.358	-0.156	1.863			-0.375	-0.363	1.796			-0.376	-0.453	1.766			0.014	0.142	1.777			0.077	-0.046	1.579
-0.155	-0.164	1.758			-0.148	-0.106	1.807			-0.169	0.225	1.813			-0.159	0.420	1.789			-0.321	0.116	1.848			-0.357	-0.156	1.864			-0.374	-0.363	1.797			-0.376	-0.453	1.767			0.016	0.141	1.777			0.078	-0.051	1.578
-0.154	-0.164	1.758			-0.147	-0.106	1.808			-0.169	0.225	1.813			-0.158	0.421	1.789			-0.320	0.116	1.848			-0.355	-0.156	1.865			-0.373	-0.363	1.798			-0.375	-0.453	1.768			0.018	0.140	1.778			0.082	-0.052	1.592
-0.154	-0.164	1.759			-0.147	-0.106	1.808			-0.168	0.226	1.813			-0.158	0.421	1.790			-0.319	0.116	1.848			-0.354	-0.156	1.865			-0.372	-0.362	1.799			-0.374	-0.453	1.769			0.020	0.139	1.778			0.085	-0.053	1.601
-0.153	-0.163	1.759			-0.146	-0.105	1.808			-0.168	0.226	1.813			-0.157	0.421	1.790			-0.318	0.116	1.849			-0.353	-0.155	1.866			-0.371	-0.362	1.799			-0.373	-0.452	1.770			0.022	0.138	1.779			0.087	-0.054	1.608
-0.153	-0.163	1.759			-0.146	-0.105	1.809			-0.168	0.226	1.813			-0.156	0.422	1.790			-0.318	0.116	1.849			-0.352	-0.155	1.867			-0.370	-0.362	1.800			-0.372	-0.452	1.771			0.023	0.136	1.779			0.089	-0.056	1.614
-0.152	-0.163	1.760			-0.146	-0.105	1.809			-0.167	0.226	1.813			-0.156	0.422	1.790			-0.317	0.116	1.850			-0.351	-0.155	1.867			-0.370	-0.362	1.801			-0.372	-0.452	1.772			0.025	0.135	1.780			0.090	-0.057	1.621
-0.152	-0.162	1.760			-0.145	-0.104	1.809			-0.167	0.227	1.812			-0.155	0.422	1.791			-0.316	0.116	1.850			-0.351	-0.155	1.868			-0.369	-0.362	1.801			-0.371	-0.452	1.772			0.026	0.134	1.781			0.092	-0.059	1.629
-0.151	-0.162	1.760			-0.145	-0.104	1.809			-0.166	0.227	1.812			-0.154	0.422	1.791			-0.316	0.116	1.850			-0.350	-0.155	1.868			-0.368	-0.361	1.802			-0.370	-0.452	1.773			0.028	0.133	1.782			0.094	-0.060	1.637
-0.151	-0.162	1.761			-0.144	-0.104	1.810			-0.166	0.227	1.812			-0.153	0.422	1.791			-0.315	0.116	1.850			-0.349	-0.155	1.868			-0.368	-0.361	1.803			-0.369	-0.452	1.774			0.029	0.131	1.782			0.096	-0.061	1.644
-0.150	-0.161	1.761			-0.144	-0.103	1.810			-0.165	0.228	1.812			-0.152	0.422	1.791			-0.314	0.117	1.851			-0.348	-0.155	1.869			-0.367	-0.361	1.803			-0.369	-0.452	1.775			0.030	0.130	1.783			0.098	-0.062	1.651
-0.150	-0.161	1.761			-0.143	-0.103	1.810			-0.163	0.229	1.812			-0.150	0.422	1.791			-0.314	0.117	1.851			-0.348	-0.155	1.869			-0.367	-0.361	1.803			-0.368	-0.452	1.775			0.031	0.129	1.784			0.099	-0.063	1.657
-0.149	-0.161	1.762			-0.143	-0.102	1.810			-0.161	0.229	1.811			-0.149	0.422	1.791			-0.314	0.117	1.851			-0.347	-0.155	1.869			-0.366	-0.361	1.804			-0.367	-0.452	1.776			0.032	0.129	1.785			0.100	-0.063	1.663
-0.149	-0.160	1.762			-0.142	-0.102	1.811			-0.159	0.230	1.811			-0.148	0.422	1.791			-0.313	0.117	1.851			-0.347	-0.155	1.870			-0.366	-0.361	1.804			-0.367	-0.452	1.776			0.032	0.128	1.786			0.101	-0.064	1.668
-0.148	-0.160	1.762			-0.142	-0.102	1.811			-0.158	0.231	1.811			-0.148	0.422	1.791			-0.313	0.117	1.852			-0.346	-0.155	1.870			-0.365	-0.361	1.805			-0.366	-0.452	1.776			0.033	0.127	1.787			0.102	-0.064	1.673
-0.148	-0.159	1.763			-0.141	-0.101	1.811			-0.156	0.231	1.812			-0.148	0.423	1.791			-0.312	0.117	1.852			-0.346	-0.154	1.870			-0.365	-0.361	1.805			-0.365	-0.452	1.777			0.033	0.127	1.789			0.103	-0.065	1.678
-0.147	-0.159	1.763			-0.141	-0.101	1.812			-0.155	0.232	1.812			-0.147	0.423	1.791			-0.312	0.117	1.852			-0.345	-0.154	1.870			-0.364	-0.361	1.805			-0.364	-0.452	1.777			0.034	0.126	1.790			0.104	-0.065	1.682
-0.147	-0.159	1.763			-0.140	-0.101	1.812			-0.153	0.232	1.812			-0.147	0.423	1.791			-0.312	0.117	1.852			-0.345	-0.154	1.870			-0.364	-0.361	1.805			-0.364	-0.452	1.777			0.034	0.126	1.791			0.104	-0.065	1.685
-0.146	-0.159	1.763			-0.140	-0.100	1.812			-0.152	0.233	1.812			-0.147	0.423	1.791			-0.312	0.117	1.852			-0.344	-0.155	1.870			-0.363	-0.361	1.806			-0.363	-0.452	1.777			0.034	0.126	1.792			0.105	-0.066	1.689
-0.146	-0.158	1.764			-0.140	-0.100	1.812			-0.151	0.233	1.812			-0.146	0.423	1.791			-0.311	0.117	1.852			-0.344	-0.155	1.870			-0.363	-0.361	1.806			-0.363	-0.452	1.777			0.035	0.125	1.793			0.106	-0.066	1.691
-0.145	-0.158	1.764			-0.139	-0.100	1.813			-0.149	0.233	1.813			-0.146	0.423	1.791			-0.311	0.117	1.853			-0.344	-0.155	1.870			-0.363	-0.362	1.806			-0.363	-0.452	1.777			0.035	0.125	1.794			0.106	-0.067	1.694
-0.145	-0.157	1.764			-0.139	-0.099	1.813			-0.148	0.233	1.813			-0.145	0.423	1.792			-0.311	0.117	1.853			-0.343	-0.155	1.870			-0.362	-0.362	1.806			-0.362	-0.452	1.777			0.035	0.124	1.794			0.107	-0.067	1.696
-0.145	-0.157	1.764			-0.138	-0.099	1.813			-0.147	0.234	1.813			-0.145	0.423	1.792			-0.311	0.117	1.853			-0.343	-0.155	1.870			-0.362	-0.362	1.806			-0.362	-0.453	1.777			0.035	0.124	1.795			0.107	-0.067	1.699
-0.144	-0.157	1.765			-0.138	-0.099	1.813			-0.147	0.234	1.813			-0.145	0.423	1.792			-0.310	0.117	1.853			-0.343	-0.155	1.870			-0.362	-0.362	1.806			-0.361	-0.453	1.777			0.035	0.124	1.796			0.108	-0.068	1.701
-0.144	-0.157	1.765			-0.138	-0.099	1.814			-0.146	0.234	1.814			-0.144	0.423	1.792			-0.310	0.117	1.853			-0.342	-0.155	1.870			-0.362	-0.362	1.806			-0.361	-0.453	1.777			0.035	0.123	1.797			0.108	-0.068	1.703
-0.144	-0.156	1.765			-0.137	-0.098	1.814			-0.144	0.234	1.814			-0.144	0.423	1.792			-0.310	0.118	1.853			-0.342	-0.155	1.870			-0.361	-0.362	1.806			-0.361	-0.453	1.777			0.035	0.123	1.798			0.108	-0.068	1.705
-0.143	-0.156	1.765			-0.137	-0.098	1.814			-0.143	0.234	1.814			-0.143	0.422	1.792			-0.310	0.118	1.853			-0.342	-0.155	1.870			-0.361	-0.362	1.805			-0.360	-0.453	1.777			0.035	0.123	1.798			0.109	-0.069	1.706
-0.143	-0.156	1.766			-0.137	-0.098	1.814			-0.143	0.234	1.814			-0.142	0.422	1.792			-0.310	0.118	1.854			-0.342	-0.155	1.870			-0.361	-0.362	1.805			-0.360	-0.453	1.777			0.035	0.123	1.799			0.109	-0.069	1.708
-0.143	-0.156	1.766			-0.136	-0.098	1.815			-0.142	0.234	1.814			-0.141	0.422	1.791			-0.309	0.118	1.854			-0.342	-0.155	1.870			-0.361	-0.362	1.805			-0.360	-0.453	1.777			0.035	0.122	1.800			0.109	-0.069	1.710
-0.143	-0.155	1.766			-0.136	-0.098	1.815			-0.141	0.233	1.814			-0.140	0.422	1.791			-0.309	0.118	1.854			-0.341	-0.155	1.870			-0.360	-0.362	1.805			-0.360	-0.453	1.777			0.035	0.122	1.800			0.110	-0.069	1.711
-0.142	-0.155	1.766			-0.136	-0.097	1.815			-0.140	0.233	1.815			-0.139	0.421	1.791			-0.309	0.118	1.854			-0.341	-0.155	1.870			-0.360	-0.362	1.805			-0.359	-0.453	1.777			0.035	0.122	1.801			0.110	-0.070	1.712
-0.142	-0.155	1.766			-0.136	-0.097	1.815			-0.139	0.233	1.815			-0.137	0.421	1.790			-0.309	0.118	1.854			-0.341	-0.155	1.870			-0.360	-0.362	1.805			-0.359	-0.453	1.777			0.035	0.121	1.801			0.110	-0.070	1.713
-0.142	-0.155	1.767			-0.135	-0.097	1.815			-0.139	0.233	1.815			-0.136	0.421	1.790			-0.308	0.118	1.853			-0.341	-0.155	1.870			-0.360	-0.362	1.805			-0.359	-0.453	1.777			0.035	0.121	1.802			0.110	-0.070	1.714
-0.141	-0.155	1.767			-0.135	-0.097	1.815			-0.138	0.233	1.815			-0.134	0.420	1.790			-0.308	0.119	1.853			-0.341	-0.155	1.870			-0.360	-0.362	1.805			-0.358	-0.453	1.777			0.035	0.121	1.802			0.111	-0.070	1.715
-0.141	-0.154	1.767			-0.135	-0.097	1.816			-0.137	0.232	1.815			-0.133	0.420	1.789			-0.307	0.119	1.853			-0.341	-0.155	1.870			-0.359	-0.362	1.805			-0.358	-0.453	1.777			0.035	0.121	1.803			0.111	-0.070	1.716
-0.141	-0.154	1.767			-0.135	-0.097	1.816			-0.137	0.232	1.815			-0.131	0.420	1.789			-0.307	0.119	1.853			-0.340	-0.155	1.870			-0.359	-0.363	1.805			-0.358	-0.453	1.777			0.035	0.120	1.803			0.111	-0.070	1.717
-0.141	-0.154	1.767			-0.135	-0.097	1.816			-0.136	0.232	1.815			-0.130	0.420	1.789			-0.306	0.119	1.853			-0.340	-0.155	1.869			-0.359	-0.363	1.804			-0.358	-0.453	1.777			0.035	0.120	1.804			0.111	-0.070	1.717
-0.141	-0.154	1.767			-0.134	-0.097	1.816			-0.136	0.232	1.815			-0.129	0.420	1.789			-0.306	0.119	1.853			-0.340	-0.156	1.869			-0.359	-0.363	1.804			-0.357	-0.454	1.777			0.035	0.120	1.804			0.111	-0.071	1.718
-0.140	-0.154	1.767			-0.134	-0.096	1.816			-0.135	0.232	1.815			-0.128	0.420	1.788			-0.306	0.119	1.853			-0.340	-0.156	1.869			-0.358	-0.363	1.804			-0.357	-0.454	1.776			0.035	0.120	1.805			0.111	-0.071	1.719
-0.140	-0.154	1.767			-0.134	-0.096	1.816			-0.135	0.232	1.815			-0.128	0.420	1.788			-0.305	0.120	1.852			-0.340	-0.156	1.869			-0.358	-0.363	1.804			-0.357	-0.454	1.776			0.035	0.120	1.805			0.111	-0.071	1.719
-0.140	-0.154	1.768			-0.134	-0.096	1.816			-0.135	0.232	1.815			-0.127	0.420	1.788			-0.305	0.120	1.852			-0.340	-0.156	1.868			-0.358	-0.363	1.803			-0.356	-0.454	1.776			0.035	0.119	1.806			0.111	-0.071	1.720
-0.140	-0.154	1.768			-0.134	-0.096	1.816			-0.135	0.231	1.815			-0.126	0.420	1.788			-0.305	0.120	1.852			-0.340	-0.156	1.868			-0.358	-0.364	1.803			-0.356	-0.454	1.776			0.035	0.119	1.806			0.112	-0.071	1.721
-0.140	-0.154	1.768			-0.134	-0.096	1.816			-0.135	0.231	1.815			-0.125	0.421	1.787			-0.305	0.120	1.852			-0.340	-0.156	1.867			-0.357	-0.364	1.803			-0.356	-0.454	1.775			0.035	0.119	1.807			0.110	-0.076	1.712
-0.139	-0.153	1.768			-0.133	-0.096	1.817			-0.135	0.231	1.815			-0.125	0.421	1.787			-0.304	0.120	1.852			-0.340	-0.156	1.867			-0.357	-0.364	1.802			-0.355	-0.455	1.775			0.036	0.119	1.808			0.108	-0.079	1.706
-0.139	-0.153	1.768			-0.133	-0.096	1.817			-0.135	0.230	1.814			-0.124	0.421	1.787			-0.304	0.120	1.852			-0.340	-0.156	1.867			-0.357	-0.364	1.802			-0.355	-0.455	1.775			0.036	0.118	1.808			0.107	-0.081	1.701
-0.139	-0.153	1.768			-0.133	-0.096	1.817			-0.135	0.230	1.814			-0.123	0.421	1.787			-0.304	0.120	1.852			-0.339	-0.156	1.866			-0.357	-0.364	1.802			-0.355	-0.455	1.774			0.037	0.118	1.809			0.106	-0.082	1.697
-0.139	-0.153	1.768			-0.133	-0.096	1.817			-0.135	0.229	1.814			-0.123	0.422	1.787			-0.304	0.120	1.851			-0.339	-0.156	1.866			-0.357	-0.365	1.801			-0.354	-0.455	1.774			0.038	0.118	1.810			0.107	-0.082	1.698
-0.139	-0.153	1.768			-0.133	-0.096	1.817			-0.135	0.229	1.814			-0.122	0.422	1.787			-0.304	0.120	1.851			-0.339	-0.156	1.865			-0.356	-0.365	1.801			-0.354	-0.455	1.774			0.040	0.117	1.811			0.107	-0.083	1.696
-0.139	-0.153	1.768			-0.133	-0.096	1.817			-0.135	0.228	1.814			-0.122	0.422	1.786			-0.303	0.120	1.851			-0.339	-0.156	1.865			-0.356	-0.365	1.801			-0.354	-0.455	1.773			0.042	0.117	1.812			0.108	-0.085	1.694
-0.138	-0.153	1.768			-0.133	-0.096	1.817			-0.135	0.227	1.814			-0.121	0.423	1.786			-0.303	0.120	1.851			-0.339	-0.156	1.865			-0.356	-0.365	1.800			-0.354	-0.455	1.773			0.044	0.116	1.813			0.108	-0.086	1.692
-0.138	-0.153	1.768			-0.133	-0.096	1.817			-0.135	0.226	1.814			-0.121	0.423	1.786			-0.303	0.120	1.850			-0.339	-0.156	1.864			-0.356	-0.365	1.800			-0.353	-0.455	1.773			0.047	0.115	1.814			0.108	-0.087	1.690
-0.138	-0.153	1.768			-0.133	-0.096	1.817			-0.135	0.226	1.814			-0.121	0.423	1.786			-0.302	0.120	1.850			-0.339	-0.156	1.864			-0.356	-0.365	1.800			-0.353	-0.455	1.772			0.049	0.115	1.815			0.108	-0.088	1.688
-0.138	-0.153	1.768			-0.133	-0.096	1.817			-0.135	0.225	1.814			-0.121	0.423	1.786			-0.302	0.120	1.849			-0.339	-0.156	1.863			-0.356	-0.365	1.799			-0.353	-0.455	1.772			0.052	0.114	1.816			0.108	-0.088	1.686
-0.138	-0.153	1.768			-0.133	-0.096	1.817			-0.134	0.225	1.814			-0.121	0.424	1.786			-0.302	0.120	1.849			-0.339	-0.156	1.863			-0.355	-0.365	1.799			-0.353	-0.455	1.772			0.054	0.113	1.816			0.108	-0.089	1.685
-0.138	-0.153	1.768			-0.132	-0.096	1.817			-0.134	0.224	1.814			-0.121	0.424	1.786			-0.301	0.120	1.848			-0.339	-0.156	1.862			-0.355	-0.365	1.799			-0.353	-0.455	1.771			0.057	0.112	1.817			0.109	-0.090	1.683
-0.137	-0.153	1.769			-0.132	-0.096	1.817			-0.134	0.224	1.814			-0.121	0.424	1.786			-0.301	0.120	1.848			-0.339	-0.156	1.862			-0.355	-0.365	1.798			-0.352	-0.455	1.771			0.060	0.111	1.818			0.110	-0.091	1.681
-0.137	-0.153	1.769			-0.132	-0.096	1.817			-0.134	0.223	1.814			-0.120	0.424	1.786			-0.301	0.121	1.847			-0.338	-0.156	1.862			-0.355	-0.365	1.798			-0.352	-0.455	1.770			0.063	0.110	1.818			0.111	-0.092	1.679
-0.137	-0.152	1.769			-0.132	-0.096	1.817			-0.134	0.223	1.814			-0.120	0.424	1.786			-0.300	0.121	1.847			-0.338	-0.156	1.861			-0.355	-0.365	1.798			-0.352	-0.456	1.770			0.071	0.102	1.817			0.112	-0.093	1.678
-0.137	-0.152	1.769			-0.132	-0.096	1.817			-0.134	0.223	1.814			-0.120	0.424	1.786			-0.300	0.121	1.847			-0.338	-0.156	1.861			-0.355	-0.365	1.797			-0.352	-0.456	1.769			0.076	0.097	1.816			0.113	-0.094	1.676
-0.136	-0.152	1.769			-0.132	-0.095	1.817			-0.133	0.223	1.814			-0.120	0.425	1.787			-0.300	0.121	1.846			-0.338	-0.156	1.860			-0.355	-0.365	1.797			-0.352	-0.456	1.768			0.081	0.092	1.816			0.114	-0.094	1.672
-0.136	-0.152	1.769			-0.132	-0.095	1.818			-0.133	0.222	1.814			-0.119	0.425	1.787			-0.299	0.121	1.845			-0.338	-0.157	1.860			-0.355	-0.366	1.796			-0.352	-0.456	1.768			0.084	0.090	1.816			0.115	-0.094	1.669
-0.135	-0.151	1.769			-0.132	-0.095	1.818			-0.133	0.222	1.814			-0.119	0.425	1.787			-0.299	0.121	1.845			-0.338	-0.157	1.859			-0.355	-0.366	1.796			-0.352	-0.456	1.767			0.095	0.079	1.817			0.115	-0.095	1.664
-0.135	-0.151	1.769			-0.131	-0.095	1.818			-0.133	0.222	1.814			-0.119	0.425	1.787			-0.298	0.121	1.844			-0.338	-0.157	1.859			-0.355	-0.366	1.795			-0.352	-0.457	1.767			0.040	0.134	1.827			0.110	-0.080	1.666
-0.134	-0.151	1.769			-0.131	-0.095	1.818			-0.132	0.221	1.814			-0.119	0.425	1.788			-0.298	0.121	1.844			-0.338	-0.157	1.858			-0.355	-0.366	1.795			-0.351	-0.457	1.766			0.019	0.146	1.823			0.109	-0.079	1.665
-0.133	-0.152	1.768			-0.130	-0.096	1.817			-0.132	0.221	1.814			-0.118	0.425	1.788			-0.297	0.121	1.843			-0.338	-0.158	1.858			-0.355	-0.366	1.794			-0.351	-0.457	1.766			0.011	0.148	1.821			0.110	-0.079	1.663
-0.132	-0.152	1.768			-0.129	-0.096	1.817			-0.132	0.221	1.814			-0.118	0.425	1.788			-0.297	0.121	1.842			-0.338	-0.158	1.858			-0.355	-0.367	1.794			-0.351	-0.457	1.765			0.006	0.149	1.819			0.108	-0.070	1.644
-0.132	-0.153	1.768			-0.128	-0.097	1.817			-0.132	0.221	1.814			-0.118	0.425	1.788			-0.296	0.121	1.842			-0.338	-0.158	1.857			-0.355	-0.367	1.794			-0.351	-0.457	1.765			0.003	0.150	1.818			0.108	-0.066	1.634
-0.131	-0.153	1.768			-0.128	-0.097	1.817			-0.131	0.220	1.814			-0.118	0.425	1.789			-0.296	0.121	1.841			-0.338	-0.158	1.857			-0.355	-0.367	1.793			-0.351	-0.457	1.765			-0.000	0.150	1.817			0.108	-0.063	1.628
-0.130	-0.154	1.767			-0.127	-0.098	1.817			-0.131	0.220	1.814			-0.118	0.426	1.789			-0.295	0.121	1.841			-0.338	-0.158	1.856			-0.354	-0.367	1.793			-0.351	-0.457	1.764			-0.002	0.151	1.816			0.108	-0.061	1.623
-0.130	-0.154	1.767			-0.127	-0.098	1.816			-0.131	0.220	1.814			-0.118	0.426	1.789			-0.295	0.121	1.840			-0.338	-0.158	1.856			-0.354	-0.367	1.793			-0.351	-0.458	1.764			-0.004	0.151	1.815			0.108	-0.057	1.616
-0.129	-0.155	1.767			-0.126	-0.099	1.816			-0.131	0.220	1.814			-0.118	0.426	1.789			-0.294	0.121	1.839			-0.338	-0.159	1.855			-0.354	-0.367	1.792			-0.351	-0.458	1.764			-0.005	0.150	1.814			0.108	-0.055	1.613
-0.129	-0.155	1.767			-0.126	-0.099	1.816			-0.131	0.220	1.814			-0.117	0.426	1.789			-0.294	0.121	1.839			-0.338	-0.159	1.855			-0.354	-0.368	1.792			-0.351	-0.458	1.764			-0.006	0.150	1.813			0.108	-0.054	1.610
-0.128	-0.156	1.766			-0.125	-0.100	1.816			-0.130	0.220	1.814			-0.117	0.427	1.789			-0.293	0.121	1.838			-0.338	-0.159	1.854			-0.354	-0.368	1.792			-0.351	-0.458	1.763			-0.006	0.149	1.812			0.108	-0.053	1.607
-0.128	-0.156	1.766			-0.125	-0.100	1.816			-0.130	0.220	1.814			-0.117	0.428	1.789			-0.292	0.122	1.837			-0.337	-0.159	1.854			-0.354	-0.367	1.792			-0.351	-0.458	1.763			-0.006	0.148	1.811			0.109	-0.052	1.606
-0.128	-0.157	1.766			-0.124	-0.100	1.816			-0.130	0.220	1.814			-0.116	0.429	1.789			-0.292	0.122	1.836			-0.337	-0.158	1.853			-0.354	-0.367	1.791			-0.351	-0.458	1.763			-0.005	0.146	1.810			0.110	-0.051	1.604
-0.127	-0.157	1.766			-0.124	-0.101	1.815			-0.130	0.220	1.814			-0.116	0.429	1.789			-0.291	0.122	1.835			-0.337	-0.158	1.852			-0.354	-0.367	1.791			-0.351	-0.458	1.763			-0.004	0.144	1.809			0.111	-0.050	1.602
-0.127	-0.158	1.765			-0.124	-0.101	1.815			-0.130	0.220	1.814			-0.116	0.430	1.789			-0.290	0.122	1.834			-0.337	-0.158	1.851			-0.354	-0.368	1.791			-0.351	-0.458	1.763			-0.002	0.142	1.808			0.115	-0.050	1.603
-0.127	-0.158	1.765			-0.124	-0.101	1.815			-0.129	0.220	1.814			-0.116	0.431	1.789			-0.290	0.122	1.833			-0.337	-0.159	1.850			-0.354	-0.368	1.790			-0.350	-0.458	1.762			-0.000	0.140	1.807			0.118	-0.050	1.603
-0.126	-0.158	1.765			-0.123	-0.102	1.815			-0.129	0.220	1.814			-0.116	0.431	1.789			-0.289	0.122	1.833			-0.337	-0.159	1.849			-0.353	-0.368	1.790			-0.350	-0.458	1.762			0.001	0.138	1.806			0.121	-0.051	1.606
-0.126	-0.159	1.765			-0.123	-0.102	1.815			-0.129	0.220	1.813			-0.116	0.432	1.790			-0.289	0.122	1.832			-0.337	-0.159	1.848			-0.353	-0.368	1.789			-0.350	-0.459	1.761			0.004	0.136	1.805			0.125	-0.052	1.609
-0.126	-0.159	1.765			-0.123	-0.102	1.814			-0.129	0.220	1.813			-0.116	0.432	1.790			-0.288	0.122	1.831			-0.336	-0.159	1.847			-0.353	-0.368	1.788			-0.350	-0.459	1.761			0.006	0.134	1.805			0.128	-0.053	1.613
-0.125	-0.159	1.764			-0.123	-0.102	1.814			-0.129	0.220	1.813			-0.116	0.433	1.790			-0.288	0.122	1.830			-0.336	-0.160	1.846			-0.353	-0.369	1.787			-0.350	-0.459	1.760			0.008	0.132	1.804			0.131	-0.054	1.616
-0.125	-0.160	1.764			-0.122	-0.103	1.814			-0.129	0.220	1.813			-0.116	0.433	1.790			-0.287	0.122	1.829			-0.336	-0.160	1.845			-0.352	-0.369	1.786			-0.350	-0.460	1.759			0.010	0.131	1.804			0.133	-0.055	1.618
-0.125	-0.160	1.764			-0.122	-0.103	1.814			-0.129	0.220	1.813			-0.116	0.433	1.790			-0.287	0.122	1.828			-0.336	-0.160	1.844			-0.352	-0.369	1.785			-0.349	-0.460	1.757			0.011	0.130	1.804			0.134	-0.053	1.617
-0.125	-0.160	1.764			-0.122	-0.103	1.814			-0.129	0.220	1.812			-0.116	0.434	1.790			-0.287	0.122	1.828			-0.336	-0.160	1.843			-0.351	-0.369	1.783			-0.349	-0.460	1.756			0.012	0.129	1.804			0.135	-0.052	1.615
-0.125	-0.160	1.764			-0.122	-0.103	1.814			-0.128	0.220	1.812			-0.116	0.434	1.790			-0.286	0.122	1.827			-0.336	-0.161	1.843			-0.351	-0.369	1.782			-0.348	-0.460	1.755			0.013	0.128	1.803			0.134	-0.050	1.613
-0.124	-0.161	1.764			-0.122	-0.103	1.814			-0.128	0.220	1.812			-0.116	0.434	1.790			-0.286	0.122	1.827			-0.336	-0.160	1.842			-0.350	-0.369	1.780			-0.348	-0.460	1.754			0.014	0.128	1.803			0.129	-0.047	1.607
-0.124	-0.161	1.763			-0.122	-0.104	1.813			-0.128	0.220	1.812			-0.116	0.435	1.790			-0.286	0.122	1.826			-0.335	-0.160	1.841			-0.350	-0.369	1.779			-0.347	-0.459	1.753			0.007	0.146	1.810			0.120	-0.039	1.610
-0.124	-0.161	1.763			-0.122	-0.104	1.813			-0.128	0.220	1.812			-0.116	0.435	1.790			-0.286	0.122	1.826			-0.335	-0.160	1.841			-0.349	-0.368	1.778			-0.347	-0.459	1.752			0.012	0.144	1.812			0.112	-0.036	1.604
-0.124	-0.161	1.763			-0.122	-0.104	1.813			-0.128	0.220	1.812			-0.116	0.435	1.790			-0.286	0.122	1.825			-0.335	-0.160	1.840			-0.349	-0.368	1.777			-0.346	-0.459	1.751			0.026	0.139	1.814			0.112	-0.045	1.627
-0.124	-0.161	1.763			-0.122	-0.104	1.813			-0.128	0.220	1.811			-0.116	0.435	1.790			-0.286	0.122	1.825			-0.335	-0.160	1.840			-0.349	-0.368	1.776			-0.346	-0.458	1.750			0.034	0.135	1.815			0.120	-0.053	1.665
-0.124	-0.161	1.763			-0.122	-0.104	1.813			-0.128	0.220	1.811			-0.116	0.435	1.789			-0.286	0.122	1.825			-0.335	-0.160	1.839			-0.348	-0.367	1.775			-0.345	-0.458	1.749			0.038	0.133	1.815			0.112	-0.059	1.660
-0.124	-0.161	1.763			-0.122	-0.104	1.813			-0.128	0.220	1.811			-0.116	0.435	1.789			-0.286	0.122	1.825			-0.335	-0.160	1.839			-0.348	-0.367	1.775			-0.345	-0.458	1.748			0.041	0.132	1.815			0.109	-0.059	1.662
-0.124	-0.160	1.763			-0.122	-0.103	1.813			-0.128	0.221	1.810			-0.116	0.435	1.789			-0.286	0.122	1.825			-0.334	-0.160	1.838			-0.348	-0.367	1.774			-0.345	-0.458	1.748			0.043	0.130	1.814			0.106	-0.060	1.663
-0.124	-0.160	1.762			-0.122	-0.103	1.812			-0.128	0.221	1.810			-0.116	0.435	1.789			-0.286	0.122	1.825			-0.334	-0.160	1.838			-0.348	-0.367	1.774			-0.345	-0.458	1.748			0.044	0.129	1.814			0.104	-0.060	1.665
-0.124	-0.160	1.762			-0.122	-0.103	1.812			-0.128	0.222	1.810			-0.116	0.433	1.788			-0.287	0.122	1.825			-0.334	-0.160	1.838			-0.348	-0.367	1.774			-0.345	-0.458	1.747			0.045	0.128	1.813			0.101	-0.060	1.666
-0.124	-0.160	1.762			-0.122	-0.103	1.812			-0.128	0.222	1.809			-0.116	0.432	1.788			-0.288	0.122	1.827			-0.334	-0.159	1.838			-0.348	-0.367	1.773			-0.345	-0.458	1.747			0.046	0.127	1.813			0.098	-0.060	1.667
-0.124	-0.160	1.762			-0.122	-0.103	1.812			-0.127	0.222	1.809			-0.116	0.431	1.787			-0.290	0.121	1.829			-0.334	-0.159	1.838			-0.348	-0.367	1.773			-0.345	-0.458	1.747			0.046	0.126	1.812			0.095	-0.060	1.668
-0.124	-0.160	1.762			-0.122	-0.103	1.812			-0.127	0.222	1.809			-0.116	0.430	1.787			-0.294	0.120	1.832			-0.334	-0.159	1.839			-0.348	-0.366	1.774			-0.345	-0.457	1.747			0.046	0.125	1.811			0.091	-0.060	1.668
-0.124	-0.160	1.762			-0.121	-0.103	1.812			-0.127	0.222	1.809			-0.116	0.430	1.786			-0.298	0.119	1.837			-0.334	-0.158	1.840			-0.348	-0.365	1.775			-0.345	-0.456	1.748			0.046	0.124	1.809			0.087	-0.061	1.668
-0.124	-0.159	1.762			-0.121	-0.103	1.811			-0.126	0.222	1.809			-0.116	0.429	1.786			-0.302	0.118	1.841			-0.334	-0.157	1.841			-0.349	-0.364	1.776			-0.345	-0.455	1.749			0.045	0.122	1.808			0.079	-0.061	1.667
-0.124	-0.159	1.762			-0.121	-0.103	1.811			-0.126	0.222	1.809			-0.116	0.429	1.785			-0.305	0.117	1.845			-0.334	-0.156	1.843			-0.350	-0.363	1.778			-0.346	-0.454	1.750			0.044	0.121	1.806			0.074	-0.062	1.666
-0.124	-0.159	1.762			-0.121	-0.103	1.811			-0.126	0.222	1.809			-0.117	0.428	1.785			-0.308	0.116	1.849			-0.335	-0.155	1.844			-0.350	-0.362	1.779			-0.347	-0.453	1.752			0.043	0.120	1.804			0.068	-0.063	1.665
-0.125	-0.158	1.762			-0.121	-0.102	1.811			-0.125	0.222	1.809			-0.117	0.428	1.785			-0.310	0.116	1.851			-0.335	-0.154	1.846			-0.351	-0.361	1.781			-0.348	-0.452	1.753			0.042	0.119	1.803			0.064	-0.064	1.664
-0.125	-0.158	1.762			-0.121	-0.102	1.811			-0.125	0.222	1.809			-0.117	0.427	1.784			-0.312	0.116	1.854			-0.335	-0.154	1.848			-0.352	-0.361	1.783			-0.349	-0.452	1.755			0.041	0.118	1.801			0.060	-0.064	1.664
-0.125	-0.158	1.762			-0.121	-0.102	1.811			-0.125	0.221	1.809			-0.117	0.427	1.784			-0.314	0.115	1.855			-0.336	-0.154	1.850			-0.353	-0.361	1.784			-0.350	-0.452	1.757			0.040	0.117	1.800			0.058	-0.065	1.664
-0.125	-0.157	1.762			-0.121	-0.102	1.811			-0.124	0.222	1.808			-0.117	0.427	1.783			-0.314	0.115	1.856			-0.336	-0.153	1.852			-0.354	-0.360	1.787			-0.351	-0.451	1.759			0.040	0.116	1.799			0.057	-0.066	1.665
-0.126	-0.157	1.762			-0.121	-0.102	1.811			-0.123	0.222	1.808			-0.118	0.426	1.783			-0.315	0.115	1.857			-0.337	-0.152	1.854			-0.355	-0.359	1.789			-0.352	-0.450	1.761			0.039	0.116	1.798			0.056	-0.067	1.666
-0.126	-0.157	1.761			-0.121	-0.102	1.811			-0.123	0.222	1.807			-0.118	0.426	1.782			-0.315	0.115	1.857			-0.338	-0.151	1.856			-0.356	-0.359	1.791			-0.353	-0.450	1.764			0.038	0.115	1.797			0.057	-0.068	1.668
-0.126	-0.157	1.761			-0.121	-0.101	1.811			-0.123	0.223	1.807			-0.119	0.426	1.781			-0.315	0.115	1.858			-0.338	-0.151	1.858			-0.357	-0.359	1.794			-0.354	-0.450	1.766			0.038	0.114	1.796			0.058	-0.070	1.671
-0.127	-0.157	1.761			-0.121	-0.101	1.811			-0.123	0.223	1.806			-0.120	0.426	1.780			-0.316	0.115	1.858			-0.339	-0.151	1.860			-0.358	-0.359	1.796			-0.356	-0.450	1.768			0.034	0.114	1.793			0.062	-0.072	1.677
-0.127	-0.157	1.761			-0.121	-0.101	1.810			-0.123	0.223	1.806			-0.121	0.425	1.778			-0.316	0.115	1.859			-0.339	-0.152	1.861			-0.359	-0.359	1.798			-0.357	-0.450	1.770			0.031	0.114	1.791			0.066	-0.074	1.682
-0.128	-0.157	1.761			-0.121	-0.101	1.810			-0.123	0.224	1.805			-0.122	0.425	1.777			-0.316	0.115	1.859			-0.340	-0.152	1.863			-0.360	-0.360	1.800			-0.358	-0.451	1.772			0.029	0.113	1.790			0.068	-0.075	1.686
-0.129	-0.157	1.761			-0.121	-0.101	1.810			-0.124	0.224	1.805			-0.123	0.425	1.776			-0.315	0.115	1.859			-0.341	-0.153	1.864			-0.360	-0.361	1.802			-0.359	-0.452	1.774			0.029	0.113	1.789			0.071	-0.077	1.690
-0.129	-0.157	1.761			-0.122	-0.101	1.810			-0.125	0.225	1.805			-0.124	0.424	1.775			-0.315	0.115	1.859			-0.341	-0.153	1.865			-0.361	-0.361	1.803			-0.360	-0.453	1.776			0.028	0.112	1.789			0.074	-0.079	1.694
-0.130	-0.157	1.761			-0.122	-0.101	1.810			-0.125	0.225	1.804			-0.124	0.424	1.773			-0.315	0.116	1.859			-0.342	-0.154	1.866			-0.362	-0.362	1.804			-0.361	-0.454	1.778			0.027	0.112	1.788			0.075	-0.080	1.697
-0.130	-0.157	1.761			-0.122	-0.101	1.810			-0.126	0.226	1.804			-0.125	0.424	1.773			-0.315	0.116	1.859			-0.342	-0.155	1.867			-0.363	-0.363	1.805			-0.362	-0.454	1.779			0.027	0.112	1.788			0.077	-0.081	1.700
-0.131	-0.157	1.760			-0.123	-0.101	1.810			-0.126	0.226	1.803			-0.126	0.424	1.772			-0.314	0.116	1.859			-0.343	-0.155	1.868			-0.363	-0.363	1.806			-0.362	-0.455	1.780			0.027	0.111	1.788			0.077	-0.082	1.703
-0.131	-0.157	1.760			-0.123	-0.101	1.809			-0.127	0.227	1.803			-0.126	0.423	1.771			-0.314	0.116	1.859			-0.343	-0.156	1.868			-0.364	-0.364	1.807			-0.363	-0.456	1.781			0.026	0.111	1.788			0.078	-0.083	1.705
-0.132	-0.157	1.760			-0.123	-0.101	1.809			-0.127	0.227	1.803			-0.127	0.423	1.770			-0.314	0.116	1.859			-0.343	-0.156	1.869			-0.364	-0.365	1.808			-0.363	-0.456	1.781			0.026	0.111	1.789			0.079	-0.083	1.706
-0.132	-0.157	1.760			-0.124	-0.101	1.809			-0.128	0.228	1.803			-0.127	0.423	1.770			-0.314	0.116	1.859			-0.344	-0.157	1.869			-0.364	-0.365	1.808			-0.364	-0.457	1.782			0.026	0.111	1.790			0.079	-0.084	1.708
-0.132	-0.157	1.760			-0.124	-0.100	1.809			-0.128	0.228	1.803			-0.127	0.422	1.769			-0.313	0.116	1.858			-0.344	-0.158	1.869			-0.365	-0.366	1.808			-0.364	-0.457	1.782			0.026	0.111	1.791			0.080	-0.084	1.710
-0.133	-0.157	1.760			-0.125	-0.100	1.809			-0.129	0.228	1.803			-0.128	0.422	1.768			-0.313	0.116	1.858			-0.344	-0.158	1.870			-0.365	-0.366	1.808			-0.364	-0.458	1.781			0.026	0.111	1.792			0.080	-0.084	1.712
-0.133	-0.157	1.760			-0.125	-0.100	1.809			-0.129	0.229	1.802			-0.128	0.422	1.768			-0.313	0.116	1.858			-0.345	-0.159	1.870			-0.365	-0.367	1.808			-0.364	-0.458	1.781			0.026	0.111	1.794			0.081	-0.085	1.713
-0.133	-0.157	1.760			-0.125	-0.100	1.809			-0.130	0.229	1.803			-0.129	0.422	1.767			-0.312	0.117	1.858			-0.345	-0.159	1.870			-0.365	-0.367	1.807			-0.363	-0.459	1.779			0.026	0.111	1.795			0.082	-0.085	1.715
-0.134	-0.157	1.760			-0.126	-0.100	1.809			-0.130	0.229	1.803			-0.129	0.421	1.767			-0.312	0.117	1.858			-0.345	-0.160	1.870			-0.365	-0.368	1.806			-0.363	-0.459	1.778			0.026	0.112	1.796			0.083	-0.085	1.717
-0.134	-0.157	1.760			-0.126	-0.100	1.809			-0.131	0.230	1.803			-0.129	0.421	1.767			-0.312	0.117	1.858			-0.345	-0.160	1.870			-0.364	-0.368	1.805			-0.362	-0.460	1.776			0.026	0.112	1.797			0.083	-0.085	1.718
-0.134	-0.157	1.760			-0.126	-0.100	1.809			-0.132	0.230	1.803			-0.129	0.421	1.766			-0.312	0.117	1.858			-0.345	-0.160	1.870			-0.364	-0.368	1.804			-0.362	-0.460	1.775			0.026	0.112	1.798			0.084	-0.085	1.720
-0.135	-0.157	1.760			-0.127	-0.100	1.809			-0.132	0.230	1.804			-0.129	0.421	1.766			-0.311	0.117	1.857			-0.345	-0.161	1.870			-0.364	-0.369	1.803			-0.361	-0.460	1.774			0.026	0.112	1.799			0.085	-0.085	1.721
-0.135	-0.157	1.761			-0.127	-0.100	1.810			-0.132	0.230	1.804			-0.130	0.421	1.766			-0.311	0.117	1.857			-0.346	-0.161	1.870			-0.363	-0.369	1.802			-0.361	-0.460	1.773			0.026	0.112	1.800			0.085	-0.085	1.722
-0.135	-0.157	1.761			-0.127	-0.100	1.810			-0.133	0.231	1.805			-0.130	0.421	1.766			-0.311	0.117	1.857			-0.346	-0.161	1.870			-0.363	-0.369	1.802			-0.361	-0.460	1.772			0.026	0.112	1.801			0.086	-0.085	1.724
-0.135	-0.157	1.761			-0.128	-0.100	1.810			-0.133	0.231	1.805			-0.130	0.420	1.765			-0.311	0.117	1.857			-0.346	-0.161	1.870			-0.363	-0.369	1.801			-0.360	-0.460	1.771			0.026	0.112	1.802			0.086	-0.085	1.725
-0.135	-0.157	1.761			-0.128	-0.100	1.810			-0.133	0.231	1.806			-0.130	0.420	1.765			-0.310	0.117	1.857			-0.346	-0.161	1.870			-0.363	-0.369	1.801			-0.360	-0.460	1.770			0.026	0.112	1.803			0.087	-0.086	1.726
-0.135	-0.157	1.761			-0.128	-0.100	1.810			-0.133	0.231	1.806			-0.130	0.420	1.765			-0.310	0.117	1.857			-0.346	-0.162	1.869			-0.363	-0.369	1.800			-0.360	-0.460	1.770			0.026	0.112	1.804			0.087	-0.086	1.727
-0.136	-0.157	1.761			-0.128	-0.100	1.810			-0.133	0.231	1.807			-0.129	0.420	1.766			-0.310	0.117	1.857			-0.346	-0.162	1.869			-0.363	-0.369	1.800			-0.359	-0.460	1.769			0.027	0.112	1.806			0.088	-0.086	1.728
-0.136	-0.157	1.761			-0.128	-0.100	1.810			-0.133	0.231	1.807			-0.129	0.420	1.766			-0.310	0.118	1.857			-0.345	-0.162	1.869			-0.362	-0.369	1.800			-0.359	-0.460	1.769			0.027	0.112	1.808			0.088	-0.086	1.729
-0.136	-0.157	1.761			-0.129	-0.100	1.811			-0.133	0.232	1.807			-0.129	0.420	1.766			-0.309	0.118	1.857			-0.345	-0.162	1.869			-0.362	-0.369	1.800			-0.359	-0.460	1.769			0.028	0.112	1.809			0.088	-0.086	1.730
-0.136	-0.157	1.762			-0.129	-0.100	1.811			-0.133	0.232	1.808			-0.129	0.419	1.766			-0.309	0.118	1.857			-0.345	-0.162	1.869			-0.362	-0.369	1.800			-0.359	-0.460	1.769			0.028	0.112	1.810			0.089	-0.086	1.731
-0.136	-0.157	1.762			-0.129	-0.100	1.811			-0.133	0.232	1.808			-0.129	0.419	1.766			-0.309	0.118	1.857			-0.345	-0.162	1.869			-0.362	-0.369	1.799			-0.359	-0.460	1.769			0.028	0.112	1.811			0.089	-0.086	1.731
-0.136	-0.157	1.762			-0.129	-0.100	1.811			-0.133	0.232	1.809			-0.129	0.419	1.766			-0.309	0.118	1.857			-0.345	-0.162	1.869			-0.362	-0.369	1.799			-0.359	-0.460	1.769			0.029	0.112	1.812			0.089	-0.086	1.732
-0.136	-0.157	1.762			-0.129	-0.100	1.812			-0.133	0.232	1.809			-0.128	0.419	1.767			-0.308	0.118	1.856			-0.345	-0.162	1.869			-0.362	-0.369	1.799			-0.358	-0.460	1.769			0.029	0.112	1.813			0.089	-0.086	1.733
-0.136	-0.157	1.763			-0.129	-0.100	1.812			-0.133	0.232	1.809			-0.128	0.419	1.767			-0.308	0.118	1.856			-0.345	-0.163	1.869			-0.362	-0.369	1.799			-0.358	-0.460	1.769			0.029	0.112	1.814			0.090	-0.086	1.733
-0.136	-0.157	1.763			-0.129	-0.100	1.812			-0.133	0.232	1.810			-0.128	0.419	1.767			-0.308	0.118	1.856			-0.345	-0.163	1.869			-0.362	-0.370	1.799			-0.358	-0.461	1.769			0.030	0.112	1.815			0.090	-0.086	1.734
-0.136	-0.157	1.763			-0.129	-0.100	1.812			-0.132	0.232	1.810			-0.128	0.419	1.768			-0.307	0.118	1.856			-0.345	-0.163	1.869			-0.362	-0.370	1.799			-0.358	-0.461	1.769			0.030	0.112	1.816			0.090	-0.086	1.735
-0.136	-0.157	1.763			-0.129	-0.100	1.813			-0.132	0.232	1.811			-0.128	0.419	1.768			-0.307	0.118	1.856			-0.345	-0.163	1.868			-0.362	-0.370	1.799			-0.358	-0.461	1.769			0.030	0.112	1.816			0.090	-0.086	1.735
-0.136	-0.157	1.764			-0.129	-0.100	1.813			-0.132	0.232	1.811			-0.127	0.419	1.768			-0.307	0.118	1.856			-0.345	-0.163	1.868			-0.362	-0.370	1.799			-0.357	-0.461	1.769			0.030	0.112	1.817			0.091	-0.086	1.736
-0.136	-0.157	1.764			-0.129	-0.100	1.813			-0.132	0.232	1.811			-0.127	0.419	1.769			-0.307	0.118	1.856			-0.345	-0.163	1.868			-0.362	-0.370	1.799			-0.357	-0.461	1.769			0.030	0.112	1.818			0.091	-0.086	1.736
-0.136	-0.157	1.764			-0.129	-0.100	1.813			-0.132	0.232	1.812			-0.127	0.419	1.769			-0.306	0.119	1.856			-0.345	-0.164	1.868			-0.362	-0.370	1.799			-0.357	-0.461	1.769			0.030	0.112	1.818			0.091	-0.086	1.737
-0.135	-0.158	1.764			-0.129	-0.100	1.813			-0.131	0.232	1.812			-0.127	0.419	1.769			-0.306	0.119	1.856			-0.345	-0.164	1.868			-0.362	-0.370	1.799			-0.357	-0.461	1.769			0.030	0.112	1.819			0.091	-0.086	1.737
-0.135	-0.158	1.765			-0.129	-0.100	1.814			-0.131	0.232	1.812			-0.127	0.419	1.770			-0.306	0.119	1.856			-0.345	-0.164	1.868			-0.361	-0.370	1.799			-0.357	-0.461	1.769			0.030	0.112	1.819			0.091	-0.086	1.738
-0.135	-0.158	1.765			-0.129	-0.100	1.814			-0.131	0.231	1.813			-0.127	0.419	1.770			-0.306	0.119	1.856			-0.344	-0.164	1.868			-0.361	-0.370	1.799			-0.357	-0.462	1.769			0.030	0.113	1.819			0.092	-0.085	1.738
-0.135	-0.158	1.765			-0.129	-0.100	1.814			-0.131	0.231	1.813			-0.126	0.419	1.770			-0.306	0.119	1.856			-0.344	-0.164	1.868			-0.361	-0.370	1.799			-0.357	-0.462	1.769			0.030	0.113	1.820			0.092	-0.084	1.738
-0.135	-0.158	1.765			-0.129	-0.100	1.814			-0.130	0.231	1.813			-0.126	0.419	1.770			-0.305	0.119	1.856			-0.344	-0.164	1.867			-0.361	-0.370	1.799			-0.356	-0.462	1.769			0.030	0.114	1.820			0.092	-0.084	1.739
-0.135	-0.158	1.766			-0.129	-0.100	1.815			-0.130	0.231	1.813			-0.126	0.419	1.771			-0.305	0.119	1.856			-0.344	-0.164	1.867			-0.361	-0.370	1.799			-0.356	-0.462	1.769			0.030	0.114	1.821			0.092	-0.083	1.739
-0.135	-0.158	1.766			-0.129	-0.100	1.815			-0.129	0.231	1.814			-0.126	0.419	1.771			-0.305	0.119	1.856			-0.344	-0.164	1.867			-0.361	-0.370	1.799			-0.356	-0.462	1.769			0.029	0.114	1.821			0.092	-0.082	1.739
-0.134	-0.158	1.766			-0.128	-0.100	1.815			-0.129	0.231	1.814			-0.126	0.419	1.771			-0.305	0.119	1.856			-0.343	-0.164	1.867			-0.361	-0.370	1.799			-0.356	-0.461	1.769			0.029	0.115	1.821			0.093	-0.082	1.740
-0.134	-0.158	1.766			-0.128	-0.100	1.815			-0.128	0.230	1.814			-0.126	0.419	1.772			-0.305	0.119	1.856			-0.343	-0.164	1.867			-0.361	-0.370	1.799			-0.356	-0.461	1.769			0.029	0.115	1.822			0.093	-0.082	1.740
-0.134	-0.158	1.766			-0.128	-0.100	1.816			-0.128	0.230	1.815			-0.126	0.419	1.772			-0.305	0.119	1.856			-0.343	-0.163	1.866			-0.361	-0.370	1.799			-0.355	-0.461	1.769			0.028	0.115	1.822			0.093	-0.081	1.740
-0.134	-0.158	1.767			-0.128	-0.100	1.816			-0.128	0.230	1.815			-0.125	0.419	1.772			-0.303	0.119	1.854			-0.343	-0.163	1.866			-0.360	-0.370	1.799			-0.355	-0.461	1.769			0.028	0.115	1.822			0.093	-0.081	1.740
-0.134	-0.158	1.767			-0.128	-0.100	1.816			-0.126	0.229	1.815			-0.125	0.419	1.773			-0.299	0.119	1.852			-0.342	-0.163	1.866			-0.360	-0.370	1.799			-0.355	-0.461	1.769			0.028	0.116	1.822			0.093	-0.080	1.740
-0.133	-0.158	1.767			-0.128	-0.100	1.816			-0.125	0.228	1.815			-0.125	0.419	1.773			-0.297	0.118	1.850			-0.342	-0.163	1.866			-0.360	-0.370	1.799			-0.355	-0.461	1.769			0.028	0.116	1.823			0.093	-0.080	1.740
-0.133	-0.158	1.767			-0.128	-0.101	1.816			-0.124	0.228	1.815			-0.125	0.419	1.773			-0.295	0.118	1.849			-0.342	-0.162	1.865			-0.360	-0.369	1.799			-0.355	-0.461	1.769			0.028	0.116	1.823			0.094	-0.079	1.740
-0.133	-0.159	1.768			-0.127	-0.101	1.817			-0.124	0.227	1.816			-0.125	0.419	1.773			-0.292	0.118	1.847			-0.341	-0.162	1.865			-0.359	-0.369	1.799			-0.354	-0.460	1.770			0.028	0.116	1.823			0.094	-0.079	1.740
-0.132	-0.159	1.768			-0.127	-0.101	1.817			-0.123	0.227	1.816			-0.125	0.419	1.773			-0.290	0.117	1.846			-0.341	-0.162	1.865			-0.359	-0.369	1.799			-0.354	-0.460	1.770			0.028	0.116	1.823			0.094	-0.078	1.739
-0.132	-0.159	1.768			-0.127	-0.102	1.817			-0.122	0.226	1.816			-0.125	0.419	1.774			-0.289	0.117	1.844			-0.341	-0.162	1.865			-0.359	-0.369	1.799			-0.354	-0.460	1.770			0.028	0.116	1.823			0.094	-0.078	1.738
-0.132	-0.160	1.768			-0.127	-0.102	1.817			-0.121	0.226	1.817			-0.125	0.419	1.774			-0.287	0.117	1.843			-0.341	-0.161	1.865			-0.359	-0.369	1.800			-0.354	-0.460	1.770			0.028	0.116	1.824			0.094	-0.077	1.736
-0.131	-0.160	1.768			-0.126	-0.102	1.818			-0.121	0.225	1.817			-0.125	0.419	1.774			-0.286	0.116	1.842			-0.340	-0.161	1.865			-0.358	-0.368	1.800			-0.354	-0.460	1.770			0.028	0.116	1.824			0.094	-0.077	1.734
-0.131	-0.160	1.769			-0.126	-0.103	1.818			-0.120	0.224	1.817			-0.125	0.419	1.774			-0.285	0.116	1.842			-0.340	-0.161	1.864			-0.358	-0.368	1.800			-0.353	-0.459	1.770			0.028	0.116	1.824			0.094	-0.076	1.733
-0.131	-0.161	1.769			-0.126	-0.103	1.818			-0.120	0.224	1.818			-0.125	0.419	1.774			-0.284	0.116	1.841			-0.340	-0.161	1.864			-0.358	-0.368	1.800			-0.353	-0.459	1.770			0.028	0.116	1.824			0.094	-0.076	1.731
-0.131	-0.161	1.769			-0.126	-0.104	1.819			-0.119	0.223	1.819			-0.125	0.419	1.775			-0.283	0.115	1.840			-0.340	-0.161	1.864			-0.358	-0.368	1.800			-0.353	-0.459	1.770			0.028	0.116	1.824			0.094	-0.076	1.728
-0.130	-0.161	1.769			-0.126	-0.104	1.819			-0.119	0.222	1.820			-0.125	0.419	1.775			-0.282	0.115	1.840			-0.339	-0.160	1.864			-0.357	-0.368	1.800			-0.353	-0.459	1.771			0.028	0.116	1.824			0.093	-0.075	1.726
-0.130	-0.162	1.769			-0.125	-0.104	1.819			-0.119	0.221	1.820			-0.125	0.419	1.775			-0.281	0.115	1.839			-0.339	-0.160	1.864			-0.357	-0.367	1.800			-0.352	-0.459	1.771			0.028	0.116	1.824			0.092	-0.075	1.723
-0.130	-0.162	1.770			-0.125	-0.105	1.819			-0.118	0.220	1.821			-0.125	0.419	1.775			-0.281	0.115	1.839			-0.339	-0.160	1.864			-0.356	-0.367	1.801			-0.352	-0.458	1.772			0.029	0.116	1.823			0.091	-0.075	1.720
-0.130	-0.162	1.770			-0.125	-0.105	1.820			-0.118	0.220	1.822			-0.125	0.419	1.775			-0.281	0.114	1.838			-0.338	-0.159	1.865			-0.356	-0.366	1.801			-0.352	-0.458	1.772			0.029	0.116	1.823			0.091	-0.075	1.718
-0.129	-0.162	1.770			-0.125	-0.106	1.820			-0.118	0.219	1.823			-0.124	0.419	1.776			-0.280	0.114	1.838			-0.338	-0.159	1.865			-0.356	-0.366	1.801			-0.351	-0.457	1.773			0.029	0.115	1.823			0.089	-0.075	1.715
-0.129	-0.163	1.770			-0.125	-0.106	1.820			-0.118	0.218	1.823			-0.124	0.419	1.776			-0.280	0.114	1.838			-0.338	-0.159	1.865			-0.355	-0.366	1.801			-0.351	-0.457	1.773			0.029	0.115	1.822			0.088	-0.075	1.712
-0.129	-0.163	1.770			-0.124	-0.106	1.820			-0.117	0.218	1.824			-0.124	0.419	1.776			-0.279	0.114	1.837			-0.337	-0.158	1.865			-0.355	-0.365	1.801			-0.351	-0.457	1.774			0.030	0.115	1.822			0.086	-0.075	1.708
-0.129	-0.163	1.771			-0.124	-0.107	1.821			-0.117	0.217	1.825			-0.124	0.419	1.776			-0.279	0.114	1.837			-0.337	-0.158	1.866			-0.355	-0.365	1.802			-0.350	-0.457	1.774			0.030	0.114	1.821			0.084	-0.075	1.705
-0.129	-0.163	1.771			-0.124	-0.107	1.821			-0.117	0.216	1.825			-0.124	0.419	1.776			-0.279	0.114	1.837			-0.336	-0.159	1.866			-0.354	-0.365	1.802			-0.350	-0.457	1.774			0.030	0.114	1.820			0.082	-0.075	1.702
-0.129	-0.163	1.771			-0.124	-0.107	1.821			-0.117	0.216	1.826			-0.124	0.419	1.776			-0.279	0.113	1.837			-0.336	-0.159	1.867			-0.354	-0.365	1.802			-0.350	-0.457	1.775			0.030	0.114	1.819			0.080	-0.075	1.699
-0.128	-0.164	1.771			-0.124	-0.108	1.822			-0.117	0.215	1.827			-0.124	0.419	1.777			-0.279	0.113	1.836			-0.335	-0.159	1.867			-0.353	-0.365	1.803			-0.350	-0.457	1.775			0.030	0.113	1.818			0.078	-0.075	1.696
-0.128	-0.164	1.771			-0.124	-0.108	1.822			-0.117	0.215	1.827			-0.124	0.419	1.777			-0.279	0.112	1.836			-0.335	-0.159	1.868			-0.353	-0.365	1.803			-0.349	-0.457	1.775			0.030	0.113	1.818			0.076	-0.075	1.694
-0.128	-0.164	1.772			-0.123	-0.108	1.822			-0.117	0.214	1.828			-0.124	0.419	1.777			-0.280	0.112	1.836			-0.334	-0.159	1.868			-0.353	-0.365	1.803			-0.349	-0.457	1.776			0.030	0.112	1.817			0.074	-0.076	1.692
-0.128	-0.164	1.772			-0.123	-0.109	1.822			-0.117	0.214	1.828			-0.124	0.419	1.777			-0.280	0.111	1.836			-0.334	-0.159	1.869			-0.352	-0.365	1.804			-0.349	-0.457	1.777			0.030	0.112	1.816			0.072	-0.075	1.690
-0.128	-0.164	1.772			-0.123	-0.109	1.823			-0.117	0.213	1.829			-0.124	0.419	1.777			-0.280	0.111	1.835			-0.333	-0.159	1.870			-0.352	-0.365	1.804			-0.349	-0.457	1.777			0.030	0.112	1.815			0.071	-0.075	1.688
-0.128	-0.165	1.772			-0.123	-0.109	1.823			-0.118	0.213	1.829			-0.124	0.419	1.777			-0.280	0.111	1.835			-0.333	-0.159	1.870			-0.352	-0.365	1.805			-0.349	-0.457	1.778			0.030	0.112	1.815			0.070	-0.075	1.686
-0.128	-0.165	1.773			-0.123	-0.109	1.823			-0.118	0.213	1.830			-0.124	0.419	1.778			-0.280	0.110	1.835			-0.332	-0.159	1.871			-0.351	-0.365	1.805			-0.348	-0.457	1.778			0.030	0.112	1.814			0.068	-0.075	1.685
-0.128	-0.165	1.773			-0.123	-0.110	1.823			-0.118	0.213	1.830			-0.124	0.419	1.778			-0.280	0.110	1.835			-0.332	-0.159	1.871			-0.351	-0.365	1.806			-0.348	-0.457	1.779			0.029	0.112	1.814			0.067	-0.075	1.684
-0.128	-0.165	1.773			-0.123	-0.110	1.824			-0.118	0.212	1.831			-0.124	0.420	1.778			-0.280	0.110	1.835			-0.332	-0.159	1.872			-0.351	-0.365	1.806			-0.348	-0.457	1.780			0.029	0.112	1.813			0.066	-0.075	1.683
-0.128	-0.165	1.773			-0.123	-0.110	1.824			-0.118	0.212	1.831			-0.124	0.420	1.778			-0.280	0.110	1.834			-0.332	-0.159	1.872			-0.351	-0.365	1.807			-0.348	-0.456	1.780			0.029	0.112	1.813			0.065	-0.074	1.681
-0.128	-0.165	1.773			-0.123	-0.110	1.824			-0.118	0.212	1.832			-0.124	0.420	1.779			-0.281	0.110	1.834			-0.331	-0.158	1.873			-0.350	-0.365	1.807			-0.348	-0.456	1.781			0.029	0.112	1.812			0.064	-0.074	1.680
-0.128	-0.166	1.773			-0.123	-0.110	1.824			-0.119	0.212	1.832			-0.124	0.420	1.779			-0.281	0.109	1.834			-0.331	-0.157	1.873			-0.350	-0.363	1.809			-0.348	-0.455	1.782			0.029	0.112	1.812			0.063	-0.074	1.679
-0.127	-0.166	1.774			-0.123	-0.111	1.824			-0.119	0.212	1.832			-0.124	0.420	1.779			-0.281	0.109	1.833			-0.331	-0.156	1.874			-0.350	-0.362	1.809			-0.348	-0.454	1.783			0.029	0.112	1.811			0.061	-0.073	1.678
-0.127	-0.166	1.774			-0.123	-0.111	1.825			-0.119	0.212	1.833			-0.124	0.420	1.780			-0.281	0.109	1.833			-0.331	-0.156	1.875			-0.350	-0.362	1.810			-0.348	-0.454	1.783			0.029	0.111	1.811			0.060	-0.073	1.677
-0.127	-0.166	1.774			-0.123	-0.111	1.825			-0.119	0.212	1.833			-0.124	0.420	1.780			-0.281	0.109	1.833			-0.331	-0.155	1.875			-0.350	-0.361	1.811			-0.348	-0.453	1.784			0.029	0.111	1.810			0.058	-0.073	1.676
-0.127	-0.166	1.774			-0.123	-0.111	1.825			-0.119	0.212	1.833			-0.124	0.420	1.781			-0.281	0.109	1.832			-0.331	-0.154	1.876			-0.350	-0.361	1.812			-0.348	-0.452	1.785			0.029	0.111	1.810			0.057	-0.073	1.676
-0.127	-0.166	1.774			-0.123	-0.111	1.825			-0.119	0.212	1.834			-0.124	0.420	1.781			-0.281	0.109	1.832			-0.332	-0.153	1.876			-0.350	-0.360	1.812			-0.349	-0.452	1.785			0.029	0.111	1.809			0.056	-0.073	1.675
-0.127	-0.166	1.774			-0.123	-0.111	1.825			-0.119	0.212	1.834			-0.124	0.420	1.781			-0.281	0.109	1.832			-0.332	-0.153	1.877			-0.350	-0.360	1.813			-0.349	-0.451	1.786			0.029	0.111	1.809			0.055	-0.073	1.674
-0.127	-0.166	1.774			-0.122	-0.111	1.825			-0.119	0.211	1.834			-0.124	0.420	1.782			-0.281	0.109	1.831			-0.332	-0.153	1.877			-0.350	-0.359	1.813			-0.349	-0.451	1.786			0.028	0.111	1.808			0.054	-0.073	1.673
-0.127	-0.166	1.774			-0.122	-0.111	1.826			-0.120	0.211	1.835			-0.124	0.421	1.782			-0.282	0.109	1.831			-0.332	-0.152	1.877			-0.350	-0.359	1.814			-0.349	-0.450	1.787			0.028	0.111	1.808			0.053	-0.072	1.672
-0.127	-0.166	1.775			-0.122	-0.111	1.826			-0.120	0.211	1.835			-0.124	0.421	1.783			-0.282	0.109	1.831			-0.332	-0.152	1.878			-0.350	-0.359	1.814			-0.349	-0.450	1.787			0.028	0.111	1.807			0.052	-0.072	1.671
-0.127	-0.166	1.775			-0.122	-0.112	1.826			-0.120	0.211	1.835			-0.124	0.421	1.783			-0.282	0.109	1.830			-0.332	-0.151	1.878			-0.350	-0.358	1.814			-0.349	-0.450	1.787			0.028	0.111	1.807			0.050	-0.072	1.670
-0.127	-0.166	1.775			-0.122	-0.112	1.826			-0.120	0.211	1.835			-0.124	0.421	1.783			-0.282	0.109	1.830			-0.332	-0.151	1.878			-0.350	-0.358	1.815			-0.350	-0.450	1.787			0.028	0.111	1.806			0.049	-0.072	1.669
-0.127	-0.167	1.775			-0.122	-0.112	1.826			-0.120	0.211	1.836			-0.124	0.421	1.784			-0.282	0.109	1.830			-0.332	-0.151	1.879			-0.350	-0.358	1.815			-0.350	-0.450	1.788			0.028	0.111	1.806			0.048	-0.072	1.668
-0.127	-0.167	1.775			-0.122	-0.112	1.826			-0.120	0.211	1.836			-0.124	0.421	1.784			-0.281	0.109	1.829			-0.332	-0.151	1.879			-0.350	-0.358	1.815			-0.350	-0.449	1.788			0.027	0.111	1.805			0.047	-0.071	1.667
-0.127	-0.167	1.775			-0.122	-0.112	1.826			-0.121	0.211	1.836			-0.124	0.421	1.785			-0.281	0.109	1.829			-0.332	-0.151	1.879			-0.350	-0.358	1.815			-0.350	-0.449	1.788			0.027	0.111	1.804			0.045	-0.071	1.665
-0.127	-0.167	1.775			-0.122	-0.112	1.826			-0.121	0.211	1.836			-0.124	0.421	1.785			-0.281	0.110	1.829			-0.332	-0.151	1.879			-0.350	-0.358	1.816			-0.350	-0.449	1.788			0.027	0.111	1.804			0.044	-0.071	1.664
-0.127	-0.167	1.775			-0.122	-0.112	1.827			-0.121	0.211	1.837			-0.124	0.421	1.786			-0.280	0.111	1.830			-0.332	-0.151	1.879			-0.350	-0.357	1.816			-0.350	-0.449	1.789			0.027	0.111	1.803			0.041	-0.070	1.662
-0.127	-0.167	1.775			-0.122	-0.112	1.827			-0.121	0.211	1.837			-0.125	0.421	1.787			-0.279	0.112	1.831			-0.332	-0.150	1.880			-0.350	-0.357	1.816			-0.350	-0.449	1.789			0.026	0.111	1.802			0.039	-0.070	1.661
-0.127	-0.167	1.775			-0.122	-0.112	1.827			-0.122	0.211	1.837			-0.125	0.421	1.787			-0.279	0.113	1.832			-0.332	-0.150	1.880			-0.350	-0.357	1.816			-0.350	-0.449	1.789			0.026	0.111	1.802			0.036	-0.069	1.659
-0.127	-0.167	1.776			-0.122	-0.112	1.827			-0.122	0.211	1.837			-0.125	0.422	1.788			-0.278	0.114	1.833			-0.332	-0.150	1.880			-0.350	-0.357	1.816			-0.350	-0.449	1.789			0.025	0.111	1.801			0.034	-0.069	1.658
-0.127	-0.167	1.776			-0.122	-0.112	1.827			-0.123	0.211	1.837			-0.126	0.422	1.788			-0.278	0.115	1.835			-0.332	-0.150	1.880			-0.350	-0.357	1.817			-0.350	-0.448	1.789			0.025	0.111	1.800			0.032	-0.069	1.657
-0.127	-0.167	1.776			-0.122	-0.112	1.827			-0.123	0.211	1.838			-0.127	0.422	1.789			-0.278	0.116	1.837			-0.332	-0.150	1.880			-0.350	-0.357	1.817			-0.350	-0.448	1.789			0.024	0.111	1.799			0.029	-0.068	1.655
-0.127	-0.167	1.776			-0.122	-0.112	1.827			-0.124	0.211	1.838			-0.127	0.422	1.789			-0.278	0.117	1.839			-0.332	-0.150	1.881			-0.350	-0.357	1.817			-0.350	-0.448	1.790			0.024	0.111	1.798			0.025	-0.067	1.654
-0.127	-0.167	1.776			-0.122	-0.112	1.827			-0.124	0.211	1.838			-0.128	0.422	1.790			-0.277	0.118	1.840			-0.332	-0.150	1.881			-0.350	-0.357	1.818			-0.350	-0.448	1.790			0.023	0.111	1.797			0.022	-0.067	1.652
-0.127	-0.167	1.776			-0.122	-0.112	1.827			-0.125	0.211	1.838			-0.128	0.422	1.790			-0.277	0.118	1.842			-0.332	-0.150	1.881			-0.350	-0.357	1.819			-0.350	-0.448	1.790			0.022	0.111	1.796			0.019	-0.067	1.650
-0.127	-0.167	1.776			-0.122	-0.112	1.827			-0.125	0.211	1.838			-0.129	0.422	1.790			-0.277	0.119	1.843			-0.332	-0.150	1.882			-0.350	-0.357	1.819			-0.350	-0.448	1.791			0.022	0.111	1.795			0.018	-0.066	1.649
-0.128	-0.167	1.777			-0.122	-0.112	1.828			-0.126	0.211	1.838			-0.129	0.422	1.791			-0.277	0.120	1.845			-0.332	-0.150	1.882			-0.350	-0.357	1.820			-0.350	-0.448	1.791			0.021	0.111	1.794			0.016	-0.066	1.648
-0.128	-0.167	1.777			-0.122	-0.112	1.828			-0.126	0.211	1.838			-0.130	0.422	1.791			-0.277	0.120	1.846			-0.332	-0.150	1.883			-0.350	-0.357	1.821			-0.350	-0.448	1.792			0.020	0.111	1.793			0.014	-0.066	1.647
-0.129	-0.166	1.777			-0.122	-0.112	1.828			-0.127	0.211	1.838			-0.131	0.423	1.791			-0.277	0.121	1.847			-0.332	-0.150	1.883			-0.350	-0.357	1.821			-0.350	-0.448	1.793			0.019	0.111	1.792			0.013	-0.065	1.646
-0.129	-0.166	1.778			-0.122	-0.112	1.828			-0.128	0.211	1.838			-0.132	0.423	1.792			-0.277	0.121	1.848			-0.332	-0.150	1.884			-0.350	-0.357	1.822			-0.351	-0.448	1.794			0.019	0.112	1.791			0.012	-0.065	1.645
-0.130	-0.166	1.778			-0.123	-0.112	1.829			-0.128	0.211	1.838			-0.133	0.423	1.792			-0.277	0.122	1.849			-0.332	-0.150	1.885			-0.350	-0.357	1.823			-0.351	-0.448	1.795			0.018	0.112	1.791			0.011	-0.064	1.643
-0.131	-0.166	1.779			-0.123	-0.112	1.829			-0.129	0.211	1.839			-0.134	0.423	1.792			-0.277	0.122	1.850			-0.332	-0.150	1.885			-0.350	-0.357	1.824			-0.351	-0.448	1.796			0.017	0.112	1.790			0.010	-0.063	1.642
-0.131	-0.166	1.779			-0.123	-0.112	1.829			-0.130	0.211	1.839			-0.134	0.423	1.792			-0.277	0.123	1.851			-0.332	-0.150	1.886			-0.351	-0.357	1.825			-0.352	-0.448	1.797			0.016	0.112	1.789			0.009	-0.062	1.641
-0.132	-0.166	1.780			-0.123	-0.111	1.829			-0.130	0.211	1.839			-0.135	0.423	1.792			-0.277	0.123	1.852			-0.333	-0.150	1.887			-0.351	-0.357	1.826			-0.352	-0.448	1.798			0.015	0.113	1.789			0.009	-0.061	1.639
-0.132	-0.166	1.780			-0.124	-0.111	1.830			-0.131	0.212	1.839			-0.136	0.423	1.792			-0.276	0.124	1.852			-0.333	-0.150	1.887			-0.351	-0.356	1.827			-0.352	-0.448	1.799			0.015	0.113	1.788			0.009	-0.060	1.638
-0.133	-0.166	1.780			-0.124	-0.111	1.830			-0.131	0.212	1.839			-0.136	0.423	1.792			-0.276	0.125	1.853			-0.333	-0.149	1.888			-0.351	-0.356	1.828			-0.353	-0.447	1.801			0.014	0.113	1.787			0.008	-0.059	1.636
-0.133	-0.166	1.780			-0.124	-0.111	1.830			-0.132	0.212	1.839			-0.137	0.423	1.792			-0.275	0.125	1.853			-0.333	-0.149	1.888			-0.352	-0.356	1.829			-0.353	-0.447	1.802			0.013	0.113	1.787			0.008	-0.058	1.635
-0.134	-0.166	1.781			-0.124	-0.111	1.830			-0.132	0.212	1.839			-0.138	0.423	1.793			-0.275	0.126	1.854			-0.333	-0.148	1.889			-0.352	-0.355	1.830			-0.353	-0.447	1.802			0.013	0.114	1.787			0.008	-0.057	1.634
-0.134	-0.166	1.781			-0.125	-0.111	1.830			-0.133	0.212	1.839			-0.139	0.423	1.793			-0.274	0.126	1.854			-0.333	-0.148	1.889			-0.352	-0.355	1.830			-0.354	-0.447	1.803			0.012	0.114	1.786			0.008	-0.056	1.633
-0.135	-0.166	1.781			-0.125	-0.111	1.830			-0.133	0.212	1.839			-0.140	0.423	1.793			-0.273	0.127	1.854			-0.333	-0.148	1.889			-0.352	-0.355	1.831			-0.354	-0.446	1.804			0.012	0.114	1.786			0.008	-0.055	1.632
-0.135	-0.166	1.781			-0.125	-0.111	1.831			-0.133	0.212	1.839			-0.140	0.423	1.793			-0.273	0.127	1.855			-0.333	-0.147	1.890			-0.353	-0.355	1.831			-0.354	-0.447	1.804			0.011	0.115	1.786			0.008	-0.054	1.631
-0.136	-0.166	1.781			-0.125	-0.111	1.831			-0.134	0.212	1.839			-0.141	0.423	1.793			-0.272	0.128	1.855			-0.333	-0.147	1.890			-0.353	-0.355	1.831			-0.355	-0.447	1.804			0.011	0.115	1.785			0.008	-0.053	1.630
-0.136	-0.166	1.782			-0.125	-0.111	1.831			-0.134	0.212	1.839			-0.141	0.422	1.794			-0.272	0.128	1.855			-0.333	-0.147	1.890			-0.353	-0.355	1.832			-0.355	-0.447	1.805			0.011	0.115	1.785			0.008	-0.052	1.629
-0.136	-0.166	1.782			-0.126	-0.111	1.831			-0.134	0.212	1.839			-0.141	0.421	1.794			-0.271	0.129	1.855			-0.334	-0.147	1.890			-0.354	-0.356	1.832			-0.355	-0.447	1.805			0.010	0.115	1.785			0.008	-0.051	1.628
-0.136	-0.166	1.782			-0.126	-0.111	1.831			-0.134	0.212	1.839			-0.142	0.420	1.794			-0.271	0.129	1.855			-0.334	-0.146	1.890			-0.354	-0.356	1.832			-0.356	-0.447	1.805			0.010	0.115	1.784			0.008	-0.050	1.627
-0.137	-0.166	1.782			-0.126	-0.111	1.831			-0.135	0.212	1.839			-0.142	0.418	1.794			-0.270	0.129	1.856			-0.334	-0.146	1.890			-0.354	-0.356	1.832			-0.356	-0.448	1.805			0.010	0.116	1.784			0.008	-0.049	1.626
-0.137	-0.166	1.782			-0.126	-0.111	1.831			-0.135	0.212	1.839			-0.142	0.417	1.795			-0.270	0.130	1.856			-0.334	-0.146	1.890			-0.355	-0.357	1.831			-0.356	-0.448	1.804			0.009	0.116	1.784			0.008	-0.048	1.625
-0.137	-0.166	1.782			-0.126	-0.111	1.831			-0.135	0.212	1.839			-0.142	0.416	1.795			-0.270	0.130	1.856			-0.334	-0.146	1.890			-0.355	-0.357	1.831			-0.356	-0.448	1.804			0.009	0.116	1.784			0.008	-0.047	1.624
-0.137	-0.166	1.782			-0.126	-0.111	1.831			-0.135	0.212	1.839			-0.143	0.414	1.795			-0.270	0.130	1.856			-0.334	-0.145	1.889			-0.355	-0.357	1.831			-0.357	-0.448	1.804			0.009	0.116	1.784			0.008	-0.046	1.623
-0.138	-0.166	1.782			-0.126	-0.111	1.832			-0.135	0.212	1.839			-0.143	0.414	1.795			-0.269	0.131	1.856			-0.334	-0.145	1.889			-0.356	-0.357	1.831			-0.357	-0.448	1.804			0.009	0.116	1.783			0.009	-0.045	1.622
-0.138	-0.166	1.782			-0.127	-0.111	1.832			-0.136	0.212	1.839			-0.143	0.414	1.796			-0.269	0.131	1.856			-0.334	-0.145	1.889			-0.356	-0.357	1.831			-0.357	-0.448	1.804			0.009	0.116	1.783			0.009	-0.044	1.621
-0.138	-0.166	1.782			-0.127	-0.111	1.832			-0.136	0.212	1.840			-0.143	0.413	1.796			-0.269	0.131	1.857			-0.334	-0.145	1.889			-0.356	-0.357	1.831			-0.357	-0.448	1.803			0.008	0.117	1.783			0.009	-0.043	1.620
-0.138	-0.166	1.782			-0.127	-0.111	1.832			-0.136	0.212	1.840			-0.143	0.413	1.796			-0.269	0.132	1.857			-0.334	-0.144	1.889			-0.356	-0.357	1.831			-0.357	-0.447	1.803			0.008	0.117	1.783			0.009	-0.042	1.619
-0.138	-0.166	1.782			-0.127	-0.111	1.832			-0.136	0.212	1.840			-0.143	0.413	1.797			-0.269	0.132	1.857			-0.334	-0.144	1.888			-0.356	-0.356	1.831			-0.357	-0.447	1.803			0.008	0.117	1.783			0.010	-0.041	1.619
-0.138	-0.166	1.783			-0.127	-0.111	1.832			-0.136	0.212	1.840			-0.142	0.413	1.798			-0.268	0.132	1.857			-0.334	-0.144	1.888			-0.356	-0.356	1.831			-0.357	-0.446	1.803			0.008	0.117	1.782			0.010	-0.040	1.618
-0.138	-0.166	1.783			-0.127	-0.111	1.832			-0.136	0.212	1.840			-0.142	0.413	1.798			-0.268	0.133	1.857			-0.334	-0.143	1.888			-0.357	-0.355	1.831			-0.357	-0.446	1.803			0.008	0.117	1.782			0.010	-0.040	1.617
-0.139	-0.166	1.783			-0.127	-0.111	1.832			-0.137	0.212	1.840			-0.141	0.413	1.799			-0.268	0.133	1.857			-0.334	-0.143	1.888			-0.357	-0.355	1.831			-0.357	-0.445	1.802			0.008	0.117	1.782			0.011	-0.039	1.616
-0.139	-0.166	1.783			-0.127	-0.111	1.832			-0.137	0.212	1.840			-0.141	0.414	1.799			-0.268	0.133	1.857			-0.334	-0.143	1.887			-0.357	-0.355	1.831			-0.357	-0.445	1.802			0.008	0.118	1.782			0.011	-0.038	1.615
-0.139	-0.166	1.783			-0.127	-0.111	1.832			-0.137	0.213	1.840			-0.140	0.414	1.800			-0.268	0.134	1.857			-0.333	-0.142	1.887			-0.357	-0.355	1.831			-0.357	-0.445	1.802			0.007	0.118	1.782			0.012	-0.037	1.614
-0.139	-0.166	1.783			-0.127	-0.111	1.832			-0.137	0.213	1.840			-0.140	0.414	1.800			-0.267	0.134	1.857			-0.333	-0.142	1.887			-0.357	-0.354	1.831			-0.357	-0.444	1.802			0.007	0.118	1.782			0.012	-0.036	1.613
-0.139	-0.166	1.782			-0.127	-0.111	1.832			-0.137	0.213	1.839			-0.140	0.415	1.800			-0.267	0.134	1.857			-0.333	-0.142	1.887			-0.357	-0.354	1.831			-0.357	-0.444	1.802			0.007	0.118	1.782			0.012	-0.035	1.613
-0.139	-0.166	1.782			-0.127	-0.111	1.832			-0.137	0.213	1.839			-0.139	0.415	1.801			-0.267	0.135	1.857			-0.333	-0.141	1.887			-0.357	-0.354	1.831			-0.357	-0.444	1.802			0.007	0.118	1.781			0.012	-0.035	1.612
-0.139	-0.166	1.782			-0.127	-0.111	1.832			-0.137	0.213	1.839			-0.139	0.415	1.801			-0.267	0.135	1.857			-0.333	-0.141	1.886			-0.357	-0.354	1.831			-0.357	-0.444	1.802			0.007	0.118	1.781			0.013	-0.034	1.611
-0.139	-0.166	1.782			-0.128	-0.111	1.832			-0.137	0.213	1.839			-0.138	0.416	1.801			-0.267	0.135	1.857			-0.333	-0.141	1.886			-0.357	-0.354	1.831			-0.357	-0.444	1.802			0.007	0.119	1.781			0.013	-0.033	1.610
-0.140	-0.166	1.782			-0.128	-0.111	1.832			-0.137	0.214	1.839			-0.138	0.416	1.801			-0.267	0.135	1.857			-0.333	-0.140	1.886			-0.357	-0.354	1.831			-0.357	-0.444	1.802			0.007	0.119	1.781			0.013	-0.033	1.610
-0.140	-0.166	1.782			-0.128	-0.111	1.832			-0.137	0.214	1.839			-0.138	0.416	1.802			-0.266	0.136	1.857			-0.333	-0.140	1.886			-0.358	-0.354	1.830			-0.357	-0.444	1.801			0.007	0.119	1.781			0.014	-0.032	1.609
-0.140	-0.166	1.782			-0.128	-0.111	1.832			-0.137	0.214	1.839			-0.138	0.417	1.802			-0.266	0.136	1.857			-0.333	-0.140	1.886			-0.358	-0.354	1.830			-0.357	-0.444	1.801			0.007	0.119	1.781			0.014	-0.032	1.609
-0.140	-0.166	1.782			-0.128	-0.111	1.831			-0.137	0.214	1.839			-0.137	0.417	1.802			-0.266	0.136	1.857			-0.333	-0.140	1.886			-0.358	-0.354	1.830			-0.357	-0.444	1.801			0.007	0.119	1.781			0.015	-0.031	1.608
-0.140	-0.166	1.782			-0.128	-0.111	1.831			-0.137	0.214	1.839			-0.137	0.417	1.802			-0.266	0.136	1.857			-0.333	-0.140	1.886			-0.358	-0.354	1.829			-0.357	-0.444	1.801			0.007	0.119	1.781			0.015	-0.031	1.608
-0.140	-0.166	1.781			-0.128	-0.111	1.831			-0.137	0.214	1.839			-0.137	0.417	1.802			-0.266	0.136	1.857			-0.333	-0.140	1.886			-0.358	-0.354	1.829			-0.357	-0.444	1.800			0.007	0.119	1.780			0.016	-0.031	1.608
-0.140	-0.166	1.781			-0.128	-0.111	1.831			-0.137	0.214	1.839			-0.137	0.418	1.802			-0.266	0.136	1.857			-0.333	-0.139	1.885			-0.358	-0.353	1.829			-0.357	-0.444	1.800			0.007	0.119	1.780			0.017	-0.031	1.607
-0.140	-0.166	1.781			-0.128	-0.111	1.831			-0.137	0.214	1.839			-0.137	0.418	1.802			-0.266	0.136	1.857			-0.333	-0.139	1.885			-0.358	-0.353	1.828			-0.357	-0.443	1.799			0.007	0.119	1.780			0.018	-0.030	1.607
-0.140	-0.166	1.781			-0.128	-0.111	1.831			-0.137	0.214	1.839			-0.137	0.418	1.802			-0.266	0.137	1.857			-0.333	-0.139	1.885			-0.357	-0.353	1.828			-0.357	-0.443	1.799			0.007	0.120	1.780			0.019	-0.030	1.607
-0.140	-0.166	1.781			-0.128	-0.111	1.831			-0.137	0.214	1.839			-0.136	0.419	1.802			-0.266	0.137	1.857			-0.333	-0.139	1.885			-0.357	-0.352	1.827			-0.356	-0.442	1.798			0.007	0.120	1.780			0.020	-0.030	1.607
-0.140	-0.165	1.781			-0.128	-0.111	1.831			-0.137	0.214	1.839			-0.136	0.419	1.802			-0.266	0.137	1.857			-0.333	-0.139	1.885			-0.357	-0.352	1.827			-0.356	-0.442	1.798			0.007	0.120	1.780			0.020	-0.030	1.607
-0.140	-0.165	1.780			-0.128	-0.110	1.831			-0.137	0.214	1.839			-0.136	0.419	1.802			-0.266	0.137	1.857			-0.333	-0.139	1.885			-0.357	-0.352	1.826			-0.356	-0.442	1.797			0.008	0.120	1.780			0.021	-0.030	1.607
-0.140	-0.165	1.780			-0.128	-0.110	1.830			-0.137	0.214	1.839			-0.136	0.418	1.801			-0.266	0.137	1.857			-0.333	-0.139	1.885			-0.357	-0.351	1.826			-0.356	-0.442	1.797			0.008	0.120	1.780			0.021	-0.030	1.607
-0.140	-0.165	1.780			-0.128	-0.110	1.830			-0.136	0.214	1.839			-0.136	0.418	1.801			-0.266	0.137	1.857			-0.333	-0.139	1.885			-0.356	-0.351	1.825			-0.356	-0.441	1.796			0.008	0.120	1.780			0.021	-0.030	1.606
-0.140	-0.165	1.780			-0.128	-0.110	1.830			-0.136	0.214	1.839			-0.136	0.417	1.801			-0.266	0.137	1.857			-0.333	-0.139	1.885			-0.356	-0.351	1.825			-0.356	-0.441	1.796			0.008	0.120	1.780			0.022	-0.030	1.606
-0.140	-0.165	1.780			-0.128	-0.110	1.830			-0.136	0.214	1.839			-0.136	0.417	1.801			-0.266	0.136	1.857			-0.332	-0.139	1.884			-0.356	-0.351	1.825			-0.356	-0.441	1.796			0.008	0.120	1.780			0.022	-0.030	1.606
-0.140	-0.165	1.780			-0.128	-0.111	1.830			-0.136	0.214	1.839			-0.136	0.416	1.801			-0.265	0.136	1.856			-0.332	-0.140	1.884			-0.356	-0.351	1.824			-0.356	-0.441	1.796			0.008	0.120	1.780			0.022	-0.029	1.606
-0.140	-0.165	1.779			-0.128	-0.111	1.830			-0.136	0.214	1.838			-0.136	0.415	1.800			-0.265	0.136	1.856			-0.332	-0.140	1.884			-0.355	-0.351	1.824			-0.356	-0.441	1.795			0.009	0.120	1.779			0.022	-0.029	1.606
-0.140	-0.165	1.779			-0.128	-0.111	1.830			-0.136	0.214	1.838			-0.136	0.415	1.800			-0.265	0.135	1.856			-0.332	-0.140	1.884			-0.355	-0.351	1.824			-0.356	-0.441	1.795			0.009	0.120	1.779			0.023	-0.029	1.605
-0.140	-0.166	1.779			-0.127	-0.111	1.829			-0.136	0.214	1.838			-0.136	0.415	1.801			-0.265	0.135	1.856			-0.332	-0.140	1.884			-0.355	-0.351	1.824			-0.355	-0.441	1.795			0.009	0.120	1.779			0.023	-0.029	1.605
-0.140	-0.166	1.779			-0.127	-0.111	1.829			-0.135	0.213	1.838			-0.136	0.415	1.801			-0.265	0.135	1.855			-0.332	-0.140	1.884			-0.355	-0.351	1.824			-0.355	-0.441	1.795			0.009	0.120	1.779			0.023	-0.028	1.604
-0.140	-0.166	1.779			-0.127	-0.111	1.829			-0.135	0.213	1.838			-0.136	0.415	1.801			-0.265	0.135	1.855			-0.332	-0.140	1.884			-0.355	-0.351	1.824			-0.355	-0.441	1.795			0.009	0.121	1.779			0.023	-0.028	1.604
-0.140	-0.166	1.779			-0.127	-0.111	1.829			-0.135	0.213	1.838			-0.136	0.414	1.801			-0.265	0.134	1.855			-0.332	-0.141	1.884			-0.354	-0.351	1.824			-0.355	-0.441	1.795			0.009	0.121	1.779			0.023	-0.028	1.604
-0.139	-0.166	1.779			-0.127	-0.111	1.829			-0.135	0.213	1.838			-0.137	0.414	1.801			-0.265	0.134	1.855			-0.332	-0.141	1.884			-0.354	-0.352	1.823			-0.355	-0.442	1.795			0.010	0.121	1.779			0.023	-0.027	1.603
-0.139	-0.166	1.779			-0.127	-0.111	1.829			-0.135	0.213	1.838			-0.137	0.414	1.802			-0.265	0.134	1.855			-0.332	-0.141	1.884			-0.354	-0.352	1.823			-0.355	-0.442	1.795			0.010	0.121	1.779			0.023	-0.027	1.603
-0.139	-0.166	1.778			-0.127	-0.111	1.829			-0.135	0.213	1.838			-0.137	0.414	1.802			-0.265	0.134	1.855			-0.332	-0.141	1.884			-0.354	-0.352	1.823			-0.355	-0.442	1.795			0.010	0.121	1.779			0.023	-0.027	1.603
-0.139	-0.166	1.778			-0.127	-0.111	1.829			-0.134	0.213	1.838			-0.138	0.415	1.803			-0.265	0.133	1.854			-0.332	-0.141	1.884			-0.354	-0.352	1.823			-0.355	-0.442	1.795			0.010	0.121	1.779			0.023	-0.026	1.603
-0.139	-0.166	1.778			-0.127	-0.111	1.829			-0.134	0.213	1.838			-0.138	0.415	1.803			-0.265	0.133	1.854			-0.332	-0.141	1.884			-0.354	-0.352	1.823			-0.355	-0.442	1.795			0.010	0.121	1.779			0.023	-0.026	1.602
-0.139	-0.166	1.778			-0.127	-0.111	1.829			-0.134	0.213	1.838			-0.139	0.415	1.803			-0.265	0.133	1.854			-0.332	-0.142	1.884			-0.354	-0.352	1.823			-0.355	-0.442	1.795			0.010	0.121	1.779			0.022	-0.025	1.602
-0.139	-0.166	1.778			-0.127	-0.111	1.829			-0.134	0.212	1.838			-0.139	0.415	1.804			-0.265	0.133	1.854			-0.332	-0.142	1.884			-0.354	-0.352	1.823			-0.355	-0.442	1.795			0.010	0.122	1.779			0.022	-0.025	1.602
-0.139	-0.166	1.778			-0.127	-0.111	1.829			-0.134	0.212	1.837			-0.140	0.416	1.804			-0.265	0.132	1.854			-0.332	-0.142	1.884			-0.354	-0.352	1.823			-0.355	-0.442	1.795			0.010	0.122	1.779			0.022	-0.024	1.601
-0.139	-0.165	1.778			-0.127	-0.111	1.829			-0.134	0.212	1.837			-0.140	0.416	1.804			-0.265	0.132	1.854			-0.332	-0.142	1.884			-0.353	-0.352	1.823			-0.355	-0.442	1.795			0.010	0.122	1.779			0.021	-0.024	1.601
-0.139	-0.165	1.778			-0.127	-0.111	1.829			-0.133	0.212	1.837			-0.141	0.416	1.805			-0.266	0.132	1.854			-0.332	-0.143	1.884			-0.353	-0.352	1.823			-0.355	-0.442	1.795			0.010	0.122	1.779			0.021	-0.023	1.601
-0.139	-0.165	1.778			-0.127	-0.111	1.828			-0.133	0.212	1.837			-0.141	0.416	1.805			-0.266	0.131	1.854			-0.332	-0.143	1.884			-0.353	-0.352	1.823			-0.355	-0.442	1.795			0.010	0.122	1.779			0.021	-0.023	1.600
-0.139	-0.165	1.778			-0.127	-0.111	1.828			-0.133	0.212	1.837			-0.141	0.417	1.805			-0.266	0.131	1.853			-0.332	-0.143	1.884			-0.353	-0.353	1.823			-0.355	-0.443	1.795			0.010	0.122	1.778			0.020	-0.023	1.600
-0.139	-0.165	1.778			-0.127	-0.111	1.828			-0.133	0.212	1.837			-0.142	0.417	1.806			-0.267	0.130	1.853			-0.332	-0.144	1.885			-0.353	-0.353	1.823			-0.355	-0.443	1.794			0.010	0.122	1.778			0.019	-0.022	1.600
-0.139	-0.165	1.778			-0.127	-0.111	1.828			-0.133	0.212	1.837			-0.142	0.417	1.806			-0.267	0.130	1.853			-0.332	-0.144	1.885			-0.353	-0.353	1.823			-0.355	-0.443	1.794			0.011	0.122	1.778			0.019	-0.022	1.600
-0.139	-0.165	1.778			-0.127	-0.111	1.828			-0.133	0.212	1.837			-0.142	0.417	1.806			-0.267	0.129	1.853			-0.332	-0.145	1.885			-0.353	-0.353	1.823			-0.355	-0.443	1.794			0.011	0.123	1.778			0.019	-0.022	1.600
-0.139	-0.165	1.778			-0.127	-0.111	1.828			-0.133	0.212	1.837			-0.143	0.418	1.806			-0.268	0.129	1.853			-0.332	-0.145	1.885			-0.353	-0.353	1.823			-0.355	-0.443	1.794			0.011	0.123	1.778			0.018	-0.022	1.600
-0.139	-0.165	1.778			-0.127	-0.111	1.828			-0.133	0.212	1.837			-0.143	0.418	1.806			-0.268	0.129	1.853			-0.332	-0.146	1.885			-0.353	-0.353	1.823			-0.355	-0.443	1.794			0.011	0.123	1.778			0.018	-0.022	1.600
-0.139	-0.165	1.778			-0.127	-0.110	1.828			-0.133	0.212	1.837			-0.143	0.418	1.807			-0.268	0.128	1.853			-0.333	-0.146	1.885			-0.353	-0.354	1.823			-0.355	-0.444	1.794			0.011	0.123	1.778			0.018	-0.022	1.600
-0.139	-0.165	1.778			-0.127	-0.110	1.828			-0.132	0.212	1.837			-0.144	0.418	1.807			-0.269	0.128	1.853			-0.333	-0.147	1.885			-0.353	-0.354	1.823			-0.355	-0.444	1.794			0.011	0.123	1.778			0.018	-0.022	1.600
-0.139	-0.165	1.778			-0.127	-0.110	1.828			-0.132	0.212	1.837			-0.144	0.419	1.807			-0.269	0.127	1.853			-0.333	-0.147	1.884			-0.353	-0.354	1.823			-0.355	-0.444	1.794			0.011	0.123	1.778			0.018	-0.023	1.601
-0.139	-0.165	1.778			-0.127	-0.110	1.828			-0.132	0.212	1.837			-0.144	0.419	1.807			-0.270	0.127	1.853			-0.333	-0.148	1.884			-0.353	-0.354	1.823			-0.355	-0.444	1.794			0.011	0.123	1.778			0.017	-0.023	1.602
-0.139	-0.165	1.778			-0.127	-0.110	1.828			-0.132	0.212	1.837			-0.144	0.419	1.807			-0.270	0.127	1.853			-0.333	-0.148	1.884			-0.353	-0.355	1.823			-0.355	-0.445	1.794			0.011	0.123	1.778			0.017	-0.024	1.602
-0.139	-0.164	1.778			-0.127	-0.110	1.828			-0.132	0.212	1.837			-0.144	0.419	1.807			-0.270	0.126	1.853			-0.333	-0.149	1.884			-0.353	-0.355	1.822			-0.355	-0.445	1.794			0.011	0.123	1.778			0.018	-0.025	1.603
-0.139	-0.164	1.778			-0.127	-0.110	1.828			-0.132	0.212	1.837			-0.144	0.419	1.807			-0.271	0.126	1.853			-0.334	-0.149	1.883			-0.353	-0.356	1.822			-0.355	-0.446	1.794			0.011	0.123	1.778			0.018	-0.025	1.604
-0.139	-0.164	1.778			-0.127	-0.110	1.828			-0.131	0.212	1.836			-0.145	0.420	1.807			-0.271	0.126	1.853			-0.334	-0.150	1.883			-0.353	-0.356	1.822			-0.355	-0.446	1.794			0.011	0.123	1.778			0.018	-0.026	1.604
-0.139	-0.164	1.778			-0.127	-0.110	1.828			-0.131	0.213	1.836			-0.145	0.420	1.807			-0.271	0.125	1.853			-0.334	-0.150	1.883			-0.353	-0.356	1.822			-0.355	-0.446	1.793			0.011	0.123	1.778			0.018	-0.027	1.605
-0.139	-0.164	1.778			-0.127	-0.110	1.828			-0.131	0.213	1.836			-0.145	0.420	1.807			-0.272	0.125	1.853			-0.334	-0.151	1.882			-0.353	-0.357	1.822			-0.355	-0.447	1.793			0.011	0.123	1.778			0.019	-0.028	1.606
-0.139	-0.164	1.778			-0.127	-0.109	1.828			-0.131	0.213	1.836			-0.145	0.420	1.806			-0.272	0.125	1.853			-0.335	-0.151	1.882			-0.353	-0.357	1.822			-0.355	-0.447	1.793			0.011	0.123	1.778			0.020	-0.029	1.607
-0.139	-0.163	1.778			-0.127	-0.109	1.828			-0.130	0.213	1.836			-0.145	0.420	1.806			-0.272	0.124	1.853			-0.335	-0.152	1.881			-0.353	-0.358	1.822			-0.355	-0.448	1.793			0.011	0.123	1.778			0.020	-0.030	1.608
-0.139	-0.163	1.778			-0.126	-0.109	1.828			-0.130	0.213	1.836			-0.145	0.420	1.806			-0.273	0.124	1.853			-0.335	-0.152	1.881			-0.353	-0.358	1.822			-0.355	-0.448	1.793			0.011	0.123	1.778			0.021	-0.030	1.609
-0.139	-0.163	1.779			-0.126	-0.109	1.828			-0.130	0.213	1.836			-0.145	0.420	1.806			-0.273	0.124	1.853			-0.335	-0.153	1.880			-0.353	-0.359	1.821			-0.355	-0.449	1.792			0.011	0.123	1.778			0.021	-0.031	1.609
-0.139	-0.163	1.779			-0.126	-0.109	1.828			-0.129	0.213	1.835			-0.145	0.420	1.806			-0.273	0.123	1.853			-0.335	-0.154	1.879			-0.353	-0.359	1.821			-0.355	-0.449	1.792			0.011	0.123	1.778			0.021	-0.032	1.610
-0.139	-0.163	1.779			-0.126	-0.109	1.828			-0.129	0.212	1.835			-0.145	0.420	1.806			-0.274	0.123	1.853			-0.336	-0.154	1.879			-0.353	-0.360	1.821			-0.355	-0.450	1.792			0.011	0.123	1.778			0.022	-0.033	1.611
-0.139	-0.162	1.779			-0.126	-0.108	1.828			-0.129	0.212	1.835			-0.145	0.420	1.806			-0.274	0.123	1.853			-0.335	-0.155	1.876			-0.353	-0.360	1.820			-0.355	-0.450	1.792			0.011	0.123	1.779			0.022	-0.033	1.611
-0.139	-0.162	1.779			-0.126	-0.108	1.828			-0.128	0.212	1.835			-0.145	0.420	1.806			-0.274	0.123	1.853			-0.335	-0.155	1.876			-0.353	-0.361	1.820			-0.355	-0.451	1.791			0.012	0.123	1.779			0.022	-0.034	1.612
-0.139	-0.162	1.779			-0.126	-0.108	1.828			-0.128	0.212	1.835			-0.145	0.421	1.806			-0.275	0.123	1.853			-0.335	-0.156	1.874			-0.353	-0.362	1.820			-0.355	-0.451	1.791			0.012	0.122	1.779			0.023	-0.036	1.613
-0.139	-0.162	1.779			-0.126	-0.108	1.829			-0.128	0.212	1.835			-0.145	0.421	1.806			-0.275	0.122	1.853			-0.335	-0.157	1.871			-0.353	-0.362	1.820			-0.355	-0.452	1.791			0.012	0.122	1.779			0.024	-0.037	1.614
-0.139	-0.161	1.779			-0.126	-0.108	1.829			-0.128	0.212	1.835			-0.145	0.421	1.806			-0.275	0.122	1.853			-0.335	-0.157	1.871			-0.354	-0.363	1.819			-0.355	-0.453	1.791			0.012	0.122	1.779			0.024	-0.039	1.616
-0.139	-0.161	1.779			-0.126	-0.108	1.829			-0.128	0.212	1.835			-0.145	0.421	1.806			-0.276	0.122	1.853			-0.335	-0.158	1.870			-0.354	-0.363	1.819			-0.355	-0.453	1.791			0.013	0.122	1.779			0.025	-0.041	1.618
-0.139	-0.161	1.779			-0.126	-0.108	1.829			-0.128	0.212	1.835			-0.145	0.421	1.806			-0.276	0.122	1.853			-0.335	-0.158	1.869			-0.354	-0.363	1.819			-0.356	-0.453	1.790			0.013	0.122	1.779			0.025	-0.042	1.620
-0.139	-0.161	1.779			-0.126	-0.107	1.829			-0.127	0.212	1.835			-0.145	0.421	1.806			-0.277	0.122	1.853			-0.335	-0.158	1.869			-0.354	-0.364	1.819			-0.356	-0.454	1.790			0.013	0.121	1.780			0.026	-0.044	1.621
-0.139	-0.161	1.779			-0.126	-0.107	1.829			-0.127	0.212	1.834			-0.144	0.421	1.806			-0.277	0.122	1.853			-0.335	-0.158	1.868			-0.354	-0.364	1.819			-0.356	-0.454	1.790			0.013	0.121	1.780			0.026	-0.044	1.622
-0.139	-0.161	1.779			-0.126	-0.107	1.829			-0.127	0.212	1.834			-0.144	0.420	1.806			-0.277	0.122	1.853			-0.335	-0.159	1.868			-0.354	-0.364	1.818			-0.356	-0.454	1.790			0.014	0.121	1.780			0.027	-0.045	1.623
-0.139	-0.160	1.779			-0.126	-0.107	1.829			-0.127	0.212	1.834			-0.143	0.420	1.806			-0.278	0.122	1.853			-0.335	-0.159	1.868			-0.354	-0.365	1.818			-0.356	-0.455	1.790			0.014	0.121	1.780			0.027	-0.046	1.624
-0.139	-0.160	1.779			-0.126	-0.107	1.829			-0.127	0.212	1.834			-0.142	0.419	1.806			-0.278	0.121	1.853			-0.335	-0.159	1.867			-0.354	-0.365	1.818			-0.356	-0.455	1.790			0.014	0.121	1.780			0.027	-0.046	1.624
-0.139	-0.160	1.779			-0.126	-0.107	1.829			-0.127	0.212	1.834			-0.141	0.419	1.806			-0.278	0.121	1.853			-0.335	-0.159	1.867			-0.354	-0.365	1.818			-0.356	-0.455	1.790			0.014	0.121	1.780			0.028	-0.047	1.625
-0.139	-0.160	1.779			-0.126	-0.107	1.829			-0.127	0.212	1.834			-0.140	0.418	1.805			-0.278	0.121	1.853			-0.335	-0.159	1.867			-0.354	-0.365	1.818			-0.356	-0.455	1.790			0.014	0.120	1.781			0.028	-0.047	1.625
-0.139	-0.160	1.779			-0.126	-0.107	1.829			-0.127	0.212	1.834			-0.139	0.417	1.805			-0.279	0.121	1.853			-0.335	-0.160	1.866			-0.354	-0.365	1.817			-0.356	-0.455	1.789			0.015	0.120	1.781			0.028	-0.048	1.626
-0.139	-0.160	1.779			-0.126	-0.107	1.829			-0.127	0.212	1.834			-0.137	0.416	1.805			-0.279	0.121	1.853			-0.335	-0.160	1.866			-0.354	-0.366	1.817			-0.356	-0.456	1.789			0.015	0.120	1.781			0.029	-0.048	1.626
-0.139	-0.160	1.779			-0.126	-0.106	1.829			-0.127	0.212	1.834			-0.137	0.415	1.805			-0.279	0.121	1.853			-0.335	-0.160	1.866			-0.354	-0.366	1.817			-0.356	-0.456	1.789			0.015	0.120	1.781			0.029	-0.048	1.626
-0.138	-0.159	1.779			-0.126	-0.106	1.829			-0.127	0.212	1.834			-0.136	0.415	1.805			-0.279	0.121	1.853			-0.335	-0.160	1.866			-0.354	-0.366	1.817			-0.356	-0.456	1.789			0.015	0.120	1.781			0.029	-0.049	1.627
-0.138	-0.159	1.779			-0.126	-0.106	1.829			-0.127	0.212	1.834			-0.135	0.415	1.805			-0.279	0.121	1.853			-0.335	-0.160	1.865			-0.354	-0.366	1.816			-0.356	-0.456	1.788			0.016	0.120	1.781			0.029	-0.049	1.627
-0.138	-0.159	1.779			-0.126	-0.106	1.829			-0.127	0.212	1.834			-0.134	0.414	1.805			-0.280	0.121	1.853			-0.335	-0.160	1.865			-0.354	-0.366	1.816			-0.356	-0.456	1.788			0.016	0.120	1.782			0.030	-0.049	1.627
-0.138	-0.159	1.779			-0.126	-0.106	1.829			-0.127	0.212	1.834			-0.134	0.414	1.805			-0.280	0.121	1.853			-0.335	-0.160	1.865			-0.354	-0.367	1.816			-0.355	-0.457	1.788			0.016	0.119	1.782			0.030	-0.049	1.627
-0.138	-0.159	1.779			-0.126	-0.106	1.829			-0.127	0.212	1.834			-0.133	0.414	1.805			-0.280	0.121	1.853			-0.335	-0.160	1.865			-0.354	-0.367	1.815			-0.355	-0.457	1.787			0.016	0.119	1.782			0.030	-0.049	1.628
-0.138	-0.159	1.779			-0.126	-0.106	1.829			-0.127	0.212	1.834			-0.132	0.414	1.805			-0.280	0.121	1.853			-0.335	-0.161	1.865			-0.354	-0.367	1.815			-0.355	-0.457	1.787			0.016	0.119	1.782			0.030	-0.049	1.628
-0.138	-0.159	1.779			-0.126	-0.106	1.829			-0.127	0.212	1.834			-0.131	0.413	1.805			-0.280	0.121	1.853			-0.336	-0.161	1.865			-0.354	-0.367	1.815			-0.355	-0.457	1.787			0.016	0.119	1.782			0.030	-0.049	1.628
-0.138	-0.159	1.779			-0.126	-0.106	1.829			-0.127	0.212	1.834			-0.131	0.413	1.805			-0.281	0.120	1.853			-0.336	-0.161	1.864			-0.354	-0.367	1.814			-0.355	-0.457	1.787			0.017	0.119	1.782			0.031	-0.049	1.628
-0.138	-0.159	1.779			-0.126	-0.106	1.829			-0.127	0.212	1.834			-0.130	0.413	1.805			-0.281	0.120	1.853			-0.336	-0.161	1.864			-0.354	-0.367	1.814			-0.355	-0.457	1.786			0.017	0.119	1.782			0.031	-0.049	1.628
-0.137	-0.158	1.779			-0.126	-0.106	1.829			-0.127	0.212	1.834			-0.130	0.412	1.805			-0.281	0.120	1.854			-0.336	-0.161	1.864			-0.354	-0.367	1.814			-0.355	-0.457	1.786			0.017	0.119	1.783			0.032	-0.049	1.628
-0.137	-0.158	1.779			-0.126	-0.106	1.829			-0.127	0.212	1.834			-0.129	0.412	1.805			-0.281	0.120	1.854			-0.336	-0.161	1.864			-0.354	-0.367	1.813			-0.355	-0.457	1.785			0.017	0.119	1.783			0.033	-0.049	1.628
-0.137	-0.158	1.779			-0.126	-0.106	1.829			-0.127	0.212	1.834			-0.129	0.412	1.805			-0.282	0.120	1.854			-0.336	-0.161	1.864			-0.354	-0.367	1.813			-0.355	-0.457	1.785			0.017	0.119	1.783			0.033	-0.049	1.628
-0.137	-0.158	1.779			-0.126	-0.105	1.829			-0.127	0.211	1.834			-0.129	0.412	1.805			-0.282	0.120	1.854			-0.336	-0.161	1.864			-0.354	-0.367	1.812			-0.355	-0.457	1.785			0.017	0.118	1.783			0.033	-0.049	1.628
-0.137	-0.158	1.779			-0.126	-0.105	1.829			-0.127	0.211	1.834			-0.128	0.411	1.805			-0.282	0.120	1.854			-0.336	-0.161	1.864			-0.354	-0.368	1.812			-0.355	-0.458	1.784			0.017	0.118	1.783			0.034	-0.049	1.628
-0.137	-0.158	1.779			-0.126	-0.105	1.829			-0.127	0.211	1.834			-0.128	0.411	1.805			-0.282	0.120	1.854			-0.336	-0.161	1.864			-0.354	-0.368	1.812			-0.355	-0.458	1.784			0.017	0.118	1.783			0.035	-0.049	1.628
-0.137	-0.158	1.778			-0.126	-0.105	1.828			-0.127	0.211	1.834			-0.128	0.411	1.805			-0.283	0.120	1.854			-0.336	-0.161	1.864			-0.354	-0.368	1.811			-0.355	-0.458	1.783			0.017	0.118	1.783			0.035	-0.049	1.628
-0.137	-0.158	1.778			-0.125	-0.105	1.828			-0.127	0.211	1.834			-0.127	0.411	1.805			-0.283	0.120	1.854			-0.336	-0.161	1.864			-0.354	-0.368	1.811			-0.355	-0.458	1.783			0.018	0.118	1.783			0.036	-0.049	1.627
-0.137	-0.158	1.778			-0.125	-0.105	1.828			-0.127	0.211	1.834			-0.127	0.411	1.805			-0.283	0.120	1.854			-0.337	-0.161	1.864			-0.354	-0.368	1.811			-0.355	-0.458	1.783			0.018	0.118	1.783			0.036	-0.048	1.627
-0.136	-0.158	1.778			-0.125	-0.105	1.828			-0.127	0.211	1.834			-0.127	0.411	1.805			-0.283	0.120	1.854			-0.337	-0.161	1.864			-0.354	-0.368	1.810			-0.355	-0.458	1.782			0.018	0.118	1.783			0.037	-0.048	1.627
-0.136	-0.157	1.778			-0.125	-0.105	1.828			-0.128	0.211	1.835			-0.126	0.412	1.805			-0.283	0.120	1.854			-0.336	-0.161	1.863			-0.354	-0.368	1.810			-0.355	-0.458	1.782			0.018	0.118	1.784			0.037	-0.048	1.627
-0.136	-0.157	1.778			-0.125	-0.105	1.828			-0.128	0.211	1.835			-0.126	0.412	1.805			-0.284	0.120	1.854			-0.336	-0.161	1.863			-0.354	-0.368	1.810			-0.355	-0.458	1.782			0.018	0.118	1.784			0.038	-0.048	1.627
-0.136	-0.157	1.778			-0.125	-0.105	1.828			-0.128	0.211	1.835			-0.126	0.412	1.805			-0.284	0.120	1.854			-0.336	-0.161	1.863			-0.354	-0.368	1.809			-0.355	-0.458	1.782			0.018	0.118	1.784			0.038	-0.048	1.627
-0.136	-0.157	1.778			-0.125	-0.105	1.828			-0.128	0.211	1.835			-0.126	0.411	1.805			-0.284	0.121	1.854			-0.336	-0.161	1.863			-0.354	-0.368	1.809			-0.354	-0.458	1.781			0.018	0.118	1.784			0.038	-0.048	1.627
-0.136	-0.157	1.778			-0.125	-0.105	1.828			-0.128	0.212	1.835			-0.125	0.411	1.805			-0.284	0.121	1.854			-0.336	-0.161	1.863			-0.354	-0.368	1.809			-0.354	-0.458	1.781			0.018	0.118	1.784			0.039	-0.048	1.627
-0.136	-0.157	1.778			-0.125	-0.105	1.828			-0.128	0.212	1.835			-0.125	0.411	1.805			-0.284	0.121	1.854			-0.336	-0.161	1.863			-0.354	-0.368	1.809			-0.354	-0.458	1.781			0.018	0.117	1.784			0.039	-0.048	1.627
-0.136	-0.157	1.778			-0.125	-0.105	1.828			-0.128	0.212	1.835			-0.125	0.411	1.805			-0.284	0.121	1.854			-0.336	-0.161	1.863			-0.354	-0.368	1.809			-0.354	-0.458	1.781			0.018	0.117	1.784			0.039	-0.048	1.627
-0.136	-0.157	1.778			-0.125	-0.105	1.828			-0.128	0.212	1.835			-0.125	0.411	1.805			-0.284	0.121	1.854			-0.336	-0.161	1.863			-0.354	-0.368	1.809			-0.354	-0.458	1.781			0.018	0.117	1.784			0.040	-0.047	1.627
-0.136	-0.157	1.778			-0.125	-0.105	1.828			-0.128	0.212	1.835			-0.125	0.411	1.805			-0.284	0.121	1.854			-0.336	-0.161	1.863			-0.354	-0.368	1.808			-0.354	-0.458	1.781			0.018	0.117	1.784			0.040	-0.047	1.627
-0.136	-0.157	1.778			-0.125	-0.105	1.828			-0.128	0.212	1.835			-0.124	0.412	1.805			-0.284	0.121	1.854			-0.336	-0.161	1.863			-0.354	-0.368	1.808			-0.354	-0.458	1.781			0.018	0.117	1.784			0.040	-0.047	1.627
-0.135	-0.157	1.778			-0.125	-0.105	1.828			-0.128	0.212	1.836			-0.124	0.412	1.806			-0.284	0.121	1.854			-0.336	-0.161	1.863			-0.354	-0.368	1.808			-0.354	-0.458	1.781			0.018	0.117	1.784			0.040	-0.047	1.627
-0.135	-0.157	1.778			-0.125	-0.105	1.828			-0.128	0.212	1.836			-0.123	0.412	1.806			-0.284	0.121	1.854			-0.335	-0.161	1.863			-0.354	-0.368	1.808			-0.354	-0.458	1.781			0.018	0.117	1.785			0.040	-0.047	1.627
-0.135	-0.157	1.778			-0.125	-0.105	1.828			-0.128	0.212	1.836			-0.123	0.413	1.806			-0.284	0.121	1.854			-0.335	-0.161	1.863			-0.354	-0.368	1.808			-0.354	-0.458	1.781			0.018	0.117	1.785			0.040	-0.047	1.627
-0.135	-0.157	1.778			-0.125	-0.105	1.828			-0.128	0.212	1.836			-0.122	0.413	1.806			-0.283	0.121	1.854			-0.335	-0.161	1.864			-0.354	-0.368	1.808			-0.354	-0.458	1.781			0.018	0.117	1.785			0.040	-0.047	1.626
-0.135	-0.157	1.778			-0.125	-0.105	1.828			-0.128	0.212	1.836			-0.122	0.413	1.806			-0.283	0.121	1.854			-0.335	-0.161	1.864			-0.354	-0.368	1.808			-0.354	-0.458	1.781			0.018	0.117	1.785			0.040	-0.047	1.626
-0.135	-0.158	1.778			-0.125	-0.105	1.828			-0.128	0.212	1.836			-0.121	0.413	1.807			-0.283	0.121	1.854			-0.335	-0.161	1.864			-0.354	-0.368	1.808			-0.354	-0.458	1.781			0.019	0.117	1.785			0.041	-0.046	1.626
-0.135	-0.158	1.778			-0.125	-0.105	1.828			-0.128	0.212	1.836			-0.121	0.413	1.807			-0.283	0.120	1.854			-0.335	-0.161	1.864			-0.354	-0.368	1.808			-0.354	-0.458	1.781			0.019	0.117	1.785			0.041	-0.046	1.626
-0.135	-0.158	1.778			-0.125	-0.105	1.828			-0.128	0.212	1.836			-0.121	0.414	1.807			-0.282	0.120	1.854			-0.334	-0.161	1.863			-0.354	-0.368	1.808			-0.354	-0.458	1.781			0.019	0.117	1.785			0.041	-0.046	1.626
-0.135	-0.158	1.778			-0.124	-0.105	1.828			-0.128	0.212	1.836			-0.120	0.414	1.807			-0.282	0.120	1.854			-0.334	-0.161	1.863			-0.354	-0.368	1.808			-0.354	-0.458	1.781			0.019	0.117	1.785			0.041	-0.046	1.626
-0.134	-0.158	1.778			-0.124	-0.105	1.828			-0.128	0.212	1.836			-0.120	0.414	1.807			-0.282	0.120	1.853			-0.334	-0.161	1.863			-0.354	-0.368	1.808			-0.354	-0.458	1.781			0.019	0.117	1.785			0.040	-0.046	1.626
-0.134	-0.157	1.778			-0.124	-0.105	1.828			-0.128	0.212	1.837			-0.120	0.414	1.808			-0.282	0.120	1.853			-0.334	-0.161	1.863			-0.354	-0.368	1.808			-0.354	-0.458	1.781			0.019	0.117	1.785			0.040	-0.046	1.626
-0.134	-0.157	1.778			-0.124	-0.105	1.828			-0.128	0.212	1.837			-0.120	0.415	1.808			-0.282	0.120	1.853			-0.334	-0.161	1.863			-0.354	-0.368	1.808			-0.354	-0.458	1.781			0.019	0.117	1.785			0.040	-0.046	1.626
-0.134	-0.157	1.778			-0.124	-0.105	1.828			-0.128	0.213	1.837			-0.120	0.415	1.809			-0.282	0.120	1.853			-0.334	-0.161	1.863			-0.354	-0.368	1.808			-0.354	-0.458	1.781			0.019	0.117	1.785			0.040	-0.045	1.626
-0.134	-0.157	1.778			-0.124	-0.105	1.828			-0.128	0.213	1.837			-0.120	0.416	1.809			-0.281	0.120	1.853			-0.334	-0.161	1.863			-0.354	-0.368	1.808			-0.354	-0.458	1.781			0.019	0.117	1.786			0.040	-0.045	1.626
-0.134	-0.157	1.778			-0.124	-0.104	1.828			-0.128	0.213	1.837			-0.120	0.416	1.809			-0.281	0.120	1.853			-0.334	-0.161	1.863			-0.354	-0.368	1.808			-0.354	-0.458	1.780			0.019	0.117	1.786			0.040	-0.045	1.626
-0.134	-0.157	1.778			-0.124	-0.104	1.828			-0.128	0.213	1.837			-0.121	0.417	1.810			-0.281	0.120	1.853			-0.334	-0.161	1.863			-0.354	-0.368	1.808			-0.354	-0.458	1.780			0.019	0.117	1.786			0.040	-0.045	1.626
-0.134	-0.157	1.778			-0.124	-0.104	1.829			-0.128	0.213	1.837			-0.121	0.417	1.810			-0.281	0.120	1.853			-0.333	-0.161	1.863			-0.354	-0.368	1.808			-0.354	-0.458	1.780			0.019	0.117	1.786			0.040	-0.045	1.626
-0.134	-0.157	1.778			-0.124	-0.104	1.829			-0.128	0.213	1.837			-0.121	0.418	1.811			-0.281	0.120	1.853			-0.333	-0.161	1.863			-0.354	-0.368	1.808			-0.353	-0.458	1.780			0.019	0.117	1.786			0.040	-0.045	1.625
-0.134	-0.157	1.778			-0.124	-0.104	1.829			-0.128	0.213	1.837			-0.121	0.418	1.811			-0.281	0.120	1.853			-0.333	-0.161	1.863			-0.353	-0.368	1.808			-0.353	-0.458	1.780			0.019	0.117	1.786			0.040	-0.045	1.625
-0.134	-0.157	1.778			-0.124	-0.104	1.829			-0.128	0.213	1.837			-0.121	0.418	1.811			-0.281	0.120	1.853			-0.333	-0.161	1.863			-0.353	-0.368	1.808			-0.353	-0.458	1.780			0.019	0.117	1.786			0.040	-0.044	1.625
-0.134	-0.157	1.778			-0.124	-0.104	1.829			-0.128	0.213	1.837			-0.121	0.418	1.811			-0.281	0.120	1.853			-0.333	-0.161	1.863			-0.353	-0.368	1.808			-0.353	-0.458	1.780			0.019	0.117	1.786			0.039	-0.044	1.625
-0.134	-0.157	1.778			-0.124	-0.104	1.829			-0.128	0.213	1.837			-0.121	0.418	1.811			-0.281	0.120	1.853			-0.333	-0.161	1.863			-0.353	-0.368	1.808			-0.353	-0.458	1.780			0.019	0.117	1.786			0.039	-0.044	1.625
-0.133	-0.157	1.778			-0.123	-0.104	1.829			-0.128	0.213	1.837			-0.121	0.419	1.812			-0.281	0.120	1.853			-0.333	-0.161	1.863			-0.353	-0.368	1.808			-0.353	-0.458	1.780			0.019	0.117	1.786			0.039	-0.044	1.625
-0.133	-0.157	1.778			-0.123	-0.104	1.829			-0.128	0.213	1.837			-0.121	0.419	1.812			-0.281	0.120	1.853			-0.333	-0.161	1.863			-0.353	-0.368	1.808			-0.353	-0.458	1.780			0.019	0.117	1.786			0.039	-0.044	1.625
-0.133	-0.157	1.778			-0.123	-0.104	1.829			-0.128	0.213	1.837			-0.121	0.419	1.812			-0.281	0.120	1.853			-0.332	-0.161	1.864			-0.353	-0.368	1.808			-0.353	-0.458	1.780			0.019	0.117	1.786			0.038	-0.043	1.625
-0.133	-0.157	1.778			-0.123	-0.104	1.829			-0.128	0.213	1.837			-0.121	0.419	1.812			-0.281	0.120	1.853			-0.332	-0.161	1.864			-0.353	-0.368	1.808			-0.353	-0.458	1.780			0.019	0.117	1.786			0.038	-0.043	1.625
-0.133	-0.157	1.778			-0.123	-0.104	1.829			-0.128	0.213	1.837			-0.121	0.419	1.812			-0.281	0.120	1.854			-0.332	-0.161	1.864			-0.353	-0.368	1.808			-0.353	-0.458	1.780			0.019	0.117	1.786			0.037	-0.043	1.624
-0.133	-0.157	1.778			-0.123	-0.104	1.829			-0.128	0.213	1.837			-0.121	0.419	1.813			-0.281	0.120	1.854			-0.332	-0.161	1.864			-0.353	-0.368	1.808			-0.353	-0.458	1.780			0.019	0.117	1.787			0.037	-0.043	1.624
-0.133	-0.156	1.778			-0.123	-0.103	1.829			-0.128	0.213	1.837			-0.122	0.420	1.813			-0.281	0.120	1.854			-0.332	-0.161	1.864			-0.353	-0.368	1.808			-0.352	-0.458	1.780			0.019	0.117	1.787			0.036	-0.042	1.624
-0.133	-0.156	1.778			-0.123	-0.103	1.829			-0.127	0.213	1.837			-0.122	0.420	1.813			-0.282	0.121	1.855			-0.332	-0.161	1.864			-0.353	-0.369	1.808			-0.352	-0.458	1.780			0.019	0.117	1.787			0.035	-0.042	1.624
-0.133	-0.156	1.778			-0.123	-0.103	1.829			-0.127	0.213	1.837			-0.122	0.420	1.813			-0.282	0.121	1.855			-0.332	-0.161	1.864			-0.353	-0.369	1.808			-0.352	-0.458	1.780			0.019	0.117	1.787			0.035	-0.042	1.624
-0.133	-0.156	1.779			-0.123	-0.103	1.829			-0.127	0.213	1.837			-0.123	0.420	1.814			-0.282	0.121	1.856			-0.332	-0.161	1.864			-0.352	-0.369	1.808			-0.352	-0.458	1.780			0.019	0.117	1.787			0.034	-0.042	1.624
-0.133	-0.156	1.779			-0.123	-0.103	1.829			-0.127	0.213	1.837			-0.123	0.420	1.814			-0.282	0.121	1.856			-0.332	-0.161	1.864			-0.352	-0.369	1.808			-0.352	-0.458	1.780			0.019	0.117	1.787			0.034	-0.042	1.624
-0.133	-0.156	1.779			-0.123	-0.103	1.829			-0.127	0.213	1.837			-0.123	0.420	1.814			-0.283	0.121	1.857			-0.332	-0.161	1.864			-0.352	-0.369	1.809			-0.352	-0.459	1.780			0.019	0.117	1.787			0.034	-0.041	1.624
-0.133	-0.156	1.779			-0.123	-0.103	1.829			-0.127	0.213	1.837			-0.123	0.420	1.814			-0.283	0.121	1.857			-0.332	-0.161	1.864			-0.352	-0.369	1.809			-0.352	-0.459	1.780			0.019	0.117	1.787			0.033	-0.041	1.624
-0.133	-0.156	1.779			-0.123	-0.103	1.829			-0.127	0.214	1.837			-0.124	0.420	1.815			-0.283	0.121	1.858			-0.332	-0.161	1.864			-0.352	-0.369	1.809			-0.352	-0.459	1.780			0.019	0.117	1.787			0.033	-0.041	1.624
-0.133	-0.156	1.779			-0.123	-0.103	1.829			-0.127	0.214	1.837			-0.124	0.420	1.815			-0.284	0.121	1.858			-0.331	-0.161	1.864			-0.352	-0.369	1.809			-0.352	-0.459	1.780			0.019	0.117	1.787			0.033	-0.041	1.624
-0.133	-0.156	1.779			-0.123	-0.103	1.829			-0.128	0.214	1.837			-0.124	0.421	1.815			-0.284	0.121	1.859			-0.331	-0.161	1.864			-0.352	-0.369	1.809			-0.352	-0.459	1.780			0.019	0.117	1.787			0.032	-0.041	1.624
-0.133	-0.156	1.779			-0.122	-0.103	1.829			-0.128	0.214	1.837			-0.124	0.421	1.815			-0.284	0.121	1.859			-0.331	-0.161	1.864			-0.352	-0.369	1.809			-0.352	-0.459	1.780			0.019	0.117	1.788			0.032	-0.041	1.624
-0.133	-0.156	1.779			-0.122	-0.102	1.829			-0.128	0.214	1.838			-0.125	0.421	1.816			-0.285	0.121	1.860			-0.331	-0.161	1.864			-0.352	-0.369	1.809			-0.351	-0.459	1.780			0.019	0.117	1.788			0.032	-0.041	1.624
-0.133	-0.155	1.779			-0.122	-0.102	1.829			-0.128	0.214	1.838			-0.125	0.421	1.816			-0.285	0.121	1.860			-0.331	-0.162	1.864			-0.352	-0.370	1.809			-0.351	-0.459	1.780			0.019	0.117	1.788			0.031	-0.041	1.624
-0.133	-0.155	1.779			-0.122	-0.102	1.829			-0.128	0.214	1.838			-0.125	0.421	1.816			-0.285	0.121	1.861			-0.331	-0.162	1.864			-0.352	-0.370	1.809			-0.351	-0.459	1.780			0.019	0.118	1.788			0.031	-0.041	1.624
-0.133	-0.155	1.779			-0.122	-0.102	1.830			-0.128	0.214	1.838			-0.125	0.421	1.816			-0.286	0.121	1.861			-0.331	-0.162	1.864			-0.352	-0.370	1.809			-0.351	-0.459	1.780			0.019	0.118	1.788			0.031	-0.041	1.624
-0.133	-0.155	1.779			-0.122	-0.102	1.830			-0.128	0.214	1.838			-0.125	0.421	1.817			-0.286	0.121	1.861			-0.331	-0.162	1.864			-0.352	-0.370	1.809			-0.351	-0.459	1.780			0.019	0.118	1.788			0.031	-0.041	1.624
-0.133	-0.155	1.779			-0.122	-0.102	1.830			-0.128	0.214	1.838			-0.126	0.421	1.817			-0.286	0.121	1.862			-0.331	-0.162	1.864			-0.352	-0.370	1.809			-0.351	-0.459	1.780			0.019	0.118	1.788			0.030	-0.041	1.624
-0.133	-0.155	1.779			-0.122	-0.102	1.830			-0.128	0.214	1.838			-0.126	0.421	1.817			-0.286	0.121	1.862			-0.331	-0.162	1.864			-0.351	-0.370	1.809			-0.351	-0.460	1.780			0.019	0.118	1.788			0.030	-0.041	1.624
-0.133	-0.155	1.779			-0.122	-0.102	1.830			-0.128	0.215	1.838			-0.126	0.422	1.817			-0.287	0.121	1.862			-0.331	-0.162	1.864			-0.351	-0.370	1.809			-0.351	-0.460	1.781			0.019	0.118	1.788			0.030	-0.041	1.625
-0.133	-0.155	1.779			-0.122	-0.102	1.830			-0.128	0.215	1.838			-0.126	0.422	1.818			-0.287	0.121	1.863			-0.331	-0.162	1.864			-0.351	-0.370	1.809			-0.351	-0.460	1.781			0.019	0.118	1.788			0.030	-0.041	1.625
-0.133	-0.155	1.779			-0.122	-0.102	1.830			-0.128	0.215	1.838			-0.126	0.422	1.818			-0.287	0.121	1.863			-0.331	-0.162	1.864			-0.351	-0.370	1.809			-0.351	-0.460	1.781			0.019	0.118	1.788			0.030	-0.040	1.625
-0.133	-0.155	1.779			-0.122	-0.102	1.830			-0.128	0.215	1.838			-0.126	0.422	1.818			-0.287	0.121	1.863			-0.331	-0.162	1.864			-0.351	-0.370	1.809			-0.351	-0.460	1.781			0.019	0.118	1.789			0.029	-0.040	1.625
-0.133	-0.155	1.779			-0.122	-0.102	1.830			-0.128	0.215	1.839			-0.126	0.422	1.818			-0.287	0.121	1.863			-0.331	-0.162	1.864			-0.351	-0.370	1.809			-0.351	-0.460	1.781			0.019	0.118	1.789			0.029	-0.040	1.625
-0.133	-0.155	1.779			-0.122	-0.102	1.830			-0.128	0.215	1.839			-0.127	0.422	1.819			-0.288	0.121	1.863			-0.331	-0.162	1.864			-0.351	-0.370	1.809			-0.351	-0.460	1.781			0.019	0.118	1.789			0.029	-0.040	1.625
-0.133	-0.155	1.779			-0.122	-0.102	1.830			-0.128	0.215	1.839			-0.127	0.422	1.819			-0.288	0.121	1.864			-0.331	-0.162	1.864			-0.351	-0.371	1.809			-0.351	-0.460	1.781			0.019	0.118	1.789			0.029	-0.040	1.625
-0.133	-0.155	1.779			-0.122	-0.102	1.830			-0.128	0.215	1.839			-0.127	0.422	1.819			-0.288	0.121	1.864			-0.331	-0.162	1.864			-0.351	-0.371	1.809			-0.351	-0.460	1.781			0.018	0.118	1.789			0.029	-0.040	1.625
-0.133	-0.155	1.779			-0.122	-0.101	1.830			-0.128	0.215	1.839			-0.127	0.421	1.819			-0.288	0.121	1.864			-0.331	-0.162	1.864			-0.351	-0.371	1.809			-0.351	-0.460	1.781			0.018	0.118	1.789			0.028	-0.040	1.625
-0.133	-0.155	1.780			-0.122	-0.101	1.830			-0.128	0.215	1.839			-0.127	0.421	1.819			-0.288	0.121	1.864			-0.331	-0.162	1.864			-0.351	-0.371	1.809			-0.351	-0.460	1.781			0.018	0.118	1.789			0.028	-0.040	1.625
-0.133	-0.154	1.780			-0.122	-0.101	1.830			-0.128	0.215	1.839			-0.127	0.421	1.820			-0.288	0.121	1.864			-0.331	-0.162	1.864			-0.351	-0.371	1.809			-0.351	-0.460	1.781			0.018	0.118	1.789			0.028	-0.040	1.625
-0.133	-0.154	1.780			-0.122	-0.101	1.830			-0.128	0.215	1.839			-0.127	0.421	1.820			-0.288	0.121	1.864			-0.331	-0.162	1.864			-0.351	-0.371	1.809			-0.351	-0.460	1.781			0.018	0.119	1.789			0.028	-0.040	1.626
-0.133	-0.154	1.780			-0.122	-0.101	1.830			-0.128	0.215	1.839			-0.127	0.421	1.820			-0.288	0.121	1.864			-0.331	-0.163	1.864			-0.351	-0.371	1.809			-0.351	-0.460	1.781			0.018	0.119	1.789			0.028	-0.040	1.626
-0.133	-0.154	1.780			-0.122	-0.101	1.830			-0.128	0.216	1.839			-0.127	0.421	1.820			-0.288	0.121	1.864			-0.331	-0.163	1.864			-0.351	-0.371	1.809			-0.351	-0.460	1.781			0.018	0.119	1.789			0.027	-0.040	1.626
-0.133	-0.154	1.780			-0.122	-0.101	1.830			-0.128	0.216	1.839			-0.127	0.421	1.820			-0.288	0.121	1.864			-0.331	-0.163	1.864			-0.351	-0.371	1.809			-0.351	-0.460	1.781			0.018	0.119	1.789			0.027	-0.040	1.626
-0.133	-0.154	1.780			-0.122	-0.101	1.830			-0.128	0.216	1.839			-0.127	0.421	1.820			-0.288	0.121	1.865			-0.331	-0.163	1.865			-0.351	-0.371	1.810			-0.351	-0.460	1.781			0.018	0.119	1.789			0.027	-0.040	1.626
-0.133	-0.154	1.780			-0.122	-0.101	1.830			-0.128	0.216	1.839			-0.127	0.421	1.821			-0.288	0.121	1.865			-0.331	-0.163	1.865			-0.351	-0.371	1.810			-0.351	-0.460	1.781			0.018	0.119	1.790			0.027	-0.040	1.626
-0.133	-0.154	1.780			-0.122	-0.101	1.830			-0.128	0.216	1.840			-0.127	0.421	1.821			-0.288	0.120	1.865			-0.331	-0.163	1.865			-0.351	-0.371	1.810			-0.351	-0.461	1.781			0.018	0.119	1.790			0.027	-0.040	1.626
-0.133	-0.154	1.780			-0.122	-0.101	1.830			-0.128	0.216	1.840			-0.127	0.422	1.821			-0.288	0.120	1.865			-0.331	-0.163	1.865			-0.351	-0.371	1.810			-0.351	-0.461	1.781			0.018	0.119	1.790			0.027	-0.040	1.626
-0.133	-0.154	1.780			-0.122	-0.101	1.831			-0.128	0.216	1.840			-0.127	0.422	1.821			-0.288	0.120	1.865			-0.331	-0.163	1.865			-0.351	-0.371	1.810			-0.351	-0.461	1.781			0.018	0.119	1.790			0.026	-0.040	1.626
-0.133	-0.154	1.780			-0.122	-0.101	1.831			-0.128	0.216	1.840			-0.127	0.422	1.821			-0.288	0.120	1.865			-0.331	-0.163	1.865			-0.351	-0.371	1.810			-0.351	-0.461	1.781			0.018	0.119	1.790			0.026	-0.040	1.626
-0.133	-0.154	1.780			-0.122	-0.101	1.831			-0.128	0.216	1.840			-0.127	0.422	1.821			-0.288	0.120	1.865			-0.331	-0.163	1.865			-0.351	-0.371	1.810			-0.351	-0.461	1.781			0.018	0.119	1.790			0.026	-0.040	1.626
-0.133	-0.153	1.780			-0.122	-0.100	1.831			-0.128	0.216	1.840			-0.127	0.422	1.821			-0.288	0.120	1.865			-0.331	-0.163	1.866			-0.351	-0.371	1.810			-0.351	-0.461	1.781			0.017	0.119	1.790			0.025	-0.040	1.626
-0.133	-0.153	1.780			-0.122	-0.100	1.831			-0.128	0.216	1.840			-0.127	0.422	1.821			-0.288	0.120	1.865			-0.331	-0.163	1.866			-0.351	-0.371	1.810			-0.351	-0.461	1.781			0.017	0.119	1.790			0.024	-0.040	1.625
-0.133	-0.153	1.780			-0.122	-0.100	1.831			-0.128	0.216	1.840			-0.127	0.422	1.822			-0.288	0.120	1.865			-0.331	-0.163	1.867			-0.351	-0.371	1.810			-0.351	-0.461	1.781			0.017	0.119	1.790			0.023	-0.039	1.625
-0.133	-0.153	1.781			-0.122	-0.100	1.831			-0.128	0.216	1.840			-0.127	0.422	1.822			-0.288	0.120	1.865			-0.331	-0.163	1.867			-0.351	-0.371	1.810			-0.351	-0.461	1.781			0.017	0.120	1.790			0.022	-0.038	1.624
-0.133	-0.153	1.781			-0.122	-0.100	1.831			-0.128	0.216	1.840			-0.127	0.422	1.822			-0.288	0.120	1.865			-0.331	-0.163	1.867			-0.351	-0.371	1.810			-0.351	-0.461	1.781			0.017	0.120	1.790			0.020	-0.038	1.624
-0.133	-0.153	1.781			-0.122	-0.100	1.831			-0.128	0.216	1.840			-0.127	0.422	1.822			-0.288	0.120	1.865			-0.331	-0.163	1.868			-0.351	-0.371	1.810			-0.352	-0.461	1.782			0.016	0.120	1.790			0.019	-0.037	1.623
-0.133	-0.153	1.781			-0.122	-0.100	1.831			-0.128	0.216	1.840			-0.127	0.422	1.822			-0.288	0.120	1.865			-0.331	-0.163	1.868			-0.351	-0.371	1.810			-0.352	-0.461	1.782			0.016	0.120	1.790			0.022	-0.037	1.623
-0.133	-0.152	1.781			-0.122	-0.100	1.831			-0.128	0.216	1.840			-0.128	0.422	1.822			-0.288	0.120	1.865			-0.331	-0.164	1.868			-0.351	-0.371	1.810			-0.352	-0.461	1.782			0.016	0.120	1.790			0.025	-0.036	1.623
-0.133	-0.152	1.781			-0.122	-0.100	1.831			-0.128	0.217	1.840			-0.128	0.422	1.822			-0.288	0.120	1.865			-0.331	-0.164	1.868			-0.351	-0.371	1.811			-0.352	-0.461	1.782			0.015	0.120	1.790			0.028	-0.035	1.623
-0.133	-0.152	1.781			-0.122	-0.099	1.831			-0.128	0.217	1.840			-0.128	0.422	1.822			-0.288	0.120	1.865			-0.331	-0.164	1.869			-0.351	-0.371	1.811			-0.352	-0.461	1.782			0.015	0.121	1.790			0.031	-0.035	1.623
-0.133	-0.152	1.781			-0.122	-0.099	1.832			-0.128	0.217	1.840			-0.128	0.422	1.822			-0.288	0.120	1.866			-0.331	-0.164	1.869			-0.351	-0.371	1.811			-0.352	-0.461	1.782			0.014	0.121	1.790			0.033	-0.034	1.623
-0.133	-0.152	1.781			-0.122	-0.099	1.832			-0.128	0.217	1.841			-0.128	0.422	1.823			-0.288	0.120	1.866			-0.331	-0.164	1.870			-0.351	-0.371	1.811			-0.352	-0.461	1.783			0.013	0.121	1.790			0.035	-0.034	1.624
-0.133	-0.152	1.782			-0.122	-0.099	1.832			-0.128	0.217	1.841			-0.129	0.422	1.823			-0.288	0.120	1.866			-0.331	-0.163	1.870			-0.351	-0.371	1.811			-0.352	-0.461	1.783			0.013	0.121	1.789			0.036	-0.034	1.624
-0.133	-0.152	1.782			-0.122	-0.099	1.832			-0.128	0.217	1.841			-0.129	0.422	1.823			-0.288	0.120	1.866			-0.331	-0.163	1.871			-0.351	-0.371	1.811			-0.352	-0.461	1.783			0.012	0.122	1.789			0.038	-0.033	1.624
-0.134	-0.152	1.782			-0.122	-0.099	1.832			-0.128	0.217	1.841			-0.129	0.422	1.823			-0.289	0.120	1.866			-0.331	-0.163	1.871			-0.351	-0.371	1.811			-0.353	-0.461	1.783			0.012	0.122	1.789			0.039	-0.033	1.624
-0.134	-0.151	1.782			-0.122	-0.099	1.832			-0.128	0.217	1.841			-0.130	0.423	1.823			-0.289	0.120	1.866			-0.331	-0.163	1.871			-0.351	-0.371	1.811			-0.353	-0.461	1.784			0.012	0.122	1.789			0.040	-0.033	1.624
-0.134	-0.151	1.782			-0.122	-0.099	1.832			-0.128	0.217	1.841			-0.130	0.423	1.823			-0.289	0.121	1.867			-0.331	-0.163	1.872			-0.351	-0.371	1.812			-0.353	-0.461	1.784			0.011	0.122	1.789			0.041	-0.033	1.624
-0.134	-0.151	1.782			-0.122	-0.099	1.832			-0.128	0.217	1.841			-0.131	0.423	1.823			-0.289	0.121	1.867			-0.331	-0.163	1.872			-0.351	-0.371	1.812			-0.353	-0.461	1.784			0.011	0.123	1.789			0.042	-0.033	1.624
-0.134	-0.151	1.782			-0.122	-0.099	1.832			-0.128	0.217	1.841			-0.131	0.423	1.823			-0.289	0.121	1.867			-0.331	-0.163	1.872			-0.351	-0.371	1.812			-0.353	-0.461	1.784			0.010	0.123	1.789			0.042	-0.032	1.624
-0.134	-0.151	1.782			-0.122	-0.098	1.832			-0.128	0.216	1.841			-0.132	0.424	1.823			-0.289	0.121	1.867			-0.331	-0.163	1.873			-0.351	-0.371	1.812			-0.353	-0.461	1.785			0.010	0.123	1.789			0.043	-0.032	1.624
-0.134	-0.151	1.783			-0.122	-0.098	1.832			-0.129	0.216	1.841			-0.132	0.424	1.823			-0.289	0.121	1.867			-0.331	-0.163	1.873			-0.351	-0.371	1.812			-0.354	-0.461	1.785			0.009	0.123	1.788			0.044	-0.032	1.624
-0.135	-0.150	1.783			-0.122	-0.098	1.832			-0.129	0.216	1.841			-0.133	0.424	1.823			-0.289	0.121	1.868			-0.331	-0.163	1.873			-0.351	-0.371	1.813			-0.354	-0.461	1.786			0.009	0.124	1.788			0.045	-0.032	1.624
-0.135	-0.150	1.783			-0.122	-0.098	1.832			-0.129	0.216	1.841			-0.133	0.424	1.823			-0.289	0.121	1.868			-0.331	-0.163	1.873			-0.351	-0.371	1.813			-0.354	-0.461	1.786			0.009	0.124	1.788			0.045	-0.032	1.624
-0.135	-0.150	1.783			-0.122	-0.098	1.833			-0.129	0.216	1.841			-0.134	0.425	1.823			-0.289	0.121	1.868			-0.331	-0.163	1.874			-0.351	-0.371	1.813			-0.354	-0.461	1.786			0.008	0.124	1.788			0.045	-0.031	1.624
-0.135	-0.150	1.783			-0.122	-0.098	1.833			-0.129	0.216	1.841			-0.134	0.425	1.823			-0.289	0.121	1.868			-0.331	-0.163	1.874			-0.351	-0.371	1.813			-0.354	-0.461	1.786			0.008	0.124	1.788			0.040	-0.031	1.623
-0.135	-0.150	1.783			-0.122	-0.098	1.833			-0.129	0.216	1.841			-0.134	0.425	1.823			-0.290	0.121	1.868			-0.331	-0.163	1.874			-0.351	-0.371	1.813			-0.354	-0.461	1.786			0.008	0.124	1.788			0.022	-0.031	1.616
-0.135	-0.150	1.783			-0.122	-0.098	1.833			-0.129	0.216	1.841			-0.135	0.425	1.823			-0.290	0.121	1.868			-0.331	-0.163	1.874			-0.351	-0.371	1.813			-0.354	-0.461	1.786			0.007	0.125	1.788			0.012	-0.031	1.612
-0.135	-0.150	1.783			-0.122	-0.098	1.833			-0.129	0.216	1.841			-0.135	0.425	1.823			-0.290	0.121	1.868			-0.331	-0.164	1.875			-0.351	-0.371	1.813			-0.354	-0.461	1.787			0.007	0.125	1.788			0.004	-0.031	1.609
-0.135	-0.150	1.783			-0.122	-0.098	1.833			-0.129	0.216	1.841			-0.135	0.425	1.823			-0.290	0.121	1.869			-0.331	-0.164	1.875			-0.351	-0.371	1.813			-0.354	-0.461	1.787			0.007	0.125	1.788			-0.023	-0.032	1.598
-0.135	-0.150	1.783			-0.123	-0.098	1.833			-0.129	0.216	1.841			-0.135	0.425	1.823			-0.290	0.121	1.869			-0.331	-0.164	1.875			-0.352	-0.371	1.813			-0.355	-0.461	1.787			0.007	0.125	1.788			-0.034	-0.032	1.595
-0.135	-0.150	1.783			-0.123	-0.097	1.833			-0.129	0.216	1.841			-0.135	0.425	1.823			-0.290	0.121	1.869			-0.331	-0.164	1.876			-0.352	-0.371	1.814			-0.355	-0.461	1.787			0.007	0.125	1.788			-0.042	-0.031	1.593
-0.135	-0.150	1.784			-0.123	-0.097	1.833			-0.129	0.216	1.841			-0.135	0.425	1.823			-0.290	0.121	1.869			-0.331	-0.164	1.876			-0.352	-0.371	1.814			-0.355	-0.461	1.787			0.007	0.126	1.788			-0.049	-0.030	1.592
-0.135	-0.150	1.784			-0.123	-0.097	1.833			-0.129	0.216	1.841			-0.135	0.424	1.823			-0.290	0.120	1.869			-0.331	-0.164	1.876			-0.352	-0.371	1.814			-0.355	-0.461	1.787			0.007	0.126	1.788			-0.056	-0.029	1.591
-0.135	-0.150	1.784			-0.123	-0.097	1.833			-0.129	0.216	1.841			-0.135	0.424	1.822			-0.290	0.120	1.869			-0.331	-0.164	1.876			-0.352	-0.371	1.814			-0.355	-0.461	1.787			0.007	0.126	1.787			-0.061	-0.027	1.592
-0.135	-0.149	1.784			-0.123	-0.097	1.833			-0.129	0.216	1.841			-0.135	0.423	1.822			-0.290	0.120	1.869			-0.331	-0.164	1.876			-0.352	-0.371	1.814			-0.355	-0.461	1.787			0.007	0.126	1.787			-0.066	-0.025	1.593
-0.135	-0.149	1.784			-0.123	-0.097	1.833			-0.129	0.216	1.841			-0.135	0.423	1.822			-0.290	0.120	1.869			-0.331	-0.164	1.876			-0.352	-0.371	1.813			-0.355	-0.461	1.786			0.007	0.126	1.787			-0.070	-0.023	1.594
-0.135	-0.149	1.784			-0.123	-0.097	1.833			-0.129	0.216	1.841			-0.135	0.423	1.822			-0.290	0.120	1.869			-0.331	-0.164	1.877			-0.352	-0.371	1.813			-0.355	-0.461	1.786			0.007	0.126	1.786			-0.072	-0.022	1.595
-0.135	-0.149	1.784			-0.123	-0.097	1.833			-0.129	0.216	1.841			-0.135	0.423	1.822			-0.290	0.120	1.870			-0.331	-0.164	1.877			-0.352	-0.371	1.813			-0.355	-0.461	1.786			0.007	0.126	1.786			-0.074	-0.021	1.596
-0.135	-0.149	1.784			-0.123	-0.097	1.833			-0.129	0.216	1.840			-0.135	0.423	1.822			-0.291	0.120	1.870			-0.331	-0.164	1.877			-0.352	-0.371	1.813			-0.355	-0.460	1.785			0.007	0.126	1.786			-0.079	-0.020	1.597
-0.135	-0.149	1.784			-0.122	-0.097	1.833			-0.129	0.216	1.840			-0.135	0.423	1.821			-0.291	0.120	1.871			-0.331	-0.164	1.877			-0.352	-0.371	1.813			-0.355	-0.460	1.785			0.007	0.126	1.785			-0.083	-0.020	1.597
-0.136	-0.149	1.784			-0.122	-0.097	1.833			-0.129	0.216	1.840			-0.135	0.423	1.821			-0.291	0.120	1.872			-0.331	-0.164	1.877			-0.352	-0.371	1.813			-0.355	-0.460	1.785			0.007	0.126	1.785			-0.086	-0.019	1.597
-0.136	-0.149	1.784			-0.122	-0.097	1.833			-0.129	0.216	1.840			-0.135	0.422	1.821			-0.292	0.120	1.872			-0.331	-0.164	1.877			-0.352	-0.371	1.813			-0.355	-0.460	1.785			0.007	0.126	1.784			-0.086	-0.018	1.599
-0.136	-0.149	1.784			-0.122	-0.097	1.833			-0.129	0.216	1.840			-0.136	0.422	1.821			-0.292	0.120	1.873			-0.331	-0.164	1.878			-0.352	-0.371	1.813			-0.355	-0.460	1.785			0.007	0.126	1.784			-0.086	-0.018	1.600
-0.136	-0.149	1.784			-0.122	-0.097	1.833			-0.128	0.216	1.840			-0.136	0.422	1.820			-0.292	0.120	1.874			-0.331	-0.165	1.878			-0.352	-0.371	1.814			-0.355	-0.460	1.785			0.007	0.126	1.783			-0.085	-0.017	1.601
-0.136	-0.149	1.784			-0.122	-0.097	1.833			-0.128	0.216	1.840			-0.136	0.422	1.820			-0.292	0.120	1.874			-0.331	-0.165	1.878			-0.352	-0.371	1.814			-0.355	-0.460	1.785			0.007	0.126	1.783			-0.085	-0.017	1.602
-0.136	-0.149	1.784			-0.122	-0.097	1.833			-0.128	0.216	1.840			-0.137	0.422	1.820			-0.293	0.120	1.875			-0.331	-0.165	1.878			-0.352	-0.371	1.814			-0.355	-0.460	1.785			0.008	0.126	1.782			-0.084	-0.017	1.603
-0.136	-0.149	1.784			-0.122	-0.097	1.834			-0.128	0.216	1.840			-0.137	0.422	1.819			-0.293	0.120	1.876			-0.331	-0.165	1.878			-0.352	-0.371	1.815			-0.356	-0.461	1.786			0.008	0.126	1.782			-0.084	-0.016	1.604
-0.136	-0.149	1.784			-0.122	-0.097	1.834			-0.128	0.216	1.840			-0.138	0.421	1.819			-0.293	0.120	1.876			-0.332	-0.165	1.879			-0.352	-0.371	1.815			-0.356	-0.461	1.787			0.008	0.126	1.781			-0.086	-0.017	1.604
-0.136	-0.149	1.784			-0.122	-0.097	1.834			-0.128	0.216	1.840			-0.138	0.421	1.819			-0.293	0.120	1.877			-0.332	-0.165	1.879			-0.353	-0.371	1.816			-0.356	-0.461	1.787			0.008	0.126	1.781			-0.085	-0.017	1.605
-0.136	-0.149	1.784			-0.122	-0.097	1.834			-0.128	0.216	1.840			-0.139	0.421	1.819			-0.294	0.120	1.877			-0.332	-0.165	1.880			-0.353	-0.371	1.817			-0.357	-0.461	1.788			0.008	0.126	1.780			-0.087	-0.017	1.605
-0.136	-0.149	1.784			-0.122	-0.097	1.834			-0.128	0.216	1.840			-0.139	0.421	1.818			-0.294	0.120	1.878			-0.332	-0.165	1.880			-0.353	-0.372	1.817			-0.357	-0.461	1.789			0.008	0.126	1.780			-0.089	-0.017	1.606
-0.136	-0.149	1.784			-0.122	-0.097	1.834			-0.128	0.216	1.840			-0.139	0.421	1.818			-0.294	0.120	1.878			-0.332	-0.165	1.880			-0.353	-0.372	1.818			-0.357	-0.461	1.789			0.008	0.126	1.779			-0.090	-0.017	1.606
-0.136	-0.149	1.784			-0.121	-0.097	1.834			-0.128	0.216	1.840			-0.140	0.421	1.818			-0.294	0.120	1.879			-0.332	-0.165	1.881			-0.354	-0.372	1.818			-0.357	-0.461	1.789			0.008	0.126	1.778			-0.091	-0.016	1.606
-0.136	-0.149	1.785			-0.121	-0.097	1.834			-0.127	0.216	1.840			-0.140	0.420	1.818			-0.294	0.120	1.879			-0.332	-0.165	1.882			-0.354	-0.372	1.819			-0.358	-0.461	1.790			0.008	0.126	1.778			-0.089	-0.016	1.607
-0.136	-0.149	1.785			-0.121	-0.096	1.834			-0.127	0.216	1.840			-0.140	0.420	1.818			-0.295	0.120	1.880			-0.332	-0.165	1.882			-0.354	-0.372	1.819			-0.358	-0.461	1.790			0.008	0.126	1.777			-0.088	-0.017	1.607
-0.136	-0.149	1.785			-0.121	-0.096	1.834			-0.127	0.217	1.840			-0.141	0.420	1.817			-0.295	0.120	1.880			-0.332	-0.165	1.882			-0.354	-0.372	1.820			-0.358	-0.461	1.791			0.008	0.126	1.777			-0.086	-0.017	1.607
-0.136	-0.149	1.785			-0.121	-0.096	1.834			-0.127	0.217	1.840			-0.141	0.420	1.817			-0.295	0.120	1.880			-0.332	-0.165	1.883			-0.354	-0.372	1.820			-0.358	-0.461	1.791			0.008	0.125	1.776			-0.085	-0.017	1.607
-0.136	-0.149	1.785			-0.121	-0.096	1.834			-0.127	0.217	1.840			-0.141	0.420	1.817			-0.295	0.120	1.881			-0.333	-0.165	1.883			-0.355	-0.372	1.820			-0.358	-0.461	1.791			0.008	0.125	1.776			-0.086	-0.017	1.607
-0.136	-0.149	1.785			-0.121	-0.096	1.834			-0.127	0.217	1.840			-0.141	0.420	1.817			-0.295	0.120	1.881			-0.333	-0.165	1.883			-0.355	-0.372	1.821			-0.358	-0.461	1.791			0.008	0.125	1.775			-0.083	-0.018	1.607
-0.136	-0.149	1.785			-0.121	-0.096	1.834			-0.127	0.217	1.840			-0.142	0.420	1.817			-0.295	0.120	1.881			-0.333	-0.165	1.883			-0.355	-0.372	1.821			-0.358	-0.461	1.791			0.008	0.125	1.775			-0.083	-0.017	1.608
-0.136	-0.149	1.785			-0.121	-0.096	1.834			-0.127	0.217	1.840			-0.142	0.420	1.817			-0.295	0.120	1.881			-0.333	-0.165	1.884			-0.355	-0.372	1.821			-0.358	-0.461	1.791			0.008	0.125	1.775			-0.083	-0.017	1.608
-0.136	-0.149	1.785			-0.120	-0.096	1.834			-0.127	0.217	1.840			-0.142	0.420	1.817			-0.295	0.120	1.882			-0.333	-0.165	1.884			-0.355	-0.372	1.821			-0.358	-0.461	1.791			0.008	0.125	1.774			-0.081	-0.018	1.608
-0.136	-0.149	1.785			-0.120	-0.096	1.834			-0.127	0.217	1.840			-0.143	0.419	1.817			-0.295	0.120	1.882			-0.333	-0.165	1.884			-0.355	-0.372	1.821			-0.359	-0.461	1.791			0.008	0.125	1.774			-0.081	-0.018	1.608
-0.136	-0.149	1.785			-0.120	-0.096	1.834			-0.127	0.217	1.840			-0.143	0.419	1.817			-0.295	0.120	1.882			-0.333	-0.165	1.884			-0.355	-0.372	1.821			-0.359	-0.461	1.791			0.008	0.125	1.774			-0.076	-0.020	1.608
-0.136	-0.149	1.785			-0.120	-0.096	1.834			-0.127	0.217	1.840			-0.143	0.419	1.817			-0.295	0.120	1.882			-0.333	-0.165	1.884			-0.355	-0.372	1.821			-0.359	-0.461	1.791			0.008	0.125	1.774			-0.073	-0.021	1.608
-0.136	-0.149	1.785			-0.120	-0.096	1.834			-0.126	0.217	1.840			-0.143	0.419	1.817			-0.295	0.120	1.882			-0.333	-0.166	1.884			-0.355	-0.372	1.821			-0.359	-0.461	1.791			0.008	0.125	1.773			-0.072	-0.021	1.608
-0.136	-0.149	1.785			-0.120	-0.096	1.834			-0.126	0.217	1.840			-0.144	0.419	1.817			-0.296	0.120	1.882			-0.333	-0.166	1.883			-0.355	-0.372	1.821			-0.359	-0.461	1.790			0.008	0.125	1.773			-0.072	-0.021	1.608
-0.136	-0.149	1.785			-0.120	-0.096	1.834			-0.126	0.217	1.840			-0.144	0.419	1.817			-0.296	0.120	1.883			-0.333	-0.166	1.883			-0.355	-0.372	1.821			-0.359	-0.461	1.790			0.008	0.125	1.773			-0.072	-0.021	1.608
-0.136	-0.149	1.785			-0.120	-0.096	1.834			-0.126	0.217	1.840			-0.144	0.419	1.817			-0.296	0.120	1.883			-0.332	-0.166	1.883			-0.355	-0.372	1.820			-0.359	-0.461	1.790			0.008	0.125	1.773			-0.071	-0.021	1.608
-0.136	-0.149	1.785			-0.120	-0.096	1.834			-0.126	0.217	1.840			-0.144	0.419	1.817			-0.296	0.120	1.883			-0.332	-0.166	1.883			-0.356	-0.372	1.820			-0.359	-0.461	1.789			0.008	0.125	1.773			-0.071	-0.021	1.609
-0.136	-0.149	1.785			-0.120	-0.096	1.834			-0.126	0.217	1.840			-0.144	0.419	1.817			-0.296	0.120	1.883			-0.332	-0.166	1.883			-0.356	-0.372	1.820			-0.359	-0.461	1.789			0.008	0.125	1.773			-0.071	-0.021	1.609
-0.136	-0.149	1.785			-0.120	-0.096	1.834			-0.126	0.217	1.840			-0.144	0.419	1.817			-0.296	0.120	1.883			-0.332	-0.166	1.882			-0.356	-0.372	1.820			-0.359	-0.461	1.789			0.008	0.125	1.772			-0.071	-0.022	1.609
-0.136	-0.149	1.785			-0.120	-0.096	1.834			-0.126	0.217	1.840			-0.144	0.420	1.817			-0.296	0.120	1.883			-0.332	-0.166	1.882			-0.356	-0.372	1.820			-0.359	-0.461	1.788			0.008	0.125	1.772			-0.071	-0.022	1.609
-0.136	-0.149	1.785			-0.120	-0.096	1.834			-0.126	0.217	1.840			-0.144	0.420	1.817			-0.296	0.120	1.883			-0.332	-0.166	1.882			-0.356	-0.372	1.819			-0.359	-0.461	1.788			0.008	0.125	1.772			-0.071	-0.022	1.609
-0.136	-0.149	1.785			-0.120	-0.096	1.834			-0.126	0.217	1.840			-0.143	0.420	1.817			-0.296	0.120	1.883			-0.332	-0.166	1.881			-0.356	-0.372	1.819			-0.359	-0.461	1.788			0.008	0.125	1.772			-0.071	-0.022	1.609
-0.136	-0.149	1.785			-0.120	-0.096	1.834			-0.126	0.217	1.840			-0.143	0.420	1.817			-0.296	0.120	1.883			-0.332	-0.166	1.881			-0.357	-0.372	1.819			-0.359	-0.460	1.787			0.008	0.124	1.772			-0.071	-0.022	1.609
-0.136	-0.149	1.785			-0.120	-0.096	1.834			-0.126	0.217	1.840			-0.142	0.420	1.817			-0.296	0.120	1.883			-0.332	-0.166	1.880			-0.357	-0.372	1.819			-0.359	-0.460	1.787			0.008	0.124	1.772			-0.071	-0.023	1.608
-0.136	-0.149	1.785			-0.120	-0.096	1.834			-0.126	0.217	1.840			-0.141	0.420	1.817			-0.296	0.120	1.883			-0.332	-0.166	1.880			-0.357	-0.372	1.818			-0.359	-0.460	1.786			0.008	0.124	1.772			-0.071	-0.023	1.608
-0.136	-0.149	1.785			-0.120	-0.096	1.834			-0.126	0.217	1.840			-0.140	0.419	1.817			-0.296	0.120	1.883			-0.332	-0.166	1.879			-0.357	-0.372	1.818			-0.359	-0.460	1.786			0.008	0.124	1.772			-0.071	-0.023	1.608
-0.136	-0.149	1.785			-0.120	-0.096	1.834			-0.126	0.217	1.840			-0.140	0.419	1.817			-0.296	0.120	1.883			-0.332	-0.166	1.879			-0.357	-0.372	1.818			-0.360	-0.460	1.786			0.008	0.124	1.772			-0.071	-0.023	1.608
-0.136	-0.149	1.785			-0.120	-0.096	1.834			-0.126	0.217	1.840			-0.139	0.419	1.817			-0.296	0.120	1.882			-0.332	-0.166	1.879			-0.357	-0.372	1.818			-0.360	-0.460	1.785			0.008	0.124	1.772			-0.071	-0.024	1.608
-0.136	-0.149	1.785			-0.119	-0.096	1.834			-0.126	0.217	1.840			-0.138	0.419	1.817			-0.296	0.120	1.882			-0.332	-0.166	1.879			-0.357	-0.372	1.818			-0.360	-0.460	1.785			0.008	0.124	1.772			-0.071	-0.024	1.607
-0.136	-0.149	1.785			-0.119	-0.096	1.834			-0.126	0.217	1.840			-0.137	0.419	1.817			-0.296	0.120	1.882			-0.332	-0.165	1.879			-0.357	-0.372	1.817			-0.360	-0.460	1.785			0.008	0.124	1.772			-0.071	-0.025	1.607
-0.136	-0.149	1.785			-0.119	-0.096	1.834			-0.126	0.217	1.840			-0.136	0.419	1.817			-0.295	0.120	1.881			-0.332	-0.165	1.879			-0.357	-0.372	1.817			-0.360	-0.460	1.785			0.008	0.124	1.772			-0.070	-0.025	1.607
-0.136	-0.149	1.785			-0.119	-0.096	1.834			-0.126	0.217	1.840			-0.136	0.419	1.817			-0.295	0.120	1.881			-0.332	-0.165	1.879			-0.357	-0.371	1.817			-0.360	-0.460	1.785			0.008	0.124	1.772			-0.064	-0.027	1.609
-0.136	-0.149	1.785			-0.119	-0.096	1.834			-0.126	0.217	1.840			-0.135	0.419	1.817			-0.295	0.120	1.880			-0.332	-0.165	1.879			-0.357	-0.371	1.817			-0.360	-0.460	1.785			0.009	0.124	1.772			-0.059	-0.028	1.610
-0.136	-0.149	1.785			-0.119	-0.096	1.834			-0.126	0.217	1.840			-0.135	0.419	1.817			-0.294	0.121	1.880			-0.332	-0.165	1.878			-0.357	-0.371	1.817			-0.359	-0.460	1.784			0.009	0.124	1.773			-0.055	-0.029	1.611
-0.136	-0.149	1.785			-0.120	-0.096	1.834			-0.126	0.217	1.840			-0.134	0.419	1.817			-0.294	0.121	1.879			-0.332	-0.165	1.878			-0.357	-0.371	1.816			-0.359	-0.459	1.784			0.009	0.124	1.773			-0.033	-0.035	1.616
-0.136	-0.149	1.785			-0.120	-0.096	1.834			-0.126	0.217	1.840			-0.134	0.419	1.817			-0.294	0.121	1.878			-0.332	-0.165	1.878			-0.357	-0.371	1.816			-0.359	-0.459	1.784			0.009	0.124	1.773			-0.022	-0.038	1.618
-0.136	-0.149	1.785			-0.120	-0.096	1.834			-0.126	0.217	1.840			-0.134	0.419	1.816			-0.293	0.121	1.877			-0.332	-0.165	1.878			-0.357	-0.371	1.816			-0.359	-0.459	1.784			0.009	0.124	1.774			-0.014	-0.040	1.620
-0.136	-0.149	1.785			-0.120	-0.096	1.834			-0.126	0.217	1.840			-0.133	0.420	1.816			-0.293	0.121	1.876			-0.332	-0.165	1.878			-0.357	-0.371	1.816			-0.359	-0.459	1.784			0.009	0.124	1.774			-0.008	-0.041	1.622
-0.136	-0.149	1.785			-0.120	-0.096	1.834			-0.126	0.217	1.840			-0.133	0.420	1.816			-0.292	0.121	1.876			-0.332	-0.165	1.878			-0.357	-0.371	1.816			-0.359	-0.459	1.784			0.010	0.123	1.775			-0.003	-0.043	1.623
-0.136	-0.149	1.785			-0.120	-0.096	1.834			-0.126	0.217	1.840			-0.133	0.420	1.816			-0.292	0.121	1.875			-0.332	-0.165	1.878			-0.357	-0.370	1.816			-0.359	-0.459	1.784			0.010	0.123	1.775			0.001	-0.044	1.624
-0.136	-0.149	1.785			-0.120	-0.096	1.834			-0.126	0.217	1.840			-0.132	0.421	1.816			-0.291	0.121	1.874			-0.333	-0.165	1.878			-0.357	-0.370	1.816			-0.359	-0.459	1.784			0.011	0.123	1.776			0.005	-0.045	1.625
-0.136	-0.149	1.785			-0.120	-0.096	1.834			-0.126	0.217	1.840			-0.132	0.421	1.815			-0.290	0.121	1.872			-0.333	-0.164	1.878			-0.357	-0.370	1.816			-0.359	-0.459	1.784			0.011	0.123	1.777			0.009	-0.047	1.627
-0.136	-0.149	1.785			-0.120	-0.096	1.834			-0.126	0.217	1.840			-0.132	0.421	1.815			-0.290	0.121	1.871			-0.333	-0.164	1.878			-0.357	-0.370	1.816			-0.359	-0.459	1.784			0.012	0.122	1.778			0.013	-0.048	1.628
-0.136	-0.149	1.785			-0.120	-0.096	1.834			-0.126	0.217	1.840			-0.132	0.421	1.815			-0.289	0.121	1.870			-0.333	-0.164	1.878			-0.357	-0.370	1.815			-0.359	-0.458	1.784			0.012	0.122	1.778			0.017	-0.049	1.630
-0.136	-0.149	1.785			-0.120	-0.096	1.834			-0.126	0.217	1.840			-0.131	0.422	1.815			-0.288	0.121	1.869			-0.333	-0.164	1.878			-0.357	-0.370	1.815			-0.359	-0.458	1.784			0.013	0.122	1.779			0.020	-0.050	1.631
-0.136	-0.149	1.785			-0.120	-0.096	1.834			-0.126	0.217	1.840			-0.131	0.422	1.814			-0.287	0.122	1.868			-0.333	-0.163	1.878			-0.357	-0.369	1.815			-0.359	-0.458	1.784			0.013	0.122	1.780			0.023	-0.051	1.633
-0.136	-0.149	1.785			-0.120	-0.096	1.834			-0.126	0.217	1.840			-0.131	0.422	1.814			-0.286	0.122	1.867			-0.333	-0.163	1.878			-0.357	-0.369	1.815			-0.359	-0.458	1.784			0.014	0.121	1.781			0.025	-0.052	1.634
-0.136	-0.149	1.785			-0.121	-0.096	1.834			-0.126	0.217	1.840			-0.131	0.423	1.814			-0.286	0.122	1.866			-0.333	-0.163	1.878			-0.357	-0.369	1.815			-0.358	-0.458	1.784			0.014	0.121	1.782			0.028	-0.053	1.635
-0.136	-0.149	1.785			-0.121	-0.096	1.834			-0.126	0.217	1.839			-0.131	0.423	1.814			-0.285	0.122	1.865			-0.333	-0.163	1.877			-0.357	-0.369	1.815			-0.358	-0.458	1.784			0.015	0.121	1.783			0.031	-0.054	1.637
-0.136	-0.149	1.785			-0.121	-0.096	1.834			-0.126	0.216	1.839			-0.131	0.423	1.814			-0.284	0.123	1.864			-0.333	-0.162	1.877			-0.356	-0.368	1.814			-0.358	-0.457	1.784			0.015	0.121	1.784			0.034	-0.054	1.638
-0.136	-0.149	1.785			-0.121	-0.096	1.834			-0.126	0.216	1.839			-0.131	0.423	1.813			-0.282	0.124	1.863			-0.333	-0.160	1.877			-0.356	-0.366	1.814			-0.357	-0.455	1.784			0.016	0.120	1.785			0.037	-0.055	1.641
-0.136	-0.149	1.785			-0.121	-0.096	1.834			-0.126	0.216	1.839			-0.130	0.424	1.813			-0.282	0.125	1.864			-0.333	-0.159	1.877			-0.356	-0.365	1.814			-0.357	-0.454	1.784			0.016	0.120	1.786			0.041	-0.056	1.643
-0.136	-0.149	1.785			-0.121	-0.096	1.834			-0.127	0.215	1.839			-0.130	0.424	1.813			-0.282	0.126	1.864			-0.333	-0.159	1.876			-0.356	-0.365	1.813			-0.357	-0.454	1.784			0.017	0.120	1.787			0.047	-0.057	1.646
-0.136	-0.149	1.785			-0.121	-0.097	1.834			-0.127	0.215	1.839			-0.130	0.424	1.813			-0.285	0.126	1.867			-0.333	-0.158	1.876			-0.355	-0.364	1.813			-0.357	-0.454	1.784			0.018	0.119	1.788			0.052	-0.058	1.650
-0.136	-0.149	1.785			-0.121	-0.097	1.834			-0.127	0.215	1.839			-0.131	0.424	1.812			-0.287	0.126	1.869			-0.333	-0.157	1.877			-0.355	-0.363	1.813			-0.356	-0.452	1.784			0.019	0.119	1.790			0.058	-0.059	1.653
-0.136	-0.149	1.785			-0.121	-0.097	1.834			-0.127	0.214	1.839			-0.131	0.424	1.812			-0.289	0.126	1.870			-0.333	-0.155	1.877			-0.354	-0.361	1.813			-0.356	-0.451	1.784			0.020	0.119	1.791			0.062	-0.060	1.656
-0.136	-0.149	1.785			-0.121	-0.097	1.834			-0.127	0.214	1.839			-0.131	0.425	1.812			-0.290	0.126	1.871			-0.334	-0.154	1.877			-0.354	-0.360	1.813			-0.355	-0.449	1.784			0.021	0.118	1.793			0.066	-0.061	1.659
-0.136	-0.149	1.785			-0.121	-0.097	1.834			-0.127	0.214	1.839			-0.132	0.425	1.812			-0.292	0.126	1.872			-0.334	-0.152	1.877			-0.354	-0.359	1.813			-0.355	-0.448	1.785			0.022	0.118	1.794			0.070	-0.061	1.662
-0.136	-0.149	1.785			-0.122	-0.097	1.834			-0.127	0.213	1.839			-0.132	0.425	1.811			-0.293	0.126	1.873			-0.334	-0.152	1.878			-0.353	-0.358	1.813			-0.355	-0.447	1.785			0.023	0.118	1.796			0.073	-0.062	1.664
-0.136	-0.149	1.785			-0.122	-0.097	1.834			-0.127	0.213	1.839			-0.132	0.425	1.811			-0.294	0.126	1.874			-0.334	-0.151	1.878			-0.353	-0.358	1.813			-0.354	-0.447	1.785			0.023	0.118	1.797			0.075	-0.062	1.666
-0.136	-0.149	1.785			-0.122	-0.097	1.835			-0.127	0.213	1.839			-0.132	0.425	1.811			-0.294	0.126	1.874			-0.334	-0.151	1.878			-0.353	-0.357	1.813			-0.354	-0.447	1.785			0.024	0.118	1.799			0.078	-0.062	1.669
-0.136	-0.149	1.785			-0.122	-0.097	1.835			-0.127	0.213	1.839			-0.133	0.425	1.811			-0.295	0.126	1.874			-0.334	-0.150	1.878			-0.353	-0.357	1.813			-0.354	-0.446	1.785			0.025	0.118	1.800			0.088	-0.061	1.675
-0.136	-0.149	1.785			-0.122	-0.097	1.835			-0.127	0.213	1.839			-0.133	0.425	1.811			-0.295	0.126	1.874			-0.335	-0.150	1.878			-0.353	-0.357	1.814			-0.354	-0.446	1.785			0.025	0.118	1.801			0.093	-0.060	1.679
-0.136	-0.149	1.785			-0.122	-0.097	1.835			-0.127	0.213	1.839			-0.133	0.425	1.811			-0.296	0.126	1.874			-0.335	-0.150	1.878			-0.353	-0.356	1.814			-0.354	-0.446	1.786			0.025	0.118	1.802			0.098	-0.059	1.682
-0.136	-0.149	1.785			-0.122	-0.097	1.835			-0.127	0.213	1.839			-0.134	0.425	1.811			-0.296	0.126	1.874			-0.335	-0.150	1.878			-0.353	-0.356	1.814			-0.354	-0.446	1.786			0.026	0.118	1.803			0.101	-0.059	1.685
-0.136	-0.149	1.785			-0.122	-0.097	1.835			-0.127	0.213	1.839			-0.134	0.425	1.811			-0.296	0.126	1.874			-0.335	-0.150	1.879			-0.353	-0.356	1.814			-0.354	-0.446	1.786			0.026	0.118	1.804			0.102	-0.058	1.685
-0.136	-0.149	1.785			-0.122	-0.097	1.835			-0.127	0.213	1.839			-0.134	0.425	1.811			-0.296	0.126	1.875			-0.335	-0.151	1.879			-0.353	-0.357	1.814			-0.354	-0.446	1.787			0.026	0.118	1.805			0.103	-0.056	1.684
-0.136	-0.149	1.785			-0.122	-0.097	1.835			-0.126	0.213	1.840			-0.134	0.425	1.811			-0.296	0.126	1.875			-0.336	-0.151	1.879			-0.353	-0.357	1.814			-0.354	-0.447	1.787			0.027	0.118	1.806			0.104	-0.056	1.684
-0.135	-0.149	1.785			-0.122	-0.097	1.835			-0.126	0.213	1.840			-0.135	0.424	1.811			-0.297	0.126	1.875			-0.336	-0.151	1.880			-0.353	-0.358	1.815			-0.354	-0.447	1.787			0.027	0.118	1.806			0.105	-0.054	1.683
-0.135	-0.149	1.786			-0.123	-0.097	1.835			-0.126	0.213	1.840			-0.135	0.424	1.811			-0.297	0.126	1.875			-0.336	-0.152	1.880			-0.354	-0.358	1.815			-0.354	-0.448	1.788			0.027	0.118	1.807			0.105	-0.053	1.682
-0.135	-0.149	1.786			-0.123	-0.097	1.835			-0.126	0.213	1.840			-0.135	0.423	1.811			-0.297	0.126	1.875			-0.336	-0.152	1.880			-0.354	-0.359	1.816			-0.354	-0.448	1.788			0.027	0.118	1.807			0.105	-0.052	1.681
-0.135	-0.149	1.786			-0.123	-0.097	1.835			-0.126	0.213	1.841			-0.135	0.422	1.812			-0.297	0.126	1.875			-0.336	-0.153	1.881			-0.355	-0.359	1.816			-0.354	-0.448	1.788			0.027	0.118	1.808			0.105	-0.050	1.679
-0.135	-0.149	1.786			-0.123	-0.097	1.836			-0.126	0.214	1.841			-0.134	0.421	1.812			-0.297	0.126	1.875			-0.336	-0.153	1.881			-0.355	-0.360	1.816			-0.354	-0.449	1.788			0.028	0.118	1.808			0.105	-0.049	1.678
-0.135	-0.149	1.786			-0.123	-0.097	1.836			-0.126	0.214	1.841			-0.134	0.421	1.812			-0.297	0.125	1.875			-0.337	-0.154	1.881			-0.355	-0.360	1.817			-0.354	-0.449	1.789			0.028	0.118	1.809			0.105	-0.048	1.677
-0.135	-0.149	1.786			-0.123	-0.097	1.836			-0.126	0.214	1.842			-0.134	0.420	1.813			-0.297	0.125	1.875			-0.337	-0.154	1.881			-0.355	-0.361	1.817			-0.355	-0.450	1.789			0.028	0.118	1.809			0.105	-0.047	1.676
-0.135	-0.149	1.786			-0.123	-0.097	1.836			-0.126	0.215	1.842			-0.134	0.419	1.813			-0.297	0.125	1.875			-0.337	-0.154	1.881			-0.356	-0.361	1.817			-0.355	-0.450	1.789			0.028	0.118	1.810			0.098	-0.048	1.644
-0.135	-0.149	1.786			-0.123	-0.097	1.836			-0.126	0.215	1.843			-0.134	0.418	1.814			-0.297	0.125	1.875			-0.337	-0.155	1.882			-0.356	-0.362	1.818			-0.355	-0.450	1.789			0.028	0.118	1.810			0.097	-0.046	1.644
-0.135	-0.147	1.787			-0.123	-0.096	1.837			-0.126	0.215	1.843			-0.134	0.418	1.814			-0.297	0.125	1.875			-0.337	-0.155	1.882			-0.356	-0.362	1.818			-0.355	-0.451	1.789			0.028	0.118	1.810			0.096	-0.043	1.644
-0.135	-0.146	1.787			-0.123	-0.095	1.837			-0.127	0.215	1.843			-0.134	0.417	1.814			-0.297	0.125	1.875			-0.337	-0.156	1.883			-0.357	-0.362	1.818			-0.355	-0.451	1.789			0.028	0.119	1.811			0.095	-0.041	1.644
-0.135	-0.145	1.788			-0.123	-0.094	1.838			-0.127	0.215	1.844			-0.135	0.417	1.815			-0.297	0.125	1.875			-0.338	-0.156	1.883			-0.357	-0.362	1.818			-0.355	-0.451	1.790			0.028	0.120	1.811			0.094	-0.039	1.644
-0.135	-0.144	1.788			-0.124	-0.094	1.838			-0.127	0.215	1.844			-0.135	0.416	1.815			-0.297	0.125	1.875			-0.338	-0.156	1.883			-0.357	-0.362	1.819			-0.355	-0.451	1.790			0.028	0.121	1.811			0.093	-0.036	1.645
-0.135	-0.143	1.789			-0.124	-0.093	1.838			-0.127	0.216	1.844			-0.135	0.416	1.816			-0.297	0.124	1.875			-0.338	-0.156	1.884			-0.357	-0.362	1.819			-0.355	-0.451	1.790			0.028	0.123	1.812			0.092	-0.032	1.645
-0.135	-0.143	1.789			-0.124	-0.093	1.839			-0.127	0.216	1.845			-0.135	0.416	1.816			-0.298	0.124	1.875			-0.338	-0.156	1.884			-0.357	-0.362	1.819			-0.355	-0.451	1.790			0.028	0.125	1.812			0.092	-0.029	1.645
-0.135	-0.142	1.789			-0.124	-0.092	1.839			-0.127	0.216	1.845			-0.135	0.415	1.816			-0.298	0.124	1.875			-0.338	-0.156	1.885			-0.357	-0.363	1.819			-0.355	-0.451	1.791			0.028	0.127	1.813			0.091	-0.025	1.645
-0.135	-0.142	1.789			-0.124	-0.092	1.839			-0.127	0.216	1.845			-0.135	0.415	1.817			-0.298	0.124	1.876			-0.338	-0.156	1.885			-0.357	-0.363	1.820			-0.355	-0.451	1.791			0.027	0.129	1.814			0.091	-0.022	1.646
-0.135	-0.142	1.789			-0.124	-0.092	1.839			-0.128	0.216	1.845			-0.135	0.415	1.817			-0.298	0.124	1.876			-0.338	-0.157	1.886			-0.357	-0.363	1.820			-0.355	-0.451	1.791			0.027	0.131	1.814			0.062	-0.013	1.594
-0.135	-0.142	1.790			-0.124	-0.092	1.839			-0.128	0.216	1.846			-0.135	0.415	1.817			-0.298	0.123	1.876			-0.338	-0.157	1.886			-0.357	-0.363	1.820			-0.355	-0.451	1.792			0.027	0.133	1.815			0.053	-0.010	1.577
-0.135	-0.142	1.790			-0.124	-0.092	1.840			-0.128	0.216	1.846			-0.135	0.414	1.817			-0.298	0.123	1.876			-0.339	-0.157	1.887			-0.357	-0.363	1.820			-0.355	-0.452	1.792			0.027	0.134	1.815			0.051	-0.010	1.571
-0.135	-0.142	1.790			-0.124	-0.092	1.840			-0.128	0.216	1.846			-0.136	0.414	1.818			-0.298	0.123	1.877			-0.339	-0.157	1.887			-0.358	-0.363	1.821			-0.355	-0.452	1.792			0.026	0.136	1.816			0.044	-0.007	1.563
-0.135	-0.141	1.790			-0.124	-0.091	1.840			-0.128	0.216	1.846			-0.136	0.414	1.818			-0.298	0.123	1.877			-0.339	-0.157	1.888			-0.358	-0.363	1.821			-0.356	-0.452	1.793			0.026	0.137	1.816			0.043	-0.006	1.559
-0.135	-0.141	1.790			-0.124	-0.091	1.840			-0.128	0.216	1.847			-0.136	0.414	1.818			-0.298	0.122	1.877			-0.339	-0.157	1.888			-0.358	-0.363	1.821			-0.356	-0.452	1.793			0.026	0.139	1.817			0.042	-0.006	1.556
-0.135	-0.141	1.790			-0.124	-0.091	1.840			-0.128	0.216	1.847			-0.136	0.413	1.818			-0.298	0.122	1.877			-0.339	-0.157	1.889			-0.358	-0.363	1.822			-0.356	-0.452	1.794			0.026	0.140	1.817			0.041	-0.006	1.553
-0.135	-0.141	1.790			-0.124	-0.091	1.840			-0.129	0.216	1.847			-0.136	0.413	1.818			-0.298	0.122	1.877			-0.339	-0.157	1.889			-0.358	-0.363	1.822			-0.356	-0.452	1.794			0.026	0.141	1.817			0.040	-0.007	1.551
-0.135	-0.141	1.791			-0.125	-0.091	1.841			-0.129	0.216	1.847			-0.136	0.413	1.819			-0.299	0.122	1.878			-0.339	-0.157	1.890			-0.358	-0.363	1.823			-0.356	-0.452	1.795			0.025	0.142	1.818			0.040	-0.007	1.549
-0.135	-0.142	1.791			-0.125	-0.091	1.841			-0.129	0.215	1.847			-0.136	0.413	1.819			-0.299	0.121	1.878			-0.339	-0.157	1.890			-0.358	-0.363	1.823			-0.356	-0.452	1.795			0.025	0.142	1.818			0.039	-0.008	1.548
-0.135	-0.142	1.791			-0.125	-0.091	1.841			-0.129	0.215	1.847			-0.136	0.413	1.819			-0.299	0.121	1.878			-0.339	-0.157	1.890			-0.358	-0.363	1.824			-0.356	-0.452	1.795			0.025	0.143	1.818			0.039	-0.009	1.547
-0.135	-0.142	1.791			-0.125	-0.092	1.841			-0.129	0.215	1.848			-0.137	0.413	1.819			-0.299	0.121	1.878			-0.339	-0.157	1.891			-0.358	-0.363	1.824			-0.357	-0.452	1.796			0.025	0.144	1.819			0.039	-0.010	1.546
-0.135	-0.143	1.791			-0.125	-0.092	1.841			-0.129	0.215	1.848			-0.137	0.413	1.820			-0.299	0.121	1.879			-0.339	-0.157	1.891			-0.359	-0.363	1.824			-0.357	-0.452	1.796			0.025	0.144	1.819			0.043	-0.014	1.549
-0.135	-0.143	1.791			-0.125	-0.092	1.841			-0.129	0.215	1.848			-0.137	0.413	1.820			-0.299	0.121	1.879			-0.339	-0.158	1.891			-0.359	-0.363	1.825			-0.357	-0.452	1.796			0.025	0.145	1.819			0.067	-0.017	1.615
-0.135	-0.143	1.791			-0.125	-0.092	1.841			-0.129	0.215	1.848			-0.137	0.413	1.820			-0.299	0.120	1.879			-0.339	-0.158	1.892			-0.359	-0.363	1.825			-0.357	-0.452	1.796			0.025	0.145	1.819			0.077	-0.018	1.642
-0.135	-0.144	1.791			-0.125	-0.093	1.842			-0.129	0.215	1.848			-0.137	0.413	1.820			-0.299	0.120	1.879			-0.339	-0.158	1.892			-0.359	-0.364	1.825			-0.357	-0.453	1.797			0.025	0.146	1.820			0.076	-0.023	1.624
-0.136	-0.144	1.792			-0.125	-0.093	1.842			-0.129	0.215	1.848			-0.138	0.412	1.821			-0.299	0.120	1.879			-0.339	-0.159	1.892			-0.359	-0.364	1.825			-0.357	-0.453	1.797			0.026	0.146	1.820			0.069	-0.021	1.606
-0.136	-0.144	1.792			-0.126	-0.093	1.842			-0.129	0.215	1.848			-0.138	0.412	1.821			-0.299	0.120	1.879			-0.339	-0.159	1.892			-0.359	-0.364	1.825			-0.357	-0.453	1.797			0.026	0.146	1.820			0.065	-0.020	1.597
-0.136	-0.145	1.792			-0.126	-0.093	1.842			-0.129	0.215	1.849			-0.138	0.412	1.821			-0.299	0.120	1.879			-0.339	-0.159	1.892			-0.358	-0.364	1.825			-0.357	-0.453	1.797			0.026	0.147	1.821			0.065	-0.021	1.594
-0.136	-0.145	1.792			-0.126	-0.094	1.842			-0.129	0.215	1.849			-0.138	0.412	1.821			-0.299	0.120	1.879			-0.339	-0.159	1.892			-0.358	-0.364	1.825			-0.357	-0.454	1.797			0.026	0.147	1.821			0.065	-0.021	1.593
-0.136	-0.146	1.792			-0.126	-0.094	1.842			-0.129	0.215	1.849			-0.138	0.412	1.821			-0.299	0.120	1.879			-0.339	-0.160	1.892			-0.358	-0.365	1.825			-0.357	-0.454	1.797			0.025	0.148	1.822			0.065	-0.021	1.591
-0.136	-0.146	1.792			-0.126	-0.094	1.842			-0.129	0.215	1.849			-0.138	0.412	1.821			-0.299	0.120	1.879			-0.339	-0.160	1.893			-0.358	-0.365	1.825			-0.357	-0.454	1.797			0.025	0.150	1.825			0.064	-0.020	1.590
-0.136	-0.147	1.792			-0.126	-0.095	1.842			-0.129	0.215	1.849			-0.138	0.412	1.821			-0.299	0.120	1.879			-0.339	-0.160	1.893			-0.358	-0.365	1.825			-0.357	-0.454	1.797			0.025	0.152	1.827			0.064	-0.019	1.590
-0.136	-0.148	1.792			-0.126	-0.095	1.842			-0.129	0.215	1.849			-0.138	0.412	1.821			-0.299	0.119	1.880			-0.339	-0.160	1.893			-0.358	-0.365	1.825			-0.357	-0.455	1.797			0.004	0.154	1.829			0.061	-0.017	1.589
-0.136	-0.149	1.792			-0.126	-0.096	1.842			-0.129	0.215	1.849			-0.138	0.412	1.821			-0.299	0.119	1.880			-0.339	-0.160	1.893			-0.358	-0.366	1.825			-0.357	-0.455	1.797			-0.007	0.155	1.831			0.038	0.010	1.571
-0.136	-0.150	1.792			-0.126	-0.097	1.842			-0.129	0.215	1.849			-0.138	0.412	1.821			-0.299	0.119	1.880			-0.339	-0.161	1.893			-0.358	-0.366	1.825			-0.356	-0.455	1.797			-0.013	0.156	1.832			0.029	0.020	1.565
-0.136	-0.152	1.792			-0.126	-0.098	1.842			-0.129	0.215	1.849			-0.138	0.412	1.821			-0.299	0.119	1.880			-0.339	-0.161	1.893			-0.358	-0.366	1.825			-0.356	-0.455	1.797			-0.018	0.157	1.833			0.029	0.020	1.565
-0.135	-0.153	1.792			-0.126	-0.099	1.842			-0.129	0.215	1.849			-0.138	0.411	1.821			-0.299	0.119	1.880			-0.339	-0.161	1.893			-0.358	-0.366	1.825			-0.356	-0.456	1.797			-0.020	0.158	1.834			0.025	0.031	1.560
-0.135	-0.154	1.792			-0.126	-0.100	1.842			-0.129	0.215	1.849			-0.138	0.411	1.821			-0.299	0.119	1.880			-0.339	-0.161	1.893			-0.358	-0.366	1.825			-0.356	-0.456	1.796			-0.017	0.158	1.836			0.031	0.023	1.565
-0.135	-0.155	1.791			-0.126	-0.101	1.842			-0.129	0.214	1.849			-0.138	0.411	1.821			-0.299	0.119	1.880			-0.339	-0.162	1.892			-0.357	-0.367	1.825			-0.356	-0.456	1.796			-0.012	0.159	1.838			0.029	0.028	1.562
-0.135	-0.155	1.791			-0.126	-0.101	1.842			-0.129	0.214	1.849			-0.138	0.411	1.821			-0.299	0.119	1.880			-0.339	-0.162	1.892			-0.357	-0.367	1.824			-0.355	-0.456	1.796			-0.008	0.158	1.839			0.033	0.022	1.565
-0.135	-0.156	1.791			-0.126	-0.101	1.842			-0.129	0.214	1.849			-0.138	0.411	1.821			-0.299	0.118	1.879			-0.339	-0.162	1.892			-0.357	-0.367	1.824			-0.355	-0.457	1.796			-0.003	0.158	1.840			0.039	0.014	1.569
-0.135	-0.156	1.791			-0.127	-0.102	1.843			-0.129	0.214	1.850			-0.138	0.411	1.821			-0.299	0.118	1.879			-0.339	-0.162	1.892			-0.357	-0.367	1.824			-0.355	-0.457	1.795			0.002	0.157	1.840			0.044	0.008	1.571
-0.135	-0.156	1.792			-0.127	-0.102	1.843			-0.129	0.214	1.850			-0.139	0.411	1.821			-0.299	0.118	1.879			-0.339	-0.163	1.892			-0.357	-0.368	1.824			-0.355	-0.457	1.795			0.008	0.155	1.840			0.046	0.004	1.572
-0.135	-0.156	1.792			-0.127	-0.102	1.843			-0.129	0.214	1.850			-0.139	0.411	1.821			-0.300	0.118	1.879			-0.339	-0.163	1.891			-0.357	-0.368	1.824			-0.355	-0.457	1.795			0.013	0.154	1.839			0.048	0.000	1.572
-0.135	-0.157	1.792			-0.127	-0.102	1.843			-0.129	0.214	1.850			-0.138	0.411	1.821			-0.300	0.118	1.879			-0.339	-0.163	1.891			-0.357	-0.368	1.824			-0.355	-0.457	1.795			0.017	0.152	1.838			0.049	-0.004	1.572
-0.135	-0.156	1.792			-0.127	-0.102	1.843			-0.129	0.214	1.850			-0.138	0.411	1.821			-0.300	0.118	1.879			-0.339	-0.163	1.891			-0.357	-0.368	1.824			-0.355	-0.458	1.795			0.020	0.151	1.837			0.051	-0.008	1.572
-0.135	-0.156	1.792			-0.127	-0.102	1.843			-0.129	0.214	1.850			-0.138	0.410	1.821			-0.300	0.118	1.879			-0.339	-0.163	1.891			-0.357	-0.368	1.824			-0.355	-0.458	1.795			0.023	0.149	1.837			0.052	-0.012	1.572
-0.134	-0.155	1.792			-0.127	-0.102	1.843			-0.129	0.214	1.850			-0.138	0.410	1.821			-0.300	0.118	1.879			-0.339	-0.163	1.891			-0.357	-0.368	1.824			-0.355	-0.458	1.795			0.025	0.148	1.836			0.077	-0.017	1.628
-0.134	-0.155	1.792			-0.126	-0.102	1.843			-0.129	0.214	1.850			-0.138	0.410	1.821			-0.300	0.118	1.879			-0.339	-0.163	1.891			-0.356	-0.368	1.824			-0.355	-0.458	1.795			0.026	0.147	1.836			0.086	-0.020	1.649
-0.134	-0.154	1.792			-0.126	-0.102	1.843			-0.129	0.214	1.850			-0.137	0.410	1.821			-0.300	0.118	1.879			-0.339	-0.163	1.891			-0.356	-0.368	1.823			-0.355	-0.458	1.795			0.028	0.146	1.835			0.090	-0.023	1.661
-0.134	-0.153	1.792			-0.126	-0.101	1.843			-0.129	0.214	1.850			-0.137	0.410	1.821			-0.299	0.118	1.879			-0.339	-0.163	1.891			-0.356	-0.368	1.823			-0.355	-0.457	1.795			0.029	0.145	1.835			0.093	-0.025	1.669
-0.134	-0.152	1.792			-0.126	-0.100	1.843			-0.129	0.214	1.850			-0.137	0.410	1.821			-0.299	0.117	1.879			-0.339	-0.163	1.890			-0.356	-0.368	1.823			-0.355	-0.457	1.794			0.030	0.144	1.834			0.095	-0.027	1.674
-0.133	-0.151	1.792			-0.126	-0.100	1.843			-0.129	0.214	1.850			-0.136	0.410	1.821			-0.299	0.117	1.879			-0.339	-0.163	1.890			-0.356	-0.368	1.823			-0.355	-0.457	1.794			0.031	0.143	1.833			0.097	-0.028	1.678
-0.133	-0.150	1.793			-0.126	-0.099	1.843			-0.130	0.214	1.850			-0.136	0.410	1.821			-0.299	0.117	1.878			-0.339	-0.163	1.890			-0.356	-0.367	1.822			-0.355	-0.457	1.794			0.031	0.142	1.832			0.098	-0.029	1.682
-0.133	-0.149	1.793			-0.126	-0.099	1.844			-0.130	0.214	1.850			-0.136	0.410	1.821			-0.299	0.117	1.878			-0.338	-0.163	1.890			-0.355	-0.367	1.822			-0.355	-0.457	1.794			0.032	0.140	1.832			0.100	-0.030	1.685
-0.133	-0.148	1.793			-0.126	-0.098	1.844			-0.130	0.214	1.850			-0.136	0.410	1.821			-0.298	0.117	1.878			-0.338	-0.163	1.890			-0.355	-0.367	1.822			-0.355	-0.457	1.794			0.033	0.139	1.831			0.101	-0.031	1.687
-0.133	-0.147	1.793			-0.126	-0.098	1.844			-0.130	0.213	1.850			-0.136	0.410	1.821			-0.298	0.117	1.877			-0.338	-0.163	1.890			-0.355	-0.367	1.822			-0.355	-0.457	1.794			0.033	0.138	1.830			0.102	-0.032	1.690
-0.133	-0.147	1.793			-0.126	-0.097	1.844			-0.130	0.213	1.850			-0.136	0.410	1.820			-0.297	0.117	1.877			-0.338	-0.163	1.890			-0.355	-0.367	1.822			-0.354	-0.457	1.794			0.033	0.137	1.829			0.103	-0.033	1.692
-0.132	-0.146	1.793			-0.125	-0.097	1.844			-0.130	0.213	1.850			-0.135	0.410	1.820			-0.297	0.117	1.877			-0.338	-0.163	1.890			-0.355	-0.367	1.821			-0.354	-0.457	1.794			0.034	0.135	1.828			0.104	-0.034	1.694
-0.132	-0.146	1.793			-0.125	-0.096	1.844			-0.130	0.213	1.850			-0.135	0.410	1.820			-0.296	0.117	1.876			-0.338	-0.162	1.890			-0.355	-0.367	1.821			-0.354	-0.457	1.794			0.034	0.134	1.828			0.104	-0.035	1.695
-0.132	-0.145	1.793			-0.125	-0.096	1.844			-0.130	0.213	1.850			-0.135	0.410	1.820			-0.296	0.117	1.876			-0.338	-0.162	1.889			-0.355	-0.367	1.821			-0.354	-0.457	1.794			0.034	0.133	1.827			0.105	-0.036	1.696
-0.132	-0.145	1.793			-0.125	-0.096	1.844			-0.130	0.213	1.850			-0.135	0.410	1.820			-0.296	0.117	1.876			-0.338	-0.162	1.889			-0.355	-0.366	1.821			-0.354	-0.457	1.794			0.034	0.132	1.826			0.105	-0.038	1.697
-0.132	-0.145	1.793			-0.125	-0.096	1.844			-0.130	0.213	1.850			-0.135	0.409	1.819			-0.296	0.117	1.875			-0.338	-0.161	1.889			-0.354	-0.366	1.821			-0.354	-0.456	1.794			0.034	0.131	1.825			0.105	-0.039	1.698
-0.132	-0.144	1.793			-0.125	-0.095	1.844			-0.130	0.213	1.850			-0.134	0.409	1.819			-0.295	0.117	1.875			-0.338	-0.161	1.889			-0.354	-0.365	1.821			-0.355	-0.451	1.797			0.034	0.130	1.824			0.105	-0.041	1.698
-0.132	-0.144	1.793			-0.125	-0.095	1.844			-0.130	0.213	1.850			-0.134	0.409	1.819			-0.295	0.117	1.875			-0.338	-0.160	1.889			-0.354	-0.365	1.821			-0.355	-0.448	1.798			0.034	0.128	1.823			0.105	-0.044	1.699
-0.132	-0.144	1.793			-0.125	-0.095	1.844			-0.130	0.213	1.850			-0.134	0.409	1.819			-0.295	0.117	1.875			-0.338	-0.160	1.889			-0.354	-0.365	1.821			-0.355	-0.448	1.798			0.034	0.128	1.823			0.105	-0.044	1.699
-0.132	-0.144	1.793			-0.125	-0.095	1.844			-0.129	0.213	1.850			-0.134	0.409	1.818			-0.295	0.117	1.875			-0.338	-0.160	1.889			-0.354	-0.365	1.821			-0.355	-0.448	1.798			0.034	0.127	1.822			0.105	-0.045	1.699
-0.132	-0.144	1.793			-0.125	-0.095	1.844			-0.129	0.213	1.850			-0.133	0.409	1.818			-0.295	0.117	1.875			-0.337	-0.160	1.889			-0.354	-0.364	1.821			-0.355	-0.448	1.798			0.034	0.126	1.821			0.105	-0.046	1.699
-0.132	-0.143	1.793			-0.125	-0.094	1.844			-0.129	0.213	1.850			-0.133	0.409	1.818			-0.295	0.117	1.875			-0.337	-0.159	1.889			-0.354	-0.364	1.821			-0.355	-0.447	1.798			0.034	0.125	1.821			0.105	-0.047	1.700
-0.131	-0.143	1.793			-0.124	-0.094	1.844			-0.129	0.213	1.850			-0.133	0.409	1.818			-0.295	0.117	1.874			-0.337	-0.159	1.889			-0.353	-0.364	1.821			-0.355	-0.447	1.798			0.034	0.124	1.820			0.105	-0.048	1.700
-0.131	-0.143	1.793			-0.124	-0.094	1.844			-0.129	0.213	1.850			-0.133	0.409	1.818			-0.294	0.117	1.874			-0.337	-0.159	1.889			-0.353	-0.364	1.821			-0.355	-0.447	1.798			0.033	0.124	1.820			0.104	-0.049	1.699
-0.131	-0.143	1.793			-0.124	-0.094	1.844			-0.129	0.213	1.850			-0.133	0.409	1.818			-0.294	0.117	1.874			-0.337	-0.159	1.889			-0.353	-0.363	1.821			-0.355	-0.447	1.797			0.033	0.123	1.819			0.103	-0.050	1.698
-0.131	-0.143	1.793			-0.124	-0.094	1.844			-0.129	0.213	1.850			-0.133	0.409	1.818			-0.294	0.117	1.874			-0.337	-0.158	1.888			-0.353	-0.363	1.821			-0.354	-0.447	1.797			0.033	0.122	1.819			0.103	-0.051	1.698
-0.131	-0.143	1.793			-0.124	-0.094	1.844			-0.128	0.212	1.850			-0.133	0.409	1.817			-0.294	0.117	1.874			-0.337	-0.158	1.888			-0.353	-0.363	1.821			-0.354	-0.446	1.797			0.033	0.122	1.819			0.103	-0.052	1.698
-0.131	-0.143	1.793			-0.124	-0.094	1.844			-0.128	0.212	1.850			-0.132	0.409	1.817			-0.294	0.117	1.874			-0.337	-0.158	1.888			-0.353	-0.363	1.821			-0.354	-0.446	1.796			0.033	0.121	1.818			0.102	-0.053	1.697
-0.131	-0.143	1.793			-0.124	-0.094	1.844			-0.128	0.212	1.849			-0.132	0.409	1.817			-0.294	0.117	1.874			-0.337	-0.158	1.888			-0.353	-0.363	1.821			-0.354	-0.446	1.796			0.033	0.120	1.818			0.100	-0.054	1.696
-0.131	-0.142	1.793			-0.124	-0.094	1.843			-0.128	0.212	1.849			-0.132	0.409	1.817			-0.294	0.117	1.873			-0.337	-0.158	1.888			-0.353	-0.363	1.821			-0.354	-0.446	1.795			0.033	0.120	1.818			0.099	-0.055	1.695
-0.131	-0.142	1.793			-0.123	-0.093	1.843			-0.127	0.212	1.849			-0.132	0.409	1.817			-0.294	0.117	1.873			-0.336	-0.158	1.888			-0.353	-0.363	1.821			-0.353	-0.446	1.795			0.033	0.119	1.817			0.098	-0.055	1.694
-0.131	-0.142	1.793			-0.123	-0.093	1.843			-0.127	0.211	1.849			-0.132	0.409	1.817			-0.294	0.118	1.873			-0.336	-0.158	1.887			-0.353	-0.363	1.821			-0.353	-0.447	1.794			0.033	0.119	1.817			0.097	-0.056	1.694
-0.131	-0.142	1.793			-0.123	-0.093	1.843			-0.127	0.211	1.849			-0.132	0.409	1.817			-0.294	0.118	1.873			-0.336	-0.158	1.887			-0.353	-0.363	1.821			-0.353	-0.447	1.794			0.033	0.118	1.817			0.097	-0.056	1.693
-0.130	-0.141	1.792			-0.123	-0.093	1.843			-0.126	0.211	1.849			-0.132	0.409	1.817			-0.293	0.118	1.873			-0.336	-0.158	1.887			-0.353	-0.362	1.820			-0.353	-0.447	1.794			0.032	0.118	1.816			0.097	-0.057	1.693
-0.130	-0.141	1.792			-0.123	-0.092	1.843			-0.126	0.211	1.848			-0.132	0.409	1.817			-0.293	0.118	1.873			-0.336	-0.158	1.887			-0.353	-0.362	1.820			-0.353	-0.447	1.793			0.032	0.117	1.816			0.097	-0.057	1.693
-0.130	-0.141	1.792			-0.123	-0.092	1.843			-0.126	0.211	1.848			-0.132	0.409	1.817			-0.293	0.118	1.873			-0.336	-0.157	1.887			-0.353	-0.362	1.820			-0.353	-0.447	1.793			0.032	0.117	1.816			0.097	-0.057	1.693
-0.130	-0.140	1.792			-0.123	-0.092	1.843			-0.126	0.211	1.848			-0.132	0.409	1.817			-0.293	0.119	1.872			-0.336	-0.157	1.887			-0.353	-0.362	1.820			-0.353	-0.447	1.792			0.032	0.117	1.816			0.097	-0.058	1.693
-0.130	-0.140	1.792			-0.123	-0.092	1.843			-0.126	0.210	1.848			-0.132	0.409	1.817			-0.293	0.119	1.872			-0.336	-0.157	1.886			-0.353	-0.362	1.819			-0.353	-0.447	1.792			0.032	0.116	1.816			0.097	-0.058	1.692
-0.130	-0.140	1.792			-0.123	-0.091	1.843			-0.126	0.210	1.848			-0.132	0.409	1.817			-0.293	0.119	1.872			-0.336	-0.157	1.886			-0.353	-0.362	1.819			-0.353	-0.447	1.792			0.032	0.116	1.815			0.097	-0.058	1.692
-0.130	-0.139	1.792			-0.123	-0.091	1.843			-0.125	0.210	1.848			-0.132	0.409	1.817			-0.293	0.119	1.872			-0.336	-0.157	1.886			-0.353	-0.362	1.819			-0.353	-0.447	1.792			0.031	0.116	1.815			0.097	-0.058	1.692
-0.130	-0.139	1.792			-0.123	-0.091	1.843			-0.125	0.210	1.848			-0.132	0.409	1.817			-0.293	0.120	1.872			-0.336	-0.157	1.886			-0.353	-0.362	1.819			-0.353	-0.448	1.791			0.031	0.116	1.815			0.098	-0.058	1.692
-0.130	-0.139	1.792			-0.123	-0.091	1.843			-0.125	0.210	1.848			-0.132	0.409	1.817			-0.293	0.120	1.872			-0.336	-0.157	1.886			-0.353	-0.362	1.819			-0.353	-0.448	1.791			0.031	0.115	1.815			0.098	-0.058	1.692
-0.130	-0.139	1.792			-0.123	-0.091	1.843			-0.125	0.210	1.848			-0.131	0.409	1.817			-0.293	0.120	1.872			-0.336	-0.157	1.886			-0.353	-0.362	1.818			-0.353	-0.448	1.791			0.031	0.115	1.815			0.097	-0.058	1.691
-0.130	-0.139	1.792			-0.123	-0.091	1.843			-0.125	0.210	1.848			-0.131	0.409	1.817			-0.294	0.120	1.872			-0.336	-0.157	1.886			-0.353	-0.362	1.818			-0.353	-0.448	1.791			0.030	0.115	1.815			0.096	-0.058	1.690
-0.130	-0.139	1.792			-0.123	-0.090	1.843			-0.125	0.210	1.848			-0.131	0.409	1.817			-0.294	0.120	1.872			-0.336	-0.157	1.886			-0.353	-0.362	1.818			-0.353	-0.448	1.791			0.030	0.115	1.815			0.096	-0.058	1.689
-0.130	-0.139	1.792			-0.123	-0.090	1.843			-0.125	0.210	1.848			-0.131	0.409	1.817			-0.294	0.120	1.872			-0.336	-0.157	1.886			-0.353	-0.362	1.818			-0.353	-0.448	1.791			0.030	0.115	1.814			0.096	-0.058	1.689
-0.131	-0.139	1.792			-0.122	-0.090	1.843			-0.125	0.210	1.848			-0.131	0.409	1.817			-0.294	0.120	1.872			-0.336	-0.157	1.886			-0.353	-0.362	1.818			-0.353	-0.448	1.790			0.030	0.115	1.814			0.095	-0.057	1.688
-0.131	-0.139	1.792			-0.122	-0.090	1.843			-0.125	0.210	1.847			-0.131	0.409	1.817			-0.294	0.120	1.872			-0.336	-0.157	1.885			-0.353	-0.362	1.818			-0.353	-0.449	1.790			0.029	0.114	1.814			0.095	-0.057	1.688
-0.131	-0.139	1.792			-0.122	-0.090	1.843			-0.125	0.210	1.847			-0.131	0.409	1.817			-0.294	0.120	1.872			-0.336	-0.157	1.885			-0.353	-0.362	1.818			-0.354	-0.449	1.790			0.029	0.114	1.814			0.096	-0.057	1.688
-0.131	-0.139	1.792			-0.122	-0.090	1.843			-0.125	0.210	1.847			-0.131	0.409	1.817			-0.294	0.121	1.872			-0.336	-0.157	1.885			-0.353	-0.362	1.818			-0.354	-0.449	1.790			0.029	0.114	1.814			0.096	-0.057	1.688
-0.131	-0.139	1.792			-0.122	-0.090	1.843			-0.125	0.210	1.847			-0.131	0.409	1.817			-0.294	0.121	1.872			-0.336	-0.157	1.885			-0.353	-0.362	1.817			-0.354	-0.449	1.790			0.029	0.114	1.814			0.096	-0.057	1.688
-0.131	-0.139	1.792			-0.122	-0.090	1.843			-0.125	0.210	1.847			-0.131	0.409	1.817			-0.294	0.121	1.872			-0.336	-0.157	1.885			-0.353	-0.362	1.817			-0.354	-0.449	1.790			0.028	0.114	1.814			0.096	-0.057	1.688
-0.131	-0.139	1.792			-0.122	-0.090	1.843			-0.125	0.210	1.847			-0.131	0.409	1.817			-0.294	0.121	1.872			-0.336	-0.157	1.885			-0.353	-0.362	1.817			-0.354	-0.449	1.790			0.028	0.114	1.814			0.096	-0.057	1.688
-0.131	-0.139	1.792			-0.122	-0.090	1.843			-0.124	0.210	1.847			-0.131	0.409	1.817			-0.294	0.121	1.872			-0.336	-0.157	1.885			-0.353	-0.362	1.817			-0.354	-0.449	1.790			0.028	0.114	1.814			0.096	-0.057	1.688
-0.131	-0.139	1.792			-0.122	-0.090	1.842			-0.124	0.210	1.847			-0.131	0.408	1.817			-0.294	0.121	1.872			-0.336	-0.157	1.885			-0.353	-0.362	1.817			-0.354	-0.449	1.790			0.028	0.114	1.814			0.095	-0.057	1.687
-0.131	-0.139	1.792			-0.122	-0.090	1.842			-0.124	0.210	1.847			-0.131	0.408	1.817			-0.294	0.121	1.872			-0.336	-0.157	1.885			-0.353	-0.361	1.817			-0.354	-0.449	1.790			0.027	0.114	1.814			0.094	-0.057	1.686
-0.131	-0.140	1.792			-0.122	-0.090	1.842			-0.124	0.210	1.847			-0.131	0.408	1.817			-0.294	0.121	1.872			-0.336	-0.157	1.885			-0.353	-0.361	1.817			-0.354	-0.449	1.790			0.027	0.114	1.814			0.094	-0.057	1.686
-0.131	-0.140	1.792			-0.122	-0.090	1.842			-0.124	0.210	1.847			-0.131	0.408	1.817			-0.294	0.121	1.872			-0.336	-0.157	1.885			-0.353	-0.361	1.817			-0.354	-0.449	1.790			0.027	0.114	1.814			0.094	-0.057	1.686
-0.131	-0.140	1.792			-0.122	-0.090	1.842			-0.125	0.210	1.848			-0.131	0.408	1.817			-0.295	0.121	1.872			-0.336	-0.157	1.885			-0.353	-0.361	1.817			-0.354	-0.449	1.790			0.027	0.114	1.814			0.095	-0.056	1.688
-0.131	-0.140	1.792			-0.122	-0.090	1.842			-0.125	0.210	1.848			-0.131	0.408	1.817			-0.295	0.121	1.872			-0.336	-0.157	1.885			-0.353	-0.361	1.817			-0.354	-0.449	1.790			0.026	0.114	1.815			0.096	-0.056	1.689
-0.131	-0.140	1.792			-0.123	-0.090	1.843			-0.125	0.210	1.848			-0.131	0.408	1.817			-0.295	0.121	1.872			-0.336	-0.157	1.885			-0.353	-0.361	1.817			-0.354	-0.449	1.790			0.026	0.114	1.815			0.097	-0.056	1.690
-0.131	-0.140	1.792			-0.123	-0.090	1.843			-0.125	0.210	1.848			-0.131	0.408	1.817			-0.295	0.121	1.873			-0.336	-0.157	1.885			-0.353	-0.361	1.817			-0.354	-0.449	1.790			0.026	0.114	1.815			0.098	-0.055	1.691
-0.131	-0.140	1.792			-0.123	-0.090	1.843			-0.125	0.211	1.848			-0.131	0.408	1.818			-0.295	0.121	1.873			-0.336	-0.157	1.885			-0.353	-0.361	1.817			-0.354	-0.449	1.790			0.026	0.114	1.815			0.098	-0.055	1.692
-0.131	-0.140	1.792			-0.123	-0.090	1.843			-0.125	0.211	1.848			-0.131	0.408	1.818			-0.296	0.121	1.873			-0.336	-0.157	1.885			-0.353	-0.361	1.817			-0.354	-0.450	1.790			0.026	0.114	1.816			0.098	-0.055	1.692
-0.131	-0.140	1.792			-0.123	-0.090	1.843			-0.125	0.211	1.848			-0.131	0.408	1.818			-0.296	0.121	1.873			-0.336	-0.157	1.885			-0.353	-0.361	1.817			-0.354	-0.450	1.790			0.025	0.115	1.816			0.099	-0.055	1.693
-0.131	-0.140	1.792			-0.123	-0.090	1.843			-0.126	0.211	1.849			-0.131	0.408	1.818			-0.296	0.121	1.873			-0.336	-0.157	1.885			-0.353	-0.361	1.817			-0.354	-0.450	1.790			0.025	0.115	1.816			0.099	-0.054	1.694
-0.132	-0.141	1.792			-0.123	-0.090	1.843			-0.126	0.211	1.849			-0.131	0.408	1.818			-0.296	0.121	1.874			-0.336	-0.157	1.885			-0.353	-0.361	1.817			-0.354	-0.450	1.790			0.025	0.115	1.817			0.099	-0.054	1.694
-0.132	-0.141	1.792			-0.123	-0.090	1.843			-0.126	0.211	1.849			-0.131	0.408	1.818			-0.297	0.121	1.874			-0.336	-0.157	1.885			-0.353	-0.361	1.817			-0.354	-0.450	1.790			0.025	0.116	1.818			0.099	-0.054	1.695
-0.132	-0.141	1.792			-0.123	-0.090	1.843			-0.126	0.211	1.849			-0.131	0.408	1.818			-0.297	0.120	1.874			-0.336	-0.157	1.885			-0.353	-0.361	1.817			-0.354	-0.450	1.790			0.025	0.116	1.818			0.100	-0.054	1.696
-0.132	-0.141	1.792			-0.123	-0.091	1.843			-0.126	0.211	1.849			-0.131	0.408	1.818			-0.297	0.120	1.874			-0.336	-0.157	1.885			-0.353	-0.361	1.817			-0.354	-0.450	1.790			0.025	0.116	1.819			0.100	-0.053	1.696
-0.132	-0.141	1.792			-0.123	-0.091	1.843			-0.126	0.211	1.849			-0.131	0.408	1.818			-0.297	0.120	1.874			-0.336	-0.157	1.885			-0.353	-0.361	1.817			-0.354	-0.450	1.790			0.025	0.117	1.819			0.100	-0.053	1.697
-0.132	-0.141	1.792			-0.123	-0.091	1.843			-0.127	0.211	1.849			-0.131	0.408	1.818			-0.297	0.120	1.874			-0.336	-0.157	1.885			-0.353	-0.361	1.817			-0.354	-0.450	1.790			0.025	0.117	1.820			0.101	-0.053	1.697
-0.132	-0.141	1.792			-0.123	-0.091	1.843			-0.127	0.211	1.849			-0.131	0.408	1.818			-0.297	0.120	1.874			-0.337	-0.157	1.885			-0.353	-0.361	1.817			-0.354	-0.450	1.790			0.025	0.118	1.821			0.101	-0.052	1.698
-0.132	-0.141	1.792			-0.123	-0.091	1.843			-0.127	0.211	1.850			-0.131	0.408	1.818			-0.297	0.120	1.875			-0.337	-0.157	1.885			-0.353	-0.361	1.817			-0.353	-0.450	1.790			0.025	0.118	1.821			0.101	-0.052	1.698
-0.132	-0.141	1.792			-0.123	-0.091	1.843			-0.127	0.211	1.850			-0.131	0.408	1.818			-0.297	0.120	1.875			-0.337	-0.157	1.886			-0.353	-0.361	1.818			-0.353	-0.450	1.790			0.025	0.118	1.822			0.101	-0.051	1.699
-0.132	-0.141	1.792			-0.123	-0.091	1.843			-0.127	0.211	1.850			-0.131	0.408	1.819			-0.297	0.120	1.875			-0.337	-0.157	1.886			-0.353	-0.361	1.818			-0.353	-0.450	1.790			0.025	0.119	1.822			0.101	-0.051	1.699
-0.132	-0.141	1.792			-0.123	-0.091	1.843			-0.127	0.211	1.850			-0.131	0.408	1.819			-0.297	0.120	1.875			-0.337	-0.157	1.886			-0.353	-0.361	1.818			-0.353	-0.450	1.791			0.026	0.119	1.823			0.102	-0.051	1.700
-0.132	-0.141	1.792			-0.123	-0.091	1.843			-0.127	0.211	1.850			-0.131	0.408	1.819			-0.297	0.120	1.875			-0.337	-0.157	1.886			-0.353	-0.361	1.818			-0.353	-0.450	1.791			0.026	0.120	1.824			0.102	-0.051	1.700
-0.132	-0.141	1.792			-0.123	-0.091	1.843			-0.127	0.211	1.850			-0.131	0.408	1.819			-0.297	0.119	1.875			-0.337	-0.157	1.886			-0.353	-0.361	1.818			-0.353	-0.450	1.791			0.026	0.120	1.824			0.104	-0.050	1.702
-0.132	-0.141	1.792			-0.124	-0.091	1.843			-0.127	0.211	1.850			-0.131	0.408	1.819			-0.297	0.119	1.875			-0.337	-0.157	1.886			-0.353	-0.361	1.818			-0.353	-0.451	1.791			0.026	0.120	1.824			0.105	-0.049	1.703
-0.132	-0.141	1.792			-0.124	-0.091	1.843			-0.128	0.211	1.850			-0.131	0.408	1.819			-0.297	0.119	1.875			-0.337	-0.157	1.886			-0.353	-0.361	1.818			-0.353	-0.451	1.791			0.026	0.120	1.825			0.105	-0.049	1.703
-0.132	-0.141	1.792			-0.124	-0.091	1.843			-0.128	0.211	1.850			-0.131	0.408	1.819			-0.296	0.119	1.875			-0.337	-0.157	1.886			-0.353	-0.361	1.818			-0.353	-0.451	1.791			0.026	0.121	1.825			0.106	-0.048	1.704
-0.132	-0.141	1.792			-0.124	-0.091	1.843			-0.128	0.211	1.850			-0.131	0.408	1.819			-0.296	0.119	1.875			-0.337	-0.157	1.886			-0.353	-0.362	1.818			-0.353	-0.451	1.791			0.026	0.121	1.826			0.107	-0.048	1.704
-0.132	-0.141	1.792			-0.124	-0.091	1.843			-0.128	0.211	1.850			-0.131	0.408	1.819			-0.296	0.119	1.875			-0.337	-0.157	1.886			-0.353	-0.362	1.819			-0.353	-0.451	1.791			0.026	0.121	1.826			0.107	-0.048	1.705
-0.132	-0.141	1.792			-0.124	-0.091	1.843			-0.128	0.211	1.850			-0.131	0.408	1.819			-0.296	0.119	1.875			-0.337	-0.157	1.886			-0.353	-0.362	1.819			-0.352	-0.451	1.791			0.026	0.121	1.826			0.107	-0.047	1.705
-0.132	-0.141	1.792			-0.124	-0.091	1.843			-0.128	0.211	1.850			-0.132	0.408	1.819			-0.296	0.119	1.874			-0.337	-0.157	1.886			-0.353	-0.362	1.819			-0.352	-0.451	1.791			0.027	0.122	1.827			0.108	-0.047	1.705
-0.132	-0.141	1.792			-0.124	-0.091	1.843			-0.128	0.211	1.850			-0.132	0.408	1.819			-0.295	0.119	1.874			-0.337	-0.157	1.886			-0.353	-0.362	1.819			-0.352	-0.451	1.791			0.027	0.122	1.827			0.108	-0.047	1.706
-0.132	-0.141	1.792			-0.124	-0.091	1.844			-0.128	0.211	1.850			-0.132	0.408	1.819			-0.295	0.119	1.874			-0.337	-0.157	1.886			-0.353	-0.362	1.819			-0.352	-0.451	1.791			0.027	0.122	1.827			0.108	-0.046	1.706
-0.132	-0.141	1.793			-0.124	-0.091	1.844			-0.128	0.211	1.850			-0.132	0.408	1.819			-0.295	0.119	1.874			-0.337	-0.157	1.886			-0.353	-0.362	1.819			-0.352	-0.451	1.791			0.027	0.123	1.828			0.108	-0.046	1.706
-0.132	-0.141	1.793			-0.124	-0.091	1.844			-0.128	0.211	1.850			-0.132	0.408	1.819			-0.294	0.118	1.874			-0.336	-0.157	1.886			-0.353	-0.362	1.819			-0.352	-0.451	1.791			0.027	0.123	1.828			0.109	-0.045	1.707
-0.132	-0.141	1.793			-0.124	-0.091	1.844			-0.128	0.211	1.850			-0.132	0.408	1.819			-0.294	0.118	1.873			-0.336	-0.157	1.886			-0.353	-0.362	1.819			-0.352	-0.451	1.791			0.027	0.124	1.829			0.109	-0.045	1.707
-0.132	-0.141	1.793			-0.124	-0.091	1.844			-0.128	0.211	1.850			-0.132	0.408	1.820			-0.294	0.118	1.873			-0.336	-0.157	1.886			-0.353	-0.362	1.820			-0.352	-0.451	1.791			0.027	0.124	1.829			0.109	-0.044	1.707
-0.132	-0.141	1.793			-0.124	-0.091	1.844			-0.128	0.211	1.851			-0.132	0.408	1.820			-0.294	0.118	1.873			-0.336	-0.157	1.886			-0.353	-0.362	1.820			-0.352	-0.451	1.791			0.027	0.125	1.829			0.110	-0.043	1.709
-0.132	-0.141	1.793			-0.124	-0.091	1.844			-0.128	0.211	1.851			-0.132	0.408	1.820			-0.294	0.118	1.873			-0.336	-0.157	1.886			-0.353	-0.362	1.820			-0.352	-0.451	1.792			0.027	0.126	1.830			0.111	-0.042	1.710
-0.132	-0.141	1.793			-0.124	-0.091	1.844			-0.128	0.211	1.851			-0.132	0.408	1.820			-0.293	0.118	1.873			-0.336	-0.157	1.886			-0.353	-0.362	1.820			-0.351	-0.451	1.792			0.027	0.126	1.830			0.111	-0.041	1.710
-0.132	-0.141	1.793			-0.124	-0.091	1.844			-0.128	0.211	1.851			-0.132	0.408	1.820			-0.293	0.118	1.873			-0.336	-0.157	1.886			-0.353	-0.362	1.820			-0.351	-0.451	1.792			0.027	0.127	1.831			0.111	-0.040	1.711
-0.132	-0.141	1.793			-0.124	-0.091	1.844			-0.128	0.211	1.851			-0.132	0.408	1.820			-0.293	0.118	1.873			-0.336	-0.157	1.886			-0.353	-0.362	1.820			-0.351	-0.451	1.792			0.027	0.127	1.831			0.112	-0.040	1.711
-0.132	-0.141	1.793			-0.124	-0.091	1.844			-0.128	0.211	1.851			-0.131	0.408	1.820			-0.293	0.118	1.873			-0.336	-0.157	1.886			-0.353	-0.362	1.820			-0.351	-0.448	1.794			0.027	0.128	1.831			0.112	-0.039	1.712
-0.132	-0.141	1.793			-0.124	-0.091	1.844			-0.129	0.211	1.851			-0.131	0.408	1.820			-0.293	0.118	1.873			-0.336	-0.157	1.886			-0.353	-0.362	1.820			-0.351	-0.445	1.795			0.027	0.128	1.832			0.112	-0.039	1.712
-0.132	-0.141	1.793			-0.125	-0.091	1.844			-0.129	0.211	1.851			-0.131	0.408	1.820			-0.293	0.118	1.873			-0.336	-0.157	1.886			-0.353	-0.362	1.820			-0.352	-0.443	1.797			0.027	0.129	1.832			0.113	-0.039	1.713
-0.132	-0.141	1.793			-0.125	-0.091	1.844			-0.129	0.211	1.851			-0.131	0.408	1.820			-0.293	0.118	1.873			-0.336	-0.157	1.886			-0.353	-0.362	1.820			-0.352	-0.441	1.798			0.027	0.129	1.832			0.113	-0.038	1.713
-0.132	-0.141	1.793			-0.125	-0.091	1.844			-0.129	0.211	1.851			-0.130	0.408	1.820			-0.293	0.118	1.873			-0.336	-0.157	1.886			-0.353	-0.362	1.820			-0.352	-0.440	1.799			0.027	0.130	1.833			0.113	-0.038	1.713
-0.132	-0.141	1.793			-0.125	-0.091	1.844			-0.129	0.211	1.851			-0.130	0.408	1.820			-0.293	0.118	1.873			-0.336	-0.157	1.886			-0.353	-0.362	1.820			-0.352	-0.439	1.800			0.028	0.130	1.833			0.114	-0.038	1.714
-0.132	-0.141	1.793			-0.125	-0.091	1.844			-0.129	0.211	1.851			-0.129	0.408	1.820			-0.292	0.118	1.873			-0.336	-0.157	1.886			-0.353	-0.362	1.820			-0.352	-0.439	1.799			0.028	0.130	1.833			0.114	-0.037	1.714
-0.132	-0.141	1.793			-0.125	-0.091	1.844			-0.129	0.211	1.851			-0.129	0.407	1.820			-0.292	0.118	1.872			-0.336	-0.157	1.886			-0.353	-0.362	1.821			-0.352	-0.439	1.798			0.028	0.131	1.833			0.114	-0.037	1.715
-0.132	-0.141	1.793			-0.125	-0.091	1.844			-0.129	0.211	1.851			-0.129	0.407	1.821			-0.292	0.118	1.872			-0.336	-0.157	1.886			-0.353	-0.362	1.821			-0.352	-0.440	1.797			0.028	0.131	1.833			0.115	-0.037	1.715
-0.132	-0.141	1.793			-0.125	-0.091	1.844			-0.129	0.211	1.851			-0.128	0.407	1.821			-0.292	0.118	1.872			-0.336	-0.157	1.886			-0.353	-0.362	1.821			-0.352	-0.440	1.797			0.028	0.131	1.834			0.115	-0.036	1.715
-0.132	-0.141	1.793			-0.125	-0.091	1.844			-0.129	0.211	1.851			-0.128	0.407	1.821			-0.292	0.118	1.872			-0.336	-0.157	1.886			-0.353	-0.362	1.821			-0.351	-0.441	1.796			0.029	0.132	1.834			0.115	-0.036	1.715
-0.132	-0.141	1.793			-0.125	-0.091	1.844			-0.129	0.211	1.851			-0.128	0.407	1.821			-0.292	0.118	1.872			-0.336	-0.157	1.886			-0.353	-0.362	1.821			-0.351	-0.441	1.795			0.029	0.132	1.834			0.116	-0.036	1.716
-0.131	-0.141	1.793			-0.125	-0.091	1.844			-0.129	0.211	1.851			-0.127	0.407	1.821			-0.292	0.118	1.872			-0.336	-0.157	1.886			-0.353	-0.362	1.820			-0.351	-0.441	1.795			0.029	0.132	1.834			0.116	-0.035	1.716
-0.131	-0.141	1.793			-0.125	-0.091	1.844			-0.129	0.211	1.851			-0.127	0.407	1.821			-0.292	0.118	1.872			-0.336	-0.157	1.886			-0.353	-0.362	1.820			-0.351	-0.442	1.794			0.029	0.132	1.834			0.116	-0.035	1.716
-0.131	-0.141	1.793			-0.125	-0.091	1.844			-0.129	0.211	1.851			-0.127	0.407	1.821			-0.291	0.118	1.872			-0.336	-0.157	1.886			-0.353	-0.362	1.820			-0.351	-0.442	1.794			0.029	0.133	1.835			0.116	-0.035	1.716
-0.131	-0.141	1.793			-0.125	-0.091	1.844			-0.129	0.211	1.851			-0.126	0.407	1.821			-0.291	0.118	1.872			-0.336	-0.157	1.885			-0.353	-0.362	1.820			-0.350	-0.443	1.793			0.030	0.133	1.835			0.116	-0.035	1.716
-0.131	-0.141	1.793			-0.125	-0.091	1.844			-0.129	0.211	1.851			-0.126	0.407	1.821			-0.291	0.118	1.871			-0.336	-0.157	1.885			-0.353	-0.362	1.820			-0.350	-0.443	1.793			0.030	0.133	1.835			0.117	-0.035	1.717
-0.131	-0.141	1.792			-0.125	-0.091	1.844			-0.129	0.211	1.851			-0.125	0.407	1.821			-0.291	0.118	1.871			-0.336	-0.157	1.885			-0.353	-0.362	1.820			-0.350	-0.444	1.792			0.030	0.133	1.835			0.090	-0.042	1.653
-0.131	-0.142	1.792			-0.124	-0.091	1.844			-0.129	0.211	1.851			-0.125	0.407	1.821			-0.291	0.118	1.871			-0.336	-0.157	1.885			-0.353	-0.362	1.820			-0.350	-0.444	1.792			0.030	0.134	1.835			0.081	-0.045	1.629
-0.131	-0.142	1.792			-0.124	-0.091	1.844			-0.129	0.211	1.851			-0.125	0.407	1.821			-0.291	0.118	1.871			-0.336	-0.157	1.885			-0.353	-0.362	1.820			-0.350	-0.444	1.791			0.031	0.134	1.835			0.076	-0.047	1.618
-0.130	-0.142	1.792			-0.124	-0.092	1.844			-0.129	0.211	1.851			-0.124	0.406	1.821			-0.291	0.118	1.871			-0.336	-0.157	1.885			-0.353	-0.362	1.820			-0.350	-0.445	1.791			0.031	0.134	1.835			0.074	-0.048	1.610
-0.130	-0.143	1.792			-0.124	-0.092	1.844			-0.129	0.211	1.851			-0.124	0.406	1.821			-0.291	0.118	1.871			-0.336	-0.157	1.885			-0.353	-0.362	1.820			-0.349	-0.445	1.791			0.031	0.134	1.835			0.072	-0.048	1.605
-0.130	-0.143	1.792			-0.124	-0.092	1.844			-0.129	0.211	1.851			-0.124	0.406	1.821			-0.291	0.118	1.871			-0.336	-0.157	1.885			-0.353	-0.362	1.820			-0.349	-0.445	1.791			0.031	0.134	1.836			0.070	-0.049	1.601
-0.130	-0.143	1.792			-0.124	-0.092	1.844			-0.129	0.211	1.851			-0.124	0.406	1.821			-0.291	0.118	1.871			-0.336	-0.157	1.885			-0.352	-0.362	1.820			-0.349	-0.445	1.790			0.031	0.134	1.836			0.069	-0.049	1.597
-0.130	-0.144	1.792			-0.124	-0.093	1.843			-0.129	0.211	1.851			-0.124	0.406	1.821			-0.291	0.118	1.871			-0.336	-0.158	1.885			-0.352	-0.362	1.820			-0.349	-0.446	1.790			0.032	0.134	1.836			0.067	-0.050	1.594
-0.130	-0.144	1.792			-0.124	-0.093	1.843			-0.129	0.211	1.851			-0.123	0.406	1.821			-0.291	0.118	1.871			-0.336	-0.158	1.884			-0.352	-0.362	1.820			-0.349	-0.446	1.790			0.032	0.134	1.836			0.066	-0.050	1.591
-0.130	-0.144	1.792			-0.124	-0.093	1.843			-0.129	0.211	1.851			-0.123	0.407	1.821			-0.291	0.118	1.871			-0.336	-0.158	1.884			-0.352	-0.362	1.820			-0.349	-0.446	1.790			0.032	0.135	1.836			0.065	-0.051	1.588
-0.130	-0.145	1.792			-0.124	-0.093	1.843			-0.129	0.211	1.851			-0.123	0.407	1.821			-0.291	0.118	1.871			-0.336	-0.158	1.884			-0.352	-0.362	1.819			-0.349	-0.446	1.790			0.032	0.135	1.836			0.065	-0.051	1.586
-0.130	-0.145	1.792			-0.124	-0.094	1.843			-0.129	0.211	1.851			-0.123	0.407	1.821			-0.291	0.118	1.871			-0.336	-0.158	1.884			-0.352	-0.362	1.819			-0.349	-0.447	1.789			0.032	0.135	1.836			0.064	-0.051	1.584
-0.129	-0.145	1.792			-0.124	-0.094	1.843			-0.129	0.211	1.851			-0.123	0.407	1.821			-0.291	0.118	1.871			-0.336	-0.158	1.884			-0.352	-0.362	1.819			-0.348	-0.447	1.789			0.032	0.135	1.836			0.064	-0.051	1.582
-0.129	-0.146	1.791			-0.124	-0.094	1.843			-0.129	0.211	1.851			-0.123	0.407	1.821			-0.291	0.118	1.871			-0.336	-0.158	1.884			-0.352	-0.362	1.819			-0.348	-0.447	1.789			0.032	0.135	1.836			0.063	-0.052	1.582
-0.129	-0.146	1.791			-0.124	-0.094	1.843			-0.128	0.211	1.851			-0.123	0.407	1.821			-0.291	0.118	1.871			-0.336	-0.158	1.884			-0.352	-0.362	1.819			-0.348	-0.448	1.789			0.032	0.135	1.836			0.063	-0.052	1.581
-0.129	-0.146	1.791			-0.124	-0.095	1.843			-0.128	0.211	1.851			-0.123	0.407	1.821			-0.291	0.118	1.871			-0.336	-0.158	1.884			-0.352	-0.362	1.819			-0.348	-0.448	1.789			0.032	0.135	1.836			0.063	-0.052	1.581
-0.129	-0.147	1.791			-0.124	-0.095	1.843			-0.128	0.211	1.851			-0.122	0.407	1.821			-0.291	0.118	1.871			-0.336	-0.158	1.884			-0.352	-0.362	1.819			-0.348	-0.448	1.789			0.033	0.135	1.837			0.064	-0.052	1.581
-0.129	-0.147	1.791			-0.124	-0.095	1.843			-0.128	0.211	1.851			-0.122	0.407	1.821			-0.291	0.118	1.871			-0.336	-0.158	1.883			-0.352	-0.362	1.818			-0.348	-0.449	1.788			0.033	0.135	1.837			0.064	-0.052	1.582
-0.129	-0.147	1.791			-0.124	-0.095	1.843			-0.128	0.211	1.851			-0.122	0.407	1.821			-0.291	0.118	1.871			-0.336	-0.158	1.883			-0.352	-0.362	1.818			-0.348	-0.449	1.788			0.033	0.136	1.837			0.064	-0.052	1.582
-0.129	-0.147	1.791			-0.124	-0.095	1.843			-0.128	0.211	1.851			-0.122	0.408	1.821			-0.291	0.118	1.870			-0.336	-0.158	1.883			-0.352	-0.362	1.818			-0.348	-0.449	1.788			0.033	0.136	1.837			0.065	-0.052	1.583
-0.129	-0.147	1.791			-0.124	-0.096	1.843			-0.128	0.211	1.851			-0.122	0.408	1.821			-0.291	0.118	1.870			-0.336	-0.158	1.883			-0.352	-0.362	1.818			-0.348	-0.449	1.788			0.033	0.136	1.837			0.065	-0.052	1.583
-0.129	-0.148	1.791			-0.124	-0.096	1.843			-0.128	0.211	1.851			-0.122	0.408	1.821			-0.291	0.118	1.870			-0.336	-0.158	1.883			-0.352	-0.362	1.818			-0.348	-0.450	1.788			0.034	0.136	1.837			0.065	-0.052	1.584
-0.129	-0.148	1.791			-0.124	-0.096	1.843			-0.128	0.211	1.851			-0.122	0.408	1.821			-0.291	0.118	1.870			-0.336	-0.158	1.883			-0.351	-0.362	1.818			-0.348	-0.450	1.788			0.034	0.136	1.837			0.066	-0.052	1.584
-0.129	-0.148	1.791			-0.124	-0.096	1.843			-0.128	0.211	1.851			-0.122	0.408	1.821			-0.291	0.118	1.870			-0.336	-0.158	1.883			-0.351	-0.362	1.818			-0.348	-0.450	1.788			0.034	0.136	1.837			0.066	-0.052	1.585
-0.129	-0.148	1.791			-0.124	-0.096	1.843			-0.128	0.211	1.850			-0.122	0.408	1.821			-0.291	0.118	1.870			-0.336	-0.158	1.883			-0.351	-0.362	1.818			-0.348	-0.450	1.788			0.034	0.136	1.837			0.066	-0.052	1.585
-0.129	-0.148	1.791			-0.124	-0.096	1.843			-0.128	0.211	1.850			-0.122	0.409	1.821			-0.291	0.118	1.870			-0.336	-0.158	1.883			-0.351	-0.362	1.817			-0.348	-0.450	1.788			0.034	0.136	1.837			0.066	-0.051	1.586
-0.129	-0.148	1.791			-0.124	-0.096	1.843			-0.128	0.211	1.850			-0.122	0.409	1.821			-0.291	0.118	1.870			-0.336	-0.158	1.883			-0.351	-0.362	1.817			-0.348	-0.450	1.788			0.034	0.136	1.837			0.067	-0.051	1.586
-0.129	-0.148	1.791			-0.124	-0.097	1.842			-0.128	0.211	1.850			-0.122	0.409	1.821			-0.291	0.118	1.870			-0.336	-0.159	1.883			-0.351	-0.363	1.817			-0.347	-0.450	1.787			0.034	0.136	1.838			0.067	-0.051	1.587
-0.129	-0.149	1.791			-0.124	-0.097	1.842			-0.128	0.211	1.850			-0.122	0.409	1.821			-0.291	0.118	1.870			-0.336	-0.159	1.882			-0.351	-0.363	1.817			-0.347	-0.450	1.787			0.034	0.136	1.838			0.067	-0.050	1.588
-0.129	-0.149	1.791			-0.124	-0.097	1.842			-0.128	0.211	1.850			-0.122	0.409	1.820			-0.291	0.118	1.870			-0.336	-0.159	1.882			-0.351	-0.363	1.817			-0.347	-0.451	1.787			0.034	0.136	1.838			0.068	-0.050	1.589
-0.129	-0.149	1.791			-0.124	-0.097	1.842			-0.128	0.211	1.850			-0.122	0.409	1.820			-0.291	0.118	1.870			-0.336	-0.159	1.882			-0.351	-0.363	1.817			-0.347	-0.451	1.787			0.034	0.136	1.838			0.068	-0.050	1.590
-0.128	-0.149	1.791			-0.124	-0.097	1.842			-0.128	0.211	1.850			-0.122	0.409	1.820			-0.291	0.118	1.870			-0.336	-0.159	1.882			-0.351	-0.363	1.817			-0.347	-0.451	1.787			0.034	0.136	1.838			0.068	-0.050	1.590
-0.128	-0.149	1.791			-0.123	-0.097	1.842			-0.128	0.211	1.850			-0.121	0.409	1.820			-0.291	0.118	1.870			-0.336	-0.159	1.882			-0.351	-0.363	1.817			-0.347	-0.451	1.787			0.034	0.136	1.838			0.069	-0.050	1.591
-0.128	-0.149	1.791			-0.123	-0.097	1.842			-0.128	0.210	1.850			-0.121	0.409	1.820			-0.291	0.118	1.870			-0.336	-0.159	1.882			-0.351	-0.363	1.817			-0.347	-0.451	1.787			0.034	0.136	1.838			0.069	-0.049	1.592
-0.128	-0.149	1.790			-0.123	-0.097	1.842			-0.128	0.210	1.850			-0.121	0.410	1.820			-0.291	0.118	1.870			-0.336	-0.159	1.882			-0.351	-0.363	1.817			-0.347	-0.451	1.787			0.034	0.136	1.838			0.069	-0.049	1.592
-0.128	-0.149	1.790			-0.123	-0.098	1.842			-0.128	0.210	1.850			-0.121	0.410	1.820			-0.291	0.118	1.870			-0.336	-0.159	1.882			-0.351	-0.363	1.816			-0.347	-0.451	1.787			0.034	0.136	1.838			0.070	-0.049	1.593
-0.128	-0.150	1.790			-0.123	-0.098	1.842			-0.127	0.210	1.850			-0.120	0.410	1.820			-0.291	0.118	1.870			-0.336	-0.159	1.882			-0.351	-0.363	1.816			-0.347	-0.451	1.787			0.034	0.137	1.838			0.070	-0.049	1.593
-0.128	-0.150	1.790			-0.123	-0.098	1.842			-0.127	0.210	1.850			-0.120	0.410	1.820			-0.291	0.118	1.869			-0.336	-0.159	1.882			-0.351	-0.363	1.816			-0.347	-0.451	1.787			0.034	0.137	1.838			0.070	-0.049	1.593
-0.128	-0.150	1.790			-0.123	-0.098	1.842			-0.127	0.210	1.850			-0.120	0.410	1.819			-0.291	0.118	1.869			-0.336	-0.159	1.882			-0.351	-0.363	1.816			-0.347	-0.451	1.787			0.034	0.137	1.838			0.071	-0.049	1.594
-0.128	-0.150	1.790			-0.123	-0.098	1.842			-0.127	0.210	1.850			-0.120	0.411	1.819			-0.291	0.118	1.869			-0.336	-0.159	1.882			-0.351	-0.363	1.816			-0.347	-0.451	1.787			0.034	0.137	1.838			0.071	-0.049	1.594
-0.128	-0.150	1.790			-0.123	-0.098	1.842			-0.127	0.210	1.850			-0.119	0.411	1.819			-0.291	0.118	1.869			-0.335	-0.159	1.882			-0.350	-0.363	1.816			-0.347	-0.452	1.787			0.034	0.137	1.838			0.071	-0.048	1.595
-0.128	-0.150	1.790			-0.123	-0.098	1.842			-0.127	0.210	1.850			-0.119	0.411	1.819			-0.291	0.118	1.869			-0.335	-0.159	1.881			-0.350	-0.363	1.815			-0.347	-0.452	1.787			0.035	0.137	1.838			0.071	-0.048	1.595
-0.128	-0.150	1.790			-0.123	-0.098	1.842			-0.127	0.210	1.850			-0.118	0.411	1.819			-0.291	0.118	1.869			-0.335	-0.159	1.881			-0.350	-0.363	1.815			-0.347	-0.452	1.787			0.035	0.137	1.838			0.072	-0.048	1.596
-0.128	-0.151	1.790			-0.123	-0.099	1.842			-0.127	0.210	1.850			-0.118	0.411	1.819			-0.291	0.118	1.869			-0.335	-0.159	1.881			-0.350	-0.363	1.815			-0.347	-0.452	1.787			0.035	0.137	1.839			0.072	-0.048	1.596
-0.128	-0.151	1.790			-0.123	-0.099	1.842			-0.127	0.210	1.850			-0.118	0.411	1.819			-0.291	0.118	1.869			-0.335	-0.159	1.881			-0.350	-0.363	1.815			-0.347	-0.452	1.786			0.035	0.137	1.839			0.072	-0.048	1.596
-0.128	-0.151	1.790			-0.123	-0.099	1.842			-0.127	0.210	1.850			-0.118	0.412	1.819			-0.291	0.118	1.869			-0.335	-0.159	1.881			-0.350	-0.363	1.815			-0.347	-0.452	1.786			0.035	0.137	1.839			0.072	-0.048	1.597
-0.128	-0.151	1.790			-0.123	-0.099	1.842			-0.127	0.210	1.850			-0.118	0.412	1.818			-0.291	0.118	1.869			-0.335	-0.159	1.881			-0.350	-0.363	1.815			-0.347	-0.452	1.786			0.035	0.137	1.839			0.073	-0.048	1.597
-0.128	-0.151	1.790			-0.123	-0.099	1.842			-0.127	0.210	1.850			-0.118	0.412	1.818			-0.291	0.118	1.869			-0.335	-0.159	1.881			-0.350	-0.363	1.814			-0.347	-0.452	1.786			0.035	0.137	1.839			0.073	-0.048	1.597
-0.128	-0.151	1.790			-0.123	-0.099	1.842			-0.127	0.210	1.850			-0.117	0.412	1.818			-0.291	0.118	1.869			-0.335	-0.159	1.881			-0.350	-0.363	1.814			-0.347	-0.452	1.786			0.035	0.137	1.839			0.073	-0.048	1.598
-0.128	-0.151	1.790			-0.123	-0.099	1.842			-0.127	0.210	1.850			-0.117	0.412	1.818			-0.291	0.118	1.869			-0.335	-0.159	1.881			-0.350	-0.363	1.814			-0.347	-0.452	1.786			0.035	0.137	1.839			0.073	-0.047	1.598
-0.128	-0.151	1.790			-0.123	-0.099	1.842			-0.127	0.210	1.850			-0.117	0.412	1.818			-0.291	0.118	1.869			-0.335	-0.159	1.881			-0.350	-0.363	1.814			-0.347	-0.452	1.786			0.035	0.137	1.839			0.073	-0.047	1.598
-0.128	-0.151	1.790			-0.123	-0.099	1.842			-0.127	0.210	1.849			-0.117	0.412	1.818			-0.292	0.118	1.869			-0.335	-0.160	1.881			-0.350	-0.363	1.814			-0.347	-0.452	1.786			0.035	0.137	1.839			0.073	-0.047	1.598
-0.128	-0.151	1.790			-0.123	-0.099	1.841			-0.127	0.210	1.849			-0.117	0.413	1.818			-0.292	0.118	1.869			-0.335	-0.160	1.880			-0.350	-0.363	1.814			-0.347	-0.452	1.786			0.035	0.137	1.839			0.074	-0.047	1.599
-0.128	-0.151	1.790			-0.123	-0.099	1.841			-0.127	0.210	1.849			-0.117	0.413	1.817			-0.292	0.118	1.869			-0.335	-0.160	1.880			-0.350	-0.363	1.814			-0.347	-0.453	1.786			0.035	0.137	1.839			0.074	-0.047	1.599
-0.128	-0.151	1.790			-0.123	-0.099	1.841			-0.127	0.210	1.849			-0.117	0.413	1.817			-0.292	0.118	1.869			-0.335	-0.160	1.880			-0.350	-0.363	1.813			-0.347	-0.453	1.786			0.035	0.137	1.839			0.074	-0.047	1.599
-0.128	-0.151	1.790			-0.123	-0.099	1.841			-0.127	0.210	1.849			-0.117	0.413	1.817			-0.292	0.118	1.868			-0.335	-0.160	1.880			-0.350	-0.363	1.813			-0.347	-0.453	1.785			0.035	0.137	1.839			0.074	-0.047	1.599
-0.128	-0.151	1.790			-0.123	-0.099	1.841			-0.127	0.210	1.849			-0.118	0.413	1.817			-0.292	0.118	1.868			-0.335	-0.160	1.880			-0.350	-0.363	1.813			-0.347	-0.453	1.785			0.035	0.137	1.839			0.074	-0.047	1.599
-0.128	-0.151	1.790			-0.123	-0.099	1.841			-0.127	0.210	1.849			-0.118	0.413	1.817			-0.292	0.118	1.868			-0.335	-0.160	1.880			-0.350	-0.363	1.813			-0.347	-0.453	1.785			0.035	0.137	1.839			0.074	-0.047	1.599
-0.128	-0.151	1.790			-0.123	-0.099	1.841			-0.127	0.211	1.849			-0.118	0.413	1.817			-0.292	0.118	1.868			-0.335	-0.160	1.880			-0.350	-0.363	1.813			-0.347	-0.453	1.785			0.035	0.137	1.839			0.074	-0.047	1.600
-0.128	-0.151	1.790			-0.123	-0.099	1.841			-0.127	0.211	1.849			-0.118	0.413	1.816			-0.293	0.118	1.869			-0.335	-0.160	1.880			-0.350	-0.363	1.813			-0.347	-0.453	1.785			0.035	0.137	1.839			0.074	-0.047	1.600
-0.128	-0.152	1.790			-0.123	-0.099	1.841			-0.127	0.211	1.849			-0.119	0.413	1.816			-0.293	0.118	1.869			-0.335	-0.160	1.880			-0.350	-0.363	1.813			-0.347	-0.453	1.785			0.035	0.137	1.839			0.074	-0.047	1.600
-0.128	-0.152	1.790			-0.123	-0.100	1.841			-0.127	0.211	1.849			-0.119	0.413	1.816			-0.293	0.118	1.869			-0.335	-0.160	1.880			-0.350	-0.363	1.813			-0.347	-0.453	1.785			0.035	0.137	1.839			0.074	-0.047	1.600
-0.128	-0.152	1.790			-0.123	-0.100	1.841			-0.127	0.211	1.849			-0.120	0.413	1.816			-0.293	0.118	1.869			-0.335	-0.160	1.880			-0.350	-0.363	1.813			-0.347	-0.453	1.785			0.035	0.137	1.839			0.074	-0.047	1.600
-0.128	-0.152	1.789			-0.123	-0.100	1.841			-0.127	0.211	1.849			-0.120	0.413	1.816			-0.293	0.118	1.869			-0.335	-0.160	1.879			-0.350	-0.364	1.813			-0.347	-0.453	1.785			0.035	0.137	1.839			0.074	-0.047	1.600
-0.127	-0.152	1.789			-0.123	-0.100	1.841			-0.127	0.211	1.849			-0.120	0.414	1.815			-0.293	0.118	1.868			-0.335	-0.160	1.879			-0.350	-0.364	1.813			-0.347	-0.453	1.785			0.035	0.137	1.839			0.074	-0.047	1.600
-0.127	-0.152	1.789			-0.123	-0.100	1.841			-0.127	0.211	1.849			-0.120	0.414	1.815			-0.293	0.118	1.868			-0.335	-0.160	1.879			-0.350	-0.364	1.813			-0.347	-0.453	1.785			0.035	0.137	1.839			0.074	-0.047	1.600
-0.127	-0.152	1.789			-0.123	-0.100	1.841			-0.127	0.211	1.849			-0.121	0.414	1.815			-0.293	0.118	1.868			-0.335	-0.161	1.879			-0.350	-0.364	1.813			-0.347	-0.453	1.785			0.035	0.137	1.839			0.075	-0.047	1.600
-0.127	-0.152	1.789			-0.123	-0.100	1.841			-0.127	0.211	1.849			-0.121	0.414	1.815			-0.294	0.118	1.868			-0.335	-0.161	1.879			-0.350	-0.364	1.812			-0.347	-0.453	1.785			0.035	0.137	1.839			0.075	-0.047	1.600
-0.127	-0.152	1.789			-0.123	-0.100	1.841			-0.127	0.211	1.849			-0.121	0.414	1.814			-0.294	0.118	1.868			-0.335	-0.161	1.879			-0.349	-0.364	1.812			-0.347	-0.453	1.785			0.035	0.137	1.839			0.075	-0.047	1.600
-0.127	-0.152	1.789			-0.123	-0.100	1.841			-0.127	0.211	1.849			-0.121	0.414	1.814			-0.294	0.118	1.868			-0.335	-0.161	1.879			-0.349	-0.364	1.812			-0.347	-0.453	1.785			0.035	0.137	1.839			0.075	-0.047	1.600
-0.127	-0.152	1.789			-0.123	-0.100	1.841			-0.127	0.211	1.849			-0.121	0.413	1.814			-0.294	0.118	1.868			-0.335	-0.161	1.879			-0.349	-0.364	1.812			-0.347	-0.453	1.785			0.035	0.137	1.838			0.075	-0.047	1.600
-0.127	-0.152	1.789			-0.123	-0.100	1.841			-0.127	0.211	1.848			-0.121	0.414	1.814			-0.294	0.118	1.868			-0.335	-0.161	1.879			-0.349	-0.364	1.812			-0.347	-0.453	1.785			0.035	0.137	1.838			0.075	-0.047	1.600
-0.127	-0.152	1.789			-0.123	-0.100	1.841			-0.127	0.211	1.848			-0.120	0.414	1.814			-0.294	0.118	1.868			-0.335	-0.161	1.879			-0.349	-0.364	1.812			-0.347	-0.453	1.785			0.035	0.137	1.838			0.075	-0.047	1.600
-0.127	-0.152	1.789			-0.123	-0.100	1.841			-0.126	0.211	1.848			-0.120	0.414	1.813			-0.294	0.118	1.868			-0.335	-0.161	1.879			-0.349	-0.364	1.812			-0.347	-0.453	1.785			0.035	0.137	1.838			0.075	-0.047	1.600
-0.127	-0.152	1.789			-0.123	-0.100	1.841			-0.126	0.211	1.848			-0.120	0.414	1.813			-0.294	0.118	1.868			-0.335	-0.161	1.879			-0.349	-0.364	1.812			-0.347	-0.453	1.785			0.035	0.137	1.838			0.075	-0.047	1.600
-0.127	-0.152	1.789			-0.123	-0.100	1.841			-0.126	0.211	1.848			-0.120	0.414	1.813			-0.294	0.118	1.868			-0.335	-0.161	1.879			-0.349	-0.364	1.812			-0.347	-0.453	1.785			0.035	0.137	1.838			0.075	-0.047	1.600
-0.127	-0.152	1.789			-0.123	-0.100	1.841			-0.126	0.211	1.848			-0.119	0.414	1.813			-0.294	0.118	1.868			-0.335	-0.161	1.879			-0.349	-0.364	1.812			-0.347	-0.453	1.785			0.035	0.137	1.838			0.075	-0.047	1.600
-0.127	-0.152	1.789			-0.123	-0.100	1.841			-0.126	0.211	1.848			-0.119	0.414	1.812			-0.294	0.118	1.868			-0.335	-0.161	1.879			-0.349	-0.364	1.812			-0.347	-0.453	1.785			0.035	0.137	1.838			0.075	-0.047	1.600
-0.127	-0.152	1.789			-0.123	-0.100	1.841			-0.126	0.211	1.848			-0.119	0.414	1.812			-0.294	0.118	1.868			-0.335	-0.161	1.879			-0.349	-0.364	1.812			-0.347	-0.453	1.785			0.035	0.137	1.838			0.075	-0.047	1.600
-0.127	-0.152	1.789			-0.123	-0.100	1.841			-0.126	0.211	1.848			-0.118	0.414	1.812			-0.293	0.118	1.868			-0.335	-0.161	1.879			-0.349	-0.364	1.812			-0.347	-0.453	1.785			0.036	0.137	1.837			0.075	-0.047	1.600
-0.127	-0.152	1.789			-0.123	-0.100	1.841			-0.126	0.211	1.848			-0.118	0.414	1.812			-0.293	0.118	1.868			-0.335	-0.161	1.879			-0.349	-0.364	1.812			-0.347	-0.453	1.785			0.036	0.137	1.837			0.075	-0.047	1.600
-0.127	-0.152	1.789			-0.123	-0.100	1.840			-0.126	0.210	1.848			-0.118	0.414	1.812			-0.293	0.118	1.867			-0.335	-0.161	1.879			-0.349	-0.364	1.812			-0.347	-0.453	1.785			0.036	0.137	1.837			0.075	-0.047	1.600
-0.127	-0.152	1.789			-0.123	-0.100	1.840			-0.126	0.210	1.848			-0.118	0.414	1.811			-0.293	0.118	1.867			-0.335	-0.161	1.879			-0.349	-0.364	1.812			-0.347	-0.453	1.786			0.036	0.137	1.837			0.075	-0.047	1.600
-0.127	-0.152	1.789			-0.123	-0.100	1.840			-0.126	0.210	1.848			-0.117	0.414	1.811			-0.293	0.118	1.867			-0.335	-0.161	1.879			-0.349	-0.363	1.813			-0.347	-0.453	1.786			0.036	0.137	1.837			0.075	-0.047	1.600
-0.127	-0.152	1.789			-0.122	-0.100	1.840			-0.126	0.210	1.847			-0.117	0.414	1.811			-0.293	0.118	1.867			-0.335	-0.161	1.879			-0.349	-0.363	1.813			-0.347	-0.453	1.786			0.036	0.137	1.837			0.075	-0.048	1.600
-0.127	-0.152	1.789			-0.122	-0.100	1.840			-0.126	0.210	1.847			-0.117	0.414	1.811			-0.293	0.118	1.867			-0.335	-0.161	1.879			-0.349	-0.363	1.813			-0.347	-0.453	1.786			0.036	0.137	1.837			0.075	-0.048	1.600
-0.127	-0.152	1.789			-0.122	-0.100	1.840			-0.126	0.210	1.847			-0.117	0.414	1.811			-0.293	0.118	1.867			-0.335	-0.161	1.879			-0.349	-0.363	1.813			-0.347	-0.453	1.786			0.037	0.137	1.837			0.075	-0.048	1.600
-0.127	-0.152	1.789			-0.122	-0.100	1.840			-0.126	0.210	1.847			-0.117	0.414	1.811			-0.292	0.118	1.867			-0.335	-0.161	1.879			-0.349	-0.363	1.813			-0.347	-0.453	1.786			0.037	0.136	1.836			0.075	-0.048	1.599
-0.127	-0.152	1.789			-0.122	-0.100	1.840			-0.126	0.210	1.847			-0.117	0.414	1.811			-0.292	0.118	1.867			-0.335	-0.161	1.879			-0.349	-0.363	1.813			-0.347	-0.453	1.786			0.037	0.136	1.836			0.074	-0.048	1.599
-0.127	-0.152	1.789			-0.122	-0.100	1.840			-0.126	0.210	1.847			-0.117	0.414	1.811			-0.292	0.118	1.867			-0.335	-0.161	1.879			-0.349	-0.363	1.813			-0.347	-0.453	1.786			0.037	0.136	1.836			0.074	-0.048	1.599
-0.127	-0.152	1.789			-0.122	-0.100	1.840			-0.126	0.210	1.847			-0.117	0.414	1.811			-0.292	0.118	1.867			-0.335	-0.161	1.879			-0.349	-0.363	1.813			-0.347	-0.453	1.786			0.037	0.136	1.836			0.074	-0.048	1.599
-0.127	-0.152	1.789			-0.122	-0.100	1.840			-0.126	0.210	1.847			-0.117	0.413	1.811			-0.292	0.118	1.867			-0.335	-0.161	1.879			-0.349	-0.363	1.813			-0.346	-0.453	1.786			0.037	0.136	1.836			0.074	-0.048	1.599
-0.127	-0.152	1.789			-0.122	-0.100	1.840			-0.126	0.210	1.847			-0.117	0.413	1.811			-0.292	0.118	1.867			-0.335	-0.161	1.879			-0.349	-0.363	1.813			-0.346	-0.453	1.786			0.037	0.136	1.836			0.074	-0.048	1.599
-0.127	-0.152	1.789			-0.122	-0.100	1.840			-0.126	0.210	1.847			-0.117	0.413	1.811			-0.292	0.118	1.867			-0.335	-0.161	1.879			-0.349	-0.363	1.813			-0.346	-0.453	1.786			0.037	0.136	1.836			0.074	-0.048	1.598
-0.127	-0.152	1.789			-0.122	-0.100	1.840			-0.126	0.210	1.847			-0.117	0.413	1.811			-0.292	0.118	1.867			-0.335	-0.161	1.879			-0.349	-0.363	1.813			-0.346	-0.453	1.786			0.038	0.136	1.836			0.073	-0.048	1.598
-0.127	-0.152	1.789			-0.122	-0.100	1.840			-0.126	0.210	1.847			-0.117	0.413	1.811			-0.292	0.117	1.867			-0.335	-0.161	1.879			-0.349	-0.363	1.813			-0.346	-0.453	1.786			0.038	0.136	1.836			0.073	-0.048	1.598
-0.127	-0.152	1.789			-0.122	-0.100	1.840			-0.126	0.209	1.847			-0.118	0.412	1.811			-0.292	0.117	1.867			-0.335	-0.161	1.879			-0.349	-0.363	1.813			-0.346	-0.453	1.786			0.038	0.136	1.836			0.073	-0.048	1.598
-0.127	-0.151	1.789			-0.122	-0.100	1.840			-0.125	0.209	1.847			-0.118	0.412	1.811			-0.292	0.117	1.867			-0.335	-0.161	1.879			-0.349	-0.363	1.813			-0.346	-0.453	1.786			0.038	0.136	1.836			0.073	-0.048	1.598
-0.127	-0.151	1.789			-0.122	-0.100	1.840			-0.125	0.209	1.847			-0.119	0.412	1.811			-0.292	0.117	1.867			-0.335	-0.161	1.879			-0.349	-0.364	1.813			-0.346	-0.453	1.786			0.038	0.136	1.836			0.073	-0.048	1.598
-0.127	-0.151	1.789			-0.122	-0.100	1.840			-0.125	0.209	1.847			-0.119	0.412	1.812			-0.292	0.117	1.867			-0.334	-0.161	1.879			-0.349	-0.364	1.813			-0.346	-0.453	1.786			0.038	0.136	1.836			0.073	-0.048	1.598
-0.127	-0.151	1.789			-0.122	-0.100	1.840			-0.125	0.209	1.847			-0.119	0.411	1.812			-0.292	0.117	1.867			-0.334	-0.161	1.879			-0.349	-0.364	1.814			-0.346	-0.453	1.786			0.038	0.136	1.835			0.073	-0.048	1.598
-0.127	-0.151	1.789			-0.122	-0.100	1.840			-0.125	0.209	1.847			-0.120	0.411	1.812			-0.292	0.117	1.867			-0.334	-0.161	1.879			-0.349	-0.364	1.814			-0.346	-0.453	1.787			0.038	0.136	1.835			0.073	-0.048	1.597
-0.127	-0.151	1.789			-0.122	-0.100	1.840			-0.125	0.209	1.847			-0.120	0.412	1.812			-0.292	0.117	1.867			-0.334	-0.161	1.879			-0.349	-0.364	1.814			-0.346	-0.453	1.787			0.038	0.136	1.835			0.072	-0.048	1.597
-0.127	-0.151	1.789			-0.122	-0.100	1.840			-0.125	0.209	1.847			-0.120	0.412	1.812			-0.292	0.117	1.867			-0.334	-0.161	1.880			-0.349	-0.364	1.814			-0.347	-0.453	1.787			0.038	0.136	1.835			0.072	-0.048	1.597
-0.127	-0.151	1.789			-0.122	-0.100	1.840			-0.125	0.209	1.847			-0.121	0.412	1.812			-0.292	0.117	1.868			-0.334	-0.161	1.880			-0.349	-0.364	1.815			-0.347	-0.453	1.787			0.038	0.136	1.835			0.072	-0.048	1.597
-0.127	-0.151	1.789			-0.122	-0.100	1.840			-0.125	0.209	1.847			-0.121	0.412	1.812			-0.292	0.116	1.868			-0.334	-0.161	1.880			-0.349	-0.363	1.815			-0.347	-0.453	1.788			0.038	0.136	1.835			0.072	-0.048	1.597
-0.127	-0.151	1.789			-0.122	-0.100	1.840			-0.125	0.209	1.847			-0.121	0.413	1.812			-0.292	0.116	1.868			-0.334	-0.161	1.880			-0.349	-0.363	1.815			-0.347	-0.453	1.788			0.038	0.136	1.835			0.070	-0.045	1.595
-0.127	-0.151	1.789			-0.122	-0.100	1.840			-0.125	0.209	1.847			-0.121	0.414	1.812			-0.292	0.116	1.868			-0.334	-0.161	1.880			-0.349	-0.363	1.816			-0.347	-0.453	1.788			0.038	0.136	1.835			0.068	-0.043	1.594
-0.127	-0.151	1.789			-0.122	-0.100	1.840			-0.125	0.209	1.847			-0.121	0.415	1.812			-0.292	0.116	1.868			-0.334	-0.161	1.880			-0.349	-0.363	1.816			-0.347	-0.453	1.789			0.038	0.136	1.835			0.068	-0.042	1.593
-0.127	-0.151	1.789			-0.122	-0.099	1.840			-0.125	0.209	1.847			-0.122	0.415	1.813			-0.292	0.116	1.868			-0.334	-0.161	1.880			-0.349	-0.363	1.816			-0.347	-0.453	1.789			0.038	0.137	1.835			0.068	-0.042	1.593
-0.127	-0.151	1.789			-0.122	-0.099	1.840			-0.125	0.210	1.846			-0.122	0.416	1.813			-0.292	0.116	1.868			-0.334	-0.160	1.881			-0.349	-0.363	1.817			-0.347	-0.453	1.789			0.038	0.137	1.835			0.067	-0.040	1.592
-0.127	-0.151	1.789			-0.122	-0.099	1.840			-0.126	0.210	1.846			-0.122	0.418	1.813			-0.292	0.116	1.868			-0.333	-0.160	1.881			-0.349	-0.363	1.817			-0.347	-0.453	1.790			0.038	0.138	1.835			0.066	-0.038	1.591
-0.127	-0.150	1.789			-0.122	-0.099	1.840			-0.126	0.211	1.846			-0.123	0.420	1.813			-0.293	0.116	1.868			-0.333	-0.160	1.881			-0.349	-0.363	1.817			-0.347	-0.452	1.790			0.038	0.139	1.835			0.067	-0.037	1.593
-0.127	-0.150	1.789			-0.122	-0.099	1.840			-0.126	0.211	1.846			-0.123	0.422	1.813			-0.293	0.117	1.868			-0.333	-0.160	1.881			-0.349	-0.363	1.818			-0.347	-0.452	1.791			0.038	0.140	1.836			0.069	-0.036	1.594
-0.127	-0.150	1.789			-0.122	-0.099	1.840			-0.126	0.211	1.846			-0.123	0.424	1.814			-0.293	0.117	1.868			-0.333	-0.160	1.881			-0.349	-0.362	1.818			-0.347	-0.452	1.791			0.037	0.142	1.836			0.068	-0.034	1.594
-0.127	-0.150	1.789			-0.122	-0.099	1.840			-0.126	0.211	1.846			-0.123	0.426	1.814			-0.293	0.117	1.868			-0.333	-0.160	1.881			-0.348	-0.362	1.818			-0.347	-0.452	1.792			0.037	0.144	1.837			0.068	-0.032	1.594
-0.127	-0.150	1.789			-0.122	-0.098	1.840			-0.126	0.212	1.845			-0.123	0.427	1.814			-0.293	0.117	1.868			-0.333	-0.160	1.881			-0.348	-0.362	1.819			-0.347	-0.452	1.792			0.037	0.145	1.837			0.067	-0.031	1.595
-0.127	-0.150	1.789			-0.122	-0.098	1.840			-0.126	0.212	1.845			-0.123	0.428	1.814			-0.293	0.117	1.868			-0.333	-0.159	1.881			-0.348	-0.362	1.819			-0.347	-0.452	1.792			0.036	0.146	1.837			0.067	-0.030	1.595
-0.127	-0.149	1.789			-0.122	-0.098	1.840			-0.126	0.212	1.845			-0.123	0.429	1.814			-0.293	0.117	1.868			-0.333	-0.159	1.882			-0.348	-0.362	1.819			-0.347	-0.452	1.793			0.035	0.147	1.837			0.067	-0.029	1.595
-0.127	-0.149	1.789			-0.122	-0.098	1.840			-0.126	0.212	1.845			-0.123	0.430	1.814			-0.293	0.117	1.868			-0.333	-0.159	1.882			-0.348	-0.362	1.819			-0.347	-0.452	1.793			0.034	0.148	1.837			0.067	-0.029	1.595
-0.127	-0.149	1.789			-0.122	-0.098	1.840			-0.126	0.213	1.844			-0.123	0.431	1.814			-0.293	0.117	1.868			-0.333	-0.159	1.882			-0.348	-0.362	1.820			-0.347	-0.452	1.793			0.030	0.150	1.837			0.067	-0.028	1.595
-0.127	-0.149	1.789			-0.122	-0.098	1.840			-0.126	0.213	1.844			-0.123	0.432	1.814			-0.293	0.117	1.868			-0.333	-0.159	1.882			-0.348	-0.362	1.820			-0.347	-0.452	1.793			0.025	0.151	1.836			0.067	-0.028	1.595
-0.127	-0.149	1.789			-0.122	-0.098	1.840			-0.126	0.213	1.844			-0.123	0.432	1.814			-0.293	0.118	1.868			-0.333	-0.159	1.882			-0.348	-0.362	1.820			-0.347	-0.451	1.794			0.022	0.152	1.835			0.067	-0.027	1.596
-0.127	-0.149	1.789			-0.122	-0.098	1.840			-0.126	0.214	1.844			-0.124	0.432	1.814			-0.293	0.118	1.868			-0.333	-0.159	1.882			-0.348	-0.362	1.820			-0.347	-0.451	1.794			0.019	0.152	1.835			0.066	-0.027	1.596
-0.127	-0.150	1.789			-0.122	-0.098	1.840			-0.126	0.214	1.843			-0.124	0.433	1.814			-0.293	0.118	1.868			-0.333	-0.159	1.882			-0.348	-0.361	1.820			-0.347	-0.451	1.794			0.016	0.153	1.834			0.067	-0.027	1.596
-0.127	-0.150	1.789			-0.122	-0.098	1.840			-0.126	0.214	1.843			-0.124	0.432	1.814			-0.294	0.118	1.868			-0.333	-0.159	1.881			-0.348	-0.361	1.819			-0.347	-0.451	1.793			0.014	0.154	1.834			0.067	-0.027	1.597
-0.127	-0.150	1.789			-0.122	-0.098	1.840			-0.126	0.214	1.843			-0.124	0.431	1.813			-0.294	0.118	1.868			-0.333	-0.159	1.881			-0.348	-0.362	1.819			-0.348	-0.448	1.792			0.012	0.154	1.834			0.068	-0.027	1.598
-0.127	-0.150	1.789			-0.122	-0.098	1.840			-0.126	0.215	1.843			-0.124	0.430	1.812			-0.294	0.118	1.868			-0.333	-0.159	1.881			-0.348	-0.362	1.818			-0.348	-0.446	1.791			0.012	0.154	1.834			0.068	-0.027	1.599
-0.127	-0.150	1.788			-0.122	-0.098	1.840			-0.126	0.215	1.843			-0.124	0.428	1.812			-0.294	0.118	1.868			-0.333	-0.159	1.880			-0.348	-0.362	1.818			-0.348	-0.443	1.790			0.011	0.155	1.834			0.069	-0.027	1.600
-0.127	-0.150	1.788			-0.122	-0.098	1.839			-0.127	0.215	1.843			-0.125	0.427	1.811			-0.294	0.118	1.868			-0.333	-0.159	1.880			-0.348	-0.362	1.817			-0.349	-0.442	1.789			0.010	0.155	1.834			0.070	-0.028	1.600
-0.127	-0.151	1.788			-0.122	-0.098	1.839			-0.127	0.215	1.843			-0.125	0.425	1.810			-0.294	0.118	1.868			-0.333	-0.159	1.879			-0.348	-0.362	1.816			-0.349	-0.440	1.788			0.009	0.155	1.834			0.070	-0.028	1.602
-0.127	-0.151	1.788			-0.122	-0.098	1.839			-0.127	0.215	1.843			-0.125	0.424	1.809			-0.294	0.118	1.868			-0.333	-0.159	1.879			-0.347	-0.362	1.815			-0.349	-0.439	1.788			0.009	0.155	1.834			0.070	-0.028	1.602
-0.127	-0.151	1.788			-0.122	-0.098	1.839			-0.127	0.215	1.843			-0.125	0.423	1.809			-0.295	0.118	1.868			-0.333	-0.159	1.878			-0.347	-0.362	1.814			-0.349	-0.438	1.787			0.008	0.155	1.834			0.070	-0.029	1.602
-0.127	-0.151	1.788			-0.122	-0.098	1.839			-0.127	0.215	1.842			-0.125	0.422	1.808			-0.295	0.118	1.868			-0.333	-0.160	1.878			-0.347	-0.362	1.814			-0.349	-0.437	1.787			0.008	0.155	1.834			0.070	-0.029	1.602
-0.127	-0.151	1.788			-0.122	-0.098	1.839			-0.127	0.215	1.842			-0.125	0.422	1.808			-0.295	0.118	1.868			-0.333	-0.160	1.877			-0.347	-0.363	1.813			-0.349	-0.436	1.786			0.008	0.155	1.834			0.057	-0.008	1.586
-0.127	-0.151	1.787			-0.122	-0.098	1.839			-0.127	0.215	1.842			-0.125	0.422	1.807			-0.295	0.118	1.868			-0.333	-0.160	1.877			-0.347	-0.363	1.812			-0.349	-0.436	1.786			0.009	0.154	1.835			0.061	-0.019	1.594
-0.127	-0.151	1.787			-0.122	-0.098	1.839			-0.127	0.215	1.842			-0.125	0.422	1.807			-0.295	0.118	1.868			-0.333	-0.160	1.877			-0.347	-0.363	1.811			-0.349	-0.435	1.786			0.009	0.153	1.835			0.061	-0.021	1.596
-0.127	-0.152	1.787			-0.122	-0.099	1.838			-0.127	0.215	1.842			-0.125	0.421	1.807			-0.295	0.118	1.868			-0.333	-0.160	1.876			-0.347	-0.363	1.811			-0.349	-0.434	1.785			0.010	0.153	1.836			0.061	-0.023	1.597
-0.127	-0.152	1.787			-0.122	-0.099	1.838			-0.127	0.215	1.842			-0.125	0.421	1.806			-0.295	0.118	1.868			-0.333	-0.160	1.876			-0.347	-0.363	1.810			-0.349	-0.434	1.785			0.011	0.151	1.836			0.060	-0.024	1.597
-0.127	-0.152	1.787			-0.122	-0.099	1.838			-0.127	0.215	1.842			-0.125	0.421	1.806			-0.295	0.118	1.867			-0.333	-0.160	1.876			-0.346	-0.363	1.810			-0.349	-0.433	1.785			0.012	0.150	1.837			0.059	-0.025	1.597
-0.127	-0.152	1.787			-0.122	-0.099	1.838			-0.127	0.215	1.842			-0.125	0.421	1.806			-0.296	0.118	1.867			-0.333	-0.160	1.875			-0.346	-0.363	1.810			-0.350	-0.432	1.785			0.013	0.149	1.837			0.064	-0.034	1.604
-0.127	-0.152	1.787			-0.122	-0.099	1.838			-0.127	0.215	1.842			-0.125	0.421	1.806			-0.296	0.118	1.867			-0.333	-0.160	1.875			-0.346	-0.362	1.809			-0.350	-0.432	1.784			0.015	0.148	1.838			0.067	-0.040	1.608
-0.127	-0.152	1.787			-0.122	-0.099	1.838			-0.127	0.215	1.842			-0.125	0.421	1.805			-0.296	0.118	1.867			-0.333	-0.160	1.875			-0.346	-0.362	1.809			-0.350	-0.431	1.784			0.016	0.147	1.838			0.096	-0.067	1.644
-0.127	-0.152	1.787			-0.122	-0.099	1.838			-0.127	0.215	1.842			-0.124	0.421	1.805			-0.296	0.118	1.867			-0.333	-0.160	1.875			-0.346	-0.362	1.808			-0.349	-0.433	1.784			0.017	0.146	1.838			0.104	-0.076	1.656
-0.127	-0.152	1.786			-0.122	-0.099	1.838			-0.127	0.215	1.842			-0.124	0.421	1.805			-0.296	0.118	1.867			-0.333	-0.160	1.874			-0.346	-0.362	1.808			-0.349	-0.433	1.784			0.019	0.145	1.839			0.103	-0.077	1.655
-0.127	-0.152	1.786			-0.122	-0.099	1.838			-0.127	0.215	1.842			-0.124	0.421	1.804			-0.296	0.118	1.867			-0.333	-0.160	1.874			-0.346	-0.362	1.808			-0.349	-0.432	1.783			0.020	0.144	1.839			0.102	-0.079	1.654
-0.127	-0.152	1.786			-0.122	-0.099	1.838			-0.127	0.215	1.841			-0.124	0.421	1.804			-0.296	0.118	1.867			-0.333	-0.160	1.874			-0.346	-0.362	1.807			-0.350	-0.432	1.783			0.021	0.143	1.839			0.107	-0.084	1.663
-0.127	-0.152	1.786			-0.122	-0.099	1.838			-0.127	0.215	1.841			-0.124	0.421	1.804			-0.296	0.118	1.867			-0.333	-0.160	1.874			-0.346	-0.362	1.807			-0.350	-0.432	1.783			0.022	0.142	1.839			0.104	-0.085	1.660
-0.127	-0.152	1.786			-0.122	-0.099	1.837			-0.127	0.215	1.841			-0.124	0.421	1.804			-0.296	0.118	1.867			-0.333	-0.160	1.873			-0.346	-0.362	1.807			-0.350	-0.432	1.783			0.023	0.142	1.840			0.102	-0.086	1.659
-0.127	-0.152	1.786			-0.122	-0.099	1.837			-0.127	0.215	1.841			-0.124	0.421	1.803			-0.296	0.118	1.867			-0.333	-0.160	1.873			-0.346	-0.362	1.806			-0.350	-0.431	1.783			0.023	0.141	1.840			0.107	-0.089	1.666
-0.127	-0.152	1.786			-0.122	-0.099	1.837			-0.127	0.215	1.841			-0.124	0.421	1.803			-0.296	0.118	1.867			-0.333	-0.160	1.873			-0.346	-0.362	1.806			-0.349	-0.434	1.783			0.024	0.140	1.840			0.107	-0.091	1.667
-0.127	-0.152	1.786			-0.122	-0.099	1.837			-0.127	0.215	1.841			-0.124	0.421	1.803			-0.296	0.118	1.867			-0.333	-0.160	1.873			-0.346	-0.362	1.806			-0.349	-0.433	1.782			0.025	0.139	1.840			0.105	-0.091	1.665
-0.127	-0.152	1.786			-0.122	-0.099	1.837			-0.127	0.215	1.841			-0.123	0.421	1.803			-0.296	0.118	1.867			-0.333	-0.160	1.873			-0.346	-0.362	1.806			-0.349	-0.433	1.782			0.026	0.139	1.840			0.103	-0.091	1.662
-0.127	-0.152	1.786			-0.122	-0.099	1.837			-0.127	0.215	1.841			-0.123	0.421	1.803			-0.296	0.118	1.867			-0.333	-0.160	1.873			-0.346	-0.362	1.805			-0.349	-0.432	1.782			0.027	0.138	1.840			0.101	-0.092	1.660
-0.127	-0.152	1.786			-0.122	-0.099	1.837			-0.127	0.214	1.841			-0.123	0.421	1.802			-0.296	0.118	1.867			-0.333	-0.160	1.872			-0.346	-0.362	1.805			-0.348	-0.432	1.782			0.028	0.137	1.841			0.099	-0.092	1.658
-0.127	-0.151	1.785			-0.123	-0.099	1.837			-0.127	0.214	1.841			-0.123	0.421	1.802			-0.296	0.118	1.867			-0.333	-0.160	1.872			-0.346	-0.362	1.805			-0.348	-0.431	1.781			0.029	0.136	1.841			0.097	-0.092	1.656
-0.127	-0.151	1.785			-0.123	-0.099	1.837			-0.127	0.214	1.841			-0.123	0.421	1.802			-0.296	0.118	1.867			-0.333	-0.160	1.872			-0.346	-0.362	1.805			-0.348	-0.431	1.781			0.029	0.136	1.841			0.096	-0.091	1.654
-0.127	-0.151	1.785			-0.123	-0.099	1.837			-0.128	0.214	1.841			-0.123	0.421	1.802			-0.296	0.118	1.867			-0.333	-0.160	1.872			-0.347	-0.362	1.805			-0.348	-0.431	1.781			0.030	0.135	1.841			0.106	-0.093	1.674
-0.127	-0.151	1.785			-0.123	-0.099	1.837			-0.128	0.214	1.841			-0.123	0.421	1.802			-0.296	0.118	1.867			-0.333	-0.160	1.872			-0.347	-0.362	1.805			-0.348	-0.432	1.781			0.030	0.135	1.841			0.111	-0.094	1.683
-0.127	-0.151	1.785			-0.123	-0.099	1.837			-0.128	0.214	1.841			-0.123	0.421	1.802			-0.297	0.118	1.867			-0.333	-0.160	1.872			-0.347	-0.362	1.804			-0.347	-0.434	1.780			0.031	0.134	1.841			0.114	-0.095	1.690
-0.127	-0.151	1.785			-0.123	-0.099	1.837			-0.128	0.214	1.841			-0.123	0.421	1.802			-0.297	0.118	1.867			-0.333	-0.160	1.872			-0.347	-0.362	1.804			-0.347	-0.436	1.780			0.031	0.134	1.841			0.107	-0.096	1.683
-0.127	-0.151	1.785			-0.123	-0.099	1.837			-0.128	0.214	1.841			-0.124	0.421	1.802			-0.297	0.118	1.867			-0.333	-0.160	1.872			-0.346	-0.362	1.804			-0.346	-0.437	1.779			0.032	0.134	1.841			0.111	-0.097	1.690
-0.127	-0.151	1.785			-0.123	-0.099	1.837			-0.128	0.214	1.841			-0.124	0.421	1.802			-0.297	0.118	1.867			-0.333	-0.160	1.872			-0.346	-0.362	1.804			-0.346	-0.438	1.779			0.032	0.133	1.842			0.113	-0.097	1.694
-0.128	-0.151	1.785			-0.123	-0.099	1.836			-0.128	0.213	1.841			-0.124	0.421	1.802			-0.297	0.118	1.868			-0.333	-0.160	1.872			-0.346	-0.362	1.804			-0.346	-0.439	1.779			0.033	0.133	1.842			0.106	-0.095	1.683
-0.128	-0.151	1.785			-0.123	-0.099	1.836			-0.128	0.213	1.841			-0.124	0.421	1.801			-0.298	0.117	1.868			-0.333	-0.160	1.871			-0.346	-0.362	1.804			-0.346	-0.441	1.779			0.033	0.133	1.842			0.110	-0.095	1.689
-0.128	-0.151	1.785			-0.123	-0.099	1.836			-0.128	0.213	1.841			-0.124	0.421	1.801			-0.298	0.117	1.868			-0.333	-0.160	1.871			-0.346	-0.362	1.804			-0.346	-0.442	1.778			0.033	0.132	1.842			0.103	-0.094	1.678
-0.128	-0.151	1.785			-0.123	-0.099	1.836			-0.128	0.213	1.841			-0.124	0.421	1.801			-0.298	0.117	1.868			-0.333	-0.160	1.871			-0.346	-0.362	1.804			-0.346	-0.441	1.779			0.034	0.132	1.842			0.099	-0.092	1.671
-0.128	-0.151	1.785			-0.123	-0.099	1.836			-0.128	0.213	1.841			-0.124	0.421	1.801			-0.298	0.117	1.869			-0.333	-0.160	1.871			-0.346	-0.362	1.804			-0.346	-0.441	1.780			0.034	0.132	1.842			0.103	-0.092	1.676
-0.128	-0.151	1.785			-0.123	-0.099	1.836			-0.128	0.213	1.841			-0.124	0.421	1.801			-0.299	0.117	1.869			-0.333	-0.160	1.871			-0.346	-0.362	1.804			-0.347	-0.440	1.781			0.034	0.132	1.842			0.097	-0.090	1.666
-0.128	-0.151	1.785			-0.123	-0.099	1.836			-0.128	0.213	1.841			-0.125	0.421	1.802			-0.299	0.117	1.869			-0.333	-0.160	1.871			-0.346	-0.362	1.804			-0.347	-0.439	1.781			0.035	0.132	1.842			0.094	-0.088	1.660
-0.128	-0.151	1.785			-0.123	-0.098	1.836			-0.128	0.213	1.842			-0.125	0.421	1.802			-0.299	0.117	1.869			-0.333	-0.160	1.871			-0.346	-0.362	1.804			-0.346	-0.441	1.781			0.035	0.131	1.842			0.091	-0.087	1.656
-0.128	-0.151	1.785			-0.123	-0.098	1.836			-0.128	0.212	1.842			-0.125	0.422	1.802			-0.299	0.117	1.869			-0.333	-0.160	1.871			-0.346	-0.362	1.804			-0.346	-0.442	1.782			0.035	0.131	1.842			0.098	-0.088	1.667
-0.128	-0.151	1.785			-0.123	-0.098	1.836			-0.128	0.212	1.842			-0.125	0.422	1.802			-0.299	0.117	1.869			-0.333	-0.160	1.871			-0.346	-0.362	1.804			-0.346	-0.443	1.782			0.035	0.131	1.842			0.093	-0.086	1.661
-0.128	-0.151	1.785			-0.123	-0.098	1.836			-0.128	0.212	1.842			-0.126	0.422	1.802			-0.299	0.117	1.870			-0.333	-0.160	1.871			-0.346	-0.362	1.804			-0.346	-0.444	1.782			0.035	0.131	1.842			0.100	-0.089	1.669
-0.128	-0.150	1.785			-0.124	-0.098	1.836			-0.128	0.212	1.842			-0.126	0.422	1.802			-0.300	0.117	1.870			-0.333	-0.160	1.871			-0.346	-0.362	1.804			-0.345	-0.445	1.782			0.036	0.131	1.843			0.111	-0.093	1.679
-0.128	-0.150	1.785			-0.124	-0.098	1.836			-0.128	0.212	1.842			-0.126	0.423	1.802			-0.300	0.116	1.870			-0.333	-0.160	1.871			-0.346	-0.362	1.804			-0.345	-0.446	1.782			0.036	0.131	1.843			0.115	-0.095	1.682
-0.128	-0.150	1.785			-0.124	-0.098	1.836			-0.128	0.212	1.842			-0.126	0.423	1.802			-0.300	0.116	1.870			-0.333	-0.160	1.872			-0.346	-0.362	1.804			-0.345	-0.446	1.782			0.036	0.130	1.843			0.119	-0.096	1.685
-0.128	-0.150	1.785			-0.124	-0.098	1.836			-0.129	0.212	1.842			-0.127	0.423	1.803			-0.300	0.116	1.871			-0.333	-0.160	1.872			-0.346	-0.362	1.805			-0.345	-0.447	1.782			0.036	0.130	1.843			0.123	-0.098	1.688
-0.128	-0.150	1.785			-0.124	-0.098	1.836			-0.129	0.212	1.842			-0.127	0.423	1.803			-0.300	0.116	1.871			-0.333	-0.160	1.872			-0.346	-0.362	1.805			-0.345	-0.447	1.782			0.036	0.130	1.843			0.126	-0.099	1.691
-0.128	-0.150	1.785			-0.124	-0.098	1.836			-0.129	0.212	1.842			-0.128	0.424	1.803			-0.300	0.116	1.871			-0.333	-0.160	1.872			-0.346	-0.362	1.805			-0.345	-0.448	1.782			0.036	0.130	1.843			0.129	-0.100	1.694
-0.128	-0.150	1.785			-0.124	-0.098	1.836			-0.129	0.212	1.842			-0.128	0.424	1.803			-0.301	0.116	1.871			-0.333	-0.160	1.872			-0.346	-0.362	1.806			-0.345	-0.448	1.782			0.036	0.130	1.843			0.113	-0.092	1.674
-0.129	-0.150	1.785			-0.124	-0.098	1.836			-0.129	0.212	1.842			-0.129	0.424	1.804			-0.301	0.116	1.872			-0.333	-0.160	1.873			-0.346	-0.362	1.806			-0.345	-0.448	1.783			0.037	0.130	1.843			0.106	-0.089	1.666
-0.129	-0.150	1.785			-0.124	-0.098	1.837			-0.129	0.212	1.842			-0.129	0.424	1.804			-0.301	0.115	1.872			-0.333	-0.160	1.873			-0.346	-0.362	1.806			-0.344	-0.449	1.783			0.037	0.130	1.843			0.102	-0.087	1.661
-0.129	-0.150	1.785			-0.124	-0.098	1.837			-0.129	0.212	1.842			-0.130	0.425	1.805			-0.301	0.115	1.872			-0.333	-0.161	1.873			-0.346	-0.362	1.807			-0.344	-0.449	1.783			0.037	0.130	1.843			0.099	-0.085	1.657
-0.129	-0.150	1.785			-0.124	-0.098	1.837			-0.129	0.211	1.842			-0.131	0.425	1.805			-0.301	0.115	1.873			-0.333	-0.161	1.874			-0.346	-0.362	1.807			-0.344	-0.449	1.783			0.037	0.130	1.844			0.098	-0.085	1.656
-0.129	-0.150	1.785			-0.124	-0.098	1.837			-0.129	0.211	1.842			-0.132	0.425	1.805			-0.301	0.115	1.873			-0.332	-0.160	1.874			-0.346	-0.362	1.807			-0.344	-0.450	1.783			0.037	0.130	1.844			0.096	-0.084	1.654
-0.129	-0.149	1.786			-0.124	-0.098	1.837			-0.129	0.211	1.842			-0.132	0.425	1.806			-0.301	0.115	1.873			-0.332	-0.160	1.874			-0.346	-0.362	1.808			-0.344	-0.450	1.783			0.037	0.130	1.844			0.095	-0.084	1.653
-0.129	-0.149	1.786			-0.124	-0.098	1.837			-0.129	0.211	1.843			-0.133	0.425	1.806			-0.301	0.115	1.873			-0.332	-0.160	1.874			-0.346	-0.362	1.808			-0.344	-0.450	1.783			0.037	0.130	1.844			0.093	-0.082	1.650
-0.129	-0.149	1.786			-0.124	-0.098	1.837			-0.129	0.211	1.843			-0.133	0.426	1.807			-0.301	0.115	1.874			-0.332	-0.160	1.875			-0.346	-0.362	1.808			-0.344	-0.450	1.784			0.037	0.131	1.844			0.090	-0.080	1.647
-0.129	-0.149	1.786			-0.124	-0.098	1.837			-0.129	0.211	1.843			-0.134	0.426	1.807			-0.301	0.115	1.874			-0.332	-0.160	1.875			-0.346	-0.362	1.809			-0.344	-0.451	1.784			0.037	0.131	1.844			0.089	-0.079	1.645
-0.129	-0.149	1.786			-0.124	-0.098	1.837			-0.129	0.211	1.843			-0.134	0.426	1.808			-0.301	0.114	1.874			-0.332	-0.160	1.875			-0.346	-0.362	1.809			-0.344	-0.451	1.784			0.037	0.131	1.845			0.087	-0.078	1.643
-0.129	-0.149	1.786			-0.124	-0.098	1.837			-0.129	0.211	1.843			-0.135	0.426	1.808			-0.301	0.114	1.874			-0.332	-0.160	1.876			-0.346	-0.362	1.810			-0.344	-0.451	1.784			0.037	0.131	1.845			0.086	-0.077	1.642
-0.129	-0.149	1.786			-0.124	-0.098	1.838			-0.129	0.211	1.843			-0.135	0.426	1.809			-0.301	0.114	1.874			-0.332	-0.160	1.876			-0.346	-0.362	1.810			-0.344	-0.451	1.784			0.037	0.132	1.846			0.085	-0.076	1.641
-0.129	-0.149	1.787			-0.124	-0.097	1.838			-0.129	0.211	1.843			-0.135	0.426	1.809			-0.301	0.114	1.874			-0.332	-0.160	1.876			-0.346	-0.362	1.810			-0.344	-0.451	1.784			0.037	0.133	1.846			0.084	-0.075	1.640
-0.129	-0.149	1.787			-0.125	-0.097	1.838			-0.129	0.211	1.843			-0.136	0.426	1.810			-0.301	0.114	1.875			-0.332	-0.161	1.876			-0.346	-0.363	1.811			-0.344	-0.452	1.784			0.037	0.133	1.847			0.083	-0.073	1.639
-0.129	-0.149	1.787			-0.125	-0.097	1.838			-0.129	0.211	1.843			-0.136	0.426	1.810			-0.301	0.114	1.875			-0.332	-0.161	1.876			-0.346	-0.363	1.811			-0.344	-0.452	1.784			0.037	0.134	1.847			0.082	-0.072	1.638
-0.129	-0.149	1.787			-0.125	-0.097	1.838			-0.129	0.211	1.844			-0.136	0.427	1.811			-0.301	0.114	1.875			-0.332	-0.161	1.877			-0.346	-0.363	1.811			-0.344	-0.452	1.784			0.038	0.135	1.848			0.081	-0.071	1.637
-0.129	-0.148	1.787			-0.125	-0.097	1.838			-0.129	0.211	1.844			-0.136	0.427	1.811			-0.301	0.114	1.875			-0.332	-0.161	1.877			-0.346	-0.363	1.811			-0.344	-0.452	1.784			0.038	0.135	1.848			0.080	-0.070	1.636
-0.129	-0.148	1.787			-0.125	-0.097	1.838			-0.128	0.211	1.844			-0.136	0.427	1.811			-0.301	0.114	1.875			-0.332	-0.161	1.877			-0.346	-0.363	1.811			-0.344	-0.452	1.785			0.038	0.136	1.849			0.079	-0.069	1.636
-0.129	-0.148	1.788			-0.125	-0.097	1.839			-0.128	0.211	1.844			-0.136	0.427	1.812			-0.301	0.114	1.875			-0.332	-0.161	1.877			-0.346	-0.363	1.812			-0.344	-0.453	1.785			0.039	0.136	1.849			0.079	-0.068	1.635
-0.129	-0.148	1.788			-0.125	-0.097	1.839			-0.128	0.211	1.844			-0.136	0.427	1.812			-0.301	0.114	1.875			-0.332	-0.161	1.877			-0.346	-0.363	1.812			-0.344	-0.453	1.785			0.039	0.137	1.850			0.078	-0.067	1.634
-0.129	-0.148	1.788			-0.125	-0.097	1.839			-0.129	0.211	1.845			-0.136	0.427	1.813			-0.301	0.114	1.876			-0.332	-0.161	1.878			-0.346	-0.363	1.812			-0.344	-0.453	1.785			0.039	0.138	1.850			0.078	-0.066	1.634
-0.129	-0.148	1.788			-0.125	-0.097	1.839			-0.129	0.211	1.845			-0.136	0.427	1.813			-0.301	0.114	1.876			-0.332	-0.161	1.878			-0.346	-0.363	1.812			-0.344	-0.453	1.785			0.039	0.138	1.851			0.078	-0.065	1.634
-0.129	-0.148	1.788			-0.125	-0.097	1.839			-0.129	0.211	1.845			-0.136	0.427	1.813			-0.301	0.114	1.876			-0.332	-0.161	1.878			-0.346	-0.363	1.812			-0.344	-0.453	1.785			0.040	0.139	1.851			0.077	-0.065	1.633
-0.129	-0.148	1.788			-0.125	-0.097	1.839			-0.129	0.211	1.845			-0.136	0.427	1.813			-0.301	0.114	1.876			-0.331	-0.161	1.878			-0.346	-0.363	1.813			-0.344	-0.453	1.785			0.040	0.139	1.851			0.077	-0.064	1.633
-0.129	-0.148	1.789			-0.125	-0.097	1.840			-0.129	0.211	1.845			-0.136	0.427	1.814			-0.301	0.114	1.876			-0.331	-0.161	1.878			-0.346	-0.363	1.813			-0.344	-0.454	1.785			0.040	0.139	1.852			0.077	-0.063	1.632
-0.130	-0.148	1.789			-0.125	-0.096	1.840			-0.129	0.211	1.845			-0.136	0.427	1.814			-0.301	0.114	1.876			-0.331	-0.161	1.879			-0.346	-0.363	1.813			-0.344	-0.454	1.785			0.041	0.140	1.852			0.077	-0.063	1.632
-0.130	-0.148	1.789			-0.125	-0.096	1.840			-0.129	0.211	1.846			-0.136	0.427	1.814			-0.301	0.114	1.876			-0.331	-0.161	1.879			-0.346	-0.364	1.813			-0.344	-0.454	1.786			0.041	0.140	1.852			0.077	-0.062	1.632
-0.130	-0.147	1.789			-0.125	-0.096	1.840			-0.129	0.211	1.846			-0.136	0.428	1.815			-0.301	0.114	1.876			-0.331	-0.162	1.879			-0.346	-0.364	1.813			-0.344	-0.454	1.786			0.041	0.141	1.852			0.076	-0.062	1.631
-0.130	-0.147	1.789			-0.125	-0.096	1.840			-0.129	0.211	1.846			-0.136	0.428	1.815			-0.301	0.114	1.876			-0.331	-0.162	1.879			-0.346	-0.364	1.814			-0.344	-0.454	1.786			0.041	0.141	1.852			0.076	-0.061	1.631
-0.130	-0.147	1.789			-0.125	-0.096	1.840			-0.129	0.211	1.846			-0.136	0.428	1.815			-0.301	0.113	1.876			-0.331	-0.162	1.879			-0.346	-0.364	1.814			-0.344	-0.454	1.786			0.041	0.141	1.853			0.076	-0.061	1.631
-0.130	-0.147	1.789			-0.125	-0.096	1.840			-0.129	0.211	1.846			-0.136	0.428	1.815			-0.301	0.113	1.876			-0.331	-0.162	1.879			-0.346	-0.364	1.814			-0.344	-0.454	1.786			0.042	0.141	1.853			0.076	-0.060	1.630
-0.130	-0.147	1.789			-0.125	-0.096	1.840			-0.129	0.211	1.846			-0.136	0.428	1.815			-0.301	0.113	1.876			-0.331	-0.162	1.879			-0.346	-0.364	1.814			-0.344	-0.454	1.786			0.042	0.142	1.853			0.076	-0.060	1.630
-0.130	-0.147	1.789			-0.125	-0.096	1.841			-0.129	0.211	1.846			-0.136	0.428	1.815			-0.301	0.113	1.876			-0.331	-0.162	1.879			-0.346	-0.364	1.814			-0.344	-0.454	1.786			0.042	0.142	1.853			0.075	-0.059	1.630
-0.130	-0.147	1.790			-0.125	-0.096	1.841			-0.129	0.211	1.846			-0.136	0.428	1.816			-0.301	0.113	1.876			-0.331	-0.162	1.880			-0.346	-0.364	1.814			-0.344	-0.454	1.786			0.042	0.142	1.853			0.075	-0.059	1.629
-0.130	-0.147	1.790			-0.125	-0.096	1.841			-0.129	0.211	1.846			-0.136	0.428	1.816			-0.301	0.113	1.877			-0.331	-0.162	1.880			-0.346	-0.364	1.814			-0.344	-0.454	1.786			0.042	0.142	1.853			0.075	-0.058	1.629
-0.130	-0.147	1.790			-0.125	-0.096	1.841			-0.129	0.211	1.847			-0.136	0.428	1.816			-0.301	0.113	1.877			-0.331	-0.162	1.880			-0.346	-0.364	1.814			-0.344	-0.454	1.786			0.042	0.142	1.853			0.075	-0.058	1.629
-0.130	-0.147	1.790			-0.125	-0.096	1.841			-0.129	0.211	1.847			-0.136	0.428	1.816			-0.301	0.113	1.877			-0.331	-0.162	1.880			-0.346	-0.364	1.814			-0.344	-0.454	1.786			0.043	0.142	1.853			0.071	-0.054	1.625
-0.130	-0.147	1.790			-0.125	-0.096	1.841			-0.129	0.211	1.847			-0.136	0.428	1.816			-0.301	0.113	1.877			-0.331	-0.162	1.880			-0.346	-0.364	1.814			-0.344	-0.454	1.786			0.043	0.143	1.853			0.068	-0.051	1.622
-0.130	-0.147	1.790			-0.125	-0.096	1.841			-0.129	0.211	1.847			-0.136	0.428	1.816			-0.301	0.113	1.877			-0.331	-0.162	1.880			-0.346	-0.364	1.814			-0.344	-0.454	1.786			0.043	0.143	1.853			0.067	-0.051	1.622
-0.130	-0.147	1.790			-0.125	-0.096	1.841			-0.129	0.211	1.847			-0.136	0.428	1.816			-0.301	0.113	1.877			-0.331	-0.162	1.880			-0.346	-0.364	1.814			-0.344	-0.454	1.786			0.043	0.143	1.853			0.067	-0.050	1.621
-0.130	-0.147	1.790			-0.125	-0.096	1.841			-0.129	0.211	1.847			-0.136	0.427	1.816			-0.301	0.113	1.877			-0.331	-0.162	1.880			-0.343	-0.370	1.811			-0.344	-0.460	1.784			0.043	0.143	1.853			0.067	-0.050	1.621
-0.130	-0.147	1.790			-0.125	-0.096	1.841			-0.129	0.211	1.847			-0.135	0.427	1.816			-0.301	0.113	1.877			-0.331	-0.162	1.880			-0.343	-0.370	1.811			-0.344	-0.460	1.784			0.043	0.143	1.853			0.067	-0.050	1.621
-0.130	-0.147	1.790			-0.125	-0.096	1.841			-0.129	0.211	1.847			-0.135	0.427	1.816			-0.301	0.113	1.877			-0.331	-0.162	1.880			-0.343	-0.370	1.811			-0.344	-0.460	1.784			0.044	0.143	1.853			0.067	-0.050	1.621
-0.130	-0.147	1.790			-0.125	-0.096	1.841			-0.129	0.211	1.847			-0.134	0.427	1.816			-0.301	0.113	1.876			-0.331	-0.162	1.880			-0.343	-0.370	1.811			-0.344	-0.460	1.784			0.044	0.143	1.853			0.067	-0.050	1.620
-0.130	-0.147	1.790			-0.125	-0.096	1.841			-0.129	0.211	1.847			-0.134	0.427	1.816			-0.301	0.113	1.876			-0.331	-0.162	1.880			-0.343	-0.370	1.811			-0.344	-0.460	1.784			0.044	0.143	1.853			0.067	-0.051	1.620
-0.130	-0.147	1.790			-0.125	-0.096	1.841			-0.129	0.211	1.847			-0.133	0.427	1.816			-0.301	0.114	1.876			-0.331	-0.162	1.880			-0.343	-0.370	1.811			-0.344	-0.459	1.784			0.044	0.142	1.853			0.068	-0.051	1.620
-0.130	-0.147	1.790			-0.125	-0.095	1.841			-0.129	0.211	1.847			-0.133	0.427	1.815			-0.301	0.114	1.876			-0.331	-0.162	1.880			-0.343	-0.369	1.811			-0.344	-0.459	1.784			0.045	0.142	1.853			0.068	-0.051	1.620
-0.130	-0.147	1.790			-0.125	-0.095	1.841			-0.129	0.211	1.847			-0.132	0.426	1.815			-0.300	0.114	1.876			-0.331	-0.162	1.880			-0.343	-0.369	1.811			-0.344	-0.459	1.784			0.045	0.142	1.852			0.064	-0.049	1.616
-0.130	-0.146	1.790			-0.125	-0.095	1.841			-0.129	0.211	1.847			-0.132	0.426	1.815			-0.300	0.114	1.876			-0.331	-0.162	1.880			-0.343	-0.369	1.811			-0.344	-0.458	1.784			0.045	0.141	1.852			0.062	-0.047	1.613
-0.130	-0.146	1.790			-0.125	-0.095	1.842			-0.129	0.211	1.847			-0.132	0.426	1.815			-0.300	0.114	1.876			-0.331	-0.162	1.880			-0.344	-0.368	1.811			-0.344	-0.458	1.784			0.045	0.141	1.851			0.059	-0.046	1.610
-0.130	-0.146	1.790			-0.125	-0.095	1.842			-0.129	0.211	1.847			-0.131	0.426	1.815			-0.300	0.114	1.876			-0.331	-0.161	1.880			-0.344	-0.368	1.811			-0.344	-0.458	1.784			0.045	0.140	1.850			0.057	-0.045	1.607
-0.130	-0.146	1.791			-0.125	-0.095	1.842			-0.129	0.211	1.847			-0.131	0.426	1.815			-0.300	0.114	1.876			-0.331	-0.161	1.880			-0.344	-0.368	1.811			-0.344	-0.457	1.784			0.045	0.139	1.849			0.055	-0.044	1.604
-0.130	-0.146	1.791			-0.125	-0.095	1.842			-0.129	0.211	1.847			-0.130	0.426	1.815			-0.300	0.114	1.876			-0.331	-0.161	1.880			-0.344	-0.367	1.811			-0.344	-0.457	1.784			0.045	0.139	1.848			0.052	-0.043	1.601
-0.130	-0.146	1.791			-0.125	-0.095	1.842			-0.129	0.211	1.847			-0.130	0.426	1.815			-0.299	0.114	1.875			-0.331	-0.161	1.880			-0.344	-0.367	1.812			-0.344	-0.456	1.784			0.044	0.138	1.847			0.050	-0.042	1.598
-0.130	-0.145	1.791			-0.125	-0.095	1.842			-0.129	0.211	1.847			-0.129	0.426	1.815			-0.299	0.114	1.875			-0.331	-0.161	1.880			-0.344	-0.366	1.812			-0.344	-0.456	1.784			0.044	0.137	1.846			0.047	-0.040	1.594
-0.130	-0.145	1.791			-0.125	-0.094	1.842			-0.129	0.212	1.847			-0.129	0.426	1.815			-0.299	0.114	1.875			-0.331	-0.161	1.880			-0.344	-0.366	1.812			-0.344	-0.456	1.785			0.043	0.136	1.845			0.035	-0.033	1.586
-0.130	-0.145	1.791			-0.125	-0.094	1.842			-0.129	0.212	1.847			-0.128	0.426	1.815			-0.299	0.114	1.875			-0.331	-0.161	1.880			-0.344	-0.366	1.812			-0.344	-0.456	1.785			0.042	0.135	1.843			0.028	-0.029	1.581
-0.130	-0.145	1.791			-0.125	-0.094	1.842			-0.129	0.212	1.847			-0.128	0.426	1.814			-0.299	0.114	1.875			-0.331	-0.161	1.880			-0.344	-0.366	1.812			-0.344	-0.455	1.785			0.042	0.134	1.842			0.026	-0.028	1.578
-0.130	-0.144	1.792			-0.125	-0.094	1.842			-0.129	0.212	1.847			-0.127	0.426	1.814			-0.299	0.115	1.875			-0.331	-0.161	1.880			-0.344	-0.366	1.812			-0.344	-0.455	1.785			0.041	0.133	1.841			0.061	-0.032	1.637
-0.130	-0.144	1.792			-0.125	-0.093	1.843			-0.129	0.212	1.847			-0.127	0.426	1.814			-0.299	0.115	1.875			-0.331	-0.161	1.880			-0.344	-0.366	1.812			-0.344	-0.455	1.785			0.040	0.132	1.839			0.075	-0.033	1.660
-0.130	-0.144	1.792			-0.125	-0.093	1.843			-0.129	0.212	1.847			-0.127	0.426	1.814			-0.298	0.115	1.875			-0.331	-0.161	1.881			-0.344	-0.366	1.812			-0.344	-0.455	1.785			0.039	0.132	1.838			0.082	-0.034	1.672
-0.130	-0.144	1.792			-0.125	-0.093	1.843			-0.130	0.212	1.847			-0.126	0.426	1.814			-0.298	0.115	1.875			-0.331	-0.161	1.881			-0.344	-0.365	1.812			-0.344	-0.455	1.785			0.039	0.131	1.837			0.087	-0.035	1.680
-0.130	-0.143	1.792			-0.125	-0.093	1.843			-0.130	0.212	1.848			-0.126	0.426	1.814			-0.298	0.115	1.875			-0.331	-0.161	1.881			-0.344	-0.365	1.813			-0.344	-0.455	1.785			0.038	0.130	1.836			0.088	-0.034	1.682
-0.130	-0.143	1.792			-0.125	-0.093	1.843			-0.130	0.212	1.848			-0.126	0.426	1.814			-0.298	0.115	1.875			-0.331	-0.161	1.881			-0.345	-0.365	1.813			-0.345	-0.455	1.786			0.037	0.130	1.835			0.089	-0.033	1.685
-0.130	-0.143	1.792			-0.125	-0.092	1.843			-0.130	0.212	1.848			-0.125	0.426	1.814			-0.297	0.115	1.876			-0.331	-0.161	1.881			-0.345	-0.365	1.813			-0.345	-0.455	1.786			0.037	0.129	1.834			0.091	-0.033	1.687
-0.130	-0.143	1.792			-0.125	-0.092	1.843			-0.130	0.212	1.848			-0.125	0.426	1.814			-0.297	0.115	1.876			-0.331	-0.161	1.881			-0.345	-0.365	1.813			-0.345	-0.454	1.786			0.036	0.129	1.834			0.092	-0.032	1.690
-0.130	-0.143	1.793			-0.125	-0.092	1.843			-0.130	0.213	1.848			-0.125	0.426	1.814			-0.297	0.115	1.876			-0.331	-0.161	1.881			-0.345	-0.365	1.814			-0.345	-0.454	1.787			0.036	0.128	1.833			0.093	-0.032	1.692
-0.130	-0.142	1.793			-0.125	-0.092	1.843			-0.130	0.213	1.848			-0.124	0.426	1.814			-0.297	0.116	1.876			-0.330	-0.161	1.881			-0.345	-0.365	1.814			-0.345	-0.454	1.787			0.035	0.128	1.833			0.094	-0.032	1.694
-0.130	-0.142	1.793			-0.125	-0.092	1.844			-0.130	0.213	1.848			-0.124	0.426	1.814			-0.297	0.116	1.876			-0.330	-0.161	1.882			-0.345	-0.364	1.814			-0.345	-0.454	1.788			0.035	0.127	1.832			0.095	-0.032	1.696
-0.130	-0.142	1.793			-0.125	-0.091	1.844			-0.130	0.213	1.848			-0.124	0.426	1.814			-0.297	0.116	1.876			-0.330	-0.161	1.882			-0.345	-0.364	1.815			-0.345	-0.454	1.788			0.035	0.127	1.832			0.097	-0.031	1.698
-0.130	-0.142	1.793			-0.125	-0.091	1.844			-0.130	0.213	1.848			-0.124	0.426	1.814			-0.297	0.116	1.876			-0.330	-0.161	1.882			-0.345	-0.364	1.815			-0.345	-0.453	1.788			0.035	0.127	1.831			0.099	-0.030	1.699
-0.130	-0.142	1.793			-0.125	-0.091	1.844			-0.130	0.213	1.848			-0.123	0.426	1.814			-0.296	0.116	1.876			-0.330	-0.161	1.882			-0.345	-0.364	1.816			-0.345	-0.453	1.789			0.035	0.127	1.831			0.101	-0.030	1.701
-0.130	-0.142	1.793			-0.125	-0.091	1.844			-0.130	0.213	1.848			-0.123	0.426	1.814			-0.296	0.116	1.876			-0.330	-0.161	1.882			-0.346	-0.363	1.816			-0.345	-0.453	1.789			0.035	0.128	1.831			0.103	-0.030	1.703
-0.130	-0.142	1.793			-0.125	-0.091	1.844			-0.130	0.213	1.848			-0.123	0.426	1.814			-0.296	0.116	1.876			-0.330	-0.160	1.883			-0.346	-0.363	1.816			-0.345	-0.453	1.789			0.054	0.119	1.827			0.085	-0.032	1.625
-0.130	-0.142	1.793			-0.124	-0.091	1.844			-0.130	0.213	1.848			-0.123	0.426	1.813			-0.296	0.116	1.877			-0.330	-0.160	1.883			-0.346	-0.363	1.817			-0.345	-0.452	1.790			0.046	0.122	1.829			0.075	-0.026	1.607
-0.130	-0.142	1.793			-0.124	-0.091	1.844			-0.130	0.213	1.848			-0.122	0.426	1.813			-0.296	0.116	1.877			-0.330	-0.160	1.883			-0.346	-0.363	1.817			-0.345	-0.452	1.790			0.039	0.129	1.835			0.070	-0.019	1.600
-0.130	-0.142	1.793			-0.124	-0.091	1.844			-0.130	0.213	1.848			-0.122	0.426	1.813			-0.296	0.116	1.877			-0.330	-0.160	1.883			-0.346	-0.362	1.817			-0.345	-0.452	1.790			0.037	0.131	1.837			0.069	-0.018	1.598
-0.130	-0.142	1.794			-0.124	-0.091	1.844			-0.130	0.213	1.849			-0.122	0.426	1.813			-0.296	0.116	1.877			-0.330	-0.160	1.883			-0.346	-0.362	1.818			-0.345	-0.452	1.790			0.035	0.133	1.839			0.069	-0.016	1.596
-0.130	-0.143	1.793			-0.124	-0.092	1.844			-0.130	0.213	1.849			-0.122	0.426	1.814			-0.296	0.116	1.877			-0.329	-0.160	1.884			-0.346	-0.362	1.818			-0.345	-0.452	1.791			0.016	0.138	1.839			0.069	-0.016	1.593
-0.129	-0.145	1.793			-0.124	-0.093	1.844			-0.130	0.213	1.849			-0.121	0.425	1.814			-0.296	0.116	1.877			-0.329	-0.160	1.884			-0.346	-0.362	1.818			-0.346	-0.448	1.792			0.007	0.141	1.839			0.068	-0.015	1.591
-0.129	-0.146	1.793			-0.124	-0.094	1.844			-0.130	0.213	1.849			-0.121	0.425	1.814			-0.295	0.116	1.877			-0.329	-0.160	1.884			-0.346	-0.362	1.818			-0.346	-0.446	1.793			0.000	0.143	1.839			0.066	-0.013	1.588
-0.129	-0.147	1.793			-0.123	-0.095	1.844			-0.130	0.213	1.849			-0.121	0.425	1.814			-0.295	0.116	1.877			-0.329	-0.160	1.884			-0.346	-0.362	1.818			-0.346	-0.446	1.793			-0.004	0.145	1.839			0.064	-0.009	1.585
-0.129	-0.149	1.793			-0.123	-0.096	1.844			-0.130	0.213	1.849			-0.121	0.425	1.814			-0.295	0.116	1.877			-0.329	-0.160	1.884			-0.346	-0.362	1.818			-0.346	-0.446	1.793			-0.007	0.145	1.839			0.063	-0.007	1.583
-0.129	-0.150	1.793			-0.123	-0.097	1.844			-0.130	0.213	1.849			-0.121	0.425	1.814			-0.295	0.116	1.877			-0.329	-0.160	1.884			-0.346	-0.361	1.818			-0.346	-0.445	1.794			-0.009	0.146	1.839			0.064	-0.007	1.582
-0.128	-0.151	1.793			-0.122	-0.098	1.844			-0.130	0.213	1.849			-0.120	0.425	1.814			-0.295	0.116	1.877			-0.329	-0.160	1.884			-0.346	-0.361	1.819			-0.346	-0.445	1.794			-0.011	0.146	1.839			0.065	-0.007	1.582
-0.128	-0.152	1.793			-0.122	-0.099	1.844			-0.130	0.213	1.849			-0.120	0.425	1.814			-0.295	0.116	1.877			-0.329	-0.160	1.884			-0.346	-0.361	1.819			-0.347	-0.445	1.794			-0.013	0.147	1.839			0.057	0.011	1.570
-0.128	-0.153	1.792			-0.122	-0.100	1.844			-0.130	0.213	1.849			-0.120	0.425	1.814			-0.295	0.116	1.877			-0.329	-0.160	1.884			-0.346	-0.361	1.819			-0.347	-0.445	1.794			-0.014	0.147	1.839			0.059	0.008	1.571
-0.128	-0.154	1.792			-0.121	-0.100	1.843			-0.130	0.213	1.849			-0.120	0.425	1.814			-0.295	0.116	1.877			-0.329	-0.160	1.884			-0.346	-0.361	1.819			-0.347	-0.445	1.794			-0.015	0.147	1.839			0.061	0.005	1.572
-0.128	-0.155	1.792			-0.121	-0.101	1.843			-0.129	0.213	1.849			-0.120	0.425	1.814			-0.295	0.117	1.877			-0.329	-0.160	1.884			-0.347	-0.361	1.819			-0.347	-0.445	1.794			-0.015	0.146	1.839			0.062	0.004	1.572
-0.127	-0.156	1.792			-0.121	-0.102	1.843			-0.129	0.213	1.849			-0.120	0.425	1.814			-0.294	0.117	1.877			-0.329	-0.160	1.884			-0.347	-0.361	1.819			-0.346	-0.445	1.793			-0.015	0.145	1.839			0.063	0.003	1.572
-0.127	-0.157	1.792			-0.120	-0.102	1.843			-0.129	0.213	1.849			-0.119	0.425	1.814			-0.294	0.117	1.877			-0.329	-0.160	1.884			-0.347	-0.361	1.819			-0.346	-0.445	1.793			-0.014	0.144	1.838			0.066	-0.001	1.573
-0.127	-0.157	1.792			-0.120	-0.103	1.843			-0.129	0.213	1.849			-0.119	0.425	1.814			-0.294	0.117	1.877			-0.329	-0.159	1.885			-0.347	-0.361	1.819			-0.346	-0.445	1.793			-0.012	0.142	1.838			0.069	-0.005	1.573
-0.127	-0.158	1.792			-0.120	-0.103	1.843			-0.128	0.213	1.849			-0.119	0.425	1.814			-0.294	0.117	1.877			-0.329	-0.159	1.884			-0.347	-0.361	1.819			-0.346	-0.445	1.793			-0.009	0.140	1.837			0.070	-0.006	1.573
-0.127	-0.159	1.791			-0.120	-0.104	1.843			-0.128	0.213	1.849			-0.119	0.425	1.814			-0.294	0.117	1.877			-0.329	-0.159	1.884			-0.347	-0.360	1.819			-0.346	-0.445	1.792			-0.006	0.139	1.837			0.076	-0.011	1.576
-0.126	-0.159	1.791			-0.120	-0.104	1.843			-0.128	0.213	1.849			-0.119	0.425	1.814			-0.294	0.117	1.877			-0.329	-0.159	1.884			-0.347	-0.360	1.819			-0.346	-0.445	1.792			-0.004	0.137	1.836			0.079	-0.015	1.578
-0.126	-0.159	1.791			-0.120	-0.105	1.843			-0.128	0.213	1.849			-0.119	0.425	1.814			-0.294	0.117	1.877			-0.329	-0.159	1.884			-0.347	-0.360	1.819			-0.346	-0.445	1.792			-0.001	0.136	1.836			0.081	-0.016	1.578
-0.126	-0.160	1.791			-0.119	-0.105	1.843			-0.127	0.213	1.849			-0.119	0.425	1.814			-0.293	0.117	1.877			-0.329	-0.159	1.884			-0.347	-0.360	1.819			-0.346	-0.445	1.791			0.001	0.135	1.836			0.083	-0.019	1.579
-0.126	-0.160	1.791			-0.119	-0.105	1.842			-0.127	0.213	1.849			-0.118	0.425	1.814			-0.293	0.117	1.877			-0.329	-0.159	1.884			-0.346	-0.360	1.818			-0.346	-0.445	1.791			0.003	0.134	1.836			0.084	-0.020	1.580
-0.126	-0.161	1.791			-0.119	-0.106	1.842			-0.127	0.213	1.849			-0.118	0.425	1.814			-0.293	0.117	1.876			-0.329	-0.159	1.884			-0.346	-0.360	1.818			-0.346	-0.445	1.791			0.005	0.133	1.836			0.085	-0.021	1.580
-0.125	-0.161	1.791			-0.119	-0.106	1.842			-0.127	0.213	1.849			-0.118	0.425	1.814			-0.293	0.117	1.876			-0.329	-0.159	1.884			-0.346	-0.360	1.818			-0.346	-0.445	1.790			0.007	0.132	1.836			0.087	-0.023	1.580
-0.125	-0.161	1.791			-0.119	-0.106	1.842			-0.127	0.213	1.849			-0.118	0.425	1.814			-0.293	0.117	1.876			-0.329	-0.159	1.884			-0.346	-0.360	1.817			-0.346	-0.445	1.790			0.008	0.131	1.835			0.088	-0.023	1.581
-0.125	-0.161	1.791			-0.119	-0.106	1.842			-0.126	0.213	1.849			-0.118	0.425	1.814			-0.293	0.117	1.876			-0.329	-0.159	1.883			-0.346	-0.360	1.817			-0.346	-0.445	1.789			0.010	0.130	1.835			0.089	-0.024	1.581
-0.125	-0.162	1.790			-0.119	-0.107	1.842			-0.126	0.213	1.849			-0.118	0.425	1.814			-0.293	0.117	1.876			-0.329	-0.159	1.883			-0.346	-0.360	1.817			-0.346	-0.445	1.789			0.011	0.130	1.835			0.089	-0.025	1.581
-0.125	-0.162	1.790			-0.118	-0.107	1.842			-0.126	0.213	1.849			-0.118	0.425	1.814			-0.293	0.116	1.875			-0.329	-0.159	1.883			-0.346	-0.360	1.816			-0.345	-0.446	1.788			0.013	0.129	1.835			0.090	-0.026	1.581
-0.125	-0.162	1.790			-0.118	-0.107	1.842			-0.126	0.213	1.849			-0.117	0.425	1.814			-0.293	0.116	1.875			-0.329	-0.159	1.882			-0.346	-0.360	1.816			-0.345	-0.446	1.788			0.014	0.129	1.835			0.091	-0.026	1.581
-0.124	-0.162	1.790			-0.118	-0.107	1.842			-0.125	0.213	1.849			-0.117	0.425	1.814			-0.292	0.116	1.875			-0.329	-0.159	1.882			-0.346	-0.360	1.816			-0.345	-0.446	1.787			0.015	0.128	1.835			0.091	-0.028	1.582
-0.124	-0.162	1.790			-0.118	-0.107	1.842			-0.125	0.213	1.849			-0.117	0.424	1.814			-0.292	0.116	1.874			-0.330	-0.159	1.881			-0.346	-0.360	1.815			-0.345	-0.447	1.787			0.016	0.128	1.835			0.091	-0.029	1.582
-0.124	-0.162	1.790			-0.118	-0.107	1.841			-0.125	0.213	1.849			-0.117	0.424	1.814			-0.292	0.116	1.874			-0.330	-0.159	1.881			-0.346	-0.360	1.814			-0.345	-0.447	1.786			0.017	0.127	1.835			0.092	-0.030	1.583
-0.124	-0.162	1.789			-0.118	-0.107	1.841			-0.125	0.213	1.849			-0.117	0.424	1.814			-0.292	0.116	1.874			-0.330	-0.159	1.880			-0.346	-0.360	1.814			-0.345	-0.447	1.786			0.018	0.127	1.835			0.093	-0.031	1.583
-0.124	-0.161	1.789			-0.118	-0.107	1.841			-0.124	0.213	1.849			-0.117	0.424	1.814			-0.291	0.116	1.873			-0.330	-0.160	1.880			-0.346	-0.360	1.813			-0.345	-0.448	1.785			0.019	0.126	1.835			0.094	-0.032	1.583
-0.124	-0.161	1.789			-0.118	-0.107	1.841			-0.124	0.213	1.849			-0.117	0.424	1.814			-0.291	0.116	1.872			-0.330	-0.160	1.879			-0.346	-0.360	1.813			-0.345	-0.448	1.784			0.020	0.126	1.835			0.095	-0.032	1.583
-0.123	-0.161	1.789			-0.118	-0.107	1.841			-0.124	0.213	1.849			-0.116	0.424	1.814			-0.290	0.116	1.872			-0.330	-0.160	1.878			-0.346	-0.360	1.813			-0.345	-0.448	1.784			0.021	0.125	1.834			0.095	-0.033	1.584
-0.123	-0.161	1.789			-0.117	-0.107	1.841			-0.124	0.213	1.848			-0.116	0.424	1.814			-0.290	0.116	1.871			-0.330	-0.160	1.878			-0.345	-0.360	1.812			-0.344	-0.448	1.784			0.022	0.125	1.834			0.104	-0.031	1.585
-0.123	-0.161	1.789			-0.117	-0.107	1.841			-0.124	0.213	1.848			-0.116	0.424	1.814			-0.290	0.116	1.871			-0.330	-0.160	1.878			-0.345	-0.360	1.812			-0.344	-0.448	1.783			0.022	0.124	1.834			0.105	-0.031	1.585
-0.123	-0.161	1.788			-0.117	-0.107	1.841			-0.124	0.213	1.848			-0.116	0.424	1.814			-0.290	0.116	1.871			-0.330	-0.160	1.877			-0.345	-0.361	1.811			-0.344	-0.449	1.783			0.023	0.124	1.834			0.106	-0.032	1.585
-0.123	-0.161	1.788			-0.117	-0.107	1.840			-0.123	0.213	1.848			-0.116	0.424	1.813			-0.289	0.116	1.870			-0.330	-0.160	1.877			-0.345	-0.361	1.811			-0.344	-0.449	1.782			0.024	0.123	1.834			0.107	-0.032	1.585
-0.123	-0.161	1.788			-0.117	-0.107	1.840			-0.123	0.213	1.848			-0.116	0.424	1.813			-0.289	0.116	1.870			-0.330	-0.160	1.876			-0.345	-0.361	1.811			-0.344	-0.449	1.782			0.024	0.123	1.834			0.107	-0.033	1.586
-0.123	-0.161	1.788			-0.117	-0.107	1.840			-0.123	0.213	1.848			-0.116	0.424	1.813			-0.289	0.116	1.870			-0.330	-0.160	1.876			-0.345	-0.361	1.810			-0.344	-0.449	1.782			0.025	0.122	1.834			0.108	-0.033	1.586
-0.123	-0.161	1.788			-0.117	-0.107	1.840			-0.123	0.213	1.848			-0.116	0.424	1.813			-0.289	0.116	1.869			-0.330	-0.160	1.875			-0.345	-0.361	1.810			-0.344	-0.450	1.781			0.026	0.122	1.833			0.108	-0.033	1.586
-0.123	-0.161	1.788			-0.117	-0.107	1.840			-0.123	0.213	1.848			-0.115	0.424	1.813			-0.289	0.116	1.869			-0.331	-0.161	1.875			-0.345	-0.361	1.810			-0.344	-0.450	1.781			0.026	0.122	1.833			0.109	-0.034	1.586
-0.122	-0.160	1.787			-0.117	-0.107	1.840			-0.123	0.213	1.848			-0.115	0.424	1.813			-0.289	0.116	1.869			-0.331	-0.161	1.874			-0.345	-0.367	1.808			-0.344	-0.456	1.779			0.027	0.121	1.833			0.110	-0.034	1.586
-0.122	-0.160	1.787			-0.117	-0.107	1.840			-0.123	0.213	1.848			-0.115	0.424	1.813			-0.289	0.116	1.869			-0.331	-0.161	1.874			-0.345	-0.368	1.808			-0.344	-0.456	1.779			0.027	0.121	1.833			0.110	-0.034	1.586
-0.122	-0.160	1.787			-0.117	-0.107	1.839			-0.123	0.213	1.847			-0.115	0.424	1.812			-0.289	0.116	1.868			-0.331	-0.161	1.874			-0.345	-0.368	1.807			-0.344	-0.457	1.778			0.028	0.121	1.833			0.111	-0.035	1.586
-0.122	-0.160	1.787			-0.117	-0.107	1.839			-0.123	0.213	1.847			-0.115	0.424	1.812			-0.289	0.116	1.868			-0.331	-0.161	1.873			-0.345	-0.368	1.807			-0.344	-0.457	1.778			0.028	0.120	1.833			0.111	-0.035	1.586
-0.122	-0.160	1.787			-0.117	-0.107	1.839			-0.122	0.213	1.847			-0.115	0.424	1.812			-0.288	0.116	1.868			-0.331	-0.161	1.873			-0.344	-0.368	1.807			-0.344	-0.457	1.778			0.028	0.120	1.833			0.111	-0.035	1.586
-0.122	-0.160	1.787			-0.117	-0.107	1.839			-0.122	0.213	1.847			-0.115	0.424	1.812			-0.288	0.116	1.868			-0.331	-0.161	1.873			-0.344	-0.368	1.807			-0.344	-0.458	1.778			0.029	0.120	1.833			0.112	-0.035	1.586
-0.122	-0.160	1.787			-0.117	-0.107	1.839			-0.122	0.213	1.847			-0.114	0.424	1.812			-0.288	0.116	1.867			-0.331	-0.161	1.872			-0.344	-0.369	1.806			-0.344	-0.458	1.777			0.029	0.120	1.833			0.112	-0.036	1.586
-0.122	-0.160	1.786			-0.117	-0.106	1.839			-0.122	0.213	1.847			-0.114	0.424	1.812			-0.288	0.115	1.867			-0.331	-0.161	1.872			-0.344	-0.369	1.806			-0.344	-0.458	1.777			0.029	0.119	1.833			0.112	-0.036	1.586
-0.122	-0.160	1.786			-0.117	-0.106	1.839			-0.122	0.213	1.847			-0.114	0.424	1.812			-0.288	0.115	1.867			-0.331	-0.161	1.872			-0.344	-0.369	1.806			-0.344	-0.458	1.777			0.028	0.120	1.832			0.084	0.005	1.564
-0.122	-0.160	1.786			-0.117	-0.106	1.838			-0.122	0.213	1.846			-0.114	0.424	1.812			-0.288	0.115	1.867			-0.331	-0.161	1.871			-0.344	-0.369	1.806			-0.343	-0.458	1.777			0.024	0.123	1.832			0.086	-0.004	1.575
-0.122	-0.160	1.786			-0.117	-0.106	1.838			-0.122	0.213	1.846			-0.114	0.424	1.811			-0.288	0.115	1.867			-0.331	-0.161	1.871			-0.344	-0.369	1.806			-0.343	-0.458	1.777			0.032	0.128	1.837			0.083	-0.002	1.576
-0.121	-0.160	1.786			-0.117	-0.106	1.838			-0.121	0.213	1.846			-0.114	0.424	1.811			-0.288	0.115	1.867			-0.331	-0.161	1.871			-0.344	-0.369	1.805			-0.343	-0.458	1.777			0.037	0.131	1.839			0.080	-0.004	1.579
-0.121	-0.159	1.786			-0.117	-0.106	1.838			-0.121	0.213	1.846			-0.114	0.424	1.811			-0.288	0.115	1.866			-0.331	-0.161	1.871			-0.344	-0.368	1.805			-0.343	-0.458	1.776			0.039	0.132	1.841			0.077	-0.006	1.582
-0.121	-0.159	1.786			-0.117	-0.106	1.838			-0.121	0.213	1.846			-0.114	0.424	1.811			-0.288	0.115	1.866			-0.331	-0.161	1.870			-0.344	-0.368	1.805			-0.343	-0.458	1.776			0.041	0.133	1.841			0.074	-0.010	1.584
-0.121	-0.158	1.786			-0.116	-0.105	1.838			-0.121	0.213	1.846			-0.113	0.424	1.811			-0.288	0.115	1.866			-0.331	-0.161	1.870			-0.344	-0.368	1.805			-0.343	-0.457	1.776			0.042	0.134	1.841			0.070	-0.015	1.586
-0.121	-0.158	1.786			-0.116	-0.105	1.838			-0.121	0.213	1.846			-0.113	0.424	1.811			-0.288	0.115	1.866			-0.331	-0.161	1.870			-0.344	-0.367	1.805			-0.343	-0.457	1.776			0.042	0.134	1.842			0.066	-0.020	1.588
-0.121	-0.157	1.785			-0.116	-0.104	1.838			-0.121	0.214	1.845			-0.113	0.424	1.811			-0.288	0.115	1.866			-0.331	-0.161	1.870			-0.344	-0.367	1.804			-0.343	-0.457	1.776			0.043	0.134	1.842			0.062	-0.025	1.589
-0.121	-0.156	1.785			-0.116	-0.104	1.837			-0.121	0.214	1.845			-0.113	0.424	1.810			-0.288	0.115	1.866			-0.331	-0.161	1.870			-0.344	-0.366	1.804			-0.343	-0.456	1.776			0.044	0.134	1.842			0.057	-0.028	1.589
-0.121	-0.155	1.785			-0.117	-0.103	1.837			-0.121	0.214	1.845			-0.113	0.424	1.810			-0.288	0.116	1.866			-0.331	-0.161	1.869			-0.344	-0.366	1.804			-0.343	-0.456	1.776			0.044	0.134	1.842			0.079	-0.041	1.649
-0.121	-0.154	1.785			-0.117	-0.102	1.837			-0.120	0.214	1.845			-0.113	0.424	1.810			-0.288	0.116	1.865			-0.331	-0.161	1.869			-0.344	-0.366	1.804			-0.342	-0.455	1.776			0.044	0.133	1.841			0.099	-0.047	1.693
-0.121	-0.153	1.785			-0.117	-0.102	1.837			-0.120	0.214	1.845			-0.113	0.424	1.810			-0.288	0.116	1.865			-0.330	-0.160	1.869			-0.344	-0.365	1.804			-0.342	-0.455	1.776			0.045	0.133	1.841			0.101	-0.048	1.702
-0.121	-0.153	1.785			-0.117	-0.101	1.837			-0.120	0.214	1.845			-0.113	0.424	1.810			-0.288	0.116	1.865			-0.330	-0.160	1.869			-0.344	-0.364	1.804			-0.342	-0.454	1.776			0.045	0.133	1.841			0.104	-0.055	1.702
-0.121	-0.152	1.785			-0.117	-0.100	1.837			-0.120	0.214	1.845			-0.112	0.424	1.810			-0.288	0.116	1.865			-0.330	-0.160	1.869			-0.344	-0.364	1.804			-0.342	-0.454	1.776			0.045	0.132	1.841			0.106	-0.063	1.699
-0.121	-0.151	1.785			-0.117	-0.100	1.837			-0.120	0.214	1.845			-0.112	0.424	1.810			-0.288	0.116	1.865			-0.330	-0.160	1.869			-0.344	-0.363	1.804			-0.342	-0.453	1.776			0.045	0.132	1.840			0.107	-0.070	1.697
-0.121	-0.150	1.785			-0.117	-0.099	1.837			-0.120	0.214	1.845			-0.112	0.424	1.810			-0.288	0.116	1.865			-0.330	-0.160	1.869			-0.344	-0.363	1.804			-0.342	-0.453	1.776			0.045	0.131	1.840			0.107	-0.074	1.695
-0.121	-0.150	1.786			-0.117	-0.099	1.837			-0.120	0.214	1.845			-0.112	0.424	1.810			-0.288	0.116	1.865			-0.330	-0.159	1.869			-0.344	-0.362	1.804			-0.342	-0.452	1.777			0.045	0.130	1.839			0.108	-0.078	1.694
-0.121	-0.149	1.786			-0.117	-0.098	1.837			-0.120	0.214	1.845			-0.112	0.424	1.810			-0.288	0.116	1.865			-0.330	-0.159	1.869			-0.344	-0.362	1.804			-0.342	-0.452	1.777			0.045	0.130	1.839			0.108	-0.076	1.700
-0.121	-0.149	1.786			-0.117	-0.098	1.837			-0.120	0.214	1.844			-0.112	0.424	1.810			-0.287	0.117	1.865			-0.330	-0.159	1.869			-0.344	-0.362	1.804			-0.343	-0.452	1.778			0.044	0.129	1.839			0.108	-0.074	1.705
-0.121	-0.149	1.786			-0.117	-0.098	1.837			-0.120	0.214	1.844			-0.112	0.423	1.810			-0.287	0.117	1.865			-0.330	-0.159	1.869			-0.344	-0.361	1.805			-0.343	-0.451	1.778			0.044	0.128	1.838			0.109	-0.073	1.709
-0.121	-0.148	1.786			-0.117	-0.097	1.837			-0.120	0.214	1.844			-0.112	0.422	1.810			-0.287	0.117	1.865			-0.329	-0.159	1.869			-0.344	-0.361	1.805			-0.343	-0.451	1.778			0.044	0.128	1.838			0.109	-0.073	1.713
-0.121	-0.148	1.786			-0.117	-0.097	1.837			-0.119	0.214	1.844			-0.112	0.421	1.810			-0.287	0.117	1.865			-0.329	-0.158	1.869			-0.344	-0.360	1.805			-0.343	-0.450	1.779			0.044	0.127	1.837			0.109	-0.072	1.716
-0.122	-0.148	1.786			-0.117	-0.097	1.837			-0.119	0.214	1.844			-0.111	0.421	1.810			-0.287	0.117	1.865			-0.329	-0.158	1.870			-0.344	-0.360	1.806			-0.343	-0.450	1.779			0.044	0.126	1.837			0.109	-0.072	1.718
-0.122	-0.147	1.786			-0.117	-0.097	1.837			-0.119	0.214	1.844			-0.111	0.419	1.810			-0.287	0.118	1.865			-0.329	-0.158	1.870			-0.344	-0.360	1.806			-0.343	-0.450	1.779			0.044	0.126	1.837			0.109	-0.072	1.721
-0.122	-0.147	1.786			-0.117	-0.096	1.837			-0.119	0.214	1.844			-0.111	0.418	1.810			-0.287	0.118	1.865			-0.329	-0.158	1.870			-0.344	-0.360	1.806			-0.343	-0.450	1.780			0.044	0.125	1.836			0.110	-0.072	1.723
-0.122	-0.147	1.786			-0.117	-0.096	1.837			-0.119	0.214	1.844			-0.112	0.417	1.810			-0.287	0.118	1.865			-0.329	-0.158	1.870			-0.344	-0.359	1.806			-0.343	-0.449	1.780			0.044	0.125	1.836			0.110	-0.072	1.725
-0.122	-0.147	1.786			-0.117	-0.096	1.837			-0.119	0.214	1.844			-0.112	0.415	1.810			-0.287	0.118	1.865			-0.329	-0.158	1.870			-0.344	-0.359	1.806			-0.343	-0.449	1.780			0.044	0.124	1.836			0.110	-0.073	1.728
-0.122	-0.147	1.786			-0.117	-0.096	1.837			-0.119	0.214	1.844			-0.112	0.414	1.810			-0.287	0.118	1.866			-0.328	-0.158	1.870			-0.344	-0.359	1.807			-0.343	-0.449	1.781			0.044	0.124	1.836			0.110	-0.073	1.731
-0.122	-0.147	1.786			-0.117	-0.096	1.837			-0.119	0.214	1.844			-0.113	0.413	1.810			-0.288	0.119	1.866			-0.328	-0.157	1.871			-0.344	-0.359	1.807			-0.343	-0.449	1.781			0.043	0.123	1.835			0.110	-0.074	1.735
-0.122	-0.147	1.786			-0.117	-0.096	1.837			-0.119	0.214	1.844			-0.113	0.412	1.810			-0.288	0.119	1.866			-0.328	-0.157	1.871			-0.344	-0.359	1.807			-0.343	-0.449	1.781			0.043	0.123	1.835			0.110	-0.074	1.740
-0.122	-0.147	1.786			-0.117	-0.096	1.837			-0.119	0.214	1.843			-0.114	0.412	1.810			-0.288	0.119	1.866			-0.328	-0.157	1.871			-0.344	-0.359	1.807			-0.343	-0.449	1.781			0.041	0.122	1.833			0.111	-0.075	1.746
-0.123	-0.147	1.786			-0.117	-0.096	1.837			-0.119	0.214	1.843			-0.114	0.412	1.809			-0.288	0.119	1.866			-0.328	-0.157	1.871			-0.344	-0.358	1.807			-0.343	-0.449	1.782			0.040	0.121	1.831			0.112	-0.075	1.752
-0.123	-0.147	1.786			-0.117	-0.096	1.837			-0.119	0.214	1.843			-0.114	0.412	1.809			-0.288	0.119	1.867			-0.328	-0.157	1.871			-0.344	-0.358	1.808			-0.343	-0.448	1.782			0.038	0.120	1.829			0.114	-0.076	1.758
-0.123	-0.147	1.786			-0.117	-0.096	1.837			-0.119	0.214	1.843			-0.114	0.412	1.809			-0.289	0.119	1.867			-0.328	-0.157	1.871			-0.344	-0.358	1.808			-0.343	-0.448	1.782			0.037	0.119	1.827			0.115	-0.076	1.762
-0.124	-0.148	1.786			-0.118	-0.096	1.837			-0.119	0.214	1.843			-0.115	0.412	1.809			-0.289	0.119	1.867			-0.328	-0.157	1.871			-0.344	-0.358	1.808			-0.343	-0.448	1.783			0.035	0.119	1.826			0.116	-0.076	1.766
-0.124	-0.148	1.786			-0.118	-0.096	1.837			-0.119	0.214	1.843			-0.115	0.412	1.809			-0.289	0.119	1.867			-0.328	-0.157	1.872			-0.344	-0.358	1.808			-0.343	-0.448	1.783			0.034	0.118	1.825			0.117	-0.076	1.770
-0.124	-0.148	1.786			-0.118	-0.096	1.837			-0.119	0.214	1.843			-0.115	0.412	1.808			-0.289	0.119	1.867			-0.328	-0.157	1.872			-0.344	-0.358	1.808			-0.343	-0.448	1.783			0.034	0.118	1.824			0.118	-0.076	1.773
-0.124	-0.148	1.786			-0.118	-0.096	1.837			-0.120	0.214	1.843			-0.115	0.413	1.808			-0.290	0.119	1.868			-0.328	-0.157	1.872			-0.344	-0.358	1.808			-0.343	-0.448	1.783			0.033	0.118	1.824			0.119	-0.076	1.775
-0.125	-0.149	1.786			-0.118	-0.096	1.837			-0.120	0.214	1.843			-0.115	0.413	1.808			-0.290	0.119	1.868			-0.328	-0.157	1.872			-0.344	-0.358	1.809			-0.343	-0.449	1.784			0.032	0.117	1.823			0.119	-0.076	1.777
-0.125	-0.149	1.786			-0.118	-0.096	1.837			-0.120	0.215	1.842			-0.116	0.413	1.808			-0.290	0.119	1.868			-0.328	-0.157	1.872			-0.344	-0.358	1.809			-0.343	-0.449	1.784			0.032	0.117	1.822			0.120	-0.076	1.779
-0.125	-0.149	1.786			-0.118	-0.096	1.837			-0.120	0.215	1.842			-0.116	0.413	1.807			-0.290	0.119	1.868			-0.328	-0.157	1.872			-0.345	-0.358	1.809			-0.343	-0.449	1.784			0.031	0.117	1.822			0.120	-0.077	1.781
-0.125	-0.150	1.786			-0.118	-0.097	1.837			-0.120	0.215	1.842			-0.116	0.414	1.807			-0.290	0.119	1.868			-0.328	-0.157	1.872			-0.345	-0.358	1.810			-0.343	-0.449	1.785			0.031	0.117	1.822			0.121	-0.077	1.783
-0.125	-0.150	1.786			-0.118	-0.097	1.837			-0.120	0.215	1.842			-0.116	0.414	1.807			-0.290	0.119	1.868			-0.328	-0.157	1.872			-0.345	-0.358	1.810			-0.343	-0.448	1.785			0.031	0.117	1.821			0.121	-0.077	1.784
-0.126	-0.150	1.786			-0.119	-0.097	1.837			-0.121	0.215	1.842			-0.116	0.414	1.807			-0.290	0.119	1.868			-0.328	-0.157	1.873			-0.345	-0.358	1.810			-0.343	-0.448	1.785			0.030	0.117	1.821			0.121	-0.076	1.786
-0.126	-0.150	1.786			-0.119	-0.097	1.837			-0.121	0.215	1.841			-0.116	0.414	1.806			-0.291	0.120	1.868			-0.328	-0.157	1.873			-0.345	-0.358	1.810			-0.343	-0.448	1.785			0.030	0.117	1.821			0.122	-0.076	1.787
-0.126	-0.150	1.786			-0.119	-0.097	1.837			-0.121	0.215	1.841			-0.116	0.414	1.806			-0.291	0.120	1.868			-0.328	-0.157	1.873			-0.345	-0.358	1.810			-0.343	-0.448	1.785			0.030	0.116	1.821			0.122	-0.076	1.788
-0.126	-0.151	1.786			-0.119	-0.097	1.837			-0.121	0.215	1.841			-0.116	0.415	1.806			-0.291	0.120	1.868			-0.328	-0.157	1.873			-0.345	-0.358	1.810			-0.343	-0.448	1.785			0.029	0.116	1.821			0.122	-0.075	1.790
-0.126	-0.151	1.786			-0.119	-0.097	1.837			-0.121	0.215	1.841			-0.116	0.415	1.806			-0.291	0.120	1.868			-0.328	-0.157	1.873			-0.345	-0.358	1.811			-0.343	-0.448	1.785			0.029	0.116	1.821			0.122	-0.075	1.791
-0.126	-0.151	1.786			-0.119	-0.097	1.837			-0.121	0.215	1.841			-0.116	0.415	1.806			-0.291	0.120	1.868			-0.328	-0.157	1.873			-0.345	-0.358	1.811			-0.343	-0.448	1.786			0.029	0.116	1.820			0.123	-0.074	1.792
-0.126	-0.151	1.786			-0.119	-0.098	1.837			-0.122	0.215	1.841			-0.116	0.416	1.805			-0.291	0.120	1.867			-0.328	-0.157	1.873			-0.345	-0.358	1.811			-0.343	-0.448	1.786			0.029	0.116	1.820			0.123	-0.074	1.792
-0.127	-0.152	1.786			-0.119	-0.098	1.837			-0.122	0.215	1.840			-0.117	0.416	1.805			-0.291	0.120	1.867			-0.328	-0.157	1.873			-0.345	-0.358	1.811			-0.343	-0.448	1.786			0.029	0.116	1.820			0.123	-0.073	1.793
-0.127	-0.152	1.786			-0.120	-0.098	1.837			-0.122	0.215	1.840			-0.117	0.416	1.805			-0.292	0.120	1.867			-0.328	-0.157	1.873			-0.345	-0.358	1.811			-0.343	-0.448	1.786			0.028	0.117	1.820			0.123	-0.073	1.794
-0.127	-0.152	1.786			-0.120	-0.098	1.837			-0.122	0.215	1.840			-0.117	0.416	1.805			-0.292	0.120	1.867			-0.328	-0.157	1.873			-0.345	-0.358	1.811			-0.343	-0.448	1.786			0.028	0.117	1.820			0.123	-0.072	1.794
-0.127	-0.152	1.786			-0.120	-0.098	1.837			-0.122	0.215	1.840			-0.117	0.416	1.805			-0.292	0.120	1.867			-0.328	-0.157	1.873			-0.345	-0.358	1.811			-0.344	-0.448	1.786			0.028	0.117	1.820			0.123	-0.072	1.795
-0.127	-0.152	1.786			-0.120	-0.098	1.837			-0.122	0.215	1.840			-0.117	0.416	1.805			-0.292	0.120	1.867			-0.328	-0.157	1.873			-0.345	-0.358	1.811			-0.344	-0.448	1.786			0.028	0.117	1.820			0.124	-0.071	1.795
-0.127	-0.153	1.786			-0.120	-0.098	1.837			-0.123	0.215	1.840			-0.117	0.417	1.805			-0.292	0.120	1.867			-0.328	-0.157	1.873			-0.345	-0.358	1.811			-0.344	-0.448	1.786			0.028	0.117	1.821			0.124	-0.071	1.795
-0.127	-0.153	1.786			-0.120	-0.098	1.837			-0.123	0.215	1.840			-0.117	0.417	1.805			-0.292	0.120	1.867			-0.328	-0.157	1.873			-0.345	-0.358	1.811			-0.344	-0.448	1.786			0.028	0.118	1.821			0.124	-0.070	1.795
-0.127	-0.153	1.786			-0.120	-0.098	1.837			-0.123	0.215	1.840			-0.117	0.417	1.805			-0.293	0.120	1.866			-0.328	-0.157	1.873			-0.345	-0.358	1.811			-0.344	-0.448	1.786			0.028	0.118	1.822			0.124	-0.069	1.795
-0.127	-0.153	1.786			-0.120	-0.099	1.837			-0.123	0.215	1.839			-0.117	0.417	1.805			-0.293	0.120	1.866			-0.328	-0.157	1.873			-0.345	-0.358	1.811			-0.344	-0.448	1.786			0.028	0.119	1.823			0.124	-0.069	1.795
-0.127	-0.153	1.786			-0.121	-0.099	1.837			-0.123	0.216	1.839			-0.118	0.418	1.805			-0.293	0.120	1.866			-0.328	-0.157	1.873			-0.345	-0.358	1.811			-0.343	-0.448	1.787			0.029	0.119	1.824			0.123	-0.068	1.795
-0.128	-0.153	1.786			-0.121	-0.099	1.837			-0.123	0.216	1.839			-0.118	0.418	1.805			-0.293	0.120	1.866			-0.328	-0.157	1.873			-0.345	-0.358	1.811			-0.343	-0.448	1.787			0.029	0.120	1.824			0.123	-0.068	1.794
-0.128	-0.153	1.787			-0.121	-0.099	1.837			-0.123	0.216	1.839			-0.119	0.418	1.805			-0.294	0.120	1.866			-0.328	-0.157	1.873			-0.345	-0.358	1.812			-0.343	-0.448	1.787			0.029	0.120	1.825			0.123	-0.067	1.793
-0.128	-0.153	1.787			-0.121	-0.099	1.837			-0.124	0.216	1.839			-0.119	0.418	1.805			-0.294	0.120	1.866			-0.328	-0.157	1.873			-0.345	-0.358	1.812			-0.343	-0.448	1.787			0.030	0.121	1.826			0.123	-0.066	1.793
-0.128	-0.153	1.787			-0.121	-0.099	1.837			-0.124	0.216	1.839			-0.119	0.418	1.806			-0.294	0.120	1.866			-0.328	-0.157	1.873			-0.345	-0.358	1.812			-0.343	-0.448	1.787			0.030	0.121	1.827			0.123	-0.066	1.792
-0.128	-0.153	1.787			-0.121	-0.099	1.837			-0.124	0.216	1.839			-0.119	0.419	1.806			-0.294	0.120	1.866			-0.329	-0.157	1.873			-0.345	-0.358	1.812			-0.343	-0.448	1.787			0.031	0.122	1.828			0.123	-0.065	1.791
-0.128	-0.153	1.787			-0.121	-0.099	1.837			-0.124	0.216	1.839			-0.119	0.419	1.806			-0.294	0.120	1.865			-0.329	-0.157	1.873			-0.345	-0.358	1.812			-0.343	-0.448	1.787			0.031	0.122	1.828			0.122	-0.065	1.790
-0.128	-0.153	1.787			-0.121	-0.099	1.837			-0.124	0.216	1.839			-0.119	0.419	1.806			-0.295	0.120	1.865			-0.329	-0.157	1.873			-0.345	-0.358	1.812			-0.343	-0.448	1.787			0.032	0.123	1.829			0.122	-0.064	1.788
-0.128	-0.153	1.787			-0.122	-0.099	1.837			-0.124	0.216	1.838			-0.120	0.420	1.806			-0.295	0.120	1.865			-0.329	-0.157	1.873			-0.345	-0.358	1.812			-0.343	-0.448	1.787			0.032	0.123	1.830			0.119	-0.075	1.761
-0.128	-0.153	1.787			-0.122	-0.099	1.838			-0.124	0.217	1.838			-0.120	0.420	1.807			-0.295	0.120	1.865			-0.329	-0.157	1.873			-0.345	-0.358	1.812			-0.343	-0.448	1.788			0.033	0.124	1.830			0.115	-0.081	1.746
-0.128	-0.153	1.787			-0.122	-0.098	1.838			-0.124	0.217	1.838			-0.120	0.421	1.807			-0.295	0.120	1.865			-0.329	-0.157	1.873			-0.345	-0.358	1.812			-0.343	-0.448	1.788			0.034	0.124	1.831			0.110	-0.086	1.726
-0.128	-0.153	1.787			-0.122	-0.098	1.838			-0.124	0.217	1.838			-0.120	0.421	1.807			-0.295	0.120	1.865			-0.329	-0.157	1.873			-0.345	-0.358	1.812			-0.343	-0.449	1.788			0.035	0.125	1.832			0.106	-0.089	1.709
-0.128	-0.153	1.787			-0.122	-0.098	1.838			-0.124	0.217	1.838			-0.121	0.422	1.808			-0.295	0.120	1.865			-0.329	-0.157	1.873			-0.345	-0.358	1.812			-0.343	-0.449	1.788			0.036	0.126	1.833			0.096	-0.093	1.689
-0.128	-0.153	1.787			-0.122	-0.098	1.838			-0.124	0.217	1.838			-0.121	0.422	1.808			-0.295	0.120	1.865			-0.329	-0.157	1.873			-0.345	-0.358	1.813			-0.343	-0.449	1.788			0.037	0.126	1.834			0.090	-0.090	1.667
-0.128	-0.153	1.788			-0.122	-0.098	1.838			-0.124	0.218	1.838			-0.121	0.423	1.808			-0.296	0.120	1.865			-0.329	-0.157	1.873			-0.345	-0.358	1.813			-0.343	-0.449	1.788			0.037	0.128	1.835			0.087	-0.088	1.657
-0.128	-0.153	1.788			-0.122	-0.098	1.838			-0.124	0.218	1.838			-0.121	0.423	1.809			-0.296	0.120	1.865			-0.329	-0.157	1.873			-0.345	-0.358	1.813			-0.343	-0.449	1.788			0.035	0.130	1.835			0.065	-0.034	1.599
-0.128	-0.153	1.788			-0.122	-0.098	1.838			-0.124	0.218	1.838			-0.121	0.424	1.809			-0.296	0.120	1.865			-0.329	-0.157	1.873			-0.345	-0.358	1.813			-0.343	-0.449	1.788			0.034	0.131	1.835			0.056	-0.013	1.574
-0.128	-0.153	1.788			-0.122	-0.098	1.838			-0.124	0.218	1.838			-0.121	0.425	1.809			-0.296	0.120	1.865			-0.329	-0.157	1.873			-0.345	-0.358	1.813			-0.343	-0.449	1.788			0.033	0.132	1.835			0.053	-0.004	1.563
-0.128	-0.153	1.788			-0.122	-0.098	1.838			-0.124	0.218	1.838			-0.121	0.425	1.810			-0.296	0.120	1.865			-0.329	-0.157	1.873			-0.345	-0.358	1.813			-0.344	-0.449	1.789			0.032	0.133	1.836			0.051	-0.000	1.555
-0.128	-0.153	1.788			-0.122	-0.098	1.838			-0.124	0.219	1.838			-0.121	0.426	1.810			-0.296	0.120	1.865			-0.330	-0.157	1.873			-0.345	-0.358	1.813			-0.344	-0.449	1.789			0.031	0.134	1.835			0.050	0.003	1.549
-0.128	-0.153	1.788			-0.122	-0.098	1.838			-0.124	0.219	1.838			-0.121	0.426	1.810			-0.296	0.120	1.865			-0.330	-0.157	1.873			-0.345	-0.359	1.813			-0.344	-0.449	1.789			0.030	0.134	1.835			0.049	0.006	1.543
-0.128	-0.153	1.788			-0.122	-0.098	1.838			-0.123	0.219	1.838			-0.121	0.426	1.810			-0.296	0.120	1.865			-0.330	-0.157	1.873			-0.345	-0.359	1.813			-0.344	-0.449	1.789			0.029	0.135	1.835			0.048	0.008	1.538
-0.128	-0.153	1.788			-0.122	-0.098	1.838			-0.123	0.219	1.838			-0.121	0.427	1.810			-0.296	0.120	1.864			-0.330	-0.157	1.873			-0.345	-0.359	1.813			-0.344	-0.449	1.789			0.029	0.135	1.835			0.049	0.010	1.534
-0.128	-0.154	1.788			-0.122	-0.098	1.838			-0.123	0.219	1.838			-0.121	0.427	1.811			-0.296	0.120	1.864			-0.330	-0.157	1.873			-0.345	-0.359	1.814			-0.344	-0.449	1.789			0.029	0.135	1.835			0.051	0.012	1.531
-0.128	-0.154	1.788			-0.122	-0.098	1.838			-0.123	0.220	1.838			-0.121	0.427	1.811			-0.296	0.120	1.864			-0.330	-0.157	1.873			-0.345	-0.359	1.814			-0.344	-0.450	1.789			0.028	0.135	1.835			0.053	0.013	1.529
-0.127	-0.154	1.788			-0.122	-0.098	1.838			-0.123	0.220	1.838			-0.121	0.427	1.811			-0.296	0.120	1.864			-0.330	-0.157	1.873			-0.346	-0.359	1.814			-0.344	-0.450	1.789			0.028	0.135	1.835			0.056	0.013	1.528
-0.127	-0.154	1.789			-0.122	-0.098	1.839			-0.123	0.220	1.837			-0.121	0.428	1.811			-0.296	0.120	1.864			-0.330	-0.157	1.873			-0.346	-0.359	1.814			-0.344	-0.450	1.790			0.028	0.135	1.834			0.060	0.013	1.528
-0.127	-0.154	1.789			-0.122	-0.098	1.839			-0.123	0.220	1.837			-0.120	0.428	1.811			-0.296	0.120	1.864			-0.330	-0.157	1.873			-0.346	-0.359	1.814			-0.344	-0.450	1.790			0.027	0.135	1.834			0.064	0.013	1.528
-0.127	-0.154	1.789			-0.122	-0.098	1.839			-0.123	0.220	1.837			-0.120	0.428	1.811			-0.297	0.120	1.864			-0.330	-0.157	1.873			-0.346	-0.359	1.814			-0.344	-0.450	1.790			0.027	0.135	1.834			0.068	0.012	1.529
-0.127	-0.154	1.789			-0.122	-0.098	1.839			-0.123	0.220	1.837			-0.120	0.428	1.811			-0.297	0.120	1.864			-0.330	-0.157	1.873			-0.346	-0.359	1.814			-0.344	-0.450	1.790			0.027	0.134	1.834			0.072	0.012	1.530
-0.127	-0.154	1.789			-0.122	-0.098	1.839			-0.123	0.220	1.837			-0.120	0.428	1.811			-0.297	0.120	1.864			-0.330	-0.157	1.873			-0.346	-0.359	1.814			-0.344	-0.450	1.790			0.027	0.134	1.833			0.077	0.011	1.532
-0.127	-0.154	1.789			-0.122	-0.098	1.839			-0.123	0.221	1.837			-0.119	0.428	1.811			-0.297	0.120	1.864			-0.330	-0.157	1.873			-0.346	-0.359	1.814			-0.344	-0.450	1.790			0.028	0.133	1.833			0.081	0.010	1.533
-0.127	-0.154	1.789			-0.121	-0.099	1.839			-0.122	0.221	1.837			-0.119	0.429	1.811			-0.297	0.120	1.864			-0.330	-0.157	1.873			-0.346	-0.359	1.814			-0.344	-0.450	1.790			0.028	0.133	1.832			0.086	0.010	1.535
-0.127	-0.154	1.789			-0.121	-0.099	1.839			-0.122	0.221	1.837			-0.119	0.429	1.811			-0.297	0.120	1.864			-0.330	-0.157	1.873			-0.346	-0.359	1.814			-0.344	-0.450	1.790			0.028	0.132	1.832			0.090	0.009	1.536
-0.127	-0.154	1.789			-0.121	-0.099	1.839			-0.122	0.221	1.837			-0.118	0.429	1.811			-0.297	0.120	1.864			-0.330	-0.157	1.873			-0.346	-0.359	1.814			-0.344	-0.450	1.790			0.028	0.131	1.832			0.093	0.008	1.537
-0.127	-0.154	1.789			-0.121	-0.099	1.839			-0.122	0.221	1.837			-0.118	0.429	1.811			-0.297	0.120	1.864			-0.330	-0.157	1.873			-0.346	-0.359	1.814			-0.344	-0.450	1.790			0.028	0.131	1.831			0.096	0.007	1.539
-0.126	-0.154	1.789			-0.121	-0.099	1.839			-0.121	0.221	1.837			-0.118	0.429	1.811			-0.297	0.120	1.864			-0.330	-0.157	1.873			-0.346	-0.359	1.814			-0.344	-0.450	1.790			0.029	0.130	1.831			0.099	0.006	1.540
-0.126	-0.155	1.789			-0.121	-0.099	1.839			-0.121	0.221	1.836			-0.117	0.429	1.811			-0.296	0.120	1.863			-0.330	-0.157	1.873			-0.346	-0.359	1.814			-0.344	-0.450	1.790			0.029	0.129	1.830			0.101	0.006	1.541
-0.126	-0.155	1.789			-0.121	-0.099	1.839			-0.121	0.222	1.836			-0.117	0.429	1.811			-0.296	0.120	1.863			-0.330	-0.157	1.873			-0.346	-0.359	1.814			-0.344	-0.450	1.790			0.029	0.129	1.830			0.104	0.005	1.542
-0.126	-0.155	1.789			-0.121	-0.099	1.839			-0.121	0.222	1.836			-0.116	0.429	1.811			-0.296	0.120	1.863			-0.330	-0.157	1.873			-0.346	-0.359	1.814			-0.344	-0.450	1.790			0.029	0.128	1.830			0.106	0.004	1.543
-0.126	-0.155	1.789			-0.120	-0.099	1.839			-0.120	0.222	1.836			-0.116	0.429	1.811			-0.296	0.119	1.863			-0.330	-0.157	1.873			-0.346	-0.359	1.814			-0.344	-0.450	1.790			0.030	0.127	1.829			0.108	0.003	1.544
-0.126	-0.155	1.789			-0.120	-0.099	1.839			-0.120	0.222	1.836			-0.115	0.429	1.811			-0.296	0.119	1.863			-0.330	-0.157	1.873			-0.346	-0.359	1.814			-0.344	-0.450	1.790			0.030	0.127	1.829			0.109	0.003	1.545
-0.126	-0.155	1.789			-0.120	-0.099	1.839			-0.120	0.222	1.836			-0.115	0.429	1.811			-0.295	0.119	1.862			-0.330	-0.157	1.873			-0.346	-0.359	1.814			-0.344	-0.450	1.790			0.030	0.126	1.829			0.111	0.002	1.546
-0.125	-0.155	1.789			-0.120	-0.099	1.839			-0.120	0.222	1.835			-0.114	0.429	1.811			-0.295	0.119	1.862			-0.330	-0.157	1.873			-0.346	-0.359	1.814			-0.344	-0.449	1.790			0.030	0.126	1.828			0.112	0.001	1.547
-0.125	-0.155	1.789			-0.120	-0.099	1.839			-0.119	0.222	1.835			-0.114	0.429	1.811			-0.295	0.119	1.862			-0.330	-0.156	1.873			-0.346	-0.359	1.814			-0.344	-0.449	1.789			0.031	0.125	1.828			0.114	0.000	1.548
-0.125	-0.155	1.789			-0.120	-0.099	1.839			-0.119	0.222	1.835			-0.113	0.429	1.811			-0.295	0.119	1.862			-0.330	-0.156	1.873			-0.346	-0.359	1.814			-0.344	-0.449	1.789			0.031	0.125	1.828			0.119	-0.030	1.575
-0.125	-0.155	1.789			-0.120	-0.099	1.839			-0.119	0.222	1.835			-0.113	0.429	1.811			-0.295	0.119	1.862			-0.330	-0.156	1.872			-0.346	-0.359	1.814			-0.345	-0.449	1.789			0.031	0.124	1.828			0.121	-0.036	1.580
-0.125	-0.156	1.789			-0.120	-0.099	1.839			-0.119	0.222	1.835			-0.112	0.429	1.811			-0.294	0.119	1.861			-0.330	-0.156	1.872			-0.346	-0.358	1.813			-0.345	-0.449	1.789			0.031	0.124	1.828			0.123	-0.041	1.584
-0.125	-0.156	1.789			-0.119	-0.099	1.838			-0.119	0.222	1.835			-0.112	0.429	1.811			-0.294	0.119	1.861			-0.330	-0.156	1.872			-0.346	-0.358	1.813			-0.345	-0.449	1.788			0.032	0.123	1.827			0.124	-0.045	1.588
-0.125	-0.156	1.789			-0.119	-0.100	1.838			-0.119	0.222	1.835			-0.112	0.429	1.811			-0.293	0.119	1.860			-0.330	-0.156	1.872			-0.346	-0.358	1.813			-0.345	-0.448	1.788			0.032	0.122	1.827			0.125	-0.048	1.590
-0.124	-0.156	1.789			-0.119	-0.100	1.838			-0.118	0.222	1.835			-0.111	0.429	1.811			-0.293	0.119	1.860			-0.330	-0.156	1.872			-0.346	-0.358	1.812			-0.345	-0.448	1.787			0.032	0.122	1.827			0.126	-0.051	1.593
-0.124	-0.156	1.788			-0.119	-0.100	1.838			-0.118	0.222	1.835			-0.111	0.428	1.811			-0.292	0.119	1.860			-0.330	-0.156	1.872			-0.346	-0.358	1.812			-0.345	-0.448	1.787			0.032	0.122	1.827			0.127	-0.053	1.595
-0.124	-0.156	1.788			-0.119	-0.100	1.838			-0.118	0.222	1.835			-0.111	0.428	1.811			-0.292	0.118	1.859			-0.330	-0.155	1.871			-0.346	-0.357	1.812			-0.344	-0.448	1.786			0.032	0.121	1.827			0.128	-0.056	1.597
-0.124	-0.156	1.788			-0.119	-0.100	1.838			-0.118	0.222	1.834			-0.110	0.428	1.811			-0.291	0.118	1.859			-0.330	-0.155	1.871			-0.346	-0.357	1.811			-0.344	-0.447	1.786			0.033	0.121	1.827			0.129	-0.058	1.598
-0.124	-0.156	1.788			-0.119	-0.100	1.838			-0.118	0.222	1.834			-0.110	0.428	1.811			-0.291	0.118	1.859			-0.330	-0.155	1.871			-0.346	-0.357	1.811			-0.344	-0.447	1.786			0.033	0.120	1.826			0.129	-0.059	1.600
-0.124	-0.156	1.788			-0.119	-0.100	1.838			-0.117	0.222	1.834			-0.110	0.428	1.811			-0.290	0.118	1.858			-0.330	-0.155	1.870			-0.346	-0.357	1.811			-0.344	-0.447	1.785			0.033	0.120	1.826			0.130	-0.061	1.601
-0.124	-0.156	1.788			-0.118	-0.100	1.838			-0.117	0.222	1.834			-0.110	0.427	1.811			-0.290	0.118	1.858			-0.330	-0.155	1.870			-0.346	-0.357	1.810			-0.344	-0.447	1.784			0.033	0.120	1.826			0.130	-0.062	1.602
-0.123	-0.157	1.788			-0.118	-0.100	1.838			-0.117	0.222	1.834			-0.110	0.426	1.811			-0.290	0.118	1.858			-0.330	-0.155	1.870			-0.346	-0.357	1.810			-0.344	-0.446	1.784			0.033	0.119	1.826			0.131	-0.064	1.603
-0.123	-0.157	1.787			-0.118	-0.100	1.837			-0.117	0.222	1.834			-0.109	0.425	1.811			-0.289	0.118	1.857			-0.330	-0.154	1.870			-0.346	-0.356	1.810			-0.344	-0.446	1.783			0.033	0.119	1.826			0.132	-0.065	1.604
-0.123	-0.157	1.787			-0.118	-0.100	1.837			-0.117	0.222	1.834			-0.109	0.425	1.811			-0.289	0.118	1.857			-0.330	-0.154	1.869			-0.346	-0.356	1.809			-0.344	-0.446	1.783			0.034	0.119	1.826			0.132	-0.066	1.605
-0.123	-0.157	1.787			-0.118	-0.101	1.837			-0.117	0.222	1.834			-0.109	0.425	1.811			-0.289	0.118	1.857			-0.329	-0.154	1.869			-0.346	-0.356	1.809			-0.343	-0.446	1.782			0.034	0.118	1.826			0.133	-0.067	1.606
-0.123	-0.157	1.787			-0.118	-0.101	1.837			-0.117	0.222	1.834			-0.109	0.425	1.811			-0.289	0.118	1.857			-0.329	-0.154	1.869			-0.345	-0.356	1.808			-0.343	-0.445	1.782			0.034	0.118	1.826			0.133	-0.068	1.607
-0.123	-0.157	1.787			-0.118	-0.101	1.837			-0.117	0.222	1.834			-0.109	0.425	1.811			-0.289	0.118	1.856			-0.329	-0.154	1.868			-0.345	-0.356	1.808			-0.343	-0.445	1.782			0.034	0.118	1.826			0.133	-0.069	1.608
-0.122	-0.157	1.787			-0.118	-0.101	1.837			-0.116	0.222	1.834			-0.109	0.424	1.811			-0.288	0.118	1.856			-0.329	-0.154	1.868			-0.345	-0.355	1.808			-0.343	-0.445	1.781			0.034	0.118	1.826			0.134	-0.070	1.609
-0.122	-0.157	1.786			-0.117	-0.101	1.837			-0.116	0.222	1.834			-0.108	0.424	1.811			-0.288	0.118	1.856			-0.329	-0.153	1.867			-0.345	-0.355	1.807			-0.343	-0.445	1.781			0.034	0.118	1.826			0.134	-0.071	1.609
-0.122	-0.157	1.786			-0.117	-0.101	1.836			-0.116	0.222	1.833			-0.108	0.424	1.811			-0.288	0.118	1.856			-0.329	-0.153	1.867			-0.345	-0.355	1.807			-0.343	-0.445	1.780			0.034	0.117	1.826			0.134	-0.071	1.610
-0.122	-0.157	1.786			-0.117	-0.101	1.836			-0.116	0.222	1.833			-0.108	0.424	1.811			-0.288	0.118	1.856			-0.329	-0.153	1.867			-0.345	-0.355	1.807			-0.343	-0.445	1.780			0.034	0.117	1.825			0.134	-0.072	1.610
-0.122	-0.157	1.786			-0.117	-0.101	1.836			-0.116	0.222	1.833			-0.108	0.424	1.811			-0.288	0.118	1.855			-0.329	-0.153	1.867			-0.345	-0.355	1.806			-0.343	-0.444	1.779			0.034	0.117	1.825			0.135	-0.072	1.611
-0.122	-0.157	1.786			-0.117	-0.101	1.836			-0.116	0.222	1.833			-0.108	0.424	1.811			-0.288	0.118	1.855			-0.329	-0.153	1.866			-0.345	-0.355	1.806			-0.343	-0.444	1.779			0.035	0.117	1.825			0.135	-0.073	1.611
-0.122	-0.157	1.785			-0.117	-0.101	1.836			-0.116	0.222	1.833			-0.108	0.424	1.811			-0.288	0.118	1.855			-0.329	-0.153	1.866			-0.345	-0.355	1.805			-0.343	-0.444	1.778			0.035	0.117	1.825			0.135	-0.073	1.612
-0.122	-0.157	1.785			-0.117	-0.101	1.836			-0.116	0.222	1.833			-0.108	0.424	1.811			-0.288	0.118	1.855			-0.329	-0.153	1.866			-0.345	-0.354	1.805			-0.342	-0.444	1.778			0.035	0.117	1.825			0.135	-0.073	1.612
-0.122	-0.157	1.785			-0.117	-0.101	1.836			-0.116	0.222	1.833			-0.108	0.424	1.811			-0.288	0.118	1.855			-0.329	-0.153	1.866			-0.345	-0.354	1.805			-0.342	-0.444	1.778			0.035	0.117	1.825			0.135	-0.073	1.612
-0.121	-0.157	1.785			-0.117	-0.101	1.835			-0.116	0.222	1.833			-0.108	0.424	1.811			-0.288	0.118	1.855			-0.329	-0.153	1.865			-0.345	-0.354	1.804			-0.342	-0.444	1.777			0.035	0.117	1.825			0.134	-0.073	1.612
-0.121	-0.157	1.785			-0.117	-0.101	1.835			-0.116	0.222	1.833			-0.108	0.424	1.811			-0.288	0.118	1.855			-0.329	-0.153	1.865			-0.345	-0.354	1.804			-0.342	-0.444	1.777			0.035	0.116	1.825			0.134	-0.074	1.612
-0.121	-0.157	1.785			-0.117	-0.101	1.835			-0.116	0.222	1.833			-0.108	0.424	1.811			-0.288	0.118	1.855			-0.329	-0.152	1.865			-0.345	-0.354	1.804			-0.342	-0.444	1.777			0.035	0.116	1.825			0.134	-0.074	1.612
-0.121	-0.157	1.785			-0.117	-0.101	1.835			-0.116	0.222	1.833			-0.108	0.423	1.811			-0.288	0.118	1.855			-0.329	-0.152	1.865			-0.345	-0.354	1.804			-0.342	-0.444	1.777			0.035	0.116	1.825			0.134	-0.074	1.612
-0.121	-0.157	1.784			-0.116	-0.101	1.835			-0.115	0.222	1.833			-0.108	0.423	1.811			-0.287	0.118	1.854			-0.329	-0.152	1.864			-0.345	-0.354	1.803			-0.342	-0.444	1.776			0.035	0.116	1.825			0.134	-0.073	1.612
-0.121	-0.157	1.784			-0.116	-0.101	1.835			-0.115	0.222	1.833			-0.108	0.423	1.811			-0.287	0.118	1.854			-0.329	-0.152	1.864			-0.345	-0.354	1.803			-0.342	-0.444	1.776			0.035	0.116	1.825			0.134	-0.073	1.612
-0.121	-0.157	1.784			-0.116	-0.101	1.835			-0.115	0.222	1.833			-0.108	0.423	1.811			-0.287	0.118	1.854			-0.329	-0.152	1.864			-0.345	-0.354	1.803			-0.342	-0.444	1.776			0.035	0.116	1.825			0.133	-0.073	1.612
-0.121	-0.157	1.784			-0.116	-0.101	1.835			-0.115	0.222	1.833			-0.108	0.423	1.811			-0.287	0.118	1.854			-0.329	-0.152	1.864			-0.345	-0.354	1.803			-0.342	-0.444	1.776			0.035	0.116	1.825			0.133	-0.072	1.612
-0.121	-0.157	1.784			-0.116	-0.101	1.835			-0.115	0.222	1.833			-0.108	0.423	1.811			-0.287	0.118	1.854			-0.329	-0.152	1.864			-0.345	-0.354	1.803			-0.342	-0.444	1.776			0.035	0.116	1.825			0.133	-0.072	1.612
-0.121	-0.157	1.784			-0.116	-0.101	1.835			-0.115	0.222	1.833			-0.108	0.423	1.811			-0.287	0.118	1.854			-0.329	-0.152	1.864			-0.345	-0.354	1.802			-0.342	-0.444	1.775			0.035	0.116	1.825			0.132	-0.071	1.611
-0.121	-0.157	1.784			-0.116	-0.101	1.834			-0.115	0.222	1.833			-0.108	0.422	1.811			-0.287	0.118	1.854			-0.329	-0.152	1.864			-0.345	-0.354	1.802			-0.342	-0.443	1.775			0.035	0.116	1.825			0.131	-0.071	1.611
-0.121	-0.157	1.784			-0.116	-0.101	1.834			-0.115	0.222	1.833			-0.109	0.421	1.810			-0.287	0.118	1.854			-0.329	-0.152	1.864			-0.345	-0.354	1.802			-0.342	-0.443	1.775			0.035	0.116	1.825			0.130	-0.070	1.610
-0.121	-0.157	1.784			-0.116	-0.101	1.834			-0.115	0.222	1.833			-0.109	0.421	1.810			-0.287	0.118	1.854			-0.329	-0.152	1.864			-0.345	-0.354	1.802			-0.342	-0.443	1.775			0.035	0.116	1.825			0.128	-0.069	1.610
-0.121	-0.157	1.784			-0.116	-0.101	1.834			-0.115	0.222	1.833			-0.109	0.420	1.809			-0.287	0.118	1.854			-0.329	-0.152	1.864			-0.345	-0.354	1.802			-0.342	-0.443	1.775			0.035	0.116	1.825			0.126	-0.068	1.609
-0.121	-0.157	1.783			-0.116	-0.101	1.834			-0.115	0.222	1.833			-0.109	0.419	1.809			-0.287	0.118	1.854			-0.329	-0.152	1.863			-0.345	-0.354	1.802			-0.342	-0.443	1.775			0.035	0.116	1.825			0.124	-0.067	1.608
-0.121	-0.157	1.783			-0.116	-0.101	1.834			-0.115	0.222	1.833			-0.109	0.419	1.809			-0.287	0.118	1.854			-0.329	-0.152	1.863			-0.345	-0.354	1.802			-0.342	-0.443	1.775			0.035	0.116	1.825			0.123	-0.066	1.607
-0.120	-0.157	1.783			-0.116	-0.101	1.834			-0.115	0.222	1.833			-0.109	0.418	1.808			-0.287	0.118	1.854			-0.329	-0.152	1.863			-0.345	-0.354	1.802			-0.342	-0.443	1.775			0.035	0.117	1.825			0.121	-0.065	1.606
-0.120	-0.157	1.783			-0.116	-0.101	1.834			-0.115	0.222	1.833			-0.109	0.418	1.808			-0.287	0.118	1.854			-0.329	-0.152	1.863			-0.345	-0.354	1.802			-0.342	-0.443	1.775			0.034	0.117	1.826			0.120	-0.064	1.605
-0.120	-0.157	1.783			-0.116	-0.101	1.834			-0.115	0.222	1.833			-0.109	0.417	1.808			-0.287	0.119	1.854			-0.329	-0.152	1.863			-0.345	-0.354	1.802			-0.342	-0.443	1.775			0.034	0.117	1.826			0.119	-0.063	1.604
-0.120	-0.157	1.783			-0.116	-0.102	1.834			-0.115	0.222	1.833			-0.109	0.417	1.808			-0.286	0.119	1.853			-0.329	-0.152	1.863			-0.345	-0.354	1.802			-0.342	-0.443	1.775			0.034	0.117	1.826			0.117	-0.062	1.604
-0.120	-0.157	1.783			-0.116	-0.102	1.834			-0.115	0.222	1.833			-0.109	0.417	1.807			-0.286	0.119	1.853			-0.329	-0.152	1.863			-0.345	-0.354	1.802			-0.342	-0.443	1.775			0.034	0.118	1.826			0.116	-0.061	1.603
-0.120	-0.157	1.783			-0.116	-0.102	1.834			-0.115	0.222	1.833			-0.109	0.416	1.807			-0.286	0.119	1.853			-0.329	-0.152	1.863			-0.345	-0.354	1.802			-0.342	-0.443	1.775			0.033	0.118	1.826			0.115	-0.060	1.602
-0.120	-0.157	1.783			-0.116	-0.102	1.834			-0.115	0.222	1.833			-0.109	0.416	1.807			-0.286	0.119	1.853			-0.329	-0.152	1.863			-0.345	-0.354	1.802			-0.342	-0.443	1.775			0.033	0.118	1.826			0.113	-0.059	1.602
-0.120	-0.158	1.783			-0.116	-0.102	1.834			-0.115	0.221	1.834			-0.109	0.416	1.807			-0.286	0.119	1.853			-0.329	-0.152	1.863			-0.345	-0.354	1.802			-0.342	-0.443	1.775			0.033	0.118	1.826			0.112	-0.058	1.601
-0.120	-0.158	1.783			-0.116	-0.102	1.834			-0.115	0.221	1.834			-0.109	0.416	1.807			-0.286	0.119	1.854			-0.329	-0.152	1.863			-0.345	-0.354	1.802			-0.342	-0.443	1.775			0.032	0.119	1.827			0.107	-0.058	1.601
-0.120	-0.158	1.783			-0.116	-0.102	1.834			-0.114	0.221	1.834			-0.109	0.415	1.807			-0.286	0.119	1.854			-0.330	-0.152	1.863			-0.345	-0.354	1.802			-0.343	-0.443	1.775			0.031	0.121	1.827			0.103	-0.057	1.601
-0.120	-0.158	1.783			-0.116	-0.102	1.834			-0.114	0.221	1.834			-0.109	0.415	1.807			-0.286	0.119	1.854			-0.330	-0.152	1.863			-0.345	-0.354	1.802			-0.343	-0.443	1.775			0.029	0.123	1.828			0.098	-0.055	1.603
-0.120	-0.158	1.783			-0.116	-0.102	1.834			-0.114	0.221	1.834			-0.109	0.415	1.807			-0.286	0.119	1.854			-0.330	-0.152	1.864			-0.345	-0.354	1.802			-0.343	-0.443	1.775			0.029	0.125	1.830			0.094	-0.054	1.605
-0.120	-0.158	1.783			-0.116	-0.102	1.834			-0.114	0.221	1.834			-0.109	0.415	1.807			-0.286	0.119	1.854			-0.330	-0.152	1.864			-0.345	-0.354	1.802			-0.343	-0.443	1.775			0.032	0.127	1.833			0.090	-0.053	1.606
-0.120	-0.158	1.783			-0.116	-0.102	1.834			-0.114	0.221	1.834			-0.109	0.415	1.807			-0.286	0.119	1.854			-0.330	-0.152	1.864			-0.345	-0.353	1.803			-0.343	-0.443	1.775			0.035	0.128	1.836			0.088	-0.054	1.609
-0.120	-0.158	1.783			-0.116	-0.102	1.834			-0.114	0.221	1.834			-0.109	0.415	1.807			-0.286	0.120	1.854			-0.330	-0.152	1.864			-0.345	-0.353	1.803			-0.343	-0.443	1.776			0.038	0.129	1.838			0.086	-0.057	1.612
-0.120	-0.158	1.783			-0.116	-0.102	1.834			-0.114	0.220	1.834			-0.109	0.415	1.807			-0.286	0.120	1.854			-0.330	-0.152	1.864			-0.346	-0.353	1.803			-0.343	-0.443	1.776			0.040	0.130	1.840			0.085	-0.059	1.616
-0.120	-0.158	1.783			-0.116	-0.102	1.834			-0.114	0.220	1.835			-0.109	0.415	1.807			-0.286	0.120	1.854			-0.330	-0.152	1.864			-0.346	-0.353	1.803			-0.343	-0.443	1.776			0.042	0.130	1.841			0.084	-0.062	1.620
-0.120	-0.157	1.784			-0.116	-0.102	1.834			-0.114	0.220	1.835			-0.109	0.415	1.807			-0.286	0.120	1.854			-0.330	-0.152	1.864			-0.346	-0.353	1.803			-0.343	-0.443	1.776			0.044	0.130	1.842			0.098	-0.075	1.649
-0.121	-0.156	1.784			-0.116	-0.101	1.834			-0.114	0.220	1.835			-0.109	0.415	1.807			-0.286	0.120	1.854			-0.330	-0.152	1.864			-0.346	-0.353	1.803			-0.343	-0.443	1.776			0.045	0.130	1.843			0.096	-0.078	1.651
-0.121	-0.155	1.784			-0.117	-0.101	1.835			-0.114	0.220	1.835			-0.109	0.415	1.808			-0.286	0.120	1.854			-0.330	-0.152	1.864			-0.346	-0.353	1.803			-0.344	-0.443	1.776			0.046	0.131	1.844			0.095	-0.080	1.652
-0.121	-0.154	1.785			-0.117	-0.100	1.835			-0.114	0.220	1.835			-0.109	0.416	1.808			-0.286	0.120	1.854			-0.330	-0.152	1.865			-0.346	-0.353	1.803			-0.344	-0.443	1.776			0.047	0.131	1.844			0.101	-0.085	1.666
-0.121	-0.154	1.785			-0.117	-0.100	1.835			-0.114	0.220	1.835			-0.109	0.416	1.808			-0.286	0.120	1.855			-0.330	-0.152	1.865			-0.346	-0.353	1.803			-0.344	-0.443	1.776			0.048	0.130	1.845			0.105	-0.087	1.674
-0.121	-0.153	1.785			-0.117	-0.100	1.835			-0.114	0.220	1.835			-0.109	0.416	1.808			-0.286	0.121	1.855			-0.330	-0.152	1.865			-0.346	-0.353	1.803			-0.344	-0.443	1.776			0.049	0.130	1.845			0.106	-0.089	1.677
-0.122	-0.152	1.785			-0.117	-0.099	1.836			-0.114	0.219	1.835			-0.109	0.417	1.809			-0.286	0.121	1.855			-0.330	-0.152	1.865			-0.346	-0.353	1.803			-0.344	-0.443	1.776			0.049	0.130	1.845			0.106	-0.090	1.680
-0.122	-0.152	1.786			-0.117	-0.099	1.836			-0.114	0.219	1.836			-0.109	0.417	1.809			-0.286	0.121	1.855			-0.330	-0.152	1.865			-0.346	-0.353	1.803			-0.344	-0.443	1.776			0.050	0.129	1.846			0.107	-0.092	1.682
-0.122	-0.151	1.786			-0.117	-0.098	1.836			-0.114	0.219	1.836			-0.109	0.417	1.809			-0.286	0.121	1.855			-0.330	-0.152	1.865			-0.346	-0.353	1.803			-0.344	-0.443	1.776			0.050	0.129	1.846			0.107	-0.093	1.685
-0.122	-0.150	1.786			-0.118	-0.098	1.836			-0.114	0.219	1.836			-0.109	0.418	1.810			-0.285	0.121	1.856			-0.330	-0.152	1.865			-0.346	-0.353	1.803			-0.344	-0.443	1.776			0.051	0.129	1.846			0.111	-0.083	1.708
-0.122	-0.150	1.786			-0.118	-0.097	1.837			-0.114	0.219	1.836			-0.109	0.418	1.810			-0.285	0.121	1.856			-0.330	-0.152	1.865			-0.346	-0.353	1.804			-0.344	-0.443	1.776			0.051	0.128	1.846			0.111	-0.084	1.710
-0.122	-0.149	1.787			-0.118	-0.097	1.837			-0.114	0.219	1.836			-0.109	0.418	1.810			-0.285	0.121	1.856			-0.330	-0.152	1.866			-0.346	-0.353	1.804			-0.344	-0.443	1.777			0.051	0.128	1.846			0.110	-0.081	1.722
-0.122	-0.148	1.787			-0.118	-0.096	1.837			-0.114	0.219	1.836			-0.109	0.419	1.810			-0.285	0.121	1.857			-0.330	-0.152	1.866			-0.346	-0.353	1.804			-0.344	-0.443	1.777			0.051	0.127	1.846			0.109	-0.082	1.722
-0.123	-0.148	1.787			-0.118	-0.096	1.837			-0.114	0.219	1.837			-0.109	0.419	1.810			-0.285	0.122	1.857			-0.330	-0.152	1.866			-0.346	-0.353	1.804			-0.344	-0.443	1.777			0.051	0.127	1.846			0.108	-0.084	1.722
-0.123	-0.147	1.788			-0.118	-0.095	1.838			-0.114	0.219	1.837			-0.109	0.419	1.811			-0.286	0.122	1.857			-0.330	-0.152	1.866			-0.346	-0.353	1.804			-0.344	-0.443	1.777			0.051	0.127	1.846			0.107	-0.085	1.722
-0.123	-0.147	1.788			-0.118	-0.095	1.838			-0.115	0.219	1.837			-0.109	0.420	1.811			-0.286	0.122	1.858			-0.330	-0.152	1.866			-0.346	-0.353	1.805			-0.344	-0.443	1.777			0.051	0.127	1.846			0.106	-0.082	1.728
-0.123	-0.146	1.788			-0.119	-0.094	1.838			-0.115	0.219	1.837			-0.109	0.420	1.811			-0.286	0.122	1.858			-0.330	-0.152	1.866			-0.346	-0.353	1.805			-0.344	-0.443	1.778			0.051	0.126	1.846			0.106	-0.084	1.727
-0.123	-0.146	1.788			-0.119	-0.094	1.838			-0.115	0.219	1.837			-0.109	0.420	1.811			-0.286	0.122	1.858			-0.330	-0.152	1.867			-0.346	-0.353	1.805			-0.344	-0.443	1.778			0.051	0.126	1.846			0.105	-0.085	1.726
-0.123	-0.145	1.788			-0.119	-0.094	1.838			-0.115	0.219	1.838			-0.109	0.421	1.811			-0.286	0.122	1.859			-0.330	-0.152	1.867			-0.346	-0.353	1.805			-0.344	-0.443	1.778			0.051	0.126	1.846			0.104	-0.085	1.729
-0.123	-0.145	1.789			-0.119	-0.093	1.839			-0.115	0.219	1.838			-0.109	0.421	1.812			-0.286	0.122	1.859			-0.330	-0.152	1.867			-0.346	-0.354	1.806			-0.344	-0.443	1.778			0.050	0.125	1.846			0.104	-0.082	1.732
-0.123	-0.144	1.789			-0.119	-0.093	1.839			-0.115	0.219	1.838			-0.109	0.421	1.812			-0.286	0.122	1.859			-0.330	-0.152	1.867			-0.346	-0.354	1.806			-0.344	-0.443	1.778			0.050	0.125	1.846			0.103	-0.080	1.735
-0.123	-0.144	1.789			-0.119	-0.092	1.839			-0.116	0.219	1.839			-0.109	0.422	1.812			-0.286	0.122	1.860			-0.330	-0.152	1.867			-0.346	-0.354	1.806			-0.344	-0.443	1.779			0.050	0.125	1.845			0.103	-0.079	1.738
-0.123	-0.144	1.789			-0.119	-0.092	1.839			-0.116	0.219	1.839			-0.109	0.422	1.812			-0.287	0.123	1.860			-0.330	-0.152	1.868			-0.346	-0.354	1.806			-0.344	-0.443	1.779			0.049	0.124	1.845			0.103	-0.078	1.740
-0.123	-0.143	1.789			-0.119	-0.092	1.839			-0.116	0.219	1.839			-0.109	0.422	1.812			-0.287	0.123	1.861			-0.330	-0.152	1.868			-0.346	-0.354	1.806			-0.344	-0.443	1.779			0.049	0.124	1.845			0.103	-0.077	1.743
-0.124	-0.143	1.789			-0.119	-0.092	1.840			-0.116	0.219	1.839			-0.109	0.422	1.812			-0.287	0.123	1.861			-0.330	-0.152	1.868			-0.346	-0.354	1.807			-0.344	-0.443	1.779			0.048	0.124	1.845			0.103	-0.076	1.745
-0.124	-0.143	1.789			-0.119	-0.092	1.840			-0.116	0.219	1.840			-0.109	0.423	1.813			-0.287	0.123	1.861			-0.330	-0.152	1.868			-0.346	-0.354	1.807			-0.344	-0.443	1.779			0.048	0.124	1.845			0.103	-0.075	1.746
-0.124	-0.143	1.790			-0.119	-0.091	1.840			-0.117	0.219	1.840			-0.109	0.423	1.813			-0.287	0.123	1.862			-0.330	-0.152	1.868			-0.346	-0.354	1.807			-0.344	-0.443	1.779			0.048	0.123	1.844			0.102	-0.074	1.748
-0.124	-0.143	1.790			-0.120	-0.091	1.840			-0.117	0.219	1.840			-0.109	0.423	1.813			-0.287	0.123	1.862			-0.330	-0.152	1.868			-0.346	-0.354	1.807			-0.344	-0.443	1.779			0.047	0.123	1.844			0.102	-0.073	1.749
-0.124	-0.142	1.790			-0.120	-0.091	1.840			-0.117	0.219	1.841			-0.108	0.423	1.813			-0.287	0.123	1.862			-0.330	-0.152	1.868			-0.346	-0.354	1.807			-0.344	-0.443	1.780			0.047	0.123	1.844			0.102	-0.073	1.751
-0.124	-0.142	1.790			-0.120	-0.091	1.840			-0.117	0.219	1.841			-0.108	0.424	1.813			-0.287	0.123	1.863			-0.330	-0.152	1.869			-0.346	-0.354	1.807			-0.344	-0.443	1.780			0.046	0.123	1.844			0.103	-0.072	1.752
-0.124	-0.142	1.790			-0.120	-0.091	1.840			-0.117	0.219	1.841			-0.108	0.424	1.813			-0.288	0.123	1.863			-0.330	-0.152	1.869			-0.346	-0.354	1.807			-0.344	-0.443	1.780			0.046	0.122	1.844			0.103	-0.072	1.754
-0.124	-0.142	1.790			-0.120	-0.091	1.840			-0.118	0.219	1.841			-0.108	0.424	1.813			-0.288	0.123	1.863			-0.330	-0.152	1.869			-0.346	-0.354	1.808			-0.344	-0.443	1.780			0.046	0.122	1.844			0.103	-0.071	1.755
-0.124	-0.142	1.790			-0.120	-0.090	1.841			-0.118	0.219	1.841			-0.108	0.424	1.814			-0.288	0.124	1.863			-0.330	-0.152	1.869			-0.346	-0.354	1.808			-0.344	-0.443	1.780			0.045	0.122	1.844			0.103	-0.071	1.756
-0.124	-0.142	1.790			-0.120	-0.090	1.841			-0.118	0.219	1.842			-0.108	0.424	1.814			-0.288	0.124	1.863			-0.330	-0.152	1.869			-0.346	-0.354	1.808			-0.344	-0.443	1.780			0.045	0.122	1.843			0.103	-0.071	1.757
-0.124	-0.142	1.790			-0.120	-0.090	1.841			-0.118	0.219	1.842			-0.107	0.424	1.814			-0.288	0.124	1.863			-0.330	-0.152	1.869			-0.346	-0.354	1.808			-0.344	-0.443	1.780			0.045	0.122	1.843			0.103	-0.070	1.758
-0.124	-0.141	1.790			-0.120	-0.090	1.841			-0.118	0.219	1.842			-0.107	0.425	1.814			-0.288	0.124	1.863			-0.330	-0.152	1.869			-0.346	-0.354	1.808			-0.344	-0.443	1.780			0.044	0.122	1.843			0.103	-0.070	1.759
-0.124	-0.141	1.791			-0.120	-0.090	1.841			-0.118	0.219	1.842			-0.107	0.425	1.814			-0.288	0.124	1.864			-0.330	-0.152	1.869			-0.346	-0.354	1.808			-0.344	-0.443	1.780			0.044	0.122	1.843			0.103	-0.070	1.759
-0.124	-0.141	1.791			-0.120	-0.090	1.841			-0.119	0.219	1.842			-0.107	0.425	1.814			-0.288	0.124	1.864			-0.330	-0.152	1.869			-0.346	-0.354	1.808			-0.344	-0.443	1.781			0.044	0.121	1.843			0.103	-0.069	1.759
-0.124	-0.141	1.791			-0.120	-0.090	1.841			-0.119	0.219	1.843			-0.107	0.425	1.814			-0.288	0.124	1.864			-0.330	-0.152	1.869			-0.346	-0.354	1.808			-0.344	-0.443	1.781			0.044	0.121	1.843			0.102	-0.069	1.760
-0.124	-0.141	1.791			-0.120	-0.090	1.841			-0.119	0.219	1.843			-0.107	0.425	1.814			-0.288	0.124	1.864			-0.330	-0.152	1.869			-0.346	-0.354	1.808			-0.344	-0.443	1.781			0.043	0.121	1.843			0.102	-0.069	1.760
-0.124	-0.141	1.791			-0.120	-0.090	1.841			-0.119	0.219	1.843			-0.107	0.425	1.814			-0.288	0.124	1.864			-0.330	-0.152	1.869			-0.346	-0.354	1.808			-0.344	-0.443	1.781			0.043	0.121	1.843			0.102	-0.069	1.759
-0.124	-0.141	1.791			-0.120	-0.090	1.841			-0.119	0.219	1.843			-0.107	0.425	1.814			-0.288	0.124	1.864			-0.330	-0.152	1.869			-0.345	-0.354	1.808			-0.344	-0.443	1.781			0.043	0.121	1.843			0.102	-0.070	1.759
-0.124	-0.141	1.791			-0.120	-0.090	1.841			-0.119	0.219	1.843			-0.107	0.425	1.814			-0.288	0.124	1.864			-0.330	-0.152	1.869			-0.345	-0.354	1.808			-0.344	-0.443	1.781			0.043	0.121	1.843			0.101	-0.070	1.758
-0.124	-0.142	1.791			-0.120	-0.090	1.841			-0.119	0.219	1.843			-0.107	0.425	1.814			-0.288	0.124	1.864			-0.330	-0.152	1.869			-0.345	-0.354	1.808			-0.344	-0.443	1.781			0.042	0.121	1.843			0.101	-0.071	1.757
-0.124	-0.142	1.791			-0.120	-0.090	1.842			-0.119	0.219	1.843			-0.107	0.425	1.814			-0.288	0.124	1.864			-0.330	-0.152	1.869			-0.345	-0.354	1.808			-0.344	-0.443	1.781			0.042	0.120	1.843			0.100	-0.071	1.757
-0.124	-0.142	1.791			-0.121	-0.090	1.842			-0.119	0.219	1.843			-0.107	0.425	1.814			-0.288	0.124	1.864			-0.330	-0.152	1.869			-0.345	-0.354	1.808			-0.344	-0.443	1.781			0.042	0.120	1.842			0.100	-0.071	1.756
-0.124	-0.142	1.791			-0.121	-0.090	1.842			-0.119	0.219	1.843			-0.106	0.426	1.814			-0.288	0.124	1.864			-0.330	-0.152	1.869			-0.345	-0.354	1.808			-0.344	-0.443	1.781			0.042	0.120	1.842			0.100	-0.071	1.756
-0.124	-0.142	1.791			-0.121	-0.090	1.842			-0.120	0.219	1.844			-0.106	0.426	1.814			-0.288	0.124	1.864			-0.330	-0.152	1.869			-0.345	-0.353	1.808			-0.344	-0.443	1.781			0.042	0.120	1.842			0.099	-0.072	1.755
-0.125	-0.143	1.791			-0.121	-0.091	1.842			-0.120	0.219	1.844			-0.106	0.426	1.814			-0.288	0.124	1.864			-0.330	-0.152	1.869			-0.345	-0.353	1.808			-0.344	-0.443	1.781			0.042	0.120	1.842			0.099	-0.072	1.754
-0.125	-0.143	1.791			-0.121	-0.091	1.842			-0.120	0.219	1.844			-0.106	0.426	1.814			-0.288	0.124	1.864			-0.330	-0.152	1.869			-0.345	-0.353	1.808			-0.344	-0.443	1.781			0.041	0.120	1.842			0.099	-0.072	1.754
-0.125	-0.143	1.791			-0.121	-0.091	1.842			-0.120	0.218	1.844			-0.106	0.426	1.815			-0.288	0.125	1.864			-0.330	-0.152	1.869			-0.345	-0.353	1.808			-0.344	-0.443	1.781			0.041	0.119	1.842			0.098	-0.073	1.753
-0.125	-0.143	1.791			-0.121	-0.091	1.842			-0.120	0.218	1.844			-0.106	0.426	1.815			-0.288	0.125	1.864			-0.330	-0.152	1.869			-0.345	-0.353	1.808			-0.344	-0.443	1.781			0.041	0.119	1.842			0.098	-0.073	1.752
-0.125	-0.144	1.791			-0.121	-0.091	1.842			-0.120	0.218	1.844			-0.106	0.426	1.815			-0.288	0.125	1.864			-0.330	-0.152	1.869			-0.345	-0.353	1.808			-0.344	-0.443	1.781			0.041	0.119	1.842			0.098	-0.074	1.751
-0.125	-0.144	1.791			-0.121	-0.091	1.842			-0.120	0.218	1.844			-0.106	0.426	1.815			-0.288	0.125	1.864			-0.330	-0.152	1.869			-0.345	-0.353	1.808			-0.344	-0.443	1.781			0.041	0.119	1.841			0.097	-0.074	1.750
-0.125	-0.144	1.791			-0.121	-0.091	1.842			-0.120	0.218	1.844			-0.106	0.426	1.815			-0.288	0.125	1.864			-0.330	-0.152	1.870			-0.345	-0.353	1.808			-0.344	-0.443	1.781			0.041	0.119	1.841			0.097	-0.074	1.749
-0.125	-0.144	1.791			-0.121	-0.092	1.842			-0.120	0.218	1.844			-0.106	0.426	1.815			-0.288	0.125	1.864			-0.330	-0.152	1.870			-0.345	-0.353	1.808			-0.344	-0.443	1.781			0.041	0.119	1.841			0.097	-0.075	1.749
-0.125	-0.144	1.791			-0.121	-0.092	1.842			-0.120	0.218	1.844			-0.106	0.426	1.815			-0.288	0.125	1.864			-0.330	-0.152	1.870			-0.345	-0.353	1.808			-0.344	-0.443	1.781			0.041	0.119	1.841			0.097	-0.075	1.748
-0.125	-0.145	1.791			-0.121	-0.092	1.842			-0.120	0.218	1.844			-0.106	0.426	1.815			-0.288	0.125	1.864			-0.330	-0.152	1.870			-0.345	-0.353	1.809			-0.344	-0.443	1.781			0.041	0.118	1.841			0.097	-0.075	1.748
-0.125	-0.145	1.791			-0.121	-0.092	1.842			-0.120	0.218	1.844			-0.106	0.426	1.815			-0.288	0.125	1.864			-0.330	-0.152	1.870			-0.345	-0.353	1.809			-0.344	-0.443	1.782			0.041	0.118	1.841			0.096	-0.075	1.747
-0.125	-0.145	1.791			-0.121	-0.092	1.842			-0.120	0.218	1.844			-0.106	0.426	1.815			-0.288	0.125	1.864			-0.330	-0.152	1.870			-0.345	-0.353	1.809			-0.344	-0.443	1.782			0.041	0.118	1.841			0.096	-0.076	1.747
-0.125	-0.145	1.791			-0.121	-0.092	1.842			-0.120	0.218	1.844			-0.106	0.426	1.815			-0.288	0.125	1.864			-0.330	-0.152	1.870			-0.345	-0.353	1.809			-0.344	-0.443	1.782			0.041	0.118	1.841			0.096	-0.078	1.745
-0.125	-0.145	1.791			-0.121	-0.092	1.842			-0.120	0.218	1.844			-0.106	0.426	1.815			-0.288	0.125	1.864			-0.330	-0.152	1.870			-0.345	-0.353	1.809			-0.344	-0.443	1.782			0.041	0.118	1.841			0.095	-0.079	1.744
-0.125	-0.145	1.791			-0.121	-0.092	1.842			-0.120	0.218	1.844			-0.106	0.426	1.814			-0.288	0.125	1.864			-0.330	-0.151	1.870			-0.345	-0.353	1.809			-0.344	-0.443	1.782			0.041	0.118	1.841			0.095	-0.080	1.743
-0.125	-0.145	1.791			-0.121	-0.092	1.842			-0.120	0.218	1.844			-0.106	0.426	1.814			-0.288	0.125	1.864			-0.330	-0.151	1.870			-0.345	-0.353	1.809			-0.344	-0.443	1.782			0.040	0.118	1.841			0.095	-0.081	1.742
-0.125	-0.145	1.791			-0.121	-0.092	1.842			-0.120	0.218	1.844			-0.106	0.426	1.814			-0.288	0.125	1.864			-0.330	-0.151	1.870			-0.345	-0.353	1.810			-0.344	-0.443	1.783			0.040	0.118	1.841			0.094	-0.083	1.740
-0.125	-0.145	1.791			-0.121	-0.092	1.842			-0.120	0.218	1.844			-0.106	0.426	1.814			-0.288	0.125	1.864			-0.330	-0.151	1.870			-0.345	-0.353	1.810			-0.344	-0.443	1.783			0.040	0.118	1.841			0.094	-0.084	1.739
-0.125	-0.145	1.791			-0.121	-0.092	1.842			-0.120	0.218	1.844			-0.106	0.426	1.814			-0.288	0.125	1.864			-0.330	-0.151	1.870			-0.345	-0.353	1.810			-0.344	-0.443	1.783			0.040	0.118	1.841			0.095	-0.083	1.740
-0.125	-0.145	1.791			-0.121	-0.092	1.842			-0.120	0.218	1.844			-0.106	0.426	1.814			-0.288	0.125	1.864			-0.330	-0.151	1.870			-0.345	-0.353	1.810			-0.344	-0.443	1.783			0.040	0.118	1.841			0.095	-0.084	1.738
-0.125	-0.145	1.792			-0.121	-0.092	1.842			-0.120	0.218	1.844			-0.106	0.426	1.814			-0.288	0.125	1.864			-0.330	-0.151	1.870			-0.345	-0.353	1.810			-0.344	-0.443	1.783			0.040	0.118	1.841			0.095	-0.085	1.737
-0.125	-0.146	1.792			-0.121	-0.092	1.842			-0.120	0.218	1.844			-0.106	0.426	1.814			-0.288	0.125	1.864			-0.330	-0.151	1.870			-0.345	-0.353	1.810			-0.344	-0.443	1.783			0.040	0.118	1.841			0.095	-0.086	1.735
-0.125	-0.146	1.792			-0.121	-0.093	1.842			-0.120	0.218	1.844			-0.106	0.426	1.814			-0.288	0.125	1.864			-0.330	-0.151	1.870			-0.345	-0.353	1.810			-0.344	-0.443	1.783			0.040	0.118	1.841			0.095	-0.087	1.733
-0.125	-0.146	1.792			-0.121	-0.093	1.842			-0.120	0.218	1.844			-0.106	0.426	1.813			-0.288	0.125	1.864			-0.330	-0.151	1.870			-0.345	-0.353	1.810			-0.344	-0.443	1.783			0.040	0.119	1.841			0.097	-0.084	1.737
-0.125	-0.146	1.792			-0.121	-0.093	1.842			-0.120	0.218	1.844			-0.106	0.426	1.813			-0.288	0.125	1.864			-0.330	-0.151	1.870			-0.345	-0.353	1.810			-0.344	-0.443	1.783			0.040	0.119	1.841			0.097	-0.084	1.735
-0.125	-0.146	1.792			-0.121	-0.093	1.842			-0.121	0.218	1.844			-0.106	0.426	1.813			-0.288	0.125	1.864			-0.330	-0.151	1.870			-0.345	-0.353	1.810			-0.344	-0.443	1.783			0.040	0.119	1.841			0.101	-0.080	1.741
-0.125	-0.146	1.792			-0.121	-0.093	1.842			-0.121	0.218	1.844			-0.106	0.426	1.813			-0.288	0.125	1.864			-0.330	-0.151	1.870			-0.345	-0.353	1.810			-0.344	-0.443	1.783			0.040	0.119	1.842			0.103	-0.077	1.745
-0.125	-0.146	1.792			-0.121	-0.093	1.842			-0.121	0.218	1.844			-0.106	0.426	1.813			-0.288	0.125	1.864			-0.330	-0.151	1.870			-0.345	-0.353	1.810			-0.344	-0.443	1.783			0.040	0.119	1.842			0.104	-0.075	1.747
-0.125	-0.146	1.792			-0.121	-0.093	1.842			-0.121	0.218	1.844			-0.107	0.426	1.813			-0.288	0.125	1.864			-0.330	-0.152	1.870			-0.345	-0.353	1.810			-0.344	-0.443	1.783			0.040	0.119	1.842			0.105	-0.073	1.750
-0.125	-0.146	1.792			-0.121	-0.093	1.842			-0.121	0.218	1.844			-0.107	0.426	1.812			-0.288	0.125	1.864			-0.330	-0.152	1.870			-0.345	-0.353	1.810			-0.343	-0.443	1.783			0.040	0.120	1.842			0.106	-0.072	1.752
-0.125	-0.146	1.792			-0.121	-0.093	1.842			-0.121	0.218	1.844			-0.107	0.426	1.812			-0.288	0.125	1.864			-0.330	-0.152	1.870			-0.345	-0.353	1.810			-0.343	-0.443	1.783			0.040	0.120	1.842			0.107	-0.071	1.753
-0.125	-0.146	1.792			-0.121	-0.093	1.842			-0.121	0.218	1.844			-0.107	0.426	1.812			-0.288	0.125	1.864			-0.330	-0.152	1.870			-0.344	-0.353	1.810			-0.343	-0.443	1.783			0.040	0.120	1.842			0.107	-0.070	1.755
-0.125	-0.146	1.792			-0.121	-0.093	1.842			-0.121	0.218	1.844			-0.107	0.426	1.812			-0.288	0.125	1.864			-0.330	-0.152	1.870			-0.344	-0.354	1.809			-0.343	-0.443	1.783			0.040	0.120	1.842			0.108	-0.069	1.756
-0.125	-0.146	1.792			-0.121	-0.093	1.842			-0.121	0.218	1.844			-0.107	0.426	1.812			-0.288	0.125	1.864			-0.330	-0.152	1.869			-0.344	-0.354	1.809			-0.343	-0.443	1.783			0.040	0.120	1.843			0.108	-0.068	1.757
-0.125	-0.146	1.792			-0.121	-0.093	1.842			-0.121	0.218	1.844			-0.107	0.426	1.812			-0.288	0.125	1.864			-0.330	-0.152	1.869			-0.344	-0.354	1.809			-0.343	-0.444	1.783			0.040	0.121	1.843			0.109	-0.068	1.758
-0.125	-0.146	1.792			-0.121	-0.093	1.842			-0.121	0.218	1.844			-0.107	0.426	1.812			-0.288	0.125	1.864			-0.330	-0.152	1.869			-0.344	-0.354	1.809			-0.343	-0.444	1.783			0.040	0.121	1.843			0.109	-0.067	1.759
-0.125	-0.146	1.792			-0.121	-0.093	1.842			-0.121	0.218	1.844			-0.107	0.426	1.812			-0.288	0.124	1.863			-0.330	-0.152	1.869			-0.344	-0.354	1.809			-0.343	-0.444	1.783			0.040	0.121	1.843			0.109	-0.067	1.760
-0.125	-0.146	1.791			-0.121	-0.093	1.842			-0.121	0.218	1.844			-0.107	0.426	1.812			-0.288	0.124	1.863			-0.330	-0.152	1.869			-0.344	-0.354	1.809			-0.343	-0.444	1.782			0.040	0.121	1.843			0.109	-0.067	1.760
-0.125	-0.146	1.791			-0.121	-0.093	1.842			-0.121	0.218	1.844			-0.107	0.426	1.811			-0.288	0.124	1.863			-0.330	-0.152	1.869			-0.344	-0.354	1.809			-0.343	-0.444	1.782			0.040	0.121	1.843			0.110	-0.066	1.761
-0.125	-0.146	1.791			-0.121	-0.093	1.842			-0.121	0.218	1.844			-0.107	0.426	1.811			-0.288	0.124	1.863			-0.330	-0.152	1.869			-0.344	-0.354	1.809			-0.342	-0.444	1.782			0.040	0.121	1.843			0.110	-0.066	1.762
-0.124	-0.146	1.791			-0.121	-0.093	1.842			-0.121	0.218	1.844			-0.107	0.426	1.811			-0.288	0.124	1.863			-0.330	-0.152	1.869			-0.344	-0.354	1.808			-0.342	-0.444	1.782			0.040	0.122	1.843			0.110	-0.066	1.763
-0.124	-0.146	1.791			-0.121	-0.093	1.842			-0.121	0.218	1.844			-0.107	0.426	1.811			-0.288	0.124	1.862			-0.330	-0.152	1.869			-0.344	-0.354	1.808			-0.342	-0.444	1.782			0.040	0.122	1.843			0.110	-0.066	1.763
-0.124	-0.146	1.791			-0.121	-0.093	1.842			-0.121	0.218	1.844			-0.107	0.425	1.811			-0.288	0.124	1.862			-0.330	-0.152	1.869			-0.344	-0.354	1.808			-0.342	-0.444	1.782			0.040	0.122	1.844			0.110	-0.066	1.764
-0.124	-0.146	1.791			-0.121	-0.093	1.842			-0.121	0.218	1.843			-0.107	0.425	1.811			-0.288	0.123	1.862			-0.329	-0.153	1.868			-0.343	-0.355	1.808			-0.342	-0.445	1.781			0.040	0.122	1.844			0.110	-0.066	1.764
-0.124	-0.147	1.791			-0.121	-0.093	1.842			-0.121	0.218	1.843			-0.107	0.425	1.811			-0.288	0.123	1.862			-0.329	-0.153	1.868			-0.343	-0.355	1.807			-0.342	-0.445	1.781			0.040	0.122	1.844			0.110	-0.066	1.765
-0.124	-0.147	1.791			-0.121	-0.093	1.842			-0.121	0.218	1.843			-0.106	0.425	1.810			-0.288	0.123	1.861			-0.329	-0.153	1.868			-0.343	-0.355	1.807			-0.341	-0.445	1.781			0.040	0.122	1.844			0.110	-0.066	1.765
-0.124	-0.147	1.791			-0.121	-0.093	1.842			-0.122	0.218	1.843			-0.106	0.425	1.810			-0.288	0.123	1.861			-0.329	-0.153	1.868			-0.343	-0.355	1.807			-0.341	-0.445	1.781			0.040	0.122	1.844			0.110	-0.066	1.765
-0.124	-0.147	1.791			-0.121	-0.093	1.841			-0.122	0.218	1.843			-0.106	0.425	1.810			-0.288	0.123	1.861			-0.329	-0.153	1.867			-0.343	-0.355	1.807			-0.341	-0.445	1.781			0.040	0.122	1.844			0.110	-0.066	1.766
-0.124	-0.147	1.790			-0.121	-0.093	1.841			-0.122	0.217	1.843			-0.106	0.425	1.810			-0.289	0.123	1.861			-0.329	-0.153	1.867			-0.343	-0.355	1.807			-0.341	-0.445	1.780			0.040	0.122	1.844			0.110	-0.066	1.766
-0.124	-0.147	1.790			-0.121	-0.093	1.841			-0.122	0.217	1.842			-0.106	0.425	1.810			-0.288	0.123	1.860			-0.329	-0.153	1.867			-0.342	-0.355	1.806			-0.341	-0.446	1.780			0.040	0.123	1.844			0.110	-0.066	1.766
-0.124	-0.147	1.790			-0.121	-0.093	1.841			-0.122	0.217	1.842			-0.106	0.425	1.810			-0.288	0.123	1.860			-0.329	-0.154	1.866			-0.342	-0.356	1.806			-0.341	-0.446	1.780			0.040	0.123	1.844			0.110	-0.066	1.767
-0.124	-0.147	1.790			-0.121	-0.093	1.841			-0.122	0.217	1.842			-0.106	0.425	1.810			-0.288	0.123	1.860			-0.329	-0.154	1.866			-0.342	-0.356	1.806			-0.341	-0.446	1.780			0.040	0.123	1.844			0.110	-0.066	1.767
-0.124	-0.147	1.790			-0.121	-0.093	1.841			-0.122	0.217	1.842			-0.106	0.425	1.809			-0.288	0.123	1.860			-0.329	-0.154	1.866			-0.342	-0.356	1.806			-0.341	-0.446	1.780			0.040	0.123	1.844			0.110	-0.066	1.767
-0.124	-0.146	1.790			-0.121	-0.093	1.841			-0.122	0.217	1.842			-0.106	0.424	1.809			-0.288	0.123	1.859			-0.329	-0.154	1.866			-0.342	-0.356	1.806			-0.340	-0.446	1.780			0.040	0.123	1.844			0.110	-0.066	1.767
-0.124	-0.146	1.790			-0.121	-0.093	1.841			-0.122	0.217	1.842			-0.106	0.424	1.809			-0.288	0.123	1.859			-0.329	-0.154	1.866			-0.342	-0.356	1.806			-0.340	-0.446	1.780			0.040	0.123	1.844			0.110	-0.066	1.767
-0.124	-0.146	1.790			-0.121	-0.093	1.841			-0.122	0.217	1.841			-0.106	0.424	1.809			-0.288	0.123	1.859			-0.329	-0.154	1.865			-0.342	-0.356	1.806			-0.340	-0.446	1.780			0.040	0.123	1.844			0.110	-0.066	1.767
-0.124	-0.146	1.790			-0.121	-0.093	1.841			-0.122	0.217	1.841			-0.106	0.424	1.809			-0.288	0.123	1.859			-0.329	-0.154	1.865			-0.342	-0.356	1.806			-0.340	-0.446	1.779			0.040	0.123	1.844			0.110	-0.066	1.767
-0.124	-0.146	1.789			-0.121	-0.093	1.840			-0.122	0.217	1.841			-0.106	0.424	1.808			-0.288	0.123	1.859			-0.329	-0.154	1.865			-0.342	-0.356	1.805			-0.340	-0.446	1.779			0.040	0.123	1.844			0.110	-0.066	1.767
-0.124	-0.146	1.789			-0.121	-0.093	1.840			-0.122	0.217	1.841			-0.106	0.424	1.808			-0.288	0.123	1.858			-0.329	-0.154	1.865			-0.342	-0.356	1.805			-0.340	-0.446	1.779			0.040	0.123	1.844			0.110	-0.066	1.767
-0.124	-0.146	1.789			-0.121	-0.093	1.840			-0.122	0.217	1.841			-0.106	0.424	1.808			-0.288	0.123	1.858			-0.330	-0.154	1.864			-0.342	-0.356	1.805			-0.340	-0.446	1.779			0.040	0.124	1.844			0.110	-0.065	1.767
-0.124	-0.146	1.789			-0.121	-0.093	1.840			-0.122	0.217	1.841			-0.106	0.424	1.808			-0.288	0.123	1.858			-0.330	-0.154	1.864			-0.342	-0.356	1.805			-0.340	-0.446	1.779			0.040	0.124	1.844			0.110	-0.065	1.767
-0.124	-0.146	1.789			-0.121	-0.093	1.840			-0.122	0.217	1.841			-0.106	0.424	1.808			-0.288	0.123	1.858			-0.330	-0.154	1.864			-0.342	-0.356	1.805			-0.340	-0.446	1.779			0.040	0.124	1.844			0.110	-0.065	1.767
-0.124	-0.146	1.789			-0.121	-0.093	1.840			-0.122	0.217	1.841			-0.106	0.424	1.807			-0.288	0.123	1.857			-0.330	-0.154	1.864			-0.342	-0.356	1.805			-0.340	-0.446	1.779			0.040	0.124	1.844			0.110	-0.065	1.767
-0.124	-0.145	1.789			-0.122	-0.093	1.840			-0.122	0.217	1.840			-0.106	0.424	1.807			-0.288	0.123	1.857			-0.330	-0.154	1.864			-0.342	-0.356	1.805			-0.340	-0.446	1.779			0.040	0.124	1.844			0.109	-0.065	1.767
-0.124	-0.145	1.789			-0.122	-0.093	1.840			-0.122	0.217	1.840			-0.106	0.424	1.807			-0.288	0.123	1.857			-0.330	-0.154	1.864			-0.342	-0.356	1.805			-0.340	-0.446	1.779			0.040	0.124	1.844			0.109	-0.065	1.767
-0.124	-0.145	1.789			-0.122	-0.093	1.840			-0.122	0.217	1.840			-0.106	0.424	1.807			-0.288	0.123	1.857			-0.330	-0.154	1.864			-0.342	-0.356	1.805			-0.340	-0.446	1.779			0.040	0.124	1.844			0.109	-0.065	1.767
-0.124	-0.145	1.788			-0.122	-0.093	1.839			-0.122	0.217	1.840			-0.107	0.424	1.806			-0.288	0.123	1.856			-0.330	-0.154	1.864			-0.342	-0.356	1.805			-0.340	-0.446	1.779			0.040	0.124	1.844			0.109	-0.065	1.767
-0.124	-0.145	1.788			-0.122	-0.093	1.839			-0.122	0.217	1.840			-0.107	0.424	1.806			-0.287	0.123	1.856			-0.330	-0.154	1.863			-0.342	-0.356	1.805			-0.340	-0.446	1.779			0.040	0.124	1.844			0.109	-0.065	1.767
-0.124	-0.145	1.788			-0.122	-0.092	1.839			-0.122	0.217	1.840			-0.107	0.423	1.806			-0.287	0.123	1.856			-0.330	-0.154	1.863			-0.342	-0.356	1.805			-0.340	-0.446	1.779			0.040	0.124	1.844			0.109	-0.065	1.767
-0.124	-0.145	1.788			-0.122	-0.092	1.839			-0.122	0.217	1.840			-0.107	0.423	1.806			-0.287	0.123	1.856			-0.330	-0.154	1.863			-0.342	-0.356	1.805			-0.340	-0.446	1.779			0.040	0.124	1.844			0.109	-0.065	1.767
-0.124	-0.145	1.788			-0.122	-0.092	1.839			-0.122	0.217	1.840			-0.107	0.423	1.805			-0.287	0.123	1.856			-0.330	-0.153	1.863			-0.342	-0.356	1.805			-0.340	-0.446	1.779			0.040	0.124	1.844			0.109	-0.065	1.766
-0.124	-0.145	1.788			-0.122	-0.092	1.839			-0.122	0.217	1.840			-0.107	0.423	1.805			-0.287	0.123	1.856			-0.330	-0.153	1.863			-0.342	-0.356	1.805			-0.340	-0.446	1.779			0.040	0.124	1.844			0.109	-0.064	1.766
-0.124	-0.145	1.788			-0.122	-0.092	1.839			-0.122	0.217	1.840			-0.107	0.423	1.805			-0.287	0.123	1.855			-0.330	-0.153	1.863			-0.342	-0.356	1.805			-0.340	-0.446	1.779			0.040	0.124	1.844			0.109	-0.064	1.766
-0.124	-0.145	1.788			-0.122	-0.092	1.839			-0.122	0.217	1.840			-0.107	0.423	1.805			-0.287	0.123	1.855			-0.330	-0.153	1.863			-0.342	-0.356	1.805			-0.340	-0.446	1.779			0.040	0.124	1.844			0.109	-0.064	1.766
-0.124	-0.145	1.788			-0.122	-0.092	1.839			-0.123	0.217	1.840			-0.107	0.423	1.805			-0.287	0.123	1.855			-0.330	-0.153	1.863			-0.342	-0.356	1.805			-0.341	-0.443	1.780			0.040	0.124	1.844			0.109	-0.064	1.766
-0.124	-0.145	1.788			-0.122	-0.092	1.839			-0.123	0.217	1.839			-0.107	0.423	1.804			-0.287	0.123	1.855			-0.330	-0.153	1.863			-0.342	-0.356	1.805			-0.341	-0.443	1.779			0.040	0.124	1.844			0.109	-0.064	1.765
-0.124	-0.144	1.788			-0.122	-0.092	1.839			-0.123	0.217	1.839			-0.107	0.423	1.804			-0.287	0.123	1.855			-0.330	-0.153	1.863			-0.342	-0.356	1.804			-0.341	-0.443	1.779			0.040	0.124	1.844			0.109	-0.064	1.765
-0.124	-0.144	1.788			-0.122	-0.092	1.839			-0.123	0.217	1.839			-0.107	0.423	1.804			-0.287	0.123	1.855			-0.330	-0.153	1.863			-0.342	-0.356	1.804			-0.341	-0.443	1.779			0.040	0.124	1.844			0.109	-0.064	1.765
-0.124	-0.144	1.788			-0.122	-0.092	1.839			-0.123	0.217	1.839			-0.107	0.423	1.804			-0.287	0.123	1.855			-0.330	-0.153	1.863			-0.342	-0.356	1.804			-0.341	-0.443	1.779			0.040	0.124	1.844			0.109	-0.064	1.765
-0.124	-0.144	1.788			-0.122	-0.092	1.839			-0.123	0.217	1.839			-0.107	0.423	1.804			-0.287	0.123	1.855			-0.330	-0.153	1.863			-0.342	-0.356	1.804			-0.341	-0.442	1.779			0.040	0.125	1.844			0.109	-0.064	1.765
-0.124	-0.144	1.788			-0.122	-0.092	1.839			-0.123	0.217	1.839			-0.107	0.423	1.804			-0.287	0.123	1.855			-0.330	-0.153	1.863			-0.342	-0.356	1.804			-0.341	-0.442	1.779			0.040	0.125	1.844			0.108	-0.064	1.765
-0.123	-0.144	1.787			-0.122	-0.092	1.838			-0.123	0.217	1.839			-0.107	0.423	1.804			-0.287	0.123	1.855			-0.330	-0.153	1.863			-0.342	-0.356	1.804			-0.341	-0.442	1.779			0.040	0.125	1.844			0.108	-0.064	1.765
-0.123	-0.144	1.787			-0.122	-0.092	1.838			-0.123	0.217	1.839			-0.106	0.423	1.804			-0.287	0.123	1.855			-0.330	-0.153	1.863			-0.342	-0.356	1.804			-0.341	-0.442	1.779			0.040	0.125	1.844			0.108	-0.064	1.765
-0.123	-0.144	1.787			-0.122	-0.092	1.838			-0.123	0.217	1.839			-0.106	0.423	1.804			-0.287	0.123	1.855			-0.330	-0.153	1.863			-0.342	-0.356	1.804			-0.341	-0.442	1.779			0.040	0.125	1.844			0.108	-0.064	1.764
-0.123	-0.144	1.787			-0.122	-0.092	1.838			-0.123	0.217	1.839			-0.106	0.423	1.804			-0.287	0.123	1.855			-0.330	-0.153	1.863			-0.342	-0.356	1.804			-0.341	-0.442	1.779			0.040	0.125	1.844			0.106	-0.071	1.757
-0.123	-0.144	1.787			-0.122	-0.092	1.838			-0.123	0.217	1.839			-0.106	0.423	1.804			-0.287	0.123	1.855			-0.330	-0.153	1.863			-0.342	-0.356	1.804			-0.341	-0.442	1.779			0.040	0.125	1.844			0.104	-0.075	1.753
-0.123	-0.144	1.787			-0.122	-0.092	1.838			-0.123	0.217	1.839			-0.106	0.423	1.804			-0.287	0.123	1.855			-0.330	-0.153	1.862			-0.342	-0.356	1.804			-0.341	-0.442	1.779			0.040	0.125	1.844			0.104	-0.076	1.752
-0.123	-0.144	1.787			-0.122	-0.092	1.838			-0.123	0.217	1.839			-0.106	0.423	1.804			-0.287	0.123	1.855			-0.330	-0.153	1.862			-0.342	-0.356	1.804			-0.341	-0.442	1.779			0.040	0.125	1.844			0.104	-0.077	1.751
-0.123	-0.144	1.787			-0.122	-0.092	1.838			-0.123	0.217	1.839			-0.106	0.423	1.804			-0.287	0.123	1.855			-0.330	-0.153	1.862			-0.342	-0.356	1.804			-0.341	-0.442	1.779			0.040	0.125	1.844			0.104	-0.077	1.751
-0.123	-0.144	1.787			-0.122	-0.092	1.838			-0.123	0.217	1.839			-0.106	0.423	1.804			-0.287	0.123	1.855			-0.330	-0.153	1.862			-0.342	-0.356	1.804			-0.341	-0.442	1.779			0.040	0.125	1.844			0.104	-0.079	1.750
-0.123	-0.144	1.787			-0.122	-0.092	1.838			-0.123	0.217	1.839			-0.106	0.423	1.804			-0.287	0.123	1.855			-0.330	-0.153	1.862			-0.342	-0.356	1.804			-0.341	-0.442	1.779			0.040	0.125	1.843			0.103	-0.079	1.749
-0.123	-0.144	1.787			-0.122	-0.092	1.838			-0.123	0.217	1.839			-0.106	0.423	1.804			-0.287	0.123	1.855			-0.330	-0.153	1.862			-0.342	-0.356	1.804			-0.341	-0.442	1.779			0.040	0.125	1.843			0.103	-0.080	1.749
-0.123	-0.144	1.787			-0.122	-0.092	1.838			-0.123	0.217	1.839			-0.106	0.423	1.804			-0.287	0.123	1.855			-0.330	-0.153	1.862			-0.342	-0.356	1.804			-0.341	-0.442	1.779			0.040	0.125	1.843			0.103	-0.080	1.748
-0.123	-0.144	1.787			-0.122	-0.092	1.838			-0.123	0.217	1.839			-0.106	0.423	1.804			-0.287	0.123	1.855			-0.330	-0.153	1.862			-0.342	-0.356	1.804			-0.341	-0.442	1.779			0.040	0.125	1.843			0.103	-0.080	1.748
-0.123	-0.144	1.787			-0.122	-0.092	1.838			-0.123	0.217	1.839			-0.105	0.423	1.804			-0.287	0.123	1.855			-0.330	-0.153	1.862			-0.342	-0.356	1.804			-0.341	-0.442	1.779			0.040	0.125	1.843			0.103	-0.081	1.748
-0.123	-0.144	1.787			-0.122	-0.092	1.838			-0.123	0.217	1.839			-0.105	0.423	1.804			-0.287	0.123	1.855			-0.330	-0.153	1.862			-0.342	-0.356	1.804			-0.341	-0.442	1.779			0.040	0.125	1.843			0.103	-0.081	1.748
-0.123	-0.144	1.787			-0.122	-0.092	1.838			-0.123	0.217	1.839			-0.105	0.423	1.804			-0.287	0.123	1.855			-0.330	-0.153	1.862			-0.342	-0.356	1.804			-0.341	-0.442	1.779			0.040	0.125	1.843			0.103	-0.080	1.748
-0.123	-0.144	1.787			-0.122	-0.092	1.838			-0.123	0.217	1.839			-0.105	0.423	1.804			-0.287	0.124	1.855			-0.330	-0.153	1.862			-0.342	-0.356	1.804			-0.341	-0.442	1.780			0.040	0.125	1.843			0.103	-0.080	1.749
-0.123	-0.144	1.787			-0.122	-0.092	1.838			-0.123	0.217	1.839			-0.105	0.423	1.804			-0.287	0.124	1.855			-0.330	-0.153	1.862			-0.342	-0.356	1.804			-0.341	-0.442	1.780			0.040	0.125	1.843			0.103	-0.079	1.749
-0.123	-0.144	1.787			-0.122	-0.092	1.838			-0.123	0.217	1.839			-0.105	0.423	1.804			-0.288	0.124	1.855			-0.330	-0.153	1.862			-0.342	-0.356	1.804			-0.341	-0.443	1.780			0.040	0.125	1.843			0.103	-0.079	1.750
-0.123	-0.144	1.787			-0.122	-0.092	1.838			-0.123	0.217	1.839			-0.105	0.423	1.804			-0.288	0.124	1.855			-0.330	-0.153	1.862			-0.342	-0.356	1.804			-0.341	-0.443	1.780			0.040	0.125	1.843			0.104	-0.078	1.750
-0.123	-0.144	1.787			-0.122	-0.092	1.838			-0.123	0.217	1.839			-0.105	0.423	1.804			-0.288	0.124	1.855			-0.330	-0.153	1.862			-0.342	-0.356	1.804			-0.341	-0.443	1.780			0.040	0.125	1.843			0.104	-0.077	1.751
-0.123	-0.144	1.787			-0.122	-0.092	1.838			-0.123	0.217	1.839			-0.105	0.423	1.804			-0.288	0.124	1.856			-0.330	-0.153	1.862			-0.342	-0.356	1.804			-0.341	-0.443	1.780			0.040	0.125	1.843			0.104	-0.076	1.751
-0.124	-0.144	1.787			-0.122	-0.092	1.838			-0.123	0.217	1.839			-0.105	0.423	1.805			-0.288	0.124	1.856			-0.330	-0.153	1.862			-0.342	-0.356	1.804			-0.341	-0.443	1.780			0.040	0.125	1.843			0.104	-0.075	1.752
-0.124	-0.144	1.787			-0.122	-0.092	1.838			-0.123	0.217	1.839			-0.105	0.423	1.805			-0.288	0.124	1.856			-0.330	-0.153	1.862			-0.342	-0.356	1.804			-0.341	-0.443	1.780			0.040	0.125	1.843			0.104	-0.074	1.752
-0.124	-0.144	1.787			-0.122	-0.092	1.838			-0.123	0.217	1.839			-0.105	0.423	1.805			-0.288	0.124	1.856			-0.330	-0.153	1.862			-0.342	-0.356	1.804			-0.341	-0.443	1.780			0.040	0.125	1.843			0.104	-0.074	1.753
-0.124	-0.144	1.787			-0.122	-0.092	1.838			-0.123	0.217	1.839			-0.105	0.423	1.805			-0.288	0.124	1.856			-0.330	-0.153	1.862			-0.342	-0.356	1.804			-0.341	-0.443	1.780			0.040	0.125	1.843			0.104	-0.073	1.753
-0.124	-0.143	1.787			-0.122	-0.092	1.838			-0.123	0.217	1.839			-0.104	0.423	1.805			-0.288	0.124	1.856			-0.330	-0.153	1.863			-0.342	-0.356	1.805			-0.341	-0.443	1.780			0.040	0.125	1.843			0.104	-0.073	1.753
-0.124	-0.143	1.787			-0.122	-0.092	1.838			-0.123	0.217	1.839			-0.104	0.423	1.805			-0.288	0.124	1.856			-0.330	-0.153	1.863			-0.342	-0.356	1.805			-0.341	-0.443	1.780			0.040	0.125	1.843			0.104	-0.072	1.753
-0.124	-0.143	1.787			-0.122	-0.091	1.838			-0.123	0.217	1.839			-0.104	0.423	1.805			-0.288	0.124	1.856			-0.330	-0.153	1.863			-0.342	-0.356	1.805			-0.341	-0.443	1.780			0.040	0.125	1.843			0.104	-0.072	1.753
-0.124	-0.143	1.787			-0.122	-0.091	1.838			-0.123	0.217	1.839			-0.104	0.423	1.805			-0.288	0.124	1.857			-0.330	-0.153	1.863			-0.342	-0.356	1.805			-0.341	-0.443	1.780			0.040	0.125	1.843			0.104	-0.072	1.753
-0.124	-0.143	1.787			-0.122	-0.091	1.838			-0.123	0.217	1.839			-0.104	0.423	1.805			-0.288	0.124	1.857			-0.330	-0.153	1.863			-0.342	-0.356	1.805			-0.341	-0.443	1.780			0.040	0.125	1.843			0.104	-0.071	1.753
-0.124	-0.143	1.787			-0.122	-0.091	1.838			-0.123	0.217	1.839			-0.104	0.423	1.805			-0.289	0.124	1.857			-0.330	-0.153	1.863			-0.342	-0.356	1.805			-0.341	-0.443	1.780			0.040	0.125	1.843			0.104	-0.071	1.753
-0.124	-0.143	1.787			-0.122	-0.091	1.838			-0.123	0.217	1.839			-0.104	0.423	1.805			-0.289	0.124	1.857			-0.330	-0.153	1.863			-0.342	-0.356	1.805			-0.341	-0.443	1.780			0.040	0.125	1.843			0.101	-0.077	1.742
-0.124	-0.143	1.787			-0.122	-0.091	1.838			-0.123	0.217	1.839			-0.104	0.423	1.806			-0.289	0.125	1.857			-0.330	-0.153	1.863			-0.342	-0.366	1.803			-0.341	-0.454	1.777			0.040	0.124	1.843			0.100	-0.081	1.735
-0.124	-0.143	1.787			-0.122	-0.091	1.838			-0.123	0.217	1.839			-0.103	0.423	1.806			-0.289	0.125	1.857			-0.330	-0.153	1.863			-0.343	-0.366	1.803			-0.341	-0.454	1.778			0.040	0.124	1.843			0.099	-0.084	1.730
-0.124	-0.143	1.787			-0.122	-0.091	1.838			-0.123	0.217	1.839			-0.103	0.423	1.806			-0.289	0.125	1.858			-0.329	-0.153	1.863			-0.343	-0.366	1.804			-0.341	-0.454	1.778			0.040	0.124	1.842			0.098	-0.086	1.725
-0.124	-0.143	1.788			-0.122	-0.091	1.838			-0.123	0.217	1.839			-0.103	0.423	1.806			-0.289	0.125	1.858			-0.329	-0.153	1.863			-0.343	-0.365	1.804			-0.342	-0.449	1.780			0.040	0.124	1.842			0.097	-0.088	1.722
-0.124	-0.143	1.788			-0.122	-0.091	1.838			-0.123	0.217	1.839			-0.103	0.423	1.806			-0.289	0.125	1.858			-0.329	-0.153	1.863			-0.343	-0.365	1.804			-0.342	-0.449	1.780			0.040	0.124	1.842			0.097	-0.090	1.718
-0.124	-0.142	1.788			-0.122	-0.091	1.838			-0.123	0.217	1.839			-0.103	0.423	1.806			-0.289	0.125	1.858			-0.329	-0.153	1.864			-0.344	-0.365	1.805			-0.343	-0.444	1.782			0.040	0.124	1.842			0.096	-0.091	1.716
-0.124	-0.142	1.788			-0.122	-0.091	1.838			-0.123	0.217	1.839			-0.103	0.423	1.806			-0.289	0.125	1.858			-0.329	-0.153	1.864			-0.344	-0.364	1.805			-0.343	-0.444	1.782			0.040	0.124	1.842			0.098	-0.085	1.719
-0.124	-0.142	1.788			-0.122	-0.091	1.838			-0.123	0.217	1.839			-0.103	0.423	1.806			-0.289	0.125	1.858			-0.329	-0.153	1.864			-0.344	-0.364	1.805			-0.343	-0.444	1.782			0.040	0.124	1.842			0.099	-0.087	1.715
-0.124	-0.142	1.788			-0.122	-0.091	1.838			-0.123	0.217	1.839			-0.103	0.423	1.807			-0.289	0.125	1.858			-0.329	-0.153	1.864			-0.344	-0.363	1.805			-0.344	-0.444	1.782			0.040	0.124	1.842			0.100	-0.089	1.712
-0.124	-0.142	1.788			-0.122	-0.091	1.838			-0.123	0.217	1.839			-0.103	0.423	1.807			-0.289	0.125	1.859			-0.329	-0.153	1.864			-0.344	-0.363	1.806			-0.344	-0.444	1.782			0.039	0.123	1.842			0.100	-0.085	1.715
-0.124	-0.142	1.788			-0.122	-0.091	1.838			-0.123	0.217	1.839			-0.103	0.423	1.807			-0.289	0.125	1.859			-0.329	-0.153	1.864			-0.344	-0.363	1.806			-0.344	-0.444	1.782			0.039	0.123	1.842			0.100	-0.086	1.713
-0.124	-0.142	1.788			-0.122	-0.090	1.839			-0.123	0.217	1.839			-0.102	0.423	1.807			-0.289	0.125	1.859			-0.329	-0.152	1.864			-0.345	-0.362	1.806			-0.344	-0.444	1.782			0.039	0.123	1.842			0.101	-0.087	1.711
-0.124	-0.142	1.788			-0.122	-0.090	1.839			-0.123	0.217	1.839			-0.102	0.423	1.807			-0.289	0.125	1.859			-0.329	-0.152	1.864			-0.345	-0.362	1.806			-0.344	-0.444	1.783			0.039	0.123	1.841			0.101	-0.088	1.709
-0.124	-0.142	1.788			-0.122	-0.090	1.839			-0.123	0.217	1.839			-0.102	0.423	1.807			-0.289	0.125	1.859			-0.329	-0.152	1.864			-0.345	-0.362	1.806			-0.344	-0.444	1.783			0.039	0.123	1.841			0.102	-0.083	1.711
-0.124	-0.142	1.788			-0.122	-0.090	1.839			-0.123	0.217	1.839			-0.102	0.423	1.807			-0.289	0.125	1.859			-0.329	-0.152	1.865			-0.345	-0.361	1.807			-0.344	-0.444	1.783			0.039	0.123	1.841			0.102	-0.085	1.707
-0.124	-0.142	1.788			-0.122	-0.090	1.839			-0.123	0.217	1.839			-0.102	0.423	1.808			-0.289	0.125	1.859			-0.329	-0.152	1.865			-0.345	-0.361	1.807			-0.344	-0.444	1.783			0.039	0.123	1.841			0.102	-0.086	1.704
-0.124	-0.142	1.788			-0.122	-0.090	1.839			-0.123	0.217	1.839			-0.102	0.423	1.808			-0.289	0.125	1.859			-0.329	-0.152	1.865			-0.345	-0.361	1.807			-0.344	-0.443	1.783			0.039	0.123	1.841			0.103	-0.080	1.709
-0.124	-0.142	1.788			-0.122	-0.090	1.839			-0.123	0.217	1.839			-0.102	0.423	1.808			-0.289	0.125	1.860			-0.329	-0.152	1.865			-0.345	-0.360	1.807			-0.344	-0.443	1.783			0.039	0.123	1.841			0.103	-0.077	1.713
-0.124	-0.142	1.788			-0.122	-0.090	1.839			-0.123	0.217	1.840			-0.102	0.423	1.808			-0.289	0.125	1.860			-0.329	-0.152	1.865			-0.345	-0.360	1.807			-0.344	-0.443	1.783			0.039	0.123	1.840			0.103	-0.074	1.716
-0.124	-0.142	1.788			-0.122	-0.090	1.839			-0.123	0.217	1.840			-0.102	0.423	1.808			-0.289	0.125	1.860			-0.329	-0.152	1.865			-0.345	-0.360	1.807			-0.344	-0.443	1.783			0.039	0.123	1.840			0.103	-0.077	1.711
-0.124	-0.142	1.788			-0.122	-0.090	1.839			-0.123	0.217	1.840			-0.102	0.423	1.808			-0.289	0.125	1.860			-0.329	-0.152	1.865			-0.345	-0.360	1.807			-0.344	-0.443	1.783			0.039	0.123	1.840			0.103	-0.074	1.713
-0.124	-0.141	1.788			-0.122	-0.090	1.839			-0.123	0.217	1.840			-0.102	0.424	1.809			-0.289	0.125	1.860			-0.329	-0.152	1.865			-0.345	-0.360	1.807			-0.344	-0.443	1.783			0.038	0.123	1.840			0.103	-0.071	1.715
-0.124	-0.141	1.788			-0.122	-0.090	1.839			-0.123	0.217	1.840			-0.102	0.424	1.809			-0.289	0.125	1.860			-0.329	-0.152	1.866			-0.345	-0.359	1.807			-0.344	-0.443	1.783			0.038	0.122	1.840			0.103	-0.069	1.717
-0.124	-0.141	1.788			-0.122	-0.090	1.839			-0.124	0.217	1.840			-0.102	0.424	1.809			-0.289	0.125	1.860			-0.329	-0.152	1.866			-0.345	-0.359	1.807			-0.344	-0.443	1.783			0.038	0.122	1.840			0.103	-0.068	1.718
-0.124	-0.141	1.788			-0.122	-0.090	1.839			-0.124	0.217	1.840			-0.102	0.424	1.809			-0.288	0.125	1.860			-0.329	-0.152	1.866			-0.345	-0.359	1.807			-0.344	-0.443	1.783			0.038	0.122	1.840			0.103	-0.066	1.719
-0.124	-0.141	1.788			-0.122	-0.090	1.839			-0.124	0.217	1.840			-0.102	0.424	1.809			-0.288	0.125	1.860			-0.329	-0.152	1.866			-0.345	-0.359	1.808			-0.345	-0.443	1.783			0.038	0.122	1.839			0.100	-0.072	1.707
-0.124	-0.141	1.788			-0.122	-0.090	1.839			-0.124	0.217	1.840			-0.102	0.424	1.809			-0.288	0.125	1.860			-0.329	-0.152	1.866			-0.346	-0.358	1.808			-0.345	-0.443	1.783			0.038	0.122	1.839			0.099	-0.075	1.701
-0.124	-0.141	1.788			-0.122	-0.090	1.839			-0.124	0.217	1.840			-0.102	0.424	1.810			-0.288	0.125	1.860			-0.329	-0.152	1.866			-0.346	-0.358	1.808			-0.345	-0.443	1.783			0.038	0.122	1.839			0.099	-0.078	1.697
-0.124	-0.141	1.788			-0.122	-0.090	1.839			-0.124	0.217	1.840			-0.102	0.424	1.810			-0.288	0.125	1.860			-0.329	-0.152	1.866			-0.346	-0.358	1.808			-0.345	-0.443	1.783			0.038	0.122	1.839			0.098	-0.080	1.694
-0.124	-0.141	1.789			-0.122	-0.090	1.839			-0.124	0.217	1.840			-0.102	0.424	1.810			-0.288	0.125	1.860			-0.329	-0.152	1.866			-0.346	-0.358	1.808			-0.345	-0.443	1.783			0.038	0.122	1.839			0.097	-0.077	1.696
-0.124	-0.141	1.789			-0.122	-0.090	1.839			-0.124	0.217	1.840			-0.102	0.424	1.810			-0.288	0.125	1.860			-0.329	-0.152	1.866			-0.346	-0.357	1.808			-0.345	-0.443	1.783			0.038	0.122	1.838			0.097	-0.074	1.697
-0.124	-0.141	1.789			-0.122	-0.090	1.839			-0.124	0.217	1.840			-0.102	0.424	1.810			-0.288	0.125	1.861			-0.329	-0.152	1.866			-0.346	-0.357	1.808			-0.345	-0.443	1.783			0.038	0.121	1.838			0.096	-0.072	1.698
-0.124	-0.141	1.789			-0.122	-0.090	1.839			-0.124	0.217	1.841			-0.102	0.424	1.810			-0.288	0.125	1.861			-0.329	-0.152	1.867			-0.346	-0.357	1.808			-0.345	-0.443	1.783			0.037	0.121	1.838			0.096	-0.070	1.699
-0.124	-0.141	1.789			-0.122	-0.090	1.839			-0.124	0.217	1.841			-0.102	0.424	1.810			-0.288	0.125	1.861			-0.329	-0.152	1.867			-0.346	-0.357	1.808			-0.345	-0.443	1.783			0.037	0.121	1.838			0.095	-0.069	1.700
-0.124	-0.141	1.789			-0.122	-0.090	1.839			-0.124	0.217	1.841			-0.102	0.424	1.810			-0.288	0.125	1.861			-0.329	-0.152	1.867			-0.346	-0.357	1.808			-0.345	-0.443	1.783			0.037	0.121	1.838			0.096	-0.067	1.702
-0.124	-0.141	1.789			-0.122	-0.090	1.839			-0.124	0.217	1.841			-0.103	0.424	1.811			-0.288	0.125	1.861			-0.329	-0.152	1.867			-0.346	-0.357	1.808			-0.345	-0.443	1.783			0.037	0.121	1.837			0.096	-0.066	1.704
-0.125	-0.141	1.789			-0.122	-0.090	1.839			-0.124	0.217	1.841			-0.103	0.424	1.811			-0.288	0.125	1.861			-0.329	-0.152	1.867			-0.346	-0.357	1.808			-0.345	-0.443	1.782			0.037	0.120	1.837			0.096	-0.065	1.706
-0.125	-0.141	1.789			-0.122	-0.090	1.839			-0.124	0.217	1.841			-0.103	0.424	1.811			-0.288	0.125	1.861			-0.329	-0.152	1.867			-0.346	-0.356	1.808			-0.345	-0.443	1.782			0.037	0.120	1.837			0.097	-0.065	1.707
-0.125	-0.141	1.789			-0.122	-0.090	1.839			-0.124	0.217	1.841			-0.103	0.423	1.811			-0.287	0.125	1.861			-0.329	-0.152	1.867			-0.346	-0.356	1.808			-0.345	-0.443	1.782			0.037	0.120	1.837			0.097	-0.064	1.708
-0.125	-0.141	1.789			-0.122	-0.090	1.839			-0.124	0.217	1.841			-0.103	0.423	1.811			-0.287	0.125	1.861			-0.329	-0.152	1.867			-0.346	-0.356	1.808			-0.345	-0.443	1.782			0.037	0.120	1.837			0.097	-0.063	1.709
-0.125	-0.141	1.789			-0.122	-0.090	1.839			-0.124	0.217	1.841			-0.103	0.423	1.811			-0.287	0.125	1.861			-0.329	-0.152	1.867			-0.346	-0.356	1.808			-0.345	-0.443	1.782			0.037	0.120	1.836			0.098	-0.062	1.710
-0.125	-0.141	1.789			-0.122	-0.090	1.839			-0.124	0.217	1.841			-0.103	0.423	1.811			-0.287	0.125	1.861			-0.330	-0.152	1.867			-0.346	-0.356	1.808			-0.345	-0.443	1.782			0.037	0.120	1.836			0.098	-0.061	1.711
-0.125	-0.141	1.789			-0.122	-0.090	1.839			-0.124	0.217	1.841			-0.103	0.423	1.811			-0.287	0.125	1.861			-0.330	-0.152	1.867			-0.346	-0.355	1.808			-0.345	-0.443	1.782			0.037	0.120	1.836			0.098	-0.061	1.711
-0.125	-0.141	1.789			-0.122	-0.090	1.839			-0.124	0.217	1.841			-0.103	0.423	1.812			-0.287	0.125	1.861			-0.330	-0.152	1.867			-0.346	-0.355	1.808			-0.345	-0.443	1.782			0.037	0.120	1.836			0.099	-0.060	1.712
-0.125	-0.141	1.789			-0.122	-0.090	1.839			-0.124	0.217	1.841			-0.104	0.423	1.812			-0.287	0.125	1.861			-0.330	-0.152	1.868			-0.346	-0.355	1.808			-0.345	-0.443	1.782			0.037	0.120	1.836			0.099	-0.059	1.713
-0.125	-0.141	1.789			-0.122	-0.090	1.839			-0.124	0.217	1.842			-0.104	0.423	1.812			-0.287	0.125	1.861			-0.330	-0.152	1.868			-0.346	-0.355	1.808			-0.345	-0.443	1.782			0.037	0.120	1.836			0.082	-0.057	1.654
-0.125	-0.141	1.789			-0.121	-0.090	1.839			-0.124	0.217	1.842			-0.104	0.423	1.812			-0.286	0.125	1.861			-0.330	-0.152	1.868			-0.346	-0.355	1.808			-0.345	-0.443	1.782			0.038	0.121	1.836			0.077	-0.056	1.635
-0.125	-0.142	1.789			-0.121	-0.090	1.840			-0.124	0.217	1.842			-0.104	0.423	1.812			-0.286	0.125	1.862			-0.330	-0.152	1.869			-0.346	-0.355	1.808			-0.345	-0.443	1.782			0.039	0.121	1.836			0.069	-0.049	1.616
-0.125	-0.142	1.789			-0.121	-0.090	1.840			-0.124	0.217	1.842			-0.104	0.423	1.812			-0.286	0.125	1.862			-0.330	-0.152	1.869			-0.346	-0.355	1.808			-0.345	-0.443	1.782			0.040	0.125	1.838			0.068	-0.045	1.610
-0.125	-0.142	1.789			-0.121	-0.090	1.840			-0.123	0.217	1.842			-0.104	0.423	1.812			-0.286	0.125	1.862			-0.330	-0.152	1.869			-0.346	-0.355	1.808			-0.345	-0.443	1.782			0.023	0.151	1.850			0.059	-0.027	1.613
-0.125	-0.143	1.789			-0.121	-0.091	1.840			-0.123	0.217	1.842			-0.104	0.423	1.812			-0.286	0.125	1.862			-0.330	-0.152	1.869			-0.346	-0.355	1.808			-0.345	-0.443	1.782			0.016	0.157	1.852			0.056	-0.022	1.610
-0.125	-0.144	1.789			-0.121	-0.091	1.840			-0.123	0.217	1.842			-0.104	0.423	1.813			-0.286	0.124	1.862			-0.330	-0.152	1.870			-0.346	-0.355	1.808			-0.345	-0.443	1.782			0.012	0.161	1.853			0.053	-0.018	1.607
-0.124	-0.145	1.789			-0.121	-0.092	1.840			-0.123	0.217	1.842			-0.105	0.423	1.813			-0.286	0.124	1.862			-0.330	-0.152	1.870			-0.346	-0.355	1.808			-0.345	-0.443	1.782			0.008	0.163	1.854			0.052	-0.016	1.605
-0.124	-0.146	1.789			-0.121	-0.093	1.840			-0.123	0.217	1.842			-0.105	0.423	1.813			-0.286	0.124	1.863			-0.330	-0.152	1.870			-0.346	-0.355	1.809			-0.345	-0.443	1.782			0.005	0.165	1.854			0.051	-0.014	1.603
-0.124	-0.148	1.789			-0.121	-0.094	1.840			-0.123	0.217	1.842			-0.105	0.423	1.813			-0.286	0.124	1.863			-0.330	-0.152	1.870			-0.346	-0.354	1.809			-0.345	-0.443	1.782			0.003	0.166	1.854			0.051	-0.013	1.602
-0.124	-0.149	1.789			-0.121	-0.095	1.840			-0.123	0.217	1.842			-0.105	0.423	1.813			-0.286	0.124	1.863			-0.330	-0.152	1.871			-0.346	-0.354	1.809			-0.345	-0.443	1.782			0.000	0.167	1.853			0.040	0.012	1.584
-0.124	-0.150	1.789			-0.120	-0.096	1.840			-0.123	0.217	1.843			-0.105	0.423	1.813			-0.286	0.124	1.863			-0.330	-0.152	1.871			-0.346	-0.354	1.809			-0.345	-0.443	1.782			-0.002	0.167	1.853			0.040	0.011	1.584
-0.124	-0.151	1.789			-0.120	-0.097	1.840			-0.122	0.217	1.843			-0.105	0.423	1.813			-0.286	0.124	1.863			-0.330	-0.152	1.871			-0.346	-0.354	1.809			-0.345	-0.443	1.782			-0.004	0.168	1.853			0.036	0.021	1.576
-0.124	-0.152	1.788			-0.120	-0.098	1.840			-0.122	0.216	1.843			-0.105	0.423	1.813			-0.286	0.123	1.863			-0.330	-0.152	1.871			-0.346	-0.354	1.809			-0.345	-0.443	1.782			-0.006	0.168	1.852			0.034	0.028	1.571
-0.124	-0.153	1.788			-0.120	-0.099	1.840			-0.122	0.216	1.843			-0.105	0.423	1.813			-0.286	0.123	1.863			-0.330	-0.153	1.871			-0.346	-0.354	1.809			-0.345	-0.443	1.782			-0.007	0.167	1.851			0.047	0.007	1.585
-0.124	-0.154	1.788			-0.120	-0.099	1.840			-0.121	0.216	1.843			-0.105	0.423	1.813			-0.286	0.123	1.863			-0.330	-0.153	1.871			-0.346	-0.354	1.809			-0.346	-0.443	1.782			-0.008	0.165	1.849			0.045	0.019	1.574
-0.124	-0.155	1.788			-0.120	-0.100	1.839			-0.121	0.216	1.843			-0.105	0.423	1.813			-0.286	0.123	1.863			-0.330	-0.153	1.872			-0.346	-0.354	1.809			-0.346	-0.443	1.782			-0.009	0.163	1.847			0.050	0.010	1.577
-0.124	-0.155	1.788			-0.119	-0.101	1.839			-0.121	0.216	1.843			-0.105	0.423	1.814			-0.286	0.123	1.863			-0.330	-0.153	1.872			-0.346	-0.354	1.809			-0.346	-0.443	1.782			-0.009	0.160	1.846			0.050	0.019	1.569
-0.124	-0.156	1.788			-0.119	-0.101	1.839			-0.121	0.216	1.843			-0.105	0.423	1.814			-0.286	0.123	1.863			-0.330	-0.153	1.872			-0.346	-0.354	1.809			-0.345	-0.443	1.782			-0.009	0.158	1.844			0.057	0.006	1.576
-0.124	-0.157	1.788			-0.119	-0.102	1.839			-0.121	0.215	1.843			-0.105	0.423	1.814			-0.286	0.123	1.864			-0.330	-0.153	1.872			-0.346	-0.354	1.809			-0.345	-0.443	1.782			-0.009	0.156	1.843			0.056	0.016	1.568
-0.124	-0.157	1.788			-0.119	-0.103	1.839			-0.120	0.215	1.843			-0.105	0.423	1.814			-0.286	0.123	1.864			-0.330	-0.153	1.872			-0.346	-0.354	1.809			-0.345	-0.443	1.782			-0.008	0.154	1.842			0.055	0.019	1.564
-0.124	-0.158	1.788			-0.119	-0.103	1.839			-0.120	0.215	1.843			-0.105	0.423	1.814			-0.286	0.123	1.864			-0.330	-0.153	1.872			-0.346	-0.354	1.809			-0.345	-0.443	1.782			-0.008	0.152	1.841			0.055	0.022	1.561
-0.124	-0.158	1.788			-0.119	-0.104	1.839			-0.120	0.215	1.843			-0.105	0.423	1.814			-0.286	0.123	1.864			-0.330	-0.153	1.872			-0.346	-0.354	1.809			-0.345	-0.443	1.782			-0.008	0.150	1.840			0.055	0.024	1.559
-0.124	-0.159	1.788			-0.119	-0.104	1.839			-0.120	0.215	1.843			-0.105	0.423	1.814			-0.286	0.123	1.864			-0.330	-0.153	1.872			-0.346	-0.354	1.809			-0.345	-0.443	1.782			-0.007	0.149	1.839			0.055	0.027	1.557
-0.124	-0.159	1.788			-0.119	-0.104	1.839			-0.119	0.215	1.844			-0.105	0.423	1.814			-0.286	0.123	1.864			-0.330	-0.153	1.872			-0.346	-0.354	1.809			-0.345	-0.443	1.782			-0.006	0.147	1.838			0.055	0.028	1.555
-0.124	-0.160	1.788			-0.118	-0.105	1.839			-0.119	0.215	1.844			-0.105	0.423	1.814			-0.286	0.122	1.864			-0.330	-0.153	1.873			-0.346	-0.354	1.809			-0.345	-0.443	1.782			-0.006	0.146	1.837			0.055	0.031	1.553
-0.124	-0.160	1.788			-0.118	-0.105	1.839			-0.119	0.215	1.844			-0.104	0.423	1.814			-0.286	0.122	1.864			-0.330	-0.153	1.873			-0.346	-0.354	1.809			-0.345	-0.443	1.782			-0.005	0.144	1.837			0.055	0.032	1.551
-0.124	-0.161	1.788			-0.118	-0.106	1.839			-0.119	0.215	1.844			-0.104	0.423	1.814			-0.286	0.122	1.864			-0.330	-0.153	1.873			-0.346	-0.354	1.809			-0.345	-0.443	1.782			-0.003	0.142	1.836			0.055	0.033	1.550
-0.124	-0.161	1.788			-0.118	-0.106	1.839			-0.119	0.215	1.844			-0.104	0.423	1.815			-0.286	0.122	1.864			-0.330	-0.153	1.873			-0.346	-0.354	1.809			-0.345	-0.443	1.782			-0.002	0.140	1.836			0.055	0.035	1.548
-0.124	-0.161	1.788			-0.118	-0.106	1.839			-0.118	0.215	1.844			-0.103	0.422	1.815			-0.286	0.122	1.864			-0.330	-0.153	1.873			-0.346	-0.354	1.809			-0.345	-0.443	1.782			0.000	0.138	1.835			0.055	0.036	1.547
-0.124	-0.162	1.788			-0.118	-0.106	1.839			-0.118	0.215	1.844			-0.103	0.422	1.815			-0.286	0.122	1.864			-0.330	-0.153	1.873			-0.346	-0.354	1.809			-0.345	-0.443	1.782			0.002	0.137	1.835			0.055	0.037	1.546
-0.124	-0.162	1.788			-0.118	-0.107	1.839			-0.118	0.215	1.844			-0.102	0.422	1.815			-0.286	0.122	1.864			-0.330	-0.153	1.873			-0.346	-0.354	1.809			-0.345	-0.444	1.782			0.003	0.135	1.834			0.057	0.038	1.545
-0.124	-0.162	1.788			-0.118	-0.107	1.839			-0.118	0.215	1.844			-0.102	0.422	1.815			-0.286	0.122	1.864			-0.330	-0.153	1.873			-0.346	-0.354	1.809			-0.345	-0.444	1.782			0.005	0.133	1.834			0.057	0.039	1.544
-0.124	-0.162	1.788			-0.118	-0.107	1.839			-0.117	0.215	1.844			-0.101	0.422	1.815			-0.286	0.122	1.864			-0.330	-0.153	1.873			-0.346	-0.354	1.809			-0.345	-0.444	1.782			0.007	0.132	1.833			0.059	0.040	1.543
-0.124	-0.162	1.788			-0.118	-0.107	1.839			-0.117	0.215	1.844			-0.101	0.422	1.815			-0.286	0.122	1.864			-0.330	-0.153	1.873			-0.346	-0.354	1.809			-0.345	-0.444	1.782			0.008	0.131	1.833			0.060	0.041	1.542
-0.124	-0.163	1.787			-0.118	-0.107	1.839			-0.117	0.215	1.844			-0.101	0.422	1.816			-0.286	0.122	1.864			-0.330	-0.153	1.873			-0.346	-0.354	1.809			-0.345	-0.444	1.782			0.009	0.130	1.833			0.061	0.041	1.541
-0.124	-0.163	1.787			-0.117	-0.107	1.839			-0.117	0.215	1.844			-0.100	0.422	1.816			-0.286	0.122	1.864			-0.330	-0.153	1.873			-0.346	-0.354	1.809			-0.345	-0.444	1.782			0.011	0.129	1.833			0.062	0.042	1.541
-0.123	-0.163	1.787			-0.117	-0.108	1.839			-0.116	0.215	1.845			-0.100	0.421	1.816			-0.286	0.122	1.864			-0.330	-0.153	1.873			-0.346	-0.354	1.809			-0.345	-0.444	1.782			0.012	0.128	1.833			0.063	0.043	1.540
-0.123	-0.163	1.787			-0.117	-0.108	1.839			-0.116	0.215	1.845			-0.100	0.421	1.816			-0.286	0.121	1.864			-0.330	-0.153	1.873			-0.346	-0.354	1.809			-0.345	-0.444	1.782			0.012	0.128	1.832			0.064	0.043	1.540
-0.123	-0.163	1.787			-0.117	-0.108	1.839			-0.116	0.215	1.845			-0.099	0.421	1.816			-0.286	0.121	1.864			-0.330	-0.153	1.873			-0.346	-0.354	1.809			-0.345	-0.444	1.782			0.013	0.127	1.832			0.065	0.044	1.539
-0.123	-0.163	1.787			-0.117	-0.108	1.839			-0.116	0.215	1.845			-0.099	0.421	1.816			-0.286	0.121	1.864			-0.330	-0.153	1.873			-0.346	-0.354	1.809			-0.345	-0.444	1.782			0.014	0.126	1.832			0.066	0.044	1.539
-0.123	-0.163	1.787			-0.117	-0.108	1.839			-0.116	0.216	1.845			-0.099	0.421	1.816			-0.286	0.121	1.864			-0.330	-0.153	1.873			-0.346	-0.354	1.809			-0.345	-0.444	1.782			0.015	0.126	1.832			0.067	0.045	1.539
-0.123	-0.163	1.787			-0.117	-0.108	1.839			-0.115	0.216	1.845			-0.099	0.421	1.816			-0.286	0.121	1.864			-0.330	-0.153	1.873			-0.346	-0.354	1.809			-0.345	-0.444	1.782			0.016	0.125	1.832			0.054	0.049	1.538
-0.123	-0.164	1.787			-0.117	-0.108	1.839			-0.115	0.216	1.845			-0.099	0.421	1.816			-0.286	0.121	1.864			-0.330	-0.153	1.873			-0.346	-0.354	1.809			-0.345	-0.444	1.782			0.016	0.125	1.832			0.045	0.051	1.537
-0.123	-0.164	1.787			-0.117	-0.108	1.839			-0.115	0.216	1.845			-0.098	0.421	1.816			-0.285	0.121	1.864			-0.330	-0.153	1.873			-0.346	-0.354	1.809			-0.345	-0.444	1.782			0.017	0.124	1.832			0.038	0.053	1.537
-0.123	-0.164	1.787			-0.117	-0.108	1.839			-0.115	0.216	1.845			-0.098	0.421	1.816			-0.285	0.121	1.864			-0.330	-0.154	1.873			-0.346	-0.354	1.808			-0.345	-0.444	1.781			0.018	0.124	1.832			0.033	0.058	1.536
-0.123	-0.164	1.787			-0.117	-0.108	1.839			-0.115	0.216	1.845			-0.098	0.421	1.816			-0.285	0.121	1.864			-0.330	-0.154	1.873			-0.346	-0.354	1.808			-0.345	-0.444	1.781			0.019	0.123	1.832			0.029	0.062	1.535
-0.123	-0.164	1.787			-0.117	-0.108	1.839			-0.114	0.216	1.845			-0.098	0.421	1.816			-0.285	0.121	1.864			-0.330	-0.154	1.873			-0.346	-0.354	1.808			-0.345	-0.444	1.781			0.020	0.123	1.832			0.025	0.067	1.534
-0.123	-0.164	1.787			-0.117	-0.108	1.839			-0.114	0.216	1.845			-0.098	0.421	1.816			-0.285	0.121	1.864			-0.330	-0.154	1.873			-0.346	-0.354	1.808			-0.345	-0.444	1.781			0.022	0.123	1.832			0.023	0.071	1.533
-0.122	-0.164	1.787			-0.116	-0.108	1.839			-0.114	0.216	1.845			-0.098	0.421	1.817			-0.285	0.121	1.864			-0.330	-0.154	1.873			-0.346	-0.354	1.808			-0.345	-0.444	1.781			0.023	0.122	1.832			0.020	0.074	1.533
-0.122	-0.164	1.787			-0.116	-0.108	1.839			-0.114	0.216	1.845			-0.098	0.420	1.816			-0.285	0.121	1.864			-0.330	-0.154	1.873			-0.346	-0.354	1.808			-0.345	-0.444	1.781			0.024	0.122	1.833			0.018	0.077	1.532
-0.122	-0.164	1.787			-0.116	-0.108	1.839			-0.114	0.216	1.845			-0.098	0.420	1.816			-0.285	0.121	1.864			-0.330	-0.154	1.873			-0.346	-0.354	1.808			-0.345	-0.444	1.781			0.025	0.121	1.833			0.017	0.080	1.532
-0.122	-0.164	1.787			-0.116	-0.108	1.839			-0.114	0.216	1.845			-0.098	0.420	1.816			-0.285	0.121	1.864			-0.330	-0.154	1.873			-0.346	-0.354	1.808			-0.345	-0.444	1.781			0.026	0.121	1.833			0.015	0.082	1.532
-0.122	-0.163	1.787			-0.116	-0.108	1.839			-0.114	0.216	1.845			-0.097	0.420	1.816			-0.285	0.120	1.864			-0.330	-0.154	1.873			-0.346	-0.354	1.808			-0.345	-0.444	1.781			0.027	0.121	1.833			0.014	0.083	1.531
-0.122	-0.163	1.787			-0.116	-0.108	1.838			-0.114	0.217	1.845			-0.097	0.420	1.816			-0.285	0.120	1.864			-0.330	-0.154	1.873			-0.346	-0.354	1.808			-0.345	-0.444	1.781			0.027	0.120	1.833			0.017	0.088	1.531
-0.122	-0.163	1.787			-0.116	-0.108	1.838			-0.113	0.217	1.845			-0.097	0.419	1.816			-0.285	0.120	1.863			-0.330	-0.154	1.873			-0.346	-0.354	1.808			-0.345	-0.444	1.781			0.028	0.120	1.833			0.020	0.092	1.531
-0.122	-0.163	1.787			-0.116	-0.108	1.838			-0.113	0.217	1.845			-0.097	0.419	1.816			-0.285	0.120	1.863			-0.330	-0.154	1.873			-0.346	-0.354	1.808			-0.345	-0.444	1.781			0.029	0.119	1.833			0.023	0.095	1.530
-0.122	-0.163	1.787			-0.116	-0.108	1.838			-0.113	0.217	1.845			-0.097	0.419	1.816			-0.285	0.120	1.863			-0.330	-0.154	1.873			-0.346	-0.354	1.808			-0.345	-0.444	1.781			0.030	0.119	1.834			0.025	0.098	1.530
-0.122	-0.163	1.787			-0.116	-0.108	1.838			-0.113	0.217	1.845			-0.098	0.419	1.816			-0.285	0.120	1.863			-0.330	-0.154	1.873			-0.346	-0.354	1.808			-0.345	-0.444	1.781			0.031	0.118	1.834			0.027	0.100	1.530
-0.122	-0.163	1.787			-0.116	-0.108	1.838			-0.113	0.217	1.846			-0.098	0.419	1.816			-0.285	0.120	1.863			-0.330	-0.154	1.873			-0.347	-0.354	1.808			-0.345	-0.444	1.781			0.031	0.118	1.834			0.029	0.102	1.530
-0.121	-0.163	1.787			-0.116	-0.108	1.838			-0.113	0.217	1.846			-0.098	0.418	1.816			-0.285	0.120	1.863			-0.330	-0.154	1.873			-0.347	-0.354	1.808			-0.345	-0.444	1.781			0.032	0.118	1.834			0.031	0.104	1.530
-0.121	-0.163	1.787			-0.116	-0.108	1.838			-0.113	0.217	1.846			-0.098	0.418	1.816			-0.284	0.120	1.863			-0.330	-0.154	1.873			-0.347	-0.354	1.808			-0.346	-0.444	1.781			0.033	0.117	1.834			0.032	0.106	1.529
-0.121	-0.163	1.787			-0.116	-0.108	1.838			-0.113	0.217	1.846			-0.098	0.418	1.816			-0.284	0.120	1.862			-0.330	-0.154	1.873			-0.347	-0.354	1.808			-0.346	-0.444	1.781			0.033	0.117	1.834			0.034	0.107	1.529
-0.121	-0.163	1.787			-0.116	-0.108	1.838			-0.113	0.217	1.846			-0.098	0.418	1.816			-0.284	0.120	1.862			-0.330	-0.154	1.872			-0.348	-0.354	1.808			-0.346	-0.444	1.781			0.034	0.116	1.834			0.035	0.108	1.529
-0.121	-0.163	1.786			-0.116	-0.108	1.838			-0.113	0.217	1.846			-0.098	0.418	1.816			-0.284	0.120	1.862			-0.330	-0.154	1.872			-0.348	-0.354	1.808			-0.346	-0.444	1.781			0.034	0.116	1.834			0.037	0.109	1.529
-0.121	-0.163	1.786			-0.116	-0.108	1.838			-0.113	0.217	1.846			-0.097	0.418	1.816			-0.284	0.120	1.862			-0.330	-0.154	1.872			-0.348	-0.354	1.808			-0.346	-0.444	1.781			0.035	0.116	1.834			0.038	0.110	1.529
-0.121	-0.163	1.786			-0.116	-0.108	1.838			-0.113	0.217	1.846			-0.097	0.418	1.816			-0.283	0.120	1.862			-0.330	-0.154	1.872			-0.348	-0.354	1.808			-0.346	-0.444	1.781			0.035	0.115	1.834			0.039	0.111	1.529
-0.121	-0.162	1.786			-0.116	-0.108	1.838			-0.113	0.217	1.846			-0.097	0.418	1.816			-0.283	0.120	1.861			-0.330	-0.154	1.872			-0.348	-0.354	1.808			-0.346	-0.444	1.780			0.036	0.115	1.834			0.040	0.111	1.529
-0.121	-0.162	1.786			-0.116	-0.108	1.838			-0.113	0.217	1.846			-0.097	0.418	1.816			-0.283	0.120	1.861			-0.330	-0.154	1.872			-0.348	-0.354	1.807			-0.346	-0.444	1.780			0.036	0.115	1.834			0.041	0.112	1.529
-0.121	-0.162	1.786			-0.116	-0.108	1.838			-0.113	0.217	1.846			-0.097	0.418	1.816			-0.283	0.120	1.861			-0.331	-0.154	1.872			-0.348	-0.354	1.807			-0.346	-0.444	1.780			0.037	0.114	1.834			0.041	0.113	1.529
-0.121	-0.162	1.786			-0.116	-0.108	1.838			-0.112	0.217	1.846			-0.097	0.418	1.816			-0.283	0.120	1.861			-0.331	-0.154	1.872			-0.348	-0.354	1.807			-0.346	-0.444	1.780			0.037	0.114	1.835			0.042	0.114	1.529
-0.121	-0.162	1.786			-0.116	-0.108	1.838			-0.112	0.217	1.846			-0.097	0.418	1.817			-0.283	0.120	1.861			-0.331	-0.154	1.871			-0.348	-0.354	1.807			-0.346	-0.444	1.780			0.037	0.114	1.835			0.076	0.017	1.573
-0.121	-0.162	1.786			-0.116	-0.108	1.838			-0.112	0.217	1.846			-0.097	0.418	1.817			-0.283	0.120	1.861			-0.331	-0.154	1.871			-0.348	-0.354	1.807			-0.346	-0.444	1.779			0.037	0.114	1.835			0.085	-0.010	1.586
-0.121	-0.162	1.786			-0.116	-0.108	1.838			-0.112	0.217	1.846			-0.097	0.418	1.817			-0.282	0.120	1.860			-0.331	-0.154	1.871			-0.348	-0.354	1.807			-0.346	-0.444	1.779			0.038	0.114	1.835			0.091	-0.026	1.595
-0.121	-0.162	1.786			-0.116	-0.108	1.838			-0.112	0.217	1.846			-0.097	0.418	1.817			-0.282	0.120	1.860			-0.331	-0.154	1.871			-0.349	-0.354	1.807			-0.346	-0.444	1.779			0.038	0.114	1.835			0.097	-0.045	1.605
-0.120	-0.162	1.786			-0.116	-0.108	1.838			-0.112	0.217	1.846			-0.097	0.418	1.817			-0.282	0.120	1.860			-0.331	-0.154	1.871			-0.349	-0.354	1.807			-0.346	-0.444	1.779			0.038	0.114	1.835			0.100	-0.056	1.611
-0.120	-0.162	1.786			-0.115	-0.107	1.838			-0.112	0.217	1.846			-0.097	0.418	1.817			-0.282	0.120	1.860			-0.331	-0.154	1.871			-0.349	-0.354	1.807			-0.346	-0.444	1.779			0.038	0.115	1.836			0.102	-0.065	1.616
-0.120	-0.162	1.786			-0.115	-0.107	1.838			-0.112	0.217	1.846			-0.097	0.418	1.817			-0.282	0.120	1.860			-0.331	-0.154	1.871			-0.349	-0.354	1.807			-0.346	-0.444	1.779			0.038	0.115	1.836			0.104	-0.073	1.621
-0.120	-0.162	1.786			-0.115	-0.107	1.838			-0.112	0.217	1.845			-0.097	0.418	1.817			-0.282	0.120	1.860			-0.331	-0.154	1.870			-0.349	-0.354	1.807			-0.346	-0.444	1.779			0.038	0.115	1.836			0.105	-0.079	1.625
-0.120	-0.162	1.786			-0.115	-0.107	1.838			-0.112	0.217	1.845			-0.096	0.418	1.817			-0.282	0.120	1.859			-0.331	-0.154	1.870			-0.349	-0.354	1.807			-0.346	-0.444	1.779			0.038	0.116	1.836			0.107	-0.084	1.629
-0.120	-0.162	1.786			-0.115	-0.107	1.838			-0.112	0.217	1.845			-0.096	0.418	1.817			-0.282	0.120	1.859			-0.331	-0.153	1.870			-0.348	-0.354	1.806			-0.346	-0.444	1.779			0.038	0.116	1.837			0.108	-0.089	1.632
-0.120	-0.162	1.786			-0.115	-0.107	1.838			-0.112	0.217	1.845			-0.096	0.418	1.817			-0.282	0.121	1.859			-0.331	-0.153	1.870			-0.348	-0.354	1.806			-0.346	-0.444	1.779			0.038	0.116	1.837			0.109	-0.093	1.634
-0.120	-0.162	1.786			-0.115	-0.107	1.838			-0.112	0.217	1.845			-0.096	0.418	1.817			-0.282	0.121	1.859			-0.331	-0.153	1.870			-0.348	-0.354	1.806			-0.346	-0.443	1.779			0.037	0.117	1.837			0.110	-0.097	1.637
-0.120	-0.161	1.786			-0.115	-0.107	1.838			-0.112	0.217	1.845			-0.096	0.418	1.817			-0.282	0.121	1.859			-0.331	-0.153	1.870			-0.348	-0.354	1.806			-0.346	-0.443	1.779			0.037	0.117	1.837			0.111	-0.100	1.640
-0.120	-0.161	1.786			-0.115	-0.107	1.838			-0.112	0.217	1.845			-0.096	0.418	1.816			-0.281	0.121	1.859			-0.331	-0.153	1.870			-0.348	-0.354	1.806			-0.346	-0.443	1.778			0.037	0.117	1.837			0.111	-0.103	1.642
-0.120	-0.161	1.786			-0.115	-0.107	1.838			-0.112	0.217	1.845			-0.096	0.418	1.816			-0.281	0.121	1.859			-0.331	-0.153	1.870			-0.348	-0.354	1.806			-0.346	-0.443	1.778			0.037	0.118	1.838			0.112	-0.106	1.644
-0.120	-0.161	1.786			-0.115	-0.107	1.838			-0.112	0.217	1.845			-0.096	0.418	1.816			-0.281	0.121	1.859			-0.331	-0.153	1.869			-0.348	-0.354	1.806			-0.346	-0.443	1.778			0.037	0.118	1.838			0.112	-0.108	1.646
-0.120	-0.161	1.786			-0.115	-0.107	1.838			-0.112	0.217	1.844			-0.096	0.419	1.816			-0.281	0.121	1.858			-0.331	-0.153	1.869			-0.348	-0.354	1.806			-0.346	-0.443	1.778			0.037	0.118	1.838			0.112	-0.110	1.648
-0.120	-0.161	1.786			-0.115	-0.107	1.838			-0.112	0.216	1.844			-0.096	0.419	1.816			-0.281	0.121	1.858			-0.331	-0.153	1.869			-0.348	-0.354	1.806			-0.346	-0.443	1.778			0.037	0.119	1.838			0.113	-0.112	1.650
-0.120	-0.161	1.786			-0.115	-0.107	1.838			-0.111	0.216	1.844			-0.096	0.419	1.816			-0.281	0.121	1.858			-0.331	-0.153	1.869			-0.348	-0.354	1.805			-0.345	-0.443	1.778			0.037	0.119	1.838			0.113	-0.114	1.652
-0.119	-0.161	1.786			-0.115	-0.107	1.838			-0.111	0.216	1.844			-0.096	0.419	1.816			-0.281	0.121	1.858			-0.331	-0.153	1.869			-0.348	-0.354	1.805			-0.345	-0.443	1.778			0.037	0.119	1.839			0.114	-0.116	1.654
-0.119	-0.161	1.786			-0.115	-0.107	1.838			-0.111	0.216	1.844			-0.095	0.419	1.816			-0.281	0.121	1.858			-0.331	-0.153	1.869			-0.348	-0.354	1.805			-0.345	-0.443	1.778			0.037	0.119	1.839			0.114	-0.117	1.655
-0.119	-0.161	1.786			-0.115	-0.107	1.838			-0.111	0.216	1.844			-0.095	0.419	1.815			-0.281	0.121	1.858			-0.331	-0.153	1.869			-0.348	-0.354	1.805			-0.345	-0.443	1.778			0.037	0.120	1.839			0.114	-0.118	1.657
-0.119	-0.161	1.786			-0.115	-0.107	1.838			-0.111	0.216	1.844			-0.095	0.419	1.815			-0.281	0.121	1.858			-0.331	-0.153	1.868			-0.348	-0.354	1.805			-0.345	-0.443	1.778			0.037	0.120	1.839			0.114	-0.119	1.658
-0.119	-0.161	1.786			-0.115	-0.107	1.838			-0.111	0.216	1.843			-0.095	0.419	1.815			-0.281	0.121	1.857			-0.331	-0.153	1.868			-0.348	-0.354	1.805			-0.345	-0.443	1.778			0.037	0.120	1.839			0.115	-0.119	1.659
-0.119	-0.161	1.786			-0.115	-0.107	1.838			-0.111	0.216	1.843			-0.095	0.419	1.815			-0.281	0.121	1.857			-0.331	-0.153	1.868			-0.348	-0.354	1.805			-0.345	-0.443	1.778			0.037	0.120	1.840			0.115	-0.120	1.661
-0.119	-0.161	1.786			-0.115	-0.107	1.838			-0.111	0.216	1.843			-0.095	0.419	1.815			-0.281	0.121	1.857			-0.331	-0.153	1.868			-0.348	-0.354	1.804			-0.345	-0.443	1.778			0.037	0.120	1.840			0.115	-0.120	1.662
-0.119	-0.161	1.786			-0.115	-0.107	1.838			-0.111	0.216	1.843			-0.095	0.419	1.814			-0.281	0.121	1.857			-0.331	-0.153	1.867			-0.348	-0.354	1.804			-0.345	-0.443	1.777			0.037	0.120	1.840			0.115	-0.120	1.663
-0.119	-0.160	1.786			-0.115	-0.106	1.838			-0.111	0.216	1.843			-0.095	0.419	1.814			-0.281	0.121	1.857			-0.331	-0.153	1.867			-0.348	-0.354	1.804			-0.345	-0.443	1.777			0.037	0.121	1.840			0.116	-0.121	1.665
-0.119	-0.160	1.786			-0.115	-0.106	1.838			-0.111	0.215	1.843			-0.095	0.418	1.814			-0.281	0.121	1.857			-0.331	-0.153	1.867			-0.347	-0.354	1.804			-0.345	-0.443	1.777			0.037	0.121	1.840			0.116	-0.121	1.666
-0.119	-0.160	1.786			-0.115	-0.106	1.838			-0.111	0.215	1.843			-0.095	0.418	1.814			-0.281	0.121	1.857			-0.331	-0.153	1.867			-0.347	-0.354	1.804			-0.345	-0.443	1.777			0.037	0.121	1.841			0.116	-0.121	1.667
-0.118	-0.160	1.786			-0.115	-0.106	1.838			-0.111	0.215	1.843			-0.095	0.418	1.814			-0.281	0.121	1.857			-0.331	-0.153	1.866			-0.347	-0.354	1.804			-0.345	-0.443	1.776			0.037	0.121	1.841			0.116	-0.121	1.668
-0.118	-0.160	1.786			-0.115	-0.106	1.838			-0.111	0.215	1.842			-0.095	0.418	1.814			-0.281	0.121	1.857			-0.331	-0.153	1.866			-0.347	-0.354	1.804			-0.345	-0.443	1.776			0.037	0.121	1.841			0.092	-0.105	1.752
-0.118	-0.160	1.786			-0.115	-0.106	1.838			-0.111	0.215	1.842			-0.095	0.418	1.814			-0.281	0.121	1.856			-0.331	-0.153	1.866			-0.347	-0.354	1.803			-0.345	-0.443	1.776			0.037	0.121	1.841			0.082	-0.097	1.787
-0.118	-0.160	1.786			-0.115	-0.106	1.838			-0.111	0.215	1.842			-0.095	0.418	1.814			-0.281	0.121	1.856			-0.331	-0.153	1.866			-0.347	-0.354	1.803			-0.345	-0.443	1.776			0.037	0.121	1.842			0.079	-0.095	1.801
-0.118	-0.160	1.786			-0.115	-0.106	1.838			-0.111	0.215	1.842			-0.095	0.418	1.813			-0.281	0.121	1.856			-0.331	-0.153	1.865			-0.347	-0.354	1.803			-0.345	-0.443	1.776			0.037	0.121	1.842			0.077	-0.094	1.810
-0.118	-0.160	1.786			-0.115	-0.106	1.838			-0.111	0.215	1.842			-0.095	0.418	1.813			-0.281	0.121	1.856			-0.331	-0.153	1.865			-0.347	-0.354	1.803			-0.345	-0.443	1.776			0.038	0.120	1.842			0.075	-0.093	1.817
-0.118	-0.160	1.786			-0.115	-0.106	1.838			-0.111	0.215	1.842			-0.095	0.418	1.813			-0.281	0.121	1.856			-0.331	-0.153	1.865			-0.348	-0.354	1.803			-0.345	-0.444	1.776			0.038	0.120	1.842			0.074	-0.092	1.823
-0.118	-0.160	1.786			-0.115	-0.106	1.838			-0.111	0.215	1.842			-0.095	0.418	1.813			-0.282	0.121	1.856			-0.332	-0.153	1.865			-0.348	-0.354	1.803			-0.345	-0.444	1.775			0.038	0.120	1.843			0.073	-0.092	1.828
-0.118	-0.160	1.786			-0.115	-0.106	1.837			-0.112	0.215	1.842			-0.095	0.418	1.813			-0.282	0.121	1.856			-0.332	-0.153	1.865			-0.348	-0.354	1.803			-0.345	-0.444	1.775			0.038	0.120	1.843			0.072	-0.091	1.833
-0.118	-0.160	1.786			-0.115	-0.106	1.837			-0.112	0.215	1.842			-0.095	0.417	1.813			-0.282	0.121	1.856			-0.332	-0.153	1.865			-0.348	-0.354	1.803			-0.345	-0.444	1.775			0.038	0.120	1.843			0.072	-0.091	1.837
-0.118	-0.160	1.786			-0.115	-0.106	1.837			-0.112	0.215	1.842			-0.095	0.417	1.813			-0.282	0.121	1.856			-0.332	-0.153	1.865			-0.348	-0.354	1.803			-0.345	-0.444	1.775			0.038	0.120	1.843			0.071	-0.090	1.840
-0.118	-0.160	1.786			-0.115	-0.106	1.837			-0.112	0.215	1.842			-0.095	0.417	1.812			-0.282	0.121	1.856			-0.332	-0.153	1.864			-0.348	-0.354	1.803			-0.345	-0.444	1.775			0.038	0.120	1.844			0.071	-0.090	1.843
-0.118	-0.159	1.786			-0.115	-0.106	1.837			-0.112	0.215	1.841			-0.095	0.417	1.812			-0.282	0.121	1.856			-0.332	-0.153	1.864			-0.348	-0.354	1.803			-0.345	-0.444	1.775			0.039	0.120	1.844			0.071	-0.089	1.845
-0.118	-0.159	1.786			-0.115	-0.106	1.837			-0.112	0.215	1.841			-0.095	0.417	1.812			-0.282	0.121	1.856			-0.332	-0.153	1.864			-0.348	-0.354	1.803			-0.345	-0.444	1.775			0.039	0.119	1.844			0.071	-0.089	1.846
-0.118	-0.159	1.786			-0.115	-0.106	1.837			-0.112	0.214	1.841			-0.095	0.417	1.812			-0.282	0.121	1.855			-0.332	-0.153	1.864			-0.348	-0.354	1.803			-0.345	-0.444	1.775			0.039	0.119	1.844			0.071	-0.088	1.846
-0.118	-0.159	1.786			-0.115	-0.106	1.837			-0.112	0.214	1.841			-0.095	0.417	1.812			-0.282	0.121	1.855			-0.332	-0.153	1.864			-0.348	-0.354	1.803			-0.346	-0.444	1.775			0.039	0.119	1.844			0.071	-0.088	1.846
-0.118	-0.159	1.786			-0.115	-0.105	1.837			-0.112	0.214	1.841			-0.095	0.417	1.811			-0.282	0.121	1.855			-0.332	-0.153	1.864			-0.348	-0.354	1.803			-0.346	-0.444	1.775			0.039	0.119	1.845			0.071	-0.088	1.846
-0.118	-0.159	1.786			-0.115	-0.105	1.837			-0.112	0.214	1.841			-0.095	0.418	1.811			-0.282	0.121	1.855			-0.332	-0.153	1.864			-0.348	-0.354	1.803			-0.346	-0.444	1.775			0.039	0.119	1.845			0.072	-0.088	1.845
-0.118	-0.159	1.786			-0.115	-0.105	1.837			-0.112	0.214	1.841			-0.095	0.418	1.811			-0.282	0.121	1.855			-0.332	-0.153	1.864			-0.348	-0.354	1.802			-0.346	-0.444	1.774			0.039	0.119	1.845			0.072	-0.087	1.844
-0.117	-0.159	1.785			-0.115	-0.105	1.837			-0.112	0.214	1.841			-0.095	0.418	1.811			-0.282	0.121	1.855			-0.332	-0.153	1.864			-0.348	-0.354	1.802			-0.346	-0.444	1.774			0.040	0.119	1.845			0.073	-0.087	1.842
-0.117	-0.159	1.785			-0.115	-0.105	1.837			-0.112	0.214	1.841			-0.095	0.418	1.811			-0.282	0.121	1.855			-0.332	-0.153	1.863			-0.348	-0.355	1.802			-0.345	-0.444	1.774			0.040	0.119	1.845			0.073	-0.088	1.841
-0.117	-0.159	1.785			-0.115	-0.105	1.837			-0.112	0.214	1.841			-0.094	0.418	1.811			-0.282	0.121	1.855			-0.332	-0.153	1.863			-0.348	-0.356	1.801			-0.345	-0.445	1.773			0.040	0.118	1.845			0.073	-0.088	1.839
-0.117	-0.159	1.785			-0.115	-0.105	1.837			-0.113	0.214	1.841			-0.094	0.419	1.810			-0.282	0.121	1.855			-0.332	-0.153	1.863			-0.349	-0.356	1.801			-0.345	-0.445	1.773			0.040	0.118	1.845			0.074	-0.088	1.838
-0.117	-0.159	1.785			-0.115	-0.105	1.837			-0.113	0.214	1.841			-0.094	0.419	1.810			-0.282	0.121	1.855			-0.332	-0.153	1.863			-0.349	-0.356	1.801			-0.345	-0.445	1.772			0.040	0.118	1.845			0.074	-0.088	1.836
-0.117	-0.158	1.785			-0.115	-0.105	1.837			-0.113	0.214	1.841			-0.094	0.419	1.810			-0.282	0.121	1.855			-0.332	-0.153	1.863			-0.349	-0.356	1.801			-0.345	-0.445	1.772			0.040	0.118	1.846			0.074	-0.088	1.835
-0.117	-0.158	1.785			-0.115	-0.105	1.837			-0.113	0.214	1.841			-0.094	0.419	1.810			-0.282	0.121	1.855			-0.332	-0.153	1.863			-0.349	-0.356	1.801			-0.345	-0.445	1.772			0.040	0.118	1.846			0.075	-0.088	1.835
-0.117	-0.158	1.785			-0.115	-0.105	1.837			-0.113	0.214	1.841			-0.094	0.419	1.810			-0.283	0.121	1.855			-0.332	-0.153	1.863			-0.349	-0.356	1.801			-0.345	-0.445	1.772			0.040	0.118	1.846			0.075	-0.088	1.834
-0.117	-0.158	1.785			-0.115	-0.105	1.837			-0.113	0.214	1.841			-0.094	0.419	1.810			-0.283	0.121	1.855			-0.333	-0.153	1.863			-0.349	-0.356	1.801			-0.345	-0.445	1.772			0.041	0.117	1.846			0.076	-0.088	1.833
-0.117	-0.158	1.785			-0.115	-0.105	1.837			-0.113	0.214	1.841			-0.094	0.419	1.810			-0.283	0.121	1.855			-0.333	-0.153	1.863			-0.349	-0.356	1.800			-0.345	-0.445	1.772			0.041	0.117	1.846			0.076	-0.088	1.832
-0.117	-0.158	1.785			-0.115	-0.105	1.837			-0.113	0.214	1.841			-0.094	0.419	1.810			-0.283	0.121	1.855			-0.333	-0.153	1.863			-0.349	-0.356	1.800			-0.345	-0.445	1.771			0.041	0.117	1.846			0.076	-0.088	1.831
-0.117	-0.158	1.785			-0.115	-0.104	1.837			-0.113	0.214	1.841			-0.094	0.420	1.810			-0.283	0.121	1.855			-0.333	-0.153	1.863			-0.349	-0.356	1.800			-0.346	-0.442	1.772			0.041	0.117	1.846			0.077	-0.088	1.831
-0.117	-0.158	1.785			-0.115	-0.104	1.837			-0.113	0.214	1.841			-0.094	0.420	1.810			-0.283	0.121	1.855			-0.333	-0.153	1.863			-0.349	-0.356	1.800			-0.346	-0.440	1.773			0.041	0.117	1.846			0.077	-0.088	1.830
-0.117	-0.158	1.785			-0.115	-0.104	1.837			-0.113	0.214	1.841			-0.094	0.420	1.810			-0.283	0.121	1.855			-0.333	-0.153	1.862			-0.349	-0.356	1.800			-0.346	-0.440	1.773			0.041	0.117	1.846			0.077	-0.088	1.828
-0.117	-0.158	1.785			-0.115	-0.104	1.837			-0.113	0.214	1.841			-0.094	0.420	1.810			-0.283	0.121	1.854			-0.333	-0.153	1.862			-0.349	-0.356	1.800			-0.346	-0.440	1.773			0.041	0.117	1.846			0.078	-0.088	1.827
-0.117	-0.158	1.785			-0.115	-0.104	1.837			-0.114	0.214	1.841			-0.094	0.420	1.810			-0.283	0.121	1.854			-0.333	-0.154	1.862			-0.349	-0.356	1.800			-0.346	-0.440	1.773			0.041	0.117	1.846			0.079	-0.088	1.826
-0.117	-0.158	1.785			-0.115	-0.104	1.837			-0.114	0.214	1.841			-0.094	0.420	1.810			-0.283	0.121	1.854			-0.333	-0.154	1.862			-0.349	-0.356	1.800			-0.346	-0.440	1.773			0.041	0.116	1.846			0.080	-0.088	1.825
-0.117	-0.157	1.785			-0.115	-0.104	1.837			-0.114	0.214	1.841			-0.095	0.420	1.810			-0.283	0.121	1.854			-0.333	-0.154	1.862			-0.349	-0.357	1.800			-0.346	-0.440	1.773			0.041	0.116	1.846			0.081	-0.088	1.824
-0.117	-0.157	1.785			-0.115	-0.104	1.837			-0.114	0.214	1.841			-0.095	0.420	1.810			-0.284	0.120	1.854			-0.333	-0.154	1.862			-0.349	-0.357	1.800			-0.346	-0.440	1.773			0.042	0.116	1.846			0.082	-0.088	1.823
-0.117	-0.157	1.785			-0.115	-0.104	1.837			-0.114	0.214	1.841			-0.095	0.420	1.810			-0.284	0.120	1.854			-0.333	-0.154	1.862			-0.349	-0.357	1.800			-0.347	-0.440	1.773			0.042	0.116	1.847			0.083	-0.088	1.823
-0.117	-0.157	1.785			-0.115	-0.104	1.836			-0.114	0.214	1.841			-0.095	0.420	1.810			-0.284	0.120	1.854			-0.333	-0.154	1.862			-0.349	-0.357	1.800			-0.347	-0.440	1.773			0.042	0.116	1.847			0.084	-0.088	1.822
-0.117	-0.157	1.785			-0.115	-0.104	1.836			-0.114	0.214	1.841			-0.095	0.420	1.810			-0.284	0.120	1.854			-0.333	-0.154	1.862			-0.349	-0.357	1.800			-0.347	-0.440	1.773			0.042	0.116	1.847			0.084	-0.088	1.822
-0.117	-0.157	1.785			-0.115	-0.104	1.836			-0.114	0.214	1.841			-0.095	0.420	1.810			-0.284	0.120	1.854			-0.333	-0.154	1.862			-0.349	-0.357	1.800			-0.347	-0.440	1.773			0.042	0.116	1.847			0.085	-0.088	1.821
-0.117	-0.157	1.785			-0.115	-0.104	1.836			-0.114	0.214	1.841			-0.095	0.420	1.810			-0.284	0.120	1.854			-0.333	-0.154	1.862			-0.349	-0.357	1.800			-0.347	-0.440	1.773			0.042	0.116	1.847			0.085	-0.088	1.821
-0.117	-0.157	1.785			-0.115	-0.104	1.836			-0.114	0.214	1.841			-0.095	0.420	1.810			-0.284	0.120	1.854			-0.333	-0.154	1.862			-0.349	-0.357	1.800			-0.347	-0.440	1.773			0.042	0.116	1.847			0.086	-0.088	1.821
-0.117	-0.157	1.785			-0.115	-0.104	1.836			-0.114	0.215	1.841			-0.095	0.420	1.810			-0.284	0.120	1.854			-0.333	-0.154	1.862			-0.349	-0.357	1.800			-0.347	-0.440	1.773			0.042	0.116	1.847			0.086	-0.088	1.820
-0.117	-0.157	1.785			-0.115	-0.103	1.836			-0.114	0.215	1.840			-0.095	0.420	1.810			-0.285	0.120	1.854			-0.333	-0.154	1.862			-0.349	-0.357	1.800			-0.347	-0.440	1.773			0.042	0.116	1.847			0.087	-0.088	1.820
-0.117	-0.157	1.785			-0.115	-0.103	1.836			-0.114	0.215	1.840			-0.095	0.420	1.810			-0.285	0.120	1.854			-0.333	-0.154	1.862			-0.349	-0.357	1.800			-0.347	-0.441	1.773			0.042	0.115	1.847			0.087	-0.088	1.820
-0.117	-0.157	1.785			-0.115	-0.103	1.836			-0.114	0.215	1.840			-0.095	0.420	1.810			-0.285	0.120	1.854			-0.333	-0.154	1.862			-0.349	-0.357	1.800			-0.347	-0.441	1.772			0.042	0.115	1.847			0.087	-0.088	1.820
-0.117	-0.157	1.785			-0.115	-0.103	1.836			-0.114	0.215	1.840			-0.095	0.420	1.810			-0.285	0.120	1.854			-0.333	-0.154	1.861			-0.350	-0.357	1.799			-0.347	-0.441	1.772			0.043	0.115	1.847			0.088	-0.088	1.820
-0.117	-0.156	1.785			-0.115	-0.103	1.836			-0.114	0.215	1.840			-0.095	0.420	1.810			-0.285	0.120	1.854			-0.333	-0.154	1.861			-0.350	-0.357	1.799			-0.347	-0.441	1.772			0.043	0.115	1.847			0.088	-0.088	1.820
-0.117	-0.156	1.785			-0.115	-0.103	1.836			-0.114	0.215	1.840			-0.096	0.420	1.810			-0.285	0.120	1.854			-0.333	-0.154	1.861			-0.350	-0.357	1.799			-0.347	-0.441	1.772			0.043	0.115	1.847			0.088	-0.088	1.819
-0.117	-0.156	1.785			-0.115	-0.103	1.836			-0.114	0.215	1.840			-0.096	0.420	1.810			-0.285	0.120	1.854			-0.334	-0.154	1.861			-0.350	-0.357	1.799			-0.347	-0.441	1.772			0.043	0.115	1.847			0.088	-0.088	1.819
-0.117	-0.156	1.785			-0.115	-0.103	1.836			-0.114	0.215	1.840			-0.096	0.420	1.810			-0.285	0.120	1.854			-0.334	-0.154	1.861			-0.350	-0.357	1.799			-0.347	-0.441	1.772			0.043	0.115	1.847			0.088	-0.088	1.819
-0.117	-0.156	1.785			-0.115	-0.103	1.836			-0.114	0.215	1.840			-0.096	0.420	1.810			-0.285	0.120	1.854			-0.334	-0.154	1.861			-0.350	-0.357	1.799			-0.347	-0.442	1.772			0.043	0.115	1.847			0.087	-0.088	1.819
-0.117	-0.156	1.785			-0.115	-0.103	1.836			-0.114	0.215	1.840			-0.096	0.420	1.810			-0.285	0.120	1.854			-0.334	-0.155	1.861			-0.350	-0.357	1.799			-0.347	-0.442	1.772			0.043	0.115	1.847			0.081	-0.088	1.816
-0.117	-0.156	1.785			-0.115	-0.103	1.836			-0.114	0.215	1.840			-0.096	0.420	1.810			-0.285	0.120	1.854			-0.334	-0.155	1.861			-0.350	-0.357	1.799			-0.347	-0.442	1.772			0.042	0.116	1.847			0.075	-0.087	1.813
-0.117	-0.156	1.785			-0.115	-0.103	1.836			-0.114	0.215	1.840			-0.096	0.420	1.810			-0.285	0.120	1.854			-0.334	-0.155	1.861			-0.350	-0.357	1.799			-0.347	-0.442	1.772			0.039	0.118	1.847			0.068	-0.092	1.736
-0.117	-0.156	1.785			-0.115	-0.103	1.836			-0.114	0.215	1.840			-0.096	0.420	1.810			-0.285	0.120	1.854			-0.334	-0.155	1.861			-0.350	-0.357	1.799			-0.347	-0.442	1.771			0.036	0.120	1.847			0.067	-0.084	1.682
-0.117	-0.156	1.785			-0.115	-0.103	1.836			-0.114	0.215	1.840			-0.096	0.420	1.810			-0.285	0.120	1.854			-0.334	-0.155	1.861			-0.350	-0.357	1.799			-0.347	-0.442	1.771			0.028	0.144	1.857			0.065	-0.071	1.673
-0.117	-0.156	1.785			-0.115	-0.103	1.836			-0.114	0.215	1.840			-0.096	0.420	1.810			-0.285	0.120	1.854			-0.334	-0.155	1.861			-0.350	-0.357	1.799			-0.347	-0.442	1.771			0.036	0.140	1.858			0.066	-0.073	1.662
-0.117	-0.156	1.785			-0.115	-0.103	1.836			-0.114	0.215	1.840			-0.095	0.420	1.810			-0.285	0.120	1.855			-0.334	-0.155	1.861			-0.350	-0.357	1.799			-0.347	-0.442	1.771			0.041	0.138	1.859			0.067	-0.074	1.654
-0.117	-0.156	1.785			-0.115	-0.103	1.836			-0.114	0.215	1.840			-0.095	0.420	1.810			-0.285	0.120	1.855			-0.333	-0.154	1.861			-0.350	-0.357	1.799			-0.347	-0.442	1.771			0.044	0.137	1.860			0.068	-0.076	1.648
-0.117	-0.156	1.785			-0.115	-0.102	1.836			-0.114	0.215	1.840			-0.095	0.420	1.811			-0.286	0.120	1.855			-0.333	-0.154	1.861			-0.350	-0.356	1.799			-0.347	-0.442	1.771			0.047	0.135	1.860			0.069	-0.078	1.643
-0.117	-0.155	1.785			-0.116	-0.102	1.836			-0.114	0.215	1.840			-0.095	0.420	1.811			-0.286	0.120	1.855			-0.333	-0.154	1.861			-0.350	-0.356	1.799			-0.347	-0.442	1.771			0.049	0.134	1.860			0.071	-0.079	1.640
-0.117	-0.155	1.785			-0.116	-0.102	1.836			-0.114	0.215	1.841			-0.095	0.420	1.811			-0.285	0.120	1.855			-0.333	-0.154	1.861			-0.350	-0.356	1.799			-0.347	-0.442	1.771			0.051	0.133	1.860			0.072	-0.081	1.638
-0.117	-0.154	1.785			-0.116	-0.101	1.837			-0.114	0.215	1.841			-0.095	0.420	1.811			-0.285	0.120	1.855			-0.333	-0.154	1.861			-0.350	-0.356	1.799			-0.347	-0.442	1.771			0.052	0.133	1.860			0.076	-0.084	1.641
-0.117	-0.154	1.785			-0.116	-0.101	1.837			-0.114	0.215	1.841			-0.095	0.420	1.811			-0.285	0.120	1.855			-0.333	-0.154	1.861			-0.350	-0.356	1.799			-0.347	-0.442	1.771			0.053	0.132	1.860			0.080	-0.086	1.645
-0.117	-0.153	1.785			-0.116	-0.101	1.837			-0.114	0.215	1.841			-0.095	0.420	1.811			-0.285	0.120	1.855			-0.333	-0.154	1.861			-0.350	-0.356	1.799			-0.347	-0.442	1.771			0.054	0.131	1.859			0.084	-0.089	1.649
-0.117	-0.153	1.786			-0.116	-0.100	1.837			-0.114	0.215	1.841			-0.095	0.420	1.811			-0.285	0.121	1.855			-0.333	-0.154	1.861			-0.349	-0.356	1.799			-0.346	-0.442	1.771			0.054	0.130	1.859			0.086	-0.091	1.653
-0.117	-0.152	1.786			-0.116	-0.100	1.837			-0.114	0.215	1.841			-0.095	0.420	1.811			-0.285	0.121	1.855			-0.333	-0.154	1.861			-0.349	-0.356	1.799			-0.346	-0.442	1.771			0.054	0.129	1.858			0.090	-0.085	1.676
-0.117	-0.152	1.786			-0.116	-0.100	1.837			-0.114	0.215	1.841			-0.095	0.420	1.811			-0.285	0.121	1.856			-0.332	-0.154	1.862			-0.349	-0.355	1.799			-0.346	-0.442	1.772			0.054	0.128	1.857			0.092	-0.081	1.689
-0.117	-0.151	1.786			-0.116	-0.099	1.837			-0.114	0.215	1.841			-0.095	0.420	1.811			-0.285	0.121	1.856			-0.332	-0.153	1.862			-0.349	-0.355	1.799			-0.346	-0.442	1.772			0.054	0.127	1.856			0.094	-0.081	1.693
-0.118	-0.151	1.786			-0.116	-0.099	1.837			-0.114	0.215	1.841			-0.095	0.420	1.812			-0.285	0.121	1.856			-0.332	-0.153	1.863			-0.349	-0.355	1.800			-0.346	-0.442	1.772			0.054	0.126	1.855			0.095	-0.081	1.697
-0.118	-0.150	1.786			-0.116	-0.098	1.838			-0.114	0.215	1.841			-0.095	0.420	1.812			-0.285	0.121	1.856			-0.332	-0.153	1.863			-0.349	-0.355	1.800			-0.346	-0.442	1.773			0.054	0.126	1.854			0.096	-0.082	1.699
-0.118	-0.150	1.786			-0.116	-0.098	1.838			-0.114	0.215	1.841			-0.095	0.420	1.812			-0.285	0.121	1.856			-0.332	-0.153	1.863			-0.348	-0.355	1.800			-0.346	-0.442	1.773			0.054	0.125	1.854			0.096	-0.082	1.700
-0.118	-0.150	1.787			-0.116	-0.098	1.838			-0.114	0.215	1.841			-0.095	0.420	1.812			-0.285	0.122	1.857			-0.331	-0.153	1.864			-0.348	-0.354	1.801			-0.346	-0.442	1.774			0.054	0.124	1.853			0.096	-0.082	1.703
-0.118	-0.149	1.787			-0.116	-0.097	1.838			-0.114	0.216	1.841			-0.095	0.420	1.812			-0.285	0.122	1.857			-0.331	-0.152	1.864			-0.348	-0.354	1.801			-0.346	-0.442	1.774			0.054	0.124	1.852			0.096	-0.081	1.705
-0.118	-0.149	1.787			-0.116	-0.097	1.838			-0.114	0.216	1.841			-0.094	0.420	1.812			-0.285	0.122	1.857			-0.331	-0.152	1.865			-0.348	-0.354	1.801			-0.346	-0.442	1.775			0.053	0.123	1.851			0.097	-0.081	1.705
-0.118	-0.149	1.787			-0.116	-0.097	1.838			-0.114	0.216	1.841			-0.094	0.420	1.812			-0.285	0.122	1.857			-0.331	-0.152	1.865			-0.348	-0.354	1.802			-0.346	-0.442	1.775			0.053	0.123	1.851			0.097	-0.081	1.706
-0.118	-0.148	1.787			-0.116	-0.097	1.838			-0.114	0.216	1.842			-0.094	0.420	1.812			-0.285	0.122	1.858			-0.331	-0.152	1.865			-0.348	-0.353	1.802			-0.345	-0.442	1.775			0.053	0.122	1.850			0.097	-0.079	1.713
-0.118	-0.148	1.787			-0.116	-0.096	1.838			-0.114	0.216	1.842			-0.094	0.420	1.813			-0.284	0.122	1.858			-0.331	-0.152	1.866			-0.347	-0.353	1.802			-0.345	-0.441	1.776			0.053	0.122	1.850			0.095	-0.081	1.708
-0.118	-0.148	1.787			-0.116	-0.096	1.838			-0.114	0.216	1.842			-0.094	0.420	1.813			-0.284	0.122	1.858			-0.330	-0.152	1.866			-0.347	-0.353	1.803			-0.345	-0.441	1.776			0.053	0.121	1.849			0.094	-0.082	1.706
-0.118	-0.147	1.787			-0.116	-0.096	1.839			-0.114	0.216	1.842			-0.094	0.420	1.813			-0.284	0.123	1.858			-0.330	-0.152	1.866			-0.347	-0.353	1.803			-0.345	-0.441	1.776			0.052	0.121	1.849			0.093	-0.083	1.702
-0.118	-0.147	1.788			-0.116	-0.096	1.839			-0.114	0.216	1.842			-0.094	0.420	1.813			-0.284	0.123	1.858			-0.330	-0.151	1.867			-0.347	-0.353	1.803			-0.345	-0.441	1.776			0.053	0.121	1.849			0.091	-0.084	1.698
-0.118	-0.147	1.788			-0.116	-0.095	1.839			-0.114	0.216	1.842			-0.094	0.420	1.813			-0.284	0.123	1.859			-0.330	-0.151	1.867			-0.347	-0.352	1.803			-0.345	-0.441	1.777			0.053	0.121	1.848			0.090	-0.085	1.695
-0.118	-0.146	1.788			-0.116	-0.095	1.839			-0.114	0.216	1.842			-0.094	0.420	1.813			-0.284	0.123	1.859			-0.330	-0.151	1.867			-0.347	-0.352	1.804			-0.345	-0.441	1.777			0.053	0.121	1.848			0.089	-0.086	1.691
-0.118	-0.146	1.788			-0.116	-0.095	1.839			-0.114	0.216	1.842			-0.094	0.420	1.813			-0.284	0.123	1.859			-0.330	-0.151	1.867			-0.347	-0.352	1.804			-0.345	-0.441	1.777			0.053	0.121	1.849			0.087	-0.087	1.686
-0.119	-0.146	1.788			-0.116	-0.095	1.839			-0.114	0.217	1.843			-0.094	0.420	1.813			-0.284	0.123	1.859			-0.330	-0.151	1.867			-0.347	-0.352	1.804			-0.345	-0.441	1.777			0.053	0.121	1.849			0.085	-0.088	1.681
-0.119	-0.146	1.788			-0.116	-0.094	1.839			-0.114	0.217	1.843			-0.094	0.420	1.813			-0.283	0.123	1.859			-0.330	-0.151	1.868			-0.346	-0.352	1.804			-0.345	-0.441	1.778			0.054	0.122	1.850			0.084	-0.088	1.677
-0.119	-0.146	1.788			-0.116	-0.094	1.840			-0.113	0.217	1.843			-0.094	0.420	1.813			-0.283	0.123	1.859			-0.330	-0.151	1.868			-0.346	-0.352	1.804			-0.345	-0.441	1.778			0.054	0.122	1.850			0.083	-0.088	1.673
-0.119	-0.146	1.788			-0.116	-0.094	1.840			-0.113	0.217	1.843			-0.094	0.421	1.813			-0.283	0.123	1.859			-0.330	-0.151	1.868			-0.346	-0.352	1.804			-0.345	-0.441	1.778			0.037	0.133	1.849			0.080	-0.085	1.671
-0.119	-0.146	1.789			-0.116	-0.094	1.840			-0.113	0.217	1.843			-0.094	0.421	1.813			-0.283	0.124	1.859			-0.329	-0.151	1.868			-0.346	-0.351	1.805			-0.345	-0.441	1.778			0.029	0.138	1.849			0.076	-0.080	1.666
-0.119	-0.147	1.789			-0.116	-0.094	1.840			-0.113	0.217	1.843			-0.094	0.421	1.814			-0.283	0.124	1.859			-0.329	-0.151	1.868			-0.346	-0.351	1.805			-0.345	-0.441	1.778			0.024	0.141	1.848			0.075	-0.080	1.665
-0.119	-0.147	1.789			-0.116	-0.095	1.840			-0.113	0.217	1.843			-0.093	0.421	1.814			-0.283	0.124	1.860			-0.329	-0.151	1.868			-0.346	-0.351	1.805			-0.345	-0.441	1.779			0.021	0.142	1.848			0.074	-0.079	1.663
-0.119	-0.148	1.789			-0.116	-0.095	1.840			-0.113	0.217	1.843			-0.093	0.421	1.814			-0.283	0.124	1.860			-0.329	-0.151	1.868			-0.346	-0.351	1.805			-0.345	-0.440	1.779			0.018	0.144	1.848			0.073	-0.078	1.662
-0.119	-0.149	1.789			-0.116	-0.095	1.840			-0.113	0.217	1.843			-0.093	0.421	1.814			-0.283	0.124	1.860			-0.329	-0.150	1.869			-0.346	-0.351	1.805			-0.344	-0.440	1.779			0.016	0.145	1.847			0.073	-0.077	1.660
-0.118	-0.149	1.789			-0.116	-0.096	1.840			-0.113	0.217	1.843			-0.093	0.421	1.814			-0.283	0.124	1.860			-0.329	-0.150	1.869			-0.346	-0.351	1.805			-0.344	-0.440	1.779			0.015	0.145	1.847			0.072	-0.076	1.659
-0.118	-0.150	1.789			-0.116	-0.096	1.840			-0.113	0.217	1.844			-0.093	0.421	1.814			-0.283	0.124	1.860			-0.329	-0.150	1.869			-0.346	-0.351	1.805			-0.344	-0.440	1.779			0.013	0.146	1.847			0.071	-0.075	1.656
-0.118	-0.151	1.789			-0.115	-0.097	1.840			-0.113	0.217	1.844			-0.093	0.421	1.814			-0.283	0.124	1.860			-0.329	-0.150	1.869			-0.346	-0.351	1.805			-0.344	-0.440	1.779			0.012	0.147	1.847			0.071	-0.073	1.654
-0.118	-0.151	1.789			-0.115	-0.097	1.840			-0.113	0.217	1.844			-0.093	0.421	1.814			-0.283	0.124	1.860			-0.329	-0.150	1.869			-0.346	-0.351	1.805			-0.344	-0.440	1.779			0.011	0.147	1.847			0.070	-0.072	1.652
-0.118	-0.152	1.789			-0.115	-0.098	1.840			-0.113	0.217	1.844			-0.093	0.421	1.814			-0.283	0.124	1.860			-0.329	-0.150	1.869			-0.346	-0.351	1.805			-0.344	-0.440	1.779			0.010	0.148	1.847			0.070	-0.072	1.651
-0.118	-0.152	1.789			-0.115	-0.098	1.840			-0.113	0.217	1.844			-0.093	0.421	1.815			-0.283	0.124	1.860			-0.329	-0.150	1.869			-0.346	-0.351	1.805			-0.344	-0.440	1.779			0.009	0.148	1.846			0.070	-0.071	1.649
-0.118	-0.153	1.789			-0.115	-0.098	1.840			-0.113	0.217	1.844			-0.092	0.421	1.815			-0.282	0.124	1.860			-0.329	-0.150	1.869			-0.346	-0.351	1.805			-0.344	-0.440	1.779			0.009	0.148	1.846			0.070	-0.070	1.648
-0.118	-0.153	1.789			-0.115	-0.099	1.840			-0.113	0.218	1.844			-0.092	0.422	1.815			-0.282	0.124	1.860			-0.329	-0.150	1.869			-0.346	-0.351	1.805			-0.344	-0.440	1.779			0.008	0.148	1.846			0.070	-0.070	1.647
-0.118	-0.154	1.789			-0.115	-0.099	1.840			-0.113	0.218	1.844			-0.092	0.422	1.815			-0.282	0.124	1.860			-0.329	-0.150	1.869			-0.346	-0.351	1.805			-0.344	-0.440	1.779			0.008	0.148	1.846			0.070	-0.070	1.646
-0.118	-0.154	1.789			-0.115	-0.099	1.840			-0.113	0.218	1.844			-0.092	0.422	1.815			-0.282	0.124	1.860			-0.329	-0.150	1.869			-0.346	-0.351	1.805			-0.344	-0.440	1.779			0.008	0.148	1.846			0.070	-0.069	1.645
-0.118	-0.154	1.789			-0.115	-0.100	1.840			-0.113	0.218	1.844			-0.092	0.422	1.815			-0.282	0.124	1.860			-0.329	-0.150	1.869			-0.346	-0.351	1.805			-0.344	-0.440	1.779			0.009	0.147	1.846			0.067	-0.067	1.643
-0.118	-0.155	1.789			-0.115	-0.100	1.840			-0.113	0.218	1.844			-0.092	0.422	1.816			-0.282	0.124	1.860			-0.329	-0.150	1.869			-0.346	-0.351	1.805			-0.344	-0.440	1.779			0.010	0.146	1.847			0.065	-0.064	1.640
-0.117	-0.155	1.789			-0.115	-0.100	1.840			-0.113	0.218	1.844			-0.091	0.422	1.816			-0.282	0.124	1.860			-0.329	-0.150	1.869			-0.346	-0.351	1.805			-0.344	-0.440	1.779			0.012	0.145	1.847			0.063	-0.063	1.638
-0.117	-0.155	1.789			-0.115	-0.100	1.840			-0.113	0.218	1.845			-0.091	0.422	1.816			-0.282	0.124	1.860			-0.329	-0.150	1.869			-0.346	-0.351	1.805			-0.344	-0.440	1.778			0.013	0.144	1.847			0.058	-0.063	1.637
-0.117	-0.156	1.789			-0.115	-0.101	1.840			-0.113	0.218	1.845			-0.091	0.422	1.816			-0.282	0.124	1.860			-0.329	-0.150	1.869			-0.346	-0.351	1.805			-0.344	-0.440	1.778			0.015	0.142	1.848			0.054	-0.063	1.636
-0.117	-0.156	1.789			-0.114	-0.101	1.840			-0.113	0.218	1.845			-0.090	0.423	1.816			-0.282	0.124	1.860			-0.329	-0.151	1.868			-0.346	-0.351	1.805			-0.344	-0.440	1.778			0.016	0.141	1.848			0.051	-0.063	1.634
-0.117	-0.156	1.789			-0.114	-0.101	1.840			-0.113	0.218	1.845			-0.090	0.423	1.816			-0.282	0.124	1.860			-0.329	-0.151	1.868			-0.346	-0.351	1.805			-0.345	-0.438	1.779			0.018	0.140	1.849			0.050	-0.062	1.633
-0.117	-0.156	1.789			-0.114	-0.101	1.840			-0.113	0.218	1.845			-0.090	0.423	1.817			-0.282	0.124	1.860			-0.329	-0.151	1.868			-0.346	-0.351	1.805			-0.346	-0.438	1.779			0.020	0.139	1.849			0.046	-0.062	1.633
-0.117	-0.157	1.789			-0.114	-0.101	1.841			-0.113	0.218	1.845			-0.090	0.422	1.817			-0.282	0.124	1.860			-0.330	-0.151	1.868			-0.346	-0.351	1.805			-0.346	-0.438	1.779			0.021	0.138	1.849			0.045	-0.062	1.632
-0.117	-0.157	1.789			-0.114	-0.102	1.841			-0.113	0.217	1.845			-0.089	0.422	1.817			-0.282	0.124	1.860			-0.330	-0.151	1.868			-0.347	-0.354	1.803			-0.346	-0.442	1.777			0.022	0.137	1.850			0.044	-0.061	1.631
-0.117	-0.157	1.789			-0.114	-0.102	1.841			-0.113	0.217	1.845			-0.089	0.422	1.817			-0.282	0.124	1.860			-0.330	-0.151	1.868			-0.348	-0.356	1.803			-0.346	-0.444	1.777			0.023	0.136	1.850			0.043	-0.060	1.630
-0.117	-0.157	1.789			-0.114	-0.102	1.841			-0.112	0.217	1.845			-0.089	0.422	1.817			-0.282	0.124	1.860			-0.330	-0.151	1.867			-0.348	-0.358	1.802			-0.346	-0.445	1.776			0.024	0.135	1.850			0.043	-0.060	1.630
-0.117	-0.157	1.789			-0.114	-0.102	1.841			-0.112	0.217	1.845			-0.089	0.422	1.817			-0.282	0.124	1.860			-0.330	-0.151	1.867			-0.349	-0.359	1.802			-0.347	-0.447	1.775			0.025	0.135	1.851			0.042	-0.059	1.629
-0.117	-0.157	1.789			-0.114	-0.102	1.840			-0.112	0.217	1.845			-0.089	0.422	1.817			-0.282	0.124	1.859			-0.330	-0.151	1.867			-0.349	-0.360	1.801			-0.347	-0.448	1.775			0.026	0.134	1.851			0.041	-0.059	1.629
-0.117	-0.158	1.789			-0.114	-0.102	1.840			-0.112	0.217	1.845			-0.088	0.422	1.817			-0.282	0.124	1.859			-0.330	-0.151	1.866			-0.350	-0.361	1.801			-0.348	-0.449	1.774			0.026	0.133	1.851			0.041	-0.059	1.628
-0.117	-0.158	1.789			-0.114	-0.102	1.840			-0.112	0.217	1.845			-0.088	0.422	1.817			-0.282	0.123	1.859			-0.330	-0.151	1.866			-0.350	-0.361	1.800			-0.348	-0.450	1.774			0.027	0.133	1.851			0.040	-0.058	1.628
-0.117	-0.158	1.789			-0.114	-0.103	1.840			-0.112	0.216	1.845			-0.088	0.421	1.817			-0.282	0.123	1.859			-0.331	-0.151	1.866			-0.350	-0.362	1.800			-0.348	-0.450	1.773			0.027	0.132	1.851			0.037	-0.059	1.627
-0.117	-0.158	1.789			-0.114	-0.103	1.840			-0.111	0.216	1.845			-0.088	0.421	1.817			-0.282	0.123	1.859			-0.331	-0.151	1.866			-0.351	-0.363	1.800			-0.348	-0.451	1.773			0.028	0.132	1.851			0.035	-0.059	1.627
-0.117	-0.158	1.789			-0.114	-0.103	1.840			-0.111	0.216	1.845			-0.088	0.421	1.817			-0.282	0.123	1.859			-0.331	-0.152	1.865			-0.351	-0.363	1.799			-0.349	-0.451	1.772			0.028	0.132	1.852			0.033	-0.060	1.626
-0.117	-0.158	1.789			-0.114	-0.103	1.840			-0.111	0.216	1.845			-0.088	0.421	1.817			-0.282	0.123	1.859			-0.331	-0.152	1.865			-0.351	-0.364	1.799			-0.349	-0.452	1.772			0.029	0.131	1.852			0.031	-0.060	1.626
-0.116	-0.158	1.789			-0.114	-0.103	1.840			-0.111	0.216	1.845			-0.088	0.421	1.818			-0.282	0.123	1.859			-0.331	-0.152	1.865			-0.351	-0.365	1.798			-0.349	-0.453	1.771			0.029	0.131	1.852			0.029	-0.061	1.626
-0.116	-0.158	1.789			-0.114	-0.103	1.840			-0.111	0.215	1.845			-0.087	0.421	1.818			-0.282	0.123	1.859			-0.331	-0.152	1.865			-0.352	-0.365	1.798			-0.349	-0.453	1.771			0.029	0.130	1.852			0.028	-0.061	1.626
-0.116	-0.158	1.789			-0.114	-0.103	1.840			-0.111	0.215	1.845			-0.087	0.421	1.818			-0.282	0.123	1.859			-0.331	-0.152	1.865			-0.352	-0.365	1.798			-0.349	-0.454	1.771			0.030	0.130	1.852			0.026	-0.062	1.626
-0.116	-0.158	1.789			-0.114	-0.103	1.840			-0.111	0.215	1.845			-0.087	0.421	1.818			-0.282	0.123	1.859			-0.332	-0.152	1.864			-0.352	-0.366	1.798			-0.349	-0.454	1.771			0.030	0.130	1.852			0.025	-0.062	1.625
-0.116	-0.159	1.789			-0.114	-0.103	1.840			-0.110	0.215	1.845			-0.087	0.421	1.817			-0.282	0.123	1.859			-0.332	-0.152	1.864			-0.352	-0.366	1.797			-0.349	-0.454	1.771			0.030	0.129	1.852			0.038	-0.070	1.631
-0.116	-0.159	1.789			-0.114	-0.104	1.840			-0.110	0.215	1.845			-0.087	0.421	1.817			-0.282	0.123	1.859			-0.332	-0.152	1.864			-0.352	-0.366	1.797			-0.349	-0.455	1.770			0.030	0.129	1.852			0.052	-0.069	1.634
-0.116	-0.159	1.789			-0.114	-0.104	1.840			-0.110	0.214	1.845			-0.087	0.420	1.817			-0.282	0.123	1.859			-0.332	-0.152	1.864			-0.352	-0.367	1.797			-0.349	-0.455	1.770			0.031	0.129	1.852			0.054	-0.071	1.635
-0.116	-0.159	1.789			-0.114	-0.104	1.840			-0.110	0.214	1.845			-0.087	0.420	1.817			-0.282	0.123	1.859			-0.332	-0.152	1.863			-0.352	-0.367	1.797			-0.349	-0.455	1.770			0.031	0.128	1.852			0.064	-0.070	1.637
-0.116	-0.159	1.789			-0.114	-0.104	1.840			-0.110	0.214	1.844			-0.086	0.420	1.817			-0.282	0.123	1.858			-0.332	-0.152	1.863			-0.353	-0.367	1.797			-0.349	-0.455	1.770			0.031	0.128	1.852			0.071	-0.069	1.639
-0.116	-0.159	1.788			-0.114	-0.104	1.840			-0.110	0.214	1.844			-0.086	0.420	1.817			-0.282	0.123	1.858			-0.332	-0.152	1.863			-0.353	-0.367	1.797			-0.350	-0.455	1.770			0.031	0.128	1.851			0.072	-0.070	1.639
-0.116	-0.159	1.788			-0.114	-0.104	1.840			-0.110	0.214	1.844			-0.086	0.420	1.817			-0.282	0.123	1.858			-0.332	-0.152	1.863			-0.353	-0.367	1.797			-0.350	-0.456	1.769			0.032	0.128	1.851			0.073	-0.071	1.640
-0.116	-0.159	1.788			-0.114	-0.104	1.840			-0.110	0.213	1.844			-0.086	0.420	1.817			-0.282	0.123	1.858			-0.332	-0.152	1.863			-0.353	-0.367	1.796			-0.350	-0.456	1.769			0.032	0.127	1.851			0.073	-0.072	1.640
-0.116	-0.159	1.788			-0.114	-0.104	1.840			-0.109	0.213	1.844			-0.086	0.420	1.817			-0.282	0.123	1.858			-0.332	-0.152	1.863			-0.353	-0.367	1.796			-0.350	-0.456	1.769			0.032	0.127	1.851			0.071	-0.082	1.650
-0.116	-0.159	1.788			-0.114	-0.104	1.840			-0.109	0.213	1.844			-0.086	0.419	1.817			-0.282	0.123	1.858			-0.332	-0.152	1.862			-0.353	-0.367	1.796			-0.350	-0.456	1.769			0.031	0.127	1.851			0.071	-0.083	1.650
-0.116	-0.159	1.788			-0.113	-0.104	1.840			-0.109	0.213	1.844			-0.086	0.419	1.817			-0.282	0.122	1.858			-0.332	-0.152	1.862			-0.353	-0.367	1.796			-0.350	-0.456	1.769			0.029	0.128	1.850			0.072	-0.083	1.651
-0.116	-0.159	1.788			-0.113	-0.104	1.840			-0.109	0.213	1.844			-0.085	0.419	1.817			-0.282	0.123	1.858			-0.332	-0.152	1.862			-0.354	-0.367	1.796			-0.350	-0.456	1.768			0.033	0.128	1.853			0.072	-0.083	1.652
-0.116	-0.159	1.788			-0.114	-0.104	1.840			-0.109	0.212	1.844			-0.085	0.419	1.817			-0.282	0.123	1.858			-0.332	-0.152	1.861			-0.354	-0.367	1.796			-0.350	-0.456	1.768			0.037	0.128	1.856			0.071	-0.083	1.652
-0.116	-0.159	1.788			-0.114	-0.104	1.840			-0.109	0.212	1.844			-0.085	0.419	1.816			-0.282	0.123	1.858			-0.332	-0.152	1.861			-0.354	-0.367	1.795			-0.350	-0.456	1.768			0.040	0.127	1.858			0.072	-0.086	1.657
-0.116	-0.159	1.788			-0.114	-0.104	1.839			-0.109	0.212	1.844			-0.085	0.419	1.816			-0.282	0.123	1.857			-0.333	-0.152	1.861			-0.354	-0.367	1.795			-0.350	-0.455	1.767			0.043	0.127	1.859			0.073	-0.089	1.660
-0.116	-0.159	1.788			-0.114	-0.104	1.839			-0.109	0.212	1.843			-0.085	0.419	1.816			-0.282	0.123	1.857			-0.333	-0.152	1.861			-0.354	-0.367	1.795			-0.350	-0.455	1.767			0.046	0.126	1.860			0.073	-0.090	1.662
-0.116	-0.159	1.788			-0.114	-0.104	1.839			-0.109	0.212	1.843			-0.085	0.419	1.816			-0.282	0.123	1.857			-0.333	-0.152	1.860			-0.354	-0.367	1.795			-0.351	-0.455	1.767			0.048	0.126	1.861			0.074	-0.091	1.663
-0.116	-0.158	1.787			-0.114	-0.104	1.839			-0.108	0.212	1.843			-0.085	0.418	1.816			-0.282	0.123	1.857			-0.333	-0.152	1.860			-0.354	-0.367	1.794			-0.351	-0.455	1.767			0.049	0.126	1.862			0.074	-0.092	1.664
-0.116	-0.158	1.787			-0.114	-0.104	1.839			-0.108	0.212	1.843			-0.085	0.418	1.816			-0.282	0.123	1.857			-0.333	-0.152	1.860			-0.354	-0.366	1.794			-0.351	-0.455	1.766			0.051	0.126	1.862			0.074	-0.093	1.665
-0.116	-0.158	1.787			-0.114	-0.104	1.839			-0.108	0.212	1.843			-0.085	0.418	1.816			-0.282	0.123	1.857			-0.333	-0.152	1.860			-0.354	-0.365	1.794			-0.350	-0.454	1.766			0.052	0.125	1.862			0.075	-0.094	1.666
-0.116	-0.157	1.787			-0.114	-0.103	1.839			-0.108	0.211	1.843			-0.085	0.418	1.816			-0.282	0.123	1.857			-0.333	-0.152	1.860			-0.353	-0.364	1.794			-0.350	-0.453	1.766			0.053	0.125	1.862			0.075	-0.094	1.667
-0.116	-0.156	1.787			-0.114	-0.103	1.839			-0.108	0.211	1.843			-0.085	0.419	1.816			-0.282	0.123	1.857			-0.333	-0.152	1.860			-0.353	-0.363	1.794			-0.349	-0.452	1.766			0.054	0.125	1.862			0.076	-0.095	1.670
-0.117	-0.155	1.787			-0.115	-0.102	1.839			-0.108	0.211	1.843			-0.085	0.419	1.815			-0.282	0.123	1.856			-0.333	-0.152	1.860			-0.352	-0.362	1.794			-0.349	-0.451	1.767			0.054	0.125	1.862			0.077	-0.096	1.671
-0.117	-0.154	1.787			-0.115	-0.102	1.839			-0.108	0.211	1.843			-0.086	0.419	1.815			-0.282	0.123	1.856			-0.333	-0.152	1.860			-0.352	-0.361	1.794			-0.349	-0.450	1.767			0.055	0.124	1.862			0.077	-0.096	1.672
-0.117	-0.153	1.787			-0.115	-0.101	1.838			-0.108	0.211	1.843			-0.086	0.419	1.815			-0.282	0.123	1.856			-0.333	-0.152	1.860			-0.351	-0.360	1.795			-0.348	-0.449	1.767			0.056	0.124	1.861			0.078	-0.097	1.673
-0.117	-0.153	1.787			-0.115	-0.101	1.838			-0.108	0.211	1.843			-0.086	0.419	1.815			-0.282	0.123	1.856			-0.333	-0.152	1.860			-0.351	-0.359	1.795			-0.348	-0.448	1.768			0.056	0.124	1.861			0.078	-0.097	1.674
-0.117	-0.152	1.787			-0.115	-0.100	1.838			-0.108	0.211	1.843			-0.086	0.420	1.815			-0.282	0.123	1.856			-0.333	-0.152	1.860			-0.350	-0.358	1.795			-0.347	-0.447	1.768			0.056	0.124	1.859			0.079	-0.097	1.674
-0.118	-0.151	1.787			-0.115	-0.100	1.838			-0.108	0.212	1.843			-0.086	0.420	1.815			-0.282	0.123	1.856			-0.333	-0.151	1.860			-0.350	-0.357	1.796			-0.347	-0.446	1.769			0.056	0.123	1.858			0.079	-0.097	1.672
-0.118	-0.151	1.787			-0.116	-0.099	1.838			-0.108	0.212	1.843			-0.086	0.420	1.815			-0.281	0.123	1.856			-0.333	-0.151	1.860			-0.349	-0.356	1.796			-0.347	-0.445	1.769			0.055	0.122	1.856			0.079	-0.097	1.671
-0.118	-0.150	1.787			-0.116	-0.099	1.838			-0.108	0.212	1.843			-0.087	0.420	1.815			-0.281	0.123	1.856			-0.333	-0.151	1.860			-0.349	-0.356	1.796			-0.347	-0.445	1.770			0.055	0.121	1.854			0.079	-0.096	1.669
-0.118	-0.150	1.787			-0.116	-0.098	1.838			-0.108	0.212	1.843			-0.087	0.421	1.815			-0.281	0.123	1.856			-0.332	-0.151	1.860			-0.348	-0.355	1.797			-0.346	-0.444	1.770			0.055	0.120	1.852			0.081	-0.087	1.674
-0.118	-0.149	1.787			-0.116	-0.098	1.838			-0.108	0.212	1.843			-0.087	0.421	1.815			-0.281	0.123	1.856			-0.332	-0.151	1.860			-0.348	-0.354	1.797			-0.346	-0.443	1.771			0.054	0.119	1.850			0.082	-0.080	1.676
-0.118	-0.149	1.787			-0.116	-0.097	1.838			-0.108	0.213	1.843			-0.087	0.421	1.815			-0.281	0.123	1.856			-0.332	-0.151	1.860			-0.348	-0.354	1.798			-0.346	-0.443	1.771			0.054	0.119	1.849			0.082	-0.074	1.678
-0.118	-0.148	1.787			-0.116	-0.097	1.838			-0.108	0.213	1.843			-0.088	0.421	1.815			-0.281	0.123	1.856			-0.332	-0.151	1.860			-0.347	-0.353	1.798			-0.346	-0.442	1.771			0.054	0.118	1.848			0.085	-0.069	1.683
-0.119	-0.148	1.787			-0.116	-0.097	1.838			-0.109	0.213	1.843			-0.088	0.421	1.815			-0.281	0.123	1.856			-0.332	-0.151	1.861			-0.347	-0.352	1.799			-0.345	-0.442	1.772			0.053	0.118	1.847			0.088	-0.065	1.687
-0.119	-0.147	1.787			-0.116	-0.096	1.838			-0.109	0.214	1.843			-0.088	0.421	1.815			-0.281	0.123	1.856			-0.332	-0.150	1.861			-0.347	-0.352	1.799			-0.345	-0.441	1.772			0.053	0.118	1.845			0.089	-0.063	1.690
-0.119	-0.147	1.787			-0.116	-0.096	1.838			-0.109	0.214	1.843			-0.089	0.421	1.815			-0.281	0.123	1.856			-0.332	-0.150	1.861			-0.346	-0.351	1.800			-0.345	-0.441	1.773			0.053	0.117	1.844			0.091	-0.060	1.692
-0.119	-0.147	1.787			-0.116	-0.096	1.838			-0.109	0.215	1.843			-0.089	0.421	1.815			-0.281	0.123	1.856			-0.331	-0.150	1.861			-0.346	-0.351	1.800			-0.345	-0.440	1.773			0.053	0.117	1.843			0.093	-0.058	1.694
-0.119	-0.146	1.787			-0.116	-0.095	1.838			-0.110	0.215	1.844			-0.089	0.421	1.815			-0.281	0.124	1.856			-0.331	-0.150	1.861			-0.346	-0.351	1.800			-0.344	-0.440	1.773			0.052	0.117	1.843			0.094	-0.057	1.696
-0.119	-0.146	1.787			-0.116	-0.095	1.838			-0.110	0.216	1.844			-0.090	0.422	1.815			-0.281	0.124	1.856			-0.331	-0.150	1.862			-0.346	-0.350	1.801			-0.344	-0.439	1.774			0.052	0.117	1.842			0.095	-0.055	1.698
-0.119	-0.145	1.787			-0.116	-0.095	1.839			-0.110	0.216	1.844			-0.090	0.422	1.815			-0.281	0.124	1.856			-0.331	-0.149	1.862			-0.345	-0.350	1.801			-0.344	-0.439	1.774			0.052	0.117	1.841			0.096	-0.054	1.699
-0.119	-0.145	1.787			-0.116	-0.094	1.839			-0.111	0.217	1.844			-0.090	0.422	1.815			-0.281	0.124	1.856			-0.331	-0.149	1.862			-0.345	-0.349	1.801			-0.344	-0.439	1.774			0.052	0.117	1.840			0.097	-0.053	1.700
-0.119	-0.145	1.787			-0.116	-0.094	1.839			-0.111	0.217	1.844			-0.091	0.422	1.815			-0.280	0.124	1.856			-0.331	-0.149	1.862			-0.345	-0.349	1.802			-0.344	-0.438	1.775			0.052	0.117	1.840			0.097	-0.052	1.701
-0.119	-0.145	1.787			-0.116	-0.094	1.839			-0.111	0.217	1.845			-0.091	0.422	1.815			-0.280	0.124	1.856			-0.330	-0.149	1.862			-0.345	-0.349	1.802			-0.344	-0.438	1.775			0.051	0.116	1.839			0.098	-0.051	1.702
-0.119	-0.144	1.787			-0.116	-0.093	1.839			-0.112	0.218	1.845			-0.091	0.422	1.815			-0.280	0.124	1.856			-0.330	-0.149	1.863			-0.345	-0.349	1.802			-0.343	-0.438	1.775			0.051	0.116	1.838			0.099	-0.050	1.703
-0.119	-0.144	1.787			-0.116	-0.093	1.839			-0.112	0.218	1.845			-0.092	0.422	1.815			-0.280	0.124	1.856			-0.330	-0.149	1.863			-0.345	-0.348	1.802			-0.343	-0.437	1.775			0.051	0.116	1.838			0.099	-0.049	1.704
-0.119	-0.144	1.787			-0.116	-0.093	1.839			-0.112	0.218	1.845			-0.092	0.422	1.815			-0.280	0.124	1.856			-0.330	-0.149	1.863			-0.344	-0.348	1.802			-0.343	-0.437	1.775			0.051	0.116	1.837			0.100	-0.049	1.705
-0.119	-0.144	1.787			-0.116	-0.093	1.839			-0.113	0.219	1.845			-0.092	0.422	1.816			-0.280	0.125	1.856			-0.330	-0.149	1.863			-0.344	-0.348	1.803			-0.343	-0.437	1.776			0.051	0.116	1.837			0.100	-0.048	1.705
-0.119	-0.144	1.787			-0.116	-0.093	1.839			-0.113	0.219	1.846			-0.092	0.422	1.816			-0.280	0.125	1.856			-0.330	-0.148	1.863			-0.344	-0.348	1.803			-0.343	-0.437	1.776			0.051	0.116	1.837			0.101	-0.048	1.706
-0.119	-0.144	1.787			-0.116	-0.093	1.839			-0.113	0.219	1.846			-0.093	0.422	1.816			-0.280	0.125	1.856			-0.329	-0.148	1.863			-0.344	-0.347	1.803			-0.343	-0.436	1.776			0.051	0.116	1.836			0.101	-0.047	1.707
-0.119	-0.143	1.787			-0.116	-0.092	1.839			-0.113	0.220	1.846			-0.093	0.422	1.816			-0.280	0.125	1.856			-0.329	-0.148	1.864			-0.344	-0.347	1.803			-0.343	-0.436	1.776			0.051	0.116	1.836			0.102	-0.047	1.707
-0.119	-0.143	1.788			-0.116	-0.092	1.839			-0.113	0.220	1.846			-0.093	0.422	1.816			-0.280	0.125	1.856			-0.329	-0.148	1.864			-0.344	-0.347	1.804			-0.343	-0.436	1.776			0.050	0.116	1.835			0.102	-0.046	1.707
-0.119	-0.143	1.788			-0.116	-0.092	1.839			-0.113	0.220	1.846			-0.093	0.422	1.816			-0.280	0.125	1.856			-0.329	-0.148	1.864			-0.344	-0.347	1.804			-0.342	-0.436	1.777			0.050	0.116	1.835			0.102	-0.046	1.707
-0.119	-0.143	1.788			-0.116	-0.092	1.839			-0.114	0.220	1.846			-0.094	0.422	1.816			-0.279	0.125	1.856			-0.329	-0.148	1.864			-0.344	-0.347	1.804			-0.342	-0.436	1.777			0.050	0.116	1.835			0.102	-0.046	1.707
-0.119	-0.143	1.788			-0.116	-0.092	1.839			-0.114	0.220	1.846			-0.094	0.422	1.817			-0.279	0.125	1.856			-0.329	-0.148	1.864			-0.344	-0.347	1.804			-0.342	-0.436	1.777			0.050	0.115	1.834			0.102	-0.047	1.708
-0.119	-0.143	1.788			-0.116	-0.092	1.839			-0.114	0.221	1.846			-0.094	0.422	1.817			-0.279	0.125	1.856			-0.329	-0.148	1.864			-0.344	-0.347	1.804			-0.342	-0.436	1.777			0.050	0.115	1.834			0.102	-0.047	1.708
-0.119	-0.143	1.788			-0.116	-0.092	1.839			-0.114	0.221	1.846			-0.094	0.422	1.817			-0.279	0.125	1.857			-0.328	-0.148	1.864			-0.344	-0.346	1.804			-0.342	-0.435	1.777			0.050	0.115	1.833			0.102	-0.047	1.708
-0.119	-0.143	1.788			-0.116	-0.091	1.839			-0.114	0.221	1.847			-0.094	0.422	1.817			-0.279	0.125	1.857			-0.328	-0.148	1.865			-0.344	-0.346	1.805			-0.342	-0.435	1.777			0.050	0.115	1.833			0.102	-0.047	1.708
-0.119	-0.143	1.788			-0.116	-0.091	1.839			-0.114	0.221	1.847			-0.095	0.422	1.817			-0.279	0.125	1.857			-0.328	-0.148	1.865			-0.343	-0.346	1.805			-0.342	-0.435	1.777			0.049	0.115	1.833			0.102	-0.048	1.708
-0.119	-0.142	1.788			-0.116	-0.091	1.839			-0.114	0.221	1.847			-0.095	0.422	1.817			-0.279	0.125	1.857			-0.328	-0.147	1.865			-0.343	-0.346	1.805			-0.342	-0.435	1.778			0.049	0.115	1.832			0.102	-0.048	1.708
-0.119	-0.142	1.788			-0.116	-0.091	1.840			-0.114	0.221	1.847			-0.096	0.422	1.818			-0.279	0.126	1.857			-0.328	-0.147	1.865			-0.343	-0.346	1.805			-0.342	-0.435	1.778			0.049	0.115	1.832			0.102	-0.048	1.708
-0.119	-0.142	1.788			-0.116	-0.091	1.840			-0.114	0.221	1.847			-0.096	0.422	1.818			-0.279	0.126	1.857			-0.328	-0.147	1.865			-0.343	-0.346	1.805			-0.342	-0.435	1.778			0.049	0.115	1.832			0.102	-0.049	1.708
-0.119	-0.142	1.788			-0.116	-0.091	1.840			-0.114	0.221	1.847			-0.097	0.422	1.818			-0.279	0.126	1.857			-0.328	-0.147	1.865			-0.343	-0.346	1.805			-0.342	-0.435	1.778			0.048	0.115	1.831			0.102	-0.049	1.708
-0.119	-0.142	1.788			-0.116	-0.091	1.840			-0.114	0.222	1.847			-0.097	0.422	1.818			-0.279	0.126	1.857			-0.328	-0.147	1.866			-0.343	-0.346	1.805			-0.342	-0.435	1.778			0.048	0.115	1.831			0.102	-0.049	1.707
-0.120	-0.142	1.788			-0.116	-0.091	1.840			-0.114	0.222	1.847			-0.098	0.422	1.818			-0.279	0.126	1.858			-0.328	-0.147	1.866			-0.343	-0.346	1.806			-0.342	-0.435	1.778			0.048	0.115	1.831			0.102	-0.049	1.707
-0.120	-0.142	1.788			-0.116	-0.091	1.840			-0.115	0.222	1.847			-0.099	0.422	1.819			-0.279	0.126	1.858			-0.328	-0.147	1.866			-0.343	-0.346	1.806			-0.342	-0.435	1.779			0.048	0.115	1.831			0.102	-0.049	1.707
-0.120	-0.142	1.788			-0.116	-0.091	1.840			-0.115	0.222	1.847			-0.099	0.421	1.819			-0.279	0.126	1.858			-0.327	-0.147	1.866			-0.343	-0.346	1.806			-0.342	-0.435	1.779			0.047	0.115	1.830			0.102	-0.050	1.707
-0.120	-0.142	1.788			-0.116	-0.091	1.840			-0.115	0.222	1.847			-0.100	0.421	1.819			-0.280	0.126	1.859			-0.327	-0.147	1.866			-0.343	-0.346	1.806			-0.342	-0.435	1.779			0.047	0.115	1.830			0.102	-0.050	1.707
-0.120	-0.142	1.788			-0.116	-0.091	1.840			-0.115	0.222	1.847			-0.100	0.421	1.819			-0.280	0.126	1.859			-0.327	-0.147	1.867			-0.343	-0.346	1.806			-0.342	-0.435	1.779			0.047	0.115	1.830			0.102	-0.050	1.707
-0.120	-0.142	1.788			-0.116	-0.091	1.840			-0.115	0.222	1.847			-0.101	0.421	1.819			-0.280	0.126	1.859			-0.327	-0.147	1.867			-0.343	-0.346	1.807			-0.342	-0.435	1.779			0.047	0.115	1.830			0.102	-0.050	1.707
-0.120	-0.142	1.788			-0.116	-0.091	1.840			-0.115	0.222	1.847			-0.101	0.421	1.820			-0.280	0.126	1.859			-0.327	-0.147	1.867			-0.343	-0.346	1.807			-0.342	-0.435	1.779			0.046	0.115	1.829			0.102	-0.051	1.707
-0.120	-0.142	1.788			-0.116	-0.091	1.840			-0.115	0.222	1.847			-0.102	0.421	1.820			-0.280	0.126	1.859			-0.327	-0.147	1.867			-0.343	-0.346	1.807			-0.342	-0.435	1.779			0.046	0.114	1.829			0.101	-0.051	1.706
-0.120	-0.142	1.788			-0.116	-0.091	1.840			-0.115	0.222	1.847			-0.102	0.421	1.820			-0.280	0.126	1.859			-0.327	-0.147	1.867			-0.343	-0.346	1.807			-0.342	-0.435	1.779			0.046	0.114	1.829			0.101	-0.051	1.706
-0.120	-0.142	1.788			-0.116	-0.091	1.840			-0.115	0.222	1.847			-0.103	0.421	1.820			-0.280	0.126	1.860			-0.327	-0.147	1.867			-0.343	-0.346	1.807			-0.342	-0.435	1.780			0.046	0.114	1.829			0.101	-0.051	1.706
-0.120	-0.142	1.788			-0.116	-0.090	1.840			-0.115	0.222	1.847			-0.103	0.421	1.820			-0.280	0.126	1.860			-0.327	-0.147	1.867			-0.343	-0.346	1.807			-0.342	-0.435	1.780			0.045	0.114	1.829			0.101	-0.052	1.706
-0.120	-0.142	1.788			-0.116	-0.090	1.840			-0.115	0.222	1.847			-0.104	0.420	1.820			-0.280	0.126	1.860			-0.327	-0.147	1.867			-0.343	-0.346	1.807			-0.342	-0.435	1.780			0.045	0.114	1.829			0.101	-0.052	1.706
-0.120	-0.142	1.789			-0.116	-0.090	1.840			-0.115	0.222	1.847			-0.104	0.420	1.821			-0.280	0.126	1.860			-0.327	-0.147	1.868			-0.343	-0.346	1.807			-0.342	-0.435	1.780			0.045	0.114	1.828			0.101	-0.052	1.706
-0.120	-0.142	1.789			-0.116	-0.090	1.840			-0.115	0.222	1.847			-0.105	0.420	1.821			-0.280	0.126	1.860			-0.327	-0.148	1.868			-0.343	-0.346	1.807			-0.342	-0.435	1.780			0.045	0.114	1.828			0.101	-0.053	1.706
-0.120	-0.142	1.789			-0.116	-0.090	1.840			-0.115	0.222	1.847			-0.105	0.420	1.821			-0.280	0.126	1.861			-0.327	-0.148	1.868			-0.343	-0.346	1.807			-0.342	-0.435	1.780			0.045	0.114	1.828			0.101	-0.053	1.705
-0.120	-0.142	1.789			-0.116	-0.090	1.840			-0.115	0.222	1.847			-0.105	0.420	1.821			-0.281	0.126	1.861			-0.327	-0.148	1.868			-0.343	-0.346	1.807			-0.342	-0.435	1.780			0.045	0.114	1.828			0.101	-0.053	1.705
-0.120	-0.142	1.789			-0.116	-0.090	1.840			-0.116	0.222	1.847			-0.106	0.420	1.821			-0.281	0.126	1.861			-0.327	-0.148	1.868			-0.343	-0.346	1.807			-0.342	-0.435	1.780			0.044	0.114	1.828			0.101	-0.053	1.705
-0.120	-0.142	1.789			-0.116	-0.090	1.840			-0.116	0.222	1.847			-0.106	0.419	1.821			-0.281	0.126	1.861			-0.327	-0.148	1.868			-0.343	-0.346	1.807			-0.342	-0.435	1.780			0.044	0.114	1.828			0.101	-0.053	1.705
-0.120	-0.142	1.789			-0.116	-0.090	1.840			-0.116	0.222	1.847			-0.106	0.419	1.821			-0.281	0.126	1.862			-0.327	-0.148	1.868			-0.343	-0.346	1.807			-0.342	-0.435	1.780			0.044	0.114	1.828			0.101	-0.054	1.705
-0.120	-0.142	1.789			-0.116	-0.090	1.840			-0.116	0.222	1.847			-0.106	0.419	1.821			-0.282	0.126	1.862			-0.327	-0.148	1.868			-0.343	-0.347	1.807			-0.342	-0.435	1.780			0.044	0.114	1.828			0.101	-0.054	1.705
-0.120	-0.142	1.789			-0.116	-0.090	1.840			-0.116	0.222	1.847			-0.107	0.419	1.821			-0.282	0.126	1.862			-0.327	-0.148	1.868			-0.343	-0.347	1.807			-0.342	-0.435	1.780			0.044	0.114	1.828			0.101	-0.054	1.704
-0.120	-0.142	1.789			-0.116	-0.090	1.840			-0.116	0.222	1.847			-0.107	0.419	1.821			-0.282	0.126	1.862			-0.327	-0.148	1.869			-0.343	-0.347	1.807			-0.342	-0.435	1.780			0.044	0.114	1.828			0.100	-0.054	1.704
-0.120	-0.142	1.789			-0.116	-0.090	1.840			-0.116	0.222	1.847			-0.107	0.419	1.822			-0.282	0.125	1.863			-0.327	-0.148	1.869			-0.343	-0.347	1.807			-0.342	-0.435	1.780			0.043	0.114	1.827			0.100	-0.054	1.704
-0.120	-0.142	1.789			-0.116	-0.090	1.840			-0.116	0.222	1.847			-0.107	0.419	1.822			-0.283	0.125	1.863			-0.327	-0.148	1.869			-0.344	-0.347	1.807			-0.342	-0.436	1.780			0.043	0.114	1.827			0.100	-0.054	1.704
-0.120	-0.142	1.789			-0.116	-0.090	1.840			-0.116	0.222	1.847			-0.107	0.419	1.822			-0.283	0.125	1.863			-0.327	-0.148	1.869			-0.344	-0.347	1.808			-0.342	-0.436	1.780			0.043	0.113	1.827			0.100	-0.055	1.704
-0.120	-0.142	1.789			-0.116	-0.090	1.840			-0.116	0.222	1.847			-0.107	0.419	1.822			-0.283	0.125	1.863			-0.327	-0.148	1.869			-0.344	-0.347	1.808			-0.342	-0.436	1.780			0.043	0.113	1.827			0.100	-0.055	1.704
-0.121	-0.142	1.789			-0.116	-0.090	1.840			-0.116	0.222	1.847			-0.108	0.418	1.822			-0.283	0.125	1.864			-0.327	-0.148	1.869			-0.344	-0.347	1.808			-0.342	-0.436	1.780			0.043	0.113	1.827			0.100	-0.055	1.704
-0.121	-0.142	1.789			-0.116	-0.090	1.840			-0.117	0.222	1.847			-0.108	0.418	1.822			-0.284	0.125	1.864			-0.327	-0.149	1.869			-0.344	-0.347	1.808			-0.342	-0.436	1.780			0.043	0.113	1.827			0.100	-0.055	1.704
-0.121	-0.142	1.789			-0.116	-0.090	1.840			-0.117	0.222	1.847			-0.108	0.418	1.822			-0.284	0.125	1.864			-0.327	-0.149	1.869			-0.344	-0.348	1.808			-0.342	-0.436	1.780			0.043	0.113	1.827			0.100	-0.055	1.704
-0.121	-0.142	1.789			-0.116	-0.090	1.840			-0.117	0.222	1.847			-0.108	0.418	1.822			-0.284	0.125	1.864			-0.327	-0.149	1.869			-0.344	-0.348	1.808			-0.342	-0.436	1.780			0.043	0.113	1.827			0.100	-0.055	1.704
-0.121	-0.142	1.789			-0.116	-0.090	1.840			-0.117	0.222	1.847			-0.108	0.418	1.822			-0.284	0.125	1.864			-0.327	-0.149	1.869			-0.344	-0.348	1.808			-0.342	-0.436	1.780			0.042	0.113	1.827			0.100	-0.055	1.704
-0.121	-0.142	1.789			-0.116	-0.090	1.840			-0.117	0.222	1.847			-0.108	0.418	1.822			-0.284	0.125	1.864			-0.327	-0.149	1.869			-0.344	-0.348	1.808			-0.342	-0.436	1.780			0.042	0.113	1.827			0.100	-0.055	1.704
-0.121	-0.142	1.789			-0.116	-0.090	1.840			-0.117	0.222	1.847			-0.108	0.418	1.822			-0.284	0.125	1.864			-0.327	-0.149	1.869			-0.344	-0.348	1.808			-0.342	-0.436	1.780			0.042	0.113	1.828			0.100	-0.055	1.704
-0.121	-0.142	1.789			-0.116	-0.090	1.840			-0.118	0.222	1.847			-0.108	0.418	1.822			-0.285	0.125	1.865			-0.327	-0.149	1.869			-0.344	-0.348	1.808			-0.342	-0.437	1.780			0.042	0.113	1.828			0.099	-0.056	1.704
-0.121	-0.142	1.789			-0.116	-0.090	1.840			-0.118	0.222	1.847			-0.108	0.418	1.822			-0.285	0.125	1.865			-0.327	-0.149	1.869			-0.344	-0.348	1.808			-0.342	-0.437	1.780			0.042	0.113	1.828			0.099	-0.056	1.704
-0.121	-0.142	1.789			-0.116	-0.090	1.840			-0.118	0.222	1.847			-0.109	0.418	1.822			-0.285	0.125	1.865			-0.327	-0.149	1.870			-0.344	-0.348	1.808			-0.342	-0.437	1.780			0.042	0.113	1.828			0.099	-0.056	1.704
-0.121	-0.142	1.789			-0.116	-0.090	1.840			-0.118	0.222	1.847			-0.109	0.418	1.822			-0.285	0.125	1.865			-0.327	-0.149	1.870			-0.344	-0.348	1.808			-0.342	-0.437	1.780			0.042	0.113	1.828			0.099	-0.056	1.704
-0.121	-0.142	1.789			-0.116	-0.090	1.841			-0.118	0.222	1.847			-0.109	0.418	1.822			-0.285	0.125	1.865			-0.327	-0.149	1.870			-0.344	-0.348	1.808			-0.342	-0.437	1.780			0.042	0.113	1.828			0.100	-0.056	1.704
-0.121	-0.142	1.789			-0.116	-0.090	1.841			-0.119	0.222	1.847			-0.109	0.418	1.822			-0.285	0.125	1.865			-0.327	-0.149	1.870			-0.344	-0.348	1.808			-0.342	-0.437	1.780			0.041	0.113	1.828			0.100	-0.056	1.704
-0.121	-0.142	1.789			-0.117	-0.090	1.841			-0.119	0.222	1.847			-0.109	0.418	1.822			-0.285	0.125	1.865			-0.327	-0.149	1.870			-0.344	-0.348	1.808			-0.342	-0.437	1.780			0.041	0.113	1.828			0.100	-0.056	1.704
-0.122	-0.142	1.789			-0.117	-0.090	1.841			-0.119	0.221	1.847			-0.109	0.418	1.822			-0.285	0.125	1.865			-0.327	-0.149	1.870			-0.344	-0.348	1.808			-0.342	-0.437	1.780			0.041	0.114	1.828			0.100	-0.056	1.704
-0.122	-0.142	1.789			-0.117	-0.090	1.841			-0.119	0.221	1.847			-0.109	0.418	1.822			-0.285	0.125	1.865			-0.327	-0.149	1.870			-0.344	-0.348	1.808			-0.342	-0.437	1.780			0.041	0.114	1.828			0.101	-0.056	1.705
-0.122	-0.142	1.790			-0.117	-0.090	1.841			-0.119	0.221	1.847			-0.108	0.418	1.822			-0.285	0.125	1.865			-0.327	-0.149	1.870			-0.344	-0.348	1.808			-0.342	-0.437	1.780			0.041	0.114	1.828			0.101	-0.055	1.705
-0.122	-0.142	1.790			-0.117	-0.090	1.841			-0.119	0.221	1.847			-0.108	0.418	1.822			-0.285	0.125	1.865			-0.327	-0.149	1.870			-0.343	-0.348	1.808			-0.341	-0.437	1.780			0.041	0.114	1.828			0.102	-0.055	1.705
-0.122	-0.142	1.790			-0.117	-0.090	1.841			-0.119	0.221	1.847			-0.108	0.418	1.822			-0.285	0.125	1.865			-0.327	-0.149	1.870			-0.343	-0.348	1.809			-0.341	-0.437	1.780			0.041	0.114	1.828			0.103	-0.055	1.706
-0.122	-0.142	1.790			-0.117	-0.090	1.841			-0.119	0.221	1.847			-0.108	0.418	1.822			-0.285	0.125	1.865			-0.327	-0.149	1.870			-0.341	-0.362	1.800			-0.338	-0.448	1.772			0.041	0.114	1.828			0.104	-0.055	1.706
-0.122	-0.142	1.790			-0.117	-0.090	1.841			-0.120	0.221	1.847			-0.108	0.418	1.822			-0.285	0.125	1.866			-0.327	-0.149	1.871			-0.336	-0.371	1.794			-0.335	-0.456	1.765			0.041	0.114	1.828			0.104	-0.055	1.707
-0.122	-0.142	1.790			-0.117	-0.090	1.841			-0.120	0.221	1.847			-0.108	0.418	1.822			-0.286	0.125	1.866			-0.327	-0.149	1.871			-0.331	-0.377	1.789			-0.327	-0.461	1.750			0.041	0.113	1.828			0.105	-0.055	1.707
-0.122	-0.142	1.790			-0.117	-0.090	1.841			-0.120	0.221	1.847			-0.108	0.418	1.822			-0.286	0.125	1.866			-0.327	-0.148	1.874			-0.322	-0.380	1.775			-0.318	-0.455	1.735			0.041	0.113	1.829			0.106	-0.055	1.707
-0.122	-0.142	1.790			-0.117	-0.090	1.841			-0.120	0.221	1.847			-0.107	0.418	1.822			-0.286	0.125	1.866			-0.327	-0.146	1.877			-0.312	-0.377	1.758			-0.308	-0.445	1.716			0.041	0.113	1.829			0.106	-0.055	1.707
-0.122	-0.142	1.790			-0.117	-0.090	1.841			-0.120	0.221	1.847			-0.107	0.418	1.822			-0.286	0.125	1.866			-0.329	-0.144	1.881			-0.304	-0.343	1.761			-0.295	-0.408	1.691			0.041	0.113	1.829			0.106	-0.055	1.707
-0.122	-0.142	1.790			-0.117	-0.090	1.841			-0.120	0.221	1.847			-0.107	0.418	1.822			-0.285	0.125	1.866			-0.330	-0.141	1.885			-0.300	-0.326	1.761			-0.284	-0.357	1.677			0.041	0.114	1.829			0.107	-0.055	1.708
-0.122	-0.142	1.790			-0.117	-0.090	1.841			-0.120	0.221	1.847			-0.107	0.418	1.822			-0.285	0.125	1.866			-0.331	-0.138	1.889			-0.278	-0.293	1.709			-0.255	-0.321	1.637			0.041	0.114	1.829			0.107	-0.055	1.708
-0.122	-0.141	1.790			-0.117	-0.090	1.841			-0.120	0.221	1.847			-0.106	0.418	1.822			-0.285	0.125	1.866			-0.336	-0.119	1.896			-0.262	-0.245	1.679			-0.231	-0.275	1.620			0.041	0.114	1.829			0.107	-0.055	1.708
-0.121	-0.141	1.790			-0.117	-0.090	1.841			-0.120	0.221	1.847			-0.106	0.418	1.822			-0.285	0.125	1.866			-0.339	-0.103	1.900			-0.251	-0.201	1.660			-0.219	-0.241	1.610			0.041	0.114	1.829			0.107	-0.055	1.709
-0.121	-0.141	1.790			-0.116	-0.090	1.841			-0.120	0.221	1.847			-0.106	0.418	1.822			-0.285	0.125	1.866			-0.341	-0.092	1.903			-0.235	-0.144	1.643			-0.211	-0.168	1.600			0.041	0.114	1.830			0.108	-0.055	1.709
-0.120	-0.141	1.790			-0.116	-0.090	1.841			-0.120	0.221	1.847			-0.106	0.419	1.822			-0.285	0.125	1.866			-0.342	-0.093	1.890			-0.217	-0.101	1.622			-0.205	-0.113	1.599			0.041	0.114	1.830			0.108	-0.055	1.709
-0.120	-0.141	1.790			-0.116	-0.090	1.841			-0.120	0.221	1.847			-0.105	0.419	1.823			-0.284	0.125	1.866			-0.342	-0.094	1.879			-0.203	-0.054	1.605			-0.115	-0.023	1.507			0.041	0.114	1.830			0.108	-0.055	1.709
-0.119	-0.141	1.790			-0.116	-0.090	1.841			-0.120	0.221	1.848			-0.105	0.419	1.823			-0.284	0.125	1.866			-0.291	-0.062	1.797			-0.131	-0.009	1.535			-0.069	0.017	1.462			0.041	0.114	1.831			0.108	-0.055	1.710
-0.119	-0.141	1.790			-0.115	-0.090	1.841			-0.120	0.221	1.848			-0.104	0.419	1.824			-0.284	0.126	1.866			-0.265	-0.042	1.755			-0.071	-0.000	1.517			-0.053	0.034	1.446			0.041	0.115	1.831			0.108	-0.054	1.710
-0.118	-0.141	1.790			-0.115	-0.090	1.841			-0.120	0.221	1.848			-0.104	0.420	1.824			-0.283	0.126	1.866			-0.252	-0.027	1.732			-0.057	0.013	1.498			-0.042	0.047	1.435			0.041	0.116	1.833			0.108	-0.054	1.711
-0.118	-0.141	1.790			-0.115	-0.090	1.841			-0.120	0.222	1.848			-0.103	0.421	1.825			-0.282	0.128	1.866			-0.280	-0.039	1.750			-0.059	-0.014	1.552			-0.005	0.029	1.463			0.041	0.118	1.834			0.107	-0.052	1.713
-0.117	-0.141	1.789			-0.115	-0.090	1.841			-0.119	0.222	1.848			-0.103	0.421	1.826			-0.272	0.133	1.855			-0.290	-0.042	1.755			-0.059	-0.026	1.576			0.014	0.022	1.475			0.041	0.120	1.836			0.106	-0.051	1.715
-0.117	-0.141	1.789			-0.114	-0.089	1.841			-0.118	0.233	1.842			-0.102	0.425	1.827			-0.266	0.136	1.848			-0.293	-0.041	1.752			-0.055	-0.027	1.580			0.023	0.007	1.495			0.041	0.121	1.837			0.107	-0.050	1.721
-0.116	-0.141	1.789			-0.114	-0.088	1.841			-0.116	0.241	1.837			-0.101	0.428	1.828			-0.261	0.138	1.842			-0.296	-0.039	1.749			-0.052	-0.027	1.583			0.029	-0.001	1.506			0.041	0.123	1.838			0.108	-0.049	1.726
-0.115	-0.141	1.789			-0.114	-0.088	1.840			-0.115	0.248	1.833			-0.101	0.432	1.829			-0.257	0.139	1.838			-0.298	-0.037	1.745			-0.049	-0.027	1.583			0.035	-0.005	1.512			0.041	0.124	1.840			0.106	-0.049	1.729
-0.115	-0.141	1.789			-0.114	-0.087	1.840			-0.117	0.242	1.831			-0.101	0.432	1.830			-0.254	0.140	1.834			-0.299	-0.035	1.741			-0.046	-0.027	1.583			0.036	-0.020	1.524			0.041	0.125	1.841			0.105	-0.048	1.731
-0.114	-0.141	1.788			-0.114	-0.087	1.839			-0.119	0.238	1.830			-0.102	0.433	1.831			-0.252	0.141	1.831			-0.301	-0.034	1.737			-0.044	-0.029	1.582			-0.001	0.057	1.476			0.040	0.126	1.842			0.104	-0.048	1.733
-0.114	-0.140	1.788			-0.114	-0.087	1.839			-0.120	0.235	1.829			-0.102	0.433	1.832			-0.251	0.142	1.829			-0.302	-0.032	1.733			-0.042	-0.030	1.581			-0.041	0.042	1.457			0.040	0.126	1.842			0.104	-0.048	1.734
-0.114	-0.140	1.788			-0.114	-0.087	1.839			-0.121	0.232	1.828			-0.102	0.433	1.833			-0.249	0.142	1.826			-0.302	-0.031	1.728			-0.040	-0.030	1.580			-0.052	0.040	1.450			0.040	0.127	1.843			0.104	-0.048	1.736
-0.113	-0.140	1.788			-0.114	-0.087	1.838			-0.122	0.231	1.827			-0.103	0.433	1.834			-0.248	0.143	1.824			-0.303	-0.030	1.725			-0.038	-0.031	1.578			-0.057	0.039	1.446			0.040	0.128	1.844			0.103	-0.047	1.738
-0.113	-0.140	1.788			-0.114	-0.086	1.838			-0.128	0.222	1.825			-0.103	0.433	1.835			-0.246	0.144	1.822			-0.303	-0.029	1.721			-0.036	-0.032	1.577			-0.060	0.039	1.442			0.040	0.128	1.845			0.102	-0.047	1.739
-0.113	-0.140	1.787			-0.115	-0.086	1.838			-0.129	0.222	1.824			-0.101	0.435	1.837			-0.245	0.144	1.820			-0.303	-0.028	1.718			-0.035	-0.034	1.576			-0.063	0.039	1.440			0.039	0.129	1.846			0.100	-0.047	1.740
-0.112	-0.140	1.787			-0.115	-0.086	1.837			-0.129	0.223	1.824			-0.099	0.437	1.840			-0.244	0.145	1.819			-0.303	-0.027	1.715			-0.034	-0.035	1.575			-0.065	0.039	1.438			0.039	0.129	1.846			0.099	-0.047	1.741
-0.112	-0.140	1.787			-0.115	-0.086	1.837			-0.130	0.225	1.824			-0.097	0.438	1.842			-0.243	0.145	1.818			-0.303	-0.026	1.713			-0.034	-0.036	1.575			-0.067	0.038	1.437			0.039	0.130	1.848			0.097	-0.046	1.742
-0.112	-0.140	1.787			-0.115	-0.085	1.837			-0.130	0.225	1.823			-0.096	0.439	1.843			-0.243	0.145	1.816			-0.303	-0.025	1.710			-0.033	-0.037	1.574			-0.069	0.037	1.437			0.039	0.131	1.849			0.093	-0.045	1.739
-0.112	-0.140	1.787			-0.115	-0.085	1.836			-0.130	0.227	1.823			-0.095	0.439	1.844			-0.242	0.146	1.815			-0.303	-0.025	1.708			-0.033	-0.039	1.573			-0.071	0.036	1.437			0.039	0.132	1.850			0.091	-0.044	1.740
-0.111	-0.139	1.786			-0.116	-0.085	1.836			-0.130	0.228	1.823			-0.094	0.440	1.845			-0.241	0.146	1.814			-0.303	-0.024	1.706			-0.033	-0.040	1.572			-0.069	0.033	1.437			0.038	0.133	1.851			0.090	-0.044	1.741
-0.111	-0.139	1.786			-0.116	-0.085	1.836			-0.130	0.229	1.823			-0.094	0.440	1.846			-0.241	0.146	1.813			-0.302	-0.024	1.705			-0.033	-0.041	1.572			-0.014	-0.015	1.489			0.038	0.133	1.852			0.089	-0.044	1.742
-0.111	-0.139	1.786			-0.116	-0.085	1.836			-0.130	0.229	1.823			-0.093	0.440	1.847			-0.240	0.147	1.812			-0.302	-0.024	1.703			-0.032	-0.042	1.573			0.017	-0.042	1.520			0.038	0.134	1.853			0.087	-0.044	1.743
-0.111	-0.139	1.786			-0.116	-0.084	1.835			-0.131	0.229	1.823			-0.093	0.440	1.847			-0.239	0.147	1.812			-0.302	-0.024	1.702			-0.032	-0.043	1.574			0.024	-0.047	1.526			0.038	0.134	1.853			0.086	-0.044	1.744
-0.111	-0.139	1.786			-0.116	-0.084	1.835			-0.131	0.229	1.823			-0.093	0.441	1.848			-0.239	0.148	1.811			-0.301	-0.024	1.701			-0.032	-0.045	1.575			0.032	-0.053	1.534			0.038	0.135	1.854			0.085	-0.044	1.744
-0.110	-0.139	1.786			-0.116	-0.084	1.835			-0.130	0.230	1.823			-0.092	0.441	1.848			-0.238	0.148	1.810			-0.301	-0.023	1.700			-0.032	-0.046	1.576			-0.016	-0.026	1.496			0.038	0.135	1.855			0.084	-0.043	1.745
-0.110	-0.139	1.786			-0.116	-0.084	1.835			-0.130	0.230	1.824			-0.092	0.442	1.849			-0.238	0.148	1.809			-0.301	-0.024	1.700			-0.032	-0.047	1.577			0.013	-0.046	1.523			0.038	0.135	1.855			0.084	-0.043	1.745
-0.110	-0.139	1.785			-0.116	-0.084	1.835			-0.130	0.230	1.824			-0.092	0.442	1.849			-0.237	0.148	1.809			-0.300	-0.024	1.699			-0.032	-0.048	1.578			-0.028	-0.023	1.491			0.038	0.136	1.856			0.083	-0.043	1.741
-0.110	-0.138	1.785			-0.117	-0.084	1.835			-0.130	0.230	1.825			-0.092	0.442	1.850			-0.237	0.149	1.808			-0.300	-0.024	1.699			-0.032	-0.049	1.579			-0.042	-0.016	1.481			0.038	0.136	1.857			0.082	-0.042	1.737
-0.110	-0.138	1.785			-0.117	-0.084	1.834			-0.130	0.229	1.825			-0.092	0.442	1.850			-0.237	0.149	1.808			-0.300	-0.025	1.700			-0.033	-0.050	1.580			-0.049	-0.012	1.475			0.038	0.136	1.857			0.081	-0.041	1.734
-0.109	-0.138	1.785			-0.117	-0.083	1.834			-0.130	0.229	1.825			-0.092	0.442	1.851			-0.237	0.149	1.808			-0.300	-0.026	1.700			-0.034	-0.051	1.581			-0.054	-0.009	1.471			0.038	0.137	1.858			0.080	-0.041	1.731
-0.109	-0.138	1.785			-0.117	-0.083	1.834			-0.130	0.228	1.826			-0.092	0.442	1.852			-0.237	0.149	1.807			-0.300	-0.027	1.701			-0.034	-0.052	1.582			-0.057	-0.007	1.468			0.038	0.137	1.858			0.080	-0.040	1.729
-0.109	-0.138	1.785			-0.117	-0.083	1.834			-0.130	0.228	1.826			-0.092	0.442	1.852			-0.237	0.149	1.807			-0.300	-0.027	1.702			-0.035	-0.053	1.583			-0.059	-0.005	1.466			0.038	0.138	1.859			0.079	-0.040	1.727
-0.109	-0.138	1.785			-0.117	-0.083	1.834			-0.130	0.227	1.826			-0.091	0.442	1.853			-0.237	0.149	1.807			-0.300	-0.028	1.703			-0.036	-0.054	1.584			-0.061	-0.004	1.464			0.038	0.138	1.859			0.079	-0.040	1.726
-0.109	-0.138	1.785			-0.117	-0.083	1.834			-0.130	0.226	1.826			-0.093	0.426	1.847			-0.237	0.149	1.807			-0.301	-0.029	1.704			-0.037	-0.055	1.585			-0.063	-0.003	1.463			0.038	0.138	1.860			0.079	-0.039	1.724
-0.109	-0.138	1.785			-0.118	-0.084	1.833			-0.153	0.180	1.811			-0.097	0.397	1.841			-0.237	0.149	1.807			-0.301	-0.030	1.706			-0.038	-0.055	1.586			-0.065	-0.002	1.461			0.038	0.139	1.860			0.078	-0.039	1.723
-0.109	-0.138	1.785			-0.118	-0.084	1.833			-0.159	0.168	1.807			-0.100	0.384	1.837			-0.237	0.150	1.807			-0.301	-0.030	1.708			-0.039	-0.056	1.586			-0.067	-0.001	1.460			0.038	0.139	1.860			0.078	-0.039	1.722
-0.109	-0.138	1.785			-0.120	-0.085	1.832			-0.164	0.153	1.805			-0.102	0.370	1.835			-0.237	0.150	1.807			-0.301	-0.031	1.710			-0.040	-0.057	1.587			-0.068	0.000	1.459			0.038	0.139	1.861			0.077	-0.038	1.720
-0.109	-0.138	1.784			-0.121	-0.086	1.830			-0.168	0.142	1.803			-0.104	0.361	1.833			-0.237	0.150	1.807			-0.301	-0.032	1.712			-0.042	-0.057	1.588			-0.069	0.001	1.458			0.038	0.139	1.861			0.077	-0.038	1.719
-0.109	-0.137	1.784			-0.122	-0.087	1.829			-0.171	0.132	1.803			-0.105	0.355	1.832			-0.237	0.150	1.807			-0.302	-0.032	1.714			-0.043	-0.058	1.589			-0.070	0.002	1.457			0.038	0.139	1.861			0.077	-0.038	1.718
-0.109	-0.137	1.784			-0.123	-0.089	1.828			-0.173	0.125	1.803			-0.106	0.351	1.831			-0.237	0.151	1.807			-0.302	-0.033	1.716			-0.045	-0.058	1.590			-0.022	-0.035	1.507			0.038	0.140	1.861			0.077	-0.038	1.717
-0.109	-0.137	1.784			-0.124	-0.090	1.828			-0.174	0.120	1.803			-0.107	0.347	1.830			-0.236	0.151	1.807			-0.303	-0.034	1.719			-0.046	-0.059	1.590			-0.038	-0.023	1.491			0.037	0.140	1.862			0.077	-0.037	1.716
-0.109	-0.137	1.784			-0.125	-0.091	1.827			-0.175	0.116	1.803			-0.107	0.343	1.830			-0.236	0.151	1.807			-0.303	-0.035	1.721			-0.048	-0.059	1.591			-0.045	-0.018	1.484			0.037	0.140	1.862			0.076	-0.037	1.716
-0.110	-0.137	1.784			-0.126	-0.093	1.826			-0.177	0.112	1.803			-0.108	0.340	1.829			-0.237	0.130	1.801			-0.313	-0.053	1.724			-0.054	-0.062	1.593			-0.050	-0.015	1.479			0.037	0.140	1.862			0.076	-0.037	1.715
-0.110	-0.137	1.784			-0.127	-0.094	1.826			-0.178	0.109	1.802			-0.109	0.337	1.828			-0.237	0.119	1.799			-0.318	-0.063	1.725			-0.058	-0.065	1.595			-0.053	-0.013	1.476			0.037	0.140	1.862			0.076	-0.037	1.714
-0.110	-0.137	1.783			-0.128	-0.095	1.825			-0.179	0.106	1.802			-0.110	0.334	1.827			-0.237	0.112	1.797			-0.321	-0.069	1.727			-0.062	-0.067	1.596			-0.022	-0.043	1.521			0.037	0.140	1.862			0.076	-0.037	1.713
-0.110	-0.138	1.783			-0.129	-0.096	1.824			-0.180	0.104	1.801			-0.110	0.331	1.826			-0.237	0.107	1.796			-0.323	-0.074	1.728			-0.065	-0.068	1.597			-0.038	-0.024	1.495			0.037	0.140	1.862			0.076	-0.037	1.713
-0.110	-0.138	1.783			-0.128	-0.096	1.824			-0.147	0.160	1.817			-0.098	0.350	1.825			-0.239	0.114	1.799			-0.321	-0.071	1.731			-0.065	-0.068	1.597			-0.045	-0.017	1.485			0.037	0.141	1.862			0.076	-0.037	1.712
-0.110	-0.138	1.783			-0.127	-0.096	1.824			-0.120	0.209	1.830			-0.089	0.393	1.841			-0.240	0.118	1.802			-0.319	-0.068	1.733			-0.066	-0.069	1.597			-0.049	-0.013	1.480			0.037	0.141	1.862			0.075	-0.036	1.712
-0.110	-0.138	1.783			-0.127	-0.096	1.824			-0.118	0.203	1.835			-0.088	0.397	1.845			-0.241	0.122	1.804			-0.318	-0.066	1.735			-0.067	-0.069	1.598			-0.056	-0.010	1.475			0.037	0.141	1.863			0.075	-0.036	1.711
-0.110	-0.137	1.783			-0.125	-0.095	1.824			-0.121	0.193	1.835			-0.087	0.398	1.846			-0.257	0.124	1.818			-0.318	-0.066	1.736			-0.067	-0.069	1.598			-0.061	-0.008	1.472			0.037	0.141	1.862			0.075	-0.036	1.710
-0.110	-0.137	1.783			-0.125	-0.095	1.825			-0.119	0.197	1.837			-0.086	0.411	1.849			-0.256	0.128	1.817			-0.317	-0.065	1.737			-0.068	-0.069	1.598			-0.062	-0.007	1.470			0.037	0.141	1.862			0.075	-0.036	1.710
-0.110	-0.137	1.783			-0.125	-0.095	1.825			-0.117	0.200	1.838			-0.084	0.421	1.851			-0.255	0.131	1.817			-0.316	-0.063	1.738			-0.069	-0.069	1.598			-0.063	-0.007	1.468			0.037	0.141	1.862			0.075	-0.036	1.709
-0.110	-0.137	1.783			-0.124	-0.094	1.825			-0.116	0.203	1.839			-0.083	0.427	1.853			-0.255	0.133	1.817			-0.316	-0.062	1.739			-0.069	-0.069	1.598			-0.064	-0.006	1.467			0.037	0.140	1.862			0.075	-0.036	1.709
-0.110	-0.137	1.783			-0.123	-0.093	1.826			-0.109	0.217	1.842			-0.083	0.431	1.854			-0.255	0.134	1.817			-0.315	-0.060	1.740			-0.069	-0.069	1.598			-0.065	-0.006	1.466			0.037	0.141	1.862			0.075	-0.036	1.708
-0.110	-0.137	1.783			-0.122	-0.092	1.826			-0.105	0.237	1.842			-0.082	0.437	1.856			-0.254	0.136	1.817			-0.314	-0.059	1.741			-0.070	-0.069	1.598			-0.066	-0.005	1.464			0.037	0.141	1.862			0.075	-0.036	1.708
-0.110	-0.137	1.783			-0.121	-0.091	1.827			-0.105	0.244	1.836			-0.082	0.439	1.857			-0.254	0.138	1.816			-0.313	-0.057	1.741			-0.070	-0.069	1.597			-0.067	-0.005	1.463			0.037	0.141	1.862			0.075	-0.036	1.708
-0.110	-0.137	1.783			-0.121	-0.090	1.827			-0.105	0.245	1.837			-0.082	0.442	1.857			-0.254	0.139	1.816			-0.312	-0.055	1.742			-0.070	-0.069	1.597			-0.067	-0.004	1.463			0.037	0.141	1.862			0.075	-0.036	1.707
-0.110	-0.137	1.783			-0.120	-0.089	1.827			-0.105	0.247	1.837			-0.081	0.444	1.858			-0.253	0.141	1.816			-0.311	-0.053	1.742			-0.070	-0.068	1.597			-0.068	-0.004	1.462			0.037	0.141	1.862			0.075	-0.036	1.707
-0.110	-0.137	1.783			-0.120	-0.089	1.827			-0.105	0.248	1.837			-0.081	0.446	1.859			-0.253	0.142	1.816			-0.310	-0.052	1.742			-0.069	-0.068	1.597			-0.069	-0.003	1.461			0.037	0.141	1.862			0.075	-0.035	1.707
-0.110	-0.137	1.783			-0.119	-0.088	1.827			-0.104	0.250	1.838			-0.081	0.447	1.859			-0.253	0.143	1.816			-0.310	-0.051	1.742			-0.069	-0.068	1.597			-0.070	-0.003	1.460			0.037	0.141	1.861			0.078	-0.034	1.710
-0.110	-0.137	1.783			-0.119	-0.087	1.828			-0.104	0.250	1.839			-0.082	0.449	1.860			-0.253	0.144	1.817			-0.309	-0.050	1.742			-0.070	-0.066	1.594			-0.070	-0.003	1.459			0.037	0.141	1.861			0.080	-0.033	1.712
-0.110	-0.137	1.783			-0.118	-0.087	1.828			-0.105	0.248	1.840			-0.083	0.450	1.860			-0.253	0.144	1.817			-0.309	-0.050	1.743			-0.070	-0.066	1.594			-0.071	-0.002	1.459			0.037	0.141	1.861			0.081	-0.032	1.714
-0.110	-0.137	1.783			-0.118	-0.087	1.828			-0.106	0.246	1.840			-0.084	0.451	1.860			-0.253	0.145	1.817			-0.309	-0.049	1.743			-0.074	-0.059	1.585			-0.071	-0.002	1.458			0.037	0.141	1.861			0.083	-0.031	1.716
-0.110	-0.137	1.783			-0.118	-0.086	1.828			-0.105	0.253	1.839			-0.084	0.453	1.861			-0.252	0.146	1.817			-0.308	-0.048	1.743			-0.084	-0.044	1.568			-0.072	-0.001	1.458			0.037	0.141	1.861			0.084	-0.031	1.717
-0.110	-0.137	1.783			-0.117	-0.086	1.829			-0.104	0.259	1.839			-0.084	0.455	1.861			-0.252	0.147	1.817			-0.308	-0.048	1.743			-0.095	-0.034	1.553			-0.072	-0.001	1.457			0.037	0.141	1.861			0.085	-0.030	1.719
[truncated: 3,015 more rows]
[truncated: 30 more columns]
