# Supplementary material for: A natural user interface to integrate citizen science and physical exercise
Source: PLoS One. 2017 Feb 23;12(2):e0172587. doi: 10.1371/journal.pone.0172587 (PMC5322974; doi:10.1371/journal.pone.0172587)
Supplement: S1 Folder — Kinect raw data of each participant in the two kinect groups (KC and KNC). Data of each participant are saved in a binary file. Trajectories of points have been extracted form the binary file and saved in a text file. (ZIP) [file pone.0172587.s002.zip › Raw_data/Par13/Par13_Right_C_points.txt]

-0.151	-0.070	1.826			-0.139	-0.033	1.862			-0.133	0.187	1.858			-0.159	0.344	1.825			-0.288	0.106	1.878			-0.364	-0.106	1.881			-0.369	-0.292	1.824			-0.371	-0.352	1.809			-0.030	0.087	1.867			0.068	-0.045	1.770
-0.151	-0.072	1.827			-0.141	-0.035	1.862			-0.134	0.186	1.858			-0.159	0.343	1.825			-0.289	0.106	1.877			-0.364	-0.106	1.880			-0.368	-0.293	1.823			-0.371	-0.353	1.809			-0.031	0.084	1.875			0.068	-0.048	1.776
-0.152	-0.074	1.827			-0.143	-0.036	1.863			-0.134	0.186	1.858			-0.159	0.343	1.825			-0.289	0.106	1.877			-0.364	-0.106	1.880			-0.368	-0.291	1.824			-0.370	-0.352	1.809			-0.032	0.081	1.882			0.068	-0.051	1.781
-0.153	-0.075	1.827			-0.145	-0.038	1.864			-0.135	0.185	1.858			-0.159	0.343	1.825			-0.290	0.106	1.877			-0.365	-0.107	1.880			-0.368	-0.292	1.824			-0.370	-0.352	1.809			-0.032	0.078	1.889			0.068	-0.053	1.785
-0.154	-0.077	1.827			-0.146	-0.039	1.864			-0.135	0.185	1.859			-0.159	0.343	1.825			-0.290	0.106	1.877			-0.365	-0.107	1.880			-0.367	-0.292	1.824			-0.369	-0.352	1.808			-0.033	0.076	1.894			0.068	-0.055	1.789
-0.154	-0.078	1.827			-0.148	-0.040	1.864			-0.136	0.184	1.859			-0.159	0.343	1.825			-0.291	0.106	1.877			-0.365	-0.107	1.880			-0.367	-0.292	1.823			-0.369	-0.352	1.808			-0.033	0.076	1.898			0.067	-0.057	1.793
-0.155	-0.079	1.827			-0.149	-0.041	1.865			-0.136	0.184	1.859			-0.159	0.342	1.825			-0.291	0.106	1.877			-0.365	-0.107	1.879			-0.367	-0.292	1.823			-0.368	-0.353	1.808			-0.033	0.076	1.901			0.066	-0.058	1.796
-0.155	-0.080	1.827			-0.150	-0.041	1.865			-0.137	0.184	1.859			-0.159	0.342	1.825			-0.292	0.106	1.876			-0.365	-0.107	1.879			-0.367	-0.293	1.823			-0.368	-0.353	1.807			-0.034	0.076	1.902			0.065	-0.059	1.800
-0.156	-0.081	1.827			-0.151	-0.042	1.865			-0.138	0.184	1.859			-0.158	0.342	1.825			-0.292	0.106	1.876			-0.365	-0.107	1.879			-0.367	-0.293	1.822			-0.368	-0.354	1.807			-0.034	0.077	1.902			0.064	-0.060	1.803
-0.156	-0.081	1.827			-0.152	-0.043	1.866			-0.138	0.184	1.859			-0.158	0.342	1.825			-0.293	0.106	1.876			-0.365	-0.107	1.879			-0.366	-0.293	1.822			-0.368	-0.354	1.807			-0.034	0.078	1.902			0.063	-0.061	1.806
-0.156	-0.082	1.827			-0.153	-0.044	1.866			-0.139	0.184	1.859			-0.158	0.342	1.825			-0.293	0.106	1.876			-0.365	-0.108	1.878			-0.366	-0.294	1.822			-0.367	-0.354	1.806			-0.034	0.079	1.901			0.062	-0.062	1.808
-0.157	-0.083	1.827			-0.153	-0.044	1.866			-0.139	0.184	1.860			-0.158	0.341	1.825			-0.293	0.106	1.875			-0.365	-0.108	1.878			-0.366	-0.294	1.821			-0.367	-0.355	1.806			-0.034	0.080	1.900			0.061	-0.063	1.810
-0.157	-0.083	1.827			-0.154	-0.045	1.866			-0.140	0.184	1.860			-0.158	0.341	1.824			-0.294	0.106	1.875			-0.365	-0.108	1.877			-0.366	-0.294	1.821			-0.367	-0.355	1.806			-0.034	0.081	1.899			0.060	-0.063	1.813
-0.157	-0.084	1.827			-0.155	-0.045	1.866			-0.140	0.184	1.860			-0.158	0.341	1.824			-0.294	0.106	1.875			-0.365	-0.108	1.877			-0.367	-0.298	1.818			-0.367	-0.358	1.803			-0.034	0.082	1.898			0.059	-0.064	1.814
-0.157	-0.084	1.827			-0.155	-0.046	1.866			-0.141	0.184	1.860			-0.158	0.341	1.824			-0.294	0.105	1.874			-0.365	-0.108	1.877			-0.367	-0.300	1.817			-0.368	-0.360	1.802			-0.034	0.083	1.896			0.058	-0.064	1.816
-0.158	-0.085	1.827			-0.156	-0.046	1.867			-0.141	0.184	1.859			-0.158	0.341	1.824			-0.295	0.105	1.874			-0.365	-0.108	1.876			-0.367	-0.301	1.816			-0.368	-0.362	1.801			-0.034	0.084	1.895			0.057	-0.064	1.817
-0.158	-0.085	1.827			-0.157	-0.046	1.867			-0.142	0.184	1.859			-0.157	0.340	1.823			-0.295	0.105	1.874			-0.366	-0.108	1.876			-0.367	-0.301	1.816			-0.368	-0.362	1.801			-0.034	0.085	1.894			0.056	-0.064	1.818
-0.158	-0.086	1.827			-0.157	-0.047	1.867			-0.142	0.184	1.859			-0.157	0.340	1.823			-0.295	0.105	1.873			-0.366	-0.109	1.875			-0.367	-0.301	1.816			-0.368	-0.362	1.801			-0.034	0.085	1.892			0.055	-0.065	1.819
-0.158	-0.086	1.827			-0.158	-0.047	1.867			-0.143	0.184	1.859			-0.157	0.340	1.822			-0.295	0.105	1.873			-0.366	-0.109	1.875			-0.368	-0.301	1.815			-0.368	-0.362	1.800			-0.034	0.086	1.891			0.054	-0.064	1.820
-0.159	-0.086	1.827			-0.158	-0.047	1.867			-0.143	0.184	1.859			-0.156	0.339	1.822			-0.296	0.105	1.873			-0.366	-0.109	1.874			-0.368	-0.301	1.815			-0.368	-0.363	1.800			-0.033	0.086	1.890			0.054	-0.064	1.820
-0.159	-0.087	1.827			-0.159	-0.048	1.867			-0.143	0.184	1.859			-0.156	0.339	1.821			-0.296	0.105	1.872			-0.366	-0.109	1.874			-0.368	-0.302	1.815			-0.368	-0.363	1.800			-0.033	0.087	1.889			0.053	-0.064	1.821
-0.159	-0.087	1.827			-0.159	-0.048	1.867			-0.144	0.184	1.859			-0.155	0.339	1.821			-0.296	0.105	1.872			-0.366	-0.109	1.873			-0.368	-0.302	1.815			-0.368	-0.363	1.800			-0.033	0.087	1.887			0.052	-0.064	1.821
-0.159	-0.087	1.827			-0.159	-0.048	1.867			-0.144	0.184	1.859			-0.155	0.338	1.820			-0.296	0.105	1.872			-0.366	-0.109	1.873			-0.368	-0.302	1.814			-0.368	-0.363	1.799			-0.033	0.088	1.886			0.051	-0.064	1.821
-0.159	-0.088	1.827			-0.160	-0.048	1.867			-0.144	0.184	1.859			-0.154	0.337	1.819			-0.296	0.105	1.871			-0.366	-0.110	1.872			-0.368	-0.302	1.814			-0.369	-0.364	1.799			-0.033	0.088	1.884			0.050	-0.063	1.821
-0.159	-0.088	1.827			-0.160	-0.048	1.867			-0.144	0.184	1.859			-0.154	0.337	1.819			-0.296	0.105	1.871			-0.366	-0.110	1.872			-0.368	-0.302	1.814			-0.369	-0.364	1.799			-0.033	0.088	1.884			0.050	-0.063	1.821
-0.160	-0.088	1.827			-0.160	-0.049	1.867			-0.145	0.184	1.859			-0.154	0.337	1.819			-0.296	0.105	1.871			-0.366	-0.110	1.872			-0.368	-0.302	1.814			-0.369	-0.364	1.799			-0.033	0.089	1.883			0.050	-0.063	1.821
-0.160	-0.088	1.827			-0.160	-0.049	1.867			-0.145	0.184	1.859			-0.153	0.337	1.819			-0.297	0.105	1.870			-0.366	-0.110	1.871			-0.368	-0.302	1.814			-0.369	-0.364	1.799			-0.033	0.089	1.882			0.049	-0.062	1.821
-0.160	-0.088	1.826			-0.161	-0.049	1.866			-0.145	0.184	1.859			-0.153	0.337	1.818			-0.297	0.105	1.870			-0.366	-0.110	1.871			-0.368	-0.303	1.813			-0.369	-0.364	1.799			-0.033	0.089	1.882			0.049	-0.062	1.821
-0.160	-0.088	1.826			-0.161	-0.049	1.866			-0.145	0.184	1.859			-0.152	0.336	1.818			-0.297	0.105	1.870			-0.366	-0.110	1.871			-0.368	-0.303	1.813			-0.369	-0.364	1.799			-0.033	0.090	1.881			0.049	-0.061	1.820
-0.160	-0.089	1.826			-0.161	-0.049	1.866			-0.146	0.184	1.859			-0.152	0.336	1.817			-0.297	0.105	1.870			-0.366	-0.111	1.870			-0.368	-0.303	1.813			-0.369	-0.364	1.798			-0.033	0.090	1.880			0.048	-0.061	1.818
-0.160	-0.089	1.826			-0.161	-0.049	1.866			-0.146	0.184	1.859			-0.152	0.336	1.817			-0.297	0.105	1.869			-0.366	-0.111	1.870			-0.368	-0.303	1.813			-0.369	-0.364	1.799			-0.033	0.090	1.879			0.048	-0.060	1.816
-0.160	-0.089	1.826			-0.161	-0.049	1.866			-0.146	0.184	1.858			-0.151	0.336	1.817			-0.297	0.105	1.869			-0.366	-0.111	1.870			-0.369	-0.302	1.813			-0.370	-0.363	1.799			-0.033	0.090	1.879			0.047	-0.059	1.814
-0.160	-0.089	1.826			-0.161	-0.049	1.866			-0.146	0.184	1.858			-0.151	0.336	1.817			-0.297	0.105	1.869			-0.366	-0.111	1.869			-0.369	-0.301	1.814			-0.370	-0.362	1.800			-0.033	0.091	1.878			0.047	-0.057	1.812
-0.160	-0.089	1.826			-0.161	-0.049	1.866			-0.146	0.184	1.858			-0.151	0.335	1.816			-0.297	0.105	1.869			-0.366	-0.111	1.869			-0.369	-0.300	1.814			-0.370	-0.361	1.800			-0.033	0.091	1.877			0.047	-0.056	1.808
-0.160	-0.089	1.826			-0.161	-0.049	1.865			-0.146	0.184	1.858			-0.151	0.335	1.816			-0.297	0.105	1.869			-0.366	-0.111	1.869			-0.369	-0.300	1.814			-0.370	-0.360	1.801			-0.033	0.091	1.876			0.048	-0.056	1.805
-0.160	-0.089	1.826			-0.161	-0.049	1.865			-0.147	0.184	1.858			-0.150	0.335	1.816			-0.297	0.105	1.868			-0.366	-0.111	1.869			-0.369	-0.299	1.815			-0.371	-0.359	1.802			-0.033	0.090	1.875			0.048	-0.055	1.801
-0.160	-0.089	1.825			-0.161	-0.049	1.865			-0.147	0.184	1.858			-0.150	0.335	1.816			-0.297	0.105	1.868			-0.366	-0.111	1.869			-0.369	-0.298	1.815			-0.371	-0.358	1.802			-0.032	0.090	1.874			0.048	-0.054	1.798
-0.160	-0.089	1.825			-0.161	-0.048	1.865			-0.147	0.184	1.858			-0.150	0.335	1.816			-0.297	0.105	1.868			-0.366	-0.111	1.869			-0.370	-0.298	1.816			-0.371	-0.357	1.803			-0.032	0.090	1.873			0.049	-0.053	1.795
-0.160	-0.089	1.825			-0.161	-0.048	1.865			-0.147	0.184	1.858			-0.150	0.335	1.815			-0.297	0.105	1.868			-0.366	-0.111	1.868			-0.370	-0.297	1.816			-0.371	-0.356	1.803			-0.032	0.090	1.872			0.049	-0.053	1.791
-0.160	-0.089	1.825			-0.161	-0.048	1.864			-0.147	0.185	1.858			-0.150	0.335	1.815			-0.297	0.105	1.868			-0.366	-0.111	1.868			-0.372	-0.305	1.813			-0.373	-0.364	1.801			-0.032	0.090	1.871			0.050	-0.052	1.789
-0.160	-0.089	1.825			-0.161	-0.048	1.864			-0.147	0.185	1.858			-0.150	0.335	1.815			-0.297	0.105	1.868			-0.366	-0.111	1.868			-0.376	-0.310	1.812			-0.377	-0.370	1.799			-0.032	0.090	1.870			0.050	-0.052	1.786
-0.160	-0.089	1.825			-0.161	-0.048	1.864			-0.147	0.185	1.858			-0.149	0.335	1.815			-0.297	0.106	1.868			-0.366	-0.112	1.868			-0.378	-0.314	1.810			-0.380	-0.375	1.797			-0.032	0.090	1.870			0.050	-0.052	1.784
-0.160	-0.089	1.825			-0.161	-0.048	1.864			-0.147	0.185	1.858			-0.149	0.335	1.815			-0.297	0.106	1.868			-0.366	-0.112	1.868			-0.380	-0.317	1.809			-0.382	-0.379	1.796			-0.032	0.089	1.869			0.060	-0.062	1.759
-0.160	-0.088	1.824			-0.161	-0.048	1.864			-0.148	0.185	1.858			-0.149	0.334	1.815			-0.297	0.106	1.867			-0.366	-0.112	1.868			-0.382	-0.320	1.809			-0.384	-0.382	1.794			-0.032	0.089	1.868			0.060	-0.062	1.757
-0.160	-0.088	1.824			-0.160	-0.048	1.864			-0.148	0.185	1.858			-0.149	0.334	1.815			-0.297	0.106	1.867			-0.367	-0.112	1.868			-0.383	-0.322	1.808			-0.386	-0.385	1.793			-0.031	0.089	1.867			0.060	-0.062	1.755
-0.160	-0.088	1.824			-0.160	-0.048	1.863			-0.148	0.185	1.857			-0.149	0.334	1.815			-0.297	0.106	1.867			-0.367	-0.112	1.868			-0.384	-0.323	1.807			-0.387	-0.388	1.792			-0.031	0.089	1.866			0.065	-0.066	1.744
-0.160	-0.088	1.824			-0.160	-0.048	1.863			-0.148	0.185	1.857			-0.149	0.334	1.814			-0.297	0.106	1.867			-0.367	-0.112	1.868			-0.385	-0.325	1.807			-0.389	-0.390	1.791			-0.031	0.089	1.865			0.064	-0.064	1.745
-0.160	-0.088	1.824			-0.160	-0.048	1.863			-0.148	0.185	1.857			-0.149	0.334	1.814			-0.298	0.106	1.867			-0.367	-0.112	1.868			-0.386	-0.326	1.806			-0.390	-0.392	1.791			-0.031	0.088	1.865			0.068	-0.060	1.730
-0.160	-0.088	1.824			-0.160	-0.048	1.863			-0.148	0.185	1.857			-0.149	0.334	1.814			-0.298	0.106	1.867			-0.367	-0.112	1.868			-0.387	-0.327	1.806			-0.391	-0.393	1.790			-0.031	0.088	1.864			0.066	-0.058	1.733
-0.160	-0.088	1.824			-0.160	-0.047	1.863			-0.148	0.185	1.857			-0.148	0.334	1.814			-0.298	0.106	1.867			-0.367	-0.112	1.868			-0.388	-0.328	1.806			-0.392	-0.395	1.789			-0.031	0.088	1.864			0.065	-0.056	1.736
-0.160	-0.088	1.824			-0.160	-0.047	1.863			-0.148	0.185	1.857			-0.148	0.334	1.814			-0.298	0.106	1.867			-0.367	-0.112	1.868			-0.388	-0.329	1.805			-0.393	-0.396	1.789			-0.031	0.088	1.863			0.064	-0.055	1.738
-0.160	-0.088	1.824			-0.160	-0.047	1.863			-0.148	0.185	1.857			-0.148	0.334	1.814			-0.298	0.106	1.867			-0.367	-0.112	1.868			-0.389	-0.329	1.805			-0.393	-0.397	1.788			-0.031	0.088	1.863			0.063	-0.054	1.740
-0.160	-0.088	1.823			-0.160	-0.047	1.862			-0.148	0.185	1.857			-0.148	0.334	1.814			-0.298	0.106	1.867			-0.367	-0.112	1.869			-0.389	-0.330	1.805			-0.394	-0.398	1.788			-0.031	0.088	1.862			0.063	-0.053	1.741
-0.160	-0.088	1.823			-0.159	-0.047	1.862			-0.148	0.185	1.857			-0.148	0.334	1.814			-0.298	0.106	1.867			-0.367	-0.111	1.869			-0.389	-0.331	1.804			-0.394	-0.399	1.787			-0.031	0.088	1.862			0.062	-0.053	1.743
-0.160	-0.088	1.823			-0.159	-0.047	1.862			-0.148	0.186	1.857			-0.148	0.334	1.814			-0.298	0.106	1.867			-0.367	-0.111	1.869			-0.390	-0.331	1.804			-0.395	-0.400	1.787			-0.031	0.088	1.861			0.062	-0.052	1.743
-0.160	-0.088	1.823			-0.159	-0.047	1.862			-0.148	0.186	1.857			-0.148	0.334	1.814			-0.298	0.106	1.867			-0.367	-0.111	1.869			-0.390	-0.332	1.804			-0.395	-0.401	1.786			-0.031	0.087	1.861			0.061	-0.052	1.745
-0.160	-0.088	1.823			-0.159	-0.047	1.862			-0.148	0.186	1.857			-0.148	0.334	1.814			-0.298	0.106	1.867			-0.368	-0.111	1.869			-0.390	-0.333	1.804			-0.395	-0.402	1.786			-0.031	0.087	1.861			0.060	-0.051	1.746
-0.160	-0.088	1.823			-0.159	-0.047	1.862			-0.148	0.186	1.857			-0.148	0.334	1.814			-0.298	0.106	1.867			-0.368	-0.111	1.869			-0.390	-0.333	1.804			-0.396	-0.403	1.786			-0.031	0.087	1.860			0.064	-0.057	1.740
-0.160	-0.088	1.823			-0.159	-0.047	1.862			-0.148	0.186	1.857			-0.148	0.334	1.814			-0.298	0.106	1.867			-0.368	-0.111	1.869			-0.391	-0.333	1.803			-0.396	-0.404	1.785			-0.031	0.087	1.860			0.062	-0.056	1.743
-0.160	-0.088	1.823			-0.159	-0.047	1.862			-0.148	0.186	1.857			-0.148	0.334	1.814			-0.298	0.106	1.867			-0.368	-0.111	1.869			-0.391	-0.334	1.803			-0.396	-0.404	1.785			-0.031	0.087	1.860			0.065	-0.061	1.738
-0.160	-0.088	1.823			-0.159	-0.047	1.862			-0.148	0.186	1.857			-0.148	0.334	1.814			-0.298	0.106	1.867			-0.368	-0.111	1.869			-0.391	-0.334	1.803			-0.397	-0.405	1.785			-0.031	0.087	1.859			0.063	-0.059	1.742
-0.160	-0.088	1.823			-0.159	-0.047	1.861			-0.148	0.186	1.857			-0.148	0.334	1.815			-0.298	0.106	1.867			-0.368	-0.111	1.870			-0.391	-0.335	1.803			-0.397	-0.405	1.784			-0.031	0.087	1.859			0.062	-0.058	1.745
-0.160	-0.088	1.823			-0.159	-0.047	1.861			-0.148	0.186	1.857			-0.148	0.334	1.815			-0.298	0.106	1.867			-0.368	-0.111	1.870			-0.391	-0.335	1.803			-0.397	-0.406	1.784			-0.031	0.087	1.859			0.060	-0.057	1.747
-0.160	-0.087	1.823			-0.159	-0.047	1.861			-0.148	0.186	1.857			-0.147	0.334	1.815			-0.298	0.106	1.867			-0.368	-0.111	1.870			-0.391	-0.335	1.802			-0.397	-0.407	1.784			-0.031	0.087	1.859			0.059	-0.056	1.749
-0.160	-0.087	1.822			-0.159	-0.047	1.861			-0.149	0.186	1.857			-0.147	0.334	1.815			-0.298	0.106	1.867			-0.368	-0.111	1.870			-0.391	-0.335	1.802			-0.394	-0.392	1.788			-0.031	0.087	1.859			0.059	-0.056	1.750
-0.160	-0.087	1.822			-0.159	-0.047	1.861			-0.149	0.186	1.857			-0.147	0.334	1.815			-0.298	0.106	1.867			-0.368	-0.111	1.870			-0.391	-0.336	1.802			-0.394	-0.392	1.788			-0.031	0.087	1.858			0.058	-0.055	1.752
-0.160	-0.087	1.822			-0.158	-0.047	1.861			-0.149	0.186	1.857			-0.147	0.335	1.815			-0.297	0.106	1.867			-0.369	-0.111	1.870			-0.391	-0.336	1.802			-0.394	-0.393	1.788			-0.031	0.087	1.858			0.058	-0.055	1.752
-0.160	-0.087	1.822			-0.158	-0.047	1.861			-0.149	0.186	1.857			-0.147	0.335	1.815			-0.297	0.106	1.867			-0.369	-0.111	1.870			-0.391	-0.336	1.802			-0.394	-0.393	1.788			-0.031	0.087	1.858			0.057	-0.055	1.753
-0.160	-0.087	1.822			-0.158	-0.047	1.861			-0.149	0.186	1.857			-0.147	0.335	1.815			-0.297	0.106	1.867			-0.369	-0.111	1.871			-0.390	-0.336	1.802			-0.394	-0.394	1.788			-0.031	0.087	1.858			0.057	-0.054	1.754
-0.160	-0.087	1.822			-0.158	-0.047	1.861			-0.149	0.186	1.857			-0.147	0.335	1.815			-0.297	0.106	1.867			-0.369	-0.111	1.871			-0.390	-0.336	1.802			-0.394	-0.394	1.788			-0.031	0.087	1.858			0.057	-0.054	1.755
-0.160	-0.087	1.822			-0.158	-0.047	1.861			-0.149	0.186	1.857			-0.147	0.335	1.815			-0.297	0.106	1.867			-0.369	-0.111	1.871			-0.390	-0.336	1.803			-0.394	-0.394	1.788			-0.031	0.087	1.858			0.056	-0.054	1.755
-0.160	-0.087	1.822			-0.158	-0.046	1.861			-0.149	0.186	1.857			-0.147	0.335	1.815			-0.297	0.106	1.867			-0.369	-0.111	1.871			-0.390	-0.336	1.803			-0.394	-0.395	1.788			-0.031	0.087	1.858			0.056	-0.053	1.756
-0.160	-0.087	1.822			-0.158	-0.046	1.861			-0.149	0.186	1.857			-0.147	0.335	1.815			-0.297	0.106	1.867			-0.369	-0.111	1.871			-0.390	-0.336	1.803			-0.394	-0.395	1.788			-0.031	0.087	1.857			0.056	-0.053	1.756
-0.160	-0.087	1.822			-0.158	-0.046	1.861			-0.149	0.186	1.857			-0.147	0.335	1.816			-0.297	0.106	1.868			-0.369	-0.111	1.871			-0.390	-0.336	1.803			-0.394	-0.396	1.788			-0.031	0.087	1.857			0.056	-0.053	1.757
-0.160	-0.087	1.822			-0.158	-0.046	1.861			-0.149	0.186	1.857			-0.147	0.335	1.816			-0.297	0.106	1.868			-0.369	-0.111	1.872			-0.390	-0.336	1.803			-0.394	-0.396	1.788			-0.031	0.087	1.857			0.056	-0.053	1.757
-0.160	-0.087	1.822			-0.158	-0.046	1.861			-0.149	0.187	1.857			-0.147	0.335	1.816			-0.297	0.106	1.868			-0.369	-0.111	1.872			-0.390	-0.336	1.803			-0.394	-0.396	1.788			-0.031	0.087	1.857			0.055	-0.053	1.757
-0.160	-0.087	1.822			-0.158	-0.046	1.861			-0.149	0.187	1.857			-0.147	0.335	1.816			-0.297	0.106	1.868			-0.369	-0.111	1.872			-0.390	-0.336	1.804			-0.394	-0.397	1.788			-0.031	0.087	1.857			0.055	-0.052	1.757
-0.160	-0.087	1.822			-0.158	-0.046	1.861			-0.149	0.187	1.857			-0.147	0.335	1.816			-0.297	0.106	1.868			-0.369	-0.111	1.872			-0.390	-0.336	1.804			-0.394	-0.397	1.788			-0.030	0.087	1.857			0.060	-0.057	1.744
-0.160	-0.087	1.822			-0.158	-0.046	1.861			-0.149	0.187	1.857			-0.147	0.335	1.816			-0.297	0.106	1.868			-0.369	-0.111	1.872			-0.390	-0.336	1.804			-0.394	-0.397	1.788			-0.030	0.087	1.857			0.063	-0.059	1.736
-0.160	-0.087	1.822			-0.158	-0.046	1.861			-0.149	0.187	1.857			-0.147	0.335	1.816			-0.297	0.106	1.868			-0.369	-0.111	1.873			-0.390	-0.336	1.804			-0.394	-0.398	1.789			-0.030	0.087	1.857			0.064	-0.061	1.731
-0.160	-0.087	1.822			-0.158	-0.046	1.861			-0.149	0.187	1.857			-0.147	0.335	1.816			-0.297	0.107	1.868			-0.369	-0.111	1.873			-0.390	-0.336	1.805			-0.392	-0.387	1.793			-0.030	0.087	1.857			0.064	-0.061	1.732
-0.160	-0.087	1.822			-0.158	-0.046	1.861			-0.149	0.187	1.857			-0.147	0.335	1.816			-0.297	0.107	1.868			-0.369	-0.111	1.873			-0.389	-0.336	1.805			-0.391	-0.387	1.793			-0.030	0.087	1.857			0.064	-0.060	1.733
-0.160	-0.087	1.822			-0.158	-0.046	1.860			-0.149	0.187	1.857			-0.147	0.335	1.816			-0.297	0.107	1.869			-0.369	-0.111	1.873			-0.389	-0.336	1.805			-0.391	-0.388	1.793			-0.030	0.087	1.857			0.064	-0.059	1.734
-0.160	-0.086	1.822			-0.157	-0.046	1.860			-0.149	0.187	1.857			-0.147	0.335	1.817			-0.297	0.107	1.869			-0.369	-0.111	1.874			-0.389	-0.336	1.805			-0.391	-0.389	1.793			-0.030	0.087	1.857			0.064	-0.059	1.735
-0.160	-0.086	1.822			-0.157	-0.046	1.860			-0.149	0.187	1.857			-0.147	0.335	1.817			-0.297	0.107	1.869			-0.369	-0.111	1.874			-0.388	-0.336	1.806			-0.391	-0.389	1.793			-0.030	0.088	1.857			0.065	-0.061	1.731
-0.160	-0.086	1.822			-0.157	-0.046	1.860			-0.149	0.187	1.857			-0.147	0.335	1.817			-0.297	0.107	1.869			-0.369	-0.111	1.874			-0.388	-0.336	1.806			-0.390	-0.390	1.793			-0.030	0.088	1.857			0.065	-0.060	1.733
-0.160	-0.086	1.822			-0.157	-0.046	1.860			-0.149	0.187	1.857			-0.147	0.335	1.817			-0.297	0.107	1.869			-0.369	-0.111	1.874			-0.388	-0.336	1.806			-0.390	-0.390	1.793			-0.030	0.088	1.857			0.064	-0.059	1.734
-0.160	-0.086	1.822			-0.157	-0.046	1.860			-0.149	0.187	1.857			-0.147	0.335	1.817			-0.297	0.107	1.869			-0.369	-0.111	1.874			-0.387	-0.334	1.808			-0.390	-0.390	1.794			-0.030	0.088	1.857			0.063	-0.058	1.737
-0.160	-0.086	1.822			-0.157	-0.046	1.860			-0.149	0.187	1.857			-0.147	0.335	1.817			-0.297	0.107	1.869			-0.369	-0.111	1.875			-0.387	-0.334	1.808			-0.390	-0.391	1.793			-0.030	0.088	1.857			0.063	-0.058	1.738
-0.160	-0.086	1.822			-0.157	-0.046	1.860			-0.149	0.187	1.857			-0.147	0.335	1.817			-0.297	0.107	1.870			-0.370	-0.111	1.875			-0.387	-0.333	1.809			-0.390	-0.391	1.793			-0.030	0.088	1.857			0.062	-0.057	1.740
-0.160	-0.086	1.822			-0.157	-0.046	1.860			-0.149	0.187	1.857			-0.147	0.335	1.817			-0.297	0.107	1.870			-0.370	-0.111	1.875			-0.384	-0.314	1.825			-0.388	-0.380	1.805			-0.030	0.088	1.858			0.062	-0.056	1.741
-0.160	-0.086	1.822			-0.157	-0.046	1.860			-0.149	0.187	1.857			-0.147	0.335	1.817			-0.297	0.107	1.870			-0.370	-0.111	1.875			-0.383	-0.305	1.832			-0.388	-0.373	1.812			-0.030	0.088	1.858			0.063	-0.059	1.737
-0.160	-0.086	1.822			-0.157	-0.046	1.860			-0.149	0.187	1.857			-0.147	0.335	1.817			-0.297	0.107	1.870			-0.370	-0.111	1.875			-0.383	-0.299	1.837			-0.387	-0.367	1.817			-0.030	0.089	1.858			0.063	-0.058	1.739
-0.160	-0.086	1.822			-0.157	-0.046	1.860			-0.149	0.187	1.857			-0.147	0.335	1.817			-0.297	0.107	1.870			-0.369	-0.111	1.875			-0.381	-0.298	1.837			-0.386	-0.366	1.818			-0.030	0.089	1.858			0.062	-0.057	1.741
-0.160	-0.086	1.822			-0.157	-0.046	1.860			-0.149	0.187	1.857			-0.147	0.335	1.817			-0.297	0.107	1.870			-0.369	-0.111	1.876			-0.380	-0.297	1.838			-0.385	-0.364	1.819			-0.030	0.089	1.858			0.062	-0.057	1.742
-0.159	-0.086	1.822			-0.157	-0.046	1.860			-0.148	0.187	1.857			-0.147	0.335	1.818			-0.297	0.107	1.870			-0.369	-0.111	1.876			-0.379	-0.295	1.838			-0.383	-0.362	1.819			-0.030	0.089	1.858			0.063	-0.059	1.737
-0.159	-0.086	1.822			-0.157	-0.046	1.860			-0.148	0.187	1.857			-0.147	0.336	1.818			-0.297	0.107	1.870			-0.369	-0.111	1.876			-0.378	-0.294	1.839			-0.382	-0.361	1.820			-0.030	0.089	1.858			0.063	-0.058	1.738
-0.159	-0.086	1.822			-0.157	-0.046	1.860			-0.148	0.187	1.857			-0.148	0.336	1.818			-0.297	0.107	1.871			-0.369	-0.111	1.876			-0.376	-0.291	1.843			-0.380	-0.357	1.825			-0.030	0.089	1.858			0.063	-0.058	1.739
-0.159	-0.086	1.822			-0.157	-0.045	1.860			-0.148	0.187	1.857			-0.148	0.336	1.818			-0.297	0.107	1.871			-0.369	-0.111	1.876			-0.320	-0.257	1.822			-0.313	-0.316	1.804			-0.030	0.089	1.858			0.059	-0.054	1.752
-0.159	-0.085	1.822			-0.157	-0.045	1.860			-0.148	0.187	1.857			-0.148	0.336	1.818			-0.297	0.107	1.871			-0.369	-0.111	1.876			-0.299	-0.244	1.814			-0.289	-0.300	1.797			-0.030	0.090	1.858			0.057	-0.053	1.760
-0.159	-0.085	1.822			-0.157	-0.045	1.860			-0.148	0.187	1.857			-0.149	0.336	1.818			-0.297	0.107	1.871			-0.369	-0.111	1.876			-0.288	-0.238	1.811			-0.275	-0.291	1.793			-0.030	0.090	1.858			0.056	-0.051	1.765
-0.159	-0.085	1.822			-0.157	-0.045	1.860			-0.148	0.187	1.857			-0.149	0.336	1.818			-0.297	0.107	1.871			-0.369	-0.111	1.877			-0.281	-0.233	1.809			-0.265	-0.284	1.790			-0.030	0.090	1.859			0.055	-0.051	1.766
-0.159	-0.085	1.822			-0.157	-0.045	1.860			-0.148	0.187	1.857			-0.150	0.336	1.818			-0.297	0.107	1.871			-0.369	-0.111	1.877			-0.276	-0.230	1.807			-0.257	-0.279	1.788			-0.030	0.090	1.859			0.060	-0.055	1.751
-0.159	-0.085	1.822			-0.157	-0.045	1.860			-0.148	0.187	1.857			-0.150	0.336	1.819			-0.297	0.107	1.871			-0.369	-0.111	1.877			-0.272	-0.227	1.806			-0.251	-0.275	1.786			-0.030	0.091	1.859			0.062	-0.057	1.743
-0.159	-0.085	1.822			-0.157	-0.045	1.860			-0.148	0.187	1.857			-0.150	0.336	1.819			-0.297	0.107	1.871			-0.369	-0.111	1.877			-0.269	-0.224	1.805			-0.245	-0.271	1.785			-0.030	0.091	1.859			0.064	-0.059	1.738
-0.159	-0.085	1.822			-0.157	-0.045	1.860			-0.148	0.187	1.857			-0.151	0.337	1.819			-0.297	0.107	1.871			-0.369	-0.111	1.877			-0.325	-0.278	1.809			-0.314	-0.336	1.789			-0.030	0.091	1.859			0.065	-0.060	1.734
-0.159	-0.085	1.822			-0.157	-0.045	1.860			-0.148	0.187	1.857			-0.151	0.337	1.819			-0.297	0.107	1.872			-0.369	-0.111	1.877			-0.349	-0.301	1.809			-0.333	-0.355	1.789			-0.030	0.091	1.859			0.066	-0.061	1.730
-0.159	-0.085	1.822			-0.157	-0.045	1.860			-0.148	0.187	1.857			-0.151	0.337	1.819			-0.298	0.107	1.872			-0.369	-0.111	1.877			-0.360	-0.311	1.809			-0.345	-0.367	1.789			-0.030	0.091	1.859			0.066	-0.062	1.728
-0.159	-0.085	1.822			-0.156	-0.045	1.860			-0.148	0.188	1.857			-0.151	0.337	1.819			-0.298	0.107	1.872			-0.369	-0.111	1.877			-0.366	-0.317	1.809			-0.353	-0.375	1.788			-0.030	0.092	1.859			0.067	-0.062	1.726
-0.159	-0.085	1.822			-0.156	-0.045	1.860			-0.148	0.188	1.857			-0.152	0.337	1.819			-0.298	0.107	1.872			-0.369	-0.111	1.878			-0.368	-0.316	1.811			-0.357	-0.376	1.790			-0.030	0.092	1.859			0.068	-0.063	1.724
-0.159	-0.085	1.822			-0.156	-0.045	1.860			-0.148	0.188	1.857			-0.152	0.337	1.819			-0.298	0.107	1.872			-0.369	-0.111	1.878			-0.370	-0.317	1.812			-0.359	-0.377	1.792			-0.030	0.092	1.859			0.068	-0.063	1.722
-0.159	-0.085	1.822			-0.156	-0.045	1.860			-0.148	0.188	1.857			-0.152	0.337	1.819			-0.298	0.107	1.872			-0.369	-0.111	1.878			-0.372	-0.319	1.812			-0.362	-0.380	1.792			-0.030	0.092	1.860			0.063	-0.057	1.732
-0.159	-0.085	1.822			-0.156	-0.045	1.860			-0.148	0.188	1.857			-0.153	0.337	1.819			-0.298	0.107	1.872			-0.369	-0.111	1.878			-0.373	-0.317	1.814			-0.364	-0.379	1.794			-0.030	0.092	1.860			0.059	-0.054	1.745
-0.159	-0.085	1.822			-0.156	-0.045	1.860			-0.148	0.188	1.857			-0.153	0.337	1.820			-0.298	0.107	1.872			-0.370	-0.111	1.878			-0.374	-0.318	1.814			-0.366	-0.381	1.794			-0.030	0.092	1.860			0.057	-0.051	1.752
-0.159	-0.084	1.822			-0.156	-0.045	1.860			-0.148	0.188	1.857			-0.153	0.338	1.820			-0.298	0.107	1.872			-0.370	-0.111	1.878			-0.376	-0.320	1.814			-0.369	-0.384	1.793			-0.030	0.092	1.860			0.055	-0.050	1.757
-0.159	-0.084	1.822			-0.156	-0.045	1.860			-0.148	0.188	1.857			-0.154	0.338	1.820			-0.298	0.107	1.872			-0.370	-0.111	1.878			-0.377	-0.321	1.814			-0.371	-0.388	1.793			-0.030	0.092	1.860			0.062	-0.031	1.753
-0.159	-0.084	1.822			-0.156	-0.045	1.860			-0.148	0.188	1.857			-0.154	0.338	1.820			-0.298	0.107	1.873			-0.370	-0.111	1.878			-0.380	-0.324	1.813			-0.375	-0.391	1.792			-0.030	0.093	1.860			0.066	-0.019	1.750
-0.159	-0.084	1.822			-0.156	-0.045	1.860			-0.148	0.188	1.857			-0.154	0.338	1.820			-0.298	0.107	1.873			-0.370	-0.111	1.878			-0.383	-0.326	1.813			-0.379	-0.394	1.792			-0.030	0.093	1.860			0.070	-0.011	1.748
-0.159	-0.084	1.822			-0.156	-0.044	1.860			-0.148	0.188	1.857			-0.155	0.338	1.820			-0.298	0.107	1.873			-0.370	-0.111	1.879			-0.384	-0.327	1.812			-0.381	-0.396	1.791			-0.030	0.093	1.860			0.072	-0.004	1.746
-0.159	-0.084	1.822			-0.156	-0.044	1.860			-0.148	0.188	1.857			-0.155	0.338	1.820			-0.298	0.107	1.873			-0.370	-0.111	1.879			-0.386	-0.329	1.812			-0.383	-0.398	1.791			-0.030	0.093	1.860			0.074	0.002	1.745
-0.159	-0.084	1.822			-0.156	-0.044	1.860			-0.147	0.188	1.857			-0.155	0.339	1.820			-0.298	0.107	1.873			-0.370	-0.111	1.879			-0.385	-0.315	1.820			-0.385	-0.387	1.798			-0.030	0.093	1.860			0.076	0.006	1.744
-0.159	-0.084	1.822			-0.156	-0.044	1.860			-0.147	0.188	1.857			-0.156	0.339	1.821			-0.298	0.106	1.873			-0.370	-0.111	1.879			-0.387	-0.318	1.819			-0.386	-0.389	1.798			-0.030	0.093	1.860			0.067	-0.010	1.757
-0.159	-0.084	1.822			-0.156	-0.044	1.860			-0.147	0.188	1.857			-0.156	0.339	1.821			-0.298	0.106	1.873			-0.370	-0.111	1.879			-0.387	-0.318	1.820			-0.387	-0.390	1.798			-0.030	0.093	1.860			0.070	-0.004	1.755
-0.159	-0.084	1.822			-0.156	-0.044	1.860			-0.147	0.189	1.856			-0.156	0.339	1.821			-0.298	0.106	1.873			-0.370	-0.111	1.879			-0.386	-0.317	1.820			-0.388	-0.389	1.799			-0.030	0.093	1.860			0.073	0.001	1.754
-0.160	-0.084	1.822			-0.156	-0.044	1.860			-0.147	0.189	1.856			-0.156	0.339	1.821			-0.298	0.106	1.873			-0.370	-0.111	1.880			-0.387	-0.317	1.820			-0.388	-0.390	1.799			-0.030	0.093	1.860			0.076	0.005	1.753
-0.160	-0.084	1.822			-0.156	-0.044	1.860			-0.147	0.189	1.856			-0.156	0.339	1.821			-0.298	0.106	1.873			-0.370	-0.111	1.880			-0.387	-0.317	1.821			-0.389	-0.390	1.799			-0.030	0.093	1.860			0.078	0.008	1.752
-0.160	-0.084	1.822			-0.156	-0.044	1.860			-0.147	0.189	1.856			-0.157	0.340	1.821			-0.298	0.106	1.873			-0.370	-0.111	1.880			-0.388	-0.317	1.821			-0.390	-0.390	1.799			-0.030	0.093	1.860			0.077	-0.007	1.752
-0.160	-0.084	1.822			-0.156	-0.044	1.860			-0.147	0.189	1.856			-0.157	0.340	1.821			-0.298	0.106	1.874			-0.370	-0.111	1.880			-0.388	-0.318	1.821			-0.390	-0.390	1.800			-0.029	0.093	1.860			0.072	-0.016	1.759
-0.160	-0.083	1.822			-0.156	-0.044	1.860			-0.147	0.189	1.856			-0.157	0.340	1.821			-0.298	0.106	1.874			-0.370	-0.111	1.880			-0.388	-0.317	1.821			-0.390	-0.390	1.800			-0.029	0.093	1.860			0.075	-0.011	1.758
-0.160	-0.083	1.822			-0.156	-0.044	1.860			-0.147	0.189	1.856			-0.157	0.340	1.821			-0.298	0.106	1.874			-0.370	-0.111	1.880			-0.388	-0.317	1.821			-0.390	-0.389	1.800			-0.029	0.093	1.860			0.078	-0.007	1.758
-0.160	-0.083	1.822			-0.156	-0.044	1.860			-0.147	0.189	1.856			-0.157	0.340	1.821			-0.298	0.106	1.874			-0.370	-0.111	1.880			-0.388	-0.317	1.821			-0.390	-0.388	1.800			-0.029	0.093	1.860			0.073	-0.018	1.766
-0.160	-0.083	1.822			-0.156	-0.044	1.860			-0.147	0.189	1.856			-0.156	0.340	1.822			-0.298	0.106	1.874			-0.370	-0.111	1.880			-0.388	-0.317	1.821			-0.390	-0.388	1.800			-0.029	0.093	1.859			0.076	-0.014	1.765
-0.160	-0.083	1.822			-0.156	-0.044	1.860			-0.147	0.189	1.856			-0.156	0.340	1.822			-0.298	0.106	1.874			-0.371	-0.111	1.880			-0.388	-0.316	1.820			-0.391	-0.388	1.800			-0.029	0.093	1.859			0.071	-0.023	1.771
-0.160	-0.083	1.822			-0.156	-0.044	1.860			-0.147	0.189	1.856			-0.156	0.340	1.822			-0.298	0.106	1.874			-0.371	-0.111	1.879			-0.388	-0.316	1.819			-0.391	-0.388	1.799			-0.029	0.092	1.859			0.068	-0.030	1.775
-0.160	-0.083	1.822			-0.156	-0.044	1.860			-0.147	0.189	1.856			-0.155	0.340	1.822			-0.298	0.106	1.874			-0.371	-0.111	1.879			-0.388	-0.316	1.818			-0.392	-0.388	1.799			-0.029	0.092	1.859			0.074	-0.024	1.773
-0.160	-0.083	1.822			-0.156	-0.044	1.860			-0.147	0.189	1.856			-0.155	0.340	1.823			-0.298	0.106	1.874			-0.371	-0.111	1.879			-0.389	-0.318	1.814			-0.392	-0.380	1.798			-0.029	0.092	1.859			0.073	-0.027	1.775
-0.160	-0.083	1.822			-0.156	-0.044	1.860			-0.147	0.189	1.856			-0.155	0.340	1.823			-0.298	0.106	1.874			-0.371	-0.111	1.879			-0.389	-0.318	1.814			-0.392	-0.379	1.798			-0.029	0.091	1.859			0.072	-0.030	1.777
-0.160	-0.083	1.821			-0.156	-0.044	1.860			-0.147	0.189	1.856			-0.154	0.340	1.823			-0.298	0.106	1.873			-0.371	-0.111	1.878			-0.389	-0.319	1.810			-0.392	-0.373	1.797			-0.028	0.091	1.859			0.071	-0.032	1.778
-0.160	-0.083	1.821			-0.156	-0.044	1.860			-0.147	0.189	1.856			-0.154	0.340	1.823			-0.298	0.106	1.873			-0.372	-0.110	1.878			-0.390	-0.320	1.807			-0.393	-0.367	1.796			-0.028	0.090	1.859			0.071	-0.034	1.780
-0.160	-0.083	1.821			-0.156	-0.044	1.860			-0.147	0.189	1.856			-0.154	0.340	1.823			-0.298	0.106	1.873			-0.372	-0.110	1.877			-0.391	-0.321	1.805			-0.393	-0.363	1.796			-0.028	0.090	1.859			0.071	-0.036	1.781
-0.160	-0.083	1.821			-0.156	-0.044	1.860			-0.147	0.189	1.856			-0.153	0.340	1.824			-0.298	0.107	1.873			-0.372	-0.110	1.877			-0.391	-0.322	1.803			-0.394	-0.359	1.795			-0.028	0.090	1.860			0.070	-0.038	1.782
-0.160	-0.083	1.821			-0.156	-0.044	1.860			-0.147	0.189	1.856			-0.153	0.340	1.824			-0.298	0.107	1.873			-0.373	-0.110	1.876			-0.392	-0.321	1.802			-0.394	-0.359	1.794			-0.028	0.089	1.860			0.070	-0.039	1.783
-0.160	-0.083	1.821			-0.156	-0.044	1.860			-0.147	0.189	1.856			-0.153	0.340	1.824			-0.298	0.107	1.873			-0.373	-0.110	1.876			-0.392	-0.321	1.799			-0.394	-0.357	1.793			-0.027	0.088	1.860			0.070	-0.040	1.784
-0.160	-0.083	1.821			-0.156	-0.044	1.860			-0.147	0.189	1.856			-0.153	0.340	1.824			-0.298	0.107	1.873			-0.373	-0.109	1.875			-0.392	-0.322	1.797			-0.394	-0.355	1.792			-0.027	0.088	1.860			0.070	-0.041	1.785
-0.160	-0.083	1.821			-0.156	-0.043	1.860			-0.147	0.189	1.856			-0.152	0.340	1.824			-0.298	0.107	1.873			-0.374	-0.109	1.874			-0.392	-0.322	1.796			-0.394	-0.360	1.788			-0.027	0.087	1.861			0.070	-0.042	1.786
-0.160	-0.083	1.821			-0.156	-0.043	1.860			-0.147	0.189	1.856			-0.152	0.340	1.825			-0.298	0.107	1.872			-0.374	-0.109	1.874			-0.392	-0.322	1.795			-0.395	-0.364	1.784			-0.027	0.087	1.861			0.070	-0.044	1.787
-0.160	-0.083	1.821			-0.156	-0.043	1.860			-0.147	0.189	1.857			-0.152	0.340	1.825			-0.298	0.107	1.872			-0.374	-0.109	1.873			-0.392	-0.323	1.794			-0.394	-0.360	1.784			-0.026	0.086	1.861			0.070	-0.045	1.787
-0.160	-0.083	1.821			-0.157	-0.043	1.860			-0.147	0.189	1.857			-0.151	0.340	1.825			-0.298	0.107	1.872			-0.375	-0.108	1.872			-0.392	-0.323	1.793			-0.394	-0.364	1.782			-0.026	0.085	1.862			0.070	-0.045	1.788
-0.160	-0.083	1.821			-0.157	-0.043	1.860			-0.147	0.188	1.857			-0.151	0.340	1.825			-0.298	0.107	1.872			-0.375	-0.108	1.872			-0.392	-0.323	1.792			-0.395	-0.367	1.779			-0.026	0.085	1.862			0.070	-0.046	1.789
-0.160	-0.083	1.821			-0.157	-0.043	1.860			-0.147	0.188	1.857			-0.150	0.340	1.825			-0.298	0.107	1.872			-0.375	-0.108	1.871			-0.393	-0.323	1.791			-0.396	-0.369	1.778			-0.026	0.084	1.863			0.070	-0.047	1.790
-0.160	-0.083	1.821			-0.157	-0.043	1.860			-0.147	0.188	1.857			-0.150	0.341	1.826			-0.298	0.107	1.872			-0.375	-0.108	1.871			-0.393	-0.323	1.790			-0.395	-0.366	1.778			-0.025	0.084	1.863			0.071	-0.048	1.790
-0.160	-0.083	1.821			-0.157	-0.043	1.860			-0.147	0.188	1.857			-0.150	0.341	1.826			-0.297	0.107	1.871			-0.376	-0.108	1.870			-0.393	-0.324	1.790			-0.396	-0.369	1.776			-0.025	0.083	1.863			0.071	-0.049	1.791
-0.160	-0.083	1.821			-0.157	-0.043	1.860			-0.147	0.188	1.858			-0.149	0.341	1.826			-0.297	0.107	1.871			-0.376	-0.107	1.870			-0.393	-0.324	1.789			-0.396	-0.371	1.775			-0.025	0.083	1.864			0.071	-0.049	1.791
-0.160	-0.083	1.821			-0.157	-0.043	1.860			-0.147	0.188	1.858			-0.149	0.341	1.827			-0.297	0.108	1.871			-0.376	-0.107	1.869			-0.393	-0.324	1.789			-0.395	-0.367	1.776			-0.025	0.082	1.864			0.071	-0.050	1.792
-0.160	-0.083	1.821			-0.157	-0.043	1.860			-0.147	0.188	1.858			-0.148	0.341	1.827			-0.297	0.108	1.871			-0.376	-0.107	1.869			-0.393	-0.324	1.788			-0.395	-0.363	1.777			-0.025	0.082	1.865			0.071	-0.051	1.792
-0.160	-0.083	1.821			-0.157	-0.043	1.860			-0.147	0.188	1.858			-0.148	0.341	1.827			-0.297	0.108	1.871			-0.376	-0.107	1.869			-0.393	-0.324	1.788			-0.394	-0.360	1.777			-0.025	0.081	1.865			0.071	-0.052	1.793
-0.160	-0.083	1.821			-0.157	-0.043	1.860			-0.147	0.188	1.859			-0.147	0.341	1.828			-0.297	0.108	1.871			-0.377	-0.107	1.868			-0.393	-0.321	1.789			-0.394	-0.360	1.777			-0.024	0.081	1.866			0.071	-0.052	1.793
-0.160	-0.083	1.821			-0.157	-0.043	1.860			-0.147	0.188	1.859			-0.147	0.341	1.828			-0.297	0.108	1.871			-0.377	-0.107	1.868			-0.393	-0.320	1.790			-0.394	-0.360	1.777			-0.024	0.081	1.866			0.071	-0.053	1.793
-0.160	-0.083	1.821			-0.157	-0.043	1.860			-0.147	0.188	1.859			-0.147	0.341	1.828			-0.297	0.108	1.870			-0.377	-0.106	1.868			-0.393	-0.320	1.789			-0.394	-0.356	1.778			-0.024	0.080	1.866			0.070	-0.053	1.793
-0.160	-0.083	1.821			-0.157	-0.043	1.860			-0.147	0.188	1.860			-0.146	0.341	1.829			-0.297	0.108	1.870			-0.377	-0.106	1.867			-0.393	-0.320	1.789			-0.393	-0.353	1.779			-0.024	0.080	1.867			0.070	-0.054	1.793
-0.160	-0.083	1.821			-0.158	-0.043	1.860			-0.147	0.188	1.860			-0.146	0.341	1.829			-0.297	0.108	1.870			-0.377	-0.106	1.867			-0.393	-0.320	1.789			-0.392	-0.351	1.780			-0.024	0.080	1.867			0.069	-0.054	1.792
-0.160	-0.083	1.821			-0.158	-0.043	1.861			-0.147	0.188	1.860			-0.146	0.341	1.829			-0.297	0.108	1.870			-0.377	-0.106	1.867			-0.393	-0.321	1.789			-0.392	-0.350	1.781			-0.024	0.080	1.867			0.068	-0.054	1.791
-0.160	-0.083	1.822			-0.158	-0.044	1.861			-0.147	0.188	1.861			-0.145	0.342	1.830			-0.297	0.108	1.870			-0.377	-0.106	1.867			-0.392	-0.321	1.788			-0.392	-0.348	1.781			-0.025	0.079	1.868			0.066	-0.053	1.790
-0.160	-0.083	1.822			-0.158	-0.044	1.861			-0.147	0.188	1.861			-0.145	0.342	1.830			-0.297	0.108	1.870			-0.377	-0.106	1.867			-0.392	-0.321	1.788			-0.391	-0.347	1.782			-0.025	0.079	1.868			0.065	-0.053	1.788
-0.160	-0.083	1.822			-0.158	-0.044	1.861			-0.147	0.188	1.861			-0.145	0.342	1.830			-0.297	0.109	1.870			-0.377	-0.106	1.867			-0.392	-0.321	1.789			-0.391	-0.345	1.783			-0.025	0.079	1.868			0.063	-0.052	1.784
-0.160	-0.083	1.822			-0.158	-0.044	1.861			-0.147	0.188	1.862			-0.145	0.342	1.831			-0.297	0.109	1.870			-0.377	-0.106	1.867			-0.398	-0.301	1.814			-0.395	-0.342	1.794			-0.025	0.079	1.868			0.061	-0.051	1.781
-0.160	-0.083	1.822			-0.158	-0.044	1.861			-0.147	0.188	1.862			-0.145	0.342	1.831			-0.297	0.109	1.871			-0.377	-0.106	1.868			-0.393	-0.297	1.818			-0.393	-0.341	1.797			-0.025	0.079	1.869			0.060	-0.050	1.772
-0.161	-0.083	1.822			-0.158	-0.044	1.862			-0.147	0.188	1.862			-0.145	0.342	1.832			-0.297	0.109	1.871			-0.377	-0.106	1.869			-0.400	-0.288	1.829			-0.400	-0.337	1.806			-0.026	0.079	1.869			0.059	-0.050	1.766
-0.161	-0.083	1.822			-0.158	-0.044	1.862			-0.148	0.188	1.863			-0.145	0.342	1.832			-0.297	0.109	1.872			-0.377	-0.106	1.870			-0.397	-0.287	1.832			-0.398	-0.337	1.809			-0.026	0.079	1.869			0.066	-0.043	1.734
-0.161	-0.083	1.823			-0.158	-0.044	1.862			-0.148	0.189	1.863			-0.145	0.342	1.833			-0.297	0.109	1.873			-0.377	-0.106	1.871			-0.400	-0.282	1.838			-0.402	-0.335	1.815			-0.026	0.079	1.869			0.066	-0.044	1.731
-0.161	-0.083	1.823			-0.159	-0.044	1.862			-0.148	0.189	1.864			-0.145	0.342	1.834			-0.297	0.109	1.873			-0.377	-0.106	1.872			-0.402	-0.280	1.842			-0.405	-0.334	1.820			-0.027	0.079	1.869			0.069	-0.040	1.718
-0.161	-0.083	1.823			-0.159	-0.044	1.863			-0.148	0.189	1.864			-0.146	0.342	1.835			-0.297	0.109	1.874			-0.377	-0.106	1.873			-0.399	-0.293	1.837			-0.404	-0.346	1.818			-0.027	0.079	1.869			0.071	-0.038	1.709
-0.161	-0.083	1.823			-0.159	-0.044	1.863			-0.148	0.189	1.865			-0.146	0.342	1.836			-0.298	0.109	1.875			-0.376	-0.106	1.874			-0.397	-0.300	1.834			-0.402	-0.356	1.815			-0.027	0.079	1.869			0.072	-0.036	1.704
-0.161	-0.083	1.824			-0.159	-0.044	1.863			-0.148	0.189	1.865			-0.146	0.343	1.837			-0.298	0.109	1.875			-0.376	-0.106	1.875			-0.396	-0.301	1.835			-0.402	-0.358	1.816			-0.028	0.080	1.869			0.073	-0.035	1.699
-0.161	-0.083	1.824			-0.159	-0.044	1.863			-0.149	0.189	1.865			-0.147	0.343	1.837			-0.298	0.109	1.876			-0.376	-0.106	1.876			-0.396	-0.302	1.836			-0.401	-0.361	1.818			-0.028	0.080	1.870			0.072	-0.037	1.699
-0.162	-0.083	1.824			-0.159	-0.044	1.863			-0.149	0.189	1.866			-0.147	0.343	1.838			-0.298	0.109	1.876			-0.376	-0.106	1.877			-0.395	-0.302	1.836			-0.400	-0.362	1.819			-0.028	0.080	1.870			0.070	-0.038	1.699
-0.162	-0.083	1.824			-0.159	-0.044	1.864			-0.149	0.189	1.866			-0.147	0.343	1.839			-0.298	0.109	1.877			-0.376	-0.107	1.878			-0.396	-0.307	1.835			-0.401	-0.367	1.817			-0.029	0.080	1.870			0.069	-0.040	1.700
-0.162	-0.083	1.824			-0.159	-0.044	1.864			-0.149	0.190	1.866			-0.147	0.343	1.839			-0.299	0.109	1.877			-0.376	-0.107	1.879			-0.395	-0.306	1.835			-0.401	-0.368	1.818			-0.029	0.080	1.870			0.069	-0.040	1.698
-0.162	-0.083	1.825			-0.159	-0.044	1.864			-0.149	0.190	1.867			-0.148	0.343	1.840			-0.299	0.109	1.878			-0.376	-0.107	1.880			-0.394	-0.305	1.836			-0.400	-0.368	1.819			-0.029	0.080	1.870			0.069	-0.039	1.696
-0.162	-0.083	1.825			-0.159	-0.044	1.864			-0.149	0.190	1.867			-0.148	0.343	1.840			-0.299	0.109	1.878			-0.377	-0.107	1.880			-0.393	-0.305	1.836			-0.399	-0.368	1.819			-0.030	0.080	1.870			0.069	-0.039	1.694
-0.162	-0.083	1.825			-0.159	-0.044	1.864			-0.150	0.190	1.867			-0.148	0.343	1.841			-0.299	0.109	1.879			-0.377	-0.107	1.881			-0.392	-0.304	1.837			-0.399	-0.368	1.820			-0.030	0.080	1.870			0.068	-0.042	1.699
-0.162	-0.083	1.825			-0.160	-0.044	1.865			-0.150	0.190	1.867			-0.148	0.343	1.841			-0.299	0.109	1.879			-0.377	-0.107	1.881			-0.392	-0.304	1.837			-0.398	-0.368	1.820			-0.030	0.081	1.870			0.065	-0.044	1.708
-0.162	-0.083	1.825			-0.160	-0.044	1.865			-0.150	0.190	1.868			-0.149	0.343	1.841			-0.299	0.109	1.879			-0.377	-0.107	1.882			-0.391	-0.303	1.838			-0.397	-0.368	1.821			-0.030	0.081	1.870			0.062	-0.045	1.716
-0.162	-0.083	1.825			-0.160	-0.044	1.865			-0.150	0.190	1.868			-0.149	0.343	1.842			-0.300	0.109	1.880			-0.377	-0.107	1.882			-0.391	-0.303	1.838			-0.396	-0.368	1.821			-0.031	0.081	1.870			0.060	-0.046	1.721
-0.163	-0.083	1.826			-0.160	-0.044	1.865			-0.151	0.190	1.868			-0.149	0.343	1.842			-0.300	0.109	1.880			-0.377	-0.107	1.882			-0.390	-0.303	1.838			-0.395	-0.367	1.822			-0.031	0.081	1.870			0.058	-0.046	1.726
-0.163	-0.083	1.826			-0.160	-0.044	1.865			-0.151	0.190	1.868			-0.149	0.343	1.842			-0.300	0.109	1.880			-0.377	-0.107	1.883			-0.389	-0.302	1.838			-0.394	-0.367	1.821			-0.031	0.081	1.870			0.056	-0.047	1.731
-0.163	-0.083	1.826			-0.160	-0.044	1.866			-0.151	0.190	1.869			-0.150	0.343	1.842			-0.300	0.109	1.880			-0.377	-0.108	1.883			-0.395	-0.295	1.837			-0.399	-0.362	1.822			-0.031	0.081	1.870			0.054	-0.047	1.736
-0.163	-0.083	1.826			-0.160	-0.044	1.866			-0.151	0.190	1.869			-0.150	0.343	1.843			-0.300	0.109	1.880			-0.377	-0.108	1.883			-0.395	-0.297	1.833			-0.399	-0.363	1.819			-0.032	0.081	1.869			0.053	-0.047	1.740
-0.163	-0.083	1.826			-0.160	-0.044	1.866			-0.151	0.190	1.869			-0.150	0.343	1.843			-0.300	0.109	1.881			-0.377	-0.108	1.883			-0.395	-0.297	1.831			-0.399	-0.364	1.817			-0.032	0.081	1.869			0.052	-0.047	1.743
-0.163	-0.083	1.826			-0.160	-0.044	1.866			-0.152	0.190	1.869			-0.150	0.342	1.843			-0.300	0.109	1.881			-0.377	-0.108	1.883			-0.395	-0.298	1.830			-0.399	-0.365	1.815			-0.032	0.081	1.869			0.051	-0.046	1.746
-0.163	-0.083	1.826			-0.160	-0.044	1.866			-0.152	0.190	1.869			-0.150	0.342	1.843			-0.300	0.108	1.881			-0.378	-0.108	1.883			-0.396	-0.305	1.823			-0.400	-0.370	1.809			-0.033	0.081	1.869			0.055	-0.043	1.743
-0.163	-0.083	1.827			-0.161	-0.044	1.866			-0.152	0.190	1.870			-0.151	0.342	1.843			-0.301	0.108	1.881			-0.378	-0.108	1.883			-0.397	-0.309	1.819			-0.401	-0.374	1.806			-0.033	0.081	1.869			0.055	-0.043	1.744
-0.163	-0.083	1.827			-0.161	-0.044	1.866			-0.152	0.190	1.870			-0.151	0.342	1.843			-0.301	0.108	1.881			-0.378	-0.108	1.883			-0.398	-0.313	1.816			-0.402	-0.378	1.802			-0.033	0.081	1.869			0.055	-0.043	1.746
-0.164	-0.083	1.827			-0.161	-0.044	1.867			-0.153	0.190	1.870			-0.151	0.342	1.843			-0.301	0.108	1.881			-0.378	-0.108	1.883			-0.395	-0.312	1.815			-0.400	-0.378	1.801			-0.033	0.081	1.869			0.055	-0.042	1.747
-0.164	-0.083	1.827			-0.161	-0.044	1.867			-0.153	0.190	1.870			-0.151	0.342	1.843			-0.301	0.108	1.881			-0.378	-0.108	1.883			-0.394	-0.312	1.815			-0.398	-0.378	1.801			-0.033	0.081	1.869			0.055	-0.042	1.748
-0.164	-0.083	1.827			-0.161	-0.044	1.867			-0.153	0.190	1.870			-0.151	0.342	1.843			-0.301	0.108	1.881			-0.378	-0.108	1.883			-0.392	-0.308	1.815			-0.395	-0.372	1.802			-0.034	0.081	1.869			0.054	-0.042	1.748
-0.164	-0.083	1.827			-0.161	-0.044	1.867			-0.153	0.190	1.870			-0.151	0.342	1.844			-0.301	0.108	1.881			-0.378	-0.109	1.883			-0.390	-0.307	1.815			-0.393	-0.371	1.801			-0.034	0.081	1.869			0.054	-0.042	1.749
-0.164	-0.083	1.827			-0.161	-0.044	1.867			-0.154	0.190	1.871			-0.152	0.342	1.844			-0.301	0.108	1.882			-0.378	-0.109	1.883			-0.389	-0.307	1.815			-0.393	-0.371	1.801			-0.034	0.081	1.869			0.054	-0.042	1.750
-0.164	-0.083	1.827			-0.161	-0.044	1.867			-0.154	0.190	1.871			-0.152	0.342	1.844			-0.301	0.108	1.882			-0.378	-0.109	1.883			-0.389	-0.306	1.814			-0.391	-0.370	1.800			-0.034	0.081	1.869			0.054	-0.042	1.750
-0.164	-0.083	1.828			-0.161	-0.044	1.867			-0.154	0.190	1.871			-0.152	0.342	1.844			-0.301	0.108	1.882			-0.379	-0.109	1.883			-0.388	-0.306	1.814			-0.391	-0.370	1.799			-0.034	0.081	1.869			0.054	-0.041	1.751
-0.164	-0.084	1.828			-0.161	-0.044	1.867			-0.154	0.190	1.871			-0.152	0.342	1.844			-0.301	0.108	1.882			-0.379	-0.109	1.883			-0.387	-0.306	1.813			-0.390	-0.370	1.799			-0.034	0.080	1.869			0.053	-0.040	1.751
-0.164	-0.084	1.828			-0.162	-0.045	1.867			-0.155	0.190	1.871			-0.152	0.342	1.844			-0.301	0.108	1.882			-0.379	-0.109	1.883			-0.387	-0.306	1.813			-0.390	-0.370	1.798			-0.035	0.080	1.869			0.053	-0.039	1.749
-0.164	-0.084	1.828			-0.162	-0.045	1.868			-0.155	0.190	1.872			-0.152	0.342	1.844			-0.301	0.108	1.882			-0.379	-0.109	1.883			-0.387	-0.306	1.812			-0.389	-0.370	1.798			-0.035	0.081	1.869			0.061	-0.031	1.718
-0.164	-0.084	1.828			-0.162	-0.045	1.868			-0.155	0.190	1.872			-0.152	0.342	1.844			-0.301	0.108	1.882			-0.379	-0.109	1.883			-0.386	-0.306	1.812			-0.389	-0.370	1.798			-0.035	0.081	1.869			0.065	-0.028	1.706
-0.165	-0.084	1.828			-0.162	-0.045	1.868			-0.155	0.190	1.872			-0.152	0.342	1.844			-0.302	0.108	1.882			-0.379	-0.109	1.883			-0.386	-0.306	1.812			-0.388	-0.371	1.797			-0.035	0.081	1.869			0.067	-0.026	1.697
-0.165	-0.084	1.828			-0.162	-0.045	1.868			-0.156	0.190	1.872			-0.152	0.342	1.844			-0.302	0.108	1.882			-0.379	-0.109	1.883			-0.386	-0.306	1.812			-0.388	-0.371	1.797			-0.035	0.081	1.869			0.068	-0.025	1.692
-0.165	-0.084	1.828			-0.162	-0.045	1.868			-0.156	0.190	1.872			-0.152	0.342	1.844			-0.302	0.108	1.882			-0.379	-0.109	1.883			-0.385	-0.306	1.812			-0.387	-0.371	1.797			-0.035	0.081	1.869			0.067	-0.024	1.690
-0.165	-0.084	1.828			-0.162	-0.045	1.868			-0.156	0.191	1.872			-0.153	0.342	1.844			-0.302	0.108	1.882			-0.379	-0.109	1.883			-0.385	-0.306	1.813			-0.387	-0.371	1.797			-0.035	0.081	1.868			0.067	-0.024	1.686
-0.165	-0.084	1.828			-0.162	-0.045	1.868			-0.156	0.191	1.872			-0.153	0.342	1.845			-0.302	0.108	1.882			-0.379	-0.109	1.883			-0.385	-0.310	1.812			-0.388	-0.377	1.795			-0.035	0.081	1.868			0.066	-0.021	1.680
-0.165	-0.084	1.828			-0.162	-0.045	1.868			-0.156	0.191	1.872			-0.153	0.342	1.845			-0.302	0.108	1.882			-0.379	-0.109	1.883			-0.385	-0.309	1.812			-0.387	-0.377	1.795			-0.036	0.081	1.868			0.066	-0.019	1.674
-0.165	-0.084	1.829			-0.162	-0.045	1.868			-0.156	0.191	1.873			-0.153	0.342	1.845			-0.302	0.108	1.882			-0.379	-0.110	1.883			-0.384	-0.310	1.812			-0.387	-0.377	1.795			-0.036	0.081	1.868			0.066	-0.016	1.669
-0.165	-0.084	1.829			-0.162	-0.045	1.869			-0.156	0.191	1.873			-0.153	0.342	1.845			-0.302	0.108	1.883			-0.379	-0.110	1.883			-0.384	-0.310	1.813			-0.387	-0.378	1.795			-0.036	0.081	1.868			0.066	-0.013	1.665
-0.165	-0.084	1.829			-0.162	-0.045	1.869			-0.156	0.191	1.873			-0.153	0.342	1.845			-0.302	0.107	1.883			-0.379	-0.110	1.883			-0.384	-0.310	1.813			-0.387	-0.378	1.795			-0.036	0.081	1.868			0.065	-0.011	1.662
-0.165	-0.084	1.829			-0.162	-0.045	1.869			-0.156	0.191	1.873			-0.153	0.342	1.845			-0.302	0.107	1.883			-0.379	-0.110	1.884			-0.395	-0.299	1.826			-0.396	-0.368	1.805			-0.036	0.081	1.868			0.065	-0.009	1.659
-0.165	-0.084	1.829			-0.162	-0.045	1.869			-0.157	0.191	1.873			-0.153	0.342	1.845			-0.302	0.107	1.883			-0.379	-0.110	1.884			-0.394	-0.298	1.828			-0.394	-0.366	1.808			-0.036	0.081	1.868			0.064	-0.008	1.656
-0.165	-0.084	1.829			-0.162	-0.045	1.869			-0.157	0.191	1.873			-0.153	0.342	1.845			-0.303	0.107	1.884			-0.379	-0.110	1.884			-0.393	-0.297	1.829			-0.394	-0.365	1.809			-0.036	0.081	1.867			0.063	-0.006	1.653
-0.165	-0.084	1.829			-0.162	-0.045	1.869			-0.157	0.191	1.873			-0.153	0.342	1.846			-0.303	0.107	1.884			-0.379	-0.110	1.885			-0.398	-0.292	1.835			-0.399	-0.359	1.815			-0.036	0.081	1.867			0.063	-0.005	1.651
-0.165	-0.084	1.829			-0.162	-0.045	1.869			-0.157	0.191	1.874			-0.153	0.342	1.846			-0.303	0.107	1.884			-0.379	-0.110	1.885			-0.396	-0.294	1.835			-0.399	-0.360	1.815			-0.036	0.082	1.867			0.062	-0.003	1.649
-0.165	-0.084	1.829			-0.162	-0.045	1.869			-0.157	0.191	1.874			-0.153	0.342	1.846			-0.303	0.107	1.885			-0.379	-0.110	1.885			-0.396	-0.302	1.832			-0.399	-0.365	1.814			-0.036	0.082	1.867			0.061	-0.002	1.647
-0.166	-0.084	1.829			-0.162	-0.045	1.869			-0.157	0.191	1.874			-0.153	0.342	1.846			-0.303	0.107	1.885			-0.379	-0.110	1.886			-0.396	-0.303	1.832			-0.399	-0.366	1.814			-0.036	0.082	1.867			0.061	-0.001	1.645
-0.166	-0.084	1.830			-0.163	-0.045	1.869			-0.157	0.191	1.874			-0.153	0.342	1.846			-0.303	0.107	1.885			-0.379	-0.111	1.886			-0.400	-0.297	1.839			-0.403	-0.361	1.820			-0.036	0.082	1.866			0.060	0.000	1.644
-0.166	-0.084	1.830			-0.163	-0.045	1.870			-0.157	0.191	1.874			-0.153	0.342	1.846			-0.304	0.107	1.886			-0.379	-0.111	1.887			-0.399	-0.300	1.838			-0.402	-0.364	1.819			-0.036	0.082	1.866			0.060	0.001	1.642
-0.166	-0.084	1.830			-0.163	-0.045	1.870			-0.157	0.191	1.874			-0.154	0.342	1.846			-0.304	0.107	1.886			-0.379	-0.111	1.887			-0.398	-0.301	1.837			-0.402	-0.365	1.819			-0.036	0.082	1.866			0.060	0.002	1.641
-0.166	-0.084	1.830			-0.163	-0.045	1.870			-0.157	0.191	1.874			-0.154	0.342	1.847			-0.304	0.106	1.886			-0.379	-0.111	1.887			-0.398	-0.303	1.837			-0.401	-0.367	1.818			-0.036	0.082	1.865			0.059	0.002	1.640
-0.166	-0.084	1.830			-0.163	-0.045	1.870			-0.157	0.191	1.874			-0.154	0.342	1.847			-0.304	0.106	1.887			-0.379	-0.111	1.888			-0.397	-0.304	1.837			-0.401	-0.368	1.818			-0.036	0.083	1.865			0.059	0.003	1.639
-0.166	-0.084	1.830			-0.163	-0.045	1.870			-0.157	0.191	1.875			-0.154	0.342	1.847			-0.304	0.106	1.887			-0.379	-0.111	1.888			-0.397	-0.305	1.836			-0.401	-0.369	1.818			-0.036	0.083	1.865			0.058	0.004	1.638
-0.166	-0.084	1.830			-0.163	-0.045	1.870			-0.157	0.191	1.875			-0.154	0.342	1.847			-0.304	0.106	1.887			-0.379	-0.111	1.889			-0.396	-0.305	1.837			-0.400	-0.368	1.818			-0.036	0.083	1.864			0.058	0.004	1.637
-0.166	-0.084	1.830			-0.163	-0.045	1.870			-0.157	0.191	1.875			-0.154	0.342	1.847			-0.305	0.106	1.887			-0.379	-0.112	1.889			-0.396	-0.305	1.837			-0.400	-0.368	1.818			-0.036	0.083	1.864			0.057	0.005	1.636
-0.166	-0.084	1.830			-0.163	-0.045	1.870			-0.157	0.191	1.875			-0.155	0.342	1.847			-0.305	0.106	1.888			-0.379	-0.112	1.890			-0.396	-0.305	1.837			-0.399	-0.367	1.819			-0.036	0.084	1.864			0.057	0.005	1.636
-0.166	-0.084	1.830			-0.163	-0.045	1.870			-0.157	0.191	1.875			-0.155	0.342	1.847			-0.305	0.106	1.888			-0.379	-0.112	1.890			-0.395	-0.305	1.837			-0.399	-0.368	1.819			-0.037	0.084	1.864			0.056	0.006	1.636
-0.166	-0.084	1.830			-0.163	-0.045	1.870			-0.157	0.191	1.875			-0.155	0.342	1.848			-0.305	0.106	1.888			-0.379	-0.112	1.890			-0.395	-0.306	1.837			-0.399	-0.368	1.819			-0.037	0.084	1.863			0.056	0.006	1.635
-0.166	-0.084	1.831			-0.163	-0.045	1.870			-0.157	0.191	1.875			-0.156	0.342	1.848			-0.305	0.106	1.888			-0.379	-0.112	1.891			-0.395	-0.307	1.837			-0.399	-0.370	1.819			-0.037	0.084	1.863			0.056	0.006	1.636
-0.166	-0.084	1.831			-0.163	-0.045	1.870			-0.157	0.191	1.875			-0.156	0.342	1.848			-0.305	0.106	1.889			-0.379	-0.112	1.891			-0.395	-0.308	1.836			-0.399	-0.371	1.818			-0.037	0.085	1.863			0.055	0.005	1.637
-0.166	-0.084	1.831			-0.163	-0.045	1.871			-0.157	0.192	1.875			-0.156	0.342	1.848			-0.306	0.106	1.889			-0.379	-0.112	1.892			-0.395	-0.308	1.836			-0.398	-0.372	1.818			-0.037	0.085	1.863			0.055	0.004	1.638
-0.166	-0.084	1.831			-0.163	-0.045	1.871			-0.157	0.192	1.875			-0.156	0.342	1.848			-0.306	0.106	1.889			-0.379	-0.112	1.892			-0.394	-0.308	1.836			-0.398	-0.372	1.818			-0.037	0.085	1.862			0.054	0.002	1.640
-0.167	-0.084	1.831			-0.163	-0.045	1.871			-0.157	0.192	1.876			-0.157	0.343	1.848			-0.306	0.106	1.889			-0.379	-0.112	1.892			-0.395	-0.312	1.834			-0.398	-0.376	1.816			-0.037	0.086	1.862			0.054	-0.001	1.645
-0.167	-0.084	1.831			-0.163	-0.045	1.871			-0.157	0.192	1.876			-0.157	0.343	1.848			-0.306	0.106	1.889			-0.379	-0.112	1.892			-0.395	-0.313	1.834			-0.399	-0.377	1.816			-0.037	0.086	1.862			0.053	-0.000	1.645
-0.167	-0.083	1.831			-0.163	-0.045	1.871			-0.157	0.192	1.876			-0.157	0.343	1.848			-0.306	0.106	1.890			-0.380	-0.112	1.893			-0.395	-0.316	1.832			-0.399	-0.380	1.814			-0.037	0.086	1.862			0.053	-0.004	1.653
-0.167	-0.083	1.831			-0.163	-0.045	1.871			-0.157	0.192	1.876			-0.157	0.343	1.848			-0.306	0.106	1.890			-0.380	-0.112	1.893			-0.395	-0.316	1.832			-0.399	-0.381	1.814			-0.038	0.087	1.862			0.052	-0.006	1.658
-0.167	-0.083	1.831			-0.163	-0.044	1.871			-0.157	0.192	1.876			-0.157	0.343	1.848			-0.307	0.106	1.890			-0.380	-0.112	1.893			-0.395	-0.317	1.832			-0.399	-0.381	1.814			-0.038	0.087	1.861			0.052	-0.008	1.662
-0.167	-0.083	1.831			-0.163	-0.044	1.871			-0.157	0.192	1.876			-0.158	0.343	1.848			-0.307	0.106	1.890			-0.380	-0.112	1.894			-0.395	-0.317	1.832			-0.399	-0.381	1.814			-0.038	0.087	1.861			0.051	-0.009	1.665
-0.167	-0.083	1.831			-0.163	-0.044	1.871			-0.157	0.192	1.876			-0.158	0.343	1.848			-0.307	0.106	1.890			-0.380	-0.112	1.894			-0.395	-0.317	1.831			-0.399	-0.382	1.813			-0.038	0.087	1.861			0.051	-0.010	1.669
-0.167	-0.083	1.831			-0.163	-0.044	1.871			-0.157	0.192	1.876			-0.158	0.343	1.848			-0.307	0.106	1.891			-0.380	-0.112	1.894			-0.395	-0.318	1.831			-0.399	-0.382	1.813			-0.038	0.088	1.861			0.050	-0.011	1.672
-0.168	-0.083	1.832			-0.163	-0.044	1.871			-0.157	0.192	1.876			-0.158	0.343	1.848			-0.307	0.106	1.891			-0.380	-0.112	1.894			-0.395	-0.318	1.831			-0.399	-0.383	1.813			-0.038	0.088	1.861			0.050	-0.012	1.674
-0.168	-0.083	1.832			-0.163	-0.044	1.871			-0.158	0.192	1.876			-0.158	0.343	1.848			-0.307	0.106	1.891			-0.380	-0.112	1.895			-0.395	-0.318	1.831			-0.399	-0.383	1.813			-0.038	0.088	1.861			0.050	-0.013	1.676
-0.168	-0.083	1.832			-0.163	-0.044	1.871			-0.158	0.192	1.876			-0.159	0.343	1.848			-0.307	0.106	1.891			-0.380	-0.112	1.895			-0.394	-0.318	1.831			-0.399	-0.383	1.813			-0.038	0.088	1.861			0.050	-0.014	1.677
-0.168	-0.082	1.832			-0.163	-0.044	1.872			-0.158	0.192	1.876			-0.159	0.343	1.848			-0.307	0.106	1.891			-0.380	-0.112	1.895			-0.395	-0.320	1.830			-0.399	-0.385	1.812			-0.038	0.088	1.860			0.050	-0.015	1.678
-0.168	-0.082	1.832			-0.163	-0.044	1.872			-0.158	0.192	1.876			-0.159	0.344	1.848			-0.308	0.106	1.891			-0.380	-0.112	1.895			-0.395	-0.321	1.830			-0.400	-0.387	1.811			-0.038	0.089	1.860			0.050	-0.015	1.679
-0.168	-0.082	1.832			-0.163	-0.044	1.872			-0.158	0.192	1.876			-0.159	0.344	1.849			-0.308	0.106	1.891			-0.380	-0.112	1.895			-0.395	-0.321	1.830			-0.399	-0.387	1.811			-0.038	0.089	1.860			0.050	-0.016	1.680
-0.168	-0.082	1.832			-0.163	-0.044	1.872			-0.158	0.192	1.877			-0.159	0.344	1.849			-0.308	0.106	1.891			-0.380	-0.112	1.896			-0.394	-0.321	1.829			-0.399	-0.387	1.811			-0.038	0.089	1.860			0.050	-0.017	1.681
-0.168	-0.082	1.832			-0.163	-0.044	1.872			-0.158	0.192	1.877			-0.159	0.344	1.849			-0.308	0.106	1.892			-0.380	-0.112	1.896			-0.394	-0.321	1.829			-0.399	-0.388	1.811			-0.038	0.089	1.860			0.051	-0.018	1.682
-0.168	-0.082	1.832			-0.163	-0.043	1.872			-0.158	0.193	1.877			-0.160	0.344	1.849			-0.308	0.106	1.892			-0.380	-0.112	1.896			-0.393	-0.321	1.829			-0.398	-0.388	1.811			-0.038	0.089	1.860			0.051	-0.019	1.683
-0.169	-0.082	1.832			-0.163	-0.043	1.872			-0.158	0.193	1.877			-0.160	0.344	1.849			-0.308	0.106	1.892			-0.380	-0.112	1.896			-0.393	-0.321	1.829			-0.398	-0.388	1.811			-0.038	0.090	1.860			0.051	-0.019	1.683
-0.169	-0.082	1.832			-0.163	-0.043	1.872			-0.158	0.193	1.877			-0.160	0.344	1.849			-0.308	0.106	1.892			-0.380	-0.112	1.896			-0.393	-0.321	1.829			-0.398	-0.388	1.811			-0.038	0.090	1.860			0.051	-0.020	1.684
-0.169	-0.082	1.832			-0.163	-0.043	1.872			-0.158	0.193	1.877			-0.160	0.344	1.849			-0.308	0.106	1.892			-0.380	-0.112	1.896			-0.393	-0.321	1.829			-0.398	-0.388	1.811			-0.039	0.090	1.860			0.051	-0.020	1.685
-0.169	-0.082	1.832			-0.164	-0.043	1.872			-0.158	0.193	1.877			-0.160	0.344	1.849			-0.308	0.106	1.892			-0.380	-0.112	1.896			-0.393	-0.321	1.829			-0.397	-0.388	1.811			-0.039	0.090	1.860			0.051	-0.020	1.687
-0.169	-0.082	1.832			-0.164	-0.043	1.872			-0.158	0.193	1.877			-0.160	0.344	1.849			-0.308	0.106	1.892			-0.380	-0.112	1.897			-0.392	-0.321	1.829			-0.397	-0.389	1.810			-0.039	0.090	1.860			0.051	-0.021	1.688
-0.169	-0.082	1.832			-0.164	-0.043	1.872			-0.158	0.193	1.877			-0.160	0.344	1.849			-0.308	0.106	1.892			-0.380	-0.112	1.897			-0.392	-0.321	1.829			-0.397	-0.389	1.810			-0.039	0.090	1.860			0.050	-0.021	1.689
-0.169	-0.081	1.833			-0.164	-0.043	1.872			-0.158	0.193	1.877			-0.160	0.344	1.849			-0.308	0.105	1.892			-0.380	-0.112	1.897			-0.392	-0.319	1.830			-0.396	-0.386	1.812			-0.039	0.090	1.860			0.051	-0.022	1.689
-0.169	-0.081	1.833			-0.164	-0.043	1.872			-0.158	0.193	1.877			-0.160	0.344	1.849			-0.308	0.105	1.892			-0.380	-0.112	1.897			-0.391	-0.316	1.831			-0.394	-0.381	1.814			-0.039	0.090	1.860			0.051	-0.022	1.690
-0.169	-0.081	1.833			-0.164	-0.043	1.872			-0.158	0.193	1.877			-0.160	0.344	1.849			-0.308	0.105	1.892			-0.380	-0.112	1.897			-0.390	-0.314	1.832			-0.394	-0.380	1.815			-0.039	0.090	1.859			0.051	-0.022	1.691
-0.169	-0.081	1.833			-0.164	-0.043	1.872			-0.158	0.193	1.877			-0.160	0.345	1.849			-0.308	0.105	1.892			-0.380	-0.112	1.897			-0.389	-0.313	1.833			-0.393	-0.379	1.815			-0.039	0.090	1.859			0.051	-0.022	1.692
-0.169	-0.081	1.833			-0.164	-0.043	1.872			-0.158	0.193	1.877			-0.161	0.345	1.849			-0.308	0.105	1.892			-0.380	-0.112	1.897			-0.389	-0.312	1.833			-0.393	-0.378	1.815			-0.039	0.090	1.859			0.051	-0.022	1.693
-0.169	-0.081	1.833			-0.164	-0.043	1.872			-0.158	0.193	1.877			-0.161	0.345	1.849			-0.308	0.105	1.893			-0.380	-0.112	1.897			-0.389	-0.311	1.834			-0.392	-0.377	1.816			-0.038	0.090	1.859			0.051	-0.022	1.694
-0.169	-0.081	1.833			-0.164	-0.043	1.872			-0.158	0.193	1.877			-0.161	0.345	1.849			-0.308	0.105	1.893			-0.380	-0.113	1.897			-0.388	-0.311	1.834			-0.392	-0.377	1.816			-0.038	0.090	1.859			0.051	-0.022	1.695
-0.169	-0.081	1.833			-0.164	-0.043	1.873			-0.158	0.193	1.877			-0.161	0.345	1.849			-0.308	0.105	1.893			-0.380	-0.113	1.897			-0.388	-0.310	1.834			-0.392	-0.376	1.816			-0.038	0.090	1.859			0.051	-0.022	1.696
-0.169	-0.081	1.833			-0.164	-0.043	1.873			-0.158	0.193	1.877			-0.160	0.345	1.849			-0.308	0.105	1.893			-0.380	-0.113	1.898			-0.388	-0.310	1.834			-0.392	-0.376	1.816			-0.038	0.090	1.859			0.051	-0.022	1.697
-0.169	-0.081	1.833			-0.164	-0.043	1.873			-0.158	0.193	1.877			-0.160	0.345	1.849			-0.308	0.105	1.893			-0.380	-0.113	1.898			-0.388	-0.310	1.834			-0.391	-0.376	1.816			-0.038	0.090	1.859			0.051	-0.022	1.698
-0.169	-0.081	1.833			-0.164	-0.043	1.873			-0.158	0.193	1.877			-0.160	0.345	1.849			-0.308	0.105	1.893			-0.380	-0.113	1.898			-0.388	-0.310	1.834			-0.391	-0.376	1.816			-0.038	0.090	1.859			0.053	-0.021	1.691
-0.169	-0.081	1.833			-0.164	-0.043	1.873			-0.158	0.193	1.877			-0.160	0.345	1.849			-0.308	0.105	1.893			-0.380	-0.113	1.898			-0.387	-0.306	1.836			-0.389	-0.370	1.818			-0.038	0.090	1.859			0.055	-0.020	1.685
-0.169	-0.081	1.833			-0.164	-0.043	1.873			-0.158	0.193	1.877			-0.160	0.345	1.849			-0.308	0.105	1.893			-0.380	-0.113	1.898			-0.386	-0.306	1.836			-0.389	-0.369	1.818			-0.038	0.090	1.859			0.057	-0.018	1.679
-0.169	-0.081	1.833			-0.164	-0.043	1.873			-0.158	0.193	1.877			-0.160	0.345	1.849			-0.308	0.105	1.893			-0.380	-0.113	1.898			-0.393	-0.298	1.842			-0.395	-0.363	1.824			-0.037	0.089	1.859			0.057	-0.016	1.674
-0.169	-0.081	1.833			-0.164	-0.043	1.873			-0.158	0.193	1.877			-0.160	0.345	1.849			-0.308	0.105	1.893			-0.380	-0.113	1.898			-0.393	-0.300	1.842			-0.394	-0.363	1.824			-0.037	0.089	1.859			0.058	-0.014	1.671
-0.169	-0.081	1.833			-0.164	-0.043	1.873			-0.158	0.193	1.877			-0.159	0.344	1.849			-0.308	0.105	1.893			-0.380	-0.113	1.898			-0.392	-0.299	1.842			-0.394	-0.363	1.824			-0.037	0.089	1.860			0.058	-0.014	1.670
-0.169	-0.081	1.833			-0.164	-0.043	1.873			-0.158	0.193	1.877			-0.159	0.344	1.849			-0.308	0.105	1.893			-0.380	-0.113	1.898			-0.392	-0.296	1.843			-0.394	-0.359	1.825			-0.037	0.089	1.860			0.059	-0.014	1.668
-0.169	-0.081	1.833			-0.163	-0.043	1.873			-0.157	0.193	1.877			-0.158	0.344	1.848			-0.308	0.105	1.893			-0.380	-0.113	1.898			-0.395	-0.292	1.846			-0.397	-0.355	1.828			-0.037	0.089	1.860			0.059	-0.014	1.667
-0.169	-0.081	1.833			-0.163	-0.043	1.873			-0.154	0.190	1.877			-0.158	0.344	1.848			-0.308	0.105	1.893			-0.380	-0.113	1.898			-0.394	-0.291	1.845			-0.396	-0.354	1.828			-0.037	0.089	1.860			0.059	-0.014	1.667
-0.169	-0.081	1.833			-0.163	-0.043	1.873			-0.152	0.189	1.877			-0.157	0.344	1.848			-0.308	0.105	1.893			-0.380	-0.113	1.898			-0.393	-0.290	1.845			-0.395	-0.353	1.828			-0.037	0.088	1.860			0.059	-0.014	1.665
-0.169	-0.081	1.834			-0.163	-0.043	1.873			-0.150	0.187	1.877			-0.157	0.343	1.848			-0.308	0.105	1.893			-0.380	-0.112	1.898			-0.391	-0.291	1.843			-0.394	-0.353	1.827			-0.037	0.087	1.860			0.056	-0.018	1.664
-0.169	-0.082	1.834			-0.163	-0.043	1.873			-0.149	0.187	1.877			-0.157	0.343	1.847			-0.307	0.105	1.893			-0.380	-0.112	1.898			-0.390	-0.291	1.843			-0.393	-0.354	1.826			-0.037	0.087	1.860			0.054	-0.021	1.662
-0.168	-0.082	1.834			-0.162	-0.043	1.873			-0.149	0.187	1.876			-0.157	0.343	1.847			-0.307	0.105	1.893			-0.380	-0.112	1.899			-0.389	-0.293	1.841			-0.392	-0.355	1.825			-0.038	0.086	1.860			0.052	-0.027	1.663
-0.168	-0.082	1.834			-0.162	-0.043	1.873			-0.148	0.187	1.876			-0.156	0.343	1.847			-0.307	0.105	1.893			-0.380	-0.112	1.899			-0.388	-0.295	1.840			-0.391	-0.356	1.824			-0.038	0.086	1.860			0.049	-0.029	1.662
-0.168	-0.082	1.834			-0.162	-0.043	1.873			-0.148	0.187	1.875			-0.156	0.343	1.846			-0.306	0.106	1.893			-0.380	-0.112	1.899			-0.392	-0.290	1.843			-0.394	-0.352	1.826			-0.039	0.086	1.860			0.046	-0.031	1.661
-0.168	-0.081	1.834			-0.161	-0.042	1.873			-0.146	0.194	1.871			-0.156	0.344	1.846			-0.306	0.106	1.893			-0.380	-0.112	1.899			-0.390	-0.295	1.840			-0.393	-0.356	1.824			-0.040	0.087	1.858			0.043	-0.032	1.660
-0.168	-0.081	1.834			-0.160	-0.041	1.873			-0.144	0.203	1.867			-0.157	0.347	1.844			-0.305	0.106	1.893			-0.380	-0.112	1.899			-0.390	-0.295	1.840			-0.393	-0.356	1.823			-0.040	0.090	1.856			0.042	-0.032	1.659
-0.167	-0.081	1.834			-0.159	-0.039	1.872			-0.143	0.211	1.863			-0.158	0.350	1.842			-0.305	0.106	1.893			-0.380	-0.111	1.899			-0.393	-0.290	1.843			-0.396	-0.352	1.827			-0.019	0.090	1.862			0.041	-0.033	1.658
-0.167	-0.080	1.834			-0.159	-0.037	1.871			-0.143	0.214	1.859			-0.159	0.351	1.841			-0.305	0.106	1.893			-0.380	-0.111	1.899			-0.395	-0.287	1.846			-0.398	-0.349	1.830			-0.009	0.090	1.865			0.041	-0.033	1.658
-0.166	-0.079	1.833			-0.159	-0.035	1.870			-0.144	0.215	1.855			-0.159	0.352	1.841			-0.304	0.106	1.893			-0.380	-0.111	1.899			-0.397	-0.284	1.848			-0.400	-0.346	1.832			-0.002	0.089	1.866			0.041	-0.034	1.658
-0.166	-0.078	1.833			-0.159	-0.034	1.869			-0.145	0.215	1.851			-0.159	0.352	1.840			-0.304	0.106	1.893			-0.379	-0.111	1.899			-0.398	-0.283	1.850			-0.401	-0.344	1.834			0.001	0.089	1.867			0.040	-0.035	1.657
-0.166	-0.078	1.833			-0.159	-0.033	1.868			-0.146	0.215	1.847			-0.158	0.352	1.840			-0.304	0.106	1.893			-0.379	-0.111	1.899			-0.399	-0.281	1.851			-0.403	-0.342	1.836			0.003	0.089	1.867			0.040	-0.036	1.657
-0.166	-0.078	1.833			-0.159	-0.032	1.866			-0.148	0.213	1.841			-0.158	0.353	1.840			-0.304	0.106	1.893			-0.379	-0.111	1.899			-0.400	-0.280	1.853			-0.404	-0.341	1.837			0.004	0.089	1.867			0.040	-0.036	1.657
-0.166	-0.078	1.833			-0.159	-0.032	1.863			-0.148	0.212	1.837			-0.158	0.353	1.840			-0.304	0.106	1.893			-0.379	-0.111	1.899			-0.401	-0.280	1.854			-0.406	-0.340	1.839			0.006	0.089	1.868			0.039	-0.037	1.657
-0.166	-0.078	1.832			-0.160	-0.032	1.861			-0.149	0.211	1.833			-0.157	0.353	1.839			-0.304	0.106	1.893			-0.379	-0.111	1.899			-0.402	-0.279	1.855			-0.407	-0.339	1.840			0.006	0.089	1.868			0.039	-0.037	1.657
-0.166	-0.078	1.832			-0.160	-0.032	1.858			-0.150	0.210	1.830			-0.157	0.353	1.839			-0.304	0.106	1.893			-0.379	-0.111	1.899			-0.402	-0.279	1.855			-0.408	-0.338	1.841			0.005	0.089	1.868			0.038	-0.038	1.657
-0.166	-0.078	1.832			-0.160	-0.032	1.855			-0.150	0.209	1.827			-0.156	0.353	1.839			-0.304	0.106	1.893			-0.379	-0.111	1.899			-0.403	-0.278	1.856			-0.409	-0.338	1.842			0.004	0.089	1.869			0.037	-0.038	1.657
-0.166	-0.078	1.831			-0.161	-0.032	1.853			-0.150	0.208	1.826			-0.155	0.353	1.839			-0.304	0.105	1.893			-0.379	-0.111	1.899			-0.404	-0.278	1.857			-0.409	-0.337	1.843			0.003	0.090	1.869			0.037	-0.039	1.657
-0.166	-0.078	1.831			-0.161	-0.032	1.852			-0.150	0.207	1.825			-0.155	0.353	1.839			-0.304	0.105	1.893			-0.379	-0.111	1.899			-0.404	-0.277	1.857			-0.410	-0.336	1.844			0.000	0.090	1.869			0.038	-0.040	1.673
-0.166	-0.078	1.831			-0.161	-0.032	1.850			-0.150	0.207	1.824			-0.154	0.353	1.839			-0.305	0.105	1.893			-0.379	-0.111	1.899			-0.405	-0.277	1.858			-0.411	-0.335	1.845			-0.002	0.091	1.869			0.038	-0.040	1.681
-0.166	-0.078	1.831			-0.161	-0.032	1.849			-0.149	0.208	1.825			-0.154	0.353	1.839			-0.305	0.104	1.893			-0.379	-0.111	1.899			-0.405	-0.277	1.859			-0.412	-0.335	1.845			-0.004	0.091	1.869			0.038	-0.040	1.686
-0.166	-0.078	1.831			-0.161	-0.032	1.848			-0.149	0.209	1.826			-0.153	0.353	1.839			-0.306	0.103	1.894			-0.379	-0.111	1.899			-0.406	-0.276	1.859			-0.412	-0.334	1.846			-0.006	0.092	1.870			0.038	-0.040	1.690
-0.166	-0.078	1.830			-0.161	-0.032	1.848			-0.148	0.210	1.827			-0.153	0.354	1.839			-0.307	0.103	1.894			-0.379	-0.111	1.899			-0.401	-0.279	1.857			-0.409	-0.336	1.845			-0.007	0.092	1.870			0.038	-0.039	1.695
-0.166	-0.078	1.830			-0.161	-0.032	1.847			-0.147	0.211	1.828			-0.152	0.354	1.839			-0.308	0.102	1.894			-0.379	-0.111	1.899			-0.400	-0.279	1.857			-0.407	-0.336	1.844			-0.009	0.093	1.870			0.038	-0.039	1.699
-0.166	-0.078	1.830			-0.161	-0.032	1.847			-0.147	0.212	1.829			-0.152	0.354	1.839			-0.309	0.101	1.894			-0.378	-0.110	1.900			-0.399	-0.279	1.856			-0.405	-0.336	1.844			-0.010	0.093	1.870			0.038	-0.039	1.703
-0.166	-0.078	1.830			-0.161	-0.032	1.846			-0.146	0.213	1.831			-0.151	0.354	1.839			-0.310	0.100	1.895			-0.378	-0.110	1.900			-0.397	-0.278	1.856			-0.403	-0.335	1.843			-0.012	0.094	1.870			0.038	-0.038	1.706
-0.166	-0.078	1.830			-0.161	-0.031	1.846			-0.146	0.213	1.833			-0.151	0.354	1.839			-0.311	0.099	1.895			-0.378	-0.110	1.900			-0.397	-0.278	1.857			-0.403	-0.335	1.844			-0.013	0.094	1.870			0.038	-0.038	1.709
-0.165	-0.078	1.830			-0.161	-0.031	1.846			-0.145	0.214	1.834			-0.150	0.354	1.839			-0.312	0.099	1.895			-0.378	-0.110	1.900			-0.393	-0.283	1.854			-0.399	-0.340	1.842			-0.014	0.095	1.870			0.038	-0.037	1.712
-0.165	-0.078	1.830			-0.161	-0.031	1.846			-0.145	0.214	1.836			-0.150	0.354	1.839			-0.312	0.098	1.895			-0.378	-0.109	1.900			-0.392	-0.284	1.853			-0.397	-0.342	1.840			-0.015	0.095	1.870			0.038	-0.037	1.714
-0.165	-0.078	1.830			-0.161	-0.031	1.846			-0.144	0.214	1.837			-0.149	0.354	1.839			-0.313	0.097	1.895			-0.378	-0.109	1.900			-0.390	-0.287	1.851			-0.395	-0.344	1.839			-0.016	0.095	1.870			0.038	-0.037	1.716
-0.165	-0.078	1.830			-0.161	-0.031	1.846			-0.144	0.214	1.839			-0.149	0.354	1.839			-0.314	0.097	1.895			-0.378	-0.109	1.900			-0.391	-0.284	1.854			-0.396	-0.343	1.841			-0.017	0.096	1.870			0.038	-0.036	1.718
-0.165	-0.077	1.830			-0.160	-0.030	1.846			-0.144	0.214	1.840			-0.149	0.353	1.839			-0.315	0.096	1.895			-0.378	-0.108	1.900			-0.389	-0.294	1.848			-0.394	-0.352	1.836			-0.017	0.096	1.870			0.038	-0.036	1.720
-0.165	-0.077	1.830			-0.160	-0.030	1.847			-0.143	0.214	1.842			-0.148	0.353	1.840			-0.316	0.096	1.895			-0.378	-0.108	1.900			-0.388	-0.297	1.846			-0.393	-0.355	1.833			-0.018	0.096	1.870			0.038	-0.036	1.721
-0.165	-0.077	1.830			-0.160	-0.030	1.848			-0.143	0.214	1.843			-0.148	0.353	1.840			-0.316	0.095	1.895			-0.378	-0.109	1.900			-0.387	-0.299	1.845			-0.392	-0.358	1.831			-0.019	0.096	1.870			0.038	-0.035	1.723
-0.165	-0.076	1.830			-0.160	-0.029	1.849			-0.143	0.213	1.845			-0.147	0.352	1.840			-0.317	0.095	1.896			-0.378	-0.109	1.900			-0.387	-0.300	1.844			-0.391	-0.359	1.830			-0.019	0.097	1.870			0.038	-0.035	1.724
-0.165	-0.076	1.830			-0.160	-0.029	1.850			-0.143	0.213	1.846			-0.147	0.352	1.840			-0.318	0.094	1.896			-0.378	-0.109	1.900			-0.386	-0.301	1.843			-0.391	-0.361	1.829			-0.020	0.097	1.870			0.038	-0.034	1.726
-0.165	-0.075	1.830			-0.160	-0.029	1.851			-0.142	0.213	1.847			-0.147	0.352	1.841			-0.318	0.094	1.896			-0.378	-0.109	1.900			-0.386	-0.302	1.842			-0.390	-0.362	1.828			-0.020	0.097	1.870			0.038	-0.034	1.728
-0.165	-0.075	1.830			-0.159	-0.028	1.852			-0.142	0.212	1.848			-0.146	0.351	1.841			-0.319	0.093	1.896			-0.378	-0.109	1.900			-0.385	-0.304	1.841			-0.389	-0.364	1.827			-0.021	0.097	1.870			0.038	-0.033	1.729
-0.165	-0.074	1.830			-0.159	-0.028	1.852			-0.142	0.212	1.849			-0.146	0.351	1.841			-0.320	0.093	1.896			-0.378	-0.109	1.900			-0.385	-0.305	1.840			-0.388	-0.366	1.825			-0.021	0.097	1.870			0.038	-0.033	1.730
-0.165	-0.074	1.830			-0.159	-0.028	1.853			-0.142	0.212	1.850			-0.146	0.351	1.841			-0.320	0.092	1.896			-0.378	-0.109	1.900			-0.384	-0.306	1.839			-0.388	-0.367	1.824			-0.021	0.097	1.870			0.038	-0.033	1.731
-0.165	-0.073	1.830			-0.159	-0.027	1.854			-0.142	0.212	1.850			-0.146	0.351	1.841			-0.321	0.092	1.896			-0.378	-0.109	1.900			-0.390	-0.299	1.844			-0.392	-0.362	1.829			-0.022	0.097	1.870			0.038	-0.033	1.732
-0.165	-0.073	1.830			-0.159	-0.027	1.855			-0.142	0.212	1.851			-0.145	0.350	1.841			-0.321	0.092	1.896			-0.378	-0.109	1.900			-0.389	-0.303	1.842			-0.391	-0.366	1.826			-0.022	0.098	1.870			0.038	-0.032	1.732
-0.165	-0.072	1.830			-0.159	-0.027	1.856			-0.142	0.211	1.852			-0.145	0.350	1.842			-0.322	0.091	1.896			-0.378	-0.109	1.900			-0.391	-0.297	1.846			-0.394	-0.361	1.830			-0.022	0.098	1.870			0.038	-0.032	1.733
-0.165	-0.072	1.830			-0.159	-0.027	1.857			-0.142	0.211	1.853			-0.145	0.350	1.842			-0.322	0.091	1.896			-0.377	-0.108	1.900			-0.394	-0.290	1.850			-0.396	-0.356	1.833			-0.023	0.098	1.870			0.038	-0.032	1.734
-0.165	-0.071	1.831			-0.159	-0.026	1.857			-0.142	0.210	1.854			-0.145	0.350	1.842			-0.323	0.091	1.896			-0.377	-0.107	1.899			-0.396	-0.285	1.852			-0.398	-0.351	1.836			-0.023	0.098	1.870			0.038	-0.032	1.735
-0.165	-0.071	1.831			-0.159	-0.026	1.858			-0.142	0.209	1.856			-0.145	0.349	1.842			-0.324	0.090	1.896			-0.377	-0.106	1.899			-0.397	-0.281	1.854			-0.400	-0.347	1.839			-0.023	0.098	1.870			0.038	-0.031	1.735
-0.165	-0.071	1.831			-0.159	-0.026	1.859			-0.143	0.208	1.857			-0.144	0.349	1.842			-0.325	0.090	1.896			-0.377	-0.105	1.899			-0.398	-0.279	1.856			-0.401	-0.343	1.841			-0.024	0.098	1.870			0.037	-0.031	1.736
-0.165	-0.070	1.831			-0.158	-0.026	1.860			-0.143	0.206	1.858			-0.144	0.349	1.842			-0.326	0.089	1.896			-0.377	-0.104	1.899			-0.399	-0.275	1.858			-0.403	-0.339	1.843			-0.024	0.098	1.869			0.037	-0.030	1.736
-0.165	-0.070	1.831			-0.158	-0.026	1.861			-0.144	0.205	1.860			-0.144	0.349	1.842			-0.327	0.088	1.896			-0.376	-0.103	1.899			-0.400	-0.272	1.860			-0.405	-0.336	1.846			-0.024	0.098	1.869			0.037	-0.030	1.736
-0.165	-0.070	1.831			-0.158	-0.026	1.862			-0.144	0.204	1.861			-0.144	0.348	1.842			-0.328	0.086	1.896			-0.376	-0.102	1.899			-0.401	-0.270	1.861			-0.406	-0.333	1.848			-0.025	0.098	1.869			0.037	-0.029	1.736
-0.165	-0.070	1.831			-0.158	-0.026	1.862			-0.145	0.202	1.863			-0.144	0.348	1.842			-0.332	0.085	1.898			-0.376	-0.101	1.899			-0.402	-0.268	1.863			-0.407	-0.331	1.850			-0.025	0.098	1.869			0.036	-0.029	1.736
-0.165	-0.069	1.831			-0.158	-0.026	1.863			-0.145	0.201	1.864			-0.144	0.348	1.842			-0.333	0.083	1.899			-0.376	-0.101	1.900			-0.402	-0.267	1.864			-0.408	-0.330	1.851			-0.025	0.098	1.868			0.036	-0.029	1.736
-0.165	-0.069	1.831			-0.158	-0.026	1.864			-0.146	0.200	1.865			-0.144	0.348	1.842			-0.334	0.082	1.899			-0.376	-0.100	1.900			-0.396	-0.282	1.855			-0.403	-0.341	1.845			-0.026	0.098	1.868			0.036	-0.028	1.736
-0.165	-0.069	1.831			-0.158	-0.027	1.864			-0.146	0.199	1.866			-0.144	0.347	1.842			-0.334	0.082	1.899			-0.376	-0.100	1.900			-0.396	-0.279	1.857			-0.404	-0.339	1.846			-0.026	0.098	1.867			0.036	-0.028	1.736
-0.165	-0.069	1.831			-0.158	-0.027	1.865			-0.146	0.198	1.867			-0.145	0.347	1.842			-0.332	0.083	1.900			-0.376	-0.100	1.900			-0.397	-0.277	1.858			-0.405	-0.337	1.847			-0.027	0.098	1.867			0.035	-0.027	1.736
-0.165	-0.069	1.831			-0.158	-0.027	1.866			-0.147	0.197	1.868			-0.145	0.347	1.842			-0.331	0.084	1.901			-0.376	-0.099	1.900			-0.397	-0.276	1.859			-0.405	-0.336	1.848			-0.027	0.098	1.867			0.035	-0.027	1.736
-0.165	-0.069	1.832			-0.158	-0.027	1.866			-0.147	0.196	1.868			-0.145	0.346	1.842			-0.328	0.085	1.901			-0.376	-0.099	1.900			-0.398	-0.274	1.860			-0.405	-0.334	1.849			-0.027	0.098	1.866			0.035	-0.027	1.736
-0.165	-0.069	1.832			-0.158	-0.028	1.867			-0.148	0.196	1.869			-0.146	0.346	1.842			-0.324	0.087	1.901			-0.376	-0.099	1.900			-0.395	-0.278	1.858			-0.403	-0.338	1.848			-0.027	0.098	1.866			0.035	-0.026	1.735
-0.165	-0.069	1.832			-0.158	-0.028	1.868			-0.148	0.195	1.870			-0.146	0.346	1.841			-0.320	0.090	1.901			-0.376	-0.098	1.900			-0.392	-0.290	1.852			-0.400	-0.348	1.842			-0.028	0.098	1.865			0.035	-0.026	1.735
-0.165	-0.069	1.832			-0.158	-0.029	1.868			-0.148	0.194	1.870			-0.146	0.345	1.841			-0.316	0.092	1.901			-0.376	-0.098	1.900			-0.394	-0.287	1.854			-0.401	-0.346	1.843			-0.028	0.098	1.865			0.034	-0.026	1.735
-0.165	-0.069	1.832			-0.158	-0.029	1.869			-0.148	0.194	1.871			-0.147	0.345	1.841			-0.313	0.094	1.901			-0.376	-0.098	1.900			-0.395	-0.285	1.856			-0.403	-0.345	1.845			-0.028	0.098	1.864			0.034	-0.026	1.734
-0.166	-0.069	1.832			-0.159	-0.029	1.869			-0.149	0.193	1.871			-0.147	0.345	1.841			-0.310	0.096	1.900			-0.375	-0.098	1.900			-0.397	-0.284	1.858			-0.404	-0.343	1.846			-0.028	0.098	1.864			0.034	-0.026	1.734
-0.166	-0.069	1.832			-0.159	-0.030	1.870			-0.149	0.193	1.871			-0.147	0.345	1.840			-0.308	0.097	1.900			-0.375	-0.099	1.901			-0.398	-0.282	1.859			-0.405	-0.342	1.847			-0.028	0.098	1.863			0.034	-0.025	1.734
-0.166	-0.069	1.832			-0.159	-0.030	1.870			-0.150	0.192	1.872			-0.148	0.344	1.840			-0.306	0.099	1.900			-0.375	-0.099	1.901			-0.399	-0.281	1.860			-0.406	-0.341	1.848			-0.028	0.098	1.863			0.033	-0.025	1.733
-0.166	-0.069	1.833			-0.159	-0.031	1.870			-0.150	0.192	1.872			-0.148	0.344	1.840			-0.302	0.102	1.900			-0.375	-0.098	1.901			-0.400	-0.279	1.861			-0.407	-0.339	1.850			-0.029	0.097	1.862			0.033	-0.025	1.733
-0.166	-0.070	1.833			-0.159	-0.031	1.871			-0.150	0.191	1.872			-0.148	0.344	1.840			-0.299	0.105	1.900			-0.375	-0.098	1.901			-0.401	-0.276	1.863			-0.408	-0.337	1.851			-0.029	0.097	1.862			0.033	-0.025	1.732
-0.166	-0.070	1.833			-0.159	-0.031	1.871			-0.150	0.191	1.873			-0.149	0.344	1.839			-0.296	0.107	1.899			-0.375	-0.098	1.901			-0.402	-0.274	1.864			-0.410	-0.335	1.852			-0.029	0.097	1.862			0.033	-0.025	1.732
-0.167	-0.070	1.833			-0.159	-0.032	1.871			-0.151	0.190	1.873			-0.149	0.343	1.839			-0.294	0.109	1.899			-0.375	-0.098	1.901			-0.403	-0.272	1.865			-0.411	-0.333	1.854			-0.029	0.097	1.861			0.033	-0.024	1.732
-0.167	-0.070	1.833			-0.160	-0.032	1.872			-0.151	0.190	1.873			-0.150	0.343	1.839			-0.292	0.110	1.899			-0.374	-0.097	1.901			-0.403	-0.271	1.866			-0.411	-0.331	1.855			-0.029	0.097	1.861			0.032	-0.024	1.731
-0.167	-0.070	1.833			-0.160	-0.033	1.872			-0.151	0.190	1.873			-0.150	0.343	1.839			-0.291	0.112	1.899			-0.374	-0.097	1.901			-0.403	-0.270	1.867			-0.412	-0.330	1.856			-0.029	0.097	1.861			0.032	-0.024	1.731
-0.167	-0.071	1.833			-0.160	-0.033	1.872			-0.152	0.189	1.874			-0.151	0.343	1.838			-0.290	0.113	1.898			-0.374	-0.097	1.901			-0.403	-0.269	1.867			-0.412	-0.329	1.856			-0.029	0.097	1.860			0.032	-0.024	1.731
-0.167	-0.071	1.833			-0.160	-0.033	1.873			-0.152	0.189	1.874			-0.152	0.343	1.838			-0.289	0.114	1.898			-0.374	-0.097	1.901			-0.403	-0.268	1.868			-0.412	-0.328	1.857			-0.029	0.097	1.860			0.032	-0.024	1.731
-0.168	-0.071	1.834			-0.161	-0.034	1.873			-0.153	0.189	1.874			-0.152	0.343	1.838			-0.288	0.115	1.898			-0.374	-0.097	1.901			-0.403	-0.267	1.868			-0.412	-0.327	1.858			-0.030	0.097	1.860			0.032	-0.023	1.730
-0.168	-0.071	1.834			-0.161	-0.034	1.873			-0.153	0.189	1.874			-0.153	0.342	1.838			-0.287	0.115	1.898			-0.374	-0.096	1.901			-0.402	-0.266	1.869			-0.411	-0.326	1.858			-0.030	0.097	1.859			0.031	-0.023	1.730
-0.168	-0.071	1.834			-0.161	-0.034	1.873			-0.153	0.188	1.874			-0.153	0.342	1.838			-0.286	0.116	1.898			-0.373	-0.096	1.901			-0.404	-0.264	1.869			-0.413	-0.324	1.859			-0.030	0.097	1.859			0.031	-0.023	1.730
-0.169	-0.072	1.834			-0.161	-0.034	1.874			-0.154	0.188	1.874			-0.154	0.342	1.838			-0.285	0.117	1.898			-0.373	-0.096	1.901			-0.397	-0.276	1.863			-0.408	-0.334	1.855			-0.030	0.097	1.859			0.031	-0.023	1.730
-0.169	-0.072	1.834			-0.161	-0.035	1.874			-0.154	0.188	1.874			-0.154	0.342	1.838			-0.285	0.118	1.898			-0.373	-0.096	1.901			-0.394	-0.285	1.859			-0.405	-0.342	1.851			-0.030	0.097	1.859			0.031	-0.023	1.729
-0.169	-0.072	1.834			-0.162	-0.035	1.874			-0.154	0.188	1.874			-0.154	0.342	1.837			-0.284	0.118	1.897			-0.373	-0.096	1.901			-0.392	-0.292	1.855			-0.402	-0.350	1.846			-0.030	0.097	1.858			0.031	-0.023	1.729
-0.169	-0.072	1.834			-0.162	-0.035	1.874			-0.154	0.188	1.875			-0.155	0.342	1.837			-0.284	0.119	1.897			-0.373	-0.095	1.901			-0.390	-0.297	1.852			-0.400	-0.357	1.843			-0.030	0.097	1.858			0.031	-0.023	1.729
-0.169	-0.072	1.834			-0.162	-0.035	1.874			-0.155	0.188	1.875			-0.155	0.342	1.837			-0.283	0.119	1.897			-0.373	-0.095	1.901			-0.389	-0.301	1.850			-0.398	-0.362	1.841			-0.031	0.097	1.858			0.030	-0.023	1.728
-0.170	-0.072	1.835			-0.162	-0.035	1.874			-0.155	0.187	1.875			-0.156	0.342	1.837			-0.283	0.120	1.897			-0.373	-0.095	1.901			-0.387	-0.304	1.849			-0.396	-0.366	1.839			-0.031	0.097	1.858			0.030	-0.023	1.728
-0.170	-0.073	1.835			-0.162	-0.035	1.875			-0.155	0.187	1.875			-0.156	0.342	1.837			-0.282	0.120	1.897			-0.373	-0.095	1.901			-0.386	-0.306	1.848			-0.395	-0.370	1.837			-0.031	0.097	1.858			0.030	-0.023	1.728
-0.170	-0.073	1.835			-0.163	-0.036	1.875			-0.156	0.187	1.875			-0.156	0.341	1.837			-0.282	0.121	1.897			-0.373	-0.095	1.901			-0.385	-0.308	1.847			-0.393	-0.373	1.835			-0.031	0.097	1.857			0.029	-0.023	1.727
-0.170	-0.073	1.835			-0.163	-0.036	1.875			-0.156	0.187	1.875			-0.156	0.341	1.837			-0.282	0.121	1.897			-0.372	-0.095	1.901			-0.385	-0.309	1.846			-0.392	-0.375	1.834			-0.031	0.097	1.857			0.029	-0.023	1.727
-0.170	-0.073	1.835			-0.163	-0.036	1.875			-0.156	0.187	1.875			-0.157	0.341	1.837			-0.282	0.122	1.897			-0.372	-0.095	1.901			-0.392	-0.294	1.852			-0.398	-0.365	1.838			-0.031	0.097	1.857			0.028	-0.022	1.726
-0.171	-0.073	1.835			-0.163	-0.036	1.875			-0.156	0.187	1.875			-0.157	0.341	1.837			-0.282	0.122	1.896			-0.372	-0.095	1.901			-0.392	-0.298	1.850			-0.397	-0.368	1.836			-0.031	0.097	1.857			0.028	-0.022	1.726
-0.171	-0.073	1.835			-0.163	-0.036	1.875			-0.156	0.187	1.875			-0.157	0.341	1.837			-0.282	0.122	1.896			-0.372	-0.095	1.901			-0.391	-0.301	1.848			-0.397	-0.371	1.834			-0.031	0.097	1.856			0.027	-0.022	1.725
-0.171	-0.073	1.835			-0.163	-0.036	1.875			-0.156	0.187	1.875			-0.157	0.341	1.837			-0.282	0.121	1.896			-0.372	-0.095	1.901			-0.391	-0.303	1.847			-0.396	-0.373	1.832			-0.031	0.097	1.856			0.024	-0.021	1.723
-0.171	-0.073	1.835			-0.163	-0.036	1.875			-0.156	0.187	1.875			-0.157	0.341	1.837			-0.283	0.121	1.896			-0.372	-0.095	1.901			-0.391	-0.303	1.846			-0.396	-0.374	1.832			-0.031	0.097	1.856			0.022	-0.020	1.720
-0.171	-0.073	1.835			-0.163	-0.036	1.875			-0.157	0.187	1.875			-0.158	0.341	1.837			-0.284	0.121	1.895			-0.372	-0.095	1.901			-0.391	-0.304	1.846			-0.396	-0.375	1.831			-0.031	0.097	1.855			0.020	-0.020	1.717
-0.171	-0.073	1.835			-0.163	-0.036	1.876			-0.157	0.187	1.875			-0.158	0.341	1.837			-0.284	0.120	1.895			-0.372	-0.096	1.902			-0.392	-0.297	1.855			-0.397	-0.368	1.839			-0.031	0.098	1.854			0.017	-0.019	1.715
-0.171	-0.073	1.835			-0.163	-0.036	1.876			-0.157	0.187	1.875			-0.158	0.341	1.837			-0.285	0.120	1.895			-0.372	-0.096	1.902			-0.393	-0.292	1.861			-0.398	-0.362	1.845			-0.031	0.098	1.853			0.014	-0.018	1.712
-0.171	-0.073	1.835			-0.163	-0.036	1.876			-0.157	0.187	1.874			-0.158	0.341	1.837			-0.286	0.119	1.896			-0.372	-0.097	1.902			-0.392	-0.289	1.865			-0.398	-0.359	1.850			-0.031	0.098	1.851			0.012	-0.017	1.710
-0.171	-0.073	1.836			-0.163	-0.036	1.876			-0.156	0.187	1.874			-0.158	0.341	1.836			-0.287	0.118	1.896			-0.372	-0.098	1.903			-0.391	-0.287	1.872			-0.397	-0.355	1.856			-0.031	0.099	1.850			0.010	-0.017	1.707
-0.171	-0.073	1.836			-0.163	-0.036	1.876			-0.156	0.187	1.874			-0.158	0.341	1.836			-0.288	0.117	1.896			-0.371	-0.099	1.904			-0.391	-0.285	1.877			-0.397	-0.352	1.862			-0.031	0.099	1.849			0.008	-0.016	1.705
-0.171	-0.073	1.836			-0.162	-0.036	1.876			-0.156	0.187	1.874			-0.158	0.341	1.836			-0.288	0.117	1.896			-0.371	-0.100	1.905			-0.390	-0.284	1.881			-0.396	-0.350	1.867			-0.031	0.099	1.847			0.005	-0.016	1.703
-0.171	-0.073	1.836			-0.162	-0.036	1.876			-0.155	0.188	1.874			-0.159	0.341	1.836			-0.289	0.116	1.897			-0.370	-0.101	1.907			-0.390	-0.283	1.884			-0.396	-0.348	1.871			-0.031	0.100	1.846			0.003	-0.015	1.700
-0.170	-0.073	1.836			-0.161	-0.036	1.876			-0.154	0.188	1.873			-0.159	0.341	1.836			-0.290	0.115	1.897			-0.369	-0.102	1.908			-0.389	-0.282	1.887			-0.395	-0.346	1.874			-0.030	0.100	1.844			0.001	-0.014	1.698
-0.170	-0.073	1.836			-0.160	-0.036	1.876			-0.153	0.188	1.873			-0.159	0.341	1.836			-0.290	0.115	1.897			-0.369	-0.103	1.910			-0.388	-0.281	1.890			-0.395	-0.345	1.877			-0.030	0.101	1.842			-0.002	-0.013	1.695
-0.170	-0.073	1.836			-0.160	-0.035	1.875			-0.153	0.189	1.873			-0.159	0.341	1.836			-0.291	0.114	1.898			-0.368	-0.104	1.912			-0.324	-0.247	1.854			-0.311	-0.295	1.831			-0.030	0.101	1.840			-0.005	-0.011	1.691
-0.169	-0.073	1.836			-0.159	-0.035	1.875			-0.152	0.189	1.873			-0.159	0.341	1.836			-0.291	0.113	1.898			-0.367	-0.105	1.914			-0.296	-0.232	1.838			-0.285	-0.280	1.817			-0.030	0.102	1.837			-0.009	-0.010	1.687
-0.169	-0.072	1.836			-0.158	-0.035	1.875			-0.151	0.189	1.872			-0.159	0.341	1.836			-0.292	0.113	1.899			-0.365	-0.107	1.915			-0.284	-0.225	1.832			-0.270	-0.271	1.809			-0.030	0.103	1.834			-0.014	-0.008	1.684
-0.168	-0.072	1.836			-0.156	-0.035	1.875			-0.150	0.190	1.872			-0.159	0.341	1.836			-0.292	0.112	1.900			-0.363	-0.108	1.917			-0.276	-0.222	1.827			-0.259	-0.265	1.803			-0.029	0.104	1.832			-0.020	-0.007	1.680
-0.167	-0.072	1.836			-0.155	-0.034	1.875			-0.148	0.191	1.871			-0.159	0.341	1.836			-0.292	0.111	1.901			-0.361	-0.110	1.919			-0.270	-0.219	1.823			-0.251	-0.260	1.797			-0.029	0.105	1.828			-0.028	-0.004	1.675
-0.166	-0.072	1.836			-0.153	-0.034	1.875			-0.147	0.191	1.871			-0.159	0.341	1.836			-0.292	0.110	1.902			-0.359	-0.112	1.921			-0.264	-0.216	1.820			-0.244	-0.256	1.793			-0.029	0.107	1.824			-0.036	-0.001	1.670
-0.165	-0.071	1.836			-0.151	-0.033	1.874			-0.146	0.192	1.870			-0.159	0.341	1.836			-0.292	0.109	1.904			-0.357	-0.113	1.923			-0.260	-0.214	1.818			-0.238	-0.252	1.789			-0.028	0.109	1.821			-0.042	0.001	1.666
-0.164	-0.071	1.837			-0.150	-0.033	1.874			-0.144	0.193	1.870			-0.159	0.341	1.836			-0.292	0.108	1.905			-0.354	-0.115	1.924			-0.256	-0.212	1.815			-0.233	-0.249	1.786			-0.028	0.110	1.817			-0.047	0.003	1.663
-0.163	-0.070	1.837			-0.148	-0.032	1.874			-0.143	0.193	1.869			-0.159	0.342	1.836			-0.292	0.107	1.907			-0.351	-0.116	1.926			-0.252	-0.211	1.813			-0.228	-0.246	1.783			-0.028	0.112	1.813			-0.053	0.005	1.659
-0.162	-0.070	1.837			-0.146	-0.031	1.873			-0.142	0.194	1.869			-0.159	0.342	1.836			-0.291	0.106	1.909			-0.348	-0.118	1.927			-0.248	-0.211	1.812			-0.223	-0.245	1.781			-0.027	0.113	1.809			-0.058	0.006	1.656
-0.161	-0.070	1.837			-0.144	-0.031	1.873			-0.140	0.195	1.868			-0.159	0.342	1.836			-0.291	0.105	1.911			-0.345	-0.119	1.929			-0.244	-0.210	1.811			-0.219	-0.243	1.779			-0.027	0.114	1.805			-0.063	0.008	1.653
-0.160	-0.069	1.837			-0.142	-0.030	1.873			-0.139	0.196	1.868			-0.159	0.342	1.836			-0.290	0.104	1.913			-0.342	-0.120	1.931			-0.241	-0.208	1.809			-0.215	-0.240	1.777			-0.027	0.115	1.801			-0.067	0.010	1.650
-0.159	-0.069	1.837			-0.140	-0.030	1.872			-0.138	0.196	1.867			-0.159	0.342	1.836			-0.288	0.103	1.914			-0.339	-0.121	1.932			-0.238	-0.207	1.808			-0.212	-0.238	1.775			-0.027	0.116	1.797			-0.072	0.011	1.647
-0.158	-0.069	1.837			-0.138	-0.029	1.872			-0.137	0.197	1.867			-0.159	0.343	1.837			-0.287	0.103	1.916			-0.335	-0.122	1.936			-0.236	-0.205	1.807			-0.208	-0.236	1.773			-0.027	0.117	1.794			-0.076	0.012	1.645
-0.157	-0.068	1.837			-0.137	-0.029	1.872			-0.136	0.198	1.866			-0.160	0.343	1.837			-0.285	0.102	1.918			-0.329	-0.123	1.941			-0.234	-0.204	1.806			-0.206	-0.233	1.771			-0.027	0.117	1.791			-0.080	0.013	1.643
-0.155	-0.068	1.837			-0.135	-0.029	1.871			-0.135	0.199	1.866			-0.160	0.343	1.837			-0.283	0.101	1.919			-0.324	-0.123	1.945			-0.232	-0.202	1.806			-0.204	-0.231	1.769			-0.026	0.118	1.789			-0.083	0.014	1.641
-0.154	-0.068	1.837			-0.133	-0.028	1.871			-0.134	0.200	1.865			-0.160	0.343	1.837			-0.281	0.100	1.921			-0.319	-0.123	1.949			-0.231	-0.201	1.805			-0.203	-0.229	1.768			-0.026	0.118	1.786			-0.085	0.015	1.639
-0.153	-0.068	1.837			-0.131	-0.028	1.870			-0.133	0.200	1.865			-0.160	0.343	1.837			-0.279	0.099	1.922			-0.315	-0.123	1.952			-0.230	-0.200	1.805			-0.202	-0.227	1.766			-0.026	0.119	1.784			-0.088	0.016	1.638
-0.151	-0.068	1.836			-0.130	-0.028	1.870			-0.132	0.201	1.864			-0.160	0.343	1.837			-0.277	0.098	1.923			-0.311	-0.122	1.955			-0.230	-0.199	1.806			-0.202	-0.226	1.765			-0.026	0.119	1.782			-0.089	0.017	1.636
-0.150	-0.068	1.836			-0.128	-0.027	1.869			-0.131	0.202	1.864			-0.160	0.344	1.837			-0.275	0.098	1.925			-0.309	-0.122	1.957			-0.229	-0.198	1.806			-0.201	-0.224	1.764			-0.026	0.119	1.780			-0.091	0.017	1.635
-0.149	-0.068	1.836			-0.127	-0.027	1.869			-0.130	0.203	1.863			-0.161	0.344	1.837			-0.273	0.097	1.926			-0.305	-0.120	1.959			-0.229	-0.196	1.806			-0.200	-0.223	1.764			-0.026	0.120	1.779			-0.078	0.009	1.637
-0.148	-0.068	1.836			-0.125	-0.027	1.869			-0.129	0.203	1.863			-0.161	0.345	1.837			-0.271	0.096	1.926			-0.302	-0.118	1.958			-0.228	-0.196	1.806			-0.199	-0.222	1.763			-0.026	0.120	1.777			-0.068	0.004	1.638
-0.146	-0.068	1.836			-0.124	-0.027	1.868			-0.128	0.204	1.862			-0.161	0.345	1.838			-0.269	0.095	1.927			-0.297	-0.116	1.956			-0.226	-0.196	1.805			-0.199	-0.222	1.762			-0.026	0.120	1.776			-0.058	0.001	1.639
-0.145	-0.068	1.836			-0.123	-0.027	1.868			-0.128	0.204	1.862			-0.161	0.345	1.838			-0.266	0.096	1.928			-0.295	-0.115	1.958			-0.227	-0.195	1.807			-0.199	-0.221	1.762			-0.025	0.120	1.775			-0.049	-0.003	1.640
-0.144	-0.068	1.836			-0.122	-0.027	1.868			-0.127	0.205	1.862			-0.161	0.346	1.838			-0.262	0.097	1.929			-0.294	-0.115	1.960			-0.227	-0.194	1.808			-0.199	-0.220	1.762			-0.025	0.120	1.775			-0.038	-0.008	1.642
-0.143	-0.068	1.836			-0.121	-0.027	1.867			-0.126	0.205	1.861			-0.160	0.346	1.839			-0.259	0.098	1.928			-0.292	-0.114	1.961			-0.227	-0.193	1.808			-0.199	-0.219	1.762			-0.024	0.119	1.775			-0.030	-0.011	1.643
-0.143	-0.068	1.836			-0.120	-0.027	1.867			-0.125	0.205	1.861			-0.159	0.346	1.839			-0.255	0.098	1.927			-0.291	-0.114	1.962			-0.227	-0.192	1.809			-0.200	-0.218	1.762			-0.023	0.119	1.775			-0.022	-0.014	1.644
-0.142	-0.068	1.835			-0.119	-0.027	1.867			-0.124	0.206	1.861			-0.159	0.347	1.839			-0.252	0.099	1.926			-0.290	-0.113	1.963			-0.229	-0.193	1.812			-0.202	-0.219	1.763			-0.022	0.118	1.776			-0.015	-0.015	1.645
-0.141	-0.068	1.835			-0.118	-0.027	1.867			-0.123	0.206	1.860			-0.157	0.347	1.840			-0.250	0.099	1.925			-0.290	-0.113	1.965			-0.293	-0.234	1.902			-0.285	-0.273	1.879			-0.021	0.117	1.776			-0.009	-0.015	1.644
-0.140	-0.068	1.835			-0.118	-0.027	1.867			-0.122	0.206	1.860			-0.155	0.348	1.840			-0.248	0.099	1.925			-0.290	-0.112	1.966			-0.324	-0.253	1.949			-0.320	-0.295	1.931			-0.020	0.117	1.777			-0.005	-0.014	1.642
-0.140	-0.068	1.835			-0.117	-0.027	1.867			-0.121	0.206	1.859			-0.153	0.348	1.840			-0.246	0.100	1.924			-0.290	-0.111	1.967			-0.335	-0.259	1.965			-0.335	-0.304	1.951			-0.019	0.117	1.777			-0.003	-0.012	1.639
-0.139	-0.068	1.835			-0.116	-0.027	1.866			-0.121	0.206	1.859			-0.151	0.349	1.840			-0.245	0.100	1.924			-0.291	-0.110	1.966			-0.340	-0.262	1.974			-0.344	-0.308	1.965			-0.018	0.116	1.777			-0.003	-0.009	1.637
-0.138	-0.068	1.835			-0.116	-0.027	1.866			-0.120	0.206	1.859			-0.150	0.349	1.840			-0.244	0.101	1.924			-0.291	-0.108	1.966			-0.345	-0.264	1.980			-0.351	-0.312	1.975			-0.018	0.116	1.777			-0.005	-0.004	1.632
-0.138	-0.068	1.835			-0.115	-0.027	1.866			-0.119	0.206	1.858			-0.149	0.350	1.839			-0.243	0.102	1.924			-0.291	-0.107	1.966			-0.348	-0.266	1.986			-0.356	-0.315	1.984			-0.017	0.116	1.777			-0.010	0.003	1.627
-0.137	-0.069	1.835			-0.115	-0.027	1.865			-0.118	0.206	1.857			-0.148	0.350	1.839			-0.242	0.103	1.924			-0.292	-0.106	1.966			-0.351	-0.268	1.991			-0.361	-0.318	1.990			-0.017	0.117	1.776			-0.014	0.008	1.623
-0.137	-0.069	1.835			-0.114	-0.027	1.865			-0.117	0.206	1.857			-0.146	0.350	1.839			-0.242	0.104	1.924			-0.292	-0.106	1.966			-0.353	-0.269	1.996			-0.364	-0.320	1.997			-0.016	0.117	1.776			-0.026	0.017	1.616
-0.136	-0.069	1.834			-0.114	-0.027	1.865			-0.117	0.206	1.856			-0.145	0.351	1.838			-0.241	0.105	1.924			-0.293	-0.105	1.965			-0.351	-0.273	1.991			-0.365	-0.325	1.998			-0.016	0.117	1.775			-0.040	0.026	1.609
-0.136	-0.069	1.834			-0.113	-0.027	1.864			-0.116	0.207	1.855			-0.144	0.351	1.838			-0.241	0.106	1.924			-0.293	-0.104	1.965			-0.348	-0.274	1.987			-0.364	-0.327	1.998			-0.015	0.118	1.774			-0.064	0.035	1.603
-0.135	-0.069	1.834			-0.113	-0.027	1.863			-0.115	0.207	1.854			-0.143	0.352	1.838			-0.241	0.107	1.924			-0.294	-0.104	1.965			-0.347	-0.275	1.990			-0.364	-0.329	2.003			-0.014	0.118	1.773			-0.073	0.039	1.600
-0.135	-0.069	1.833			-0.112	-0.027	1.862			-0.115	0.207	1.853			-0.143	0.352	1.837			-0.241	0.108	1.924			-0.290	-0.095	1.950			-0.342	-0.263	1.992			-0.363	-0.323	2.009			-0.013	0.119	1.771			-0.078	0.043	1.598
-0.134	-0.069	1.833			-0.112	-0.027	1.861			-0.114	0.207	1.852			-0.142	0.353	1.837			-0.241	0.109	1.924			-0.290	-0.095	1.949			-0.341	-0.262	1.995			-0.363	-0.323	2.013			-0.012	0.120	1.770			-0.081	0.046	1.597
-0.133	-0.069	1.832			-0.111	-0.026	1.860			-0.114	0.207	1.851			-0.142	0.353	1.836			-0.241	0.109	1.924			-0.276	-0.088	1.915			-0.288	-0.252	1.896			-0.299	-0.310	1.903			-0.012	0.120	1.768			-0.084	0.048	1.596
-0.133	-0.069	1.831			-0.111	-0.026	1.859			-0.113	0.208	1.850			-0.141	0.353	1.836			-0.240	0.110	1.924			-0.273	-0.085	1.906			-0.257	-0.238	1.842			-0.263	-0.296	1.843			-0.011	0.121	1.767			-0.086	0.050	1.595
-0.132	-0.068	1.830			-0.110	-0.026	1.857			-0.113	0.208	1.849			-0.141	0.354	1.835			-0.240	0.110	1.924			-0.274	-0.084	1.911			-0.283	-0.245	1.899			-0.282	-0.300	1.884			-0.011	0.121	1.766			-0.088	0.052	1.594
-0.132	-0.068	1.829			-0.110	-0.026	1.856			-0.112	0.208	1.848			-0.141	0.355	1.834			-0.240	0.110	1.924			-0.275	-0.083	1.916			-0.293	-0.247	1.923			-0.291	-0.302	1.906			-0.010	0.122	1.764			-0.090	0.053	1.593
-0.131	-0.068	1.828			-0.109	-0.025	1.855			-0.112	0.208	1.847			-0.141	0.355	1.833			-0.240	0.110	1.924			-0.276	-0.084	1.923			-0.298	-0.250	1.929			-0.296	-0.305	1.913			-0.010	0.122	1.763			-0.091	0.055	1.593
-0.130	-0.067	1.827			-0.109	-0.025	1.853			-0.112	0.209	1.846			-0.141	0.356	1.832			-0.240	0.111	1.924			-0.279	-0.086	1.933			-0.303	-0.253	1.936			-0.302	-0.307	1.921			-0.009	0.122	1.762			-0.093	0.056	1.592
-0.130	-0.066	1.826			-0.108	-0.024	1.852			-0.112	0.209	1.845			-0.141	0.356	1.831			-0.240	0.111	1.924			-0.280	-0.087	1.940			-0.304	-0.255	1.940			-0.303	-0.309	1.925			-0.009	0.123	1.761			-0.094	0.057	1.592
-0.129	-0.066	1.825			-0.108	-0.023	1.851			-0.111	0.209	1.844			-0.141	0.357	1.831			-0.241	0.111	1.924			-0.282	-0.088	1.945			-0.304	-0.256	1.942			-0.304	-0.311	1.928			-0.009	0.123	1.760			-0.095	0.058	1.592
-0.128	-0.065	1.825			-0.108	-0.023	1.850			-0.111	0.209	1.843			-0.142	0.357	1.830			-0.241	0.111	1.924			-0.282	-0.088	1.948			-0.304	-0.257	1.944			-0.304	-0.312	1.932			-0.008	0.123	1.759			-0.096	0.059	1.592
-0.128	-0.065	1.824			-0.107	-0.022	1.849			-0.111	0.209	1.843			-0.142	0.357	1.830			-0.241	0.111	1.925			-0.282	-0.089	1.951			-0.306	-0.258	1.956			-0.308	-0.313	1.945			-0.008	0.123	1.759			-0.096	0.059	1.592
-0.127	-0.064	1.823			-0.107	-0.022	1.848			-0.111	0.209	1.842			-0.142	0.358	1.829			-0.241	0.111	1.925			-0.280	-0.088	1.947			-0.309	-0.250	1.971			-0.314	-0.304	1.968			-0.008	0.124	1.758			-0.096	0.059	1.592
-0.127	-0.064	1.823			-0.106	-0.022	1.847			-0.110	0.210	1.841			-0.142	0.358	1.828			-0.242	0.110	1.925			-0.279	-0.088	1.946			-0.311	-0.246	1.979			-0.317	-0.300	1.982			-0.008	0.124	1.757			-0.096	0.059	1.593
-0.126	-0.064	1.822			-0.106	-0.021	1.847			-0.110	0.210	1.841			-0.142	0.358	1.828			-0.242	0.110	1.925			-0.281	-0.093	1.954			-0.312	-0.252	1.982			-0.318	-0.303	1.985			-0.007	0.124	1.757			-0.096	0.059	1.593
-0.126	-0.063	1.822			-0.106	-0.021	1.846			-0.110	0.210	1.840			-0.142	0.358	1.827			-0.242	0.110	1.925			-0.277	-0.092	1.948			-0.312	-0.246	1.988			-0.320	-0.297	1.995			-0.007	0.125	1.756			-0.095	0.058	1.594
-0.125	-0.063	1.821			-0.105	-0.021	1.845			-0.110	0.210	1.840			-0.142	0.359	1.827			-0.242	0.109	1.924			-0.275	-0.091	1.944			-0.312	-0.244	1.991			-0.321	-0.295	2.001			-0.007	0.125	1.756			-0.093	0.058	1.595
-0.124	-0.063	1.821			-0.105	-0.021	1.845			-0.110	0.210	1.839			-0.142	0.359	1.827			-0.242	0.109	1.924			-0.277	-0.097	1.954			-0.312	-0.251	1.991			-0.322	-0.300	2.002			-0.006	0.125	1.755			-0.092	0.057	1.596
-0.124	-0.062	1.820			-0.104	-0.020	1.844			-0.109	0.210	1.839			-0.142	0.359	1.826			-0.242	0.108	1.924			-0.276	-0.098	1.953			-0.312	-0.252	1.993			-0.322	-0.300	2.005			-0.006	0.125	1.755			-0.090	0.056	1.597
-0.123	-0.062	1.820			-0.104	-0.020	1.844			-0.109	0.210	1.838			-0.142	0.359	1.826			-0.243	0.107	1.924			-0.276	-0.098	1.954			-0.309	-0.257	1.989			-0.320	-0.304	2.002			-0.006	0.126	1.754			-0.089	0.055	1.598
-0.123	-0.062	1.819			-0.103	-0.020	1.843			-0.109	0.210	1.838			-0.142	0.359	1.825			-0.243	0.107	1.924			-0.275	-0.099	1.955			-0.307	-0.260	1.987			-0.319	-0.307	2.001			-0.005	0.126	1.754			-0.087	0.055	1.598
-0.122	-0.062	1.819			-0.103	-0.020	1.843			-0.108	0.210	1.837			-0.142	0.359	1.825			-0.243	0.106	1.924			-0.275	-0.100	1.955			-0.307	-0.260	1.988			-0.319	-0.308	2.003			-0.005	0.126	1.754			-0.086	0.054	1.599
-0.121	-0.062	1.819			-0.103	-0.020	1.843			-0.108	0.210	1.837			-0.142	0.359	1.825			-0.243	0.105	1.924			-0.274	-0.101	1.955			-0.308	-0.261	1.989			-0.320	-0.308	2.005			-0.005	0.126	1.753			-0.085	0.053	1.599
-0.121	-0.061	1.818			-0.102	-0.019	1.842			-0.108	0.210	1.837			-0.142	0.359	1.825			-0.243	0.105	1.923			-0.273	-0.102	1.953			-0.308	-0.262	1.989			-0.320	-0.309	2.006			-0.005	0.127	1.753			-0.083	0.052	1.600
-0.120	-0.061	1.818			-0.102	-0.019	1.842			-0.108	0.210	1.836			-0.142	0.359	1.824			-0.243	0.104	1.923			-0.273	-0.103	1.952			-0.308	-0.263	1.989			-0.321	-0.310	2.007			-0.004	0.127	1.753			-0.081	0.051	1.601
-0.120	-0.061	1.818			-0.101	-0.019	1.841			-0.107	0.210	1.836			-0.142	0.359	1.824			-0.243	0.104	1.923			-0.272	-0.105	1.950			-0.311	-0.263	1.991			-0.324	-0.310	2.009			-0.004	0.127	1.753			-0.079	0.050	1.601
-0.119	-0.061	1.818			-0.101	-0.019	1.841			-0.107	0.210	1.836			-0.142	0.360	1.824			-0.243	0.103	1.922			-0.272	-0.106	1.949			-0.313	-0.263	1.992			-0.326	-0.310	2.012			-0.004	0.128	1.753			-0.077	0.049	1.602
-0.118	-0.061	1.817			-0.101	-0.019	1.841			-0.107	0.210	1.836			-0.142	0.360	1.824			-0.243	0.102	1.922			-0.274	-0.108	1.952			-0.317	-0.267	1.988			-0.329	-0.315	2.007			-0.003	0.128	1.753			-0.075	0.048	1.602
-0.118	-0.061	1.817			-0.100	-0.019	1.841			-0.107	0.210	1.835			-0.142	0.360	1.824			-0.243	0.102	1.921			-0.274	-0.110	1.952			-0.320	-0.270	1.987			-0.332	-0.317	2.006			-0.003	0.128	1.753			-0.073	0.047	1.603
-0.117	-0.061	1.817			-0.100	-0.019	1.841			-0.106	0.210	1.835			-0.142	0.360	1.824			-0.243	0.101	1.919			-0.275	-0.112	1.951			-0.321	-0.271	1.987			-0.334	-0.318	2.007			-0.003	0.129	1.753			-0.070	0.047	1.603
-0.117	-0.061	1.817			-0.100	-0.019	1.840			-0.106	0.210	1.835			-0.141	0.360	1.823			-0.242	0.100	1.918			-0.276	-0.113	1.951			-0.323	-0.271	1.990			-0.337	-0.318	2.010			-0.002	0.129	1.754			-0.068	0.046	1.604
-0.116	-0.061	1.817			-0.099	-0.019	1.840			-0.106	0.210	1.835			-0.141	0.360	1.823			-0.242	0.100	1.917			-0.277	-0.114	1.952			-0.327	-0.274	1.978			-0.340	-0.322	1.998			-0.002	0.130	1.754			-0.066	0.045	1.605
-0.116	-0.061	1.817			-0.099	-0.019	1.840			-0.106	0.210	1.835			-0.141	0.360	1.823			-0.242	0.099	1.917			-0.278	-0.115	1.952			-0.329	-0.276	1.972			-0.342	-0.325	1.990			-0.002	0.130	1.755			-0.063	0.044	1.605
-0.116	-0.061	1.816			-0.099	-0.019	1.840			-0.105	0.209	1.835			-0.140	0.360	1.823			-0.241	0.099	1.916			-0.279	-0.116	1.953			-0.276	-0.238	1.889			-0.272	-0.276	1.874			-0.002	0.131	1.755			-0.060	0.044	1.605
-0.115	-0.061	1.816			-0.098	-0.019	1.840			-0.105	0.209	1.835			-0.140	0.360	1.823			-0.241	0.099	1.915			-0.280	-0.116	1.953			-0.248	-0.217	1.843			-0.244	-0.257	1.828			-0.002	0.131	1.756			-0.057	0.043	1.606
-0.115	-0.061	1.816			-0.098	-0.019	1.840			-0.105	0.209	1.835			-0.140	0.359	1.823			-0.241	0.098	1.915			-0.281	-0.117	1.954			-0.239	-0.211	1.829			-0.231	-0.248	1.807			-0.001	0.132	1.756			-0.055	0.043	1.606
-0.115	-0.061	1.816			-0.098	-0.019	1.840			-0.105	0.208	1.835			-0.139	0.359	1.823			-0.241	0.098	1.914			-0.282	-0.118	1.954			-0.234	-0.208	1.820			-0.223	-0.242	1.793			-0.001	0.132	1.757			-0.053	0.042	1.606
-0.114	-0.061	1.816			-0.098	-0.019	1.840			-0.105	0.208	1.835			-0.139	0.359	1.823			-0.241	0.098	1.914			-0.283	-0.118	1.954			-0.230	-0.205	1.813			-0.217	-0.239	1.783			-0.001	0.133	1.758			-0.050	0.042	1.606
-0.114	-0.061	1.816			-0.097	-0.019	1.840			-0.105	0.207	1.835			-0.139	0.359	1.823			-0.241	0.097	1.913			-0.284	-0.119	1.954			-0.227	-0.203	1.808			-0.213	-0.236	1.775			-0.001	0.133	1.758			-0.048	0.041	1.606
-0.114	-0.061	1.816			-0.097	-0.019	1.840			-0.105	0.207	1.835			-0.139	0.359	1.822			-0.242	0.097	1.913			-0.285	-0.120	1.955			-0.224	-0.202	1.803			-0.209	-0.234	1.768			-0.001	0.133	1.759			-0.046	0.041	1.607
-0.114	-0.061	1.816			-0.097	-0.019	1.840			-0.105	0.207	1.835			-0.138	0.359	1.822			-0.242	0.097	1.913			-0.286	-0.120	1.955			-0.222	-0.201	1.799			-0.206	-0.232	1.762			-0.001	0.134	1.759			-0.044	0.041	1.607
-0.114	-0.061	1.816			-0.097	-0.019	1.840			-0.105	0.207	1.835			-0.138	0.358	1.822			-0.242	0.096	1.913			-0.288	-0.121	1.955			-0.220	-0.201	1.795			-0.203	-0.231	1.756			-0.001	0.134	1.760			-0.042	0.041	1.607
-0.113	-0.061	1.816			-0.097	-0.019	1.840			-0.105	0.206	1.835			-0.138	0.358	1.822			-0.243	0.096	1.912			-0.289	-0.121	1.955			-0.219	-0.201	1.793			-0.200	-0.229	1.751			-0.001	0.134	1.760			-0.040	0.040	1.607
-0.113	-0.061	1.816			-0.097	-0.020	1.840			-0.105	0.206	1.835			-0.138	0.358	1.821			-0.243	0.096	1.912			-0.289	-0.122	1.955			-0.218	-0.201	1.792			-0.197	-0.228	1.747			-0.001	0.135	1.760			-0.038	0.040	1.607
-0.113	-0.061	1.816			-0.096	-0.020	1.840			-0.105	0.206	1.835			-0.138	0.358	1.821			-0.244	0.095	1.912			-0.291	-0.123	1.955			-0.217	-0.202	1.790			-0.193	-0.227	1.740			-0.001	0.135	1.761			-0.036	0.040	1.606
-0.113	-0.061	1.816			-0.096	-0.020	1.840			-0.105	0.206	1.835			-0.138	0.358	1.821			-0.244	0.095	1.912			-0.291	-0.123	1.955			-0.217	-0.202	1.790			-0.193	-0.227	1.740			-0.001	0.135	1.761			-0.036	0.040	1.606
-0.113	-0.061	1.816			-0.096	-0.020	1.840			-0.105	0.205	1.835			-0.138	0.357	1.820			-0.244	0.095	1.912			-0.292	-0.123	1.955			-0.217	-0.203	1.790			-0.192	-0.227	1.738			-0.001	0.135	1.762			-0.035	0.040	1.606
-0.113	-0.061	1.816			-0.096	-0.020	1.840			-0.105	0.205	1.835			-0.138	0.357	1.820			-0.245	0.095	1.911			-0.292	-0.124	1.955			-0.217	-0.203	1.790			-0.191	-0.227	1.737			-0.001	0.135	1.762			-0.033	0.039	1.606
-0.112	-0.061	1.816			-0.096	-0.020	1.840			-0.105	0.205	1.835			-0.138	0.357	1.820			-0.245	0.095	1.911			-0.293	-0.124	1.955			-0.217	-0.203	1.791			-0.190	-0.227	1.736			-0.001	0.136	1.762			-0.033	0.039	1.606
-0.112	-0.061	1.816			-0.096	-0.020	1.840			-0.105	0.204	1.835			-0.138	0.356	1.819			-0.246	0.094	1.911			-0.294	-0.124	1.955			-0.218	-0.204	1.791			-0.190	-0.227	1.736			-0.001	0.136	1.762			-0.032	0.039	1.606
-0.112	-0.061	1.816			-0.096	-0.020	1.840			-0.105	0.204	1.835			-0.139	0.356	1.819			-0.246	0.094	1.911			-0.294	-0.125	1.955			-0.218	-0.204	1.792			-0.189	-0.227	1.736			-0.001	0.136	1.763			-0.031	0.039	1.606
-0.112	-0.061	1.816			-0.096	-0.020	1.840			-0.105	0.204	1.835			-0.139	0.356	1.818			-0.246	0.094	1.911			-0.295	-0.125	1.955			-0.219	-0.204	1.793			-0.189	-0.228	1.736			-0.001	0.136	1.763			-0.030	0.039	1.606
-0.112	-0.061	1.816			-0.096	-0.020	1.840			-0.105	0.203	1.835			-0.139	0.355	1.818			-0.247	0.094	1.911			-0.296	-0.125	1.955			-0.219	-0.205	1.794			-0.190	-0.228	1.737			-0.001	0.136	1.763			-0.029	0.039	1.606
-0.112	-0.061	1.816			-0.096	-0.020	1.840			-0.105	0.203	1.834			-0.139	0.355	1.817			-0.247	0.093	1.911			-0.296	-0.125	1.955			-0.220	-0.205	1.795			-0.190	-0.228	1.738			-0.001	0.136	1.763			-0.029	0.039	1.605
-0.112	-0.061	1.816			-0.096	-0.020	1.840			-0.105	0.202	1.834			-0.140	0.354	1.817			-0.247	0.093	1.911			-0.297	-0.126	1.955			-0.220	-0.205	1.796			-0.192	-0.229	1.742			-0.001	0.137	1.763			-0.028	0.038	1.605
-0.112	-0.061	1.816			-0.096	-0.020	1.840			-0.105	0.202	1.834			-0.140	0.354	1.817			-0.248	0.093	1.910			-0.297	-0.126	1.955			-0.221	-0.205	1.797			-0.193	-0.230	1.745			-0.001	0.137	1.763			-0.027	0.038	1.605
-0.112	-0.061	1.816			-0.096	-0.020	1.840			-0.105	0.202	1.834			-0.140	0.353	1.816			-0.248	0.093	1.910			-0.297	-0.126	1.955			-0.222	-0.205	1.798			-0.195	-0.231	1.748			-0.001	0.137	1.764			-0.027	0.038	1.605
-0.112	-0.061	1.816			-0.096	-0.020	1.840			-0.106	0.201	1.834			-0.141	0.353	1.816			-0.249	0.093	1.910			-0.298	-0.126	1.955			-0.222	-0.206	1.799			-0.196	-0.232	1.750			-0.001	0.137	1.764			-0.026	0.038	1.605
-0.112	-0.061	1.816			-0.096	-0.020	1.840			-0.106	0.201	1.834			-0.141	0.353	1.815			-0.249	0.093	1.910			-0.298	-0.126	1.955			-0.223	-0.206	1.800			-0.196	-0.232	1.751			-0.001	0.137	1.764			-0.026	0.038	1.605
-0.112	-0.061	1.816			-0.097	-0.020	1.840			-0.106	0.200	1.833			-0.141	0.352	1.815			-0.249	0.093	1.910			-0.299	-0.127	1.955			-0.223	-0.206	1.801			-0.197	-0.232	1.752			-0.001	0.137	1.764			-0.025	0.038	1.604
-0.112	-0.062	1.816			-0.097	-0.020	1.840			-0.106	0.200	1.833			-0.141	0.352	1.815			-0.249	0.092	1.910			-0.299	-0.127	1.955			-0.224	-0.206	1.802			-0.197	-0.232	1.752			-0.001	0.137	1.764			-0.025	0.038	1.604
-0.112	-0.062	1.816			-0.097	-0.021	1.840			-0.106	0.200	1.833			-0.142	0.352	1.814			-0.250	0.092	1.910			-0.299	-0.127	1.955			-0.224	-0.207	1.803			-0.198	-0.233	1.755			-0.001	0.137	1.764			-0.025	0.038	1.604
-0.112	-0.062	1.816			-0.097	-0.021	1.840			-0.106	0.200	1.833			-0.142	0.351	1.814			-0.250	0.092	1.910			-0.299	-0.127	1.955			-0.225	-0.207	1.804			-0.209	-0.215	1.759			-0.001	0.137	1.764			-0.024	0.037	1.603
-0.112	-0.062	1.816			-0.097	-0.021	1.840			-0.106	0.199	1.833			-0.142	0.351	1.814			-0.250	0.092	1.910			-0.300	-0.127	1.955			-0.225	-0.207	1.805			-0.221	-0.193	1.762			-0.001	0.138	1.764			-0.024	0.037	1.603
-0.112	-0.062	1.816			-0.097	-0.021	1.840			-0.106	0.199	1.833			-0.142	0.351	1.814			-0.250	0.092	1.910			-0.300	-0.127	1.955			-0.225	-0.207	1.805			-0.227	-0.183	1.764			-0.001	0.138	1.764			-0.023	0.037	1.603
-0.112	-0.062	1.816			-0.097	-0.021	1.840			-0.106	0.199	1.833			-0.142	0.351	1.813			-0.251	0.092	1.910			-0.300	-0.127	1.955			-0.226	-0.207	1.806			-0.231	-0.177	1.764			-0.001	0.138	1.765			-0.023	0.037	1.602
-0.112	-0.062	1.816			-0.098	-0.021	1.840			-0.106	0.199	1.833			-0.143	0.350	1.813			-0.251	0.092	1.910			-0.300	-0.127	1.955			-0.226	-0.207	1.806			-0.233	-0.172	1.765			-0.001	0.138	1.765			-0.023	0.037	1.602
-0.112	-0.062	1.816			-0.098	-0.021	1.840			-0.106	0.198	1.833			-0.143	0.350	1.813			-0.251	0.092	1.910			-0.301	-0.127	1.955			-0.226	-0.207	1.807			-0.235	-0.169	1.765			-0.001	0.138	1.765			-0.022	0.037	1.601
-0.113	-0.062	1.816			-0.098	-0.021	1.840			-0.106	0.198	1.833			-0.143	0.350	1.813			-0.251	0.092	1.910			-0.301	-0.127	1.955			-0.226	-0.207	1.807			-0.236	-0.166	1.765			-0.002	0.138	1.765			-0.022	0.036	1.601
-0.113	-0.062	1.816			-0.098	-0.021	1.840			-0.106	0.198	1.833			-0.142	0.350	1.813			-0.251	0.092	1.910			-0.301	-0.127	1.955			-0.226	-0.207	1.808			-0.237	-0.163	1.765			-0.002	0.138	1.765			-0.021	0.036	1.600
-0.113	-0.062	1.817			-0.098	-0.021	1.840			-0.106	0.198	1.833			-0.142	0.350	1.813			-0.251	0.093	1.910			-0.301	-0.126	1.955			-0.226	-0.207	1.808			-0.238	-0.161	1.765			-0.002	0.138	1.765			-0.021	0.036	1.600
-0.113	-0.062	1.817			-0.098	-0.021	1.840			-0.105	0.197	1.833			-0.142	0.350	1.813			-0.251	0.093	1.910			-0.301	-0.125	1.955			-0.226	-0.206	1.808			-0.239	-0.156	1.764			-0.002	0.138	1.765			-0.018	0.036	1.598
-0.113	-0.062	1.817			-0.098	-0.021	1.840			-0.105	0.197	1.833			-0.142	0.350	1.813			-0.251	0.093	1.910			-0.301	-0.125	1.955			-0.226	-0.206	1.808			-0.239	-0.156	1.764			-0.002	0.138	1.765			-0.018	0.036	1.598
-0.112	-0.062	1.817			-0.098	-0.021	1.840			-0.105	0.197	1.833			-0.142	0.350	1.813			-0.251	0.093	1.910			-0.301	-0.125	1.954			-0.226	-0.205	1.808			-0.240	-0.154	1.764			-0.002	0.138	1.765			-0.016	0.036	1.598
-0.112	-0.063	1.817			-0.098	-0.022	1.840			-0.105	0.197	1.833			-0.141	0.350	1.812			-0.250	0.094	1.909			-0.301	-0.124	1.954			-0.226	-0.205	1.808			-0.240	-0.152	1.763			-0.002	0.138	1.765			-0.015	0.036	1.597
-0.112	-0.063	1.817			-0.098	-0.022	1.840			-0.105	0.196	1.833			-0.141	0.351	1.812			-0.250	0.094	1.909			-0.301	-0.124	1.954			-0.226	-0.205	1.808			-0.240	-0.151	1.763			-0.002	0.138	1.765			-0.014	0.036	1.596
-0.112	-0.063	1.817			-0.098	-0.022	1.840			-0.105	0.196	1.833			-0.140	0.351	1.812			-0.250	0.094	1.909			-0.301	-0.123	1.953			-0.226	-0.205	1.809			-0.240	-0.150	1.762			-0.002	0.138	1.765			-0.013	0.036	1.596
-0.112	-0.063	1.817			-0.098	-0.022	1.840			-0.104	0.196	1.833			-0.139	0.351	1.812			-0.250	0.094	1.909			-0.300	-0.123	1.953			-0.226	-0.205	1.809			-0.240	-0.149	1.762			-0.002	0.138	1.765			-0.012	0.036	1.595
-0.112	-0.063	1.817			-0.098	-0.022	1.840			-0.104	0.196	1.833			-0.139	0.351	1.812			-0.250	0.095	1.909			-0.300	-0.123	1.952			-0.226	-0.205	1.809			-0.239	-0.148	1.761			-0.002	0.138	1.766			-0.011	0.036	1.595
-0.112	-0.063	1.817			-0.098	-0.022	1.840			-0.104	0.196	1.833			-0.138	0.352	1.812			-0.249	0.095	1.909			-0.300	-0.122	1.952			-0.226	-0.205	1.809			-0.240	-0.147	1.761			-0.002	0.139	1.766			-0.010	0.036	1.595
-0.112	-0.063	1.817			-0.097	-0.022	1.840			-0.103	0.196	1.833			-0.137	0.352	1.812			-0.249	0.095	1.909			-0.300	-0.122	1.951			-0.226	-0.204	1.809			-0.239	-0.146	1.760			-0.001	0.139	1.766			-0.009	0.036	1.594
-0.111	-0.063	1.817			-0.097	-0.022	1.840			-0.103	0.195	1.833			-0.137	0.352	1.813			-0.249	0.095	1.908			-0.300	-0.122	1.951			-0.225	-0.204	1.809			-0.239	-0.146	1.760			-0.001	0.139	1.766			-0.009	0.036	1.594
-0.111	-0.063	1.817			-0.097	-0.022	1.840			-0.103	0.195	1.833			-0.136	0.352	1.813			-0.248	0.096	1.908			-0.300	-0.121	1.950			-0.225	-0.204	1.809			-0.239	-0.146	1.759			-0.001	0.139	1.766			-0.008	0.036	1.594
-0.111	-0.063	1.817			-0.097	-0.022	1.840			-0.102	0.195	1.833			-0.135	0.352	1.813			-0.248	0.096	1.908			-0.300	-0.121	1.950			-0.225	-0.204	1.809			-0.241	-0.107	1.715			-0.001	0.139	1.767			-0.007	0.035	1.593
-0.110	-0.063	1.818			-0.097	-0.022	1.840			-0.102	0.195	1.833			-0.134	0.352	1.813			-0.247	0.097	1.908			-0.299	-0.120	1.949			-0.225	-0.204	1.809			-0.236	-0.122	1.725			-0.001	0.139	1.767			-0.007	0.035	1.593
-0.110	-0.063	1.818			-0.096	-0.022	1.840			-0.101	0.195	1.833			-0.134	0.352	1.813			-0.247	0.097	1.907			-0.299	-0.120	1.948			-0.225	-0.204	1.809			-0.234	-0.129	1.730			-0.001	0.139	1.767			-0.006	0.035	1.593
-0.110	-0.063	1.818			-0.096	-0.022	1.840			-0.101	0.195	1.833			-0.133	0.352	1.813			-0.246	0.097	1.907			-0.299	-0.119	1.948			-0.225	-0.204	1.809			-0.232	-0.134	1.734			-0.000	0.139	1.767			-0.006	0.035	1.592
-0.109	-0.063	1.818			-0.096	-0.022	1.840			-0.101	0.195	1.833			-0.132	0.352	1.813			-0.246	0.098	1.907			-0.299	-0.119	1.947			-0.225	-0.204	1.809			-0.230	-0.138	1.736			-0.000	0.139	1.767			-0.005	0.035	1.592
-0.109	-0.063	1.818			-0.095	-0.022	1.840			-0.100	0.195	1.834			-0.132	0.352	1.813			-0.246	0.098	1.907			-0.299	-0.119	1.947			-0.225	-0.204	1.809			-0.229	-0.141	1.739			-0.000	0.139	1.768			-0.005	0.035	1.592
-0.109	-0.063	1.818			-0.095	-0.023	1.840			-0.100	0.195	1.834			-0.131	0.352	1.813			-0.245	0.098	1.906			-0.299	-0.118	1.946			-0.224	-0.204	1.809			-0.228	-0.143	1.740			0.000	0.139	1.768			-0.005	0.035	1.592
-0.109	-0.063	1.818			-0.095	-0.023	1.840			-0.100	0.195	1.834			-0.131	0.353	1.813			-0.245	0.098	1.906			-0.299	-0.118	1.946			-0.224	-0.204	1.809			-0.228	-0.145	1.742			0.000	0.139	1.768			-0.005	0.035	1.591
-0.108	-0.063	1.818			-0.095	-0.023	1.840			-0.099	0.195	1.834			-0.130	0.353	1.813			-0.245	0.098	1.906			-0.299	-0.118	1.946			-0.224	-0.204	1.809			-0.227	-0.145	1.742			0.001	0.140	1.768			-0.005	0.036	1.591
-0.108	-0.063	1.818			-0.095	-0.023	1.840			-0.099	0.195	1.834			-0.130	0.353	1.813			-0.245	0.098	1.906			-0.298	-0.118	1.946			-0.224	-0.203	1.808			-0.227	-0.146	1.742			0.001	0.140	1.768			-0.006	0.037	1.590
-0.108	-0.063	1.818			-0.094	-0.023	1.840			-0.099	0.195	1.834			-0.130	0.353	1.813			-0.245	0.098	1.906			-0.298	-0.118	1.945			-0.223	-0.203	1.808			-0.227	-0.146	1.742			0.001	0.140	1.768			-0.008	0.038	1.589
-0.108	-0.063	1.818			-0.094	-0.023	1.840			-0.099	0.195	1.834			-0.129	0.353	1.813			-0.245	0.099	1.906			-0.296	-0.119	1.943			-0.222	-0.204	1.806			-0.226	-0.147	1.741			0.001	0.141	1.768			-0.012	0.041	1.589
-0.108	-0.063	1.818			-0.094	-0.023	1.840			-0.099	0.195	1.834			-0.129	0.353	1.813			-0.244	0.099	1.906			-0.294	-0.120	1.942			-0.221	-0.204	1.804			-0.226	-0.148	1.741			0.001	0.142	1.768			-0.014	0.043	1.588
-0.108	-0.063	1.818			-0.094	-0.022	1.840			-0.099	0.195	1.834			-0.129	0.353	1.813			-0.244	0.099	1.906			-0.293	-0.120	1.941			-0.221	-0.204	1.803			-0.226	-0.148	1.740			0.001	0.143	1.768			-0.018	0.046	1.587
-0.108	-0.063	1.818			-0.094	-0.022	1.840			-0.099	0.195	1.834			-0.129	0.353	1.813			-0.245	0.099	1.907			-0.292	-0.120	1.940			-0.220	-0.204	1.802			-0.226	-0.149	1.740			0.001	0.144	1.768			-0.021	0.048	1.586
-0.108	-0.063	1.818			-0.094	-0.022	1.840			-0.099	0.196	1.834			-0.129	0.353	1.813			-0.245	0.099	1.907			-0.291	-0.119	1.939			-0.220	-0.204	1.802			-0.226	-0.150	1.740			0.001	0.145	1.768			-0.025	0.052	1.586
-0.108	-0.063	1.818			-0.094	-0.022	1.840			-0.100	0.196	1.834			-0.130	0.353	1.813			-0.245	0.099	1.908			-0.290	-0.118	1.938			-0.220	-0.204	1.801			-0.226	-0.151	1.740			0.001	0.145	1.768			-0.029	0.055	1.585
-0.108	-0.063	1.818			-0.094	-0.022	1.840			-0.100	0.196	1.834			-0.130	0.353	1.813			-0.246	0.099	1.908			-0.289	-0.117	1.938			-0.220	-0.204	1.801			-0.233	-0.135	1.723			0.000	0.145	1.769			-0.032	0.059	1.584
-0.109	-0.063	1.818			-0.095	-0.022	1.840			-0.101	0.197	1.834			-0.131	0.353	1.813			-0.247	0.101	1.910			-0.289	-0.115	1.937			-0.220	-0.204	1.801			-0.238	-0.125	1.713			0.000	0.145	1.769			-0.037	0.063	1.584
-0.110	-0.063	1.817			-0.096	-0.022	1.840			-0.102	0.197	1.834			-0.132	0.353	1.813			-0.247	0.103	1.911			-0.289	-0.114	1.937			-0.220	-0.204	1.801			-0.241	-0.118	1.706			-0.000	0.145	1.769			-0.041	0.067	1.583
-0.111	-0.064	1.817			-0.097	-0.023	1.840			-0.103	0.198	1.834			-0.133	0.354	1.813			-0.248	0.105	1.913			-0.288	-0.106	1.933			-0.221	-0.204	1.801			-0.236	-0.170	1.733			-0.001	0.144	1.768			-0.093	0.078	1.615
-0.113	-0.065	1.817			-0.098	-0.023	1.839			-0.105	0.199	1.833			-0.134	0.354	1.814			-0.248	0.106	1.914			-0.289	-0.105	1.933			-0.223	-0.205	1.802			-0.244	-0.156	1.718			-0.002	0.143	1.768			-0.092	0.084	1.608
-0.114	-0.065	1.816			-0.099	-0.023	1.839			-0.107	0.200	1.833			-0.135	0.355	1.814			-0.249	0.108	1.915			-0.290	-0.103	1.933			-0.224	-0.205	1.802			-0.249	-0.147	1.709			-0.002	0.142	1.768			-0.092	0.090	1.603
-0.116	-0.066	1.816			-0.100	-0.024	1.839			-0.108	0.201	1.833			-0.137	0.355	1.814			-0.250	0.110	1.915			-0.290	-0.102	1.934			-0.226	-0.204	1.803			-0.254	-0.137	1.701			-0.003	0.142	1.767			-0.123	0.097	1.593
-0.118	-0.067	1.816			-0.102	-0.024	1.838			-0.110	0.203	1.832			-0.139	0.356	1.814			-0.251	0.112	1.916			-0.291	-0.100	1.934			-0.228	-0.203	1.804			-0.258	-0.128	1.696			-0.003	0.141	1.767			-0.137	0.101	1.589
-0.119	-0.067	1.815			-0.103	-0.024	1.838			-0.112	0.205	1.831			-0.140	0.356	1.814			-0.251	0.115	1.917			-0.291	-0.098	1.934			-0.230	-0.202	1.804			-0.261	-0.120	1.692			-0.003	0.140	1.766			-0.147	0.104	1.587
-0.121	-0.067	1.815			-0.105	-0.024	1.838			-0.115	0.207	1.830			-0.141	0.357	1.814			-0.252	0.117	1.917			-0.292	-0.095	1.935			-0.233	-0.200	1.805			-0.264	-0.114	1.689			-0.004	0.139	1.765			-0.155	0.107	1.586
-0.123	-0.067	1.814			-0.107	-0.024	1.837			-0.117	0.210	1.828			-0.143	0.357	1.815			-0.254	0.121	1.917			-0.293	-0.092	1.936			-0.235	-0.198	1.807			-0.266	-0.109	1.686			-0.004	0.139	1.764			-0.162	0.110	1.584
-0.125	-0.067	1.814			-0.110	-0.023	1.836			-0.120	0.213	1.826			-0.144	0.358	1.814			-0.255	0.124	1.917			-0.294	-0.089	1.935			-0.237	-0.197	1.807			-0.268	-0.105	1.684			-0.005	0.138	1.763			-0.169	0.113	1.583
-0.127	-0.067	1.813			-0.113	-0.022	1.835			-0.123	0.217	1.824			-0.145	0.359	1.814			-0.257	0.127	1.917			-0.295	-0.086	1.935			-0.238	-0.196	1.807			-0.270	-0.101	1.682			-0.005	0.138	1.762			-0.174	0.116	1.582
-0.129	-0.067	1.813			-0.115	-0.021	1.834			-0.125	0.220	1.822			-0.147	0.361	1.814			-0.258	0.131	1.916			-0.296	-0.083	1.935			-0.241	-0.193	1.808			-0.272	-0.097	1.680			-0.006	0.137	1.761			-0.179	0.118	1.582
-0.132	-0.066	1.813			-0.119	-0.020	1.833			-0.128	0.223	1.820			-0.148	0.362	1.814			-0.260	0.135	1.915			-0.298	-0.079	1.937			-0.244	-0.189	1.809			-0.274	-0.092	1.678			-0.006	0.137	1.760			-0.184	0.121	1.581
-0.134	-0.066	1.812			-0.122	-0.018	1.831			-0.131	0.227	1.817			-0.150	0.365	1.814			-0.262	0.139	1.914			-0.299	-0.074	1.938			-0.245	-0.187	1.810			-0.276	-0.087	1.677			-0.007	0.136	1.759			-0.188	0.123	1.581
-0.137	-0.065	1.812			-0.125	-0.017	1.830			-0.134	0.231	1.815			-0.151	0.367	1.814			-0.264	0.142	1.913			-0.300	-0.072	1.938			-0.248	-0.184	1.811			-0.278	-0.083	1.676			-0.008	0.136	1.759			-0.191	0.125	1.581
-0.139	-0.064	1.811			-0.128	-0.015	1.828			-0.137	0.233	1.813			-0.153	0.369	1.813			-0.266	0.145	1.911			-0.300	-0.070	1.938			-0.249	-0.181	1.812			-0.279	-0.080	1.675			-0.009	0.135	1.758			-0.195	0.127	1.580
-0.141	-0.063	1.811			-0.131	-0.014	1.827			-0.139	0.236	1.811			-0.154	0.371	1.813			-0.269	0.148	1.910			-0.302	-0.067	1.939			-0.251	-0.179	1.812			-0.280	-0.078	1.674			-0.010	0.135	1.757			-0.198	0.129	1.580
-0.143	-0.062	1.811			-0.134	-0.012	1.825			-0.141	0.238	1.809			-0.155	0.373	1.813			-0.271	0.151	1.908			-0.303	-0.064	1.940			-0.252	-0.178	1.812			-0.281	-0.076	1.673			-0.011	0.135	1.756			-0.201	0.131	1.580
-0.144	-0.061	1.810			-0.137	-0.011	1.824			-0.143	0.240	1.807			-0.156	0.375	1.813			-0.272	0.154	1.907			-0.304	-0.062	1.940			-0.252	-0.177	1.812			-0.282	-0.074	1.672			-0.012	0.134	1.755			-0.204	0.133	1.580
-0.146	-0.060	1.810			-0.139	-0.010	1.822			-0.145	0.242	1.805			-0.157	0.377	1.813			-0.274	0.156	1.906			-0.289	-0.048	1.886			-0.253	-0.178	1.812			-0.259	-0.170	1.734			-0.014	0.134	1.754			-0.206	0.134	1.580
-0.147	-0.060	1.810			-0.141	-0.009	1.821			-0.147	0.243	1.804			-0.158	0.378	1.812			-0.276	0.158	1.905			-0.287	-0.045	1.876			-0.292	-0.185	1.895			-0.303	-0.213	1.886			-0.015	0.134	1.753			-0.209	0.136	1.580
-0.148	-0.059	1.810			-0.143	-0.008	1.820			-0.148	0.245	1.803			-0.159	0.379	1.812			-0.277	0.160	1.904			-0.285	-0.043	1.869			-0.311	-0.188	1.935			-0.321	-0.231	1.950			-0.016	0.134	1.753			-0.211	0.137	1.580
-0.150	-0.059	1.810			-0.144	-0.007	1.819			-0.149	0.246	1.802			-0.160	0.381	1.812			-0.278	0.162	1.903			-0.283	-0.041	1.860			-0.319	-0.189	1.950			-0.329	-0.240	1.978			-0.018	0.134	1.752			-0.213	0.138	1.580
-0.151	-0.058	1.809			-0.146	-0.006	1.818			-0.151	0.247	1.801			-0.161	0.382	1.812			-0.280	0.164	1.902			-0.281	-0.040	1.853			-0.324	-0.190	1.960			-0.335	-0.247	1.997			-0.019	0.134	1.751			-0.214	0.139	1.580
-0.152	-0.057	1.809			-0.148	-0.005	1.817			-0.152	0.248	1.800			-0.162	0.383	1.812			-0.282	0.165	1.901			-0.280	-0.038	1.850			-0.328	-0.192	1.968			-0.339	-0.253	2.012			-0.020	0.134	1.751			-0.216	0.140	1.580
-0.153	-0.057	1.809			-0.149	-0.005	1.816			-0.154	0.249	1.798			-0.163	0.385	1.812			-0.283	0.167	1.900			-0.279	-0.037	1.846			-0.331	-0.192	1.974			-0.342	-0.258	2.023			-0.022	0.134	1.750			-0.217	0.141	1.580
-0.154	-0.056	1.809			-0.151	-0.004	1.815			-0.156	0.250	1.797			-0.164	0.386	1.812			-0.285	0.168	1.899			-0.279	-0.036	1.843			-0.334	-0.193	1.979			-0.345	-0.262	2.033			-0.023	0.135	1.749			-0.219	0.142	1.581
-0.155	-0.056	1.809			-0.152	-0.003	1.814			-0.157	0.251	1.797			-0.165	0.387	1.812			-0.286	0.170	1.898			-0.278	-0.035	1.841			-0.336	-0.193	1.984			-0.347	-0.266	2.043			-0.025	0.135	1.749			-0.220	0.142	1.581
-0.156	-0.055	1.809			-0.153	-0.002	1.814			-0.158	0.252	1.796			-0.166	0.388	1.812			-0.288	0.171	1.897			-0.278	-0.034	1.838			-0.339	-0.194	1.988			-0.349	-0.270	2.051			-0.026	0.135	1.748			-0.220	0.143	1.582
-0.157	-0.054	1.809			-0.155	-0.002	1.813			-0.159	0.253	1.795			-0.168	0.390	1.812			-0.289	0.172	1.897			-0.277	-0.033	1.836			-0.340	-0.197	1.991			-0.351	-0.274	2.059			-0.027	0.136	1.748			-0.221	0.143	1.583
-0.158	-0.054	1.809			-0.156	-0.001	1.812			-0.160	0.254	1.795			-0.169	0.391	1.813			-0.290	0.173	1.896			-0.277	-0.032	1.834			-0.341	-0.198	1.994			-0.353	-0.277	2.064			-0.029	0.136	1.747			-0.222	0.143	1.584
-0.158	-0.053	1.809			-0.157	-0.001	1.812			-0.161	0.255	1.794			-0.170	0.392	1.813			-0.291	0.174	1.895			-0.276	-0.032	1.832			-0.341	-0.201	1.996			-0.354	-0.280	2.069			-0.030	0.137	1.747			-0.223	0.143	1.585
-0.159	-0.053	1.809			-0.158	-0.000	1.811			-0.162	0.256	1.793			-0.171	0.392	1.813			-0.292	0.175	1.895			-0.276	-0.031	1.830			-0.341	-0.202	1.997			-0.355	-0.283	2.072			-0.031	0.137	1.747			-0.224	0.143	1.586
-0.160	-0.053	1.809			-0.158	0.000	1.811			-0.163	0.256	1.793			-0.172	0.393	1.813			-0.293	0.176	1.894			-0.275	-0.031	1.829			-0.341	-0.205	1.998			-0.355	-0.285	2.073			-0.032	0.138	1.747			-0.224	0.142	1.587
-0.160	-0.052	1.809			-0.159	0.001	1.810			-0.164	0.257	1.793			-0.173	0.394	1.814			-0.294	0.177	1.894			-0.276	-0.032	1.830			-0.340	-0.207	1.998			-0.354	-0.286	2.074			-0.033	0.138	1.747			-0.225	0.142	1.589
-0.161	-0.052	1.810			-0.160	0.001	1.810			-0.165	0.257	1.792			-0.175	0.395	1.814			-0.295	0.178	1.893			-0.276	-0.033	1.830			-0.340	-0.209	1.998			-0.354	-0.288	2.073			-0.035	0.139	1.747			-0.225	0.141	1.590
-0.161	-0.051	1.810			-0.161	0.001	1.810			-0.166	0.258	1.792			-0.176	0.395	1.814			-0.296	0.178	1.893			-0.276	-0.033	1.830			-0.339	-0.210	1.999			-0.353	-0.288	2.072			-0.036	0.139	1.747			-0.226	0.141	1.592
-0.162	-0.051	1.810			-0.161	0.002	1.810			-0.167	0.258	1.792			-0.178	0.396	1.815			-0.297	0.179	1.893			-0.276	-0.035	1.833			-0.338	-0.211	1.999			-0.351	-0.288	2.071			-0.037	0.140	1.747			-0.226	0.140	1.593
-0.162	-0.051	1.811			-0.162	0.002	1.809			-0.167	0.258	1.792			-0.179	0.396	1.816			-0.298	0.180	1.892			-0.277	-0.036	1.834			-0.337	-0.214	1.999			-0.350	-0.290	2.070			-0.038	0.140	1.747			-0.226	0.139	1.595
-0.162	-0.050	1.811			-0.162	0.002	1.809			-0.168	0.259	1.792			-0.180	0.397	1.817			-0.298	0.180	1.892			-0.277	-0.036	1.835			-0.335	-0.216	1.999			-0.349	-0.291	2.068			-0.038	0.141	1.748			-0.226	0.138	1.597
-0.163	-0.050	1.812			-0.163	0.003	1.809			-0.169	0.259	1.792			-0.182	0.397	1.818			-0.299	0.181	1.892			-0.278	-0.037	1.837			-0.334	-0.218	1.999			-0.346	-0.291	2.063			-0.039	0.142	1.748			-0.226	0.137	1.599
-0.163	-0.049	1.813			-0.163	0.003	1.810			-0.170	0.259	1.793			-0.183	0.397	1.819			-0.300	0.181	1.892			-0.278	-0.038	1.838			-0.333	-0.219	1.999			-0.344	-0.291	2.059			-0.040	0.142	1.748			-0.226	0.136	1.600
-0.163	-0.049	1.814			-0.164	0.003	1.810			-0.170	0.259	1.793			-0.185	0.397	1.820			-0.300	0.181	1.892			-0.279	-0.038	1.840			-0.333	-0.220	1.999			-0.342	-0.292	2.057			-0.041	0.143	1.749			-0.226	0.135	1.602
-0.163	-0.049	1.815			-0.164	0.003	1.811			-0.171	0.259	1.794			-0.186	0.398	1.821			-0.301	0.182	1.892			-0.279	-0.039	1.842			-0.332	-0.221	2.000			-0.341	-0.293	2.055			-0.042	0.144	1.750			-0.226	0.134	1.604
-0.163	-0.048	1.816			-0.164	0.004	1.812			-0.171	0.259	1.795			-0.187	0.398	1.822			-0.302	0.182	1.892			-0.280	-0.039	1.844			-0.331	-0.221	2.001			-0.339	-0.288	2.055			-0.043	0.145	1.750			-0.226	0.133	1.606
-0.163	-0.048	1.817			-0.165	0.004	1.812			-0.172	0.259	1.796			-0.188	0.398	1.824			-0.302	0.182	1.893			-0.280	-0.040	1.846			-0.330	-0.220	2.002			-0.338	-0.285	2.055			-0.044	0.146	1.751			-0.226	0.132	1.607
-0.163	-0.048	1.818			-0.165	0.004	1.813			-0.172	0.259	1.798			-0.189	0.398	1.825			-0.303	0.182	1.893			-0.281	-0.040	1.848			-0.329	-0.219	2.003			-0.336	-0.281	2.055			-0.044	0.146	1.752			-0.226	0.131	1.609
-0.163	-0.047	1.820			-0.165	0.004	1.814			-0.173	0.259	1.799			-0.190	0.398	1.826			-0.304	0.182	1.894			-0.281	-0.041	1.850			-0.329	-0.219	2.003			-0.336	-0.280	2.055			-0.045	0.147	1.753			-0.225	0.131	1.611
-0.163	-0.047	1.821			-0.165	0.004	1.815			-0.173	0.259	1.801			-0.190	0.398	1.828			-0.304	0.183	1.895			-0.283	-0.041	1.856			-0.328	-0.219	2.004			-0.335	-0.279	2.055			-0.046	0.147	1.754			-0.225	0.130	1.612
-0.163	-0.047	1.822			-0.165	0.005	1.816			-0.173	0.259	1.803			-0.191	0.399	1.829			-0.305	0.183	1.896			-0.283	-0.041	1.858			-0.328	-0.219	2.005			-0.335	-0.279	2.055			-0.046	0.148	1.756			-0.225	0.129	1.614
-0.163	-0.047	1.823			-0.165	0.005	1.817			-0.173	0.259	1.804			-0.191	0.399	1.831			-0.305	0.183	1.897			-0.284	-0.040	1.861			-0.326	-0.222	2.003			-0.333	-0.284	2.050			-0.046	0.148	1.757			-0.225	0.129	1.615
-0.163	-0.047	1.824			-0.165	0.005	1.818			-0.174	0.259	1.806			-0.192	0.399	1.832			-0.306	0.183	1.898			-0.284	-0.040	1.865			-0.326	-0.222	2.004			-0.332	-0.285	2.049			-0.046	0.149	1.759			-0.225	0.129	1.616
-0.163	-0.046	1.825			-0.165	0.005	1.819			-0.174	0.259	1.808			-0.192	0.399	1.833			-0.306	0.183	1.899			-0.284	-0.040	1.868			-0.325	-0.222	2.004			-0.332	-0.284	2.049			-0.047	0.149	1.760			-0.224	0.128	1.617
-0.163	-0.046	1.826			-0.165	0.005	1.820			-0.173	0.259	1.810			-0.192	0.399	1.834			-0.306	0.183	1.901			-0.284	-0.040	1.869			-0.325	-0.222	2.005			-0.332	-0.283	2.049			-0.047	0.149	1.761			-0.224	0.128	1.618
-0.163	-0.046	1.827			-0.165	0.005	1.821			-0.173	0.259	1.812			-0.193	0.399	1.836			-0.307	0.183	1.902			-0.285	-0.040	1.871			-0.325	-0.222	2.005			-0.332	-0.283	2.049			-0.047	0.150	1.763			-0.224	0.128	1.619
-0.162	-0.046	1.828			-0.164	0.005	1.823			-0.173	0.259	1.814			-0.193	0.399	1.837			-0.307	0.182	1.904			-0.285	-0.040	1.872			-0.324	-0.222	2.005			-0.331	-0.283	2.049			-0.047	0.150	1.764			-0.223	0.127	1.620
-0.162	-0.046	1.829			-0.164	0.005	1.823			-0.173	0.259	1.816			-0.193	0.399	1.838			-0.307	0.182	1.905			-0.285	-0.040	1.873			-0.324	-0.222	2.006			-0.331	-0.284	2.049			-0.047	0.150	1.765			-0.223	0.127	1.621
-0.162	-0.046	1.830			-0.164	0.005	1.824			-0.173	0.258	1.817			-0.193	0.399	1.839			-0.307	0.182	1.906			-0.285	-0.041	1.875			-0.323	-0.222	2.006			-0.331	-0.282	2.049			-0.047	0.150	1.766			-0.222	0.127	1.622
-0.162	-0.046	1.830			-0.164	0.005	1.825			-0.173	0.258	1.819			-0.193	0.399	1.840			-0.307	0.182	1.908			-0.285	-0.041	1.876			-0.323	-0.221	2.006			-0.330	-0.281	2.049			-0.047	0.150	1.768			-0.222	0.127	1.623
-0.162	-0.046	1.831			-0.164	0.005	1.827			-0.173	0.258	1.821			-0.193	0.399	1.840			-0.307	0.182	1.910			-0.285	-0.041	1.877			-0.323	-0.221	2.006			-0.330	-0.281	2.049			-0.047	0.151	1.769			-0.221	0.126	1.624
-0.162	-0.046	1.832			-0.163	0.005	1.828			-0.172	0.258	1.823			-0.193	0.398	1.841			-0.307	0.181	1.911			-0.285	-0.041	1.878			-0.322	-0.221	2.007			-0.330	-0.280	2.049			-0.046	0.151	1.770			-0.221	0.126	1.625
-0.161	-0.046	1.833			-0.163	0.005	1.829			-0.172	0.257	1.825			-0.193	0.398	1.842			-0.307	0.181	1.913			-0.285	-0.041	1.879			-0.322	-0.221	2.007			-0.330	-0.280	2.049			-0.046	0.151	1.771			-0.220	0.126	1.625
-0.161	-0.046	1.834			-0.163	0.005	1.830			-0.172	0.257	1.826			-0.193	0.398	1.843			-0.307	0.181	1.914			-0.283	-0.042	1.878			-0.322	-0.221	2.007			-0.330	-0.280	2.050			-0.046	0.151	1.772			-0.220	0.126	1.626
-0.161	-0.046	1.834			-0.163	0.004	1.831			-0.171	0.257	1.827			-0.193	0.398	1.843			-0.307	0.180	1.916			-0.282	-0.042	1.878			-0.322	-0.221	2.007			-0.331	-0.279	2.050			-0.046	0.151	1.773			-0.219	0.125	1.627
-0.161	-0.046	1.835			-0.162	0.004	1.832			-0.171	0.256	1.828			-0.193	0.398	1.844			-0.307	0.180	1.917			-0.281	-0.043	1.878			-0.321	-0.221	2.007			-0.331	-0.279	2.050			-0.046	0.151	1.774			-0.219	0.125	1.627
-0.161	-0.046	1.836			-0.162	0.004	1.833			-0.171	0.256	1.830			-0.193	0.397	1.845			-0.306	0.180	1.918			-0.281	-0.042	1.879			-0.321	-0.220	2.007			-0.330	-0.279	2.050			-0.046	0.151	1.775			-0.218	0.125	1.628
-0.161	-0.046	1.836			-0.162	0.004	1.834			-0.171	0.256	1.831			-0.193	0.397	1.845			-0.306	0.180	1.919			-0.281	-0.042	1.879			-0.320	-0.219	2.007			-0.330	-0.277	2.049			-0.045	0.151	1.776			-0.218	0.124	1.628
-0.160	-0.046	1.837			-0.161	0.004	1.835			-0.170	0.256	1.832			-0.193	0.397	1.846			-0.306	0.179	1.921			-0.281	-0.042	1.880			-0.320	-0.218	2.007			-0.330	-0.276	2.049			-0.045	0.150	1.777			-0.217	0.124	1.628
-0.160	-0.047	1.838			-0.161	0.003	1.836			-0.170	0.255	1.832			-0.193	0.396	1.847			-0.306	0.179	1.922			-0.281	-0.042	1.881			-0.320	-0.218	2.007			-0.329	-0.275	2.049			-0.045	0.150	1.777			-0.217	0.124	1.629
-0.160	-0.047	1.838			-0.161	0.003	1.836			-0.170	0.255	1.833			-0.193	0.396	1.847			-0.306	0.179	1.922			-0.281	-0.042	1.881			-0.319	-0.218	2.007			-0.329	-0.275	2.048			-0.045	0.150	1.778			-0.216	0.124	1.629
-0.160	-0.047	1.839			-0.161	0.003	1.837			-0.170	0.255	1.834			-0.192	0.396	1.848			-0.306	0.178	1.923			-0.281	-0.042	1.882			-0.319	-0.217	2.006			-0.329	-0.274	2.048			-0.044	0.150	1.779			-0.216	0.123	1.629
-0.160	-0.047	1.839			-0.161	0.003	1.838			-0.170	0.255	1.834			-0.192	0.395	1.848			-0.306	0.178	1.924			-0.281	-0.042	1.882			-0.318	-0.217	2.006			-0.328	-0.274	2.048			-0.044	0.150	1.780			-0.215	0.123	1.629
-0.160	-0.047	1.840			-0.160	0.003	1.838			-0.170	0.255	1.835			-0.192	0.395	1.849			-0.306	0.178	1.925			-0.281	-0.042	1.883			-0.318	-0.216	2.006			-0.328	-0.273	2.048			-0.044	0.150	1.781			-0.214	0.123	1.629
-0.159	-0.047	1.840			-0.160	0.003	1.839			-0.170	0.254	1.836			-0.192	0.395	1.849			-0.306	0.178	1.925			-0.281	-0.042	1.883			-0.318	-0.216	2.006			-0.328	-0.273	2.047			-0.043	0.149	1.782			-0.214	0.122	1.629
-0.159	-0.047	1.841			-0.160	0.003	1.839			-0.170	0.254	1.836			-0.192	0.395	1.850			-0.306	0.177	1.926			-0.281	-0.042	1.884			-0.317	-0.216	2.006			-0.328	-0.272	2.047			-0.043	0.149	1.783			-0.213	0.122	1.629
-0.159	-0.048	1.841			-0.160	0.002	1.840			-0.170	0.254	1.836			-0.191	0.394	1.850			-0.306	0.177	1.926			-0.281	-0.042	1.884			-0.317	-0.215	2.006			-0.327	-0.272	2.047			-0.042	0.148	1.783			-0.212	0.122	1.629
-0.159	-0.048	1.842			-0.160	0.002	1.840			-0.170	0.254	1.837			-0.191	0.394	1.850			-0.306	0.177	1.927			-0.281	-0.042	1.885			-0.317	-0.215	2.006			-0.327	-0.272	2.047			-0.042	0.148	1.784			-0.211	0.122	1.629
-0.159	-0.048	1.842			-0.160	0.002	1.840			-0.170	0.253	1.837			-0.191	0.394	1.851			-0.306	0.176	1.928			-0.281	-0.042	1.885			-0.317	-0.215	2.006			-0.327	-0.272	2.047			-0.041	0.148	1.785			-0.211	0.121	1.629
-0.159	-0.048	1.842			-0.160	0.002	1.841			-0.170	0.253	1.838			-0.191	0.393	1.851			-0.306	0.176	1.928			-0.280	-0.043	1.886			-0.316	-0.215	2.006			-0.327	-0.272	2.047			-0.041	0.147	1.785			-0.210	0.121	1.629
-0.159	-0.048	1.842			-0.159	0.002	1.841			-0.170	0.253	1.838			-0.191	0.393	1.851			-0.306	0.176	1.929			-0.280	-0.043	1.886			-0.316	-0.215	2.006			-0.327	-0.271	2.047			-0.040	0.147	1.786			-0.209	0.121	1.629
-0.159	-0.048	1.843			-0.159	0.002	1.841			-0.170	0.252	1.838			-0.190	0.392	1.851			-0.306	0.175	1.929			-0.280	-0.043	1.887			-0.316	-0.215	2.006			-0.327	-0.271	2.047			-0.040	0.147	1.786			-0.209	0.121	1.629
-0.158	-0.048	1.843			-0.159	0.002	1.842			-0.170	0.252	1.839			-0.190	0.392	1.852			-0.306	0.175	1.930			-0.280	-0.043	1.887			-0.316	-0.215	2.006			-0.327	-0.271	2.046			-0.040	0.146	1.787			-0.208	0.120	1.628
-0.158	-0.048	1.843			-0.159	0.001	1.842			-0.170	0.251	1.839			-0.190	0.391	1.852			-0.306	0.175	1.930			-0.279	-0.043	1.887			-0.316	-0.215	2.006			-0.327	-0.271	2.046			-0.039	0.146	1.787			-0.207	0.120	1.628
-0.158	-0.049	1.843			-0.159	0.001	1.842			-0.169	0.251	1.839			-0.190	0.391	1.852			-0.306	0.174	1.930			-0.279	-0.044	1.888			-0.316	-0.215	2.006			-0.327	-0.271	2.046			-0.039	0.146	1.788			-0.207	0.120	1.628
-0.158	-0.049	1.844			-0.159	0.001	1.843			-0.169	0.250	1.839			-0.190	0.390	1.852			-0.305	0.174	1.931			-0.279	-0.044	1.888			-0.315	-0.215	2.005			-0.327	-0.271	2.046			-0.038	0.145	1.788			-0.206	0.120	1.628
-0.158	-0.049	1.844			-0.159	0.001	1.843			-0.169	0.250	1.839			-0.190	0.390	1.852			-0.305	0.174	1.931			-0.279	-0.044	1.888			-0.315	-0.215	2.005			-0.327	-0.271	2.046			-0.038	0.145	1.788			-0.206	0.120	1.628
-0.158	-0.049	1.844			-0.158	0.001	1.843			-0.169	0.250	1.840			-0.189	0.390	1.852			-0.305	0.173	1.931			-0.278	-0.044	1.889			-0.315	-0.215	2.005			-0.327	-0.271	2.045			-0.038	0.145	1.789			-0.205	0.119	1.628
-0.158	-0.049	1.844			-0.158	0.001	1.843			-0.169	0.249	1.840			-0.189	0.389	1.852			-0.305	0.173	1.932			-0.278	-0.044	1.889			-0.315	-0.215	2.005			-0.327	-0.271	2.045			-0.038	0.145	1.789			-0.205	0.119	1.627
-0.157	-0.049	1.844			-0.158	0.000	1.843			-0.169	0.249	1.840			-0.189	0.389	1.852			-0.305	0.173	1.932			-0.278	-0.045	1.889			-0.315	-0.215	2.005			-0.327	-0.270	2.045			-0.038	0.145	1.789			-0.204	0.119	1.627
-0.157	-0.049	1.844			-0.158	0.000	1.843			-0.169	0.249	1.840			-0.189	0.388	1.852			-0.305	0.172	1.932			-0.277	-0.045	1.889			-0.315	-0.214	2.005			-0.327	-0.270	2.045			-0.037	0.145	1.789			-0.204	0.119	1.627
-0.157	-0.050	1.844			-0.158	0.000	1.844			-0.169	0.248	1.840			-0.189	0.388	1.852			-0.305	0.172	1.933			-0.277	-0.045	1.889			-0.315	-0.214	2.005			-0.327	-0.270	2.045			-0.037	0.144	1.789			-0.203	0.119	1.627
-0.157	-0.050	1.844			-0.158	-0.000	1.844			-0.168	0.248	1.840			-0.189	0.387	1.852			-0.305	0.172	1.933			-0.277	-0.045	1.889			-0.315	-0.214	2.004			-0.327	-0.270	2.045			-0.037	0.144	1.790			-0.203	0.118	1.626
-0.157	-0.050	1.844			-0.157	-0.000	1.844			-0.168	0.248	1.840			-0.189	0.387	1.852			-0.305	0.171	1.933			-0.277	-0.045	1.888			-0.315	-0.214	2.004			-0.327	-0.269	2.045			-0.037	0.144	1.790			-0.203	0.118	1.626
-0.157	-0.050	1.845			-0.157	-0.000	1.844			-0.168	0.247	1.840			-0.189	0.387	1.852			-0.305	0.171	1.933			-0.277	-0.046	1.888			-0.315	-0.214	2.004			-0.327	-0.269	2.045			-0.036	0.144	1.790			-0.202	0.118	1.626
-0.157	-0.050	1.845			-0.157	-0.001	1.844			-0.168	0.247	1.841			-0.188	0.386	1.852			-0.304	0.171	1.934			-0.276	-0.046	1.888			-0.314	-0.213	2.004			-0.327	-0.268	2.044			-0.036	0.144	1.790			-0.202	0.118	1.625
-0.157	-0.050	1.845			-0.157	-0.001	1.844			-0.168	0.247	1.841			-0.188	0.386	1.852			-0.304	0.170	1.934			-0.276	-0.046	1.888			-0.314	-0.213	2.004			-0.327	-0.268	2.044			-0.036	0.144	1.790			-0.202	0.117	1.625
-0.156	-0.050	1.845			-0.157	-0.001	1.844			-0.168	0.246	1.841			-0.189	0.385	1.852			-0.304	0.170	1.934			-0.276	-0.046	1.888			-0.314	-0.213	2.003			-0.327	-0.268	2.044			-0.036	0.144	1.790			-0.202	0.117	1.625
-0.156	-0.051	1.845			-0.157	-0.001	1.845			-0.168	0.246	1.841			-0.189	0.385	1.852			-0.304	0.170	1.934			-0.276	-0.046	1.888			-0.314	-0.213	2.003			-0.327	-0.268	2.044			-0.036	0.143	1.790			-0.202	0.116	1.624
-0.156	-0.051	1.845			-0.157	-0.001	1.845			-0.168	0.246	1.841			-0.189	0.384	1.852			-0.304	0.169	1.935			-0.276	-0.047	1.888			-0.314	-0.213	2.003			-0.327	-0.268	2.044			-0.035	0.143	1.789			-0.202	0.116	1.624
-0.156	-0.051	1.845			-0.156	-0.001	1.845			-0.167	0.245	1.841			-0.189	0.384	1.851			-0.304	0.169	1.935			-0.276	-0.047	1.888			-0.314	-0.213	2.003			-0.327	-0.268	2.043			-0.035	0.143	1.789			-0.202	0.115	1.623
-0.156	-0.051	1.845			-0.156	-0.002	1.845			-0.167	0.245	1.842			-0.189	0.383	1.851			-0.304	0.169	1.935			-0.275	-0.047	1.888			-0.314	-0.213	2.002			-0.327	-0.267	2.043			-0.035	0.143	1.789			-0.202	0.115	1.622
-0.156	-0.051	1.845			-0.156	-0.002	1.845			-0.167	0.245	1.842			-0.189	0.383	1.851			-0.303	0.168	1.936			-0.275	-0.047	1.887			-0.314	-0.213	2.002			-0.327	-0.267	2.043			-0.035	0.143	1.789			-0.202	0.114	1.622
-0.156	-0.051	1.845			-0.156	-0.002	1.845			-0.167	0.244	1.842			-0.189	0.382	1.850			-0.303	0.168	1.936			-0.275	-0.048	1.887			-0.314	-0.213	2.001			-0.327	-0.267	2.042			-0.035	0.143	1.788			-0.202	0.113	1.621
-0.156	-0.051	1.845			-0.156	-0.002	1.845			-0.167	0.244	1.842			-0.189	0.382	1.850			-0.303	0.168	1.936			-0.275	-0.048	1.887			-0.314	-0.213	2.001			-0.327	-0.267	2.042			-0.035	0.143	1.788			-0.202	0.113	1.621
-0.156	-0.052	1.845			-0.156	-0.002	1.845			-0.167	0.244	1.842			-0.190	0.381	1.849			-0.303	0.167	1.936			-0.275	-0.048	1.887			-0.314	-0.213	2.000			-0.327	-0.267	2.041			-0.034	0.143	1.787			-0.202	0.112	1.620
-0.156	-0.052	1.844			-0.155	-0.002	1.846			-0.166	0.244	1.842			-0.190	0.381	1.849			-0.303	0.167	1.936			-0.274	-0.049	1.885			-0.313	-0.213	2.000			-0.327	-0.267	2.041			-0.034	0.143	1.787			-0.202	0.112	1.620
-0.155	-0.052	1.844			-0.155	-0.003	1.846			-0.166	0.243	1.842			-0.190	0.380	1.848			-0.303	0.167	1.937			-0.273	-0.049	1.882			-0.313	-0.213	1.999			-0.327	-0.266	2.041			-0.034	0.143	1.787			-0.202	0.111	1.619
-0.155	-0.052	1.844			-0.155	-0.003	1.846			-0.166	0.243	1.842			-0.190	0.380	1.848			-0.302	0.166	1.937			-0.273	-0.050	1.879			-0.313	-0.213	1.999			-0.327	-0.266	2.041			-0.034	0.143	1.786			-0.202	0.111	1.618
-0.155	-0.052	1.844			-0.155	-0.003	1.846			-0.166	0.243	1.842			-0.190	0.379	1.847			-0.302	0.166	1.937			-0.272	-0.050	1.878			-0.313	-0.213	1.998			-0.327	-0.266	2.041			-0.034	0.143	1.786			-0.202	0.110	1.618
-0.155	-0.053	1.844			-0.154	-0.003	1.846			-0.166	0.242	1.842			-0.190	0.379	1.847			-0.302	0.166	1.937			-0.272	-0.051	1.876			-0.313	-0.213	1.998			-0.327	-0.266	2.041			-0.034	0.143	1.785			-0.201	0.110	1.617
-0.155	-0.053	1.843			-0.154	-0.004	1.846			-0.166	0.242	1.842			-0.190	0.378	1.846			-0.302	0.166	1.937			-0.272	-0.051	1.874			-0.313	-0.213	1.997			-0.327	-0.266	2.040			-0.034	0.143	1.785			-0.201	0.109	1.616
-0.155	-0.053	1.843			-0.154	-0.004	1.846			-0.165	0.242	1.842			-0.190	0.378	1.846			-0.302	0.165	1.937			-0.271	-0.051	1.872			-0.313	-0.213	1.997			-0.327	-0.266	2.040			-0.034	0.143	1.784			-0.201	0.109	1.616
-0.154	-0.054	1.843			-0.153	-0.004	1.846			-0.165	0.241	1.842			-0.190	0.377	1.845			-0.302	0.165	1.937			-0.271	-0.051	1.870			-0.313	-0.213	1.996			-0.327	-0.267	2.040			-0.033	0.143	1.784			-0.201	0.109	1.615
-0.154	-0.054	1.842			-0.153	-0.004	1.845			-0.165	0.241	1.842			-0.191	0.377	1.845			-0.301	0.165	1.937			-0.270	-0.051	1.869			-0.313	-0.213	1.996			-0.327	-0.267	2.040			-0.033	0.143	1.784			-0.200	0.108	1.614
-0.154	-0.054	1.842			-0.153	-0.005	1.845			-0.165	0.241	1.841			-0.191	0.377	1.844			-0.301	0.164	1.937			-0.270	-0.052	1.867			-0.313	-0.213	1.995			-0.327	-0.267	2.040			-0.033	0.143	1.783			-0.200	0.108	1.613
-0.154	-0.054	1.841			-0.153	-0.005	1.845			-0.164	0.241	1.841			-0.191	0.376	1.844			-0.301	0.164	1.937			-0.270	-0.051	1.866			-0.313	-0.213	1.995			-0.327	-0.267	2.039			-0.033	0.143	1.783			-0.199	0.108	1.612
-0.154	-0.055	1.841			-0.152	-0.005	1.845			-0.164	0.240	1.841			-0.191	0.376	1.843			-0.301	0.164	1.937			-0.270	-0.051	1.865			-0.313	-0.213	1.994			-0.327	-0.267	2.039			-0.033	0.143	1.782			-0.198	0.108	1.611
-0.154	-0.055	1.841			-0.152	-0.005	1.845			-0.164	0.240	1.841			-0.191	0.376	1.843			-0.300	0.164	1.937			-0.270	-0.051	1.865			-0.313	-0.213	1.993			-0.327	-0.267	2.038			-0.033	0.143	1.782			-0.197	0.108	1.609
-0.153	-0.055	1.840			-0.152	-0.006	1.845			-0.163	0.240	1.841			-0.191	0.375	1.842			-0.300	0.163	1.937			-0.270	-0.051	1.864			-0.313	-0.214	1.993			-0.328	-0.268	2.038			-0.033	0.143	1.782			-0.196	0.109	1.608
-0.153	-0.055	1.840			-0.151	-0.006	1.845			-0.163	0.240	1.841			-0.191	0.375	1.842			-0.300	0.163	1.936			-0.270	-0.050	1.864			-0.314	-0.214	1.992			-0.328	-0.268	2.037			-0.033	0.142	1.781			-0.194	0.109	1.606
-0.153	-0.056	1.840			-0.151	-0.006	1.845			-0.163	0.240	1.840			-0.191	0.375	1.841			-0.300	0.163	1.936			-0.270	-0.049	1.864			-0.314	-0.214	1.991			-0.329	-0.270	2.035			-0.032	0.142	1.781			-0.193	0.110	1.604
-0.153	-0.056	1.839			-0.151	-0.006	1.845			-0.162	0.239	1.840			-0.191	0.375	1.840			-0.299	0.163	1.936			-0.271	-0.047	1.864			-0.315	-0.215	1.990			-0.330	-0.271	2.033			-0.032	0.142	1.781			-0.191	0.111	1.602
-0.153	-0.056	1.839			-0.151	-0.006	1.845			-0.162	0.239	1.840			-0.190	0.374	1.840			-0.299	0.163	1.936			-0.271	-0.046	1.864			-0.315	-0.215	1.989			-0.331	-0.272	2.032			-0.032	0.142	1.781			-0.189	0.113	1.599
-0.153	-0.056	1.839			-0.151	-0.007	1.844			-0.162	0.239	1.840			-0.190	0.374	1.839			-0.299	0.162	1.936			-0.272	-0.045	1.864			-0.316	-0.214	1.988			-0.331	-0.271	2.031			-0.032	0.142	1.780			-0.187	0.115	1.597
-0.153	-0.056	1.838			-0.151	-0.007	1.844			-0.162	0.239	1.839			-0.190	0.374	1.839			-0.298	0.162	1.936			-0.272	-0.045	1.863			-0.316	-0.214	1.988			-0.332	-0.271	2.030			-0.032	0.141	1.780			-0.185	0.117	1.594
-0.153	-0.056	1.838			-0.150	-0.007	1.844			-0.161	0.239	1.839			-0.189	0.374	1.839			-0.298	0.162	1.936			-0.272	-0.044	1.863			-0.317	-0.214	1.987			-0.332	-0.271	2.029			-0.032	0.141	1.780			-0.185	0.119	1.593
-0.153	-0.056	1.838			-0.150	-0.007	1.844			-0.161	0.239	1.839			-0.189	0.374	1.838			-0.298	0.162	1.935			-0.272	-0.044	1.863			-0.317	-0.213	1.986			-0.333	-0.271	2.029			-0.031	0.141	1.780			-0.184	0.121	1.592
-0.153	-0.056	1.838			-0.150	-0.007	1.844			-0.161	0.239	1.838			-0.189	0.375	1.838			-0.298	0.162	1.935			-0.272	-0.043	1.863			-0.318	-0.213	1.986			-0.333	-0.271	2.028			-0.031	0.141	1.780			-0.184	0.123	1.591
-0.153	-0.056	1.837			-0.150	-0.007	1.844			-0.161	0.239	1.838			-0.189	0.375	1.838			-0.298	0.162	1.935			-0.272	-0.043	1.863			-0.318	-0.213	1.985			-0.334	-0.271	2.027			-0.031	0.141	1.780			-0.183	0.125	1.590
-0.154	-0.056	1.837			-0.150	-0.006	1.844			-0.161	0.241	1.837			-0.188	0.377	1.838			-0.297	0.163	1.934			-0.273	-0.042	1.862			-0.318	-0.213	1.985			-0.334	-0.271	2.027			-0.031	0.141	1.779			-0.183	0.127	1.590
-0.154	-0.055	1.837			-0.151	-0.006	1.843			-0.161	0.243	1.835			-0.187	0.380	1.838			-0.298	0.164	1.933			-0.273	-0.040	1.862			-0.319	-0.213	1.984			-0.335	-0.271	2.026			-0.031	0.141	1.779			-0.183	0.128	1.589
-0.154	-0.055	1.837			-0.151	-0.006	1.843			-0.162	0.244	1.834			-0.187	0.381	1.838			-0.298	0.164	1.933			-0.273	-0.039	1.861			-0.319	-0.212	1.984			-0.335	-0.271	2.026			-0.031	0.140	1.779			-0.183	0.130	1.589
-0.155	-0.055	1.837			-0.152	-0.005	1.843			-0.162	0.246	1.833			-0.186	0.384	1.838			-0.298	0.165	1.932			-0.274	-0.038	1.861			-0.320	-0.212	1.983			-0.335	-0.271	2.026			-0.031	0.140	1.779			-0.185	0.133	1.590
-0.155	-0.055	1.836			-0.152	-0.005	1.842			-0.162	0.247	1.832			-0.185	0.385	1.839			-0.298	0.166	1.931			-0.274	-0.037	1.860			-0.320	-0.212	1.983			-0.336	-0.271	2.025			-0.031	0.140	1.779			-0.187	0.135	1.592
-0.155	-0.054	1.836			-0.153	-0.004	1.842			-0.162	0.248	1.831			-0.184	0.387	1.839			-0.298	0.167	1.930			-0.274	-0.036	1.860			-0.320	-0.212	1.982			-0.336	-0.271	2.025			-0.030	0.140	1.779			-0.190	0.138	1.594
-0.156	-0.054	1.836			-0.153	-0.004	1.841			-0.162	0.249	1.830			-0.183	0.388	1.839			-0.298	0.167	1.930			-0.274	-0.035	1.860			-0.320	-0.211	1.982			-0.336	-0.271	2.024			-0.030	0.140	1.779			-0.194	0.140	1.597
-0.156	-0.053	1.836			-0.153	-0.003	1.841			-0.162	0.250	1.829			-0.183	0.389	1.840			-0.297	0.168	1.929			-0.274	-0.035	1.859			-0.321	-0.211	1.981			-0.336	-0.271	2.024			-0.030	0.140	1.778			-0.197	0.142	1.600
-0.156	-0.053	1.836			-0.154	-0.003	1.840			-0.162	0.251	1.829			-0.182	0.390	1.840			-0.297	0.169	1.929			-0.274	-0.034	1.859			-0.321	-0.211	1.981			-0.337	-0.271	2.024			-0.030	0.141	1.778			-0.200	0.143	1.601
-0.156	-0.053	1.835			-0.154	-0.002	1.840			-0.162	0.251	1.829			-0.182	0.391	1.840			-0.297	0.169	1.928			-0.274	-0.033	1.859			-0.321	-0.211	1.981			-0.337	-0.271	2.024			-0.031	0.141	1.778			-0.203	0.145	1.604
-0.157	-0.052	1.835			-0.154	-0.002	1.839			-0.161	0.252	1.828			-0.182	0.392	1.840			-0.297	0.170	1.928			-0.274	-0.032	1.859			-0.321	-0.210	1.981			-0.337	-0.271	2.024			-0.031	0.141	1.777			-0.206	0.146	1.605
-0.157	-0.052	1.835			-0.154	-0.001	1.839			-0.161	0.252	1.828			-0.182	0.392	1.840			-0.296	0.170	1.928			-0.274	-0.032	1.859			-0.321	-0.210	1.981			-0.337	-0.270	2.024			-0.031	0.142	1.777			-0.208	0.147	1.607
-0.157	-0.052	1.835			-0.155	-0.001	1.839			-0.161	0.253	1.828			-0.181	0.393	1.840			-0.296	0.170	1.927			-0.274	-0.032	1.859			-0.321	-0.210	1.981			-0.337	-0.270	2.024			-0.031	0.142	1.777			-0.210	0.147	1.609
-0.157	-0.052	1.835			-0.155	-0.001	1.838			-0.160	0.253	1.828			-0.181	0.393	1.840			-0.296	0.171	1.927			-0.274	-0.031	1.859			-0.321	-0.210	1.981			-0.337	-0.270	2.024			-0.031	0.143	1.777			-0.212	0.148	1.610
-0.157	-0.051	1.834			-0.155	-0.000	1.838			-0.160	0.254	1.828			-0.181	0.394	1.840			-0.296	0.171	1.927			-0.274	-0.031	1.859			-0.321	-0.209	1.981			-0.338	-0.269	2.025			-0.032	0.143	1.776			-0.214	0.149	1.612
-0.157	-0.051	1.834			-0.155	-0.000	1.838			-0.160	0.254	1.828			-0.180	0.394	1.840			-0.295	0.171	1.927			-0.274	-0.032	1.859			-0.321	-0.208	1.983			-0.337	-0.266	2.027			-0.032	0.143	1.776			-0.215	0.149	1.613
-0.157	-0.051	1.834			-0.155	0.000	1.838			-0.159	0.254	1.828			-0.180	0.394	1.840			-0.295	0.172	1.927			-0.274	-0.032	1.859			-0.321	-0.207	1.984			-0.337	-0.264	2.029			-0.032	0.143	1.776			-0.216	0.150	1.613
-0.157	-0.051	1.834			-0.155	0.000	1.838			-0.159	0.254	1.828			-0.180	0.394	1.841			-0.295	0.172	1.927			-0.274	-0.032	1.859			-0.321	-0.206	1.985			-0.337	-0.262	2.031			-0.032	0.144	1.776			-0.217	0.150	1.614
-0.157	-0.050	1.834			-0.155	0.000	1.837			-0.158	0.254	1.828			-0.180	0.394	1.841			-0.295	0.172	1.927			-0.274	-0.032	1.859			-0.322	-0.205	1.986			-0.337	-0.261	2.032			-0.032	0.144	1.776			-0.218	0.151	1.615
-0.157	-0.050	1.834			-0.155	0.001	1.837			-0.158	0.254	1.828			-0.180	0.395	1.841			-0.294	0.172	1.927			-0.274	-0.033	1.859			-0.322	-0.205	1.987			-0.338	-0.260	2.034			-0.032	0.144	1.776			-0.218	0.151	1.615
-0.157	-0.050	1.834			-0.155	0.001	1.837			-0.158	0.255	1.828			-0.179	0.395	1.842			-0.294	0.172	1.926			-0.274	-0.033	1.860			-0.322	-0.205	1.988			-0.338	-0.260	2.035			-0.032	0.144	1.776			-0.219	0.152	1.616
-0.157	-0.050	1.833			-0.155	0.001	1.837			-0.157	0.255	1.828			-0.179	0.395	1.842			-0.294	0.173	1.926			-0.274	-0.034	1.860			-0.323	-0.205	1.988			-0.339	-0.260	2.035			-0.032	0.144	1.776			-0.219	0.152	1.616
-0.157	-0.050	1.833			-0.155	0.001	1.837			-0.157	0.255	1.828			-0.178	0.395	1.843			-0.294	0.173	1.926			-0.274	-0.034	1.861			-0.323	-0.206	1.989			-0.339	-0.260	2.036			-0.032	0.144	1.776			-0.218	0.153	1.617
-0.157	-0.050	1.833			-0.155	0.001	1.837			-0.157	0.255	1.828			-0.176	0.395	1.843			-0.293	0.173	1.926			-0.274	-0.035	1.863			-0.324	-0.206	1.989			-0.340	-0.260	2.036			-0.031	0.143	1.777			-0.217	0.153	1.617
-0.158	-0.049	1.833			-0.155	0.001	1.837			-0.156	0.255	1.829			-0.175	0.396	1.844			-0.293	0.173	1.926			-0.274	-0.035	1.864			-0.324	-0.206	1.990			-0.340	-0.260	2.037			-0.030	0.143	1.777			-0.216	0.153	1.618
-0.158	-0.049	1.833			-0.155	0.001	1.837			-0.156	0.255	1.829			-0.173	0.396	1.844			-0.293	0.173	1.926			-0.275	-0.035	1.865			-0.325	-0.206	1.990			-0.341	-0.261	2.037			-0.030	0.143	1.778			-0.214	0.154	1.618
-0.158	-0.049	1.833			-0.155	0.002	1.837			-0.156	0.255	1.829			-0.172	0.396	1.844			-0.293	0.174	1.926			-0.275	-0.035	1.868			-0.325	-0.206	1.990			-0.342	-0.261	2.036			-0.029	0.142	1.779			-0.212	0.154	1.618
-0.158	-0.049	1.833			-0.155	0.002	1.837			-0.155	0.256	1.829			-0.171	0.396	1.845			-0.292	0.174	1.926			-0.276	-0.035	1.869			-0.326	-0.207	1.991			-0.343	-0.262	2.036			-0.028	0.142	1.780			-0.210	0.154	1.619
-0.158	-0.049	1.833			-0.155	0.002	1.837			-0.155	0.256	1.829			-0.170	0.396	1.845			-0.292	0.174	1.926			-0.276	-0.035	1.870			-0.327	-0.207	1.991			-0.344	-0.263	2.035			-0.027	0.142	1.781			-0.208	0.154	1.619
-0.158	-0.049	1.833			-0.155	0.002	1.837			-0.155	0.256	1.829			-0.169	0.397	1.845			-0.292	0.174	1.926			-0.277	-0.035	1.871			-0.327	-0.207	1.991			-0.345	-0.264	2.034			-0.026	0.141	1.783			-0.206	0.154	1.619
-0.158	-0.049	1.833			-0.155	0.002	1.837			-0.155	0.256	1.829			-0.168	0.397	1.846			-0.292	0.174	1.926			-0.277	-0.035	1.873			-0.328	-0.208	1.990			-0.346	-0.265	2.033			-0.026	0.140	1.784			-0.204	0.154	1.620
-0.158	-0.049	1.833			-0.155	0.002	1.837			-0.155	0.256	1.829			-0.167	0.397	1.846			-0.292	0.174	1.926			-0.277	-0.035	1.873			-0.328	-0.208	1.990			-0.346	-0.266	2.032			-0.025	0.140	1.785			-0.201	0.154	1.619
-0.158	-0.048	1.834			-0.155	0.002	1.837			-0.154	0.256	1.829			-0.166	0.397	1.846			-0.291	0.175	1.926			-0.278	-0.035	1.874			-0.328	-0.208	1.990			-0.346	-0.266	2.031			-0.025	0.140	1.786			-0.198	0.154	1.619
-0.158	-0.048	1.834			-0.155	0.002	1.837			-0.154	0.256	1.829			-0.166	0.397	1.847			-0.291	0.175	1.926			-0.278	-0.035	1.875			-0.328	-0.208	1.990			-0.346	-0.265	2.030			-0.024	0.139	1.788			-0.196	0.153	1.619
-0.158	-0.048	1.834			-0.155	0.002	1.837			-0.154	0.256	1.829			-0.165	0.397	1.847			-0.291	0.175	1.926			-0.278	-0.035	1.876			-0.328	-0.208	1.989			-0.346	-0.265	2.029			-0.023	0.139	1.789			-0.194	0.153	1.619
-0.158	-0.048	1.834			-0.155	0.002	1.837			-0.153	0.256	1.830			-0.164	0.397	1.848			-0.290	0.175	1.926			-0.278	-0.035	1.877			-0.328	-0.206	1.989			-0.345	-0.263	2.028			-0.023	0.139	1.790			-0.193	0.153	1.619
-0.158	-0.048	1.835			-0.155	0.002	1.837			-0.153	0.255	1.830			-0.164	0.397	1.848			-0.290	0.175	1.926			-0.278	-0.035	1.877			-0.328	-0.206	1.989			-0.345	-0.263	2.027			-0.022	0.138	1.791			-0.191	0.152	1.619
-0.158	-0.048	1.835			-0.155	0.002	1.837			-0.153	0.255	1.831			-0.163	0.397	1.849			-0.290	0.175	1.926			-0.278	-0.035	1.877			-0.328	-0.206	1.989			-0.346	-0.263	2.027			-0.021	0.138	1.792			-0.189	0.152	1.619
-0.158	-0.048	1.835			-0.155	0.002	1.838			-0.152	0.255	1.831			-0.162	0.396	1.849			-0.290	0.175	1.926			-0.278	-0.035	1.877			-0.328	-0.206	1.988			-0.346	-0.263	2.027			-0.020	0.138	1.793			-0.188	0.152	1.619
-0.158	-0.048	1.836			-0.155	0.002	1.838			-0.152	0.254	1.832			-0.161	0.396	1.850			-0.289	0.174	1.927			-0.278	-0.035	1.877			-0.328	-0.206	1.988			-0.346	-0.263	2.027			-0.020	0.138	1.794			-0.187	0.152	1.619
-0.158	-0.048	1.836			-0.155	0.002	1.838			-0.151	0.254	1.833			-0.161	0.395	1.850			-0.289	0.174	1.927			-0.277	-0.035	1.877			-0.328	-0.206	1.988			-0.346	-0.263	2.026			-0.019	0.138	1.795			-0.185	0.151	1.619
-0.158	-0.048	1.836			-0.155	0.002	1.839			-0.151	0.253	1.833			-0.160	0.395	1.851			-0.289	0.174	1.928			-0.277	-0.035	1.877			-0.328	-0.206	1.988			-0.346	-0.263	2.026			-0.018	0.137	1.796			-0.184	0.151	1.620
-0.158	-0.048	1.837			-0.154	0.002	1.839			-0.150	0.253	1.834			-0.160	0.395	1.852			-0.288	0.174	1.928			-0.276	-0.034	1.876			-0.328	-0.206	1.988			-0.346	-0.263	2.026			-0.017	0.137	1.797			-0.182	0.150	1.620
-0.158	-0.048	1.837			-0.154	0.002	1.840			-0.150	0.252	1.835			-0.159	0.394	1.852			-0.288	0.174	1.929			-0.275	-0.034	1.876			-0.328	-0.206	1.988			-0.346	-0.263	2.026			-0.016	0.137	1.799			-0.180	0.150	1.621
-0.158	-0.048	1.838			-0.154	0.002	1.840			-0.149	0.252	1.836			-0.158	0.394	1.853			-0.287	0.173	1.929			-0.278	-0.032	1.887			-0.328	-0.206	1.987			-0.345	-0.264	2.024			-0.015	0.136	1.801			-0.178	0.149	1.622
-0.158	-0.049	1.838			-0.154	0.001	1.841			-0.149	0.251	1.837			-0.158	0.393	1.854			-0.287	0.173	1.930			-0.280	-0.031	1.893			-0.328	-0.206	1.987			-0.344	-0.264	2.023			-0.014	0.135	1.803			-0.177	0.148	1.622
-0.157	-0.049	1.839			-0.153	0.001	1.842			-0.148	0.250	1.838			-0.157	0.392	1.854			-0.286	0.172	1.931			-0.283	-0.037	1.906			-0.328	-0.206	1.988			-0.343	-0.264	2.022			-0.014	0.134	1.804			-0.175	0.147	1.622
-0.157	-0.049	1.839			-0.153	0.000	1.843			-0.147	0.249	1.840			-0.157	0.392	1.854			-0.285	0.172	1.932			-0.285	-0.041	1.914			-0.328	-0.207	1.988			-0.342	-0.264	2.021			-0.013	0.134	1.805			-0.174	0.147	1.623
-0.157	-0.049	1.840			-0.152	0.000	1.844			-0.146	0.249	1.841			-0.157	0.391	1.855			-0.284	0.172	1.933			-0.286	-0.042	1.917			-0.327	-0.206	1.988			-0.342	-0.263	2.020			-0.013	0.133	1.806			-0.173	0.146	1.623
-0.157	-0.050	1.840			-0.152	-0.000	1.845			-0.145	0.248	1.842			-0.157	0.391	1.855			-0.284	0.171	1.934			-0.292	-0.049	1.944			-0.327	-0.209	1.988			-0.340	-0.266	2.016			-0.012	0.133	1.807			-0.171	0.145	1.623
-0.156	-0.050	1.841			-0.151	-0.001	1.846			-0.145	0.247	1.843			-0.156	0.390	1.856			-0.283	0.171	1.935			-0.296	-0.052	1.956			-0.327	-0.211	1.989			-0.339	-0.269	2.014			-0.012	0.133	1.808			-0.170	0.144	1.623
-0.156	-0.050	1.842			-0.151	-0.001	1.847			-0.144	0.247	1.845			-0.156	0.389	1.856			-0.282	0.170	1.936			-0.297	-0.054	1.964			-0.327	-0.213	1.989			-0.338	-0.271	2.012			-0.011	0.133	1.809			-0.169	0.144	1.623
-0.156	-0.051	1.842			-0.150	-0.002	1.848			-0.143	0.246	1.846			-0.156	0.389	1.856			-0.281	0.170	1.937			-0.299	-0.056	1.969			-0.327	-0.214	1.990			-0.338	-0.273	2.010			-0.011	0.133	1.810			-0.168	0.143	1.624
-0.156	-0.051	1.843			-0.150	-0.002	1.849			-0.142	0.246	1.847			-0.156	0.388	1.857			-0.280	0.169	1.938			-0.300	-0.057	1.974			-0.327	-0.216	1.990			-0.337	-0.274	2.009			-0.011	0.133	1.810			-0.167	0.142	1.624
-0.155	-0.051	1.843			-0.149	-0.003	1.850			-0.142	0.245	1.848			-0.156	0.387	1.857			-0.280	0.169	1.939			-0.301	-0.058	1.977			-0.327	-0.217	1.991			-0.337	-0.275	2.008			-0.010	0.133	1.811			-0.167	0.142	1.624
-0.155	-0.052	1.844			-0.149	-0.003	1.851			-0.141	0.245	1.849			-0.156	0.387	1.857			-0.279	0.168	1.940			-0.301	-0.059	1.980			-0.327	-0.218	1.991			-0.336	-0.276	2.007			-0.010	0.133	1.812			-0.166	0.141	1.624
-0.155	-0.052	1.844			-0.148	-0.003	1.852			-0.140	0.244	1.849			-0.156	0.386	1.857			-0.279	0.168	1.940			-0.302	-0.060	1.983			-0.326	-0.219	1.992			-0.336	-0.277	2.006			-0.010	0.133	1.812			-0.166	0.141	1.624
-0.155	-0.052	1.845			-0.148	-0.004	1.853			-0.140	0.244	1.850			-0.156	0.386	1.858			-0.278	0.168	1.941			-0.303	-0.060	1.986			-0.326	-0.221	1.992			-0.336	-0.278	2.006			-0.010	0.133	1.813			-0.165	0.140	1.624
-0.155	-0.052	1.845			-0.147	-0.004	1.854			-0.140	0.244	1.851			-0.156	0.385	1.858			-0.278	0.167	1.942			-0.303	-0.061	1.988			-0.326	-0.221	1.993			-0.335	-0.278	2.005			-0.010	0.133	1.813			-0.164	0.139	1.624
-0.154	-0.053	1.846			-0.147	-0.005	1.854			-0.139	0.243	1.851			-0.156	0.385	1.858			-0.277	0.167	1.943			-0.304	-0.062	1.990			-0.327	-0.222	1.993			-0.335	-0.279	2.005			-0.010	0.133	1.813			-0.164	0.139	1.624
-0.154	-0.053	1.846			-0.147	-0.005	1.855			-0.139	0.243	1.852			-0.156	0.384	1.858			-0.277	0.167	1.943			-0.304	-0.062	1.992			-0.327	-0.223	1.993			-0.335	-0.280	2.004			-0.009	0.133	1.814			-0.164	0.138	1.624
-0.154	-0.053	1.847			-0.146	-0.005	1.856			-0.139	0.243	1.852			-0.156	0.384	1.858			-0.277	0.166	1.944			-0.305	-0.063	1.994			-0.327	-0.224	1.994			-0.335	-0.280	2.004			-0.009	0.133	1.814			-0.164	0.138	1.624
-0.154	-0.053	1.847			-0.146	-0.005	1.856			-0.139	0.242	1.853			-0.156	0.383	1.858			-0.276	0.166	1.944			-0.305	-0.063	1.995			-0.327	-0.225	1.994			-0.335	-0.281	2.003			-0.009	0.133	1.814			-0.164	0.137	1.624
-0.154	-0.053	1.847			-0.146	-0.005	1.857			-0.139	0.242	1.853			-0.156	0.383	1.859			-0.276	0.166	1.945			-0.305	-0.064	1.996			-0.327	-0.225	1.994			-0.335	-0.282	2.003			-0.009	0.133	1.815			-0.164	0.137	1.624
-0.154	-0.054	1.848			-0.146	-0.006	1.857			-0.139	0.242	1.854			-0.156	0.383	1.859			-0.276	0.165	1.945			-0.306	-0.065	1.997			-0.327	-0.226	1.995			-0.335	-0.282	2.003			-0.009	0.134	1.815			-0.164	0.136	1.624
-0.154	-0.054	1.848			-0.145	-0.006	1.858			-0.138	0.241	1.854			-0.156	0.382	1.859			-0.276	0.165	1.945			-0.306	-0.065	1.997			-0.327	-0.227	1.995			-0.335	-0.283	2.003			-0.010	0.134	1.815			-0.164	0.136	1.624
-0.153	-0.054	1.848			-0.145	-0.006	1.858			-0.138	0.241	1.854			-0.156	0.382	1.859			-0.276	0.165	1.946			-0.304	-0.067	1.990			-0.327	-0.227	1.995			-0.335	-0.283	2.003			-0.010	0.134	1.815			-0.164	0.135	1.624
-0.153	-0.054	1.848			-0.145	-0.006	1.858			-0.138	0.241	1.855			-0.156	0.381	1.859			-0.275	0.165	1.946			-0.303	-0.068	1.983			-0.327	-0.228	1.995			-0.335	-0.283	2.004			-0.010	0.134	1.815			-0.164	0.135	1.624
-0.153	-0.054	1.849			-0.145	-0.006	1.859			-0.139	0.241	1.855			-0.157	0.381	1.859			-0.275	0.164	1.946			-0.290	-0.058	1.936			-0.327	-0.225	1.995			-0.337	-0.279	2.009			-0.010	0.134	1.815			-0.164	0.135	1.624
-0.153	-0.054	1.849			-0.145	-0.006	1.859			-0.139	0.240	1.855			-0.157	0.381	1.859			-0.275	0.164	1.947			-0.286	-0.054	1.922			-0.327	-0.224	1.995			-0.337	-0.277	2.012			-0.010	0.134	1.815			-0.165	0.134	1.624
-0.153	-0.054	1.849			-0.145	-0.007	1.859			-0.139	0.240	1.855			-0.157	0.380	1.859			-0.275	0.164	1.947			-0.283	-0.052	1.913			-0.327	-0.223	1.995			-0.338	-0.275	2.014			-0.010	0.135	1.814			-0.165	0.134	1.623
-0.153	-0.054	1.849			-0.145	-0.007	1.859			-0.139	0.240	1.855			-0.158	0.380	1.860			-0.275	0.164	1.947			-0.281	-0.051	1.907			-0.327	-0.223	1.995			-0.339	-0.274	2.016			-0.011	0.135	1.814			-0.165	0.133	1.623
-0.153	-0.054	1.849			-0.145	-0.007	1.860			-0.140	0.239	1.855			-0.158	0.380	1.860			-0.275	0.163	1.947			-0.280	-0.049	1.903			-0.327	-0.222	1.995			-0.339	-0.274	2.018			-0.011	0.136	1.814			-0.166	0.133	1.623
-0.153	-0.055	1.849			-0.145	-0.007	1.860			-0.141	0.239	1.855			-0.158	0.380	1.860			-0.276	0.163	1.947			-0.279	-0.048	1.899			-0.327	-0.220	1.995			-0.340	-0.271	2.020			-0.011	0.136	1.813			-0.166	0.133	1.623
-0.153	-0.055	1.850			-0.145	-0.007	1.860			-0.143	0.240	1.853			-0.159	0.380	1.860			-0.277	0.163	1.947			-0.278	-0.047	1.896			-0.327	-0.219	1.995			-0.340	-0.270	2.021			-0.012	0.136	1.813			-0.167	0.133	1.622
-0.153	-0.055	1.850			-0.145	-0.007	1.860			-0.144	0.240	1.853			-0.159	0.380	1.860			-0.277	0.163	1.947			-0.277	-0.047	1.894			-0.326	-0.217	1.995			-0.341	-0.268	2.023			-0.012	0.137	1.812			-0.167	0.132	1.622
-0.153	-0.055	1.850			-0.145	-0.007	1.860			-0.145	0.240	1.853			-0.160	0.380	1.860			-0.278	0.163	1.947			-0.275	-0.047	1.891			-0.326	-0.216	1.995			-0.341	-0.267	2.024			-0.012	0.137	1.812			-0.168	0.132	1.622
-0.153	-0.055	1.850			-0.145	-0.007	1.860			-0.146	0.240	1.853			-0.160	0.380	1.860			-0.278	0.163	1.947			-0.279	-0.043	1.888			-0.326	-0.216	1.995			-0.341	-0.267	2.025			-0.013	0.137	1.811			-0.168	0.132	1.621
-0.153	-0.055	1.850			-0.145	-0.007	1.860			-0.146	0.240	1.853			-0.161	0.380	1.860			-0.278	0.163	1.947			-0.282	-0.039	1.886			-0.326	-0.216	1.995			-0.340	-0.268	2.026			-0.013	0.138	1.811			-0.169	0.131	1.621
-0.153	-0.055	1.850			-0.145	-0.007	1.860			-0.146	0.240	1.853			-0.161	0.380	1.860			-0.278	0.163	1.948			-0.285	-0.037	1.883			-0.326	-0.215	1.995			-0.340	-0.268	2.027			-0.014	0.138	1.810			-0.171	0.131	1.621
-0.153	-0.055	1.850			-0.145	-0.007	1.860			-0.147	0.240	1.853			-0.162	0.379	1.860			-0.279	0.163	1.948			-0.287	-0.034	1.882			-0.326	-0.214	1.994			-0.339	-0.267	2.027			-0.014	0.138	1.809			-0.173	0.130	1.621
-0.153	-0.055	1.850			-0.145	-0.007	1.860			-0.147	0.240	1.853			-0.163	0.379	1.860			-0.279	0.162	1.948			-0.285	-0.034	1.879			-0.326	-0.212	1.994			-0.340	-0.265	2.029			-0.014	0.139	1.808			-0.174	0.130	1.621
-0.153	-0.055	1.850			-0.145	-0.007	1.860			-0.147	0.239	1.853			-0.163	0.378	1.860			-0.279	0.162	1.948			-0.284	-0.034	1.876			-0.326	-0.211	1.994			-0.340	-0.264	2.030			-0.015	0.139	1.807			-0.175	0.129	1.621
-0.153	-0.055	1.850			-0.145	-0.008	1.861			-0.147	0.239	1.854			-0.164	0.377	1.860			-0.279	0.162	1.949			-0.283	-0.035	1.874			-0.327	-0.210	1.994			-0.341	-0.262	2.031			-0.015	0.140	1.807			-0.177	0.129	1.621
-0.153	-0.056	1.850			-0.145	-0.008	1.861			-0.147	0.238	1.854			-0.165	0.376	1.859			-0.279	0.161	1.949			-0.282	-0.034	1.872			-0.327	-0.208	1.994			-0.341	-0.261	2.032			-0.016	0.140	1.806			-0.178	0.128	1.621
-0.153	-0.056	1.850			-0.145	-0.008	1.861			-0.147	0.237	1.854			-0.165	0.375	1.859			-0.279	0.160	1.949			-0.294	-0.057	1.919			-0.329	-0.214	1.996			-0.343	-0.267	2.030			-0.016	0.141	1.805			-0.179	0.127	1.621
-0.153	-0.056	1.850			-0.145	-0.008	1.861			-0.147	0.236	1.855			-0.166	0.373	1.859			-0.279	0.160	1.950			-0.298	-0.066	1.934			-0.331	-0.219	1.997			-0.344	-0.270	2.030			-0.016	0.141	1.805			-0.180	0.126	1.621
-0.153	-0.056	1.850			-0.145	-0.009	1.861			-0.147	0.234	1.856			-0.166	0.372	1.858			-0.279	0.159	1.950			-0.300	-0.071	1.942			-0.332	-0.223	1.999			-0.345	-0.274	2.029			-0.017	0.142	1.804			-0.181	0.125	1.622
-0.152	-0.057	1.850			-0.144	-0.009	1.861			-0.146	0.233	1.857			-0.167	0.369	1.858			-0.279	0.157	1.951			-0.299	-0.073	1.940			-0.332	-0.223	1.999			-0.346	-0.273	2.029			-0.017	0.143	1.803			-0.181	0.124	1.622
-0.152	-0.057	1.850			-0.144	-0.010	1.861			-0.146	0.231	1.858			-0.167	0.367	1.858			-0.279	0.156	1.952			-0.298	-0.074	1.940			-0.333	-0.223	1.999			-0.346	-0.272	2.029			-0.017	0.143	1.803			-0.182	0.123	1.622
-0.152	-0.058	1.849			-0.143	-0.011	1.861			-0.145	0.229	1.859			-0.168	0.365	1.857			-0.278	0.155	1.952			-0.301	-0.079	1.948			-0.335	-0.228	2.000			-0.348	-0.280	2.026			-0.017	0.144	1.802			-0.183	0.122	1.622
-0.151	-0.058	1.849			-0.142	-0.012	1.861			-0.144	0.227	1.860			-0.168	0.362	1.856			-0.278	0.153	1.953			-0.303	-0.082	1.954			-0.336	-0.232	2.000			-0.349	-0.285	2.024			-0.018	0.144	1.802			-0.184	0.121	1.622
-0.151	-0.059	1.849			-0.142	-0.012	1.862			-0.144	0.226	1.860			-0.169	0.360	1.856			-0.278	0.152	1.954			-0.305	-0.084	1.959			-0.337	-0.236	2.000			-0.350	-0.289	2.022			-0.018	0.145	1.801			-0.184	0.119	1.622
-0.151	-0.059	1.848			-0.141	-0.013	1.862			-0.143	0.224	1.861			-0.169	0.358	1.855			-0.278	0.151	1.954			-0.306	-0.086	1.963			-0.338	-0.239	2.000			-0.351	-0.293	2.020			-0.018	0.145	1.801			-0.185	0.118	1.622
-0.151	-0.060	1.848			-0.140	-0.014	1.862			-0.143	0.223	1.862			-0.169	0.357	1.855			-0.277	0.150	1.955			-0.307	-0.088	1.966			-0.339	-0.241	2.000			-0.352	-0.296	2.019			-0.018	0.145	1.800			-0.186	0.117	1.622
-0.150	-0.060	1.848			-0.139	-0.015	1.863			-0.142	0.222	1.862			-0.170	0.355	1.854			-0.277	0.149	1.956			-0.307	-0.089	1.967			-0.340	-0.243	2.001			-0.352	-0.297	2.018			-0.018	0.146	1.799			-0.186	0.116	1.622
-0.150	-0.061	1.847			-0.138	-0.016	1.863			-0.142	0.221	1.863			-0.170	0.354	1.854			-0.277	0.148	1.956			-0.308	-0.090	1.969			-0.341	-0.244	2.001			-0.353	-0.299	2.018			-0.018	0.146	1.799			-0.187	0.116	1.622
-0.150	-0.061	1.847			-0.138	-0.016	1.863			-0.142	0.220	1.863			-0.170	0.353	1.853			-0.277	0.147	1.957			-0.309	-0.091	1.971			-0.341	-0.246	2.000			-0.354	-0.301	2.017			-0.019	0.147	1.798			-0.187	0.115	1.622
-0.149	-0.062	1.847			-0.137	-0.017	1.864			-0.141	0.220	1.864			-0.170	0.352	1.853			-0.276	0.146	1.957			-0.309	-0.092	1.973			-0.342	-0.247	2.000			-0.354	-0.303	2.015			-0.019	0.147	1.798			-0.188	0.114	1.622
-0.149	-0.062	1.847			-0.136	-0.018	1.864			-0.141	0.219	1.864			-0.171	0.351	1.853			-0.276	0.145	1.957			-0.310	-0.093	1.973			-0.342	-0.248	2.000			-0.354	-0.304	2.014			-0.019	0.147	1.797			-0.188	0.113	1.622
-0.149	-0.062	1.846			-0.136	-0.018	1.864			-0.141	0.218	1.864			-0.171	0.350	1.852			-0.276	0.145	1.958			-0.310	-0.094	1.975			-0.342	-0.250	2.000			-0.354	-0.306	2.012			-0.019	0.148	1.797			-0.189	0.112	1.622
-0.149	-0.063	1.846			-0.135	-0.019	1.864			-0.141	0.218	1.864			-0.171	0.349	1.852			-0.276	0.144	1.958			-0.311	-0.094	1.977			-0.343	-0.251	1.999			-0.354	-0.307	2.010			-0.019	0.148	1.796			-0.189	0.112	1.622
-0.149	-0.063	1.846			-0.134	-0.020	1.865			-0.140	0.217	1.865			-0.172	0.348	1.851			-0.276	0.143	1.958			-0.311	-0.095	1.979			-0.343	-0.252	1.998			-0.354	-0.309	2.008			-0.019	0.148	1.796			-0.190	0.111	1.623
-0.148	-0.064	1.845			-0.134	-0.020	1.865			-0.140	0.217	1.865			-0.172	0.347	1.851			-0.275	0.143	1.958			-0.312	-0.095	1.981			-0.343	-0.253	1.998			-0.355	-0.310	2.005			-0.020	0.148	1.795			-0.190	0.110	1.623
-0.148	-0.064	1.845			-0.133	-0.021	1.865			-0.140	0.216	1.865			-0.173	0.347	1.851			-0.275	0.142	1.959			-0.312	-0.096	1.982			-0.344	-0.254	1.997			-0.355	-0.311	2.003			-0.020	0.148	1.795			-0.191	0.109	1.623
-0.148	-0.065	1.845			-0.133	-0.021	1.865			-0.140	0.216	1.865			-0.173	0.346	1.850			-0.275	0.142	1.959			-0.312	-0.096	1.983			-0.344	-0.255	1.996			-0.355	-0.312	2.002			-0.020	0.149	1.795			-0.191	0.108	1.623
-0.148	-0.065	1.844			-0.132	-0.022	1.866			-0.140	0.215	1.865			-0.173	0.345	1.850			-0.275	0.141	1.959			-0.313	-0.097	1.984			-0.344	-0.256	1.995			-0.356	-0.313	2.000			-0.020	0.149	1.794			-0.192	0.108	1.623
-0.148	-0.065	1.844			-0.132	-0.022	1.866			-0.140	0.215	1.866			-0.174	0.344	1.850			-0.275	0.140	1.959			-0.313	-0.097	1.985			-0.345	-0.257	1.995			-0.356	-0.314	1.999			-0.020	0.149	1.794			-0.192	0.107	1.623
-0.147	-0.066	1.844			-0.131	-0.023	1.866			-0.140	0.214	1.866			-0.174	0.344	1.849			-0.275	0.140	1.960			-0.313	-0.097	1.986			-0.345	-0.257	1.994			-0.356	-0.315	1.998			-0.020	0.149	1.794			-0.193	0.106	1.624
-0.147	-0.066	1.844			-0.131	-0.023	1.866			-0.139	0.214	1.866			-0.174	0.343	1.849			-0.275	0.139	1.960			-0.314	-0.098	1.987			-0.345	-0.258	1.994			-0.356	-0.315	1.997			-0.020	0.149	1.793			-0.193	0.105	1.624
-0.147	-0.067	1.843			-0.130	-0.023	1.866			-0.139	0.213	1.866			-0.175	0.342	1.849			-0.275	0.139	1.960			-0.314	-0.098	1.988			-0.346	-0.259	1.994			-0.356	-0.316	1.997			-0.021	0.149	1.793			-0.193	0.105	1.624
-0.147	-0.067	1.843			-0.130	-0.024	1.867			-0.139	0.213	1.866			-0.175	0.342	1.848			-0.275	0.138	1.960			-0.298	-0.097	1.943			-0.345	-0.250	1.993			-0.358	-0.297	2.006			-0.021	0.149	1.793			-0.194	0.104	1.624
-0.147	-0.068	1.842			-0.129	-0.025	1.867			-0.139	0.212	1.866			-0.176	0.341	1.847			-0.275	0.137	1.960			-0.306	-0.097	1.958			-0.346	-0.252	1.991			-0.359	-0.302	2.001			-0.021	0.149	1.792			-0.194	0.101	1.623
-0.147	-0.068	1.842			-0.129	-0.025	1.867			-0.139	0.212	1.866			-0.176	0.341	1.847			-0.275	0.137	1.960			-0.306	-0.097	1.958			-0.346	-0.252	1.991			-0.359	-0.302	2.001			-0.021	0.149	1.792			-0.194	0.101	1.623
-0.147	-0.068	1.842			-0.129	-0.025	1.867			-0.139	0.211	1.866			-0.176	0.340	1.847			-0.275	0.137	1.960			-0.308	-0.097	1.962			-0.346	-0.253	1.990			-0.359	-0.304	1.998			-0.022	0.149	1.791			-0.194	0.099	1.623
-0.147	-0.068	1.842			-0.129	-0.025	1.867			-0.139	0.211	1.866			-0.177	0.340	1.847			-0.275	0.136	1.961			-0.309	-0.097	1.962			-0.347	-0.254	1.990			-0.360	-0.305	1.997			-0.022	0.149	1.791			-0.193	0.095	1.621
-0.147	-0.068	1.842			-0.129	-0.026	1.867			-0.139	0.210	1.866			-0.177	0.339	1.846			-0.275	0.135	1.961			-0.311	-0.097	1.965			-0.348	-0.255	1.989			-0.361	-0.307	1.996			-0.023	0.149	1.791			-0.191	0.091	1.619
-0.147	-0.069	1.841			-0.128	-0.026	1.867			-0.139	0.210	1.866			-0.177	0.339	1.846			-0.275	0.135	1.961			-0.311	-0.098	1.960			-0.349	-0.255	1.989			-0.363	-0.306	2.000			-0.023	0.149	1.790			-0.189	0.087	1.617
-0.147	-0.069	1.841			-0.128	-0.026	1.867			-0.139	0.210	1.866			-0.178	0.339	1.846			-0.275	0.134	1.961			-0.296	-0.083	1.912			-0.348	-0.240	1.985			-0.365	-0.286	2.005			-0.024	0.149	1.790			-0.178	0.090	1.627
-0.147	-0.069	1.841			-0.128	-0.027	1.867			-0.139	0.209	1.866			-0.178	0.338	1.845			-0.275	0.134	1.961			-0.310	-0.087	1.937			-0.349	-0.242	1.984			-0.364	-0.293	1.999			-0.024	0.149	1.790			-0.171	0.092	1.633
-0.147	-0.069	1.841			-0.128	-0.027	1.868			-0.139	0.209	1.866			-0.178	0.338	1.845			-0.288	0.107	1.953			-0.324	-0.103	1.954			-0.351	-0.260	1.979			-0.362	-0.316	1.987			-0.025	0.149	1.789			-0.167	0.094	1.638
-0.147	-0.070	1.841			-0.128	-0.027	1.868			-0.139	0.209	1.866			-0.179	0.338	1.844			-0.295	0.094	1.949			-0.324	-0.104	1.954			-0.354	-0.260	1.981			-0.365	-0.316	1.990			-0.025	0.148	1.789			-0.164	0.095	1.641
-0.147	-0.070	1.840			-0.128	-0.027	1.868			-0.139	0.208	1.866			-0.179	0.338	1.844			-0.300	0.086	1.946			-0.330	-0.110	1.957			-0.357	-0.270	1.982			-0.365	-0.321	1.990			-0.026	0.148	1.789			-0.162	0.096	1.644
-0.147	-0.070	1.840			-0.128	-0.028	1.868			-0.139	0.208	1.866			-0.179	0.337	1.844			-0.303	0.080	1.944			-0.331	-0.111	1.957			-0.359	-0.270	1.983			-0.367	-0.322	1.991			-0.026	0.148	1.789			-0.161	0.098	1.647
-0.147	-0.070	1.840			-0.128	-0.028	1.868			-0.140	0.207	1.866			-0.179	0.337	1.844			-0.305	0.076	1.943			-0.333	-0.113	1.959			-0.360	-0.273	1.982			-0.368	-0.324	1.990			-0.027	0.148	1.789			-0.159	0.099	1.649
-0.148	-0.070	1.840			-0.128	-0.028	1.868			-0.140	0.207	1.866			-0.179	0.337	1.843			-0.306	0.074	1.942			-0.335	-0.114	1.960			-0.361	-0.275	1.982			-0.369	-0.325	1.990			-0.028	0.148	1.789			-0.158	0.101	1.651
-0.148	-0.070	1.839			-0.128	-0.028	1.868			-0.140	0.207	1.866			-0.180	0.337	1.843			-0.308	0.072	1.940			-0.337	-0.114	1.960			-0.362	-0.276	1.982			-0.369	-0.327	1.989			-0.029	0.148	1.790			-0.157	0.102	1.653
-0.148	-0.070	1.839			-0.129	-0.028	1.869			-0.141	0.206	1.866			-0.180	0.337	1.843			-0.309	0.070	1.939			-0.339	-0.114	1.961			-0.362	-0.276	1.981			-0.369	-0.327	1.988			-0.030	0.148	1.790			-0.157	0.105	1.655
-0.149	-0.070	1.839			-0.130	-0.028	1.869			-0.141	0.206	1.866			-0.180	0.337	1.842			-0.310	0.069	1.938			-0.340	-0.114	1.962			-0.363	-0.277	1.980			-0.370	-0.328	1.987			-0.030	0.148	1.790			-0.156	0.108	1.656
-0.150	-0.070	1.839			-0.131	-0.028	1.869			-0.142	0.205	1.865			-0.180	0.336	1.842			-0.310	0.069	1.937			-0.342	-0.111	1.963			-0.362	-0.276	1.979			-0.369	-0.328	1.986			-0.031	0.149	1.791			-0.156	0.111	1.659
-0.151	-0.070	1.839			-0.132	-0.028	1.869			-0.143	0.205	1.864			-0.180	0.336	1.842			-0.311	0.069	1.936			-0.344	-0.108	1.963			-0.362	-0.274	1.977			-0.369	-0.328	1.985			-0.032	0.150	1.792			-0.156	0.114	1.661
-0.152	-0.070	1.839			-0.133	-0.028	1.869			-0.144	0.205	1.864			-0.180	0.336	1.841			-0.311	0.070	1.935			-0.345	-0.107	1.964			-0.362	-0.274	1.976			-0.369	-0.328	1.984			-0.033	0.152	1.794			-0.156	0.117	1.663
-0.153	-0.069	1.839			-0.135	-0.027	1.869			-0.145	0.206	1.863			-0.180	0.337	1.841			-0.311	0.071	1.933			-0.346	-0.105	1.963			-0.362	-0.272	1.975			-0.369	-0.328	1.983			-0.034	0.153	1.796			-0.096	0.098	1.644
-0.155	-0.069	1.839			-0.137	-0.027	1.869			-0.146	0.206	1.862			-0.180	0.337	1.840			-0.310	0.073	1.932			-0.348	-0.101	1.963			-0.362	-0.269	1.974			-0.369	-0.327	1.983			-0.035	0.154	1.797			-0.071	0.092	1.637
-0.157	-0.068	1.839			-0.139	-0.026	1.869			-0.147	0.207	1.860			-0.180	0.337	1.839			-0.310	0.076	1.931			-0.350	-0.103	1.962			-0.360	-0.272	1.974			-0.366	-0.329	1.982			-0.036	0.155	1.799			-0.059	0.090	1.634
-0.158	-0.068	1.839			-0.142	-0.025	1.869			-0.148	0.207	1.859			-0.180	0.338	1.839			-0.309	0.079	1.931			-0.351	-0.103	1.962			-0.359	-0.273	1.974			-0.364	-0.330	1.982			-0.036	0.155	1.800			-0.051	0.088	1.632
-0.160	-0.067	1.839			-0.144	-0.025	1.868			-0.149	0.208	1.858			-0.181	0.338	1.838			-0.309	0.080	1.930			-0.353	-0.104	1.962			-0.358	-0.275	1.974			-0.363	-0.331	1.982			-0.037	0.156	1.801			-0.044	0.087	1.631
-0.161	-0.067	1.839			-0.146	-0.024	1.868			-0.150	0.209	1.856			-0.181	0.339	1.837			-0.309	0.081	1.929			-0.354	-0.104	1.962			-0.358	-0.275	1.973			-0.362	-0.332	1.982			-0.038	0.157	1.802			-0.039	0.087	1.630
-0.163	-0.066	1.839			-0.148	-0.023	1.867			-0.151	0.209	1.854			-0.181	0.340	1.837			-0.309	0.083	1.929			-0.355	-0.105	1.962			-0.357	-0.275	1.973			-0.361	-0.332	1.982			-0.038	0.158	1.804			-0.035	0.086	1.629
-0.165	-0.066	1.839			-0.150	-0.022	1.866			-0.152	0.210	1.853			-0.181	0.341	1.836			-0.309	0.084	1.928			-0.355	-0.092	1.956			-0.362	-0.261	1.967			-0.364	-0.313	1.971			-0.039	0.158	1.805			-0.031	0.086	1.628
-0.166	-0.066	1.840			-0.153	-0.022	1.866			-0.154	0.211	1.851			-0.181	0.342	1.835			-0.309	0.086	1.928			-0.356	-0.091	1.956			-0.364	-0.260	1.966			-0.365	-0.313	1.970			-0.040	0.158	1.807			-0.027	0.085	1.628
-0.168	-0.066	1.840			-0.155	-0.021	1.865			-0.155	0.212	1.850			-0.181	0.343	1.834			-0.309	0.087	1.927			-0.356	-0.091	1.956			-0.367	-0.260	1.963			-0.368	-0.313	1.967			-0.040	0.158	1.808			-0.024	0.085	1.627
-0.169	-0.065	1.840			-0.157	-0.021	1.864			-0.156	0.213	1.849			-0.182	0.344	1.834			-0.309	0.089	1.927			-0.357	-0.091	1.955			-0.370	-0.261	1.961			-0.370	-0.314	1.965			-0.041	0.158	1.809			-0.021	0.084	1.627
-0.170	-0.065	1.840			-0.159	-0.020	1.863			-0.156	0.213	1.848			-0.182	0.345	1.833			-0.309	0.090	1.927			-0.358	-0.091	1.955			-0.373	-0.262	1.959			-0.373	-0.315	1.963			-0.041	0.158	1.810			-0.019	0.084	1.626
-0.172	-0.065	1.840			-0.161	-0.020	1.862			-0.157	0.214	1.847			-0.182	0.345	1.833			-0.310	0.091	1.926			-0.359	-0.092	1.955			-0.376	-0.263	1.957			-0.376	-0.316	1.961			-0.042	0.158	1.811			-0.017	0.084	1.625
-0.173	-0.065	1.841			-0.162	-0.020	1.862			-0.158	0.214	1.846			-0.182	0.346	1.832			-0.310	0.092	1.926			-0.359	-0.092	1.955			-0.378	-0.264	1.955			-0.379	-0.316	1.957			-0.043	0.158	1.812			-0.016	0.084	1.625
-0.174	-0.065	1.841			-0.164	-0.020	1.861			-0.159	0.215	1.846			-0.182	0.347	1.832			-0.310	0.094	1.926			-0.360	-0.093	1.954			-0.380	-0.265	1.953			-0.382	-0.317	1.955			-0.043	0.158	1.812			-0.016	0.084	1.624
-0.175	-0.065	1.841			-0.165	-0.019	1.860			-0.159	0.215	1.845			-0.183	0.347	1.831			-0.310	0.095	1.926			-0.360	-0.094	1.954			-0.382	-0.266	1.952			-0.384	-0.318	1.953			-0.044	0.158	1.813			-0.016	0.084	1.623
-0.176	-0.065	1.841			-0.166	-0.019	1.860			-0.160	0.215	1.845			-0.183	0.348	1.831			-0.310	0.096	1.926			-0.361	-0.095	1.954			-0.383	-0.267	1.950			-0.385	-0.319	1.952			-0.044	0.158	1.813			-0.016	0.084	1.622
-0.177	-0.065	1.841			-0.168	-0.019	1.859			-0.160	0.216	1.844			-0.183	0.348	1.831			-0.310	0.097	1.926			-0.361	-0.095	1.954			-0.384	-0.267	1.950			-0.386	-0.319	1.951			-0.045	0.158	1.814			-0.016	0.084	1.622
-0.177	-0.065	1.841			-0.169	-0.019	1.858			-0.161	0.216	1.844			-0.183	0.349	1.830			-0.310	0.098	1.925			-0.361	-0.095	1.954			-0.385	-0.267	1.949			-0.386	-0.313	1.947			-0.045	0.158	1.814			-0.018	0.084	1.621
-0.178	-0.065	1.841			-0.170	-0.019	1.858			-0.161	0.216	1.843			-0.184	0.349	1.830			-0.310	0.098	1.925			-0.362	-0.096	1.954			-0.386	-0.267	1.948			-0.387	-0.313	1.946			-0.046	0.158	1.814			-0.020	0.085	1.620
-0.179	-0.065	1.841			-0.171	-0.019	1.857			-0.162	0.217	1.843			-0.184	0.349	1.830			-0.310	0.099	1.925			-0.362	-0.095	1.954			-0.386	-0.267	1.947			-0.387	-0.308	1.944			-0.046	0.158	1.815			-0.022	0.085	1.620
-0.179	-0.065	1.841			-0.171	-0.019	1.857			-0.162	0.217	1.842			-0.184	0.350	1.830			-0.310	0.099	1.925			-0.362	-0.097	1.954			-0.387	-0.269	1.947			-0.389	-0.310	1.944			-0.047	0.158	1.815			-0.023	0.085	1.619
-0.180	-0.065	1.842			-0.172	-0.019	1.856			-0.162	0.217	1.842			-0.184	0.350	1.829			-0.310	0.100	1.925			-0.362	-0.097	1.954			-0.387	-0.269	1.946			-0.388	-0.305	1.942			-0.047	0.158	1.815			-0.025	0.085	1.619
-0.181	-0.065	1.842			-0.173	-0.019	1.856			-0.163	0.217	1.842			-0.184	0.350	1.829			-0.310	0.100	1.925			-0.363	-0.099	1.954			-0.387	-0.270	1.946			-0.388	-0.308	1.942			-0.048	0.158	1.815			-0.027	0.086	1.618
-0.181	-0.065	1.842			-0.174	-0.019	1.856			-0.163	0.217	1.842			-0.184	0.350	1.829			-0.310	0.101	1.924			-0.363	-0.095	1.954			-0.386	-0.266	1.946			-0.387	-0.302	1.940			-0.048	0.159	1.816			-0.028	0.086	1.618
-0.182	-0.066	1.842			-0.174	-0.019	1.855			-0.163	0.217	1.841			-0.185	0.351	1.829			-0.310	0.101	1.924			-0.363	-0.097	1.954			-0.386	-0.268	1.947			-0.388	-0.306	1.942			-0.048	0.159	1.816			-0.030	0.086	1.617
-0.182	-0.066	1.842			-0.175	-0.019	1.855			-0.164	0.217	1.841			-0.185	0.351	1.829			-0.310	0.101	1.924			-0.363	-0.099	1.955			-0.387	-0.270	1.947			-0.389	-0.309	1.942			-0.048	0.159	1.816			-0.031	0.086	1.617
-0.182	-0.066	1.842			-0.175	-0.019	1.855			-0.164	0.218	1.841			-0.185	0.351	1.828			-0.310	0.101	1.924			-0.363	-0.100	1.955			-0.387	-0.271	1.946			-0.390	-0.312	1.941			-0.049	0.159	1.816			-0.032	0.087	1.617
-0.183	-0.066	1.842			-0.176	-0.019	1.854			-0.164	0.218	1.841			-0.185	0.351	1.828			-0.310	0.102	1.924			-0.363	-0.101	1.955			-0.332	-0.233	1.878			-0.346	-0.281	1.884			-0.049	0.159	1.816			-0.033	0.087	1.616
-0.183	-0.066	1.842			-0.176	-0.019	1.854			-0.164	0.218	1.841			-0.185	0.351	1.828			-0.310	0.102	1.924			-0.363	-0.103	1.955			-0.305	-0.213	1.844			-0.331	-0.269	1.864			-0.049	0.159	1.816			-0.034	0.087	1.616
-0.183	-0.066	1.842			-0.177	-0.019	1.854			-0.165	0.218	1.841			-0.185	0.351	1.828			-0.310	0.102	1.924			-0.364	-0.104	1.955			-0.295	-0.206	1.832			-0.322	-0.262	1.851			-0.049	0.159	1.817			-0.035	0.087	1.616
-0.184	-0.066	1.842			-0.177	-0.019	1.854			-0.165	0.218	1.841			-0.185	0.351	1.828			-0.310	0.102	1.924			-0.361	-0.097	1.952			-0.291	-0.202	1.826			-0.315	-0.257	1.842			-0.049	0.159	1.817			-0.036	0.087	1.616
-0.184	-0.066	1.842			-0.178	-0.019	1.853			-0.165	0.218	1.840			-0.185	0.352	1.828			-0.310	0.103	1.924			-0.360	-0.095	1.951			-0.287	-0.198	1.821			-0.310	-0.253	1.835			-0.050	0.159	1.817			-0.036	0.087	1.616
-0.184	-0.066	1.842			-0.178	-0.019	1.853			-0.165	0.218	1.840			-0.186	0.352	1.828			-0.310	0.103	1.924			-0.360	-0.097	1.953			-0.284	-0.195	1.817			-0.306	-0.250	1.829			-0.050	0.159	1.817			-0.036	0.087	1.616
-0.185	-0.066	1.842			-0.178	-0.019	1.853			-0.165	0.218	1.840			-0.186	0.352	1.828			-0.310	0.103	1.923			-0.361	-0.098	1.955			-0.281	-0.192	1.813			-0.303	-0.247	1.825			-0.050	0.159	1.817			-0.102	0.116	1.643
-0.185	-0.066	1.842			-0.178	-0.019	1.853			-0.165	0.218	1.840			-0.186	0.352	1.828			-0.310	0.103	1.923			-0.361	-0.096	1.955			-0.279	-0.190	1.810			-0.300	-0.244	1.821			-0.050	0.160	1.817			-0.125	0.127	1.652
-0.185	-0.066	1.842			-0.179	-0.019	1.853			-0.166	0.218	1.840			-0.186	0.352	1.828			-0.310	0.103	1.923			-0.361	-0.095	1.956			-0.276	-0.187	1.807			-0.298	-0.242	1.817			-0.050	0.160	1.817			-0.135	0.132	1.655
-0.185	-0.066	1.842			-0.179	-0.019	1.853			-0.166	0.219	1.840			-0.187	0.352	1.828			-0.310	0.103	1.923			-0.361	-0.095	1.956			-0.275	-0.185	1.805			-0.295	-0.241	1.814			-0.050	0.160	1.817			-0.141	0.136	1.657
-0.185	-0.066	1.842			-0.179	-0.019	1.852			-0.166	0.219	1.840			-0.187	0.352	1.828			-0.310	0.103	1.923			-0.360	-0.093	1.957			-0.274	-0.183	1.805			-0.293	-0.239	1.811			-0.050	0.160	1.817			-0.120	0.120	1.639
-0.186	-0.066	1.842			-0.179	-0.019	1.852			-0.166	0.219	1.840			-0.187	0.353	1.829			-0.310	0.103	1.924			-0.360	-0.091	1.958			-0.273	-0.182	1.804			-0.291	-0.237	1.808			-0.050	0.161	1.817			-0.124	0.124	1.642
-0.186	-0.066	1.842			-0.180	-0.019	1.852			-0.166	0.219	1.841			-0.187	0.353	1.829			-0.310	0.102	1.924			-0.359	-0.091	1.958			-0.273	-0.182	1.804			-0.290	-0.236	1.805			-0.050	0.161	1.817			-0.128	0.126	1.643
-0.186	-0.066	1.843			-0.180	-0.019	1.852			-0.166	0.219	1.841			-0.187	0.353	1.829			-0.310	0.102	1.924			-0.359	-0.090	1.958			-0.273	-0.182	1.804			-0.288	-0.236	1.803			-0.050	0.161	1.817			-0.113	0.115	1.627
-0.186	-0.067	1.843			-0.180	-0.019	1.852			-0.166	0.219	1.841			-0.187	0.353	1.829			-0.310	0.102	1.924			-0.359	-0.092	1.960			-0.273	-0.182	1.804			-0.287	-0.235	1.802			-0.050	0.161	1.817			-0.106	0.109	1.620
-0.186	-0.067	1.843			-0.180	-0.019	1.852			-0.167	0.219	1.841			-0.187	0.353	1.829			-0.310	0.101	1.924			-0.359	-0.094	1.961			-0.273	-0.183	1.805			-0.286	-0.236	1.801			-0.050	0.162	1.817			-0.102	0.106	1.615
-0.186	-0.067	1.843			-0.180	-0.019	1.852			-0.167	0.219	1.841			-0.187	0.353	1.830			-0.310	0.101	1.924			-0.359	-0.097	1.962			-0.274	-0.186	1.807			-0.285	-0.236	1.800			-0.050	0.162	1.817			-0.099	0.103	1.612
-0.186	-0.066	1.843			-0.180	-0.019	1.852			-0.167	0.219	1.842			-0.188	0.353	1.830			-0.310	0.101	1.925			-0.359	-0.099	1.963			-0.274	-0.187	1.807			-0.284	-0.237	1.799			-0.050	0.162	1.817			-0.124	0.112	1.606
-0.186	-0.066	1.843			-0.179	-0.019	1.852			-0.167	0.219	1.842			-0.188	0.353	1.830			-0.310	0.100	1.925			-0.360	-0.101	1.964			-0.274	-0.187	1.808			-0.283	-0.238	1.798			-0.050	0.162	1.817			-0.136	0.117	1.604
-0.186	-0.066	1.843			-0.179	-0.019	1.852			-0.167	0.219	1.842			-0.188	0.354	1.831			-0.310	0.100	1.925			-0.360	-0.102	1.965			-0.273	-0.187	1.807			-0.282	-0.237	1.797			-0.050	0.162	1.817			-0.143	0.119	1.602
-0.185	-0.066	1.843			-0.179	-0.019	1.852			-0.167	0.220	1.842			-0.188	0.354	1.831			-0.310	0.100	1.926			-0.360	-0.102	1.966			-0.328	-0.227	1.889			-0.335	-0.280	1.884			-0.050	0.162	1.817			-0.148	0.121	1.600
-0.185	-0.067	1.843			-0.179	-0.019	1.852			-0.167	0.220	1.843			-0.187	0.354	1.831			-0.310	0.100	1.926			-0.360	-0.102	1.966			-0.358	-0.248	1.933			-0.352	-0.293	1.911			-0.050	0.162	1.817			-0.150	0.122	1.598
-0.185	-0.067	1.844			-0.179	-0.019	1.852			-0.167	0.220	1.843			-0.187	0.354	1.831			-0.310	0.100	1.926			-0.360	-0.100	1.967			-0.367	-0.253	1.948			-0.361	-0.299	1.928			-0.050	0.161	1.817			-0.152	0.122	1.597
-0.185	-0.067	1.844			-0.179	-0.019	1.852			-0.167	0.220	1.843			-0.187	0.354	1.832			-0.310	0.100	1.926			-0.360	-0.099	1.967			-0.371	-0.255	1.961			-0.366	-0.303	1.944			-0.050	0.160	1.817			-0.154	0.123	1.596
-0.185	-0.067	1.844			-0.178	-0.019	1.852			-0.167	0.220	1.843			-0.187	0.355	1.832			-0.310	0.100	1.927			-0.359	-0.098	1.967			-0.374	-0.258	1.966			-0.369	-0.306	1.948			-0.050	0.159	1.817			-0.155	0.124	1.594
-0.185	-0.066	1.844			-0.178	-0.019	1.853			-0.167	0.221	1.843			-0.187	0.355	1.832			-0.310	0.100	1.927			-0.359	-0.098	1.968			-0.376	-0.260	1.970			-0.371	-0.308	1.952			-0.050	0.159	1.817			-0.154	0.126	1.591
-0.185	-0.066	1.844			-0.178	-0.019	1.853			-0.167	0.221	1.844			-0.187	0.356	1.833			-0.309	0.100	1.928			-0.359	-0.097	1.968			-0.379	-0.262	1.974			-0.373	-0.308	1.957			-0.050	0.159	1.817			-0.152	0.127	1.589
-0.185	-0.066	1.845			-0.178	-0.018	1.853			-0.167	0.221	1.844			-0.187	0.357	1.833			-0.309	0.100	1.928			-0.359	-0.097	1.968			-0.408	-0.252	1.994			-0.407	-0.300	1.983			-0.050	0.159	1.817			-0.149	0.128	1.587
-0.185	-0.065	1.846			-0.178	-0.018	1.853			-0.167	0.222	1.844			-0.187	0.357	1.834			-0.309	0.101	1.929			-0.359	-0.097	1.969			-0.416	-0.251	2.001			-0.424	-0.297	1.997			-0.050	0.160	1.817			-0.124	0.121	1.580
-0.185	-0.063	1.846			-0.178	-0.017	1.853			-0.167	0.222	1.844			-0.187	0.358	1.834			-0.309	0.101	1.930			-0.358	-0.096	1.969			-0.423	-0.257	2.000			-0.418	-0.307	1.982			-0.049	0.160	1.817			-0.113	0.118	1.578
-0.185	-0.062	1.847			-0.178	-0.016	1.854			-0.168	0.223	1.844			-0.187	0.358	1.834			-0.309	0.101	1.930			-0.358	-0.096	1.969			-0.429	-0.263	1.999			-0.418	-0.311	1.980			-0.049	0.161	1.816			-0.105	0.116	1.576
-0.185	-0.061	1.847			-0.178	-0.015	1.854			-0.168	0.224	1.844			-0.187	0.360	1.835			-0.308	0.102	1.931			-0.358	-0.096	1.968			-0.434	-0.267	1.999			-0.419	-0.314	1.979			-0.048	0.161	1.817			-0.099	0.115	1.575
-0.184	-0.060	1.848			-0.178	-0.013	1.853			-0.168	0.226	1.843			-0.187	0.362	1.835			-0.308	0.103	1.931			-0.358	-0.096	1.968			-0.439	-0.271	1.999			-0.419	-0.316	1.978			-0.047	0.161	1.816			-0.095	0.114	1.574
-0.184	-0.058	1.847			-0.178	-0.012	1.853			-0.168	0.228	1.843			-0.187	0.365	1.835			-0.308	0.104	1.931			-0.357	-0.077	1.961			-0.442	-0.270	2.001			-0.418	-0.312	1.978			-0.047	0.162	1.816			-0.091	0.114	1.572
-0.184	-0.057	1.847			-0.178	-0.010	1.852			-0.169	0.231	1.842			-0.188	0.367	1.835			-0.307	0.105	1.932			-0.357	-0.071	1.959			-0.444	-0.268	2.002			-0.416	-0.309	1.977			-0.046	0.162	1.816			-0.088	0.113	1.571
-0.183	-0.056	1.847			-0.178	-0.009	1.852			-0.168	0.233	1.841			-0.188	0.370	1.835			-0.307	0.107	1.932			-0.358	-0.071	1.959			-0.428	-0.266	1.986			-0.417	-0.310	1.977			-0.046	0.163	1.819			-0.085	0.114	1.574
-0.183	-0.055	1.847			-0.177	-0.007	1.851			-0.168	0.236	1.841			-0.187	0.372	1.835			-0.306	0.109	1.932			-0.358	-0.072	1.959			-0.421	-0.265	1.981			-0.418	-0.311	1.978			-0.046	0.164	1.820			-0.081	0.114	1.577
-0.183	-0.054	1.847			-0.177	-0.006	1.850			-0.168	0.238	1.840			-0.187	0.375	1.835			-0.310	0.103	1.934			-0.365	-0.092	1.960			-0.408	-0.280	1.971			-0.412	-0.321	1.974			-0.046	0.165	1.823			-0.079	0.115	1.579
-0.183	-0.053	1.847			-0.177	-0.005	1.850			-0.167	0.239	1.840			-0.187	0.376	1.835			-0.314	0.100	1.935			-0.369	-0.104	1.961			-0.400	-0.289	1.967			-0.406	-0.330	1.972			-0.045	0.166	1.824			-0.076	0.115	1.580
-0.183	-0.053	1.847			-0.177	-0.004	1.850			-0.167	0.239	1.840			-0.187	0.376	1.835			-0.315	0.099	1.936			-0.371	-0.111	1.961			-0.391	-0.295	1.966			-0.399	-0.337	1.971			-0.044	0.166	1.825			-0.075	0.115	1.580
-0.182	-0.052	1.846			-0.177	-0.004	1.849			-0.166	0.240	1.840			-0.186	0.376	1.836			-0.317	0.097	1.936			-0.373	-0.117	1.961			-0.388	-0.299	1.965			-0.396	-0.342	1.971			-0.044	0.167	1.825			-0.073	0.115	1.580
-0.182	-0.051	1.846			-0.177	-0.003	1.849			-0.165	0.239	1.839			-0.185	0.377	1.836			-0.319	0.095	1.937			-0.374	-0.121	1.960			-0.390	-0.303	1.954			-0.398	-0.348	1.961			-0.044	0.167	1.825			-0.072	0.115	1.580
-0.182	-0.051	1.846			-0.177	-0.002	1.849			-0.165	0.239	1.839			-0.185	0.376	1.836			-0.321	0.093	1.937			-0.375	-0.124	1.960			-0.391	-0.305	1.950			-0.395	-0.351	1.940			-0.043	0.167	1.826			-0.071	0.115	1.580
-0.182	-0.050	1.846			-0.176	-0.002	1.848			-0.164	0.239	1.839			-0.184	0.376	1.836			-0.322	0.092	1.937			-0.376	-0.126	1.960			-0.391	-0.307	1.944			-0.394	-0.353	1.934			-0.042	0.167	1.826			-0.069	0.115	1.580
-0.182	-0.050	1.846			-0.176	-0.001	1.848			-0.163	0.238	1.838			-0.183	0.376	1.836			-0.323	0.091	1.937			-0.376	-0.128	1.960			-0.391	-0.308	1.941			-0.393	-0.355	1.929			-0.042	0.167	1.826			-0.068	0.116	1.580
-0.181	-0.049	1.846			-0.176	-0.001	1.848			-0.163	0.237	1.838			-0.182	0.375	1.837			-0.324	0.090	1.937			-0.377	-0.129	1.960			-0.391	-0.309	1.939			-0.392	-0.356	1.925			-0.041	0.167	1.826			-0.066	0.115	1.579
-0.184	-0.055	1.847			-0.183	-0.014	1.853			-0.191	0.191	1.870			-0.185	0.332	1.861			-0.325	0.089	1.938			-0.376	-0.129	1.960			-0.391	-0.308	1.938			-0.391	-0.356	1.923			-0.055	0.146	1.844			-0.067	0.108	1.598
-0.186	-0.059	1.848			-0.186	-0.021	1.856			-0.200	0.175	1.881			-0.186	0.322	1.866			-0.326	0.087	1.938			-0.376	-0.130	1.960			-0.389	-0.307	1.934			-0.389	-0.355	1.919			-0.059	0.141	1.842			-0.066	0.107	1.596
-0.187	-0.061	1.848			-0.187	-0.025	1.858			-0.204	0.167	1.886			-0.187	0.318	1.868			-0.327	0.086	1.938			-0.375	-0.130	1.960			-0.336	-0.270	1.879			-0.340	-0.324	1.869			-0.060	0.139	1.842			-0.065	0.106	1.596
-0.188	-0.064	1.849			-0.188	-0.029	1.860			-0.207	0.162	1.890			-0.187	0.316	1.870			-0.328	0.086	1.938			-0.375	-0.130	1.960			-0.312	-0.253	1.855			-0.323	-0.312	1.850			-0.062	0.137	1.842			-0.064	0.105	1.595
-0.188	-0.066	1.849			-0.189	-0.032	1.862			-0.209	0.158	1.892			-0.188	0.314	1.871			-0.328	0.085	1.938			-0.375	-0.130	1.960			-0.303	-0.248	1.846			-0.312	-0.306	1.839			-0.063	0.136	1.842			-0.063	0.104	1.594
-0.189	-0.071	1.850			-0.189	-0.036	1.864			-0.210	0.155	1.894			-0.188	0.311	1.872			-0.329	0.084	1.939			-0.374	-0.130	1.960			-0.297	-0.243	1.839			-0.304	-0.301	1.831			-0.090	0.114	1.840			-0.063	0.101	1.594
-0.190	-0.076	1.850			-0.189	-0.040	1.866			-0.211	0.152	1.896			-0.188	0.310	1.873			-0.329	0.084	1.939			-0.374	-0.129	1.960			-0.292	-0.241	1.834			-0.298	-0.297	1.824			-0.101	0.105	1.839			-0.062	0.099	1.595
-0.190	-0.080	1.850			-0.189	-0.044	1.867			-0.213	0.150	1.898			-0.188	0.308	1.874			-0.329	0.083	1.939			-0.373	-0.129	1.960			-0.288	-0.237	1.830			-0.293	-0.293	1.819			-0.106	0.101	1.839			-0.058	0.095	1.597
-0.191	-0.082	1.850			-0.188	-0.046	1.868			-0.210	0.168	1.891			-0.189	0.314	1.871			-0.330	0.083	1.939			-0.372	-0.127	1.959			-0.285	-0.234	1.827			-0.289	-0.290	1.814			-0.110	0.106	1.837			-0.054	0.092	1.597
-0.191	-0.082	1.850			-0.188	-0.045	1.868			-0.189	0.191	1.864			-0.189	0.324	1.864			-0.322	0.086	1.929			-0.371	-0.123	1.958			-0.282	-0.232	1.823			-0.286	-0.286	1.811			-0.085	0.141	1.852			-0.047	0.093	1.606
-0.190	-0.082	1.849			-0.187	-0.042	1.868			-0.180	0.203	1.854			-0.189	0.335	1.858			-0.315	0.090	1.922			-0.369	-0.117	1.956			-0.280	-0.229	1.821			-0.283	-0.283	1.807			-0.077	0.152	1.857			-0.046	0.095	1.610
-0.190	-0.082	1.849			-0.185	-0.040	1.867			-0.175	0.209	1.850			-0.189	0.340	1.854			-0.310	0.092	1.917			-0.368	-0.115	1.956			-0.282	-0.232	1.818			-0.282	-0.285	1.803			-0.066	0.156	1.855			-0.045	0.095	1.611
-0.189	-0.081	1.849			-0.184	-0.037	1.866			-0.171	0.212	1.847			-0.188	0.344	1.851			-0.308	0.094	1.916			-0.368	-0.115	1.956			-0.279	-0.232	1.815			-0.280	-0.284	1.800			-0.059	0.159	1.854			-0.045	0.095	1.611
-0.188	-0.080	1.849			-0.182	-0.035	1.865			-0.168	0.215	1.845			-0.187	0.346	1.849			-0.307	0.095	1.915			-0.367	-0.113	1.955			-0.273	-0.224	1.815			-0.272	-0.274	1.799			-0.054	0.161	1.852			-0.044	0.095	1.611
-0.187	-0.079	1.848			-0.180	-0.034	1.864			-0.166	0.216	1.844			-0.187	0.347	1.848			-0.307	0.095	1.914			-0.367	-0.112	1.954			-0.268	-0.218	1.815			-0.266	-0.268	1.798			-0.051	0.162	1.851			-0.044	0.094	1.611
-0.185	-0.079	1.848			-0.178	-0.033	1.864			-0.164	0.217	1.843			-0.186	0.348	1.847			-0.306	0.095	1.913			-0.366	-0.112	1.954			-0.264	-0.214	1.814			-0.260	-0.262	1.796			-0.049	0.163	1.850			-0.045	0.093	1.611
-0.183	-0.078	1.847			-0.176	-0.032	1.863			-0.162	0.218	1.843			-0.185	0.348	1.845			-0.306	0.094	1.913			-0.366	-0.112	1.953			-0.260	-0.210	1.813			-0.256	-0.258	1.795			-0.047	0.163	1.849			-0.045	0.092	1.611
-0.181	-0.077	1.847			-0.174	-0.031	1.862			-0.160	0.218	1.843			-0.184	0.349	1.844			-0.306	0.093	1.912			-0.366	-0.113	1.952			-0.257	-0.206	1.813			-0.252	-0.254	1.794			-0.045	0.164	1.848			-0.091	0.110	1.638
-0.179	-0.077	1.846			-0.172	-0.030	1.861			-0.158	0.218	1.843			-0.183	0.349	1.843			-0.305	0.092	1.911			-0.365	-0.114	1.951			-0.254	-0.204	1.812			-0.248	-0.251	1.792			-0.043	0.165	1.846			-0.108	0.115	1.647
-0.177	-0.076	1.846			-0.170	-0.029	1.861			-0.156	0.218	1.843			-0.182	0.349	1.842			-0.305	0.091	1.910			-0.365	-0.115	1.951			-0.251	-0.201	1.811			-0.245	-0.249	1.791			-0.041	0.165	1.844			-0.133	0.116	1.642
-0.175	-0.075	1.845			-0.168	-0.029	1.860			-0.154	0.218	1.843			-0.181	0.349	1.841			-0.305	0.090	1.909			-0.365	-0.116	1.950			-0.249	-0.199	1.810			-0.243	-0.247	1.790			-0.038	0.166	1.837			-0.148	0.116	1.638
-0.173	-0.075	1.845			-0.166	-0.028	1.860			-0.153	0.217	1.843			-0.180	0.349	1.840			-0.305	0.089	1.908			-0.364	-0.117	1.949			-0.246	-0.197	1.809			-0.240	-0.245	1.789			-0.035	0.166	1.833			-0.157	0.116	1.636
-0.171	-0.074	1.844			-0.164	-0.027	1.860			-0.152	0.217	1.843			-0.179	0.349	1.839			-0.304	0.088	1.908			-0.364	-0.117	1.949			-0.246	-0.196	1.809			-0.239	-0.243	1.788			-0.033	0.165	1.829			-0.164	0.116	1.635
-0.170	-0.073	1.844			-0.162	-0.027	1.859			-0.150	0.217	1.844			-0.178	0.349	1.838			-0.304	0.087	1.908			-0.363	-0.117	1.949			-0.247	-0.194	1.810			-0.238	-0.241	1.787			-0.031	0.163	1.825			-0.171	0.116	1.634
-0.169	-0.073	1.844			-0.161	-0.027	1.859			-0.149	0.217	1.844			-0.177	0.349	1.838			-0.304	0.086	1.907			-0.362	-0.116	1.950			-0.248	-0.192	1.810			-0.238	-0.240	1.787			-0.029	0.161	1.821			-0.176	0.116	1.634
-0.167	-0.073	1.843			-0.160	-0.026	1.859			-0.148	0.217	1.844			-0.176	0.349	1.837			-0.304	0.086	1.907			-0.360	-0.115	1.950			-0.249	-0.191	1.811			-0.238	-0.238	1.787			-0.027	0.160	1.817			-0.181	0.116	1.633
-0.166	-0.072	1.843			-0.159	-0.026	1.859			-0.148	0.217	1.844			-0.175	0.349	1.836			-0.304	0.084	1.907			-0.359	-0.115	1.951			-0.251	-0.189	1.812			-0.238	-0.237	1.787			-0.026	0.158	1.814			-0.185	0.116	1.633
-0.165	-0.072	1.843			-0.157	-0.026	1.858			-0.147	0.216	1.844			-0.175	0.349	1.835			-0.303	0.081	1.906			-0.358	-0.114	1.953			-0.252	-0.188	1.813			-0.239	-0.235	1.787			-0.025	0.157	1.811			-0.189	0.116	1.632
-0.164	-0.072	1.843			-0.156	-0.026	1.858			-0.146	0.216	1.844			-0.174	0.349	1.835			-0.303	0.080	1.905			-0.357	-0.114	1.953			-0.253	-0.187	1.812			-0.239	-0.234	1.786			-0.024	0.155	1.809			-0.192	0.116	1.632
-0.164	-0.072	1.842			-0.155	-0.026	1.858			-0.145	0.216	1.844			-0.174	0.349	1.834			-0.302	0.078	1.905			-0.355	-0.114	1.954			-0.254	-0.186	1.812			-0.239	-0.233	1.786			-0.023	0.154	1.806			-0.195	0.116	1.632
-0.163	-0.072	1.842			-0.154	-0.025	1.858			-0.144	0.216	1.844			-0.174	0.349	1.834			-0.302	0.077	1.904			-0.353	-0.114	1.956			-0.255	-0.185	1.813			-0.240	-0.232	1.786			-0.022	0.152	1.804			-0.198	0.115	1.632
-0.162	-0.072	1.842			-0.154	-0.025	1.858			-0.144	0.216	1.844			-0.173	0.348	1.833			-0.301	0.076	1.904			-0.353	-0.116	1.958			-0.256	-0.183	1.814			-0.241	-0.231	1.787			-0.021	0.151	1.802			-0.201	0.115	1.632
-0.161	-0.072	1.842			-0.153	-0.025	1.858			-0.143	0.216	1.844			-0.173	0.348	1.833			-0.301	0.075	1.903			-0.352	-0.116	1.960			-0.258	-0.182	1.815			-0.243	-0.229	1.788			-0.021	0.150	1.800			-0.204	0.115	1.632
-0.161	-0.072	1.841			-0.152	-0.025	1.857			-0.143	0.216	1.844			-0.173	0.348	1.832			-0.301	0.074	1.902			-0.351	-0.116	1.962			-0.260	-0.181	1.816			-0.244	-0.228	1.789			-0.021	0.149	1.798			-0.207	0.115	1.633
-0.160	-0.072	1.841			-0.152	-0.025	1.857			-0.142	0.215	1.844			-0.173	0.348	1.831			-0.301	0.072	1.902			-0.350	-0.115	1.964			-0.261	-0.180	1.817			-0.246	-0.227	1.790			-0.020	0.148	1.796			-0.210	0.115	1.633
-0.160	-0.072	1.841			-0.151	-0.025	1.857			-0.142	0.215	1.844			-0.173	0.348	1.831			-0.301	0.072	1.901			-0.349	-0.115	1.966			-0.263	-0.179	1.818			-0.247	-0.226	1.790			-0.020	0.147	1.794			-0.212	0.114	1.633
-0.159	-0.072	1.840			-0.150	-0.025	1.857			-0.142	0.215	1.844			-0.173	0.348	1.831			-0.300	0.071	1.901			-0.348	-0.115	1.967			-0.264	-0.178	1.819			-0.248	-0.225	1.791			-0.020	0.147	1.792			-0.214	0.114	1.632
-0.159	-0.072	1.840			-0.150	-0.025	1.857			-0.142	0.215	1.844			-0.173	0.348	1.830			-0.300	0.070	1.900			-0.347	-0.115	1.968			-0.265	-0.178	1.819			-0.250	-0.225	1.792			-0.020	0.146	1.791			-0.215	0.113	1.632
-0.158	-0.072	1.840			-0.149	-0.025	1.856			-0.142	0.215	1.844			-0.173	0.348	1.830			-0.300	0.069	1.900			-0.347	-0.115	1.970			-0.266	-0.177	1.820			-0.251	-0.224	1.793			-0.020	0.145	1.789			-0.217	0.113	1.632
-0.158	-0.072	1.839			-0.149	-0.025	1.856			-0.142	0.215	1.844			-0.174	0.348	1.829			-0.300	0.068	1.899			-0.346	-0.115	1.970			-0.268	-0.177	1.821			-0.252	-0.224	1.794			-0.021	0.145	1.787			-0.219	0.113	1.632
-0.157	-0.072	1.839			-0.148	-0.025	1.856			-0.142	0.215	1.844			-0.174	0.347	1.828			-0.300	0.067	1.898			-0.346	-0.115	1.971			-0.269	-0.178	1.822			-0.254	-0.224	1.795			-0.021	0.144	1.786			-0.220	0.112	1.631
-0.157	-0.072	1.839			-0.148	-0.025	1.855			-0.142	0.214	1.844			-0.175	0.347	1.828			-0.300	0.067	1.898			-0.346	-0.114	1.972			-0.270	-0.178	1.822			-0.255	-0.224	1.795			-0.021	0.143	1.784			-0.221	0.111	1.631
-0.156	-0.072	1.838			-0.148	-0.025	1.855			-0.142	0.214	1.843			-0.175	0.347	1.827			-0.300	0.066	1.897			-0.345	-0.114	1.973			-0.271	-0.178	1.823			-0.256	-0.224	1.796			-0.022	0.143	1.783			-0.222	0.111	1.630
-0.156	-0.072	1.838			-0.147	-0.025	1.854			-0.143	0.214	1.843			-0.176	0.347	1.827			-0.301	0.065	1.897			-0.345	-0.114	1.973			-0.272	-0.178	1.823			-0.257	-0.224	1.796			-0.023	0.142	1.781			-0.223	0.110	1.629
-0.156	-0.072	1.837			-0.147	-0.025	1.854			-0.143	0.213	1.843			-0.177	0.347	1.826			-0.301	0.064	1.896			-0.345	-0.114	1.974			-0.272	-0.178	1.823			-0.258	-0.224	1.797			-0.023	0.142	1.780			-0.224	0.109	1.628
-0.156	-0.072	1.837			-0.147	-0.025	1.854			-0.143	0.213	1.843			-0.177	0.346	1.825			-0.301	0.064	1.896			-0.344	-0.114	1.974			-0.273	-0.178	1.824			-0.259	-0.224	1.797			-0.024	0.141	1.778			-0.225	0.109	1.627
-0.155	-0.072	1.836			-0.146	-0.026	1.853			-0.144	0.213	1.842			-0.178	0.346	1.825			-0.301	0.063	1.895			-0.344	-0.114	1.974			-0.274	-0.178	1.824			-0.260	-0.224	1.797			-0.025	0.141	1.776			-0.226	0.108	1.626
-0.155	-0.072	1.836			-0.146	-0.026	1.853			-0.144	0.212	1.842			-0.178	0.346	1.824			-0.301	0.062	1.895			-0.344	-0.114	1.974			-0.274	-0.178	1.824			-0.261	-0.224	1.798			-0.026	0.140	1.775			-0.227	0.108	1.625
-0.155	-0.072	1.835			-0.146	-0.026	1.852			-0.145	0.212	1.842			-0.179	0.346	1.823			-0.301	0.062	1.894			-0.344	-0.114	1.974			-0.275	-0.179	1.823			-0.261	-0.225	1.798			-0.027	0.140	1.774			-0.228	0.107	1.625
-0.155	-0.072	1.835			-0.146	-0.026	1.852			-0.145	0.212	1.842			-0.180	0.346	1.823			-0.302	0.061	1.894			-0.343	-0.114	1.973			-0.275	-0.180	1.823			-0.262	-0.225	1.798			-0.027	0.140	1.772			-0.227	0.106	1.622
-0.155	-0.073	1.834			-0.146	-0.026	1.852			-0.146	0.211	1.842			-0.180	0.345	1.822			-0.302	0.061	1.894			-0.344	-0.115	1.972			-0.275	-0.180	1.822			-0.262	-0.225	1.797			-0.028	0.140	1.771			-0.227	0.105	1.621
-0.155	-0.073	1.833			-0.146	-0.026	1.851			-0.147	0.211	1.841			-0.181	0.345	1.821			-0.302	0.060	1.893			-0.344	-0.115	1.972			-0.275	-0.181	1.821			-0.263	-0.225	1.797			-0.029	0.139	1.770			-0.227	0.104	1.619
-0.155	-0.073	1.833			-0.146	-0.027	1.851			-0.147	0.211	1.841			-0.181	0.345	1.821			-0.302	0.060	1.893			-0.344	-0.116	1.970			-0.275	-0.181	1.820			-0.263	-0.226	1.797			-0.030	0.139	1.769			-0.227	0.103	1.618
-0.155	-0.073	1.832			-0.145	-0.027	1.850			-0.148	0.211	1.841			-0.181	0.345	1.820			-0.303	0.059	1.892			-0.345	-0.117	1.969			-0.276	-0.182	1.820			-0.264	-0.226	1.796			-0.030	0.139	1.768			-0.227	0.102	1.616
-0.155	-0.073	1.831			-0.145	-0.027	1.850			-0.148	0.210	1.841			-0.182	0.345	1.819			-0.303	0.059	1.892			-0.345	-0.118	1.968			-0.276	-0.182	1.819			-0.264	-0.226	1.796			-0.031	0.139	1.767			-0.227	0.101	1.615
-0.154	-0.074	1.830			-0.145	-0.027	1.849			-0.149	0.210	1.840			-0.182	0.344	1.819			-0.303	0.058	1.892			-0.345	-0.118	1.968			-0.276	-0.183	1.818			-0.264	-0.226	1.796			-0.032	0.139	1.766			-0.227	0.101	1.614
-0.154	-0.074	1.829			-0.145	-0.027	1.849			-0.149	0.210	1.840			-0.183	0.344	1.818			-0.304	0.058	1.891			-0.345	-0.119	1.967			-0.276	-0.183	1.817			-0.265	-0.227	1.795			-0.033	0.139	1.765			-0.227	0.100	1.613
-0.154	-0.074	1.829			-0.145	-0.028	1.848			-0.150	0.210	1.840			-0.183	0.344	1.818			-0.304	0.058	1.891			-0.345	-0.118	1.964			-0.276	-0.184	1.816			-0.265	-0.227	1.795			-0.033	0.139	1.764			-0.226	0.099	1.611
-0.154	-0.074	1.828			-0.145	-0.028	1.847			-0.150	0.209	1.840			-0.183	0.344	1.817			-0.304	0.057	1.891			-0.345	-0.118	1.963			-0.276	-0.184	1.815			-0.265	-0.228	1.794			-0.034	0.139	1.763			-0.226	0.098	1.610
-0.154	-0.075	1.827			-0.145	-0.028	1.847			-0.151	0.209	1.839			-0.184	0.344	1.817			-0.304	0.057	1.890			-0.345	-0.118	1.962			-0.276	-0.184	1.814			-0.265	-0.228	1.794			-0.035	0.139	1.763			-0.226	0.097	1.609
-0.154	-0.075	1.826			-0.145	-0.028	1.847			-0.151	0.209	1.839			-0.184	0.344	1.816			-0.305	0.057	1.890			-0.345	-0.118	1.961			-0.276	-0.185	1.813			-0.266	-0.228	1.793			-0.035	0.139	1.762			-0.225	0.096	1.607
-0.154	-0.075	1.825			-0.145	-0.029	1.846			-0.152	0.209	1.839			-0.184	0.344	1.816			-0.305	0.056	1.890			-0.345	-0.119	1.959			-0.275	-0.185	1.811			-0.266	-0.229	1.792			-0.036	0.139	1.761			-0.224	0.095	1.605
-0.154	-0.075	1.825			-0.145	-0.029	1.846			-0.153	0.209	1.838			-0.185	0.344	1.815			-0.306	0.056	1.889			-0.346	-0.120	1.958			-0.275	-0.186	1.810			-0.266	-0.229	1.791			-0.036	0.139	1.760			-0.224	0.094	1.603
-0.154	-0.075	1.824			-0.145	-0.029	1.845			-0.153	0.208	1.838			-0.185	0.344	1.815			-0.306	0.056	1.889			-0.346	-0.122	1.957			-0.275	-0.186	1.809			-0.266	-0.229	1.791			-0.037	0.138	1.760			-0.223	0.093	1.601
-0.155	-0.076	1.823			-0.145	-0.029	1.845			-0.154	0.208	1.838			-0.185	0.344	1.814			-0.306	0.055	1.888			-0.347	-0.123	1.956			-0.275	-0.186	1.809			-0.266	-0.230	1.790			-0.037	0.138	1.759			-0.222	0.093	1.600
-0.155	-0.076	1.823			-0.145	-0.029	1.844			-0.154	0.208	1.837			-0.185	0.344	1.814			-0.307	0.055	1.888			-0.347	-0.123	1.955			-0.275	-0.187	1.808			-0.266	-0.230	1.790			-0.038	0.138	1.759			-0.222	0.092	1.600
-0.155	-0.076	1.822			-0.145	-0.030	1.844			-0.155	0.208	1.837			-0.186	0.343	1.813			-0.307	0.055	1.888			-0.347	-0.124	1.955			-0.275	-0.188	1.807			-0.266	-0.231	1.789			-0.038	0.138	1.758			-0.222	0.091	1.599
-0.155	-0.076	1.821			-0.145	-0.030	1.844			-0.155	0.208	1.837			-0.186	0.343	1.813			-0.307	0.055	1.887			-0.347	-0.125	1.954			-0.275	-0.188	1.807			-0.267	-0.231	1.789			-0.038	0.138	1.758			-0.221	0.091	1.598
-0.155	-0.076	1.821			-0.145	-0.030	1.843			-0.156	0.207	1.836			-0.186	0.343	1.812			-0.308	0.054	1.887			-0.348	-0.125	1.954			-0.275	-0.188	1.806			-0.267	-0.232	1.788			-0.039	0.138	1.757			-0.221	0.090	1.597
-0.155	-0.076	1.821			-0.145	-0.030	1.843			-0.156	0.207	1.836			-0.187	0.343	1.812			-0.308	0.054	1.886			-0.348	-0.126	1.953			-0.275	-0.189	1.806			-0.267	-0.232	1.788			-0.039	0.138	1.757			-0.220	0.090	1.596
-0.155	-0.076	1.820			-0.145	-0.030	1.843			-0.156	0.207	1.836			-0.187	0.343	1.811			-0.308	0.054	1.886			-0.348	-0.127	1.953			-0.274	-0.189	1.805			-0.267	-0.233	1.787			-0.039	0.138	1.756			-0.220	0.089	1.596
-0.155	-0.077	1.820			-0.145	-0.030	1.842			-0.157	0.207	1.835			-0.187	0.343	1.811			-0.309	0.054	1.886			-0.349	-0.128	1.952			-0.274	-0.190	1.805			-0.267	-0.234	1.787			-0.040	0.138	1.756			-0.220	0.089	1.595
-0.155	-0.077	1.819			-0.145	-0.030	1.842			-0.157	0.206	1.835			-0.188	0.343	1.810			-0.309	0.053	1.885			-0.349	-0.128	1.952			-0.274	-0.191	1.805			-0.267	-0.234	1.786			-0.040	0.138	1.756			-0.220	0.088	1.595
-0.155	-0.077	1.819			-0.145	-0.031	1.842			-0.157	0.206	1.835			-0.188	0.343	1.809			-0.309	0.053	1.885			-0.349	-0.129	1.952			-0.274	-0.191	1.804			-0.267	-0.235	1.786			-0.040	0.138	1.755			-0.220	0.088	1.594
-0.155	-0.077	1.819			-0.145	-0.031	1.842			-0.158	0.206	1.834			-0.188	0.343	1.809			-0.310	0.053	1.885			-0.349	-0.129	1.952			-0.274	-0.192	1.804			-0.267	-0.235	1.786			-0.040	0.138	1.755			-0.220	0.088	1.594
-0.155	-0.077	1.818			-0.145	-0.031	1.841			-0.158	0.206	1.834			-0.188	0.343	1.809			-0.310	0.053	1.885			-0.349	-0.129	1.951			-0.274	-0.192	1.804			-0.267	-0.236	1.786			-0.040	0.138	1.755			-0.220	0.087	1.594
-0.155	-0.077	1.818			-0.145	-0.031	1.841			-0.158	0.206	1.834			-0.189	0.343	1.808			-0.310	0.053	1.884			-0.349	-0.129	1.951			-0.274	-0.193	1.804			-0.267	-0.236	1.785			-0.041	0.138	1.755			-0.220	0.087	1.593
-0.155	-0.077	1.817			-0.145	-0.031	1.841			-0.158	0.205	1.833			-0.189	0.343	1.808			-0.310	0.052	1.884			-0.349	-0.129	1.950			-0.274	-0.193	1.803			-0.267	-0.237	1.785			-0.041	0.138	1.754			-0.219	0.087	1.593
-0.156	-0.077	1.817			-0.145	-0.031	1.840			-0.158	0.205	1.833			-0.189	0.343	1.807			-0.310	0.052	1.884			-0.350	-0.129	1.950			-0.274	-0.194	1.803			-0.267	-0.238	1.785			-0.041	0.138	1.754			-0.219	0.087	1.593
-0.156	-0.077	1.817			-0.145	-0.031	1.840			-0.159	0.205	1.833			-0.189	0.343	1.807			-0.310	0.052	1.883			-0.350	-0.129	1.949			-0.274	-0.194	1.803			-0.267	-0.238	1.784			-0.041	0.138	1.754			-0.219	0.086	1.593
-0.156	-0.077	1.817			-0.145	-0.031	1.840			-0.159	0.205	1.833			-0.189	0.343	1.806			-0.311	0.052	1.883			-0.350	-0.129	1.949			-0.274	-0.195	1.803			-0.267	-0.239	1.784			-0.041	0.138	1.754			-0.219	0.086	1.592
-0.156	-0.077	1.816			-0.145	-0.031	1.840			-0.159	0.205	1.832			-0.190	0.343	1.806			-0.311	0.052	1.883			-0.350	-0.129	1.948			-0.274	-0.195	1.802			-0.267	-0.239	1.784			-0.041	0.138	1.754			-0.219	0.086	1.592
-0.156	-0.077	1.816			-0.145	-0.031	1.839			-0.159	0.205	1.832			-0.190	0.343	1.805			-0.311	0.052	1.883			-0.350	-0.129	1.948			-0.274	-0.196	1.802			-0.268	-0.239	1.784			-0.042	0.138	1.753			-0.219	0.085	1.592
-0.156	-0.077	1.816			-0.145	-0.032	1.839			-0.159	0.204	1.832			-0.190	0.343	1.805			-0.311	0.051	1.882			-0.350	-0.129	1.948			-0.274	-0.196	1.802			-0.268	-0.240	1.783			-0.042	0.138	1.753			-0.219	0.085	1.592
-0.156	-0.077	1.815			-0.146	-0.032	1.839			-0.159	0.204	1.832			-0.190	0.343	1.805			-0.311	0.051	1.882			-0.350	-0.128	1.948			-0.274	-0.196	1.802			-0.268	-0.240	1.783			-0.042	0.138	1.753			-0.218	0.085	1.592
-0.156	-0.077	1.815			-0.146	-0.032	1.839			-0.159	0.204	1.831			-0.190	0.343	1.804			-0.311	0.051	1.882			-0.350	-0.128	1.948			-0.274	-0.196	1.802			-0.268	-0.240	1.783			-0.042	0.138	1.753			-0.218	0.085	1.592
-0.156	-0.077	1.815			-0.146	-0.032	1.838			-0.159	0.204	1.831			-0.190	0.343	1.804			-0.311	0.051	1.882			-0.350	-0.127	1.947			-0.274	-0.196	1.802			-0.268	-0.241	1.783			-0.042	0.139	1.753			-0.219	0.086	1.593
-0.157	-0.077	1.815			-0.146	-0.032	1.838			-0.160	0.204	1.831			-0.190	0.342	1.804			-0.312	0.051	1.882			-0.349	-0.127	1.947			-0.275	-0.197	1.802			-0.268	-0.241	1.783			-0.042	0.139	1.753			-0.219	0.086	1.593
-0.157	-0.077	1.814			-0.146	-0.032	1.838			-0.160	0.204	1.831			-0.190	0.342	1.803			-0.312	0.051	1.881			-0.349	-0.126	1.947			-0.275	-0.197	1.801			-0.268	-0.241	1.782			-0.042	0.139	1.753			-0.219	0.087	1.593
-0.157	-0.077	1.814			-0.146	-0.032	1.838			-0.160	0.203	1.831			-0.191	0.342	1.803			-0.312	0.051	1.881			-0.349	-0.125	1.946			-0.275	-0.197	1.801			-0.268	-0.241	1.782			-0.042	0.139	1.753			-0.218	0.087	1.594
-0.157	-0.077	1.814			-0.146	-0.032	1.838			-0.160	0.203	1.830			-0.191	0.342	1.803			-0.312	0.051	1.881			-0.349	-0.124	1.945			-0.275	-0.197	1.801			-0.268	-0.241	1.782			-0.042	0.139	1.753			-0.218	0.087	1.594
-0.157	-0.077	1.814			-0.146	-0.032	1.837			-0.160	0.203	1.830			-0.191	0.342	1.803			-0.312	0.050	1.881			-0.348	-0.123	1.944			-0.275	-0.197	1.801			-0.268	-0.242	1.782			-0.042	0.139	1.753			-0.218	0.088	1.594
-0.157	-0.077	1.813			-0.146	-0.032	1.837			-0.160	0.203	1.830			-0.190	0.343	1.802			-0.312	0.050	1.881			-0.348	-0.121	1.943			-0.275	-0.197	1.800			-0.268	-0.242	1.781			-0.041	0.139	1.753			-0.217	0.088	1.593
-0.157	-0.077	1.813			-0.146	-0.032	1.837			-0.160	0.203	1.830			-0.190	0.343	1.802			-0.312	0.050	1.880			-0.348	-0.120	1.942			-0.275	-0.197	1.800			-0.268	-0.242	1.781			-0.041	0.139	1.753			-0.217	0.089	1.593
-0.157	-0.077	1.813			-0.146	-0.032	1.837			-0.160	0.203	1.830			-0.190	0.343	1.802			-0.312	0.050	1.880			-0.348	-0.119	1.942			-0.275	-0.197	1.800			-0.268	-0.242	1.781			-0.041	0.139	1.754			-0.216	0.089	1.593
-0.157	-0.077	1.813			-0.146	-0.032	1.837			-0.160	0.203	1.829			-0.189	0.343	1.802			-0.312	0.050	1.880			-0.347	-0.118	1.941			-0.275	-0.197	1.799			-0.268	-0.242	1.780			-0.041	0.139	1.754			-0.216	0.090	1.593
-0.157	-0.077	1.812			-0.146	-0.032	1.836			-0.160	0.203	1.829			-0.189	0.343	1.802			-0.312	0.050	1.880			-0.347	-0.117	1.941			-0.275	-0.196	1.799			-0.268	-0.242	1.780			-0.040	0.139	1.754			-0.215	0.090	1.593
-0.157	-0.077	1.812			-0.147	-0.032	1.836			-0.160	0.203	1.829			-0.188	0.343	1.802			-0.312	0.050	1.880			-0.347	-0.116	1.940			-0.275	-0.196	1.798			-0.268	-0.242	1.779			-0.040	0.139	1.754			-0.214	0.091	1.593
-0.157	-0.077	1.812			-0.147	-0.032	1.836			-0.160	0.203	1.829			-0.188	0.344	1.801			-0.312	0.050	1.880			-0.346	-0.115	1.939			-0.274	-0.196	1.798			-0.268	-0.242	1.779			-0.040	0.139	1.754			-0.214	0.091	1.593
-0.157	-0.077	1.812			-0.147	-0.032	1.836			-0.159	0.203	1.829			-0.187	0.344	1.801			-0.312	0.050	1.879			-0.346	-0.115	1.938			-0.274	-0.196	1.797			-0.268	-0.242	1.778			-0.039	0.139	1.754			-0.213	0.092	1.593
-0.157	-0.077	1.811			-0.147	-0.032	1.836			-0.159	0.203	1.828			-0.187	0.344	1.801			-0.312	0.050	1.879			-0.346	-0.114	1.938			-0.274	-0.196	1.797			-0.268	-0.242	1.778			-0.039	0.139	1.754			-0.212	0.092	1.593
-0.157	-0.077	1.811			-0.147	-0.032	1.836			-0.159	0.203	1.828			-0.186	0.344	1.801			-0.312	0.050	1.879			-0.346	-0.114	1.937			-0.274	-0.196	1.796			-0.268	-0.242	1.778			-0.039	0.140	1.755			-0.212	0.093	1.593
-0.158	-0.077	1.811			-0.147	-0.032	1.835			-0.159	0.203	1.828			-0.185	0.345	1.801			-0.312	0.050	1.879			-0.346	-0.114	1.937			-0.274	-0.196	1.796			-0.268	-0.242	1.777			-0.038	0.140	1.755			-0.211	0.093	1.592
-0.158	-0.077	1.811			-0.147	-0.032	1.835			-0.159	0.203	1.828			-0.185	0.345	1.801			-0.312	0.050	1.879			-0.346	-0.113	1.936			-0.274	-0.195	1.796			-0.268	-0.242	1.777			-0.038	0.140	1.755			-0.210	0.094	1.592
-0.158	-0.077	1.811			-0.147	-0.032	1.835			-0.159	0.203	1.828			-0.184	0.345	1.800			-0.312	0.050	1.879			-0.346	-0.113	1.936			-0.274	-0.195	1.795			-0.268	-0.242	1.777			-0.038	0.140	1.755			-0.210	0.094	1.592
-0.157	-0.077	1.810			-0.147	-0.032	1.835			-0.159	0.203	1.827			-0.183	0.345	1.800			-0.312	0.050	1.878			-0.345	-0.112	1.936			-0.274	-0.195	1.795			-0.268	-0.242	1.776			-0.037	0.140	1.755			-0.209	0.094	1.592
-0.157	-0.076	1.810			-0.147	-0.032	1.835			-0.158	0.203	1.827			-0.183	0.346	1.800			-0.312	0.050	1.878			-0.345	-0.112	1.935			-0.274	-0.194	1.794			-0.268	-0.242	1.776			-0.037	0.140	1.755			-0.209	0.095	1.591
-0.157	-0.076	1.810			-0.147	-0.032	1.835			-0.158	0.203	1.827			-0.182	0.346	1.800			-0.312	0.050	1.878			-0.345	-0.112	1.935			-0.274	-0.194	1.794			-0.268	-0.241	1.775			-0.037	0.140	1.755			-0.208	0.095	1.591
-0.157	-0.076	1.810			-0.146	-0.032	1.835			-0.158	0.203	1.827			-0.181	0.346	1.799			-0.312	0.050	1.878			-0.345	-0.111	1.935			-0.274	-0.193	1.793			-0.268	-0.241	1.775			-0.036	0.140	1.755			-0.207	0.095	1.591
-0.157	-0.076	1.810			-0.146	-0.032	1.834			-0.158	0.203	1.827			-0.181	0.347	1.799			-0.312	0.050	1.878			-0.345	-0.111	1.934			-0.274	-0.193	1.793			-0.267	-0.241	1.774			-0.036	0.140	1.756			-0.207	0.096	1.591
-0.157	-0.076	1.809			-0.146	-0.032	1.834			-0.158	0.203	1.826			-0.180	0.347	1.799			-0.312	0.050	1.878			-0.345	-0.111	1.934			-0.273	-0.193	1.792			-0.267	-0.241	1.774			-0.036	0.140	1.756			-0.207	0.096	1.591
-0.157	-0.076	1.809			-0.146	-0.032	1.834			-0.158	0.203	1.826			-0.180	0.347	1.799			-0.312	0.050	1.877			-0.345	-0.111	1.934			-0.273	-0.192	1.792			-0.267	-0.241	1.773			-0.036	0.140	1.756			-0.206	0.096	1.590
-0.157	-0.076	1.809			-0.146	-0.032	1.834			-0.157	0.203	1.826			-0.179	0.347	1.798			-0.312	0.050	1.877			-0.345	-0.111	1.934			-0.273	-0.192	1.791			-0.267	-0.240	1.773			-0.035	0.140	1.756			-0.206	0.097	1.590
-0.157	-0.076	1.809			-0.146	-0.032	1.834			-0.157	0.203	1.826			-0.179	0.348	1.798			-0.312	0.050	1.877			-0.345	-0.111	1.933			-0.273	-0.192	1.791			-0.267	-0.240	1.773			-0.035	0.140	1.756			-0.205	0.097	1.590
-0.157	-0.076	1.809			-0.146	-0.032	1.834			-0.157	0.202	1.826			-0.178	0.348	1.798			-0.312	0.050	1.877			-0.345	-0.111	1.933			-0.273	-0.192	1.791			-0.267	-0.240	1.772			-0.035	0.140	1.756			-0.205	0.097	1.590
-0.157	-0.076	1.809			-0.146	-0.032	1.834			-0.157	0.202	1.825			-0.178	0.348	1.798			-0.312	0.050	1.877			-0.345	-0.110	1.933			-0.273	-0.192	1.791			-0.267	-0.240	1.772			-0.035	0.140	1.756			-0.205	0.097	1.589
-0.157	-0.076	1.809			-0.146	-0.032	1.834			-0.157	0.202	1.825			-0.177	0.348	1.797			-0.312	0.050	1.877			-0.345	-0.110	1.933			-0.273	-0.192	1.791			-0.267	-0.240	1.772			-0.035	0.140	1.756			-0.204	0.097	1.589
-0.157	-0.076	1.809			-0.146	-0.032	1.834			-0.156	0.202	1.825			-0.177	0.349	1.797			-0.312	0.050	1.877			-0.345	-0.110	1.933			-0.273	-0.192	1.791			-0.267	-0.240	1.772			-0.035	0.140	1.756			-0.204	0.098	1.589
-0.157	-0.076	1.809			-0.146	-0.032	1.833			-0.156	0.202	1.825			-0.176	0.349	1.797			-0.312	0.050	1.877			-0.345	-0.110	1.932			-0.273	-0.192	1.790			-0.267	-0.241	1.772			-0.034	0.141	1.756			-0.204	0.098	1.589
-0.157	-0.076	1.809			-0.146	-0.032	1.833			-0.156	0.202	1.825			-0.176	0.349	1.797			-0.312	0.050	1.877			-0.345	-0.110	1.932			-0.273	-0.192	1.790			-0.267	-0.241	1.771			-0.034	0.141	1.756			-0.203	0.098	1.589
-0.157	-0.076	1.808			-0.146	-0.032	1.833			-0.156	0.202	1.825			-0.176	0.349	1.797			-0.312	0.050	1.877			-0.345	-0.110	1.932			-0.273	-0.192	1.790			-0.267	-0.241	1.771			-0.034	0.141	1.756			-0.203	0.098	1.588
-0.157	-0.075	1.808			-0.146	-0.031	1.833			-0.156	0.202	1.825			-0.175	0.349	1.796			-0.312	0.050	1.877			-0.345	-0.109	1.932			-0.274	-0.193	1.790			-0.267	-0.241	1.771			-0.034	0.141	1.756			-0.202	0.098	1.588
-0.157	-0.075	1.808			-0.146	-0.031	1.833			-0.156	0.202	1.824			-0.175	0.350	1.796			-0.312	0.051	1.877			-0.345	-0.109	1.931			-0.274	-0.193	1.790			-0.267	-0.241	1.771			-0.033	0.141	1.756			-0.202	0.099	1.588
-0.157	-0.075	1.808			-0.146	-0.031	1.833			-0.156	0.202	1.824			-0.175	0.350	1.796			-0.312	0.051	1.877			-0.344	-0.109	1.931			-0.274	-0.193	1.790			-0.267	-0.241	1.771			-0.033	0.141	1.756			-0.202	0.099	1.588
-0.157	-0.075	1.808			-0.146	-0.031	1.833			-0.156	0.202	1.824			-0.174	0.350	1.796			-0.312	0.051	1.877			-0.344	-0.109	1.931			-0.274	-0.192	1.790			-0.267	-0.241	1.770			-0.033	0.141	1.757			-0.201	0.099	1.588
-0.157	-0.075	1.808			-0.146	-0.031	1.833			-0.155	0.202	1.824			-0.174	0.350	1.796			-0.312	0.051	1.877			-0.344	-0.108	1.931			-0.273	-0.192	1.790			-0.267	-0.240	1.770			-0.033	0.141	1.757			-0.201	0.099	1.588
-0.157	-0.074	1.808			-0.146	-0.031	1.833			-0.155	0.202	1.824			-0.174	0.350	1.796			-0.313	0.051	1.878			-0.344	-0.108	1.931			-0.273	-0.192	1.789			-0.267	-0.240	1.770			-0.033	0.141	1.757			-0.200	0.099	1.587
-0.157	-0.074	1.809			-0.146	-0.031	1.833			-0.155	0.202	1.824			-0.173	0.350	1.795			-0.313	0.052	1.878			-0.344	-0.108	1.931			-0.273	-0.192	1.789			-0.267	-0.240	1.770			-0.032	0.141	1.757			-0.200	0.099	1.587
-0.157	-0.074	1.809			-0.146	-0.030	1.833			-0.155	0.202	1.824			-0.173	0.350	1.795			-0.313	0.052	1.878			-0.344	-0.108	1.931			-0.273	-0.192	1.789			-0.267	-0.240	1.770			-0.032	0.142	1.757			-0.200	0.100	1.587
-0.158	-0.074	1.809			-0.146	-0.030	1.833			-0.155	0.202	1.824			-0.173	0.351	1.795			-0.313	0.052	1.879			-0.344	-0.108	1.930			-0.273	-0.192	1.789			-0.267	-0.240	1.770			-0.032	0.142	1.757			-0.199	0.100	1.587
-0.158	-0.073	1.809			-0.147	-0.030	1.833			-0.155	0.202	1.824			-0.173	0.351	1.795			-0.314	0.053	1.879			-0.344	-0.108	1.930			-0.273	-0.192	1.789			-0.267	-0.240	1.769			-0.032	0.142	1.758			-0.199	0.100	1.587
-0.158	-0.073	1.809			-0.147	-0.030	1.832			-0.155	0.202	1.824			-0.173	0.351	1.795			-0.314	0.053	1.879			-0.344	-0.108	1.930			-0.273	-0.192	1.789			-0.267	-0.240	1.769			-0.032	0.142	1.758			-0.199	0.100	1.587
-0.158	-0.073	1.809			-0.147	-0.030	1.832			-0.155	0.202	1.824			-0.172	0.351	1.795			-0.314	0.053	1.879			-0.345	-0.109	1.931			-0.273	-0.191	1.789			-0.267	-0.240	1.769			-0.032	0.142	1.758			-0.201	0.102	1.590
-0.158	-0.073	1.809			-0.147	-0.030	1.832			-0.155	0.202	1.824			-0.172	0.351	1.795			-0.314	0.053	1.880			-0.345	-0.109	1.931			-0.273	-0.191	1.789			-0.267	-0.239	1.769			-0.032	0.142	1.758			-0.201	0.102	1.590
-0.158	-0.073	1.809			-0.147	-0.029	1.832			-0.155	0.202	1.824			-0.172	0.351	1.795			-0.314	0.054	1.880			-0.345	-0.109	1.931			-0.273	-0.191	1.789			-0.266	-0.239	1.769			-0.031	0.142	1.759			-0.201	0.102	1.590
-0.158	-0.073	1.809			-0.147	-0.029	1.832			-0.155	0.203	1.824			-0.172	0.351	1.795			-0.314	0.054	1.880			-0.346	-0.110	1.931			-0.273	-0.190	1.789			-0.266	-0.239	1.769			-0.031	0.142	1.759			-0.200	0.102	1.590
-0.158	-0.072	1.810			-0.147	-0.029	1.832			-0.155	0.203	1.824			-0.172	0.351	1.795			-0.315	0.054	1.880			-0.346	-0.110	1.931			-0.273	-0.190	1.789			-0.266	-0.239	1.769			-0.031	0.143	1.759			-0.200	0.102	1.590
-0.158	-0.072	1.810			-0.147	-0.029	1.832			-0.155	0.203	1.824			-0.172	0.351	1.795			-0.315	0.054	1.881			-0.346	-0.110	1.932			-0.273	-0.190	1.789			-0.266	-0.239	1.769			-0.031	0.143	1.759			-0.200	0.102	1.590
-0.158	-0.072	1.810			-0.147	-0.029	1.833			-0.155	0.203	1.824			-0.172	0.351	1.795			-0.315	0.054	1.881			-0.346	-0.110	1.932			-0.273	-0.190	1.789			-0.266	-0.239	1.769			-0.031	0.143	1.760			-0.200	0.103	1.590
-0.158	-0.072	1.810			-0.147	-0.029	1.833			-0.155	0.203	1.824			-0.172	0.351	1.796			-0.315	0.055	1.881			-0.346	-0.110	1.932			-0.273	-0.190	1.789			-0.266	-0.238	1.769			-0.031	0.143	1.760			-0.200	0.103	1.590
-0.158	-0.072	1.810			-0.147	-0.029	1.833			-0.155	0.203	1.824			-0.171	0.351	1.796			-0.315	0.055	1.881			-0.347	-0.113	1.933			-0.273	-0.189	1.789			-0.266	-0.238	1.769			-0.031	0.143	1.761			-0.200	0.103	1.590
-0.158	-0.072	1.810			-0.147	-0.029	1.833			-0.154	0.203	1.824			-0.171	0.351	1.796			-0.315	0.055	1.882			-0.348	-0.114	1.933			-0.273	-0.189	1.789			-0.266	-0.238	1.769			-0.031	0.144	1.761			-0.199	0.103	1.590
-0.158	-0.072	1.811			-0.147	-0.028	1.833			-0.154	0.203	1.824			-0.171	0.351	1.796			-0.315	0.055	1.882			-0.349	-0.115	1.933			-0.273	-0.189	1.789			-0.266	-0.238	1.769			-0.031	0.144	1.762			-0.199	0.103	1.590
-0.158	-0.071	1.811			-0.147	-0.028	1.833			-0.154	0.203	1.824			-0.171	0.351	1.796			-0.315	0.055	1.882			-0.349	-0.115	1.934			-0.273	-0.188	1.789			-0.266	-0.238	1.769			-0.031	0.144	1.762			-0.199	0.103	1.590
-0.158	-0.071	1.811			-0.147	-0.028	1.833			-0.154	0.203	1.824			-0.171	0.351	1.797			-0.315	0.056	1.882			-0.349	-0.115	1.934			-0.273	-0.188	1.790			-0.266	-0.237	1.769			-0.031	0.144	1.763			-0.199	0.103	1.591
-0.158	-0.071	1.811			-0.147	-0.028	1.833			-0.154	0.203	1.825			-0.171	0.351	1.797			-0.315	0.056	1.882			-0.349	-0.115	1.935			-0.273	-0.188	1.790			-0.266	-0.237	1.769			-0.031	0.144	1.763			-0.199	0.103	1.591
-0.158	-0.071	1.811			-0.147	-0.028	1.833			-0.154	0.203	1.825			-0.171	0.351	1.797			-0.314	0.056	1.882			-0.349	-0.115	1.935			-0.273	-0.188	1.790			-0.266	-0.237	1.769			-0.031	0.144	1.763			-0.199	0.103	1.591
-0.158	-0.071	1.812			-0.147	-0.028	1.833			-0.154	0.203	1.825			-0.171	0.351	1.798			-0.314	0.056	1.882			-0.350	-0.116	1.935			-0.273	-0.187	1.791			-0.266	-0.237	1.769			-0.031	0.144	1.764			-0.199	0.103	1.591
-0.158	-0.071	1.812			-0.148	-0.028	1.833			-0.154	0.203	1.825			-0.171	0.351	1.798			-0.314	0.056	1.883			-0.350	-0.116	1.936			-0.273	-0.187	1.791			-0.266	-0.237	1.769			-0.031	0.145	1.764			-0.198	0.104	1.591
-0.158	-0.071	1.812			-0.148	-0.028	1.834			-0.154	0.203	1.825			-0.171	0.351	1.799			-0.314	0.057	1.883			-0.350	-0.116	1.936			-0.273	-0.187	1.791			-0.266	-0.237	1.769			-0.031	0.145	1.764			-0.198	0.104	1.591
-0.158	-0.071	1.812			-0.148	-0.028	1.834			-0.154	0.204	1.826			-0.170	0.351	1.799			-0.313	0.057	1.883			-0.350	-0.116	1.937			-0.273	-0.187	1.792			-0.266	-0.236	1.769			-0.031	0.145	1.765			-0.198	0.104	1.591
-0.158	-0.071	1.813			-0.148	-0.028	1.834			-0.154	0.204	1.826			-0.170	0.351	1.799			-0.313	0.057	1.883			-0.350	-0.116	1.937			-0.273	-0.187	1.792			-0.266	-0.236	1.770			-0.031	0.145	1.765			-0.198	0.104	1.591
-0.158	-0.071	1.813			-0.148	-0.028	1.834			-0.153	0.204	1.826			-0.170	0.351	1.800			-0.312	0.057	1.883			-0.350	-0.116	1.938			-0.273	-0.187	1.793			-0.266	-0.236	1.770			-0.031	0.145	1.766			-0.198	0.104	1.591
-0.158	-0.071	1.813			-0.148	-0.028	1.834			-0.153	0.204	1.826			-0.170	0.350	1.800			-0.312	0.058	1.883			-0.350	-0.116	1.939			-0.273	-0.187	1.793			-0.266	-0.236	1.770			-0.031	0.145	1.766			-0.198	0.104	1.591
-0.158	-0.072	1.814			-0.148	-0.028	1.835			-0.153	0.204	1.827			-0.170	0.350	1.801			-0.312	0.058	1.883			-0.350	-0.115	1.940			-0.273	-0.187	1.794			-0.266	-0.236	1.771			-0.031	0.145	1.767			-0.197	0.104	1.592
-0.158	-0.072	1.814			-0.148	-0.028	1.835			-0.153	0.204	1.827			-0.170	0.350	1.801			-0.312	0.058	1.884			-0.349	-0.114	1.941			-0.274	-0.187	1.795			-0.266	-0.236	1.771			-0.031	0.145	1.767			-0.197	0.104	1.592
-0.158	-0.072	1.814			-0.147	-0.028	1.835			-0.153	0.204	1.827			-0.170	0.350	1.801			-0.311	0.058	1.884			-0.349	-0.113	1.942			-0.274	-0.187	1.796			-0.267	-0.236	1.772			-0.031	0.145	1.768			-0.197	0.104	1.592
-0.158	-0.072	1.815			-0.147	-0.028	1.835			-0.152	0.204	1.828			-0.170	0.350	1.802			-0.311	0.058	1.884			-0.349	-0.113	1.943			-0.274	-0.187	1.797			-0.267	-0.236	1.772			-0.031	0.145	1.768			-0.197	0.104	1.592
-0.158	-0.072	1.815			-0.147	-0.028	1.835			-0.152	0.204	1.828			-0.170	0.350	1.802			-0.311	0.058	1.885			-0.348	-0.112	1.944			-0.275	-0.186	1.798			-0.267	-0.235	1.773			-0.031	0.145	1.768			-0.197	0.104	1.593
-0.158	-0.072	1.815			-0.147	-0.028	1.836			-0.152	0.204	1.828			-0.170	0.350	1.803			-0.311	0.058	1.885			-0.348	-0.112	1.944			-0.275	-0.186	1.798			-0.267	-0.235	1.774			-0.031	0.145	1.769			-0.196	0.104	1.593
-0.158	-0.071	1.815			-0.147	-0.028	1.836			-0.152	0.204	1.828			-0.170	0.350	1.803			-0.311	0.059	1.886			-0.348	-0.111	1.945			-0.275	-0.186	1.800			-0.267	-0.235	1.774			-0.030	0.145	1.770			-0.196	0.104	1.594
-0.158	-0.071	1.816			-0.147	-0.028	1.836			-0.152	0.204	1.829			-0.170	0.350	1.804			-0.311	0.059	1.886			-0.347	-0.110	1.946			-0.275	-0.186	1.800			-0.268	-0.235	1.775			-0.030	0.145	1.770			-0.196	0.104	1.594
-0.157	-0.071	1.816			-0.147	-0.028	1.836			-0.151	0.204	1.829			-0.170	0.350	1.804			-0.311	0.059	1.887			-0.347	-0.109	1.947			-0.276	-0.186	1.801			-0.268	-0.235	1.776			-0.030	0.145	1.771			-0.195	0.104	1.594
-0.157	-0.071	1.816			-0.147	-0.028	1.837			-0.151	0.204	1.829			-0.170	0.350	1.805			-0.310	0.059	1.887			-0.347	-0.108	1.948			-0.276	-0.186	1.802			-0.268	-0.235	1.776			-0.030	0.145	1.771			-0.195	0.104	1.595
-0.157	-0.071	1.817			-0.147	-0.028	1.837			-0.151	0.204	1.830			-0.170	0.350	1.805			-0.310	0.059	1.887			-0.347	-0.108	1.948			-0.276	-0.186	1.803			-0.268	-0.234	1.777			-0.029	0.145	1.772			-0.194	0.104	1.595
-0.157	-0.071	1.817			-0.147	-0.027	1.837			-0.151	0.204	1.830			-0.170	0.350	1.806			-0.310	0.059	1.888			-0.346	-0.107	1.949			-0.276	-0.185	1.803			-0.268	-0.234	1.778			-0.029	0.146	1.772			-0.194	0.104	1.596
-0.157	-0.071	1.817			-0.147	-0.027	1.838			-0.151	0.205	1.831			-0.170	0.350	1.806			-0.310	0.059	1.888			-0.346	-0.107	1.950			-0.276	-0.185	1.804			-0.268	-0.234	1.778			-0.029	0.146	1.772			-0.194	0.104	1.596
-0.157	-0.071	1.818			-0.147	-0.027	1.838			-0.150	0.205	1.831			-0.170	0.350	1.807			-0.308	0.060	1.888			-0.346	-0.106	1.950			-0.276	-0.185	1.805			-0.268	-0.234	1.779			-0.029	0.146	1.773			-0.193	0.104	1.596
-0.157	-0.071	1.818			-0.146	-0.027	1.838			-0.150	0.205	1.832			-0.170	0.350	1.807			-0.307	0.061	1.889			-0.346	-0.106	1.951			-0.276	-0.185	1.805			-0.268	-0.233	1.779			-0.028	0.146	1.773			-0.193	0.104	1.596
-0.157	-0.071	1.818			-0.146	-0.027	1.839			-0.149	0.205	1.832			-0.169	0.350	1.808			-0.306	0.062	1.890			-0.346	-0.105	1.951			-0.276	-0.184	1.806			-0.268	-0.233	1.780			-0.028	0.146	1.774			-0.192	0.105	1.597
-0.157	-0.071	1.819			-0.146	-0.027	1.839			-0.149	0.205	1.833			-0.169	0.350	1.809			-0.305	0.063	1.891			-0.346	-0.104	1.952			-0.276	-0.184	1.807			-0.268	-0.233	1.781			-0.028	0.146	1.774			-0.191	0.105	1.597
-0.156	-0.071	1.819			-0.146	-0.027	1.840			-0.148	0.206	1.833			-0.169	0.351	1.809			-0.304	0.064	1.892			-0.346	-0.104	1.952			-0.276	-0.183	1.807			-0.268	-0.232	1.781			-0.028	0.146	1.775			-0.191	0.106	1.597
-0.156	-0.071	1.819			-0.146	-0.027	1.840			-0.147	0.206	1.834			-0.168	0.351	1.810			-0.303	0.066	1.894			-0.346	-0.103	1.953			-0.276	-0.182	1.808			-0.268	-0.231	1.782			-0.027	0.146	1.775			-0.194	0.113	1.602
-0.156	-0.071	1.820			-0.146	-0.027	1.841			-0.147	0.206	1.834			-0.168	0.351	1.811			-0.302	0.068	1.896			-0.346	-0.102	1.953			-0.276	-0.182	1.808			-0.268	-0.231	1.783			-0.027	0.146	1.775			-0.196	0.118	1.606
-0.156	-0.070	1.820			-0.145	-0.027	1.841			-0.146	0.207	1.835			-0.168	0.351	1.812			-0.302	0.070	1.898			-0.345	-0.101	1.954			-0.276	-0.181	1.809			-0.268	-0.230	1.783			-0.027	0.146	1.776			-0.198	0.121	1.609
-0.156	-0.070	1.821			-0.145	-0.026	1.841			-0.145	0.207	1.835			-0.167	0.351	1.812			-0.301	0.072	1.899			-0.345	-0.100	1.954			-0.276	-0.181	1.809			-0.268	-0.230	1.784			-0.027	0.146	1.776			-0.197	0.123	1.609
-0.156	-0.070	1.821			-0.145	-0.026	1.842			-0.145	0.208	1.835			-0.167	0.351	1.813			-0.301	0.073	1.900			-0.345	-0.100	1.954			-0.276	-0.181	1.810			-0.268	-0.230	1.784			-0.026	0.146	1.777			-0.196	0.124	1.609
-0.156	-0.070	1.821			-0.145	-0.026	1.842			-0.144	0.208	1.835			-0.166	0.351	1.814			-0.301	0.076	1.902			-0.345	-0.099	1.954			-0.276	-0.181	1.810			-0.268	-0.229	1.785			-0.026	0.146	1.777			-0.195	0.125	1.609
-0.156	-0.069	1.822			-0.145	-0.025	1.842			-0.144	0.209	1.836			-0.166	0.351	1.814			-0.301	0.078	1.903			-0.345	-0.099	1.955			-0.276	-0.180	1.811			-0.268	-0.229	1.785			-0.026	0.146	1.778			-0.195	0.126	1.609
-0.156	-0.069	1.822			-0.145	-0.025	1.843			-0.143	0.209	1.836			-0.166	0.351	1.815			-0.301	0.080	1.904			-0.346	-0.099	1.955			-0.276	-0.180	1.811			-0.268	-0.229	1.785			-0.025	0.147	1.778			-0.194	0.127	1.609
-0.156	-0.069	1.823			-0.145	-0.025	1.843			-0.143	0.210	1.836			-0.166	0.351	1.815			-0.301	0.081	1.906			-0.346	-0.099	1.955			-0.276	-0.180	1.811			-0.268	-0.229	1.786			-0.025	0.147	1.779			-0.194	0.128	1.609
-0.156	-0.068	1.823			-0.145	-0.024	1.843			-0.142	0.210	1.836			-0.165	0.351	1.816			-0.301	0.083	1.907			-0.346	-0.099	1.955			-0.276	-0.180	1.811			-0.268	-0.228	1.786			-0.025	0.147	1.779			-0.195	0.132	1.612
-0.156	-0.068	1.823			-0.145	-0.024	1.843			-0.142	0.211	1.836			-0.165	0.352	1.816			-0.301	0.084	1.909			-0.346	-0.099	1.955			-0.276	-0.180	1.812			-0.268	-0.228	1.786			-0.024	0.147	1.780			-0.195	0.133	1.612
-0.156	-0.067	1.824			-0.145	-0.024	1.843			-0.141	0.211	1.836			-0.165	0.352	1.817			-0.301	0.085	1.910			-0.346	-0.098	1.955			-0.276	-0.179	1.812			-0.268	-0.228	1.787			-0.024	0.147	1.780			-0.197	0.136	1.615
-0.156	-0.067	1.824			-0.145	-0.023	1.843			-0.141	0.212	1.835			-0.165	0.352	1.817			-0.301	0.087	1.911			-0.346	-0.098	1.956			-0.276	-0.179	1.812			-0.268	-0.228	1.787			-0.024	0.147	1.780			-0.198	0.139	1.617
-0.156	-0.066	1.824			-0.145	-0.022	1.843			-0.140	0.212	1.835			-0.164	0.352	1.817			-0.301	0.088	1.912			-0.346	-0.098	1.956			-0.276	-0.179	1.812			-0.268	-0.228	1.787			-0.024	0.147	1.781			-0.198	0.140	1.617
-0.157	-0.066	1.825			-0.145	-0.022	1.843			-0.140	0.213	1.835			-0.164	0.352	1.818			-0.301	0.089	1.912			-0.346	-0.098	1.956			-0.276	-0.179	1.813			-0.268	-0.228	1.788			-0.024	0.147	1.781			-0.198	0.142	1.618
-0.157	-0.066	1.825			-0.145	-0.021	1.843			-0.140	0.214	1.835			-0.164	0.352	1.818			-0.300	0.091	1.913			-0.346	-0.097	1.956			-0.276	-0.179	1.813			-0.268	-0.228	1.788			-0.023	0.147	1.781			-0.199	0.144	1.619
-0.157	-0.065	1.825			-0.145	-0.021	1.843			-0.139	0.214	1.834			-0.164	0.352	1.818			-0.300	0.092	1.914			-0.346	-0.097	1.956			-0.276	-0.180	1.813			-0.269	-0.228	1.788			-0.023	0.147	1.782			-0.199	0.145	1.620
-0.157	-0.065	1.825			-0.146	-0.021	1.843			-0.139	0.215	1.834			-0.163	0.352	1.819			-0.300	0.093	1.914			-0.346	-0.097	1.956			-0.276	-0.180	1.814			-0.269	-0.228	1.789			-0.023	0.147	1.782			-0.200	0.147	1.621
-0.157	-0.065	1.826			-0.146	-0.020	1.843			-0.138	0.215	1.834			-0.163	0.352	1.819			-0.299	0.094	1.915			-0.346	-0.097	1.956			-0.277	-0.180	1.814			-0.269	-0.228	1.789			-0.023	0.147	1.782			-0.199	0.146	1.620
-0.157	-0.064	1.826			-0.146	-0.020	1.843			-0.138	0.216	1.833			-0.163	0.353	1.819			-0.299	0.095	1.915			-0.346	-0.096	1.956			-0.277	-0.180	1.814			-0.269	-0.228	1.789			-0.023	0.147	1.782			-0.199	0.147	1.621
-0.157	-0.064	1.826			-0.146	-0.019	1.843			-0.138	0.216	1.833			-0.162	0.353	1.820			-0.299	0.096	1.916			-0.346	-0.096	1.957			-0.277	-0.180	1.814			-0.269	-0.228	1.790			-0.022	0.147	1.782			-0.199	0.148	1.621
-0.157	-0.064	1.826			-0.146	-0.019	1.843			-0.137	0.217	1.833			-0.162	0.353	1.820			-0.297	0.096	1.915			-0.346	-0.096	1.957			-0.277	-0.180	1.815			-0.269	-0.228	1.790			-0.022	0.147	1.783			-0.198	0.147	1.620
-0.157	-0.064	1.826			-0.146	-0.019	1.843			-0.137	0.217	1.832			-0.161	0.353	1.820			-0.296	0.097	1.915			-0.346	-0.096	1.957			-0.277	-0.180	1.815			-0.269	-0.228	1.790			-0.022	0.147	1.783			-0.196	0.146	1.618
-0.157	-0.064	1.827			-0.146	-0.019	1.842			-0.136	0.217	1.832			-0.160	0.353	1.820			-0.296	0.098	1.915			-0.346	-0.096	1.957			-0.277	-0.180	1.815			-0.269	-0.228	1.790			-0.022	0.147	1.783			-0.197	0.147	1.619
-0.157	-0.064	1.827			-0.147	-0.019	1.842			-0.136	0.217	1.832			-0.160	0.353	1.820			-0.296	0.098	1.915			-0.346	-0.096	1.957			-0.277	-0.180	1.815			-0.269	-0.228	1.791			-0.022	0.147	1.783			-0.197	0.147	1.619
-0.157	-0.064	1.827			-0.147	-0.018	1.842			-0.136	0.218	1.832			-0.159	0.354	1.820			-0.295	0.099	1.915			-0.346	-0.096	1.957			-0.277	-0.180	1.815			-0.269	-0.228	1.791			-0.021	0.146	1.783			-0.196	0.146	1.618
-0.157	-0.064	1.827			-0.147	-0.018	1.842			-0.135	0.218	1.831			-0.158	0.354	1.820			-0.295	0.099	1.916			-0.345	-0.096	1.957			-0.277	-0.180	1.816			-0.269	-0.228	1.791			-0.021	0.146	1.783			-0.195	0.146	1.617
-0.157	-0.063	1.827			-0.147	-0.018	1.842			-0.134	0.218	1.831			-0.158	0.354	1.821			-0.295	0.099	1.916			-0.345	-0.096	1.957			-0.277	-0.180	1.816			-0.269	-0.228	1.791			-0.021	0.146	1.783			-0.194	0.145	1.616
-0.157	-0.063	1.827			-0.147	-0.018	1.841			-0.134	0.218	1.831			-0.157	0.354	1.821			-0.295	0.100	1.916			-0.345	-0.095	1.957			-0.277	-0.180	1.816			-0.269	-0.228	1.791			-0.020	0.146	1.783			-0.193	0.144	1.615
-0.157	-0.063	1.827			-0.147	-0.018	1.841			-0.133	0.218	1.831			-0.156	0.354	1.821			-0.294	0.100	1.916			-0.345	-0.095	1.957			-0.277	-0.180	1.816			-0.269	-0.228	1.792			-0.020	0.146	1.783			-0.192	0.143	1.614
-0.157	-0.063	1.827			-0.147	-0.018	1.841			-0.133	0.219	1.830			-0.155	0.354	1.821			-0.294	0.100	1.916			-0.345	-0.095	1.957			-0.277	-0.180	1.816			-0.270	-0.228	1.792			-0.020	0.146	1.783			-0.193	0.144	1.614
-0.157	-0.063	1.828			-0.147	-0.018	1.841			-0.132	0.219	1.830			-0.154	0.354	1.821			-0.294	0.101	1.916			-0.345	-0.095	1.958			-0.277	-0.180	1.816			-0.270	-0.228	1.792			-0.019	0.146	1.783			-0.192	0.143	1.613
-0.157	-0.063	1.828			-0.147	-0.018	1.841			-0.132	0.219	1.830			-0.153	0.355	1.821			-0.294	0.101	1.916			-0.345	-0.095	1.958			-0.277	-0.180	1.816			-0.270	-0.228	1.792			-0.019	0.146	1.782			-0.193	0.143	1.613
-0.157	-0.063	1.828			-0.147	-0.018	1.840			-0.131	0.219	1.830			-0.152	0.355	1.820			-0.294	0.101	1.916			-0.345	-0.095	1.958			-0.277	-0.180	1.816			-0.270	-0.227	1.792			-0.019	0.145	1.782			-0.193	0.144	1.614
-0.157	-0.063	1.828			-0.147	-0.017	1.840			-0.131	0.219	1.830			-0.151	0.355	1.820			-0.293	0.101	1.916			-0.345	-0.095	1.958			-0.277	-0.180	1.816			-0.270	-0.227	1.792			-0.019	0.145	1.782			-0.192	0.143	1.613
-0.157	-0.063	1.828			-0.147	-0.017	1.840			-0.131	0.219	1.829			-0.150	0.355	1.820			-0.293	0.101	1.916			-0.345	-0.095	1.958			-0.277	-0.180	1.816			-0.270	-0.227	1.792			-0.018	0.145	1.781			-0.193	0.143	1.613
-0.157	-0.063	1.828			-0.147	-0.017	1.839			-0.130	0.219	1.829			-0.149	0.355	1.820			-0.293	0.101	1.916			-0.345	-0.095	1.958			-0.277	-0.180	1.816			-0.270	-0.227	1.793			-0.018	0.145	1.781			-0.194	0.143	1.613
-0.157	-0.063	1.828			-0.147	-0.017	1.839			-0.130	0.219	1.829			-0.149	0.356	1.820			-0.293	0.101	1.916			-0.345	-0.095	1.958			-0.277	-0.180	1.817			-0.270	-0.227	1.793			-0.018	0.145	1.781			-0.193	0.142	1.612
-0.157	-0.063	1.828			-0.147	-0.017	1.839			-0.130	0.219	1.829			-0.148	0.356	1.820			-0.293	0.101	1.916			-0.345	-0.095	1.958			-0.277	-0.181	1.817			-0.270	-0.228	1.793			-0.017	0.145	1.780			-0.192	0.141	1.611
-0.157	-0.063	1.828			-0.147	-0.017	1.839			-0.129	0.219	1.829			-0.147	0.356	1.820			-0.293	0.101	1.916			-0.345	-0.095	1.957			-0.277	-0.181	1.817			-0.270	-0.228	1.793			-0.017	0.145	1.780			-0.192	0.141	1.610
-0.157	-0.063	1.828			-0.147	-0.017	1.838			-0.129	0.219	1.829			-0.147	0.356	1.820			-0.293	0.101	1.916			-0.345	-0.095	1.957			-0.277	-0.181	1.817			-0.270	-0.228	1.793			-0.017	0.145	1.780			-0.191	0.140	1.609
-0.157	-0.063	1.828			-0.147	-0.017	1.838			-0.129	0.219	1.828			-0.146	0.356	1.819			-0.293	0.101	1.916			-0.345	-0.095	1.957			-0.277	-0.181	1.817			-0.270	-0.229	1.793			-0.017	0.145	1.779			-0.191	0.140	1.608
-0.157	-0.063	1.828			-0.147	-0.017	1.838			-0.129	0.219	1.828			-0.146	0.357	1.819			-0.293	0.101	1.916			-0.345	-0.095	1.956			-0.277	-0.182	1.817			-0.270	-0.229	1.793			-0.017	0.144	1.779			-0.191	0.139	1.607
-0.157	-0.063	1.828			-0.147	-0.017	1.837			-0.128	0.219	1.828			-0.146	0.357	1.819			-0.293	0.101	1.916			-0.345	-0.096	1.955			-0.277	-0.184	1.816			-0.270	-0.230	1.793			-0.016	0.144	1.778			-0.191	0.138	1.607
-0.157	-0.063	1.828			-0.147	-0.017	1.837			-0.128	0.219	1.828			-0.146	0.357	1.818			-0.293	0.101	1.915			-0.345	-0.097	1.955			-0.277	-0.185	1.816			-0.269	-0.230	1.793			-0.016	0.144	1.778			-0.190	0.138	1.606
-0.157	-0.063	1.828			-0.147	-0.017	1.837			-0.128	0.219	1.828			-0.146	0.357	1.818			-0.294	0.101	1.915			-0.345	-0.097	1.954			-0.276	-0.185	1.815			-0.269	-0.231	1.793			-0.016	0.144	1.777			-0.190	0.137	1.605
-0.157	-0.063	1.828			-0.147	-0.017	1.836			-0.128	0.219	1.828			-0.146	0.358	1.817			-0.294	0.101	1.915			-0.344	-0.097	1.954			-0.276	-0.186	1.815			-0.269	-0.231	1.793			-0.016	0.143	1.776			-0.190	0.137	1.604
-0.157	-0.063	1.827			-0.147	-0.017	1.836			-0.128	0.219	1.827			-0.146	0.358	1.816			-0.294	0.101	1.915			-0.344	-0.097	1.953			-0.276	-0.186	1.815			-0.269	-0.232	1.793			-0.016	0.143	1.776			-0.190	0.136	1.604
-0.157	-0.063	1.827			-0.147	-0.017	1.836			-0.128	0.219	1.827			-0.147	0.358	1.816			-0.295	0.100	1.914			-0.344	-0.097	1.952			-0.277	-0.187	1.815			-0.269	-0.232	1.793			-0.016	0.143	1.775			-0.192	0.137	1.604
-0.157	-0.063	1.827			-0.148	-0.017	1.835			-0.129	0.219	1.827			-0.147	0.358	1.815			-0.296	0.100	1.914			-0.344	-0.097	1.952			-0.277	-0.187	1.815			-0.269	-0.232	1.793			-0.016	0.143	1.774			-0.192	0.136	1.604
-0.157	-0.063	1.826			-0.148	-0.017	1.834			-0.129	0.219	1.826			-0.148	0.359	1.814			-0.297	0.100	1.913			-0.343	-0.095	1.950			-0.277	-0.187	1.814			-0.270	-0.232	1.793			-0.016	0.142	1.773			-0.192	0.135	1.603
-0.158	-0.063	1.826			-0.148	-0.017	1.834			-0.129	0.219	1.826			-0.149	0.359	1.812			-0.298	0.099	1.913			-0.343	-0.094	1.949			-0.277	-0.188	1.814			-0.270	-0.233	1.793			-0.016	0.142	1.772			-0.192	0.134	1.601
-0.158	-0.063	1.825			-0.148	-0.017	1.833			-0.130	0.218	1.825			-0.150	0.359	1.811			-0.298	0.099	1.912			-0.343	-0.093	1.948			-0.277	-0.188	1.814			-0.270	-0.233	1.793			-0.017	0.142	1.771			-0.191	0.132	1.599
-0.158	-0.063	1.825			-0.149	-0.017	1.832			-0.130	0.218	1.824			-0.151	0.359	1.810			-0.299	0.099	1.912			-0.343	-0.092	1.947			-0.277	-0.188	1.814			-0.270	-0.233	1.792			-0.017	0.142	1.770			-0.191	0.131	1.596
-0.159	-0.063	1.824			-0.149	-0.017	1.832			-0.131	0.218	1.824			-0.152	0.359	1.809			-0.300	0.098	1.911			-0.343	-0.091	1.946			-0.278	-0.188	1.813			-0.270	-0.233	1.792			-0.017	0.142	1.769			-0.191	0.130	1.595
-0.159	-0.063	1.823			-0.149	-0.017	1.831			-0.131	0.218	1.823			-0.153	0.359	1.808			-0.300	0.098	1.911			-0.342	-0.091	1.945			-0.278	-0.189	1.813			-0.270	-0.234	1.792			-0.017	0.141	1.768			-0.191	0.129	1.594
-0.159	-0.063	1.822			-0.150	-0.017	1.830			-0.132	0.218	1.823			-0.154	0.359	1.807			-0.301	0.097	1.910			-0.342	-0.090	1.944			-0.279	-0.189	1.812			-0.271	-0.234	1.791			-0.018	0.141	1.766			-0.191	0.128	1.592
-0.160	-0.063	1.822			-0.150	-0.017	1.829			-0.133	0.218	1.822			-0.155	0.359	1.806			-0.302	0.097	1.909			-0.342	-0.090	1.943			-0.279	-0.189	1.811			-0.271	-0.234	1.791			-0.018	0.141	1.765			-0.191	0.128	1.591
-0.160	-0.063	1.821			-0.151	-0.017	1.828			-0.133	0.217	1.821			-0.156	0.359	1.805			-0.303	0.096	1.909			-0.344	-0.095	1.940			-0.279	-0.190	1.809			-0.271	-0.235	1.789			-0.019	0.141	1.764			-0.192	0.127	1.591
-0.160	-0.063	1.820			-0.151	-0.017	1.828			-0.134	0.217	1.820			-0.158	0.359	1.804			-0.304	0.096	1.908			-0.344	-0.095	1.938			-0.279	-0.190	1.808			-0.271	-0.235	1.788			-0.019	0.140	1.763			-0.193	0.127	1.590
-0.161	-0.063	1.819			-0.152	-0.017	1.827			-0.135	0.217	1.820			-0.159	0.359	1.803			-0.304	0.096	1.907			-0.344	-0.094	1.936			-0.280	-0.191	1.807			-0.271	-0.236	1.787			-0.020	0.140	1.762			-0.193	0.126	1.589
-0.161	-0.064	1.818			-0.152	-0.018	1.826			-0.136	0.217	1.819			-0.160	0.359	1.802			-0.305	0.095	1.906			-0.345	-0.094	1.934			-0.280	-0.192	1.805			-0.272	-0.237	1.786			-0.021	0.140	1.760			-0.194	0.126	1.588
-0.162	-0.064	1.818			-0.153	-0.018	1.825			-0.137	0.216	1.818			-0.161	0.359	1.801			-0.306	0.095	1.905			-0.345	-0.094	1.933			-0.280	-0.193	1.805			-0.272	-0.238	1.785			-0.021	0.140	1.759			-0.195	0.125	1.587
-0.163	-0.064	1.817			-0.153	-0.018	1.824			-0.138	0.216	1.817			-0.162	0.359	1.800			-0.307	0.094	1.904			-0.345	-0.094	1.932			-0.281	-0.194	1.804			-0.273	-0.239	1.784			-0.022	0.139	1.758			-0.196	0.125	1.587
-0.163	-0.064	1.816			-0.154	-0.018	1.824			-0.139	0.216	1.816			-0.163	0.359	1.799			-0.307	0.094	1.903			-0.345	-0.094	1.932			-0.282	-0.195	1.803			-0.274	-0.240	1.783			-0.022	0.139	1.757			-0.196	0.125	1.586
-0.164	-0.065	1.815			-0.155	-0.019	1.823			-0.140	0.216	1.815			-0.163	0.359	1.798			-0.308	0.093	1.902			-0.342	-0.091	1.919			-0.342	-0.214	1.872			-0.328	-0.258	1.843			-0.023	0.139	1.756			-0.200	0.126	1.588
-0.164	-0.065	1.815			-0.155	-0.019	1.822			-0.141	0.215	1.814			-0.164	0.359	1.798			-0.309	0.093	1.901			-0.319	-0.081	1.861			-0.363	-0.212	1.895			-0.342	-0.258	1.859			-0.023	0.139	1.755			-0.203	0.127	1.589
-0.165	-0.065	1.814			-0.156	-0.019	1.821			-0.142	0.215	1.813			-0.165	0.359	1.797			-0.310	0.092	1.900			-0.312	-0.078	1.842			-0.372	-0.211	1.906			-0.351	-0.258	1.869			-0.024	0.138	1.755			-0.205	0.127	1.590
-0.165	-0.065	1.813			-0.157	-0.019	1.820			-0.143	0.215	1.812			-0.166	0.359	1.796			-0.310	0.092	1.899			-0.303	-0.073	1.822			-0.378	-0.211	1.913			-0.358	-0.258	1.877			-0.024	0.138	1.754			-0.207	0.128	1.591
-0.166	-0.065	1.813			-0.157	-0.019	1.820			-0.144	0.215	1.812			-0.166	0.359	1.796			-0.311	0.091	1.899			-0.299	-0.071	1.812			-0.383	-0.209	1.919			-0.363	-0.257	1.883			-0.025	0.138	1.753			-0.208	0.128	1.590
-0.166	-0.065	1.812			-0.158	-0.019	1.819			-0.145	0.215	1.811			-0.167	0.359	1.795			-0.312	0.091	1.898			-0.296	-0.069	1.805			-0.386	-0.207	1.924			-0.368	-0.256	1.889			-0.025	0.138	1.752			-0.209	0.128	1.591
-0.167	-0.065	1.812			-0.159	-0.019	1.819			-0.146	0.214	1.810			-0.168	0.359	1.795			-0.312	0.091	1.897			-0.294	-0.068	1.801			-0.389	-0.206	1.928			-0.371	-0.255	1.893			-0.025	0.138	1.752			-0.210	0.128	1.590
-0.167	-0.066	1.811			-0.159	-0.019	1.818			-0.147	0.214	1.810			-0.168	0.359	1.794			-0.313	0.090	1.896			-0.292	-0.068	1.796			-0.392	-0.205	1.932			-0.374	-0.254	1.897			-0.026	0.138	1.751			-0.211	0.128	1.590
-0.168	-0.066	1.811			-0.160	-0.020	1.818			-0.147	0.214	1.810			-0.169	0.359	1.794			-0.314	0.090	1.896			-0.293	-0.068	1.795			-0.394	-0.204	1.935			-0.377	-0.254	1.901			-0.026	0.138	1.750			-0.211	0.128	1.590
-0.168	-0.066	1.810			-0.160	-0.020	1.817			-0.148	0.214	1.809			-0.169	0.359	1.793			-0.314	0.089	1.895			-0.317	-0.074	1.833			-0.397	-0.208	1.940			-0.381	-0.256	1.906			-0.027	0.137	1.750			-0.212	0.128	1.589
-0.169	-0.066	1.810			-0.160	-0.020	1.817			-0.148	0.214	1.809			-0.170	0.359	1.793			-0.315	0.089	1.894			-0.334	-0.075	1.870			-0.399	-0.214	1.942			-0.384	-0.260	1.909			-0.027	0.137	1.749			-0.211	0.126	1.587
-0.169	-0.066	1.809			-0.161	-0.020	1.816			-0.149	0.214	1.809			-0.170	0.359	1.793			-0.315	0.089	1.894			-0.340	-0.075	1.883			-0.401	-0.219	1.944			-0.387	-0.262	1.913			-0.028	0.137	1.749			-0.211	0.126	1.586
-0.169	-0.066	1.809			-0.161	-0.020	1.816			-0.149	0.214	1.808			-0.171	0.359	1.792			-0.316	0.089	1.893			-0.344	-0.075	1.891			-0.403	-0.222	1.946			-0.389	-0.265	1.915			-0.028	0.137	1.748			-0.211	0.126	1.585
-0.170	-0.066	1.809			-0.162	-0.020	1.816			-0.150	0.214	1.808			-0.171	0.359	1.792			-0.316	0.088	1.893			-0.346	-0.075	1.897			-0.404	-0.226	1.946			-0.391	-0.267	1.917			-0.029	0.137	1.748			-0.212	0.125	1.585
-0.170	-0.066	1.808			-0.162	-0.020	1.815			-0.150	0.214	1.808			-0.171	0.359	1.792			-0.316	0.088	1.892			-0.348	-0.076	1.902			-0.406	-0.230	1.947			-0.393	-0.270	1.919			-0.029	0.137	1.748			-0.211	0.124	1.583
-0.170	-0.066	1.808			-0.162	-0.020	1.815			-0.151	0.213	1.808			-0.172	0.359	1.792			-0.316	0.088	1.892			-0.350	-0.076	1.906			-0.407	-0.233	1.947			-0.395	-0.272	1.921			-0.029	0.137	1.747			-0.211	0.124	1.582
-0.171	-0.066	1.808			-0.163	-0.020	1.815			-0.151	0.213	1.807			-0.172	0.359	1.792			-0.317	0.088	1.891			-0.351	-0.077	1.909			-0.408	-0.236	1.947			-0.397	-0.274	1.922			-0.030	0.137	1.747			-0.211	0.124	1.582
-0.171	-0.066	1.807			-0.163	-0.020	1.814			-0.151	0.213	1.807			-0.173	0.359	1.791			-0.317	0.087	1.891			-0.352	-0.077	1.911			-0.409	-0.238	1.947			-0.399	-0.276	1.923			-0.030	0.137	1.747			-0.211	0.123	1.582
-0.171	-0.066	1.807			-0.163	-0.020	1.814			-0.152	0.213	1.807			-0.173	0.359	1.791			-0.317	0.087	1.891			-0.353	-0.078	1.913			-0.409	-0.240	1.947			-0.400	-0.279	1.924			-0.031	0.137	1.747			-0.212	0.123	1.581
-0.171	-0.066	1.807			-0.163	-0.020	1.814			-0.152	0.213	1.807			-0.173	0.359	1.791			-0.317	0.087	1.890			-0.353	-0.079	1.915			-0.410	-0.242	1.947			-0.401	-0.281	1.925			-0.031	0.138	1.746			-0.212	0.123	1.581
-0.172	-0.066	1.807			-0.164	-0.020	1.814			-0.153	0.213	1.807			-0.174	0.359	1.791			-0.318	0.087	1.890			-0.354	-0.080	1.917			-0.410	-0.245	1.947			-0.402	-0.283	1.925			-0.031	0.138	1.746			-0.212	0.122	1.580
-0.172	-0.067	1.807			-0.164	-0.020	1.814			-0.153	0.213	1.807			-0.174	0.359	1.791			-0.318	0.087	1.889			-0.354	-0.080	1.918			-0.410	-0.247	1.946			-0.403	-0.285	1.926			-0.032	0.138	1.746			-0.212	0.122	1.580
-0.172	-0.067	1.806			-0.164	-0.021	1.814			-0.153	0.213	1.807			-0.175	0.359	1.791			-0.318	0.087	1.889			-0.354	-0.081	1.920			-0.409	-0.248	1.946			-0.403	-0.286	1.927			-0.032	0.138	1.746			-0.212	0.122	1.580
-0.173	-0.067	1.806			-0.164	-0.021	1.814			-0.154	0.213	1.807			-0.175	0.359	1.791			-0.318	0.086	1.889			-0.355	-0.081	1.921			-0.409	-0.250	1.946			-0.403	-0.288	1.927			-0.033	0.138	1.746			-0.212	0.122	1.580
-0.173	-0.067	1.806			-0.165	-0.021	1.814			-0.154	0.213	1.807			-0.176	0.359	1.791			-0.318	0.086	1.888			-0.355	-0.082	1.922			-0.408	-0.251	1.945			-0.403	-0.290	1.927			-0.033	0.138	1.746			-0.212	0.122	1.580
-0.173	-0.067	1.806			-0.165	-0.021	1.814			-0.155	0.213	1.807			-0.176	0.359	1.792			-0.318	0.086	1.888			-0.355	-0.082	1.924			-0.408	-0.252	1.945			-0.403	-0.291	1.927			-0.033	0.138	1.746			-0.212	0.122	1.580
-0.173	-0.067	1.806			-0.165	-0.021	1.814			-0.155	0.213	1.807			-0.177	0.359	1.792			-0.318	0.086	1.888			-0.355	-0.082	1.925			-0.406	-0.252	1.946			-0.403	-0.292	1.928			-0.034	0.138	1.746			-0.212	0.121	1.579
-0.173	-0.067	1.806			-0.165	-0.021	1.814			-0.156	0.213	1.808			-0.177	0.359	1.792			-0.318	0.086	1.888			-0.355	-0.083	1.926			-0.403	-0.253	1.947			-0.401	-0.294	1.929			-0.034	0.138	1.747			-0.212	0.121	1.579
-0.174	-0.067	1.806			-0.166	-0.021	1.814			-0.156	0.213	1.808			-0.177	0.359	1.792			-0.318	0.086	1.888			-0.355	-0.083	1.927			-0.401	-0.254	1.947			-0.400	-0.295	1.929			-0.034	0.139	1.747			-0.215	0.123	1.584
-0.174	-0.067	1.806			-0.166	-0.021	1.814			-0.156	0.213	1.808			-0.178	0.359	1.792			-0.319	0.086	1.887			-0.356	-0.083	1.928			-0.400	-0.255	1.948			-0.399	-0.296	1.930			-0.034	0.139	1.747			-0.216	0.123	1.584
-0.174	-0.068	1.806			-0.166	-0.022	1.814			-0.157	0.213	1.808			-0.178	0.359	1.792			-0.319	0.085	1.887			-0.349	-0.084	1.918			-0.397	-0.252	1.948			-0.398	-0.296	1.930			-0.035	0.139	1.747			-0.218	0.124	1.588
-0.174	-0.068	1.806			-0.166	-0.022	1.814			-0.157	0.213	1.809			-0.178	0.359	1.792			-0.319	0.085	1.887			-0.349	-0.084	1.921			-0.395	-0.253	1.946			-0.396	-0.297	1.929			-0.035	0.139	1.747			-0.220	0.125	1.590
-0.174	-0.068	1.806			-0.166	-0.022	1.815			-0.157	0.213	1.809			-0.178	0.359	1.792			-0.319	0.085	1.887			-0.349	-0.088	1.923			-0.394	-0.256	1.947			-0.395	-0.299	1.929			-0.035	0.139	1.747			-0.221	0.126	1.592
-0.174	-0.068	1.806			-0.166	-0.022	1.815			-0.158	0.213	1.810			-0.179	0.359	1.793			-0.319	0.085	1.887			-0.349	-0.090	1.925			-0.394	-0.257	1.947			-0.395	-0.301	1.929			-0.035	0.139	1.747			-0.221	0.125	1.593
-0.175	-0.068	1.806			-0.166	-0.022	1.815			-0.158	0.213	1.810			-0.179	0.359	1.793			-0.319	0.085	1.887			-0.349	-0.091	1.926			-0.394	-0.258	1.947			-0.395	-0.302	1.929			-0.035	0.139	1.748			-0.221	0.125	1.593
-0.175	-0.068	1.806			-0.166	-0.022	1.816			-0.158	0.213	1.810			-0.179	0.359	1.793			-0.318	0.085	1.887			-0.349	-0.092	1.927			-0.393	-0.259	1.947			-0.394	-0.303	1.929			-0.036	0.139	1.748			-0.221	0.125	1.593
-0.175	-0.068	1.806			-0.166	-0.023	1.816			-0.158	0.213	1.811			-0.179	0.358	1.794			-0.318	0.085	1.886			-0.349	-0.092	1.928			-0.393	-0.260	1.947			-0.394	-0.304	1.929			-0.036	0.139	1.748			-0.221	0.125	1.593
-0.175	-0.069	1.806			-0.166	-0.023	1.817			-0.158	0.213	1.811			-0.179	0.358	1.794			-0.318	0.084	1.886			-0.349	-0.093	1.929			-0.393	-0.260	1.947			-0.393	-0.304	1.929			-0.036	0.139	1.748			-0.221	0.125	1.593
-0.175	-0.069	1.807			-0.166	-0.023	1.817			-0.159	0.212	1.812			-0.179	0.358	1.794			-0.318	0.084	1.886			-0.348	-0.093	1.929			-0.392	-0.260	1.947			-0.392	-0.305	1.929			-0.036	0.139	1.748			-0.220	0.124	1.593
-0.175	-0.069	1.807			-0.166	-0.023	1.818			-0.159	0.212	1.812			-0.179	0.358	1.795			-0.318	0.084	1.886			-0.348	-0.093	1.930			-0.392	-0.260	1.947			-0.392	-0.305	1.929			-0.036	0.139	1.749			-0.220	0.124	1.593
-0.175	-0.069	1.807			-0.166	-0.024	1.818			-0.159	0.212	1.812			-0.179	0.358	1.795			-0.318	0.084	1.886			-0.348	-0.093	1.931			-0.391	-0.261	1.947			-0.391	-0.306	1.929			-0.036	0.139	1.749			-0.220	0.124	1.593
-0.175	-0.069	1.807			-0.166	-0.024	1.819			-0.159	0.212	1.813			-0.179	0.358	1.796			-0.318	0.084	1.886			-0.348	-0.094	1.932			-0.390	-0.261	1.947			-0.390	-0.306	1.929			-0.036	0.139	1.749			-0.219	0.123	1.592
-0.175	-0.070	1.808			-0.166	-0.024	1.819			-0.159	0.212	1.813			-0.179	0.358	1.796			-0.318	0.084	1.886			-0.348	-0.094	1.932			-0.390	-0.261	1.947			-0.389	-0.307	1.929			-0.036	0.139	1.749			-0.217	0.122	1.591
-0.175	-0.070	1.808			-0.166	-0.024	1.820			-0.159	0.212	1.813			-0.179	0.358	1.797			-0.318	0.084	1.886			-0.348	-0.099	1.934			-0.389	-0.266	1.948			-0.388	-0.310	1.929			-0.036	0.139	1.750			-0.216	0.121	1.590
-0.175	-0.070	1.808			-0.166	-0.024	1.820			-0.159	0.212	1.814			-0.179	0.358	1.797			-0.317	0.083	1.886			-0.347	-0.100	1.934			-0.388	-0.266	1.949			-0.387	-0.311	1.929			-0.036	0.139	1.750			-0.200	0.124	1.606
-0.175	-0.070	1.809			-0.166	-0.024	1.820			-0.159	0.212	1.814			-0.179	0.358	1.798			-0.317	0.083	1.886			-0.347	-0.100	1.935			-0.387	-0.267	1.949			-0.387	-0.311	1.930			-0.036	0.139	1.750			-0.200	0.124	1.606
-0.175	-0.070	1.809			-0.166	-0.025	1.821			-0.159	0.212	1.814			-0.179	0.357	1.798			-0.317	0.083	1.886			-0.347	-0.102	1.936			-0.386	-0.268	1.949			-0.386	-0.312	1.930			-0.036	0.139	1.751			-0.203	0.125	1.608
-0.174	-0.071	1.809			-0.166	-0.025	1.821			-0.159	0.212	1.815			-0.179	0.357	1.798			-0.317	0.083	1.886			-0.347	-0.102	1.936			-0.386	-0.269	1.950			-0.385	-0.313	1.930			-0.036	0.139	1.751			-0.203	0.125	1.607
-0.174	-0.071	1.810			-0.165	-0.025	1.822			-0.159	0.212	1.815			-0.179	0.357	1.799			-0.317	0.083	1.886			-0.347	-0.103	1.936			-0.384	-0.270	1.950			-0.383	-0.314	1.930			-0.036	0.139	1.752			-0.203	0.125	1.607
-0.174	-0.071	1.810			-0.165	-0.025	1.822			-0.159	0.212	1.815			-0.179	0.357	1.799			-0.317	0.083	1.889			-0.347	-0.104	1.937			-0.384	-0.271	1.950			-0.383	-0.315	1.930			-0.036	0.139	1.752			-0.204	0.125	1.606
-0.174	-0.071	1.811			-0.165	-0.025	1.823			-0.159	0.212	1.816			-0.178	0.357	1.800			-0.317	0.083	1.891			-0.347	-0.104	1.937			-0.384	-0.271	1.951			-0.382	-0.316	1.931			-0.035	0.139	1.753			-0.203	0.125	1.606
-0.174	-0.071	1.811			-0.165	-0.025	1.823			-0.159	0.212	1.816			-0.178	0.357	1.800			-0.318	0.084	1.894			-0.347	-0.104	1.938			-0.383	-0.272	1.951			-0.382	-0.316	1.931			-0.035	0.139	1.753			-0.202	0.124	1.604
-0.173	-0.070	1.812			-0.165	-0.025	1.824			-0.159	0.212	1.817			-0.178	0.357	1.800			-0.318	0.084	1.896			-0.347	-0.105	1.938			-0.383	-0.272	1.951			-0.381	-0.316	1.931			-0.035	0.140	1.754			-0.202	0.124	1.603
-0.173	-0.070	1.812			-0.164	-0.025	1.824			-0.158	0.212	1.817			-0.178	0.357	1.801			-0.318	0.084	1.898			-0.346	-0.105	1.939			-0.383	-0.271	1.951			-0.381	-0.317	1.931			-0.035	0.140	1.755			-0.201	0.124	1.602
-0.173	-0.070	1.813			-0.164	-0.025	1.825			-0.158	0.212	1.818			-0.178	0.357	1.801			-0.318	0.084	1.900			-0.339	-0.099	1.927			-0.383	-0.261	1.953			-0.380	-0.312	1.932			-0.034	0.140	1.756			-0.201	0.123	1.601
-0.173	-0.070	1.813			-0.164	-0.024	1.825			-0.158	0.212	1.818			-0.178	0.357	1.802			-0.318	0.084	1.901			-0.339	-0.099	1.929			-0.382	-0.261	1.954			-0.380	-0.312	1.932			-0.034	0.140	1.756			-0.200	0.123	1.601
-0.173	-0.070	1.814			-0.164	-0.024	1.826			-0.157	0.212	1.819			-0.178	0.357	1.802			-0.318	0.085	1.902			-0.339	-0.099	1.930			-0.382	-0.260	1.954			-0.380	-0.312	1.932			-0.034	0.140	1.757			-0.200	0.123	1.600
-0.172	-0.070	1.814			-0.163	-0.024	1.826			-0.156	0.212	1.819			-0.178	0.357	1.802			-0.317	0.085	1.903			-0.341	-0.100	1.932			-0.382	-0.262	1.954			-0.379	-0.313	1.932			-0.033	0.140	1.758			-0.200	0.123	1.600
-0.172	-0.070	1.815			-0.163	-0.024	1.826			-0.156	0.212	1.820			-0.177	0.357	1.803			-0.317	0.085	1.903			-0.342	-0.101	1.934			-0.382	-0.263	1.955			-0.379	-0.313	1.932			-0.033	0.140	1.759			-0.199	0.123	1.600
-0.172	-0.070	1.815			-0.163	-0.024	1.827			-0.155	0.212	1.820			-0.177	0.357	1.803			-0.317	0.085	1.904			-0.343	-0.101	1.935			-0.384	-0.263	1.954			-0.379	-0.313	1.932			-0.033	0.141	1.760			-0.199	0.123	1.599
-0.172	-0.070	1.816			-0.163	-0.024	1.827			-0.154	0.212	1.821			-0.176	0.357	1.804			-0.317	0.085	1.905			-0.343	-0.102	1.936			-0.385	-0.263	1.954			-0.380	-0.313	1.932			-0.033	0.141	1.760			-0.198	0.123	1.598
-0.171	-0.069	1.816			-0.162	-0.024	1.828			-0.152	0.213	1.822			-0.176	0.356	1.805			-0.316	0.085	1.906			-0.343	-0.102	1.937			-0.386	-0.263	1.953			-0.380	-0.313	1.931			-0.032	0.141	1.761			-0.199	0.127	1.599
-0.171	-0.069	1.817			-0.162	-0.024	1.828			-0.151	0.213	1.822			-0.175	0.356	1.806			-0.316	0.086	1.906			-0.344	-0.096	1.936			-0.387	-0.259	1.951			-0.380	-0.311	1.930			-0.032	0.141	1.762			-0.197	0.127	1.597
-0.171	-0.069	1.817			-0.162	-0.023	1.829			-0.150	0.213	1.823			-0.174	0.356	1.806			-0.316	0.086	1.907			-0.345	-0.092	1.936			-0.387	-0.255	1.950			-0.380	-0.308	1.929			-0.031	0.141	1.763			-0.195	0.128	1.595
-0.171	-0.069	1.818			-0.161	-0.023	1.829			-0.150	0.213	1.823			-0.173	0.356	1.807			-0.315	0.088	1.909			-0.342	-0.085	1.925			-0.387	-0.248	1.948			-0.380	-0.304	1.928			-0.031	0.141	1.764			-0.193	0.128	1.594
-0.170	-0.069	1.818			-0.161	-0.023	1.829			-0.149	0.213	1.824			-0.172	0.356	1.808			-0.314	0.090	1.910			-0.343	-0.082	1.925			-0.387	-0.245	1.946			-0.380	-0.301	1.927			-0.030	0.142	1.765			-0.192	0.129	1.593
-0.170	-0.068	1.818			-0.161	-0.023	1.830			-0.148	0.213	1.824			-0.171	0.356	1.808			-0.314	0.091	1.911			-0.343	-0.080	1.925			-0.381	-0.250	1.935			-0.377	-0.302	1.921			-0.030	0.142	1.767			-0.189	0.130	1.591
-0.170	-0.068	1.819			-0.160	-0.022	1.830			-0.148	0.214	1.825			-0.171	0.356	1.809			-0.313	0.093	1.913			-0.346	-0.086	1.928			-0.379	-0.256	1.933			-0.376	-0.305	1.919			-0.029	0.142	1.768			-0.184	0.130	1.588
-0.170	-0.067	1.819			-0.160	-0.022	1.831			-0.147	0.214	1.825			-0.170	0.356	1.810			-0.312	0.095	1.913			-0.347	-0.085	1.928			-0.379	-0.255	1.932			-0.375	-0.304	1.919			-0.029	0.142	1.770			-0.182	0.131	1.588
-0.170	-0.066	1.820			-0.160	-0.021	1.831			-0.147	0.214	1.825			-0.169	0.356	1.811			-0.312	0.096	1.914			-0.347	-0.085	1.929			-0.379	-0.255	1.931			-0.375	-0.304	1.918			-0.028	0.143	1.772			-0.175	0.130	1.585
-0.170	-0.065	1.821			-0.160	-0.020	1.832			-0.146	0.215	1.825			-0.167	0.356	1.812			-0.311	0.098	1.915			-0.347	-0.085	1.929			-0.379	-0.255	1.930			-0.375	-0.304	1.917			-0.027	0.143	1.774			-0.172	0.124	1.590
-0.170	-0.063	1.822			-0.160	-0.018	1.832			-0.145	0.216	1.825			-0.166	0.357	1.813			-0.310	0.100	1.916			-0.348	-0.086	1.930			-0.380	-0.256	1.929			-0.376	-0.304	1.916			-0.027	0.143	1.777			-0.135	0.114	1.581
-0.172	-0.061	1.823			-0.162	-0.016	1.833			-0.145	0.219	1.825			-0.164	0.359	1.814			-0.310	0.103	1.917			-0.350	-0.086	1.930			-0.386	-0.259	1.928			-0.382	-0.307	1.914			-0.025	0.143	1.779			-0.121	0.110	1.577
-0.173	-0.059	1.824			-0.163	-0.013	1.833			-0.145	0.222	1.824			-0.162	0.362	1.815			-0.309	0.106	1.917			-0.351	-0.086	1.930			-0.387	-0.259	1.927			-0.382	-0.307	1.913			-0.025	0.143	1.782			-0.112	0.107	1.575
-0.174	-0.057	1.824			-0.164	-0.011	1.833			-0.144	0.227	1.823			-0.161	0.366	1.816			-0.311	0.105	1.917			-0.354	-0.086	1.931			-0.387	-0.259	1.927			-0.382	-0.307	1.912			-0.024	0.143	1.785			-0.106	0.105	1.573
-0.174	-0.055	1.825			-0.164	-0.009	1.833			-0.143	0.231	1.822			-0.159	0.370	1.816			-0.312	0.103	1.916			-0.356	-0.087	1.931			-0.391	-0.259	1.923			-0.384	-0.307	1.909			-0.023	0.143	1.789			-0.099	0.103	1.572
-0.174	-0.054	1.825			-0.165	-0.007	1.833			-0.141	0.234	1.822			-0.156	0.373	1.818			-0.313	0.102	1.916			-0.358	-0.088	1.931			-0.393	-0.260	1.920			-0.386	-0.307	1.906			-0.022	0.143	1.792			-0.065	0.078	1.587
-0.174	-0.053	1.825			-0.165	-0.006	1.833			-0.140	0.236	1.823			-0.154	0.375	1.818			-0.314	0.101	1.915			-0.359	-0.088	1.932			-0.395	-0.260	1.917			-0.389	-0.307	1.902			-0.022	0.142	1.796			-0.060	0.079	1.585
-0.175	-0.052	1.825			-0.165	-0.006	1.833			-0.161	0.202	1.845			-0.154	0.356	1.816			-0.315	0.101	1.915			-0.360	-0.089	1.932			-0.398	-0.260	1.914			-0.392	-0.307	1.898			-0.021	0.141	1.799			-0.057	0.079	1.583
-0.175	-0.052	1.826			-0.166	-0.008	1.835			-0.167	0.191	1.853			-0.157	0.331	1.792			-0.315	0.101	1.915			-0.361	-0.089	1.931			-0.400	-0.260	1.912			-0.394	-0.307	1.895			-0.022	0.139	1.805			-0.053	0.079	1.583
-0.175	-0.052	1.826			-0.167	-0.010	1.836			-0.171	0.185	1.857			-0.159	0.300	1.766			-0.315	0.101	1.915			-0.362	-0.090	1.931			-0.402	-0.260	1.910			-0.396	-0.307	1.892			-0.023	0.137	1.809			-0.049	0.078	1.583
-0.175	-0.052	1.826			-0.167	-0.011	1.838			-0.173	0.180	1.860			-0.160	0.289	1.757			-0.315	0.101	1.915			-0.363	-0.090	1.930			-0.404	-0.260	1.908			-0.398	-0.307	1.890			-0.022	0.135	1.813			-0.036	0.065	1.587
-0.175	-0.052	1.827			-0.168	-0.013	1.840			-0.175	0.176	1.863			-0.160	0.282	1.751			-0.314	0.102	1.914			-0.364	-0.091	1.930			-0.406	-0.260	1.906			-0.399	-0.307	1.887			-0.022	0.134	1.816			-0.028	0.058	1.589
-0.175	-0.053	1.827			-0.168	-0.015	1.842			-0.176	0.173	1.865			-0.159	0.276	1.746			-0.313	0.102	1.913			-0.364	-0.092	1.929			-0.407	-0.260	1.904			-0.400	-0.307	1.886			-0.021	0.129	1.817			-0.022	0.052	1.591
-0.175	-0.054	1.828			-0.167	-0.017	1.844			-0.177	0.171	1.866			-0.158	0.272	1.743			-0.312	0.103	1.912			-0.365	-0.093	1.928			-0.407	-0.261	1.903			-0.401	-0.308	1.885			-0.014	0.124	1.817			-0.016	0.047	1.594
-0.174	-0.054	1.828			-0.167	-0.019	1.846			-0.177	0.169	1.868			-0.156	0.269	1.740			-0.311	0.104	1.911			-0.366	-0.093	1.927			-0.408	-0.261	1.902			-0.402	-0.308	1.884			-0.011	0.122	1.818			-0.010	0.042	1.598
-0.174	-0.055	1.829			-0.166	-0.020	1.848			-0.177	0.167	1.869			-0.155	0.267	1.738			-0.309	0.105	1.910			-0.367	-0.093	1.927			-0.409	-0.261	1.901			-0.402	-0.308	1.882			-0.008	0.120	1.819			0.001	0.030	1.608
-0.173	-0.055	1.829			-0.166	-0.021	1.850			-0.177	0.166	1.870			-0.153	0.269	1.738			-0.308	0.106	1.908			-0.368	-0.094	1.926			-0.409	-0.261	1.900			-0.402	-0.308	1.881			-0.005	0.118	1.819			0.009	0.020	1.616
-0.173	-0.055	1.830			-0.165	-0.021	1.852			-0.176	0.165	1.871			-0.151	0.269	1.737			-0.307	0.107	1.907			-0.369	-0.094	1.925			-0.409	-0.261	1.899			-0.403	-0.308	1.880			-0.002	0.117	1.820			0.015	0.014	1.621
-0.172	-0.054	1.830			-0.164	-0.021	1.853			-0.176	0.165	1.872			-0.149	0.269	1.736			-0.305	0.108	1.906			-0.369	-0.094	1.924			-0.406	-0.275	1.881			-0.401	-0.315	1.870			0.001	0.116	1.820			0.020	0.008	1.626
-0.171	-0.054	1.831			-0.163	-0.021	1.855			-0.174	0.165	1.872			-0.148	0.270	1.735			-0.304	0.109	1.905			-0.370	-0.095	1.923			-0.406	-0.278	1.876			-0.400	-0.320	1.862			0.003	0.116	1.820			0.025	0.004	1.630
-0.170	-0.053	1.831			-0.162	-0.021	1.857			-0.173	0.166	1.872			-0.146	0.271	1.734			-0.303	0.109	1.905			-0.371	-0.095	1.922			-0.408	-0.275	1.876			-0.401	-0.319	1.861			0.006	0.115	1.820			0.029	0.000	1.633
-0.169	-0.052	1.832			-0.160	-0.020	1.859			-0.171	0.167	1.872			-0.143	0.272	1.733			-0.302	0.110	1.904			-0.371	-0.095	1.921			-0.411	-0.273	1.876			-0.402	-0.319	1.860			0.009	0.115	1.820			0.032	-0.003	1.635
-0.168	-0.052	1.833			-0.159	-0.019	1.860			-0.169	0.168	1.872			-0.141	0.273	1.732			-0.301	0.111	1.903			-0.372	-0.095	1.920			-0.412	-0.272	1.875			-0.403	-0.319	1.859			0.011	0.115	1.820			0.035	-0.005	1.637
-0.167	-0.051	1.833			-0.158	-0.019	1.862			-0.166	0.169	1.872			-0.139	0.275	1.731			-0.299	0.112	1.902			-0.372	-0.095	1.919			-0.414	-0.271	1.875			-0.404	-0.318	1.858			0.014	0.115	1.820			0.038	-0.007	1.639
-0.166	-0.049	1.834			-0.157	-0.018	1.863			-0.164	0.170	1.871			-0.137	0.276	1.731			-0.298	0.113	1.901			-0.373	-0.095	1.918			-0.414	-0.271	1.874			-0.405	-0.318	1.856			0.016	0.115	1.820			0.040	-0.009	1.641
-0.165	-0.048	1.835			-0.156	-0.017	1.865			-0.161	0.170	1.871			-0.135	0.276	1.730			-0.297	0.114	1.900			-0.373	-0.095	1.917			-0.415	-0.270	1.873			-0.405	-0.318	1.855			0.019	0.115	1.819			0.042	-0.011	1.643
-0.163	-0.047	1.835			-0.154	-0.015	1.866			-0.159	0.171	1.870			-0.134	0.276	1.730			-0.295	0.115	1.900			-0.374	-0.095	1.916			-0.416	-0.269	1.872			-0.406	-0.317	1.854			0.022	0.115	1.819			0.044	-0.013	1.645
-0.162	-0.045	1.836			-0.153	-0.014	1.867			-0.156	0.172	1.870			-0.132	0.277	1.729			-0.294	0.115	1.899			-0.374	-0.095	1.915			-0.416	-0.268	1.872			-0.406	-0.317	1.853			0.024	0.115	1.818			0.046	-0.014	1.647
-0.161	-0.044	1.836			-0.152	-0.013	1.868			-0.154	0.172	1.870			-0.131	0.277	1.728			-0.294	0.116	1.899			-0.374	-0.095	1.915			-0.417	-0.268	1.872			-0.407	-0.317	1.853			0.027	0.115	1.818			0.047	-0.015	1.649
-0.160	-0.043	1.837			-0.150	-0.012	1.869			-0.152	0.173	1.869			-0.130	0.277	1.728			-0.293	0.116	1.898			-0.375	-0.095	1.914			-0.417	-0.267	1.872			-0.407	-0.317	1.852			0.029	0.115	1.817			0.049	-0.016	1.650
-0.159	-0.042	1.837			-0.149	-0.011	1.870			-0.150	0.173	1.869			-0.128	0.278	1.728			-0.292	0.117	1.898			-0.375	-0.095	1.914			-0.417	-0.266	1.872			-0.407	-0.316	1.852			0.031	0.115	1.817			0.050	-0.017	1.652
-0.158	-0.041	1.838			-0.149	-0.011	1.871			-0.149	0.174	1.869			-0.127	0.278	1.728			-0.291	0.117	1.898			-0.375	-0.095	1.913			-0.417	-0.266	1.872			-0.408	-0.316	1.851			0.033	0.115	1.817			0.050	-0.018	1.653
-0.158	-0.040	1.838			-0.148	-0.010	1.872			-0.147	0.174	1.869			-0.126	0.278	1.727			-0.291	0.118	1.897			-0.375	-0.095	1.913			-0.417	-0.265	1.873			-0.408	-0.316	1.851			0.035	0.116	1.817			0.051	-0.018	1.654
-0.157	-0.039	1.839			-0.147	-0.009	1.872			-0.146	0.174	1.869			-0.125	0.279	1.727			-0.290	0.118	1.897			-0.376	-0.095	1.912			-0.417	-0.265	1.873			-0.408	-0.315	1.851			0.036	0.116	1.816			0.051	-0.018	1.655
-0.156	-0.038	1.839			-0.147	-0.009	1.873			-0.145	0.175	1.868			-0.124	0.279	1.727			-0.290	0.118	1.897			-0.376	-0.095	1.912			-0.417	-0.264	1.874			-0.408	-0.315	1.851			0.037	0.116	1.816			0.051	-0.018	1.656
-0.156	-0.038	1.839			-0.146	-0.008	1.874			-0.144	0.175	1.868			-0.123	0.279	1.727			-0.290	0.118	1.896			-0.376	-0.095	1.912			-0.416	-0.264	1.875			-0.408	-0.315	1.851			0.039	0.116	1.816			0.051	-0.018	1.657
-0.156	-0.037	1.839			-0.146	-0.008	1.874			-0.144	0.175	1.868			-0.123	0.280	1.727			-0.289	0.119	1.896			-0.376	-0.095	1.911			-0.416	-0.263	1.876			-0.408	-0.314	1.851			0.040	0.116	1.816			0.052	-0.019	1.658
-0.155	-0.037	1.840			-0.145	-0.007	1.875			-0.143	0.175	1.868			-0.122	0.280	1.727			-0.289	0.119	1.896			-0.376	-0.095	1.911			-0.415	-0.263	1.877			-0.407	-0.314	1.852			0.041	0.116	1.816			0.052	-0.020	1.659
-0.155	-0.036	1.840			-0.145	-0.007	1.875			-0.142	0.175	1.868			-0.121	0.280	1.728			-0.289	0.119	1.896			-0.376	-0.095	1.911			-0.414	-0.263	1.877			-0.407	-0.314	1.852			0.042	0.116	1.816			0.052	-0.020	1.660
-0.154	-0.036	1.840			-0.144	-0.007	1.875			-0.142	0.175	1.868			-0.121	0.280	1.728			-0.288	0.119	1.896			-0.377	-0.095	1.911			-0.414	-0.263	1.879			-0.407	-0.314	1.853			0.042	0.116	1.816			0.052	-0.021	1.660
-0.154	-0.035	1.840			-0.144	-0.007	1.876			-0.141	0.175	1.868			-0.121	0.280	1.728			-0.288	0.119	1.895			-0.377	-0.095	1.910			-0.413	-0.263	1.880			-0.406	-0.313	1.853			0.043	0.116	1.816			0.052	-0.021	1.661
-0.154	-0.035	1.840			-0.144	-0.006	1.876			-0.141	0.175	1.868			-0.120	0.280	1.728			-0.288	0.120	1.895			-0.377	-0.095	1.910			-0.412	-0.262	1.881			-0.406	-0.313	1.854			0.044	0.115	1.816			0.052	-0.021	1.661
-0.154	-0.035	1.841			-0.143	-0.006	1.877			-0.140	0.175	1.868			-0.120	0.280	1.729			-0.288	0.120	1.895			-0.377	-0.095	1.910			-0.411	-0.262	1.882			-0.405	-0.313	1.855			0.045	0.115	1.816			0.051	-0.022	1.662
-0.153	-0.034	1.841			-0.143	-0.006	1.877			-0.140	0.176	1.868			-0.120	0.281	1.729			-0.287	0.120	1.895			-0.377	-0.095	1.910			-0.410	-0.262	1.883			-0.405	-0.312	1.856			0.045	0.116	1.815			0.051	-0.022	1.662
-0.153	-0.034	1.841			-0.143	-0.006	1.877			-0.140	0.176	1.868			-0.119	0.281	1.729			-0.287	0.120	1.895			-0.377	-0.095	1.909			-0.410	-0.262	1.884			-0.404	-0.312	1.857			0.046	0.116	1.815			0.051	-0.023	1.663
-0.153	-0.034	1.841			-0.142	-0.005	1.877			-0.140	0.176	1.868			-0.119	0.281	1.728			-0.287	0.120	1.895			-0.377	-0.095	1.909			-0.409	-0.262	1.885			-0.404	-0.312	1.857			0.046	0.116	1.815			0.050	-0.023	1.663
-0.152	-0.034	1.841			-0.142	-0.005	1.878			-0.140	0.177	1.867			-0.119	0.281	1.728			-0.287	0.120	1.894			-0.377	-0.095	1.909			-0.409	-0.262	1.885			-0.403	-0.312	1.858			0.046	0.116	1.814			0.050	-0.023	1.663
-0.152	-0.033	1.841			-0.142	-0.005	1.878			-0.140	0.177	1.867			-0.118	0.281	1.728			-0.287	0.120	1.894			-0.376	-0.095	1.909			-0.408	-0.261	1.886			-0.403	-0.311	1.858			0.047	0.117	1.814			0.050	-0.024	1.664
-0.152	-0.033	1.841			-0.141	-0.005	1.878			-0.140	0.178	1.866			-0.118	0.282	1.728			-0.287	0.120	1.894			-0.376	-0.095	1.908			-0.408	-0.261	1.886			-0.403	-0.311	1.859			0.047	0.117	1.813			0.050	-0.025	1.664
-0.152	-0.033	1.841			-0.141	-0.004	1.877			-0.140	0.180	1.865			-0.118	0.283	1.727			-0.287	0.119	1.894			-0.376	-0.095	1.908			-0.407	-0.261	1.887			-0.402	-0.311	1.859			0.047	0.118	1.812			0.050	-0.025	1.665
-0.151	-0.033	1.841			-0.141	-0.004	1.877			-0.140	0.182	1.863			-0.118	0.283	1.727			-0.287	0.119	1.894			-0.376	-0.095	1.908			-0.396	-0.275	1.873			-0.396	-0.317	1.854			0.047	0.120	1.811			0.050	-0.026	1.665
-0.151	-0.032	1.841			-0.141	-0.003	1.876			-0.141	0.183	1.862			-0.117	0.284	1.726			-0.287	0.119	1.894			-0.375	-0.095	1.908			-0.402	-0.271	1.870			-0.398	-0.316	1.852			0.047	0.121	1.810			0.050	-0.026	1.665
-0.151	-0.032	1.841			-0.140	-0.003	1.876			-0.141	0.185	1.861			-0.117	0.285	1.725			-0.287	0.119	1.893			-0.375	-0.095	1.907			-0.406	-0.268	1.868			-0.400	-0.315	1.851			0.046	0.122	1.809			0.050	-0.027	1.666
-0.151	-0.032	1.841			-0.140	-0.002	1.875			-0.141	0.186	1.860			-0.117	0.286	1.725			-0.287	0.119	1.893			-0.375	-0.095	1.907			-0.407	-0.268	1.867			-0.401	-0.314	1.850			0.046	0.123	1.808			0.050	-0.027	1.666
-0.151	-0.032	1.841			-0.140	-0.002	1.875			-0.141	0.187	1.859			-0.116	0.286	1.724			-0.287	0.118	1.893			-0.375	-0.095	1.907			-0.408	-0.267	1.866			-0.402	-0.313	1.849			0.046	0.124	1.807			0.050	-0.028	1.666
-0.150	-0.032	1.841			-0.140	-0.001	1.874			-0.141	0.188	1.858			-0.116	0.287	1.724			-0.287	0.118	1.893			-0.374	-0.095	1.907			-0.409	-0.266	1.864			-0.403	-0.312	1.847			0.046	0.125	1.807			0.049	-0.028	1.666
-0.150	-0.032	1.840			-0.140	-0.001	1.874			-0.142	0.189	1.858			-0.115	0.288	1.723			-0.287	0.118	1.893			-0.374	-0.096	1.906			-0.410	-0.265	1.863			-0.404	-0.311	1.846			0.046	0.126	1.806			0.049	-0.028	1.666
-0.150	-0.031	1.840			-0.139	-0.001	1.873			-0.142	0.190	1.857			-0.115	0.288	1.723			-0.287	0.118	1.893			-0.373	-0.096	1.906			-0.412	-0.264	1.862			-0.405	-0.311	1.845			0.046	0.126	1.805			0.048	-0.027	1.666
-0.150	-0.031	1.840			-0.139	-0.000	1.873			-0.142	0.190	1.857			-0.115	0.288	1.723			-0.287	0.118	1.892			-0.373	-0.096	1.905			-0.413	-0.264	1.861			-0.406	-0.310	1.844			0.046	0.127	1.805			0.048	-0.027	1.665
-0.150	-0.031	1.840			-0.139	-0.000	1.872			-0.142	0.190	1.857			-0.114	0.288	1.723			-0.287	0.117	1.892			-0.372	-0.097	1.905			-0.414	-0.264	1.860			-0.407	-0.310	1.843			0.046	0.127	1.805			0.044	-0.018	1.658
-0.150	-0.031	1.840			-0.139	0.000	1.872			-0.142	0.190	1.857			-0.114	0.289	1.723			-0.287	0.117	1.892			-0.372	-0.097	1.905			-0.415	-0.263	1.859			-0.408	-0.310	1.842			0.046	0.127	1.805			0.044	-0.017	1.658
-0.149	-0.031	1.840			-0.139	0.000	1.872			-0.142	0.190	1.857			-0.113	0.289	1.724			-0.286	0.117	1.892			-0.372	-0.097	1.904			-0.416	-0.263	1.859			-0.408	-0.309	1.841			0.046	0.127	1.804			0.031	0.011	1.639
-0.149	-0.031	1.840			-0.139	0.000	1.872			-0.141	0.189	1.857			-0.113	0.289	1.725			-0.286	0.117	1.891			-0.371	-0.097	1.904			-0.416	-0.263	1.858			-0.409	-0.309	1.841			0.046	0.127	1.804			0.026	0.022	1.632
-0.149	-0.031	1.839			-0.139	0.000	1.871			-0.141	0.189	1.857			-0.112	0.289	1.726			-0.286	0.116	1.891			-0.371	-0.098	1.904			-0.413	-0.264	1.861			-0.408	-0.309	1.841			0.046	0.127	1.804			0.023	0.029	1.627
-0.149	-0.031	1.839			-0.139	0.000	1.871			-0.141	0.188	1.857			-0.111	0.289	1.727			-0.286	0.116	1.891			-0.371	-0.098	1.904			-0.411	-0.264	1.863			-0.407	-0.310	1.842			0.046	0.127	1.804			0.021	0.034	1.624
-0.149	-0.031	1.839			-0.138	0.000	1.871			-0.141	0.189	1.857			-0.111	0.289	1.726			-0.286	0.116	1.891			-0.370	-0.098	1.904			-0.409	-0.265	1.865			-0.405	-0.310	1.843			0.046	0.128	1.803			0.031	0.011	1.641
-0.149	-0.031	1.839			-0.138	0.000	1.871			-0.140	0.190	1.856			-0.111	0.290	1.725			-0.286	0.116	1.891			-0.370	-0.098	1.903			-0.407	-0.266	1.867			-0.404	-0.311	1.844			0.046	0.129	1.803			0.026	0.023	1.634
-0.148	-0.031	1.839			-0.138	0.001	1.870			-0.140	0.190	1.856			-0.110	0.290	1.725			-0.286	0.116	1.890			-0.370	-0.099	1.903			-0.406	-0.266	1.869			-0.403	-0.311	1.845			0.046	0.129	1.803			0.034	0.008	1.646
-0.148	-0.031	1.839			-0.138	0.001	1.870			-0.140	0.190	1.856			-0.110	0.290	1.725			-0.286	0.116	1.890			-0.369	-0.099	1.903			-0.405	-0.266	1.869			-0.403	-0.311	1.845			0.046	0.129	1.803			0.037	0.000	1.652
-0.148	-0.031	1.838			-0.138	0.001	1.870			-0.140	0.190	1.856			-0.110	0.290	1.725			-0.286	0.115	1.890			-0.369	-0.099	1.903			-0.405	-0.267	1.870			-0.402	-0.311	1.846			0.046	0.129	1.802			0.040	-0.005	1.656
-0.148	-0.031	1.838			-0.138	0.001	1.870			-0.140	0.190	1.856			-0.110	0.290	1.725			-0.286	0.115	1.890			-0.369	-0.099	1.903			-0.408	-0.266	1.869			-0.403	-0.311	1.845			0.047	0.130	1.802			0.041	-0.008	1.659
-0.148	-0.031	1.838			-0.138	0.001	1.870			-0.140	0.191	1.856			-0.109	0.290	1.725			-0.285	0.115	1.890			-0.369	-0.099	1.902			-0.409	-0.265	1.869			-0.404	-0.311	1.845			0.047	0.130	1.802			0.043	-0.011	1.661
-0.148	-0.031	1.838			-0.137	0.001	1.870			-0.140	0.191	1.856			-0.109	0.291	1.725			-0.285	0.115	1.890			-0.368	-0.100	1.902			-0.410	-0.265	1.868			-0.405	-0.310	1.845			0.046	0.130	1.802			0.043	-0.012	1.662
-0.147	-0.031	1.838			-0.137	0.001	1.869			-0.140	0.190	1.856			-0.109	0.291	1.726			-0.285	0.115	1.890			-0.368	-0.100	1.902			-0.411	-0.264	1.868			-0.406	-0.310	1.844			0.046	0.130	1.802			0.044	-0.013	1.664
-0.147	-0.031	1.838			-0.137	0.001	1.869			-0.140	0.191	1.856			-0.109	0.291	1.726			-0.285	0.115	1.889			-0.368	-0.100	1.902			-0.412	-0.264	1.867			-0.407	-0.310	1.844			0.046	0.131	1.802			0.045	-0.015	1.666
-0.147	-0.031	1.838			-0.137	0.001	1.869			-0.140	0.190	1.856			-0.109	0.291	1.726			-0.285	0.115	1.889			-0.368	-0.100	1.902			-0.414	-0.263	1.867			-0.408	-0.310	1.844			0.046	0.130	1.802			0.045	-0.016	1.667
-0.147	-0.031	1.838			-0.137	0.001	1.869			-0.140	0.191	1.856			-0.109	0.291	1.726			-0.285	0.114	1.889			-0.368	-0.100	1.902			-0.415	-0.263	1.866			-0.409	-0.309	1.843			0.046	0.131	1.801			0.046	-0.017	1.668
-0.147	-0.031	1.837			-0.137	0.001	1.869			-0.140	0.192	1.856			-0.109	0.292	1.726			-0.285	0.114	1.889			-0.367	-0.100	1.901			-0.416	-0.263	1.866			-0.409	-0.309	1.843			0.046	0.132	1.801			0.047	-0.019	1.669
-0.147	-0.031	1.837			-0.137	0.001	1.869			-0.140	0.192	1.856			-0.109	0.292	1.726			-0.285	0.114	1.889			-0.367	-0.101	1.901			-0.416	-0.263	1.866			-0.409	-0.309	1.843			0.046	0.132	1.801			0.047	-0.019	1.670
-0.147	-0.031	1.837			-0.137	0.001	1.869			-0.140	0.192	1.857			-0.109	0.292	1.727			-0.285	0.114	1.889			-0.367	-0.101	1.901			-0.417	-0.262	1.866			-0.410	-0.309	1.843			0.046	0.132	1.801			0.048	-0.020	1.671
-0.147	-0.031	1.837			-0.137	0.001	1.869			-0.140	0.191	1.857			-0.109	0.292	1.728			-0.285	0.114	1.889			-0.367	-0.101	1.901			-0.418	-0.262	1.866			-0.410	-0.309	1.843			0.046	0.132	1.802			0.048	-0.021	1.672
-0.147	-0.031	1.837			-0.137	0.001	1.869			-0.139	0.191	1.858			-0.109	0.293	1.729			-0.285	0.114	1.889			-0.367	-0.101	1.901			-0.418	-0.262	1.866			-0.410	-0.309	1.843			0.046	0.132	1.802			0.049	-0.022	1.674
-0.146	-0.031	1.837			-0.137	0.001	1.869			-0.139	0.190	1.859			-0.109	0.293	1.730			-0.285	0.114	1.889			-0.367	-0.101	1.901			-0.418	-0.262	1.865			-0.411	-0.309	1.843			0.046	0.131	1.802			0.049	-0.023	1.675
-0.146	-0.031	1.837			-0.137	0.001	1.869			-0.139	0.191	1.859			-0.108	0.294	1.731			-0.285	0.114	1.889			-0.366	-0.101	1.901			-0.419	-0.261	1.865			-0.411	-0.308	1.842			0.046	0.132	1.802			0.050	-0.024	1.676
-0.146	-0.031	1.837			-0.136	0.001	1.869			-0.138	0.192	1.859			-0.108	0.296	1.731			-0.285	0.114	1.889			-0.366	-0.101	1.901			-0.419	-0.262	1.865			-0.411	-0.308	1.843			0.046	0.133	1.802			0.051	-0.025	1.677
-0.146	-0.031	1.837			-0.136	0.001	1.869			-0.138	0.193	1.858			-0.108	0.297	1.732			-0.285	0.114	1.889			-0.366	-0.101	1.901			-0.418	-0.262	1.868			-0.411	-0.309	1.844			0.047	0.133	1.802			0.051	-0.025	1.679
-0.146	-0.031	1.837			-0.136	0.002	1.869			-0.138	0.194	1.858			-0.122	0.314	1.761			-0.285	0.114	1.889			-0.366	-0.101	1.901			-0.417	-0.263	1.871			-0.410	-0.309	1.846			0.047	0.134	1.802			0.052	-0.026	1.680
-0.146	-0.031	1.837			-0.136	0.002	1.869			-0.137	0.196	1.858			-0.132	0.326	1.781			-0.284	0.114	1.889			-0.366	-0.101	1.901			-0.415	-0.263	1.873			-0.409	-0.310	1.847			0.047	0.135	1.802			0.052	-0.027	1.681
-0.146	-0.031	1.837			-0.136	0.002	1.869			-0.137	0.197	1.858			-0.138	0.333	1.792			-0.284	0.114	1.889			-0.366	-0.101	1.901			-0.414	-0.264	1.874			-0.409	-0.310	1.848			0.047	0.136	1.802			0.053	-0.027	1.683
-0.145	-0.030	1.837			-0.136	0.003	1.869			-0.137	0.198	1.858			-0.141	0.337	1.800			-0.284	0.114	1.889			-0.366	-0.102	1.901			-0.416	-0.263	1.873			-0.409	-0.310	1.848			0.047	0.137	1.802			0.054	-0.028	1.684
-0.145	-0.030	1.837			-0.135	0.003	1.869			-0.136	0.199	1.858			-0.144	0.341	1.805			-0.284	0.114	1.889			-0.365	-0.102	1.900			-0.416	-0.263	1.873			-0.410	-0.310	1.848			0.047	0.137	1.802			0.054	-0.028	1.686
-0.145	-0.030	1.837			-0.135	0.003	1.869			-0.136	0.200	1.858			-0.145	0.342	1.808			-0.284	0.113	1.889			-0.365	-0.102	1.900			-0.417	-0.263	1.873			-0.410	-0.309	1.848			0.048	0.138	1.802			0.055	-0.029	1.687
-0.145	-0.029	1.837			-0.135	0.004	1.868			-0.135	0.202	1.858			-0.147	0.345	1.813			-0.284	0.113	1.889			-0.365	-0.102	1.900			-0.417	-0.263	1.874			-0.410	-0.309	1.848			0.048	0.139	1.802			0.052	-0.015	1.687
-0.145	-0.029	1.837			-0.135	0.004	1.868			-0.135	0.202	1.858			-0.147	0.345	1.813			-0.284	0.113	1.889			-0.365	-0.102	1.900			-0.417	-0.263	1.874			-0.410	-0.309	1.848			0.048	0.139	1.802			0.052	-0.015	1.687
-0.145	-0.029	1.837			-0.135	0.004	1.868			-0.135	0.202	1.858			-0.147	0.346	1.814			-0.284	0.113	1.889			-0.365	-0.102	1.900			-0.417	-0.263	1.874			-0.410	-0.310	1.849			0.048	0.140	1.802			0.054	-0.018	1.692
-0.144	-0.029	1.837			-0.134	0.005	1.868			-0.135	0.202	1.858			-0.147	0.346	1.815			-0.284	0.113	1.889			-0.365	-0.102	1.900			-0.417	-0.263	1.875			-0.410	-0.310	1.850			0.048	0.140	1.802			0.056	-0.020	1.696
-0.144	-0.029	1.837			-0.134	0.005	1.868			-0.135	0.203	1.858			-0.147	0.346	1.816			-0.284	0.113	1.889			-0.365	-0.102	1.900			-0.416	-0.264	1.877			-0.410	-0.310	1.851			0.048	0.140	1.802			0.057	-0.022	1.699
-0.144	-0.029	1.837			-0.134	0.005	1.868			-0.135	0.203	1.858			-0.147	0.345	1.817			-0.284	0.113	1.889			-0.365	-0.102	1.900			-0.415	-0.264	1.878			-0.409	-0.310	1.851			0.048	0.141	1.802			0.058	-0.023	1.702
-0.144	-0.028	1.837			-0.134	0.006	1.868			-0.135	0.203	1.858			-0.147	0.345	1.818			-0.284	0.113	1.889			-0.365	-0.102	1.900			-0.403	-0.267	1.872			-0.403	-0.312	1.849			0.048	0.141	1.802			0.058	-0.024	1.704
-0.144	-0.028	1.837			-0.134	0.006	1.868			-0.135	0.204	1.858			-0.147	0.345	1.819			-0.284	0.113	1.889			-0.365	-0.102	1.900			-0.394	-0.291	1.859			-0.397	-0.325	1.843			0.048	0.142	1.802			0.053	-0.012	1.697
-0.144	-0.028	1.837			-0.134	0.006	1.868			-0.135	0.204	1.858			-0.147	0.345	1.819			-0.284	0.113	1.889			-0.365	-0.102	1.900			-0.391	-0.297	1.855			-0.393	-0.331	1.840			0.048	0.142	1.802			0.054	-0.014	1.700
-0.143	-0.028	1.837			-0.133	0.007	1.868			-0.135	0.205	1.858			-0.146	0.345	1.820			-0.284	0.113	1.889			-0.365	-0.102	1.900			-0.389	-0.299	1.854			-0.390	-0.335	1.837			-0.003	0.166	1.795			0.054	-0.013	1.703
-0.143	-0.028	1.837			-0.132	0.007	1.868			-0.135	0.205	1.858			-0.146	0.345	1.820			-0.284	0.113	1.889			-0.365	-0.102	1.900			-0.387	-0.301	1.853			-0.388	-0.338	1.836			-0.024	0.209	1.750			0.052	-0.002	1.703
-0.143	-0.028	1.837			-0.131	0.007	1.867			-0.134	0.205	1.858			-0.146	0.345	1.821			-0.284	0.113	1.889			-0.365	-0.102	1.900			-0.390	-0.296	1.855			-0.388	-0.337	1.836			-0.029	0.217	1.741			0.051	0.004	1.706
-0.143	-0.027	1.837			-0.130	0.008	1.867			-0.134	0.206	1.858			-0.146	0.345	1.821			-0.285	0.113	1.889			-0.365	-0.102	1.900			-0.390	-0.300	1.852			-0.387	-0.340	1.834			-0.034	0.223	1.735			0.050	0.008	1.708
-0.143	-0.027	1.837			-0.129	0.008	1.866			-0.134	0.206	1.858			-0.147	0.346	1.823			-0.285	0.113	1.889			-0.365	-0.103	1.901			-0.390	-0.303	1.850			-0.387	-0.343	1.832			-0.038	0.231	1.728			0.049	0.013	1.709
-0.143	-0.027	1.837			-0.128	0.008	1.866			-0.134	0.206	1.858			-0.147	0.347	1.824			-0.285	0.112	1.889			-0.365	-0.103	1.901			-0.404	-0.289	1.851			-0.392	-0.339	1.832			-0.041	0.236	1.724			0.048	0.016	1.710
-0.142	-0.027	1.837			-0.128	0.009	1.866			-0.134	0.207	1.858			-0.148	0.348	1.824			-0.285	0.112	1.889			-0.365	-0.103	1.901			-0.401	-0.289	1.851			-0.390	-0.339	1.832			-0.043	0.242	1.721			0.047	0.020	1.710
-0.142	-0.026	1.837			-0.127	0.010	1.866			-0.134	0.207	1.858			-0.149	0.348	1.825			-0.285	0.112	1.889			-0.365	-0.103	1.901			-0.396	-0.299	1.847			-0.388	-0.344	1.829			-0.045	0.246	1.719			0.047	0.023	1.711
-0.142	-0.026	1.837			-0.126	0.010	1.865			-0.134	0.207	1.858			-0.150	0.349	1.826			-0.285	0.112	1.890			-0.365	-0.103	1.901			-0.395	-0.303	1.845			-0.387	-0.348	1.827			-0.047	0.249	1.716			0.046	0.025	1.712
-0.141	-0.025	1.837			-0.125	0.011	1.865			-0.134	0.207	1.859			-0.150	0.349	1.827			-0.285	0.112	1.890			-0.365	-0.103	1.901			-0.393	-0.308	1.843			-0.385	-0.352	1.825			-0.049	0.252	1.714			0.046	0.027	1.712
-0.141	-0.025	1.836			-0.124	0.011	1.865			-0.134	0.208	1.859			-0.150	0.350	1.828			-0.286	0.112	1.890			-0.365	-0.103	1.901			-0.392	-0.309	1.842			-0.385	-0.353	1.825			-0.050	0.255	1.712			0.046	0.029	1.712
-0.141	-0.024	1.836			-0.124	0.011	1.865			-0.134	0.208	1.859			-0.151	0.350	1.828			-0.286	0.112	1.890			-0.365	-0.103	1.901			-0.392	-0.310	1.841			-0.384	-0.354	1.824			-0.052	0.257	1.711			0.045	0.030	1.712
-0.140	-0.024	1.836			-0.123	0.012	1.865			-0.134	0.208	1.859			-0.151	0.351	1.829			-0.286	0.112	1.890			-0.365	-0.103	1.901			-0.391	-0.310	1.841			-0.383	-0.354	1.824			-0.053	0.258	1.709			0.045	0.032	1.711
-0.140	-0.024	1.836			-0.122	0.012	1.865			-0.134	0.209	1.859			-0.152	0.351	1.829			-0.286	0.112	1.890			-0.365	-0.103	1.901			-0.390	-0.309	1.841			-0.383	-0.355	1.823			-0.053	0.260	1.708			0.035	0.052	1.701
-0.140	-0.023	1.836			-0.122	0.012	1.865			-0.134	0.209	1.859			-0.152	0.351	1.829			-0.286	0.112	1.890			-0.365	-0.103	1.901			-0.389	-0.310	1.841			-0.382	-0.355	1.823			-0.053	0.261	1.707			0.036	0.051	1.702
-0.140	-0.023	1.836			-0.121	0.013	1.864			-0.134	0.208	1.860			-0.152	0.351	1.829			-0.287	0.112	1.890			-0.365	-0.103	1.901			-0.388	-0.310	1.841			-0.381	-0.356	1.822			-0.053	0.261	1.706			0.036	0.051	1.701
-0.140	-0.023	1.836			-0.121	0.013	1.864			-0.133	0.208	1.860			-0.152	0.351	1.830			-0.287	0.111	1.891			-0.365	-0.103	1.901			-0.387	-0.311	1.841			-0.381	-0.357	1.822			-0.053	0.262	1.705			0.037	0.049	1.702
-0.139	-0.022	1.836			-0.121	0.013	1.864			-0.133	0.208	1.860			-0.153	0.351	1.830			-0.287	0.111	1.891			-0.365	-0.104	1.901			-0.391	-0.301	1.849			-0.382	-0.353	1.825			-0.053	0.262	1.705			0.038	0.047	1.703
-0.139	-0.022	1.836			-0.120	0.013	1.864			-0.133	0.208	1.861			-0.153	0.352	1.830			-0.287	0.111	1.891			-0.365	-0.104	1.902			-0.394	-0.295	1.856			-0.383	-0.349	1.829			-0.052	0.262	1.704			0.038	0.046	1.703
-0.139	-0.021	1.836			-0.120	0.014	1.864			-0.133	0.208	1.861			-0.154	0.352	1.831			-0.287	0.111	1.891			-0.365	-0.104	1.902			-0.395	-0.291	1.859			-0.384	-0.346	1.831			-0.052	0.262	1.703			0.038	0.045	1.703
-0.139	-0.021	1.836			-0.119	0.014	1.864			-0.133	0.208	1.861			-0.155	0.352	1.831			-0.287	0.111	1.891			-0.366	-0.104	1.902			-0.401	-0.285	1.859			-0.388	-0.342	1.832			-0.051	0.263	1.703			0.039	0.044	1.703
-0.138	-0.020	1.836			-0.119	0.015	1.864			-0.133	0.208	1.861			-0.156	0.352	1.831			-0.288	0.111	1.891			-0.366	-0.104	1.902			-0.403	-0.282	1.859			-0.392	-0.338	1.832			-0.051	0.263	1.702			0.039	0.044	1.701
-0.138	-0.020	1.836			-0.118	0.015	1.864			-0.133	0.209	1.861			-0.156	0.352	1.832			-0.288	0.111	1.891			-0.366	-0.104	1.902			-0.406	-0.280	1.859			-0.395	-0.335	1.833			-0.051	0.264	1.701			0.039	0.043	1.700
-0.138	-0.019	1.836			-0.118	0.016	1.864			-0.133	0.209	1.861			-0.157	0.353	1.832			-0.288	0.111	1.891			-0.366	-0.104	1.902			-0.407	-0.277	1.860			-0.397	-0.331	1.833			-0.050	0.264	1.701			0.039	0.043	1.698
-0.138	-0.019	1.836			-0.117	0.016	1.864			-0.133	0.209	1.861			-0.158	0.353	1.832			-0.288	0.111	1.892			-0.366	-0.104	1.902			-0.408	-0.275	1.863			-0.398	-0.329	1.835			-0.049	0.264	1.700			0.040	0.042	1.694
-0.137	-0.018	1.836			-0.117	0.016	1.864			-0.133	0.209	1.861			-0.159	0.353	1.832			-0.288	0.111	1.892			-0.366	-0.104	1.903			-0.408	-0.273	1.866			-0.398	-0.327	1.838			-0.049	0.263	1.700			0.040	0.039	1.690
-0.137	-0.018	1.836			-0.117	0.017	1.864			-0.133	0.209	1.861			-0.160	0.353	1.833			-0.288	0.111	1.892			-0.366	-0.104	1.903			-0.406	-0.272	1.869			-0.397	-0.326	1.840			-0.048	0.262	1.700			0.041	0.037	1.686
-0.137	-0.017	1.836			-0.116	0.017	1.864			-0.133	0.208	1.861			-0.161	0.354	1.833			-0.289	0.111	1.892			-0.366	-0.104	1.903			-0.404	-0.271	1.872			-0.396	-0.325	1.843			-0.047	0.261	1.700			0.041	0.035	1.681
-0.137	-0.017	1.836			-0.116	0.017	1.864			-0.133	0.208	1.861			-0.162	0.354	1.833			-0.289	0.111	1.893			-0.366	-0.104	1.903			-0.402	-0.270	1.875			-0.396	-0.324	1.845			-0.046	0.260	1.700			0.041	0.034	1.676
-0.137	-0.016	1.836			-0.116	0.018	1.864			-0.133	0.208	1.861			-0.163	0.354	1.833			-0.289	0.111	1.893			-0.366	-0.104	1.904			-0.401	-0.270	1.877			-0.395	-0.323	1.847			-0.046	0.259	1.701			0.042	0.032	1.671
-0.137	-0.016	1.836			-0.115	0.018	1.864			-0.134	0.207	1.861			-0.164	0.355	1.834			-0.289	0.111	1.893			-0.366	-0.104	1.904			-0.400	-0.269	1.879			-0.394	-0.322	1.849			-0.045	0.258	1.701			0.042	0.031	1.666
-0.136	-0.015	1.836			-0.115	0.018	1.864			-0.134	0.207	1.861			-0.165	0.355	1.834			-0.289	0.111	1.893			-0.366	-0.104	1.904			-0.398	-0.269	1.883			-0.393	-0.321	1.852			-0.044	0.257	1.701			0.042	0.030	1.660
-0.136	-0.015	1.836			-0.115	0.018	1.864			-0.134	0.207	1.861			-0.166	0.356	1.834			-0.289	0.111	1.894			-0.366	-0.103	1.905			-0.397	-0.268	1.885			-0.392	-0.320	1.855			-0.044	0.256	1.701			0.042	0.030	1.652
-0.136	-0.015	1.836			-0.115	0.018	1.864			-0.134	0.206	1.861			-0.167	0.356	1.834			-0.289	0.111	1.894			-0.367	-0.103	1.906			-0.396	-0.267	1.888			-0.391	-0.319	1.857			-0.043	0.255	1.701			0.042	0.030	1.642
-0.136	-0.015	1.836			-0.115	0.018	1.864			-0.134	0.206	1.862			-0.167	0.356	1.834			-0.289	0.112	1.895			-0.367	-0.103	1.907			-0.395	-0.267	1.890			-0.390	-0.318	1.860			-0.043	0.254	1.701			0.041	0.031	1.631
-0.136	-0.014	1.836			-0.115	0.019	1.864			-0.134	0.205	1.862			-0.168	0.357	1.835			-0.289	0.112	1.895			-0.367	-0.102	1.908			-0.394	-0.266	1.893			-0.389	-0.317	1.863			-0.042	0.253	1.701			0.040	0.032	1.621
-0.136	-0.014	1.836			-0.114	0.019	1.864			-0.134	0.205	1.862			-0.168	0.357	1.835			-0.289	0.112	1.895			-0.367	-0.102	1.909			-0.393	-0.266	1.895			-0.388	-0.316	1.865			-0.042	0.252	1.702			0.039	0.033	1.614
-0.136	-0.014	1.836			-0.114	0.019	1.864			-0.135	0.204	1.862			-0.169	0.357	1.835			-0.289	0.112	1.896			-0.367	-0.102	1.910			-0.392	-0.265	1.897			-0.388	-0.316	1.867			-0.042	0.251	1.702			0.038	0.034	1.607
-0.136	-0.014	1.836			-0.114	0.019	1.864			-0.135	0.204	1.861			-0.170	0.358	1.835			-0.289	0.113	1.896			-0.367	-0.101	1.911			-0.391	-0.265	1.899			-0.387	-0.315	1.869			-0.041	0.250	1.702			0.035	0.037	1.595
-0.136	-0.015	1.836			-0.115	0.018	1.864			-0.135	0.202	1.861			-0.170	0.358	1.835			-0.289	0.113	1.897			-0.367	-0.101	1.912			-0.391	-0.265	1.901			-0.386	-0.315	1.872			-0.041	0.248	1.702			0.033	0.038	1.589
-0.137	-0.016	1.836			-0.115	0.017	1.864			-0.136	0.201	1.861			-0.171	0.358	1.835			-0.289	0.113	1.897			-0.367	-0.101	1.913			-0.390	-0.264	1.903			-0.386	-0.314	1.873			-0.041	0.246	1.703			0.031	0.040	1.581
-0.137	-0.017	1.836			-0.115	0.016	1.863			-0.136	0.199	1.861			-0.172	0.358	1.835			-0.289	0.113	1.897			-0.366	-0.100	1.914			-0.390	-0.264	1.904			-0.385	-0.314	1.875			-0.040	0.245	1.703			0.028	0.043	1.573
-0.138	-0.018	1.835			-0.116	0.014	1.863			-0.137	0.198	1.862			-0.172	0.358	1.835			-0.289	0.113	1.898			-0.366	-0.100	1.915			-0.390	-0.264	1.905			-0.385	-0.313	1.877			-0.040	0.243	1.703			0.025	0.045	1.566
-0.138	-0.019	1.835			-0.116	0.013	1.863			-0.137	0.197	1.862			-0.173	0.359	1.835			-0.289	0.113	1.898			-0.366	-0.100	1.916			-0.389	-0.264	1.907			-0.385	-0.313	1.878			-0.040	0.242	1.704			0.023	0.047	1.561
-0.139	-0.021	1.835			-0.117	0.011	1.863			-0.138	0.195	1.862			-0.174	0.359	1.835			-0.289	0.114	1.898			-0.366	-0.100	1.916			-0.389	-0.263	1.908			-0.384	-0.312	1.879			-0.040	0.240	1.704			0.021	0.048	1.556
-0.140	-0.023	1.834			-0.118	0.009	1.863			-0.139	0.194	1.862			-0.175	0.359	1.835			-0.289	0.114	1.898			-0.366	-0.099	1.917			-0.389	-0.263	1.909			-0.384	-0.312	1.881			-0.040	0.239	1.704			0.019	0.049	1.552
-0.141	-0.025	1.834			-0.118	0.008	1.862			-0.139	0.193	1.862			-0.175	0.359	1.835			-0.289	0.114	1.899			-0.366	-0.099	1.918			-0.389	-0.263	1.910			-0.384	-0.312	1.882			-0.040	0.238	1.705			0.017	0.051	1.547
-0.141	-0.026	1.834			-0.119	0.006	1.862			-0.140	0.192	1.862			-0.176	0.359	1.835			-0.289	0.114	1.899			-0.366	-0.099	1.918			-0.389	-0.263	1.911			-0.384	-0.312	1.883			-0.040	0.236	1.705			0.015	0.052	1.543
-0.142	-0.028	1.833			-0.119	0.004	1.862			-0.140	0.191	1.862			-0.177	0.360	1.835			-0.289	0.114	1.899			-0.366	-0.099	1.919			-0.388	-0.263	1.911			-0.384	-0.311	1.884			-0.040	0.235	1.705			0.014	0.054	1.540
-0.143	-0.030	1.833			-0.120	0.003	1.862			-0.141	0.190	1.862			-0.177	0.360	1.835			-0.289	0.114	1.899			-0.366	-0.099	1.919			-0.389	-0.263	1.912			-0.384	-0.311	1.885			-0.041	0.234	1.706			0.012	0.055	1.536
-0.143	-0.031	1.833			-0.121	0.001	1.861			-0.141	0.189	1.862			-0.178	0.360	1.835			-0.289	0.114	1.900			-0.366	-0.099	1.920			-0.389	-0.263	1.913			-0.384	-0.311	1.886			-0.041	0.232	1.706			0.010	0.056	1.533
-0.144	-0.032	1.832			-0.121	-0.000	1.861			-0.142	0.188	1.862			-0.178	0.360	1.835			-0.289	0.114	1.900			-0.366	-0.099	1.920			-0.389	-0.263	1.913			-0.384	-0.311	1.886			-0.041	0.231	1.706			0.008	0.057	1.529
-0.145	-0.034	1.832			-0.122	-0.002	1.861			-0.142	0.187	1.862			-0.179	0.360	1.834			-0.290	0.114	1.900			-0.366	-0.099	1.921			-0.389	-0.263	1.914			-0.383	-0.311	1.887			-0.041	0.230	1.707			0.007	0.059	1.526
-0.145	-0.035	1.832			-0.122	-0.003	1.861			-0.143	0.186	1.862			-0.179	0.360	1.834			-0.290	0.114	1.900			-0.366	-0.099	1.921			-0.389	-0.263	1.915			-0.383	-0.311	1.888			-0.041	0.229	1.707			0.005	0.060	1.524
-0.146	-0.036	1.831			-0.123	-0.004	1.860			-0.143	0.185	1.862			-0.180	0.360	1.834			-0.290	0.114	1.901			-0.366	-0.099	1.922			-0.389	-0.263	1.915			-0.383	-0.311	1.889			-0.041	0.228	1.707			0.004	0.061	1.520
-0.146	-0.037	1.831			-0.123	-0.005	1.860			-0.144	0.183	1.862			-0.180	0.359	1.834			-0.290	0.114	1.901			-0.365	-0.099	1.922			-0.389	-0.263	1.916			-0.383	-0.311	1.890			-0.042	0.227	1.707			0.002	0.062	1.518
-0.147	-0.038	1.831			-0.124	-0.006	1.860			-0.144	0.182	1.862			-0.181	0.359	1.834			-0.290	0.114	1.901			-0.365	-0.099	1.923			-0.389	-0.264	1.916			-0.383	-0.311	1.890			-0.042	0.225	1.707			0.001	0.063	1.515
-0.147	-0.038	1.831			-0.124	-0.006	1.860			-0.145	0.182	1.862			-0.181	0.359	1.834			-0.290	0.114	1.902			-0.365	-0.099	1.923			-0.389	-0.264	1.917			-0.383	-0.311	1.891			-0.042	0.224	1.707			0.000	0.064	1.513
-0.147	-0.039	1.831			-0.124	-0.007	1.860			-0.145	0.181	1.862			-0.181	0.359	1.834			-0.290	0.114	1.902			-0.365	-0.099	1.923			-0.389	-0.264	1.918			-0.383	-0.310	1.892			-0.042	0.223	1.708			-0.001	0.065	1.511
-0.148	-0.039	1.830			-0.124	-0.008	1.860			-0.146	0.180	1.862			-0.182	0.359	1.833			-0.290	0.114	1.902			-0.365	-0.099	1.924			-0.389	-0.264	1.919			-0.383	-0.310	1.893			-0.042	0.222	1.708			-0.001	0.066	1.509
-0.148	-0.040	1.830			-0.125	-0.008	1.859			-0.146	0.179	1.861			-0.182	0.358	1.833			-0.290	0.114	1.902			-0.364	-0.099	1.924			-0.389	-0.264	1.919			-0.383	-0.310	1.894			-0.043	0.221	1.708			-0.002	0.067	1.507
-0.148	-0.041	1.830			-0.125	-0.009	1.859			-0.146	0.178	1.861			-0.182	0.358	1.833			-0.291	0.114	1.902			-0.364	-0.099	1.924			-0.389	-0.264	1.920			-0.383	-0.310	1.894			-0.043	0.220	1.707			-0.003	0.068	1.505
-0.148	-0.041	1.830			-0.125	-0.009	1.859			-0.147	0.177	1.861			-0.183	0.357	1.833			-0.291	0.114	1.903			-0.364	-0.099	1.925			-0.389	-0.264	1.921			-0.383	-0.310	1.895			-0.043	0.219	1.707			-0.004	0.069	1.503
-0.149	-0.041	1.830			-0.125	-0.010	1.859			-0.147	0.176	1.860			-0.183	0.355	1.832			-0.291	0.114	1.903			-0.364	-0.099	1.925			-0.390	-0.264	1.921			-0.383	-0.310	1.896			-0.043	0.218	1.707			-0.004	0.070	1.501
-0.149	-0.042	1.830			-0.126	-0.010	1.859			-0.147	0.175	1.860			-0.184	0.354	1.832			-0.291	0.114	1.903			-0.364	-0.099	1.925			-0.390	-0.264	1.922			-0.383	-0.311	1.896			-0.043	0.217	1.707			-0.005	0.071	1.499
-0.149	-0.042	1.829			-0.126	-0.011	1.859			-0.148	0.174	1.860			-0.184	0.354	1.832			-0.291	0.114	1.903			-0.364	-0.099	1.925			-0.390	-0.265	1.922			-0.383	-0.311	1.897			-0.044	0.216	1.707			-0.006	0.072	1.498
-0.149	-0.042	1.829			-0.126	-0.011	1.859			-0.148	0.173	1.859			-0.184	0.353	1.832			-0.291	0.114	1.903			-0.364	-0.100	1.926			-0.390	-0.265	1.922			-0.383	-0.311	1.897			-0.044	0.215	1.707			-0.006	0.072	1.497
-0.149	-0.043	1.829			-0.126	-0.011	1.859			-0.148	0.172	1.859			-0.184	0.353	1.831			-0.291	0.114	1.903			-0.363	-0.100	1.926			-0.391	-0.266	1.922			-0.384	-0.311	1.898			-0.044	0.214	1.707			-0.007	0.073	1.495
-0.150	-0.043	1.829			-0.126	-0.012	1.858			-0.148	0.171	1.858			-0.185	0.352	1.831			-0.291	0.114	1.903			-0.363	-0.100	1.926			-0.391	-0.266	1.922			-0.384	-0.311	1.898			-0.044	0.214	1.706			-0.007	0.074	1.494
-0.150	-0.043	1.829			-0.126	-0.012	1.858			-0.149	0.171	1.858			-0.185	0.351	1.831			-0.292	0.114	1.904			-0.363	-0.100	1.926			-0.391	-0.267	1.923			-0.384	-0.312	1.898			-0.044	0.213	1.706			-0.008	0.074	1.493
-0.150	-0.043	1.829			-0.126	-0.012	1.858			-0.149	0.170	1.858			-0.185	0.349	1.830			-0.292	0.113	1.904			-0.363	-0.100	1.926			-0.391	-0.267	1.923			-0.384	-0.312	1.899			-0.044	0.212	1.706			-0.008	0.075	1.492
-0.150	-0.044	1.829			-0.127	-0.012	1.858			-0.149	0.169	1.857			-0.186	0.347	1.830			-0.292	0.113	1.904			-0.363	-0.100	1.926			-0.392	-0.267	1.923			-0.384	-0.312	1.899			-0.045	0.211	1.706			-0.008	0.075	1.490
-0.150	-0.044	1.829			-0.127	-0.013	1.858			-0.149	0.169	1.857			-0.186	0.346	1.829			-0.292	0.113	1.904			-0.363	-0.101	1.927			-0.392	-0.267	1.923			-0.384	-0.312	1.899			-0.045	0.210	1.706			-0.009	0.076	1.489
-0.150	-0.044	1.828			-0.127	-0.013	1.858			-0.149	0.168	1.857			-0.187	0.345	1.829			-0.292	0.113	1.904			-0.363	-0.101	1.927			-0.392	-0.268	1.923			-0.384	-0.312	1.900			-0.045	0.210	1.705			-0.009	0.076	1.489
-0.150	-0.044	1.828			-0.127	-0.013	1.857			-0.149	0.167	1.856			-0.187	0.344	1.829			-0.292	0.113	1.904			-0.363	-0.101	1.927			-0.392	-0.268	1.923			-0.384	-0.312	1.900			-0.045	0.209	1.705			-0.009	0.077	1.488
-0.150	-0.044	1.828			-0.127	-0.013	1.857			-0.149	0.167	1.856			-0.187	0.343	1.829			-0.292	0.113	1.904			-0.362	-0.099	1.926			-0.392	-0.266	1.924			-0.384	-0.312	1.900			-0.045	0.208	1.705			-0.009	0.077	1.487
-0.151	-0.044	1.828			-0.127	-0.013	1.857			-0.150	0.167	1.855			-0.187	0.342	1.828			-0.292	0.113	1.904			-0.361	-0.099	1.925			-0.392	-0.266	1.924			-0.384	-0.312	1.901			-0.045	0.208	1.705			-0.010	0.078	1.486
-0.151	-0.044	1.828			-0.127	-0.013	1.857			-0.150	0.166	1.855			-0.187	0.342	1.828			-0.292	0.113	1.904			-0.361	-0.099	1.925			-0.392	-0.266	1.924			-0.384	-0.312	1.901			-0.045	0.208	1.704			-0.010	0.078	1.485
-0.151	-0.044	1.827			-0.127	-0.013	1.857			-0.150	0.166	1.855			-0.188	0.341	1.828			-0.293	0.113	1.904			-0.361	-0.099	1.925			-0.392	-0.266	1.925			-0.384	-0.312	1.901			-0.046	0.207	1.704			-0.010	0.079	1.484
-0.151	-0.044	1.827			-0.127	-0.013	1.856			-0.150	0.166	1.854			-0.187	0.341	1.828			-0.293	0.113	1.904			-0.361	-0.099	1.925			-0.392	-0.266	1.925			-0.384	-0.312	1.902			-0.046	0.207	1.704			-0.010	0.079	1.484
-0.151	-0.044	1.827			-0.127	-0.013	1.856			-0.150	0.165	1.854			-0.187	0.341	1.828			-0.293	0.113	1.904			-0.360	-0.099	1.925			-0.392	-0.266	1.925			-0.384	-0.312	1.902			-0.046	0.206	1.704			-0.010	0.080	1.483
-0.151	-0.044	1.827			-0.128	-0.013	1.856			-0.150	0.165	1.853			-0.187	0.342	1.828			-0.293	0.112	1.904			-0.360	-0.099	1.925			-0.392	-0.266	1.925			-0.384	-0.312	1.902			-0.046	0.206	1.703			-0.010	0.080	1.483
-0.151	-0.044	1.827			-0.128	-0.013	1.856			-0.150	0.165	1.853			-0.186	0.342	1.828			-0.293	0.112	1.904			-0.360	-0.099	1.925			-0.393	-0.266	1.925			-0.385	-0.312	1.902			-0.046	0.206	1.703			-0.010	0.081	1.482
-0.151	-0.044	1.826			-0.128	-0.013	1.855			-0.150	0.165	1.853			-0.186	0.343	1.828			-0.293	0.112	1.904			-0.360	-0.099	1.925			-0.393	-0.266	1.925			-0.385	-0.312	1.902			-0.046	0.205	1.703			-0.010	0.081	1.482
-0.151	-0.044	1.826			-0.128	-0.013	1.855			-0.150	0.165	1.852			-0.185	0.343	1.828			-0.293	0.112	1.904			-0.360	-0.099	1.925			-0.393	-0.267	1.925			-0.385	-0.312	1.902			-0.046	0.205	1.703			-0.010	0.082	1.481
-0.151	-0.044	1.826			-0.128	-0.013	1.855			-0.150	0.165	1.852			-0.185	0.343	1.828			-0.293	0.112	1.904			-0.359	-0.098	1.925			-0.393	-0.265	1.925			-0.385	-0.312	1.903			-0.046	0.205	1.702			-0.010	0.082	1.481
-0.151	-0.044	1.826			-0.128	-0.013	1.854			-0.150	0.164	1.852			-0.185	0.344	1.828			-0.293	0.112	1.904			-0.359	-0.098	1.925			-0.394	-0.265	1.925			-0.385	-0.312	1.903			-0.046	0.205	1.702			-0.010	0.082	1.480
-0.151	-0.044	1.826			-0.128	-0.013	1.854			-0.150	0.164	1.851			-0.184	0.344	1.828			-0.293	0.112	1.904			-0.359	-0.098	1.925			-0.394	-0.265	1.925			-0.385	-0.312	1.903			-0.046	0.204	1.702			-0.010	0.083	1.480
-0.152	-0.043	1.825			-0.128	-0.013	1.854			-0.150	0.164	1.851			-0.184	0.344	1.827			-0.293	0.112	1.904			-0.359	-0.099	1.925			-0.394	-0.266	1.925			-0.385	-0.312	1.903			-0.046	0.204	1.702			-0.010	0.083	1.479
-0.152	-0.043	1.825			-0.128	-0.013	1.854			-0.150	0.164	1.851			-0.184	0.344	1.827			-0.293	0.112	1.904			-0.359	-0.099	1.926			-0.394	-0.266	1.925			-0.386	-0.312	1.903			-0.046	0.204	1.701			-0.010	0.083	1.479
-0.152	-0.043	1.825			-0.128	-0.013	1.853			-0.150	0.164	1.850			-0.184	0.344	1.827			-0.293	0.112	1.904			-0.359	-0.099	1.926			-0.395	-0.266	1.925			-0.386	-0.312	1.903			-0.046	0.204	1.701			-0.010	0.084	1.479
-0.152	-0.043	1.825			-0.128	-0.013	1.853			-0.150	0.164	1.850			-0.183	0.344	1.827			-0.294	0.112	1.904			-0.359	-0.100	1.926			-0.395	-0.267	1.925			-0.386	-0.313	1.903			-0.046	0.203	1.701			-0.010	0.084	1.478
-0.152	-0.043	1.824			-0.128	-0.012	1.853			-0.150	0.164	1.850			-0.183	0.344	1.826			-0.294	0.112	1.903			-0.359	-0.100	1.926			-0.396	-0.267	1.925			-0.387	-0.313	1.903			-0.046	0.203	1.701			-0.010	0.084	1.478
-0.152	-0.043	1.824			-0.128	-0.012	1.852			-0.150	0.164	1.849			-0.183	0.344	1.826			-0.294	0.111	1.903			-0.359	-0.100	1.926			-0.396	-0.267	1.925			-0.387	-0.313	1.903			-0.046	0.203	1.700			-0.010	0.084	1.478
-0.152	-0.043	1.824			-0.128	-0.012	1.852			-0.150	0.164	1.849			-0.183	0.344	1.826			-0.294	0.111	1.903			-0.359	-0.100	1.926			-0.396	-0.267	1.925			-0.387	-0.313	1.904			-0.046	0.203	1.700			-0.010	0.085	1.477
-0.152	-0.043	1.824			-0.128	-0.012	1.852			-0.150	0.163	1.849			-0.183	0.344	1.826			-0.294	0.111	1.903			-0.359	-0.100	1.926			-0.396	-0.267	1.925			-0.387	-0.313	1.904			-0.046	0.203	1.700			-0.010	0.085	1.477
-0.152	-0.043	1.824			-0.128	-0.012	1.852			-0.150	0.163	1.848			-0.183	0.344	1.826			-0.294	0.111	1.903			-0.358	-0.100	1.926			-0.396	-0.267	1.926			-0.387	-0.313	1.904			-0.046	0.202	1.699			-0.010	0.085	1.477
-0.152	-0.043	1.823			-0.128	-0.012	1.851			-0.149	0.163	1.848			-0.183	0.344	1.825			-0.294	0.111	1.903			-0.358	-0.100	1.926			-0.395	-0.267	1.926			-0.387	-0.313	1.904			-0.046	0.202	1.699			-0.010	0.085	1.477
-0.152	-0.043	1.823			-0.128	-0.012	1.851			-0.149	0.163	1.848			-0.183	0.343	1.825			-0.294	0.111	1.903			-0.358	-0.100	1.926			-0.395	-0.267	1.926			-0.387	-0.313	1.904			-0.046	0.202	1.699			-0.010	0.085	1.476
-0.152	-0.043	1.823			-0.128	-0.012	1.851			-0.149	0.163	1.847			-0.183	0.343	1.825			-0.294	0.111	1.903			-0.358	-0.099	1.926			-0.396	-0.266	1.926			-0.387	-0.313	1.904			-0.046	0.202	1.699			-0.010	0.085	1.476
-0.152	-0.043	1.823			-0.128	-0.013	1.851			-0.149	0.162	1.847			-0.183	0.343	1.824			-0.294	0.111	1.903			-0.358	-0.098	1.926			-0.396	-0.265	1.926			-0.387	-0.312	1.904			-0.046	0.201	1.698			-0.010	0.086	1.476
-0.152	-0.043	1.823			-0.128	-0.013	1.850			-0.148	0.162	1.847			-0.183	0.342	1.824			-0.294	0.111	1.903			-0.358	-0.099	1.926			-0.397	-0.265	1.920			-0.388	-0.313	1.902			-0.046	0.201	1.698			-0.010	0.086	1.476
-0.152	-0.043	1.822			-0.128	-0.013	1.850			-0.148	0.162	1.846			-0.183	0.342	1.824			-0.294	0.111	1.903			-0.358	-0.099	1.926			-0.398	-0.266	1.918			-0.389	-0.313	1.899			-0.046	0.201	1.698			-0.010	0.086	1.475
-0.152	-0.043	1.822			-0.128	-0.013	1.850			-0.148	0.161	1.846			-0.183	0.342	1.823			-0.294	0.111	1.902			-0.358	-0.099	1.926			-0.398	-0.266	1.918			-0.389	-0.313	1.899			-0.046	0.200	1.697			-0.010	0.086	1.475
-0.152	-0.043	1.822			-0.128	-0.013	1.849			-0.148	0.161	1.846			-0.183	0.341	1.823			-0.294	0.111	1.902			-0.358	-0.099	1.926			-0.398	-0.265	1.918			-0.389	-0.313	1.899			-0.046	0.200	1.697			-0.010	0.086	1.475
-0.152	-0.043	1.821			-0.128	-0.013	1.849			-0.147	0.161	1.845			-0.183	0.341	1.823			-0.294	0.111	1.902			-0.358	-0.099	1.926			-0.398	-0.265	1.918			-0.389	-0.313	1.899			-0.045	0.200	1.697			-0.010	0.086	1.475
-0.152	-0.043	1.821			-0.128	-0.013	1.849			-0.147	0.160	1.845			-0.182	0.341	1.823			-0.294	0.111	1.902			-0.356	-0.093	1.921			-0.398	-0.260	1.918			-0.389	-0.310	1.899			-0.045	0.200	1.696			-0.010	0.086	1.474
-0.152	-0.043	1.821			-0.128	-0.013	1.848			-0.147	0.160	1.845			-0.182	0.341	1.822			-0.294	0.110	1.902			-0.357	-0.094	1.921			-0.398	-0.260	1.918			-0.389	-0.310	1.899			-0.045	0.199	1.696			-0.010	0.086	1.474
-0.152	-0.043	1.821			-0.128	-0.014	1.848			-0.147	0.160	1.845			-0.182	0.341	1.822			-0.294	0.110	1.902			-0.355	-0.093	1.919			-0.398	-0.258	1.920			-0.390	-0.309	1.899			-0.045	0.199	1.696			-0.010	0.086	1.474
-0.152	-0.043	1.820			-0.128	-0.014	1.848			-0.147	0.160	1.844			-0.182	0.341	1.822			-0.294	0.110	1.902			-0.355	-0.093	1.919			-0.398	-0.258	1.920			-0.390	-0.309	1.899			-0.045	0.199	1.695			-0.009	0.086	1.474
-0.152	-0.043	1.820			-0.128	-0.014	1.848			-0.147	0.160	1.844			-0.182	0.340	1.822			-0.294	0.110	1.901			-0.355	-0.094	1.919			-0.398	-0.259	1.920			-0.390	-0.309	1.899			-0.045	0.199	1.695			-0.009	0.086	1.473
-0.152	-0.044	1.820			-0.128	-0.014	1.847			-0.146	0.159	1.844			-0.182	0.340	1.822			-0.294	0.110	1.901			-0.353	-0.090	1.916			-0.398	-0.254	1.921			-0.390	-0.306	1.899			-0.045	0.198	1.695			-0.009	0.086	1.473
-0.152	-0.044	1.819			-0.128	-0.015	1.847			-0.146	0.159	1.843			-0.182	0.340	1.822			-0.294	0.110	1.901			-0.351	-0.087	1.914			-0.397	-0.251	1.921			-0.390	-0.304	1.899			-0.045	0.198	1.695			-0.009	0.086	1.473
-0.152	-0.044	1.819			-0.128	-0.015	1.847			-0.146	0.159	1.843			-0.182	0.340	1.822			-0.294	0.110	1.901			-0.351	-0.087	1.914			-0.397	-0.251	1.922			-0.390	-0.303	1.900			-0.045	0.198	1.694			-0.009	0.086	1.473
-0.152	-0.045	1.819			-0.128	-0.015	1.846			-0.146	0.159	1.843			-0.182	0.340	1.821			-0.294	0.110	1.901			-0.351	-0.087	1.914			-0.397	-0.250	1.922			-0.390	-0.303	1.900			-0.045	0.198	1.694			-0.009	0.086	1.473
-0.152	-0.045	1.819			-0.128	-0.016	1.846			-0.146	0.159	1.843			-0.182	0.340	1.821			-0.294	0.110	1.900			-0.349	-0.084	1.910			-0.396	-0.247	1.923			-0.389	-0.301	1.900			-0.045	0.198	1.694			-0.009	0.086	1.473
-0.152	-0.045	1.818			-0.129	-0.016	1.846			-0.146	0.159	1.843			-0.182	0.340	1.821			-0.294	0.110	1.900			-0.349	-0.084	1.911			-0.396	-0.247	1.923			-0.389	-0.300	1.900			-0.044	0.198	1.694			-0.009	0.086	1.472
-0.153	-0.046	1.818			-0.129	-0.016	1.845			-0.146	0.158	1.842			-0.182	0.340	1.821			-0.294	0.110	1.900			-0.349	-0.084	1.911			-0.396	-0.247	1.923			-0.389	-0.300	1.900			-0.044	0.197	1.693			-0.009	0.086	1.472
-0.153	-0.046	1.818			-0.129	-0.017	1.845			-0.146	0.158	1.842			-0.181	0.340	1.821			-0.294	0.110	1.900			-0.350	-0.084	1.911			-0.396	-0.247	1.923			-0.389	-0.300	1.900			-0.044	0.197	1.693			-0.008	0.085	1.472
-0.153	-0.047	1.818			-0.129	-0.017	1.845			-0.146	0.158	1.842			-0.181	0.340	1.821			-0.294	0.110	1.899			-0.350	-0.084	1.912			-0.396	-0.247	1.923			-0.389	-0.299	1.900			-0.044	0.197	1.693			-0.008	0.085	1.472
-0.153	-0.047	1.818			-0.129	-0.017	1.845			-0.146	0.158	1.842			-0.181	0.340	1.821			-0.294	0.110	1.899			-0.350	-0.084	1.911			-0.396	-0.247	1.923			-0.389	-0.299	1.900			-0.044	0.197	1.693			-0.008	0.085	1.472
-0.153	-0.048	1.817			-0.129	-0.018	1.845			-0.146	0.158	1.842			-0.181	0.340	1.821			-0.294	0.110	1.899			-0.350	-0.084	1.911			-0.396	-0.246	1.923			-0.389	-0.299	1.900			-0.044	0.197	1.692			-0.008	0.085	1.472
-0.153	-0.048	1.817			-0.129	-0.018	1.844			-0.146	0.158	1.841			-0.180	0.340	1.821			-0.294	0.109	1.899			-0.350	-0.085	1.911			-0.339	-0.226	1.856			-0.341	-0.279	1.843			-0.044	0.197	1.692			-0.008	0.085	1.472
-0.154	-0.048	1.817			-0.130	-0.018	1.844			-0.145	0.158	1.841			-0.180	0.340	1.821			-0.294	0.109	1.899			-0.350	-0.085	1.911			-0.316	-0.215	1.829			-0.325	-0.271	1.825			-0.044	0.197	1.692			-0.008	0.085	1.471
-0.154	-0.049	1.817			-0.130	-0.019	1.844			-0.145	0.157	1.841			-0.180	0.339	1.821			-0.294	0.109	1.898			-0.350	-0.085	1.911			-0.305	-0.209	1.816			-0.313	-0.265	1.811			-0.044	0.196	1.692			-0.007	0.084	1.471
-0.154	-0.049	1.817			-0.130	-0.019	1.844			-0.145	0.157	1.841			-0.180	0.339	1.821			-0.294	0.109	1.898			-0.350	-0.085	1.911			-0.298	-0.206	1.807			-0.305	-0.260	1.802			-0.044	0.196	1.691			-0.007	0.084	1.471
-0.154	-0.049	1.817			-0.130	-0.019	1.844			-0.146	0.158	1.840			-0.180	0.340	1.821			-0.294	0.109	1.898			-0.351	-0.085	1.912			-0.293	-0.204	1.802			-0.299	-0.257	1.794			-0.044	0.196	1.691			-0.007	0.084	1.471
-0.155	-0.050	1.817			-0.131	-0.020	1.843			-0.147	0.160	1.839			-0.180	0.343	1.821			-0.294	0.109	1.898			-0.351	-0.085	1.912			-0.289	-0.202	1.798			-0.295	-0.256	1.791			-0.045	0.197	1.690			-0.007	0.084	1.471
-0.155	-0.050	1.817			-0.131	-0.019	1.843			-0.148	0.162	1.838			-0.180	0.346	1.820			-0.294	0.109	1.898			-0.351	-0.085	1.912			-0.286	-0.200	1.794			-0.292	-0.256	1.788			-0.046	0.199	1.689			-0.007	0.084	1.471
-0.155	-0.050	1.816			-0.132	-0.019	1.842			-0.149	0.164	1.836			-0.180	0.348	1.820			-0.294	0.109	1.898			-0.351	-0.085	1.912			-0.283	-0.199	1.790			-0.289	-0.255	1.786			-0.046	0.200	1.688			-0.007	0.084	1.471
-0.156	-0.050	1.816			-0.132	-0.019	1.842			-0.150	0.166	1.836			-0.180	0.350	1.820			-0.294	0.109	1.897			-0.351	-0.085	1.912			-0.280	-0.197	1.787			-0.286	-0.255	1.784			-0.047	0.201	1.687			-0.007	0.084	1.471
-0.156	-0.050	1.816			-0.133	-0.019	1.841			-0.151	0.168	1.835			-0.180	0.352	1.819			-0.294	0.109	1.897			-0.351	-0.085	1.912			-0.278	-0.197	1.785			-0.284	-0.255	1.782			-0.047	0.202	1.687			-0.007	0.084	1.472
-0.156	-0.050	1.816			-0.134	-0.019	1.841			-0.152	0.169	1.834			-0.180	0.353	1.819			-0.294	0.109	1.897			-0.351	-0.085	1.912			-0.277	-0.196	1.783			-0.282	-0.256	1.781			-0.048	0.203	1.686			-0.007	0.084	1.472
-0.156	-0.050	1.816			-0.134	-0.018	1.840			-0.153	0.171	1.834			-0.180	0.355	1.819			-0.294	0.109	1.897			-0.352	-0.084	1.912			-0.276	-0.195	1.782			-0.280	-0.256	1.780			-0.049	0.204	1.685			-0.007	0.084	1.472
-0.157	-0.050	1.816			-0.135	-0.018	1.840			-0.153	0.171	1.834			-0.180	0.356	1.819			-0.294	0.109	1.897			-0.352	-0.084	1.912			-0.275	-0.195	1.781			-0.279	-0.256	1.780			-0.049	0.205	1.685			-0.007	0.084	1.472
-0.157	-0.051	1.816			-0.135	-0.018	1.840			-0.154	0.172	1.834			-0.180	0.356	1.819			-0.294	0.109	1.897			-0.352	-0.084	1.912			-0.274	-0.195	1.780			-0.278	-0.257	1.779			-0.049	0.205	1.685			-0.007	0.084	1.473
-0.157	-0.051	1.816			-0.135	-0.018	1.839			-0.154	0.172	1.834			-0.180	0.357	1.819			-0.294	0.109	1.897			-0.352	-0.084	1.912			-0.274	-0.195	1.779			-0.277	-0.257	1.779			-0.050	0.206	1.685			-0.007	0.084	1.473
-0.157	-0.051	1.815			-0.136	-0.018	1.839			-0.154	0.172	1.833			-0.180	0.357	1.819			-0.294	0.109	1.897			-0.352	-0.084	1.912			-0.273	-0.194	1.778			-0.276	-0.258	1.778			-0.050	0.206	1.685			-0.007	0.084	1.473
-0.158	-0.051	1.815			-0.136	-0.018	1.839			-0.155	0.173	1.833			-0.180	0.358	1.819			-0.294	0.109	1.897			-0.352	-0.084	1.912			-0.273	-0.194	1.777			-0.275	-0.258	1.778			-0.050	0.207	1.684			-0.007	0.085	1.474
-0.158	-0.051	1.815			-0.136	-0.018	1.839			-0.155	0.174	1.833			-0.180	0.358	1.819			-0.294	0.109	1.897			-0.352	-0.085	1.912			-0.273	-0.194	1.777			-0.275	-0.259	1.778			-0.051	0.207	1.684			-0.007	0.085	1.474
-0.158	-0.051	1.815			-0.137	-0.017	1.839			-0.155	0.174	1.833			-0.180	0.359	1.819			-0.294	0.109	1.896			-0.353	-0.085	1.912			-0.273	-0.194	1.777			-0.274	-0.259	1.778			-0.051	0.208	1.684			-0.008	0.085	1.474
-0.158	-0.050	1.815			-0.137	-0.017	1.839			-0.155	0.174	1.833			-0.180	0.359	1.819			-0.294	0.109	1.896			-0.353	-0.085	1.912			-0.273	-0.194	1.778			-0.274	-0.260	1.778			-0.051	0.208	1.684			-0.008	0.086	1.474
-0.158	-0.050	1.815			-0.137	-0.017	1.838			-0.156	0.174	1.833			-0.180	0.360	1.819			-0.294	0.109	1.896			-0.353	-0.086	1.913			-0.274	-0.194	1.779			-0.274	-0.260	1.779			-0.051	0.208	1.684			-0.008	0.086	1.474
-0.158	-0.050	1.815			-0.137	-0.017	1.838			-0.156	0.175	1.833			-0.180	0.360	1.819			-0.294	0.109	1.896			-0.354	-0.086	1.913			-0.274	-0.194	1.778			-0.274	-0.261	1.779			-0.051	0.208	1.683			-0.008	0.086	1.474
-0.159	-0.050	1.815			-0.138	-0.017	1.838			-0.156	0.176	1.833			-0.181	0.361	1.818			-0.294	0.109	1.896			-0.354	-0.087	1.913			-0.275	-0.195	1.779			-0.274	-0.262	1.780			-0.052	0.209	1.683			-0.008	0.086	1.474
-0.159	-0.050	1.815			-0.138	-0.017	1.838			-0.156	0.176	1.833			-0.181	0.361	1.818			-0.294	0.109	1.896			-0.354	-0.087	1.913			-0.276	-0.195	1.781			-0.275	-0.262	1.781			-0.052	0.210	1.683			-0.008	0.086	1.474
-0.159	-0.050	1.815			-0.138	-0.017	1.838			-0.156	0.176	1.833			-0.181	0.361	1.818			-0.294	0.109	1.896			-0.355	-0.087	1.914			-0.277	-0.195	1.782			-0.275	-0.263	1.782			-0.052	0.210	1.683			-0.008	0.086	1.474
-0.159	-0.050	1.815			-0.138	-0.016	1.838			-0.156	0.176	1.833			-0.181	0.360	1.818			-0.294	0.109	1.896			-0.355	-0.088	1.914			-0.278	-0.195	1.783			-0.276	-0.263	1.783			-0.052	0.210	1.683			-0.008	0.086	1.474
-0.159	-0.050	1.815			-0.138	-0.016	1.838			-0.156	0.175	1.833			-0.181	0.360	1.818			-0.294	0.109	1.896			-0.355	-0.088	1.914			-0.278	-0.196	1.784			-0.276	-0.264	1.784			-0.052	0.210	1.683			-0.011	0.091	1.471
-0.159	-0.050	1.815			-0.139	-0.016	1.838			-0.156	0.175	1.833			-0.180	0.360	1.819			-0.294	0.109	1.896			-0.356	-0.088	1.914			-0.279	-0.196	1.785			-0.276	-0.265	1.785			-0.052	0.210	1.683			-0.011	0.091	1.471
-0.159	-0.050	1.815			-0.139	-0.016	1.838			-0.156	0.176	1.833			-0.180	0.360	1.819			-0.294	0.109	1.896			-0.356	-0.089	1.915			-0.279	-0.196	1.785			-0.277	-0.265	1.785			-0.052	0.211	1.682			-0.011	0.092	1.471
-0.159	-0.050	1.815			-0.139	-0.016	1.838			-0.156	0.176	1.833			-0.180	0.361	1.819			-0.294	0.109	1.896			-0.356	-0.089	1.915			-0.280	-0.196	1.786			-0.277	-0.265	1.786			-0.052	0.211	1.682			-0.011	0.092	1.471
-0.160	-0.050	1.815			-0.139	-0.016	1.837			-0.156	0.176	1.833			-0.180	0.361	1.819			-0.294	0.109	1.896			-0.357	-0.090	1.915			-0.280	-0.197	1.786			-0.277	-0.266	1.786			-0.052	0.212	1.682			-0.012	0.092	1.471
-0.160	-0.049	1.815			-0.139	-0.015	1.837			-0.156	0.177	1.833			-0.180	0.362	1.819			-0.294	0.109	1.896			-0.357	-0.090	1.916			-0.280	-0.197	1.787			-0.278	-0.266	1.787			-0.052	0.212	1.682			-0.013	0.097	1.469
-0.159	-0.048	1.815			-0.139	-0.013	1.836			-0.154	0.195	1.826			-0.180	0.363	1.818			-0.294	0.109	1.896			-0.357	-0.091	1.916			-0.281	-0.197	1.787			-0.278	-0.266	1.788			-0.052	0.222	1.678			-0.013	0.099	1.469
-0.159	-0.047	1.814			-0.139	-0.010	1.835			-0.153	0.205	1.823			-0.181	0.365	1.818			-0.294	0.109	1.896			-0.357	-0.091	1.916			-0.281	-0.197	1.787			-0.278	-0.267	1.788			-0.051	0.230	1.675			-0.013	0.101	1.470
-0.159	-0.046	1.814			-0.139	-0.008	1.835			-0.153	0.206	1.822			-0.181	0.365	1.818			-0.294	0.109	1.896			-0.358	-0.091	1.916			-0.281	-0.197	1.788			-0.278	-0.267	1.789			-0.051	0.232	1.675			-0.014	0.106	1.468
-0.159	-0.044	1.814			-0.139	-0.006	1.834			-0.152	0.208	1.822			-0.181	0.366	1.818			-0.294	0.109	1.896			-0.358	-0.092	1.917			-0.281	-0.197	1.788			-0.279	-0.267	1.790			-0.051	0.233	1.674			-0.013	0.106	1.468
-0.158	-0.042	1.814			-0.138	-0.004	1.834			-0.152	0.209	1.822			-0.181	0.367	1.818			-0.294	0.109	1.896			-0.358	-0.092	1.917			-0.281	-0.197	1.788			-0.279	-0.267	1.790			-0.050	0.234	1.674			-0.012	0.107	1.469
-0.158	-0.040	1.814			-0.138	-0.002	1.833			-0.151	0.210	1.822			-0.181	0.367	1.818			-0.294	0.109	1.896			-0.358	-0.092	1.917			-0.281	-0.197	1.789			-0.279	-0.268	1.790			-0.050	0.235	1.674			-0.012	0.107	1.469
-0.157	-0.039	1.814			-0.138	-0.001	1.833			-0.151	0.208	1.823			-0.181	0.368	1.818			-0.294	0.109	1.895			-0.359	-0.093	1.918			-0.281	-0.197	1.789			-0.279	-0.268	1.791			-0.050	0.236	1.674			-0.011	0.107	1.470
-0.155	-0.033	1.814			-0.137	0.005	1.833			-0.148	0.216	1.824			-0.181	0.368	1.818			-0.294	0.109	1.895			-0.359	-0.094	1.918			-0.281	-0.197	1.789			-0.279	-0.268	1.791			-0.048	0.242	1.674			-0.010	0.110	1.472
-0.154	-0.029	1.815			-0.136	0.009	1.833			-0.146	0.220	1.824			-0.181	0.369	1.818			-0.294	0.109	1.895			-0.359	-0.094	1.919			-0.281	-0.197	1.789			-0.279	-0.268	1.791			-0.046	0.246	1.674			-0.010	0.112	1.474
-0.153	-0.025	1.815			-0.135	0.013	1.833			-0.145	0.223	1.824			-0.181	0.369	1.818			-0.294	0.109	1.895			-0.359	-0.095	1.919			-0.281	-0.197	1.789			-0.279	-0.268	1.791			-0.045	0.250	1.674			-0.009	0.114	1.475
-0.152	-0.022	1.815			-0.134	0.016	1.833			-0.144	0.225	1.825			-0.181	0.369	1.818			-0.294	0.109	1.895			-0.360	-0.095	1.919			-0.281	-0.197	1.789			-0.280	-0.268	1.792			-0.044	0.252	1.674			-0.008	0.115	1.476
-0.152	-0.021	1.816			-0.134	0.017	1.833			-0.141	0.215	1.830			-0.180	0.369	1.818			-0.294	0.109	1.895			-0.360	-0.096	1.919			-0.281	-0.197	1.789			-0.280	-0.268	1.792			-0.043	0.250	1.676			-0.007	0.114	1.477
-0.152	-0.019	1.816			-0.134	0.018	1.834			-0.139	0.216	1.831			-0.180	0.369	1.818			-0.294	0.109	1.895			-0.360	-0.096	1.919			-0.281	-0.197	1.789			-0.280	-0.268	1.792			-0.042	0.252	1.676			-0.006	0.115	1.478
-0.151	-0.017	1.817			-0.133	0.020	1.834			-0.138	0.217	1.831			-0.180	0.369	1.818			-0.294	0.109	1.895			-0.360	-0.096	1.920			-0.281	-0.197	1.789			-0.280	-0.268	1.792			-0.041	0.253	1.677			-0.006	0.120	1.477
-0.151	-0.016	1.817			-0.133	0.021	1.835			-0.136	0.211	1.834			-0.180	0.369	1.818			-0.294	0.109	1.895			-0.360	-0.097	1.920			-0.281	-0.196	1.789			-0.280	-0.268	1.792			-0.039	0.251	1.678			-0.006	0.121	1.476
-0.151	-0.015	1.818			-0.133	0.022	1.835			-0.134	0.209	1.835			-0.180	0.369	1.818			-0.294	0.108	1.895			-0.360	-0.097	1.920			-0.279	-0.221	1.792			-0.284	-0.277	1.802			-0.038	0.250	1.679			-0.003	0.117	1.478
-0.150	-0.014	1.818			-0.133	0.022	1.836			-0.134	0.207	1.837			-0.180	0.369	1.818			-0.294	0.108	1.895			-0.361	-0.097	1.920			-0.278	-0.227	1.793			-0.285	-0.280	1.805			-0.037	0.249	1.680			-0.000	0.115	1.480
-0.150	-0.012	1.818			-0.132	0.023	1.836			-0.133	0.207	1.837			-0.180	0.369	1.818			-0.294	0.108	1.895			-0.361	-0.098	1.920			-0.278	-0.232	1.794			-0.286	-0.283	1.807			-0.036	0.249	1.681			0.001	0.113	1.481
-0.150	-0.011	1.819			-0.132	0.024	1.836			-0.132	0.206	1.838			-0.180	0.368	1.818			-0.294	0.108	1.895			-0.361	-0.098	1.920			-0.277	-0.237	1.795			-0.287	-0.285	1.810			-0.035	0.249	1.681			0.003	0.113	1.483
-0.150	-0.010	1.819			-0.132	0.025	1.837			-0.132	0.206	1.838			-0.180	0.368	1.818			-0.295	0.108	1.895			-0.361	-0.099	1.920			-0.340	-0.257	1.855			-0.349	-0.299	1.871			-0.035	0.249	1.682			0.004	0.112	1.484
-0.150	-0.009	1.819			-0.132	0.025	1.837			-0.131	0.206	1.839			-0.179	0.367	1.818			-0.295	0.108	1.895			-0.361	-0.099	1.921			-0.370	-0.266	1.883			-0.370	-0.304	1.892			-0.034	0.249	1.682			0.005	0.111	1.485
-0.149	-0.009	1.820			-0.131	0.026	1.838			-0.131	0.206	1.839			-0.179	0.367	1.818			-0.295	0.108	1.895			-0.362	-0.099	1.921			-0.381	-0.271	1.894			-0.383	-0.307	1.905			-0.033	0.249	1.682			0.006	0.112	1.485
-0.149	-0.008	1.820			-0.131	0.026	1.838			-0.130	0.206	1.840			-0.178	0.366	1.818			-0.295	0.108	1.895			-0.362	-0.100	1.921			-0.388	-0.274	1.901			-0.392	-0.310	1.914			-0.033	0.249	1.683			0.007	0.112	1.485
-0.149	-0.008	1.820			-0.131	0.027	1.838			-0.130	0.206	1.840			-0.178	0.365	1.818			-0.295	0.108	1.895			-0.362	-0.100	1.921			-0.394	-0.276	1.906			-0.399	-0.312	1.921			-0.032	0.250	1.683			0.007	0.112	1.486
-0.149	-0.007	1.820			-0.130	0.027	1.839			-0.129	0.206	1.840			-0.177	0.365	1.818			-0.295	0.108	1.895			-0.362	-0.101	1.921			-0.398	-0.278	1.910			-0.404	-0.313	1.927			-0.032	0.250	1.684			0.008	0.112	1.486
-0.149	-0.007	1.820			-0.130	0.027	1.839			-0.129	0.206	1.841			-0.177	0.364	1.818			-0.296	0.108	1.895			-0.362	-0.101	1.921			-0.402	-0.280	1.914			-0.409	-0.315	1.931			-0.032	0.249	1.684			0.009	0.112	1.486
-0.149	-0.007	1.821			-0.130	0.026	1.840			-0.129	0.206	1.841			-0.176	0.363	1.818			-0.296	0.108	1.895			-0.363	-0.101	1.921			-0.406	-0.282	1.917			-0.413	-0.316	1.935			-0.031	0.249	1.684			0.009	0.112	1.486
-0.148	-0.007	1.821			-0.130	0.026	1.840			-0.128	0.206	1.841			-0.175	0.363	1.818			-0.296	0.108	1.895			-0.363	-0.102	1.921			-0.409	-0.284	1.920			-0.417	-0.317	1.939			-0.031	0.249	1.685			0.010	0.113	1.486
-0.148	-0.008	1.821			-0.129	0.026	1.841			-0.128	0.206	1.841			-0.175	0.362	1.818			-0.296	0.108	1.895			-0.363	-0.102	1.921			-0.412	-0.285	1.922			-0.420	-0.318	1.943			-0.031	0.249	1.685			0.011	0.113	1.486
-0.148	-0.008	1.821			-0.129	0.025	1.841			-0.128	0.205	1.842			-0.174	0.362	1.818			-0.296	0.108	1.895			-0.363	-0.102	1.921			-0.414	-0.285	1.924			-0.423	-0.319	1.946			-0.030	0.249	1.685			0.011	0.114	1.485
-0.148	-0.008	1.821			-0.129	0.025	1.841			-0.128	0.205	1.842			-0.173	0.361	1.818			-0.296	0.108	1.895			-0.363	-0.102	1.921			-0.416	-0.286	1.925			-0.426	-0.320	1.949			-0.030	0.249	1.686			0.011	0.114	1.486
-0.148	-0.008	1.821			-0.128	0.024	1.842			-0.128	0.205	1.842			-0.173	0.361	1.818			-0.296	0.108	1.895			-0.363	-0.103	1.921			-0.418	-0.286	1.926			-0.429	-0.321	1.951			-0.030	0.249	1.686			0.012	0.114	1.486
-0.148	-0.009	1.822			-0.128	0.024	1.842			-0.128	0.205	1.842			-0.172	0.360	1.819			-0.296	0.108	1.895			-0.364	-0.103	1.921			-0.419	-0.286	1.927			-0.432	-0.321	1.954			-0.030	0.249	1.686			0.012	0.114	1.486
-0.148	-0.009	1.822			-0.128	0.023	1.843			-0.128	0.205	1.843			-0.171	0.360	1.819			-0.296	0.108	1.895			-0.364	-0.103	1.921			-0.420	-0.285	1.927			-0.434	-0.322	1.956			-0.029	0.248	1.687			0.013	0.114	1.486
-0.151	-0.020	1.823			-0.132	0.015	1.845			-0.128	0.204	1.843			-0.170	0.359	1.819			-0.296	0.108	1.895			-0.364	-0.103	1.921			-0.421	-0.285	1.927			-0.436	-0.322	1.957			-0.039	0.181	1.758			0.007	0.101	1.535
-0.153	-0.028	1.823			-0.136	0.009	1.847			-0.128	0.204	1.843			-0.169	0.359	1.819			-0.296	0.108	1.895			-0.364	-0.104	1.921			-0.421	-0.285	1.926			-0.438	-0.322	1.958			-0.044	0.145	1.795			0.006	0.096	1.549
-0.155	-0.034	1.824			-0.138	0.003	1.849			-0.129	0.203	1.844			-0.168	0.358	1.819			-0.296	0.108	1.895			-0.364	-0.104	1.921			-0.421	-0.284	1.926			-0.439	-0.323	1.959			-0.046	0.133	1.807			0.005	0.094	1.558
-0.157	-0.040	1.824			-0.140	-0.002	1.850			-0.129	0.203	1.844			-0.168	0.358	1.819			-0.296	0.108	1.895			-0.364	-0.104	1.921			-0.421	-0.284	1.926			-0.440	-0.323	1.960			-0.047	0.125	1.815			0.005	0.091	1.565
-0.158	-0.045	1.824			-0.142	-0.006	1.851			-0.130	0.202	1.844			-0.167	0.357	1.819			-0.296	0.108	1.895			-0.364	-0.105	1.921			-0.421	-0.284	1.925			-0.441	-0.323	1.960			-0.048	0.119	1.821			0.005	0.090	1.570
-0.159	-0.049	1.824			-0.144	-0.010	1.852			-0.131	0.201	1.845			-0.166	0.357	1.820			-0.296	0.108	1.895			-0.364	-0.105	1.921			-0.421	-0.284	1.925			-0.442	-0.323	1.960			-0.048	0.114	1.825			0.005	0.088	1.574
-0.160	-0.053	1.824			-0.145	-0.014	1.853			-0.132	0.200	1.845			-0.166	0.357	1.820			-0.296	0.108	1.895			-0.364	-0.105	1.921			-0.421	-0.283	1.924			-0.442	-0.323	1.960			-0.049	0.110	1.830			0.005	0.086	1.578
-0.160	-0.056	1.824			-0.146	-0.016	1.853			-0.133	0.200	1.846			-0.165	0.356	1.820			-0.296	0.108	1.895			-0.364	-0.106	1.921			-0.421	-0.283	1.924			-0.442	-0.323	1.960			-0.049	0.106	1.834			0.006	0.085	1.581
-0.161	-0.058	1.824			-0.147	-0.019	1.854			-0.134	0.199	1.846			-0.164	0.356	1.820			-0.296	0.108	1.895			-0.364	-0.106	1.921			-0.420	-0.283	1.923			-0.443	-0.323	1.959			-0.050	0.102	1.837			0.007	0.083	1.584
-0.161	-0.061	1.824			-0.148	-0.021	1.854			-0.134	0.198	1.847			-0.164	0.356	1.820			-0.296	0.108	1.895			-0.364	-0.106	1.921			-0.420	-0.282	1.922			-0.443	-0.323	1.959			-0.050	0.098	1.840			0.008	0.082	1.586
-0.162	-0.063	1.824			-0.148	-0.023	1.855			-0.135	0.198	1.847			-0.163	0.355	1.820			-0.297	0.108	1.895			-0.365	-0.107	1.921			-0.420	-0.282	1.921			-0.443	-0.323	1.958			-0.049	0.095	1.841			0.010	0.077	1.588
-0.162	-0.065	1.824			-0.149	-0.025	1.855			-0.136	0.197	1.848			-0.163	0.355	1.820			-0.297	0.108	1.895			-0.365	-0.107	1.921			-0.420	-0.281	1.920			-0.443	-0.323	1.957			-0.049	0.092	1.842			0.013	0.072	1.590
-0.162	-0.067	1.824			-0.150	-0.027	1.856			-0.137	0.196	1.848			-0.163	0.355	1.821			-0.297	0.108	1.895			-0.365	-0.107	1.921			-0.419	-0.281	1.919			-0.443	-0.322	1.956			-0.048	0.089	1.843			0.015	0.068	1.592
-0.163	-0.068	1.824			-0.150	-0.028	1.856			-0.138	0.196	1.849			-0.162	0.355	1.821			-0.297	0.108	1.895			-0.365	-0.107	1.921			-0.419	-0.280	1.919			-0.442	-0.322	1.955			-0.048	0.087	1.843			0.017	0.064	1.593
-0.163	-0.070	1.824			-0.151	-0.030	1.857			-0.138	0.195	1.849			-0.162	0.354	1.821			-0.297	0.107	1.895			-0.365	-0.107	1.921			-0.418	-0.280	1.918			-0.442	-0.322	1.954			-0.047	0.085	1.843			0.020	0.061	1.594
-0.163	-0.071	1.824			-0.151	-0.031	1.857			-0.139	0.195	1.849			-0.162	0.354	1.821			-0.297	0.107	1.895			-0.365	-0.107	1.921			-0.418	-0.280	1.917			-0.441	-0.321	1.953			-0.046	0.084	1.842			0.021	0.060	1.595
-0.164	-0.072	1.824			-0.152	-0.032	1.857			-0.140	0.195	1.850			-0.161	0.354	1.821			-0.297	0.107	1.895			-0.365	-0.108	1.921			-0.417	-0.279	1.917			-0.441	-0.321	1.953			-0.046	0.082	1.842			0.025	0.056	1.597
-0.164	-0.073	1.824			-0.152	-0.033	1.858			-0.141	0.194	1.850			-0.161	0.354	1.822			-0.297	0.107	1.895			-0.365	-0.108	1.921			-0.417	-0.279	1.916			-0.440	-0.321	1.952			-0.045	0.081	1.841			0.026	0.055	1.598
-0.164	-0.074	1.825			-0.152	-0.034	1.858			-0.141	0.194	1.851			-0.160	0.354	1.822			-0.297	0.107	1.895			-0.365	-0.108	1.921			-0.416	-0.279	1.916			-0.440	-0.320	1.951			-0.044	0.081	1.841			0.028	0.054	1.599
-0.164	-0.075	1.825			-0.153	-0.035	1.858			-0.142	0.194	1.851			-0.160	0.354	1.823			-0.298	0.107	1.895			-0.366	-0.108	1.921			-0.416	-0.278	1.915			-0.439	-0.320	1.950			-0.044	0.080	1.841			0.029	0.054	1.599
-0.165	-0.076	1.825			-0.153	-0.036	1.859			-0.142	0.194	1.851			-0.159	0.354	1.823			-0.298	0.107	1.895			-0.366	-0.108	1.921			-0.416	-0.278	1.915			-0.439	-0.320	1.950			-0.043	0.081	1.840			0.030	0.054	1.600
-0.165	-0.077	1.825			-0.153	-0.036	1.859			-0.143	0.194	1.852			-0.159	0.354	1.823			-0.298	0.107	1.895			-0.366	-0.108	1.920			-0.415	-0.277	1.915			-0.438	-0.319	1.949			-0.042	0.081	1.840			0.033	0.050	1.602
-0.165	-0.078	1.825			-0.153	-0.037	1.859			-0.143	0.193	1.852			-0.159	0.353	1.824			-0.298	0.107	1.895			-0.366	-0.108	1.920			-0.415	-0.277	1.914			-0.437	-0.319	1.948			-0.042	0.082	1.840			0.034	0.050	1.602
-0.165	-0.079	1.825			-0.154	-0.038	1.859			-0.143	0.193	1.852			-0.158	0.353	1.824			-0.298	0.107	1.896			-0.366	-0.108	1.920			-0.414	-0.276	1.914			-0.437	-0.318	1.948			-0.041	0.082	1.840			0.036	0.048	1.605
-0.165	-0.079	1.825			-0.154	-0.039	1.860			-0.144	0.193	1.852			-0.158	0.353	1.825			-0.298	0.107	1.896			-0.366	-0.108	1.920			-0.414	-0.276	1.913			-0.436	-0.318	1.947			-0.041	0.082	1.839			0.037	0.050	1.604
-0.165	-0.080	1.825			-0.154	-0.039	1.860			-0.144	0.193	1.853			-0.158	0.353	1.825			-0.298	0.107	1.896			-0.366	-0.108	1.920			-0.414	-0.276	1.913			-0.436	-0.318	1.946			-0.040	0.083	1.839			0.039	0.048	1.606
-0.165	-0.080	1.825			-0.154	-0.040	1.860			-0.144	0.193	1.853			-0.157	0.353	1.826			-0.298	0.107	1.896			-0.366	-0.108	1.919			-0.414	-0.275	1.913			-0.436	-0.317	1.946			-0.040	0.084	1.839			0.040	0.050	1.606
-0.165	-0.081	1.825			-0.154	-0.040	1.860			-0.144	0.193	1.854			-0.157	0.353	1.826			-0.298	0.107	1.896			-0.367	-0.108	1.919			-0.413	-0.275	1.912			-0.435	-0.317	1.945			-0.039	0.084	1.838			0.041	0.049	1.606
-0.165	-0.081	1.825			-0.154	-0.040	1.861			-0.143	0.193	1.854			-0.157	0.353	1.827			-0.298	0.107	1.896			-0.367	-0.108	1.919			-0.413	-0.275	1.912			-0.435	-0.317	1.944			-0.039	0.085	1.838			0.040	0.052	1.605
-0.165	-0.081	1.825			-0.154	-0.041	1.861			-0.143	0.192	1.855			-0.157	0.353	1.827			-0.298	0.107	1.896			-0.367	-0.108	1.919			-0.413	-0.274	1.911			-0.434	-0.316	1.944			-0.038	0.086	1.838			0.040	0.054	1.604
-0.165	-0.081	1.825			-0.154	-0.041	1.861			-0.142	0.192	1.855			-0.156	0.353	1.828			-0.299	0.107	1.896			-0.367	-0.108	1.919			-0.412	-0.274	1.911			-0.434	-0.316	1.943			-0.038	0.087	1.837			0.039	0.056	1.603
-0.164	-0.081	1.826			-0.153	-0.041	1.862			-0.141	0.192	1.856			-0.156	0.353	1.828			-0.299	0.108	1.896			-0.367	-0.108	1.919			-0.412	-0.274	1.911			-0.433	-0.316	1.943			-0.037	0.089	1.837			0.039	0.057	1.603
-0.163	-0.080	1.826			-0.152	-0.040	1.862			-0.141	0.192	1.856			-0.156	0.353	1.829			-0.299	0.108	1.896			-0.367	-0.108	1.919			-0.412	-0.274	1.910			-0.433	-0.316	1.942			-0.037	0.092	1.837			0.040	0.056	1.604
-0.162	-0.079	1.826			-0.151	-0.040	1.863			-0.140	0.191	1.857			-0.156	0.353	1.829			-0.299	0.108	1.897			-0.367	-0.108	1.919			-0.411	-0.273	1.910			-0.432	-0.315	1.941			-0.037	0.093	1.837			0.039	0.055	1.605
-0.159	-0.073	1.827			-0.148	-0.035	1.863			-0.139	0.193	1.857			-0.156	0.352	1.829			-0.299	0.108	1.897			-0.367	-0.107	1.919			-0.410	-0.273	1.909			-0.432	-0.315	1.941			-0.037	0.099	1.837			0.039	0.056	1.605
-0.157	-0.068	1.828			-0.146	-0.030	1.864			-0.139	0.194	1.857			-0.156	0.352	1.830			-0.298	0.108	1.897			-0.367	-0.107	1.919			-0.409	-0.273	1.909			-0.431	-0.315	1.940			-0.037	0.104	1.836			0.038	0.056	1.606
-0.155	-0.065	1.828			-0.144	-0.027	1.864			-0.138	0.196	1.857			-0.156	0.352	1.830			-0.298	0.108	1.897			-0.368	-0.107	1.919			-0.409	-0.273	1.909			-0.430	-0.315	1.940			-0.038	0.109	1.836			0.026	0.069	1.601
-0.154	-0.062	1.828			-0.143	-0.025	1.864			-0.138	0.197	1.857			-0.157	0.351	1.831			-0.298	0.109	1.898			-0.368	-0.107	1.919			-0.408	-0.272	1.908			-0.429	-0.315	1.939			-0.039	0.113	1.835			0.025	0.069	1.601
-0.153	-0.061	1.828			-0.142	-0.023	1.864			-0.138	0.198	1.857			-0.159	0.350	1.831			-0.298	0.109	1.898			-0.368	-0.107	1.919			-0.407	-0.272	1.908			-0.428	-0.314	1.939			-0.040	0.116	1.834			0.023	0.068	1.601
-0.153	-0.061	1.828			-0.142	-0.023	1.865			-0.144	0.189	1.859			-0.161	0.348	1.832			-0.298	0.109	1.898			-0.368	-0.107	1.919			-0.406	-0.272	1.908			-0.427	-0.314	1.938			-0.043	0.114	1.835			0.020	0.065	1.603
-0.153	-0.061	1.829			-0.142	-0.023	1.865			-0.147	0.186	1.860			-0.162	0.347	1.833			-0.298	0.109	1.899			-0.368	-0.107	1.919			-0.405	-0.272	1.908			-0.426	-0.314	1.938			-0.045	0.114	1.835			0.017	0.064	1.603
-0.153	-0.061	1.829			-0.142	-0.025	1.865			-0.150	0.181	1.861			-0.165	0.346	1.833			-0.298	0.109	1.899			-0.368	-0.107	1.920			-0.404	-0.272	1.909			-0.426	-0.314	1.938			-0.048	0.113	1.836			0.015	0.062	1.604
-0.153	-0.062	1.829			-0.143	-0.027	1.865			-0.153	0.177	1.862			-0.167	0.345	1.834			-0.298	0.109	1.899			-0.368	-0.107	1.920			-0.404	-0.272	1.909			-0.425	-0.314	1.938			-0.051	0.111	1.836			0.013	0.061	1.605
-0.154	-0.065	1.829			-0.145	-0.030	1.866			-0.156	0.172	1.863			-0.168	0.344	1.835			-0.298	0.109	1.899			-0.368	-0.107	1.920			-0.403	-0.272	1.908			-0.425	-0.314	1.938			-0.054	0.108	1.837			0.011	0.059	1.605
-0.155	-0.068	1.829			-0.146	-0.034	1.866			-0.158	0.168	1.863			-0.170	0.342	1.836			-0.298	0.109	1.900			-0.368	-0.107	1.920			-0.403	-0.272	1.908			-0.424	-0.314	1.938			-0.058	0.103	1.837			0.010	0.058	1.605
-0.156	-0.070	1.829			-0.147	-0.037	1.866			-0.160	0.164	1.864			-0.171	0.341	1.837			-0.298	0.109	1.900			-0.368	-0.107	1.921			-0.403	-0.272	1.908			-0.424	-0.313	1.937			-0.061	0.098	1.837			0.003	0.060	1.603
-0.157	-0.073	1.829			-0.148	-0.039	1.866			-0.162	0.160	1.864			-0.172	0.340	1.839			-0.298	0.109	1.900			-0.367	-0.107	1.921			-0.403	-0.272	1.908			-0.424	-0.313	1.937			-0.062	0.093	1.836			-0.000	0.058	1.601
-0.158	-0.075	1.829			-0.149	-0.042	1.866			-0.164	0.157	1.865			-0.173	0.338	1.840			-0.298	0.109	1.901			-0.367	-0.107	1.922			-0.402	-0.272	1.909			-0.423	-0.314	1.938			-0.063	0.088	1.835			-0.004	0.060	1.599
-0.159	-0.077	1.829			-0.151	-0.045	1.866			-0.165	0.154	1.865			-0.173	0.338	1.841			-0.298	0.108	1.901			-0.367	-0.107	1.923			-0.402	-0.273	1.910			-0.423	-0.314	1.938			-0.064	0.083	1.835			-0.008	0.058	1.597
-0.161	-0.080	1.830			-0.152	-0.047	1.867			-0.167	0.151	1.865			-0.174	0.337	1.842			-0.298	0.108	1.901			-0.367	-0.108	1.924			-0.402	-0.273	1.911			-0.423	-0.314	1.938			-0.065	0.079	1.834			-0.011	0.059	1.595
-0.162	-0.082	1.830			-0.154	-0.050	1.867			-0.172	0.148	1.868			-0.175	0.335	1.843			-0.298	0.107	1.902			-0.367	-0.108	1.925			-0.339	-0.240	1.858			-0.335	-0.275	1.851			-0.067	0.077	1.834			-0.015	0.060	1.595
-0.163	-0.084	1.830			-0.155	-0.052	1.867			-0.176	0.145	1.869			-0.175	0.334	1.845			-0.298	0.106	1.902			-0.367	-0.109	1.926			-0.310	-0.224	1.833			-0.303	-0.262	1.819			-0.068	0.074	1.834			-0.017	0.061	1.594
-0.165	-0.086	1.830			-0.157	-0.054	1.867			-0.178	0.143	1.870			-0.176	0.332	1.846			-0.299	0.105	1.903			-0.367	-0.109	1.926			-0.298	-0.217	1.823			-0.287	-0.254	1.803			-0.070	0.072	1.834			-0.019	0.061	1.593
-0.166	-0.088	1.830			-0.158	-0.056	1.867			-0.180	0.141	1.871			-0.177	0.331	1.847			-0.300	0.104	1.904			-0.367	-0.109	1.927			-0.291	-0.213	1.817			-0.276	-0.249	1.792			-0.071	0.070	1.834			-0.021	0.062	1.593
-0.167	-0.089	1.830			-0.159	-0.058	1.867			-0.182	0.139	1.871			-0.177	0.329	1.849			-0.302	0.103	1.905			-0.367	-0.110	1.927			-0.286	-0.210	1.813			-0.268	-0.245	1.784			-0.072	0.068	1.833			-0.023	0.062	1.592
-0.169	-0.091	1.830			-0.160	-0.059	1.868			-0.183	0.137	1.871			-0.177	0.327	1.850			-0.303	0.101	1.906			-0.367	-0.110	1.928			-0.281	-0.207	1.809			-0.261	-0.242	1.778			-0.073	0.066	1.833			-0.025	0.062	1.591
-0.170	-0.092	1.830			-0.161	-0.060	1.868			-0.184	0.135	1.871			-0.177	0.325	1.851			-0.305	0.100	1.907			-0.367	-0.110	1.929			-0.277	-0.205	1.806			-0.256	-0.239	1.772			-0.074	0.064	1.832			-0.026	0.063	1.590
-0.171	-0.093	1.831			-0.162	-0.061	1.868			-0.185	0.133	1.871			-0.175	0.323	1.852			-0.307	0.098	1.909			-0.367	-0.110	1.929			-0.274	-0.203	1.803			-0.251	-0.237	1.768			-0.075	0.062	1.832			-0.028	0.063	1.590
-0.173	-0.094	1.831			-0.164	-0.062	1.868			-0.186	0.131	1.871			-0.174	0.321	1.854			-0.308	0.097	1.910			-0.367	-0.110	1.930			-0.271	-0.202	1.801			-0.246	-0.235	1.763			-0.075	0.061	1.832			-0.030	0.063	1.588
-0.176	-0.094	1.831			-0.166	-0.063	1.869			-0.188	0.130	1.871			-0.173	0.320	1.855			-0.309	0.096	1.910			-0.367	-0.110	1.930			-0.268	-0.201	1.799			-0.242	-0.234	1.759			-0.076	0.060	1.831			-0.033	0.063	1.587
-0.177	-0.095	1.832			-0.168	-0.064	1.869			-0.204	0.132	1.876			-0.174	0.319	1.856			-0.311	0.095	1.911			-0.366	-0.110	1.931			-0.266	-0.199	1.798			-0.239	-0.233	1.756			-0.077	0.059	1.831			-0.036	0.064	1.586
-0.181	-0.095	1.833			-0.172	-0.064	1.870			-0.213	0.133	1.879			-0.174	0.318	1.856			-0.312	0.094	1.912			-0.366	-0.110	1.931			-0.264	-0.198	1.797			-0.236	-0.231	1.754			-0.078	0.058	1.830			-0.039	0.065	1.584
-0.184	-0.089	1.835			-0.175	-0.046	1.870			-0.185	0.182	1.852			-0.169	0.332	1.853			-0.292	0.119	1.895			-0.350	-0.068	1.921			-0.265	-0.196	1.799			-0.255	-0.229	1.785			-0.049	0.107	1.827			-0.041	0.075	1.583
-0.184	-0.086	1.835			-0.176	-0.042	1.867			-0.180	0.188	1.843			-0.167	0.339	1.852			-0.284	0.124	1.886			-0.350	-0.052	1.920			-0.265	-0.193	1.801			-0.265	-0.227	1.801			-0.046	0.110	1.826			-0.045	0.076	1.581
-0.186	-0.081	1.835			-0.177	-0.034	1.865			-0.169	0.210	1.838			-0.165	0.351	1.850			-0.272	0.141	1.879			-0.347	-0.035	1.919			-0.266	-0.191	1.803			-0.271	-0.225	1.812			-0.039	0.123	1.827			-0.048	0.084	1.583
-0.186	-0.077	1.836			-0.178	-0.029	1.864			-0.165	0.218	1.836			-0.164	0.356	1.849			-0.266	0.149	1.876			-0.346	-0.027	1.919			-0.266	-0.188	1.805			-0.276	-0.222	1.820			-0.035	0.130	1.827			-0.050	0.089	1.585
-0.187	-0.074	1.836			-0.179	-0.025	1.863			-0.163	0.224	1.834			-0.163	0.360	1.848			-0.261	0.155	1.873			-0.346	-0.020	1.919			-0.267	-0.185	1.807			-0.279	-0.220	1.826			-0.032	0.140	1.828			-0.053	0.093	1.586
-0.188	-0.071	1.837			-0.179	-0.022	1.862			-0.161	0.229	1.833			-0.162	0.364	1.848			-0.257	0.161	1.871			-0.345	-0.016	1.919			-0.270	-0.186	1.809			-0.285	-0.222	1.832			-0.031	0.147	1.828			-0.056	0.097	1.586
-0.189	-0.069	1.837			-0.180	-0.020	1.862			-0.159	0.233	1.832			-0.162	0.366	1.848			-0.254	0.165	1.870			-0.344	-0.012	1.919			-0.269	-0.179	1.811			-0.285	-0.216	1.836			-0.029	0.151	1.828			-0.058	0.099	1.586
-0.190	-0.067	1.838			-0.180	-0.018	1.861			-0.158	0.236	1.832			-0.162	0.369	1.848			-0.274	0.147	1.893			-0.347	-0.017	1.922			-0.267	-0.173	1.811			-0.271	-0.203	1.823			-0.029	0.155	1.827			-0.073	0.110	1.586
-0.190	-0.066	1.838			-0.181	-0.016	1.860			-0.157	0.238	1.831			-0.161	0.370	1.848			-0.282	0.141	1.903			-0.349	-0.023	1.926			-0.265	-0.168	1.811			-0.262	-0.193	1.815			-0.028	0.156	1.826			-0.082	0.115	1.584
-0.191	-0.065	1.839			-0.181	-0.014	1.859			-0.156	0.241	1.830			-0.161	0.372	1.848			-0.286	0.138	1.908			-0.351	-0.026	1.929			-0.263	-0.163	1.811			-0.256	-0.186	1.809			-0.029	0.156	1.825			-0.088	0.118	1.583
-0.191	-0.064	1.839			-0.181	-0.013	1.858			-0.156	0.243	1.830			-0.161	0.373	1.848			-0.289	0.135	1.913			-0.352	-0.030	1.931			-0.264	-0.162	1.813			-0.263	-0.190	1.819			-0.030	0.155	1.823			-0.093	0.120	1.582
-0.191	-0.063	1.839			-0.181	-0.012	1.858			-0.156	0.238	1.833			-0.161	0.374	1.848			-0.292	0.133	1.916			-0.353	-0.033	1.933			-0.264	-0.161	1.814			-0.267	-0.191	1.825			-0.031	0.155	1.822			-0.097	0.123	1.581
-0.192	-0.063	1.839			-0.182	-0.011	1.857			-0.156	0.237	1.834			-0.161	0.374	1.848			-0.294	0.131	1.918			-0.353	-0.036	1.934			-0.264	-0.161	1.814			-0.270	-0.193	1.829			-0.031	0.155	1.820			-0.101	0.125	1.579
-0.192	-0.062	1.839			-0.182	-0.011	1.857			-0.157	0.234	1.836			-0.162	0.375	1.847			-0.296	0.130	1.921			-0.353	-0.039	1.934			-0.266	-0.163	1.815			-0.273	-0.195	1.832			-0.032	0.156	1.818			-0.107	0.127	1.577
-0.192	-0.061	1.840			-0.182	-0.010	1.856			-0.157	0.230	1.838			-0.162	0.375	1.847			-0.297	0.129	1.922			-0.352	-0.042	1.934			-0.266	-0.163	1.816			-0.276	-0.197	1.835			-0.033	0.156	1.815			-0.112	0.128	1.576
-0.193	-0.061	1.840			-0.182	-0.010	1.856			-0.158	0.227	1.839			-0.163	0.375	1.848			-0.298	0.127	1.924			-0.352	-0.043	1.934			-0.268	-0.165	1.816			-0.278	-0.199	1.837			-0.033	0.156	1.813			-0.110	0.123	1.574
-0.193	-0.061	1.840			-0.182	-0.010	1.856			-0.159	0.227	1.841			-0.164	0.375	1.848			-0.299	0.126	1.925			-0.352	-0.045	1.935			-0.270	-0.166	1.817			-0.281	-0.200	1.838			-0.034	0.156	1.811			-0.114	0.125	1.573
-0.193	-0.060	1.840			-0.181	-0.010	1.855			-0.159	0.225	1.842			-0.165	0.375	1.848			-0.300	0.125	1.926			-0.352	-0.047	1.935			-0.272	-0.167	1.817			-0.284	-0.203	1.840			-0.035	0.155	1.809			-0.118	0.127	1.571
-0.193	-0.060	1.840			-0.181	-0.010	1.855			-0.160	0.223	1.843			-0.166	0.375	1.848			-0.301	0.124	1.927			-0.351	-0.048	1.935			-0.274	-0.169	1.818			-0.288	-0.206	1.842			-0.037	0.154	1.808			-0.122	0.128	1.571
-0.193	-0.060	1.840			-0.181	-0.011	1.855			-0.161	0.223	1.844			-0.167	0.374	1.848			-0.302	0.123	1.928			-0.351	-0.050	1.935			-0.275	-0.169	1.818			-0.290	-0.208	1.843			-0.037	0.154	1.806			-0.117	0.120	1.570
-0.193	-0.060	1.840			-0.181	-0.011	1.855			-0.161	0.223	1.845			-0.168	0.374	1.848			-0.303	0.123	1.929			-0.351	-0.051	1.935			-0.278	-0.171	1.819			-0.293	-0.209	1.844			-0.038	0.154	1.805			-0.119	0.122	1.569
-0.193	-0.060	1.840			-0.181	-0.011	1.855			-0.161	0.222	1.846			-0.170	0.374	1.848			-0.303	0.122	1.930			-0.351	-0.051	1.935			-0.280	-0.171	1.819			-0.295	-0.209	1.846			-0.039	0.154	1.804			-0.115	0.117	1.568
-0.193	-0.060	1.841			-0.180	-0.011	1.855			-0.162	0.222	1.847			-0.171	0.374	1.848			-0.304	0.121	1.930			-0.354	-0.060	1.938			-0.279	-0.202	1.814			-0.296	-0.226	1.844			-0.040	0.153	1.803			-0.119	0.118	1.568
-0.193	-0.060	1.841			-0.180	-0.011	1.855			-0.162	0.223	1.847			-0.172	0.373	1.848			-0.305	0.120	1.931			-0.355	-0.061	1.938			-0.278	-0.215	1.812			-0.296	-0.238	1.843			-0.040	0.153	1.802			-0.122	0.119	1.567
-0.193	-0.059	1.841			-0.180	-0.011	1.855			-0.162	0.223	1.848			-0.173	0.373	1.849			-0.306	0.119	1.931			-0.355	-0.062	1.938			-0.280	-0.223	1.813			-0.299	-0.251	1.844			-0.040	0.154	1.801			-0.124	0.120	1.567
-0.193	-0.059	1.841			-0.180	-0.012	1.855			-0.162	0.223	1.848			-0.174	0.373	1.849			-0.307	0.118	1.932			-0.356	-0.064	1.938			-0.284	-0.233	1.814			-0.303	-0.264	1.845			-0.041	0.153	1.801			-0.126	0.121	1.567
-0.193	-0.059	1.841			-0.180	-0.012	1.855			-0.163	0.223	1.849			-0.175	0.373	1.849			-0.308	0.117	1.932			-0.356	-0.065	1.938			-0.284	-0.237	1.813			-0.304	-0.269	1.845			-0.042	0.151	1.800			-0.128	0.121	1.567
-0.193	-0.059	1.841			-0.180	-0.012	1.855			-0.163	0.223	1.849			-0.176	0.372	1.849			-0.308	0.116	1.932			-0.357	-0.067	1.938			-0.284	-0.241	1.813			-0.304	-0.274	1.845			-0.043	0.150	1.800			-0.129	0.121	1.566
-0.193	-0.059	1.841			-0.180	-0.012	1.855			-0.164	0.222	1.849			-0.176	0.372	1.849			-0.309	0.115	1.933			-0.357	-0.068	1.939			-0.284	-0.243	1.813			-0.305	-0.276	1.845			-0.044	0.148	1.800			-0.131	0.122	1.566
-0.193	-0.059	1.841			-0.180	-0.012	1.856			-0.165	0.222	1.850			-0.177	0.372	1.850			-0.310	0.114	1.933			-0.357	-0.068	1.939			-0.285	-0.245	1.813			-0.305	-0.279	1.845			-0.045	0.146	1.799			-0.132	0.122	1.566
-0.193	-0.059	1.841			-0.179	-0.013	1.856			-0.165	0.222	1.850			-0.178	0.372	1.850			-0.311	0.114	1.933			-0.358	-0.069	1.939			-0.285	-0.247	1.812			-0.305	-0.281	1.845			-0.045	0.145	1.799			-0.123	0.116	1.564
-0.193	-0.059	1.841			-0.179	-0.013	1.856			-0.165	0.221	1.850			-0.179	0.371	1.850			-0.311	0.113	1.934			-0.358	-0.070	1.939			-0.282	-0.234	1.813			-0.284	-0.259	1.824			-0.046	0.143	1.799			-0.124	0.116	1.564
-0.193	-0.060	1.841			-0.179	-0.013	1.856			-0.166	0.221	1.851			-0.179	0.371	1.850			-0.312	0.112	1.934			-0.358	-0.071	1.939			-0.279	-0.226	1.813			-0.272	-0.248	1.812			-0.047	0.142	1.799			-0.124	0.117	1.564
-0.193	-0.060	1.841			-0.179	-0.014	1.856			-0.166	0.220	1.851			-0.180	0.371	1.851			-0.313	0.112	1.934			-0.358	-0.072	1.939			-0.277	-0.219	1.813			-0.264	-0.240	1.804			-0.047	0.141	1.799			-0.125	0.117	1.564
-0.193	-0.060	1.841			-0.179	-0.014	1.856			-0.166	0.220	1.851			-0.180	0.371	1.851			-0.313	0.111	1.934			-0.359	-0.072	1.939			-0.274	-0.210	1.811			-0.254	-0.231	1.795			-0.048	0.139	1.800			-0.125	0.117	1.564
-0.193	-0.060	1.842			-0.179	-0.014	1.857			-0.167	0.219	1.851			-0.181	0.371	1.851			-0.314	0.110	1.934			-0.359	-0.073	1.939			-0.272	-0.205	1.811			-0.248	-0.225	1.789			-0.048	0.138	1.800			-0.126	0.118	1.564
-0.193	-0.060	1.842			-0.179	-0.014	1.857			-0.167	0.218	1.852			-0.182	0.370	1.851			-0.314	0.110	1.934			-0.359	-0.073	1.939			-0.270	-0.201	1.810			-0.244	-0.222	1.785			-0.049	0.137	1.800			-0.120	0.114	1.564
-0.193	-0.060	1.842			-0.179	-0.015	1.857			-0.167	0.217	1.852			-0.182	0.370	1.852			-0.315	0.109	1.934			-0.359	-0.074	1.939			-0.269	-0.198	1.810			-0.241	-0.219	1.782			-0.049	0.136	1.800			-0.120	0.115	1.564
-0.193	-0.060	1.842			-0.179	-0.015	1.857			-0.168	0.217	1.852			-0.182	0.370	1.852			-0.315	0.109	1.934			-0.359	-0.074	1.939			-0.268	-0.195	1.810			-0.238	-0.217	1.779			-0.049	0.135	1.800			-0.120	0.115	1.564
-0.193	-0.060	1.842			-0.179	-0.015	1.857			-0.168	0.216	1.852			-0.183	0.370	1.852			-0.315	0.108	1.934			-0.359	-0.074	1.939			-0.267	-0.192	1.810			-0.236	-0.215	1.777			-0.049	0.135	1.801			-0.121	0.116	1.564
-0.193	-0.061	1.842			-0.179	-0.016	1.857			-0.168	0.215	1.852			-0.183	0.370	1.852			-0.316	0.108	1.934			-0.359	-0.075	1.939			-0.266	-0.190	1.810			-0.234	-0.214	1.775			-0.050	0.134	1.801			-0.122	0.116	1.565
-0.193	-0.061	1.842			-0.179	-0.016	1.857			-0.168	0.214	1.852			-0.184	0.370	1.852			-0.316	0.107	1.934			-0.360	-0.075	1.939			-0.265	-0.188	1.810			-0.232	-0.213	1.774			-0.050	0.133	1.801			-0.122	0.117	1.565
-0.193	-0.061	1.842			-0.179	-0.016	1.858			-0.169	0.214	1.852			-0.184	0.370	1.853			-0.316	0.107	1.934			-0.360	-0.075	1.939			-0.265	-0.187	1.810			-0.230	-0.211	1.772			-0.050	0.132	1.801			-0.123	0.117	1.565
-0.193	-0.061	1.842			-0.179	-0.017	1.858			-0.169	0.213	1.852			-0.184	0.370	1.853			-0.316	0.107	1.934			-0.360	-0.076	1.939			-0.266	-0.185	1.811			-0.231	-0.210	1.771			-0.050	0.132	1.801			-0.117	0.113	1.565
-0.193	-0.061	1.842			-0.179	-0.017	1.858			-0.169	0.213	1.853			-0.184	0.369	1.853			-0.317	0.106	1.934			-0.360	-0.076	1.940			-0.267	-0.183	1.812			-0.232	-0.210	1.771			-0.050	0.131	1.801			-0.117	0.114	1.565
-0.193	-0.061	1.842			-0.179	-0.017	1.858			-0.169	0.212	1.853			-0.185	0.369	1.854			-0.317	0.106	1.934			-0.360	-0.076	1.940			-0.268	-0.182	1.812			-0.251	-0.211	1.790			-0.050	0.131	1.802			-0.117	0.114	1.565
-0.193	-0.062	1.842			-0.179	-0.017	1.858			-0.169	0.211	1.853			-0.185	0.369	1.854			-0.317	0.106	1.934			-0.360	-0.076	1.940			-0.270	-0.181	1.813			-0.262	-0.213	1.801			-0.050	0.130	1.802			-0.112	0.111	1.565
-0.193	-0.062	1.842			-0.179	-0.018	1.858			-0.169	0.212	1.853			-0.185	0.369	1.854			-0.317	0.106	1.935			-0.360	-0.076	1.940			-0.271	-0.180	1.813			-0.269	-0.214	1.808			-0.050	0.130	1.802			-0.112	0.112	1.566
-0.193	-0.062	1.842			-0.179	-0.018	1.858			-0.170	0.213	1.853			-0.185	0.369	1.855			-0.317	0.106	1.935			-0.360	-0.076	1.940			-0.271	-0.180	1.813			-0.274	-0.215	1.813			-0.050	0.129	1.802			-0.113	0.113	1.567
-0.192	-0.062	1.842			-0.179	-0.018	1.859			-0.170	0.213	1.854			-0.185	0.369	1.855			-0.317	0.105	1.935			-0.360	-0.076	1.940			-0.272	-0.179	1.813			-0.279	-0.215	1.817			-0.050	0.129	1.803			-0.113	0.114	1.568
-0.192	-0.062	1.843			-0.179	-0.018	1.859			-0.170	0.214	1.854			-0.185	0.369	1.855			-0.317	0.105	1.934			-0.360	-0.075	1.939			-0.273	-0.179	1.813			-0.282	-0.216	1.821			-0.050	0.129	1.804			-0.109	0.111	1.568
-0.192	-0.062	1.843			-0.179	-0.018	1.859			-0.170	0.215	1.854			-0.185	0.369	1.856			-0.317	0.105	1.934			-0.360	-0.074	1.939			-0.273	-0.178	1.813			-0.285	-0.217	1.824			-0.050	0.129	1.805			-0.105	0.109	1.569
-0.192	-0.062	1.843			-0.179	-0.019	1.859			-0.170	0.216	1.855			-0.185	0.368	1.856			-0.317	0.105	1.934			-0.361	-0.071	1.939			-0.275	-0.175	1.813			-0.282	-0.211	1.816			-0.049	0.132	1.807			-0.102	0.107	1.570
-0.192	-0.062	1.843			-0.179	-0.019	1.859			-0.170	0.217	1.855			-0.185	0.368	1.856			-0.317	0.106	1.934			-0.361	-0.067	1.938			-0.275	-0.173	1.813			-0.280	-0.208	1.810			-0.049	0.134	1.808			-0.100	0.106	1.572
-0.192	-0.062	1.843			-0.179	-0.019	1.860			-0.170	0.218	1.855			-0.185	0.368	1.857			-0.317	0.106	1.934			-0.361	-0.065	1.938			-0.276	-0.168	1.812			-0.276	-0.199	1.801			-0.049	0.137	1.810			-0.097	0.105	1.573
-0.192	-0.062	1.843			-0.179	-0.018	1.860			-0.170	0.219	1.856			-0.185	0.368	1.857			-0.316	0.106	1.934			-0.363	-0.061	1.938			-0.277	-0.167	1.811			-0.274	-0.198	1.796			-0.048	0.140	1.812			-0.095	0.104	1.574
-0.192	-0.062	1.843			-0.179	-0.018	1.860			-0.170	0.220	1.856			-0.185	0.368	1.857			-0.316	0.106	1.934			-0.363	-0.058	1.938			-0.277	-0.167	1.811			-0.277	-0.199	1.799			-0.048	0.141	1.812			-0.093	0.103	1.575
-0.192	-0.062	1.844			-0.179	-0.017	1.861			-0.170	0.221	1.856			-0.184	0.368	1.858			-0.315	0.106	1.933			-0.364	-0.057	1.938			-0.277	-0.166	1.811			-0.280	-0.201	1.803			-0.047	0.143	1.813			-0.092	0.103	1.576
-0.192	-0.060	1.844			-0.179	-0.016	1.861			-0.170	0.222	1.856			-0.184	0.369	1.858			-0.315	0.107	1.933			-0.364	-0.055	1.938			-0.278	-0.166	1.810			-0.282	-0.202	1.805			-0.045	0.145	1.812			-0.090	0.102	1.575
-0.192	-0.058	1.845			-0.180	-0.014	1.861			-0.170	0.225	1.855			-0.184	0.370	1.859			-0.314	0.108	1.932			-0.364	-0.053	1.937			-0.284	-0.178	1.812			-0.294	-0.219	1.816			-0.043	0.146	1.812			-0.088	0.101	1.575
-0.193	-0.055	1.845			-0.180	-0.011	1.862			-0.170	0.227	1.855			-0.183	0.371	1.859			-0.314	0.109	1.931			-0.364	-0.049	1.938			-0.287	-0.184	1.814			-0.299	-0.227	1.822			-0.040	0.147	1.810			-0.087	0.100	1.574
-0.194	-0.048	1.847			-0.181	-0.005	1.863			-0.170	0.229	1.855			-0.183	0.372	1.859			-0.313	0.110	1.931			-0.364	-0.048	1.938			-0.289	-0.191	1.814			-0.303	-0.235	1.827			-0.037	0.146	1.809			-0.085	0.099	1.573
-0.194	-0.043	1.849			-0.182	-0.001	1.863			-0.169	0.231	1.854			-0.183	0.373	1.860			-0.312	0.112	1.930			-0.366	-0.056	1.939			-0.291	-0.198	1.814			-0.306	-0.242	1.829			-0.033	0.146	1.807			-0.082	0.094	1.572
-0.195	-0.038	1.850			-0.182	0.003	1.864			-0.169	0.233	1.854			-0.183	0.374	1.860			-0.315	0.105	1.929			-0.368	-0.063	1.940			-0.292	-0.204	1.813			-0.308	-0.248	1.831			-0.032	0.147	1.807			-0.080	0.092	1.572
-0.203	-0.053	1.851			-0.197	-0.018	1.869			-0.210	0.187	1.884			-0.185	0.357	1.867			-0.318	0.101	1.929			-0.370	-0.070	1.942			-0.293	-0.209	1.813			-0.310	-0.253	1.833			-0.061	0.112	1.825			-0.081	0.088	1.581
-0.207	-0.062	1.852			-0.203	-0.028	1.872			-0.223	0.173	1.893			-0.183	0.347	1.871			-0.320	0.098	1.929			-0.371	-0.076	1.943			-0.344	-0.242	1.879			-0.356	-0.282	1.896			-0.073	0.098	1.833			-0.081	0.086	1.586
-0.210	-0.070	1.852			-0.206	-0.035	1.873			-0.225	0.167	1.896			-0.178	0.342	1.872			-0.321	0.096	1.929			-0.371	-0.079	1.943			-0.368	-0.258	1.910			-0.373	-0.292	1.918			-0.088	0.082	1.836			-0.080	0.084	1.588
-0.211	-0.076	1.852			-0.207	-0.041	1.874			-0.226	0.162	1.898			-0.174	0.338	1.872			-0.323	0.094	1.929			-0.372	-0.082	1.944			-0.378	-0.264	1.923			-0.384	-0.298	1.933			-0.095	0.073	1.837			-0.079	0.083	1.588
-0.211	-0.082	1.851			-0.207	-0.046	1.875			-0.227	0.159	1.899			-0.169	0.335	1.873			-0.323	0.093	1.929			-0.372	-0.084	1.944			-0.384	-0.268	1.933			-0.391	-0.303	1.945			-0.099	0.069	1.838			-0.079	0.082	1.589
-0.210	-0.086	1.851			-0.206	-0.050	1.875			-0.226	0.156	1.900			-0.165	0.333	1.873			-0.324	0.092	1.928			-0.372	-0.087	1.944			-0.389	-0.271	1.941			-0.397	-0.307	1.955			-0.101	0.066	1.839			-0.078	0.082	1.590
-0.210	-0.090	1.850			-0.205	-0.054	1.876			-0.225	0.154	1.900			-0.160	0.331	1.872			-0.324	0.092	1.928			-0.372	-0.090	1.944			-0.404	-0.274	1.933			-0.408	-0.310	1.955			-0.103	0.063	1.839			-0.077	0.081	1.590
-0.209	-0.093	1.850			-0.204	-0.057	1.876			-0.221	0.152	1.899			-0.155	0.328	1.871			-0.323	0.092	1.927			-0.372	-0.093	1.944			-0.409	-0.276	1.938			-0.413	-0.314	1.961			-0.104	0.061	1.840			-0.075	0.081	1.590
-0.208	-0.096	1.849			-0.202	-0.060	1.876			-0.216	0.150	1.896			-0.166	0.330	1.870			-0.323	0.092	1.926			-0.372	-0.095	1.944			-0.421	-0.275	1.930			-0.424	-0.315	1.960			-0.105	0.058	1.840			-0.073	0.080	1.590
-0.206	-0.097	1.848			-0.200	-0.061	1.876			-0.209	0.149	1.894			-0.172	0.331	1.869			-0.322	0.092	1.925			-0.373	-0.097	1.944			-0.427	-0.276	1.930			-0.431	-0.311	1.960			-0.105	0.057	1.840			-0.067	0.079	1.589
-0.205	-0.099	1.848			-0.198	-0.063	1.876			-0.204	0.149	1.891			-0.177	0.332	1.868			-0.320	0.093	1.924			-0.373	-0.098	1.944			-0.430	-0.277	1.933			-0.434	-0.314	1.961			-0.105	0.055	1.840			-0.052	0.069	1.589
-0.203	-0.099	1.847			-0.194	-0.063	1.875			-0.196	0.152	1.887			-0.181	0.335	1.866			-0.319	0.093	1.923			-0.373	-0.099	1.944			-0.431	-0.278	1.935			-0.437	-0.317	1.962			-0.102	0.056	1.838			-0.046	0.069	1.587
-0.200	-0.099	1.846			-0.191	-0.063	1.875			-0.190	0.153	1.885			-0.183	0.337	1.865			-0.318	0.094	1.922			-0.373	-0.100	1.943			-0.432	-0.279	1.937			-0.439	-0.319	1.963			-0.100	0.056	1.837			-0.036	0.063	1.586
-0.197	-0.098	1.845			-0.187	-0.062	1.875			-0.185	0.154	1.882			-0.185	0.337	1.865			-0.317	0.095	1.921			-0.373	-0.101	1.943			-0.432	-0.279	1.939			-0.442	-0.321	1.966			-0.097	0.057	1.835			-0.029	0.058	1.585
-0.193	-0.094	1.844			-0.183	-0.059	1.874			-0.181	0.154	1.881			-0.186	0.338	1.864			-0.316	0.095	1.921			-0.373	-0.102	1.943			-0.432	-0.278	1.940			-0.444	-0.322	1.968			-0.094	0.057	1.834			-0.024	0.054	1.585
-0.189	-0.090	1.842			-0.178	-0.054	1.874			-0.175	0.162	1.877			-0.189	0.343	1.862			-0.315	0.096	1.920			-0.373	-0.102	1.943			-0.431	-0.277	1.941			-0.445	-0.322	1.970			-0.090	0.062	1.831			-0.019	0.052	1.584
-0.185	-0.086	1.841			-0.171	-0.046	1.872			-0.168	0.196	1.862			-0.191	0.350	1.861			-0.314	0.097	1.919			-0.373	-0.102	1.942			-0.429	-0.276	1.941			-0.446	-0.322	1.971			-0.084	0.084	1.822			-0.016	0.050	1.584
-0.182	-0.082	1.840			-0.168	-0.042	1.871			-0.164	0.194	1.862			-0.191	0.350	1.860			-0.313	0.097	1.919			-0.373	-0.103	1.942			-0.428	-0.275	1.942			-0.447	-0.322	1.972			-0.081	0.084	1.822			-0.012	0.048	1.583
-0.180	-0.080	1.840			-0.166	-0.040	1.871			-0.162	0.193	1.862			-0.192	0.350	1.860			-0.313	0.098	1.918			-0.372	-0.103	1.941			-0.426	-0.274	1.942			-0.447	-0.321	1.973			-0.079	0.084	1.821			-0.008	0.046	1.583
-0.177	-0.077	1.839			-0.164	-0.037	1.870			-0.160	0.193	1.862			-0.192	0.351	1.859			-0.312	0.098	1.918			-0.372	-0.103	1.941			-0.424	-0.273	1.942			-0.447	-0.321	1.974			-0.077	0.085	1.820			-0.004	0.044	1.583
-0.175	-0.074	1.839			-0.161	-0.035	1.870			-0.158	0.194	1.861			-0.192	0.354	1.858			-0.311	0.099	1.917			-0.372	-0.103	1.940			-0.423	-0.272	1.941			-0.446	-0.320	1.974			-0.075	0.086	1.820			-0.001	0.043	1.583
-0.173	-0.071	1.838			-0.159	-0.032	1.870			-0.156	0.194	1.861			-0.192	0.357	1.857			-0.311	0.099	1.917			-0.372	-0.103	1.940			-0.422	-0.271	1.941			-0.446	-0.319	1.974			-0.073	0.088	1.819			0.002	0.041	1.583
-0.169	-0.066	1.838			-0.156	-0.028	1.870			-0.155	0.195	1.860			-0.192	0.360	1.857			-0.310	0.099	1.916			-0.372	-0.103	1.940			-0.421	-0.271	1.940			-0.446	-0.319	1.973			-0.071	0.090	1.818			0.004	0.041	1.583
-0.167	-0.062	1.838			-0.153	-0.024	1.870			-0.153	0.197	1.860			-0.192	0.362	1.856			-0.310	0.100	1.916			-0.371	-0.103	1.939			-0.420	-0.270	1.939			-0.445	-0.318	1.973			-0.068	0.093	1.817			0.006	0.042	1.583
-0.164	-0.057	1.838			-0.151	-0.019	1.871			-0.150	0.200	1.860			-0.192	0.364	1.856			-0.309	0.100	1.916			-0.371	-0.103	1.939			-0.419	-0.270	1.938			-0.444	-0.317	1.972			-0.065	0.097	1.817			0.008	0.042	1.583
-0.162	-0.052	1.838			-0.148	-0.015	1.871			-0.148	0.203	1.861			-0.191	0.365	1.856			-0.309	0.100	1.916			-0.371	-0.104	1.939			-0.418	-0.270	1.937			-0.443	-0.317	1.971			-0.062	0.101	1.817			0.010	0.042	1.583
-0.161	-0.050	1.839			-0.147	-0.013	1.871			-0.147	0.205	1.861			-0.191	0.366	1.855			-0.309	0.100	1.915			-0.371	-0.104	1.938			-0.417	-0.270	1.936			-0.440	-0.318	1.966			-0.060	0.103	1.817			0.013	0.043	1.584
-0.160	-0.048	1.839			-0.146	-0.011	1.872			-0.145	0.206	1.861			-0.190	0.366	1.855			-0.308	0.100	1.915			-0.371	-0.104	1.938			-0.416	-0.270	1.935			-0.438	-0.320	1.959			-0.058	0.105	1.817			0.014	0.043	1.584
-0.159	-0.046	1.839			-0.145	-0.009	1.872			-0.144	0.207	1.862			-0.189	0.366	1.855			-0.308	0.100	1.915			-0.371	-0.104	1.938			-0.415	-0.270	1.934			-0.435	-0.321	1.955			-0.057	0.107	1.817			0.013	0.053	1.584
-0.158	-0.045	1.839			-0.144	-0.008	1.872			-0.143	0.208	1.862			-0.188	0.366	1.855			-0.308	0.100	1.915			-0.371	-0.105	1.938			-0.345	-0.270	1.877			-0.374	-0.317	1.909			-0.055	0.108	1.817			0.015	0.053	1.584
-0.157	-0.044	1.839			-0.143	-0.007	1.873			-0.142	0.209	1.863			-0.187	0.366	1.855			-0.308	0.100	1.915			-0.371	-0.105	1.938			-0.312	-0.270	1.850			-0.352	-0.316	1.892			-0.054	0.109	1.817			0.017	0.053	1.585
-0.156	-0.043	1.839			-0.142	-0.006	1.873			-0.141	0.210	1.863			-0.186	0.366	1.854			-0.308	0.100	1.914			-0.371	-0.105	1.938			-0.299	-0.270	1.840			-0.338	-0.315	1.881			-0.053	0.111	1.817			0.018	0.054	1.585
-0.155	-0.042	1.839			-0.141	-0.005	1.873			-0.141	0.210	1.864			-0.186	0.366	1.854			-0.307	0.101	1.914			-0.371	-0.105	1.938			-0.291	-0.270	1.833			-0.328	-0.314	1.873			-0.052	0.112	1.817			0.019	0.054	1.586
-0.155	-0.041	1.839			-0.140	-0.004	1.873			-0.140	0.210	1.864			-0.185	0.366	1.854			-0.307	0.101	1.914			-0.371	-0.105	1.937			-0.284	-0.270	1.829			-0.320	-0.314	1.867			-0.051	0.112	1.817			0.021	0.054	1.586
-0.154	-0.040	1.839			-0.140	-0.004	1.873			-0.139	0.210	1.865			-0.184	0.366	1.854			-0.307	0.101	1.914			-0.371	-0.106	1.937			-0.280	-0.270	1.825			-0.314	-0.314	1.863			-0.050	0.113	1.817			0.022	0.054	1.587
-0.153	-0.039	1.839			-0.139	-0.003	1.873			-0.139	0.210	1.866			-0.183	0.366	1.854			-0.307	0.101	1.914			-0.371	-0.106	1.937			-0.275	-0.270	1.821			-0.309	-0.314	1.859			-0.049	0.114	1.818			0.023	0.054	1.587
-0.153	-0.039	1.839			-0.138	-0.003	1.874			-0.139	0.210	1.867			-0.183	0.366	1.854			-0.307	0.100	1.914			-0.371	-0.106	1.937			-0.271	-0.271	1.818			-0.304	-0.313	1.856			-0.049	0.114	1.818			0.024	0.055	1.588
-0.152	-0.038	1.839			-0.138	-0.002	1.874			-0.138	0.209	1.868			-0.182	0.365	1.854			-0.307	0.100	1.914			-0.371	-0.106	1.937			-0.268	-0.271	1.816			-0.300	-0.314	1.853			-0.048	0.115	1.818			0.024	0.055	1.588
-0.152	-0.038	1.839			-0.138	-0.002	1.874			-0.138	0.209	1.869			-0.182	0.365	1.854			-0.306	0.100	1.913			-0.371	-0.106	1.937			-0.265	-0.271	1.813			-0.297	-0.314	1.850			-0.047	0.115	1.818			0.025	0.055	1.589
-0.152	-0.037	1.839			-0.137	-0.002	1.875			-0.138	0.209	1.870			-0.181	0.365	1.853			-0.306	0.100	1.913			-0.371	-0.107	1.937			-0.263	-0.268	1.812			-0.293	-0.312	1.847			-0.047	0.115	1.818			0.026	0.055	1.589
-0.151	-0.037	1.839			-0.137	-0.001	1.875			-0.138	0.209	1.870			-0.180	0.365	1.853			-0.306	0.100	1.913			-0.371	-0.107	1.937			-0.260	-0.268	1.810			-0.290	-0.312	1.845			-0.046	0.116	1.819			0.026	0.056	1.590
-0.151	-0.037	1.840			-0.137	-0.001	1.875			-0.138	0.208	1.871			-0.180	0.364	1.853			-0.306	0.100	1.913			-0.371	-0.107	1.937			-0.259	-0.268	1.809			-0.288	-0.312	1.843			-0.045	0.116	1.819			0.027	0.056	1.590
-0.151	-0.036	1.840			-0.137	-0.001	1.876			-0.137	0.208	1.872			-0.180	0.364	1.853			-0.306	0.100	1.913			-0.371	-0.107	1.937			-0.257	-0.268	1.808			-0.285	-0.312	1.841			-0.045	0.116	1.819			0.027	0.056	1.590
-0.150	-0.036	1.840			-0.136	-0.001	1.876			-0.137	0.208	1.873			-0.179	0.364	1.853			-0.306	0.100	1.913			-0.371	-0.107	1.937			-0.257	-0.267	1.807			-0.283	-0.311	1.839			-0.044	0.116	1.820			0.027	0.057	1.591
-0.150	-0.036	1.840			-0.136	-0.001	1.876			-0.137	0.207	1.873			-0.179	0.364	1.853			-0.305	0.100	1.913			-0.370	-0.107	1.937			-0.255	-0.267	1.806			-0.280	-0.311	1.838			-0.044	0.117	1.820			0.027	0.057	1.591
-0.150	-0.037	1.840			-0.136	-0.002	1.876			-0.137	0.207	1.874			-0.178	0.363	1.853			-0.305	0.100	1.913			-0.370	-0.107	1.937			-0.255	-0.267	1.806			-0.279	-0.311	1.836			-0.047	0.120	1.827			0.024	0.061	1.598
-0.150	-0.037	1.840			-0.136	-0.002	1.877			-0.137	0.207	1.874			-0.178	0.363	1.853			-0.305	0.100	1.913			-0.370	-0.107	1.937			-0.256	-0.267	1.807			-0.277	-0.311	1.835			-0.048	0.121	1.829			0.021	0.063	1.602
-0.150	-0.038	1.840			-0.137	-0.003	1.877			-0.137	0.206	1.875			-0.178	0.363	1.853			-0.305	0.100	1.913			-0.370	-0.107	1.937			-0.256	-0.266	1.807			-0.276	-0.310	1.834			-0.049	0.123	1.833			0.020	0.065	1.606
-0.150	-0.039	1.841			-0.137	-0.004	1.877			-0.137	0.206	1.875			-0.177	0.362	1.853			-0.305	0.100	1.913			-0.370	-0.108	1.936			-0.257	-0.266	1.807			-0.275	-0.310	1.834			-0.050	0.124	1.835			0.016	0.071	1.607
-0.150	-0.039	1.841			-0.137	-0.004	1.877			-0.138	0.206	1.876			-0.177	0.362	1.853			-0.305	0.100	1.913			-0.370	-0.108	1.936			-0.258	-0.266	1.808			-0.274	-0.310	1.833			-0.050	0.125	1.836			0.010	0.081	1.607
-0.150	-0.040	1.841			-0.137	-0.005	1.878			-0.138	0.205	1.876			-0.177	0.362	1.853			-0.305	0.100	1.913			-0.370	-0.108	1.936			-0.259	-0.266	1.809			-0.274	-0.309	1.833			-0.051	0.126	1.837			0.008	0.083	1.608
-0.149	-0.041	1.841			-0.137	-0.006	1.878			-0.138	0.205	1.877			-0.176	0.361	1.853			-0.305	0.099	1.913			-0.370	-0.108	1.936			-0.260	-0.265	1.809			-0.273	-0.309	1.833			-0.051	0.126	1.839			0.010	0.081	1.610
-0.149	-0.042	1.841			-0.137	-0.007	1.878			-0.138	0.205	1.877			-0.176	0.361	1.853			-0.305	0.099	1.913			-0.370	-0.108	1.936			-0.260	-0.265	1.810			-0.273	-0.308	1.833			-0.051	0.127	1.840			0.010	0.081	1.612
-0.149	-0.043	1.841			-0.137	-0.008	1.878			-0.139	0.204	1.877			-0.176	0.361	1.854			-0.305	0.099	1.913			-0.370	-0.108	1.936			-0.261	-0.265	1.811			-0.273	-0.308	1.833			-0.051	0.127	1.840			0.011	0.080	1.613
-0.149	-0.044	1.841			-0.137	-0.009	1.878			-0.139	0.204	1.878			-0.175	0.360	1.854			-0.305	0.099	1.913			-0.370	-0.108	1.936			-0.262	-0.265	1.811			-0.274	-0.308	1.833			-0.052	0.128	1.841			0.011	0.080	1.615
-0.149	-0.045	1.841			-0.138	-0.010	1.878			-0.139	0.204	1.878			-0.175	0.360	1.854			-0.305	0.099	1.913			-0.370	-0.108	1.936			-0.263	-0.265	1.812			-0.274	-0.308	1.834			-0.052	0.128	1.842			0.011	0.080	1.616
-0.150	-0.047	1.841			-0.138	-0.011	1.878			-0.140	0.203	1.878			-0.175	0.360	1.854			-0.305	0.098	1.913			-0.370	-0.108	1.936			-0.264	-0.265	1.813			-0.275	-0.308	1.834			-0.053	0.129	1.843			0.011	0.079	1.617
-0.150	-0.048	1.841			-0.138	-0.012	1.879			-0.140	0.203	1.879			-0.175	0.360	1.854			-0.305	0.098	1.913			-0.370	-0.108	1.936			-0.265	-0.266	1.814			-0.275	-0.308	1.835			-0.053	0.129	1.844			0.009	0.081	1.617
-0.150	-0.049	1.841			-0.138	-0.012	1.879			-0.140	0.203	1.879			-0.174	0.360	1.854			-0.305	0.098	1.913			-0.370	-0.108	1.936			-0.265	-0.266	1.814			-0.276	-0.308	1.835			-0.054	0.129	1.844			0.005	0.087	1.615
-0.150	-0.050	1.841			-0.139	-0.013	1.879			-0.141	0.203	1.879			-0.174	0.359	1.854			-0.305	0.098	1.912			-0.370	-0.108	1.936			-0.266	-0.267	1.815			-0.276	-0.308	1.836			-0.054	0.130	1.845			0.002	0.091	1.614
-0.150	-0.051	1.841			-0.139	-0.014	1.879			-0.141	0.203	1.879			-0.174	0.359	1.854			-0.305	0.098	1.912			-0.370	-0.108	1.936			-0.267	-0.267	1.816			-0.277	-0.309	1.837			-0.054	0.130	1.846			0.002	0.092	1.614
-0.150	-0.052	1.841			-0.139	-0.015	1.879			-0.141	0.203	1.879			-0.174	0.359	1.854			-0.304	0.097	1.912			-0.370	-0.108	1.936			-0.267	-0.268	1.816			-0.277	-0.309	1.837			-0.055	0.130	1.846			0.001	0.093	1.614
-0.150	-0.052	1.841			-0.139	-0.015	1.879			-0.141	0.202	1.879			-0.174	0.359	1.854			-0.304	0.097	1.912			-0.370	-0.108	1.936			-0.268	-0.268	1.817			-0.278	-0.309	1.838			-0.055	0.130	1.847			0.000	0.094	1.614
-0.150	-0.053	1.841			-0.139	-0.016	1.879			-0.141	0.202	1.880			-0.173	0.359	1.854			-0.304	0.097	1.912			-0.370	-0.109	1.936			-0.268	-0.268	1.817			-0.278	-0.309	1.838			-0.055	0.130	1.847			-0.001	0.097	1.613
-0.150	-0.054	1.841			-0.139	-0.017	1.879			-0.141	0.202	1.880			-0.173	0.358	1.854			-0.304	0.097	1.912			-0.370	-0.109	1.936			-0.269	-0.269	1.817			-0.279	-0.310	1.839			-0.055	0.131	1.847			0.000	0.094	1.614
-0.151	-0.054	1.841			-0.140	-0.017	1.879			-0.141	0.202	1.880			-0.173	0.358	1.854			-0.304	0.097	1.912			-0.370	-0.109	1.936			-0.269	-0.269	1.818			-0.279	-0.310	1.839			-0.056	0.131	1.848			0.001	0.092	1.615
-0.151	-0.055	1.841			-0.140	-0.018	1.879			-0.141	0.202	1.880			-0.173	0.358	1.854			-0.304	0.097	1.912			-0.370	-0.109	1.936			-0.269	-0.269	1.818			-0.280	-0.310	1.840			-0.056	0.131	1.848			0.000	0.094	1.614
-0.151	-0.056	1.841			-0.140	-0.018	1.879			-0.141	0.202	1.880			-0.172	0.358	1.854			-0.304	0.097	1.912			-0.370	-0.109	1.936			-0.270	-0.270	1.819			-0.280	-0.310	1.840			-0.056	0.131	1.849			-0.000	0.095	1.615
-0.151	-0.056	1.841			-0.140	-0.019	1.879			-0.141	0.202	1.880			-0.172	0.358	1.854			-0.304	0.097	1.912			-0.370	-0.109	1.936			-0.270	-0.270	1.819			-0.281	-0.311	1.841			-0.056	0.131	1.849			0.002	0.092	1.616
-0.151	-0.057	1.841			-0.140	-0.019	1.879			-0.141	0.202	1.880			-0.172	0.358	1.854			-0.304	0.097	1.912			-0.370	-0.109	1.936			-0.270	-0.270	1.819			-0.281	-0.311	1.841			-0.056	0.131	1.849			0.004	0.089	1.617
-0.151	-0.057	1.841			-0.140	-0.020	1.879			-0.142	0.202	1.880			-0.172	0.357	1.854			-0.304	0.097	1.912			-0.370	-0.109	1.936			-0.271	-0.271	1.820			-0.282	-0.311	1.842			-0.057	0.131	1.849			0.006	0.087	1.618
-0.151	-0.057	1.841			-0.140	-0.020	1.879			-0.142	0.201	1.880			-0.171	0.357	1.854			-0.304	0.097	1.912			-0.370	-0.109	1.936			-0.271	-0.271	1.820			-0.282	-0.311	1.842			-0.057	0.132	1.850			0.007	0.085	1.618
-0.151	-0.058	1.841			-0.140	-0.020	1.879			-0.142	0.201	1.880			-0.171	0.357	1.854			-0.304	0.097	1.912			-0.370	-0.110	1.936			-0.271	-0.271	1.820			-0.283	-0.311	1.843			-0.057	0.132	1.850			0.008	0.084	1.619
-0.151	-0.058	1.841			-0.140	-0.021	1.879			-0.142	0.201	1.880			-0.171	0.357	1.854			-0.304	0.097	1.912			-0.370	-0.110	1.936			-0.272	-0.271	1.820			-0.283	-0.312	1.843			-0.057	0.132	1.850			0.009	0.081	1.619
-0.151	-0.058	1.841			-0.140	-0.021	1.879			-0.142	0.201	1.880			-0.171	0.357	1.854			-0.303	0.097	1.912			-0.370	-0.110	1.936			-0.272	-0.271	1.821			-0.284	-0.312	1.844			-0.057	0.132	1.850			0.009	0.082	1.619
-0.151	-0.059	1.841			-0.140	-0.021	1.879			-0.142	0.201	1.880			-0.170	0.357	1.854			-0.303	0.097	1.912			-0.370	-0.110	1.936			-0.272	-0.272	1.821			-0.284	-0.312	1.844			-0.057	0.132	1.851			0.010	0.080	1.619
-0.151	-0.059	1.841			-0.140	-0.021	1.879			-0.142	0.201	1.880			-0.170	0.356	1.854			-0.303	0.097	1.912			-0.370	-0.110	1.936			-0.272	-0.272	1.821			-0.284	-0.312	1.844			-0.057	0.132	1.851			0.007	0.084	1.618
-0.151	-0.059	1.841			-0.140	-0.022	1.879			-0.142	0.200	1.880			-0.170	0.356	1.854			-0.303	0.097	1.912			-0.370	-0.111	1.936			-0.272	-0.272	1.821			-0.285	-0.312	1.845			-0.057	0.132	1.851			0.005	0.087	1.617
-0.151	-0.059	1.841			-0.140	-0.022	1.879			-0.142	0.200	1.880			-0.170	0.356	1.854			-0.303	0.097	1.912			-0.370	-0.111	1.936			-0.272	-0.272	1.821			-0.285	-0.312	1.845			-0.057	0.132	1.851			0.005	0.088	1.616
-0.151	-0.059	1.841			-0.140	-0.022	1.879			-0.142	0.200	1.879			-0.169	0.356	1.854			-0.303	0.097	1.913			-0.370	-0.111	1.936			-0.273	-0.272	1.821			-0.285	-0.312	1.845			-0.057	0.132	1.851			0.004	0.089	1.616
-0.151	-0.060	1.841			-0.140	-0.022	1.879			-0.142	0.200	1.879			-0.169	0.356	1.854			-0.303	0.097	1.913			-0.370	-0.111	1.936			-0.273	-0.272	1.822			-0.286	-0.313	1.845			-0.057	0.132	1.851			0.002	0.092	1.615
-0.151	-0.060	1.841			-0.140	-0.022	1.879			-0.142	0.200	1.879			-0.169	0.356	1.854			-0.303	0.097	1.913			-0.370	-0.111	1.936			-0.273	-0.273	1.822			-0.286	-0.313	1.846			-0.057	0.132	1.852			0.001	0.093	1.614
-0.151	-0.060	1.841			-0.140	-0.022	1.879			-0.141	0.200	1.879			-0.169	0.356	1.854			-0.302	0.098	1.913			-0.370	-0.111	1.936			-0.273	-0.273	1.822			-0.286	-0.313	1.846			-0.057	0.132	1.852			0.000	0.095	1.613
-0.151	-0.060	1.841			-0.140	-0.022	1.879			-0.141	0.200	1.879			-0.168	0.356	1.854			-0.302	0.098	1.913			-0.370	-0.111	1.936			-0.273	-0.273	1.822			-0.286	-0.313	1.846			-0.057	0.132	1.852			-0.000	0.096	1.613
-0.151	-0.060	1.841			-0.140	-0.022	1.878			-0.141	0.200	1.878			-0.168	0.356	1.854			-0.302	0.098	1.913			-0.370	-0.111	1.936			-0.273	-0.273	1.822			-0.286	-0.313	1.846			-0.057	0.132	1.852			-0.001	0.097	1.613
-0.151	-0.060	1.841			-0.140	-0.023	1.878			-0.141	0.199	1.878			-0.168	0.356	1.854			-0.301	0.099	1.913			-0.369	-0.111	1.936			-0.273	-0.273	1.822			-0.287	-0.313	1.846			-0.057	0.132	1.852			-0.001	0.098	1.612
-0.151	-0.060	1.841			-0.141	-0.023	1.878			-0.141	0.199	1.878			-0.167	0.355	1.854			-0.301	0.099	1.913			-0.369	-0.111	1.936			-0.273	-0.273	1.822			-0.287	-0.313	1.846			-0.056	0.131	1.852			-0.001	0.098	1.612
-0.151	-0.061	1.841			-0.141	-0.023	1.878			-0.141	0.199	1.878			-0.167	0.355	1.854			-0.300	0.099	1.913			-0.369	-0.111	1.936			-0.273	-0.274	1.822			-0.287	-0.314	1.847			-0.056	0.130	1.852			-0.001	0.097	1.612
-0.151	-0.061	1.840			-0.141	-0.023	1.878			-0.141	0.199	1.878			-0.167	0.355	1.854			-0.300	0.100	1.913			-0.369	-0.111	1.936			-0.273	-0.274	1.822			-0.287	-0.314	1.847			-0.055	0.128	1.851			0.000	0.096	1.611
-0.152	-0.062	1.840			-0.141	-0.024	1.878			-0.141	0.199	1.877			-0.166	0.355	1.854			-0.300	0.100	1.913			-0.369	-0.111	1.936			-0.276	-0.252	1.821			-0.278	-0.295	1.830			-0.053	0.125	1.850			0.002	0.094	1.610
-0.152	-0.062	1.840			-0.141	-0.024	1.878			-0.141	0.199	1.877			-0.166	0.355	1.854			-0.300	0.100	1.913			-0.369	-0.111	1.936			-0.277	-0.237	1.820			-0.271	-0.280	1.818			-0.052	0.122	1.849			0.004	0.093	1.609
-0.152	-0.063	1.840			-0.141	-0.025	1.878			-0.141	0.199	1.877			-0.165	0.355	1.854			-0.300	0.100	1.913			-0.369	-0.111	1.936			-0.278	-0.228	1.819			-0.266	-0.270	1.809			-0.051	0.120	1.848			0.006	0.091	1.608
-0.153	-0.064	1.840			-0.142	-0.026	1.877			-0.142	0.197	1.877			-0.165	0.355	1.854			-0.299	0.101	1.913			-0.369	-0.111	1.936			-0.278	-0.222	1.818			-0.263	-0.262	1.803			-0.050	0.117	1.847			0.009	0.089	1.607
-0.153	-0.065	1.840			-0.142	-0.027	1.877			-0.142	0.196	1.876			-0.165	0.355	1.854			-0.299	0.101	1.913			-0.369	-0.111	1.936			-0.278	-0.217	1.817			-0.260	-0.256	1.798			-0.049	0.115	1.846			0.011	0.087	1.607
-0.154	-0.066	1.839			-0.143	-0.027	1.877			-0.143	0.194	1.876			-0.164	0.355	1.854			-0.299	0.101	1.913			-0.369	-0.111	1.936			-0.278	-0.213	1.816			-0.257	-0.251	1.793			-0.048	0.113	1.845			0.014	0.086	1.606
-0.154	-0.067	1.839			-0.143	-0.028	1.877			-0.144	0.194	1.875			-0.164	0.355	1.854			-0.299	0.101	1.913			-0.369	-0.111	1.936			-0.277	-0.239	1.820			-0.265	-0.269	1.807			-0.047	0.111	1.844			0.016	0.084	1.605
-0.155	-0.068	1.839			-0.144	-0.029	1.877			-0.144	0.193	1.875			-0.164	0.355	1.854			-0.299	0.101	1.913			-0.369	-0.111	1.936			-0.278	-0.234	1.819			-0.264	-0.265	1.804			-0.046	0.109	1.844			0.018	0.082	1.605
-0.155	-0.068	1.839			-0.144	-0.030	1.876			-0.145	0.193	1.875			-0.163	0.355	1.854			-0.299	0.102	1.913			-0.369	-0.111	1.936			-0.279	-0.230	1.819			-0.262	-0.262	1.801			-0.045	0.108	1.843			0.020	0.081	1.604
-0.156	-0.069	1.839			-0.144	-0.030	1.876			-0.145	0.193	1.875			-0.163	0.354	1.854			-0.299	0.102	1.913			-0.369	-0.111	1.936			-0.280	-0.226	1.819			-0.261	-0.259	1.798			-0.044	0.107	1.843			0.023	0.079	1.604
-0.156	-0.070	1.839			-0.145	-0.031	1.876			-0.145	0.192	1.874			-0.162	0.354	1.854			-0.299	0.102	1.913			-0.369	-0.111	1.936			-0.281	-0.222	1.819			-0.260	-0.256	1.796			-0.044	0.106	1.842			0.026	0.077	1.604
-0.156	-0.070	1.839			-0.145	-0.032	1.876			-0.146	0.192	1.874			-0.161	0.354	1.854			-0.299	0.102	1.913			-0.369	-0.111	1.936			-0.281	-0.219	1.818			-0.258	-0.253	1.793			-0.043	0.105	1.842			0.028	0.075	1.605
-0.157	-0.071	1.838			-0.145	-0.032	1.876			-0.146	0.192	1.874			-0.161	0.354	1.854			-0.299	0.103	1.913			-0.369	-0.111	1.936			-0.281	-0.216	1.818			-0.257	-0.250	1.791			-0.043	0.104	1.841			0.030	0.074	1.605
-0.157	-0.071	1.838			-0.146	-0.033	1.876			-0.146	0.192	1.874			-0.160	0.354	1.853			-0.299	0.103	1.912			-0.369	-0.111	1.935			-0.281	-0.223	1.820			-0.266	-0.260	1.804			-0.042	0.103	1.841			0.032	0.072	1.605
-0.157	-0.072	1.838			-0.146	-0.033	1.876			-0.146	0.192	1.874			-0.160	0.354	1.853			-0.299	0.103	1.912			-0.369	-0.111	1.935			-0.348	-0.248	1.862			-0.342	-0.292	1.848			-0.042	0.102	1.841			0.034	0.071	1.605
-0.158	-0.072	1.838			-0.146	-0.033	1.876			-0.146	0.192	1.874			-0.159	0.353	1.853			-0.299	0.103	1.912			-0.369	-0.111	1.935			-0.393	-0.256	1.877			-0.381	-0.300	1.859			-0.041	0.102	1.841			0.036	0.070	1.605
-0.158	-0.073	1.838			-0.147	-0.034	1.875			-0.147	0.192	1.874			-0.159	0.353	1.853			-0.299	0.103	1.912			-0.369	-0.111	1.935			-0.404	-0.260	1.885			-0.397	-0.306	1.868			-0.041	0.101	1.840			0.038	0.069	1.606
-0.158	-0.073	1.838			-0.147	-0.034	1.875			-0.147	0.192	1.874			-0.158	0.353	1.853			-0.299	0.104	1.912			-0.369	-0.111	1.935			-0.412	-0.262	1.891			-0.407	-0.310	1.874			-0.040	0.101	1.840			0.040	0.068	1.606
-0.158	-0.073	1.838			-0.147	-0.034	1.875			-0.147	0.192	1.874			-0.158	0.353	1.853			-0.299	0.104	1.912			-0.369	-0.111	1.935			-0.416	-0.265	1.896			-0.414	-0.313	1.880			-0.040	0.100	1.840			0.042	0.067	1.607
-0.158	-0.074	1.838			-0.147	-0.035	1.875			-0.147	0.192	1.873			-0.158	0.353	1.853			-0.298	0.104	1.912			-0.369	-0.110	1.934			-0.420	-0.267	1.900			-0.419	-0.316	1.885			-0.040	0.100	1.840			0.043	0.066	1.607
-0.159	-0.074	1.838			-0.147	-0.035	1.875			-0.147	0.192	1.873			-0.157	0.353	1.852			-0.298	0.104	1.912			-0.369	-0.110	1.934			-0.424	-0.269	1.904			-0.424	-0.319	1.889			-0.039	0.099	1.839			0.045	0.065	1.607
-0.159	-0.074	1.838			-0.148	-0.035	1.875			-0.147	0.192	1.873			-0.157	0.353	1.852			-0.298	0.104	1.912			-0.369	-0.110	1.934			-0.426	-0.270	1.907			-0.428	-0.321	1.892			-0.039	0.099	1.839			0.047	0.064	1.608
-0.159	-0.074	1.838			-0.148	-0.035	1.875			-0.147	0.192	1.873			-0.157	0.353	1.852			-0.298	0.104	1.912			-0.369	-0.110	1.934			-0.353	-0.271	1.867			-0.385	-0.319	1.881			-0.038	0.099	1.839			0.048	0.064	1.608
-0.159	-0.075	1.838			-0.148	-0.036	1.875			-0.147	0.192	1.873			-0.157	0.353	1.852			-0.298	0.104	1.912			-0.369	-0.110	1.934			-0.316	-0.273	1.848			-0.364	-0.319	1.875			-0.038	0.099	1.839			0.051	0.062	1.610
-0.159	-0.075	1.838			-0.148	-0.036	1.875			-0.147	0.192	1.873			-0.156	0.353	1.852			-0.298	0.105	1.912			-0.369	-0.110	1.933			-0.303	-0.275	1.841			-0.351	-0.320	1.872			-0.037	0.098	1.839			0.056	0.058	1.613
-0.159	-0.075	1.838			-0.148	-0.036	1.875			-0.147	0.192	1.873			-0.156	0.353	1.851			-0.298	0.105	1.912			-0.369	-0.110	1.933			-0.295	-0.277	1.837			-0.341	-0.321	1.870			-0.037	0.098	1.839			0.053	0.071	1.631
-0.159	-0.075	1.837			-0.148	-0.036	1.875			-0.146	0.193	1.873			-0.156	0.353	1.851			-0.298	0.105	1.912			-0.369	-0.110	1.933			-0.290	-0.278	1.834			-0.333	-0.322	1.868			-0.036	0.098	1.839			0.052	0.077	1.641
-0.159	-0.075	1.837			-0.148	-0.036	1.875			-0.146	0.193	1.873			-0.156	0.353	1.851			-0.298	0.105	1.911			-0.369	-0.110	1.932			-0.285	-0.279	1.832			-0.328	-0.322	1.867			-0.036	0.098	1.839			0.052	0.081	1.648
-0.159	-0.076	1.837			-0.148	-0.036	1.875			-0.146	0.193	1.872			-0.155	0.353	1.851			-0.298	0.105	1.911			-0.369	-0.110	1.932			-0.278	-0.254	1.824			-0.295	-0.293	1.835			-0.036	0.098	1.839			0.062	0.068	1.647
-0.160	-0.076	1.837			-0.148	-0.037	1.875			-0.146	0.193	1.872			-0.155	0.353	1.851			-0.298	0.105	1.911			-0.369	-0.110	1.932			-0.275	-0.257	1.823			-0.292	-0.295	1.836			-0.035	0.098	1.839			0.067	0.062	1.645
-0.160	-0.076	1.837			-0.148	-0.037	1.875			-0.145	0.193	1.872			-0.155	0.353	1.851			-0.298	0.105	1.911			-0.369	-0.110	1.931			-0.273	-0.245	1.819			-0.279	-0.282	1.820			-0.035	0.098	1.839			0.070	0.058	1.645
-0.160	-0.076	1.837			-0.148	-0.037	1.874			-0.145	0.194	1.872			-0.154	0.354	1.850			-0.298	0.105	1.911			-0.368	-0.110	1.931			-0.271	-0.246	1.818			-0.277	-0.284	1.822			-0.034	0.098	1.839			0.072	0.055	1.644
-0.160	-0.076	1.837			-0.148	-0.037	1.874			-0.145	0.194	1.872			-0.154	0.354	1.850			-0.298	0.105	1.911			-0.368	-0.110	1.930			-0.269	-0.248	1.818			-0.277	-0.285	1.824			-0.034	0.098	1.839			0.078	0.050	1.645
-0.160	-0.076	1.837			-0.148	-0.037	1.874			-0.145	0.194	1.872			-0.154	0.354	1.850			-0.298	0.105	1.911			-0.368	-0.110	1.930			-0.268	-0.249	1.817			-0.276	-0.286	1.825			-0.033	0.098	1.839			0.080	0.049	1.645
-0.160	-0.076	1.837			-0.149	-0.037	1.874			-0.145	0.194	1.872			-0.153	0.354	1.850			-0.298	0.106	1.911			-0.368	-0.110	1.929			-0.267	-0.251	1.817			-0.275	-0.288	1.827			-0.033	0.098	1.839			0.083	0.047	1.645
-0.160	-0.076	1.837			-0.149	-0.037	1.874			-0.144	0.194	1.872			-0.153	0.354	1.849			-0.298	0.106	1.910			-0.367	-0.110	1.928			-0.266	-0.253	1.817			-0.275	-0.290	1.829			-0.032	0.098	1.839			0.086	0.045	1.645
-0.160	-0.076	1.837			-0.149	-0.037	1.874			-0.144	0.194	1.871			-0.152	0.354	1.849			-0.298	0.106	1.910			-0.367	-0.110	1.927			-0.265	-0.255	1.817			-0.275	-0.292	1.830			-0.032	0.098	1.839			0.089	0.043	1.646
-0.160	-0.077	1.837			-0.149	-0.037	1.874			-0.144	0.194	1.871			-0.152	0.354	1.849			-0.298	0.106	1.909			-0.367	-0.110	1.925			-0.265	-0.257	1.817			-0.275	-0.294	1.832			-0.031	0.098	1.839			0.092	0.041	1.647
-0.160	-0.077	1.837			-0.149	-0.037	1.874			-0.144	0.194	1.871			-0.151	0.354	1.848			-0.297	0.106	1.908			-0.367	-0.110	1.924			-0.264	-0.258	1.817			-0.274	-0.295	1.833			-0.031	0.098	1.839			0.095	0.039	1.647
-0.160	-0.077	1.836			-0.149	-0.037	1.874			-0.144	0.194	1.871			-0.150	0.354	1.848			-0.297	0.106	1.907			-0.367	-0.110	1.923			-0.264	-0.259	1.817			-0.274	-0.296	1.834			-0.030	0.098	1.840			0.097	0.037	1.648
-0.160	-0.077	1.836			-0.149	-0.037	1.874			-0.144	0.195	1.871			-0.150	0.354	1.847			-0.297	0.106	1.906			-0.367	-0.109	1.921			-0.264	-0.260	1.817			-0.275	-0.297	1.835			-0.029	0.098	1.840			0.100	0.036	1.649
-0.159	-0.077	1.836			-0.149	-0.038	1.874			-0.144	0.195	1.871			-0.149	0.354	1.847			-0.296	0.106	1.905			-0.367	-0.109	1.920			-0.264	-0.262	1.817			-0.275	-0.299	1.836			-0.029	0.098	1.840			0.103	0.035	1.650
-0.159	-0.077	1.836			-0.149	-0.038	1.873			-0.144	0.195	1.871			-0.148	0.354	1.846			-0.296	0.107	1.904			-0.367	-0.109	1.919			-0.263	-0.263	1.817			-0.275	-0.300	1.837			-0.028	0.098	1.840			0.106	0.033	1.652
-0.159	-0.077	1.836			-0.149	-0.038	1.873			-0.144	0.195	1.871			-0.148	0.354	1.846			-0.296	0.107	1.903			-0.367	-0.109	1.917			-0.263	-0.264	1.817			-0.275	-0.301	1.838			-0.027	0.098	1.841			0.108	0.041	1.662
-0.159	-0.077	1.836			-0.149	-0.038	1.873			-0.143	0.195	1.871			-0.147	0.354	1.845			-0.296	0.107	1.902			-0.367	-0.108	1.916			-0.262	-0.264	1.817			-0.275	-0.301	1.839			-0.027	0.098	1.841			0.113	0.039	1.664
-0.159	-0.077	1.835			-0.149	-0.038	1.873			-0.143	0.195	1.870			-0.146	0.354	1.844			-0.296	0.107	1.901			-0.368	-0.108	1.914			-0.333	-0.268	1.842			-0.323	-0.310	1.845			-0.026	0.097	1.842			0.117	0.036	1.667
-0.159	-0.077	1.835			-0.149	-0.038	1.873			-0.143	0.195	1.870			-0.145	0.354	1.844			-0.295	0.107	1.900			-0.368	-0.108	1.913			-0.348	-0.269	1.847			-0.344	-0.315	1.848			-0.025	0.097	1.842			0.120	0.034	1.668
-0.159	-0.077	1.835			-0.149	-0.038	1.873			-0.143	0.195	1.870			-0.145	0.355	1.843			-0.295	0.107	1.899			-0.368	-0.108	1.911			-0.368	-0.270	1.854			-0.359	-0.317	1.850			-0.025	0.097	1.843			0.118	0.040	1.678
-0.159	-0.077	1.835			-0.149	-0.038	1.873			-0.143	0.195	1.870			-0.144	0.355	1.843			-0.295	0.108	1.898			-0.368	-0.107	1.910			-0.379	-0.270	1.858			-0.369	-0.319	1.851			-0.024	0.097	1.843			0.123	0.035	1.683
-0.159	-0.077	1.835			-0.149	-0.038	1.873			-0.143	0.195	1.870			-0.143	0.355	1.842			-0.295	0.108	1.897			-0.369	-0.107	1.909			-0.384	-0.271	1.859			-0.378	-0.321	1.851			-0.024	0.097	1.844			0.122	0.041	1.689
-0.158	-0.077	1.834			-0.149	-0.038	1.873			-0.143	0.195	1.870			-0.142	0.355	1.842			-0.295	0.108	1.897			-0.369	-0.107	1.907			-0.389	-0.271	1.860			-0.387	-0.314	1.858			-0.023	0.097	1.844			0.124	0.036	1.695
-0.158	-0.077	1.834			-0.149	-0.038	1.872			-0.143	0.195	1.870			-0.142	0.355	1.841			-0.295	0.108	1.896			-0.369	-0.106	1.906			-0.392	-0.275	1.856			-0.391	-0.316	1.859			-0.023	0.096	1.845			0.127	0.032	1.698
-0.158	-0.077	1.834			-0.149	-0.038	1.872			-0.143	0.195	1.870			-0.141	0.355	1.841			-0.294	0.108	1.895			-0.369	-0.106	1.905			-0.395	-0.277	1.855			-0.395	-0.317	1.860			-0.022	0.096	1.845			0.128	0.029	1.701
-0.158	-0.077	1.834			-0.149	-0.038	1.872			-0.143	0.195	1.870			-0.140	0.355	1.840			-0.294	0.109	1.894			-0.369	-0.106	1.904			-0.395	-0.291	1.844			-0.402	-0.355	1.848			-0.022	0.096	1.846			0.130	0.027	1.704
-0.158	-0.077	1.834			-0.149	-0.038	1.872			-0.143	0.195	1.869			-0.140	0.355	1.840			-0.294	0.109	1.892			-0.369	-0.105	1.902			-0.396	-0.299	1.838			-0.406	-0.374	1.842			-0.022	0.096	1.846			0.131	0.025	1.705
-0.158	-0.077	1.834			-0.149	-0.038	1.872			-0.143	0.195	1.869			-0.139	0.355	1.840			-0.293	0.109	1.891			-0.370	-0.105	1.901			-0.397	-0.304	1.834			-0.410	-0.387	1.838			-0.021	0.096	1.847			0.132	0.024	1.707
-0.158	-0.077	1.833			-0.149	-0.038	1.872			-0.143	0.195	1.869			-0.139	0.355	1.839			-0.293	0.109	1.890			-0.370	-0.105	1.900			-0.398	-0.308	1.831			-0.412	-0.396	1.836			-0.021	0.095	1.847			0.134	0.022	1.709
-0.158	-0.077	1.833			-0.149	-0.038	1.872			-0.143	0.196	1.869			-0.138	0.355	1.839			-0.293	0.110	1.890			-0.370	-0.104	1.899			-0.399	-0.311	1.828			-0.415	-0.399	1.835			-0.021	0.095	1.848			0.130	0.031	1.712
-0.157	-0.077	1.833			-0.149	-0.038	1.872			-0.143	0.196	1.869			-0.138	0.355	1.839			-0.293	0.110	1.889			-0.370	-0.104	1.898			-0.399	-0.313	1.827			-0.415	-0.397	1.837			-0.020	0.095	1.849			0.130	0.029	1.714
-0.157	-0.077	1.833			-0.149	-0.038	1.871			-0.143	0.196	1.869			-0.137	0.355	1.839			-0.292	0.110	1.888			-0.370	-0.104	1.897			-0.400	-0.315	1.827			-0.415	-0.395	1.838			-0.020	0.095	1.849			0.129	0.027	1.719
-0.157	-0.077	1.833			-0.149	-0.038	1.871			-0.143	0.196	1.869			-0.137	0.355	1.838			-0.292	0.110	1.887			-0.370	-0.104	1.897			-0.401	-0.316	1.826			-0.415	-0.392	1.840			-0.020	0.095	1.850			0.130	0.025	1.719
-0.157	-0.077	1.833			-0.149	-0.038	1.871			-0.143	0.196	1.869			-0.136	0.355	1.838			-0.292	0.110	1.887			-0.370	-0.103	1.896			-0.401	-0.317	1.826			-0.415	-0.389	1.842			-0.019	0.095	1.850			0.131	0.023	1.719
-0.157	-0.077	1.832			-0.149	-0.038	1.871			-0.143	0.196	1.869			-0.136	0.355	1.838			-0.292	0.110	1.886			-0.370	-0.103	1.895			-0.401	-0.318	1.825			-0.415	-0.387	1.843			-0.019	0.095	1.851			0.130	0.022	1.722
-0.157	-0.077	1.832			-0.149	-0.038	1.871			-0.143	0.196	1.869			-0.136	0.355	1.838			-0.292	0.111	1.886			-0.371	-0.103	1.895			-0.400	-0.319	1.825			-0.415	-0.386	1.844			-0.019	0.095	1.851			0.132	0.020	1.720
-0.157	-0.077	1.832			-0.149	-0.038	1.871			-0.143	0.196	1.869			-0.136	0.355	1.838			-0.291	0.111	1.885			-0.371	-0.103	1.894			-0.400	-0.320	1.824			-0.416	-0.389	1.843			-0.019	0.095	1.852			0.128	0.029	1.720
-0.157	-0.077	1.832			-0.149	-0.038	1.871			-0.143	0.196	1.869			-0.135	0.356	1.838			-0.291	0.111	1.885			-0.371	-0.103	1.894			-0.399	-0.322	1.824			-0.416	-0.388	1.844			-0.019	0.095	1.852			0.125	0.035	1.720
-0.157	-0.077	1.832			-0.149	-0.038	1.871			-0.143	0.196	1.869			-0.135	0.356	1.838			-0.291	0.111	1.884			-0.371	-0.103	1.893			-0.399	-0.323	1.824			-0.416	-0.388	1.845			-0.018	0.095	1.853			0.127	0.032	1.715
-0.156	-0.077	1.832			-0.149	-0.038	1.871			-0.143	0.196	1.868			-0.135	0.356	1.838			-0.291	0.111	1.884			-0.371	-0.103	1.893			-0.399	-0.324	1.823			-0.417	-0.388	1.845			-0.018	0.095	1.853			0.129	0.029	1.712
-0.156	-0.077	1.832			-0.149	-0.038	1.871			-0.143	0.196	1.868			-0.135	0.356	1.837			-0.291	0.111	1.884			-0.371	-0.102	1.893			-0.398	-0.325	1.824			-0.416	-0.387	1.846			-0.018	0.094	1.853			0.126	0.036	1.713
-0.156	-0.077	1.832			-0.149	-0.038	1.871			-0.143	0.196	1.868			-0.134	0.356	1.837			-0.291	0.111	1.883			-0.371	-0.102	1.892			-0.397	-0.325	1.823			-0.416	-0.389	1.846			-0.018	0.094	1.854			0.127	0.033	1.711
-0.156	-0.077	1.832			-0.149	-0.037	1.870			-0.143	0.196	1.868			-0.134	0.356	1.837			-0.291	0.111	1.883			-0.371	-0.102	1.892			-0.397	-0.326	1.823			-0.416	-0.392	1.846			-0.018	0.094	1.854			0.129	0.031	1.707
-0.156	-0.077	1.831			-0.149	-0.037	1.870			-0.143	0.196	1.868			-0.134	0.356	1.837			-0.291	0.111	1.883			-0.371	-0.102	1.892			-0.397	-0.327	1.823			-0.416	-0.395	1.845			-0.018	0.094	1.854			0.130	0.029	1.705
-0.156	-0.077	1.831			-0.149	-0.037	1.870			-0.143	0.196	1.868			-0.134	0.356	1.837			-0.291	0.111	1.883			-0.371	-0.102	1.891			-0.396	-0.328	1.824			-0.416	-0.394	1.846			-0.017	0.094	1.855			0.131	0.027	1.703
-0.156	-0.077	1.831			-0.149	-0.037	1.870			-0.143	0.196	1.868			-0.134	0.356	1.837			-0.291	0.111	1.882			-0.371	-0.102	1.891			-0.396	-0.328	1.824			-0.415	-0.393	1.847			-0.017	0.094	1.855			0.132	0.025	1.701
-0.156	-0.077	1.831			-0.149	-0.037	1.870			-0.143	0.196	1.868			-0.133	0.356	1.837			-0.291	0.111	1.882			-0.371	-0.102	1.891			-0.395	-0.329	1.825			-0.414	-0.392	1.848			-0.017	0.094	1.855			0.133	0.024	1.699
-0.156	-0.077	1.831			-0.149	-0.037	1.870			-0.143	0.196	1.868			-0.133	0.356	1.837			-0.291	0.111	1.882			-0.371	-0.102	1.891			-0.394	-0.327	1.825			-0.412	-0.386	1.851			-0.017	0.094	1.855			0.133	0.023	1.698
-0.156	-0.077	1.831			-0.149	-0.037	1.870			-0.143	0.196	1.868			-0.133	0.356	1.837			-0.291	0.111	1.882			-0.371	-0.102	1.891			-0.392	-0.326	1.826			-0.411	-0.383	1.852			-0.017	0.094	1.856			0.134	0.022	1.697
-0.156	-0.077	1.831			-0.149	-0.037	1.870			-0.143	0.196	1.868			-0.133	0.356	1.837			-0.291	0.111	1.882			-0.371	-0.102	1.891			-0.392	-0.326	1.826			-0.411	-0.383	1.852			-0.017	0.094	1.856			0.134	0.021	1.696
-0.155	-0.076	1.831			-0.149	-0.037	1.870			-0.143	0.196	1.868			-0.133	0.356	1.837			-0.291	0.111	1.882			-0.371	-0.102	1.891			-0.391	-0.327	1.826			-0.410	-0.391	1.849			-0.017	0.094	1.856			0.135	0.021	1.695
-0.155	-0.076	1.831			-0.149	-0.037	1.870			-0.143	0.196	1.868			-0.133	0.356	1.837			-0.291	0.111	1.882			-0.371	-0.102	1.891			-0.391	-0.327	1.826			-0.409	-0.398	1.847			-0.017	0.094	1.856			0.135	0.020	1.694
-0.155	-0.076	1.831			-0.149	-0.037	1.870			-0.143	0.196	1.868			-0.133	0.356	1.837			-0.291	0.111	1.882			-0.371	-0.102	1.891			-0.391	-0.327	1.826			-0.409	-0.394	1.848			-0.017	0.094	1.856			0.134	0.018	1.696
-0.155	-0.076	1.831			-0.149	-0.037	1.870			-0.143	0.196	1.868			-0.133	0.356	1.837			-0.291	0.111	1.882			-0.371	-0.102	1.891			-0.391	-0.327	1.827			-0.409	-0.393	1.849			-0.017	0.094	1.856			0.134	0.018	1.695
-0.155	-0.076	1.831			-0.149	-0.037	1.870			-0.143	0.196	1.868			-0.133	0.356	1.837			-0.291	0.111	1.882			-0.371	-0.102	1.891			-0.330	-0.298	1.825			-0.366	-0.363	1.850			-0.017	0.094	1.856			0.134	0.018	1.694
-0.155	-0.076	1.831			-0.149	-0.037	1.870			-0.143	0.196	1.868			-0.133	0.356	1.837			-0.291	0.111	1.882			-0.371	-0.102	1.891			-0.342	-0.304	1.824			-0.369	-0.370	1.848			-0.016	0.094	1.857			0.134	0.018	1.693
-0.155	-0.076	1.831			-0.149	-0.037	1.870			-0.143	0.196	1.868			-0.133	0.356	1.837			-0.291	0.111	1.882			-0.371	-0.102	1.891			-0.347	-0.304	1.827			-0.370	-0.367	1.849			-0.016	0.094	1.857			0.135	0.017	1.692
-0.155	-0.076	1.831			-0.149	-0.037	1.870			-0.143	0.196	1.868			-0.133	0.356	1.838			-0.291	0.111	1.882			-0.371	-0.102	1.891			-0.348	-0.304	1.827			-0.371	-0.365	1.851			-0.016	0.094	1.857			0.135	0.017	1.691
-0.155	-0.076	1.830			-0.149	-0.037	1.870			-0.143	0.196	1.868			-0.133	0.356	1.838			-0.291	0.111	1.882			-0.371	-0.102	1.891			-0.352	-0.304	1.829			-0.372	-0.363	1.852			-0.016	0.094	1.857			0.135	0.017	1.690
-0.155	-0.076	1.830			-0.149	-0.037	1.870			-0.143	0.196	1.868			-0.133	0.356	1.838			-0.291	0.111	1.882			-0.371	-0.102	1.891			-0.354	-0.305	1.830			-0.373	-0.361	1.853			-0.016	0.094	1.857			0.135	0.017	1.689
-0.155	-0.076	1.830			-0.149	-0.037	1.870			-0.143	0.196	1.868			-0.133	0.356	1.838			-0.291	0.111	1.882			-0.371	-0.102	1.891			-0.357	-0.305	1.831			-0.373	-0.360	1.854			-0.016	0.094	1.857			0.135	0.017	1.689
-0.155	-0.076	1.830			-0.149	-0.037	1.870			-0.143	0.196	1.868			-0.133	0.356	1.839			-0.291	0.111	1.883			-0.371	-0.102	1.892			-0.359	-0.306	1.832			-0.374	-0.359	1.855			-0.016	0.094	1.857			0.131	0.017	1.694
-0.155	-0.076	1.830			-0.149	-0.037	1.870			-0.143	0.196	1.868			-0.134	0.356	1.839			-0.291	0.111	1.883			-0.371	-0.102	1.892			-0.361	-0.307	1.832			-0.375	-0.358	1.855			-0.016	0.093	1.857			0.131	0.017	1.693
-0.155	-0.076	1.830			-0.149	-0.037	1.869			-0.143	0.196	1.869			-0.134	0.356	1.839			-0.291	0.111	1.883			-0.371	-0.102	1.892			-0.364	-0.309	1.831			-0.380	-0.373	1.850			-0.016	0.093	1.857			0.131	0.017	1.692
-0.155	-0.076	1.830			-0.149	-0.037	1.869			-0.143	0.196	1.869			-0.134	0.356	1.839			-0.291	0.111	1.883			-0.371	-0.102	1.892			-0.365	-0.310	1.832			-0.380	-0.371	1.851			-0.016	0.093	1.857			0.131	0.016	1.691
-0.155	-0.076	1.830			-0.149	-0.037	1.869			-0.143	0.196	1.869			-0.135	0.356	1.839			-0.291	0.111	1.883			-0.371	-0.102	1.892			-0.367	-0.312	1.831			-0.384	-0.381	1.848			-0.016	0.093	1.858			0.129	0.016	1.692
-0.155	-0.076	1.830			-0.149	-0.037	1.869			-0.143	0.196	1.869			-0.135	0.356	1.840			-0.291	0.111	1.884			-0.371	-0.103	1.892			-0.382	-0.296	1.848			-0.390	-0.371	1.852			-0.016	0.093	1.858			0.128	0.016	1.693
-0.155	-0.076	1.830			-0.149	-0.037	1.869			-0.143	0.196	1.869			-0.135	0.356	1.840			-0.291	0.111	1.884			-0.371	-0.103	1.893			-0.389	-0.289	1.855			-0.395	-0.364	1.855			-0.016	0.093	1.858			0.127	0.016	1.694
-0.155	-0.076	1.830			-0.149	-0.037	1.869			-0.143	0.196	1.869			-0.136	0.356	1.840			-0.291	0.111	1.884			-0.371	-0.103	1.893			-0.389	-0.293	1.852			-0.395	-0.364	1.855			-0.016	0.093	1.858			0.126	0.016	1.694
-0.155	-0.076	1.830			-0.149	-0.037	1.869			-0.143	0.196	1.869			-0.136	0.356	1.840			-0.292	0.111	1.884			-0.371	-0.103	1.893			-0.388	-0.297	1.850			-0.396	-0.364	1.855			-0.016	0.093	1.858			0.125	0.016	1.694
-0.155	-0.076	1.830			-0.149	-0.037	1.869			-0.143	0.196	1.869			-0.136	0.356	1.840			-0.292	0.111	1.885			-0.371	-0.103	1.893			-0.388	-0.298	1.849			-0.396	-0.363	1.856			-0.016	0.093	1.858			0.125	0.015	1.694
-0.155	-0.076	1.830			-0.149	-0.037	1.869			-0.143	0.196	1.869			-0.136	0.357	1.841			-0.292	0.111	1.885			-0.371	-0.103	1.893			-0.389	-0.303	1.845			-0.398	-0.367	1.855			-0.016	0.093	1.858			0.123	0.015	1.691
-0.155	-0.076	1.830			-0.149	-0.037	1.869			-0.143	0.196	1.869			-0.137	0.357	1.841			-0.292	0.110	1.885			-0.371	-0.103	1.894			-0.389	-0.306	1.843			-0.399	-0.370	1.854			-0.016	0.093	1.858			0.122	0.016	1.687
-0.155	-0.076	1.830			-0.149	-0.037	1.869			-0.143	0.196	1.869			-0.137	0.357	1.841			-0.292	0.110	1.885			-0.371	-0.103	1.894			-0.388	-0.309	1.841			-0.399	-0.370	1.854			-0.016	0.093	1.858			0.118	0.018	1.681
-0.155	-0.076	1.830			-0.149	-0.037	1.869			-0.143	0.196	1.869			-0.137	0.357	1.841			-0.292	0.110	1.886			-0.371	-0.103	1.894			-0.388	-0.311	1.839			-0.400	-0.373	1.853			-0.016	0.093	1.858			0.116	0.018	1.678
-0.155	-0.076	1.830			-0.149	-0.037	1.869			-0.143	0.196	1.869			-0.137	0.357	1.841			-0.292	0.110	1.886			-0.371	-0.104	1.894			-0.388	-0.313	1.838			-0.401	-0.376	1.852			-0.016	0.093	1.858			0.114	0.018	1.675
-0.155	-0.076	1.830			-0.149	-0.037	1.869			-0.143	0.196	1.869			-0.137	0.357	1.841			-0.292	0.110	1.886			-0.371	-0.104	1.895			-0.388	-0.314	1.838			-0.402	-0.376	1.853			-0.016	0.093	1.858			0.113	0.018	1.673
-0.155	-0.076	1.830			-0.149	-0.037	1.869			-0.143	0.196	1.869			-0.137	0.356	1.842			-0.292	0.110	1.886			-0.371	-0.104	1.895			-0.389	-0.315	1.838			-0.402	-0.376	1.854			-0.016	0.093	1.858			0.110	0.018	1.671
-0.155	-0.076	1.830			-0.149	-0.037	1.869			-0.143	0.196	1.869			-0.138	0.356	1.842			-0.292	0.110	1.887			-0.371	-0.104	1.895			-0.389	-0.316	1.838			-0.404	-0.381	1.853			-0.016	0.093	1.858			0.108	0.018	1.669
-0.154	-0.076	1.830			-0.149	-0.037	1.869			-0.143	0.196	1.869			-0.138	0.356	1.842			-0.292	0.110	1.887			-0.371	-0.104	1.896			-0.390	-0.316	1.839			-0.405	-0.378	1.856			-0.016	0.093	1.857			0.089	0.033	1.650
-0.154	-0.076	1.830			-0.149	-0.037	1.869			-0.143	0.196	1.869			-0.138	0.356	1.842			-0.292	0.110	1.887			-0.370	-0.104	1.896			-0.387	-0.302	1.856			-0.402	-0.371	1.861			-0.017	0.093	1.857			0.079	0.038	1.640
-0.154	-0.075	1.830			-0.148	-0.036	1.869			-0.142	0.196	1.869			-0.138	0.356	1.842			-0.292	0.110	1.888			-0.370	-0.104	1.897			-0.386	-0.295	1.864			-0.401	-0.365	1.864			-0.018	0.094	1.856			0.072	0.043	1.634
-0.151	-0.068	1.831			-0.146	-0.031	1.869			-0.142	0.196	1.869			-0.138	0.356	1.842			-0.292	0.110	1.888			-0.370	-0.104	1.897			-0.386	-0.290	1.870			-0.399	-0.360	1.867			-0.019	0.095	1.855			0.065	0.049	1.628
-0.150	-0.064	1.831			-0.144	-0.027	1.869			-0.141	0.196	1.868			-0.139	0.356	1.842			-0.292	0.110	1.889			-0.370	-0.104	1.898			-0.385	-0.286	1.875			-0.398	-0.356	1.870			-0.020	0.096	1.854			0.060	0.053	1.623
-0.149	-0.062	1.831			-0.142	-0.025	1.869			-0.141	0.197	1.868			-0.140	0.355	1.841			-0.292	0.111	1.889			-0.369	-0.103	1.899			-0.385	-0.286	1.875			-0.398	-0.354	1.872			-0.020	0.097	1.853			0.055	0.056	1.618
-0.148	-0.061	1.831			-0.142	-0.025	1.869			-0.140	0.196	1.867			-0.143	0.353	1.841			-0.291	0.112	1.890			-0.369	-0.102	1.900			-0.385	-0.286	1.876			-0.398	-0.353	1.874			-0.021	0.098	1.852			0.051	0.057	1.615
-0.148	-0.060	1.831			-0.141	-0.024	1.869			-0.139	0.195	1.867			-0.145	0.352	1.840			-0.289	0.112	1.890			-0.368	-0.102	1.900			-0.386	-0.279	1.883			-0.398	-0.347	1.880			-0.022	0.098	1.851			0.047	0.058	1.612
-0.148	-0.061	1.831			-0.141	-0.025	1.869			-0.139	0.193	1.866			-0.148	0.352	1.840			-0.288	0.113	1.891			-0.367	-0.101	1.901			-0.386	-0.275	1.889			-0.398	-0.342	1.884			-0.023	0.097	1.851			0.042	0.059	1.609
-0.148	-0.062	1.831			-0.141	-0.027	1.869			-0.139	0.191	1.866			-0.150	0.351	1.840			-0.288	0.113	1.891			-0.367	-0.100	1.902			-0.387	-0.285	1.882			-0.398	-0.342	1.885			-0.025	0.097	1.850			0.037	0.058	1.606
-0.149	-0.065	1.831			-0.141	-0.029	1.868			-0.140	0.187	1.866			-0.152	0.350	1.840			-0.287	0.113	1.892			-0.367	-0.100	1.903			-0.387	-0.291	1.879			-0.398	-0.342	1.886			-0.027	0.095	1.849			0.031	0.058	1.604
-0.150	-0.068	1.830			-0.142	-0.033	1.868			-0.141	0.184	1.866			-0.155	0.350	1.840			-0.287	0.114	1.892			-0.366	-0.100	1.903			-0.388	-0.296	1.876			-0.399	-0.342	1.887			-0.029	0.093	1.849			0.026	0.057	1.603
-0.151	-0.071	1.830			-0.143	-0.036	1.868			-0.143	0.180	1.866			-0.159	0.349	1.840			-0.287	0.113	1.893			-0.366	-0.100	1.904			-0.388	-0.300	1.873			-0.399	-0.342	1.887			-0.032	0.091	1.848			0.021	0.056	1.602
-0.152	-0.075	1.830			-0.145	-0.039	1.867			-0.145	0.176	1.866			-0.162	0.348	1.840			-0.287	0.113	1.893			-0.366	-0.100	1.905			-0.387	-0.303	1.872			-0.399	-0.342	1.888			-0.039	0.087	1.846			0.016	0.056	1.600
-0.154	-0.078	1.829			-0.146	-0.042	1.867			-0.148	0.173	1.867			-0.166	0.346	1.841			-0.287	0.112	1.894			-0.365	-0.101	1.906			-0.387	-0.306	1.870			-0.400	-0.343	1.889			-0.045	0.082	1.842			0.005	0.056	1.595
-0.157	-0.081	1.829			-0.148	-0.046	1.867			-0.151	0.169	1.867			-0.170	0.345	1.841			-0.288	0.111	1.895			-0.365	-0.101	1.907			-0.387	-0.309	1.868			-0.400	-0.344	1.889			-0.048	0.080	1.841			-0.002	0.055	1.592
-0.159	-0.084	1.829			-0.150	-0.049	1.867			-0.155	0.164	1.868			-0.173	0.343	1.842			-0.290	0.109	1.896			-0.365	-0.102	1.908			-0.386	-0.310	1.868			-0.400	-0.344	1.890			-0.052	0.077	1.839			-0.011	0.057	1.588
-0.161	-0.087	1.829			-0.152	-0.052	1.867			-0.160	0.157	1.868			-0.175	0.340	1.842			-0.292	0.108	1.897			-0.365	-0.102	1.909			-0.386	-0.311	1.868			-0.400	-0.344	1.890			-0.057	0.072	1.836			-0.018	0.059	1.585
-0.164	-0.089	1.829			-0.155	-0.054	1.867			-0.165	0.152	1.868			-0.177	0.337	1.842			-0.295	0.106	1.899			-0.364	-0.103	1.910			-0.386	-0.311	1.868			-0.400	-0.343	1.891			-0.061	0.068	1.833			-0.025	0.059	1.581
-0.166	-0.091	1.829			-0.157	-0.057	1.867			-0.170	0.148	1.868			-0.178	0.335	1.842			-0.297	0.105	1.900			-0.364	-0.103	1.912			-0.385	-0.302	1.880			-0.399	-0.342	1.893			-0.065	0.065	1.831			-0.030	0.060	1.579
-0.169	-0.093	1.829			-0.159	-0.058	1.866			-0.174	0.144	1.867			-0.180	0.333	1.842			-0.300	0.104	1.901			-0.364	-0.104	1.913			-0.384	-0.297	1.886			-0.399	-0.342	1.894			-0.069	0.062	1.829			-0.035	0.061	1.577
-0.171	-0.094	1.829			-0.161	-0.060	1.866			-0.177	0.141	1.867			-0.181	0.330	1.842			-0.302	0.102	1.903			-0.364	-0.104	1.914			-0.384	-0.294	1.893			-0.398	-0.341	1.896			-0.072	0.059	1.827			-0.039	0.061	1.575
-0.173	-0.095	1.829			-0.162	-0.061	1.866			-0.181	0.138	1.867			-0.182	0.328	1.842			-0.304	0.101	1.904			-0.364	-0.105	1.915			-0.384	-0.291	1.897			-0.397	-0.340	1.898			-0.076	0.056	1.825			-0.042	0.061	1.574
-0.177	-0.083	1.830			-0.166	-0.057	1.866			-0.184	0.136	1.867			-0.184	0.327	1.842			-0.305	0.100	1.904			-0.364	-0.105	1.916			-0.383	-0.291	1.894			-0.397	-0.339	1.898			-0.045	0.098	1.822			-0.045	0.062	1.573
-0.179	-0.076	1.831			-0.169	-0.053	1.867			-0.192	0.135	1.868			-0.186	0.325	1.842			-0.307	0.100	1.905			-0.364	-0.105	1.917			-0.382	-0.290	1.894			-0.397	-0.339	1.899			-0.038	0.106	1.820			-0.047	0.062	1.572
-0.181	-0.071	1.831			-0.171	-0.050	1.867			-0.198	0.133	1.868			-0.188	0.324	1.842			-0.308	0.099	1.906			-0.363	-0.105	1.917			-0.383	-0.288	1.895			-0.397	-0.338	1.900			-0.034	0.110	1.818			-0.049	0.063	1.571
-0.183	-0.068	1.832			-0.173	-0.047	1.868			-0.205	0.133	1.870			-0.191	0.323	1.842			-0.310	0.098	1.907			-0.363	-0.105	1.918			-0.385	-0.294	1.889			-0.398	-0.339	1.900			-0.031	0.112	1.815			-0.051	0.061	1.571
-0.184	-0.065	1.832			-0.176	-0.044	1.868			-0.212	0.133	1.871			-0.193	0.322	1.843			-0.311	0.097	1.907			-0.363	-0.106	1.919			-0.385	-0.297	1.885			-0.398	-0.340	1.900			-0.028	0.115	1.814			-0.053	0.059	1.571
-0.187	-0.060	1.834			-0.179	-0.039	1.870			-0.217	0.132	1.872			-0.196	0.321	1.843			-0.312	0.096	1.908			-0.363	-0.106	1.919			-0.386	-0.299	1.882			-0.399	-0.340	1.900			-0.026	0.120	1.814			-0.054	0.060	1.572
-0.188	-0.057	1.834			-0.181	-0.033	1.870			-0.175	0.190	1.851			-0.176	0.347	1.842			-0.278	0.130	1.890			-0.339	-0.055	1.908			-0.375	-0.245	1.898			-0.394	-0.309	1.912			-0.024	0.124	1.815			-0.055	0.060	1.573
-0.189	-0.056	1.834			-0.182	-0.030	1.869			-0.161	0.207	1.844			-0.169	0.353	1.842			-0.264	0.142	1.884			-0.333	-0.045	1.906			-0.373	-0.228	1.904			-0.392	-0.292	1.919			-0.022	0.126	1.815			-0.056	0.060	1.574
-0.190	-0.056	1.834			-0.182	-0.027	1.868			-0.154	0.215	1.841			-0.165	0.357	1.842			-0.255	0.149	1.879			-0.330	-0.038	1.904			-0.372	-0.219	1.906			-0.391	-0.281	1.924			-0.021	0.128	1.814			-0.041	0.057	1.582
-0.191	-0.054	1.835			-0.182	-0.021	1.866			-0.149	0.224	1.838			-0.158	0.364	1.842			-0.248	0.157	1.876			-0.329	-0.028	1.904			-0.373	-0.199	1.909			-0.391	-0.261	1.929			-0.020	0.136	1.816			-0.049	0.092	1.598
-0.191	-0.053	1.835			-0.182	-0.017	1.865			-0.146	0.230	1.836			-0.154	0.369	1.842			-0.243	0.163	1.873			-0.329	-0.021	1.904			-0.373	-0.191	1.911			-0.391	-0.248	1.932			-0.019	0.140	1.816			-0.068	0.128	1.609
-0.192	-0.052	1.835			-0.182	-0.015	1.864			-0.145	0.233	1.835			-0.153	0.370	1.841			-0.239	0.166	1.872			-0.328	-0.017	1.904			-0.372	-0.189	1.911			-0.391	-0.244	1.933			-0.018	0.142	1.816			-0.066	0.122	1.604
-0.193	-0.051	1.835			-0.182	-0.013	1.863			-0.143	0.235	1.834			-0.152	0.371	1.841			-0.236	0.169	1.870			-0.327	-0.014	1.904			-0.372	-0.188	1.912			-0.391	-0.241	1.934			-0.017	0.144	1.816			-0.067	0.122	1.601
-0.193	-0.050	1.835			-0.182	-0.011	1.862			-0.142	0.238	1.834			-0.151	0.373	1.841			-0.233	0.172	1.869			-0.326	-0.012	1.904			-0.374	-0.188	1.911			-0.391	-0.238	1.935			-0.016	0.146	1.815			-0.068	0.121	1.599
-0.193	-0.050	1.835			-0.182	-0.010	1.862			-0.140	0.240	1.833			-0.150	0.374	1.841			-0.231	0.174	1.868			-0.325	-0.010	1.903			-0.375	-0.188	1.910			-0.392	-0.236	1.936			-0.015	0.148	1.815			-0.068	0.121	1.597
-0.194	-0.049	1.836			-0.183	-0.009	1.861			-0.139	0.242	1.833			-0.149	0.375	1.841			-0.229	0.176	1.868			-0.324	-0.008	1.904			-0.377	-0.191	1.909			-0.392	-0.235	1.937			-0.015	0.149	1.815			-0.069	0.120	1.595
-0.194	-0.049	1.836			-0.183	-0.008	1.861			-0.138	0.244	1.833			-0.149	0.376	1.841			-0.228	0.178	1.867			-0.324	-0.006	1.904			-0.379	-0.199	1.906			-0.393	-0.237	1.936			-0.014	0.150	1.815			-0.070	0.120	1.594
-0.194	-0.049	1.836			-0.183	-0.007	1.860			-0.138	0.244	1.833			-0.148	0.376	1.841			-0.226	0.179	1.866			-0.327	-0.003	1.904			-0.379	-0.199	1.906			-0.395	-0.239	1.936			-0.014	0.152	1.815			-0.071	0.120	1.593
-0.194	-0.049	1.836			-0.182	-0.006	1.860			-0.138	0.245	1.835			-0.147	0.377	1.840			-0.225	0.181	1.866			-0.327	-0.003	1.904			-0.380	-0.203	1.905			-0.396	-0.242	1.935			-0.014	0.154	1.815			-0.074	0.120	1.593
-0.194	-0.049	1.836			-0.182	-0.006	1.859			-0.138	0.245	1.836			-0.147	0.378	1.840			-0.270	0.149	1.891			-0.341	-0.029	1.912			-0.379	-0.206	1.905			-0.392	-0.250	1.931			-0.014	0.155	1.815			-0.076	0.118	1.592
-0.193	-0.049	1.836			-0.181	-0.005	1.858			-0.138	0.244	1.837			-0.146	0.378	1.840			-0.284	0.139	1.898			-0.346	-0.039	1.915			-0.380	-0.209	1.905			-0.393	-0.252	1.931			-0.015	0.157	1.815			-0.080	0.119	1.591
-0.192	-0.049	1.836			-0.180	-0.005	1.858			-0.139	0.243	1.839			-0.146	0.379	1.840			-0.291	0.134	1.901			-0.350	-0.046	1.918			-0.381	-0.211	1.905			-0.394	-0.254	1.931			-0.015	0.158	1.815			-0.084	0.119	1.591
-0.191	-0.049	1.836			-0.179	-0.004	1.858			-0.139	0.242	1.840			-0.146	0.379	1.840			-0.296	0.130	1.903			-0.353	-0.051	1.920			-0.381	-0.215	1.905			-0.394	-0.254	1.931			-0.015	0.159	1.815			-0.090	0.120	1.591
-0.190	-0.049	1.836			-0.178	-0.004	1.857			-0.140	0.241	1.842			-0.146	0.379	1.840			-0.300	0.126	1.905			-0.355	-0.055	1.923			-0.382	-0.218	1.905			-0.394	-0.253	1.932			-0.016	0.160	1.815			-0.095	0.121	1.590
-0.189	-0.049	1.836			-0.177	-0.004	1.857			-0.140	0.239	1.844			-0.146	0.380	1.840			-0.304	0.122	1.906			-0.357	-0.058	1.924			-0.383	-0.221	1.906			-0.394	-0.253	1.932			-0.016	0.160	1.815			-0.100	0.121	1.590
-0.188	-0.049	1.836			-0.176	-0.004	1.857			-0.141	0.238	1.845			-0.146	0.380	1.840			-0.308	0.118	1.907			-0.359	-0.062	1.926			-0.384	-0.225	1.906			-0.395	-0.252	1.933			-0.017	0.161	1.815			-0.105	0.122	1.590
-0.187	-0.049	1.836			-0.175	-0.004	1.857			-0.142	0.236	1.847			-0.146	0.380	1.839			-0.312	0.113	1.908			-0.360	-0.065	1.928			-0.385	-0.228	1.906			-0.395	-0.251	1.933			-0.017	0.161	1.815			-0.109	0.122	1.590
-0.186	-0.050	1.836			-0.173	-0.005	1.857			-0.143	0.235	1.848			-0.146	0.380	1.839			-0.315	0.109	1.909			-0.362	-0.071	1.930			-0.386	-0.233	1.906			-0.396	-0.262	1.927			-0.018	0.162	1.814			-0.113	0.122	1.590
-0.185	-0.050	1.836			-0.172	-0.005	1.857			-0.144	0.234	1.850			-0.146	0.380	1.839			-0.317	0.106	1.909			-0.364	-0.074	1.932			-0.388	-0.236	1.906			-0.397	-0.269	1.923			-0.019	0.162	1.814			-0.118	0.122	1.590
-0.184	-0.050	1.836			-0.171	-0.005	1.858			-0.144	0.233	1.851			-0.146	0.381	1.839			-0.319	0.103	1.910			-0.365	-0.077	1.933			-0.388	-0.240	1.907			-0.397	-0.275	1.921			-0.019	0.162	1.813			-0.121	0.122	1.590
-0.183	-0.051	1.836			-0.170	-0.006	1.858			-0.145	0.231	1.852			-0.147	0.381	1.839			-0.320	0.101	1.910			-0.366	-0.080	1.935			-0.389	-0.243	1.908			-0.397	-0.280	1.919			-0.020	0.162	1.813			-0.125	0.122	1.590
-0.182	-0.051	1.836			-0.169	-0.006	1.858			-0.145	0.231	1.853			-0.147	0.381	1.839			-0.322	0.098	1.910			-0.366	-0.082	1.936			-0.389	-0.245	1.909			-0.397	-0.284	1.918			-0.021	0.162	1.812			-0.115	0.108	1.591
-0.181	-0.051	1.836			-0.168	-0.007	1.859			-0.146	0.230	1.854			-0.147	0.381	1.839			-0.323	0.096	1.910			-0.367	-0.084	1.937			-0.390	-0.247	1.910			-0.398	-0.288	1.917			-0.022	0.162	1.811			-0.119	0.110	1.590
-0.180	-0.052	1.836			-0.167	-0.007	1.859			-0.146	0.229	1.854			-0.148	0.381	1.839			-0.324	0.094	1.911			-0.367	-0.085	1.937			-0.390	-0.249	1.910			-0.398	-0.291	1.916			-0.022	0.161	1.810			-0.124	0.111	1.590
-0.180	-0.052	1.836			-0.166	-0.008	1.859			-0.147	0.228	1.855			-0.148	0.381	1.839			-0.326	0.092	1.911			-0.368	-0.090	1.938			-0.391	-0.254	1.911			-0.399	-0.296	1.915			-0.023	0.161	1.810			-0.117	0.101	1.591
-0.179	-0.052	1.836			-0.165	-0.008	1.860			-0.147	0.227	1.856			-0.149	0.381	1.838			-0.327	0.091	1.911			-0.368	-0.091	1.939			-0.391	-0.255	1.912			-0.399	-0.298	1.914			-0.024	0.160	1.809			-0.125	0.103	1.591
-0.178	-0.053	1.836			-0.164	-0.009	1.860			-0.148	0.227	1.856			-0.150	0.381	1.838			-0.327	0.089	1.911			-0.368	-0.092	1.939			-0.392	-0.256	1.913			-0.399	-0.300	1.914			-0.025	0.159	1.808			-0.130	0.104	1.591
-0.178	-0.053	1.836			-0.163	-0.009	1.860			-0.148	0.226	1.857			-0.151	0.380	1.838			-0.328	0.088	1.911			-0.368	-0.093	1.940			-0.392	-0.257	1.914			-0.400	-0.301	1.914			-0.025	0.159	1.807			-0.135	0.105	1.591
-0.177	-0.053	1.836			-0.163	-0.009	1.861			-0.148	0.226	1.857			-0.152	0.380	1.838			-0.329	0.087	1.912			-0.369	-0.094	1.940			-0.392	-0.258	1.914			-0.400	-0.303	1.914			-0.026	0.158	1.806			-0.138	0.105	1.591
-0.176	-0.054	1.836			-0.162	-0.010	1.861			-0.148	0.225	1.858			-0.154	0.379	1.838			-0.329	0.086	1.911			-0.369	-0.095	1.941			-0.392	-0.259	1.915			-0.400	-0.304	1.914			-0.026	0.158	1.805			-0.141	0.106	1.591
-0.175	-0.054	1.836			-0.161	-0.010	1.861			-0.149	0.225	1.858			-0.155	0.379	1.838			-0.329	0.085	1.911			-0.368	-0.096	1.941			-0.393	-0.259	1.915			-0.401	-0.306	1.914			-0.027	0.157	1.805			-0.143	0.106	1.591
-0.175	-0.054	1.836			-0.160	-0.011	1.862			-0.149	0.224	1.859			-0.156	0.379	1.838			-0.330	0.084	1.911			-0.368	-0.097	1.941			-0.393	-0.260	1.915			-0.402	-0.305	1.915			-0.027	0.157	1.804			-0.145	0.106	1.591
-0.174	-0.055	1.836			-0.159	-0.011	1.862			-0.149	0.224	1.859			-0.157	0.378	1.838			-0.330	0.083	1.911			-0.368	-0.097	1.942			-0.395	-0.260	1.915			-0.404	-0.306	1.914			-0.028	0.156	1.804			-0.147	0.107	1.591
-0.173	-0.055	1.835			-0.159	-0.012	1.862			-0.149	0.223	1.859			-0.157	0.378	1.838			-0.330	0.082	1.911			-0.368	-0.097	1.942			-0.397	-0.260	1.915			-0.405	-0.307	1.914			-0.028	0.156	1.804			-0.148	0.107	1.591
-0.173	-0.055	1.835			-0.158	-0.012	1.862			-0.149	0.223	1.860			-0.158	0.378	1.838			-0.330	0.081	1.911			-0.367	-0.097	1.942			-0.398	-0.259	1.916			-0.407	-0.307	1.913			-0.029	0.155	1.803			-0.150	0.107	1.591
-0.172	-0.055	1.835			-0.157	-0.012	1.863			-0.150	0.222	1.860			-0.159	0.378	1.837			-0.330	0.081	1.911			-0.367	-0.097	1.942			-0.398	-0.259	1.916			-0.407	-0.308	1.914			-0.029	0.155	1.803			-0.151	0.107	1.591
-0.172	-0.055	1.835			-0.157	-0.013	1.863			-0.150	0.222	1.860			-0.159	0.378	1.837			-0.330	0.080	1.911			-0.366	-0.096	1.942			-0.397	-0.259	1.917			-0.407	-0.308	1.914			-0.029	0.155	1.803			-0.152	0.107	1.591
-0.171	-0.056	1.835			-0.156	-0.013	1.863			-0.150	0.222	1.861			-0.159	0.378	1.837			-0.330	0.079	1.911			-0.366	-0.095	1.942			-0.397	-0.258	1.918			-0.407	-0.309	1.914			-0.030	0.154	1.802			-0.153	0.107	1.591
-0.171	-0.056	1.835			-0.156	-0.013	1.864			-0.150	0.221	1.861			-0.160	0.378	1.837			-0.330	0.079	1.911			-0.366	-0.096	1.942			-0.397	-0.259	1.918			-0.407	-0.310	1.914			-0.030	0.154	1.802			-0.153	0.107	1.591
-0.171	-0.056	1.835			-0.155	-0.013	1.864			-0.150	0.221	1.861			-0.160	0.377	1.837			-0.331	0.079	1.911			-0.366	-0.096	1.942			-0.397	-0.259	1.919			-0.407	-0.310	1.914			-0.030	0.154	1.802			-0.154	0.107	1.591
-0.170	-0.056	1.835			-0.155	-0.014	1.864			-0.150	0.221	1.861			-0.160	0.377	1.837			-0.331	0.078	1.911			-0.366	-0.095	1.942			-0.396	-0.259	1.920			-0.407	-0.311	1.914			-0.031	0.154	1.802			-0.154	0.107	1.591
-0.170	-0.056	1.835			-0.155	-0.014	1.864			-0.151	0.220	1.862			-0.160	0.377	1.837			-0.330	0.078	1.910			-0.366	-0.096	1.942			-0.396	-0.259	1.920			-0.406	-0.312	1.914			-0.031	0.153	1.802			-0.154	0.108	1.591
-0.170	-0.056	1.835			-0.154	-0.014	1.865			-0.151	0.220	1.862			-0.161	0.377	1.837			-0.330	0.078	1.910			-0.366	-0.096	1.942			-0.396	-0.260	1.920			-0.407	-0.313	1.914			-0.031	0.153	1.802			-0.154	0.108	1.591
-0.169	-0.056	1.835			-0.154	-0.014	1.865			-0.151	0.220	1.862			-0.161	0.377	1.837			-0.330	0.078	1.910			-0.366	-0.096	1.943			-0.396	-0.260	1.920			-0.407	-0.313	1.914			-0.032	0.153	1.802			-0.154	0.108	1.591
-0.169	-0.056	1.835			-0.154	-0.014	1.865			-0.151	0.219	1.862			-0.161	0.377	1.837			-0.330	0.078	1.910			-0.366	-0.096	1.943			-0.396	-0.260	1.920			-0.407	-0.313	1.913			-0.032	0.153	1.803			-0.153	0.108	1.591
-0.169	-0.056	1.835			-0.153	-0.014	1.865			-0.151	0.219	1.863			-0.161	0.377	1.837			-0.330	0.078	1.910			-0.366	-0.097	1.943			-0.395	-0.265	1.914			-0.407	-0.314	1.913			-0.032	0.153	1.803			-0.153	0.109	1.591
-0.169	-0.056	1.835			-0.153	-0.014	1.866			-0.151	0.219	1.863			-0.161	0.377	1.837			-0.330	0.078	1.910			-0.366	-0.097	1.943			-0.395	-0.269	1.910			-0.407	-0.316	1.913			-0.033	0.153	1.803			-0.152	0.109	1.591
-0.168	-0.056	1.835			-0.153	-0.015	1.866			-0.151	0.219	1.863			-0.162	0.377	1.837			-0.329	0.078	1.910			-0.366	-0.098	1.944			-0.392	-0.270	1.907			-0.405	-0.316	1.912			-0.033	0.152	1.803			-0.151	0.109	1.591
-0.168	-0.056	1.835			-0.153	-0.015	1.866			-0.151	0.219	1.863			-0.162	0.377	1.837			-0.329	0.078	1.910			-0.366	-0.098	1.944			-0.392	-0.270	1.907			-0.405	-0.316	1.912			-0.033	0.152	1.803			-0.151	0.109	1.591
-0.168	-0.056	1.835			-0.153	-0.015	1.867			-0.152	0.218	1.863			-0.162	0.377	1.837			-0.329	0.078	1.910			-0.366	-0.098	1.944			-0.392	-0.270	1.907			-0.405	-0.317	1.911			-0.033	0.152	1.803			-0.151	0.109	1.591
-0.168	-0.056	1.835			-0.152	-0.015	1.867			-0.152	0.218	1.864			-0.162	0.377	1.837			-0.329	0.078	1.910			-0.366	-0.099	1.944			-0.392	-0.270	1.907			-0.405	-0.317	1.910			-0.033	0.152	1.804			-0.150	0.110	1.591
-0.168	-0.056	1.835			-0.152	-0.015	1.867			-0.152	0.218	1.864			-0.162	0.377	1.837			-0.329	0.078	1.910			-0.367	-0.099	1.944			-0.392	-0.271	1.906			-0.405	-0.318	1.909			-0.033	0.152	1.804			-0.150	0.110	1.592
-0.168	-0.056	1.835			-0.152	-0.015	1.867			-0.152	0.218	1.864			-0.162	0.376	1.837			-0.329	0.078	1.910			-0.367	-0.100	1.944			-0.392	-0.271	1.906			-0.404	-0.319	1.908			-0.034	0.152	1.804			-0.149	0.110	1.592
-0.168	-0.056	1.835			-0.152	-0.015	1.868			-0.152	0.218	1.864			-0.162	0.376	1.838			-0.329	0.078	1.910			-0.367	-0.100	1.944			-0.392	-0.271	1.906			-0.404	-0.319	1.907			-0.034	0.152	1.804			-0.149	0.110	1.592
-0.167	-0.056	1.835			-0.152	-0.015	1.868			-0.152	0.218	1.864			-0.162	0.376	1.838			-0.329	0.078	1.911			-0.367	-0.100	1.944			-0.392	-0.271	1.905			-0.404	-0.320	1.907			-0.034	0.152	1.805			-0.148	0.111	1.592
-0.167	-0.056	1.835			-0.152	-0.015	1.868			-0.152	0.218	1.864			-0.162	0.376	1.838			-0.328	0.079	1.911			-0.367	-0.101	1.944			-0.392	-0.271	1.905			-0.404	-0.320	1.906			-0.034	0.152	1.805			-0.147	0.111	1.592
[truncated: 2,938 more rows]
[truncated: 30 more columns]
