# Supplementary material for: A natural user interface to integrate citizen science and physical exercise
Source: PLoS One. 2017 Feb 23;12(2):e0172587. doi: 10.1371/journal.pone.0172587 (PMC5322974; doi:10.1371/journal.pone.0172587)
Supplement: S1 Folder — Kinect raw data of each participant in the two kinect groups (KC and KNC). Data of each participant are saved in a binary file. Trajectories of points have been extracted form the binary file and saved in a text file. (ZIP) [file pone.0172587.s002.zip › Raw_data/Par14/Par14_Right_C_points.txt]

-0.162	-0.270	1.711			-0.148	-0.212	1.754			-0.157	0.109	1.747			-0.142	0.275	1.757			-0.295	-0.018	1.814			-0.340	-0.236	1.806			-0.340	-0.458	1.754			-0.339	-0.545	1.736			-0.029	-0.082	1.708			-0.017	-0.050	1.443
-0.162	-0.271	1.711			-0.148	-0.213	1.754			-0.154	0.106	1.740			-0.142	0.275	1.757			-0.295	-0.018	1.814			-0.340	-0.236	1.806			-0.340	-0.459	1.753			-0.339	-0.545	1.736			-0.024	-0.090	1.702			-0.014	-0.048	1.440
-0.162	-0.271	1.711			-0.148	-0.213	1.753			-0.151	0.104	1.735			-0.141	0.275	1.756			-0.294	-0.018	1.814			-0.340	-0.237	1.805			-0.340	-0.459	1.752			-0.339	-0.545	1.735			-0.020	-0.095	1.698			-0.012	-0.047	1.437
-0.163	-0.272	1.710			-0.148	-0.213	1.753			-0.150	0.103	1.732			-0.141	0.275	1.756			-0.294	-0.018	1.814			-0.340	-0.237	1.805			-0.340	-0.459	1.751			-0.339	-0.545	1.734			-0.017	-0.074	1.698			-0.011	-0.044	1.436
-0.162	-0.270	1.710			-0.147	-0.211	1.751			-0.148	0.103	1.730			-0.140	0.275	1.755			-0.294	-0.018	1.814			-0.339	-0.237	1.805			-0.339	-0.459	1.750			-0.339	-0.545	1.733			-0.012	-0.013	1.692			-0.012	-0.035	1.432
-0.161	-0.268	1.710			-0.146	-0.208	1.749			-0.144	0.111	1.730			-0.140	0.277	1.754			-0.294	-0.018	1.815			-0.339	-0.237	1.806			-0.339	-0.460	1.750			-0.339	-0.545	1.732			-0.011	0.008	1.690			-0.013	-0.029	1.431
-0.159	-0.261	1.710			-0.143	-0.202	1.748			-0.142	0.117	1.730			-0.138	0.278	1.752			-0.294	-0.018	1.815			-0.339	-0.237	1.806			-0.339	-0.454	1.751			-0.340	-0.537	1.730			-0.011	0.019	1.690			-0.015	-0.025	1.430
-0.157	-0.256	1.710			-0.141	-0.198	1.747			-0.141	0.118	1.732			-0.137	0.278	1.751			-0.294	-0.020	1.817			-0.338	-0.239	1.808			-0.339	-0.454	1.751			-0.341	-0.535	1.728			-0.011	0.027	1.691			-0.017	-0.022	1.431
-0.155	-0.253	1.710			-0.139	-0.196	1.747			-0.138	0.117	1.735			-0.136	0.278	1.750			-0.294	-0.025	1.821			-0.340	-0.237	1.811			-0.339	-0.455	1.750			-0.342	-0.532	1.725			-0.010	0.030	1.691			-0.019	-0.020	1.431
-0.154	-0.251	1.711			-0.137	-0.195	1.747			-0.135	0.116	1.739			-0.136	0.277	1.750			-0.293	-0.029	1.825			-0.341	-0.236	1.813			-0.339	-0.455	1.750			-0.341	-0.532	1.725			-0.010	0.033	1.690			-0.023	-0.019	1.430
-0.154	-0.250	1.711			-0.136	-0.194	1.747			-0.133	0.115	1.742			-0.136	0.276	1.749			-0.291	-0.031	1.826			-0.339	-0.237	1.816			-0.338	-0.457	1.749			-0.342	-0.532	1.724			-0.009	0.034	1.689			-0.029	-0.017	1.429
-0.153	-0.250	1.711			-0.135	-0.194	1.747			-0.131	0.114	1.744			-0.135	0.275	1.749			-0.287	-0.031	1.826			-0.337	-0.237	1.818			-0.337	-0.457	1.748			-0.342	-0.532	1.724			-0.008	0.034	1.687			-0.041	-0.015	1.429
-0.153	-0.249	1.711			-0.134	-0.193	1.747			-0.129	0.113	1.747			-0.135	0.275	1.748			-0.285	-0.031	1.828			-0.337	-0.236	1.819			-0.336	-0.458	1.747			-0.342	-0.533	1.723			-0.007	0.032	1.684			-0.047	-0.018	1.444
-0.152	-0.249	1.711			-0.133	-0.194	1.747			-0.127	0.113	1.748			-0.135	0.274	1.748			-0.285	-0.032	1.829			-0.335	-0.230	1.823			-0.335	-0.456	1.748			-0.340	-0.526	1.726			-0.006	0.029	1.680			-0.069	-0.019	1.450
-0.152	-0.249	1.711			-0.131	-0.194	1.747			-0.125	0.112	1.750			-0.135	0.273	1.748			-0.284	-0.032	1.830			-0.322	-0.224	1.812			-0.334	-0.456	1.748			-0.340	-0.525	1.726			-0.005	0.027	1.675			-0.083	-0.020	1.454
-0.151	-0.249	1.712			-0.129	-0.194	1.747			-0.124	0.112	1.751			-0.134	0.273	1.747			-0.283	-0.033	1.831			-0.289	-0.226	1.770			-0.334	-0.456	1.749			-0.339	-0.524	1.726			-0.005	0.024	1.671			-0.098	-0.020	1.460
-0.151	-0.249	1.712			-0.128	-0.195	1.747			-0.122	0.111	1.753			-0.134	0.272	1.747			-0.283	-0.033	1.832			-0.279	-0.226	1.757			-0.333	-0.457	1.749			-0.339	-0.524	1.726			-0.005	0.022	1.666			-0.111	-0.019	1.465
-0.150	-0.249	1.711			-0.126	-0.195	1.747			-0.121	0.110	1.754			-0.134	0.272	1.747			-0.282	-0.034	1.832			-0.273	-0.227	1.750			-0.332	-0.457	1.750			-0.338	-0.524	1.727			-0.006	0.020	1.661			-0.122	-0.018	1.471
-0.149	-0.250	1.711			-0.125	-0.196	1.747			-0.120	0.110	1.754			-0.134	0.271	1.747			-0.282	-0.034	1.833			-0.269	-0.226	1.745			-0.331	-0.458	1.751			-0.338	-0.524	1.727			-0.007	0.019	1.657			-0.132	-0.015	1.477
-0.149	-0.250	1.711			-0.123	-0.197	1.746			-0.118	0.110	1.755			-0.133	0.271	1.746			-0.281	-0.034	1.834			-0.265	-0.226	1.741			-0.330	-0.458	1.751			-0.338	-0.523	1.728			-0.008	0.017	1.653			-0.146	-0.013	1.483
-0.148	-0.250	1.711			-0.122	-0.197	1.746			-0.117	0.110	1.756			-0.133	0.270	1.746			-0.281	-0.035	1.835			-0.262	-0.226	1.737			-0.329	-0.458	1.752			-0.337	-0.522	1.730			-0.010	0.016	1.650			-0.155	-0.011	1.488
-0.147	-0.251	1.711			-0.121	-0.198	1.746			-0.116	0.109	1.757			-0.132	0.270	1.746			-0.280	-0.035	1.835			-0.259	-0.226	1.734			-0.329	-0.458	1.752			-0.337	-0.520	1.731			-0.011	0.015	1.647			-0.194	-0.005	1.490
-0.147	-0.251	1.711			-0.119	-0.198	1.746			-0.115	0.109	1.757			-0.132	0.269	1.746			-0.280	-0.035	1.836			-0.257	-0.225	1.732			-0.328	-0.457	1.757			-0.338	-0.522	1.734			-0.013	0.014	1.645			-0.197	-0.003	1.496
-0.146	-0.252	1.711			-0.118	-0.199	1.746			-0.114	0.109	1.757			-0.131	0.269	1.745			-0.279	-0.035	1.837			-0.255	-0.225	1.730			-0.328	-0.457	1.761			-0.338	-0.523	1.735			-0.014	0.014	1.642			-0.215	-0.001	1.498
-0.146	-0.252	1.711			-0.117	-0.199	1.746			-0.114	0.109	1.758			-0.130	0.269	1.745			-0.279	-0.035	1.837			-0.253	-0.225	1.728			-0.327	-0.457	1.764			-0.339	-0.524	1.736			-0.016	0.013	1.640			-0.219	-0.000	1.501
-0.145	-0.253	1.710			-0.116	-0.200	1.745			-0.113	0.109	1.758			-0.130	0.268	1.745			-0.279	-0.036	1.838			-0.252	-0.225	1.727			-0.327	-0.457	1.767			-0.339	-0.525	1.737			-0.017	0.012	1.639			-0.223	0.001	1.504
-0.145	-0.253	1.710			-0.116	-0.200	1.745			-0.112	0.109	1.759			-0.129	0.268	1.745			-0.278	-0.036	1.838			-0.250	-0.225	1.726			-0.326	-0.457	1.769			-0.339	-0.524	1.736			-0.018	0.012	1.637			-0.226	0.001	1.507
-0.145	-0.254	1.710			-0.115	-0.201	1.745			-0.111	0.109	1.759			-0.129	0.267	1.745			-0.278	-0.036	1.839			-0.249	-0.225	1.725			-0.326	-0.457	1.769			-0.339	-0.523	1.734			-0.019	0.011	1.636			-0.228	0.002	1.509
-0.144	-0.255	1.710			-0.114	-0.202	1.745			-0.111	0.109	1.759			-0.128	0.267	1.744			-0.278	-0.036	1.839			-0.248	-0.225	1.725			-0.326	-0.457	1.770			-0.338	-0.522	1.733			-0.020	0.011	1.634			-0.230	0.002	1.511
-0.144	-0.256	1.710			-0.113	-0.202	1.745			-0.110	0.109	1.759			-0.128	0.267	1.744			-0.277	-0.036	1.839			-0.247	-0.225	1.724			-0.326	-0.457	1.771			-0.338	-0.521	1.731			-0.022	0.010	1.633			-0.231	0.002	1.513
-0.144	-0.257	1.710			-0.112	-0.203	1.745			-0.109	0.109	1.760			-0.127	0.266	1.744			-0.277	-0.036	1.840			-0.246	-0.225	1.724			-0.325	-0.458	1.771			-0.338	-0.521	1.732			-0.022	0.010	1.632			-0.231	0.002	1.515
-0.143	-0.257	1.710			-0.112	-0.203	1.745			-0.109	0.109	1.760			-0.126	0.266	1.744			-0.277	-0.036	1.840			-0.246	-0.225	1.724			-0.325	-0.458	1.772			-0.338	-0.521	1.734			-0.023	0.010	1.631			-0.231	0.002	1.516
-0.143	-0.258	1.710			-0.111	-0.204	1.745			-0.108	0.109	1.760			-0.126	0.266	1.744			-0.276	-0.036	1.841			-0.245	-0.225	1.725			-0.324	-0.458	1.772			-0.338	-0.520	1.735			-0.024	0.009	1.631			-0.230	0.002	1.517
-0.143	-0.259	1.710			-0.111	-0.205	1.745			-0.107	0.109	1.760			-0.125	0.265	1.744			-0.276	-0.036	1.841			-0.245	-0.225	1.725			-0.324	-0.458	1.772			-0.338	-0.520	1.736			-0.025	0.009	1.630			-0.229	0.002	1.518
-0.143	-0.260	1.710			-0.110	-0.205	1.745			-0.107	0.109	1.760			-0.125	0.265	1.744			-0.276	-0.036	1.841			-0.245	-0.225	1.726			-0.324	-0.459	1.772			-0.338	-0.520	1.737			-0.026	0.008	1.629			-0.228	0.002	1.519
-0.142	-0.261	1.710			-0.110	-0.206	1.745			-0.106	0.109	1.760			-0.124	0.265	1.743			-0.276	-0.036	1.841			-0.245	-0.225	1.726			-0.323	-0.459	1.772			-0.338	-0.520	1.738			-0.026	0.008	1.629			-0.227	0.001	1.519
-0.142	-0.261	1.710			-0.109	-0.206	1.745			-0.106	0.109	1.760			-0.124	0.264	1.743			-0.275	-0.036	1.842			-0.245	-0.225	1.727			-0.323	-0.459	1.772			-0.338	-0.520	1.739			-0.027	0.008	1.628			-0.226	0.001	1.520
-0.142	-0.262	1.710			-0.109	-0.207	1.745			-0.106	0.109	1.761			-0.123	0.263	1.743			-0.275	-0.036	1.842			-0.245	-0.225	1.728			-0.323	-0.459	1.773			-0.338	-0.520	1.740			-0.028	0.007	1.628			-0.225	0.001	1.520
-0.142	-0.263	1.710			-0.108	-0.207	1.745			-0.105	0.109	1.761			-0.123	0.263	1.743			-0.275	-0.036	1.842			-0.245	-0.225	1.729			-0.323	-0.459	1.773			-0.338	-0.520	1.742			-0.028	0.007	1.628			-0.224	0.001	1.520
-0.142	-0.263	1.710			-0.108	-0.208	1.745			-0.105	0.109	1.761			-0.122	0.262	1.743			-0.275	-0.036	1.842			-0.245	-0.226	1.729			-0.323	-0.459	1.773			-0.338	-0.520	1.743			-0.029	0.006	1.628			-0.223	0.000	1.521
-0.142	-0.264	1.710			-0.108	-0.208	1.745			-0.104	0.109	1.761			-0.122	0.262	1.743			-0.275	-0.036	1.843			-0.246	-0.226	1.730			-0.322	-0.460	1.773			-0.338	-0.520	1.744			-0.030	0.006	1.627			-0.221	0.000	1.521
-0.142	-0.264	1.710			-0.108	-0.209	1.745			-0.104	0.109	1.761			-0.122	0.262	1.743			-0.274	-0.036	1.843			-0.246	-0.226	1.731			-0.322	-0.460	1.773			-0.338	-0.520	1.746			-0.030	0.006	1.627			-0.216	-0.000	1.521
-0.142	-0.265	1.710			-0.107	-0.209	1.745			-0.104	0.109	1.761			-0.121	0.261	1.743			-0.274	-0.036	1.843			-0.246	-0.226	1.732			-0.322	-0.460	1.774			-0.338	-0.520	1.749			-0.031	0.005	1.628			-0.213	-0.001	1.522
-0.142	-0.266	1.710			-0.107	-0.210	1.745			-0.103	0.109	1.761			-0.121	0.261	1.743			-0.274	-0.036	1.843			-0.247	-0.226	1.733			-0.323	-0.460	1.775			-0.339	-0.519	1.753			-0.031	0.005	1.628			-0.211	-0.001	1.522
-0.142	-0.266	1.710			-0.107	-0.210	1.745			-0.103	0.109	1.761			-0.121	0.261	1.743			-0.274	-0.036	1.843			-0.248	-0.227	1.735			-0.323	-0.460	1.776			-0.339	-0.519	1.754			-0.032	0.005	1.628			-0.208	-0.002	1.522
-0.142	-0.266	1.710			-0.107	-0.211	1.745			-0.103	0.109	1.761			-0.121	0.261	1.743			-0.274	-0.036	1.844			-0.249	-0.227	1.736			-0.323	-0.460	1.776			-0.339	-0.520	1.755			-0.032	0.004	1.628			-0.213	-0.003	1.518
-0.142	-0.267	1.710			-0.107	-0.211	1.745			-0.103	0.109	1.761			-0.120	0.261	1.743			-0.274	-0.036	1.844			-0.250	-0.228	1.738			-0.321	-0.443	1.771			-0.338	-0.509	1.752			-0.032	0.004	1.628			-0.217	-0.004	1.514
-0.142	-0.267	1.710			-0.107	-0.211	1.745			-0.102	0.109	1.761			-0.120	0.261	1.743			-0.273	-0.036	1.844			-0.252	-0.229	1.740			-0.321	-0.438	1.770			-0.337	-0.501	1.750			-0.033	0.004	1.628			-0.220	-0.005	1.512
-0.142	-0.268	1.710			-0.107	-0.212	1.745			-0.102	0.109	1.761			-0.120	0.260	1.743			-0.273	-0.036	1.844			-0.253	-0.229	1.741			-0.320	-0.434	1.769			-0.336	-0.495	1.748			-0.033	0.004	1.629			-0.222	-0.005	1.509
-0.142	-0.268	1.710			-0.107	-0.212	1.745			-0.102	0.108	1.761			-0.120	0.260	1.743			-0.273	-0.036	1.844			-0.254	-0.229	1.743			-0.320	-0.431	1.768			-0.336	-0.490	1.747			-0.034	0.003	1.629			-0.224	-0.006	1.507
-0.142	-0.268	1.710			-0.107	-0.212	1.745			-0.102	0.108	1.762			-0.119	0.260	1.743			-0.273	-0.036	1.844			-0.255	-0.230	1.744			-0.319	-0.428	1.767			-0.335	-0.486	1.745			-0.034	0.003	1.629			-0.226	-0.006	1.505
-0.142	-0.269	1.710			-0.107	-0.213	1.745			-0.102	0.108	1.762			-0.119	0.260	1.743			-0.273	-0.036	1.845			-0.256	-0.230	1.745			-0.319	-0.425	1.766			-0.335	-0.482	1.744			-0.034	0.003	1.630			-0.227	-0.007	1.503
-0.142	-0.269	1.710			-0.107	-0.213	1.745			-0.102	0.108	1.762			-0.119	0.260	1.744			-0.273	-0.036	1.845			-0.257	-0.230	1.746			-0.319	-0.422	1.765			-0.334	-0.479	1.743			-0.034	0.003	1.630			-0.227	-0.007	1.501
-0.142	-0.269	1.710			-0.107	-0.213	1.745			-0.102	0.108	1.762			-0.119	0.260	1.744			-0.273	-0.036	1.845			-0.258	-0.230	1.747			-0.319	-0.433	1.764			-0.341	-0.497	1.756			-0.035	0.003	1.630			-0.228	-0.008	1.498
-0.142	-0.270	1.710			-0.107	-0.214	1.745			-0.103	0.108	1.762			-0.119	0.260	1.744			-0.273	-0.036	1.845			-0.259	-0.231	1.747			-0.320	-0.438	1.765			-0.344	-0.501	1.761			-0.035	0.002	1.631			-0.228	-0.008	1.496
-0.142	-0.270	1.710			-0.107	-0.214	1.746			-0.103	0.108	1.762			-0.119	0.260	1.744			-0.273	-0.036	1.845			-0.260	-0.231	1.748			-0.321	-0.443	1.765			-0.345	-0.503	1.762			-0.035	0.002	1.631			-0.215	-0.008	1.498
-0.143	-0.270	1.710			-0.108	-0.214	1.746			-0.103	0.108	1.762			-0.118	0.260	1.744			-0.273	-0.036	1.845			-0.260	-0.231	1.749			-0.322	-0.446	1.765			-0.349	-0.517	1.767			-0.035	0.002	1.632			-0.207	-0.009	1.499
-0.143	-0.270	1.710			-0.108	-0.214	1.746			-0.104	0.108	1.762			-0.119	0.260	1.744			-0.273	-0.036	1.846			-0.261	-0.231	1.750			-0.323	-0.449	1.766			-0.355	-0.531	1.773			-0.036	0.002	1.632			-0.201	-0.009	1.500
-0.143	-0.270	1.710			-0.108	-0.214	1.746			-0.104	0.108	1.762			-0.119	0.260	1.744			-0.274	-0.036	1.846			-0.263	-0.231	1.751			-0.325	-0.452	1.767			-0.355	-0.532	1.774			-0.036	0.002	1.632			-0.197	-0.009	1.500
-0.143	-0.270	1.710			-0.108	-0.215	1.746			-0.105	0.108	1.762			-0.119	0.260	1.744			-0.274	-0.036	1.846			-0.273	-0.226	1.767			-0.326	-0.453	1.768			-0.356	-0.532	1.775			-0.036	0.002	1.633			-0.194	-0.009	1.500
-0.143	-0.271	1.710			-0.109	-0.215	1.746			-0.105	0.107	1.762			-0.119	0.260	1.743			-0.274	-0.036	1.846			-0.280	-0.223	1.779			-0.326	-0.453	1.769			-0.357	-0.531	1.776			-0.036	0.002	1.633			-0.191	-0.009	1.501
-0.143	-0.271	1.710			-0.109	-0.215	1.746			-0.106	0.107	1.762			-0.119	0.260	1.743			-0.274	-0.036	1.846			-0.284	-0.221	1.786			-0.327	-0.454	1.770			-0.357	-0.531	1.777			-0.036	0.002	1.634			-0.189	-0.009	1.501
-0.144	-0.271	1.710			-0.109	-0.215	1.746			-0.107	0.107	1.762			-0.120	0.261	1.743			-0.275	-0.036	1.846			-0.287	-0.220	1.790			-0.328	-0.454	1.770			-0.358	-0.530	1.778			-0.036	0.002	1.634			-0.186	-0.009	1.501
-0.144	-0.271	1.710			-0.110	-0.215	1.746			-0.107	0.107	1.762			-0.120	0.261	1.743			-0.275	-0.036	1.846			-0.289	-0.219	1.794			-0.328	-0.455	1.771			-0.358	-0.530	1.779			-0.036	0.002	1.635			-0.185	-0.009	1.501
-0.144	-0.270	1.710			-0.110	-0.215	1.747			-0.108	0.107	1.762			-0.120	0.261	1.743			-0.275	-0.036	1.846			-0.287	-0.223	1.785			-0.329	-0.457	1.771			-0.358	-0.530	1.778			-0.037	0.002	1.635			-0.183	-0.010	1.501
-0.145	-0.270	1.711			-0.111	-0.215	1.747			-0.109	0.106	1.762			-0.121	0.261	1.743			-0.276	-0.036	1.846			-0.286	-0.226	1.779			-0.330	-0.459	1.772			-0.358	-0.531	1.778			-0.037	0.002	1.635			-0.182	-0.010	1.501
-0.145	-0.270	1.711			-0.111	-0.214	1.747			-0.110	0.106	1.762			-0.121	0.261	1.743			-0.276	-0.036	1.846			-0.286	-0.228	1.775			-0.331	-0.461	1.772			-0.359	-0.532	1.778			-0.037	0.002	1.636			-0.181	-0.011	1.500
-0.145	-0.270	1.711			-0.112	-0.214	1.747			-0.111	0.106	1.762			-0.122	0.261	1.742			-0.277	-0.036	1.846			-0.286	-0.229	1.772			-0.331	-0.462	1.773			-0.359	-0.532	1.778			-0.037	0.002	1.636			-0.180	-0.011	1.500
-0.146	-0.269	1.711			-0.112	-0.214	1.747			-0.112	0.106	1.762			-0.122	0.262	1.742			-0.278	-0.036	1.846			-0.279	-0.232	1.757			-0.331	-0.463	1.773			-0.359	-0.534	1.776			-0.037	0.002	1.637			-0.179	-0.012	1.499
-0.146	-0.269	1.711			-0.113	-0.214	1.747			-0.113	0.106	1.761			-0.123	0.262	1.742			-0.278	-0.036	1.846			-0.279	-0.233	1.756			-0.332	-0.465	1.774			-0.359	-0.535	1.775			-0.037	0.002	1.637			-0.177	-0.012	1.499
-0.147	-0.269	1.711			-0.114	-0.214	1.747			-0.114	0.106	1.761			-0.123	0.262	1.742			-0.279	-0.036	1.846			-0.280	-0.234	1.756			-0.333	-0.467	1.774			-0.359	-0.536	1.773			-0.037	0.002	1.637			-0.176	-0.012	1.498
-0.147	-0.269	1.711			-0.114	-0.213	1.748			-0.115	0.105	1.761			-0.124	0.262	1.741			-0.280	-0.036	1.846			-0.281	-0.235	1.756			-0.334	-0.469	1.775			-0.358	-0.536	1.772			-0.037	0.002	1.638			-0.175	-0.013	1.498
-0.148	-0.268	1.711			-0.115	-0.213	1.748			-0.116	0.105	1.761			-0.124	0.263	1.741			-0.280	-0.036	1.846			-0.288	-0.230	1.769			-0.334	-0.469	1.775			-0.357	-0.534	1.771			-0.037	0.002	1.638			-0.174	-0.013	1.498
-0.148	-0.268	1.711			-0.116	-0.213	1.748			-0.116	0.105	1.761			-0.125	0.263	1.741			-0.281	-0.036	1.846			-0.292	-0.227	1.777			-0.334	-0.469	1.776			-0.357	-0.532	1.769			-0.037	0.002	1.638			-0.173	-0.013	1.497
-0.148	-0.268	1.711			-0.116	-0.213	1.748			-0.117	0.105	1.761			-0.126	0.263	1.740			-0.282	-0.036	1.846			-0.293	-0.229	1.776			-0.335	-0.470	1.777			-0.356	-0.532	1.769			-0.037	0.002	1.639			-0.173	-0.014	1.496
-0.149	-0.267	1.711			-0.117	-0.212	1.748			-0.118	0.105	1.761			-0.126	0.263	1.740			-0.282	-0.036	1.846			-0.293	-0.230	1.775			-0.335	-0.471	1.777			-0.356	-0.533	1.768			-0.037	0.002	1.639			-0.174	-0.015	1.493
-0.149	-0.267	1.712			-0.117	-0.212	1.748			-0.119	0.105	1.761			-0.127	0.264	1.739			-0.283	-0.036	1.846			-0.293	-0.232	1.774			-0.336	-0.472	1.778			-0.356	-0.533	1.767			-0.038	0.002	1.639			-0.174	-0.016	1.491
-0.150	-0.267	1.712			-0.118	-0.212	1.749			-0.120	0.104	1.761			-0.128	0.264	1.739			-0.284	-0.036	1.846			-0.293	-0.233	1.773			-0.336	-0.473	1.778			-0.356	-0.533	1.766			-0.038	0.002	1.640			-0.175	-0.016	1.489
-0.150	-0.267	1.712			-0.118	-0.212	1.749			-0.120	0.104	1.760			-0.129	0.264	1.739			-0.284	-0.036	1.846			-0.293	-0.234	1.772			-0.337	-0.474	1.778			-0.355	-0.534	1.766			-0.038	0.002	1.640			-0.175	-0.017	1.487
-0.150	-0.266	1.712			-0.119	-0.212	1.749			-0.121	0.104	1.760			-0.130	0.264	1.738			-0.285	-0.036	1.846			-0.294	-0.234	1.772			-0.337	-0.475	1.779			-0.355	-0.534	1.766			-0.038	0.002	1.640			-0.177	-0.018	1.483
-0.151	-0.266	1.712			-0.119	-0.211	1.749			-0.122	0.104	1.760			-0.130	0.264	1.738			-0.286	-0.036	1.846			-0.296	-0.233	1.776			-0.337	-0.475	1.779			-0.355	-0.533	1.765			-0.038	0.002	1.640			-0.185	-0.018	1.474
-0.151	-0.266	1.712			-0.120	-0.211	1.749			-0.122	0.104	1.760			-0.131	0.264	1.738			-0.286	-0.037	1.846			-0.298	-0.230	1.782			-0.338	-0.474	1.780			-0.354	-0.532	1.765			-0.038	0.002	1.641			-0.191	-0.018	1.468
-0.151	-0.266	1.712			-0.120	-0.211	1.749			-0.123	0.104	1.760			-0.132	0.264	1.737			-0.287	-0.037	1.846			-0.300	-0.228	1.786			-0.338	-0.473	1.780			-0.354	-0.531	1.765			-0.038	0.002	1.641			-0.191	-0.018	1.467
-0.152	-0.265	1.712			-0.121	-0.211	1.749			-0.123	0.104	1.760			-0.133	0.264	1.737			-0.287	-0.037	1.846			-0.316	-0.221	1.820			-0.339	-0.470	1.782			-0.353	-0.528	1.765			-0.038	0.002	1.641			-0.185	-0.017	1.470
-0.152	-0.265	1.712			-0.121	-0.211	1.750			-0.124	0.104	1.760			-0.133	0.264	1.737			-0.288	-0.037	1.846			-0.306	-0.224	1.797			-0.339	-0.470	1.783			-0.353	-0.527	1.764			-0.038	0.002	1.641			-0.189	-0.017	1.465
-0.152	-0.265	1.713			-0.121	-0.210	1.750			-0.124	0.103	1.760			-0.134	0.264	1.737			-0.288	-0.037	1.846			-0.302	-0.225	1.786			-0.339	-0.470	1.783			-0.352	-0.527	1.764			-0.038	0.002	1.642			-0.191	-0.016	1.461
-0.153	-0.265	1.713			-0.122	-0.210	1.750			-0.125	0.103	1.760			-0.134	0.264	1.737			-0.289	-0.037	1.846			-0.299	-0.226	1.780			-0.339	-0.470	1.783			-0.352	-0.527	1.763			-0.038	0.002	1.642			-0.192	-0.016	1.458
-0.153	-0.264	1.713			-0.122	-0.210	1.750			-0.125	0.103	1.760			-0.135	0.264	1.736			-0.290	-0.037	1.846			-0.297	-0.226	1.774			-0.339	-0.470	1.783			-0.351	-0.525	1.762			-0.038	0.002	1.643			-0.191	-0.015	1.453
-0.153	-0.264	1.713			-0.123	-0.210	1.750			-0.126	0.103	1.760			-0.136	0.264	1.736			-0.290	-0.037	1.846			-0.296	-0.226	1.772			-0.340	-0.469	1.782			-0.350	-0.525	1.761			-0.037	0.003	1.644			-0.184	-0.013	1.445
-0.154	-0.263	1.713			-0.124	-0.209	1.751			-0.127	0.103	1.761			-0.137	0.265	1.736			-0.285	-0.018	1.846			-0.296	-0.225	1.771			-0.339	-0.467	1.781			-0.350	-0.526	1.760			-0.036	0.004	1.647			-0.168	-0.009	1.436
-0.156	-0.262	1.714			-0.126	-0.208	1.752			-0.128	0.103	1.761			-0.138	0.265	1.736			-0.284	-0.013	1.846			-0.320	-0.207	1.803			-0.330	-0.447	1.764			-0.344	-0.521	1.748			-0.035	0.005	1.652			-0.121	-0.005	1.440
-0.158	-0.259	1.716			-0.128	-0.206	1.753			-0.130	0.103	1.761			-0.138	0.265	1.736			-0.283	-0.008	1.846			-0.330	-0.189	1.814			-0.340	-0.388	1.792			-0.348	-0.452	1.765			-0.033	0.006	1.658			-0.089	-0.006	1.445
-0.159	-0.257	1.717			-0.133	-0.201	1.755			-0.138	0.128	1.745			-0.141	0.278	1.734			-0.288	-0.008	1.843			-0.335	-0.196	1.816			-0.341	-0.409	1.779			-0.347	-0.468	1.759			-0.048	0.037	1.701			-0.072	0.006	1.453
-0.161	-0.257	1.717			-0.137	-0.201	1.753			-0.141	0.123	1.735			-0.141	0.278	1.734			-0.290	-0.008	1.841			-0.339	-0.200	1.818			-0.341	-0.411	1.775			-0.347	-0.468	1.758			-0.053	-0.002	1.710			-0.061	-0.008	1.451
-0.163	-0.257	1.717			-0.142	-0.201	1.753			-0.144	0.123	1.738			-0.148	0.276	1.734			-0.293	-0.008	1.838			-0.342	-0.203	1.819			-0.341	-0.413	1.772			-0.347	-0.468	1.757			-0.056	-0.009	1.724			-0.023	-0.022	1.514
-0.165	-0.257	1.717			-0.145	-0.201	1.753			-0.147	0.121	1.741			-0.153	0.275	1.734			-0.295	-0.008	1.835			-0.344	-0.205	1.819			-0.342	-0.415	1.769			-0.347	-0.468	1.756			-0.056	-0.011	1.727			0.007	-0.027	1.524
-0.166	-0.256	1.717			-0.147	-0.200	1.753			-0.150	0.119	1.744			-0.157	0.274	1.735			-0.299	-0.008	1.831			-0.347	-0.208	1.818			-0.343	-0.414	1.767			-0.347	-0.467	1.755			-0.055	-0.011	1.729			0.031	-0.028	1.533
-0.167	-0.256	1.717			-0.149	-0.200	1.754			-0.153	0.116	1.747			-0.160	0.273	1.735			-0.302	-0.009	1.827			-0.350	-0.210	1.816			-0.344	-0.413	1.765			-0.347	-0.466	1.754			-0.054	-0.011	1.730			0.053	-0.027	1.542
-0.167	-0.255	1.717			-0.150	-0.199	1.754			-0.156	0.114	1.750			-0.163	0.272	1.735			-0.305	-0.010	1.823			-0.353	-0.213	1.812			-0.345	-0.412	1.762			-0.348	-0.465	1.752			-0.052	-0.011	1.731			0.071	-0.025	1.551
-0.168	-0.255	1.717			-0.152	-0.199	1.754			-0.159	0.113	1.751			-0.166	0.271	1.735			-0.309	-0.011	1.817			-0.356	-0.216	1.807			-0.346	-0.412	1.758			-0.348	-0.465	1.750			-0.050	-0.010	1.732			0.087	-0.025	1.559
-0.169	-0.254	1.718			-0.154	-0.198	1.754			-0.161	0.111	1.753			-0.168	0.271	1.734			-0.312	-0.012	1.812			-0.358	-0.218	1.802			-0.347	-0.412	1.754			-0.349	-0.466	1.745			-0.048	-0.008	1.733			0.101	-0.024	1.569
-0.169	-0.253	1.718			-0.155	-0.198	1.755			-0.164	0.110	1.754			-0.171	0.270	1.734			-0.315	-0.013	1.807			-0.360	-0.220	1.796			-0.349	-0.413	1.748			-0.350	-0.467	1.741			-0.045	-0.007	1.733			0.125	-0.010	1.563
-0.170	-0.251	1.718			-0.157	-0.197	1.755			-0.168	0.108	1.756			-0.175	0.269	1.733			-0.321	-0.014	1.798			-0.363	-0.225	1.784			-0.351	-0.416	1.737			-0.350	-0.471	1.730			-0.041	-0.004	1.734			0.151	0.001	1.560
-0.170	-0.251	1.718			-0.157	-0.197	1.755			-0.168	0.108	1.756			-0.175	0.269	1.733			-0.321	-0.014	1.798			-0.363	-0.225	1.784			-0.351	-0.416	1.737			-0.350	-0.471	1.730			-0.041	-0.004	1.734			0.151	0.001	1.560
-0.170	-0.250	1.717			-0.158	-0.196	1.755			-0.170	0.107	1.757			-0.177	0.269	1.732			-0.323	-0.015	1.794			-0.364	-0.228	1.778			-0.352	-0.417	1.732			-0.350	-0.473	1.723			-0.039	-0.003	1.735			0.161	0.004	1.561
-0.171	-0.249	1.717			-0.159	-0.196	1.756			-0.171	0.106	1.757			-0.179	0.268	1.732			-0.325	-0.016	1.790			-0.364	-0.230	1.772			-0.353	-0.418	1.728			-0.350	-0.473	1.719			-0.037	-0.001	1.736			0.170	0.006	1.563
-0.171	-0.248	1.717			-0.160	-0.195	1.756			-0.173	0.105	1.757			-0.180	0.268	1.731			-0.326	-0.016	1.786			-0.365	-0.233	1.768			-0.354	-0.419	1.723			-0.350	-0.474	1.715			-0.035	-0.000	1.736			0.179	0.008	1.568
-0.171	-0.247	1.717			-0.161	-0.195	1.756			-0.174	0.105	1.757			-0.182	0.267	1.730			-0.327	-0.017	1.783			-0.365	-0.234	1.763			-0.355	-0.420	1.718			-0.349	-0.483	1.701			-0.033	0.001	1.737			0.184	0.010	1.577
-0.170	-0.246	1.716			-0.162	-0.195	1.756			-0.176	0.104	1.758			-0.183	0.267	1.729			-0.328	-0.017	1.779			-0.366	-0.236	1.759			-0.355	-0.421	1.714			-0.349	-0.489	1.692			-0.032	0.002	1.738			0.188	0.012	1.585
-0.170	-0.246	1.716			-0.162	-0.194	1.756			-0.177	0.103	1.758			-0.184	0.267	1.729			-0.329	-0.018	1.776			-0.366	-0.237	1.755			-0.356	-0.423	1.710			-0.349	-0.494	1.686			-0.031	0.003	1.739			0.190	0.014	1.591
-0.170	-0.245	1.715			-0.163	-0.194	1.756			-0.178	0.103	1.758			-0.186	0.266	1.728			-0.330	-0.018	1.773			-0.366	-0.239	1.751			-0.356	-0.423	1.707			-0.348	-0.496	1.682			-0.029	0.004	1.740			0.192	0.015	1.597
-0.169	-0.244	1.715			-0.163	-0.193	1.756			-0.179	0.102	1.758			-0.187	0.266	1.728			-0.330	-0.019	1.770			-0.366	-0.240	1.748			-0.356	-0.424	1.704			-0.348	-0.498	1.678			-0.028	0.005	1.740			0.194	0.016	1.602
-0.168	-0.243	1.714			-0.164	-0.193	1.756			-0.180	0.102	1.758			-0.187	0.266	1.727			-0.331	-0.019	1.768			-0.366	-0.241	1.745			-0.356	-0.425	1.701			-0.348	-0.500	1.675			-0.027	0.006	1.741			0.195	0.016	1.606
-0.168	-0.243	1.714			-0.164	-0.193	1.756			-0.181	0.102	1.758			-0.188	0.265	1.727			-0.331	-0.019	1.766			-0.366	-0.241	1.742			-0.357	-0.425	1.699			-0.347	-0.501	1.672			-0.026	0.006	1.742			0.195	0.016	1.610
-0.167	-0.242	1.713			-0.164	-0.192	1.756			-0.181	0.101	1.758			-0.189	0.265	1.726			-0.331	-0.020	1.763			-0.366	-0.242	1.740			-0.357	-0.425	1.697			-0.347	-0.502	1.670			-0.025	0.007	1.742			0.195	0.016	1.613
-0.167	-0.241	1.713			-0.165	-0.192	1.756			-0.182	0.101	1.758			-0.190	0.265	1.726			-0.332	-0.020	1.761			-0.365	-0.243	1.738			-0.357	-0.425	1.695			-0.347	-0.503	1.668			-0.024	0.007	1.743			0.194	0.016	1.615
-0.166	-0.241	1.712			-0.165	-0.192	1.756			-0.183	0.101	1.758			-0.190	0.265	1.725			-0.332	-0.020	1.760			-0.365	-0.243	1.736			-0.357	-0.426	1.694			-0.346	-0.504	1.666			-0.024	0.008	1.743			0.194	0.016	1.618
-0.166	-0.240	1.712			-0.165	-0.192	1.756			-0.183	0.100	1.757			-0.191	0.265	1.725			-0.332	-0.021	1.758			-0.365	-0.244	1.734			-0.357	-0.426	1.692			-0.346	-0.505	1.665			-0.023	0.008	1.744			0.193	0.016	1.619
-0.165	-0.240	1.711			-0.165	-0.191	1.756			-0.184	0.100	1.757			-0.192	0.264	1.724			-0.332	-0.021	1.756			-0.365	-0.244	1.733			-0.357	-0.426	1.691			-0.345	-0.506	1.663			-0.022	0.009	1.744			0.192	0.016	1.621
-0.165	-0.240	1.711			-0.165	-0.191	1.755			-0.184	0.100	1.757			-0.192	0.264	1.724			-0.332	-0.021	1.755			-0.365	-0.245	1.731			-0.357	-0.426	1.689			-0.345	-0.506	1.662			-0.022	0.009	1.744			0.192	0.015	1.622
-0.164	-0.239	1.710			-0.165	-0.191	1.755			-0.185	0.099	1.757			-0.193	0.264	1.723			-0.333	-0.021	1.754			-0.365	-0.245	1.730			-0.357	-0.426	1.688			-0.345	-0.507	1.661			-0.021	0.009	1.744			0.191	0.015	1.622
-0.164	-0.239	1.710			-0.165	-0.191	1.755			-0.185	0.099	1.756			-0.193	0.264	1.723			-0.333	-0.021	1.753			-0.364	-0.245	1.729			-0.356	-0.426	1.687			-0.344	-0.508	1.660			-0.021	0.010	1.745			0.189	0.014	1.623
-0.163	-0.239	1.709			-0.165	-0.190	1.755			-0.185	0.099	1.756			-0.193	0.264	1.722			-0.333	-0.022	1.752			-0.364	-0.245	1.728			-0.356	-0.427	1.686			-0.344	-0.508	1.660			-0.020	0.010	1.745			0.188	0.014	1.623
-0.163	-0.239	1.709			-0.165	-0.190	1.755			-0.186	0.099	1.756			-0.194	0.264	1.722			-0.333	-0.022	1.751			-0.364	-0.246	1.727			-0.356	-0.427	1.686			-0.344	-0.509	1.660			-0.020	0.010	1.745			0.187	0.013	1.623
-0.162	-0.238	1.709			-0.165	-0.190	1.754			-0.186	0.098	1.755			-0.194	0.264	1.722			-0.333	-0.022	1.750			-0.364	-0.246	1.726			-0.356	-0.427	1.685			-0.344	-0.510	1.660			-0.019	0.010	1.745			0.185	0.012	1.623
-0.162	-0.238	1.708			-0.165	-0.190	1.754			-0.186	0.098	1.755			-0.194	0.264	1.721			-0.333	-0.022	1.749			-0.363	-0.246	1.725			-0.356	-0.428	1.685			-0.343	-0.511	1.660			-0.019	0.011	1.745			0.184	0.011	1.623
-0.162	-0.238	1.708			-0.165	-0.190	1.754			-0.186	0.098	1.755			-0.195	0.263	1.721			-0.333	-0.022	1.748			-0.363	-0.246	1.725			-0.356	-0.428	1.685			-0.343	-0.512	1.662			-0.019	0.011	1.745			0.182	0.010	1.623
-0.161	-0.238	1.708			-0.165	-0.190	1.754			-0.186	0.098	1.754			-0.195	0.263	1.720			-0.333	-0.022	1.748			-0.363	-0.246	1.725			-0.355	-0.429	1.685			-0.343	-0.512	1.663			-0.018	0.011	1.745			0.180	0.009	1.622
-0.161	-0.238	1.707			-0.164	-0.189	1.754			-0.186	0.098	1.754			-0.195	0.263	1.720			-0.332	-0.022	1.747			-0.362	-0.246	1.724			-0.355	-0.429	1.685			-0.344	-0.513	1.665			-0.018	0.011	1.745			0.179	0.007	1.622
-0.161	-0.238	1.707			-0.164	-0.189	1.753			-0.186	0.098	1.754			-0.196	0.263	1.720			-0.332	-0.023	1.747			-0.362	-0.246	1.724			-0.356	-0.431	1.686			-0.344	-0.514	1.666			-0.018	0.011	1.744			0.176	0.006	1.621
-0.161	-0.237	1.707			-0.164	-0.189	1.753			-0.186	0.098	1.753			-0.196	0.263	1.720			-0.332	-0.023	1.746			-0.362	-0.246	1.725			-0.356	-0.432	1.688			-0.344	-0.515	1.667			-0.018	0.012	1.744			0.175	0.005	1.620
-0.161	-0.237	1.707			-0.164	-0.189	1.753			-0.186	0.098	1.753			-0.196	0.263	1.719			-0.332	-0.023	1.746			-0.362	-0.246	1.725			-0.356	-0.433	1.689			-0.345	-0.517	1.669			-0.018	0.012	1.744			0.173	0.004	1.619
-0.160	-0.237	1.707			-0.164	-0.189	1.753			-0.186	0.097	1.752			-0.197	0.263	1.719			-0.332	-0.023	1.746			-0.361	-0.246	1.725			-0.357	-0.444	1.691			-0.345	-0.521	1.670			-0.018	0.012	1.743			0.172	0.003	1.618
-0.160	-0.237	1.707			-0.164	-0.189	1.753			-0.186	0.097	1.752			-0.197	0.263	1.719			-0.332	-0.023	1.746			-0.361	-0.246	1.726			-0.358	-0.447	1.693			-0.345	-0.524	1.672			-0.018	0.012	1.743			0.171	0.001	1.614
-0.160	-0.237	1.706			-0.164	-0.189	1.753			-0.186	0.097	1.752			-0.198	0.263	1.718			-0.332	-0.023	1.746			-0.361	-0.246	1.727			-0.358	-0.452	1.695			-0.345	-0.526	1.673			-0.018	0.012	1.742			0.168	-0.000	1.612
-0.160	-0.237	1.706			-0.164	-0.189	1.753			-0.186	0.097	1.751			-0.199	0.263	1.718			-0.332	-0.024	1.747			-0.361	-0.246	1.728			-0.359	-0.453	1.696			-0.346	-0.528	1.674			-0.019	0.012	1.742			0.166	-0.001	1.611
-0.160	-0.237	1.706			-0.164	-0.189	1.753			-0.186	0.097	1.751			-0.199	0.263	1.718			-0.332	-0.024	1.747			-0.361	-0.246	1.729			-0.360	-0.458	1.698			-0.346	-0.530	1.675			-0.019	0.013	1.741			0.164	-0.002	1.610
-0.160	-0.237	1.706			-0.164	-0.189	1.753			-0.186	0.097	1.751			-0.200	0.263	1.718			-0.333	-0.024	1.748			-0.361	-0.246	1.730			-0.360	-0.459	1.699			-0.346	-0.531	1.676			-0.020	0.013	1.741			0.156	-0.002	1.611
-0.160	-0.237	1.706			-0.164	-0.188	1.753			-0.186	0.097	1.750			-0.201	0.264	1.718			-0.333	-0.024	1.748			-0.361	-0.246	1.731			-0.361	-0.463	1.700			-0.346	-0.533	1.677			-0.021	0.013	1.740			0.154	-0.003	1.611
-0.160	-0.236	1.706			-0.164	-0.188	1.753			-0.186	0.098	1.750			-0.202	0.264	1.717			-0.333	-0.025	1.749			-0.361	-0.246	1.732			-0.361	-0.464	1.701			-0.347	-0.535	1.678			-0.021	0.013	1.739			0.152	-0.003	1.610
-0.160	-0.236	1.706			-0.164	-0.188	1.752			-0.186	0.098	1.750			-0.204	0.264	1.717			-0.334	-0.025	1.750			-0.361	-0.246	1.734			-0.362	-0.465	1.702			-0.347	-0.536	1.678			-0.022	0.013	1.739			0.151	-0.003	1.609
-0.160	-0.236	1.706			-0.164	-0.188	1.752			-0.186	0.098	1.750			-0.205	0.264	1.717			-0.334	-0.025	1.751			-0.361	-0.246	1.735			-0.362	-0.465	1.703			-0.347	-0.536	1.679			-0.023	0.013	1.738			0.147	-0.004	1.609
-0.160	-0.236	1.706			-0.164	-0.188	1.752			-0.186	0.098	1.749			-0.207	0.264	1.717			-0.335	-0.026	1.752			-0.361	-0.246	1.736			-0.363	-0.465	1.705			-0.348	-0.537	1.681			-0.024	0.013	1.737			0.143	-0.004	1.610
-0.160	-0.236	1.706			-0.164	-0.188	1.752			-0.187	0.098	1.749			-0.209	0.264	1.717			-0.336	-0.026	1.753			-0.362	-0.246	1.737			-0.363	-0.466	1.705			-0.348	-0.538	1.681			-0.025	0.013	1.737			0.141	-0.004	1.610
-0.161	-0.237	1.706			-0.164	-0.188	1.752			-0.187	0.098	1.749			-0.211	0.264	1.717			-0.337	-0.026	1.754			-0.362	-0.246	1.738			-0.365	-0.464	1.707			-0.349	-0.537	1.683			-0.026	0.014	1.736			0.140	-0.004	1.610
-0.161	-0.237	1.706			-0.164	-0.188	1.752			-0.187	0.098	1.749			-0.213	0.264	1.717			-0.337	-0.027	1.755			-0.362	-0.246	1.739			-0.366	-0.462	1.709			-0.350	-0.536	1.685			-0.027	0.014	1.736			0.139	-0.004	1.610
-0.162	-0.237	1.706			-0.164	-0.188	1.752			-0.187	0.098	1.748			-0.215	0.264	1.718			-0.338	-0.027	1.756			-0.362	-0.247	1.740			-0.367	-0.461	1.711			-0.351	-0.535	1.687			-0.028	0.014	1.735			0.137	-0.004	1.610
-0.162	-0.237	1.706			-0.164	-0.188	1.752			-0.188	0.098	1.748			-0.217	0.264	1.718			-0.339	-0.027	1.756			-0.363	-0.247	1.741			-0.368	-0.463	1.711			-0.351	-0.538	1.687			-0.029	0.014	1.735			0.136	-0.005	1.609
-0.163	-0.237	1.707			-0.165	-0.188	1.753			-0.188	0.098	1.748			-0.219	0.264	1.718			-0.339	-0.027	1.757			-0.363	-0.247	1.742			-0.368	-0.462	1.712			-0.352	-0.537	1.688			-0.030	0.014	1.734			0.136	-0.005	1.609
-0.163	-0.237	1.707			-0.165	-0.188	1.753			-0.189	0.099	1.748			-0.222	0.263	1.719			-0.340	-0.028	1.758			-0.363	-0.247	1.743			-0.369	-0.461	1.713			-0.353	-0.537	1.689			-0.031	0.014	1.734			0.135	-0.005	1.609
-0.164	-0.237	1.707			-0.165	-0.188	1.753			-0.189	0.099	1.748			-0.224	0.263	1.719			-0.341	-0.028	1.759			-0.364	-0.247	1.743			-0.370	-0.461	1.714			-0.354	-0.537	1.690			-0.032	0.014	1.733			0.134	-0.005	1.608
-0.165	-0.237	1.707			-0.165	-0.188	1.753			-0.190	0.099	1.748			-0.227	0.263	1.720			-0.342	-0.028	1.760			-0.364	-0.247	1.744			-0.370	-0.460	1.714			-0.354	-0.536	1.691			-0.033	0.014	1.733			0.134	-0.005	1.607
-0.165	-0.237	1.708			-0.166	-0.188	1.753			-0.191	0.099	1.748			-0.230	0.262	1.720			-0.343	-0.029	1.760			-0.364	-0.247	1.745			-0.371	-0.459	1.715			-0.355	-0.536	1.691			-0.033	0.014	1.733			0.133	-0.005	1.607
-0.166	-0.237	1.708			-0.166	-0.187	1.753			-0.191	0.099	1.748			-0.232	0.262	1.721			-0.344	-0.029	1.761			-0.365	-0.247	1.745			-0.371	-0.459	1.715			-0.356	-0.535	1.692			-0.034	0.014	1.732			0.132	-0.005	1.606
-0.167	-0.237	1.708			-0.167	-0.187	1.753			-0.192	0.099	1.748			-0.235	0.261	1.721			-0.345	-0.029	1.762			-0.365	-0.247	1.746			-0.371	-0.458	1.716			-0.356	-0.535	1.692			-0.035	0.014	1.732			0.131	-0.005	1.606
-0.167	-0.237	1.708			-0.167	-0.187	1.753			-0.193	0.099	1.747			-0.237	0.261	1.722			-0.345	-0.030	1.762			-0.366	-0.247	1.746			-0.372	-0.458	1.716			-0.357	-0.535	1.693			-0.036	0.014	1.732			0.130	-0.005	1.606
-0.168	-0.237	1.709			-0.168	-0.187	1.754			-0.194	0.100	1.747			-0.240	0.261	1.722			-0.346	-0.030	1.763			-0.366	-0.248	1.747			-0.372	-0.461	1.715			-0.357	-0.536	1.693			-0.037	0.014	1.731			0.129	-0.005	1.605
-0.169	-0.237	1.709			-0.169	-0.187	1.754			-0.195	0.100	1.747			-0.242	0.260	1.723			-0.347	-0.030	1.763			-0.367	-0.248	1.747			-0.372	-0.461	1.715			-0.358	-0.537	1.693			-0.038	0.014	1.731			0.129	-0.005	1.603
-0.170	-0.237	1.709			-0.169	-0.187	1.754			-0.197	0.100	1.747			-0.245	0.260	1.723			-0.348	-0.031	1.764			-0.367	-0.248	1.748			-0.373	-0.461	1.715			-0.358	-0.537	1.693			-0.039	0.014	1.731			0.126	-0.004	1.603
-0.171	-0.237	1.709			-0.170	-0.187	1.754			-0.198	0.100	1.747			-0.247	0.260	1.723			-0.349	-0.031	1.764			-0.368	-0.248	1.748			-0.373	-0.461	1.715			-0.359	-0.536	1.693			-0.041	0.014	1.731			0.125	-0.004	1.600
-0.172	-0.238	1.709			-0.171	-0.187	1.754			-0.199	0.100	1.747			-0.250	0.260	1.724			-0.350	-0.032	1.764			-0.368	-0.248	1.748			-0.374	-0.460	1.715			-0.359	-0.536	1.693			-0.042	0.015	1.730			0.124	-0.003	1.598
-0.173	-0.238	1.710			-0.172	-0.187	1.754			-0.200	0.101	1.746			-0.252	0.259	1.724			-0.351	-0.032	1.765			-0.369	-0.248	1.749			-0.374	-0.459	1.715			-0.360	-0.536	1.693			-0.043	0.015	1.730			0.122	-0.003	1.596
-0.174	-0.238	1.710			-0.173	-0.187	1.754			-0.201	0.101	1.746			-0.254	0.259	1.724			-0.352	-0.032	1.765			-0.370	-0.248	1.749			-0.374	-0.459	1.715			-0.360	-0.536	1.693			-0.045	0.015	1.729			0.119	-0.003	1.595
-0.175	-0.238	1.710			-0.174	-0.187	1.754			-0.202	0.101	1.746			-0.256	0.259	1.724			-0.353	-0.033	1.765			-0.370	-0.249	1.749			-0.374	-0.466	1.711			-0.361	-0.544	1.690			-0.047	0.015	1.729			0.118	-0.002	1.588
-0.176	-0.238	1.710			-0.175	-0.187	1.754			-0.204	0.101	1.745			-0.259	0.259	1.724			-0.354	-0.033	1.765			-0.371	-0.249	1.749			-0.374	-0.471	1.708			-0.362	-0.549	1.688			-0.049	0.015	1.728			0.117	-0.001	1.582
-0.177	-0.238	1.710			-0.176	-0.187	1.754			-0.205	0.102	1.745			-0.261	0.259	1.724			-0.355	-0.034	1.765			-0.372	-0.249	1.749			-0.375	-0.474	1.706			-0.362	-0.553	1.686			-0.051	0.015	1.727			0.117	-0.001	1.578
-0.179	-0.238	1.710			-0.177	-0.187	1.754			-0.207	0.102	1.745			-0.264	0.260	1.725			-0.356	-0.034	1.765			-0.373	-0.249	1.749			-0.375	-0.477	1.705			-0.363	-0.556	1.685			-0.053	0.016	1.726			0.114	-0.000	1.575
-0.180	-0.238	1.710			-0.178	-0.186	1.754			-0.209	0.102	1.744			-0.266	0.260	1.724			-0.357	-0.034	1.766			-0.374	-0.250	1.749			-0.375	-0.476	1.704			-0.364	-0.556	1.684			-0.056	0.016	1.725			0.112	-0.000	1.574
-0.182	-0.238	1.710			-0.180	-0.186	1.754			-0.211	0.102	1.743			-0.269	0.260	1.724			-0.358	-0.035	1.766			-0.375	-0.250	1.749			-0.376	-0.477	1.703			-0.364	-0.557	1.683			-0.058	0.016	1.724			0.110	0.000	1.572
-0.183	-0.238	1.709			-0.181	-0.186	1.753			-0.213	0.103	1.743			-0.272	0.260	1.724			-0.360	-0.035	1.766			-0.376	-0.250	1.749			-0.377	-0.479	1.702			-0.365	-0.558	1.682			-0.061	0.017	1.723			0.108	0.001	1.570
-0.185	-0.238	1.709			-0.183	-0.186	1.753			-0.215	0.103	1.742			-0.275	0.260	1.723			-0.361	-0.035	1.766			-0.377	-0.250	1.749			-0.377	-0.479	1.701			-0.365	-0.559	1.681			-0.065	0.017	1.721			0.106	0.001	1.569
-0.187	-0.238	1.709			-0.184	-0.186	1.753			-0.217	0.104	1.741			-0.278	0.259	1.722			-0.362	-0.036	1.765			-0.378	-0.250	1.749			-0.377	-0.480	1.701			-0.366	-0.560	1.681			-0.068	0.018	1.720			0.104	0.001	1.567
-0.189	-0.238	1.708			-0.186	-0.186	1.752			-0.219	0.104	1.740			-0.281	0.259	1.721			-0.364	-0.036	1.765			-0.380	-0.250	1.749			-0.379	-0.478	1.702			-0.369	-0.555	1.682			-0.071	0.019	1.718			0.099	-0.000	1.568
-0.191	-0.238	1.708			-0.188	-0.186	1.751			-0.222	0.104	1.738			-0.284	0.258	1.719			-0.366	-0.037	1.764			-0.381	-0.250	1.748			-0.379	-0.479	1.702			-0.370	-0.556	1.683			-0.074	0.019	1.716			0.096	-0.001	1.568
-0.193	-0.238	1.707			-0.191	-0.185	1.750			-0.226	0.105	1.735			-0.287	0.258	1.717			-0.369	-0.037	1.763			-0.383	-0.250	1.748			-0.382	-0.475	1.704			-0.372	-0.553	1.685			-0.077	0.020	1.714			0.094	-0.001	1.567
-0.195	-0.238	1.706			-0.193	-0.185	1.749			-0.230	0.106	1.732			-0.291	0.258	1.714			-0.372	-0.038	1.762			-0.385	-0.250	1.747			-0.383	-0.471	1.705			-0.375	-0.550	1.686			-0.080	0.021	1.712			0.092	-0.001	1.566
-0.197	-0.238	1.705			-0.196	-0.185	1.747			-0.233	0.106	1.730			-0.295	0.257	1.710			-0.374	-0.039	1.761			-0.387	-0.250	1.746			-0.384	-0.469	1.706			-0.377	-0.548	1.687			-0.083	0.021	1.710			0.091	-0.001	1.565
-0.200	-0.238	1.704			-0.199	-0.184	1.745			-0.237	0.106	1.726			-0.299	0.256	1.706			-0.378	-0.039	1.759			-0.389	-0.250	1.745			-0.385	-0.468	1.706			-0.378	-0.547	1.688			-0.086	0.022	1.708			0.090	-0.001	1.564
-0.202	-0.238	1.703			-0.202	-0.184	1.742			-0.241	0.107	1.722			-0.303	0.255	1.702			-0.381	-0.040	1.756			-0.392	-0.249	1.744			-0.386	-0.467	1.707			-0.379	-0.546	1.688			-0.088	0.022	1.705			0.088	-0.001	1.563
-0.205	-0.238	1.701			-0.205	-0.183	1.739			-0.245	0.107	1.718			-0.307	0.255	1.697			-0.384	-0.041	1.754			-0.395	-0.249	1.742			-0.386	-0.467	1.706			-0.380	-0.546	1.689			-0.091	0.023	1.702			0.087	-0.001	1.562
-0.208	-0.237	1.699			-0.209	-0.182	1.735			-0.250	0.107	1.713			-0.311	0.255	1.691			-0.388	-0.041	1.752			-0.398	-0.248	1.739			-0.387	-0.466	1.706			-0.381	-0.546	1.689			-0.094	0.024	1.699			0.086	-0.001	1.561
-0.210	-0.237	1.696			-0.212	-0.181	1.731			-0.253	0.107	1.709			-0.314	0.254	1.685			-0.391	-0.041	1.749			-0.402	-0.248	1.737			-0.388	-0.466	1.705			-0.383	-0.545	1.689			-0.097	0.024	1.696			0.085	-0.000	1.560
-0.213	-0.236	1.694			-0.215	-0.181	1.726			-0.256	0.108	1.704			-0.317	0.254	1.679			-0.395	-0.041	1.745			-0.405	-0.247	1.734			-0.389	-0.468	1.702			-0.385	-0.548	1.687			-0.100	0.025	1.693			0.087	-0.001	1.551
-0.216	-0.236	1.691			-0.218	-0.180	1.722			-0.259	0.108	1.700			-0.319	0.254	1.673			-0.398	-0.041	1.741			-0.409	-0.246	1.730			-0.390	-0.471	1.698			-0.387	-0.551	1.685			-0.102	0.025	1.689			0.087	-0.001	1.546
-0.218	-0.235	1.687			-0.221	-0.179	1.717			-0.262	0.108	1.696			-0.320	0.255	1.667			-0.402	-0.041	1.736			-0.412	-0.246	1.727			-0.393	-0.470	1.695			-0.389	-0.551	1.684			-0.105	0.025	1.685			0.087	-0.001	1.542
-0.221	-0.235	1.684			-0.224	-0.178	1.712			-0.265	0.108	1.691			-0.321	0.257	1.660			-0.405	-0.040	1.731			-0.416	-0.245	1.722			-0.398	-0.472	1.687			-0.392	-0.553	1.680			-0.107	0.026	1.681			0.087	-0.001	1.539
-0.223	-0.234	1.680			-0.227	-0.178	1.707			-0.267	0.109	1.687			-0.321	0.259	1.654			-0.408	-0.039	1.725			-0.420	-0.244	1.718			-0.402	-0.474	1.681			-0.395	-0.555	1.675			-0.109	0.026	1.677			0.086	-0.001	1.536
-0.226	-0.233	1.676			-0.229	-0.176	1.701			-0.270	0.109	1.682			-0.321	0.261	1.647			-0.410	-0.038	1.719			-0.423	-0.243	1.713			-0.406	-0.476	1.675			-0.398	-0.557	1.670			-0.110	0.027	1.673			0.086	-0.001	1.533
-0.228	-0.232	1.672			-0.232	-0.175	1.696			-0.271	0.110	1.677			-0.319	0.264	1.639			-0.412	-0.035	1.713			-0.426	-0.242	1.709			-0.410	-0.476	1.670			-0.402	-0.563	1.661			-0.111	0.027	1.669			0.085	-0.001	1.530
-0.229	-0.230	1.667			-0.233	-0.173	1.690			-0.273	0.111	1.672			-0.318	0.266	1.632			-0.414	-0.032	1.706			-0.429	-0.240	1.704			-0.417	-0.476	1.662			-0.408	-0.561	1.651			-0.112	0.028	1.663			0.084	-0.001	1.528
-0.231	-0.228	1.662			-0.235	-0.171	1.684			-0.274	0.112	1.667			-0.316	0.270	1.624			-0.415	-0.029	1.699			-0.432	-0.238	1.699			-0.422	-0.474	1.656			-0.412	-0.559	1.643			-0.113	0.030	1.658			0.083	-0.001	1.525
-0.231	-0.225	1.657			-0.236	-0.168	1.678			-0.274	0.114	1.661			-0.313	0.273	1.617			-0.415	-0.026	1.692			-0.434	-0.237	1.694			-0.426	-0.473	1.651			-0.417	-0.556	1.636			-0.113	0.032	1.652			0.083	-0.000	1.523
-0.232	-0.222	1.651			-0.236	-0.165	1.671			-0.274	0.117	1.654			-0.309	0.279	1.609			-0.415	-0.021	1.685			-0.436	-0.234	1.689			-0.430	-0.471	1.646			-0.420	-0.554	1.630			-0.113	0.034	1.646			0.082	0.000	1.521
-0.232	-0.219	1.646			-0.236	-0.162	1.665			-0.274	0.120	1.647			-0.305	0.284	1.600			-0.415	-0.017	1.678			-0.438	-0.231	1.684			-0.434	-0.468	1.640			-0.424	-0.550	1.623			-0.112	0.037	1.639			0.081	0.001	1.518
-0.232	-0.215	1.641			-0.236	-0.158	1.658			-0.273	0.123	1.641			-0.301	0.289	1.593			-0.415	-0.012	1.672			-0.440	-0.228	1.679			-0.439	-0.464	1.635			-0.429	-0.545	1.617			-0.111	0.040	1.633			0.080	0.001	1.516
-0.232	-0.212	1.636			-0.236	-0.155	1.652			-0.272	0.126	1.634			-0.298	0.294	1.586			-0.414	-0.007	1.666			-0.441	-0.226	1.674			-0.442	-0.460	1.630			-0.433	-0.541	1.610			-0.110	0.043	1.627			0.079	0.001	1.514
-0.231	-0.208	1.631			-0.235	-0.151	1.646			-0.270	0.130	1.627			-0.294	0.298	1.580			-0.413	-0.003	1.661			-0.442	-0.223	1.670			-0.446	-0.452	1.624			-0.437	-0.532	1.604			-0.108	0.046	1.622			0.078	0.001	1.513
-0.230	-0.205	1.627			-0.234	-0.147	1.640			-0.268	0.133	1.621			-0.290	0.302	1.574			-0.412	0.002	1.656			-0.443	-0.220	1.667			-0.450	-0.442	1.620			-0.441	-0.523	1.599			-0.107	0.049	1.617			0.077	0.001	1.511
-0.229	-0.201	1.622			-0.233	-0.144	1.635			-0.265	0.136	1.616			-0.286	0.305	1.568			-0.410	0.006	1.652			-0.444	-0.218	1.664			-0.452	-0.435	1.616			-0.445	-0.516	1.595			-0.105	0.051	1.612			0.077	0.002	1.510
-0.228	-0.198	1.618			-0.231	-0.140	1.629			-0.263	0.139	1.611			-0.282	0.309	1.563			-0.408	0.010	1.647			-0.445	-0.215	1.661			-0.454	-0.428	1.613			-0.447	-0.509	1.592			-0.102	0.054	1.607			0.076	0.002	1.508
-0.226	-0.194	1.614			-0.229	-0.138	1.624			-0.260	0.141	1.606			-0.278	0.312	1.558			-0.406	0.015	1.643			-0.445	-0.212	1.658			-0.456	-0.425	1.611			-0.449	-0.506	1.589			-0.100	0.056	1.603			0.076	0.002	1.507
-0.224	-0.192	1.611			-0.228	-0.135	1.620			-0.257	0.143	1.602			-0.274	0.314	1.553			-0.404	0.019	1.639			-0.445	-0.209	1.655			-0.457	-0.422	1.609			-0.451	-0.502	1.587			-0.098	0.058	1.599			0.076	0.003	1.505
-0.223	-0.189	1.608			-0.226	-0.133	1.616			-0.254	0.145	1.598			-0.270	0.316	1.549			-0.401	0.023	1.636			-0.444	-0.207	1.653			-0.458	-0.418	1.608			-0.452	-0.499	1.586			-0.095	0.060	1.596			0.076	0.003	1.503
-0.221	-0.187	1.604			-0.224	-0.130	1.612			-0.251	0.147	1.594			-0.266	0.318	1.545			-0.398	0.027	1.632			-0.443	-0.204	1.651			-0.458	-0.415	1.607			-0.453	-0.496	1.585			-0.092	0.061	1.592			0.078	0.004	1.499
-0.219	-0.185	1.601			-0.222	-0.128	1.608			-0.248	0.148	1.590			-0.262	0.320	1.541			-0.396	0.030	1.629			-0.442	-0.201	1.649			-0.457	-0.411	1.607			-0.453	-0.492	1.585			-0.089	0.063	1.589			0.080	0.004	1.496
-0.217	-0.183	1.599			-0.220	-0.127	1.604			-0.245	0.150	1.587			-0.257	0.321	1.537			-0.393	0.033	1.626			-0.441	-0.199	1.647			-0.456	-0.407	1.608			-0.453	-0.488	1.586			-0.086	0.064	1.586			0.082	0.005	1.492
-0.214	-0.181	1.596			-0.217	-0.125	1.600			-0.242	0.151	1.583			-0.253	0.323	1.534			-0.391	0.036	1.623			-0.439	-0.196	1.645			-0.455	-0.404	1.609			-0.451	-0.485	1.588			-0.083	0.065	1.584			0.085	0.005	1.489
-0.212	-0.180	1.594			-0.215	-0.124	1.597			-0.238	0.152	1.580			-0.250	0.323	1.531			-0.388	0.038	1.621			-0.437	-0.194	1.644			-0.453	-0.402	1.610			-0.450	-0.482	1.590			-0.080	0.066	1.581			0.087	0.005	1.487
-0.210	-0.178	1.591			-0.213	-0.122	1.594			-0.235	0.152	1.578			-0.246	0.324	1.528			-0.386	0.040	1.619			-0.434	-0.192	1.643			-0.452	-0.399	1.611			-0.448	-0.480	1.591			-0.076	0.067	1.579			0.090	0.005	1.484
-0.208	-0.177	1.590			-0.211	-0.121	1.591			-0.232	0.153	1.575			-0.243	0.325	1.526			-0.383	0.043	1.617			-0.431	-0.190	1.642			-0.449	-0.398	1.613			-0.446	-0.480	1.594			-0.073	0.067	1.577			0.093	0.005	1.482
-0.206	-0.176	1.588			-0.208	-0.120	1.589			-0.229	0.153	1.573			-0.240	0.325	1.524			-0.381	0.044	1.615			-0.428	-0.189	1.641			-0.446	-0.398	1.614			-0.443	-0.479	1.597			-0.069	0.068	1.575			0.095	0.005	1.480
-0.204	-0.175	1.586			-0.206	-0.120	1.587			-0.226	0.154	1.572			-0.237	0.326	1.522			-0.378	0.046	1.614			-0.424	-0.188	1.641			-0.444	-0.398	1.616			-0.440	-0.480	1.599			-0.066	0.068	1.573			0.098	0.005	1.479
-0.202	-0.174	1.585			-0.205	-0.119	1.585			-0.223	0.154	1.570			-0.235	0.326	1.520			-0.375	0.047	1.613			-0.421	-0.187	1.640			-0.440	-0.399	1.618			-0.437	-0.481	1.601			-0.063	0.068	1.572			0.101	0.005	1.477
-0.200	-0.174	1.584			-0.203	-0.118	1.583			-0.220	0.154	1.569			-0.233	0.327	1.519			-0.372	0.049	1.612			-0.418	-0.186	1.640			-0.437	-0.401	1.619			-0.435	-0.483	1.603			-0.060	0.068	1.571			0.103	0.005	1.476
-0.198	-0.173	1.582			-0.201	-0.118	1.581			-0.218	0.154	1.568			-0.231	0.327	1.518			-0.370	0.050	1.611			-0.415	-0.186	1.640			-0.434	-0.403	1.620			-0.432	-0.485	1.605			-0.057	0.068	1.569			0.105	0.005	1.475
-0.197	-0.173	1.581			-0.199	-0.117	1.580			-0.215	0.155	1.567			-0.229	0.327	1.517			-0.367	0.050	1.611			-0.412	-0.185	1.640			-0.431	-0.405	1.621			-0.429	-0.487	1.605			-0.055	0.068	1.569			0.107	0.005	1.475
-0.195	-0.172	1.580			-0.198	-0.117	1.579			-0.213	0.155	1.566			-0.227	0.327	1.517			-0.365	0.051	1.611			-0.409	-0.185	1.640			-0.428	-0.407	1.621			-0.426	-0.489	1.606			-0.053	0.068	1.568			0.109	0.005	1.474
-0.194	-0.172	1.580			-0.197	-0.117	1.578			-0.211	0.155	1.566			-0.226	0.327	1.518			-0.362	0.052	1.611			-0.407	-0.185	1.640			-0.426	-0.408	1.622			-0.424	-0.490	1.606			-0.051	0.068	1.567			0.111	0.005	1.473
-0.192	-0.172	1.579			-0.195	-0.117	1.577			-0.209	0.155	1.566			-0.225	0.327	1.519			-0.360	0.052	1.611			-0.404	-0.185	1.641			-0.423	-0.410	1.622			-0.421	-0.492	1.606			-0.049	0.068	1.567			0.112	0.005	1.473
-0.191	-0.171	1.578			-0.194	-0.117	1.576			-0.207	0.155	1.565			-0.224	0.327	1.520			-0.358	0.052	1.612			-0.402	-0.185	1.641			-0.421	-0.412	1.622			-0.418	-0.493	1.605			-0.047	0.068	1.566			0.114	0.004	1.473
-0.190	-0.171	1.578			-0.192	-0.117	1.575			-0.206	0.155	1.566			-0.224	0.327	1.522			-0.356	0.052	1.612			-0.400	-0.185	1.641			-0.419	-0.413	1.622			-0.415	-0.495	1.604			-0.045	0.068	1.566			0.114	-0.002	1.479
-0.189	-0.171	1.578			-0.191	-0.117	1.575			-0.204	0.155	1.566			-0.225	0.326	1.525			-0.353	0.051	1.614			-0.397	-0.186	1.642			-0.417	-0.417	1.621			-0.411	-0.498	1.604			-0.044	0.068	1.566			0.113	-0.007	1.483
-0.187	-0.172	1.577			-0.190	-0.117	1.575			-0.202	0.155	1.567			-0.225	0.325	1.529			-0.351	0.050	1.616			-0.395	-0.188	1.642			-0.413	-0.421	1.619			-0.408	-0.501	1.603			-0.043	0.067	1.567			0.112	-0.017	1.486
-0.186	-0.172	1.578			-0.188	-0.118	1.576			-0.201	0.155	1.569			-0.226	0.323	1.533			-0.349	0.047	1.618			-0.392	-0.189	1.643			-0.411	-0.425	1.618			-0.406	-0.503	1.602			-0.041	0.067	1.568			0.108	-0.027	1.492
-0.185	-0.174	1.578			-0.187	-0.119	1.577			-0.199	0.155	1.570			-0.227	0.321	1.537			-0.348	0.045	1.621			-0.390	-0.191	1.643			-0.409	-0.428	1.617			-0.403	-0.506	1.601			-0.041	0.066	1.570			0.103	-0.038	1.498
-0.184	-0.176	1.579			-0.186	-0.121	1.578			-0.198	0.154	1.573			-0.228	0.318	1.542			-0.346	0.041	1.624			-0.388	-0.193	1.644			-0.406	-0.431	1.617			-0.401	-0.508	1.600			-0.041	0.064	1.573			0.094	-0.052	1.508
-0.183	-0.178	1.580			-0.184	-0.124	1.581			-0.196	0.152	1.576			-0.229	0.315	1.547			-0.344	0.038	1.628			-0.386	-0.195	1.645			-0.404	-0.431	1.616			-0.399	-0.509	1.599			-0.041	0.062	1.576			0.079	-0.073	1.528
-0.182	-0.182	1.582			-0.183	-0.127	1.584			-0.194	0.150	1.581			-0.230	0.312	1.553			-0.343	0.034	1.632			-0.383	-0.198	1.646			-0.401	-0.436	1.615			-0.397	-0.511	1.598			-0.041	0.059	1.580			0.069	-0.086	1.538
-0.181	-0.186	1.584			-0.182	-0.131	1.587			-0.192	0.148	1.586			-0.231	0.309	1.559			-0.341	0.031	1.636			-0.381	-0.200	1.648			-0.398	-0.440	1.614			-0.395	-0.513	1.597			-0.041	0.056	1.585			0.042	-0.110	1.566
-0.180	-0.190	1.587			-0.181	-0.136	1.592			-0.190	0.144	1.591			-0.231	0.304	1.565			-0.340	0.027	1.640			-0.379	-0.203	1.649			-0.396	-0.444	1.614			-0.393	-0.515	1.596			-0.042	0.054	1.589			0.055	-0.117	1.507
-0.180	-0.194	1.589			-0.180	-0.140	1.596			-0.188	0.141	1.596			-0.230	0.301	1.571			-0.339	0.022	1.646			-0.377	-0.206	1.651			-0.393	-0.447	1.614			-0.390	-0.518	1.596			-0.043	0.052	1.593			0.060	-0.121	1.493
-0.179	-0.197	1.591			-0.179	-0.144	1.600			-0.186	0.137	1.602			-0.230	0.297	1.576			-0.337	0.018	1.651			-0.375	-0.209	1.653			-0.391	-0.451	1.614			-0.389	-0.519	1.596			-0.044	0.050	1.598			0.062	-0.124	1.486
-0.179	-0.201	1.594			-0.178	-0.148	1.605			-0.184	0.134	1.607			-0.228	0.294	1.582			-0.336	0.014	1.657			-0.373	-0.212	1.656			-0.389	-0.454	1.615			-0.387	-0.520	1.596			-0.044	0.049	1.602			0.063	-0.126	1.479
-0.178	-0.205	1.597			-0.177	-0.152	1.610			-0.182	0.131	1.612			-0.227	0.290	1.588			-0.334	0.010	1.664			-0.371	-0.215	1.659			-0.387	-0.457	1.616			-0.385	-0.522	1.597			-0.044	0.047	1.605			0.063	-0.128	1.474
-0.178	-0.209	1.601			-0.176	-0.156	1.616			-0.180	0.127	1.618			-0.225	0.286	1.595			-0.333	0.007	1.670			-0.369	-0.220	1.664			-0.385	-0.461	1.618			-0.383	-0.524	1.598			-0.044	0.046	1.609			0.064	-0.129	1.471
-0.178	-0.213	1.605			-0.175	-0.160	1.621			-0.178	0.124	1.623			-0.223	0.283	1.601			-0.331	0.003	1.676			-0.367	-0.225	1.669			-0.383	-0.466	1.620			-0.381	-0.528	1.600			-0.044	0.045	1.612			0.064	-0.130	1.467
-0.177	-0.217	1.609			-0.173	-0.164	1.627			-0.176	0.121	1.627			-0.222	0.280	1.607			-0.330	-0.000	1.683			-0.365	-0.230	1.675			-0.381	-0.470	1.623			-0.380	-0.532	1.604			-0.044	0.044	1.615			0.064	-0.130	1.464
-0.177	-0.220	1.613			-0.172	-0.168	1.632			-0.174	0.118	1.632			-0.221	0.278	1.613			-0.328	-0.004	1.689			-0.362	-0.235	1.683			-0.379	-0.474	1.627			-0.378	-0.536	1.609			-0.044	0.043	1.617			0.064	-0.131	1.460
-0.176	-0.224	1.617			-0.171	-0.171	1.638			-0.173	0.116	1.637			-0.219	0.276	1.619			-0.327	-0.006	1.695			-0.360	-0.240	1.690			-0.377	-0.478	1.633			-0.377	-0.541	1.615			-0.043	0.041	1.620			0.064	-0.124	1.450
-0.176	-0.227	1.621			-0.170	-0.174	1.643			-0.172	0.114	1.641			-0.216	0.273	1.625			-0.325	-0.009	1.701			-0.359	-0.243	1.696			-0.375	-0.481	1.642			-0.376	-0.546	1.624			-0.041	0.039	1.622			0.063	-0.122	1.443
-0.175	-0.230	1.626			-0.169	-0.177	1.648			-0.170	0.112	1.645			-0.214	0.271	1.631			-0.323	-0.010	1.706			-0.357	-0.247	1.702			-0.373	-0.483	1.650			-0.375	-0.554	1.641			-0.040	0.038	1.624			0.061	-0.119	1.437
-0.174	-0.233	1.629			-0.167	-0.179	1.652			-0.167	0.112	1.649			-0.212	0.269	1.636			-0.321	-0.012	1.712			-0.355	-0.249	1.708			-0.368	-0.477	1.667			-0.372	-0.552	1.655			-0.040	0.037	1.626			0.059	-0.116	1.432
-0.174	-0.235	1.633			-0.166	-0.181	1.656			-0.164	0.112	1.652			-0.209	0.268	1.641			-0.319	-0.014	1.717			-0.353	-0.250	1.714			-0.364	-0.472	1.679			-0.369	-0.550	1.667			-0.039	0.036	1.628			0.051	-0.106	1.422
-0.173	-0.237	1.636			-0.164	-0.182	1.660			-0.161	0.112	1.655			-0.207	0.266	1.646			-0.317	-0.015	1.721			-0.351	-0.250	1.720			-0.361	-0.469	1.689			-0.367	-0.548	1.677			-0.038	0.035	1.630			0.043	-0.096	1.414
-0.171	-0.238	1.639			-0.162	-0.183	1.663			-0.159	0.112	1.658			-0.203	0.266	1.651			-0.316	-0.017	1.726			-0.349	-0.246	1.727			-0.359	-0.465	1.699			-0.366	-0.532	1.707			-0.037	0.035	1.632			0.034	-0.086	1.407
-0.170	-0.239	1.643			-0.161	-0.183	1.667			-0.157	0.113	1.661			-0.199	0.265	1.656			-0.315	-0.018	1.729			-0.347	-0.244	1.734			-0.357	-0.460	1.710			-0.365	-0.529	1.714			-0.036	0.036	1.634			0.023	-0.078	1.402
-0.169	-0.239	1.646			-0.159	-0.183	1.671			-0.156	0.114	1.664			-0.194	0.265	1.661			-0.314	-0.019	1.732			-0.346	-0.244	1.738			-0.356	-0.457	1.718			-0.365	-0.527	1.720			-0.036	0.036	1.636			0.013	-0.068	1.398
-0.168	-0.238	1.650			-0.158	-0.182	1.674			-0.154	0.114	1.668			-0.191	0.265	1.666			-0.312	-0.020	1.736			-0.344	-0.243	1.742			-0.354	-0.457	1.724			-0.364	-0.525	1.725			-0.035	0.036	1.638			0.001	-0.057	1.393
-0.167	-0.239	1.653			-0.156	-0.183	1.678			-0.152	0.114	1.672			-0.188	0.265	1.669			-0.311	-0.022	1.741			-0.342	-0.242	1.749			-0.353	-0.456	1.729			-0.363	-0.524	1.730			-0.035	0.036	1.639			-0.008	-0.049	1.389
-0.166	-0.239	1.655			-0.154	-0.183	1.681			-0.150	0.113	1.676			-0.185	0.264	1.673			-0.309	-0.023	1.745			-0.340	-0.242	1.752			-0.352	-0.456	1.733			-0.362	-0.523	1.734			-0.034	0.035	1.641			-0.024	-0.036	1.384
-0.165	-0.240	1.658			-0.153	-0.184	1.684			-0.149	0.113	1.679			-0.183	0.264	1.676			-0.307	-0.024	1.749			-0.340	-0.230	1.759			-0.343	-0.435	1.744			-0.357	-0.511	1.741			-0.034	0.034	1.642			-0.035	-0.027	1.381
-0.164	-0.241	1.660			-0.152	-0.185	1.687			-0.147	0.113	1.683			-0.181	0.263	1.679			-0.304	-0.025	1.752			-0.339	-0.224	1.764			-0.341	-0.433	1.748			-0.356	-0.508	1.744			-0.034	0.034	1.643			-0.044	-0.020	1.380
-0.164	-0.242	1.663			-0.151	-0.185	1.690			-0.146	0.112	1.686			-0.179	0.263	1.682			-0.303	-0.026	1.755			-0.339	-0.219	1.767			-0.340	-0.431	1.752			-0.354	-0.506	1.748			-0.033	0.033	1.643			-0.053	-0.013	1.380
-0.163	-0.242	1.665			-0.149	-0.186	1.692			-0.145	0.112	1.689			-0.177	0.263	1.685			-0.301	-0.028	1.757			-0.339	-0.216	1.770			-0.338	-0.430	1.755			-0.353	-0.504	1.751			-0.032	0.031	1.643			-0.062	-0.007	1.380
-0.162	-0.243	1.666			-0.148	-0.187	1.695			-0.144	0.112	1.692			-0.176	0.263	1.687			-0.299	-0.029	1.759			-0.339	-0.214	1.773			-0.337	-0.429	1.757			-0.352	-0.503	1.754			-0.031	0.030	1.643			-0.072	-0.002	1.382
-0.162	-0.244	1.668			-0.147	-0.188	1.697			-0.143	0.112	1.695			-0.174	0.263	1.690			-0.298	-0.030	1.760			-0.338	-0.213	1.775			-0.336	-0.429	1.760			-0.351	-0.503	1.754			-0.029	0.028	1.643			-0.100	0.007	1.384
-0.161	-0.245	1.669			-0.146	-0.189	1.699			-0.142	0.112	1.697			-0.173	0.263	1.693			-0.296	-0.032	1.762			-0.337	-0.213	1.777			-0.335	-0.429	1.761			-0.350	-0.506	1.753			-0.028	0.027	1.642			-0.111	0.009	1.391
-0.161	-0.246	1.671			-0.145	-0.190	1.701			-0.141	0.112	1.699			-0.172	0.263	1.695			-0.295	-0.033	1.763			-0.337	-0.213	1.779			-0.335	-0.431	1.762			-0.349	-0.507	1.753			-0.027	0.025	1.641			-0.119	0.010	1.397
-0.160	-0.246	1.672			-0.144	-0.190	1.703			-0.140	0.112	1.701			-0.171	0.263	1.697			-0.294	-0.034	1.765			-0.336	-0.213	1.781			-0.335	-0.434	1.761			-0.348	-0.509	1.751			-0.026	0.024	1.640			-0.127	0.012	1.405
-0.160	-0.247	1.673			-0.143	-0.191	1.705			-0.139	0.112	1.703			-0.170	0.263	1.699			-0.294	-0.035	1.766			-0.336	-0.212	1.783			-0.334	-0.435	1.760			-0.348	-0.512	1.748			-0.025	0.023	1.639			-0.138	0.013	1.415
-0.160	-0.247	1.674			-0.143	-0.191	1.707			-0.138	0.112	1.705			-0.169	0.264	1.701			-0.293	-0.036	1.767			-0.335	-0.212	1.784			-0.334	-0.436	1.759			-0.348	-0.514	1.744			-0.024	0.023	1.638			-0.148	0.015	1.425
-0.159	-0.248	1.675			-0.142	-0.192	1.708			-0.138	0.112	1.707			-0.167	0.264	1.703			-0.292	-0.037	1.768			-0.335	-0.212	1.786			-0.334	-0.437	1.757			-0.348	-0.516	1.741			-0.024	0.022	1.637			-0.158	0.017	1.435
-0.159	-0.248	1.676			-0.141	-0.192	1.710			-0.137	0.112	1.709			-0.166	0.265	1.705			-0.291	-0.037	1.769			-0.335	-0.211	1.787			-0.335	-0.439	1.754			-0.349	-0.518	1.736			-0.025	0.022	1.635			-0.167	0.018	1.443
-0.159	-0.249	1.677			-0.140	-0.193	1.711			-0.136	0.113	1.710			-0.165	0.266	1.707			-0.291	-0.038	1.770			-0.334	-0.213	1.788			-0.336	-0.434	1.753			-0.349	-0.513	1.734			-0.026	0.022	1.633			-0.176	0.020	1.450
-0.158	-0.249	1.678			-0.140	-0.193	1.712			-0.136	0.113	1.712			-0.164	0.266	1.708			-0.290	-0.039	1.771			-0.334	-0.214	1.789			-0.337	-0.434	1.751			-0.349	-0.514	1.730			-0.027	0.023	1.631			-0.182	0.022	1.459
-0.158	-0.249	1.679			-0.139	-0.193	1.713			-0.135	0.114	1.713			-0.163	0.267	1.709			-0.289	-0.039	1.772			-0.333	-0.214	1.789			-0.337	-0.435	1.748			-0.349	-0.516	1.726			-0.028	0.023	1.630			-0.189	0.022	1.468
-0.158	-0.250	1.680			-0.138	-0.194	1.714			-0.135	0.114	1.714			-0.162	0.268	1.710			-0.289	-0.040	1.773			-0.327	-0.215	1.780			-0.338	-0.434	1.748			-0.349	-0.513	1.724			-0.030	0.024	1.628			-0.203	0.023	1.473
-0.158	-0.250	1.680			-0.138	-0.194	1.716			-0.134	0.115	1.715			-0.162	0.269	1.712			-0.288	-0.041	1.773			-0.320	-0.217	1.773			-0.338	-0.432	1.747			-0.349	-0.512	1.722			-0.033	0.024	1.626			-0.212	0.024	1.477
-0.158	-0.250	1.681			-0.137	-0.194	1.716			-0.134	0.115	1.716			-0.161	0.270	1.713			-0.288	-0.041	1.774			-0.316	-0.217	1.769			-0.338	-0.431	1.747			-0.349	-0.510	1.720			-0.035	0.025	1.624			-0.219	0.025	1.480
-0.157	-0.251	1.682			-0.137	-0.195	1.717			-0.134	0.116	1.717			-0.161	0.271	1.713			-0.288	-0.041	1.774			-0.316	-0.216	1.772			-0.338	-0.431	1.747			-0.349	-0.509	1.719			-0.037	0.026	1.622			-0.225	0.025	1.482
-0.157	-0.251	1.682			-0.136	-0.195	1.718			-0.134	0.117	1.718			-0.161	0.271	1.714			-0.287	-0.042	1.775			-0.315	-0.216	1.773			-0.338	-0.434	1.747			-0.350	-0.512	1.717			-0.040	0.026	1.621			-0.230	0.026	1.484
-0.157	-0.251	1.683			-0.136	-0.195	1.719			-0.134	0.118	1.719			-0.160	0.272	1.715			-0.287	-0.042	1.775			-0.314	-0.215	1.775			-0.339	-0.435	1.747			-0.350	-0.513	1.717			-0.042	0.027	1.620			-0.235	0.026	1.486
-0.157	-0.251	1.684			-0.135	-0.195	1.720			-0.134	0.119	1.720			-0.160	0.273	1.716			-0.287	-0.042	1.776			-0.314	-0.213	1.780			-0.339	-0.436	1.749			-0.350	-0.515	1.720			-0.044	0.028	1.619			-0.239	0.027	1.488
-0.157	-0.252	1.684			-0.135	-0.195	1.720			-0.134	0.120	1.721			-0.161	0.274	1.716			-0.287	-0.042	1.776			-0.313	-0.213	1.781			-0.338	-0.437	1.749			-0.349	-0.516	1.720			-0.046	0.028	1.618			-0.242	0.027	1.490
-0.157	-0.252	1.685			-0.135	-0.195	1.721			-0.134	0.120	1.722			-0.161	0.275	1.717			-0.287	-0.043	1.776			-0.312	-0.212	1.785			-0.335	-0.438	1.745			-0.348	-0.516	1.719			-0.047	0.029	1.617			-0.245	0.027	1.492
-0.157	-0.252	1.685			-0.134	-0.195	1.722			-0.135	0.121	1.722			-0.162	0.276	1.717			-0.287	-0.043	1.776			-0.311	-0.212	1.786			-0.332	-0.438	1.740			-0.347	-0.515	1.725			-0.049	0.029	1.617			-0.248	0.027	1.494
-0.157	-0.252	1.685			-0.134	-0.196	1.722			-0.135	0.122	1.723			-0.162	0.277	1.718			-0.287	-0.043	1.777			-0.311	-0.211	1.787			-0.328	-0.437	1.733			-0.346	-0.514	1.726			-0.051	0.030	1.616			-0.251	0.027	1.495
-0.157	-0.252	1.686			-0.133	-0.196	1.723			-0.136	0.124	1.724			-0.164	0.278	1.719			-0.287	-0.043	1.777			-0.309	-0.211	1.788			-0.325	-0.435	1.729			-0.345	-0.511	1.730			-0.053	0.031	1.615			-0.255	0.026	1.498
-0.157	-0.252	1.686			-0.133	-0.196	1.723			-0.136	0.124	1.724			-0.164	0.278	1.719			-0.287	-0.043	1.777			-0.309	-0.211	1.788			-0.325	-0.435	1.729			-0.345	-0.511	1.730			-0.053	0.031	1.615			-0.255	0.026	1.498
-0.157	-0.252	1.687			-0.133	-0.196	1.724			-0.136	0.124	1.725			-0.166	0.279	1.719			-0.288	-0.043	1.777			-0.309	-0.211	1.789			-0.323	-0.434	1.727			-0.345	-0.509	1.732			-0.055	0.031	1.615			-0.257	0.025	1.500
-0.157	-0.252	1.687			-0.133	-0.196	1.724			-0.137	0.125	1.725			-0.167	0.280	1.719			-0.288	-0.042	1.777			-0.308	-0.210	1.790			-0.322	-0.433	1.726			-0.344	-0.507	1.735			-0.056	0.031	1.614			-0.259	0.025	1.501
-0.157	-0.252	1.687			-0.133	-0.196	1.725			-0.137	0.126	1.726			-0.168	0.281	1.720			-0.288	-0.042	1.777			-0.308	-0.210	1.792			-0.321	-0.432	1.725			-0.344	-0.504	1.737			-0.057	0.032	1.614			-0.260	0.024	1.502
-0.157	-0.252	1.687			-0.132	-0.195	1.725			-0.137	0.126	1.726			-0.169	0.282	1.720			-0.288	-0.042	1.778			-0.308	-0.209	1.793			-0.321	-0.430	1.724			-0.344	-0.502	1.739			-0.058	0.032	1.614			-0.261	0.023	1.503
-0.157	-0.252	1.688			-0.132	-0.195	1.725			-0.138	0.127	1.726			-0.170	0.282	1.720			-0.289	-0.042	1.778			-0.307	-0.209	1.794			-0.320	-0.430	1.723			-0.343	-0.501	1.741			-0.059	0.032	1.614			-0.262	0.023	1.504
-0.157	-0.252	1.688			-0.132	-0.195	1.726			-0.138	0.128	1.727			-0.171	0.283	1.721			-0.289	-0.042	1.778			-0.307	-0.209	1.796			-0.319	-0.429	1.723			-0.343	-0.499	1.743			-0.060	0.032	1.614			-0.263	0.022	1.504
-0.157	-0.252	1.688			-0.132	-0.195	1.726			-0.139	0.128	1.727			-0.171	0.283	1.721			-0.289	-0.042	1.778			-0.307	-0.208	1.797			-0.319	-0.428	1.722			-0.343	-0.498	1.745			-0.061	0.033	1.614			-0.263	0.021	1.505
-0.157	-0.252	1.689			-0.132	-0.195	1.726			-0.139	0.128	1.728			-0.172	0.283	1.721			-0.290	-0.041	1.778			-0.308	-0.207	1.800			-0.318	-0.428	1.722			-0.343	-0.496	1.747			-0.061	0.033	1.614			-0.264	0.020	1.506
-0.157	-0.252	1.689			-0.132	-0.195	1.727			-0.140	0.129	1.728			-0.173	0.284	1.721			-0.290	-0.041	1.778			-0.308	-0.207	1.801			-0.318	-0.427	1.721			-0.343	-0.496	1.749			-0.062	0.033	1.614			-0.264	0.019	1.506
-0.157	-0.252	1.689			-0.131	-0.195	1.727			-0.140	0.129	1.728			-0.174	0.284	1.722			-0.291	-0.041	1.778			-0.308	-0.207	1.802			-0.317	-0.427	1.721			-0.343	-0.495	1.750			-0.063	0.033	1.614			-0.269	0.018	1.504
-0.157	-0.252	1.689			-0.131	-0.195	1.727			-0.140	0.130	1.729			-0.175	0.285	1.722			-0.291	-0.041	1.778			-0.307	-0.207	1.803			-0.317	-0.427	1.721			-0.343	-0.494	1.751			-0.064	0.033	1.614			-0.272	0.016	1.503
-0.157	-0.252	1.689			-0.131	-0.195	1.728			-0.141	0.130	1.729			-0.176	0.285	1.722			-0.291	-0.041	1.778			-0.307	-0.207	1.803			-0.316	-0.427	1.720			-0.343	-0.494	1.752			-0.064	0.033	1.614			-0.275	0.015	1.501
-0.157	-0.252	1.690			-0.131	-0.195	1.728			-0.141	0.130	1.729			-0.177	0.285	1.723			-0.292	-0.040	1.779			-0.308	-0.206	1.804			-0.316	-0.426	1.720			-0.343	-0.493	1.754			-0.065	0.033	1.614			-0.278	0.014	1.500
-0.157	-0.252	1.690			-0.131	-0.195	1.728			-0.142	0.131	1.730			-0.178	0.285	1.723			-0.292	-0.040	1.779			-0.308	-0.206	1.805			-0.317	-0.425	1.720			-0.344	-0.492	1.755			-0.066	0.033	1.614			-0.280	0.014	1.499
-0.157	-0.252	1.690			-0.131	-0.195	1.728			-0.142	0.131	1.730			-0.178	0.285	1.723			-0.293	-0.040	1.779			-0.309	-0.206	1.807			-0.317	-0.424	1.720			-0.344	-0.492	1.756			-0.066	0.033	1.614			-0.282	0.013	1.498
-0.157	-0.252	1.690			-0.131	-0.195	1.729			-0.142	0.131	1.730			-0.179	0.285	1.724			-0.293	-0.040	1.779			-0.310	-0.205	1.809			-0.316	-0.424	1.719			-0.344	-0.491	1.756			-0.067	0.033	1.614			-0.283	0.012	1.497
-0.157	-0.252	1.690			-0.131	-0.195	1.729			-0.143	0.131	1.730			-0.180	0.285	1.724			-0.293	-0.040	1.779			-0.311	-0.205	1.811			-0.316	-0.424	1.719			-0.344	-0.491	1.757			-0.067	0.033	1.614			-0.285	0.012	1.496
-0.157	-0.252	1.691			-0.131	-0.195	1.729			-0.143	0.131	1.731			-0.181	0.285	1.724			-0.294	-0.039	1.779			-0.311	-0.205	1.812			-0.316	-0.424	1.718			-0.344	-0.491	1.757			-0.068	0.033	1.615			-0.286	0.011	1.495
-0.157	-0.253	1.691			-0.131	-0.195	1.729			-0.143	0.132	1.731			-0.181	0.285	1.724			-0.294	-0.039	1.779			-0.312	-0.205	1.813			-0.316	-0.423	1.717			-0.344	-0.490	1.757			-0.068	0.033	1.615			-0.286	0.010	1.494
-0.158	-0.253	1.691			-0.131	-0.195	1.729			-0.144	0.132	1.731			-0.182	0.285	1.725			-0.295	-0.039	1.779			-0.313	-0.204	1.814			-0.316	-0.423	1.716			-0.344	-0.490	1.757			-0.068	0.033	1.615			-0.287	0.010	1.493
-0.158	-0.253	1.691			-0.131	-0.195	1.730			-0.144	0.132	1.731			-0.182	0.285	1.725			-0.295	-0.039	1.779			-0.313	-0.204	1.815			-0.316	-0.423	1.715			-0.344	-0.490	1.757			-0.069	0.033	1.615			-0.287	0.009	1.491
-0.158	-0.253	1.691			-0.132	-0.195	1.730			-0.144	0.132	1.731			-0.183	0.285	1.725			-0.295	-0.039	1.779			-0.314	-0.204	1.815			-0.315	-0.423	1.714			-0.344	-0.490	1.756			-0.069	0.033	1.616			-0.288	0.009	1.490
-0.158	-0.253	1.691			-0.132	-0.195	1.730			-0.145	0.132	1.732			-0.183	0.285	1.725			-0.295	-0.039	1.779			-0.314	-0.204	1.816			-0.318	-0.413	1.717			-0.345	-0.485	1.757			-0.069	0.033	1.616			-0.288	0.008	1.489
-0.158	-0.253	1.692			-0.132	-0.195	1.730			-0.145	0.132	1.732			-0.183	0.285	1.725			-0.296	-0.039	1.780			-0.314	-0.204	1.816			-0.319	-0.410	1.717			-0.346	-0.481	1.758			-0.069	0.032	1.616			-0.288	0.008	1.488
-0.158	-0.253	1.692			-0.132	-0.195	1.730			-0.145	0.132	1.732			-0.184	0.286	1.725			-0.296	-0.039	1.780			-0.315	-0.205	1.816			-0.320	-0.407	1.718			-0.347	-0.478	1.760			-0.069	0.032	1.616			-0.287	0.008	1.486
-0.159	-0.253	1.692			-0.132	-0.195	1.730			-0.145	0.132	1.732			-0.184	0.286	1.726			-0.296	-0.039	1.780			-0.315	-0.205	1.816			-0.321	-0.404	1.719			-0.348	-0.475	1.760			-0.070	0.032	1.617			-0.287	0.007	1.485
-0.159	-0.253	1.692			-0.132	-0.195	1.731			-0.145	0.132	1.732			-0.184	0.286	1.726			-0.296	-0.039	1.780			-0.315	-0.205	1.816			-0.322	-0.402	1.719			-0.349	-0.472	1.761			-0.070	0.032	1.617			-0.279	0.005	1.484
-0.159	-0.253	1.692			-0.132	-0.195	1.731			-0.146	0.132	1.732			-0.185	0.286	1.726			-0.297	-0.039	1.780			-0.316	-0.205	1.816			-0.322	-0.399	1.720			-0.350	-0.471	1.762			-0.070	0.032	1.617			-0.256	0.003	1.487
-0.159	-0.253	1.693			-0.132	-0.195	1.731			-0.146	0.132	1.733			-0.185	0.286	1.726			-0.297	-0.039	1.780			-0.316	-0.205	1.816			-0.323	-0.398	1.721			-0.350	-0.469	1.763			-0.070	0.031	1.618			-0.250	0.002	1.486
-0.159	-0.253	1.693			-0.133	-0.195	1.731			-0.146	0.132	1.733			-0.185	0.286	1.726			-0.297	-0.038	1.780			-0.316	-0.205	1.816			-0.323	-0.397	1.721			-0.350	-0.468	1.763			-0.070	0.031	1.618			-0.250	0.002	1.485
-0.159	-0.253	1.693			-0.133	-0.195	1.731			-0.146	0.132	1.733			-0.185	0.285	1.726			-0.297	-0.038	1.780			-0.315	-0.207	1.813			-0.323	-0.396	1.721			-0.350	-0.467	1.763			-0.069	0.031	1.618			-0.250	0.002	1.484
-0.160	-0.253	1.693			-0.133	-0.195	1.731			-0.146	0.132	1.733			-0.185	0.285	1.726			-0.297	-0.038	1.780			-0.314	-0.208	1.810			-0.323	-0.395	1.720			-0.350	-0.466	1.763			-0.069	0.030	1.618			-0.251	0.002	1.481
-0.160	-0.253	1.693			-0.133	-0.195	1.731			-0.146	0.132	1.733			-0.185	0.285	1.726			-0.297	-0.038	1.780			-0.313	-0.210	1.807			-0.322	-0.395	1.719			-0.349	-0.466	1.762			-0.069	0.030	1.619			-0.252	0.001	1.480
-0.160	-0.253	1.693			-0.133	-0.195	1.732			-0.146	0.132	1.733			-0.185	0.285	1.726			-0.298	-0.038	1.780			-0.312	-0.211	1.804			-0.322	-0.394	1.719			-0.349	-0.465	1.761			-0.069	0.030	1.619			-0.253	0.001	1.478
-0.160	-0.253	1.693			-0.133	-0.195	1.732			-0.146	0.131	1.733			-0.184	0.285	1.726			-0.298	-0.038	1.780			-0.311	-0.213	1.800			-0.321	-0.394	1.717			-0.348	-0.465	1.759			-0.069	0.030	1.619			-0.253	0.001	1.477
-0.160	-0.253	1.693			-0.133	-0.195	1.732			-0.146	0.131	1.734			-0.184	0.284	1.726			-0.298	-0.038	1.780			-0.309	-0.214	1.796			-0.320	-0.395	1.715			-0.347	-0.466	1.758			-0.068	0.029	1.619			-0.252	0.001	1.475
-0.160	-0.253	1.693			-0.133	-0.195	1.732			-0.146	0.131	1.734			-0.183	0.284	1.726			-0.298	-0.038	1.780			-0.308	-0.215	1.793			-0.319	-0.395	1.714			-0.346	-0.466	1.756			-0.068	0.029	1.619			-0.251	0.001	1.474
-0.160	-0.253	1.694			-0.133	-0.195	1.732			-0.146	0.131	1.734			-0.182	0.283	1.726			-0.298	-0.038	1.781			-0.307	-0.216	1.791			-0.318	-0.395	1.713			-0.345	-0.466	1.755			-0.067	0.028	1.619			-0.250	0.001	1.473
-0.160	-0.253	1.694			-0.133	-0.195	1.732			-0.146	0.130	1.734			-0.182	0.283	1.726			-0.298	-0.038	1.781			-0.307	-0.217	1.790			-0.318	-0.395	1.712			-0.345	-0.465	1.754			-0.066	0.028	1.619			-0.248	0.000	1.471
-0.160	-0.253	1.694			-0.133	-0.195	1.732			-0.146	0.130	1.734			-0.181	0.283	1.726			-0.298	-0.038	1.781			-0.306	-0.218	1.788			-0.317	-0.395	1.711			-0.344	-0.465	1.753			-0.065	0.028	1.620			-0.247	0.000	1.470
-0.160	-0.253	1.694			-0.133	-0.195	1.732			-0.146	0.130	1.734			-0.180	0.283	1.726			-0.298	-0.039	1.781			-0.306	-0.218	1.787			-0.316	-0.395	1.710			-0.343	-0.465	1.752			-0.064	0.027	1.620			-0.245	0.000	1.468
-0.160	-0.253	1.694			-0.133	-0.195	1.732			-0.145	0.129	1.734			-0.180	0.283	1.726			-0.298	-0.039	1.781			-0.305	-0.219	1.785			-0.316	-0.395	1.709			-0.343	-0.465	1.751			-0.063	0.027	1.620			-0.243	-0.000	1.466
-0.160	-0.253	1.694			-0.133	-0.195	1.732			-0.145	0.129	1.734			-0.179	0.282	1.726			-0.298	-0.039	1.781			-0.304	-0.220	1.784			-0.315	-0.395	1.708			-0.342	-0.465	1.749			-0.062	0.026	1.620			-0.242	-0.000	1.465
-0.160	-0.253	1.694			-0.133	-0.195	1.732			-0.144	0.128	1.734			-0.178	0.282	1.726			-0.298	-0.039	1.781			-0.304	-0.220	1.783			-0.314	-0.395	1.707			-0.341	-0.465	1.748			-0.061	0.026	1.620			-0.241	-0.001	1.462
-0.160	-0.253	1.694			-0.133	-0.195	1.732			-0.143	0.128	1.734			-0.177	0.281	1.726			-0.297	-0.039	1.781			-0.296	-0.223	1.766			-0.309	-0.400	1.696			-0.336	-0.470	1.737			-0.059	0.025	1.620			-0.238	-0.001	1.459
-0.160	-0.253	1.694			-0.133	-0.196	1.732			-0.143	0.127	1.734			-0.176	0.281	1.726			-0.297	-0.039	1.781			-0.293	-0.224	1.760			-0.305	-0.404	1.688			-0.331	-0.474	1.729			-0.058	0.024	1.620			-0.235	-0.002	1.454
-0.160	-0.254	1.694			-0.133	-0.196	1.732			-0.142	0.127	1.734			-0.175	0.281	1.726			-0.297	-0.039	1.781			-0.291	-0.225	1.756			-0.301	-0.408	1.683			-0.328	-0.477	1.723			-0.056	0.024	1.620			-0.230	-0.004	1.448
-0.160	-0.254	1.694			-0.132	-0.196	1.732			-0.141	0.126	1.734			-0.175	0.280	1.726			-0.296	-0.040	1.781			-0.289	-0.226	1.752			-0.299	-0.410	1.678			-0.326	-0.479	1.718			-0.054	0.023	1.620			-0.223	-0.006	1.440
-0.160	-0.254	1.694			-0.132	-0.196	1.732			-0.140	0.126	1.734			-0.174	0.280	1.726			-0.296	-0.040	1.781			-0.288	-0.227	1.749			-0.297	-0.412	1.674			-0.324	-0.481	1.714			-0.053	0.022	1.621			-0.215	-0.007	1.432
-0.159	-0.254	1.694			-0.132	-0.196	1.732			-0.140	0.125	1.734			-0.173	0.280	1.726			-0.296	-0.040	1.781			-0.286	-0.227	1.745			-0.295	-0.414	1.671			-0.322	-0.483	1.710			-0.051	0.022	1.621			-0.198	-0.008	1.422
-0.159	-0.254	1.694			-0.132	-0.196	1.732			-0.139	0.125	1.734			-0.173	0.280	1.726			-0.295	-0.040	1.781			-0.284	-0.227	1.741			-0.293	-0.414	1.668			-0.320	-0.483	1.707			-0.050	0.021	1.621			-0.186	-0.008	1.414
-0.159	-0.254	1.694			-0.132	-0.197	1.732			-0.139	0.124	1.734			-0.173	0.279	1.726			-0.295	-0.040	1.781			-0.286	-0.226	1.755			-0.293	-0.411	1.672			-0.320	-0.480	1.711			-0.048	0.021	1.622			-0.174	-0.008	1.408
-0.159	-0.254	1.694			-0.132	-0.197	1.732			-0.138	0.124	1.734			-0.172	0.279	1.726			-0.295	-0.041	1.781			-0.283	-0.226	1.751			-0.291	-0.411	1.670			-0.319	-0.480	1.709			-0.047	0.020	1.623			-0.163	-0.008	1.402
-0.159	-0.255	1.694			-0.132	-0.197	1.732			-0.138	0.124	1.735			-0.172	0.279	1.726			-0.294	-0.041	1.782			-0.281	-0.226	1.749			-0.290	-0.411	1.668			-0.317	-0.480	1.707			-0.045	0.020	1.624			-0.132	-0.011	1.400
-0.159	-0.255	1.694			-0.131	-0.197	1.732			-0.137	0.123	1.735			-0.172	0.278	1.726			-0.294	-0.041	1.782			-0.280	-0.227	1.747			-0.288	-0.411	1.666			-0.316	-0.479	1.706			-0.043	0.019	1.626			-0.113	-0.010	1.403
-0.158	-0.255	1.694			-0.131	-0.197	1.732			-0.137	0.123	1.735			-0.172	0.278	1.726			-0.294	-0.041	1.782			-0.279	-0.227	1.746			-0.287	-0.411	1.665			-0.314	-0.479	1.704			-0.041	0.019	1.627			-0.101	-0.010	1.405
-0.158	-0.255	1.694			-0.131	-0.197	1.732			-0.137	0.123	1.735			-0.171	0.278	1.727			-0.290	-0.043	1.781			-0.301	-0.208	1.800			-0.294	-0.390	1.696			-0.318	-0.469	1.719			-0.040	0.018	1.629			-0.093	-0.009	1.404
-0.158	-0.255	1.694			-0.131	-0.198	1.732			-0.136	0.122	1.735			-0.171	0.277	1.727			-0.288	-0.043	1.780			-0.309	-0.199	1.822			-0.296	-0.385	1.703			-0.320	-0.461	1.730			-0.038	0.017	1.631			-0.086	-0.009	1.403
-0.158	-0.255	1.694			-0.131	-0.198	1.733			-0.136	0.122	1.736			-0.171	0.277	1.727			-0.285	-0.044	1.780			-0.314	-0.194	1.834			-0.296	-0.385	1.706			-0.320	-0.460	1.733			-0.037	0.017	1.633			-0.081	-0.008	1.403
-0.158	-0.255	1.694			-0.131	-0.198	1.733			-0.135	0.121	1.736			-0.170	0.277	1.728			-0.284	-0.045	1.779			-0.316	-0.192	1.839			-0.295	-0.384	1.708			-0.320	-0.459	1.736			-0.035	0.016	1.635			-0.075	-0.008	1.403
-0.158	-0.255	1.694			-0.131	-0.198	1.733			-0.135	0.121	1.737			-0.170	0.276	1.728			-0.282	-0.045	1.779			-0.319	-0.189	1.845			-0.295	-0.384	1.709			-0.320	-0.459	1.738			-0.034	0.016	1.637			-0.061	-0.004	1.416
-0.157	-0.255	1.694			-0.131	-0.198	1.733			-0.134	0.121	1.737			-0.169	0.276	1.729			-0.280	-0.046	1.779			-0.325	-0.181	1.856			-0.296	-0.381	1.712			-0.321	-0.455	1.743			-0.033	0.015	1.639			-0.052	-0.002	1.423
-0.157	-0.255	1.695			-0.130	-0.198	1.733			-0.134	0.120	1.738			-0.168	0.275	1.730			-0.279	-0.046	1.778			-0.328	-0.177	1.861			-0.296	-0.378	1.715			-0.321	-0.451	1.747			-0.031	0.015	1.641			-0.045	-0.001	1.429
-0.156	-0.255	1.695			-0.130	-0.198	1.734			-0.134	0.121	1.738			-0.167	0.275	1.731			-0.278	-0.046	1.778			-0.329	-0.173	1.865			-0.296	-0.377	1.718			-0.321	-0.449	1.750			-0.030	0.014	1.643			-0.040	-0.000	1.430
-0.156	-0.255	1.695			-0.130	-0.198	1.734			-0.134	0.121	1.739			-0.165	0.275	1.732			-0.276	-0.046	1.777			-0.330	-0.170	1.868			-0.296	-0.375	1.720			-0.322	-0.447	1.753			-0.029	0.014	1.645			-0.037	-0.000	1.430
-0.155	-0.255	1.695			-0.130	-0.198	1.734			-0.134	0.123	1.739			-0.164	0.275	1.733			-0.275	-0.045	1.777			-0.331	-0.167	1.871			-0.296	-0.374	1.721			-0.322	-0.445	1.755			-0.028	0.014	1.648			-0.036	0.000	1.424
-0.154	-0.254	1.696			-0.130	-0.197	1.735			-0.134	0.124	1.739			-0.162	0.276	1.734			-0.274	-0.045	1.776			-0.332	-0.164	1.873			-0.296	-0.373	1.723			-0.322	-0.444	1.757			-0.026	0.013	1.650			-0.036	0.000	1.421
-0.154	-0.254	1.696			-0.130	-0.197	1.736			-0.134	0.125	1.740			-0.161	0.277	1.734			-0.273	-0.044	1.775			-0.333	-0.162	1.875			-0.311	-0.349	1.781			-0.332	-0.431	1.788			-0.024	0.018	1.656			-0.034	0.001	1.420
-0.153	-0.253	1.696			-0.130	-0.196	1.736			-0.135	0.127	1.740			-0.160	0.278	1.735			-0.272	-0.043	1.775			-0.333	-0.159	1.876			-0.314	-0.344	1.792			-0.338	-0.423	1.805			-0.023	0.017	1.660			-0.033	0.001	1.419
-0.153	-0.253	1.697			-0.130	-0.195	1.737			-0.135	0.129	1.740			-0.159	0.279	1.736			-0.271	-0.042	1.774			-0.334	-0.157	1.878			-0.316	-0.340	1.801			-0.341	-0.418	1.816			-0.022	0.016	1.663			-0.032	0.001	1.418
-0.152	-0.252	1.697			-0.130	-0.195	1.738			-0.135	0.131	1.741			-0.158	0.280	1.737			-0.270	-0.040	1.773			-0.334	-0.155	1.879			-0.319	-0.336	1.811			-0.344	-0.414	1.825			-0.021	0.014	1.666			-0.030	0.001	1.418
-0.152	-0.252	1.698			-0.130	-0.194	1.738			-0.134	0.133	1.741			-0.157	0.281	1.737			-0.269	-0.039	1.773			-0.334	-0.153	1.879			-0.318	-0.332	1.815			-0.340	-0.410	1.825			-0.021	0.013	1.668			-0.018	-0.002	1.438
-0.152	-0.252	1.698			-0.130	-0.194	1.739			-0.134	0.137	1.741			-0.156	0.284	1.738			-0.268	-0.036	1.772			-0.334	-0.151	1.879			-0.319	-0.329	1.819			-0.339	-0.408	1.827			-0.021	0.011	1.670			-0.017	-0.001	1.435
-0.152	-0.252	1.699			-0.130	-0.193	1.740			-0.134	0.143	1.741			-0.155	0.289	1.739			-0.267	-0.033	1.771			-0.333	-0.149	1.878			-0.319	-0.327	1.823			-0.339	-0.406	1.830			-0.021	0.008	1.673			-0.021	0.000	1.431
-0.152	-0.252	1.700			-0.130	-0.193	1.740			-0.134	0.144	1.740			-0.155	0.289	1.739			-0.268	-0.016	1.806			-0.333	-0.149	1.878			-0.296	-0.319	1.811			-0.322	-0.402	1.821			-0.023	0.003	1.675			-0.028	-0.000	1.428
-0.154	-0.254	1.702			-0.132	-0.194	1.741			-0.138	0.137	1.735			-0.153	0.288	1.741			-0.268	-0.014	1.811			-0.333	-0.152	1.877			-0.307	-0.328	1.825			-0.326	-0.403	1.829			-0.027	-0.011	1.677			-0.027	0.000	1.428
-0.157	-0.257	1.703			-0.134	-0.196	1.741			-0.142	0.132	1.731			-0.152	0.287	1.742			-0.267	-0.013	1.815			-0.332	-0.154	1.875			-0.315	-0.366	1.811			-0.344	-0.475	1.813			-0.031	-0.024	1.679			-0.025	0.000	1.427
-0.159	-0.259	1.705			-0.137	-0.198	1.741			-0.145	0.129	1.729			-0.152	0.286	1.743			-0.267	-0.011	1.818			-0.331	-0.156	1.874			-0.319	-0.379	1.808			-0.352	-0.510	1.805			-0.034	-0.032	1.681			-0.024	0.000	1.427
-0.161	-0.260	1.706			-0.138	-0.199	1.741			-0.147	0.127	1.727			-0.165	0.278	1.745			-0.267	-0.010	1.821			-0.329	-0.161	1.870			-0.321	-0.391	1.805			-0.352	-0.509	1.805			-0.036	-0.036	1.682			-0.025	0.004	1.428
-0.162	-0.260	1.707			-0.140	-0.199	1.741			-0.147	0.129	1.729			-0.175	0.277	1.746			-0.267	-0.009	1.826			-0.328	-0.164	1.867			-0.315	-0.398	1.781			-0.342	-0.502	1.787			-0.037	-0.038	1.686			-0.028	0.011	1.434
-0.163	-0.260	1.708			-0.141	-0.199	1.742			-0.148	0.130	1.732			-0.178	0.277	1.747			-0.268	-0.008	1.830			-0.327	-0.166	1.866			-0.317	-0.389	1.789			-0.339	-0.486	1.790			-0.038	-0.040	1.690			-0.027	0.013	1.436
-0.164	-0.259	1.709			-0.143	-0.198	1.743			-0.147	0.132	1.734			-0.180	0.277	1.747			-0.268	-0.007	1.832			-0.327	-0.166	1.866			-0.318	-0.383	1.794			-0.337	-0.475	1.793			-0.038	-0.042	1.694			-0.027	0.015	1.439
-0.165	-0.258	1.710			-0.144	-0.197	1.744			-0.147	0.133	1.737			-0.182	0.277	1.748			-0.268	-0.007	1.835			-0.327	-0.167	1.866			-0.314	-0.388	1.780			-0.332	-0.473	1.784			-0.039	-0.043	1.698			-0.026	0.017	1.442
-0.166	-0.257	1.711			-0.145	-0.197	1.745			-0.146	0.133	1.739			-0.183	0.276	1.749			-0.268	-0.006	1.837			-0.326	-0.168	1.866			-0.311	-0.390	1.772			-0.328	-0.471	1.776			-0.039	-0.045	1.701			-0.025	0.018	1.445
-0.167	-0.256	1.712			-0.146	-0.196	1.746			-0.145	0.133	1.742			-0.184	0.276	1.750			-0.268	-0.005	1.839			-0.326	-0.169	1.866			-0.310	-0.392	1.769			-0.325	-0.470	1.770			-0.039	-0.046	1.705			-0.023	0.019	1.448
-0.167	-0.255	1.713			-0.146	-0.195	1.747			-0.144	0.133	1.744			-0.185	0.276	1.750			-0.268	-0.005	1.840			-0.326	-0.169	1.866			-0.308	-0.393	1.763			-0.322	-0.468	1.765			-0.039	-0.048	1.708			-0.022	0.020	1.450
-0.168	-0.255	1.714			-0.147	-0.195	1.748			-0.143	0.133	1.746			-0.185	0.275	1.751			-0.268	-0.004	1.842			-0.326	-0.170	1.866			-0.307	-0.394	1.761			-0.319	-0.467	1.760			-0.039	-0.049	1.710			-0.021	0.020	1.452
-0.168	-0.254	1.715			-0.148	-0.194	1.749			-0.142	0.133	1.748			-0.186	0.275	1.751			-0.268	-0.004	1.843			-0.326	-0.170	1.866			-0.306	-0.395	1.757			-0.317	-0.466	1.757			-0.038	-0.051	1.713			-0.021	0.021	1.454
-0.169	-0.253	1.716			-0.148	-0.194	1.750			-0.142	0.133	1.750			-0.187	0.275	1.752			-0.268	-0.004	1.844			-0.326	-0.171	1.866			-0.305	-0.396	1.755			-0.315	-0.465	1.753			-0.038	-0.052	1.715			-0.020	0.021	1.456
-0.169	-0.252	1.716			-0.149	-0.193	1.750			-0.141	0.132	1.751			-0.187	0.275	1.752			-0.269	-0.003	1.845			-0.326	-0.171	1.866			-0.303	-0.396	1.752			-0.313	-0.465	1.750			-0.038	-0.053	1.717			-0.019	0.022	1.458
-0.170	-0.252	1.717			-0.149	-0.193	1.751			-0.141	0.132	1.752			-0.187	0.274	1.753			-0.269	-0.003	1.846			-0.326	-0.172	1.866			-0.303	-0.397	1.750			-0.312	-0.464	1.748			-0.038	-0.054	1.719			-0.018	0.022	1.459
-0.170	-0.251	1.717			-0.149	-0.192	1.752			-0.140	0.132	1.753			-0.187	0.274	1.753			-0.269	-0.003	1.847			-0.326	-0.172	1.866			-0.318	-0.408	1.779			-0.317	-0.467	1.760			-0.038	-0.055	1.720			-0.018	0.022	1.461
-0.170	-0.251	1.718			-0.150	-0.192	1.753			-0.140	0.132	1.754			-0.187	0.274	1.753			-0.269	-0.003	1.848			-0.325	-0.173	1.866			-0.325	-0.388	1.806			-0.322	-0.456	1.777			-0.038	-0.055	1.722			-0.017	0.023	1.462
-0.171	-0.250	1.718			-0.150	-0.191	1.754			-0.139	0.132	1.755			-0.187	0.273	1.754			-0.269	-0.004	1.848			-0.325	-0.173	1.865			-0.328	-0.389	1.811			-0.325	-0.456	1.784			-0.038	-0.056	1.723			-0.017	0.023	1.463
-0.171	-0.249	1.719			-0.150	-0.191	1.754			-0.139	0.132	1.756			-0.187	0.273	1.754			-0.270	-0.004	1.848			-0.325	-0.174	1.865			-0.329	-0.393	1.814			-0.326	-0.457	1.787			-0.038	-0.057	1.724			-0.016	0.023	1.464
-0.171	-0.249	1.719			-0.151	-0.191	1.755			-0.139	0.132	1.756			-0.187	0.273	1.754			-0.270	-0.004	1.849			-0.325	-0.174	1.865			-0.330	-0.395	1.817			-0.327	-0.458	1.790			-0.038	-0.057	1.726			-0.016	0.023	1.465
-0.172	-0.248	1.720			-0.151	-0.190	1.756			-0.138	0.132	1.757			-0.187	0.272	1.754			-0.270	-0.005	1.849			-0.325	-0.175	1.865			-0.331	-0.396	1.819			-0.328	-0.459	1.792			-0.038	-0.058	1.727			-0.015	0.023	1.466
-0.172	-0.248	1.720			-0.151	-0.190	1.756			-0.138	0.132	1.757			-0.186	0.272	1.754			-0.270	-0.005	1.849			-0.325	-0.175	1.865			-0.332	-0.397	1.820			-0.329	-0.459	1.794			-0.037	-0.058	1.728			-0.015	0.023	1.467
-0.172	-0.248	1.721			-0.151	-0.190	1.757			-0.138	0.132	1.758			-0.186	0.272	1.754			-0.271	-0.005	1.849			-0.325	-0.179	1.864			-0.333	-0.398	1.822			-0.329	-0.459	1.796			-0.037	-0.058	1.729			-0.015	0.024	1.467
-0.172	-0.247	1.721			-0.152	-0.189	1.758			-0.137	0.132	1.758			-0.186	0.272	1.754			-0.271	-0.006	1.848			-0.325	-0.182	1.863			-0.333	-0.399	1.820			-0.330	-0.459	1.796			-0.037	-0.059	1.730			-0.014	0.024	1.468
-0.173	-0.247	1.721			-0.152	-0.189	1.758			-0.137	0.132	1.759			-0.186	0.271	1.754			-0.271	-0.006	1.848			-0.325	-0.184	1.863			-0.332	-0.401	1.819			-0.330	-0.460	1.797			-0.037	-0.059	1.730			-0.014	0.024	1.469
-0.173	-0.247	1.722			-0.152	-0.189	1.758			-0.137	0.132	1.759			-0.185	0.271	1.754			-0.271	-0.007	1.847			-0.325	-0.185	1.862			-0.333	-0.401	1.820			-0.331	-0.460	1.799			-0.037	-0.059	1.731			-0.014	0.024	1.469
-0.173	-0.246	1.722			-0.152	-0.189	1.759			-0.136	0.132	1.760			-0.185	0.271	1.754			-0.271	-0.007	1.847			-0.325	-0.186	1.862			-0.334	-0.402	1.822			-0.331	-0.460	1.801			-0.036	-0.059	1.732			-0.014	0.024	1.470
-0.173	-0.246	1.722			-0.152	-0.189	1.759			-0.136	0.132	1.760			-0.185	0.271	1.754			-0.271	-0.008	1.846			-0.325	-0.187	1.861			-0.334	-0.402	1.823			-0.332	-0.460	1.803			-0.036	-0.059	1.732			-0.013	0.024	1.470
-0.173	-0.246	1.723			-0.152	-0.188	1.760			-0.136	0.132	1.760			-0.184	0.271	1.754			-0.271	-0.008	1.846			-0.325	-0.187	1.861			-0.335	-0.402	1.824			-0.332	-0.460	1.804			-0.036	-0.059	1.733			-0.013	0.024	1.471
-0.173	-0.246	1.723			-0.153	-0.188	1.760			-0.135	0.132	1.760			-0.183	0.271	1.753			-0.272	-0.009	1.845			-0.325	-0.188	1.860			-0.335	-0.402	1.824			-0.333	-0.460	1.805			-0.035	-0.059	1.733			-0.013	0.024	1.471
-0.174	-0.245	1.723			-0.153	-0.188	1.760			-0.135	0.132	1.761			-0.183	0.271	1.753			-0.272	-0.009	1.845			-0.325	-0.188	1.859			-0.335	-0.401	1.825			-0.333	-0.459	1.807			-0.035	-0.059	1.733			-0.013	0.024	1.472
-0.174	-0.245	1.723			-0.153	-0.188	1.761			-0.135	0.132	1.761			-0.183	0.271	1.753			-0.272	-0.009	1.844			-0.324	-0.189	1.858			-0.335	-0.401	1.826			-0.333	-0.459	1.808			-0.035	-0.059	1.734			-0.013	0.024	1.472
-0.174	-0.245	1.723			-0.153	-0.188	1.761			-0.135	0.132	1.761			-0.182	0.271	1.753			-0.272	-0.009	1.844			-0.324	-0.189	1.857			-0.334	-0.395	1.828			-0.333	-0.456	1.810			-0.035	-0.058	1.734			-0.013	0.024	1.472
-0.174	-0.245	1.724			-0.153	-0.188	1.761			-0.134	0.132	1.761			-0.182	0.271	1.752			-0.272	-0.010	1.844			-0.324	-0.190	1.856			-0.333	-0.391	1.829			-0.334	-0.454	1.812			-0.034	-0.058	1.734			-0.013	0.023	1.473
-0.174	-0.245	1.724			-0.153	-0.188	1.762			-0.134	0.132	1.761			-0.182	0.271	1.752			-0.272	-0.010	1.844			-0.323	-0.190	1.855			-0.334	-0.391	1.830			-0.334	-0.454	1.813			-0.034	-0.058	1.734			-0.013	0.023	1.473
-0.174	-0.245	1.724			-0.153	-0.187	1.762			-0.134	0.132	1.761			-0.181	0.270	1.752			-0.272	-0.010	1.843			-0.323	-0.190	1.854			-0.334	-0.391	1.831			-0.334	-0.453	1.814			-0.034	-0.058	1.734			-0.013	0.023	1.473
-0.174	-0.244	1.724			-0.153	-0.187	1.762			-0.134	0.132	1.762			-0.181	0.270	1.752			-0.272	-0.010	1.843			-0.323	-0.191	1.854			-0.333	-0.393	1.829			-0.334	-0.454	1.815			-0.034	-0.058	1.735			-0.013	0.022	1.473
-0.174	-0.244	1.724			-0.153	-0.187	1.762			-0.133	0.132	1.762			-0.181	0.270	1.751			-0.272	-0.011	1.843			-0.323	-0.191	1.853			-0.332	-0.392	1.829			-0.334	-0.453	1.815			-0.033	-0.057	1.735			-0.013	0.022	1.473
-0.174	-0.244	1.724			-0.153	-0.187	1.762			-0.133	0.132	1.762			-0.181	0.270	1.751			-0.273	-0.011	1.843			-0.323	-0.192	1.853			-0.332	-0.392	1.829			-0.334	-0.453	1.816			-0.033	-0.057	1.735			-0.013	0.021	1.473
-0.174	-0.244	1.724			-0.153	-0.187	1.763			-0.133	0.132	1.762			-0.180	0.270	1.751			-0.273	-0.011	1.842			-0.323	-0.192	1.853			-0.332	-0.391	1.829			-0.334	-0.453	1.817			-0.033	-0.057	1.735			-0.013	0.021	1.473
-0.174	-0.244	1.724			-0.153	-0.187	1.763			-0.133	0.131	1.762			-0.180	0.270	1.751			-0.273	-0.011	1.842			-0.322	-0.192	1.852			-0.332	-0.391	1.830			-0.334	-0.452	1.817			-0.033	-0.057	1.735			-0.013	0.021	1.473
-0.174	-0.244	1.724			-0.153	-0.187	1.763			-0.132	0.131	1.762			-0.180	0.270	1.750			-0.273	-0.011	1.842			-0.322	-0.192	1.852			-0.331	-0.390	1.830			-0.335	-0.452	1.818			-0.032	-0.057	1.735			-0.013	0.020	1.474
-0.174	-0.244	1.724			-0.153	-0.187	1.763			-0.132	0.131	1.762			-0.180	0.270	1.750			-0.273	-0.012	1.842			-0.322	-0.193	1.852			-0.331	-0.390	1.830			-0.335	-0.452	1.818			-0.032	-0.057	1.735			-0.013	0.020	1.474
-0.174	-0.244	1.724			-0.153	-0.187	1.763			-0.132	0.131	1.762			-0.180	0.270	1.750			-0.273	-0.012	1.842			-0.322	-0.193	1.851			-0.331	-0.391	1.830			-0.335	-0.452	1.819			-0.032	-0.056	1.735			-0.013	0.020	1.474
-0.174	-0.244	1.724			-0.153	-0.187	1.763			-0.132	0.131	1.762			-0.179	0.270	1.749			-0.273	-0.012	1.842			-0.322	-0.193	1.851			-0.331	-0.392	1.830			-0.335	-0.453	1.820			-0.032	-0.056	1.735			-0.013	0.019	1.474
-0.174	-0.244	1.724			-0.153	-0.187	1.763			-0.132	0.131	1.762			-0.179	0.270	1.749			-0.273	-0.012	1.842			-0.322	-0.193	1.851			-0.331	-0.393	1.829			-0.335	-0.453	1.820			-0.031	-0.056	1.734			-0.013	0.019	1.474
-0.174	-0.244	1.724			-0.153	-0.187	1.763			-0.131	0.131	1.762			-0.179	0.270	1.749			-0.273	-0.012	1.841			-0.322	-0.194	1.850			-0.330	-0.394	1.829			-0.335	-0.454	1.820			-0.031	-0.056	1.734			-0.013	0.019	1.474
-0.174	-0.244	1.724			-0.153	-0.187	1.763			-0.131	0.131	1.762			-0.179	0.270	1.748			-0.273	-0.012	1.841			-0.322	-0.194	1.850			-0.330	-0.394	1.829			-0.335	-0.454	1.821			-0.031	-0.056	1.734			-0.013	0.019	1.474
-0.174	-0.244	1.724			-0.152	-0.187	1.764			-0.131	0.131	1.762			-0.179	0.269	1.748			-0.273	-0.012	1.841			-0.322	-0.195	1.850			-0.330	-0.395	1.829			-0.335	-0.455	1.821			-0.031	-0.056	1.734			-0.013	0.018	1.474
-0.174	-0.243	1.724			-0.152	-0.187	1.764			-0.131	0.130	1.762			-0.179	0.269	1.747			-0.273	-0.013	1.841			-0.322	-0.195	1.850			-0.330	-0.396	1.828			-0.335	-0.456	1.822			-0.031	-0.056	1.734			-0.013	0.018	1.474
-0.174	-0.243	1.724			-0.152	-0.187	1.764			-0.131	0.130	1.762			-0.179	0.269	1.747			-0.273	-0.013	1.841			-0.322	-0.195	1.850			-0.330	-0.397	1.828			-0.335	-0.456	1.822			-0.031	-0.055	1.734			-0.013	0.018	1.474
-0.174	-0.243	1.724			-0.152	-0.187	1.764			-0.131	0.130	1.761			-0.179	0.268	1.746			-0.273	-0.013	1.841			-0.322	-0.195	1.850			-0.330	-0.397	1.828			-0.335	-0.457	1.823			-0.030	-0.055	1.734			-0.013	0.018	1.474
-0.174	-0.243	1.724			-0.152	-0.187	1.764			-0.130	0.130	1.761			-0.179	0.268	1.745			-0.273	-0.013	1.841			-0.322	-0.196	1.849			-0.330	-0.397	1.828			-0.335	-0.457	1.823			-0.030	-0.055	1.734			-0.013	0.018	1.474
-0.174	-0.243	1.724			-0.152	-0.187	1.764			-0.130	0.130	1.761			-0.179	0.268	1.745			-0.274	-0.013	1.841			-0.322	-0.196	1.849			-0.330	-0.396	1.828			-0.336	-0.457	1.824			-0.030	-0.055	1.734			-0.013	0.018	1.474
-0.174	-0.243	1.724			-0.152	-0.187	1.764			-0.130	0.130	1.761			-0.179	0.267	1.744			-0.274	-0.013	1.840			-0.322	-0.196	1.849			-0.330	-0.395	1.828			-0.336	-0.457	1.824			-0.030	-0.055	1.734			-0.013	0.018	1.474
-0.174	-0.243	1.724			-0.152	-0.187	1.764			-0.130	0.130	1.761			-0.179	0.267	1.744			-0.274	-0.013	1.840			-0.322	-0.197	1.849			-0.329	-0.395	1.828			-0.336	-0.457	1.824			-0.030	-0.055	1.733			-0.012	0.017	1.474
-0.174	-0.243	1.724			-0.151	-0.188	1.763			-0.130	0.129	1.761			-0.179	0.267	1.743			-0.274	-0.013	1.840			-0.322	-0.197	1.849			-0.329	-0.394	1.827			-0.336	-0.456	1.825			-0.042	-0.042	1.722			-0.013	0.019	1.471
-0.174	-0.244	1.723			-0.150	-0.188	1.763			-0.130	0.129	1.761			-0.179	0.266	1.743			-0.274	-0.013	1.840			-0.322	-0.198	1.849			-0.329	-0.394	1.827			-0.336	-0.456	1.825			-0.045	-0.038	1.719			-0.014	0.021	1.469
-0.173	-0.244	1.723			-0.149	-0.188	1.763			-0.130	0.129	1.761			-0.179	0.266	1.742			-0.274	-0.013	1.840			-0.322	-0.199	1.848			-0.329	-0.394	1.827			-0.336	-0.456	1.825			-0.048	-0.035	1.716			-0.015	0.022	1.467
-0.173	-0.244	1.723			-0.149	-0.188	1.762			-0.130	0.129	1.761			-0.179	0.265	1.741			-0.274	-0.014	1.840			-0.322	-0.200	1.848			-0.329	-0.394	1.827			-0.336	-0.456	1.825			-0.050	-0.032	1.714			-0.015	0.023	1.465
-0.173	-0.244	1.723			-0.148	-0.189	1.762			-0.129	0.129	1.761			-0.179	0.265	1.740			-0.274	-0.014	1.840			-0.322	-0.201	1.848			-0.329	-0.394	1.827			-0.336	-0.456	1.825			-0.052	-0.030	1.712			-0.017	0.017	1.459
-0.173	-0.245	1.723			-0.147	-0.189	1.762			-0.129	0.129	1.761			-0.179	0.264	1.739			-0.274	-0.014	1.840			-0.322	-0.201	1.848			-0.329	-0.393	1.827			-0.336	-0.455	1.825			-0.054	-0.028	1.710			-0.019	0.013	1.454
-0.172	-0.245	1.722			-0.147	-0.190	1.761			-0.129	0.129	1.760			-0.179	0.263	1.739			-0.274	-0.014	1.839			-0.322	-0.202	1.848			-0.329	-0.393	1.827			-0.336	-0.455	1.826			-0.056	-0.027	1.709			-0.020	0.010	1.451
-0.172	-0.245	1.722			-0.146	-0.190	1.761			-0.129	0.128	1.760			-0.179	0.262	1.738			-0.274	-0.014	1.839			-0.322	-0.202	1.848			-0.329	-0.392	1.827			-0.336	-0.455	1.826			-0.057	-0.026	1.708			-0.021	0.007	1.449
-0.172	-0.246	1.722			-0.146	-0.191	1.761			-0.129	0.128	1.760			-0.179	0.262	1.737			-0.274	-0.014	1.839			-0.322	-0.203	1.848			-0.330	-0.400	1.824			-0.337	-0.458	1.824			-0.058	-0.024	1.707			-0.021	0.004	1.447
-0.172	-0.246	1.722			-0.145	-0.191	1.761			-0.129	0.127	1.760			-0.179	0.261	1.736			-0.274	-0.014	1.839			-0.322	-0.203	1.849			-0.331	-0.406	1.821			-0.338	-0.461	1.823			-0.059	-0.023	1.706			-0.021	0.002	1.446
-0.171	-0.247	1.722			-0.144	-0.192	1.760			-0.128	0.125	1.761			-0.178	0.260	1.735			-0.274	-0.014	1.839			-0.322	-0.204	1.849			-0.332	-0.410	1.819			-0.339	-0.464	1.822			-0.060	-0.022	1.705			-0.021	0.000	1.444
-0.171	-0.247	1.721			-0.144	-0.192	1.760			-0.128	0.124	1.761			-0.178	0.260	1.734			-0.274	-0.014	1.839			-0.322	-0.205	1.849			-0.333	-0.414	1.818			-0.340	-0.467	1.821			-0.060	-0.021	1.704			-0.020	-0.001	1.443
-0.171	-0.247	1.721			-0.144	-0.193	1.760			-0.128	0.122	1.761			-0.178	0.259	1.733			-0.275	-0.014	1.839			-0.322	-0.205	1.849			-0.333	-0.416	1.817			-0.341	-0.469	1.821			-0.060	-0.019	1.704			-0.019	-0.003	1.443
-0.170	-0.248	1.721			-0.143	-0.193	1.760			-0.128	0.121	1.762			-0.177	0.258	1.732			-0.275	-0.014	1.839			-0.322	-0.206	1.849			-0.334	-0.418	1.816			-0.342	-0.471	1.820			-0.058	-0.017	1.703			-0.016	-0.004	1.442
-0.170	-0.248	1.721			-0.143	-0.194	1.760			-0.128	0.119	1.762			-0.177	0.258	1.731			-0.275	-0.015	1.839			-0.323	-0.206	1.849			-0.334	-0.420	1.815			-0.342	-0.473	1.819			-0.056	-0.014	1.703			-0.013	-0.005	1.442
-0.170	-0.248	1.721			-0.142	-0.194	1.760			-0.128	0.117	1.762			-0.177	0.257	1.730			-0.275	-0.015	1.838			-0.323	-0.207	1.849			-0.334	-0.422	1.815			-0.343	-0.475	1.819			-0.054	-0.012	1.702			-0.009	-0.005	1.441
-0.169	-0.248	1.721			-0.142	-0.194	1.760			-0.128	0.116	1.762			-0.176	0.256	1.730			-0.275	-0.015	1.838			-0.323	-0.208	1.849			-0.335	-0.424	1.814			-0.344	-0.476	1.818			-0.051	-0.010	1.702			0.009	-0.008	1.460
-0.169	-0.248	1.721			-0.142	-0.195	1.760			-0.128	0.114	1.763			-0.176	0.256	1.729			-0.275	-0.015	1.838			-0.323	-0.208	1.848			-0.336	-0.430	1.812			-0.345	-0.481	1.816			-0.049	-0.007	1.701			0.018	-0.009	1.470
-0.169	-0.249	1.721			-0.142	-0.195	1.760			-0.128	0.113	1.763			-0.176	0.255	1.728			-0.276	-0.015	1.838			-0.323	-0.209	1.848			-0.336	-0.431	1.811			-0.345	-0.482	1.816			-0.046	-0.005	1.701			0.024	-0.009	1.477
-0.168	-0.249	1.721			-0.141	-0.195	1.760			-0.129	0.111	1.763			-0.176	0.255	1.728			-0.276	-0.015	1.838			-0.324	-0.209	1.848			-0.336	-0.432	1.811			-0.346	-0.483	1.816			-0.044	-0.003	1.701			0.032	-0.009	1.479
-0.168	-0.249	1.721			-0.141	-0.195	1.760			-0.129	0.110	1.763			-0.175	0.254	1.727			-0.277	-0.015	1.837			-0.324	-0.210	1.847			-0.337	-0.432	1.811			-0.346	-0.484	1.816			-0.042	-0.001	1.700			0.042	-0.012	1.482
-0.168	-0.249	1.720			-0.141	-0.195	1.760			-0.130	0.109	1.764			-0.175	0.254	1.726			-0.277	-0.015	1.837			-0.325	-0.211	1.846			-0.337	-0.433	1.810			-0.347	-0.484	1.815			-0.039	0.000	1.700			0.050	-0.013	1.484
-0.167	-0.249	1.720			-0.141	-0.195	1.760			-0.130	0.107	1.764			-0.175	0.254	1.726			-0.278	-0.015	1.837			-0.325	-0.212	1.845			-0.337	-0.433	1.809			-0.347	-0.492	1.804			-0.037	0.002	1.700			0.057	-0.014	1.485
-0.167	-0.249	1.720			-0.140	-0.196	1.760			-0.131	0.106	1.764			-0.175	0.253	1.725			-0.279	-0.015	1.836			-0.326	-0.213	1.844			-0.338	-0.434	1.808			-0.347	-0.496	1.797			-0.035	0.003	1.700			0.064	-0.014	1.488
-0.167	-0.248	1.720			-0.140	-0.196	1.760			-0.131	0.105	1.764			-0.174	0.253	1.725			-0.280	-0.015	1.836			-0.327	-0.215	1.842			-0.338	-0.436	1.805			-0.349	-0.503	1.791			-0.033	0.004	1.700			0.073	-0.014	1.491
-0.166	-0.248	1.720			-0.140	-0.196	1.760			-0.131	0.104	1.765			-0.174	0.253	1.724			-0.282	-0.015	1.835			-0.328	-0.216	1.841			-0.340	-0.439	1.801			-0.351	-0.511	1.783			-0.031	0.005	1.700			0.083	-0.013	1.498
-0.166	-0.248	1.720			-0.140	-0.196	1.760			-0.132	0.103	1.765			-0.174	0.252	1.723			-0.283	-0.015	1.835			-0.329	-0.218	1.839			-0.341	-0.442	1.797			-0.353	-0.517	1.777			-0.029	0.006	1.700			0.097	-0.013	1.502
-0.166	-0.248	1.721			-0.140	-0.196	1.760			-0.133	0.102	1.765			-0.174	0.252	1.723			-0.284	-0.015	1.834			-0.330	-0.220	1.838			-0.342	-0.446	1.792			-0.354	-0.522	1.771			-0.027	0.007	1.700			0.108	-0.013	1.507
-0.165	-0.248	1.721			-0.140	-0.196	1.760			-0.133	0.101	1.765			-0.174	0.252	1.722			-0.285	-0.015	1.834			-0.332	-0.222	1.837			-0.343	-0.448	1.789			-0.355	-0.526	1.766			-0.026	0.008	1.700			0.121	-0.013	1.512
-0.165	-0.248	1.721			-0.140	-0.196	1.760			-0.134	0.101	1.765			-0.174	0.251	1.722			-0.286	-0.015	1.833			-0.333	-0.223	1.836			-0.344	-0.450	1.786			-0.356	-0.529	1.762			-0.024	0.008	1.700			0.131	-0.013	1.518
-0.165	-0.247	1.721			-0.140	-0.196	1.760			-0.134	0.100	1.765			-0.174	0.251	1.721			-0.287	-0.015	1.833			-0.334	-0.225	1.834			-0.344	-0.452	1.784			-0.356	-0.531	1.759			-0.023	0.009	1.700			0.140	-0.013	1.524
-0.165	-0.247	1.721			-0.140	-0.196	1.760			-0.135	0.099	1.765			-0.174	0.251	1.721			-0.289	-0.015	1.832			-0.335	-0.226	1.833			-0.345	-0.453	1.782			-0.357	-0.533	1.756			-0.021	0.009	1.700			0.148	-0.013	1.530
-0.164	-0.247	1.721			-0.140	-0.196	1.760			-0.136	0.098	1.765			-0.174	0.251	1.720			-0.290	-0.015	1.832			-0.336	-0.228	1.832			-0.345	-0.454	1.780			-0.358	-0.535	1.754			-0.020	0.010	1.701			0.155	-0.013	1.536
-0.164	-0.246	1.721			-0.140	-0.195	1.761			-0.136	0.098	1.765			-0.174	0.250	1.720			-0.291	-0.015	1.831			-0.336	-0.229	1.831			-0.346	-0.455	1.778			-0.358	-0.536	1.752			-0.018	0.010	1.701			0.162	-0.013	1.542
-0.164	-0.246	1.721			-0.140	-0.195	1.761			-0.137	0.097	1.765			-0.174	0.250	1.720			-0.292	-0.015	1.830			-0.337	-0.229	1.830			-0.346	-0.455	1.777			-0.358	-0.538	1.750			-0.016	0.011	1.702			0.167	-0.012	1.547
-0.164	-0.245	1.721			-0.140	-0.195	1.761			-0.138	0.096	1.765			-0.174	0.250	1.719			-0.294	-0.015	1.830			-0.338	-0.230	1.829			-0.346	-0.456	1.775			-0.359	-0.539	1.749			-0.015	0.011	1.703			0.168	-0.017	1.573
-0.164	-0.245	1.721			-0.140	-0.195	1.761			-0.138	0.096	1.765			-0.174	0.250	1.719			-0.295	-0.015	1.829			-0.339	-0.231	1.828			-0.347	-0.457	1.774			-0.359	-0.540	1.747			-0.013	0.011	1.704			0.170	-0.020	1.586
-0.163	-0.244	1.721			-0.141	-0.194	1.761			-0.139	0.095	1.765			-0.174	0.249	1.718			-0.296	-0.015	1.828			-0.340	-0.232	1.826			-0.347	-0.457	1.773			-0.359	-0.541	1.746			-0.011	0.011	1.705			0.171	-0.021	1.595
-0.163	-0.244	1.721			-0.141	-0.194	1.762			-0.140	0.095	1.765			-0.174	0.249	1.717			-0.298	-0.015	1.827			-0.341	-0.232	1.825			-0.347	-0.458	1.772			-0.360	-0.542	1.745			-0.010	0.011	1.706			0.173	-0.023	1.602
-0.163	-0.243	1.721			-0.141	-0.194	1.762			-0.140	0.094	1.765			-0.174	0.249	1.717			-0.299	-0.015	1.826			-0.342	-0.232	1.824			-0.348	-0.458	1.771			-0.360	-0.542	1.745			-0.009	0.011	1.708			0.174	-0.024	1.607
-0.163	-0.243	1.721			-0.141	-0.194	1.762			-0.141	0.094	1.765			-0.174	0.249	1.716			-0.300	-0.015	1.825			-0.343	-0.233	1.823			-0.348	-0.458	1.770			-0.361	-0.543	1.744			-0.007	0.011	1.709			0.176	-0.025	1.612
-0.163	-0.243	1.721			-0.142	-0.193	1.762			-0.141	0.093	1.765			-0.174	0.249	1.715			-0.301	-0.015	1.824			-0.344	-0.233	1.821			-0.348	-0.459	1.770			-0.361	-0.543	1.743			-0.006	0.011	1.710			0.177	-0.026	1.616
-0.162	-0.242	1.721			-0.142	-0.193	1.762			-0.142	0.093	1.765			-0.174	0.248	1.714			-0.302	-0.015	1.823			-0.345	-0.234	1.820			-0.349	-0.459	1.768			-0.361	-0.544	1.743			-0.005	0.011	1.712			0.179	-0.026	1.620
-0.162	-0.242	1.721			-0.142	-0.193	1.763			-0.142	0.093	1.765			-0.174	0.248	1.713			-0.303	-0.015	1.822			-0.346	-0.234	1.819			-0.350	-0.460	1.767			-0.362	-0.545	1.742			-0.004	0.011	1.713			0.180	-0.027	1.624
-0.162	-0.242	1.721			-0.142	-0.193	1.763			-0.143	0.092	1.765			-0.174	0.248	1.712			-0.304	-0.014	1.821			-0.347	-0.234	1.818			-0.352	-0.461	1.765			-0.363	-0.545	1.741			-0.003	0.011	1.715			0.180	-0.028	1.627
-0.162	-0.241	1.721			-0.143	-0.192	1.763			-0.143	0.092	1.765			-0.173	0.247	1.711			-0.305	-0.014	1.820			-0.348	-0.235	1.816			-0.353	-0.462	1.764			-0.364	-0.546	1.740			-0.002	0.010	1.716			0.181	-0.029	1.630
-0.162	-0.241	1.721			-0.143	-0.192	1.763			-0.144	0.091	1.765			-0.173	0.247	1.711			-0.306	-0.014	1.818			-0.349	-0.235	1.815			-0.355	-0.463	1.762			-0.364	-0.547	1.739			-0.001	0.010	1.717			0.182	-0.030	1.633
-0.162	-0.241	1.721			-0.143	-0.192	1.763			-0.144	0.091	1.765			-0.173	0.247	1.710			-0.307	-0.014	1.817			-0.350	-0.235	1.814			-0.356	-0.463	1.760			-0.366	-0.548	1.738			0.000	0.010	1.719			0.182	-0.031	1.636
-0.162	-0.240	1.721			-0.143	-0.192	1.763			-0.145	0.091	1.764			-0.172	0.247	1.709			-0.308	-0.014	1.816			-0.350	-0.235	1.812			-0.358	-0.464	1.758			-0.367	-0.548	1.736			0.001	0.010	1.720			0.183	-0.032	1.638
-0.161	-0.240	1.721			-0.144	-0.191	1.764			-0.145	0.091	1.764			-0.172	0.247	1.708			-0.309	-0.013	1.815			-0.351	-0.235	1.811			-0.359	-0.464	1.756			-0.368	-0.548	1.735			0.001	0.009	1.721			0.183	-0.033	1.640
-0.161	-0.240	1.721			-0.144	-0.191	1.764			-0.146	0.090	1.764			-0.171	0.247	1.708			-0.310	-0.013	1.814			-0.352	-0.235	1.810			-0.360	-0.464	1.755			-0.369	-0.548	1.733			0.002	0.009	1.722			0.183	-0.034	1.642
-0.161	-0.239	1.721			-0.144	-0.191	1.764			-0.146	0.090	1.764			-0.171	0.246	1.707			-0.310	-0.013	1.813			-0.353	-0.236	1.808			-0.361	-0.464	1.753			-0.370	-0.548	1.732			0.003	0.009	1.723			0.183	-0.035	1.644
-0.161	-0.239	1.721			-0.144	-0.191	1.764			-0.146	0.090	1.764			-0.171	0.246	1.706			-0.311	-0.012	1.812			-0.354	-0.236	1.807			-0.363	-0.464	1.752			-0.371	-0.548	1.730			0.003	0.009	1.724			0.183	-0.036	1.645
-0.161	-0.239	1.721			-0.145	-0.191	1.764			-0.147	0.090	1.764			-0.170	0.246	1.705			-0.312	-0.012	1.811			-0.355	-0.236	1.806			-0.364	-0.465	1.750			-0.372	-0.548	1.729			0.004	0.008	1.725			0.183	-0.036	1.646
-0.161	-0.238	1.721			-0.145	-0.190	1.764			-0.147	0.089	1.764			-0.170	0.246	1.705			-0.312	-0.012	1.810			-0.356	-0.236	1.805			-0.365	-0.465	1.749			-0.373	-0.548	1.728			0.004	0.008	1.725			0.183	-0.037	1.647
-0.161	-0.238	1.721			-0.145	-0.190	1.764			-0.147	0.089	1.764			-0.169	0.246	1.704			-0.313	-0.011	1.809			-0.356	-0.236	1.804			-0.366	-0.464	1.747			-0.374	-0.548	1.727			0.004	0.008	1.726			0.183	-0.038	1.649
-0.160	-0.238	1.721			-0.145	-0.190	1.764			-0.147	0.089	1.764			-0.169	0.246	1.704			-0.313	-0.011	1.808			-0.357	-0.236	1.803			-0.367	-0.464	1.746			-0.374	-0.547	1.725			0.005	0.008	1.727			0.183	-0.038	1.650
-0.160	-0.238	1.721			-0.145	-0.190	1.764			-0.148	0.089	1.764			-0.168	0.246	1.703			-0.313	-0.011	1.807			-0.358	-0.236	1.802			-0.368	-0.464	1.745			-0.375	-0.547	1.724			0.005	0.007	1.727			0.182	-0.039	1.650
-0.160	-0.237	1.721			-0.145	-0.190	1.764			-0.148	0.089	1.764			-0.168	0.246	1.703			-0.314	-0.011	1.806			-0.358	-0.236	1.801			-0.368	-0.464	1.744			-0.376	-0.547	1.723			0.005	0.007	1.728			0.182	-0.039	1.651
-0.160	-0.237	1.721			-0.146	-0.190	1.764			-0.148	0.089	1.764			-0.168	0.246	1.702			-0.314	-0.010	1.805			-0.359	-0.236	1.800			-0.369	-0.464	1.743			-0.376	-0.547	1.722			0.006	0.007	1.729			0.182	-0.039	1.652
-0.160	-0.237	1.721			-0.146	-0.189	1.764			-0.148	0.088	1.764			-0.167	0.246	1.702			-0.314	-0.010	1.804			-0.359	-0.236	1.799			-0.370	-0.464	1.742			-0.377	-0.547	1.721			0.006	0.007	1.729			0.182	-0.040	1.653
-0.160	-0.237	1.721			-0.146	-0.189	1.764			-0.149	0.088	1.763			-0.167	0.246	1.701			-0.315	-0.010	1.803			-0.360	-0.236	1.798			-0.370	-0.465	1.741			-0.377	-0.547	1.721			0.006	0.006	1.730			0.182	-0.040	1.653
-0.160	-0.237	1.721			-0.146	-0.189	1.764			-0.149	0.088	1.763			-0.167	0.246	1.701			-0.315	-0.009	1.802			-0.360	-0.236	1.797			-0.371	-0.465	1.740			-0.377	-0.547	1.720			0.006	0.006	1.730			0.181	-0.040	1.654
-0.160	-0.236	1.721			-0.146	-0.189	1.764			-0.149	0.088	1.763			-0.166	0.246	1.701			-0.315	-0.009	1.801			-0.361	-0.236	1.796			-0.371	-0.465	1.739			-0.378	-0.547	1.719			0.007	0.006	1.731			0.181	-0.040	1.654
-0.159	-0.236	1.720			-0.146	-0.189	1.764			-0.149	0.088	1.763			-0.166	0.246	1.700			-0.315	-0.009	1.800			-0.361	-0.236	1.795			-0.372	-0.464	1.739			-0.378	-0.546	1.719			0.007	0.006	1.731			0.181	-0.040	1.654
-0.159	-0.236	1.720			-0.147	-0.189	1.764			-0.149	0.088	1.763			-0.166	0.246	1.700			-0.315	-0.009	1.799			-0.362	-0.235	1.794			-0.372	-0.464	1.738			-0.378	-0.545	1.718			0.007	0.006	1.732			0.180	-0.040	1.654
-0.159	-0.236	1.720			-0.147	-0.189	1.764			-0.150	0.088	1.763			-0.166	0.246	1.700			-0.316	-0.009	1.798			-0.362	-0.235	1.792			-0.373	-0.463	1.737			-0.378	-0.544	1.717			0.007	0.005	1.732			0.183	-0.031	1.637
-0.159	-0.236	1.720			-0.147	-0.189	1.764			-0.150	0.088	1.763			-0.165	0.246	1.700			-0.316	-0.008	1.797			-0.362	-0.235	1.791			-0.373	-0.462	1.737			-0.378	-0.543	1.716			0.007	0.005	1.733			0.184	-0.027	1.628
-0.159	-0.236	1.720			-0.147	-0.189	1.764			-0.150	0.088	1.763			-0.165	0.246	1.699			-0.316	-0.008	1.796			-0.363	-0.235	1.790			-0.373	-0.461	1.736			-0.378	-0.542	1.715			0.007	0.005	1.733			0.184	-0.024	1.619
-0.159	-0.236	1.720			-0.147	-0.189	1.764			-0.150	0.088	1.763			-0.165	0.246	1.699			-0.316	-0.008	1.795			-0.363	-0.235	1.788			-0.374	-0.460	1.734			-0.378	-0.541	1.715			0.007	0.005	1.734			0.184	-0.021	1.609
-0.158	-0.235	1.719			-0.147	-0.188	1.764			-0.150	0.088	1.763			-0.165	0.246	1.699			-0.316	-0.008	1.794			-0.364	-0.235	1.786			-0.374	-0.460	1.733			-0.377	-0.540	1.713			0.007	0.005	1.734			0.182	-0.018	1.598
-0.158	-0.235	1.719			-0.147	-0.188	1.764			-0.151	0.088	1.763			-0.164	0.246	1.699			-0.316	-0.008	1.793			-0.364	-0.236	1.784			-0.374	-0.459	1.732			-0.377	-0.540	1.712			0.007	0.005	1.734			0.179	-0.015	1.588
-0.158	-0.235	1.719			-0.147	-0.188	1.764			-0.151	0.088	1.762			-0.164	0.246	1.699			-0.316	-0.008	1.792			-0.364	-0.236	1.783			-0.374	-0.459	1.729			-0.377	-0.540	1.709			0.007	0.005	1.735			0.177	-0.013	1.578
-0.158	-0.235	1.719			-0.147	-0.188	1.764			-0.151	0.088	1.762			-0.164	0.246	1.699			-0.316	-0.008	1.791			-0.365	-0.237	1.781			-0.375	-0.459	1.727			-0.377	-0.540	1.706			0.007	0.004	1.735			0.175	-0.011	1.571
-0.157	-0.235	1.719			-0.147	-0.188	1.764			-0.151	0.088	1.762			-0.164	0.246	1.699			-0.316	-0.008	1.791			-0.365	-0.238	1.779			-0.375	-0.460	1.724			-0.377	-0.540	1.703			0.006	0.004	1.735			0.173	-0.010	1.564
-0.157	-0.235	1.718			-0.147	-0.188	1.764			-0.151	0.088	1.762			-0.163	0.246	1.699			-0.316	-0.008	1.790			-0.365	-0.238	1.778			-0.375	-0.461	1.722			-0.376	-0.540	1.699			0.006	0.004	1.735			0.171	-0.009	1.559
-0.157	-0.235	1.718			-0.147	-0.188	1.764			-0.151	0.088	1.762			-0.163	0.246	1.699			-0.316	-0.008	1.790			-0.365	-0.239	1.777			-0.375	-0.461	1.719			-0.376	-0.541	1.696			0.005	0.004	1.735			0.170	-0.008	1.556
-0.157	-0.235	1.718			-0.147	-0.188	1.764			-0.152	0.088	1.762			-0.163	0.246	1.699			-0.316	-0.008	1.789			-0.366	-0.239	1.776			-0.375	-0.462	1.717			-0.376	-0.541	1.694			0.004	0.004	1.734			0.169	-0.007	1.553
-0.157	-0.235	1.718			-0.148	-0.188	1.763			-0.152	0.088	1.762			-0.163	0.246	1.700			-0.316	-0.008	1.789			-0.366	-0.240	1.775			-0.375	-0.462	1.716			-0.376	-0.541	1.692			0.004	0.004	1.734			0.168	-0.006	1.551
-0.157	-0.235	1.718			-0.148	-0.188	1.763			-0.152	0.088	1.762			-0.163	0.247	1.700			-0.316	-0.008	1.788			-0.366	-0.240	1.775			-0.375	-0.462	1.715			-0.376	-0.542	1.691			0.003	0.004	1.733			0.167	-0.006	1.548
-0.157	-0.235	1.717			-0.148	-0.188	1.763			-0.152	0.088	1.762			-0.163	0.247	1.700			-0.317	-0.008	1.788			-0.366	-0.241	1.774			-0.375	-0.462	1.714			-0.376	-0.542	1.690			0.002	0.004	1.732			0.166	-0.005	1.547
-0.157	-0.235	1.717			-0.148	-0.188	1.763			-0.153	0.088	1.761			-0.164	0.247	1.700			-0.317	-0.008	1.787			-0.367	-0.241	1.773			-0.376	-0.462	1.713			-0.376	-0.542	1.689			0.001	0.004	1.732			0.165	-0.005	1.545
-0.157	-0.235	1.717			-0.148	-0.188	1.762			-0.154	0.089	1.761			-0.164	0.248	1.701			-0.317	-0.008	1.787			-0.367	-0.242	1.773			-0.375	-0.462	1.712			-0.376	-0.542	1.689			-0.000	0.004	1.731			0.165	-0.004	1.544
-0.157	-0.235	1.717			-0.148	-0.188	1.762			-0.154	0.089	1.760			-0.164	0.249	1.701			-0.317	-0.008	1.787			-0.367	-0.242	1.772			-0.375	-0.462	1.712			-0.376	-0.542	1.689			-0.001	0.004	1.730			0.164	-0.004	1.542
-0.157	-0.235	1.716			-0.148	-0.188	1.762			-0.155	0.090	1.759			-0.165	0.250	1.701			-0.317	-0.008	1.786			-0.367	-0.242	1.772			-0.375	-0.462	1.712			-0.376	-0.542	1.690			-0.002	0.004	1.729			0.163	-0.003	1.542
-0.157	-0.235	1.716			-0.149	-0.188	1.761			-0.155	0.090	1.758			-0.166	0.251	1.701			-0.317	-0.008	1.786			-0.367	-0.243	1.771			-0.375	-0.462	1.713			-0.376	-0.542	1.692			-0.003	0.004	1.728			0.163	-0.003	1.541
-0.157	-0.235	1.716			-0.149	-0.187	1.761			-0.156	0.091	1.757			-0.166	0.252	1.701			-0.318	-0.008	1.786			-0.367	-0.243	1.771			-0.374	-0.461	1.716			-0.376	-0.541	1.696			-0.004	0.004	1.727			0.162	-0.003	1.540
-0.157	-0.235	1.715			-0.149	-0.187	1.760			-0.157	0.092	1.756			-0.167	0.252	1.701			-0.318	-0.008	1.785			-0.367	-0.243	1.771			-0.375	-0.462	1.719			-0.376	-0.540	1.700			-0.005	0.005	1.726			0.162	-0.002	1.540
-0.157	-0.235	1.715			-0.149	-0.187	1.760			-0.157	0.093	1.755			-0.167	0.253	1.701			-0.318	-0.008	1.785			-0.367	-0.243	1.771			-0.375	-0.463	1.722			-0.376	-0.540	1.703			-0.006	0.005	1.725			0.161	-0.002	1.539
-0.157	-0.234	1.715			-0.149	-0.187	1.760			-0.158	0.093	1.753			-0.168	0.254	1.701			-0.318	-0.008	1.785			-0.367	-0.243	1.771			-0.375	-0.463	1.724			-0.376	-0.540	1.707			-0.007	0.005	1.724			0.161	-0.002	1.538
-0.158	-0.234	1.714			-0.150	-0.186	1.759			-0.158	0.094	1.752			-0.168	0.255	1.701			-0.319	-0.008	1.784			-0.368	-0.243	1.771			-0.375	-0.463	1.726			-0.376	-0.539	1.709			-0.008	0.005	1.722			0.160	-0.002	1.537
-0.158	-0.234	1.714			-0.150	-0.186	1.758			-0.159	0.095	1.751			-0.169	0.256	1.701			-0.319	-0.008	1.784			-0.368	-0.243	1.771			-0.375	-0.463	1.727			-0.376	-0.539	1.712			-0.008	0.006	1.721			0.159	-0.002	1.535
-0.158	-0.234	1.713			-0.150	-0.186	1.758			-0.159	0.095	1.750			-0.169	0.257	1.700			-0.319	-0.008	1.783			-0.368	-0.243	1.771			-0.375	-0.463	1.729			-0.376	-0.538	1.714			-0.009	0.006	1.720			0.156	-0.003	1.529
-0.158	-0.234	1.713			-0.150	-0.186	1.757			-0.159	0.096	1.749			-0.170	0.257	1.700			-0.320	-0.008	1.783			-0.368	-0.243	1.770			-0.375	-0.462	1.730			-0.376	-0.538	1.715			-0.010	0.006	1.719			0.151	-0.004	1.523
-0.158	-0.234	1.713			-0.150	-0.185	1.757			-0.160	0.096	1.747			-0.170	0.258	1.700			-0.320	-0.008	1.782			-0.368	-0.243	1.770			-0.375	-0.462	1.730			-0.376	-0.538	1.716			-0.010	0.007	1.717			0.147	-0.006	1.516
-0.158	-0.234	1.712			-0.150	-0.185	1.756			-0.160	0.097	1.746			-0.170	0.258	1.699			-0.320	-0.008	1.782			-0.368	-0.243	1.770			-0.375	-0.463	1.731			-0.376	-0.539	1.716			-0.011	0.007	1.715			0.141	-0.007	1.509
-0.158	-0.234	1.712			-0.150	-0.185	1.756			-0.160	0.097	1.745			-0.170	0.259	1.699			-0.320	-0.008	1.782			-0.368	-0.243	1.770			-0.375	-0.463	1.731			-0.376	-0.540	1.716			-0.011	0.007	1.714			0.135	-0.008	1.503
-0.158	-0.234	1.711			-0.150	-0.185	1.755			-0.160	0.097	1.744			-0.170	0.259	1.699			-0.320	-0.008	1.781			-0.368	-0.243	1.770			-0.375	-0.464	1.730			-0.376	-0.540	1.715			-0.012	0.007	1.712			0.127	-0.007	1.500
-0.158	-0.234	1.711			-0.150	-0.185	1.755			-0.161	0.098	1.744			-0.170	0.260	1.698			-0.320	-0.008	1.781			-0.368	-0.243	1.770			-0.375	-0.464	1.730			-0.376	-0.541	1.713			-0.013	0.008	1.710			0.116	-0.008	1.492
-0.158	-0.234	1.710			-0.150	-0.185	1.754			-0.161	0.098	1.743			-0.171	0.260	1.698			-0.320	-0.008	1.780			-0.368	-0.244	1.770			-0.375	-0.465	1.729			-0.376	-0.542	1.711			-0.014	0.008	1.708			0.107	-0.010	1.489
-0.158	-0.234	1.710			-0.150	-0.185	1.753			-0.161	0.099	1.742			-0.171	0.261	1.698			-0.320	-0.008	1.780			-0.368	-0.244	1.769			-0.375	-0.465	1.728			-0.376	-0.543	1.709			-0.014	0.008	1.707			0.091	-0.010	1.487
-0.158	-0.234	1.709			-0.150	-0.185	1.752			-0.161	0.099	1.741			-0.171	0.261	1.698			-0.320	-0.008	1.779			-0.368	-0.244	1.769			-0.374	-0.466	1.726			-0.376	-0.544	1.706			-0.015	0.008	1.706			0.076	-0.010	1.487
-0.158	-0.234	1.708			-0.150	-0.185	1.752			-0.160	0.099	1.740			-0.170	0.261	1.697			-0.320	-0.008	1.778			-0.367	-0.244	1.769			-0.374	-0.466	1.724			-0.375	-0.545	1.704			-0.016	0.008	1.704			0.067	-0.014	1.488
-0.158	-0.234	1.708			-0.150	-0.185	1.751			-0.160	0.100	1.739			-0.170	0.262	1.697			-0.320	-0.008	1.777			-0.367	-0.243	1.768			-0.372	-0.467	1.721			-0.374	-0.545	1.701			-0.017	0.008	1.703			0.060	-0.017	1.490
-0.158	-0.235	1.707			-0.149	-0.185	1.750			-0.159	0.101	1.738			-0.170	0.262	1.697			-0.319	-0.008	1.776			-0.366	-0.243	1.767			-0.371	-0.467	1.718			-0.373	-0.546	1.698			-0.018	0.008	1.702			0.053	-0.019	1.490
-0.158	-0.235	1.706			-0.149	-0.185	1.749			-0.158	0.102	1.737			-0.170	0.262	1.697			-0.318	-0.008	1.775			-0.365	-0.242	1.765			-0.369	-0.467	1.715			-0.372	-0.546	1.696			-0.019	0.008	1.701			0.046	-0.021	1.491
-0.158	-0.235	1.705			-0.149	-0.184	1.748			-0.157	0.106	1.733			-0.170	0.263	1.697			-0.317	-0.008	1.775			-0.364	-0.242	1.764			-0.368	-0.466	1.713			-0.371	-0.546	1.693			-0.022	0.010	1.699			0.040	-0.022	1.490
-0.158	-0.236	1.704			-0.148	-0.184	1.746			-0.157	0.109	1.730			-0.169	0.264	1.698			-0.317	-0.007	1.774			-0.364	-0.241	1.764			-0.367	-0.466	1.710			-0.371	-0.546	1.690			-0.025	0.012	1.696			0.002	-0.007	1.449
-0.158	-0.237	1.702			-0.148	-0.185	1.744			-0.157	0.112	1.727			-0.167	0.265	1.699			-0.316	-0.007	1.774			-0.363	-0.241	1.763			-0.365	-0.466	1.708			-0.370	-0.545	1.688			-0.027	0.013	1.693			-0.009	-0.003	1.437
-0.159	-0.239	1.700			-0.148	-0.186	1.742			-0.157	0.114	1.725			-0.165	0.265	1.700			-0.315	-0.007	1.773			-0.363	-0.240	1.762			-0.364	-0.466	1.706			-0.369	-0.545	1.686			-0.030	0.015	1.691			-0.015	-0.002	1.431
-0.159	-0.241	1.698			-0.148	-0.187	1.739			-0.158	0.115	1.723			-0.162	0.266	1.702			-0.315	-0.007	1.773			-0.362	-0.240	1.762			-0.363	-0.465	1.705			-0.369	-0.545	1.685			-0.033	0.015	1.689			-0.020	-0.002	1.427
-0.159	-0.243	1.696			-0.148	-0.188	1.737			-0.158	0.116	1.721			-0.160	0.267	1.703			-0.314	-0.007	1.773			-0.362	-0.240	1.762			-0.362	-0.465	1.703			-0.369	-0.545	1.684			-0.035	0.016	1.687			-0.025	-0.001	1.424
-0.160	-0.245	1.695			-0.147	-0.189	1.735			-0.159	0.117	1.719			-0.158	0.268	1.704			-0.314	-0.007	1.773			-0.361	-0.240	1.761			-0.361	-0.466	1.702			-0.369	-0.545	1.683			-0.037	0.017	1.686			-0.042	-0.063	1.482
-0.160	-0.246	1.693			-0.147	-0.190	1.734			-0.159	0.118	1.718			-0.155	0.268	1.706			-0.313	-0.007	1.773			-0.361	-0.240	1.761			-0.361	-0.467	1.701			-0.369	-0.546	1.682			-0.039	0.017	1.684			-0.049	-0.082	1.498
-0.160	-0.248	1.692			-0.147	-0.191	1.732			-0.159	0.119	1.717			-0.153	0.269	1.707			-0.312	-0.007	1.773			-0.361	-0.240	1.761			-0.360	-0.467	1.701			-0.369	-0.546	1.682			-0.040	0.018	1.683			-0.039	-0.039	1.453
-0.160	-0.249	1.691			-0.147	-0.191	1.730			-0.159	0.118	1.711			-0.153	0.269	1.708			-0.312	-0.007	1.773			-0.360	-0.240	1.761			-0.359	-0.467	1.700			-0.369	-0.546	1.682			-0.042	0.018	1.679			-0.034	-0.022	1.425
-0.161	-0.250	1.690			-0.147	-0.192	1.728			-0.159	0.117	1.706			-0.154	0.270	1.708			-0.311	-0.007	1.773			-0.359	-0.240	1.762			-0.359	-0.467	1.701			-0.369	-0.546	1.683			-0.043	0.017	1.676			-0.032	-0.015	1.411
-0.161	-0.251	1.689			-0.148	-0.193	1.725			-0.158	0.116	1.702			-0.155	0.271	1.709			-0.310	-0.007	1.773			-0.359	-0.240	1.762			-0.358	-0.467	1.702			-0.369	-0.546	1.685			-0.044	0.017	1.673			-0.031	-0.012	1.403
-0.161	-0.251	1.689			-0.148	-0.193	1.724			-0.158	0.117	1.701			-0.156	0.271	1.710			-0.310	-0.008	1.774			-0.358	-0.240	1.763			-0.357	-0.467	1.703			-0.369	-0.546	1.689			-0.045	0.017	1.672			-0.032	-0.009	1.400
-0.162	-0.252	1.688			-0.148	-0.193	1.722			-0.158	0.118	1.701			-0.158	0.272	1.710			-0.309	-0.008	1.774			-0.358	-0.240	1.765			-0.357	-0.465	1.709			-0.369	-0.544	1.694			-0.046	0.018	1.671			-0.033	-0.007	1.398
-0.162	-0.251	1.687			-0.148	-0.193	1.722			-0.157	0.119	1.702			-0.159	0.272	1.711			-0.308	-0.008	1.774			-0.357	-0.240	1.766			-0.357	-0.463	1.715			-0.369	-0.543	1.698			-0.047	0.018	1.670			-0.034	-0.005	1.397
-0.163	-0.251	1.687			-0.149	-0.193	1.721			-0.156	0.120	1.704			-0.160	0.273	1.711			-0.308	-0.008	1.775			-0.356	-0.240	1.768			-0.357	-0.462	1.720			-0.369	-0.542	1.703			-0.047	0.019	1.670			-0.034	-0.002	1.399
-0.163	-0.251	1.687			-0.149	-0.192	1.720			-0.155	0.121	1.706			-0.161	0.273	1.712			-0.307	-0.008	1.775			-0.356	-0.240	1.769			-0.357	-0.461	1.724			-0.369	-0.541	1.707			-0.047	0.019	1.671			-0.033	0.002	1.402
-0.163	-0.250	1.686			-0.149	-0.192	1.720			-0.154	0.121	1.709			-0.162	0.273	1.712			-0.307	-0.008	1.776			-0.355	-0.240	1.771			-0.357	-0.460	1.727			-0.368	-0.540	1.710			-0.047	0.019	1.672			-0.032	0.004	1.405
-0.164	-0.250	1.686			-0.149	-0.192	1.720			-0.153	0.121	1.712			-0.163	0.274	1.712			-0.307	-0.008	1.776			-0.355	-0.240	1.772			-0.357	-0.460	1.730			-0.368	-0.540	1.713			-0.047	0.019	1.673			-0.031	0.006	1.408
-0.164	-0.250	1.686			-0.150	-0.192	1.719			-0.152	0.120	1.714			-0.164	0.274	1.712			-0.306	-0.008	1.777			-0.354	-0.240	1.773			-0.357	-0.459	1.733			-0.368	-0.539	1.715			-0.050	0.017	1.676			-0.030	0.006	1.409
-0.165	-0.250	1.686			-0.150	-0.192	1.719			-0.152	0.119	1.717			-0.164	0.274	1.713			-0.306	-0.008	1.777			-0.354	-0.240	1.775			-0.357	-0.459	1.735			-0.368	-0.539	1.717			-0.052	0.015	1.678			-0.030	0.006	1.412
-0.165	-0.249	1.686			-0.150	-0.192	1.719			-0.151	0.118	1.720			-0.165	0.274	1.713			-0.306	-0.008	1.778			-0.353	-0.239	1.776			-0.357	-0.458	1.737			-0.367	-0.538	1.720			-0.053	0.013	1.680			-0.029	0.006	1.413
-0.165	-0.249	1.686			-0.150	-0.192	1.720			-0.151	0.117	1.722			-0.165	0.274	1.713			-0.305	-0.009	1.778			-0.353	-0.239	1.777			-0.357	-0.458	1.739			-0.367	-0.538	1.721			-0.054	0.011	1.682			-0.028	0.006	1.415
-0.165	-0.249	1.686			-0.150	-0.192	1.720			-0.151	0.116	1.724			-0.166	0.273	1.713			-0.305	-0.009	1.778			-0.353	-0.239	1.777			-0.356	-0.457	1.740			-0.367	-0.538	1.722			-0.055	0.009	1.682			-0.027	0.005	1.416
-0.165	-0.249	1.686			-0.150	-0.192	1.720			-0.151	0.115	1.726			-0.166	0.273	1.713			-0.305	-0.009	1.779			-0.352	-0.239	1.778			-0.356	-0.457	1.741			-0.367	-0.537	1.723			-0.055	0.009	1.683			-0.027	0.005	1.417
-0.166	-0.249	1.686			-0.150	-0.192	1.721			-0.150	0.114	1.728			-0.167	0.273	1.713			-0.305	-0.009	1.779			-0.352	-0.239	1.779			-0.356	-0.456	1.742			-0.366	-0.536	1.724			-0.056	0.008	1.683			-0.028	0.005	1.417
-0.166	-0.249	1.686			-0.150	-0.193	1.721			-0.151	0.112	1.724			-0.167	0.273	1.713			-0.305	-0.009	1.780			-0.352	-0.239	1.779			-0.356	-0.456	1.742			-0.366	-0.536	1.724			-0.052	0.002	1.686			-0.026	0.005	1.419
-0.166	-0.250	1.686			-0.150	-0.193	1.721			-0.150	0.110	1.722			-0.166	0.272	1.713			-0.305	-0.009	1.780			-0.352	-0.239	1.779			-0.355	-0.456	1.741			-0.365	-0.536	1.724			-0.049	-0.001	1.687			-0.026	0.005	1.419
-0.165	-0.248	1.686			-0.150	-0.192	1.722			-0.150	0.110	1.722			-0.165	0.271	1.713			-0.305	-0.009	1.781			-0.351	-0.239	1.779			-0.355	-0.456	1.740			-0.365	-0.536	1.723			-0.045	0.001	1.689			-0.030	0.004	1.421
-0.164	-0.247	1.687			-0.149	-0.191	1.722			-0.150	0.110	1.723			-0.164	0.271	1.713			-0.305	-0.009	1.785			-0.351	-0.239	1.779			-0.355	-0.457	1.737			-0.364	-0.537	1.719			-0.042	0.004	1.690			-0.037	0.002	1.423
-0.163	-0.246	1.688			-0.148	-0.190	1.723			-0.149	0.109	1.724			-0.162	0.270	1.713			-0.306	-0.009	1.789			-0.350	-0.239	1.779			-0.356	-0.463	1.728			-0.364	-0.543	1.712			-0.039	0.007	1.690			-0.043	0.000	1.425
-0.163	-0.245	1.688			-0.147	-0.190	1.724			-0.148	0.108	1.726			-0.161	0.269	1.714			-0.306	-0.009	1.793			-0.349	-0.240	1.779			-0.356	-0.466	1.723			-0.364	-0.544	1.707			-0.036	0.009	1.690			-0.067	-0.001	1.431
-0.162	-0.244	1.689			-0.146	-0.190	1.725			-0.147	0.108	1.728			-0.160	0.268	1.714			-0.306	-0.009	1.796			-0.349	-0.241	1.779			-0.356	-0.468	1.719			-0.364	-0.544	1.702			-0.034	0.010	1.690			-0.085	-0.001	1.434
-0.162	-0.244	1.690			-0.146	-0.189	1.726			-0.146	0.107	1.730			-0.159	0.268	1.714			-0.306	-0.010	1.800			-0.348	-0.242	1.779			-0.356	-0.469	1.716			-0.364	-0.545	1.698			-0.031	0.011	1.688			-0.101	-0.002	1.435
-0.161	-0.243	1.690			-0.145	-0.189	1.727			-0.145	0.107	1.732			-0.158	0.267	1.714			-0.306	-0.010	1.803			-0.347	-0.243	1.778			-0.356	-0.470	1.714			-0.364	-0.545	1.695			-0.029	0.013	1.685			-0.117	-0.003	1.437
-0.161	-0.243	1.691			-0.143	-0.189	1.727			-0.144	0.106	1.733			-0.157	0.266	1.714			-0.298	0.003	1.815			-0.343	-0.235	1.780			-0.355	-0.466	1.712			-0.364	-0.546	1.692			-0.028	0.013	1.682			-0.131	-0.004	1.438
-0.161	-0.243	1.691			-0.142	-0.189	1.728			-0.143	0.105	1.735			-0.156	0.265	1.714			-0.296	0.006	1.820			-0.340	-0.230	1.781			-0.355	-0.462	1.711			-0.364	-0.546	1.689			-0.026	0.014	1.679			-0.139	-0.006	1.444
-0.161	-0.243	1.692			-0.141	-0.190	1.729			-0.143	0.105	1.736			-0.155	0.264	1.714			-0.294	0.009	1.823			-0.338	-0.226	1.783			-0.354	-0.460	1.711			-0.363	-0.542	1.688			-0.025	0.015	1.676			-0.145	-0.008	1.448
-0.160	-0.243	1.692			-0.141	-0.190	1.729			-0.142	0.104	1.737			-0.155	0.264	1.714			-0.292	0.011	1.826			-0.335	-0.223	1.784			-0.353	-0.458	1.711			-0.362	-0.540	1.687			-0.025	0.015	1.674			-0.150	-0.009	1.452
-0.160	-0.243	1.692			-0.140	-0.190	1.730			-0.141	0.104	1.739			-0.154	0.263	1.714			-0.291	0.014	1.828			-0.333	-0.221	1.786			-0.352	-0.457	1.712			-0.362	-0.538	1.687			-0.024	0.015	1.671			-0.154	-0.010	1.455
-0.160	-0.243	1.693			-0.139	-0.191	1.731			-0.140	0.104	1.740			-0.153	0.262	1.714			-0.290	0.015	1.831			-0.332	-0.219	1.789			-0.351	-0.455	1.714			-0.361	-0.538	1.688			-0.024	0.016	1.669			-0.157	-0.011	1.458
-0.160	-0.243	1.693			-0.138	-0.191	1.731			-0.140	0.103	1.741			-0.153	0.262	1.714			-0.289	0.017	1.833			-0.330	-0.217	1.792			-0.350	-0.453	1.718			-0.360	-0.537	1.691			-0.023	0.016	1.667			-0.160	-0.012	1.460
-0.160	-0.243	1.694			-0.137	-0.191	1.732			-0.139	0.103	1.742			-0.152	0.261	1.714			-0.285	0.023	1.837			-0.329	-0.211	1.802			-0.348	-0.446	1.741			-0.358	-0.527	1.716			-0.023	0.016	1.663			-0.163	-0.014	1.464
-0.160	-0.243	1.694			-0.137	-0.191	1.732			-0.139	0.103	1.742			-0.152	0.261	1.714			-0.285	0.023	1.837			-0.329	-0.211	1.802			-0.348	-0.446	1.741			-0.358	-0.527	1.716			-0.023	0.016	1.663			-0.163	-0.014	1.464
-0.160	-0.243	1.695			-0.137	-0.192	1.733			-0.138	0.102	1.743			-0.151	0.260	1.714			-0.283	0.025	1.839			-0.329	-0.209	1.806			-0.347	-0.444	1.750			-0.357	-0.525	1.724			-0.023	0.017	1.662			-0.165	-0.014	1.465
-0.160	-0.243	1.695			-0.136	-0.192	1.733			-0.138	0.102	1.744			-0.151	0.260	1.714			-0.282	0.027	1.840			-0.328	-0.207	1.810			-0.347	-0.443	1.757			-0.357	-0.523	1.730			-0.023	0.017	1.660			-0.165	-0.015	1.467
-0.160	-0.244	1.696			-0.136	-0.192	1.734			-0.137	0.102	1.744			-0.151	0.260	1.714			-0.280	0.029	1.842			-0.328	-0.205	1.812			-0.346	-0.442	1.761			-0.357	-0.526	1.733			-0.023	0.017	1.659			-0.165	-0.016	1.468
-0.160	-0.244	1.696			-0.135	-0.192	1.734			-0.137	0.102	1.745			-0.151	0.259	1.714			-0.279	0.030	1.843			-0.327	-0.204	1.815			-0.346	-0.441	1.767			-0.357	-0.524	1.737			-0.023	0.017	1.658			-0.165	-0.017	1.469
-0.160	-0.244	1.697			-0.135	-0.192	1.735			-0.137	0.101	1.745			-0.151	0.259	1.714			-0.278	0.032	1.844			-0.327	-0.202	1.817			-0.346	-0.439	1.773			-0.356	-0.521	1.744			-0.023	0.017	1.657			-0.164	-0.018	1.470
-0.160	-0.244	1.697			-0.135	-0.193	1.735			-0.136	0.101	1.746			-0.150	0.259	1.714			-0.277	0.033	1.845			-0.326	-0.201	1.819			-0.345	-0.438	1.777			-0.356	-0.519	1.748			-0.022	0.017	1.656			-0.162	-0.019	1.470
-0.160	-0.244	1.698			-0.134	-0.193	1.736			-0.136	0.101	1.746			-0.150	0.259	1.714			-0.277	0.034	1.846			-0.326	-0.200	1.821			-0.345	-0.438	1.779			-0.356	-0.515	1.751			-0.022	0.017	1.655			-0.161	-0.020	1.470
-0.160	-0.244	1.698			-0.134	-0.193	1.736			-0.135	0.102	1.746			-0.150	0.260	1.714			-0.276	0.035	1.847			-0.326	-0.200	1.823			-0.345	-0.437	1.781			-0.356	-0.512	1.754			-0.022	0.018	1.654			-0.159	-0.020	1.470
-0.160	-0.244	1.699			-0.134	-0.193	1.736			-0.135	0.102	1.747			-0.150	0.260	1.715			-0.275	0.036	1.848			-0.326	-0.199	1.824			-0.345	-0.434	1.786			-0.356	-0.509	1.759			-0.022	0.018	1.653			-0.158	-0.021	1.469
-0.160	-0.244	1.699			-0.133	-0.193	1.737			-0.134	0.102	1.747			-0.150	0.260	1.716			-0.274	0.037	1.848			-0.325	-0.198	1.826			-0.345	-0.432	1.789			-0.356	-0.507	1.762			-0.022	0.018	1.652			-0.156	-0.022	1.468
-0.160	-0.244	1.700			-0.133	-0.193	1.737			-0.133	0.103	1.747			-0.150	0.261	1.716			-0.273	0.037	1.848			-0.325	-0.198	1.827			-0.345	-0.431	1.791			-0.355	-0.506	1.765			-0.022	0.018	1.652			-0.155	-0.023	1.468
-0.160	-0.244	1.700			-0.133	-0.193	1.738			-0.132	0.104	1.746			-0.150	0.263	1.717			-0.272	0.038	1.848			-0.325	-0.197	1.828			-0.345	-0.430	1.793			-0.355	-0.505	1.767			-0.022	0.018	1.651			-0.154	-0.023	1.467
-0.160	-0.244	1.701			-0.132	-0.193	1.738			-0.132	0.104	1.746			-0.149	0.265	1.718			-0.271	0.039	1.848			-0.325	-0.196	1.829			-0.345	-0.429	1.795			-0.355	-0.504	1.769			-0.022	0.018	1.650			-0.152	-0.024	1.466
-0.160	-0.244	1.701			-0.132	-0.193	1.738			-0.131	0.105	1.746			-0.149	0.266	1.719			-0.271	0.039	1.848			-0.325	-0.196	1.830			-0.345	-0.428	1.797			-0.355	-0.503	1.771			-0.022	0.019	1.650			-0.151	-0.024	1.465
-0.160	-0.244	1.702			-0.132	-0.193	1.739			-0.131	0.105	1.746			-0.149	0.267	1.719			-0.270	0.040	1.848			-0.325	-0.195	1.830			-0.345	-0.427	1.798			-0.355	-0.502	1.772			-0.022	0.019	1.649			-0.150	-0.024	1.465
-0.160	-0.244	1.702			-0.132	-0.193	1.739			-0.130	0.106	1.745			-0.148	0.268	1.720			-0.269	0.040	1.847			-0.324	-0.195	1.831			-0.345	-0.427	1.799			-0.355	-0.502	1.773			-0.022	0.019	1.649			-0.149	-0.025	1.464
-0.160	-0.244	1.702			-0.132	-0.193	1.739			-0.130	0.107	1.745			-0.148	0.269	1.721			-0.268	0.041	1.847			-0.324	-0.194	1.832			-0.345	-0.427	1.800			-0.355	-0.502	1.774			-0.022	0.019	1.648			-0.148	-0.025	1.463
-0.160	-0.244	1.703			-0.131	-0.193	1.739			-0.129	0.107	1.745			-0.147	0.270	1.721			-0.268	0.041	1.847			-0.324	-0.194	1.832			-0.345	-0.427	1.800			-0.355	-0.502	1.775			-0.022	0.019	1.648			-0.147	-0.025	1.463
-0.160	-0.244	1.703			-0.131	-0.192	1.740			-0.129	0.108	1.745			-0.147	0.271	1.722			-0.267	0.042	1.846			-0.324	-0.194	1.833			-0.345	-0.426	1.801			-0.355	-0.502	1.776			-0.022	0.019	1.647			-0.147	-0.025	1.462
-0.160	-0.243	1.704			-0.131	-0.192	1.740			-0.128	0.108	1.744			-0.146	0.272	1.722			-0.267	0.042	1.846			-0.324	-0.193	1.833			-0.345	-0.427	1.801			-0.355	-0.502	1.776			-0.022	0.019	1.647			-0.146	-0.025	1.462
-0.160	-0.243	1.704			-0.131	-0.192	1.740			-0.128	0.109	1.744			-0.146	0.273	1.722			-0.266	0.042	1.846			-0.323	-0.193	1.834			-0.345	-0.427	1.801			-0.355	-0.503	1.777			-0.022	0.020	1.647			-0.145	-0.025	1.461
-0.160	-0.243	1.704			-0.131	-0.192	1.741			-0.128	0.109	1.744			-0.145	0.273	1.723			-0.266	0.043	1.845			-0.323	-0.193	1.834			-0.345	-0.427	1.801			-0.355	-0.503	1.777			-0.021	0.020	1.646			-0.145	-0.025	1.461
-0.160	-0.243	1.705			-0.131	-0.192	1.741			-0.127	0.110	1.743			-0.145	0.274	1.723			-0.265	0.043	1.845			-0.323	-0.189	1.834			-0.345	-0.425	1.801			-0.355	-0.502	1.777			-0.021	0.020	1.646			-0.144	-0.025	1.460
-0.160	-0.243	1.705			-0.130	-0.192	1.741			-0.127	0.110	1.743			-0.145	0.275	1.724			-0.265	0.043	1.845			-0.323	-0.189	1.835			-0.344	-0.426	1.801			-0.355	-0.503	1.777			-0.021	0.020	1.646			-0.144	-0.025	1.460
-0.160	-0.243	1.705			-0.130	-0.192	1.741			-0.126	0.111	1.743			-0.144	0.275	1.724			-0.264	0.044	1.845			-0.323	-0.188	1.835			-0.344	-0.425	1.801			-0.355	-0.502	1.778			-0.021	0.020	1.645			-0.143	-0.025	1.460
-0.160	-0.243	1.705			-0.130	-0.192	1.741			-0.126	0.111	1.743			-0.144	0.276	1.724			-0.264	0.044	1.845			-0.323	-0.186	1.835			-0.344	-0.424	1.802			-0.354	-0.501	1.778			-0.021	0.020	1.645			-0.143	-0.025	1.459
-0.160	-0.243	1.706			-0.130	-0.192	1.742			-0.125	0.111	1.742			-0.143	0.276	1.725			-0.263	0.044	1.845			-0.322	-0.184	1.835			-0.344	-0.423	1.802			-0.354	-0.500	1.778			-0.021	0.020	1.645			-0.142	-0.025	1.459
-0.160	-0.243	1.706			-0.129	-0.192	1.742			-0.125	0.112	1.742			-0.143	0.277	1.725			-0.263	0.044	1.844			-0.322	-0.182	1.835			-0.343	-0.422	1.802			-0.353	-0.499	1.778			-0.021	0.020	1.645			-0.141	-0.025	1.459
-0.160	-0.243	1.706			-0.129	-0.192	1.742			-0.124	0.112	1.742			-0.142	0.278	1.726			-0.262	0.044	1.844			-0.322	-0.180	1.835			-0.343	-0.421	1.802			-0.353	-0.498	1.779			-0.021	0.020	1.644			-0.139	-0.025	1.458
-0.160	-0.243	1.706			-0.129	-0.191	1.742			-0.124	0.113	1.742			-0.141	0.278	1.726			-0.262	0.044	1.844			-0.321	-0.178	1.836			-0.341	-0.408	1.808			-0.347	-0.473	1.794			-0.021	0.020	1.644			-0.137	-0.025	1.457
-0.160	-0.243	1.707			-0.129	-0.191	1.742			-0.124	0.113	1.742			-0.141	0.279	1.727			-0.261	0.044	1.843			-0.321	-0.175	1.836			-0.340	-0.402	1.811			-0.346	-0.468	1.797			-0.020	0.020	1.644			-0.134	-0.026	1.456
-0.160	-0.243	1.707			-0.129	-0.191	1.743			-0.123	0.113	1.742			-0.140	0.279	1.727			-0.260	0.044	1.843			-0.321	-0.174	1.836			-0.340	-0.398	1.813			-0.345	-0.464	1.799			-0.020	0.020	1.644			-0.131	-0.026	1.454
-0.159	-0.243	1.707			-0.129	-0.191	1.743			-0.123	0.114	1.742			-0.140	0.280	1.727			-0.260	0.044	1.842			-0.321	-0.173	1.836			-0.339	-0.397	1.814			-0.344	-0.462	1.801			-0.020	0.020	1.644			-0.127	-0.027	1.451
-0.159	-0.243	1.707			-0.128	-0.191	1.743			-0.123	0.114	1.741			-0.139	0.280	1.728			-0.259	0.044	1.841			-0.320	-0.172	1.837			-0.339	-0.397	1.815			-0.345	-0.463	1.801			-0.020	0.020	1.645			-0.124	-0.027	1.448
-0.159	-0.243	1.707			-0.128	-0.191	1.743			-0.122	0.114	1.741			-0.139	0.280	1.728			-0.259	0.043	1.840			-0.320	-0.171	1.837			-0.339	-0.396	1.816			-0.345	-0.462	1.801			-0.020	0.020	1.645			-0.102	-0.029	1.453
-0.159	-0.243	1.708			-0.128	-0.191	1.743			-0.122	0.114	1.741			-0.139	0.281	1.728			-0.258	0.043	1.839			-0.320	-0.170	1.837			-0.339	-0.396	1.817			-0.345	-0.464	1.801			-0.019	0.021	1.646			-0.096	-0.026	1.446
-0.159	-0.243	1.708			-0.128	-0.191	1.743			-0.122	0.115	1.741			-0.138	0.281	1.729			-0.259	0.039	1.838			-0.320	-0.169	1.838			-0.339	-0.396	1.817			-0.346	-0.465	1.801			-0.019	0.021	1.647			-0.080	-0.025	1.451
-0.159	-0.243	1.708			-0.128	-0.191	1.743			-0.122	0.115	1.741			-0.138	0.281	1.729			-0.260	0.037	1.836			-0.321	-0.180	1.836			-0.339	-0.396	1.818			-0.346	-0.465	1.801			-0.019	0.022	1.648			-0.069	-0.024	1.454
-0.159	-0.243	1.708			-0.128	-0.190	1.744			-0.121	0.115	1.741			-0.138	0.281	1.729			-0.260	0.026	1.827			-0.322	-0.180	1.837			-0.339	-0.395	1.818			-0.343	-0.462	1.808			-0.019	0.023	1.650			-0.061	-0.022	1.445
-0.159	-0.242	1.708			-0.128	-0.190	1.744			-0.121	0.115	1.741			-0.138	0.282	1.729			-0.261	0.022	1.824			-0.322	-0.180	1.837			-0.339	-0.392	1.818			-0.343	-0.460	1.809			-0.019	0.024	1.652			-0.051	-0.024	1.448
-0.159	-0.242	1.708			-0.128	-0.190	1.744			-0.121	0.115	1.741			-0.138	0.282	1.729			-0.261	0.019	1.821			-0.323	-0.180	1.837			-0.338	-0.388	1.819			-0.343	-0.458	1.809			-0.019	0.024	1.654			-0.043	-0.024	1.448
-0.158	-0.242	1.708			-0.128	-0.190	1.744			-0.121	0.116	1.741			-0.137	0.282	1.729			-0.261	0.016	1.819			-0.324	-0.178	1.837			-0.338	-0.383	1.819			-0.343	-0.455	1.808			-0.019	0.029	1.659			-0.037	-0.025	1.447
-0.158	-0.242	1.708			-0.128	-0.189	1.744			-0.122	0.117	1.739			-0.137	0.282	1.730			-0.261	0.015	1.816			-0.324	-0.179	1.836			-0.339	-0.389	1.814			-0.345	-0.465	1.801			-0.020	0.034	1.663			-0.032	-0.022	1.442
-0.158	-0.241	1.709			-0.128	-0.188	1.745			-0.122	0.119	1.738			-0.137	0.283	1.730			-0.263	0.012	1.813			-0.325	-0.183	1.834			-0.339	-0.394	1.810			-0.347	-0.472	1.797			-0.019	0.034	1.665			-0.028	-0.020	1.437
-0.157	-0.241	1.709			-0.128	-0.188	1.744			-0.124	0.120	1.733			-0.137	0.283	1.730			-0.264	0.010	1.812			-0.326	-0.187	1.833			-0.339	-0.399	1.806			-0.349	-0.478	1.793			-0.019	0.032	1.667			-0.024	-0.018	1.432
-0.157	-0.241	1.709			-0.129	-0.187	1.744			-0.126	0.119	1.728			-0.137	0.283	1.730			-0.266	0.009	1.810			-0.326	-0.190	1.832			-0.340	-0.403	1.802			-0.350	-0.483	1.789			-0.019	0.023	1.670			-0.020	-0.017	1.428
-0.157	-0.241	1.709			-0.130	-0.187	1.743			-0.129	0.121	1.725			-0.137	0.284	1.730			-0.267	0.007	1.809			-0.327	-0.193	1.830			-0.340	-0.406	1.799			-0.351	-0.486	1.785			-0.020	0.015	1.671			-0.016	-0.015	1.424
-0.158	-0.241	1.709			-0.132	-0.187	1.742			-0.131	0.122	1.724			-0.136	0.284	1.731			-0.269	0.005	1.809			-0.328	-0.196	1.830			-0.340	-0.407	1.797			-0.352	-0.489	1.782			-0.020	0.012	1.673			-0.014	-0.012	1.422
-0.158	-0.241	1.709			-0.134	-0.186	1.741			-0.133	0.123	1.723			-0.138	0.286	1.731			-0.271	0.004	1.808			-0.328	-0.198	1.829			-0.341	-0.415	1.791			-0.354	-0.497	1.776			-0.020	0.008	1.674			-0.012	-0.009	1.420
-0.159	-0.241	1.709			-0.135	-0.186	1.741			-0.134	0.124	1.723			-0.141	0.287	1.732			-0.272	0.002	1.808			-0.329	-0.200	1.828			-0.341	-0.417	1.789			-0.354	-0.499	1.774			-0.020	0.004	1.676			-0.010	-0.007	1.419
-0.159	-0.241	1.709			-0.136	-0.185	1.740			-0.135	0.124	1.722			-0.143	0.288	1.732			-0.273	0.001	1.807			-0.329	-0.202	1.828			-0.342	-0.425	1.784			-0.356	-0.506	1.769			-0.029	0.001	1.678			-0.008	-0.005	1.418
-0.159	-0.241	1.709			-0.137	-0.185	1.740			-0.135	0.124	1.723			-0.144	0.289	1.732			-0.274	-0.000	1.807			-0.329	-0.203	1.827			-0.343	-0.430	1.781			-0.357	-0.511	1.765			-0.034	-0.001	1.680			-0.006	-0.003	1.418
-0.160	-0.241	1.709			-0.138	-0.185	1.740			-0.136	0.125	1.723			-0.146	0.289	1.732			-0.276	-0.001	1.807			-0.330	-0.205	1.827			-0.344	-0.434	1.779			-0.358	-0.516	1.763			-0.038	-0.002	1.681			-0.004	-0.001	1.417
-0.160	-0.241	1.709			-0.139	-0.185	1.740			-0.137	0.125	1.723			-0.147	0.290	1.732			-0.277	-0.002	1.807			-0.330	-0.206	1.826			-0.344	-0.437	1.777			-0.359	-0.518	1.761			-0.041	-0.002	1.682			-0.002	0.000	1.416
-0.161	-0.241	1.709			-0.140	-0.185	1.740			-0.137	0.125	1.724			-0.148	0.290	1.732			-0.278	-0.003	1.807			-0.331	-0.207	1.826			-0.345	-0.438	1.776			-0.360	-0.520	1.760			-0.042	-0.002	1.683			-0.000	0.002	1.416
-0.161	-0.241	1.709			-0.140	-0.184	1.739			-0.138	0.125	1.724			-0.149	0.291	1.732			-0.279	-0.003	1.807			-0.331	-0.208	1.826			-0.345	-0.440	1.775			-0.360	-0.521	1.759			-0.044	-0.002	1.684			0.002	0.003	1.415
-0.161	-0.241	1.709			-0.141	-0.184	1.739			-0.139	0.125	1.725			-0.150	0.291	1.732			-0.280	-0.004	1.807			-0.331	-0.209	1.825			-0.345	-0.441	1.774			-0.361	-0.523	1.758			-0.045	-0.002	1.684			0.003	0.004	1.415
-0.162	-0.241	1.709			-0.141	-0.184	1.739			-0.139	0.125	1.726			-0.151	0.291	1.732			-0.281	-0.005	1.807			-0.332	-0.210	1.825			-0.346	-0.444	1.773			-0.361	-0.525	1.757			-0.046	-0.002	1.685			0.005	0.006	1.415
-0.162	-0.241	1.709			-0.142	-0.184	1.739			-0.140	0.125	1.727			-0.152	0.291	1.732			-0.282	-0.005	1.807			-0.332	-0.211	1.825			-0.346	-0.446	1.773			-0.362	-0.527	1.756			-0.047	-0.002	1.686			0.007	0.007	1.415
-0.162	-0.241	1.709			-0.142	-0.184	1.739			-0.140	0.125	1.727			-0.152	0.291	1.732			-0.282	-0.006	1.807			-0.333	-0.212	1.825			-0.347	-0.448	1.772			-0.362	-0.529	1.755			-0.047	-0.001	1.686			0.009	0.009	1.415
-0.162	-0.241	1.709			-0.142	-0.184	1.739			-0.141	0.125	1.728			-0.153	0.291	1.732			-0.283	-0.006	1.807			-0.333	-0.213	1.824			-0.347	-0.448	1.772			-0.363	-0.529	1.755			-0.048	-0.001	1.687			0.010	0.011	1.415
-0.162	-0.241	1.709			-0.143	-0.184	1.739			-0.141	0.125	1.729			-0.154	0.291	1.732			-0.284	-0.006	1.807			-0.333	-0.214	1.824			-0.347	-0.449	1.772			-0.363	-0.530	1.754			-0.048	-0.000	1.687			0.012	0.013	1.415
-0.163	-0.241	1.709			-0.143	-0.184	1.739			-0.141	0.125	1.730			-0.155	0.291	1.731			-0.285	-0.007	1.807			-0.334	-0.215	1.823			-0.348	-0.450	1.772			-0.363	-0.531	1.754			-0.048	-0.000	1.688			0.013	0.014	1.415
-0.163	-0.241	1.709			-0.143	-0.184	1.740			-0.142	0.124	1.730			-0.155	0.290	1.731			-0.285	-0.007	1.807			-0.334	-0.215	1.823			-0.348	-0.451	1.772			-0.363	-0.532	1.753			-0.048	0.000	1.688			0.014	0.015	1.415
-0.163	-0.241	1.709			-0.144	-0.184	1.740			-0.142	0.124	1.731			-0.156	0.290	1.731			-0.286	-0.007	1.807			-0.335	-0.216	1.823			-0.348	-0.452	1.771			-0.364	-0.533	1.753			-0.049	0.001	1.689			0.015	0.016	1.415
-0.163	-0.241	1.709			-0.144	-0.184	1.740			-0.142	0.123	1.732			-0.157	0.289	1.731			-0.287	-0.008	1.807			-0.335	-0.217	1.822			-0.349	-0.452	1.771			-0.364	-0.534	1.753			-0.049	0.001	1.689			0.016	0.016	1.416
-0.163	-0.241	1.709			-0.144	-0.184	1.740			-0.142	0.123	1.733			-0.157	0.289	1.730			-0.287	-0.008	1.807			-0.336	-0.218	1.821			-0.349	-0.453	1.771			-0.364	-0.534	1.752			-0.049	0.002	1.690			0.017	0.017	1.416
-0.163	-0.241	1.709			-0.145	-0.184	1.740			-0.143	0.123	1.734			-0.158	0.288	1.730			-0.288	-0.008	1.807			-0.336	-0.219	1.821			-0.349	-0.454	1.771			-0.364	-0.535	1.752			-0.049	0.002	1.690			0.017	0.018	1.417
-0.164	-0.241	1.709			-0.145	-0.184	1.740			-0.143	0.122	1.734			-0.158	0.288	1.730			-0.288	-0.008	1.807			-0.337	-0.221	1.820			-0.350	-0.455	1.770			-0.364	-0.536	1.751			-0.049	0.003	1.691			0.018	0.018	1.417
-0.164	-0.241	1.709			-0.145	-0.184	1.741			-0.143	0.121	1.735			-0.159	0.287	1.729			-0.289	-0.009	1.807			-0.337	-0.222	1.819			-0.350	-0.455	1.769			-0.365	-0.536	1.750			-0.049	0.003	1.691			0.018	0.019	1.418
-0.164	-0.241	1.709			-0.145	-0.184	1.741			-0.143	0.121	1.736			-0.159	0.286	1.729			-0.289	-0.009	1.807			-0.338	-0.223	1.819			-0.350	-0.455	1.769			-0.365	-0.535	1.749			-0.049	0.003	1.692			0.019	0.019	1.418
-0.164	-0.241	1.709			-0.145	-0.184	1.741			-0.143	0.120	1.737			-0.159	0.285	1.729			-0.289	-0.009	1.807			-0.339	-0.224	1.818			-0.350	-0.455	1.768			-0.365	-0.535	1.748			-0.049	0.004	1.692			0.019	0.019	1.419
-0.164	-0.241	1.709			-0.145	-0.184	1.741			-0.142	0.120	1.737			-0.160	0.284	1.729			-0.290	-0.009	1.807			-0.339	-0.225	1.817			-0.351	-0.455	1.767			-0.365	-0.535	1.747			-0.049	0.004	1.693			0.019	0.019	1.420
-0.164	-0.241	1.709			-0.145	-0.185	1.742			-0.142	0.119	1.738			-0.160	0.283	1.728			-0.290	-0.009	1.807			-0.339	-0.226	1.817			-0.351	-0.455	1.766			-0.365	-0.535	1.746			-0.048	0.004	1.693			0.019	0.019	1.420
-0.164	-0.241	1.709			-0.145	-0.185	1.742			-0.142	0.118	1.739			-0.160	0.282	1.728			-0.291	-0.009	1.807			-0.340	-0.227	1.816			-0.351	-0.455	1.766			-0.365	-0.535	1.745			-0.048	0.005	1.693			0.021	0.015	1.455
-0.164	-0.241	1.709			-0.145	-0.185	1.742			-0.142	0.118	1.739			-0.160	0.282	1.728			-0.291	-0.009	1.807			-0.340	-0.228	1.816			-0.351	-0.455	1.765			-0.365	-0.535	1.745			-0.048	0.005	1.694			0.024	0.009	1.454
-0.164	-0.241	1.709			-0.145	-0.185	1.742			-0.142	0.117	1.740			-0.160	0.281	1.728			-0.291	-0.010	1.807			-0.340	-0.228	1.816			-0.351	-0.456	1.764			-0.364	-0.536	1.744			-0.047	0.006	1.694			0.026	0.007	1.468
-0.164	-0.241	1.709			-0.145	-0.185	1.743			-0.142	0.117	1.741			-0.160	0.280	1.727			-0.291	-0.010	1.807			-0.341	-0.229	1.815			-0.351	-0.453	1.764			-0.364	-0.533	1.743			-0.046	0.006	1.694			0.027	0.007	1.471
-0.164	-0.241	1.709			-0.145	-0.186	1.743			-0.142	0.116	1.741			-0.160	0.279	1.727			-0.292	-0.010	1.807			-0.341	-0.229	1.815			-0.351	-0.453	1.764			-0.363	-0.532	1.743			-0.045	0.006	1.694			0.028	0.007	1.479
-0.164	-0.241	1.709			-0.145	-0.186	1.743			-0.142	0.116	1.742			-0.160	0.279	1.727			-0.292	-0.010	1.807			-0.341	-0.230	1.815			-0.350	-0.452	1.764			-0.363	-0.531	1.743			-0.045	0.007	1.694			0.029	0.006	1.482
-0.164	-0.241	1.709			-0.145	-0.186	1.744			-0.142	0.115	1.743			-0.160	0.278	1.727			-0.292	-0.010	1.807			-0.341	-0.230	1.815			-0.350	-0.448	1.765			-0.361	-0.527	1.744			-0.044	0.007	1.694			0.030	0.005	1.486
-0.164	-0.241	1.709			-0.145	-0.186	1.744			-0.142	0.115	1.743			-0.160	0.277	1.727			-0.292	-0.010	1.807			-0.341	-0.231	1.814			-0.349	-0.443	1.767			-0.359	-0.522	1.745			-0.044	0.008	1.695			0.027	0.000	1.476
-0.164	-0.241	1.709			-0.145	-0.186	1.744			-0.142	0.114	1.744			-0.160	0.277	1.727			-0.293	-0.010	1.807			-0.342	-0.231	1.814			-0.348	-0.440	1.767			-0.358	-0.519	1.746			-0.043	0.008	1.695			0.022	0.000	1.467
-0.164	-0.241	1.709			-0.144	-0.186	1.745			-0.142	0.114	1.744			-0.161	0.276	1.727			-0.293	-0.010	1.807			-0.342	-0.231	1.814			-0.348	-0.439	1.768			-0.357	-0.518	1.746			-0.043	0.008	1.695			0.016	0.000	1.460
-0.164	-0.241	1.709			-0.144	-0.187	1.745			-0.143	0.116	1.742			-0.161	0.276	1.726			-0.293	-0.010	1.807			-0.342	-0.231	1.813			-0.347	-0.438	1.768			-0.356	-0.517	1.746			-0.036	0.003	1.696			0.014	-0.001	1.456
-0.164	-0.241	1.709			-0.144	-0.187	1.745			-0.141	0.121	1.740			-0.160	0.277	1.726			-0.293	-0.010	1.807			-0.342	-0.231	1.813			-0.347	-0.437	1.768			-0.356	-0.516	1.746			-0.032	0.001	1.697			0.008	-0.003	1.451
-0.162	-0.239	1.709			-0.143	-0.185	1.746			-0.141	0.122	1.740			-0.157	0.276	1.727			-0.293	-0.011	1.808			-0.341	-0.228	1.811			-0.346	-0.436	1.768			-0.355	-0.515	1.746			-0.022	0.020	1.699			0.001	-0.003	1.451
-0.161	-0.239	1.709			-0.142	-0.185	1.746			-0.140	0.122	1.741			-0.154	0.276	1.728			-0.290	-0.016	1.803			-0.342	-0.223	1.811			-0.342	-0.427	1.767			-0.353	-0.507	1.746			-0.019	0.025	1.700			-0.008	-0.006	1.451
-0.160	-0.238	1.710			-0.142	-0.185	1.747			-0.139	0.121	1.742			-0.152	0.275	1.728			-0.288	-0.017	1.802			-0.341	-0.228	1.809			-0.343	-0.436	1.762			-0.354	-0.514	1.743			-0.017	0.027	1.700			-0.022	-0.009	1.452
-0.159	-0.238	1.710			-0.141	-0.185	1.747			-0.138	0.121	1.743			-0.151	0.275	1.729			-0.288	-0.018	1.802			-0.341	-0.232	1.808			-0.344	-0.441	1.758			-0.355	-0.519	1.740			-0.016	0.029	1.700			-0.036	-0.010	1.455
-0.159	-0.238	1.710			-0.140	-0.185	1.748			-0.137	0.120	1.745			-0.150	0.274	1.729			-0.288	-0.016	1.807			-0.341	-0.234	1.808			-0.345	-0.446	1.755			-0.356	-0.525	1.736			-0.015	0.030	1.699			-0.054	-0.013	1.457
-0.158	-0.238	1.710			-0.139	-0.185	1.748			-0.136	0.120	1.746			-0.149	0.274	1.730			-0.286	-0.006	1.818			-0.339	-0.232	1.808			-0.345	-0.447	1.754			-0.357	-0.526	1.735			-0.014	0.030	1.698			-0.073	-0.015	1.460
-0.158	-0.238	1.710			-0.138	-0.185	1.748			-0.135	0.119	1.747			-0.149	0.273	1.730			-0.284	0.001	1.825			-0.338	-0.231	1.807			-0.345	-0.448	1.753			-0.358	-0.530	1.732			-0.013	0.031	1.696			-0.089	-0.016	1.462
-0.157	-0.238	1.710			-0.137	-0.186	1.749			-0.135	0.119	1.748			-0.148	0.273	1.731			-0.282	0.008	1.831			-0.336	-0.228	1.808			-0.345	-0.448	1.752			-0.359	-0.533	1.730			-0.013	0.031	1.693			-0.102	-0.017	1.464
-0.157	-0.238	1.711			-0.136	-0.186	1.749			-0.134	0.118	1.748			-0.148	0.273	1.731			-0.280	0.014	1.836			-0.334	-0.224	1.808			-0.345	-0.448	1.752			-0.360	-0.535	1.729			-0.013	0.031	1.689			-0.114	-0.018	1.467
-0.157	-0.238	1.711			-0.135	-0.186	1.749			-0.133	0.118	1.749			-0.148	0.273	1.732			-0.279	0.017	1.838			-0.332	-0.221	1.809			-0.345	-0.448	1.751			-0.360	-0.537	1.727			-0.013	0.030	1.686			-0.123	-0.020	1.469
-0.156	-0.238	1.711			-0.135	-0.186	1.750			-0.133	0.117	1.750			-0.147	0.272	1.732			-0.277	0.020	1.840			-0.331	-0.218	1.810			-0.345	-0.447	1.751			-0.360	-0.536	1.727			-0.014	0.030	1.683			-0.130	-0.020	1.471
-0.156	-0.238	1.711			-0.134	-0.186	1.750			-0.132	0.117	1.751			-0.147	0.272	1.733			-0.277	0.022	1.842			-0.330	-0.215	1.811			-0.345	-0.447	1.751			-0.360	-0.536	1.726			-0.015	0.029	1.680			-0.138	-0.020	1.473
-0.156	-0.238	1.712			-0.133	-0.186	1.750			-0.132	0.117	1.752			-0.147	0.272	1.733			-0.276	0.024	1.844			-0.329	-0.213	1.813			-0.345	-0.446	1.751			-0.360	-0.535	1.726			-0.016	0.029	1.678			-0.145	-0.020	1.474
-0.156	-0.239	1.712			-0.133	-0.187	1.750			-0.132	0.116	1.752			-0.147	0.272	1.734			-0.275	0.026	1.845			-0.328	-0.211	1.814			-0.345	-0.445	1.752			-0.360	-0.536	1.726			-0.016	0.028	1.675			-0.151	-0.021	1.476
-0.156	-0.239	1.712			-0.133	-0.187	1.751			-0.131	0.116	1.753			-0.147	0.271	1.735			-0.274	0.028	1.847			-0.327	-0.209	1.816			-0.345	-0.445	1.753			-0.360	-0.537	1.726			-0.017	0.028	1.673			-0.156	-0.021	1.476
-0.156	-0.239	1.713			-0.132	-0.187	1.751			-0.131	0.116	1.754			-0.147	0.271	1.736			-0.274	0.030	1.848			-0.326	-0.207	1.818			-0.345	-0.444	1.755			-0.360	-0.537	1.728			-0.018	0.028	1.671			-0.160	-0.021	1.477
-0.156	-0.239	1.713			-0.132	-0.187	1.751			-0.131	0.115	1.755			-0.148	0.271	1.737			-0.273	0.031	1.850			-0.326	-0.205	1.820			-0.346	-0.443	1.761			-0.359	-0.533	1.734			-0.019	0.027	1.670			-0.164	-0.021	1.478
-0.157	-0.239	1.714			-0.132	-0.187	1.752			-0.131	0.115	1.756			-0.148	0.271	1.738			-0.273	0.033	1.851			-0.325	-0.204	1.822			-0.346	-0.439	1.772			-0.357	-0.524	1.748			-0.020	0.027	1.668			-0.167	-0.022	1.478
-0.157	-0.240	1.714			-0.132	-0.188	1.752			-0.131	0.115	1.757			-0.149	0.271	1.739			-0.273	0.034	1.852			-0.324	-0.202	1.825			-0.347	-0.436	1.778			-0.356	-0.520	1.756			-0.020	0.027	1.667			-0.170	-0.022	1.479
-0.157	-0.240	1.715			-0.131	-0.188	1.753			-0.131	0.115	1.757			-0.149	0.271	1.740			-0.272	0.035	1.853			-0.324	-0.201	1.827			-0.347	-0.436	1.782			-0.356	-0.519	1.760			-0.021	0.026	1.666			-0.173	-0.022	1.480
-0.157	-0.240	1.716			-0.131	-0.188	1.753			-0.131	0.115	1.758			-0.150	0.271	1.740			-0.272	0.036	1.854			-0.323	-0.199	1.830			-0.347	-0.436	1.786			-0.356	-0.518	1.764			-0.022	0.026	1.665			-0.176	-0.022	1.480
-0.158	-0.240	1.716			-0.131	-0.188	1.754			-0.131	0.114	1.759			-0.151	0.271	1.741			-0.272	0.038	1.855			-0.323	-0.198	1.832			-0.347	-0.436	1.789			-0.356	-0.518	1.767			-0.022	0.026	1.664			-0.178	-0.022	1.481
-0.158	-0.241	1.717			-0.131	-0.188	1.754			-0.131	0.114	1.760			-0.151	0.271	1.742			-0.272	0.039	1.856			-0.323	-0.197	1.834			-0.347	-0.435	1.793			-0.355	-0.511	1.777			-0.023	0.026	1.663			-0.179	-0.022	1.481
-0.158	-0.241	1.718			-0.131	-0.188	1.755			-0.131	0.114	1.760			-0.152	0.270	1.743			-0.271	0.039	1.856			-0.322	-0.197	1.836			-0.347	-0.434	1.795			-0.355	-0.511	1.780			-0.024	0.025	1.663			-0.182	-0.022	1.482
-0.158	-0.241	1.718			-0.131	-0.189	1.755			-0.131	0.114	1.761			-0.152	0.270	1.744			-0.271	0.040	1.857			-0.322	-0.196	1.838			-0.347	-0.434	1.798			-0.356	-0.510	1.782			-0.024	0.025	1.662			-0.184	-0.022	1.482
-0.159	-0.241	1.719			-0.131	-0.189	1.756			-0.131	0.114	1.761			-0.153	0.270	1.744			-0.271	0.041	1.858			-0.322	-0.195	1.840			-0.348	-0.433	1.800			-0.356	-0.509	1.784			-0.025	0.025	1.661			-0.186	-0.022	1.482
-0.159	-0.242	1.720			-0.131	-0.189	1.756			-0.131	0.114	1.762			-0.153	0.270	1.745			-0.271	0.042	1.859			-0.322	-0.194	1.842			-0.348	-0.433	1.802			-0.356	-0.509	1.786			-0.025	0.025	1.661			-0.188	-0.022	1.482
-0.159	-0.242	1.720			-0.131	-0.189	1.757			-0.131	0.114	1.762			-0.154	0.270	1.746			-0.270	0.043	1.859			-0.322	-0.194	1.843			-0.348	-0.432	1.803			-0.356	-0.508	1.788			-0.026	0.024	1.660			-0.186	-0.020	1.485
-0.159	-0.242	1.721			-0.131	-0.189	1.757			-0.131	0.114	1.763			-0.154	0.270	1.746			-0.270	0.043	1.860			-0.322	-0.193	1.844			-0.348	-0.431	1.805			-0.356	-0.507	1.789			-0.026	0.024	1.660			-0.188	-0.019	1.485
-0.160	-0.242	1.721			-0.131	-0.189	1.758			-0.131	0.114	1.763			-0.155	0.270	1.747			-0.270	0.044	1.860			-0.322	-0.193	1.845			-0.348	-0.431	1.806			-0.356	-0.507	1.790			-0.027	0.024	1.660			-0.189	-0.019	1.485
-0.160	-0.243	1.722			-0.131	-0.190	1.758			-0.131	0.114	1.764			-0.155	0.270	1.748			-0.270	0.044	1.861			-0.321	-0.192	1.845			-0.348	-0.431	1.807			-0.356	-0.506	1.791			-0.027	0.024	1.659			-0.191	-0.018	1.485
-0.160	-0.243	1.722			-0.131	-0.190	1.759			-0.131	0.114	1.764			-0.155	0.270	1.748			-0.270	0.045	1.861			-0.322	-0.192	1.849			-0.348	-0.430	1.808			-0.356	-0.506	1.792			-0.027	0.024	1.659			-0.192	-0.018	1.484
-0.161	-0.243	1.723			-0.131	-0.190	1.759			-0.131	0.114	1.765			-0.155	0.270	1.749			-0.270	0.045	1.862			-0.322	-0.191	1.850			-0.348	-0.430	1.809			-0.357	-0.505	1.793			-0.028	0.023	1.659			-0.193	-0.018	1.484
-0.161	-0.243	1.723			-0.131	-0.190	1.759			-0.131	0.114	1.765			-0.156	0.270	1.749			-0.269	0.046	1.862			-0.323	-0.191	1.851			-0.348	-0.430	1.810			-0.358	-0.507	1.792			-0.028	0.023	1.659			-0.194	-0.017	1.484
-0.161	-0.243	1.724			-0.131	-0.190	1.760			-0.131	0.114	1.766			-0.156	0.270	1.750			-0.269	0.046	1.863			-0.322	-0.191	1.852			-0.348	-0.430	1.811			-0.358	-0.508	1.792			-0.029	0.023	1.658			-0.195	-0.017	1.484
-0.161	-0.244	1.724			-0.131	-0.190	1.760			-0.131	0.114	1.766			-0.156	0.270	1.750			-0.269	0.047	1.863			-0.322	-0.190	1.853			-0.348	-0.430	1.811			-0.359	-0.508	1.792			-0.029	0.023	1.658			-0.196	-0.016	1.484
-0.161	-0.244	1.725			-0.131	-0.191	1.761			-0.131	0.114	1.766			-0.156	0.270	1.751			-0.269	0.047	1.863			-0.322	-0.190	1.853			-0.348	-0.430	1.811			-0.360	-0.510	1.791			-0.029	0.023	1.658			-0.196	-0.016	1.484
-0.161	-0.244	1.725			-0.131	-0.191	1.761			-0.131	0.114	1.767			-0.156	0.270	1.751			-0.269	0.048	1.864			-0.322	-0.190	1.853			-0.348	-0.430	1.811			-0.360	-0.508	1.791			-0.030	0.022	1.658			-0.197	-0.015	1.483
-0.162	-0.244	1.725			-0.131	-0.191	1.761			-0.131	0.114	1.767			-0.156	0.270	1.752			-0.269	0.048	1.864			-0.322	-0.190	1.854			-0.348	-0.430	1.811			-0.360	-0.506	1.790			-0.030	0.022	1.658			-0.197	-0.015	1.483
-0.162	-0.244	1.726			-0.131	-0.191	1.761			-0.131	0.114	1.767			-0.156	0.270	1.752			-0.269	0.048	1.864			-0.321	-0.190	1.854			-0.348	-0.429	1.810			-0.360	-0.505	1.790			-0.030	0.022	1.658			-0.197	-0.014	1.483
-0.162	-0.244	1.726			-0.131	-0.191	1.762			-0.131	0.114	1.768			-0.156	0.270	1.752			-0.269	0.049	1.865			-0.321	-0.190	1.854			-0.348	-0.428	1.810			-0.360	-0.504	1.790			-0.030	0.022	1.658			-0.196	-0.014	1.483
-0.162	-0.245	1.726			-0.131	-0.191	1.762			-0.131	0.113	1.768			-0.156	0.270	1.753			-0.269	0.049	1.865			-0.321	-0.190	1.853			-0.347	-0.429	1.810			-0.360	-0.505	1.789			-0.031	0.022	1.658			-0.196	-0.014	1.482
-0.162	-0.245	1.727			-0.131	-0.192	1.762			-0.131	0.113	1.768			-0.157	0.270	1.753			-0.268	0.049	1.865			-0.320	-0.190	1.853			-0.347	-0.429	1.809			-0.360	-0.506	1.788			-0.031	0.022	1.658			-0.194	-0.013	1.482
-0.162	-0.245	1.727			-0.131	-0.192	1.762			-0.131	0.113	1.769			-0.157	0.270	1.753			-0.268	0.049	1.865			-0.320	-0.191	1.853			-0.347	-0.430	1.808			-0.360	-0.509	1.786			-0.031	0.022	1.658			-0.193	-0.013	1.482
-0.162	-0.245	1.727			-0.131	-0.192	1.763			-0.131	0.113	1.769			-0.156	0.270	1.753			-0.268	0.049	1.866			-0.319	-0.191	1.853			-0.347	-0.430	1.807			-0.360	-0.512	1.784			-0.031	0.021	1.658			-0.190	-0.012	1.482
-0.162	-0.245	1.727			-0.131	-0.192	1.763			-0.131	0.113	1.769			-0.156	0.270	1.753			-0.268	0.049	1.866			-0.319	-0.192	1.852			-0.346	-0.431	1.806			-0.360	-0.515	1.782			-0.031	0.021	1.658			-0.184	-0.011	1.484
-0.162	-0.245	1.728			-0.131	-0.192	1.763			-0.131	0.113	1.769			-0.156	0.269	1.753			-0.268	0.050	1.866			-0.319	-0.192	1.852			-0.346	-0.432	1.805			-0.360	-0.518	1.781			-0.031	0.021	1.659			-0.180	-0.011	1.485
-0.162	-0.245	1.728			-0.131	-0.192	1.763			-0.131	0.113	1.769			-0.155	0.269	1.752			-0.268	0.050	1.866			-0.318	-0.192	1.851			-0.346	-0.433	1.803			-0.360	-0.518	1.780			-0.031	0.021	1.659			-0.177	-0.010	1.485
-0.162	-0.246	1.728			-0.131	-0.192	1.764			-0.130	0.113	1.770			-0.155	0.268	1.752			-0.268	0.049	1.866			-0.318	-0.193	1.851			-0.345	-0.434	1.802			-0.360	-0.519	1.779			-0.031	0.021	1.659			-0.172	-0.010	1.486
-0.162	-0.246	1.728			-0.130	-0.193	1.764			-0.130	0.113	1.770			-0.154	0.268	1.751			-0.267	0.049	1.866			-0.317	-0.193	1.850			-0.345	-0.434	1.800			-0.360	-0.519	1.779			-0.031	0.020	1.659			-0.168	-0.009	1.487
-0.162	-0.246	1.728			-0.130	-0.193	1.764			-0.130	0.112	1.770			-0.154	0.267	1.751			-0.267	0.049	1.866			-0.317	-0.194	1.849			-0.344	-0.435	1.799			-0.360	-0.520	1.778			-0.030	0.020	1.659			-0.163	-0.009	1.488
-0.162	-0.246	1.728			-0.130	-0.193	1.764			-0.130	0.112	1.770			-0.153	0.267	1.750			-0.267	0.049	1.866			-0.317	-0.194	1.849			-0.344	-0.436	1.798			-0.359	-0.520	1.777			-0.030	0.020	1.660			-0.158	-0.009	1.488
-0.162	-0.246	1.729			-0.130	-0.193	1.764			-0.130	0.112	1.770			-0.153	0.266	1.750			-0.267	0.049	1.866			-0.316	-0.195	1.849			-0.344	-0.436	1.797			-0.359	-0.520	1.776			-0.030	0.020	1.660			-0.152	-0.010	1.487
-0.162	-0.246	1.729			-0.130	-0.193	1.764			-0.129	0.112	1.770			-0.152	0.266	1.749			-0.267	0.048	1.866			-0.316	-0.195	1.848			-0.343	-0.437	1.796			-0.359	-0.521	1.776			-0.029	0.019	1.661			-0.144	-0.011	1.484
-0.162	-0.246	1.729			-0.130	-0.193	1.764			-0.129	0.112	1.770			-0.152	0.265	1.749			-0.266	0.048	1.866			-0.316	-0.196	1.848			-0.343	-0.437	1.795			-0.359	-0.521	1.775			-0.027	0.019	1.662			-0.135	-0.012	1.481
-0.162	-0.247	1.729			-0.130	-0.194	1.765			-0.129	0.111	1.771			-0.151	0.264	1.748			-0.266	0.048	1.866			-0.316	-0.196	1.848			-0.343	-0.438	1.794			-0.359	-0.523	1.773			-0.026	0.019	1.664			-0.124	-0.013	1.478
-0.162	-0.247	1.729			-0.130	-0.194	1.765			-0.129	0.111	1.771			-0.151	0.264	1.747			-0.273	0.016	1.863			-0.319	-0.215	1.848			-0.343	-0.441	1.793			-0.358	-0.524	1.772			-0.025	0.019	1.665			-0.114	-0.014	1.476
-0.162	-0.247	1.729			-0.130	-0.194	1.765			-0.129	0.111	1.771			-0.151	0.263	1.747			-0.273	0.009	1.860			-0.321	-0.224	1.848			-0.342	-0.440	1.793			-0.357	-0.523	1.772			-0.024	0.018	1.666			-0.105	-0.013	1.473
-0.162	-0.247	1.729			-0.130	-0.194	1.765			-0.128	0.110	1.771			-0.151	0.263	1.746			-0.274	0.003	1.858			-0.322	-0.231	1.848			-0.341	-0.440	1.793			-0.356	-0.522	1.773			-0.023	0.018	1.668			-0.098	-0.013	1.470
-0.162	-0.247	1.729			-0.130	-0.194	1.765			-0.128	0.110	1.771			-0.151	0.262	1.746			-0.272	-0.004	1.852			-0.323	-0.233	1.848			-0.340	-0.437	1.794			-0.354	-0.520	1.773			-0.022	0.018	1.669			-0.093	-0.012	1.468
-0.162	-0.247	1.729			-0.130	-0.194	1.765			-0.128	0.110	1.771			-0.151	0.262	1.745			-0.272	-0.007	1.849			-0.323	-0.235	1.849			-0.338	-0.444	1.793			-0.353	-0.523	1.773			-0.021	0.018	1.670			-0.088	-0.012	1.466
-0.161	-0.247	1.729			-0.130	-0.194	1.765			-0.128	0.110	1.771			-0.151	0.261	1.744			-0.271	-0.010	1.846			-0.323	-0.236	1.849			-0.337	-0.439	1.796			-0.351	-0.521	1.775			-0.020	0.018	1.671			-0.084	-0.011	1.464
-0.161	-0.247	1.729			-0.130	-0.194	1.765			-0.128	0.109	1.771			-0.151	0.261	1.744			-0.271	-0.014	1.843			-0.323	-0.238	1.849			-0.336	-0.437	1.797			-0.350	-0.519	1.776			-0.020	0.018	1.672			-0.081	-0.011	1.463
-0.161	-0.247	1.729			-0.130	-0.194	1.766			-0.128	0.109	1.771			-0.150	0.260	1.743			-0.271	-0.016	1.842			-0.324	-0.239	1.849			-0.335	-0.435	1.798			-0.349	-0.518	1.777			-0.019	0.018	1.672			-0.078	-0.010	1.462
-0.161	-0.247	1.729			-0.130	-0.194	1.766			-0.128	0.109	1.771			-0.150	0.260	1.743			-0.267	-0.008	1.841			-0.323	-0.235	1.848			-0.334	-0.434	1.798			-0.348	-0.517	1.778			-0.018	0.018	1.673			-0.075	-0.010	1.461
-0.161	-0.247	1.729			-0.130	-0.194	1.766			-0.127	0.109	1.771			-0.150	0.260	1.742			-0.265	-0.009	1.837			-0.323	-0.236	1.848			-0.334	-0.434	1.798			-0.347	-0.517	1.778			-0.018	0.018	1.674			-0.073	-0.010	1.460
-0.160	-0.247	1.729			-0.130	-0.195	1.766			-0.127	0.108	1.771			-0.150	0.259	1.741			-0.264	-0.010	1.835			-0.323	-0.237	1.848			-0.333	-0.434	1.798			-0.347	-0.517	1.778			-0.017	0.018	1.674			-0.071	-0.010	1.460
-0.160	-0.248	1.729			-0.130	-0.195	1.766			-0.127	0.108	1.771			-0.150	0.259	1.741			-0.263	-0.011	1.833			-0.323	-0.238	1.847			-0.332	-0.439	1.794			-0.346	-0.517	1.777			-0.017	0.018	1.675			-0.069	-0.010	1.459
-0.160	-0.248	1.729			-0.130	-0.195	1.766			-0.127	0.108	1.771			-0.150	0.259	1.740			-0.262	-0.012	1.832			-0.323	-0.239	1.847			-0.332	-0.436	1.796			-0.344	-0.496	1.786			-0.016	0.018	1.676			-0.066	-0.010	1.459
-0.159	-0.248	1.729			-0.130	-0.195	1.766			-0.127	0.107	1.770			-0.150	0.258	1.740			-0.262	-0.012	1.830			-0.323	-0.240	1.847			-0.332	-0.434	1.798			-0.343	-0.495	1.786			-0.016	0.018	1.676			-0.060	-0.009	1.462
-0.159	-0.248	1.728			-0.130	-0.195	1.766			-0.126	0.107	1.770			-0.150	0.258	1.739			-0.261	-0.013	1.829			-0.323	-0.240	1.847			-0.332	-0.432	1.799			-0.343	-0.494	1.787			-0.016	0.018	1.677			-0.055	-0.008	1.465
-0.158	-0.249	1.728			-0.129	-0.196	1.766			-0.126	0.107	1.770			-0.150	0.258	1.739			-0.260	-0.014	1.828			-0.325	-0.219	1.852			-0.331	-0.410	1.806			-0.341	-0.481	1.788			-0.015	0.019	1.677			-0.051	-0.008	1.467
-0.158	-0.249	1.728			-0.129	-0.196	1.766			-0.126	0.107	1.770			-0.150	0.257	1.738			-0.260	-0.014	1.827			-0.324	-0.209	1.852			-0.331	-0.409	1.805			-0.340	-0.485	1.785			-0.015	0.019	1.678			-0.047	-0.008	1.469
-0.157	-0.249	1.727			-0.129	-0.196	1.765			-0.126	0.106	1.770			-0.150	0.257	1.738			-0.259	-0.015	1.825			-0.324	-0.201	1.853			-0.331	-0.408	1.805			-0.340	-0.485	1.785			-0.015	0.019	1.679			-0.043	-0.008	1.472
-0.157	-0.250	1.727			-0.129	-0.196	1.765			-0.126	0.106	1.770			-0.150	0.257	1.738			-0.259	-0.015	1.824			-0.324	-0.194	1.853			-0.331	-0.407	1.805			-0.340	-0.484	1.784			-0.015	0.019	1.680			-0.031	-0.005	1.476
-0.156	-0.250	1.726			-0.129	-0.196	1.765			-0.126	0.108	1.768			-0.149	0.257	1.738			-0.258	-0.013	1.822			-0.324	-0.189	1.854			-0.330	-0.406	1.805			-0.340	-0.483	1.784			-0.014	0.023	1.683			-0.027	-0.006	1.476
-0.156	-0.250	1.726			-0.129	-0.196	1.765			-0.126	0.110	1.765			-0.149	0.257	1.737			-0.264	-0.015	1.827			-0.324	-0.187	1.854			-0.330	-0.409	1.802			-0.340	-0.484	1.783			-0.014	0.020	1.685			-0.024	-0.007	1.476
-0.155	-0.250	1.725			-0.129	-0.196	1.764			-0.128	0.117	1.759			-0.149	0.261	1.736			-0.267	-0.016	1.830			-0.324	-0.199	1.853			-0.330	-0.413	1.799			-0.341	-0.489	1.781			-0.014	0.018	1.687			-0.021	-0.007	1.476
-0.155	-0.250	1.725			-0.129	-0.196	1.764			-0.129	0.119	1.757			-0.148	0.261	1.735			-0.268	-0.016	1.831			-0.324	-0.208	1.852			-0.330	-0.419	1.796			-0.342	-0.496	1.779			-0.015	0.013	1.691			-0.022	-0.001	1.477
-0.155	-0.250	1.724			-0.129	-0.196	1.763			-0.129	0.119	1.757			-0.148	0.261	1.735			-0.269	-0.016	1.832			-0.325	-0.214	1.852			-0.330	-0.423	1.795			-0.343	-0.501	1.777			-0.016	0.005	1.696			-0.021	0.004	1.477
-0.155	-0.250	1.724			-0.130	-0.196	1.763			-0.129	0.119	1.757			-0.148	0.261	1.735			-0.270	-0.017	1.833			-0.325	-0.218	1.851			-0.330	-0.426	1.794			-0.343	-0.504	1.776			-0.017	-0.002	1.701			-0.020	0.007	1.477
-0.155	-0.251	1.724			-0.130	-0.196	1.763			-0.130	0.119	1.756			-0.148	0.261	1.734			-0.271	-0.017	1.834			-0.325	-0.221	1.851			-0.331	-0.428	1.793			-0.344	-0.507	1.775			-0.031	-0.005	1.703			-0.018	0.010	1.478
-0.155	-0.251	1.723			-0.130	-0.196	1.762			-0.130	0.119	1.756			-0.149	0.261	1.734			-0.272	-0.017	1.835			-0.324	-0.223	1.851			-0.331	-0.429	1.793			-0.344	-0.508	1.775			-0.038	-0.006	1.704			-0.016	0.012	1.478
-0.156	-0.251	1.723			-0.130	-0.197	1.762			-0.130	0.119	1.756			-0.149	0.261	1.734			-0.273	-0.017	1.836			-0.324	-0.224	1.851			-0.331	-0.430	1.793			-0.344	-0.509	1.774			-0.042	-0.007	1.705			-0.014	0.014	1.477
-0.156	-0.252	1.722			-0.131	-0.197	1.762			-0.130	0.118	1.757			-0.150	0.261	1.734			-0.273	-0.017	1.836			-0.324	-0.226	1.851			-0.331	-0.431	1.793			-0.344	-0.509	1.776			-0.044	-0.007	1.706			-0.011	0.016	1.478
-0.156	-0.252	1.722			-0.131	-0.197	1.761			-0.131	0.118	1.757			-0.150	0.261	1.734			-0.274	-0.018	1.836			-0.324	-0.227	1.851			-0.331	-0.432	1.793			-0.344	-0.509	1.776			-0.046	-0.007	1.707			-0.009	0.018	1.478
-0.156	-0.252	1.722			-0.131	-0.197	1.761			-0.131	0.117	1.757			-0.151	0.261	1.734			-0.274	-0.018	1.837			-0.324	-0.228	1.850			-0.332	-0.433	1.794			-0.344	-0.509	1.777			-0.048	-0.008	1.707			-0.006	0.020	1.478
-0.156	-0.252	1.722			-0.131	-0.197	1.761			-0.131	0.117	1.758			-0.152	0.261	1.734			-0.275	-0.018	1.837			-0.324	-0.229	1.850			-0.332	-0.434	1.795			-0.344	-0.509	1.778			-0.049	-0.008	1.708			-0.004	0.022	1.478
-0.156	-0.252	1.721			-0.131	-0.198	1.761			-0.131	0.116	1.758			-0.152	0.261	1.734			-0.275	-0.018	1.837			-0.324	-0.230	1.850			-0.333	-0.434	1.796			-0.344	-0.509	1.778			-0.050	-0.009	1.709			-0.001	0.024	1.479
-0.156	-0.252	1.721			-0.131	-0.198	1.761			-0.131	0.115	1.759			-0.153	0.261	1.734			-0.275	-0.018	1.837			-0.324	-0.231	1.849			-0.334	-0.434	1.796			-0.345	-0.509	1.779			-0.051	-0.009	1.710			0.001	0.025	1.479
-0.156	-0.253	1.721			-0.132	-0.198	1.760			-0.131	0.114	1.759			-0.154	0.261	1.734			-0.276	-0.018	1.837			-0.324	-0.232	1.849			-0.334	-0.434	1.797			-0.346	-0.509	1.779			-0.051	-0.009	1.710			0.003	0.027	1.480
-0.156	-0.253	1.721			-0.132	-0.198	1.760			-0.132	0.114	1.760			-0.154	0.260	1.734			-0.276	-0.018	1.838			-0.324	-0.232	1.848			-0.335	-0.434	1.797			-0.346	-0.509	1.779			-0.050	-0.008	1.710			0.005	0.032	1.480
-0.156	-0.253	1.721			-0.132	-0.198	1.760			-0.132	0.113	1.760			-0.155	0.260	1.734			-0.277	-0.018	1.838			-0.324	-0.233	1.848			-0.335	-0.434	1.797			-0.347	-0.510	1.779			-0.049	-0.007	1.710			0.008	0.036	1.481
-0.156	-0.253	1.720			-0.132	-0.198	1.760			-0.132	0.112	1.761			-0.155	0.260	1.734			-0.277	-0.018	1.838			-0.324	-0.234	1.847			-0.336	-0.435	1.797			-0.348	-0.510	1.778			-0.048	-0.007	1.709			0.016	0.029	1.470
-0.156	-0.253	1.720			-0.132	-0.198	1.760			-0.132	0.112	1.762			-0.156	0.260	1.734			-0.277	-0.018	1.838			-0.325	-0.235	1.846			-0.336	-0.435	1.796			-0.349	-0.511	1.777			-0.047	-0.006	1.709			0.021	0.025	1.464
-0.157	-0.253	1.720			-0.132	-0.198	1.760			-0.132	0.111	1.762			-0.157	0.260	1.734			-0.278	-0.018	1.838			-0.325	-0.236	1.846			-0.337	-0.436	1.796			-0.350	-0.512	1.776			-0.046	-0.005	1.708			0.028	0.019	1.462
-0.157	-0.253	1.720			-0.132	-0.198	1.760			-0.133	0.111	1.762			-0.157	0.260	1.734			-0.278	-0.018	1.838			-0.325	-0.237	1.845			-0.337	-0.436	1.795			-0.351	-0.513	1.775			-0.045	-0.004	1.708			0.035	0.015	1.458
-0.157	-0.253	1.720			-0.132	-0.198	1.760			-0.133	0.110	1.763			-0.158	0.260	1.735			-0.278	-0.018	1.838			-0.326	-0.237	1.844			-0.338	-0.437	1.795			-0.352	-0.513	1.774			-0.044	-0.003	1.707			0.041	0.011	1.469
-0.157	-0.252	1.720			-0.133	-0.198	1.760			-0.133	0.110	1.763			-0.159	0.260	1.735			-0.279	-0.018	1.838			-0.326	-0.238	1.844			-0.339	-0.437	1.794			-0.353	-0.514	1.773			-0.042	-0.002	1.706			0.045	0.009	1.478
-0.157	-0.252	1.720			-0.133	-0.198	1.760			-0.133	0.109	1.764			-0.160	0.260	1.735			-0.279	-0.018	1.838			-0.326	-0.239	1.843			-0.339	-0.438	1.793			-0.353	-0.515	1.772			-0.041	-0.001	1.706			0.049	0.007	1.486
-0.157	-0.252	1.720			-0.133	-0.198	1.760			-0.134	0.109	1.764			-0.161	0.260	1.735			-0.280	-0.018	1.838			-0.327	-0.240	1.843			-0.340	-0.438	1.793			-0.354	-0.515	1.771			-0.040	-0.001	1.705			0.053	0.006	1.491
-0.158	-0.251	1.720			-0.133	-0.198	1.760			-0.134	0.108	1.764			-0.162	0.260	1.735			-0.280	-0.018	1.839			-0.327	-0.240	1.842			-0.340	-0.438	1.792			-0.354	-0.515	1.770			-0.039	0.000	1.704			0.064	0.006	1.488
-0.158	-0.251	1.720			-0.134	-0.198	1.760			-0.134	0.108	1.765			-0.163	0.260	1.735			-0.281	-0.018	1.839			-0.327	-0.240	1.842			-0.341	-0.438	1.792			-0.354	-0.515	1.770			-0.037	0.001	1.704			0.071	0.005	1.487
-0.158	-0.251	1.720			-0.134	-0.198	1.760			-0.135	0.108	1.765			-0.164	0.260	1.735			-0.282	-0.018	1.839			-0.328	-0.241	1.841			-0.341	-0.438	1.792			-0.355	-0.515	1.769			-0.036	0.002	1.704			0.077	0.005	1.486
-0.159	-0.250	1.720			-0.134	-0.197	1.760			-0.135	0.107	1.765			-0.164	0.260	1.735			-0.282	-0.018	1.839			-0.328	-0.241	1.841			-0.341	-0.438	1.791			-0.355	-0.516	1.769			-0.035	0.003	1.703			0.081	0.004	1.487
-0.159	-0.249	1.720			-0.135	-0.197	1.760			-0.135	0.107	1.765			-0.165	0.260	1.735			-0.283	-0.018	1.838			-0.328	-0.242	1.840			-0.342	-0.438	1.791			-0.355	-0.516	1.769			-0.034	0.003	1.703			0.085	0.004	1.489
-0.159	-0.249	1.720			-0.135	-0.197	1.760			-0.135	0.107	1.766			-0.166	0.260	1.734			-0.284	-0.017	1.838			-0.329	-0.242	1.840			-0.342	-0.438	1.791			-0.355	-0.516	1.768			-0.033	0.004	1.703			0.089	0.004	1.490
-0.160	-0.248	1.720			-0.136	-0.196	1.760			-0.136	0.106	1.766			-0.167	0.260	1.734			-0.285	-0.017	1.838			-0.330	-0.242	1.839			-0.342	-0.439	1.790			-0.356	-0.516	1.768			-0.032	0.005	1.702			0.093	0.003	1.491
-0.160	-0.248	1.720			-0.136	-0.196	1.761			-0.136	0.106	1.766			-0.167	0.260	1.734			-0.286	-0.017	1.838			-0.330	-0.242	1.839			-0.343	-0.439	1.790			-0.356	-0.517	1.767			-0.031	0.005	1.702			0.096	0.003	1.492
-0.160	-0.247	1.720			-0.136	-0.196	1.761			-0.136	0.106	1.766			-0.168	0.260	1.734			-0.287	-0.017	1.838			-0.331	-0.242	1.838			-0.343	-0.440	1.789			-0.356	-0.518	1.766			-0.030	0.006	1.702			0.100	0.002	1.496
-0.160	-0.247	1.720			-0.137	-0.195	1.761			-0.136	0.106	1.766			-0.168	0.260	1.734			-0.288	-0.017	1.837			-0.332	-0.242	1.837			-0.344	-0.441	1.788			-0.357	-0.519	1.765			-0.029	0.007	1.702			0.103	0.002	1.500
-0.161	-0.246	1.721			-0.137	-0.195	1.761			-0.137	0.105	1.766			-0.169	0.260	1.734			-0.289	-0.016	1.837			-0.332	-0.242	1.836			-0.345	-0.443	1.786			-0.357	-0.521	1.764			-0.028	0.007	1.702			0.106	0.001	1.503
-0.161	-0.246	1.721			-0.138	-0.195	1.761			-0.137	0.105	1.766			-0.169	0.260	1.733			-0.290	-0.016	1.836			-0.333	-0.242	1.836			-0.345	-0.444	1.785			-0.358	-0.522	1.763			-0.027	0.008	1.702			0.109	0.001	1.505
-0.161	-0.245	1.721			-0.138	-0.194	1.761			-0.138	0.105	1.766			-0.170	0.260	1.733			-0.291	-0.016	1.836			-0.334	-0.242	1.835			-0.346	-0.444	1.784			-0.358	-0.523	1.762			-0.026	0.008	1.702			0.112	0.001	1.508
-0.161	-0.245	1.721			-0.138	-0.194	1.762			-0.138	0.104	1.767			-0.170	0.260	1.733			-0.292	-0.016	1.836			-0.335	-0.242	1.834			-0.347	-0.446	1.782			-0.359	-0.525	1.760			-0.025	0.009	1.702			0.114	0.001	1.512
-0.161	-0.244	1.721			-0.139	-0.193	1.762			-0.139	0.104	1.767			-0.171	0.260	1.732			-0.293	-0.016	1.835			-0.336	-0.242	1.833			-0.347	-0.448	1.780			-0.359	-0.527	1.758			-0.024	0.009	1.702			0.116	0.001	1.517
-0.161	-0.244	1.721			-0.139	-0.193	1.762			-0.139	0.104	1.767			-0.172	0.259	1.732			-0.294	-0.015	1.835			-0.337	-0.242	1.832			-0.348	-0.449	1.778			-0.359	-0.528	1.756			-0.023	0.010	1.702			0.119	0.001	1.520
-0.162	-0.243	1.721			-0.139	-0.193	1.762			-0.140	0.103	1.767			-0.172	0.259	1.731			-0.295	-0.015	1.834			-0.337	-0.243	1.831			-0.348	-0.450	1.777			-0.360	-0.529	1.755			-0.022	0.010	1.702			0.121	0.001	1.523
-0.162	-0.243	1.721			-0.140	-0.193	1.762			-0.141	0.103	1.767			-0.173	0.259	1.731			-0.295	-0.015	1.834			-0.338	-0.243	1.830			-0.349	-0.450	1.776			-0.360	-0.529	1.754			-0.022	0.010	1.703			0.123	0.001	1.526
-0.162	-0.242	1.721			-0.140	-0.192	1.762			-0.141	0.103	1.767			-0.173	0.259	1.730			-0.296	-0.015	1.833			-0.339	-0.243	1.829			-0.349	-0.451	1.774			-0.360	-0.530	1.753			-0.021	0.010	1.703			0.125	0.001	1.529
-0.162	-0.242	1.721			-0.140	-0.192	1.763			-0.142	0.102	1.767			-0.174	0.258	1.730			-0.297	-0.015	1.833			-0.340	-0.243	1.829			-0.349	-0.452	1.773			-0.360	-0.531	1.751			-0.020	0.011	1.703			0.127	0.000	1.531
-0.162	-0.242	1.722			-0.140	-0.192	1.763			-0.143	0.102	1.767			-0.175	0.258	1.730			-0.299	-0.016	1.833			-0.340	-0.243	1.828			-0.349	-0.453	1.771			-0.360	-0.532	1.749			-0.020	0.011	1.703			0.129	0.000	1.533
-0.162	-0.241	1.722			-0.141	-0.191	1.763			-0.144	0.101	1.767			-0.175	0.257	1.729			-0.300	-0.016	1.832			-0.341	-0.244	1.827			-0.350	-0.453	1.770			-0.360	-0.532	1.748			-0.019	0.011	1.703			0.130	-0.000	1.535
-0.162	-0.241	1.722			-0.141	-0.191	1.763			-0.144	0.101	1.768			-0.176	0.257	1.729			-0.301	-0.016	1.832			-0.341	-0.244	1.826			-0.350	-0.453	1.769			-0.360	-0.532	1.747			-0.019	0.011	1.704			0.132	-0.000	1.537
-0.162	-0.241	1.722			-0.141	-0.191	1.763			-0.145	0.100	1.768			-0.176	0.256	1.728			-0.302	-0.016	1.831			-0.342	-0.244	1.826			-0.350	-0.453	1.768			-0.360	-0.532	1.746			-0.018	0.012	1.704			0.133	-0.001	1.539
-0.162	-0.241	1.722			-0.141	-0.191	1.763			-0.146	0.100	1.768			-0.177	0.256	1.728			-0.303	-0.016	1.831			-0.343	-0.244	1.825			-0.350	-0.453	1.767			-0.359	-0.532	1.745			-0.018	0.012	1.704			0.133	-0.001	1.542
-0.162	-0.240	1.722			-0.142	-0.191	1.763			-0.147	0.099	1.768			-0.177	0.256	1.728			-0.304	-0.017	1.830			-0.343	-0.244	1.824			-0.350	-0.453	1.766			-0.359	-0.533	1.744			-0.017	0.012	1.705			0.133	-0.001	1.545
-0.162	-0.240	1.722			-0.142	-0.190	1.764			-0.148	0.099	1.768			-0.178	0.255	1.727			-0.305	-0.017	1.830			-0.344	-0.244	1.823			-0.350	-0.454	1.765			-0.359	-0.533	1.743			-0.017	0.012	1.705			0.133	-0.001	1.547
-0.163	-0.240	1.722			-0.142	-0.190	1.764			-0.148	0.099	1.768			-0.178	0.255	1.727			-0.306	-0.017	1.829			-0.345	-0.244	1.822			-0.351	-0.454	1.764			-0.359	-0.534	1.742			-0.016	0.012	1.705			0.134	-0.001	1.549
-0.163	-0.240	1.722			-0.142	-0.190	1.764			-0.149	0.098	1.768			-0.179	0.255	1.727			-0.307	-0.017	1.829			-0.345	-0.245	1.821			-0.351	-0.455	1.762			-0.359	-0.535	1.740			-0.016	0.012	1.706			0.134	-0.002	1.551
-0.163	-0.239	1.722			-0.143	-0.190	1.764			-0.150	0.098	1.768			-0.179	0.255	1.726			-0.308	-0.017	1.828			-0.346	-0.245	1.820			-0.351	-0.456	1.761			-0.359	-0.536	1.738			-0.016	0.012	1.706			0.135	-0.002	1.552
-0.163	-0.239	1.722			-0.143	-0.190	1.764			-0.151	0.097	1.768			-0.179	0.254	1.726			-0.309	-0.018	1.828			-0.346	-0.245	1.819			-0.351	-0.457	1.759			-0.359	-0.537	1.737			-0.015	0.012	1.707			0.135	-0.002	1.554
-0.163	-0.239	1.722			-0.143	-0.190	1.764			-0.151	0.097	1.768			-0.180	0.254	1.726			-0.310	-0.018	1.828			-0.347	-0.245	1.818			-0.352	-0.458	1.758			-0.359	-0.537	1.735			-0.015	0.013	1.707			0.135	-0.002	1.555
-0.163	-0.239	1.722			-0.143	-0.189	1.764			-0.152	0.097	1.768			-0.180	0.254	1.726			-0.310	-0.018	1.827			-0.348	-0.246	1.817			-0.352	-0.458	1.757			-0.360	-0.538	1.733			-0.015	0.013	1.707			0.135	-0.002	1.556
-0.163	-0.239	1.722			-0.143	-0.189	1.764			-0.153	0.096	1.768			-0.180	0.253	1.725			-0.311	-0.018	1.827			-0.348	-0.246	1.816			-0.352	-0.459	1.756			-0.360	-0.539	1.732			-0.015	0.013	1.708			0.134	-0.003	1.558
-0.163	-0.239	1.722			-0.143	-0.189	1.764			-0.153	0.096	1.768			-0.181	0.253	1.725			-0.312	-0.018	1.826			-0.349	-0.246	1.815			-0.352	-0.460	1.754			-0.360	-0.539	1.731			-0.015	0.013	1.708			0.133	-0.003	1.558
-0.163	-0.238	1.722			-0.144	-0.189	1.764			-0.154	0.096	1.768			-0.181	0.253	1.725			-0.313	-0.018	1.826			-0.349	-0.246	1.813			-0.353	-0.460	1.753			-0.360	-0.540	1.729			-0.014	0.013	1.709			0.131	-0.003	1.559
-0.163	-0.238	1.722			-0.144	-0.189	1.764			-0.154	0.096	1.768			-0.181	0.253	1.725			-0.313	-0.018	1.826			-0.350	-0.247	1.812			-0.353	-0.461	1.752			-0.360	-0.540	1.728			-0.014	0.013	1.709			0.129	-0.003	1.559
-0.163	-0.238	1.722			-0.144	-0.189	1.764			-0.155	0.095	1.768			-0.182	0.252	1.725			-0.314	-0.019	1.825			-0.350	-0.247	1.811			-0.353	-0.461	1.751			-0.360	-0.541	1.727			-0.014	0.013	1.710			0.126	-0.004	1.559
-0.163	-0.238	1.722			-0.144	-0.189	1.765			-0.155	0.095	1.768			-0.182	0.252	1.724			-0.314	-0.019	1.825			-0.350	-0.247	1.810			-0.353	-0.462	1.749			-0.360	-0.542	1.725			-0.014	0.013	1.710			0.124	-0.004	1.558
-0.163	-0.238	1.722			-0.144	-0.189	1.765			-0.155	0.095	1.768			-0.182	0.252	1.724			-0.315	-0.019	1.825			-0.351	-0.247	1.809			-0.354	-0.463	1.748			-0.360	-0.542	1.724			-0.014	0.013	1.710			0.121	-0.004	1.556
-0.163	-0.238	1.722			-0.144	-0.189	1.765			-0.156	0.095	1.768			-0.182	0.252	1.724			-0.315	-0.019	1.824			-0.351	-0.247	1.808			-0.354	-0.464	1.746			-0.360	-0.543	1.723			-0.014	0.013	1.710			0.117	-0.004	1.555
-0.163	-0.238	1.722			-0.144	-0.189	1.765			-0.156	0.095	1.768			-0.182	0.252	1.724			-0.316	-0.019	1.824			-0.351	-0.248	1.807			-0.354	-0.464	1.745			-0.361	-0.544	1.721			-0.014	0.013	1.711			0.114	-0.004	1.553
-0.163	-0.238	1.722			-0.144	-0.189	1.765			-0.156	0.094	1.768			-0.182	0.252	1.724			-0.316	-0.019	1.824			-0.352	-0.248	1.807			-0.354	-0.465	1.744			-0.361	-0.544	1.720			-0.014	0.013	1.711			0.111	-0.005	1.551
-0.163	-0.238	1.722			-0.145	-0.188	1.765			-0.157	0.094	1.768			-0.183	0.252	1.724			-0.316	-0.019	1.824			-0.352	-0.248	1.806			-0.355	-0.465	1.742			-0.361	-0.545	1.719			-0.014	0.013	1.711			0.108	-0.005	1.549
-0.163	-0.237	1.722			-0.145	-0.188	1.765			-0.157	0.094	1.768			-0.183	0.252	1.724			-0.317	-0.019	1.824			-0.352	-0.248	1.805			-0.355	-0.466	1.742			-0.361	-0.545	1.719			-0.014	0.013	1.711			0.105	-0.006	1.546
-0.163	-0.237	1.722			-0.145	-0.188	1.765			-0.157	0.094	1.768			-0.183	0.251	1.724			-0.317	-0.019	1.823			-0.352	-0.248	1.805			-0.355	-0.466	1.741			-0.361	-0.545	1.718			-0.014	0.012	1.712			0.101	-0.007	1.543
-0.163	-0.237	1.722			-0.145	-0.188	1.765			-0.157	0.094	1.768			-0.183	0.251	1.724			-0.317	-0.019	1.823			-0.353	-0.248	1.804			-0.355	-0.466	1.740			-0.361	-0.546	1.718			-0.015	0.012	1.712			0.097	-0.008	1.540
-0.163	-0.237	1.722			-0.145	-0.188	1.765			-0.158	0.094	1.768			-0.183	0.251	1.724			-0.318	-0.019	1.823			-0.353	-0.248	1.804			-0.355	-0.467	1.740			-0.361	-0.546	1.717			-0.015	0.012	1.712			0.091	-0.009	1.539
-0.163	-0.237	1.722			-0.145	-0.189	1.765			-0.158	0.094	1.768			-0.183	0.251	1.724			-0.318	-0.019	1.823			-0.353	-0.248	1.803			-0.355	-0.467	1.739			-0.361	-0.546	1.717			-0.015	0.012	1.712			0.086	-0.010	1.538
-0.163	-0.238	1.722			-0.145	-0.189	1.765			-0.158	0.094	1.768			-0.183	0.251	1.724			-0.318	-0.019	1.823			-0.353	-0.248	1.803			-0.355	-0.467	1.739			-0.362	-0.546	1.717			-0.016	0.011	1.712			0.081	-0.011	1.537
-0.163	-0.238	1.722			-0.146	-0.189	1.765			-0.158	0.094	1.768			-0.183	0.251	1.724			-0.318	-0.019	1.822			-0.354	-0.248	1.802			-0.356	-0.467	1.739			-0.362	-0.546	1.717			-0.017	0.011	1.713			0.077	-0.012	1.535
-0.163	-0.238	1.721			-0.146	-0.189	1.765			-0.158	0.094	1.768			-0.183	0.252	1.724			-0.319	-0.019	1.822			-0.354	-0.248	1.802			-0.356	-0.467	1.738			-0.363	-0.546	1.717			-0.017	0.011	1.713			0.073	-0.012	1.534
-0.163	-0.238	1.721			-0.146	-0.189	1.765			-0.158	0.093	1.768			-0.182	0.252	1.725			-0.319	-0.019	1.822			-0.354	-0.248	1.802			-0.356	-0.467	1.738			-0.363	-0.546	1.717			-0.018	0.011	1.713			0.069	-0.013	1.533
-0.163	-0.238	1.721			-0.146	-0.189	1.764			-0.159	0.093	1.769			-0.182	0.252	1.725			-0.319	-0.019	1.822			-0.354	-0.248	1.801			-0.356	-0.467	1.738			-0.364	-0.546	1.717			-0.019	0.010	1.713			0.065	-0.014	1.532
-0.163	-0.238	1.721			-0.146	-0.189	1.764			-0.159	0.093	1.769			-0.182	0.252	1.725			-0.319	-0.019	1.822			-0.354	-0.248	1.801			-0.357	-0.467	1.738			-0.364	-0.546	1.718			-0.020	0.010	1.713			0.061	-0.014	1.531
-0.163	-0.238	1.721			-0.146	-0.189	1.764			-0.159	0.093	1.769			-0.182	0.252	1.725			-0.319	-0.019	1.822			-0.354	-0.248	1.801			-0.357	-0.467	1.738			-0.365	-0.546	1.718			-0.021	0.009	1.713			0.058	-0.015	1.530
-0.163	-0.238	1.721			-0.146	-0.189	1.764			-0.159	0.093	1.769			-0.182	0.252	1.725			-0.320	-0.019	1.821			-0.354	-0.248	1.800			-0.357	-0.467	1.737			-0.366	-0.546	1.718			-0.022	0.009	1.713			0.055	-0.015	1.529
-0.163	-0.239	1.720			-0.147	-0.190	1.764			-0.159	0.093	1.769			-0.181	0.252	1.726			-0.320	-0.019	1.821			-0.355	-0.248	1.800			-0.358	-0.467	1.737			-0.366	-0.546	1.718			-0.022	0.009	1.713			0.053	-0.015	1.528
-0.163	-0.239	1.720			-0.147	-0.190	1.764			-0.159	0.093	1.769			-0.181	0.253	1.726			-0.320	-0.019	1.821			-0.355	-0.248	1.800			-0.358	-0.467	1.737			-0.367	-0.546	1.718			-0.023	0.009	1.712			0.050	-0.016	1.528
-0.164	-0.239	1.720			-0.147	-0.190	1.764			-0.159	0.093	1.769			-0.181	0.253	1.726			-0.320	-0.019	1.821			-0.355	-0.248	1.800			-0.358	-0.467	1.737			-0.367	-0.546	1.718			-0.024	0.008	1.712			0.049	-0.016	1.527
-0.164	-0.239	1.720			-0.147	-0.190	1.764			-0.159	0.093	1.769			-0.181	0.253	1.726			-0.320	-0.019	1.821			-0.355	-0.249	1.800			-0.358	-0.467	1.737			-0.367	-0.546	1.718			-0.025	0.008	1.712			0.047	-0.016	1.526
-0.164	-0.239	1.720			-0.147	-0.190	1.763			-0.159	0.093	1.769			-0.181	0.253	1.727			-0.320	-0.019	1.821			-0.355	-0.249	1.799			-0.359	-0.466	1.737			-0.368	-0.546	1.719			-0.026	0.008	1.712			0.045	-0.016	1.526
-0.164	-0.240	1.719			-0.147	-0.190	1.763			-0.159	0.093	1.769			-0.181	0.253	1.727			-0.320	-0.019	1.821			-0.355	-0.249	1.799			-0.359	-0.465	1.738			-0.368	-0.544	1.719			-0.026	0.008	1.712			0.044	-0.016	1.525
-0.164	-0.240	1.719			-0.147	-0.191	1.763			-0.159	0.093	1.769			-0.181	0.253	1.727			-0.320	-0.019	1.821			-0.355	-0.248	1.799			-0.359	-0.464	1.739			-0.368	-0.543	1.720			-0.027	0.008	1.712			0.043	-0.016	1.525
-0.164	-0.240	1.719			-0.148	-0.191	1.763			-0.160	0.093	1.769			-0.180	0.253	1.727			-0.320	-0.019	1.820			-0.355	-0.248	1.799			-0.359	-0.463	1.740			-0.367	-0.542	1.720			-0.027	0.007	1.712			0.043	-0.016	1.525
-0.164	-0.240	1.719			-0.148	-0.191	1.763			-0.160	0.093	1.769			-0.180	0.254	1.727			-0.320	-0.019	1.820			-0.356	-0.248	1.799			-0.359	-0.462	1.740			-0.367	-0.542	1.721			-0.028	0.007	1.711			0.046	-0.016	1.523
-0.164	-0.240	1.719			-0.148	-0.191	1.763			-0.160	0.093	1.769			-0.180	0.254	1.728			-0.320	-0.019	1.820			-0.356	-0.248	1.799			-0.359	-0.461	1.741			-0.367	-0.541	1.721			-0.028	0.007	1.711			0.049	-0.016	1.522
-0.165	-0.240	1.719			-0.148	-0.191	1.763			-0.160	0.094	1.769			-0.180	0.254	1.728			-0.320	-0.019	1.820			-0.356	-0.248	1.800			-0.359	-0.460	1.742			-0.367	-0.540	1.722			-0.029	0.007	1.711			0.052	-0.015	1.521
-0.165	-0.241	1.719			-0.148	-0.191	1.763			-0.160	0.094	1.768			-0.180	0.254	1.728			-0.320	-0.019	1.820			-0.356	-0.248	1.800			-0.358	-0.459	1.743			-0.367	-0.539	1.722			-0.029	0.007	1.711			0.057	-0.015	1.521
-0.165	-0.241	1.718			-0.148	-0.191	1.762			-0.160	0.094	1.768			-0.180	0.254	1.728			-0.320	-0.019	1.820			-0.356	-0.248	1.800			-0.358	-0.458	1.744			-0.366	-0.538	1.723			-0.030	0.007	1.711			0.062	-0.015	1.520
-0.165	-0.241	1.718			-0.149	-0.191	1.762			-0.160	0.094	1.768			-0.180	0.254	1.728			-0.321	-0.019	1.820			-0.356	-0.247	1.800			-0.358	-0.457	1.745			-0.366	-0.537	1.724			-0.030	0.007	1.711			0.067	-0.015	1.521
-0.165	-0.241	1.718			-0.149	-0.191	1.762			-0.160	0.094	1.768			-0.180	0.254	1.728			-0.321	-0.019	1.820			-0.356	-0.247	1.801			-0.358	-0.457	1.746			-0.365	-0.537	1.725			-0.030	0.006	1.711			0.081	-0.023	1.539
-0.165	-0.241	1.718			-0.149	-0.191	1.762			-0.161	0.094	1.768			-0.181	0.254	1.728			-0.321	-0.019	1.820			-0.356	-0.247	1.801			-0.357	-0.456	1.747			-0.365	-0.536	1.725			-0.030	0.006	1.710			0.089	-0.026	1.548
-0.165	-0.241	1.718			-0.149	-0.192	1.762			-0.161	0.094	1.768			-0.181	0.254	1.728			-0.321	-0.019	1.820			-0.356	-0.247	1.801			-0.357	-0.456	1.747			-0.364	-0.535	1.726			-0.031	0.006	1.710			0.092	-0.025	1.550
-0.165	-0.241	1.718			-0.149	-0.192	1.762			-0.161	0.094	1.768			-0.181	0.255	1.728			-0.321	-0.019	1.820			-0.356	-0.247	1.801			-0.357	-0.455	1.748			-0.364	-0.535	1.727			-0.031	0.006	1.710			0.095	-0.024	1.552
-0.166	-0.241	1.718			-0.149	-0.192	1.762			-0.161	0.094	1.768			-0.181	0.255	1.728			-0.321	-0.019	1.820			-0.356	-0.247	1.801			-0.357	-0.455	1.749			-0.363	-0.534	1.727			-0.031	0.006	1.710			0.097	-0.023	1.553
-0.166	-0.241	1.718			-0.149	-0.192	1.762			-0.162	0.095	1.768			-0.182	0.255	1.728			-0.321	-0.019	1.820			-0.356	-0.246	1.801			-0.357	-0.454	1.749			-0.363	-0.534	1.728			-0.031	0.006	1.710			0.099	-0.023	1.555
-0.166	-0.241	1.718			-0.150	-0.192	1.762			-0.162	0.095	1.768			-0.182	0.255	1.727			-0.321	-0.019	1.820			-0.356	-0.246	1.801			-0.357	-0.454	1.750			-0.363	-0.534	1.728			-0.031	0.006	1.710			0.102	-0.023	1.559
-0.166	-0.241	1.718			-0.150	-0.192	1.762			-0.162	0.095	1.767			-0.182	0.255	1.727			-0.321	-0.019	1.820			-0.356	-0.246	1.801			-0.356	-0.454	1.750			-0.363	-0.533	1.729			-0.031	0.006	1.710			0.103	-0.023	1.560
-0.166	-0.241	1.718			-0.150	-0.192	1.762			-0.162	0.095	1.767			-0.182	0.255	1.727			-0.321	-0.019	1.819			-0.357	-0.246	1.801			-0.356	-0.453	1.751			-0.362	-0.533	1.729			-0.031	0.006	1.710			0.104	-0.023	1.561
-0.166	-0.241	1.718			-0.150	-0.192	1.762			-0.162	0.095	1.767			-0.182	0.255	1.727			-0.321	-0.018	1.819			-0.357	-0.246	1.801			-0.356	-0.453	1.751			-0.362	-0.533	1.729			-0.031	0.006	1.710			0.103	-0.024	1.548
-0.166	-0.241	1.718			-0.150	-0.192	1.762			-0.163	0.095	1.767			-0.182	0.255	1.726			-0.322	-0.018	1.818			-0.357	-0.246	1.801			-0.356	-0.453	1.751			-0.362	-0.533	1.729			-0.031	0.006	1.710			0.099	-0.024	1.545
-0.166	-0.241	1.718			-0.150	-0.192	1.762			-0.163	0.095	1.767			-0.182	0.255	1.726			-0.322	-0.018	1.817			-0.357	-0.246	1.801			-0.356	-0.453	1.750			-0.362	-0.533	1.729			-0.031	0.006	1.710			0.094	-0.024	1.544
-0.166	-0.241	1.717			-0.150	-0.192	1.762			-0.163	0.095	1.767			-0.182	0.255	1.726			-0.322	-0.018	1.816			-0.357	-0.245	1.800			-0.356	-0.454	1.749			-0.361	-0.534	1.728			-0.030	0.006	1.711			0.092	-0.024	1.544
-0.166	-0.241	1.717			-0.150	-0.192	1.762			-0.163	0.095	1.767			-0.182	0.255	1.726			-0.322	-0.018	1.815			-0.357	-0.245	1.799			-0.357	-0.455	1.746			-0.361	-0.535	1.726			-0.030	0.006	1.711			0.087	-0.039	1.552
-0.166	-0.241	1.717			-0.151	-0.192	1.762			-0.163	0.095	1.767			-0.181	0.256	1.725			-0.322	-0.018	1.814			-0.357	-0.245	1.798			-0.357	-0.455	1.744			-0.361	-0.535	1.723			-0.036	0.011	1.715			0.078	-0.048	1.563
-0.166	-0.241	1.717			-0.151	-0.192	1.762			-0.163	0.095	1.767			-0.180	0.256	1.725			-0.322	-0.017	1.813			-0.357	-0.244	1.797			-0.357	-0.457	1.741			-0.361	-0.537	1.719			-0.039	0.013	1.717			0.069	-0.056	1.571
-0.166	-0.242	1.717			-0.151	-0.192	1.762			-0.163	0.095	1.767			-0.179	0.256	1.725			-0.321	-0.017	1.813			-0.357	-0.244	1.796			-0.358	-0.458	1.737			-0.361	-0.538	1.715			-0.041	0.014	1.719			0.026	-0.039	1.522
-0.165	-0.242	1.717			-0.151	-0.192	1.761			-0.163	0.096	1.767			-0.178	0.257	1.725			-0.321	-0.017	1.812			-0.357	-0.244	1.796			-0.358	-0.459	1.734			-0.361	-0.539	1.711			-0.039	0.021	1.717			0.009	-0.032	1.490
-0.165	-0.242	1.717			-0.151	-0.192	1.761			-0.163	0.096	1.767			-0.177	0.257	1.726			-0.321	-0.017	1.811			-0.357	-0.244	1.795			-0.358	-0.459	1.731			-0.362	-0.539	1.708			-0.038	0.025	1.716			-0.000	-0.030	1.476
-0.165	-0.242	1.717			-0.150	-0.192	1.761			-0.163	0.096	1.766			-0.176	0.258	1.726			-0.321	-0.017	1.811			-0.357	-0.244	1.794			-0.358	-0.459	1.728			-0.362	-0.539	1.705			-0.037	0.028	1.715			-0.008	-0.030	1.468
-0.165	-0.242	1.717			-0.150	-0.192	1.761			-0.163	0.096	1.766			-0.175	0.258	1.726			-0.321	-0.016	1.811			-0.357	-0.244	1.793			-0.358	-0.459	1.726			-0.362	-0.539	1.703			-0.036	0.031	1.714			-0.015	-0.033	1.463
-0.165	-0.242	1.717			-0.150	-0.192	1.761			-0.163	0.097	1.766			-0.174	0.259	1.726			-0.321	-0.016	1.810			-0.357	-0.244	1.793			-0.358	-0.459	1.725			-0.363	-0.538	1.701			-0.036	0.033	1.714			-0.020	-0.035	1.459
-0.164	-0.242	1.717			-0.150	-0.192	1.761			-0.162	0.097	1.766			-0.173	0.259	1.726			-0.312	-0.008	1.809			-0.355	-0.241	1.791			-0.359	-0.459	1.723			-0.363	-0.539	1.700			-0.036	0.034	1.713			-0.026	-0.039	1.457
-0.164	-0.242	1.717			-0.149	-0.192	1.761			-0.162	0.097	1.766			-0.172	0.259	1.727			-0.307	-0.003	1.808			-0.354	-0.239	1.790			-0.359	-0.459	1.722			-0.363	-0.539	1.699			-0.035	0.035	1.712			-0.036	-0.043	1.459
-0.164	-0.242	1.717			-0.149	-0.192	1.761			-0.161	0.098	1.766			-0.171	0.259	1.727			-0.305	-0.002	1.807			-0.354	-0.238	1.790			-0.359	-0.459	1.722			-0.363	-0.539	1.698			-0.035	0.036	1.712			-0.048	-0.049	1.461
-0.164	-0.242	1.716			-0.149	-0.192	1.761			-0.161	0.098	1.765			-0.170	0.259	1.727			-0.304	-0.001	1.807			-0.353	-0.238	1.789			-0.359	-0.460	1.721			-0.363	-0.539	1.697			-0.035	0.037	1.710			-0.059	-0.053	1.467
-0.164	-0.242	1.716			-0.149	-0.192	1.760			-0.160	0.098	1.765			-0.169	0.260	1.727			-0.303	-0.000	1.806			-0.353	-0.238	1.789			-0.359	-0.460	1.720			-0.363	-0.540	1.697			-0.034	0.037	1.709			-0.072	-0.057	1.470
-0.164	-0.242	1.716			-0.148	-0.192	1.760			-0.159	0.099	1.765			-0.168	0.260	1.728			-0.303	0.000	1.806			-0.353	-0.238	1.788			-0.359	-0.460	1.720			-0.363	-0.540	1.697			-0.034	0.037	1.707			-0.086	-0.061	1.471
-0.163	-0.242	1.716			-0.148	-0.192	1.760			-0.158	0.099	1.764			-0.167	0.260	1.728			-0.302	0.001	1.806			-0.352	-0.237	1.788			-0.358	-0.460	1.721			-0.363	-0.539	1.699			-0.033	0.036	1.705			-0.097	-0.063	1.471
-0.163	-0.242	1.716			-0.148	-0.192	1.760			-0.157	0.099	1.764			-0.166	0.260	1.728			-0.301	0.001	1.805			-0.352	-0.237	1.787			-0.358	-0.459	1.721			-0.363	-0.539	1.700			-0.033	0.036	1.703			-0.113	-0.057	1.475
-0.163	-0.242	1.716			-0.148	-0.192	1.760			-0.157	0.100	1.764			-0.165	0.260	1.728			-0.301	0.002	1.805			-0.352	-0.237	1.787			-0.358	-0.459	1.722			-0.363	-0.539	1.701			-0.033	0.035	1.701			-0.123	-0.053	1.477
-0.163	-0.242	1.716			-0.147	-0.192	1.760			-0.156	0.100	1.763			-0.164	0.260	1.728			-0.300	0.003	1.805			-0.352	-0.237	1.787			-0.358	-0.460	1.722			-0.364	-0.539	1.702			-0.032	0.034	1.698			-0.130	-0.051	1.479
-0.163	-0.242	1.716			-0.147	-0.192	1.759			-0.155	0.100	1.763			-0.164	0.260	1.728			-0.300	0.003	1.805			-0.352	-0.237	1.787			-0.358	-0.460	1.723			-0.364	-0.540	1.704			-0.032	0.033	1.696			-0.135	-0.050	1.479
-0.163	-0.242	1.716			-0.147	-0.192	1.759			-0.154	0.100	1.763			-0.163	0.261	1.728			-0.299	0.004	1.805			-0.351	-0.236	1.787			-0.359	-0.461	1.725			-0.365	-0.541	1.705			-0.032	0.033	1.693			-0.140	-0.050	1.479
-0.163	-0.242	1.716			-0.146	-0.192	1.759			-0.153	0.101	1.762			-0.162	0.261	1.728			-0.299	0.004	1.806			-0.354	-0.220	1.796			-0.359	-0.453	1.730			-0.367	-0.533	1.712			-0.032	0.032	1.691			-0.145	-0.051	1.479
-0.163	-0.242	1.716			-0.146	-0.192	1.759			-0.152	0.101	1.762			-0.162	0.261	1.728			-0.298	0.005	1.806			-0.354	-0.220	1.797			-0.359	-0.454	1.731			-0.367	-0.534	1.713			-0.032	0.031	1.689			-0.149	-0.051	1.479
-0.163	-0.242	1.716			-0.146	-0.192	1.759			-0.152	0.101	1.762			-0.161	0.261	1.728			-0.298	0.006	1.807			-0.353	-0.220	1.797			-0.360	-0.454	1.732			-0.368	-0.534	1.714			-0.032	0.031	1.688			-0.152	-0.051	1.479
-0.163	-0.242	1.716			-0.145	-0.192	1.758			-0.150	0.102	1.761			-0.160	0.261	1.728			-0.297	0.007	1.808			-0.352	-0.220	1.798			-0.360	-0.454	1.734			-0.369	-0.534	1.716			-0.031	0.030	1.685			-0.159	-0.051	1.479
-0.163	-0.242	1.716			-0.145	-0.192	1.758			-0.150	0.102	1.761			-0.160	0.261	1.728			-0.297	0.007	1.808			-0.352	-0.220	1.798			-0.360	-0.454	1.734			-0.369	-0.534	1.716			-0.031	0.030	1.685			-0.159	-0.051	1.479
-0.163	-0.242	1.716			-0.145	-0.192	1.758			-0.149	0.102	1.761			-0.159	0.261	1.728			-0.296	0.007	1.809			-0.351	-0.220	1.798			-0.360	-0.453	1.735			-0.369	-0.533	1.717			-0.031	0.029	1.683			-0.161	-0.052	1.479
-0.163	-0.242	1.716			-0.145	-0.192	1.758			-0.149	0.102	1.761			-0.159	0.261	1.728			-0.296	0.008	1.810			-0.351	-0.220	1.799			-0.360	-0.452	1.736			-0.369	-0.533	1.719			-0.031	0.029	1.682			-0.163	-0.052	1.479
-0.163	-0.242	1.716			-0.145	-0.192	1.758			-0.148	0.102	1.760			-0.158	0.261	1.728			-0.296	0.008	1.811			-0.351	-0.221	1.799			-0.360	-0.453	1.737			-0.370	-0.533	1.719			-0.031	0.028	1.681			-0.164	-0.052	1.479
-0.163	-0.242	1.716			-0.144	-0.192	1.758			-0.147	0.102	1.760			-0.158	0.261	1.728			-0.295	0.009	1.812			-0.350	-0.221	1.800			-0.360	-0.453	1.738			-0.370	-0.533	1.720			-0.031	0.028	1.680			-0.165	-0.052	1.480
-0.163	-0.242	1.716			-0.144	-0.192	1.758			-0.147	0.102	1.760			-0.157	0.261	1.728			-0.295	0.009	1.814			-0.350	-0.221	1.800			-0.361	-0.454	1.739			-0.371	-0.534	1.721			-0.031	0.028	1.679			-0.166	-0.053	1.480
-0.163	-0.242	1.715			-0.144	-0.192	1.757			-0.146	0.103	1.760			-0.157	0.261	1.728			-0.295	0.010	1.815			-0.349	-0.221	1.801			-0.361	-0.454	1.740			-0.371	-0.534	1.722			-0.031	0.027	1.678			-0.166	-0.053	1.481
-0.163	-0.242	1.715			-0.144	-0.192	1.757			-0.146	0.103	1.760			-0.157	0.261	1.728			-0.294	0.010	1.816			-0.349	-0.221	1.801			-0.361	-0.454	1.740			-0.371	-0.534	1.722			-0.031	0.027	1.678			-0.166	-0.053	1.481
-0.163	-0.242	1.715			-0.144	-0.192	1.757			-0.145	0.103	1.760			-0.156	0.261	1.729			-0.294	0.010	1.817			-0.349	-0.222	1.801			-0.361	-0.454	1.741			-0.372	-0.534	1.723			-0.031	0.027	1.677			-0.165	-0.054	1.482
-0.163	-0.242	1.715			-0.143	-0.192	1.757			-0.145	0.103	1.760			-0.156	0.261	1.729			-0.294	0.011	1.818			-0.348	-0.222	1.802			-0.361	-0.455	1.742			-0.372	-0.535	1.724			-0.031	0.026	1.677			-0.165	-0.054	1.482
-0.163	-0.242	1.715			-0.143	-0.192	1.757			-0.144	0.103	1.760			-0.155	0.261	1.729			-0.294	0.011	1.818			-0.348	-0.222	1.802			-0.361	-0.455	1.742			-0.372	-0.535	1.724			-0.031	0.026	1.676			-0.164	-0.054	1.482
-0.163	-0.242	1.715			-0.143	-0.192	1.757			-0.144	0.103	1.760			-0.155	0.260	1.729			-0.294	0.011	1.819			-0.348	-0.223	1.803			-0.361	-0.455	1.743			-0.372	-0.535	1.725			-0.031	0.026	1.676			-0.163	-0.054	1.483
-0.163	-0.242	1.715			-0.143	-0.192	1.757			-0.143	0.103	1.760			-0.155	0.260	1.729			-0.294	0.011	1.820			-0.347	-0.223	1.803			-0.361	-0.456	1.743			-0.373	-0.536	1.725			-0.031	0.026	1.675			-0.162	-0.054	1.483
-0.163	-0.242	1.715			-0.143	-0.192	1.757			-0.143	0.103	1.760			-0.154	0.260	1.729			-0.294	0.011	1.821			-0.347	-0.223	1.803			-0.361	-0.457	1.743			-0.373	-0.537	1.726			-0.030	0.025	1.675			-0.160	-0.055	1.484
-0.163	-0.242	1.715			-0.143	-0.192	1.757			-0.142	0.103	1.760			-0.154	0.260	1.729			-0.293	0.011	1.821			-0.347	-0.224	1.803			-0.361	-0.458	1.744			-0.373	-0.538	1.726			-0.030	0.025	1.675			-0.159	-0.055	1.484
-0.163	-0.242	1.715			-0.143	-0.192	1.757			-0.142	0.103	1.760			-0.154	0.260	1.729			-0.293	0.012	1.822			-0.346	-0.224	1.804			-0.361	-0.459	1.744			-0.373	-0.539	1.726			-0.030	0.025	1.674			-0.158	-0.055	1.484
-0.163	-0.242	1.715			-0.143	-0.192	1.757			-0.141	0.103	1.761			-0.154	0.260	1.729			-0.293	0.012	1.823			-0.346	-0.225	1.804			-0.361	-0.460	1.744			-0.374	-0.540	1.727			-0.030	0.025	1.674			-0.156	-0.055	1.484
-0.163	-0.242	1.715			-0.142	-0.192	1.757			-0.141	0.103	1.761			-0.153	0.260	1.729			-0.293	0.012	1.823			-0.346	-0.225	1.804			-0.361	-0.461	1.744			-0.374	-0.541	1.727			-0.030	0.024	1.674			-0.154	-0.055	1.484
-0.163	-0.242	1.715			-0.142	-0.192	1.757			-0.141	0.103	1.761			-0.153	0.260	1.729			-0.293	0.012	1.824			-0.345	-0.225	1.804			-0.361	-0.462	1.744			-0.374	-0.542	1.726			-0.030	0.024	1.674			-0.154	-0.054	1.482
-0.163	-0.242	1.715			-0.142	-0.192	1.757			-0.140	0.103	1.761			-0.153	0.260	1.729			-0.293	0.012	1.824			-0.345	-0.226	1.804			-0.361	-0.463	1.743			-0.374	-0.544	1.726			-0.030	0.024	1.674			-0.144	-0.052	1.480
-0.163	-0.242	1.715			-0.142	-0.192	1.757			-0.140	0.103	1.761			-0.153	0.260	1.729			-0.293	0.012	1.824			-0.345	-0.226	1.804			-0.361	-0.464	1.743			-0.373	-0.545	1.725			-0.030	0.024	1.675			-0.129	-0.048	1.483
-0.163	-0.242	1.715			-0.142	-0.192	1.757			-0.140	0.103	1.761			-0.153	0.260	1.729			-0.293	0.012	1.825			-0.344	-0.226	1.804			-0.361	-0.465	1.742			-0.373	-0.546	1.725			-0.029	0.024	1.675			-0.115	-0.045	1.486
-0.163	-0.242	1.715			-0.142	-0.192	1.757			-0.140	0.103	1.761			-0.152	0.260	1.729			-0.293	0.012	1.826			-0.344	-0.227	1.804			-0.361	-0.466	1.742			-0.373	-0.548	1.724			-0.029	0.024	1.676			-0.106	-0.042	1.486
-0.163	-0.242	1.715			-0.142	-0.192	1.757			-0.139	0.103	1.762			-0.152	0.260	1.729			-0.293	0.011	1.826			-0.343	-0.229	1.804			-0.361	-0.466	1.742			-0.373	-0.548	1.723			-0.029	0.024	1.676			-0.094	-0.037	1.486
-0.163	-0.242	1.715			-0.142	-0.192	1.757			-0.139	0.103	1.762			-0.152	0.260	1.729			-0.303	-0.011	1.827			-0.343	-0.232	1.804			-0.360	-0.467	1.741			-0.373	-0.548	1.723			-0.029	0.024	1.677			-0.082	-0.032	1.485
-0.163	-0.242	1.715			-0.142	-0.192	1.757			-0.139	0.103	1.762			-0.152	0.260	1.729			-0.307	-0.020	1.827			-0.343	-0.233	1.804			-0.360	-0.467	1.741			-0.373	-0.549	1.723			-0.028	0.025	1.678			-0.068	-0.028	1.485
-0.163	-0.242	1.715			-0.142	-0.192	1.757			-0.139	0.104	1.762			-0.152	0.260	1.729			-0.307	-0.022	1.827			-0.343	-0.234	1.804			-0.360	-0.467	1.741			-0.373	-0.549	1.723			-0.028	0.025	1.680			-0.056	-0.025	1.478
-0.163	-0.242	1.715			-0.141	-0.192	1.756			-0.138	0.109	1.757			-0.152	0.261	1.729			-0.308	-0.023	1.827			-0.343	-0.235	1.804			-0.360	-0.467	1.741			-0.372	-0.548	1.723			-0.027	0.024	1.682			-0.042	-0.024	1.481
-0.163	-0.242	1.715			-0.142	-0.192	1.756			-0.140	0.112	1.754			-0.152	0.261	1.729			-0.308	-0.024	1.827			-0.343	-0.236	1.804			-0.359	-0.466	1.741			-0.371	-0.547	1.723			-0.027	0.006	1.685			-0.029	-0.016	1.462
-0.163	-0.243	1.715			-0.142	-0.192	1.756			-0.142	0.114	1.752			-0.152	0.262	1.729			-0.309	-0.025	1.827			-0.343	-0.237	1.805			-0.359	-0.465	1.742			-0.371	-0.546	1.723			-0.026	0.000	1.687			-0.021	-0.012	1.454
-0.163	-0.243	1.715			-0.142	-0.191	1.756			-0.143	0.115	1.751			-0.153	0.262	1.729			-0.309	-0.026	1.827			-0.343	-0.237	1.805			-0.358	-0.464	1.742			-0.370	-0.545	1.723			-0.025	-0.005	1.689			-0.016	-0.010	1.451
-0.163	-0.243	1.715			-0.142	-0.191	1.756			-0.143	0.116	1.751			-0.153	0.262	1.729			-0.309	-0.026	1.826			-0.343	-0.238	1.805			-0.358	-0.463	1.743			-0.370	-0.544	1.724			-0.036	-0.006	1.692			-0.012	-0.008	1.449
-0.163	-0.243	1.715			-0.142	-0.191	1.756			-0.144	0.116	1.751			-0.154	0.262	1.729			-0.309	-0.027	1.826			-0.343	-0.239	1.805			-0.357	-0.462	1.744			-0.369	-0.542	1.725			-0.043	-0.006	1.695			-0.008	-0.006	1.448
-0.163	-0.243	1.715			-0.142	-0.191	1.756			-0.144	0.116	1.751			-0.154	0.262	1.729			-0.309	-0.027	1.826			-0.343	-0.239	1.805			-0.356	-0.460	1.745			-0.368	-0.540	1.726			-0.044	-0.006	1.696			-0.004	-0.004	1.446
-0.164	-0.243	1.715			-0.142	-0.191	1.756			-0.145	0.115	1.751			-0.155	0.262	1.729			-0.309	-0.027	1.826			-0.343	-0.240	1.805			-0.356	-0.459	1.746			-0.367	-0.540	1.727			-0.045	-0.007	1.697			0.009	-0.002	1.452
-0.164	-0.243	1.715			-0.142	-0.191	1.755			-0.146	0.115	1.752			-0.155	0.262	1.728			-0.309	-0.027	1.825			-0.343	-0.240	1.805			-0.356	-0.459	1.746			-0.367	-0.539	1.727			-0.045	-0.007	1.698			0.018	-0.000	1.457
-0.164	-0.243	1.715			-0.142	-0.191	1.755			-0.146	0.114	1.752			-0.156	0.261	1.728			-0.310	-0.027	1.825			-0.343	-0.241	1.805			-0.355	-0.459	1.746			-0.366	-0.539	1.727			-0.045	-0.007	1.699			0.032	0.003	1.455
-0.164	-0.243	1.715			-0.143	-0.191	1.755			-0.147	0.114	1.753			-0.157	0.261	1.728			-0.310	-0.027	1.825			-0.343	-0.241	1.805			-0.355	-0.459	1.747			-0.366	-0.539	1.728			-0.045	-0.007	1.699			0.047	-0.000	1.468
-0.164	-0.243	1.714			-0.143	-0.191	1.755			-0.148	0.113	1.753			-0.158	0.261	1.728			-0.310	-0.027	1.824			-0.343	-0.242	1.805			-0.355	-0.459	1.747			-0.366	-0.539	1.728			-0.044	-0.006	1.700			0.057	0.004	1.484
-0.164	-0.243	1.714			-0.143	-0.192	1.755			-0.148	0.112	1.754			-0.159	0.261	1.727			-0.310	-0.027	1.824			-0.344	-0.242	1.805			-0.355	-0.459	1.747			-0.366	-0.539	1.728			-0.043	-0.005	1.700			0.069	0.005	1.481
-0.164	-0.243	1.714			-0.143	-0.192	1.755			-0.149	0.111	1.754			-0.160	0.261	1.727			-0.310	-0.027	1.824			-0.344	-0.243	1.805			-0.354	-0.459	1.747			-0.365	-0.539	1.728			-0.043	-0.004	1.700			0.078	0.007	1.482
-0.164	-0.243	1.714			-0.143	-0.192	1.755			-0.150	0.111	1.755			-0.162	0.260	1.726			-0.310	-0.027	1.823			-0.344	-0.243	1.805			-0.354	-0.459	1.747			-0.365	-0.539	1.728			-0.041	-0.003	1.701			0.086	0.008	1.484
-0.164	-0.243	1.714			-0.143	-0.192	1.755			-0.151	0.110	1.755			-0.163	0.260	1.726			-0.310	-0.027	1.823			-0.344	-0.244	1.805			-0.354	-0.459	1.747			-0.364	-0.539	1.728			-0.040	-0.002	1.701			0.095	0.008	1.486
-0.164	-0.243	1.714			-0.143	-0.191	1.755			-0.151	0.109	1.755			-0.165	0.260	1.726			-0.310	-0.027	1.822			-0.344	-0.244	1.805			-0.354	-0.459	1.747			-0.364	-0.539	1.728			-0.039	-0.001	1.701			0.102	0.008	1.487
-0.164	-0.243	1.714			-0.143	-0.191	1.755			-0.152	0.108	1.756			-0.166	0.259	1.725			-0.311	-0.027	1.822			-0.345	-0.245	1.805			-0.353	-0.459	1.747			-0.363	-0.539	1.728			-0.038	-0.000	1.701			0.109	0.009	1.489
-0.164	-0.243	1.714			-0.143	-0.191	1.755			-0.153	0.107	1.756			-0.168	0.259	1.725			-0.311	-0.026	1.821			-0.345	-0.245	1.805			-0.353	-0.458	1.747			-0.363	-0.538	1.727			-0.036	0.001	1.701			0.116	0.009	1.497
-0.164	-0.243	1.714			-0.143	-0.191	1.755			-0.153	0.107	1.756			-0.169	0.259	1.725			-0.312	-0.026	1.821			-0.345	-0.246	1.805			-0.353	-0.458	1.747			-0.362	-0.538	1.727			-0.035	0.002	1.701			0.121	0.009	1.505
-0.164	-0.243	1.714			-0.143	-0.191	1.755			-0.154	0.106	1.757			-0.170	0.258	1.724			-0.312	-0.026	1.820			-0.345	-0.246	1.804			-0.352	-0.457	1.747			-0.361	-0.537	1.727			-0.034	0.003	1.702			0.125	0.009	1.510
-0.164	-0.243	1.714			-0.144	-0.191	1.755			-0.155	0.105	1.757			-0.172	0.258	1.724			-0.312	-0.026	1.820			-0.345	-0.246	1.804			-0.352	-0.457	1.747			-0.361	-0.536	1.726			-0.032	0.003	1.702			0.129	0.009	1.514
-0.164	-0.243	1.714			-0.144	-0.191	1.755			-0.155	0.105	1.757			-0.173	0.258	1.724			-0.313	-0.026	1.819			-0.346	-0.247	1.804			-0.351	-0.456	1.746			-0.360	-0.536	1.726			-0.031	0.004	1.702			0.133	0.009	1.518
-0.164	-0.242	1.714			-0.144	-0.191	1.755			-0.156	0.104	1.757			-0.174	0.257	1.724			-0.314	-0.025	1.818			-0.346	-0.247	1.803			-0.351	-0.456	1.746			-0.359	-0.536	1.725			-0.030	0.005	1.703			0.136	0.009	1.522
-0.164	-0.242	1.714			-0.144	-0.191	1.755			-0.156	0.104	1.758			-0.174	0.257	1.723			-0.314	-0.025	1.818			-0.346	-0.247	1.802			-0.351	-0.455	1.745			-0.359	-0.535	1.725			-0.029	0.006	1.703			0.138	0.009	1.525
-0.164	-0.242	1.714			-0.144	-0.191	1.755			-0.157	0.103	1.758			-0.175	0.257	1.723			-0.315	-0.025	1.817			-0.347	-0.248	1.802			-0.350	-0.456	1.743			-0.358	-0.536	1.723			-0.028	0.006	1.703			0.139	0.009	1.532
-0.164	-0.242	1.714			-0.144	-0.191	1.755			-0.157	0.103	1.758			-0.176	0.257	1.723			-0.315	-0.025	1.816			-0.347	-0.248	1.801			-0.350	-0.456	1.742			-0.358	-0.536	1.722			-0.027	0.007	1.704			0.139	0.009	1.537
-0.163	-0.242	1.714			-0.144	-0.191	1.755			-0.158	0.102	1.758			-0.177	0.257	1.723			-0.316	-0.024	1.815			-0.348	-0.248	1.800			-0.350	-0.456	1.741			-0.357	-0.536	1.721			-0.026	0.008	1.704			0.140	0.008	1.541
-0.163	-0.241	1.713			-0.145	-0.191	1.755			-0.158	0.102	1.758			-0.178	0.256	1.722			-0.316	-0.024	1.815			-0.348	-0.249	1.799			-0.350	-0.456	1.739			-0.357	-0.536	1.720			-0.025	0.008	1.704			0.141	0.008	1.546
-0.163	-0.241	1.713			-0.145	-0.191	1.755			-0.159	0.102	1.758			-0.178	0.256	1.722			-0.317	-0.024	1.814			-0.349	-0.249	1.798			-0.350	-0.457	1.738			-0.357	-0.537	1.719			-0.024	0.009	1.705			0.141	0.008	1.550
-0.163	-0.241	1.713			-0.145	-0.190	1.755			-0.159	0.101	1.758			-0.179	0.256	1.722			-0.317	-0.023	1.814			-0.349	-0.249	1.797			-0.350	-0.457	1.737			-0.357	-0.537	1.717			-0.024	0.009	1.705			0.141	0.008	1.552
-0.163	-0.241	1.713			-0.145	-0.190	1.755			-0.159	0.101	1.759			-0.180	0.256	1.722			-0.318	-0.023	1.813			-0.350	-0.249	1.797			-0.350	-0.457	1.736			-0.356	-0.537	1.715			-0.023	0.009	1.705			0.142	0.008	1.554
-0.163	-0.240	1.713			-0.145	-0.190	1.755			-0.160	0.101	1.759			-0.180	0.256	1.721			-0.318	-0.023	1.812			-0.350	-0.249	1.796			-0.350	-0.457	1.735			-0.356	-0.538	1.714			-0.023	0.010	1.706			0.143	0.008	1.556
-0.163	-0.240	1.713			-0.145	-0.190	1.755			-0.160	0.100	1.759			-0.181	0.256	1.721			-0.319	-0.023	1.812			-0.351	-0.249	1.795			-0.352	-0.462	1.731			-0.357	-0.539	1.712			-0.022	0.010	1.706			0.143	0.008	1.558
-0.163	-0.240	1.713			-0.146	-0.190	1.755			-0.161	0.100	1.759			-0.181	0.255	1.721			-0.319	-0.022	1.811			-0.351	-0.249	1.794			-0.352	-0.463	1.729			-0.357	-0.541	1.710			-0.022	0.010	1.706			0.143	0.007	1.559
-0.163	-0.240	1.713			-0.146	-0.190	1.755			-0.161	0.100	1.759			-0.182	0.255	1.721			-0.320	-0.022	1.811			-0.352	-0.249	1.794			-0.353	-0.464	1.728			-0.357	-0.542	1.708			-0.021	0.011	1.707			0.143	0.007	1.560
-0.163	-0.240	1.713			-0.146	-0.190	1.755			-0.161	0.099	1.759			-0.182	0.255	1.720			-0.320	-0.022	1.810			-0.352	-0.249	1.793			-0.353	-0.465	1.727			-0.357	-0.543	1.707			-0.021	0.011	1.707			0.141	0.006	1.560
-0.163	-0.239	1.713			-0.146	-0.190	1.755			-0.161	0.099	1.759			-0.183	0.255	1.720			-0.321	-0.021	1.809			-0.352	-0.249	1.792			-0.353	-0.465	1.726			-0.357	-0.543	1.705			-0.020	0.011	1.707			0.135	0.002	1.550
-0.163	-0.239	1.713			-0.146	-0.189	1.755			-0.162	0.099	1.759			-0.183	0.255	1.720			-0.321	-0.021	1.808			-0.353	-0.249	1.791			-0.354	-0.466	1.725			-0.357	-0.544	1.704			-0.020	0.011	1.707			0.128	-0.000	1.547
-0.163	-0.239	1.713			-0.146	-0.189	1.755			-0.162	0.099	1.759			-0.184	0.255	1.720			-0.321	-0.021	1.807			-0.353	-0.249	1.790			-0.354	-0.466	1.724			-0.357	-0.544	1.704			-0.020	0.012	1.708			0.117	-0.004	1.547
-0.163	-0.239	1.713			-0.147	-0.189	1.755			-0.162	0.098	1.759			-0.184	0.255	1.720			-0.322	-0.020	1.806			-0.354	-0.249	1.788			-0.354	-0.466	1.723			-0.357	-0.545	1.703			-0.020	0.011	1.709			0.090	-0.013	1.518
-0.163	-0.239	1.713			-0.147	-0.189	1.755			-0.162	0.099	1.759			-0.184	0.255	1.720			-0.322	-0.020	1.804			-0.354	-0.249	1.786			-0.354	-0.467	1.722			-0.357	-0.545	1.702			-0.020	0.012	1.709			0.056	-0.014	1.485
-0.162	-0.239	1.713			-0.147	-0.189	1.755			-0.160	0.100	1.740			-0.183	0.256	1.719			-0.322	-0.020	1.803			-0.354	-0.248	1.784			-0.355	-0.468	1.721			-0.357	-0.546	1.701			-0.020	0.012	1.709			0.031	-0.014	1.467
-0.162	-0.239	1.712			-0.147	-0.188	1.754			-0.159	0.104	1.737			-0.181	0.257	1.719			-0.322	-0.019	1.801			-0.354	-0.247	1.781			-0.355	-0.469	1.719			-0.357	-0.547	1.700			-0.020	0.012	1.710			0.012	-0.018	1.459
-0.161	-0.238	1.712			-0.147	-0.188	1.753			-0.158	0.104	1.739			-0.180	0.258	1.719			-0.328	-0.032	1.797			-0.354	-0.247	1.778			-0.355	-0.470	1.716			-0.357	-0.548	1.697			-0.021	0.016	1.711			-0.001	-0.022	1.455
-0.161	-0.238	1.712			-0.146	-0.188	1.753			-0.157	0.104	1.740			-0.179	0.258	1.719			-0.322	-0.031	1.794			-0.353	-0.248	1.774			-0.356	-0.473	1.712			-0.357	-0.551	1.693			-0.022	0.020	1.711			-0.016	-0.026	1.458
-0.160	-0.238	1.712			-0.146	-0.188	1.753			-0.156	0.104	1.741			-0.177	0.258	1.719			-0.320	-0.030	1.793			-0.353	-0.248	1.772			-0.356	-0.475	1.707			-0.357	-0.552	1.688			-0.023	0.024	1.711			-0.030	-0.027	1.475
-0.159	-0.238	1.711			-0.145	-0.187	1.752			-0.155	0.104	1.743			-0.176	0.259	1.719			-0.318	-0.027	1.793			-0.351	-0.249	1.767			-0.356	-0.477	1.701			-0.356	-0.550	1.678			-0.024	0.029	1.709			-0.056	-0.027	1.489
-0.159	-0.238	1.711			-0.145	-0.187	1.752			-0.155	0.104	1.743			-0.176	0.259	1.719			-0.318	-0.027	1.793			-0.351	-0.249	1.767			-0.356	-0.477	1.701			-0.356	-0.550	1.678			-0.024	0.029	1.709			-0.056	-0.027	1.489
-0.159	-0.238	1.711			-0.145	-0.187	1.752			-0.154	0.105	1.744			-0.175	0.259	1.719			-0.316	-0.025	1.793			-0.350	-0.250	1.766			-0.355	-0.477	1.698			-0.355	-0.549	1.674			-0.025	0.031	1.708			-0.092	-0.032	1.481
-0.159	-0.238	1.711			-0.145	-0.187	1.752			-0.154	0.105	1.745			-0.174	0.259	1.719			-0.315	-0.022	1.795			-0.350	-0.250	1.764			-0.355	-0.478	1.695			-0.355	-0.549	1.671			-0.026	0.032	1.705			-0.108	-0.034	1.477
-0.159	-0.238	1.711			-0.144	-0.187	1.751			-0.153	0.105	1.745			-0.174	0.259	1.719			-0.310	-0.013	1.800			-0.347	-0.246	1.764			-0.355	-0.476	1.692			-0.354	-0.549	1.668			-0.027	0.033	1.702			-0.121	-0.035	1.474
-0.158	-0.238	1.711			-0.144	-0.187	1.751			-0.153	0.105	1.746			-0.174	0.259	1.719			-0.306	-0.005	1.805			-0.345	-0.242	1.763			-0.354	-0.475	1.690			-0.353	-0.549	1.665			-0.028	0.034	1.699			-0.132	-0.036	1.472
-0.158	-0.238	1.711			-0.143	-0.187	1.751			-0.153	0.105	1.747			-0.174	0.259	1.719			-0.303	0.002	1.809			-0.342	-0.238	1.763			-0.353	-0.472	1.689			-0.352	-0.548	1.664			-0.029	0.034	1.695			-0.141	-0.036	1.470
-0.158	-0.238	1.711			-0.143	-0.187	1.751			-0.152	0.105	1.747			-0.173	0.260	1.719			-0.299	0.007	1.812			-0.339	-0.234	1.764			-0.352	-0.470	1.688			-0.352	-0.548	1.662			-0.030	0.034	1.691			-0.149	-0.036	1.468
-0.158	-0.238	1.710			-0.143	-0.187	1.750			-0.152	0.105	1.747			-0.173	0.260	1.719			-0.298	0.010	1.814			-0.337	-0.231	1.765			-0.350	-0.468	1.689			-0.351	-0.548	1.662			-0.031	0.034	1.686			-0.156	-0.036	1.467
-0.158	-0.238	1.710			-0.142	-0.187	1.750			-0.152	0.105	1.748			-0.173	0.260	1.719			-0.295	0.015	1.818			-0.335	-0.227	1.769			-0.348	-0.464	1.692			-0.349	-0.547	1.663			-0.032	0.034	1.682			-0.163	-0.035	1.465
-0.158	-0.238	1.710			-0.142	-0.187	1.750			-0.151	0.105	1.748			-0.173	0.260	1.719			-0.293	0.018	1.820			-0.333	-0.223	1.772			-0.346	-0.460	1.696			-0.345	-0.534	1.672			-0.033	0.034	1.678			-0.169	-0.035	1.464
-0.159	-0.238	1.710			-0.142	-0.187	1.750			-0.151	0.105	1.748			-0.173	0.260	1.719			-0.292	0.021	1.822			-0.332	-0.219	1.775			-0.344	-0.457	1.701			-0.343	-0.533	1.674			-0.033	0.033	1.675			-0.176	-0.033	1.462
-0.159	-0.238	1.710			-0.142	-0.187	1.750			-0.151	0.105	1.749			-0.173	0.260	1.719			-0.291	0.023	1.824			-0.331	-0.216	1.777			-0.342	-0.455	1.706			-0.340	-0.525	1.684			-0.034	0.033	1.672			-0.181	-0.033	1.460
-0.159	-0.238	1.710			-0.142	-0.187	1.749			-0.150	0.105	1.749			-0.173	0.260	1.719			-0.289	0.026	1.825			-0.330	-0.214	1.781			-0.340	-0.452	1.711			-0.338	-0.523	1.690			-0.035	0.033	1.669			-0.186	-0.032	1.459
-0.159	-0.239	1.710			-0.141	-0.188	1.749			-0.150	0.105	1.749			-0.173	0.260	1.719			-0.288	0.028	1.827			-0.329	-0.211	1.784			-0.339	-0.450	1.716			-0.338	-0.518	1.700			-0.035	0.033	1.667			-0.190	-0.031	1.458
-0.160	-0.239	1.710			-0.141	-0.188	1.749			-0.150	0.106	1.749			-0.173	0.260	1.720			-0.287	0.029	1.828			-0.329	-0.209	1.786			-0.338	-0.449	1.720			-0.337	-0.516	1.704			-0.035	0.033	1.665			-0.194	-0.030	1.456
-0.160	-0.239	1.710			-0.141	-0.188	1.749			-0.150	0.106	1.749			-0.173	0.260	1.720			-0.286	0.031	1.829			-0.328	-0.207	1.790			-0.337	-0.447	1.724			-0.337	-0.513	1.707			-0.036	0.033	1.664			-0.192	-0.028	1.460
-0.160	-0.239	1.710			-0.141	-0.188	1.749			-0.150	0.106	1.750			-0.173	0.260	1.720			-0.286	0.033	1.830			-0.328	-0.205	1.793			-0.336	-0.446	1.727			-0.337	-0.515	1.711			-0.036	0.033	1.662			-0.192	-0.021	1.454
-0.161	-0.240	1.710			-0.141	-0.188	1.749			-0.149	0.106	1.750			-0.173	0.260	1.720			-0.285	0.034	1.832			-0.328	-0.204	1.795			-0.336	-0.445	1.731			-0.338	-0.515	1.715			-0.036	0.032	1.661			-0.183	-0.017	1.449
-0.161	-0.240	1.710			-0.141	-0.188	1.749			-0.149	0.106	1.750			-0.173	0.260	1.720			-0.290	0.003	1.824			-0.329	-0.210	1.800			-0.336	-0.446	1.734			-0.339	-0.519	1.718			-0.037	0.032	1.660			-0.176	-0.009	1.439
-0.161	-0.240	1.710			-0.141	-0.188	1.749			-0.149	0.106	1.750			-0.173	0.260	1.721			-0.292	-0.003	1.824			-0.331	-0.215	1.804			-0.334	-0.439	1.739			-0.339	-0.514	1.723			-0.037	0.032	1.659			-0.164	-0.002	1.429
-0.163	-0.237	1.711			-0.142	-0.186	1.749			-0.150	0.107	1.750			-0.173	0.261	1.721			-0.293	-0.004	1.824			-0.331	-0.216	1.806			-0.333	-0.436	1.741			-0.340	-0.512	1.725			-0.037	0.031	1.659			-0.147	0.009	1.420
-0.165	-0.235	1.712			-0.143	-0.184	1.750			-0.150	0.107	1.750			-0.173	0.261	1.722			-0.293	-0.005	1.825			-0.333	-0.221	1.809			-0.337	-0.448	1.746			-0.343	-0.516	1.727			-0.037	0.029	1.658			-0.110	0.017	1.409
-0.170	-0.249	1.712			-0.149	-0.202	1.750			-0.171	0.066	1.753			-0.177	0.250	1.728			-0.294	-0.007	1.825			-0.334	-0.224	1.812			-0.336	-0.449	1.748			-0.344	-0.518	1.729			-0.055	-0.007	1.669			-0.088	0.016	1.411
-0.170	-0.240	1.711			-0.149	-0.191	1.749			-0.172	0.085	1.752			-0.184	0.253	1.730			-0.295	-0.009	1.826			-0.335	-0.228	1.814			-0.337	-0.455	1.751			-0.347	-0.527	1.730			-0.055	0.002	1.670			-0.063	0.049	1.410
-0.171	-0.240	1.711			-0.149	-0.191	1.749			-0.172	0.090	1.753			-0.188	0.254	1.732			-0.296	-0.011	1.826			-0.336	-0.231	1.816			-0.338	-0.456	1.753			-0.348	-0.529	1.732			-0.062	0.002	1.674			-0.059	0.052	1.409
-0.171	-0.241	1.711			-0.149	-0.191	1.749			-0.172	0.093	1.754			-0.191	0.255	1.734			-0.297	-0.013	1.827			-0.337	-0.233	1.817			-0.338	-0.457	1.755			-0.349	-0.531	1.734			-0.066	0.002	1.675			-0.026	0.043	1.418
-0.171	-0.241	1.711			-0.150	-0.191	1.750			-0.173	0.094	1.755			-0.194	0.255	1.735			-0.299	-0.016	1.828			-0.337	-0.235	1.819			-0.339	-0.458	1.757			-0.350	-0.533	1.735			-0.067	0.001	1.676			0.007	0.037	1.426
-0.172	-0.241	1.711			-0.150	-0.191	1.750			-0.174	0.096	1.755			-0.198	0.256	1.736			-0.301	-0.018	1.829			-0.338	-0.238	1.821			-0.339	-0.459	1.758			-0.350	-0.534	1.736			-0.068	0.001	1.676			0.033	0.036	1.432
-0.172	-0.241	1.712			-0.150	-0.191	1.750			-0.174	0.097	1.756			-0.202	0.257	1.738			-0.303	-0.020	1.830			-0.339	-0.240	1.822			-0.340	-0.460	1.760			-0.351	-0.536	1.738			-0.068	0.002	1.677			0.063	0.036	1.443
-0.173	-0.241	1.712			-0.151	-0.191	1.750			-0.175	0.098	1.757			-0.205	0.257	1.739			-0.306	-0.022	1.831			-0.340	-0.243	1.824			-0.340	-0.461	1.761			-0.351	-0.537	1.739			-0.068	0.003	1.677			0.087	0.036	1.453
-0.174	-0.241	1.712			-0.151	-0.191	1.750			-0.176	0.099	1.757			-0.208	0.257	1.739			-0.308	-0.024	1.832			-0.341	-0.244	1.825			-0.341	-0.462	1.763			-0.352	-0.538	1.740			-0.067	0.004	1.678			0.103	0.035	1.464
-0.174	-0.240	1.712			-0.152	-0.190	1.751			-0.177	0.100	1.757			-0.211	0.258	1.740			-0.310	-0.026	1.833			-0.342	-0.246	1.826			-0.342	-0.457	1.768			-0.352	-0.534	1.743			-0.065	0.006	1.678			0.123	0.033	1.490
-0.175	-0.240	1.713			-0.153	-0.190	1.751			-0.178	0.100	1.758			-0.215	0.258	1.740			-0.312	-0.027	1.834			-0.342	-0.247	1.827			-0.343	-0.458	1.769			-0.352	-0.536	1.745			-0.063	0.008	1.678			0.136	0.033	1.504
-0.176	-0.239	1.713			-0.154	-0.189	1.752			-0.179	0.101	1.758			-0.218	0.258	1.740			-0.314	-0.029	1.834			-0.343	-0.248	1.828			-0.343	-0.459	1.770			-0.353	-0.537	1.746			-0.061	0.010	1.679			0.145	0.034	1.515
-0.176	-0.239	1.713			-0.155	-0.188	1.752			-0.179	0.102	1.757			-0.221	0.258	1.740			-0.316	-0.030	1.835			-0.343	-0.249	1.829			-0.343	-0.460	1.771			-0.353	-0.538	1.747			-0.059	0.012	1.679			0.154	0.034	1.526
-0.177	-0.238	1.713			-0.155	-0.187	1.752			-0.180	0.102	1.757			-0.223	0.259	1.739			-0.318	-0.031	1.835			-0.344	-0.250	1.830			-0.344	-0.460	1.772			-0.353	-0.539	1.747			-0.057	0.014	1.680			0.161	0.034	1.536
-0.178	-0.237	1.714			-0.156	-0.186	1.753			-0.181	0.103	1.757			-0.226	0.259	1.738			-0.320	-0.032	1.834			-0.345	-0.250	1.830			-0.344	-0.461	1.773			-0.354	-0.539	1.748			-0.055	0.016	1.681			0.167	0.033	1.551
-0.178	-0.237	1.714			-0.157	-0.186	1.753			-0.182	0.103	1.757			-0.228	0.259	1.737			-0.322	-0.033	1.833			-0.346	-0.251	1.830			-0.344	-0.461	1.774			-0.354	-0.540	1.749			-0.053	0.018	1.682			0.173	0.033	1.561
-0.179	-0.236	1.714			-0.158	-0.185	1.753			-0.182	0.104	1.756			-0.229	0.260	1.736			-0.324	-0.033	1.832			-0.347	-0.251	1.829			-0.345	-0.461	1.774			-0.354	-0.540	1.749			-0.051	0.019	1.683			0.177	0.032	1.568
-0.179	-0.236	1.714			-0.159	-0.184	1.754			-0.183	0.104	1.756			-0.231	0.260	1.735			-0.326	-0.033	1.831			-0.349	-0.251	1.828			-0.346	-0.461	1.774			-0.354	-0.541	1.749			-0.049	0.020	1.684			0.180	0.032	1.575
-0.179	-0.235	1.714			-0.159	-0.184	1.754			-0.183	0.104	1.755			-0.232	0.260	1.733			-0.328	-0.033	1.829			-0.350	-0.251	1.826			-0.347	-0.462	1.774			-0.355	-0.541	1.749			-0.047	0.022	1.686			0.183	0.031	1.581
-0.180	-0.235	1.715			-0.160	-0.183	1.754			-0.184	0.105	1.755			-0.232	0.260	1.732			-0.329	-0.033	1.827			-0.352	-0.251	1.824			-0.348	-0.462	1.772			-0.356	-0.542	1.748			-0.045	0.023	1.687			0.185	0.030	1.586
-0.180	-0.234	1.715			-0.160	-0.182	1.755			-0.184	0.105	1.754			-0.233	0.260	1.731			-0.330	-0.032	1.826			-0.353	-0.251	1.822			-0.350	-0.463	1.771			-0.357	-0.542	1.746			-0.043	0.024	1.688			0.187	0.028	1.590
-0.180	-0.234	1.715			-0.161	-0.182	1.755			-0.185	0.105	1.754			-0.233	0.260	1.729			-0.332	-0.032	1.824			-0.355	-0.252	1.821			-0.352	-0.463	1.769			-0.359	-0.543	1.744			-0.041	0.024	1.690			0.188	0.027	1.594
-0.180	-0.233	1.715			-0.161	-0.181	1.755			-0.185	0.105	1.754			-0.234	0.260	1.728			-0.333	-0.032	1.823			-0.356	-0.252	1.819			-0.354	-0.464	1.766			-0.360	-0.543	1.742			-0.040	0.025	1.691			0.188	0.027	1.598
-0.180	-0.233	1.715			-0.162	-0.181	1.755			-0.185	0.105	1.753			-0.234	0.260	1.727			-0.334	-0.031	1.822			-0.357	-0.252	1.817			-0.356	-0.465	1.763			-0.362	-0.545	1.739			-0.039	0.025	1.692			0.188	0.027	1.601
-0.180	-0.232	1.715			-0.162	-0.181	1.755			-0.185	0.105	1.753			-0.234	0.260	1.726			-0.334	-0.031	1.821			-0.358	-0.253	1.815			-0.358	-0.466	1.760			-0.364	-0.545	1.737			-0.038	0.026	1.692			0.187	0.027	1.603
-0.181	-0.232	1.715			-0.162	-0.180	1.755			-0.186	0.106	1.752			-0.234	0.260	1.725			-0.335	-0.031	1.820			-0.359	-0.253	1.813			-0.360	-0.466	1.757			-0.366	-0.546	1.734			-0.037	0.026	1.693			0.186	0.027	1.605
-0.181	-0.231	1.715			-0.163	-0.180	1.756			-0.186	0.106	1.752			-0.234	0.260	1.724			-0.336	-0.030	1.819			-0.360	-0.254	1.812			-0.362	-0.467	1.755			-0.368	-0.547	1.732			-0.036	0.027	1.694			0.185	0.026	1.606
-0.181	-0.231	1.715			-0.163	-0.180	1.756			-0.186	0.106	1.751			-0.234	0.260	1.723			-0.336	-0.030	1.818			-0.361	-0.254	1.810			-0.364	-0.467	1.753			-0.369	-0.547	1.730			-0.035	0.027	1.695			0.183	0.026	1.606
-0.181	-0.231	1.715			-0.163	-0.179	1.756			-0.186	0.106	1.751			-0.234	0.260	1.722			-0.337	-0.030	1.817			-0.362	-0.255	1.809			-0.365	-0.467	1.751			-0.371	-0.547	1.728			-0.034	0.027	1.695			0.182	0.025	1.606
-0.181	-0.230	1.716			-0.163	-0.179	1.756			-0.186	0.106	1.751			-0.233	0.260	1.722			-0.338	-0.030	1.816			-0.363	-0.255	1.808			-0.367	-0.468	1.750			-0.372	-0.548	1.726			-0.033	0.028	1.696			0.180	0.024	1.605
-0.181	-0.230	1.716			-0.164	-0.179	1.756			-0.186	0.106	1.750			-0.233	0.260	1.721			-0.338	-0.029	1.816			-0.363	-0.255	1.807			-0.367	-0.468	1.749			-0.373	-0.548	1.725			-0.033	0.028	1.696			0.179	0.023	1.605
-0.181	-0.230	1.716			-0.164	-0.178	1.756			-0.186	0.106	1.750			-0.233	0.260	1.720			-0.338	-0.029	1.815			-0.364	-0.256	1.806			-0.368	-0.468	1.748			-0.374	-0.548	1.724			-0.032	0.028	1.697			0.178	0.022	1.604
-0.181	-0.229	1.716			-0.164	-0.178	1.756			-0.186	0.106	1.750			-0.233	0.260	1.720			-0.339	-0.029	1.815			-0.364	-0.256	1.805			-0.369	-0.468	1.747			-0.374	-0.548	1.723			-0.032	0.028	1.697			0.176	0.022	1.603
-0.181	-0.229	1.716			-0.164	-0.178	1.756			-0.187	0.106	1.749			-0.233	0.261	1.719			-0.339	-0.029	1.814			-0.365	-0.256	1.804			-0.370	-0.468	1.746			-0.375	-0.548	1.722			-0.031	0.028	1.698			0.174	0.021	1.602
-0.181	-0.229	1.716			-0.164	-0.178	1.756			-0.187	0.106	1.749			-0.232	0.261	1.719			-0.340	-0.028	1.814			-0.365	-0.256	1.804			-0.370	-0.468	1.745			-0.375	-0.548	1.721			-0.031	0.029	1.698			0.173	0.021	1.601
-0.181	-0.229	1.716			-0.165	-0.178	1.756			-0.187	0.106	1.749			-0.232	0.261	1.719			-0.340	-0.028	1.813			-0.366	-0.256	1.803			-0.371	-0.468	1.745			-0.376	-0.548	1.721			-0.031	0.029	1.698			0.171	0.022	1.599
-0.181	-0.228	1.716			-0.165	-0.177	1.756			-0.187	0.106	1.749			-0.232	0.261	1.718			-0.340	-0.028	1.813			-0.366	-0.256	1.803			-0.371	-0.468	1.744			-0.376	-0.548	1.720			-0.030	0.029	1.699			0.170	0.022	1.598
-0.181	-0.228	1.716			-0.165	-0.177	1.756			-0.187	0.106	1.748			-0.232	0.261	1.718			-0.340	-0.027	1.813			-0.366	-0.256	1.802			-0.371	-0.468	1.744			-0.376	-0.548	1.720			-0.030	0.029	1.699			0.168	0.022	1.597
-0.181	-0.228	1.716			-0.165	-0.177	1.757			-0.187	0.106	1.748			-0.232	0.261	1.718			-0.341	-0.027	1.812			-0.367	-0.256	1.802			-0.371	-0.468	1.743			-0.377	-0.548	1.719			-0.030	0.029	1.699			0.167	0.022	1.595
-0.181	-0.228	1.716			-0.165	-0.177	1.757			-0.187	0.106	1.748			-0.233	0.261	1.718			-0.341	-0.027	1.812			-0.367	-0.256	1.801			-0.371	-0.471	1.742			-0.376	-0.551	1.718			-0.029	0.029	1.699			0.165	0.022	1.594
-0.181	-0.228	1.716			-0.165	-0.177	1.757			-0.187	0.106	1.748			-0.233	0.261	1.718			-0.341	-0.027	1.812			-0.367	-0.256	1.801			-0.371	-0.472	1.741			-0.376	-0.552	1.717			-0.029	0.029	1.699			0.164	0.022	1.593
-0.181	-0.227	1.716			-0.165	-0.176	1.757			-0.187	0.107	1.748			-0.233	0.261	1.717			-0.341	-0.027	1.812			-0.367	-0.256	1.801			-0.371	-0.472	1.741			-0.376	-0.552	1.717			-0.029	0.029	1.700			0.163	0.022	1.592
-0.181	-0.227	1.716			-0.166	-0.176	1.757			-0.187	0.107	1.747			-0.233	0.261	1.717			-0.341	-0.026	1.811			-0.368	-0.256	1.800			-0.371	-0.473	1.740			-0.377	-0.552	1.716			-0.029	0.030	1.700			0.162	0.022	1.591
-0.181	-0.227	1.716			-0.166	-0.176	1.757			-0.187	0.107	1.747			-0.233	0.261	1.717			-0.342	-0.026	1.811			-0.368	-0.256	1.800			-0.371	-0.473	1.740			-0.377	-0.553	1.716			-0.029	0.030	1.700			0.161	0.022	1.590
-0.181	-0.227	1.716			-0.166	-0.176	1.757			-0.187	0.107	1.747			-0.233	0.262	1.717			-0.342	-0.026	1.811			-0.368	-0.256	1.800			-0.371	-0.473	1.740			-0.377	-0.553	1.715			-0.029	0.030	1.700			0.160	0.023	1.590
-0.181	-0.227	1.716			-0.166	-0.176	1.757			-0.187	0.107	1.747			-0.234	0.262	1.718			-0.342	-0.026	1.811			-0.368	-0.256	1.800			-0.371	-0.473	1.740			-0.377	-0.553	1.715			-0.029	0.030	1.700			0.159	0.023	1.589
-0.181	-0.227	1.716			-0.166	-0.176	1.757			-0.187	0.107	1.746			-0.234	0.262	1.718			-0.342	-0.026	1.810			-0.368	-0.256	1.799			-0.371	-0.473	1.740			-0.376	-0.553	1.715			-0.029	0.030	1.700			0.158	0.023	1.588
-0.181	-0.226	1.716			-0.167	-0.175	1.756			-0.188	0.107	1.746			-0.235	0.262	1.718			-0.342	-0.026	1.810			-0.369	-0.256	1.799			-0.371	-0.473	1.739			-0.376	-0.553	1.715			-0.030	0.030	1.699			0.158	0.023	1.588
-0.181	-0.226	1.716			-0.167	-0.175	1.756			-0.188	0.107	1.746			-0.235	0.262	1.718			-0.343	-0.026	1.810			-0.369	-0.256	1.799			-0.370	-0.473	1.739			-0.376	-0.552	1.715			-0.030	0.030	1.699			0.157	0.023	1.588
-0.181	-0.226	1.716			-0.167	-0.175	1.756			-0.188	0.107	1.745			-0.236	0.262	1.718			-0.343	-0.026	1.810			-0.369	-0.256	1.799			-0.370	-0.472	1.739			-0.376	-0.552	1.715			-0.030	0.030	1.699			0.157	0.023	1.587
-0.181	-0.226	1.716			-0.167	-0.175	1.756			-0.188	0.107	1.745			-0.236	0.262	1.718			-0.343	-0.026	1.810			-0.369	-0.255	1.799			-0.370	-0.472	1.739			-0.375	-0.552	1.714			-0.031	0.030	1.699			0.156	0.023	1.587
-0.182	-0.226	1.716			-0.167	-0.175	1.756			-0.189	0.107	1.745			-0.237	0.262	1.719			-0.343	-0.026	1.809			-0.369	-0.255	1.798			-0.370	-0.474	1.738			-0.375	-0.552	1.714			-0.031	0.030	1.699			0.156	0.023	1.587
-0.182	-0.226	1.716			-0.168	-0.174	1.756			-0.189	0.108	1.744			-0.237	0.263	1.719			-0.343	-0.026	1.809			-0.369	-0.255	1.798			-0.369	-0.475	1.737			-0.374	-0.555	1.713			-0.032	0.030	1.698			0.156	0.023	1.587
-0.182	-0.226	1.716			-0.168	-0.174	1.755			-0.189	0.108	1.744			-0.238	0.263	1.719			-0.343	-0.026	1.809			-0.369	-0.255	1.798			-0.369	-0.477	1.736			-0.374	-0.557	1.712			-0.032	0.030	1.698			0.155	0.023	1.587
-0.182	-0.225	1.716			-0.168	-0.174	1.755			-0.190	0.108	1.743			-0.239	0.263	1.719			-0.344	-0.026	1.808			-0.369	-0.254	1.798			-0.369	-0.478	1.736			-0.373	-0.559	1.710			-0.032	0.030	1.698			0.154	0.022	1.589
-0.182	-0.225	1.715			-0.169	-0.174	1.755			-0.190	0.108	1.743			-0.239	0.263	1.719			-0.344	-0.026	1.808			-0.369	-0.254	1.797			-0.369	-0.479	1.735			-0.372	-0.560	1.710			-0.033	0.030	1.698			0.158	0.019	1.589
-0.182	-0.225	1.715			-0.169	-0.174	1.755			-0.191	0.108	1.742			-0.240	0.263	1.720			-0.345	-0.026	1.807			-0.369	-0.253	1.796			-0.369	-0.480	1.734			-0.372	-0.561	1.709			-0.033	0.030	1.698			0.161	0.015	1.590
-0.182	-0.225	1.715			-0.170	-0.174	1.754			-0.191	0.108	1.742			-0.240	0.263	1.720			-0.345	-0.026	1.806			-0.369	-0.253	1.795			-0.368	-0.479	1.733			-0.371	-0.561	1.709			-0.034	0.030	1.698			0.161	0.010	1.592
-0.182	-0.225	1.715			-0.170	-0.174	1.754			-0.192	0.108	1.741			-0.241	0.263	1.720			-0.346	-0.026	1.804			-0.369	-0.252	1.794			-0.368	-0.480	1.732			-0.371	-0.560	1.708			-0.034	0.030	1.698			0.161	0.005	1.593
-0.182	-0.225	1.715			-0.170	-0.173	1.754			-0.192	0.108	1.741			-0.241	0.263	1.720			-0.346	-0.027	1.803			-0.369	-0.252	1.792			-0.368	-0.480	1.730			-0.370	-0.560	1.707			-0.035	0.030	1.698			0.159	-0.001	1.595
-0.183	-0.225	1.715			-0.171	-0.173	1.753			-0.192	0.108	1.741			-0.241	0.263	1.720			-0.347	-0.027	1.801			-0.370	-0.251	1.790			-0.368	-0.481	1.729			-0.370	-0.561	1.706			-0.035	0.029	1.699			0.156	-0.006	1.596
-0.183	-0.225	1.715			-0.171	-0.173	1.753			-0.192	0.108	1.740			-0.242	0.263	1.720			-0.347	-0.027	1.800			-0.370	-0.251	1.788			-0.368	-0.481	1.727			-0.370	-0.561	1.704			-0.035	0.029	1.699			0.156	-0.019	1.591
-0.183	-0.225	1.714			-0.171	-0.173	1.753			-0.193	0.108	1.740			-0.242	0.263	1.720			-0.348	-0.027	1.799			-0.370	-0.250	1.786			-0.368	-0.482	1.725			-0.370	-0.562	1.702			-0.036	0.029	1.699			0.155	-0.027	1.587
-0.183	-0.225	1.714			-0.171	-0.173	1.753			-0.193	0.108	1.740			-0.242	0.263	1.720			-0.348	-0.027	1.797			-0.370	-0.250	1.784			-0.368	-0.482	1.723			-0.369	-0.562	1.700			-0.036	0.028	1.699			0.155	-0.033	1.584
-0.183	-0.225	1.714			-0.172	-0.173	1.752			-0.193	0.108	1.739			-0.242	0.263	1.720			-0.348	-0.027	1.796			-0.370	-0.250	1.782			-0.369	-0.481	1.721			-0.370	-0.561	1.698			-0.037	0.028	1.700			0.155	-0.038	1.581
-0.183	-0.225	1.714			-0.172	-0.173	1.752			-0.193	0.108	1.739			-0.242	0.263	1.720			-0.349	-0.028	1.795			-0.370	-0.250	1.780			-0.369	-0.482	1.718			-0.370	-0.562	1.695			-0.037	0.028	1.700			0.154	-0.042	1.578
-0.183	-0.225	1.714			-0.172	-0.173	1.752			-0.194	0.108	1.739			-0.242	0.264	1.720			-0.349	-0.028	1.794			-0.370	-0.250	1.779			-0.370	-0.483	1.714			-0.370	-0.562	1.693			-0.037	0.027	1.700			0.153	-0.043	1.577
-0.182	-0.226	1.714			-0.172	-0.174	1.752			-0.194	0.108	1.739			-0.243	0.264	1.720			-0.349	-0.028	1.794			-0.371	-0.250	1.778			-0.371	-0.484	1.711			-0.371	-0.563	1.690			-0.038	0.027	1.700			0.151	-0.044	1.576
-0.182	-0.226	1.713			-0.172	-0.174	1.751			-0.194	0.108	1.738			-0.243	0.264	1.720			-0.349	-0.028	1.793			-0.371	-0.251	1.776			-0.372	-0.484	1.709			-0.371	-0.563	1.688			-0.038	0.027	1.700			0.150	-0.045	1.576
-0.182	-0.226	1.713			-0.172	-0.174	1.751			-0.194	0.108	1.738			-0.243	0.264	1.720			-0.350	-0.028	1.792			-0.371	-0.251	1.775			-0.373	-0.485	1.707			-0.371	-0.564	1.686			-0.038	0.026	1.700			0.149	-0.045	1.575
-0.182	-0.226	1.713			-0.173	-0.174	1.751			-0.194	0.109	1.738			-0.243	0.264	1.720			-0.350	-0.028	1.792			-0.371	-0.251	1.774			-0.373	-0.486	1.705			-0.372	-0.564	1.685			-0.039	0.026	1.701			0.148	-0.044	1.575
-0.182	-0.226	1.713			-0.173	-0.174	1.751			-0.195	0.109	1.738			-0.243	0.264	1.720			-0.350	-0.028	1.791			-0.371	-0.251	1.773			-0.373	-0.486	1.704			-0.372	-0.564	1.684			-0.039	0.026	1.701			0.147	-0.044	1.575
-0.182	-0.226	1.712			-0.173	-0.174	1.750			-0.195	0.109	1.737			-0.243	0.264	1.720			-0.350	-0.028	1.790			-0.371	-0.251	1.773			-0.374	-0.487	1.703			-0.372	-0.565	1.683			-0.039	0.026	1.701			0.145	-0.043	1.575
-0.182	-0.226	1.712			-0.173	-0.174	1.750			-0.195	0.109	1.737			-0.244	0.264	1.720			-0.350	-0.028	1.790			-0.371	-0.251	1.772			-0.374	-0.488	1.702			-0.372	-0.565	1.682			-0.040	0.025	1.701			0.146	-0.046	1.574
-0.183	-0.226	1.712			-0.173	-0.174	1.750			-0.195	0.109	1.737			-0.244	0.264	1.720			-0.350	-0.028	1.789			-0.371	-0.251	1.771			-0.374	-0.488	1.702			-0.372	-0.565	1.682			-0.040	0.025	1.701			0.137	-0.048	1.582
-0.183	-0.226	1.712			-0.174	-0.174	1.749			-0.196	0.109	1.736			-0.244	0.264	1.720			-0.351	-0.028	1.788			-0.371	-0.252	1.771			-0.374	-0.489	1.701			-0.372	-0.565	1.682			-0.040	0.025	1.701			0.132	-0.050	1.587
-0.183	-0.227	1.711			-0.174	-0.174	1.749			-0.196	0.109	1.736			-0.245	0.264	1.720			-0.351	-0.029	1.787			-0.371	-0.252	1.770			-0.373	-0.488	1.702			-0.371	-0.564	1.683			-0.040	0.025	1.701			0.129	-0.051	1.587
-0.183	-0.227	1.711			-0.174	-0.174	1.749			-0.196	0.109	1.736			-0.245	0.265	1.720			-0.351	-0.029	1.786			-0.371	-0.252	1.769			-0.372	-0.483	1.706			-0.370	-0.560	1.686			-0.041	0.025	1.701			0.127	-0.052	1.587
-0.183	-0.227	1.711			-0.174	-0.174	1.748			-0.196	0.109	1.735			-0.245	0.265	1.720			-0.351	-0.029	1.786			-0.371	-0.251	1.769			-0.371	-0.481	1.707			-0.369	-0.558	1.688			-0.041	0.024	1.701			0.124	-0.053	1.587
-0.183	-0.227	1.711			-0.174	-0.174	1.748			-0.196	0.109	1.735			-0.245	0.265	1.720			-0.351	-0.029	1.785			-0.371	-0.251	1.768			-0.371	-0.480	1.708			-0.368	-0.558	1.689			-0.041	0.024	1.701			0.122	-0.054	1.587
-0.183	-0.227	1.711			-0.174	-0.175	1.748			-0.197	0.109	1.735			-0.245	0.265	1.720			-0.351	-0.029	1.784			-0.371	-0.251	1.768			-0.371	-0.480	1.709			-0.368	-0.558	1.690			-0.041	0.024	1.701			0.119	-0.055	1.587
-0.183	-0.228	1.710			-0.174	-0.175	1.747			-0.197	0.109	1.734			-0.246	0.265	1.720			-0.351	-0.029	1.783			-0.371	-0.251	1.767			-0.370	-0.480	1.710			-0.368	-0.558	1.690			-0.042	0.024	1.701			0.117	-0.056	1.587
-0.183	-0.228	1.710			-0.175	-0.175	1.747			-0.197	0.109	1.734			-0.246	0.265	1.720			-0.351	-0.029	1.783			-0.371	-0.251	1.767			-0.370	-0.480	1.710			-0.368	-0.558	1.691			-0.042	0.024	1.701			0.114	-0.056	1.586
-0.183	-0.228	1.710			-0.175	-0.175	1.747			-0.197	0.109	1.734			-0.246	0.265	1.720			-0.351	-0.029	1.782			-0.371	-0.251	1.766			-0.370	-0.480	1.710			-0.367	-0.558	1.691			-0.042	0.023	1.701			0.112	-0.057	1.586
-0.183	-0.228	1.710			-0.175	-0.175	1.747			-0.197	0.109	1.733			-0.246	0.266	1.720			-0.351	-0.029	1.782			-0.371	-0.251	1.766			-0.370	-0.481	1.710			-0.367	-0.559	1.691			-0.043	0.023	1.701			0.111	-0.057	1.586
-0.183	-0.228	1.709			-0.175	-0.175	1.746			-0.197	0.109	1.733			-0.246	0.266	1.720			-0.351	-0.029	1.781			-0.371	-0.251	1.766			-0.370	-0.481	1.710			-0.368	-0.559	1.691			-0.043	0.023	1.701			0.109	-0.058	1.585
-0.183	-0.228	1.709			-0.175	-0.175	1.746			-0.197	0.110	1.733			-0.246	0.266	1.720			-0.351	-0.029	1.781			-0.371	-0.251	1.765			-0.370	-0.482	1.710			-0.368	-0.559	1.691			-0.044	0.023	1.701			0.108	-0.058	1.585
-0.183	-0.229	1.709			-0.175	-0.175	1.746			-0.197	0.110	1.733			-0.247	0.266	1.720			-0.351	-0.029	1.780			-0.371	-0.251	1.765			-0.371	-0.483	1.711			-0.368	-0.559	1.691			-0.044	0.022	1.701			0.106	-0.058	1.584
-0.183	-0.229	1.709			-0.175	-0.176	1.745			-0.198	0.110	1.732			-0.247	0.266	1.720			-0.351	-0.029	1.780			-0.371	-0.252	1.765			-0.371	-0.483	1.711			-0.368	-0.559	1.691			-0.044	0.022	1.701			0.105	-0.059	1.584
-0.183	-0.229	1.709			-0.176	-0.176	1.745			-0.198	0.110	1.732			-0.247	0.267	1.720			-0.351	-0.030	1.780			-0.371	-0.252	1.764			-0.371	-0.483	1.710			-0.369	-0.560	1.691			-0.045	0.022	1.701			0.104	-0.059	1.584
-0.183	-0.229	1.708			-0.176	-0.176	1.745			-0.198	0.110	1.732			-0.248	0.267	1.720			-0.351	-0.030	1.779			-0.371	-0.252	1.764			-0.371	-0.484	1.710			-0.369	-0.561	1.691			-0.045	0.022	1.701			0.103	-0.059	1.586
-0.183	-0.229	1.708			-0.176	-0.176	1.744			-0.198	0.110	1.732			-0.249	0.267	1.720			-0.351	-0.030	1.779			-0.371	-0.252	1.764			-0.371	-0.484	1.710			-0.370	-0.562	1.690			-0.046	0.022	1.701			0.102	-0.059	1.588
-0.183	-0.229	1.708			-0.176	-0.176	1.744			-0.199	0.110	1.731			-0.250	0.267	1.720			-0.351	-0.030	1.779			-0.371	-0.253	1.764			-0.371	-0.485	1.710			-0.370	-0.562	1.690			-0.046	0.022	1.701			0.101	-0.059	1.590
-0.183	-0.230	1.708			-0.176	-0.176	1.744			-0.199	0.110	1.731			-0.251	0.268	1.720			-0.351	-0.030	1.779			-0.371	-0.253	1.764			-0.372	-0.486	1.710			-0.371	-0.563	1.690			-0.046	0.021	1.701			0.099	-0.059	1.591
-0.183	-0.230	1.708			-0.177	-0.176	1.744			-0.199	0.110	1.731			-0.252	0.268	1.721			-0.351	-0.030	1.778			-0.371	-0.253	1.764			-0.372	-0.486	1.710			-0.371	-0.563	1.690			-0.047	0.021	1.701			0.098	-0.059	1.593
-0.183	-0.230	1.708			-0.177	-0.176	1.743			-0.199	0.111	1.731			-0.253	0.268	1.721			-0.351	-0.030	1.778			-0.371	-0.253	1.763			-0.372	-0.487	1.711			-0.371	-0.563	1.691			-0.047	0.021	1.702			0.097	-0.060	1.594
-0.184	-0.230	1.707			-0.177	-0.176	1.743			-0.200	0.111	1.731			-0.254	0.268	1.721			-0.351	-0.030	1.778			-0.371	-0.253	1.763			-0.372	-0.487	1.711			-0.371	-0.563	1.691			-0.048	0.021	1.702			0.096	-0.060	1.594
-0.184	-0.230	1.707			-0.177	-0.176	1.743			-0.200	0.111	1.730			-0.254	0.268	1.721			-0.352	-0.030	1.778			-0.371	-0.253	1.763			-0.372	-0.488	1.711			-0.371	-0.563	1.691			-0.048	0.021	1.702			0.093	-0.062	1.591
-0.184	-0.230	1.707			-0.178	-0.176	1.743			-0.200	0.111	1.730			-0.255	0.269	1.721			-0.352	-0.030	1.777			-0.372	-0.253	1.763			-0.372	-0.488	1.711			-0.371	-0.563	1.691			-0.049	0.021	1.702			0.089	-0.063	1.587
-0.184	-0.230	1.707			-0.178	-0.176	1.743			-0.201	0.111	1.730			-0.256	0.269	1.721			-0.352	-0.031	1.777			-0.372	-0.252	1.763			-0.372	-0.488	1.711			-0.371	-0.563	1.691			-0.051	0.021	1.702			0.085	-0.065	1.584
-0.184	-0.230	1.707			-0.178	-0.177	1.742			-0.201	0.111	1.730			-0.257	0.269	1.721			-0.352	-0.031	1.777			-0.372	-0.252	1.762			-0.372	-0.488	1.711			-0.371	-0.563	1.691			-0.054	0.021	1.703			0.077	-0.074	1.557
-0.185	-0.231	1.707			-0.178	-0.177	1.742			-0.201	0.112	1.730			-0.257	0.269	1.722			-0.352	-0.031	1.777			-0.372	-0.251	1.762			-0.372	-0.488	1.711			-0.371	-0.562	1.692			-0.062	0.021	1.703			0.072	-0.078	1.547
-0.185	-0.231	1.707			-0.179	-0.177	1.742			-0.202	0.112	1.730			-0.258	0.269	1.722			-0.352	-0.031	1.777			-0.373	-0.251	1.762			-0.372	-0.488	1.711			-0.371	-0.562	1.692			-0.073	0.020	1.702			0.067	-0.079	1.538
-0.186	-0.232	1.707			-0.179	-0.177	1.742			-0.202	0.112	1.730			-0.259	0.269	1.722			-0.352	-0.031	1.777			-0.373	-0.251	1.762			-0.372	-0.488	1.711			-0.371	-0.562	1.692			-0.086	0.017	1.701			0.055	-0.075	1.523
-0.186	-0.232	1.707			-0.179	-0.177	1.742			-0.203	0.113	1.730			-0.260	0.270	1.723			-0.353	-0.031	1.777			-0.373	-0.250	1.762			-0.372	-0.489	1.711			-0.371	-0.562	1.691			-0.092	0.016	1.701			0.047	-0.068	1.512
-0.187	-0.233	1.707			-0.180	-0.178	1.742			-0.204	0.114	1.730			-0.262	0.270	1.724			-0.353	-0.031	1.777			-0.373	-0.250	1.762			-0.372	-0.489	1.711			-0.371	-0.563	1.691			-0.097	0.015	1.701			-0.010	-0.031	1.470
-0.187	-0.234	1.707			-0.180	-0.178	1.742			-0.205	0.116	1.730			-0.263	0.270	1.725			-0.354	-0.030	1.777			-0.374	-0.250	1.762			-0.372	-0.489	1.711			-0.371	-0.564	1.690			-0.102	0.015	1.700			-0.035	-0.015	1.452
-0.188	-0.235	1.707			-0.180	-0.178	1.742			-0.207	0.118	1.730			-0.265	0.270	1.726			-0.355	-0.030	1.778			-0.374	-0.250	1.762			-0.373	-0.489	1.711			-0.372	-0.564	1.690			-0.108	0.015	1.700			-0.049	-0.006	1.443
-0.189	-0.236	1.708			-0.181	-0.179	1.742			-0.210	0.120	1.730			-0.267	0.271	1.727			-0.355	-0.030	1.778			-0.374	-0.250	1.762			-0.373	-0.489	1.711			-0.372	-0.564	1.690			-0.113	0.015	1.699			-0.060	0.001	1.436
-0.190	-0.237	1.708			-0.181	-0.179	1.742			-0.213	0.125	1.730			-0.271	0.272	1.730			-0.356	-0.030	1.779			-0.374	-0.250	1.763			-0.374	-0.489	1.711			-0.372	-0.565	1.690			-0.118	0.016	1.699			-0.068	0.005	1.431
-0.192	-0.240	1.708			-0.183	-0.180	1.741			-0.216	0.128	1.730			-0.275	0.273	1.733			-0.357	-0.030	1.780			-0.375	-0.251	1.763			-0.374	-0.490	1.711			-0.373	-0.566	1.690			-0.125	0.002	1.699			-0.074	0.007	1.427
-0.195	-0.247	1.708			-0.185	-0.184	1.741			-0.219	0.130	1.730			-0.278	0.273	1.735			-0.358	-0.029	1.782			-0.375	-0.252	1.763			-0.375	-0.491	1.711			-0.373	-0.566	1.690			-0.129	-0.004	1.699			-0.080	0.009	1.423
-0.198	-0.252	1.708			-0.187	-0.188	1.740			-0.221	0.131	1.729			-0.281	0.274	1.737			-0.359	-0.029	1.783			-0.376	-0.254	1.764			-0.376	-0.491	1.711			-0.374	-0.567	1.690			-0.132	-0.012	1.697			-0.079	-0.023	1.422
-0.200	-0.257	1.708			-0.189	-0.191	1.740			-0.223	0.131	1.728			-0.283	0.274	1.738			-0.360	-0.029	1.784			-0.376	-0.256	1.765			-0.376	-0.492	1.711			-0.375	-0.568	1.691			-0.135	-0.019	1.695			-0.082	-0.027	1.419
-0.201	-0.260	1.708			-0.191	-0.194	1.739			-0.227	0.132	1.727			-0.286	0.274	1.740			-0.361	-0.029	1.786			-0.377	-0.258	1.767			-0.377	-0.493	1.712			-0.376	-0.569	1.691			-0.138	-0.024	1.695			-0.089	-0.021	1.418
-0.203	-0.262	1.708			-0.194	-0.195	1.739			-0.230	0.134	1.727			-0.289	0.275	1.742			-0.362	-0.030	1.788			-0.378	-0.260	1.769			-0.377	-0.495	1.712			-0.377	-0.570	1.692			-0.124	-0.033	1.697			-0.092	-0.021	1.416
-0.205	-0.263	1.708			-0.196	-0.196	1.739			-0.233	0.135	1.728			-0.292	0.275	1.745			-0.363	-0.030	1.790			-0.378	-0.261	1.771			-0.378	-0.496	1.713			-0.378	-0.572	1.694			-0.121	-0.036	1.698			-0.094	-0.020	1.414
-0.207	-0.264	1.708			-0.199	-0.197	1.739			-0.236	0.137	1.728			-0.295	0.276	1.747			-0.364	-0.030	1.792			-0.379	-0.262	1.773			-0.378	-0.496	1.715			-0.379	-0.574	1.696			-0.118	-0.039	1.699			-0.096	-0.020	1.413
-0.209	-0.265	1.709			-0.201	-0.197	1.740			-0.238	0.137	1.729			-0.297	0.276	1.748			-0.365	-0.030	1.793			-0.380	-0.262	1.775			-0.379	-0.497	1.716			-0.380	-0.575	1.698			-0.114	-0.044	1.699			-0.096	-0.022	1.412
-0.211	-0.264	1.710			-0.203	-0.197	1.740			-0.239	0.138	1.730			-0.300	0.277	1.750			-0.366	-0.030	1.795			-0.381	-0.263	1.777			-0.379	-0.498	1.718			-0.380	-0.576	1.700			-0.111	-0.046	1.700			-0.096	-0.022	1.412
-0.213	-0.263	1.710			-0.205	-0.196	1.741			-0.241	0.140	1.731			-0.302	0.277	1.752			-0.367	-0.030	1.797			-0.382	-0.262	1.779			-0.379	-0.489	1.727			-0.380	-0.568	1.708			-0.107	-0.047	1.700			-0.096	-0.022	1.413
-0.215	-0.262	1.711			-0.207	-0.195	1.742			-0.242	0.141	1.732			-0.303	0.278	1.753			-0.368	-0.030	1.799			-0.383	-0.262	1.782			-0.379	-0.489	1.730			-0.380	-0.568	1.710			-0.105	-0.048	1.701			-0.095	-0.021	1.414
-0.217	-0.259	1.712			-0.209	-0.194	1.743			-0.243	0.142	1.733			-0.305	0.278	1.754			-0.369	-0.030	1.801			-0.384	-0.261	1.784			-0.379	-0.488	1.733			-0.381	-0.568	1.713			-0.102	-0.049	1.702			-0.093	-0.021	1.416
-0.218	-0.256	1.713			-0.210	-0.192	1.744			-0.244	0.143	1.735			-0.306	0.278	1.755			-0.370	-0.030	1.803			-0.385	-0.260	1.786			-0.380	-0.486	1.737			-0.381	-0.566	1.716			-0.099	-0.051	1.703			-0.091	-0.021	1.418
-0.220	-0.252	1.714			-0.212	-0.189	1.746			-0.244	0.144	1.736			-0.307	0.278	1.756			-0.371	-0.030	1.804			-0.386	-0.260	1.787			-0.381	-0.485	1.740			-0.381	-0.565	1.718			-0.096	-0.052	1.704			-0.088	-0.021	1.420
-0.221	-0.249	1.715			-0.213	-0.187	1.747			-0.244	0.144	1.738			-0.308	0.279	1.757			-0.372	-0.030	1.805			-0.386	-0.259	1.789			-0.381	-0.486	1.741			-0.382	-0.566	1.720			-0.093	-0.053	1.706			-0.086	-0.022	1.422
-0.222	-0.247	1.716			-0.214	-0.186	1.748			-0.244	0.144	1.740			-0.309	0.279	1.758			-0.372	-0.030	1.806			-0.387	-0.259	1.790			-0.382	-0.486	1.743			-0.383	-0.567	1.722			-0.091	-0.054	1.707			-0.084	-0.023	1.425
-0.223	-0.245	1.716			-0.215	-0.184	1.749			-0.244	0.144	1.742			-0.310	0.279	1.759			-0.373	-0.030	1.807			-0.388	-0.259	1.791			-0.382	-0.487	1.744			-0.384	-0.569	1.724			-0.089	-0.055	1.708			-0.082	-0.024	1.427
-0.224	-0.243	1.717			-0.216	-0.183	1.750			-0.244	0.143	1.744			-0.310	0.279	1.759			-0.373	-0.030	1.808			-0.388	-0.259	1.791			-0.383	-0.487	1.745			-0.385	-0.570	1.725			-0.087	-0.057	1.709			-0.079	-0.026	1.430
-0.225	-0.242	1.717			-0.216	-0.182	1.751			-0.244	0.142	1.745			-0.311	0.279	1.760			-0.373	-0.030	1.808			-0.397	-0.242	1.794			-0.385	-0.479	1.747			-0.385	-0.570	1.726			-0.085	-0.058	1.710			-0.078	-0.027	1.432
-0.225	-0.240	1.718			-0.217	-0.181	1.752			-0.244	0.142	1.747			-0.311	0.279	1.761			-0.374	-0.030	1.809			-0.397	-0.245	1.793			-0.387	-0.484	1.746			-0.386	-0.570	1.727			-0.083	-0.059	1.711			-0.076	-0.028	1.434
-0.226	-0.239	1.718			-0.218	-0.181	1.753			-0.243	0.141	1.749			-0.312	0.279	1.761			-0.374	-0.029	1.809			-0.398	-0.247	1.793			-0.388	-0.488	1.745			-0.387	-0.572	1.727			-0.082	-0.060	1.712			-0.074	-0.030	1.435
-0.226	-0.238	1.718			-0.218	-0.180	1.753			-0.243	0.140	1.750			-0.312	0.279	1.762			-0.374	-0.029	1.810			-0.398	-0.248	1.792			-0.390	-0.491	1.744			-0.388	-0.574	1.725			-0.080	-0.061	1.713			-0.073	-0.031	1.437
-0.227	-0.238	1.719			-0.218	-0.180	1.754			-0.243	0.138	1.751			-0.311	0.278	1.762			-0.375	-0.029	1.810			-0.399	-0.250	1.792			-0.391	-0.493	1.742			-0.388	-0.577	1.723			-0.101	-0.039	1.713			-0.082	-0.023	1.439
-0.227	-0.237	1.719			-0.218	-0.179	1.755			-0.242	0.137	1.753			-0.311	0.278	1.762			-0.375	-0.029	1.811			-0.399	-0.251	1.791			-0.392	-0.495	1.740			-0.389	-0.578	1.721			-0.110	-0.030	1.713			-0.087	-0.009	1.441
-0.227	-0.237	1.719			-0.218	-0.179	1.755			-0.242	0.136	1.754			-0.310	0.278	1.763			-0.375	-0.029	1.811			-0.399	-0.251	1.791			-0.393	-0.496	1.737			-0.390	-0.580	1.719			-0.115	-0.024	1.714			-0.090	0.002	1.443
-0.227	-0.236	1.719			-0.218	-0.179	1.756			-0.241	0.135	1.755			-0.310	0.278	1.763			-0.376	-0.029	1.811			-0.400	-0.252	1.790			-0.394	-0.497	1.735			-0.390	-0.581	1.715			-0.119	-0.019	1.714			-0.093	0.010	1.445
-0.227	-0.236	1.720			-0.217	-0.179	1.757			-0.241	0.134	1.755			-0.310	0.277	1.763			-0.376	-0.029	1.811			-0.400	-0.253	1.789			-0.395	-0.498	1.732			-0.391	-0.581	1.712			-0.122	-0.014	1.714			-0.094	0.017	1.446
-0.227	-0.236	1.720			-0.217	-0.179	1.757			-0.241	0.133	1.756			-0.309	0.277	1.763			-0.377	-0.029	1.811			-0.400	-0.254	1.789			-0.395	-0.500	1.730			-0.391	-0.582	1.709			-0.124	-0.009	1.714			-0.081	0.018	1.450
-0.226	-0.235	1.720			-0.216	-0.179	1.758			-0.241	0.133	1.757			-0.309	0.277	1.763			-0.377	-0.029	1.811			-0.400	-0.255	1.788			-0.396	-0.501	1.728			-0.392	-0.582	1.706			-0.125	-0.004	1.714			-0.077	0.020	1.451
-0.226	-0.235	1.720			-0.216	-0.179	1.758			-0.240	0.132	1.757			-0.308	0.276	1.763			-0.378	-0.029	1.810			-0.400	-0.256	1.787			-0.396	-0.501	1.725			-0.392	-0.582	1.704			-0.125	-0.000	1.713			-0.067	0.021	1.453
-0.226	-0.235	1.720			-0.215	-0.179	1.759			-0.240	0.131	1.758			-0.307	0.275	1.762			-0.378	-0.029	1.810			-0.400	-0.257	1.786			-0.396	-0.502	1.724			-0.392	-0.582	1.702			-0.125	0.004	1.713			-0.048	0.015	1.470
-0.225	-0.235	1.720			-0.215	-0.179	1.759			-0.240	0.130	1.758			-0.306	0.275	1.762			-0.379	-0.029	1.809			-0.400	-0.257	1.785			-0.396	-0.503	1.722			-0.392	-0.581	1.701			-0.125	0.007	1.712			-0.040	0.019	1.469
-0.225	-0.235	1.720			-0.214	-0.179	1.760			-0.240	0.129	1.758			-0.305	0.274	1.761			-0.379	-0.029	1.808			-0.400	-0.258	1.783			-0.397	-0.503	1.721			-0.392	-0.582	1.700			-0.125	0.011	1.712			-0.034	0.021	1.469
-0.224	-0.235	1.720			-0.214	-0.179	1.760			-0.239	0.129	1.759			-0.304	0.274	1.761			-0.379	-0.030	1.806			-0.400	-0.258	1.782			-0.397	-0.503	1.720			-0.392	-0.582	1.699			-0.124	0.014	1.711			-0.029	0.023	1.469
-0.223	-0.235	1.720			-0.213	-0.179	1.760			-0.239	0.128	1.759			-0.303	0.273	1.760			-0.380	-0.030	1.804			-0.400	-0.258	1.780			-0.397	-0.504	1.719			-0.392	-0.582	1.698			-0.123	0.016	1.710			-0.025	0.025	1.468
-0.222	-0.235	1.720			-0.212	-0.179	1.760			-0.239	0.127	1.759			-0.301	0.273	1.759			-0.380	-0.030	1.802			-0.400	-0.258	1.778			-0.397	-0.504	1.718			-0.391	-0.579	1.696			-0.122	0.019	1.710			-0.021	0.026	1.468
-0.221	-0.235	1.720			-0.211	-0.179	1.761			-0.238	0.126	1.759			-0.299	0.272	1.757			-0.380	-0.030	1.800			-0.399	-0.258	1.776			-0.397	-0.504	1.717			-0.390	-0.576	1.695			-0.121	0.021	1.709			-0.019	0.027	1.468
-0.220	-0.235	1.720			-0.211	-0.180	1.761			-0.238	0.126	1.759			-0.297	0.272	1.756			-0.380	-0.030	1.799			-0.399	-0.258	1.774			-0.397	-0.504	1.715			-0.390	-0.576	1.694			-0.120	0.022	1.709			-0.020	0.025	1.467
-0.219	-0.235	1.719			-0.210	-0.180	1.761			-0.237	0.125	1.758			-0.296	0.271	1.755			-0.380	-0.030	1.797			-0.398	-0.258	1.772			-0.396	-0.503	1.714			-0.389	-0.576	1.692			-0.120	0.024	1.709			-0.022	0.021	1.467
-0.218	-0.235	1.719			-0.209	-0.180	1.761			-0.236	0.125	1.758			-0.295	0.271	1.754			-0.380	-0.030	1.796			-0.397	-0.257	1.770			-0.395	-0.502	1.711			-0.388	-0.577	1.689			-0.121	0.025	1.709			-0.023	0.017	1.467
-0.217	-0.235	1.718			-0.207	-0.180	1.760			-0.236	0.130	1.753			-0.294	0.272	1.753			-0.379	-0.030	1.795			-0.396	-0.258	1.768			-0.393	-0.502	1.707			-0.387	-0.577	1.686			-0.123	0.029	1.707			-0.025	0.015	1.466
-0.215	-0.236	1.718			-0.206	-0.180	1.759			-0.235	0.129	1.741			-0.293	0.271	1.751			-0.379	-0.029	1.794			-0.395	-0.258	1.766			-0.391	-0.502	1.703			-0.386	-0.577	1.682			-0.114	0.020	1.702			-0.048	0.016	1.450
-0.215	-0.235	1.717			-0.205	-0.178	1.757			-0.234	0.131	1.738			-0.288	0.275	1.751			-0.379	-0.026	1.797			-0.393	-0.256	1.764			-0.389	-0.499	1.699			-0.385	-0.578	1.676			-0.109	0.027	1.697			-0.053	0.013	1.457
-0.214	-0.234	1.717			-0.204	-0.176	1.756			-0.234	0.132	1.737			-0.286	0.277	1.751			-0.378	-0.025	1.800			-0.386	-0.248	1.765			-0.386	-0.487	1.693			-0.382	-0.557	1.673			-0.105	0.032	1.693			-0.091	0.017	1.447
-0.214	-0.234	1.717			-0.203	-0.176	1.755			-0.234	0.132	1.737			-0.285	0.278	1.751			-0.376	-0.034	1.800			-0.392	-0.245	1.780			-0.385	-0.482	1.691			-0.382	-0.560	1.667			-0.101	0.034	1.687			-0.143	0.015	1.431
-0.213	-0.234	1.716			-0.202	-0.175	1.754			-0.234	0.132	1.736			-0.284	0.278	1.750			-0.375	-0.037	1.801			-0.391	-0.246	1.781			-0.384	-0.481	1.689			-0.382	-0.562	1.662			-0.099	0.036	1.679			-0.177	0.005	1.456
-0.213	-0.233	1.716			-0.201	-0.175	1.753			-0.233	0.132	1.736			-0.283	0.278	1.750			-0.374	-0.040	1.801			-0.390	-0.245	1.791			-0.383	-0.478	1.689			-0.382	-0.562	1.660			-0.098	0.037	1.672			-0.207	0.002	1.453
-0.213	-0.233	1.716			-0.201	-0.175	1.753			-0.233	0.132	1.736			-0.283	0.278	1.750			-0.374	-0.042	1.801			-0.390	-0.244	1.799			-0.382	-0.474	1.689			-0.382	-0.562	1.658			-0.099	0.039	1.663			-0.231	0.001	1.453
-0.212	-0.233	1.716			-0.200	-0.175	1.752			-0.233	0.133	1.735			-0.282	0.279	1.750			-0.373	-0.044	1.801			-0.389	-0.241	1.810			-0.381	-0.470	1.695			-0.383	-0.558	1.661			-0.102	0.040	1.656			-0.275	0.002	1.456
-0.212	-0.233	1.716			-0.199	-0.175	1.752			-0.233	0.133	1.735			-0.282	0.279	1.750			-0.373	-0.045	1.801			-0.389	-0.239	1.814			-0.380	-0.465	1.702			-0.384	-0.555	1.665			-0.106	0.041	1.649			-0.296	0.002	1.459
-0.212	-0.234	1.715			-0.199	-0.175	1.751			-0.233	0.133	1.735			-0.283	0.279	1.750			-0.373	-0.046	1.801			-0.389	-0.237	1.819			-0.380	-0.462	1.712			-0.387	-0.538	1.686			-0.112	0.042	1.642			-0.313	0.002	1.465
-0.212	-0.234	1.715			-0.198	-0.175	1.751			-0.233	0.134	1.735			-0.283	0.279	1.750			-0.373	-0.047	1.801			-0.389	-0.236	1.823			-0.380	-0.460	1.722			-0.388	-0.529	1.700			-0.118	0.043	1.637			-0.334	0.002	1.474
-0.212	-0.235	1.715			-0.198	-0.175	1.750			-0.234	0.135	1.735			-0.284	0.279	1.751			-0.373	-0.048	1.801			-0.390	-0.234	1.826			-0.380	-0.458	1.734			-0.392	-0.537	1.712			-0.125	0.044	1.632			-0.350	0.002	1.482
-0.212	-0.235	1.714			-0.197	-0.176	1.749			-0.235	0.136	1.736			-0.285	0.279	1.751			-0.374	-0.049	1.801			-0.390	-0.232	1.830			-0.380	-0.457	1.750			-0.393	-0.537	1.719			-0.132	0.044	1.628			-0.362	0.001	1.488
-0.212	-0.236	1.713			-0.197	-0.176	1.748			-0.237	0.137	1.737			-0.287	0.280	1.752			-0.375	-0.049	1.801			-0.391	-0.231	1.833			-0.381	-0.457	1.768			-0.396	-0.544	1.737			-0.139	0.045	1.625			-0.373	0.001	1.493
-0.213	-0.237	1.712			-0.197	-0.176	1.747			-0.239	0.138	1.737			-0.291	0.280	1.753			-0.376	-0.050	1.801			-0.392	-0.229	1.836			-0.381	-0.457	1.777			-0.397	-0.546	1.744			-0.146	0.045	1.623			-0.382	0.000	1.498
-0.213	-0.238	1.711			-0.197	-0.177	1.746			-0.242	0.139	1.738			-0.295	0.280	1.754			-0.377	-0.050	1.801			-0.394	-0.227	1.839			-0.381	-0.456	1.782			-0.398	-0.549	1.749			-0.153	0.045	1.621			-0.390	-0.000	1.503
-0.214	-0.239	1.710			-0.197	-0.177	1.745			-0.244	0.140	1.740			-0.299	0.280	1.755			-0.379	-0.051	1.801			-0.395	-0.226	1.842			-0.381	-0.455	1.786			-0.399	-0.552	1.753			-0.159	0.045	1.620			-0.397	-0.001	1.507
-0.214	-0.240	1.709			-0.197	-0.178	1.745			-0.247	0.141	1.741			-0.303	0.281	1.756			-0.381	-0.051	1.801			-0.397	-0.224	1.844			-0.381	-0.455	1.789			-0.399	-0.554	1.757			-0.164	0.045	1.619			-0.403	-0.001	1.510
-0.214	-0.241	1.707			-0.197	-0.178	1.744			-0.250	0.142	1.742			-0.307	0.281	1.757			-0.383	-0.051	1.801			-0.399	-0.223	1.847			-0.381	-0.454	1.793			-0.400	-0.556	1.761			-0.169	0.045	1.618			-0.408	-0.002	1.513
-0.215	-0.242	1.706			-0.197	-0.179	1.743			-0.253	0.143	1.743			-0.310	0.281	1.758			-0.385	-0.052	1.802			-0.401	-0.222	1.849			-0.382	-0.453	1.796			-0.401	-0.558	1.764			-0.173	0.045	1.618			-0.413	-0.002	1.516
-0.215	-0.242	1.705			-0.197	-0.179	1.742			-0.256	0.144	1.744			-0.313	0.281	1.759			-0.387	-0.052	1.802			-0.402	-0.221	1.851			-0.368	-0.429	1.755			-0.389	-0.544	1.733			-0.177	0.045	1.617			-0.416	-0.002	1.519
-0.216	-0.243	1.704			-0.197	-0.180	1.741			-0.258	0.145	1.745			-0.317	0.281	1.760			-0.390	-0.052	1.803			-0.404	-0.220	1.853			-0.366	-0.425	1.750			-0.383	-0.537	1.717			-0.181	0.045	1.617			-0.418	-0.003	1.522
-0.216	-0.244	1.703			-0.198	-0.180	1.740			-0.261	0.146	1.747			-0.320	0.282	1.761			-0.392	-0.052	1.803			-0.406	-0.219	1.855			-0.364	-0.421	1.745			-0.380	-0.531	1.706			-0.185	0.045	1.617			-0.420	-0.003	1.524
-0.217	-0.244	1.703			-0.198	-0.181	1.739			-0.264	0.146	1.748			-0.323	0.282	1.762			-0.395	-0.052	1.804			-0.409	-0.218	1.857			-0.455	-0.262	1.694			-0.503	-0.291	1.662			-0.188	0.045	1.617			-0.421	-0.003	1.526
-0.218	-0.245	1.702			-0.199	-0.181	1.739			-0.267	0.147	1.749			-0.325	0.282	1.762			-0.397	-0.052	1.805			-0.411	-0.217	1.859			-0.500	-0.183	1.669			-0.653	-0.085	1.492			-0.191	0.045	1.617			-0.421	-0.004	1.528
-0.218	-0.246	1.701			-0.200	-0.181	1.738			-0.269	0.147	1.750			-0.327	0.282	1.763			-0.400	-0.052	1.805			-0.489	-0.119	1.738			-0.611	-0.070	1.529			-0.675	-0.049	1.472			-0.193	0.045	1.618			-0.421	-0.004	1.530
-0.219	-0.246	1.701			-0.201	-0.182	1.738			-0.272	0.148	1.751			-0.329	0.282	1.763			-0.402	-0.052	1.806			-0.526	-0.074	1.682			-0.645	-0.030	1.489			-0.707	-0.004	1.439			-0.196	0.044	1.618			-0.421	-0.004	1.531
-0.220	-0.247	1.700			-0.202	-0.182	1.738			-0.274	0.148	1.752			-0.332	0.283	1.764			-0.405	-0.052	1.807			-0.541	-0.056	1.661			-0.665	-0.008	1.465			-0.723	0.019	1.424			-0.198	0.044	1.619			-0.421	-0.004	1.532
-0.221	-0.247	1.700			-0.203	-0.183	1.737			-0.276	0.148	1.753			-0.334	0.283	1.765			-0.407	-0.052	1.807			-0.550	-0.044	1.648			-0.677	0.007	1.452			-0.735	0.038	1.413			-0.200	0.044	1.619			-0.420	-0.004	1.533
-0.222	-0.248	1.699			-0.203	-0.183	1.737			-0.278	0.149	1.754			-0.337	0.283	1.765			-0.409	-0.051	1.808			-0.558	-0.036	1.638			-0.687	0.020	1.441			-0.745	0.051	1.404			-0.202	0.044	1.620			-0.419	-0.004	1.534
-0.222	-0.248	1.699			-0.204	-0.184	1.737			-0.280	0.149	1.755			-0.339	0.282	1.766			-0.411	-0.051	1.809			-0.563	-0.029	1.630			-0.694	0.028	1.433			-0.751	0.057	1.398			-0.204	0.044	1.621			-0.418	-0.004	1.534
-0.223	-0.249	1.699			-0.205	-0.184	1.737			-0.282	0.149	1.756			-0.341	0.282	1.766			-0.413	-0.051	1.809			-0.569	-0.022	1.624			-0.698	0.031	1.427			-0.753	0.057	1.395			-0.205	0.044	1.621			-0.417	-0.005	1.535
-0.224	-0.249	1.699			-0.206	-0.185	1.737			-0.283	0.149	1.757			-0.342	0.282	1.767			-0.415	-0.051	1.810			-0.573	-0.017	1.618			-0.699	0.031	1.423			-0.752	0.055	1.393			-0.207	0.044	1.622			-0.416	-0.005	1.535
-0.225	-0.250	1.699			-0.207	-0.185	1.737			-0.284	0.149	1.757			-0.344	0.282	1.767			-0.417	-0.051	1.810			-0.577	-0.011	1.612			-0.697	0.029	1.419			-0.748	0.052	1.389			-0.208	0.044	1.623			-0.415	-0.005	1.535
-0.226	-0.250	1.699			-0.208	-0.185	1.737			-0.286	0.149	1.758			-0.345	0.282	1.767			-0.418	-0.051	1.811			-0.580	-0.007	1.607			-0.694	0.029	1.413			-0.737	0.046	1.386			-0.209	0.043	1.623			-0.413	-0.006	1.534
-0.226	-0.251	1.699			-0.209	-0.186	1.737			-0.287	0.149	1.758			-0.346	0.282	1.768			-0.419	-0.052	1.811			-0.581	-0.004	1.602			-0.687	0.027	1.407			-0.724	0.042	1.379			-0.210	0.043	1.624			-0.410	-0.006	1.532
-0.227	-0.251	1.699			-0.210	-0.186	1.738			-0.288	0.149	1.759			-0.347	0.282	1.768			-0.421	-0.052	1.812			-0.580	-0.002	1.598			-0.678	0.026	1.398			-0.712	0.040	1.368			-0.211	0.043	1.625			-0.406	-0.006	1.529
-0.228	-0.252	1.699			-0.210	-0.186	1.738			-0.289	0.149	1.759			-0.348	0.282	1.768			-0.422	-0.052	1.812			-0.576	-0.000	1.594			-0.660	0.022	1.390			-0.699	0.040	1.355			-0.211	0.043	1.626			-0.401	-0.005	1.524
-0.228	-0.252	1.700			-0.211	-0.187	1.738			-0.289	0.149	1.760			-0.349	0.282	1.768			-0.423	-0.052	1.813			-0.571	0.001	1.590			-0.632	0.019	1.382			-0.685	0.042	1.340			-0.211	0.042	1.627			-0.394	-0.004	1.519
-0.229	-0.252	1.700			-0.212	-0.187	1.739			-0.290	0.149	1.760			-0.350	0.282	1.768			-0.424	-0.052	1.813			-0.565	0.002	1.587			-0.616	0.020	1.375			-0.672	0.046	1.324			-0.210	0.042	1.628			-0.387	-0.003	1.511
-0.230	-0.252	1.701			-0.213	-0.187	1.739			-0.291	0.149	1.761			-0.350	0.281	1.769			-0.424	-0.052	1.813			-0.556	0.002	1.585			-0.597	0.020	1.367			-0.650	0.049	1.303			-0.209	0.041	1.629			-0.377	-0.001	1.502
-0.230	-0.252	1.701			-0.213	-0.188	1.740			-0.291	0.149	1.761			-0.350	0.281	1.769			-0.425	-0.052	1.814			-0.546	0.002	1.583			-0.583	0.025	1.355			-0.632	0.054	1.285			-0.206	0.041	1.630			-0.366	-0.000	1.492
-0.231	-0.253	1.702			-0.214	-0.188	1.740			-0.291	0.148	1.762			-0.350	0.281	1.769			-0.426	-0.052	1.814			-0.533	0.003	1.581			-0.561	0.032	1.344			-0.597	0.071	1.241			-0.203	0.040	1.632			-0.354	0.001	1.478
-0.231	-0.253	1.702			-0.214	-0.188	1.741			-0.291	0.148	1.762			-0.350	0.280	1.769			-0.426	-0.052	1.814			-0.513	-0.001	1.579			-0.508	0.021	1.330			-0.537	0.055	1.213			-0.199	0.039	1.633			-0.336	0.003	1.464
-0.232	-0.253	1.703			-0.215	-0.188	1.742			-0.291	0.147	1.763			-0.349	0.280	1.769			-0.427	-0.052	1.815			-0.492	-0.005	1.577			-0.467	0.018	1.323			-0.478	0.046	1.179			-0.195	0.038	1.634			-0.315	0.006	1.451
-0.233	-0.253	1.704			-0.215	-0.188	1.743			-0.291	0.147	1.764			-0.348	0.279	1.769			-0.427	-0.053	1.815			-0.470	-0.009	1.577			-0.424	0.012	1.319			-0.416	0.041	1.148			-0.190	0.036	1.636			-0.294	0.006	1.443
-0.233	-0.253	1.704			-0.216	-0.188	1.743			-0.290	0.146	1.764			-0.347	0.278	1.769			-0.427	-0.053	1.815			-0.447	-0.013	1.577			-0.380	0.005	1.320			-0.350	0.034	1.127			-0.186	0.035	1.637			-0.258	0.011	1.434
-0.234	-0.253	1.705			-0.216	-0.188	1.744			-0.290	0.145	1.765			-0.345	0.278	1.770			-0.428	-0.053	1.816			-0.425	-0.016	1.578			-0.337	0.001	1.324			-0.282	0.030	1.110			-0.182	0.033	1.638			-0.234	0.014	1.429
-0.234	-0.253	1.706			-0.217	-0.188	1.745			-0.290	0.145	1.765			-0.341	0.279	1.771			-0.428	-0.053	1.816			-0.407	-0.017	1.579			-0.309	0.003	1.326			-0.227	0.038	1.094			-0.175	0.030	1.640			-0.204	0.016	1.429
-0.234	-0.253	1.707			-0.218	-0.189	1.746			-0.289	0.139	1.762			-0.335	0.278	1.772			-0.428	-0.056	1.815			-0.374	-0.151	1.656			-0.295	-0.062	1.406			-0.204	0.040	1.085			-0.164	0.014	1.645			-0.169	0.028	1.439
-0.235	-0.254	1.708			-0.219	-0.191	1.747			-0.288	0.133	1.759			-0.330	0.277	1.773			-0.428	-0.059	1.814			-0.351	-0.187	1.668			-0.281	-0.084	1.429			-0.186	0.043	1.078			-0.157	0.004	1.648			-0.151	0.035	1.444
-0.235	-0.256	1.709			-0.219	-0.193	1.748			-0.286	0.127	1.756			-0.323	0.276	1.774			-0.427	-0.062	1.812			-0.340	-0.207	1.676			-0.272	-0.094	1.439			-0.171	0.044	1.072			-0.151	-0.006	1.652			-0.138	0.036	1.446
-0.235	-0.257	1.709			-0.220	-0.194	1.749			-0.284	0.124	1.753			-0.318	0.276	1.774			-0.426	-0.065	1.810			-0.333	-0.216	1.678			-0.263	-0.097	1.442			-0.158	0.046	1.069			-0.148	-0.010	1.653			-0.128	0.036	1.444
-0.235	-0.258	1.710			-0.220	-0.196	1.750			-0.282	0.122	1.750			-0.313	0.276	1.774			-0.425	-0.067	1.809			-0.327	-0.224	1.680			-0.256	-0.101	1.445			-0.148	0.047	1.069			-0.144	-0.015	1.655			-0.120	0.035	1.442
-0.235	-0.259	1.711			-0.221	-0.196	1.750			-0.281	0.121	1.747			-0.308	0.278	1.774			-0.424	-0.068	1.807			-0.322	-0.230	1.682			-0.251	-0.103	1.448			-0.142	0.048	1.071			-0.141	-0.018	1.656			-0.112	0.035	1.441
-0.235	-0.260	1.711			-0.221	-0.197	1.750			-0.279	0.120	1.745			-0.303	0.279	1.774			-0.423	-0.069	1.805			-0.321	-0.237	1.685			-0.251	-0.108	1.454			-0.139	0.048	1.076			-0.139	-0.022	1.657			-0.107	0.030	1.428
-0.234	-0.260	1.712			-0.221	-0.197	1.750			-0.278	0.119	1.742			-0.299	0.279	1.773			-0.422	-0.070	1.803			-0.319	-0.241	1.684			-0.248	-0.109	1.455			-0.138	0.048	1.081			-0.126	-0.003	1.660			-0.101	0.028	1.428
-0.234	-0.260	1.712			-0.221	-0.197	1.750			-0.274	0.118	1.739			-0.292	0.280	1.771			-0.404	-0.054	1.812			-0.326	-0.222	1.694			-0.250	-0.102	1.464			-0.136	0.049	1.084			-0.121	0.002	1.662			-0.098	0.028	1.420
-0.233	-0.259	1.713			-0.220	-0.197	1.750			-0.269	0.119	1.735			-0.285	0.281	1.770			-0.394	-0.046	1.816			-0.328	-0.209	1.695			-0.249	-0.095	1.466			-0.214	-0.027	1.299			-0.115	0.008	1.663			-0.093	0.027	1.415
-0.231	-0.258	1.713			-0.219	-0.196	1.749			-0.264	0.120	1.732			-0.279	0.282	1.768			-0.387	-0.041	1.818			-0.361	-0.243	1.778			-0.379	-0.379	1.747			-0.398	-0.458	1.724			-0.111	0.012	1.663			-0.086	0.023	1.425
-0.230	-0.258	1.714			-0.217	-0.195	1.748			-0.258	0.119	1.729			-0.273	0.283	1.766			-0.382	-0.037	1.820			-0.377	-0.259	1.818			-0.370	-0.381	1.751			-0.391	-0.457	1.725			-0.105	0.015	1.664			-0.080	0.020	1.428
-0.228	-0.256	1.714			-0.216	-0.194	1.746			-0.251	0.119	1.726			-0.267	0.284	1.765			-0.377	-0.034	1.821			-0.381	-0.265	1.832			-0.394	-0.433	1.803			-0.408	-0.505	1.779			-0.100	0.018	1.664			-0.075	0.014	1.434
-0.226	-0.256	1.714			-0.214	-0.193	1.745			-0.245	0.120	1.723			-0.257	0.286	1.763			-0.372	-0.031	1.822			-0.383	-0.269	1.841			-0.399	-0.451	1.822			-0.420	-0.535	1.812			-0.097	0.002	1.664			-0.062	0.026	1.450
-0.225	-0.256	1.714			-0.212	-0.194	1.744			-0.240	0.120	1.721			-0.249	0.288	1.761			-0.366	-0.029	1.822			-0.384	-0.272	1.849			-0.402	-0.465	1.836			-0.426	-0.555	1.835			-0.096	-0.018	1.666			-0.045	0.012	1.460
-0.224	-0.257	1.714			-0.211	-0.194	1.742			-0.234	0.120	1.719			-0.240	0.289	1.759			-0.362	-0.027	1.823			-0.384	-0.275	1.856			-0.404	-0.476	1.846			-0.430	-0.569	1.851			-0.094	-0.024	1.666			-0.045	0.018	1.468
-0.222	-0.257	1.714			-0.209	-0.195	1.741			-0.228	0.121	1.717			-0.232	0.291	1.757			-0.357	-0.024	1.823			-0.384	-0.276	1.861			-0.404	-0.481	1.850			-0.432	-0.575	1.854			-0.092	-0.027	1.667			-0.052	0.015	1.444
-0.220	-0.258	1.714			-0.207	-0.195	1.739			-0.219	0.122	1.714			-0.222	0.292	1.756			-0.351	-0.021	1.823			-0.384	-0.273	1.864			-0.403	-0.484	1.849			-0.430	-0.576	1.852			-0.090	-0.029	1.667			-0.053	0.014	1.431
-0.218	-0.258	1.713			-0.204	-0.195	1.737			-0.212	0.123	1.712			-0.214	0.293	1.754			-0.346	-0.019	1.823			-0.383	-0.270	1.865			-0.400	-0.483	1.845			-0.425	-0.574	1.847			-0.087	-0.030	1.667			-0.054	0.013	1.422
-0.216	-0.258	1.713			-0.202	-0.195	1.734			-0.205	0.123	1.710			-0.206	0.293	1.752			-0.342	-0.017	1.823			-0.381	-0.268	1.866			-0.396	-0.480	1.840			-0.419	-0.569	1.841			-0.085	-0.032	1.667			-0.052	0.012	1.416
-0.214	-0.259	1.712			-0.200	-0.195	1.733			-0.200	0.124	1.709			-0.198	0.293	1.751			-0.337	-0.014	1.822			-0.380	-0.265	1.865			-0.392	-0.478	1.837			-0.414	-0.567	1.837			-0.083	-0.033	1.667			-0.050	0.011	1.413
-0.212	-0.259	1.712			-0.198	-0.196	1.731			-0.196	0.124	1.708			-0.190	0.293	1.750			-0.332	-0.012	1.822			-0.378	-0.262	1.863			-0.387	-0.477	1.833			-0.408	-0.566	1.833			-0.081	-0.034	1.668			-0.048	0.010	1.410
-0.210	-0.259	1.712			-0.196	-0.196	1.730			-0.192	0.124	1.708			-0.183	0.293	1.749			-0.328	-0.011	1.821			-0.375	-0.257	1.861			-0.383	-0.480	1.830			-0.404	-0.569	1.831			-0.079	-0.035	1.668			-0.045	0.009	1.408
-0.208	-0.260	1.711			-0.194	-0.196	1.728			-0.188	0.124	1.707			-0.176	0.292	1.747			-0.325	-0.010	1.820			-0.373	-0.254	1.858			-0.379	-0.484	1.826			-0.398	-0.573	1.825			-0.078	-0.036	1.668			-0.043	0.009	1.406
-0.205	-0.260	1.711			-0.192	-0.197	1.727			-0.182	0.130	1.709			-0.170	0.294	1.746			-0.322	-0.008	1.820			-0.370	-0.251	1.854			-0.373	-0.489	1.818			-0.393	-0.578	1.820			-0.074	-0.034	1.669			-0.041	0.008	1.405
-0.202	-0.260	1.710			-0.189	-0.197	1.726			-0.177	0.135	1.711			-0.163	0.295	1.745			-0.318	-0.007	1.819			-0.367	-0.248	1.850			-0.368	-0.492	1.812			-0.387	-0.581	1.814			-0.071	-0.031	1.670			-0.038	0.008	1.404
-0.198	-0.261	1.709			-0.185	-0.197	1.726			-0.173	0.138	1.712			-0.157	0.296	1.744			-0.315	-0.006	1.818			-0.364	-0.245	1.847			-0.362	-0.477	1.806			-0.377	-0.562	1.805			-0.069	-0.029	1.671			-0.036	0.007	1.403
-0.194	-0.261	1.708			-0.182	-0.196	1.725			-0.169	0.140	1.713			-0.152	0.297	1.743			-0.313	-0.006	1.818			-0.362	-0.242	1.844			-0.358	-0.469	1.803			-0.371	-0.553	1.801			-0.066	-0.027	1.671			-0.034	0.007	1.402
-0.191	-0.261	1.708			-0.178	-0.196	1.724			-0.166	0.142	1.714			-0.147	0.297	1.742			-0.310	-0.005	1.817			-0.359	-0.240	1.841			-0.355	-0.465	1.801			-0.368	-0.548	1.798			-0.063	-0.026	1.672			-0.032	0.007	1.401
-0.188	-0.261	1.707			-0.175	-0.196	1.724			-0.163	0.143	1.714			-0.143	0.297	1.740			-0.307	-0.005	1.815			-0.357	-0.239	1.838			-0.353	-0.463	1.799			-0.365	-0.547	1.796			-0.061	-0.025	1.673			-0.030	0.006	1.400
-0.185	-0.262	1.707			-0.172	-0.197	1.724			-0.159	0.144	1.715			-0.139	0.297	1.739			-0.304	-0.004	1.814			-0.355	-0.237	1.835			-0.350	-0.468	1.792			-0.364	-0.552	1.791			-0.058	-0.024	1.673			-0.027	0.005	1.400
-0.182	-0.262	1.706			-0.169	-0.197	1.724			-0.156	0.145	1.716			-0.135	0.297	1.738			-0.302	-0.004	1.813			-0.353	-0.237	1.833			-0.349	-0.472	1.787			-0.363	-0.557	1.785			-0.056	-0.023	1.674			-0.025	0.003	1.400
-0.179	-0.262	1.706			-0.165	-0.197	1.724			-0.153	0.145	1.716			-0.131	0.296	1.737			-0.299	-0.004	1.812			-0.352	-0.236	1.831			-0.348	-0.471	1.784			-0.362	-0.554	1.780			-0.053	-0.023	1.674			-0.022	0.002	1.400
-0.176	-0.263	1.705			-0.162	-0.198	1.724			-0.150	0.145	1.717			-0.127	0.294	1.735			-0.296	-0.003	1.811			-0.349	-0.237	1.828			-0.347	-0.471	1.781			-0.361	-0.554	1.776			-0.051	-0.022	1.674			-0.019	-0.000	1.400
-0.173	-0.263	1.705			-0.159	-0.198	1.724			-0.147	0.144	1.718			-0.122	0.292	1.733			-0.293	-0.003	1.809			-0.347	-0.237	1.826			-0.346	-0.469	1.779			-0.361	-0.552	1.772			-0.048	-0.022	1.675			-0.015	-0.002	1.400
-0.170	-0.264	1.704			-0.156	-0.199	1.724			-0.144	0.143	1.719			-0.116	0.288	1.731			-0.289	-0.003	1.807			-0.345	-0.238	1.824			-0.346	-0.469	1.776			-0.361	-0.550	1.768			-0.046	-0.023	1.675			-0.012	-0.004	1.401
-0.167	-0.264	1.704			-0.152	-0.200	1.725			-0.141	0.140	1.720			-0.111	0.285	1.729			-0.286	-0.003	1.805			-0.344	-0.238	1.822			-0.346	-0.469	1.773			-0.361	-0.551	1.764			-0.043	-0.023	1.676			-0.008	-0.006	1.402
-0.163	-0.265	1.703			-0.149	-0.201	1.725			-0.136	0.137	1.721			-0.105	0.281	1.727			-0.283	-0.002	1.803			-0.342	-0.238	1.820			-0.345	-0.469	1.771			-0.361	-0.550	1.759			-0.040	-0.025	1.676			-0.004	-0.008	1.403
-0.160	-0.265	1.702			-0.145	-0.201	1.725			-0.133	0.134	1.722			-0.100	0.278	1.725			-0.279	-0.002	1.800			-0.340	-0.238	1.818			-0.345	-0.469	1.769			-0.361	-0.549	1.755			-0.036	-0.026	1.676			-0.001	-0.010	1.403
-0.157	-0.266	1.702			-0.142	-0.202	1.725			-0.129	0.132	1.722			-0.096	0.276	1.723			-0.275	-0.001	1.798			-0.338	-0.238	1.815			-0.345	-0.469	1.767			-0.360	-0.549	1.751			-0.033	-0.027	1.676			0.003	-0.012	1.403
-0.154	-0.266	1.701			-0.139	-0.203	1.725			-0.126	0.130	1.722			-0.091	0.274	1.721			-0.272	-0.001	1.795			-0.335	-0.238	1.813			-0.344	-0.469	1.765			-0.360	-0.549	1.748			-0.030	-0.028	1.676			0.006	-0.013	1.403
-0.151	-0.266	1.700			-0.136	-0.203	1.725			-0.122	0.128	1.722			-0.087	0.272	1.720			-0.268	0.000	1.792			-0.332	-0.237	1.810			-0.344	-0.469	1.763			-0.359	-0.549	1.746			-0.026	-0.029	1.676			0.008	-0.014	1.403
-0.149	-0.267	1.699			-0.133	-0.204	1.725			-0.120	0.126	1.721			-0.084	0.271	1.718			-0.264	0.001	1.789			-0.330	-0.236	1.807			-0.343	-0.469	1.761			-0.358	-0.548	1.743			-0.023	-0.030	1.676			0.012	-0.015	1.403
-0.146	-0.267	1.699			-0.130	-0.204	1.725			-0.117	0.125	1.720			-0.079	0.269	1.716			-0.261	0.002	1.787			-0.328	-0.235	1.805			-0.342	-0.467	1.759			-0.356	-0.546	1.740			-0.020	-0.031	1.675			0.015	-0.016	1.402
-0.144	-0.267	1.698			-0.128	-0.205	1.725			-0.114	0.124	1.719			-0.076	0.268	1.714			-0.258	0.002	1.784			-0.326	-0.235	1.803			-0.341	-0.466	1.758			-0.355	-0.545	1.738			-0.017	-0.032	1.674			0.017	-0.018	1.401
-0.142	-0.267	1.697			-0.126	-0.205	1.724			-0.111	0.123	1.718			-0.072	0.267	1.712			-0.255	0.003	1.782			-0.324	-0.234	1.801			-0.340	-0.465	1.756			-0.353	-0.544	1.736			-0.014	-0.032	1.672			0.020	-0.019	1.400
-0.140	-0.268	1.696			-0.124	-0.206	1.724			-0.109	0.122	1.717			-0.069	0.266	1.711			-0.252	0.003	1.779			-0.322	-0.233	1.799			-0.339	-0.464	1.755			-0.351	-0.543	1.735			-0.011	-0.033	1.671			0.022	-0.020	1.399
-0.138	-0.268	1.696			-0.122	-0.206	1.723			-0.107	0.121	1.716			-0.067	0.265	1.709			-0.249	0.004	1.777			-0.320	-0.232	1.798			-0.337	-0.463	1.754			-0.350	-0.542	1.733			-0.008	-0.033	1.670			0.024	-0.021	1.397
-0.136	-0.268	1.695			-0.120	-0.206	1.723			-0.105	0.121	1.715			-0.064	0.264	1.708			-0.246	0.004	1.775			-0.318	-0.232	1.796			-0.335	-0.462	1.753			-0.348	-0.541	1.732			-0.006	-0.034	1.669			0.025	-0.022	1.397
-0.135	-0.268	1.695			-0.118	-0.206	1.722			-0.103	0.120	1.714			-0.062	0.263	1.706			-0.244	0.005	1.773			-0.317	-0.231	1.795			-0.333	-0.458	1.752			-0.345	-0.538	1.731			-0.004	-0.034	1.668			0.027	-0.023	1.396
-0.134	-0.268	1.694			-0.117	-0.207	1.722			-0.102	0.120	1.713			-0.060	0.262	1.705			-0.242	0.005	1.772			-0.315	-0.230	1.794			-0.331	-0.456	1.751			-0.343	-0.535	1.731			-0.002	-0.035	1.668			0.028	-0.024	1.395
-0.132	-0.268	1.694			-0.116	-0.207	1.721			-0.100	0.119	1.712			-0.058	0.262	1.704			-0.240	0.006	1.771			-0.314	-0.230	1.793			-0.329	-0.455	1.750			-0.341	-0.534	1.730			-0.000	-0.035	1.667			0.030	-0.025	1.394
-0.131	-0.269	1.693			-0.114	-0.207	1.721			-0.099	0.118	1.712			-0.056	0.261	1.703			-0.239	0.006	1.770			-0.313	-0.229	1.792			-0.328	-0.453	1.750			-0.340	-0.532	1.730			0.001	-0.036	1.666			0.031	-0.026	1.394
-0.130	-0.269	1.693			-0.113	-0.207	1.721			-0.097	0.117	1.711			-0.055	0.260	1.702			-0.238	0.006	1.769			-0.312	-0.229	1.791			-0.327	-0.452	1.750			-0.339	-0.531	1.729			0.003	-0.036	1.665			0.033	-0.026	1.393
-0.129	-0.269	1.692			-0.112	-0.207	1.720			-0.096	0.116	1.711			-0.053	0.259	1.702			-0.236	0.006	1.768			-0.311	-0.229	1.791			-0.326	-0.452	1.749			-0.338	-0.531	1.729			0.005	-0.037	1.665			0.034	-0.027	1.393
-0.128	-0.269	1.692			-0.111	-0.207	1.720			-0.095	0.115	1.711			-0.052	0.259	1.701			-0.235	0.007	1.768			-0.310	-0.228	1.790			-0.325	-0.452	1.749			-0.337	-0.531	1.729			0.006	-0.038	1.665			0.036	-0.028	1.393
-0.127	-0.269	1.692			-0.110	-0.207	1.720			-0.094	0.115	1.710			-0.050	0.258	1.700			-0.234	0.007	1.767			-0.309	-0.228	1.790			-0.324	-0.451	1.749			-0.336	-0.530	1.728			0.008	-0.039	1.664			0.037	-0.029	1.393
-0.126	-0.269	1.692			-0.110	-0.208	1.720			-0.093	0.113	1.711			-0.049	0.257	1.700			-0.233	0.007	1.766			-0.308	-0.228	1.789			-0.324	-0.451	1.749			-0.335	-0.530	1.728			0.009	-0.039	1.664			0.039	-0.030	1.393
-0.125	-0.269	1.691			-0.109	-0.208	1.720			-0.092	0.112	1.711			-0.048	0.256	1.700			-0.232	0.007	1.766			-0.307	-0.228	1.789			-0.323	-0.449	1.750			-0.334	-0.529	1.729			0.011	-0.040	1.664			0.040	-0.031	1.394
-0.125	-0.269	1.691			-0.108	-0.208	1.720			-0.091	0.111	1.712			-0.046	0.255	1.700			-0.231	0.008	1.765			-0.307	-0.227	1.789			-0.323	-0.447	1.751			-0.334	-0.526	1.731			0.012	-0.041	1.664			0.042	-0.033	1.395
-0.124	-0.269	1.691			-0.107	-0.208	1.720			-0.089	0.110	1.712			-0.045	0.254	1.701			-0.231	0.008	1.765			-0.306	-0.227	1.789			-0.323	-0.446	1.752			-0.333	-0.525	1.732			0.013	-0.042	1.665			0.044	-0.034	1.396
-0.123	-0.268	1.691			-0.106	-0.208	1.720			-0.088	0.109	1.713			-0.044	0.253	1.702			-0.230	0.008	1.765			-0.306	-0.227	1.788			-0.323	-0.446	1.752			-0.334	-0.525	1.733			0.015	-0.043	1.665			0.046	-0.035	1.397
-0.122	-0.268	1.691			-0.105	-0.208	1.721			-0.087	0.108	1.714			-0.042	0.253	1.703			-0.229	0.008	1.765			-0.305	-0.227	1.788			-0.323	-0.446	1.753			-0.334	-0.526	1.733			0.016	-0.044	1.665			0.048	-0.036	1.398
-0.121	-0.268	1.691			-0.105	-0.208	1.721			-0.086	0.107	1.715			-0.041	0.252	1.704			-0.229	0.008	1.764			-0.305	-0.226	1.788			-0.323	-0.447	1.753			-0.334	-0.526	1.733			0.018	-0.044	1.666			0.050	-0.037	1.399
-0.121	-0.268	1.692			-0.104	-0.208	1.722			-0.085	0.107	1.716			-0.040	0.253	1.706			-0.228	0.008	1.765			-0.304	-0.226	1.788			-0.323	-0.443	1.755			-0.334	-0.523	1.735			0.019	-0.045	1.666			0.051	-0.038	1.401
-0.120	-0.267	1.692			-0.103	-0.207	1.723			-0.083	0.106	1.717			-0.039	0.253	1.708			-0.228	0.008	1.765			-0.304	-0.226	1.788			-0.324	-0.441	1.756			-0.335	-0.520	1.736			0.020	-0.045	1.667			0.053	-0.039	1.402
-0.119	-0.266	1.693			-0.102	-0.207	1.725			-0.082	0.106	1.719			-0.038	0.254	1.710			-0.228	0.008	1.765			-0.304	-0.225	1.789			-0.324	-0.438	1.757			-0.335	-0.517	1.737			0.022	-0.046	1.668			0.055	-0.039	1.404
-0.119	-0.265	1.694			-0.101	-0.206	1.727			-0.080	0.106	1.721			-0.037	0.256	1.712			-0.227	0.008	1.766			-0.304	-0.225	1.789			-0.324	-0.435	1.758			-0.335	-0.514	1.738			0.024	-0.046	1.670			0.057	-0.040	1.406
-0.118	-0.264	1.695			-0.101	-0.205	1.728			-0.078	0.106	1.723			-0.037	0.257	1.714			-0.227	0.008	1.767			-0.304	-0.225	1.789			-0.324	-0.434	1.759			-0.335	-0.513	1.738			0.026	-0.046	1.671			0.058	-0.040	1.408
-0.117	-0.263	1.696			-0.100	-0.204	1.730			-0.077	0.106	1.726			-0.036	0.258	1.716			-0.226	0.009	1.768			-0.303	-0.224	1.789			-0.325	-0.433	1.759			-0.335	-0.512	1.738			0.027	-0.046	1.673			0.060	-0.041	1.410
-0.117	-0.261	1.697			-0.099	-0.203	1.732			-0.075	0.107	1.728			-0.036	0.260	1.718			-0.226	0.009	1.769			-0.303	-0.224	1.790			-0.325	-0.432	1.759			-0.336	-0.511	1.738			0.029	-0.046	1.674			0.060	-0.041	1.412
-0.116	-0.260	1.698			-0.099	-0.203	1.734			-0.074	0.107	1.729			-0.035	0.261	1.720			-0.226	0.009	1.770			-0.303	-0.224	1.790			-0.325	-0.432	1.758			-0.336	-0.511	1.737			0.030	-0.046	1.675			0.061	-0.042	1.414
-0.116	-0.259	1.699			-0.098	-0.202	1.736			-0.073	0.107	1.731			-0.035	0.263	1.721			-0.226	0.009	1.772			-0.303	-0.224	1.790			-0.326	-0.433	1.757			-0.336	-0.511	1.735			0.032	-0.046	1.677			0.062	-0.042	1.415
-0.116	-0.258	1.700			-0.098	-0.201	1.737			-0.071	0.107	1.733			-0.035	0.265	1.723			-0.225	0.009	1.773			-0.302	-0.223	1.791			-0.326	-0.433	1.757			-0.336	-0.511	1.735			0.033	-0.046	1.678			0.062	-0.043	1.416
-0.116	-0.257	1.702			-0.097	-0.200	1.739			-0.070	0.107	1.734			-0.035	0.266	1.724			-0.225	0.009	1.774			-0.302	-0.223	1.791			-0.326	-0.433	1.757			-0.336	-0.511	1.734			0.034	-0.046	1.680			0.063	-0.043	1.418
-0.115	-0.255	1.703			-0.097	-0.199	1.741			-0.069	0.108	1.736			-0.035	0.267	1.726			-0.225	0.010	1.775			-0.302	-0.223	1.792			-0.326	-0.432	1.757			-0.336	-0.510	1.734			0.035	-0.046	1.681			0.064	-0.043	1.419
-0.115	-0.254	1.704			-0.097	-0.199	1.742			-0.069	0.108	1.737			-0.035	0.269	1.727			-0.225	0.010	1.777			-0.302	-0.223	1.792			-0.326	-0.432	1.757			-0.336	-0.510	1.734			0.037	-0.046	1.682			0.065	-0.043	1.420
-0.115	-0.253	1.705			-0.096	-0.198	1.744			-0.068	0.108	1.738			-0.035	0.270	1.728			-0.225	0.010	1.778			-0.301	-0.223	1.793			-0.326	-0.431	1.757			-0.336	-0.509	1.734			0.037	-0.046	1.683			0.065	-0.043	1.421
-0.116	-0.252	1.706			-0.096	-0.197	1.745			-0.067	0.108	1.739			-0.036	0.271	1.729			-0.225	0.010	1.779			-0.301	-0.222	1.794			-0.326	-0.433	1.757			-0.336	-0.509	1.734			0.038	-0.046	1.684			0.066	-0.043	1.422
-0.116	-0.252	1.707			-0.096	-0.197	1.746			-0.067	0.109	1.739			-0.036	0.272	1.730			-0.225	0.010	1.780			-0.301	-0.222	1.794			-0.326	-0.434	1.757			-0.336	-0.509	1.734			0.039	-0.046	1.685			0.066	-0.043	1.423
-0.116	-0.251	1.708			-0.096	-0.196	1.747			-0.067	0.109	1.740			-0.037	0.273	1.731			-0.225	0.010	1.781			-0.301	-0.222	1.795			-0.326	-0.436	1.758			-0.337	-0.510	1.734			0.039	-0.046	1.685			0.066	-0.043	1.424
-0.116	-0.250	1.709			-0.096	-0.196	1.748			-0.067	0.110	1.741			-0.037	0.274	1.731			-0.225	0.010	1.782			-0.301	-0.222	1.796			-0.327	-0.438	1.759			-0.337	-0.511	1.735			0.040	-0.045	1.686			0.066	-0.043	1.424
-0.116	-0.250	1.709			-0.096	-0.195	1.749			-0.068	0.111	1.741			-0.038	0.275	1.732			-0.225	0.010	1.784			-0.301	-0.222	1.797			-0.327	-0.440	1.760			-0.337	-0.514	1.737			0.040	-0.045	1.686			0.065	-0.043	1.424
-0.116	-0.250	1.710			-0.096	-0.195	1.750			-0.069	0.113	1.740			-0.038	0.275	1.732			-0.225	0.010	1.785			-0.300	-0.222	1.798			-0.327	-0.441	1.761			-0.337	-0.515	1.739			0.047	-0.009	1.688			0.064	-0.041	1.425
-0.116	-0.249	1.711			-0.096	-0.195	1.750			-0.070	0.114	1.740			-0.039	0.276	1.733			-0.225	0.011	1.786			-0.300	-0.222	1.799			-0.327	-0.441	1.762			-0.337	-0.516	1.740			0.049	-0.001	1.688			0.063	-0.039	1.426
-0.117	-0.249	1.711			-0.096	-0.194	1.751			-0.071	0.116	1.740			-0.039	0.276	1.733			-0.225	0.011	1.787			-0.300	-0.222	1.800			-0.327	-0.440	1.765			-0.337	-0.515	1.743			0.051	0.008	1.685			0.061	-0.038	1.425
-0.117	-0.249	1.712			-0.096	-0.194	1.751			-0.073	0.117	1.739			-0.040	0.276	1.733			-0.226	0.011	1.788			-0.300	-0.221	1.801			-0.327	-0.438	1.767			-0.337	-0.514	1.745			0.052	0.013	1.682			0.059	-0.037	1.423
-0.117	-0.248	1.712			-0.096	-0.194	1.751			-0.074	0.118	1.739			-0.040	0.277	1.734			-0.226	0.011	1.789			-0.301	-0.221	1.802			-0.327	-0.437	1.769			-0.338	-0.513	1.747			0.053	0.018	1.679			0.057	-0.037	1.420
-0.117	-0.248	1.713			-0.096	-0.193	1.752			-0.076	0.120	1.738			-0.041	0.277	1.734			-0.226	0.011	1.790			-0.301	-0.221	1.803			-0.328	-0.437	1.771			-0.338	-0.513	1.748			0.053	0.022	1.677			0.055	-0.036	1.418
-0.117	-0.248	1.713			-0.096	-0.193	1.752			-0.077	0.120	1.738			-0.042	0.277	1.734			-0.227	0.011	1.791			-0.301	-0.221	1.805			-0.329	-0.437	1.773			-0.338	-0.513	1.750			0.053	0.025	1.676			0.054	-0.036	1.417
-0.117	-0.248	1.714			-0.096	-0.193	1.752			-0.078	0.121	1.738			-0.044	0.276	1.733			-0.227	0.011	1.793			-0.301	-0.221	1.806			-0.329	-0.437	1.774			-0.338	-0.513	1.751			0.054	0.027	1.676			0.052	-0.035	1.417
-0.117	-0.247	1.714			-0.096	-0.192	1.752			-0.079	0.121	1.738			-0.046	0.276	1.733			-0.228	0.011	1.794			-0.302	-0.221	1.808			-0.329	-0.437	1.775			-0.339	-0.513	1.752			0.055	0.029	1.676			0.051	-0.034	1.416
-0.117	-0.247	1.714			-0.096	-0.192	1.752			-0.080	0.122	1.738			-0.048	0.275	1.732			-0.228	0.010	1.795			-0.302	-0.222	1.809			-0.330	-0.437	1.777			-0.339	-0.513	1.753			0.055	0.031	1.676			0.050	-0.033	1.416
-0.117	-0.247	1.715			-0.096	-0.192	1.752			-0.081	0.122	1.738			-0.051	0.275	1.732			-0.229	0.010	1.797			-0.302	-0.222	1.810			-0.330	-0.437	1.778			-0.339	-0.513	1.754			0.055	0.033	1.675			0.048	-0.033	1.416
-0.117	-0.247	1.715			-0.097	-0.192	1.752			-0.082	0.121	1.739			-0.053	0.274	1.731			-0.230	0.010	1.798			-0.303	-0.223	1.812			-0.330	-0.437	1.779			-0.340	-0.513	1.755			0.056	0.035	1.675			0.047	-0.032	1.416
-0.117	-0.247	1.715			-0.097	-0.191	1.752			-0.084	0.121	1.739			-0.056	0.273	1.730			-0.231	0.009	1.799			-0.303	-0.223	1.813			-0.331	-0.437	1.780			-0.340	-0.513	1.756			0.056	0.036	1.675			0.047	-0.031	1.416
-0.117	-0.246	1.715			-0.097	-0.191	1.752			-0.085	0.121	1.740			-0.059	0.273	1.730			-0.232	0.008	1.800			-0.304	-0.224	1.814			-0.331	-0.437	1.780			-0.340	-0.513	1.757			0.056	0.038	1.675			0.046	-0.031	1.416
-0.118	-0.246	1.715			-0.098	-0.191	1.752			-0.088	0.120	1.740			-0.062	0.272	1.729			-0.234	0.008	1.802			-0.304	-0.225	1.815			-0.331	-0.437	1.781			-0.340	-0.513	1.758			0.056	0.039	1.676			0.045	-0.030	1.416
-0.118	-0.246	1.716			-0.098	-0.191	1.752			-0.090	0.119	1.741			-0.065	0.271	1.729			-0.235	0.007	1.803			-0.305	-0.226	1.817			-0.331	-0.437	1.782			-0.340	-0.513	1.759			0.055	0.039	1.676			0.044	-0.030	1.416
-0.119	-0.246	1.716			-0.099	-0.191	1.752			-0.092	0.118	1.741			-0.067	0.270	1.728			-0.237	0.006	1.804			-0.306	-0.227	1.818			-0.331	-0.436	1.783			-0.341	-0.513	1.760			0.054	0.040	1.676			0.043	-0.029	1.416
-0.119	-0.246	1.716			-0.100	-0.190	1.752			-0.094	0.117	1.742			-0.069	0.270	1.728			-0.239	0.005	1.806			-0.306	-0.228	1.819			-0.331	-0.436	1.783			-0.341	-0.513	1.761			0.053	0.041	1.677			0.043	-0.029	1.417
-0.120	-0.246	1.716			-0.100	-0.190	1.752			-0.097	0.117	1.742			-0.072	0.269	1.728			-0.241	0.004	1.807			-0.307	-0.229	1.819			-0.332	-0.438	1.783			-0.342	-0.516	1.762			0.052	0.041	1.677			0.042	-0.028	1.417
-0.121	-0.245	1.716			-0.101	-0.190	1.752			-0.098	0.116	1.743			-0.073	0.269	1.727			-0.242	0.004	1.808			-0.308	-0.229	1.820			-0.332	-0.439	1.783			-0.342	-0.517	1.762			0.051	0.041	1.677			0.041	-0.028	1.417
-0.122	-0.245	1.716			-0.102	-0.190	1.752			-0.100	0.115	1.743			-0.075	0.269	1.727			-0.244	0.003	1.808			-0.309	-0.230	1.821			-0.332	-0.439	1.784			-0.342	-0.517	1.762			0.050	0.041	1.678			0.041	-0.028	1.417
-0.122	-0.245	1.716			-0.103	-0.190	1.752			-0.102	0.115	1.744			-0.077	0.268	1.727			-0.246	0.003	1.809			-0.310	-0.231	1.821			-0.332	-0.440	1.784			-0.343	-0.518	1.763			0.048	0.041	1.678			0.040	-0.027	1.417
-0.123	-0.245	1.716			-0.104	-0.190	1.752			-0.104	0.114	1.744			-0.078	0.268	1.726			-0.247	0.002	1.810			-0.310	-0.232	1.822			-0.334	-0.449	1.780			-0.344	-0.520	1.762			0.047	0.041	1.679			0.040	-0.027	1.418
-0.124	-0.245	1.716			-0.105	-0.190	1.752			-0.106	0.113	1.745			-0.080	0.268	1.726			-0.249	0.002	1.811			-0.311	-0.232	1.822			-0.335	-0.446	1.778			-0.345	-0.519	1.762			0.045	0.041	1.679			0.039	-0.026	1.418
-0.125	-0.245	1.716			-0.106	-0.190	1.752			-0.107	0.113	1.745			-0.082	0.268	1.726			-0.251	0.001	1.812			-0.312	-0.233	1.823			-0.335	-0.445	1.778			-0.345	-0.518	1.761			0.044	0.041	1.680			0.039	-0.026	1.418
-0.126	-0.244	1.716			-0.106	-0.190	1.752			-0.109	0.113	1.745			-0.083	0.268	1.726			-0.252	0.001	1.812			-0.313	-0.233	1.823			-0.336	-0.444	1.777			-0.346	-0.518	1.761			0.043	0.042	1.680			0.038	-0.026	1.418
-0.127	-0.244	1.716			-0.107	-0.190	1.752			-0.110	0.113	1.746			-0.085	0.267	1.726			-0.253	0.001	1.813			-0.314	-0.234	1.823			-0.336	-0.444	1.777			-0.346	-0.518	1.761			0.041	0.042	1.680			0.038	-0.025	1.418
-0.128	-0.244	1.715			-0.108	-0.190	1.752			-0.112	0.112	1.746			-0.086	0.267	1.726			-0.255	0.000	1.813			-0.314	-0.234	1.823			-0.337	-0.443	1.776			-0.347	-0.518	1.760			0.030	0.017	1.683			0.037	-0.026	1.418
-0.129	-0.244	1.715			-0.109	-0.190	1.752			-0.113	0.112	1.746			-0.088	0.267	1.726			-0.256	0.000	1.814			-0.315	-0.235	1.823			-0.337	-0.443	1.776			-0.348	-0.518	1.759			0.029	0.021	1.682			0.037	-0.025	1.418
-0.131	-0.245	1.715			-0.111	-0.190	1.752			-0.115	0.112	1.746			-0.089	0.267	1.725			-0.257	-0.000	1.814			-0.316	-0.236	1.823			-0.337	-0.443	1.775			-0.348	-0.518	1.758			0.024	0.009	1.683			0.035	-0.026	1.418
-0.132	-0.245	1.714			-0.112	-0.190	1.752			-0.116	0.112	1.746			-0.091	0.267	1.725			-0.258	-0.001	1.814			-0.317	-0.236	1.823			-0.338	-0.443	1.774			-0.349	-0.517	1.757			0.021	0.002	1.684			0.033	-0.026	1.418
-0.134	-0.246	1.714			-0.114	-0.191	1.752			-0.117	0.112	1.746			-0.092	0.266	1.725			-0.259	-0.001	1.814			-0.318	-0.237	1.823			-0.338	-0.443	1.774			-0.349	-0.518	1.757			0.019	-0.003	1.684			0.032	-0.027	1.418
-0.135	-0.247	1.713			-0.115	-0.191	1.752			-0.118	0.112	1.746			-0.094	0.266	1.725			-0.260	-0.002	1.813			-0.319	-0.237	1.823			-0.340	-0.451	1.770			-0.351	-0.520	1.754			0.017	-0.006	1.684			0.030	-0.028	1.418
-0.137	-0.248	1.713			-0.116	-0.192	1.751			-0.119	0.112	1.746			-0.095	0.266	1.725			-0.261	-0.002	1.812			-0.319	-0.238	1.823			-0.340	-0.457	1.767			-0.352	-0.523	1.753			0.016	-0.008	1.684			0.029	-0.028	1.418
-0.138	-0.249	1.712			-0.117	-0.193	1.751			-0.120	0.112	1.746			-0.097	0.266	1.725			-0.261	-0.003	1.811			-0.320	-0.238	1.822			-0.341	-0.458	1.766			-0.352	-0.524	1.752			0.011	0.003	1.682			0.027	-0.028	1.418
-0.139	-0.249	1.712			-0.118	-0.193	1.751			-0.120	0.112	1.746			-0.098	0.265	1.725			-0.261	-0.003	1.809			-0.320	-0.238	1.822			-0.340	-0.457	1.766			-0.352	-0.524	1.752			0.008	0.010	1.682			0.025	-0.028	1.418
-0.140	-0.250	1.711			-0.119	-0.194	1.750			-0.121	0.112	1.746			-0.099	0.265	1.724			-0.262	-0.004	1.808			-0.321	-0.239	1.822			-0.340	-0.457	1.766			-0.352	-0.524	1.751			0.005	0.015	1.681			0.022	-0.027	1.418
-0.141	-0.250	1.711			-0.120	-0.194	1.750			-0.122	0.112	1.746			-0.101	0.265	1.724			-0.263	-0.005	1.808			-0.322	-0.240	1.822			-0.339	-0.454	1.766			-0.352	-0.523	1.751			0.003	0.019	1.681			0.019	-0.028	1.418
-0.141	-0.250	1.711			-0.120	-0.194	1.750			-0.122	0.112	1.746			-0.102	0.265	1.724			-0.266	-0.006	1.808			-0.322	-0.240	1.821			-0.339	-0.452	1.766			-0.352	-0.523	1.751			0.001	0.021	1.681			0.016	-0.028	1.419
-0.142	-0.250	1.710			-0.121	-0.194	1.750			-0.123	0.112	1.746			-0.103	0.265	1.724			-0.271	-0.011	1.807			-0.323	-0.240	1.821			-0.338	-0.450	1.766			-0.351	-0.522	1.750			-0.001	0.024	1.681			0.011	-0.028	1.420
-0.142	-0.250	1.710			-0.121	-0.195	1.750			-0.123	0.112	1.746			-0.104	0.265	1.724			-0.274	-0.014	1.807			-0.324	-0.240	1.820			-0.338	-0.449	1.766			-0.351	-0.522	1.751			-0.002	0.025	1.681			0.005	-0.031	1.426
-0.142	-0.250	1.710			-0.121	-0.195	1.749			-0.123	0.112	1.746			-0.105	0.264	1.723			-0.276	-0.016	1.807			-0.324	-0.240	1.820			-0.338	-0.449	1.766			-0.351	-0.522	1.750			-0.003	0.026	1.681			-0.000	-0.033	1.431
-0.143	-0.251	1.709			-0.122	-0.195	1.749			-0.124	0.112	1.746			-0.106	0.264	1.723			-0.261	-0.001	1.801			-0.322	-0.231	1.816			-0.338	-0.448	1.766			-0.352	-0.522	1.750			-0.004	0.027	1.681			-0.007	-0.034	1.434
-0.143	-0.251	1.709			-0.122	-0.195	1.749			-0.124	0.111	1.746			-0.106	0.264	1.723			-0.255	0.006	1.799			-0.321	-0.225	1.814			-0.338	-0.448	1.766			-0.352	-0.522	1.750			-0.005	0.027	1.681			-0.015	-0.035	1.437
-0.143	-0.251	1.709			-0.122	-0.195	1.749			-0.124	0.111	1.745			-0.107	0.264	1.723			-0.256	0.006	1.799			-0.322	-0.226	1.813			-0.339	-0.450	1.765			-0.353	-0.525	1.749			-0.006	0.028	1.680			-0.030	-0.032	1.437
-0.144	-0.251	1.709			-0.122	-0.195	1.749			-0.124	0.111	1.745			-0.107	0.264	1.723			-0.256	0.006	1.799			-0.324	-0.214	1.814			-0.340	-0.446	1.765			-0.353	-0.523	1.749			-0.007	0.028	1.680			-0.041	-0.030	1.438
-0.144	-0.251	1.709			-0.123	-0.195	1.749			-0.124	0.111	1.745			-0.108	0.264	1.723			-0.256	0.007	1.800			-0.325	-0.214	1.813			-0.341	-0.448	1.764			-0.354	-0.525	1.747			-0.007	0.028	1.679			-0.052	-0.028	1.439
-0.144	-0.250	1.708			-0.123	-0.195	1.748			-0.124	0.110	1.745			-0.108	0.265	1.723			-0.256	0.009	1.800			-0.325	-0.213	1.813			-0.342	-0.449	1.763			-0.355	-0.527	1.745			-0.007	0.028	1.678			-0.058	-0.031	1.452
-0.144	-0.250	1.708			-0.123	-0.195	1.748			-0.124	0.110	1.745			-0.108	0.265	1.723			-0.256	0.010	1.801			-0.326	-0.207	1.815			-0.342	-0.446	1.762			-0.355	-0.523	1.744			-0.008	0.028	1.677			-0.068	-0.036	1.456
-0.145	-0.250	1.708			-0.123	-0.195	1.748			-0.124	0.110	1.745			-0.108	0.265	1.723			-0.256	0.011	1.801			-0.327	-0.202	1.817			-0.343	-0.443	1.762			-0.355	-0.521	1.743			-0.008	0.027	1.675			-0.075	-0.038	1.456
-0.145	-0.250	1.708			-0.123	-0.195	1.748			-0.124	0.110	1.745			-0.107	0.265	1.723			-0.256	0.013	1.802			-0.328	-0.199	1.818			-0.343	-0.441	1.762			-0.356	-0.519	1.742			-0.008	0.026	1.674			-0.081	-0.040	1.457
-0.145	-0.250	1.708			-0.123	-0.195	1.748			-0.124	0.110	1.744			-0.107	0.265	1.723			-0.255	0.014	1.803			-0.329	-0.197	1.819			-0.343	-0.439	1.762			-0.356	-0.517	1.741			-0.008	0.025	1.672			-0.086	-0.041	1.457
-0.145	-0.250	1.708			-0.123	-0.195	1.748			-0.123	0.109	1.744			-0.106	0.266	1.723			-0.255	0.015	1.804			-0.329	-0.194	1.820			-0.344	-0.438	1.762			-0.356	-0.516	1.741			-0.008	0.024	1.670			-0.090	-0.042	1.457
-0.145	-0.250	1.708			-0.123	-0.195	1.747			-0.123	0.109	1.744			-0.106	0.266	1.723			-0.255	0.016	1.805			-0.330	-0.193	1.821			-0.344	-0.437	1.762			-0.357	-0.523	1.738			-0.008	0.024	1.668			-0.093	-0.042	1.457
-0.146	-0.250	1.708			-0.123	-0.195	1.747			-0.123	0.109	1.744			-0.106	0.266	1.723			-0.255	0.018	1.806			-0.330	-0.191	1.822			-0.343	-0.436	1.762			-0.357	-0.522	1.738			-0.008	0.023	1.667			-0.096	-0.043	1.458
-0.146	-0.250	1.708			-0.123	-0.195	1.747			-0.122	0.109	1.744			-0.106	0.266	1.724			-0.255	0.019	1.808			-0.330	-0.190	1.822			-0.343	-0.435	1.763			-0.356	-0.520	1.739			-0.008	0.022	1.665			-0.099	-0.043	1.458
-0.146	-0.250	1.707			-0.123	-0.195	1.747			-0.122	0.108	1.744			-0.105	0.266	1.724			-0.255	0.020	1.809			-0.330	-0.189	1.823			-0.343	-0.434	1.763			-0.356	-0.513	1.741			-0.008	0.021	1.664			-0.101	-0.044	1.458
-0.146	-0.250	1.707			-0.123	-0.195	1.747			-0.122	0.108	1.744			-0.105	0.266	1.724			-0.255	0.021	1.811			-0.330	-0.188	1.824			-0.343	-0.434	1.763			-0.356	-0.508	1.743			-0.008	0.021	1.663			-0.103	-0.044	1.458
-0.146	-0.250	1.708			-0.123	-0.195	1.747			-0.121	0.108	1.744			-0.105	0.266	1.725			-0.254	0.021	1.812			-0.330	-0.187	1.825			-0.343	-0.433	1.765			-0.356	-0.516	1.744			-0.008	0.021	1.662			-0.100	-0.044	1.462
-0.146	-0.250	1.708			-0.123	-0.195	1.747			-0.121	0.108	1.745			-0.105	0.266	1.725			-0.254	0.022	1.813			-0.330	-0.186	1.826			-0.342	-0.432	1.766			-0.356	-0.521	1.744			-0.008	0.020	1.662			-0.100	-0.039	1.460
-0.147	-0.250	1.708			-0.123	-0.195	1.747			-0.120	0.108	1.745			-0.104	0.266	1.726			-0.254	0.023	1.814			-0.330	-0.185	1.827			-0.342	-0.432	1.769			-0.355	-0.519	1.746			-0.008	0.020	1.661			-0.096	-0.039	1.464
-0.147	-0.250	1.708			-0.123	-0.195	1.747			-0.120	0.107	1.745			-0.104	0.267	1.726			-0.253	0.024	1.815			-0.330	-0.184	1.827			-0.344	-0.427	1.782			-0.355	-0.512	1.754			-0.008	0.019	1.661			-0.098	-0.041	1.471
-0.147	-0.250	1.708			-0.123	-0.195	1.747			-0.119	0.107	1.746			-0.104	0.267	1.727			-0.253	0.024	1.816			-0.330	-0.184	1.828			-0.344	-0.426	1.784			-0.354	-0.511	1.755			-0.008	0.019	1.660			-0.097	-0.041	1.474
-0.147	-0.249	1.708			-0.123	-0.195	1.747			-0.119	0.107	1.746			-0.103	0.267	1.728			-0.252	0.025	1.817			-0.330	-0.183	1.829			-0.344	-0.425	1.789			-0.354	-0.508	1.759			-0.007	0.018	1.660			-0.095	-0.041	1.477
-0.147	-0.249	1.708			-0.123	-0.196	1.748			-0.118	0.107	1.746			-0.102	0.267	1.729			-0.252	0.025	1.818			-0.330	-0.182	1.830			-0.345	-0.424	1.794			-0.354	-0.506	1.763			-0.007	0.018	1.660			-0.097	-0.044	1.483
-0.147	-0.249	1.709			-0.122	-0.196	1.748			-0.117	0.106	1.747			-0.101	0.267	1.729			-0.251	0.025	1.819			-0.330	-0.182	1.830			-0.345	-0.423	1.798			-0.353	-0.504	1.766			-0.006	0.017	1.660			-0.096	-0.044	1.485
-0.147	-0.249	1.709			-0.122	-0.196	1.748			-0.116	0.106	1.747			-0.099	0.267	1.731			-0.251	0.026	1.820			-0.329	-0.181	1.831			-0.344	-0.422	1.798			-0.354	-0.513	1.764			-0.006	0.016	1.660			-0.107	-0.037	1.471
-0.147	-0.249	1.709			-0.122	-0.196	1.748			-0.115	0.106	1.748			-0.096	0.266	1.732			-0.250	0.026	1.821			-0.329	-0.180	1.832			-0.344	-0.421	1.798			-0.354	-0.506	1.765			-0.005	0.016	1.660			-0.108	-0.037	1.470
-0.147	-0.249	1.709			-0.121	-0.196	1.749			-0.114	0.105	1.749			-0.094	0.265	1.733			-0.249	0.026	1.821			-0.329	-0.180	1.833			-0.344	-0.421	1.797			-0.354	-0.501	1.766			-0.005	0.015	1.660			-0.108	-0.037	1.468
-0.147	-0.249	1.710			-0.121	-0.196	1.749			-0.113	0.105	1.749			-0.091	0.264	1.734			-0.248	0.027	1.822			-0.329	-0.179	1.833			-0.343	-0.420	1.797			-0.354	-0.498	1.767			-0.004	0.015	1.660			-0.104	-0.037	1.472
-0.147	-0.249	1.710			-0.121	-0.197	1.749			-0.112	0.105	1.750			-0.088	0.263	1.736			-0.247	0.027	1.822			-0.329	-0.178	1.834			-0.343	-0.420	1.796			-0.354	-0.494	1.768			-0.004	0.014	1.660			-0.107	-0.033	1.468
-0.147	-0.250	1.710			-0.120	-0.197	1.750			-0.111	0.104	1.751			-0.084	0.262	1.737			-0.245	0.028	1.823			-0.329	-0.178	1.835			-0.343	-0.419	1.796			-0.354	-0.492	1.768			-0.003	0.014	1.661			-0.107	-0.031	1.468
-0.146	-0.250	1.711			-0.120	-0.197	1.750			-0.109	0.104	1.751			-0.081	0.261	1.738			-0.243	0.029	1.824			-0.329	-0.177	1.835			-0.343	-0.419	1.795			-0.354	-0.489	1.768			-0.003	0.013	1.661			-0.106	-0.030	1.469
-0.146	-0.250	1.711			-0.119	-0.198	1.750			-0.108	0.103	1.752			-0.078	0.260	1.739			-0.241	0.030	1.824			-0.328	-0.178	1.836			-0.344	-0.419	1.794			-0.356	-0.499	1.765			-0.002	0.013	1.661			-0.106	-0.029	1.470
-0.146	-0.250	1.712			-0.118	-0.198	1.751			-0.107	0.103	1.753			-0.075	0.259	1.740			-0.238	0.031	1.824			-0.328	-0.177	1.837			-0.344	-0.419	1.793			-0.357	-0.505	1.762			-0.001	0.012	1.661			-0.105	-0.028	1.470
-0.146	-0.250	1.712			-0.118	-0.198	1.751			-0.106	0.102	1.753			-0.072	0.259	1.741			-0.236	0.032	1.825			-0.328	-0.177	1.838			-0.344	-0.418	1.792			-0.358	-0.510	1.761			-0.001	0.012	1.661			-0.101	-0.028	1.473
-0.145	-0.251	1.712			-0.117	-0.199	1.751			-0.104	0.102	1.754			-0.070	0.258	1.742			-0.234	0.033	1.825			-0.327	-0.177	1.838			-0.344	-0.418	1.792			-0.359	-0.514	1.759			-0.000	0.011	1.661			-0.101	-0.030	1.474
-0.145	-0.251	1.713			-0.117	-0.199	1.752			-0.103	0.102	1.754			-0.068	0.257	1.742			-0.233	0.034	1.825			-0.327	-0.177	1.839			-0.344	-0.418	1.791			-0.360	-0.517	1.758			0.001	0.011	1.661			-0.100	-0.031	1.474
-0.145	-0.251	1.713			-0.116	-0.199	1.752			-0.102	0.102	1.754			-0.066	0.257	1.743			-0.231	0.035	1.825			-0.327	-0.177	1.840			-0.345	-0.418	1.791			-0.360	-0.517	1.758			0.001	0.010	1.661			-0.098	-0.032	1.474
-0.144	-0.251	1.713			-0.116	-0.199	1.752			-0.101	0.101	1.755			-0.065	0.257	1.743			-0.230	0.035	1.825			-0.326	-0.176	1.840			-0.345	-0.418	1.791			-0.360	-0.518	1.757			0.002	0.010	1.661			-0.095	-0.033	1.476
-0.144	-0.251	1.714			-0.115	-0.200	1.753			-0.100	0.101	1.755			-0.063	0.256	1.743			-0.229	0.036	1.825			-0.326	-0.176	1.841			-0.345	-0.417	1.791			-0.360	-0.519	1.757			0.003	0.010	1.661			-0.093	-0.033	1.475
-0.144	-0.251	1.714			-0.115	-0.200	1.753			-0.099	0.101	1.755			-0.062	0.256	1.743			-0.228	0.036	1.825			-0.326	-0.176	1.841			-0.345	-0.417	1.791			-0.361	-0.520	1.757			0.004	0.009	1.661			-0.091	-0.032	1.474
-0.143	-0.251	1.714			-0.114	-0.200	1.753			-0.099	0.101	1.755			-0.061	0.256	1.743			-0.227	0.037	1.825			-0.323	-0.178	1.840			-0.345	-0.419	1.790			-0.360	-0.515	1.757			0.005	0.009	1.661			-0.088	-0.031	1.472
-0.143	-0.251	1.715			-0.114	-0.200	1.753			-0.098	0.100	1.756			-0.060	0.256	1.744			-0.227	0.037	1.826			-0.321	-0.180	1.839			-0.344	-0.420	1.789			-0.360	-0.512	1.757			0.006	0.009	1.662			-0.086	-0.030	1.469
-0.143	-0.251	1.715			-0.114	-0.200	1.754			-0.097	0.100	1.756			-0.059	0.256	1.744			-0.226	0.037	1.826			-0.317	-0.183	1.838			-0.344	-0.422	1.788			-0.358	-0.510	1.757			0.007	0.009	1.662			-0.082	-0.031	1.465
-0.143	-0.251	1.715			-0.113	-0.200	1.754			-0.097	0.100	1.756			-0.059	0.256	1.743			-0.225	0.038	1.826			-0.315	-0.185	1.837			-0.343	-0.422	1.788			-0.357	-0.508	1.759			0.008	0.009	1.662			-0.079	-0.033	1.462
-0.142	-0.251	1.716			-0.113	-0.200	1.754			-0.096	0.100	1.756			-0.058	0.256	1.743			-0.226	0.036	1.826			-0.315	-0.186	1.838			-0.343	-0.424	1.788			-0.357	-0.506	1.760			0.009	0.009	1.662			-0.077	-0.034	1.459
-0.142	-0.251	1.716			-0.112	-0.200	1.754			-0.095	0.100	1.756			-0.058	0.256	1.743			-0.227	0.033	1.826			-0.314	-0.187	1.838			-0.341	-0.423	1.789			-0.356	-0.505	1.762			0.009	0.009	1.662			-0.074	-0.035	1.457
-0.142	-0.251	1.716			-0.112	-0.200	1.755			-0.095	0.100	1.756			-0.058	0.256	1.742			-0.226	0.033	1.826			-0.314	-0.188	1.839			-0.340	-0.423	1.790			-0.354	-0.503	1.764			0.010	0.009	1.662			-0.071	-0.036	1.455
-0.141	-0.251	1.716			-0.112	-0.200	1.755			-0.095	0.100	1.756			-0.058	0.256	1.742			-0.225	0.033	1.826			-0.313	-0.188	1.839			-0.339	-0.422	1.791			-0.353	-0.501	1.766			0.011	0.010	1.663			-0.067	-0.036	1.452
-0.141	-0.251	1.717			-0.111	-0.200	1.755			-0.094	0.099	1.756			-0.058	0.256	1.741			-0.223	0.033	1.823			-0.313	-0.188	1.839			-0.339	-0.421	1.793			-0.352	-0.500	1.767			0.011	0.010	1.663			-0.062	-0.037	1.450
-0.141	-0.251	1.717			-0.111	-0.201	1.755			-0.094	0.099	1.756			-0.058	0.256	1.740			-0.220	0.032	1.820			-0.310	-0.190	1.838			-0.337	-0.421	1.793			-0.351	-0.499	1.768			0.012	0.010	1.663			-0.057	-0.038	1.449
-0.140	-0.252	1.717			-0.111	-0.201	1.755			-0.093	0.099	1.756			-0.058	0.256	1.739			-0.218	0.031	1.819			-0.307	-0.191	1.837			-0.336	-0.420	1.793			-0.350	-0.498	1.769			0.013	0.010	1.664			-0.044	-0.039	1.453
-0.140	-0.252	1.717			-0.111	-0.201	1.755			-0.093	0.099	1.756			-0.059	0.256	1.739			-0.216	0.031	1.817			-0.305	-0.192	1.837			-0.335	-0.419	1.793			-0.349	-0.496	1.770			0.013	0.011	1.664			-0.037	-0.040	1.453
-0.139	-0.252	1.717			-0.110	-0.201	1.755			-0.093	0.099	1.756			-0.059	0.256	1.738			-0.215	0.030	1.815			-0.303	-0.193	1.836			-0.333	-0.417	1.794			-0.348	-0.495	1.771			0.014	0.011	1.665			-0.031	-0.041	1.454
-0.139	-0.253	1.717			-0.110	-0.201	1.755			-0.092	0.099	1.756			-0.060	0.256	1.737			-0.213	0.029	1.813			-0.302	-0.194	1.835			-0.332	-0.420	1.794			-0.350	-0.519	1.768			0.014	0.012	1.665			-0.026	-0.044	1.460
-0.138	-0.253	1.717			-0.110	-0.202	1.755			-0.092	0.099	1.756			-0.060	0.256	1.736			-0.207	0.029	1.807			-0.300	-0.194	1.834			-0.331	-0.417	1.795			-0.348	-0.515	1.770			0.014	0.012	1.666			-0.022	-0.045	1.463
-0.138	-0.254	1.717			-0.109	-0.202	1.755			-0.092	0.099	1.756			-0.060	0.256	1.735			-0.202	0.028	1.802			-0.299	-0.194	1.833			-0.330	-0.415	1.796			-0.348	-0.511	1.772			0.015	0.013	1.666			-0.020	-0.047	1.464
-0.138	-0.254	1.717			-0.109	-0.202	1.755			-0.091	0.099	1.756			-0.060	0.256	1.735			-0.200	0.027	1.798			-0.298	-0.194	1.832			-0.330	-0.417	1.793			-0.356	-0.542	1.765			0.016	0.014	1.667			-0.018	-0.048	1.464
-0.137	-0.254	1.717			-0.109	-0.202	1.755			-0.091	0.098	1.756			-0.060	0.256	1.734			-0.198	0.027	1.796			-0.297	-0.194	1.831			-0.330	-0.419	1.789			-0.357	-0.549	1.762			0.016	0.014	1.667			-0.018	-0.049	1.464
-0.137	-0.254	1.717			-0.109	-0.203	1.755			-0.091	0.098	1.756			-0.060	0.256	1.733			-0.197	0.027	1.795			-0.296	-0.194	1.830			-0.330	-0.421	1.787			-0.356	-0.534	1.761			0.017	0.015	1.668			-0.020	-0.052	1.461
-0.136	-0.255	1.716			-0.108	-0.203	1.755			-0.090	0.098	1.755			-0.060	0.256	1.733			-0.196	0.026	1.794			-0.295	-0.195	1.829			-0.331	-0.423	1.784			-0.356	-0.527	1.760			0.018	0.016	1.668			-0.022	-0.054	1.459
-0.136	-0.255	1.716			-0.108	-0.203	1.755			-0.090	0.098	1.755			-0.060	0.256	1.732			-0.196	0.026	1.793			-0.296	-0.194	1.828			-0.331	-0.424	1.782			-0.356	-0.518	1.759			0.019	0.016	1.668			-0.025	-0.055	1.458
-0.136	-0.255	1.716			-0.108	-0.203	1.755			-0.089	0.098	1.754			-0.059	0.256	1.732			-0.195	0.026	1.792			-0.298	-0.194	1.828			-0.332	-0.424	1.780			-0.356	-0.521	1.756			0.020	0.016	1.668			-0.028	-0.057	1.456
-0.135	-0.255	1.716			-0.108	-0.203	1.755			-0.088	0.098	1.754			-0.058	0.255	1.731			-0.195	0.026	1.791			-0.299	-0.193	1.828			-0.333	-0.425	1.778			-0.357	-0.522	1.754			0.021	0.016	1.668			-0.033	-0.057	1.454
-0.135	-0.255	1.716			-0.107	-0.203	1.755			-0.087	0.098	1.753			-0.056	0.255	1.731			-0.197	0.024	1.791			-0.300	-0.194	1.828			-0.335	-0.426	1.775			-0.358	-0.523	1.751			0.022	0.015	1.668			-0.038	-0.054	1.450
-0.134	-0.255	1.716			-0.107	-0.203	1.755			-0.087	0.098	1.753			-0.055	0.255	1.731			-0.198	0.023	1.791			-0.301	-0.194	1.828			-0.336	-0.428	1.772			-0.358	-0.524	1.749			0.023	0.015	1.668			-0.043	-0.052	1.448
-0.134	-0.255	1.715			-0.106	-0.203	1.754			-0.085	0.098	1.752			-0.053	0.255	1.730			-0.200	0.022	1.791			-0.301	-0.195	1.828			-0.337	-0.429	1.769			-0.359	-0.524	1.746			0.024	0.015	1.667			-0.045	-0.051	1.447
-0.133	-0.255	1.715			-0.106	-0.203	1.754			-0.084	0.098	1.752			-0.052	0.254	1.730			-0.200	0.021	1.791			-0.302	-0.195	1.827			-0.338	-0.430	1.767			-0.359	-0.524	1.743			0.025	0.015	1.667			-0.048	-0.051	1.446
-0.132	-0.255	1.714			-0.105	-0.203	1.754			-0.083	0.097	1.751			-0.050	0.254	1.730			-0.201	0.021	1.791			-0.302	-0.196	1.827			-0.338	-0.431	1.765			-0.359	-0.524	1.741			0.026	0.014	1.666			-0.050	-0.051	1.445
-0.132	-0.255	1.714			-0.104	-0.203	1.753			-0.082	0.097	1.750			-0.048	0.254	1.730			-0.201	0.021	1.791			-0.302	-0.196	1.826			-0.339	-0.432	1.763			-0.360	-0.524	1.739			0.027	0.014	1.666			-0.051	-0.050	1.444
-0.131	-0.255	1.714			-0.103	-0.203	1.753			-0.080	0.097	1.750			-0.046	0.253	1.730			-0.201	0.020	1.791			-0.302	-0.196	1.826			-0.339	-0.433	1.762			-0.360	-0.524	1.738			0.029	0.013	1.665			-0.054	-0.049	1.443
-0.130	-0.255	1.713			-0.103	-0.203	1.752			-0.079	0.097	1.749			-0.043	0.253	1.730			-0.201	0.020	1.790			-0.302	-0.197	1.826			-0.340	-0.433	1.761			-0.360	-0.524	1.736			0.030	0.013	1.665			-0.055	-0.048	1.442
-0.130	-0.255	1.713			-0.102	-0.203	1.752			-0.078	0.098	1.749			-0.041	0.253	1.730			-0.202	0.019	1.790			-0.302	-0.198	1.825			-0.340	-0.433	1.760			-0.360	-0.523	1.735			0.031	0.012	1.664			-0.057	-0.048	1.441
-0.129	-0.255	1.712			-0.101	-0.204	1.751			-0.076	0.098	1.748			-0.039	0.253	1.729			-0.202	0.019	1.790			-0.305	-0.195	1.827			-0.340	-0.432	1.760			-0.359	-0.522	1.735			0.032	0.011	1.664			-0.058	-0.047	1.440
-0.128	-0.255	1.712			-0.101	-0.204	1.751			-0.075	0.098	1.747			-0.037	0.253	1.729			-0.202	0.019	1.790			-0.306	-0.193	1.828			-0.340	-0.431	1.760			-0.359	-0.522	1.734			0.032	0.011	1.663			-0.059	-0.047	1.439
-0.128	-0.255	1.711			-0.100	-0.204	1.751			-0.074	0.098	1.747			-0.035	0.253	1.729			-0.202	0.019	1.789			-0.308	-0.192	1.829			-0.340	-0.430	1.760			-0.359	-0.522	1.734			0.033	0.010	1.662			-0.060	-0.047	1.438
-0.127	-0.255	1.711			-0.099	-0.204	1.750			-0.072	0.098	1.746			-0.034	0.252	1.729			-0.202	0.018	1.789			-0.309	-0.190	1.830			-0.340	-0.429	1.761			-0.359	-0.522	1.733			0.034	0.010	1.662			-0.061	-0.048	1.437
-0.127	-0.255	1.711			-0.099	-0.204	1.750			-0.071	0.098	1.746			-0.032	0.252	1.729			-0.202	0.018	1.789			-0.310	-0.189	1.830			-0.340	-0.429	1.761			-0.359	-0.522	1.733			0.035	0.009	1.661			-0.061	-0.050	1.437
-0.126	-0.256	1.710			-0.098	-0.204	1.750			-0.070	0.098	1.745			-0.031	0.252	1.729			-0.202	0.018	1.789			-0.311	-0.188	1.831			-0.341	-0.428	1.762			-0.359	-0.522	1.733			0.036	0.008	1.660			-0.061	-0.051	1.436
-0.126	-0.256	1.710			-0.098	-0.204	1.749			-0.069	0.098	1.745			-0.030	0.252	1.729			-0.202	0.018	1.788			-0.311	-0.187	1.831			-0.340	-0.427	1.763			-0.358	-0.517	1.735			0.037	0.008	1.660			-0.061	-0.052	1.436
-0.125	-0.256	1.710			-0.097	-0.204	1.749			-0.068	0.098	1.744			-0.029	0.252	1.729			-0.202	0.018	1.788			-0.312	-0.186	1.832			-0.340	-0.426	1.765			-0.358	-0.517	1.735			0.038	0.007	1.659			-0.060	-0.055	1.438
-0.125	-0.256	1.709			-0.096	-0.204	1.749			-0.067	0.098	1.744			-0.028	0.251	1.729			-0.202	0.017	1.788			-0.312	-0.186	1.832			-0.340	-0.425	1.766			-0.358	-0.517	1.735			0.038	0.007	1.659			-0.058	-0.057	1.439
-0.124	-0.256	1.709			-0.096	-0.204	1.748			-0.066	0.098	1.744			-0.027	0.251	1.729			-0.201	0.017	1.788			-0.310	-0.186	1.831			-0.340	-0.426	1.767			-0.358	-0.517	1.736			0.039	0.007	1.658			-0.056	-0.057	1.438
-0.124	-0.256	1.709			-0.095	-0.205	1.748			-0.066	0.097	1.743			-0.026	0.251	1.728			-0.201	0.017	1.788			-0.309	-0.188	1.830			-0.340	-0.427	1.767			-0.357	-0.518	1.736			0.040	0.007	1.657			-0.053	-0.058	1.438
-0.123	-0.256	1.709			-0.095	-0.205	1.748			-0.065	0.097	1.743			-0.025	0.251	1.728			-0.208	-0.001	1.793			-0.309	-0.187	1.831			-0.340	-0.427	1.768			-0.357	-0.518	1.736			0.041	0.007	1.656			-0.024	-0.050	1.442
-0.123	-0.256	1.708			-0.094	-0.204	1.747			-0.064	0.097	1.743			-0.025	0.251	1.728			-0.209	-0.006	1.795			-0.310	-0.187	1.832			-0.340	-0.426	1.768			-0.357	-0.518	1.737			0.042	0.007	1.655			-0.019	-0.051	1.437
-0.121	-0.254	1.708			-0.092	-0.203	1.746			-0.064	0.099	1.742			-0.024	0.251	1.728			-0.210	-0.008	1.796			-0.317	-0.168	1.847			-0.338	-0.409	1.777			-0.356	-0.518	1.737			0.043	0.010	1.653			-0.010	-0.041	1.419
-0.120	-0.253	1.707			-0.091	-0.201	1.744			-0.062	0.105	1.727			-0.023	0.251	1.728			-0.212	-0.009	1.796			-0.315	-0.169	1.847			-0.338	-0.409	1.778			-0.356	-0.519	1.738			0.045	0.016	1.644			0.002	-0.033	1.385
-0.119	-0.252	1.706			-0.089	-0.199	1.742			-0.061	0.109	1.722			-0.023	0.253	1.728			-0.213	-0.010	1.797			-0.313	-0.171	1.846			-0.337	-0.410	1.778			-0.356	-0.519	1.738			0.047	0.020	1.639			0.005	-0.030	1.379
-0.119	-0.251	1.706			-0.089	-0.198	1.741			-0.061	0.109	1.721			-0.023	0.254	1.728			-0.213	-0.011	1.797			-0.311	-0.172	1.846			-0.337	-0.411	1.779			-0.355	-0.520	1.738			0.047	0.021	1.638			0.008	-0.029	1.377
-0.118	-0.251	1.706			-0.088	-0.197	1.740			-0.061	0.110	1.721			-0.024	0.254	1.728			-0.214	-0.011	1.797			-0.308	-0.185	1.843			-0.336	-0.418	1.778			-0.354	-0.519	1.740			0.040	0.010	1.641			0.008	-0.035	1.376
-0.118	-0.251	1.705			-0.088	-0.197	1.740			-0.061	0.110	1.721			-0.025	0.254	1.727			-0.214	-0.011	1.797			-0.305	-0.193	1.842			-0.335	-0.423	1.779			-0.353	-0.519	1.741			0.036	0.003	1.643			0.052	-0.026	1.398
-0.118	-0.251	1.705			-0.088	-0.196	1.739			-0.062	0.110	1.721			-0.027	0.255	1.727			-0.215	-0.011	1.797			-0.304	-0.199	1.841			-0.335	-0.427	1.779			-0.352	-0.519	1.743			0.034	-0.001	1.644			0.076	-0.022	1.403
-0.117	-0.250	1.705			-0.088	-0.196	1.739			-0.063	0.110	1.721			-0.028	0.255	1.727			-0.215	-0.011	1.797			-0.303	-0.199	1.841			-0.334	-0.427	1.779			-0.351	-0.520	1.744			0.033	-0.003	1.644			0.098	-0.017	1.409
-0.117	-0.250	1.705			-0.088	-0.196	1.739			-0.064	0.110	1.721			-0.030	0.256	1.726			-0.216	-0.010	1.797			-0.303	-0.202	1.841			-0.334	-0.429	1.780			-0.350	-0.520	1.746			0.032	-0.005	1.645			0.120	-0.014	1.419
-0.117	-0.250	1.705			-0.088	-0.195	1.738			-0.065	0.110	1.721			-0.032	0.256	1.726			-0.217	-0.009	1.796			-0.302	-0.205	1.840			-0.333	-0.431	1.781			-0.349	-0.520	1.749			0.032	-0.007	1.645			0.140	-0.012	1.434
-0.117	-0.249	1.704			-0.088	-0.195	1.738			-0.066	0.109	1.722			-0.034	0.257	1.725			-0.218	-0.009	1.796			-0.302	-0.207	1.840			-0.333	-0.432	1.782			-0.348	-0.520	1.751			0.032	-0.008	1.645			0.155	-0.012	1.450
-0.117	-0.249	1.704			-0.088	-0.194	1.738			-0.067	0.109	1.722			-0.036	0.257	1.724			-0.219	-0.008	1.796			-0.302	-0.209	1.839			-0.332	-0.433	1.783			-0.348	-0.520	1.754			0.033	-0.009	1.645			0.170	-0.012	1.462
-0.117	-0.248	1.704			-0.089	-0.194	1.738			-0.068	0.109	1.722			-0.038	0.257	1.723			-0.221	-0.007	1.795			-0.302	-0.211	1.838			-0.332	-0.434	1.784			-0.347	-0.520	1.757			0.034	-0.010	1.647			0.184	-0.012	1.472
-0.117	-0.248	1.704			-0.089	-0.193	1.738			-0.070	0.108	1.722			-0.040	0.258	1.722			-0.222	-0.005	1.793			-0.302	-0.212	1.837			-0.332	-0.435	1.784			-0.346	-0.520	1.759			0.036	-0.011	1.649			0.196	-0.013	1.483
-0.117	-0.247	1.704			-0.090	-0.193	1.738			-0.071	0.108	1.722			-0.042	0.258	1.721			-0.224	-0.004	1.792			-0.303	-0.214	1.835			-0.332	-0.436	1.785			-0.346	-0.520	1.760			0.038	-0.011	1.652			0.207	-0.014	1.495
-0.117	-0.247	1.704			-0.091	-0.192	1.737			-0.072	0.108	1.722			-0.043	0.258	1.720			-0.226	-0.003	1.790			-0.304	-0.215	1.832			-0.332	-0.437	1.785			-0.346	-0.520	1.761			0.042	-0.012	1.656			0.219	-0.015	1.507
-0.117	-0.246	1.704			-0.091	-0.191	1.737			-0.073	0.108	1.722			-0.045	0.258	1.719			-0.228	-0.002	1.788			-0.306	-0.217	1.829			-0.333	-0.439	1.784			-0.346	-0.520	1.762			0.045	-0.012	1.660			0.229	-0.016	1.516
-0.116	-0.245	1.704			-0.092	-0.191	1.738			-0.074	0.107	1.723			-0.046	0.258	1.718			-0.230	-0.001	1.786			-0.308	-0.218	1.824			-0.335	-0.442	1.782			-0.346	-0.520	1.762			0.049	-0.012	1.665			0.237	-0.017	1.523
-0.116	-0.245	1.704			-0.093	-0.190	1.738			-0.074	0.107	1.723			-0.047	0.258	1.717			-0.231	0.000	1.783			-0.310	-0.219	1.819			-0.338	-0.441	1.778			-0.348	-0.520	1.761			0.052	-0.012	1.669			0.244	-0.018	1.529
-0.116	-0.244	1.704			-0.094	-0.190	1.738			-0.075	0.107	1.723			-0.048	0.258	1.716			-0.233	0.001	1.780			-0.313	-0.220	1.814			-0.341	-0.441	1.773			-0.351	-0.520	1.758			0.055	-0.013	1.674			0.250	-0.020	1.536
-0.116	-0.244	1.704			-0.094	-0.189	1.738			-0.076	0.106	1.723			-0.049	0.258	1.715			-0.234	0.002	1.778			-0.316	-0.220	1.808			-0.346	-0.444	1.764			-0.355	-0.521	1.753			0.058	-0.013	1.678			0.258	-0.020	1.541
-0.116	-0.243	1.704			-0.095	-0.189	1.738			-0.077	0.106	1.723			-0.049	0.258	1.714			-0.235	0.003	1.775			-0.319	-0.221	1.802			-0.351	-0.447	1.756			-0.361	-0.523	1.745			0.060	-0.013	1.683			0.256	-0.031	1.577
-0.115	-0.243	1.704			-0.095	-0.188	1.738			-0.077	0.106	1.723			-0.050	0.258	1.713			-0.236	0.004	1.773			-0.322	-0.221	1.796			-0.356	-0.450	1.746			-0.367	-0.526	1.734			0.063	-0.013	1.687			0.257	-0.035	1.592
-0.115	-0.243	1.704			-0.096	-0.188	1.738			-0.078	0.105	1.723			-0.050	0.257	1.713			-0.237	0.004	1.770			-0.324	-0.221	1.791			-0.361	-0.452	1.737			-0.372	-0.529	1.724			0.064	-0.013	1.690			0.258	-0.038	1.602
-0.115	-0.242	1.705			-0.096	-0.187	1.738			-0.079	0.105	1.723			-0.051	0.257	1.712			-0.238	0.005	1.768			-0.327	-0.221	1.786			-0.365	-0.454	1.728			-0.377	-0.533	1.712			0.066	-0.013	1.694			0.259	-0.040	1.610
-0.114	-0.242	1.705			-0.097	-0.187	1.738			-0.080	0.105	1.724			-0.051	0.257	1.711			-0.239	0.005	1.766			-0.329	-0.222	1.781			-0.368	-0.455	1.720			-0.380	-0.535	1.701			0.068	-0.013	1.697			0.259	-0.042	1.617
-0.114	-0.241	1.705			-0.097	-0.187	1.738			-0.081	0.104	1.724			-0.052	0.257	1.711			-0.240	0.005	1.765			-0.330	-0.222	1.776			-0.370	-0.456	1.712			-0.382	-0.535	1.691			0.069	-0.013	1.700			0.260	-0.043	1.623
-0.114	-0.241	1.705			-0.097	-0.186	1.738			-0.082	0.104	1.724			-0.052	0.257	1.711			-0.241	0.006	1.763			-0.332	-0.222	1.772			-0.371	-0.457	1.705			-0.382	-0.535	1.681			0.070	-0.013	1.703			0.260	-0.044	1.628
-0.114	-0.241	1.705			-0.098	-0.186	1.738			-0.082	0.104	1.724			-0.053	0.257	1.710			-0.242	0.006	1.762			-0.333	-0.222	1.769			-0.372	-0.457	1.698			-0.383	-0.535	1.673			0.071	-0.013	1.706			0.260	-0.045	1.633
-0.113	-0.240	1.705			-0.098	-0.186	1.738			-0.084	0.103	1.725			-0.053	0.257	1.710			-0.242	0.006	1.760			-0.334	-0.222	1.765			-0.372	-0.458	1.693			-0.381	-0.534	1.665			0.071	-0.013	1.708			0.260	-0.046	1.637
-0.113	-0.240	1.705			-0.099	-0.186	1.739			-0.085	0.103	1.725			-0.053	0.256	1.710			-0.243	0.007	1.759			-0.335	-0.223	1.762			-0.372	-0.458	1.688			-0.379	-0.533	1.659			0.072	-0.013	1.711			0.259	-0.047	1.640
-0.113	-0.240	1.705			-0.099	-0.185	1.739			-0.086	0.103	1.726			-0.054	0.256	1.709			-0.244	0.007	1.758			-0.336	-0.223	1.759			-0.371	-0.458	1.683			-0.377	-0.532	1.653			0.072	-0.012	1.713			0.258	-0.048	1.643
-0.113	-0.239	1.705			-0.100	-0.185	1.739			-0.087	0.102	1.726			-0.054	0.256	1.709			-0.245	0.007	1.756			-0.337	-0.224	1.757			-0.370	-0.458	1.679			-0.374	-0.532	1.648			0.073	-0.012	1.715			0.256	-0.048	1.646
-0.113	-0.239	1.705			-0.100	-0.185	1.739			-0.088	0.102	1.727			-0.055	0.256	1.709			-0.246	0.007	1.755			-0.337	-0.224	1.755			-0.369	-0.458	1.676			-0.372	-0.531	1.645			0.073	-0.012	1.716			0.255	-0.049	1.648
-0.113	-0.239	1.706			-0.101	-0.185	1.739			-0.089	0.102	1.727			-0.056	0.256	1.709			-0.246	0.007	1.754			-0.338	-0.224	1.753			-0.367	-0.458	1.673			-0.369	-0.531	1.641			0.073	-0.012	1.718			0.253	-0.049	1.650
-0.113	-0.239	1.706			-0.101	-0.184	1.740			-0.090	0.102	1.728			-0.056	0.255	1.709			-0.247	0.007	1.753			-0.338	-0.225	1.751			-0.366	-0.458	1.671			-0.367	-0.530	1.639			0.073	-0.012	1.720			0.251	-0.049	1.651
-0.113	-0.239	1.706			-0.102	-0.184	1.740			-0.092	0.101	1.728			-0.057	0.255	1.709			-0.248	0.007	1.752			-0.339	-0.225	1.749			-0.364	-0.457	1.669			-0.365	-0.529	1.637			0.073	-0.011	1.721			0.248	-0.047	1.650
-0.112	-0.238	1.706			-0.103	-0.184	1.740			-0.093	0.101	1.729			-0.058	0.255	1.709			-0.249	0.007	1.751			-0.339	-0.225	1.748			-0.363	-0.457	1.668			-0.362	-0.529	1.636			0.073	-0.011	1.723			0.246	-0.046	1.650
-0.112	-0.238	1.706			-0.103	-0.184	1.740			-0.094	0.101	1.729			-0.059	0.255	1.710			-0.250	0.007	1.750			-0.340	-0.226	1.746			-0.361	-0.457	1.667			-0.360	-0.529	1.636			0.072	-0.011	1.724			0.244	-0.046	1.650
-0.112	-0.238	1.706			-0.104	-0.184	1.741			-0.096	0.101	1.730			-0.060	0.255	1.710			-0.251	0.007	1.750			-0.340	-0.226	1.745			-0.359	-0.457	1.666			-0.357	-0.529	1.637			0.072	-0.011	1.725			0.242	-0.046	1.650
-0.112	-0.238	1.706			-0.105	-0.184	1.741			-0.097	0.101	1.730			-0.062	0.255	1.710			-0.252	0.007	1.749			-0.340	-0.227	1.744			-0.358	-0.457	1.666			-0.356	-0.529	1.638			0.072	-0.010	1.727			0.239	-0.045	1.649
-0.112	-0.238	1.706			-0.105	-0.183	1.741			-0.098	0.101	1.731			-0.063	0.255	1.711			-0.253	0.006	1.748			-0.341	-0.227	1.743			-0.357	-0.457	1.667			-0.354	-0.529	1.640			0.071	-0.010	1.728			0.237	-0.045	1.648
-0.113	-0.237	1.706			-0.106	-0.183	1.742			-0.099	0.101	1.731			-0.064	0.255	1.711			-0.254	0.006	1.748			-0.341	-0.227	1.742			-0.356	-0.457	1.668			-0.353	-0.529	1.642			0.070	-0.010	1.729			0.234	-0.044	1.646
-0.113	-0.237	1.706			-0.107	-0.183	1.742			-0.101	0.101	1.732			-0.066	0.255	1.711			-0.255	0.006	1.747			-0.341	-0.228	1.741			-0.355	-0.457	1.669			-0.352	-0.529	1.645			0.069	-0.009	1.729			0.231	-0.043	1.644
-0.113	-0.237	1.707			-0.107	-0.183	1.742			-0.102	0.101	1.732			-0.068	0.255	1.712			-0.256	0.006	1.747			-0.341	-0.228	1.740			-0.355	-0.458	1.670			-0.352	-0.530	1.648			0.068	-0.009	1.730			0.229	-0.042	1.643
-0.113	-0.237	1.707			-0.108	-0.183	1.743			-0.103	0.101	1.733			-0.069	0.255	1.712			-0.257	0.005	1.746			-0.342	-0.229	1.739			-0.354	-0.458	1.673			-0.352	-0.531	1.650			0.067	-0.008	1.731			0.227	-0.042	1.642
-0.113	-0.237	1.707			-0.109	-0.183	1.743			-0.105	0.101	1.733			-0.071	0.255	1.712			-0.258	0.005	1.746			-0.342	-0.229	1.739			-0.354	-0.458	1.675			-0.352	-0.532	1.653			0.066	-0.008	1.731			0.226	-0.041	1.641
-0.113	-0.236	1.707			-0.109	-0.183	1.743			-0.106	0.101	1.734			-0.072	0.255	1.713			-0.259	0.005	1.746			-0.342	-0.230	1.739			-0.354	-0.459	1.677			-0.352	-0.533	1.655			0.065	-0.008	1.732			0.224	-0.039	1.638
-0.114	-0.236	1.707			-0.110	-0.183	1.744			-0.107	0.101	1.734			-0.074	0.255	1.713			-0.260	0.005	1.746			-0.342	-0.230	1.738			-0.354	-0.459	1.679			-0.352	-0.534	1.658			0.064	-0.007	1.732			0.221	-0.037	1.636
-0.114	-0.236	1.707			-0.111	-0.183	1.744			-0.109	0.101	1.734			-0.075	0.255	1.713			-0.261	0.004	1.745			-0.342	-0.231	1.738			-0.354	-0.459	1.680			-0.352	-0.534	1.660			0.063	-0.007	1.732			0.220	-0.036	1.635
-0.114	-0.236	1.707			-0.111	-0.183	1.744			-0.110	0.101	1.735			-0.077	0.256	1.714			-0.262	0.004	1.745			-0.343	-0.231	1.738			-0.354	-0.459	1.682			-0.352	-0.535	1.661			0.061	-0.007	1.732			0.218	-0.035	1.634
-0.114	-0.236	1.707			-0.112	-0.183	1.744			-0.111	0.101	1.735			-0.078	0.256	1.714			-0.263	0.004	1.745			-0.343	-0.231	1.738			-0.354	-0.459	1.683			-0.352	-0.535	1.662			0.060	-0.006	1.733			0.216	-0.035	1.633
-0.115	-0.236	1.707			-0.112	-0.183	1.745			-0.112	0.101	1.735			-0.080	0.256	1.714			-0.264	0.003	1.745			-0.343	-0.232	1.738			-0.353	-0.459	1.684			-0.351	-0.535	1.664			0.059	-0.006	1.733			0.215	-0.034	1.632
-0.115	-0.236	1.708			-0.113	-0.183	1.745			-0.113	0.101	1.736			-0.081	0.256	1.715			-0.264	0.003	1.745			-0.343	-0.232	1.738			-0.353	-0.459	1.685			-0.351	-0.536	1.665			0.058	-0.006	1.733			0.214	-0.033	1.631
-0.115	-0.236	1.708			-0.114	-0.183	1.745			-0.114	0.101	1.736			-0.082	0.256	1.715			-0.265	0.003	1.746			-0.343	-0.233	1.738			-0.353	-0.459	1.686			-0.351	-0.536	1.665			0.057	-0.005	1.733			0.212	-0.033	1.630
-0.116	-0.235	1.708			-0.114	-0.183	1.746			-0.115	0.101	1.736			-0.084	0.256	1.715			-0.266	0.003	1.746			-0.343	-0.233	1.739			-0.353	-0.459	1.687			-0.351	-0.536	1.666			0.056	-0.005	1.733			0.211	-0.032	1.630
-0.116	-0.235	1.708			-0.115	-0.183	1.746			-0.116	0.101	1.737			-0.085	0.257	1.716			-0.267	0.002	1.746			-0.343	-0.234	1.739			-0.352	-0.459	1.687			-0.351	-0.536	1.667			0.055	-0.005	1.733			0.210	-0.032	1.629
-0.117	-0.235	1.708			-0.115	-0.183	1.746			-0.117	0.101	1.737			-0.086	0.257	1.716			-0.268	0.002	1.746			-0.343	-0.234	1.739			-0.352	-0.459	1.688			-0.350	-0.536	1.667			0.054	-0.004	1.733			0.209	-0.032	1.628
-0.117	-0.235	1.708			-0.116	-0.183	1.747			-0.118	0.101	1.737			-0.087	0.257	1.716			-0.268	0.002	1.746			-0.344	-0.234	1.740			-0.352	-0.459	1.689			-0.350	-0.536	1.668			0.053	-0.004	1.733			0.208	-0.031	1.628
-0.117	-0.235	1.708			-0.116	-0.182	1.747			-0.118	0.101	1.737			-0.088	0.257	1.716			-0.269	0.001	1.746			-0.344	-0.235	1.740			-0.351	-0.459	1.689			-0.350	-0.537	1.668			0.052	-0.004	1.733			0.207	-0.031	1.627
-0.118	-0.235	1.708			-0.116	-0.182	1.747			-0.119	0.101	1.738			-0.089	0.258	1.717			-0.270	0.001	1.747			-0.344	-0.235	1.740			-0.351	-0.459	1.689			-0.350	-0.537	1.669			0.051	-0.003	1.733			0.206	-0.031	1.627
-0.118	-0.235	1.708			-0.117	-0.182	1.748			-0.120	0.101	1.738			-0.089	0.258	1.717			-0.270	0.001	1.747			-0.344	-0.235	1.741			-0.351	-0.459	1.690			-0.350	-0.537	1.669			0.050	-0.003	1.733			0.206	-0.031	1.626
-0.118	-0.235	1.708			-0.117	-0.182	1.748			-0.120	0.102	1.738			-0.090	0.258	1.717			-0.271	0.001	1.747			-0.344	-0.235	1.741			-0.351	-0.458	1.690			-0.349	-0.536	1.669			0.049	-0.003	1.733			0.205	-0.030	1.626
-0.119	-0.235	1.709			-0.118	-0.182	1.748			-0.121	0.102	1.738			-0.091	0.258	1.718			-0.272	0.001	1.748			-0.344	-0.236	1.741			-0.351	-0.458	1.690			-0.349	-0.537	1.670			0.048	-0.003	1.733			0.204	-0.030	1.626
-0.119	-0.235	1.709			-0.118	-0.183	1.748			-0.121	0.102	1.739			-0.092	0.258	1.718			-0.272	0.000	1.748			-0.344	-0.236	1.742			-0.350	-0.458	1.691			-0.349	-0.537	1.670			0.048	-0.002	1.733			0.203	-0.030	1.625
-0.120	-0.235	1.709			-0.118	-0.183	1.749			-0.122	0.102	1.739			-0.093	0.259	1.718			-0.273	0.000	1.748			-0.344	-0.236	1.742			-0.350	-0.458	1.691			-0.349	-0.537	1.670			0.047	-0.002	1.733			0.203	-0.030	1.625
-0.120	-0.235	1.709			-0.119	-0.183	1.749			-0.122	0.102	1.739			-0.093	0.259	1.719			-0.273	-0.000	1.748			-0.344	-0.236	1.743			-0.350	-0.458	1.691			-0.349	-0.537	1.670			0.046	-0.002	1.733			0.202	-0.030	1.625
-0.120	-0.235	1.709			-0.119	-0.183	1.749			-0.123	0.102	1.739			-0.094	0.259	1.719			-0.274	-0.000	1.749			-0.344	-0.237	1.743			-0.350	-0.458	1.692			-0.349	-0.537	1.671			0.046	-0.002	1.733			0.202	-0.030	1.625
-0.121	-0.235	1.709			-0.119	-0.183	1.749			-0.123	0.102	1.740			-0.095	0.259	1.719			-0.274	-0.000	1.749			-0.344	-0.237	1.743			-0.350	-0.458	1.692			-0.349	-0.537	1.671			0.045	-0.002	1.732			0.201	-0.029	1.625
-0.121	-0.235	1.709			-0.120	-0.183	1.749			-0.124	0.102	1.740			-0.095	0.259	1.720			-0.274	-0.001	1.749			-0.344	-0.237	1.744			-0.350	-0.458	1.692			-0.349	-0.537	1.671			0.045	-0.001	1.732			0.201	-0.029	1.624
-0.121	-0.234	1.709			-0.120	-0.183	1.750			-0.124	0.102	1.740			-0.096	0.259	1.720			-0.275	-0.001	1.750			-0.344	-0.237	1.744			-0.350	-0.458	1.692			-0.349	-0.537	1.671			0.044	-0.001	1.732			0.201	-0.030	1.625
-0.122	-0.234	1.709			-0.120	-0.183	1.750			-0.124	0.102	1.740			-0.096	0.259	1.720			-0.275	-0.001	1.750			-0.344	-0.237	1.745			-0.350	-0.459	1.693			-0.349	-0.537	1.672			0.044	-0.001	1.733			0.200	-0.031	1.625
-0.122	-0.234	1.709			-0.121	-0.183	1.750			-0.125	0.102	1.741			-0.097	0.259	1.720			-0.275	-0.001	1.750			-0.344	-0.237	1.745			-0.350	-0.459	1.693			-0.348	-0.537	1.672			0.043	-0.001	1.733			0.199	-0.033	1.626
-0.122	-0.234	1.709			-0.121	-0.183	1.750			-0.125	0.102	1.741			-0.097	0.260	1.721			-0.276	-0.001	1.750			-0.344	-0.237	1.745			-0.349	-0.459	1.693			-0.348	-0.538	1.672			0.043	-0.001	1.733			0.196	-0.038	1.612
-0.122	-0.234	1.709			-0.121	-0.183	1.751			-0.125	0.102	1.741			-0.098	0.260	1.721			-0.276	-0.001	1.750			-0.344	-0.237	1.745			-0.349	-0.459	1.693			-0.348	-0.538	1.673			0.042	-0.001	1.733			0.191	-0.042	1.602
-0.123	-0.234	1.709			-0.121	-0.183	1.751			-0.126	0.102	1.742			-0.098	0.260	1.721			-0.276	-0.001	1.750			-0.344	-0.237	1.745			-0.349	-0.459	1.693			-0.348	-0.538	1.673			0.041	-0.001	1.734			0.172	-0.054	1.572
-0.123	-0.234	1.709			-0.122	-0.183	1.751			-0.126	0.102	1.742			-0.098	0.260	1.722			-0.276	-0.001	1.750			-0.344	-0.237	1.745			-0.349	-0.459	1.694			-0.348	-0.538	1.673			0.040	-0.001	1.735			0.153	-0.055	1.567
-0.123	-0.235	1.709			-0.122	-0.183	1.751			-0.126	0.103	1.743			-0.098	0.260	1.722			-0.277	-0.001	1.750			-0.343	-0.237	1.744			-0.349	-0.459	1.694			-0.348	-0.538	1.673			0.039	-0.000	1.735			0.146	-0.057	1.565
-0.123	-0.235	1.709			-0.122	-0.183	1.752			-0.126	0.103	1.744			-0.098	0.260	1.723			-0.277	-0.001	1.751			-0.343	-0.237	1.743			-0.348	-0.458	1.693			-0.347	-0.538	1.673			0.038	0.000	1.735			0.141	-0.057	1.562
-0.123	-0.235	1.709			-0.122	-0.184	1.752			-0.126	0.103	1.745			-0.098	0.260	1.724			-0.277	-0.001	1.751			-0.342	-0.237	1.742			-0.347	-0.457	1.692			-0.346	-0.536	1.671			0.033	0.004	1.736			0.134	-0.057	1.561
-0.124	-0.235	1.710			-0.122	-0.184	1.752			-0.126	0.103	1.746			-0.098	0.260	1.725			-0.277	-0.001	1.751			-0.341	-0.236	1.741			-0.346	-0.456	1.690			-0.344	-0.535	1.668			0.030	0.006	1.736			0.128	-0.056	1.560
-0.124	-0.235	1.710			-0.122	-0.184	1.753			-0.126	0.103	1.747			-0.098	0.260	1.726			-0.277	-0.001	1.751			-0.341	-0.236	1.741			-0.344	-0.453	1.686			-0.342	-0.530	1.662			0.027	0.012	1.732			0.065	-0.046	1.504
-0.124	-0.235	1.710			-0.122	-0.184	1.753			-0.126	0.103	1.747			-0.098	0.261	1.728			-0.277	-0.001	1.753			-0.340	-0.235	1.740			-0.342	-0.449	1.683			-0.339	-0.524	1.655			0.024	0.017	1.728			0.036	-0.043	1.477
-0.124	-0.236	1.710			-0.122	-0.185	1.753			-0.126	0.103	1.748			-0.097	0.261	1.729			-0.277	-0.001	1.754			-0.340	-0.235	1.740			-0.341	-0.445	1.680			-0.337	-0.519	1.650			0.020	0.021	1.723			0.020	-0.042	1.462
-0.125	-0.236	1.710			-0.122	-0.185	1.753			-0.126	0.103	1.749			-0.097	0.261	1.731			-0.277	-0.001	1.757			-0.340	-0.235	1.740			-0.339	-0.442	1.678			-0.336	-0.515	1.646			0.016	0.025	1.718			0.009	-0.042	1.452
-0.125	-0.236	1.710			-0.122	-0.186	1.754			-0.126	0.104	1.750			-0.097	0.261	1.732			-0.281	-0.002	1.765			-0.339	-0.235	1.740			-0.338	-0.441	1.676			-0.335	-0.513	1.642			0.013	0.027	1.715			-0.003	-0.040	1.443
-0.125	-0.237	1.710			-0.121	-0.186	1.754			-0.126	0.104	1.750			-0.096	0.262	1.733			-0.284	-0.003	1.771			-0.339	-0.236	1.740			-0.337	-0.439	1.674			-0.334	-0.511	1.639			0.010	0.029	1.712			-0.012	-0.039	1.437
-0.125	-0.237	1.710			-0.121	-0.186	1.754			-0.126	0.104	1.751			-0.096	0.262	1.734			-0.287	-0.005	1.776			-0.339	-0.237	1.742			-0.337	-0.438	1.673			-0.334	-0.510	1.638			0.008	0.031	1.709			-0.019	-0.038	1.432
-0.126	-0.237	1.710			-0.121	-0.187	1.754			-0.126	0.104	1.752			-0.096	0.262	1.735			-0.294	-0.007	1.786			-0.338	-0.239	1.743			-0.336	-0.437	1.672			-0.333	-0.509	1.637			0.006	0.032	1.707			-0.026	-0.038	1.428
-0.126	-0.238	1.710			-0.120	-0.187	1.754			-0.126	0.104	1.752			-0.096	0.262	1.737			-0.297	-0.009	1.790			-0.338	-0.242	1.745			-0.336	-0.437	1.672			-0.334	-0.510	1.638			0.004	0.032	1.705			-0.032	-0.037	1.423
-0.126	-0.238	1.710			-0.120	-0.187	1.754			-0.125	0.104	1.753			-0.096	0.263	1.737			-0.299	-0.010	1.794			-0.337	-0.244	1.747			-0.336	-0.438	1.674			-0.338	-0.513	1.644			0.003	0.032	1.703			-0.038	-0.037	1.420
-0.127	-0.238	1.710			-0.120	-0.187	1.754			-0.125	0.105	1.753			-0.096	0.263	1.738			-0.302	-0.011	1.797			-0.337	-0.245	1.750			-0.338	-0.442	1.678			-0.342	-0.519	1.652			0.001	0.032	1.702			-0.044	-0.036	1.417
-0.127	-0.238	1.710			-0.120	-0.188	1.754			-0.125	0.105	1.754			-0.096	0.263	1.739			-0.304	-0.012	1.800			-0.338	-0.246	1.754			-0.340	-0.445	1.684			-0.346	-0.524	1.662			-0.000	0.032	1.700			-0.049	-0.036	1.414
-0.128	-0.239	1.710			-0.119	-0.188	1.754			-0.125	0.105	1.754			-0.096	0.263	1.740			-0.306	-0.012	1.802			-0.339	-0.247	1.758			-0.347	-0.459	1.697			-0.352	-0.534	1.674			-0.002	0.033	1.699			-0.053	-0.035	1.412
-0.128	-0.239	1.710			-0.119	-0.188	1.754			-0.125	0.105	1.754			-0.095	0.263	1.740			-0.308	-0.013	1.804			-0.339	-0.248	1.762			-0.350	-0.463	1.707			-0.356	-0.539	1.685			-0.003	0.033	1.698			-0.057	-0.035	1.411
-0.129	-0.239	1.710			-0.119	-0.188	1.754			-0.125	0.105	1.755			-0.095	0.263	1.741			-0.309	-0.014	1.807			-0.340	-0.248	1.766			-0.354	-0.472	1.717			-0.360	-0.546	1.696			-0.004	0.034	1.697			-0.060	-0.034	1.411
-0.129	-0.239	1.710			-0.119	-0.188	1.754			-0.125	0.105	1.755			-0.095	0.263	1.742			-0.311	-0.015	1.808			-0.341	-0.251	1.770			-0.356	-0.473	1.724			-0.362	-0.547	1.705			-0.005	0.034	1.696			-0.062	-0.034	1.411
-0.129	-0.239	1.710			-0.119	-0.188	1.754			-0.125	0.105	1.755			-0.095	0.263	1.742			-0.316	-0.024	1.812			-0.342	-0.252	1.774			-0.357	-0.473	1.730			-0.364	-0.548	1.713			-0.005	0.035	1.695			-0.064	-0.033	1.412
-0.130	-0.239	1.710			-0.119	-0.188	1.754			-0.125	0.105	1.756			-0.095	0.263	1.743			-0.318	-0.028	1.814			-0.342	-0.253	1.777			-0.358	-0.473	1.735			-0.366	-0.549	1.720			-0.006	0.035	1.694			-0.065	-0.032	1.413
-0.130	-0.239	1.709			-0.119	-0.189	1.754			-0.125	0.105	1.756			-0.095	0.264	1.743			-0.320	-0.031	1.816			-0.343	-0.255	1.780			-0.359	-0.473	1.740			-0.367	-0.549	1.726			-0.007	0.036	1.694			-0.066	-0.031	1.414
-0.131	-0.239	1.709			-0.119	-0.189	1.754			-0.125	0.105	1.756			-0.095	0.264	1.744			-0.321	-0.033	1.818			-0.343	-0.256	1.783			-0.359	-0.473	1.744			-0.368	-0.550	1.731			-0.008	0.036	1.693			-0.062	-0.028	1.423
-0.131	-0.239	1.709			-0.119	-0.189	1.754			-0.124	0.105	1.757			-0.095	0.264	1.744			-0.323	-0.036	1.819			-0.344	-0.257	1.785			-0.360	-0.473	1.747			-0.368	-0.550	1.734			-0.008	0.035	1.692			-0.059	-0.027	1.429
-0.131	-0.239	1.709			-0.119	-0.189	1.754			-0.124	0.106	1.757			-0.095	0.264	1.745			-0.324	-0.038	1.820			-0.346	-0.254	1.791			-0.360	-0.473	1.749			-0.369	-0.550	1.737			-0.008	0.035	1.691			-0.050	-0.029	1.452
-0.132	-0.239	1.709			-0.119	-0.189	1.754			-0.124	0.106	1.757			-0.095	0.264	1.745			-0.325	-0.040	1.821			-0.348	-0.251	1.795			-0.360	-0.473	1.752			-0.369	-0.551	1.740			-0.009	0.032	1.690			-0.045	-0.030	1.461
-0.133	-0.239	1.709			-0.119	-0.189	1.754			-0.124	0.106	1.757			-0.095	0.264	1.745			-0.326	-0.042	1.822			-0.349	-0.250	1.798			-0.361	-0.473	1.753			-0.369	-0.551	1.741			-0.010	0.030	1.689			-0.044	-0.028	1.466
-0.133	-0.239	1.709			-0.119	-0.189	1.754			-0.124	0.106	1.757			-0.095	0.264	1.746			-0.327	-0.043	1.823			-0.350	-0.249	1.801			-0.361	-0.473	1.755			-0.369	-0.551	1.742			-0.011	0.027	1.687			-0.043	-0.027	1.469
-0.134	-0.239	1.709			-0.119	-0.189	1.754			-0.124	0.106	1.758			-0.095	0.264	1.746			-0.328	-0.045	1.824			-0.351	-0.248	1.803			-0.361	-0.473	1.752			-0.367	-0.549	1.741			-0.011	0.024	1.686			-0.043	-0.025	1.471
-0.134	-0.239	1.709			-0.119	-0.189	1.754			-0.124	0.106	1.758			-0.095	0.264	1.747			-0.329	-0.046	1.825			-0.352	-0.247	1.805			-0.361	-0.474	1.750			-0.367	-0.546	1.737			-0.012	0.021	1.685			-0.044	-0.024	1.473
-0.135	-0.239	1.709			-0.119	-0.189	1.754			-0.124	0.106	1.758			-0.095	0.264	1.747			-0.330	-0.048	1.825			-0.353	-0.247	1.807			-0.361	-0.475	1.747			-0.366	-0.545	1.733			-0.013	0.018	1.684			-0.044	-0.022	1.474
-0.136	-0.239	1.709			-0.119	-0.189	1.754			-0.124	0.106	1.758			-0.096	0.264	1.747			-0.331	-0.050	1.826			-0.352	-0.247	1.807			-0.361	-0.478	1.741			-0.365	-0.545	1.728			-0.014	0.015	1.682			-0.045	-0.021	1.476
-0.136	-0.239	1.709			-0.119	-0.189	1.754			-0.124	0.106	1.758			-0.096	0.264	1.747			-0.332	-0.052	1.826			-0.353	-0.247	1.808			-0.360	-0.478	1.739			-0.365	-0.544	1.724			-0.014	0.013	1.681			-0.046	-0.018	1.477
-0.137	-0.239	1.709			-0.119	-0.189	1.754			-0.124	0.105	1.758			-0.096	0.264	1.748			-0.332	-0.053	1.827			-0.351	-0.258	1.804			-0.360	-0.486	1.731			-0.364	-0.549	1.716			-0.015	0.011	1.681			-0.047	-0.015	1.478
-0.138	-0.239	1.709			-0.119	-0.190	1.754			-0.124	0.105	1.759			-0.096	0.264	1.748			-0.333	-0.054	1.827			-0.350	-0.269	1.799			-0.360	-0.491	1.725			-0.364	-0.552	1.711			-0.015	0.010	1.680			-0.049	-0.012	1.479
-0.139	-0.240	1.709			-0.120	-0.190	1.753			-0.124	0.105	1.759			-0.096	0.264	1.748			-0.334	-0.056	1.827			-0.350	-0.277	1.795			-0.359	-0.496	1.720			-0.363	-0.556	1.706			-0.015	0.008	1.679			-0.050	-0.010	1.480
-0.139	-0.240	1.709			-0.120	-0.190	1.753			-0.124	0.105	1.759			-0.096	0.264	1.749			-0.334	-0.057	1.828			-0.348	-0.275	1.794			-0.359	-0.497	1.719			-0.363	-0.556	1.705			-0.016	0.008	1.678			-0.051	-0.007	1.480
-0.140	-0.240	1.709			-0.120	-0.190	1.753			-0.124	0.105	1.759			-0.096	0.264	1.749			-0.335	-0.058	1.828			-0.347	-0.272	1.794			-0.359	-0.497	1.717			-0.363	-0.556	1.704			-0.016	0.007	1.678			-0.053	-0.005	1.481
-0.141	-0.241	1.709			-0.120	-0.190	1.753			-0.124	0.105	1.759			-0.096	0.264	1.749			-0.327	-0.065	1.819			-0.346	-0.272	1.794			-0.356	-0.492	1.715			-0.363	-0.555	1.702			-0.017	0.006	1.677			-0.054	-0.003	1.481
-0.141	-0.242	1.708			-0.121	-0.191	1.753			-0.124	0.105	1.759			-0.096	0.264	1.749			-0.323	-0.070	1.814			-0.346	-0.272	1.794			-0.356	-0.493	1.715			-0.362	-0.555	1.702			-0.017	0.005	1.676			-0.055	-0.002	1.481
-0.142	-0.243	1.708			-0.121	-0.192	1.752			-0.124	0.105	1.759			-0.096	0.264	1.749			-0.290	-0.051	1.793			-0.346	-0.271	1.794			-0.356	-0.493	1.714			-0.362	-0.555	1.701			-0.017	0.005	1.676			-0.056	-0.000	1.481
-0.143	-0.245	1.708			-0.121	-0.193	1.752			-0.124	0.105	1.759			-0.096	0.264	1.749			-0.279	-0.045	1.785			-0.345	-0.269	1.794			-0.355	-0.494	1.714			-0.362	-0.555	1.701			-0.017	0.004	1.675			-0.057	0.001	1.481
-0.143	-0.246	1.707			-0.122	-0.194	1.752			-0.124	0.105	1.759			-0.096	0.264	1.750			-0.275	-0.044	1.782			-0.343	-0.252	1.796			-0.355	-0.484	1.716			-0.362	-0.544	1.706			-0.018	0.004	1.674			-0.059	0.002	1.481
-0.144	-0.248	1.707			-0.122	-0.195	1.751			-0.124	0.105	1.759			-0.096	0.264	1.750			-0.268	-0.040	1.778			-0.345	-0.231	1.802			-0.355	-0.467	1.722			-0.363	-0.525	1.714			-0.018	0.004	1.674			-0.063	0.002	1.480
-0.145	-0.250	1.707			-0.123	-0.197	1.751			-0.124	0.105	1.759			-0.096	0.264	1.750			-0.265	-0.039	1.776			-0.346	-0.220	1.804			-0.354	-0.457	1.726			-0.363	-0.515	1.719			-0.018	0.004	1.673			-0.067	0.003	1.480
-0.145	-0.251	1.706			-0.123	-0.198	1.751			-0.124	0.105	1.759			-0.096	0.264	1.750			-0.262	-0.038	1.773			-0.346	-0.212	1.806			-0.354	-0.451	1.729			-0.363	-0.509	1.722			-0.018	0.003	1.673			-0.085	0.004	1.458
-0.146	-0.253	1.706			-0.124	-0.199	1.750			-0.124	0.105	1.759			-0.097	0.264	1.750			-0.259	-0.037	1.771			-0.347	-0.207	1.808			-0.344	-0.428	1.737			-0.358	-0.498	1.725			-0.018	0.003	1.672			-0.094	0.004	1.449
-0.147	-0.254	1.706			-0.124	-0.200	1.750			-0.124	0.105	1.759			-0.097	0.264	1.750			-0.256	-0.036	1.770			-0.347	-0.203	1.809			-0.341	-0.419	1.741			-0.356	-0.492	1.728			-0.017	0.003	1.671			-0.099	0.004	1.443
-0.147	-0.255	1.706			-0.125	-0.201	1.750			-0.124	0.105	1.759			-0.097	0.264	1.750			-0.254	-0.035	1.768			-0.347	-0.200	1.810			-0.338	-0.413	1.744			-0.354	-0.488	1.730			-0.017	0.003	1.671			-0.103	0.004	1.438
-0.148	-0.256	1.706			-0.125	-0.202	1.750			-0.124	0.105	1.759			-0.097	0.264	1.750			-0.252	-0.034	1.767			-0.347	-0.197	1.810			-0.337	-0.409	1.746			-0.353	-0.485	1.732			-0.017	0.003	1.670			-0.106	0.005	1.435
-0.148	-0.257	1.705			-0.126	-0.203	1.749			-0.124	0.105	1.759			-0.097	0.264	1.750			-0.250	-0.033	1.765			-0.343	-0.210	1.807			-0.344	-0.441	1.745			-0.353	-0.503	1.730			-0.017	0.003	1.670			-0.108	0.005	1.433
-0.148	-0.258	1.705			-0.126	-0.204	1.749			-0.124	0.105	1.759			-0.097	0.264	1.750			-0.248	-0.033	1.764			-0.338	-0.214	1.804			-0.342	-0.436	1.748			-0.352	-0.501	1.731			-0.016	0.003	1.670			-0.110	0.006	1.431
-0.149	-0.259	1.705			-0.126	-0.204	1.749			-0.124	0.105	1.759			-0.097	0.264	1.750			-0.259	-0.039	1.773			-0.335	-0.227	1.800			-0.348	-0.461	1.742			-0.352	-0.520	1.730			-0.016	0.003	1.669			-0.112	0.006	1.429
-0.149	-0.260	1.705			-0.126	-0.205	1.749			-0.124	0.105	1.759			-0.098	0.263	1.749			-0.261	-0.041	1.776			-0.334	-0.233	1.798			-0.350	-0.470	1.740			-0.352	-0.529	1.728			-0.016	0.003	1.669			-0.114	0.007	1.428
-0.149	-0.260	1.705			-0.126	-0.205	1.749			-0.124	0.105	1.759			-0.098	0.263	1.749			-0.263	-0.043	1.778			-0.334	-0.237	1.798			-0.351	-0.476	1.737			-0.351	-0.534	1.726			-0.016	0.002	1.669			-0.115	0.007	1.426
-0.149	-0.261	1.705			-0.127	-0.206	1.748			-0.124	0.105	1.759			-0.098	0.263	1.749			-0.265	-0.044	1.779			-0.334	-0.240	1.797			-0.340	-0.462	1.733			-0.347	-0.530	1.723			-0.015	0.002	1.668			-0.117	0.007	1.425
-0.150	-0.261	1.705			-0.127	-0.206	1.748			-0.124	0.105	1.759			-0.099	0.263	1.748			-0.267	-0.045	1.781			-0.335	-0.238	1.798			-0.339	-0.462	1.732			-0.347	-0.532	1.722			-0.015	0.002	1.668			-0.118	0.007	1.424
-0.150	-0.262	1.705			-0.127	-0.207	1.748			-0.124	0.105	1.759			-0.099	0.263	1.748			-0.269	-0.046	1.782			-0.335	-0.239	1.798			-0.341	-0.465	1.730			-0.347	-0.533	1.722			-0.015	0.002	1.668			-0.118	0.007	1.423
-0.150	-0.262	1.704			-0.127	-0.207	1.748			-0.124	0.105	1.759			-0.099	0.263	1.748			-0.270	-0.047	1.784			-0.335	-0.240	1.798			-0.343	-0.468	1.728			-0.347	-0.534	1.721			-0.015	0.002	1.668			-0.119	0.006	1.422
-0.150	-0.262	1.704			-0.127	-0.207	1.748			-0.124	0.105	1.759			-0.100	0.263	1.747			-0.271	-0.048	1.785			-0.336	-0.240	1.797			-0.344	-0.470	1.726			-0.346	-0.535	1.721			-0.014	0.002	1.668			-0.120	0.005	1.421
-0.150	-0.263	1.704			-0.127	-0.208	1.748			-0.124	0.105	1.759			-0.100	0.263	1.747			-0.273	-0.049	1.786			-0.336	-0.241	1.797			-0.345	-0.472	1.725			-0.346	-0.536	1.719			-0.014	0.002	1.668			-0.120	0.005	1.420
-0.150	-0.263	1.704			-0.127	-0.208	1.748			-0.124	0.105	1.758			-0.101	0.262	1.747			-0.274	-0.050	1.787			-0.336	-0.242	1.797			-0.346	-0.474	1.724			-0.346	-0.537	1.718			-0.014	0.002	1.668			-0.111	0.003	1.433
-0.150	-0.263	1.704			-0.127	-0.208	1.747			-0.124	0.105	1.758			-0.101	0.262	1.746			-0.275	-0.051	1.788			-0.336	-0.242	1.796			-0.347	-0.476	1.723			-0.346	-0.538	1.717			-0.013	0.002	1.668			-0.104	0.001	1.444
-0.150	-0.263	1.704			-0.127	-0.208	1.747			-0.124	0.105	1.758			-0.101	0.261	1.746			-0.276	-0.051	1.789			-0.333	-0.263	1.788			-0.350	-0.489	1.718			-0.348	-0.550	1.711			-0.013	0.002	1.668			-0.099	0.000	1.451
-0.150	-0.264	1.704			-0.127	-0.209	1.747			-0.124	0.105	1.758			-0.102	0.261	1.745			-0.277	-0.052	1.790			-0.333	-0.263	1.788			-0.350	-0.490	1.717			-0.348	-0.551	1.710			-0.013	0.002	1.668			-0.096	-0.000	1.456
-0.150	-0.264	1.704			-0.127	-0.209	1.747			-0.124	0.105	1.758			-0.102	0.261	1.745			-0.278	-0.053	1.791			-0.333	-0.264	1.787			-0.350	-0.491	1.716			-0.348	-0.552	1.709			-0.012	0.003	1.668			-0.093	-0.001	1.460
-0.150	-0.264	1.704			-0.127	-0.209	1.747			-0.124	0.105	1.758			-0.102	0.261	1.745			-0.278	-0.053	1.791			-0.333	-0.264	1.787			-0.351	-0.492	1.716			-0.347	-0.552	1.708			-0.012	0.003	1.668			-0.090	-0.001	1.465
-0.150	-0.264	1.703			-0.127	-0.209	1.747			-0.124	0.105	1.758			-0.102	0.260	1.745			-0.279	-0.054	1.792			-0.333	-0.262	1.787			-0.342	-0.463	1.722			-0.346	-0.536	1.709			-0.012	0.003	1.668			-0.088	-0.001	1.469
-0.150	-0.264	1.703			-0.127	-0.209	1.747			-0.124	0.105	1.758			-0.102	0.260	1.744			-0.280	-0.054	1.793			-0.334	-0.261	1.787			-0.337	-0.450	1.725			-0.345	-0.527	1.709			-0.011	0.003	1.669			-0.085	-0.001	1.472
-0.150	-0.264	1.703			-0.127	-0.209	1.747			-0.124	0.104	1.758			-0.102	0.260	1.744			-0.280	-0.054	1.793			-0.334	-0.259	1.787			-0.334	-0.441	1.727			-0.343	-0.519	1.710			-0.011	0.003	1.669			-0.083	0.000	1.474
-0.149	-0.264	1.703			-0.127	-0.209	1.746			-0.124	0.104	1.758			-0.103	0.260	1.744			-0.281	-0.055	1.794			-0.335	-0.256	1.788			-0.331	-0.433	1.729			-0.342	-0.512	1.710			-0.011	0.003	1.669			-0.081	0.001	1.476
-0.149	-0.264	1.703			-0.127	-0.210	1.746			-0.123	0.104	1.758			-0.103	0.259	1.744			-0.281	-0.055	1.794			-0.335	-0.255	1.788			-0.330	-0.430	1.730			-0.341	-0.510	1.710			-0.011	0.004	1.669			-0.079	0.001	1.478
-0.149	-0.264	1.703			-0.127	-0.210	1.746			-0.123	0.104	1.758			-0.103	0.259	1.744			-0.282	-0.056	1.795			-0.335	-0.255	1.788			-0.329	-0.428	1.730			-0.340	-0.508	1.710			-0.010	0.004	1.670			-0.077	0.002	1.480
-0.149	-0.264	1.703			-0.126	-0.210	1.746			-0.123	0.104	1.758			-0.103	0.259	1.744			-0.282	-0.056	1.795			-0.335	-0.253	1.788			-0.328	-0.424	1.731			-0.339	-0.504	1.710			-0.010	0.004	1.670			-0.075	0.002	1.481
-0.149	-0.264	1.703			-0.126	-0.210	1.746			-0.123	0.104	1.758			-0.103	0.259	1.743			-0.283	-0.056	1.796			-0.335	-0.251	1.788			-0.326	-0.421	1.732			-0.338	-0.502	1.710			-0.010	0.004	1.671			-0.074	0.003	1.482
-0.148	-0.264	1.703			-0.126	-0.210	1.746			-0.123	0.104	1.758			-0.103	0.259	1.743			-0.283	-0.056	1.796			-0.335	-0.250	1.789			-0.326	-0.419	1.732			-0.338	-0.499	1.711			-0.009	0.004	1.671			-0.072	0.003	1.483
-0.148	-0.263	1.703			-0.126	-0.210	1.746			-0.123	0.104	1.758			-0.103	0.258	1.743			-0.284	-0.057	1.797			-0.334	-0.248	1.789			-0.327	-0.427	1.730			-0.339	-0.507	1.708			-0.009	0.005	1.672			-0.070	0.003	1.485
-0.148	-0.263	1.703			-0.126	-0.210	1.746			-0.123	0.104	1.758			-0.103	0.258	1.743			-0.284	-0.057	1.797			-0.334	-0.247	1.789			-0.326	-0.424	1.731			-0.338	-0.504	1.709			-0.009	0.005	1.672			-0.069	0.003	1.485
-0.148	-0.263	1.703			-0.126	-0.210	1.746			-0.123	0.104	1.758			-0.104	0.258	1.743			-0.284	-0.057	1.798			-0.334	-0.247	1.789			-0.325	-0.423	1.732			-0.338	-0.503	1.709			-0.009	0.005	1.673			-0.067	0.003	1.486
-0.147	-0.263	1.703			-0.126	-0.209	1.746			-0.123	0.104	1.758			-0.104	0.258	1.743			-0.285	-0.057	1.798			-0.334	-0.246	1.789			-0.324	-0.421	1.732			-0.337	-0.501	1.709			-0.008	0.006	1.674			-0.065	0.003	1.487
-0.147	-0.262	1.703			-0.126	-0.209	1.746			-0.123	0.104	1.758			-0.104	0.258	1.743			-0.285	-0.058	1.799			-0.334	-0.245	1.789			-0.324	-0.420	1.733			-0.337	-0.500	1.710			-0.008	0.006	1.674			-0.064	0.003	1.488
-0.147	-0.262	1.703			-0.125	-0.209	1.746			-0.123	0.104	1.758			-0.104	0.258	1.743			-0.286	-0.058	1.799			-0.333	-0.244	1.790			-0.323	-0.418	1.733			-0.336	-0.498	1.710			-0.008	0.006	1.675			-0.062	0.003	1.489
-0.147	-0.262	1.703			-0.125	-0.209	1.746			-0.123	0.104	1.758			-0.104	0.258	1.743			-0.286	-0.058	1.799			-0.333	-0.244	1.790			-0.324	-0.421	1.733			-0.337	-0.500	1.710			-0.007	0.006	1.676			-0.061	0.002	1.489
-0.146	-0.262	1.703			-0.125	-0.209	1.746			-0.123	0.104	1.758			-0.105	0.258	1.742			-0.286	-0.058	1.800			-0.333	-0.243	1.790			-0.325	-0.423	1.733			-0.337	-0.502	1.709			-0.007	0.007	1.676			-0.059	0.001	1.490
-0.146	-0.261	1.703			-0.125	-0.209	1.746			-0.123	0.104	1.758			-0.105	0.258	1.742			-0.287	-0.058	1.800			-0.333	-0.243	1.790			-0.326	-0.426	1.733			-0.338	-0.504	1.709			-0.007	0.007	1.677			-0.058	0.000	1.491
-0.146	-0.261	1.703			-0.125	-0.209	1.746			-0.123	0.104	1.758			-0.105	0.257	1.742			-0.287	-0.058	1.801			-0.333	-0.242	1.790			-0.326	-0.428	1.733			-0.338	-0.506	1.708			-0.007	0.007	1.678			-0.056	-0.001	1.491
-0.145	-0.261	1.703			-0.125	-0.209	1.746			-0.123	0.104	1.758			-0.105	0.257	1.742			-0.287	-0.058	1.801			-0.333	-0.242	1.790			-0.326	-0.428	1.733			-0.338	-0.506	1.708			-0.006	0.008	1.679			-0.055	-0.002	1.492
-0.145	-0.261	1.703			-0.124	-0.208	1.746			-0.123	0.103	1.758			-0.105	0.257	1.742			-0.288	-0.058	1.801			-0.333	-0.241	1.790			-0.327	-0.430	1.733			-0.339	-0.508	1.707			-0.006	0.008	1.679			-0.054	-0.003	1.492
-0.145	-0.260	1.703			-0.124	-0.208	1.746			-0.123	0.103	1.758			-0.106	0.257	1.742			-0.288	-0.059	1.802			-0.332	-0.241	1.790			-0.327	-0.432	1.733			-0.339	-0.510	1.707			-0.006	0.008	1.680			-0.053	-0.003	1.492
-0.145	-0.260	1.703			-0.124	-0.208	1.746			-0.123	0.103	1.758			-0.106	0.257	1.743			-0.288	-0.059	1.802			-0.332	-0.240	1.790			-0.328	-0.437	1.732			-0.339	-0.514	1.706			-0.006	0.008	1.680			-0.052	-0.004	1.493
-0.144	-0.260	1.703			-0.124	-0.208	1.746			-0.124	0.103	1.759			-0.107	0.257	1.743			-0.288	-0.059	1.802			-0.332	-0.240	1.790			-0.329	-0.439	1.731			-0.339	-0.516	1.706			-0.006	0.009	1.681			-0.051	-0.004	1.493
-0.144	-0.260	1.703			-0.124	-0.208	1.746			-0.124	0.103	1.759			-0.108	0.257	1.743			-0.289	-0.059	1.803			-0.332	-0.240	1.790			-0.329	-0.440	1.731			-0.339	-0.518	1.705			-0.006	0.009	1.681			-0.050	-0.004	1.493
-0.144	-0.260	1.703			-0.124	-0.208	1.746			-0.124	0.103	1.759			-0.109	0.257	1.743			-0.289	-0.059	1.803			-0.332	-0.239	1.790			-0.329	-0.442	1.731			-0.339	-0.520	1.705			-0.005	0.009	1.682			-0.049	-0.005	1.494
-0.144	-0.259	1.703			-0.124	-0.208	1.746			-0.124	0.103	1.759			-0.111	0.256	1.744			-0.289	-0.059	1.803			-0.332	-0.239	1.790			-0.330	-0.444	1.730			-0.339	-0.522	1.704			-0.005	0.009	1.682			-0.049	-0.005	1.494
-0.144	-0.259	1.703			-0.124	-0.208	1.746			-0.124	0.103	1.759			-0.112	0.256	1.744			-0.290	-0.059	1.803			-0.332	-0.239	1.790			-0.330	-0.446	1.729			-0.339	-0.523	1.703			-0.005	0.009	1.683			-0.048	-0.006	1.494
-0.143	-0.259	1.703			-0.123	-0.207	1.746			-0.124	0.103	1.759			-0.113	0.256	1.744			-0.290	-0.059	1.804			-0.332	-0.238	1.790			-0.330	-0.447	1.729			-0.339	-0.524	1.703			-0.005	0.010	1.683			-0.047	-0.006	1.494
-0.143	-0.259	1.703			-0.123	-0.207	1.746			-0.125	0.103	1.760			-0.114	0.256	1.744			-0.290	-0.059	1.804			-0.332	-0.238	1.790			-0.330	-0.448	1.729			-0.338	-0.526	1.703			-0.005	0.010	1.684			-0.046	-0.006	1.494
-0.143	-0.259	1.703			-0.123	-0.207	1.746			-0.125	0.103	1.760			-0.115	0.255	1.744			-0.291	-0.059	1.804			-0.332	-0.238	1.790			-0.330	-0.449	1.728			-0.338	-0.526	1.702			-0.005	0.010	1.684			-0.046	-0.007	1.495
-0.143	-0.258	1.703			-0.123	-0.207	1.746			-0.125	0.102	1.760			-0.116	0.255	1.744			-0.291	-0.059	1.805			-0.332	-0.238	1.790			-0.330	-0.449	1.728			-0.338	-0.526	1.702			-0.005	0.011	1.685			-0.045	-0.007	1.495
-0.143	-0.258	1.703			-0.123	-0.207	1.746			-0.126	0.102	1.760			-0.117	0.255	1.744			-0.291	-0.059	1.805			-0.332	-0.238	1.790			-0.330	-0.449	1.728			-0.338	-0.527	1.702			-0.006	0.011	1.685			-0.045	-0.007	1.495
-0.143	-0.258	1.703			-0.123	-0.207	1.746			-0.126	0.102	1.761			-0.118	0.255	1.744			-0.292	-0.059	1.805			-0.332	-0.238	1.790			-0.330	-0.450	1.728			-0.338	-0.527	1.702			-0.006	0.012	1.686			-0.044	-0.007	1.495
-0.143	-0.258	1.703			-0.123	-0.207	1.746			-0.127	0.102	1.761			-0.119	0.255	1.744			-0.292	-0.059	1.806			-0.332	-0.237	1.790			-0.330	-0.451	1.728			-0.338	-0.528	1.701			-0.007	0.013	1.687			-0.044	-0.007	1.495
-0.142	-0.258	1.703			-0.123	-0.206	1.747			-0.127	0.102	1.761			-0.121	0.255	1.745			-0.293	-0.059	1.806			-0.332	-0.237	1.790			-0.330	-0.451	1.727			-0.337	-0.529	1.701			-0.007	0.014	1.688			-0.043	-0.007	1.495
-0.142	-0.258	1.703			-0.123	-0.206	1.747			-0.128	0.101	1.762			-0.123	0.254	1.745			-0.293	-0.059	1.806			-0.332	-0.237	1.790			-0.330	-0.452	1.727			-0.338	-0.527	1.702			-0.008	0.015	1.688			-0.042	-0.007	1.495
-0.142	-0.257	1.703			-0.123	-0.206	1.747			-0.129	0.101	1.762			-0.125	0.254	1.745			-0.294	-0.059	1.807			-0.332	-0.237	1.790			-0.330	-0.452	1.727			-0.338	-0.525	1.703			-0.009	0.016	1.689			-0.042	-0.007	1.495
-0.142	-0.257	1.703			-0.123	-0.206	1.747			-0.130	0.101	1.762			-0.127	0.254	1.745			-0.295	-0.060	1.807			-0.332	-0.237	1.790			-0.330	-0.452	1.727			-0.338	-0.523	1.702			-0.010	0.017	1.691			-0.041	-0.007	1.493
-0.142	-0.257	1.703			-0.123	-0.206	1.747			-0.131	0.101	1.763			-0.130	0.254	1.745			-0.296	-0.060	1.807			-0.332	-0.237	1.790			-0.329	-0.447	1.728			-0.339	-0.514	1.702			-0.012	0.018	1.692			-0.041	-0.006	1.491
-0.142	-0.257	1.703			-0.123	-0.206	1.747			-0.133	0.100	1.763			-0.133	0.254	1.745			-0.297	-0.060	1.808			-0.332	-0.237	1.790			-0.328	-0.442	1.729			-0.337	-0.508	1.707			-0.014	0.019	1.693			-0.040	-0.006	1.488
-0.142	-0.257	1.703			-0.123	-0.206	1.747			-0.134	0.100	1.764			-0.136	0.253	1.745			-0.298	-0.060	1.808			-0.332	-0.237	1.790			-0.328	-0.439	1.729			-0.335	-0.503	1.710			-0.015	0.020	1.694			-0.040	-0.005	1.486
-0.142	-0.256	1.703			-0.123	-0.205	1.747			-0.137	0.099	1.765			-0.140	0.253	1.746			-0.300	-0.060	1.809			-0.332	-0.238	1.790			-0.327	-0.438	1.730			-0.334	-0.501	1.712			-0.017	0.021	1.695			-0.040	-0.005	1.486
-0.142	-0.256	1.703			-0.123	-0.205	1.747			-0.139	0.098	1.766			-0.143	0.252	1.746			-0.302	-0.061	1.810			-0.332	-0.238	1.790			-0.327	-0.437	1.730			-0.333	-0.498	1.713			-0.018	0.022	1.696			-0.046	-0.005	1.472
-0.142	-0.256	1.704			-0.123	-0.205	1.748			-0.142	0.097	1.766			-0.148	0.252	1.746			-0.304	-0.061	1.810			-0.332	-0.239	1.790			-0.326	-0.436	1.730			-0.333	-0.496	1.715			-0.020	0.024	1.697			-0.045	-0.006	1.477
-0.142	-0.256	1.704			-0.123	-0.205	1.748			-0.144	0.097	1.767			-0.152	0.251	1.747			-0.306	-0.062	1.811			-0.332	-0.239	1.790			-0.326	-0.436	1.730			-0.332	-0.495	1.716			-0.022	0.025	1.699			-0.050	-0.004	1.468
-0.142	-0.255	1.704			-0.124	-0.204	1.748			-0.147	0.096	1.768			-0.156	0.250	1.747			-0.308	-0.062	1.812			-0.332	-0.240	1.791			-0.325	-0.439	1.731			-0.327	-0.505	1.713			-0.025	0.026	1.700			-0.054	-0.004	1.463
-0.142	-0.255	1.704			-0.124	-0.204	1.749			-0.150	0.095	1.769			-0.160	0.249	1.747			-0.310	-0.063	1.812			-0.332	-0.241	1.791			-0.322	-0.448	1.730			-0.323	-0.519	1.709			-0.027	0.028	1.701			-0.056	-0.003	1.458
-0.142	-0.255	1.705			-0.124	-0.204	1.749			-0.153	0.094	1.770			-0.165	0.248	1.747			-0.313	-0.064	1.813			-0.332	-0.242	1.791			-0.322	-0.447	1.730			-0.322	-0.519	1.709			-0.029	0.029	1.702			-0.059	-0.003	1.455
-0.142	-0.254	1.705			-0.125	-0.203	1.749			-0.156	0.093	1.770			-0.170	0.247	1.747			-0.315	-0.064	1.814			-0.332	-0.244	1.792			-0.320	-0.462	1.728			-0.318	-0.537	1.703			-0.031	0.030	1.703			-0.061	-0.004	1.452
-0.142	-0.254	1.705			-0.125	-0.203	1.750			-0.159	0.092	1.771			-0.174	0.245	1.747			-0.318	-0.065	1.814			-0.332	-0.247	1.792			-0.318	-0.471	1.727			-0.316	-0.547	1.700			-0.033	0.031	1.703			-0.063	-0.004	1.450
-0.142	-0.254	1.705			-0.126	-0.203	1.750			-0.162	0.091	1.772			-0.178	0.244	1.747			-0.321	-0.066	1.815			-0.332	-0.248	1.792			-0.317	-0.477	1.726			-0.314	-0.554	1.698			-0.036	0.032	1.704			-0.064	-0.004	1.449
-0.142	-0.254	1.706			-0.126	-0.203	1.751			-0.165	0.090	1.773			-0.182	0.243	1.747			-0.324	-0.067	1.816			-0.332	-0.250	1.793			-0.316	-0.482	1.725			-0.313	-0.558	1.696			-0.038	0.032	1.706			-0.066	-0.004	1.447
-0.142	-0.254	1.706			-0.127	-0.203	1.752			-0.167	0.089	1.773			-0.186	0.242	1.747			-0.326	-0.068	1.817			-0.332	-0.252	1.793			-0.316	-0.486	1.724			-0.312	-0.563	1.695			-0.040	0.033	1.707			-0.067	-0.003	1.446
-0.143	-0.253	1.707			-0.128	-0.203	1.752			-0.170	0.088	1.774			-0.190	0.241	1.747			-0.329	-0.069	1.817			-0.332	-0.254	1.793			-0.315	-0.482	1.725			-0.310	-0.558	1.696			-0.042	0.033	1.707			-0.069	-0.003	1.445
-0.143	-0.253	1.707			-0.128	-0.203	1.753			-0.172	0.087	1.775			-0.194	0.241	1.748			-0.331	-0.069	1.818			-0.333	-0.255	1.794			-0.314	-0.478	1.727			-0.309	-0.555	1.697			-0.044	0.033	1.708			-0.073	-0.002	1.444
-0.143	-0.253	1.708			-0.129	-0.202	1.754			-0.174	0.086	1.775			-0.198	0.240	1.748			-0.334	-0.070	1.819			-0.333	-0.256	1.794			-0.314	-0.475	1.727			-0.308	-0.552	1.698			-0.046	0.034	1.709			-0.079	-0.001	1.446
-0.144	-0.253	1.709			-0.130	-0.202	1.755			-0.176	0.086	1.776			-0.202	0.240	1.749			-0.336	-0.070	1.819			-0.333	-0.256	1.794			-0.314	-0.473	1.728			-0.308	-0.552	1.698			-0.047	0.034	1.709			-0.090	0.003	1.459
-0.144	-0.252	1.709			-0.131	-0.202	1.755			-0.178	0.086	1.776			-0.205	0.239	1.749			-0.338	-0.070	1.820			-0.333	-0.257	1.794			-0.313	-0.471	1.728			-0.307	-0.541	1.700			-0.048	0.034	1.709			-0.115	0.006	1.460
-0.145	-0.252	1.710			-0.132	-0.201	1.756			-0.180	0.087	1.776			-0.207	0.239	1.750			-0.340	-0.070	1.820			-0.333	-0.257	1.794			-0.312	-0.468	1.729			-0.307	-0.538	1.701			-0.049	0.034	1.709			-0.131	0.008	1.460
-0.145	-0.251	1.711			-0.133	-0.200	1.757			-0.182	0.088	1.776			-0.209	0.239	1.750			-0.340	-0.070	1.820			-0.334	-0.257	1.794			-0.312	-0.466	1.729			-0.307	-0.531	1.702			-0.051	0.035	1.709			-0.147	0.010	1.461
-0.146	-0.251	1.711			-0.133	-0.200	1.757			-0.184	0.090	1.775			-0.211	0.240	1.751			-0.341	-0.069	1.821			-0.334	-0.256	1.794			-0.311	-0.464	1.729			-0.307	-0.526	1.703			-0.052	0.035	1.708			-0.161	0.012	1.463
-0.146	-0.250	1.712			-0.134	-0.199	1.758			-0.185	0.093	1.774			-0.212	0.240	1.751			-0.341	-0.069	1.821			-0.335	-0.255	1.794			-0.311	-0.465	1.727			-0.307	-0.529	1.699			-0.053	0.036	1.707			-0.175	0.013	1.465
-0.147	-0.249	1.712			-0.134	-0.198	1.758			-0.185	0.096	1.773			-0.213	0.241	1.752			-0.340	-0.068	1.821			-0.336	-0.253	1.795			-0.310	-0.464	1.727			-0.306	-0.529	1.699			-0.055	0.037	1.705			-0.189	0.015	1.468
-0.147	-0.249	1.713			-0.135	-0.197	1.758			-0.185	0.100	1.771			-0.213	0.244	1.753			-0.339	-0.067	1.821			-0.336	-0.251	1.796			-0.310	-0.445	1.731			-0.307	-0.516	1.701			-0.056	0.037	1.703			-0.200	0.017	1.471
-0.147	-0.248	1.713			-0.135	-0.196	1.758			-0.184	0.103	1.769			-0.211	0.247	1.754			-0.337	-0.065	1.821			-0.336	-0.247	1.800			-0.310	-0.433	1.734			-0.308	-0.505	1.703			-0.057	0.038	1.701			-0.212	0.018	1.474
-0.148	-0.248	1.714			-0.135	-0.196	1.759			-0.182	0.107	1.768			-0.210	0.249	1.754			-0.334	-0.064	1.821			-0.335	-0.244	1.804			-0.310	-0.424	1.738			-0.309	-0.497	1.706			-0.058	0.039	1.698			-0.221	0.019	1.477
-0.148	-0.247	1.714			-0.136	-0.195	1.759			-0.180	0.111	1.766			-0.208	0.252	1.754			-0.331	-0.062	1.821			-0.335	-0.242	1.807			-0.310	-0.421	1.740			-0.310	-0.494	1.708			-0.059	0.040	1.695			-0.228	0.019	1.479
-0.149	-0.247	1.714			-0.136	-0.194	1.759			-0.178	0.114	1.765			-0.205	0.255	1.755			-0.328	-0.060	1.821			-0.333	-0.241	1.809			-0.311	-0.419	1.741			-0.311	-0.492	1.709			-0.060	0.041	1.692			-0.235	0.019	1.481
-0.149	-0.246	1.715			-0.136	-0.193	1.759			-0.176	0.117	1.764			-0.202	0.258	1.755			-0.325	-0.058	1.821			-0.332	-0.240	1.811			-0.312	-0.419	1.743			-0.314	-0.493	1.712			-0.061	0.041	1.689			-0.241	0.020	1.482
-0.149	-0.246	1.715			-0.136	-0.193	1.759			-0.173	0.119	1.763			-0.199	0.260	1.755			-0.321	-0.056	1.821			-0.327	-0.234	1.819			-0.314	-0.423	1.746			-0.320	-0.499	1.716			-0.062	0.042	1.686			-0.246	0.020	1.484
-0.149	-0.246	1.715			-0.136	-0.192	1.759			-0.171	0.122	1.761			-0.195	0.262	1.754			-0.318	-0.054	1.820			-0.325	-0.227	1.831			-0.316	-0.425	1.750			-0.324	-0.502	1.722			-0.062	0.042	1.683			-0.248	0.018	1.491
-0.149	-0.246	1.715			-0.135	-0.191	1.758			-0.168	0.124	1.760			-0.192	0.264	1.754			-0.315	-0.053	1.820			-0.324	-0.223	1.837			-0.319	-0.422	1.761			-0.329	-0.499	1.734			-0.062	0.042	1.681			-0.250	0.018	1.496
-0.150	-0.245	1.716			-0.135	-0.191	1.758			-0.166	0.126	1.759			-0.189	0.266	1.753			-0.311	-0.051	1.819			-0.322	-0.221	1.839			-0.321	-0.420	1.770			-0.332	-0.496	1.744			-0.063	0.043	1.679			-0.252	0.017	1.500
-0.150	-0.245	1.716			-0.135	-0.190	1.758			-0.163	0.127	1.758			-0.186	0.267	1.752			-0.308	-0.050	1.819			-0.320	-0.220	1.841			-0.322	-0.418	1.777			-0.335	-0.494	1.751			-0.063	0.043	1.677			-0.254	0.017	1.504
-0.150	-0.245	1.716			-0.134	-0.190	1.757			-0.161	0.129	1.757			-0.182	0.269	1.751			-0.305	-0.049	1.818			-0.319	-0.218	1.843			-0.323	-0.417	1.780			-0.336	-0.494	1.762			-0.063	0.043	1.675			-0.255	0.016	1.507
-0.150	-0.245	1.716			-0.134	-0.189	1.757			-0.159	0.130	1.756			-0.178	0.270	1.750			-0.303	-0.048	1.817			-0.318	-0.217	1.845			-0.324	-0.409	1.795			-0.338	-0.487	1.777			-0.063	0.043	1.673			-0.256	0.016	1.510
-0.150	-0.245	1.716			-0.133	-0.189	1.756			-0.157	0.131	1.755			-0.175	0.271	1.749			-0.300	-0.047	1.817			-0.316	-0.215	1.846			-0.325	-0.404	1.803			-0.338	-0.483	1.787			-0.063	0.043	1.671			-0.258	0.016	1.511
-0.150	-0.245	1.715			-0.132	-0.189	1.755			-0.155	0.132	1.754			-0.172	0.272	1.748			-0.298	-0.046	1.816			-0.315	-0.214	1.847			-0.326	-0.401	1.811			-0.339	-0.471	1.807			-0.063	0.043	1.670			-0.261	0.016	1.513
-0.150	-0.245	1.715			-0.131	-0.189	1.754			-0.153	0.133	1.753			-0.170	0.273	1.747			-0.295	-0.045	1.815			-0.313	-0.213	1.848			-0.326	-0.398	1.816			-0.340	-0.467	1.814			-0.063	0.043	1.669			-0.263	0.016	1.514
-0.150	-0.245	1.715			-0.130	-0.188	1.754			-0.151	0.134	1.752			-0.168	0.274	1.746			-0.293	-0.044	1.815			-0.312	-0.212	1.849			-0.327	-0.396	1.820			-0.340	-0.464	1.819			-0.063	0.043	1.667			-0.265	0.016	1.515
-0.149	-0.245	1.714			-0.129	-0.188	1.753			-0.150	0.135	1.751			-0.166	0.275	1.745			-0.291	-0.043	1.814			-0.311	-0.211	1.850			-0.329	-0.406	1.821			-0.341	-0.466	1.822			-0.063	0.043	1.666			-0.267	0.016	1.517
-0.149	-0.245	1.714			-0.128	-0.188	1.752			-0.148	0.135	1.750			-0.164	0.275	1.745			-0.289	-0.043	1.814			-0.310	-0.210	1.850			-0.327	-0.402	1.829			-0.341	-0.463	1.828			-0.063	0.043	1.665			-0.268	0.016	1.518
-0.149	-0.246	1.713			-0.128	-0.188	1.751			-0.147	0.136	1.749			-0.162	0.276	1.744			-0.287	-0.042	1.813			-0.308	-0.209	1.850			-0.326	-0.399	1.835			-0.340	-0.460	1.833			-0.063	0.043	1.664			-0.268	0.016	1.520
-0.149	-0.246	1.713			-0.127	-0.188	1.750			-0.146	0.136	1.749			-0.161	0.276	1.743			-0.286	-0.041	1.812			-0.307	-0.208	1.851			-0.326	-0.398	1.839			-0.340	-0.458	1.837			-0.063	0.042	1.664			-0.267	0.015	1.522
-0.148	-0.246	1.712			-0.126	-0.188	1.750			-0.145	0.137	1.748			-0.159	0.277	1.743			-0.285	-0.041	1.812			-0.306	-0.208	1.851			-0.327	-0.415	1.831			-0.340	-0.466	1.835			-0.063	0.042	1.663			-0.266	0.015	1.524
-0.148	-0.246	1.712			-0.126	-0.188	1.749			-0.144	0.137	1.748			-0.158	0.277	1.743			-0.283	-0.040	1.812			-0.305	-0.207	1.851			-0.326	-0.412	1.832			-0.340	-0.464	1.837			-0.063	0.042	1.662			-0.266	0.014	1.525
-0.148	-0.246	1.711			-0.125	-0.188	1.748			-0.143	0.138	1.747			-0.158	0.277	1.742			-0.282	-0.040	1.811			-0.304	-0.207	1.851			-0.325	-0.423	1.822			-0.339	-0.480	1.816			-0.063	0.042	1.661			-0.264	0.014	1.527
-0.148	-0.247	1.711			-0.124	-0.189	1.748			-0.142	0.138	1.747			-0.157	0.278	1.742			-0.281	-0.040	1.811			-0.303	-0.206	1.851			-0.324	-0.430	1.817			-0.339	-0.483	1.812			-0.063	0.042	1.661			-0.262	0.013	1.528
-0.147	-0.247	1.711			-0.124	-0.189	1.747			-0.141	0.138	1.747			-0.156	0.278	1.742			-0.280	-0.039	1.811			-0.302	-0.206	1.852			-0.324	-0.434	1.813			-0.339	-0.489	1.804			-0.063	0.042	1.660			-0.261	0.013	1.529
-0.147	-0.247	1.711			-0.123	-0.189	1.747			-0.141	0.139	1.746			-0.156	0.278	1.742			-0.279	-0.039	1.810			-0.302	-0.206	1.852			-0.323	-0.438	1.810			-0.339	-0.500	1.793			-0.063	0.042	1.660			-0.260	0.013	1.530
-0.147	-0.247	1.710			-0.123	-0.189	1.747			-0.140	0.139	1.746			-0.156	0.278	1.741			-0.278	-0.039	1.810			-0.301	-0.206	1.852			-0.323	-0.441	1.808			-0.340	-0.507	1.786			-0.063	0.042	1.659			-0.259	0.012	1.531
-0.147	-0.247	1.710			-0.123	-0.189	1.747			-0.140	0.139	1.746			-0.155	0.278	1.741			-0.278	-0.038	1.810			-0.301	-0.205	1.852			-0.323	-0.443	1.806			-0.341	-0.511	1.782			-0.063	0.042	1.659			-0.257	0.012	1.531
-0.147	-0.247	1.710			-0.122	-0.189	1.746			-0.139	0.139	1.746			-0.155	0.278	1.741			-0.277	-0.038	1.810			-0.301	-0.212	1.850			-0.324	-0.453	1.801			-0.342	-0.525	1.775			-0.063	0.042	1.658			-0.256	0.011	1.531
-0.147	-0.247	1.710			-0.122	-0.189	1.746			-0.139	0.139	1.746			-0.155	0.278	1.741			-0.276	-0.038	1.810			-0.301	-0.217	1.849			-0.324	-0.457	1.799			-0.342	-0.530	1.771			-0.063	0.042	1.658			-0.255	0.011	1.531
-0.146	-0.247	1.710			-0.122	-0.189	1.746			-0.138	0.139	1.746			-0.155	0.278	1.741			-0.276	-0.037	1.810			-0.301	-0.222	1.848			-0.324	-0.460	1.797			-0.342	-0.534	1.769			-0.063	0.042	1.658			-0.254	0.011	1.530
-0.146	-0.248	1.710			-0.121	-0.189	1.746			-0.138	0.139	1.746			-0.155	0.278	1.741			-0.275	-0.037	1.810			-0.302	-0.228	1.847			-0.324	-0.464	1.794			-0.343	-0.538	1.766			-0.063	0.041	1.657			-0.252	0.010	1.530
-0.146	-0.248	1.710			-0.121	-0.189	1.746			-0.138	0.139	1.746			-0.155	0.278	1.741			-0.275	-0.037	1.809			-0.302	-0.231	1.846			-0.323	-0.457	1.793			-0.341	-0.534	1.766			-0.063	0.041	1.657			-0.250	0.010	1.529
-0.146	-0.248	1.709			-0.121	-0.189	1.745			-0.137	0.139	1.746			-0.155	0.277	1.741			-0.274	-0.037	1.809			-0.303	-0.233	1.846			-0.323	-0.458	1.791			-0.341	-0.535	1.765			-0.062	0.041	1.657			-0.249	0.010	1.528
-0.146	-0.248	1.709			-0.121	-0.189	1.745			-0.137	0.138	1.747			-0.156	0.277	1.741			-0.274	-0.037	1.809			-0.303	-0.235	1.845			-0.324	-0.459	1.790			-0.341	-0.536	1.764			-0.062	0.041	1.656			-0.247	0.009	1.527
-0.146	-0.248	1.709			-0.120	-0.189	1.745			-0.137	0.138	1.747			-0.156	0.277	1.741			-0.273	-0.037	1.809			-0.303	-0.236	1.845			-0.324	-0.453	1.790			-0.340	-0.531	1.764			-0.062	0.041	1.656			-0.246	0.009	1.526
-0.146	-0.248	1.709			-0.120	-0.189	1.745			-0.137	0.138	1.747			-0.156	0.276	1.741			-0.273	-0.037	1.809			-0.303	-0.237	1.844			-0.324	-0.448	1.789			-0.339	-0.526	1.764			-0.062	0.041	1.656			-0.244	0.009	1.524
-0.146	-0.248	1.709			-0.120	-0.189	1.745			-0.137	0.137	1.747			-0.156	0.276	1.741			-0.273	-0.037	1.809			-0.303	-0.238	1.844			-0.324	-0.448	1.789			-0.338	-0.526	1.763			-0.062	0.041	1.656			-0.236	0.009	1.522
-0.146	-0.248	1.709			-0.120	-0.189	1.745			-0.137	0.137	1.747			-0.156	0.276	1.741			-0.272	-0.037	1.809			-0.303	-0.239	1.843			-0.323	-0.446	1.788			-0.338	-0.525	1.763			-0.061	0.041	1.655			-0.223	0.009	1.521
-0.146	-0.248	1.709			-0.120	-0.189	1.745			-0.137	0.136	1.748			-0.157	0.275	1.741			-0.272	-0.037	1.809			-0.303	-0.240	1.843			-0.323	-0.447	1.788			-0.338	-0.526	1.762			-0.060	0.040	1.655			-0.214	0.009	1.519
-0.145	-0.248	1.709			-0.119	-0.189	1.745			-0.136	0.135	1.748			-0.157	0.274	1.741			-0.272	-0.037	1.809			-0.303	-0.239	1.841			-0.323	-0.447	1.787			-0.338	-0.526	1.761			-0.059	0.040	1.655			-0.206	0.006	1.513
-0.145	-0.248	1.709			-0.119	-0.189	1.745			-0.136	0.133	1.749			-0.157	0.274	1.741			-0.271	-0.038	1.809			-0.303	-0.239	1.840			-0.323	-0.445	1.786			-0.337	-0.525	1.760			-0.058	0.039	1.655			-0.190	0.003	1.507
-0.145	-0.248	1.709			-0.119	-0.190	1.745			-0.136	0.131	1.750			-0.157	0.273	1.741			-0.271	-0.039	1.810			-0.301	-0.240	1.836			-0.323	-0.446	1.785			-0.336	-0.523	1.760			-0.055	0.037	1.654			-0.190	0.001	1.488
-0.145	-0.249	1.709			-0.119	-0.190	1.745			-0.136	0.129	1.751			-0.157	0.272	1.741			-0.271	-0.040	1.810			-0.301	-0.240	1.835			-0.323	-0.451	1.781			-0.337	-0.528	1.757			-0.051	0.035	1.655			-0.187	-0.000	1.477
-0.145	-0.249	1.709			-0.119	-0.191	1.745			-0.136	0.127	1.752			-0.157	0.272	1.741			-0.271	-0.042	1.811			-0.301	-0.241	1.835			-0.323	-0.455	1.778			-0.338	-0.530	1.755			-0.047	0.033	1.655			-0.179	-0.000	1.464
-0.145	-0.249	1.709			-0.118	-0.191	1.745			-0.135	0.124	1.753			-0.157	0.271	1.741			-0.270	-0.043	1.811			-0.302	-0.241	1.835			-0.324	-0.457	1.776			-0.338	-0.533	1.754			-0.044	0.030	1.655			-0.168	-0.000	1.451
-0.145	-0.250	1.709			-0.118	-0.192	1.745			-0.135	0.123	1.754			-0.157	0.270	1.741			-0.270	-0.045	1.812			-0.302	-0.241	1.835			-0.324	-0.459	1.775			-0.339	-0.535	1.753			-0.039	0.028	1.656			-0.152	0.000	1.438
-0.145	-0.250	1.708			-0.118	-0.192	1.745			-0.135	0.121	1.754			-0.157	0.270	1.741			-0.270	-0.046	1.812			-0.304	-0.241	1.836			-0.323	-0.446	1.777			-0.339	-0.529	1.755			-0.036	0.026	1.657			-0.109	0.001	1.430
-0.145	-0.250	1.708			-0.118	-0.193	1.745			-0.135	0.119	1.755			-0.157	0.269	1.741			-0.270	-0.047	1.813			-0.305	-0.245	1.834			-0.323	-0.447	1.776			-0.339	-0.530	1.755			-0.034	0.025	1.659			-0.079	0.002	1.424
-0.145	-0.250	1.708			-0.119	-0.192	1.745			-0.135	0.125	1.750			-0.157	0.272	1.740			-0.270	-0.045	1.811			-0.306	-0.248	1.831			-0.323	-0.452	1.775			-0.339	-0.534	1.754			-0.032	0.028	1.664			-0.060	0.005	1.419
-0.145	-0.250	1.708			-0.119	-0.192	1.744			-0.136	0.117	1.736			-0.157	0.270	1.739			-0.272	-0.042	1.815			-0.308	-0.249	1.832			-0.322	-0.458	1.773			-0.340	-0.539	1.754			-0.032	0.026	1.664			-0.050	0.004	1.413
-0.145	-0.250	1.708			-0.120	-0.193	1.744			-0.137	0.115	1.737			-0.158	0.269	1.739			-0.273	-0.039	1.818			-0.310	-0.250	1.832			-0.322	-0.463	1.771			-0.340	-0.543	1.754			-0.039	0.017	1.674			-0.042	0.003	1.412
-0.146	-0.250	1.708			-0.121	-0.193	1.744			-0.137	0.114	1.739			-0.159	0.268	1.739			-0.274	-0.037	1.820			-0.312	-0.250	1.832			-0.324	-0.458	1.774			-0.341	-0.538	1.756			-0.039	0.016	1.676			-0.032	0.005	1.410
-0.146	-0.250	1.708			-0.122	-0.193	1.744			-0.138	0.113	1.741			-0.161	0.267	1.739			-0.276	-0.036	1.821			-0.314	-0.250	1.832			-0.325	-0.454	1.776			-0.341	-0.534	1.758			-0.038	0.014	1.677			0.026	0.009	1.438
-0.147	-0.250	1.708			-0.123	-0.194	1.744			-0.139	0.111	1.742			-0.163	0.267	1.738			-0.277	-0.035	1.822			-0.315	-0.250	1.832			-0.326	-0.452	1.777			-0.341	-0.532	1.759			-0.037	0.013	1.679			0.056	0.010	1.451
-0.148	-0.250	1.708			-0.125	-0.194	1.744			-0.139	0.110	1.743			-0.165	0.266	1.738			-0.279	-0.034	1.823			-0.317	-0.250	1.831			-0.327	-0.450	1.778			-0.341	-0.530	1.759			-0.036	0.013	1.680			0.081	0.011	1.465
-0.148	-0.249	1.708			-0.126	-0.194	1.744			-0.140	0.109	1.744			-0.167	0.266	1.738			-0.281	-0.033	1.823			-0.319	-0.250	1.831			-0.328	-0.450	1.778			-0.341	-0.530	1.760			-0.035	0.012	1.681			0.104	0.013	1.472
-0.149	-0.249	1.708			-0.127	-0.193	1.744			-0.140	0.109	1.745			-0.169	0.265	1.737			-0.284	-0.032	1.822			-0.322	-0.250	1.829			-0.329	-0.449	1.778			-0.342	-0.530	1.760			-0.034	0.012	1.683			0.122	0.014	1.481
-0.150	-0.248	1.708			-0.129	-0.193	1.745			-0.141	0.108	1.745			-0.171	0.265	1.737			-0.286	-0.031	1.821			-0.325	-0.250	1.827			-0.330	-0.448	1.778			-0.342	-0.529	1.760			-0.032	0.011	1.685			0.136	0.015	1.488
-0.151	-0.248	1.708			-0.130	-0.193	1.745			-0.142	0.107	1.746			-0.172	0.265	1.737			-0.289	-0.029	1.819			-0.328	-0.249	1.824			-0.330	-0.448	1.778			-0.342	-0.529	1.760			-0.030	0.011	1.687			0.147	0.015	1.493
-0.151	-0.247	1.708			-0.132	-0.193	1.745			-0.142	0.106	1.746			-0.173	0.265	1.736			-0.292	-0.028	1.816			-0.331	-0.249	1.820			-0.332	-0.447	1.777			-0.343	-0.528	1.759			-0.027	0.011	1.689			0.157	0.016	1.496
-0.152	-0.247	1.708			-0.133	-0.192	1.746			-0.143	0.106	1.746			-0.174	0.265	1.736			-0.295	-0.027	1.813			-0.335	-0.249	1.815			-0.333	-0.446	1.775			-0.344	-0.526	1.758			-0.024	0.010	1.691			0.164	0.016	1.500
-0.152	-0.246	1.708			-0.134	-0.192	1.746			-0.143	0.105	1.747			-0.175	0.265	1.736			-0.297	-0.026	1.810			-0.338	-0.250	1.809			-0.337	-0.448	1.770			-0.346	-0.528	1.755			-0.022	0.010	1.694			0.170	0.015	1.503
-0.152	-0.246	1.708			-0.135	-0.192	1.746			-0.144	0.105	1.747			-0.175	0.265	1.735			-0.299	-0.025	1.806			-0.340	-0.251	1.803			-0.341	-0.451	1.765			-0.349	-0.531	1.750			-0.020	0.010	1.697			0.160	0.012	1.515
-0.153	-0.246	1.708			-0.135	-0.192	1.746			-0.144	0.104	1.747			-0.175	0.265	1.735			-0.301	-0.023	1.803			-0.342	-0.252	1.796			-0.352	-0.469	1.747			-0.353	-0.538	1.742			-0.018	0.010	1.700			0.149	0.008	1.517
-0.153	-0.245	1.708			-0.136	-0.192	1.747			-0.145	0.104	1.748			-0.176	0.264	1.735			-0.302	-0.022	1.801			-0.344	-0.253	1.789			-0.356	-0.474	1.738			-0.357	-0.544	1.732			-0.017	0.009	1.702			0.127	-0.000	1.508
-0.152	-0.245	1.707			-0.136	-0.192	1.747			-0.145	0.103	1.748			-0.175	0.264	1.734			-0.303	-0.021	1.798			-0.346	-0.254	1.783			-0.360	-0.479	1.729			-0.362	-0.550	1.719			-0.015	0.009	1.704			0.122	-0.003	1.510
-0.152	-0.245	1.707			-0.137	-0.192	1.747			-0.145	0.103	1.749			-0.174	0.264	1.734			-0.303	-0.021	1.796			-0.348	-0.255	1.778			-0.362	-0.479	1.721			-0.366	-0.552	1.706			-0.015	0.008	1.708			0.107	-0.025	1.516
-0.152	-0.245	1.707			-0.137	-0.192	1.747			-0.145	0.102	1.750			-0.173	0.264	1.735			-0.304	-0.020	1.794			-0.349	-0.255	1.774			-0.364	-0.479	1.713			-0.369	-0.551	1.693			-0.014	0.007	1.710			0.098	-0.038	1.520
-0.151	-0.244	1.707			-0.137	-0.192	1.747			-0.145	0.102	1.751			-0.171	0.265	1.735			-0.304	-0.019	1.793			-0.350	-0.255	1.771			-0.366	-0.477	1.706			-0.372	-0.549	1.679			-0.014	0.006	1.712			0.091	-0.046	1.521
-0.151	-0.244	1.707			-0.138	-0.192	1.747			-0.145	0.102	1.751			-0.170	0.265	1.736			-0.304	-0.019	1.792			-0.351	-0.256	1.768			-0.366	-0.474	1.698			-0.373	-0.545	1.668			-0.014	0.005	1.714			0.081	-0.053	1.521
-0.151	-0.244	1.706			-0.138	-0.192	1.747			-0.145	0.102	1.752			-0.168	0.265	1.737			-0.305	-0.018	1.791			-0.351	-0.256	1.765			-0.368	-0.476	1.683			-0.376	-0.547	1.654			-0.013	0.005	1.715			0.069	-0.058	1.518
-0.151	-0.244	1.706			-0.138	-0.192	1.747			-0.145	0.102	1.753			-0.167	0.265	1.738			-0.305	-0.018	1.791			-0.352	-0.256	1.763			-0.367	-0.472	1.676			-0.376	-0.543	1.645			-0.013	0.004	1.717			0.060	-0.062	1.516
-0.150	-0.244	1.706			-0.138	-0.192	1.747			-0.145	0.103	1.753			-0.165	0.265	1.739			-0.305	-0.018	1.791			-0.353	-0.256	1.762			-0.366	-0.469	1.670			-0.376	-0.541	1.639			-0.013	0.004	1.718			0.051	-0.065	1.513
-0.150	-0.244	1.706			-0.138	-0.192	1.748			-0.145	0.103	1.754			-0.164	0.266	1.740			-0.305	-0.017	1.791			-0.353	-0.256	1.760			-0.362	-0.457	1.669			-0.374	-0.529	1.636			-0.013	0.003	1.719			0.043	-0.067	1.511
-0.150	-0.244	1.706			-0.138	-0.192	1.748			-0.145	0.104	1.754			-0.163	0.266	1.742			-0.304	-0.017	1.791			-0.353	-0.257	1.759			-0.361	-0.461	1.665			-0.374	-0.532	1.630			-0.013	0.003	1.721			0.037	-0.069	1.510
-0.150	-0.244	1.705			-0.139	-0.192	1.748			-0.144	0.105	1.755			-0.161	0.267	1.743			-0.303	-0.017	1.792			-0.352	-0.257	1.759			-0.360	-0.464	1.661			-0.374	-0.534	1.626			-0.013	0.003	1.722			0.031	-0.070	1.508
-0.150	-0.244	1.705			-0.139	-0.192	1.748			-0.144	0.109	1.754			-0.160	0.268	1.744			-0.302	-0.017	1.793			-0.351	-0.258	1.760			-0.357	-0.468	1.660			-0.372	-0.538	1.625			-0.014	0.004	1.722			0.025	-0.070	1.506
-0.150	-0.244	1.705			-0.138	-0.192	1.747			-0.142	0.109	1.747			-0.158	0.269	1.745			-0.302	-0.017	1.794			-0.350	-0.259	1.761			-0.354	-0.472	1.661			-0.369	-0.545	1.631			-0.015	0.001	1.720			0.020	-0.070	1.505
-0.150	-0.245	1.704			-0.138	-0.192	1.747			-0.141	0.109	1.742			-0.157	0.270	1.745			-0.301	-0.017	1.796			-0.348	-0.260	1.764			-0.342	-0.460	1.682			-0.359	-0.534	1.653			-0.015	-0.001	1.718			0.003	-0.046	1.499
-0.150	-0.243	1.704			-0.138	-0.190	1.747			-0.141	0.113	1.741			-0.154	0.271	1.746			-0.301	-0.016	1.798			-0.342	-0.235	1.778			-0.340	-0.452	1.703			-0.348	-0.516	1.679			-0.015	-0.001	1.717			-0.007	-0.033	1.494
-0.150	-0.242	1.704			-0.137	-0.189	1.746			-0.140	0.114	1.741			-0.152	0.272	1.747			-0.301	-0.017	1.804			-0.340	-0.226	1.784			-0.340	-0.449	1.712			-0.345	-0.510	1.692			-0.014	0.002	1.713			-0.014	-0.025	1.491
-0.150	-0.241	1.705			-0.137	-0.188	1.746			-0.139	0.114	1.742			-0.150	0.273	1.747			-0.300	-0.018	1.810			-0.340	-0.220	1.788			-0.336	-0.446	1.722			-0.343	-0.510	1.703			-0.014	0.004	1.710			-0.041	-0.015	1.477
-0.150	-0.240	1.705			-0.137	-0.188	1.746			-0.139	0.115	1.742			-0.149	0.274	1.748			-0.300	-0.019	1.815			-0.339	-0.220	1.789			-0.334	-0.445	1.729			-0.341	-0.512	1.711			-0.013	0.007	1.707			-0.055	-0.011	1.472
-0.150	-0.240	1.705			-0.136	-0.187	1.746			-0.138	0.115	1.743			-0.147	0.274	1.748			-0.300	-0.019	1.817			-0.338	-0.219	1.790			-0.334	-0.447	1.735			-0.341	-0.516	1.718			-0.013	0.009	1.704			-0.083	-0.017	1.483
-0.150	-0.240	1.705			-0.136	-0.187	1.746			-0.137	0.116	1.744			-0.146	0.274	1.749			-0.292	-0.006	1.821			-0.337	-0.217	1.790			-0.333	-0.447	1.739			-0.341	-0.522	1.723			-0.013	0.011	1.700			-0.126	-0.015	1.475
-0.150	-0.240	1.705			-0.136	-0.187	1.746			-0.137	0.116	1.744			-0.146	0.275	1.749			-0.287	0.001	1.823			-0.336	-0.216	1.791			-0.333	-0.448	1.741			-0.340	-0.523	1.726			-0.013	0.013	1.696			-0.146	-0.015	1.471
-0.150	-0.240	1.705			-0.135	-0.187	1.746			-0.136	0.116	1.745			-0.145	0.275	1.749			-0.284	0.006	1.825			-0.335	-0.215	1.792			-0.332	-0.448	1.743			-0.341	-0.533	1.727			-0.014	0.014	1.691			-0.161	-0.016	1.469
-0.150	-0.239	1.705			-0.135	-0.187	1.746			-0.136	0.116	1.746			-0.144	0.275	1.750			-0.282	0.010	1.827			-0.334	-0.214	1.793			-0.332	-0.448	1.744			-0.341	-0.539	1.727			-0.015	0.016	1.686			-0.173	-0.016	1.467
-0.150	-0.239	1.705			-0.134	-0.187	1.746			-0.135	0.116	1.746			-0.143	0.275	1.750			-0.281	0.012	1.828			-0.334	-0.213	1.794			-0.332	-0.448	1.745			-0.341	-0.542	1.725			-0.016	0.017	1.682			-0.183	-0.017	1.466
-0.150	-0.240	1.705			-0.134	-0.187	1.746			-0.135	0.116	1.747			-0.143	0.275	1.750			-0.280	0.014	1.830			-0.332	-0.212	1.795			-0.332	-0.448	1.746			-0.341	-0.542	1.725			-0.017	0.018	1.678			-0.191	-0.017	1.465
-0.150	-0.240	1.705			-0.133	-0.187	1.746			-0.134	0.116	1.747			-0.142	0.275	1.750			-0.279	0.015	1.831			-0.331	-0.211	1.796			-0.333	-0.448	1.745			-0.341	-0.536	1.722			-0.018	0.019	1.675			-0.198	-0.017	1.464
-0.150	-0.240	1.705			-0.132	-0.187	1.746			-0.134	0.116	1.748			-0.142	0.275	1.750			-0.279	0.017	1.832			-0.329	-0.211	1.797			-0.334	-0.449	1.743			-0.341	-0.532	1.720			-0.020	0.020	1.671			-0.204	-0.017	1.463
-0.150	-0.240	1.705			-0.132	-0.188	1.746			-0.133	0.116	1.748			-0.142	0.275	1.751			-0.278	0.018	1.833			-0.327	-0.211	1.798			-0.335	-0.449	1.742			-0.342	-0.529	1.718			-0.021	0.020	1.669			-0.209	-0.016	1.462
-0.150	-0.240	1.705			-0.131	-0.188	1.746			-0.133	0.116	1.749			-0.142	0.275	1.751			-0.277	0.019	1.833			-0.325	-0.211	1.799			-0.335	-0.449	1.741			-0.341	-0.526	1.717			-0.022	0.021	1.666			-0.215	-0.016	1.461
-0.150	-0.241	1.705			-0.131	-0.188	1.746			-0.133	0.116	1.749			-0.142	0.275	1.751			-0.277	0.020	1.834			-0.324	-0.211	1.799			-0.336	-0.449	1.740			-0.341	-0.523	1.716			-0.023	0.022	1.664			-0.219	-0.016	1.460
-0.151	-0.241	1.705			-0.130	-0.188	1.746			-0.133	0.116	1.750			-0.142	0.275	1.751			-0.276	0.021	1.835			-0.322	-0.211	1.800			-0.336	-0.448	1.741			-0.342	-0.522	1.715			-0.024	0.022	1.662			-0.223	-0.016	1.459
-0.151	-0.241	1.706			-0.130	-0.189	1.746			-0.132	0.116	1.750			-0.142	0.274	1.751			-0.276	0.022	1.836			-0.321	-0.211	1.801			-0.336	-0.448	1.741			-0.342	-0.520	1.715			-0.025	0.023	1.660			-0.227	-0.016	1.459
-0.151	-0.242	1.706			-0.129	-0.189	1.746			-0.132	0.116	1.751			-0.143	0.274	1.751			-0.275	0.023	1.836			-0.320	-0.211	1.802			-0.336	-0.448	1.741			-0.342	-0.518	1.715			-0.025	0.023	1.658			-0.229	-0.016	1.458
-0.151	-0.242	1.706			-0.129	-0.189	1.746			-0.132	0.116	1.751			-0.143	0.274	1.751			-0.275	0.024	1.837			-0.319	-0.211	1.803			-0.337	-0.448	1.742			-0.342	-0.519	1.715			-0.026	0.023	1.657			-0.231	-0.016	1.458
-0.151	-0.242	1.706			-0.129	-0.190	1.746			-0.132	0.115	1.752			-0.143	0.274	1.751			-0.275	0.024	1.838			-0.319	-0.211	1.805			-0.336	-0.447	1.744			-0.343	-0.518	1.717			-0.026	0.024	1.656			-0.231	-0.017	1.458
-0.151	-0.243	1.706			-0.128	-0.190	1.746			-0.132	0.115	1.752			-0.143	0.274	1.751			-0.274	0.025	1.838			-0.318	-0.211	1.806			-0.336	-0.448	1.745			-0.344	-0.524	1.718			-0.027	0.024	1.654			-0.230	-0.019	1.458
-0.151	-0.243	1.706			-0.128	-0.190	1.746			-0.132	0.115	1.752			-0.143	0.274	1.751			-0.274	0.026	1.839			-0.318	-0.211	1.807			-0.337	-0.449	1.746			-0.345	-0.529	1.719			-0.027	0.024	1.653			-0.228	-0.020	1.459
-0.151	-0.243	1.706			-0.128	-0.190	1.746			-0.132	0.115	1.753			-0.144	0.273	1.751			-0.274	0.026	1.839			-0.317	-0.211	1.808			-0.337	-0.449	1.747			-0.346	-0.533	1.721			-0.028	0.025	1.652			-0.226	-0.022	1.459
-0.151	-0.244	1.706			-0.127	-0.191	1.746			-0.132	0.115	1.753			-0.144	0.273	1.751			-0.273	0.027	1.840			-0.317	-0.211	1.809			-0.337	-0.450	1.749			-0.346	-0.531	1.724			-0.028	0.025	1.651			-0.224	-0.023	1.460
-0.151	-0.244	1.706			-0.127	-0.191	1.746			-0.131	0.115	1.753			-0.144	0.273	1.751			-0.273	0.028	1.840			-0.316	-0.211	1.810			-0.337	-0.451	1.750			-0.347	-0.529	1.727			-0.029	0.025	1.651			-0.222	-0.024	1.461
-0.151	-0.244	1.707			-0.127	-0.191	1.746			-0.131	0.115	1.754			-0.145	0.273	1.750			-0.273	0.028	1.841			-0.316	-0.212	1.811			-0.337	-0.450	1.752			-0.347	-0.529	1.729			-0.029	0.025	1.650			-0.221	-0.024	1.461
-0.151	-0.244	1.707			-0.127	-0.192	1.746			-0.131	0.115	1.754			-0.145	0.272	1.750			-0.273	0.029	1.841			-0.315	-0.212	1.812			-0.337	-0.450	1.754			-0.347	-0.528	1.732			-0.029	0.025	1.649			-0.219	-0.025	1.462
-0.151	-0.245	1.707			-0.126	-0.192	1.746			-0.131	0.115	1.754			-0.145	0.272	1.750			-0.272	0.029	1.841			-0.315	-0.212	1.812			-0.337	-0.450	1.756			-0.347	-0.528	1.733			-0.030	0.025	1.649			-0.217	-0.026	1.463
-0.152	-0.245	1.707			-0.126	-0.192	1.746			-0.131	0.115	1.754			-0.145	0.272	1.750			-0.272	0.029	1.842			-0.315	-0.212	1.813			-0.337	-0.449	1.757			-0.348	-0.528	1.735			-0.030	0.025	1.648			-0.214	-0.026	1.467
-0.152	-0.245	1.707			-0.126	-0.192	1.746			-0.131	0.115	1.755			-0.146	0.272	1.750			-0.272	0.030	1.842			-0.315	-0.212	1.814			-0.337	-0.449	1.759			-0.348	-0.528	1.736			-0.030	0.025	1.647			-0.211	-0.026	1.470
-0.152	-0.246	1.707			-0.126	-0.193	1.746			-0.131	0.114	1.755			-0.146	0.272	1.750			-0.272	0.030	1.842			-0.315	-0.213	1.815			-0.337	-0.450	1.760			-0.348	-0.528	1.737			-0.030	0.026	1.647			-0.209	-0.026	1.472
-0.152	-0.246	1.707			-0.126	-0.193	1.746			-0.131	0.114	1.755			-0.146	0.271	1.750			-0.272	0.030	1.843			-0.314	-0.213	1.816			-0.338	-0.450	1.760			-0.348	-0.528	1.737			-0.031	0.026	1.647			-0.208	-0.027	1.473
-0.152	-0.246	1.707			-0.125	-0.193	1.746			-0.131	0.114	1.755			-0.146	0.271	1.750			-0.272	0.030	1.843			-0.314	-0.213	1.816			-0.338	-0.451	1.761			-0.348	-0.529	1.738			-0.031	0.026	1.646			-0.207	-0.027	1.474
-0.152	-0.247	1.707			-0.125	-0.194	1.746			-0.131	0.114	1.756			-0.146	0.271	1.750			-0.272	0.031	1.843			-0.314	-0.213	1.817			-0.338	-0.451	1.761			-0.349	-0.529	1.738			-0.031	0.026	1.646			-0.207	-0.027	1.474
-0.152	-0.247	1.707			-0.125	-0.194	1.746			-0.131	0.114	1.756			-0.146	0.271	1.750			-0.272	0.031	1.843			-0.314	-0.214	1.818			-0.338	-0.452	1.761			-0.350	-0.533	1.737			-0.031	0.025	1.646			-0.206	-0.027	1.474
-0.152	-0.247	1.707			-0.125	-0.194	1.746			-0.131	0.114	1.756			-0.147	0.271	1.750			-0.272	0.031	1.844			-0.314	-0.214	1.818			-0.339	-0.452	1.761			-0.350	-0.533	1.738			-0.032	0.025	1.646			-0.205	-0.027	1.474
-0.152	-0.248	1.706			-0.125	-0.194	1.745			-0.131	0.113	1.756			-0.147	0.270	1.750			-0.272	0.031	1.844			-0.314	-0.214	1.818			-0.339	-0.453	1.761			-0.350	-0.534	1.738			-0.032	0.025	1.645			-0.204	-0.028	1.474
-0.152	-0.248	1.706			-0.124	-0.195	1.745			-0.131	0.113	1.756			-0.147	0.270	1.750			-0.272	0.031	1.844			-0.314	-0.215	1.818			-0.339	-0.453	1.761			-0.350	-0.532	1.737			-0.032	0.025	1.645			-0.203	-0.028	1.474
-0.152	-0.248	1.706			-0.124	-0.195	1.745			-0.131	0.113	1.757			-0.147	0.270	1.750			-0.272	0.031	1.844			-0.313	-0.215	1.819			-0.339	-0.453	1.761			-0.351	-0.532	1.737			-0.032	0.025	1.645			-0.202	-0.028	1.474
-0.152	-0.249	1.706			-0.124	-0.195	1.745			-0.131	0.113	1.757			-0.147	0.270	1.750			-0.272	0.031	1.844			-0.313	-0.215	1.819			-0.339	-0.454	1.760			-0.351	-0.531	1.736			-0.032	0.025	1.645			-0.201	-0.028	1.474
-0.152	-0.249	1.706			-0.124	-0.196	1.745			-0.131	0.113	1.757			-0.147	0.270	1.750			-0.272	0.031	1.844			-0.313	-0.216	1.819			-0.339	-0.455	1.760			-0.351	-0.529	1.736			-0.032	0.025	1.645			-0.200	-0.029	1.473
-0.151	-0.249	1.706			-0.124	-0.196	1.745			-0.131	0.113	1.757			-0.147	0.270	1.750			-0.272	0.031	1.844			-0.313	-0.216	1.819			-0.339	-0.455	1.759			-0.351	-0.534	1.732			-0.032	0.025	1.645			-0.199	-0.029	1.473
-0.151	-0.250	1.706			-0.124	-0.196	1.745			-0.131	0.112	1.757			-0.147	0.270	1.750			-0.272	0.031	1.844			-0.313	-0.216	1.818			-0.339	-0.456	1.759			-0.351	-0.538	1.729			-0.032	0.024	1.646			-0.197	-0.029	1.473
-0.151	-0.250	1.706			-0.123	-0.197	1.745			-0.131	0.112	1.757			-0.147	0.270	1.749			-0.272	0.030	1.845			-0.313	-0.217	1.818			-0.339	-0.456	1.758			-0.352	-0.542	1.726			-0.032	0.024	1.646			-0.188	-0.032	1.485
-0.151	-0.250	1.706			-0.123	-0.197	1.744			-0.131	0.112	1.758			-0.147	0.269	1.749			-0.272	0.030	1.845			-0.313	-0.217	1.818			-0.339	-0.456	1.758			-0.352	-0.542	1.725			-0.032	0.024	1.646			-0.183	-0.034	1.492
-0.151	-0.250	1.705			-0.123	-0.197	1.744			-0.131	0.112	1.758			-0.147	0.269	1.749			-0.272	0.030	1.845			-0.312	-0.218	1.817			-0.339	-0.457	1.757			-0.351	-0.539	1.724			-0.032	0.024	1.646			-0.179	-0.033	1.488
-0.151	-0.251	1.705			-0.123	-0.197	1.744			-0.131	0.112	1.758			-0.147	0.269	1.749			-0.272	0.030	1.845			-0.312	-0.218	1.817			-0.339	-0.456	1.757			-0.351	-0.537	1.725			-0.031	0.024	1.646			-0.181	-0.031	1.482
-0.151	-0.251	1.705			-0.123	-0.198	1.744			-0.131	0.111	1.758			-0.147	0.269	1.749			-0.272	0.030	1.845			-0.312	-0.218	1.816			-0.339	-0.456	1.757			-0.350	-0.536	1.725			-0.031	0.024	1.646			-0.177	-0.031	1.481
-0.151	-0.251	1.705			-0.123	-0.198	1.744			-0.131	0.111	1.758			-0.147	0.269	1.749			-0.272	0.029	1.845			-0.312	-0.219	1.816			-0.338	-0.455	1.757			-0.350	-0.535	1.725			-0.031	0.023	1.646			-0.174	-0.030	1.480
-0.151	-0.252	1.705			-0.122	-0.198	1.744			-0.130	0.111	1.758			-0.147	0.269	1.749			-0.273	0.029	1.845			-0.311	-0.219	1.815			-0.338	-0.455	1.757			-0.349	-0.534	1.725			-0.031	0.023	1.647			-0.172	-0.030	1.479
-0.150	-0.252	1.704			-0.122	-0.198	1.743			-0.130	0.111	1.758			-0.148	0.269	1.749			-0.273	0.029	1.845			-0.311	-0.220	1.815			-0.338	-0.454	1.756			-0.349	-0.534	1.725			-0.031	0.023	1.647			-0.170	-0.030	1.479
-0.150	-0.252	1.704			-0.122	-0.199	1.743			-0.130	0.111	1.758			-0.148	0.268	1.749			-0.273	0.029	1.845			-0.311	-0.220	1.814			-0.338	-0.453	1.756			-0.349	-0.532	1.726			-0.030	0.023	1.647			-0.168	-0.030	1.478
-0.150	-0.252	1.704			-0.122	-0.199	1.743			-0.130	0.110	1.758			-0.148	0.268	1.748			-0.273	0.028	1.844			-0.310	-0.221	1.813			-0.337	-0.452	1.756			-0.348	-0.531	1.726			-0.030	0.023	1.647			-0.170	-0.028	1.472
-0.149	-0.253	1.704			-0.121	-0.199	1.743			-0.130	0.110	1.758			-0.148	0.268	1.748			-0.273	0.028	1.844			-0.310	-0.221	1.812			-0.337	-0.451	1.756			-0.347	-0.529	1.726			-0.030	0.023	1.647			-0.172	-0.027	1.468
-0.149	-0.253	1.703			-0.121	-0.200	1.742			-0.130	0.110	1.758			-0.148	0.268	1.748			-0.272	0.028	1.844			-0.310	-0.221	1.812			-0.336	-0.450	1.755			-0.347	-0.528	1.726			-0.030	0.023	1.647			-0.173	-0.026	1.465
-0.149	-0.253	1.703			-0.121	-0.200	1.742			-0.130	0.110	1.758			-0.148	0.268	1.748			-0.272	0.028	1.844			-0.309	-0.221	1.811			-0.336	-0.449	1.755			-0.347	-0.527	1.726			-0.029	0.022	1.647			-0.174	-0.025	1.462
-0.149	-0.254	1.702			-0.120	-0.200	1.742			-0.130	0.110	1.758			-0.148	0.267	1.747			-0.272	0.027	1.844			-0.309	-0.222	1.810			-0.336	-0.449	1.755			-0.346	-0.527	1.726			-0.029	0.022	1.647			-0.175	-0.024	1.460
-0.148	-0.254	1.702			-0.120	-0.200	1.741			-0.129	0.109	1.758			-0.148	0.267	1.747			-0.272	0.027	1.844			-0.308	-0.222	1.809			-0.336	-0.450	1.752			-0.346	-0.526	1.726			-0.029	0.022	1.647			-0.175	-0.024	1.458
-0.148	-0.254	1.702			-0.120	-0.201	1.741			-0.129	0.109	1.758			-0.148	0.267	1.747			-0.272	0.027	1.844			-0.308	-0.222	1.809			-0.336	-0.451	1.751			-0.346	-0.525	1.725			-0.028	0.022	1.647			-0.175	-0.023	1.456
-0.148	-0.254	1.701			-0.120	-0.201	1.741			-0.129	0.109	1.758			-0.148	0.267	1.747			-0.272	0.027	1.844			-0.308	-0.222	1.808			-0.336	-0.452	1.749			-0.346	-0.525	1.725			-0.028	0.022	1.648			-0.175	-0.022	1.453
-0.147	-0.254	1.701			-0.119	-0.201	1.741			-0.128	0.109	1.757			-0.147	0.266	1.746			-0.272	0.026	1.843			-0.307	-0.223	1.807			-0.336	-0.453	1.748			-0.345	-0.524	1.725			-0.027	0.022	1.648			-0.174	-0.021	1.451
-0.147	-0.255	1.701			-0.119	-0.201	1.740			-0.128	0.108	1.757			-0.147	0.266	1.746			-0.279	-0.033	1.821			-0.309	-0.241	1.802			-0.336	-0.453	1.747			-0.345	-0.525	1.724			-0.026	0.021	1.648			-0.165	-0.021	1.451
-0.146	-0.255	1.700			-0.119	-0.202	1.740			-0.128	0.108	1.757			-0.147	0.266	1.746			-0.280	-0.044	1.817			-0.310	-0.250	1.800			-0.336	-0.453	1.747			-0.345	-0.525	1.724			-0.025	0.021	1.648			-0.164	-0.019	1.448
-0.146	-0.255	1.699			-0.118	-0.202	1.739			-0.128	0.108	1.757			-0.147	0.266	1.745			-0.281	-0.053	1.813			-0.311	-0.257	1.797			-0.336	-0.456	1.745			-0.346	-0.529	1.721			-0.024	0.021	1.649			-0.159	-0.018	1.447
-0.145	-0.255	1.698			-0.118	-0.202	1.739			-0.127	0.108	1.757			-0.147	0.265	1.745			-0.282	-0.063	1.809			-0.312	-0.262	1.796			-0.338	-0.462	1.742			-0.347	-0.534	1.718			-0.023	0.021	1.649			-0.157	-0.017	1.444
-0.144	-0.256	1.698			-0.118	-0.202	1.739			-0.127	0.108	1.757			-0.146	0.265	1.744			-0.283	-0.070	1.806			-0.312	-0.267	1.794			-0.340	-0.472	1.737			-0.349	-0.543	1.714			-0.023	0.021	1.649			-0.149	-0.018	1.451
-0.143	-0.256	1.697			-0.117	-0.203	1.738			-0.127	0.108	1.756			-0.145	0.265	1.744			-0.283	-0.074	1.804			-0.313	-0.272	1.792			-0.341	-0.478	1.733			-0.352	-0.549	1.710			-0.022	0.021	1.649			-0.148	-0.016	1.448
-0.143	-0.256	1.696			-0.117	-0.203	1.738			-0.126	0.107	1.756			-0.145	0.265	1.743			-0.283	-0.079	1.802			-0.314	-0.276	1.790			-0.343	-0.483	1.731			-0.354	-0.555	1.707			-0.021	0.021	1.650			-0.147	-0.014	1.445
-0.142	-0.256	1.696			-0.117	-0.203	1.737			-0.126	0.107	1.756			-0.144	0.264	1.743			-0.284	-0.082	1.800			-0.315	-0.279	1.788			-0.344	-0.487	1.728			-0.355	-0.558	1.705			-0.020	0.021	1.650			-0.146	-0.013	1.444
-0.142	-0.257	1.695			-0.116	-0.203	1.737			-0.126	0.107	1.756			-0.143	0.264	1.743			-0.284	-0.086	1.799			-0.315	-0.282	1.787			-0.345	-0.491	1.725			-0.356	-0.562	1.703			-0.019	0.021	1.650			-0.145	-0.012	1.442
-0.141	-0.257	1.694			-0.116	-0.203	1.737			-0.126	0.107	1.756			-0.142	0.264	1.742			-0.284	-0.088	1.797			-0.316	-0.285	1.785			-0.346	-0.495	1.723			-0.357	-0.565	1.701			-0.018	0.021	1.651			-0.145	-0.011	1.441
-0.141	-0.257	1.694			-0.116	-0.203	1.736			-0.125	0.107	1.756			-0.142	0.264	1.742			-0.284	-0.091	1.796			-0.317	-0.288	1.784			-0.347	-0.497	1.720			-0.358	-0.567	1.699			-0.017	0.021	1.651			-0.144	-0.011	1.440
-0.140	-0.257	1.693			-0.115	-0.203	1.736			-0.125	0.107	1.755			-0.141	0.264	1.742			-0.296	-0.094	1.807			-0.317	-0.289	1.783			-0.347	-0.499	1.718			-0.359	-0.569	1.697			-0.016	0.021	1.651			-0.143	-0.010	1.439
-0.140	-0.256	1.693			-0.115	-0.203	1.735			-0.125	0.107	1.755			-0.140	0.264	1.742			-0.300	-0.096	1.810			-0.317	-0.291	1.782			-0.348	-0.501	1.716			-0.360	-0.571	1.695			-0.015	0.021	1.652			-0.143	-0.009	1.438
-0.139	-0.256	1.692			-0.115	-0.203	1.735			-0.124	0.107	1.755			-0.139	0.264	1.741			-0.304	-0.098	1.813			-0.318	-0.293	1.781			-0.348	-0.502	1.715			-0.361	-0.572	1.693			-0.014	0.021	1.652			-0.142	-0.009	1.437
-0.139	-0.255	1.692			-0.114	-0.203	1.735			-0.124	0.107	1.755			-0.139	0.263	1.741			-0.306	-0.100	1.815			-0.318	-0.294	1.780			-0.349	-0.503	1.713			-0.361	-0.573	1.692			-0.014	0.020	1.652			-0.142	-0.008	1.436
-0.138	-0.255	1.691			-0.114	-0.202	1.734			-0.124	0.106	1.755			-0.138	0.263	1.741			-0.309	-0.101	1.817			-0.318	-0.295	1.780			-0.349	-0.504	1.712			-0.362	-0.574	1.690			-0.013	0.020	1.653			-0.141	-0.008	1.436
-0.138	-0.254	1.691			-0.114	-0.202	1.734			-0.124	0.106	1.755			-0.137	0.263	1.741			-0.305	-0.099	1.812			-0.319	-0.296	1.779			-0.349	-0.505	1.711			-0.362	-0.575	1.689			-0.012	0.020	1.653			-0.141	-0.007	1.435
-0.137	-0.254	1.691			-0.114	-0.202	1.734			-0.124	0.106	1.755			-0.136	0.263	1.741			-0.304	-0.099	1.810			-0.319	-0.296	1.778			-0.349	-0.506	1.710			-0.363	-0.576	1.688			-0.012	0.020	1.653			-0.140	-0.007	1.434
-0.137	-0.254	1.690			-0.113	-0.202	1.734			-0.123	0.106	1.755			-0.135	0.263	1.741			-0.303	-0.099	1.809			-0.320	-0.297	1.778			-0.350	-0.507	1.709			-0.363	-0.577	1.687			-0.011	0.020	1.654			-0.140	-0.007	1.434
-0.137	-0.253	1.690			-0.113	-0.202	1.733			-0.123	0.106	1.755			-0.134	0.263	1.741			-0.302	-0.099	1.807			-0.320	-0.297	1.777			-0.350	-0.508	1.708			-0.363	-0.578	1.686			-0.011	0.020	1.654			-0.140	-0.006	1.434
-0.136	-0.253	1.690			-0.113	-0.202	1.733			-0.123	0.106	1.754			-0.133	0.263	1.742			-0.301	-0.099	1.806			-0.321	-0.297	1.777			-0.350	-0.509	1.707			-0.364	-0.579	1.686			-0.010	0.020	1.654			-0.140	-0.006	1.433
-0.136	-0.253	1.689			-0.113	-0.202	1.733			-0.123	0.106	1.754			-0.132	0.263	1.742			-0.300	-0.099	1.805			-0.321	-0.297	1.777			-0.351	-0.509	1.706			-0.364	-0.579	1.685			-0.010	0.020	1.654			-0.139	-0.005	1.433
-0.136	-0.253	1.689			-0.113	-0.202	1.733			-0.123	0.106	1.754			-0.132	0.263	1.742			-0.299	-0.099	1.803			-0.322	-0.297	1.777			-0.351	-0.510	1.705			-0.364	-0.580	1.685			-0.009	0.020	1.655			-0.140	-0.005	1.433
-0.136	-0.253	1.689			-0.113	-0.202	1.733			-0.123	0.106	1.754			-0.131	0.263	1.742			-0.298	-0.098	1.802			-0.322	-0.296	1.777			-0.351	-0.507	1.707			-0.362	-0.572	1.688			-0.009	0.020	1.655			-0.140	-0.005	1.432
-0.135	-0.253	1.689			-0.112	-0.202	1.733			-0.122	0.106	1.754			-0.130	0.263	1.742			-0.297	-0.097	1.801			-0.322	-0.295	1.777			-0.350	-0.499	1.711			-0.360	-0.563	1.692			-0.009	0.020	1.655			-0.140	-0.005	1.432
-0.135	-0.253	1.689			-0.112	-0.202	1.732			-0.122	0.106	1.754			-0.130	0.263	1.742			-0.296	-0.096	1.800			-0.323	-0.294	1.778			-0.350	-0.494	1.714			-0.359	-0.557	1.694			-0.008	0.020	1.655			-0.141	-0.004	1.432
-0.135	-0.253	1.688			-0.112	-0.202	1.732			-0.122	0.106	1.754			-0.129	0.263	1.743			-0.295	-0.096	1.800			-0.323	-0.292	1.779			-0.349	-0.490	1.716			-0.358	-0.553	1.696			-0.008	0.020	1.655			-0.141	-0.004	1.433
-0.135	-0.253	1.688			-0.112	-0.202	1.732			-0.122	0.106	1.754			-0.128	0.263	1.743			-0.295	-0.096	1.799			-0.324	-0.291	1.780			-0.349	-0.489	1.717			-0.358	-0.552	1.696			-0.008	0.020	1.656			-0.140	-0.008	1.440
-0.135	-0.253	1.688			-0.112	-0.202	1.732			-0.122	0.106	1.754			-0.128	0.263	1.743			-0.294	-0.095	1.799			-0.324	-0.289	1.781			-0.349	-0.487	1.718			-0.358	-0.551	1.697			-0.007	0.020	1.656			-0.141	-0.008	1.441
-0.135	-0.253	1.688			-0.112	-0.202	1.732			-0.122	0.106	1.754			-0.128	0.263	1.743			-0.294	-0.095	1.798			-0.324	-0.287	1.782			-0.349	-0.486	1.719			-0.358	-0.550	1.697			-0.007	0.020	1.656			-0.140	-0.011	1.446
-0.134	-0.253	1.688			-0.112	-0.202	1.732			-0.122	0.106	1.754			-0.128	0.263	1.743			-0.294	-0.095	1.798			-0.325	-0.286	1.783			-0.349	-0.482	1.722			-0.357	-0.548	1.699			-0.007	0.020	1.656			-0.142	-0.012	1.446
-0.134	-0.253	1.688			-0.112	-0.202	1.732			-0.122	0.106	1.754			-0.127	0.263	1.743			-0.293	-0.095	1.798			-0.325	-0.285	1.784			-0.349	-0.482	1.723			-0.358	-0.548	1.699			-0.007	0.020	1.656			-0.141	-0.014	1.450
-0.134	-0.253	1.687			-0.112	-0.202	1.732			-0.121	0.106	1.754			-0.127	0.263	1.743			-0.293	-0.095	1.797			-0.325	-0.283	1.785			-0.348	-0.479	1.726			-0.358	-0.547	1.700			-0.007	0.020	1.656			-0.143	-0.014	1.450
-0.134	-0.253	1.687			-0.111	-0.202	1.732			-0.121	0.106	1.754			-0.127	0.263	1.743			-0.303	-0.096	1.813			-0.326	-0.283	1.785			-0.348	-0.478	1.727			-0.358	-0.547	1.701			-0.007	0.020	1.656			-0.145	-0.014	1.449
-0.134	-0.253	1.687			-0.111	-0.202	1.732			-0.121	0.106	1.754			-0.126	0.263	1.744			-0.306	-0.097	1.818			-0.326	-0.282	1.786			-0.348	-0.478	1.728			-0.358	-0.546	1.702			-0.007	0.020	1.656			-0.146	-0.014	1.449
-0.134	-0.253	1.687			-0.111	-0.202	1.732			-0.121	0.106	1.754			-0.126	0.263	1.744			-0.311	-0.098	1.825			-0.326	-0.282	1.786			-0.348	-0.477	1.729			-0.358	-0.546	1.703			-0.007	0.020	1.657			-0.147	-0.014	1.449
-0.134	-0.253	1.687			-0.111	-0.202	1.732			-0.121	0.106	1.754			-0.126	0.263	1.744			-0.313	-0.099	1.827			-0.326	-0.282	1.787			-0.348	-0.478	1.729			-0.359	-0.548	1.703			-0.007	0.020	1.657			-0.149	-0.014	1.449
-0.134	-0.252	1.688			-0.111	-0.202	1.732			-0.121	0.106	1.754			-0.126	0.263	1.744			-0.314	-0.099	1.830			-0.326	-0.281	1.787			-0.349	-0.479	1.730			-0.360	-0.550	1.704			-0.007	0.020	1.657			-0.150	-0.014	1.449
-0.134	-0.252	1.688			-0.111	-0.201	1.732			-0.121	0.106	1.754			-0.126	0.263	1.744			-0.316	-0.099	1.833			-0.327	-0.281	1.788			-0.349	-0.479	1.730			-0.360	-0.550	1.704			-0.007	0.020	1.657			-0.150	-0.014	1.449
-0.134	-0.252	1.688			-0.111	-0.201	1.732			-0.121	0.106	1.754			-0.126	0.263	1.744			-0.318	-0.099	1.835			-0.327	-0.281	1.789			-0.349	-0.480	1.730			-0.360	-0.552	1.705			-0.007	0.020	1.657			-0.151	-0.014	1.448
-0.134	-0.252	1.688			-0.111	-0.201	1.732			-0.121	0.106	1.754			-0.125	0.263	1.744			-0.319	-0.099	1.837			-0.327	-0.280	1.789			-0.349	-0.475	1.732			-0.360	-0.548	1.706			-0.007	0.020	1.657			-0.152	-0.014	1.448
-0.134	-0.252	1.688			-0.111	-0.201	1.732			-0.121	0.106	1.754			-0.125	0.263	1.744			-0.304	-0.077	1.830			-0.328	-0.277	1.791			-0.348	-0.470	1.734			-0.360	-0.544	1.708			-0.007	0.020	1.657			-0.152	-0.014	1.448
-0.134	-0.252	1.689			-0.111	-0.201	1.732			-0.121	0.106	1.754			-0.125	0.263	1.744			-0.301	-0.071	1.829			-0.328	-0.276	1.792			-0.348	-0.474	1.734			-0.361	-0.546	1.708			-0.007	0.020	1.658			-0.152	-0.013	1.448
-0.135	-0.251	1.689			-0.111	-0.201	1.732			-0.121	0.106	1.754			-0.125	0.263	1.744			-0.298	-0.067	1.828			-0.329	-0.275	1.792			-0.349	-0.478	1.733			-0.362	-0.549	1.709			-0.007	0.020	1.658			-0.152	-0.013	1.447
-0.135	-0.251	1.689			-0.111	-0.201	1.732			-0.121	0.106	1.754			-0.125	0.263	1.744			-0.296	-0.063	1.827			-0.329	-0.274	1.792			-0.349	-0.480	1.732			-0.363	-0.550	1.709			-0.007	0.020	1.658			-0.152	-0.013	1.447
-0.135	-0.251	1.690			-0.111	-0.201	1.732			-0.121	0.105	1.754			-0.125	0.263	1.744			-0.294	-0.060	1.827			-0.329	-0.274	1.793			-0.351	-0.485	1.730			-0.364	-0.553	1.709			-0.007	0.020	1.658			-0.152	-0.013	1.446
-0.135	-0.251	1.690			-0.112	-0.201	1.733			-0.121	0.105	1.754			-0.125	0.263	1.744			-0.292	-0.058	1.826			-0.330	-0.273	1.793			-0.353	-0.490	1.729			-0.365	-0.555	1.709			-0.007	0.020	1.658			-0.152	-0.013	1.446
-0.136	-0.251	1.690			-0.112	-0.200	1.733			-0.121	0.105	1.754			-0.125	0.263	1.744			-0.300	-0.064	1.829			-0.330	-0.273	1.793			-0.354	-0.493	1.728			-0.365	-0.557	1.709			-0.007	0.020	1.659			-0.152	-0.012	1.445
-0.136	-0.251	1.691			-0.112	-0.200	1.733			-0.121	0.105	1.754			-0.125	0.263	1.744			-0.303	-0.066	1.830			-0.330	-0.273	1.793			-0.355	-0.496	1.726			-0.366	-0.559	1.708			-0.007	0.020	1.659			-0.152	-0.012	1.445
-0.136	-0.250	1.691			-0.112	-0.200	1.733			-0.121	0.105	1.754			-0.124	0.263	1.744			-0.305	-0.068	1.830			-0.331	-0.273	1.793			-0.356	-0.497	1.725			-0.367	-0.560	1.707			-0.007	0.020	1.659			-0.151	-0.012	1.444
-0.137	-0.250	1.691			-0.113	-0.200	1.734			-0.121	0.105	1.755			-0.124	0.263	1.745			-0.307	-0.069	1.831			-0.331	-0.273	1.793			-0.356	-0.487	1.725			-0.367	-0.556	1.706			-0.007	0.020	1.659			-0.151	-0.011	1.444
-0.137	-0.249	1.692			-0.113	-0.199	1.734			-0.121	0.105	1.755			-0.124	0.263	1.745			-0.309	-0.070	1.832			-0.332	-0.273	1.793			-0.356	-0.482	1.725			-0.367	-0.552	1.705			-0.007	0.020	1.660			-0.150	-0.011	1.443
-0.137	-0.249	1.692			-0.113	-0.199	1.734			-0.121	0.105	1.755			-0.124	0.263	1.745			-0.310	-0.071	1.832			-0.332	-0.273	1.793			-0.356	-0.478	1.725			-0.367	-0.550	1.705			-0.007	0.020	1.660			-0.150	-0.011	1.443
-0.137	-0.248	1.692			-0.113	-0.199	1.735			-0.121	0.105	1.755			-0.124	0.263	1.745			-0.312	-0.072	1.833			-0.332	-0.273	1.792			-0.356	-0.475	1.725			-0.367	-0.548	1.704			-0.007	0.020	1.660			-0.150	-0.011	1.443
-0.138	-0.248	1.693			-0.113	-0.198	1.735			-0.121	0.105	1.755			-0.124	0.263	1.745			-0.308	-0.062	1.834			-0.333	-0.273	1.792			-0.356	-0.472	1.725			-0.367	-0.546	1.703			-0.007	0.020	1.661			-0.149	-0.011	1.442
-0.138	-0.248	1.693			-0.114	-0.198	1.735			-0.121	0.105	1.755			-0.124	0.263	1.745			-0.307	-0.059	1.835			-0.333	-0.272	1.792			-0.356	-0.471	1.725			-0.367	-0.546	1.703			-0.008	0.020	1.661			-0.149	-0.010	1.442
-0.138	-0.247	1.693			-0.114	-0.198	1.735			-0.121	0.105	1.755			-0.124	0.263	1.745			-0.307	-0.056	1.836			-0.333	-0.272	1.792			-0.356	-0.474	1.723			-0.368	-0.548	1.701			-0.008	0.020	1.661			-0.149	-0.010	1.442
-0.138	-0.247	1.694			-0.114	-0.198	1.735			-0.121	0.105	1.755			-0.124	0.263	1.745			-0.305	-0.053	1.834			-0.333	-0.273	1.791			-0.357	-0.480	1.720			-0.369	-0.550	1.700			-0.008	0.020	1.662			-0.148	-0.010	1.442
-0.139	-0.247	1.694			-0.114	-0.197	1.736			-0.121	0.105	1.755			-0.124	0.263	1.745			-0.304	-0.051	1.834			-0.334	-0.273	1.791			-0.358	-0.485	1.718			-0.369	-0.553	1.699			-0.008	0.020	1.662			-0.148	-0.010	1.441
-0.139	-0.247	1.694			-0.114	-0.197	1.736			-0.121	0.105	1.755			-0.124	0.263	1.745			-0.303	-0.050	1.834			-0.333	-0.274	1.790			-0.359	-0.490	1.717			-0.370	-0.555	1.699			-0.008	0.020	1.662			-0.148	-0.010	1.441
-0.139	-0.246	1.694			-0.115	-0.197	1.736			-0.121	0.105	1.755			-0.124	0.263	1.745			-0.302	-0.049	1.833			-0.334	-0.274	1.790			-0.359	-0.491	1.716			-0.371	-0.557	1.698			-0.008	0.019	1.663			-0.147	-0.009	1.441
-0.139	-0.246	1.695			-0.115	-0.197	1.736			-0.121	0.105	1.755			-0.124	0.263	1.745			-0.302	-0.048	1.833			-0.334	-0.274	1.790			-0.359	-0.493	1.716			-0.371	-0.560	1.698			-0.008	0.019	1.663			-0.147	-0.009	1.441
-0.139	-0.246	1.695			-0.115	-0.197	1.737			-0.121	0.105	1.755			-0.124	0.263	1.745			-0.301	-0.047	1.832			-0.334	-0.274	1.790			-0.359	-0.494	1.716			-0.371	-0.562	1.698			-0.008	0.019	1.663			-0.147	-0.009	1.441
-0.140	-0.246	1.695			-0.115	-0.197	1.737			-0.121	0.105	1.755			-0.123	0.263	1.745			-0.300	-0.046	1.832			-0.334	-0.274	1.790			-0.358	-0.492	1.718			-0.369	-0.556	1.701			-0.008	0.019	1.664			-0.146	-0.009	1.441
-0.140	-0.246	1.695			-0.115	-0.196	1.737			-0.121	0.105	1.756			-0.123	0.263	1.745			-0.300	-0.045	1.832			-0.334	-0.274	1.790			-0.358	-0.490	1.719			-0.369	-0.556	1.701			-0.008	0.019	1.664			-0.128	-0.006	1.458
-0.140	-0.246	1.695			-0.116	-0.196	1.737			-0.121	0.105	1.756			-0.123	0.263	1.745			-0.299	-0.044	1.831			-0.335	-0.274	1.790			-0.357	-0.488	1.721			-0.369	-0.555	1.702			-0.008	0.019	1.664			-0.125	-0.005	1.460
-0.140	-0.246	1.696			-0.116	-0.196	1.738			-0.121	0.105	1.756			-0.123	0.264	1.745			-0.284	-0.010	1.837			-0.330	-0.250	1.793			-0.355	-0.479	1.724			-0.368	-0.550	1.705			-0.008	0.019	1.665			-0.126	-0.005	1.458
-0.140	-0.246	1.696			-0.116	-0.196	1.738			-0.121	0.105	1.756			-0.123	0.264	1.745			-0.282	-0.012	1.834			-0.331	-0.252	1.793			-0.354	-0.478	1.725			-0.368	-0.549	1.705			-0.008	0.019	1.665			-0.118	-0.004	1.465
-0.141	-0.246	1.696			-0.116	-0.196	1.738			-0.121	0.105	1.756			-0.123	0.264	1.745			-0.298	-0.037	1.835			-0.332	-0.258	1.792			-0.354	-0.477	1.726			-0.368	-0.549	1.706			-0.008	0.019	1.666			-0.116	-0.003	1.466
-0.141	-0.245	1.696			-0.116	-0.196	1.738			-0.121	0.105	1.756			-0.123	0.264	1.746			-0.306	-0.048	1.836			-0.333	-0.262	1.792			-0.354	-0.477	1.726			-0.368	-0.549	1.706			-0.008	0.019	1.666			-0.114	-0.003	1.468
-0.141	-0.245	1.697			-0.117	-0.196	1.739			-0.122	0.105	1.756			-0.123	0.264	1.746			-0.310	-0.054	1.837			-0.334	-0.265	1.791			-0.354	-0.481	1.725			-0.368	-0.552	1.707			-0.008	0.019	1.667			-0.116	-0.002	1.464
-0.141	-0.245	1.697			-0.117	-0.196	1.739			-0.122	0.105	1.756			-0.123	0.264	1.746			-0.303	-0.059	1.825			-0.334	-0.267	1.791			-0.354	-0.481	1.725			-0.368	-0.553	1.707			-0.008	0.019	1.667			-0.118	-0.001	1.462
-0.141	-0.245	1.697			-0.117	-0.196	1.739			-0.122	0.105	1.757			-0.123	0.264	1.746			-0.299	-0.062	1.818			-0.335	-0.269	1.791			-0.354	-0.481	1.725			-0.369	-0.554	1.707			-0.008	0.019	1.668			-0.119	-0.001	1.460
-0.142	-0.245	1.697			-0.118	-0.196	1.740			-0.122	0.105	1.757			-0.123	0.264	1.746			-0.297	-0.063	1.815			-0.335	-0.271	1.791			-0.356	-0.487	1.723			-0.369	-0.556	1.707			-0.008	0.019	1.668			-0.119	0.000	1.458
-0.142	-0.245	1.698			-0.118	-0.196	1.740			-0.122	0.105	1.757			-0.123	0.264	1.746			-0.296	-0.064	1.813			-0.335	-0.273	1.791			-0.357	-0.493	1.721			-0.369	-0.558	1.707			-0.008	0.018	1.669			-0.113	0.003	1.458
-0.142	-0.245	1.698			-0.119	-0.196	1.741			-0.122	0.105	1.757			-0.123	0.264	1.746			-0.295	-0.064	1.812			-0.336	-0.273	1.791			-0.358	-0.496	1.720			-0.370	-0.560	1.707			-0.008	0.018	1.669			-0.108	0.005	1.458
-0.143	-0.245	1.699			-0.119	-0.195	1.741			-0.123	0.105	1.758			-0.123	0.264	1.746			-0.295	-0.065	1.811			-0.335	-0.278	1.791			-0.359	-0.498	1.720			-0.370	-0.561	1.706			-0.008	0.018	1.670			-0.101	0.007	1.456
-0.145	-0.242	1.701			-0.121	-0.193	1.743			-0.124	0.106	1.757			-0.123	0.264	1.746			-0.295	-0.064	1.810			-0.336	-0.279	1.792			-0.359	-0.499	1.720			-0.370	-0.561	1.706			-0.013	0.014	1.672			-0.081	0.009	1.460
-0.146	-0.242	1.701			-0.122	-0.192	1.743			-0.125	0.107	1.757			-0.123	0.264	1.747			-0.290	-0.047	1.817			-0.336	-0.274	1.795			-0.355	-0.469	1.734			-0.368	-0.542	1.714			-0.038	-0.016	1.679			-0.074	0.011	1.454
-0.149	-0.250	1.702			-0.128	-0.206	1.744			-0.146	0.070	1.761			-0.126	0.254	1.751			-0.288	-0.041	1.819			-0.336	-0.273	1.797			-0.355	-0.471	1.734			-0.369	-0.546	1.715			-0.046	-0.026	1.683			-0.069	0.008	1.450
-0.151	-0.252	1.703			-0.130	-0.207	1.745			-0.149	0.067	1.762			-0.131	0.254	1.753			-0.287	-0.038	1.821			-0.336	-0.272	1.799			-0.355	-0.474	1.735			-0.370	-0.550	1.715			-0.047	-0.028	1.684			-0.065	0.009	1.448
-0.150	-0.241	1.703			-0.129	-0.196	1.746			-0.149	0.080	1.762			-0.135	0.256	1.754			-0.287	-0.035	1.822			-0.336	-0.271	1.800			-0.355	-0.478	1.736			-0.371	-0.555	1.716			-0.045	-0.018	1.686			-0.055	0.022	1.443
-0.151	-0.240	1.704			-0.130	-0.194	1.746			-0.149	0.087	1.762			-0.139	0.258	1.755			-0.287	-0.033	1.823			-0.336	-0.271	1.801			-0.355	-0.481	1.739			-0.371	-0.557	1.718			-0.052	-0.015	1.689			-0.054	0.024	1.442
-0.151	-0.240	1.704			-0.130	-0.193	1.746			-0.149	0.092	1.762			-0.143	0.259	1.756			-0.287	-0.032	1.823			-0.336	-0.270	1.803			-0.355	-0.483	1.741			-0.371	-0.560	1.721			-0.056	-0.013	1.691			-0.052	0.026	1.440
-0.151	-0.239	1.704			-0.131	-0.192	1.746			-0.149	0.095	1.762			-0.145	0.261	1.757			-0.287	-0.031	1.824			-0.336	-0.270	1.804			-0.352	-0.472	1.751			-0.367	-0.550	1.732			-0.059	-0.011	1.693			-0.051	0.027	1.439
-0.152	-0.239	1.705			-0.131	-0.192	1.747			-0.150	0.098	1.762			-0.148	0.262	1.758			-0.287	-0.030	1.824			-0.337	-0.268	1.806			-0.350	-0.469	1.757			-0.365	-0.547	1.738			-0.061	-0.012	1.694			-0.049	0.029	1.438
-0.152	-0.239	1.705			-0.132	-0.191	1.747			-0.150	0.100	1.762			-0.150	0.263	1.758			-0.287	-0.029	1.824			-0.337	-0.266	1.807			-0.350	-0.467	1.761			-0.363	-0.546	1.742			-0.062	-0.012	1.695			-0.047	0.030	1.438
-0.153	-0.239	1.705			-0.132	-0.191	1.747			-0.150	0.101	1.762			-0.153	0.264	1.759			-0.287	-0.028	1.824			-0.337	-0.265	1.808			-0.349	-0.465	1.765			-0.362	-0.544	1.746			-0.063	-0.012	1.696			-0.045	0.031	1.437
-0.153	-0.239	1.705			-0.132	-0.191	1.748			-0.150	0.103	1.763			-0.155	0.265	1.759			-0.287	-0.027	1.824			-0.337	-0.263	1.810			-0.348	-0.463	1.768			-0.361	-0.542	1.750			-0.063	-0.012	1.698			-0.044	0.032	1.437
-0.153	-0.239	1.706			-0.133	-0.191	1.748			-0.150	0.104	1.763			-0.157	0.266	1.759			-0.287	-0.026	1.824			-0.338	-0.262	1.811			-0.348	-0.462	1.771			-0.361	-0.541	1.752			-0.063	-0.011	1.699			-0.042	0.033	1.436
-0.154	-0.239	1.706			-0.133	-0.191	1.748			-0.150	0.105	1.763			-0.158	0.267	1.760			-0.287	-0.025	1.824			-0.338	-0.260	1.812			-0.348	-0.459	1.774			-0.360	-0.538	1.755			-0.062	-0.011	1.700			-0.040	0.034	1.436
-0.154	-0.239	1.706			-0.134	-0.190	1.748			-0.150	0.106	1.763			-0.160	0.267	1.760			-0.288	-0.024	1.824			-0.339	-0.259	1.813			-0.347	-0.456	1.776			-0.360	-0.536	1.757			-0.061	-0.010	1.701			-0.039	0.035	1.436
-0.154	-0.239	1.706			-0.134	-0.190	1.749			-0.150	0.106	1.763			-0.161	0.268	1.760			-0.288	-0.023	1.824			-0.339	-0.257	1.813			-0.347	-0.455	1.777			-0.360	-0.534	1.758			-0.061	-0.010	1.702			-0.037	0.036	1.435
-0.155	-0.239	1.707			-0.134	-0.190	1.749			-0.150	0.107	1.763			-0.162	0.268	1.760			-0.288	-0.023	1.823			-0.339	-0.256	1.814			-0.347	-0.454	1.778			-0.360	-0.533	1.760			-0.060	-0.009	1.702			-0.036	0.036	1.435
-0.155	-0.240	1.707			-0.135	-0.190	1.749			-0.150	0.107	1.763			-0.163	0.268	1.760			-0.288	-0.022	1.823			-0.340	-0.256	1.815			-0.347	-0.453	1.779			-0.360	-0.532	1.760			-0.059	-0.009	1.703			-0.035	0.037	1.435
-0.155	-0.240	1.707			-0.135	-0.190	1.749			-0.150	0.108	1.763			-0.164	0.269	1.761			-0.288	-0.022	1.823			-0.340	-0.255	1.815			-0.347	-0.452	1.780			-0.360	-0.531	1.761			-0.059	-0.008	1.704			-0.034	0.038	1.434
-0.156	-0.240	1.707			-0.135	-0.191	1.750			-0.150	0.108	1.763			-0.165	0.269	1.761			-0.289	-0.021	1.823			-0.340	-0.254	1.816			-0.347	-0.451	1.781			-0.361	-0.530	1.761			-0.059	-0.008	1.704			-0.033	0.038	1.434
-0.156	-0.241	1.707			-0.136	-0.191	1.750			-0.150	0.108	1.764			-0.165	0.269	1.761			-0.289	-0.021	1.823			-0.340	-0.254	1.816			-0.348	-0.450	1.781			-0.361	-0.529	1.761			-0.058	-0.010	1.706			-0.032	0.038	1.434
-0.156	-0.241	1.707			-0.136	-0.191	1.750			-0.150	0.109	1.764			-0.166	0.269	1.761			-0.289	-0.020	1.823			-0.341	-0.253	1.817			-0.348	-0.450	1.781			-0.362	-0.528	1.761			-0.057	-0.010	1.707			-0.031	0.038	1.435
-0.157	-0.242	1.708			-0.137	-0.191	1.750			-0.150	0.109	1.764			-0.167	0.269	1.761			-0.289	-0.020	1.823			-0.341	-0.253	1.817			-0.349	-0.451	1.780			-0.363	-0.530	1.759			-0.057	-0.011	1.707			-0.030	0.038	1.435
-0.157	-0.242	1.708			-0.137	-0.191	1.750			-0.150	0.109	1.764			-0.167	0.270	1.761			-0.289	-0.019	1.823			-0.341	-0.252	1.817			-0.350	-0.451	1.779			-0.364	-0.530	1.758			-0.057	-0.011	1.708			-0.030	0.038	1.436
-0.157	-0.242	1.708			-0.137	-0.191	1.751			-0.150	0.110	1.764			-0.167	0.270	1.761			-0.290	-0.019	1.822			-0.341	-0.252	1.817			-0.351	-0.451	1.778			-0.365	-0.530	1.757			-0.057	-0.011	1.709			-0.029	0.038	1.436
-0.158	-0.243	1.708			-0.138	-0.192	1.751			-0.150	0.110	1.764			-0.168	0.270	1.761			-0.290	-0.019	1.822			-0.342	-0.252	1.818			-0.353	-0.461	1.772			-0.368	-0.539	1.751			-0.057	-0.011	1.709			-0.029	0.038	1.437
-0.158	-0.243	1.708			-0.138	-0.192	1.751			-0.150	0.110	1.764			-0.168	0.271	1.761			-0.290	-0.018	1.822			-0.342	-0.251	1.818			-0.354	-0.467	1.768			-0.370	-0.545	1.748			-0.057	-0.012	1.710			-0.029	0.038	1.437
-0.158	-0.244	1.708			-0.139	-0.192	1.751			-0.150	0.111	1.764			-0.168	0.271	1.760			-0.290	-0.018	1.822			-0.342	-0.251	1.818			-0.354	-0.471	1.766			-0.370	-0.548	1.746			-0.057	-0.012	1.711			-0.030	0.037	1.438
-0.159	-0.244	1.708			-0.139	-0.192	1.751			-0.150	0.111	1.764			-0.168	0.271	1.760			-0.290	-0.018	1.822			-0.342	-0.251	1.818			-0.354	-0.471	1.765			-0.370	-0.548	1.745			-0.057	-0.012	1.711			-0.030	0.036	1.439
-0.159	-0.244	1.708			-0.139	-0.193	1.751			-0.150	0.111	1.764			-0.168	0.271	1.760			-0.290	-0.017	1.822			-0.342	-0.250	1.818			-0.355	-0.473	1.764			-0.370	-0.551	1.744			-0.057	-0.012	1.712			-0.031	0.036	1.439
-0.159	-0.245	1.708			-0.140	-0.193	1.751			-0.150	0.111	1.764			-0.167	0.272	1.760			-0.291	-0.017	1.822			-0.343	-0.250	1.818			-0.355	-0.474	1.764			-0.371	-0.551	1.743			-0.057	-0.012	1.712			-0.031	0.035	1.440
-0.160	-0.245	1.708			-0.140	-0.193	1.751			-0.150	0.111	1.764			-0.167	0.272	1.759			-0.291	-0.017	1.822			-0.343	-0.250	1.819			-0.355	-0.475	1.763			-0.371	-0.552	1.742			-0.057	-0.012	1.712			-0.032	0.035	1.440
-0.160	-0.246	1.708			-0.140	-0.193	1.751			-0.150	0.112	1.764			-0.167	0.272	1.759			-0.291	-0.017	1.821			-0.343	-0.249	1.819			-0.355	-0.475	1.763			-0.371	-0.552	1.742			-0.057	-0.012	1.713			-0.033	0.034	1.441
-0.160	-0.246	1.708			-0.141	-0.194	1.751			-0.150	0.112	1.764			-0.167	0.272	1.759			-0.291	-0.016	1.821			-0.343	-0.249	1.819			-0.356	-0.477	1.762			-0.371	-0.554	1.741			-0.057	-0.012	1.713			-0.034	0.033	1.442
-0.161	-0.247	1.708			-0.141	-0.194	1.752			-0.149	0.112	1.764			-0.166	0.272	1.759			-0.291	-0.016	1.821			-0.343	-0.249	1.819			-0.356	-0.477	1.762			-0.371	-0.554	1.741			-0.057	-0.013	1.714			-0.035	0.033	1.442
-0.161	-0.247	1.708			-0.141	-0.194	1.752			-0.149	0.112	1.764			-0.166	0.272	1.759			-0.291	-0.016	1.821			-0.343	-0.249	1.819			-0.356	-0.478	1.762			-0.371	-0.556	1.740			-0.057	-0.013	1.714			-0.036	0.032	1.443
-0.161	-0.248	1.708			-0.142	-0.195	1.752			-0.149	0.112	1.764			-0.166	0.272	1.758			-0.291	-0.016	1.821			-0.343	-0.249	1.819			-0.356	-0.479	1.762			-0.371	-0.556	1.740			-0.057	-0.013	1.714			-0.037	0.031	1.444
-0.161	-0.248	1.708			-0.142	-0.195	1.752			-0.149	0.112	1.764			-0.165	0.272	1.758			-0.292	-0.016	1.821			-0.344	-0.249	1.819			-0.356	-0.479	1.761			-0.371	-0.557	1.740			-0.057	-0.013	1.715			-0.038	0.031	1.444
-0.162	-0.249	1.708			-0.142	-0.195	1.752			-0.149	0.112	1.764			-0.165	0.272	1.758			-0.292	-0.016	1.821			-0.344	-0.249	1.819			-0.356	-0.480	1.761			-0.371	-0.557	1.740			-0.057	-0.013	1.715			-0.040	0.030	1.445
-0.162	-0.249	1.708			-0.142	-0.196	1.752			-0.149	0.112	1.764			-0.164	0.272	1.758			-0.292	-0.016	1.821			-0.344	-0.249	1.819			-0.356	-0.480	1.761			-0.371	-0.558	1.739			-0.057	-0.013	1.715			-0.041	0.029	1.445
-0.162	-0.250	1.708			-0.143	-0.196	1.752			-0.149	0.113	1.764			-0.164	0.272	1.758			-0.292	-0.015	1.821			-0.344	-0.249	1.819			-0.356	-0.476	1.763			-0.371	-0.553	1.741			-0.057	-0.013	1.715			-0.042	0.029	1.446
-0.162	-0.251	1.708			-0.143	-0.197	1.752			-0.149	0.113	1.764			-0.164	0.272	1.758			-0.292	-0.015	1.821			-0.344	-0.249	1.819			-0.356	-0.474	1.763			-0.370	-0.551	1.742			-0.057	-0.013	1.716			-0.043	0.028	1.446
-0.163	-0.251	1.708			-0.143	-0.197	1.752			-0.149	0.113	1.764			-0.163	0.272	1.758			-0.292	-0.015	1.821			-0.344	-0.249	1.819			-0.355	-0.471	1.765			-0.369	-0.548	1.743			-0.057	-0.013	1.716			-0.045	0.027	1.446
-0.163	-0.252	1.708			-0.143	-0.197	1.752			-0.149	0.113	1.764			-0.163	0.273	1.758			-0.292	-0.015	1.821			-0.344	-0.249	1.819			-0.355	-0.468	1.766			-0.369	-0.545	1.744			-0.057	-0.013	1.716			-0.046	0.027	1.447
-0.163	-0.253	1.708			-0.143	-0.198	1.752			-0.149	0.113	1.764			-0.162	0.273	1.758			-0.292	-0.015	1.821			-0.344	-0.249	1.819			-0.354	-0.465	1.767			-0.368	-0.542	1.745			-0.057	-0.013	1.716			-0.047	0.026	1.447
-0.163	-0.253	1.708			-0.144	-0.198	1.752			-0.149	0.113	1.764			-0.162	0.273	1.758			-0.293	-0.016	1.821			-0.344	-0.249	1.819			-0.354	-0.470	1.764			-0.368	-0.547	1.744			-0.057	-0.013	1.717			-0.049	0.026	1.447
-0.163	-0.254	1.708			-0.144	-0.199	1.752			-0.149	0.113	1.764			-0.161	0.273	1.758			-0.293	-0.016	1.821			-0.344	-0.249	1.820			-0.353	-0.462	1.767			-0.367	-0.540	1.746			-0.057	-0.013	1.717			-0.050	0.025	1.448
-0.163	-0.254	1.708			-0.144	-0.199	1.752			-0.149	0.113	1.764			-0.161	0.273	1.758			-0.293	-0.016	1.821			-0.344	-0.249	1.820			-0.354	-0.468	1.766			-0.367	-0.545	1.745			-0.058	-0.012	1.717			-0.051	0.025	1.448
-0.163	-0.255	1.708			-0.144	-0.200	1.752			-0.149	0.113	1.764			-0.160	0.273	1.758			-0.293	-0.016	1.821			-0.345	-0.249	1.820			-0.354	-0.468	1.766			-0.367	-0.546	1.745			-0.058	-0.012	1.717			-0.053	0.025	1.448
-0.163	-0.256	1.708			-0.144	-0.200	1.752			-0.149	0.114	1.764			-0.160	0.273	1.758			-0.293	-0.016	1.821			-0.345	-0.249	1.820			-0.354	-0.471	1.766			-0.367	-0.548	1.744			-0.058	-0.012	1.717			-0.054	0.024	1.448
-0.163	-0.256	1.708			-0.144	-0.200	1.752			-0.149	0.114	1.764			-0.159	0.273	1.758			-0.294	-0.016	1.822			-0.345	-0.250	1.820			-0.354	-0.475	1.765			-0.368	-0.552	1.743			-0.058	-0.012	1.717			-0.055	0.024	1.448
-0.164	-0.257	1.708			-0.144	-0.201	1.752			-0.150	0.114	1.763			-0.159	0.273	1.758			-0.294	-0.016	1.822			-0.345	-0.250	1.820			-0.354	-0.476	1.764			-0.368	-0.554	1.743			-0.058	-0.011	1.717			-0.057	0.024	1.448
-0.164	-0.258	1.708			-0.144	-0.201	1.752			-0.150	0.115	1.763			-0.158	0.273	1.758			-0.294	-0.017	1.822			-0.345	-0.251	1.820			-0.355	-0.479	1.764			-0.369	-0.557	1.743			-0.058	-0.011	1.717			-0.058	0.024	1.448
-0.164	-0.259	1.708			-0.144	-0.202	1.752			-0.150	0.115	1.763			-0.158	0.273	1.758			-0.294	-0.017	1.822			-0.345	-0.252	1.820			-0.356	-0.482	1.763			-0.370	-0.560	1.742			-0.058	-0.010	1.717			-0.060	0.024	1.448
-0.164	-0.259	1.708			-0.144	-0.202	1.752			-0.150	0.116	1.762			-0.157	0.273	1.758			-0.294	-0.017	1.822			-0.345	-0.252	1.820			-0.356	-0.479	1.763			-0.370	-0.557	1.743			-0.058	-0.010	1.717			-0.061	0.024	1.448
[truncated: 1,050 more rows]
[truncated: 30 more columns]
