# Supplementary material for: A natural user interface to integrate citizen science and physical exercise
Source: PLoS One. 2017 Feb 23;12(2):e0172587. doi: 10.1371/journal.pone.0172587 (PMC5322974; doi:10.1371/journal.pone.0172587)
Supplement: S1 Folder — Kinect raw data of each participant in the two kinect groups (KC and KNC). Data of each participant are saved in a binary file. Trajectories of points have been extracted form the binary file and saved in a text file. (ZIP) [file pone.0172587.s002.zip › Raw_data/Par15/Par15_Right_C_points.txt]

-0.165	-0.160	1.712			-0.155	-0.111	1.757			-0.160	0.183	1.768			-0.161	0.360	1.730			-0.313	0.072	1.770			-0.343	-0.165	1.717			-0.355	-0.346	1.671			-0.364	-0.394	1.652			0.006	0.080	1.732			0.050	-0.129	1.667
-0.165	-0.160	1.712			-0.155	-0.111	1.757			-0.160	0.183	1.768			-0.161	0.360	1.730			-0.313	0.072	1.770			-0.343	-0.165	1.717			-0.355	-0.346	1.671			-0.364	-0.394	1.652			0.006	0.080	1.732			0.050	-0.129	1.667
-0.165	-0.160	1.712			-0.156	-0.111	1.757			-0.160	0.183	1.767			-0.161	0.360	1.730			-0.313	0.072	1.770			-0.343	-0.165	1.716			-0.355	-0.346	1.671			-0.364	-0.394	1.652			0.006	0.080	1.734			0.049	-0.129	1.666
-0.165	-0.160	1.712			-0.156	-0.111	1.757			-0.160	0.183	1.767			-0.161	0.360	1.730			-0.313	0.072	1.770			-0.343	-0.165	1.716			-0.355	-0.346	1.671			-0.364	-0.394	1.652			0.006	0.080	1.735			0.049	-0.129	1.666
-0.165	-0.160	1.711			-0.157	-0.111	1.757			-0.160	0.183	1.767			-0.160	0.360	1.730			-0.313	0.072	1.770			-0.343	-0.165	1.716			-0.355	-0.346	1.671			-0.364	-0.394	1.652			0.006	0.080	1.737			0.048	-0.129	1.665
-0.165	-0.160	1.711			-0.157	-0.111	1.757			-0.160	0.184	1.767			-0.160	0.360	1.730			-0.313	0.072	1.770			-0.343	-0.165	1.716			-0.355	-0.346	1.671			-0.364	-0.394	1.652			0.006	0.080	1.739			0.047	-0.129	1.664
-0.166	-0.160	1.711			-0.158	-0.111	1.756			-0.161	0.184	1.767			-0.160	0.360	1.730			-0.313	0.072	1.770			-0.343	-0.165	1.716			-0.355	-0.346	1.671			-0.365	-0.394	1.652			0.005	0.080	1.740			0.047	-0.129	1.664
-0.166	-0.160	1.711			-0.158	-0.111	1.756			-0.161	0.184	1.767			-0.160	0.360	1.730			-0.314	0.072	1.770			-0.343	-0.165	1.716			-0.355	-0.346	1.671			-0.365	-0.394	1.652			0.005	0.080	1.742			0.046	-0.129	1.664
-0.166	-0.160	1.711			-0.159	-0.111	1.756			-0.161	0.184	1.767			-0.160	0.360	1.730			-0.314	0.072	1.770			-0.343	-0.165	1.716			-0.355	-0.346	1.670			-0.365	-0.394	1.652			0.005	0.080	1.743			0.046	-0.129	1.663
-0.166	-0.161	1.711			-0.159	-0.111	1.756			-0.161	0.184	1.766			-0.160	0.361	1.730			-0.314	0.072	1.770			-0.343	-0.165	1.716			-0.355	-0.346	1.670			-0.365	-0.394	1.652			0.005	0.080	1.744			0.045	-0.129	1.663
-0.166	-0.161	1.710			-0.160	-0.111	1.756			-0.161	0.184	1.766			-0.160	0.361	1.730			-0.314	0.072	1.770			-0.343	-0.165	1.716			-0.355	-0.346	1.670			-0.366	-0.394	1.653			0.005	0.080	1.746			0.044	-0.129	1.662
-0.167	-0.161	1.710			-0.160	-0.111	1.756			-0.162	0.184	1.766			-0.160	0.361	1.730			-0.314	0.072	1.770			-0.343	-0.165	1.716			-0.355	-0.346	1.670			-0.366	-0.394	1.653			0.005	0.080	1.747			0.044	-0.129	1.662
-0.167	-0.161	1.710			-0.161	-0.111	1.756			-0.162	0.184	1.766			-0.159	0.361	1.730			-0.314	0.072	1.769			-0.343	-0.165	1.715			-0.355	-0.346	1.670			-0.366	-0.394	1.653			0.005	0.080	1.748			0.044	-0.129	1.661
-0.167	-0.161	1.710			-0.161	-0.111	1.756			-0.162	0.184	1.766			-0.159	0.361	1.730			-0.314	0.073	1.769			-0.343	-0.165	1.715			-0.355	-0.346	1.670			-0.367	-0.394	1.653			0.004	0.080	1.749			0.043	-0.129	1.661
-0.167	-0.161	1.710			-0.161	-0.111	1.756			-0.162	0.184	1.766			-0.159	0.361	1.729			-0.314	0.073	1.769			-0.343	-0.165	1.715			-0.356	-0.346	1.670			-0.367	-0.394	1.653			0.004	0.080	1.750			0.043	-0.129	1.661
-0.167	-0.161	1.710			-0.162	-0.111	1.756			-0.162	0.185	1.765			-0.159	0.361	1.729			-0.315	0.073	1.769			-0.343	-0.165	1.715			-0.356	-0.346	1.670			-0.367	-0.394	1.653			0.004	0.080	1.750			0.042	-0.129	1.660
-0.167	-0.161	1.710			-0.162	-0.111	1.756			-0.162	0.185	1.765			-0.159	0.361	1.729			-0.315	0.073	1.769			-0.343	-0.165	1.715			-0.356	-0.346	1.670			-0.367	-0.394	1.653			0.003	0.080	1.751			0.042	-0.129	1.660
-0.168	-0.161	1.710			-0.162	-0.111	1.756			-0.162	0.185	1.765			-0.159	0.361	1.729			-0.315	0.073	1.769			-0.343	-0.165	1.715			-0.356	-0.346	1.670			-0.367	-0.394	1.653			0.003	0.080	1.752			0.041	-0.128	1.659
-0.168	-0.161	1.709			-0.163	-0.111	1.756			-0.163	0.185	1.765			-0.159	0.361	1.729			-0.315	0.073	1.769			-0.343	-0.165	1.715			-0.356	-0.346	1.670			-0.367	-0.394	1.653			0.003	0.081	1.752			0.041	-0.128	1.659
-0.168	-0.161	1.709			-0.163	-0.111	1.755			-0.163	0.185	1.764			-0.158	0.361	1.729			-0.315	0.073	1.769			-0.343	-0.166	1.715			-0.356	-0.346	1.670			-0.367	-0.394	1.653			0.002	0.081	1.753			0.040	-0.128	1.659
-0.168	-0.161	1.709			-0.163	-0.111	1.755			-0.163	0.185	1.764			-0.158	0.361	1.729			-0.315	0.073	1.769			-0.343	-0.166	1.715			-0.356	-0.346	1.670			-0.367	-0.394	1.653			0.002	0.081	1.753			0.040	-0.128	1.658
-0.168	-0.161	1.709			-0.163	-0.111	1.755			-0.163	0.185	1.764			-0.158	0.361	1.729			-0.315	0.073	1.769			-0.343	-0.166	1.714			-0.356	-0.346	1.670			-0.367	-0.394	1.653			0.002	0.081	1.753			0.039	-0.128	1.658
-0.168	-0.161	1.709			-0.164	-0.111	1.755			-0.163	0.185	1.764			-0.158	0.361	1.729			-0.315	0.073	1.769			-0.343	-0.166	1.714			-0.356	-0.346	1.669			-0.367	-0.395	1.653			0.001	0.081	1.753			0.039	-0.128	1.657
-0.168	-0.161	1.709			-0.164	-0.111	1.755			-0.163	0.185	1.763			-0.158	0.361	1.729			-0.315	0.073	1.769			-0.343	-0.166	1.714			-0.356	-0.346	1.669			-0.367	-0.395	1.653			0.001	0.081	1.754			0.038	-0.128	1.657
-0.168	-0.161	1.709			-0.164	-0.111	1.755			-0.163	0.185	1.763			-0.158	0.361	1.729			-0.316	0.073	1.769			-0.343	-0.166	1.714			-0.356	-0.346	1.669			-0.368	-0.395	1.653			0.001	0.082	1.754			0.038	-0.127	1.657
-0.168	-0.161	1.709			-0.164	-0.111	1.755			-0.163	0.185	1.763			-0.158	0.361	1.729			-0.316	0.073	1.769			-0.343	-0.166	1.714			-0.356	-0.346	1.669			-0.368	-0.395	1.653			0.000	0.082	1.754			0.037	-0.127	1.657
-0.168	-0.161	1.708			-0.164	-0.111	1.755			-0.163	0.185	1.762			-0.158	0.361	1.728			-0.316	0.073	1.769			-0.343	-0.166	1.714			-0.356	-0.347	1.669			-0.368	-0.395	1.653			-0.000	0.082	1.754			0.037	-0.127	1.656
-0.168	-0.161	1.708			-0.165	-0.111	1.755			-0.164	0.186	1.762			-0.157	0.361	1.728			-0.316	0.074	1.769			-0.343	-0.166	1.714			-0.356	-0.347	1.669			-0.368	-0.395	1.652			-0.000	0.082	1.754			0.037	-0.127	1.656
-0.169	-0.161	1.708			-0.165	-0.111	1.755			-0.164	0.186	1.762			-0.157	0.361	1.728			-0.316	0.074	1.769			-0.343	-0.166	1.714			-0.356	-0.347	1.669			-0.368	-0.395	1.652			-0.001	0.082	1.754			0.036	-0.127	1.656
-0.169	-0.160	1.708			-0.165	-0.111	1.755			-0.164	0.185	1.762			-0.157	0.361	1.728			-0.315	0.074	1.769			-0.343	-0.166	1.714			-0.356	-0.347	1.669			-0.368	-0.395	1.652			-0.001	0.083	1.754			0.036	-0.126	1.656
-0.169	-0.160	1.708			-0.165	-0.111	1.755			-0.164	0.185	1.761			-0.157	0.360	1.728			-0.315	0.074	1.769			-0.343	-0.166	1.714			-0.356	-0.347	1.669			-0.368	-0.395	1.652			-0.001	0.083	1.754			0.035	-0.126	1.656
-0.169	-0.160	1.708			-0.165	-0.111	1.755			-0.164	0.185	1.761			-0.157	0.360	1.728			-0.315	0.074	1.768			-0.343	-0.166	1.714			-0.356	-0.347	1.669			-0.368	-0.395	1.652			-0.001	0.083	1.753			0.035	-0.126	1.656
-0.169	-0.160	1.708			-0.165	-0.111	1.755			-0.164	0.185	1.761			-0.157	0.360	1.728			-0.315	0.074	1.768			-0.343	-0.166	1.714			-0.356	-0.347	1.669			-0.368	-0.395	1.653			-0.002	0.083	1.753			0.035	-0.125	1.655
-0.169	-0.160	1.708			-0.165	-0.111	1.754			-0.164	0.185	1.761			-0.157	0.360	1.728			-0.315	0.073	1.768			-0.344	-0.167	1.714			-0.356	-0.347	1.669			-0.368	-0.396	1.653			-0.002	0.084	1.753			0.034	-0.125	1.655
-0.169	-0.160	1.708			-0.165	-0.111	1.754			-0.164	0.185	1.761			-0.157	0.360	1.728			-0.315	0.073	1.768			-0.344	-0.167	1.713			-0.356	-0.347	1.669			-0.368	-0.396	1.653			-0.002	0.084	1.753			0.034	-0.125	1.655
-0.169	-0.160	1.708			-0.165	-0.111	1.754			-0.164	0.185	1.760			-0.157	0.360	1.728			-0.315	0.073	1.768			-0.344	-0.167	1.713			-0.356	-0.347	1.669			-0.368	-0.396	1.653			-0.002	0.084	1.753			0.034	-0.125	1.655
-0.169	-0.160	1.708			-0.166	-0.111	1.754			-0.164	0.185	1.760			-0.157	0.359	1.728			-0.315	0.073	1.768			-0.344	-0.167	1.713			-0.356	-0.347	1.669			-0.368	-0.396	1.653			-0.002	0.084	1.753			0.033	-0.124	1.655
-0.169	-0.160	1.708			-0.166	-0.111	1.754			-0.164	0.185	1.760			-0.157	0.359	1.728			-0.315	0.073	1.767			-0.344	-0.167	1.713			-0.356	-0.348	1.669			-0.367	-0.396	1.653			-0.003	0.084	1.753			0.033	-0.124	1.655
-0.169	-0.160	1.707			-0.166	-0.111	1.754			-0.164	0.185	1.760			-0.156	0.359	1.728			-0.314	0.073	1.767			-0.344	-0.167	1.713			-0.356	-0.348	1.669			-0.367	-0.396	1.653			-0.003	0.084	1.752			0.033	-0.124	1.655
-0.169	-0.160	1.707			-0.166	-0.111	1.754			-0.163	0.185	1.760			-0.156	0.359	1.728			-0.314	0.073	1.767			-0.344	-0.167	1.713			-0.356	-0.348	1.669			-0.367	-0.396	1.653			-0.003	0.085	1.752			0.032	-0.124	1.655
-0.169	-0.160	1.707			-0.166	-0.110	1.754			-0.163	0.185	1.760			-0.156	0.359	1.728			-0.314	0.073	1.767			-0.344	-0.167	1.713			-0.356	-0.348	1.669			-0.367	-0.397	1.653			-0.003	0.085	1.752			0.032	-0.123	1.655
-0.169	-0.160	1.707			-0.166	-0.110	1.754			-0.163	0.185	1.760			-0.156	0.359	1.728			-0.314	0.073	1.767			-0.344	-0.167	1.713			-0.356	-0.348	1.669			-0.367	-0.397	1.653			-0.003	0.085	1.752			0.032	-0.123	1.655
-0.169	-0.160	1.707			-0.166	-0.110	1.754			-0.163	0.185	1.760			-0.156	0.359	1.728			-0.314	0.073	1.767			-0.344	-0.167	1.713			-0.356	-0.348	1.669			-0.367	-0.397	1.653			-0.003	0.085	1.752			0.032	-0.123	1.655
-0.169	-0.160	1.707			-0.166	-0.110	1.754			-0.163	0.185	1.760			-0.156	0.359	1.728			-0.314	0.073	1.767			-0.344	-0.167	1.713			-0.356	-0.348	1.669			-0.367	-0.397	1.653			-0.004	0.085	1.752			0.031	-0.123	1.655
-0.169	-0.160	1.707			-0.166	-0.110	1.754			-0.163	0.184	1.760			-0.156	0.358	1.728			-0.314	0.073	1.767			-0.344	-0.167	1.713			-0.356	-0.348	1.669			-0.367	-0.397	1.653			-0.004	0.085	1.752			0.031	-0.123	1.656
-0.169	-0.160	1.707			-0.166	-0.110	1.754			-0.163	0.184	1.760			-0.156	0.358	1.728			-0.314	0.073	1.767			-0.344	-0.167	1.713			-0.356	-0.348	1.669			-0.366	-0.397	1.653			-0.004	0.086	1.751			0.031	-0.122	1.656
-0.169	-0.160	1.707			-0.166	-0.110	1.754			-0.163	0.184	1.760			-0.156	0.358	1.728			-0.314	0.073	1.766			-0.344	-0.167	1.713			-0.356	-0.348	1.669			-0.366	-0.397	1.653			-0.004	0.086	1.751			0.031	-0.122	1.656
-0.169	-0.160	1.707			-0.166	-0.110	1.754			-0.163	0.184	1.760			-0.156	0.358	1.728			-0.314	0.073	1.766			-0.344	-0.167	1.713			-0.356	-0.348	1.669			-0.366	-0.397	1.653			-0.004	0.086	1.751			0.031	-0.122	1.656
-0.169	-0.160	1.707			-0.166	-0.110	1.754			-0.163	0.184	1.759			-0.156	0.358	1.728			-0.314	0.073	1.766			-0.344	-0.168	1.713			-0.356	-0.348	1.669			-0.366	-0.397	1.653			-0.004	0.086	1.751			0.031	-0.122	1.656
-0.169	-0.160	1.707			-0.166	-0.110	1.754			-0.163	0.184	1.759			-0.156	0.358	1.728			-0.314	0.073	1.766			-0.344	-0.168	1.713			-0.356	-0.348	1.669			-0.367	-0.397	1.653			-0.004	0.086	1.751			0.030	-0.122	1.656
-0.168	-0.160	1.707			-0.166	-0.110	1.754			-0.163	0.184	1.759			-0.156	0.358	1.728			-0.314	0.073	1.766			-0.344	-0.168	1.713			-0.356	-0.348	1.669			-0.367	-0.397	1.654			-0.004	0.086	1.751			0.030	-0.122	1.656
-0.168	-0.160	1.707			-0.166	-0.110	1.754			-0.163	0.184	1.759			-0.156	0.358	1.728			-0.314	0.073	1.766			-0.344	-0.168	1.713			-0.356	-0.348	1.669			-0.367	-0.397	1.654			-0.004	0.086	1.751			0.030	-0.122	1.656
-0.168	-0.160	1.707			-0.166	-0.110	1.754			-0.163	0.183	1.759			-0.156	0.358	1.728			-0.314	0.073	1.765			-0.344	-0.168	1.713			-0.356	-0.349	1.669			-0.368	-0.397	1.654			-0.004	0.086	1.751			0.030	-0.122	1.656
-0.168	-0.160	1.707			-0.166	-0.110	1.754			-0.163	0.183	1.759			-0.155	0.358	1.728			-0.314	0.073	1.765			-0.344	-0.168	1.713			-0.356	-0.349	1.669			-0.368	-0.397	1.654			-0.004	0.086	1.751			0.030	-0.121	1.656
-0.168	-0.159	1.707			-0.166	-0.110	1.754			-0.163	0.183	1.760			-0.155	0.358	1.728			-0.314	0.073	1.765			-0.344	-0.168	1.713			-0.356	-0.349	1.669			-0.368	-0.397	1.654			-0.005	0.086	1.750			0.030	-0.121	1.656
-0.168	-0.159	1.707			-0.166	-0.110	1.754			-0.163	0.183	1.760			-0.155	0.358	1.728			-0.314	0.073	1.765			-0.344	-0.168	1.713			-0.356	-0.349	1.669			-0.368	-0.398	1.654			-0.005	0.087	1.750			0.030	-0.121	1.656
-0.168	-0.159	1.707			-0.166	-0.110	1.754			-0.163	0.183	1.760			-0.155	0.358	1.728			-0.314	0.073	1.765			-0.344	-0.168	1.713			-0.356	-0.349	1.669			-0.368	-0.398	1.654			-0.005	0.087	1.750			0.029	-0.121	1.656
-0.168	-0.159	1.707			-0.166	-0.110	1.754			-0.163	0.183	1.760			-0.155	0.358	1.728			-0.314	0.073	1.765			-0.344	-0.168	1.713			-0.356	-0.349	1.669			-0.369	-0.398	1.654			-0.005	0.087	1.750			0.029	-0.121	1.656
-0.168	-0.159	1.707			-0.166	-0.110	1.754			-0.163	0.183	1.760			-0.155	0.357	1.728			-0.314	0.073	1.765			-0.344	-0.168	1.713			-0.356	-0.349	1.669			-0.369	-0.398	1.654			-0.005	0.087	1.750			0.029	-0.121	1.656
-0.168	-0.159	1.707			-0.166	-0.110	1.754			-0.163	0.183	1.760			-0.155	0.357	1.728			-0.314	0.073	1.765			-0.344	-0.168	1.713			-0.356	-0.349	1.669			-0.369	-0.397	1.654			-0.005	0.087	1.750			0.029	-0.121	1.656
-0.168	-0.159	1.707			-0.166	-0.110	1.754			-0.163	0.183	1.760			-0.155	0.357	1.728			-0.314	0.073	1.764			-0.344	-0.168	1.713			-0.356	-0.349	1.669			-0.369	-0.397	1.654			-0.005	0.087	1.750			0.029	-0.121	1.656
-0.168	-0.159	1.707			-0.166	-0.110	1.754			-0.163	0.182	1.760			-0.155	0.357	1.728			-0.314	0.073	1.764			-0.344	-0.168	1.713			-0.356	-0.349	1.669			-0.369	-0.397	1.654			-0.005	0.087	1.750			0.029	-0.121	1.656
-0.168	-0.159	1.707			-0.166	-0.110	1.754			-0.163	0.182	1.760			-0.155	0.357	1.728			-0.314	0.073	1.764			-0.344	-0.168	1.713			-0.356	-0.349	1.669			-0.369	-0.397	1.654			-0.005	0.087	1.750			0.029	-0.121	1.656
-0.168	-0.159	1.707			-0.166	-0.110	1.754			-0.163	0.182	1.760			-0.155	0.357	1.729			-0.314	0.073	1.764			-0.344	-0.168	1.713			-0.356	-0.349	1.669			-0.370	-0.397	1.654			-0.005	0.087	1.750			0.028	-0.121	1.656
-0.168	-0.159	1.707			-0.166	-0.110	1.754			-0.163	0.182	1.760			-0.155	0.357	1.729			-0.314	0.073	1.764			-0.344	-0.168	1.713			-0.356	-0.349	1.669			-0.370	-0.397	1.654			-0.005	0.087	1.750			0.028	-0.121	1.656
-0.168	-0.159	1.707			-0.166	-0.110	1.754			-0.163	0.182	1.760			-0.155	0.357	1.729			-0.314	0.073	1.764			-0.344	-0.168	1.713			-0.356	-0.349	1.669			-0.370	-0.397	1.654			-0.005	0.087	1.750			0.028	-0.121	1.656
-0.168	-0.159	1.707			-0.166	-0.110	1.754			-0.163	0.182	1.760			-0.155	0.357	1.729			-0.314	0.073	1.764			-0.344	-0.168	1.713			-0.356	-0.349	1.669			-0.372	-0.396	1.655			-0.005	0.087	1.750			0.028	-0.120	1.656
-0.168	-0.159	1.707			-0.166	-0.110	1.754			-0.163	0.182	1.760			-0.155	0.357	1.729			-0.314	0.072	1.764			-0.344	-0.168	1.714			-0.356	-0.349	1.669			-0.374	-0.396	1.656			-0.005	0.087	1.750			0.028	-0.120	1.656
-0.168	-0.159	1.707			-0.166	-0.110	1.754			-0.163	0.182	1.760			-0.155	0.357	1.729			-0.314	0.072	1.764			-0.344	-0.168	1.714			-0.356	-0.349	1.670			-0.375	-0.396	1.656			-0.005	0.087	1.749			0.028	-0.120	1.656
-0.168	-0.159	1.707			-0.166	-0.110	1.754			-0.163	0.182	1.760			-0.155	0.357	1.729			-0.314	0.072	1.763			-0.344	-0.168	1.714			-0.356	-0.349	1.670			-0.375	-0.396	1.656			-0.005	0.087	1.749			0.027	-0.121	1.656
-0.168	-0.159	1.707			-0.166	-0.110	1.754			-0.163	0.182	1.760			-0.155	0.357	1.729			-0.315	0.072	1.763			-0.344	-0.168	1.714			-0.356	-0.349	1.670			-0.375	-0.396	1.656			-0.005	0.087	1.749			0.027	-0.121	1.656
-0.168	-0.158	1.707			-0.166	-0.110	1.754			-0.163	0.182	1.760			-0.155	0.357	1.729			-0.315	0.072	1.763			-0.344	-0.169	1.714			-0.356	-0.349	1.670			-0.376	-0.395	1.656			-0.005	0.087	1.749			0.027	-0.121	1.656
-0.168	-0.158	1.707			-0.166	-0.110	1.754			-0.163	0.181	1.760			-0.154	0.357	1.729			-0.315	0.072	1.763			-0.344	-0.169	1.714			-0.356	-0.349	1.670			-0.376	-0.395	1.657			-0.005	0.087	1.749			0.027	-0.121	1.655
-0.168	-0.158	1.707			-0.165	-0.110	1.754			-0.163	0.181	1.760			-0.154	0.357	1.730			-0.315	0.072	1.763			-0.344	-0.169	1.714			-0.356	-0.349	1.670			-0.376	-0.395	1.657			-0.005	0.087	1.749			0.026	-0.121	1.655
-0.168	-0.158	1.707			-0.165	-0.110	1.754			-0.163	0.181	1.760			-0.154	0.357	1.730			-0.315	0.072	1.763			-0.344	-0.169	1.714			-0.356	-0.349	1.670			-0.376	-0.395	1.657			-0.005	0.087	1.749			0.026	-0.121	1.655
-0.168	-0.158	1.707			-0.165	-0.110	1.754			-0.163	0.181	1.760			-0.154	0.357	1.730			-0.315	0.072	1.762			-0.344	-0.169	1.714			-0.356	-0.349	1.670			-0.377	-0.395	1.657			-0.005	0.087	1.749			0.026	-0.121	1.655
-0.168	-0.158	1.707			-0.165	-0.110	1.754			-0.163	0.181	1.761			-0.154	0.357	1.730			-0.315	0.072	1.762			-0.344	-0.169	1.714			-0.356	-0.349	1.670			-0.377	-0.395	1.657			-0.005	0.087	1.749			0.025	-0.121	1.655
-0.168	-0.158	1.707			-0.165	-0.110	1.754			-0.163	0.181	1.761			-0.154	0.357	1.730			-0.315	0.072	1.762			-0.344	-0.169	1.714			-0.356	-0.349	1.670			-0.377	-0.395	1.657			-0.005	0.087	1.749			0.025	-0.121	1.655
-0.168	-0.158	1.707			-0.165	-0.110	1.754			-0.163	0.181	1.761			-0.154	0.357	1.730			-0.315	0.071	1.762			-0.344	-0.169	1.714			-0.356	-0.349	1.670			-0.377	-0.395	1.657			-0.005	0.087	1.749			0.025	-0.121	1.655
-0.168	-0.158	1.707			-0.165	-0.109	1.754			-0.163	0.181	1.761			-0.154	0.357	1.730			-0.315	0.071	1.762			-0.344	-0.169	1.714			-0.356	-0.349	1.670			-0.377	-0.395	1.657			-0.005	0.087	1.749			0.025	-0.121	1.654
-0.168	-0.158	1.707			-0.165	-0.109	1.754			-0.162	0.181	1.761			-0.154	0.357	1.730			-0.315	0.071	1.762			-0.344	-0.169	1.714			-0.356	-0.349	1.670			-0.377	-0.395	1.657			-0.005	0.087	1.749			0.024	-0.121	1.654
-0.168	-0.158	1.707			-0.165	-0.109	1.754			-0.162	0.181	1.761			-0.154	0.357	1.730			-0.316	0.071	1.762			-0.344	-0.169	1.714			-0.356	-0.349	1.670			-0.377	-0.395	1.657			-0.005	0.087	1.749			0.024	-0.121	1.654
-0.168	-0.158	1.707			-0.165	-0.109	1.754			-0.162	0.182	1.761			-0.154	0.357	1.730			-0.316	0.071	1.762			-0.344	-0.169	1.714			-0.356	-0.349	1.670			-0.377	-0.395	1.657			-0.005	0.087	1.749			0.024	-0.121	1.654
-0.168	-0.158	1.707			-0.165	-0.109	1.754			-0.162	0.182	1.761			-0.154	0.357	1.730			-0.316	0.071	1.761			-0.344	-0.169	1.714			-0.356	-0.349	1.670			-0.377	-0.395	1.657			-0.005	0.087	1.749			0.023	-0.122	1.654
-0.168	-0.158	1.707			-0.165	-0.109	1.754			-0.162	0.182	1.761			-0.154	0.358	1.730			-0.316	0.071	1.761			-0.344	-0.169	1.714			-0.356	-0.349	1.670			-0.377	-0.395	1.657			-0.005	0.087	1.749			0.023	-0.122	1.654
-0.168	-0.158	1.707			-0.165	-0.109	1.754			-0.162	0.182	1.762			-0.154	0.358	1.730			-0.316	0.071	1.761			-0.344	-0.169	1.714			-0.356	-0.349	1.670			-0.377	-0.395	1.657			-0.005	0.087	1.749			0.023	-0.122	1.653
-0.168	-0.158	1.707			-0.165	-0.109	1.754			-0.162	0.182	1.762			-0.154	0.358	1.730			-0.316	0.071	1.761			-0.344	-0.169	1.714			-0.356	-0.349	1.670			-0.377	-0.395	1.657			-0.005	0.087	1.749			0.022	-0.122	1.653
-0.168	-0.158	1.707			-0.165	-0.109	1.754			-0.161	0.182	1.762			-0.154	0.358	1.731			-0.316	0.071	1.761			-0.344	-0.169	1.714			-0.356	-0.349	1.670			-0.377	-0.395	1.657			-0.005	0.087	1.749			0.022	-0.122	1.653
-0.168	-0.158	1.707			-0.165	-0.109	1.754			-0.161	0.182	1.762			-0.154	0.358	1.731			-0.316	0.071	1.761			-0.344	-0.169	1.714			-0.356	-0.349	1.670			-0.377	-0.395	1.657			-0.005	0.087	1.749			0.022	-0.122	1.653
-0.168	-0.158	1.707			-0.165	-0.109	1.754			-0.161	0.183	1.762			-0.154	0.358	1.731			-0.316	0.071	1.761			-0.344	-0.169	1.714			-0.357	-0.349	1.670			-0.377	-0.395	1.657			-0.005	0.087	1.749			0.022	-0.122	1.653
-0.168	-0.158	1.707			-0.165	-0.109	1.754			-0.161	0.183	1.762			-0.154	0.358	1.731			-0.316	0.071	1.760			-0.344	-0.169	1.714			-0.357	-0.349	1.670			-0.377	-0.395	1.657			-0.005	0.087	1.749			0.022	-0.122	1.653
-0.167	-0.158	1.707			-0.165	-0.109	1.754			-0.161	0.183	1.763			-0.154	0.358	1.731			-0.316	0.071	1.760			-0.344	-0.169	1.714			-0.357	-0.349	1.670			-0.377	-0.395	1.657			-0.005	0.087	1.749			0.021	-0.122	1.653
-0.167	-0.158	1.707			-0.165	-0.109	1.754			-0.161	0.183	1.763			-0.154	0.359	1.731			-0.316	0.071	1.760			-0.344	-0.169	1.714			-0.357	-0.349	1.670			-0.377	-0.395	1.657			-0.005	0.087	1.749			0.021	-0.122	1.653
-0.167	-0.158	1.707			-0.165	-0.109	1.754			-0.160	0.183	1.763			-0.154	0.359	1.731			-0.316	0.071	1.760			-0.344	-0.169	1.714			-0.357	-0.349	1.670			-0.377	-0.395	1.657			-0.005	0.087	1.749			0.021	-0.122	1.653
-0.167	-0.158	1.707			-0.165	-0.109	1.754			-0.160	0.183	1.763			-0.154	0.359	1.731			-0.316	0.071	1.760			-0.344	-0.169	1.714			-0.357	-0.349	1.670			-0.377	-0.395	1.657			-0.005	0.087	1.749			0.021	-0.122	1.653
-0.167	-0.157	1.707			-0.165	-0.109	1.754			-0.160	0.184	1.763			-0.154	0.359	1.731			-0.316	0.071	1.760			-0.344	-0.169	1.714			-0.357	-0.349	1.670			-0.377	-0.395	1.657			-0.005	0.087	1.749			0.021	-0.122	1.653
-0.167	-0.157	1.707			-0.165	-0.109	1.754			-0.160	0.184	1.763			-0.154	0.359	1.731			-0.316	0.071	1.760			-0.344	-0.169	1.714			-0.357	-0.349	1.670			-0.376	-0.395	1.657			-0.005	0.087	1.749			0.020	-0.122	1.653
-0.167	-0.157	1.707			-0.165	-0.109	1.754			-0.160	0.184	1.763			-0.154	0.359	1.731			-0.316	0.071	1.760			-0.344	-0.169	1.714			-0.357	-0.349	1.670			-0.376	-0.395	1.657			-0.005	0.087	1.749			0.020	-0.122	1.653
-0.167	-0.157	1.707			-0.165	-0.109	1.754			-0.160	0.184	1.763			-0.154	0.359	1.732			-0.316	0.071	1.760			-0.344	-0.169	1.714			-0.357	-0.349	1.670			-0.376	-0.395	1.657			-0.005	0.087	1.749			0.020	-0.122	1.652
-0.167	-0.157	1.707			-0.165	-0.109	1.754			-0.159	0.184	1.764			-0.154	0.359	1.732			-0.317	0.070	1.760			-0.344	-0.169	1.714			-0.357	-0.349	1.670			-0.376	-0.395	1.657			-0.005	0.087	1.749			0.020	-0.122	1.652
-0.167	-0.157	1.707			-0.165	-0.109	1.754			-0.159	0.184	1.764			-0.154	0.359	1.732			-0.317	0.070	1.760			-0.344	-0.169	1.714			-0.357	-0.349	1.670			-0.376	-0.395	1.657			-0.005	0.087	1.749			0.020	-0.122	1.652
-0.167	-0.157	1.707			-0.165	-0.109	1.754			-0.159	0.184	1.764			-0.154	0.360	1.732			-0.317	0.070	1.760			-0.344	-0.169	1.715			-0.357	-0.349	1.670			-0.375	-0.395	1.657			-0.005	0.087	1.749			0.020	-0.122	1.652
-0.167	-0.157	1.707			-0.165	-0.109	1.755			-0.159	0.184	1.764			-0.154	0.360	1.732			-0.317	0.070	1.760			-0.344	-0.169	1.715			-0.357	-0.349	1.670			-0.375	-0.395	1.657			-0.005	0.087	1.749			0.020	-0.122	1.652
-0.167	-0.157	1.707			-0.165	-0.109	1.755			-0.159	0.184	1.764			-0.154	0.360	1.732			-0.317	0.070	1.760			-0.344	-0.169	1.715			-0.357	-0.349	1.670			-0.375	-0.395	1.657			-0.005	0.087	1.749			0.020	-0.122	1.652
-0.167	-0.157	1.707			-0.165	-0.109	1.755			-0.159	0.184	1.764			-0.154	0.360	1.732			-0.317	0.070	1.760			-0.344	-0.169	1.715			-0.357	-0.349	1.671			-0.374	-0.395	1.657			-0.005	0.087	1.749			0.020	-0.122	1.652
-0.167	-0.157	1.707			-0.165	-0.108	1.755			-0.159	0.184	1.764			-0.154	0.360	1.732			-0.317	0.070	1.760			-0.344	-0.169	1.715			-0.357	-0.349	1.671			-0.374	-0.395	1.657			-0.005	0.087	1.749			0.020	-0.122	1.652
-0.167	-0.157	1.707			-0.164	-0.108	1.755			-0.159	0.184	1.764			-0.154	0.360	1.733			-0.317	0.070	1.760			-0.344	-0.169	1.715			-0.357	-0.349	1.671			-0.374	-0.395	1.657			-0.005	0.087	1.749			0.019	-0.122	1.653
-0.167	-0.157	1.707			-0.164	-0.108	1.755			-0.159	0.184	1.764			-0.154	0.360	1.733			-0.317	0.070	1.760			-0.344	-0.169	1.715			-0.357	-0.349	1.671			-0.374	-0.395	1.657			-0.005	0.087	1.749			0.019	-0.122	1.653
-0.167	-0.157	1.707			-0.164	-0.108	1.755			-0.159	0.184	1.764			-0.153	0.360	1.733			-0.317	0.070	1.760			-0.344	-0.169	1.715			-0.357	-0.349	1.671			-0.373	-0.395	1.657			-0.005	0.087	1.749			0.019	-0.122	1.653
-0.167	-0.157	1.708			-0.164	-0.108	1.755			-0.159	0.184	1.764			-0.153	0.361	1.734			-0.317	0.070	1.760			-0.344	-0.169	1.715			-0.357	-0.349	1.671			-0.373	-0.395	1.657			-0.005	0.087	1.749			0.019	-0.122	1.653
-0.167	-0.157	1.708			-0.164	-0.108	1.755			-0.158	0.184	1.764			-0.153	0.361	1.734			-0.317	0.070	1.760			-0.344	-0.168	1.715			-0.357	-0.349	1.671			-0.372	-0.395	1.657			-0.005	0.087	1.750			0.019	-0.122	1.653
-0.167	-0.157	1.708			-0.164	-0.108	1.755			-0.158	0.184	1.765			-0.153	0.361	1.735			-0.317	0.070	1.760			-0.344	-0.168	1.715			-0.357	-0.348	1.671			-0.371	-0.395	1.657			-0.005	0.087	1.750			0.019	-0.122	1.653
-0.167	-0.157	1.708			-0.164	-0.108	1.755			-0.158	0.184	1.765			-0.153	0.361	1.735			-0.317	0.070	1.761			-0.344	-0.168	1.716			-0.357	-0.348	1.671			-0.371	-0.395	1.658			-0.005	0.087	1.750			0.019	-0.122	1.653
-0.167	-0.157	1.708			-0.164	-0.108	1.755			-0.158	0.184	1.765			-0.153	0.361	1.735			-0.317	0.070	1.761			-0.344	-0.168	1.716			-0.357	-0.348	1.671			-0.371	-0.395	1.658			-0.005	0.087	1.750			0.019	-0.122	1.653
-0.167	-0.157	1.708			-0.164	-0.108	1.756			-0.158	0.184	1.765			-0.153	0.362	1.736			-0.317	0.070	1.761			-0.344	-0.168	1.716			-0.357	-0.348	1.671			-0.369	-0.395	1.658			-0.005	0.086	1.750			0.019	-0.122	1.653
-0.167	-0.157	1.708			-0.164	-0.108	1.756			-0.158	0.184	1.765			-0.153	0.362	1.736			-0.317	0.070	1.761			-0.344	-0.168	1.716			-0.356	-0.348	1.672			-0.368	-0.395	1.658			-0.005	0.086	1.750			0.019	-0.122	1.653
-0.167	-0.157	1.708			-0.164	-0.108	1.756			-0.158	0.184	1.765			-0.153	0.362	1.737			-0.317	0.070	1.762			-0.344	-0.168	1.716			-0.356	-0.348	1.672			-0.367	-0.396	1.658			-0.005	0.086	1.750			0.019	-0.122	1.653
-0.167	-0.157	1.708			-0.164	-0.108	1.756			-0.158	0.184	1.766			-0.153	0.362	1.737			-0.317	0.070	1.762			-0.344	-0.168	1.716			-0.356	-0.348	1.672			-0.366	-0.396	1.658			-0.005	0.086	1.750			0.019	-0.122	1.653
-0.167	-0.157	1.708			-0.164	-0.108	1.756			-0.158	0.184	1.766			-0.152	0.362	1.737			-0.317	0.070	1.763			-0.344	-0.168	1.717			-0.356	-0.348	1.672			-0.366	-0.396	1.659			-0.005	0.086	1.750			0.019	-0.122	1.653
-0.167	-0.156	1.709			-0.164	-0.108	1.756			-0.157	0.184	1.766			-0.152	0.362	1.738			-0.317	0.070	1.763			-0.344	-0.168	1.717			-0.356	-0.348	1.672			-0.365	-0.396	1.659			-0.005	0.086	1.751			0.019	-0.122	1.653
-0.167	-0.156	1.709			-0.164	-0.108	1.756			-0.157	0.184	1.766			-0.152	0.361	1.738			-0.317	0.070	1.764			-0.344	-0.168	1.717			-0.356	-0.348	1.672			-0.365	-0.396	1.659			-0.005	0.086	1.751			0.019	-0.122	1.653
-0.167	-0.156	1.709			-0.164	-0.108	1.757			-0.157	0.184	1.766			-0.152	0.361	1.739			-0.317	0.070	1.765			-0.344	-0.168	1.717			-0.356	-0.348	1.672			-0.364	-0.396	1.659			-0.005	0.086	1.751			0.019	-0.122	1.653
-0.167	-0.156	1.709			-0.163	-0.108	1.757			-0.157	0.184	1.767			-0.152	0.361	1.739			-0.318	0.070	1.765			-0.344	-0.169	1.718			-0.356	-0.348	1.672			-0.364	-0.396	1.659			-0.005	0.086	1.751			0.019	-0.121	1.653
-0.167	-0.156	1.709			-0.163	-0.108	1.757			-0.157	0.184	1.767			-0.152	0.361	1.740			-0.318	0.070	1.767			-0.344	-0.169	1.718			-0.356	-0.348	1.672			-0.364	-0.396	1.659			-0.005	0.086	1.751			0.019	-0.121	1.653
-0.167	-0.156	1.710			-0.163	-0.108	1.757			-0.157	0.184	1.767			-0.152	0.361	1.740			-0.318	0.070	1.768			-0.344	-0.169	1.718			-0.356	-0.348	1.673			-0.363	-0.396	1.659			-0.005	0.086	1.751			0.019	-0.121	1.652
-0.167	-0.156	1.710			-0.163	-0.107	1.758			-0.157	0.184	1.768			-0.152	0.361	1.741			-0.318	0.071	1.769			-0.344	-0.169	1.718			-0.356	-0.348	1.673			-0.363	-0.397	1.659			-0.005	0.086	1.752			0.019	-0.120	1.652
-0.167	-0.156	1.710			-0.163	-0.107	1.758			-0.156	0.184	1.768			-0.152	0.361	1.741			-0.319	0.071	1.770			-0.344	-0.169	1.719			-0.356	-0.348	1.673			-0.363	-0.397	1.659			-0.005	0.086	1.752			0.019	-0.120	1.651
-0.167	-0.156	1.710			-0.163	-0.107	1.758			-0.156	0.184	1.768			-0.152	0.361	1.742			-0.319	0.071	1.771			-0.344	-0.169	1.719			-0.356	-0.348	1.673			-0.363	-0.397	1.659			-0.005	0.086	1.752			0.019	-0.119	1.650
-0.167	-0.155	1.711			-0.163	-0.107	1.758			-0.156	0.184	1.769			-0.152	0.361	1.742			-0.319	0.071	1.773			-0.344	-0.169	1.719			-0.356	-0.348	1.673			-0.362	-0.397	1.659			-0.005	0.086	1.752			0.019	-0.118	1.649
-0.167	-0.155	1.711			-0.163	-0.107	1.759			-0.156	0.184	1.769			-0.152	0.361	1.743			-0.320	0.072	1.774			-0.344	-0.169	1.720			-0.356	-0.348	1.674			-0.362	-0.397	1.659			-0.005	0.086	1.752			0.019	-0.117	1.648
-0.167	-0.155	1.711			-0.163	-0.107	1.759			-0.156	0.184	1.769			-0.152	0.360	1.743			-0.320	0.072	1.775			-0.344	-0.169	1.720			-0.355	-0.348	1.674			-0.362	-0.397	1.659			-0.005	0.086	1.752			0.018	-0.116	1.646
-0.167	-0.155	1.712			-0.163	-0.107	1.759			-0.156	0.184	1.770			-0.152	0.360	1.744			-0.320	0.072	1.776			-0.344	-0.169	1.721			-0.355	-0.348	1.674			-0.362	-0.397	1.659			-0.005	0.086	1.753			0.018	-0.115	1.645
-0.167	-0.155	1.712			-0.163	-0.107	1.760			-0.155	0.184	1.770			-0.152	0.360	1.744			-0.321	0.073	1.777			-0.344	-0.169	1.721			-0.355	-0.348	1.675			-0.361	-0.397	1.660			-0.005	0.086	1.753			0.018	-0.114	1.644
-0.167	-0.155	1.713			-0.163	-0.107	1.760			-0.155	0.184	1.770			-0.153	0.360	1.745			-0.321	0.073	1.779			-0.344	-0.169	1.722			-0.355	-0.348	1.675			-0.361	-0.397	1.660			-0.005	0.085	1.753			0.018	-0.112	1.642
-0.167	-0.155	1.713			-0.163	-0.107	1.760			-0.155	0.184	1.770			-0.153	0.360	1.745			-0.321	0.073	1.779			-0.344	-0.169	1.722			-0.355	-0.348	1.675			-0.361	-0.397	1.660			-0.005	0.085	1.753			0.018	-0.112	1.642
-0.167	-0.155	1.713			-0.162	-0.107	1.760			-0.155	0.184	1.771			-0.153	0.360	1.745			-0.321	0.073	1.780			-0.344	-0.169	1.722			-0.355	-0.348	1.675			-0.360	-0.397	1.661			-0.005	0.085	1.753			0.018	-0.112	1.641
-0.167	-0.155	1.713			-0.162	-0.107	1.761			-0.155	0.184	1.771			-0.153	0.360	1.746			-0.322	0.074	1.781			-0.344	-0.169	1.722			-0.355	-0.348	1.676			-0.360	-0.397	1.661			-0.005	0.085	1.753			0.017	-0.111	1.640
-0.167	-0.155	1.713			-0.162	-0.106	1.761			-0.155	0.184	1.771			-0.153	0.360	1.746			-0.322	0.074	1.781			-0.344	-0.168	1.723			-0.355	-0.348	1.676			-0.360	-0.397	1.661			-0.005	0.085	1.753			0.017	-0.110	1.639
-0.167	-0.154	1.714			-0.162	-0.106	1.761			-0.155	0.184	1.772			-0.154	0.361	1.747			-0.322	0.074	1.782			-0.344	-0.168	1.723			-0.355	-0.348	1.676			-0.359	-0.394	1.662			-0.005	0.085	1.753			0.017	-0.109	1.638
-0.168	-0.154	1.714			-0.162	-0.106	1.762			-0.154	0.184	1.772			-0.154	0.361	1.747			-0.322	0.074	1.783			-0.344	-0.168	1.723			-0.355	-0.348	1.677			-0.359	-0.391	1.664			-0.005	0.085	1.754			0.017	-0.109	1.638
-0.168	-0.154	1.714			-0.162	-0.106	1.762			-0.154	0.184	1.772			-0.154	0.361	1.747			-0.322	0.074	1.783			-0.344	-0.168	1.724			-0.355	-0.347	1.677			-0.358	-0.390	1.664			-0.005	0.085	1.754			0.017	-0.108	1.637
-0.168	-0.154	1.715			-0.162	-0.106	1.762			-0.154	0.184	1.773			-0.154	0.361	1.748			-0.323	0.075	1.784			-0.344	-0.168	1.724			-0.354	-0.347	1.677			-0.358	-0.390	1.665			-0.005	0.085	1.754			0.016	-0.107	1.636
-0.168	-0.154	1.715			-0.162	-0.106	1.762			-0.154	0.184	1.773			-0.154	0.362	1.748			-0.323	0.075	1.784			-0.344	-0.168	1.724			-0.354	-0.347	1.678			-0.358	-0.390	1.665			-0.005	0.085	1.754			0.016	-0.107	1.635
-0.168	-0.154	1.715			-0.162	-0.106	1.763			-0.154	0.185	1.773			-0.155	0.362	1.749			-0.323	0.075	1.785			-0.344	-0.168	1.725			-0.354	-0.347	1.678			-0.358	-0.390	1.665			-0.006	0.084	1.754			0.016	-0.106	1.635
-0.168	-0.154	1.715			-0.162	-0.106	1.763			-0.154	0.185	1.773			-0.155	0.362	1.749			-0.323	0.076	1.785			-0.344	-0.167	1.725			-0.354	-0.346	1.678			-0.358	-0.390	1.665			-0.006	0.084	1.754			0.016	-0.106	1.634
-0.168	-0.153	1.716			-0.162	-0.106	1.763			-0.154	0.185	1.773			-0.155	0.362	1.749			-0.323	0.076	1.786			-0.344	-0.167	1.725			-0.354	-0.346	1.679			-0.358	-0.389	1.665			-0.006	0.084	1.754			0.015	-0.105	1.633
-0.168	-0.153	1.716			-0.162	-0.105	1.763			-0.154	0.185	1.774			-0.155	0.363	1.749			-0.323	0.076	1.786			-0.344	-0.167	1.726			-0.354	-0.346	1.679			-0.358	-0.389	1.665			-0.006	0.084	1.754			0.015	-0.104	1.633
-0.168	-0.153	1.716			-0.162	-0.105	1.764			-0.154	0.185	1.774			-0.155	0.363	1.750			-0.323	0.077	1.787			-0.344	-0.167	1.726			-0.354	-0.346	1.679			-0.358	-0.389	1.665			-0.006	0.084	1.754			0.015	-0.104	1.632
-0.168	-0.153	1.716			-0.162	-0.105	1.764			-0.154	0.185	1.774			-0.155	0.363	1.750			-0.323	0.077	1.787			-0.344	-0.166	1.726			-0.354	-0.345	1.680			-0.358	-0.389	1.665			-0.006	0.084	1.754			0.015	-0.103	1.632
-0.168	-0.153	1.717			-0.162	-0.105	1.764			-0.154	0.185	1.774			-0.156	0.363	1.750			-0.323	0.077	1.787			-0.344	-0.166	1.727			-0.354	-0.345	1.680			-0.358	-0.389	1.666			-0.006	0.084	1.754			0.015	-0.103	1.631
-0.169	-0.153	1.717			-0.162	-0.105	1.764			-0.154	0.185	1.774			-0.156	0.363	1.750			-0.323	0.077	1.788			-0.344	-0.166	1.727			-0.354	-0.345	1.680			-0.358	-0.388	1.666			-0.006	0.084	1.754			0.015	-0.102	1.631
-0.169	-0.153	1.717			-0.162	-0.105	1.764			-0.154	0.185	1.774			-0.156	0.363	1.750			-0.323	0.078	1.788			-0.344	-0.166	1.727			-0.354	-0.345	1.680			-0.358	-0.388	1.666			-0.006	0.084	1.754			0.014	-0.102	1.630
-0.169	-0.153	1.717			-0.162	-0.105	1.764			-0.154	0.185	1.774			-0.156	0.363	1.750			-0.323	0.078	1.788			-0.344	-0.166	1.727			-0.354	-0.344	1.680			-0.358	-0.388	1.666			-0.006	0.084	1.754			0.014	-0.101	1.630
-0.169	-0.153	1.717			-0.162	-0.105	1.765			-0.154	0.185	1.775			-0.156	0.363	1.751			-0.323	0.078	1.789			-0.344	-0.165	1.727			-0.354	-0.344	1.681			-0.358	-0.388	1.666			-0.006	0.084	1.754			0.014	-0.101	1.629
-0.169	-0.152	1.717			-0.162	-0.105	1.765			-0.153	0.185	1.775			-0.156	0.363	1.751			-0.323	0.078	1.789			-0.344	-0.165	1.728			-0.354	-0.344	1.681			-0.358	-0.388	1.666			-0.006	0.084	1.754			0.014	-0.101	1.629
-0.169	-0.152	1.718			-0.162	-0.105	1.765			-0.153	0.185	1.775			-0.156	0.363	1.751			-0.323	0.078	1.789			-0.344	-0.165	1.728			-0.354	-0.344	1.681			-0.358	-0.388	1.667			-0.006	0.084	1.754			0.014	-0.100	1.628
-0.169	-0.152	1.718			-0.162	-0.105	1.765			-0.153	0.185	1.775			-0.156	0.363	1.751			-0.323	0.079	1.789			-0.344	-0.165	1.728			-0.354	-0.343	1.681			-0.359	-0.388	1.667			-0.007	0.083	1.754			0.014	-0.100	1.628
-0.169	-0.152	1.718			-0.162	-0.104	1.765			-0.153	0.185	1.775			-0.156	0.363	1.751			-0.322	0.079	1.789			-0.344	-0.165	1.728			-0.354	-0.343	1.681			-0.359	-0.387	1.667			-0.007	0.083	1.754			0.014	-0.100	1.628
-0.169	-0.152	1.718			-0.162	-0.104	1.765			-0.153	0.185	1.775			-0.156	0.363	1.751			-0.322	0.079	1.790			-0.344	-0.164	1.728			-0.354	-0.343	1.682			-0.359	-0.387	1.667			-0.007	0.083	1.754			0.014	-0.099	1.627
-0.169	-0.152	1.718			-0.162	-0.104	1.765			-0.153	0.185	1.775			-0.156	0.363	1.751			-0.322	0.079	1.790			-0.344	-0.164	1.728			-0.354	-0.343	1.682			-0.359	-0.387	1.667			-0.007	0.083	1.754			0.013	-0.099	1.627
-0.169	-0.152	1.718			-0.162	-0.104	1.765			-0.153	0.185	1.775			-0.156	0.364	1.751			-0.322	0.079	1.790			-0.344	-0.164	1.729			-0.354	-0.343	1.682			-0.359	-0.387	1.667			-0.007	0.083	1.754			0.013	-0.099	1.627
-0.169	-0.152	1.718			-0.162	-0.104	1.766			-0.153	0.185	1.775			-0.156	0.364	1.751			-0.322	0.080	1.790			-0.344	-0.164	1.729			-0.354	-0.342	1.682			-0.359	-0.387	1.667			-0.007	0.083	1.754			0.013	-0.099	1.627
-0.169	-0.152	1.718			-0.162	-0.104	1.766			-0.153	0.185	1.775			-0.156	0.364	1.751			-0.322	0.080	1.790			-0.344	-0.164	1.729			-0.354	-0.342	1.682			-0.360	-0.387	1.667			-0.007	0.083	1.754			0.013	-0.099	1.626
-0.169	-0.152	1.719			-0.162	-0.104	1.766			-0.153	0.185	1.775			-0.156	0.364	1.751			-0.322	0.080	1.790			-0.344	-0.164	1.729			-0.354	-0.342	1.682			-0.360	-0.387	1.667			-0.007	0.083	1.754			0.013	-0.099	1.626
-0.169	-0.152	1.719			-0.162	-0.104	1.766			-0.153	0.185	1.775			-0.156	0.364	1.751			-0.322	0.080	1.790			-0.344	-0.164	1.729			-0.354	-0.342	1.682			-0.360	-0.387	1.667			-0.007	0.083	1.754			0.013	-0.099	1.626
-0.169	-0.152	1.719			-0.162	-0.104	1.766			-0.153	0.185	1.775			-0.156	0.364	1.751			-0.322	0.080	1.790			-0.344	-0.163	1.729			-0.354	-0.342	1.682			-0.360	-0.387	1.668			-0.007	0.083	1.754			0.014	-0.099	1.626
-0.170	-0.152	1.719			-0.162	-0.104	1.766			-0.153	0.185	1.775			-0.156	0.364	1.751			-0.322	0.080	1.790			-0.344	-0.163	1.729			-0.354	-0.342	1.683			-0.361	-0.387	1.668			-0.007	0.083	1.754			0.014	-0.100	1.626
-0.170	-0.152	1.719			-0.162	-0.104	1.766			-0.153	0.185	1.776			-0.156	0.363	1.751			-0.322	0.080	1.790			-0.344	-0.163	1.729			-0.354	-0.342	1.683			-0.361	-0.387	1.668			-0.007	0.083	1.754			0.014	-0.100	1.627
-0.170	-0.151	1.719			-0.162	-0.104	1.766			-0.153	0.185	1.776			-0.156	0.363	1.751			-0.323	0.080	1.790			-0.344	-0.163	1.729			-0.354	-0.342	1.683			-0.361	-0.387	1.668			-0.007	0.082	1.754			0.015	-0.101	1.627
-0.170	-0.151	1.719			-0.162	-0.104	1.766			-0.153	0.185	1.776			-0.156	0.363	1.751			-0.323	0.080	1.790			-0.345	-0.164	1.729			-0.354	-0.342	1.683			-0.361	-0.388	1.667			-0.007	0.082	1.754			0.015	-0.101	1.628
-0.170	-0.151	1.719			-0.162	-0.104	1.766			-0.153	0.185	1.776			-0.156	0.363	1.751			-0.323	0.079	1.790			-0.345	-0.164	1.729			-0.354	-0.342	1.683			-0.362	-0.388	1.667			-0.007	0.082	1.754			0.016	-0.102	1.628
-0.170	-0.151	1.719			-0.162	-0.104	1.766			-0.153	0.185	1.776			-0.156	0.363	1.751			-0.323	0.078	1.789			-0.345	-0.164	1.729			-0.354	-0.343	1.683			-0.362	-0.389	1.667			-0.008	0.082	1.754			0.017	-0.102	1.629
-0.170	-0.151	1.719			-0.162	-0.104	1.766			-0.153	0.186	1.776			-0.156	0.363	1.751			-0.323	0.078	1.789			-0.345	-0.164	1.729			-0.354	-0.343	1.683			-0.363	-0.389	1.667			-0.008	0.082	1.754			0.017	-0.103	1.630
-0.170	-0.151	1.719			-0.162	-0.104	1.766			-0.153	0.186	1.776			-0.156	0.363	1.750			-0.323	0.077	1.788			-0.345	-0.165	1.729			-0.354	-0.343	1.682			-0.363	-0.390	1.666			-0.008	0.082	1.754			0.018	-0.104	1.631
-0.170	-0.151	1.719			-0.162	-0.104	1.767			-0.153	0.186	1.776			-0.157	0.363	1.750			-0.323	0.076	1.788			-0.345	-0.165	1.729			-0.354	-0.344	1.682			-0.364	-0.390	1.666			-0.008	0.082	1.754			0.019	-0.105	1.632
-0.170	-0.151	1.719			-0.162	-0.104	1.767			-0.153	0.186	1.776			-0.157	0.363	1.750			-0.323	0.076	1.787			-0.345	-0.165	1.729			-0.354	-0.344	1.682			-0.364	-0.391	1.666			-0.008	0.082	1.754			0.020	-0.106	1.633
-0.169	-0.151	1.719			-0.162	-0.104	1.767			-0.153	0.186	1.776			-0.157	0.363	1.750			-0.323	0.075	1.786			-0.345	-0.166	1.729			-0.354	-0.344	1.682			-0.364	-0.391	1.666			-0.008	0.082	1.754			0.021	-0.107	1.634
-0.169	-0.151	1.720			-0.162	-0.104	1.767			-0.153	0.186	1.776			-0.157	0.363	1.750			-0.323	0.074	1.786			-0.345	-0.166	1.729			-0.354	-0.344	1.682			-0.364	-0.391	1.666			-0.008	0.082	1.754			0.022	-0.108	1.636
-0.169	-0.152	1.720			-0.162	-0.104	1.767			-0.154	0.186	1.776			-0.157	0.363	1.750			-0.323	0.074	1.785			-0.344	-0.166	1.729			-0.354	-0.344	1.682			-0.365	-0.392	1.665			-0.008	0.082	1.754			0.023	-0.109	1.637
-0.169	-0.152	1.720			-0.162	-0.104	1.767			-0.154	0.186	1.776			-0.157	0.363	1.749			-0.323	0.073	1.785			-0.344	-0.166	1.729			-0.355	-0.345	1.682			-0.365	-0.392	1.665			-0.008	0.082	1.754			0.024	-0.110	1.638
-0.169	-0.152	1.720			-0.162	-0.104	1.767			-0.154	0.186	1.776			-0.157	0.363	1.749			-0.323	0.073	1.784			-0.344	-0.166	1.729			-0.355	-0.345	1.682			-0.365	-0.392	1.665			-0.008	0.082	1.754			0.025	-0.111	1.640
-0.169	-0.152	1.720			-0.162	-0.104	1.767			-0.154	0.186	1.776			-0.157	0.363	1.749			-0.323	0.073	1.784			-0.344	-0.167	1.729			-0.355	-0.345	1.682			-0.365	-0.393	1.665			-0.007	0.082	1.754			0.026	-0.113	1.641
-0.169	-0.152	1.720			-0.162	-0.104	1.767			-0.154	0.186	1.775			-0.157	0.363	1.749			-0.323	0.072	1.783			-0.344	-0.167	1.729			-0.355	-0.345	1.682			-0.365	-0.393	1.665			-0.007	0.082	1.754			0.026	-0.114	1.642
-0.169	-0.152	1.720			-0.162	-0.104	1.767			-0.154	0.186	1.775			-0.157	0.363	1.749			-0.322	0.072	1.782			-0.344	-0.167	1.728			-0.355	-0.345	1.682			-0.365	-0.393	1.665			-0.007	0.082	1.754			0.026	-0.114	1.643
-0.169	-0.152	1.720			-0.162	-0.104	1.767			-0.154	0.186	1.775			-0.157	0.363	1.749			-0.322	0.072	1.782			-0.344	-0.167	1.728			-0.355	-0.345	1.682			-0.364	-0.393	1.664			-0.007	0.082	1.754			0.027	-0.115	1.645
-0.169	-0.152	1.720			-0.162	-0.104	1.767			-0.154	0.186	1.775			-0.157	0.363	1.749			-0.322	0.071	1.781			-0.344	-0.167	1.728			-0.355	-0.345	1.682			-0.364	-0.393	1.664			-0.007	0.082	1.754			0.027	-0.116	1.646
-0.168	-0.152	1.720			-0.162	-0.104	1.767			-0.154	0.186	1.775			-0.157	0.363	1.749			-0.321	0.071	1.779			-0.344	-0.167	1.728			-0.355	-0.345	1.682			-0.364	-0.393	1.664			-0.007	0.082	1.754			0.027	-0.117	1.647
-0.168	-0.152	1.720			-0.162	-0.104	1.767			-0.154	0.186	1.775			-0.157	0.363	1.748			-0.319	0.070	1.777			-0.344	-0.167	1.728			-0.355	-0.345	1.682			-0.364	-0.394	1.664			-0.007	0.082	1.754			0.027	-0.118	1.648
-0.168	-0.153	1.720			-0.162	-0.104	1.767			-0.154	0.186	1.775			-0.157	0.363	1.748			-0.317	0.070	1.774			-0.344	-0.167	1.728			-0.355	-0.346	1.682			-0.364	-0.394	1.664			-0.006	0.082	1.754			0.028	-0.119	1.649
-0.167	-0.153	1.720			-0.162	-0.104	1.767			-0.154	0.186	1.775			-0.157	0.363	1.748			-0.315	0.069	1.771			-0.344	-0.167	1.728			-0.355	-0.346	1.681			-0.364	-0.394	1.664			-0.006	0.082	1.754			0.028	-0.119	1.650
-0.167	-0.153	1.720			-0.162	-0.104	1.767			-0.154	0.186	1.775			-0.157	0.363	1.748			-0.314	0.069	1.769			-0.344	-0.167	1.728			-0.355	-0.346	1.681			-0.365	-0.394	1.664			-0.006	0.082	1.754			0.028	-0.120	1.651
-0.167	-0.153	1.720			-0.162	-0.104	1.767			-0.154	0.186	1.775			-0.157	0.363	1.748			-0.313	0.069	1.766			-0.344	-0.168	1.728			-0.355	-0.346	1.681			-0.365	-0.394	1.663			-0.006	0.082	1.754			0.028	-0.120	1.652
-0.166	-0.154	1.720			-0.162	-0.104	1.767			-0.154	0.186	1.774			-0.157	0.363	1.748			-0.311	0.068	1.765			-0.344	-0.168	1.728			-0.355	-0.346	1.681			-0.365	-0.394	1.663			-0.006	0.082	1.754			0.028	-0.121	1.653
-0.166	-0.154	1.720			-0.162	-0.104	1.767			-0.154	0.186	1.774			-0.157	0.363	1.748			-0.310	0.068	1.763			-0.344	-0.168	1.728			-0.355	-0.346	1.681			-0.365	-0.394	1.663			-0.006	0.082	1.754			0.028	-0.121	1.653
-0.166	-0.154	1.719			-0.162	-0.105	1.767			-0.154	0.186	1.774			-0.157	0.363	1.748			-0.309	0.068	1.761			-0.344	-0.168	1.728			-0.355	-0.346	1.681			-0.365	-0.394	1.663			-0.006	0.082	1.754			0.028	-0.122	1.654
-0.166	-0.155	1.719			-0.162	-0.105	1.767			-0.154	0.186	1.774			-0.157	0.363	1.748			-0.308	0.068	1.760			-0.344	-0.168	1.728			-0.355	-0.346	1.681			-0.364	-0.394	1.662			-0.005	0.082	1.754			0.028	-0.122	1.655
-0.165	-0.155	1.719			-0.161	-0.105	1.767			-0.154	0.186	1.774			-0.157	0.363	1.748			-0.307	0.068	1.759			-0.344	-0.168	1.727			-0.355	-0.346	1.681			-0.364	-0.394	1.662			-0.005	0.082	1.754			0.028	-0.122	1.656
-0.165	-0.155	1.719			-0.161	-0.105	1.767			-0.154	0.186	1.773			-0.156	0.364	1.748			-0.307	0.068	1.757			-0.344	-0.168	1.727			-0.355	-0.346	1.681			-0.364	-0.394	1.662			-0.005	0.082	1.754			0.027	-0.123	1.656
-0.165	-0.155	1.719			-0.161	-0.105	1.767			-0.154	0.186	1.773			-0.156	0.364	1.748			-0.306	0.068	1.756			-0.344	-0.168	1.727			-0.355	-0.346	1.681			-0.364	-0.394	1.662			-0.005	0.082	1.754			0.027	-0.123	1.657
-0.164	-0.156	1.719			-0.161	-0.105	1.767			-0.154	0.186	1.773			-0.156	0.364	1.747			-0.305	0.068	1.755			-0.344	-0.168	1.727			-0.355	-0.346	1.680			-0.364	-0.394	1.662			-0.005	0.082	1.754			0.027	-0.123	1.657
-0.164	-0.156	1.719			-0.161	-0.106	1.766			-0.154	0.186	1.773			-0.156	0.364	1.747			-0.305	0.068	1.755			-0.344	-0.168	1.727			-0.355	-0.346	1.680			-0.363	-0.395	1.662			-0.005	0.082	1.754			0.027	-0.124	1.658
-0.164	-0.156	1.719			-0.161	-0.106	1.766			-0.154	0.186	1.773			-0.156	0.364	1.747			-0.304	0.068	1.754			-0.344	-0.168	1.727			-0.355	-0.346	1.680			-0.363	-0.395	1.662			-0.004	0.082	1.754			0.027	-0.124	1.658
-0.164	-0.157	1.719			-0.161	-0.106	1.766			-0.154	0.186	1.773			-0.156	0.364	1.747			-0.304	0.068	1.753			-0.344	-0.168	1.727			-0.355	-0.346	1.680			-0.363	-0.395	1.661			-0.004	0.082	1.754			0.027	-0.124	1.659
-0.163	-0.157	1.719			-0.161	-0.106	1.766			-0.154	0.186	1.772			-0.156	0.364	1.747			-0.304	0.068	1.752			-0.344	-0.168	1.727			-0.355	-0.346	1.680			-0.363	-0.395	1.661			-0.004	0.082	1.754			0.027	-0.124	1.659
-0.163	-0.157	1.719			-0.161	-0.106	1.766			-0.154	0.186	1.772			-0.156	0.364	1.747			-0.305	0.067	1.753			-0.344	-0.168	1.727			-0.355	-0.346	1.680			-0.363	-0.395	1.661			-0.004	0.082	1.754			0.027	-0.124	1.659
-0.163	-0.157	1.719			-0.161	-0.106	1.766			-0.154	0.186	1.772			-0.156	0.364	1.747			-0.306	0.067	1.754			-0.344	-0.168	1.727			-0.355	-0.346	1.680			-0.363	-0.395	1.661			-0.004	0.082	1.754			0.027	-0.124	1.659
-0.163	-0.157	1.719			-0.161	-0.106	1.766			-0.154	0.186	1.772			-0.155	0.364	1.747			-0.307	0.066	1.755			-0.344	-0.168	1.727			-0.355	-0.346	1.680			-0.363	-0.395	1.661			-0.004	0.082	1.754			0.026	-0.123	1.658
-0.163	-0.157	1.719			-0.161	-0.106	1.766			-0.154	0.187	1.772			-0.155	0.364	1.747			-0.309	0.065	1.756			-0.344	-0.168	1.727			-0.355	-0.346	1.680			-0.363	-0.395	1.661			-0.004	0.083	1.754			0.025	-0.121	1.656
-0.163	-0.157	1.719			-0.160	-0.106	1.766			-0.154	0.187	1.772			-0.155	0.364	1.747			-0.311	0.064	1.758			-0.344	-0.168	1.727			-0.355	-0.346	1.680			-0.363	-0.395	1.661			-0.004	0.083	1.754			0.024	-0.118	1.651
-0.163	-0.157	1.719			-0.160	-0.107	1.766			-0.154	0.187	1.772			-0.155	0.364	1.747			-0.313	0.063	1.759			-0.344	-0.168	1.727			-0.355	-0.346	1.680			-0.363	-0.395	1.661			-0.004	0.083	1.754			0.022	-0.114	1.646
-0.162	-0.158	1.719			-0.160	-0.107	1.766			-0.154	0.187	1.772			-0.155	0.364	1.747			-0.313	0.063	1.761			-0.344	-0.168	1.727			-0.355	-0.346	1.680			-0.363	-0.395	1.661			-0.004	0.083	1.754			0.020	-0.110	1.640
-0.162	-0.158	1.719			-0.160	-0.107	1.766			-0.154	0.187	1.772			-0.154	0.365	1.747			-0.312	0.064	1.764			-0.344	-0.168	1.726			-0.354	-0.346	1.680			-0.363	-0.395	1.660			-0.003	0.083	1.754			0.018	-0.105	1.634
-0.162	-0.158	1.719			-0.160	-0.107	1.766			-0.154	0.187	1.772			-0.154	0.365	1.748			-0.311	0.066	1.766			-0.344	-0.168	1.726			-0.354	-0.346	1.680			-0.363	-0.395	1.660			-0.003	0.083	1.754			0.016	-0.100	1.628
-0.162	-0.158	1.719			-0.160	-0.107	1.766			-0.154	0.187	1.772			-0.154	0.365	1.748			-0.309	0.069	1.770			-0.344	-0.167	1.727			-0.354	-0.345	1.680			-0.363	-0.394	1.661			-0.003	0.083	1.754			0.014	-0.096	1.622
-0.162	-0.158	1.719			-0.160	-0.107	1.766			-0.154	0.187	1.771			-0.153	0.365	1.748			-0.307	0.073	1.773			-0.343	-0.165	1.727			-0.354	-0.343	1.680			-0.361	-0.392	1.662			-0.004	0.083	1.754			0.012	-0.092	1.617
-0.162	-0.158	1.719			-0.160	-0.107	1.766			-0.154	0.187	1.771			-0.153	0.365	1.748			-0.305	0.076	1.775			-0.343	-0.163	1.727			-0.353	-0.341	1.681			-0.360	-0.390	1.662			-0.004	0.083	1.754			0.010	-0.088	1.613
-0.162	-0.158	1.719			-0.160	-0.107	1.766			-0.154	0.187	1.771			-0.153	0.365	1.748			-0.303	0.079	1.778			-0.342	-0.161	1.728			-0.353	-0.339	1.681			-0.359	-0.388	1.663			-0.004	0.083	1.754			0.009	-0.085	1.609
-0.162	-0.158	1.719			-0.160	-0.107	1.766			-0.154	0.187	1.771			-0.153	0.365	1.749			-0.300	0.082	1.780			-0.341	-0.158	1.728			-0.353	-0.337	1.682			-0.358	-0.386	1.664			-0.004	0.083	1.754			0.008	-0.082	1.606
-0.162	-0.158	1.719			-0.160	-0.107	1.766			-0.154	0.187	1.771			-0.153	0.365	1.749			-0.297	0.085	1.781			-0.341	-0.156	1.729			-0.352	-0.334	1.683			-0.357	-0.384	1.665			-0.004	0.083	1.753			0.006	-0.079	1.602
-0.162	-0.158	1.719			-0.160	-0.107	1.766			-0.154	0.187	1.771			-0.153	0.365	1.749			-0.295	0.087	1.782			-0.340	-0.154	1.729			-0.352	-0.332	1.683			-0.356	-0.381	1.666			-0.004	0.083	1.753			0.005	-0.077	1.599
-0.162	-0.158	1.719			-0.160	-0.107	1.766			-0.154	0.187	1.771			-0.152	0.366	1.749			-0.293	0.089	1.783			-0.340	-0.152	1.729			-0.352	-0.330	1.684			-0.356	-0.380	1.667			-0.005	0.083	1.752			0.004	-0.075	1.597
-0.162	-0.158	1.719			-0.160	-0.107	1.766			-0.154	0.187	1.772			-0.152	0.366	1.750			-0.291	0.091	1.784			-0.339	-0.150	1.730			-0.352	-0.329	1.684			-0.356	-0.378	1.667			-0.005	0.083	1.752			0.003	-0.074	1.594
-0.162	-0.158	1.719			-0.160	-0.107	1.766			-0.154	0.187	1.772			-0.152	0.366	1.750			-0.290	0.092	1.784			-0.339	-0.149	1.730			-0.352	-0.327	1.685			-0.356	-0.376	1.668			-0.005	0.083	1.751			0.002	-0.072	1.592
-0.163	-0.158	1.719			-0.160	-0.107	1.766			-0.154	0.187	1.772			-0.152	0.366	1.750			-0.288	0.093	1.785			-0.339	-0.148	1.730			-0.351	-0.326	1.685			-0.356	-0.375	1.668			-0.006	0.083	1.751			0.001	-0.071	1.590
-0.163	-0.158	1.719			-0.159	-0.107	1.766			-0.154	0.187	1.772			-0.152	0.366	1.750			-0.287	0.094	1.785			-0.338	-0.147	1.731			-0.351	-0.325	1.685			-0.355	-0.374	1.669			-0.006	0.083	1.750			0.000	-0.070	1.589
-0.163	-0.158	1.719			-0.159	-0.107	1.766			-0.154	0.187	1.772			-0.152	0.366	1.751			-0.286	0.095	1.786			-0.338	-0.146	1.731			-0.351	-0.324	1.686			-0.355	-0.373	1.669			-0.006	0.082	1.750			-0.001	-0.069	1.587
-0.163	-0.158	1.719			-0.159	-0.107	1.766			-0.154	0.187	1.772			-0.152	0.366	1.751			-0.285	0.096	1.786			-0.338	-0.145	1.731			-0.351	-0.323	1.686			-0.354	-0.372	1.669			-0.007	0.082	1.749			-0.001	-0.068	1.586
-0.163	-0.158	1.719			-0.159	-0.107	1.766			-0.154	0.187	1.772			-0.152	0.366	1.751			-0.284	0.097	1.786			-0.337	-0.144	1.731			-0.351	-0.323	1.686			-0.354	-0.371	1.670			-0.007	0.082	1.749			-0.002	-0.067	1.584
-0.163	-0.158	1.719			-0.159	-0.107	1.766			-0.154	0.187	1.772			-0.151	0.366	1.751			-0.283	0.098	1.787			-0.337	-0.143	1.731			-0.351	-0.322	1.686			-0.354	-0.371	1.670			-0.007	0.082	1.748			-0.003	-0.066	1.583
-0.163	-0.158	1.719			-0.159	-0.107	1.766			-0.154	0.187	1.772			-0.151	0.366	1.751			-0.283	0.099	1.787			-0.337	-0.142	1.732			-0.351	-0.321	1.687			-0.353	-0.370	1.670			-0.008	0.082	1.748			-0.003	-0.065	1.582
-0.164	-0.158	1.719			-0.159	-0.107	1.766			-0.154	0.187	1.772			-0.151	0.366	1.751			-0.282	0.099	1.787			-0.337	-0.142	1.732			-0.351	-0.321	1.687			-0.353	-0.369	1.670			-0.008	0.082	1.748			-0.004	-0.064	1.581
-0.164	-0.158	1.720			-0.159	-0.107	1.766			-0.154	0.186	1.772			-0.151	0.367	1.752			-0.281	0.100	1.787			-0.337	-0.141	1.732			-0.351	-0.320	1.687			-0.353	-0.369	1.671			-0.008	0.082	1.747			-0.004	-0.063	1.580
-0.164	-0.158	1.720			-0.159	-0.107	1.766			-0.154	0.186	1.772			-0.151	0.366	1.752			-0.281	0.100	1.788			-0.336	-0.141	1.732			-0.351	-0.320	1.687			-0.352	-0.368	1.671			-0.008	0.082	1.747			-0.005	-0.063	1.579
-0.164	-0.158	1.720			-0.159	-0.107	1.766			-0.154	0.186	1.773			-0.151	0.366	1.752			-0.280	0.101	1.788			-0.336	-0.140	1.732			-0.351	-0.319	1.687			-0.352	-0.368	1.671			-0.009	0.082	1.746			-0.005	-0.062	1.578
-0.164	-0.158	1.720			-0.159	-0.107	1.767			-0.154	0.186	1.773			-0.151	0.366	1.752			-0.280	0.101	1.788			-0.336	-0.140	1.732			-0.351	-0.319	1.687			-0.352	-0.368	1.671			-0.009	0.082	1.746			-0.006	-0.061	1.577
-0.164	-0.158	1.720			-0.159	-0.107	1.767			-0.154	0.186	1.773			-0.151	0.366	1.752			-0.279	0.102	1.788			-0.336	-0.139	1.732			-0.351	-0.319	1.687			-0.352	-0.367	1.671			-0.009	0.082	1.746			-0.006	-0.061	1.576
-0.164	-0.158	1.720			-0.159	-0.108	1.767			-0.154	0.186	1.773			-0.151	0.366	1.753			-0.279	0.102	1.788			-0.336	-0.139	1.732			-0.351	-0.318	1.688			-0.352	-0.367	1.671			-0.010	0.082	1.745			-0.006	-0.060	1.575
-0.165	-0.158	1.720			-0.159	-0.108	1.767			-0.154	0.186	1.773			-0.151	0.366	1.753			-0.278	0.102	1.788			-0.336	-0.138	1.732			-0.351	-0.318	1.688			-0.352	-0.367	1.671			-0.010	0.082	1.745			-0.005	-0.057	1.576
-0.165	-0.158	1.720			-0.159	-0.108	1.767			-0.154	0.186	1.773			-0.151	0.366	1.753			-0.278	0.103	1.788			-0.336	-0.138	1.733			-0.351	-0.318	1.688			-0.352	-0.366	1.671			-0.010	0.082	1.745			-0.009	-0.056	1.572
-0.165	-0.158	1.720			-0.159	-0.108	1.767			-0.154	0.186	1.773			-0.151	0.366	1.753			-0.277	0.103	1.788			-0.336	-0.138	1.733			-0.351	-0.318	1.688			-0.352	-0.366	1.671			-0.010	0.082	1.744			-0.010	-0.055	1.570
-0.165	-0.158	1.720			-0.159	-0.108	1.767			-0.154	0.186	1.774			-0.151	0.366	1.753			-0.277	0.103	1.788			-0.335	-0.137	1.733			-0.351	-0.317	1.688			-0.352	-0.366	1.671			-0.011	0.082	1.744			-0.011	-0.055	1.569
-0.165	-0.158	1.720			-0.159	-0.108	1.767			-0.154	0.186	1.774			-0.151	0.366	1.753			-0.277	0.103	1.788			-0.335	-0.137	1.733			-0.351	-0.317	1.688			-0.352	-0.366	1.671			-0.011	0.082	1.744			-0.011	-0.054	1.569
-0.165	-0.158	1.720			-0.159	-0.108	1.767			-0.154	0.186	1.774			-0.151	0.366	1.754			-0.276	0.103	1.788			-0.335	-0.137	1.733			-0.351	-0.317	1.688			-0.351	-0.365	1.671			-0.011	0.082	1.743			-0.013	-0.054	1.567
-0.166	-0.158	1.720			-0.159	-0.108	1.767			-0.154	0.186	1.774			-0.151	0.365	1.754			-0.276	0.104	1.788			-0.335	-0.136	1.733			-0.351	-0.317	1.688			-0.351	-0.365	1.671			-0.011	0.082	1.743			-0.014	-0.053	1.566
-0.166	-0.158	1.721			-0.159	-0.108	1.767			-0.154	0.186	1.774			-0.151	0.365	1.754			-0.276	0.104	1.788			-0.335	-0.136	1.733			-0.351	-0.317	1.688			-0.351	-0.365	1.671			-0.011	0.082	1.743			-0.015	-0.053	1.565
-0.166	-0.158	1.721			-0.160	-0.108	1.767			-0.154	0.186	1.774			-0.151	0.365	1.754			-0.276	0.104	1.788			-0.335	-0.136	1.733			-0.351	-0.317	1.688			-0.351	-0.365	1.671			-0.012	0.082	1.742			-0.017	-0.053	1.563
-0.166	-0.158	1.721			-0.160	-0.108	1.767			-0.154	0.186	1.774			-0.151	0.365	1.754			-0.275	0.104	1.787			-0.335	-0.136	1.733			-0.351	-0.316	1.688			-0.351	-0.365	1.672			-0.012	0.082	1.742			-0.052	-0.023	1.558
-0.166	-0.158	1.721			-0.160	-0.108	1.767			-0.154	0.186	1.774			-0.151	0.365	1.754			-0.275	0.104	1.787			-0.335	-0.135	1.733			-0.351	-0.316	1.688			-0.351	-0.365	1.672			-0.012	0.082	1.742			-0.064	-0.013	1.556
-0.166	-0.158	1.721			-0.160	-0.108	1.767			-0.154	0.186	1.775			-0.151	0.365	1.755			-0.275	0.104	1.787			-0.335	-0.135	1.733			-0.351	-0.316	1.688			-0.351	-0.364	1.671			-0.012	0.082	1.741			-0.074	-0.003	1.554
-0.166	-0.158	1.721			-0.160	-0.108	1.767			-0.154	0.186	1.775			-0.151	0.365	1.755			-0.275	0.104	1.787			-0.335	-0.135	1.733			-0.351	-0.316	1.688			-0.351	-0.364	1.671			-0.012	0.082	1.741			-0.074	-0.003	1.554
-0.167	-0.158	1.721			-0.160	-0.108	1.767			-0.154	0.186	1.775			-0.151	0.365	1.755			-0.275	0.104	1.787			-0.335	-0.135	1.733			-0.351	-0.316	1.688			-0.351	-0.364	1.671			-0.013	0.082	1.741			-0.077	0.000	1.554
-0.167	-0.158	1.721			-0.160	-0.108	1.767			-0.154	0.186	1.775			-0.151	0.365	1.755			-0.274	0.104	1.787			-0.335	-0.135	1.733			-0.352	-0.316	1.688			-0.351	-0.364	1.671			-0.013	0.082	1.741			-0.080	0.003	1.553
-0.167	-0.158	1.721			-0.160	-0.108	1.767			-0.154	0.186	1.775			-0.151	0.365	1.755			-0.274	0.104	1.786			-0.335	-0.135	1.733			-0.352	-0.316	1.688			-0.351	-0.364	1.671			-0.013	0.082	1.741			-0.083	0.005	1.552
-0.167	-0.158	1.721			-0.160	-0.108	1.767			-0.154	0.186	1.775			-0.151	0.365	1.755			-0.274	0.104	1.786			-0.335	-0.134	1.733			-0.352	-0.315	1.688			-0.351	-0.364	1.671			-0.013	0.082	1.740			-0.085	0.007	1.552
-0.167	-0.158	1.721			-0.160	-0.108	1.768			-0.154	0.186	1.775			-0.151	0.364	1.755			-0.274	0.104	1.786			-0.335	-0.134	1.733			-0.352	-0.315	1.688			-0.351	-0.364	1.671			-0.013	0.082	1.740			-0.087	0.009	1.551
-0.167	-0.158	1.721			-0.160	-0.108	1.768			-0.154	0.186	1.775			-0.151	0.364	1.755			-0.274	0.104	1.786			-0.334	-0.134	1.733			-0.352	-0.315	1.688			-0.351	-0.363	1.671			-0.013	0.082	1.740			-0.089	0.011	1.551
-0.167	-0.158	1.721			-0.160	-0.108	1.768			-0.154	0.186	1.775			-0.151	0.364	1.755			-0.274	0.104	1.785			-0.334	-0.134	1.733			-0.352	-0.315	1.688			-0.351	-0.363	1.671			-0.013	0.082	1.740			-0.091	0.013	1.550
-0.167	-0.158	1.721			-0.160	-0.108	1.768			-0.154	0.186	1.775			-0.151	0.364	1.755			-0.274	0.104	1.785			-0.334	-0.134	1.733			-0.352	-0.315	1.688			-0.351	-0.363	1.671			-0.014	0.082	1.739			-0.062	-0.018	1.551
-0.168	-0.158	1.721			-0.160	-0.108	1.768			-0.154	0.186	1.775			-0.151	0.364	1.755			-0.274	0.104	1.785			-0.334	-0.134	1.733			-0.352	-0.315	1.688			-0.351	-0.363	1.671			-0.014	0.082	1.739			-0.052	-0.029	1.552
-0.168	-0.158	1.721			-0.160	-0.108	1.768			-0.154	0.186	1.775			-0.151	0.364	1.755			-0.274	0.104	1.785			-0.334	-0.134	1.733			-0.352	-0.315	1.688			-0.351	-0.363	1.671			-0.014	0.082	1.739			-0.047	-0.034	1.551
-0.168	-0.159	1.721			-0.160	-0.109	1.768			-0.154	0.186	1.775			-0.151	0.364	1.755			-0.274	0.103	1.784			-0.334	-0.134	1.733			-0.352	-0.315	1.688			-0.351	-0.363	1.670			-0.014	0.082	1.738			-0.064	-0.018	1.552
-0.168	-0.159	1.721			-0.160	-0.109	1.768			-0.154	0.186	1.775			-0.151	0.364	1.755			-0.274	0.103	1.784			-0.334	-0.134	1.733			-0.352	-0.315	1.688			-0.351	-0.363	1.670			-0.014	0.082	1.738			-0.064	-0.018	1.552
-0.168	-0.159	1.721			-0.160	-0.109	1.768			-0.154	0.186	1.775			-0.151	0.364	1.755			-0.274	0.103	1.783			-0.334	-0.134	1.733			-0.352	-0.315	1.688			-0.351	-0.363	1.670			-0.014	0.082	1.738			-0.055	-0.028	1.552
-0.168	-0.159	1.721			-0.160	-0.109	1.768			-0.154	0.186	1.775			-0.151	0.363	1.755			-0.275	0.103	1.783			-0.334	-0.134	1.732			-0.353	-0.315	1.688			-0.351	-0.363	1.670			-0.014	0.082	1.738			-0.050	-0.035	1.551
-0.168	-0.159	1.721			-0.160	-0.109	1.768			-0.154	0.186	1.775			-0.151	0.363	1.755			-0.276	0.102	1.782			-0.333	-0.135	1.731			-0.351	-0.316	1.687			-0.349	-0.368	1.669			-0.014	0.082	1.737			-0.048	-0.039	1.550
-0.168	-0.159	1.721			-0.160	-0.109	1.768			-0.154	0.186	1.775			-0.151	0.363	1.755			-0.277	0.101	1.781			-0.333	-0.136	1.730			-0.350	-0.316	1.686			-0.347	-0.371	1.669			-0.014	0.082	1.737			-0.063	-0.026	1.551
-0.168	-0.159	1.721			-0.160	-0.109	1.768			-0.154	0.186	1.775			-0.151	0.363	1.755			-0.279	0.100	1.780			-0.332	-0.137	1.729			-0.349	-0.317	1.685			-0.345	-0.375	1.668			-0.014	0.082	1.737			-0.057	-0.032	1.550
-0.168	-0.159	1.721			-0.160	-0.109	1.768			-0.154	0.186	1.775			-0.151	0.363	1.755			-0.281	0.098	1.779			-0.332	-0.138	1.729			-0.348	-0.318	1.684			-0.344	-0.377	1.668			-0.014	0.082	1.736			-0.054	-0.036	1.549
-0.168	-0.159	1.721			-0.160	-0.109	1.768			-0.154	0.186	1.775			-0.151	0.363	1.755			-0.283	0.097	1.779			-0.333	-0.139	1.728			-0.348	-0.319	1.684			-0.344	-0.380	1.667			-0.014	0.082	1.736			-0.052	-0.039	1.548
-0.169	-0.159	1.721			-0.160	-0.109	1.768			-0.154	0.186	1.775			-0.151	0.363	1.755			-0.285	0.096	1.778			-0.334	-0.141	1.728			-0.349	-0.320	1.683			-0.345	-0.380	1.666			-0.014	0.082	1.735			-0.070	-0.024	1.549
-0.169	-0.159	1.721			-0.160	-0.109	1.768			-0.154	0.186	1.775			-0.151	0.363	1.754			-0.286	0.095	1.777			-0.335	-0.142	1.727			-0.349	-0.321	1.683			-0.345	-0.380	1.665			-0.014	0.082	1.735			-0.080	-0.017	1.549
-0.169	-0.159	1.721			-0.160	-0.109	1.767			-0.154	0.186	1.775			-0.151	0.363	1.754			-0.288	0.094	1.777			-0.336	-0.143	1.727			-0.349	-0.321	1.682			-0.345	-0.381	1.665			-0.014	0.082	1.734			-0.086	-0.013	1.549
-0.169	-0.159	1.721			-0.160	-0.109	1.767			-0.154	0.185	1.775			-0.151	0.363	1.754			-0.289	0.093	1.776			-0.337	-0.144	1.726			-0.350	-0.322	1.682			-0.345	-0.381	1.664			-0.015	0.082	1.734			-0.090	-0.009	1.550
-0.169	-0.159	1.721			-0.160	-0.109	1.767			-0.154	0.185	1.775			-0.151	0.363	1.754			-0.290	0.092	1.776			-0.338	-0.145	1.726			-0.350	-0.323	1.681			-0.345	-0.381	1.664			-0.015	0.082	1.733			-0.094	-0.007	1.549
-0.169	-0.159	1.720			-0.160	-0.109	1.767			-0.154	0.185	1.775			-0.151	0.363	1.754			-0.292	0.091	1.775			-0.338	-0.146	1.725			-0.350	-0.323	1.681			-0.345	-0.383	1.664			-0.015	0.082	1.733			-0.097	-0.005	1.549
-0.169	-0.159	1.720			-0.160	-0.109	1.767			-0.154	0.185	1.775			-0.151	0.363	1.753			-0.293	0.090	1.775			-0.339	-0.147	1.725			-0.350	-0.324	1.680			-0.349	-0.383	1.663			-0.015	0.082	1.732			-0.099	-0.003	1.549
-0.169	-0.159	1.720			-0.160	-0.109	1.767			-0.154	0.185	1.775			-0.152	0.363	1.753			-0.294	0.090	1.775			-0.339	-0.147	1.725			-0.350	-0.325	1.680			-0.350	-0.383	1.663			-0.015	0.082	1.732			-0.101	-0.002	1.549
-0.170	-0.159	1.720			-0.161	-0.109	1.767			-0.154	0.185	1.775			-0.152	0.363	1.753			-0.295	0.089	1.774			-0.340	-0.148	1.724			-0.351	-0.326	1.680			-0.352	-0.383	1.662			-0.015	0.083	1.731			-0.103	-0.001	1.549
-0.170	-0.159	1.720			-0.161	-0.109	1.767			-0.154	0.185	1.774			-0.152	0.363	1.752			-0.295	0.088	1.774			-0.340	-0.149	1.724			-0.351	-0.327	1.679			-0.353	-0.383	1.662			-0.015	0.083	1.731			-0.105	0.000	1.549
-0.170	-0.159	1.720			-0.161	-0.109	1.767			-0.154	0.185	1.774			-0.152	0.363	1.752			-0.296	0.088	1.774			-0.341	-0.150	1.724			-0.351	-0.327	1.679			-0.354	-0.383	1.661			-0.015	0.083	1.730			-0.106	0.001	1.549
-0.170	-0.159	1.720			-0.161	-0.109	1.767			-0.154	0.185	1.774			-0.152	0.363	1.751			-0.297	0.087	1.773			-0.341	-0.151	1.723			-0.352	-0.328	1.678			-0.355	-0.383	1.661			-0.015	0.083	1.730			-0.108	0.002	1.549
-0.170	-0.159	1.719			-0.161	-0.109	1.766			-0.154	0.185	1.774			-0.152	0.363	1.751			-0.298	0.087	1.773			-0.342	-0.151	1.723			-0.352	-0.329	1.678			-0.356	-0.384	1.660			-0.015	0.083	1.729			-0.109	0.002	1.549
-0.170	-0.159	1.719			-0.161	-0.109	1.766			-0.154	0.185	1.774			-0.152	0.363	1.751			-0.298	0.086	1.773			-0.342	-0.152	1.723			-0.353	-0.329	1.678			-0.357	-0.384	1.660			-0.015	0.083	1.729			-0.110	0.003	1.549
-0.170	-0.159	1.719			-0.161	-0.109	1.766			-0.154	0.185	1.773			-0.152	0.363	1.750			-0.299	0.086	1.773			-0.343	-0.153	1.722			-0.353	-0.330	1.677			-0.358	-0.384	1.659			-0.015	0.083	1.728			-0.111	0.004	1.549
-0.170	-0.159	1.719			-0.161	-0.109	1.766			-0.154	0.185	1.773			-0.153	0.363	1.750			-0.300	0.085	1.772			-0.343	-0.153	1.722			-0.353	-0.331	1.677			-0.359	-0.384	1.659			-0.015	0.083	1.728			-0.112	0.004	1.549
-0.171	-0.159	1.719			-0.161	-0.109	1.766			-0.154	0.185	1.773			-0.153	0.363	1.749			-0.300	0.085	1.772			-0.343	-0.154	1.722			-0.353	-0.331	1.677			-0.360	-0.384	1.659			-0.015	0.083	1.728			-0.113	0.005	1.549
-0.171	-0.159	1.719			-0.161	-0.109	1.766			-0.154	0.185	1.773			-0.153	0.363	1.749			-0.301	0.084	1.772			-0.344	-0.154	1.722			-0.354	-0.332	1.676			-0.360	-0.384	1.658			-0.015	0.083	1.727			-0.114	0.005	1.549
-0.171	-0.159	1.718			-0.161	-0.109	1.765			-0.154	0.185	1.772			-0.153	0.363	1.749			-0.301	0.084	1.772			-0.344	-0.155	1.721			-0.354	-0.332	1.676			-0.361	-0.385	1.658			-0.015	0.083	1.727			-0.115	0.006	1.549
-0.171	-0.159	1.718			-0.161	-0.109	1.765			-0.154	0.185	1.772			-0.153	0.363	1.748			-0.302	0.084	1.771			-0.344	-0.155	1.721			-0.354	-0.333	1.676			-0.361	-0.385	1.658			-0.015	0.083	1.726			-0.115	0.006	1.549
-0.171	-0.159	1.718			-0.161	-0.109	1.765			-0.154	0.185	1.772			-0.153	0.363	1.748			-0.302	0.083	1.771			-0.344	-0.156	1.721			-0.354	-0.333	1.675			-0.362	-0.385	1.657			-0.015	0.083	1.726			-0.116	0.006	1.549
-0.171	-0.159	1.718			-0.161	-0.109	1.765			-0.154	0.185	1.772			-0.154	0.363	1.747			-0.302	0.083	1.771			-0.345	-0.156	1.721			-0.354	-0.333	1.675			-0.362	-0.385	1.657			-0.015	0.084	1.726			-0.116	0.007	1.549
-0.171	-0.159	1.718			-0.161	-0.109	1.765			-0.154	0.185	1.771			-0.154	0.363	1.747			-0.303	0.083	1.771			-0.345	-0.156	1.720			-0.354	-0.334	1.675			-0.363	-0.385	1.657			-0.015	0.084	1.726			-0.082	-0.022	1.543
-0.171	-0.159	1.718			-0.162	-0.109	1.765			-0.154	0.185	1.771			-0.154	0.363	1.747			-0.303	0.082	1.771			-0.345	-0.157	1.720			-0.354	-0.334	1.675			-0.364	-0.385	1.657			-0.015	0.084	1.725			-0.071	-0.031	1.542
-0.171	-0.159	1.717			-0.162	-0.109	1.764			-0.154	0.185	1.771			-0.154	0.363	1.746			-0.303	0.082	1.771			-0.345	-0.157	1.720			-0.355	-0.334	1.674			-0.364	-0.385	1.656			-0.015	0.084	1.725			-0.064	-0.037	1.540
-0.171	-0.159	1.717			-0.162	-0.109	1.764			-0.154	0.185	1.771			-0.154	0.363	1.746			-0.304	0.082	1.770			-0.345	-0.157	1.720			-0.355	-0.335	1.674			-0.365	-0.385	1.656			-0.015	0.084	1.725			-0.075	-0.024	1.541
-0.171	-0.159	1.717			-0.162	-0.109	1.764			-0.154	0.185	1.771			-0.154	0.363	1.746			-0.304	0.082	1.770			-0.346	-0.158	1.720			-0.355	-0.335	1.674			-0.366	-0.385	1.656			-0.015	0.084	1.724			-0.081	-0.017	1.541
-0.171	-0.159	1.717			-0.162	-0.109	1.764			-0.154	0.185	1.770			-0.154	0.363	1.745			-0.304	0.082	1.770			-0.346	-0.158	1.720			-0.355	-0.335	1.674			-0.367	-0.385	1.656			-0.015	0.084	1.724			-0.084	-0.013	1.541
-0.171	-0.159	1.717			-0.162	-0.109	1.764			-0.154	0.185	1.770			-0.154	0.363	1.745			-0.303	0.082	1.770			-0.346	-0.158	1.719			-0.355	-0.335	1.674			-0.367	-0.384	1.656			-0.015	0.084	1.724			-0.087	-0.009	1.541
-0.171	-0.159	1.717			-0.162	-0.110	1.764			-0.154	0.185	1.770			-0.154	0.363	1.745			-0.303	0.082	1.770			-0.346	-0.158	1.719			-0.355	-0.335	1.674			-0.367	-0.384	1.656			-0.015	0.084	1.724			-0.089	-0.006	1.541
-0.172	-0.159	1.716			-0.162	-0.110	1.763			-0.154	0.185	1.770			-0.154	0.363	1.745			-0.303	0.082	1.769			-0.346	-0.158	1.719			-0.355	-0.335	1.674			-0.366	-0.384	1.656			-0.015	0.084	1.724			-0.072	-0.022	1.539
-0.172	-0.159	1.716			-0.162	-0.110	1.763			-0.154	0.185	1.770			-0.154	0.363	1.744			-0.302	0.082	1.769			-0.346	-0.158	1.719			-0.355	-0.335	1.673			-0.366	-0.384	1.656			-0.015	0.084	1.723			-0.077	-0.011	1.541
-0.172	-0.159	1.716			-0.162	-0.110	1.763			-0.154	0.185	1.769			-0.154	0.363	1.744			-0.302	0.083	1.769			-0.346	-0.157	1.719			-0.355	-0.335	1.673			-0.365	-0.382	1.656			-0.015	0.084	1.723			-0.081	-0.007	1.541
-0.172	-0.159	1.716			-0.162	-0.110	1.763			-0.154	0.184	1.769			-0.154	0.363	1.743			-0.301	0.084	1.769			-0.345	-0.157	1.719			-0.355	-0.335	1.673			-0.363	-0.381	1.656			-0.015	0.084	1.723			-0.085	-0.000	1.542
-0.172	-0.159	1.716			-0.162	-0.110	1.763			-0.154	0.184	1.769			-0.154	0.363	1.743			-0.301	0.084	1.769			-0.345	-0.157	1.719			-0.355	-0.335	1.673			-0.363	-0.381	1.656			-0.015	0.084	1.723			-0.085	-0.000	1.542
-0.172	-0.159	1.716			-0.162	-0.110	1.763			-0.154	0.184	1.769			-0.154	0.362	1.743			-0.300	0.084	1.768			-0.345	-0.157	1.718			-0.355	-0.334	1.673			-0.362	-0.381	1.656			-0.015	0.084	1.723			-0.086	0.001	1.542
-0.172	-0.159	1.715			-0.162	-0.110	1.762			-0.154	0.184	1.769			-0.154	0.362	1.743			-0.300	0.084	1.768			-0.345	-0.156	1.718			-0.355	-0.334	1.673			-0.362	-0.381	1.656			-0.015	0.084	1.722			-0.088	0.003	1.543
-0.172	-0.159	1.715			-0.162	-0.110	1.762			-0.154	0.184	1.768			-0.154	0.362	1.743			-0.299	0.084	1.768			-0.345	-0.156	1.718			-0.355	-0.334	1.673			-0.362	-0.380	1.656			-0.015	0.084	1.722			-0.089	0.004	1.542
-0.172	-0.160	1.715			-0.162	-0.110	1.762			-0.154	0.184	1.768			-0.154	0.362	1.742			-0.299	0.085	1.768			-0.345	-0.156	1.718			-0.355	-0.334	1.673			-0.362	-0.380	1.656			-0.015	0.084	1.722			-0.090	0.005	1.542
-0.172	-0.160	1.715			-0.162	-0.110	1.762			-0.154	0.184	1.768			-0.154	0.362	1.742			-0.299	0.085	1.768			-0.345	-0.156	1.718			-0.355	-0.334	1.673			-0.362	-0.380	1.656			-0.015	0.084	1.722			-0.070	-0.017	1.540
-0.172	-0.160	1.715			-0.162	-0.110	1.762			-0.154	0.184	1.768			-0.154	0.362	1.742			-0.298	0.085	1.768			-0.345	-0.156	1.718			-0.355	-0.334	1.673			-0.362	-0.380	1.656			-0.015	0.084	1.722			-0.076	-0.012	1.541
-0.172	-0.160	1.715			-0.162	-0.110	1.762			-0.154	0.184	1.768			-0.154	0.362	1.742			-0.298	0.085	1.768			-0.344	-0.155	1.718			-0.355	-0.334	1.673			-0.362	-0.380	1.656			-0.015	0.084	1.722			-0.065	-0.024	1.539
-0.172	-0.160	1.714			-0.162	-0.110	1.761			-0.154	0.184	1.768			-0.154	0.362	1.741			-0.298	0.086	1.767			-0.344	-0.155	1.718			-0.355	-0.333	1.672			-0.362	-0.380	1.656			-0.015	0.084	1.722			-0.071	-0.019	1.539
-0.172	-0.160	1.714			-0.162	-0.110	1.761			-0.154	0.184	1.768			-0.154	0.362	1.741			-0.298	0.086	1.767			-0.344	-0.155	1.718			-0.355	-0.333	1.672			-0.362	-0.380	1.656			-0.015	0.084	1.722			-0.071	-0.019	1.539
-0.172	-0.160	1.714			-0.162	-0.110	1.761			-0.154	0.184	1.768			-0.154	0.362	1.741			-0.298	0.086	1.767			-0.344	-0.155	1.718			-0.355	-0.333	1.672			-0.362	-0.380	1.656			-0.015	0.084	1.721			-0.063	-0.028	1.538
-0.172	-0.160	1.714			-0.162	-0.110	1.761			-0.154	0.184	1.767			-0.154	0.362	1.741			-0.297	0.086	1.767			-0.344	-0.155	1.718			-0.355	-0.333	1.672			-0.362	-0.379	1.656			-0.015	0.084	1.721			-0.058	-0.033	1.537
-0.172	-0.160	1.714			-0.162	-0.110	1.761			-0.154	0.184	1.767			-0.154	0.362	1.741			-0.297	0.086	1.767			-0.344	-0.155	1.718			-0.355	-0.333	1.672			-0.362	-0.379	1.656			-0.015	0.084	1.721			-0.072	-0.021	1.538
-0.172	-0.160	1.714			-0.162	-0.110	1.761			-0.154	0.184	1.767			-0.154	0.362	1.741			-0.297	0.086	1.767			-0.342	-0.154	1.717			-0.353	-0.332	1.672			-0.356	-0.382	1.656			-0.015	0.084	1.721			-0.079	-0.014	1.539
-0.172	-0.160	1.714			-0.162	-0.110	1.761			-0.154	0.184	1.767			-0.154	0.361	1.741			-0.297	0.086	1.767			-0.342	-0.154	1.717			-0.353	-0.332	1.672			-0.357	-0.382	1.656			-0.015	0.084	1.721			-0.083	-0.010	1.539
-0.172	-0.160	1.714			-0.162	-0.110	1.761			-0.154	0.184	1.767			-0.154	0.361	1.741			-0.297	0.086	1.767			-0.342	-0.154	1.717			-0.353	-0.332	1.672			-0.357	-0.382	1.656			-0.015	0.084	1.721			-0.087	-0.006	1.540
-0.172	-0.160	1.714			-0.162	-0.111	1.761			-0.154	0.184	1.767			-0.154	0.361	1.741			-0.297	0.086	1.767			-0.342	-0.154	1.717			-0.353	-0.332	1.672			-0.357	-0.382	1.656			-0.015	0.084	1.721			-0.090	-0.004	1.540
-0.172	-0.160	1.714			-0.162	-0.111	1.761			-0.154	0.184	1.767			-0.154	0.361	1.740			-0.296	0.086	1.767			-0.342	-0.154	1.717			-0.352	-0.332	1.672			-0.357	-0.381	1.657			-0.015	0.084	1.721			-0.092	-0.002	1.540
-0.172	-0.160	1.713			-0.162	-0.111	1.761			-0.154	0.184	1.767			-0.154	0.361	1.740			-0.296	0.086	1.767			-0.342	-0.154	1.717			-0.352	-0.332	1.672			-0.358	-0.379	1.657			-0.015	0.084	1.720			-0.093	-0.000	1.540
-0.172	-0.160	1.713			-0.162	-0.111	1.760			-0.154	0.184	1.767			-0.154	0.361	1.740			-0.296	0.087	1.766			-0.342	-0.154	1.717			-0.352	-0.332	1.672			-0.358	-0.379	1.657			-0.015	0.084	1.720			-0.095	0.001	1.540
-0.172	-0.160	1.713			-0.162	-0.111	1.760			-0.154	0.184	1.767			-0.154	0.361	1.740			-0.296	0.087	1.766			-0.342	-0.154	1.717			-0.352	-0.332	1.672			-0.358	-0.379	1.657			-0.015	0.084	1.720			-0.096	0.002	1.540
-0.172	-0.160	1.713			-0.162	-0.111	1.760			-0.154	0.184	1.767			-0.154	0.361	1.740			-0.296	0.087	1.766			-0.342	-0.153	1.717			-0.352	-0.332	1.672			-0.358	-0.379	1.657			-0.015	0.084	1.720			-0.076	-0.020	1.537
-0.172	-0.160	1.713			-0.162	-0.111	1.760			-0.154	0.184	1.767			-0.154	0.361	1.740			-0.296	0.087	1.766			-0.342	-0.153	1.717			-0.352	-0.332	1.672			-0.358	-0.379	1.657			-0.015	0.084	1.720			-0.067	-0.029	1.536
-0.171	-0.160	1.713			-0.162	-0.111	1.760			-0.154	0.184	1.766			-0.154	0.361	1.740			-0.296	0.087	1.766			-0.342	-0.153	1.717			-0.352	-0.332	1.672			-0.357	-0.379	1.657			-0.015	0.084	1.720			-0.062	-0.035	1.535
-0.171	-0.160	1.713			-0.162	-0.111	1.760			-0.154	0.184	1.766			-0.154	0.361	1.740			-0.296	0.087	1.766			-0.340	-0.153	1.716			-0.351	-0.332	1.671			-0.354	-0.382	1.657			-0.015	0.084	1.720			-0.059	-0.039	1.534
-0.171	-0.160	1.713			-0.162	-0.111	1.760			-0.154	0.184	1.766			-0.153	0.361	1.739			-0.295	0.087	1.766			-0.339	-0.153	1.716			-0.349	-0.331	1.671			-0.351	-0.384	1.657			-0.015	0.084	1.720			-0.056	-0.042	1.534
-0.171	-0.160	1.713			-0.162	-0.111	1.760			-0.154	0.184	1.766			-0.153	0.361	1.739			-0.295	0.087	1.766			-0.338	-0.152	1.715			-0.348	-0.331	1.671			-0.348	-0.386	1.657			-0.015	0.084	1.720			-0.054	-0.045	1.533
-0.171	-0.160	1.713			-0.162	-0.111	1.760			-0.154	0.184	1.766			-0.153	0.361	1.739			-0.295	0.087	1.766			-0.337	-0.152	1.715			-0.347	-0.331	1.671			-0.346	-0.387	1.658			-0.014	0.084	1.720			-0.052	-0.047	1.533
-0.171	-0.160	1.713			-0.162	-0.111	1.760			-0.153	0.184	1.766			-0.153	0.361	1.739			-0.295	0.087	1.766			-0.336	-0.152	1.715			-0.346	-0.331	1.671			-0.345	-0.388	1.658			-0.014	0.084	1.720			-0.051	-0.049	1.533
-0.171	-0.160	1.712			-0.162	-0.111	1.760			-0.153	0.184	1.766			-0.153	0.361	1.739			-0.295	0.087	1.766			-0.335	-0.152	1.715			-0.345	-0.330	1.671			-0.343	-0.389	1.658			-0.014	0.084	1.719			-0.049	-0.050	1.532
-0.171	-0.160	1.712			-0.161	-0.111	1.759			-0.153	0.184	1.766			-0.153	0.361	1.739			-0.295	0.087	1.766			-0.334	-0.152	1.714			-0.344	-0.330	1.670			-0.342	-0.390	1.658			-0.014	0.084	1.719			-0.048	-0.052	1.532
-0.171	-0.160	1.712			-0.161	-0.111	1.759			-0.153	0.184	1.766			-0.153	0.361	1.739			-0.295	0.087	1.766			-0.334	-0.151	1.714			-0.344	-0.330	1.670			-0.341	-0.391	1.658			-0.014	0.084	1.719			-0.047	-0.053	1.532
-0.171	-0.160	1.712			-0.161	-0.111	1.759			-0.153	0.184	1.766			-0.153	0.361	1.739			-0.295	0.087	1.766			-0.333	-0.151	1.714			-0.343	-0.330	1.670			-0.340	-0.392	1.658			-0.014	0.084	1.719			-0.046	-0.054	1.532
-0.171	-0.160	1.712			-0.161	-0.111	1.759			-0.153	0.184	1.766			-0.153	0.362	1.739			-0.295	0.087	1.766			-0.333	-0.151	1.714			-0.342	-0.330	1.670			-0.339	-0.392	1.658			-0.014	0.084	1.719			-0.045	-0.055	1.532
-0.171	-0.160	1.712			-0.161	-0.111	1.759			-0.153	0.184	1.766			-0.153	0.362	1.738			-0.295	0.087	1.766			-0.332	-0.151	1.713			-0.342	-0.330	1.670			-0.338	-0.393	1.658			-0.014	0.084	1.719			-0.054	-0.047	1.531
-0.171	-0.160	1.712			-0.161	-0.111	1.759			-0.153	0.184	1.766			-0.153	0.362	1.738			-0.295	0.087	1.766			-0.332	-0.151	1.713			-0.341	-0.330	1.670			-0.338	-0.393	1.658			-0.014	0.084	1.719			-0.053	-0.048	1.531
-0.171	-0.160	1.712			-0.161	-0.111	1.759			-0.153	0.184	1.766			-0.153	0.362	1.738			-0.295	0.087	1.765			-0.331	-0.151	1.713			-0.341	-0.330	1.670			-0.337	-0.394	1.658			-0.014	0.084	1.719			-0.052	-0.050	1.530
-0.171	-0.160	1.712			-0.161	-0.111	1.759			-0.153	0.184	1.766			-0.153	0.362	1.738			-0.295	0.087	1.765			-0.331	-0.151	1.713			-0.340	-0.330	1.670			-0.336	-0.394	1.658			-0.014	0.084	1.719			-0.051	-0.051	1.530
-0.171	-0.160	1.712			-0.161	-0.111	1.759			-0.153	0.184	1.766			-0.153	0.362	1.738			-0.295	0.087	1.765			-0.330	-0.150	1.713			-0.340	-0.329	1.670			-0.336	-0.395	1.658			-0.014	0.084	1.719			-0.050	-0.052	1.530
-0.171	-0.160	1.711			-0.161	-0.111	1.759			-0.153	0.184	1.765			-0.153	0.362	1.738			-0.295	0.087	1.765			-0.330	-0.150	1.713			-0.339	-0.329	1.670			-0.335	-0.395	1.658			-0.014	0.084	1.719			-0.050	-0.052	1.530
-0.171	-0.160	1.711			-0.161	-0.111	1.759			-0.153	0.184	1.765			-0.153	0.362	1.738			-0.294	0.087	1.765			-0.330	-0.150	1.713			-0.339	-0.329	1.670			-0.335	-0.396	1.658			-0.014	0.084	1.719			-0.049	-0.053	1.530
-0.171	-0.160	1.711			-0.161	-0.111	1.758			-0.153	0.184	1.765			-0.153	0.363	1.738			-0.294	0.087	1.765			-0.329	-0.150	1.713			-0.339	-0.329	1.670			-0.334	-0.396	1.658			-0.014	0.084	1.719			-0.049	-0.054	1.530
-0.171	-0.160	1.711			-0.161	-0.111	1.758			-0.153	0.184	1.765			-0.153	0.363	1.738			-0.294	0.088	1.765			-0.329	-0.150	1.712			-0.338	-0.329	1.669			-0.334	-0.396	1.658			-0.014	0.084	1.719			-0.048	-0.054	1.530
-0.171	-0.160	1.711			-0.161	-0.111	1.758			-0.153	0.184	1.765			-0.153	0.363	1.738			-0.294	0.088	1.765			-0.329	-0.150	1.712			-0.338	-0.329	1.669			-0.333	-0.396	1.658			-0.014	0.084	1.719			-0.048	-0.055	1.529
-0.171	-0.160	1.711			-0.161	-0.111	1.758			-0.153	0.184	1.765			-0.153	0.363	1.738			-0.294	0.088	1.765			-0.328	-0.150	1.712			-0.338	-0.329	1.669			-0.333	-0.397	1.658			-0.013	0.084	1.718			-0.047	-0.055	1.529
-0.171	-0.160	1.711			-0.161	-0.111	1.758			-0.153	0.184	1.765			-0.153	0.363	1.737			-0.294	0.088	1.765			-0.328	-0.150	1.712			-0.337	-0.329	1.669			-0.333	-0.397	1.658			-0.013	0.084	1.718			-0.047	-0.055	1.529
-0.171	-0.160	1.711			-0.161	-0.111	1.758			-0.153	0.184	1.765			-0.153	0.363	1.737			-0.294	0.088	1.765			-0.328	-0.150	1.712			-0.337	-0.329	1.669			-0.332	-0.397	1.658			-0.013	0.084	1.718			-0.046	-0.056	1.529
-0.171	-0.160	1.711			-0.161	-0.111	1.758			-0.153	0.184	1.765			-0.153	0.363	1.737			-0.294	0.088	1.765			-0.328	-0.150	1.712			-0.337	-0.329	1.669			-0.332	-0.397	1.658			-0.013	0.084	1.718			-0.046	-0.056	1.529
-0.171	-0.160	1.711			-0.161	-0.111	1.758			-0.153	0.184	1.765			-0.153	0.363	1.737			-0.294	0.088	1.765			-0.327	-0.150	1.712			-0.337	-0.329	1.669			-0.332	-0.398	1.658			-0.013	0.084	1.718			-0.046	-0.056	1.529
-0.171	-0.160	1.711			-0.161	-0.111	1.758			-0.153	0.184	1.765			-0.153	0.363	1.737			-0.294	0.088	1.765			-0.327	-0.150	1.712			-0.336	-0.329	1.669			-0.332	-0.398	1.658			-0.013	0.084	1.718			-0.069	-0.021	1.538
-0.171	-0.160	1.711			-0.161	-0.111	1.758			-0.153	0.184	1.765			-0.153	0.363	1.737			-0.294	0.088	1.765			-0.327	-0.150	1.712			-0.336	-0.329	1.669			-0.331	-0.398	1.658			-0.013	0.084	1.718			-0.066	-0.027	1.536
-0.171	-0.160	1.711			-0.161	-0.111	1.758			-0.153	0.184	1.765			-0.153	0.363	1.737			-0.294	0.088	1.765			-0.327	-0.150	1.712			-0.336	-0.329	1.669			-0.331	-0.398	1.658			-0.013	0.084	1.718			-0.063	-0.030	1.535
-0.171	-0.160	1.711			-0.161	-0.111	1.758			-0.153	0.184	1.765			-0.153	0.363	1.737			-0.294	0.088	1.765			-0.327	-0.150	1.712			-0.336	-0.329	1.669			-0.331	-0.398	1.658			-0.013	0.084	1.718			-0.061	-0.033	1.534
-0.170	-0.160	1.711			-0.161	-0.111	1.758			-0.153	0.184	1.765			-0.153	0.363	1.737			-0.294	0.088	1.765			-0.327	-0.150	1.712			-0.336	-0.329	1.669			-0.331	-0.399	1.658			-0.013	0.084	1.718			-0.060	-0.036	1.533
-0.170	-0.160	1.710			-0.161	-0.111	1.758			-0.153	0.184	1.765			-0.153	0.363	1.737			-0.294	0.088	1.765			-0.326	-0.150	1.712			-0.336	-0.329	1.669			-0.331	-0.399	1.658			-0.013	0.084	1.718			-0.058	-0.037	1.533
-0.170	-0.160	1.710			-0.161	-0.111	1.758			-0.153	0.184	1.765			-0.153	0.363	1.737			-0.294	0.088	1.765			-0.326	-0.150	1.711			-0.335	-0.329	1.669			-0.330	-0.399	1.658			-0.013	0.084	1.718			-0.056	-0.039	1.533
-0.170	-0.160	1.710			-0.161	-0.111	1.758			-0.153	0.184	1.764			-0.153	0.363	1.737			-0.294	0.088	1.765			-0.326	-0.150	1.711			-0.335	-0.329	1.669			-0.330	-0.399	1.658			-0.013	0.084	1.718			-0.055	-0.040	1.533
-0.170	-0.160	1.710			-0.161	-0.111	1.758			-0.153	0.184	1.764			-0.153	0.363	1.737			-0.293	0.088	1.765			-0.327	-0.150	1.712			-0.337	-0.329	1.669			-0.334	-0.397	1.658			-0.013	0.084	1.718			-0.070	-0.019	1.532
-0.170	-0.161	1.710			-0.161	-0.111	1.757			-0.153	0.184	1.764			-0.153	0.364	1.737			-0.293	0.087	1.764			-0.328	-0.151	1.712			-0.339	-0.331	1.669			-0.336	-0.396	1.658			-0.013	0.084	1.718			-0.077	-0.008	1.531
-0.170	-0.161	1.710			-0.161	-0.111	1.757			-0.153	0.184	1.764			-0.153	0.364	1.737			-0.293	0.083	1.764			-0.331	-0.155	1.712			-0.342	-0.335	1.669			-0.337	-0.397	1.658			-0.013	0.084	1.718			-0.081	-0.000	1.530
-0.170	-0.161	1.710			-0.161	-0.111	1.757			-0.153	0.184	1.764			-0.153	0.364	1.737			-0.293	0.078	1.763			-0.332	-0.157	1.712			-0.344	-0.336	1.668			-0.339	-0.397	1.657			-0.013	0.084	1.718			-0.082	0.010	1.530
-0.170	-0.161	1.710			-0.161	-0.111	1.757			-0.152	0.184	1.764			-0.153	0.364	1.737			-0.292	0.076	1.762			-0.334	-0.150	1.715			-0.346	-0.333	1.670			-0.341	-0.392	1.658			-0.013	0.085	1.718			-0.084	0.015	1.528
-0.170	-0.161	1.710			-0.160	-0.112	1.757			-0.152	0.184	1.764			-0.153	0.363	1.737			-0.292	0.075	1.762			-0.336	-0.144	1.717			-0.349	-0.325	1.672			-0.343	-0.386	1.658			-0.013	0.085	1.718			-0.083	0.022	1.528
-0.170	-0.162	1.710			-0.160	-0.112	1.757			-0.152	0.184	1.764			-0.153	0.363	1.737			-0.292	0.073	1.761			-0.339	-0.139	1.719			-0.351	-0.323	1.672			-0.345	-0.382	1.658			-0.013	0.085	1.718			-0.068	0.008	1.524
-0.170	-0.161	1.710			-0.160	-0.112	1.757			-0.152	0.184	1.764			-0.153	0.363	1.737			-0.311	0.058	1.764			-0.339	-0.139	1.719			-0.353	-0.323	1.673			-0.346	-0.378	1.658			-0.013	0.085	1.718			-0.068	0.017	1.524
-0.169	-0.160	1.710			-0.160	-0.110	1.757			-0.152	0.184	1.764			-0.153	0.363	1.736			-0.320	0.051	1.765			-0.340	-0.139	1.720			-0.354	-0.322	1.673			-0.347	-0.375	1.658			-0.013	0.085	1.718			-0.067	0.023	1.524
-0.169	-0.158	1.710			-0.159	-0.109	1.756			-0.152	0.186	1.762			-0.153	0.363	1.736			-0.324	0.049	1.765			-0.341	-0.139	1.720			-0.355	-0.322	1.673			-0.347	-0.373	1.658			-0.013	0.085	1.718			-0.049	0.001	1.520
-0.169	-0.156	1.709			-0.159	-0.107	1.756			-0.152	0.188	1.759			-0.153	0.363	1.736			-0.326	0.047	1.765			-0.342	-0.141	1.720			-0.356	-0.324	1.672			-0.348	-0.374	1.658			-0.013	0.085	1.718			-0.049	0.014	1.521
-0.168	-0.156	1.709			-0.159	-0.106	1.756			-0.151	0.192	1.756			-0.153	0.364	1.736			-0.327	0.046	1.765			-0.343	-0.143	1.720			-0.357	-0.325	1.672			-0.349	-0.374	1.657			-0.013	0.086	1.718			-0.049	0.022	1.521
-0.168	-0.155	1.709			-0.159	-0.105	1.755			-0.150	0.197	1.753			-0.152	0.365	1.736			-0.329	0.046	1.765			-0.343	-0.145	1.720			-0.358	-0.326	1.672			-0.349	-0.374	1.656			-0.013	0.086	1.718			-0.030	-0.001	1.521
-0.168	-0.155	1.709			-0.158	-0.104	1.755			-0.148	0.201	1.751			-0.152	0.366	1.736			-0.330	0.046	1.765			-0.344	-0.146	1.720			-0.359	-0.327	1.672			-0.350	-0.374	1.656			-0.013	0.086	1.718			-0.021	-0.011	1.521
-0.168	-0.155	1.709			-0.158	-0.105	1.754			-0.131	0.183	1.752			-0.152	0.366	1.736			-0.330	0.047	1.766			-0.344	-0.146	1.720			-0.359	-0.327	1.672			-0.351	-0.374	1.656			-0.013	0.087	1.718			-0.015	-0.018	1.521
-0.168	-0.155	1.708			-0.156	-0.107	1.754			-0.120	0.172	1.753			-0.151	0.365	1.737			-0.331	0.049	1.766			-0.345	-0.147	1.719			-0.359	-0.327	1.671			-0.351	-0.374	1.655			-0.013	0.087	1.718			-0.009	-0.025	1.518
-0.168	-0.156	1.708			-0.158	-0.111	1.752			-0.156	0.109	1.738			-0.156	0.320	1.740			-0.331	0.050	1.766			-0.345	-0.149	1.719			-0.360	-0.329	1.671			-0.352	-0.375	1.655			-0.013	0.087	1.718			-0.007	-0.032	1.512
-0.168	-0.157	1.707			-0.159	-0.115	1.751			-0.170	0.084	1.732			-0.158	0.306	1.742			-0.331	0.051	1.766			-0.345	-0.151	1.718			-0.360	-0.330	1.671			-0.353	-0.377	1.654			-0.012	0.086	1.717			-0.005	-0.040	1.506
-0.168	-0.158	1.707			-0.160	-0.119	1.750			-0.172	0.071	1.728			-0.158	0.296	1.742			-0.330	0.053	1.766			-0.345	-0.153	1.718			-0.360	-0.332	1.670			-0.353	-0.379	1.653			-0.011	0.086	1.717			-0.004	-0.046	1.502
-0.168	-0.159	1.707			-0.161	-0.122	1.748			-0.173	0.066	1.727			-0.159	0.292	1.743			-0.330	0.054	1.766			-0.345	-0.155	1.717			-0.360	-0.334	1.670			-0.354	-0.380	1.652			-0.009	0.085	1.716			-0.002	-0.050	1.499
-0.168	-0.160	1.706			-0.162	-0.123	1.748			-0.179	0.073	1.732			-0.159	0.296	1.744			-0.329	0.055	1.766			-0.345	-0.157	1.716			-0.360	-0.335	1.669			-0.355	-0.382	1.651			-0.008	0.084	1.715			-0.001	-0.053	1.496
-0.169	-0.160	1.706			-0.162	-0.124	1.747			-0.183	0.078	1.735			-0.160	0.300	1.745			-0.328	0.057	1.766			-0.345	-0.158	1.716			-0.360	-0.337	1.669			-0.355	-0.383	1.651			-0.006	0.084	1.714			0.002	-0.056	1.494
-0.169	-0.161	1.706			-0.163	-0.124	1.747			-0.181	0.126	1.737			-0.160	0.324	1.743			-0.327	0.058	1.765			-0.345	-0.160	1.715			-0.360	-0.338	1.668			-0.356	-0.385	1.650			-0.003	0.083	1.714			0.004	-0.058	1.493
-0.169	-0.161	1.706			-0.163	-0.124	1.746			-0.180	0.141	1.737			-0.159	0.335	1.743			-0.326	0.059	1.765			-0.345	-0.161	1.715			-0.360	-0.340	1.668			-0.356	-0.385	1.650			-0.001	0.083	1.713			0.005	-0.060	1.491
-0.169	-0.161	1.705			-0.164	-0.123	1.746			-0.180	0.150	1.738			-0.160	0.342	1.742			-0.325	0.060	1.765			-0.345	-0.163	1.714			-0.360	-0.341	1.668			-0.357	-0.387	1.649			0.003	0.082	1.713			0.007	-0.061	1.490
-0.169	-0.161	1.705			-0.164	-0.122	1.746			-0.180	0.156	1.738			-0.161	0.347	1.742			-0.324	0.062	1.765			-0.345	-0.164	1.714			-0.360	-0.342	1.667			-0.361	-0.388	1.650			0.006	0.082	1.713			0.008	-0.063	1.489
-0.169	-0.160	1.705			-0.164	-0.121	1.746			-0.180	0.161	1.739			-0.161	0.351	1.741			-0.323	0.063	1.764			-0.345	-0.165	1.714			-0.360	-0.343	1.667			-0.363	-0.388	1.651			0.010	0.082	1.714			0.010	-0.064	1.488
-0.169	-0.160	1.705			-0.164	-0.119	1.746			-0.179	0.166	1.739			-0.161	0.353	1.741			-0.321	0.064	1.764			-0.345	-0.165	1.713			-0.359	-0.344	1.667			-0.364	-0.389	1.650			0.013	0.082	1.714			0.011	-0.064	1.488
-0.169	-0.159	1.705			-0.164	-0.117	1.746			-0.179	0.170	1.740			-0.162	0.356	1.741			-0.320	0.065	1.764			-0.345	-0.166	1.713			-0.359	-0.344	1.667			-0.364	-0.390	1.649			0.015	0.082	1.714			0.013	-0.064	1.487
-0.169	-0.158	1.704			-0.164	-0.115	1.746			-0.178	0.173	1.741			-0.162	0.358	1.741			-0.318	0.066	1.763			-0.344	-0.167	1.713			-0.359	-0.345	1.666			-0.364	-0.390	1.648			0.017	0.082	1.715			0.014	-0.064	1.487
-0.168	-0.156	1.704			-0.164	-0.112	1.746			-0.176	0.176	1.742			-0.163	0.359	1.741			-0.317	0.067	1.763			-0.344	-0.167	1.712			-0.359	-0.345	1.666			-0.364	-0.391	1.648			0.020	0.081	1.716			0.017	-0.063	1.487
-0.168	-0.154	1.704			-0.163	-0.109	1.746			-0.174	0.179	1.743			-0.163	0.360	1.741			-0.316	0.067	1.763			-0.344	-0.167	1.712			-0.359	-0.346	1.666			-0.365	-0.391	1.647			0.023	0.081	1.717			0.019	-0.062	1.487
-0.167	-0.151	1.704			-0.163	-0.106	1.747			-0.173	0.182	1.744			-0.163	0.362	1.740			-0.315	0.068	1.763			-0.344	-0.168	1.712			-0.358	-0.346	1.666			-0.365	-0.391	1.647			0.026	0.081	1.717			0.023	-0.061	1.488
-0.167	-0.149	1.704			-0.162	-0.103	1.747			-0.171	0.184	1.745			-0.163	0.363	1.740			-0.314	0.069	1.762			-0.344	-0.168	1.712			-0.358	-0.346	1.666			-0.365	-0.391	1.646			0.028	0.082	1.718			0.026	-0.060	1.488
-0.166	-0.147	1.704			-0.162	-0.101	1.748			-0.169	0.187	1.746			-0.163	0.364	1.740			-0.313	0.069	1.762			-0.344	-0.168	1.712			-0.358	-0.346	1.666			-0.364	-0.391	1.646			0.030	0.082	1.719			0.028	-0.059	1.489
-0.166	-0.145	1.704			-0.161	-0.099	1.748			-0.168	0.188	1.747			-0.164	0.364	1.740			-0.312	0.070	1.762			-0.343	-0.168	1.711			-0.357	-0.346	1.665			-0.364	-0.391	1.646			0.033	0.082	1.720			0.031	-0.058	1.490
-0.165	-0.143	1.705			-0.161	-0.096	1.748			-0.166	0.190	1.748			-0.164	0.365	1.740			-0.311	0.071	1.762			-0.343	-0.168	1.711			-0.357	-0.346	1.665			-0.364	-0.387	1.646			0.035	0.082	1.721			0.033	-0.057	1.491
-0.164	-0.141	1.705			-0.160	-0.095	1.749			-0.165	0.192	1.749			-0.164	0.366	1.740			-0.311	0.071	1.762			-0.343	-0.168	1.711			-0.357	-0.346	1.665			-0.364	-0.387	1.646			0.037	0.082	1.722			0.035	-0.057	1.492
-0.164	-0.139	1.705			-0.159	-0.093	1.749			-0.163	0.193	1.750			-0.164	0.366	1.740			-0.310	0.071	1.762			-0.343	-0.168	1.711			-0.356	-0.346	1.665			-0.364	-0.387	1.646			0.039	0.082	1.723			0.037	-0.056	1.493
-0.163	-0.138	1.705			-0.159	-0.091	1.750			-0.162	0.194	1.752			-0.163	0.367	1.740			-0.310	0.072	1.762			-0.343	-0.168	1.711			-0.356	-0.346	1.665			-0.364	-0.387	1.646			0.041	0.082	1.724			0.039	-0.055	1.494
-0.163	-0.137	1.705			-0.158	-0.090	1.750			-0.160	0.195	1.753			-0.163	0.368	1.740			-0.309	0.072	1.762			-0.342	-0.167	1.711			-0.355	-0.345	1.665			-0.364	-0.387	1.646			0.043	0.082	1.725			0.041	-0.054	1.495
-0.162	-0.135	1.706			-0.158	-0.089	1.751			-0.159	0.195	1.754			-0.163	0.368	1.740			-0.309	0.073	1.762			-0.342	-0.167	1.710			-0.355	-0.345	1.665			-0.363	-0.387	1.645			0.044	0.082	1.726			0.043	-0.053	1.496
-0.161	-0.134	1.706			-0.157	-0.088	1.751			-0.157	0.196	1.755			-0.163	0.368	1.740			-0.308	0.073	1.762			-0.342	-0.167	1.710			-0.355	-0.345	1.665			-0.363	-0.387	1.645			0.046	0.082	1.727			0.045	-0.053	1.497
-0.161	-0.133	1.706			-0.157	-0.087	1.751			-0.155	0.196	1.756			-0.162	0.369	1.740			-0.308	0.073	1.762			-0.342	-0.167	1.710			-0.354	-0.345	1.665			-0.363	-0.387	1.645			0.048	0.082	1.728			0.047	-0.053	1.498
-0.161	-0.135	1.706			-0.156	-0.088	1.752			-0.154	0.196	1.758			-0.162	0.369	1.740			-0.308	0.074	1.762			-0.341	-0.167	1.710			-0.354	-0.345	1.665			-0.362	-0.387	1.645			0.022	0.074	1.728			0.048	-0.053	1.499
-0.160	-0.138	1.706			-0.156	-0.090	1.752			-0.152	0.196	1.759			-0.161	0.369	1.740			-0.308	0.074	1.762			-0.341	-0.167	1.710			-0.354	-0.345	1.665			-0.362	-0.387	1.645			0.016	0.072	1.728			0.049	-0.053	1.499
-0.160	-0.140	1.706			-0.155	-0.092	1.752			-0.151	0.195	1.760			-0.161	0.369	1.740			-0.307	0.074	1.762			-0.341	-0.167	1.710			-0.353	-0.345	1.665			-0.361	-0.387	1.645			0.011	0.070	1.728			0.050	-0.053	1.499
-0.160	-0.142	1.706			-0.154	-0.093	1.752			-0.149	0.194	1.761			-0.160	0.369	1.740			-0.307	0.074	1.762			-0.341	-0.166	1.710			-0.353	-0.345	1.665			-0.360	-0.387	1.645			0.005	0.068	1.728			0.051	-0.053	1.499
-0.160	-0.144	1.705			-0.154	-0.095	1.752			-0.148	0.193	1.762			-0.160	0.369	1.740			-0.307	0.075	1.762			-0.341	-0.166	1.710			-0.353	-0.345	1.665			-0.360	-0.387	1.645			0.000	0.067	1.728			0.052	-0.053	1.499
-0.160	-0.146	1.705			-0.154	-0.097	1.753			-0.146	0.193	1.763			-0.159	0.369	1.740			-0.307	0.075	1.762			-0.341	-0.166	1.710			-0.353	-0.345	1.665			-0.360	-0.387	1.645			-0.003	0.065	1.728			0.054	-0.053	1.500
-0.159	-0.147	1.705			-0.153	-0.098	1.753			-0.145	0.192	1.763			-0.159	0.369	1.740			-0.306	0.075	1.762			-0.341	-0.166	1.710			-0.353	-0.345	1.664			-0.359	-0.387	1.645			-0.006	0.064	1.728			0.055	-0.054	1.500
-0.159	-0.149	1.705			-0.153	-0.100	1.753			-0.144	0.191	1.764			-0.158	0.369	1.740			-0.306	0.075	1.762			-0.340	-0.166	1.710			-0.352	-0.345	1.664			-0.359	-0.387	1.645			-0.008	0.064	1.728			0.056	-0.054	1.501
-0.159	-0.150	1.705			-0.152	-0.101	1.753			-0.143	0.190	1.765			-0.158	0.369	1.740			-0.306	0.075	1.762			-0.340	-0.166	1.710			-0.352	-0.345	1.664			-0.359	-0.388	1.645			-0.010	0.063	1.728			0.057	-0.054	1.501
-0.159	-0.151	1.705			-0.152	-0.102	1.753			-0.142	0.190	1.766			-0.157	0.369	1.741			-0.306	0.075	1.762			-0.340	-0.166	1.709			-0.352	-0.345	1.664			-0.358	-0.388	1.645			-0.011	0.063	1.728			0.058	-0.055	1.502
-0.159	-0.152	1.705			-0.152	-0.103	1.753			-0.141	0.189	1.766			-0.157	0.369	1.741			-0.306	0.076	1.762			-0.340	-0.166	1.709			-0.352	-0.345	1.664			-0.358	-0.388	1.645			-0.013	0.063	1.728			0.060	-0.052	1.501
-0.159	-0.153	1.705			-0.151	-0.104	1.753			-0.140	0.188	1.767			-0.157	0.369	1.741			-0.305	0.076	1.762			-0.340	-0.167	1.709			-0.352	-0.345	1.664			-0.357	-0.388	1.644			-0.014	0.063	1.729			0.061	-0.050	1.501
-0.158	-0.154	1.705			-0.151	-0.106	1.753			-0.140	0.187	1.767			-0.156	0.368	1.741			-0.305	0.076	1.762			-0.340	-0.167	1.709			-0.352	-0.345	1.664			-0.357	-0.389	1.644			-0.015	0.062	1.729			0.062	-0.048	1.501
-0.158	-0.155	1.705			-0.151	-0.106	1.753			-0.139	0.186	1.768			-0.156	0.368	1.741			-0.305	0.076	1.762			-0.340	-0.167	1.709			-0.351	-0.345	1.664			-0.357	-0.389	1.644			-0.016	0.062	1.729			0.063	-0.046	1.500
-0.158	-0.156	1.705			-0.151	-0.107	1.753			-0.138	0.186	1.768			-0.155	0.368	1.741			-0.305	0.076	1.762			-0.340	-0.167	1.709			-0.351	-0.345	1.664			-0.356	-0.389	1.644			-0.017	0.062	1.729			0.064	-0.044	1.500
-0.158	-0.157	1.705			-0.151	-0.108	1.753			-0.138	0.185	1.768			-0.155	0.368	1.741			-0.305	0.076	1.762			-0.340	-0.167	1.709			-0.351	-0.345	1.664			-0.356	-0.390	1.644			-0.017	0.063	1.729			0.065	-0.043	1.500
-0.158	-0.157	1.705			-0.150	-0.109	1.754			-0.137	0.184	1.768			-0.155	0.368	1.741			-0.305	0.076	1.762			-0.340	-0.167	1.709			-0.351	-0.345	1.664			-0.356	-0.390	1.644			-0.018	0.063	1.729			0.066	-0.041	1.500
-0.158	-0.158	1.705			-0.150	-0.109	1.754			-0.137	0.184	1.769			-0.154	0.367	1.741			-0.305	0.076	1.762			-0.340	-0.167	1.709			-0.351	-0.345	1.664			-0.356	-0.390	1.644			-0.018	0.063	1.729			0.067	-0.040	1.500
-0.158	-0.159	1.705			-0.150	-0.110	1.754			-0.137	0.183	1.769			-0.154	0.367	1.741			-0.305	0.076	1.762			-0.340	-0.167	1.709			-0.351	-0.345	1.664			-0.355	-0.390	1.644			-0.018	0.063	1.730			0.068	-0.040	1.500
-0.158	-0.159	1.705			-0.150	-0.111	1.754			-0.137	0.183	1.769			-0.154	0.367	1.741			-0.304	0.076	1.761			-0.340	-0.167	1.709			-0.351	-0.345	1.664			-0.355	-0.391	1.644			-0.018	0.064	1.730			0.069	-0.039	1.500
-0.158	-0.160	1.705			-0.150	-0.111	1.754			-0.137	0.182	1.770			-0.154	0.367	1.741			-0.304	0.076	1.761			-0.340	-0.167	1.709			-0.351	-0.345	1.664			-0.356	-0.391	1.644			-0.018	0.064	1.730			0.070	-0.038	1.500
-0.158	-0.160	1.705			-0.150	-0.112	1.754			-0.137	0.182	1.770			-0.154	0.366	1.741			-0.304	0.076	1.761			-0.339	-0.167	1.709			-0.351	-0.345	1.664			-0.355	-0.391	1.644			-0.018	0.065	1.730			0.070	-0.038	1.500
-0.158	-0.161	1.705			-0.150	-0.112	1.754			-0.137	0.182	1.770			-0.154	0.366	1.741			-0.304	0.076	1.761			-0.339	-0.167	1.709			-0.351	-0.345	1.664			-0.355	-0.391	1.644			-0.018	0.065	1.730			0.071	-0.037	1.500
-0.158	-0.161	1.705			-0.150	-0.113	1.754			-0.137	0.181	1.770			-0.154	0.366	1.741			-0.304	0.076	1.761			-0.339	-0.167	1.709			-0.351	-0.345	1.664			-0.356	-0.392	1.644			-0.018	0.065	1.730			0.072	-0.037	1.500
-0.158	-0.162	1.705			-0.150	-0.113	1.754			-0.138	0.181	1.770			-0.153	0.366	1.741			-0.304	0.076	1.761			-0.339	-0.167	1.709			-0.350	-0.345	1.664			-0.356	-0.392	1.644			-0.018	0.066	1.730			0.072	-0.036	1.500
-0.158	-0.162	1.705			-0.150	-0.114	1.754			-0.138	0.181	1.770			-0.153	0.365	1.741			-0.304	0.076	1.761			-0.339	-0.167	1.709			-0.350	-0.346	1.664			-0.356	-0.392	1.644			-0.017	0.066	1.731			0.073	-0.036	1.501
-0.158	-0.162	1.704			-0.150	-0.114	1.754			-0.139	0.181	1.770			-0.153	0.365	1.741			-0.304	0.076	1.761			-0.339	-0.167	1.709			-0.350	-0.346	1.664			-0.356	-0.392	1.644			-0.017	0.067	1.731			0.074	-0.036	1.501
-0.158	-0.163	1.704			-0.150	-0.114	1.754			-0.140	0.180	1.771			-0.153	0.365	1.741			-0.304	0.076	1.761			-0.339	-0.167	1.709			-0.350	-0.346	1.663			-0.356	-0.393	1.645			-0.017	0.067	1.731			0.075	-0.036	1.501
-0.158	-0.163	1.704			-0.150	-0.115	1.754			-0.140	0.180	1.771			-0.153	0.364	1.741			-0.304	0.076	1.761			-0.339	-0.167	1.709			-0.350	-0.346	1.663			-0.356	-0.393	1.645			-0.016	0.067	1.731			0.076	-0.035	1.502
-0.158	-0.163	1.704			-0.150	-0.115	1.754			-0.141	0.180	1.771			-0.153	0.364	1.741			-0.304	0.076	1.761			-0.339	-0.167	1.709			-0.350	-0.346	1.663			-0.356	-0.393	1.645			-0.016	0.068	1.731			0.077	-0.035	1.502
-0.158	-0.164	1.704			-0.151	-0.115	1.754			-0.141	0.180	1.771			-0.153	0.364	1.741			-0.304	0.076	1.761			-0.339	-0.167	1.709			-0.350	-0.346	1.663			-0.357	-0.393	1.645			-0.015	0.068	1.731			0.078	-0.035	1.503
-0.158	-0.164	1.704			-0.151	-0.116	1.754			-0.142	0.180	1.771			-0.153	0.364	1.741			-0.304	0.076	1.761			-0.339	-0.168	1.709			-0.350	-0.346	1.663			-0.357	-0.393	1.645			-0.015	0.068	1.732			0.080	-0.035	1.504
-0.158	-0.164	1.704			-0.151	-0.116	1.754			-0.142	0.180	1.771			-0.153	0.364	1.741			-0.304	0.076	1.761			-0.339	-0.168	1.709			-0.350	-0.346	1.663			-0.358	-0.394	1.645			-0.014	0.069	1.732			0.083	-0.036	1.506
-0.158	-0.164	1.704			-0.151	-0.116	1.754			-0.143	0.180	1.771			-0.152	0.363	1.741			-0.304	0.076	1.761			-0.339	-0.168	1.709			-0.350	-0.346	1.663			-0.358	-0.394	1.645			-0.014	0.069	1.732			0.086	-0.036	1.508
-0.158	-0.165	1.704			-0.151	-0.116	1.754			-0.143	0.180	1.771			-0.152	0.363	1.741			-0.304	0.076	1.761			-0.339	-0.168	1.709			-0.350	-0.346	1.663			-0.358	-0.394	1.645			-0.014	0.069	1.732			0.089	-0.037	1.511
-0.159	-0.165	1.704			-0.151	-0.116	1.754			-0.144	0.180	1.771			-0.152	0.363	1.741			-0.304	0.076	1.761			-0.339	-0.168	1.709			-0.350	-0.346	1.663			-0.359	-0.394	1.646			-0.013	0.070	1.732			0.092	-0.038	1.514
-0.159	-0.165	1.704			-0.152	-0.117	1.754			-0.144	0.179	1.771			-0.152	0.363	1.741			-0.304	0.076	1.761			-0.339	-0.168	1.709			-0.350	-0.346	1.663			-0.359	-0.394	1.646			-0.013	0.070	1.733			0.095	-0.039	1.516
-0.159	-0.165	1.704			-0.152	-0.117	1.754			-0.145	0.179	1.771			-0.152	0.363	1.741			-0.304	0.076	1.761			-0.339	-0.168	1.709			-0.350	-0.346	1.663			-0.360	-0.394	1.646			-0.012	0.070	1.733			0.098	-0.040	1.519
-0.159	-0.165	1.704			-0.152	-0.117	1.754			-0.145	0.179	1.771			-0.152	0.363	1.741			-0.305	0.076	1.761			-0.339	-0.168	1.709			-0.350	-0.346	1.663			-0.360	-0.394	1.646			-0.012	0.070	1.733			0.101	-0.041	1.521
-0.159	-0.166	1.704			-0.152	-0.117	1.754			-0.146	0.179	1.771			-0.152	0.362	1.741			-0.305	0.076	1.761			-0.339	-0.168	1.709			-0.350	-0.346	1.663			-0.361	-0.394	1.646			-0.011	0.071	1.734			0.104	-0.042	1.524
-0.159	-0.166	1.704			-0.153	-0.117	1.754			-0.146	0.179	1.771			-0.151	0.362	1.741			-0.305	0.076	1.761			-0.339	-0.168	1.709			-0.350	-0.346	1.663			-0.361	-0.394	1.646			-0.010	0.071	1.734			0.109	-0.044	1.529
-0.159	-0.166	1.704			-0.153	-0.117	1.754			-0.146	0.179	1.771			-0.151	0.362	1.741			-0.305	0.076	1.761			-0.339	-0.168	1.709			-0.350	-0.346	1.663			-0.361	-0.394	1.646			-0.010	0.071	1.734			0.109	-0.044	1.529
-0.159	-0.166	1.704			-0.153	-0.117	1.754			-0.147	0.180	1.770			-0.151	0.362	1.741			-0.305	0.075	1.761			-0.339	-0.168	1.709			-0.350	-0.346	1.663			-0.361	-0.395	1.646			-0.010	0.071	1.735			0.111	-0.045	1.531
-0.159	-0.166	1.704			-0.153	-0.117	1.754			-0.147	0.180	1.770			-0.150	0.362	1.741			-0.305	0.075	1.761			-0.339	-0.168	1.709			-0.350	-0.346	1.663			-0.361	-0.395	1.646			-0.010	0.071	1.735			0.113	-0.045	1.533
-0.159	-0.166	1.704			-0.153	-0.118	1.754			-0.147	0.180	1.770			-0.150	0.362	1.741			-0.305	0.075	1.761			-0.339	-0.168	1.709			-0.350	-0.346	1.663			-0.361	-0.395	1.646			-0.009	0.071	1.735			0.113	-0.047	1.539
-0.159	-0.166	1.704			-0.153	-0.118	1.754			-0.148	0.180	1.770			-0.150	0.362	1.741			-0.305	0.075	1.761			-0.339	-0.168	1.709			-0.350	-0.346	1.663			-0.361	-0.395	1.646			-0.009	0.071	1.736			0.114	-0.048	1.542
-0.159	-0.166	1.705			-0.153	-0.118	1.754			-0.148	0.180	1.770			-0.149	0.362	1.741			-0.305	0.075	1.761			-0.339	-0.168	1.709			-0.350	-0.346	1.663			-0.361	-0.395	1.646			-0.009	0.072	1.736			0.116	-0.049	1.543
-0.159	-0.166	1.705			-0.153	-0.118	1.754			-0.148	0.180	1.770			-0.149	0.362	1.741			-0.305	0.075	1.761			-0.339	-0.168	1.709			-0.350	-0.346	1.663			-0.362	-0.395	1.646			-0.008	0.072	1.736			0.117	-0.049	1.545
-0.159	-0.166	1.705			-0.154	-0.118	1.754			-0.148	0.180	1.770			-0.148	0.362	1.741			-0.305	0.075	1.761			-0.339	-0.168	1.708			-0.350	-0.346	1.663			-0.362	-0.395	1.646			-0.008	0.072	1.736			0.118	-0.048	1.544
-0.159	-0.166	1.705			-0.154	-0.118	1.754			-0.148	0.181	1.769			-0.148	0.362	1.741			-0.305	0.075	1.760			-0.339	-0.168	1.708			-0.350	-0.346	1.663			-0.362	-0.395	1.646			-0.008	0.072	1.737			0.119	-0.048	1.545
-0.159	-0.166	1.705			-0.154	-0.118	1.754			-0.148	0.181	1.769			-0.147	0.362	1.740			-0.305	0.075	1.760			-0.339	-0.168	1.708			-0.350	-0.346	1.663			-0.362	-0.395	1.646			-0.007	0.072	1.737			0.120	-0.048	1.546
-0.159	-0.167	1.705			-0.154	-0.118	1.754			-0.149	0.181	1.769			-0.147	0.362	1.740			-0.305	0.076	1.760			-0.339	-0.168	1.708			-0.350	-0.346	1.663			-0.362	-0.395	1.646			-0.007	0.072	1.737			0.120	-0.049	1.547
-0.159	-0.167	1.705			-0.154	-0.117	1.754			-0.149	0.182	1.769			-0.146	0.362	1.740			-0.305	0.076	1.760			-0.339	-0.168	1.708			-0.350	-0.346	1.663			-0.361	-0.394	1.646			-0.007	0.072	1.737			0.121	-0.049	1.547
-0.159	-0.167	1.705			-0.154	-0.117	1.754			-0.149	0.182	1.768			-0.146	0.362	1.740			-0.304	0.076	1.760			-0.339	-0.168	1.708			-0.350	-0.346	1.663			-0.361	-0.394	1.646			-0.006	0.072	1.738			0.122	-0.049	1.548
-0.159	-0.167	1.705			-0.154	-0.117	1.754			-0.149	0.182	1.768			-0.145	0.362	1.740			-0.304	0.076	1.760			-0.339	-0.168	1.708			-0.350	-0.346	1.663			-0.361	-0.394	1.646			-0.006	0.072	1.738			0.122	-0.049	1.548
-0.159	-0.167	1.705			-0.154	-0.117	1.754			-0.149	0.183	1.768			-0.145	0.362	1.740			-0.304	0.076	1.760			-0.339	-0.168	1.708			-0.350	-0.346	1.663			-0.361	-0.394	1.646			-0.006	0.072	1.738			0.123	-0.050	1.549
-0.159	-0.167	1.705			-0.154	-0.117	1.754			-0.149	0.183	1.768			-0.144	0.363	1.740			-0.304	0.076	1.759			-0.339	-0.168	1.708			-0.350	-0.346	1.663			-0.360	-0.394	1.646			-0.006	0.072	1.738			0.123	-0.050	1.549
-0.159	-0.167	1.705			-0.154	-0.117	1.754			-0.149	0.184	1.767			-0.144	0.363	1.740			-0.304	0.076	1.759			-0.339	-0.167	1.708			-0.350	-0.346	1.663			-0.360	-0.394	1.646			-0.005	0.072	1.738			0.123	-0.050	1.549
-0.159	-0.166	1.705			-0.154	-0.117	1.754			-0.149	0.184	1.767			-0.144	0.363	1.740			-0.304	0.076	1.759			-0.340	-0.167	1.708			-0.350	-0.346	1.663			-0.360	-0.394	1.646			-0.005	0.072	1.738			0.124	-0.050	1.548
-0.159	-0.166	1.705			-0.154	-0.117	1.754			-0.149	0.184	1.767			-0.144	0.363	1.740			-0.304	0.076	1.759			-0.340	-0.167	1.708			-0.350	-0.346	1.663			-0.360	-0.394	1.646			-0.005	0.072	1.738			0.124	-0.050	1.548
-0.159	-0.166	1.705			-0.154	-0.117	1.754			-0.149	0.185	1.767			-0.143	0.363	1.740			-0.304	0.076	1.759			-0.340	-0.167	1.708			-0.350	-0.346	1.663			-0.359	-0.394	1.646			-0.005	0.073	1.738			0.123	-0.050	1.547
-0.159	-0.166	1.705			-0.154	-0.117	1.754			-0.149	0.185	1.766			-0.143	0.363	1.740			-0.304	0.076	1.759			-0.340	-0.167	1.708			-0.350	-0.346	1.663			-0.359	-0.394	1.646			-0.004	0.073	1.739			0.122	-0.049	1.545
-0.159	-0.166	1.705			-0.155	-0.117	1.754			-0.149	0.185	1.766			-0.143	0.363	1.740			-0.304	0.076	1.759			-0.340	-0.167	1.708			-0.350	-0.346	1.663			-0.358	-0.394	1.646			-0.004	0.073	1.739			0.119	-0.046	1.540
-0.159	-0.166	1.705			-0.155	-0.117	1.754			-0.149	0.185	1.766			-0.143	0.363	1.740			-0.304	0.076	1.759			-0.340	-0.167	1.708			-0.350	-0.346	1.663			-0.358	-0.394	1.646			-0.004	0.073	1.739			0.116	-0.044	1.536
-0.159	-0.166	1.705			-0.155	-0.116	1.754			-0.149	0.186	1.766			-0.142	0.363	1.740			-0.304	0.076	1.758			-0.340	-0.167	1.708			-0.350	-0.346	1.663			-0.358	-0.394	1.646			-0.004	0.073	1.739			0.113	-0.043	1.533
-0.159	-0.166	1.705			-0.155	-0.116	1.754			-0.149	0.186	1.766			-0.142	0.363	1.740			-0.304	0.076	1.758			-0.340	-0.167	1.708			-0.350	-0.346	1.663			-0.357	-0.394	1.646			-0.004	0.073	1.739			0.110	-0.042	1.530
-0.159	-0.166	1.705			-0.154	-0.116	1.754			-0.149	0.186	1.766			-0.142	0.363	1.740			-0.304	0.076	1.758			-0.340	-0.167	1.708			-0.350	-0.346	1.663			-0.357	-0.394	1.646			-0.003	0.073	1.739			0.107	-0.041	1.527
-0.159	-0.166	1.705			-0.154	-0.116	1.754			-0.148	0.186	1.765			-0.142	0.363	1.740			-0.304	0.076	1.758			-0.340	-0.167	1.708			-0.350	-0.346	1.663			-0.357	-0.394	1.646			-0.003	0.073	1.739			0.101	-0.040	1.523
-0.159	-0.166	1.705			-0.154	-0.116	1.754			-0.148	0.186	1.765			-0.142	0.363	1.740			-0.304	0.076	1.758			-0.340	-0.167	1.708			-0.350	-0.346	1.663			-0.357	-0.394	1.646			-0.003	0.073	1.739			0.097	-0.039	1.519
-0.159	-0.166	1.705			-0.154	-0.116	1.754			-0.147	0.186	1.765			-0.142	0.363	1.740			-0.304	0.076	1.758			-0.340	-0.167	1.708			-0.350	-0.346	1.663			-0.357	-0.394	1.647			-0.003	0.073	1.739			0.092	-0.037	1.515
-0.159	-0.166	1.705			-0.154	-0.116	1.754			-0.146	0.186	1.765			-0.142	0.363	1.740			-0.304	0.076	1.758			-0.340	-0.167	1.708			-0.350	-0.346	1.663			-0.357	-0.394	1.647			-0.003	0.073	1.738			0.088	-0.035	1.511
-0.159	-0.166	1.705			-0.154	-0.116	1.754			-0.145	0.186	1.764			-0.142	0.363	1.740			-0.304	0.076	1.758			-0.340	-0.167	1.708			-0.350	-0.346	1.663			-0.357	-0.394	1.647			-0.003	0.073	1.738			0.081	-0.031	1.504
-0.159	-0.166	1.705			-0.154	-0.116	1.754			-0.144	0.186	1.764			-0.142	0.363	1.740			-0.304	0.076	1.758			-0.340	-0.167	1.708			-0.350	-0.346	1.663			-0.358	-0.393	1.647			-0.003	0.073	1.737			0.074	-0.026	1.497
-0.158	-0.166	1.705			-0.154	-0.115	1.754			-0.144	0.186	1.764			-0.142	0.364	1.740			-0.304	0.076	1.758			-0.340	-0.167	1.708			-0.350	-0.346	1.663			-0.358	-0.393	1.647			-0.003	0.073	1.737			0.067	-0.022	1.491
-0.158	-0.166	1.705			-0.153	-0.115	1.754			-0.144	0.186	1.764			-0.142	0.364	1.740			-0.304	0.076	1.758			-0.340	-0.167	1.708			-0.350	-0.346	1.663			-0.358	-0.393	1.648			-0.004	0.073	1.736			0.056	-0.014	1.484
-0.158	-0.165	1.705			-0.153	-0.115	1.754			-0.143	0.187	1.763			-0.142	0.364	1.741			-0.303	0.076	1.758			-0.340	-0.166	1.708			-0.350	-0.345	1.663			-0.358	-0.393	1.648			-0.005	0.074	1.735			0.047	-0.008	1.479
-0.158	-0.165	1.705			-0.153	-0.114	1.754			-0.143	0.189	1.762			-0.143	0.364	1.741			-0.303	0.076	1.758			-0.340	-0.166	1.708			-0.350	-0.345	1.664			-0.358	-0.393	1.648			-0.006	0.075	1.734			0.040	-0.003	1.474
-0.159	-0.162	1.705			-0.153	-0.111	1.754			-0.143	0.192	1.761			-0.144	0.365	1.741			-0.303	0.076	1.758			-0.340	-0.166	1.708			-0.350	-0.345	1.664			-0.359	-0.392	1.649			0.011	0.073	1.727			0.035	-0.001	1.469
-0.159	-0.160	1.705			-0.153	-0.108	1.753			-0.143	0.197	1.759			-0.145	0.367	1.742			-0.303	0.076	1.758			-0.340	-0.166	1.708			-0.350	-0.345	1.664			-0.359	-0.392	1.649			0.019	0.073	1.724			0.032	0.001	1.466
-0.159	-0.157	1.705			-0.153	-0.105	1.753			-0.142	0.201	1.757			-0.146	0.368	1.742			-0.303	0.077	1.758			-0.340	-0.165	1.709			-0.350	-0.345	1.664			-0.360	-0.391	1.649			0.025	0.073	1.723			0.028	0.003	1.463
-0.159	-0.156	1.706			-0.153	-0.103	1.753			-0.143	0.202	1.756			-0.147	0.369	1.743			-0.303	0.077	1.758			-0.340	-0.165	1.709			-0.350	-0.344	1.664			-0.357	-0.394	1.651			0.028	0.073	1.721			0.024	0.005	1.461
-0.160	-0.154	1.706			-0.153	-0.102	1.753			-0.144	0.202	1.755			-0.148	0.370	1.744			-0.303	0.077	1.758			-0.340	-0.165	1.709			-0.350	-0.344	1.664			-0.356	-0.393	1.651			0.030	0.073	1.720			0.021	0.006	1.459
-0.160	-0.153	1.706			-0.153	-0.100	1.753			-0.144	0.203	1.751			-0.149	0.370	1.744			-0.303	0.077	1.758			-0.340	-0.165	1.709			-0.350	-0.344	1.665			-0.356	-0.393	1.651			0.032	0.073	1.719			0.018	0.007	1.457
-0.160	-0.152	1.706			-0.153	-0.099	1.752			-0.145	0.205	1.746			-0.149	0.371	1.745			-0.303	0.077	1.759			-0.340	-0.165	1.709			-0.350	-0.344	1.665			-0.356	-0.393	1.651			0.033	0.073	1.718			0.015	0.008	1.455
-0.161	-0.151	1.706			-0.153	-0.098	1.752			-0.145	0.206	1.743			-0.149	0.372	1.745			-0.303	0.077	1.759			-0.340	-0.165	1.710			-0.350	-0.344	1.665			-0.356	-0.393	1.651			0.034	0.073	1.717			0.012	0.009	1.453
-0.161	-0.151	1.705			-0.154	-0.097	1.751			-0.146	0.207	1.738			-0.150	0.372	1.746			-0.303	0.077	1.759			-0.340	-0.165	1.710			-0.350	-0.344	1.665			-0.356	-0.393	1.651			0.035	0.073	1.716			0.010	0.009	1.452
-0.161	-0.151	1.705			-0.154	-0.097	1.750			-0.146	0.208	1.735			-0.150	0.373	1.746			-0.303	0.077	1.760			-0.340	-0.165	1.710			-0.350	-0.344	1.665			-0.356	-0.393	1.652			0.036	0.073	1.715			0.007	0.010	1.450
-0.161	-0.150	1.705			-0.154	-0.096	1.749			-0.147	0.208	1.732			-0.150	0.374	1.746			-0.303	0.077	1.760			-0.340	-0.165	1.710			-0.350	-0.344	1.665			-0.356	-0.393	1.652			0.036	0.074	1.715			0.005	0.010	1.449
-0.162	-0.150	1.705			-0.155	-0.096	1.748			-0.147	0.208	1.729			-0.151	0.374	1.747			-0.303	0.077	1.760			-0.340	-0.165	1.711			-0.350	-0.344	1.666			-0.356	-0.393	1.652			0.036	0.074	1.714			0.003	0.010	1.448
-0.162	-0.150	1.705			-0.155	-0.095	1.747			-0.149	0.208	1.727			-0.151	0.375	1.747			-0.304	0.077	1.761			-0.340	-0.165	1.711			-0.350	-0.344	1.666			-0.355	-0.393	1.652			0.036	0.074	1.713			0.001	0.011	1.447
-0.163	-0.151	1.704			-0.156	-0.096	1.745			-0.151	0.207	1.725			-0.151	0.375	1.748			-0.304	0.076	1.761			-0.340	-0.165	1.711			-0.350	-0.344	1.666			-0.354	-0.388	1.653			0.036	0.074	1.712			-0.001	0.011	1.447
-0.163	-0.151	1.704			-0.157	-0.098	1.744			-0.166	0.163	1.730			-0.151	0.367	1.749			-0.304	0.076	1.761			-0.340	-0.165	1.711			-0.350	-0.344	1.666			-0.354	-0.387	1.654			0.035	0.074	1.711			-0.003	0.010	1.446
-0.164	-0.152	1.704			-0.158	-0.100	1.743			-0.171	0.148	1.731			-0.152	0.362	1.750			-0.304	0.076	1.762			-0.340	-0.165	1.711			-0.350	-0.344	1.666			-0.353	-0.383	1.655			0.035	0.075	1.711			-0.005	0.010	1.446
-0.165	-0.153	1.704			-0.159	-0.106	1.742			-0.172	0.096	1.728			-0.154	0.320	1.753			-0.304	0.076	1.762			-0.340	-0.165	1.712			-0.350	-0.344	1.666			-0.353	-0.380	1.656			0.034	0.075	1.710			-0.006	0.010	1.445
-0.165	-0.155	1.703			-0.160	-0.108	1.741			-0.173	0.131	1.724			-0.153	0.333	1.753			-0.304	0.076	1.762			-0.340	-0.165	1.712			-0.350	-0.344	1.667			-0.353	-0.381	1.656			0.033	0.075	1.709			-0.008	0.009	1.445
-0.166	-0.156	1.703			-0.161	-0.110	1.740			-0.172	0.144	1.719			-0.152	0.340	1.753			-0.305	0.076	1.763			-0.341	-0.165	1.712			-0.350	-0.344	1.667			-0.353	-0.382	1.656			0.032	0.075	1.709			-0.009	0.009	1.445
-0.166	-0.157	1.703			-0.161	-0.111	1.739			-0.170	0.151	1.715			-0.151	0.345	1.753			-0.305	0.076	1.763			-0.341	-0.165	1.712			-0.350	-0.344	1.667			-0.354	-0.382	1.656			0.032	0.075	1.709			-0.010	0.008	1.445
-0.167	-0.158	1.703			-0.161	-0.112	1.738			-0.170	0.157	1.714			-0.151	0.349	1.753			-0.305	0.075	1.763			-0.341	-0.166	1.712			-0.350	-0.344	1.667			-0.354	-0.383	1.655			0.031	0.075	1.708			-0.011	0.008	1.445
-0.167	-0.159	1.702			-0.162	-0.113	1.737			-0.169	0.161	1.712			-0.151	0.352	1.753			-0.305	0.075	1.763			-0.341	-0.166	1.713			-0.350	-0.345	1.667			-0.354	-0.384	1.655			0.030	0.075	1.708			-0.012	0.007	1.446
-0.167	-0.161	1.702			-0.162	-0.114	1.736			-0.168	0.164	1.710			-0.151	0.355	1.753			-0.305	0.075	1.764			-0.341	-0.166	1.713			-0.350	-0.345	1.667			-0.355	-0.384	1.655			0.029	0.075	1.708			-0.013	0.006	1.446
-0.168	-0.162	1.702			-0.163	-0.115	1.736			-0.181	0.134	1.726			-0.153	0.345	1.754			-0.305	0.075	1.764			-0.341	-0.166	1.713			-0.350	-0.345	1.667			-0.355	-0.385	1.655			0.028	0.076	1.707			-0.014	0.006	1.446
-0.168	-0.163	1.702			-0.164	-0.117	1.735			-0.186	0.120	1.731			-0.155	0.337	1.755			-0.306	0.075	1.764			-0.341	-0.166	1.713			-0.350	-0.345	1.668			-0.356	-0.386	1.655			0.027	0.076	1.707			-0.015	0.005	1.446
-0.169	-0.164	1.702			-0.165	-0.119	1.736			-0.202	0.121	1.746			-0.155	0.336	1.756			-0.306	0.074	1.765			-0.341	-0.166	1.713			-0.350	-0.345	1.668			-0.356	-0.386	1.655			0.025	0.076	1.707			-0.015	0.004	1.447
-0.169	-0.165	1.702			-0.165	-0.120	1.735			-0.181	0.151	1.726			-0.154	0.343	1.755			-0.306	0.074	1.765			-0.341	-0.166	1.713			-0.350	-0.345	1.668			-0.356	-0.386	1.655			0.023	0.076	1.707			-0.016	0.004	1.447
-0.169	-0.165	1.702			-0.166	-0.120	1.735			-0.174	0.161	1.719			-0.153	0.348	1.755			-0.307	0.074	1.765			-0.341	-0.166	1.714			-0.350	-0.345	1.668			-0.356	-0.386	1.655			0.021	0.077	1.708			-0.017	0.003	1.448
-0.170	-0.166	1.702			-0.166	-0.120	1.734			-0.170	0.167	1.715			-0.153	0.351	1.755			-0.308	0.074	1.766			-0.341	-0.166	1.714			-0.350	-0.345	1.668			-0.356	-0.386	1.655			0.018	0.078	1.708			-0.018	0.002	1.449
-0.170	-0.166	1.702			-0.166	-0.120	1.734			-0.144	0.197	1.737			-0.152	0.356	1.754			-0.308	0.073	1.766			-0.341	-0.166	1.714			-0.350	-0.344	1.669			-0.356	-0.386	1.655			0.015	0.079	1.709			-0.018	0.001	1.450
-0.170	-0.167	1.702			-0.165	-0.120	1.733			-0.136	0.206	1.743			-0.152	0.360	1.754			-0.309	0.073	1.766			-0.342	-0.165	1.714			-0.350	-0.344	1.669			-0.356	-0.386	1.655			0.012	0.080	1.709			-0.018	-0.005	1.456
-0.170	-0.167	1.702			-0.164	-0.119	1.734			-0.131	0.212	1.747			-0.151	0.363	1.754			-0.309	0.073	1.767			-0.342	-0.165	1.714			-0.350	-0.344	1.669			-0.356	-0.386	1.654			0.009	0.081	1.710			-0.017	-0.010	1.460
-0.170	-0.167	1.702			-0.164	-0.119	1.734			-0.127	0.216	1.750			-0.151	0.365	1.754			-0.310	0.073	1.767			-0.342	-0.165	1.715			-0.350	-0.343	1.669			-0.355	-0.385	1.654			0.006	0.082	1.711			-0.013	-0.015	1.474
-0.170	-0.167	1.702			-0.163	-0.118	1.734			-0.125	0.219	1.752			-0.150	0.366	1.754			-0.310	0.073	1.767			-0.342	-0.164	1.715			-0.350	-0.343	1.669			-0.355	-0.385	1.654			0.004	0.083	1.712			-0.010	-0.020	1.484
-0.170	-0.168	1.702			-0.162	-0.118	1.735			-0.123	0.221	1.753			-0.150	0.368	1.754			-0.311	0.073	1.767			-0.342	-0.164	1.715			-0.351	-0.342	1.670			-0.355	-0.385	1.654			0.002	0.084	1.712			0.001	-0.022	1.508
-0.169	-0.166	1.702			-0.161	-0.115	1.736			-0.122	0.223	1.754			-0.149	0.369	1.754			-0.311	0.072	1.768			-0.342	-0.164	1.715			-0.351	-0.342	1.670			-0.355	-0.385	1.654			0.000	0.085	1.713			0.002	-0.025	1.513
-0.169	-0.164	1.703			-0.159	-0.112	1.737			-0.120	0.225	1.755			-0.148	0.371	1.754			-0.312	0.072	1.768			-0.342	-0.163	1.715			-0.351	-0.342	1.670			-0.355	-0.385	1.654			-0.001	0.086	1.713			0.006	-0.027	1.521
-0.168	-0.161	1.703			-0.158	-0.109	1.739			-0.119	0.227	1.756			-0.148	0.372	1.754			-0.312	0.072	1.768			-0.342	-0.163	1.716			-0.351	-0.342	1.670			-0.355	-0.385	1.654			-0.002	0.087	1.714			0.006	-0.032	1.522
-0.167	-0.159	1.704			-0.157	-0.106	1.740			-0.119	0.228	1.757			-0.147	0.374	1.754			-0.313	0.072	1.769			-0.342	-0.163	1.716			-0.351	-0.341	1.670			-0.356	-0.385	1.655			-0.004	0.088	1.714			0.006	-0.035	1.523
-0.167	-0.158	1.704			-0.156	-0.104	1.741			-0.118	0.230	1.757			-0.146	0.375	1.754			-0.313	0.072	1.769			-0.343	-0.162	1.716			-0.351	-0.341	1.671			-0.357	-0.385	1.655			-0.005	0.088	1.715			0.007	-0.037	1.525
-0.167	-0.157	1.704			-0.155	-0.102	1.742			-0.118	0.231	1.758			-0.145	0.377	1.754			-0.313	0.072	1.769			-0.343	-0.162	1.716			-0.351	-0.341	1.671			-0.359	-0.384	1.656			-0.006	0.089	1.715			0.008	-0.039	1.528
-0.166	-0.155	1.705			-0.155	-0.100	1.742			-0.118	0.232	1.758			-0.145	0.378	1.754			-0.314	0.071	1.769			-0.343	-0.162	1.716			-0.351	-0.340	1.671			-0.360	-0.384	1.656			-0.007	0.089	1.715			0.008	-0.040	1.530
-0.166	-0.154	1.705			-0.154	-0.099	1.743			-0.118	0.233	1.758			-0.144	0.379	1.755			-0.314	0.071	1.769			-0.343	-0.161	1.717			-0.352	-0.340	1.671			-0.360	-0.384	1.656			-0.007	0.090	1.715			0.008	-0.041	1.531
-0.166	-0.153	1.705			-0.154	-0.098	1.744			-0.118	0.234	1.758			-0.143	0.380	1.755			-0.315	0.071	1.770			-0.343	-0.161	1.717			-0.352	-0.339	1.671			-0.361	-0.384	1.656			-0.008	0.090	1.716			0.009	-0.043	1.532
-0.166	-0.153	1.705			-0.153	-0.097	1.744			-0.118	0.234	1.758			-0.143	0.381	1.755			-0.315	0.071	1.770			-0.343	-0.161	1.717			-0.352	-0.339	1.672			-0.361	-0.383	1.656			-0.009	0.090	1.716			0.009	-0.044	1.533
-0.165	-0.153	1.705			-0.153	-0.096	1.745			-0.118	0.235	1.758			-0.142	0.382	1.755			-0.315	0.071	1.770			-0.343	-0.160	1.717			-0.352	-0.339	1.672			-0.362	-0.383	1.657			-0.009	0.091	1.716			0.009	-0.045	1.535
-0.165	-0.152	1.705			-0.153	-0.096	1.745			-0.119	0.235	1.758			-0.142	0.383	1.756			-0.316	0.071	1.770			-0.343	-0.160	1.717			-0.352	-0.338	1.672			-0.362	-0.383	1.657			-0.010	0.091	1.716			0.004	-0.044	1.526
-0.165	-0.152	1.705			-0.152	-0.096	1.745			-0.119	0.235	1.758			-0.142	0.383	1.756			-0.316	0.071	1.770			-0.343	-0.160	1.717			-0.353	-0.338	1.672			-0.363	-0.383	1.657			-0.011	0.091	1.717			-0.017	0.001	1.527
-0.165	-0.152	1.705			-0.152	-0.095	1.746			-0.119	0.234	1.758			-0.141	0.384	1.756			-0.316	0.071	1.770			-0.344	-0.159	1.717			-0.353	-0.338	1.672			-0.363	-0.383	1.657			-0.011	0.092	1.717			-0.023	0.015	1.528
-0.165	-0.152	1.705			-0.152	-0.095	1.746			-0.119	0.234	1.758			-0.141	0.384	1.756			-0.317	0.071	1.770			-0.344	-0.159	1.718			-0.353	-0.337	1.672			-0.364	-0.382	1.657			-0.012	0.092	1.717			-0.027	0.023	1.528
-0.165	-0.152	1.706			-0.152	-0.095	1.746			-0.119	0.234	1.759			-0.141	0.385	1.756			-0.317	0.070	1.771			-0.344	-0.159	1.718			-0.353	-0.337	1.672			-0.364	-0.382	1.657			-0.012	0.092	1.717			-0.030	0.029	1.529
-0.165	-0.152	1.706			-0.152	-0.095	1.747			-0.119	0.234	1.759			-0.141	0.385	1.756			-0.317	0.070	1.771			-0.344	-0.159	1.718			-0.353	-0.337	1.672			-0.365	-0.382	1.657			-0.012	0.092	1.718			-0.013	0.001	1.533
-0.165	-0.152	1.706			-0.151	-0.095	1.747			-0.121	0.228	1.758			-0.140	0.385	1.757			-0.317	0.070	1.771			-0.344	-0.158	1.718			-0.353	-0.337	1.673			-0.365	-0.382	1.657			-0.013	0.092	1.718			-0.019	0.014	1.532
-0.165	-0.153	1.706			-0.151	-0.096	1.748			-0.122	0.223	1.757			-0.140	0.384	1.757			-0.317	0.070	1.771			-0.344	-0.158	1.718			-0.353	-0.336	1.673			-0.365	-0.381	1.657			-0.013	0.093	1.718			-0.009	-0.005	1.532
-0.165	-0.153	1.706			-0.151	-0.096	1.748			-0.122	0.223	1.757			-0.140	0.385	1.757			-0.318	0.070	1.771			-0.344	-0.157	1.718			-0.353	-0.336	1.673			-0.366	-0.381	1.657			-0.013	0.093	1.718			-0.017	0.010	1.531
-0.165	-0.153	1.706			-0.151	-0.097	1.748			-0.123	0.219	1.756			-0.140	0.384	1.757			-0.318	0.070	1.771			-0.344	-0.157	1.718			-0.354	-0.335	1.673			-0.366	-0.381	1.657			-0.014	0.093	1.719			-0.021	0.019	1.530
-0.165	-0.154	1.706			-0.151	-0.097	1.749			-0.122	0.219	1.756			-0.139	0.384	1.757			-0.318	0.070	1.771			-0.344	-0.157	1.718			-0.354	-0.335	1.673			-0.366	-0.381	1.657			-0.014	0.093	1.719			-0.024	0.025	1.530
-0.165	-0.154	1.706			-0.151	-0.097	1.749			-0.122	0.219	1.756			-0.139	0.384	1.758			-0.318	0.070	1.771			-0.344	-0.157	1.718			-0.354	-0.335	1.673			-0.366	-0.381	1.657			-0.014	0.093	1.719			-0.026	0.030	1.530
-0.165	-0.153	1.706			-0.151	-0.097	1.749			-0.122	0.218	1.756			-0.139	0.384	1.758			-0.318	0.070	1.771			-0.344	-0.157	1.718			-0.354	-0.335	1.673			-0.366	-0.381	1.657			-0.014	0.093	1.719			-0.012	-0.005	1.524
-0.164	-0.153	1.706			-0.151	-0.097	1.750			-0.122	0.218	1.756			-0.139	0.384	1.758			-0.319	0.070	1.771			-0.344	-0.157	1.718			-0.354	-0.335	1.673			-0.367	-0.381	1.657			-0.014	0.093	1.720			-0.020	0.011	1.525
-0.164	-0.153	1.706			-0.150	-0.097	1.750			-0.122	0.218	1.756			-0.139	0.385	1.758			-0.319	0.070	1.771			-0.345	-0.156	1.718			-0.354	-0.335	1.673			-0.367	-0.380	1.657			-0.015	0.093	1.720			-0.024	0.020	1.525
-0.164	-0.153	1.706			-0.150	-0.097	1.750			-0.122	0.218	1.756			-0.139	0.385	1.758			-0.319	0.070	1.771			-0.345	-0.156	1.718			-0.354	-0.335	1.673			-0.367	-0.380	1.657			-0.015	0.093	1.720			-0.026	0.025	1.526
-0.164	-0.153	1.706			-0.150	-0.097	1.750			-0.122	0.218	1.756			-0.139	0.385	1.758			-0.319	0.070	1.771			-0.345	-0.156	1.718			-0.354	-0.334	1.673			-0.367	-0.380	1.657			-0.015	0.093	1.720			-0.012	-0.004	1.527
-0.164	-0.153	1.706			-0.150	-0.097	1.750			-0.122	0.218	1.756			-0.139	0.385	1.758			-0.319	0.070	1.771			-0.345	-0.156	1.718			-0.354	-0.334	1.673			-0.367	-0.380	1.657			-0.015	0.093	1.720			-0.018	0.011	1.527
-0.164	-0.153	1.706			-0.150	-0.096	1.751			-0.123	0.218	1.756			-0.139	0.385	1.758			-0.319	0.070	1.771			-0.345	-0.156	1.718			-0.354	-0.334	1.673			-0.367	-0.380	1.657			-0.015	0.093	1.721			-0.008	-0.008	1.529
-0.164	-0.153	1.706			-0.150	-0.096	1.751			-0.123	0.219	1.756			-0.138	0.385	1.758			-0.319	0.070	1.771			-0.345	-0.156	1.718			-0.354	-0.334	1.673			-0.367	-0.380	1.656			-0.015	0.093	1.721			-0.016	0.009	1.529
-0.164	-0.153	1.706			-0.150	-0.096	1.751			-0.123	0.219	1.756			-0.138	0.385	1.758			-0.319	0.070	1.771			-0.345	-0.156	1.718			-0.354	-0.334	1.673			-0.366	-0.380	1.656			-0.015	0.093	1.721			-0.020	0.018	1.528
-0.164	-0.153	1.706			-0.150	-0.097	1.751			-0.123	0.219	1.756			-0.138	0.385	1.758			-0.320	0.070	1.771			-0.345	-0.156	1.719			-0.354	-0.334	1.673			-0.366	-0.380	1.656			-0.015	0.093	1.721			-0.022	0.023	1.528
-0.164	-0.154	1.707			-0.150	-0.097	1.752			-0.123	0.219	1.756			-0.138	0.386	1.758			-0.320	0.070	1.772			-0.345	-0.155	1.719			-0.354	-0.334	1.673			-0.366	-0.380	1.656			-0.015	0.093	1.722			-0.024	0.028	1.528
-0.164	-0.154	1.707			-0.150	-0.097	1.752			-0.123	0.217	1.755			-0.139	0.385	1.758			-0.320	0.070	1.772			-0.345	-0.155	1.719			-0.354	-0.334	1.673			-0.366	-0.380	1.656			-0.015	0.093	1.722			-0.026	0.031	1.528
-0.164	-0.154	1.707			-0.150	-0.097	1.752			-0.124	0.214	1.753			-0.139	0.384	1.758			-0.320	0.070	1.772			-0.345	-0.155	1.719			-0.354	-0.333	1.673			-0.366	-0.380	1.656			-0.015	0.093	1.722			-0.027	0.034	1.528
-0.163	-0.155	1.707			-0.149	-0.099	1.752			-0.115	0.184	1.756			-0.138	0.380	1.759			-0.320	0.070	1.772			-0.345	-0.155	1.719			-0.354	-0.333	1.673			-0.365	-0.380	1.656			-0.014	0.093	1.722			-0.028	0.036	1.528
-0.163	-0.155	1.707			-0.149	-0.101	1.752			-0.111	0.173	1.758			-0.138	0.378	1.759			-0.320	0.070	1.772			-0.345	-0.155	1.719			-0.354	-0.333	1.673			-0.365	-0.380	1.656			-0.014	0.093	1.723			-0.012	0.006	1.533
-0.163	-0.156	1.707			-0.148	-0.104	1.753			-0.109	0.165	1.760			-0.138	0.375	1.760			-0.320	0.070	1.772			-0.345	-0.155	1.719			-0.354	-0.333	1.673			-0.364	-0.380	1.656			-0.014	0.092	1.723			-0.009	-0.009	1.528
-0.163	-0.157	1.707			-0.148	-0.106	1.753			-0.105	0.158	1.761			-0.138	0.372	1.760			-0.320	0.070	1.772			-0.345	-0.155	1.719			-0.354	-0.333	1.673			-0.364	-0.380	1.656			-0.013	0.092	1.723			-0.004	-0.017	1.530
-0.163	-0.157	1.707			-0.147	-0.109	1.754			-0.103	0.152	1.762			-0.138	0.369	1.761			-0.320	0.069	1.772			-0.345	-0.155	1.719			-0.354	-0.333	1.673			-0.364	-0.380	1.655			-0.013	0.091	1.723			-0.003	-0.025	1.528
-0.162	-0.158	1.707			-0.146	-0.111	1.754			-0.101	0.149	1.763			-0.138	0.368	1.761			-0.320	0.069	1.772			-0.345	-0.155	1.719			-0.354	-0.333	1.673			-0.364	-0.380	1.655			-0.012	0.090	1.723			-0.002	-0.032	1.524
-0.162	-0.159	1.708			-0.146	-0.113	1.755			-0.100	0.146	1.764			-0.138	0.366	1.761			-0.320	0.069	1.771			-0.345	-0.155	1.719			-0.354	-0.333	1.673			-0.364	-0.380	1.655			-0.011	0.089	1.723			-0.002	-0.038	1.521
-0.162	-0.160	1.708			-0.145	-0.115	1.755			-0.098	0.142	1.764			-0.138	0.364	1.761			-0.320	0.069	1.771			-0.345	-0.155	1.718			-0.354	-0.334	1.673			-0.364	-0.381	1.655			-0.010	0.088	1.723			-0.002	-0.042	1.518
-0.162	-0.161	1.708			-0.145	-0.116	1.755			-0.108	0.155	1.751			-0.138	0.363	1.761			-0.320	0.069	1.771			-0.345	-0.156	1.718			-0.354	-0.335	1.673			-0.365	-0.381	1.655			-0.010	0.087	1.723			-0.002	-0.045	1.517
-0.161	-0.162	1.708			-0.145	-0.116	1.755			-0.117	0.163	1.740			-0.138	0.363	1.761			-0.320	0.069	1.771			-0.345	-0.157	1.718			-0.353	-0.336	1.672			-0.366	-0.382	1.655			-0.009	0.086	1.723			-0.002	-0.048	1.515
-0.161	-0.163	1.708			-0.145	-0.117	1.754			-0.123	0.168	1.733			-0.138	0.363	1.761			-0.321	0.069	1.771			-0.344	-0.158	1.717			-0.353	-0.337	1.672			-0.365	-0.384	1.654			-0.008	0.085	1.723			-0.001	-0.051	1.514
-0.161	-0.163	1.708			-0.146	-0.118	1.753			-0.137	0.171	1.735			-0.138	0.363	1.761			-0.321	0.068	1.771			-0.344	-0.159	1.717			-0.353	-0.338	1.672			-0.364	-0.384	1.654			-0.007	0.084	1.723			-0.001	-0.053	1.513
-0.161	-0.164	1.708			-0.149	-0.120	1.753			-0.184	0.171	1.768			-0.138	0.362	1.761			-0.320	0.068	1.771			-0.344	-0.160	1.716			-0.353	-0.339	1.671			-0.364	-0.385	1.653			-0.007	0.083	1.723			0.000	-0.062	1.513
-0.162	-0.165	1.708			-0.152	-0.121	1.754			-0.199	0.171	1.778			-0.138	0.362	1.761			-0.320	0.068	1.770			-0.344	-0.161	1.716			-0.353	-0.339	1.671			-0.363	-0.386	1.652			-0.006	0.083	1.723			0.002	-0.067	1.513
-0.162	-0.166	1.708			-0.154	-0.123	1.754			-0.208	0.171	1.784			-0.138	0.362	1.761			-0.320	0.067	1.770			-0.344	-0.162	1.716			-0.353	-0.340	1.671			-0.363	-0.387	1.652			-0.006	0.082	1.723			0.007	-0.071	1.520
-0.163	-0.167	1.708			-0.156	-0.123	1.754			-0.185	0.180	1.747			-0.138	0.362	1.761			-0.320	0.067	1.770			-0.344	-0.162	1.715			-0.353	-0.341	1.670			-0.364	-0.388	1.652			-0.005	0.081	1.723			0.008	-0.073	1.520
-0.163	-0.168	1.708			-0.158	-0.123	1.754			-0.205	0.178	1.770			-0.139	0.361	1.761			-0.320	0.067	1.770			-0.344	-0.163	1.715			-0.353	-0.341	1.670			-0.364	-0.388	1.652			-0.005	0.081	1.723			0.009	-0.075	1.520
-0.164	-0.169	1.709			-0.160	-0.124	1.754			-0.212	0.177	1.775			-0.139	0.361	1.761			-0.320	0.067	1.769			-0.344	-0.163	1.715			-0.352	-0.342	1.670			-0.366	-0.388	1.653			-0.004	0.080	1.723			0.010	-0.077	1.521
-0.164	-0.169	1.709			-0.162	-0.125	1.754			-0.217	0.176	1.779			-0.139	0.361	1.761			-0.320	0.067	1.769			-0.344	-0.164	1.715			-0.352	-0.342	1.670			-0.366	-0.389	1.653			-0.004	0.080	1.723			0.012	-0.078	1.522
-0.165	-0.170	1.709			-0.163	-0.125	1.755			-0.221	0.176	1.781			-0.139	0.361	1.761			-0.320	0.067	1.769			-0.343	-0.164	1.715			-0.352	-0.343	1.670			-0.366	-0.389	1.652			-0.004	0.079	1.723			0.013	-0.080	1.522
-0.165	-0.170	1.709			-0.165	-0.126	1.755			-0.224	0.176	1.783			-0.139	0.361	1.761			-0.320	0.067	1.769			-0.343	-0.165	1.714			-0.352	-0.343	1.670			-0.366	-0.390	1.652			-0.003	0.079	1.724			0.014	-0.082	1.522
-0.166	-0.171	1.709			-0.166	-0.126	1.755			-0.225	0.165	1.781			-0.140	0.358	1.762			-0.319	0.066	1.769			-0.343	-0.165	1.714			-0.352	-0.344	1.669			-0.366	-0.390	1.652			-0.003	0.079	1.724			0.014	-0.083	1.522
-0.167	-0.172	1.710			-0.167	-0.126	1.756			-0.228	0.167	1.783			-0.141	0.359	1.761			-0.319	0.066	1.769			-0.343	-0.165	1.714			-0.352	-0.344	1.669			-0.366	-0.391	1.652			-0.003	0.078	1.724			0.015	-0.084	1.522
-0.167	-0.172	1.710			-0.169	-0.127	1.756			-0.230	0.166	1.783			-0.141	0.359	1.761			-0.319	0.066	1.768			-0.343	-0.166	1.714			-0.352	-0.344	1.669			-0.366	-0.391	1.652			-0.002	0.078	1.724			0.014	-0.086	1.521
-0.167	-0.172	1.710			-0.170	-0.127	1.756			-0.231	0.165	1.784			-0.141	0.359	1.761			-0.319	0.066	1.768			-0.343	-0.166	1.714			-0.352	-0.345	1.669			-0.366	-0.392	1.652			-0.002	0.078	1.724			0.012	-0.087	1.521
-0.168	-0.173	1.710			-0.170	-0.127	1.756			-0.231	0.165	1.782			-0.141	0.359	1.761			-0.319	0.066	1.768			-0.343	-0.167	1.714			-0.352	-0.345	1.669			-0.366	-0.392	1.652			-0.002	0.077	1.724			0.014	-0.089	1.523
-0.168	-0.173	1.710			-0.171	-0.127	1.756			-0.211	0.174	1.767			-0.142	0.360	1.761			-0.318	0.066	1.768			-0.343	-0.167	1.713			-0.352	-0.346	1.669			-0.367	-0.392	1.652			-0.002	0.077	1.724			0.022	-0.081	1.547
-0.169	-0.173	1.710			-0.172	-0.127	1.756			-0.210	0.175	1.765			-0.142	0.360	1.761			-0.318	0.066	1.768			-0.343	-0.167	1.713			-0.352	-0.346	1.669			-0.367	-0.393	1.652			-0.001	0.077	1.724			0.023	-0.085	1.549
-0.169	-0.173	1.710			-0.172	-0.127	1.756			-0.210	0.176	1.763			-0.142	0.361	1.761			-0.318	0.067	1.767			-0.343	-0.168	1.713			-0.352	-0.346	1.668			-0.367	-0.393	1.652			-0.001	0.077	1.724			0.025	-0.086	1.551
-0.169	-0.174	1.710			-0.173	-0.127	1.756			-0.210	0.177	1.762			-0.142	0.361	1.761			-0.317	0.067	1.767			-0.343	-0.168	1.713			-0.352	-0.347	1.668			-0.367	-0.393	1.652			-0.001	0.076	1.724			0.026	-0.088	1.552
-0.169	-0.174	1.710			-0.173	-0.126	1.756			-0.210	0.177	1.761			-0.142	0.362	1.760			-0.317	0.067	1.767			-0.343	-0.168	1.713			-0.352	-0.347	1.668			-0.367	-0.394	1.652			-0.001	0.076	1.724			0.027	-0.089	1.554
-0.170	-0.174	1.710			-0.173	-0.126	1.756			-0.205	0.187	1.756			-0.143	0.363	1.760			-0.317	0.067	1.767			-0.343	-0.169	1.713			-0.352	-0.347	1.668			-0.368	-0.394	1.652			-0.001	0.076	1.724			0.028	-0.090	1.556
-0.170	-0.174	1.710			-0.174	-0.126	1.756			-0.205	0.188	1.755			-0.143	0.363	1.760			-0.317	0.067	1.767			-0.343	-0.169	1.713			-0.352	-0.348	1.668			-0.368	-0.394	1.652			-0.000	0.076	1.724			0.030	-0.092	1.557
-0.170	-0.174	1.710			-0.174	-0.125	1.755			-0.201	0.189	1.751			-0.143	0.363	1.760			-0.316	0.067	1.766			-0.343	-0.169	1.713			-0.352	-0.348	1.668			-0.368	-0.394	1.652			-0.000	0.076	1.724			0.031	-0.093	1.559
-0.170	-0.174	1.710			-0.174	-0.124	1.755			-0.197	0.190	1.747			-0.143	0.364	1.760			-0.316	0.067	1.766			-0.343	-0.170	1.712			-0.352	-0.348	1.668			-0.368	-0.395	1.652			-0.000	0.076	1.724			0.032	-0.094	1.560
-0.171	-0.174	1.710			-0.174	-0.124	1.754			-0.195	0.191	1.745			-0.143	0.364	1.760			-0.316	0.067	1.766			-0.343	-0.170	1.712			-0.352	-0.349	1.668			-0.368	-0.395	1.652			0.000	0.075	1.724			0.033	-0.095	1.562
-0.171	-0.174	1.709			-0.174	-0.123	1.754			-0.193	0.195	1.743			-0.143	0.365	1.759			-0.315	0.067	1.766			-0.343	-0.170	1.712			-0.352	-0.349	1.668			-0.368	-0.395	1.651			0.000	0.075	1.724			0.033	-0.095	1.563
-0.171	-0.174	1.709			-0.174	-0.122	1.753			-0.191	0.198	1.742			-0.143	0.365	1.759			-0.315	0.067	1.765			-0.343	-0.170	1.712			-0.352	-0.349	1.667			-0.368	-0.396	1.651			0.001	0.075	1.724			0.034	-0.096	1.564
-0.171	-0.174	1.709			-0.174	-0.121	1.753			-0.189	0.200	1.740			-0.143	0.365	1.759			-0.315	0.067	1.765			-0.343	-0.171	1.712			-0.352	-0.350	1.667			-0.368	-0.396	1.651			0.001	0.075	1.724			0.035	-0.097	1.565
-0.171	-0.174	1.709			-0.174	-0.121	1.752			-0.188	0.202	1.739			-0.143	0.366	1.759			-0.315	0.067	1.765			-0.343	-0.171	1.712			-0.352	-0.350	1.667			-0.368	-0.396	1.651			0.001	0.075	1.724			0.036	-0.097	1.566
-0.171	-0.174	1.709			-0.174	-0.120	1.752			-0.187	0.203	1.738			-0.143	0.366	1.759			-0.314	0.067	1.765			-0.343	-0.171	1.712			-0.352	-0.350	1.667			-0.368	-0.396	1.651			0.001	0.075	1.724			0.036	-0.098	1.567
-0.171	-0.174	1.708			-0.173	-0.119	1.752			-0.186	0.205	1.738			-0.143	0.366	1.758			-0.314	0.067	1.764			-0.343	-0.171	1.711			-0.352	-0.350	1.667			-0.369	-0.397	1.651			0.001	0.075	1.724			0.037	-0.098	1.568
-0.171	-0.174	1.708			-0.173	-0.119	1.751			-0.185	0.206	1.737			-0.143	0.367	1.758			-0.314	0.067	1.764			-0.343	-0.172	1.711			-0.352	-0.350	1.667			-0.369	-0.397	1.651			0.002	0.075	1.724			0.038	-0.099	1.568
-0.172	-0.173	1.708			-0.173	-0.118	1.751			-0.185	0.206	1.737			-0.143	0.367	1.758			-0.314	0.067	1.764			-0.343	-0.172	1.711			-0.352	-0.351	1.667			-0.369	-0.397	1.651			0.002	0.075	1.725			0.038	-0.099	1.569
-0.172	-0.173	1.708			-0.173	-0.118	1.751			-0.191	0.197	1.739			-0.143	0.367	1.758			-0.314	0.067	1.764			-0.343	-0.172	1.711			-0.352	-0.351	1.666			-0.369	-0.397	1.650			0.002	0.075	1.725			0.039	-0.100	1.570
-0.172	-0.173	1.708			-0.173	-0.117	1.751			-0.189	0.199	1.739			-0.143	0.367	1.758			-0.314	0.067	1.763			-0.343	-0.172	1.711			-0.352	-0.351	1.666			-0.369	-0.397	1.650			0.002	0.075	1.725			0.039	-0.100	1.570
-0.172	-0.173	1.707			-0.173	-0.117	1.750			-0.187	0.201	1.739			-0.143	0.368	1.758			-0.313	0.067	1.763			-0.343	-0.172	1.711			-0.352	-0.351	1.666			-0.369	-0.398	1.650			0.002	0.075	1.725			0.039	-0.101	1.571
-0.172	-0.173	1.707			-0.173	-0.117	1.750			-0.186	0.203	1.738			-0.143	0.368	1.758			-0.313	0.067	1.763			-0.343	-0.173	1.711			-0.352	-0.351	1.666			-0.369	-0.398	1.650			0.003	0.075	1.725			0.040	-0.101	1.571
-0.172	-0.173	1.707			-0.173	-0.116	1.750			-0.185	0.204	1.738			-0.143	0.369	1.757			-0.313	0.067	1.763			-0.343	-0.173	1.711			-0.352	-0.352	1.666			-0.369	-0.398	1.650			0.003	0.074	1.725			0.040	-0.101	1.571
-0.172	-0.173	1.707			-0.173	-0.116	1.750			-0.184	0.206	1.738			-0.143	0.369	1.757			-0.313	0.067	1.763			-0.343	-0.173	1.710			-0.352	-0.352	1.666			-0.369	-0.398	1.650			0.003	0.074	1.725			0.040	-0.102	1.571
-0.172	-0.172	1.706			-0.172	-0.115	1.749			-0.184	0.207	1.737			-0.143	0.370	1.757			-0.313	0.067	1.762			-0.343	-0.173	1.710			-0.353	-0.352	1.666			-0.369	-0.398	1.650			0.003	0.074	1.725			0.041	-0.102	1.571
-0.172	-0.172	1.706			-0.172	-0.115	1.749			-0.183	0.209	1.737			-0.143	0.371	1.757			-0.313	0.067	1.762			-0.343	-0.173	1.710			-0.353	-0.352	1.666			-0.369	-0.398	1.650			0.003	0.074	1.725			0.041	-0.102	1.571
-0.172	-0.172	1.706			-0.172	-0.114	1.749			-0.182	0.211	1.736			-0.143	0.372	1.757			-0.313	0.067	1.762			-0.343	-0.173	1.710			-0.353	-0.352	1.666			-0.369	-0.398	1.650			0.003	0.074	1.725			0.041	-0.102	1.571
-0.172	-0.172	1.706			-0.172	-0.114	1.748			-0.178	0.210	1.732			-0.143	0.372	1.757			-0.312	0.067	1.762			-0.343	-0.173	1.710			-0.353	-0.352	1.666			-0.369	-0.399	1.649			0.003	0.074	1.725			0.041	-0.102	1.570
-0.172	-0.172	1.705			-0.172	-0.113	1.748			-0.177	0.209	1.732			-0.143	0.372	1.757			-0.312	0.067	1.762			-0.343	-0.173	1.710			-0.353	-0.352	1.665			-0.369	-0.399	1.649			0.004	0.074	1.725			0.041	-0.102	1.569
-0.172	-0.171	1.705			-0.171	-0.113	1.748			-0.176	0.209	1.731			-0.143	0.373	1.756			-0.312	0.067	1.762			-0.343	-0.173	1.710			-0.353	-0.352	1.665			-0.369	-0.399	1.649			0.004	0.074	1.725			0.041	-0.101	1.568
-0.172	-0.171	1.705			-0.171	-0.112	1.747			-0.174	0.211	1.732			-0.144	0.374	1.756			-0.312	0.067	1.762			-0.343	-0.174	1.710			-0.353	-0.352	1.665			-0.369	-0.399	1.649			0.005	0.074	1.725			0.041	-0.101	1.566
-0.171	-0.170	1.705			-0.170	-0.111	1.747			-0.172	0.213	1.733			-0.144	0.376	1.756			-0.312	0.067	1.761			-0.343	-0.174	1.710			-0.353	-0.353	1.665			-0.369	-0.399	1.649			0.006	0.074	1.725			0.041	-0.101	1.564
-0.171	-0.168	1.705			-0.170	-0.109	1.747			-0.171	0.214	1.733			-0.145	0.376	1.756			-0.312	0.067	1.761			-0.343	-0.174	1.710			-0.353	-0.353	1.665			-0.369	-0.399	1.649			0.007	0.074	1.725			0.042	-0.101	1.563
-0.171	-0.166	1.704			-0.169	-0.108	1.747			-0.170	0.214	1.734			-0.146	0.377	1.756			-0.312	0.068	1.761			-0.343	-0.174	1.710			-0.353	-0.353	1.665			-0.369	-0.399	1.649			0.009	0.074	1.725			0.042	-0.101	1.561
-0.171	-0.164	1.704			-0.169	-0.107	1.747			-0.169	0.213	1.735			-0.146	0.377	1.756			-0.312	0.068	1.761			-0.343	-0.174	1.710			-0.353	-0.353	1.665			-0.370	-0.399	1.649			0.010	0.074	1.725			0.042	-0.101	1.559
-0.171	-0.161	1.705			-0.168	-0.105	1.747			-0.168	0.212	1.736			-0.147	0.377	1.755			-0.311	0.068	1.761			-0.343	-0.174	1.710			-0.353	-0.352	1.665			-0.370	-0.399	1.649			0.013	0.074	1.725			0.042	-0.100	1.557
-0.170	-0.158	1.705			-0.168	-0.104	1.747			-0.167	0.211	1.738			-0.148	0.378	1.755			-0.311	0.068	1.761			-0.343	-0.173	1.710			-0.353	-0.352	1.665			-0.370	-0.398	1.649			0.015	0.074	1.726			0.043	-0.100	1.554
-0.170	-0.155	1.705			-0.167	-0.102	1.748			-0.166	0.211	1.739			-0.148	0.378	1.755			-0.311	0.068	1.761			-0.343	-0.173	1.710			-0.354	-0.352	1.665			-0.370	-0.398	1.649			0.018	0.074	1.727			0.043	-0.100	1.552
-0.170	-0.153	1.705			-0.167	-0.100	1.748			-0.165	0.210	1.740			-0.149	0.378	1.755			-0.311	0.068	1.761			-0.343	-0.172	1.710			-0.354	-0.351	1.665			-0.370	-0.398	1.649			0.020	0.075	1.727			0.043	-0.099	1.549
-0.169	-0.149	1.706			-0.166	-0.098	1.749			-0.164	0.209	1.741			-0.150	0.378	1.755			-0.311	0.068	1.761			-0.343	-0.172	1.710			-0.354	-0.351	1.665			-0.370	-0.397	1.650			0.022	0.075	1.728			0.043	-0.098	1.547
-0.169	-0.147	1.706			-0.165	-0.096	1.749			-0.163	0.208	1.743			-0.150	0.378	1.755			-0.311	0.068	1.761			-0.343	-0.171	1.710			-0.355	-0.350	1.666			-0.370	-0.396	1.650			0.024	0.076	1.728			0.044	-0.095	1.543
-0.168	-0.144	1.707			-0.165	-0.094	1.750			-0.161	0.207	1.745			-0.151	0.378	1.755			-0.311	0.069	1.761			-0.343	-0.170	1.710			-0.355	-0.349	1.666			-0.371	-0.396	1.650			0.027	0.076	1.729			0.043	-0.090	1.538
-0.168	-0.142	1.707			-0.164	-0.092	1.750			-0.160	0.206	1.746			-0.151	0.378	1.755			-0.311	0.069	1.761			-0.344	-0.169	1.710			-0.355	-0.348	1.666			-0.371	-0.395	1.650			0.029	0.076	1.730			0.043	-0.086	1.534
-0.167	-0.139	1.708			-0.164	-0.091	1.751			-0.159	0.206	1.748			-0.152	0.378	1.754			-0.310	0.069	1.761			-0.344	-0.168	1.710			-0.356	-0.347	1.666			-0.371	-0.394	1.651			0.031	0.076	1.731			0.043	-0.083	1.531
-0.167	-0.137	1.708			-0.163	-0.089	1.752			-0.157	0.205	1.749			-0.152	0.378	1.754			-0.310	0.070	1.761			-0.344	-0.168	1.710			-0.356	-0.346	1.666			-0.371	-0.393	1.651			0.033	0.077	1.732			0.043	-0.080	1.529
-0.167	-0.136	1.708			-0.163	-0.088	1.752			-0.156	0.204	1.751			-0.153	0.378	1.754			-0.310	0.070	1.761			-0.344	-0.167	1.711			-0.356	-0.345	1.667			-0.371	-0.393	1.651			0.035	0.077	1.733			0.043	-0.078	1.527
-0.166	-0.134	1.709			-0.162	-0.087	1.753			-0.155	0.203	1.752			-0.153	0.378	1.754			-0.310	0.070	1.761			-0.344	-0.166	1.711			-0.356	-0.345	1.667			-0.371	-0.392	1.651			0.037	0.077	1.733			0.043	-0.076	1.525
-0.166	-0.133	1.709			-0.162	-0.086	1.753			-0.154	0.203	1.753			-0.153	0.378	1.754			-0.310	0.070	1.761			-0.344	-0.165	1.711			-0.357	-0.344	1.667			-0.371	-0.391	1.651			0.038	0.077	1.734			0.043	-0.074	1.523
-0.166	-0.132	1.709			-0.161	-0.085	1.754			-0.153	0.202	1.754			-0.154	0.378	1.754			-0.310	0.071	1.761			-0.344	-0.165	1.711			-0.357	-0.343	1.667			-0.371	-0.391	1.652			0.040	0.077	1.735			0.044	-0.071	1.521
-0.166	-0.131	1.709			-0.161	-0.084	1.754			-0.153	0.201	1.755			-0.154	0.378	1.754			-0.310	0.071	1.761			-0.345	-0.164	1.711			-0.357	-0.343	1.667			-0.371	-0.390	1.652			0.041	0.077	1.735			0.044	-0.068	1.519
-0.165	-0.130	1.710			-0.161	-0.084	1.754			-0.152	0.200	1.756			-0.154	0.378	1.754			-0.310	0.071	1.762			-0.345	-0.163	1.711			-0.357	-0.342	1.668			-0.371	-0.390	1.652			0.042	0.077	1.736			0.045	-0.066	1.517
-0.165	-0.129	1.710			-0.160	-0.083	1.755			-0.151	0.200	1.757			-0.155	0.378	1.754			-0.310	0.071	1.762			-0.345	-0.163	1.711			-0.358	-0.341	1.668			-0.371	-0.389	1.652			0.043	0.077	1.737			0.045	-0.062	1.514
-0.165	-0.128	1.710			-0.160	-0.082	1.755			-0.151	0.199	1.758			-0.155	0.377	1.754			-0.309	0.072	1.762			-0.345	-0.162	1.711			-0.358	-0.341	1.668			-0.372	-0.388	1.652			0.044	0.077	1.737			0.046	-0.059	1.512
-0.164	-0.127	1.710			-0.160	-0.082	1.755			-0.150	0.199	1.759			-0.155	0.377	1.754			-0.309	0.072	1.762			-0.345	-0.161	1.711			-0.358	-0.340	1.668			-0.372	-0.388	1.652			0.045	0.077	1.738			0.046	-0.055	1.510
-0.164	-0.127	1.711			-0.159	-0.081	1.756			-0.150	0.198	1.759			-0.155	0.377	1.754			-0.309	0.072	1.762			-0.345	-0.161	1.712			-0.358	-0.340	1.668			-0.372	-0.387	1.653			0.046	0.077	1.738			0.046	-0.052	1.509
-0.164	-0.126	1.711			-0.159	-0.081	1.756			-0.149	0.198	1.760			-0.155	0.377	1.754			-0.309	0.072	1.762			-0.345	-0.160	1.712			-0.358	-0.339	1.668			-0.373	-0.386	1.653			0.047	0.077	1.739			0.047	-0.050	1.507
-0.164	-0.125	1.711			-0.159	-0.080	1.756			-0.149	0.198	1.760			-0.156	0.377	1.754			-0.309	0.073	1.762			-0.345	-0.160	1.712			-0.358	-0.339	1.668			-0.373	-0.385	1.654			0.048	0.078	1.739			0.047	-0.048	1.506
-0.163	-0.125	1.711			-0.159	-0.080	1.757			-0.149	0.197	1.761			-0.156	0.377	1.754			-0.309	0.073	1.762			-0.345	-0.159	1.712			-0.359	-0.338	1.668			-0.374	-0.385	1.654			0.049	0.078	1.739			0.047	-0.046	1.505
-0.163	-0.124	1.711			-0.158	-0.079	1.757			-0.148	0.197	1.761			-0.156	0.377	1.754			-0.309	0.073	1.762			-0.345	-0.159	1.712			-0.359	-0.338	1.668			-0.374	-0.385	1.654			0.049	0.078	1.740			0.047	-0.045	1.504
-0.163	-0.123	1.712			-0.158	-0.079	1.757			-0.148	0.197	1.762			-0.156	0.377	1.754			-0.309	0.073	1.763			-0.345	-0.159	1.712			-0.359	-0.337	1.669			-0.374	-0.384	1.655			0.050	0.078	1.740			0.047	-0.043	1.503
-0.163	-0.123	1.712			-0.158	-0.078	1.757			-0.148	0.197	1.762			-0.156	0.377	1.754			-0.309	0.073	1.763			-0.345	-0.158	1.712			-0.359	-0.337	1.669			-0.374	-0.384	1.655			0.050	0.078	1.740			0.047	-0.042	1.503
-0.163	-0.122	1.712			-0.158	-0.078	1.758			-0.148	0.197	1.762			-0.157	0.377	1.755			-0.309	0.074	1.763			-0.345	-0.158	1.712			-0.359	-0.337	1.669			-0.374	-0.384	1.655			0.051	0.078	1.740			0.047	-0.041	1.502
-0.162	-0.122	1.712			-0.158	-0.078	1.758			-0.148	0.197	1.763			-0.157	0.377	1.755			-0.309	0.074	1.763			-0.345	-0.157	1.712			-0.359	-0.336	1.669			-0.374	-0.383	1.655			0.051	0.078	1.741			0.047	-0.040	1.502
-0.162	-0.122	1.712			-0.157	-0.077	1.758			-0.148	0.197	1.763			-0.157	0.377	1.755			-0.309	0.074	1.764			-0.345	-0.157	1.713			-0.359	-0.336	1.669			-0.374	-0.383	1.655			0.052	0.078	1.741			0.047	-0.039	1.501
-0.162	-0.121	1.712			-0.157	-0.077	1.758			-0.148	0.196	1.764			-0.157	0.376	1.755			-0.309	0.075	1.764			-0.345	-0.157	1.713			-0.359	-0.336	1.669			-0.374	-0.383	1.655			0.052	0.078	1.741			0.047	-0.039	1.501
-0.162	-0.121	1.713			-0.157	-0.077	1.759			-0.148	0.196	1.764			-0.157	0.376	1.756			-0.309	0.075	1.765			-0.346	-0.157	1.713			-0.359	-0.336	1.669			-0.374	-0.382	1.655			0.052	0.078	1.742			0.047	-0.038	1.501
-0.162	-0.121	1.713			-0.157	-0.076	1.759			-0.148	0.196	1.764			-0.158	0.376	1.756			-0.310	0.075	1.766			-0.346	-0.156	1.713			-0.359	-0.335	1.669			-0.374	-0.382	1.655			0.053	0.078	1.742			0.048	-0.038	1.501
-0.162	-0.120	1.713			-0.157	-0.076	1.759			-0.148	0.196	1.765			-0.158	0.376	1.756			-0.310	0.076	1.766			-0.346	-0.156	1.713			-0.359	-0.335	1.670			-0.374	-0.382	1.656			0.053	0.078	1.742			0.048	-0.037	1.501
-0.162	-0.120	1.713			-0.157	-0.076	1.759			-0.148	0.196	1.765			-0.158	0.376	1.756			-0.310	0.076	1.766			-0.346	-0.156	1.714			-0.359	-0.335	1.670			-0.374	-0.382	1.656			0.053	0.078	1.743			0.048	-0.037	1.501
-0.162	-0.120	1.713			-0.157	-0.076	1.759			-0.148	0.196	1.766			-0.158	0.376	1.757			-0.310	0.076	1.767			-0.346	-0.155	1.714			-0.359	-0.335	1.670			-0.374	-0.381	1.656			0.053	0.078	1.743			0.048	-0.037	1.502
-0.162	-0.120	1.713			-0.157	-0.076	1.760			-0.148	0.195	1.766			-0.158	0.376	1.757			-0.310	0.076	1.767			-0.346	-0.155	1.714			-0.359	-0.334	1.670			-0.374	-0.381	1.656			0.053	0.078	1.743			0.048	-0.037	1.502
-0.161	-0.120	1.714			-0.157	-0.076	1.760			-0.148	0.195	1.766			-0.158	0.375	1.757			-0.310	0.076	1.767			-0.346	-0.155	1.714			-0.359	-0.334	1.670			-0.373	-0.381	1.656			0.054	0.078	1.743			0.048	-0.037	1.502
-0.161	-0.121	1.714			-0.157	-0.076	1.760			-0.149	0.195	1.767			-0.158	0.375	1.758			-0.310	0.076	1.768			-0.346	-0.155	1.715			-0.359	-0.334	1.670			-0.373	-0.381	1.656			0.054	0.078	1.744			0.048	-0.037	1.503
-0.161	-0.121	1.714			-0.156	-0.077	1.761			-0.149	0.194	1.767			-0.158	0.375	1.758			-0.310	0.077	1.768			-0.346	-0.155	1.715			-0.359	-0.334	1.670			-0.373	-0.381	1.656			0.054	0.078	1.744			0.049	-0.038	1.503
-0.161	-0.121	1.714			-0.156	-0.077	1.761			-0.148	0.194	1.767			-0.158	0.375	1.758			-0.310	0.077	1.768			-0.346	-0.154	1.715			-0.359	-0.334	1.670			-0.372	-0.380	1.656			0.054	0.078	1.744			0.049	-0.039	1.504
-0.162	-0.128	1.714			-0.156	-0.081	1.761			-0.148	0.193	1.767			-0.158	0.375	1.759			-0.310	0.077	1.768			-0.346	-0.154	1.715			-0.359	-0.333	1.670			-0.372	-0.380	1.656			0.011	0.072	1.737			0.049	-0.041	1.504
-0.162	-0.133	1.714			-0.156	-0.085	1.761			-0.148	0.192	1.768			-0.158	0.375	1.759			-0.310	0.077	1.769			-0.346	-0.154	1.716			-0.359	-0.333	1.671			-0.372	-0.380	1.656			0.003	0.071	1.735			0.049	-0.042	1.504
-0.163	-0.137	1.714			-0.156	-0.089	1.761			-0.148	0.191	1.768			-0.158	0.374	1.759			-0.310	0.077	1.769			-0.346	-0.154	1.716			-0.359	-0.333	1.671			-0.371	-0.380	1.656			-0.003	0.070	1.734			0.049	-0.043	1.505
-0.163	-0.141	1.714			-0.156	-0.092	1.761			-0.148	0.190	1.768			-0.158	0.374	1.760			-0.310	0.077	1.769			-0.346	-0.154	1.716			-0.359	-0.333	1.671			-0.371	-0.380	1.656			-0.009	0.070	1.734			0.049	-0.044	1.505
-0.163	-0.144	1.714			-0.156	-0.095	1.761			-0.148	0.190	1.768			-0.158	0.374	1.760			-0.310	0.077	1.769			-0.346	-0.154	1.716			-0.359	-0.333	1.671			-0.371	-0.380	1.656			-0.015	0.069	1.732			0.049	-0.045	1.505
-0.164	-0.147	1.714			-0.156	-0.097	1.761			-0.147	0.189	1.769			-0.157	0.374	1.761			-0.310	0.077	1.769			-0.346	-0.154	1.716			-0.359	-0.333	1.671			-0.370	-0.380	1.656			-0.020	0.068	1.732			0.049	-0.045	1.505
-0.164	-0.149	1.714			-0.156	-0.099	1.761			-0.147	0.188	1.769			-0.157	0.373	1.761			-0.311	0.077	1.769			-0.346	-0.154	1.717			-0.359	-0.333	1.671			-0.370	-0.380	1.656			-0.023	0.068	1.731			0.049	-0.046	1.505
-0.164	-0.151	1.714			-0.156	-0.101	1.761			-0.147	0.188	1.769			-0.157	0.373	1.762			-0.311	0.077	1.770			-0.347	-0.154	1.717			-0.359	-0.333	1.671			-0.370	-0.380	1.656			-0.026	0.067	1.731			0.048	-0.046	1.505
-0.164	-0.153	1.714			-0.156	-0.102	1.761			-0.147	0.188	1.769			-0.157	0.373	1.762			-0.311	0.077	1.770			-0.347	-0.153	1.717			-0.359	-0.333	1.671			-0.370	-0.380	1.656			-0.028	0.067	1.730			0.048	-0.047	1.505
-0.164	-0.154	1.714			-0.155	-0.104	1.761			-0.147	0.187	1.769			-0.156	0.373	1.763			-0.311	0.077	1.770			-0.347	-0.153	1.717			-0.359	-0.333	1.671			-0.369	-0.380	1.656			-0.031	0.067	1.730			0.048	-0.047	1.505
-0.165	-0.156	1.714			-0.155	-0.105	1.761			-0.147	0.187	1.769			-0.156	0.373	1.763			-0.311	0.077	1.770			-0.347	-0.153	1.717			-0.359	-0.332	1.671			-0.369	-0.380	1.656			-0.033	0.067	1.730			0.048	-0.047	1.505
-0.165	-0.157	1.713			-0.155	-0.106	1.761			-0.147	0.187	1.770			-0.156	0.372	1.763			-0.311	0.077	1.770			-0.347	-0.153	1.718			-0.359	-0.332	1.671			-0.369	-0.379	1.656			-0.035	0.066	1.729			0.048	-0.047	1.505
-0.165	-0.158	1.713			-0.155	-0.107	1.761			-0.147	0.187	1.770			-0.156	0.372	1.764			-0.311	0.077	1.770			-0.347	-0.153	1.718			-0.359	-0.332	1.672			-0.369	-0.379	1.655			-0.036	0.066	1.729			0.048	-0.047	1.505
-0.165	-0.159	1.713			-0.156	-0.108	1.761			-0.147	0.186	1.770			-0.156	0.372	1.764			-0.311	0.077	1.770			-0.347	-0.153	1.718			-0.359	-0.332	1.672			-0.369	-0.379	1.655			-0.038	0.066	1.729			0.047	-0.048	1.505
-0.165	-0.160	1.713			-0.156	-0.109	1.761			-0.147	0.186	1.770			-0.156	0.372	1.764			-0.311	0.077	1.770			-0.347	-0.153	1.718			-0.359	-0.332	1.672			-0.369	-0.379	1.655			-0.040	0.066	1.729			0.047	-0.048	1.505
-0.165	-0.160	1.713			-0.156	-0.110	1.761			-0.147	0.186	1.770			-0.156	0.372	1.764			-0.311	0.077	1.771			-0.347	-0.153	1.718			-0.359	-0.332	1.672			-0.369	-0.379	1.655			-0.041	0.066	1.729			0.047	-0.048	1.504
-0.165	-0.161	1.713			-0.156	-0.110	1.761			-0.147	0.186	1.770			-0.156	0.372	1.765			-0.311	0.077	1.771			-0.347	-0.153	1.718			-0.359	-0.332	1.672			-0.369	-0.379	1.655			-0.042	0.065	1.728			0.046	-0.047	1.504
-0.165	-0.162	1.713			-0.156	-0.111	1.761			-0.147	0.186	1.770			-0.156	0.372	1.765			-0.311	0.077	1.771			-0.347	-0.153	1.719			-0.359	-0.332	1.672			-0.369	-0.379	1.655			-0.044	0.065	1.728			0.046	-0.047	1.504
-0.165	-0.162	1.713			-0.156	-0.111	1.761			-0.146	0.185	1.770			-0.156	0.371	1.765			-0.311	0.077	1.771			-0.347	-0.153	1.719			-0.359	-0.332	1.672			-0.368	-0.379	1.655			-0.045	0.065	1.728			0.045	-0.046	1.503
-0.165	-0.163	1.713			-0.156	-0.112	1.761			-0.146	0.185	1.770			-0.155	0.371	1.765			-0.311	0.077	1.771			-0.347	-0.153	1.719			-0.359	-0.332	1.672			-0.368	-0.379	1.655			-0.046	0.065	1.728			0.045	-0.045	1.502
-0.165	-0.164	1.713			-0.156	-0.113	1.761			-0.146	0.185	1.771			-0.155	0.371	1.766			-0.311	0.077	1.771			-0.347	-0.153	1.719			-0.359	-0.332	1.672			-0.368	-0.379	1.655			-0.047	0.065	1.728			0.044	-0.045	1.502
-0.165	-0.164	1.713			-0.156	-0.113	1.761			-0.146	0.185	1.771			-0.156	0.371	1.766			-0.311	0.077	1.771			-0.347	-0.153	1.719			-0.359	-0.332	1.672			-0.368	-0.379	1.655			-0.048	0.065	1.728			0.044	-0.044	1.502
-0.165	-0.165	1.713			-0.156	-0.114	1.761			-0.146	0.185	1.771			-0.156	0.371	1.766			-0.311	0.077	1.771			-0.347	-0.153	1.720			-0.358	-0.332	1.672			-0.368	-0.379	1.655			-0.049	0.065	1.728			0.043	-0.044	1.501
-0.166	-0.165	1.713			-0.156	-0.114	1.761			-0.146	0.185	1.771			-0.156	0.371	1.766			-0.311	0.077	1.771			-0.347	-0.153	1.720			-0.358	-0.332	1.673			-0.368	-0.379	1.655			-0.049	0.065	1.728			0.043	-0.044	1.501
-0.166	-0.166	1.713			-0.156	-0.114	1.761			-0.146	0.185	1.771			-0.156	0.371	1.767			-0.311	0.077	1.772			-0.348	-0.154	1.720			-0.358	-0.333	1.673			-0.368	-0.379	1.655			-0.050	0.065	1.727			0.042	-0.043	1.500
-0.166	-0.166	1.713			-0.156	-0.115	1.761			-0.146	0.184	1.771			-0.156	0.371	1.767			-0.311	0.076	1.772			-0.348	-0.154	1.720			-0.358	-0.333	1.673			-0.368	-0.379	1.655			-0.050	0.064	1.727			0.042	-0.043	1.500
-0.166	-0.166	1.713			-0.156	-0.115	1.761			-0.146	0.184	1.771			-0.155	0.371	1.767			-0.312	0.076	1.772			-0.348	-0.154	1.720			-0.358	-0.333	1.673			-0.368	-0.380	1.655			-0.050	0.065	1.727			0.041	-0.043	1.500
-0.166	-0.167	1.713			-0.156	-0.115	1.761			-0.146	0.184	1.771			-0.155	0.371	1.767			-0.312	0.076	1.772			-0.348	-0.155	1.721			-0.358	-0.334	1.673			-0.368	-0.380	1.655			-0.049	0.065	1.727			0.041	-0.042	1.499
-0.166	-0.167	1.713			-0.156	-0.116	1.761			-0.147	0.184	1.771			-0.155	0.371	1.767			-0.312	0.076	1.772			-0.348	-0.155	1.721			-0.358	-0.334	1.673			-0.368	-0.381	1.655			-0.048	0.067	1.727			0.041	-0.042	1.499
-0.166	-0.167	1.713			-0.156	-0.116	1.761			-0.147	0.184	1.771			-0.155	0.371	1.768			-0.312	0.076	1.772			-0.348	-0.155	1.721			-0.358	-0.334	1.673			-0.368	-0.381	1.656			-0.047	0.068	1.728			0.040	-0.041	1.499
-0.166	-0.168	1.713			-0.156	-0.116	1.761			-0.147	0.184	1.772			-0.155	0.370	1.768			-0.312	0.076	1.772			-0.348	-0.156	1.721			-0.358	-0.335	1.673			-0.367	-0.382	1.656			-0.045	0.069	1.728			0.040	-0.040	1.498
-0.166	-0.168	1.713			-0.156	-0.117	1.761			-0.147	0.184	1.772			-0.155	0.370	1.768			-0.312	0.076	1.773			-0.348	-0.156	1.721			-0.358	-0.335	1.673			-0.366	-0.383	1.656			-0.043	0.071	1.728			0.040	-0.039	1.498
-0.166	-0.168	1.713			-0.156	-0.117	1.761			-0.148	0.184	1.772			-0.155	0.370	1.769			-0.312	0.076	1.773			-0.348	-0.156	1.722			-0.358	-0.335	1.673			-0.366	-0.383	1.657			-0.041	0.072	1.728			0.040	-0.038	1.498
-0.166	-0.168	1.713			-0.156	-0.117	1.761			-0.148	0.184	1.772			-0.155	0.370	1.769			-0.312	0.076	1.773			-0.348	-0.157	1.722			-0.357	-0.336	1.673			-0.366	-0.384	1.657			-0.040	0.074	1.728			0.039	-0.037	1.497
-0.166	-0.168	1.713			-0.156	-0.117	1.761			-0.148	0.184	1.773			-0.154	0.370	1.769			-0.313	0.076	1.773			-0.348	-0.157	1.722			-0.357	-0.336	1.673			-0.365	-0.385	1.657			-0.038	0.075	1.728			0.040	-0.034	1.496
-0.166	-0.168	1.712			-0.156	-0.117	1.761			-0.149	0.185	1.773			-0.154	0.370	1.769			-0.313	0.076	1.773			-0.349	-0.158	1.722			-0.357	-0.337	1.674			-0.365	-0.385	1.657			-0.036	0.076	1.729			0.041	-0.031	1.496
-0.166	-0.168	1.712			-0.156	-0.117	1.761			-0.150	0.185	1.773			-0.154	0.370	1.770			-0.313	0.076	1.773			-0.349	-0.159	1.722			-0.357	-0.338	1.674			-0.365	-0.386	1.657			-0.035	0.077	1.729			0.042	-0.028	1.495
-0.166	-0.168	1.712			-0.156	-0.117	1.761			-0.150	0.185	1.773			-0.154	0.369	1.770			-0.313	0.076	1.773			-0.349	-0.159	1.722			-0.357	-0.338	1.674			-0.365	-0.387	1.657			-0.034	0.078	1.729			0.043	-0.026	1.495
-0.166	-0.168	1.712			-0.156	-0.118	1.761			-0.151	0.185	1.774			-0.154	0.369	1.770			-0.313	0.076	1.773			-0.349	-0.160	1.722			-0.357	-0.339	1.674			-0.365	-0.387	1.657			-0.033	0.079	1.729			0.045	-0.023	1.494
-0.166	-0.168	1.712			-0.156	-0.118	1.761			-0.151	0.185	1.774			-0.154	0.369	1.770			-0.313	0.076	1.773			-0.349	-0.161	1.722			-0.357	-0.340	1.673			-0.365	-0.388	1.656			-0.032	0.079	1.729			0.047	-0.021	1.494
-0.166	-0.168	1.712			-0.156	-0.118	1.761			-0.152	0.186	1.774			-0.154	0.369	1.770			-0.313	0.076	1.774			-0.349	-0.161	1.722			-0.357	-0.340	1.673			-0.365	-0.388	1.656			-0.031	0.080	1.730			0.049	-0.018	1.494
-0.166	-0.168	1.712			-0.156	-0.118	1.760			-0.153	0.186	1.775			-0.153	0.369	1.770			-0.313	0.076	1.774			-0.349	-0.162	1.722			-0.357	-0.341	1.673			-0.365	-0.389	1.656			-0.030	0.080	1.730			0.051	-0.016	1.494
-0.166	-0.168	1.712			-0.156	-0.118	1.760			-0.154	0.186	1.775			-0.153	0.369	1.770			-0.314	0.076	1.774			-0.349	-0.162	1.722			-0.357	-0.341	1.673			-0.365	-0.389	1.656			-0.029	0.081	1.730			0.054	-0.014	1.495
-0.166	-0.168	1.712			-0.157	-0.118	1.760			-0.155	0.186	1.775			-0.153	0.369	1.770			-0.314	0.076	1.774			-0.349	-0.163	1.722			-0.357	-0.342	1.673			-0.364	-0.390	1.656			-0.029	0.081	1.730			0.057	-0.013	1.496
-0.166	-0.168	1.712			-0.157	-0.118	1.760			-0.155	0.187	1.775			-0.153	0.369	1.770			-0.314	0.076	1.774			-0.350	-0.163	1.722			-0.357	-0.342	1.673			-0.363	-0.391	1.656			-0.028	0.082	1.731			0.061	-0.011	1.497
-0.166	-0.168	1.712			-0.157	-0.118	1.760			-0.156	0.187	1.776			-0.153	0.369	1.771			-0.314	0.076	1.774			-0.350	-0.163	1.722			-0.357	-0.342	1.673			-0.363	-0.391	1.656			-0.027	0.082	1.731			0.065	-0.011	1.499
-0.166	-0.168	1.712			-0.157	-0.118	1.760			-0.157	0.187	1.776			-0.153	0.369	1.771			-0.314	0.076	1.774			-0.350	-0.164	1.722			-0.357	-0.343	1.673			-0.363	-0.392	1.656			-0.027	0.082	1.731			0.070	-0.011	1.502
-0.167	-0.168	1.712			-0.157	-0.117	1.760			-0.157	0.187	1.776			-0.153	0.369	1.771			-0.314	0.076	1.774			-0.350	-0.164	1.722			-0.357	-0.343	1.673			-0.363	-0.392	1.656			-0.026	0.082	1.731			0.076	-0.011	1.505
-0.167	-0.168	1.712			-0.157	-0.117	1.760			-0.158	0.187	1.776			-0.153	0.369	1.771			-0.314	0.076	1.774			-0.350	-0.164	1.722			-0.357	-0.343	1.673			-0.363	-0.392	1.656			-0.025	0.083	1.732			0.081	-0.012	1.508
-0.167	-0.168	1.712			-0.158	-0.117	1.760			-0.159	0.188	1.776			-0.153	0.369	1.771			-0.314	0.076	1.774			-0.350	-0.165	1.722			-0.357	-0.344	1.673			-0.363	-0.392	1.656			-0.025	0.083	1.732			0.085	-0.012	1.511
-0.167	-0.168	1.712			-0.158	-0.117	1.760			-0.159	0.188	1.776			-0.153	0.369	1.771			-0.314	0.076	1.774			-0.350	-0.165	1.722			-0.357	-0.344	1.673			-0.363	-0.393	1.656			-0.024	0.083	1.733			0.089	-0.013	1.513
-0.167	-0.168	1.712			-0.158	-0.117	1.760			-0.160	0.188	1.776			-0.153	0.369	1.771			-0.315	0.076	1.774			-0.350	-0.165	1.722			-0.357	-0.344	1.673			-0.363	-0.393	1.655			-0.024	0.083	1.733			0.093	-0.013	1.516
-0.167	-0.168	1.712			-0.158	-0.117	1.760			-0.160	0.188	1.777			-0.153	0.369	1.771			-0.315	0.076	1.774			-0.350	-0.165	1.722			-0.357	-0.344	1.673			-0.363	-0.393	1.655			-0.023	0.083	1.733			0.096	-0.013	1.517
-0.167	-0.168	1.712			-0.159	-0.117	1.760			-0.161	0.188	1.777			-0.153	0.369	1.771			-0.315	0.076	1.774			-0.350	-0.166	1.722			-0.357	-0.345	1.673			-0.363	-0.393	1.655			-0.022	0.083	1.734			0.099	-0.013	1.519
-0.167	-0.167	1.712			-0.159	-0.117	1.760			-0.161	0.188	1.777			-0.153	0.369	1.771			-0.315	0.076	1.774			-0.350	-0.166	1.721			-0.357	-0.345	1.673			-0.363	-0.393	1.655			-0.022	0.083	1.734			0.101	-0.013	1.521
-0.167	-0.167	1.712			-0.159	-0.117	1.760			-0.162	0.188	1.777			-0.153	0.369	1.771			-0.315	0.076	1.774			-0.350	-0.166	1.721			-0.357	-0.345	1.673			-0.363	-0.394	1.654			-0.021	0.083	1.735			0.103	-0.013	1.522
-0.167	-0.167	1.712			-0.159	-0.117	1.760			-0.162	0.189	1.777			-0.153	0.369	1.771			-0.315	0.076	1.774			-0.350	-0.166	1.721			-0.357	-0.345	1.673			-0.363	-0.394	1.654			-0.021	0.082	1.735			0.105	-0.013	1.523
-0.167	-0.167	1.712			-0.159	-0.116	1.760			-0.162	0.189	1.777			-0.153	0.369	1.771			-0.315	0.076	1.773			-0.350	-0.166	1.721			-0.357	-0.345	1.672			-0.363	-0.394	1.654			-0.020	0.082	1.736			0.107	-0.013	1.524
-0.167	-0.167	1.712			-0.160	-0.116	1.760			-0.163	0.189	1.777			-0.153	0.369	1.770			-0.315	0.076	1.773			-0.350	-0.167	1.720			-0.357	-0.346	1.672			-0.363	-0.394	1.653			-0.020	0.082	1.736			0.108	-0.014	1.525
-0.167	-0.167	1.712			-0.160	-0.116	1.760			-0.163	0.189	1.777			-0.153	0.369	1.770			-0.316	0.075	1.773			-0.350	-0.167	1.720			-0.357	-0.346	1.672			-0.363	-0.394	1.653			-0.019	0.082	1.737			0.110	-0.014	1.526
-0.167	-0.167	1.712			-0.160	-0.116	1.760			-0.163	0.189	1.777			-0.153	0.369	1.770			-0.316	0.075	1.773			-0.350	-0.167	1.720			-0.357	-0.346	1.672			-0.363	-0.394	1.652			-0.019	0.082	1.737			0.111	-0.014	1.527
-0.167	-0.167	1.712			-0.160	-0.116	1.760			-0.164	0.189	1.777			-0.153	0.369	1.770			-0.316	0.075	1.773			-0.350	-0.167	1.720			-0.357	-0.346	1.672			-0.363	-0.394	1.652			-0.018	0.082	1.737			0.112	-0.014	1.527
-0.167	-0.167	1.712			-0.160	-0.116	1.760			-0.164	0.189	1.777			-0.153	0.369	1.770			-0.316	0.075	1.772			-0.350	-0.167	1.719			-0.357	-0.346	1.671			-0.363	-0.395	1.652			-0.018	0.081	1.738			0.113	-0.014	1.528
-0.167	-0.167	1.712			-0.160	-0.116	1.760			-0.164	0.189	1.777			-0.153	0.369	1.770			-0.316	0.075	1.772			-0.350	-0.168	1.719			-0.358	-0.346	1.671			-0.363	-0.395	1.652			-0.018	0.081	1.738			0.114	-0.014	1.528
-0.167	-0.167	1.712			-0.161	-0.116	1.760			-0.165	0.189	1.777			-0.153	0.369	1.769			-0.316	0.075	1.772			-0.350	-0.168	1.719			-0.358	-0.347	1.671			-0.363	-0.395	1.652			-0.017	0.081	1.738			0.115	-0.014	1.529
-0.167	-0.167	1.712			-0.161	-0.116	1.760			-0.165	0.189	1.777			-0.153	0.369	1.769			-0.316	0.075	1.772			-0.350	-0.168	1.719			-0.358	-0.347	1.671			-0.363	-0.395	1.651			-0.017	0.081	1.739			0.116	-0.014	1.529
-0.167	-0.166	1.712			-0.161	-0.116	1.760			-0.165	0.189	1.777			-0.153	0.369	1.769			-0.316	0.075	1.772			-0.350	-0.168	1.718			-0.358	-0.347	1.671			-0.363	-0.395	1.651			-0.016	0.081	1.739			0.116	-0.014	1.530
-0.167	-0.166	1.712			-0.161	-0.116	1.760			-0.165	0.189	1.777			-0.153	0.369	1.769			-0.316	0.075	1.771			-0.350	-0.168	1.718			-0.358	-0.347	1.671			-0.363	-0.395	1.651			-0.016	0.081	1.739			0.117	-0.014	1.530
-0.167	-0.166	1.712			-0.161	-0.116	1.760			-0.165	0.189	1.777			-0.153	0.369	1.769			-0.316	0.075	1.771			-0.350	-0.168	1.718			-0.358	-0.347	1.670			-0.363	-0.395	1.651			-0.016	0.080	1.739			0.117	-0.014	1.530
-0.167	-0.166	1.712			-0.161	-0.115	1.760			-0.165	0.189	1.777			-0.153	0.369	1.768			-0.317	0.075	1.771			-0.350	-0.168	1.718			-0.358	-0.347	1.670			-0.363	-0.395	1.651			-0.015	0.080	1.739			0.117	-0.015	1.530
-0.167	-0.166	1.712			-0.161	-0.115	1.760			-0.166	0.189	1.777			-0.153	0.369	1.768			-0.317	0.075	1.771			-0.350	-0.168	1.717			-0.358	-0.347	1.670			-0.363	-0.395	1.651			-0.015	0.080	1.740			0.117	-0.015	1.530
-0.167	-0.166	1.712			-0.161	-0.115	1.760			-0.166	0.189	1.777			-0.153	0.369	1.768			-0.317	0.075	1.771			-0.350	-0.168	1.717			-0.358	-0.347	1.670			-0.363	-0.395	1.651			-0.015	0.080	1.740			0.117	-0.015	1.530
-0.167	-0.166	1.712			-0.161	-0.115	1.760			-0.166	0.189	1.777			-0.152	0.369	1.768			-0.317	0.075	1.771			-0.350	-0.168	1.717			-0.358	-0.347	1.670			-0.363	-0.395	1.650			-0.015	0.080	1.740			0.117	-0.015	1.530
-0.167	-0.166	1.712			-0.161	-0.115	1.760			-0.166	0.190	1.777			-0.152	0.369	1.768			-0.317	0.075	1.770			-0.350	-0.168	1.717			-0.358	-0.347	1.670			-0.363	-0.395	1.650			-0.014	0.080	1.740			0.116	-0.015	1.530
-0.167	-0.166	1.712			-0.161	-0.115	1.760			-0.166	0.190	1.777			-0.152	0.369	1.767			-0.317	0.075	1.770			-0.350	-0.168	1.717			-0.358	-0.347	1.670			-0.363	-0.395	1.650			-0.014	0.079	1.740			0.116	-0.016	1.530
-0.167	-0.166	1.712			-0.162	-0.115	1.760			-0.166	0.190	1.777			-0.152	0.369	1.767			-0.317	0.075	1.770			-0.350	-0.168	1.717			-0.358	-0.347	1.669			-0.363	-0.395	1.650			-0.014	0.079	1.740			0.116	-0.016	1.529
-0.167	-0.166	1.712			-0.162	-0.115	1.760			-0.166	0.190	1.777			-0.152	0.369	1.767			-0.317	0.075	1.770			-0.350	-0.169	1.716			-0.358	-0.347	1.669			-0.364	-0.395	1.650			-0.014	0.079	1.741			0.115	-0.016	1.529
-0.167	-0.166	1.712			-0.162	-0.115	1.760			-0.166	0.190	1.777			-0.152	0.369	1.767			-0.317	0.075	1.770			-0.350	-0.169	1.716			-0.358	-0.347	1.669			-0.364	-0.395	1.650			-0.014	0.079	1.741			0.115	-0.016	1.529
-0.167	-0.166	1.712			-0.162	-0.115	1.760			-0.166	0.190	1.777			-0.152	0.369	1.767			-0.317	0.075	1.770			-0.350	-0.169	1.716			-0.358	-0.347	1.669			-0.364	-0.395	1.650			-0.014	0.079	1.741			0.114	-0.017	1.528
-0.167	-0.165	1.712			-0.162	-0.115	1.760			-0.167	0.190	1.777			-0.152	0.369	1.767			-0.317	0.075	1.770			-0.350	-0.169	1.716			-0.358	-0.348	1.669			-0.364	-0.396	1.650			-0.013	0.079	1.741			0.113	-0.017	1.528
-0.167	-0.165	1.712			-0.162	-0.115	1.760			-0.167	0.190	1.777			-0.152	0.369	1.767			-0.317	0.075	1.769			-0.350	-0.169	1.716			-0.358	-0.348	1.669			-0.364	-0.396	1.650			-0.013	0.079	1.741			0.112	-0.017	1.527
-0.167	-0.165	1.712			-0.162	-0.115	1.760			-0.167	0.190	1.777			-0.152	0.369	1.767			-0.317	0.075	1.769			-0.350	-0.169	1.716			-0.358	-0.348	1.669			-0.364	-0.396	1.650			-0.013	0.079	1.741			0.111	-0.017	1.527
-0.167	-0.165	1.712			-0.162	-0.115	1.760			-0.167	0.190	1.777			-0.152	0.369	1.766			-0.317	0.075	1.769			-0.350	-0.169	1.716			-0.358	-0.348	1.669			-0.364	-0.396	1.650			-0.013	0.079	1.741			0.109	-0.017	1.526
-0.167	-0.165	1.712			-0.162	-0.115	1.760			-0.167	0.190	1.777			-0.152	0.369	1.766			-0.317	0.075	1.769			-0.350	-0.169	1.716			-0.359	-0.348	1.669			-0.364	-0.396	1.650			-0.013	0.079	1.741			0.106	-0.017	1.524
-0.167	-0.165	1.712			-0.162	-0.115	1.760			-0.167	0.190	1.776			-0.152	0.369	1.766			-0.317	0.075	1.769			-0.350	-0.169	1.715			-0.359	-0.348	1.668			-0.364	-0.396	1.650			-0.013	0.078	1.741			0.103	-0.017	1.523
-0.167	-0.165	1.712			-0.162	-0.115	1.760			-0.167	0.189	1.776			-0.152	0.369	1.766			-0.317	0.075	1.769			-0.350	-0.169	1.715			-0.359	-0.348	1.668			-0.364	-0.396	1.650			-0.013	0.078	1.742			0.099	-0.017	1.522
-0.167	-0.165	1.712			-0.162	-0.115	1.760			-0.165	0.188	1.776			-0.151	0.369	1.766			-0.317	0.075	1.769			-0.350	-0.169	1.715			-0.359	-0.348	1.668			-0.364	-0.396	1.649			-0.013	0.078	1.742			0.095	-0.017	1.520
-0.167	-0.165	1.712			-0.162	-0.115	1.760			-0.163	0.186	1.775			-0.151	0.369	1.766			-0.317	0.075	1.769			-0.350	-0.169	1.715			-0.359	-0.348	1.668			-0.364	-0.396	1.649			-0.013	0.078	1.742			0.091	-0.017	1.518
-0.166	-0.165	1.712			-0.162	-0.115	1.761			-0.161	0.184	1.774			-0.151	0.369	1.766			-0.317	0.075	1.769			-0.350	-0.169	1.715			-0.359	-0.348	1.668			-0.363	-0.396	1.649			-0.013	0.078	1.742			0.087	-0.017	1.516
-0.166	-0.165	1.712			-0.162	-0.114	1.761			-0.159	0.182	1.774			-0.151	0.369	1.766			-0.317	0.075	1.768			-0.350	-0.169	1.715			-0.359	-0.348	1.668			-0.363	-0.396	1.649			-0.013	0.078	1.741			0.082	-0.018	1.512
-0.166	-0.165	1.712			-0.162	-0.114	1.761			-0.157	0.180	1.773			-0.151	0.369	1.766			-0.317	0.075	1.768			-0.349	-0.169	1.715			-0.359	-0.348	1.668			-0.363	-0.395	1.649			-0.013	0.077	1.741			0.076	-0.020	1.509
-0.166	-0.165	1.712			-0.162	-0.114	1.761			-0.156	0.179	1.773			-0.151	0.369	1.766			-0.317	0.075	1.768			-0.349	-0.169	1.715			-0.359	-0.347	1.668			-0.364	-0.395	1.650			-0.014	0.076	1.740			0.072	-0.021	1.506
-0.166	-0.165	1.712			-0.161	-0.114	1.761			-0.155	0.179	1.773			-0.151	0.369	1.766			-0.317	0.075	1.768			-0.349	-0.168	1.715			-0.359	-0.347	1.668			-0.364	-0.395	1.650			-0.014	0.076	1.740			0.068	-0.023	1.505
-0.166	-0.164	1.712			-0.161	-0.114	1.761			-0.154	0.179	1.773			-0.151	0.369	1.766			-0.317	0.075	1.768			-0.349	-0.168	1.715			-0.359	-0.346	1.668			-0.364	-0.394	1.651			-0.015	0.076	1.740			0.065	-0.024	1.504
-0.166	-0.164	1.712			-0.161	-0.114	1.761			-0.154	0.179	1.772			-0.151	0.369	1.766			-0.317	0.075	1.768			-0.349	-0.167	1.715			-0.359	-0.346	1.668			-0.365	-0.393	1.651			-0.015	0.075	1.740			0.062	-0.025	1.503
-0.166	-0.164	1.712			-0.161	-0.114	1.761			-0.153	0.179	1.772			-0.151	0.369	1.766			-0.317	0.075	1.768			-0.349	-0.166	1.715			-0.359	-0.345	1.668			-0.365	-0.392	1.651			-0.016	0.075	1.739			0.059	-0.027	1.502
-0.166	-0.164	1.712			-0.161	-0.114	1.761			-0.153	0.180	1.772			-0.151	0.369	1.765			-0.317	0.075	1.768			-0.349	-0.165	1.716			-0.359	-0.344	1.669			-0.366	-0.391	1.652			-0.016	0.075	1.739			0.056	-0.028	1.502
-0.166	-0.163	1.712			-0.161	-0.113	1.761			-0.152	0.180	1.772			-0.151	0.369	1.765			-0.317	0.076	1.768			-0.349	-0.164	1.716			-0.359	-0.343	1.669			-0.367	-0.390	1.652			-0.017	0.075	1.739			0.053	-0.029	1.501
-0.166	-0.163	1.712			-0.160	-0.113	1.761			-0.152	0.181	1.772			-0.151	0.369	1.765			-0.317	0.076	1.768			-0.349	-0.163	1.716			-0.359	-0.342	1.669			-0.367	-0.389	1.653			-0.018	0.075	1.739			0.051	-0.030	1.501
-0.166	-0.163	1.712			-0.160	-0.113	1.761			-0.152	0.182	1.773			-0.151	0.369	1.765			-0.317	0.076	1.768			-0.349	-0.163	1.716			-0.359	-0.342	1.669			-0.368	-0.388	1.653			-0.019	0.075	1.738			0.049	-0.031	1.501
-0.166	-0.162	1.712			-0.160	-0.112	1.761			-0.152	0.183	1.773			-0.152	0.369	1.765			-0.317	0.076	1.768			-0.349	-0.162	1.717			-0.360	-0.341	1.669			-0.368	-0.388	1.653			-0.020	0.076	1.738			0.047	-0.031	1.501
-0.166	-0.162	1.712			-0.160	-0.112	1.761			-0.151	0.184	1.773			-0.152	0.369	1.765			-0.317	0.076	1.769			-0.349	-0.161	1.717			-0.360	-0.340	1.670			-0.369	-0.387	1.654			-0.020	0.076	1.738			0.045	-0.032	1.501
-0.165	-0.161	1.712			-0.160	-0.111	1.761			-0.151	0.185	1.773			-0.152	0.369	1.765			-0.317	0.076	1.769			-0.349	-0.161	1.717			-0.360	-0.340	1.670			-0.369	-0.386	1.654			-0.021	0.076	1.738			0.044	-0.033	1.501
-0.165	-0.161	1.713			-0.160	-0.111	1.761			-0.152	0.186	1.773			-0.152	0.369	1.765			-0.317	0.076	1.769			-0.349	-0.160	1.717			-0.360	-0.339	1.670			-0.370	-0.386	1.654			-0.022	0.076	1.737			0.042	-0.033	1.501
-0.165	-0.160	1.713			-0.160	-0.111	1.761			-0.152	0.186	1.773			-0.153	0.369	1.765			-0.317	0.076	1.769			-0.349	-0.160	1.717			-0.360	-0.339	1.670			-0.370	-0.385	1.654			-0.023	0.076	1.737			0.041	-0.034	1.501
-0.165	-0.160	1.713			-0.159	-0.110	1.761			-0.152	0.187	1.773			-0.153	0.369	1.765			-0.317	0.076	1.769			-0.349	-0.159	1.718			-0.360	-0.338	1.670			-0.371	-0.384	1.655			-0.024	0.077	1.737			0.040	-0.034	1.501
-0.165	-0.160	1.713			-0.159	-0.110	1.761			-0.152	0.188	1.773			-0.153	0.369	1.765			-0.317	0.076	1.769			-0.350	-0.159	1.718			-0.360	-0.338	1.670			-0.371	-0.384	1.655			-0.025	0.077	1.736			0.039	-0.034	1.501
-0.165	-0.159	1.713			-0.159	-0.110	1.761			-0.153	0.189	1.773			-0.154	0.369	1.765			-0.317	0.076	1.769			-0.350	-0.158	1.718			-0.361	-0.337	1.671			-0.371	-0.383	1.655			-0.027	0.077	1.736			0.038	-0.035	1.501
-0.165	-0.159	1.713			-0.159	-0.109	1.761			-0.153	0.190	1.772			-0.154	0.369	1.765			-0.317	0.076	1.769			-0.350	-0.158	1.718			-0.361	-0.337	1.671			-0.372	-0.383	1.655			-0.028	0.077	1.736			0.037	-0.035	1.500
-0.165	-0.159	1.713			-0.159	-0.109	1.761			-0.154	0.191	1.772			-0.154	0.369	1.765			-0.317	0.076	1.769			-0.350	-0.158	1.718			-0.361	-0.336	1.671			-0.372	-0.382	1.655			-0.029	0.078	1.735			0.036	-0.035	1.500
-0.165	-0.159	1.713			-0.159	-0.109	1.761			-0.155	0.192	1.772			-0.155	0.370	1.765			-0.316	0.076	1.769			-0.350	-0.157	1.718			-0.361	-0.336	1.671			-0.372	-0.382	1.655			-0.030	0.078	1.735			0.035	-0.035	1.500
-0.165	-0.159	1.713			-0.159	-0.109	1.761			-0.156	0.193	1.771			-0.155	0.370	1.765			-0.316	0.076	1.769			-0.350	-0.157	1.718			-0.361	-0.336	1.671			-0.372	-0.382	1.656			-0.032	0.078	1.734			0.033	-0.035	1.500
-0.165	-0.158	1.713			-0.159	-0.108	1.761			-0.157	0.193	1.771			-0.156	0.370	1.765			-0.316	0.076	1.769			-0.350	-0.157	1.718			-0.361	-0.335	1.671			-0.373	-0.382	1.656			-0.033	0.079	1.733			0.032	-0.035	1.499
-0.165	-0.158	1.713			-0.159	-0.108	1.761			-0.158	0.194	1.770			-0.157	0.371	1.765			-0.316	0.076	1.769			-0.350	-0.156	1.718			-0.361	-0.335	1.671			-0.373	-0.381	1.656			-0.034	0.079	1.733			0.031	-0.035	1.499
-0.165	-0.158	1.713			-0.159	-0.108	1.761			-0.159	0.195	1.769			-0.158	0.371	1.765			-0.316	0.076	1.770			-0.350	-0.156	1.718			-0.361	-0.335	1.671			-0.373	-0.381	1.656			-0.036	0.080	1.732			0.030	-0.035	1.499
-0.165	-0.158	1.713			-0.159	-0.108	1.761			-0.161	0.198	1.768			-0.158	0.372	1.765			-0.316	0.076	1.770			-0.350	-0.156	1.718			-0.361	-0.335	1.671			-0.373	-0.381	1.656			-0.037	0.081	1.731			0.029	-0.035	1.499
-0.166	-0.158	1.713			-0.159	-0.108	1.761			-0.162	0.201	1.766			-0.159	0.372	1.765			-0.316	0.076	1.770			-0.350	-0.157	1.718			-0.361	-0.335	1.671			-0.373	-0.382	1.656			-0.026	0.081	1.729			0.029	-0.036	1.498
-0.166	-0.158	1.713			-0.159	-0.107	1.761			-0.163	0.204	1.765			-0.160	0.373	1.765			-0.316	0.076	1.770			-0.350	-0.157	1.718			-0.361	-0.336	1.671			-0.373	-0.382	1.655			-0.019	0.081	1.727			0.028	-0.036	1.497
-0.166	-0.158	1.713			-0.159	-0.107	1.760			-0.163	0.207	1.763			-0.160	0.374	1.765			-0.316	0.076	1.770			-0.350	-0.157	1.718			-0.361	-0.336	1.671			-0.373	-0.383	1.655			-0.013	0.081	1.726			0.027	-0.037	1.496
-0.166	-0.158	1.713			-0.159	-0.106	1.760			-0.163	0.209	1.761			-0.161	0.374	1.765			-0.316	0.076	1.770			-0.350	-0.158	1.718			-0.361	-0.337	1.671			-0.373	-0.383	1.655			-0.007	0.082	1.726			0.027	-0.037	1.495
-0.166	-0.158	1.712			-0.159	-0.105	1.760			-0.164	0.210	1.758			-0.161	0.375	1.765			-0.316	0.076	1.770			-0.350	-0.158	1.718			-0.361	-0.337	1.671			-0.373	-0.384	1.655			-0.002	0.083	1.725			0.026	-0.037	1.495
-0.166	-0.157	1.712			-0.159	-0.105	1.760			-0.164	0.211	1.758			-0.162	0.375	1.765			-0.316	0.076	1.770			-0.349	-0.159	1.718			-0.361	-0.338	1.671			-0.373	-0.385	1.655			-0.001	0.084	1.725			0.025	-0.038	1.495
-0.166	-0.157	1.712			-0.160	-0.105	1.759			-0.164	0.212	1.757			-0.162	0.376	1.765			-0.315	0.076	1.770			-0.349	-0.159	1.718			-0.361	-0.338	1.671			-0.373	-0.385	1.655			0.000	0.084	1.724			0.025	-0.038	1.494
-0.166	-0.157	1.712			-0.160	-0.104	1.759			-0.165	0.212	1.756			-0.162	0.376	1.765			-0.315	0.076	1.770			-0.349	-0.160	1.718			-0.360	-0.339	1.671			-0.373	-0.386	1.655			0.001	0.084	1.724			0.024	-0.039	1.494
-0.166	-0.157	1.712			-0.160	-0.104	1.759			-0.166	0.215	1.755			-0.162	0.378	1.765			-0.315	0.076	1.770			-0.349	-0.160	1.718			-0.360	-0.339	1.671			-0.373	-0.386	1.655			0.002	0.084	1.724			0.024	-0.039	1.494
-0.166	-0.157	1.712			-0.160	-0.103	1.759			-0.166	0.218	1.754			-0.163	0.380	1.765			-0.315	0.076	1.770			-0.349	-0.161	1.718			-0.360	-0.340	1.671			-0.373	-0.387	1.655			0.003	0.084	1.723			0.023	-0.040	1.493
-0.166	-0.157	1.712			-0.160	-0.103	1.758			-0.167	0.220	1.753			-0.163	0.382	1.765			-0.315	0.076	1.770			-0.349	-0.161	1.718			-0.360	-0.340	1.671			-0.373	-0.387	1.655			0.003	0.084	1.723			0.023	-0.040	1.493
-0.166	-0.156	1.712			-0.160	-0.103	1.758			-0.167	0.221	1.752			-0.163	0.382	1.765			-0.315	0.076	1.770			-0.349	-0.161	1.718			-0.360	-0.340	1.671			-0.373	-0.387	1.655			0.004	0.084	1.723			0.022	-0.041	1.492
-0.166	-0.156	1.712			-0.160	-0.102	1.758			-0.168	0.222	1.752			-0.163	0.383	1.765			-0.315	0.076	1.770			-0.349	-0.161	1.718			-0.360	-0.340	1.671			-0.373	-0.387	1.655			0.005	0.085	1.722			0.022	-0.041	1.492
-0.167	-0.156	1.712			-0.160	-0.102	1.758			-0.168	0.223	1.751			-0.164	0.384	1.764			-0.315	0.076	1.770			-0.349	-0.161	1.718			-0.360	-0.340	1.671			-0.373	-0.387	1.655			0.006	0.085	1.722			0.021	-0.041	1.492
-0.167	-0.156	1.712			-0.160	-0.102	1.758			-0.169	0.221	1.751			-0.164	0.384	1.764			-0.315	0.076	1.770			-0.349	-0.162	1.718			-0.360	-0.341	1.671			-0.373	-0.388	1.655			0.007	0.085	1.722			0.021	-0.041	1.492
-0.167	-0.156	1.711			-0.161	-0.102	1.757			-0.170	0.218	1.751			-0.164	0.384	1.764			-0.315	0.076	1.770			-0.349	-0.162	1.718			-0.360	-0.341	1.671			-0.373	-0.388	1.655			0.007	0.085	1.722			0.021	-0.042	1.491
-0.167	-0.156	1.711			-0.161	-0.101	1.757			-0.170	0.221	1.751			-0.165	0.386	1.764			-0.315	0.075	1.770			-0.349	-0.162	1.718			-0.360	-0.341	1.671			-0.373	-0.388	1.655			0.008	0.085	1.722			0.020	-0.042	1.491
-0.167	-0.156	1.711			-0.161	-0.101	1.757			-0.171	0.217	1.751			-0.165	0.386	1.764			-0.315	0.075	1.770			-0.349	-0.163	1.718			-0.359	-0.342	1.671			-0.374	-0.389	1.655			0.008	0.085	1.722			0.020	-0.042	1.491
-0.167	-0.156	1.711			-0.161	-0.101	1.757			-0.172	0.215	1.751			-0.165	0.386	1.764			-0.315	0.075	1.770			-0.349	-0.163	1.718			-0.359	-0.342	1.671			-0.374	-0.389	1.655			0.008	0.085	1.722			0.020	-0.042	1.491
-0.167	-0.156	1.711			-0.161	-0.101	1.757			-0.172	0.212	1.751			-0.165	0.385	1.764			-0.315	0.075	1.770			-0.349	-0.163	1.718			-0.359	-0.343	1.671			-0.374	-0.389	1.655			0.008	0.085	1.721			0.020	-0.043	1.491
-0.167	-0.156	1.711			-0.161	-0.101	1.757			-0.185	0.166	1.756			-0.166	0.374	1.764			-0.315	0.075	1.770			-0.349	-0.164	1.718			-0.359	-0.343	1.670			-0.374	-0.389	1.655			0.009	0.085	1.721			0.019	-0.043	1.491
-0.167	-0.156	1.711			-0.162	-0.102	1.757			-0.182	0.185	1.755			-0.165	0.375	1.764			-0.315	0.075	1.770			-0.349	-0.164	1.718			-0.359	-0.343	1.670			-0.374	-0.390	1.655			0.009	0.085	1.721			0.019	-0.043	1.491
-0.167	-0.156	1.711			-0.162	-0.102	1.756			-0.180	0.195	1.754			-0.164	0.377	1.764			-0.315	0.075	1.770			-0.349	-0.164	1.718			-0.359	-0.344	1.670			-0.374	-0.390	1.654			0.009	0.085	1.721			0.019	-0.044	1.490
-0.168	-0.156	1.711			-0.162	-0.101	1.756			-0.179	0.201	1.754			-0.164	0.378	1.763			-0.315	0.075	1.770			-0.349	-0.164	1.718			-0.359	-0.344	1.670			-0.374	-0.390	1.654			0.010	0.085	1.721			0.019	-0.044	1.490
-0.168	-0.156	1.711			-0.162	-0.101	1.756			-0.178	0.207	1.754			-0.163	0.380	1.763			-0.315	0.075	1.770			-0.349	-0.164	1.718			-0.359	-0.344	1.670			-0.374	-0.390	1.654			0.010	0.085	1.721			0.019	-0.044	1.490
-0.168	-0.156	1.711			-0.162	-0.101	1.756			-0.177	0.209	1.753			-0.163	0.380	1.763			-0.315	0.075	1.770			-0.349	-0.165	1.718			-0.359	-0.344	1.670			-0.374	-0.390	1.654			0.010	0.085	1.721			0.018	-0.044	1.490
-0.168	-0.156	1.711			-0.162	-0.101	1.756			-0.177	0.203	1.754			-0.162	0.380	1.763			-0.315	0.075	1.770			-0.349	-0.165	1.718			-0.359	-0.344	1.670			-0.374	-0.391	1.654			0.011	0.085	1.721			0.018	-0.045	1.490
-0.168	-0.156	1.711			-0.162	-0.101	1.756			-0.174	0.193	1.752			-0.162	0.380	1.763			-0.315	0.074	1.770			-0.349	-0.165	1.718			-0.359	-0.344	1.670			-0.374	-0.391	1.654			0.011	0.085	1.720			0.018	-0.045	1.490
-0.168	-0.156	1.710			-0.162	-0.101	1.756			-0.173	0.201	1.752			-0.161	0.381	1.763			-0.315	0.074	1.770			-0.349	-0.165	1.718			-0.358	-0.344	1.670			-0.374	-0.391	1.654			0.011	0.085	1.720			0.018	-0.045	1.490
-0.168	-0.155	1.710			-0.162	-0.101	1.756			-0.171	0.207	1.752			-0.161	0.383	1.763			-0.315	0.074	1.770			-0.349	-0.165	1.718			-0.358	-0.345	1.670			-0.374	-0.391	1.654			0.012	0.085	1.720			0.018	-0.046	1.489
-0.168	-0.155	1.710			-0.162	-0.101	1.756			-0.171	0.211	1.752			-0.160	0.384	1.763			-0.315	0.074	1.770			-0.349	-0.165	1.717			-0.358	-0.345	1.670			-0.374	-0.391	1.654			0.012	0.085	1.720			0.018	-0.046	1.489
-0.168	-0.155	1.710			-0.162	-0.101	1.756			-0.170	0.215	1.752			-0.160	0.385	1.762			-0.315	0.074	1.770			-0.349	-0.165	1.717			-0.358	-0.345	1.670			-0.374	-0.391	1.654			0.012	0.085	1.720			0.018	-0.046	1.489
-0.168	-0.155	1.710			-0.163	-0.101	1.756			-0.170	0.217	1.752			-0.160	0.386	1.762			-0.315	0.074	1.770			-0.349	-0.166	1.717			-0.358	-0.345	1.670			-0.374	-0.392	1.654			0.013	0.085	1.720			0.017	-0.047	1.489
-0.168	-0.155	1.710			-0.163	-0.101	1.756			-0.169	0.219	1.752			-0.160	0.386	1.762			-0.315	0.074	1.770			-0.349	-0.166	1.717			-0.358	-0.345	1.670			-0.374	-0.392	1.654			0.013	0.085	1.720			0.017	-0.047	1.489
-0.168	-0.155	1.710			-0.163	-0.101	1.755			-0.169	0.221	1.752			-0.159	0.387	1.762			-0.315	0.074	1.770			-0.349	-0.166	1.717			-0.358	-0.346	1.670			-0.374	-0.392	1.654			0.013	0.085	1.720			0.017	-0.047	1.489
-0.168	-0.155	1.710			-0.163	-0.101	1.755			-0.169	0.223	1.752			-0.159	0.388	1.762			-0.315	0.074	1.770			-0.349	-0.166	1.717			-0.358	-0.346	1.670			-0.374	-0.393	1.654			0.013	0.085	1.719			0.017	-0.048	1.488
-0.168	-0.155	1.710			-0.163	-0.101	1.755			-0.168	0.224	1.752			-0.159	0.388	1.762			-0.315	0.074	1.770			-0.349	-0.167	1.717			-0.358	-0.346	1.670			-0.373	-0.393	1.654			0.014	0.085	1.719			0.017	-0.048	1.488
-0.169	-0.155	1.710			-0.163	-0.101	1.755			-0.168	0.225	1.752			-0.159	0.389	1.762			-0.315	0.074	1.770			-0.349	-0.167	1.717			-0.358	-0.346	1.670			-0.373	-0.393	1.654			0.014	0.084	1.719			0.017	-0.048	1.488
-0.169	-0.155	1.710			-0.163	-0.101	1.755			-0.168	0.226	1.752			-0.158	0.390	1.762			-0.315	0.074	1.770			-0.349	-0.167	1.717			-0.358	-0.347	1.670			-0.373	-0.393	1.653			0.014	0.084	1.719			0.017	-0.049	1.488
-0.169	-0.155	1.710			-0.163	-0.101	1.755			-0.168	0.227	1.752			-0.158	0.390	1.762			-0.315	0.073	1.770			-0.349	-0.167	1.717			-0.358	-0.347	1.670			-0.373	-0.394	1.653			0.014	0.084	1.719			0.017	-0.049	1.488
-0.169	-0.155	1.710			-0.163	-0.101	1.755			-0.168	0.228	1.752			-0.158	0.390	1.762			-0.315	0.073	1.770			-0.349	-0.167	1.717			-0.358	-0.347	1.670			-0.373	-0.394	1.653			0.014	0.084	1.719			0.017	-0.049	1.487
-0.169	-0.155	1.710			-0.163	-0.101	1.755			-0.168	0.229	1.751			-0.158	0.391	1.762			-0.315	0.073	1.770			-0.349	-0.168	1.717			-0.358	-0.347	1.670			-0.373	-0.394	1.653			0.014	0.084	1.719			0.017	-0.049	1.487
-0.169	-0.155	1.710			-0.163	-0.101	1.755			-0.167	0.230	1.751			-0.158	0.391	1.762			-0.315	0.073	1.770			-0.349	-0.168	1.717			-0.358	-0.347	1.670			-0.372	-0.394	1.653			0.014	0.083	1.718			0.017	-0.049	1.487
-0.169	-0.155	1.710			-0.163	-0.100	1.755			-0.167	0.230	1.751			-0.158	0.392	1.762			-0.315	0.073	1.770			-0.349	-0.168	1.717			-0.358	-0.348	1.670			-0.372	-0.395	1.653			0.014	0.083	1.718			0.016	-0.050	1.487
-0.169	-0.155	1.710			-0.163	-0.100	1.755			-0.167	0.231	1.751			-0.158	0.392	1.762			-0.315	0.073	1.770			-0.349	-0.168	1.717			-0.358	-0.348	1.669			-0.372	-0.395	1.653			0.015	0.083	1.718			0.016	-0.050	1.487
-0.169	-0.155	1.710			-0.163	-0.100	1.755			-0.167	0.232	1.751			-0.158	0.392	1.762			-0.315	0.073	1.770			-0.349	-0.168	1.717			-0.358	-0.348	1.669			-0.372	-0.395	1.653			0.015	0.083	1.718			0.016	-0.050	1.486
-0.169	-0.155	1.710			-0.163	-0.100	1.755			-0.167	0.232	1.751			-0.158	0.393	1.762			-0.315	0.073	1.770			-0.349	-0.168	1.717			-0.358	-0.348	1.669			-0.372	-0.395	1.653			0.015	0.083	1.718			0.016	-0.050	1.486
-0.169	-0.155	1.709			-0.163	-0.100	1.755			-0.167	0.233	1.751			-0.158	0.393	1.762			-0.315	0.073	1.770			-0.349	-0.169	1.717			-0.358	-0.348	1.669			-0.372	-0.396	1.652			0.015	0.082	1.718			0.016	-0.050	1.486
-0.169	-0.155	1.709			-0.163	-0.100	1.755			-0.167	0.233	1.751			-0.158	0.394	1.762			-0.315	0.073	1.770			-0.349	-0.169	1.716			-0.358	-0.348	1.669			-0.373	-0.395	1.653			0.015	0.082	1.718			0.016	-0.050	1.486
-0.169	-0.155	1.709			-0.163	-0.100	1.755			-0.167	0.234	1.751			-0.158	0.394	1.762			-0.315	0.073	1.770			-0.349	-0.169	1.716			-0.358	-0.349	1.669			-0.373	-0.396	1.653			0.015	0.082	1.717			0.016	-0.050	1.485
-0.169	-0.155	1.709			-0.163	-0.100	1.755			-0.167	0.234	1.751			-0.158	0.394	1.762			-0.315	0.073	1.770			-0.349	-0.169	1.716			-0.358	-0.349	1.669			-0.373	-0.396	1.653			0.015	0.082	1.717			0.016	-0.051	1.485
-0.169	-0.155	1.709			-0.163	-0.100	1.755			-0.168	0.218	1.751			-0.158	0.393	1.762			-0.315	0.073	1.770			-0.349	-0.169	1.716			-0.358	-0.349	1.669			-0.373	-0.396	1.653			0.016	0.082	1.717			0.016	-0.051	1.485
-0.169	-0.155	1.709			-0.163	-0.100	1.755			-0.168	0.210	1.751			-0.159	0.392	1.762			-0.315	0.073	1.770			-0.349	-0.169	1.716			-0.358	-0.349	1.669			-0.374	-0.396	1.653			0.016	0.082	1.717			0.016	-0.051	1.485
-0.169	-0.155	1.709			-0.163	-0.100	1.754			-0.165	0.191	1.749			-0.159	0.390	1.762			-0.315	0.072	1.770			-0.349	-0.169	1.716			-0.358	-0.349	1.669			-0.374	-0.396	1.653			0.016	0.081	1.717			0.016	-0.051	1.484
-0.169	-0.155	1.709			-0.163	-0.100	1.754			-0.167	0.197	1.748			-0.159	0.390	1.762			-0.315	0.072	1.770			-0.349	-0.170	1.716			-0.358	-0.349	1.669			-0.374	-0.396	1.653			0.016	0.081	1.717			0.016	-0.051	1.484
-0.169	-0.155	1.709			-0.163	-0.100	1.754			-0.167	0.202	1.748			-0.159	0.390	1.762			-0.315	0.072	1.770			-0.349	-0.170	1.716			-0.358	-0.350	1.669			-0.374	-0.396	1.653			0.016	0.081	1.716			0.016	-0.051	1.484
-0.169	-0.156	1.709			-0.163	-0.100	1.754			-0.167	0.202	1.747			-0.159	0.389	1.762			-0.315	0.072	1.770			-0.349	-0.170	1.716			-0.358	-0.350	1.669			-0.374	-0.397	1.653			0.016	0.081	1.716			0.016	-0.051	1.483
-0.169	-0.156	1.709			-0.163	-0.100	1.754			-0.167	0.199	1.747			-0.160	0.389	1.763			-0.316	0.072	1.770			-0.349	-0.170	1.716			-0.358	-0.350	1.669			-0.374	-0.397	1.653			0.016	0.080	1.716			0.016	-0.051	1.483
-0.170	-0.156	1.709			-0.163	-0.100	1.754			-0.167	0.197	1.746			-0.160	0.388	1.763			-0.316	0.072	1.770			-0.349	-0.170	1.716			-0.358	-0.350	1.668			-0.374	-0.397	1.652			0.016	0.080	1.716			0.016	-0.051	1.483
-0.170	-0.156	1.709			-0.163	-0.100	1.754			-0.167	0.196	1.746			-0.160	0.387	1.763			-0.316	0.072	1.770			-0.349	-0.170	1.716			-0.358	-0.350	1.668			-0.374	-0.397	1.652			0.016	0.080	1.716			0.016	-0.051	1.482
-0.170	-0.156	1.709			-0.163	-0.100	1.754			-0.167	0.195	1.746			-0.160	0.387	1.763			-0.316	0.072	1.770			-0.349	-0.170	1.716			-0.358	-0.350	1.668			-0.373	-0.397	1.652			0.015	0.080	1.715			0.016	-0.051	1.482
-0.170	-0.156	1.709			-0.163	-0.100	1.754			-0.167	0.194	1.746			-0.160	0.386	1.763			-0.316	0.072	1.770			-0.349	-0.170	1.716			-0.358	-0.350	1.668			-0.373	-0.397	1.652			0.015	0.080	1.715			0.016	-0.051	1.482
-0.170	-0.156	1.709			-0.163	-0.100	1.754			-0.167	0.194	1.745			-0.161	0.386	1.763			-0.316	0.072	1.770			-0.349	-0.171	1.716			-0.358	-0.350	1.668			-0.373	-0.397	1.652			0.015	0.080	1.715			0.016	-0.051	1.481
-0.170	-0.156	1.709			-0.163	-0.100	1.754			-0.169	0.203	1.746			-0.161	0.387	1.763			-0.316	0.072	1.770			-0.349	-0.171	1.716			-0.358	-0.351	1.668			-0.373	-0.398	1.652			0.015	0.080	1.715			0.009	-0.036	1.473
-0.170	-0.156	1.709			-0.163	-0.100	1.754			-0.170	0.204	1.745			-0.161	0.386	1.763			-0.316	0.072	1.770			-0.349	-0.171	1.716			-0.358	-0.351	1.668			-0.373	-0.398	1.652			0.015	0.080	1.715			0.006	-0.026	1.468
-0.170	-0.156	1.709			-0.163	-0.100	1.754			-0.170	0.204	1.745			-0.161	0.386	1.763			-0.316	0.072	1.770			-0.349	-0.171	1.715			-0.358	-0.351	1.668			-0.368	-0.390	1.653			0.015	0.080	1.714			0.004	-0.020	1.465
-0.170	-0.156	1.709			-0.163	-0.101	1.754			-0.169	0.187	1.744			-0.161	0.384	1.763			-0.316	0.072	1.770			-0.349	-0.171	1.715			-0.358	-0.351	1.668			-0.368	-0.391	1.653			0.015	0.081	1.714			0.002	-0.016	1.462
-0.170	-0.156	1.709			-0.163	-0.103	1.753			-0.159	0.119	1.739			-0.158	0.329	1.765			-0.316	0.072	1.770			-0.349	-0.171	1.715			-0.358	-0.351	1.668			-0.367	-0.391	1.653			0.015	0.081	1.713			0.000	-0.012	1.460
-0.170	-0.156	1.709			-0.162	-0.106	1.753			-0.156	0.092	1.737			-0.158	0.312	1.766			-0.316	0.072	1.770			-0.349	-0.171	1.715			-0.357	-0.351	1.668			-0.367	-0.391	1.653			0.015	0.082	1.712			-0.001	-0.010	1.458
-0.170	-0.156	1.709			-0.162	-0.108	1.752			-0.156	0.079	1.735			-0.158	0.302	1.767			-0.316	0.072	1.770			-0.349	-0.171	1.715			-0.357	-0.351	1.668			-0.367	-0.392	1.652			0.015	0.082	1.711			-0.002	-0.007	1.457
-0.170	-0.156	1.709			-0.161	-0.111	1.752			-0.156	0.071	1.735			-0.158	0.295	1.767			-0.316	0.072	1.770			-0.349	-0.171	1.715			-0.357	-0.351	1.668			-0.367	-0.392	1.652			0.015	0.083	1.711			-0.003	-0.005	1.455
-0.170	-0.156	1.708			-0.161	-0.113	1.752			-0.155	0.065	1.734			-0.158	0.290	1.767			-0.316	0.072	1.770			-0.349	-0.171	1.715			-0.357	-0.351	1.668			-0.367	-0.392	1.652			0.014	0.084	1.710			-0.004	0.000	1.452
-0.170	-0.156	1.708			-0.161	-0.114	1.751			-0.156	0.060	1.734			-0.158	0.287	1.768			-0.316	0.072	1.770			-0.349	-0.171	1.715			-0.356	-0.352	1.668			-0.360	-0.396	1.653			0.014	0.085	1.709			-0.005	0.004	1.451
-0.170	-0.156	1.708			-0.161	-0.115	1.751			-0.156	0.056	1.734			-0.158	0.284	1.768			-0.316	0.072	1.770			-0.349	-0.172	1.715			-0.356	-0.352	1.668			-0.360	-0.397	1.653			0.014	0.086	1.708			-0.006	0.007	1.449
-0.170	-0.156	1.708			-0.161	-0.117	1.751			-0.164	0.063	1.739			-0.159	0.287	1.769			-0.316	0.072	1.770			-0.349	-0.172	1.715			-0.356	-0.352	1.668			-0.360	-0.397	1.653			0.014	0.087	1.708			-0.006	0.009	1.448
-0.170	-0.156	1.708			-0.161	-0.118	1.751			-0.169	0.067	1.742			-0.160	0.289	1.770			-0.316	0.072	1.770			-0.349	-0.172	1.715			-0.356	-0.352	1.668			-0.360	-0.397	1.653			0.014	0.088	1.707			-0.007	0.011	1.447
-0.170	-0.156	1.708			-0.161	-0.118	1.751			-0.173	0.067	1.744			-0.161	0.289	1.771			-0.316	0.072	1.770			-0.349	-0.172	1.715			-0.356	-0.352	1.668			-0.361	-0.397	1.653			0.014	0.089	1.707			-0.008	0.013	1.447
-0.170	-0.156	1.708			-0.161	-0.119	1.751			-0.176	0.069	1.746			-0.162	0.291	1.771			-0.316	0.072	1.770			-0.349	-0.172	1.715			-0.356	-0.352	1.668			-0.361	-0.398	1.652			0.014	0.090	1.707			-0.008	0.014	1.446
-0.170	-0.156	1.708			-0.161	-0.120	1.751			-0.179	0.071	1.747			-0.163	0.292	1.772			-0.316	0.072	1.770			-0.349	-0.172	1.715			-0.356	-0.352	1.668			-0.361	-0.398	1.652			0.014	0.091	1.706			-0.009	0.016	1.446
-0.170	-0.156	1.708			-0.161	-0.121	1.751			-0.181	0.072	1.749			-0.164	0.293	1.773			-0.316	0.072	1.770			-0.349	-0.172	1.715			-0.356	-0.352	1.668			-0.362	-0.398	1.652			0.014	0.092	1.706			-0.009	0.017	1.445
-0.170	-0.156	1.708			-0.161	-0.121	1.751			-0.180	0.070	1.748			-0.164	0.292	1.773			-0.316	0.071	1.770			-0.349	-0.172	1.715			-0.356	-0.353	1.668			-0.362	-0.398	1.652			0.014	0.093	1.706			-0.009	0.019	1.445
-0.170	-0.156	1.708			-0.162	-0.122	1.751			-0.181	0.069	1.748			-0.164	0.291	1.773			-0.316	0.071	1.770			-0.349	-0.172	1.716			-0.356	-0.353	1.669			-0.363	-0.398	1.652			0.014	0.093	1.706			-0.010	0.020	1.444
-0.170	-0.156	1.708			-0.162	-0.122	1.751			-0.180	0.067	1.748			-0.164	0.290	1.773			-0.316	0.071	1.770			-0.349	-0.172	1.716			-0.356	-0.353	1.669			-0.363	-0.398	1.652			0.014	0.094	1.706			-0.010	0.021	1.444
-0.170	-0.157	1.708			-0.162	-0.123	1.751			-0.180	0.065	1.748			-0.164	0.289	1.774			-0.316	0.071	1.770			-0.349	-0.172	1.716			-0.356	-0.353	1.669			-0.363	-0.398	1.651			0.014	0.095	1.705			-0.010	0.022	1.444
-0.170	-0.157	1.708			-0.162	-0.123	1.751			-0.185	0.087	1.751			-0.163	0.308	1.775			-0.316	0.071	1.770			-0.349	-0.172	1.716			-0.356	-0.353	1.669			-0.363	-0.399	1.651			0.014	0.095	1.705			-0.010	0.023	1.443
-0.170	-0.157	1.709			-0.162	-0.124	1.751			-0.180	0.083	1.749			-0.163	0.305	1.775			-0.316	0.071	1.770			-0.349	-0.173	1.716			-0.356	-0.353	1.669			-0.364	-0.399	1.651			0.014	0.096	1.705			-0.011	0.024	1.443
-0.171	-0.157	1.709			-0.162	-0.124	1.751			-0.176	0.079	1.748			-0.162	0.303	1.775			-0.316	0.071	1.770			-0.349	-0.173	1.716			-0.356	-0.353	1.669			-0.364	-0.399	1.651			0.014	0.096	1.705			-0.011	0.025	1.443
-0.171	-0.157	1.709			-0.162	-0.125	1.751			-0.174	0.077	1.747			-0.162	0.302	1.775			-0.316	0.071	1.770			-0.349	-0.173	1.716			-0.356	-0.353	1.669			-0.364	-0.399	1.651			0.014	0.097	1.705			-0.011	0.025	1.443
-0.171	-0.157	1.709			-0.162	-0.125	1.751			-0.173	0.076	1.746			-0.162	0.301	1.776			-0.316	0.071	1.770			-0.349	-0.173	1.716			-0.356	-0.353	1.669			-0.364	-0.399	1.651			0.014	0.097	1.705			-0.011	0.026	1.443
-0.171	-0.157	1.709			-0.162	-0.125	1.751			-0.172	0.074	1.746			-0.162	0.300	1.776			-0.316	0.071	1.770			-0.349	-0.173	1.716			-0.356	-0.353	1.669			-0.364	-0.399	1.651			0.014	0.097	1.705			-0.011	0.026	1.443
-0.171	-0.157	1.709			-0.162	-0.126	1.751			-0.171	0.073	1.745			-0.162	0.299	1.776			-0.316	0.071	1.770			-0.349	-0.173	1.716			-0.356	-0.353	1.669			-0.364	-0.399	1.651			0.013	0.098	1.705			-0.011	0.026	1.443
-0.171	-0.157	1.709			-0.162	-0.126	1.751			-0.172	0.075	1.746			-0.163	0.300	1.777			-0.316	0.071	1.770			-0.349	-0.173	1.717			-0.356	-0.353	1.669			-0.364	-0.400	1.651			0.013	0.098	1.704			-0.012	0.026	1.443
-0.171	-0.157	1.709			-0.162	-0.126	1.751			-0.170	0.072	1.744			-0.162	0.297	1.777			-0.316	0.071	1.770			-0.349	-0.173	1.717			-0.356	-0.353	1.669			-0.364	-0.400	1.651			0.013	0.098	1.704			-0.012	0.027	1.443
-0.171	-0.157	1.709			-0.162	-0.126	1.751			-0.169	0.070	1.743			-0.162	0.296	1.777			-0.316	0.071	1.770			-0.349	-0.173	1.717			-0.356	-0.353	1.669			-0.365	-0.400	1.651			0.013	0.099	1.704			-0.012	0.026	1.444
-0.171	-0.157	1.709			-0.162	-0.127	1.751			-0.168	0.070	1.743			-0.162	0.295	1.778			-0.316	0.071	1.770			-0.349	-0.173	1.717			-0.356	-0.353	1.669			-0.365	-0.400	1.651			0.013	0.099	1.704			-0.012	0.026	1.444
-0.171	-0.157	1.709			-0.162	-0.127	1.751			-0.168	0.069	1.743			-0.162	0.295	1.778			-0.316	0.071	1.771			-0.349	-0.173	1.717			-0.356	-0.354	1.669			-0.365	-0.400	1.651			0.013	0.099	1.704			-0.012	0.026	1.444
-0.171	-0.157	1.709			-0.162	-0.127	1.751			-0.168	0.069	1.743			-0.162	0.294	1.778			-0.316	0.071	1.771			-0.349	-0.174	1.717			-0.356	-0.354	1.669			-0.365	-0.400	1.651			0.013	0.099	1.704			-0.012	0.027	1.444
-0.171	-0.157	1.709			-0.162	-0.127	1.751			-0.167	0.068	1.742			-0.162	0.294	1.778			-0.316	0.071	1.771			-0.349	-0.174	1.717			-0.356	-0.354	1.669			-0.365	-0.400	1.651			0.012	0.100	1.704			-0.012	0.027	1.444
-0.171	-0.157	1.709			-0.162	-0.128	1.751			-0.167	0.067	1.742			-0.162	0.293	1.779			-0.316	0.071	1.771			-0.350	-0.174	1.717			-0.356	-0.354	1.669			-0.365	-0.400	1.651			0.011	0.100	1.705			-0.013	0.027	1.444
-0.171	-0.157	1.709			-0.162	-0.128	1.751			-0.166	0.067	1.742			-0.162	0.292	1.779			-0.316	0.071	1.771			-0.350	-0.174	1.717			-0.356	-0.354	1.669			-0.365	-0.400	1.651			0.010	0.100	1.705			-0.013	0.027	1.444
-0.171	-0.158	1.709			-0.161	-0.128	1.751			-0.166	0.066	1.741			-0.162	0.292	1.779			-0.316	0.070	1.771			-0.350	-0.174	1.717			-0.356	-0.354	1.669			-0.365	-0.400	1.651			0.010	0.100	1.705			-0.013	0.028	1.445
-0.171	-0.158	1.709			-0.161	-0.128	1.751			-0.169	0.072	1.744			-0.163	0.296	1.780			-0.316	0.070	1.771			-0.350	-0.174	1.717			-0.356	-0.354	1.669			-0.365	-0.400	1.651			0.010	0.100	1.705			-0.013	0.027	1.445
-0.171	-0.158	1.709			-0.161	-0.129	1.751			-0.169	0.075	1.745			-0.163	0.297	1.780			-0.316	0.070	1.771			-0.350	-0.174	1.718			-0.356	-0.354	1.669			-0.366	-0.400	1.650			0.009	0.100	1.705			-0.013	0.027	1.445
-0.171	-0.158	1.709			-0.162	-0.128	1.751			-0.180	0.109	1.755			-0.163	0.326	1.782			-0.316	0.070	1.771			-0.350	-0.174	1.718			-0.356	-0.354	1.669			-0.366	-0.400	1.650			0.009	0.101	1.705			-0.012	0.027	1.445
-0.171	-0.158	1.709			-0.162	-0.128	1.751			-0.182	0.115	1.757			-0.163	0.331	1.783			-0.316	0.070	1.771			-0.350	-0.174	1.718			-0.356	-0.354	1.669			-0.366	-0.400	1.650			0.009	0.101	1.705			-0.012	0.028	1.445
-0.170	-0.157	1.709			-0.161	-0.122	1.752			-0.177	0.159	1.760			-0.163	0.347	1.783			-0.316	0.070	1.771			-0.350	-0.174	1.718			-0.356	-0.354	1.669			-0.366	-0.400	1.650			0.009	0.117	1.704			-0.010	0.034	1.449
-0.170	-0.155	1.709			-0.160	-0.116	1.753			-0.175	0.175	1.761			-0.163	0.356	1.783			-0.316	0.070	1.771			-0.350	-0.174	1.718			-0.356	-0.354	1.669			-0.366	-0.400	1.650			0.009	0.128	1.704			-0.006	0.031	1.459
-0.169	-0.152	1.710			-0.158	-0.107	1.754			-0.171	0.204	1.762			-0.163	0.370	1.783			-0.316	0.070	1.771			-0.350	-0.174	1.718			-0.356	-0.354	1.669			-0.366	-0.400	1.651			0.011	0.150	1.704			-0.004	0.037	1.467
-0.167	-0.148	1.710			-0.156	-0.100	1.755			-0.167	0.214	1.761			-0.163	0.376	1.783			-0.316	0.070	1.772			-0.350	-0.174	1.718			-0.356	-0.354	1.669			-0.367	-0.400	1.651			0.013	0.160	1.703			-0.001	0.037	1.473
-0.166	-0.143	1.710			-0.155	-0.093	1.755			-0.166	0.221	1.762			-0.163	0.381	1.783			-0.316	0.070	1.772			-0.350	-0.174	1.718			-0.356	-0.353	1.670			-0.367	-0.399	1.651			0.014	0.169	1.703			0.001	0.037	1.479
-0.165	-0.140	1.711			-0.153	-0.089	1.756			-0.165	0.227	1.762			-0.164	0.384	1.783			-0.316	0.070	1.772			-0.350	-0.173	1.719			-0.356	-0.353	1.670			-0.368	-0.398	1.651			0.015	0.176	1.703			0.003	0.037	1.484
-0.164	-0.137	1.711			-0.153	-0.085	1.756			-0.164	0.232	1.762			-0.164	0.387	1.783			-0.316	0.070	1.772			-0.350	-0.173	1.719			-0.356	-0.352	1.670			-0.368	-0.398	1.651			0.016	0.181	1.703			0.005	0.037	1.488
-0.164	-0.134	1.712			-0.152	-0.082	1.757			-0.164	0.235	1.763			-0.164	0.390	1.783			-0.316	0.070	1.772			-0.350	-0.172	1.719			-0.356	-0.352	1.670			-0.369	-0.397	1.651			0.016	0.184	1.703			0.007	0.036	1.491
-0.163	-0.132	1.712			-0.151	-0.080	1.757			-0.164	0.238	1.764			-0.164	0.392	1.783			-0.316	0.071	1.772			-0.349	-0.172	1.719			-0.356	-0.351	1.670			-0.369	-0.397	1.651			0.016	0.187	1.703			0.009	0.035	1.494
-0.162	-0.131	1.712			-0.151	-0.078	1.757			-0.164	0.239	1.765			-0.164	0.394	1.783			-0.316	0.071	1.772			-0.349	-0.171	1.720			-0.356	-0.351	1.670			-0.369	-0.396	1.651			0.016	0.189	1.703			0.010	0.034	1.497
-0.162	-0.129	1.712			-0.151	-0.076	1.758			-0.164	0.240	1.766			-0.164	0.395	1.783			-0.315	0.071	1.772			-0.349	-0.170	1.720			-0.356	-0.350	1.671			-0.369	-0.395	1.651			0.016	0.192	1.703			0.012	0.033	1.499
-0.162	-0.128	1.713			-0.150	-0.075	1.758			-0.164	0.238	1.767			-0.164	0.396	1.783			-0.315	0.071	1.772			-0.349	-0.169	1.720			-0.356	-0.349	1.671			-0.369	-0.394	1.651			0.016	0.194	1.703			0.013	0.032	1.501
-0.161	-0.127	1.713			-0.150	-0.074	1.758			-0.164	0.237	1.768			-0.163	0.396	1.782			-0.315	0.071	1.773			-0.349	-0.169	1.720			-0.357	-0.348	1.671			-0.369	-0.393	1.651			0.016	0.195	1.704			0.015	0.030	1.503
-0.161	-0.126	1.713			-0.150	-0.073	1.758			-0.164	0.234	1.769			-0.163	0.396	1.782			-0.315	0.071	1.773			-0.349	-0.168	1.720			-0.357	-0.347	1.671			-0.368	-0.392	1.651			0.016	0.197	1.704			0.017	0.029	1.505
-0.161	-0.125	1.713			-0.150	-0.071	1.759			-0.164	0.232	1.770			-0.163	0.396	1.782			-0.315	0.072	1.773			-0.349	-0.167	1.721			-0.357	-0.346	1.671			-0.368	-0.392	1.651			0.016	0.198	1.705			0.019	0.027	1.506
-0.160	-0.124	1.713			-0.149	-0.070	1.759			-0.164	0.229	1.771			-0.163	0.396	1.782			-0.314	0.072	1.773			-0.349	-0.167	1.721			-0.357	-0.346	1.672			-0.368	-0.391	1.651			0.016	0.198	1.705			0.020	0.025	1.508
-0.160	-0.123	1.714			-0.149	-0.070	1.759			-0.164	0.227	1.772			-0.162	0.395	1.781			-0.314	0.072	1.773			-0.349	-0.166	1.721			-0.357	-0.345	1.672			-0.368	-0.391	1.651			0.016	0.199	1.706			0.022	0.024	1.509
-0.160	-0.122	1.714			-0.149	-0.069	1.759			-0.163	0.225	1.773			-0.162	0.395	1.781			-0.314	0.072	1.773			-0.349	-0.166	1.721			-0.357	-0.345	1.672			-0.368	-0.391	1.651			0.016	0.199	1.707			0.023	0.022	1.511
-0.160	-0.122	1.714			-0.149	-0.068	1.759			-0.163	0.222	1.774			-0.162	0.394	1.781			-0.314	0.072	1.773			-0.349	-0.165	1.721			-0.357	-0.345	1.672			-0.368	-0.390	1.651			0.016	0.198	1.708			0.025	0.021	1.511
-0.159	-0.121	1.714			-0.149	-0.067	1.760			-0.163	0.220	1.774			-0.162	0.393	1.780			-0.313	0.073	1.773			-0.349	-0.165	1.721			-0.357	-0.344	1.672			-0.368	-0.390	1.651			0.017	0.198	1.709			0.026	0.020	1.512
-0.159	-0.120	1.714			-0.148	-0.067	1.760			-0.162	0.218	1.775			-0.161	0.392	1.780			-0.313	0.073	1.773			-0.349	-0.164	1.721			-0.357	-0.344	1.672			-0.368	-0.389	1.651			0.017	0.197	1.710			0.027	0.019	1.513
-0.159	-0.120	1.714			-0.148	-0.067	1.760			-0.162	0.216	1.776			-0.161	0.391	1.780			-0.313	0.073	1.774			-0.349	-0.164	1.721			-0.357	-0.343	1.672			-0.368	-0.389	1.651			0.017	0.196	1.710			0.028	0.018	1.514
-0.159	-0.119	1.714			-0.148	-0.067	1.761			-0.162	0.215	1.776			-0.161	0.390	1.779			-0.313	0.073	1.774			-0.349	-0.164	1.721			-0.357	-0.343	1.672			-0.368	-0.389	1.651			0.017	0.196	1.711			0.029	0.018	1.514
-0.159	-0.119	1.715			-0.148	-0.067	1.761			-0.161	0.213	1.777			-0.161	0.389	1.779			-0.313	0.073	1.774			-0.349	-0.163	1.721			-0.357	-0.343	1.672			-0.368	-0.388	1.651			0.017	0.195	1.712			0.030	0.017	1.515
-0.158	-0.119	1.715			-0.148	-0.067	1.761			-0.161	0.211	1.777			-0.160	0.388	1.779			-0.313	0.073	1.774			-0.349	-0.163	1.721			-0.357	-0.342	1.672			-0.368	-0.388	1.651			0.017	0.193	1.713			0.031	0.016	1.515
-0.158	-0.118	1.715			-0.148	-0.067	1.762			-0.161	0.209	1.777			-0.160	0.387	1.778			-0.313	0.073	1.774			-0.349	-0.163	1.721			-0.357	-0.342	1.672			-0.368	-0.388	1.651			0.017	0.192	1.713			0.032	0.015	1.516
-0.158	-0.118	1.715			-0.148	-0.068	1.762			-0.161	0.208	1.778			-0.160	0.386	1.778			-0.312	0.073	1.774			-0.349	-0.163	1.721			-0.357	-0.342	1.672			-0.368	-0.388	1.651			0.018	0.191	1.714			0.033	0.014	1.516
-0.158	-0.118	1.715			-0.148	-0.069	1.762			-0.161	0.206	1.778			-0.159	0.385	1.778			-0.312	0.073	1.774			-0.349	-0.162	1.721			-0.357	-0.342	1.672			-0.368	-0.387	1.652			0.018	0.190	1.715			0.034	0.013	1.516
-0.158	-0.118	1.715			-0.148	-0.069	1.762			-0.161	0.204	1.778			-0.159	0.384	1.778			-0.312	0.073	1.774			-0.349	-0.162	1.721			-0.357	-0.341	1.672			-0.368	-0.387	1.652			0.018	0.188	1.715			0.035	0.012	1.516
-0.158	-0.118	1.715			-0.148	-0.070	1.763			-0.160	0.203	1.778			-0.159	0.383	1.777			-0.312	0.073	1.774			-0.349	-0.162	1.721			-0.357	-0.341	1.672			-0.368	-0.387	1.652			0.018	0.187	1.716			0.036	0.010	1.516
-0.157	-0.118	1.715			-0.148	-0.071	1.763			-0.160	0.201	1.778			-0.159	0.382	1.777			-0.312	0.073	1.774			-0.349	-0.162	1.721			-0.357	-0.341	1.672			-0.368	-0.387	1.652			0.018	0.185	1.716			0.037	0.009	1.517
-0.157	-0.119	1.715			-0.148	-0.072	1.763			-0.160	0.200	1.778			-0.159	0.382	1.777			-0.312	0.074	1.774			-0.349	-0.162	1.721			-0.357	-0.341	1.672			-0.368	-0.387	1.652			0.018	0.184	1.716			0.039	0.014	1.510
-0.157	-0.119	1.716			-0.148	-0.073	1.763			-0.160	0.199	1.778			-0.159	0.381	1.777			-0.312	0.074	1.774			-0.348	-0.161	1.721			-0.357	-0.341	1.672			-0.368	-0.387	1.652			0.018	0.183	1.717			0.038	0.025	1.502
-0.157	-0.119	1.716			-0.148	-0.073	1.763			-0.160	0.197	1.778			-0.159	0.380	1.777			-0.312	0.074	1.774			-0.348	-0.161	1.721			-0.357	-0.341	1.672			-0.368	-0.387	1.652			0.018	0.181	1.717			0.037	0.031	1.497
-0.157	-0.120	1.716			-0.148	-0.074	1.763			-0.160	0.196	1.778			-0.159	0.379	1.776			-0.311	0.074	1.774			-0.348	-0.161	1.721			-0.357	-0.341	1.672			-0.368	-0.387	1.652			0.019	0.180	1.717			0.039	0.022	1.501
-0.157	-0.120	1.716			-0.148	-0.075	1.763			-0.160	0.195	1.778			-0.159	0.379	1.776			-0.311	0.074	1.774			-0.348	-0.161	1.720			-0.357	-0.341	1.672			-0.369	-0.386	1.652			0.019	0.179	1.718			0.041	0.018	1.503
-0.157	-0.121	1.716			-0.148	-0.076	1.763			-0.159	0.194	1.778			-0.158	0.378	1.776			-0.311	0.074	1.774			-0.348	-0.161	1.720			-0.357	-0.341	1.672			-0.369	-0.386	1.652			0.019	0.178	1.718			0.042	0.014	1.504
-0.157	-0.121	1.716			-0.148	-0.076	1.763			-0.159	0.193	1.778			-0.158	0.378	1.776			-0.311	0.074	1.774			-0.348	-0.161	1.720			-0.357	-0.341	1.671			-0.370	-0.387	1.652			0.019	0.177	1.718			0.042	0.017	1.500
-0.156	-0.121	1.716			-0.147	-0.077	1.763			-0.159	0.192	1.778			-0.158	0.377	1.776			-0.311	0.074	1.774			-0.348	-0.162	1.720			-0.357	-0.341	1.671			-0.370	-0.387	1.652			0.019	0.176	1.718			0.043	0.020	1.497
-0.156	-0.122	1.716			-0.147	-0.078	1.763			-0.159	0.192	1.778			-0.158	0.377	1.775			-0.311	0.074	1.773			-0.348	-0.162	1.720			-0.356	-0.341	1.671			-0.371	-0.387	1.652			0.019	0.175	1.718			0.044	0.016	1.499
-0.156	-0.122	1.716			-0.147	-0.078	1.763			-0.159	0.191	1.778			-0.158	0.376	1.775			-0.311	0.074	1.773			-0.348	-0.162	1.719			-0.356	-0.341	1.671			-0.371	-0.386	1.652			0.019	0.174	1.718			0.043	0.018	1.496
-0.156	-0.123	1.716			-0.147	-0.079	1.763			-0.159	0.190	1.778			-0.158	0.376	1.775			-0.311	0.074	1.773			-0.348	-0.162	1.719			-0.356	-0.341	1.671			-0.371	-0.387	1.652			0.020	0.173	1.718			0.044	0.015	1.498
-0.156	-0.123	1.716			-0.148	-0.080	1.763			-0.159	0.189	1.777			-0.158	0.375	1.775			-0.311	0.074	1.773			-0.348	-0.162	1.719			-0.356	-0.341	1.671			-0.372	-0.387	1.651			0.020	0.172	1.718			0.044	0.017	1.495
-0.156	-0.124	1.716			-0.148	-0.080	1.763			-0.159	0.189	1.777			-0.158	0.375	1.775			-0.310	0.074	1.773			-0.348	-0.162	1.719			-0.356	-0.341	1.671			-0.372	-0.387	1.651			0.020	0.171	1.718			0.045	0.015	1.496
-0.156	-0.124	1.716			-0.148	-0.081	1.763			-0.159	0.188	1.777			-0.158	0.374	1.774			-0.310	0.073	1.773			-0.348	-0.162	1.719			-0.356	-0.341	1.671			-0.372	-0.387	1.651			0.020	0.170	1.718			0.045	0.014	1.496
-0.156	-0.125	1.716			-0.148	-0.081	1.763			-0.158	0.187	1.777			-0.158	0.374	1.774			-0.310	0.073	1.773			-0.348	-0.162	1.719			-0.356	-0.341	1.670			-0.371	-0.387	1.651			0.020	0.170	1.718			0.045	0.013	1.496
-0.156	-0.125	1.715			-0.148	-0.082	1.763			-0.158	0.187	1.777			-0.158	0.374	1.774			-0.310	0.073	1.773			-0.348	-0.162	1.719			-0.356	-0.341	1.670			-0.371	-0.387	1.651			0.020	0.169	1.718			0.045	0.013	1.496
-0.156	-0.125	1.715			-0.148	-0.082	1.763			-0.158	0.186	1.777			-0.157	0.373	1.774			-0.310	0.073	1.773			-0.348	-0.162	1.718			-0.356	-0.341	1.670			-0.371	-0.387	1.651			0.020	0.168	1.718			0.045	0.013	1.495
-0.156	-0.126	1.715			-0.148	-0.083	1.763			-0.158	0.186	1.776			-0.157	0.373	1.774			-0.310	0.073	1.773			-0.348	-0.162	1.718			-0.356	-0.341	1.670			-0.371	-0.387	1.651			0.020	0.167	1.718			0.045	0.014	1.494
-0.156	-0.126	1.715			-0.148	-0.083	1.763			-0.158	0.185	1.776			-0.157	0.373	1.774			-0.310	0.073	1.773			-0.348	-0.162	1.718			-0.356	-0.342	1.670			-0.371	-0.387	1.651			0.020	0.167	1.718			0.045	0.015	1.493
-0.156	-0.127	1.715			-0.148	-0.084	1.763			-0.158	0.185	1.776			-0.157	0.373	1.773			-0.310	0.073	1.772			-0.348	-0.162	1.718			-0.356	-0.342	1.670			-0.372	-0.387	1.651			0.020	0.166	1.718			0.045	0.016	1.491
-0.156	-0.127	1.715			-0.148	-0.084	1.763			-0.158	0.184	1.776			-0.157	0.372	1.773			-0.310	0.073	1.772			-0.348	-0.162	1.718			-0.356	-0.342	1.670			-0.371	-0.387	1.650			0.021	0.165	1.718			0.045	0.017	1.490
-0.156	-0.127	1.715			-0.148	-0.084	1.763			-0.158	0.184	1.776			-0.157	0.372	1.773			-0.310	0.073	1.772			-0.348	-0.162	1.718			-0.356	-0.342	1.670			-0.371	-0.388	1.650			0.021	0.165	1.718			0.046	0.013	1.492
-0.158	-0.135	1.714			-0.149	-0.089	1.762			-0.158	0.183	1.775			-0.157	0.372	1.773			-0.310	0.073	1.772			-0.348	-0.162	1.718			-0.356	-0.342	1.670			-0.371	-0.388	1.650			-0.009	0.110	1.719			0.045	-0.000	1.490
-0.160	-0.141	1.712			-0.150	-0.093	1.761			-0.157	0.183	1.775			-0.157	0.372	1.773			-0.309	0.073	1.772			-0.348	-0.163	1.717			-0.356	-0.342	1.670			-0.371	-0.388	1.650			-0.019	0.091	1.720			0.045	-0.007	1.488
-0.161	-0.150	1.711			-0.152	-0.100	1.760			-0.157	0.182	1.775			-0.157	0.371	1.773			-0.309	0.073	1.772			-0.348	-0.163	1.717			-0.356	-0.342	1.669			-0.371	-0.388	1.650			-0.028	0.076	1.721			0.044	-0.014	1.487
-0.161	-0.150	1.711			-0.152	-0.100	1.760			-0.157	0.182	1.775			-0.157	0.371	1.773			-0.309	0.073	1.772			-0.348	-0.163	1.717			-0.356	-0.342	1.669			-0.371	-0.388	1.650			-0.028	0.076	1.721			0.044	-0.014	1.487
-0.162	-0.152	1.710			-0.153	-0.102	1.759			-0.157	0.182	1.775			-0.157	0.371	1.772			-0.309	0.073	1.772			-0.348	-0.163	1.717			-0.356	-0.342	1.669			-0.371	-0.388	1.650			-0.030	0.072	1.721			0.044	-0.016	1.486
-0.163	-0.155	1.710			-0.154	-0.104	1.759			-0.157	0.181	1.774			-0.157	0.371	1.772			-0.309	0.073	1.771			-0.348	-0.163	1.717			-0.356	-0.343	1.669			-0.371	-0.388	1.650			-0.032	0.069	1.722			0.044	-0.017	1.486
-0.163	-0.157	1.710			-0.154	-0.106	1.759			-0.157	0.181	1.774			-0.157	0.371	1.772			-0.309	0.073	1.771			-0.348	-0.163	1.716			-0.356	-0.343	1.669			-0.371	-0.389	1.650			-0.033	0.066	1.722			0.044	-0.018	1.486
-0.164	-0.159	1.709			-0.155	-0.108	1.758			-0.157	0.181	1.774			-0.157	0.371	1.772			-0.309	0.073	1.771			-0.348	-0.164	1.716			-0.356	-0.343	1.669			-0.371	-0.389	1.650			-0.035	0.064	1.723			0.044	-0.018	1.486
-0.164	-0.160	1.709			-0.155	-0.109	1.758			-0.157	0.181	1.774			-0.157	0.371	1.772			-0.309	0.073	1.771			-0.348	-0.164	1.716			-0.356	-0.343	1.668			-0.371	-0.389	1.649			-0.036	0.062	1.724			0.044	-0.018	1.485
-0.164	-0.161	1.709			-0.156	-0.110	1.758			-0.157	0.180	1.774			-0.157	0.371	1.772			-0.309	0.073	1.771			-0.348	-0.164	1.716			-0.356	-0.344	1.668			-0.371	-0.390	1.649			-0.037	0.061	1.724			0.044	-0.018	1.485
-0.164	-0.162	1.709			-0.156	-0.111	1.758			-0.157	0.180	1.774			-0.157	0.370	1.772			-0.309	0.073	1.771			-0.348	-0.165	1.716			-0.356	-0.344	1.668			-0.368	-0.391	1.649			-0.037	0.061	1.725			0.044	-0.018	1.485
-0.165	-0.163	1.708			-0.156	-0.112	1.757			-0.158	0.180	1.774			-0.156	0.370	1.771			-0.309	0.073	1.771			-0.348	-0.165	1.715			-0.356	-0.344	1.668			-0.368	-0.391	1.649			-0.037	0.061	1.726			0.044	-0.017	1.485
-0.165	-0.164	1.708			-0.157	-0.113	1.757			-0.158	0.180	1.774			-0.156	0.370	1.771			-0.309	0.073	1.771			-0.348	-0.165	1.715			-0.356	-0.344	1.668			-0.368	-0.391	1.649			-0.037	0.061	1.727			0.045	-0.014	1.484
-0.165	-0.165	1.708			-0.157	-0.114	1.757			-0.158	0.180	1.773			-0.156	0.370	1.771			-0.309	0.073	1.771			-0.348	-0.165	1.715			-0.356	-0.345	1.668			-0.368	-0.392	1.649			-0.037	0.062	1.727			0.047	-0.012	1.484
-0.165	-0.166	1.708			-0.157	-0.114	1.757			-0.158	0.180	1.773			-0.156	0.370	1.771			-0.309	0.073	1.771			-0.348	-0.165	1.715			-0.356	-0.345	1.668			-0.368	-0.392	1.649			-0.036	0.063	1.728			0.048	-0.009	1.484
-0.165	-0.167	1.708			-0.157	-0.115	1.757			-0.159	0.180	1.773			-0.156	0.370	1.771			-0.309	0.073	1.770			-0.348	-0.166	1.715			-0.356	-0.345	1.667			-0.368	-0.392	1.649			-0.035	0.063	1.728			0.050	-0.007	1.484
-0.166	-0.167	1.708			-0.158	-0.116	1.757			-0.159	0.180	1.773			-0.156	0.370	1.771			-0.309	0.073	1.770			-0.348	-0.166	1.715			-0.356	-0.345	1.667			-0.368	-0.392	1.649			-0.035	0.064	1.729			0.051	-0.006	1.484
-0.166	-0.168	1.708			-0.158	-0.116	1.757			-0.159	0.180	1.773			-0.156	0.370	1.771			-0.310	0.073	1.770			-0.348	-0.166	1.714			-0.356	-0.345	1.667			-0.368	-0.392	1.649			-0.034	0.065	1.729			0.053	-0.004	1.484
-0.166	-0.169	1.707			-0.158	-0.117	1.757			-0.159	0.180	1.773			-0.156	0.370	1.770			-0.310	0.073	1.770			-0.348	-0.166	1.714			-0.356	-0.346	1.667			-0.366	-0.393	1.648			-0.033	0.066	1.730			0.055	-0.002	1.485
-0.166	-0.169	1.707			-0.158	-0.117	1.757			-0.160	0.180	1.773			-0.156	0.370	1.770			-0.310	0.073	1.770			-0.348	-0.166	1.714			-0.357	-0.346	1.667			-0.366	-0.393	1.648			-0.032	0.067	1.730			0.056	-0.001	1.485
-0.166	-0.170	1.707			-0.158	-0.118	1.756			-0.160	0.180	1.773			-0.156	0.370	1.770			-0.310	0.073	1.770			-0.348	-0.166	1.714			-0.357	-0.346	1.667			-0.366	-0.393	1.648			-0.032	0.068	1.730			0.058	0.000	1.485
-0.166	-0.170	1.707			-0.159	-0.118	1.756			-0.160	0.180	1.773			-0.156	0.370	1.770			-0.310	0.073	1.770			-0.348	-0.166	1.714			-0.357	-0.346	1.667			-0.366	-0.393	1.648			-0.031	0.068	1.730			0.059	0.001	1.485
-0.166	-0.170	1.707			-0.159	-0.118	1.756			-0.161	0.180	1.773			-0.156	0.370	1.770			-0.310	0.073	1.770			-0.348	-0.166	1.714			-0.357	-0.346	1.667			-0.366	-0.394	1.648			-0.030	0.069	1.731			0.061	0.002	1.486
-0.167	-0.171	1.707			-0.159	-0.119	1.756			-0.161	0.180	1.772			-0.156	0.370	1.770			-0.310	0.073	1.769			-0.348	-0.167	1.714			-0.357	-0.346	1.666			-0.365	-0.394	1.648			-0.030	0.070	1.731			0.062	0.003	1.486
-0.167	-0.171	1.707			-0.159	-0.119	1.756			-0.161	0.180	1.772			-0.156	0.369	1.770			-0.310	0.073	1.769			-0.348	-0.167	1.713			-0.357	-0.346	1.666			-0.365	-0.394	1.648			-0.029	0.070	1.731			0.063	0.004	1.486
-0.167	-0.171	1.707			-0.159	-0.119	1.756			-0.161	0.180	1.772			-0.156	0.369	1.770			-0.310	0.073	1.769			-0.348	-0.167	1.713			-0.357	-0.346	1.666			-0.365	-0.394	1.648			-0.028	0.071	1.731			0.064	0.004	1.486
-0.167	-0.171	1.707			-0.159	-0.120	1.756			-0.162	0.180	1.772			-0.156	0.369	1.769			-0.311	0.074	1.769			-0.348	-0.167	1.713			-0.357	-0.346	1.666			-0.366	-0.394	1.648			-0.028	0.072	1.731			0.065	0.005	1.487
-0.167	-0.171	1.707			-0.160	-0.120	1.756			-0.162	0.180	1.772			-0.155	0.369	1.769			-0.311	0.074	1.769			-0.348	-0.167	1.713			-0.357	-0.347	1.666			-0.366	-0.394	1.648			-0.027	0.072	1.732			0.066	0.005	1.487
-0.167	-0.171	1.707			-0.160	-0.120	1.756			-0.162	0.181	1.772			-0.155	0.369	1.769			-0.311	0.074	1.769			-0.348	-0.167	1.713			-0.357	-0.347	1.666			-0.366	-0.394	1.648			-0.027	0.073	1.732			0.066	0.006	1.487
-0.167	-0.171	1.707			-0.160	-0.120	1.756			-0.162	0.181	1.772			-0.155	0.369	1.769			-0.311	0.074	1.769			-0.347	-0.167	1.713			-0.357	-0.347	1.666			-0.367	-0.394	1.648			-0.026	0.073	1.732			0.067	0.007	1.487
-0.167	-0.171	1.707			-0.160	-0.120	1.756			-0.163	0.181	1.772			-0.155	0.369	1.769			-0.311	0.074	1.769			-0.347	-0.167	1.713			-0.357	-0.347	1.666			-0.368	-0.394	1.648			-0.026	0.074	1.732			0.068	0.007	1.487
-0.167	-0.171	1.707			-0.160	-0.120	1.756			-0.163	0.181	1.772			-0.155	0.369	1.769			-0.311	0.074	1.768			-0.347	-0.167	1.713			-0.357	-0.347	1.666			-0.369	-0.394	1.648			-0.025	0.074	1.732			0.068	0.007	1.487
-0.167	-0.171	1.707			-0.160	-0.120	1.756			-0.163	0.181	1.772			-0.155	0.369	1.769			-0.311	0.074	1.768			-0.347	-0.167	1.712			-0.357	-0.347	1.666			-0.370	-0.394	1.649			-0.025	0.075	1.732			0.069	0.008	1.487
-0.167	-0.171	1.707			-0.160	-0.120	1.756			-0.163	0.181	1.772			-0.155	0.369	1.769			-0.311	0.074	1.768			-0.347	-0.167	1.712			-0.357	-0.347	1.666			-0.371	-0.394	1.649			-0.024	0.075	1.732			0.069	0.008	1.488
-0.167	-0.171	1.707			-0.160	-0.121	1.756			-0.163	0.181	1.772			-0.155	0.369	1.769			-0.311	0.074	1.768			-0.347	-0.168	1.712			-0.357	-0.347	1.666			-0.372	-0.394	1.649			-0.024	0.076	1.732			0.069	0.008	1.488
-0.167	-0.171	1.707			-0.161	-0.121	1.756			-0.163	0.181	1.772			-0.155	0.369	1.769			-0.311	0.074	1.768			-0.347	-0.168	1.712			-0.357	-0.347	1.666			-0.373	-0.394	1.650			-0.024	0.076	1.732			0.070	0.009	1.488
-0.167	-0.171	1.707			-0.161	-0.121	1.756			-0.164	0.181	1.772			-0.155	0.369	1.769			-0.311	0.074	1.768			-0.347	-0.168	1.712			-0.357	-0.347	1.666			-0.374	-0.394	1.650			-0.023	0.076	1.732			0.070	0.009	1.488
-0.167	-0.171	1.707			-0.161	-0.121	1.756			-0.164	0.181	1.772			-0.155	0.369	1.769			-0.312	0.074	1.768			-0.347	-0.168	1.712			-0.357	-0.347	1.665			-0.374	-0.394	1.650			-0.023	0.077	1.732			0.070	0.009	1.488
-0.167	-0.171	1.707			-0.161	-0.120	1.756			-0.164	0.181	1.772			-0.155	0.369	1.769			-0.312	0.074	1.768			-0.347	-0.168	1.712			-0.357	-0.347	1.665			-0.374	-0.394	1.650			-0.023	0.077	1.733			0.071	0.009	1.488
-0.167	-0.171	1.707			-0.161	-0.120	1.756			-0.164	0.181	1.772			-0.155	0.369	1.769			-0.312	0.074	1.768			-0.347	-0.168	1.712			-0.357	-0.347	1.665			-0.374	-0.394	1.650			-0.022	0.077	1.733			0.071	0.010	1.488
-0.167	-0.170	1.707			-0.161	-0.120	1.756			-0.164	0.182	1.772			-0.154	0.369	1.769			-0.312	0.074	1.768			-0.347	-0.168	1.712			-0.357	-0.347	1.665			-0.374	-0.394	1.650			-0.022	0.078	1.733			0.071	0.010	1.488
-0.167	-0.170	1.707			-0.161	-0.120	1.756			-0.164	0.182	1.772			-0.154	0.369	1.769			-0.312	0.074	1.768			-0.347	-0.168	1.712			-0.357	-0.347	1.665			-0.375	-0.394	1.650			-0.022	0.078	1.733			0.071	0.010	1.488
-0.167	-0.170	1.707			-0.161	-0.120	1.756			-0.164	0.182	1.772			-0.154	0.369	1.769			-0.312	0.074	1.768			-0.347	-0.168	1.712			-0.357	-0.348	1.665			-0.375	-0.394	1.650			-0.022	0.078	1.733			0.072	0.010	1.488
-0.167	-0.170	1.707			-0.161	-0.120	1.756			-0.164	0.182	1.772			-0.154	0.369	1.769			-0.312	0.074	1.768			-0.347	-0.168	1.712			-0.357	-0.348	1.665			-0.375	-0.394	1.651			-0.021	0.078	1.733			0.071	0.012	1.488
-0.167	-0.170	1.707			-0.161	-0.120	1.756			-0.165	0.182	1.773			-0.154	0.369	1.769			-0.312	0.074	1.768			-0.347	-0.168	1.712			-0.357	-0.348	1.665			-0.375	-0.394	1.651			-0.021	0.079	1.733			0.070	0.013	1.487
-0.167	-0.169	1.707			-0.161	-0.120	1.756			-0.165	0.182	1.773			-0.154	0.369	1.769			-0.312	0.074	1.768			-0.347	-0.168	1.712			-0.357	-0.348	1.665			-0.376	-0.394	1.651			-0.021	0.079	1.733			0.069	0.015	1.486
-0.167	-0.169	1.707			-0.161	-0.120	1.756			-0.165	0.182	1.773			-0.154	0.369	1.769			-0.312	0.074	1.768			-0.347	-0.168	1.712			-0.357	-0.348	1.665			-0.376	-0.394	1.651			-0.021	0.079	1.733			0.067	0.016	1.486
-0.167	-0.169	1.707			-0.161	-0.120	1.756			-0.165	0.182	1.773			-0.154	0.369	1.769			-0.312	0.074	1.767			-0.347	-0.168	1.712			-0.357	-0.348	1.665			-0.373	-0.394	1.650			-0.021	0.079	1.733			0.065	0.018	1.485
-0.167	-0.169	1.707			-0.161	-0.120	1.756			-0.165	0.182	1.773			-0.154	0.368	1.769			-0.312	0.074	1.767			-0.347	-0.168	1.711			-0.357	-0.348	1.665			-0.370	-0.395	1.650			-0.021	0.079	1.733			0.062	0.020	1.483
-0.167	-0.169	1.707			-0.161	-0.120	1.756			-0.165	0.182	1.773			-0.154	0.368	1.769			-0.312	0.074	1.767			-0.347	-0.168	1.711			-0.357	-0.348	1.665			-0.370	-0.395	1.650			-0.021	0.079	1.733			0.058	0.022	1.481
-0.166	-0.169	1.707			-0.161	-0.120	1.756			-0.164	0.182	1.773			-0.153	0.368	1.769			-0.312	0.074	1.767			-0.347	-0.168	1.711			-0.357	-0.348	1.665			-0.370	-0.395	1.650			-0.021	0.079	1.732			0.054	0.024	1.479
-0.166	-0.169	1.707			-0.161	-0.120	1.756			-0.164	0.182	1.773			-0.153	0.368	1.769			-0.312	0.074	1.767			-0.347	-0.168	1.711			-0.356	-0.348	1.665			-0.370	-0.395	1.650			-0.022	0.078	1.732			0.050	0.025	1.477
-0.166	-0.169	1.707			-0.161	-0.120	1.756			-0.164	0.182	1.773			-0.153	0.368	1.769			-0.312	0.074	1.767			-0.347	-0.168	1.711			-0.356	-0.347	1.665			-0.369	-0.395	1.650			-0.022	0.078	1.731			0.047	0.027	1.475
-0.166	-0.169	1.707			-0.161	-0.120	1.756			-0.164	0.182	1.773			-0.153	0.368	1.769			-0.312	0.074	1.767			-0.347	-0.168	1.711			-0.356	-0.347	1.665			-0.369	-0.394	1.650			-0.023	0.077	1.731			0.044	0.028	1.474
-0.166	-0.169	1.707			-0.161	-0.120	1.756			-0.164	0.182	1.773			-0.153	0.368	1.769			-0.312	0.074	1.767			-0.347	-0.167	1.712			-0.356	-0.347	1.665			-0.369	-0.394	1.650			-0.024	0.077	1.731			0.040	0.029	1.472
-0.166	-0.169	1.707			-0.161	-0.119	1.756			-0.164	0.182	1.773			-0.153	0.368	1.769			-0.312	0.074	1.767			-0.347	-0.167	1.712			-0.356	-0.346	1.665			-0.369	-0.394	1.650			-0.025	0.076	1.730			0.037	0.030	1.471
-0.166	-0.169	1.707			-0.161	-0.119	1.756			-0.163	0.182	1.773			-0.153	0.368	1.769			-0.312	0.074	1.767			-0.347	-0.166	1.712			-0.356	-0.346	1.665			-0.369	-0.393	1.650			-0.026	0.076	1.730			0.033	0.031	1.469
-0.166	-0.168	1.707			-0.161	-0.119	1.756			-0.163	0.182	1.773			-0.153	0.368	1.769			-0.312	0.074	1.767			-0.347	-0.166	1.712			-0.356	-0.345	1.665			-0.373	-0.389	1.652			-0.026	0.076	1.730			0.030	0.032	1.468
-0.166	-0.168	1.707			-0.160	-0.119	1.756			-0.163	0.183	1.773			-0.153	0.369	1.769			-0.312	0.074	1.767			-0.347	-0.166	1.712			-0.356	-0.345	1.665			-0.376	-0.386	1.654			-0.027	0.076	1.729			0.026	0.034	1.467
-0.166	-0.168	1.707			-0.160	-0.119	1.756			-0.163	0.184	1.773			-0.154	0.369	1.769			-0.312	0.074	1.767			-0.347	-0.165	1.712			-0.355	-0.344	1.666			-0.379	-0.383	1.657			-0.028	0.076	1.729			0.023	0.036	1.466
-0.166	-0.168	1.707			-0.160	-0.119	1.756			-0.163	0.185	1.773			-0.154	0.369	1.769			-0.312	0.074	1.767			-0.347	-0.165	1.713			-0.355	-0.344	1.666			-0.381	-0.381	1.658			-0.030	0.076	1.729			0.020	0.037	1.465
-0.166	-0.168	1.707			-0.160	-0.118	1.756			-0.163	0.187	1.772			-0.154	0.369	1.770			-0.312	0.074	1.767			-0.346	-0.164	1.713			-0.355	-0.344	1.666			-0.384	-0.379	1.660			-0.031	0.077	1.728			0.017	0.039	1.464
-0.166	-0.168	1.707			-0.160	-0.118	1.755			-0.162	0.189	1.772			-0.154	0.369	1.770			-0.312	0.074	1.767			-0.346	-0.164	1.713			-0.355	-0.343	1.666			-0.385	-0.377	1.661			-0.032	0.078	1.727			0.014	0.040	1.462
-0.166	-0.167	1.707			-0.159	-0.116	1.755			-0.160	0.208	1.767			-0.157	0.378	1.769			-0.312	0.074	1.768			-0.346	-0.163	1.713			-0.355	-0.343	1.666			-0.385	-0.377	1.661			-0.033	0.086	1.724			0.011	0.044	1.460
-0.166	-0.167	1.706			-0.159	-0.115	1.755			-0.160	0.210	1.766			-0.158	0.378	1.769			-0.312	0.074	1.768			-0.346	-0.164	1.713			-0.355	-0.343	1.666			-0.384	-0.378	1.661			-0.034	0.087	1.723			0.007	0.046	1.458
-0.166	-0.167	1.706			-0.159	-0.115	1.755			-0.160	0.211	1.765			-0.158	0.378	1.769			-0.311	0.074	1.768			-0.346	-0.164	1.713			-0.355	-0.343	1.666			-0.383	-0.379	1.660			-0.036	0.088	1.722			0.004	0.047	1.456
-0.166	-0.167	1.706			-0.159	-0.115	1.754			-0.160	0.212	1.762			-0.159	0.378	1.769			-0.311	0.074	1.768			-0.346	-0.164	1.713			-0.355	-0.343	1.666			-0.383	-0.380	1.659			-0.037	0.089	1.719			0.000	0.048	1.452
-0.167	-0.168	1.706			-0.159	-0.115	1.753			-0.165	0.211	1.756			-0.159	0.379	1.770			-0.311	0.074	1.768			-0.346	-0.164	1.713			-0.355	-0.343	1.666			-0.379	-0.382	1.658			-0.041	0.089	1.715			-0.005	0.048	1.446
-0.170	-0.176	1.704			-0.165	-0.135	1.750			-0.182	0.134	1.748			-0.165	0.330	1.772			-0.311	0.074	1.768			-0.345	-0.164	1.713			-0.354	-0.343	1.666			-0.375	-0.385	1.656			-0.058	0.034	1.706			-0.012	0.039	1.443
-0.173	-0.181	1.704			-0.169	-0.143	1.749			-0.190	0.105	1.745			-0.166	0.317	1.774			-0.311	0.074	1.769			-0.345	-0.164	1.714			-0.354	-0.343	1.666			-0.372	-0.386	1.655			-0.052	0.007	1.706			-0.015	0.036	1.442
-0.173	-0.181	1.704			-0.170	-0.144	1.749			-0.194	0.092	1.744			-0.167	0.309	1.775			-0.312	0.074	1.769			-0.345	-0.164	1.714			-0.354	-0.343	1.666			-0.370	-0.387	1.654			-0.027	0.067	1.706			-0.016	0.039	1.442
-0.174	-0.180	1.704			-0.170	-0.145	1.749			-0.197	0.084	1.743			-0.168	0.304	1.775			-0.312	0.073	1.770			-0.345	-0.164	1.714			-0.354	-0.343	1.666			-0.368	-0.387	1.653			-0.025	0.069	1.706			-0.018	0.039	1.441
-0.174	-0.180	1.704			-0.171	-0.146	1.749			-0.208	0.080	1.745			-0.168	0.301	1.776			-0.313	0.073	1.771			-0.345	-0.163	1.715			-0.354	-0.342	1.666			-0.368	-0.386	1.653			-0.019	0.088	1.707			-0.020	0.039	1.442
-0.175	-0.179	1.704			-0.172	-0.146	1.749			-0.216	0.076	1.746			-0.169	0.298	1.776			-0.313	0.073	1.772			-0.345	-0.163	1.715			-0.353	-0.342	1.667			-0.367	-0.386	1.653			-0.016	0.098	1.707			-0.021	0.039	1.442
-0.176	-0.179	1.704			-0.173	-0.146	1.749			-0.221	0.074	1.747			-0.170	0.296	1.777			-0.314	0.073	1.773			-0.345	-0.162	1.715			-0.353	-0.341	1.667			-0.366	-0.386	1.653			-0.015	0.105	1.707			-0.023	0.040	1.443
-0.177	-0.178	1.704			-0.174	-0.145	1.749			-0.226	0.071	1.748			-0.171	0.293	1.777			-0.315	0.073	1.774			-0.345	-0.162	1.716			-0.353	-0.341	1.667			-0.365	-0.385	1.652			-0.014	0.110	1.707			-0.025	0.040	1.443
-0.177	-0.177	1.705			-0.175	-0.145	1.749			-0.230	0.068	1.748			-0.171	0.291	1.778			-0.316	0.072	1.775			-0.345	-0.161	1.716			-0.353	-0.340	1.667			-0.365	-0.385	1.652			-0.013	0.113	1.707			-0.026	0.040	1.444
-0.179	-0.176	1.705			-0.176	-0.144	1.749			-0.233	0.065	1.748			-0.172	0.288	1.778			-0.318	0.072	1.776			-0.345	-0.161	1.716			-0.353	-0.340	1.668			-0.364	-0.386	1.652			-0.013	0.116	1.706			-0.027	0.040	1.444
-0.180	-0.175	1.705			-0.178	-0.143	1.750			-0.237	0.063	1.748			-0.173	0.286	1.778			-0.320	0.071	1.777			-0.345	-0.161	1.717			-0.353	-0.340	1.668			-0.364	-0.386	1.652			-0.013	0.119	1.706			-0.029	0.040	1.445
-0.181	-0.173	1.706			-0.179	-0.142	1.750			-0.238	0.059	1.747			-0.174	0.282	1.778			-0.321	0.071	1.778			-0.345	-0.161	1.717			-0.353	-0.340	1.668			-0.364	-0.386	1.652			-0.013	0.122	1.707			-0.030	0.041	1.446
-0.182	-0.171	1.706			-0.180	-0.141	1.750			-0.239	0.056	1.747			-0.174	0.279	1.779			-0.324	0.070	1.779			-0.345	-0.161	1.717			-0.353	-0.340	1.668			-0.369	-0.383	1.657			-0.014	0.125	1.707			-0.032	0.041	1.447
-0.183	-0.169	1.706			-0.181	-0.140	1.750			-0.240	0.053	1.747			-0.174	0.276	1.779			-0.326	0.069	1.780			-0.345	-0.160	1.718			-0.353	-0.339	1.668			-0.373	-0.381	1.661			-0.014	0.127	1.708			-0.034	0.041	1.449
-0.184	-0.167	1.707			-0.182	-0.138	1.751			-0.242	0.051	1.746			-0.175	0.275	1.779			-0.328	0.069	1.781			-0.346	-0.160	1.718			-0.353	-0.339	1.669			-0.375	-0.380	1.662			-0.014	0.129	1.708			-0.035	0.041	1.450
-0.185	-0.165	1.707			-0.183	-0.136	1.751			-0.244	0.049	1.746			-0.175	0.273	1.779			-0.330	0.068	1.782			-0.346	-0.159	1.719			-0.354	-0.338	1.669			-0.375	-0.380	1.663			-0.015	0.131	1.708			-0.037	0.042	1.451
-0.185	-0.162	1.708			-0.177	-0.120	1.752			-0.199	0.153	1.751			-0.158	0.340	1.780			-0.332	0.068	1.782			-0.346	-0.159	1.720			-0.354	-0.338	1.669			-0.375	-0.380	1.663			-0.015	0.132	1.709			-0.039	0.042	1.452
-0.185	-0.160	1.708			-0.173	-0.111	1.752			-0.178	0.202	1.753			-0.151	0.367	1.781			-0.333	0.067	1.783			-0.347	-0.158	1.720			-0.354	-0.337	1.670			-0.376	-0.380	1.664			-0.016	0.134	1.709			-0.040	0.043	1.453
-0.184	-0.157	1.708			-0.171	-0.105	1.752			-0.171	0.220	1.754			-0.148	0.379	1.781			-0.335	0.067	1.784			-0.347	-0.158	1.721			-0.355	-0.337	1.670			-0.376	-0.379	1.664			-0.016	0.135	1.709			-0.042	0.043	1.453
-0.184	-0.155	1.708			-0.169	-0.100	1.752			-0.166	0.230	1.754			-0.146	0.387	1.781			-0.336	0.066	1.784			-0.347	-0.157	1.721			-0.355	-0.336	1.671			-0.376	-0.379	1.664			-0.017	0.136	1.710			-0.043	0.044	1.454
-0.184	-0.154	1.708			-0.168	-0.097	1.752			-0.163	0.237	1.754			-0.144	0.393	1.781			-0.337	0.066	1.785			-0.348	-0.157	1.722			-0.355	-0.336	1.671			-0.377	-0.379	1.665			-0.017	0.137	1.710			-0.044	0.044	1.455
-0.183	-0.152	1.708			-0.167	-0.094	1.753			-0.161	0.243	1.755			-0.143	0.397	1.781			-0.338	0.066	1.785			-0.348	-0.157	1.722			-0.355	-0.335	1.671			-0.377	-0.379	1.665			-0.018	0.138	1.710			-0.045	0.044	1.455
-0.183	-0.151	1.708			-0.166	-0.091	1.753			-0.159	0.248	1.755			-0.143	0.401	1.781			-0.339	0.065	1.786			-0.348	-0.156	1.723			-0.356	-0.335	1.672			-0.375	-0.379	1.665			-0.018	0.138	1.710			-0.046	0.045	1.456
-0.183	-0.149	1.709			-0.165	-0.089	1.753			-0.158	0.252	1.755			-0.142	0.404	1.781			-0.340	0.065	1.786			-0.349	-0.156	1.723			-0.356	-0.334	1.672			-0.374	-0.378	1.665			-0.019	0.139	1.711			-0.047	0.045	1.456
-0.182	-0.148	1.709			-0.165	-0.088	1.753			-0.156	0.256	1.755			-0.141	0.406	1.781			-0.341	0.065	1.786			-0.349	-0.155	1.724			-0.356	-0.334	1.672			-0.373	-0.378	1.664			-0.019	0.140	1.711			-0.048	0.045	1.456
-0.182	-0.147	1.709			-0.164	-0.086	1.753			-0.154	0.258	1.755			-0.141	0.409	1.781			-0.342	0.065	1.787			-0.350	-0.155	1.724			-0.357	-0.334	1.672			-0.372	-0.378	1.664			-0.019	0.140	1.711			-0.049	0.045	1.457
-0.182	-0.145	1.709			-0.164	-0.085	1.753			-0.153	0.259	1.756			-0.141	0.410	1.781			-0.343	0.065	1.787			-0.350	-0.154	1.725			-0.357	-0.333	1.672			-0.370	-0.378	1.664			-0.020	0.140	1.712			-0.048	0.042	1.460
-0.181	-0.144	1.709			-0.164	-0.084	1.753			-0.157	0.245	1.757			-0.141	0.407	1.781			-0.343	0.065	1.787			-0.352	-0.144	1.729			-0.358	-0.330	1.673			-0.368	-0.376	1.664			-0.021	0.140	1.712			-0.047	0.039	1.462
-0.181	-0.144	1.709			-0.163	-0.082	1.753			-0.158	0.240	1.758			-0.142	0.405	1.781			-0.344	0.065	1.788			-0.353	-0.142	1.729			-0.358	-0.328	1.674			-0.367	-0.375	1.663			-0.021	0.140	1.712			-0.047	0.036	1.464
-0.181	-0.143	1.709			-0.163	-0.081	1.753			-0.159	0.236	1.758			-0.143	0.403	1.781			-0.345	0.065	1.788			-0.354	-0.147	1.728			-0.359	-0.331	1.673			-0.365	-0.377	1.662			-0.022	0.140	1.713			-0.047	0.035	1.465
-0.181	-0.142	1.709			-0.163	-0.080	1.753			-0.159	0.234	1.758			-0.143	0.401	1.781			-0.345	0.065	1.788			-0.354	-0.151	1.728			-0.360	-0.334	1.673			-0.363	-0.378	1.661			-0.023	0.140	1.713			-0.047	0.033	1.466
-0.180	-0.141	1.709			-0.163	-0.079	1.753			-0.159	0.233	1.759			-0.144	0.400	1.781			-0.346	0.065	1.788			-0.356	-0.149	1.728			-0.360	-0.332	1.673			-0.363	-0.377	1.661			-0.023	0.139	1.714			-0.047	0.032	1.467
-0.180	-0.140	1.709			-0.162	-0.079	1.753			-0.158	0.232	1.759			-0.144	0.398	1.781			-0.346	0.065	1.788			-0.357	-0.148	1.729			-0.360	-0.330	1.674			-0.362	-0.376	1.661			-0.024	0.139	1.714			-0.047	0.031	1.468
-0.180	-0.140	1.709			-0.162	-0.078	1.753			-0.158	0.231	1.759			-0.145	0.397	1.781			-0.347	0.065	1.789			-0.357	-0.151	1.728			-0.361	-0.332	1.673			-0.365	-0.379	1.660			-0.024	0.139	1.714			-0.047	0.030	1.468
-0.180	-0.139	1.709			-0.162	-0.077	1.753			-0.158	0.231	1.760			-0.146	0.396	1.781			-0.347	0.065	1.789			-0.358	-0.152	1.728			-0.361	-0.332	1.673			-0.367	-0.380	1.660			-0.025	0.138	1.715			-0.047	0.029	1.469
-0.180	-0.139	1.709			-0.162	-0.077	1.754			-0.157	0.231	1.760			-0.146	0.396	1.781			-0.348	0.065	1.789			-0.358	-0.151	1.729			-0.361	-0.332	1.673			-0.367	-0.380	1.660			-0.025	0.138	1.715			-0.047	0.028	1.470
-0.180	-0.138	1.709			-0.162	-0.076	1.754			-0.157	0.232	1.760			-0.146	0.396	1.781			-0.348	0.065	1.789			-0.358	-0.151	1.729			-0.361	-0.332	1.673			-0.369	-0.379	1.661			-0.025	0.138	1.715			-0.047	0.028	1.470
-0.179	-0.138	1.709			-0.162	-0.076	1.754			-0.157	0.232	1.760			-0.147	0.396	1.781			-0.349	0.064	1.789			-0.359	-0.151	1.729			-0.361	-0.332	1.673			-0.372	-0.377	1.662			-0.026	0.137	1.715			-0.047	0.027	1.471
-0.179	-0.137	1.710			-0.161	-0.076	1.754			-0.157	0.232	1.760			-0.147	0.396	1.781			-0.350	0.064	1.789			-0.359	-0.151	1.729			-0.362	-0.332	1.673			-0.377	-0.375	1.664			-0.026	0.137	1.716			-0.047	0.026	1.471
-0.179	-0.137	1.710			-0.161	-0.075	1.754			-0.157	0.233	1.760			-0.147	0.396	1.781			-0.350	0.064	1.789			-0.359	-0.151	1.729			-0.362	-0.332	1.673			-0.379	-0.374	1.665			-0.026	0.136	1.716			-0.047	0.025	1.472
-0.179	-0.136	1.710			-0.161	-0.075	1.754			-0.157	0.233	1.760			-0.147	0.396	1.782			-0.350	0.064	1.789			-0.359	-0.151	1.729			-0.362	-0.332	1.673			-0.381	-0.373	1.665			-0.027	0.136	1.716			-0.047	0.024	1.472
-0.179	-0.136	1.710			-0.161	-0.075	1.754			-0.156	0.233	1.760			-0.148	0.396	1.782			-0.351	0.064	1.789			-0.360	-0.151	1.730			-0.362	-0.331	1.673			-0.383	-0.372	1.666			-0.027	0.135	1.716			-0.047	0.024	1.473
-0.178	-0.136	1.710			-0.161	-0.075	1.754			-0.157	0.233	1.760			-0.148	0.396	1.782			-0.351	0.064	1.789			-0.360	-0.151	1.730			-0.362	-0.331	1.673			-0.385	-0.371	1.667			-0.027	0.135	1.717			-0.047	0.023	1.473
-0.178	-0.136	1.710			-0.161	-0.075	1.754			-0.157	0.233	1.760			-0.148	0.396	1.782			-0.351	0.063	1.789			-0.360	-0.151	1.730			-0.362	-0.331	1.673			-0.377	-0.371	1.664			-0.027	0.135	1.717			-0.046	0.023	1.473
-0.178	-0.135	1.710			-0.161	-0.075	1.754			-0.157	0.234	1.760			-0.148	0.396	1.782			-0.352	0.063	1.789			-0.360	-0.151	1.730			-0.362	-0.331	1.673			-0.375	-0.371	1.663			-0.027	0.134	1.717			-0.046	0.022	1.474
-0.178	-0.135	1.710			-0.161	-0.075	1.754			-0.157	0.234	1.760			-0.148	0.396	1.782			-0.352	0.063	1.789			-0.360	-0.151	1.730			-0.362	-0.331	1.673			-0.374	-0.371	1.662			-0.027	0.134	1.717			-0.046	0.022	1.474
-0.178	-0.135	1.710			-0.161	-0.075	1.755			-0.157	0.234	1.760			-0.149	0.396	1.782			-0.352	0.063	1.789			-0.361	-0.151	1.730			-0.362	-0.331	1.673			-0.374	-0.372	1.662			-0.028	0.133	1.717			-0.046	0.021	1.474
-0.178	-0.135	1.710			-0.161	-0.075	1.755			-0.157	0.234	1.760			-0.149	0.396	1.782			-0.353	0.063	1.789			-0.361	-0.151	1.730			-0.362	-0.330	1.673			-0.372	-0.372	1.661			-0.028	0.133	1.717			-0.046	0.021	1.474
-0.177	-0.135	1.710			-0.161	-0.076	1.755			-0.157	0.234	1.760			-0.149	0.396	1.782			-0.353	0.063	1.788			-0.361	-0.151	1.730			-0.362	-0.330	1.673			-0.371	-0.372	1.660			-0.028	0.132	1.718			-0.046	0.021	1.474
-0.177	-0.135	1.710			-0.161	-0.076	1.755			-0.158	0.233	1.760			-0.149	0.395	1.782			-0.353	0.062	1.788			-0.361	-0.151	1.730			-0.362	-0.330	1.673			-0.370	-0.372	1.660			-0.028	0.132	1.718			-0.046	0.021	1.474
-0.177	-0.135	1.710			-0.161	-0.076	1.755			-0.158	0.233	1.760			-0.150	0.395	1.782			-0.353	0.062	1.788			-0.361	-0.150	1.730			-0.362	-0.329	1.673			-0.369	-0.372	1.660			-0.028	0.131	1.718			-0.046	0.021	1.474
-0.177	-0.135	1.710			-0.161	-0.077	1.755			-0.158	0.232	1.760			-0.150	0.395	1.782			-0.353	0.062	1.788			-0.361	-0.149	1.730			-0.362	-0.329	1.673			-0.369	-0.371	1.660			-0.028	0.131	1.718			-0.046	0.020	1.474
-0.177	-0.135	1.710			-0.161	-0.077	1.755			-0.158	0.232	1.760			-0.150	0.394	1.782			-0.353	0.062	1.788			-0.361	-0.149	1.730			-0.362	-0.328	1.673			-0.369	-0.371	1.659			-0.028	0.130	1.718			-0.046	0.020	1.475
-0.176	-0.135	1.710			-0.161	-0.077	1.755			-0.158	0.231	1.760			-0.150	0.393	1.782			-0.353	0.062	1.788			-0.361	-0.155	1.729			-0.361	-0.334	1.671			-0.371	-0.378	1.658			-0.028	0.130	1.718			-0.046	0.020	1.474
-0.176	-0.135	1.710			-0.161	-0.078	1.755			-0.159	0.231	1.760			-0.150	0.393	1.782			-0.353	0.062	1.787			-0.361	-0.154	1.729			-0.361	-0.333	1.671			-0.372	-0.377	1.658			-0.028	0.129	1.718			-0.046	0.020	1.474
-0.176	-0.135	1.710			-0.161	-0.078	1.755			-0.159	0.230	1.760			-0.151	0.392	1.782			-0.353	0.062	1.787			-0.361	-0.154	1.729			-0.361	-0.332	1.672			-0.374	-0.375	1.659			-0.028	0.129	1.718			-0.046	0.020	1.475
-0.176	-0.135	1.710			-0.161	-0.078	1.755			-0.159	0.230	1.760			-0.151	0.392	1.782			-0.353	0.062	1.787			-0.361	-0.153	1.729			-0.360	-0.331	1.672			-0.374	-0.375	1.660			-0.028	0.129	1.718			-0.046	0.019	1.475
-0.176	-0.135	1.710			-0.161	-0.079	1.755			-0.159	0.229	1.760			-0.151	0.391	1.782			-0.353	0.062	1.787			-0.361	-0.152	1.729			-0.360	-0.330	1.672			-0.375	-0.374	1.660			-0.029	0.128	1.718			-0.046	0.019	1.475
-0.176	-0.135	1.710			-0.161	-0.079	1.755			-0.159	0.229	1.760			-0.151	0.391	1.782			-0.353	0.061	1.787			-0.361	-0.152	1.729			-0.360	-0.329	1.672			-0.375	-0.374	1.660			-0.029	0.128	1.718			-0.046	0.019	1.474
-0.176	-0.135	1.710			-0.161	-0.079	1.755			-0.160	0.228	1.760			-0.151	0.391	1.782			-0.353	0.061	1.787			-0.361	-0.151	1.729			-0.360	-0.329	1.672			-0.376	-0.373	1.661			-0.029	0.128	1.718			-0.046	0.019	1.474
-0.176	-0.135	1.710			-0.161	-0.080	1.755			-0.160	0.228	1.760			-0.152	0.391	1.782			-0.353	0.061	1.787			-0.361	-0.151	1.729			-0.360	-0.328	1.672			-0.378	-0.372	1.661			-0.029	0.127	1.718			-0.046	0.019	1.474
-0.175	-0.135	1.710			-0.161	-0.080	1.755			-0.160	0.228	1.759			-0.152	0.390	1.782			-0.353	0.061	1.786			-0.361	-0.150	1.729			-0.360	-0.328	1.672			-0.378	-0.371	1.662			-0.029	0.127	1.718			-0.046	0.019	1.474
-0.175	-0.135	1.710			-0.161	-0.080	1.755			-0.160	0.229	1.759			-0.152	0.392	1.782			-0.353	0.061	1.786			-0.361	-0.150	1.729			-0.360	-0.328	1.672			-0.379	-0.371	1.662			-0.029	0.127	1.718			-0.045	0.019	1.474
-0.175	-0.136	1.710			-0.161	-0.081	1.755			-0.160	0.228	1.759			-0.152	0.391	1.782			-0.353	0.061	1.786			-0.361	-0.150	1.729			-0.360	-0.328	1.672			-0.379	-0.371	1.662			-0.029	0.126	1.718			-0.044	0.019	1.474
-0.175	-0.138	1.709			-0.162	-0.082	1.755			-0.163	0.224	1.754			-0.152	0.390	1.782			-0.352	0.061	1.786			-0.361	-0.150	1.729			-0.360	-0.328	1.672			-0.378	-0.372	1.662			-0.029	0.126	1.718			-0.044	0.021	1.473
-0.175	-0.139	1.709			-0.162	-0.084	1.754			-0.165	0.220	1.749			-0.153	0.389	1.782			-0.352	0.061	1.786			-0.361	-0.150	1.729			-0.360	-0.328	1.672			-0.378	-0.372	1.661			-0.029	0.126	1.718			-0.043	0.022	1.471
-0.175	-0.141	1.709			-0.162	-0.086	1.753			-0.167	0.216	1.745			-0.153	0.389	1.782			-0.351	0.062	1.786			-0.360	-0.150	1.729			-0.360	-0.327	1.672			-0.378	-0.372	1.661			-0.029	0.126	1.718			-0.042	0.024	1.470
-0.175	-0.142	1.708			-0.163	-0.088	1.752			-0.168	0.213	1.742			-0.154	0.388	1.782			-0.350	0.062	1.786			-0.360	-0.150	1.729			-0.360	-0.327	1.672			-0.377	-0.372	1.661			-0.029	0.125	1.718			-0.040	0.027	1.468
-0.175	-0.144	1.707			-0.163	-0.090	1.751			-0.169	0.209	1.738			-0.154	0.387	1.782			-0.349	0.062	1.785			-0.360	-0.150	1.728			-0.360	-0.328	1.672			-0.377	-0.373	1.660			-0.028	0.125	1.718			-0.039	0.029	1.466
-0.175	-0.146	1.707			-0.163	-0.091	1.750			-0.169	0.207	1.736			-0.154	0.387	1.782			-0.348	0.063	1.785			-0.359	-0.151	1.728			-0.360	-0.329	1.672			-0.376	-0.374	1.659			-0.026	0.124	1.717			-0.038	0.030	1.465
-0.175	-0.147	1.706			-0.163	-0.093	1.749			-0.169	0.204	1.733			-0.155	0.386	1.782			-0.346	0.063	1.785			-0.358	-0.153	1.727			-0.360	-0.330	1.672			-0.375	-0.376	1.658			-0.024	0.123	1.716			-0.036	0.031	1.463
-0.174	-0.148	1.706			-0.164	-0.094	1.748			-0.174	0.201	1.732			-0.156	0.386	1.782			-0.345	0.064	1.784			-0.357	-0.155	1.726			-0.359	-0.332	1.671			-0.370	-0.380	1.656			-0.021	0.122	1.714			-0.034	0.032	1.461
-0.174	-0.150	1.705			-0.164	-0.096	1.747			-0.175	0.199	1.730			-0.157	0.385	1.782			-0.343	0.064	1.784			-0.356	-0.156	1.725			-0.359	-0.333	1.671			-0.368	-0.382	1.655			-0.019	0.121	1.713			-0.032	0.033	1.460
-0.174	-0.151	1.705			-0.164	-0.097	1.746			-0.175	0.199	1.729			-0.158	0.385	1.782			-0.341	0.065	1.783			-0.355	-0.158	1.724			-0.359	-0.335	1.671			-0.367	-0.384	1.654			-0.016	0.120	1.712			-0.030	0.033	1.457
-0.174	-0.152	1.704			-0.164	-0.098	1.745			-0.177	0.192	1.730			-0.160	0.384	1.782			-0.339	0.066	1.783			-0.354	-0.159	1.723			-0.359	-0.337	1.670			-0.365	-0.386	1.652			-0.013	0.119	1.710			-0.027	0.034	1.455
-0.174	-0.152	1.704			-0.164	-0.099	1.745			-0.177	0.193	1.730			-0.162	0.383	1.782			-0.338	0.066	1.782			-0.354	-0.161	1.722			-0.358	-0.338	1.670			-0.364	-0.388	1.651			-0.011	0.117	1.708			-0.024	0.035	1.453
-0.174	-0.153	1.704			-0.164	-0.099	1.744			-0.177	0.191	1.730			-0.164	0.383	1.782			-0.336	0.067	1.782			-0.353	-0.162	1.721			-0.358	-0.340	1.670			-0.364	-0.389	1.650			-0.008	0.116	1.707			-0.022	0.036	1.451
-0.174	-0.154	1.704			-0.164	-0.100	1.744			-0.177	0.191	1.729			-0.166	0.382	1.781			-0.334	0.067	1.781			-0.353	-0.163	1.721			-0.358	-0.341	1.669			-0.363	-0.390	1.650			-0.011	0.111	1.706			-0.021	0.036	1.449
-0.174	-0.154	1.703			-0.164	-0.101	1.744			-0.176	0.192	1.729			-0.169	0.382	1.781			-0.333	0.067	1.781			-0.352	-0.164	1.720			-0.358	-0.342	1.669			-0.362	-0.392	1.649			-0.012	0.108	1.705			-0.020	0.036	1.448
-0.174	-0.155	1.703			-0.164	-0.101	1.743			-0.176	0.192	1.729			-0.170	0.381	1.781			-0.331	0.068	1.781			-0.352	-0.165	1.720			-0.358	-0.343	1.669			-0.361	-0.392	1.648			-0.012	0.106	1.705			-0.019	0.037	1.447
-0.174	-0.155	1.703			-0.164	-0.102	1.743			-0.175	0.194	1.729			-0.172	0.381	1.781			-0.330	0.068	1.780			-0.351	-0.166	1.719			-0.358	-0.344	1.668			-0.361	-0.393	1.648			-0.012	0.105	1.705			-0.017	0.037	1.447
-0.174	-0.156	1.703			-0.164	-0.102	1.743			-0.173	0.196	1.729			-0.173	0.381	1.781			-0.329	0.069	1.780			-0.351	-0.167	1.719			-0.358	-0.344	1.668			-0.374	-0.386	1.657			-0.011	0.105	1.705			-0.016	0.037	1.446
-0.174	-0.156	1.702			-0.164	-0.102	1.742			-0.172	0.198	1.730			-0.175	0.381	1.781			-0.328	0.069	1.779			-0.350	-0.167	1.718			-0.358	-0.345	1.668			-0.374	-0.386	1.657			-0.011	0.104	1.705			-0.015	0.037	1.446
-0.174	-0.156	1.702			-0.164	-0.103	1.742			-0.170	0.200	1.729			-0.176	0.380	1.781			-0.327	0.069	1.779			-0.350	-0.168	1.718			-0.357	-0.345	1.668			-0.375	-0.387	1.657			-0.011	0.104	1.704			-0.009	0.023	1.451
-0.173	-0.157	1.702			-0.164	-0.103	1.742			-0.169	0.202	1.729			-0.177	0.380	1.781			-0.326	0.070	1.779			-0.350	-0.168	1.717			-0.357	-0.346	1.668			-0.375	-0.387	1.656			-0.010	0.103	1.704			-0.008	0.023	1.451
-0.173	-0.157	1.702			-0.164	-0.103	1.742			-0.168	0.203	1.729			-0.178	0.380	1.781			-0.325	0.070	1.779			-0.349	-0.168	1.717			-0.357	-0.346	1.668			-0.376	-0.388	1.656			-0.010	0.102	1.704			-0.004	0.016	1.454
-0.173	-0.157	1.702			-0.164	-0.103	1.742			-0.166	0.205	1.729			-0.179	0.380	1.781			-0.324	0.070	1.778			-0.349	-0.169	1.717			-0.357	-0.347	1.667			-0.376	-0.388	1.656			-0.010	0.102	1.704			-0.003	0.016	1.453
-0.173	-0.157	1.702			-0.164	-0.103	1.741			-0.165	0.206	1.729			-0.180	0.380	1.781			-0.323	0.071	1.778			-0.349	-0.169	1.717			-0.357	-0.347	1.667			-0.377	-0.388	1.656			-0.010	0.102	1.704			-0.001	0.010	1.456
-0.173	-0.157	1.701			-0.164	-0.103	1.741			-0.164	0.207	1.729			-0.180	0.380	1.781			-0.323	0.071	1.778			-0.349	-0.169	1.716			-0.357	-0.347	1.667			-0.377	-0.389	1.656			-0.009	0.101	1.703			0.001	0.006	1.458
-0.173	-0.157	1.701			-0.164	-0.103	1.741			-0.164	0.208	1.729			-0.181	0.380	1.781			-0.322	0.071	1.778			-0.349	-0.170	1.716			-0.357	-0.348	1.667			-0.377	-0.389	1.656			-0.009	0.101	1.703			0.001	0.008	1.457
-0.173	-0.157	1.701			-0.163	-0.103	1.741			-0.163	0.209	1.729			-0.182	0.379	1.780			-0.321	0.071	1.778			-0.348	-0.170	1.716			-0.357	-0.348	1.667			-0.378	-0.389	1.656			-0.009	0.100	1.703			0.001	0.010	1.456
-0.173	-0.157	1.701			-0.163	-0.103	1.741			-0.162	0.210	1.730			-0.182	0.379	1.780			-0.321	0.071	1.777			-0.348	-0.170	1.716			-0.357	-0.348	1.667			-0.378	-0.390	1.656			-0.009	0.100	1.703			0.003	0.006	1.458
-0.173	-0.157	1.701			-0.163	-0.102	1.741			-0.162	0.221	1.734			-0.185	0.386	1.780			-0.320	0.072	1.777			-0.348	-0.171	1.716			-0.357	-0.349	1.667			-0.378	-0.390	1.655			-0.009	0.105	1.706			0.001	0.022	1.461
-0.173	-0.157	1.701			-0.163	-0.102	1.741			-0.162	0.222	1.734			-0.186	0.386	1.780			-0.320	0.072	1.777			-0.348	-0.171	1.715			-0.357	-0.349	1.667			-0.378	-0.390	1.655			-0.009	0.105	1.706			0.003	0.015	1.465
-0.173	-0.158	1.701			-0.163	-0.102	1.741			-0.161	0.223	1.734			-0.186	0.386	1.780			-0.319	0.072	1.777			-0.347	-0.171	1.715			-0.357	-0.349	1.667			-0.378	-0.391	1.655			-0.012	0.100	1.704			0.001	0.015	1.461
-0.173	-0.158	1.701			-0.163	-0.102	1.741			-0.161	0.223	1.735			-0.187	0.386	1.780			-0.319	0.072	1.777			-0.347	-0.171	1.715			-0.357	-0.349	1.667			-0.376	-0.392	1.654			-0.014	0.098	1.704			-0.000	0.014	1.457
-0.173	-0.159	1.700			-0.163	-0.103	1.741			-0.162	0.222	1.736			-0.187	0.386	1.780			-0.318	0.072	1.777			-0.347	-0.171	1.715			-0.357	-0.349	1.667			-0.374	-0.393	1.653			-0.017	0.094	1.704			-0.001	0.014	1.456
-0.173	-0.159	1.700			-0.163	-0.103	1.741			-0.162	0.221	1.737			-0.188	0.386	1.780			-0.318	0.072	1.777			-0.347	-0.172	1.715			-0.357	-0.350	1.666			-0.373	-0.393	1.652			-0.014	0.096	1.702			-0.001	0.015	1.454
-0.172	-0.159	1.700			-0.162	-0.103	1.741			-0.162	0.220	1.737			-0.188	0.385	1.779			-0.318	0.072	1.777			-0.347	-0.172	1.715			-0.356	-0.350	1.666			-0.371	-0.394	1.652			-0.011	0.097	1.701			-0.002	0.015	1.453
-0.172	-0.160	1.700			-0.162	-0.104	1.741			-0.163	0.219	1.738			-0.188	0.385	1.779			-0.317	0.072	1.776			-0.347	-0.172	1.715			-0.356	-0.350	1.666			-0.370	-0.395	1.651			-0.009	0.098	1.700			-0.002	0.015	1.452
-0.172	-0.160	1.700			-0.162	-0.104	1.741			-0.163	0.219	1.738			-0.188	0.385	1.779			-0.317	0.072	1.776			-0.346	-0.172	1.714			-0.356	-0.350	1.666			-0.369	-0.395	1.651			-0.006	0.099	1.699			-0.002	0.015	1.451
-0.172	-0.160	1.700			-0.162	-0.104	1.741			-0.163	0.218	1.738			-0.188	0.384	1.779			-0.316	0.073	1.776			-0.346	-0.172	1.714			-0.356	-0.350	1.666			-0.368	-0.396	1.650			-0.004	0.098	1.699			-0.002	0.005	1.453
-0.172	-0.160	1.700			-0.162	-0.104	1.741			-0.163	0.217	1.739			-0.188	0.384	1.779			-0.316	0.073	1.776			-0.346	-0.172	1.714			-0.356	-0.351	1.666			-0.367	-0.396	1.650			-0.003	0.098	1.698			-0.002	-0.002	1.454
-0.172	-0.160	1.700			-0.162	-0.104	1.741			-0.168	0.196	1.740			-0.188	0.383	1.779			-0.316	0.073	1.776			-0.346	-0.173	1.714			-0.356	-0.351	1.666			-0.366	-0.397	1.649			-0.001	0.098	1.697			-0.002	-0.008	1.455
-0.172	-0.160	1.700			-0.162	-0.105	1.741			-0.171	0.182	1.742			-0.188	0.382	1.780			-0.316	0.073	1.776			-0.346	-0.173	1.714			-0.356	-0.351	1.666			-0.365	-0.397	1.649			0.000	0.098	1.697			-0.002	-0.012	1.456
-0.172	-0.160	1.700			-0.161	-0.106	1.742			-0.165	0.119	1.741			-0.182	0.333	1.780			-0.315	0.073	1.776			-0.346	-0.173	1.714			-0.356	-0.351	1.666			-0.364	-0.397	1.648			0.001	0.098	1.696			-0.002	-0.015	1.456
-0.172	-0.161	1.700			-0.161	-0.107	1.742			-0.171	0.123	1.743			-0.183	0.342	1.781			-0.315	0.073	1.776			-0.345	-0.173	1.714			-0.356	-0.351	1.666			-0.363	-0.397	1.648			0.002	0.098	1.696			-0.002	-0.018	1.457
-0.172	-0.161	1.700			-0.161	-0.109	1.742			-0.179	0.105	1.745			-0.184	0.329	1.782			-0.315	0.073	1.776			-0.345	-0.173	1.713			-0.355	-0.351	1.666			-0.363	-0.398	1.647			0.003	0.098	1.695			-0.004	-0.012	1.453
-0.172	-0.161	1.700			-0.161	-0.110	1.743			-0.181	0.105	1.746			-0.185	0.331	1.782			-0.315	0.073	1.776			-0.345	-0.173	1.713			-0.355	-0.351	1.666			-0.362	-0.398	1.647			0.004	0.098	1.695			-0.004	-0.015	1.454
-0.172	-0.161	1.700			-0.161	-0.110	1.743			-0.178	0.151	1.743			-0.185	0.341	1.783			-0.314	0.073	1.776			-0.345	-0.173	1.713			-0.355	-0.352	1.666			-0.361	-0.398	1.647			0.004	0.098	1.695			-0.005	-0.011	1.452
-0.172	-0.161	1.700			-0.161	-0.110	1.743			-0.178	0.165	1.742			-0.186	0.347	1.784			-0.314	0.073	1.776			-0.345	-0.173	1.713			-0.355	-0.352	1.665			-0.361	-0.398	1.647			0.005	0.098	1.695			-0.005	-0.014	1.454
-0.172	-0.161	1.700			-0.161	-0.111	1.743			-0.177	0.173	1.741			-0.186	0.352	1.784			-0.314	0.073	1.776			-0.345	-0.173	1.713			-0.354	-0.352	1.665			-0.360	-0.399	1.646			0.006	0.098	1.695			-0.005	-0.017	1.455
-0.172	-0.161	1.700			-0.161	-0.111	1.743			-0.177	0.178	1.741			-0.186	0.355	1.785			-0.314	0.073	1.776			-0.344	-0.173	1.713			-0.354	-0.352	1.665			-0.359	-0.399	1.646			0.006	0.098	1.694			-0.006	-0.012	1.453
-0.172	-0.161	1.700			-0.161	-0.111	1.744			-0.177	0.182	1.740			-0.185	0.358	1.785			-0.314	0.073	1.776			-0.344	-0.173	1.713			-0.354	-0.352	1.665			-0.359	-0.399	1.645			0.007	0.099	1.694			-0.007	-0.009	1.451
-0.172	-0.161	1.700			-0.161	-0.111	1.744			-0.177	0.185	1.740			-0.185	0.360	1.785			-0.314	0.073	1.776			-0.344	-0.173	1.712			-0.354	-0.352	1.665			-0.359	-0.399	1.645			0.007	0.099	1.694			-0.008	-0.006	1.450
-0.172	-0.161	1.700			-0.161	-0.111	1.744			-0.177	0.187	1.740			-0.185	0.363	1.785			-0.314	0.073	1.775			-0.344	-0.173	1.712			-0.354	-0.352	1.665			-0.370	-0.392	1.651			0.008	0.099	1.694			-0.009	-0.004	1.449
-0.172	-0.161	1.700			-0.161	-0.111	1.744			-0.178	0.190	1.741			-0.184	0.364	1.786			-0.314	0.073	1.775			-0.344	-0.174	1.712			-0.354	-0.352	1.665			-0.377	-0.389	1.655			0.008	0.099	1.694			-0.009	-0.002	1.449
-0.172	-0.161	1.700			-0.161	-0.111	1.744			-0.178	0.192	1.741			-0.184	0.366	1.786			-0.314	0.072	1.775			-0.344	-0.174	1.712			-0.354	-0.353	1.665			-0.380	-0.387	1.656			0.008	0.099	1.694			-0.010	-0.001	1.448
-0.172	-0.161	1.700			-0.161	-0.111	1.744			-0.178	0.193	1.742			-0.183	0.367	1.785			-0.315	0.072	1.775			-0.344	-0.174	1.713			-0.354	-0.353	1.665			-0.381	-0.388	1.657			0.009	0.099	1.694			-0.010	0.000	1.447
-0.172	-0.161	1.700			-0.161	-0.111	1.745			-0.178	0.195	1.742			-0.183	0.368	1.785			-0.315	0.072	1.775			-0.345	-0.174	1.713			-0.354	-0.353	1.666			-0.382	-0.388	1.658			0.009	0.099	1.693			-0.011	0.001	1.446
-0.172	-0.161	1.700			-0.161	-0.111	1.745			-0.179	0.196	1.742			-0.182	0.369	1.785			-0.315	0.072	1.775			-0.345	-0.174	1.714			-0.355	-0.353	1.666			-0.384	-0.389	1.660			0.009	0.099	1.693			-0.011	0.002	1.445
-0.172	-0.161	1.700			-0.161	-0.111	1.745			-0.179	0.196	1.742			-0.182	0.370	1.785			-0.315	0.072	1.775			-0.346	-0.175	1.714			-0.355	-0.354	1.667			-0.385	-0.390	1.662			0.010	0.099	1.693			-0.011	0.003	1.444
-0.172	-0.161	1.700			-0.161	-0.111	1.745			-0.179	0.197	1.742			-0.181	0.371	1.784			-0.315	0.071	1.775			-0.346	-0.175	1.715			-0.357	-0.354	1.669			-0.386	-0.391	1.663			0.010	0.099	1.693			-0.011	0.004	1.443
-0.172	-0.161	1.700			-0.161	-0.111	1.745			-0.179	0.197	1.742			-0.181	0.372	1.784			-0.315	0.071	1.775			-0.347	-0.175	1.716			-0.358	-0.355	1.671			-0.388	-0.392	1.665			0.010	0.099	1.693			-0.011	0.004	1.443
-0.172	-0.161	1.700			-0.161	-0.111	1.745			-0.179	0.198	1.742			-0.180	0.372	1.783			-0.316	0.071	1.775			-0.347	-0.175	1.717			-0.359	-0.355	1.673			-0.389	-0.392	1.666			0.011	0.099	1.692			-0.012	0.005	1.442
-0.172	-0.162	1.701			-0.161	-0.111	1.745			-0.179	0.199	1.743			-0.179	0.373	1.783			-0.316	0.070	1.775			-0.348	-0.175	1.718			-0.361	-0.355	1.674			-0.390	-0.392	1.667			0.011	0.099	1.692			-0.012	0.005	1.442
-0.172	-0.162	1.701			-0.161	-0.111	1.745			-0.179	0.199	1.743			-0.179	0.374	1.783			-0.316	0.070	1.775			-0.348	-0.176	1.719			-0.362	-0.355	1.676			-0.392	-0.393	1.668			0.011	0.099	1.692			-0.012	0.005	1.441
-0.172	-0.162	1.701			-0.161	-0.111	1.746			-0.179	0.199	1.743			-0.179	0.374	1.783			-0.316	0.070	1.775			-0.349	-0.176	1.720			-0.363	-0.356	1.677			-0.393	-0.393	1.669			0.011	0.099	1.692			-0.012	0.006	1.441
-0.172	-0.162	1.701			-0.162	-0.111	1.746			-0.179	0.200	1.743			-0.178	0.375	1.782			-0.317	0.070	1.775			-0.349	-0.176	1.721			-0.364	-0.356	1.678			-0.394	-0.394	1.670			0.011	0.099	1.691			-0.012	0.006	1.440
-0.173	-0.162	1.701			-0.162	-0.111	1.746			-0.180	0.200	1.743			-0.178	0.376	1.782			-0.317	0.070	1.775			-0.350	-0.176	1.722			-0.365	-0.356	1.680			-0.394	-0.394	1.671			0.012	0.099	1.691			-0.012	0.006	1.440
-0.173	-0.162	1.701			-0.162	-0.111	1.746			-0.180	0.201	1.743			-0.177	0.377	1.782			-0.317	0.069	1.775			-0.350	-0.176	1.723			-0.365	-0.356	1.681			-0.394	-0.396	1.672			0.012	0.099	1.691			-0.012	0.007	1.439
-0.173	-0.162	1.701			-0.162	-0.111	1.746			-0.180	0.201	1.743			-0.177	0.377	1.782			-0.317	0.069	1.775			-0.351	-0.176	1.724			-0.366	-0.356	1.681			-0.394	-0.396	1.673			0.012	0.098	1.691			-0.012	0.007	1.439
-0.173	-0.162	1.701			-0.162	-0.111	1.746			-0.180	0.201	1.743			-0.176	0.378	1.782			-0.317	0.069	1.775			-0.351	-0.177	1.724			-0.367	-0.357	1.682			-0.395	-0.397	1.674			0.012	0.098	1.690			-0.012	0.007	1.438
-0.173	-0.162	1.701			-0.162	-0.111	1.746			-0.180	0.202	1.743			-0.176	0.378	1.782			-0.318	0.069	1.775			-0.352	-0.177	1.725			-0.367	-0.357	1.683			-0.395	-0.398	1.675			0.012	0.098	1.690			-0.012	0.007	1.438
-0.173	-0.162	1.701			-0.162	-0.111	1.746			-0.179	0.202	1.743			-0.176	0.379	1.782			-0.318	0.069	1.775			-0.352	-0.177	1.725			-0.368	-0.357	1.684			-0.395	-0.398	1.676			0.012	0.098	1.690			-0.012	0.007	1.437
-0.173	-0.162	1.702			-0.162	-0.111	1.746			-0.179	0.202	1.743			-0.176	0.379	1.782			-0.318	0.069	1.775			-0.352	-0.177	1.726			-0.368	-0.357	1.685			-0.395	-0.399	1.677			0.013	0.098	1.690			-0.012	0.007	1.437
-0.174	-0.162	1.702			-0.163	-0.111	1.747			-0.179	0.209	1.746			-0.176	0.381	1.782			-0.318	0.069	1.775			-0.353	-0.177	1.727			-0.369	-0.357	1.685			-0.396	-0.399	1.678			0.013	0.098	1.690			-0.012	0.008	1.437
-0.174	-0.162	1.702			-0.163	-0.111	1.747			-0.179	0.209	1.746			-0.175	0.382	1.782			-0.318	0.068	1.775			-0.353	-0.177	1.727			-0.369	-0.357	1.686			-0.396	-0.400	1.678			0.013	0.098	1.689			-0.012	0.008	1.436
-0.174	-0.162	1.702			-0.163	-0.111	1.747			-0.178	0.210	1.746			-0.175	0.382	1.782			-0.318	0.068	1.775			-0.353	-0.177	1.727			-0.370	-0.357	1.686			-0.396	-0.400	1.678			0.013	0.098	1.689			-0.011	0.008	1.436
-0.174	-0.162	1.702			-0.163	-0.110	1.747			-0.178	0.210	1.746			-0.175	0.383	1.781			-0.318	0.068	1.775			-0.353	-0.177	1.728			-0.370	-0.357	1.687			-0.395	-0.400	1.679			0.013	0.098	1.689			-0.011	0.008	1.435
-0.174	-0.162	1.702			-0.163	-0.110	1.747			-0.178	0.210	1.746			-0.175	0.383	1.781			-0.318	0.068	1.775			-0.354	-0.177	1.728			-0.370	-0.357	1.687			-0.395	-0.401	1.679			0.013	0.098	1.689			-0.011	0.008	1.435
-0.174	-0.162	1.702			-0.163	-0.110	1.747			-0.178	0.210	1.746			-0.174	0.383	1.781			-0.319	0.068	1.775			-0.354	-0.177	1.728			-0.371	-0.358	1.688			-0.395	-0.401	1.679			0.013	0.098	1.688			-0.010	0.009	1.434
-0.174	-0.162	1.702			-0.163	-0.110	1.747			-0.177	0.211	1.747			-0.174	0.383	1.781			-0.319	0.068	1.775			-0.354	-0.177	1.729			-0.371	-0.358	1.688			-0.395	-0.402	1.679			0.013	0.097	1.688			-0.010	0.009	1.434
-0.174	-0.162	1.702			-0.163	-0.110	1.747			-0.177	0.210	1.747			-0.174	0.383	1.781			-0.319	0.068	1.775			-0.354	-0.177	1.729			-0.371	-0.358	1.688			-0.395	-0.402	1.680			0.013	0.097	1.688			-0.009	0.009	1.433
-0.174	-0.162	1.702			-0.163	-0.110	1.747			-0.177	0.210	1.747			-0.173	0.384	1.781			-0.319	0.068	1.775			-0.354	-0.178	1.729			-0.371	-0.358	1.688			-0.394	-0.402	1.679			0.014	0.097	1.688			-0.009	0.010	1.433
-0.174	-0.162	1.702			-0.163	-0.110	1.747			-0.177	0.210	1.747			-0.173	0.384	1.780			-0.319	0.068	1.774			-0.354	-0.178	1.729			-0.372	-0.360	1.688			-0.383	-0.415	1.679			0.014	0.097	1.688			-0.009	0.010	1.432
-0.175	-0.162	1.702			-0.164	-0.110	1.747			-0.177	0.210	1.747			-0.173	0.384	1.780			-0.319	0.068	1.774			-0.354	-0.178	1.730			-0.372	-0.360	1.689			-0.385	-0.413	1.677			0.014	0.097	1.687			-0.008	0.010	1.432
-0.175	-0.162	1.702			-0.164	-0.110	1.747			-0.177	0.211	1.747			-0.172	0.384	1.780			-0.319	0.067	1.774			-0.355	-0.178	1.730			-0.372	-0.360	1.689			-0.386	-0.412	1.676			0.014	0.097	1.687			-0.008	0.010	1.432
-0.175	-0.163	1.702			-0.164	-0.110	1.747			-0.177	0.211	1.747			-0.172	0.384	1.779			-0.319	0.067	1.774			-0.355	-0.178	1.730			-0.372	-0.360	1.689			-0.386	-0.413	1.676			0.014	0.097	1.687			-0.008	0.010	1.432
-0.175	-0.163	1.702			-0.164	-0.110	1.747			-0.177	0.210	1.747			-0.171	0.384	1.779			-0.319	0.067	1.774			-0.355	-0.178	1.730			-0.372	-0.360	1.689			-0.386	-0.411	1.675			0.014	0.097	1.687			-0.008	0.010	1.432
-0.175	-0.163	1.702			-0.164	-0.110	1.747			-0.177	0.210	1.747			-0.171	0.383	1.778			-0.319	0.067	1.773			-0.355	-0.178	1.730			-0.372	-0.360	1.689			-0.386	-0.410	1.675			0.014	0.097	1.687			-0.008	0.010	1.432
-0.175	-0.163	1.702			-0.164	-0.110	1.747			-0.177	0.209	1.747			-0.171	0.383	1.778			-0.319	0.067	1.773			-0.355	-0.178	1.730			-0.372	-0.359	1.689			-0.386	-0.410	1.675			0.014	0.097	1.687			-0.008	0.010	1.432
-0.175	-0.163	1.702			-0.164	-0.110	1.747			-0.176	0.208	1.747			-0.170	0.383	1.777			-0.319	0.067	1.773			-0.355	-0.177	1.730			-0.372	-0.359	1.689			-0.386	-0.410	1.674			0.013	0.097	1.687			-0.008	0.011	1.432
-0.175	-0.163	1.702			-0.164	-0.110	1.747			-0.176	0.207	1.747			-0.170	0.383	1.777			-0.319	0.067	1.773			-0.355	-0.177	1.730			-0.372	-0.359	1.689			-0.386	-0.408	1.674			0.012	0.097	1.688			-0.008	0.011	1.432
-0.175	-0.163	1.702			-0.164	-0.110	1.747			-0.176	0.206	1.746			-0.169	0.382	1.776			-0.319	0.066	1.773			-0.355	-0.177	1.731			-0.371	-0.358	1.689			-0.387	-0.407	1.674			0.012	0.098	1.688			-0.008	0.012	1.433
-0.175	-0.164	1.702			-0.164	-0.110	1.747			-0.175	0.203	1.743			-0.168	0.382	1.776			-0.319	0.066	1.773			-0.355	-0.176	1.731			-0.371	-0.357	1.689			-0.388	-0.404	1.673			0.010	0.098	1.690			-0.009	0.012	1.434
-0.175	-0.164	1.702			-0.164	-0.111	1.747			-0.174	0.201	1.740			-0.167	0.381	1.775			-0.320	0.066	1.773			-0.355	-0.175	1.731			-0.371	-0.356	1.689			-0.388	-0.403	1.673			0.007	0.099	1.692			-0.010	0.012	1.436
-0.175	-0.164	1.702			-0.165	-0.111	1.747			-0.173	0.200	1.737			-0.166	0.380	1.775			-0.321	0.065	1.773			-0.355	-0.175	1.731			-0.370	-0.355	1.689			-0.388	-0.401	1.673			0.003	0.101	1.695			-0.015	0.002	1.449
-0.176	-0.164	1.702			-0.165	-0.111	1.746			-0.172	0.199	1.736			-0.165	0.380	1.774			-0.322	0.065	1.772			-0.355	-0.174	1.731			-0.370	-0.354	1.689			-0.389	-0.399	1.673			-0.002	0.102	1.699			-0.018	0.005	1.452
-0.176	-0.164	1.702			-0.165	-0.110	1.746			-0.170	0.203	1.737			-0.164	0.380	1.773			-0.323	0.064	1.772			-0.355	-0.173	1.731			-0.370	-0.353	1.689			-0.389	-0.398	1.673			-0.005	0.104	1.702			-0.019	0.006	1.454
-0.175	-0.164	1.702			-0.165	-0.110	1.746			-0.168	0.205	1.738			-0.163	0.381	1.773			-0.326	0.063	1.772			-0.355	-0.171	1.731			-0.369	-0.351	1.689			-0.389	-0.396	1.673			-0.008	0.105	1.704			-0.020	0.006	1.456
-0.175	-0.164	1.702			-0.164	-0.109	1.746			-0.167	0.206	1.739			-0.162	0.380	1.772			-0.329	0.060	1.772			-0.356	-0.167	1.731			-0.368	-0.347	1.689			-0.388	-0.392	1.673			-0.010	0.106	1.706			-0.021	0.007	1.458
-0.175	-0.163	1.702			-0.164	-0.109	1.746			-0.166	0.206	1.741			-0.160	0.380	1.772			-0.332	0.057	1.773			-0.358	-0.162	1.733			-0.368	-0.342	1.689			-0.388	-0.387	1.673			-0.012	0.107	1.708			-0.023	0.007	1.460
-0.175	-0.162	1.702			-0.164	-0.108	1.746			-0.165	0.206	1.743			-0.159	0.380	1.771			-0.336	0.052	1.773			-0.359	-0.160	1.735			-0.367	-0.341	1.689			-0.387	-0.386	1.673			-0.014	0.108	1.709			-0.025	0.008	1.462
-0.174	-0.161	1.702			-0.164	-0.108	1.746			-0.164	0.205	1.745			-0.158	0.379	1.771			-0.339	0.049	1.773			-0.360	-0.159	1.735			-0.367	-0.339	1.689			-0.387	-0.384	1.673			-0.015	0.109	1.710			-0.028	0.009	1.463
-0.174	-0.161	1.703			-0.164	-0.107	1.747			-0.163	0.204	1.748			-0.157	0.379	1.771			-0.342	0.044	1.773			-0.360	-0.158	1.736			-0.367	-0.338	1.689			-0.387	-0.384	1.673			-0.016	0.109	1.711			-0.031	0.009	1.465
-0.174	-0.160	1.703			-0.163	-0.107	1.747			-0.162	0.202	1.751			-0.156	0.378	1.770			-0.344	0.039	1.773			-0.361	-0.158	1.736			-0.367	-0.338	1.689			-0.387	-0.383	1.673			-0.017	0.110	1.712			-0.033	0.010	1.466
-0.174	-0.159	1.703			-0.163	-0.107	1.747			-0.161	0.200	1.753			-0.155	0.377	1.770			-0.346	0.035	1.773			-0.361	-0.158	1.737			-0.367	-0.338	1.689			-0.384	-0.377	1.675			-0.018	0.110	1.713			-0.036	0.011	1.466
-0.173	-0.159	1.704			-0.163	-0.106	1.748			-0.161	0.199	1.756			-0.155	0.377	1.770			-0.346	0.030	1.773			-0.363	-0.159	1.739			-0.367	-0.337	1.689			-0.382	-0.373	1.676			-0.019	0.110	1.713			-0.038	0.011	1.467
-0.173	-0.158	1.704			-0.163	-0.106	1.748			-0.161	0.197	1.758			-0.154	0.376	1.769			-0.347	0.026	1.772			-0.365	-0.160	1.740			-0.367	-0.337	1.689			-0.382	-0.369	1.677			-0.020	0.110	1.714			-0.041	0.011	1.467
-0.173	-0.158	1.704			-0.163	-0.106	1.749			-0.160	0.196	1.760			-0.153	0.376	1.769			-0.347	0.023	1.772			-0.366	-0.160	1.741			-0.367	-0.337	1.689			-0.380	-0.372	1.676			-0.020	0.111	1.714			-0.043	0.011	1.467
-0.173	-0.157	1.704			-0.162	-0.106	1.749			-0.160	0.195	1.762			-0.152	0.375	1.769			-0.347	0.021	1.772			-0.367	-0.161	1.742			-0.367	-0.337	1.689			-0.378	-0.374	1.676			-0.021	0.111	1.714			-0.045	0.011	1.468
-0.173	-0.157	1.705			-0.162	-0.105	1.749			-0.160	0.194	1.763			-0.152	0.375	1.769			-0.348	0.019	1.772			-0.368	-0.162	1.743			-0.367	-0.337	1.689			-0.376	-0.376	1.675			-0.022	0.111	1.715			-0.046	0.011	1.468
-0.173	-0.157	1.705			-0.162	-0.105	1.750			-0.160	0.193	1.765			-0.151	0.374	1.769			-0.347	0.017	1.771			-0.369	-0.162	1.745			-0.367	-0.337	1.689			-0.375	-0.377	1.675			-0.022	0.111	1.715			-0.048	0.011	1.468
-0.172	-0.157	1.705			-0.162	-0.105	1.750			-0.160	0.192	1.766			-0.151	0.374	1.768			-0.346	0.015	1.770			-0.370	-0.162	1.746			-0.367	-0.337	1.689			-0.374	-0.378	1.674			-0.023	0.111	1.715			-0.051	0.012	1.467
-0.172	-0.157	1.706			-0.162	-0.105	1.751			-0.160	0.191	1.767			-0.150	0.373	1.768			-0.342	0.012	1.766			-0.371	-0.162	1.747			-0.367	-0.337	1.689			-0.373	-0.378	1.674			-0.023	0.111	1.714			-0.055	0.013	1.466
-0.172	-0.157	1.706			-0.162	-0.106	1.751			-0.160	0.191	1.768			-0.150	0.373	1.768			-0.338	0.010	1.764			-0.371	-0.162	1.747			-0.366	-0.337	1.689			-0.373	-0.379	1.674			-0.023	0.111	1.714			-0.059	0.013	1.466
-0.172	-0.157	1.706			-0.161	-0.106	1.752			-0.160	0.190	1.769			-0.149	0.372	1.768			-0.336	0.008	1.762			-0.371	-0.162	1.748			-0.367	-0.337	1.689			-0.372	-0.381	1.674			-0.023	0.111	1.714			-0.062	0.014	1.466
-0.172	-0.157	1.707			-0.161	-0.106	1.752			-0.160	0.189	1.770			-0.149	0.372	1.768			-0.311	0.031	1.761			-0.368	-0.153	1.747			-0.368	-0.330	1.692			-0.374	-0.374	1.676			-0.024	0.111	1.714			-0.063	0.014	1.466
-0.172	-0.157	1.707			-0.161	-0.106	1.753			-0.160	0.189	1.771			-0.148	0.372	1.768			-0.302	0.039	1.761			-0.362	-0.157	1.744			-0.371	-0.333	1.693			-0.377	-0.379	1.679			-0.024	0.110	1.713			-0.066	0.014	1.465
-0.172	-0.157	1.707			-0.161	-0.107	1.753			-0.160	0.188	1.771			-0.148	0.371	1.768			-0.297	0.043	1.760			-0.360	-0.157	1.743			-0.369	-0.334	1.693			-0.377	-0.379	1.678			-0.024	0.110	1.713			-0.069	0.014	1.465
-0.172	-0.158	1.708			-0.161	-0.107	1.754			-0.160	0.188	1.772			-0.148	0.371	1.768			-0.267	0.089	1.771			-0.350	-0.139	1.742			-0.366	-0.329	1.694			-0.376	-0.377	1.679			-0.024	0.110	1.713			-0.071	0.014	1.465
-0.172	-0.158	1.708			-0.161	-0.108	1.754			-0.160	0.188	1.773			-0.147	0.371	1.768			-0.267	0.084	1.768			-0.350	-0.138	1.742			-0.366	-0.328	1.695			-0.376	-0.376	1.680			-0.024	0.110	1.712			-0.073	0.015	1.465
-0.173	-0.159	1.708			-0.161	-0.109	1.755			-0.160	0.187	1.773			-0.147	0.370	1.768			-0.268	0.081	1.766			-0.349	-0.138	1.741			-0.366	-0.328	1.695			-0.376	-0.375	1.680			-0.024	0.110	1.712			-0.075	0.015	1.464
-0.173	-0.159	1.708			-0.162	-0.109	1.755			-0.160	0.187	1.774			-0.147	0.370	1.768			-0.268	0.080	1.767			-0.348	-0.138	1.741			-0.365	-0.328	1.695			-0.376	-0.374	1.680			-0.024	0.109	1.711			-0.077	0.015	1.464
-0.173	-0.160	1.709			-0.162	-0.110	1.755			-0.160	0.186	1.774			-0.147	0.370	1.768			-0.269	0.081	1.767			-0.348	-0.140	1.740			-0.365	-0.328	1.695			-0.376	-0.374	1.680			-0.024	0.109	1.711			-0.080	0.015	1.464
-0.173	-0.160	1.709			-0.162	-0.110	1.756			-0.160	0.186	1.775			-0.146	0.369	1.768			-0.271	0.081	1.768			-0.348	-0.141	1.740			-0.365	-0.328	1.695			-0.376	-0.374	1.680			-0.024	0.109	1.711			-0.082	0.015	1.464
-0.173	-0.160	1.709			-0.162	-0.110	1.756			-0.160	0.186	1.775			-0.146	0.369	1.768			-0.272	0.082	1.770			-0.348	-0.143	1.739			-0.366	-0.329	1.695			-0.376	-0.373	1.680			-0.023	0.109	1.710			-0.086	0.015	1.464
-0.173	-0.161	1.709			-0.162	-0.111	1.756			-0.160	0.186	1.776			-0.146	0.369	1.768			-0.274	0.083	1.771			-0.348	-0.145	1.738			-0.365	-0.330	1.694			-0.371	-0.383	1.680			-0.023	0.108	1.710			-0.089	0.015	1.465
-0.173	-0.161	1.710			-0.162	-0.111	1.757			-0.160	0.185	1.776			-0.146	0.369	1.768			-0.276	0.083	1.772			-0.346	-0.146	1.737			-0.362	-0.331	1.693			-0.364	-0.388	1.679			-0.023	0.108	1.709			-0.094	0.015	1.466
-0.173	-0.161	1.710			-0.162	-0.111	1.757			-0.160	0.185	1.776			-0.146	0.369	1.768			-0.279	0.084	1.774			-0.347	-0.148	1.736			-0.362	-0.332	1.692			-0.361	-0.393	1.679			-0.023	0.108	1.709			-0.098	0.015	1.467
-0.173	-0.161	1.710			-0.162	-0.111	1.757			-0.160	0.185	1.777			-0.146	0.369	1.768			-0.281	0.084	1.775			-0.347	-0.149	1.735			-0.361	-0.333	1.692			-0.371	-0.389	1.678			-0.023	0.108	1.708			-0.103	0.014	1.467
-0.174	-0.162	1.710			-0.162	-0.112	1.757			-0.161	0.185	1.777			-0.146	0.368	1.768			-0.284	0.085	1.776			-0.347	-0.150	1.735			-0.361	-0.333	1.692			-0.373	-0.388	1.677			-0.023	0.107	1.708			-0.107	0.013	1.468
-0.174	-0.162	1.710			-0.162	-0.112	1.757			-0.161	0.185	1.777			-0.146	0.368	1.768			-0.285	0.085	1.777			-0.347	-0.150	1.735			-0.361	-0.334	1.692			-0.375	-0.387	1.677			-0.023	0.107	1.707			-0.111	0.013	1.469
-0.174	-0.162	1.710			-0.162	-0.112	1.757			-0.161	0.185	1.777			-0.146	0.368	1.767			-0.287	0.086	1.778			-0.347	-0.151	1.734			-0.361	-0.334	1.692			-0.377	-0.386	1.676			-0.023	0.107	1.707			-0.114	0.013	1.470
-0.174	-0.162	1.710			-0.162	-0.112	1.758			-0.161	0.185	1.777			-0.146	0.368	1.767			-0.288	0.086	1.779			-0.347	-0.151	1.734			-0.362	-0.341	1.691			-0.376	-0.402	1.675			-0.023	0.106	1.706			-0.128	0.003	1.480
-0.174	-0.162	1.711			-0.162	-0.112	1.758			-0.161	0.184	1.777			-0.146	0.368	1.767			-0.290	0.087	1.780			-0.347	-0.152	1.734			-0.362	-0.341	1.691			-0.376	-0.402	1.676			-0.023	0.106	1.706			-0.132	0.018	1.494
-0.174	-0.162	1.711			-0.162	-0.112	1.758			-0.162	0.184	1.777			-0.146	0.368	1.767			-0.291	0.087	1.781			-0.347	-0.152	1.733			-0.363	-0.341	1.691			-0.376	-0.403	1.676			-0.023	0.106	1.705			-0.135	0.017	1.494
-0.174	-0.163	1.711			-0.162	-0.113	1.758			-0.162	0.184	1.777			-0.146	0.368	1.767			-0.293	0.087	1.782			-0.347	-0.152	1.733			-0.363	-0.341	1.691			-0.376	-0.404	1.676			-0.023	0.105	1.705			-0.138	0.016	1.494
-0.174	-0.163	1.711			-0.162	-0.113	1.758			-0.162	0.184	1.777			-0.147	0.368	1.767			-0.294	0.088	1.783			-0.348	-0.153	1.733			-0.363	-0.341	1.691			-0.376	-0.404	1.676			-0.024	0.105	1.704			-0.140	0.015	1.494
-0.174	-0.163	1.711			-0.162	-0.113	1.758			-0.162	0.184	1.777			-0.147	0.368	1.767			-0.295	0.088	1.784			-0.348	-0.153	1.733			-0.364	-0.341	1.692			-0.376	-0.405	1.677			-0.024	0.105	1.704			-0.141	0.023	1.502
-0.175	-0.163	1.711			-0.162	-0.113	1.758			-0.163	0.184	1.777			-0.147	0.368	1.767			-0.296	0.089	1.784			-0.348	-0.153	1.733			-0.364	-0.341	1.692			-0.376	-0.405	1.677			-0.024	0.105	1.703			-0.143	0.021	1.500
-0.175	-0.163	1.711			-0.162	-0.113	1.759			-0.163	0.184	1.777			-0.148	0.368	1.767			-0.297	0.089	1.785			-0.348	-0.153	1.733			-0.365	-0.341	1.692			-0.376	-0.405	1.677			-0.024	0.104	1.703			-0.146	0.020	1.499
-0.175	-0.163	1.712			-0.162	-0.113	1.759			-0.164	0.184	1.777			-0.148	0.368	1.767			-0.298	0.089	1.786			-0.348	-0.154	1.733			-0.365	-0.341	1.692			-0.376	-0.405	1.678			-0.024	0.104	1.703			-0.148	0.020	1.498
-0.175	-0.163	1.712			-0.162	-0.113	1.759			-0.164	0.184	1.777			-0.149	0.368	1.767			-0.299	0.089	1.786			-0.348	-0.154	1.733			-0.366	-0.341	1.692			-0.377	-0.406	1.678			-0.024	0.104	1.702			-0.149	0.019	1.496
-0.175	-0.163	1.712			-0.162	-0.113	1.759			-0.164	0.184	1.777			-0.149	0.368	1.767			-0.301	0.089	1.787			-0.348	-0.154	1.733			-0.366	-0.341	1.693			-0.377	-0.406	1.678			-0.024	0.103	1.702			-0.151	0.018	1.495
-0.175	-0.164	1.712			-0.162	-0.113	1.759			-0.165	0.184	1.777			-0.150	0.368	1.767			-0.302	0.088	1.787			-0.348	-0.155	1.733			-0.367	-0.341	1.693			-0.377	-0.406	1.679			-0.024	0.103	1.702			-0.152	0.018	1.494
-0.176	-0.164	1.712			-0.162	-0.114	1.759			-0.165	0.184	1.777			-0.151	0.368	1.767			-0.303	0.088	1.787			-0.349	-0.155	1.733			-0.367	-0.342	1.693			-0.377	-0.407	1.679			-0.025	0.103	1.701			-0.153	0.017	1.492
-0.176	-0.164	1.712			-0.162	-0.114	1.759			-0.165	0.184	1.777			-0.151	0.367	1.767			-0.304	0.088	1.788			-0.349	-0.156	1.733			-0.368	-0.342	1.693			-0.377	-0.407	1.679			-0.025	0.102	1.701			-0.153	0.017	1.491
-0.176	-0.164	1.712			-0.162	-0.114	1.759			-0.166	0.184	1.777			-0.152	0.367	1.767			-0.305	0.088	1.788			-0.349	-0.156	1.733			-0.368	-0.342	1.693			-0.378	-0.407	1.679			-0.025	0.102	1.701			-0.154	0.017	1.491
-0.176	-0.164	1.712			-0.163	-0.114	1.759			-0.166	0.184	1.777			-0.153	0.367	1.767			-0.306	0.087	1.788			-0.349	-0.157	1.733			-0.369	-0.342	1.693			-0.378	-0.407	1.680			-0.025	0.102	1.701			-0.155	0.016	1.490
-0.177	-0.164	1.713			-0.163	-0.114	1.760			-0.166	0.184	1.776			-0.153	0.367	1.767			-0.307	0.087	1.788			-0.350	-0.157	1.733			-0.369	-0.342	1.693			-0.378	-0.407	1.680			-0.025	0.102	1.700			-0.155	0.015	1.489
-0.177	-0.164	1.713			-0.163	-0.114	1.760			-0.166	0.184	1.776			-0.154	0.367	1.767			-0.307	0.087	1.789			-0.350	-0.157	1.733			-0.369	-0.342	1.694			-0.378	-0.408	1.680			-0.025	0.102	1.700			-0.152	0.023	1.498
-0.177	-0.164	1.713			-0.163	-0.114	1.760			-0.167	0.184	1.776			-0.155	0.367	1.767			-0.308	0.087	1.789			-0.350	-0.157	1.732			-0.370	-0.342	1.694			-0.378	-0.408	1.680			-0.025	0.102	1.700			-0.150	0.028	1.503
-0.177	-0.164	1.713			-0.163	-0.114	1.760			-0.167	0.184	1.776			-0.155	0.367	1.767			-0.309	0.087	1.789			-0.350	-0.157	1.732			-0.370	-0.342	1.694			-0.379	-0.408	1.680			-0.025	0.101	1.700			-0.149	0.024	1.500
-0.177	-0.164	1.713			-0.163	-0.114	1.760			-0.167	0.184	1.776			-0.156	0.367	1.767			-0.309	0.087	1.789			-0.350	-0.158	1.732			-0.370	-0.342	1.694			-0.379	-0.408	1.681			-0.026	0.101	1.700			-0.154	0.006	1.507
-0.178	-0.164	1.713			-0.163	-0.114	1.760			-0.167	0.184	1.776			-0.156	0.367	1.767			-0.310	0.087	1.789			-0.350	-0.158	1.732			-0.370	-0.342	1.694			-0.379	-0.408	1.681			-0.026	0.101	1.700			-0.151	0.015	1.511
-0.178	-0.164	1.713			-0.164	-0.114	1.760			-0.168	0.184	1.776			-0.157	0.367	1.767			-0.310	0.087	1.789			-0.350	-0.158	1.732			-0.371	-0.342	1.694			-0.379	-0.407	1.681			-0.026	0.101	1.700			-0.150	0.013	1.507
-0.178	-0.164	1.713			-0.164	-0.114	1.760			-0.168	0.184	1.776			-0.158	0.367	1.767			-0.311	0.087	1.790			-0.351	-0.158	1.732			-0.371	-0.342	1.694			-0.379	-0.407	1.681			-0.026	0.101	1.699			-0.150	0.012	1.504
-0.178	-0.164	1.714			-0.164	-0.114	1.760			-0.168	0.184	1.776			-0.158	0.367	1.767			-0.311	0.087	1.790			-0.351	-0.158	1.732			-0.371	-0.341	1.694			-0.379	-0.407	1.681			-0.026	0.101	1.699			-0.150	0.012	1.501
-0.178	-0.165	1.714			-0.164	-0.114	1.760			-0.168	0.184	1.776			-0.159	0.367	1.767			-0.312	0.087	1.790			-0.351	-0.158	1.732			-0.371	-0.341	1.694			-0.379	-0.407	1.682			-0.026	0.101	1.699			-0.150	0.012	1.499
-0.179	-0.165	1.714			-0.164	-0.114	1.760			-0.169	0.184	1.776			-0.159	0.366	1.768			-0.312	0.087	1.790			-0.351	-0.158	1.732			-0.372	-0.341	1.694			-0.379	-0.406	1.682			-0.026	0.101	1.699			-0.149	0.011	1.497
-0.179	-0.165	1.714			-0.164	-0.114	1.761			-0.169	0.184	1.776			-0.160	0.366	1.768			-0.312	0.087	1.790			-0.351	-0.158	1.732			-0.372	-0.341	1.694			-0.380	-0.406	1.682			-0.026	0.100	1.699			-0.149	0.011	1.496
-0.179	-0.165	1.714			-0.164	-0.114	1.761			-0.169	0.184	1.776			-0.161	0.366	1.768			-0.313	0.087	1.791			-0.351	-0.158	1.732			-0.372	-0.341	1.694			-0.380	-0.406	1.682			-0.026	0.100	1.699			-0.149	0.011	1.494
-0.179	-0.165	1.714			-0.165	-0.114	1.761			-0.169	0.185	1.776			-0.161	0.366	1.768			-0.313	0.087	1.791			-0.351	-0.158	1.732			-0.372	-0.341	1.694			-0.380	-0.406	1.682			-0.027	0.100	1.699			-0.148	0.011	1.492
-0.179	-0.165	1.714			-0.165	-0.114	1.761			-0.169	0.185	1.776			-0.162	0.366	1.768			-0.313	0.087	1.791			-0.351	-0.159	1.732			-0.373	-0.341	1.694			-0.380	-0.406	1.683			-0.027	0.100	1.699			-0.148	0.011	1.491
-0.179	-0.165	1.714			-0.165	-0.114	1.761			-0.169	0.185	1.776			-0.162	0.366	1.768			-0.314	0.087	1.791			-0.352	-0.159	1.733			-0.373	-0.341	1.694			-0.380	-0.406	1.683			-0.027	0.100	1.699			-0.147	0.011	1.489
-0.180	-0.165	1.714			-0.165	-0.114	1.761			-0.169	0.185	1.776			-0.163	0.366	1.769			-0.314	0.086	1.791			-0.352	-0.159	1.733			-0.373	-0.341	1.694			-0.380	-0.406	1.683			-0.027	0.100	1.699			-0.145	0.012	1.486
-0.180	-0.165	1.714			-0.165	-0.114	1.761			-0.170	0.185	1.776			-0.163	0.366	1.769			-0.314	0.086	1.791			-0.352	-0.160	1.734			-0.373	-0.341	1.694			-0.380	-0.406	1.683			-0.027	0.100	1.699			-0.143	0.013	1.484
-0.180	-0.165	1.715			-0.165	-0.115	1.761			-0.170	0.185	1.776			-0.164	0.366	1.769			-0.315	0.085	1.792			-0.353	-0.160	1.734			-0.374	-0.341	1.694			-0.380	-0.406	1.683			-0.027	0.100	1.699			-0.141	0.014	1.481
-0.180	-0.165	1.715			-0.165	-0.114	1.761			-0.170	0.185	1.776			-0.164	0.366	1.769			-0.316	0.082	1.792			-0.353	-0.161	1.734			-0.374	-0.342	1.694			-0.381	-0.406	1.683			-0.027	0.100	1.699			-0.137	0.016	1.477
-0.180	-0.165	1.715			-0.166	-0.114	1.761			-0.170	0.185	1.776			-0.164	0.366	1.769			-0.322	0.061	1.783			-0.354	-0.161	1.735			-0.379	-0.340	1.695			-0.381	-0.386	1.686			-0.027	0.100	1.699			-0.132	0.018	1.474
-0.181	-0.164	1.715			-0.166	-0.114	1.762			-0.170	0.185	1.776			-0.165	0.366	1.770			-0.324	0.055	1.782			-0.355	-0.162	1.737			-0.379	-0.340	1.696			-0.380	-0.385	1.686			-0.027	0.100	1.699			-0.110	0.019	1.469
-0.181	-0.164	1.715			-0.166	-0.114	1.762			-0.170	0.185	1.776			-0.165	0.366	1.770			-0.328	0.050	1.781			-0.357	-0.164	1.742			-0.379	-0.340	1.696			-0.386	-0.384	1.684			-0.027	0.101	1.700			-0.099	0.019	1.466
-0.181	-0.162	1.716			-0.167	-0.113	1.762			-0.170	0.185	1.776			-0.165	0.366	1.770			-0.329	0.048	1.781			-0.360	-0.170	1.743			-0.380	-0.347	1.695			-0.388	-0.391	1.683			-0.028	0.102	1.700			-0.091	0.020	1.463
-0.182	-0.160	1.717			-0.167	-0.111	1.763			-0.171	0.185	1.776			-0.165	0.366	1.770			-0.333	0.048	1.783			-0.363	-0.158	1.747			-0.381	-0.344	1.696			-0.389	-0.389	1.684			-0.028	0.104	1.702			-0.085	0.020	1.462
-0.182	-0.157	1.717			-0.168	-0.108	1.763			-0.170	0.197	1.771			-0.165	0.370	1.770			-0.337	0.049	1.784			-0.364	-0.156	1.747			-0.381	-0.343	1.697			-0.389	-0.388	1.684			-0.028	0.106	1.703			-0.079	0.023	1.461
-0.183	-0.156	1.717			-0.168	-0.106	1.763			-0.167	0.201	1.769			-0.165	0.371	1.771			-0.339	0.049	1.786			-0.364	-0.154	1.748			-0.381	-0.342	1.697			-0.389	-0.387	1.685			-0.029	0.108	1.705			-0.073	0.026	1.460
-0.183	-0.156	1.717			-0.168	-0.106	1.763			-0.148	0.187	1.771			-0.165	0.371	1.771			-0.341	0.050	1.787			-0.364	-0.153	1.749			-0.381	-0.341	1.698			-0.389	-0.385	1.685			-0.029	0.109	1.706			-0.066	0.029	1.459
-0.183	-0.155	1.718			-0.169	-0.107	1.763			-0.179	0.129	1.763			-0.169	0.340	1.774			-0.342	0.051	1.788			-0.365	-0.153	1.749			-0.381	-0.340	1.698			-0.389	-0.384	1.685			-0.029	0.110	1.707			-0.059	0.032	1.457
-0.183	-0.155	1.718			-0.170	-0.109	1.763			-0.189	0.108	1.760			-0.171	0.327	1.776			-0.343	0.051	1.788			-0.365	-0.153	1.749			-0.380	-0.339	1.699			-0.390	-0.383	1.685			-0.028	0.111	1.707			-0.052	0.035	1.455
-0.183	-0.155	1.718			-0.170	-0.109	1.763			-0.192	0.111	1.760			-0.172	0.331	1.776			-0.343	0.053	1.789			-0.365	-0.153	1.749			-0.380	-0.345	1.698			-0.382	-0.402	1.685			-0.028	0.112	1.708			-0.045	0.038	1.454
-0.183	-0.155	1.718			-0.171	-0.110	1.763			-0.193	0.108	1.760			-0.172	0.330	1.777			-0.342	0.054	1.790			-0.364	-0.154	1.748			-0.380	-0.345	1.698			-0.382	-0.402	1.685			-0.024	0.109	1.708			-0.036	0.039	1.451
-0.182	-0.151	1.718			-0.170	-0.106	1.764			-0.187	0.137	1.761			-0.174	0.340	1.778			-0.341	0.056	1.790			-0.364	-0.155	1.748			-0.380	-0.345	1.698			-0.382	-0.402	1.685			-0.017	0.117	1.709			-0.024	0.046	1.452
-0.182	-0.147	1.719			-0.169	-0.101	1.764			-0.184	0.152	1.762			-0.175	0.347	1.778			-0.340	0.057	1.791			-0.364	-0.155	1.748			-0.380	-0.345	1.698			-0.386	-0.399	1.690			-0.012	0.125	1.710			-0.013	0.051	1.453
-0.181	-0.144	1.719			-0.169	-0.098	1.764			-0.182	0.161	1.763			-0.176	0.351	1.778			-0.338	0.059	1.791			-0.363	-0.156	1.747			-0.380	-0.345	1.699			-0.388	-0.398	1.691			-0.008	0.130	1.710			-0.002	0.056	1.455
-0.180	-0.141	1.719			-0.168	-0.096	1.764			-0.180	0.166	1.764			-0.176	0.354	1.779			-0.337	0.060	1.791			-0.363	-0.156	1.747			-0.380	-0.345	1.699			-0.389	-0.397	1.691			-0.004	0.135	1.711			0.007	0.059	1.456
-0.179	-0.139	1.719			-0.168	-0.094	1.764			-0.179	0.169	1.765			-0.177	0.356	1.779			-0.336	0.061	1.791			-0.362	-0.156	1.747			-0.380	-0.345	1.699			-0.389	-0.397	1.691			-0.001	0.138	1.712			0.016	0.061	1.457
-0.179	-0.141	1.719			-0.167	-0.094	1.764			-0.178	0.171	1.766			-0.177	0.357	1.779			-0.334	0.062	1.791			-0.362	-0.156	1.746			-0.379	-0.345	1.699			-0.390	-0.396	1.692			-0.017	0.115	1.719			0.020	0.059	1.459
-0.179	-0.143	1.719			-0.167	-0.095	1.764			-0.177	0.173	1.767			-0.177	0.359	1.779			-0.334	0.063	1.791			-0.362	-0.157	1.746			-0.379	-0.345	1.699			-0.390	-0.396	1.692			-0.022	0.108	1.722			0.025	0.058	1.460
-0.179	-0.145	1.718			-0.167	-0.096	1.764			-0.176	0.174	1.768			-0.177	0.359	1.779			-0.333	0.064	1.791			-0.361	-0.157	1.745			-0.379	-0.345	1.699			-0.390	-0.396	1.691			-0.025	0.104	1.724			0.029	0.056	1.462
-0.179	-0.146	1.718			-0.167	-0.097	1.764			-0.175	0.176	1.768			-0.178	0.360	1.779			-0.332	0.065	1.790			-0.361	-0.158	1.744			-0.379	-0.346	1.699			-0.390	-0.395	1.691			-0.027	0.101	1.725			0.033	0.055	1.463
-0.179	-0.147	1.718			-0.167	-0.098	1.764			-0.174	0.177	1.769			-0.178	0.361	1.780			-0.331	0.065	1.790			-0.360	-0.159	1.743			-0.379	-0.346	1.699			-0.390	-0.396	1.690			-0.029	0.098	1.727			0.036	0.054	1.464
-0.179	-0.149	1.718			-0.167	-0.099	1.764			-0.174	0.178	1.770			-0.178	0.361	1.780			-0.330	0.066	1.789			-0.360	-0.161	1.742			-0.379	-0.346	1.699			-0.390	-0.396	1.689			-0.030	0.097	1.728			0.039	0.054	1.466
-0.178	-0.150	1.717			-0.167	-0.099	1.764			-0.173	0.179	1.770			-0.178	0.362	1.780			-0.330	0.066	1.789			-0.359	-0.162	1.741			-0.379	-0.346	1.699			-0.391	-0.396	1.689			-0.030	0.096	1.729			0.042	0.053	1.467
-0.178	-0.151	1.717			-0.167	-0.100	1.764			-0.173	0.180	1.771			-0.177	0.363	1.780			-0.329	0.067	1.788			-0.359	-0.163	1.740			-0.378	-0.347	1.698			-0.391	-0.396	1.688			-0.031	0.094	1.730			0.045	0.052	1.468
-0.178	-0.151	1.717			-0.167	-0.101	1.764			-0.172	0.181	1.771			-0.177	0.364	1.780			-0.328	0.067	1.788			-0.358	-0.164	1.740			-0.377	-0.347	1.697			-0.391	-0.396	1.687			-0.031	0.093	1.730			0.050	0.045	1.472
-0.178	-0.152	1.717			-0.167	-0.101	1.764			-0.172	0.182	1.772			-0.177	0.364	1.780			-0.328	0.068	1.788			-0.358	-0.164	1.739			-0.377	-0.348	1.696			-0.391	-0.396	1.686			-0.031	0.093	1.731			0.054	0.040	1.476
-0.177	-0.153	1.717			-0.167	-0.102	1.764			-0.172	0.183	1.772			-0.177	0.365	1.780			-0.327	0.068	1.787			-0.358	-0.165	1.738			-0.376	-0.348	1.696			-0.391	-0.396	1.685			-0.032	0.092	1.732			0.058	0.035	1.479
-0.177	-0.154	1.717			-0.167	-0.103	1.764			-0.171	0.184	1.773			-0.176	0.366	1.780			-0.327	0.068	1.787			-0.357	-0.166	1.738			-0.375	-0.348	1.695			-0.391	-0.396	1.684			-0.032	0.091	1.732			0.062	0.029	1.482
-0.177	-0.154	1.717			-0.167	-0.103	1.764			-0.171	0.184	1.773			-0.176	0.366	1.780			-0.326	0.069	1.787			-0.357	-0.166	1.737			-0.375	-0.349	1.695			-0.391	-0.396	1.683			-0.032	0.090	1.733			0.067	0.021	1.487
-0.177	-0.155	1.716			-0.167	-0.104	1.764			-0.171	0.185	1.774			-0.176	0.367	1.780			-0.326	0.069	1.786			-0.357	-0.167	1.737			-0.374	-0.349	1.694			-0.390	-0.390	1.686			-0.032	0.090	1.733			0.072	0.010	1.494
-0.177	-0.155	1.716			-0.167	-0.104	1.764			-0.171	0.185	1.774			-0.176	0.367	1.780			-0.326	0.069	1.786			-0.357	-0.167	1.737			-0.374	-0.349	1.694			-0.391	-0.388	1.690			-0.032	0.089	1.733			0.078	-0.002	1.501
-0.177	-0.156	1.716			-0.167	-0.105	1.764			-0.167	0.183	1.774			-0.176	0.368	1.780			-0.325	0.070	1.786			-0.357	-0.167	1.736			-0.374	-0.349	1.694			-0.391	-0.388	1.690			-0.031	0.088	1.734			0.083	-0.015	1.509
-0.177	-0.156	1.716			-0.167	-0.105	1.764			-0.164	0.181	1.773			-0.175	0.368	1.780			-0.325	0.070	1.786			-0.356	-0.168	1.736			-0.374	-0.349	1.694			-0.391	-0.388	1.690			-0.031	0.087	1.734			0.086	-0.027	1.515
-0.176	-0.157	1.716			-0.167	-0.106	1.764			-0.162	0.179	1.773			-0.175	0.368	1.780			-0.324	0.070	1.785			-0.356	-0.168	1.736			-0.374	-0.349	1.694			-0.392	-0.388	1.691			-0.031	0.085	1.734			0.089	-0.034	1.520
-0.176	-0.158	1.716			-0.167	-0.107	1.764			-0.160	0.178	1.772			-0.175	0.368	1.779			-0.324	0.070	1.784			-0.356	-0.168	1.736			-0.374	-0.349	1.694			-0.392	-0.388	1.691			-0.031	0.084	1.734			0.090	-0.041	1.524
-0.176	-0.159	1.716			-0.166	-0.108	1.764			-0.160	0.178	1.772			-0.175	0.369	1.779			-0.323	0.070	1.784			-0.356	-0.168	1.736			-0.374	-0.349	1.694			-0.392	-0.388	1.691			-0.032	0.083	1.735			0.090	-0.050	1.531
-0.176	-0.160	1.715			-0.166	-0.110	1.763			-0.159	0.178	1.772			-0.174	0.369	1.779			-0.322	0.071	1.783			-0.356	-0.168	1.736			-0.373	-0.350	1.694			-0.392	-0.388	1.691			-0.033	0.082	1.735			0.087	-0.060	1.540
-0.175	-0.162	1.715			-0.166	-0.111	1.763			-0.159	0.179	1.772			-0.174	0.369	1.779			-0.321	0.071	1.782			-0.356	-0.169	1.735			-0.373	-0.349	1.694			-0.392	-0.388	1.691			-0.034	0.082	1.735			0.086	-0.067	1.546
-0.175	-0.163	1.715			-0.166	-0.112	1.763			-0.159	0.179	1.772			-0.174	0.370	1.779			-0.320	0.071	1.781			-0.356	-0.169	1.735			-0.373	-0.349	1.694			-0.392	-0.388	1.690			-0.035	0.081	1.735			0.084	-0.072	1.551
-0.175	-0.164	1.715			-0.166	-0.113	1.763			-0.159	0.179	1.772			-0.174	0.370	1.779			-0.320	0.071	1.780			-0.356	-0.169	1.735			-0.373	-0.349	1.694			-0.392	-0.388	1.689			-0.036	0.080	1.736			0.083	-0.077	1.557
-0.175	-0.165	1.715			-0.166	-0.114	1.763			-0.159	0.180	1.772			-0.173	0.370	1.778			-0.319	0.071	1.779			-0.356	-0.169	1.735			-0.373	-0.349	1.694			-0.391	-0.389	1.688			-0.038	0.080	1.736			0.082	-0.081	1.561
-0.175	-0.166	1.714			-0.166	-0.114	1.762			-0.159	0.180	1.772			-0.173	0.371	1.778			-0.318	0.071	1.778			-0.356	-0.169	1.734			-0.372	-0.349	1.693			-0.391	-0.389	1.687			-0.039	0.079	1.736			0.080	-0.085	1.565
-0.175	-0.166	1.714			-0.166	-0.114	1.762			-0.159	0.180	1.772			-0.172	0.371	1.777			-0.318	0.072	1.778			-0.355	-0.169	1.734			-0.372	-0.350	1.693			-0.391	-0.389	1.686			0.014	0.056	1.735			0.080	-0.090	1.567
-0.174	-0.164	1.714			-0.166	-0.114	1.762			-0.160	0.181	1.772			-0.172	0.371	1.777			-0.317	0.072	1.777			-0.355	-0.169	1.734			-0.371	-0.350	1.692			-0.391	-0.390	1.685			0.024	0.051	1.735			0.078	-0.095	1.568
-0.174	-0.163	1.714			-0.167	-0.113	1.762			-0.160	0.181	1.772			-0.171	0.371	1.777			-0.317	0.072	1.776			-0.355	-0.170	1.733			-0.371	-0.350	1.692			-0.391	-0.390	1.684			0.031	0.048	1.735			0.073	-0.101	1.577
-0.174	-0.161	1.714			-0.167	-0.112	1.762			-0.160	0.182	1.771			-0.171	0.372	1.776			-0.316	0.072	1.776			-0.355	-0.170	1.733			-0.371	-0.350	1.691			-0.391	-0.390	1.684			0.037	0.045	1.735			0.070	-0.105	1.583
-0.174	-0.160	1.714			-0.167	-0.111	1.762			-0.161	0.182	1.771			-0.171	0.372	1.776			-0.316	0.072	1.775			-0.355	-0.170	1.733			-0.371	-0.350	1.691			-0.391	-0.391	1.683			0.040	0.047	1.735			0.067	-0.106	1.591
-0.174	-0.158	1.714			-0.167	-0.110	1.762			-0.161	0.183	1.771			-0.171	0.372	1.775			-0.316	0.072	1.775			-0.355	-0.170	1.732			-0.370	-0.350	1.691			-0.391	-0.391	1.682			0.043	0.049	1.734			0.065	-0.106	1.596
-0.174	-0.157	1.714			-0.167	-0.109	1.762			-0.161	0.183	1.771			-0.171	0.372	1.775			-0.315	0.073	1.775			-0.355	-0.170	1.732			-0.370	-0.350	1.690			-0.391	-0.391	1.682			0.045	0.049	1.734			0.064	-0.107	1.600
-0.174	-0.156	1.714			-0.167	-0.108	1.762			-0.162	0.184	1.771			-0.170	0.373	1.775			-0.315	0.073	1.774			-0.355	-0.170	1.732			-0.370	-0.350	1.690			-0.391	-0.392	1.681			0.047	0.049	1.733			0.062	-0.108	1.603
-0.174	-0.155	1.714			-0.168	-0.107	1.762			-0.162	0.184	1.770			-0.170	0.373	1.774			-0.315	0.073	1.774			-0.355	-0.170	1.731			-0.370	-0.350	1.690			-0.391	-0.392	1.681			0.049	0.049	1.733			0.061	-0.109	1.604
-0.174	-0.155	1.714			-0.168	-0.107	1.762			-0.162	0.185	1.770			-0.170	0.373	1.774			-0.315	0.073	1.773			-0.355	-0.171	1.731			-0.370	-0.350	1.690			-0.390	-0.393	1.680			0.051	0.048	1.733			0.060	-0.111	1.605
-0.174	-0.154	1.714			-0.168	-0.106	1.762			-0.163	0.185	1.770			-0.170	0.373	1.774			-0.314	0.073	1.773			-0.355	-0.171	1.731			-0.370	-0.350	1.690			-0.390	-0.393	1.680			0.053	0.048	1.733			0.059	-0.112	1.606
-0.174	-0.153	1.714			-0.168	-0.106	1.762			-0.164	0.186	1.770			-0.170	0.373	1.773			-0.314	0.073	1.773			-0.354	-0.171	1.731			-0.370	-0.350	1.689			-0.390	-0.393	1.679			0.054	0.047	1.733			0.058	-0.113	1.606
-0.174	-0.153	1.714			-0.168	-0.105	1.761			-0.164	0.186	1.769			-0.170	0.373	1.773			-0.314	0.073	1.772			-0.354	-0.171	1.730			-0.370	-0.350	1.689			-0.390	-0.394	1.679			0.056	0.046	1.733			0.057	-0.115	1.606
-0.174	-0.152	1.714			-0.169	-0.105	1.761			-0.165	0.186	1.769			-0.170	0.373	1.773			-0.314	0.073	1.772			-0.354	-0.171	1.730			-0.370	-0.350	1.689			-0.390	-0.394	1.678			0.058	0.045	1.733			0.057	-0.116	1.605
-0.174	-0.152	1.714			-0.169	-0.104	1.761			-0.165	0.187	1.769			-0.170	0.373	1.772			-0.314	0.073	1.772			-0.354	-0.171	1.730			-0.370	-0.350	1.689			-0.390	-0.394	1.678			0.059	0.045	1.733			0.056	-0.117	1.605
-0.174	-0.151	1.714			-0.169	-0.104	1.761			-0.166	0.187	1.769			-0.170	0.373	1.772			-0.314	0.073	1.771			-0.354	-0.171	1.730			-0.370	-0.351	1.689			-0.390	-0.395	1.677			0.060	0.044	1.733			0.054	-0.120	1.603
-0.174	-0.151	1.714			-0.169	-0.103	1.761			-0.166	0.187	1.769			-0.170	0.374	1.772			-0.314	0.073	1.771			-0.354	-0.171	1.730			-0.370	-0.351	1.688			-0.390	-0.395	1.677			0.025	0.088	1.683			0.053	-0.120	1.602
-0.174	-0.151	1.714			-0.168	-0.103	1.761			-0.167	0.187	1.769			-0.170	0.374	1.771			-0.314	0.073	1.771			-0.354	-0.172	1.729			-0.370	-0.351	1.688			-0.390	-0.395	1.677			0.012	0.105	1.662			0.051	-0.120	1.599
-0.174	-0.151	1.714			-0.168	-0.103	1.761			-0.167	0.187	1.769			-0.171	0.374	1.771			-0.314	0.073	1.770			-0.354	-0.172	1.729			-0.370	-0.351	1.688			-0.390	-0.396	1.677			-0.011	0.100	1.691			0.050	-0.122	1.602
-0.175	-0.151	1.714			-0.168	-0.103	1.761			-0.168	0.188	1.769			-0.171	0.374	1.771			-0.314	0.073	1.770			-0.354	-0.172	1.729			-0.370	-0.351	1.688			-0.389	-0.396	1.676			-0.019	0.098	1.700			0.049	-0.124	1.605
-0.175	-0.151	1.714			-0.169	-0.103	1.761			-0.168	0.188	1.768			-0.171	0.374	1.770			-0.314	0.073	1.770			-0.355	-0.172	1.729			-0.370	-0.351	1.688			-0.389	-0.396	1.676			-0.024	0.097	1.706			0.049	-0.126	1.607
-0.175	-0.151	1.714			-0.169	-0.103	1.761			-0.169	0.188	1.768			-0.171	0.374	1.770			-0.314	0.073	1.769			-0.355	-0.172	1.729			-0.370	-0.351	1.688			-0.389	-0.396	1.676			-0.027	0.096	1.709			0.049	-0.127	1.610
-0.175	-0.152	1.713			-0.169	-0.103	1.760			-0.169	0.188	1.768			-0.171	0.374	1.769			-0.314	0.073	1.769			-0.355	-0.172	1.729			-0.370	-0.351	1.688			-0.389	-0.397	1.676			-0.030	0.096	1.712			0.049	-0.128	1.614
-0.176	-0.153	1.713			-0.169	-0.103	1.760			-0.169	0.188	1.768			-0.172	0.373	1.769			-0.314	0.073	1.769			-0.355	-0.172	1.729			-0.370	-0.351	1.688			-0.390	-0.397	1.676			-0.032	0.095	1.714			0.049	-0.129	1.619
-0.176	-0.153	1.713			-0.170	-0.104	1.760			-0.170	0.188	1.768			-0.172	0.373	1.768			-0.315	0.072	1.768			-0.355	-0.172	1.728			-0.370	-0.352	1.688			-0.390	-0.397	1.676			-0.033	0.095	1.716			0.050	-0.129	1.625
-0.176	-0.154	1.713			-0.170	-0.104	1.760			-0.170	0.188	1.768			-0.172	0.373	1.768			-0.315	0.072	1.768			-0.355	-0.172	1.728			-0.370	-0.352	1.688			-0.390	-0.398	1.677			-0.035	0.094	1.718			0.051	-0.129	1.630
-0.177	-0.155	1.713			-0.170	-0.105	1.760			-0.170	0.188	1.768			-0.173	0.373	1.767			-0.315	0.072	1.768			-0.355	-0.172	1.728			-0.370	-0.352	1.688			-0.390	-0.398	1.677			-0.035	0.094	1.720			0.052	-0.129	1.635
-0.177	-0.155	1.713			-0.171	-0.105	1.760			-0.171	0.188	1.768			-0.173	0.373	1.767			-0.315	0.072	1.767			-0.356	-0.173	1.728			-0.371	-0.352	1.688			-0.390	-0.398	1.677			-0.036	0.093	1.722			0.053	-0.129	1.640
-0.177	-0.156	1.712			-0.171	-0.106	1.760			-0.171	0.188	1.768			-0.173	0.373	1.766			-0.316	0.072	1.767			-0.356	-0.173	1.728			-0.371	-0.352	1.688			-0.390	-0.398	1.677			-0.036	0.092	1.723			0.055	-0.129	1.645
-0.178	-0.156	1.712			-0.171	-0.106	1.760			-0.171	0.189	1.768			-0.173	0.373	1.766			-0.316	0.072	1.767			-0.356	-0.173	1.728			-0.371	-0.352	1.688			-0.391	-0.399	1.677			-0.036	0.091	1.725			0.056	-0.128	1.650
-0.178	-0.157	1.712			-0.172	-0.106	1.759			-0.172	0.189	1.767			-0.173	0.373	1.765			-0.316	0.072	1.767			-0.356	-0.173	1.727			-0.371	-0.352	1.688			-0.391	-0.399	1.676			-0.036	0.090	1.726			0.057	-0.128	1.654
-0.178	-0.157	1.712			-0.172	-0.107	1.759			-0.172	0.189	1.767			-0.173	0.373	1.765			-0.317	0.072	1.766			-0.357	-0.172	1.727			-0.371	-0.352	1.687			-0.391	-0.398	1.676			-0.036	0.089	1.728			0.058	-0.127	1.658
-0.178	-0.158	1.712			-0.172	-0.107	1.759			-0.172	0.189	1.767			-0.173	0.373	1.764			-0.317	0.072	1.766			-0.357	-0.172	1.727			-0.371	-0.352	1.687			-0.391	-0.398	1.675			-0.035	0.088	1.729			0.060	-0.127	1.661
-0.178	-0.158	1.712			-0.172	-0.108	1.759			-0.172	0.189	1.767			-0.173	0.373	1.764			-0.317	0.072	1.766			-0.357	-0.172	1.726			-0.371	-0.352	1.687			-0.391	-0.398	1.675			-0.034	0.088	1.730			0.061	-0.126	1.664
-0.178	-0.159	1.712			-0.172	-0.108	1.759			-0.172	0.188	1.767			-0.173	0.372	1.763			-0.317	0.072	1.765			-0.357	-0.172	1.726			-0.371	-0.351	1.686			-0.391	-0.398	1.675			-0.033	0.087	1.731			0.062	-0.126	1.667
-0.179	-0.159	1.711			-0.173	-0.108	1.759			-0.173	0.188	1.767			-0.173	0.372	1.763			-0.318	0.072	1.765			-0.357	-0.171	1.725			-0.371	-0.351	1.686			-0.391	-0.398	1.674			-0.033	0.086	1.732			0.063	-0.126	1.670
-0.179	-0.159	1.711			-0.173	-0.108	1.759			-0.173	0.188	1.766			-0.173	0.372	1.762			-0.318	0.072	1.765			-0.358	-0.171	1.725			-0.371	-0.351	1.686			-0.391	-0.398	1.674			-0.032	0.085	1.733			0.064	-0.126	1.672
-0.179	-0.160	1.711			-0.173	-0.109	1.759			-0.173	0.188	1.766			-0.173	0.372	1.762			-0.318	0.072	1.765			-0.358	-0.171	1.725			-0.371	-0.351	1.685			-0.391	-0.398	1.674			-0.031	0.084	1.734			0.064	-0.126	1.673
-0.179	-0.160	1.711			-0.173	-0.109	1.758			-0.173	0.188	1.766			-0.173	0.372	1.761			-0.318	0.073	1.764			-0.358	-0.171	1.724			-0.371	-0.351	1.685			-0.390	-0.398	1.673			-0.030	0.084	1.734			0.065	-0.125	1.675
-0.179	-0.160	1.711			-0.173	-0.109	1.758			-0.173	0.188	1.766			-0.173	0.372	1.761			-0.318	0.073	1.764			-0.358	-0.171	1.724			-0.371	-0.351	1.685			-0.390	-0.398	1.673			-0.030	0.083	1.735			0.066	-0.125	1.676
-0.179	-0.161	1.711			-0.173	-0.109	1.758			-0.173	0.188	1.766			-0.173	0.372	1.760			-0.318	0.073	1.764			-0.358	-0.171	1.724			-0.371	-0.351	1.684			-0.390	-0.398	1.673			-0.029	0.083	1.736			0.066	-0.125	1.678
-0.179	-0.161	1.711			-0.173	-0.110	1.758			-0.173	0.188	1.765			-0.173	0.372	1.760			-0.319	0.073	1.764			-0.358	-0.171	1.723			-0.371	-0.351	1.684			-0.390	-0.398	1.673			-0.028	0.082	1.736			0.067	-0.125	1.679
-0.179	-0.161	1.711			-0.173	-0.110	1.758			-0.173	0.188	1.765			-0.173	0.372	1.760			-0.319	0.073	1.764			-0.358	-0.171	1.723			-0.371	-0.351	1.684			-0.390	-0.399	1.673			-0.028	0.082	1.736			0.067	-0.125	1.680
-0.179	-0.161	1.710			-0.173	-0.110	1.758			-0.173	0.188	1.765			-0.173	0.372	1.759			-0.319	0.073	1.763			-0.358	-0.171	1.723			-0.371	-0.351	1.683			-0.389	-0.399	1.672			-0.027	0.081	1.737			0.068	-0.124	1.681
-0.179	-0.162	1.710			-0.173	-0.110	1.758			-0.173	0.188	1.765			-0.172	0.372	1.759			-0.319	0.073	1.763			-0.358	-0.171	1.722			-0.371	-0.351	1.683			-0.389	-0.399	1.672			-0.026	0.081	1.737			0.069	-0.124	1.681
-0.179	-0.162	1.710			-0.173	-0.111	1.758			-0.173	0.188	1.765			-0.172	0.372	1.758			-0.319	0.073	1.763			-0.358	-0.171	1.722			-0.371	-0.351	1.683			-0.389	-0.399	1.672			-0.026	0.080	1.737			0.069	-0.124	1.682
-0.179	-0.162	1.710			-0.173	-0.111	1.757			-0.173	0.188	1.764			-0.172	0.372	1.758			-0.319	0.073	1.763			-0.358	-0.171	1.722			-0.371	-0.351	1.683			-0.389	-0.399	1.672			-0.025	0.080	1.737			0.070	-0.123	1.682
-0.179	-0.162	1.710			-0.173	-0.111	1.757			-0.173	0.187	1.764			-0.172	0.372	1.758			-0.319	0.073	1.763			-0.358	-0.171	1.722			-0.371	-0.351	1.682			-0.387	-0.393	1.673			-0.024	0.080	1.738			0.070	-0.123	1.682
-0.178	-0.163	1.710			-0.173	-0.111	1.757			-0.173	0.187	1.764			-0.172	0.372	1.757			-0.319	0.073	1.763			-0.358	-0.171	1.721			-0.371	-0.351	1.682			-0.387	-0.391	1.673			-0.024	0.079	1.738			0.071	-0.123	1.682
-0.178	-0.163	1.710			-0.173	-0.111	1.757			-0.173	0.187	1.764			-0.171	0.372	1.757			-0.319	0.073	1.763			-0.358	-0.171	1.721			-0.371	-0.351	1.682			-0.386	-0.387	1.673			-0.023	0.079	1.738			0.071	-0.122	1.681
-0.178	-0.163	1.710			-0.173	-0.112	1.757			-0.173	0.187	1.764			-0.171	0.372	1.757			-0.319	0.073	1.762			-0.358	-0.171	1.721			-0.371	-0.351	1.682			-0.385	-0.386	1.674			-0.023	0.079	1.738			0.072	-0.122	1.681
-0.178	-0.163	1.709			-0.173	-0.112	1.757			-0.173	0.187	1.763			-0.171	0.372	1.756			-0.319	0.073	1.762			-0.358	-0.171	1.721			-0.371	-0.351	1.681			-0.385	-0.383	1.674			-0.022	0.078	1.738			0.072	-0.122	1.681
-0.178	-0.163	1.709			-0.173	-0.112	1.757			-0.173	0.187	1.763			-0.171	0.372	1.756			-0.319	0.073	1.762			-0.358	-0.171	1.721			-0.371	-0.351	1.681			-0.384	-0.381	1.674			-0.021	0.078	1.738			0.073	-0.121	1.681
-0.178	-0.163	1.709			-0.173	-0.112	1.757			-0.173	0.187	1.763			-0.171	0.372	1.756			-0.319	0.073	1.762			-0.358	-0.171	1.720			-0.371	-0.351	1.681			-0.384	-0.381	1.674			-0.021	0.078	1.738			0.073	-0.121	1.680
-0.178	-0.163	1.709			-0.173	-0.112	1.757			-0.172	0.187	1.763			-0.170	0.372	1.756			-0.319	0.073	1.762			-0.358	-0.171	1.720			-0.371	-0.351	1.681			-0.384	-0.382	1.674			-0.020	0.078	1.738			0.073	-0.121	1.680
-0.178	-0.164	1.709			-0.173	-0.112	1.756			-0.172	0.187	1.763			-0.170	0.372	1.755			-0.319	0.073	1.762			-0.358	-0.171	1.720			-0.371	-0.351	1.681			-0.384	-0.383	1.674			-0.020	0.078	1.738			0.074	-0.121	1.680
-0.178	-0.164	1.709			-0.173	-0.112	1.756			-0.172	0.187	1.763			-0.170	0.372	1.755			-0.320	0.073	1.762			-0.358	-0.170	1.720			-0.371	-0.351	1.681			-0.384	-0.384	1.673			-0.019	0.078	1.738			0.074	-0.120	1.680
-0.178	-0.164	1.709			-0.173	-0.112	1.756			-0.172	0.187	1.762			-0.170	0.372	1.755			-0.320	0.073	1.762			-0.358	-0.170	1.720			-0.371	-0.351	1.681			-0.384	-0.385	1.673			-0.019	0.077	1.738			0.074	-0.120	1.680
-0.178	-0.164	1.709			-0.173	-0.113	1.756			-0.172	0.186	1.762			-0.169	0.372	1.755			-0.320	0.073	1.762			-0.358	-0.170	1.720			-0.371	-0.351	1.680			-0.383	-0.386	1.672			-0.018	0.077	1.738			0.074	-0.120	1.679
-0.178	-0.164	1.709			-0.173	-0.113	1.756			-0.172	0.186	1.762			-0.169	0.372	1.755			-0.320	0.073	1.761			-0.358	-0.170	1.720			-0.371	-0.351	1.680			-0.383	-0.387	1.672			-0.018	0.077	1.738			0.074	-0.120	1.679
-0.178	-0.164	1.709			-0.173	-0.113	1.756			-0.172	0.186	1.762			-0.169	0.371	1.755			-0.320	0.073	1.761			-0.358	-0.170	1.719			-0.371	-0.351	1.680			-0.383	-0.388	1.671			-0.018	0.077	1.738			0.075	-0.120	1.679
-0.178	-0.164	1.709			-0.173	-0.113	1.756			-0.172	0.186	1.762			-0.168	0.371	1.755			-0.320	0.073	1.761			-0.358	-0.170	1.719			-0.371	-0.351	1.680			-0.382	-0.388	1.671			-0.017	0.077	1.739			0.075	-0.120	1.679
-0.177	-0.164	1.708			-0.173	-0.113	1.756			-0.171	0.186	1.762			-0.168	0.371	1.754			-0.320	0.073	1.761			-0.358	-0.170	1.719			-0.371	-0.351	1.680			-0.382	-0.388	1.671			-0.017	0.077	1.739			0.075	-0.120	1.679
-0.177	-0.164	1.708			-0.173	-0.113	1.756			-0.171	0.186	1.762			-0.168	0.371	1.754			-0.320	0.073	1.761			-0.358	-0.170	1.719			-0.371	-0.351	1.680			-0.382	-0.389	1.671			-0.016	0.077	1.739			0.075	-0.120	1.679
-0.177	-0.164	1.708			-0.173	-0.113	1.756			-0.171	0.186	1.762			-0.167	0.371	1.754			-0.320	0.073	1.761			-0.358	-0.170	1.719			-0.371	-0.350	1.680			-0.382	-0.389	1.670			-0.016	0.077	1.739			0.075	-0.120	1.679
-0.177	-0.164	1.708			-0.173	-0.113	1.756			-0.171	0.186	1.762			-0.167	0.371	1.754			-0.320	0.073	1.761			-0.358	-0.170	1.719			-0.371	-0.350	1.679			-0.382	-0.389	1.670			-0.016	0.077	1.739			0.075	-0.120	1.679
-0.177	-0.165	1.708			-0.173	-0.113	1.756			-0.171	0.186	1.762			-0.167	0.370	1.754			-0.320	0.073	1.761			-0.358	-0.170	1.719			-0.371	-0.350	1.679			-0.381	-0.389	1.670			-0.015	0.076	1.739			0.075	-0.120	1.678
-0.177	-0.165	1.708			-0.173	-0.113	1.756			-0.171	0.186	1.762			-0.166	0.370	1.754			-0.320	0.073	1.761			-0.358	-0.169	1.719			-0.371	-0.350	1.679			-0.381	-0.390	1.670			-0.015	0.076	1.739			0.075	-0.120	1.678
-0.177	-0.165	1.708			-0.172	-0.113	1.755			-0.171	0.186	1.761			-0.166	0.370	1.754			-0.320	0.073	1.761			-0.358	-0.169	1.719			-0.371	-0.350	1.679			-0.381	-0.390	1.669			-0.015	0.076	1.739			0.075	-0.120	1.678
-0.177	-0.165	1.708			-0.172	-0.113	1.755			-0.170	0.186	1.761			-0.166	0.370	1.754			-0.320	0.073	1.761			-0.357	-0.169	1.719			-0.371	-0.350	1.679			-0.381	-0.390	1.669			-0.014	0.076	1.739			0.076	-0.120	1.678
-0.177	-0.165	1.708			-0.172	-0.114	1.755			-0.170	0.185	1.761			-0.165	0.370	1.754			-0.319	0.073	1.761			-0.357	-0.169	1.719			-0.371	-0.349	1.679			-0.380	-0.390	1.669			-0.014	0.076	1.739			0.076	-0.120	1.678
-0.177	-0.165	1.708			-0.172	-0.114	1.755			-0.170	0.185	1.761			-0.165	0.370	1.754			-0.319	0.073	1.761			-0.357	-0.169	1.718			-0.370	-0.349	1.679			-0.380	-0.390	1.669			-0.014	0.076	1.739			0.076	-0.120	1.678
-0.177	-0.165	1.708			-0.172	-0.114	1.755			-0.170	0.185	1.761			-0.165	0.369	1.754			-0.319	0.074	1.760			-0.357	-0.168	1.718			-0.370	-0.349	1.679			-0.380	-0.390	1.669			-0.014	0.076	1.739			0.076	-0.120	1.678
-0.177	-0.165	1.708			-0.172	-0.114	1.755			-0.170	0.185	1.761			-0.165	0.369	1.754			-0.319	0.074	1.760			-0.357	-0.168	1.718			-0.370	-0.349	1.679			-0.380	-0.391	1.669			-0.013	0.076	1.739			0.076	-0.120	1.678
-0.176	-0.165	1.708			-0.172	-0.114	1.755			-0.170	0.185	1.761			-0.164	0.369	1.754			-0.319	0.074	1.760			-0.357	-0.168	1.718			-0.370	-0.349	1.679			-0.380	-0.391	1.669			-0.013	0.076	1.739			0.076	-0.120	1.678
-0.176	-0.165	1.708			-0.172	-0.114	1.755			-0.170	0.185	1.761			-0.164	0.369	1.754			-0.319	0.074	1.760			-0.357	-0.168	1.718			-0.370	-0.348	1.679			-0.380	-0.391	1.669			-0.013	0.076	1.739			0.076	-0.120	1.678
-0.176	-0.165	1.708			-0.172	-0.114	1.755			-0.170	0.185	1.761			-0.164	0.369	1.754			-0.319	0.074	1.760			-0.357	-0.168	1.718			-0.370	-0.348	1.679			-0.380	-0.391	1.669			-0.013	0.076	1.739			0.076	-0.120	1.678
-0.176	-0.165	1.708			-0.172	-0.114	1.755			-0.170	0.185	1.761			-0.164	0.369	1.754			-0.319	0.074	1.760			-0.357	-0.167	1.718			-0.370	-0.348	1.679			-0.380	-0.391	1.669			-0.013	0.076	1.739			0.076	-0.120	1.677
-0.176	-0.165	1.708			-0.172	-0.114	1.755			-0.169	0.185	1.761			-0.164	0.369	1.754			-0.319	0.074	1.760			-0.357	-0.167	1.718			-0.370	-0.348	1.679			-0.380	-0.391	1.669			-0.012	0.076	1.739			0.076	-0.120	1.677
-0.176	-0.165	1.708			-0.172	-0.114	1.755			-0.169	0.185	1.761			-0.163	0.369	1.754			-0.319	0.074	1.760			-0.357	-0.167	1.718			-0.370	-0.348	1.679			-0.380	-0.391	1.669			-0.012	0.076	1.739			0.076	-0.120	1.677
-0.176	-0.165	1.708			-0.172	-0.114	1.755			-0.169	0.185	1.761			-0.163	0.368	1.754			-0.319	0.074	1.760			-0.357	-0.167	1.718			-0.370	-0.348	1.679			-0.380	-0.391	1.669			-0.012	0.076	1.739			0.076	-0.120	1.677
-0.176	-0.165	1.708			-0.172	-0.114	1.755			-0.169	0.185	1.761			-0.163	0.368	1.754			-0.319	0.074	1.760			-0.357	-0.167	1.718			-0.370	-0.347	1.679			-0.380	-0.391	1.669			-0.012	0.076	1.739			0.076	-0.120	1.677
-0.176	-0.165	1.708			-0.172	-0.114	1.755			-0.169	0.185	1.761			-0.163	0.368	1.754			-0.319	0.074	1.760			-0.356	-0.167	1.718			-0.370	-0.347	1.679			-0.380	-0.392	1.669			-0.012	0.076	1.739			0.076	-0.120	1.677
-0.176	-0.165	1.708			-0.172	-0.114	1.755			-0.169	0.185	1.761			-0.163	0.368	1.754			-0.319	0.074	1.760			-0.356	-0.166	1.718			-0.370	-0.347	1.679			-0.380	-0.392	1.669			-0.012	0.076	1.739			0.076	-0.120	1.677
-0.176	-0.165	1.707			-0.172	-0.114	1.755			-0.169	0.185	1.761			-0.162	0.368	1.754			-0.319	0.074	1.760			-0.356	-0.166	1.718			-0.370	-0.347	1.679			-0.380	-0.392	1.669			-0.012	0.076	1.739			0.076	-0.120	1.677
-0.176	-0.165	1.707			-0.171	-0.114	1.755			-0.169	0.185	1.761			-0.162	0.368	1.754			-0.319	0.074	1.760			-0.356	-0.166	1.718			-0.370	-0.347	1.679			-0.380	-0.392	1.669			-0.011	0.076	1.739			0.076	-0.120	1.677
-0.176	-0.165	1.707			-0.171	-0.114	1.755			-0.169	0.185	1.761			-0.162	0.368	1.754			-0.319	0.074	1.760			-0.356	-0.166	1.718			-0.370	-0.347	1.679			-0.380	-0.392	1.669			-0.011	0.076	1.739			0.076	-0.120	1.677
-0.175	-0.165	1.707			-0.171	-0.114	1.755			-0.168	0.185	1.761			-0.162	0.368	1.754			-0.319	0.074	1.760			-0.356	-0.166	1.718			-0.369	-0.347	1.679			-0.381	-0.392	1.669			-0.011	0.076	1.739			0.076	-0.120	1.677
-0.175	-0.165	1.707			-0.171	-0.114	1.755			-0.168	0.184	1.761			-0.162	0.368	1.755			-0.319	0.074	1.760			-0.356	-0.166	1.718			-0.369	-0.347	1.679			-0.381	-0.392	1.669			-0.011	0.076	1.739			0.076	-0.120	1.677
-0.175	-0.165	1.707			-0.171	-0.114	1.755			-0.168	0.184	1.761			-0.162	0.368	1.755			-0.319	0.074	1.760			-0.356	-0.166	1.718			-0.369	-0.347	1.679			-0.381	-0.392	1.669			-0.011	0.076	1.739			0.076	-0.120	1.677
-0.175	-0.165	1.707			-0.171	-0.114	1.755			-0.168	0.184	1.761			-0.162	0.368	1.755			-0.319	0.074	1.760			-0.356	-0.166	1.718			-0.369	-0.346	1.679			-0.381	-0.392	1.670			-0.011	0.076	1.739			0.076	-0.120	1.676
-0.175	-0.165	1.707			-0.171	-0.114	1.755			-0.168	0.184	1.762			-0.162	0.367	1.755			-0.318	0.074	1.760			-0.356	-0.166	1.718			-0.369	-0.346	1.679			-0.382	-0.393	1.670			-0.011	0.076	1.739			0.076	-0.120	1.676
-0.175	-0.165	1.707			-0.171	-0.114	1.755			-0.168	0.184	1.762			-0.161	0.367	1.755			-0.318	0.074	1.760			-0.356	-0.166	1.718			-0.369	-0.346	1.679			-0.382	-0.393	1.670			-0.011	0.076	1.739			0.076	-0.120	1.676
-0.175	-0.165	1.707			-0.171	-0.114	1.755			-0.168	0.184	1.762			-0.161	0.367	1.755			-0.318	0.074	1.760			-0.356	-0.166	1.718			-0.369	-0.347	1.679			-0.382	-0.393	1.670			-0.011	0.076	1.739			0.076	-0.120	1.676
-0.175	-0.165	1.707			-0.171	-0.114	1.755			-0.168	0.184	1.762			-0.161	0.367	1.755			-0.318	0.074	1.760			-0.356	-0.166	1.718			-0.369	-0.347	1.679			-0.382	-0.393	1.670			-0.011	0.076	1.739			0.076	-0.120	1.676
-0.175	-0.165	1.707			-0.171	-0.114	1.755			-0.168	0.184	1.762			-0.161	0.368	1.755			-0.318	0.074	1.760			-0.356	-0.166	1.718			-0.369	-0.347	1.679			-0.382	-0.393	1.670			-0.010	0.076	1.739			0.076	-0.120	1.676
-0.175	-0.165	1.707			-0.171	-0.114	1.755			-0.168	0.184	1.762			-0.161	0.368	1.755			-0.318	0.074	1.760			-0.355	-0.166	1.718			-0.369	-0.347	1.679			-0.382	-0.394	1.669			-0.010	0.076	1.739			0.076	-0.120	1.676
-0.175	-0.165	1.707			-0.171	-0.114	1.755			-0.168	0.184	1.762			-0.161	0.368	1.755			-0.318	0.074	1.760			-0.355	-0.166	1.718			-0.369	-0.347	1.679			-0.382	-0.394	1.669			-0.010	0.076	1.739			0.076	-0.120	1.676
-0.175	-0.165	1.707			-0.171	-0.114	1.755			-0.168	0.184	1.762			-0.161	0.368	1.755			-0.318	0.074	1.760			-0.355	-0.166	1.718			-0.369	-0.347	1.679			-0.382	-0.394	1.669			-0.010	0.076	1.739			0.076	-0.120	1.676
-0.175	-0.165	1.707			-0.171	-0.114	1.755			-0.168	0.184	1.762			-0.162	0.368	1.755			-0.318	0.074	1.760			-0.355	-0.166	1.718			-0.369	-0.347	1.679			-0.382	-0.395	1.669			-0.010	0.076	1.739			0.076	-0.120	1.676
-0.175	-0.165	1.707			-0.171	-0.114	1.755			-0.168	0.184	1.762			-0.162	0.368	1.755			-0.318	0.074	1.760			-0.355	-0.166	1.718			-0.369	-0.347	1.679			-0.382	-0.395	1.669			-0.010	0.076	1.739			0.076	-0.120	1.675
-0.175	-0.165	1.707			-0.171	-0.114	1.755			-0.168	0.184	1.762			-0.162	0.368	1.755			-0.318	0.074	1.760			-0.355	-0.166	1.718			-0.369	-0.347	1.679			-0.382	-0.395	1.669			-0.010	0.076	1.739			0.076	-0.120	1.675
-0.175	-0.165	1.707			-0.171	-0.114	1.755			-0.168	0.184	1.762			-0.162	0.368	1.755			-0.318	0.074	1.760			-0.355	-0.167	1.718			-0.369	-0.347	1.679			-0.383	-0.395	1.669			-0.010	0.076	1.739			0.076	-0.120	1.675
-0.175	-0.165	1.707			-0.171	-0.114	1.755			-0.168	0.184	1.762			-0.162	0.368	1.755			-0.318	0.074	1.760			-0.355	-0.167	1.718			-0.369	-0.348	1.679			-0.383	-0.396	1.669			-0.010	0.076	1.739			0.076	-0.120	1.674
-0.174	-0.165	1.707			-0.170	-0.114	1.755			-0.168	0.184	1.762			-0.162	0.369	1.755			-0.318	0.074	1.760			-0.355	-0.167	1.718			-0.369	-0.348	1.679			-0.383	-0.396	1.669			-0.010	0.076	1.738			0.076	-0.120	1.674
-0.174	-0.165	1.707			-0.170	-0.114	1.755			-0.167	0.184	1.762			-0.162	0.369	1.755			-0.318	0.074	1.760			-0.355	-0.167	1.718			-0.369	-0.348	1.679			-0.383	-0.396	1.668			-0.010	0.076	1.738			0.076	-0.120	1.673
-0.174	-0.165	1.707			-0.170	-0.114	1.755			-0.167	0.184	1.762			-0.162	0.369	1.755			-0.318	0.074	1.760			-0.355	-0.167	1.718			-0.369	-0.348	1.679			-0.383	-0.397	1.668			-0.010	0.076	1.738			0.075	-0.120	1.671
-0.174	-0.165	1.707			-0.170	-0.114	1.755			-0.167	0.184	1.761			-0.162	0.369	1.755			-0.318	0.074	1.760			-0.355	-0.167	1.717			-0.369	-0.348	1.679			-0.383	-0.397	1.668			-0.010	0.076	1.738			0.075	-0.119	1.669
-0.174	-0.165	1.707			-0.170	-0.114	1.755			-0.168	0.184	1.761			-0.163	0.369	1.754			-0.318	0.074	1.760			-0.355	-0.168	1.717			-0.369	-0.348	1.678			-0.382	-0.397	1.667			-0.010	0.076	1.738			0.072	-0.121	1.666
-0.174	-0.165	1.707			-0.170	-0.114	1.755			-0.168	0.184	1.761			-0.163	0.369	1.754			-0.318	0.074	1.760			-0.355	-0.168	1.717			-0.369	-0.349	1.678			-0.382	-0.398	1.666			-0.010	0.076	1.737			0.070	-0.122	1.660
-0.174	-0.165	1.707			-0.170	-0.114	1.754			-0.168	0.184	1.761			-0.163	0.369	1.754			-0.318	0.074	1.760			-0.355	-0.168	1.717			-0.369	-0.349	1.678			-0.382	-0.398	1.666			-0.010	0.076	1.737			0.069	-0.123	1.652
-0.174	-0.165	1.707			-0.170	-0.114	1.754			-0.168	0.184	1.761			-0.163	0.369	1.754			-0.318	0.074	1.760			-0.355	-0.168	1.716			-0.369	-0.349	1.678			-0.382	-0.398	1.665			-0.010	0.076	1.737			0.069	-0.123	1.642
-0.174	-0.165	1.707			-0.170	-0.114	1.754			-0.168	0.184	1.761			-0.164	0.369	1.753			-0.318	0.074	1.759			-0.355	-0.168	1.716			-0.369	-0.349	1.677			-0.381	-0.399	1.664			-0.011	0.076	1.736			0.069	-0.125	1.631
-0.174	-0.165	1.706			-0.170	-0.114	1.754			-0.168	0.184	1.760			-0.164	0.369	1.753			-0.318	0.074	1.759			-0.355	-0.169	1.716			-0.369	-0.350	1.677			-0.381	-0.399	1.663			-0.011	0.076	1.736			0.069	-0.125	1.621
-0.174	-0.165	1.706			-0.170	-0.114	1.753			-0.168	0.184	1.760			-0.164	0.369	1.753			-0.318	0.074	1.759			-0.355	-0.169	1.715			-0.369	-0.350	1.677			-0.381	-0.399	1.662			-0.015	0.076	1.734			0.067	-0.124	1.610
-0.174	-0.165	1.705			-0.170	-0.115	1.753			-0.168	0.184	1.760			-0.165	0.369	1.752			-0.318	0.074	1.759			-0.355	-0.169	1.715			-0.368	-0.350	1.676			-0.381	-0.400	1.662			-0.027	0.085	1.734			0.059	-0.110	1.599
-0.174	-0.165	1.704			-0.170	-0.115	1.752			-0.168	0.184	1.760			-0.165	0.369	1.752			-0.318	0.074	1.758			-0.355	-0.170	1.714			-0.368	-0.351	1.676			-0.380	-0.400	1.661			-0.031	0.088	1.734			0.052	-0.101	1.590
-0.174	-0.166	1.704			-0.170	-0.115	1.751			-0.169	0.184	1.759			-0.166	0.369	1.751			-0.318	0.073	1.758			-0.355	-0.170	1.714			-0.368	-0.351	1.675			-0.380	-0.400	1.661			-0.034	0.091	1.734			0.048	-0.096	1.584
-0.175	-0.165	1.703			-0.170	-0.115	1.751			-0.169	0.184	1.759			-0.166	0.369	1.751			-0.318	0.073	1.758			-0.355	-0.170	1.713			-0.368	-0.351	1.675			-0.380	-0.401	1.660			-0.015	0.086	1.724			0.046	-0.096	1.576
-0.175	-0.165	1.702			-0.170	-0.114	1.750			-0.169	0.185	1.758			-0.167	0.370	1.751			-0.318	0.073	1.757			-0.354	-0.171	1.712			-0.368	-0.351	1.675			-0.380	-0.401	1.659			-0.007	0.084	1.719			0.044	-0.097	1.568
-0.175	-0.165	1.701			-0.170	-0.114	1.749			-0.170	0.185	1.757			-0.168	0.370	1.750			-0.318	0.073	1.757			-0.354	-0.171	1.712			-0.368	-0.352	1.674			-0.380	-0.401	1.659			-0.002	0.082	1.715			0.042	-0.098	1.562
-0.175	-0.164	1.700			-0.170	-0.114	1.748			-0.170	0.186	1.756			-0.168	0.370	1.750			-0.318	0.073	1.756			-0.354	-0.171	1.711			-0.368	-0.352	1.674			-0.379	-0.402	1.658			0.002	0.081	1.712			0.040	-0.099	1.557
-0.175	-0.164	1.699			-0.170	-0.113	1.747			-0.170	0.187	1.754			-0.169	0.370	1.749			-0.318	0.073	1.756			-0.354	-0.172	1.710			-0.368	-0.352	1.673			-0.379	-0.402	1.658			0.004	0.081	1.710			0.038	-0.101	1.553
-0.176	-0.163	1.698			-0.170	-0.113	1.746			-0.170	0.189	1.752			-0.170	0.370	1.749			-0.318	0.073	1.756			-0.354	-0.172	1.709			-0.368	-0.353	1.673			-0.379	-0.402	1.657			0.005	0.080	1.709			0.036	-0.101	1.550
-0.176	-0.163	1.697			-0.171	-0.112	1.745			-0.170	0.190	1.750			-0.170	0.370	1.748			-0.318	0.072	1.755			-0.354	-0.172	1.709			-0.368	-0.353	1.672			-0.380	-0.402	1.657			0.006	0.080	1.707			0.033	-0.102	1.547
-0.176	-0.163	1.696			-0.171	-0.112	1.744			-0.170	0.191	1.748			-0.171	0.370	1.748			-0.319	0.072	1.755			-0.354	-0.173	1.708			-0.368	-0.353	1.672			-0.380	-0.403	1.656			0.007	0.079	1.705			0.031	-0.103	1.545
-0.177	-0.162	1.695			-0.171	-0.111	1.743			-0.171	0.193	1.747			-0.171	0.370	1.747			-0.319	0.072	1.755			-0.354	-0.173	1.707			-0.368	-0.354	1.671			-0.380	-0.403	1.655			0.008	0.078	1.704			0.030	-0.104	1.543
-0.177	-0.162	1.694			-0.171	-0.111	1.742			-0.171	0.194	1.745			-0.172	0.370	1.747			-0.319	0.072	1.755			-0.354	-0.173	1.707			-0.368	-0.354	1.671			-0.380	-0.403	1.654			0.009	0.078	1.702			0.028	-0.105	1.541
-0.178	-0.162	1.693			-0.172	-0.110	1.740			-0.171	0.196	1.742			-0.173	0.371	1.746			-0.319	0.072	1.754			-0.354	-0.173	1.706			-0.368	-0.354	1.670			-0.380	-0.403	1.653			0.009	0.078	1.701			0.027	-0.105	1.540
-0.178	-0.162	1.692			-0.172	-0.110	1.739			-0.172	0.198	1.740			-0.173	0.371	1.746			-0.319	0.071	1.754			-0.354	-0.174	1.706			-0.368	-0.355	1.670			-0.380	-0.404	1.653			0.009	0.077	1.700			0.025	-0.105	1.539
-0.179	-0.162	1.691			-0.172	-0.109	1.738			-0.172	0.199	1.738			-0.174	0.371	1.745			-0.319	0.071	1.753			-0.353	-0.174	1.705			-0.369	-0.355	1.669			-0.380	-0.407	1.651			0.010	0.077	1.698			0.024	-0.106	1.537
-0.179	-0.161	1.690			-0.173	-0.109	1.737			-0.172	0.201	1.736			-0.175	0.372	1.745			-0.320	0.071	1.753			-0.353	-0.174	1.704			-0.369	-0.355	1.668			-0.379	-0.397	1.650			0.010	0.076	1.697			0.023	-0.106	1.535
-0.180	-0.161	1.689			-0.173	-0.108	1.735			-0.172	0.202	1.735			-0.175	0.372	1.744			-0.320	0.071	1.753			-0.353	-0.175	1.704			-0.369	-0.356	1.667			-0.379	-0.390	1.650			0.010	0.076	1.696			0.022	-0.107	1.533
-0.181	-0.161	1.688			-0.173	-0.108	1.734			-0.173	0.203	1.733			-0.176	0.372	1.744			-0.320	0.070	1.752			-0.353	-0.175	1.703			-0.370	-0.356	1.666			-0.378	-0.385	1.649			0.010	0.075	1.695			0.021	-0.107	1.530
-0.181	-0.161	1.687			-0.174	-0.108	1.733			-0.173	0.204	1.732			-0.176	0.373	1.743			-0.320	0.070	1.752			-0.353	-0.175	1.702			-0.370	-0.357	1.665			-0.378	-0.381	1.648			0.010	0.075	1.694			0.021	-0.108	1.528
-0.181	-0.161	1.686			-0.174	-0.107	1.732			-0.173	0.205	1.731			-0.176	0.373	1.743			-0.321	0.070	1.751			-0.353	-0.176	1.701			-0.370	-0.357	1.664			-0.378	-0.379	1.648			0.010	0.075	1.693			0.020	-0.108	1.525
-0.182	-0.161	1.685			-0.174	-0.107	1.731			-0.173	0.206	1.730			-0.177	0.373	1.742			-0.321	0.069	1.750			-0.353	-0.176	1.700			-0.371	-0.357	1.663			-0.378	-0.377	1.648			0.010	0.074	1.692			0.020	-0.108	1.523
-0.182	-0.161	1.684			-0.174	-0.107	1.731			-0.174	0.207	1.729			-0.177	0.373	1.742			-0.321	0.069	1.750			-0.353	-0.177	1.700			-0.371	-0.358	1.662			-0.378	-0.375	1.647			0.010	0.074	1.691			0.020	-0.109	1.521
-0.183	-0.160	1.684			-0.175	-0.107	1.730			-0.174	0.208	1.728			-0.177	0.373	1.742			-0.321	0.069	1.749			-0.353	-0.177	1.699			-0.371	-0.358	1.661			-0.378	-0.373	1.647			0.010	0.073	1.690			0.019	-0.109	1.518
-0.183	-0.160	1.683			-0.175	-0.106	1.729			-0.174	0.208	1.727			-0.178	0.373	1.741			-0.322	0.069	1.749			-0.353	-0.177	1.698			-0.371	-0.358	1.660			-0.378	-0.372	1.647			0.010	0.073	1.690			0.019	-0.109	1.516
-0.183	-0.160	1.682			-0.175	-0.106	1.728			-0.174	0.208	1.726			-0.178	0.373	1.741			-0.322	0.068	1.748			-0.353	-0.177	1.698			-0.371	-0.359	1.660			-0.378	-0.370	1.647			0.011	0.073	1.689			0.018	-0.109	1.514
-0.183	-0.160	1.682			-0.175	-0.106	1.728			-0.174	0.208	1.726			-0.178	0.373	1.740			-0.322	0.068	1.748			-0.353	-0.178	1.697			-0.371	-0.359	1.659			-0.378	-0.369	1.646			0.011	0.073	1.688			0.018	-0.108	1.512
-0.184	-0.160	1.681			-0.175	-0.106	1.727			-0.174	0.208	1.726			-0.178	0.374	1.740			-0.322	0.068	1.748			-0.353	-0.178	1.697			-0.372	-0.359	1.659			-0.378	-0.368	1.646			0.011	0.072	1.688			0.018	-0.108	1.510
-0.184	-0.160	1.681			-0.176	-0.106	1.727			-0.175	0.207	1.726			-0.179	0.373	1.740			-0.322	0.068	1.747			-0.353	-0.178	1.696			-0.372	-0.359	1.658			-0.378	-0.367	1.646			0.011	0.072	1.687			0.017	-0.107	1.506
-0.184	-0.160	1.680			-0.176	-0.106	1.726			-0.175	0.205	1.727			-0.179	0.373	1.739			-0.323	0.068	1.747			-0.354	-0.178	1.696			-0.372	-0.359	1.658			-0.378	-0.366	1.646			0.011	0.071	1.687			0.017	-0.107	1.503
-0.184	-0.159	1.680			-0.176	-0.106	1.726			-0.176	0.204	1.727			-0.179	0.373	1.739			-0.323	0.067	1.747			-0.354	-0.178	1.696			-0.372	-0.359	1.657			-0.379	-0.365	1.646			0.011	0.070	1.686			0.017	-0.106	1.500
-0.185	-0.159	1.679			-0.176	-0.106	1.726			-0.176	0.203	1.727			-0.179	0.373	1.739			-0.323	0.067	1.746			-0.354	-0.178	1.695			-0.372	-0.360	1.657			-0.379	-0.364	1.646			0.011	0.070	1.686			0.018	-0.106	1.496
-0.185	-0.159	1.679			-0.176	-0.105	1.725			-0.176	0.202	1.728			-0.179	0.373	1.738			-0.323	0.067	1.746			-0.354	-0.178	1.695			-0.372	-0.360	1.657			-0.379	-0.363	1.646			0.011	0.069	1.686			0.018	-0.105	1.493
-0.185	-0.159	1.679			-0.176	-0.105	1.725			-0.177	0.200	1.729			-0.179	0.373	1.738			-0.323	0.067	1.746			-0.354	-0.179	1.695			-0.372	-0.360	1.656			-0.380	-0.372	1.645			0.011	0.068	1.686			0.020	-0.104	1.489
-0.185	-0.159	1.678			-0.176	-0.105	1.725			-0.177	0.199	1.729			-0.179	0.373	1.738			-0.323	0.067	1.746			-0.354	-0.179	1.694			-0.372	-0.360	1.656			-0.380	-0.378	1.645			0.011	0.068	1.686			0.021	-0.103	1.485
-0.185	-0.159	1.678			-0.177	-0.105	1.724			-0.177	0.198	1.730			-0.179	0.373	1.738			-0.323	0.067	1.745			-0.354	-0.179	1.694			-0.372	-0.360	1.656			-0.381	-0.383	1.644			0.011	0.067	1.686			0.023	-0.102	1.483
-0.185	-0.159	1.678			-0.177	-0.105	1.724			-0.177	0.196	1.731			-0.179	0.373	1.737			-0.323	0.067	1.745			-0.354	-0.179	1.694			-0.372	-0.360	1.656			-0.381	-0.386	1.644			0.011	0.066	1.686			0.024	-0.101	1.480
-0.185	-0.159	1.678			-0.177	-0.106	1.724			-0.178	0.195	1.731			-0.179	0.373	1.737			-0.323	0.067	1.745			-0.354	-0.179	1.694			-0.372	-0.360	1.655			-0.381	-0.389	1.644			0.011	0.065	1.686			0.025	-0.100	1.478
-0.185	-0.159	1.678			-0.177	-0.106	1.724			-0.178	0.194	1.732			-0.179	0.373	1.737			-0.323	0.066	1.745			-0.354	-0.179	1.694			-0.372	-0.360	1.655			-0.381	-0.391	1.643			0.011	0.065	1.686			0.026	-0.099	1.476
-0.185	-0.159	1.677			-0.177	-0.106	1.724			-0.178	0.193	1.733			-0.179	0.373	1.737			-0.323	0.066	1.745			-0.354	-0.179	1.693			-0.372	-0.360	1.655			-0.381	-0.393	1.643			0.011	0.064	1.686			0.028	-0.098	1.475
-0.185	-0.159	1.677			-0.177	-0.106	1.724			-0.178	0.192	1.734			-0.179	0.373	1.737			-0.323	0.066	1.744			-0.354	-0.179	1.693			-0.372	-0.360	1.655			-0.381	-0.394	1.643			0.011	0.063	1.686			0.029	-0.097	1.473
-0.185	-0.159	1.677			-0.177	-0.106	1.724			-0.178	0.191	1.734			-0.179	0.372	1.737			-0.323	0.066	1.744			-0.354	-0.179	1.693			-0.372	-0.360	1.655			-0.381	-0.396	1.643			0.011	0.063	1.686			0.030	-0.097	1.472
-0.185	-0.159	1.677			-0.177	-0.106	1.724			-0.178	0.191	1.735			-0.179	0.372	1.737			-0.324	0.066	1.744			-0.354	-0.179	1.693			-0.372	-0.360	1.655			-0.381	-0.397	1.643			0.011	0.062	1.687			0.031	-0.096	1.471
-0.185	-0.159	1.677			-0.176	-0.106	1.724			-0.178	0.190	1.736			-0.179	0.372	1.737			-0.324	0.066	1.744			-0.354	-0.179	1.693			-0.372	-0.360	1.654			-0.382	-0.398	1.643			0.011	0.061	1.687			0.031	-0.095	1.470
-0.185	-0.159	1.677			-0.176	-0.107	1.724			-0.178	0.189	1.736			-0.179	0.372	1.737			-0.324	0.066	1.744			-0.354	-0.179	1.693			-0.371	-0.360	1.654			-0.382	-0.399	1.643			0.011	0.061	1.688			0.032	-0.095	1.470
-0.185	-0.159	1.677			-0.176	-0.107	1.724			-0.178	0.189	1.737			-0.179	0.372	1.737			-0.324	0.066	1.744			-0.354	-0.179	1.693			-0.371	-0.360	1.654			-0.382	-0.400	1.643			0.011	0.060	1.688			0.033	-0.094	1.469
-0.184	-0.159	1.678			-0.176	-0.107	1.725			-0.178	0.188	1.738			-0.179	0.371	1.738			-0.323	0.066	1.744			-0.354	-0.178	1.693			-0.371	-0.360	1.655			-0.382	-0.400	1.643			0.011	0.060	1.688			0.034	-0.094	1.468
-0.184	-0.159	1.678			-0.176	-0.107	1.725			-0.178	0.188	1.738			-0.178	0.371	1.738			-0.323	0.066	1.744			-0.354	-0.178	1.693			-0.371	-0.359	1.655			-0.382	-0.401	1.643			0.011	0.059	1.689			0.034	-0.093	1.468
-0.184	-0.159	1.678			-0.176	-0.107	1.725			-0.177	0.187	1.739			-0.178	0.371	1.738			-0.323	0.066	1.744			-0.354	-0.178	1.693			-0.371	-0.359	1.655			-0.382	-0.402	1.643			0.011	0.059	1.689			0.035	-0.093	1.468
-0.184	-0.159	1.678			-0.176	-0.108	1.726			-0.177	0.187	1.740			-0.178	0.371	1.738			-0.323	0.066	1.745			-0.354	-0.178	1.693			-0.370	-0.359	1.655			-0.382	-0.402	1.643			0.011	0.058	1.690			0.035	-0.092	1.468
-0.183	-0.159	1.678			-0.175	-0.108	1.726			-0.177	0.186	1.740			-0.177	0.371	1.739			-0.323	0.067	1.745			-0.354	-0.178	1.693			-0.369	-0.359	1.655			-0.382	-0.403	1.643			0.011	0.058	1.690			0.036	-0.092	1.468
-0.183	-0.159	1.679			-0.175	-0.108	1.726			-0.177	0.186	1.741			-0.177	0.371	1.739			-0.323	0.067	1.745			-0.354	-0.178	1.694			-0.369	-0.359	1.656			-0.382	-0.403	1.643			0.011	0.057	1.691			0.036	-0.092	1.468
-0.183	-0.158	1.679			-0.175	-0.108	1.727			-0.177	0.185	1.742			-0.177	0.371	1.740			-0.322	0.067	1.746			-0.353	-0.178	1.694			-0.368	-0.359	1.656			-0.381	-0.404	1.644			0.011	0.057	1.691			0.037	-0.091	1.468
-0.182	-0.158	1.680			-0.175	-0.108	1.727			-0.177	0.185	1.742			-0.176	0.371	1.741			-0.322	0.067	1.746			-0.353	-0.177	1.694			-0.368	-0.358	1.656			-0.381	-0.404	1.644			0.011	0.056	1.692			0.037	-0.091	1.468
-0.182	-0.158	1.680			-0.175	-0.108	1.728			-0.177	0.184	1.743			-0.176	0.371	1.741			-0.322	0.067	1.747			-0.353	-0.177	1.695			-0.367	-0.358	1.657			-0.381	-0.404	1.644			0.012	0.056	1.692			0.038	-0.091	1.469
-0.182	-0.158	1.680			-0.174	-0.108	1.728			-0.177	0.184	1.744			-0.175	0.371	1.742			-0.322	0.068	1.747			-0.353	-0.177	1.695			-0.367	-0.358	1.657			-0.381	-0.405	1.644			0.012	0.055	1.693			0.038	-0.091	1.469
-0.182	-0.158	1.681			-0.174	-0.108	1.729			-0.177	0.184	1.744			-0.175	0.371	1.743			-0.322	0.068	1.748			-0.353	-0.177	1.696			-0.367	-0.357	1.657			-0.380	-0.405	1.644			0.012	0.055	1.694			0.038	-0.090	1.469
-0.181	-0.158	1.681			-0.174	-0.108	1.729			-0.176	0.184	1.745			-0.175	0.372	1.744			-0.321	0.068	1.748			-0.353	-0.176	1.696			-0.366	-0.357	1.658			-0.380	-0.405	1.644			0.012	0.055	1.694			0.039	-0.090	1.470
-0.181	-0.158	1.682			-0.174	-0.109	1.730			-0.176	0.183	1.745			-0.174	0.372	1.744			-0.321	0.068	1.748			-0.353	-0.176	1.696			-0.366	-0.357	1.658			-0.379	-0.405	1.645			0.012	0.054	1.695			0.038	-0.091	1.472
-0.181	-0.158	1.682			-0.174	-0.109	1.730			-0.176	0.183	1.746			-0.174	0.372	1.745			-0.321	0.068	1.749			-0.352	-0.176	1.697			-0.365	-0.357	1.658			-0.378	-0.406	1.645			-0.007	0.056	1.699			0.034	-0.094	1.481
-0.181	-0.159	1.683			-0.173	-0.109	1.731			-0.176	0.183	1.747			-0.174	0.372	1.745			-0.321	0.069	1.749			-0.352	-0.176	1.697			-0.365	-0.357	1.658			-0.377	-0.406	1.645			-0.017	0.058	1.701			0.030	-0.096	1.488
-0.180	-0.159	1.683			-0.173	-0.110	1.731			-0.176	0.183	1.747			-0.173	0.372	1.746			-0.321	0.069	1.750			-0.352	-0.176	1.697			-0.365	-0.357	1.659			-0.376	-0.406	1.645			-0.023	0.060	1.703			0.028	-0.097	1.494
-0.180	-0.159	1.684			-0.173	-0.110	1.732			-0.175	0.182	1.748			-0.173	0.372	1.746			-0.320	0.069	1.750			-0.352	-0.176	1.698			-0.365	-0.356	1.659			-0.376	-0.406	1.645			-0.027	0.062	1.705			0.025	-0.097	1.499
-0.180	-0.160	1.684			-0.173	-0.111	1.732			-0.175	0.182	1.748			-0.173	0.372	1.747			-0.320	0.069	1.750			-0.352	-0.175	1.698			-0.365	-0.356	1.659			-0.376	-0.406	1.646			-0.030	0.064	1.706			0.024	-0.097	1.504
-0.180	-0.160	1.684			-0.172	-0.111	1.733			-0.175	0.182	1.749			-0.173	0.372	1.747			-0.320	0.069	1.751			-0.352	-0.175	1.699			-0.364	-0.356	1.659			-0.375	-0.406	1.646			-0.032	0.066	1.708			0.023	-0.097	1.507
-0.179	-0.161	1.685			-0.172	-0.111	1.733			-0.175	0.182	1.749			-0.173	0.372	1.747			-0.320	0.069	1.751			-0.352	-0.175	1.699			-0.364	-0.356	1.660			-0.375	-0.406	1.646			-0.034	0.068	1.709			0.022	-0.097	1.511
-0.179	-0.161	1.685			-0.172	-0.112	1.734			-0.175	0.182	1.750			-0.172	0.372	1.748			-0.320	0.069	1.751			-0.352	-0.175	1.699			-0.364	-0.356	1.660			-0.375	-0.407	1.646			-0.035	0.070	1.710			0.021	-0.097	1.513
-0.179	-0.161	1.685			-0.172	-0.112	1.734			-0.175	0.182	1.750			-0.172	0.372	1.748			-0.320	0.069	1.752			-0.352	-0.175	1.700			-0.364	-0.356	1.660			-0.375	-0.407	1.646			-0.035	0.072	1.711			0.021	-0.097	1.516
-0.179	-0.161	1.686			-0.172	-0.112	1.734			-0.175	0.182	1.750			-0.172	0.372	1.748			-0.320	0.069	1.752			-0.352	-0.175	1.700			-0.364	-0.356	1.660			-0.375	-0.407	1.647			-0.035	0.073	1.712			0.021	-0.097	1.518
-0.179	-0.161	1.686			-0.172	-0.112	1.735			-0.174	0.182	1.751			-0.172	0.372	1.749			-0.319	0.070	1.752			-0.352	-0.175	1.700			-0.364	-0.356	1.661			-0.375	-0.407	1.647			-0.035	0.075	1.713			0.020	-0.097	1.519
-0.179	-0.162	1.686			-0.171	-0.112	1.735			-0.174	0.182	1.751			-0.172	0.372	1.749			-0.319	0.070	1.752			-0.351	-0.175	1.700			-0.363	-0.356	1.661			-0.375	-0.407	1.647			-0.035	0.076	1.713			0.020	-0.096	1.521
-0.178	-0.162	1.687			-0.171	-0.113	1.735			-0.174	0.181	1.751			-0.171	0.372	1.749			-0.319	0.070	1.753			-0.351	-0.175	1.701			-0.363	-0.356	1.661			-0.375	-0.407	1.647			-0.035	0.077	1.714			0.020	-0.096	1.522
-0.178	-0.162	1.687			-0.171	-0.113	1.735			-0.174	0.181	1.752			-0.171	0.372	1.749			-0.319	0.070	1.753			-0.351	-0.175	1.701			-0.363	-0.355	1.661			-0.374	-0.407	1.647			-0.035	0.079	1.715			0.020	-0.096	1.524
-0.178	-0.162	1.687			-0.171	-0.113	1.736			-0.174	0.181	1.752			-0.171	0.372	1.749			-0.319	0.070	1.753			-0.351	-0.174	1.701			-0.363	-0.355	1.661			-0.374	-0.407	1.647			-0.034	0.080	1.715			0.020	-0.096	1.525
-0.178	-0.162	1.687			-0.171	-0.113	1.736			-0.174	0.181	1.752			-0.171	0.372	1.750			-0.319	0.070	1.753			-0.351	-0.174	1.701			-0.363	-0.355	1.661			-0.374	-0.407	1.647			-0.034	0.081	1.716			0.023	-0.095	1.527
-0.178	-0.162	1.688			-0.171	-0.113	1.736			-0.174	0.181	1.752			-0.171	0.372	1.750			-0.319	0.070	1.753			-0.351	-0.174	1.701			-0.363	-0.355	1.661			-0.374	-0.407	1.647			-0.034	0.082	1.716			0.026	-0.094	1.528
-0.177	-0.163	1.688			-0.171	-0.113	1.736			-0.174	0.181	1.753			-0.171	0.372	1.750			-0.319	0.070	1.753			-0.351	-0.174	1.701			-0.363	-0.355	1.661			-0.374	-0.407	1.647			-0.033	0.082	1.717			0.029	-0.093	1.529
-0.177	-0.163	1.688			-0.171	-0.114	1.737			-0.174	0.181	1.753			-0.170	0.372	1.750			-0.319	0.070	1.753			-0.351	-0.174	1.702			-0.363	-0.355	1.661			-0.373	-0.407	1.647			-0.033	0.083	1.717			0.032	-0.092	1.530
-0.177	-0.163	1.688			-0.171	-0.114	1.737			-0.174	0.181	1.753			-0.170	0.372	1.750			-0.319	0.070	1.753			-0.351	-0.174	1.702			-0.363	-0.355	1.662			-0.373	-0.407	1.647			-0.032	0.084	1.718			0.032	-0.092	1.531
-0.177	-0.163	1.688			-0.170	-0.114	1.737			-0.173	0.181	1.753			-0.170	0.371	1.750			-0.319	0.070	1.754			-0.351	-0.174	1.702			-0.362	-0.355	1.662			-0.373	-0.407	1.647			-0.032	0.084	1.718			0.034	-0.092	1.532
-0.177	-0.163	1.688			-0.170	-0.114	1.737			-0.173	0.181	1.753			-0.170	0.371	1.750			-0.319	0.070	1.754			-0.351	-0.174	1.702			-0.362	-0.355	1.662			-0.373	-0.407	1.647			-0.031	0.085	1.718			0.034	-0.092	1.533
-0.177	-0.163	1.689			-0.170	-0.114	1.737			-0.173	0.181	1.753			-0.169	0.371	1.750			-0.319	0.070	1.754			-0.351	-0.174	1.702			-0.362	-0.355	1.662			-0.373	-0.407	1.647			-0.031	0.085	1.718			0.034	-0.092	1.533
-0.177	-0.163	1.689			-0.170	-0.114	1.737			-0.173	0.181	1.754			-0.169	0.371	1.750			-0.319	0.070	1.754			-0.351	-0.174	1.702			-0.362	-0.355	1.662			-0.373	-0.407	1.647			-0.032	0.085	1.719			0.035	-0.092	1.534
-0.176	-0.164	1.689			-0.170	-0.114	1.737			-0.173	0.181	1.754			-0.169	0.371	1.750			-0.318	0.070	1.754			-0.351	-0.174	1.702			-0.362	-0.355	1.662			-0.373	-0.406	1.646			-0.032	0.086	1.719			0.035	-0.092	1.535
-0.176	-0.164	1.689			-0.170	-0.115	1.738			-0.173	0.181	1.754			-0.169	0.370	1.750			-0.318	0.070	1.754			-0.351	-0.174	1.702			-0.362	-0.355	1.662			-0.372	-0.406	1.646			-0.036	0.092	1.722			0.032	-0.086	1.539
-0.176	-0.164	1.689			-0.170	-0.115	1.738			-0.173	0.181	1.754			-0.168	0.370	1.750			-0.318	0.070	1.754			-0.351	-0.174	1.702			-0.362	-0.355	1.662			-0.372	-0.406	1.646			-0.037	0.094	1.724			0.030	-0.083	1.543
-0.176	-0.165	1.689			-0.170	-0.115	1.738			-0.173	0.181	1.754			-0.168	0.370	1.750			-0.318	0.070	1.754			-0.351	-0.174	1.702			-0.362	-0.355	1.662			-0.372	-0.406	1.646			-0.039	0.097	1.725			0.025	-0.078	1.544
-0.176	-0.165	1.689			-0.170	-0.115	1.738			-0.173	0.181	1.754			-0.168	0.369	1.750			-0.318	0.070	1.754			-0.351	-0.174	1.702			-0.362	-0.355	1.662			-0.372	-0.406	1.646			-0.040	0.099	1.726			0.023	-0.073	1.544
-0.176	-0.165	1.689			-0.170	-0.115	1.738			-0.173	0.181	1.754			-0.167	0.369	1.750			-0.318	0.070	1.754			-0.351	-0.174	1.702			-0.362	-0.355	1.662			-0.372	-0.406	1.646			-0.041	0.101	1.727			0.021	-0.069	1.544
-0.175	-0.165	1.689			-0.169	-0.115	1.738			-0.173	0.182	1.754			-0.167	0.369	1.750			-0.317	0.070	1.754			-0.351	-0.174	1.703			-0.362	-0.355	1.662			-0.372	-0.406	1.645			-0.008	0.082	1.713			0.024	-0.076	1.530
-0.175	-0.165	1.689			-0.169	-0.115	1.738			-0.172	0.182	1.754			-0.167	0.369	1.750			-0.317	0.070	1.754			-0.351	-0.174	1.703			-0.362	-0.355	1.662			-0.372	-0.406	1.645			0.003	0.075	1.708			0.025	-0.081	1.522
-0.175	-0.164	1.689			-0.169	-0.115	1.738			-0.172	0.183	1.754			-0.167	0.369	1.750			-0.317	0.070	1.754			-0.351	-0.174	1.703			-0.362	-0.355	1.662			-0.372	-0.406	1.645			0.010	0.072	1.705			0.026	-0.083	1.516
-0.175	-0.164	1.689			-0.169	-0.114	1.738			-0.171	0.185	1.753			-0.167	0.369	1.750			-0.317	0.070	1.754			-0.351	-0.174	1.703			-0.361	-0.355	1.662			-0.372	-0.406	1.645			0.014	0.070	1.703			0.026	-0.086	1.512
-0.175	-0.163	1.689			-0.169	-0.114	1.738			-0.170	0.186	1.752			-0.167	0.369	1.750			-0.317	0.070	1.754			-0.351	-0.174	1.703			-0.361	-0.355	1.662			-0.372	-0.405	1.645			0.016	0.069	1.702			0.027	-0.087	1.510
-0.175	-0.163	1.689			-0.169	-0.113	1.738			-0.170	0.189	1.750			-0.168	0.369	1.750			-0.317	0.070	1.754			-0.351	-0.174	1.703			-0.361	-0.355	1.662			-0.371	-0.396	1.646			0.018	0.068	1.701			0.027	-0.088	1.508
-0.175	-0.163	1.689			-0.169	-0.112	1.738			-0.169	0.192	1.749			-0.168	0.370	1.750			-0.317	0.070	1.754			-0.351	-0.174	1.703			-0.361	-0.355	1.662			-0.371	-0.396	1.646			0.020	0.067	1.700			0.027	-0.089	1.506
-0.175	-0.162	1.689			-0.169	-0.112	1.738			-0.169	0.195	1.747			-0.168	0.370	1.750			-0.317	0.070	1.754			-0.350	-0.174	1.703			-0.361	-0.355	1.662			-0.371	-0.396	1.645			0.021	0.067	1.699			0.027	-0.089	1.504
-0.175	-0.162	1.689			-0.169	-0.111	1.738			-0.169	0.197	1.746			-0.169	0.370	1.751			-0.317	0.070	1.754			-0.350	-0.174	1.703			-0.361	-0.355	1.662			-0.371	-0.396	1.645			0.021	0.066	1.698			0.027	-0.090	1.503
-0.176	-0.162	1.689			-0.169	-0.111	1.737			-0.169	0.200	1.745			-0.169	0.371	1.751			-0.317	0.070	1.754			-0.350	-0.174	1.703			-0.361	-0.355	1.662			-0.371	-0.396	1.645			0.021	0.066	1.698			0.027	-0.091	1.502
-0.176	-0.162	1.689			-0.169	-0.111	1.737			-0.170	0.202	1.744			-0.169	0.371	1.751			-0.317	0.070	1.754			-0.350	-0.174	1.703			-0.361	-0.355	1.662			-0.371	-0.396	1.645			0.021	0.066	1.697			0.027	-0.092	1.501
-0.176	-0.162	1.689			-0.169	-0.111	1.737			-0.171	0.204	1.744			-0.170	0.371	1.751			-0.317	0.070	1.754			-0.350	-0.174	1.703			-0.361	-0.355	1.662			-0.371	-0.397	1.645			0.020	0.066	1.696			0.027	-0.092	1.500
-0.176	-0.162	1.689			-0.169	-0.111	1.737			-0.172	0.206	1.743			-0.170	0.372	1.751			-0.317	0.070	1.754			-0.350	-0.174	1.703			-0.361	-0.355	1.662			-0.371	-0.397	1.645			0.019	0.066	1.696			0.027	-0.093	1.499
-0.176	-0.163	1.689			-0.169	-0.110	1.737			-0.173	0.207	1.743			-0.170	0.372	1.751			-0.317	0.070	1.754			-0.350	-0.174	1.703			-0.361	-0.355	1.662			-0.371	-0.397	1.644			0.019	0.066	1.696			0.027	-0.094	1.498
-0.177	-0.163	1.689			-0.169	-0.110	1.737			-0.174	0.209	1.742			-0.170	0.372	1.751			-0.317	0.070	1.754			-0.350	-0.174	1.703			-0.361	-0.355	1.662			-0.371	-0.397	1.644			0.017	0.066	1.695			0.026	-0.094	1.497
-0.177	-0.163	1.689			-0.169	-0.110	1.737			-0.175	0.210	1.742			-0.171	0.372	1.751			-0.317	0.070	1.754			-0.350	-0.175	1.703			-0.361	-0.356	1.662			-0.371	-0.397	1.644			0.016	0.066	1.695			0.026	-0.095	1.497
-0.177	-0.163	1.689			-0.170	-0.110	1.737			-0.176	0.211	1.742			-0.171	0.372	1.751			-0.317	0.070	1.754			-0.350	-0.175	1.703			-0.361	-0.356	1.662			-0.372	-0.398	1.644			0.015	0.067	1.694			0.025	-0.096	1.496
-0.178	-0.164	1.689			-0.170	-0.110	1.737			-0.177	0.212	1.742			-0.171	0.373	1.751			-0.317	0.069	1.755			-0.350	-0.175	1.703			-0.361	-0.356	1.662			-0.372	-0.398	1.644			0.013	0.067	1.694			0.025	-0.096	1.496
-0.178	-0.164	1.688			-0.170	-0.110	1.737			-0.178	0.213	1.742			-0.171	0.373	1.751			-0.318	0.069	1.755			-0.350	-0.175	1.703			-0.361	-0.356	1.662			-0.372	-0.399	1.644			0.012	0.067	1.694			0.024	-0.096	1.496
-0.178	-0.165	1.688			-0.171	-0.110	1.736			-0.179	0.214	1.742			-0.171	0.373	1.751			-0.318	0.069	1.755			-0.350	-0.175	1.703			-0.361	-0.356	1.662			-0.373	-0.400	1.644			0.010	0.067	1.694			0.022	-0.093	1.498
-0.179	-0.165	1.688			-0.171	-0.111	1.736			-0.180	0.215	1.742			-0.171	0.373	1.751			-0.318	0.068	1.755			-0.350	-0.176	1.703			-0.362	-0.357	1.662			-0.373	-0.400	1.644			0.009	0.067	1.693			0.021	-0.093	1.498
-0.179	-0.166	1.688			-0.171	-0.111	1.736			-0.181	0.216	1.742			-0.171	0.373	1.751			-0.319	0.068	1.755			-0.350	-0.176	1.703			-0.362	-0.357	1.662			-0.373	-0.401	1.644			0.007	0.067	1.693			0.020	-0.093	1.498
-0.180	-0.166	1.688			-0.172	-0.111	1.736			-0.182	0.216	1.742			-0.171	0.373	1.751			-0.319	0.068	1.756			-0.350	-0.176	1.703			-0.362	-0.357	1.662			-0.373	-0.401	1.644			0.006	0.068	1.693			0.020	-0.093	1.497
-0.180	-0.167	1.688			-0.172	-0.111	1.736			-0.182	0.217	1.742			-0.172	0.373	1.751			-0.320	0.068	1.756			-0.351	-0.176	1.703			-0.362	-0.357	1.662			-0.374	-0.401	1.644			0.005	0.068	1.693			0.019	-0.093	1.497
-0.181	-0.168	1.688			-0.172	-0.111	1.736			-0.183	0.218	1.742			-0.172	0.374	1.751			-0.320	0.068	1.756			-0.351	-0.176	1.703			-0.362	-0.357	1.662			-0.374	-0.402	1.644			0.004	0.068	1.693			0.018	-0.092	1.498
-0.181	-0.168	1.688			-0.173	-0.112	1.736			-0.184	0.218	1.742			-0.172	0.374	1.751			-0.321	0.067	1.756			-0.351	-0.176	1.703			-0.362	-0.357	1.662			-0.374	-0.402	1.644			0.003	0.068	1.693			0.017	-0.089	1.499
-0.181	-0.169	1.688			-0.173	-0.112	1.736			-0.184	0.218	1.742			-0.172	0.374	1.751			-0.321	0.067	1.757			-0.351	-0.176	1.703			-0.362	-0.358	1.662			-0.374	-0.402	1.644			0.001	0.068	1.693			0.016	-0.087	1.501
-0.182	-0.169	1.688			-0.173	-0.112	1.736			-0.185	0.219	1.742			-0.172	0.374	1.751			-0.322	0.067	1.757			-0.351	-0.177	1.704			-0.362	-0.358	1.662			-0.375	-0.403	1.644			0.000	0.068	1.693			0.015	-0.086	1.503
-0.182	-0.170	1.688			-0.174	-0.112	1.735			-0.186	0.219	1.742			-0.172	0.374	1.751			-0.322	0.067	1.757			-0.351	-0.177	1.704			-0.362	-0.358	1.662			-0.375	-0.403	1.644			-0.001	0.069	1.693			0.014	-0.086	1.501
-0.182	-0.170	1.688			-0.174	-0.113	1.735			-0.186	0.219	1.742			-0.172	0.374	1.752			-0.323	0.067	1.758			-0.351	-0.177	1.704			-0.362	-0.358	1.662			-0.375	-0.403	1.644			-0.002	0.069	1.693			0.013	-0.083	1.503
-0.183	-0.171	1.688			-0.174	-0.113	1.735			-0.187	0.219	1.742			-0.172	0.374	1.752			-0.323	0.066	1.758			-0.351	-0.177	1.704			-0.362	-0.358	1.662			-0.375	-0.403	1.644			-0.003	0.069	1.692			0.013	-0.082	1.504
-0.183	-0.171	1.687			-0.174	-0.113	1.735			-0.187	0.220	1.742			-0.172	0.374	1.752			-0.324	0.066	1.759			-0.351	-0.177	1.704			-0.362	-0.358	1.662			-0.376	-0.404	1.644			-0.004	0.069	1.692			0.012	-0.080	1.505
-0.183	-0.171	1.687			-0.175	-0.113	1.735			-0.188	0.220	1.742			-0.172	0.374	1.752			-0.324	0.066	1.759			-0.351	-0.177	1.704			-0.362	-0.358	1.662			-0.376	-0.404	1.644			-0.004	0.070	1.692			0.012	-0.079	1.506
-0.184	-0.172	1.687			-0.175	-0.114	1.735			-0.188	0.220	1.742			-0.172	0.374	1.752			-0.325	0.066	1.759			-0.351	-0.177	1.704			-0.362	-0.359	1.662			-0.376	-0.404	1.644			-0.005	0.070	1.692			0.011	-0.078	1.507
-0.184	-0.172	1.687			-0.175	-0.114	1.735			-0.189	0.220	1.742			-0.172	0.374	1.752			-0.325	0.066	1.760			-0.351	-0.178	1.704			-0.362	-0.359	1.662			-0.376	-0.404	1.645			-0.006	0.070	1.692			0.011	-0.077	1.509
-0.184	-0.172	1.687			-0.175	-0.114	1.735			-0.189	0.220	1.742			-0.172	0.374	1.752			-0.326	0.066	1.760			-0.351	-0.178	1.704			-0.362	-0.359	1.662			-0.376	-0.404	1.645			-0.007	0.070	1.692			0.011	-0.076	1.510
-0.184	-0.173	1.687			-0.176	-0.114	1.735			-0.189	0.220	1.742			-0.172	0.374	1.752			-0.326	0.066	1.760			-0.351	-0.178	1.704			-0.362	-0.359	1.662			-0.376	-0.404	1.645			-0.007	0.070	1.692			0.011	-0.075	1.511
-0.185	-0.173	1.687			-0.176	-0.114	1.735			-0.190	0.220	1.742			-0.172	0.374	1.752			-0.327	0.066	1.761			-0.351	-0.178	1.704			-0.362	-0.359	1.662			-0.376	-0.405	1.645			-0.008	0.071	1.692			0.011	-0.074	1.512
-0.185	-0.173	1.687			-0.176	-0.115	1.735			-0.190	0.217	1.741			-0.172	0.374	1.752			-0.327	0.066	1.761			-0.351	-0.178	1.704			-0.362	-0.359	1.663			-0.376	-0.405	1.645			-0.009	0.071	1.692			0.010	-0.074	1.513
-0.185	-0.174	1.687			-0.176	-0.115	1.735			-0.190	0.217	1.741			-0.172	0.374	1.752			-0.327	0.066	1.761			-0.351	-0.178	1.704			-0.362	-0.359	1.663			-0.376	-0.405	1.645			-0.009	0.071	1.693			0.010	-0.073	1.514
-0.185	-0.174	1.687			-0.176	-0.115	1.735			-0.191	0.216	1.740			-0.172	0.374	1.752			-0.328	0.066	1.762			-0.351	-0.178	1.704			-0.362	-0.359	1.663			-0.377	-0.405	1.645			-0.010	0.071	1.693			0.010	-0.072	1.515
-0.185	-0.174	1.687			-0.177	-0.115	1.735			-0.191	0.216	1.740			-0.172	0.374	1.752			-0.328	0.066	1.762			-0.351	-0.178	1.704			-0.362	-0.359	1.663			-0.377	-0.405	1.645			-0.011	0.072	1.693			0.010	-0.072	1.516
-0.186	-0.174	1.687			-0.177	-0.115	1.735			-0.191	0.215	1.740			-0.172	0.373	1.752			-0.328	0.066	1.762			-0.352	-0.178	1.704			-0.362	-0.359	1.663			-0.377	-0.405	1.645			-0.011	0.072	1.693			0.010	-0.071	1.517
-0.186	-0.175	1.687			-0.177	-0.115	1.735			-0.191	0.215	1.740			-0.172	0.373	1.752			-0.329	0.066	1.763			-0.352	-0.178	1.704			-0.362	-0.359	1.663			-0.377	-0.405	1.645			-0.012	0.072	1.693			0.010	-0.071	1.518
-0.186	-0.175	1.687			-0.177	-0.116	1.735			-0.191	0.215	1.739			-0.172	0.373	1.752			-0.329	0.066	1.763			-0.352	-0.178	1.704			-0.362	-0.359	1.663			-0.377	-0.405	1.645			-0.012	0.073	1.694			0.010	-0.070	1.519
-0.186	-0.175	1.687			-0.177	-0.116	1.735			-0.191	0.215	1.739			-0.172	0.373	1.752			-0.329	0.066	1.763			-0.352	-0.178	1.704			-0.362	-0.359	1.663			-0.373	-0.409	1.646			-0.013	0.073	1.694			0.010	-0.070	1.520
-0.186	-0.175	1.687			-0.177	-0.116	1.735			-0.191	0.215	1.739			-0.172	0.374	1.752			-0.329	0.066	1.764			-0.352	-0.178	1.704			-0.362	-0.359	1.663			-0.373	-0.410	1.646			-0.013	0.073	1.694			0.010	-0.070	1.520
-0.186	-0.175	1.687			-0.177	-0.116	1.735			-0.192	0.215	1.739			-0.172	0.374	1.752			-0.330	0.066	1.764			-0.352	-0.178	1.705			-0.362	-0.359	1.663			-0.373	-0.410	1.647			-0.014	0.073	1.694			0.010	-0.069	1.521
-0.186	-0.175	1.687			-0.178	-0.116	1.735			-0.192	0.215	1.739			-0.172	0.374	1.752			-0.330	0.066	1.764			-0.352	-0.178	1.705			-0.362	-0.359	1.663			-0.373	-0.410	1.647			-0.014	0.074	1.694			0.010	-0.069	1.522
-0.186	-0.176	1.687			-0.178	-0.116	1.734			-0.192	0.215	1.739			-0.172	0.374	1.752			-0.330	0.065	1.764			-0.352	-0.178	1.705			-0.362	-0.359	1.663			-0.373	-0.410	1.647			-0.014	0.074	1.694			0.010	-0.069	1.522
-0.187	-0.176	1.687			-0.178	-0.116	1.734			-0.192	0.215	1.739			-0.172	0.374	1.752			-0.330	0.065	1.764			-0.352	-0.178	1.705			-0.362	-0.359	1.663			-0.372	-0.410	1.647			-0.014	0.074	1.695			0.010	-0.069	1.523
-0.187	-0.176	1.687			-0.178	-0.116	1.734			-0.192	0.215	1.740			-0.172	0.374	1.752			-0.330	0.065	1.765			-0.352	-0.178	1.705			-0.362	-0.359	1.663			-0.372	-0.410	1.647			-0.015	0.074	1.695			0.010	-0.068	1.523
-0.187	-0.176	1.687			-0.178	-0.116	1.734			-0.192	0.215	1.740			-0.171	0.374	1.752			-0.330	0.065	1.765			-0.352	-0.178	1.705			-0.362	-0.359	1.664			-0.372	-0.410	1.647			-0.015	0.074	1.695			0.010	-0.068	1.524
-0.187	-0.176	1.687			-0.178	-0.117	1.734			-0.193	0.215	1.740			-0.171	0.374	1.753			-0.331	0.065	1.765			-0.352	-0.178	1.706			-0.362	-0.359	1.664			-0.372	-0.410	1.647			-0.015	0.074	1.695			0.010	-0.068	1.524
-0.187	-0.176	1.687			-0.178	-0.117	1.734			-0.193	0.215	1.740			-0.171	0.374	1.753			-0.331	0.065	1.765			-0.352	-0.178	1.706			-0.362	-0.359	1.664			-0.372	-0.410	1.647			-0.015	0.075	1.695			0.009	-0.072	1.518
-0.187	-0.176	1.687			-0.178	-0.117	1.734			-0.193	0.215	1.741			-0.171	0.374	1.753			-0.331	0.065	1.765			-0.352	-0.178	1.706			-0.362	-0.359	1.664			-0.372	-0.410	1.647			-0.016	0.075	1.695			0.009	-0.071	1.518
-0.187	-0.176	1.687			-0.178	-0.117	1.734			-0.193	0.215	1.741			-0.171	0.374	1.753			-0.331	0.065	1.765			-0.352	-0.178	1.706			-0.362	-0.359	1.664			-0.372	-0.410	1.647			-0.016	0.075	1.695			0.009	-0.071	1.518
-0.187	-0.176	1.687			-0.178	-0.117	1.735			-0.193	0.215	1.742			-0.171	0.374	1.753			-0.331	0.065	1.766			-0.352	-0.178	1.706			-0.362	-0.359	1.664			-0.372	-0.410	1.647			-0.016	0.075	1.696			0.009	-0.071	1.518
-0.187	-0.177	1.687			-0.178	-0.117	1.735			-0.194	0.215	1.742			-0.171	0.374	1.754			-0.331	0.065	1.766			-0.352	-0.178	1.706			-0.360	-0.360	1.664			-0.364	-0.416	1.649			-0.016	0.075	1.696			0.009	-0.071	1.518
-0.187	-0.177	1.687			-0.178	-0.117	1.735			-0.194	0.215	1.743			-0.171	0.374	1.754			-0.331	0.065	1.766			-0.352	-0.178	1.706			-0.360	-0.360	1.664			-0.366	-0.415	1.649			-0.016	0.075	1.696			0.009	-0.071	1.519
-0.187	-0.177	1.687			-0.179	-0.117	1.735			-0.194	0.215	1.743			-0.170	0.374	1.754			-0.331	0.065	1.766			-0.352	-0.178	1.706			-0.360	-0.360	1.664			-0.367	-0.414	1.649			-0.016	0.075	1.696			0.009	-0.070	1.519
-0.187	-0.177	1.687			-0.179	-0.117	1.735			-0.194	0.215	1.744			-0.170	0.374	1.754			-0.331	0.065	1.766			-0.352	-0.178	1.706			-0.360	-0.360	1.664			-0.368	-0.414	1.649			-0.017	0.075	1.696			0.009	-0.070	1.519
-0.187	-0.177	1.687			-0.179	-0.117	1.735			-0.194	0.215	1.744			-0.170	0.374	1.754			-0.331	0.065	1.766			-0.352	-0.178	1.707			-0.360	-0.360	1.664			-0.368	-0.414	1.649			-0.017	0.075	1.696			0.009	-0.070	1.519
-0.187	-0.177	1.687			-0.179	-0.117	1.735			-0.194	0.215	1.745			-0.170	0.374	1.755			-0.331	0.065	1.766			-0.352	-0.178	1.707			-0.360	-0.360	1.664			-0.368	-0.414	1.649			-0.017	0.075	1.696			0.009	-0.070	1.519
-0.187	-0.177	1.687			-0.179	-0.118	1.735			-0.194	0.215	1.745			-0.170	0.374	1.755			-0.331	0.065	1.766			-0.352	-0.178	1.707			-0.360	-0.360	1.664			-0.368	-0.413	1.650			-0.017	0.075	1.696			0.009	-0.070	1.519
-0.187	-0.177	1.687			-0.179	-0.118	1.735			-0.194	0.215	1.745			-0.170	0.374	1.755			-0.331	0.065	1.766			-0.352	-0.178	1.707			-0.360	-0.360	1.664			-0.369	-0.413	1.650			-0.017	0.075	1.696			0.009	-0.073	1.514
-0.187	-0.177	1.688			-0.179	-0.118	1.735			-0.194	0.215	1.746			-0.170	0.374	1.755			-0.331	0.065	1.766			-0.352	-0.178	1.707			-0.360	-0.360	1.664			-0.369	-0.413	1.650			-0.017	0.075	1.696			0.010	-0.075	1.510
-0.187	-0.177	1.688			-0.179	-0.118	1.735			-0.195	0.215	1.746			-0.170	0.374	1.755			-0.331	0.065	1.766			-0.352	-0.178	1.707			-0.359	-0.360	1.665			-0.370	-0.412	1.650			-0.017	0.075	1.696			0.010	-0.076	1.508
-0.188	-0.177	1.688			-0.179	-0.118	1.735			-0.194	0.215	1.747			-0.170	0.374	1.756			-0.331	0.065	1.766			-0.352	-0.178	1.707			-0.359	-0.360	1.665			-0.371	-0.411	1.650			-0.016	0.075	1.696			0.010	-0.079	1.502
-0.188	-0.177	1.688			-0.179	-0.118	1.735			-0.194	0.215	1.747			-0.170	0.374	1.756			-0.331	0.065	1.766			-0.352	-0.178	1.707			-0.359	-0.360	1.665			-0.371	-0.411	1.650			-0.016	0.075	1.696			0.010	-0.079	1.502
-0.188	-0.177	1.688			-0.179	-0.118	1.735			-0.194	0.215	1.747			-0.170	0.374	1.756			-0.330	0.065	1.766			-0.352	-0.178	1.707			-0.359	-0.360	1.665			-0.371	-0.411	1.650			-0.015	0.075	1.695			0.010	-0.080	1.497
-0.187	-0.176	1.688			-0.179	-0.117	1.735			-0.193	0.214	1.747			-0.170	0.374	1.756			-0.330	0.065	1.766			-0.352	-0.178	1.707			-0.359	-0.360	1.665			-0.371	-0.411	1.650			-0.014	0.074	1.695			0.011	-0.081	1.494
-0.187	-0.174	1.689			-0.179	-0.117	1.736			-0.192	0.214	1.747			-0.170	0.374	1.756			-0.330	0.065	1.766			-0.352	-0.178	1.708			-0.359	-0.360	1.665			-0.371	-0.411	1.649			-0.012	0.074	1.694			0.011	-0.081	1.488
-0.187	-0.172	1.689			-0.178	-0.116	1.736			-0.191	0.213	1.748			-0.170	0.374	1.756			-0.330	0.065	1.766			-0.352	-0.178	1.708			-0.359	-0.360	1.665			-0.372	-0.410	1.650			-0.011	0.073	1.694			0.009	-0.062	1.467
-0.186	-0.170	1.690			-0.178	-0.115	1.736			-0.189	0.212	1.748			-0.171	0.374	1.757			-0.330	0.065	1.766			-0.352	-0.178	1.708			-0.359	-0.360	1.665			-0.372	-0.410	1.650			-0.009	0.072	1.693			0.009	-0.050	1.456
-0.186	-0.169	1.690			-0.178	-0.114	1.737			-0.188	0.210	1.749			-0.171	0.373	1.757			-0.329	0.065	1.766			-0.352	-0.178	1.708			-0.359	-0.360	1.665			-0.372	-0.410	1.650			-0.008	0.071	1.693			0.011	-0.042	1.448
-0.186	-0.168	1.690			-0.177	-0.114	1.737			-0.184	0.204	1.750			-0.171	0.373	1.757			-0.329	0.065	1.766			-0.352	-0.178	1.708			-0.360	-0.359	1.665			-0.372	-0.410	1.650			-0.005	0.068	1.693			0.019	-0.042	1.443
-0.185	-0.167	1.691			-0.177	-0.113	1.737			-0.182	0.199	1.752			-0.171	0.373	1.757			-0.329	0.065	1.766			-0.352	-0.178	1.708			-0.360	-0.359	1.665			-0.372	-0.410	1.650			-0.015	0.070	1.698			0.022	-0.037	1.448
-0.185	-0.166	1.691			-0.177	-0.113	1.737			-0.180	0.196	1.752			-0.171	0.373	1.757			-0.328	0.065	1.766			-0.352	-0.178	1.708			-0.360	-0.359	1.665			-0.372	-0.409	1.650			-0.020	0.072	1.701			0.025	-0.035	1.453
-0.185	-0.166	1.691			-0.176	-0.113	1.738			-0.178	0.194	1.753			-0.171	0.373	1.757			-0.328	0.065	1.766			-0.352	-0.178	1.708			-0.360	-0.359	1.665			-0.372	-0.409	1.650			-0.022	0.073	1.703			0.028	-0.034	1.456
-0.184	-0.165	1.691			-0.176	-0.113	1.738			-0.177	0.192	1.754			-0.171	0.373	1.757			-0.328	0.065	1.766			-0.352	-0.178	1.708			-0.360	-0.359	1.665			-0.373	-0.409	1.650			-0.024	0.074	1.704			0.037	-0.030	1.463
-0.184	-0.165	1.692			-0.176	-0.113	1.738			-0.177	0.190	1.754			-0.172	0.373	1.758			-0.328	0.065	1.766			-0.353	-0.178	1.708			-0.360	-0.359	1.665			-0.373	-0.409	1.650			-0.025	0.075	1.705			0.045	-0.027	1.468
-0.184	-0.164	1.692			-0.175	-0.113	1.738			-0.176	0.189	1.755			-0.172	0.372	1.758			-0.328	0.065	1.766			-0.353	-0.178	1.708			-0.360	-0.359	1.665			-0.373	-0.409	1.650			-0.026	0.076	1.706			0.054	-0.026	1.474
-0.184	-0.164	1.692			-0.175	-0.113	1.739			-0.175	0.188	1.756			-0.172	0.372	1.758			-0.327	0.065	1.766			-0.353	-0.178	1.708			-0.360	-0.359	1.666			-0.374	-0.409	1.650			-0.026	0.076	1.707			0.063	-0.025	1.479
-0.183	-0.164	1.692			-0.175	-0.113	1.739			-0.175	0.187	1.756			-0.172	0.372	1.758			-0.327	0.065	1.766			-0.353	-0.178	1.708			-0.360	-0.359	1.666			-0.374	-0.408	1.650			-0.027	0.076	1.708			0.072	-0.025	1.485
-0.183	-0.164	1.692			-0.175	-0.113	1.739			-0.174	0.186	1.756			-0.172	0.372	1.758			-0.327	0.065	1.766			-0.353	-0.178	1.708			-0.361	-0.359	1.666			-0.374	-0.408	1.650			-0.027	0.077	1.708			0.081	-0.026	1.490
-0.183	-0.163	1.693			-0.174	-0.112	1.740			-0.174	0.185	1.757			-0.172	0.371	1.757			-0.327	0.065	1.765			-0.353	-0.178	1.708			-0.361	-0.359	1.666			-0.372	-0.408	1.649			-0.028	0.077	1.709			0.096	-0.029	1.501
-0.183	-0.163	1.693			-0.174	-0.112	1.740			-0.174	0.185	1.757			-0.172	0.371	1.757			-0.327	0.065	1.765			-0.353	-0.178	1.708			-0.361	-0.359	1.666			-0.372	-0.408	1.649			-0.028	0.077	1.709			0.096	-0.029	1.501
-0.182	-0.163	1.693			-0.174	-0.112	1.740			-0.173	0.184	1.757			-0.172	0.371	1.757			-0.327	0.065	1.765			-0.353	-0.178	1.708			-0.361	-0.359	1.666			-0.372	-0.408	1.649			-0.028	0.077	1.710			0.103	-0.032	1.507
-0.182	-0.163	1.693			-0.174	-0.112	1.740			-0.173	0.183	1.758			-0.172	0.371	1.757			-0.327	0.065	1.765			-0.353	-0.178	1.708			-0.361	-0.359	1.666			-0.372	-0.407	1.649			-0.028	0.077	1.710			0.109	-0.035	1.512
-0.182	-0.162	1.693			-0.174	-0.112	1.740			-0.173	0.183	1.758			-0.172	0.371	1.757			-0.326	0.065	1.765			-0.353	-0.178	1.708			-0.361	-0.359	1.666			-0.371	-0.407	1.649			-0.027	0.077	1.711			0.115	-0.036	1.516
-0.181	-0.162	1.693			-0.173	-0.112	1.740			-0.173	0.182	1.758			-0.172	0.371	1.757			-0.326	0.065	1.765			-0.353	-0.178	1.708			-0.361	-0.359	1.666			-0.371	-0.407	1.648			-0.027	0.077	1.711			0.119	-0.037	1.518
-0.181	-0.162	1.693			-0.173	-0.112	1.741			-0.173	0.182	1.759			-0.172	0.370	1.757			-0.326	0.065	1.764			-0.353	-0.178	1.708			-0.361	-0.359	1.666			-0.371	-0.407	1.648			-0.026	0.077	1.712			0.123	-0.037	1.521
-0.181	-0.162	1.694			-0.173	-0.112	1.741			-0.172	0.181	1.759			-0.172	0.369	1.757			-0.326	0.065	1.764			-0.353	-0.178	1.708			-0.361	-0.359	1.666			-0.371	-0.407	1.648			-0.026	0.077	1.712			0.127	-0.037	1.522
-0.181	-0.162	1.694			-0.173	-0.112	1.741			-0.172	0.181	1.759			-0.172	0.369	1.756			-0.326	0.065	1.764			-0.353	-0.177	1.708			-0.361	-0.359	1.666			-0.371	-0.407	1.648			-0.025	0.077	1.713			0.130	-0.038	1.524
-0.180	-0.162	1.694			-0.173	-0.112	1.741			-0.172	0.181	1.759			-0.172	0.368	1.756			-0.325	0.065	1.763			-0.353	-0.177	1.708			-0.361	-0.359	1.666			-0.371	-0.407	1.648			-0.025	0.076	1.713			0.132	-0.038	1.526
-0.180	-0.162	1.694			-0.173	-0.112	1.741			-0.172	0.180	1.760			-0.171	0.368	1.756			-0.325	0.065	1.763			-0.353	-0.177	1.708			-0.361	-0.359	1.666			-0.371	-0.407	1.648			-0.024	0.076	1.714			0.135	-0.038	1.527
-0.180	-0.162	1.694			-0.173	-0.112	1.741			-0.172	0.180	1.760			-0.171	0.368	1.756			-0.325	0.065	1.762			-0.353	-0.177	1.708			-0.361	-0.359	1.666			-0.371	-0.407	1.648			-0.024	0.076	1.714			0.137	-0.038	1.529
-0.180	-0.161	1.694			-0.172	-0.112	1.742			-0.172	0.180	1.760			-0.171	0.367	1.755			-0.325	0.065	1.762			-0.353	-0.177	1.708			-0.361	-0.359	1.666			-0.371	-0.406	1.647			-0.023	0.076	1.714			0.139	-0.039	1.530
-0.179	-0.161	1.694			-0.172	-0.112	1.742			-0.172	0.180	1.760			-0.171	0.367	1.755			-0.325	0.065	1.762			-0.353	-0.177	1.708			-0.361	-0.359	1.666			-0.372	-0.406	1.647			-0.022	0.076	1.715			0.141	-0.039	1.531
-0.179	-0.161	1.695			-0.172	-0.112	1.742			-0.172	0.179	1.761			-0.171	0.367	1.755			-0.325	0.065	1.761			-0.353	-0.177	1.708			-0.361	-0.359	1.666			-0.372	-0.406	1.647			-0.022	0.076	1.715			0.143	-0.039	1.532
-0.179	-0.161	1.695			-0.172	-0.113	1.742			-0.172	0.179	1.761			-0.171	0.366	1.755			-0.324	0.065	1.761			-0.353	-0.177	1.708			-0.361	-0.359	1.666			-0.372	-0.406	1.647			-0.021	0.076	1.715			0.144	-0.039	1.533
-0.179	-0.161	1.695			-0.172	-0.113	1.742			-0.172	0.179	1.761			-0.171	0.366	1.755			-0.324	0.065	1.761			-0.353	-0.177	1.708			-0.362	-0.359	1.666			-0.372	-0.406	1.647			-0.021	0.076	1.716			0.146	-0.039	1.534
-0.179	-0.161	1.695			-0.172	-0.113	1.742			-0.172	0.179	1.761			-0.171	0.366	1.754			-0.324	0.065	1.760			-0.353	-0.177	1.708			-0.362	-0.359	1.666			-0.372	-0.406	1.647			-0.020	0.075	1.716			0.147	-0.040	1.535
-0.178	-0.161	1.695			-0.172	-0.113	1.743			-0.172	0.179	1.761			-0.171	0.365	1.754			-0.324	0.065	1.760			-0.353	-0.177	1.708			-0.362	-0.359	1.666			-0.372	-0.406	1.647			-0.020	0.075	1.716			0.148	-0.040	1.535
-0.178	-0.161	1.695			-0.172	-0.113	1.743			-0.173	0.179	1.761			-0.170	0.365	1.754			-0.324	0.065	1.760			-0.353	-0.177	1.708			-0.362	-0.359	1.666			-0.372	-0.406	1.647			-0.019	0.075	1.716			0.149	-0.040	1.536
-0.178	-0.161	1.695			-0.171	-0.113	1.743			-0.173	0.179	1.762			-0.170	0.365	1.754			-0.324	0.065	1.760			-0.353	-0.177	1.708			-0.362	-0.359	1.666			-0.372	-0.406	1.647			-0.019	0.075	1.716			0.150	-0.040	1.536
-0.178	-0.161	1.695			-0.171	-0.113	1.743			-0.173	0.179	1.762			-0.170	0.365	1.754			-0.324	0.065	1.759			-0.353	-0.177	1.708			-0.362	-0.359	1.666			-0.372	-0.406	1.647			-0.019	0.075	1.717			0.150	-0.041	1.537
-0.178	-0.161	1.695			-0.171	-0.113	1.743			-0.173	0.179	1.762			-0.170	0.365	1.754			-0.323	0.065	1.759			-0.353	-0.177	1.708			-0.362	-0.359	1.666			-0.372	-0.406	1.647			-0.018	0.075	1.717			0.150	-0.041	1.537
-0.177	-0.161	1.696			-0.171	-0.113	1.743			-0.173	0.179	1.762			-0.170	0.365	1.754			-0.323	0.065	1.759			-0.352	-0.177	1.707			-0.362	-0.359	1.666			-0.372	-0.406	1.647			-0.018	0.075	1.717			0.151	-0.041	1.538
-0.177	-0.161	1.696			-0.171	-0.113	1.743			-0.173	0.179	1.762			-0.170	0.365	1.754			-0.323	0.065	1.759			-0.352	-0.177	1.707			-0.362	-0.359	1.666			-0.372	-0.406	1.647			-0.018	0.075	1.717			0.151	-0.041	1.538
-0.177	-0.161	1.696			-0.171	-0.113	1.744			-0.174	0.179	1.763			-0.170	0.364	1.754			-0.323	0.065	1.759			-0.352	-0.177	1.707			-0.362	-0.359	1.666			-0.372	-0.405	1.647			-0.017	0.075	1.717			0.150	-0.042	1.538
-0.177	-0.161	1.696			-0.171	-0.113	1.744			-0.174	0.179	1.763			-0.170	0.364	1.753			-0.323	0.065	1.759			-0.352	-0.177	1.707			-0.362	-0.359	1.666			-0.372	-0.405	1.647			-0.017	0.075	1.717			0.150	-0.042	1.538
-0.177	-0.161	1.696			-0.171	-0.113	1.744			-0.174	0.180	1.763			-0.170	0.364	1.753			-0.323	0.065	1.758			-0.352	-0.177	1.707			-0.362	-0.359	1.666			-0.373	-0.405	1.647			-0.017	0.075	1.718			0.149	-0.042	1.538
-0.177	-0.161	1.696			-0.171	-0.113	1.744			-0.174	0.180	1.763			-0.170	0.364	1.753			-0.323	0.065	1.758			-0.352	-0.177	1.707			-0.362	-0.359	1.666			-0.373	-0.405	1.647			-0.016	0.075	1.718			0.149	-0.042	1.537
-0.177	-0.161	1.696			-0.171	-0.113	1.744			-0.174	0.180	1.763			-0.170	0.364	1.753			-0.323	0.065	1.758			-0.352	-0.177	1.707			-0.362	-0.359	1.666			-0.373	-0.405	1.647			-0.016	0.075	1.718			0.148	-0.042	1.537
-0.176	-0.162	1.696			-0.171	-0.113	1.744			-0.175	0.180	1.763			-0.170	0.364	1.753			-0.323	0.065	1.758			-0.352	-0.177	1.707			-0.362	-0.359	1.666			-0.373	-0.405	1.647			-0.016	0.074	1.718			0.147	-0.042	1.537
-0.176	-0.162	1.696			-0.171	-0.113	1.744			-0.175	0.180	1.764			-0.170	0.364	1.753			-0.323	0.065	1.758			-0.352	-0.177	1.707			-0.362	-0.359	1.666			-0.373	-0.405	1.647			-0.016	0.074	1.718			0.146	-0.042	1.536
-0.176	-0.162	1.696			-0.171	-0.113	1.744			-0.175	0.180	1.764			-0.170	0.364	1.753			-0.323	0.065	1.758			-0.352	-0.177	1.707			-0.363	-0.359	1.666			-0.373	-0.405	1.647			-0.016	0.074	1.718			0.145	-0.042	1.536
-0.176	-0.162	1.696			-0.170	-0.113	1.744			-0.175	0.180	1.764			-0.170	0.364	1.753			-0.323	0.065	1.758			-0.352	-0.177	1.707			-0.363	-0.359	1.666			-0.373	-0.405	1.647			-0.015	0.074	1.718			0.144	-0.043	1.535
-0.176	-0.162	1.696			-0.170	-0.113	1.745			-0.175	0.180	1.764			-0.170	0.364	1.753			-0.323	0.065	1.758			-0.352	-0.177	1.707			-0.363	-0.359	1.666			-0.373	-0.405	1.647			-0.015	0.074	1.718			0.144	-0.043	1.534
-0.176	-0.162	1.696			-0.170	-0.113	1.745			-0.175	0.180	1.764			-0.170	0.364	1.754			-0.323	0.065	1.758			-0.352	-0.177	1.707			-0.363	-0.359	1.666			-0.373	-0.405	1.647			-0.015	0.074	1.718			0.143	-0.043	1.534
-0.176	-0.162	1.697			-0.170	-0.113	1.745			-0.176	0.181	1.764			-0.171	0.364	1.754			-0.323	0.065	1.758			-0.352	-0.177	1.707			-0.363	-0.359	1.666			-0.373	-0.405	1.647			-0.015	0.074	1.718			0.142	-0.043	1.533
-0.176	-0.162	1.697			-0.170	-0.113	1.745			-0.176	0.181	1.764			-0.171	0.364	1.754			-0.323	0.065	1.758			-0.352	-0.177	1.707			-0.363	-0.358	1.666			-0.373	-0.405	1.647			-0.015	0.074	1.718			0.141	-0.043	1.533
-0.176	-0.162	1.697			-0.170	-0.113	1.745			-0.176	0.181	1.765			-0.171	0.365	1.754			-0.323	0.065	1.758			-0.352	-0.177	1.707			-0.363	-0.358	1.666			-0.374	-0.405	1.647			-0.015	0.074	1.718			0.140	-0.043	1.532
-0.176	-0.162	1.697			-0.170	-0.113	1.745			-0.176	0.181	1.765			-0.171	0.365	1.754			-0.323	0.065	1.758			-0.352	-0.177	1.707			-0.363	-0.358	1.666			-0.374	-0.405	1.647			-0.015	0.074	1.719			0.140	-0.043	1.532
-0.176	-0.162	1.697			-0.170	-0.113	1.745			-0.176	0.181	1.765			-0.171	0.365	1.754			-0.323	0.066	1.758			-0.352	-0.177	1.707			-0.363	-0.358	1.666			-0.374	-0.405	1.647			-0.014	0.074	1.719			0.139	-0.043	1.532
-0.176	-0.162	1.697			-0.170	-0.114	1.745			-0.176	0.181	1.765			-0.171	0.365	1.755			-0.323	0.066	1.758			-0.352	-0.177	1.707			-0.363	-0.358	1.666			-0.374	-0.405	1.647			-0.014	0.074	1.719			0.138	-0.043	1.531
-0.176	-0.162	1.697			-0.170	-0.114	1.745			-0.177	0.181	1.765			-0.171	0.365	1.755			-0.323	0.066	1.758			-0.352	-0.177	1.707			-0.363	-0.358	1.666			-0.374	-0.405	1.647			-0.014	0.074	1.719			0.138	-0.043	1.531
-0.175	-0.162	1.697			-0.170	-0.114	1.745			-0.177	0.181	1.765			-0.171	0.365	1.755			-0.323	0.066	1.758			-0.352	-0.177	1.707			-0.363	-0.358	1.666			-0.374	-0.405	1.647			-0.014	0.074	1.719			0.138	-0.043	1.531
-0.175	-0.162	1.697			-0.170	-0.114	1.745			-0.177	0.182	1.765			-0.171	0.365	1.755			-0.323	0.066	1.758			-0.352	-0.177	1.707			-0.363	-0.358	1.666			-0.374	-0.405	1.647			-0.014	0.074	1.719			0.137	-0.043	1.531
-0.175	-0.162	1.697			-0.170	-0.114	1.746			-0.177	0.182	1.765			-0.171	0.365	1.755			-0.323	0.066	1.758			-0.352	-0.176	1.707			-0.363	-0.358	1.666			-0.374	-0.405	1.647			-0.014	0.074	1.719			0.137	-0.043	1.530
-0.175	-0.162	1.697			-0.170	-0.114	1.746			-0.177	0.182	1.766			-0.171	0.366	1.755			-0.323	0.066	1.758			-0.352	-0.176	1.707			-0.363	-0.358	1.666			-0.374	-0.405	1.647			-0.014	0.074	1.719			0.136	-0.043	1.530
-0.175	-0.162	1.697			-0.170	-0.114	1.746			-0.177	0.182	1.766			-0.172	0.366	1.756			-0.323	0.066	1.758			-0.352	-0.176	1.707			-0.363	-0.358	1.666			-0.374	-0.405	1.647			-0.014	0.074	1.719			0.136	-0.043	1.530
-0.175	-0.162	1.697			-0.170	-0.114	1.746			-0.177	0.182	1.766			-0.172	0.366	1.756			-0.323	0.066	1.758			-0.352	-0.176	1.707			-0.363	-0.358	1.666			-0.373	-0.405	1.647			-0.014	0.074	1.719			0.135	-0.043	1.530
-0.175	-0.162	1.697			-0.170	-0.114	1.746			-0.177	0.182	1.766			-0.172	0.366	1.756			-0.323	0.066	1.758			-0.352	-0.176	1.707			-0.363	-0.358	1.666			-0.373	-0.405	1.647			-0.014	0.074	1.719			0.134	-0.044	1.530
-0.175	-0.162	1.697			-0.170	-0.114	1.746			-0.177	0.182	1.766			-0.172	0.366	1.756			-0.323	0.066	1.758			-0.352	-0.176	1.707			-0.363	-0.358	1.666			-0.373	-0.405	1.647			-0.014	0.074	1.719			0.134	-0.044	1.530
-0.175	-0.162	1.697			-0.170	-0.114	1.746			-0.177	0.182	1.766			-0.172	0.366	1.756			-0.323	0.066	1.758			-0.352	-0.176	1.707			-0.363	-0.358	1.666			-0.373	-0.405	1.647			-0.013	0.074	1.719			0.133	-0.044	1.529
-0.175	-0.162	1.697			-0.170	-0.114	1.746			-0.178	0.183	1.766			-0.172	0.366	1.756			-0.323	0.066	1.758			-0.352	-0.176	1.707			-0.363	-0.358	1.666			-0.373	-0.405	1.647			-0.013	0.074	1.719			0.130	-0.044	1.528
-0.175	-0.162	1.698			-0.170	-0.114	1.746			-0.178	0.183	1.766			-0.172	0.366	1.757			-0.323	0.066	1.758			-0.352	-0.176	1.707			-0.363	-0.358	1.666			-0.373	-0.405	1.647			-0.013	0.074	1.719			0.127	-0.044	1.526
-0.175	-0.162	1.698			-0.170	-0.114	1.746			-0.178	0.183	1.766			-0.172	0.366	1.757			-0.323	0.066	1.758			-0.352	-0.176	1.707			-0.363	-0.358	1.666			-0.373	-0.405	1.647			-0.013	0.074	1.719			0.122	-0.043	1.522
-0.174	-0.162	1.698			-0.169	-0.114	1.746			-0.175	0.181	1.765			-0.171	0.366	1.757			-0.323	0.066	1.758			-0.352	-0.176	1.707			-0.363	-0.358	1.666			-0.372	-0.405	1.647			-0.013	0.073	1.719			0.107	-0.045	1.509
-0.174	-0.162	1.698			-0.169	-0.114	1.746			-0.174	0.180	1.765			-0.171	0.366	1.757			-0.322	0.066	1.758			-0.352	-0.176	1.707			-0.363	-0.358	1.666			-0.372	-0.405	1.646			-0.012	0.072	1.719			0.096	-0.047	1.502
-0.174	-0.162	1.698			-0.169	-0.114	1.747			-0.173	0.181	1.765			-0.171	0.366	1.757			-0.321	0.066	1.757			-0.352	-0.176	1.707			-0.363	-0.358	1.666			-0.371	-0.405	1.646			-0.012	0.072	1.719			0.077	-0.053	1.499
-0.173	-0.163	1.698			-0.168	-0.114	1.747			-0.172	0.182	1.764			-0.171	0.366	1.757			-0.321	0.066	1.757			-0.352	-0.176	1.707			-0.363	-0.358	1.666			-0.371	-0.405	1.646			-0.012	0.072	1.719			0.065	-0.055	1.496
-0.173	-0.162	1.698			-0.168	-0.113	1.747			-0.171	0.184	1.763			-0.171	0.366	1.757			-0.320	0.066	1.757			-0.351	-0.176	1.707			-0.362	-0.358	1.665			-0.371	-0.405	1.645			0.002	0.072	1.709			0.054	-0.062	1.486
-0.173	-0.162	1.698			-0.167	-0.112	1.747			-0.170	0.186	1.762			-0.171	0.366	1.758			-0.320	0.066	1.757			-0.351	-0.176	1.707			-0.362	-0.358	1.665			-0.371	-0.405	1.645			0.010	0.073	1.704			0.047	-0.066	1.480
-0.172	-0.161	1.698			-0.166	-0.112	1.746			-0.169	0.191	1.761			-0.171	0.367	1.758			-0.319	0.067	1.757			-0.351	-0.176	1.707			-0.362	-0.358	1.665			-0.370	-0.405	1.645			0.014	0.073	1.700			0.039	-0.067	1.473
-0.172	-0.161	1.698			-0.165	-0.111	1.746			-0.169	0.196	1.759			-0.172	0.368	1.758			-0.319	0.067	1.757			-0.351	-0.176	1.707			-0.362	-0.358	1.665			-0.370	-0.405	1.645			0.017	0.074	1.697			0.032	-0.068	1.468
-0.172	-0.160	1.698			-0.165	-0.109	1.746			-0.168	0.201	1.757			-0.173	0.370	1.759			-0.319	0.067	1.757			-0.351	-0.176	1.707			-0.362	-0.358	1.665			-0.370	-0.405	1.645			0.020	0.074	1.694			0.025	-0.067	1.464
-0.171	-0.160	1.698			-0.164	-0.108	1.746			-0.168	0.204	1.756			-0.173	0.371	1.759			-0.319	0.067	1.757			-0.351	-0.176	1.707			-0.362	-0.358	1.665			-0.370	-0.405	1.644			0.021	0.075	1.691			0.018	-0.060	1.454
-0.171	-0.159	1.698			-0.163	-0.107	1.746			-0.168	0.208	1.754			-0.175	0.373	1.760			-0.318	0.067	1.758			-0.351	-0.176	1.707			-0.362	-0.358	1.665			-0.370	-0.405	1.644			0.023	0.076	1.689			0.013	-0.058	1.449
-0.171	-0.159	1.698			-0.163	-0.106	1.745			-0.168	0.211	1.753			-0.176	0.374	1.760			-0.318	0.067	1.758			-0.351	-0.176	1.707			-0.362	-0.358	1.665			-0.370	-0.405	1.644			0.024	0.077	1.688			0.009	-0.057	1.445
-0.171	-0.158	1.698			-0.162	-0.105	1.745			-0.168	0.214	1.752			-0.177	0.377	1.760			-0.318	0.067	1.758			-0.351	-0.176	1.707			-0.361	-0.358	1.665			-0.369	-0.405	1.644			0.025	0.078	1.685			0.006	-0.056	1.443
-0.171	-0.158	1.698			-0.162	-0.104	1.745			-0.168	0.218	1.750			-0.178	0.379	1.761			-0.318	0.067	1.758			-0.351	-0.176	1.707			-0.361	-0.358	1.665			-0.369	-0.405	1.644			0.026	0.079	1.683			0.003	-0.056	1.441
-0.171	-0.158	1.697			-0.162	-0.103	1.745			-0.168	0.221	1.749			-0.179	0.381	1.761			-0.318	0.067	1.759			-0.350	-0.177	1.707			-0.361	-0.358	1.665			-0.369	-0.405	1.644			0.026	0.080	1.681			-0.004	-0.046	1.435
-0.171	-0.157	1.697			-0.162	-0.102	1.744			-0.169	0.223	1.748			-0.180	0.383	1.761			-0.318	0.067	1.759			-0.350	-0.177	1.707			-0.361	-0.358	1.665			-0.368	-0.406	1.644			0.025	0.082	1.680			-0.009	-0.039	1.432
-0.171	-0.157	1.697			-0.162	-0.102	1.744			-0.169	0.226	1.748			-0.180	0.385	1.761			-0.318	0.067	1.759			-0.350	-0.177	1.707			-0.361	-0.358	1.665			-0.368	-0.406	1.644			0.024	0.083	1.679			-0.012	-0.026	1.427
-0.171	-0.157	1.697			-0.161	-0.101	1.744			-0.169	0.226	1.747			-0.180	0.385	1.761			-0.318	0.067	1.760			-0.350	-0.177	1.707			-0.361	-0.359	1.665			-0.368	-0.406	1.644			0.024	0.085	1.678			-0.014	-0.023	1.424
-0.171	-0.157	1.697			-0.161	-0.101	1.744			-0.170	0.229	1.746			-0.181	0.387	1.761			-0.318	0.067	1.760			-0.350	-0.177	1.707			-0.361	-0.359	1.665			-0.368	-0.406	1.644			0.023	0.086	1.677			-0.017	-0.020	1.422
-0.171	-0.157	1.697			-0.161	-0.101	1.744			-0.171	0.229	1.746			-0.181	0.387	1.761			-0.318	0.067	1.761			-0.350	-0.177	1.707			-0.361	-0.359	1.665			-0.368	-0.406	1.645			0.023	0.087	1.676			-0.019	-0.017	1.421
-0.171	-0.157	1.697			-0.161	-0.100	1.744			-0.172	0.229	1.745			-0.181	0.387	1.762			-0.318	0.066	1.761			-0.350	-0.177	1.707			-0.361	-0.359	1.665			-0.367	-0.406	1.645			0.022	0.088	1.676			-0.020	-0.022	1.425
-0.171	-0.157	1.697			-0.161	-0.100	1.743			-0.173	0.228	1.744			-0.181	0.387	1.762			-0.318	0.066	1.761			-0.350	-0.177	1.707			-0.360	-0.359	1.665			-0.367	-0.406	1.645			0.021	0.088	1.675			-0.020	-0.026	1.427
-0.171	-0.157	1.697			-0.161	-0.100	1.743			-0.174	0.229	1.744			-0.181	0.387	1.762			-0.318	0.066	1.762			-0.350	-0.177	1.708			-0.360	-0.359	1.665			-0.367	-0.406	1.645			0.020	0.089	1.674			-0.021	-0.028	1.429
-0.172	-0.157	1.697			-0.161	-0.100	1.743			-0.175	0.230	1.744			-0.182	0.388	1.762			-0.318	0.066	1.762			-0.350	-0.177	1.708			-0.360	-0.359	1.665			-0.367	-0.406	1.645			0.019	0.090	1.674			-0.021	-0.030	1.430
-0.172	-0.158	1.696			-0.162	-0.101	1.743			-0.176	0.227	1.744			-0.181	0.387	1.762			-0.319	0.066	1.763			-0.350	-0.177	1.708			-0.360	-0.359	1.665			-0.367	-0.406	1.645			0.017	0.091	1.674			-0.022	-0.030	1.431
-0.172	-0.158	1.696			-0.162	-0.101	1.742			-0.178	0.224	1.743			-0.181	0.387	1.763			-0.319	0.066	1.763			-0.350	-0.177	1.708			-0.360	-0.359	1.665			-0.367	-0.407	1.645			0.016	0.091	1.674			-0.022	-0.030	1.431
-0.173	-0.159	1.696			-0.162	-0.102	1.742			-0.179	0.222	1.743			-0.181	0.386	1.763			-0.319	0.066	1.764			-0.350	-0.177	1.708			-0.360	-0.359	1.665			-0.367	-0.407	1.645			0.014	0.092	1.674			-0.023	-0.030	1.432
-0.173	-0.159	1.696			-0.162	-0.102	1.742			-0.180	0.220	1.742			-0.181	0.385	1.763			-0.319	0.066	1.764			-0.349	-0.178	1.708			-0.360	-0.359	1.665			-0.367	-0.407	1.645			0.012	0.093	1.674			-0.023	-0.030	1.432
-0.173	-0.160	1.696			-0.163	-0.103	1.741			-0.180	0.218	1.742			-0.181	0.385	1.763			-0.320	0.066	1.764			-0.349	-0.178	1.708			-0.360	-0.359	1.665			-0.367	-0.407	1.645			0.011	0.093	1.675			-0.024	-0.030	1.432
-0.174	-0.161	1.695			-0.163	-0.103	1.741			-0.181	0.217	1.741			-0.181	0.384	1.763			-0.320	0.065	1.765			-0.349	-0.178	1.708			-0.360	-0.359	1.665			-0.367	-0.407	1.645			0.009	0.094	1.675			-0.024	-0.030	1.433
-0.174	-0.161	1.695			-0.163	-0.104	1.741			-0.180	0.215	1.738			-0.180	0.384	1.764			-0.320	0.065	1.765			-0.349	-0.178	1.708			-0.360	-0.359	1.665			-0.367	-0.407	1.645			0.008	0.094	1.675			-0.024	-0.030	1.434
-0.174	-0.162	1.695			-0.163	-0.104	1.741			-0.179	0.214	1.736			-0.180	0.384	1.764			-0.321	0.065	1.766			-0.349	-0.178	1.709			-0.359	-0.359	1.665			-0.366	-0.407	1.645			0.006	0.095	1.676			-0.024	-0.030	1.434
-0.175	-0.163	1.695			-0.164	-0.105	1.740			-0.180	0.212	1.736			-0.180	0.383	1.764			-0.321	0.065	1.766			-0.349	-0.177	1.709			-0.359	-0.359	1.665			-0.366	-0.406	1.645			0.005	0.095	1.676			-0.024	-0.029	1.435
-0.175	-0.163	1.695			-0.164	-0.106	1.740			-0.180	0.212	1.735			-0.180	0.383	1.764			-0.321	0.065	1.766			-0.349	-0.177	1.709			-0.359	-0.359	1.665			-0.366	-0.406	1.645			0.004	0.096	1.676			-0.024	-0.029	1.435
-0.175	-0.164	1.695			-0.164	-0.106	1.740			-0.180	0.214	1.735			-0.179	0.384	1.764			-0.321	0.065	1.767			-0.350	-0.177	1.710			-0.359	-0.359	1.665			-0.366	-0.406	1.645			0.003	0.096	1.677			-0.024	-0.029	1.436
-0.176	-0.164	1.695			-0.165	-0.107	1.739			-0.180	0.214	1.735			-0.179	0.383	1.764			-0.322	0.065	1.767			-0.350	-0.177	1.710			-0.359	-0.358	1.665			-0.366	-0.406	1.645			0.002	0.096	1.677			-0.024	-0.029	1.437
-0.176	-0.165	1.694			-0.165	-0.107	1.739			-0.181	0.214	1.735			-0.178	0.383	1.764			-0.322	0.065	1.767			-0.350	-0.177	1.710			-0.359	-0.358	1.665			-0.366	-0.406	1.646			0.001	0.097	1.678			-0.023	-0.029	1.437
-0.176	-0.165	1.694			-0.165	-0.107	1.739			-0.181	0.214	1.735			-0.178	0.382	1.764			-0.322	0.065	1.768			-0.350	-0.177	1.710			-0.359	-0.358	1.665			-0.366	-0.406	1.646			0.000	0.097	1.678			-0.023	-0.028	1.438
-0.176	-0.166	1.694			-0.165	-0.108	1.739			-0.181	0.213	1.735			-0.178	0.382	1.764			-0.322	0.064	1.768			-0.350	-0.177	1.710			-0.359	-0.358	1.665			-0.366	-0.406	1.646			-0.000	0.097	1.678			-0.023	-0.028	1.439
-0.177	-0.166	1.694			-0.165	-0.108	1.739			-0.181	0.213	1.734			-0.178	0.382	1.764			-0.323	0.064	1.768			-0.350	-0.177	1.711			-0.358	-0.358	1.665			-0.366	-0.406	1.646			-0.001	0.098	1.679			-0.022	-0.028	1.439
-0.177	-0.166	1.694			-0.166	-0.109	1.739			-0.181	0.212	1.734			-0.177	0.381	1.764			-0.323	0.064	1.768			-0.350	-0.177	1.711			-0.358	-0.358	1.665			-0.367	-0.406	1.647			-0.001	0.098	1.679			-0.022	-0.028	1.440
-0.177	-0.167	1.694			-0.166	-0.109	1.739			-0.181	0.212	1.734			-0.177	0.381	1.764			-0.323	0.064	1.769			-0.350	-0.177	1.711			-0.358	-0.358	1.665			-0.367	-0.406	1.647			-0.002	0.098	1.679			-0.022	-0.028	1.440
-0.177	-0.167	1.694			-0.166	-0.109	1.739			-0.181	0.212	1.734			-0.177	0.381	1.764			-0.323	0.064	1.769			-0.350	-0.177	1.711			-0.358	-0.358	1.665			-0.367	-0.406	1.647			-0.002	0.098	1.680			-0.021	-0.028	1.441
-0.177	-0.167	1.694			-0.166	-0.110	1.738			-0.181	0.211	1.735			-0.177	0.381	1.764			-0.323	0.064	1.769			-0.350	-0.177	1.711			-0.358	-0.359	1.665			-0.367	-0.406	1.647			-0.003	0.098	1.680			-0.021	-0.028	1.442
-0.177	-0.168	1.694			-0.166	-0.110	1.738			-0.182	0.211	1.735			-0.177	0.380	1.764			-0.323	0.064	1.769			-0.350	-0.177	1.711			-0.358	-0.359	1.665			-0.368	-0.406	1.647			-0.003	0.099	1.680			-0.021	-0.028	1.442
-0.178	-0.168	1.694			-0.166	-0.110	1.738			-0.182	0.210	1.735			-0.176	0.380	1.764			-0.323	0.064	1.769			-0.350	-0.177	1.712			-0.358	-0.358	1.665			-0.368	-0.406	1.648			-0.004	0.099	1.680			-0.020	-0.028	1.443
-0.178	-0.168	1.694			-0.166	-0.111	1.738			-0.181	0.210	1.735			-0.176	0.380	1.765			-0.323	0.064	1.770			-0.350	-0.177	1.712			-0.357	-0.358	1.666			-0.369	-0.405	1.648			-0.004	0.099	1.681			-0.020	-0.028	1.443
-0.178	-0.168	1.694			-0.167	-0.111	1.738			-0.181	0.209	1.735			-0.176	0.379	1.765			-0.324	0.064	1.770			-0.350	-0.177	1.712			-0.355	-0.358	1.666			-0.369	-0.405	1.648			-0.004	0.099	1.681			-0.020	-0.028	1.444
-0.178	-0.169	1.694			-0.167	-0.111	1.738			-0.181	0.209	1.736			-0.176	0.379	1.765			-0.324	0.064	1.770			-0.350	-0.177	1.712			-0.355	-0.358	1.666			-0.368	-0.405	1.648			-0.005	0.099	1.681			-0.019	-0.028	1.444
-0.178	-0.169	1.694			-0.167	-0.112	1.738			-0.181	0.208	1.736			-0.176	0.379	1.765			-0.324	0.064	1.770			-0.350	-0.177	1.712			-0.355	-0.358	1.666			-0.368	-0.405	1.648			-0.005	0.099	1.681			-0.019	-0.028	1.445
-0.178	-0.169	1.694			-0.167	-0.112	1.738			-0.181	0.208	1.736			-0.176	0.378	1.765			-0.324	0.064	1.770			-0.350	-0.177	1.712			-0.354	-0.358	1.666			-0.367	-0.405	1.649			-0.005	0.099	1.682			-0.018	-0.029	1.445
-0.178	-0.169	1.694			-0.167	-0.112	1.738			-0.181	0.207	1.736			-0.175	0.378	1.765			-0.324	0.064	1.770			-0.350	-0.177	1.712			-0.354	-0.358	1.667			-0.367	-0.405	1.649			-0.005	0.099	1.682			-0.018	-0.029	1.446
-0.178	-0.169	1.694			-0.167	-0.112	1.738			-0.181	0.207	1.737			-0.175	0.378	1.765			-0.324	0.064	1.770			-0.350	-0.177	1.713			-0.354	-0.359	1.667			-0.367	-0.405	1.649			-0.006	0.099	1.682			-0.018	-0.029	1.446
-0.178	-0.170	1.694			-0.167	-0.112	1.738			-0.181	0.207	1.737			-0.175	0.377	1.765			-0.324	0.064	1.770			-0.349	-0.177	1.713			-0.354	-0.359	1.667			-0.367	-0.405	1.649			-0.006	0.100	1.682			-0.017	-0.030	1.447
-0.178	-0.170	1.694			-0.167	-0.113	1.738			-0.181	0.207	1.737			-0.175	0.377	1.765			-0.324	0.063	1.771			-0.349	-0.177	1.713			-0.354	-0.359	1.667			-0.367	-0.405	1.649			-0.006	0.100	1.682			-0.016	-0.031	1.448
-0.178	-0.170	1.694			-0.167	-0.113	1.738			-0.182	0.206	1.738			-0.175	0.377	1.765			-0.324	0.063	1.771			-0.349	-0.177	1.713			-0.353	-0.359	1.667			-0.367	-0.405	1.649			-0.006	0.100	1.682			-0.018	-0.027	1.445
-0.178	-0.170	1.694			-0.167	-0.113	1.738			-0.182	0.209	1.740			-0.175	0.377	1.765			-0.324	0.063	1.771			-0.349	-0.177	1.713			-0.353	-0.359	1.667			-0.367	-0.406	1.649			-0.006	0.100	1.682			-0.018	-0.023	1.443
-0.179	-0.170	1.694			-0.167	-0.113	1.738			-0.183	0.210	1.741			-0.175	0.377	1.766			-0.324	0.063	1.771			-0.349	-0.177	1.713			-0.353	-0.359	1.667			-0.366	-0.406	1.649			-0.006	0.099	1.683			-0.019	-0.021	1.442
-0.179	-0.170	1.694			-0.167	-0.113	1.738			-0.183	0.210	1.742			-0.175	0.377	1.766			-0.324	0.063	1.771			-0.349	-0.177	1.713			-0.353	-0.359	1.668			-0.366	-0.406	1.649			-0.006	0.099	1.683			-0.019	-0.019	1.441
-0.179	-0.170	1.694			-0.167	-0.113	1.739			-0.183	0.211	1.744			-0.175	0.377	1.766			-0.324	0.063	1.771			-0.349	-0.177	1.713			-0.353	-0.360	1.668			-0.366	-0.406	1.649			-0.006	0.099	1.683			-0.019	-0.016	1.439
-0.179	-0.170	1.694			-0.167	-0.113	1.739			-0.184	0.211	1.744			-0.175	0.377	1.766			-0.324	0.063	1.771			-0.349	-0.177	1.713			-0.353	-0.360	1.668			-0.366	-0.406	1.649			-0.006	0.099	1.683			-0.019	-0.013	1.437
-0.179	-0.171	1.694			-0.167	-0.113	1.739			-0.184	0.215	1.747			-0.174	0.378	1.766			-0.324	0.063	1.771			-0.349	-0.178	1.713			-0.353	-0.360	1.668			-0.366	-0.406	1.649			-0.006	0.099	1.683			-0.019	-0.011	1.436
-0.179	-0.171	1.694			-0.167	-0.113	1.739			-0.184	0.215	1.748			-0.174	0.378	1.766			-0.324	0.063	1.771			-0.349	-0.178	1.714			-0.353	-0.360	1.668			-0.366	-0.406	1.649			-0.006	0.099	1.683			-0.019	-0.010	1.435
-0.179	-0.171	1.694			-0.167	-0.113	1.739			-0.184	0.215	1.748			-0.174	0.378	1.766			-0.324	0.063	1.771			-0.349	-0.178	1.714			-0.353	-0.360	1.668			-0.366	-0.406	1.649			-0.006	0.099	1.683			-0.019	-0.009	1.435
-0.179	-0.171	1.694			-0.167	-0.113	1.739			-0.184	0.215	1.749			-0.174	0.378	1.766			-0.324	0.063	1.772			-0.349	-0.178	1.714			-0.353	-0.360	1.668			-0.366	-0.406	1.650			-0.006	0.098	1.682			-0.019	-0.009	1.434
-0.179	-0.171	1.694			-0.167	-0.113	1.740			-0.185	0.216	1.750			-0.174	0.378	1.766			-0.324	0.063	1.772			-0.349	-0.178	1.714			-0.353	-0.360	1.668			-0.366	-0.406	1.650			-0.005	0.098	1.682			-0.019	-0.008	1.433
-0.179	-0.171	1.695			-0.167	-0.113	1.740			-0.185	0.217	1.750			-0.174	0.378	1.766			-0.325	0.063	1.772			-0.349	-0.178	1.714			-0.353	-0.360	1.669			-0.366	-0.406	1.650			-0.005	0.098	1.682			-0.019	-0.007	1.432
-0.179	-0.171	1.695			-0.167	-0.113	1.740			-0.185	0.217	1.751			-0.174	0.379	1.766			-0.325	0.063	1.772			-0.349	-0.178	1.714			-0.352	-0.360	1.669			-0.366	-0.407	1.650			-0.005	0.097	1.682			-0.019	-0.006	1.432
-0.179	-0.171	1.695			-0.167	-0.113	1.740			-0.186	0.218	1.752			-0.173	0.379	1.767			-0.325	0.063	1.772			-0.349	-0.178	1.714			-0.353	-0.361	1.669			-0.366	-0.407	1.650			-0.005	0.097	1.682			-0.019	-0.006	1.432
-0.179	-0.171	1.695			-0.167	-0.113	1.740			-0.186	0.219	1.753			-0.173	0.379	1.767			-0.325	0.063	1.772			-0.349	-0.178	1.714			-0.353	-0.361	1.669			-0.366	-0.407	1.650			-0.004	0.097	1.682			-0.019	-0.005	1.431
-0.179	-0.171	1.695			-0.167	-0.113	1.741			-0.187	0.220	1.754			-0.173	0.380	1.767			-0.325	0.063	1.772			-0.349	-0.178	1.714			-0.353	-0.361	1.669			-0.366	-0.407	1.650			-0.004	0.097	1.682			-0.019	-0.005	1.431
-0.179	-0.171	1.695			-0.167	-0.113	1.741			-0.187	0.221	1.754			-0.173	0.380	1.767			-0.325	0.063	1.772			-0.349	-0.179	1.714			-0.353	-0.361	1.669			-0.366	-0.407	1.650			-0.004	0.097	1.682			-0.019	-0.005	1.431
-0.179	-0.171	1.695			-0.167	-0.113	1.741			-0.188	0.222	1.756			-0.173	0.381	1.768			-0.325	0.063	1.772			-0.349	-0.179	1.715			-0.353	-0.361	1.669			-0.366	-0.407	1.651			-0.004	0.096	1.682			-0.017	-0.016	1.437
-0.179	-0.171	1.695			-0.167	-0.113	1.741			-0.188	0.222	1.756			-0.173	0.381	1.768			-0.325	0.063	1.772			-0.349	-0.179	1.715			-0.353	-0.361	1.669			-0.366	-0.407	1.651			-0.004	0.096	1.682			-0.017	-0.016	1.437
-0.179	-0.171	1.696			-0.167	-0.113	1.742			-0.188	0.223	1.757			-0.172	0.382	1.769			-0.325	0.063	1.773			-0.349	-0.179	1.715			-0.353	-0.361	1.670			-0.366	-0.407	1.651			-0.004	0.096	1.682			-0.017	-0.015	1.436
-0.179	-0.171	1.696			-0.167	-0.113	1.742			-0.188	0.226	1.758			-0.172	0.384	1.769			-0.325	0.063	1.773			-0.349	-0.179	1.715			-0.353	-0.362	1.670			-0.366	-0.407	1.651			-0.003	0.096	1.682			-0.017	-0.015	1.436
-0.179	-0.171	1.696			-0.167	-0.113	1.742			-0.188	0.227	1.759			-0.173	0.386	1.770			-0.325	0.063	1.773			-0.349	-0.179	1.715			-0.353	-0.362	1.670			-0.366	-0.408	1.651			-0.003	0.096	1.682			-0.017	-0.014	1.436
-0.178	-0.170	1.696			-0.167	-0.112	1.743			-0.188	0.229	1.759			-0.173	0.388	1.771			-0.325	0.062	1.773			-0.349	-0.179	1.715			-0.353	-0.362	1.670			-0.366	-0.408	1.651			-0.003	0.096	1.682			-0.017	-0.013	1.435
-0.178	-0.169	1.697			-0.167	-0.111	1.743			-0.187	0.230	1.760			-0.174	0.389	1.771			-0.325	0.062	1.773			-0.349	-0.180	1.715			-0.353	-0.362	1.670			-0.366	-0.408	1.651			-0.003	0.096	1.681			-0.016	-0.010	1.434
-0.178	-0.168	1.698			-0.167	-0.110	1.744			-0.186	0.231	1.760			-0.174	0.390	1.772			-0.325	0.062	1.773			-0.349	-0.180	1.716			-0.353	-0.362	1.670			-0.366	-0.408	1.651			-0.002	0.096	1.681			-0.015	-0.009	1.433
-0.178	-0.166	1.699			-0.167	-0.108	1.745			-0.186	0.231	1.761			-0.175	0.391	1.773			-0.325	0.062	1.774			-0.349	-0.180	1.716			-0.353	-0.362	1.671			-0.366	-0.408	1.651			-0.002	0.096	1.681			-0.014	-0.009	1.433
-0.178	-0.164	1.700			-0.166	-0.107	1.746			-0.184	0.231	1.762			-0.176	0.391	1.773			-0.325	0.062	1.774			-0.349	-0.180	1.716			-0.353	-0.362	1.671			-0.366	-0.408	1.651			-0.001	0.096	1.681			-0.012	-0.008	1.432
-0.177	-0.162	1.701			-0.166	-0.106	1.747			-0.183	0.231	1.763			-0.177	0.391	1.774			-0.325	0.062	1.774			-0.349	-0.180	1.716			-0.354	-0.362	1.671			-0.366	-0.408	1.652			-0.000	0.095	1.682			-0.009	-0.008	1.432
-0.177	-0.160	1.701			-0.166	-0.105	1.747			-0.181	0.230	1.764			-0.177	0.390	1.775			-0.325	0.062	1.774			-0.349	-0.180	1.717			-0.354	-0.362	1.671			-0.366	-0.408	1.652			0.001	0.094	1.682			-0.006	-0.011	1.433
-0.177	-0.159	1.702			-0.166	-0.104	1.748			-0.180	0.229	1.765			-0.178	0.389	1.775			-0.325	0.062	1.774			-0.349	-0.180	1.717			-0.354	-0.362	1.672			-0.367	-0.409	1.652			0.002	0.093	1.682			-0.003	-0.012	1.433
-0.177	-0.158	1.703			-0.166	-0.103	1.749			-0.179	0.227	1.766			-0.179	0.388	1.776			-0.325	0.062	1.775			-0.349	-0.180	1.717			-0.354	-0.362	1.672			-0.367	-0.409	1.652			0.003	0.092	1.683			-0.000	-0.013	1.434
-0.177	-0.157	1.703			-0.166	-0.102	1.749			-0.178	0.225	1.767			-0.179	0.387	1.776			-0.325	0.062	1.775			-0.349	-0.180	1.717			-0.354	-0.362	1.672			-0.367	-0.409	1.652			0.004	0.091	1.683			0.004	-0.018	1.435
-0.177	-0.156	1.704			-0.165	-0.101	1.750			-0.177	0.224	1.768			-0.180	0.385	1.777			-0.324	0.062	1.775			-0.349	-0.180	1.718			-0.355	-0.362	1.672			-0.367	-0.409	1.653			0.004	0.089	1.684			0.008	-0.022	1.437
-0.177	-0.155	1.704			-0.165	-0.101	1.750			-0.177	0.222	1.769			-0.180	0.384	1.777			-0.324	0.062	1.775			-0.349	-0.180	1.718			-0.355	-0.362	1.673			-0.367	-0.408	1.653			0.005	0.088	1.684			0.010	-0.022	1.437
-0.177	-0.154	1.704			-0.165	-0.101	1.750			-0.176	0.220	1.770			-0.180	0.383	1.778			-0.324	0.062	1.775			-0.349	-0.179	1.719			-0.355	-0.361	1.673			-0.367	-0.407	1.653			0.005	0.087	1.685			0.012	-0.023	1.437
-0.177	-0.154	1.705			-0.165	-0.100	1.751			-0.176	0.218	1.771			-0.180	0.382	1.778			-0.324	0.062	1.775			-0.349	-0.178	1.719			-0.355	-0.360	1.673			-0.367	-0.407	1.653			0.005	0.085	1.685			0.014	-0.023	1.437
-0.177	-0.153	1.705			-0.165	-0.100	1.751			-0.176	0.217	1.772			-0.180	0.381	1.778			-0.323	0.063	1.776			-0.349	-0.178	1.719			-0.355	-0.360	1.674			-0.367	-0.406	1.654			0.006	0.084	1.686			0.019	-0.029	1.440
-0.177	-0.153	1.705			-0.165	-0.100	1.751			-0.176	0.216	1.772			-0.180	0.379	1.778			-0.323	0.063	1.776			-0.349	-0.177	1.719			-0.356	-0.359	1.674			-0.368	-0.405	1.655			0.006	0.083	1.686			0.022	-0.033	1.442
-0.177	-0.152	1.705			-0.165	-0.099	1.752			-0.176	0.214	1.773			-0.180	0.378	1.778			-0.323	0.063	1.776			-0.349	-0.177	1.720			-0.356	-0.359	1.674			-0.368	-0.405	1.655			0.006	0.082	1.686			0.024	-0.037	1.443
-0.177	-0.152	1.706			-0.165	-0.099	1.752			-0.176	0.213	1.773			-0.179	0.377	1.778			-0.322	0.063	1.776			-0.349	-0.177	1.720			-0.356	-0.358	1.674			-0.369	-0.404	1.656			0.006	0.080	1.687			0.026	-0.038	1.444
-0.177	-0.152	1.706			-0.165	-0.099	1.752			-0.176	0.211	1.774			-0.179	0.376	1.779			-0.322	0.063	1.776			-0.349	-0.176	1.720			-0.356	-0.358	1.675			-0.369	-0.403	1.656			0.007	0.079	1.687			0.027	-0.039	1.444
-0.177	-0.151	1.706			-0.165	-0.099	1.752			-0.176	0.210	1.774			-0.179	0.376	1.779			-0.322	0.063	1.776			-0.349	-0.176	1.720			-0.356	-0.357	1.675			-0.369	-0.403	1.656			0.007	0.078	1.687			0.028	-0.040	1.444
-0.177	-0.151	1.706			-0.165	-0.099	1.753			-0.176	0.209	1.774			-0.178	0.375	1.779			-0.321	0.063	1.776			-0.349	-0.175	1.721			-0.356	-0.357	1.675			-0.370	-0.403	1.656			0.007	0.077	1.688			0.029	-0.041	1.444
-0.177	-0.151	1.706			-0.165	-0.099	1.753			-0.176	0.208	1.774			-0.178	0.374	1.779			-0.321	0.063	1.776			-0.349	-0.175	1.721			-0.356	-0.357	1.675			-0.370	-0.402	1.656			0.007	0.076	1.688			0.030	-0.041	1.444
-0.177	-0.151	1.706			-0.165	-0.099	1.753			-0.176	0.207	1.775			-0.178	0.373	1.779			-0.320	0.063	1.776			-0.349	-0.175	1.721			-0.356	-0.357	1.675			-0.370	-0.402	1.656			0.007	0.075	1.688			0.031	-0.041	1.444
-0.176	-0.150	1.707			-0.165	-0.099	1.753			-0.176	0.206	1.775			-0.177	0.373	1.778			-0.320	0.063	1.776			-0.349	-0.175	1.721			-0.356	-0.356	1.675			-0.370	-0.402	1.657			0.007	0.074	1.688			0.032	-0.042	1.444
-0.176	-0.150	1.707			-0.165	-0.099	1.754			-0.176	0.205	1.775			-0.177	0.372	1.778			-0.319	0.063	1.775			-0.349	-0.174	1.721			-0.357	-0.356	1.675			-0.370	-0.402	1.657			0.007	0.073	1.688			0.032	-0.043	1.444
-0.176	-0.150	1.707			-0.165	-0.099	1.754			-0.176	0.205	1.775			-0.176	0.372	1.778			-0.319	0.063	1.775			-0.349	-0.174	1.721			-0.357	-0.356	1.676			-0.370	-0.402	1.657			0.008	0.072	1.689			0.033	-0.043	1.444
-0.176	-0.150	1.707			-0.165	-0.099	1.754			-0.176	0.204	1.775			-0.176	0.371	1.778			-0.319	0.064	1.775			-0.349	-0.174	1.721			-0.357	-0.356	1.676			-0.370	-0.401	1.657			0.008	0.072	1.689			0.034	-0.044	1.444
-0.176	-0.150	1.707			-0.165	-0.099	1.754			-0.176	0.204	1.775			-0.176	0.371	1.778			-0.318	0.064	1.775			-0.349	-0.174	1.721			-0.357	-0.356	1.676			-0.370	-0.401	1.657			0.008	0.071	1.689			0.034	-0.044	1.445
-0.176	-0.150	1.707			-0.165	-0.099	1.754			-0.176	0.203	1.775			-0.175	0.370	1.778			-0.318	0.064	1.775			-0.349	-0.174	1.721			-0.357	-0.355	1.676			-0.370	-0.401	1.657			0.008	0.071	1.689			0.035	-0.045	1.445
-0.176	-0.150	1.707			-0.165	-0.099	1.754			-0.176	0.203	1.775			-0.175	0.370	1.778			-0.318	0.064	1.775			-0.349	-0.173	1.721			-0.357	-0.355	1.676			-0.370	-0.401	1.657			0.008	0.070	1.689			0.035	-0.045	1.445
-0.176	-0.150	1.707			-0.165	-0.099	1.754			-0.176	0.202	1.775			-0.175	0.369	1.778			-0.317	0.064	1.775			-0.348	-0.173	1.722			-0.357	-0.355	1.676			-0.370	-0.400	1.657			0.008	0.069	1.689			0.032	-0.023	1.436
-0.176	-0.150	1.707			-0.165	-0.099	1.754			-0.176	0.201	1.775			-0.174	0.369	1.778			-0.317	0.064	1.775			-0.348	-0.173	1.722			-0.357	-0.354	1.676			-0.370	-0.400	1.657			0.008	0.069	1.689			0.032	-0.025	1.436
-0.176	-0.150	1.707			-0.165	-0.099	1.754			-0.176	0.201	1.775			-0.174	0.369	1.778			-0.317	0.064	1.775			-0.348	-0.172	1.722			-0.357	-0.354	1.676			-0.370	-0.400	1.657			0.008	0.068	1.689			0.033	-0.027	1.436
-0.176	-0.150	1.707			-0.165	-0.099	1.754			-0.176	0.200	1.775			-0.174	0.369	1.778			-0.317	0.064	1.775			-0.348	-0.172	1.722			-0.357	-0.354	1.676			-0.370	-0.400	1.657			0.008	0.067	1.689			0.033	-0.028	1.436
-0.176	-0.151	1.707			-0.165	-0.100	1.754			-0.176	0.199	1.775			-0.174	0.368	1.778			-0.316	0.064	1.775			-0.348	-0.172	1.722			-0.357	-0.354	1.676			-0.369	-0.399	1.657			-0.014	0.065	1.696			0.031	-0.027	1.441
-0.176	-0.153	1.706			-0.165	-0.102	1.754			-0.176	0.198	1.775			-0.174	0.368	1.778			-0.316	0.064	1.775			-0.348	-0.172	1.722			-0.357	-0.354	1.676			-0.369	-0.399	1.657			-0.024	0.064	1.699			0.031	-0.026	1.443
-0.176	-0.155	1.706			-0.165	-0.103	1.754			-0.176	0.198	1.775			-0.173	0.368	1.778			-0.316	0.064	1.775			-0.348	-0.172	1.722			-0.357	-0.354	1.676			-0.369	-0.399	1.657			-0.031	0.064	1.702			0.030	-0.020	1.446
-0.175	-0.156	1.705			-0.165	-0.105	1.753			-0.175	0.197	1.774			-0.173	0.368	1.777			-0.316	0.064	1.775			-0.348	-0.172	1.722			-0.357	-0.354	1.676			-0.369	-0.399	1.657			-0.036	0.065	1.704			0.029	-0.015	1.449
-0.175	-0.157	1.705			-0.165	-0.106	1.753			-0.175	0.196	1.774			-0.173	0.367	1.777			-0.316	0.064	1.775			-0.348	-0.172	1.722			-0.357	-0.354	1.676			-0.369	-0.400	1.656			-0.039	0.065	1.706			0.028	-0.011	1.451
-0.175	-0.158	1.705			-0.165	-0.107	1.753			-0.175	0.196	1.774			-0.173	0.367	1.777			-0.316	0.064	1.775			-0.348	-0.172	1.722			-0.357	-0.354	1.676			-0.369	-0.400	1.656			-0.042	0.066	1.708			0.028	-0.008	1.453
-0.175	-0.159	1.704			-0.165	-0.108	1.753			-0.175	0.195	1.774			-0.173	0.367	1.777			-0.316	0.064	1.775			-0.348	-0.172	1.722			-0.357	-0.354	1.676			-0.369	-0.400	1.656			-0.044	0.067	1.709			0.028	-0.005	1.455
-0.175	-0.160	1.704			-0.165	-0.109	1.753			-0.175	0.194	1.774			-0.173	0.367	1.777			-0.315	0.064	1.775			-0.348	-0.172	1.722			-0.357	-0.354	1.676			-0.369	-0.400	1.656			-0.046	0.068	1.711			0.028	-0.002	1.457
-0.175	-0.161	1.704			-0.165	-0.110	1.753			-0.174	0.194	1.774			-0.172	0.367	1.777			-0.315	0.064	1.774			-0.348	-0.172	1.722			-0.357	-0.354	1.675			-0.368	-0.400	1.656			-0.047	0.069	1.712			0.028	0.001	1.459
-0.174	-0.162	1.704			-0.165	-0.111	1.752			-0.174	0.193	1.774			-0.172	0.367	1.777			-0.315	0.064	1.774			-0.349	-0.172	1.721			-0.357	-0.354	1.675			-0.368	-0.401	1.656			-0.048	0.070	1.713			0.028	0.003	1.460
-0.174	-0.163	1.704			-0.165	-0.111	1.752			-0.174	0.193	1.774			-0.172	0.366	1.777			-0.315	0.064	1.774			-0.349	-0.172	1.721			-0.357	-0.354	1.675			-0.368	-0.401	1.656			-0.049	0.071	1.714			0.028	0.005	1.461
-0.174	-0.163	1.703			-0.165	-0.112	1.752			-0.174	0.192	1.774			-0.172	0.366	1.777			-0.315	0.064	1.774			-0.349	-0.172	1.721			-0.358	-0.354	1.675			-0.368	-0.401	1.655			-0.050	0.072	1.715			0.028	0.006	1.462
-0.174	-0.164	1.703			-0.165	-0.112	1.752			-0.174	0.192	1.774			-0.172	0.366	1.776			-0.315	0.064	1.774			-0.349	-0.173	1.721			-0.358	-0.354	1.675			-0.368	-0.401	1.655			-0.051	0.073	1.716			0.029	0.008	1.463
-0.174	-0.164	1.703			-0.165	-0.113	1.752			-0.174	0.191	1.773			-0.171	0.366	1.776			-0.315	0.064	1.774			-0.349	-0.173	1.721			-0.358	-0.355	1.674			-0.368	-0.402	1.655			-0.051	0.075	1.718			0.029	0.009	1.464
-0.174	-0.165	1.703			-0.164	-0.113	1.752			-0.173	0.191	1.773			-0.171	0.366	1.776			-0.315	0.064	1.774			-0.349	-0.173	1.721			-0.358	-0.355	1.674			-0.367	-0.402	1.655			-0.050	0.076	1.718			0.029	0.010	1.465
-0.174	-0.165	1.703			-0.164	-0.114	1.752			-0.173	0.190	1.773			-0.171	0.366	1.776			-0.315	0.064	1.774			-0.349	-0.173	1.721			-0.358	-0.355	1.674			-0.367	-0.402	1.654			-0.050	0.078	1.719			0.029	0.012	1.465
-0.174	-0.165	1.703			-0.164	-0.114	1.752			-0.173	0.190	1.773			-0.171	0.366	1.776			-0.315	0.064	1.774			-0.349	-0.173	1.720			-0.358	-0.355	1.674			-0.367	-0.402	1.654			-0.050	0.079	1.720			0.029	0.013	1.466
-0.174	-0.166	1.703			-0.164	-0.115	1.752			-0.173	0.190	1.773			-0.171	0.366	1.776			-0.315	0.064	1.774			-0.349	-0.174	1.720			-0.358	-0.355	1.673			-0.367	-0.403	1.654			-0.049	0.080	1.720			0.030	0.013	1.467
-0.173	-0.166	1.702			-0.164	-0.115	1.752			-0.173	0.189	1.773			-0.170	0.366	1.775			-0.315	0.064	1.774			-0.349	-0.174	1.720			-0.358	-0.356	1.673			-0.366	-0.403	1.654			-0.049	0.081	1.721			0.030	0.014	1.467
-0.173	-0.166	1.702			-0.164	-0.115	1.752			-0.173	0.189	1.773			-0.170	0.365	1.775			-0.315	0.064	1.774			-0.349	-0.174	1.720			-0.358	-0.356	1.673			-0.366	-0.403	1.653			-0.048	0.082	1.721			0.030	0.014	1.468
-0.173	-0.166	1.702			-0.164	-0.115	1.752			-0.173	0.189	1.773			-0.170	0.365	1.775			-0.315	0.064	1.774			-0.349	-0.174	1.720			-0.358	-0.356	1.673			-0.366	-0.404	1.653			-0.048	0.084	1.721			0.031	0.014	1.469
-0.173	-0.167	1.702			-0.164	-0.116	1.752			-0.173	0.189	1.773			-0.170	0.365	1.775			-0.315	0.065	1.774			-0.349	-0.174	1.720			-0.358	-0.356	1.673			-0.366	-0.404	1.653			-0.047	0.085	1.721			0.031	0.014	1.469
-0.173	-0.167	1.702			-0.164	-0.116	1.752			-0.173	0.188	1.773			-0.169	0.365	1.775			-0.315	0.065	1.774			-0.349	-0.175	1.720			-0.358	-0.356	1.673			-0.366	-0.404	1.653			-0.046	0.085	1.722			0.031	0.014	1.470
-0.173	-0.167	1.702			-0.164	-0.116	1.751			-0.173	0.188	1.773			-0.169	0.365	1.774			-0.315	0.065	1.774			-0.349	-0.175	1.719			-0.358	-0.356	1.672			-0.365	-0.404	1.653			-0.045	0.086	1.722			0.032	0.014	1.470
-0.173	-0.167	1.702			-0.164	-0.116	1.751			-0.173	0.188	1.773			-0.169	0.365	1.774			-0.315	0.065	1.774			-0.349	-0.175	1.719			-0.358	-0.357	1.672			-0.365	-0.405	1.653			-0.044	0.087	1.722			0.033	0.014	1.471
-0.173	-0.167	1.702			-0.164	-0.117	1.751			-0.173	0.188	1.773			-0.169	0.365	1.774			-0.316	0.065	1.774			-0.349	-0.175	1.719			-0.358	-0.357	1.672			-0.365	-0.405	1.653			-0.043	0.088	1.722			0.034	0.014	1.471
-0.173	-0.167	1.702			-0.164	-0.117	1.751			-0.172	0.188	1.773			-0.169	0.365	1.774			-0.316	0.065	1.774			-0.349	-0.175	1.719			-0.358	-0.357	1.672			-0.365	-0.405	1.652			-0.042	0.088	1.722			0.035	0.014	1.472
-0.173	-0.168	1.702			-0.164	-0.117	1.751			-0.172	0.187	1.773			-0.169	0.365	1.774			-0.316	0.065	1.774			-0.349	-0.175	1.719			-0.358	-0.357	1.672			-0.365	-0.405	1.652			-0.042	0.089	1.722			0.037	0.014	1.472
-0.173	-0.168	1.702			-0.164	-0.117	1.751			-0.172	0.187	1.773			-0.169	0.365	1.774			-0.316	0.065	1.774			-0.349	-0.176	1.719			-0.358	-0.357	1.672			-0.365	-0.405	1.652			-0.041	0.090	1.722			0.039	0.013	1.473
-0.173	-0.168	1.702			-0.164	-0.117	1.751			-0.172	0.187	1.773			-0.168	0.365	1.774			-0.316	0.065	1.774			-0.349	-0.176	1.719			-0.358	-0.357	1.672			-0.365	-0.406	1.652			-0.040	0.090	1.722			0.043	0.013	1.474
-0.173	-0.168	1.702			-0.164	-0.117	1.751			-0.172	0.187	1.773			-0.168	0.365	1.773			-0.316	0.065	1.774			-0.349	-0.176	1.719			-0.358	-0.358	1.672			-0.365	-0.406	1.652			-0.039	0.090	1.721			0.046	0.012	1.475
-0.173	-0.168	1.702			-0.164	-0.118	1.751			-0.172	0.187	1.773			-0.168	0.365	1.773			-0.316	0.065	1.774			-0.349	-0.176	1.718			-0.358	-0.358	1.671			-0.365	-0.406	1.652			-0.039	0.091	1.721			0.049	0.012	1.476
-0.173	-0.168	1.702			-0.164	-0.118	1.751			-0.172	0.187	1.773			-0.168	0.365	1.773			-0.316	0.065	1.773			-0.349	-0.176	1.718			-0.358	-0.358	1.671			-0.365	-0.406	1.652			-0.038	0.091	1.721			0.052	0.011	1.477
-0.173	-0.168	1.702			-0.164	-0.118	1.751			-0.172	0.187	1.773			-0.168	0.365	1.773			-0.316	0.065	1.773			-0.349	-0.176	1.718			-0.358	-0.358	1.671			-0.365	-0.406	1.652			-0.037	0.091	1.721			0.055	0.011	1.478
-0.173	-0.168	1.702			-0.164	-0.118	1.751			-0.172	0.187	1.773			-0.168	0.365	1.773			-0.316	0.065	1.773			-0.349	-0.177	1.718			-0.358	-0.358	1.671			-0.364	-0.406	1.652			-0.036	0.091	1.721			0.058	0.010	1.479
-0.172	-0.168	1.701			-0.164	-0.118	1.751			-0.172	0.186	1.773			-0.168	0.365	1.773			-0.316	0.065	1.773			-0.349	-0.177	1.718			-0.358	-0.358	1.671			-0.364	-0.406	1.652			-0.036	0.091	1.721			0.060	0.009	1.479
-0.172	-0.169	1.701			-0.164	-0.118	1.751			-0.172	0.186	1.772			-0.168	0.365	1.773			-0.316	0.065	1.773			-0.349	-0.177	1.718			-0.358	-0.359	1.671			-0.364	-0.407	1.651			-0.035	0.091	1.721			0.062	0.009	1.480
-0.172	-0.169	1.701			-0.164	-0.118	1.751			-0.172	0.186	1.772			-0.168	0.365	1.773			-0.316	0.065	1.773			-0.349	-0.177	1.718			-0.358	-0.359	1.671			-0.364	-0.407	1.651			-0.034	0.091	1.721			0.064	0.008	1.481
-0.172	-0.169	1.701			-0.164	-0.118	1.751			-0.172	0.186	1.772			-0.168	0.365	1.773			-0.317	0.065	1.773			-0.349	-0.177	1.717			-0.358	-0.359	1.671			-0.364	-0.407	1.651			-0.034	0.091	1.721			0.065	0.008	1.481
-0.172	-0.169	1.701			-0.164	-0.118	1.751			-0.172	0.186	1.772			-0.168	0.365	1.772			-0.317	0.065	1.773			-0.349	-0.177	1.717			-0.358	-0.359	1.670			-0.364	-0.407	1.651			-0.033	0.091	1.721			0.067	0.008	1.482
-0.172	-0.169	1.701			-0.164	-0.118	1.751			-0.172	0.186	1.772			-0.168	0.365	1.772			-0.317	0.065	1.773			-0.349	-0.177	1.717			-0.358	-0.359	1.670			-0.364	-0.407	1.651			-0.032	0.091	1.721			0.068	0.008	1.482
-0.172	-0.169	1.701			-0.164	-0.118	1.751			-0.172	0.186	1.772			-0.167	0.365	1.772			-0.317	0.065	1.773			-0.349	-0.177	1.717			-0.358	-0.359	1.670			-0.364	-0.407	1.651			-0.032	0.091	1.721			0.069	0.007	1.483
-0.172	-0.169	1.701			-0.164	-0.118	1.751			-0.172	0.186	1.772			-0.167	0.365	1.772			-0.317	0.065	1.773			-0.349	-0.178	1.717			-0.358	-0.359	1.670			-0.364	-0.407	1.651			-0.031	0.091	1.721			0.070	0.007	1.483
-0.172	-0.169	1.701			-0.164	-0.119	1.751			-0.172	0.186	1.772			-0.167	0.365	1.772			-0.317	0.066	1.773			-0.349	-0.178	1.717			-0.357	-0.359	1.670			-0.364	-0.407	1.650			-0.031	0.091	1.721			0.071	0.007	1.483
-0.172	-0.169	1.701			-0.164	-0.119	1.751			-0.172	0.186	1.772			-0.167	0.365	1.772			-0.317	0.066	1.773			-0.349	-0.178	1.717			-0.357	-0.359	1.670			-0.364	-0.407	1.650			-0.030	0.091	1.721			0.072	0.007	1.484
-0.172	-0.169	1.701			-0.164	-0.119	1.751			-0.172	0.186	1.772			-0.167	0.365	1.772			-0.317	0.066	1.773			-0.349	-0.178	1.717			-0.357	-0.359	1.670			-0.364	-0.407	1.650			-0.030	0.091	1.721			0.073	0.007	1.484
-0.172	-0.169	1.701			-0.164	-0.119	1.751			-0.172	0.186	1.772			-0.167	0.365	1.772			-0.317	0.066	1.773			-0.349	-0.178	1.717			-0.357	-0.359	1.670			-0.364	-0.408	1.650			-0.030	0.091	1.721			0.073	0.007	1.484
-0.172	-0.169	1.701			-0.164	-0.119	1.751			-0.172	0.186	1.772			-0.167	0.365	1.772			-0.317	0.066	1.773			-0.349	-0.178	1.717			-0.357	-0.360	1.670			-0.364	-0.408	1.650			-0.029	0.090	1.721			0.074	0.007	1.484
-0.172	-0.169	1.701			-0.164	-0.119	1.751			-0.172	0.186	1.772			-0.167	0.365	1.771			-0.317	0.066	1.772			-0.349	-0.178	1.717			-0.357	-0.360	1.669			-0.364	-0.408	1.650			-0.029	0.090	1.721			0.075	0.006	1.485
-0.172	-0.169	1.701			-0.164	-0.119	1.751			-0.172	0.186	1.772			-0.167	0.365	1.771			-0.317	0.066	1.772			-0.349	-0.178	1.716			-0.357	-0.360	1.669			-0.364	-0.408	1.650			-0.029	0.090	1.721			0.075	0.006	1.485
-0.172	-0.169	1.701			-0.164	-0.119	1.751			-0.172	0.186	1.772			-0.167	0.365	1.771			-0.317	0.066	1.772			-0.349	-0.178	1.716			-0.357	-0.360	1.669			-0.364	-0.408	1.650			-0.028	0.090	1.721			0.076	0.006	1.485
-0.172	-0.169	1.701			-0.164	-0.119	1.751			-0.172	0.186	1.772			-0.167	0.365	1.771			-0.317	0.066	1.772			-0.349	-0.178	1.716			-0.357	-0.360	1.669			-0.364	-0.408	1.650			-0.028	0.090	1.721			0.076	0.006	1.485
-0.172	-0.169	1.701			-0.164	-0.119	1.751			-0.172	0.186	1.772			-0.167	0.365	1.771			-0.317	0.066	1.772			-0.349	-0.178	1.716			-0.357	-0.360	1.669			-0.364	-0.408	1.650			-0.028	0.090	1.721			0.076	0.006	1.485
-0.172	-0.169	1.701			-0.164	-0.119	1.751			-0.172	0.186	1.772			-0.167	0.365	1.771			-0.317	0.066	1.772			-0.349	-0.178	1.716			-0.357	-0.360	1.669			-0.364	-0.408	1.650			-0.027	0.090	1.721			0.077	0.006	1.485
-0.172	-0.169	1.701			-0.164	-0.119	1.751			-0.172	0.186	1.772			-0.167	0.365	1.771			-0.317	0.066	1.772			-0.349	-0.178	1.716			-0.357	-0.360	1.669			-0.364	-0.408	1.650			-0.027	0.090	1.721			0.077	0.006	1.485
-0.172	-0.169	1.701			-0.164	-0.119	1.751			-0.172	0.186	1.772			-0.167	0.365	1.771			-0.318	0.066	1.772			-0.349	-0.178	1.716			-0.357	-0.360	1.669			-0.364	-0.408	1.650			-0.027	0.090	1.721			0.077	0.005	1.485
-0.172	-0.169	1.701			-0.164	-0.119	1.751			-0.172	0.186	1.772			-0.167	0.365	1.771			-0.318	0.066	1.772			-0.349	-0.178	1.716			-0.357	-0.360	1.669			-0.364	-0.408	1.650			-0.027	0.090	1.721			0.077	0.005	1.485
-0.172	-0.169	1.701			-0.164	-0.119	1.751			-0.172	0.186	1.772			-0.167	0.365	1.771			-0.318	0.066	1.772			-0.349	-0.178	1.716			-0.357	-0.360	1.669			-0.364	-0.408	1.650			-0.027	0.090	1.721			0.076	0.005	1.485
-0.172	-0.169	1.701			-0.164	-0.119	1.751			-0.171	0.186	1.772			-0.167	0.364	1.771			-0.318	0.066	1.772			-0.349	-0.179	1.716			-0.357	-0.360	1.669			-0.363	-0.408	1.650			-0.026	0.089	1.721			0.076	0.006	1.485
-0.172	-0.169	1.701			-0.164	-0.119	1.751			-0.171	0.186	1.772			-0.167	0.364	1.771			-0.318	0.066	1.772			-0.349	-0.179	1.716			-0.357	-0.360	1.669			-0.363	-0.408	1.650			-0.026	0.089	1.721			0.075	0.006	1.484
-0.172	-0.169	1.701			-0.164	-0.119	1.751			-0.171	0.186	1.772			-0.167	0.364	1.771			-0.318	0.066	1.772			-0.349	-0.179	1.716			-0.357	-0.360	1.669			-0.363	-0.408	1.650			-0.026	0.089	1.721			0.074	0.006	1.484
-0.172	-0.169	1.701			-0.164	-0.119	1.751			-0.171	0.186	1.772			-0.167	0.364	1.771			-0.318	0.066	1.772			-0.349	-0.179	1.716			-0.357	-0.360	1.669			-0.363	-0.408	1.650			-0.026	0.089	1.721			0.073	0.006	1.484
-0.172	-0.168	1.701			-0.164	-0.119	1.751			-0.171	0.186	1.772			-0.167	0.364	1.771			-0.318	0.066	1.772			-0.349	-0.179	1.716			-0.357	-0.360	1.669			-0.363	-0.408	1.650			-0.026	0.089	1.721			0.072	0.002	1.485
-0.171	-0.168	1.701			-0.164	-0.119	1.751			-0.171	0.186	1.772			-0.167	0.364	1.771			-0.318	0.066	1.772			-0.349	-0.179	1.716			-0.357	-0.360	1.669			-0.363	-0.408	1.650			-0.026	0.089	1.721			0.070	-0.002	1.486
-0.171	-0.168	1.701			-0.164	-0.119	1.751			-0.171	0.186	1.772			-0.167	0.364	1.771			-0.318	0.066	1.772			-0.349	-0.179	1.716			-0.357	-0.360	1.669			-0.363	-0.408	1.650			-0.026	0.089	1.721			0.069	-0.005	1.487
-0.171	-0.168	1.701			-0.164	-0.119	1.751			-0.171	0.186	1.772			-0.167	0.364	1.771			-0.318	0.066	1.772			-0.349	-0.179	1.716			-0.357	-0.360	1.669			-0.363	-0.408	1.650			-0.026	0.089	1.721			0.067	-0.008	1.488
-0.171	-0.168	1.701			-0.164	-0.119	1.751			-0.171	0.186	1.772			-0.167	0.364	1.771			-0.318	0.066	1.772			-0.349	-0.179	1.716			-0.357	-0.360	1.669			-0.363	-0.408	1.649			-0.026	0.089	1.722			0.065	-0.010	1.488
-0.171	-0.168	1.701			-0.164	-0.119	1.751			-0.171	0.186	1.772			-0.167	0.364	1.771			-0.318	0.066	1.772			-0.349	-0.179	1.716			-0.357	-0.360	1.669			-0.363	-0.408	1.649			-0.027	0.086	1.721			0.063	-0.012	1.487
-0.171	-0.168	1.701			-0.164	-0.119	1.751			-0.171	0.186	1.772			-0.167	0.364	1.772			-0.318	0.066	1.772			-0.349	-0.179	1.716			-0.357	-0.360	1.669			-0.363	-0.408	1.649			-0.029	0.083	1.721			0.061	-0.014	1.487
-0.171	-0.168	1.701			-0.164	-0.119	1.751			-0.171	0.186	1.773			-0.167	0.364	1.772			-0.318	0.066	1.772			-0.349	-0.179	1.716			-0.357	-0.360	1.669			-0.363	-0.408	1.649			-0.029	0.081	1.721			0.058	-0.016	1.486
-0.171	-0.168	1.701			-0.164	-0.119	1.751			-0.171	0.186	1.773			-0.167	0.364	1.772			-0.318	0.066	1.772			-0.349	-0.179	1.716			-0.357	-0.360	1.669			-0.363	-0.408	1.649			-0.030	0.080	1.721			0.056	-0.019	1.485
-0.171	-0.169	1.701			-0.163	-0.119	1.751			-0.171	0.186	1.773			-0.167	0.364	1.772			-0.318	0.066	1.772			-0.349	-0.179	1.716			-0.357	-0.360	1.669			-0.363	-0.408	1.649			-0.031	0.078	1.721			0.052	-0.021	1.484
-0.171	-0.169	1.701			-0.163	-0.119	1.751			-0.171	0.186	1.773			-0.167	0.364	1.773			-0.318	0.066	1.773			-0.349	-0.179	1.716			-0.357	-0.360	1.669			-0.363	-0.408	1.649			-0.032	0.077	1.720			0.049	-0.024	1.483
-0.171	-0.169	1.702			-0.163	-0.119	1.751			-0.171	0.187	1.773			-0.168	0.364	1.773			-0.318	0.066	1.773			-0.349	-0.179	1.717			-0.357	-0.360	1.669			-0.363	-0.408	1.650			-0.033	0.076	1.720			0.046	-0.025	1.482
-0.171	-0.169	1.702			-0.163	-0.119	1.751			-0.171	0.189	1.773			-0.168	0.364	1.773			-0.318	0.066	1.773			-0.349	-0.178	1.717			-0.357	-0.360	1.669			-0.363	-0.408	1.650			-0.033	0.075	1.720			0.043	-0.027	1.481
-0.171	-0.169	1.702			-0.163	-0.119	1.751			-0.171	0.190	1.773			-0.169	0.364	1.774			-0.318	0.066	1.773			-0.349	-0.178	1.717			-0.357	-0.360	1.669			-0.363	-0.408	1.650			-0.034	0.075	1.720			0.038	-0.028	1.480
-0.171	-0.169	1.702			-0.163	-0.118	1.751			-0.171	0.192	1.773			-0.170	0.364	1.775			-0.318	0.066	1.773			-0.349	-0.178	1.717			-0.357	-0.360	1.669			-0.363	-0.407	1.650			-0.034	0.074	1.719			0.034	-0.030	1.478
-0.171	-0.169	1.702			-0.163	-0.118	1.751			-0.171	0.196	1.772			-0.171	0.366	1.775			-0.318	0.066	1.773			-0.349	-0.178	1.717			-0.357	-0.359	1.669			-0.363	-0.407	1.650			-0.035	0.075	1.719			0.029	-0.031	1.477
-0.171	-0.168	1.702			-0.163	-0.118	1.751			-0.171	0.197	1.772			-0.172	0.366	1.776			-0.318	0.066	1.773			-0.349	-0.178	1.717			-0.357	-0.359	1.669			-0.363	-0.407	1.650			-0.016	0.081	1.705			0.017	-0.025	1.463
-0.171	-0.168	1.702			-0.163	-0.116	1.751			-0.172	0.201	1.771			-0.173	0.367	1.776			-0.318	0.066	1.773			-0.349	-0.178	1.717			-0.357	-0.359	1.669			-0.363	-0.407	1.650			-0.012	0.087	1.702			0.011	-0.021	1.459
-0.172	-0.167	1.702			-0.163	-0.115	1.752			-0.173	0.204	1.770			-0.175	0.369	1.777			-0.318	0.066	1.773			-0.349	-0.178	1.717			-0.357	-0.359	1.669			-0.363	-0.407	1.650			-0.006	0.093	1.697			0.005	-0.017	1.454
-0.172	-0.166	1.702			-0.163	-0.114	1.752			-0.175	0.207	1.770			-0.175	0.370	1.777			-0.318	0.066	1.773			-0.349	-0.178	1.717			-0.357	-0.359	1.669			-0.363	-0.407	1.650			-0.004	0.095	1.695			0.001	-0.014	1.451
-0.172	-0.166	1.702			-0.163	-0.113	1.752			-0.176	0.210	1.769			-0.176	0.372	1.777			-0.318	0.066	1.773			-0.349	-0.178	1.718			-0.357	-0.359	1.669			-0.363	-0.407	1.650			-0.002	0.098	1.693			-0.002	-0.010	1.447
-0.172	-0.165	1.703			-0.163	-0.112	1.752			-0.177	0.212	1.769			-0.176	0.373	1.778			-0.318	0.066	1.773			-0.349	-0.178	1.718			-0.357	-0.359	1.669			-0.363	-0.407	1.650			0.000	0.100	1.692			-0.005	-0.007	1.444
-0.172	-0.165	1.703			-0.163	-0.112	1.752			-0.178	0.213	1.769			-0.176	0.373	1.778			-0.318	0.066	1.773			-0.349	-0.178	1.718			-0.357	-0.359	1.669			-0.363	-0.407	1.650			0.002	0.101	1.690			-0.008	-0.004	1.441
-0.172	-0.165	1.703			-0.163	-0.111	1.752			-0.179	0.214	1.768			-0.176	0.374	1.778			-0.319	0.066	1.773			-0.349	-0.178	1.718			-0.357	-0.360	1.669			-0.363	-0.407	1.650			0.003	0.102	1.689			-0.010	-0.002	1.439
-0.172	-0.165	1.703			-0.163	-0.111	1.752			-0.180	0.214	1.768			-0.177	0.374	1.778			-0.319	0.065	1.774			-0.349	-0.179	1.718			-0.357	-0.360	1.669			-0.363	-0.407	1.650			0.003	0.103	1.688			-0.012	-0.000	1.438
-0.172	-0.165	1.703			-0.163	-0.111	1.752			-0.181	0.213	1.767			-0.177	0.374	1.778			-0.319	0.065	1.774			-0.349	-0.179	1.718			-0.357	-0.360	1.669			-0.363	-0.408	1.650			0.004	0.104	1.688			-0.014	0.002	1.437
-0.172	-0.165	1.703			-0.163	-0.111	1.752			-0.182	0.213	1.766			-0.177	0.374	1.778			-0.319	0.065	1.774			-0.349	-0.179	1.718			-0.357	-0.360	1.670			-0.362	-0.408	1.650			0.005	0.105	1.687			-0.016	0.003	1.436
-0.172	-0.165	1.703			-0.163	-0.111	1.752			-0.182	0.212	1.765			-0.176	0.374	1.778			-0.320	0.065	1.774			-0.349	-0.179	1.718			-0.357	-0.360	1.670			-0.362	-0.408	1.650			0.005	0.106	1.687			-0.017	0.005	1.435
-0.172	-0.165	1.703			-0.164	-0.111	1.752			-0.200	0.199	1.782			-0.176	0.374	1.778			-0.320	0.064	1.775			-0.349	-0.179	1.719			-0.357	-0.360	1.670			-0.362	-0.408	1.650			0.005	0.107	1.686			-0.019	0.006	1.434
-0.173	-0.165	1.703			-0.164	-0.112	1.752			-0.209	0.194	1.791			-0.175	0.374	1.778			-0.320	0.064	1.775			-0.349	-0.179	1.719			-0.356	-0.360	1.670			-0.362	-0.408	1.650			0.005	0.108	1.686			-0.020	0.007	1.434
-0.173	-0.165	1.703			-0.165	-0.112	1.752			-0.205	0.194	1.782			-0.175	0.374	1.778			-0.321	0.064	1.775			-0.349	-0.179	1.719			-0.356	-0.360	1.670			-0.362	-0.407	1.650			0.005	0.108	1.686			-0.022	0.008	1.433
-0.173	-0.165	1.703			-0.165	-0.112	1.752			-0.194	0.195	1.766			-0.174	0.374	1.778			-0.321	0.063	1.775			-0.349	-0.178	1.719			-0.356	-0.359	1.670			-0.362	-0.407	1.650			0.005	0.109	1.686			-0.023	0.009	1.433
-0.173	-0.166	1.703			-0.165	-0.112	1.752			-0.188	0.196	1.757			-0.174	0.374	1.778			-0.322	0.063	1.776			-0.349	-0.177	1.720			-0.356	-0.358	1.671			-0.362	-0.406	1.651			0.005	0.110	1.686			-0.024	0.010	1.432
-0.173	-0.166	1.703			-0.165	-0.112	1.752			-0.200	0.207	1.766			-0.173	0.374	1.778			-0.322	0.063	1.776			-0.349	-0.176	1.720			-0.355	-0.357	1.671			-0.362	-0.404	1.651			0.004	0.110	1.686			-0.025	0.011	1.432
-0.173	-0.166	1.703			-0.165	-0.112	1.752			-0.195	0.205	1.757			-0.172	0.374	1.778			-0.323	0.063	1.776			-0.349	-0.175	1.721			-0.355	-0.356	1.672			-0.362	-0.404	1.651			0.003	0.110	1.686			-0.026	0.011	1.431
-0.174	-0.166	1.703			-0.165	-0.112	1.752			-0.194	0.205	1.755			-0.172	0.374	1.778			-0.323	0.062	1.776			-0.350	-0.173	1.721			-0.355	-0.354	1.672			-0.362	-0.402	1.652			0.002	0.111	1.686			-0.027	0.012	1.431
-0.174	-0.166	1.703			-0.165	-0.112	1.751			-0.192	0.205	1.751			-0.171	0.374	1.778			-0.324	0.062	1.777			-0.350	-0.172	1.721			-0.355	-0.353	1.672			-0.361	-0.401	1.652			0.001	0.112	1.687			-0.028	0.013	1.432
-0.174	-0.166	1.703			-0.166	-0.112	1.751			-0.190	0.205	1.748			-0.171	0.374	1.778			-0.324	0.062	1.777			-0.350	-0.171	1.722			-0.355	-0.352	1.673			-0.361	-0.400	1.652			-0.001	0.112	1.688			-0.029	0.014	1.433
-0.174	-0.167	1.703			-0.166	-0.112	1.750			-0.188	0.205	1.745			-0.170	0.373	1.777			-0.324	0.062	1.777			-0.350	-0.170	1.722			-0.355	-0.351	1.673			-0.361	-0.399	1.653			-0.003	0.112	1.689			-0.030	0.012	1.435
-0.174	-0.167	1.703			-0.166	-0.112	1.750			-0.187	0.205	1.742			-0.170	0.373	1.777			-0.325	0.062	1.777			-0.350	-0.169	1.722			-0.355	-0.350	1.673			-0.361	-0.398	1.653			-0.005	0.113	1.690			-0.030	0.012	1.437
-0.174	-0.167	1.702			-0.166	-0.112	1.750			-0.186	0.205	1.740			-0.169	0.373	1.777			-0.326	0.061	1.777			-0.350	-0.168	1.722			-0.355	-0.350	1.674			-0.362	-0.397	1.653			-0.006	0.113	1.691			-0.031	0.011	1.438
-0.174	-0.167	1.702			-0.166	-0.112	1.749			-0.185	0.205	1.738			-0.168	0.373	1.776			-0.327	0.061	1.778			-0.350	-0.168	1.722			-0.355	-0.349	1.674			-0.362	-0.396	1.654			-0.008	0.114	1.692			-0.031	0.011	1.439
-0.174	-0.167	1.702			-0.166	-0.112	1.749			-0.184	0.205	1.736			-0.168	0.373	1.776			-0.328	0.061	1.778			-0.350	-0.167	1.723			-0.355	-0.348	1.674			-0.363	-0.395	1.654			-0.010	0.114	1.693			-0.032	0.011	1.440
-0.174	-0.167	1.702			-0.166	-0.112	1.748			-0.179	0.221	1.737			-0.166	0.384	1.773			-0.329	0.061	1.778			-0.351	-0.166	1.723			-0.355	-0.347	1.674			-0.363	-0.394	1.654			-0.012	0.115	1.695			-0.032	0.011	1.441
-0.175	-0.167	1.702			-0.166	-0.111	1.748			-0.175	0.228	1.738			-0.164	0.390	1.772			-0.330	0.061	1.779			-0.351	-0.165	1.723			-0.355	-0.346	1.674			-0.364	-0.393	1.655			-0.014	0.115	1.696			-0.033	0.012	1.442
-0.175	-0.167	1.702			-0.166	-0.111	1.747			-0.173	0.233	1.739			-0.163	0.394	1.770			-0.331	0.061	1.779			-0.351	-0.164	1.723			-0.355	-0.345	1.675			-0.365	-0.392	1.656			-0.015	0.115	1.697			-0.033	0.013	1.443
-0.175	-0.167	1.702			-0.166	-0.110	1.747			-0.171	0.236	1.739			-0.162	0.396	1.769			-0.332	0.061	1.779			-0.351	-0.163	1.723			-0.355	-0.344	1.675			-0.366	-0.391	1.657			-0.017	0.116	1.698			-0.034	0.014	1.444
-0.175	-0.167	1.701			-0.165	-0.110	1.746			-0.170	0.237	1.738			-0.162	0.397	1.769			-0.333	0.061	1.780			-0.351	-0.163	1.724			-0.355	-0.344	1.675			-0.367	-0.390	1.657			-0.018	0.116	1.698			-0.035	0.014	1.445
-0.175	-0.167	1.701			-0.165	-0.109	1.746			-0.169	0.237	1.738			-0.162	0.397	1.768			-0.334	0.061	1.780			-0.351	-0.162	1.724			-0.356	-0.343	1.676			-0.367	-0.389	1.658			-0.019	0.116	1.699			-0.036	0.014	1.446
-0.175	-0.167	1.701			-0.165	-0.109	1.746			-0.168	0.237	1.737			-0.161	0.397	1.768			-0.335	0.061	1.780			-0.351	-0.161	1.724			-0.356	-0.342	1.676			-0.370	-0.387	1.660			-0.020	0.117	1.700			-0.036	0.014	1.446
-0.175	-0.167	1.701			-0.165	-0.109	1.746			-0.168	0.235	1.736			-0.161	0.395	1.768			-0.335	0.060	1.780			-0.351	-0.161	1.724			-0.357	-0.341	1.677			-0.371	-0.387	1.660			-0.021	0.117	1.700			-0.036	0.015	1.447
-0.175	-0.167	1.701			-0.165	-0.109	1.745			-0.168	0.234	1.735			-0.160	0.394	1.767			-0.336	0.060	1.781			-0.352	-0.160	1.725			-0.357	-0.341	1.677			-0.371	-0.386	1.661			-0.022	0.117	1.701			-0.037	0.015	1.448
-0.175	-0.167	1.701			-0.165	-0.108	1.745			-0.168	0.232	1.733			-0.160	0.392	1.767			-0.336	0.060	1.781			-0.352	-0.159	1.725			-0.357	-0.340	1.677			-0.372	-0.385	1.661			-0.023	0.117	1.701			-0.037	0.015	1.448
-0.175	-0.167	1.701			-0.165	-0.108	1.745			-0.168	0.230	1.732			-0.159	0.390	1.767			-0.337	0.060	1.781			-0.352	-0.158	1.725			-0.357	-0.339	1.677			-0.372	-0.384	1.661			-0.023	0.117	1.701			-0.037	0.015	1.448
-0.175	-0.167	1.700			-0.165	-0.108	1.744			-0.168	0.228	1.730			-0.159	0.389	1.766			-0.337	0.060	1.781			-0.352	-0.157	1.726			-0.357	-0.338	1.678			-0.372	-0.383	1.661			-0.024	0.118	1.701			-0.037	0.015	1.449
-0.175	-0.167	1.700			-0.165	-0.108	1.744			-0.167	0.226	1.729			-0.159	0.386	1.766			-0.338	0.060	1.781			-0.352	-0.156	1.726			-0.357	-0.337	1.678			-0.372	-0.383	1.661			-0.024	0.118	1.702			-0.036	0.015	1.449
-0.175	-0.167	1.700			-0.165	-0.108	1.743			-0.167	0.223	1.728			-0.159	0.384	1.766			-0.338	0.060	1.781			-0.352	-0.156	1.726			-0.357	-0.337	1.678			-0.371	-0.382	1.661			-0.024	0.118	1.702			-0.036	0.015	1.449
-0.175	-0.167	1.700			-0.164	-0.108	1.743			-0.166	0.221	1.726			-0.159	0.383	1.766			-0.338	0.060	1.781			-0.352	-0.155	1.726			-0.357	-0.336	1.678			-0.371	-0.381	1.661			-0.024	0.118	1.702			-0.035	0.015	1.448
-0.175	-0.167	1.700			-0.164	-0.108	1.742			-0.166	0.219	1.725			-0.159	0.381	1.765			-0.338	0.060	1.781			-0.352	-0.155	1.726			-0.357	-0.336	1.678			-0.370	-0.381	1.661			-0.025	0.117	1.701			-0.034	0.015	1.448
-0.175	-0.167	1.699			-0.164	-0.108	1.742			-0.165	0.217	1.724			-0.159	0.380	1.765			-0.339	0.060	1.781			-0.352	-0.154	1.726			-0.357	-0.335	1.678			-0.370	-0.381	1.661			-0.025	0.117	1.701			-0.033	0.015	1.448
-0.175	-0.167	1.699			-0.164	-0.108	1.741			-0.164	0.216	1.723			-0.159	0.379	1.765			-0.339	0.060	1.781			-0.352	-0.155	1.726			-0.357	-0.335	1.678			-0.369	-0.381	1.661			-0.024	0.117	1.701			-0.032	0.015	1.448
-0.175	-0.167	1.699			-0.164	-0.108	1.741			-0.164	0.215	1.723			-0.159	0.378	1.765			-0.339	0.060	1.782			-0.352	-0.155	1.726			-0.357	-0.336	1.678			-0.369	-0.382	1.660			-0.024	0.117	1.701			-0.031	0.016	1.448
-0.175	-0.167	1.699			-0.164	-0.109	1.741			-0.188	0.213	1.750			-0.159	0.377	1.765			-0.339	0.060	1.782			-0.352	-0.155	1.725			-0.357	-0.336	1.678			-0.368	-0.383	1.659			-0.024	0.117	1.701			-0.030	0.016	1.447
-0.175	-0.167	1.699			-0.164	-0.109	1.740			-0.187	0.211	1.749			-0.159	0.376	1.765			-0.339	0.060	1.782			-0.352	-0.156	1.725			-0.356	-0.338	1.677			-0.368	-0.383	1.659			-0.023	0.117	1.700			-0.029	0.016	1.447
-0.175	-0.168	1.698			-0.164	-0.109	1.740			-0.187	0.209	1.748			-0.160	0.375	1.765			-0.339	0.060	1.782			-0.352	-0.158	1.724			-0.356	-0.339	1.677			-0.367	-0.386	1.658			-0.022	0.116	1.700			-0.027	0.014	1.447
-0.175	-0.168	1.698			-0.164	-0.109	1.740			-0.186	0.208	1.748			-0.160	0.375	1.765			-0.339	0.060	1.781			-0.351	-0.160	1.723			-0.355	-0.341	1.676			-0.366	-0.387	1.657			-0.021	0.116	1.699			-0.026	0.012	1.447
-0.175	-0.168	1.698			-0.164	-0.109	1.740			-0.186	0.207	1.748			-0.160	0.374	1.765			-0.339	0.060	1.781			-0.351	-0.162	1.723			-0.355	-0.343	1.676			-0.366	-0.389	1.657			-0.019	0.115	1.697			-0.025	0.012	1.446
-0.175	-0.168	1.698			-0.164	-0.109	1.740			-0.186	0.207	1.748			-0.160	0.374	1.765			-0.338	0.060	1.781			-0.351	-0.163	1.722			-0.355	-0.345	1.675			-0.366	-0.390	1.656			-0.017	0.114	1.696			-0.023	0.012	1.444
-0.175	-0.167	1.698			-0.164	-0.109	1.740			-0.186	0.210	1.749			-0.162	0.376	1.765			-0.338	0.061	1.781			-0.351	-0.165	1.722			-0.355	-0.346	1.675			-0.366	-0.392	1.656			-0.015	0.114	1.694			-0.021	0.012	1.443
-0.175	-0.167	1.698			-0.164	-0.108	1.740			-0.183	0.213	1.748			-0.163	0.377	1.765			-0.337	0.061	1.781			-0.350	-0.166	1.721			-0.355	-0.347	1.674			-0.366	-0.393	1.655			-0.012	0.114	1.693			-0.020	0.012	1.441
-0.174	-0.166	1.698			-0.163	-0.107	1.740			-0.181	0.214	1.747			-0.165	0.378	1.765			-0.336	0.061	1.780			-0.350	-0.167	1.721			-0.354	-0.349	1.674			-0.366	-0.395	1.655			-0.010	0.114	1.692			-0.017	0.013	1.439
-0.174	-0.165	1.698			-0.163	-0.106	1.740			-0.178	0.217	1.747			-0.167	0.379	1.766			-0.335	0.061	1.780			-0.350	-0.168	1.720			-0.354	-0.350	1.674			-0.365	-0.397	1.655			-0.009	0.114	1.691			-0.015	0.014	1.439
-0.173	-0.161	1.698			-0.161	-0.101	1.740			-0.167	0.234	1.744			-0.175	0.391	1.767			-0.334	0.061	1.780			-0.350	-0.170	1.720			-0.355	-0.351	1.674			-0.365	-0.398	1.655			-0.004	0.119	1.691			-0.012	0.016	1.441
[truncated: 986 more rows]
[truncated: 30 more columns]
