# Supplementary material for: A natural user interface to integrate citizen science and physical exercise
Source: PLoS One. 2017 Feb 23;12(2):e0172587. doi: 10.1371/journal.pone.0172587 (PMC5322974; doi:10.1371/journal.pone.0172587)
Supplement: S1 Folder — Kinect raw data of each participant in the two kinect groups (KC and KNC). Data of each participant are saved in a binary file. Trajectories of points have been extracted form the binary file and saved in a text file. (ZIP) [file pone.0172587.s002.zip › Raw_data/Par16/Par16_Right_C_points.txt]

0.143	-0.234	1.323			0.151	-0.186	1.363			0.191	0.083	1.350			0.211	0.252	1.313			0.044	-0.003	1.352			-0.052	-0.228	1.362			-0.076	-0.422	1.310			-0.063	-0.493	1.292			0.326	-0.037	1.346			0.367	-0.231	1.313
0.143	-0.234	1.322			0.151	-0.186	1.363			0.191	0.084	1.350			0.211	0.252	1.313			0.044	-0.003	1.352			-0.052	-0.228	1.362			-0.076	-0.422	1.310			-0.062	-0.493	1.291			0.326	-0.037	1.346			0.367	-0.232	1.314
0.143	-0.234	1.322			0.151	-0.186	1.363			0.191	0.084	1.350			0.211	0.252	1.313			0.044	-0.003	1.352			-0.051	-0.228	1.362			-0.075	-0.422	1.309			-0.062	-0.493	1.290			0.326	-0.037	1.345			0.367	-0.232	1.314
0.144	-0.234	1.322			0.151	-0.186	1.363			0.191	0.084	1.350			0.212	0.252	1.313			0.044	-0.003	1.352			-0.051	-0.228	1.361			-0.075	-0.423	1.308			-0.061	-0.492	1.289			0.326	-0.037	1.345			0.367	-0.233	1.314
0.144	-0.234	1.322			0.152	-0.186	1.363			0.191	0.084	1.350			0.212	0.253	1.314			0.045	-0.003	1.352			-0.051	-0.228	1.361			-0.075	-0.423	1.308			-0.061	-0.492	1.288			0.327	-0.038	1.345			0.367	-0.233	1.314
0.144	-0.234	1.322			0.152	-0.186	1.363			0.191	0.084	1.350			0.212	0.253	1.314			0.045	-0.003	1.352			-0.051	-0.228	1.361			-0.074	-0.423	1.307			-0.060	-0.492	1.288			0.327	-0.038	1.345			0.367	-0.233	1.314
0.144	-0.234	1.322			0.152	-0.186	1.363			0.192	0.084	1.350			0.212	0.253	1.314			0.045	-0.003	1.352			-0.051	-0.228	1.360			-0.074	-0.422	1.307			-0.060	-0.491	1.287			0.327	-0.038	1.345			0.367	-0.234	1.314
0.144	-0.234	1.321			0.152	-0.186	1.363			0.192	0.084	1.350			0.212	0.253	1.315			0.045	-0.003	1.352			-0.051	-0.228	1.360			-0.074	-0.421	1.307			-0.060	-0.491	1.286			0.327	-0.038	1.345			0.367	-0.234	1.314
0.144	-0.234	1.321			0.152	-0.186	1.363			0.192	0.084	1.350			0.212	0.253	1.315			0.045	-0.002	1.352			-0.051	-0.228	1.360			-0.073	-0.420	1.306			-0.059	-0.490	1.286			0.327	-0.038	1.345			0.367	-0.234	1.314
0.144	-0.234	1.321			0.152	-0.186	1.362			0.192	0.084	1.350			0.213	0.253	1.315			0.045	-0.002	1.352			-0.051	-0.228	1.360			-0.073	-0.419	1.306			-0.059	-0.489	1.286			0.327	-0.038	1.345			0.367	-0.234	1.314
0.144	-0.234	1.321			0.152	-0.186	1.362			0.192	0.084	1.350			0.213	0.254	1.316			0.045	-0.002	1.351			-0.051	-0.228	1.359			-0.073	-0.419	1.306			-0.059	-0.489	1.285			0.327	-0.038	1.345			0.367	-0.234	1.314
0.145	-0.234	1.321			0.152	-0.186	1.362			0.192	0.084	1.350			0.213	0.254	1.316			0.045	-0.002	1.351			-0.051	-0.228	1.359			-0.073	-0.419	1.306			-0.058	-0.489	1.285			0.327	-0.038	1.345			0.367	-0.235	1.314
0.145	-0.234	1.321			0.153	-0.186	1.362			0.192	0.084	1.350			0.213	0.254	1.316			0.046	-0.002	1.351			-0.051	-0.228	1.359			-0.072	-0.419	1.306			-0.058	-0.489	1.284			0.327	-0.038	1.345			0.367	-0.235	1.314
0.145	-0.234	1.321			0.153	-0.186	1.362			0.192	0.084	1.350			0.213	0.254	1.317			0.046	-0.002	1.351			-0.051	-0.228	1.359			-0.072	-0.419	1.306			-0.058	-0.489	1.284			0.328	-0.038	1.345			0.366	-0.235	1.314
0.145	-0.234	1.321			0.153	-0.186	1.362			0.192	0.084	1.350			0.213	0.254	1.317			0.046	-0.002	1.351			-0.050	-0.228	1.359			-0.072	-0.419	1.305			-0.058	-0.489	1.284			0.328	-0.038	1.345			0.366	-0.234	1.314
0.145	-0.234	1.321			0.153	-0.186	1.362			0.193	0.084	1.350			0.213	0.254	1.318			0.046	-0.002	1.351			-0.050	-0.228	1.358			-0.072	-0.418	1.305			-0.058	-0.488	1.284			0.328	-0.038	1.345			0.365	-0.233	1.314
0.145	-0.234	1.321			0.153	-0.186	1.362			0.193	0.084	1.350			0.213	0.254	1.318			0.046	-0.002	1.351			-0.050	-0.228	1.358			-0.072	-0.417	1.306			-0.057	-0.488	1.284			0.328	-0.038	1.345			0.364	-0.232	1.314
0.145	-0.234	1.320			0.153	-0.186	1.362			0.193	0.084	1.350			0.213	0.255	1.319			0.046	-0.002	1.351			-0.050	-0.228	1.358			-0.072	-0.417	1.306			-0.057	-0.488	1.283			0.328	-0.038	1.345			0.364	-0.231	1.315
0.145	-0.234	1.320			0.153	-0.186	1.362			0.193	0.084	1.350			0.213	0.255	1.319			0.046	-0.002	1.351			-0.050	-0.228	1.358			-0.072	-0.416	1.306			-0.057	-0.487	1.283			0.328	-0.038	1.345			0.363	-0.230	1.315
0.145	-0.234	1.320			0.153	-0.186	1.362			0.193	0.084	1.350			0.213	0.255	1.320			0.046	-0.002	1.351			-0.050	-0.228	1.358			-0.072	-0.415	1.306			-0.057	-0.487	1.283			0.328	-0.038	1.345			0.362	-0.229	1.315
0.145	-0.234	1.320			0.153	-0.186	1.362			0.193	0.084	1.350			0.213	0.255	1.320			0.046	-0.002	1.351			-0.050	-0.228	1.358			-0.072	-0.415	1.306			-0.057	-0.487	1.283			0.328	-0.038	1.345			0.361	-0.228	1.315
0.145	-0.234	1.320			0.153	-0.186	1.362			0.193	0.085	1.350			0.213	0.255	1.320			0.046	-0.002	1.351			-0.050	-0.228	1.358			-0.072	-0.414	1.306			-0.057	-0.486	1.283			0.328	-0.038	1.345			0.360	-0.227	1.316
0.145	-0.234	1.320			0.153	-0.186	1.362			0.193	0.085	1.350			0.213	0.255	1.321			0.046	-0.002	1.351			-0.050	-0.228	1.358			-0.072	-0.414	1.307			-0.057	-0.486	1.283			0.328	-0.038	1.345			0.358	-0.226	1.316
0.146	-0.234	1.320			0.153	-0.186	1.362			0.193	0.085	1.350			0.213	0.256	1.321			0.046	-0.002	1.351			-0.050	-0.228	1.357			-0.072	-0.413	1.307			-0.057	-0.486	1.283			0.328	-0.038	1.346			0.356	-0.226	1.317
0.146	-0.234	1.320			0.153	-0.186	1.362			0.193	0.085	1.350			0.213	0.256	1.322			0.046	-0.002	1.351			-0.050	-0.228	1.357			-0.071	-0.413	1.307			-0.057	-0.486	1.283			0.328	-0.037	1.346			0.354	-0.226	1.319
0.146	-0.234	1.320			0.153	-0.186	1.362			0.193	0.085	1.350			0.213	0.256	1.322			0.046	-0.002	1.351			-0.050	-0.228	1.357			-0.071	-0.413	1.307			-0.057	-0.485	1.283			0.328	-0.037	1.346			0.351	-0.225	1.319
0.146	-0.234	1.320			0.154	-0.186	1.362			0.193	0.085	1.350			0.213	0.256	1.322			0.046	-0.003	1.351			-0.050	-0.228	1.357			-0.071	-0.412	1.307			-0.057	-0.485	1.284			0.327	-0.037	1.346			0.347	-0.225	1.320
0.146	-0.234	1.320			0.154	-0.186	1.362			0.193	0.085	1.351			0.213	0.256	1.323			0.047	-0.003	1.351			-0.050	-0.228	1.357			-0.071	-0.412	1.307			-0.057	-0.485	1.284			0.327	-0.036	1.346			0.345	-0.224	1.320
0.146	-0.234	1.320			0.154	-0.186	1.361			0.193	0.085	1.351			0.213	0.256	1.323			0.047	-0.003	1.351			-0.050	-0.228	1.357			-0.071	-0.412	1.307			-0.057	-0.485	1.284			0.326	-0.036	1.347			0.362	-0.219	1.253
0.146	-0.234	1.320			0.154	-0.186	1.361			0.193	0.085	1.351			0.213	0.256	1.323			0.047	-0.003	1.351			-0.050	-0.228	1.357			-0.071	-0.411	1.307			-0.057	-0.485	1.284			0.326	-0.035	1.347			0.368	-0.217	1.228
0.146	-0.234	1.320			0.154	-0.186	1.361			0.193	0.085	1.351			0.213	0.256	1.324			0.046	-0.003	1.351			-0.050	-0.229	1.357			-0.071	-0.411	1.308			-0.057	-0.485	1.284			0.325	-0.034	1.348			0.370	-0.216	1.215
0.146	-0.234	1.320			0.154	-0.186	1.361			0.193	0.085	1.351			0.212	0.256	1.324			0.046	-0.003	1.352			-0.050	-0.229	1.357			-0.071	-0.411	1.308			-0.057	-0.484	1.284			0.324	-0.033	1.349			0.370	-0.216	1.209
0.146	-0.234	1.320			0.154	-0.186	1.361			0.193	0.085	1.351			0.212	0.256	1.324			0.046	-0.003	1.352			-0.050	-0.229	1.357			-0.071	-0.411	1.308			-0.057	-0.484	1.284			0.323	-0.032	1.349			0.371	-0.216	1.205
0.146	-0.234	1.319			0.154	-0.186	1.361			0.193	0.085	1.352			0.211	0.256	1.325			0.046	-0.004	1.352			-0.050	-0.230	1.357			-0.071	-0.411	1.308			-0.057	-0.485	1.284			0.322	-0.030	1.350			0.371	-0.215	1.201
0.146	-0.234	1.319			0.153	-0.186	1.361			0.192	0.085	1.352			0.210	0.256	1.325			0.045	-0.004	1.352			-0.050	-0.230	1.357			-0.071	-0.411	1.308			-0.057	-0.485	1.284			0.321	-0.029	1.351			0.371	-0.215	1.198
0.145	-0.234	1.319			0.153	-0.186	1.361			0.191	0.084	1.352			0.208	0.255	1.326			0.043	-0.005	1.353			-0.051	-0.231	1.357			-0.071	-0.411	1.308			-0.057	-0.485	1.284			0.320	-0.028	1.352			0.371	-0.215	1.197
0.145	-0.234	1.319			0.152	-0.186	1.361			0.190	0.084	1.353			0.206	0.255	1.326			0.042	-0.006	1.353			-0.051	-0.232	1.357			-0.071	-0.412	1.309			-0.057	-0.486	1.284			0.318	-0.027	1.352			0.370	-0.214	1.196
0.144	-0.234	1.319			0.152	-0.186	1.361			0.189	0.083	1.354			0.204	0.254	1.327			0.040	-0.007	1.354			-0.052	-0.233	1.357			-0.071	-0.412	1.309			-0.058	-0.486	1.284			0.317	-0.026	1.353			0.368	-0.214	1.197
0.143	-0.234	1.319			0.150	-0.187	1.361			0.187	0.083	1.354			0.200	0.254	1.328			0.038	-0.008	1.354			-0.053	-0.234	1.357			-0.072	-0.413	1.309			-0.058	-0.487	1.284			0.316	-0.025	1.353			0.365	-0.213	1.198
0.142	-0.234	1.319			0.149	-0.187	1.361			0.184	0.082	1.355			0.197	0.253	1.328			0.035	-0.009	1.355			-0.054	-0.235	1.358			-0.072	-0.413	1.310			-0.059	-0.488	1.285			0.314	-0.024	1.354			0.362	-0.212	1.201
0.140	-0.234	1.319			0.147	-0.187	1.362			0.181	0.082	1.356			0.193	0.253	1.329			0.032	-0.011	1.356			-0.055	-0.236	1.358			-0.072	-0.414	1.310			-0.060	-0.489	1.285			0.312	-0.024	1.355			0.359	-0.210	1.205
0.139	-0.235	1.319			0.145	-0.188	1.362			0.178	0.081	1.356			0.189	0.252	1.329			0.028	-0.012	1.356			-0.057	-0.238	1.359			-0.072	-0.415	1.310			-0.061	-0.490	1.286			0.310	-0.023	1.355			0.355	-0.209	1.208
0.136	-0.235	1.319			0.143	-0.188	1.362			0.175	0.081	1.357			0.184	0.252	1.330			0.025	-0.013	1.357			-0.058	-0.239	1.359			-0.073	-0.416	1.311			-0.062	-0.491	1.286			0.308	-0.022	1.356			0.350	-0.207	1.212
0.134	-0.235	1.320			0.141	-0.188	1.362			0.172	0.080	1.358			0.180	0.252	1.331			0.021	-0.014	1.358			-0.060	-0.240	1.360			-0.065	-0.425	1.318			-0.063	-0.491	1.287			0.305	-0.021	1.356			0.345	-0.205	1.214
0.131	-0.235	1.320			0.138	-0.188	1.363			0.169	0.080	1.359			0.175	0.251	1.331			0.018	-0.016	1.359			-0.063	-0.242	1.361			-0.067	-0.426	1.319			-0.065	-0.493	1.288			0.302	-0.020	1.356			0.340	-0.204	1.216
0.128	-0.235	1.320			0.135	-0.189	1.363			0.166	0.079	1.359			0.171	0.251	1.332			0.014	-0.017	1.360			-0.065	-0.243	1.362			-0.069	-0.427	1.320			-0.067	-0.494	1.289			0.299	-0.020	1.357			0.335	-0.203	1.217
0.125	-0.235	1.320			0.132	-0.189	1.363			0.162	0.079	1.360			0.167	0.251	1.332			0.010	-0.017	1.361			-0.068	-0.245	1.363			-0.071	-0.428	1.321			-0.070	-0.496	1.290			0.295	-0.020	1.357			0.331	-0.203	1.217
0.122	-0.235	1.321			0.130	-0.189	1.364			0.159	0.078	1.361			0.163	0.251	1.333			0.006	-0.018	1.362			-0.071	-0.247	1.364			-0.067	-0.433	1.327			-0.072	-0.496	1.291			0.291	-0.020	1.357			0.326	-0.202	1.217
0.119	-0.236	1.321			0.126	-0.190	1.364			0.155	0.078	1.362			0.159	0.250	1.334			0.002	-0.020	1.363			-0.074	-0.249	1.365			-0.071	-0.435	1.329			-0.075	-0.498	1.292			0.287	-0.020	1.357			0.322	-0.201	1.217
0.116	-0.236	1.321			0.124	-0.190	1.365			0.151	0.077	1.362			0.154	0.250	1.334			-0.002	-0.021	1.365			-0.076	-0.251	1.366			-0.086	-0.462	1.316			-0.084	-0.517	1.288			0.284	-0.020	1.357			0.318	-0.200	1.218
0.113	-0.236	1.322			0.120	-0.190	1.365			0.147	0.077	1.363			0.150	0.249	1.335			-0.006	-0.022	1.366			-0.079	-0.253	1.367			-0.092	-0.474	1.311			-0.091	-0.530	1.286			0.280	-0.020	1.357			0.315	-0.199	1.218
0.110	-0.236	1.322			0.117	-0.191	1.366			0.144	0.076	1.364			0.145	0.249	1.336			-0.010	-0.023	1.367			-0.081	-0.254	1.368			-0.096	-0.481	1.308			-0.095	-0.539	1.284			0.277	-0.020	1.357			0.311	-0.198	1.218
0.107	-0.237	1.323			0.115	-0.191	1.366			0.141	0.075	1.365			0.141	0.248	1.337			-0.013	-0.024	1.369			-0.084	-0.256	1.370			-0.099	-0.487	1.306			-0.099	-0.546	1.283			0.274	-0.020	1.357			0.308	-0.198	1.219
0.104	-0.237	1.324			0.112	-0.192	1.367			0.137	0.075	1.365			0.137	0.247	1.338			-0.017	-0.025	1.370			-0.086	-0.258	1.371			-0.102	-0.491	1.305			-0.102	-0.552	1.282			0.271	-0.020	1.357			0.305	-0.197	1.219
0.098	-0.238	1.325			0.106	-0.193	1.368			0.131	0.073	1.367			0.130	0.245	1.339			-0.024	-0.027	1.373			-0.091	-0.261	1.373			-0.109	-0.474	1.324			-0.106	-0.543	1.295			0.266	-0.021	1.358			0.300	-0.196	1.219
0.098	-0.238	1.325			0.106	-0.193	1.368			0.131	0.073	1.367			0.130	0.245	1.339			-0.024	-0.027	1.373			-0.091	-0.261	1.373			-0.109	-0.474	1.324			-0.106	-0.543	1.295			0.266	-0.021	1.358			0.300	-0.196	1.219
0.096	-0.239	1.326			0.104	-0.193	1.369			0.128	0.072	1.368			0.127	0.244	1.340			-0.027	-0.029	1.374			-0.093	-0.262	1.375			-0.112	-0.481	1.323			-0.110	-0.550	1.295			0.263	-0.021	1.359			0.297	-0.196	1.219
0.093	-0.239	1.327			0.101	-0.194	1.370			0.126	0.071	1.369			0.124	0.243	1.341			-0.029	-0.030	1.375			-0.095	-0.263	1.376			-0.114	-0.486	1.322			-0.112	-0.555	1.296			0.260	-0.022	1.359			0.295	-0.196	1.219
0.090	-0.240	1.328			0.098	-0.195	1.371			0.123	0.070	1.370			0.121	0.242	1.341			-0.032	-0.031	1.376			-0.097	-0.264	1.378			-0.119	-0.477	1.332			-0.115	-0.548	1.303			0.257	-0.022	1.360			0.292	-0.196	1.219
0.087	-0.241	1.328			0.095	-0.196	1.372			0.121	0.069	1.370			0.118	0.241	1.342			-0.034	-0.032	1.378			-0.099	-0.264	1.379			-0.122	-0.471	1.337			-0.117	-0.544	1.309			0.255	-0.023	1.360			0.289	-0.196	1.220
0.084	-0.241	1.329			0.093	-0.197	1.373			0.118	0.069	1.371			0.116	0.241	1.343			-0.037	-0.033	1.379			-0.102	-0.265	1.381			-0.124	-0.468	1.341			-0.119	-0.541	1.313			0.252	-0.024	1.361			0.287	-0.195	1.220
0.082	-0.242	1.330			0.091	-0.197	1.373			0.116	0.068	1.372			0.113	0.240	1.344			-0.040	-0.034	1.380			-0.104	-0.266	1.383			-0.122	-0.465	1.346			-0.120	-0.533	1.317			0.250	-0.025	1.361			0.284	-0.195	1.220
0.080	-0.243	1.331			0.089	-0.198	1.374			0.113	0.067	1.373			0.111	0.239	1.344			-0.042	-0.035	1.381			-0.106	-0.267	1.384			-0.124	-0.463	1.349			-0.121	-0.532	1.320			0.247	-0.026	1.362			0.281	-0.195	1.221
0.078	-0.243	1.332			0.087	-0.198	1.375			0.111	0.066	1.374			0.109	0.238	1.345			-0.044	-0.035	1.382			-0.108	-0.267	1.386			-0.126	-0.461	1.351			-0.123	-0.532	1.322			0.245	-0.026	1.362			0.279	-0.195	1.221
0.076	-0.244	1.333			0.085	-0.199	1.376			0.109	0.066	1.374			0.107	0.238	1.346			-0.046	-0.036	1.383			-0.110	-0.268	1.387			-0.127	-0.460	1.353			-0.124	-0.531	1.324			0.242	-0.027	1.363			0.276	-0.195	1.221
0.074	-0.244	1.333			0.083	-0.199	1.377			0.107	0.065	1.375			0.104	0.237	1.347			-0.048	-0.037	1.385			-0.112	-0.268	1.389			-0.129	-0.459	1.355			-0.125	-0.530	1.326			0.240	-0.027	1.363			0.274	-0.196	1.222
0.072	-0.245	1.334			0.081	-0.200	1.377			0.106	0.065	1.376			0.102	0.236	1.348			-0.050	-0.038	1.386			-0.113	-0.269	1.390			-0.130	-0.458	1.357			-0.126	-0.530	1.328			0.238	-0.028	1.364			0.271	-0.196	1.222
0.070	-0.245	1.335			0.079	-0.200	1.378			0.104	0.064	1.377			0.100	0.235	1.349			-0.052	-0.039	1.387			-0.115	-0.269	1.391			-0.131	-0.458	1.358			-0.127	-0.530	1.329			0.236	-0.028	1.364			0.270	-0.196	1.222
0.069	-0.246	1.336			0.078	-0.201	1.379			0.102	0.064	1.377			0.097	0.235	1.350			-0.054	-0.040	1.388			-0.117	-0.270	1.393			-0.132	-0.457	1.359			-0.128	-0.530	1.330			0.234	-0.029	1.365			0.268	-0.196	1.222
0.067	-0.246	1.336			0.076	-0.201	1.380			0.100	0.063	1.378			0.095	0.234	1.351			-0.056	-0.040	1.389			-0.119	-0.270	1.394			-0.132	-0.457	1.360			-0.129	-0.529	1.332			0.232	-0.029	1.365			0.266	-0.197	1.222
0.066	-0.246	1.337			0.075	-0.202	1.380			0.098	0.063	1.379			0.093	0.234	1.352			-0.058	-0.041	1.390			-0.120	-0.270	1.396			-0.133	-0.456	1.361			-0.130	-0.529	1.333			0.231	-0.030	1.366			0.264	-0.197	1.222
0.064	-0.247	1.338			0.074	-0.202	1.381			0.097	0.063	1.380			0.091	0.233	1.353			-0.060	-0.042	1.392			-0.122	-0.271	1.397			-0.134	-0.456	1.362			-0.131	-0.525	1.335			0.229	-0.030	1.366			0.262	-0.197	1.222
0.063	-0.247	1.338			0.072	-0.202	1.382			0.095	0.062	1.381			0.088	0.233	1.354			-0.062	-0.042	1.392			-0.123	-0.271	1.398			-0.135	-0.455	1.363			-0.132	-0.525	1.336			0.227	-0.031	1.367			0.261	-0.197	1.222
0.061	-0.247	1.339			0.071	-0.203	1.382			0.093	0.062	1.381			0.085	0.232	1.355			-0.063	-0.043	1.393			-0.124	-0.271	1.399			-0.136	-0.455	1.364			-0.133	-0.525	1.337			0.225	-0.031	1.367			0.259	-0.197	1.222
0.060	-0.248	1.340			0.070	-0.203	1.383			0.091	0.062	1.382			0.083	0.231	1.356			-0.065	-0.043	1.394			-0.126	-0.271	1.400			-0.137	-0.454	1.365			-0.134	-0.525	1.338			0.224	-0.032	1.367			0.258	-0.197	1.222
0.059	-0.248	1.340			0.068	-0.203	1.384			0.090	0.062	1.383			0.080	0.231	1.357			-0.066	-0.044	1.395			-0.127	-0.272	1.401			-0.138	-0.454	1.365			-0.135	-0.522	1.339			0.222	-0.032	1.368			0.256	-0.197	1.222
0.058	-0.248	1.341			0.067	-0.204	1.384			0.088	0.061	1.384			0.078	0.230	1.357			-0.068	-0.044	1.396			-0.128	-0.272	1.402			-0.138	-0.454	1.366			-0.135	-0.522	1.340			0.220	-0.033	1.368			0.255	-0.197	1.222
0.056	-0.249	1.342			0.066	-0.204	1.385			0.087	0.061	1.385			0.077	0.230	1.358			-0.070	-0.045	1.397			-0.129	-0.272	1.403			-0.139	-0.453	1.366			-0.136	-0.522	1.341			0.219	-0.033	1.368			0.254	-0.197	1.223
0.055	-0.249	1.342			0.065	-0.204	1.386			0.085	0.061	1.386			0.075	0.229	1.359			-0.071	-0.045	1.398			-0.131	-0.272	1.404			-0.140	-0.453	1.367			-0.137	-0.522	1.341			0.218	-0.034	1.368			0.252	-0.197	1.223
0.054	-0.249	1.343			0.063	-0.205	1.386			0.083	0.061	1.386			0.073	0.229	1.359			-0.073	-0.046	1.399			-0.132	-0.272	1.404			-0.140	-0.453	1.367			-0.138	-0.522	1.342			0.216	-0.034	1.368			0.251	-0.197	1.223
0.053	-0.250	1.343			0.062	-0.205	1.387			0.082	0.061	1.387			0.071	0.229	1.360			-0.074	-0.046	1.399			-0.133	-0.272	1.405			-0.141	-0.452	1.368			-0.138	-0.522	1.343			0.215	-0.034	1.369			0.250	-0.197	1.223
0.052	-0.250	1.344			0.061	-0.205	1.387			0.081	0.061	1.388			0.069	0.228	1.361			-0.076	-0.046	1.400			-0.134	-0.272	1.406			-0.141	-0.452	1.368			-0.139	-0.522	1.343			0.214	-0.035	1.369			0.249	-0.197	1.223
0.051	-0.250	1.344			0.060	-0.205	1.388			0.079	0.060	1.388			0.068	0.228	1.361			-0.077	-0.047	1.401			-0.135	-0.273	1.407			-0.142	-0.452	1.369			-0.140	-0.522	1.344			0.213	-0.035	1.369			0.249	-0.197	1.223
0.050	-0.250	1.345			0.059	-0.206	1.388			0.078	0.060	1.389			0.066	0.227	1.362			-0.078	-0.047	1.401			-0.136	-0.273	1.407			-0.142	-0.452	1.369			-0.141	-0.522	1.344			0.212	-0.035	1.369			0.248	-0.197	1.223
0.049	-0.250	1.345			0.059	-0.206	1.389			0.077	0.060	1.389			0.065	0.227	1.362			-0.079	-0.047	1.402			-0.137	-0.273	1.408			-0.143	-0.452	1.369			-0.142	-0.520	1.345			0.211	-0.036	1.369			0.247	-0.197	1.223
0.048	-0.251	1.346			0.058	-0.206	1.389			0.076	0.060	1.390			0.063	0.227	1.363			-0.080	-0.048	1.402			-0.138	-0.273	1.408			-0.143	-0.452	1.370			-0.143	-0.518	1.345			0.210	-0.036	1.369			0.246	-0.197	1.223
0.048	-0.251	1.346			0.057	-0.206	1.389			0.075	0.060	1.390			0.062	0.227	1.363			-0.081	-0.048	1.403			-0.139	-0.273	1.409			-0.144	-0.452	1.370			-0.144	-0.517	1.346			0.209	-0.036	1.369			0.245	-0.197	1.223
0.047	-0.251	1.346			0.056	-0.206	1.390			0.074	0.060	1.390			0.061	0.227	1.364			-0.082	-0.048	1.403			-0.139	-0.273	1.409			-0.144	-0.451	1.370			-0.144	-0.515	1.346			0.208	-0.037	1.369			0.244	-0.197	1.223
0.046	-0.251	1.347			0.056	-0.206	1.390			0.073	0.060	1.391			0.060	0.226	1.364			-0.083	-0.048	1.404			-0.140	-0.274	1.410			-0.145	-0.451	1.370			-0.145	-0.514	1.346			0.207	-0.037	1.369			0.242	-0.197	1.223
0.046	-0.251	1.347			0.055	-0.207	1.390			0.072	0.060	1.391			0.059	0.226	1.364			-0.084	-0.048	1.404			-0.141	-0.274	1.410			-0.145	-0.451	1.370			-0.146	-0.513	1.347			0.206	-0.037	1.370			0.241	-0.197	1.223
0.045	-0.251	1.347			0.055	-0.207	1.390			0.071	0.060	1.391			0.058	0.226	1.365			-0.085	-0.048	1.405			-0.142	-0.274	1.411			-0.146	-0.451	1.370			-0.147	-0.512	1.347			0.205	-0.037	1.370			0.239	-0.198	1.223
0.045	-0.252	1.347			0.054	-0.207	1.391			0.071	0.060	1.392			0.057	0.226	1.365			-0.086	-0.049	1.405			-0.142	-0.274	1.411			-0.146	-0.451	1.370			-0.148	-0.513	1.347			0.204	-0.037	1.370			0.237	-0.198	1.224
0.044	-0.252	1.347			0.054	-0.207	1.391			0.070	0.059	1.392			0.056	0.226	1.365			-0.087	-0.049	1.405			-0.143	-0.274	1.412			-0.147	-0.451	1.370			-0.149	-0.514	1.347			0.203	-0.038	1.370			0.235	-0.198	1.224
0.044	-0.252	1.348			0.053	-0.207	1.391			0.069	0.059	1.392			0.056	0.226	1.365			-0.087	-0.049	1.406			-0.144	-0.274	1.412			-0.147	-0.451	1.370			-0.149	-0.515	1.347			0.203	-0.038	1.370			0.232	-0.198	1.225
0.043	-0.252	1.348			0.053	-0.207	1.391			0.069	0.059	1.392			0.055	0.226	1.366			-0.088	-0.049	1.406			-0.144	-0.274	1.412			-0.147	-0.451	1.370			-0.150	-0.516	1.347			0.202	-0.038	1.370			0.230	-0.198	1.226
0.043	-0.252	1.348			0.052	-0.207	1.392			0.068	0.059	1.393			0.054	0.226	1.366			-0.089	-0.049	1.406			-0.145	-0.274	1.413			-0.148	-0.451	1.371			-0.151	-0.517	1.347			0.201	-0.038	1.370			0.226	-0.198	1.227
0.042	-0.252	1.348			0.052	-0.207	1.392			0.068	0.059	1.393			0.053	0.226	1.366			-0.090	-0.049	1.407			-0.145	-0.274	1.413			-0.148	-0.451	1.371			-0.152	-0.517	1.347			0.201	-0.038	1.370			0.223	-0.198	1.228
0.042	-0.252	1.348			0.052	-0.207	1.392			0.067	0.059	1.393			0.053	0.226	1.366			-0.091	-0.049	1.407			-0.146	-0.274	1.414			-0.149	-0.451	1.371			-0.152	-0.518	1.347			0.200	-0.038	1.370			0.219	-0.198	1.229
0.042	-0.252	1.349			0.051	-0.207	1.392			0.067	0.059	1.393			0.052	0.226	1.366			-0.091	-0.048	1.408			-0.147	-0.274	1.414			-0.149	-0.451	1.371			-0.153	-0.517	1.347			0.200	-0.039	1.370			0.216	-0.199	1.230
0.041	-0.252	1.349			0.050	-0.207	1.392			0.066	0.059	1.393			0.051	0.226	1.367			-0.093	-0.048	1.409			-0.148	-0.275	1.415			-0.150	-0.451	1.371			-0.155	-0.516	1.349			0.198	-0.039	1.370			0.210	-0.200	1.232
0.041	-0.252	1.349			0.050	-0.207	1.392			0.066	0.059	1.393			0.051	0.226	1.367			-0.093	-0.048	1.409			-0.148	-0.275	1.415			-0.150	-0.451	1.371			-0.155	-0.516	1.349			0.198	-0.039	1.370			0.210	-0.200	1.232
0.041	-0.252	1.349			0.050	-0.207	1.393			0.065	0.059	1.393			0.051	0.226	1.367			-0.093	-0.048	1.409			-0.149	-0.275	1.415			-0.151	-0.451	1.371			-0.156	-0.515	1.349			0.198	-0.039	1.370			0.207	-0.200	1.233
0.040	-0.252	1.349			0.050	-0.207	1.393			0.065	0.059	1.394			0.050	0.226	1.367			-0.094	-0.047	1.410			-0.149	-0.274	1.416			-0.152	-0.451	1.372			-0.157	-0.515	1.350			0.197	-0.039	1.370			0.205	-0.200	1.234
0.040	-0.252	1.350			0.050	-0.207	1.393			0.065	0.059	1.394			0.050	0.226	1.367			-0.095	-0.047	1.410			-0.150	-0.274	1.416			-0.152	-0.451	1.372			-0.158	-0.514	1.350			0.197	-0.040	1.370			0.203	-0.201	1.235
0.040	-0.252	1.350			0.049	-0.207	1.393			0.064	0.059	1.394			0.050	0.226	1.367			-0.095	-0.047	1.411			-0.151	-0.274	1.417			-0.154	-0.451	1.372			-0.159	-0.515	1.351			0.196	-0.040	1.370			0.201	-0.201	1.236
0.039	-0.252	1.350			0.049	-0.207	1.393			0.064	0.059	1.394			0.050	0.226	1.367			-0.096	-0.047	1.411			-0.151	-0.274	1.417			-0.155	-0.451	1.373			-0.159	-0.516	1.351			0.196	-0.040	1.370			0.200	-0.201	1.237
0.039	-0.252	1.350			0.049	-0.207	1.393			0.064	0.059	1.394			0.049	0.226	1.367			-0.096	-0.046	1.412			-0.152	-0.274	1.418			-0.156	-0.451	1.373			-0.160	-0.517	1.352			0.196	-0.040	1.370			0.199	-0.201	1.237
0.039	-0.252	1.350			0.049	-0.207	1.394			0.064	0.059	1.394			0.049	0.226	1.368			-0.097	-0.046	1.412			-0.152	-0.274	1.419			-0.156	-0.451	1.373			-0.161	-0.517	1.352			0.195	-0.040	1.371			0.198	-0.202	1.238
0.039	-0.252	1.351			0.049	-0.207	1.394			0.063	0.059	1.394			0.049	0.226	1.368			-0.097	-0.046	1.412			-0.153	-0.274	1.419			-0.156	-0.451	1.373			-0.161	-0.518	1.353			0.195	-0.041	1.371			0.197	-0.202	1.240
0.039	-0.252	1.351			0.048	-0.207	1.394			0.063	0.059	1.394			0.049	0.226	1.368			-0.097	-0.046	1.413			-0.153	-0.274	1.419			-0.157	-0.451	1.374			-0.162	-0.518	1.353			0.195	-0.041	1.371			0.198	-0.203	1.243
0.038	-0.252	1.351			0.048	-0.207	1.394			0.063	0.059	1.395			0.049	0.226	1.368			-0.097	-0.046	1.413			-0.154	-0.274	1.420			-0.157	-0.451	1.374			-0.162	-0.519	1.353			0.194	-0.041	1.372			0.200	-0.204	1.246
0.038	-0.252	1.352			0.048	-0.207	1.395			0.063	0.059	1.395			0.049	0.227	1.368			-0.098	-0.046	1.413			-0.154	-0.274	1.420			-0.157	-0.451	1.374			-0.162	-0.519	1.354			0.194	-0.041	1.373			0.202	-0.205	1.249
0.038	-0.252	1.352			0.048	-0.207	1.395			0.063	0.059	1.395			0.049	0.227	1.368			-0.098	-0.045	1.414			-0.154	-0.274	1.421			-0.158	-0.451	1.374			-0.163	-0.520	1.354			0.194	-0.040	1.374			0.207	-0.206	1.252
0.038	-0.252	1.352			0.048	-0.207	1.395			0.063	0.059	1.395			0.049	0.227	1.368			-0.098	-0.045	1.414			-0.155	-0.274	1.421			-0.158	-0.451	1.374			-0.163	-0.520	1.354			0.194	-0.040	1.375			0.213	-0.207	1.254
0.038	-0.251	1.353			0.048	-0.207	1.396			0.063	0.059	1.396			0.049	0.227	1.368			-0.098	-0.045	1.414			-0.155	-0.274	1.421			-0.158	-0.451	1.375			-0.163	-0.521	1.354			0.194	-0.040	1.377			0.227	-0.215	1.250
0.038	-0.251	1.353			0.048	-0.207	1.396			0.063	0.059	1.396			0.050	0.227	1.368			-0.098	-0.045	1.415			-0.155	-0.274	1.422			-0.158	-0.450	1.375			-0.163	-0.521	1.355			0.195	-0.039	1.379			0.238	-0.218	1.249
0.039	-0.252	1.354			0.048	-0.207	1.397			0.063	0.059	1.396			0.050	0.227	1.369			-0.098	-0.045	1.415			-0.155	-0.273	1.422			-0.158	-0.450	1.375			-0.163	-0.521	1.355			0.196	-0.038	1.381			0.247	-0.220	1.246
0.040	-0.252	1.355			0.049	-0.207	1.398			0.064	0.059	1.398			0.052	0.227	1.369			-0.098	-0.045	1.415			-0.156	-0.273	1.423			-0.158	-0.450	1.376			-0.163	-0.522	1.356			0.197	-0.035	1.387			0.258	-0.219	1.243
0.040	-0.252	1.355			0.049	-0.207	1.398			0.064	0.059	1.398			0.052	0.227	1.369			-0.098	-0.045	1.415			-0.156	-0.273	1.423			-0.158	-0.450	1.376			-0.163	-0.522	1.356			0.197	-0.035	1.387			0.258	-0.219	1.243
0.041	-0.253	1.356			0.049	-0.207	1.399			0.064	0.059	1.398			0.053	0.227	1.370			-0.097	-0.044	1.415			-0.156	-0.273	1.423			-0.158	-0.450	1.376			-0.163	-0.522	1.356			0.198	-0.034	1.389			0.263	-0.218	1.242
0.043	-0.253	1.357			0.050	-0.208	1.400			0.065	0.059	1.399			0.055	0.228	1.370			-0.096	-0.044	1.416			-0.156	-0.273	1.424			-0.158	-0.450	1.376			-0.163	-0.523	1.356			0.198	-0.033	1.391			0.267	-0.217	1.241
0.044	-0.254	1.358			0.051	-0.208	1.401			0.066	0.059	1.400			0.056	0.228	1.371			-0.095	-0.044	1.416			-0.156	-0.273	1.424			-0.158	-0.450	1.377			-0.162	-0.523	1.357			0.198	-0.033	1.392			0.274	-0.215	1.240
0.045	-0.255	1.359			0.052	-0.209	1.402			0.068	0.059	1.401			0.059	0.228	1.371			-0.094	-0.044	1.416			-0.155	-0.273	1.424			-0.157	-0.450	1.377			-0.161	-0.523	1.357			0.198	-0.032	1.393			0.283	-0.213	1.239
0.047	-0.255	1.360			0.054	-0.209	1.403			0.069	0.059	1.401			0.061	0.229	1.372			-0.092	-0.044	1.416			-0.155	-0.273	1.425			-0.157	-0.450	1.378			-0.160	-0.524	1.358			0.199	-0.032	1.394			0.290	-0.212	1.238
0.049	-0.256	1.361			0.055	-0.210	1.404			0.072	0.059	1.402			0.063	0.229	1.373			-0.090	-0.044	1.416			-0.154	-0.272	1.425			-0.157	-0.450	1.378			-0.158	-0.524	1.358			0.199	-0.032	1.395			0.297	-0.211	1.238
0.050	-0.257	1.362			0.057	-0.210	1.404			0.074	0.059	1.403			0.067	0.229	1.374			-0.087	-0.044	1.416			-0.152	-0.272	1.425			-0.156	-0.450	1.378			-0.156	-0.525	1.359			0.200	-0.032	1.396			0.304	-0.210	1.237
0.052	-0.257	1.362			0.059	-0.211	1.405			0.076	0.059	1.404			0.070	0.229	1.375			-0.084	-0.043	1.417			-0.151	-0.272	1.425			-0.155	-0.450	1.379			-0.154	-0.525	1.359			0.202	-0.033	1.397			0.310	-0.210	1.236
0.054	-0.258	1.363			0.061	-0.211	1.406			0.079	0.060	1.405			0.073	0.230	1.376			-0.081	-0.043	1.417			-0.148	-0.272	1.426			-0.153	-0.450	1.379			-0.151	-0.525	1.359			0.204	-0.033	1.397			0.316	-0.210	1.236
0.056	-0.258	1.364			0.063	-0.212	1.407			0.082	0.060	1.406			0.077	0.230	1.377			-0.078	-0.043	1.417			-0.146	-0.271	1.426			-0.150	-0.450	1.379			-0.147	-0.525	1.359			0.206	-0.034	1.398			0.321	-0.210	1.235
0.059	-0.259	1.364			0.066	-0.212	1.407			0.085	0.060	1.406			0.080	0.231	1.377			-0.074	-0.043	1.417			-0.143	-0.271	1.426			-0.148	-0.449	1.379			-0.144	-0.525	1.358			0.209	-0.035	1.398			0.326	-0.210	1.235
0.061	-0.259	1.365			0.068	-0.212	1.408			0.088	0.060	1.407			0.084	0.231	1.378			-0.070	-0.042	1.417			-0.139	-0.270	1.426			-0.145	-0.449	1.379			-0.140	-0.525	1.358			0.212	-0.036	1.398			0.331	-0.210	1.235
0.064	-0.259	1.365			0.071	-0.213	1.408			0.091	0.060	1.408			0.087	0.231	1.379			-0.067	-0.042	1.417			-0.136	-0.270	1.425			-0.142	-0.449	1.379			-0.136	-0.525	1.357			0.215	-0.037	1.398			0.335	-0.210	1.234
0.067	-0.260	1.365			0.074	-0.213	1.409			0.095	0.060	1.408			0.090	0.232	1.380			-0.063	-0.042	1.418			-0.133	-0.270	1.425			-0.138	-0.449	1.378			-0.132	-0.525	1.357			0.219	-0.038	1.398			0.338	-0.210	1.233
0.069	-0.260	1.366			0.077	-0.213	1.409			0.098	0.060	1.409			0.093	0.232	1.381			-0.060	-0.042	1.418			-0.129	-0.269	1.425			-0.135	-0.448	1.378			-0.129	-0.524	1.356			0.222	-0.039	1.398			0.341	-0.210	1.232
0.072	-0.260	1.366			0.080	-0.213	1.409			0.101	0.060	1.410			0.096	0.232	1.381			-0.057	-0.041	1.418			-0.126	-0.269	1.425			-0.132	-0.448	1.378			-0.125	-0.524	1.355			0.225	-0.040	1.398			0.345	-0.210	1.232
0.075	-0.260	1.366			0.082	-0.214	1.410			0.104	0.060	1.410			0.099	0.232	1.382			-0.053	-0.041	1.418			-0.123	-0.269	1.425			-0.128	-0.448	1.377			-0.122	-0.524	1.355			0.228	-0.040	1.398			0.347	-0.210	1.232
0.077	-0.260	1.366			0.085	-0.214	1.410			0.107	0.060	1.411			0.102	0.232	1.382			-0.050	-0.041	1.418			-0.120	-0.269	1.425			-0.126	-0.448	1.377			-0.120	-0.524	1.354			0.231	-0.041	1.399			0.350	-0.211	1.231
0.080	-0.260	1.367			0.088	-0.214	1.410			0.110	0.060	1.411			0.105	0.232	1.383			-0.047	-0.041	1.419			-0.118	-0.269	1.424			-0.123	-0.447	1.376			-0.117	-0.524	1.354			0.234	-0.042	1.399			0.352	-0.211	1.231
0.082	-0.260	1.367			0.090	-0.214	1.410			0.113	0.060	1.412			0.108	0.232	1.384			-0.045	-0.041	1.419			-0.115	-0.268	1.424			-0.121	-0.447	1.376			-0.115	-0.524	1.354			0.237	-0.043	1.398			0.354	-0.212	1.231
0.084	-0.260	1.367			0.092	-0.214	1.411			0.115	0.060	1.412			0.110	0.232	1.384			-0.042	-0.041	1.419			-0.113	-0.268	1.424			-0.119	-0.447	1.376			-0.113	-0.524	1.353			0.240	-0.043	1.398			0.355	-0.212	1.229
0.086	-0.261	1.367			0.094	-0.214	1.411			0.118	0.060	1.413			0.112	0.232	1.384			-0.040	-0.041	1.419			-0.110	-0.268	1.424			-0.117	-0.447	1.375			-0.112	-0.524	1.353			0.243	-0.044	1.398			0.357	-0.212	1.228
0.088	-0.261	1.367			0.096	-0.214	1.411			0.120	0.060	1.413			0.115	0.232	1.385			-0.037	-0.040	1.419			-0.108	-0.268	1.424			-0.115	-0.447	1.375			-0.110	-0.524	1.353			0.246	-0.045	1.398			0.358	-0.215	1.235
0.090	-0.261	1.367			0.098	-0.214	1.411			0.122	0.060	1.414			0.117	0.232	1.385			-0.035	-0.040	1.419			-0.106	-0.268	1.424			-0.113	-0.447	1.375			-0.108	-0.524	1.352			0.249	-0.045	1.398			0.360	-0.215	1.233
0.092	-0.261	1.367			0.100	-0.214	1.411			0.124	0.059	1.414			0.120	0.232	1.386			-0.032	-0.040	1.419			-0.104	-0.268	1.424			-0.111	-0.447	1.374			-0.107	-0.524	1.352			0.251	-0.046	1.398			0.362	-0.217	1.236
0.094	-0.261	1.367			0.102	-0.214	1.411			0.125	0.059	1.414			0.122	0.232	1.386			-0.030	-0.040	1.419			-0.103	-0.268	1.424			-0.110	-0.447	1.374			-0.105	-0.524	1.352			0.253	-0.046	1.398			0.363	-0.218	1.239
0.095	-0.261	1.367			0.103	-0.215	1.411			0.127	0.059	1.415			0.124	0.232	1.387			-0.029	-0.040	1.419			-0.101	-0.268	1.423			-0.108	-0.447	1.373			-0.103	-0.524	1.352			0.256	-0.047	1.398			0.364	-0.219	1.242
0.097	-0.261	1.367			0.105	-0.215	1.412			0.129	0.059	1.415			0.126	0.232	1.387			-0.027	-0.040	1.419			-0.099	-0.268	1.423			-0.106	-0.447	1.373			-0.102	-0.524	1.351			0.258	-0.047	1.398			0.365	-0.217	1.235
0.098	-0.261	1.367			0.107	-0.215	1.412			0.131	0.059	1.416			0.128	0.232	1.387			-0.025	-0.040	1.419			-0.098	-0.268	1.423			-0.105	-0.447	1.373			-0.100	-0.524	1.351			0.260	-0.048	1.398			0.366	-0.215	1.231
0.100	-0.261	1.367			0.108	-0.215	1.412			0.133	0.059	1.416			0.130	0.231	1.388			-0.023	-0.040	1.419			-0.097	-0.268	1.423			-0.103	-0.447	1.372			-0.098	-0.524	1.351			0.262	-0.048	1.398			0.367	-0.214	1.228
0.101	-0.261	1.367			0.109	-0.215	1.412			0.135	0.059	1.416			0.133	0.231	1.388			-0.022	-0.040	1.419			-0.095	-0.269	1.423			-0.102	-0.447	1.372			-0.097	-0.524	1.350			0.264	-0.048	1.398			0.368	-0.213	1.226
0.102	-0.261	1.367			0.111	-0.215	1.412			0.136	0.059	1.416			0.134	0.231	1.388			-0.020	-0.040	1.419			-0.094	-0.269	1.423			-0.100	-0.447	1.372			-0.095	-0.524	1.350			0.265	-0.049	1.398			0.368	-0.213	1.224
0.104	-0.261	1.367			0.112	-0.215	1.412			0.138	0.059	1.417			0.136	0.231	1.388			-0.019	-0.040	1.419			-0.093	-0.269	1.423			-0.099	-0.447	1.372			-0.094	-0.524	1.350			0.267	-0.049	1.398			0.369	-0.212	1.222
0.105	-0.261	1.367			0.113	-0.215	1.412			0.139	0.058	1.417			0.138	0.231	1.389			-0.017	-0.040	1.419			-0.091	-0.269	1.423			-0.098	-0.447	1.371			-0.092	-0.524	1.350			0.268	-0.049	1.397			0.369	-0.212	1.220
0.106	-0.261	1.367			0.114	-0.215	1.412			0.140	0.058	1.417			0.139	0.231	1.389			-0.016	-0.040	1.419			-0.090	-0.269	1.423			-0.097	-0.447	1.371			-0.091	-0.524	1.350			0.270	-0.049	1.397			0.370	-0.212	1.219
0.107	-0.261	1.367			0.115	-0.215	1.412			0.141	0.058	1.417			0.141	0.231	1.389			-0.014	-0.040	1.419			-0.089	-0.269	1.423			-0.096	-0.447	1.371			-0.089	-0.525	1.349			0.271	-0.049	1.397			0.370	-0.212	1.218
0.108	-0.261	1.367			0.116	-0.215	1.412			0.142	0.058	1.417			0.142	0.231	1.389			-0.013	-0.040	1.419			-0.088	-0.269	1.423			-0.095	-0.447	1.371			-0.088	-0.525	1.349			0.272	-0.050	1.397			0.371	-0.211	1.217
0.109	-0.261	1.367			0.117	-0.215	1.412			0.143	0.058	1.417			0.143	0.231	1.389			-0.012	-0.040	1.419			-0.087	-0.269	1.422			-0.094	-0.447	1.371			-0.087	-0.525	1.349			0.273	-0.050	1.397			0.371	-0.211	1.216
0.110	-0.261	1.367			0.118	-0.215	1.412			0.144	0.058	1.417			0.145	0.231	1.389			-0.011	-0.040	1.419			-0.086	-0.269	1.422			-0.093	-0.448	1.371			-0.086	-0.525	1.349			0.274	-0.050	1.397			0.372	-0.211	1.215
0.111	-0.261	1.367			0.119	-0.215	1.411			0.145	0.058	1.417			0.146	0.231	1.389			-0.010	-0.040	1.419			-0.085	-0.269	1.422			-0.092	-0.448	1.370			-0.085	-0.525	1.349			0.275	-0.050	1.397			0.372	-0.212	1.214
0.112	-0.261	1.367			0.120	-0.215	1.411			0.146	0.058	1.417			0.147	0.231	1.389			-0.009	-0.040	1.419			-0.084	-0.270	1.422			-0.091	-0.448	1.370			-0.083	-0.525	1.349			0.276	-0.050	1.397			0.372	-0.212	1.213
0.112	-0.261	1.366			0.121	-0.215	1.411			0.147	0.058	1.417			0.148	0.231	1.389			-0.008	-0.040	1.419			-0.083	-0.270	1.422			-0.090	-0.448	1.370			-0.082	-0.525	1.349			0.277	-0.051	1.396			0.372	-0.211	1.211
0.113	-0.261	1.366			0.122	-0.216	1.411			0.148	0.058	1.417			0.149	0.230	1.389			-0.007	-0.040	1.419			-0.082	-0.270	1.422			-0.089	-0.448	1.370			-0.081	-0.525	1.349			0.278	-0.051	1.396			0.360	-0.198	1.193
0.114	-0.261	1.366			0.123	-0.216	1.411			0.149	0.057	1.417			0.149	0.230	1.389			-0.006	-0.040	1.419			-0.082	-0.270	1.422			-0.088	-0.448	1.370			-0.081	-0.525	1.348			0.279	-0.051	1.396			0.361	-0.197	1.192
0.115	-0.261	1.366			0.123	-0.216	1.411			0.150	0.057	1.417			0.150	0.230	1.389			-0.005	-0.040	1.418			-0.081	-0.270	1.422			-0.087	-0.448	1.370			-0.080	-0.525	1.348			0.280	-0.051	1.396			0.362	-0.197	1.191
0.116	-0.261	1.366			0.124	-0.216	1.411			0.151	0.057	1.417			0.151	0.230	1.389			-0.005	-0.040	1.418			-0.080	-0.270	1.422			-0.087	-0.448	1.370			-0.079	-0.525	1.348			0.281	-0.051	1.396			0.362	-0.197	1.190
0.116	-0.261	1.366			0.125	-0.216	1.411			0.151	0.057	1.417			0.152	0.230	1.389			-0.004	-0.040	1.418			-0.080	-0.270	1.422			-0.086	-0.448	1.370			-0.078	-0.525	1.348			0.281	-0.051	1.396			0.363	-0.197	1.190
0.117	-0.261	1.366			0.125	-0.216	1.410			0.152	0.057	1.417			0.152	0.230	1.389			-0.003	-0.040	1.418			-0.079	-0.270	1.421			-0.085	-0.448	1.370			-0.077	-0.525	1.348			0.282	-0.051	1.395			0.364	-0.196	1.189
0.117	-0.261	1.366			0.126	-0.216	1.410			0.153	0.057	1.417			0.153	0.230	1.389			-0.003	-0.040	1.418			-0.078	-0.270	1.421			-0.085	-0.448	1.369			-0.077	-0.525	1.348			0.283	-0.052	1.395			0.365	-0.196	1.189
0.118	-0.261	1.365			0.127	-0.216	1.410			0.153	0.057	1.417			0.154	0.229	1.389			-0.002	-0.041	1.418			-0.078	-0.270	1.421			-0.084	-0.448	1.369			-0.076	-0.525	1.348			0.283	-0.052	1.395			0.366	-0.197	1.189
0.119	-0.261	1.365			0.127	-0.216	1.410			0.154	0.057	1.417			0.154	0.229	1.388			-0.002	-0.041	1.418			-0.077	-0.270	1.421			-0.084	-0.448	1.369			-0.075	-0.525	1.348			0.284	-0.052	1.395			0.367	-0.197	1.188
0.119	-0.261	1.365			0.128	-0.216	1.410			0.154	0.057	1.417			0.155	0.229	1.388			-0.001	-0.041	1.418			-0.077	-0.270	1.421			-0.083	-0.448	1.369			-0.075	-0.525	1.348			0.284	-0.052	1.395			0.368	-0.198	1.188
0.120	-0.261	1.365			0.128	-0.216	1.410			0.155	0.057	1.417			0.155	0.229	1.388			-0.001	-0.041	1.418			-0.076	-0.270	1.421			-0.083	-0.448	1.369			-0.074	-0.525	1.348			0.285	-0.052	1.394			0.368	-0.198	1.188
0.120	-0.261	1.365			0.129	-0.216	1.410			0.155	0.057	1.417			0.156	0.229	1.388			-0.000	-0.041	1.418			-0.076	-0.270	1.421			-0.082	-0.449	1.369			-0.074	-0.525	1.348			0.285	-0.052	1.394			0.369	-0.198	1.188
0.121	-0.261	1.365			0.129	-0.216	1.410			0.156	0.056	1.417			0.156	0.229	1.388			0.000	-0.041	1.418			-0.075	-0.270	1.421			-0.082	-0.449	1.369			-0.073	-0.525	1.348			0.286	-0.052	1.394			0.370	-0.199	1.188
0.121	-0.261	1.364			0.130	-0.216	1.409			0.156	0.056	1.417			0.157	0.229	1.388			0.001	-0.041	1.417			-0.075	-0.270	1.421			-0.082	-0.449	1.369			-0.073	-0.525	1.348			0.286	-0.052	1.394			0.370	-0.199	1.188
0.121	-0.261	1.364			0.130	-0.216	1.409			0.157	0.056	1.417			0.157	0.229	1.388			0.001	-0.041	1.417			-0.074	-0.270	1.420			-0.081	-0.449	1.369			-0.072	-0.525	1.347			0.287	-0.053	1.393			0.371	-0.200	1.188
0.122	-0.261	1.364			0.131	-0.216	1.409			0.157	0.056	1.416			0.158	0.229	1.387			0.002	-0.041	1.417			-0.074	-0.270	1.420			-0.081	-0.449	1.369			-0.072	-0.525	1.347			0.287	-0.053	1.393			0.371	-0.201	1.189
0.122	-0.261	1.364			0.131	-0.216	1.409			0.158	0.056	1.416			0.158	0.228	1.387			0.002	-0.041	1.417			-0.073	-0.271	1.420			-0.081	-0.449	1.369			-0.071	-0.525	1.347			0.288	-0.053	1.393			0.372	-0.201	1.189
0.123	-0.261	1.364			0.131	-0.216	1.409			0.158	0.056	1.416			0.158	0.228	1.387			0.003	-0.041	1.417			-0.073	-0.271	1.420			-0.080	-0.449	1.369			-0.071	-0.525	1.347			0.288	-0.053	1.393			0.372	-0.201	1.188
0.123	-0.261	1.363			0.132	-0.216	1.408			0.158	0.056	1.416			0.159	0.228	1.387			0.003	-0.041	1.417			-0.073	-0.271	1.420			-0.080	-0.449	1.369			-0.071	-0.525	1.347			0.288	-0.053	1.392			0.373	-0.201	1.188
0.123	-0.261	1.363			0.132	-0.216	1.408			0.159	0.056	1.416			0.159	0.228	1.387			0.003	-0.041	1.417			-0.072	-0.271	1.420			-0.080	-0.449	1.369			-0.070	-0.525	1.347			0.289	-0.053	1.392			0.373	-0.202	1.188
0.124	-0.261	1.363			0.132	-0.216	1.408			0.159	0.056	1.416			0.159	0.228	1.387			0.004	-0.041	1.417			-0.072	-0.271	1.420			-0.080	-0.449	1.369			-0.070	-0.525	1.347			0.289	-0.053	1.392			0.373	-0.202	1.188
0.124	-0.261	1.363			0.133	-0.216	1.408			0.159	0.056	1.415			0.160	0.228	1.386			0.004	-0.041	1.416			-0.072	-0.271	1.419			-0.079	-0.449	1.368			-0.070	-0.525	1.347			0.290	-0.053	1.392			0.374	-0.202	1.188
0.124	-0.261	1.363			0.133	-0.216	1.407			0.159	0.056	1.415			0.160	0.228	1.386			0.004	-0.042	1.416			-0.071	-0.271	1.419			-0.079	-0.449	1.368			-0.069	-0.525	1.347			0.290	-0.053	1.391			0.374	-0.203	1.188
0.124	-0.261	1.362			0.133	-0.216	1.407			0.160	0.056	1.415			0.160	0.228	1.386			0.004	-0.042	1.416			-0.071	-0.271	1.419			-0.079	-0.449	1.368			-0.069	-0.525	1.346			0.290	-0.053	1.391			0.374	-0.203	1.188
0.125	-0.261	1.362			0.133	-0.216	1.407			0.160	0.056	1.415			0.161	0.228	1.386			0.005	-0.042	1.416			-0.071	-0.271	1.419			-0.079	-0.449	1.368			-0.069	-0.525	1.346			0.290	-0.053	1.391			0.374	-0.204	1.188
0.125	-0.261	1.362			0.134	-0.216	1.407			0.160	0.056	1.414			0.161	0.228	1.385			0.005	-0.042	1.416			-0.070	-0.271	1.418			-0.079	-0.449	1.368			-0.068	-0.525	1.346			0.291	-0.054	1.391			0.374	-0.204	1.189
0.125	-0.261	1.362			0.134	-0.216	1.406			0.160	0.056	1.414			0.161	0.228	1.385			0.005	-0.042	1.416			-0.070	-0.271	1.418			-0.079	-0.449	1.368			-0.068	-0.525	1.346			0.291	-0.054	1.390			0.374	-0.205	1.189
0.125	-0.261	1.361			0.134	-0.216	1.406			0.160	0.056	1.414			0.161	0.228	1.385			0.005	-0.042	1.415			-0.070	-0.271	1.418			-0.078	-0.449	1.368			-0.068	-0.525	1.346			0.291	-0.054	1.390			0.375	-0.206	1.189
0.125	-0.261	1.361			0.134	-0.216	1.406			0.161	0.056	1.414			0.161	0.228	1.385			0.006	-0.042	1.415			-0.070	-0.271	1.418			-0.078	-0.449	1.368			-0.068	-0.525	1.346			0.291	-0.054	1.390			0.375	-0.206	1.189
0.126	-0.261	1.361			0.135	-0.216	1.406			0.161	0.056	1.413			0.162	0.228	1.384			0.006	-0.042	1.415			-0.069	-0.271	1.417			-0.078	-0.449	1.368			-0.068	-0.525	1.345			0.292	-0.054	1.390			0.375	-0.207	1.190
0.126	-0.261	1.360			0.135	-0.216	1.405			0.161	0.056	1.413			0.162	0.228	1.384			0.006	-0.042	1.415			-0.069	-0.271	1.417			-0.078	-0.449	1.368			-0.067	-0.525	1.345			0.292	-0.054	1.390			0.375	-0.208	1.190
0.126	-0.261	1.360			0.135	-0.216	1.405			0.161	0.055	1.413			0.162	0.228	1.384			0.006	-0.042	1.415			-0.069	-0.271	1.417			-0.078	-0.449	1.367			-0.067	-0.525	1.345			0.292	-0.054	1.389			0.375	-0.208	1.190
0.126	-0.261	1.360			0.135	-0.216	1.405			0.161	0.055	1.413			0.162	0.228	1.384			0.007	-0.042	1.414			-0.069	-0.271	1.417			-0.078	-0.449	1.367			-0.067	-0.525	1.345			0.292	-0.054	1.389			0.375	-0.209	1.191
0.126	-0.261	1.360			0.135	-0.216	1.405			0.161	0.055	1.413			0.162	0.228	1.383			0.007	-0.042	1.414			-0.068	-0.271	1.416			-0.078	-0.449	1.367			-0.067	-0.525	1.344			0.292	-0.054	1.389			0.375	-0.209	1.191
0.126	-0.261	1.360			0.135	-0.216	1.405			0.162	0.055	1.412			0.163	0.227	1.383			0.007	-0.042	1.414			-0.068	-0.271	1.416			-0.078	-0.449	1.367			-0.067	-0.525	1.344			0.292	-0.054	1.389			0.375	-0.210	1.191
0.127	-0.261	1.359			0.135	-0.216	1.404			0.162	0.055	1.412			0.163	0.227	1.383			0.007	-0.042	1.414			-0.068	-0.271	1.416			-0.078	-0.449	1.366			-0.067	-0.525	1.344			0.293	-0.054	1.389			0.375	-0.210	1.191
0.127	-0.261	1.359			0.136	-0.216	1.404			0.162	0.055	1.412			0.163	0.227	1.383			0.007	-0.042	1.414			-0.068	-0.271	1.416			-0.077	-0.449	1.366			-0.067	-0.525	1.344			0.293	-0.054	1.388			0.376	-0.210	1.191
0.127	-0.261	1.359			0.136	-0.216	1.404			0.162	0.055	1.412			0.163	0.227	1.382			0.007	-0.042	1.413			-0.068	-0.271	1.416			-0.077	-0.449	1.366			-0.066	-0.525	1.343			0.293	-0.054	1.388			0.376	-0.211	1.191
0.127	-0.261	1.359			0.136	-0.216	1.404			0.162	0.055	1.412			0.163	0.227	1.382			0.008	-0.042	1.413			-0.068	-0.271	1.415			-0.077	-0.449	1.366			-0.066	-0.525	1.343			0.293	-0.054	1.388			0.376	-0.211	1.191
0.127	-0.261	1.358			0.136	-0.216	1.403			0.162	0.055	1.411			0.163	0.227	1.382			0.008	-0.042	1.413			-0.067	-0.271	1.415			-0.077	-0.449	1.366			-0.066	-0.525	1.343			0.293	-0.054	1.388			0.376	-0.211	1.191
0.127	-0.261	1.358			0.136	-0.216	1.403			0.162	0.055	1.411			0.163	0.227	1.381			0.008	-0.042	1.413			-0.067	-0.271	1.415			-0.077	-0.449	1.365			-0.066	-0.525	1.343			0.293	-0.054	1.388			0.376	-0.211	1.191
0.127	-0.261	1.358			0.136	-0.216	1.403			0.162	0.055	1.411			0.163	0.227	1.381			0.008	-0.042	1.413			-0.067	-0.271	1.415			-0.078	-0.450	1.364			-0.066	-0.524	1.342			0.293	-0.054	1.388			0.376	-0.212	1.192
0.127	-0.261	1.358			0.136	-0.217	1.403			0.162	0.055	1.411			0.164	0.226	1.381			0.008	-0.042	1.413			-0.067	-0.271	1.415			-0.079	-0.451	1.363			-0.066	-0.523	1.342			0.293	-0.054	1.387			0.376	-0.212	1.192
0.127	-0.261	1.358			0.136	-0.217	1.403			0.162	0.055	1.411			0.164	0.226	1.381			0.008	-0.042	1.412			-0.067	-0.271	1.414			-0.079	-0.451	1.362			-0.065	-0.523	1.342			0.293	-0.054	1.387			0.376	-0.212	1.191
0.127	-0.261	1.358			0.136	-0.217	1.403			0.163	0.055	1.411			0.164	0.226	1.381			0.008	-0.042	1.412			-0.067	-0.271	1.414			-0.079	-0.451	1.362			-0.065	-0.523	1.342			0.294	-0.055	1.387			0.376	-0.212	1.191
0.127	-0.261	1.357			0.136	-0.217	1.402			0.163	0.055	1.410			0.164	0.226	1.380			0.008	-0.042	1.412			-0.067	-0.271	1.414			-0.079	-0.451	1.362			-0.065	-0.522	1.341			0.294	-0.055	1.387			0.376	-0.212	1.191
0.127	-0.261	1.357			0.136	-0.217	1.402			0.163	0.055	1.410			0.164	0.226	1.380			0.008	-0.042	1.412			-0.067	-0.271	1.414			-0.079	-0.451	1.362			-0.065	-0.522	1.341			0.294	-0.055	1.387			0.376	-0.212	1.191
0.127	-0.261	1.357			0.136	-0.217	1.402			0.163	0.055	1.410			0.164	0.226	1.380			0.009	-0.042	1.412			-0.067	-0.271	1.414			-0.079	-0.451	1.362			-0.065	-0.522	1.341			0.294	-0.055	1.387			0.376	-0.212	1.191
0.128	-0.261	1.357			0.136	-0.217	1.402			0.163	0.055	1.410			0.164	0.226	1.380			0.009	-0.042	1.412			-0.067	-0.271	1.414			-0.079	-0.451	1.361			-0.065	-0.522	1.341			0.294	-0.055	1.387			0.378	-0.214	1.194
0.128	-0.261	1.357			0.136	-0.217	1.402			0.163	0.055	1.410			0.164	0.226	1.379			0.009	-0.042	1.412			-0.067	-0.271	1.414			-0.079	-0.451	1.361			-0.065	-0.522	1.341			0.294	-0.055	1.386			0.378	-0.214	1.194
0.128	-0.261	1.357			0.137	-0.217	1.402			0.163	0.055	1.410			0.164	0.225	1.379			0.009	-0.042	1.412			-0.066	-0.271	1.414			-0.079	-0.451	1.361			-0.065	-0.522	1.341			0.294	-0.055	1.386			0.379	-0.214	1.194
0.128	-0.261	1.357			0.137	-0.217	1.402			0.163	0.055	1.410			0.164	0.225	1.379			0.009	-0.042	1.411			-0.066	-0.271	1.413			-0.079	-0.451	1.361			-0.065	-0.522	1.341			0.294	-0.055	1.386			0.380	-0.214	1.194
0.128	-0.261	1.356			0.137	-0.217	1.401			0.163	0.054	1.409			0.164	0.225	1.379			0.009	-0.042	1.411			-0.066	-0.271	1.413			-0.079	-0.451	1.361			-0.065	-0.522	1.340			0.294	-0.055	1.386			0.380	-0.214	1.194
0.128	-0.261	1.356			0.137	-0.217	1.401			0.163	0.054	1.409			0.165	0.225	1.379			0.009	-0.042	1.411			-0.066	-0.271	1.413			-0.079	-0.451	1.361			-0.065	-0.522	1.340			0.295	-0.055	1.386			0.381	-0.210	1.190
0.128	-0.261	1.356			0.137	-0.217	1.401			0.163	0.054	1.409			0.165	0.225	1.379			0.009	-0.042	1.411			-0.066	-0.271	1.413			-0.079	-0.451	1.361			-0.065	-0.522	1.340			0.295	-0.055	1.386			0.368	-0.221	1.268
0.128	-0.261	1.356			0.137	-0.217	1.401			0.164	0.054	1.409			0.165	0.225	1.378			0.010	-0.042	1.411			-0.066	-0.271	1.413			-0.079	-0.451	1.361			-0.065	-0.522	1.340			0.296	-0.055	1.386			0.366	-0.228	1.293
0.128	-0.261	1.356			0.137	-0.216	1.401			0.164	0.054	1.408			0.165	0.225	1.378			0.010	-0.042	1.411			-0.066	-0.271	1.413			-0.079	-0.451	1.360			-0.065	-0.522	1.340			0.296	-0.056	1.385			0.365	-0.231	1.305
0.128	-0.261	1.356			0.137	-0.216	1.401			0.165	0.054	1.408			0.166	0.225	1.378			0.010	-0.042	1.410			-0.066	-0.271	1.413			-0.079	-0.451	1.360			-0.065	-0.522	1.340			0.298	-0.056	1.385			0.364	-0.234	1.313
0.129	-0.261	1.355			0.138	-0.216	1.400			0.165	0.054	1.408			0.166	0.225	1.378			0.011	-0.042	1.410			-0.066	-0.271	1.413			-0.079	-0.451	1.360			-0.065	-0.522	1.340			0.299	-0.056	1.385			0.363	-0.235	1.320
0.129	-0.261	1.355			0.138	-0.216	1.400			0.166	0.054	1.407			0.167	0.225	1.378			0.012	-0.042	1.410			-0.066	-0.271	1.412			-0.079	-0.451	1.360			-0.065	-0.522	1.340			0.300	-0.056	1.385			0.363	-0.236	1.326
0.129	-0.260	1.355			0.138	-0.216	1.400			0.168	0.054	1.407			0.168	0.225	1.377			0.012	-0.042	1.409			-0.065	-0.271	1.412			-0.079	-0.450	1.360			-0.065	-0.522	1.340			0.302	-0.057	1.385			0.364	-0.237	1.331
0.130	-0.260	1.355			0.139	-0.216	1.400			0.169	0.054	1.407			0.170	0.225	1.377			0.013	-0.042	1.409			-0.065	-0.271	1.412			-0.079	-0.450	1.360			-0.065	-0.522	1.340			0.303	-0.057	1.385			0.364	-0.238	1.335
0.131	-0.260	1.355			0.140	-0.216	1.400			0.171	0.054	1.407			0.173	0.226	1.377			0.015	-0.041	1.409			-0.065	-0.271	1.412			-0.079	-0.450	1.360			-0.065	-0.522	1.340			0.305	-0.057	1.385			0.364	-0.239	1.338
0.132	-0.260	1.354			0.141	-0.215	1.399			0.173	0.054	1.406			0.175	0.226	1.377			0.016	-0.041	1.409			-0.064	-0.270	1.412			-0.079	-0.450	1.360			-0.065	-0.522	1.340			0.307	-0.058	1.385			0.372	-0.247	1.335
0.133	-0.259	1.354			0.142	-0.215	1.399			0.175	0.054	1.406			0.178	0.226	1.377			0.018	-0.041	1.408			-0.063	-0.270	1.412			-0.078	-0.450	1.359			-0.064	-0.521	1.340			0.309	-0.058	1.385			0.374	-0.248	1.336
0.134	-0.259	1.354			0.143	-0.215	1.399			0.177	0.055	1.406			0.181	0.227	1.377			0.020	-0.040	1.408			-0.063	-0.270	1.411			-0.078	-0.450	1.358			-0.063	-0.520	1.340			0.312	-0.059	1.386			0.378	-0.252	1.335
0.135	-0.259	1.354			0.145	-0.215	1.399			0.179	0.055	1.406			0.184	0.227	1.378			0.023	-0.040	1.408			-0.062	-0.270	1.411			-0.077	-0.450	1.358			-0.062	-0.519	1.339			0.314	-0.059	1.386			0.380	-0.253	1.336
0.137	-0.258	1.354			0.146	-0.214	1.399			0.182	0.055	1.406			0.187	0.227	1.378			0.025	-0.039	1.408			-0.061	-0.269	1.411			-0.077	-0.449	1.357			-0.061	-0.518	1.339			0.318	-0.060	1.386			0.381	-0.254	1.337
0.138	-0.258	1.353			0.148	-0.214	1.398			0.184	0.055	1.406			0.191	0.227	1.378			0.028	-0.039	1.409			-0.060	-0.269	1.411			-0.076	-0.449	1.357			-0.060	-0.518	1.339			0.321	-0.061	1.386			0.385	-0.256	1.337
0.140	-0.258	1.353			0.149	-0.214	1.398			0.187	0.055	1.406			0.194	0.228	1.379			0.031	-0.039	1.409			-0.058	-0.268	1.411			-0.075	-0.448	1.356			-0.059	-0.517	1.339			0.324	-0.062	1.386			0.389	-0.259	1.337
0.141	-0.257	1.353			0.151	-0.213	1.398			0.190	0.055	1.407			0.197	0.228	1.379			0.034	-0.038	1.409			-0.057	-0.268	1.411			-0.074	-0.448	1.356			-0.058	-0.517	1.339			0.328	-0.062	1.387			0.393	-0.261	1.336
0.143	-0.257	1.353			0.154	-0.213	1.399			0.193	0.055	1.407			0.201	0.228	1.379			0.037	-0.037	1.410			-0.055	-0.267	1.411			-0.073	-0.447	1.356			-0.058	-0.517	1.339			0.331	-0.063	1.387			0.396	-0.262	1.336
0.145	-0.257	1.354			0.156	-0.213	1.399			0.197	0.055	1.408			0.204	0.228	1.380			0.040	-0.037	1.410			-0.053	-0.267	1.411			-0.073	-0.447	1.356			-0.057	-0.516	1.339			0.334	-0.064	1.388			0.400	-0.264	1.336
0.148	-0.256	1.354			0.158	-0.213	1.399			0.201	0.055	1.408			0.207	0.228	1.381			0.043	-0.036	1.411			-0.050	-0.266	1.411			-0.072	-0.446	1.355			-0.056	-0.516	1.339			0.337	-0.065	1.388			0.403	-0.265	1.336
0.150	-0.256	1.354			0.161	-0.212	1.399			0.204	0.055	1.409			0.211	0.228	1.381			0.047	-0.036	1.412			-0.048	-0.265	1.411			-0.071	-0.446	1.355			-0.056	-0.516	1.339			0.340	-0.065	1.389			0.406	-0.267	1.335
0.152	-0.256	1.354			0.163	-0.212	1.400			0.208	0.055	1.410			0.215	0.227	1.382			0.050	-0.035	1.413			-0.045	-0.264	1.411			-0.070	-0.446	1.355			-0.056	-0.516	1.339			0.342	-0.066	1.389			0.410	-0.268	1.335
0.155	-0.256	1.355			0.166	-0.212	1.400			0.212	0.055	1.411			0.219	0.227	1.383			0.054	-0.035	1.413			-0.043	-0.264	1.412			-0.069	-0.445	1.355			-0.055	-0.516	1.339			0.345	-0.066	1.390			0.413	-0.269	1.335
0.157	-0.255	1.355			0.169	-0.212	1.401			0.216	0.055	1.411			0.222	0.227	1.384			0.058	-0.034	1.414			-0.040	-0.263	1.412			-0.068	-0.445	1.355			-0.055	-0.516	1.339			0.348	-0.067	1.390			0.416	-0.270	1.335
0.160	-0.255	1.356			0.172	-0.212	1.401			0.220	0.055	1.412			0.226	0.227	1.385			0.061	-0.034	1.415			-0.038	-0.262	1.412			-0.067	-0.444	1.355			-0.054	-0.516	1.339			0.351	-0.068	1.391			0.419	-0.271	1.335
0.162	-0.255	1.356			0.174	-0.212	1.402			0.224	0.055	1.414			0.230	0.227	1.386			0.065	-0.034	1.416			-0.036	-0.262	1.413			-0.065	-0.444	1.355			-0.054	-0.516	1.339			0.355	-0.068	1.392			0.422	-0.272	1.335
0.165	-0.255	1.357			0.177	-0.212	1.403			0.227	0.055	1.415			0.234	0.227	1.387			0.068	-0.033	1.417			-0.033	-0.261	1.413			-0.064	-0.444	1.355			-0.053	-0.516	1.338			0.358	-0.069	1.393			0.426	-0.273	1.335
0.167	-0.255	1.358			0.179	-0.212	1.403			0.230	0.055	1.416			0.237	0.227	1.388			0.071	-0.033	1.418			-0.031	-0.260	1.413			-0.063	-0.443	1.355			-0.053	-0.516	1.338			0.361	-0.069	1.394			0.429	-0.274	1.334
0.169	-0.254	1.358			0.182	-0.212	1.404			0.233	0.054	1.417			0.241	0.227	1.389			0.074	-0.033	1.419			-0.029	-0.260	1.414			-0.061	-0.443	1.355			-0.052	-0.516	1.339			0.364	-0.070	1.395			0.432	-0.275	1.334
0.171	-0.254	1.359			0.184	-0.212	1.405			0.236	0.054	1.417			0.244	0.226	1.390			0.077	-0.033	1.420			-0.027	-0.259	1.414			-0.059	-0.443	1.356			-0.052	-0.516	1.339			0.366	-0.070	1.396			0.435	-0.275	1.334
0.173	-0.254	1.359			0.186	-0.212	1.405			0.238	0.054	1.418			0.247	0.226	1.391			0.080	-0.033	1.420			-0.025	-0.259	1.415			-0.058	-0.442	1.356			-0.051	-0.516	1.339			0.369	-0.071	1.397			0.438	-0.276	1.333
0.175	-0.254	1.360			0.187	-0.212	1.406			0.241	0.054	1.419			0.250	0.226	1.392			0.082	-0.032	1.421			-0.023	-0.258	1.415			-0.057	-0.442	1.356			-0.051	-0.516	1.339			0.371	-0.071	1.398			0.441	-0.276	1.333
0.176	-0.254	1.360			0.189	-0.212	1.406			0.242	0.054	1.420			0.253	0.226	1.393			0.084	-0.032	1.422			-0.021	-0.258	1.416			-0.055	-0.442	1.356			-0.050	-0.516	1.339			0.373	-0.071	1.398			0.443	-0.277	1.333
0.178	-0.254	1.361			0.190	-0.212	1.407			0.244	0.054	1.421			0.255	0.226	1.394			0.086	-0.032	1.423			-0.020	-0.258	1.416			-0.054	-0.442	1.356			-0.050	-0.516	1.339			0.375	-0.072	1.399			0.445	-0.277	1.333
0.179	-0.254	1.361			0.192	-0.212	1.407			0.246	0.054	1.422			0.257	0.226	1.395			0.087	-0.032	1.423			-0.018	-0.258	1.417			-0.052	-0.442	1.356			-0.049	-0.516	1.339			0.376	-0.072	1.400			0.447	-0.277	1.333
0.180	-0.254	1.361			0.193	-0.212	1.407			0.247	0.054	1.422			0.259	0.226	1.396			0.089	-0.032	1.424			-0.017	-0.257	1.417			-0.051	-0.441	1.357			-0.049	-0.516	1.339			0.378	-0.072	1.400			0.449	-0.277	1.333
0.181	-0.254	1.362			0.194	-0.212	1.408			0.249	0.054	1.423			0.261	0.226	1.397			0.090	-0.032	1.425			-0.015	-0.257	1.417			-0.050	-0.441	1.357			-0.048	-0.516	1.339			0.379	-0.073	1.401			0.451	-0.278	1.333
0.182	-0.254	1.362			0.195	-0.212	1.408			0.250	0.054	1.424			0.262	0.226	1.397			0.092	-0.032	1.425			-0.014	-0.257	1.418			-0.048	-0.441	1.357			-0.047	-0.516	1.338			0.380	-0.073	1.402			0.452	-0.278	1.333
0.184	-0.254	1.363			0.197	-0.212	1.409			0.252	0.053	1.425			0.265	0.226	1.399			0.094	-0.032	1.426			-0.012	-0.257	1.419			-0.046	-0.441	1.357			-0.046	-0.516	1.338			0.383	-0.073	1.403			0.455	-0.278	1.333
0.184	-0.254	1.363			0.197	-0.212	1.409			0.252	0.053	1.425			0.265	0.226	1.399			0.094	-0.032	1.426			-0.012	-0.257	1.419			-0.046	-0.441	1.357			-0.046	-0.516	1.338			0.383	-0.073	1.403			0.455	-0.278	1.333
0.185	-0.254	1.363			0.198	-0.212	1.409			0.253	0.053	1.426			0.266	0.226	1.400			0.095	-0.032	1.427			-0.011	-0.257	1.419			-0.045	-0.441	1.358			-0.046	-0.517	1.338			0.384	-0.074	1.403			0.456	-0.278	1.334
0.186	-0.254	1.363			0.199	-0.212	1.410			0.254	0.053	1.427			0.267	0.225	1.400			0.096	-0.032	1.427			-0.010	-0.257	1.420			-0.044	-0.441	1.358			-0.045	-0.517	1.338			0.385	-0.074	1.404			0.458	-0.278	1.334
0.187	-0.254	1.364			0.200	-0.212	1.410			0.255	0.053	1.427			0.268	0.225	1.401			0.097	-0.032	1.428			-0.009	-0.257	1.420			-0.042	-0.441	1.358			-0.045	-0.516	1.339			0.385	-0.074	1.404			0.459	-0.278	1.334
0.187	-0.254	1.364			0.200	-0.212	1.410			0.256	0.053	1.428			0.269	0.225	1.402			0.098	-0.032	1.428			-0.008	-0.257	1.420			-0.041	-0.440	1.359			-0.044	-0.516	1.339			0.386	-0.074	1.405			0.460	-0.278	1.334
0.188	-0.254	1.364			0.201	-0.212	1.411			0.257	0.053	1.428			0.270	0.225	1.402			0.099	-0.033	1.429			-0.008	-0.257	1.421			-0.040	-0.440	1.359			-0.044	-0.516	1.339			0.387	-0.074	1.405			0.461	-0.278	1.334
0.188	-0.254	1.365			0.202	-0.212	1.411			0.257	0.053	1.429			0.270	0.225	1.403			0.099	-0.033	1.429			-0.007	-0.257	1.421			-0.039	-0.439	1.360			-0.043	-0.516	1.339			0.388	-0.074	1.406			0.461	-0.278	1.334
0.189	-0.254	1.365			0.202	-0.212	1.411			0.258	0.053	1.430			0.271	0.225	1.404			0.100	-0.033	1.430			-0.006	-0.257	1.421			-0.038	-0.439	1.360			-0.043	-0.515	1.339			0.388	-0.074	1.406			0.462	-0.278	1.334
0.190	-0.254	1.365			0.203	-0.212	1.412			0.258	0.053	1.430			0.271	0.225	1.405			0.100	-0.033	1.430			-0.006	-0.257	1.422			-0.037	-0.439	1.360			-0.042	-0.515	1.339			0.389	-0.074	1.407			0.463	-0.278	1.334
0.190	-0.254	1.365			0.203	-0.212	1.412			0.259	0.053	1.431			0.271	0.225	1.406			0.101	-0.033	1.431			-0.005	-0.257	1.422			-0.037	-0.439	1.361			-0.042	-0.515	1.339			0.389	-0.074	1.408			0.463	-0.278	1.334
0.190	-0.254	1.366			0.204	-0.212	1.412			0.259	0.053	1.431			0.271	0.225	1.407			0.101	-0.033	1.431			-0.005	-0.257	1.422			-0.036	-0.438	1.361			-0.042	-0.515	1.339			0.390	-0.074	1.409			0.464	-0.278	1.335
0.191	-0.254	1.366			0.204	-0.212	1.413			0.259	0.053	1.432			0.271	0.225	1.407			0.101	-0.033	1.432			-0.004	-0.257	1.423			-0.036	-0.438	1.361			-0.041	-0.515	1.339			0.390	-0.074	1.409			0.464	-0.277	1.335
0.191	-0.254	1.366			0.204	-0.212	1.413			0.260	0.053	1.433			0.271	0.225	1.409			0.102	-0.033	1.433			-0.004	-0.257	1.423			-0.035	-0.438	1.361			-0.041	-0.515	1.339			0.390	-0.074	1.410			0.464	-0.277	1.335
0.192	-0.254	1.367			0.205	-0.213	1.413			0.260	0.053	1.433			0.270	0.225	1.410			0.102	-0.033	1.433			-0.004	-0.257	1.423			-0.035	-0.438	1.361			-0.041	-0.515	1.339			0.390	-0.074	1.411			0.464	-0.277	1.336
0.192	-0.254	1.367			0.205	-0.213	1.414			0.260	0.053	1.434			0.270	0.225	1.411			0.102	-0.033	1.434			-0.003	-0.258	1.423			-0.034	-0.438	1.361			-0.041	-0.515	1.339			0.390	-0.074	1.412			0.463	-0.276	1.336
0.192	-0.254	1.367			0.205	-0.213	1.414			0.259	0.053	1.435			0.269	0.225	1.412			0.101	-0.034	1.435			-0.003	-0.258	1.424			-0.034	-0.438	1.361			-0.040	-0.515	1.339			0.390	-0.074	1.412			0.463	-0.276	1.337
0.192	-0.254	1.368			0.205	-0.213	1.415			0.259	0.053	1.436			0.268	0.225	1.413			0.101	-0.034	1.435			-0.003	-0.258	1.424			-0.034	-0.438	1.362			-0.040	-0.515	1.339			0.390	-0.074	1.413			0.462	-0.275	1.338
0.192	-0.254	1.368			0.205	-0.213	1.415			0.259	0.053	1.437			0.267	0.225	1.414			0.101	-0.034	1.436			-0.003	-0.258	1.424			-0.034	-0.438	1.362			-0.040	-0.515	1.339			0.390	-0.074	1.414			0.461	-0.274	1.339
0.192	-0.254	1.369			0.205	-0.213	1.416			0.258	0.053	1.438			0.266	0.226	1.415			0.100	-0.034	1.437			-0.003	-0.258	1.425			-0.033	-0.438	1.362			-0.037	-0.515	1.340			0.389	-0.074	1.415			0.461	-0.274	1.340
0.192	-0.254	1.369			0.205	-0.213	1.416			0.257	0.053	1.439			0.265	0.226	1.416			0.099	-0.034	1.438			-0.003	-0.259	1.425			-0.033	-0.439	1.362			-0.036	-0.516	1.341			0.389	-0.074	1.416			0.460	-0.273	1.341
0.192	-0.254	1.370			0.205	-0.213	1.417			0.256	0.053	1.440			0.263	0.226	1.418			0.099	-0.035	1.439			-0.003	-0.259	1.426			-0.033	-0.438	1.363			-0.036	-0.515	1.341			0.388	-0.073	1.416			0.459	-0.273	1.342
0.192	-0.254	1.370			0.205	-0.213	1.418			0.256	0.053	1.441			0.262	0.226	1.419			0.098	-0.035	1.440			-0.003	-0.259	1.426			-0.034	-0.438	1.363			-0.035	-0.515	1.341			0.388	-0.073	1.417			0.458	-0.272	1.343
0.192	-0.254	1.371			0.204	-0.213	1.418			0.255	0.053	1.442			0.260	0.226	1.420			0.097	-0.035	1.440			-0.003	-0.260	1.427			-0.034	-0.438	1.364			-0.035	-0.515	1.341			0.387	-0.073	1.418			0.457	-0.272	1.343
0.191	-0.254	1.372			0.203	-0.213	1.420			0.253	0.054	1.444			0.256	0.227	1.423			0.095	-0.036	1.442			-0.004	-0.260	1.428			-0.034	-0.438	1.365			-0.033	-0.515	1.343			0.384	-0.072	1.421			0.454	-0.271	1.346
0.191	-0.254	1.372			0.203	-0.213	1.420			0.253	0.054	1.444			0.256	0.227	1.423			0.095	-0.036	1.442			-0.004	-0.260	1.428			-0.034	-0.438	1.365			-0.033	-0.515	1.343			0.384	-0.072	1.421			0.454	-0.271	1.346
0.191	-0.254	1.373			0.203	-0.213	1.421			0.252	0.054	1.445			0.255	0.227	1.425			0.093	-0.036	1.443			-0.004	-0.261	1.429			-0.035	-0.438	1.365			-0.032	-0.514	1.344			0.382	-0.071	1.422			0.453	-0.270	1.347
0.190	-0.255	1.374			0.202	-0.213	1.421			0.251	0.054	1.446			0.253	0.227	1.426			0.092	-0.036	1.444			-0.005	-0.261	1.429			-0.035	-0.438	1.366			-0.030	-0.514	1.345			0.381	-0.070	1.424			0.451	-0.269	1.348
0.190	-0.255	1.375			0.202	-0.213	1.422			0.250	0.054	1.447			0.251	0.227	1.427			0.091	-0.037	1.445			-0.005	-0.261	1.430			-0.036	-0.438	1.367			-0.028	-0.514	1.346			0.380	-0.070	1.425			0.450	-0.268	1.350
0.189	-0.255	1.376			0.201	-0.213	1.423			0.249	0.054	1.448			0.250	0.227	1.428			0.090	-0.037	1.446			-0.006	-0.262	1.431			-0.036	-0.438	1.368			-0.027	-0.514	1.348			0.379	-0.069	1.426			0.448	-0.267	1.351
0.189	-0.255	1.376			0.200	-0.214	1.424			0.247	0.054	1.449			0.248	0.227	1.429			0.088	-0.037	1.447			-0.007	-0.262	1.432			-0.036	-0.438	1.368			-0.025	-0.513	1.349			0.378	-0.069	1.427			0.447	-0.266	1.352
0.188	-0.255	1.377			0.200	-0.214	1.425			0.246	0.054	1.450			0.246	0.227	1.430			0.087	-0.038	1.448			-0.007	-0.263	1.433			-0.037	-0.438	1.369			-0.026	-0.513	1.350			0.377	-0.068	1.428			0.445	-0.263	1.354
0.187	-0.255	1.378			0.199	-0.214	1.426			0.245	0.054	1.451			0.245	0.227	1.431			0.086	-0.038	1.449			-0.008	-0.263	1.434			-0.037	-0.438	1.370			-0.026	-0.513	1.351			0.376	-0.068	1.429			0.443	-0.261	1.356
0.187	-0.255	1.379			0.198	-0.214	1.427			0.245	0.054	1.452			0.244	0.227	1.432			0.085	-0.038	1.450			-0.009	-0.264	1.435			-0.038	-0.438	1.371			-0.025	-0.513	1.351			0.375	-0.068	1.430			0.442	-0.259	1.357
0.186	-0.255	1.380			0.198	-0.214	1.428			0.244	0.054	1.453			0.243	0.227	1.433			0.084	-0.038	1.451			-0.009	-0.264	1.436			-0.038	-0.438	1.372			-0.026	-0.514	1.353			0.374	-0.068	1.431			0.441	-0.259	1.357
0.186	-0.255	1.381			0.197	-0.214	1.429			0.243	0.054	1.454			0.241	0.227	1.434			0.083	-0.038	1.452			-0.010	-0.264	1.437			-0.039	-0.438	1.373			-0.027	-0.514	1.354			0.374	-0.067	1.432			0.440	-0.258	1.358
0.185	-0.255	1.382			0.196	-0.214	1.430			0.242	0.054	1.455			0.240	0.227	1.435			0.082	-0.039	1.453			-0.011	-0.265	1.438			-0.039	-0.438	1.374			-0.027	-0.514	1.355			0.373	-0.067	1.432			0.440	-0.258	1.359
0.184	-0.255	1.383			0.196	-0.214	1.431			0.241	0.054	1.456			0.239	0.227	1.436			0.081	-0.039	1.454			-0.011	-0.265	1.438			-0.040	-0.439	1.374			-0.027	-0.514	1.356			0.372	-0.067	1.433			0.439	-0.257	1.359
0.184	-0.255	1.384			0.195	-0.214	1.431			0.240	0.054	1.457			0.238	0.227	1.437			0.080	-0.039	1.455			-0.012	-0.265	1.439			-0.041	-0.439	1.375			-0.027	-0.514	1.357			0.372	-0.067	1.434			0.439	-0.257	1.359
0.183	-0.255	1.384			0.195	-0.214	1.432			0.239	0.054	1.458			0.237	0.227	1.438			0.079	-0.039	1.456			-0.013	-0.266	1.440			-0.041	-0.439	1.376			-0.027	-0.514	1.357			0.371	-0.067	1.434			0.438	-0.257	1.360
0.183	-0.256	1.385			0.194	-0.214	1.433			0.238	0.054	1.458			0.237	0.227	1.439			0.079	-0.039	1.456			-0.013	-0.266	1.441			-0.042	-0.439	1.377			-0.027	-0.514	1.358			0.371	-0.067	1.435			0.437	-0.255	1.361
0.182	-0.256	1.386			0.193	-0.214	1.434			0.237	0.054	1.459			0.236	0.227	1.440			0.078	-0.039	1.457			-0.014	-0.266	1.442			-0.042	-0.439	1.378			-0.027	-0.514	1.359			0.370	-0.067	1.435			0.436	-0.252	1.362
0.182	-0.256	1.386			0.193	-0.214	1.434			0.237	0.055	1.460			0.235	0.227	1.441			0.077	-0.039	1.458			-0.014	-0.266	1.443			-0.043	-0.439	1.379			-0.027	-0.514	1.360			0.369	-0.067	1.436			0.435	-0.250	1.362
0.181	-0.256	1.387			0.192	-0.215	1.435			0.236	0.055	1.461			0.234	0.227	1.442			0.076	-0.040	1.459			-0.015	-0.267	1.443			-0.043	-0.439	1.379			-0.027	-0.514	1.360			0.369	-0.067	1.436			0.434	-0.248	1.363
0.181	-0.256	1.388			0.192	-0.215	1.436			0.235	0.055	1.462			0.233	0.227	1.443			0.076	-0.040	1.459			-0.015	-0.267	1.444			-0.043	-0.439	1.380			-0.026	-0.514	1.361			0.369	-0.067	1.437			0.433	-0.246	1.363
0.180	-0.256	1.388			0.191	-0.215	1.436			0.235	0.055	1.462			0.233	0.227	1.443			0.075	-0.040	1.460			-0.016	-0.267	1.445			-0.044	-0.440	1.381			-0.026	-0.514	1.362			0.368	-0.067	1.437			0.432	-0.244	1.364
0.180	-0.256	1.389			0.191	-0.215	1.437			0.234	0.055	1.463			0.232	0.227	1.444			0.074	-0.040	1.461			-0.016	-0.267	1.445			-0.044	-0.440	1.381			-0.025	-0.514	1.362			0.368	-0.067	1.438			0.431	-0.244	1.365
0.179	-0.256	1.390			0.190	-0.215	1.437			0.233	0.055	1.464			0.231	0.227	1.445			0.073	-0.040	1.462			-0.016	-0.268	1.446			-0.044	-0.440	1.382			-0.025	-0.514	1.363			0.367	-0.067	1.439			0.431	-0.243	1.365
0.179	-0.256	1.390			0.190	-0.215	1.438			0.233	0.055	1.465			0.231	0.226	1.446			0.072	-0.040	1.462			-0.017	-0.268	1.447			-0.045	-0.440	1.382			-0.025	-0.514	1.363			0.367	-0.067	1.439			0.430	-0.242	1.366
0.179	-0.256	1.391			0.190	-0.215	1.439			0.232	0.055	1.466			0.230	0.226	1.447			0.072	-0.041	1.463			-0.017	-0.268	1.447			-0.045	-0.440	1.383			-0.024	-0.514	1.364			0.366	-0.067	1.440			0.429	-0.241	1.367
0.178	-0.256	1.391			0.189	-0.215	1.439			0.232	0.055	1.466			0.229	0.226	1.448			0.071	-0.041	1.464			-0.018	-0.268	1.448			-0.045	-0.440	1.384			-0.024	-0.514	1.365			0.366	-0.067	1.440			0.428	-0.241	1.368
0.178	-0.256	1.392			0.189	-0.215	1.440			0.231	0.055	1.467			0.228	0.226	1.449			0.070	-0.041	1.464			-0.018	-0.268	1.448			-0.046	-0.440	1.384			-0.024	-0.514	1.365			0.366	-0.067	1.441			0.428	-0.241	1.368
0.177	-0.256	1.392			0.188	-0.215	1.440			0.231	0.055	1.468			0.228	0.226	1.450			0.070	-0.041	1.465			-0.018	-0.269	1.449			-0.046	-0.440	1.385			-0.023	-0.514	1.366			0.365	-0.067	1.441			0.427	-0.240	1.369
0.177	-0.256	1.393			0.188	-0.215	1.441			0.230	0.055	1.469			0.227	0.226	1.451			0.069	-0.041	1.466			-0.019	-0.269	1.449			-0.046	-0.441	1.385			-0.023	-0.514	1.366			0.365	-0.067	1.442			0.427	-0.240	1.369
0.176	-0.256	1.393			0.187	-0.215	1.442			0.230	0.055	1.469			0.226	0.226	1.452			0.069	-0.041	1.466			-0.019	-0.269	1.450			-0.047	-0.441	1.386			-0.023	-0.514	1.367			0.364	-0.067	1.442			0.426	-0.240	1.370
0.176	-0.256	1.394			0.187	-0.215	1.442			0.229	0.055	1.470			0.226	0.226	1.452			0.068	-0.042	1.467			-0.019	-0.269	1.451			-0.047	-0.441	1.387			-0.023	-0.514	1.368			0.364	-0.067	1.443			0.425	-0.239	1.371
0.176	-0.256	1.395			0.187	-0.215	1.443			0.229	0.055	1.471			0.225	0.226	1.453			0.068	-0.042	1.468			-0.020	-0.269	1.451			-0.047	-0.441	1.387			-0.023	-0.514	1.368			0.363	-0.067	1.443			0.424	-0.239	1.371
0.175	-0.256	1.395			0.186	-0.215	1.443			0.228	0.055	1.472			0.224	0.226	1.454			0.067	-0.042	1.468			-0.020	-0.269	1.452			-0.047	-0.441	1.388			-0.024	-0.514	1.369			0.363	-0.067	1.444			0.423	-0.238	1.372
0.175	-0.256	1.396			0.186	-0.215	1.444			0.228	0.055	1.473			0.223	0.226	1.455			0.067	-0.042	1.469			-0.021	-0.269	1.452			-0.048	-0.441	1.388			-0.024	-0.514	1.369			0.362	-0.067	1.444			0.423	-0.238	1.373
0.174	-0.256	1.396			0.185	-0.215	1.445			0.227	0.055	1.474			0.223	0.226	1.456			0.066	-0.042	1.469			-0.021	-0.269	1.453			-0.048	-0.441	1.389			-0.024	-0.514	1.370			0.362	-0.067	1.445			0.422	-0.237	1.373
0.174	-0.256	1.397			0.185	-0.216	1.445			0.227	0.055	1.474			0.222	0.226	1.457			0.066	-0.042	1.470			-0.021	-0.269	1.454			-0.048	-0.441	1.389			-0.024	-0.514	1.370			0.362	-0.067	1.446			0.422	-0.237	1.373
0.174	-0.256	1.397			0.185	-0.216	1.446			0.226	0.055	1.475			0.222	0.226	1.458			0.065	-0.042	1.471			-0.022	-0.269	1.454			-0.049	-0.441	1.390			-0.024	-0.514	1.371			0.361	-0.067	1.446			0.422	-0.238	1.374
0.173	-0.256	1.398			0.184	-0.216	1.446			0.226	0.055	1.476			0.221	0.227	1.459			0.064	-0.042	1.471			-0.022	-0.270	1.455			-0.049	-0.441	1.391			-0.024	-0.514	1.371			0.361	-0.067	1.447			0.421	-0.238	1.374
0.173	-0.256	1.398			0.184	-0.216	1.447			0.225	0.055	1.477			0.221	0.227	1.460			0.064	-0.043	1.472			-0.022	-0.270	1.455			-0.049	-0.441	1.391			-0.024	-0.515	1.372			0.360	-0.067	1.448			0.420	-0.239	1.374
0.172	-0.257	1.399			0.183	-0.216	1.447			0.225	0.055	1.478			0.220	0.227	1.461			0.063	-0.043	1.473			-0.023	-0.270	1.456			-0.050	-0.442	1.392			-0.025	-0.515	1.373			0.359	-0.067	1.449			0.419	-0.242	1.374
0.172	-0.257	1.399			0.183	-0.216	1.448			0.224	0.055	1.479			0.220	0.227	1.462			0.063	-0.043	1.473			-0.023	-0.270	1.457			-0.050	-0.442	1.392			-0.025	-0.515	1.373			0.358	-0.067	1.450			0.417	-0.247	1.372
0.172	-0.257	1.400			0.182	-0.216	1.449			0.224	0.055	1.480			0.219	0.227	1.463			0.062	-0.043	1.474			-0.024	-0.270	1.457			-0.050	-0.442	1.393			-0.025	-0.515	1.374			0.357	-0.066	1.451			0.415	-0.253	1.368
0.171	-0.257	1.401			0.182	-0.216	1.449			0.223	0.055	1.481			0.219	0.227	1.463			0.061	-0.043	1.475			-0.024	-0.270	1.458			-0.051	-0.442	1.393			-0.026	-0.515	1.374			0.356	-0.066	1.452			0.412	-0.253	1.366
0.171	-0.257	1.401			0.182	-0.216	1.450			0.222	0.055	1.482			0.218	0.227	1.464			0.060	-0.043	1.476			-0.025	-0.270	1.459			-0.051	-0.442	1.394			-0.026	-0.515	1.375			0.354	-0.066	1.454			0.410	-0.253	1.364
0.170	-0.257	1.402			0.181	-0.216	1.451			0.221	0.055	1.483			0.217	0.227	1.465			0.059	-0.043	1.477			-0.025	-0.270	1.460			-0.052	-0.442	1.394			-0.026	-0.515	1.375			0.353	-0.065	1.455			0.408	-0.252	1.362
0.170	-0.257	1.402			0.180	-0.216	1.451			0.220	0.055	1.485			0.217	0.227	1.466			0.058	-0.043	1.477			-0.026	-0.270	1.460			-0.052	-0.442	1.395			-0.026	-0.515	1.375			0.351	-0.065	1.456			0.407	-0.251	1.361
0.169	-0.257	1.403			0.180	-0.216	1.452			0.219	0.055	1.486			0.216	0.228	1.468			0.057	-0.043	1.478			-0.027	-0.270	1.461			-0.052	-0.442	1.395			-0.027	-0.515	1.376			0.348	-0.065	1.458			0.405	-0.251	1.359
0.168	-0.257	1.404			0.179	-0.217	1.453			0.218	0.055	1.487			0.214	0.228	1.469			0.056	-0.043	1.480			-0.028	-0.270	1.462			-0.053	-0.442	1.396			-0.028	-0.515	1.376			0.346	-0.064	1.459			0.403	-0.250	1.358
0.168	-0.257	1.404			0.178	-0.217	1.454			0.216	0.055	1.489			0.213	0.228	1.470			0.054	-0.043	1.481			-0.029	-0.271	1.463			-0.054	-0.442	1.397			-0.028	-0.515	1.377			0.344	-0.063	1.461			0.402	-0.249	1.357
0.167	-0.257	1.405			0.177	-0.217	1.455			0.215	0.055	1.490			0.212	0.228	1.471			0.053	-0.043	1.482			-0.030	-0.271	1.464			-0.055	-0.443	1.397			-0.029	-0.515	1.377			0.341	-0.062	1.462			0.400	-0.249	1.357
0.166	-0.258	1.406			0.176	-0.217	1.455			0.213	0.055	1.492			0.210	0.228	1.473			0.052	-0.043	1.483			-0.031	-0.271	1.465			-0.055	-0.443	1.398			-0.030	-0.516	1.378			0.338	-0.061	1.464			0.398	-0.249	1.356
0.165	-0.258	1.407			0.175	-0.217	1.456			0.211	0.055	1.493			0.209	0.228	1.474			0.050	-0.043	1.484			-0.033	-0.271	1.467			-0.056	-0.443	1.399			-0.031	-0.516	1.379			0.336	-0.061	1.465			0.397	-0.248	1.355
0.163	-0.258	1.408			0.173	-0.218	1.458			0.210	0.055	1.495			0.207	0.228	1.475			0.048	-0.043	1.485			-0.034	-0.272	1.468			-0.057	-0.443	1.400			-0.033	-0.516	1.379			0.333	-0.060	1.466			0.395	-0.248	1.354
0.162	-0.258	1.409			0.172	-0.218	1.459			0.208	0.055	1.497			0.206	0.228	1.476			0.046	-0.043	1.487			-0.036	-0.272	1.469			-0.059	-0.444	1.400			-0.034	-0.516	1.380			0.331	-0.060	1.467			0.394	-0.248	1.353
0.160	-0.259	1.410			0.170	-0.218	1.460			0.206	0.055	1.498			0.204	0.228	1.478			0.044	-0.043	1.488			-0.037	-0.272	1.470			-0.060	-0.444	1.401			-0.036	-0.517	1.381			0.329	-0.059	1.468			0.392	-0.247	1.352
0.159	-0.259	1.411			0.168	-0.218	1.461			0.205	0.055	1.499			0.202	0.228	1.479			0.042	-0.043	1.489			-0.039	-0.273	1.471			-0.061	-0.444	1.402			-0.037	-0.517	1.382			0.327	-0.059	1.469			0.391	-0.247	1.352
0.157	-0.259	1.412			0.167	-0.219	1.462			0.203	0.055	1.501			0.201	0.228	1.480			0.041	-0.043	1.490			-0.040	-0.273	1.472			-0.062	-0.444	1.403			-0.039	-0.517	1.382			0.325	-0.059	1.470			0.390	-0.246	1.352
0.156	-0.259	1.413			0.166	-0.219	1.463			0.202	0.055	1.502			0.199	0.228	1.482			0.039	-0.043	1.491			-0.042	-0.273	1.473			-0.064	-0.445	1.404			-0.040	-0.518	1.383			0.323	-0.058	1.471			0.389	-0.246	1.351
0.155	-0.260	1.414			0.164	-0.219	1.463			0.200	0.055	1.503			0.197	0.228	1.483			0.038	-0.043	1.492			-0.043	-0.273	1.474			-0.065	-0.445	1.405			-0.042	-0.518	1.384			0.322	-0.058	1.472			0.387	-0.245	1.351
0.153	-0.260	1.414			0.163	-0.219	1.464			0.199	0.055	1.504			0.195	0.228	1.484			0.036	-0.044	1.493			-0.044	-0.274	1.475			-0.066	-0.445	1.405			-0.043	-0.518	1.385			0.321	-0.058	1.472			0.386	-0.245	1.351
0.152	-0.260	1.415			0.162	-0.219	1.465			0.198	0.055	1.505			0.194	0.228	1.485			0.035	-0.044	1.494			-0.045	-0.274	1.476			-0.067	-0.446	1.406			-0.045	-0.519	1.385			0.320	-0.058	1.473			0.385	-0.244	1.351
0.151	-0.260	1.416			0.161	-0.220	1.466			0.197	0.055	1.506			0.193	0.228	1.486			0.033	-0.044	1.495			-0.046	-0.274	1.476			-0.068	-0.446	1.407			-0.046	-0.519	1.386			0.318	-0.057	1.474			0.384	-0.243	1.352
0.150	-0.260	1.416			0.160	-0.220	1.466			0.196	0.055	1.507			0.191	0.228	1.487			0.032	-0.044	1.495			-0.047	-0.274	1.477			-0.069	-0.446	1.407			-0.047	-0.519	1.387			0.317	-0.057	1.474			0.383	-0.243	1.352
0.149	-0.260	1.417			0.159	-0.220	1.467			0.195	0.055	1.508			0.190	0.228	1.488			0.031	-0.044	1.496			-0.048	-0.275	1.478			-0.070	-0.446	1.408			-0.048	-0.520	1.387			0.316	-0.057	1.475			0.383	-0.242	1.352
0.148	-0.260	1.418			0.158	-0.220	1.468			0.194	0.055	1.508			0.189	0.227	1.489			0.030	-0.044	1.497			-0.049	-0.275	1.478			-0.071	-0.447	1.409			-0.049	-0.520	1.388			0.316	-0.057	1.476			0.382	-0.242	1.353
0.148	-0.260	1.418			0.157	-0.220	1.468			0.193	0.055	1.509			0.188	0.227	1.490			0.029	-0.044	1.497			-0.050	-0.275	1.479			-0.072	-0.447	1.409			-0.050	-0.520	1.388			0.315	-0.057	1.476			0.375	-0.243	1.372
0.147	-0.260	1.419			0.157	-0.220	1.469			0.192	0.055	1.510			0.187	0.227	1.490			0.028	-0.044	1.498			-0.051	-0.275	1.479			-0.072	-0.447	1.410			-0.051	-0.520	1.388			0.314	-0.057	1.477			0.374	-0.243	1.373
0.146	-0.261	1.419			0.156	-0.220	1.469			0.192	0.055	1.510			0.186	0.227	1.491			0.027	-0.044	1.498			-0.051	-0.275	1.480			-0.073	-0.447	1.410			-0.052	-0.521	1.389			0.313	-0.057	1.477			0.373	-0.242	1.374
0.145	-0.261	1.419			0.155	-0.220	1.470			0.191	0.055	1.511			0.186	0.227	1.491			0.027	-0.044	1.499			-0.052	-0.276	1.480			-0.073	-0.447	1.410			-0.053	-0.521	1.389			0.313	-0.057	1.477			0.372	-0.242	1.375
0.145	-0.261	1.420			0.155	-0.220	1.470			0.190	0.055	1.511			0.185	0.227	1.492			0.026	-0.044	1.499			-0.053	-0.276	1.481			-0.074	-0.447	1.411			-0.053	-0.521	1.389			0.312	-0.057	1.478			0.372	-0.242	1.376
0.144	-0.261	1.420			0.154	-0.220	1.470			0.190	0.055	1.512			0.184	0.227	1.493			0.025	-0.044	1.500			-0.053	-0.276	1.481			-0.075	-0.448	1.411			-0.054	-0.521	1.390			0.312	-0.057	1.478			0.371	-0.241	1.376
0.144	-0.261	1.421			0.154	-0.221	1.471			0.189	0.055	1.512			0.184	0.227	1.493			0.025	-0.044	1.500			-0.054	-0.276	1.481			-0.075	-0.448	1.411			-0.055	-0.521	1.390			0.311	-0.057	1.479			0.371	-0.241	1.377
0.143	-0.261	1.421			0.153	-0.221	1.471			0.189	0.055	1.513			0.183	0.227	1.493			0.024	-0.044	1.501			-0.054	-0.276	1.482			-0.075	-0.448	1.412			-0.055	-0.521	1.390			0.311	-0.057	1.479			0.371	-0.241	1.378
0.143	-0.261	1.421			0.153	-0.221	1.471			0.189	0.055	1.513			0.183	0.227	1.494			0.024	-0.044	1.501			-0.055	-0.276	1.482			-0.076	-0.448	1.412			-0.056	-0.522	1.390			0.310	-0.057	1.479			0.370	-0.241	1.378
0.143	-0.261	1.421			0.153	-0.221	1.472			0.188	0.055	1.514			0.182	0.227	1.494			0.023	-0.044	1.501			-0.055	-0.276	1.482			-0.076	-0.448	1.412			-0.056	-0.522	1.391			0.310	-0.057	1.479			0.370	-0.240	1.379
0.142	-0.261	1.422			0.152	-0.221	1.472			0.188	0.055	1.514			0.182	0.227	1.495			0.023	-0.044	1.501			-0.055	-0.276	1.483			-0.077	-0.448	1.412			-0.056	-0.522	1.391			0.310	-0.057	1.480			0.370	-0.240	1.382
0.142	-0.261	1.422			0.152	-0.221	1.472			0.188	0.055	1.514			0.182	0.227	1.495			0.023	-0.044	1.502			-0.056	-0.277	1.483			-0.077	-0.448	1.413			-0.057	-0.522	1.391			0.310	-0.057	1.480			0.370	-0.239	1.384
0.142	-0.261	1.422			0.152	-0.221	1.472			0.187	0.055	1.514			0.181	0.227	1.495			0.022	-0.044	1.502			-0.056	-0.277	1.483			-0.077	-0.448	1.413			-0.057	-0.522	1.391			0.309	-0.058	1.480			0.371	-0.239	1.385
0.141	-0.261	1.422			0.151	-0.221	1.473			0.187	0.055	1.515			0.181	0.227	1.496			0.022	-0.044	1.502			-0.056	-0.277	1.483			-0.077	-0.448	1.413			-0.057	-0.522	1.391			0.310	-0.058	1.480			0.371	-0.238	1.388
0.141	-0.261	1.422			0.151	-0.221	1.473			0.187	0.055	1.515			0.181	0.227	1.496			0.022	-0.045	1.502			-0.057	-0.277	1.484			-0.078	-0.448	1.413			-0.058	-0.522	1.392			0.310	-0.058	1.481			0.371	-0.238	1.389
0.141	-0.261	1.423			0.151	-0.221	1.473			0.186	0.055	1.515			0.181	0.227	1.496			0.021	-0.045	1.503			-0.057	-0.277	1.484			-0.078	-0.449	1.413			-0.058	-0.522	1.392			0.310	-0.059	1.481			0.371	-0.238	1.390
0.141	-0.261	1.423			0.150	-0.221	1.473			0.186	0.055	1.516			0.181	0.227	1.496			0.021	-0.045	1.503			-0.057	-0.277	1.484			-0.078	-0.449	1.413			-0.058	-0.522	1.392			0.310	-0.059	1.481			0.371	-0.237	1.392
0.140	-0.261	1.423			0.150	-0.221	1.473			0.186	0.055	1.516			0.181	0.227	1.497			0.021	-0.045	1.503			-0.057	-0.277	1.484			-0.078	-0.449	1.414			-0.058	-0.522	1.392			0.310	-0.059	1.481			0.371	-0.237	1.393
0.140	-0.261	1.423			0.150	-0.221	1.474			0.186	0.055	1.516			0.181	0.227	1.497			0.021	-0.045	1.503			-0.057	-0.277	1.484			-0.079	-0.449	1.414			-0.058	-0.522	1.392			0.311	-0.060	1.481			0.371	-0.237	1.394
0.140	-0.261	1.423			0.150	-0.221	1.474			0.186	0.055	1.516			0.181	0.227	1.497			0.021	-0.045	1.503			-0.058	-0.277	1.484			-0.079	-0.449	1.414			-0.058	-0.522	1.392			0.311	-0.060	1.481			0.372	-0.237	1.394
0.140	-0.261	1.423			0.150	-0.221	1.474			0.186	0.055	1.516			0.181	0.227	1.497			0.021	-0.045	1.503			-0.058	-0.277	1.485			-0.079	-0.449	1.414			-0.058	-0.522	1.392			0.311	-0.060	1.481			0.366	-0.242	1.403
0.140	-0.261	1.424			0.150	-0.221	1.474			0.186	0.055	1.517			0.181	0.227	1.497			0.021	-0.045	1.503			-0.058	-0.277	1.485			-0.079	-0.449	1.414			-0.058	-0.522	1.392			0.311	-0.061	1.482			0.371	-0.244	1.392
0.140	-0.262	1.424			0.150	-0.221	1.474			0.186	0.055	1.517			0.182	0.227	1.497			0.021	-0.045	1.503			-0.058	-0.277	1.485			-0.079	-0.449	1.414			-0.058	-0.522	1.392			0.311	-0.061	1.482			0.374	-0.245	1.385
0.140	-0.262	1.424			0.150	-0.221	1.474			0.186	0.055	1.517			0.182	0.226	1.497			0.022	-0.045	1.503			-0.058	-0.277	1.485			-0.079	-0.449	1.414			-0.058	-0.522	1.392			0.311	-0.061	1.482			0.376	-0.246	1.380
0.140	-0.262	1.424			0.150	-0.222	1.474			0.186	0.055	1.517			0.182	0.226	1.497			0.022	-0.045	1.503			-0.058	-0.277	1.485			-0.079	-0.449	1.414			-0.058	-0.522	1.392			0.310	-0.060	1.482			0.377	-0.247	1.373
0.140	-0.262	1.424			0.150	-0.222	1.474			0.186	0.055	1.517			0.183	0.226	1.497			0.022	-0.045	1.503			-0.058	-0.277	1.485			-0.079	-0.449	1.415			-0.057	-0.522	1.392			0.310	-0.060	1.482			0.377	-0.247	1.367
0.140	-0.262	1.424			0.150	-0.222	1.474			0.186	0.055	1.517			0.183	0.226	1.497			0.023	-0.045	1.503			-0.058	-0.277	1.485			-0.079	-0.449	1.415			-0.057	-0.522	1.392			0.310	-0.060	1.482			0.376	-0.248	1.362
0.140	-0.263	1.424			0.150	-0.222	1.474			0.186	0.055	1.517			0.183	0.226	1.497			0.023	-0.045	1.503			-0.058	-0.278	1.485			-0.079	-0.449	1.415			-0.056	-0.522	1.392			0.309	-0.060	1.482			0.373	-0.248	1.358
0.140	-0.263	1.424			0.150	-0.222	1.474			0.186	0.055	1.517			0.184	0.226	1.497			0.023	-0.045	1.503			-0.058	-0.278	1.485			-0.079	-0.449	1.415			-0.056	-0.522	1.392			0.308	-0.060	1.483			0.370	-0.248	1.354
0.140	-0.263	1.424			0.149	-0.222	1.474			0.186	0.055	1.517			0.184	0.226	1.497			0.024	-0.045	1.503			-0.058	-0.278	1.485			-0.079	-0.449	1.415			-0.055	-0.522	1.392			0.308	-0.059	1.483			0.366	-0.248	1.352
0.139	-0.263	1.424			0.149	-0.223	1.474			0.186	0.054	1.517			0.184	0.225	1.497			0.024	-0.045	1.503			-0.058	-0.278	1.485			-0.080	-0.449	1.415			-0.055	-0.522	1.392			0.307	-0.059	1.483			0.363	-0.248	1.350
0.139	-0.263	1.424			0.149	-0.223	1.475			0.186	0.054	1.517			0.184	0.225	1.497			0.024	-0.045	1.503			-0.058	-0.278	1.485			-0.080	-0.449	1.415			-0.055	-0.522	1.392			0.307	-0.056	1.486			0.360	-0.248	1.348
0.139	-0.263	1.424			0.149	-0.223	1.475			0.186	0.054	1.517			0.184	0.225	1.497			0.024	-0.045	1.503			-0.058	-0.278	1.485			-0.080	-0.449	1.415			-0.055	-0.521	1.392			0.307	-0.054	1.488			0.357	-0.248	1.348
0.139	-0.263	1.424			0.149	-0.223	1.475			0.186	0.054	1.517			0.184	0.225	1.497			0.024	-0.045	1.504			-0.058	-0.278	1.485			-0.080	-0.449	1.415			-0.055	-0.521	1.392			0.306	-0.053	1.488			0.353	-0.247	1.347
0.138	-0.263	1.424			0.148	-0.223	1.475			0.186	0.054	1.517			0.184	0.225	1.497			0.024	-0.045	1.504			-0.058	-0.278	1.486			-0.080	-0.449	1.415			-0.055	-0.521	1.392			0.306	-0.052	1.488			0.348	-0.246	1.346
0.138	-0.263	1.424			0.148	-0.223	1.475			0.185	0.054	1.518			0.184	0.225	1.497			0.023	-0.045	1.504			-0.058	-0.278	1.486			-0.080	-0.449	1.415			-0.055	-0.521	1.393			0.306	-0.052	1.488			0.345	-0.244	1.347
0.137	-0.263	1.425			0.147	-0.223	1.475			0.184	0.054	1.518			0.183	0.225	1.497			0.022	-0.045	1.504			-0.059	-0.278	1.486			-0.080	-0.449	1.415			-0.055	-0.521	1.393			0.305	-0.051	1.487			0.342	-0.243	1.347
0.136	-0.263	1.425			0.146	-0.222	1.475			0.183	0.054	1.518			0.182	0.225	1.496			0.021	-0.045	1.504			-0.059	-0.277	1.486			-0.081	-0.449	1.416			-0.056	-0.521	1.393			0.304	-0.051	1.487			0.336	-0.242	1.347
0.134	-0.263	1.425			0.144	-0.222	1.476			0.181	0.054	1.518			0.180	0.225	1.496			0.019	-0.045	1.504			-0.060	-0.277	1.486			-0.083	-0.449	1.417			-0.057	-0.521	1.394			0.304	-0.050	1.487			0.331	-0.240	1.348
0.132	-0.262	1.426			0.142	-0.222	1.476			0.179	0.054	1.518			0.178	0.226	1.496			0.017	-0.045	1.505			-0.062	-0.277	1.487			-0.086	-0.449	1.418			-0.059	-0.521	1.394			0.302	-0.050	1.487			0.326	-0.238	1.348
0.129	-0.262	1.426			0.140	-0.221	1.477			0.176	0.055	1.518			0.175	0.226	1.495			0.014	-0.044	1.505			-0.064	-0.277	1.488			-0.088	-0.449	1.419			-0.062	-0.521	1.395			0.301	-0.049	1.487			0.321	-0.237	1.348
0.127	-0.261	1.427			0.137	-0.221	1.477			0.173	0.055	1.519			0.172	0.226	1.495			0.011	-0.044	1.506			-0.066	-0.278	1.488			-0.091	-0.449	1.420			-0.064	-0.521	1.396			0.298	-0.049	1.487			0.317	-0.236	1.349
0.124	-0.260	1.427			0.134	-0.220	1.478			0.170	0.055	1.519			0.168	0.226	1.495			0.007	-0.044	1.506			-0.069	-0.278	1.489			-0.094	-0.450	1.421			-0.068	-0.521	1.398			0.295	-0.048	1.488			0.314	-0.235	1.349
0.121	-0.260	1.428			0.131	-0.220	1.478			0.166	0.055	1.519			0.164	0.226	1.494			0.003	-0.043	1.507			-0.071	-0.278	1.489			-0.097	-0.450	1.422			-0.072	-0.522	1.399			0.292	-0.048	1.488			0.311	-0.233	1.350
0.118	-0.259	1.429			0.128	-0.219	1.479			0.163	0.056	1.520			0.160	0.226	1.494			-0.001	-0.043	1.508			-0.073	-0.278	1.490			-0.100	-0.450	1.423			-0.076	-0.523	1.400			0.289	-0.047	1.489			0.308	-0.232	1.351
0.116	-0.259	1.429			0.126	-0.219	1.479			0.160	0.056	1.520			0.155	0.226	1.494			-0.005	-0.043	1.509			-0.076	-0.279	1.490			-0.102	-0.451	1.424			-0.079	-0.523	1.401			0.285	-0.047	1.489			0.304	-0.231	1.352
0.113	-0.258	1.430			0.123	-0.218	1.480			0.156	0.056	1.520			0.151	0.227	1.494			-0.009	-0.043	1.509			-0.078	-0.279	1.491			-0.104	-0.451	1.425			-0.082	-0.524	1.402			0.281	-0.046	1.490			0.300	-0.229	1.352
0.110	-0.257	1.431			0.120	-0.217	1.481			0.152	0.056	1.520			0.148	0.227	1.493			-0.013	-0.043	1.510			-0.081	-0.279	1.492			-0.107	-0.451	1.425			-0.085	-0.524	1.403			0.278	-0.046	1.490			0.296	-0.228	1.353
0.108	-0.257	1.431			0.117	-0.217	1.481			0.149	0.057	1.521			0.144	0.227	1.493			-0.016	-0.042	1.511			-0.084	-0.279	1.493			-0.109	-0.452	1.426			-0.088	-0.524	1.403			0.275	-0.046	1.490			0.293	-0.227	1.354
0.106	-0.256	1.432			0.115	-0.216	1.482			0.146	0.057	1.521			0.140	0.227	1.493			-0.020	-0.042	1.511			-0.087	-0.279	1.493			-0.111	-0.452	1.427			-0.090	-0.525	1.404			0.271	-0.046	1.491			0.289	-0.226	1.354
0.103	-0.256	1.432			0.113	-0.216	1.482			0.142	0.057	1.521			0.136	0.228	1.493			-0.023	-0.042	1.512			-0.089	-0.280	1.494			-0.113	-0.452	1.427			-0.093	-0.525	1.405			0.268	-0.045	1.491			0.285	-0.225	1.354
0.101	-0.255	1.432			0.111	-0.215	1.482			0.139	0.058	1.521			0.132	0.228	1.493			-0.027	-0.042	1.512			-0.091	-0.280	1.494			-0.115	-0.453	1.428			-0.095	-0.526	1.405			0.264	-0.045	1.492			0.282	-0.224	1.355
0.100	-0.255	1.433			0.109	-0.215	1.483			0.136	0.058	1.521			0.129	0.228	1.493			-0.029	-0.042	1.513			-0.094	-0.280	1.495			-0.116	-0.453	1.429			-0.097	-0.526	1.405			0.260	-0.044	1.492			0.279	-0.223	1.355
0.098	-0.254	1.433			0.106	-0.214	1.483			0.133	0.058	1.521			0.126	0.228	1.493			-0.032	-0.042	1.513			-0.096	-0.280	1.495			-0.118	-0.453	1.429			-0.099	-0.526	1.406			0.257	-0.044	1.492			0.276	-0.222	1.355
0.096	-0.254	1.433			0.105	-0.214	1.483			0.131	0.058	1.521			0.122	0.228	1.493			-0.035	-0.042	1.513			-0.098	-0.281	1.496			-0.120	-0.453	1.429			-0.101	-0.527	1.406			0.254	-0.044	1.493			0.274	-0.221	1.355
0.094	-0.254	1.434			0.103	-0.214	1.484			0.128	0.059	1.521			0.119	0.228	1.493			-0.037	-0.042	1.514			-0.100	-0.281	1.496			-0.121	-0.454	1.430			-0.103	-0.527	1.407			0.252	-0.044	1.493			0.271	-0.220	1.355
0.093	-0.253	1.434			0.101	-0.213	1.484			0.126	0.059	1.521			0.116	0.228	1.494			-0.040	-0.042	1.514			-0.102	-0.281	1.496			-0.123	-0.454	1.430			-0.105	-0.527	1.407			0.250	-0.043	1.493			0.269	-0.220	1.356
0.091	-0.253	1.434			0.099	-0.213	1.484			0.124	0.059	1.522			0.114	0.228	1.494			-0.042	-0.042	1.514			-0.104	-0.281	1.497			-0.124	-0.454	1.430			-0.107	-0.527	1.407			0.248	-0.043	1.494			0.267	-0.219	1.356
0.090	-0.253	1.434			0.098	-0.213	1.484			0.122	0.059	1.522			0.111	0.228	1.494			-0.044	-0.043	1.514			-0.105	-0.281	1.497			-0.126	-0.454	1.431			-0.108	-0.527	1.407			0.245	-0.043	1.494			0.265	-0.219	1.356
0.089	-0.253	1.435			0.096	-0.213	1.484			0.120	0.059	1.522			0.108	0.228	1.494			-0.046	-0.043	1.514			-0.107	-0.281	1.498			-0.127	-0.454	1.431			-0.110	-0.527	1.408			0.243	-0.043	1.494			0.263	-0.218	1.356
0.087	-0.252	1.435			0.095	-0.212	1.485			0.118	0.059	1.522			0.106	0.227	1.494			-0.048	-0.043	1.514			-0.109	-0.281	1.498			-0.129	-0.454	1.432			-0.111	-0.527	1.408			0.241	-0.043	1.494			0.262	-0.218	1.356
0.086	-0.252	1.435			0.094	-0.212	1.485			0.116	0.059	1.522			0.104	0.227	1.494			-0.049	-0.043	1.514			-0.110	-0.280	1.499			-0.130	-0.453	1.432			-0.113	-0.527	1.408			0.239	-0.043	1.494			0.260	-0.218	1.356
0.085	-0.252	1.435			0.092	-0.212	1.485			0.115	0.059	1.522			0.102	0.227	1.494			-0.051	-0.043	1.514			-0.112	-0.280	1.499			-0.131	-0.453	1.432			-0.114	-0.527	1.409			0.237	-0.043	1.494			0.259	-0.217	1.356
0.083	-0.252	1.435			0.091	-0.212	1.485			0.113	0.059	1.522			0.100	0.227	1.494			-0.052	-0.044	1.514			-0.113	-0.280	1.499			-0.132	-0.453	1.433			-0.115	-0.527	1.409			0.235	-0.043	1.494			0.258	-0.217	1.356
0.082	-0.252	1.435			0.090	-0.212	1.485			0.112	0.059	1.522			0.098	0.227	1.494			-0.053	-0.044	1.514			-0.114	-0.280	1.499			-0.133	-0.453	1.433			-0.116	-0.526	1.409			0.233	-0.043	1.494			0.256	-0.217	1.356
0.081	-0.252	1.435			0.089	-0.212	1.485			0.111	0.059	1.522			0.097	0.227	1.494			-0.055	-0.044	1.514			-0.115	-0.279	1.500			-0.134	-0.453	1.433			-0.117	-0.526	1.409			0.232	-0.043	1.494			0.255	-0.216	1.356
0.080	-0.252	1.435			0.088	-0.212	1.485			0.110	0.059	1.522			0.095	0.227	1.494			-0.056	-0.044	1.514			-0.117	-0.279	1.500			-0.135	-0.452	1.433			-0.118	-0.526	1.409			0.230	-0.043	1.494			0.254	-0.216	1.356
0.079	-0.252	1.435			0.087	-0.212	1.485			0.108	0.059	1.522			0.094	0.227	1.494			-0.057	-0.044	1.514			-0.118	-0.279	1.500			-0.136	-0.452	1.434			-0.119	-0.526	1.410			0.228	-0.043	1.494			0.253	-0.216	1.356
0.078	-0.252	1.435			0.086	-0.212	1.485			0.107	0.059	1.522			0.093	0.226	1.494			-0.058	-0.044	1.514			-0.119	-0.279	1.500			-0.137	-0.452	1.434			-0.120	-0.526	1.410			0.227	-0.043	1.494			0.252	-0.216	1.356
0.077	-0.252	1.435			0.085	-0.212	1.485			0.106	0.059	1.522			0.092	0.226	1.494			-0.059	-0.044	1.514			-0.119	-0.279	1.500			-0.138	-0.452	1.434			-0.121	-0.526	1.410			0.226	-0.043	1.494			0.251	-0.216	1.356
0.076	-0.252	1.435			0.084	-0.212	1.485			0.105	0.059	1.522			0.090	0.226	1.494			-0.060	-0.045	1.514			-0.120	-0.279	1.500			-0.138	-0.452	1.434			-0.121	-0.526	1.410			0.225	-0.043	1.494			0.250	-0.215	1.356
0.075	-0.252	1.435			0.083	-0.212	1.485			0.105	0.059	1.522			0.090	0.226	1.494			-0.061	-0.045	1.514			-0.121	-0.278	1.500			-0.139	-0.452	1.434			-0.122	-0.526	1.410			0.224	-0.044	1.494			0.249	-0.215	1.356
0.074	-0.253	1.435			0.082	-0.212	1.485			0.104	0.059	1.522			0.089	0.226	1.494			-0.061	-0.045	1.514			-0.122	-0.278	1.501			-0.139	-0.452	1.434			-0.123	-0.526	1.410			0.223	-0.044	1.494			0.248	-0.215	1.356
0.074	-0.253	1.435			0.081	-0.212	1.485			0.103	0.059	1.522			0.088	0.226	1.494			-0.062	-0.045	1.514			-0.122	-0.278	1.501			-0.140	-0.452	1.434			-0.123	-0.526	1.410			0.222	-0.044	1.493			0.248	-0.215	1.356
0.073	-0.253	1.435			0.081	-0.212	1.485			0.102	0.059	1.522			0.087	0.226	1.494			-0.063	-0.045	1.514			-0.123	-0.278	1.501			-0.140	-0.452	1.434			-0.124	-0.526	1.410			0.221	-0.044	1.493			0.247	-0.215	1.356
0.072	-0.253	1.435			0.080	-0.213	1.485			0.102	0.059	1.522			0.086	0.226	1.494			-0.063	-0.045	1.514			-0.124	-0.278	1.501			-0.141	-0.452	1.434			-0.124	-0.525	1.410			0.220	-0.044	1.493			0.246	-0.215	1.356
0.072	-0.253	1.435			0.080	-0.213	1.485			0.101	0.059	1.522			0.086	0.226	1.494			-0.064	-0.045	1.514			-0.124	-0.278	1.501			-0.141	-0.451	1.434			-0.125	-0.525	1.410			0.219	-0.044	1.493			0.245	-0.215	1.356
0.071	-0.253	1.435			0.079	-0.213	1.485			0.100	0.059	1.522			0.085	0.226	1.494			-0.064	-0.045	1.514			-0.125	-0.278	1.501			-0.142	-0.451	1.434			-0.125	-0.525	1.410			0.219	-0.044	1.493			0.245	-0.215	1.356
0.071	-0.253	1.435			0.078	-0.213	1.484			0.100	0.059	1.522			0.084	0.226	1.494			-0.065	-0.046	1.514			-0.125	-0.278	1.501			-0.142	-0.451	1.435			-0.126	-0.525	1.410			0.218	-0.044	1.493			0.244	-0.215	1.356
0.070	-0.253	1.435			0.078	-0.213	1.484			0.099	0.059	1.522			0.084	0.226	1.494			-0.066	-0.046	1.514			-0.126	-0.278	1.501			-0.143	-0.451	1.435			-0.126	-0.525	1.410			0.217	-0.044	1.493			0.244	-0.215	1.356
0.070	-0.253	1.435			0.077	-0.213	1.484			0.099	0.059	1.522			0.083	0.226	1.494			-0.066	-0.046	1.514			-0.126	-0.277	1.501			-0.143	-0.451	1.435			-0.127	-0.525	1.410			0.217	-0.044	1.493			0.243	-0.214	1.356
0.069	-0.253	1.434			0.077	-0.213	1.484			0.098	0.059	1.522			0.082	0.226	1.494			-0.067	-0.046	1.514			-0.127	-0.277	1.501			-0.143	-0.451	1.435			-0.127	-0.525	1.410			0.216	-0.044	1.493			0.243	-0.214	1.356
0.069	-0.253	1.434			0.076	-0.213	1.484			0.098	0.059	1.522			0.082	0.226	1.494			-0.067	-0.046	1.514			-0.127	-0.277	1.501			-0.144	-0.451	1.435			-0.127	-0.525	1.410			0.215	-0.045	1.492			0.242	-0.214	1.355
0.068	-0.253	1.434			0.076	-0.213	1.484			0.097	0.059	1.522			0.081	0.226	1.494			-0.067	-0.046	1.514			-0.128	-0.277	1.501			-0.144	-0.451	1.435			-0.128	-0.525	1.410			0.215	-0.045	1.492			0.242	-0.214	1.355
0.068	-0.253	1.434			0.076	-0.213	1.484			0.097	0.059	1.522			0.081	0.226	1.494			-0.068	-0.046	1.514			-0.128	-0.277	1.501			-0.144	-0.451	1.435			-0.128	-0.524	1.410			0.214	-0.045	1.492			0.241	-0.214	1.355
0.068	-0.253	1.434			0.075	-0.213	1.484			0.096	0.059	1.522			0.080	0.226	1.494			-0.068	-0.046	1.514			-0.128	-0.277	1.501			-0.144	-0.451	1.435			-0.128	-0.524	1.410			0.214	-0.045	1.492			0.241	-0.214	1.355
0.067	-0.253	1.434			0.075	-0.213	1.484			0.096	0.059	1.521			0.080	0.226	1.494			-0.069	-0.047	1.513			-0.129	-0.277	1.501			-0.145	-0.450	1.434			-0.129	-0.524	1.410			0.214	-0.045	1.492			0.241	-0.214	1.355
0.067	-0.253	1.434			0.075	-0.213	1.483			0.096	0.059	1.521			0.079	0.226	1.494			-0.069	-0.047	1.513			-0.129	-0.277	1.501			-0.145	-0.450	1.434			-0.129	-0.524	1.410			0.213	-0.045	1.492			0.240	-0.214	1.355
0.066	-0.253	1.433			0.074	-0.213	1.483			0.095	0.059	1.521			0.079	0.226	1.494			-0.069	-0.047	1.513			-0.129	-0.277	1.501			-0.145	-0.450	1.434			-0.129	-0.524	1.410			0.213	-0.045	1.491			0.240	-0.214	1.355
0.066	-0.254	1.433			0.074	-0.213	1.483			0.095	0.059	1.521			0.079	0.226	1.494			-0.070	-0.047	1.513			-0.129	-0.277	1.501			-0.145	-0.450	1.434			-0.129	-0.524	1.409			0.212	-0.045	1.491			0.240	-0.214	1.355
0.066	-0.254	1.433			0.074	-0.213	1.483			0.095	0.059	1.521			0.078	0.226	1.494			-0.070	-0.047	1.513			-0.130	-0.277	1.501			-0.145	-0.450	1.434			-0.130	-0.524	1.409			0.212	-0.045	1.491			0.240	-0.214	1.355
0.065	-0.254	1.433			0.073	-0.213	1.483			0.095	0.059	1.521			0.078	0.226	1.494			-0.070	-0.047	1.513			-0.130	-0.277	1.501			-0.146	-0.450	1.434			-0.130	-0.524	1.409			0.212	-0.045	1.491			0.240	-0.214	1.355
0.065	-0.254	1.433			0.073	-0.213	1.483			0.094	0.059	1.521			0.078	0.226	1.494			-0.070	-0.047	1.513			-0.130	-0.277	1.501			-0.146	-0.450	1.434			-0.130	-0.524	1.409			0.212	-0.045	1.491			0.239	-0.214	1.355
0.065	-0.254	1.433			0.073	-0.214	1.483			0.094	0.059	1.521			0.077	0.226	1.494			-0.071	-0.048	1.513			-0.130	-0.276	1.501			-0.146	-0.450	1.434			-0.130	-0.524	1.409			0.211	-0.045	1.491			0.239	-0.214	1.355
0.065	-0.254	1.432			0.073	-0.214	1.482			0.094	0.059	1.521			0.077	0.226	1.494			-0.071	-0.048	1.512			-0.131	-0.276	1.501			-0.146	-0.450	1.434			-0.130	-0.524	1.409			0.211	-0.045	1.490			0.239	-0.214	1.355
0.064	-0.254	1.432			0.072	-0.214	1.482			0.094	0.059	1.520			0.077	0.226	1.494			-0.071	-0.048	1.512			-0.131	-0.276	1.501			-0.146	-0.450	1.433			-0.131	-0.524	1.409			0.211	-0.045	1.490			0.239	-0.214	1.355
0.064	-0.254	1.432			0.072	-0.214	1.482			0.093	0.059	1.520			0.076	0.226	1.494			-0.071	-0.048	1.512			-0.131	-0.276	1.501			-0.146	-0.450	1.433			-0.131	-0.523	1.408			0.211	-0.045	1.490			0.239	-0.214	1.355
0.064	-0.254	1.432			0.072	-0.214	1.482			0.093	0.059	1.520			0.076	0.226	1.494			-0.071	-0.048	1.512			-0.131	-0.276	1.501			-0.146	-0.449	1.433			-0.131	-0.523	1.408			0.211	-0.046	1.490			0.239	-0.214	1.355
0.064	-0.254	1.432			0.072	-0.214	1.482			0.093	0.059	1.520			0.076	0.226	1.494			-0.072	-0.048	1.512			-0.131	-0.276	1.501			-0.146	-0.449	1.433			-0.131	-0.523	1.408			0.210	-0.046	1.490			0.240	-0.214	1.355
0.064	-0.254	1.432			0.072	-0.214	1.482			0.093	0.059	1.520			0.076	0.226	1.494			-0.072	-0.048	1.512			-0.131	-0.276	1.501			-0.146	-0.449	1.433			-0.131	-0.523	1.408			0.210	-0.046	1.490			0.240	-0.214	1.355
0.063	-0.254	1.432			0.071	-0.214	1.481			0.093	0.059	1.520			0.076	0.226	1.494			-0.072	-0.048	1.512			-0.132	-0.276	1.501			-0.146	-0.449	1.432			-0.131	-0.523	1.408			0.210	-0.046	1.489			0.240	-0.215	1.354
0.063	-0.254	1.431			0.071	-0.214	1.481			0.093	0.059	1.519			0.076	0.226	1.493			-0.072	-0.048	1.512			-0.132	-0.276	1.501			-0.146	-0.449	1.432			-0.131	-0.523	1.408			0.210	-0.046	1.489			0.242	-0.215	1.355
0.063	-0.254	1.431			0.071	-0.214	1.481			0.093	0.059	1.519			0.076	0.226	1.493			-0.072	-0.048	1.511			-0.132	-0.276	1.501			-0.146	-0.449	1.432			-0.131	-0.523	1.407			0.211	-0.046	1.489			0.245	-0.216	1.355
0.063	-0.254	1.431			0.071	-0.214	1.481			0.093	0.059	1.519			0.076	0.226	1.493			-0.072	-0.048	1.511			-0.132	-0.276	1.500			-0.146	-0.449	1.432			-0.131	-0.523	1.407			0.211	-0.045	1.489			0.248	-0.217	1.355
0.063	-0.254	1.431			0.071	-0.214	1.481			0.093	0.059	1.519			0.076	0.226	1.493			-0.072	-0.048	1.511			-0.132	-0.276	1.500			-0.146	-0.449	1.432			-0.131	-0.523	1.407			0.213	-0.046	1.488			0.252	-0.217	1.355
0.063	-0.255	1.431			0.071	-0.214	1.481			0.093	0.059	1.519			0.076	0.226	1.492			-0.072	-0.049	1.511			-0.132	-0.276	1.500			-0.146	-0.449	1.431			-0.132	-0.523	1.407			0.217	-0.046	1.487			0.255	-0.219	1.355
0.063	-0.255	1.430			0.071	-0.214	1.480			0.093	0.058	1.518			0.077	0.226	1.492			-0.072	-0.049	1.510			-0.132	-0.276	1.500			-0.146	-0.449	1.431			-0.132	-0.523	1.406			0.221	-0.046	1.487			0.260	-0.220	1.354
0.063	-0.255	1.430			0.071	-0.214	1.480			0.093	0.058	1.518			0.077	0.226	1.492			-0.072	-0.049	1.510			-0.132	-0.276	1.499			-0.146	-0.449	1.431			-0.132	-0.523	1.406			0.223	-0.046	1.487			0.264	-0.222	1.354
0.063	-0.255	1.430			0.071	-0.215	1.480			0.093	0.058	1.518			0.077	0.226	1.491			-0.071	-0.049	1.509			-0.132	-0.276	1.499			-0.146	-0.449	1.431			-0.131	-0.523	1.406			0.224	-0.046	1.487			0.267	-0.223	1.353
0.063	-0.255	1.430			0.071	-0.215	1.480			0.094	0.058	1.517			0.078	0.225	1.491			-0.071	-0.049	1.509			-0.132	-0.276	1.499			-0.146	-0.449	1.430			-0.131	-0.523	1.406			0.226	-0.046	1.487			0.271	-0.225	1.351
0.063	-0.255	1.429			0.071	-0.215	1.479			0.094	0.058	1.517			0.078	0.225	1.491			-0.071	-0.049	1.508			-0.132	-0.276	1.498			-0.146	-0.449	1.430			-0.131	-0.523	1.405			0.228	-0.046	1.487			0.275	-0.226	1.349
0.064	-0.255	1.429			0.071	-0.215	1.479			0.094	0.058	1.517			0.079	0.225	1.490			-0.070	-0.049	1.508			-0.131	-0.276	1.498			-0.146	-0.449	1.430			-0.131	-0.523	1.405			0.230	-0.045	1.487			0.278	-0.228	1.347
0.064	-0.255	1.429			0.072	-0.215	1.479			0.095	0.058	1.516			0.079	0.225	1.490			-0.070	-0.049	1.507			-0.131	-0.276	1.498			-0.147	-0.449	1.430			-0.131	-0.523	1.405			0.232	-0.045	1.487			0.284	-0.229	1.343
0.065	-0.255	1.428			0.072	-0.215	1.478			0.096	0.057	1.516			0.080	0.225	1.489			-0.069	-0.049	1.507			-0.131	-0.276	1.497			-0.146	-0.449	1.430			-0.131	-0.523	1.405			0.234	-0.045	1.487			0.290	-0.230	1.339
0.066	-0.255	1.428			0.073	-0.215	1.478			0.096	0.057	1.515			0.081	0.225	1.489			-0.069	-0.050	1.506			-0.130	-0.276	1.497			-0.146	-0.449	1.429			-0.131	-0.523	1.404			0.236	-0.045	1.487			0.294	-0.231	1.337
0.067	-0.255	1.427			0.074	-0.215	1.477			0.097	0.057	1.515			0.083	0.225	1.488			-0.068	-0.050	1.505			-0.130	-0.276	1.496			-0.146	-0.449	1.429			-0.131	-0.523	1.404			0.238	-0.045	1.487			0.300	-0.231	1.334
0.068	-0.255	1.427			0.075	-0.215	1.477			0.098	0.057	1.514			0.084	0.225	1.487			-0.067	-0.050	1.504			-0.129	-0.276	1.495			-0.146	-0.449	1.429			-0.130	-0.523	1.404			0.240	-0.045	1.487			0.304	-0.232	1.332
0.069	-0.255	1.426			0.076	-0.215	1.476			0.099	0.056	1.514			0.086	0.225	1.486			-0.066	-0.050	1.504			-0.128	-0.276	1.495			-0.146	-0.449	1.428			-0.129	-0.523	1.403			0.242	-0.045	1.487			0.308	-0.232	1.330
0.071	-0.255	1.426			0.077	-0.215	1.476			0.100	0.056	1.513			0.087	0.225	1.486			-0.065	-0.050	1.503			-0.128	-0.276	1.494			-0.146	-0.449	1.428			-0.129	-0.523	1.402			0.242	-0.046	1.487			0.311	-0.232	1.328
0.072	-0.256	1.425			0.079	-0.215	1.475			0.102	0.056	1.512			0.088	0.225	1.485			-0.063	-0.050	1.502			-0.127	-0.276	1.493			-0.146	-0.449	1.427			-0.128	-0.522	1.402			0.242	-0.046	1.486			0.314	-0.232	1.327
0.073	-0.256	1.424			0.080	-0.216	1.474			0.103	0.056	1.512			0.090	0.225	1.484			-0.062	-0.050	1.501			-0.126	-0.276	1.492			-0.145	-0.449	1.427			-0.127	-0.522	1.401			0.242	-0.046	1.485			0.316	-0.232	1.326
0.075	-0.257	1.423			0.082	-0.217	1.473			0.105	0.056	1.511			0.092	0.225	1.484			-0.061	-0.050	1.500			-0.125	-0.276	1.492			-0.145	-0.449	1.426			-0.126	-0.522	1.400			0.242	-0.046	1.484			0.319	-0.233	1.325
0.076	-0.257	1.422			0.083	-0.217	1.472			0.106	0.055	1.510			0.093	0.225	1.483			-0.059	-0.050	1.499			-0.124	-0.275	1.491			-0.144	-0.449	1.425			-0.124	-0.522	1.399			0.241	-0.047	1.484			0.322	-0.233	1.324
0.078	-0.258	1.421			0.084	-0.218	1.472			0.107	0.055	1.509			0.095	0.224	1.482			-0.058	-0.050	1.498			-0.123	-0.275	1.490			-0.143	-0.449	1.424			-0.122	-0.521	1.398			0.241	-0.047	1.483			0.324	-0.233	1.324
0.079	-0.259	1.421			0.086	-0.218	1.471			0.109	0.055	1.509			0.097	0.225	1.481			-0.056	-0.050	1.497			-0.122	-0.275	1.489			-0.141	-0.448	1.422			-0.120	-0.521	1.397			0.241	-0.047	1.482			0.327	-0.233	1.324
0.080	-0.259	1.420			0.087	-0.219	1.470			0.111	0.055	1.508			0.099	0.225	1.481			-0.054	-0.050	1.496			-0.121	-0.275	1.488			-0.139	-0.448	1.420			-0.118	-0.521	1.395			0.241	-0.047	1.481			0.329	-0.234	1.323
0.082	-0.260	1.419			0.089	-0.219	1.469			0.113	0.055	1.507			0.101	0.224	1.480			-0.053	-0.050	1.495			-0.120	-0.275	1.487			-0.138	-0.448	1.419			-0.117	-0.521	1.394			0.242	-0.048	1.480			0.331	-0.234	1.323
0.083	-0.260	1.418			0.090	-0.220	1.468			0.115	0.055	1.506			0.104	0.224	1.479			-0.051	-0.050	1.494			-0.119	-0.275	1.486			-0.136	-0.448	1.417			-0.116	-0.521	1.393			0.242	-0.048	1.479			0.333	-0.235	1.322
0.084	-0.261	1.417			0.092	-0.220	1.467			0.116	0.054	1.505			0.106	0.224	1.478			-0.049	-0.050	1.493			-0.118	-0.275	1.485			-0.135	-0.448	1.416			-0.115	-0.521	1.392			0.243	-0.049	1.478			0.334	-0.235	1.322
0.086	-0.261	1.417			0.093	-0.220	1.467			0.118	0.054	1.505			0.108	0.224	1.477			-0.047	-0.049	1.492			-0.116	-0.275	1.484			-0.134	-0.448	1.415			-0.113	-0.521	1.391			0.244	-0.049	1.477			0.336	-0.235	1.322
0.087	-0.262	1.416			0.094	-0.221	1.466			0.120	0.054	1.504			0.110	0.224	1.476			-0.045	-0.049	1.491			-0.115	-0.275	1.483			-0.133	-0.448	1.414			-0.112	-0.521	1.390			0.245	-0.050	1.476			0.337	-0.236	1.321
0.088	-0.262	1.415			0.096	-0.221	1.465			0.121	0.054	1.503			0.112	0.224	1.476			-0.043	-0.049	1.490			-0.113	-0.275	1.481			-0.131	-0.448	1.413			-0.111	-0.521	1.389			0.246	-0.050	1.474			0.338	-0.236	1.321
0.089	-0.262	1.415			0.097	-0.221	1.464			0.123	0.054	1.502			0.114	0.224	1.475			-0.041	-0.049	1.489			-0.112	-0.275	1.480			-0.130	-0.448	1.411			-0.109	-0.521	1.388			0.247	-0.050	1.473			0.340	-0.236	1.321
0.091	-0.262	1.414			0.099	-0.222	1.464			0.124	0.054	1.502			0.116	0.224	1.474			-0.039	-0.049	1.488			-0.110	-0.275	1.479			-0.128	-0.448	1.410			-0.108	-0.521	1.387			0.249	-0.051	1.472			0.341	-0.237	1.320
0.092	-0.263	1.413			0.100	-0.222	1.463			0.126	0.054	1.501			0.119	0.225	1.473			-0.037	-0.049	1.487			-0.109	-0.275	1.478			-0.127	-0.448	1.409			-0.107	-0.521	1.386			0.250	-0.052	1.471			0.343	-0.237	1.319
0.094	-0.263	1.412			0.102	-0.222	1.462			0.128	0.054	1.500			0.121	0.225	1.472			-0.035	-0.049	1.486			-0.107	-0.276	1.477			-0.126	-0.448	1.408			-0.105	-0.521	1.385			0.252	-0.052	1.470			0.345	-0.238	1.318
0.095	-0.263	1.412			0.103	-0.222	1.461			0.130	0.054	1.499			0.123	0.225	1.472			-0.033	-0.049	1.485			-0.105	-0.276	1.476			-0.125	-0.448	1.407			-0.104	-0.521	1.384			0.254	-0.053	1.468			0.346	-0.238	1.317
0.097	-0.263	1.411			0.105	-0.222	1.461			0.131	0.054	1.498			0.125	0.225	1.471			-0.031	-0.049	1.484			-0.104	-0.276	1.475			-0.124	-0.448	1.406			-0.103	-0.521	1.383			0.256	-0.053	1.467			0.348	-0.238	1.317
0.098	-0.263	1.410			0.106	-0.222	1.460			0.133	0.054	1.497			0.127	0.225	1.470			-0.030	-0.049	1.484			-0.102	-0.276	1.474			-0.122	-0.448	1.405			-0.101	-0.521	1.382			0.258	-0.054	1.466			0.349	-0.239	1.316
0.100	-0.264	1.410			0.108	-0.222	1.459			0.135	0.054	1.496			0.129	0.225	1.470			-0.028	-0.049	1.483			-0.101	-0.276	1.473			-0.120	-0.448	1.404			-0.100	-0.521	1.381			0.260	-0.054	1.465			0.350	-0.239	1.317
0.101	-0.264	1.409			0.109	-0.223	1.459			0.137	0.054	1.496			0.131	0.225	1.469			-0.026	-0.049	1.482			-0.099	-0.276	1.472			-0.119	-0.448	1.403			-0.098	-0.521	1.380			0.262	-0.055	1.464			0.351	-0.240	1.317
0.103	-0.264	1.408			0.111	-0.223	1.458			0.139	0.053	1.495			0.133	0.225	1.469			-0.024	-0.049	1.481			-0.097	-0.276	1.471			-0.117	-0.448	1.402			-0.097	-0.522	1.380			0.263	-0.055	1.463			0.353	-0.240	1.316
0.104	-0.264	1.408			0.112	-0.223	1.457			0.141	0.053	1.494			0.135	0.225	1.468			-0.022	-0.049	1.480			-0.096	-0.276	1.470			-0.116	-0.448	1.402			-0.095	-0.522	1.379			0.265	-0.056	1.462			0.354	-0.240	1.316
0.105	-0.264	1.407			0.114	-0.223	1.457			0.142	0.053	1.493			0.136	0.225	1.467			-0.021	-0.049	1.480			-0.094	-0.276	1.470			-0.114	-0.448	1.401			-0.094	-0.522	1.378			0.266	-0.056	1.462			0.355	-0.242	1.315
0.107	-0.264	1.407			0.115	-0.223	1.456			0.144	0.053	1.492			0.138	0.225	1.467			-0.019	-0.049	1.479			-0.093	-0.276	1.469			-0.113	-0.449	1.400			-0.092	-0.522	1.377			0.268	-0.056	1.461			0.356	-0.240	1.318
0.108	-0.264	1.406			0.116	-0.223	1.456			0.145	0.053	1.492			0.140	0.225	1.466			-0.018	-0.049	1.479			-0.091	-0.276	1.468			-0.112	-0.449	1.400			-0.091	-0.522	1.377			0.269	-0.057	1.460			0.357	-0.240	1.319
0.109	-0.264	1.405			0.118	-0.223	1.455			0.147	0.053	1.491			0.141	0.225	1.466			-0.017	-0.049	1.478			-0.090	-0.276	1.467			-0.110	-0.449	1.399			-0.089	-0.522	1.376			0.271	-0.057	1.459			0.357	-0.243	1.318
0.111	-0.264	1.405			0.119	-0.223	1.454			0.148	0.053	1.491			0.143	0.225	1.465			-0.015	-0.049	1.478			-0.089	-0.276	1.467			-0.109	-0.449	1.399			-0.088	-0.522	1.375			0.272	-0.057	1.459			0.358	-0.244	1.318
0.112	-0.264	1.404			0.120	-0.223	1.454			0.149	0.053	1.490			0.145	0.225	1.464			-0.014	-0.049	1.477			-0.087	-0.276	1.466			-0.108	-0.449	1.398			-0.086	-0.522	1.375			0.274	-0.058	1.458			0.359	-0.246	1.318
0.113	-0.264	1.404			0.121	-0.223	1.453			0.150	0.053	1.489			0.146	0.225	1.464			-0.013	-0.049	1.476			-0.086	-0.276	1.465			-0.107	-0.449	1.398			-0.085	-0.522	1.374			0.275	-0.058	1.457			0.347	-0.242	1.348
0.114	-0.264	1.403			0.122	-0.223	1.453			0.151	0.053	1.489			0.147	0.225	1.464			-0.011	-0.049	1.476			-0.085	-0.276	1.465			-0.106	-0.449	1.397			-0.084	-0.522	1.374			0.277	-0.058	1.456			0.349	-0.243	1.343
0.115	-0.264	1.403			0.123	-0.223	1.452			0.152	0.053	1.488			0.148	0.225	1.463			-0.010	-0.049	1.475			-0.084	-0.276	1.464			-0.105	-0.449	1.397			-0.082	-0.522	1.373			0.278	-0.058	1.456			0.351	-0.247	1.338
0.116	-0.264	1.402			0.124	-0.223	1.452			0.153	0.052	1.488			0.149	0.225	1.463			-0.009	-0.049	1.475			-0.083	-0.276	1.463			-0.103	-0.449	1.396			-0.081	-0.522	1.373			0.279	-0.059	1.455			0.353	-0.247	1.338
0.117	-0.264	1.402			0.125	-0.223	1.451			0.154	0.052	1.487			0.151	0.225	1.462			-0.008	-0.049	1.475			-0.082	-0.276	1.463			-0.102	-0.449	1.396			-0.080	-0.522	1.372			0.280	-0.059	1.454			0.355	-0.247	1.336
0.118	-0.264	1.401			0.126	-0.223	1.451			0.155	0.052	1.487			0.152	0.225	1.462			-0.007	-0.049	1.474			-0.081	-0.276	1.462			-0.101	-0.449	1.395			-0.079	-0.522	1.372			0.281	-0.059	1.454			0.357	-0.247	1.333
0.118	-0.264	1.401			0.127	-0.223	1.450			0.156	0.052	1.486			0.153	0.225	1.461			-0.006	-0.049	1.474			-0.080	-0.276	1.462			-0.100	-0.449	1.395			-0.078	-0.522	1.371			0.282	-0.059	1.453			0.359	-0.247	1.332
0.119	-0.264	1.400			0.127	-0.223	1.450			0.157	0.052	1.486			0.154	0.225	1.461			-0.005	-0.048	1.473			-0.079	-0.276	1.461			-0.099	-0.449	1.394			-0.077	-0.522	1.371			0.283	-0.060	1.453			0.360	-0.247	1.331
0.120	-0.264	1.400			0.128	-0.223	1.449			0.158	0.052	1.485			0.155	0.225	1.460			-0.004	-0.048	1.473			-0.078	-0.276	1.460			-0.099	-0.449	1.394			-0.077	-0.522	1.370			0.284	-0.060	1.452			0.362	-0.246	1.330
0.121	-0.264	1.399			0.129	-0.223	1.449			0.158	0.052	1.485			0.156	0.225	1.460			-0.003	-0.048	1.472			-0.078	-0.276	1.460			-0.098	-0.449	1.393			-0.076	-0.522	1.370			0.284	-0.060	1.452			0.363	-0.246	1.329
0.121	-0.264	1.399			0.130	-0.223	1.449			0.159	0.052	1.485			0.157	0.225	1.459			-0.002	-0.048	1.472			-0.077	-0.276	1.459			-0.097	-0.449	1.393			-0.075	-0.522	1.369			0.285	-0.060	1.452			0.363	-0.246	1.328
0.122	-0.264	1.398			0.130	-0.223	1.448			0.160	0.052	1.484			0.159	0.225	1.459			-0.001	-0.048	1.471			-0.076	-0.276	1.459			-0.096	-0.449	1.392			-0.074	-0.522	1.369			0.286	-0.060	1.451			0.364	-0.246	1.326
0.122	-0.264	1.398			0.131	-0.223	1.448			0.160	0.052	1.484			0.160	0.225	1.459			-0.000	-0.048	1.471			-0.076	-0.275	1.458			-0.095	-0.449	1.392			-0.074	-0.522	1.369			0.286	-0.060	1.451			0.365	-0.246	1.326
0.123	-0.264	1.398			0.131	-0.223	1.447			0.161	0.052	1.483			0.161	0.225	1.458			0.001	-0.048	1.470			-0.075	-0.275	1.458			-0.095	-0.449	1.391			-0.073	-0.522	1.368			0.287	-0.060	1.450			0.365	-0.245	1.325
0.124	-0.264	1.397			0.132	-0.223	1.447			0.162	0.052	1.483			0.162	0.225	1.458			0.002	-0.048	1.470			-0.074	-0.275	1.457			-0.094	-0.449	1.391			-0.072	-0.522	1.368			0.288	-0.060	1.450			0.366	-0.245	1.325
0.124	-0.264	1.397			0.132	-0.223	1.446			0.162	0.052	1.482			0.162	0.225	1.458			0.002	-0.048	1.469			-0.074	-0.275	1.457			-0.093	-0.449	1.390			-0.072	-0.522	1.367			0.288	-0.061	1.450			0.366	-0.245	1.324
0.125	-0.264	1.396			0.133	-0.223	1.446			0.163	0.052	1.482			0.163	0.225	1.457			0.003	-0.048	1.469			-0.074	-0.275	1.456			-0.093	-0.449	1.390			-0.071	-0.522	1.367			0.289	-0.061	1.449			0.366	-0.245	1.324
0.125	-0.264	1.396			0.133	-0.223	1.445			0.163	0.052	1.481			0.164	0.225	1.457			0.004	-0.047	1.468			-0.073	-0.275	1.456			-0.092	-0.449	1.389			-0.071	-0.522	1.367			0.289	-0.061	1.449			0.367	-0.245	1.323
0.125	-0.264	1.395			0.134	-0.223	1.445			0.164	0.052	1.481			0.165	0.225	1.457			0.004	-0.047	1.468			-0.073	-0.275	1.455			-0.092	-0.449	1.389			-0.071	-0.522	1.366			0.289	-0.061	1.449			0.367	-0.244	1.322
0.126	-0.264	1.395			0.134	-0.223	1.445			0.164	0.052	1.481			0.165	0.225	1.457			0.005	-0.047	1.467			-0.072	-0.275	1.455			-0.091	-0.448	1.389			-0.070	-0.522	1.366			0.290	-0.061	1.449			0.367	-0.244	1.322
0.126	-0.264	1.395			0.134	-0.223	1.444			0.164	0.052	1.480			0.166	0.225	1.456			0.006	-0.047	1.467			-0.072	-0.275	1.454			-0.091	-0.448	1.388			-0.070	-0.521	1.365			0.290	-0.061	1.448			0.368	-0.244	1.321
0.126	-0.264	1.394			0.135	-0.223	1.444			0.165	0.052	1.480			0.166	0.225	1.456			0.006	-0.047	1.466			-0.072	-0.275	1.454			-0.090	-0.448	1.388			-0.069	-0.521	1.365			0.290	-0.061	1.448			0.368	-0.244	1.320
0.127	-0.264	1.394			0.135	-0.223	1.443			0.165	0.052	1.479			0.167	0.225	1.456			0.007	-0.047	1.466			-0.072	-0.275	1.453			-0.090	-0.448	1.387			-0.069	-0.521	1.365			0.291	-0.061	1.448			0.368	-0.244	1.320
0.127	-0.264	1.394			0.135	-0.223	1.443			0.165	0.052	1.479			0.167	0.225	1.456			0.007	-0.047	1.466			-0.071	-0.274	1.453			-0.089	-0.448	1.387			-0.069	-0.521	1.364			0.291	-0.061	1.448			0.368	-0.244	1.319
0.127	-0.264	1.393			0.135	-0.223	1.443			0.166	0.052	1.479			0.168	0.225	1.456			0.007	-0.047	1.465			-0.071	-0.274	1.452			-0.089	-0.448	1.387			-0.068	-0.521	1.364			0.291	-0.061	1.448			0.368	-0.243	1.319
0.127	-0.264	1.393			0.136	-0.223	1.442			0.166	0.052	1.478			0.168	0.225	1.456			0.008	-0.047	1.465			-0.071	-0.274	1.452			-0.089	-0.448	1.386			-0.068	-0.521	1.364			0.292	-0.061	1.448			0.355	-0.243	1.345
0.128	-0.264	1.393			0.136	-0.223	1.442			0.166	0.052	1.478			0.168	0.225	1.455			0.008	-0.046	1.465			-0.071	-0.274	1.452			-0.088	-0.448	1.386			-0.068	-0.521	1.363			0.292	-0.061	1.447			0.356	-0.243	1.341
0.128	-0.264	1.392			0.136	-0.223	1.442			0.166	0.052	1.478			0.169	0.225	1.455			0.008	-0.046	1.465			-0.071	-0.274	1.451			-0.088	-0.448	1.386			-0.067	-0.521	1.363			0.292	-0.061	1.447			0.358	-0.243	1.337
0.128	-0.264	1.392			0.136	-0.223	1.442			0.166	0.052	1.477			0.169	0.225	1.455			0.009	-0.046	1.464			-0.070	-0.274	1.451			-0.088	-0.448	1.385			-0.067	-0.521	1.363			0.292	-0.061	1.447			0.359	-0.243	1.335
0.128	-0.264	1.392			0.136	-0.223	1.441			0.166	0.052	1.477			0.169	0.225	1.455			0.009	-0.046	1.464			-0.070	-0.274	1.451			-0.088	-0.448	1.385			-0.067	-0.521	1.362			0.292	-0.061	1.447			0.359	-0.243	1.333
0.128	-0.264	1.391			0.136	-0.223	1.441			0.166	0.052	1.477			0.169	0.225	1.455			0.009	-0.046	1.464			-0.070	-0.274	1.450			-0.087	-0.448	1.385			-0.067	-0.521	1.362			0.293	-0.061	1.447			0.359	-0.243	1.332
0.128	-0.264	1.391			0.136	-0.223	1.441			0.166	0.052	1.477			0.169	0.225	1.456			0.009	-0.046	1.464			-0.070	-0.274	1.450			-0.087	-0.448	1.385			-0.067	-0.521	1.362			0.293	-0.061	1.447			0.359	-0.243	1.331
0.128	-0.264	1.391			0.137	-0.223	1.441			0.166	0.052	1.477			0.168	0.225	1.456			0.009	-0.046	1.464			-0.070	-0.274	1.450			-0.087	-0.448	1.384			-0.067	-0.521	1.361			0.292	-0.061	1.447			0.360	-0.243	1.330
0.129	-0.264	1.391			0.137	-0.223	1.440			0.166	0.052	1.477			0.166	0.226	1.457			0.008	-0.046	1.464			-0.070	-0.274	1.449			-0.087	-0.448	1.384			-0.067	-0.521	1.361			0.292	-0.061	1.447			0.360	-0.242	1.329
0.129	-0.264	1.391			0.136	-0.223	1.440			0.166	0.052	1.477			0.164	0.226	1.458			0.008	-0.046	1.464			-0.070	-0.274	1.449			-0.087	-0.448	1.384			-0.067	-0.521	1.360			0.292	-0.061	1.447			0.360	-0.242	1.329
0.128	-0.264	1.390			0.136	-0.223	1.440			0.165	0.052	1.477			0.162	0.226	1.460			0.007	-0.047	1.464			-0.070	-0.274	1.449			-0.087	-0.448	1.384			-0.067	-0.521	1.360			0.291	-0.061	1.447			0.360	-0.242	1.328
0.128	-0.264	1.390			0.136	-0.223	1.440			0.164	0.052	1.477			0.160	0.226	1.461			0.006	-0.047	1.464			-0.070	-0.274	1.449			-0.086	-0.448	1.384			-0.067	-0.521	1.360			0.291	-0.061	1.447			0.363	-0.242	1.320
0.128	-0.264	1.390			0.136	-0.223	1.440			0.163	0.052	1.477			0.157	0.226	1.462			0.005	-0.047	1.465			-0.070	-0.274	1.449			-0.086	-0.448	1.383			-0.068	-0.521	1.359			0.290	-0.061	1.447			0.363	-0.242	1.318
0.128	-0.264	1.390			0.136	-0.223	1.440			0.163	0.052	1.478			0.155	0.226	1.463			0.003	-0.048	1.465			-0.070	-0.274	1.449			-0.086	-0.448	1.383			-0.068	-0.521	1.359			0.288	-0.060	1.447			0.363	-0.243	1.316
0.128	-0.264	1.390			0.135	-0.223	1.440			0.162	0.052	1.478			0.152	0.226	1.465			0.002	-0.048	1.465			-0.070	-0.274	1.448			-0.086	-0.448	1.383			-0.069	-0.522	1.358			0.287	-0.060	1.448			0.364	-0.243	1.315
0.127	-0.264	1.390			0.135	-0.223	1.440			0.161	0.053	1.479			0.150	0.226	1.466			0.001	-0.048	1.466			-0.070	-0.274	1.448			-0.086	-0.448	1.383			-0.070	-0.522	1.358			0.286	-0.059	1.448			0.364	-0.243	1.314
0.127	-0.264	1.390			0.135	-0.223	1.440			0.160	0.053	1.479			0.147	0.226	1.467			-0.000	-0.049	1.466			-0.071	-0.274	1.448			-0.086	-0.448	1.383			-0.070	-0.522	1.358			0.285	-0.059	1.448			0.359	-0.242	1.320
0.126	-0.264	1.390			0.134	-0.223	1.440			0.159	0.053	1.480			0.145	0.225	1.468			-0.001	-0.049	1.466			-0.071	-0.274	1.448			-0.086	-0.448	1.383			-0.071	-0.522	1.357			0.284	-0.059	1.449			0.359	-0.242	1.320
0.126	-0.264	1.390			0.133	-0.223	1.440			0.158	0.053	1.480			0.143	0.225	1.469			-0.002	-0.050	1.467			-0.071	-0.274	1.448			-0.086	-0.448	1.382			-0.072	-0.522	1.357			0.283	-0.059	1.449			0.359	-0.242	1.319
0.125	-0.264	1.390			0.133	-0.224	1.440			0.157	0.053	1.481			0.142	0.225	1.470			-0.003	-0.050	1.467			-0.071	-0.274	1.448			-0.086	-0.448	1.382			-0.073	-0.522	1.357			0.282	-0.058	1.450			0.358	-0.242	1.319
0.125	-0.264	1.390			0.132	-0.224	1.441			0.156	0.053	1.482			0.140	0.225	1.471			-0.004	-0.050	1.468			-0.072	-0.274	1.449			-0.086	-0.448	1.382			-0.073	-0.522	1.357			0.281	-0.058	1.450			0.358	-0.242	1.319
0.124	-0.265	1.391			0.132	-0.224	1.441			0.155	0.053	1.482			0.139	0.225	1.472			-0.005	-0.050	1.468			-0.072	-0.274	1.449			-0.087	-0.448	1.382			-0.075	-0.522	1.356			0.279	-0.058	1.450			0.358	-0.242	1.318
0.124	-0.265	1.391			0.131	-0.224	1.441			0.154	0.053	1.483			0.138	0.225	1.472			-0.006	-0.051	1.468			-0.072	-0.274	1.449			-0.088	-0.448	1.382			-0.076	-0.522	1.356			0.278	-0.057	1.451			0.357	-0.242	1.317
0.123	-0.265	1.391			0.130	-0.224	1.441			0.153	0.053	1.483			0.137	0.225	1.473			-0.007	-0.051	1.469			-0.073	-0.274	1.449			-0.088	-0.448	1.382			-0.077	-0.522	1.356			0.276	-0.057	1.452			0.357	-0.242	1.317
0.122	-0.265	1.391			0.130	-0.224	1.442			0.153	0.053	1.484			0.135	0.225	1.474			-0.007	-0.051	1.469			-0.073	-0.274	1.449			-0.089	-0.448	1.382			-0.078	-0.522	1.356			0.274	-0.056	1.452			0.357	-0.242	1.316
0.122	-0.265	1.392			0.129	-0.224	1.442			0.152	0.053	1.484			0.135	0.225	1.474			-0.008	-0.051	1.469			-0.073	-0.274	1.449			-0.090	-0.448	1.382			-0.079	-0.522	1.356			0.272	-0.056	1.453			0.357	-0.242	1.316
0.121	-0.265	1.392			0.128	-0.224	1.442			0.151	0.053	1.485			0.134	0.225	1.475			-0.009	-0.052	1.470			-0.074	-0.274	1.450			-0.090	-0.448	1.382			-0.080	-0.522	1.357			0.269	-0.056	1.453			0.357	-0.241	1.316
0.120	-0.266	1.392			0.128	-0.225	1.443			0.151	0.053	1.485			0.133	0.225	1.475			-0.010	-0.052	1.470			-0.074	-0.275	1.450			-0.091	-0.448	1.383			-0.081	-0.522	1.357			0.267	-0.055	1.454			0.357	-0.241	1.315
0.119	-0.266	1.393			0.127	-0.225	1.443			0.150	0.053	1.486			0.132	0.225	1.475			-0.011	-0.052	1.471			-0.075	-0.275	1.450			-0.091	-0.448	1.383			-0.082	-0.522	1.357			0.265	-0.055	1.454			0.357	-0.241	1.315
0.119	-0.266	1.393			0.126	-0.225	1.443			0.150	0.053	1.486			0.132	0.225	1.476			-0.011	-0.052	1.471			-0.075	-0.275	1.451			-0.092	-0.448	1.383			-0.082	-0.523	1.357			0.263	-0.055	1.455			0.357	-0.241	1.315
0.118	-0.267	1.393			0.126	-0.225	1.444			0.149	0.053	1.486			0.131	0.225	1.476			-0.012	-0.052	1.472			-0.075	-0.275	1.451			-0.092	-0.448	1.383			-0.083	-0.523	1.357			0.260	-0.055	1.455			0.357	-0.241	1.315
0.117	-0.267	1.394			0.125	-0.226	1.444			0.148	0.053	1.487			0.130	0.225	1.476			-0.013	-0.053	1.472			-0.076	-0.275	1.451			-0.093	-0.448	1.383			-0.084	-0.523	1.358			0.258	-0.055	1.456			0.357	-0.241	1.315
0.117	-0.267	1.394			0.125	-0.226	1.444			0.148	0.054	1.487			0.130	0.225	1.477			-0.013	-0.053	1.473			-0.076	-0.275	1.452			-0.093	-0.448	1.384			-0.085	-0.523	1.358			0.257	-0.055	1.456			0.357	-0.240	1.315
0.116	-0.267	1.394			0.124	-0.226	1.445			0.147	0.054	1.488			0.129	0.225	1.477			-0.014	-0.053	1.473			-0.077	-0.275	1.452			-0.094	-0.448	1.384			-0.086	-0.523	1.358			0.255	-0.054	1.456			0.357	-0.240	1.315
0.116	-0.268	1.394			0.124	-0.226	1.445			0.147	0.054	1.488			0.129	0.225	1.477			-0.015	-0.053	1.473			-0.077	-0.275	1.453			-0.095	-0.448	1.385			-0.087	-0.523	1.359			0.254	-0.054	1.456			0.357	-0.240	1.315
0.115	-0.268	1.395			0.123	-0.227	1.445			0.147	0.054	1.489			0.129	0.225	1.477			-0.015	-0.053	1.474			-0.078	-0.276	1.453			-0.096	-0.449	1.385			-0.087	-0.523	1.359			0.252	-0.054	1.457			0.357	-0.240	1.315
0.114	-0.268	1.395			0.122	-0.227	1.446			0.146	0.054	1.489			0.128	0.225	1.478			-0.016	-0.053	1.475			-0.079	-0.276	1.454			-0.098	-0.449	1.386			-0.089	-0.524	1.360			0.251	-0.054	1.457			0.356	-0.240	1.315
0.114	-0.268	1.395			0.122	-0.227	1.446			0.146	0.054	1.489			0.128	0.225	1.478			-0.016	-0.053	1.475			-0.079	-0.276	1.454			-0.098	-0.449	1.386			-0.089	-0.524	1.360			0.251	-0.054	1.457			0.356	-0.240	1.315
0.113	-0.269	1.396			0.122	-0.227	1.446			0.145	0.054	1.490			0.127	0.224	1.478			-0.017	-0.053	1.475			-0.079	-0.276	1.455			-0.099	-0.449	1.386			-0.090	-0.524	1.361			0.250	-0.054	1.457			0.356	-0.239	1.315
0.113	-0.269	1.396			0.121	-0.227	1.446			0.145	0.054	1.490			0.127	0.224	1.478			-0.017	-0.054	1.475			-0.080	-0.276	1.455			-0.099	-0.449	1.387			-0.090	-0.524	1.361			0.249	-0.054	1.457			0.356	-0.240	1.316
0.113	-0.269	1.396			0.121	-0.227	1.447			0.145	0.054	1.490			0.127	0.224	1.478			-0.018	-0.054	1.475			-0.080	-0.276	1.456			-0.100	-0.449	1.387			-0.091	-0.524	1.362			0.249	-0.054	1.458			0.356	-0.240	1.316
0.112	-0.269	1.396			0.120	-0.227	1.447			0.144	0.054	1.490			0.126	0.224	1.479			-0.018	-0.054	1.476			-0.081	-0.277	1.456			-0.101	-0.449	1.388			-0.092	-0.524	1.362			0.248	-0.054	1.458			0.355	-0.240	1.316
0.112	-0.269	1.397			0.120	-0.227	1.447			0.144	0.054	1.491			0.126	0.224	1.479			-0.019	-0.054	1.476			-0.081	-0.277	1.457			-0.101	-0.449	1.388			-0.092	-0.524	1.362			0.249	-0.053	1.458			0.355	-0.240	1.317
0.111	-0.269	1.397			0.120	-0.227	1.447			0.144	0.054	1.491			0.126	0.224	1.479			-0.019	-0.054	1.476			-0.081	-0.277	1.457			-0.102	-0.450	1.388			-0.093	-0.524	1.363			0.249	-0.054	1.458			0.355	-0.240	1.317
0.111	-0.269	1.397			0.119	-0.227	1.447			0.144	0.054	1.491			0.126	0.224	1.479			-0.019	-0.054	1.476			-0.082	-0.277	1.457			-0.102	-0.450	1.389			-0.093	-0.524	1.363			0.250	-0.054	1.458			0.354	-0.241	1.319
0.111	-0.269	1.397			0.119	-0.227	1.448			0.143	0.054	1.491			0.125	0.224	1.479			-0.020	-0.054	1.477			-0.082	-0.277	1.458			-0.103	-0.450	1.389			-0.094	-0.524	1.363			0.251	-0.054	1.458			0.354	-0.241	1.320
0.111	-0.269	1.397			0.119	-0.227	1.448			0.143	0.054	1.491			0.125	0.224	1.479			-0.020	-0.054	1.477			-0.082	-0.277	1.458			-0.103	-0.450	1.389			-0.094	-0.525	1.363			0.252	-0.054	1.458			0.347	-0.241	1.339
0.110	-0.269	1.398			0.119	-0.227	1.448			0.143	0.054	1.491			0.125	0.224	1.479			-0.020	-0.054	1.477			-0.083	-0.277	1.458			-0.103	-0.450	1.389			-0.094	-0.525	1.363			0.254	-0.054	1.459			0.346	-0.241	1.344
0.110	-0.269	1.398			0.118	-0.227	1.448			0.143	0.054	1.492			0.125	0.225	1.479			-0.020	-0.054	1.477			-0.083	-0.277	1.458			-0.104	-0.450	1.389			-0.094	-0.525	1.363			0.255	-0.055	1.459			0.345	-0.240	1.348
0.110	-0.269	1.398			0.118	-0.227	1.448			0.143	0.054	1.492			0.125	0.225	1.479			-0.020	-0.054	1.477			-0.083	-0.277	1.458			-0.104	-0.450	1.389			-0.095	-0.525	1.364			0.257	-0.055	1.459			0.344	-0.240	1.352
0.110	-0.269	1.398			0.118	-0.227	1.448			0.143	0.054	1.492			0.125	0.225	1.479			-0.021	-0.054	1.477			-0.083	-0.277	1.459			-0.104	-0.450	1.389			-0.095	-0.525	1.364			0.259	-0.056	1.459			0.343	-0.240	1.354
0.110	-0.269	1.398			0.118	-0.227	1.449			0.142	0.054	1.492			0.125	0.225	1.478			-0.021	-0.054	1.477			-0.084	-0.277	1.459			-0.104	-0.450	1.390			-0.095	-0.525	1.364			0.260	-0.056	1.458			0.343	-0.239	1.356
0.109	-0.269	1.398			0.118	-0.227	1.449			0.142	0.054	1.492			0.126	0.225	1.478			-0.021	-0.054	1.477			-0.084	-0.278	1.459			-0.104	-0.450	1.390			-0.095	-0.525	1.364			0.262	-0.057	1.458			0.343	-0.239	1.358
0.109	-0.268	1.398			0.118	-0.227	1.449			0.142	0.054	1.492			0.127	0.225	1.478			-0.021	-0.054	1.477			-0.084	-0.278	1.459			-0.104	-0.450	1.389			-0.094	-0.525	1.363			0.264	-0.057	1.458			0.343	-0.238	1.359
0.109	-0.268	1.398			0.117	-0.227	1.449			0.142	0.054	1.492			0.128	0.225	1.477			-0.021	-0.054	1.477			-0.084	-0.278	1.459			-0.104	-0.450	1.389			-0.094	-0.525	1.363			0.266	-0.058	1.458			0.343	-0.238	1.361
0.109	-0.268	1.398			0.117	-0.227	1.449			0.142	0.054	1.492			0.129	0.225	1.477			-0.021	-0.054	1.477			-0.084	-0.278	1.459			-0.104	-0.450	1.389			-0.093	-0.525	1.363			0.268	-0.059	1.458			0.343	-0.238	1.363
0.109	-0.268	1.398			0.117	-0.227	1.449			0.142	0.054	1.492			0.130	0.225	1.476			-0.020	-0.054	1.476			-0.084	-0.278	1.459			-0.104	-0.450	1.389			-0.092	-0.524	1.363			0.270	-0.059	1.457			0.343	-0.238	1.365
0.110	-0.267	1.398			0.117	-0.226	1.449			0.142	0.054	1.491			0.131	0.225	1.475			-0.020	-0.053	1.476			-0.084	-0.278	1.459			-0.103	-0.450	1.389			-0.091	-0.524	1.362			0.271	-0.060	1.457			0.343	-0.237	1.366
0.110	-0.267	1.398			0.118	-0.226	1.448			0.143	0.054	1.491			0.133	0.225	1.474			-0.019	-0.053	1.475			-0.084	-0.278	1.459			-0.103	-0.450	1.389			-0.090	-0.524	1.362			0.273	-0.060	1.456			0.343	-0.237	1.368
0.110	-0.267	1.398			0.118	-0.226	1.448			0.143	0.054	1.491			0.134	0.225	1.474			-0.019	-0.053	1.475			-0.084	-0.277	1.458			-0.103	-0.450	1.388			-0.090	-0.524	1.362			0.274	-0.061	1.456			0.343	-0.237	1.369
0.110	-0.267	1.397			0.118	-0.226	1.448			0.143	0.054	1.490			0.135	0.225	1.473			-0.018	-0.053	1.474			-0.084	-0.277	1.458			-0.102	-0.450	1.388			-0.088	-0.524	1.361			0.276	-0.061	1.456			0.343	-0.238	1.370
0.111	-0.266	1.397			0.118	-0.226	1.448			0.144	0.054	1.490			0.137	0.225	1.472			-0.017	-0.052	1.473			-0.084	-0.277	1.458			-0.102	-0.450	1.387			-0.087	-0.524	1.361			0.277	-0.062	1.455			0.344	-0.238	1.371
0.111	-0.266	1.397			0.119	-0.225	1.447			0.145	0.054	1.489			0.139	0.225	1.471			-0.016	-0.052	1.473			-0.083	-0.277	1.457			-0.101	-0.450	1.387			-0.086	-0.523	1.360			0.279	-0.062	1.455			0.346	-0.238	1.371
0.112	-0.266	1.396			0.119	-0.225	1.447			0.146	0.053	1.488			0.141	0.225	1.470			-0.015	-0.052	1.472			-0.083	-0.277	1.456			-0.100	-0.450	1.386			-0.085	-0.523	1.360			0.280	-0.063	1.454			0.348	-0.238	1.369
0.112	-0.265	1.396			0.120	-0.225	1.446			0.147	0.053	1.487			0.143	0.225	1.469			-0.014	-0.051	1.471			-0.083	-0.277	1.455			-0.099	-0.449	1.386			-0.084	-0.523	1.359			0.281	-0.063	1.454			0.350	-0.238	1.367
0.113	-0.265	1.395			0.120	-0.224	1.446			0.147	0.053	1.487			0.144	0.225	1.468			-0.013	-0.051	1.470			-0.082	-0.276	1.455			-0.099	-0.449	1.385			-0.083	-0.523	1.359			0.283	-0.064	1.453			0.352	-0.237	1.366
0.114	-0.264	1.395			0.121	-0.224	1.445			0.148	0.053	1.486			0.146	0.225	1.467			-0.012	-0.051	1.469			-0.082	-0.276	1.454			-0.098	-0.449	1.385			-0.081	-0.523	1.358			0.284	-0.064	1.453			0.353	-0.237	1.366
0.114	-0.264	1.394			0.121	-0.224	1.445			0.149	0.053	1.485			0.147	0.225	1.466			-0.010	-0.051	1.468			-0.081	-0.276	1.453			-0.097	-0.449	1.384			-0.080	-0.523	1.357			0.285	-0.065	1.452			0.354	-0.237	1.365
0.115	-0.264	1.394			0.122	-0.223	1.444			0.150	0.053	1.484			0.148	0.225	1.465			-0.009	-0.051	1.467			-0.080	-0.276	1.452			-0.096	-0.449	1.383			-0.079	-0.523	1.357			0.287	-0.065	1.452			0.355	-0.237	1.365
0.116	-0.263	1.393			0.123	-0.223	1.443			0.151	0.053	1.483			0.149	0.225	1.465			-0.008	-0.051	1.466			-0.079	-0.276	1.451			-0.095	-0.449	1.383			-0.078	-0.523	1.356			0.288	-0.065	1.451			0.356	-0.236	1.364
0.117	-0.263	1.392			0.124	-0.223	1.442			0.152	0.053	1.482			0.151	0.224	1.464			-0.007	-0.050	1.465			-0.079	-0.276	1.450			-0.094	-0.449	1.382			-0.077	-0.523	1.355			0.289	-0.066	1.450			0.357	-0.236	1.364
0.118	-0.263	1.391			0.125	-0.223	1.442			0.153	0.053	1.481			0.153	0.224	1.462			-0.006	-0.050	1.464			-0.078	-0.276	1.449			-0.093	-0.449	1.381			-0.076	-0.523	1.355			0.291	-0.066	1.450			0.357	-0.236	1.364
0.119	-0.263	1.390			0.126	-0.222	1.441			0.154	0.052	1.480			0.154	0.224	1.461			-0.004	-0.050	1.463			-0.077	-0.275	1.448			-0.092	-0.449	1.381			-0.075	-0.522	1.354			0.292	-0.067	1.449			0.358	-0.236	1.364
0.120	-0.262	1.389			0.126	-0.222	1.440			0.155	0.052	1.479			0.156	0.224	1.461			-0.003	-0.050	1.462			-0.076	-0.275	1.447			-0.091	-0.449	1.380			-0.074	-0.522	1.354			0.293	-0.067	1.448			0.358	-0.236	1.364
0.121	-0.262	1.389			0.127	-0.222	1.439			0.156	0.052	1.478			0.157	0.225	1.460			-0.002	-0.050	1.461			-0.076	-0.275	1.446			-0.090	-0.449	1.379			-0.073	-0.522	1.353			0.295	-0.067	1.447			0.359	-0.236	1.364
0.122	-0.262	1.388			0.128	-0.222	1.438			0.158	0.052	1.477			0.158	0.225	1.459			-0.001	-0.050	1.460			-0.075	-0.275	1.445			-0.089	-0.449	1.378			-0.072	-0.522	1.352			0.296	-0.068	1.447			0.359	-0.235	1.364
0.123	-0.262	1.387			0.130	-0.222	1.437			0.159	0.052	1.476			0.160	0.225	1.458			0.001	-0.050	1.459			-0.074	-0.275	1.444			-0.088	-0.449	1.378			-0.071	-0.522	1.351			0.297	-0.068	1.446			0.360	-0.235	1.364
0.124	-0.261	1.386			0.131	-0.221	1.436			0.160	0.052	1.475			0.161	0.225	1.457			0.002	-0.050	1.458			-0.073	-0.275	1.443			-0.088	-0.449	1.377			-0.070	-0.522	1.351			0.298	-0.068	1.445			0.360	-0.235	1.364
0.125	-0.261	1.385			0.132	-0.221	1.435			0.161	0.052	1.474			0.162	0.225	1.456			0.003	-0.050	1.457			-0.072	-0.275	1.442			-0.087	-0.449	1.376			-0.070	-0.522	1.350			0.299	-0.069	1.445			0.361	-0.237	1.364
0.126	-0.261	1.384			0.133	-0.221	1.434			0.162	0.052	1.473			0.163	0.225	1.455			0.004	-0.050	1.456			-0.072	-0.275	1.442			-0.086	-0.449	1.375			-0.069	-0.522	1.349			0.300	-0.069	1.444			0.364	-0.241	1.362
0.128	-0.261	1.382			0.135	-0.221	1.433			0.165	0.052	1.472			0.166	0.224	1.454			0.007	-0.050	1.455			-0.070	-0.275	1.440			-0.084	-0.449	1.374			-0.067	-0.522	1.348			0.302	-0.070	1.442			0.368	-0.247	1.360
0.128	-0.261	1.382			0.135	-0.221	1.433			0.165	0.052	1.472			0.166	0.224	1.454			0.007	-0.050	1.455			-0.070	-0.275	1.440			-0.084	-0.449	1.374			-0.067	-0.522	1.348			0.302	-0.070	1.442			0.368	-0.247	1.360
0.129	-0.261	1.381			0.136	-0.221	1.432			0.166	0.052	1.471			0.167	0.224	1.453			0.008	-0.050	1.454			-0.069	-0.274	1.439			-0.083	-0.449	1.373			-0.067	-0.522	1.347			0.303	-0.070	1.442			0.369	-0.250	1.359
0.130	-0.261	1.381			0.137	-0.221	1.431			0.166	0.051	1.470			0.168	0.224	1.452			0.009	-0.049	1.453			-0.068	-0.274	1.438			-0.083	-0.449	1.372			-0.066	-0.522	1.346			0.304	-0.070	1.441			0.371	-0.252	1.357
0.131	-0.261	1.380			0.137	-0.221	1.430			0.167	0.051	1.469			0.169	0.224	1.452			0.010	-0.049	1.452			-0.068	-0.274	1.437			-0.082	-0.449	1.371			-0.065	-0.522	1.345			0.305	-0.070	1.440			0.372	-0.254	1.356
0.132	-0.261	1.379			0.138	-0.221	1.429			0.168	0.051	1.469			0.170	0.224	1.451			0.011	-0.049	1.452			-0.067	-0.274	1.436			-0.081	-0.449	1.370			-0.065	-0.522	1.345			0.306	-0.071	1.440			0.373	-0.256	1.355
0.132	-0.260	1.378			0.139	-0.221	1.429			0.169	0.051	1.468			0.170	0.224	1.450			0.011	-0.049	1.451			-0.066	-0.274	1.436			-0.080	-0.449	1.370			-0.064	-0.522	1.344			0.307	-0.071	1.439			0.374	-0.257	1.354
0.133	-0.260	1.378			0.140	-0.221	1.428			0.170	0.051	1.467			0.171	0.224	1.450			0.012	-0.049	1.450			-0.066	-0.274	1.435			-0.079	-0.449	1.369			-0.063	-0.522	1.343			0.308	-0.071	1.439			0.374	-0.259	1.353
0.134	-0.260	1.377			0.140	-0.221	1.427			0.170	0.051	1.467			0.172	0.224	1.449			0.013	-0.049	1.450			-0.065	-0.274	1.434			-0.079	-0.449	1.368			-0.063	-0.522	1.342			0.308	-0.071	1.438			0.375	-0.261	1.352
0.134	-0.260	1.376			0.141	-0.221	1.427			0.171	0.051	1.466			0.173	0.224	1.448			0.014	-0.049	1.449			-0.065	-0.274	1.433			-0.078	-0.449	1.367			-0.062	-0.522	1.342			0.309	-0.072	1.438			0.376	-0.262	1.351
0.135	-0.260	1.376			0.141	-0.221	1.426			0.171	0.051	1.466			0.174	0.224	1.448			0.014	-0.049	1.449			-0.064	-0.274	1.433			-0.077	-0.449	1.366			-0.062	-0.522	1.341			0.309	-0.072	1.437			0.377	-0.264	1.350
0.135	-0.260	1.375			0.142	-0.221	1.425			0.172	0.051	1.465			0.175	0.224	1.447			0.015	-0.049	1.448			-0.064	-0.274	1.432			-0.077	-0.449	1.366			-0.061	-0.522	1.340			0.310	-0.072	1.437			0.377	-0.265	1.349
0.136	-0.260	1.375			0.143	-0.221	1.425			0.172	0.051	1.465			0.175	0.224	1.447			0.016	-0.049	1.448			-0.063	-0.274	1.432			-0.076	-0.449	1.365			-0.061	-0.522	1.340			0.311	-0.072	1.436			0.378	-0.266	1.349
0.136	-0.260	1.374			0.143	-0.221	1.424			0.173	0.051	1.464			0.176	0.224	1.446			0.016	-0.049	1.447			-0.063	-0.274	1.431			-0.076	-0.449	1.364			-0.060	-0.522	1.339			0.311	-0.072	1.436			0.379	-0.267	1.347
0.137	-0.260	1.373			0.143	-0.221	1.424			0.173	0.051	1.464			0.177	0.224	1.446			0.017	-0.049	1.446			-0.062	-0.274	1.430			-0.075	-0.449	1.364			-0.060	-0.522	1.338			0.312	-0.072	1.435			0.379	-0.268	1.346
0.137	-0.260	1.373			0.144	-0.221	1.423			0.174	0.051	1.463			0.177	0.223	1.446			0.018	-0.049	1.446			-0.062	-0.274	1.430			-0.075	-0.449	1.363			-0.059	-0.522	1.338			0.312	-0.073	1.435			0.380	-0.269	1.345
0.138	-0.260	1.372			0.144	-0.221	1.423			0.174	0.051	1.463			0.178	0.223	1.445			0.018	-0.049	1.445			-0.062	-0.274	1.429			-0.074	-0.449	1.363			-0.059	-0.522	1.337			0.312	-0.073	1.434			0.380	-0.270	1.344
0.138	-0.260	1.372			0.145	-0.221	1.422			0.175	0.051	1.463			0.178	0.223	1.445			0.019	-0.049	1.445			-0.061	-0.274	1.429			-0.074	-0.449	1.362			-0.059	-0.522	1.337			0.313	-0.073	1.434			0.381	-0.271	1.343
0.139	-0.260	1.371			0.145	-0.221	1.422			0.175	0.051	1.462			0.179	0.223	1.444			0.019	-0.049	1.445			-0.061	-0.274	1.428			-0.074	-0.449	1.362			-0.058	-0.522	1.336			0.313	-0.073	1.433			0.381	-0.272	1.342
0.139	-0.260	1.371			0.145	-0.221	1.421			0.175	0.050	1.462			0.179	0.223	1.444			0.020	-0.048	1.444			-0.061	-0.274	1.428			-0.073	-0.449	1.361			-0.058	-0.522	1.336			0.313	-0.073	1.433			0.382	-0.273	1.341
0.139	-0.260	1.370			0.146	-0.221	1.421			0.176	0.050	1.461			0.180	0.223	1.444			0.020	-0.048	1.444			-0.060	-0.274	1.427			-0.073	-0.448	1.361			-0.058	-0.522	1.335			0.314	-0.073	1.432			0.382	-0.273	1.339
0.140	-0.260	1.370			0.146	-0.221	1.420			0.176	0.050	1.461			0.180	0.223	1.443			0.020	-0.048	1.443			-0.060	-0.274	1.427			-0.073	-0.448	1.360			-0.057	-0.522	1.335			0.314	-0.073	1.432			0.381	-0.270	1.335
0.140	-0.260	1.369			0.146	-0.221	1.420			0.176	0.050	1.461			0.181	0.223	1.443			0.021	-0.048	1.443			-0.060	-0.274	1.427			-0.073	-0.448	1.360			-0.057	-0.522	1.334			0.314	-0.073	1.432			0.380	-0.267	1.332
0.140	-0.260	1.369			0.147	-0.221	1.419			0.177	0.050	1.460			0.181	0.223	1.442			0.021	-0.048	1.443			-0.060	-0.274	1.426			-0.072	-0.448	1.359			-0.057	-0.522	1.334			0.314	-0.073	1.431			0.378	-0.265	1.332
0.140	-0.260	1.369			0.147	-0.221	1.419			0.177	0.050	1.460			0.182	0.223	1.442			0.022	-0.048	1.442			-0.059	-0.274	1.426			-0.072	-0.448	1.359			-0.056	-0.522	1.333			0.315	-0.073	1.431			0.376	-0.263	1.329
0.141	-0.260	1.368			0.147	-0.221	1.419			0.177	0.050	1.460			0.182	0.223	1.442			0.022	-0.048	1.442			-0.059	-0.274	1.425			-0.072	-0.448	1.358			-0.056	-0.522	1.333			0.315	-0.073	1.430			0.366	-0.259	1.338
0.141	-0.260	1.368			0.147	-0.221	1.418			0.177	0.050	1.459			0.182	0.224	1.441			0.022	-0.048	1.442			-0.059	-0.274	1.425			-0.072	-0.448	1.358			-0.056	-0.522	1.332			0.315	-0.073	1.430			0.366	-0.256	1.326
0.141	-0.260	1.367			0.147	-0.221	1.418			0.177	0.050	1.459			0.183	0.224	1.441			0.022	-0.048	1.441			-0.059	-0.274	1.424			-0.072	-0.448	1.358			-0.056	-0.522	1.332			0.315	-0.073	1.429			0.366	-0.254	1.319
0.141	-0.260	1.367			0.148	-0.221	1.417			0.178	0.050	1.459			0.183	0.224	1.440			0.023	-0.048	1.441			-0.058	-0.274	1.424			-0.072	-0.448	1.357			-0.056	-0.522	1.331			0.314	-0.073	1.429			0.366	-0.252	1.311
0.141	-0.261	1.367			0.148	-0.221	1.417			0.178	0.050	1.458			0.183	0.224	1.440			0.023	-0.048	1.441			-0.058	-0.274	1.424			-0.071	-0.448	1.357			-0.055	-0.522	1.331			0.312	-0.072	1.428			0.365	-0.251	1.305
0.141	-0.261	1.366			0.148	-0.221	1.417			0.178	0.050	1.458			0.184	0.224	1.440			0.023	-0.048	1.440			-0.058	-0.274	1.423			-0.071	-0.448	1.357			-0.055	-0.522	1.331			0.309	-0.070	1.427			0.365	-0.250	1.300
0.141	-0.261	1.365			0.148	-0.221	1.416			0.178	0.050	1.458			0.184	0.224	1.439			0.023	-0.048	1.440			-0.058	-0.274	1.423			-0.071	-0.448	1.356			-0.055	-0.522	1.330			0.307	-0.069	1.426			0.364	-0.249	1.294
0.141	-0.261	1.365			0.148	-0.222	1.416			0.178	0.050	1.458			0.184	0.224	1.439			0.023	-0.048	1.440			-0.058	-0.274	1.423			-0.071	-0.448	1.356			-0.055	-0.522	1.330			0.306	-0.069	1.426			0.364	-0.248	1.289
0.141	-0.262	1.364			0.148	-0.222	1.415			0.178	0.050	1.457			0.184	0.224	1.439			0.024	-0.048	1.439			-0.058	-0.274	1.422			-0.071	-0.448	1.356			-0.055	-0.522	1.330			0.304	-0.068	1.425			0.363	-0.247	1.283
0.141	-0.262	1.364			0.148	-0.222	1.414			0.178	0.050	1.457			0.184	0.224	1.438			0.024	-0.048	1.439			-0.057	-0.274	1.422			-0.071	-0.448	1.355			-0.055	-0.522	1.329			0.303	-0.067	1.425			0.362	-0.247	1.280
0.141	-0.262	1.363			0.148	-0.222	1.414			0.178	0.050	1.457			0.184	0.224	1.438			0.024	-0.048	1.439			-0.057	-0.274	1.422			-0.071	-0.448	1.355			-0.055	-0.522	1.329			0.301	-0.066	1.425			0.361	-0.247	1.277
0.140	-0.263	1.362			0.147	-0.223	1.413			0.178	0.050	1.456			0.184	0.223	1.437			0.024	-0.048	1.438			-0.057	-0.274	1.421			-0.071	-0.448	1.355			-0.055	-0.522	1.329			0.300	-0.065	1.424			0.357	-0.246	1.274
0.140	-0.263	1.362			0.147	-0.223	1.413			0.178	0.050	1.456			0.183	0.223	1.436			0.023	-0.048	1.438			-0.057	-0.274	1.421			-0.071	-0.448	1.354			-0.055	-0.522	1.328			0.298	-0.065	1.424			0.353	-0.246	1.271
0.139	-0.264	1.361			0.146	-0.224	1.412			0.178	0.050	1.456			0.183	0.223	1.436			0.023	-0.048	1.438			-0.057	-0.274	1.421			-0.071	-0.448	1.354			-0.055	-0.521	1.328			0.296	-0.064	1.424			0.348	-0.246	1.268
0.138	-0.264	1.360			0.146	-0.224	1.411			0.177	0.050	1.455			0.182	0.223	1.435			0.023	-0.048	1.437			-0.057	-0.274	1.420			-0.071	-0.448	1.354			-0.055	-0.521	1.328			0.294	-0.063	1.424			0.344	-0.246	1.266
0.137	-0.264	1.360			0.145	-0.224	1.411			0.177	0.050	1.455			0.181	0.223	1.435			0.022	-0.048	1.437			-0.057	-0.274	1.420			-0.072	-0.448	1.354			-0.055	-0.521	1.328			0.293	-0.062	1.424			0.340	-0.246	1.264
0.136	-0.264	1.359			0.144	-0.224	1.411			0.176	0.050	1.455			0.180	0.223	1.434			0.021	-0.048	1.437			-0.058	-0.274	1.420			-0.072	-0.448	1.353			-0.056	-0.521	1.327			0.293	-0.060	1.425			0.337	-0.246	1.263
0.135	-0.264	1.359			0.142	-0.224	1.410			0.175	0.050	1.454			0.179	0.223	1.434			0.020	-0.048	1.436			-0.058	-0.274	1.420			-0.073	-0.448	1.353			-0.056	-0.521	1.327			0.292	-0.058	1.426			0.333	-0.245	1.263
0.133	-0.264	1.359			0.141	-0.224	1.410			0.174	0.050	1.454			0.178	0.223	1.433			0.018	-0.049	1.436			-0.058	-0.274	1.419			-0.073	-0.448	1.353			-0.057	-0.521	1.327			0.291	-0.057	1.427			0.328	-0.245	1.262
0.132	-0.264	1.359			0.139	-0.224	1.410			0.173	0.050	1.453			0.176	0.223	1.433			0.017	-0.049	1.436			-0.059	-0.274	1.419			-0.074	-0.448	1.353			-0.057	-0.521	1.327			0.291	-0.056	1.427			0.324	-0.245	1.261
0.130	-0.263	1.359			0.137	-0.223	1.410			0.171	0.050	1.453			0.174	0.223	1.433			0.015	-0.049	1.436			-0.059	-0.273	1.419			-0.075	-0.448	1.353			-0.058	-0.521	1.327			0.290	-0.054	1.428			0.321	-0.244	1.261
0.128	-0.263	1.359			0.135	-0.223	1.410			0.169	0.050	1.453			0.172	0.223	1.432			0.013	-0.049	1.436			-0.060	-0.273	1.419			-0.076	-0.448	1.353			-0.060	-0.521	1.327			0.290	-0.053	1.429			0.318	-0.244	1.261
0.126	-0.262	1.359			0.134	-0.223	1.410			0.167	0.050	1.453			0.169	0.223	1.432			0.011	-0.049	1.436			-0.061	-0.273	1.419			-0.077	-0.447	1.353			-0.061	-0.521	1.327			0.289	-0.053	1.429			0.316	-0.243	1.261
0.124	-0.262	1.359			0.132	-0.223	1.410			0.165	0.050	1.453			0.167	0.223	1.432			0.009	-0.049	1.436			-0.063	-0.273	1.419			-0.078	-0.447	1.353			-0.062	-0.521	1.327			0.288	-0.052	1.429			0.313	-0.243	1.261
0.123	-0.262	1.359			0.130	-0.222	1.410			0.164	0.050	1.452			0.165	0.222	1.431			0.007	-0.049	1.436			-0.064	-0.273	1.419			-0.080	-0.448	1.354			-0.063	-0.521	1.327			0.288	-0.052	1.429			0.311	-0.242	1.260
0.121	-0.262	1.359			0.128	-0.222	1.410			0.161	0.050	1.452			0.163	0.223	1.431			0.005	-0.049	1.436			-0.066	-0.274	1.420			-0.082	-0.448	1.354			-0.065	-0.521	1.328			0.287	-0.051	1.429			0.309	-0.242	1.260
0.119	-0.262	1.359			0.126	-0.222	1.410			0.159	0.050	1.452			0.161	0.223	1.431			0.002	-0.049	1.436			-0.068	-0.274	1.420			-0.084	-0.448	1.355			-0.067	-0.521	1.328			0.286	-0.051	1.429			0.306	-0.241	1.260
0.117	-0.261	1.360			0.124	-0.222	1.410			0.157	0.050	1.452			0.159	0.223	1.431			0.000	-0.049	1.436			-0.070	-0.275	1.420			-0.086	-0.449	1.355			-0.069	-0.522	1.328			0.285	-0.050	1.429			0.304	-0.240	1.259
0.114	-0.261	1.360			0.122	-0.222	1.410			0.154	0.050	1.452			0.157	0.223	1.431			-0.002	-0.049	1.437			-0.072	-0.275	1.421			-0.088	-0.449	1.355			-0.072	-0.523	1.329			0.283	-0.050	1.429			0.302	-0.239	1.260
0.112	-0.261	1.360			0.120	-0.221	1.411			0.152	0.050	1.452			0.154	0.223	1.431			-0.004	-0.049	1.437			-0.074	-0.276	1.421			-0.089	-0.450	1.355			-0.074	-0.523	1.329			0.282	-0.049	1.429			0.300	-0.238	1.260
0.110	-0.261	1.361			0.118	-0.221	1.411			0.150	0.050	1.452			0.152	0.224	1.431			-0.007	-0.049	1.437			-0.076	-0.276	1.421			-0.092	-0.450	1.356			-0.077	-0.524	1.330			0.280	-0.049	1.429			0.298	-0.237	1.260
0.108	-0.260	1.361			0.116	-0.221	1.411			0.147	0.050	1.452			0.150	0.224	1.431			-0.009	-0.049	1.437			-0.078	-0.276	1.422			-0.094	-0.451	1.357			-0.079	-0.525	1.330			0.279	-0.049	1.428			0.297	-0.236	1.260
0.106	-0.260	1.361			0.114	-0.221	1.411			0.145	0.050	1.453			0.148	0.224	1.431			-0.011	-0.049	1.437			-0.080	-0.277	1.422			-0.097	-0.451	1.357			-0.081	-0.525	1.331			0.277	-0.048	1.428			0.295	-0.236	1.260
0.104	-0.260	1.361			0.112	-0.221	1.412			0.143	0.051	1.453			0.145	0.224	1.431			-0.013	-0.049	1.437			-0.082	-0.277	1.423			-0.099	-0.452	1.358			-0.083	-0.525	1.332			0.276	-0.048	1.428			0.294	-0.236	1.259
0.103	-0.260	1.362			0.111	-0.221	1.412			0.141	0.051	1.453			0.143	0.224	1.431			-0.015	-0.049	1.438			-0.083	-0.278	1.423			-0.101	-0.452	1.358			-0.085	-0.526	1.332			0.275	-0.048	1.428			0.293	-0.235	1.259
0.101	-0.260	1.362			0.109	-0.220	1.412			0.139	0.051	1.453			0.141	0.224	1.431			-0.017	-0.049	1.438			-0.085	-0.278	1.423			-0.102	-0.452	1.359			-0.087	-0.526	1.332			0.274	-0.048	1.428			0.292	-0.235	1.259
0.100	-0.260	1.362			0.108	-0.220	1.412			0.138	0.051	1.453			0.139	0.225	1.431			-0.019	-0.049	1.438			-0.087	-0.278	1.424			-0.104	-0.453	1.359			-0.088	-0.526	1.333			0.272	-0.048	1.428			0.291	-0.235	1.259
0.098	-0.260	1.362			0.106	-0.220	1.413			0.136	0.051	1.453			0.138	0.225	1.431			-0.021	-0.049	1.438			-0.088	-0.278	1.424			-0.105	-0.453	1.359			-0.090	-0.527	1.333			0.271	-0.048	1.428			0.290	-0.235	1.259
0.096	-0.260	1.363			0.105	-0.220	1.413			0.134	0.051	1.453			0.136	0.225	1.431			-0.022	-0.049	1.439			-0.090	-0.279	1.424			-0.106	-0.453	1.360			-0.091	-0.527	1.333			0.270	-0.047	1.428			0.289	-0.234	1.259
0.095	-0.260	1.363			0.103	-0.220	1.413			0.133	0.051	1.453			0.134	0.224	1.430			-0.024	-0.049	1.439			-0.091	-0.279	1.425			-0.108	-0.453	1.360			-0.093	-0.527	1.334			0.268	-0.047	1.428			0.288	-0.234	1.259
0.094	-0.260	1.363			0.102	-0.220	1.413			0.132	0.051	1.453			0.132	0.224	1.430			-0.025	-0.049	1.439			-0.092	-0.279	1.425			-0.109	-0.453	1.360			-0.094	-0.527	1.334			0.267	-0.047	1.428			0.287	-0.233	1.259
0.092	-0.260	1.363			0.101	-0.220	1.413			0.130	0.051	1.453			0.131	0.224	1.430			-0.026	-0.049	1.439			-0.094	-0.279	1.425			-0.110	-0.454	1.360			-0.095	-0.527	1.334			0.266	-0.047	1.428			0.286	-0.233	1.259
0.091	-0.260	1.363			0.100	-0.220	1.413			0.129	0.051	1.453			0.129	0.224	1.430			-0.028	-0.049	1.439			-0.095	-0.279	1.426			-0.111	-0.454	1.360			-0.096	-0.527	1.335			0.264	-0.047	1.428			0.286	-0.232	1.260
0.090	-0.260	1.363			0.099	-0.220	1.413			0.128	0.051	1.453			0.128	0.224	1.430			-0.029	-0.049	1.439			-0.096	-0.279	1.426			-0.112	-0.454	1.361			-0.097	-0.528	1.335			0.263	-0.047	1.428			0.285	-0.232	1.260
0.089	-0.260	1.363			0.098	-0.220	1.413			0.127	0.051	1.454			0.127	0.224	1.430			-0.030	-0.049	1.439			-0.097	-0.280	1.426			-0.113	-0.454	1.361			-0.098	-0.528	1.335			0.262	-0.047	1.427			0.284	-0.231	1.261
0.089	-0.260	1.364			0.097	-0.220	1.414			0.126	0.051	1.454			0.126	0.224	1.430			-0.031	-0.049	1.439			-0.097	-0.280	1.426			-0.114	-0.454	1.361			-0.099	-0.528	1.335			0.262	-0.047	1.427			0.284	-0.230	1.262
0.088	-0.260	1.364			0.096	-0.220	1.414			0.125	0.051	1.454			0.125	0.224	1.430			-0.032	-0.049	1.439			-0.098	-0.280	1.426			-0.115	-0.454	1.361			-0.100	-0.528	1.335			0.260	-0.047	1.427			0.283	-0.229	1.263
0.087	-0.259	1.364			0.095	-0.220	1.414			0.124	0.051	1.454			0.124	0.224	1.430			-0.033	-0.049	1.440			-0.099	-0.280	1.426			-0.115	-0.454	1.361			-0.101	-0.528	1.335			0.259	-0.047	1.427			0.282	-0.228	1.263
0.086	-0.259	1.364			0.095	-0.220	1.414			0.124	0.051	1.454			0.123	0.224	1.430			-0.034	-0.049	1.440			-0.100	-0.280	1.427			-0.116	-0.454	1.361			-0.101	-0.528	1.335			0.258	-0.047	1.427			0.281	-0.228	1.264
0.086	-0.259	1.364			0.094	-0.220	1.414			0.123	0.051	1.454			0.122	0.224	1.430			-0.035	-0.049	1.440			-0.100	-0.280	1.427			-0.117	-0.454	1.361			-0.102	-0.528	1.335			0.257	-0.047	1.427			0.281	-0.227	1.265
0.085	-0.259	1.364			0.093	-0.219	1.414			0.122	0.051	1.454			0.122	0.223	1.430			-0.035	-0.049	1.440			-0.101	-0.280	1.427			-0.117	-0.454	1.361			-0.102	-0.528	1.335			0.256	-0.047	1.427			0.280	-0.226	1.266
0.085	-0.258	1.365			0.093	-0.219	1.414			0.122	0.051	1.454			0.121	0.223	1.430			-0.036	-0.049	1.440			-0.102	-0.280	1.427			-0.118	-0.455	1.361			-0.103	-0.528	1.336			0.255	-0.048	1.427			0.279	-0.225	1.266
0.084	-0.258	1.365			0.092	-0.219	1.415			0.121	0.051	1.454			0.120	0.223	1.430			-0.037	-0.049	1.440			-0.102	-0.280	1.427			-0.118	-0.455	1.361			-0.104	-0.528	1.336			0.254	-0.048	1.427			0.278	-0.225	1.267
0.084	-0.257	1.365			0.092	-0.218	1.415			0.121	0.051	1.454			0.120	0.223	1.430			-0.037	-0.049	1.440			-0.103	-0.280	1.427			-0.119	-0.455	1.361			-0.104	-0.528	1.336			0.253	-0.048	1.427			0.278	-0.224	1.268
0.083	-0.257	1.365			0.091	-0.218	1.415			0.120	0.051	1.454			0.119	0.223	1.430			-0.038	-0.049	1.440			-0.103	-0.280	1.427			-0.119	-0.455	1.361			-0.105	-0.529	1.336			0.252	-0.048	1.426			0.277	-0.224	1.269
0.083	-0.256	1.366			0.091	-0.218	1.415			0.120	0.051	1.454			0.119	0.223	1.430			-0.038	-0.049	1.440			-0.103	-0.280	1.427			-0.119	-0.455	1.361			-0.105	-0.529	1.336			0.252	-0.048	1.426			0.276	-0.223	1.270
0.083	-0.256	1.366			0.091	-0.217	1.415			0.119	0.051	1.454			0.118	0.223	1.430			-0.039	-0.049	1.440			-0.104	-0.280	1.427			-0.120	-0.455	1.361			-0.106	-0.529	1.336			0.251	-0.048	1.426			0.276	-0.223	1.271
0.083	-0.255	1.366			0.091	-0.217	1.416			0.119	0.051	1.454			0.118	0.223	1.430			-0.039	-0.048	1.440			-0.104	-0.280	1.427			-0.120	-0.455	1.362			-0.106	-0.529	1.336			0.251	-0.049	1.426			0.275	-0.222	1.271
0.082	-0.255	1.367			0.090	-0.216	1.416			0.118	0.051	1.454			0.117	0.223	1.430			-0.040	-0.048	1.440			-0.105	-0.280	1.428			-0.121	-0.455	1.362			-0.106	-0.529	1.336			0.250	-0.049	1.426			0.275	-0.222	1.272
0.082	-0.254	1.367			0.090	-0.216	1.416			0.118	0.051	1.454			0.117	0.223	1.430			-0.040	-0.048	1.441			-0.105	-0.280	1.428			-0.121	-0.455	1.362			-0.107	-0.529	1.336			0.249	-0.049	1.426			0.275	-0.222	1.273
0.082	-0.254	1.367			0.090	-0.215	1.416			0.118	0.051	1.454			0.116	0.223	1.430			-0.041	-0.048	1.441			-0.105	-0.281	1.428			-0.121	-0.455	1.362			-0.107	-0.529	1.336			0.249	-0.049	1.426			0.274	-0.221	1.273
0.082	-0.253	1.367			0.090	-0.215	1.417			0.117	0.052	1.454			0.116	0.223	1.430			-0.041	-0.048	1.441			-0.106	-0.281	1.428			-0.121	-0.455	1.362			-0.107	-0.529	1.336			0.249	-0.049	1.426			0.274	-0.221	1.274
0.082	-0.253	1.368			0.090	-0.215	1.417			0.117	0.052	1.454			0.116	0.223	1.430			-0.041	-0.048	1.441			-0.106	-0.281	1.428			-0.122	-0.455	1.362			-0.108	-0.529	1.336			0.248	-0.049	1.426			0.273	-0.221	1.274
0.082	-0.253	1.368			0.089	-0.215	1.417			0.117	0.052	1.454			0.115	0.223	1.430			-0.042	-0.048	1.441			-0.106	-0.281	1.428			-0.122	-0.455	1.362			-0.108	-0.529	1.337			0.248	-0.049	1.426			0.273	-0.221	1.274
0.081	-0.253	1.368			0.089	-0.215	1.417			0.117	0.052	1.454			0.115	0.223	1.430			-0.042	-0.048	1.441			-0.106	-0.281	1.428			-0.122	-0.455	1.362			-0.108	-0.529	1.337			0.248	-0.049	1.426			0.273	-0.220	1.275
0.081	-0.252	1.368			0.089	-0.214	1.417			0.116	0.052	1.454			0.115	0.223	1.430			-0.042	-0.048	1.441			-0.107	-0.281	1.428			-0.122	-0.455	1.362			-0.109	-0.529	1.337			0.247	-0.049	1.426			0.273	-0.220	1.275
0.081	-0.252	1.368			0.089	-0.214	1.418			0.116	0.052	1.454			0.115	0.223	1.430			-0.042	-0.048	1.441			-0.107	-0.281	1.428			-0.123	-0.455	1.362			-0.109	-0.529	1.337			0.247	-0.049	1.426			0.273	-0.220	1.276
0.081	-0.252	1.368			0.089	-0.214	1.418			0.116	0.052	1.454			0.114	0.223	1.430			-0.043	-0.048	1.441			-0.107	-0.281	1.428			-0.123	-0.455	1.362			-0.109	-0.529	1.337			0.247	-0.049	1.426			0.273	-0.220	1.276
0.081	-0.252	1.369			0.089	-0.214	1.418			0.116	0.052	1.454			0.114	0.223	1.430			-0.043	-0.048	1.442			-0.107	-0.281	1.429			-0.123	-0.455	1.363			-0.109	-0.529	1.337			0.247	-0.049	1.426			0.273	-0.220	1.276
0.081	-0.252	1.369			0.088	-0.214	1.418			0.115	0.052	1.454			0.114	0.223	1.430			-0.043	-0.048	1.442			-0.107	-0.281	1.429			-0.123	-0.455	1.363			-0.109	-0.529	1.337			0.247	-0.050	1.426			0.274	-0.221	1.275
0.080	-0.252	1.369			0.088	-0.214	1.418			0.115	0.052	1.454			0.114	0.223	1.430			-0.043	-0.048	1.442			-0.108	-0.281	1.429			-0.123	-0.455	1.363			-0.110	-0.529	1.338			0.247	-0.050	1.426			0.274	-0.222	1.274
0.080	-0.252	1.369			0.088	-0.214	1.418			0.115	0.052	1.454			0.113	0.223	1.430			-0.043	-0.048	1.442			-0.108	-0.280	1.429			-0.123	-0.455	1.363			-0.110	-0.529	1.338			0.247	-0.050	1.426			0.274	-0.223	1.273
0.080	-0.252	1.369			0.088	-0.214	1.418			0.115	0.052	1.454			0.113	0.223	1.430			-0.044	-0.048	1.442			-0.108	-0.280	1.429			-0.124	-0.455	1.363			-0.110	-0.529	1.338			0.247	-0.050	1.427			0.275	-0.224	1.272
0.080	-0.252	1.369			0.088	-0.214	1.418			0.115	0.052	1.454			0.113	0.223	1.430			-0.044	-0.048	1.442			-0.108	-0.280	1.429			-0.124	-0.455	1.364			-0.110	-0.529	1.338			0.248	-0.050	1.427			0.277	-0.226	1.272
0.080	-0.252	1.369			0.088	-0.214	1.418			0.115	0.052	1.454			0.113	0.223	1.430			-0.044	-0.047	1.442			-0.108	-0.280	1.429			-0.124	-0.455	1.364			-0.110	-0.529	1.338			0.249	-0.050	1.428			0.279	-0.227	1.271
0.080	-0.252	1.369			0.088	-0.214	1.418			0.114	0.052	1.454			0.113	0.223	1.430			-0.044	-0.047	1.442			-0.108	-0.280	1.429			-0.124	-0.454	1.364			-0.110	-0.529	1.339			0.249	-0.049	1.428			0.280	-0.229	1.271
0.080	-0.252	1.370			0.088	-0.214	1.419			0.114	0.052	1.454			0.113	0.223	1.430			-0.044	-0.047	1.442			-0.108	-0.280	1.430			-0.124	-0.454	1.364			-0.111	-0.528	1.339			0.249	-0.049	1.429			0.281	-0.229	1.270
0.080	-0.252	1.370			0.087	-0.214	1.419			0.114	0.052	1.454			0.113	0.223	1.430			-0.044	-0.047	1.442			-0.108	-0.280	1.430			-0.124	-0.454	1.364			-0.111	-0.528	1.339			0.250	-0.049	1.429			0.281	-0.230	1.270
0.080	-0.252	1.370			0.087	-0.214	1.419			0.114	0.052	1.454			0.112	0.223	1.430			-0.044	-0.047	1.442			-0.108	-0.280	1.430			-0.125	-0.454	1.365			-0.111	-0.528	1.339			0.250	-0.048	1.430			0.282	-0.230	1.270
0.080	-0.252	1.370			0.087	-0.214	1.419			0.114	0.052	1.454			0.112	0.223	1.430			-0.044	-0.047	1.442			-0.109	-0.280	1.430			-0.125	-0.454	1.365			-0.111	-0.528	1.339			0.250	-0.048	1.430			0.282	-0.231	1.270
0.080	-0.252	1.370			0.087	-0.214	1.419			0.114	0.052	1.454			0.112	0.223	1.430			-0.044	-0.047	1.443			-0.109	-0.280	1.430			-0.125	-0.454	1.365			-0.111	-0.528	1.340			0.251	-0.048	1.431			0.283	-0.231	1.269
0.080	-0.253	1.370			0.087	-0.214	1.419			0.114	0.052	1.454			0.112	0.223	1.430			-0.044	-0.047	1.443			-0.109	-0.279	1.430			-0.125	-0.454	1.365			-0.111	-0.528	1.340			0.251	-0.047	1.432			0.285	-0.232	1.270
0.080	-0.253	1.370			0.087	-0.214	1.419			0.114	0.052	1.454			0.112	0.223	1.430			-0.044	-0.048	1.443			-0.109	-0.279	1.431			-0.125	-0.453	1.365			-0.111	-0.528	1.340			0.251	-0.047	1.432			0.286	-0.235	1.272
0.081	-0.253	1.370			0.087	-0.214	1.419			0.114	0.052	1.455			0.112	0.223	1.430			-0.044	-0.048	1.443			-0.109	-0.279	1.431			-0.125	-0.453	1.366			-0.112	-0.527	1.340			0.252	-0.046	1.433			0.288	-0.238	1.276
0.081	-0.253	1.370			0.087	-0.214	1.419			0.114	0.052	1.455			0.112	0.223	1.430			-0.044	-0.048	1.443			-0.109	-0.279	1.431			-0.125	-0.453	1.366			-0.112	-0.527	1.340			0.252	-0.046	1.433			0.288	-0.238	1.276
0.081	-0.253	1.370			0.088	-0.214	1.419			0.114	0.052	1.455			0.112	0.223	1.430			-0.044	-0.048	1.443			-0.109	-0.279	1.431			-0.126	-0.453	1.366			-0.112	-0.527	1.341			0.252	-0.046	1.434			0.289	-0.240	1.278
0.081	-0.253	1.370			0.088	-0.214	1.419			0.114	0.052	1.455			0.112	0.223	1.430			-0.044	-0.048	1.443			-0.109	-0.278	1.431			-0.126	-0.453	1.366			-0.112	-0.527	1.341			0.253	-0.045	1.434			0.289	-0.240	1.278
0.081	-0.253	1.370			0.088	-0.214	1.419			0.114	0.051	1.455			0.112	0.223	1.430			-0.044	-0.048	1.443			-0.109	-0.278	1.431			-0.126	-0.453	1.366			-0.112	-0.527	1.341			0.253	-0.045	1.434			0.293	-0.236	1.274
0.082	-0.253	1.370			0.088	-0.214	1.419			0.114	0.051	1.455			0.112	0.223	1.430			-0.044	-0.048	1.443			-0.109	-0.278	1.431			-0.126	-0.452	1.367			-0.112	-0.526	1.341			0.253	-0.045	1.435			0.293	-0.235	1.272
0.082	-0.254	1.370			0.088	-0.214	1.419			0.114	0.051	1.455			0.112	0.223	1.430			-0.044	-0.048	1.443			-0.109	-0.278	1.431			-0.126	-0.452	1.367			-0.112	-0.526	1.341			0.254	-0.044	1.435			0.293	-0.235	1.271
0.082	-0.254	1.370			0.088	-0.215	1.419			0.114	0.051	1.455			0.112	0.223	1.430			-0.044	-0.048	1.443			-0.109	-0.278	1.431			-0.126	-0.452	1.367			-0.112	-0.526	1.341			0.254	-0.044	1.435			0.293	-0.234	1.271
0.083	-0.254	1.370			0.089	-0.215	1.420			0.114	0.051	1.455			0.112	0.223	1.430			-0.044	-0.048	1.443			-0.109	-0.278	1.432			-0.126	-0.452	1.367			-0.111	-0.526	1.341			0.254	-0.044	1.436			0.294	-0.237	1.274
0.083	-0.254	1.370			0.089	-0.215	1.420			0.114	0.051	1.455			0.112	0.223	1.430			-0.044	-0.048	1.443			-0.109	-0.277	1.432			-0.126	-0.452	1.367			-0.111	-0.526	1.341			0.254	-0.044	1.436			0.294	-0.237	1.275
0.084	-0.254	1.370			0.089	-0.215	1.420			0.114	0.051	1.455			0.113	0.223	1.430			-0.044	-0.048	1.443			-0.109	-0.277	1.432			-0.126	-0.452	1.367			-0.111	-0.525	1.341			0.255	-0.043	1.437			0.294	-0.237	1.275
0.084	-0.254	1.370			0.090	-0.215	1.420			0.114	0.051	1.455			0.113	0.223	1.430			-0.044	-0.048	1.443			-0.109	-0.277	1.432			-0.126	-0.451	1.367			-0.110	-0.525	1.341			0.255	-0.043	1.437			0.294	-0.237	1.274
0.084	-0.254	1.370			0.090	-0.215	1.420			0.114	0.051	1.455			0.113	0.223	1.430			-0.044	-0.048	1.443			-0.109	-0.277	1.432			-0.125	-0.451	1.367			-0.110	-0.525	1.341			0.255	-0.043	1.437			0.296	-0.235	1.272
0.085	-0.254	1.370			0.090	-0.215	1.420			0.114	0.051	1.455			0.113	0.223	1.430			-0.044	-0.048	1.443			-0.109	-0.277	1.432			-0.125	-0.451	1.367			-0.109	-0.524	1.341			0.255	-0.042	1.438			0.295	-0.233	1.271
0.085	-0.255	1.370			0.091	-0.215	1.420			0.114	0.051	1.455			0.113	0.223	1.430			-0.043	-0.048	1.443			-0.109	-0.277	1.432			-0.125	-0.451	1.367			-0.109	-0.524	1.341			0.256	-0.042	1.438			0.294	-0.232	1.269
0.086	-0.255	1.370			0.091	-0.215	1.419			0.114	0.051	1.455			0.114	0.223	1.430			-0.043	-0.048	1.443			-0.108	-0.277	1.432			-0.125	-0.451	1.367			-0.108	-0.524	1.341			0.256	-0.042	1.438			0.294	-0.231	1.268
0.086	-0.255	1.370			0.091	-0.215	1.419			0.114	0.051	1.455			0.114	0.223	1.430			-0.043	-0.048	1.443			-0.108	-0.276	1.432			-0.125	-0.451	1.367			-0.108	-0.523	1.341			0.256	-0.042	1.438			0.293	-0.230	1.267
0.087	-0.255	1.370			0.092	-0.215	1.419			0.115	0.051	1.455			0.114	0.223	1.430			-0.043	-0.048	1.443			-0.108	-0.276	1.432			-0.125	-0.450	1.367			-0.107	-0.523	1.341			0.256	-0.041	1.439			0.292	-0.230	1.266
0.087	-0.255	1.370			0.092	-0.215	1.419			0.115	0.051	1.455			0.115	0.223	1.430			-0.043	-0.048	1.443			-0.108	-0.276	1.432			-0.124	-0.450	1.367			-0.107	-0.523	1.340			0.257	-0.041	1.439			0.292	-0.229	1.265
0.088	-0.255	1.370			0.092	-0.216	1.419			0.115	0.051	1.455			0.115	0.223	1.430			-0.042	-0.048	1.442			-0.108	-0.276	1.432			-0.124	-0.450	1.367			-0.107	-0.523	1.340			0.257	-0.041	1.439			0.292	-0.228	1.265
0.088	-0.255	1.370			0.093	-0.216	1.419			0.115	0.051	1.455			0.115	0.223	1.430			-0.042	-0.048	1.442			-0.108	-0.276	1.432			-0.124	-0.450	1.367			-0.106	-0.522	1.340			0.257	-0.041	1.439			0.292	-0.228	1.264
0.088	-0.255	1.370			0.093	-0.216	1.419			0.116	0.051	1.455			0.116	0.223	1.430			-0.042	-0.048	1.442			-0.108	-0.276	1.432			-0.124	-0.450	1.367			-0.106	-0.522	1.340			0.258	-0.040	1.440			0.292	-0.227	1.264
0.089	-0.255	1.370			0.093	-0.216	1.419			0.116	0.051	1.455			0.116	0.223	1.430			-0.041	-0.048	1.442			-0.108	-0.275	1.431			-0.124	-0.450	1.367			-0.105	-0.522	1.340			0.258	-0.040	1.440			0.292	-0.227	1.264
0.089	-0.255	1.370			0.093	-0.216	1.419			0.116	0.051	1.455			0.117	0.223	1.430			-0.041	-0.048	1.442			-0.108	-0.275	1.431			-0.123	-0.450	1.367			-0.105	-0.522	1.340			0.258	-0.040	1.440			0.292	-0.227	1.263
0.089	-0.255	1.370			0.094	-0.216	1.419			0.116	0.051	1.455			0.117	0.223	1.430			-0.041	-0.048	1.442			-0.107	-0.275	1.431			-0.123	-0.449	1.367			-0.105	-0.522	1.340			0.258	-0.040	1.440			0.292	-0.226	1.263
0.089	-0.255	1.370			0.094	-0.216	1.419			0.117	0.051	1.455			0.118	0.223	1.430			-0.041	-0.048	1.442			-0.107	-0.275	1.431			-0.123	-0.449	1.367			-0.104	-0.522	1.340			0.259	-0.040	1.441			0.292	-0.226	1.262
0.090	-0.255	1.369			0.094	-0.216	1.419			0.117	0.051	1.455			0.118	0.223	1.430			-0.040	-0.048	1.442			-0.107	-0.275	1.431			-0.123	-0.449	1.367			-0.104	-0.521	1.339			0.259	-0.039	1.441			0.292	-0.225	1.262
0.090	-0.255	1.369			0.094	-0.216	1.419			0.117	0.051	1.455			0.118	0.223	1.430			-0.040	-0.048	1.442			-0.107	-0.275	1.431			-0.123	-0.449	1.367			-0.104	-0.521	1.339			0.259	-0.039	1.441			0.291	-0.225	1.262
0.090	-0.255	1.369			0.095	-0.216	1.419			0.117	0.051	1.455			0.119	0.223	1.429			-0.040	-0.048	1.442			-0.107	-0.275	1.431			-0.123	-0.449	1.367			-0.104	-0.521	1.339			0.259	-0.039	1.441			0.291	-0.225	1.261
0.090	-0.255	1.369			0.095	-0.216	1.419			0.118	0.051	1.455			0.119	0.223	1.429			-0.040	-0.048	1.442			-0.107	-0.274	1.431			-0.122	-0.449	1.366			-0.103	-0.521	1.339			0.259	-0.039	1.441			0.290	-0.225	1.261
0.091	-0.255	1.369			0.095	-0.216	1.419			0.118	0.051	1.455			0.119	0.223	1.429			-0.040	-0.048	1.442			-0.107	-0.274	1.431			-0.122	-0.449	1.366			-0.103	-0.521	1.339			0.260	-0.039	1.441			0.290	-0.225	1.261
0.091	-0.255	1.369			0.095	-0.216	1.419			0.118	0.051	1.455			0.120	0.223	1.429			-0.039	-0.048	1.442			-0.106	-0.274	1.431			-0.122	-0.449	1.366			-0.103	-0.521	1.339			0.260	-0.039	1.441			0.290	-0.225	1.261
0.091	-0.256	1.369			0.095	-0.216	1.419			0.118	0.051	1.455			0.120	0.223	1.429			-0.039	-0.048	1.441			-0.106	-0.274	1.431			-0.122	-0.449	1.366			-0.103	-0.521	1.339			0.260	-0.038	1.442			0.290	-0.224	1.261
0.091	-0.256	1.369			0.096	-0.216	1.419			0.119	0.051	1.455			0.120	0.223	1.429			-0.039	-0.048	1.441			-0.106	-0.274	1.430			-0.122	-0.449	1.366			-0.103	-0.521	1.339			0.260	-0.038	1.442			0.289	-0.224	1.260
0.091	-0.256	1.369			0.096	-0.216	1.419			0.119	0.051	1.455			0.120	0.223	1.429			-0.039	-0.048	1.441			-0.106	-0.274	1.430			-0.122	-0.448	1.366			-0.103	-0.521	1.339			0.260	-0.038	1.442			0.289	-0.224	1.260
0.091	-0.256	1.369			0.096	-0.216	1.419			0.119	0.051	1.455			0.121	0.223	1.429			-0.039	-0.048	1.441			-0.106	-0.274	1.430			-0.121	-0.448	1.366			-0.103	-0.520	1.339			0.260	-0.038	1.442			0.289	-0.223	1.260
0.092	-0.256	1.369			0.096	-0.216	1.419			0.119	0.051	1.455			0.121	0.223	1.429			-0.038	-0.048	1.441			-0.106	-0.274	1.430			-0.121	-0.448	1.366			-0.102	-0.520	1.339			0.261	-0.038	1.442			0.290	-0.223	1.260
0.092	-0.256	1.369			0.096	-0.216	1.419			0.119	0.051	1.455			0.121	0.223	1.429			-0.038	-0.048	1.441			-0.106	-0.274	1.430			-0.121	-0.448	1.366			-0.102	-0.520	1.339			0.261	-0.038	1.442			0.291	-0.223	1.260
0.092	-0.256	1.369			0.096	-0.216	1.419			0.119	0.051	1.455			0.121	0.223	1.429			-0.038	-0.049	1.441			-0.106	-0.273	1.430			-0.121	-0.448	1.366			-0.102	-0.520	1.339			0.261	-0.038	1.442			0.293	-0.222	1.259
0.092	-0.256	1.369			0.096	-0.216	1.418			0.120	0.051	1.455			0.121	0.223	1.429			-0.038	-0.049	1.441			-0.105	-0.273	1.430			-0.121	-0.448	1.366			-0.102	-0.520	1.339			0.261	-0.038	1.442			0.293	-0.222	1.259
0.092	-0.256	1.369			0.097	-0.216	1.418			0.120	0.051	1.455			0.122	0.223	1.429			-0.038	-0.049	1.441			-0.105	-0.273	1.430			-0.121	-0.448	1.366			-0.102	-0.520	1.339			0.261	-0.037	1.442			0.295	-0.221	1.259
0.092	-0.256	1.369			0.097	-0.216	1.418			0.120	0.051	1.455			0.122	0.223	1.429			-0.038	-0.049	1.441			-0.105	-0.273	1.430			-0.121	-0.448	1.366			-0.102	-0.520	1.339			0.258	-0.037	1.441			0.295	-0.221	1.259
0.093	-0.256	1.368			0.097	-0.217	1.418			0.120	0.051	1.455			0.122	0.223	1.429			-0.038	-0.049	1.441			-0.105	-0.273	1.430			-0.120	-0.448	1.366			-0.102	-0.520	1.339			0.255	-0.037	1.440			0.295	-0.221	1.259
0.093	-0.256	1.368			0.097	-0.217	1.418			0.120	0.051	1.455			0.122	0.223	1.429			-0.038	-0.049	1.441			-0.105	-0.273	1.430			-0.120	-0.448	1.366			-0.102	-0.520	1.339			0.254	-0.038	1.440			0.295	-0.222	1.259
0.093	-0.257	1.368			0.098	-0.217	1.418			0.120	0.051	1.455			0.122	0.223	1.429			-0.037	-0.049	1.441			-0.105	-0.273	1.430			-0.120	-0.448	1.366			-0.102	-0.520	1.339			0.252	-0.038	1.439			0.296	-0.223	1.259
0.093	-0.257	1.368			0.098	-0.217	1.417			0.120	0.051	1.455			0.122	0.223	1.429			-0.037	-0.049	1.441			-0.105	-0.273	1.430			-0.120	-0.448	1.366			-0.101	-0.520	1.339			0.250	-0.038	1.438			0.296	-0.223	1.259
0.094	-0.258	1.367			0.098	-0.218	1.417			0.121	0.051	1.454			0.122	0.223	1.429			-0.037	-0.049	1.441			-0.105	-0.273	1.430			-0.119	-0.448	1.365			-0.101	-0.520	1.338			0.249	-0.039	1.437			0.296	-0.224	1.259
0.094	-0.258	1.367			0.099	-0.218	1.417			0.121	0.051	1.454			0.123	0.223	1.428			-0.037	-0.049	1.441			-0.105	-0.273	1.430			-0.119	-0.448	1.365			-0.101	-0.520	1.338			0.247	-0.039	1.437			0.301	-0.221	1.258
0.094	-0.259	1.367			0.099	-0.219	1.417			0.121	0.051	1.454			0.123	0.223	1.428			-0.037	-0.049	1.440			-0.104	-0.273	1.429			-0.119	-0.448	1.365			-0.101	-0.520	1.338			0.246	-0.040	1.436			0.305	-0.220	1.256
0.095	-0.259	1.366			0.100	-0.219	1.416			0.121	0.051	1.454			0.123	0.223	1.428			-0.037	-0.049	1.440			-0.104	-0.273	1.429			-0.118	-0.448	1.365			-0.101	-0.520	1.338			0.244	-0.040	1.435			0.308	-0.220	1.255
0.095	-0.259	1.366			0.100	-0.219	1.416			0.121	0.051	1.454			0.123	0.223	1.428			-0.036	-0.049	1.440			-0.104	-0.273	1.429			-0.118	-0.448	1.364			-0.100	-0.520	1.338			0.243	-0.041	1.434			0.311	-0.219	1.255
0.095	-0.260	1.366			0.100	-0.220	1.416			0.122	0.051	1.454			0.123	0.223	1.428			-0.036	-0.049	1.440			-0.104	-0.273	1.429			-0.117	-0.448	1.364			-0.099	-0.518	1.338			0.242	-0.041	1.433			0.314	-0.219	1.254
0.096	-0.260	1.366			0.101	-0.220	1.416			0.122	0.051	1.454			0.123	0.223	1.428			-0.036	-0.049	1.440			-0.104	-0.273	1.429			-0.117	-0.448	1.363			-0.098	-0.517	1.338			0.241	-0.042	1.432			0.317	-0.219	1.253
0.096	-0.261	1.365			0.101	-0.221	1.415			0.123	0.051	1.454			0.124	0.223	1.428			-0.036	-0.049	1.440			-0.103	-0.273	1.429			-0.116	-0.449	1.363			-0.097	-0.516	1.338			0.241	-0.043	1.431			0.320	-0.219	1.252
0.096	-0.261	1.365			0.102	-0.221	1.415			0.123	0.051	1.453			0.124	0.223	1.428			-0.035	-0.049	1.440			-0.103	-0.273	1.429			-0.115	-0.449	1.362			-0.096	-0.516	1.338			0.240	-0.044	1.430			0.322	-0.219	1.250
0.096	-0.262	1.365			0.102	-0.221	1.415			0.123	0.051	1.453			0.124	0.223	1.427			-0.035	-0.049	1.440			-0.103	-0.273	1.428			-0.114	-0.450	1.361			-0.095	-0.515	1.338			0.240	-0.045	1.428			0.324	-0.219	1.249
0.097	-0.262	1.365			0.102	-0.222	1.415			0.124	0.051	1.453			0.125	0.223	1.427			-0.035	-0.049	1.439			-0.102	-0.273	1.428			-0.114	-0.451	1.361			-0.094	-0.515	1.338			0.240	-0.046	1.427			0.326	-0.219	1.247
0.097	-0.262	1.364			0.103	-0.222	1.414			0.124	0.050	1.453			0.125	0.224	1.427			-0.034	-0.049	1.439			-0.102	-0.273	1.428			-0.113	-0.451	1.360			-0.093	-0.514	1.338			0.240	-0.047	1.426			0.328	-0.219	1.246
0.097	-0.263	1.364			0.103	-0.222	1.414			0.124	0.050	1.453			0.126	0.224	1.427			-0.034	-0.049	1.439			-0.101	-0.273	1.428			-0.112	-0.452	1.360			-0.093	-0.514	1.338			0.240	-0.048	1.425			0.329	-0.219	1.245
0.098	-0.263	1.364			0.104	-0.223	1.414			0.125	0.050	1.453			0.126	0.224	1.427			-0.033	-0.049	1.439			-0.101	-0.273	1.428			-0.112	-0.452	1.359			-0.092	-0.513	1.338			0.240	-0.049	1.425			0.331	-0.220	1.244
0.098	-0.263	1.364			0.104	-0.223	1.414			0.125	0.050	1.452			0.126	0.224	1.427			-0.033	-0.049	1.439			-0.101	-0.273	1.428			-0.111	-0.453	1.359			-0.091	-0.513	1.338			0.241	-0.050	1.424			0.332	-0.220	1.243
0.098	-0.264	1.364			0.104	-0.223	1.414			0.126	0.050	1.452			0.127	0.224	1.426			-0.032	-0.049	1.439			-0.100	-0.273	1.427			-0.111	-0.454	1.358			-0.090	-0.513	1.338			0.241	-0.050	1.423			0.334	-0.220	1.243
0.099	-0.264	1.364			0.105	-0.223	1.413			0.126	0.050	1.452			0.128	0.224	1.426			-0.031	-0.049	1.439			-0.099	-0.273	1.427			-0.110	-0.454	1.358			-0.089	-0.512	1.338			0.242	-0.051	1.422			0.336	-0.220	1.242
0.099	-0.264	1.363			0.106	-0.224	1.413			0.127	0.050	1.452			0.128	0.224	1.426			-0.031	-0.049	1.438			-0.099	-0.273	1.427			-0.110	-0.455	1.357			-0.088	-0.512	1.338			0.243	-0.052	1.421			0.338	-0.220	1.241
0.100	-0.265	1.363			0.106	-0.224	1.413			0.128	0.050	1.452			0.129	0.224	1.426			-0.030	-0.050	1.438			-0.098	-0.273	1.427			-0.109	-0.455	1.357			-0.088	-0.512	1.338			0.243	-0.052	1.421			0.339	-0.220	1.240
0.100	-0.265	1.363			0.107	-0.224	1.413			0.129	0.050	1.452			0.130	0.224	1.426			-0.029	-0.050	1.438			-0.098	-0.273	1.427			-0.109	-0.456	1.356			-0.087	-0.512	1.338			0.244	-0.053	1.420			0.340	-0.220	1.239
0.101	-0.265	1.363			0.107	-0.224	1.413			0.130	0.050	1.452			0.130	0.224	1.426			-0.028	-0.050	1.438			-0.097	-0.274	1.427			-0.108	-0.456	1.356			-0.086	-0.512	1.338			0.245	-0.053	1.420			0.341	-0.220	1.239
0.101	-0.265	1.363			0.108	-0.225	1.413			0.130	0.050	1.451			0.131	0.225	1.425			-0.027	-0.050	1.438			-0.096	-0.274	1.426			-0.108	-0.457	1.356			-0.085	-0.512	1.338			0.246	-0.054	1.419			0.342	-0.221	1.238
0.102	-0.266	1.363			0.109	-0.225	1.413			0.131	0.050	1.451			0.132	0.225	1.425			-0.026	-0.050	1.437			-0.095	-0.274	1.426			-0.107	-0.458	1.355			-0.084	-0.512	1.338			0.247	-0.054	1.419			0.342	-0.221	1.238
0.102	-0.266	1.363			0.109	-0.225	1.412			0.132	0.050	1.451			0.133	0.225	1.425			-0.025	-0.050	1.437			-0.095	-0.274	1.426			-0.107	-0.458	1.355			-0.082	-0.512	1.338			0.248	-0.054	1.418			0.343	-0.221	1.238
0.103	-0.266	1.362			0.110	-0.225	1.412			0.133	0.050	1.451			0.133	0.225	1.425			-0.024	-0.050	1.437			-0.094	-0.274	1.426			-0.106	-0.459	1.355			-0.081	-0.511	1.338			0.249	-0.055	1.418			0.344	-0.222	1.238
0.103	-0.266	1.362			0.110	-0.225	1.412			0.134	0.050	1.451			0.134	0.225	1.425			-0.023	-0.050	1.437			-0.093	-0.274	1.426			-0.106	-0.459	1.354			-0.080	-0.511	1.338			0.250	-0.055	1.418			0.345	-0.223	1.239
0.104	-0.266	1.362			0.111	-0.225	1.412			0.134	0.050	1.451			0.135	0.225	1.425			-0.022	-0.050	1.437			-0.092	-0.274	1.426			-0.105	-0.459	1.354			-0.079	-0.511	1.338			0.251	-0.055	1.418			0.347	-0.224	1.239
0.104	-0.266	1.362			0.111	-0.225	1.412			0.135	0.050	1.451			0.136	0.225	1.425			-0.021	-0.050	1.437			-0.092	-0.274	1.426			-0.105	-0.460	1.354			-0.078	-0.511	1.338			0.252	-0.056	1.418			0.348	-0.225	1.240
0.105	-0.266	1.362			0.112	-0.226	1.412			0.136	0.050	1.451			0.136	0.225	1.425			-0.020	-0.050	1.437			-0.091	-0.274	1.426			-0.104	-0.460	1.354			-0.077	-0.511	1.338			0.253	-0.056	1.417			0.349	-0.226	1.241
0.105	-0.266	1.362			0.113	-0.226	1.412			0.137	0.050	1.450			0.137	0.225	1.424			-0.020	-0.050	1.437			-0.090	-0.274	1.425			-0.104	-0.461	1.353			-0.076	-0.511	1.338			0.255	-0.056	1.417			0.350	-0.227	1.242
0.106	-0.266	1.362			0.113	-0.226	1.412			0.137	0.050	1.450			0.138	0.224	1.424			-0.019	-0.050	1.437			-0.089	-0.274	1.425			-0.104	-0.461	1.353			-0.076	-0.511	1.338			0.256	-0.056	1.417			0.351	-0.228	1.242
0.106	-0.266	1.362			0.114	-0.226	1.412			0.138	0.050	1.450			0.139	0.224	1.424			-0.018	-0.050	1.437			-0.089	-0.274	1.425			-0.103	-0.461	1.353			-0.075	-0.511	1.338			0.257	-0.057	1.417			0.352	-0.229	1.242
0.107	-0.267	1.362			0.114	-0.226	1.412			0.139	0.050	1.450			0.140	0.224	1.424			-0.017	-0.050	1.437			-0.088	-0.274	1.425			-0.103	-0.461	1.353			-0.074	-0.511	1.338			0.258	-0.057	1.417			0.352	-0.229	1.242
0.107	-0.267	1.362			0.115	-0.226	1.412			0.140	0.050	1.450			0.141	0.224	1.424			-0.017	-0.050	1.437			-0.087	-0.274	1.425			-0.103	-0.462	1.353			-0.073	-0.511	1.338			0.260	-0.057	1.417			0.353	-0.230	1.243
0.108	-0.267	1.362			0.115	-0.226	1.411			0.140	0.050	1.450			0.142	0.224	1.424			-0.016	-0.050	1.436			-0.086	-0.274	1.425			-0.102	-0.462	1.352			-0.072	-0.511	1.338			0.261	-0.058	1.417			0.353	-0.230	1.243
0.108	-0.267	1.361			0.116	-0.226	1.411			0.141	0.050	1.450			0.143	0.224	1.424			-0.015	-0.050	1.436			-0.086	-0.274	1.425			-0.102	-0.462	1.352			-0.072	-0.511	1.338			0.263	-0.058	1.417			0.355	-0.230	1.242
0.109	-0.266	1.361			0.117	-0.226	1.411			0.142	0.050	1.450			0.144	0.224	1.424			-0.014	-0.049	1.436			-0.085	-0.274	1.425			-0.102	-0.462	1.352			-0.071	-0.511	1.338			0.265	-0.058	1.416			0.353	-0.233	1.251
0.110	-0.266	1.361			0.117	-0.226	1.411			0.143	0.050	1.449			0.144	0.224	1.424			-0.014	-0.049	1.436			-0.085	-0.274	1.425			-0.101	-0.463	1.352			-0.070	-0.510	1.338			0.266	-0.059	1.416			0.351	-0.240	1.255
0.110	-0.266	1.361			0.118	-0.226	1.411			0.144	0.050	1.449			0.145	0.224	1.423			-0.013	-0.049	1.436			-0.084	-0.274	1.424			-0.101	-0.463	1.352			-0.069	-0.510	1.338			0.268	-0.059	1.416			0.350	-0.245	1.258
0.111	-0.266	1.361			0.119	-0.226	1.411			0.144	0.050	1.449			0.146	0.224	1.423			-0.012	-0.049	1.436			-0.083	-0.274	1.424			-0.099	-0.461	1.352			-0.069	-0.511	1.337			0.270	-0.059	1.416			0.349	-0.249	1.260
0.112	-0.266	1.361			0.119	-0.225	1.411			0.145	0.050	1.449			0.147	0.224	1.423			-0.011	-0.049	1.436			-0.083	-0.274	1.424			-0.099	-0.461	1.352			-0.068	-0.511	1.337			0.271	-0.060	1.416			0.349	-0.252	1.262
0.112	-0.266	1.361			0.120	-0.225	1.411			0.146	0.050	1.449			0.148	0.224	1.423			-0.010	-0.049	1.436			-0.082	-0.274	1.424			-0.098	-0.462	1.352			-0.068	-0.511	1.337			0.273	-0.060	1.416			0.349	-0.254	1.263
0.113	-0.266	1.361			0.121	-0.225	1.411			0.147	0.050	1.449			0.149	0.223	1.423			-0.009	-0.049	1.436			-0.081	-0.274	1.424			-0.098	-0.462	1.352			-0.067	-0.511	1.337			0.274	-0.060	1.416			0.348	-0.256	1.264
0.114	-0.266	1.361			0.121	-0.225	1.411			0.148	0.050	1.448			0.150	0.223	1.423			-0.008	-0.049	1.436			-0.081	-0.274	1.424			-0.098	-0.462	1.352			-0.066	-0.511	1.337			0.276	-0.061	1.416			0.348	-0.258	1.265
0.114	-0.265	1.360			0.122	-0.225	1.410			0.149	0.050	1.448			0.151	0.223	1.423			-0.007	-0.049	1.436			-0.080	-0.274	1.424			-0.097	-0.462	1.352			-0.065	-0.511	1.337			0.277	-0.061	1.416			0.349	-0.258	1.266
0.115	-0.265	1.360			0.123	-0.225	1.410			0.150	0.049	1.448			0.152	0.223	1.423			-0.006	-0.049	1.435			-0.079	-0.274	1.423			-0.097	-0.462	1.351			-0.065	-0.510	1.337			0.278	-0.061	1.416			0.350	-0.258	1.267
0.116	-0.265	1.360			0.124	-0.225	1.410			0.151	0.049	1.448			0.153	0.223	1.422			-0.005	-0.049	1.435			-0.079	-0.274	1.423			-0.097	-0.462	1.351			-0.064	-0.510	1.337			0.280	-0.062	1.416			0.340	-0.255	1.306
0.117	-0.265	1.360			0.125	-0.224	1.410			0.152	0.049	1.448			0.155	0.223	1.422			-0.004	-0.049	1.435			-0.078	-0.274	1.423			-0.096	-0.462	1.351			-0.063	-0.510	1.337			0.281	-0.062	1.416			0.337	-0.254	1.320
0.118	-0.265	1.360			0.126	-0.224	1.410			0.153	0.049	1.448			0.156	0.223	1.422			-0.003	-0.049	1.435			-0.077	-0.274	1.423			-0.096	-0.462	1.351			-0.062	-0.510	1.337			0.283	-0.062	1.416			0.335	-0.254	1.329
0.119	-0.264	1.360			0.126	-0.224	1.410			0.154	0.049	1.447			0.157	0.223	1.422			-0.002	-0.049	1.435			-0.077	-0.274	1.422			-0.095	-0.462	1.351			-0.062	-0.510	1.337			0.284	-0.062	1.415			0.334	-0.253	1.336
0.120	-0.264	1.359			0.127	-0.224	1.409			0.155	0.049	1.447			0.158	0.223	1.422			-0.002	-0.049	1.434			-0.076	-0.274	1.422			-0.095	-0.462	1.350			-0.061	-0.510	1.337			0.286	-0.063	1.415			0.333	-0.252	1.340
0.120	-0.264	1.359			0.128	-0.224	1.409			0.156	0.049	1.447			0.159	0.222	1.422			-0.001	-0.049	1.434			-0.075	-0.274	1.422			-0.095	-0.462	1.350			-0.061	-0.510	1.336			0.287	-0.063	1.415			0.332	-0.251	1.343
0.121	-0.264	1.359			0.129	-0.224	1.409			0.157	0.049	1.447			0.160	0.222	1.421			0.000	-0.049	1.434			-0.075	-0.274	1.422			-0.094	-0.463	1.350			-0.060	-0.510	1.336			0.288	-0.063	1.415			0.332	-0.251	1.346
0.122	-0.264	1.359			0.130	-0.224	1.409			0.158	0.049	1.447			0.161	0.222	1.421			0.001	-0.049	1.434			-0.074	-0.274	1.421			-0.094	-0.463	1.350			-0.059	-0.510	1.336			0.290	-0.064	1.415			0.332	-0.250	1.348
0.123	-0.264	1.359			0.130	-0.224	1.409			0.159	0.049	1.446			0.163	0.222	1.421			0.002	-0.049	1.433			-0.073	-0.274	1.421			-0.094	-0.463	1.349			-0.059	-0.510	1.336			0.291	-0.064	1.415			0.332	-0.250	1.351
0.124	-0.263	1.358			0.131	-0.223	1.408			0.160	0.049	1.446			0.164	0.222	1.421			0.003	-0.049	1.433			-0.073	-0.274	1.420			-0.093	-0.463	1.349			-0.058	-0.509	1.336			0.292	-0.065	1.414			0.332	-0.249	1.352
0.124	-0.263	1.358			0.132	-0.223	1.408			0.161	0.049	1.446			0.165	0.222	1.421			0.004	-0.049	1.433			-0.072	-0.273	1.420			-0.093	-0.463	1.349			-0.058	-0.509	1.335			0.293	-0.065	1.414			0.331	-0.249	1.354
0.125	-0.263	1.358			0.133	-0.223	1.408			0.162	0.049	1.446			0.166	0.222	1.420			0.005	-0.048	1.432			-0.071	-0.273	1.420			-0.092	-0.463	1.348			-0.057	-0.509	1.335			0.294	-0.065	1.414			0.332	-0.249	1.356
0.126	-0.263	1.358			0.133	-0.223	1.408			0.162	0.049	1.446			0.167	0.222	1.420			0.006	-0.048	1.432			-0.071	-0.273	1.419			-0.090	-0.461	1.348			-0.057	-0.510	1.334			0.295	-0.065	1.414			0.332	-0.248	1.357
0.127	-0.263	1.357			0.134	-0.223	1.407			0.163	0.049	1.446			0.168	0.222	1.420			0.007	-0.048	1.431			-0.070	-0.273	1.419			-0.089	-0.461	1.347			-0.056	-0.510	1.334			0.296	-0.066	1.414			0.345	-0.243	1.334
0.127	-0.263	1.357			0.135	-0.223	1.407			0.164	0.049	1.445			0.169	0.222	1.420			0.008	-0.048	1.431			-0.069	-0.273	1.418			-0.088	-0.461	1.346			-0.056	-0.510	1.334			0.297	-0.066	1.414			0.351	-0.241	1.324
0.128	-0.263	1.357			0.135	-0.223	1.407			0.165	0.048	1.445			0.170	0.222	1.419			0.009	-0.048	1.431			-0.068	-0.273	1.418			-0.087	-0.461	1.346			-0.055	-0.510	1.333			0.298	-0.066	1.414			0.351	-0.241	1.328
0.129	-0.262	1.357			0.136	-0.223	1.407			0.165	0.048	1.445			0.171	0.222	1.419			0.010	-0.048	1.430			-0.068	-0.273	1.418			-0.087	-0.461	1.345			-0.054	-0.510	1.333			0.299	-0.066	1.414			0.350	-0.240	1.330
0.130	-0.262	1.356			0.137	-0.223	1.406			0.166	0.048	1.445			0.171	0.222	1.419			0.011	-0.048	1.430			-0.067	-0.273	1.417			-0.086	-0.460	1.344			-0.054	-0.510	1.333			0.299	-0.066	1.414			0.350	-0.240	1.331
0.130	-0.262	1.356			0.137	-0.223	1.406			0.167	0.048	1.445			0.172	0.222	1.419			0.012	-0.048	1.430			-0.066	-0.273	1.417			-0.085	-0.460	1.344			-0.053	-0.510	1.332			0.300	-0.066	1.413			0.350	-0.239	1.333
0.131	-0.262	1.356			0.138	-0.222	1.406			0.167	0.048	1.444			0.173	0.222	1.419			0.012	-0.048	1.429			-0.066	-0.273	1.416			-0.084	-0.460	1.343			-0.053	-0.510	1.332			0.301	-0.066	1.413			0.350	-0.239	1.334
0.131	-0.262	1.356			0.138	-0.222	1.406			0.168	0.048	1.444			0.174	0.222	1.418			0.013	-0.048	1.429			-0.065	-0.273	1.416			-0.083	-0.460	1.343			-0.052	-0.510	1.331			0.301	-0.066	1.413			0.350	-0.238	1.334
0.132	-0.262	1.355			0.139	-0.222	1.405			0.168	0.048	1.444			0.174	0.222	1.418			0.014	-0.048	1.429			-0.065	-0.273	1.416			-0.083	-0.460	1.342			-0.051	-0.510	1.331			0.302	-0.066	1.413			0.350	-0.238	1.335
0.132	-0.262	1.355			0.139	-0.222	1.405			0.169	0.048	1.444			0.175	0.222	1.418			0.014	-0.048	1.428			-0.064	-0.273	1.415			-0.082	-0.460	1.342			-0.051	-0.509	1.331			0.302	-0.066	1.413			0.350	-0.238	1.336
0.133	-0.262	1.355			0.140	-0.222	1.405			0.169	0.048	1.444			0.175	0.222	1.418			0.015	-0.048	1.428			-0.064	-0.273	1.415			-0.082	-0.460	1.341			-0.050	-0.509	1.330			0.303	-0.067	1.413			0.350	-0.237	1.336
0.133	-0.262	1.355			0.140	-0.222	1.405			0.170	0.048	1.443			0.176	0.222	1.418			0.015	-0.048	1.428			-0.063	-0.273	1.415			-0.081	-0.460	1.341			-0.050	-0.509	1.330			0.303	-0.067	1.413			0.350	-0.237	1.337
0.134	-0.261	1.354			0.141	-0.222	1.404			0.170	0.048	1.443			0.177	0.222	1.418			0.016	-0.048	1.428			-0.063	-0.273	1.414			-0.081	-0.460	1.341			-0.049	-0.509	1.330			0.304	-0.067	1.413			0.350	-0.240	1.334
0.134	-0.261	1.354			0.141	-0.222	1.404			0.170	0.048	1.443			0.177	0.222	1.417			0.016	-0.048	1.427			-0.063	-0.273	1.414			-0.080	-0.459	1.340			-0.049	-0.509	1.329			0.304	-0.067	1.413			0.350	-0.240	1.335
0.134	-0.261	1.354			0.141	-0.222	1.404			0.171	0.048	1.443			0.177	0.222	1.417			0.017	-0.048	1.427			-0.062	-0.272	1.414			-0.080	-0.459	1.340			-0.048	-0.509	1.329			0.305	-0.067	1.413			0.350	-0.239	1.335
0.135	-0.261	1.354			0.142	-0.222	1.404			0.171	0.048	1.443			0.178	0.222	1.417			0.017	-0.048	1.427			-0.062	-0.272	1.413			-0.080	-0.459	1.340			-0.048	-0.508	1.329			0.305	-0.067	1.413			0.349	-0.239	1.336
0.135	-0.261	1.354			0.142	-0.222	1.404			0.171	0.048	1.443			0.178	0.223	1.417			0.018	-0.048	1.427			-0.061	-0.272	1.413			-0.079	-0.459	1.340			-0.047	-0.508	1.328			0.305	-0.067	1.413			0.349	-0.239	1.336
0.135	-0.261	1.353			0.142	-0.222	1.404			0.172	0.048	1.442			0.179	0.223	1.417			0.018	-0.048	1.426			-0.061	-0.272	1.413			-0.079	-0.459	1.339			-0.047	-0.508	1.328			0.306	-0.067	1.413			0.349	-0.239	1.337
0.136	-0.261	1.353			0.142	-0.222	1.403			0.172	0.048	1.442			0.179	0.223	1.417			0.018	-0.048	1.426			-0.061	-0.272	1.413			-0.079	-0.459	1.339			-0.047	-0.508	1.328			0.306	-0.067	1.413			0.349	-0.239	1.337
0.136	-0.261	1.353			0.143	-0.222	1.403			0.172	0.048	1.442			0.179	0.223	1.417			0.019	-0.048	1.426			-0.061	-0.272	1.413			-0.079	-0.459	1.339			-0.046	-0.508	1.328			0.306	-0.067	1.413			0.349	-0.243	1.333
0.136	-0.261	1.353			0.143	-0.222	1.403			0.172	0.048	1.442			0.180	0.223	1.417			0.019	-0.048	1.426			-0.060	-0.272	1.412			-0.078	-0.459	1.339			-0.046	-0.508	1.328			0.306	-0.067	1.413			0.349	-0.245	1.332
0.136	-0.261	1.353			0.143	-0.222	1.403			0.173	0.048	1.442			0.180	0.223	1.417			0.019	-0.047	1.426			-0.060	-0.272	1.412			-0.078	-0.459	1.339			-0.046	-0.508	1.327			0.307	-0.067	1.413			0.349	-0.247	1.330
0.137	-0.261	1.353			0.143	-0.222	1.403			0.173	0.048	1.442			0.180	0.223	1.417			0.019	-0.047	1.426			-0.060	-0.272	1.412			-0.078	-0.459	1.339			-0.046	-0.508	1.327			0.307	-0.067	1.413			0.349	-0.249	1.329
0.137	-0.261	1.353			0.144	-0.222	1.403			0.173	0.048	1.442			0.180	0.223	1.416			0.020	-0.047	1.426			-0.060	-0.272	1.412			-0.078	-0.459	1.338			-0.045	-0.508	1.327			0.307	-0.067	1.412			0.349	-0.248	1.329
0.137	-0.261	1.352			0.144	-0.222	1.403			0.173	0.048	1.442			0.181	0.223	1.416			0.020	-0.047	1.426			-0.060	-0.272	1.412			-0.078	-0.459	1.338			-0.045	-0.507	1.327			0.307	-0.067	1.412			0.348	-0.247	1.330
0.137	-0.261	1.352			0.144	-0.222	1.402			0.173	0.048	1.442			0.181	0.223	1.416			0.020	-0.047	1.425			-0.059	-0.272	1.412			-0.078	-0.459	1.338			-0.045	-0.507	1.327			0.307	-0.067	1.412			0.347	-0.247	1.331
0.137	-0.261	1.352			0.144	-0.221	1.402			0.174	0.048	1.442			0.181	0.223	1.416			0.020	-0.047	1.425			-0.059	-0.272	1.412			-0.077	-0.459	1.338			-0.045	-0.507	1.327			0.308	-0.067	1.412			0.346	-0.247	1.332
0.137	-0.261	1.352			0.144	-0.221	1.402			0.174	0.048	1.441			0.181	0.223	1.416			0.021	-0.047	1.425			-0.059	-0.272	1.411			-0.077	-0.459	1.338			-0.045	-0.507	1.327			0.308	-0.067	1.412			0.345	-0.246	1.333
0.138	-0.261	1.352			0.144	-0.221	1.402			0.174	0.048	1.441			0.181	0.223	1.416			0.021	-0.047	1.425			-0.059	-0.272	1.411			-0.077	-0.459	1.338			-0.044	-0.507	1.327			0.308	-0.067	1.412			0.345	-0.246	1.333
0.138	-0.261	1.352			0.145	-0.221	1.402			0.174	0.048	1.441			0.182	0.223	1.416			0.021	-0.047	1.425			-0.059	-0.272	1.411			-0.077	-0.459	1.338			-0.044	-0.507	1.326			0.308	-0.067	1.412			0.344	-0.246	1.334
0.138	-0.261	1.352			0.145	-0.221	1.402			0.174	0.048	1.441			0.182	0.223	1.416			0.021	-0.047	1.425			-0.059	-0.272	1.411			-0.077	-0.459	1.337			-0.044	-0.507	1.326			0.308	-0.067	1.412			0.345	-0.246	1.332
0.138	-0.261	1.352			0.145	-0.221	1.402			0.174	0.048	1.441			0.182	0.223	1.416			0.021	-0.047	1.425			-0.058	-0.272	1.411			-0.077	-0.459	1.337			-0.044	-0.507	1.326			0.308	-0.067	1.412			0.344	-0.247	1.331
0.138	-0.261	1.352			0.145	-0.221	1.402			0.174	0.048	1.441			0.182	0.223	1.416			0.021	-0.047	1.425			-0.058	-0.272	1.411			-0.077	-0.459	1.337			-0.044	-0.507	1.326			0.308	-0.067	1.412			0.351	-0.245	1.295
0.138	-0.261	1.352			0.145	-0.221	1.402			0.174	0.048	1.441			0.182	0.223	1.416			0.022	-0.047	1.425			-0.058	-0.272	1.411			-0.077	-0.459	1.337			-0.044	-0.507	1.326			0.308	-0.066	1.412			0.354	-0.245	1.281
0.138	-0.261	1.352			0.145	-0.221	1.402			0.175	0.048	1.441			0.182	0.223	1.416			0.022	-0.047	1.425			-0.058	-0.272	1.411			-0.077	-0.459	1.337			-0.044	-0.507	1.326			0.307	-0.066	1.412			0.356	-0.244	1.274
0.138	-0.261	1.351			0.145	-0.221	1.402			0.175	0.048	1.441			0.182	0.223	1.416			0.022	-0.047	1.425			-0.058	-0.272	1.411			-0.077	-0.459	1.337			-0.044	-0.507	1.326			0.306	-0.065	1.413			0.358	-0.244	1.268
0.138	-0.261	1.351			0.145	-0.221	1.402			0.175	0.048	1.441			0.182	0.223	1.416			0.022	-0.047	1.425			-0.058	-0.272	1.411			-0.077	-0.459	1.337			-0.043	-0.507	1.326			0.305	-0.065	1.413			0.359	-0.244	1.263
0.138	-0.261	1.351			0.145	-0.221	1.401			0.175	0.048	1.441			0.182	0.223	1.416			0.022	-0.047	1.425			-0.058	-0.272	1.410			-0.077	-0.459	1.337			-0.043	-0.507	1.326			0.302	-0.064	1.413			0.359	-0.244	1.258
0.138	-0.261	1.351			0.145	-0.221	1.401			0.175	0.048	1.441			0.182	0.223	1.416			0.022	-0.047	1.425			-0.058	-0.272	1.410			-0.077	-0.459	1.336			-0.043	-0.507	1.326			0.300	-0.063	1.413			0.360	-0.243	1.255
0.138	-0.261	1.351			0.145	-0.222	1.401			0.175	0.048	1.441			0.182	0.223	1.416			0.022	-0.047	1.425			-0.058	-0.272	1.410			-0.077	-0.459	1.336			-0.043	-0.507	1.326			0.297	-0.062	1.414			0.360	-0.243	1.252
0.138	-0.261	1.351			0.145	-0.222	1.401			0.175	0.048	1.441			0.182	0.223	1.416			0.022	-0.047	1.425			-0.058	-0.272	1.410			-0.077	-0.459	1.336			-0.043	-0.507	1.326			0.294	-0.061	1.414			0.360	-0.242	1.248
0.138	-0.261	1.351			0.145	-0.222	1.401			0.175	0.048	1.441			0.182	0.223	1.416			0.021	-0.047	1.425			-0.058	-0.272	1.410			-0.077	-0.459	1.336			-0.043	-0.507	1.326			0.293	-0.060	1.414			0.361	-0.241	1.246
0.138	-0.261	1.351			0.145	-0.222	1.401			0.174	0.048	1.441			0.182	0.223	1.416			0.021	-0.048	1.425			-0.058	-0.272	1.410			-0.077	-0.459	1.336			-0.044	-0.507	1.326			0.291	-0.060	1.414			0.361	-0.240	1.243
0.138	-0.262	1.351			0.145	-0.222	1.401			0.174	0.048	1.441			0.181	0.223	1.417			0.021	-0.048	1.425			-0.058	-0.272	1.410			-0.077	-0.459	1.336			-0.044	-0.507	1.326			0.290	-0.059	1.415			0.361	-0.240	1.241
0.137	-0.262	1.351			0.145	-0.222	1.401			0.174	0.048	1.441			0.181	0.223	1.417			0.021	-0.048	1.425			-0.058	-0.272	1.410			-0.077	-0.459	1.336			-0.044	-0.507	1.325			0.285	-0.056	1.416			0.359	-0.238	1.241
0.137	-0.262	1.351			0.144	-0.223	1.401			0.174	0.048	1.441			0.180	0.223	1.417			0.020	-0.048	1.425			-0.058	-0.272	1.410			-0.078	-0.458	1.338			-0.046	-0.509	1.325			0.282	-0.055	1.417			0.357	-0.235	1.240
0.137	-0.263	1.351			0.144	-0.223	1.401			0.173	0.048	1.441			0.179	0.223	1.418			0.019	-0.048	1.425			-0.058	-0.272	1.410			-0.078	-0.459	1.338			-0.046	-0.509	1.325			0.280	-0.053	1.418			0.355	-0.233	1.241
0.136	-0.263	1.351			0.143	-0.223	1.401			0.172	0.048	1.442			0.179	0.223	1.418			0.019	-0.048	1.426			-0.058	-0.272	1.410			-0.079	-0.458	1.339			-0.049	-0.510	1.325			0.277	-0.052	1.419			0.353	-0.231	1.241
0.135	-0.263	1.350			0.143	-0.224	1.401			0.172	0.048	1.442			0.178	0.223	1.418			0.018	-0.048	1.426			-0.059	-0.272	1.410			-0.080	-0.457	1.340			-0.051	-0.512	1.325			0.275	-0.051	1.419			0.342	-0.224	1.236
0.135	-0.264	1.350			0.142	-0.224	1.401			0.171	0.048	1.442			0.177	0.222	1.419			0.017	-0.048	1.426			-0.059	-0.272	1.410			-0.080	-0.456	1.341			-0.053	-0.513	1.325			0.273	-0.049	1.420			0.337	-0.221	1.234
0.134	-0.264	1.350			0.141	-0.224	1.401			0.170	0.048	1.442			0.176	0.222	1.419			0.016	-0.048	1.427			-0.059	-0.272	1.410			-0.081	-0.455	1.342			-0.054	-0.514	1.324			0.271	-0.048	1.421			0.328	-0.220	1.235
0.133	-0.265	1.350			0.140	-0.225	1.401			0.169	0.049	1.443			0.175	0.222	1.420			0.015	-0.049	1.427			-0.060	-0.272	1.411			-0.081	-0.455	1.343			-0.056	-0.515	1.324			0.269	-0.047	1.421			0.322	-0.220	1.236
0.132	-0.265	1.350			0.139	-0.225	1.401			0.168	0.049	1.443			0.174	0.222	1.420			0.014	-0.049	1.427			-0.060	-0.272	1.411			-0.082	-0.454	1.344			-0.057	-0.516	1.324			0.267	-0.046	1.422			0.318	-0.220	1.237
0.130	-0.266	1.350			0.138	-0.226	1.401			0.166	0.049	1.443			0.173	0.222	1.420			0.013	-0.049	1.427			-0.061	-0.272	1.411			-0.082	-0.454	1.344			-0.058	-0.516	1.324			0.265	-0.045	1.423			0.316	-0.219	1.238
0.129	-0.266	1.350			0.136	-0.226	1.401			0.165	0.049	1.443			0.171	0.222	1.421			0.012	-0.049	1.428			-0.061	-0.272	1.411			-0.082	-0.453	1.345			-0.059	-0.517	1.324			0.263	-0.044	1.423			0.314	-0.219	1.238
0.127	-0.267	1.350			0.135	-0.226	1.401			0.164	0.049	1.444			0.170	0.222	1.421			0.011	-0.049	1.428			-0.062	-0.272	1.411			-0.083	-0.453	1.345			-0.061	-0.517	1.324			0.261	-0.043	1.424			0.312	-0.219	1.239
0.126	-0.267	1.351			0.133	-0.227	1.401			0.163	0.049	1.444			0.169	0.222	1.422			0.010	-0.049	1.429			-0.063	-0.273	1.412			-0.083	-0.452	1.346			-0.062	-0.518	1.324			0.260	-0.043	1.424			0.309	-0.219	1.240
0.124	-0.268	1.351			0.132	-0.227	1.401			0.161	0.049	1.444			0.168	0.222	1.422			0.009	-0.050	1.429			-0.064	-0.273	1.412			-0.084	-0.452	1.347			-0.063	-0.518	1.324			0.258	-0.042	1.425			0.306	-0.220	1.242
0.123	-0.268	1.351			0.130	-0.228	1.401			0.160	0.049	1.445			0.166	0.222	1.423			0.008	-0.050	1.429			-0.065	-0.273	1.412			-0.085	-0.452	1.347			-0.064	-0.519	1.324			0.256	-0.041	1.425			0.304	-0.221	1.245
0.122	-0.268	1.351			0.129	-0.228	1.402			0.159	0.049	1.445			0.165	0.222	1.423			0.006	-0.050	1.430			-0.066	-0.273	1.413			-0.085	-0.451	1.348			-0.065	-0.519	1.324			0.259	-0.041	1.426			0.302	-0.222	1.246
0.120	-0.268	1.351			0.127	-0.228	1.402			0.157	0.049	1.445			0.163	0.222	1.424			0.005	-0.050	1.430			-0.067	-0.273	1.413			-0.086	-0.451	1.348			-0.067	-0.520	1.324			0.260	-0.040	1.428			0.301	-0.223	1.247
0.119	-0.268	1.351			0.126	-0.228	1.402			0.156	0.049	1.446			0.162	0.222	1.424			0.004	-0.050	1.430			-0.068	-0.273	1.413			-0.086	-0.450	1.348			-0.068	-0.520	1.324			0.262	-0.040	1.429			0.299	-0.224	1.248
0.117	-0.268	1.352			0.124	-0.228	1.403			0.154	0.049	1.446			0.161	0.222	1.424			0.002	-0.050	1.431			-0.069	-0.273	1.414			-0.087	-0.450	1.349			-0.069	-0.520	1.324			0.263	-0.040	1.430			0.297	-0.224	1.249
0.116	-0.268	1.352			0.123	-0.227	1.403			0.153	0.049	1.446			0.159	0.223	1.425			0.001	-0.050	1.431			-0.070	-0.273	1.414			-0.087	-0.450	1.349			-0.070	-0.521	1.324			0.263	-0.039	1.431			0.296	-0.225	1.249
0.113	-0.267	1.353			0.120	-0.227	1.404			0.150	0.049	1.447			0.157	0.223	1.426			-0.002	-0.050	1.432			-0.073	-0.273	1.415			-0.089	-0.449	1.350			-0.073	-0.521	1.324			0.265	-0.039	1.432			0.294	-0.226	1.251
0.113	-0.267	1.353			0.120	-0.227	1.404			0.150	0.049	1.447			0.157	0.223	1.426			-0.002	-0.050	1.432			-0.073	-0.273	1.415			-0.089	-0.449	1.350			-0.073	-0.521	1.324			0.265	-0.039	1.432			0.294	-0.226	1.251
0.112	-0.266	1.353			0.119	-0.226	1.404			0.149	0.050	1.447			0.155	0.223	1.426			-0.003	-0.050	1.432			-0.074	-0.273	1.416			-0.090	-0.449	1.351			-0.074	-0.522	1.325			0.266	-0.039	1.433			0.293	-0.226	1.251
0.111	-0.266	1.353			0.117	-0.226	1.404			0.147	0.050	1.448			0.154	0.223	1.426			-0.005	-0.050	1.432			-0.075	-0.273	1.416			-0.091	-0.449	1.351			-0.076	-0.522	1.325			0.266	-0.039	1.433			0.292	-0.226	1.251
0.110	-0.266	1.354			0.116	-0.226	1.405			0.146	0.050	1.448			0.152	0.223	1.427			-0.006	-0.050	1.433			-0.076	-0.274	1.417			-0.091	-0.449	1.351			-0.078	-0.523	1.325			0.266	-0.039	1.433			0.291	-0.226	1.251
0.108	-0.265	1.354			0.115	-0.225	1.405			0.145	0.050	1.448			0.151	0.223	1.427			-0.007	-0.050	1.433			-0.078	-0.274	1.417			-0.092	-0.449	1.352			-0.079	-0.523	1.325			0.266	-0.039	1.434			0.290	-0.227	1.251
0.107	-0.265	1.354			0.114	-0.225	1.405			0.143	0.050	1.448			0.150	0.223	1.428			-0.009	-0.051	1.433			-0.079	-0.274	1.417			-0.093	-0.449	1.352			-0.080	-0.523	1.326			0.267	-0.039	1.434			0.289	-0.227	1.251
0.106	-0.264	1.355			0.113	-0.225	1.405			0.142	0.050	1.448			0.149	0.224	1.428			-0.010	-0.051	1.434			-0.080	-0.274	1.418			-0.094	-0.449	1.353			-0.082	-0.523	1.326			0.267	-0.039	1.434			0.288	-0.227	1.251
0.105	-0.264	1.355			0.112	-0.224	1.406			0.141	0.050	1.449			0.148	0.224	1.428			-0.011	-0.051	1.434			-0.081	-0.274	1.418			-0.094	-0.449	1.353			-0.083	-0.524	1.326			0.267	-0.039	1.434			0.287	-0.228	1.251
0.104	-0.264	1.355			0.110	-0.224	1.406			0.139	0.050	1.449			0.147	0.224	1.428			-0.013	-0.051	1.434			-0.082	-0.274	1.418			-0.095	-0.448	1.353			-0.084	-0.524	1.326			0.267	-0.039	1.434			0.286	-0.228	1.251
0.103	-0.263	1.356			0.109	-0.224	1.406			0.138	0.050	1.449			0.145	0.224	1.429			-0.014	-0.050	1.434			-0.083	-0.274	1.419			-0.096	-0.448	1.353			-0.085	-0.524	1.326			0.267	-0.039	1.434			0.288	-0.221	1.261
0.102	-0.263	1.356			0.108	-0.223	1.406			0.137	0.050	1.449			0.144	0.224	1.429			-0.015	-0.050	1.435			-0.084	-0.274	1.419			-0.096	-0.448	1.354			-0.086	-0.524	1.326			0.267	-0.039	1.434			0.286	-0.222	1.260
0.101	-0.263	1.356			0.107	-0.223	1.407			0.136	0.050	1.449			0.143	0.224	1.429			-0.016	-0.050	1.435			-0.085	-0.274	1.419			-0.097	-0.448	1.354			-0.086	-0.525	1.327			0.267	-0.039	1.434			0.285	-0.222	1.260
0.100	-0.262	1.356			0.107	-0.223	1.407			0.134	0.050	1.449			0.142	0.224	1.429			-0.017	-0.050	1.435			-0.086	-0.275	1.420			-0.097	-0.448	1.354			-0.087	-0.525	1.327			0.267	-0.040	1.433			0.284	-0.223	1.260
0.099	-0.262	1.356			0.106	-0.223	1.407			0.133	0.050	1.450			0.141	0.225	1.429			-0.018	-0.050	1.435			-0.087	-0.275	1.420			-0.097	-0.449	1.354			-0.088	-0.525	1.327			0.267	-0.040	1.433			0.284	-0.225	1.260
0.098	-0.262	1.357			0.105	-0.222	1.407			0.132	0.050	1.450			0.141	0.225	1.429			-0.019	-0.050	1.435			-0.088	-0.275	1.420			-0.098	-0.449	1.354			-0.088	-0.525	1.327			0.267	-0.040	1.433			0.283	-0.226	1.259
0.097	-0.261	1.357			0.104	-0.222	1.407			0.131	0.050	1.450			0.140	0.225	1.429			-0.020	-0.050	1.436			-0.088	-0.275	1.420			-0.098	-0.449	1.355			-0.089	-0.525	1.327			0.267	-0.041	1.432			0.282	-0.227	1.259
0.096	-0.261	1.357			0.103	-0.222	1.407			0.130	0.050	1.450			0.139	0.225	1.430			-0.021	-0.050	1.436			-0.089	-0.275	1.420			-0.099	-0.449	1.355			-0.090	-0.525	1.327			0.267	-0.041	1.432			0.282	-0.228	1.259
0.096	-0.261	1.357			0.103	-0.222	1.408			0.130	0.050	1.450			0.138	0.225	1.430			-0.022	-0.050	1.436			-0.090	-0.275	1.421			-0.099	-0.449	1.355			-0.090	-0.526	1.327			0.267	-0.041	1.432			0.282	-0.228	1.259
0.095	-0.261	1.357			0.102	-0.222	1.408			0.129	0.050	1.450			0.137	0.225	1.430			-0.023	-0.050	1.436			-0.091	-0.275	1.421			-0.100	-0.449	1.355			-0.091	-0.526	1.327			0.267	-0.041	1.431			0.282	-0.228	1.260
0.095	-0.261	1.357			0.101	-0.221	1.408			0.128	0.050	1.450			0.137	0.225	1.430			-0.024	-0.050	1.436			-0.091	-0.275	1.421			-0.100	-0.449	1.355			-0.091	-0.526	1.327			0.267	-0.042	1.431			0.282	-0.228	1.260
0.094	-0.260	1.357			0.101	-0.221	1.408			0.127	0.050	1.450			0.136	0.225	1.430			-0.024	-0.050	1.436			-0.092	-0.275	1.421			-0.100	-0.448	1.355			-0.092	-0.526	1.327			0.267	-0.042	1.431			0.282	-0.229	1.260
0.094	-0.260	1.358			0.100	-0.221	1.408			0.127	0.050	1.450			0.135	0.225	1.430			-0.025	-0.050	1.436			-0.092	-0.275	1.421			-0.101	-0.448	1.355			-0.092	-0.526	1.328			0.267	-0.042	1.431			0.282	-0.229	1.260
0.093	-0.260	1.358			0.100	-0.221	1.408			0.126	0.050	1.450			0.134	0.225	1.430			-0.026	-0.050	1.436			-0.093	-0.275	1.421			-0.101	-0.448	1.355			-0.092	-0.526	1.328			0.267	-0.042	1.431			0.281	-0.230	1.259
0.093	-0.260	1.358			0.099	-0.221	1.408			0.126	0.050	1.450			0.134	0.225	1.430			-0.026	-0.050	1.436			-0.093	-0.275	1.421			-0.101	-0.448	1.356			-0.093	-0.526	1.328			0.267	-0.042	1.431			0.282	-0.230	1.259
0.092	-0.260	1.358			0.099	-0.221	1.408			0.125	0.050	1.450			0.133	0.226	1.430			-0.027	-0.050	1.436			-0.094	-0.275	1.421			-0.102	-0.448	1.356			-0.093	-0.526	1.328			0.267	-0.042	1.431			0.283	-0.231	1.260
0.092	-0.260	1.358			0.099	-0.221	1.408			0.125	0.050	1.450			0.133	0.226	1.430			-0.027	-0.050	1.437			-0.094	-0.275	1.422			-0.102	-0.448	1.356			-0.093	-0.526	1.328			0.267	-0.042	1.431			0.283	-0.231	1.259
0.091	-0.259	1.358			0.098	-0.220	1.408			0.124	0.050	1.450			0.132	0.226	1.430			-0.028	-0.050	1.437			-0.095	-0.275	1.422			-0.102	-0.448	1.356			-0.094	-0.526	1.328			0.267	-0.042	1.431			0.284	-0.231	1.259
0.091	-0.259	1.358			0.098	-0.220	1.408			0.124	0.050	1.450			0.132	0.226	1.430			-0.028	-0.050	1.437			-0.095	-0.275	1.422			-0.102	-0.448	1.356			-0.094	-0.526	1.328			0.267	-0.042	1.431			0.284	-0.232	1.259
0.091	-0.259	1.358			0.098	-0.220	1.408			0.123	0.050	1.450			0.131	0.226	1.430			-0.028	-0.050	1.437			-0.096	-0.275	1.422			-0.102	-0.448	1.356			-0.094	-0.526	1.328			0.267	-0.042	1.431			0.284	-0.232	1.259
0.091	-0.259	1.358			0.097	-0.220	1.409			0.123	0.050	1.450			0.131	0.226	1.430			-0.029	-0.050	1.437			-0.096	-0.275	1.422			-0.103	-0.448	1.356			-0.095	-0.526	1.328			0.267	-0.042	1.431			0.285	-0.233	1.259
0.090	-0.259	1.358			0.097	-0.220	1.409			0.123	0.050	1.450			0.131	0.226	1.430			-0.029	-0.050	1.437			-0.096	-0.275	1.422			-0.103	-0.448	1.356			-0.095	-0.526	1.328			0.267	-0.042	1.431			0.285	-0.233	1.259
0.090	-0.259	1.358			0.097	-0.220	1.409			0.122	0.050	1.450			0.130	0.226	1.430			-0.029	-0.050	1.437			-0.096	-0.275	1.422			-0.103	-0.448	1.356			-0.095	-0.526	1.328			0.267	-0.042	1.431			0.285	-0.234	1.260
0.090	-0.259	1.358			0.097	-0.220	1.409			0.122	0.050	1.450			0.130	0.226	1.430			-0.030	-0.050	1.437			-0.097	-0.275	1.422			-0.103	-0.448	1.356			-0.095	-0.526	1.328			0.267	-0.043	1.431			0.285	-0.234	1.260
0.090	-0.259	1.358			0.096	-0.220	1.409			0.122	0.050	1.450			0.130	0.226	1.430			-0.030	-0.050	1.437			-0.097	-0.275	1.422			-0.103	-0.448	1.356			-0.095	-0.526	1.328			0.267	-0.043	1.431			0.284	-0.235	1.260
0.089	-0.259	1.358			0.096	-0.220	1.409			0.122	0.050	1.450			0.129	0.226	1.430			-0.030	-0.050	1.437			-0.097	-0.275	1.422			-0.104	-0.448	1.356			-0.096	-0.526	1.328			0.267	-0.043	1.431			0.284	-0.235	1.260
0.089	-0.258	1.358			0.096	-0.220	1.409			0.121	0.050	1.450			0.129	0.226	1.430			-0.030	-0.050	1.437			-0.097	-0.275	1.422			-0.104	-0.448	1.356			-0.096	-0.526	1.328			0.267	-0.043	1.431			0.284	-0.236	1.260
0.089	-0.258	1.359			0.096	-0.220	1.409			0.121	0.050	1.450			0.129	0.226	1.430			-0.031	-0.050	1.437			-0.098	-0.275	1.422			-0.104	-0.448	1.356			-0.096	-0.526	1.328			0.267	-0.043	1.431			0.284	-0.236	1.260
0.089	-0.258	1.359			0.096	-0.220	1.409			0.121	0.050	1.450			0.129	0.226	1.430			-0.031	-0.050	1.437			-0.098	-0.275	1.422			-0.104	-0.448	1.356			-0.096	-0.526	1.328			0.267	-0.043	1.431			0.284	-0.236	1.261
0.089	-0.258	1.359			0.095	-0.219	1.409			0.121	0.050	1.450			0.128	0.226	1.430			-0.031	-0.049	1.437			-0.098	-0.275	1.422			-0.104	-0.448	1.356			-0.096	-0.526	1.328			0.267	-0.043	1.431			0.284	-0.236	1.261
0.089	-0.258	1.359			0.095	-0.219	1.409			0.121	0.050	1.450			0.128	0.226	1.430			-0.031	-0.049	1.437			-0.098	-0.275	1.422			-0.104	-0.448	1.356			-0.096	-0.526	1.328			0.267	-0.043	1.431			0.283	-0.237	1.261
0.088	-0.258	1.359			0.095	-0.219	1.409			0.120	0.050	1.450			0.128	0.226	1.430			-0.031	-0.049	1.437			-0.098	-0.275	1.422			-0.104	-0.448	1.356			-0.096	-0.525	1.328			0.267	-0.043	1.431			0.283	-0.237	1.261
0.088	-0.258	1.359			0.095	-0.219	1.409			0.120	0.050	1.450			0.128	0.226	1.430			-0.031	-0.049	1.437			-0.098	-0.275	1.422			-0.104	-0.448	1.356			-0.096	-0.525	1.328			0.267	-0.043	1.431			0.283	-0.237	1.261
0.088	-0.258	1.359			0.095	-0.219	1.409			0.120	0.050	1.450			0.128	0.226	1.430			-0.031	-0.049	1.437			-0.099	-0.275	1.422			-0.104	-0.448	1.356			-0.096	-0.525	1.328			0.267	-0.043	1.431			0.283	-0.237	1.261
0.088	-0.258	1.359			0.095	-0.219	1.409			0.120	0.050	1.450			0.128	0.226	1.430			-0.031	-0.049	1.437			-0.099	-0.275	1.422			-0.104	-0.448	1.356			-0.096	-0.525	1.328			0.267	-0.043	1.431			0.283	-0.237	1.261
0.088	-0.258	1.359			0.095	-0.219	1.409			0.120	0.050	1.451			0.128	0.226	1.430			-0.031	-0.049	1.437			-0.099	-0.275	1.422			-0.104	-0.448	1.356			-0.096	-0.525	1.328			0.267	-0.043	1.431			0.282	-0.238	1.261
0.088	-0.258	1.359			0.095	-0.219	1.409			0.120	0.050	1.451			0.128	0.226	1.430			-0.031	-0.049	1.437			-0.099	-0.275	1.422			-0.104	-0.448	1.356			-0.096	-0.525	1.328			0.267	-0.043	1.431			0.282	-0.238	1.261
0.088	-0.258	1.359			0.095	-0.219	1.409			0.120	0.050	1.451			0.128	0.226	1.430			-0.031	-0.049	1.437			-0.099	-0.275	1.422			-0.104	-0.448	1.356			-0.096	-0.525	1.328			0.267	-0.043	1.431			0.282	-0.238	1.261
0.089	-0.258	1.359			0.095	-0.219	1.409			0.120	0.050	1.451			0.128	0.226	1.430			-0.031	-0.049	1.437			-0.099	-0.275	1.422			-0.104	-0.448	1.356			-0.095	-0.525	1.328			0.267	-0.043	1.431			0.282	-0.238	1.261
0.089	-0.258	1.359			0.095	-0.219	1.410			0.120	0.050	1.451			0.128	0.226	1.430			-0.031	-0.049	1.437			-0.099	-0.274	1.422			-0.104	-0.448	1.356			-0.095	-0.525	1.328			0.268	-0.042	1.432			0.282	-0.238	1.261
0.089	-0.257	1.360			0.095	-0.219	1.410			0.120	0.050	1.451			0.128	0.226	1.430			-0.031	-0.049	1.437			-0.099	-0.274	1.423			-0.104	-0.448	1.356			-0.095	-0.524	1.328			0.268	-0.042	1.432			0.282	-0.238	1.261
0.089	-0.257	1.360			0.095	-0.219	1.410			0.120	0.050	1.451			0.128	0.226	1.431			-0.031	-0.049	1.437			-0.099	-0.274	1.423			-0.105	-0.448	1.356			-0.095	-0.524	1.328			0.268	-0.042	1.432			0.282	-0.238	1.261
0.089	-0.257	1.360			0.095	-0.219	1.410			0.121	0.050	1.451			0.128	0.226	1.431			-0.031	-0.049	1.437			-0.099	-0.274	1.423			-0.105	-0.448	1.356			-0.095	-0.524	1.329			0.268	-0.042	1.432			0.282	-0.238	1.261
0.089	-0.257	1.360			0.095	-0.219	1.410			0.121	0.050	1.451			0.128	0.226	1.431			-0.031	-0.049	1.437			-0.099	-0.274	1.423			-0.105	-0.448	1.356			-0.095	-0.524	1.329			0.268	-0.042	1.432			0.282	-0.238	1.262
0.089	-0.257	1.360			0.095	-0.219	1.410			0.121	0.050	1.452			0.129	0.226	1.431			-0.031	-0.049	1.437			-0.099	-0.274	1.423			-0.105	-0.448	1.356			-0.094	-0.524	1.329			0.268	-0.042	1.433			0.282	-0.238	1.262
0.090	-0.257	1.360			0.095	-0.219	1.411			0.121	0.050	1.452			0.129	0.226	1.432			-0.031	-0.050	1.437			-0.099	-0.274	1.423			-0.105	-0.448	1.356			-0.094	-0.524	1.329			0.269	-0.042	1.433			0.283	-0.238	1.262
0.090	-0.257	1.361			0.096	-0.218	1.411			0.121	0.050	1.452			0.129	0.226	1.432			-0.031	-0.050	1.437			-0.099	-0.274	1.423			-0.105	-0.448	1.356			-0.094	-0.524	1.329			0.269	-0.042	1.433			0.283	-0.238	1.262
0.090	-0.257	1.361			0.096	-0.218	1.411			0.121	0.050	1.452			0.129	0.226	1.432			-0.031	-0.050	1.437			-0.099	-0.274	1.423			-0.105	-0.448	1.356			-0.094	-0.524	1.329			0.269	-0.042	1.433			0.284	-0.237	1.262
0.090	-0.257	1.361			0.096	-0.218	1.411			0.121	0.050	1.452			0.129	0.226	1.433			-0.030	-0.050	1.437			-0.099	-0.274	1.423			-0.104	-0.448	1.356			-0.094	-0.524	1.329			0.269	-0.042	1.434			0.284	-0.237	1.262
0.090	-0.257	1.361			0.096	-0.218	1.411			0.122	0.050	1.453			0.129	0.226	1.433			-0.030	-0.050	1.438			-0.099	-0.274	1.423			-0.104	-0.448	1.356			-0.094	-0.524	1.329			0.269	-0.042	1.434			0.285	-0.237	1.262
0.091	-0.257	1.361			0.096	-0.218	1.412			0.122	0.050	1.453			0.129	0.226	1.433			-0.030	-0.050	1.438			-0.098	-0.274	1.423			-0.104	-0.448	1.356			-0.093	-0.523	1.329			0.269	-0.042	1.434			0.286	-0.236	1.263
0.091	-0.257	1.362			0.096	-0.218	1.412			0.122	0.050	1.453			0.129	0.226	1.434			-0.030	-0.050	1.438			-0.098	-0.274	1.423			-0.104	-0.448	1.356			-0.093	-0.523	1.329			0.269	-0.042	1.435			0.286	-0.236	1.263
0.091	-0.257	1.362			0.097	-0.218	1.412			0.122	0.050	1.453			0.129	0.226	1.434			-0.030	-0.050	1.438			-0.098	-0.274	1.423			-0.104	-0.448	1.356			-0.093	-0.523	1.329			0.270	-0.042	1.435			0.287	-0.236	1.263
0.091	-0.257	1.362			0.097	-0.218	1.412			0.122	0.050	1.454			0.129	0.226	1.434			-0.030	-0.050	1.438			-0.098	-0.274	1.423			-0.104	-0.448	1.356			-0.093	-0.523	1.329			0.270	-0.042	1.435			0.289	-0.235	1.263
0.092	-0.257	1.362			0.097	-0.218	1.412			0.123	0.050	1.454			0.129	0.226	1.435			-0.030	-0.050	1.438			-0.098	-0.274	1.423			-0.104	-0.448	1.356			-0.093	-0.523	1.329			0.270	-0.042	1.435			0.290	-0.235	1.263
0.092	-0.257	1.362			0.097	-0.218	1.413			0.123	0.050	1.454			0.130	0.226	1.435			-0.029	-0.050	1.438			-0.098	-0.274	1.423			-0.104	-0.448	1.356			-0.093	-0.523	1.329			0.270	-0.042	1.436			0.291	-0.235	1.263
0.092	-0.257	1.363			0.098	-0.218	1.413			0.123	0.050	1.454			0.130	0.226	1.435			-0.029	-0.050	1.438			-0.098	-0.274	1.423			-0.104	-0.448	1.356			-0.093	-0.523	1.329			0.270	-0.041	1.436			0.291	-0.234	1.264
0.092	-0.257	1.363			0.098	-0.218	1.413			0.123	0.050	1.455			0.130	0.226	1.436			-0.029	-0.050	1.438			-0.098	-0.274	1.423			-0.104	-0.448	1.356			-0.092	-0.523	1.329			0.271	-0.041	1.436			0.292	-0.234	1.264
0.093	-0.257	1.363			0.098	-0.218	1.413			0.124	0.050	1.455			0.130	0.226	1.436			-0.029	-0.050	1.439			-0.097	-0.274	1.424			-0.104	-0.448	1.356			-0.092	-0.523	1.329			0.271	-0.041	1.437			0.292	-0.234	1.264
0.093	-0.257	1.363			0.098	-0.218	1.414			0.124	0.050	1.455			0.130	0.225	1.436			-0.029	-0.050	1.439			-0.097	-0.274	1.424			-0.104	-0.448	1.356			-0.092	-0.523	1.329			0.271	-0.041	1.437			0.293	-0.234	1.264
0.093	-0.257	1.364			0.099	-0.218	1.414			0.124	0.050	1.456			0.130	0.225	1.437			-0.028	-0.050	1.439			-0.097	-0.274	1.424			-0.104	-0.448	1.356			-0.092	-0.523	1.329			0.271	-0.041	1.437			0.293	-0.234	1.264
0.094	-0.257	1.364			0.099	-0.218	1.414			0.124	0.050	1.456			0.130	0.225	1.437			-0.028	-0.050	1.439			-0.097	-0.274	1.424			-0.104	-0.448	1.356			-0.092	-0.523	1.329			0.271	-0.041	1.438			0.293	-0.234	1.264
0.094	-0.257	1.364			0.099	-0.218	1.414			0.125	0.050	1.456			0.131	0.225	1.438			-0.028	-0.050	1.439			-0.097	-0.274	1.424			-0.104	-0.448	1.356			-0.092	-0.523	1.329			0.271	-0.041	1.438			0.294	-0.233	1.264
0.094	-0.257	1.364			0.099	-0.218	1.414			0.125	0.050	1.456			0.131	0.225	1.438			-0.028	-0.050	1.439			-0.097	-0.274	1.424			-0.104	-0.448	1.356			-0.091	-0.523	1.329			0.272	-0.041	1.438			0.294	-0.233	1.265
0.094	-0.257	1.364			0.100	-0.218	1.415			0.125	0.050	1.457			0.131	0.225	1.438			-0.028	-0.050	1.439			-0.097	-0.274	1.424			-0.103	-0.448	1.355			-0.091	-0.523	1.329			0.272	-0.041	1.439			0.294	-0.233	1.265
0.095	-0.257	1.364			0.100	-0.218	1.415			0.125	0.050	1.457			0.131	0.225	1.439			-0.027	-0.051	1.439			-0.096	-0.274	1.424			-0.103	-0.448	1.355			-0.091	-0.523	1.329			0.272	-0.041	1.439			0.294	-0.233	1.265
0.095	-0.257	1.365			0.100	-0.218	1.415			0.125	0.050	1.457			0.131	0.225	1.439			-0.027	-0.051	1.439			-0.096	-0.274	1.424			-0.103	-0.448	1.355			-0.091	-0.523	1.329			0.272	-0.041	1.439			0.294	-0.233	1.265
0.095	-0.257	1.365			0.100	-0.218	1.415			0.126	0.050	1.458			0.132	0.225	1.439			-0.027	-0.051	1.440			-0.096	-0.274	1.424			-0.103	-0.448	1.355			-0.091	-0.523	1.329			0.272	-0.041	1.440			0.294	-0.233	1.265
0.095	-0.257	1.365			0.100	-0.218	1.415			0.126	0.050	1.458			0.132	0.225	1.440			-0.027	-0.051	1.440			-0.096	-0.274	1.424			-0.103	-0.448	1.355			-0.091	-0.523	1.329			0.273	-0.041	1.440			0.295	-0.233	1.265
0.096	-0.257	1.365			0.101	-0.218	1.415			0.126	0.050	1.458			0.132	0.225	1.440			-0.027	-0.051	1.440			-0.096	-0.274	1.424			-0.103	-0.448	1.355			-0.091	-0.523	1.329			0.273	-0.041	1.440			0.295	-0.233	1.265
0.096	-0.257	1.365			0.101	-0.218	1.416			0.126	0.050	1.458			0.132	0.224	1.440			-0.026	-0.051	1.440			-0.096	-0.274	1.424			-0.103	-0.448	1.355			-0.091	-0.523	1.329			0.273	-0.041	1.441			0.295	-0.232	1.265
0.096	-0.257	1.365			0.101	-0.218	1.416			0.126	0.050	1.459			0.132	0.224	1.440			-0.026	-0.051	1.440			-0.096	-0.274	1.424			-0.103	-0.448	1.355			-0.091	-0.523	1.329			0.273	-0.041	1.441			0.295	-0.232	1.265
0.096	-0.257	1.365			0.101	-0.218	1.416			0.127	0.050	1.459			0.132	0.224	1.441			-0.026	-0.051	1.440			-0.096	-0.274	1.424			-0.103	-0.448	1.355			-0.091	-0.523	1.329			0.273	-0.041	1.441			0.295	-0.232	1.265
0.096	-0.257	1.366			0.101	-0.218	1.416			0.127	0.050	1.459			0.132	0.224	1.441			-0.026	-0.051	1.440			-0.095	-0.274	1.424			-0.103	-0.448	1.355			-0.090	-0.523	1.329			0.273	-0.041	1.441			0.295	-0.232	1.265
0.096	-0.257	1.366			0.101	-0.218	1.416			0.127	0.050	1.459			0.132	0.224	1.441			-0.026	-0.051	1.440			-0.095	-0.274	1.425			-0.102	-0.448	1.355			-0.090	-0.523	1.329			0.273	-0.041	1.442			0.295	-0.232	1.265
0.097	-0.257	1.366			0.102	-0.218	1.416			0.127	0.050	1.460			0.133	0.224	1.442			-0.026	-0.051	1.440			-0.095	-0.274	1.425			-0.102	-0.448	1.355			-0.090	-0.523	1.329			0.274	-0.041	1.442			0.295	-0.232	1.266
0.097	-0.257	1.366			0.102	-0.218	1.416			0.127	0.050	1.460			0.133	0.224	1.442			-0.026	-0.051	1.441			-0.095	-0.274	1.425			-0.102	-0.448	1.355			-0.090	-0.523	1.329			0.274	-0.041	1.442			0.295	-0.232	1.266
0.097	-0.257	1.366			0.102	-0.218	1.417			0.127	0.050	1.460			0.133	0.224	1.442			-0.025	-0.051	1.441			-0.095	-0.274	1.425			-0.102	-0.448	1.355			-0.090	-0.523	1.329			0.274	-0.040	1.442			0.295	-0.232	1.266
0.097	-0.257	1.366			0.102	-0.218	1.417			0.127	0.050	1.460			0.133	0.224	1.442			-0.025	-0.051	1.441			-0.095	-0.274	1.425			-0.102	-0.448	1.355			-0.090	-0.523	1.329			0.274	-0.040	1.443			0.295	-0.231	1.266
0.097	-0.257	1.366			0.102	-0.218	1.417			0.128	0.050	1.460			0.133	0.224	1.443			-0.025	-0.051	1.441			-0.095	-0.275	1.425			-0.102	-0.448	1.355			-0.090	-0.523	1.329			0.274	-0.040	1.443			0.295	-0.231	1.266
0.097	-0.257	1.366			0.102	-0.218	1.417			0.128	0.050	1.460			0.133	0.224	1.443			-0.025	-0.051	1.441			-0.095	-0.275	1.425			-0.102	-0.448	1.355			-0.090	-0.523	1.329			0.274	-0.040	1.443			0.295	-0.231	1.266
0.097	-0.257	1.366			0.102	-0.218	1.417			0.128	0.050	1.461			0.133	0.224	1.443			-0.025	-0.051	1.441			-0.095	-0.275	1.425			-0.102	-0.448	1.355			-0.090	-0.523	1.329			0.274	-0.040	1.443			0.295	-0.231	1.266
0.097	-0.257	1.367			0.102	-0.218	1.417			0.128	0.050	1.461			0.133	0.224	1.443			-0.025	-0.051	1.441			-0.095	-0.275	1.425			-0.102	-0.448	1.355			-0.090	-0.523	1.329			0.274	-0.040	1.443			0.295	-0.231	1.266
0.097	-0.257	1.367			0.102	-0.218	1.417			0.128	0.051	1.461			0.133	0.224	1.443			-0.025	-0.051	1.441			-0.095	-0.275	1.425			-0.102	-0.448	1.355			-0.090	-0.523	1.329			0.274	-0.040	1.444			0.295	-0.231	1.266
0.097	-0.257	1.367			0.102	-0.218	1.417			0.128	0.051	1.461			0.133	0.224	1.444			-0.025	-0.051	1.441			-0.094	-0.275	1.425			-0.102	-0.448	1.356			-0.090	-0.523	1.329			0.274	-0.040	1.444			0.295	-0.231	1.266
0.098	-0.257	1.367			0.102	-0.218	1.417			0.128	0.051	1.461			0.133	0.224	1.444			-0.025	-0.051	1.441			-0.094	-0.275	1.426			-0.102	-0.448	1.356			-0.090	-0.523	1.329			0.274	-0.040	1.444			0.294	-0.231	1.266
0.098	-0.257	1.367			0.102	-0.218	1.417			0.128	0.051	1.461			0.133	0.224	1.444			-0.025	-0.051	1.441			-0.094	-0.275	1.426			-0.102	-0.448	1.356			-0.090	-0.523	1.329			0.275	-0.040	1.444			0.294	-0.231	1.267
0.098	-0.257	1.367			0.102	-0.218	1.418			0.128	0.051	1.461			0.133	0.224	1.444			-0.025	-0.051	1.441			-0.094	-0.275	1.426			-0.102	-0.448	1.356			-0.090	-0.523	1.329			0.275	-0.040	1.444			0.294	-0.231	1.267
0.098	-0.257	1.367			0.103	-0.218	1.418			0.128	0.051	1.461			0.133	0.224	1.444			-0.025	-0.052	1.441			-0.094	-0.275	1.426			-0.102	-0.448	1.356			-0.090	-0.523	1.329			0.275	-0.040	1.444			0.293	-0.231	1.268
0.098	-0.257	1.367			0.103	-0.218	1.418			0.128	0.051	1.462			0.133	0.224	1.444			-0.025	-0.052	1.442			-0.094	-0.275	1.426			-0.102	-0.449	1.356			-0.090	-0.523	1.329			0.275	-0.040	1.444			0.292	-0.231	1.268
0.098	-0.257	1.367			0.103	-0.218	1.418			0.128	0.051	1.462			0.134	0.224	1.444			-0.025	-0.052	1.442			-0.094	-0.275	1.426			-0.102	-0.449	1.356			-0.090	-0.523	1.329			0.275	-0.040	1.445			0.290	-0.232	1.268
0.098	-0.257	1.367			0.103	-0.218	1.418			0.128	0.051	1.462			0.135	0.224	1.445			-0.024	-0.052	1.442			-0.094	-0.275	1.426			-0.102	-0.449	1.356			-0.090	-0.523	1.329			0.275	-0.040	1.445			0.289	-0.232	1.268
0.098	-0.257	1.367			0.103	-0.218	1.418			0.128	0.051	1.462			0.137	0.224	1.445			-0.024	-0.051	1.442			-0.094	-0.275	1.426			-0.102	-0.449	1.356			-0.090	-0.523	1.329			0.275	-0.040	1.445			0.288	-0.232	1.269
0.098	-0.257	1.367			0.103	-0.218	1.418			0.129	0.051	1.462			0.139	0.224	1.445			-0.023	-0.051	1.442			-0.094	-0.275	1.426			-0.103	-0.448	1.356			-0.089	-0.522	1.330			0.275	-0.040	1.445			0.288	-0.232	1.269
0.098	-0.257	1.367			0.103	-0.218	1.418			0.129	0.051	1.462			0.143	0.223	1.445			-0.023	-0.051	1.442			-0.094	-0.275	1.426			-0.103	-0.448	1.356			-0.089	-0.522	1.330			0.275	-0.040	1.445			0.287	-0.232	1.269
0.098	-0.257	1.367			0.103	-0.218	1.418			0.129	0.051	1.462			0.147	0.222	1.445			-0.021	-0.051	1.441			-0.094	-0.275	1.426			-0.104	-0.448	1.356			-0.088	-0.521	1.330			0.275	-0.040	1.445			0.287	-0.232	1.269
0.098	-0.257	1.367			0.103	-0.218	1.418			0.130	0.051	1.462			0.152	0.221	1.444			-0.020	-0.050	1.441			-0.094	-0.275	1.426			-0.106	-0.448	1.356			-0.088	-0.520	1.331			0.276	-0.040	1.445			0.286	-0.232	1.269
0.099	-0.257	1.368			0.104	-0.218	1.418			0.131	0.051	1.462			0.158	0.219	1.444			-0.017	-0.049	1.441			-0.094	-0.274	1.426			-0.107	-0.447	1.357			-0.084	-0.517	1.333			0.277	-0.040	1.446			0.286	-0.231	1.269
0.100	-0.257	1.368			0.105	-0.218	1.418			0.133	0.051	1.462			0.165	0.218	1.443			-0.015	-0.048	1.440			-0.094	-0.274	1.426			-0.108	-0.447	1.357			-0.081	-0.514	1.335			0.277	-0.040	1.446			0.287	-0.231	1.268
0.101	-0.257	1.368			0.106	-0.218	1.418			0.135	0.051	1.462			0.172	0.216	1.442			-0.012	-0.047	1.440			-0.094	-0.274	1.426			-0.110	-0.446	1.356			-0.079	-0.511	1.337			0.279	-0.039	1.446			0.290	-0.230	1.267
0.102	-0.257	1.368			0.107	-0.218	1.419			0.138	0.051	1.462			0.180	0.214	1.440			-0.008	-0.046	1.439			-0.094	-0.273	1.426			-0.111	-0.446	1.356			-0.095	-0.512	1.334			0.281	-0.039	1.445			0.295	-0.230	1.266
0.104	-0.257	1.368			0.109	-0.218	1.419			0.141	0.052	1.461			0.186	0.213	1.439			-0.005	-0.045	1.438			-0.095	-0.272	1.426			-0.112	-0.445	1.356			-0.105	-0.512	1.332			0.283	-0.039	1.445			0.312	-0.232	1.269
0.106	-0.257	1.368			0.111	-0.218	1.419			0.145	0.052	1.460			0.192	0.212	1.438			-0.002	-0.044	1.437			-0.095	-0.272	1.426			-0.113	-0.445	1.356			-0.111	-0.513	1.331			0.286	-0.039	1.445			0.322	-0.234	1.271
0.108	-0.257	1.368			0.113	-0.218	1.419			0.149	0.051	1.459			0.197	0.211	1.437			0.001	-0.043	1.436			-0.095	-0.271	1.425			-0.114	-0.445	1.355			-0.115	-0.513	1.330			0.289	-0.039	1.444			0.329	-0.235	1.272
0.110	-0.257	1.368			0.116	-0.218	1.419			0.153	0.051	1.459			0.202	0.210	1.436			0.004	-0.042	1.436			-0.095	-0.270	1.425			-0.115	-0.445	1.355			-0.119	-0.513	1.330			0.292	-0.039	1.444			0.334	-0.236	1.272
0.111	-0.257	1.368			0.117	-0.217	1.419			0.156	0.051	1.458			0.206	0.209	1.435			0.007	-0.041	1.435			-0.095	-0.268	1.424			-0.116	-0.445	1.354			-0.122	-0.513	1.329			0.294	-0.039	1.443			0.338	-0.237	1.273
0.113	-0.256	1.368			0.119	-0.217	1.419			0.159	0.051	1.457			0.210	0.208	1.434			0.011	-0.040	1.434			-0.094	-0.267	1.424			-0.117	-0.444	1.354			-0.123	-0.513	1.328			0.297	-0.039	1.443			0.337	-0.239	1.274
0.115	-0.256	1.368			0.121	-0.217	1.419			0.162	0.051	1.456			0.213	0.207	1.433			0.013	-0.039	1.433			-0.094	-0.266	1.423			-0.117	-0.444	1.353			-0.125	-0.513	1.328			0.300	-0.039	1.442			0.335	-0.243	1.278
0.116	-0.256	1.368			0.123	-0.217	1.418			0.164	0.051	1.456			0.216	0.207	1.433			0.016	-0.038	1.433			-0.093	-0.265	1.422			-0.117	-0.444	1.352			-0.125	-0.512	1.327			0.302	-0.039	1.442			0.332	-0.246	1.282
0.117	-0.256	1.368			0.124	-0.217	1.418			0.166	0.051	1.455			0.219	0.206	1.432			0.018	-0.037	1.432			-0.093	-0.263	1.422			-0.117	-0.444	1.351			-0.126	-0.512	1.326			0.305	-0.040	1.441			0.333	-0.247	1.282
0.118	-0.256	1.368			0.125	-0.217	1.418			0.168	0.051	1.455			0.221	0.206	1.432			0.020	-0.037	1.431			-0.092	-0.262	1.421			-0.117	-0.444	1.350			-0.125	-0.512	1.325			0.307	-0.040	1.441			0.331	-0.248	1.282
0.119	-0.256	1.368			0.126	-0.217	1.418			0.170	0.051	1.454			0.223	0.206	1.431			0.022	-0.036	1.431			-0.092	-0.261	1.420			-0.116	-0.443	1.349			-0.125	-0.512	1.323			0.318	-0.067	1.433			0.328	-0.252	1.279
0.120	-0.256	1.368			0.127	-0.217	1.418			0.171	0.051	1.454			0.225	0.205	1.431			0.024	-0.036	1.430			-0.091	-0.261	1.419			-0.115	-0.443	1.347			-0.124	-0.512	1.322			0.321	-0.074	1.431			0.327	-0.253	1.276
0.121	-0.256	1.368			0.128	-0.217	1.418			0.173	0.051	1.453			0.227	0.205	1.430			0.025	-0.035	1.430			-0.091	-0.260	1.419			-0.114	-0.443	1.346			-0.122	-0.511	1.320			0.324	-0.079	1.430			0.326	-0.254	1.274
0.121	-0.256	1.368			0.129	-0.216	1.418			0.174	0.051	1.453			0.228	0.205	1.430			0.026	-0.035	1.430			-0.090	-0.259	1.418			-0.113	-0.443	1.345			-0.120	-0.510	1.319			0.326	-0.083	1.429			0.326	-0.255	1.273
0.122	-0.256	1.368			0.129	-0.216	1.418			0.175	0.051	1.452			0.230	0.205	1.430			0.027	-0.034	1.429			-0.089	-0.258	1.417			-0.112	-0.442	1.343			-0.119	-0.510	1.317			0.327	-0.087	1.428			0.325	-0.256	1.272
0.123	-0.256	1.368			0.130	-0.216	1.418			0.176	0.051	1.452			0.231	0.204	1.429			0.028	-0.034	1.429			-0.089	-0.258	1.417			-0.112	-0.442	1.342			-0.118	-0.509	1.316			0.329	-0.090	1.427			0.325	-0.256	1.272
0.123	-0.255	1.368			0.130	-0.216	1.417			0.177	0.051	1.452			0.233	0.204	1.429			0.029	-0.034	1.429			-0.089	-0.257	1.416			-0.111	-0.442	1.341			-0.117	-0.509	1.315			0.330	-0.092	1.426			0.324	-0.257	1.271
0.124	-0.254	1.368			0.131	-0.215	1.418			0.178	0.050	1.452			0.234	0.204	1.429			0.030	-0.034	1.429			-0.088	-0.257	1.416			-0.110	-0.442	1.340			-0.116	-0.509	1.314			0.331	-0.095	1.425			0.323	-0.257	1.271
0.125	-0.252	1.369			0.132	-0.214	1.418			0.179	0.050	1.451			0.235	0.204	1.428			0.031	-0.033	1.429			-0.088	-0.256	1.415			-0.110	-0.442	1.340			-0.115	-0.509	1.313			0.333	-0.097	1.425			0.323	-0.257	1.271
0.126	-0.250	1.369			0.132	-0.213	1.418			0.180	0.050	1.451			0.236	0.204	1.428			0.032	-0.033	1.428			-0.087	-0.256	1.415			-0.109	-0.442	1.339			-0.114	-0.508	1.313			0.333	-0.099	1.424			0.322	-0.258	1.270
0.126	-0.249	1.369			0.133	-0.212	1.418			0.180	0.050	1.451			0.237	0.203	1.428			0.032	-0.033	1.428			-0.087	-0.256	1.415			-0.109	-0.441	1.338			-0.114	-0.508	1.312			0.334	-0.100	1.424			0.322	-0.258	1.270
0.126	-0.249	1.369			0.133	-0.212	1.418			0.181	0.050	1.451			0.237	0.203	1.428			0.033	-0.033	1.428			-0.087	-0.255	1.414			-0.108	-0.441	1.338			-0.113	-0.508	1.312			0.335	-0.102	1.423			0.321	-0.258	1.270
0.126	-0.249	1.369			0.133	-0.212	1.418			0.181	0.050	1.451			0.238	0.203	1.427			0.034	-0.032	1.428			-0.087	-0.255	1.414			-0.108	-0.441	1.337			-0.113	-0.508	1.311			0.336	-0.104	1.423			0.320	-0.259	1.270
0.126	-0.250	1.368			0.134	-0.212	1.418			0.182	0.050	1.450			0.238	0.203	1.427			0.034	-0.032	1.428			-0.086	-0.255	1.414			-0.108	-0.441	1.337			-0.112	-0.508	1.311			0.336	-0.105	1.423			0.319	-0.259	1.269
0.126	-0.250	1.368			0.134	-0.212	1.417			0.182	0.050	1.450			0.238	0.203	1.427			0.035	-0.032	1.428			-0.086	-0.255	1.413			-0.107	-0.441	1.337			-0.112	-0.508	1.310			0.337	-0.106	1.422			0.318	-0.259	1.269
0.126	-0.251	1.368			0.134	-0.212	1.417			0.183	0.050	1.450			0.238	0.203	1.427			0.035	-0.032	1.427			-0.086	-0.254	1.413			-0.107	-0.441	1.336			-0.111	-0.508	1.310			0.337	-0.107	1.422			0.317	-0.259	1.269
0.126	-0.251	1.367			0.133	-0.212	1.417			0.183	0.050	1.450			0.238	0.203	1.427			0.035	-0.032	1.427			-0.086	-0.254	1.413			-0.107	-0.441	1.336			-0.111	-0.508	1.310			0.338	-0.108	1.422			0.317	-0.259	1.266
0.126	-0.252	1.367			0.133	-0.213	1.417			0.183	0.050	1.450			0.237	0.203	1.427			0.035	-0.032	1.427			-0.086	-0.254	1.413			-0.107	-0.441	1.336			-0.111	-0.508	1.309			0.338	-0.110	1.422			0.318	-0.258	1.264
0.125	-0.252	1.367			0.133	-0.213	1.417			0.183	0.050	1.450			0.237	0.204	1.426			0.035	-0.032	1.427			-0.085	-0.254	1.412			-0.107	-0.441	1.336			-0.110	-0.508	1.309			0.338	-0.110	1.421			0.327	-0.256	1.265
0.125	-0.252	1.367			0.133	-0.213	1.416			0.183	0.050	1.450			0.236	0.204	1.426			0.036	-0.032	1.427			-0.085	-0.254	1.412			-0.106	-0.440	1.335			-0.110	-0.508	1.309			0.338	-0.111	1.421			0.333	-0.269	1.267
0.125	-0.253	1.366			0.133	-0.213	1.416			0.184	0.050	1.449			0.235	0.204	1.426			0.036	-0.032	1.427			-0.085	-0.254	1.412			-0.106	-0.440	1.335			-0.109	-0.508	1.309			0.320	-0.098	1.425			0.335	-0.271	1.272
0.125	-0.254	1.366			0.133	-0.214	1.416			0.184	0.050	1.449			0.235	0.204	1.426			0.036	-0.032	1.427			-0.085	-0.254	1.412			-0.106	-0.440	1.335			-0.109	-0.508	1.309			0.312	-0.092	1.427			0.336	-0.271	1.274
0.125	-0.254	1.366			0.133	-0.214	1.416			0.183	0.050	1.449			0.234	0.204	1.426			0.035	-0.032	1.427			-0.085	-0.253	1.412			-0.106	-0.440	1.335			-0.109	-0.508	1.309			0.307	-0.088	1.428			0.337	-0.270	1.275
0.126	-0.255	1.366			0.133	-0.215	1.416			0.183	0.050	1.449			0.233	0.204	1.426			0.035	-0.032	1.427			-0.085	-0.253	1.412			-0.106	-0.440	1.335			-0.109	-0.508	1.308			0.304	-0.086	1.429			0.338	-0.270	1.276
0.126	-0.256	1.365			0.133	-0.215	1.415			0.183	0.050	1.449			0.233	0.204	1.426			0.035	-0.032	1.427			-0.085	-0.253	1.411			-0.105	-0.440	1.335			-0.108	-0.508	1.308			0.302	-0.084	1.429			0.339	-0.269	1.277
0.126	-0.256	1.365			0.133	-0.216	1.415			0.183	0.050	1.449			0.232	0.204	1.426			0.035	-0.032	1.427			-0.084	-0.253	1.411			-0.105	-0.440	1.335			-0.108	-0.508	1.308			0.301	-0.083	1.430			0.342	-0.267	1.275
0.126	-0.257	1.365			0.133	-0.216	1.415			0.183	0.049	1.449			0.231	0.205	1.426			0.035	-0.032	1.427			-0.084	-0.253	1.411			-0.105	-0.440	1.334			-0.108	-0.508	1.308			0.300	-0.082	1.430			0.344	-0.265	1.277
0.126	-0.257	1.365			0.133	-0.216	1.415			0.183	0.049	1.449			0.231	0.205	1.426			0.035	-0.032	1.427			-0.084	-0.253	1.411			-0.105	-0.440	1.334			-0.107	-0.508	1.308			0.299	-0.081	1.430			0.345	-0.264	1.279
0.126	-0.258	1.365			0.134	-0.217	1.415			0.183	0.049	1.449			0.230	0.205	1.426			0.035	-0.032	1.427			-0.084	-0.254	1.411			-0.105	-0.440	1.334			-0.107	-0.508	1.308			0.298	-0.080	1.431			0.346	-0.262	1.280
0.126	-0.258	1.364			0.134	-0.217	1.415			0.182	0.049	1.449			0.230	0.205	1.426			0.034	-0.032	1.427			-0.084	-0.254	1.411			-0.105	-0.440	1.334			-0.107	-0.508	1.308			0.297	-0.080	1.431			0.347	-0.261	1.282
0.127	-0.259	1.364			0.134	-0.218	1.414			0.182	0.049	1.449			0.229	0.205	1.426			0.034	-0.033	1.427			-0.084	-0.254	1.411			-0.104	-0.439	1.334			-0.099	-0.508	1.310			0.296	-0.078	1.432			0.349	-0.259	1.284
0.127	-0.259	1.364			0.134	-0.218	1.414			0.182	0.049	1.449			0.229	0.205	1.426			0.034	-0.033	1.427			-0.084	-0.254	1.411			-0.104	-0.439	1.334			-0.099	-0.508	1.310			0.296	-0.078	1.432			0.349	-0.259	1.284
0.127	-0.259	1.364			0.134	-0.218	1.414			0.182	0.049	1.450			0.228	0.205	1.427			0.034	-0.033	1.427			-0.084	-0.254	1.410			-0.104	-0.439	1.334			-0.094	-0.509	1.312			0.296	-0.078	1.432			0.349	-0.258	1.285
0.127	-0.260	1.364			0.134	-0.219	1.414			0.182	0.049	1.450			0.228	0.206	1.427			0.034	-0.033	1.427			-0.083	-0.254	1.410			-0.104	-0.439	1.334			-0.090	-0.509	1.314			0.296	-0.077	1.432			0.350	-0.258	1.286
0.128	-0.260	1.364			0.134	-0.219	1.414			0.182	0.049	1.450			0.227	0.206	1.427			0.034	-0.033	1.427			-0.083	-0.254	1.410			-0.103	-0.439	1.334			-0.086	-0.509	1.315			0.296	-0.077	1.432			0.350	-0.257	1.287
0.128	-0.261	1.363			0.134	-0.219	1.414			0.181	0.049	1.450			0.227	0.206	1.427			0.034	-0.033	1.427			-0.083	-0.254	1.410			-0.103	-0.439	1.334			-0.085	-0.509	1.315			0.296	-0.077	1.433			0.351	-0.256	1.288
0.128	-0.261	1.363			0.134	-0.219	1.414			0.181	0.049	1.450			0.226	0.206	1.427			0.034	-0.033	1.427			-0.083	-0.255	1.410			-0.103	-0.439	1.334			-0.084	-0.509	1.316			0.296	-0.076	1.433			0.351	-0.256	1.288
0.128	-0.261	1.363			0.135	-0.220	1.414			0.181	0.049	1.450			0.226	0.206	1.427			0.034	-0.033	1.427			-0.083	-0.255	1.410			-0.102	-0.439	1.335			-0.082	-0.509	1.316			0.296	-0.076	1.433			0.352	-0.255	1.289
0.129	-0.261	1.363			0.135	-0.220	1.414			0.181	0.049	1.450			0.226	0.206	1.427			0.033	-0.033	1.427			-0.082	-0.255	1.410			-0.102	-0.438	1.335			-0.080	-0.509	1.317			0.296	-0.075	1.434			0.341	-0.257	1.313
0.129	-0.262	1.363			0.135	-0.220	1.414			0.181	0.049	1.450			0.225	0.206	1.427			0.033	-0.033	1.427			-0.082	-0.255	1.410			-0.101	-0.438	1.335			-0.078	-0.509	1.317			0.296	-0.075	1.434			0.346	-0.256	1.300
0.129	-0.262	1.363			0.135	-0.220	1.414			0.181	0.049	1.450			0.225	0.206	1.427			0.033	-0.033	1.427			-0.082	-0.256	1.410			-0.101	-0.438	1.335			-0.076	-0.509	1.318			0.297	-0.075	1.434			0.346	-0.260	1.297
0.130	-0.262	1.363			0.135	-0.221	1.413			0.181	0.049	1.450			0.225	0.206	1.427			0.033	-0.034	1.427			-0.082	-0.256	1.410			-0.101	-0.438	1.335			-0.076	-0.509	1.318			0.297	-0.075	1.434			0.347	-0.262	1.294
0.130	-0.263	1.363			0.136	-0.221	1.413			0.181	0.049	1.450			0.225	0.206	1.427			0.033	-0.034	1.427			-0.081	-0.256	1.410			-0.100	-0.438	1.335			-0.075	-0.510	1.319			0.297	-0.074	1.435			0.347	-0.265	1.293
0.130	-0.263	1.363			0.136	-0.221	1.413			0.181	0.049	1.450			0.224	0.206	1.427			0.033	-0.034	1.427			-0.081	-0.256	1.410			-0.100	-0.438	1.336			-0.074	-0.510	1.319			0.298	-0.074	1.435			0.347	-0.267	1.292
0.130	-0.263	1.363			0.136	-0.221	1.413			0.181	0.049	1.451			0.224	0.207	1.427			0.033	-0.034	1.427			-0.081	-0.257	1.410			-0.100	-0.438	1.336			-0.073	-0.510	1.320			0.298	-0.074	1.435			0.347	-0.268	1.290
0.131	-0.263	1.363			0.136	-0.221	1.413			0.181	0.049	1.451			0.224	0.207	1.427			0.033	-0.034	1.427			-0.081	-0.257	1.410			-0.099	-0.438	1.336			-0.072	-0.510	1.320			0.298	-0.074	1.435			0.348	-0.270	1.290
0.131	-0.263	1.363			0.136	-0.222	1.413			0.181	0.049	1.451			0.224	0.207	1.427			0.033	-0.034	1.427			-0.080	-0.257	1.410			-0.099	-0.437	1.336			-0.071	-0.510	1.321			0.299	-0.073	1.435			0.348	-0.271	1.290
0.131	-0.263	1.363			0.137	-0.222	1.413			0.181	0.049	1.451			0.223	0.207	1.427			0.033	-0.034	1.427			-0.080	-0.257	1.411			-0.098	-0.437	1.336			-0.070	-0.510	1.321			0.299	-0.073	1.435			0.348	-0.273	1.290
0.131	-0.264	1.363			0.137	-0.222	1.413			0.180	0.049	1.451			0.223	0.207	1.427			0.033	-0.034	1.427			-0.080	-0.257	1.411			-0.098	-0.437	1.337			-0.069	-0.510	1.322			0.299	-0.073	1.435			0.348	-0.274	1.290
0.132	-0.264	1.363			0.137	-0.222	1.413			0.180	0.049	1.451			0.223	0.207	1.427			0.033	-0.034	1.427			-0.080	-0.258	1.411			-0.098	-0.437	1.337			-0.069	-0.510	1.322			0.299	-0.073	1.436			0.348	-0.275	1.290
0.132	-0.264	1.363			0.137	-0.222	1.413			0.180	0.049	1.451			0.223	0.207	1.427			0.033	-0.034	1.427			-0.080	-0.258	1.411			-0.097	-0.437	1.337			-0.063	-0.507	1.325			0.300	-0.073	1.436			0.348	-0.277	1.290
0.132	-0.264	1.363			0.137	-0.222	1.413			0.180	0.049	1.451			0.223	0.207	1.428			0.033	-0.034	1.427			-0.079	-0.258	1.411			-0.097	-0.437	1.337			-0.062	-0.507	1.325			0.300	-0.073	1.436			0.348	-0.278	1.290
0.132	-0.264	1.363			0.137	-0.223	1.413			0.180	0.049	1.452			0.223	0.207	1.428			0.033	-0.035	1.427			-0.079	-0.258	1.411			-0.097	-0.437	1.338			-0.066	-0.508	1.324			0.300	-0.073	1.436			0.348	-0.279	1.290
0.133	-0.264	1.363			0.138	-0.223	1.413			0.180	0.049	1.452			0.222	0.207	1.428			0.033	-0.035	1.427			-0.079	-0.258	1.411			-0.096	-0.437	1.338			-0.066	-0.508	1.324			0.300	-0.072	1.436			0.338	-0.272	1.313
0.133	-0.264	1.363			0.138	-0.223	1.413			0.180	0.049	1.452			0.222	0.207	1.428			0.033	-0.035	1.427			-0.079	-0.259	1.411			-0.096	-0.437	1.338			-0.065	-0.508	1.324			0.301	-0.072	1.436			0.336	-0.271	1.318
0.133	-0.265	1.362			0.138	-0.223	1.413			0.180	0.049	1.452			0.222	0.207	1.428			0.033	-0.035	1.428			-0.079	-0.259	1.411			-0.096	-0.436	1.338			-0.065	-0.508	1.324			0.301	-0.072	1.436			0.334	-0.271	1.322
0.133	-0.265	1.362			0.138	-0.223	1.413			0.180	0.049	1.452			0.222	0.207	1.428			0.033	-0.035	1.428			-0.078	-0.259	1.411			-0.096	-0.436	1.338			-0.065	-0.508	1.324			0.301	-0.072	1.436			0.333	-0.271	1.326
0.133	-0.265	1.362			0.138	-0.223	1.413			0.180	0.049	1.452			0.222	0.207	1.428			0.033	-0.035	1.428			-0.078	-0.259	1.411			-0.095	-0.436	1.339			-0.064	-0.508	1.325			0.301	-0.072	1.436			0.329	-0.266	1.335
0.133	-0.265	1.362			0.138	-0.223	1.413			0.180	0.049	1.452			0.222	0.207	1.428			0.033	-0.035	1.428			-0.078	-0.259	1.412			-0.095	-0.436	1.339			-0.064	-0.507	1.325			0.301	-0.072	1.436			0.341	-0.261	1.303
0.134	-0.265	1.362			0.138	-0.223	1.413			0.180	0.049	1.452			0.222	0.207	1.428			0.033	-0.035	1.428			-0.078	-0.259	1.412			-0.095	-0.436	1.339			-0.064	-0.507	1.325			0.302	-0.072	1.436			0.343	-0.259	1.298
0.134	-0.265	1.362			0.138	-0.223	1.413			0.180	0.049	1.452			0.221	0.207	1.428			0.033	-0.035	1.428			-0.078	-0.260	1.412			-0.095	-0.436	1.339			-0.059	-0.505	1.327			0.302	-0.072	1.436			0.344	-0.257	1.294
0.134	-0.265	1.362			0.139	-0.224	1.413			0.180	0.049	1.452			0.221	0.207	1.428			0.033	-0.035	1.428			-0.078	-0.260	1.412			-0.095	-0.436	1.339			-0.055	-0.503	1.328			0.302	-0.072	1.436			0.344	-0.256	1.294
0.134	-0.265	1.362			0.139	-0.224	1.413			0.180	0.049	1.452			0.221	0.208	1.428			0.032	-0.036	1.428			-0.078	-0.260	1.412			-0.095	-0.436	1.339			-0.052	-0.502	1.330			0.302	-0.072	1.436			0.345	-0.255	1.294
0.134	-0.265	1.362			0.139	-0.224	1.413			0.180	0.049	1.452			0.221	0.208	1.428			0.032	-0.036	1.428			-0.078	-0.260	1.412			-0.094	-0.436	1.340			-0.050	-0.500	1.331			0.302	-0.072	1.436			0.337	-0.257	1.315
0.134	-0.265	1.362			0.139	-0.224	1.413			0.180	0.049	1.453			0.221	0.208	1.428			0.032	-0.036	1.428			-0.078	-0.260	1.412			-0.094	-0.436	1.340			-0.048	-0.499	1.332			0.302	-0.072	1.437			0.338	-0.256	1.313
0.134	-0.265	1.362			0.139	-0.224	1.413			0.180	0.049	1.453			0.221	0.208	1.428			0.032	-0.036	1.428			-0.077	-0.260	1.412			-0.094	-0.436	1.340			-0.047	-0.499	1.332			0.303	-0.072	1.437			0.339	-0.255	1.312
0.134	-0.265	1.362			0.139	-0.224	1.413			0.180	0.049	1.453			0.221	0.208	1.428			0.032	-0.036	1.428			-0.077	-0.261	1.412			-0.094	-0.436	1.340			-0.047	-0.499	1.332			0.303	-0.072	1.437			0.340	-0.258	1.306
0.134	-0.265	1.362			0.139	-0.224	1.413			0.180	0.049	1.453			0.221	0.208	1.428			0.032	-0.036	1.428			-0.077	-0.261	1.412			-0.094	-0.436	1.340			-0.047	-0.499	1.332			0.303	-0.072	1.437			0.341	-0.261	1.302
0.134	-0.265	1.362			0.139	-0.224	1.413			0.180	0.049	1.453			0.221	0.208	1.429			0.032	-0.036	1.428			-0.077	-0.261	1.412			-0.094	-0.436	1.340			-0.046	-0.499	1.332			0.303	-0.072	1.437			0.342	-0.265	1.301
0.135	-0.266	1.362			0.139	-0.224	1.413			0.180	0.049	1.453			0.221	0.208	1.429			0.032	-0.036	1.428			-0.077	-0.261	1.412			-0.094	-0.436	1.340			-0.046	-0.499	1.333			0.304	-0.072	1.436			0.344	-0.269	1.299
0.135	-0.266	1.362			0.139	-0.224	1.413			0.180	0.049	1.453			0.220	0.208	1.429			0.032	-0.036	1.428			-0.077	-0.261	1.413			-0.094	-0.436	1.340			-0.046	-0.499	1.333			0.304	-0.072	1.436			0.344	-0.270	1.299
0.135	-0.266	1.362			0.139	-0.224	1.413			0.180	0.049	1.453			0.220	0.208	1.429			0.032	-0.036	1.429			-0.077	-0.261	1.413			-0.093	-0.436	1.340			-0.046	-0.500	1.332			0.304	-0.072	1.436			0.342	-0.264	1.312
0.135	-0.266	1.362			0.139	-0.224	1.413			0.180	0.049	1.453			0.220	0.208	1.429			0.032	-0.036	1.429			-0.077	-0.261	1.413			-0.093	-0.436	1.341			-0.046	-0.500	1.332			0.305	-0.072	1.436			0.342	-0.260	1.319
0.135	-0.266	1.362			0.139	-0.224	1.413			0.180	0.049	1.453			0.220	0.208	1.429			0.032	-0.037	1.429			-0.077	-0.261	1.413			-0.093	-0.436	1.341			-0.047	-0.500	1.332			0.305	-0.072	1.436			0.341	-0.258	1.325
0.135	-0.266	1.362			0.140	-0.224	1.413			0.180	0.049	1.453			0.220	0.208	1.429			0.032	-0.037	1.429			-0.077	-0.261	1.413			-0.093	-0.436	1.341			-0.047	-0.501	1.332			0.305	-0.072	1.436			0.340	-0.256	1.330
0.135	-0.266	1.362			0.140	-0.224	1.413			0.180	0.049	1.453			0.220	0.208	1.429			0.032	-0.037	1.429			-0.077	-0.262	1.413			-0.093	-0.436	1.341			-0.048	-0.501	1.331			0.306	-0.073	1.436			0.340	-0.255	1.333
0.135	-0.266	1.362			0.140	-0.224	1.413			0.180	0.049	1.453			0.220	0.208	1.429			0.032	-0.037	1.429			-0.077	-0.262	1.413			-0.093	-0.436	1.341			-0.049	-0.502	1.331			0.306	-0.073	1.436			0.339	-0.254	1.336
0.135	-0.266	1.362			0.140	-0.224	1.413			0.180	0.049	1.453			0.220	0.208	1.429			0.032	-0.037	1.429			-0.077	-0.262	1.413			-0.093	-0.436	1.341			-0.050	-0.502	1.330			0.306	-0.073	1.436			0.339	-0.253	1.339
0.135	-0.266	1.362			0.140	-0.224	1.413			0.180	0.049	1.453			0.220	0.208	1.429			0.032	-0.037	1.429			-0.077	-0.262	1.413			-0.093	-0.436	1.341			-0.051	-0.503	1.330			0.307	-0.073	1.436			0.337	-0.258	1.340
0.135	-0.266	1.362			0.140	-0.224	1.413			0.179	0.049	1.453			0.220	0.209	1.429			0.032	-0.037	1.429			-0.077	-0.262	1.413			-0.093	-0.436	1.341			-0.051	-0.503	1.329			0.307	-0.073	1.435			0.342	-0.256	1.329
0.135	-0.266	1.362			0.140	-0.224	1.413			0.179	0.049	1.453			0.220	0.209	1.429			0.032	-0.037	1.429			-0.077	-0.262	1.413			-0.093	-0.436	1.341			-0.052	-0.504	1.329			0.307	-0.074	1.435			0.341	-0.261	1.331
0.135	-0.266	1.362			0.140	-0.224	1.413			0.179	0.049	1.453			0.220	0.209	1.429			0.032	-0.037	1.429			-0.077	-0.262	1.413			-0.093	-0.436	1.341			-0.052	-0.504	1.329			0.308	-0.074	1.435			0.340	-0.264	1.333
0.135	-0.266	1.362			0.140	-0.224	1.413			0.179	0.049	1.453			0.220	0.209	1.429			0.032	-0.037	1.429			-0.076	-0.262	1.413			-0.092	-0.436	1.341			-0.053	-0.504	1.328			0.308	-0.074	1.435			0.338	-0.262	1.337
0.136	-0.266	1.362			0.140	-0.224	1.413			0.179	0.049	1.453			0.220	0.209	1.429			0.032	-0.037	1.429			-0.076	-0.262	1.413			-0.092	-0.436	1.341			-0.053	-0.505	1.328			0.308	-0.074	1.435			0.343	-0.259	1.321
0.136	-0.266	1.362			0.140	-0.224	1.413			0.179	0.049	1.453			0.220	0.209	1.429			0.032	-0.037	1.429			-0.076	-0.262	1.413			-0.092	-0.436	1.341			-0.054	-0.505	1.327			0.308	-0.074	1.435			0.348	-0.255	1.306
0.136	-0.266	1.362			0.140	-0.224	1.413			0.179	0.049	1.453			0.220	0.209	1.429			0.032	-0.037	1.429			-0.076	-0.262	1.413			-0.092	-0.436	1.341			-0.054	-0.505	1.327			0.308	-0.074	1.435			0.348	-0.255	1.306
0.136	-0.266	1.362			0.140	-0.224	1.413			0.179	0.049	1.453			0.220	0.209	1.429			0.032	-0.037	1.429			-0.076	-0.262	1.413			-0.092	-0.436	1.341			-0.055	-0.505	1.327			0.308	-0.074	1.435			0.349	-0.254	1.300
0.136	-0.266	1.362			0.140	-0.225	1.413			0.179	0.049	1.453			0.220	0.209	1.429			0.032	-0.037	1.429			-0.076	-0.262	1.413			-0.092	-0.436	1.340			-0.055	-0.506	1.327			0.308	-0.074	1.435			0.351	-0.252	1.295
0.136	-0.266	1.362			0.140	-0.225	1.413			0.179	0.049	1.453			0.220	0.209	1.429			0.032	-0.037	1.429			-0.076	-0.262	1.413			-0.092	-0.437	1.340			-0.055	-0.506	1.327			0.308	-0.074	1.435			0.352	-0.251	1.291
0.136	-0.266	1.362			0.141	-0.225	1.413			0.179	0.049	1.453			0.220	0.209	1.429			0.032	-0.038	1.429			-0.076	-0.262	1.413			-0.092	-0.437	1.340			-0.055	-0.507	1.326			0.308	-0.074	1.435			0.353	-0.251	1.288
0.136	-0.266	1.362			0.141	-0.225	1.413			0.179	0.049	1.453			0.220	0.209	1.429			0.032	-0.038	1.429			-0.076	-0.262	1.413			-0.092	-0.437	1.340			-0.056	-0.507	1.326			0.307	-0.073	1.435			0.352	-0.253	1.286
0.136	-0.266	1.362			0.141	-0.225	1.413			0.179	0.049	1.453			0.220	0.209	1.429			0.032	-0.038	1.429			-0.076	-0.263	1.413			-0.092	-0.437	1.340			-0.056	-0.507	1.326			0.307	-0.073	1.435			0.352	-0.255	1.284
0.136	-0.266	1.362			0.141	-0.225	1.413			0.179	0.049	1.453			0.219	0.209	1.429			0.032	-0.038	1.429			-0.076	-0.263	1.413			-0.092	-0.437	1.340			-0.056	-0.507	1.326			0.307	-0.073	1.435			0.350	-0.257	1.282
0.136	-0.266	1.362			0.141	-0.225	1.413			0.179	0.049	1.453			0.219	0.209	1.429			0.032	-0.038	1.429			-0.076	-0.263	1.413			-0.092	-0.438	1.340			-0.056	-0.508	1.326			0.306	-0.072	1.435			0.347	-0.259	1.281
0.136	-0.266	1.362			0.141	-0.225	1.413			0.179	0.049	1.453			0.219	0.209	1.429			0.032	-0.038	1.429			-0.076	-0.263	1.413			-0.092	-0.438	1.340			-0.056	-0.508	1.325			0.306	-0.072	1.435			0.346	-0.260	1.279
0.136	-0.266	1.362			0.141	-0.225	1.413			0.179	0.049	1.453			0.219	0.209	1.429			0.032	-0.038	1.429			-0.076	-0.263	1.413			-0.092	-0.439	1.339			-0.057	-0.508	1.325			0.305	-0.072	1.435			0.341	-0.263	1.279
0.136	-0.266	1.362			0.141	-0.225	1.413			0.179	0.049	1.453			0.219	0.209	1.429			0.032	-0.038	1.429			-0.076	-0.263	1.413			-0.092	-0.439	1.339			-0.057	-0.508	1.325			0.305	-0.072	1.435			0.341	-0.264	1.278
0.136	-0.266	1.362			0.141	-0.225	1.413			0.179	0.049	1.453			0.219	0.209	1.429			0.032	-0.038	1.429			-0.076	-0.263	1.413			-0.092	-0.439	1.339			-0.057	-0.509	1.325			0.304	-0.071	1.435			0.337	-0.265	1.277
0.136	-0.266	1.362			0.141	-0.225	1.413			0.179	0.049	1.453			0.219	0.209	1.429			0.032	-0.038	1.429			-0.076	-0.263	1.413			-0.092	-0.439	1.339			-0.057	-0.509	1.325			0.304	-0.071	1.435			0.333	-0.267	1.277
0.136	-0.266	1.362			0.141	-0.225	1.412			0.179	0.049	1.453			0.219	0.209	1.429			0.032	-0.038	1.429			-0.076	-0.263	1.413			-0.092	-0.439	1.339			-0.058	-0.509	1.325			0.303	-0.071	1.435			0.330	-0.268	1.277
0.136	-0.266	1.362			0.140	-0.225	1.412			0.179	0.049	1.454			0.219	0.210	1.429			0.032	-0.038	1.429			-0.076	-0.263	1.413			-0.092	-0.439	1.339			-0.058	-0.509	1.325			0.303	-0.070	1.435			0.328	-0.266	1.273
0.135	-0.266	1.362			0.140	-0.225	1.412			0.179	0.049	1.454			0.219	0.210	1.429			0.032	-0.038	1.429			-0.076	-0.263	1.413			-0.092	-0.439	1.339			-0.058	-0.509	1.325			0.302	-0.070	1.435			0.324	-0.264	1.269
0.135	-0.266	1.361			0.140	-0.225	1.412			0.179	0.049	1.454			0.219	0.210	1.429			0.031	-0.038	1.429			-0.076	-0.263	1.413			-0.092	-0.439	1.339			-0.059	-0.509	1.324			0.302	-0.070	1.435			0.319	-0.262	1.265
0.135	-0.267	1.361			0.140	-0.225	1.412			0.179	0.049	1.454			0.219	0.210	1.429			0.031	-0.038	1.429			-0.076	-0.263	1.413			-0.092	-0.439	1.339			-0.059	-0.509	1.324			0.301	-0.069	1.436			0.316	-0.261	1.262
0.135	-0.267	1.361			0.140	-0.226	1.412			0.179	0.049	1.454			0.218	0.210	1.429			0.031	-0.038	1.429			-0.076	-0.263	1.413			-0.092	-0.439	1.339			-0.059	-0.510	1.324			0.301	-0.069	1.436			0.313	-0.259	1.260
0.134	-0.267	1.361			0.140	-0.226	1.412			0.179	0.049	1.454			0.218	0.210	1.430			0.031	-0.038	1.429			-0.076	-0.263	1.413			-0.092	-0.439	1.339			-0.059	-0.510	1.324			0.300	-0.069	1.436			0.311	-0.258	1.258
0.134	-0.267	1.361			0.139	-0.226	1.412			0.179	0.049	1.454			0.218	0.210	1.430			0.031	-0.038	1.429			-0.076	-0.263	1.413			-0.092	-0.439	1.339			-0.060	-0.510	1.324			0.300	-0.068	1.436			0.309	-0.259	1.259
0.133	-0.267	1.361			0.139	-0.226	1.412			0.179	0.049	1.454			0.218	0.210	1.430			0.031	-0.038	1.430			-0.076	-0.263	1.413			-0.092	-0.439	1.339			-0.060	-0.510	1.324			0.299	-0.068	1.436			0.308	-0.260	1.259
0.133	-0.267	1.361			0.139	-0.226	1.412			0.179	0.049	1.454			0.217	0.210	1.430			0.031	-0.039	1.430			-0.076	-0.263	1.413			-0.092	-0.439	1.340			-0.061	-0.510	1.324			0.298	-0.068	1.436			0.306	-0.260	1.260
0.133	-0.267	1.361			0.138	-0.226	1.412			0.179	0.049	1.454			0.217	0.210	1.430			0.031	-0.039	1.430			-0.076	-0.263	1.413			-0.092	-0.439	1.340			-0.062	-0.510	1.324			0.298	-0.067	1.436			0.304	-0.261	1.261
0.132	-0.268	1.361			0.138	-0.226	1.412			0.179	0.049	1.454			0.217	0.211	1.430			0.030	-0.039	1.430			-0.076	-0.263	1.413			-0.092	-0.439	1.340			-0.062	-0.510	1.324			0.297	-0.067	1.437			0.303	-0.261	1.261
0.132	-0.268	1.361			0.138	-0.226	1.412			0.179	0.049	1.454			0.216	0.211	1.430			0.030	-0.039	1.430			-0.076	-0.263	1.413			-0.092	-0.439	1.340			-0.063	-0.511	1.324			0.297	-0.067	1.437			0.302	-0.261	1.260
0.132	-0.268	1.361			0.138	-0.227	1.412			0.178	0.049	1.455			0.216	0.211	1.431			0.030	-0.039	1.430			-0.076	-0.264	1.413			-0.093	-0.439	1.340			-0.063	-0.511	1.324			0.296	-0.067	1.437			0.303	-0.262	1.262
0.131	-0.268	1.361			0.137	-0.227	1.412			0.178	0.049	1.455			0.215	0.211	1.431			0.030	-0.039	1.430			-0.076	-0.264	1.413			-0.093	-0.439	1.341			-0.063	-0.511	1.324			0.296	-0.066	1.437			0.303	-0.262	1.264
0.131	-0.268	1.361			0.137	-0.227	1.412			0.178	0.049	1.455			0.214	0.211	1.431			0.030	-0.039	1.430			-0.076	-0.264	1.414			-0.093	-0.439	1.341			-0.064	-0.511	1.324			0.295	-0.066	1.437			0.303	-0.263	1.265
0.131	-0.268	1.361			0.137	-0.227	1.412			0.178	0.049	1.455			0.214	0.211	1.431			0.030	-0.039	1.430			-0.076	-0.264	1.414			-0.093	-0.439	1.341			-0.064	-0.511	1.324			0.295	-0.066	1.437			0.303	-0.264	1.267
0.131	-0.268	1.361			0.137	-0.227	1.412			0.178	0.049	1.455			0.213	0.212	1.431			0.029	-0.039	1.431			-0.076	-0.264	1.414			-0.093	-0.440	1.341			-0.064	-0.511	1.324			0.295	-0.066	1.437			0.303	-0.265	1.269
0.130	-0.268	1.361			0.136	-0.227	1.412			0.178	0.049	1.455			0.213	0.212	1.431			0.029	-0.039	1.431			-0.076	-0.264	1.414			-0.093	-0.440	1.341			-0.064	-0.511	1.324			0.294	-0.065	1.437			0.304	-0.266	1.271
0.130	-0.268	1.361			0.136	-0.227	1.412			0.178	0.049	1.455			0.212	0.212	1.431			0.029	-0.039	1.431			-0.076	-0.264	1.414			-0.093	-0.440	1.341			-0.065	-0.511	1.325			0.294	-0.065	1.437			0.305	-0.267	1.274
0.130	-0.268	1.361			0.136	-0.227	1.412			0.178	0.049	1.455			0.212	0.212	1.431			0.029	-0.039	1.431			-0.076	-0.264	1.414			-0.093	-0.440	1.342			-0.065	-0.511	1.325			0.293	-0.065	1.438			0.306	-0.265	1.271
0.130	-0.268	1.361			0.136	-0.227	1.412			0.177	0.049	1.455			0.211	0.212	1.432			0.029	-0.039	1.431			-0.076	-0.264	1.414			-0.093	-0.440	1.342			-0.065	-0.511	1.325			0.293	-0.065	1.438			0.309	-0.267	1.276
0.129	-0.268	1.361			0.136	-0.227	1.412			0.177	0.049	1.455			0.210	0.212	1.432			0.029	-0.039	1.431			-0.076	-0.264	1.414			-0.093	-0.440	1.342			-0.065	-0.511	1.325			0.293	-0.065	1.438			0.312	-0.269	1.280
0.129	-0.268	1.361			0.135	-0.227	1.412			0.177	0.049	1.456			0.210	0.212	1.432			0.028	-0.039	1.431			-0.076	-0.264	1.414			-0.093	-0.440	1.342			-0.065	-0.511	1.325			0.292	-0.064	1.438			0.314	-0.266	1.276
0.129	-0.269	1.361			0.135	-0.227	1.412			0.177	0.049	1.456			0.209	0.213	1.432			0.028	-0.039	1.431			-0.076	-0.264	1.414			-0.093	-0.440	1.342			-0.066	-0.512	1.325			0.292	-0.064	1.438			0.316	-0.267	1.279
0.129	-0.269	1.361			0.135	-0.227	1.412			0.177	0.049	1.456			0.209	0.213	1.432			0.028	-0.039	1.431			-0.076	-0.264	1.414			-0.094	-0.440	1.342			-0.066	-0.512	1.325			0.292	-0.064	1.438			0.318	-0.268	1.282
0.129	-0.269	1.361			0.135	-0.227	1.412			0.177	0.050	1.456			0.208	0.213	1.432			0.028	-0.039	1.431			-0.076	-0.264	1.414			-0.094	-0.440	1.342			-0.066	-0.512	1.325			0.291	-0.064	1.438			0.320	-0.269	1.284
0.128	-0.269	1.361			0.135	-0.228	1.412			0.176	0.050	1.456			0.208	0.213	1.432			0.028	-0.039	1.432			-0.076	-0.264	1.414			-0.094	-0.440	1.342			-0.066	-0.512	1.325			0.291	-0.064	1.438			0.320	-0.267	1.280
0.128	-0.269	1.361			0.135	-0.228	1.412			0.176	0.050	1.456			0.207	0.213	1.432			0.027	-0.039	1.432			-0.076	-0.264	1.414			-0.094	-0.440	1.343			-0.066	-0.512	1.325			0.291	-0.064	1.438			0.320	-0.265	1.278
0.128	-0.269	1.361			0.134	-0.228	1.412			0.176	0.050	1.456			0.207	0.213	1.432			0.027	-0.040	1.432			-0.076	-0.265	1.415			-0.094	-0.440	1.343			-0.066	-0.512	1.325			0.291	-0.064	1.438			0.320	-0.263	1.276
0.128	-0.269	1.361			0.134	-0.228	1.412			0.176	0.050	1.456			0.206	0.213	1.432			0.027	-0.040	1.432			-0.076	-0.265	1.415			-0.094	-0.440	1.343			-0.066	-0.512	1.325			0.290	-0.064	1.438			0.320	-0.265	1.278
0.128	-0.269	1.361			0.134	-0.228	1.412			0.176	0.050	1.456			0.206	0.213	1.432			0.027	-0.040	1.432			-0.076	-0.265	1.415			-0.094	-0.440	1.343			-0.067	-0.512	1.325			0.290	-0.064	1.438			0.320	-0.266	1.280
0.128	-0.269	1.361			0.134	-0.228	1.412			0.176	0.050	1.456			0.205	0.213	1.432			0.027	-0.040	1.432			-0.076	-0.265	1.415			-0.094	-0.440	1.343			-0.067	-0.512	1.325			0.290	-0.063	1.438			0.320	-0.267	1.282
0.128	-0.269	1.361			0.134	-0.228	1.412			0.175	0.050	1.456			0.205	0.214	1.432			0.026	-0.040	1.432			-0.076	-0.265	1.415			-0.094	-0.440	1.343			-0.067	-0.512	1.325			0.289	-0.063	1.438			0.320	-0.268	1.284
0.127	-0.269	1.361			0.134	-0.228	1.412			0.175	0.050	1.457			0.205	0.214	1.432			0.026	-0.040	1.432			-0.076	-0.265	1.415			-0.094	-0.440	1.343			-0.067	-0.512	1.325			0.289	-0.063	1.439			0.319	-0.269	1.285
0.127	-0.269	1.361			0.134	-0.228	1.412			0.175	0.050	1.457			0.204	0.214	1.432			0.026	-0.040	1.432			-0.076	-0.265	1.415			-0.094	-0.440	1.343			-0.067	-0.512	1.325			0.289	-0.063	1.439			0.319	-0.269	1.285
0.127	-0.269	1.361			0.133	-0.228	1.412			0.175	0.050	1.457			0.204	0.214	1.432			0.026	-0.040	1.432			-0.076	-0.265	1.415			-0.094	-0.440	1.343			-0.067	-0.512	1.325			0.289	-0.063	1.439			0.317	-0.267	1.282
0.127	-0.269	1.361			0.133	-0.228	1.412			0.175	0.050	1.457			0.203	0.214	1.432			0.026	-0.040	1.432			-0.076	-0.265	1.415			-0.094	-0.440	1.343			-0.067	-0.512	1.325			0.289	-0.063	1.439			0.315	-0.266	1.280
0.127	-0.269	1.361			0.133	-0.228	1.412			0.175	0.050	1.457			0.203	0.214	1.432			0.026	-0.040	1.432			-0.076	-0.265	1.415			-0.094	-0.440	1.344			-0.067	-0.512	1.325			0.288	-0.063	1.439			0.313	-0.265	1.278
0.127	-0.269	1.361			0.133	-0.228	1.412			0.174	0.049	1.457			0.203	0.214	1.432			0.025	-0.040	1.432			-0.076	-0.265	1.415			-0.094	-0.440	1.344			-0.067	-0.512	1.325			0.288	-0.063	1.439			0.311	-0.264	1.276
0.127	-0.269	1.361			0.133	-0.228	1.412			0.174	0.049	1.457			0.203	0.214	1.433			0.025	-0.040	1.432			-0.076	-0.265	1.415			-0.094	-0.440	1.344			-0.067	-0.512	1.325			0.288	-0.063	1.439			0.309	-0.263	1.275
0.126	-0.269	1.361			0.133	-0.228	1.412			0.174	0.049	1.457			0.202	0.214	1.433			0.025	-0.040	1.432			-0.077	-0.265	1.415			-0.094	-0.440	1.344			-0.067	-0.512	1.325			0.288	-0.063	1.439			0.308	-0.263	1.274
0.126	-0.270	1.361			0.132	-0.228	1.412			0.174	0.049	1.457			0.202	0.214	1.433			0.025	-0.040	1.432			-0.077	-0.265	1.416			-0.094	-0.440	1.344			-0.067	-0.512	1.325			0.288	-0.063	1.439			0.307	-0.263	1.274
0.126	-0.270	1.361			0.132	-0.229	1.412			0.174	0.049	1.457			0.202	0.214	1.433			0.025	-0.040	1.433			-0.077	-0.265	1.416			-0.094	-0.440	1.344			-0.067	-0.512	1.325			0.287	-0.063	1.439			0.307	-0.263	1.274
0.125	-0.270	1.361			0.132	-0.229	1.412			0.174	0.049	1.457			0.202	0.214	1.433			0.025	-0.040	1.433			-0.077	-0.265	1.416			-0.094	-0.440	1.344			-0.068	-0.512	1.325			0.287	-0.063	1.439			0.307	-0.262	1.273
0.125	-0.270	1.361			0.131	-0.229	1.412			0.174	0.049	1.457			0.201	0.214	1.433			0.025	-0.040	1.433			-0.077	-0.265	1.416			-0.094	-0.440	1.344			-0.068	-0.512	1.326			0.287	-0.063	1.439			0.307	-0.262	1.273
0.125	-0.270	1.361			0.131	-0.229	1.412			0.173	0.049	1.457			0.201	0.214	1.433			0.025	-0.040	1.433			-0.077	-0.266	1.416			-0.094	-0.440	1.344			-0.068	-0.513	1.326			0.287	-0.063	1.439			0.307	-0.262	1.273
0.124	-0.271	1.361			0.131	-0.229	1.412			0.173	0.049	1.458			0.201	0.214	1.433			0.024	-0.040	1.433			-0.077	-0.266	1.416			-0.094	-0.440	1.345			-0.068	-0.513	1.326			0.287	-0.063	1.439			0.306	-0.262	1.273
0.124	-0.271	1.361			0.130	-0.229	1.413			0.173	0.049	1.458			0.201	0.214	1.433			0.024	-0.040	1.433			-0.077	-0.266	1.416			-0.094	-0.440	1.345			-0.068	-0.513	1.326			0.286	-0.063	1.439			0.306	-0.262	1.273
0.123	-0.271	1.361			0.130	-0.230	1.413			0.173	0.049	1.458			0.201	0.214	1.433			0.024	-0.040	1.433			-0.077	-0.266	1.416			-0.094	-0.440	1.345			-0.068	-0.513	1.326			0.286	-0.063	1.439			0.306	-0.261	1.273
0.123	-0.271	1.362			0.130	-0.230	1.413			0.173	0.049	1.458			0.201	0.214	1.433			0.024	-0.041	1.433			-0.077	-0.266	1.417			-0.094	-0.440	1.345			-0.068	-0.513	1.326			0.287	-0.063	1.440			0.306	-0.261	1.273
0.123	-0.272	1.362			0.129	-0.230	1.413			0.172	0.049	1.458			0.200	0.214	1.433			0.024	-0.041	1.433			-0.077	-0.266	1.417			-0.094	-0.440	1.345			-0.068	-0.513	1.326			0.287	-0.063	1.440			0.306	-0.261	1.273
0.122	-0.272	1.362			0.129	-0.230	1.413			0.172	0.049	1.458			0.200	0.214	1.433			0.024	-0.041	1.433			-0.077	-0.266	1.417			-0.094	-0.440	1.346			-0.068	-0.513	1.326			0.288	-0.062	1.441			0.306	-0.261	1.273
0.122	-0.272	1.362			0.128	-0.230	1.413			0.172	0.049	1.458			0.200	0.214	1.433			0.024	-0.041	1.433			-0.077	-0.266	1.417			-0.094	-0.440	1.346			-0.068	-0.513	1.327			0.288	-0.062	1.441			0.306	-0.260	1.273
0.122	-0.272	1.362			0.128	-0.230	1.413			0.172	0.049	1.458			0.200	0.214	1.433			0.024	-0.041	1.433			-0.077	-0.266	1.417			-0.094	-0.440	1.346			-0.069	-0.513	1.327			0.289	-0.062	1.441			0.306	-0.260	1.273
0.121	-0.272	1.363			0.128	-0.230	1.414			0.171	0.049	1.458			0.200	0.215	1.433			0.023	-0.041	1.433			-0.077	-0.266	1.417			-0.094	-0.440	1.346			-0.069	-0.513	1.327			0.289	-0.062	1.442			0.306	-0.260	1.273
0.121	-0.272	1.363			0.127	-0.230	1.414			0.171	0.049	1.458			0.200	0.215	1.433			0.023	-0.041	1.433			-0.078	-0.266	1.417			-0.095	-0.440	1.346			-0.069	-0.513	1.327			0.290	-0.062	1.442			0.306	-0.259	1.273
0.121	-0.272	1.363			0.127	-0.230	1.414			0.171	0.049	1.458			0.200	0.215	1.433			0.023	-0.041	1.433			-0.078	-0.266	1.418			-0.095	-0.440	1.346			-0.069	-0.513	1.327			0.291	-0.062	1.443			0.306	-0.259	1.273
0.120	-0.272	1.363			0.127	-0.230	1.414			0.170	0.049	1.459			0.200	0.215	1.433			0.023	-0.041	1.434			-0.078	-0.266	1.418			-0.095	-0.440	1.347			-0.069	-0.513	1.327			0.291	-0.062	1.443			0.306	-0.259	1.273
0.120	-0.272	1.363			0.126	-0.230	1.414			0.170	0.049	1.459			0.200	0.215	1.433			0.023	-0.041	1.434			-0.078	-0.267	1.418			-0.095	-0.440	1.347			-0.069	-0.513	1.327			0.292	-0.062	1.444			0.305	-0.259	1.273
0.120	-0.271	1.364			0.126	-0.230	1.415			0.170	0.049	1.459			0.199	0.215	1.433			0.023	-0.041	1.434			-0.078	-0.267	1.418			-0.095	-0.440	1.347			-0.069	-0.513	1.328			0.293	-0.062	1.444			0.305	-0.259	1.273
0.119	-0.271	1.364			0.126	-0.230	1.415			0.170	0.049	1.459			0.199	0.215	1.433			0.023	-0.041	1.434			-0.078	-0.267	1.418			-0.095	-0.440	1.347			-0.069	-0.513	1.328			0.293	-0.062	1.444			0.305	-0.258	1.273
0.119	-0.271	1.364			0.125	-0.230	1.415			0.169	0.049	1.459			0.199	0.215	1.433			0.023	-0.041	1.434			-0.078	-0.267	1.418			-0.095	-0.440	1.347			-0.069	-0.514	1.328			0.294	-0.062	1.445			0.305	-0.258	1.273
0.119	-0.271	1.364			0.125	-0.230	1.415			0.169	0.049	1.459			0.199	0.215	1.433			0.022	-0.041	1.434			-0.078	-0.267	1.418			-0.095	-0.441	1.347			-0.069	-0.514	1.328			0.294	-0.062	1.445			0.304	-0.258	1.273
0.119	-0.271	1.365			0.125	-0.229	1.415			0.169	0.049	1.459			0.199	0.215	1.433			0.022	-0.041	1.434			-0.078	-0.267	1.418			-0.095	-0.441	1.348			-0.069	-0.514	1.328			0.295	-0.062	1.445			0.304	-0.258	1.273
0.119	-0.270	1.365			0.125	-0.229	1.416			0.169	0.049	1.459			0.199	0.215	1.433			0.022	-0.041	1.434			-0.078	-0.267	1.419			-0.095	-0.441	1.348			-0.069	-0.514	1.328			0.296	-0.062	1.446			0.304	-0.257	1.273
0.119	-0.270	1.365			0.125	-0.229	1.416			0.168	0.049	1.459			0.198	0.215	1.433			0.022	-0.041	1.434			-0.078	-0.267	1.419			-0.095	-0.441	1.348			-0.069	-0.514	1.328			0.296	-0.061	1.446			0.305	-0.258	1.274
0.119	-0.270	1.365			0.124	-0.229	1.416			0.168	0.049	1.459			0.198	0.215	1.433			0.022	-0.041	1.435			-0.078	-0.267	1.419			-0.095	-0.441	1.348			-0.069	-0.514	1.329			0.297	-0.061	1.446			0.306	-0.259	1.277
0.118	-0.269	1.366			0.124	-0.228	1.416			0.168	0.049	1.459			0.198	0.215	1.434			0.021	-0.041	1.435			-0.078	-0.267	1.419			-0.095	-0.441	1.348			-0.069	-0.514	1.329			0.297	-0.061	1.447			0.307	-0.260	1.279
0.118	-0.269	1.366			0.124	-0.228	1.417			0.168	0.049	1.459			0.198	0.215	1.434			0.021	-0.041	1.435			-0.078	-0.267	1.419			-0.095	-0.441	1.348			-0.069	-0.514	1.329			0.298	-0.061	1.447			0.307	-0.259	1.278
0.118	-0.269	1.366			0.124	-0.228	1.417			0.168	0.049	1.460			0.198	0.215	1.434			0.021	-0.041	1.435			-0.078	-0.267	1.419			-0.096	-0.441	1.349			-0.069	-0.514	1.329			0.298	-0.061	1.447			0.309	-0.261	1.282
0.118	-0.268	1.367			0.124	-0.228	1.417			0.167	0.049	1.460			0.197	0.215	1.434			0.021	-0.041	1.435			-0.079	-0.267	1.420			-0.096	-0.441	1.349			-0.069	-0.514	1.329			0.299	-0.061	1.447			0.311	-0.263	1.285
0.118	-0.268	1.367			0.124	-0.227	1.417			0.167	0.049	1.460			0.197	0.215	1.434			0.021	-0.041	1.435			-0.079	-0.267	1.420			-0.096	-0.441	1.349			-0.069	-0.514	1.329			0.299	-0.061	1.448			0.312	-0.264	1.287
0.118	-0.267	1.367			0.124	-0.227	1.418			0.167	0.049	1.460			0.197	0.215	1.434			0.020	-0.041	1.435			-0.079	-0.267	1.420			-0.096	-0.441	1.349			-0.069	-0.514	1.330			0.299	-0.061	1.448			0.314	-0.265	1.289
0.118	-0.267	1.367			0.124	-0.227	1.418			0.167	0.049	1.460			0.197	0.215	1.434			0.020	-0.041	1.436			-0.079	-0.267	1.420			-0.096	-0.441	1.349			-0.069	-0.514	1.330			0.300	-0.061	1.448			0.315	-0.266	1.291
0.118	-0.267	1.368			0.124	-0.226	1.418			0.167	0.049	1.460			0.196	0.215	1.434			0.020	-0.041	1.436			-0.079	-0.267	1.420			-0.096	-0.441	1.349			-0.069	-0.514	1.330			0.300	-0.061	1.448			0.316	-0.267	1.293
0.119	-0.266	1.368			0.124	-0.226	1.418			0.166	0.049	1.460			0.196	0.215	1.435			0.020	-0.041	1.436			-0.079	-0.267	1.420			-0.096	-0.441	1.349			-0.069	-0.514	1.330			0.301	-0.061	1.449			0.316	-0.268	1.294
0.119	-0.266	1.368			0.124	-0.226	1.418			0.166	0.049	1.460			0.196	0.215	1.435			0.020	-0.041	1.436			-0.079	-0.268	1.420			-0.096	-0.441	1.350			-0.069	-0.514	1.330			0.301	-0.061	1.449			0.317	-0.268	1.295
0.119	-0.266	1.368			0.124	-0.226	1.419			0.166	0.049	1.460			0.196	0.215	1.435			0.019	-0.041	1.436			-0.079	-0.268	1.420			-0.096	-0.441	1.350			-0.069	-0.514	1.330			0.301	-0.061	1.449			0.318	-0.269	1.296
0.119	-0.265	1.368			0.124	-0.225	1.419			0.166	0.050	1.460			0.195	0.215	1.435			0.019	-0.041	1.436			-0.079	-0.268	1.421			-0.096	-0.441	1.350			-0.069	-0.514	1.330			0.302	-0.061	1.449			0.319	-0.269	1.297
0.119	-0.265	1.369			0.124	-0.225	1.419			0.166	0.050	1.460			0.195	0.215	1.435			0.019	-0.042	1.436			-0.079	-0.268	1.421			-0.096	-0.441	1.350			-0.069	-0.514	1.330			0.302	-0.061	1.449			0.320	-0.270	1.298
0.119	-0.265	1.369			0.124	-0.225	1.419			0.166	0.050	1.460			0.195	0.215	1.436			0.019	-0.042	1.436			-0.079	-0.268	1.421			-0.096	-0.441	1.350			-0.069	-0.514	1.331			0.302	-0.061	1.450			0.320	-0.270	1.300
0.119	-0.264	1.369			0.124	-0.225	1.419			0.165	0.050	1.461			0.195	0.215	1.436			0.019	-0.042	1.436			-0.080	-0.268	1.421			-0.096	-0.441	1.350			-0.069	-0.514	1.331			0.302	-0.061	1.450			0.321	-0.271	1.300
0.119	-0.264	1.369			0.124	-0.224	1.419			0.165	0.050	1.461			0.195	0.215	1.436			0.019	-0.042	1.437			-0.080	-0.268	1.421			-0.096	-0.441	1.350			-0.069	-0.514	1.331			0.303	-0.060	1.450			0.322	-0.271	1.301
0.119	-0.264	1.369			0.124	-0.224	1.419			0.165	0.050	1.461			0.194	0.215	1.436			0.019	-0.042	1.437			-0.080	-0.268	1.421			-0.096	-0.441	1.350			-0.069	-0.514	1.331			0.303	-0.060	1.450			0.323	-0.271	1.302
0.119	-0.264	1.369			0.124	-0.224	1.420			0.165	0.050	1.461			0.194	0.215	1.436			0.018	-0.042	1.437			-0.080	-0.268	1.421			-0.096	-0.441	1.350			-0.069	-0.514	1.331			0.303	-0.060	1.450			0.325	-0.271	1.303
0.120	-0.263	1.370			0.124	-0.224	1.420			0.165	0.050	1.461			0.194	0.215	1.437			0.018	-0.042	1.437			-0.080	-0.268	1.421			-0.096	-0.441	1.350			-0.069	-0.514	1.331			0.304	-0.060	1.451			0.326	-0.272	1.303
0.120	-0.263	1.370			0.124	-0.223	1.420			0.165	0.050	1.461			0.194	0.215	1.437			0.018	-0.042	1.437			-0.080	-0.268	1.421			-0.096	-0.441	1.350			-0.069	-0.514	1.331			0.304	-0.060	1.451			0.327	-0.272	1.304
0.120	-0.263	1.370			0.124	-0.223	1.420			0.165	0.050	1.461			0.194	0.215	1.437			0.018	-0.042	1.437			-0.080	-0.268	1.422			-0.096	-0.441	1.350			-0.069	-0.514	1.331			0.304	-0.060	1.451			0.328	-0.271	1.303
0.120	-0.263	1.370			0.125	-0.223	1.420			0.165	0.050	1.461			0.193	0.215	1.437			0.018	-0.042	1.437			-0.080	-0.268	1.422			-0.096	-0.441	1.351			-0.069	-0.514	1.331			0.304	-0.060	1.451			0.330	-0.271	1.303
0.120	-0.262	1.370			0.125	-0.223	1.420			0.165	0.050	1.461			0.193	0.215	1.437			0.018	-0.042	1.437			-0.080	-0.268	1.422			-0.096	-0.441	1.351			-0.069	-0.514	1.331			0.304	-0.060	1.451			0.330	-0.271	1.303
0.120	-0.262	1.370			0.125	-0.223	1.420			0.165	0.050	1.461			0.193	0.215	1.438			0.018	-0.042	1.437			-0.080	-0.268	1.422			-0.096	-0.441	1.351			-0.069	-0.514	1.331			0.305	-0.060	1.451			0.331	-0.271	1.303
0.121	-0.262	1.370			0.125	-0.222	1.421			0.165	0.050	1.461			0.193	0.215	1.438			0.018	-0.042	1.437			-0.080	-0.268	1.422			-0.096	-0.441	1.351			-0.069	-0.514	1.332			0.305	-0.060	1.451			0.332	-0.271	1.303
0.121	-0.262	1.371			0.125	-0.222	1.421			0.165	0.050	1.461			0.193	0.215	1.438			0.018	-0.042	1.438			-0.080	-0.268	1.422			-0.096	-0.441	1.351			-0.069	-0.514	1.332			0.305	-0.060	1.452			0.333	-0.271	1.303
0.121	-0.262	1.371			0.125	-0.222	1.421			0.164	0.050	1.462			0.193	0.215	1.438			0.017	-0.042	1.438			-0.080	-0.268	1.422			-0.097	-0.441	1.351			-0.069	-0.514	1.332			0.305	-0.060	1.452			0.333	-0.271	1.304
0.121	-0.261	1.371			0.125	-0.222	1.421			0.164	0.050	1.462			0.193	0.215	1.438			0.017	-0.042	1.438			-0.080	-0.268	1.422			-0.097	-0.441	1.351			-0.069	-0.514	1.332			0.305	-0.060	1.452			0.334	-0.271	1.304
0.121	-0.261	1.371			0.125	-0.222	1.421			0.164	0.050	1.462			0.192	0.215	1.438			0.017	-0.042	1.438			-0.080	-0.268	1.422			-0.097	-0.441	1.351			-0.069	-0.514	1.332			0.306	-0.060	1.452			0.334	-0.271	1.304
0.121	-0.261	1.371			0.125	-0.222	1.421			0.164	0.050	1.462			0.192	0.215	1.439			0.017	-0.042	1.438			-0.081	-0.268	1.422			-0.097	-0.441	1.351			-0.069	-0.514	1.332			0.306	-0.060	1.452			0.331	-0.263	1.293
0.122	-0.261	1.371			0.126	-0.222	1.421			0.164	0.050	1.462			0.192	0.215	1.439			0.017	-0.042	1.438			-0.081	-0.268	1.422			-0.097	-0.441	1.351			-0.069	-0.514	1.332			0.306	-0.060	1.452			0.331	-0.263	1.293
0.122	-0.261	1.371			0.126	-0.221	1.421			0.164	0.050	1.462			0.192	0.215	1.439			0.017	-0.042	1.438			-0.081	-0.268	1.423			-0.097	-0.441	1.351			-0.069	-0.514	1.332			0.306	-0.060	1.452			0.330	-0.258	1.287
0.122	-0.261	1.371			0.126	-0.221	1.421			0.164	0.050	1.462			0.192	0.215	1.439			0.017	-0.042	1.438			-0.081	-0.268	1.423			-0.097	-0.441	1.351			-0.069	-0.514	1.332			0.306	-0.060	1.453			0.332	-0.252	1.280
0.122	-0.260	1.371			0.126	-0.221	1.422			0.164	0.050	1.462			0.192	0.215	1.439			0.017	-0.042	1.438			-0.081	-0.268	1.423			-0.097	-0.441	1.351			-0.069	-0.514	1.332			0.306	-0.060	1.453			0.334	-0.248	1.275
0.122	-0.260	1.372			0.126	-0.221	1.422			0.164	0.050	1.462			0.192	0.215	1.439			0.017	-0.042	1.438			-0.081	-0.268	1.423			-0.097	-0.441	1.352			-0.069	-0.514	1.332			0.307	-0.060	1.453			0.336	-0.242	1.268
0.122	-0.260	1.372			0.126	-0.221	1.422			0.164	0.050	1.462			0.192	0.215	1.439			0.017	-0.042	1.438			-0.081	-0.268	1.423			-0.097	-0.441	1.352			-0.069	-0.514	1.332			0.307	-0.060	1.453			0.336	-0.242	1.268
0.122	-0.260	1.372			0.126	-0.221	1.422			0.164	0.050	1.463			0.191	0.215	1.439			0.017	-0.042	1.438			-0.081	-0.268	1.423			-0.097	-0.441	1.352			-0.069	-0.514	1.333			0.307	-0.060	1.453			0.337	-0.240	1.266
0.122	-0.260	1.372			0.126	-0.221	1.422			0.164	0.050	1.463			0.191	0.215	1.440			0.017	-0.042	1.439			-0.081	-0.268	1.423			-0.097	-0.442	1.352			-0.069	-0.514	1.333			0.307	-0.060	1.453			0.338	-0.238	1.264
0.123	-0.260	1.372			0.126	-0.221	1.422			0.164	0.050	1.463			0.191	0.215	1.440			0.017	-0.042	1.439			-0.081	-0.268	1.423			-0.097	-0.442	1.352			-0.069	-0.514	1.333			0.307	-0.060	1.453			0.338	-0.237	1.262
0.123	-0.260	1.372			0.127	-0.221	1.422			0.164	0.050	1.463			0.191	0.215	1.440			0.017	-0.042	1.439			-0.081	-0.268	1.423			-0.097	-0.442	1.352			-0.069	-0.514	1.333			0.307	-0.060	1.453			0.339	-0.235	1.261
0.123	-0.260	1.372			0.127	-0.221	1.422			0.164	0.050	1.463			0.191	0.215	1.440			0.017	-0.042	1.439			-0.081	-0.268	1.423			-0.097	-0.442	1.352			-0.069	-0.514	1.333			0.307	-0.060	1.453			0.340	-0.234	1.260
0.123	-0.260	1.372			0.127	-0.220	1.422			0.164	0.050	1.463			0.191	0.214	1.440			0.017	-0.042	1.439			-0.081	-0.268	1.424			-0.097	-0.442	1.353			-0.069	-0.514	1.333			0.307	-0.060	1.454			0.340	-0.233	1.258
0.123	-0.260	1.372			0.127	-0.220	1.422			0.164	0.050	1.463			0.191	0.214	1.440			0.017	-0.042	1.439			-0.081	-0.268	1.424			-0.097	-0.442	1.353			-0.069	-0.514	1.333			0.307	-0.060	1.454			0.340	-0.233	1.258
0.123	-0.260	1.372			0.127	-0.220	1.422			0.164	0.050	1.463			0.191	0.214	1.440			0.017	-0.042	1.439			-0.081	-0.268	1.424			-0.097	-0.442	1.353			-0.069	-0.514	1.333			0.308	-0.060	1.454			0.341	-0.232	1.257
0.123	-0.259	1.372			0.127	-0.220	1.422			0.164	0.050	1.463			0.191	0.214	1.440			0.017	-0.042	1.439			-0.081	-0.268	1.424			-0.097	-0.442	1.353			-0.069	-0.514	1.333			0.308	-0.060	1.454			0.341	-0.231	1.256
0.123	-0.259	1.372			0.127	-0.220	1.422			0.164	0.050	1.463			0.191	0.214	1.440			0.016	-0.042	1.439			-0.081	-0.268	1.424			-0.097	-0.442	1.353			-0.069	-0.514	1.333			0.308	-0.060	1.454			0.342	-0.230	1.255
0.123	-0.259	1.372			0.127	-0.220	1.423			0.164	0.050	1.463			0.191	0.214	1.440			0.016	-0.042	1.439			-0.081	-0.268	1.424			-0.097	-0.442	1.353			-0.069	-0.514	1.334			0.308	-0.060	1.454			0.342	-0.229	1.254
0.124	-0.259	1.372			0.127	-0.220	1.423			0.164	0.050	1.464			0.191	0.214	1.440			0.016	-0.042	1.439			-0.081	-0.268	1.424			-0.097	-0.442	1.353			-0.069	-0.514	1.334			0.308	-0.060	1.454			0.342	-0.229	1.254
0.124	-0.259	1.372			0.127	-0.220	1.423			0.164	0.050	1.464			0.191	0.214	1.440			0.016	-0.042	1.440			-0.081	-0.268	1.424			-0.097	-0.442	1.353			-0.069	-0.514	1.334			0.308	-0.060	1.454			0.341	-0.228	1.253
0.124	-0.259	1.372			0.127	-0.220	1.423			0.164	0.050	1.464			0.191	0.214	1.440			0.016	-0.042	1.440			-0.081	-0.268	1.424			-0.097	-0.442	1.353			-0.069	-0.514	1.334			0.308	-0.060	1.454			0.341	-0.228	1.252
0.124	-0.259	1.372			0.128	-0.220	1.423			0.164	0.050	1.464			0.190	0.215	1.441			0.016	-0.042	1.440			-0.081	-0.268	1.424			-0.097	-0.442	1.354			-0.069	-0.514	1.334			0.308	-0.060	1.454			0.341	-0.227	1.251
0.124	-0.259	1.372			0.128	-0.220	1.423			0.164	0.050	1.464			0.190	0.215	1.441			0.016	-0.042	1.440			-0.081	-0.268	1.424			-0.097	-0.442	1.354			-0.069	-0.514	1.334			0.308	-0.060	1.454			0.341	-0.227	1.251
0.124	-0.259	1.372			0.128	-0.220	1.423			0.164	0.050	1.464			0.190	0.215	1.441			0.016	-0.042	1.440			-0.081	-0.268	1.424			-0.097	-0.442	1.354			-0.068	-0.514	1.334			0.308	-0.060	1.454			0.341	-0.226	1.251
0.124	-0.259	1.372			0.128	-0.220	1.423			0.164	0.050	1.464			0.190	0.215	1.441			0.016	-0.042	1.440			-0.081	-0.268	1.424			-0.097	-0.442	1.354			-0.068	-0.514	1.334			0.308	-0.060	1.454			0.341	-0.226	1.250
0.124	-0.259	1.372			0.128	-0.220	1.423			0.164	0.050	1.464			0.190	0.215	1.441			0.016	-0.042	1.440			-0.081	-0.268	1.425			-0.097	-0.442	1.354			-0.068	-0.514	1.334			0.308	-0.060	1.454			0.341	-0.225	1.250
0.124	-0.259	1.372			0.128	-0.220	1.423			0.164	0.050	1.464			0.190	0.215	1.441			0.016	-0.042	1.440			-0.081	-0.268	1.425			-0.097	-0.442	1.354			-0.068	-0.514	1.334			0.308	-0.060	1.454			0.341	-0.225	1.249
0.124	-0.259	1.373			0.128	-0.220	1.423			0.164	0.050	1.464			0.190	0.215	1.441			0.016	-0.042	1.440			-0.081	-0.268	1.425			-0.097	-0.442	1.354			-0.068	-0.514	1.334			0.308	-0.060	1.454			0.341	-0.224	1.249
0.124	-0.259	1.373			0.128	-0.220	1.423			0.164	0.050	1.464			0.190	0.215	1.441			0.016	-0.042	1.440			-0.081	-0.268	1.425			-0.097	-0.442	1.354			-0.068	-0.514	1.334			0.308	-0.060	1.454			0.341	-0.224	1.248
0.124	-0.259	1.373			0.128	-0.220	1.423			0.164	0.050	1.464			0.190	0.215	1.441			0.016	-0.042	1.440			-0.081	-0.268	1.425			-0.097	-0.442	1.354			-0.068	-0.514	1.334			0.309	-0.060	1.455			0.341	-0.224	1.248
0.124	-0.259	1.373			0.128	-0.220	1.423			0.164	0.050	1.464			0.190	0.215	1.441			0.016	-0.042	1.440			-0.081	-0.268	1.425			-0.097	-0.442	1.355			-0.068	-0.514	1.334			0.309	-0.060	1.455			0.341	-0.223	1.247
0.124	-0.259	1.373			0.128	-0.220	1.423			0.164	0.050	1.464			0.190	0.215	1.441			0.016	-0.042	1.440			-0.081	-0.269	1.425			-0.097	-0.442	1.355			-0.068	-0.514	1.334			0.309	-0.060	1.455			0.341	-0.222	1.247
0.124	-0.259	1.373			0.128	-0.220	1.423			0.164	0.050	1.464			0.190	0.215	1.441			0.016	-0.042	1.440			-0.081	-0.269	1.425			-0.097	-0.442	1.355			-0.068	-0.514	1.334			0.309	-0.060	1.455			0.341	-0.222	1.247
0.124	-0.259	1.373			0.128	-0.219	1.423			0.164	0.050	1.464			0.190	0.215	1.441			0.016	-0.042	1.440			-0.081	-0.269	1.425			-0.097	-0.442	1.355			-0.068	-0.514	1.334			0.309	-0.060	1.455			0.340	-0.222	1.246
0.124	-0.259	1.373			0.128	-0.219	1.423			0.164	0.050	1.464			0.189	0.215	1.441			0.016	-0.042	1.441			-0.081	-0.269	1.425			-0.097	-0.442	1.355			-0.068	-0.514	1.334			0.309	-0.060	1.455			0.340	-0.222	1.246
0.124	-0.259	1.373			0.128	-0.219	1.423			0.164	0.050	1.464			0.189	0.215	1.441			0.016	-0.042	1.441			-0.081	-0.269	1.425			-0.097	-0.442	1.355			-0.068	-0.514	1.335			0.309	-0.060	1.455			0.340	-0.221	1.246
0.125	-0.258	1.373			0.128	-0.219	1.423			0.163	0.050	1.465			0.189	0.215	1.441			0.016	-0.042	1.441			-0.081	-0.269	1.425			-0.097	-0.442	1.355			-0.068	-0.514	1.335			0.309	-0.060	1.455			0.340	-0.221	1.246
0.125	-0.258	1.373			0.128	-0.219	1.423			0.163	0.050	1.465			0.189	0.215	1.441			0.016	-0.042	1.441			-0.081	-0.269	1.425			-0.097	-0.442	1.355			-0.068	-0.514	1.335			0.308	-0.060	1.455			0.340	-0.221	1.245
0.125	-0.258	1.373			0.128	-0.219	1.423			0.163	0.050	1.465			0.189	0.215	1.441			0.016	-0.042	1.441			-0.081	-0.269	1.425			-0.097	-0.442	1.355			-0.068	-0.514	1.335			0.308	-0.060	1.455			0.340	-0.220	1.245
0.125	-0.258	1.373			0.128	-0.219	1.423			0.163	0.050	1.465			0.189	0.216	1.441			0.016	-0.042	1.441			-0.081	-0.269	1.426			-0.097	-0.442	1.356			-0.068	-0.514	1.335			0.308	-0.060	1.455			0.339	-0.219	1.245
0.125	-0.258	1.373			0.128	-0.219	1.423			0.163	0.050	1.465			0.189	0.216	1.441			0.016	-0.042	1.441			-0.081	-0.269	1.426			-0.097	-0.442	1.356			-0.068	-0.514	1.335			0.308	-0.060	1.455			0.339	-0.219	1.245
0.125	-0.258	1.373			0.128	-0.219	1.423			0.163	0.050	1.465			0.189	0.216	1.441			0.015	-0.042	1.441			-0.081	-0.269	1.426			-0.097	-0.442	1.356			-0.068	-0.514	1.335			0.308	-0.060	1.455			0.332	-0.220	1.245
0.125	-0.258	1.373			0.128	-0.219	1.423			0.163	0.050	1.465			0.188	0.216	1.441			0.015	-0.042	1.441			-0.081	-0.269	1.426			-0.097	-0.442	1.356			-0.068	-0.514	1.335			0.308	-0.060	1.455			0.332	-0.219	1.244
0.125	-0.258	1.373			0.128	-0.219	1.423			0.162	0.051	1.465			0.188	0.216	1.441			0.015	-0.042	1.441			-0.081	-0.269	1.426			-0.097	-0.442	1.356			-0.068	-0.514	1.335			0.308	-0.060	1.455			0.328	-0.219	1.244
0.125	-0.258	1.373			0.128	-0.219	1.423			0.162	0.051	1.465			0.188	0.216	1.441			0.015	-0.042	1.441			-0.081	-0.269	1.426			-0.097	-0.442	1.356			-0.068	-0.514	1.335			0.308	-0.060	1.455			0.321	-0.230	1.255
0.125	-0.258	1.373			0.128	-0.219	1.423			0.162	0.051	1.465			0.188	0.216	1.441			0.015	-0.042	1.441			-0.081	-0.269	1.426			-0.097	-0.442	1.356			-0.069	-0.514	1.335			0.308	-0.060	1.455			0.317	-0.228	1.254
0.125	-0.258	1.373			0.128	-0.219	1.423			0.162	0.051	1.465			0.187	0.216	1.441			0.015	-0.042	1.441			-0.081	-0.269	1.426			-0.097	-0.442	1.356			-0.069	-0.514	1.335			0.308	-0.060	1.455			0.314	-0.234	1.259
0.124	-0.258	1.373			0.128	-0.219	1.423			0.162	0.051	1.465			0.187	0.216	1.440			0.015	-0.042	1.441			-0.081	-0.269	1.426			-0.097	-0.442	1.356			-0.069	-0.514	1.335			0.308	-0.060	1.455			0.312	-0.238	1.263
0.124	-0.258	1.373			0.128	-0.219	1.423			0.162	0.051	1.465			0.187	0.216	1.440			0.015	-0.042	1.441			-0.081	-0.269	1.426			-0.097	-0.442	1.356			-0.069	-0.514	1.335			0.308	-0.059	1.455			0.310	-0.240	1.266
0.124	-0.258	1.373			0.128	-0.219	1.423			0.162	0.051	1.465			0.186	0.216	1.440			0.015	-0.042	1.441			-0.081	-0.269	1.426			-0.097	-0.442	1.356			-0.069	-0.514	1.336			0.308	-0.059	1.455			0.309	-0.242	1.268
0.124	-0.258	1.373			0.128	-0.219	1.423			0.161	0.051	1.465			0.186	0.216	1.440			0.015	-0.042	1.441			-0.081	-0.269	1.426			-0.097	-0.442	1.357			-0.069	-0.514	1.336			0.308	-0.059	1.455			0.306	-0.238	1.263
0.124	-0.258	1.373			0.128	-0.219	1.423			0.161	0.051	1.465			0.186	0.216	1.440			0.014	-0.042	1.441			-0.081	-0.269	1.426			-0.097	-0.443	1.357			-0.069	-0.514	1.336			0.307	-0.059	1.455			0.304	-0.235	1.260
0.124	-0.258	1.373			0.128	-0.219	1.423			0.161	0.051	1.465			0.185	0.216	1.440			0.014	-0.042	1.441			-0.081	-0.269	1.426			-0.097	-0.443	1.357			-0.069	-0.514	1.336			0.307	-0.059	1.455			0.302	-0.233	1.257
0.124	-0.258	1.373			0.128	-0.219	1.423			0.161	0.051	1.465			0.185	0.216	1.440			0.014	-0.042	1.441			-0.081	-0.269	1.426			-0.097	-0.443	1.357			-0.070	-0.514	1.336			0.307	-0.059	1.455			0.302	-0.234	1.259
0.124	-0.258	1.372			0.128	-0.219	1.423			0.161	0.051	1.465			0.185	0.216	1.440			0.014	-0.042	1.441			-0.081	-0.269	1.426			-0.098	-0.443	1.357			-0.070	-0.514	1.336			0.307	-0.059	1.455			0.302	-0.236	1.260
0.124	-0.258	1.372			0.128	-0.219	1.423			0.161	0.051	1.465			0.185	0.216	1.439			0.014	-0.042	1.441			-0.081	-0.269	1.426			-0.098	-0.443	1.357			-0.070	-0.515	1.336			0.307	-0.059	1.455			0.301	-0.239	1.262
0.124	-0.258	1.372			0.127	-0.219	1.423			0.160	0.051	1.465			0.184	0.216	1.439			0.014	-0.042	1.441			-0.081	-0.269	1.426			-0.098	-0.443	1.357			-0.071	-0.515	1.336			0.307	-0.059	1.455			0.299	-0.234	1.258
0.124	-0.258	1.372			0.127	-0.219	1.423			0.160	0.051	1.465			0.184	0.216	1.439			0.013	-0.042	1.441			-0.081	-0.269	1.426			-0.099	-0.443	1.357			-0.071	-0.515	1.336			0.307	-0.059	1.455			0.299	-0.237	1.260
0.123	-0.258	1.372			0.127	-0.219	1.423			0.160	0.051	1.465			0.184	0.217	1.439			0.013	-0.042	1.441			-0.081	-0.269	1.426			-0.099	-0.443	1.357			-0.072	-0.515	1.336			0.307	-0.059	1.455			0.300	-0.239	1.262
0.123	-0.258	1.372			0.127	-0.219	1.423			0.160	0.051	1.464			0.183	0.217	1.439			0.013	-0.042	1.441			-0.081	-0.269	1.426			-0.099	-0.443	1.357			-0.072	-0.515	1.336			0.306	-0.059	1.455			0.300	-0.241	1.264
0.123	-0.258	1.372			0.127	-0.219	1.422			0.160	0.051	1.464			0.183	0.217	1.438			0.013	-0.042	1.441			-0.081	-0.269	1.426			-0.099	-0.442	1.357			-0.072	-0.515	1.336			0.306	-0.059	1.455			0.300	-0.243	1.265
0.123	-0.258	1.372			0.127	-0.219	1.422			0.159	0.051	1.464			0.183	0.217	1.438			0.013	-0.042	1.441			-0.081	-0.269	1.426			-0.100	-0.442	1.357			-0.073	-0.514	1.336			0.306	-0.059	1.455			0.300	-0.244	1.266
0.122	-0.258	1.372			0.126	-0.219	1.422			0.159	0.051	1.464			0.182	0.217	1.438			0.012	-0.042	1.441			-0.081	-0.269	1.426			-0.100	-0.442	1.357			-0.073	-0.514	1.336			0.306	-0.059	1.455			0.298	-0.240	1.261
0.122	-0.258	1.371			0.126	-0.219	1.422			0.159	0.051	1.464			0.182	0.217	1.438			0.012	-0.042	1.441			-0.081	-0.269	1.426			-0.100	-0.442	1.357			-0.074	-0.514	1.336			0.306	-0.059	1.455			0.299	-0.241	1.262
0.122	-0.258	1.371			0.126	-0.219	1.422			0.159	0.051	1.464			0.182	0.217	1.437			0.012	-0.042	1.441			-0.081	-0.269	1.426			-0.100	-0.442	1.357			-0.074	-0.514	1.336			0.305	-0.059	1.454			0.299	-0.242	1.263
0.122	-0.258	1.371			0.126	-0.219	1.422			0.158	0.051	1.463			0.181	0.217	1.437			0.012	-0.042	1.441			-0.081	-0.269	1.426			-0.101	-0.442	1.357			-0.074	-0.514	1.336			0.305	-0.059	1.454			0.299	-0.243	1.264
0.121	-0.258	1.371			0.125	-0.219	1.421			0.158	0.051	1.463			0.181	0.217	1.437			0.011	-0.042	1.441			-0.081	-0.269	1.426			-0.101	-0.442	1.357			-0.074	-0.514	1.335			0.305	-0.059	1.454			0.298	-0.239	1.259
0.121	-0.258	1.371			0.125	-0.219	1.421			0.158	0.051	1.463			0.181	0.217	1.437			0.011	-0.042	1.440			-0.081	-0.269	1.426			-0.101	-0.442	1.357			-0.075	-0.514	1.335			0.305	-0.059	1.454			0.298	-0.236	1.256
0.121	-0.258	1.370			0.125	-0.219	1.421			0.157	0.052	1.462			0.181	0.217	1.436			0.011	-0.042	1.440			-0.081	-0.269	1.426			-0.101	-0.442	1.357			-0.075	-0.514	1.335			0.304	-0.059	1.454			0.297	-0.234	1.253
0.120	-0.258	1.370			0.124	-0.219	1.421			0.157	0.052	1.462			0.180	0.217	1.436			0.011	-0.042	1.440			-0.082	-0.269	1.426			-0.101	-0.442	1.357			-0.076	-0.514	1.335			0.304	-0.059	1.453			0.297	-0.232	1.251
0.120	-0.258	1.370			0.124	-0.218	1.420			0.157	0.052	1.462			0.180	0.218	1.436			0.010	-0.042	1.440			-0.082	-0.269	1.426			-0.102	-0.442	1.357			-0.076	-0.514	1.335			0.304	-0.059	1.453			0.296	-0.231	1.249
0.120	-0.258	1.370			0.124	-0.218	1.420			0.156	0.052	1.461			0.180	0.218	1.436			0.010	-0.042	1.440			-0.082	-0.268	1.426			-0.102	-0.442	1.356			-0.076	-0.514	1.335			0.304	-0.059	1.453			0.296	-0.230	1.248
0.120	-0.258	1.370			0.124	-0.218	1.420			0.156	0.052	1.461			0.179	0.218	1.435			0.010	-0.042	1.439			-0.082	-0.268	1.426			-0.102	-0.442	1.356			-0.077	-0.515	1.335			0.303	-0.059	1.453			0.295	-0.229	1.246
0.119	-0.258	1.369			0.123	-0.218	1.420			0.156	0.052	1.461			0.179	0.218	1.435			0.009	-0.042	1.439			-0.082	-0.268	1.426			-0.102	-0.442	1.356			-0.077	-0.515	1.334			0.303	-0.059	1.452			0.295	-0.228	1.245
0.119	-0.258	1.369			0.123	-0.218	1.419			0.155	0.052	1.460			0.179	0.218	1.435			0.009	-0.042	1.439			-0.082	-0.268	1.425			-0.102	-0.442	1.356			-0.077	-0.515	1.334			0.303	-0.058	1.452			0.295	-0.227	1.244
0.119	-0.258	1.369			0.123	-0.218	1.419			0.155	0.052	1.460			0.179	0.218	1.434			0.009	-0.042	1.439			-0.082	-0.268	1.425			-0.102	-0.442	1.356			-0.078	-0.515	1.334			0.302	-0.058	1.452			0.295	-0.226	1.243
0.118	-0.258	1.369			0.122	-0.218	1.419			0.155	0.052	1.460			0.178	0.218	1.434			0.009	-0.042	1.438			-0.083	-0.268	1.425			-0.102	-0.442	1.356			-0.078	-0.515	1.334			0.302	-0.058	1.452			0.295	-0.226	1.243
0.118	-0.258	1.368			0.122	-0.218	1.419			0.154	0.052	1.459			0.178	0.218	1.434			0.008	-0.042	1.438			-0.083	-0.268	1.425			-0.103	-0.442	1.356			-0.078	-0.515	1.334			0.302	-0.058	1.451			0.295	-0.225	1.241
0.118	-0.258	1.368			0.122	-0.218	1.418			0.154	0.052	1.459			0.178	0.218	1.434			0.008	-0.042	1.438			-0.083	-0.268	1.425			-0.103	-0.442	1.356			-0.078	-0.515	1.334			0.301	-0.058	1.451			0.296	-0.223	1.239
0.118	-0.258	1.368			0.122	-0.218	1.418			0.154	0.052	1.459			0.177	0.218	1.433			0.008	-0.042	1.437			-0.083	-0.268	1.425			-0.103	-0.442	1.356			-0.078	-0.515	1.334			0.301	-0.058	1.451			0.297	-0.222	1.238
0.118	-0.258	1.368			0.121	-0.218	1.418			0.154	0.052	1.459			0.177	0.218	1.433			0.008	-0.042	1.437			-0.083	-0.268	1.424			-0.103	-0.442	1.356			-0.078	-0.515	1.333			0.301	-0.058	1.451			0.297	-0.221	1.237
0.117	-0.258	1.367			0.121	-0.218	1.418			0.153	0.052	1.458			0.177	0.218	1.433			0.007	-0.042	1.437			-0.083	-0.268	1.424			-0.103	-0.442	1.356			-0.078	-0.515	1.333			0.301	-0.058	1.450			0.298	-0.219	1.235
0.117	-0.258	1.367			0.121	-0.218	1.418			0.153	0.052	1.458			0.177	0.218	1.432			0.007	-0.042	1.437			-0.084	-0.268	1.424			-0.103	-0.442	1.356			-0.079	-0.515	1.333			0.300	-0.058	1.450			0.299	-0.219	1.234
0.117	-0.258	1.367			0.121	-0.218	1.417			0.153	0.052	1.458			0.176	0.218	1.432			0.007	-0.042	1.436			-0.084	-0.268	1.424			-0.103	-0.442	1.355			-0.079	-0.515	1.333			0.300	-0.058	1.450			0.300	-0.218	1.233
0.117	-0.258	1.367			0.121	-0.218	1.417			0.153	0.052	1.457			0.176	0.218	1.432			0.007	-0.042	1.436			-0.084	-0.268	1.424			-0.103	-0.442	1.355			-0.079	-0.515	1.333			0.300	-0.058	1.450			0.301	-0.217	1.232
0.116	-0.258	1.367			0.120	-0.218	1.417			0.152	0.053	1.457			0.176	0.218	1.432			0.006	-0.042	1.436			-0.084	-0.268	1.424			-0.103	-0.442	1.355			-0.079	-0.515	1.333			0.300	-0.058	1.449			0.302	-0.216	1.231
0.116	-0.258	1.366			0.120	-0.218	1.417			0.152	0.053	1.457			0.176	0.218	1.431			0.006	-0.042	1.436			-0.084	-0.268	1.424			-0.103	-0.442	1.355			-0.079	-0.515	1.333			0.299	-0.058	1.449			0.303	-0.215	1.230
0.116	-0.258	1.366			0.120	-0.218	1.416			0.152	0.053	1.457			0.175	0.218	1.431			0.006	-0.042	1.435			-0.084	-0.268	1.423			-0.103	-0.442	1.355			-0.079	-0.515	1.333			0.299	-0.058	1.449			0.303	-0.215	1.230
0.116	-0.258	1.366			0.120	-0.218	1.416			0.152	0.053	1.456			0.175	0.218	1.431			0.006	-0.042	1.435			-0.084	-0.268	1.423			-0.103	-0.442	1.355			-0.079	-0.515	1.333			0.299	-0.058	1.449			0.304	-0.214	1.229
0.116	-0.258	1.366			0.120	-0.218	1.416			0.152	0.053	1.456			0.175	0.218	1.431			0.006	-0.043	1.435			-0.084	-0.268	1.423			-0.103	-0.442	1.355			-0.079	-0.515	1.333			0.299	-0.058	1.449			0.305	-0.214	1.228
0.116	-0.258	1.366			0.120	-0.218	1.416			0.152	0.053	1.456			0.175	0.217	1.431			0.006	-0.043	1.435			-0.084	-0.268	1.423			-0.103	-0.442	1.355			-0.079	-0.515	1.332			0.299	-0.058	1.448			0.305	-0.214	1.228
0.116	-0.258	1.366			0.119	-0.218	1.416			0.151	0.053	1.456			0.175	0.217	1.430			0.006	-0.043	1.434			-0.085	-0.268	1.423			-0.103	-0.442	1.355			-0.079	-0.515	1.332			0.298	-0.058	1.448			0.307	-0.226	1.241
0.115	-0.258	1.365			0.119	-0.218	1.416			0.151	0.053	1.456			0.175	0.217	1.430			0.005	-0.043	1.434			-0.085	-0.268	1.423			-0.103	-0.442	1.355			-0.079	-0.515	1.332			0.298	-0.058	1.448			0.308	-0.233	1.248
0.115	-0.258	1.365			0.119	-0.218	1.416			0.151	0.053	1.455			0.174	0.217	1.430			0.005	-0.043	1.434			-0.085	-0.268	1.423			-0.103	-0.442	1.355			-0.079	-0.515	1.332			0.298	-0.058	1.448			0.308	-0.238	1.252
0.115	-0.258	1.365			0.119	-0.218	1.415			0.151	0.053	1.455			0.174	0.217	1.430			0.005	-0.043	1.434			-0.085	-0.268	1.422			-0.104	-0.442	1.355			-0.079	-0.515	1.332			0.298	-0.058	1.448			0.309	-0.241	1.256
0.115	-0.258	1.365			0.119	-0.218	1.415			0.151	0.053	1.455			0.174	0.217	1.430			0.005	-0.043	1.434			-0.085	-0.268	1.422			-0.104	-0.442	1.355			-0.079	-0.515	1.332			0.298	-0.058	1.447			0.309	-0.244	1.258
0.115	-0.258	1.365			0.119	-0.218	1.415			0.151	0.053	1.455			0.174	0.217	1.430			0.005	-0.043	1.434			-0.085	-0.268	1.422			-0.104	-0.442	1.355			-0.079	-0.515	1.332			0.298	-0.058	1.447			0.309	-0.246	1.260
0.115	-0.258	1.365			0.119	-0.218	1.415			0.151	0.053	1.455			0.174	0.217	1.429			0.005	-0.043	1.434			-0.085	-0.268	1.422			-0.104	-0.442	1.355			-0.079	-0.515	1.332			0.298	-0.058	1.447			0.310	-0.247	1.262
0.115	-0.258	1.365			0.119	-0.218	1.415			0.151	0.053	1.455			0.174	0.217	1.429			0.005	-0.043	1.433			-0.085	-0.268	1.422			-0.104	-0.443	1.355			-0.079	-0.515	1.332			0.297	-0.058	1.447			0.310	-0.249	1.263
0.115	-0.258	1.365			0.119	-0.218	1.415			0.151	0.053	1.455			0.174	0.217	1.429			0.005	-0.043	1.433			-0.085	-0.268	1.422			-0.104	-0.443	1.355			-0.079	-0.515	1.332			0.297	-0.058	1.447			0.310	-0.250	1.264
0.115	-0.258	1.364			0.119	-0.218	1.415			0.150	0.053	1.455			0.174	0.217	1.429			0.005	-0.043	1.433			-0.085	-0.268	1.422			-0.104	-0.443	1.355			-0.079	-0.515	1.332			0.297	-0.058	1.447			0.310	-0.251	1.266
0.115	-0.258	1.364			0.119	-0.218	1.415			0.150	0.053	1.454			0.174	0.217	1.429			0.005	-0.043	1.433			-0.085	-0.268	1.422			-0.104	-0.443	1.355			-0.079	-0.515	1.332			0.297	-0.058	1.447			0.310	-0.252	1.266
0.115	-0.258	1.364			0.118	-0.218	1.415			0.150	0.053	1.454			0.173	0.217	1.429			0.004	-0.043	1.433			-0.085	-0.268	1.422			-0.104	-0.443	1.355			-0.079	-0.515	1.332			0.297	-0.058	1.446			0.311	-0.253	1.267
0.114	-0.258	1.364			0.118	-0.218	1.415			0.150	0.053	1.454			0.173	0.217	1.429			0.004	-0.043	1.433			-0.085	-0.268	1.422			-0.104	-0.443	1.355			-0.079	-0.515	1.332			0.297	-0.058	1.446			0.311	-0.254	1.268
0.114	-0.258	1.364			0.118	-0.218	1.414			0.150	0.053	1.454			0.173	0.217	1.429			0.004	-0.043	1.433			-0.085	-0.268	1.422			-0.104	-0.443	1.355			-0.080	-0.515	1.332			0.297	-0.058	1.446			0.311	-0.255	1.269
0.114	-0.258	1.364			0.118	-0.218	1.414			0.150	0.053	1.454			0.173	0.217	1.429			0.004	-0.043	1.433			-0.086	-0.268	1.422			-0.104	-0.443	1.355			-0.080	-0.515	1.332			0.297	-0.058	1.446			0.311	-0.255	1.270
0.114	-0.258	1.364			0.118	-0.218	1.414			0.150	0.053	1.454			0.173	0.217	1.429			0.004	-0.043	1.433			-0.086	-0.268	1.422			-0.104	-0.443	1.355			-0.080	-0.515	1.332			0.297	-0.058	1.446			0.311	-0.256	1.270
0.114	-0.258	1.364			0.118	-0.218	1.414			0.150	0.053	1.454			0.173	0.217	1.429			0.004	-0.043	1.433			-0.086	-0.268	1.421			-0.105	-0.443	1.355			-0.080	-0.515	1.332			0.297	-0.058	1.446			0.311	-0.256	1.271
0.114	-0.258	1.364			0.118	-0.218	1.414			0.150	0.053	1.454			0.173	0.217	1.428			0.004	-0.043	1.433			-0.086	-0.268	1.421			-0.105	-0.443	1.355			-0.080	-0.515	1.332			0.296	-0.058	1.446			0.311	-0.257	1.271
0.114	-0.258	1.364			0.118	-0.218	1.414			0.150	0.053	1.454			0.173	0.217	1.428			0.004	-0.043	1.432			-0.086	-0.268	1.421			-0.105	-0.443	1.355			-0.080	-0.515	1.332			0.296	-0.058	1.446			0.311	-0.257	1.272
0.114	-0.258	1.364			0.118	-0.218	1.414			0.150	0.053	1.454			0.173	0.217	1.428			0.004	-0.043	1.432			-0.086	-0.268	1.421			-0.105	-0.443	1.355			-0.080	-0.515	1.332			0.296	-0.058	1.446			0.307	-0.249	1.263
0.114	-0.258	1.364			0.118	-0.218	1.414			0.150	0.053	1.454			0.173	0.217	1.428			0.004	-0.043	1.432			-0.086	-0.268	1.421			-0.105	-0.443	1.355			-0.080	-0.515	1.332			0.296	-0.058	1.446			0.307	-0.249	1.264
0.114	-0.258	1.364			0.118	-0.218	1.414			0.150	0.053	1.454			0.173	0.217	1.428			0.004	-0.043	1.432			-0.086	-0.268	1.421			-0.105	-0.443	1.355			-0.080	-0.515	1.332			0.296	-0.058	1.446			0.307	-0.250	1.265
0.114	-0.258	1.364			0.118	-0.218	1.414			0.150	0.053	1.454			0.173	0.217	1.428			0.004	-0.043	1.432			-0.086	-0.268	1.421			-0.105	-0.443	1.355			-0.080	-0.515	1.332			0.296	-0.058	1.446			0.307	-0.251	1.266
0.114	-0.258	1.364			0.118	-0.218	1.414			0.150	0.053	1.454			0.173	0.217	1.428			0.004	-0.043	1.432			-0.086	-0.269	1.421			-0.105	-0.443	1.355			-0.080	-0.515	1.332			0.296	-0.058	1.446			0.307	-0.251	1.266
0.114	-0.258	1.364			0.118	-0.218	1.414			0.150	0.053	1.454			0.173	0.217	1.428			0.004	-0.043	1.432			-0.086	-0.269	1.421			-0.105	-0.443	1.355			-0.080	-0.515	1.332			0.296	-0.058	1.446			0.307	-0.251	1.267
0.114	-0.258	1.364			0.118	-0.218	1.414			0.150	0.053	1.454			0.173	0.217	1.428			0.004	-0.043	1.432			-0.086	-0.269	1.421			-0.105	-0.443	1.355			-0.080	-0.515	1.332			0.296	-0.058	1.445			0.306	-0.252	1.267
0.114	-0.258	1.364			0.118	-0.218	1.414			0.150	0.053	1.454			0.173	0.217	1.428			0.004	-0.043	1.432			-0.086	-0.269	1.421			-0.105	-0.443	1.355			-0.080	-0.515	1.332			0.296	-0.058	1.445			0.306	-0.252	1.268
0.114	-0.258	1.364			0.118	-0.218	1.414			0.149	0.053	1.454			0.173	0.217	1.428			0.004	-0.043	1.432			-0.086	-0.269	1.421			-0.106	-0.443	1.355			-0.080	-0.515	1.332			0.296	-0.058	1.445			0.306	-0.252	1.268
0.114	-0.258	1.364			0.118	-0.218	1.414			0.149	0.053	1.454			0.173	0.217	1.428			0.004	-0.043	1.432			-0.086	-0.269	1.421			-0.106	-0.443	1.355			-0.080	-0.515	1.332			0.296	-0.058	1.445			0.306	-0.252	1.269
0.114	-0.258	1.364			0.118	-0.218	1.414			0.149	0.053	1.454			0.173	0.217	1.428			0.004	-0.043	1.432			-0.086	-0.269	1.421			-0.106	-0.443	1.355			-0.080	-0.515	1.332			0.296	-0.058	1.445			0.306	-0.253	1.269
0.114	-0.258	1.364			0.118	-0.218	1.414			0.149	0.053	1.454			0.173	0.217	1.429			0.004	-0.043	1.432			-0.086	-0.269	1.421			-0.106	-0.443	1.355			-0.080	-0.515	1.332			0.296	-0.058	1.445			0.306	-0.253	1.269
0.114	-0.258	1.364			0.118	-0.218	1.414			0.149	0.053	1.454			0.173	0.217	1.429			0.004	-0.043	1.432			-0.086	-0.269	1.421			-0.106	-0.443	1.355			-0.080	-0.515	1.332			0.296	-0.058	1.445			0.306	-0.253	1.270
0.114	-0.258	1.364			0.118	-0.218	1.414			0.149	0.053	1.454			0.173	0.217	1.429			0.004	-0.043	1.432			-0.086	-0.269	1.421			-0.106	-0.443	1.355			-0.080	-0.515	1.332			0.296	-0.058	1.445			0.306	-0.253	1.270
0.114	-0.258	1.364			0.118	-0.218	1.414			0.149	0.053	1.454			0.173	0.216	1.429			0.004	-0.043	1.432			-0.086	-0.269	1.421			-0.106	-0.444	1.356			-0.080	-0.515	1.332			0.296	-0.058	1.445			0.306	-0.253	1.270
0.114	-0.258	1.364			0.118	-0.218	1.414			0.149	0.053	1.454			0.173	0.216	1.429			0.004	-0.043	1.432			-0.086	-0.269	1.421			-0.106	-0.444	1.356			-0.080	-0.515	1.332			0.295	-0.058	1.445			0.306	-0.253	1.270
0.114	-0.258	1.364			0.118	-0.218	1.414			0.149	0.053	1.454			0.173	0.216	1.429			0.004	-0.043	1.432			-0.086	-0.269	1.421			-0.106	-0.444	1.356			-0.080	-0.515	1.332			0.295	-0.058	1.445			0.306	-0.253	1.270
0.114	-0.258	1.364			0.118	-0.218	1.414			0.149	0.053	1.454			0.173	0.216	1.429			0.004	-0.043	1.432			-0.086	-0.269	1.421			-0.106	-0.444	1.356			-0.079	-0.515	1.332			0.295	-0.058	1.445			0.305	-0.254	1.271
0.114	-0.258	1.364			0.118	-0.218	1.414			0.149	0.053	1.454			0.173	0.216	1.429			0.004	-0.043	1.433			-0.086	-0.269	1.421			-0.106	-0.444	1.356			-0.079	-0.515	1.332			0.295	-0.058	1.445			0.305	-0.254	1.271
0.114	-0.258	1.364			0.118	-0.218	1.414			0.149	0.053	1.455			0.173	0.216	1.429			0.004	-0.043	1.433			-0.086	-0.269	1.421			-0.106	-0.444	1.356			-0.079	-0.515	1.332			0.295	-0.058	1.445			0.305	-0.254	1.271
0.114	-0.258	1.364			0.118	-0.218	1.414			0.149	0.053	1.455			0.173	0.216	1.429			0.004	-0.043	1.433			-0.086	-0.269	1.421			-0.106	-0.444	1.356			-0.079	-0.515	1.332			0.295	-0.058	1.445			0.305	-0.254	1.271
0.114	-0.258	1.364			0.118	-0.218	1.414			0.149	0.053	1.455			0.173	0.216	1.429			0.004	-0.043	1.433			-0.086	-0.269	1.421			-0.106	-0.444	1.356			-0.079	-0.515	1.332			0.295	-0.058	1.445			0.305	-0.254	1.271
0.114	-0.258	1.364			0.118	-0.218	1.414			0.149	0.053	1.455			0.173	0.216	1.430			0.004	-0.043	1.433			-0.086	-0.269	1.421			-0.106	-0.444	1.356			-0.079	-0.515	1.332			0.295	-0.058	1.446			0.303	-0.246	1.264
0.114	-0.258	1.364			0.118	-0.218	1.414			0.149	0.053	1.455			0.173	0.216	1.430			0.004	-0.043	1.433			-0.086	-0.269	1.421			-0.106	-0.444	1.356			-0.079	-0.515	1.332			0.295	-0.058	1.446			0.303	-0.242	1.260
0.114	-0.258	1.364			0.118	-0.218	1.414			0.149	0.053	1.455			0.173	0.216	1.430			0.004	-0.043	1.433			-0.086	-0.269	1.421			-0.106	-0.444	1.356			-0.079	-0.515	1.332			0.295	-0.058	1.446			0.304	-0.238	1.256
0.114	-0.258	1.364			0.118	-0.218	1.414			0.149	0.053	1.455			0.173	0.216	1.430			0.004	-0.043	1.433			-0.086	-0.269	1.421			-0.106	-0.444	1.356			-0.079	-0.515	1.332			0.295	-0.058	1.446			0.304	-0.235	1.253
0.114	-0.258	1.364			0.118	-0.219	1.414			0.149	0.053	1.455			0.173	0.216	1.430			0.004	-0.043	1.433			-0.086	-0.269	1.421			-0.106	-0.444	1.356			-0.079	-0.515	1.332			0.295	-0.058	1.446			0.305	-0.233	1.252
0.114	-0.258	1.364			0.118	-0.219	1.414			0.149	0.053	1.455			0.173	0.216	1.430			0.004	-0.043	1.433			-0.086	-0.269	1.421			-0.106	-0.444	1.356			-0.079	-0.515	1.332			0.295	-0.058	1.446			0.305	-0.231	1.250
0.114	-0.258	1.364			0.118	-0.219	1.414			0.149	0.053	1.456			0.173	0.216	1.430			0.003	-0.043	1.433			-0.086	-0.269	1.421			-0.106	-0.444	1.356			-0.079	-0.515	1.332			0.295	-0.058	1.446			0.306	-0.229	1.249
0.114	-0.258	1.364			0.118	-0.219	1.414			0.149	0.053	1.456			0.173	0.216	1.431			0.003	-0.043	1.433			-0.086	-0.269	1.421			-0.106	-0.444	1.356			-0.079	-0.515	1.332			0.295	-0.058	1.446			0.306	-0.228	1.248
0.114	-0.258	1.364			0.118	-0.219	1.414			0.149	0.053	1.456			0.173	0.216	1.431			0.003	-0.043	1.434			-0.086	-0.269	1.421			-0.106	-0.444	1.356			-0.079	-0.515	1.332			0.295	-0.058	1.446			0.306	-0.227	1.247
0.114	-0.258	1.364			0.118	-0.219	1.414			0.149	0.053	1.456			0.173	0.216	1.431			0.003	-0.043	1.434			-0.086	-0.269	1.421			-0.106	-0.444	1.356			-0.079	-0.515	1.332			0.295	-0.058	1.446			0.306	-0.226	1.246
0.114	-0.258	1.364			0.118	-0.219	1.414			0.149	0.053	1.456			0.173	0.216	1.431			0.003	-0.043	1.434			-0.086	-0.269	1.421			-0.106	-0.444	1.356			-0.079	-0.515	1.332			0.295	-0.058	1.446			0.307	-0.225	1.245
0.114	-0.258	1.364			0.118	-0.219	1.414			0.149	0.053	1.456			0.173	0.216	1.431			0.003	-0.043	1.434			-0.086	-0.269	1.421			-0.106	-0.444	1.356			-0.079	-0.515	1.332			0.295	-0.058	1.446			0.307	-0.224	1.244
0.114	-0.258	1.364			0.118	-0.219	1.415			0.149	0.053	1.456			0.173	0.216	1.431			0.003	-0.043	1.434			-0.086	-0.269	1.421			-0.106	-0.444	1.356			-0.079	-0.515	1.332			0.295	-0.058	1.446			0.307	-0.223	1.244
0.114	-0.258	1.364			0.118	-0.219	1.415			0.149	0.053	1.457			0.173	0.216	1.431			0.003	-0.043	1.434			-0.086	-0.269	1.421			-0.106	-0.444	1.356			-0.079	-0.515	1.332			0.295	-0.058	1.446			0.307	-0.222	1.243
0.114	-0.258	1.364			0.118	-0.219	1.415			0.149	0.053	1.457			0.173	0.216	1.432			0.003	-0.043	1.434			-0.086	-0.269	1.422			-0.106	-0.444	1.356			-0.079	-0.515	1.332			0.295	-0.058	1.446			0.307	-0.222	1.242
0.114	-0.258	1.364			0.118	-0.219	1.415			0.149	0.053	1.457			0.173	0.216	1.432			0.003	-0.043	1.434			-0.086	-0.269	1.422			-0.107	-0.444	1.356			-0.079	-0.515	1.332			0.295	-0.058	1.446			0.307	-0.221	1.242
0.114	-0.258	1.364			0.118	-0.219	1.415			0.149	0.053	1.457			0.173	0.216	1.432			0.003	-0.043	1.434			-0.086	-0.269	1.422			-0.107	-0.444	1.356			-0.079	-0.515	1.332			0.295	-0.058	1.447			0.307	-0.220	1.241
0.114	-0.258	1.364			0.118	-0.219	1.415			0.149	0.053	1.457			0.173	0.216	1.432			0.003	-0.043	1.435			-0.086	-0.269	1.422			-0.107	-0.444	1.356			-0.079	-0.515	1.332			0.295	-0.058	1.447			0.307	-0.220	1.241
0.114	-0.258	1.364			0.118	-0.219	1.415			0.149	0.053	1.457			0.173	0.216	1.432			0.003	-0.043	1.435			-0.086	-0.269	1.422			-0.107	-0.444	1.356			-0.079	-0.515	1.332			0.295	-0.057	1.447			0.307	-0.219	1.240
0.114	-0.258	1.364			0.118	-0.219	1.415			0.149	0.053	1.457			0.173	0.216	1.432			0.003	-0.043	1.435			-0.086	-0.269	1.422			-0.107	-0.444	1.356			-0.079	-0.515	1.332			0.295	-0.057	1.447			0.307	-0.219	1.240
0.114	-0.258	1.364			0.118	-0.219	1.415			0.149	0.053	1.457			0.173	0.216	1.433			0.003	-0.043	1.435			-0.086	-0.269	1.422			-0.107	-0.444	1.356			-0.079	-0.515	1.332			0.295	-0.057	1.447			0.308	-0.218	1.239
0.114	-0.258	1.364			0.118	-0.219	1.415			0.149	0.053	1.458			0.173	0.217	1.433			0.003	-0.043	1.435			-0.086	-0.269	1.422			-0.107	-0.444	1.356			-0.079	-0.515	1.332			0.295	-0.057	1.447			0.308	-0.218	1.239
0.114	-0.258	1.365			0.118	-0.219	1.415			0.149	0.053	1.458			0.173	0.217	1.433			0.003	-0.043	1.435			-0.086	-0.269	1.422			-0.107	-0.444	1.356			-0.079	-0.515	1.332			0.295	-0.057	1.447			0.308	-0.217	1.238
0.114	-0.258	1.365			0.118	-0.218	1.415			0.149	0.053	1.458			0.173	0.217	1.433			0.003	-0.043	1.435			-0.086	-0.269	1.422			-0.107	-0.444	1.356			-0.079	-0.515	1.332			0.295	-0.057	1.447			0.308	-0.217	1.238
0.114	-0.258	1.365			0.118	-0.218	1.415			0.149	0.053	1.458			0.173	0.217	1.433			0.003	-0.043	1.435			-0.086	-0.269	1.422			-0.107	-0.444	1.356			-0.079	-0.515	1.332			0.295	-0.057	1.447			0.309	-0.216	1.238
0.114	-0.258	1.365			0.118	-0.218	1.415			0.149	0.053	1.458			0.173	0.217	1.433			0.003	-0.043	1.435			-0.086	-0.269	1.422			-0.107	-0.444	1.356			-0.079	-0.515	1.332			0.295	-0.057	1.447			0.309	-0.216	1.237
0.114	-0.258	1.365			0.118	-0.218	1.415			0.149	0.053	1.458			0.173	0.217	1.434			0.003	-0.043	1.435			-0.086	-0.269	1.422			-0.106	-0.444	1.356			-0.079	-0.515	1.332			0.295	-0.057	1.447			0.308	-0.216	1.237
0.114	-0.258	1.365			0.118	-0.218	1.415			0.149	0.053	1.458			0.173	0.217	1.434			0.003	-0.043	1.435			-0.086	-0.269	1.422			-0.106	-0.444	1.356			-0.079	-0.515	1.332			0.295	-0.057	1.447			0.308	-0.216	1.237
0.114	-0.258	1.365			0.118	-0.218	1.415			0.149	0.053	1.458			0.173	0.217	1.434			0.003	-0.043	1.436			-0.086	-0.269	1.422			-0.106	-0.444	1.356			-0.079	-0.515	1.332			0.294	-0.057	1.448			0.307	-0.215	1.237
0.114	-0.258	1.365			0.118	-0.218	1.415			0.149	0.053	1.459			0.173	0.217	1.434			0.003	-0.043	1.436			-0.086	-0.269	1.422			-0.106	-0.444	1.356			-0.079	-0.515	1.332			0.294	-0.057	1.448			0.307	-0.215	1.237
0.114	-0.258	1.365			0.118	-0.218	1.415			0.149	0.053	1.459			0.173	0.217	1.434			0.003	-0.043	1.436			-0.086	-0.269	1.422			-0.106	-0.444	1.356			-0.079	-0.515	1.332			0.294	-0.057	1.448			0.307	-0.215	1.237
0.114	-0.258	1.365			0.118	-0.218	1.415			0.149	0.053	1.459			0.173	0.217	1.434			0.003	-0.043	1.436			-0.086	-0.269	1.422			-0.106	-0.444	1.356			-0.079	-0.515	1.332			0.294	-0.057	1.448			0.306	-0.215	1.237
0.114	-0.258	1.365			0.118	-0.218	1.416			0.149	0.053	1.459			0.173	0.217	1.434			0.003	-0.043	1.436			-0.086	-0.269	1.422			-0.106	-0.444	1.356			-0.079	-0.515	1.332			0.294	-0.057	1.448			0.306	-0.215	1.237
0.114	-0.258	1.365			0.118	-0.218	1.416			0.149	0.053	1.459			0.173	0.217	1.435			0.003	-0.043	1.436			-0.086	-0.269	1.422			-0.106	-0.444	1.356			-0.079	-0.515	1.332			0.294	-0.057	1.448			0.306	-0.215	1.237
0.114	-0.258	1.365			0.118	-0.218	1.416			0.149	0.053	1.459			0.173	0.217	1.435			0.003	-0.043	1.436			-0.086	-0.269	1.422			-0.106	-0.444	1.356			-0.079	-0.515	1.333			0.294	-0.057	1.448			0.306	-0.215	1.237
0.114	-0.258	1.365			0.118	-0.218	1.416			0.149	0.053	1.459			0.173	0.217	1.435			0.003	-0.043	1.436			-0.086	-0.269	1.422			-0.106	-0.444	1.356			-0.079	-0.515	1.333			0.294	-0.057	1.448			0.306	-0.214	1.237
0.114	-0.258	1.365			0.118	-0.218	1.416			0.149	0.053	1.460			0.173	0.217	1.435			0.003	-0.043	1.436			-0.086	-0.269	1.422			-0.106	-0.444	1.356			-0.079	-0.515	1.333			0.294	-0.057	1.449			0.305	-0.214	1.237
0.114	-0.258	1.365			0.118	-0.218	1.416			0.149	0.053	1.460			0.173	0.217	1.435			0.003	-0.043	1.436			-0.086	-0.269	1.423			-0.106	-0.444	1.356			-0.079	-0.515	1.333			0.294	-0.057	1.449			0.305	-0.214	1.237
0.114	-0.258	1.365			0.118	-0.218	1.416			0.149	0.053	1.460			0.173	0.216	1.435			0.003	-0.043	1.436			-0.086	-0.269	1.423			-0.106	-0.444	1.356			-0.079	-0.515	1.333			0.294	-0.057	1.449			0.305	-0.214	1.237
0.114	-0.258	1.365			0.118	-0.218	1.416			0.149	0.053	1.460			0.173	0.216	1.436			0.003	-0.043	1.437			-0.086	-0.269	1.423			-0.106	-0.444	1.356			-0.079	-0.515	1.333			0.294	-0.057	1.449			0.306	-0.214	1.237
0.114	-0.258	1.365			0.117	-0.218	1.416			0.149	0.053	1.460			0.173	0.216	1.436			0.003	-0.043	1.437			-0.086	-0.269	1.423			-0.106	-0.444	1.356			-0.079	-0.515	1.333			0.294	-0.057	1.449			0.306	-0.214	1.237
0.114	-0.258	1.366			0.117	-0.218	1.416			0.149	0.053	1.460			0.173	0.216	1.436			0.003	-0.043	1.437			-0.086	-0.269	1.423			-0.106	-0.444	1.356			-0.079	-0.515	1.333			0.294	-0.057	1.449			0.306	-0.213	1.237
0.114	-0.258	1.366			0.117	-0.218	1.416			0.149	0.053	1.461			0.173	0.216	1.436			0.003	-0.043	1.437			-0.086	-0.269	1.423			-0.106	-0.444	1.356			-0.079	-0.515	1.333			0.294	-0.057	1.449			0.306	-0.213	1.237
0.114	-0.258	1.366			0.117	-0.218	1.416			0.149	0.053	1.461			0.173	0.216	1.436			0.003	-0.043	1.437			-0.086	-0.269	1.423			-0.106	-0.444	1.356			-0.079	-0.515	1.333			0.294	-0.057	1.450			0.306	-0.213	1.237
0.114	-0.258	1.366			0.117	-0.218	1.417			0.149	0.053	1.461			0.173	0.216	1.436			0.003	-0.043	1.437			-0.086	-0.269	1.423			-0.106	-0.444	1.356			-0.079	-0.515	1.333			0.294	-0.057	1.450			0.307	-0.213	1.237
0.114	-0.258	1.366			0.117	-0.218	1.417			0.149	0.053	1.461			0.173	0.216	1.436			0.003	-0.043	1.437			-0.086	-0.269	1.423			-0.106	-0.444	1.356			-0.079	-0.515	1.333			0.294	-0.057	1.450			0.307	-0.213	1.237
0.114	-0.258	1.366			0.117	-0.218	1.417			0.149	0.053	1.461			0.173	0.216	1.437			0.003	-0.043	1.437			-0.086	-0.269	1.423			-0.106	-0.444	1.356			-0.079	-0.515	1.333			0.294	-0.057	1.450			0.308	-0.212	1.237
0.114	-0.258	1.366			0.117	-0.218	1.417			0.149	0.053	1.461			0.173	0.216	1.437			0.003	-0.043	1.437			-0.086	-0.269	1.423			-0.106	-0.444	1.356			-0.079	-0.515	1.333			0.294	-0.057	1.450			0.308	-0.212	1.237
0.114	-0.258	1.366			0.117	-0.218	1.417			0.149	0.053	1.462			0.173	0.216	1.437			0.003	-0.043	1.437			-0.086	-0.269	1.423			-0.106	-0.444	1.356			-0.079	-0.516	1.333			0.294	-0.057	1.450			0.307	-0.213	1.238
0.114	-0.258	1.366			0.117	-0.218	1.417			0.149	0.053	1.462			0.172	0.216	1.437			0.003	-0.043	1.438			-0.086	-0.269	1.423			-0.106	-0.444	1.356			-0.079	-0.516	1.333			0.294	-0.057	1.451			0.306	-0.213	1.239
0.114	-0.258	1.366			0.117	-0.218	1.417			0.149	0.053	1.462			0.172	0.216	1.437			0.003	-0.043	1.438			-0.086	-0.269	1.423			-0.106	-0.444	1.356			-0.079	-0.516	1.333			0.294	-0.057	1.451			0.305	-0.214	1.239
0.114	-0.258	1.366			0.117	-0.219	1.417			0.148	0.053	1.462			0.172	0.216	1.437			0.003	-0.043	1.438			-0.086	-0.269	1.423			-0.106	-0.444	1.356			-0.079	-0.516	1.333			0.294	-0.057	1.451			0.305	-0.214	1.240
0.114	-0.258	1.366			0.117	-0.219	1.417			0.148	0.053	1.462			0.172	0.216	1.438			0.003	-0.043	1.438			-0.087	-0.269	1.424			-0.106	-0.444	1.356			-0.079	-0.516	1.333			0.294	-0.057	1.451			0.305	-0.214	1.240
0.114	-0.258	1.367			0.117	-0.219	1.417			0.148	0.053	1.462			0.172	0.216	1.438			0.003	-0.043	1.438			-0.087	-0.269	1.424			-0.106	-0.444	1.356			-0.079	-0.516	1.333			0.294	-0.057	1.451			0.305	-0.214	1.240
0.114	-0.258	1.367			0.117	-0.219	1.417			0.148	0.053	1.463			0.172	0.216	1.438			0.003	-0.043	1.438			-0.087	-0.269	1.424			-0.106	-0.444	1.356			-0.079	-0.516	1.333			0.294	-0.057	1.451			0.306	-0.214	1.240
0.114	-0.258	1.367			0.117	-0.219	1.418			0.148	0.053	1.463			0.172	0.216	1.438			0.002	-0.043	1.438			-0.087	-0.269	1.424			-0.106	-0.444	1.356			-0.079	-0.516	1.333			0.294	-0.057	1.451			0.307	-0.214	1.240
0.114	-0.258	1.367			0.117	-0.219	1.418			0.148	0.053	1.463			0.172	0.216	1.438			0.002	-0.043	1.438			-0.087	-0.270	1.424			-0.106	-0.444	1.356			-0.079	-0.516	1.333			0.294	-0.057	1.452			0.308	-0.214	1.241
0.114	-0.258	1.367			0.117	-0.219	1.418			0.148	0.053	1.463			0.172	0.216	1.438			0.002	-0.043	1.438			-0.087	-0.270	1.424			-0.106	-0.444	1.356			-0.079	-0.516	1.333			0.294	-0.057	1.452			0.309	-0.214	1.241
0.114	-0.258	1.367			0.117	-0.219	1.418			0.148	0.053	1.463			0.172	0.216	1.438			0.002	-0.043	1.438			-0.087	-0.270	1.424			-0.106	-0.444	1.356			-0.079	-0.516	1.333			0.294	-0.057	1.452			0.310	-0.214	1.242
0.114	-0.258	1.367			0.117	-0.219	1.418			0.148	0.053	1.463			0.172	0.216	1.439			0.002	-0.043	1.438			-0.087	-0.270	1.424			-0.106	-0.444	1.356			-0.079	-0.516	1.333			0.294	-0.057	1.452			0.312	-0.214	1.242
0.114	-0.258	1.367			0.117	-0.219	1.418			0.148	0.053	1.463			0.172	0.216	1.439			0.002	-0.043	1.439			-0.087	-0.270	1.424			-0.106	-0.444	1.356			-0.079	-0.516	1.333			0.294	-0.057	1.452			0.313	-0.215	1.242
0.114	-0.258	1.367			0.117	-0.219	1.418			0.148	0.053	1.463			0.171	0.216	1.439			0.002	-0.043	1.439			-0.087	-0.270	1.424			-0.106	-0.444	1.356			-0.079	-0.516	1.333			0.294	-0.057	1.452			0.315	-0.215	1.243
0.114	-0.258	1.367			0.117	-0.219	1.418			0.148	0.053	1.464			0.171	0.216	1.439			0.002	-0.043	1.439			-0.087	-0.270	1.424			-0.106	-0.444	1.356			-0.079	-0.516	1.333			0.294	-0.057	1.452			0.316	-0.216	1.244
0.114	-0.258	1.367			0.117	-0.219	1.418			0.148	0.053	1.464			0.171	0.216	1.439			0.002	-0.043	1.439			-0.087	-0.270	1.424			-0.106	-0.444	1.357			-0.079	-0.516	1.333			0.293	-0.057	1.452			0.317	-0.216	1.244
0.114	-0.258	1.368			0.117	-0.219	1.418			0.148	0.053	1.464			0.171	0.216	1.439			0.002	-0.043	1.439			-0.087	-0.270	1.424			-0.106	-0.444	1.357			-0.079	-0.516	1.333			0.293	-0.057	1.453			0.318	-0.217	1.245
0.114	-0.258	1.368			0.117	-0.219	1.419			0.148	0.053	1.464			0.171	0.216	1.439			0.002	-0.043	1.439			-0.087	-0.270	1.424			-0.106	-0.444	1.357			-0.079	-0.516	1.333			0.293	-0.057	1.453			0.320	-0.217	1.246
0.114	-0.258	1.368			0.117	-0.219	1.419			0.148	0.053	1.464			0.171	0.216	1.439			0.002	-0.043	1.439			-0.087	-0.270	1.424			-0.106	-0.444	1.357			-0.079	-0.516	1.333			0.293	-0.057	1.453			0.322	-0.218	1.247
0.114	-0.258	1.368			0.117	-0.219	1.419			0.148	0.053	1.464			0.171	0.216	1.439			0.002	-0.043	1.439			-0.087	-0.270	1.425			-0.106	-0.444	1.357			-0.079	-0.516	1.333			0.293	-0.057	1.453			0.323	-0.219	1.248
0.114	-0.258	1.368			0.117	-0.219	1.419			0.148	0.053	1.464			0.171	0.216	1.439			0.002	-0.043	1.439			-0.087	-0.270	1.425			-0.106	-0.444	1.357			-0.079	-0.516	1.333			0.290	-0.058	1.451			0.325	-0.220	1.248
0.114	-0.258	1.368			0.117	-0.219	1.419			0.148	0.053	1.464			0.171	0.216	1.439			0.002	-0.043	1.439			-0.087	-0.270	1.425			-0.106	-0.444	1.357			-0.079	-0.516	1.333			0.287	-0.058	1.450			0.326	-0.220	1.248
0.114	-0.258	1.368			0.117	-0.219	1.419			0.148	0.053	1.464			0.171	0.216	1.440			0.002	-0.043	1.439			-0.087	-0.270	1.425			-0.106	-0.444	1.357			-0.079	-0.516	1.333			0.285	-0.058	1.449			0.327	-0.221	1.248
0.114	-0.259	1.368			0.117	-0.219	1.419			0.148	0.053	1.464			0.171	0.216	1.440			0.002	-0.043	1.439			-0.087	-0.270	1.425			-0.106	-0.444	1.357			-0.079	-0.516	1.333			0.283	-0.058	1.447			0.328	-0.221	1.248
0.114	-0.259	1.368			0.118	-0.219	1.419			0.148	0.053	1.464			0.171	0.216	1.440			0.002	-0.043	1.439			-0.087	-0.270	1.425			-0.106	-0.444	1.357			-0.079	-0.516	1.333			0.281	-0.058	1.446			0.329	-0.221	1.248
0.114	-0.259	1.368			0.118	-0.219	1.419			0.148	0.053	1.465			0.171	0.216	1.440			0.002	-0.043	1.439			-0.087	-0.270	1.425			-0.106	-0.444	1.357			-0.079	-0.516	1.333			0.279	-0.058	1.446			0.330	-0.222	1.248
0.114	-0.259	1.368			0.118	-0.220	1.419			0.148	0.053	1.465			0.172	0.216	1.440			0.002	-0.043	1.439			-0.087	-0.270	1.425			-0.105	-0.444	1.357			-0.078	-0.516	1.333			0.278	-0.058	1.445			0.330	-0.222	1.248
0.114	-0.259	1.368			0.118	-0.220	1.419			0.148	0.053	1.465			0.172	0.216	1.440			0.002	-0.043	1.439			-0.087	-0.270	1.425			-0.105	-0.444	1.357			-0.078	-0.516	1.333			0.277	-0.058	1.444			0.331	-0.222	1.247
0.114	-0.260	1.368			0.118	-0.220	1.419			0.148	0.053	1.465			0.172	0.216	1.440			0.002	-0.043	1.439			-0.087	-0.270	1.425			-0.105	-0.444	1.356			-0.078	-0.516	1.333			0.276	-0.058	1.444			0.332	-0.222	1.247
0.114	-0.260	1.368			0.118	-0.220	1.419			0.148	0.053	1.465			0.172	0.216	1.440			0.002	-0.043	1.439			-0.087	-0.270	1.425			-0.105	-0.445	1.356			-0.078	-0.516	1.333			0.275	-0.058	1.443			0.332	-0.223	1.247
0.114	-0.260	1.368			0.118	-0.220	1.419			0.148	0.053	1.465			0.172	0.216	1.440			0.002	-0.043	1.439			-0.087	-0.270	1.425			-0.105	-0.445	1.356			-0.078	-0.516	1.333			0.274	-0.058	1.442			0.333	-0.223	1.247
0.115	-0.260	1.368			0.118	-0.220	1.419			0.148	0.053	1.465			0.172	0.216	1.440			0.002	-0.043	1.439			-0.087	-0.270	1.425			-0.105	-0.445	1.356			-0.078	-0.516	1.333			0.274	-0.058	1.442			0.333	-0.223	1.247
0.115	-0.261	1.368			0.119	-0.221	1.419			0.148	0.053	1.465			0.172	0.216	1.440			0.002	-0.043	1.440			-0.087	-0.270	1.425			-0.104	-0.445	1.356			-0.078	-0.517	1.333			0.273	-0.059	1.442			0.333	-0.224	1.247
0.115	-0.261	1.368			0.119	-0.221	1.419			0.148	0.053	1.465			0.172	0.216	1.440			0.002	-0.043	1.440			-0.087	-0.270	1.425			-0.104	-0.445	1.356			-0.078	-0.517	1.333			0.273	-0.059	1.441			0.334	-0.224	1.247
0.115	-0.261	1.368			0.119	-0.221	1.419			0.148	0.053	1.465			0.172	0.216	1.440			0.003	-0.044	1.440			-0.087	-0.270	1.425			-0.104	-0.445	1.356			-0.077	-0.517	1.333			0.272	-0.059	1.441			0.334	-0.224	1.247
0.115	-0.262	1.368			0.119	-0.221	1.419			0.148	0.053	1.465			0.173	0.216	1.440			0.003	-0.043	1.440			-0.087	-0.270	1.425			-0.103	-0.445	1.356			-0.077	-0.517	1.333			0.272	-0.059	1.440			0.335	-0.225	1.246
0.115	-0.262	1.368			0.119	-0.222	1.419			0.148	0.053	1.465			0.173	0.216	1.440			0.003	-0.043	1.439			-0.087	-0.270	1.425			-0.103	-0.445	1.355			-0.077	-0.517	1.333			0.271	-0.059	1.440			0.335	-0.226	1.246
0.115	-0.262	1.368			0.120	-0.222	1.419			0.149	0.053	1.465			0.173	0.216	1.440			0.003	-0.043	1.439			-0.087	-0.270	1.425			-0.103	-0.445	1.355			-0.077	-0.517	1.333			0.271	-0.059	1.439			0.335	-0.226	1.246
0.115	-0.262	1.368			0.120	-0.222	1.419			0.149	0.053	1.465			0.173	0.216	1.440			0.003	-0.043	1.439			-0.087	-0.270	1.425			-0.102	-0.445	1.355			-0.077	-0.517	1.332			0.271	-0.059	1.439			0.336	-0.227	1.246
0.116	-0.262	1.368			0.120	-0.222	1.419			0.149	0.053	1.465			0.173	0.216	1.441			0.003	-0.043	1.439			-0.087	-0.270	1.425			-0.102	-0.445	1.355			-0.076	-0.517	1.332			0.271	-0.059	1.438			0.336	-0.228	1.246
0.116	-0.263	1.367			0.120	-0.222	1.419			0.149	0.053	1.465			0.174	0.216	1.441			0.003	-0.043	1.439			-0.087	-0.270	1.425			-0.101	-0.445	1.354			-0.076	-0.517	1.332			0.272	-0.059	1.438			0.337	-0.228	1.246
0.116	-0.263	1.367			0.120	-0.223	1.419			0.149	0.053	1.465			0.174	0.216	1.441			0.004	-0.043	1.439			-0.086	-0.270	1.425			-0.101	-0.445	1.354			-0.076	-0.517	1.332			0.272	-0.059	1.437			0.337	-0.229	1.246
0.116	-0.263	1.367			0.121	-0.223	1.419			0.149	0.053	1.465			0.174	0.216	1.441			0.004	-0.043	1.439			-0.086	-0.270	1.424			-0.101	-0.445	1.354			-0.075	-0.517	1.332			0.272	-0.060	1.437			0.338	-0.229	1.245
0.116	-0.263	1.367			0.121	-0.223	1.418			0.149	0.053	1.465			0.174	0.216	1.441			0.004	-0.043	1.439			-0.086	-0.270	1.424			-0.100	-0.445	1.353			-0.075	-0.517	1.332			0.273	-0.060	1.436			0.339	-0.230	1.245
0.116	-0.263	1.367			0.121	-0.223	1.418			0.149	0.053	1.465			0.174	0.216	1.441			0.004	-0.043	1.439			-0.086	-0.270	1.424			-0.100	-0.445	1.353			-0.075	-0.517	1.331			0.273	-0.060	1.436			0.340	-0.230	1.245
0.117	-0.264	1.367			0.121	-0.223	1.418			0.149	0.053	1.465			0.175	0.216	1.441			0.005	-0.043	1.439			-0.086	-0.270	1.424			-0.099	-0.445	1.353			-0.075	-0.517	1.331			0.274	-0.060	1.435			0.341	-0.231	1.245
0.117	-0.264	1.367			0.121	-0.223	1.418			0.150	0.053	1.465			0.175	0.216	1.441			0.005	-0.043	1.439			-0.086	-0.270	1.424			-0.099	-0.445	1.352			-0.074	-0.518	1.331			0.274	-0.061	1.435			0.341	-0.231	1.245
0.117	-0.264	1.367			0.122	-0.223	1.418			0.150	0.053	1.465			0.175	0.216	1.441			0.005	-0.043	1.438			-0.086	-0.270	1.424			-0.098	-0.445	1.352			-0.074	-0.518	1.331			0.275	-0.061	1.434			0.342	-0.232	1.245
0.117	-0.264	1.366			0.122	-0.224	1.418			0.150	0.053	1.464			0.175	0.216	1.441			0.006	-0.043	1.438			-0.086	-0.270	1.424			-0.098	-0.445	1.352			-0.074	-0.518	1.330			0.276	-0.061	1.434			0.343	-0.233	1.245
0.117	-0.264	1.366			0.122	-0.224	1.418			0.150	0.053	1.464			0.175	0.216	1.441			0.006	-0.043	1.438			-0.085	-0.270	1.423			-0.098	-0.445	1.351			-0.074	-0.518	1.330			0.276	-0.061	1.434			0.344	-0.233	1.245
0.117	-0.264	1.366			0.122	-0.224	1.418			0.150	0.053	1.464			0.176	0.216	1.441			0.006	-0.043	1.438			-0.085	-0.270	1.423			-0.097	-0.445	1.351			-0.073	-0.518	1.330			0.277	-0.062	1.433			0.344	-0.238	1.248
0.118	-0.264	1.366			0.122	-0.224	1.417			0.150	0.053	1.464			0.176	0.216	1.441			0.006	-0.043	1.438			-0.085	-0.270	1.423			-0.097	-0.445	1.351			-0.073	-0.518	1.330			0.278	-0.062	1.433			0.344	-0.238	1.253
0.118	-0.264	1.366			0.123	-0.224	1.417			0.151	0.053	1.464			0.176	0.216	1.441			0.007	-0.043	1.438			-0.085	-0.270	1.423			-0.096	-0.445	1.350			-0.073	-0.518	1.329			0.279	-0.062	1.433			0.344	-0.238	1.257
0.118	-0.264	1.366			0.123	-0.224	1.417			0.151	0.053	1.464			0.176	0.216	1.441			0.007	-0.043	1.438			-0.085	-0.270	1.422			-0.096	-0.445	1.350			-0.072	-0.518	1.329			0.280	-0.063	1.432			0.344	-0.239	1.260
0.118	-0.264	1.366			0.123	-0.224	1.417			0.151	0.053	1.464			0.177	0.216	1.441			0.007	-0.043	1.437			-0.084	-0.270	1.422			-0.095	-0.445	1.349			-0.072	-0.518	1.329			0.281	-0.063	1.432			0.345	-0.239	1.263
0.118	-0.265	1.365			0.123	-0.224	1.417			0.151	0.053	1.464			0.177	0.216	1.441			0.007	-0.043	1.437			-0.084	-0.270	1.422			-0.095	-0.445	1.349			-0.072	-0.518	1.329			0.281	-0.064	1.432			0.345	-0.239	1.265
0.119	-0.265	1.365			0.123	-0.224	1.417			0.151	0.053	1.464			0.177	0.216	1.441			0.008	-0.043	1.437			-0.084	-0.270	1.422			-0.095	-0.445	1.349			-0.072	-0.518	1.328			0.282	-0.064	1.432			0.345	-0.239	1.267
0.119	-0.265	1.365			0.124	-0.224	1.417			0.152	0.053	1.463			0.177	0.216	1.441			0.008	-0.043	1.437			-0.084	-0.270	1.421			-0.094	-0.445	1.348			-0.071	-0.518	1.328			0.283	-0.064	1.431			0.345	-0.239	1.270
0.119	-0.265	1.365			0.124	-0.224	1.416			0.152	0.053	1.463			0.178	0.216	1.441			0.008	-0.043	1.437			-0.083	-0.270	1.421			-0.094	-0.445	1.348			-0.071	-0.518	1.328			0.284	-0.065	1.431			0.345	-0.239	1.272
0.119	-0.265	1.365			0.124	-0.224	1.416			0.152	0.053	1.463			0.178	0.216	1.440			0.009	-0.043	1.437			-0.083	-0.270	1.421			-0.093	-0.445	1.348			-0.071	-0.518	1.327			0.285	-0.065	1.431			0.346	-0.239	1.274
0.119	-0.265	1.365			0.124	-0.224	1.416			0.152	0.053	1.463			0.178	0.216	1.440			0.009	-0.043	1.437			-0.083	-0.270	1.421			-0.093	-0.445	1.348			-0.071	-0.518	1.327			0.286	-0.066	1.431			0.345	-0.238	1.282
0.119	-0.265	1.365			0.124	-0.224	1.416			0.152	0.053	1.463			0.178	0.216	1.440			0.009	-0.043	1.436			-0.083	-0.270	1.420			-0.093	-0.445	1.347			-0.070	-0.518	1.327			0.287	-0.066	1.431			0.344	-0.237	1.286
0.120	-0.265	1.365			0.124	-0.224	1.416			0.153	0.053	1.463			0.179	0.216	1.440			0.009	-0.043	1.436			-0.083	-0.270	1.420			-0.092	-0.445	1.347			-0.070	-0.518	1.327			0.287	-0.067	1.430			0.344	-0.236	1.289
0.120	-0.265	1.364			0.125	-0.224	1.416			0.153	0.053	1.463			0.179	0.216	1.440			0.010	-0.043	1.436			-0.082	-0.270	1.420			-0.092	-0.445	1.347			-0.070	-0.518	1.327			0.288	-0.067	1.430			0.344	-0.236	1.290
0.120	-0.265	1.364			0.125	-0.225	1.416			0.153	0.053	1.463			0.179	0.215	1.440			0.010	-0.043	1.436			-0.082	-0.270	1.420			-0.092	-0.444	1.347			-0.070	-0.518	1.326			0.289	-0.067	1.430			0.345	-0.236	1.291
0.120	-0.265	1.364			0.125	-0.225	1.416			0.153	0.053	1.463			0.180	0.215	1.440			0.010	-0.043	1.436			-0.082	-0.270	1.420			-0.091	-0.444	1.346			-0.069	-0.518	1.326			0.290	-0.068	1.430			0.345	-0.236	1.293
0.120	-0.265	1.364			0.125	-0.225	1.416			0.154	0.053	1.463			0.180	0.215	1.440			0.010	-0.043	1.436			-0.082	-0.270	1.419			-0.091	-0.444	1.346			-0.069	-0.518	1.326			0.291	-0.068	1.430			0.345	-0.236	1.293
0.120	-0.265	1.364			0.125	-0.225	1.415			0.154	0.053	1.463			0.180	0.215	1.440			0.011	-0.043	1.435			-0.082	-0.270	1.419			-0.091	-0.444	1.346			-0.069	-0.518	1.326			0.292	-0.068	1.430			0.345	-0.235	1.297
0.121	-0.265	1.364			0.125	-0.225	1.415			0.154	0.053	1.463			0.181	0.215	1.440			0.011	-0.043	1.435			-0.081	-0.270	1.419			-0.090	-0.444	1.346			-0.069	-0.518	1.326			0.292	-0.069	1.430			0.345	-0.235	1.298
0.121	-0.265	1.364			0.126	-0.225	1.415			0.154	0.053	1.462			0.181	0.215	1.440			0.011	-0.043	1.435			-0.081	-0.270	1.419			-0.090	-0.444	1.346			-0.069	-0.518	1.325			0.293	-0.069	1.430			0.348	-0.246	1.295
0.121	-0.265	1.364			0.126	-0.225	1.415			0.155	0.053	1.462			0.181	0.215	1.440			0.012	-0.043	1.435			-0.081	-0.270	1.419			-0.090	-0.444	1.345			-0.068	-0.518	1.325			0.294	-0.069	1.430			0.347	-0.247	1.301
0.121	-0.265	1.364			0.126	-0.225	1.415			0.155	0.053	1.462			0.181	0.215	1.440			0.012	-0.043	1.435			-0.081	-0.270	1.418			-0.089	-0.444	1.345			-0.068	-0.518	1.325			0.294	-0.070	1.430			0.347	-0.251	1.297
0.121	-0.265	1.363			0.126	-0.225	1.415			0.155	0.053	1.462			0.182	0.215	1.440			0.012	-0.043	1.435			-0.081	-0.270	1.418			-0.089	-0.444	1.345			-0.068	-0.518	1.325			0.295	-0.070	1.430			0.348	-0.253	1.297
0.121	-0.265	1.363			0.126	-0.225	1.415			0.155	0.053	1.462			0.182	0.215	1.440			0.013	-0.043	1.435			-0.080	-0.270	1.418			-0.089	-0.444	1.345			-0.068	-0.518	1.325			0.296	-0.070	1.430			0.348	-0.254	1.297
0.122	-0.265	1.363			0.126	-0.225	1.415			0.156	0.053	1.462			0.182	0.215	1.440			0.013	-0.043	1.435			-0.080	-0.270	1.418			-0.089	-0.444	1.345			-0.068	-0.518	1.325			0.296	-0.071	1.430			0.347	-0.250	1.306
0.122	-0.265	1.363			0.127	-0.225	1.415			0.156	0.053	1.462			0.183	0.215	1.440			0.013	-0.043	1.435			-0.080	-0.270	1.418			-0.089	-0.444	1.345			-0.068	-0.518	1.325			0.297	-0.071	1.430			0.347	-0.248	1.312
0.122	-0.265	1.363			0.127	-0.225	1.415			0.156	0.053	1.462			0.183	0.215	1.440			0.013	-0.043	1.435			-0.080	-0.270	1.418			-0.088	-0.444	1.345			-0.067	-0.518	1.324			0.297	-0.071	1.430			0.347	-0.247	1.316
0.122	-0.265	1.363			0.127	-0.225	1.415			0.156	0.053	1.462			0.183	0.215	1.440			0.014	-0.043	1.434			-0.080	-0.270	1.417			-0.088	-0.444	1.345			-0.067	-0.518	1.324			0.298	-0.071	1.430			0.346	-0.246	1.320
0.122	-0.265	1.363			0.127	-0.224	1.415			0.156	0.053	1.462			0.183	0.215	1.440			0.014	-0.043	1.434			-0.079	-0.270	1.417			-0.088	-0.444	1.344			-0.067	-0.518	1.324			0.298	-0.071	1.430			0.346	-0.245	1.323
0.122	-0.265	1.363			0.127	-0.224	1.415			0.157	0.053	1.462			0.184	0.215	1.440			0.014	-0.043	1.434			-0.079	-0.270	1.417			-0.088	-0.444	1.344			-0.067	-0.518	1.324			0.298	-0.072	1.430			0.346	-0.244	1.326
0.122	-0.265	1.363			0.127	-0.224	1.415			0.157	0.053	1.462			0.184	0.215	1.440			0.015	-0.043	1.434			-0.079	-0.269	1.417			-0.088	-0.444	1.344			-0.067	-0.518	1.324			0.299	-0.072	1.430			0.347	-0.242	1.326
0.123	-0.265	1.363			0.127	-0.224	1.415			0.157	0.053	1.462			0.184	0.215	1.440			0.015	-0.043	1.434			-0.079	-0.269	1.417			-0.087	-0.444	1.344			-0.067	-0.518	1.324			0.299	-0.072	1.430			0.347	-0.241	1.328
0.123	-0.264	1.363			0.127	-0.224	1.415			0.157	0.053	1.463			0.184	0.215	1.440			0.015	-0.043	1.434			-0.079	-0.269	1.417			-0.087	-0.444	1.344			-0.067	-0.518	1.324			0.300	-0.072	1.431			0.347	-0.240	1.329
0.123	-0.264	1.363			0.128	-0.224	1.415			0.157	0.053	1.463			0.184	0.214	1.440			0.016	-0.043	1.434			-0.079	-0.269	1.417			-0.087	-0.444	1.344			-0.067	-0.518	1.324			0.300	-0.072	1.431			0.348	-0.240	1.330
0.123	-0.264	1.363			0.128	-0.224	1.415			0.158	0.053	1.463			0.185	0.214	1.440			0.016	-0.043	1.434			-0.078	-0.269	1.417			-0.087	-0.443	1.344			-0.066	-0.518	1.324			0.301	-0.073	1.431			0.348	-0.239	1.331
0.123	-0.264	1.363			0.128	-0.224	1.414			0.158	0.053	1.463			0.185	0.214	1.440			0.016	-0.043	1.434			-0.078	-0.269	1.417			-0.087	-0.443	1.344			-0.066	-0.518	1.324			0.301	-0.073	1.431			0.348	-0.239	1.332
0.123	-0.264	1.363			0.128	-0.224	1.414			0.158	0.053	1.463			0.185	0.214	1.440			0.016	-0.043	1.434			-0.078	-0.269	1.416			-0.086	-0.443	1.344			-0.066	-0.518	1.323			0.301	-0.073	1.431			0.348	-0.238	1.333
0.124	-0.264	1.363			0.128	-0.224	1.414			0.158	0.053	1.463			0.185	0.214	1.440			0.017	-0.042	1.434			-0.078	-0.269	1.416			-0.086	-0.443	1.344			-0.066	-0.518	1.323			0.302	-0.073	1.431			0.348	-0.238	1.334
0.124	-0.264	1.363			0.128	-0.224	1.414			0.158	0.053	1.463			0.185	0.214	1.441			0.017	-0.042	1.434			-0.078	-0.269	1.416			-0.086	-0.443	1.344			-0.066	-0.518	1.323			0.302	-0.073	1.431			0.348	-0.237	1.334
0.124	-0.264	1.363			0.128	-0.224	1.414			0.158	0.053	1.463			0.186	0.214	1.441			0.017	-0.042	1.434			-0.078	-0.269	1.416			-0.086	-0.443	1.344			-0.066	-0.518	1.323			0.302	-0.073	1.432			0.348	-0.236	1.334
0.124	-0.264	1.363			0.128	-0.224	1.415			0.158	0.053	1.463			0.186	0.214	1.441			0.017	-0.042	1.434			-0.078	-0.269	1.416			-0.086	-0.443	1.344			-0.066	-0.518	1.323			0.302	-0.073	1.432			0.349	-0.236	1.334
0.124	-0.264	1.363			0.128	-0.224	1.415			0.159	0.053	1.463			0.186	0.214	1.441			0.018	-0.042	1.434			-0.077	-0.269	1.416			-0.086	-0.443	1.344			-0.066	-0.518	1.323			0.303	-0.073	1.432			0.349	-0.235	1.334
0.124	-0.264	1.363			0.129	-0.224	1.415			0.159	0.053	1.464			0.186	0.214	1.441			0.018	-0.042	1.434			-0.077	-0.269	1.416			-0.085	-0.443	1.344			-0.066	-0.518	1.323			0.303	-0.074	1.432			0.349	-0.234	1.334
0.124	-0.264	1.363			0.129	-0.224	1.415			0.159	0.053	1.464			0.186	0.214	1.441			0.018	-0.042	1.434			-0.077	-0.269	1.416			-0.085	-0.443	1.344			-0.065	-0.518	1.323			0.303	-0.074	1.432			0.349	-0.233	1.334
0.124	-0.264	1.363			0.129	-0.224	1.415			0.159	0.053	1.464			0.186	0.214	1.442			0.018	-0.042	1.434			-0.077	-0.269	1.416			-0.085	-0.443	1.344			-0.065	-0.518	1.323			0.304	-0.074	1.433			0.349	-0.233	1.334
0.125	-0.264	1.363			0.129	-0.224	1.415			0.159	0.053	1.464			0.186	0.214	1.442			0.018	-0.042	1.434			-0.077	-0.269	1.416			-0.085	-0.443	1.344			-0.065	-0.518	1.323			0.304	-0.074	1.433			0.349	-0.233	1.335
0.125	-0.264	1.363			0.129	-0.224	1.415			0.159	0.053	1.464			0.187	0.214	1.442			0.018	-0.042	1.435			-0.077	-0.268	1.416			-0.085	-0.443	1.344			-0.065	-0.518	1.323			0.304	-0.074	1.433			0.350	-0.232	1.335
0.125	-0.264	1.363			0.129	-0.224	1.415			0.159	0.054	1.464			0.187	0.214	1.442			0.019	-0.042	1.435			-0.077	-0.268	1.416			-0.085	-0.443	1.344			-0.065	-0.518	1.323			0.304	-0.074	1.433			0.350	-0.232	1.335
0.125	-0.263	1.363			0.129	-0.224	1.415			0.159	0.054	1.464			0.187	0.214	1.442			0.019	-0.042	1.435			-0.077	-0.268	1.416			-0.084	-0.443	1.344			-0.065	-0.518	1.323			0.304	-0.074	1.433			0.350	-0.232	1.335
0.125	-0.263	1.363			0.129	-0.224	1.415			0.160	0.054	1.464			0.187	0.214	1.443			0.019	-0.042	1.435			-0.076	-0.268	1.416			-0.084	-0.443	1.344			-0.065	-0.517	1.323			0.305	-0.074	1.434			0.350	-0.232	1.336
0.125	-0.263	1.363			0.129	-0.224	1.415			0.160	0.054	1.464			0.187	0.214	1.443			0.019	-0.042	1.435			-0.076	-0.268	1.416			-0.084	-0.443	1.344			-0.065	-0.517	1.323			0.305	-0.074	1.434			0.350	-0.231	1.336
0.125	-0.263	1.363			0.130	-0.224	1.415			0.160	0.054	1.465			0.187	0.214	1.443			0.019	-0.042	1.435			-0.076	-0.268	1.416			-0.084	-0.443	1.344			-0.064	-0.517	1.323			0.305	-0.074	1.434			0.351	-0.231	1.336
0.125	-0.263	1.363			0.130	-0.224	1.415			0.160	0.054	1.465			0.187	0.214	1.443			0.019	-0.042	1.435			-0.076	-0.268	1.416			-0.084	-0.443	1.344			-0.064	-0.517	1.323			0.305	-0.074	1.434			0.351	-0.231	1.336
0.126	-0.263	1.363			0.130	-0.223	1.415			0.160	0.054	1.465			0.188	0.214	1.444			0.020	-0.042	1.435			-0.076	-0.268	1.416			-0.083	-0.443	1.344			-0.064	-0.517	1.323			0.305	-0.075	1.434			0.351	-0.231	1.336
0.126	-0.263	1.363			0.130	-0.223	1.415			0.160	0.054	1.465			0.188	0.214	1.444			0.020	-0.042	1.435			-0.076	-0.268	1.416			-0.083	-0.443	1.344			-0.064	-0.517	1.323			0.306	-0.075	1.435			0.351	-0.230	1.336
0.126	-0.263	1.363			0.130	-0.223	1.415			0.160	0.054	1.465			0.188	0.214	1.444			0.020	-0.042	1.435			-0.076	-0.268	1.416			-0.083	-0.443	1.344			-0.064	-0.517	1.323			0.306	-0.075	1.435			0.351	-0.230	1.336
0.126	-0.263	1.363			0.130	-0.223	1.415			0.160	0.054	1.465			0.188	0.214	1.444			0.020	-0.042	1.435			-0.076	-0.268	1.416			-0.083	-0.443	1.345			-0.064	-0.517	1.323			0.306	-0.075	1.435			0.352	-0.231	1.336
0.126	-0.263	1.364			0.130	-0.223	1.415			0.160	0.054	1.465			0.188	0.214	1.445			0.020	-0.042	1.435			-0.076	-0.268	1.416			-0.083	-0.443	1.345			-0.064	-0.517	1.322			0.306	-0.075	1.435			0.352	-0.232	1.334
0.126	-0.263	1.364			0.130	-0.223	1.415			0.160	0.054	1.465			0.188	0.214	1.445			0.020	-0.042	1.435			-0.076	-0.268	1.416			-0.083	-0.443	1.345			-0.064	-0.517	1.322			0.306	-0.075	1.436			0.353	-0.234	1.332
0.126	-0.263	1.364			0.130	-0.223	1.415			0.160	0.054	1.465			0.188	0.214	1.445			0.020	-0.042	1.435			-0.075	-0.268	1.416			-0.083	-0.442	1.345			-0.064	-0.517	1.322			0.306	-0.075	1.436			0.354	-0.236	1.331
0.126	-0.263	1.364			0.130	-0.223	1.415			0.161	0.054	1.466			0.188	0.214	1.445			0.020	-0.042	1.435			-0.075	-0.268	1.416			-0.082	-0.442	1.345			-0.063	-0.517	1.322			0.306	-0.075	1.436			0.356	-0.241	1.327
0.126	-0.263	1.364			0.130	-0.223	1.416			0.161	0.054	1.466			0.188	0.214	1.446			0.020	-0.042	1.435			-0.075	-0.268	1.416			-0.082	-0.442	1.345			-0.063	-0.517	1.322			0.307	-0.075	1.436			0.358	-0.245	1.324
0.126	-0.263	1.364			0.130	-0.223	1.416			0.161	0.054	1.466			0.188	0.214	1.446			0.021	-0.042	1.436			-0.075	-0.268	1.416			-0.082	-0.442	1.345			-0.063	-0.517	1.322			0.307	-0.075	1.437			0.358	-0.246	1.323
0.127	-0.262	1.364			0.131	-0.223	1.416			0.161	0.054	1.466			0.188	0.214	1.446			0.021	-0.042	1.436			-0.075	-0.268	1.416			-0.082	-0.442	1.345			-0.063	-0.517	1.322			0.307	-0.075	1.437			0.359	-0.245	1.325
0.127	-0.262	1.364			0.131	-0.223	1.416			0.161	0.054	1.466			0.188	0.214	1.446			0.021	-0.042	1.436			-0.075	-0.268	1.416			-0.082	-0.442	1.345			-0.063	-0.517	1.322			0.307	-0.075	1.437			0.359	-0.244	1.326
0.127	-0.262	1.364			0.131	-0.223	1.416			0.161	0.054	1.466			0.188	0.214	1.447			0.021	-0.042	1.436			-0.075	-0.268	1.416			-0.082	-0.442	1.345			-0.063	-0.517	1.322			0.307	-0.075	1.437			0.360	-0.244	1.326
0.127	-0.262	1.364			0.131	-0.223	1.416			0.161	0.054	1.466			0.188	0.214	1.447			0.021	-0.042	1.436			-0.075	-0.268	1.416			-0.082	-0.442	1.345			-0.063	-0.517	1.322			0.307	-0.076	1.438			0.360	-0.243	1.327
0.127	-0.262	1.364			0.131	-0.223	1.416			0.161	0.054	1.466			0.188	0.214	1.447			0.021	-0.042	1.436			-0.075	-0.268	1.416			-0.082	-0.442	1.345			-0.063	-0.517	1.322			0.307	-0.076	1.438			0.361	-0.242	1.328
0.127	-0.262	1.364			0.131	-0.223	1.416			0.161	0.054	1.466			0.188	0.214	1.447			0.021	-0.042	1.436			-0.075	-0.268	1.416			-0.082	-0.442	1.345			-0.063	-0.517	1.322			0.307	-0.076	1.438			0.361	-0.241	1.329
0.127	-0.262	1.364			0.131	-0.223	1.416			0.161	0.054	1.467			0.187	0.214	1.448			0.021	-0.042	1.436			-0.075	-0.268	1.416			-0.082	-0.442	1.345			-0.063	-0.517	1.322			0.307	-0.076	1.438			0.362	-0.241	1.330
0.127	-0.262	1.364			0.131	-0.223	1.416			0.161	0.054	1.467			0.187	0.214	1.448			0.021	-0.042	1.436			-0.075	-0.268	1.416			-0.082	-0.442	1.345			-0.063	-0.517	1.322			0.307	-0.076	1.439			0.362	-0.240	1.331
0.127	-0.262	1.365			0.131	-0.223	1.416			0.161	0.054	1.467			0.187	0.214	1.448			0.021	-0.042	1.436			-0.075	-0.268	1.416			-0.082	-0.442	1.345			-0.063	-0.517	1.322			0.308	-0.076	1.439			0.363	-0.240	1.331
0.127	-0.262	1.365			0.131	-0.223	1.416			0.162	0.054	1.467			0.187	0.214	1.448			0.021	-0.042	1.436			-0.075	-0.268	1.416			-0.081	-0.442	1.345			-0.063	-0.517	1.322			0.308	-0.076	1.439			0.363	-0.239	1.332
0.127	-0.262	1.365			0.131	-0.222	1.416			0.162	0.054	1.467			0.187	0.214	1.449			0.021	-0.042	1.436			-0.075	-0.268	1.416			-0.081	-0.442	1.345			-0.062	-0.517	1.322			0.308	-0.076	1.440			0.363	-0.239	1.333
0.127	-0.262	1.365			0.131	-0.222	1.417			0.162	0.054	1.467			0.186	0.214	1.449			0.021	-0.042	1.436			-0.075	-0.268	1.416			-0.081	-0.442	1.345			-0.062	-0.517	1.322			0.308	-0.076	1.440			0.364	-0.241	1.332
0.127	-0.262	1.365			0.131	-0.222	1.417			0.162	0.054	1.467			0.186	0.214	1.449			0.021	-0.042	1.436			-0.075	-0.268	1.416			-0.081	-0.442	1.345			-0.062	-0.517	1.322			0.308	-0.076	1.440			0.365	-0.242	1.331
0.127	-0.262	1.365			0.131	-0.222	1.417			0.162	0.054	1.468			0.186	0.214	1.449			0.021	-0.042	1.436			-0.075	-0.268	1.416			-0.081	-0.442	1.345			-0.062	-0.517	1.322			0.308	-0.076	1.440			0.366	-0.244	1.330
0.127	-0.262	1.365			0.131	-0.222	1.417			0.162	0.054	1.468			0.185	0.214	1.450			0.021	-0.042	1.436			-0.075	-0.268	1.416			-0.081	-0.442	1.345			-0.062	-0.517	1.322			0.308	-0.076	1.441			0.366	-0.246	1.329
0.127	-0.262	1.365			0.131	-0.222	1.417			0.162	0.054	1.468			0.185	0.214	1.450			0.021	-0.042	1.436			-0.075	-0.268	1.416			-0.081	-0.442	1.345			-0.062	-0.517	1.322			0.308	-0.076	1.441			0.367	-0.248	1.329
0.128	-0.262	1.365			0.131	-0.222	1.417			0.162	0.054	1.468			0.185	0.214	1.450			0.021	-0.042	1.437			-0.075	-0.268	1.416			-0.081	-0.442	1.345			-0.063	-0.517	1.322			0.308	-0.076	1.441			0.368	-0.249	1.328
0.128	-0.262	1.365			0.131	-0.222	1.417			0.162	0.054	1.468			0.184	0.214	1.450			0.021	-0.042	1.437			-0.075	-0.268	1.416			-0.081	-0.442	1.345			-0.063	-0.517	1.322			0.308	-0.076	1.442			0.369	-0.251	1.327
0.128	-0.262	1.365			0.131	-0.222	1.417			0.162	0.054	1.469			0.184	0.215	1.451			0.021	-0.042	1.437			-0.075	-0.268	1.416			-0.081	-0.442	1.345			-0.063	-0.517	1.322			0.307	-0.076	1.442			0.369	-0.252	1.327
0.128	-0.262	1.365			0.131	-0.222	1.417			0.162	0.054	1.469			0.184	0.215	1.451			0.021	-0.042	1.437			-0.075	-0.268	1.416			-0.081	-0.442	1.345			-0.063	-0.516	1.322			0.307	-0.076	1.442			0.370	-0.253	1.326
0.128	-0.262	1.365			0.131	-0.222	1.417			0.162	0.054	1.469			0.183	0.215	1.451			0.021	-0.042	1.437			-0.075	-0.268	1.416			-0.081	-0.442	1.345			-0.063	-0.516	1.322			0.307	-0.076	1.443			0.370	-0.254	1.326
0.128	-0.262	1.365			0.131	-0.222	1.417			0.162	0.054	1.469			0.183	0.215	1.451			0.021	-0.042	1.437			-0.075	-0.268	1.416			-0.081	-0.442	1.345			-0.063	-0.516	1.322			0.307	-0.076	1.443			0.371	-0.255	1.325
0.128	-0.261	1.366			0.131	-0.222	1.417			0.162	0.054	1.470			0.183	0.215	1.452			0.021	-0.042	1.437			-0.075	-0.268	1.416			-0.081	-0.442	1.345			-0.063	-0.516	1.322			0.307	-0.076	1.443			0.371	-0.256	1.325
0.128	-0.261	1.366			0.131	-0.222	1.418			0.162	0.054	1.470			0.182	0.215	1.452			0.020	-0.042	1.437			-0.075	-0.268	1.416			-0.081	-0.442	1.345			-0.063	-0.516	1.321			0.307	-0.076	1.443			0.371	-0.257	1.325
0.128	-0.261	1.366			0.131	-0.222	1.418			0.162	0.054	1.470			0.182	0.215	1.452			0.020	-0.043	1.437			-0.075	-0.268	1.416			-0.081	-0.442	1.345			-0.063	-0.516	1.321			0.307	-0.076	1.444			0.372	-0.257	1.325
0.128	-0.261	1.366			0.131	-0.222	1.418			0.162	0.054	1.470			0.182	0.215	1.452			0.020	-0.043	1.437			-0.075	-0.268	1.416			-0.081	-0.442	1.345			-0.063	-0.516	1.321			0.307	-0.076	1.444			0.372	-0.258	1.324
0.128	-0.261	1.366			0.131	-0.222	1.418			0.162	0.054	1.471			0.182	0.215	1.453			0.020	-0.043	1.437			-0.075	-0.268	1.416			-0.081	-0.442	1.345			-0.063	-0.516	1.321			0.307	-0.076	1.444			0.373	-0.259	1.324
0.128	-0.261	1.366			0.131	-0.222	1.418			0.162	0.054	1.471			0.181	0.215	1.453			0.020	-0.043	1.437			-0.075	-0.268	1.416			-0.081	-0.442	1.345			-0.063	-0.516	1.321			0.307	-0.076	1.445			0.373	-0.259	1.324
0.128	-0.261	1.366			0.131	-0.222	1.418			0.161	0.054	1.471			0.181	0.215	1.453			0.020	-0.043	1.437			-0.075	-0.268	1.416			-0.081	-0.442	1.345			-0.063	-0.516	1.321			0.306	-0.076	1.445			0.373	-0.260	1.324
0.128	-0.261	1.366			0.131	-0.222	1.418			0.161	0.054	1.471			0.181	0.215	1.453			0.020	-0.043	1.437			-0.075	-0.268	1.416			-0.081	-0.442	1.345			-0.063	-0.516	1.321			0.306	-0.076	1.445			0.374	-0.260	1.324
0.128	-0.261	1.366			0.131	-0.222	1.418			0.161	0.054	1.472			0.181	0.215	1.454			0.020	-0.043	1.437			-0.075	-0.268	1.416			-0.081	-0.442	1.345			-0.063	-0.516	1.321			0.306	-0.076	1.446			0.374	-0.261	1.324
0.128	-0.261	1.366			0.131	-0.222	1.419			0.161	0.054	1.472			0.181	0.215	1.454			0.020	-0.043	1.438			-0.075	-0.268	1.416			-0.081	-0.442	1.345			-0.063	-0.516	1.321			0.306	-0.076	1.446			0.374	-0.261	1.324
0.128	-0.261	1.366			0.131	-0.222	1.419			0.161	0.054	1.472			0.180	0.215	1.454			0.020	-0.043	1.438			-0.075	-0.268	1.416			-0.081	-0.442	1.345			-0.063	-0.516	1.321			0.306	-0.076	1.446			0.374	-0.261	1.324
0.128	-0.261	1.367			0.131	-0.222	1.419			0.161	0.054	1.473			0.180	0.215	1.454			0.020	-0.043	1.438			-0.075	-0.268	1.416			-0.081	-0.442	1.345			-0.063	-0.516	1.321			0.306	-0.076	1.446			0.375	-0.262	1.324
0.128	-0.261	1.367			0.131	-0.222	1.419			0.161	0.054	1.473			0.180	0.215	1.454			0.020	-0.043	1.438			-0.075	-0.268	1.416			-0.081	-0.442	1.345			-0.063	-0.516	1.321			0.306	-0.076	1.447			0.375	-0.262	1.324
0.128	-0.261	1.367			0.131	-0.222	1.419			0.161	0.054	1.473			0.180	0.215	1.455			0.020	-0.043	1.438			-0.075	-0.268	1.416			-0.081	-0.442	1.345			-0.063	-0.516	1.321			0.306	-0.076	1.447			0.375	-0.263	1.325
0.128	-0.261	1.367			0.131	-0.222	1.419			0.161	0.054	1.474			0.180	0.215	1.455			0.019	-0.043	1.438			-0.075	-0.268	1.416			-0.081	-0.442	1.345			-0.063	-0.516	1.321			0.306	-0.076	1.447			0.375	-0.263	1.325
0.128	-0.262	1.367			0.131	-0.222	1.420			0.160	0.054	1.474			0.179	0.215	1.455			0.019	-0.043	1.438			-0.075	-0.268	1.416			-0.081	-0.442	1.345			-0.063	-0.516	1.321			0.306	-0.076	1.447			0.376	-0.263	1.325
0.128	-0.262	1.367			0.131	-0.222	1.420			0.160	0.054	1.474			0.179	0.215	1.455			0.019	-0.044	1.438			-0.075	-0.268	1.417			-0.081	-0.442	1.345			-0.063	-0.516	1.321			0.305	-0.076	1.448			0.376	-0.264	1.325
0.128	-0.262	1.367			0.131	-0.222	1.420			0.160	0.054	1.475			0.179	0.215	1.455			0.019	-0.044	1.438			-0.075	-0.268	1.417			-0.081	-0.442	1.345			-0.063	-0.516	1.321			0.305	-0.076	1.448			0.376	-0.264	1.325
0.128	-0.262	1.368			0.130	-0.222	1.420			0.160	0.054	1.475			0.179	0.215	1.455			0.019	-0.044	1.438			-0.076	-0.268	1.417			-0.081	-0.442	1.345			-0.063	-0.516	1.321			0.305	-0.076	1.448			0.376	-0.264	1.325
0.127	-0.262	1.368			0.130	-0.222	1.420			0.160	0.054	1.476			0.179	0.215	1.456			0.019	-0.044	1.438			-0.076	-0.268	1.417			-0.081	-0.442	1.345			-0.063	-0.516	1.321			0.305	-0.076	1.448			0.377	-0.264	1.326
0.127	-0.262	1.368			0.130	-0.222	1.420			0.159	0.054	1.476			0.179	0.215	1.456			0.019	-0.044	1.438			-0.076	-0.268	1.417			-0.081	-0.442	1.345			-0.063	-0.516	1.321			0.305	-0.076	1.448			0.377	-0.265	1.326
0.127	-0.262	1.368			0.130	-0.223	1.421			0.159	0.054	1.476			0.179	0.215	1.456			0.019	-0.044	1.438			-0.076	-0.268	1.417			-0.081	-0.442	1.345			-0.063	-0.516	1.321			0.305	-0.076	1.449			0.377	-0.265	1.326
0.127	-0.262	1.368			0.130	-0.223	1.421			0.159	0.054	1.477			0.179	0.215	1.456			0.019	-0.044	1.438			-0.076	-0.268	1.417			-0.081	-0.442	1.345			-0.063	-0.516	1.321			0.305	-0.076	1.449			0.377	-0.265	1.326
0.127	-0.262	1.368			0.130	-0.223	1.421			0.159	0.054	1.477			0.179	0.215	1.456			0.019	-0.044	1.438			-0.076	-0.268	1.417			-0.081	-0.442	1.345			-0.063	-0.516	1.321			0.305	-0.077	1.449			0.378	-0.265	1.327
0.127	-0.262	1.369			0.130	-0.223	1.421			0.159	0.054	1.477			0.179	0.215	1.456			0.019	-0.044	1.439			-0.076	-0.268	1.417			-0.081	-0.442	1.345			-0.063	-0.516	1.321			0.305	-0.077	1.449			0.378	-0.265	1.327
0.127	-0.262	1.369			0.130	-0.223	1.421			0.159	0.054	1.477			0.179	0.215	1.457			0.019	-0.044	1.439			-0.076	-0.268	1.417			-0.081	-0.442	1.345			-0.063	-0.516	1.321			0.305	-0.077	1.449			0.378	-0.265	1.327
0.127	-0.262	1.369			0.130	-0.223	1.421			0.158	0.055	1.478			0.178	0.215	1.457			0.019	-0.044	1.439			-0.076	-0.268	1.417			-0.081	-0.442	1.345			-0.063	-0.516	1.321			0.305	-0.077	1.450			0.378	-0.265	1.328
0.127	-0.262	1.369			0.130	-0.223	1.422			0.158	0.055	1.478			0.178	0.215	1.457			0.019	-0.044	1.439			-0.076	-0.268	1.417			-0.081	-0.442	1.345			-0.063	-0.516	1.321			0.305	-0.077	1.450			0.378	-0.265	1.328
0.127	-0.262	1.369			0.130	-0.223	1.422			0.158	0.055	1.478			0.178	0.215	1.457			0.019	-0.044	1.439			-0.076	-0.268	1.417			-0.081	-0.442	1.345			-0.063	-0.516	1.321			0.305	-0.077	1.450			0.378	-0.265	1.328
0.127	-0.262	1.369			0.130	-0.223	1.422			0.158	0.055	1.478			0.178	0.215	1.457			0.019	-0.044	1.439			-0.076	-0.268	1.418			-0.081	-0.442	1.345			-0.063	-0.516	1.321			0.304	-0.077	1.450			0.378	-0.266	1.328
0.127	-0.262	1.369			0.130	-0.223	1.422			0.158	0.055	1.479			0.178	0.215	1.457			0.019	-0.044	1.439			-0.076	-0.268	1.418			-0.081	-0.442	1.345			-0.063	-0.516	1.321			0.304	-0.077	1.450			0.379	-0.266	1.328
0.127	-0.262	1.370			0.130	-0.223	1.422			0.158	0.055	1.479			0.178	0.215	1.457			0.019	-0.044	1.439			-0.076	-0.268	1.418			-0.081	-0.442	1.345			-0.063	-0.516	1.321			0.304	-0.077	1.450			0.378	-0.266	1.328
0.127	-0.262	1.370			0.129	-0.223	1.422			0.158	0.055	1.479			0.178	0.215	1.457			0.019	-0.044	1.439			-0.076	-0.268	1.418			-0.081	-0.442	1.345			-0.063	-0.516	1.321			0.304	-0.077	1.451			0.378	-0.266	1.328
0.127	-0.262	1.370			0.129	-0.223	1.422			0.158	0.055	1.479			0.178	0.214	1.457			0.019	-0.044	1.439			-0.076	-0.268	1.418			-0.081	-0.442	1.345			-0.063	-0.516	1.321			0.304	-0.077	1.451			0.377	-0.265	1.328
0.127	-0.262	1.370			0.129	-0.223	1.423			0.157	0.055	1.479			0.178	0.214	1.457			0.018	-0.045	1.439			-0.076	-0.268	1.418			-0.081	-0.442	1.345			-0.063	-0.516	1.321			0.304	-0.077	1.451			0.372	-0.259	1.328
0.127	-0.262	1.370			0.129	-0.223	1.423			0.157	0.055	1.479			0.178	0.214	1.458			0.018	-0.045	1.439			-0.076	-0.268	1.418			-0.081	-0.442	1.345			-0.063	-0.516	1.321			0.304	-0.077	1.451			0.369	-0.254	1.329
0.127	-0.262	1.370			0.129	-0.223	1.423			0.157	0.055	1.480			0.178	0.214	1.458			0.018	-0.045	1.439			-0.076	-0.268	1.418			-0.081	-0.442	1.345			-0.063	-0.516	1.321			0.304	-0.077	1.451			0.366	-0.251	1.330
0.127	-0.262	1.370			0.129	-0.223	1.423			0.157	0.055	1.480			0.178	0.214	1.458			0.018	-0.045	1.440			-0.076	-0.268	1.418			-0.081	-0.442	1.345			-0.063	-0.516	1.321			0.304	-0.077	1.451			0.363	-0.248	1.331
0.127	-0.262	1.370			0.129	-0.223	1.423			0.157	0.055	1.480			0.178	0.214	1.458			0.018	-0.045	1.440			-0.077	-0.268	1.418			-0.081	-0.442	1.345			-0.063	-0.516	1.321			0.304	-0.077	1.451			0.359	-0.245	1.333
0.127	-0.262	1.371			0.129	-0.223	1.423			0.157	0.055	1.480			0.178	0.214	1.458			0.018	-0.045	1.440			-0.077	-0.268	1.418			-0.081	-0.442	1.345			-0.063	-0.516	1.321			0.304	-0.077	1.451			0.356	-0.243	1.335
0.127	-0.262	1.371			0.129	-0.223	1.423			0.157	0.055	1.480			0.178	0.214	1.458			0.018	-0.045	1.440			-0.077	-0.268	1.418			-0.081	-0.442	1.345			-0.063	-0.516	1.321			0.304	-0.077	1.451			0.354	-0.241	1.336
0.127	-0.262	1.371			0.129	-0.223	1.423			0.157	0.055	1.480			0.178	0.214	1.458			0.018	-0.045	1.440			-0.077	-0.268	1.419			-0.081	-0.442	1.345			-0.063	-0.516	1.322			0.304	-0.077	1.452			0.352	-0.240	1.336
0.127	-0.262	1.371			0.129	-0.223	1.424			0.157	0.055	1.480			0.178	0.214	1.458			0.018	-0.045	1.440			-0.077	-0.268	1.419			-0.081	-0.442	1.345			-0.063	-0.516	1.322			0.304	-0.077	1.452			0.350	-0.240	1.336
0.127	-0.262	1.371			0.129	-0.223	1.424			0.157	0.055	1.481			0.178	0.214	1.458			0.018	-0.045	1.440			-0.077	-0.268	1.419			-0.081	-0.442	1.345			-0.063	-0.516	1.322			0.304	-0.077	1.452			0.349	-0.238	1.329
0.127	-0.262	1.371			0.129	-0.223	1.424			0.157	0.055	1.481			0.178	0.214	1.458			0.018	-0.045	1.440			-0.077	-0.268	1.419			-0.081	-0.442	1.345			-0.063	-0.516	1.322			0.304	-0.077	1.452			0.346	-0.237	1.330
0.127	-0.262	1.371			0.129	-0.223	1.424			0.157	0.055	1.481			0.177	0.214	1.458			0.018	-0.045	1.441			-0.077	-0.268	1.419			-0.081	-0.442	1.345			-0.063	-0.516	1.322			0.303	-0.076	1.452			0.344	-0.237	1.331
0.127	-0.262	1.371			0.129	-0.223	1.424			0.156	0.055	1.481			0.177	0.214	1.458			0.018	-0.045	1.441			-0.077	-0.268	1.419			-0.081	-0.442	1.345			-0.063	-0.516	1.322			0.303	-0.076	1.452			0.341	-0.236	1.328
0.127	-0.262	1.371			0.129	-0.223	1.424			0.156	0.055	1.481			0.177	0.214	1.458			0.018	-0.045	1.441			-0.077	-0.268	1.419			-0.081	-0.442	1.345			-0.063	-0.516	1.322			0.303	-0.076	1.452			0.341	-0.236	1.328
0.127	-0.262	1.371			0.129	-0.223	1.424			0.156	0.055	1.481			0.177	0.214	1.458			0.017	-0.045	1.441			-0.077	-0.268	1.419			-0.081	-0.442	1.345			-0.063	-0.517	1.322			0.303	-0.076	1.452			0.338	-0.235	1.328
0.126	-0.263	1.371			0.129	-0.223	1.424			0.156	0.055	1.481			0.177	0.214	1.458			0.017	-0.045	1.441			-0.077	-0.268	1.420			-0.081	-0.442	1.345			-0.063	-0.517	1.322			0.303	-0.076	1.452			0.336	-0.234	1.329
0.126	-0.263	1.372			0.129	-0.223	1.424			0.156	0.055	1.481			0.177	0.214	1.458			0.017	-0.045	1.442			-0.077	-0.269	1.420			-0.081	-0.442	1.345			-0.063	-0.517	1.322			0.302	-0.076	1.452			0.335	-0.233	1.329
0.126	-0.263	1.372			0.129	-0.223	1.424			0.156	0.055	1.481			0.177	0.214	1.458			0.017	-0.045	1.442			-0.077	-0.269	1.420			-0.081	-0.442	1.345			-0.063	-0.517	1.322			0.302	-0.076	1.452			0.334	-0.233	1.324
0.126	-0.263	1.372			0.129	-0.223	1.424			0.156	0.055	1.481			0.177	0.214	1.458			0.017	-0.045	1.442			-0.077	-0.269	1.420			-0.082	-0.442	1.345			-0.063	-0.517	1.322			0.302	-0.076	1.452			0.334	-0.233	1.316
0.126	-0.263	1.372			0.129	-0.223	1.425			0.156	0.055	1.481			0.177	0.214	1.458			0.016	-0.045	1.442			-0.077	-0.269	1.420			-0.082	-0.442	1.345			-0.063	-0.517	1.322			0.301	-0.075	1.451			0.333	-0.233	1.314
0.126	-0.263	1.372			0.129	-0.223	1.425			0.156	0.055	1.481			0.177	0.214	1.459			0.016	-0.045	1.443			-0.077	-0.269	1.420			-0.082	-0.442	1.345			-0.063	-0.517	1.322			0.301	-0.075	1.451			0.328	-0.232	1.318
0.126	-0.263	1.372			0.129	-0.223	1.425			0.156	0.055	1.481			0.177	0.214	1.459			0.016	-0.045	1.443			-0.078	-0.269	1.421			-0.082	-0.442	1.346			-0.064	-0.517	1.323			0.299	-0.074	1.451			0.325	-0.232	1.308
0.126	-0.263	1.372			0.129	-0.223	1.425			0.156	0.055	1.481			0.177	0.214	1.459			0.016	-0.045	1.443			-0.078	-0.269	1.421			-0.082	-0.442	1.346			-0.064	-0.517	1.323			0.299	-0.074	1.451			0.325	-0.232	1.308
0.126	-0.263	1.372			0.128	-0.223	1.425			0.156	0.055	1.482			0.177	0.214	1.459			0.015	-0.045	1.443			-0.078	-0.269	1.421			-0.082	-0.443	1.346			-0.064	-0.517	1.323			0.298	-0.074	1.451			0.325	-0.231	1.301
0.126	-0.263	1.372			0.128	-0.223	1.425			0.156	0.055	1.482			0.177	0.214	1.459			0.015	-0.045	1.443			-0.078	-0.269	1.421			-0.082	-0.443	1.346			-0.064	-0.517	1.323			0.297	-0.073	1.450			0.329	-0.229	1.278
0.126	-0.263	1.372			0.128	-0.224	1.425			0.156	0.055	1.482			0.176	0.214	1.459			0.015	-0.045	1.444			-0.078	-0.269	1.421			-0.083	-0.443	1.346			-0.064	-0.517	1.323			0.296	-0.073	1.450			0.331	-0.228	1.267
0.126	-0.263	1.372			0.128	-0.224	1.425			0.155	0.055	1.482			0.176	0.214	1.459			0.014	-0.045	1.444			-0.078	-0.269	1.421			-0.083	-0.443	1.346			-0.064	-0.517	1.323			0.295	-0.072	1.450			0.331	-0.227	1.260
0.125	-0.263	1.372			0.128	-0.224	1.425			0.155	0.055	1.482			0.176	0.214	1.459			0.014	-0.045	1.444			-0.078	-0.270	1.421			-0.083	-0.443	1.346			-0.064	-0.517	1.323			0.294	-0.072	1.449			0.332	-0.226	1.254
0.125	-0.263	1.373			0.128	-0.224	1.425			0.155	0.055	1.482			0.176	0.214	1.459			0.014	-0.045	1.444			-0.078	-0.270	1.421			-0.083	-0.443	1.346			-0.064	-0.517	1.323			0.293	-0.071	1.449			0.332	-0.225	1.250
0.125	-0.263	1.373			0.128	-0.224	1.425			0.155	0.055	1.482			0.175	0.213	1.459			0.013	-0.045	1.444			-0.078	-0.270	1.422			-0.083	-0.443	1.346			-0.065	-0.517	1.323			0.292	-0.071	1.449			0.333	-0.225	1.247
0.125	-0.263	1.373			0.128	-0.224	1.425			0.154	0.055	1.482			0.175	0.213	1.459			0.013	-0.045	1.445			-0.079	-0.270	1.422			-0.084	-0.443	1.347			-0.065	-0.518	1.324			0.290	-0.070	1.448			0.333	-0.224	1.241
0.125	-0.263	1.373			0.128	-0.224	1.425			0.154	0.055	1.482			0.175	0.213	1.459			0.013	-0.045	1.445			-0.079	-0.270	1.422			-0.084	-0.443	1.347			-0.065	-0.518	1.324			0.290	-0.070	1.448			0.333	-0.224	1.241
0.124	-0.264	1.373			0.128	-0.224	1.425			0.154	0.055	1.482			0.175	0.213	1.459			0.012	-0.045	1.445			-0.079	-0.270	1.422			-0.084	-0.443	1.347			-0.065	-0.518	1.324			0.289	-0.069	1.448			0.333	-0.223	1.238
0.124	-0.264	1.373			0.127	-0.224	1.425			0.154	0.055	1.482			0.175	0.213	1.459			0.012	-0.045	1.445			-0.079	-0.270	1.422			-0.084	-0.443	1.347			-0.066	-0.518	1.324			0.289	-0.069	1.447			0.333	-0.223	1.236
0.124	-0.264	1.373			0.127	-0.224	1.425			0.153	0.055	1.482			0.174	0.213	1.459			0.012	-0.045	1.445			-0.079	-0.270	1.422			-0.085	-0.444	1.347			-0.066	-0.518	1.324			0.288	-0.068	1.447			0.333	-0.222	1.234
0.123	-0.264	1.373			0.127	-0.224	1.425			0.153	0.055	1.482			0.174	0.213	1.459			0.011	-0.045	1.445			-0.080	-0.270	1.422			-0.085	-0.444	1.347			-0.066	-0.518	1.324			0.287	-0.068	1.447			0.333	-0.222	1.232
0.123	-0.264	1.373			0.127	-0.224	1.425			0.152	0.055	1.482			0.174	0.213	1.458			0.011	-0.045	1.446			-0.080	-0.270	1.422			-0.085	-0.444	1.348			-0.067	-0.518	1.324			0.286	-0.067	1.446			0.333	-0.221	1.230
0.123	-0.264	1.373			0.126	-0.224	1.425			0.152	0.055	1.482			0.173	0.213	1.458			0.011	-0.045	1.446			-0.080	-0.270	1.423			-0.086	-0.444	1.348			-0.067	-0.518	1.325			0.284	-0.067	1.446			0.333	-0.220	1.228
0.122	-0.264	1.373			0.126	-0.224	1.425			0.151	0.055	1.482			0.173	0.213	1.458			0.010	-0.045	1.446			-0.080	-0.270	1.423			-0.086	-0.444	1.348			-0.067	-0.518	1.325			0.283	-0.066	1.445			0.332	-0.219	1.227
0.122	-0.264	1.373			0.126	-0.224	1.425			0.150	0.055	1.481			0.172	0.213	1.458			0.010	-0.045	1.446			-0.081	-0.271	1.423			-0.087	-0.444	1.349			-0.068	-0.518	1.325			0.282	-0.065	1.445			0.332	-0.218	1.225
0.122	-0.264	1.373			0.125	-0.224	1.425			0.150	0.055	1.481			0.171	0.213	1.458			0.009	-0.045	1.446			-0.081	-0.271	1.423			-0.088	-0.444	1.349			-0.069	-0.519	1.325			0.281	-0.065	1.445			0.332	-0.218	1.224
0.121	-0.264	1.373			0.125	-0.225	1.425			0.149	0.055	1.481			0.171	0.213	1.458			0.009	-0.045	1.446			-0.081	-0.271	1.423			-0.089	-0.445	1.349			-0.070	-0.519	1.326			0.280	-0.064	1.444			0.332	-0.217	1.222
0.121	-0.265	1.373			0.125	-0.225	1.425			0.149	0.055	1.481			0.170	0.213	1.458			0.008	-0.045	1.446			-0.081	-0.271	1.423			-0.089	-0.445	1.350			-0.070	-0.519	1.326			0.279	-0.064	1.444			0.331	-0.216	1.221
0.120	-0.265	1.373			0.125	-0.225	1.425			0.148	0.056	1.481			0.169	0.213	1.457			0.008	-0.045	1.446			-0.082	-0.271	1.423			-0.090	-0.445	1.350			-0.071	-0.519	1.326			0.278	-0.063	1.444			0.331	-0.215	1.220
0.120	-0.265	1.373			0.124	-0.225	1.425			0.148	0.056	1.480			0.168	0.213	1.457			0.007	-0.045	1.446			-0.082	-0.271	1.424			-0.091	-0.445	1.351			-0.071	-0.519	1.326			0.277	-0.063	1.443			0.330	-0.215	1.220
0.120	-0.265	1.373			0.124	-0.225	1.425			0.147	0.056	1.480			0.168	0.213	1.457			0.007	-0.045	1.446			-0.082	-0.271	1.424			-0.091	-0.445	1.351			-0.072	-0.519	1.327			0.276	-0.062	1.443			0.330	-0.214	1.219
0.119	-0.265	1.373			0.124	-0.225	1.425			0.147	0.056	1.480			0.167	0.214	1.457			0.006	-0.045	1.446			-0.083	-0.271	1.424			-0.092	-0.445	1.351			-0.072	-0.519	1.327			0.276	-0.062	1.443			0.329	-0.213	1.218
0.119	-0.265	1.372			0.123	-0.225	1.425			0.146	0.056	1.480			0.166	0.214	1.457			0.006	-0.045	1.446			-0.083	-0.271	1.424			-0.092	-0.445	1.352			-0.073	-0.519	1.327			0.275	-0.062	1.443			0.328	-0.212	1.218
0.118	-0.265	1.372			0.123	-0.225	1.425			0.145	0.056	1.479			0.166	0.214	1.456			0.005	-0.045	1.446			-0.083	-0.271	1.424			-0.093	-0.445	1.352			-0.073	-0.519	1.327			0.274	-0.061	1.442			0.328	-0.212	1.217
0.118	-0.265	1.372			0.122	-0.225	1.425			0.145	0.056	1.479			0.164	0.214	1.456			0.004	-0.045	1.446			-0.084	-0.271	1.424			-0.093	-0.445	1.352			-0.074	-0.519	1.328			0.273	-0.061	1.442			0.327	-0.211	1.217
0.118	-0.265	1.372			0.122	-0.225	1.425			0.144	0.056	1.479			0.163	0.214	1.455			0.004	-0.045	1.446			-0.084	-0.271	1.424			-0.094	-0.446	1.352			-0.074	-0.519	1.328			0.272	-0.061	1.442			0.327	-0.211	1.217
0.117	-0.266	1.372			0.122	-0.225	1.425			0.144	0.056	1.479			0.162	0.213	1.455			0.003	-0.045	1.446			-0.084	-0.271	1.424			-0.094	-0.446	1.353			-0.075	-0.519	1.328			0.272	-0.060	1.442			0.327	-0.211	1.218
0.117	-0.266	1.372			0.121	-0.225	1.425			0.143	0.056	1.479			0.161	0.213	1.454			0.003	-0.045	1.446			-0.085	-0.271	1.424			-0.094	-0.446	1.353			-0.075	-0.520	1.328			0.271	-0.060	1.441			0.327	-0.211	1.218
0.116	-0.266	1.372			0.121	-0.225	1.425			0.143	0.056	1.478			0.160	0.213	1.454			0.002	-0.045	1.446			-0.085	-0.271	1.425			-0.095	-0.446	1.353			-0.076	-0.520	1.328			0.270	-0.060	1.441			0.326	-0.211	1.219
0.116	-0.266	1.372			0.120	-0.226	1.424			0.142	0.056	1.478			0.160	0.213	1.454			0.001	-0.045	1.446			-0.085	-0.271	1.425			-0.095	-0.446	1.353			-0.076	-0.520	1.328			0.270	-0.059	1.441			0.326	-0.210	1.219
0.116	-0.266	1.372			0.120	-0.226	1.424			0.142	0.056	1.478			0.159	0.213	1.454			0.001	-0.045	1.446			-0.086	-0.271	1.425			-0.095	-0.446	1.353			-0.077	-0.520	1.329			0.269	-0.059	1.441			0.326	-0.210	1.220
0.115	-0.266	1.372			0.120	-0.226	1.424			0.141	0.056	1.478			0.158	0.213	1.453			0.000	-0.045	1.446			-0.086	-0.271	1.425			-0.096	-0.446	1.353			-0.077	-0.520	1.329			0.268	-0.058	1.441			0.325	-0.210	1.221
0.115	-0.266	1.372			0.119	-0.226	1.424			0.141	0.056	1.478			0.158	0.213	1.453			0.000	-0.045	1.446			-0.086	-0.271	1.425			-0.096	-0.446	1.354			-0.078	-0.520	1.329			0.268	-0.058	1.441			0.325	-0.210	1.223
0.115	-0.266	1.372			0.119	-0.226	1.424			0.140	0.056	1.478			0.157	0.213	1.453			-0.000	-0.045	1.446			-0.087	-0.271	1.425			-0.096	-0.446	1.354			-0.078	-0.520	1.329			0.267	-0.058	1.441			0.324	-0.210	1.224
0.114	-0.266	1.372			0.119	-0.226	1.424			0.140	0.056	1.478			0.157	0.213	1.453			-0.001	-0.045	1.446			-0.087	-0.271	1.425			-0.096	-0.446	1.354			-0.079	-0.520	1.329			0.266	-0.057	1.441			0.323	-0.210	1.225
0.114	-0.266	1.372			0.118	-0.226	1.424			0.140	0.056	1.478			0.157	0.213	1.453			-0.001	-0.045	1.446			-0.087	-0.271	1.425			-0.097	-0.446	1.354			-0.079	-0.520	1.329			0.265	-0.057	1.441			0.323	-0.211	1.226
0.114	-0.266	1.372			0.118	-0.226	1.424			0.139	0.056	1.477			0.156	0.213	1.453			-0.001	-0.045	1.445			-0.087	-0.271	1.425			-0.097	-0.446	1.354			-0.079	-0.520	1.329			0.265	-0.057	1.441			0.322	-0.211	1.227
0.113	-0.266	1.371			0.118	-0.226	1.424			0.139	0.056	1.477			0.156	0.213	1.453			-0.002	-0.045	1.445			-0.088	-0.271	1.425			-0.097	-0.446	1.354			-0.080	-0.520	1.330			0.264	-0.056	1.441			0.322	-0.211	1.228
0.113	-0.266	1.371			0.118	-0.226	1.424			0.139	0.056	1.477			0.156	0.213	1.452			-0.002	-0.045	1.445			-0.088	-0.271	1.425			-0.097	-0.446	1.354			-0.080	-0.520	1.330			0.263	-0.056	1.441			0.322	-0.211	1.229
0.113	-0.267	1.371			0.117	-0.226	1.424			0.138	0.056	1.477			0.155	0.213	1.452			-0.002	-0.045	1.445			-0.088	-0.271	1.425			-0.097	-0.446	1.354			-0.080	-0.520	1.330			0.262	-0.056	1.441			0.321	-0.210	1.230
0.113	-0.267	1.371			0.117	-0.226	1.424			0.138	0.056	1.477			0.155	0.213	1.452			-0.003	-0.045	1.445			-0.088	-0.271	1.426			-0.098	-0.446	1.354			-0.081	-0.520	1.330			0.262	-0.056	1.441			0.321	-0.210	1.230
0.112	-0.267	1.371			0.117	-0.226	1.424			0.138	0.056	1.477			0.155	0.213	1.452			-0.003	-0.045	1.445			-0.088	-0.271	1.426			-0.098	-0.446	1.355			-0.081	-0.520	1.330			0.261	-0.055	1.441			0.320	-0.210	1.230
0.112	-0.267	1.371			0.116	-0.226	1.424			0.137	0.056	1.477			0.155	0.213	1.452			-0.003	-0.045	1.445			-0.089	-0.271	1.426			-0.098	-0.446	1.355			-0.081	-0.520	1.330			0.261	-0.055	1.441			0.320	-0.210	1.231
0.112	-0.267	1.371			0.116	-0.226	1.424			0.137	0.056	1.477			0.154	0.213	1.452			-0.004	-0.045	1.445			-0.089	-0.271	1.426			-0.098	-0.446	1.355			-0.081	-0.520	1.330			0.260	-0.055	1.441			0.319	-0.210	1.231
0.112	-0.267	1.371			0.116	-0.227	1.424			0.137	0.056	1.477			0.154	0.213	1.452			-0.004	-0.045	1.445			-0.089	-0.271	1.426			-0.098	-0.446	1.355			-0.082	-0.520	1.330			0.260	-0.055	1.441			0.319	-0.210	1.232
0.111	-0.267	1.371			0.116	-0.227	1.424			0.136	0.056	1.477			0.154	0.213	1.452			-0.004	-0.045	1.445			-0.089	-0.271	1.426			-0.098	-0.446	1.355			-0.082	-0.520	1.330			0.259	-0.055	1.441			0.318	-0.210	1.232
0.111	-0.267	1.371			0.115	-0.227	1.424			0.136	0.056	1.477			0.154	0.213	1.452			-0.004	-0.045	1.445			-0.089	-0.271	1.426			-0.098	-0.446	1.355			-0.082	-0.520	1.331			0.259	-0.054	1.441			0.318	-0.210	1.233
0.111	-0.267	1.371			0.115	-0.227	1.423			0.136	0.056	1.477			0.154	0.213	1.452			-0.005	-0.045	1.445			-0.090	-0.271	1.426			-0.098	-0.446	1.355			-0.082	-0.520	1.331			0.258	-0.054	1.441			0.318	-0.210	1.233
0.111	-0.267	1.371			0.115	-0.227	1.423			0.136	0.056	1.477			0.153	0.213	1.452			-0.005	-0.045	1.445			-0.090	-0.271	1.426			-0.099	-0.446	1.355			-0.082	-0.520	1.331			0.258	-0.054	1.441			0.317	-0.210	1.234
0.110	-0.268	1.371			0.115	-0.227	1.423			0.135	0.056	1.477			0.153	0.213	1.452			-0.005	-0.045	1.445			-0.090	-0.271	1.426			-0.099	-0.446	1.355			-0.082	-0.520	1.331			0.257	-0.054	1.441			0.317	-0.210	1.234
0.110	-0.268	1.371			0.114	-0.227	1.423			0.135	0.056	1.477			0.153	0.213	1.452			-0.005	-0.045	1.445			-0.090	-0.271	1.426			-0.099	-0.446	1.355			-0.083	-0.520	1.331			0.257	-0.054	1.441			0.316	-0.210	1.234
0.110	-0.268	1.371			0.114	-0.227	1.423			0.135	0.056	1.477			0.153	0.213	1.452			-0.005	-0.045	1.445			-0.090	-0.271	1.427			-0.099	-0.446	1.356			-0.083	-0.520	1.331			0.256	-0.054	1.441			0.316	-0.210	1.235
0.110	-0.268	1.371			0.114	-0.227	1.423			0.135	0.056	1.477			0.153	0.213	1.452			-0.006	-0.045	1.445			-0.090	-0.271	1.427			-0.099	-0.446	1.356			-0.083	-0.520	1.331			0.256	-0.054	1.441			0.315	-0.209	1.235
0.109	-0.268	1.371			0.114	-0.227	1.423			0.134	0.056	1.477			0.153	0.213	1.452			-0.006	-0.045	1.445			-0.091	-0.271	1.427			-0.099	-0.446	1.356			-0.083	-0.520	1.331			0.255	-0.053	1.442			0.314	-0.209	1.235
0.109	-0.268	1.371			0.113	-0.227	1.423			0.134	0.056	1.477			0.152	0.213	1.452			-0.006	-0.045	1.445			-0.091	-0.271	1.427			-0.099	-0.446	1.356			-0.084	-0.520	1.332			0.255	-0.053	1.442			0.313	-0.209	1.235
0.109	-0.268	1.371			0.113	-0.227	1.423			0.134	0.056	1.477			0.152	0.213	1.452			-0.006	-0.045	1.445			-0.091	-0.271	1.427			-0.099	-0.446	1.356			-0.084	-0.520	1.332			0.254	-0.053	1.442			0.312	-0.209	1.235
0.109	-0.268	1.371			0.113	-0.227	1.423			0.133	0.056	1.477			0.152	0.213	1.452			-0.007	-0.045	1.446			-0.091	-0.271	1.427			-0.099	-0.446	1.356			-0.084	-0.520	1.332			0.254	-0.053	1.442			0.311	-0.209	1.236
0.108	-0.268	1.371			0.113	-0.227	1.423			0.133	0.056	1.477			0.152	0.213	1.452			-0.007	-0.045	1.446			-0.091	-0.271	1.427			-0.099	-0.446	1.356			-0.084	-0.520	1.332			0.253	-0.053	1.442			0.311	-0.209	1.236
0.108	-0.268	1.371			0.112	-0.227	1.424			0.132	0.057	1.477			0.151	0.213	1.452			-0.007	-0.045	1.446			-0.092	-0.271	1.428			-0.099	-0.446	1.357			-0.085	-0.520	1.332			0.253	-0.053	1.442			0.310	-0.208	1.237
0.108	-0.268	1.371			0.112	-0.227	1.424			0.131	0.057	1.477			0.151	0.214	1.452			-0.008	-0.045	1.446			-0.092	-0.270	1.428			-0.100	-0.446	1.357			-0.085	-0.520	1.332			0.252	-0.052	1.442			0.310	-0.208	1.237
0.107	-0.268	1.371			0.111	-0.228	1.424			0.130	0.057	1.478			0.151	0.214	1.452			-0.008	-0.045	1.446			-0.092	-0.270	1.428			-0.100	-0.445	1.357			-0.085	-0.520	1.333			0.251	-0.052	1.443			0.309	-0.208	1.238
0.107	-0.268	1.371			0.111	-0.228	1.424			0.130	0.057	1.478			0.151	0.214	1.452			-0.008	-0.045	1.446			-0.092	-0.270	1.428			-0.100	-0.445	1.357			-0.086	-0.520	1.333			0.250	-0.052	1.443			0.308	-0.208	1.238
0.107	-0.268	1.371			0.111	-0.228	1.424			0.129	0.058	1.478			0.151	0.214	1.452			-0.008	-0.045	1.446			-0.092	-0.270	1.428			-0.100	-0.445	1.357			-0.086	-0.520	1.333			0.250	-0.052	1.443			0.308	-0.208	1.238
0.107	-0.269	1.371			0.110	-0.228	1.424			0.128	0.058	1.479			0.150	0.214	1.452			-0.009	-0.045	1.446			-0.093	-0.270	1.428			-0.100	-0.445	1.358			-0.087	-0.520	1.333			0.249	-0.052	1.443			0.307	-0.208	1.239
0.106	-0.269	1.371			0.110	-0.228	1.424			0.128	0.058	1.479			0.150	0.214	1.452			-0.009	-0.045	1.447			-0.093	-0.270	1.429			-0.101	-0.445	1.358			-0.087	-0.519	1.334			0.249	-0.051	1.444			0.306	-0.208	1.239
0.106	-0.269	1.371			0.110	-0.228	1.424			0.127	0.058	1.479			0.150	0.214	1.452			-0.010	-0.044	1.447			-0.093	-0.270	1.429			-0.101	-0.445	1.359			-0.088	-0.519	1.334			0.248	-0.051	1.444			0.306	-0.207	1.239
0.106	-0.269	1.371			0.109	-0.228	1.424			0.127	0.059	1.479			0.150	0.214	1.452			-0.010	-0.044	1.447			-0.093	-0.269	1.429			-0.101	-0.444	1.359			-0.088	-0.519	1.334			0.247	-0.051	1.444			0.305	-0.207	1.240
0.105	-0.269	1.371			0.109	-0.228	1.424			0.126	0.059	1.479			0.149	0.214	1.452			-0.010	-0.044	1.447			-0.093	-0.269	1.429			-0.102	-0.444	1.359			-0.089	-0.519	1.334			0.247	-0.051	1.444			0.305	-0.207	1.240
0.105	-0.269	1.372			0.109	-0.228	1.424			0.126	0.059	1.480			0.149	0.214	1.452			-0.011	-0.044	1.447			-0.094	-0.269	1.429			-0.102	-0.444	1.360			-0.089	-0.519	1.335			0.246	-0.051	1.444			0.304	-0.207	1.240
0.105	-0.269	1.372			0.108	-0.228	1.424			0.125	0.059	1.480			0.149	0.214	1.452			-0.011	-0.044	1.447			-0.094	-0.269	1.429			-0.102	-0.444	1.360			-0.090	-0.518	1.335			0.246	-0.050	1.445			0.304	-0.207	1.241
0.104	-0.269	1.372			0.108	-0.227	1.424			0.125	0.059	1.480			0.148	0.214	1.452			-0.011	-0.044	1.448			-0.094	-0.269	1.429			-0.103	-0.444	1.361			-0.090	-0.518	1.335			0.245	-0.050	1.445			0.304	-0.207	1.241
0.104	-0.269	1.372			0.108	-0.227	1.424			0.124	0.059	1.480			0.148	0.214	1.452			-0.012	-0.043	1.448			-0.094	-0.268	1.429			-0.103	-0.443	1.361			-0.091	-0.518	1.335			0.245	-0.050	1.445			0.304	-0.206	1.241
0.104	-0.269	1.372			0.107	-0.227	1.425			0.124	0.060	1.480			0.148	0.214	1.452			-0.012	-0.043	1.448			-0.094	-0.268	1.430			-0.104	-0.443	1.361			-0.091	-0.518	1.336			0.244	-0.050	1.445			0.304	-0.206	1.241
0.103	-0.269	1.372			0.107	-0.227	1.425			0.123	0.060	1.481			0.148	0.214	1.452			-0.013	-0.043	1.448			-0.094	-0.268	1.430			-0.104	-0.443	1.362			-0.091	-0.518	1.336			0.244	-0.050	1.445			0.303	-0.206	1.242
0.103	-0.269	1.372			0.106	-0.227	1.425			0.123	0.060	1.481			0.147	0.214	1.452			-0.013	-0.043	1.448			-0.095	-0.268	1.430			-0.104	-0.443	1.362			-0.092	-0.518	1.336			0.243	-0.050	1.446			0.303	-0.206	1.242
0.103	-0.269	1.372			0.106	-0.227	1.425			0.122	0.060	1.481			0.147	0.214	1.452			-0.013	-0.043	1.448			-0.095	-0.268	1.430			-0.105	-0.443	1.362			-0.092	-0.517	1.337			0.243	-0.050	1.446			0.303	-0.206	1.242
0.102	-0.269	1.372			0.106	-0.227	1.425			0.122	0.060	1.481			0.147	0.214	1.452			-0.014	-0.043	1.449			-0.095	-0.268	1.430			-0.105	-0.443	1.363			-0.092	-0.517	1.337			0.242	-0.050	1.446			0.302	-0.206	1.242
0.102	-0.269	1.372			0.105	-0.227	1.425			0.122	0.060	1.481			0.147	0.214	1.452			-0.014	-0.043	1.449			-0.095	-0.267	1.430			-0.105	-0.443	1.363			-0.093	-0.517	1.337			0.242	-0.049	1.446			0.302	-0.206	1.243
0.102	-0.269	1.372			0.105	-0.227	1.425			0.121	0.060	1.481			0.146	0.214	1.452			-0.014	-0.042	1.449			-0.095	-0.267	1.430			-0.106	-0.442	1.363			-0.093	-0.517	1.337			0.241	-0.049	1.446			0.302	-0.206	1.243
0.101	-0.269	1.372			0.105	-0.227	1.425			0.121	0.061	1.481			0.146	0.214	1.452			-0.014	-0.042	1.449			-0.095	-0.267	1.430			-0.106	-0.442	1.363			-0.093	-0.517	1.337			0.241	-0.049	1.446			0.302	-0.206	1.243
0.101	-0.268	1.372			0.104	-0.227	1.425			0.120	0.061	1.481			0.146	0.214	1.452			-0.015	-0.042	1.449			-0.096	-0.267	1.430			-0.106	-0.442	1.364			-0.093	-0.517	1.337			0.241	-0.049	1.446			0.302	-0.206	1.244
0.101	-0.268	1.372			0.104	-0.227	1.425			0.120	0.061	1.482			0.145	0.214	1.452			-0.015	-0.042	1.449			-0.096	-0.267	1.430			-0.106	-0.442	1.364			-0.094	-0.517	1.338			0.240	-0.049	1.446			0.302	-0.206	1.244
0.100	-0.268	1.372			0.104	-0.227	1.425			0.120	0.061	1.482			0.145	0.215	1.452			-0.015	-0.042	1.449			-0.096	-0.267	1.430			-0.106	-0.442	1.364			-0.094	-0.517	1.338			0.240	-0.049	1.447			0.302	-0.206	1.244
0.100	-0.268	1.372			0.103	-0.227	1.425			0.119	0.061	1.482			0.144	0.215	1.452			-0.016	-0.042	1.449			-0.096	-0.267	1.430			-0.107	-0.442	1.364			-0.094	-0.517	1.338			0.240	-0.049	1.447			0.302	-0.206	1.245
0.100	-0.268	1.372			0.103	-0.227	1.425			0.119	0.061	1.482			0.144	0.215	1.451			-0.016	-0.042	1.449			-0.096	-0.267	1.430			-0.107	-0.442	1.364			-0.094	-0.517	1.338			0.239	-0.049	1.447			0.302	-0.206	1.245
0.100	-0.268	1.372			0.103	-0.227	1.425			0.119	0.061	1.482			0.143	0.215	1.451			-0.016	-0.042	1.449			-0.096	-0.267	1.431			-0.107	-0.442	1.364			-0.094	-0.517	1.338			0.239	-0.049	1.447			0.302	-0.206	1.245
0.099	-0.268	1.373			0.103	-0.227	1.425			0.119	0.061	1.482			0.143	0.215	1.451			-0.016	-0.041	1.450			-0.097	-0.266	1.431			-0.107	-0.442	1.364			-0.095	-0.517	1.338			0.239	-0.049	1.447			0.302	-0.206	1.245
0.099	-0.268	1.373			0.102	-0.227	1.425			0.118	0.061	1.482			0.142	0.215	1.451			-0.017	-0.041	1.450			-0.097	-0.266	1.431			-0.107	-0.442	1.365			-0.095	-0.517	1.338			0.238	-0.049	1.447			0.302	-0.206	1.245
0.099	-0.268	1.373			0.102	-0.227	1.426			0.118	0.061	1.482			0.142	0.215	1.451			-0.017	-0.041	1.450			-0.097	-0.266	1.431			-0.107	-0.442	1.365			-0.095	-0.516	1.338			0.238	-0.048	1.447			0.302	-0.206	1.245
0.098	-0.268	1.373			0.102	-0.227	1.426			0.118	0.062	1.482			0.141	0.215	1.450			-0.017	-0.041	1.450			-0.097	-0.266	1.431			-0.107	-0.442	1.365			-0.095	-0.516	1.338			0.238	-0.048	1.447			0.302	-0.206	1.245
0.098	-0.268	1.373			0.102	-0.227	1.426			0.118	0.062	1.482			0.141	0.216	1.450			-0.017	-0.041	1.450			-0.097	-0.266	1.431			-0.107	-0.442	1.365			-0.095	-0.516	1.338			0.238	-0.048	1.447			0.302	-0.206	1.245
0.098	-0.268	1.373			0.101	-0.227	1.426			0.117	0.062	1.482			0.140	0.216	1.450			-0.017	-0.041	1.450			-0.097	-0.266	1.431			-0.108	-0.442	1.365			-0.095	-0.516	1.338			0.238	-0.048	1.447			0.303	-0.206	1.245
0.098	-0.268	1.373			0.101	-0.226	1.426			0.117	0.062	1.482			0.140	0.216	1.450			-0.018	-0.041	1.450			-0.097	-0.266	1.431			-0.108	-0.442	1.365			-0.095	-0.516	1.338			0.238	-0.049	1.447			0.303	-0.206	1.245
0.097	-0.268	1.373			0.101	-0.226	1.426			0.117	0.062	1.482			0.139	0.216	1.450			-0.018	-0.041	1.450			-0.098	-0.266	1.431			-0.108	-0.442	1.365			-0.096	-0.516	1.339			0.238	-0.049	1.447			0.304	-0.206	1.244
0.097	-0.268	1.373			0.101	-0.226	1.426			0.117	0.062	1.482			0.139	0.216	1.450			-0.018	-0.041	1.450			-0.098	-0.266	1.431			-0.108	-0.441	1.365			-0.096	-0.516	1.339			0.238	-0.049	1.446			0.305	-0.207	1.245
0.097	-0.268	1.373			0.100	-0.226	1.426			0.117	0.062	1.482			0.139	0.216	1.450			-0.018	-0.041	1.450			-0.098	-0.266	1.431			-0.108	-0.441	1.365			-0.096	-0.516	1.339			0.239	-0.049	1.446			0.306	-0.207	1.245
0.097	-0.267	1.373			0.100	-0.226	1.426			0.116	0.062	1.482			0.138	0.216	1.449			-0.018	-0.041	1.450			-0.098	-0.266	1.431			-0.108	-0.441	1.365			-0.096	-0.516	1.339			0.240	-0.049	1.446			0.307	-0.208	1.245
0.097	-0.267	1.373			0.100	-0.226	1.426			0.116	0.062	1.482			0.138	0.216	1.449			-0.019	-0.041	1.450			-0.098	-0.266	1.431			-0.108	-0.441	1.365			-0.096	-0.516	1.339			0.240	-0.049	1.446			0.308	-0.209	1.245
0.096	-0.267	1.373			0.100	-0.226	1.426			0.116	0.062	1.482			0.138	0.216	1.449			-0.019	-0.041	1.450			-0.098	-0.266	1.430			-0.108	-0.441	1.365			-0.096	-0.516	1.339			0.241	-0.050	1.446			0.309	-0.209	1.245
0.096	-0.267	1.373			0.100	-0.226	1.426			0.116	0.062	1.482			0.138	0.216	1.449			-0.019	-0.040	1.450			-0.098	-0.265	1.430			-0.108	-0.441	1.365			-0.096	-0.516	1.339			0.242	-0.050	1.446			0.311	-0.210	1.245
0.096	-0.267	1.373			0.100	-0.226	1.426			0.116	0.062	1.482			0.137	0.216	1.449			-0.019	-0.040	1.450			-0.098	-0.265	1.430			-0.108	-0.441	1.365			-0.096	-0.516	1.338			0.243	-0.050	1.446			0.312	-0.211	1.245
0.096	-0.267	1.373			0.099	-0.225	1.426			0.116	0.062	1.482			0.137	0.216	1.449			-0.019	-0.040	1.450			-0.099	-0.265	1.430			-0.108	-0.441	1.365			-0.096	-0.516	1.338			0.245	-0.051	1.445			0.314	-0.212	1.246
0.096	-0.266	1.373			0.099	-0.225	1.426			0.115	0.062	1.482			0.137	0.216	1.449			-0.019	-0.040	1.450			-0.099	-0.265	1.430			-0.108	-0.441	1.365			-0.097	-0.516	1.338			0.247	-0.051	1.445			0.316	-0.214	1.247
0.096	-0.266	1.373			0.099	-0.225	1.426			0.115	0.062	1.482			0.137	0.216	1.449			-0.019	-0.040	1.450			-0.099	-0.265	1.430			-0.108	-0.441	1.365			-0.097	-0.516	1.338			0.247	-0.051	1.445			0.316	-0.214	1.247
0.096	-0.266	1.373			0.099	-0.225	1.426			0.115	0.062	1.482			0.137	0.216	1.449			-0.020	-0.040	1.450			-0.099	-0.265	1.429			-0.108	-0.441	1.364			-0.097	-0.516	1.338			0.248	-0.052	1.445			0.318	-0.215	1.247
0.096	-0.266	1.373			0.099	-0.225	1.426			0.115	0.062	1.482			0.137	0.216	1.449			-0.020	-0.040	1.450			-0.099	-0.265	1.429			-0.108	-0.441	1.364			-0.097	-0.516	1.337			0.248	-0.052	1.445			0.319	-0.215	1.247
0.095	-0.266	1.373			0.099	-0.225	1.426			0.115	0.062	1.482			0.136	0.216	1.448			-0.020	-0.040	1.450			-0.099	-0.265	1.429			-0.108	-0.441	1.364			-0.097	-0.516	1.337			0.249	-0.052	1.445			0.321	-0.216	1.248
0.095	-0.266	1.373			0.099	-0.225	1.426			0.115	0.062	1.482			0.136	0.216	1.448			-0.020	-0.040	1.450			-0.099	-0.265	1.429			-0.108	-0.441	1.363			-0.097	-0.516	1.337			0.250	-0.052	1.445			0.323	-0.216	1.248
0.095	-0.265	1.373			0.099	-0.224	1.426			0.115	0.062	1.482			0.136	0.216	1.448			-0.020	-0.040	1.450			-0.099	-0.265	1.429			-0.108	-0.441	1.363			-0.097	-0.516	1.337			0.251	-0.053	1.445			0.324	-0.217	1.248
0.095	-0.265	1.373			0.098	-0.224	1.426			0.115	0.062	1.482			0.136	0.216	1.448			-0.020	-0.040	1.450			-0.099	-0.265	1.428			-0.108	-0.440	1.363			-0.097	-0.515	1.336			0.252	-0.053	1.445			0.325	-0.217	1.249
0.095	-0.265	1.373			0.098	-0.224	1.426			0.115	0.063	1.482			0.136	0.216	1.448			-0.020	-0.040	1.450			-0.099	-0.264	1.428			-0.107	-0.440	1.362			-0.097	-0.515	1.336			0.253	-0.053	1.445			0.325	-0.218	1.249
0.095	-0.265	1.374			0.098	-0.224	1.426			0.114	0.063	1.482			0.136	0.216	1.448			-0.020	-0.040	1.450			-0.099	-0.264	1.428			-0.107	-0.440	1.361			-0.097	-0.515	1.335			0.254	-0.054	1.445			0.322	-0.223	1.258
0.095	-0.265	1.374			0.098	-0.224	1.426			0.114	0.063	1.482			0.136	0.216	1.448			-0.020	-0.040	1.450			-0.099	-0.264	1.428			-0.107	-0.440	1.361			-0.097	-0.515	1.335			0.254	-0.054	1.445			0.322	-0.223	1.258
0.095	-0.264	1.374			0.098	-0.224	1.426			0.114	0.063	1.482			0.136	0.216	1.448			-0.020	-0.040	1.449			-0.099	-0.264	1.428			-0.107	-0.440	1.361			-0.097	-0.515	1.335			0.255	-0.054	1.445			0.321	-0.224	1.262
0.095	-0.264	1.374			0.098	-0.223	1.426			0.114	0.063	1.482			0.136	0.216	1.448			-0.020	-0.040	1.449			-0.099	-0.264	1.427			-0.106	-0.440	1.361			-0.097	-0.515	1.335			0.256	-0.054	1.445			0.319	-0.236	1.271
0.095	-0.264	1.374			0.098	-0.223	1.426			0.114	0.063	1.482			0.136	0.216	1.448			-0.020	-0.040	1.449			-0.099	-0.264	1.427			-0.106	-0.440	1.360			-0.097	-0.515	1.335			0.257	-0.055	1.445			0.318	-0.237	1.274
0.095	-0.264	1.374			0.098	-0.223	1.426			0.114	0.063	1.482			0.136	0.216	1.448			-0.020	-0.040	1.449			-0.099	-0.264	1.427			-0.106	-0.440	1.360			-0.096	-0.515	1.334			0.257	-0.055	1.445			0.317	-0.240	1.276
0.095	-0.264	1.374			0.098	-0.223	1.426			0.114	0.063	1.482			0.136	0.216	1.448			-0.020	-0.040	1.449			-0.099	-0.264	1.427			-0.106	-0.440	1.360			-0.096	-0.515	1.334			0.258	-0.055	1.445			0.320	-0.235	1.268
0.095	-0.263	1.374			0.098	-0.223	1.426			0.114	0.063	1.482			0.136	0.216	1.448			-0.020	-0.039	1.449			-0.099	-0.264	1.427			-0.106	-0.440	1.359			-0.096	-0.515	1.334			0.259	-0.055	1.445			0.319	-0.235	1.271
0.095	-0.263	1.374			0.098	-0.223	1.426			0.114	0.063	1.482			0.136	0.216	1.448			-0.020	-0.039	1.449			-0.099	-0.264	1.427			-0.105	-0.439	1.359			-0.096	-0.515	1.334			0.259	-0.056	1.445			0.317	-0.242	1.276
0.095	-0.263	1.374			0.098	-0.222	1.427			0.114	0.063	1.482			0.136	0.215	1.448			-0.020	-0.039	1.449			-0.099	-0.264	1.426			-0.105	-0.439	1.359			-0.096	-0.515	1.333			0.260	-0.056	1.445			0.316	-0.251	1.282
0.095	-0.263	1.374			0.098	-0.222	1.427			0.114	0.063	1.482			0.136	0.215	1.448			-0.020	-0.039	1.449			-0.099	-0.264	1.426			-0.105	-0.439	1.359			-0.096	-0.515	1.333			0.260	-0.056	1.445			0.316	-0.251	1.282
0.095	-0.263	1.374			0.098	-0.222	1.427			0.114	0.063	1.482			0.137	0.215	1.448			-0.020	-0.039	1.449			-0.099	-0.264	1.426			-0.105	-0.439	1.358			-0.096	-0.515	1.333			0.261	-0.056	1.445			0.316	-0.254	1.285
0.095	-0.263	1.374			0.098	-0.222	1.427			0.114	0.063	1.482			0.137	0.215	1.447			-0.020	-0.039	1.449			-0.099	-0.263	1.426			-0.105	-0.439	1.358			-0.096	-0.515	1.333			0.261	-0.057	1.445			0.316	-0.256	1.286
0.095	-0.262	1.374			0.098	-0.222	1.427			0.114	0.063	1.482			0.137	0.215	1.447			-0.020	-0.039	1.449			-0.099	-0.263	1.426			-0.104	-0.439	1.358			-0.095	-0.515	1.333			0.262	-0.057	1.445			0.316	-0.258	1.287
0.095	-0.262	1.374			0.098	-0.222	1.427			0.114	0.063	1.482			0.137	0.215	1.447			-0.020	-0.039	1.449			-0.099	-0.263	1.426			-0.104	-0.439	1.358			-0.095	-0.515	1.332			0.263	-0.057	1.445			0.316	-0.259	1.288
0.096	-0.262	1.374			0.098	-0.222	1.427			0.114	0.063	1.482			0.137	0.215	1.447			-0.020	-0.039	1.448			-0.099	-0.263	1.426			-0.104	-0.439	1.358			-0.095	-0.515	1.332			0.263	-0.057	1.445			0.316	-0.261	1.290
0.096	-0.262	1.374			0.098	-0.222	1.427			0.114	0.063	1.482			0.137	0.215	1.447			-0.020	-0.039	1.448			-0.099	-0.263	1.425			-0.104	-0.439	1.357			-0.095	-0.515	1.332			0.264	-0.057	1.445			0.317	-0.259	1.291
0.096	-0.262	1.374			0.098	-0.222	1.427			0.114	0.063	1.481			0.137	0.215	1.447			-0.020	-0.039	1.448			-0.099	-0.263	1.425			-0.104	-0.439	1.357			-0.095	-0.515	1.332			0.264	-0.058	1.445			0.317	-0.256	1.291
0.096	-0.262	1.374			0.098	-0.221	1.427			0.114	0.063	1.481			0.137	0.215	1.447			-0.020	-0.039	1.448			-0.099	-0.263	1.425			-0.103	-0.439	1.357			-0.095	-0.515	1.332			0.265	-0.058	1.445			0.318	-0.254	1.291
0.096	-0.262	1.374			0.098	-0.221	1.427			0.114	0.063	1.481			0.137	0.215	1.447			-0.019	-0.039	1.448			-0.099	-0.263	1.425			-0.103	-0.439	1.357			-0.095	-0.514	1.332			0.265	-0.058	1.445			0.319	-0.255	1.290
0.096	-0.261	1.374			0.098	-0.221	1.427			0.114	0.063	1.481			0.138	0.215	1.447			-0.019	-0.039	1.448			-0.099	-0.263	1.425			-0.103	-0.439	1.357			-0.094	-0.514	1.331			0.266	-0.059	1.445			0.320	-0.246	1.294
0.096	-0.261	1.374			0.098	-0.221	1.427			0.114	0.063	1.481			0.138	0.215	1.447			-0.019	-0.039	1.448			-0.099	-0.263	1.425			-0.103	-0.439	1.357			-0.094	-0.514	1.331			0.266	-0.059	1.445			0.320	-0.240	1.300
0.096	-0.261	1.374			0.098	-0.221	1.427			0.114	0.063	1.481			0.138	0.215	1.447			-0.019	-0.039	1.448			-0.099	-0.263	1.425			-0.103	-0.439	1.356			-0.094	-0.514	1.331			0.267	-0.059	1.445			0.320	-0.237	1.304
0.096	-0.261	1.374			0.098	-0.221	1.427			0.114	0.063	1.481			0.138	0.215	1.447			-0.019	-0.039	1.448			-0.099	-0.263	1.424			-0.103	-0.439	1.356			-0.094	-0.514	1.331			0.267	-0.059	1.445			0.321	-0.233	1.307
0.096	-0.261	1.374			0.098	-0.221	1.427			0.114	0.063	1.481			0.138	0.215	1.447			-0.019	-0.039	1.448			-0.098	-0.263	1.424			-0.103	-0.439	1.356			-0.094	-0.514	1.331			0.267	-0.060	1.445			0.321	-0.231	1.309
0.096	-0.261	1.374			0.098	-0.221	1.427			0.114	0.063	1.480			0.138	0.215	1.447			-0.019	-0.039	1.447			-0.098	-0.263	1.424			-0.102	-0.439	1.356			-0.094	-0.515	1.331			0.268	-0.060	1.445			0.321	-0.230	1.310
0.096	-0.261	1.374			0.098	-0.220	1.427			0.115	0.063	1.480			0.138	0.215	1.446			-0.018	-0.039	1.447			-0.098	-0.263	1.424			-0.102	-0.439	1.356			-0.093	-0.515	1.330			0.268	-0.060	1.445			0.322	-0.230	1.311
0.096	-0.261	1.374			0.099	-0.220	1.427			0.115	0.063	1.480			0.138	0.215	1.446			-0.018	-0.039	1.447			-0.098	-0.263	1.424			-0.102	-0.439	1.356			-0.093	-0.515	1.330			0.268	-0.060	1.445			0.322	-0.229	1.312
0.096	-0.260	1.374			0.099	-0.220	1.427			0.115	0.063	1.480			0.139	0.214	1.446			-0.018	-0.039	1.447			-0.098	-0.263	1.423			-0.102	-0.439	1.355			-0.093	-0.515	1.330			0.269	-0.061	1.444			0.323	-0.227	1.317
0.096	-0.260	1.374			0.099	-0.220	1.427			0.115	0.063	1.480			0.139	0.214	1.446			-0.018	-0.038	1.447			-0.098	-0.263	1.423			-0.102	-0.439	1.355			-0.093	-0.515	1.330			0.269	-0.061	1.444			0.323	-0.226	1.320
0.096	-0.260	1.374			0.099	-0.220	1.427			0.115	0.063	1.479			0.139	0.214	1.446			-0.018	-0.038	1.447			-0.098	-0.263	1.423			-0.102	-0.439	1.355			-0.093	-0.515	1.329			0.270	-0.061	1.444			0.324	-0.225	1.324
0.097	-0.260	1.374			0.099	-0.220	1.427			0.115	0.063	1.479			0.139	0.214	1.446			-0.018	-0.038	1.446			-0.098	-0.263	1.423			-0.101	-0.439	1.355			-0.092	-0.515	1.329			0.270	-0.062	1.444			0.325	-0.224	1.327
0.097	-0.260	1.374			0.099	-0.220	1.427			0.116	0.063	1.479			0.139	0.214	1.446			-0.017	-0.038	1.446			-0.098	-0.263	1.422			-0.101	-0.439	1.355			-0.092	-0.515	1.329			0.270	-0.062	1.444			0.325	-0.223	1.330
0.097	-0.260	1.374			0.099	-0.220	1.427			0.116	0.063	1.478			0.139	0.214	1.446			-0.017	-0.038	1.446			-0.097	-0.263	1.422			-0.101	-0.439	1.354			-0.092	-0.515	1.328			0.271	-0.062	1.444			0.326	-0.223	1.332
0.097	-0.260	1.374			0.099	-0.220	1.427			0.116	0.063	1.478			0.140	0.214	1.445			-0.017	-0.038	1.446			-0.097	-0.263	1.422			-0.101	-0.439	1.354			-0.092	-0.515	1.328			0.271	-0.063	1.444			0.327	-0.224	1.332
0.097	-0.260	1.374			0.099	-0.219	1.427			0.116	0.063	1.477			0.140	0.214	1.445			-0.017	-0.038	1.445			-0.097	-0.263	1.421			-0.101	-0.439	1.354			-0.091	-0.515	1.328			0.271	-0.063	1.444			0.328	-0.224	1.333
0.097	-0.260	1.374			0.099	-0.219	1.426			0.117	0.063	1.477			0.140	0.214	1.445			-0.016	-0.038	1.445			-0.097	-0.264	1.421			-0.100	-0.440	1.353			-0.091	-0.515	1.327			0.272	-0.064	1.444			0.330	-0.223	1.333
0.097	-0.260	1.374			0.099	-0.219	1.426			0.117	0.063	1.477			0.140	0.214	1.445			-0.016	-0.038	1.445			-0.097	-0.264	1.421			-0.100	-0.440	1.353			-0.091	-0.515	1.327			0.272	-0.064	1.444			0.330	-0.223	1.333
0.097	-0.260	1.374			0.099	-0.219	1.426			0.117	0.062	1.476			0.140	0.214	1.445			-0.016	-0.038	1.444			-0.096	-0.264	1.420			-0.100	-0.440	1.353			-0.090	-0.515	1.326			0.272	-0.064	1.444			0.331	-0.223	1.334
0.097	-0.259	1.374			0.099	-0.219	1.426			0.117	0.062	1.476			0.141	0.214	1.445			-0.015	-0.038	1.444			-0.096	-0.264	1.420			-0.100	-0.440	1.352			-0.090	-0.515	1.326			0.273	-0.064	1.444			0.332	-0.223	1.335
0.098	-0.259	1.374			0.100	-0.219	1.426			0.117	0.062	1.476			0.141	0.214	1.445			-0.015	-0.039	1.444			-0.096	-0.264	1.419			-0.099	-0.440	1.352			-0.090	-0.515	1.325			0.273	-0.065	1.444			0.333	-0.224	1.334
0.098	-0.259	1.374			0.100	-0.219	1.426			0.118	0.062	1.475			0.141	0.214	1.445			-0.015	-0.039	1.443			-0.096	-0.264	1.419			-0.099	-0.440	1.352			-0.089	-0.515	1.325			0.274	-0.065	1.444			0.334	-0.224	1.335
0.098	-0.259	1.374			0.100	-0.219	1.426			0.118	0.062	1.475			0.141	0.214	1.445			-0.014	-0.039	1.443			-0.095	-0.264	1.419			-0.099	-0.440	1.351			-0.089	-0.515	1.325			0.274	-0.065	1.444			0.335	-0.224	1.335
0.098	-0.259	1.374			0.100	-0.219	1.426			0.118	0.062	1.475			0.142	0.214	1.445			-0.014	-0.039	1.442			-0.095	-0.264	1.418			-0.098	-0.440	1.351			-0.089	-0.515	1.324			0.274	-0.066	1.443			0.337	-0.227	1.332
0.098	-0.259	1.374			0.100	-0.219	1.426			0.118	0.062	1.474			0.142	0.214	1.444			-0.014	-0.039	1.442			-0.095	-0.264	1.418			-0.098	-0.440	1.351			-0.088	-0.515	1.324			0.275	-0.066	1.443			0.339	-0.230	1.330
0.099	-0.259	1.374			0.100	-0.218	1.426			0.119	0.062	1.474			0.142	0.214	1.444			-0.013	-0.039	1.441			-0.094	-0.264	1.417			-0.097	-0.440	1.350			-0.087	-0.516	1.323			0.275	-0.067	1.443			0.343	-0.235	1.326
0.099	-0.259	1.374			0.100	-0.218	1.426			0.119	0.062	1.474			0.142	0.214	1.444			-0.013	-0.039	1.441			-0.094	-0.264	1.417			-0.097	-0.440	1.350			-0.087	-0.516	1.323			0.275	-0.067	1.443			0.343	-0.235	1.326
0.099	-0.259	1.373			0.101	-0.218	1.425			0.119	0.062	1.473			0.143	0.214	1.444			-0.013	-0.039	1.441			-0.094	-0.264	1.417			-0.097	-0.440	1.350			-0.087	-0.516	1.323			0.276	-0.067	1.443			0.344	-0.237	1.325
0.099	-0.259	1.373			0.101	-0.218	1.425			0.119	0.062	1.473			0.143	0.214	1.444			-0.012	-0.039	1.441			-0.094	-0.264	1.417			-0.097	-0.441	1.350			-0.087	-0.516	1.323			0.276	-0.067	1.443			0.345	-0.238	1.324
0.099	-0.259	1.373			0.101	-0.218	1.425			0.119	0.062	1.473			0.143	0.214	1.444			-0.012	-0.039	1.440			-0.093	-0.264	1.416			-0.096	-0.441	1.350			-0.086	-0.516	1.323			0.276	-0.067	1.443			0.346	-0.239	1.323
0.100	-0.259	1.373			0.101	-0.218	1.425			0.120	0.062	1.473			0.144	0.214	1.443			-0.012	-0.039	1.440			-0.093	-0.264	1.416			-0.096	-0.441	1.349			-0.086	-0.516	1.322			0.277	-0.068	1.443			0.347	-0.240	1.323
0.100	-0.259	1.373			0.101	-0.218	1.425			0.120	0.062	1.473			0.144	0.214	1.443			-0.011	-0.039	1.440			-0.093	-0.265	1.416			-0.095	-0.441	1.349			-0.085	-0.516	1.322			0.277	-0.068	1.443			0.347	-0.241	1.322
0.100	-0.259	1.373			0.102	-0.218	1.425			0.120	0.062	1.472			0.144	0.214	1.443			-0.011	-0.039	1.440			-0.092	-0.265	1.415			-0.095	-0.441	1.349			-0.085	-0.516	1.322			0.277	-0.068	1.443			0.348	-0.241	1.322
0.101	-0.259	1.373			0.102	-0.218	1.425			0.120	0.062	1.472			0.145	0.214	1.443			-0.011	-0.040	1.439			-0.092	-0.265	1.415			-0.094	-0.441	1.348			-0.085	-0.516	1.322			0.278	-0.068	1.443			0.348	-0.243	1.320
0.101	-0.258	1.372			0.103	-0.218	1.424			0.121	0.062	1.472			0.146	0.214	1.442			-0.010	-0.040	1.439			-0.092	-0.265	1.415			-0.093	-0.441	1.348			-0.084	-0.516	1.321			0.278	-0.069	1.443			0.348	-0.247	1.313
0.101	-0.258	1.372			0.103	-0.218	1.424			0.121	0.062	1.472			0.146	0.214	1.442			-0.010	-0.040	1.439			-0.092	-0.265	1.415			-0.093	-0.441	1.348			-0.084	-0.516	1.321			0.278	-0.069	1.443			0.348	-0.247	1.313
0.101	-0.258	1.372			0.103	-0.218	1.424			0.121	0.062	1.472			0.146	0.214	1.442			-0.010	-0.040	1.438			-0.091	-0.265	1.414			-0.093	-0.441	1.348			-0.083	-0.517	1.321			0.279	-0.069	1.442			0.347	-0.250	1.308
0.102	-0.258	1.372			0.103	-0.218	1.424			0.121	0.062	1.471			0.147	0.214	1.442			-0.009	-0.040	1.438			-0.091	-0.265	1.414			-0.092	-0.442	1.348			-0.083	-0.517	1.321			0.279	-0.069	1.442			0.345	-0.253	1.302
0.102	-0.258	1.372			0.103	-0.218	1.424			0.121	0.062	1.471			0.147	0.214	1.441			-0.009	-0.040	1.438			-0.091	-0.265	1.414			-0.092	-0.442	1.347			-0.083	-0.517	1.321			0.279	-0.069	1.442			0.344	-0.256	1.298
0.102	-0.258	1.372			0.104	-0.218	1.424			0.121	0.062	1.471			0.147	0.214	1.441			-0.009	-0.040	1.438			-0.091	-0.265	1.414			-0.092	-0.442	1.347			-0.082	-0.517	1.321			0.279	-0.069	1.442			0.342	-0.259	1.295
0.103	-0.258	1.372			0.104	-0.218	1.424			0.122	0.062	1.471			0.148	0.214	1.441			-0.009	-0.040	1.438			-0.090	-0.265	1.414			-0.091	-0.442	1.347			-0.082	-0.517	1.320			0.279	-0.069	1.442			0.338	-0.260	1.295
0.103	-0.258	1.372			0.104	-0.218	1.423			0.122	0.062	1.471			0.148	0.214	1.440			-0.009	-0.040	1.437			-0.090	-0.265	1.414			-0.091	-0.442	1.347			-0.082	-0.517	1.320			0.279	-0.069	1.442			0.335	-0.263	1.293
0.103	-0.258	1.372			0.104	-0.218	1.423			0.122	0.062	1.470			0.148	0.214	1.440			-0.008	-0.040	1.437			-0.090	-0.265	1.413			-0.091	-0.442	1.347			-0.082	-0.517	1.320			0.279	-0.069	1.442			0.333	-0.263	1.292
0.103	-0.258	1.371			0.104	-0.218	1.423			0.122	0.062	1.470			0.148	0.214	1.439			-0.008	-0.040	1.437			-0.090	-0.265	1.413			-0.091	-0.442	1.347			-0.081	-0.517	1.320			0.279	-0.069	1.442			0.330	-0.260	1.291
0.103	-0.258	1.371			0.105	-0.218	1.423			0.122	0.062	1.470			0.148	0.214	1.439			-0.008	-0.040	1.437			-0.090	-0.265	1.413			-0.090	-0.442	1.347			-0.081	-0.517	1.320			0.279	-0.069	1.441			0.329	-0.248	1.269
0.103	-0.258	1.371			0.105	-0.218	1.423			0.122	0.062	1.470			0.149	0.214	1.438			-0.008	-0.040	1.437			-0.089	-0.266	1.413			-0.090	-0.442	1.346			-0.081	-0.517	1.320			0.279	-0.069	1.441			0.329	-0.243	1.259
0.104	-0.258	1.371			0.105	-0.218	1.423			0.122	0.062	1.470			0.148	0.214	1.438			-0.008	-0.040	1.437			-0.089	-0.266	1.413			-0.090	-0.442	1.346			-0.081	-0.517	1.320			0.278	-0.068	1.441			0.329	-0.239	1.253
0.104	-0.258	1.371			0.105	-0.218	1.423			0.122	0.062	1.469			0.148	0.214	1.437			-0.008	-0.040	1.436			-0.089	-0.266	1.413			-0.090	-0.442	1.346			-0.081	-0.517	1.320			0.278	-0.068	1.440			0.329	-0.237	1.248
0.104	-0.258	1.371			0.105	-0.218	1.422			0.122	0.062	1.469			0.148	0.214	1.437			-0.008	-0.040	1.436			-0.089	-0.266	1.413			-0.090	-0.442	1.346			-0.081	-0.517	1.320			0.277	-0.067	1.440			0.329	-0.235	1.244
0.104	-0.258	1.371			0.105	-0.218	1.422			0.122	0.062	1.468			0.148	0.214	1.436			-0.008	-0.040	1.436			-0.089	-0.266	1.413			-0.090	-0.442	1.346			-0.081	-0.517	1.320			0.276	-0.066	1.439			0.328	-0.232	1.241
0.104	-0.258	1.370			0.105	-0.218	1.422			0.122	0.062	1.468			0.148	0.214	1.435			-0.008	-0.040	1.436			-0.089	-0.266	1.412			-0.090	-0.442	1.346			-0.081	-0.517	1.320			0.275	-0.066	1.439			0.328	-0.231	1.237
0.104	-0.258	1.370			0.105	-0.218	1.421			0.122	0.062	1.467			0.147	0.214	1.434			-0.009	-0.040	1.435			-0.089	-0.266	1.412			-0.090	-0.442	1.346			-0.082	-0.518	1.320			0.274	-0.065	1.438			0.328	-0.229	1.235
0.104	-0.258	1.370			0.105	-0.218	1.421			0.121	0.061	1.466			0.146	0.214	1.433			-0.009	-0.040	1.435			-0.089	-0.266	1.412			-0.091	-0.442	1.346			-0.082	-0.518	1.320			0.272	-0.064	1.437			0.328	-0.227	1.232
0.103	-0.258	1.369			0.105	-0.218	1.421			0.121	0.061	1.465			0.145	0.214	1.432			-0.010	-0.040	1.434			-0.089	-0.266	1.412			-0.091	-0.442	1.346			-0.082	-0.518	1.320			0.271	-0.064	1.436			0.328	-0.226	1.230
0.103	-0.258	1.369			0.104	-0.218	1.420			0.120	0.061	1.464			0.143	0.214	1.430			-0.011	-0.040	1.434			-0.090	-0.266	1.411			-0.092	-0.442	1.346			-0.083	-0.518	1.320			0.269	-0.063	1.435			0.327	-0.225	1.228
0.103	-0.259	1.368			0.104	-0.218	1.419			0.119	0.061	1.463			0.141	0.214	1.429			-0.012	-0.040	1.433			-0.090	-0.265	1.411			-0.093	-0.442	1.346			-0.084	-0.518	1.319			0.266	-0.062	1.434			0.327	-0.224	1.226
0.102	-0.259	1.367			0.103	-0.218	1.419			0.118	0.061	1.462			0.140	0.214	1.428			-0.013	-0.040	1.432			-0.090	-0.265	1.411			-0.094	-0.442	1.346			-0.084	-0.518	1.319			0.264	-0.061	1.433			0.327	-0.223	1.224
0.101	-0.259	1.366			0.102	-0.218	1.418			0.117	0.061	1.460			0.139	0.214	1.427			-0.014	-0.040	1.432			-0.091	-0.265	1.410			-0.094	-0.442	1.346			-0.085	-0.518	1.319			0.262	-0.061	1.432			0.326	-0.222	1.223
0.100	-0.259	1.366			0.102	-0.218	1.417			0.116	0.061	1.459			0.136	0.214	1.425			-0.016	-0.040	1.431			-0.092	-0.265	1.410			-0.095	-0.442	1.345			-0.086	-0.518	1.319			0.260	-0.060	1.431			0.326	-0.221	1.221
0.099	-0.259	1.365			0.101	-0.218	1.416			0.114	0.061	1.458			0.134	0.214	1.423			-0.017	-0.040	1.430			-0.092	-0.265	1.409			-0.096	-0.442	1.345			-0.087	-0.518	1.319			0.258	-0.059	1.430			0.325	-0.220	1.220
0.098	-0.259	1.364			0.100	-0.218	1.415			0.113	0.061	1.456			0.133	0.215	1.422			-0.019	-0.040	1.429			-0.093	-0.265	1.409			-0.096	-0.442	1.345			-0.088	-0.518	1.319			0.255	-0.058	1.429			0.324	-0.218	1.219
0.097	-0.259	1.363			0.099	-0.218	1.414			0.112	0.061	1.455			0.130	0.215	1.420			-0.021	-0.040	1.429			-0.094	-0.265	1.408			-0.097	-0.442	1.345			-0.089	-0.518	1.319			0.252	-0.057	1.427			0.323	-0.217	1.218
0.096	-0.259	1.363			0.097	-0.218	1.413			0.110	0.060	1.454			0.128	0.215	1.419			-0.022	-0.040	1.428			-0.095	-0.265	1.408			-0.098	-0.442	1.345			-0.090	-0.518	1.319			0.249	-0.056	1.426			0.319	-0.218	1.218
0.094	-0.260	1.362			0.096	-0.218	1.413			0.109	0.060	1.453			0.126	0.215	1.418			-0.024	-0.040	1.427			-0.096	-0.264	1.407			-0.098	-0.442	1.345			-0.091	-0.518	1.319			0.247	-0.056	1.425			0.309	-0.220	1.220
0.093	-0.260	1.361			0.095	-0.218	1.412			0.107	0.060	1.451			0.124	0.215	1.416			-0.026	-0.040	1.426			-0.097	-0.264	1.407			-0.099	-0.442	1.345			-0.092	-0.518	1.319			0.243	-0.055	1.424			0.306	-0.219	1.219
0.091	-0.260	1.360			0.093	-0.219	1.411			0.105	0.060	1.450			0.123	0.215	1.415			-0.028	-0.040	1.425			-0.098	-0.264	1.406			-0.100	-0.442	1.345			-0.093	-0.518	1.319			0.240	-0.054	1.423			0.303	-0.219	1.219
0.089	-0.260	1.359			0.091	-0.219	1.410			0.104	0.060	1.449			0.121	0.215	1.414			-0.030	-0.041	1.424			-0.100	-0.264	1.406			-0.101	-0.442	1.345			-0.095	-0.518	1.319			0.236	-0.053	1.422			0.301	-0.218	1.219
0.088	-0.261	1.358			0.090	-0.219	1.409			0.102	0.060	1.447			0.119	0.216	1.413			-0.032	-0.041	1.423			-0.101	-0.264	1.405			-0.102	-0.442	1.345			-0.096	-0.518	1.319			0.234	-0.052	1.421			0.299	-0.218	1.218
0.086	-0.261	1.357			0.088	-0.219	1.408			0.100	0.060	1.446			0.117	0.216	1.412			-0.034	-0.041	1.423			-0.102	-0.264	1.405			-0.104	-0.442	1.344			-0.098	-0.518	1.319			0.232	-0.051	1.420			0.297	-0.217	1.219
0.085	-0.261	1.356			0.087	-0.219	1.407			0.098	0.060	1.445			0.116	0.216	1.411			-0.035	-0.041	1.422			-0.103	-0.263	1.404			-0.105	-0.442	1.344			-0.100	-0.518	1.319			0.230	-0.050	1.420			0.295	-0.217	1.219
0.083	-0.262	1.356			0.085	-0.220	1.406			0.097	0.060	1.444			0.114	0.216	1.410			-0.037	-0.041	1.421			-0.105	-0.263	1.404			-0.107	-0.442	1.344			-0.102	-0.518	1.319			0.228	-0.050	1.419			0.294	-0.216	1.219
0.082	-0.262	1.355			0.084	-0.220	1.405			0.095	0.060	1.443			0.113	0.216	1.409			-0.038	-0.041	1.420			-0.106	-0.263	1.403			-0.108	-0.442	1.344			-0.103	-0.518	1.319			0.226	-0.049	1.419			0.292	-0.215	1.219
0.080	-0.262	1.354			0.082	-0.220	1.404			0.093	0.060	1.442			0.111	0.216	1.408			-0.040	-0.041	1.419			-0.107	-0.263	1.403			-0.110	-0.442	1.344			-0.104	-0.518	1.319			0.224	-0.048	1.419			0.290	-0.215	1.219
0.078	-0.262	1.353			0.080	-0.220	1.403			0.092	0.060	1.441			0.109	0.216	1.407			-0.042	-0.041	1.419			-0.109	-0.263	1.402			-0.111	-0.442	1.344			-0.106	-0.518	1.319			0.222	-0.048	1.418			0.289	-0.214	1.219
0.077	-0.263	1.352			0.079	-0.221	1.402			0.090	0.059	1.440			0.107	0.216	1.406			-0.044	-0.041	1.418			-0.110	-0.263	1.402			-0.112	-0.442	1.344			-0.107	-0.518	1.319			0.220	-0.047	1.418			0.287	-0.214	1.219
0.075	-0.263	1.351			0.077	-0.221	1.402			0.089	0.059	1.439			0.106	0.216	1.405			-0.045	-0.042	1.417			-0.112	-0.263	1.401			-0.114	-0.442	1.344			-0.109	-0.518	1.319			0.218	-0.047	1.417			0.283	-0.213	1.218
0.073	-0.263	1.351			0.075	-0.221	1.401			0.087	0.059	1.438			0.104	0.216	1.404			-0.047	-0.042	1.417			-0.114	-0.263	1.401			-0.115	-0.442	1.344			-0.110	-0.518	1.319			0.217	-0.046	1.417			0.281	-0.212	1.218
0.071	-0.263	1.350			0.074	-0.221	1.400			0.086	0.059	1.437			0.103	0.216	1.404			-0.048	-0.042	1.416			-0.116	-0.263	1.401			-0.117	-0.442	1.344			-0.111	-0.518	1.319			0.215	-0.046	1.416			0.278	-0.212	1.218
0.070	-0.264	1.349			0.072	-0.221	1.399			0.084	0.059	1.436			0.102	0.216	1.403			-0.050	-0.042	1.415			-0.118	-0.263	1.400			-0.118	-0.443	1.344			-0.113	-0.518	1.318			0.213	-0.046	1.416			0.272	-0.213	1.217
0.068	-0.264	1.348			0.070	-0.222	1.398			0.083	0.059	1.435			0.101	0.216	1.402			-0.051	-0.042	1.415			-0.120	-0.264	1.400			-0.119	-0.443	1.344			-0.114	-0.519	1.318			0.212	-0.045	1.415			0.267	-0.213	1.217
0.066	-0.264	1.347			0.068	-0.222	1.398			0.081	0.059	1.434			0.099	0.216	1.402			-0.053	-0.042	1.414			-0.122	-0.264	1.400			-0.120	-0.443	1.343			-0.115	-0.519	1.318			0.210	-0.045	1.415			0.262	-0.214	1.217
0.064	-0.264	1.347			0.067	-0.222	1.397			0.080	0.059	1.433			0.098	0.216	1.401			-0.054	-0.042	1.413			-0.124	-0.264	1.400			-0.121	-0.443	1.343			-0.116	-0.519	1.318			0.209	-0.045	1.414			0.258	-0.215	1.216
0.062	-0.265	1.346			0.065	-0.222	1.396			0.078	0.059	1.432			0.097	0.216	1.400			-0.056	-0.042	1.413			-0.126	-0.264	1.399			-0.123	-0.443	1.343			-0.118	-0.519	1.318			0.207	-0.044	1.414			0.255	-0.215	1.216
0.061	-0.265	1.345			0.063	-0.222	1.395			0.077	0.058	1.431			0.096	0.216	1.400			-0.058	-0.043	1.412			-0.128	-0.264	1.399			-0.124	-0.443	1.343			-0.119	-0.519	1.318			0.206	-0.044	1.413			0.247	-0.217	1.215
0.059	-0.265	1.344			0.062	-0.222	1.394			0.075	0.058	1.430			0.095	0.216	1.399			-0.060	-0.043	1.411			-0.130	-0.264	1.399			-0.125	-0.443	1.342			-0.121	-0.519	1.317			0.204	-0.044	1.413			0.243	-0.217	1.214
0.057	-0.265	1.343			0.060	-0.223	1.393			0.073	0.058	1.429			0.093	0.216	1.399			-0.061	-0.043	1.411			-0.131	-0.264	1.398			-0.127	-0.443	1.342			-0.123	-0.519	1.317			0.203	-0.044	1.412			0.240	-0.217	1.213
0.055	-0.265	1.343			0.058	-0.223	1.393			0.072	0.058	1.428			0.092	0.216	1.398			-0.063	-0.043	1.410			-0.133	-0.264	1.398			-0.128	-0.444	1.342			-0.124	-0.520	1.317			0.201	-0.044	1.411			0.237	-0.217	1.213
0.053	-0.266	1.342			0.056	-0.223	1.392			0.070	0.058	1.427			0.090	0.216	1.398			-0.065	-0.043	1.409			-0.135	-0.265	1.398			-0.130	-0.444	1.341			-0.126	-0.520	1.316			0.199	-0.044	1.411			0.235	-0.217	1.212
0.051	-0.266	1.341			0.054	-0.223	1.391			0.068	0.058	1.426			0.089	0.216	1.397			-0.067	-0.044	1.409			-0.137	-0.265	1.397			-0.131	-0.444	1.341			-0.128	-0.520	1.316			0.198	-0.043	1.410			0.233	-0.217	1.211
0.050	-0.266	1.340			0.053	-0.223	1.390			0.066	0.057	1.426			0.087	0.216	1.396			-0.069	-0.044	1.408			-0.139	-0.265	1.397			-0.133	-0.444	1.340			-0.130	-0.520	1.315			0.196	-0.043	1.409			0.232	-0.217	1.211
0.048	-0.266	1.340			0.051	-0.223	1.389			0.065	0.057	1.425			0.085	0.216	1.396			-0.070	-0.044	1.407			-0.141	-0.265	1.396			-0.134	-0.444	1.340			-0.132	-0.520	1.315			0.195	-0.043	1.409			0.230	-0.217	1.210
0.046	-0.266	1.339			0.050	-0.223	1.389			0.063	0.057	1.424			0.083	0.216	1.395			-0.072	-0.044	1.407			-0.142	-0.265	1.396			-0.136	-0.444	1.339			-0.134	-0.520	1.314			0.193	-0.043	1.408			0.229	-0.217	1.210
0.045	-0.266	1.338			0.048	-0.224	1.388			0.062	0.057	1.423			0.082	0.216	1.394			-0.074	-0.044	1.406			-0.144	-0.265	1.395			-0.137	-0.444	1.339			-0.136	-0.520	1.313			0.191	-0.043	1.407			0.227	-0.217	1.209
0.043	-0.267	1.337			0.046	-0.224	1.387			0.060	0.057	1.422			0.080	0.216	1.394			-0.075	-0.044	1.405			-0.146	-0.265	1.395			-0.138	-0.444	1.338			-0.138	-0.520	1.313			0.190	-0.043	1.406			0.226	-0.217	1.209
0.041	-0.267	1.337			0.045	-0.224	1.386			0.058	0.057	1.421			0.078	0.216	1.393			-0.077	-0.045	1.405			-0.147	-0.265	1.394			-0.140	-0.444	1.338			-0.139	-0.520	1.312			0.188	-0.043	1.405			0.225	-0.217	1.208
0.040	-0.267	1.336			0.043	-0.224	1.386			0.056	0.057	1.420			0.076	0.216	1.392			-0.079	-0.045	1.404			-0.149	-0.265	1.394			-0.141	-0.444	1.338			-0.141	-0.520	1.312			0.186	-0.043	1.405			0.224	-0.217	1.208
0.038	-0.267	1.335			0.041	-0.224	1.385			0.055	0.057	1.419			0.075	0.216	1.391			-0.081	-0.045	1.403			-0.150	-0.265	1.393			-0.142	-0.444	1.337			-0.143	-0.520	1.311			0.185	-0.043	1.404			0.223	-0.217	1.207
0.037	-0.267	1.335			0.040	-0.224	1.384			0.053	0.057	1.418			0.073	0.215	1.391			-0.083	-0.045	1.403			-0.152	-0.265	1.392			-0.144	-0.444	1.337			-0.145	-0.520	1.311			0.183	-0.043	1.403			0.222	-0.218	1.207
0.035	-0.267	1.334			0.038	-0.224	1.384			0.051	0.056	1.417			0.072	0.215	1.390			-0.085	-0.045	1.402			-0.153	-0.265	1.392			-0.145	-0.444	1.336			-0.146	-0.520	1.310			0.181	-0.043	1.402			0.221	-0.218	1.207
0.034	-0.267	1.334			0.037	-0.224	1.383			0.050	0.056	1.416			0.070	0.215	1.389			-0.087	-0.045	1.401			-0.155	-0.265	1.391			-0.147	-0.444	1.336			-0.148	-0.520	1.310			0.180	-0.044	1.402			0.220	-0.219	1.207
0.033	-0.267	1.333			0.036	-0.224	1.383			0.048	0.056	1.416			0.068	0.215	1.388			-0.088	-0.046	1.401			-0.156	-0.265	1.391			-0.148	-0.444	1.335			-0.150	-0.520	1.309			0.178	-0.044	1.401			0.220	-0.220	1.207
0.031	-0.268	1.333			0.034	-0.224	1.382			0.047	0.056	1.415			0.067	0.215	1.388			-0.090	-0.046	1.400			-0.158	-0.265	1.390			-0.149	-0.444	1.335			-0.151	-0.521	1.309			0.177	-0.044	1.400			0.219	-0.221	1.208
0.030	-0.268	1.332			0.033	-0.225	1.381			0.045	0.056	1.414			0.065	0.215	1.387			-0.091	-0.046	1.400			-0.159	-0.265	1.390			-0.151	-0.445	1.334			-0.152	-0.521	1.308			0.175	-0.044	1.399			0.219	-0.221	1.208
0.029	-0.268	1.332			0.032	-0.225	1.381			0.044	0.056	1.414			0.064	0.215	1.387			-0.092	-0.046	1.399			-0.160	-0.265	1.389			-0.152	-0.445	1.334			-0.154	-0.521	1.308			0.174	-0.044	1.399			0.218	-0.222	1.208
0.028	-0.268	1.331			0.031	-0.225	1.381			0.042	0.056	1.413			0.063	0.215	1.386			-0.094	-0.046	1.399			-0.161	-0.266	1.389			-0.153	-0.445	1.333			-0.155	-0.521	1.308			0.172	-0.044	1.398			0.218	-0.222	1.209
0.027	-0.268	1.331			0.030	-0.225	1.380			0.041	0.056	1.412			0.061	0.215	1.386			-0.095	-0.047	1.398			-0.163	-0.266	1.389			-0.154	-0.445	1.333			-0.156	-0.521	1.307			0.171	-0.044	1.398			0.218	-0.223	1.209
0.025	-0.268	1.331			0.029	-0.225	1.380			0.040	0.056	1.412			0.060	0.215	1.385			-0.096	-0.047	1.398			-0.164	-0.266	1.388			-0.155	-0.445	1.332			-0.158	-0.522	1.307			0.170	-0.044	1.397			0.218	-0.224	1.209
0.024	-0.268	1.330			0.028	-0.225	1.379			0.039	0.056	1.412			0.059	0.215	1.385			-0.097	-0.047	1.398			-0.165	-0.266	1.388			-0.156	-0.446	1.332			-0.159	-0.522	1.307			0.169	-0.044	1.397			0.217	-0.224	1.210
0.024	-0.268	1.330			0.027	-0.225	1.379			0.038	0.056	1.411			0.058	0.215	1.385			-0.099	-0.047	1.397			-0.166	-0.266	1.388			-0.157	-0.446	1.331			-0.160	-0.522	1.306			0.167	-0.044	1.396			0.217	-0.225	1.210
0.023	-0.268	1.330			0.026	-0.225	1.379			0.037	0.056	1.411			0.057	0.215	1.384			-0.100	-0.047	1.397			-0.167	-0.266	1.387			-0.158	-0.446	1.331			-0.161	-0.522	1.306			0.166	-0.044	1.396			0.217	-0.225	1.210
0.022	-0.268	1.329			0.025	-0.225	1.379			0.036	0.056	1.411			0.056	0.215	1.384			-0.101	-0.047	1.397			-0.167	-0.267	1.387			-0.159	-0.446	1.331			-0.162	-0.522	1.306			0.165	-0.044	1.395			0.217	-0.226	1.211
0.021	-0.268	1.329			0.024	-0.225	1.378			0.035	0.056	1.410			0.055	0.215	1.383			-0.102	-0.047	1.397			-0.168	-0.267	1.387			-0.160	-0.446	1.330			-0.163	-0.523	1.305			0.164	-0.044	1.395			0.217	-0.226	1.212
0.020	-0.268	1.329			0.023	-0.225	1.378			0.034	0.056	1.410			0.053	0.214	1.383			-0.103	-0.048	1.396			-0.169	-0.267	1.386			-0.161	-0.446	1.330			-0.164	-0.523	1.305			0.163	-0.045	1.395			0.217	-0.226	1.213
0.019	-0.268	1.329			0.022	-0.225	1.378			0.033	0.055	1.410			0.052	0.214	1.382			-0.104	-0.048	1.396			-0.170	-0.267	1.386			-0.162	-0.447	1.329			-0.165	-0.523	1.305			0.162	-0.045	1.394			0.217	-0.226	1.214
0.019	-0.268	1.329			0.022	-0.225	1.378			0.032	0.055	1.410			0.050	0.214	1.382			-0.105	-0.048	1.396			-0.171	-0.267	1.386			-0.163	-0.447	1.329			-0.166	-0.523	1.304			0.161	-0.045	1.394			0.217	-0.226	1.215
0.018	-0.268	1.329			0.021	-0.225	1.378			0.031	0.055	1.410			0.049	0.214	1.382			-0.106	-0.048	1.396			-0.171	-0.268	1.386			-0.164	-0.447	1.329			-0.166	-0.523	1.304			0.161	-0.045	1.394			0.217	-0.226	1.216
0.017	-0.268	1.328			0.020	-0.225	1.378			0.031	0.055	1.410			0.048	0.213	1.381			-0.106	-0.048	1.396			-0.172	-0.268	1.386			-0.165	-0.447	1.329			-0.167	-0.524	1.304			0.160	-0.045	1.394			0.216	-0.226	1.216
0.017	-0.269	1.328			0.020	-0.225	1.378			0.030	0.055	1.410			0.047	0.213	1.381			-0.107	-0.048	1.396			-0.173	-0.268	1.385			-0.166	-0.448	1.328			-0.168	-0.524	1.304			0.159	-0.045	1.394			0.216	-0.226	1.216
0.016	-0.269	1.328			0.019	-0.225	1.377			0.029	0.055	1.410			0.046	0.213	1.381			-0.108	-0.049	1.395			-0.173	-0.268	1.385			-0.166	-0.448	1.328			-0.168	-0.524	1.304			0.158	-0.045	1.394			0.216	-0.226	1.216
0.016	-0.269	1.328			0.019	-0.225	1.377			0.029	0.055	1.410			0.045	0.213	1.381			-0.108	-0.049	1.395			-0.174	-0.268	1.385			-0.167	-0.448	1.328			-0.169	-0.524	1.303			0.158	-0.045	1.393			0.216	-0.226	1.216
0.015	-0.269	1.328			0.018	-0.226	1.377			0.028	0.055	1.410			0.045	0.213	1.380			-0.109	-0.049	1.395			-0.174	-0.269	1.385			-0.168	-0.448	1.328			-0.170	-0.524	1.303			0.157	-0.045	1.393			0.214	-0.226	1.215
0.015	-0.269	1.328			0.018	-0.226	1.377			0.028	0.055	1.409			0.044	0.213	1.380			-0.109	-0.049	1.395			-0.175	-0.269	1.385			-0.168	-0.448	1.327			-0.170	-0.524	1.303			0.157	-0.045	1.393			0.214	-0.226	1.215
0.014	-0.269	1.328			0.017	-0.226	1.377			0.027	0.055	1.409			0.043	0.213	1.380			-0.110	-0.049	1.395			-0.175	-0.269	1.385			-0.169	-0.448	1.327			-0.171	-0.525	1.303			0.156	-0.045	1.393			0.213	-0.226	1.214
0.014	-0.269	1.328			0.017	-0.226	1.377			0.027	0.055	1.409			0.043	0.213	1.380			-0.110	-0.049	1.395			-0.176	-0.269	1.385			-0.169	-0.449	1.327			-0.171	-0.525	1.303			0.156	-0.045	1.393			0.213	-0.226	1.214
0.013	-0.269	1.328			0.016	-0.226	1.377			0.026	0.055	1.409			0.042	0.213	1.380			-0.111	-0.049	1.395			-0.176	-0.269	1.385			-0.170	-0.449	1.327			-0.171	-0.525	1.303			0.155	-0.046	1.393			0.213	-0.225	1.215
0.013	-0.269	1.328			0.016	-0.226	1.377			0.026	0.055	1.409			0.041	0.213	1.379			-0.111	-0.049	1.395			-0.176	-0.269	1.384			-0.170	-0.449	1.327			-0.172	-0.525	1.303			0.155	-0.046	1.392			0.213	-0.225	1.215
0.013	-0.269	1.328			0.015	-0.226	1.377			0.026	0.055	1.409			0.041	0.213	1.379			-0.112	-0.049	1.395			-0.177	-0.269	1.384			-0.171	-0.449	1.326			-0.172	-0.525	1.303			0.154	-0.046	1.392			0.213	-0.224	1.216
0.012	-0.269	1.328			0.015	-0.226	1.377			0.025	0.055	1.409			0.040	0.213	1.379			-0.112	-0.049	1.395			-0.177	-0.269	1.384			-0.171	-0.449	1.326			-0.173	-0.525	1.302			0.154	-0.046	1.392			0.213	-0.224	1.215
0.012	-0.269	1.327			0.015	-0.226	1.377			0.025	0.055	1.409			0.039	0.213	1.379			-0.113	-0.049	1.395			-0.177	-0.269	1.384			-0.172	-0.449	1.326			-0.173	-0.525	1.302			0.153	-0.046	1.392			0.213	-0.224	1.215
0.011	-0.269	1.327			0.014	-0.226	1.377			0.025	0.055	1.409			0.039	0.213	1.379			-0.113	-0.049	1.395			-0.178	-0.270	1.384			-0.172	-0.449	1.326			-0.173	-0.525	1.302			0.153	-0.046	1.392			0.213	-0.224	1.214
0.011	-0.269	1.327			0.014	-0.226	1.377			0.024	0.055	1.409			0.038	0.213	1.379			-0.113	-0.049	1.395			-0.178	-0.270	1.384			-0.172	-0.449	1.326			-0.174	-0.525	1.302			0.153	-0.046	1.392			0.213	-0.224	1.214
0.011	-0.269	1.327			0.014	-0.226	1.376			0.024	0.055	1.409			0.038	0.213	1.378			-0.114	-0.049	1.394			-0.178	-0.270	1.384			-0.173	-0.449	1.326			-0.174	-0.525	1.302			0.152	-0.046	1.392			0.213	-0.224	1.214
0.011	-0.269	1.327			0.014	-0.226	1.376			0.024	0.055	1.408			0.037	0.213	1.378			-0.114	-0.049	1.394			-0.179	-0.270	1.384			-0.173	-0.449	1.326			-0.174	-0.526	1.302			0.152	-0.046	1.391			0.213	-0.224	1.215
0.010	-0.269	1.327			0.013	-0.226	1.376			0.024	0.055	1.408			0.037	0.212	1.378			-0.114	-0.049	1.394			-0.179	-0.270	1.383			-0.174	-0.449	1.325			-0.175	-0.526	1.302			0.152	-0.046	1.391			0.213	-0.224	1.215
0.010	-0.269	1.327			0.013	-0.226	1.376			0.023	0.055	1.408			0.036	0.212	1.378			-0.115	-0.049	1.394			-0.179	-0.270	1.383			-0.174	-0.449	1.325			-0.175	-0.526	1.301			0.151	-0.046	1.391			0.213	-0.224	1.215
0.010	-0.269	1.327			0.013	-0.226	1.376			0.023	0.054	1.408			0.036	0.212	1.377			-0.115	-0.049	1.394			-0.179	-0.270	1.383			-0.175	-0.449	1.324			-0.176	-0.526	1.301			0.151	-0.046	1.391			0.213	-0.224	1.214
0.010	-0.269	1.327			0.013	-0.226	1.376			0.023	0.054	1.408			0.035	0.212	1.377			-0.115	-0.049	1.394			-0.180	-0.270	1.383			-0.175	-0.449	1.324			-0.176	-0.526	1.301			0.151	-0.046	1.391			0.213	-0.224	1.214
0.009	-0.269	1.327			0.012	-0.226	1.376			0.023	0.054	1.408			0.035	0.212	1.377			-0.115	-0.049	1.394			-0.180	-0.270	1.383			-0.176	-0.449	1.324			-0.176	-0.526	1.300			0.151	-0.046	1.391			0.213	-0.224	1.214
0.009	-0.269	1.327			0.012	-0.226	1.376			0.023	0.054	1.408			0.035	0.212	1.377			-0.116	-0.049	1.394			-0.180	-0.270	1.383			-0.176	-0.449	1.323			-0.177	-0.526	1.300			0.150	-0.046	1.390			0.214	-0.224	1.214
0.009	-0.269	1.327			0.012	-0.226	1.376			0.023	0.054	1.407			0.034	0.212	1.376			-0.116	-0.049	1.394			-0.180	-0.270	1.382			-0.176	-0.449	1.323			-0.177	-0.526	1.300			0.150	-0.046	1.390			0.214	-0.224	1.214
0.009	-0.269	1.327			0.012	-0.226	1.376			0.022	0.054	1.407			0.034	0.212	1.376			-0.116	-0.049	1.393			-0.180	-0.270	1.382			-0.177	-0.449	1.323			-0.177	-0.526	1.299			0.150	-0.047	1.390			0.213	-0.224	1.213
0.009	-0.269	1.327			0.012	-0.226	1.376			0.022	0.054	1.407			0.033	0.212	1.376			-0.116	-0.049	1.393			-0.181	-0.270	1.382			-0.177	-0.449	1.322			-0.177	-0.526	1.299			0.150	-0.047	1.390			0.213	-0.224	1.211
0.008	-0.269	1.326			0.011	-0.226	1.376			0.022	0.054	1.407			0.033	0.212	1.375			-0.116	-0.049	1.393			-0.181	-0.270	1.382			-0.177	-0.449	1.322			-0.178	-0.526	1.299			0.150	-0.047	1.390			0.213	-0.223	1.211
0.008	-0.269	1.326			0.011	-0.226	1.375			0.022	0.054	1.406			0.033	0.212	1.375			-0.117	-0.049	1.393			-0.181	-0.270	1.381			-0.177	-0.449	1.322			-0.178	-0.526	1.299			0.149	-0.047	1.389			0.213	-0.223	1.210
0.008	-0.269	1.326			0.011	-0.226	1.375			0.022	0.054	1.406			0.032	0.212	1.375			-0.117	-0.049	1.392			-0.181	-0.270	1.381			-0.178	-0.449	1.321			-0.178	-0.525	1.298			0.149	-0.047	1.389			0.214	-0.223	1.210
0.008	-0.269	1.326			0.011	-0.226	1.375			0.022	0.054	1.406			0.032	0.212	1.374			-0.117	-0.049	1.392			-0.181	-0.270	1.381			-0.178	-0.449	1.321			-0.179	-0.525	1.298			0.149	-0.047	1.389			0.214	-0.222	1.210
0.008	-0.269	1.326			0.011	-0.226	1.375			0.022	0.054	1.405			0.032	0.212	1.374			-0.117	-0.049	1.392			-0.181	-0.270	1.380			-0.178	-0.449	1.321			-0.179	-0.525	1.298			0.149	-0.047	1.388			0.214	-0.222	1.209
0.008	-0.269	1.325			0.011	-0.226	1.374			0.022	0.054	1.405			0.031	0.212	1.374			-0.117	-0.049	1.392			-0.182	-0.270	1.380			-0.178	-0.449	1.320			-0.179	-0.525	1.297			0.149	-0.047	1.388			0.214	-0.220	1.205
0.008	-0.269	1.325			0.011	-0.226	1.374			0.022	0.054	1.404			0.031	0.212	1.373			-0.117	-0.049	1.391			-0.182	-0.269	1.379			-0.178	-0.449	1.320			-0.179	-0.525	1.297			0.149	-0.047	1.388			0.214	-0.219	1.201
0.007	-0.269	1.325			0.011	-0.225	1.374			0.022	0.054	1.403			0.031	0.212	1.372			-0.117	-0.049	1.391			-0.182	-0.269	1.379			-0.179	-0.448	1.320			-0.180	-0.525	1.297			0.148	-0.047	1.387			0.213	-0.217	1.196
0.007	-0.269	1.325			0.011	-0.225	1.374			0.022	0.054	1.403			0.031	0.212	1.372			-0.117	-0.049	1.391			-0.182	-0.269	1.379			-0.179	-0.448	1.320			-0.180	-0.525	1.297			0.148	-0.047	1.387			0.213	-0.217	1.196
0.007	-0.269	1.324			0.010	-0.225	1.373			0.022	0.054	1.403			0.031	0.212	1.372			-0.117	-0.049	1.390			-0.182	-0.269	1.378			-0.179	-0.448	1.319			-0.180	-0.525	1.296			0.148	-0.047	1.387			0.213	-0.216	1.193
0.007	-0.269	1.324			0.010	-0.225	1.373			0.021	0.054	1.402			0.030	0.212	1.371			-0.117	-0.048	1.390			-0.182	-0.269	1.378			-0.179	-0.448	1.319			-0.180	-0.525	1.296			0.148	-0.047	1.386			0.212	-0.215	1.190
0.007	-0.268	1.324			0.010	-0.225	1.372			0.021	0.055	1.402			0.030	0.212	1.371			-0.117	-0.048	1.390			-0.182	-0.268	1.377			-0.179	-0.448	1.319			-0.180	-0.525	1.296			0.148	-0.047	1.386			0.211	-0.214	1.188
0.007	-0.268	1.323			0.010	-0.225	1.372			0.021	0.055	1.401			0.030	0.213	1.370			-0.117	-0.048	1.389			-0.181	-0.268	1.376			-0.179	-0.448	1.318			-0.180	-0.524	1.296			0.148	-0.047	1.385			0.211	-0.214	1.186
0.007	-0.268	1.323			0.010	-0.225	1.371			0.021	0.055	1.401			0.030	0.213	1.369			-0.117	-0.048	1.389			-0.181	-0.268	1.376			-0.179	-0.448	1.318			-0.180	-0.524	1.295			0.148	-0.047	1.385			0.211	-0.214	1.185
0.007	-0.268	1.322			0.010	-0.225	1.371			0.021	0.055	1.400			0.030	0.213	1.369			-0.117	-0.048	1.388			-0.181	-0.267	1.375			-0.179	-0.447	1.318			-0.181	-0.524	1.295			0.148	-0.047	1.384			0.211	-0.213	1.184
0.007	-0.268	1.322			0.010	-0.225	1.370			0.021	0.055	1.399			0.030	0.213	1.368			-0.117	-0.048	1.388			-0.181	-0.267	1.375			-0.179	-0.447	1.318			-0.181	-0.524	1.295			0.148	-0.047	1.384			0.210	-0.213	1.182
0.007	-0.268	1.321			0.010	-0.225	1.370			0.021	0.055	1.399			0.031	0.213	1.367			-0.117	-0.047	1.388			-0.181	-0.267	1.374			-0.179	-0.447	1.317			-0.181	-0.524	1.295			0.148	-0.047	1.383			0.210	-0.212	1.180
0.007	-0.268	1.321			0.010	-0.224	1.369			0.021	0.055	1.398			0.031	0.214	1.367			-0.117	-0.047	1.387			-0.181	-0.267	1.374			-0.179	-0.447	1.317			-0.181	-0.524	1.294			0.147	-0.047	1.382			0.210	-0.212	1.179
0.007	-0.268	1.320			0.010	-0.224	1.369			0.021	0.056	1.397			0.031	0.214	1.366			-0.117	-0.047	1.387			-0.181	-0.266	1.373			-0.179	-0.446	1.317			-0.181	-0.523	1.294			0.147	-0.047	1.382			0.209	-0.211	1.178
0.007	-0.268	1.320			0.011	-0.224	1.368			0.021	0.056	1.396			0.032	0.214	1.365			-0.117	-0.047	1.386			-0.181	-0.266	1.373			-0.179	-0.446	1.317			-0.181	-0.523	1.294			0.147	-0.046	1.381			0.209	-0.211	1.176
0.007	-0.267	1.319			0.011	-0.224	1.368			0.021	0.056	1.396			0.032	0.214	1.365			-0.117	-0.047	1.386			-0.181	-0.266	1.372			-0.178	-0.446	1.316			-0.181	-0.523	1.294			0.147	-0.046	1.380			0.209	-0.210	1.175
0.007	-0.267	1.319			0.011	-0.224	1.367			0.021	0.056	1.395			0.033	0.215	1.364			-0.117	-0.046	1.385			-0.180	-0.265	1.372			-0.178	-0.446	1.316			-0.181	-0.523	1.294			0.147	-0.046	1.380			0.209	-0.210	1.174
0.007	-0.267	1.318			0.011	-0.224	1.367			0.021	0.056	1.394			0.033	0.215	1.364			-0.116	-0.046	1.385			-0.180	-0.265	1.371			-0.178	-0.446	1.316			-0.181	-0.523	1.294			0.147	-0.046	1.379			0.209	-0.210	1.173
0.007	-0.267	1.318			0.011	-0.223	1.366			0.022	0.056	1.393			0.034	0.215	1.363			-0.116	-0.046	1.385			-0.180	-0.265	1.371			-0.178	-0.445	1.316			-0.181	-0.523	1.294			0.147	-0.046	1.378			0.209	-0.210	1.173
0.008	-0.267	1.317			0.011	-0.223	1.366			0.022	0.057	1.392			0.034	0.215	1.363			-0.116	-0.046	1.384			-0.180	-0.265	1.371			-0.178	-0.445	1.315			-0.181	-0.522	1.293			0.147	-0.046	1.378			0.209	-0.209	1.172
0.008	-0.267	1.317			0.011	-0.223	1.365			0.022	0.057	1.392			0.034	0.216	1.362			-0.116	-0.046	1.384			-0.180	-0.264	1.370			-0.178	-0.445	1.315			-0.181	-0.522	1.293			0.147	-0.046	1.377			0.209	-0.209	1.171
0.008	-0.267	1.317			0.011	-0.223	1.365			0.022	0.057	1.391			0.035	0.216	1.362			-0.116	-0.045	1.383			-0.180	-0.264	1.370			-0.178	-0.445	1.315			-0.181	-0.522	1.293			0.147	-0.046	1.376			0.209	-0.209	1.170
0.008	-0.267	1.316			0.012	-0.223	1.364			0.022	0.057	1.390			0.035	0.216	1.361			-0.116	-0.045	1.383			-0.179	-0.264	1.369			-0.178	-0.445	1.315			-0.181	-0.522	1.293			0.147	-0.046	1.376			0.209	-0.209	1.170
0.008	-0.267	1.316			0.012	-0.223	1.364			0.022	0.057	1.390			0.036	0.216	1.361			-0.115	-0.045	1.383			-0.179	-0.264	1.369			-0.178	-0.444	1.315			-0.181	-0.522	1.293			0.147	-0.045	1.375			0.209	-0.209	1.169
0.008	-0.266	1.315			0.012	-0.223	1.363			0.022	0.057	1.389			0.036	0.216	1.360			-0.115	-0.045	1.382			-0.179	-0.264	1.369			-0.177	-0.444	1.314			-0.181	-0.522	1.293			0.148	-0.045	1.375			0.209	-0.208	1.168
0.008	-0.266	1.315			0.012	-0.223	1.363			0.022	0.057	1.389			0.036	0.216	1.360			-0.115	-0.045	1.382			-0.179	-0.263	1.368			-0.177	-0.444	1.314			-0.181	-0.522	1.293			0.148	-0.045	1.374			0.208	-0.208	1.167
0.008	-0.266	1.314			0.012	-0.222	1.363			0.022	0.057	1.388			0.037	0.216	1.360			-0.115	-0.045	1.381			-0.179	-0.263	1.368			-0.177	-0.444	1.314			-0.181	-0.522	1.293			0.148	-0.045	1.373			0.208	-0.208	1.166
0.008	-0.266	1.314			0.012	-0.222	1.362			0.022	0.058	1.388			0.037	0.217	1.359			-0.115	-0.045	1.381			-0.179	-0.263	1.368			-0.177	-0.444	1.314			-0.181	-0.521	1.293			0.148	-0.045	1.373			0.208	-0.208	1.166
0.009	-0.266	1.314			0.012	-0.222	1.362			0.022	0.058	1.387			0.037	0.217	1.359			-0.115	-0.045	1.381			-0.179	-0.263	1.367			-0.177	-0.444	1.314			-0.181	-0.521	1.292			0.148	-0.045	1.372			0.207	-0.208	1.165
0.009	-0.266	1.313			0.013	-0.222	1.361			0.023	0.058	1.387			0.038	0.217	1.359			-0.115	-0.044	1.380			-0.179	-0.263	1.367			-0.177	-0.444	1.314			-0.181	-0.521	1.292			0.148	-0.045	1.372			0.207	-0.208	1.164
0.009	-0.266	1.313			0.013	-0.222	1.361			0.023	0.058	1.386			0.038	0.217	1.358			-0.115	-0.044	1.380			-0.178	-0.263	1.367			-0.177	-0.444	1.313			-0.181	-0.521	1.292			0.148	-0.045	1.371			0.206	-0.208	1.163
0.009	-0.266	1.313			0.013	-0.222	1.361			0.023	0.058	1.386			0.038	0.217	1.358			-0.114	-0.044	1.380			-0.178	-0.263	1.367			-0.177	-0.443	1.313			-0.181	-0.521	1.292			0.148	-0.045	1.371			0.206	-0.208	1.163
0.009	-0.266	1.312			0.013	-0.222	1.360			0.023	0.058	1.385			0.038	0.217	1.358			-0.114	-0.044	1.379			-0.178	-0.263	1.366			-0.177	-0.444	1.313			-0.181	-0.520	1.292			0.148	-0.045	1.370			0.205	-0.207	1.162
0.009	-0.266	1.312			0.013	-0.222	1.360			0.024	0.058	1.384			0.039	0.217	1.358			-0.114	-0.044	1.379			-0.178	-0.262	1.366			-0.177	-0.444	1.312			-0.181	-0.517	1.292			0.149	-0.045	1.370			0.205	-0.207	1.161
0.010	-0.266	1.312			0.014	-0.222	1.359			0.024	0.058	1.384			0.039	0.217	1.357			-0.114	-0.044	1.378			-0.178	-0.262	1.366			-0.177	-0.444	1.312			-0.180	-0.516	1.292			0.149	-0.045	1.369			0.205	-0.207	1.160
0.010	-0.266	1.311			0.014	-0.222	1.359			0.025	0.058	1.383			0.039	0.217	1.357			-0.114	-0.044	1.378			-0.178	-0.262	1.366			-0.177	-0.444	1.312			-0.180	-0.515	1.292			0.149	-0.045	1.368			0.204	-0.207	1.159
0.010	-0.266	1.311			0.014	-0.222	1.359			0.025	0.058	1.382			0.040	0.217	1.357			-0.114	-0.044	1.377			-0.178	-0.262	1.365			-0.177	-0.444	1.311			-0.180	-0.515	1.292			0.150	-0.045	1.367			0.204	-0.207	1.158
0.010	-0.266	1.311			0.014	-0.222	1.358			0.026	0.058	1.382			0.040	0.217	1.357			-0.113	-0.045	1.377			-0.178	-0.262	1.365			-0.176	-0.444	1.311			-0.179	-0.515	1.291			0.150	-0.045	1.367			0.204	-0.207	1.157
0.010	-0.266	1.310			0.015	-0.222	1.358			0.026	0.058	1.381			0.040	0.217	1.356			-0.113	-0.045	1.376			-0.177	-0.263	1.365			-0.176	-0.444	1.311			-0.179	-0.515	1.291			0.150	-0.045	1.366			0.204	-0.207	1.157
0.011	-0.266	1.310			0.015	-0.222	1.358			0.027	0.057	1.380			0.041	0.217	1.356			-0.113	-0.045	1.376			-0.177	-0.263	1.365			-0.176	-0.444	1.310			-0.179	-0.515	1.291			0.151	-0.045	1.366			0.204	-0.207	1.156
0.011	-0.266	1.310			0.015	-0.222	1.357			0.027	0.057	1.380			0.041	0.217	1.356			-0.113	-0.045	1.375			-0.177	-0.263	1.364			-0.176	-0.444	1.310			-0.178	-0.514	1.290			0.151	-0.045	1.365			0.204	-0.207	1.155
0.011	-0.266	1.309			0.016	-0.222	1.357			0.028	0.057	1.379			0.041	0.217	1.356			-0.113	-0.045	1.375			-0.177	-0.263	1.364			-0.175	-0.444	1.310			-0.178	-0.513	1.290			0.152	-0.045	1.364			0.204	-0.207	1.155
0.012	-0.266	1.309			0.016	-0.222	1.357			0.028	0.057	1.379			0.042	0.217	1.355			-0.113	-0.045	1.374			-0.177	-0.263	1.364			-0.175	-0.444	1.309			-0.177	-0.514	1.290			0.152	-0.045	1.364			0.204	-0.208	1.154
0.012	-0.266	1.309			0.016	-0.222	1.356			0.029	0.057	1.378			0.042	0.217	1.355			-0.112	-0.045	1.374			-0.177	-0.263	1.364			-0.175	-0.445	1.308			-0.177	-0.513	1.289			0.152	-0.045	1.363			0.203	-0.208	1.154
0.012	-0.266	1.308			0.017	-0.222	1.356			0.029	0.057	1.378			0.042	0.217	1.355			-0.112	-0.045	1.374			-0.177	-0.263	1.363			-0.175	-0.445	1.307			-0.176	-0.513	1.289			0.153	-0.045	1.363			0.204	-0.208	1.153
0.012	-0.266	1.308			0.017	-0.222	1.356			0.029	0.057	1.377			0.043	0.217	1.355			-0.112	-0.045	1.373			-0.176	-0.263	1.363			-0.175	-0.446	1.307			-0.176	-0.513	1.289			0.153	-0.045	1.362			0.204	-0.208	1.153
0.013	-0.266	1.308			0.017	-0.222	1.355			0.030	0.057	1.377			0.043	0.217	1.355			-0.112	-0.045	1.373			-0.176	-0.263	1.363			-0.175	-0.446	1.306			-0.176	-0.513	1.289			0.153	-0.045	1.362			0.204	-0.208	1.152
[truncated: 1,919 more rows]
[truncated: 30 more columns]
