# Supplementary material for: A natural user interface to integrate citizen science and physical exercise
Source: PLoS One. 2017 Feb 23;12(2):e0172587. doi: 10.1371/journal.pone.0172587 (PMC5322974; doi:10.1371/journal.pone.0172587)
Supplement: S1 Folder — Kinect raw data of each participant in the two kinect groups (KC and KNC). Data of each participant are saved in a binary file. Trajectories of points have been extracted form the binary file and saved in a text file. (ZIP) [file pone.0172587.s002.zip › Raw_data/Par17/Par17_Left_C_points.txt]

0.132	-0.181	1.524			0.135	-0.124	1.506			0.145	0.161	1.441			0.192	0.320	1.402			0.041	0.106	1.360			-0.011	-0.007	1.172			0.036	-0.138	0.964			0.060	-0.187	0.892			0.303	0.058	1.526			0.312	-0.206	1.563
0.131	-0.181	1.524			0.135	-0.124	1.506			0.145	0.161	1.440			0.192	0.320	1.402			0.041	0.106	1.360			-0.012	-0.007	1.172			0.037	-0.139	0.962			0.060	-0.187	0.892			0.303	0.058	1.526			0.312	-0.206	1.563
0.131	-0.181	1.524			0.135	-0.124	1.506			0.145	0.161	1.440			0.192	0.320	1.402			0.041	0.106	1.360			-0.012	-0.007	1.172			0.033	-0.134	0.970			0.061	-0.187	0.892			0.303	0.058	1.526			0.312	-0.206	1.563
0.131	-0.181	1.525			0.135	-0.124	1.506			0.145	0.161	1.440			0.192	0.320	1.402			0.041	0.106	1.360			-0.012	-0.007	1.172			0.033	-0.134	0.970			0.061	-0.187	0.892			0.303	0.058	1.526			0.312	-0.206	1.563
0.131	-0.181	1.525			0.134	-0.124	1.507			0.145	0.161	1.440			0.192	0.320	1.402			0.041	0.106	1.359			-0.011	-0.007	1.172			0.033	-0.134	0.970			0.061	-0.187	0.892			0.303	0.058	1.526			0.312	-0.206	1.563
0.131	-0.181	1.525			0.134	-0.124	1.507			0.145	0.161	1.440			0.192	0.320	1.402			0.041	0.106	1.359			-0.011	-0.007	1.172			0.033	-0.134	0.970			0.061	-0.186	0.892			0.303	0.058	1.526			0.312	-0.206	1.563
0.131	-0.181	1.525			0.134	-0.124	1.507			0.145	0.161	1.440			0.192	0.320	1.402			0.041	0.106	1.359			-0.011	-0.007	1.172			0.033	-0.134	0.970			0.062	-0.186	0.892			0.303	0.058	1.526			0.312	-0.206	1.563
0.131	-0.181	1.525			0.134	-0.124	1.507			0.145	0.161	1.440			0.192	0.320	1.402			0.041	0.106	1.359			-0.011	-0.007	1.172			0.033	-0.134	0.970			0.062	-0.186	0.892			0.303	0.058	1.526			0.312	-0.206	1.563
0.132	-0.181	1.525			0.134	-0.124	1.507			0.145	0.161	1.440			0.192	0.320	1.402			0.042	0.106	1.359			-0.010	-0.007	1.172			0.033	-0.134	0.970			0.062	-0.186	0.892			0.303	0.058	1.526			0.312	-0.206	1.563
0.132	-0.181	1.525			0.135	-0.124	1.507			0.145	0.161	1.440			0.192	0.320	1.402			0.042	0.106	1.359			-0.010	-0.006	1.172			0.033	-0.134	0.970			0.062	-0.186	0.892			0.303	0.058	1.526			0.312	-0.206	1.563
0.133	-0.181	1.525			0.135	-0.124	1.507			0.145	0.161	1.440			0.193	0.321	1.402			0.042	0.106	1.359			-0.009	-0.006	1.172			0.033	-0.134	0.970			0.062	-0.186	0.892			0.303	0.058	1.526			0.312	-0.206	1.563
0.133	-0.182	1.525			0.135	-0.125	1.507			0.145	0.161	1.440			0.193	0.321	1.402			0.042	0.107	1.359			-0.009	-0.006	1.172			0.033	-0.134	0.969			0.062	-0.186	0.892			0.303	0.058	1.526			0.312	-0.206	1.563
0.133	-0.182	1.525			0.135	-0.125	1.507			0.145	0.161	1.440			0.193	0.321	1.402			0.042	0.107	1.359			-0.009	-0.006	1.172			0.033	-0.134	0.969			0.062	-0.186	0.892			0.303	0.058	1.526			0.312	-0.206	1.563
0.133	-0.182	1.525			0.135	-0.125	1.507			0.145	0.161	1.439			0.193	0.321	1.402			0.042	0.107	1.359			-0.008	-0.006	1.172			0.033	-0.134	0.969			0.062	-0.186	0.892			0.303	0.058	1.525			0.312	-0.206	1.563
0.134	-0.182	1.525			0.135	-0.125	1.507			0.145	0.161	1.439			0.193	0.321	1.402			0.042	0.107	1.359			-0.008	-0.006	1.172			0.033	-0.134	0.969			0.062	-0.186	0.892			0.303	0.058	1.525			0.312	-0.206	1.563
0.134	-0.182	1.525			0.135	-0.125	1.507			0.145	0.161	1.439			0.193	0.321	1.402			0.042	0.107	1.359			-0.008	-0.005	1.172			0.033	-0.134	0.969			0.062	-0.186	0.892			0.303	0.058	1.525			0.312	-0.206	1.563
0.134	-0.182	1.525			0.136	-0.125	1.507			0.145	0.161	1.439			0.193	0.321	1.402			0.042	0.107	1.359			-0.007	-0.005	1.172			0.033	-0.134	0.969			0.062	-0.186	0.892			0.303	0.058	1.525			0.312	-0.206	1.563
0.134	-0.182	1.524			0.136	-0.125	1.507			0.145	0.160	1.439			0.193	0.321	1.402			0.043	0.107	1.359			-0.007	-0.005	1.172			0.033	-0.134	0.969			0.062	-0.186	0.892			0.303	0.058	1.525			0.312	-0.206	1.563
0.134	-0.182	1.524			0.136	-0.125	1.507			0.145	0.160	1.439			0.193	0.321	1.402			0.043	0.107	1.359			-0.007	-0.005	1.173			0.033	-0.134	0.969			0.062	-0.186	0.892			0.303	0.058	1.525			0.312	-0.206	1.563
0.135	-0.182	1.524			0.136	-0.125	1.507			0.145	0.160	1.439			0.193	0.321	1.402			0.043	0.107	1.359			-0.006	-0.005	1.173			0.033	-0.134	0.969			0.062	-0.186	0.892			0.303	0.058	1.525			0.312	-0.205	1.563
0.135	-0.182	1.524			0.136	-0.125	1.507			0.145	0.160	1.439			0.193	0.321	1.402			0.043	0.107	1.359			-0.006	-0.005	1.173			0.033	-0.134	0.969			0.062	-0.185	0.892			0.303	0.058	1.525			0.312	-0.205	1.563
0.135	-0.182	1.524			0.136	-0.125	1.507			0.145	0.160	1.439			0.193	0.321	1.402			0.043	0.107	1.359			-0.006	-0.005	1.173			0.029	-0.130	0.975			0.062	-0.185	0.892			0.303	0.058	1.525			0.312	-0.205	1.563
0.135	-0.181	1.524			0.136	-0.125	1.507			0.145	0.160	1.439			0.193	0.321	1.402			0.043	0.107	1.359			-0.006	-0.004	1.173			0.029	-0.129	0.975			0.062	-0.185	0.892			0.303	0.058	1.525			0.312	-0.205	1.563
0.135	-0.181	1.524			0.136	-0.124	1.507			0.145	0.160	1.439			0.193	0.321	1.402			0.043	0.107	1.359			-0.005	-0.004	1.173			0.028	-0.126	0.978			0.062	-0.185	0.892			0.303	0.058	1.525			0.312	-0.205	1.563
0.135	-0.181	1.524			0.136	-0.124	1.507			0.145	0.160	1.439			0.193	0.321	1.402			0.043	0.107	1.359			-0.005	-0.004	1.173			0.025	-0.124	0.982			0.062	-0.185	0.892			0.303	0.058	1.525			0.312	-0.205	1.563
0.135	-0.181	1.524			0.136	-0.124	1.507			0.145	0.160	1.439			0.193	0.321	1.402			0.043	0.107	1.359			-0.005	-0.004	1.173			0.026	-0.124	0.981			0.062	-0.185	0.892			0.303	0.058	1.525			0.312	-0.205	1.563
0.135	-0.181	1.524			0.136	-0.124	1.507			0.145	0.160	1.439			0.193	0.321	1.402			0.043	0.107	1.359			-0.005	-0.004	1.173			0.024	-0.122	0.984			0.062	-0.185	0.892			0.303	0.058	1.525			0.312	-0.205	1.563
0.135	-0.181	1.524			0.136	-0.124	1.507			0.145	0.160	1.439			0.193	0.321	1.402			0.043	0.107	1.359			-0.005	-0.004	1.173			0.023	-0.120	0.986			0.062	-0.185	0.892			0.303	0.058	1.525			0.312	-0.205	1.563
0.135	-0.181	1.524			0.136	-0.124	1.507			0.145	0.160	1.439			0.193	0.321	1.402			0.043	0.107	1.359			-0.005	-0.004	1.173			0.022	-0.119	0.988			0.062	-0.185	0.892			0.303	0.058	1.525			0.312	-0.205	1.563
0.135	-0.181	1.524			0.136	-0.124	1.507			0.145	0.160	1.439			0.193	0.321	1.402			0.044	0.107	1.359			-0.004	-0.004	1.173			0.021	-0.118	0.989			0.062	-0.185	0.892			0.303	0.058	1.525			0.312	-0.205	1.563
0.135	-0.181	1.524			0.136	-0.124	1.507			0.145	0.160	1.439			0.193	0.321	1.402			0.044	0.107	1.359			-0.004	-0.003	1.173			0.023	-0.118	0.988			0.062	-0.185	0.892			0.303	0.058	1.525			0.312	-0.205	1.563
0.135	-0.181	1.524			0.136	-0.124	1.507			0.145	0.160	1.439			0.193	0.321	1.402			0.044	0.107	1.359			-0.007	-0.005	1.173			0.026	-0.120	0.984			0.061	-0.185	0.892			0.303	0.059	1.525			0.312	-0.205	1.563
0.135	-0.181	1.524			0.136	-0.124	1.507			0.145	0.160	1.439			0.193	0.321	1.402			0.044	0.107	1.359			-0.007	-0.005	1.173			0.028	-0.122	0.981			0.061	-0.185	0.892			0.303	0.059	1.525			0.312	-0.205	1.563
0.135	-0.180	1.524			0.136	-0.124	1.507			0.145	0.160	1.439			0.193	0.321	1.402			0.044	0.107	1.359			-0.007	-0.005	1.173			0.029	-0.122	0.979			0.061	-0.185	0.892			0.303	0.059	1.525			0.312	-0.205	1.563
0.135	-0.180	1.524			0.136	-0.124	1.507			0.145	0.160	1.439			0.193	0.321	1.402			0.044	0.107	1.359			-0.007	-0.005	1.174			0.030	-0.123	0.978			0.061	-0.185	0.892			0.303	0.059	1.525			0.312	-0.205	1.563
0.135	-0.180	1.524			0.136	-0.124	1.507			0.145	0.161	1.439			0.193	0.321	1.402			0.044	0.107	1.359			-0.007	-0.005	1.174			0.032	-0.123	0.977			0.061	-0.184	0.892			0.303	0.059	1.525			0.312	-0.205	1.563
0.134	-0.180	1.524			0.136	-0.124	1.508			0.145	0.161	1.439			0.193	0.321	1.402			0.044	0.108	1.359			-0.007	-0.005	1.174			0.033	-0.124	0.976			0.061	-0.184	0.892			0.303	0.059	1.525			0.312	-0.205	1.563
0.134	-0.180	1.525			0.136	-0.123	1.508			0.145	0.161	1.439			0.193	0.321	1.402			0.044	0.108	1.359			-0.006	-0.005	1.174			0.034	-0.124	0.975			0.061	-0.184	0.892			0.303	0.059	1.525			0.312	-0.204	1.563
0.134	-0.180	1.525			0.136	-0.123	1.508			0.145	0.161	1.439			0.193	0.321	1.402			0.044	0.108	1.359			-0.006	-0.004	1.174			0.034	-0.124	0.974			0.062	-0.184	0.892			0.303	0.059	1.525			0.312	-0.204	1.563
0.134	-0.180	1.525			0.136	-0.123	1.508			0.145	0.161	1.439			0.193	0.321	1.402			0.044	0.108	1.359			-0.006	-0.004	1.175			0.035	-0.124	0.974			0.062	-0.184	0.892			0.303	0.059	1.525			0.312	-0.204	1.563
0.134	-0.179	1.525			0.136	-0.123	1.508			0.145	0.161	1.439			0.193	0.321	1.402			0.044	0.108	1.359			-0.006	-0.004	1.175			0.036	-0.125	0.973			0.062	-0.184	0.892			0.303	0.059	1.525			0.312	-0.204	1.563
0.133	-0.179	1.526			0.135	-0.123	1.509			0.145	0.161	1.439			0.193	0.321	1.402			0.044	0.108	1.359			-0.006	-0.004	1.175			0.037	-0.126	0.971			0.062	-0.184	0.892			0.303	0.059	1.525			0.312	-0.204	1.563
0.133	-0.179	1.526			0.135	-0.123	1.509			0.145	0.161	1.439			0.193	0.321	1.403			0.044	0.108	1.359			-0.005	-0.004	1.175			0.039	-0.127	0.969			0.062	-0.184	0.892			0.303	0.059	1.525			0.312	-0.204	1.563
0.133	-0.179	1.526			0.135	-0.123	1.509			0.145	0.161	1.439			0.193	0.321	1.403			0.045	0.108	1.359			-0.005	-0.003	1.175			0.040	-0.128	0.968			0.062	-0.184	0.892			0.303	0.059	1.525			0.312	-0.204	1.563
0.133	-0.179	1.526			0.135	-0.122	1.509			0.145	0.161	1.439			0.193	0.322	1.403			0.045	0.108	1.359			-0.005	-0.003	1.175			0.041	-0.128	0.966			0.062	-0.184	0.892			0.303	0.059	1.525			0.312	-0.204	1.563
0.133	-0.179	1.526			0.135	-0.122	1.509			0.145	0.161	1.439			0.193	0.322	1.403			0.045	0.108	1.359			-0.005	-0.003	1.176			0.041	-0.129	0.965			0.062	-0.184	0.892			0.303	0.059	1.526			0.312	-0.204	1.563
0.133	-0.178	1.527			0.135	-0.122	1.509			0.145	0.161	1.439			0.193	0.322	1.403			0.045	0.108	1.359			-0.004	-0.003	1.176			0.042	-0.130	0.964			0.062	-0.184	0.892			0.303	0.059	1.526			0.312	-0.204	1.563
0.133	-0.178	1.527			0.135	-0.122	1.509			0.145	0.161	1.439			0.193	0.322	1.403			0.045	0.108	1.359			-0.004	-0.003	1.176			0.043	-0.130	0.964			0.062	-0.183	0.892			0.303	0.060	1.526			0.312	-0.204	1.563
0.133	-0.178	1.527			0.135	-0.122	1.510			0.145	0.161	1.439			0.193	0.322	1.403			0.045	0.108	1.360			-0.004	-0.003	1.176			0.043	-0.130	0.963			0.062	-0.183	0.892			0.303	0.060	1.526			0.312	-0.204	1.563
0.132	-0.178	1.527			0.135	-0.122	1.510			0.145	0.161	1.439			0.193	0.322	1.403			0.045	0.108	1.360			-0.004	-0.002	1.176			0.044	-0.131	0.962			0.062	-0.183	0.892			0.303	0.060	1.526			0.312	-0.204	1.563
0.132	-0.178	1.527			0.135	-0.122	1.510			0.145	0.161	1.439			0.193	0.322	1.403			0.045	0.109	1.360			-0.004	-0.002	1.176			0.044	-0.131	0.962			0.063	-0.183	0.892			0.303	0.060	1.526			0.312	-0.204	1.563
0.132	-0.178	1.527			0.135	-0.122	1.510			0.145	0.161	1.439			0.193	0.322	1.403			0.045	0.109	1.360			-0.003	-0.002	1.176			0.044	-0.131	0.962			0.063	-0.183	0.892			0.303	0.060	1.526			0.312	-0.204	1.563
0.132	-0.178	1.527			0.135	-0.122	1.510			0.145	0.161	1.439			0.193	0.322	1.403			0.045	0.109	1.360			-0.003	-0.002	1.177			0.044	-0.131	0.962			0.063	-0.183	0.892			0.303	0.060	1.526			0.312	-0.204	1.563
0.132	-0.178	1.527			0.135	-0.122	1.510			0.145	0.161	1.439			0.193	0.322	1.403			0.045	0.109	1.360			-0.003	-0.002	1.177			0.045	-0.131	0.962			0.063	-0.183	0.892			0.303	0.060	1.526			0.312	-0.204	1.563
0.132	-0.178	1.527			0.135	-0.122	1.510			0.145	0.161	1.439			0.193	0.322	1.403			0.045	0.109	1.360			-0.003	-0.002	1.177			0.045	-0.131	0.962			0.063	-0.183	0.892			0.303	0.060	1.526			0.312	-0.204	1.563
0.132	-0.178	1.527			0.135	-0.122	1.510			0.145	0.161	1.439			0.193	0.322	1.404			0.045	0.109	1.360			-0.003	-0.002	1.177			0.043	-0.130	0.965			0.063	-0.183	0.892			0.303	0.060	1.526			0.312	-0.204	1.563
0.133	-0.178	1.527			0.135	-0.121	1.510			0.146	0.161	1.439			0.193	0.322	1.404			0.045	0.109	1.360			-0.002	-0.002	1.177			0.043	-0.129	0.967			0.063	-0.183	0.892			0.303	0.060	1.526			0.312	-0.204	1.563
0.133	-0.178	1.527			0.135	-0.121	1.510			0.146	0.161	1.439			0.193	0.322	1.404			0.046	0.109	1.360			-0.002	-0.002	1.177			0.040	-0.125	0.974			0.063	-0.183	0.892			0.303	0.060	1.526			0.312	-0.204	1.563
0.133	-0.178	1.527			0.135	-0.121	1.510			0.146	0.161	1.439			0.193	0.322	1.404			0.046	0.109	1.360			-0.002	-0.001	1.177			0.037	-0.122	0.979			0.063	-0.183	0.892			0.303	0.060	1.526			0.312	-0.204	1.563
0.133	-0.178	1.527			0.135	-0.121	1.510			0.146	0.161	1.439			0.193	0.322	1.404			0.046	0.109	1.360			-0.002	-0.001	1.177			0.037	-0.123	0.978			0.063	-0.183	0.892			0.303	0.060	1.526			0.312	-0.203	1.563
0.133	-0.178	1.527			0.135	-0.121	1.510			0.146	0.161	1.439			0.193	0.322	1.404			0.046	0.109	1.360			-0.002	-0.001	1.177			0.036	-0.121	0.981			0.063	-0.183	0.892			0.303	0.060	1.526			0.312	-0.203	1.563
0.133	-0.177	1.527			0.135	-0.121	1.510			0.146	0.161	1.439			0.193	0.322	1.404			0.046	0.109	1.360			-0.002	-0.001	1.177			0.036	-0.119	0.984			0.063	-0.183	0.892			0.303	0.060	1.526			0.312	-0.203	1.563
0.133	-0.177	1.527			0.135	-0.121	1.510			0.146	0.161	1.439			0.193	0.322	1.404			0.046	0.109	1.360			-0.002	-0.001	1.177			0.036	-0.122	0.980			0.063	-0.183	0.892			0.303	0.060	1.526			0.312	-0.203	1.563
0.133	-0.177	1.526			0.135	-0.121	1.510			0.146	0.161	1.439			0.193	0.322	1.404			0.046	0.109	1.360			-0.002	-0.001	1.177			0.036	-0.126	0.976			0.063	-0.183	0.892			0.303	0.060	1.526			0.312	-0.203	1.563
0.133	-0.177	1.526			0.135	-0.121	1.510			0.146	0.161	1.439			0.193	0.322	1.404			0.046	0.109	1.360			-0.002	-0.001	1.177			0.036	-0.127	0.975			0.063	-0.183	0.892			0.303	0.060	1.526			0.312	-0.203	1.563
0.133	-0.177	1.526			0.135	-0.121	1.509			0.146	0.161	1.439			0.193	0.322	1.404			0.046	0.109	1.360			-0.002	-0.001	1.177			0.036	-0.128	0.975			0.063	-0.183	0.892			0.303	0.060	1.526			0.312	-0.203	1.563
0.133	-0.177	1.526			0.135	-0.121	1.509			0.146	0.161	1.439			0.193	0.322	1.404			0.046	0.109	1.360			-0.001	-0.001	1.177			0.035	-0.128	0.974			0.063	-0.183	0.892			0.303	0.060	1.526			0.312	-0.203	1.563
0.133	-0.177	1.526			0.135	-0.121	1.509			0.146	0.161	1.439			0.193	0.322	1.404			0.046	0.109	1.360			-0.001	-0.001	1.177			0.035	-0.129	0.973			0.063	-0.183	0.892			0.303	0.060	1.526			0.312	-0.203	1.563
0.134	-0.177	1.526			0.136	-0.121	1.509			0.146	0.161	1.439			0.193	0.323	1.404			0.046	0.109	1.360			-0.001	-0.001	1.177			0.035	-0.129	0.973			0.063	-0.183	0.892			0.303	0.060	1.526			0.312	-0.203	1.563
0.134	-0.177	1.525			0.136	-0.121	1.509			0.146	0.161	1.439			0.193	0.323	1.404			0.046	0.109	1.360			-0.001	-0.001	1.177			0.035	-0.130	0.973			0.063	-0.183	0.892			0.303	0.060	1.526			0.312	-0.203	1.563
0.134	-0.177	1.525			0.136	-0.121	1.509			0.146	0.161	1.439			0.193	0.323	1.404			0.046	0.109	1.360			-0.001	-0.001	1.177			0.035	-0.130	0.973			0.063	-0.183	0.892			0.303	0.060	1.526			0.312	-0.203	1.563
0.134	-0.177	1.525			0.136	-0.121	1.509			0.146	0.161	1.439			0.193	0.323	1.404			0.046	0.109	1.360			-0.001	-0.001	1.177			0.034	-0.130	0.972			0.063	-0.183	0.892			0.303	0.060	1.526			0.312	-0.203	1.563
0.135	-0.177	1.525			0.136	-0.121	1.508			0.146	0.161	1.439			0.193	0.323	1.404			0.046	0.109	1.360			-0.001	-0.001	1.177			0.034	-0.130	0.972			0.063	-0.183	0.892			0.303	0.060	1.526			0.312	-0.203	1.563
0.135	-0.177	1.524			0.136	-0.121	1.508			0.146	0.161	1.439			0.193	0.323	1.404			0.046	0.109	1.360			-0.001	-0.001	1.177			0.034	-0.131	0.972			0.062	-0.183	0.892			0.303	0.060	1.526			0.312	-0.203	1.562
0.135	-0.177	1.524			0.136	-0.121	1.508			0.146	0.161	1.439			0.193	0.323	1.404			0.046	0.109	1.360			-0.001	-0.001	1.177			0.034	-0.131	0.972			0.062	-0.183	0.892			0.303	0.060	1.526			0.312	-0.203	1.562
0.135	-0.177	1.524			0.137	-0.121	1.508			0.146	0.161	1.439			0.193	0.323	1.404			0.045	0.109	1.360			-0.001	-0.001	1.177			0.034	-0.131	0.972			0.062	-0.183	0.892			0.303	0.061	1.526			0.312	-0.203	1.562
0.136	-0.177	1.523			0.137	-0.121	1.507			0.146	0.161	1.439			0.193	0.323	1.404			0.045	0.109	1.360			-0.001	-0.001	1.177			0.033	-0.131	0.972			0.062	-0.183	0.892			0.303	0.061	1.526			0.312	-0.203	1.562
0.136	-0.177	1.523			0.137	-0.121	1.507			0.146	0.161	1.439			0.193	0.323	1.404			0.045	0.109	1.360			-0.001	-0.001	1.177			0.033	-0.131	0.972			0.061	-0.183	0.892			0.304	0.061	1.526			0.312	-0.203	1.562
0.136	-0.177	1.522			0.137	-0.121	1.507			0.146	0.161	1.439			0.193	0.323	1.404			0.045	0.109	1.360			-0.001	-0.001	1.177			0.033	-0.131	0.972			0.061	-0.183	0.892			0.304	0.061	1.526			0.312	-0.203	1.562
0.136	-0.177	1.522			0.138	-0.121	1.506			0.146	0.161	1.439			0.193	0.323	1.404			0.045	0.109	1.360			-0.001	-0.001	1.177			0.033	-0.132	0.971			0.061	-0.184	0.892			0.304	0.061	1.526			0.312	-0.203	1.562
0.137	-0.177	1.522			0.138	-0.121	1.506			0.146	0.161	1.439			0.193	0.323	1.404			0.045	0.109	1.360			-0.001	-0.001	1.177			0.032	-0.132	0.971			0.061	-0.184	0.892			0.304	0.061	1.526			0.312	-0.203	1.562
0.137	-0.178	1.521			0.138	-0.121	1.506			0.146	0.161	1.439			0.193	0.323	1.404			0.045	0.109	1.360			-0.001	-0.001	1.177			0.032	-0.132	0.971			0.060	-0.184	0.892			0.304	0.061	1.526			0.312	-0.203	1.562
0.137	-0.178	1.521			0.138	-0.121	1.505			0.146	0.161	1.439			0.193	0.323	1.404			0.045	0.109	1.360			-0.001	-0.001	1.177			0.032	-0.132	0.971			0.060	-0.184	0.892			0.304	0.061	1.526			0.312	-0.203	1.562
0.138	-0.178	1.521			0.138	-0.121	1.505			0.146	0.161	1.439			0.193	0.323	1.403			0.045	0.109	1.360			-0.001	-0.001	1.177			0.032	-0.132	0.971			0.060	-0.185	0.892			0.304	0.061	1.526			0.312	-0.203	1.562
0.138	-0.178	1.520			0.139	-0.121	1.505			0.146	0.161	1.439			0.193	0.323	1.403			0.045	0.109	1.360			-0.001	-0.001	1.177			0.032	-0.132	0.971			0.060	-0.185	0.892			0.304	0.061	1.526			0.312	-0.203	1.561
0.138	-0.178	1.520			0.139	-0.121	1.505			0.146	0.161	1.439			0.193	0.323	1.403			0.045	0.109	1.360			-0.001	-0.001	1.177			0.031	-0.133	0.971			0.060	-0.185	0.892			0.304	0.061	1.526			0.312	-0.203	1.561
0.138	-0.178	1.520			0.139	-0.121	1.504			0.146	0.161	1.439			0.193	0.323	1.403			0.044	0.109	1.360			-0.001	-0.001	1.177			0.031	-0.133	0.971			0.059	-0.185	0.892			0.304	0.061	1.526			0.312	-0.203	1.561
0.138	-0.178	1.519			0.139	-0.121	1.504			0.146	0.161	1.439			0.193	0.323	1.403			0.044	0.109	1.360			-0.001	-0.001	1.177			0.031	-0.133	0.971			0.059	-0.186	0.892			0.304	0.061	1.526			0.312	-0.203	1.561
0.138	-0.178	1.519			0.139	-0.121	1.504			0.146	0.161	1.439			0.193	0.323	1.403			0.044	0.109	1.360			-0.001	-0.001	1.177			0.031	-0.134	0.970			0.059	-0.186	0.892			0.304	0.061	1.526			0.312	-0.203	1.561
0.139	-0.178	1.519			0.139	-0.121	1.503			0.146	0.161	1.439			0.193	0.323	1.403			0.044	0.109	1.360			-0.001	-0.002	1.177			0.031	-0.134	0.970			0.059	-0.186	0.892			0.304	0.061	1.526			0.312	-0.203	1.561
0.139	-0.178	1.518			0.139	-0.122	1.503			0.146	0.161	1.439			0.193	0.323	1.402			0.044	0.109	1.360			-0.001	-0.002	1.177			0.031	-0.135	0.970			0.059	-0.186	0.892			0.304	0.061	1.526			0.312	-0.203	1.561
0.139	-0.178	1.518			0.140	-0.122	1.503			0.146	0.161	1.439			0.193	0.323	1.402			0.044	0.109	1.359			-0.001	-0.002	1.177			0.031	-0.135	0.969			0.058	-0.187	0.892			0.304	0.061	1.526			0.312	-0.203	1.561
0.135	-0.179	1.519			0.138	-0.122	1.503			0.146	0.161	1.439			0.192	0.323	1.402			0.044	0.109	1.359			-0.001	-0.002	1.177			0.030	-0.135	0.969			0.058	-0.187	0.892			0.304	0.061	1.526			0.312	-0.203	1.561
0.134	-0.180	1.518			0.137	-0.123	1.503			0.146	0.161	1.439			0.192	0.323	1.402			0.044	0.109	1.359			-0.001	-0.002	1.177			0.030	-0.136	0.969			0.058	-0.187	0.892			0.304	0.061	1.526			0.312	-0.203	1.560
0.134	-0.180	1.518			0.137	-0.123	1.502			0.146	0.161	1.439			0.192	0.322	1.402			0.044	0.109	1.359			-0.001	-0.002	1.177			0.030	-0.136	0.968			0.058	-0.188	0.892			0.304	0.061	1.525			0.312	-0.203	1.560
0.132	-0.181	1.518			0.136	-0.123	1.502			0.146	0.161	1.439			0.192	0.322	1.402			0.044	0.109	1.359			-0.001	-0.002	1.177			0.030	-0.137	0.968			0.057	-0.188	0.892			0.304	0.061	1.525			0.312	-0.203	1.560
0.130	-0.181	1.519			0.134	-0.124	1.502			0.146	0.161	1.439			0.192	0.322	1.402			0.043	0.109	1.359			-0.001	-0.002	1.177			0.030	-0.137	0.968			0.057	-0.188	0.892			0.304	0.061	1.525			0.312	-0.203	1.560
0.130	-0.182	1.518			0.134	-0.124	1.502			0.146	0.161	1.439			0.192	0.322	1.401			0.043	0.109	1.359			-0.002	-0.002	1.177			0.030	-0.138	0.967			0.057	-0.189	0.891			0.304	0.061	1.525			0.312	-0.203	1.560
0.128	-0.182	1.518			0.133	-0.124	1.502			0.146	0.161	1.438			0.192	0.322	1.401			0.043	0.109	1.359			-0.002	-0.002	1.176			0.030	-0.138	0.967			0.056	-0.189	0.891			0.304	0.061	1.525			0.312	-0.203	1.560
0.128	-0.182	1.518			0.133	-0.124	1.502			0.146	0.161	1.438			0.192	0.322	1.401			0.043	0.109	1.359			-0.002	-0.003	1.176			0.029	-0.139	0.967			0.056	-0.189	0.891			0.304	0.061	1.525			0.312	-0.203	1.560
0.128	-0.182	1.518			0.133	-0.125	1.502			0.146	0.161	1.438			0.192	0.322	1.401			0.043	0.109	1.359			-0.002	-0.003	1.176			0.029	-0.139	0.966			0.056	-0.190	0.891			0.304	0.061	1.525			0.312	-0.203	1.560
0.128	-0.183	1.517			0.133	-0.125	1.502			0.146	0.161	1.438			0.192	0.322	1.401			0.043	0.109	1.359			-0.002	-0.003	1.176			0.029	-0.139	0.966			0.056	-0.190	0.891			0.304	0.061	1.525			0.312	-0.203	1.559
0.128	-0.183	1.517			0.133	-0.125	1.501			0.146	0.161	1.438			0.192	0.322	1.401			0.043	0.109	1.359			-0.002	-0.003	1.176			0.029	-0.140	0.966			0.055	-0.190	0.891			0.304	0.061	1.524			0.313	-0.203	1.559
0.129	-0.183	1.517			0.133	-0.125	1.501			0.146	0.161	1.438			0.192	0.322	1.401			0.043	0.109	1.359			-0.002	-0.003	1.176			0.029	-0.140	0.966			0.055	-0.191	0.891			0.304	0.061	1.524			0.313	-0.203	1.559
0.129	-0.183	1.516			0.133	-0.125	1.501			0.146	0.161	1.438			0.192	0.322	1.400			0.043	0.109	1.359			-0.002	-0.003	1.176			0.029	-0.140	0.965			0.055	-0.191	0.891			0.304	0.061	1.524			0.313	-0.203	1.559
0.130	-0.183	1.516			0.133	-0.125	1.500			0.146	0.161	1.438			0.192	0.322	1.400			0.043	0.109	1.359			-0.002	-0.003	1.176			0.029	-0.141	0.965			0.054	-0.191	0.891			0.304	0.061	1.524			0.313	-0.203	1.559
0.131	-0.183	1.515			0.134	-0.125	1.500			0.146	0.161	1.438			0.192	0.322	1.400			0.043	0.109	1.358			-0.002	-0.003	1.176			0.029	-0.141	0.965			0.054	-0.191	0.891			0.304	0.061	1.524			0.313	-0.203	1.559
0.132	-0.183	1.515			0.134	-0.125	1.500			0.146	0.161	1.438			0.192	0.322	1.400			0.043	0.109	1.358			-0.002	-0.004	1.176			0.028	-0.141	0.965			0.054	-0.192	0.891			0.304	0.061	1.524			0.313	-0.203	1.559
0.132	-0.183	1.514			0.134	-0.126	1.499			0.146	0.161	1.438			0.192	0.322	1.400			0.042	0.109	1.358			-0.003	-0.004	1.176			0.028	-0.142	0.965			0.054	-0.192	0.891			0.304	0.060	1.524			0.313	-0.203	1.559
0.133	-0.183	1.514			0.135	-0.126	1.499			0.146	0.161	1.438			0.192	0.322	1.400			0.042	0.109	1.358			-0.003	-0.004	1.176			0.028	-0.142	0.964			0.053	-0.192	0.891			0.304	0.060	1.524			0.313	-0.203	1.559
0.133	-0.184	1.514			0.135	-0.126	1.499			0.146	0.161	1.438			0.192	0.322	1.400			0.042	0.109	1.358			-0.003	-0.004	1.176			0.028	-0.142	0.964			0.053	-0.192	0.891			0.304	0.060	1.524			0.313	-0.203	1.559
0.134	-0.184	1.513			0.135	-0.126	1.499			0.145	0.161	1.438			0.192	0.322	1.400			0.042	0.109	1.358			-0.003	-0.004	1.176			0.028	-0.142	0.964			0.053	-0.193	0.891			0.304	0.060	1.524			0.313	-0.203	1.558
0.131	-0.184	1.514			0.134	-0.126	1.499			0.145	0.161	1.438			0.192	0.322	1.400			0.042	0.109	1.358			-0.003	-0.004	1.176			0.028	-0.142	0.964			0.053	-0.193	0.892			0.304	0.060	1.524			0.313	-0.203	1.558
0.131	-0.184	1.514			0.134	-0.126	1.499			0.145	0.161	1.437			0.192	0.322	1.400			0.042	0.109	1.358			-0.003	-0.004	1.176			0.028	-0.143	0.964			0.052	-0.193	0.892			0.304	0.060	1.523			0.313	-0.203	1.558
0.132	-0.184	1.514			0.134	-0.126	1.499			0.145	0.161	1.437			0.192	0.322	1.399			0.042	0.109	1.358			-0.003	-0.004	1.176			0.028	-0.143	0.964			0.052	-0.193	0.892			0.304	0.060	1.523			0.313	-0.203	1.558
0.132	-0.184	1.514			0.134	-0.126	1.499			0.145	0.161	1.437			0.192	0.322	1.399			0.042	0.109	1.358			-0.003	-0.004	1.176			0.028	-0.143	0.964			0.052	-0.193	0.892			0.304	0.060	1.523			0.313	-0.203	1.558
0.132	-0.184	1.514			0.135	-0.126	1.499			0.145	0.161	1.437			0.192	0.322	1.399			0.042	0.109	1.358			-0.003	-0.005	1.176			0.028	-0.143	0.963			0.052	-0.193	0.892			0.304	0.060	1.523			0.313	-0.203	1.558
0.132	-0.185	1.514			0.134	-0.127	1.499			0.145	0.161	1.437			0.192	0.322	1.399			0.042	0.109	1.358			-0.003	-0.005	1.176			0.028	-0.143	0.963			0.052	-0.194	0.892			0.304	0.060	1.523			0.313	-0.203	1.558
0.130	-0.185	1.515			0.134	-0.127	1.499			0.145	0.161	1.437			0.192	0.322	1.399			0.042	0.109	1.358			-0.003	-0.005	1.176			0.028	-0.144	0.963			0.052	-0.194	0.892			0.304	0.060	1.523			0.313	-0.203	1.558
0.129	-0.186	1.515			0.133	-0.127	1.499			0.145	0.161	1.437			0.192	0.322	1.399			0.042	0.109	1.358			-0.003	-0.005	1.176			0.028	-0.144	0.963			0.051	-0.194	0.892			0.304	0.060	1.523			0.313	-0.203	1.558
0.130	-0.186	1.515			0.133	-0.127	1.499			0.145	0.161	1.437			0.192	0.322	1.399			0.042	0.109	1.358			-0.004	-0.005	1.176			0.028	-0.144	0.963			0.051	-0.194	0.892			0.304	0.060	1.523			0.313	-0.203	1.558
0.131	-0.186	1.515			0.133	-0.127	1.499			0.145	0.161	1.437			0.192	0.322	1.399			0.042	0.109	1.358			-0.004	-0.005	1.176			0.028	-0.144	0.963			0.051	-0.194	0.892			0.304	0.060	1.523			0.313	-0.203	1.558
0.132	-0.186	1.514			0.134	-0.127	1.499			0.145	0.161	1.437			0.192	0.322	1.399			0.042	0.108	1.358			-0.004	-0.005	1.176			0.027	-0.144	0.963			0.051	-0.194	0.892			0.304	0.060	1.523			0.313	-0.203	1.558
0.133	-0.186	1.514			0.134	-0.127	1.499			0.145	0.161	1.437			0.192	0.322	1.399			0.042	0.108	1.358			-0.004	-0.005	1.176			0.027	-0.144	0.963			0.051	-0.195	0.892			0.304	0.060	1.523			0.313	-0.203	1.558
0.132	-0.186	1.515			0.134	-0.128	1.499			0.145	0.161	1.437			0.192	0.322	1.399			0.042	0.108	1.358			-0.004	-0.006	1.176			0.027	-0.144	0.964			0.051	-0.195	0.892			0.304	0.060	1.523			0.313	-0.203	1.558
0.131	-0.186	1.515			0.133	-0.128	1.499			0.145	0.161	1.437			0.192	0.322	1.399			0.042	0.108	1.358			-0.004	-0.006	1.176			0.027	-0.144	0.964			0.050	-0.195	0.892			0.304	0.060	1.523			0.313	-0.203	1.558
0.130	-0.186	1.515			0.133	-0.128	1.499			0.145	0.161	1.437			0.192	0.322	1.399			0.041	0.108	1.358			-0.004	-0.006	1.176			0.026	-0.145	0.964			0.050	-0.195	0.892			0.304	0.060	1.523			0.313	-0.204	1.558
0.128	-0.187	1.516			0.132	-0.128	1.499			0.145	0.161	1.437			0.192	0.322	1.399			0.041	0.108	1.358			-0.004	-0.006	1.176			0.026	-0.145	0.964			0.050	-0.195	0.892			0.304	0.060	1.523			0.313	-0.204	1.558
0.126	-0.187	1.517			0.130	-0.129	1.500			0.144	0.155	1.438			0.192	0.321	1.399			0.041	0.108	1.358			-0.004	-0.007	1.176			0.026	-0.145	0.964			0.050	-0.195	0.892			0.304	0.060	1.523			0.313	-0.204	1.558
0.128	-0.187	1.516			0.130	-0.129	1.500			0.144	0.154	1.438			0.192	0.321	1.399			0.041	0.108	1.358			-0.005	-0.007	1.176			0.026	-0.145	0.964			0.050	-0.196	0.892			0.304	0.060	1.523			0.313	-0.204	1.558
0.129	-0.187	1.515			0.131	-0.129	1.500			0.144	0.154	1.438			0.192	0.321	1.399			0.041	0.108	1.358			-0.005	-0.007	1.175			0.026	-0.145	0.964			0.050	-0.196	0.892			0.304	0.060	1.523			0.314	-0.204	1.557
0.130	-0.187	1.514			0.131	-0.129	1.499			0.144	0.153	1.438			0.192	0.321	1.398			0.041	0.108	1.358			-0.005	-0.007	1.175			0.026	-0.145	0.964			0.050	-0.196	0.892			0.304	0.060	1.523			0.314	-0.204	1.557
0.132	-0.187	1.514			0.132	-0.129	1.499			0.144	0.153	1.437			0.192	0.321	1.398			0.041	0.108	1.358			-0.005	-0.008	1.175			0.026	-0.145	0.964			0.049	-0.197	0.892			0.304	0.060	1.522			0.314	-0.204	1.557
0.133	-0.187	1.513			0.133	-0.129	1.498			0.144	0.153	1.437			0.192	0.321	1.398			0.041	0.108	1.358			-0.005	-0.008	1.175			0.025	-0.146	0.964			0.049	-0.197	0.892			0.304	0.060	1.522			0.314	-0.204	1.557
0.134	-0.187	1.513			0.134	-0.129	1.498			0.144	0.153	1.437			0.192	0.321	1.398			0.041	0.108	1.358			-0.005	-0.008	1.175			0.025	-0.146	0.964			0.049	-0.198	0.891			0.304	0.060	1.522			0.314	-0.204	1.557
0.136	-0.186	1.512			0.135	-0.129	1.497			0.144	0.153	1.437			0.192	0.321	1.398			0.041	0.108	1.358			-0.006	-0.008	1.175			0.025	-0.146	0.964			0.049	-0.198	0.891			0.304	0.060	1.522			0.314	-0.204	1.557
0.137	-0.186	1.511			0.136	-0.129	1.497			0.144	0.152	1.437			0.192	0.321	1.398			0.041	0.108	1.358			-0.006	-0.009	1.175			0.025	-0.146	0.964			0.049	-0.199	0.891			0.304	0.060	1.522			0.314	-0.204	1.557
0.138	-0.186	1.511			0.137	-0.129	1.497			0.144	0.152	1.437			0.192	0.321	1.398			0.041	0.108	1.358			-0.006	-0.009	1.175			0.025	-0.146	0.964			0.048	-0.199	0.891			0.304	0.060	1.522			0.314	-0.204	1.557
0.139	-0.186	1.510			0.138	-0.129	1.496			0.144	0.152	1.437			0.192	0.321	1.398			0.041	0.108	1.358			-0.006	-0.009	1.175			0.025	-0.147	0.964			0.048	-0.200	0.891			0.304	0.060	1.522			0.314	-0.204	1.557
0.140	-0.186	1.510			0.138	-0.129	1.496			0.144	0.152	1.437			0.192	0.321	1.398			0.041	0.107	1.358			-0.006	-0.010	1.174			0.024	-0.147	0.964			0.048	-0.201	0.890			0.304	0.060	1.522			0.314	-0.204	1.557
0.141	-0.186	1.509			0.139	-0.129	1.495			0.143	0.152	1.437			0.192	0.321	1.397			0.041	0.107	1.358			-0.006	-0.010	1.174			0.024	-0.147	0.964			0.047	-0.201	0.890			0.304	0.060	1.522			0.314	-0.204	1.557
0.142	-0.186	1.509			0.140	-0.129	1.495			0.143	0.152	1.436			0.192	0.321	1.397			0.041	0.107	1.358			-0.007	-0.010	1.174			0.024	-0.147	0.964			0.047	-0.202	0.890			0.304	0.060	1.522			0.314	-0.204	1.557
0.143	-0.186	1.508			0.141	-0.129	1.494			0.143	0.152	1.436			0.192	0.321	1.397			0.041	0.107	1.357			-0.007	-0.010	1.174			0.024	-0.148	0.964			0.047	-0.202	0.890			0.304	0.060	1.522			0.314	-0.204	1.557
0.143	-0.186	1.508			0.141	-0.129	1.494			0.143	0.152	1.436			0.192	0.320	1.397			0.041	0.107	1.357			-0.007	-0.011	1.174			0.023	-0.148	0.964			0.046	-0.203	0.890			0.305	0.060	1.522			0.314	-0.204	1.557
0.144	-0.186	1.507			0.142	-0.129	1.493			0.143	0.152	1.436			0.192	0.320	1.397			0.041	0.107	1.357			-0.007	-0.011	1.173			0.023	-0.148	0.964			0.046	-0.203	0.890			0.305	0.060	1.522			0.314	-0.204	1.557
0.145	-0.186	1.507			0.143	-0.129	1.493			0.143	0.152	1.436			0.192	0.320	1.397			0.041	0.107	1.357			-0.007	-0.011	1.173			0.023	-0.148	0.964			0.045	-0.203	0.890			0.305	0.060	1.522			0.314	-0.204	1.557
0.145	-0.186	1.507			0.143	-0.129	1.493			0.143	0.152	1.435			0.192	0.320	1.396			0.041	0.107	1.357			-0.007	-0.012	1.173			0.023	-0.149	0.963			0.045	-0.204	0.889			0.305	0.060	1.522			0.314	-0.204	1.557
0.147	-0.185	1.505			0.145	-0.129	1.491			0.143	0.152	1.435			0.192	0.320	1.396			0.041	0.107	1.357			-0.008	-0.012	1.173			0.022	-0.149	0.963			0.045	-0.204	0.889			0.305	0.059	1.521			0.314	-0.204	1.557
0.149	-0.185	1.504			0.146	-0.128	1.491			0.143	0.152	1.435			0.192	0.320	1.396			0.041	0.106	1.357			-0.008	-0.012	1.173			0.022	-0.149	0.963			0.044	-0.204	0.889			0.305	0.059	1.521			0.314	-0.204	1.557
0.150	-0.185	1.503			0.147	-0.128	1.490			0.143	0.152	1.435			0.192	0.320	1.396			0.040	0.106	1.357			-0.008	-0.012	1.172			0.022	-0.149	0.963			0.044	-0.205	0.889			0.305	0.059	1.521			0.314	-0.204	1.556
0.152	-0.184	1.502			0.148	-0.128	1.489			0.143	0.153	1.434			0.192	0.320	1.395			0.040	0.106	1.357			-0.008	-0.013	1.172			0.022	-0.149	0.963			0.044	-0.205	0.889			0.305	0.059	1.521			0.314	-0.204	1.556
0.153	-0.184	1.501			0.149	-0.128	1.488			0.143	0.153	1.434			0.192	0.320	1.395			0.040	0.106	1.357			-0.008	-0.013	1.172			0.021	-0.150	0.963			0.043	-0.205	0.889			0.305	0.059	1.521			0.314	-0.204	1.556
0.153	-0.184	1.501			0.150	-0.128	1.488			0.143	0.153	1.434			0.192	0.320	1.395			0.040	0.106	1.357			-0.008	-0.013	1.172			0.021	-0.150	0.963			0.043	-0.206	0.889			0.305	0.059	1.521			0.314	-0.204	1.556
0.154	-0.184	1.500			0.150	-0.127	1.487			0.143	0.153	1.434			0.192	0.320	1.395			0.040	0.106	1.357			-0.009	-0.013	1.172			0.021	-0.150	0.963			0.043	-0.206	0.888			0.305	0.059	1.520			0.314	-0.205	1.556
0.154	-0.184	1.500			0.151	-0.127	1.487			0.143	0.153	1.433			0.192	0.320	1.394			0.040	0.105	1.356			-0.009	-0.014	1.171			0.021	-0.150	0.963			0.042	-0.206	0.888			0.305	0.059	1.520			0.314	-0.205	1.556
0.155	-0.184	1.500			0.151	-0.127	1.486			0.143	0.153	1.433			0.192	0.319	1.394			0.040	0.105	1.356			-0.009	-0.014	1.171			0.020	-0.150	0.962			0.042	-0.207	0.888			0.305	0.059	1.520			0.313	-0.205	1.555
0.155	-0.184	1.499			0.152	-0.127	1.486			0.143	0.153	1.433			0.192	0.319	1.394			0.040	0.105	1.356			-0.009	-0.014	1.171			0.020	-0.151	0.962			0.041	-0.207	0.888			0.305	0.059	1.520			0.313	-0.205	1.555
0.156	-0.184	1.499			0.152	-0.127	1.485			0.143	0.154	1.433			0.192	0.319	1.393			0.040	0.105	1.356			-0.009	-0.014	1.171			0.020	-0.151	0.962			0.041	-0.207	0.888			0.305	0.059	1.520			0.313	-0.205	1.555
0.156	-0.183	1.498			0.153	-0.127	1.485			0.143	0.154	1.432			0.192	0.319	1.393			0.040	0.105	1.356			-0.009	-0.015	1.170			0.020	-0.151	0.962			0.041	-0.208	0.887			0.305	0.059	1.519			0.313	-0.205	1.555
0.157	-0.183	1.497			0.154	-0.127	1.484			0.143	0.154	1.432			0.192	0.319	1.393			0.040	0.105	1.356			-0.010	-0.015	1.170			0.019	-0.151	0.963			0.040	-0.208	0.887			0.305	0.059	1.519			0.313	-0.205	1.554
0.158	-0.183	1.496			0.154	-0.127	1.483			0.143	0.154	1.432			0.192	0.319	1.392			0.040	0.105	1.355			-0.010	-0.015	1.170			0.018	-0.151	0.963			0.040	-0.208	0.887			0.305	0.059	1.519			0.313	-0.205	1.554
0.159	-0.183	1.496			0.155	-0.127	1.483			0.143	0.154	1.432			0.192	0.319	1.392			0.040	0.104	1.355			-0.010	-0.015	1.170			0.018	-0.151	0.963			0.039	-0.209	0.887			0.305	0.058	1.518			0.313	-0.205	1.554
0.160	-0.183	1.495			0.156	-0.127	1.482			0.143	0.154	1.431			0.192	0.319	1.392			0.039	0.104	1.355			-0.010	-0.016	1.169			0.017	-0.151	0.963			0.039	-0.209	0.887			0.305	0.058	1.518			0.313	-0.205	1.554
0.161	-0.183	1.494			0.157	-0.126	1.482			0.143	0.154	1.431			0.192	0.319	1.392			0.039	0.104	1.355			-0.010	-0.016	1.169			0.017	-0.151	0.963			0.038	-0.209	0.886			0.305	0.058	1.518			0.313	-0.205	1.553
0.161	-0.183	1.494			0.157	-0.126	1.481			0.143	0.155	1.431			0.192	0.319	1.391			0.039	0.104	1.354			-0.010	-0.016	1.169			0.016	-0.151	0.963			0.038	-0.210	0.886			0.305	0.058	1.517			0.313	-0.205	1.553
0.162	-0.183	1.493			0.158	-0.126	1.481			0.143	0.155	1.431			0.192	0.319	1.391			0.039	0.104	1.354			-0.011	-0.016	1.169			0.016	-0.152	0.963			0.037	-0.210	0.886			0.305	0.058	1.517			0.313	-0.205	1.553
0.163	-0.183	1.493			0.158	-0.126	1.480			0.143	0.155	1.430			0.192	0.318	1.391			0.039	0.104	1.354			-0.011	-0.016	1.168			0.016	-0.152	0.963			0.037	-0.210	0.886			0.305	0.058	1.517			0.313	-0.205	1.553
0.163	-0.183	1.492			0.159	-0.126	1.480			0.143	0.155	1.430			0.192	0.318	1.390			0.039	0.103	1.354			-0.011	-0.017	1.168			0.015	-0.152	0.962			0.036	-0.211	0.885			0.305	0.058	1.516			0.313	-0.206	1.552
0.164	-0.183	1.492			0.159	-0.126	1.479			0.143	0.155	1.430			0.192	0.318	1.390			0.039	0.103	1.353			-0.011	-0.017	1.168			0.015	-0.152	0.962			0.036	-0.211	0.885			0.305	0.058	1.516			0.313	-0.206	1.552
0.164	-0.183	1.492			0.160	-0.126	1.479			0.143	0.155	1.430			0.192	0.318	1.390			0.039	0.103	1.353			-0.011	-0.017	1.168			0.015	-0.152	0.962			0.035	-0.211	0.885			0.305	0.058	1.516			0.313	-0.206	1.552
0.165	-0.183	1.491			0.160	-0.126	1.479			0.143	0.155	1.429			0.192	0.318	1.389			0.039	0.103	1.353			-0.011	-0.017	1.167			0.014	-0.152	0.962			0.035	-0.212	0.885			0.305	0.058	1.515			0.313	-0.206	1.551
0.165	-0.183	1.491			0.161	-0.126	1.478			0.143	0.155	1.429			0.192	0.318	1.389			0.038	0.103	1.353			-0.012	-0.017	1.167			0.014	-0.153	0.962			0.034	-0.212	0.885			0.305	0.058	1.515			0.313	-0.206	1.551
0.166	-0.183	1.491			0.161	-0.126	1.478			0.143	0.155	1.429			0.192	0.318	1.389			0.038	0.103	1.353			-0.012	-0.018	1.167			0.013	-0.152	0.963			0.034	-0.212	0.885			0.305	0.058	1.515			0.313	-0.206	1.551
0.166	-0.183	1.490			0.161	-0.126	1.478			0.143	0.156	1.429			0.192	0.318	1.388			0.038	0.103	1.352			-0.012	-0.018	1.167			0.013	-0.153	0.963			0.034	-0.212	0.884			0.305	0.058	1.515			0.313	-0.206	1.550
0.166	-0.183	1.490			0.162	-0.126	1.477			0.143	0.156	1.429			0.192	0.318	1.388			0.038	0.103	1.352			-0.012	-0.018	1.167			0.012	-0.153	0.963			0.033	-0.213	0.884			0.305	0.058	1.514			0.313	-0.206	1.550
0.167	-0.183	1.490			0.162	-0.126	1.477			0.143	0.156	1.428			0.192	0.318	1.388			0.038	0.103	1.352			-0.012	-0.018	1.167			0.012	-0.153	0.963			0.033	-0.213	0.884			0.305	0.058	1.514			0.313	-0.206	1.550
0.167	-0.183	1.489			0.162	-0.126	1.477			0.143	0.156	1.428			0.192	0.317	1.387			0.038	0.102	1.352			-0.012	-0.018	1.166			0.012	-0.153	0.963			0.033	-0.213	0.884			0.305	0.058	1.514			0.313	-0.206	1.550
0.167	-0.183	1.489			0.162	-0.126	1.477			0.143	0.156	1.428			0.192	0.317	1.387			0.038	0.102	1.351			-0.012	-0.018	1.166			0.011	-0.153	0.964			0.032	-0.214	0.884			0.305	0.058	1.514			0.313	-0.206	1.549
0.168	-0.183	1.489			0.163	-0.126	1.476			0.143	0.156	1.428			0.191	0.317	1.387			0.038	0.102	1.351			-0.013	-0.018	1.166			0.011	-0.153	0.964			0.032	-0.214	0.884			0.305	0.057	1.513			0.313	-0.206	1.549
0.168	-0.183	1.489			0.163	-0.126	1.476			0.143	0.156	1.428			0.191	0.317	1.387			0.038	0.102	1.351			-0.013	-0.019	1.166			0.010	-0.153	0.964			0.032	-0.214	0.884			0.305	0.057	1.513			0.313	-0.206	1.549
0.168	-0.183	1.489			0.163	-0.126	1.476			0.143	0.156	1.428			0.191	0.317	1.386			0.037	0.102	1.351			-0.013	-0.019	1.166			0.010	-0.153	0.965			0.031	-0.214	0.884			0.305	0.057	1.513			0.313	-0.206	1.549
0.168	-0.183	1.488			0.163	-0.126	1.476			0.143	0.156	1.428			0.191	0.317	1.386			0.037	0.102	1.351			-0.013	-0.019	1.166			0.010	-0.153	0.965			0.031	-0.214	0.883			0.305	0.057	1.513			0.313	-0.206	1.549
0.168	-0.183	1.488			0.163	-0.126	1.476			0.143	0.156	1.427			0.191	0.317	1.386			0.037	0.102	1.351			-0.013	-0.019	1.166			0.009	-0.153	0.965			0.031	-0.215	0.883			0.305	0.057	1.512			0.313	-0.206	1.549
0.169	-0.183	1.488			0.164	-0.126	1.475			0.143	0.156	1.427			0.191	0.317	1.386			0.037	0.102	1.350			-0.013	-0.019	1.166			0.009	-0.153	0.965			0.030	-0.215	0.883			0.305	0.057	1.512			0.313	-0.206	1.548
0.169	-0.183	1.488			0.164	-0.126	1.475			0.143	0.156	1.427			0.191	0.317	1.386			0.037	0.102	1.350			-0.013	-0.019	1.165			0.009	-0.153	0.965			0.030	-0.215	0.883			0.305	0.057	1.512			0.313	-0.206	1.548
0.169	-0.183	1.488			0.164	-0.126	1.475			0.143	0.156	1.427			0.191	0.317	1.385			0.037	0.102	1.350			-0.013	-0.019	1.165			0.009	-0.153	0.965			0.030	-0.215	0.883			0.305	0.057	1.512			0.313	-0.206	1.548
0.169	-0.183	1.488			0.164	-0.126	1.475			0.143	0.156	1.427			0.191	0.317	1.385			0.037	0.102	1.350			-0.013	-0.019	1.165			0.008	-0.153	0.965			0.030	-0.215	0.883			0.305	0.057	1.512			0.313	-0.206	1.548
0.169	-0.183	1.487			0.164	-0.126	1.475			0.143	0.156	1.427			0.191	0.317	1.385			0.037	0.102	1.350			-0.013	-0.019	1.165			0.008	-0.153	0.966			0.029	-0.216	0.883			0.305	0.057	1.512			0.313	-0.206	1.548
0.169	-0.183	1.487			0.164	-0.126	1.475			0.143	0.156	1.427			0.191	0.317	1.385			0.037	0.102	1.350			-0.013	-0.019	1.165			0.008	-0.153	0.966			0.029	-0.216	0.883			0.305	0.057	1.511			0.313	-0.206	1.548
0.169	-0.183	1.487			0.164	-0.126	1.475			0.143	0.156	1.427			0.191	0.317	1.385			0.037	0.102	1.350			-0.014	-0.020	1.165			0.008	-0.153	0.966			0.029	-0.216	0.883			0.305	0.057	1.511			0.313	-0.206	1.548
0.169	-0.183	1.487			0.164	-0.126	1.475			0.143	0.156	1.426			0.191	0.317	1.385			0.037	0.102	1.349			-0.014	-0.020	1.165			0.007	-0.153	0.966			0.029	-0.216	0.883			0.305	0.057	1.511			0.313	-0.206	1.547
0.169	-0.183	1.487			0.165	-0.126	1.475			0.143	0.156	1.426			0.191	0.317	1.384			0.037	0.102	1.349			-0.014	-0.020	1.165			0.007	-0.153	0.966			0.028	-0.216	0.883			0.305	0.057	1.511			0.313	-0.207	1.547
0.170	-0.183	1.487			0.165	-0.126	1.474			0.143	0.157	1.426			0.191	0.317	1.384			0.037	0.102	1.349			-0.014	-0.020	1.165			0.007	-0.153	0.966			0.028	-0.216	0.883			0.305	0.057	1.511			0.313	-0.207	1.547
0.170	-0.183	1.487			0.165	-0.126	1.474			0.143	0.157	1.426			0.191	0.316	1.384			0.037	0.102	1.349			-0.014	-0.020	1.165			0.007	-0.153	0.966			0.028	-0.217	0.883			0.305	0.057	1.511			0.313	-0.207	1.547
0.170	-0.183	1.487			0.165	-0.126	1.474			0.143	0.157	1.426			0.191	0.316	1.384			0.036	0.102	1.349			-0.014	-0.020	1.165			0.007	-0.153	0.966			0.028	-0.217	0.883			0.305	0.057	1.511			0.313	-0.207	1.547
0.170	-0.183	1.487			0.165	-0.126	1.474			0.143	0.157	1.426			0.191	0.316	1.384			0.036	0.101	1.349			-0.014	-0.020	1.165			0.007	-0.153	0.967			0.028	-0.217	0.883			0.305	0.057	1.511			0.313	-0.207	1.547
0.170	-0.183	1.487			0.165	-0.126	1.474			0.143	0.157	1.426			0.191	0.316	1.384			0.036	0.101	1.349			-0.014	-0.020	1.165			0.007	-0.153	0.967			0.027	-0.217	0.883			0.304	0.057	1.511			0.313	-0.207	1.547
0.170	-0.183	1.487			0.165	-0.126	1.474			0.143	0.157	1.426			0.191	0.316	1.384			0.036	0.101	1.349			-0.014	-0.020	1.165			0.006	-0.153	0.967			0.027	-0.217	0.883			0.304	0.057	1.510			0.313	-0.207	1.547
0.170	-0.183	1.487			0.165	-0.126	1.474			0.143	0.157	1.426			0.191	0.316	1.384			0.036	0.101	1.349			-0.014	-0.020	1.165			0.006	-0.153	0.967			0.027	-0.217	0.883			0.304	0.057	1.510			0.313	-0.207	1.547
0.170	-0.183	1.487			0.165	-0.127	1.474			0.143	0.157	1.426			0.191	0.316	1.384			0.036	0.101	1.349			-0.014	-0.020	1.165			0.006	-0.153	0.968			0.027	-0.217	0.883			0.304	0.057	1.510			0.313	-0.207	1.547
0.170	-0.183	1.487			0.165	-0.127	1.474			0.143	0.157	1.426			0.191	0.316	1.384			0.036	0.101	1.349			-0.014	-0.020	1.165			0.006	-0.153	0.968			0.027	-0.218	0.883			0.304	0.057	1.510			0.313	-0.207	1.547
0.170	-0.183	1.487			0.165	-0.127	1.474			0.143	0.157	1.426			0.191	0.316	1.383			0.036	0.101	1.349			-0.014	-0.020	1.165			0.006	-0.153	0.968			0.027	-0.218	0.883			0.304	0.057	1.510			0.313	-0.207	1.547
0.170	-0.183	1.487			0.165	-0.127	1.474			0.143	0.157	1.426			0.191	0.316	1.383			0.036	0.101	1.349			-0.014	-0.020	1.165			0.006	-0.153	0.968			0.026	-0.218	0.883			0.304	0.057	1.510			0.313	-0.207	1.547
0.170	-0.183	1.487			0.165	-0.127	1.474			0.142	0.157	1.426			0.191	0.316	1.383			0.036	0.101	1.349			-0.014	-0.020	1.165			0.006	-0.153	0.968			0.026	-0.218	0.883			0.304	0.057	1.510			0.313	-0.207	1.547
0.170	-0.183	1.487			0.165	-0.127	1.474			0.142	0.157	1.426			0.191	0.316	1.383			0.036	0.101	1.348			-0.014	-0.020	1.165			0.006	-0.153	0.968			0.026	-0.218	0.883			0.304	0.057	1.510			0.313	-0.207	1.547
0.170	-0.184	1.487			0.165	-0.127	1.474			0.142	0.157	1.425			0.191	0.316	1.383			0.036	0.101	1.348			-0.014	-0.020	1.165			0.005	-0.153	0.968			0.026	-0.218	0.883			0.304	0.057	1.510			0.313	-0.207	1.546
0.170	-0.184	1.487			0.165	-0.127	1.474			0.142	0.157	1.425			0.191	0.316	1.383			0.036	0.101	1.348			-0.014	-0.020	1.165			0.005	-0.153	0.969			0.026	-0.218	0.883			0.304	0.057	1.510			0.313	-0.207	1.546
0.170	-0.184	1.487			0.165	-0.127	1.474			0.142	0.157	1.425			0.191	0.316	1.383			0.036	0.101	1.348			-0.015	-0.020	1.165			0.005	-0.153	0.969			0.026	-0.218	0.883			0.304	0.057	1.510			0.313	-0.207	1.546
0.170	-0.184	1.487			0.165	-0.127	1.474			0.142	0.157	1.425			0.191	0.316	1.383			0.036	0.101	1.348			-0.015	-0.020	1.165			0.005	-0.153	0.969			0.025	-0.218	0.883			0.304	0.057	1.510			0.313	-0.207	1.546
0.170	-0.184	1.487			0.165	-0.127	1.474			0.142	0.157	1.425			0.191	0.316	1.383			0.036	0.101	1.348			-0.015	-0.020	1.165			0.005	-0.153	0.969			0.025	-0.219	0.883			0.304	0.057	1.510			0.313	-0.207	1.546
0.170	-0.184	1.487			0.165	-0.127	1.474			0.142	0.157	1.425			0.191	0.316	1.383			0.036	0.101	1.348			-0.015	-0.020	1.165			0.005	-0.153	0.969			0.025	-0.219	0.883			0.304	0.057	1.510			0.313	-0.207	1.546
0.170	-0.184	1.487			0.165	-0.127	1.474			0.142	0.157	1.425			0.191	0.316	1.383			0.036	0.101	1.348			-0.015	-0.020	1.165			0.005	-0.153	0.969			0.025	-0.219	0.883			0.304	0.057	1.510			0.313	-0.207	1.546
0.170	-0.184	1.487			0.165	-0.127	1.474			0.142	0.157	1.425			0.191	0.316	1.383			0.036	0.101	1.348			-0.015	-0.020	1.165			0.005	-0.153	0.969			0.025	-0.219	0.883			0.304	0.057	1.510			0.313	-0.207	1.546
0.170	-0.184	1.487			0.165	-0.127	1.474			0.142	0.157	1.425			0.191	0.316	1.383			0.036	0.101	1.348			-0.015	-0.020	1.165			0.005	-0.153	0.969			0.025	-0.219	0.883			0.304	0.057	1.510			0.313	-0.207	1.546
0.170	-0.183	1.487			0.165	-0.127	1.474			0.142	0.157	1.425			0.191	0.316	1.383			0.036	0.101	1.348			-0.015	-0.020	1.165			0.005	-0.153	0.970			0.025	-0.219	0.883			0.304	0.057	1.510			0.313	-0.207	1.546
0.170	-0.183	1.487			0.165	-0.127	1.474			0.142	0.157	1.425			0.191	0.316	1.383			0.036	0.101	1.348			-0.015	-0.021	1.165			0.004	-0.153	0.970			0.025	-0.219	0.883			0.304	0.057	1.509			0.313	-0.207	1.546
0.170	-0.183	1.487			0.165	-0.127	1.474			0.142	0.157	1.425			0.191	0.316	1.383			0.036	0.101	1.348			-0.015	-0.021	1.165			0.004	-0.152	0.970			0.025	-0.219	0.883			0.304	0.057	1.509			0.313	-0.207	1.546
0.170	-0.183	1.487			0.165	-0.127	1.474			0.142	0.157	1.425			0.191	0.316	1.383			0.036	0.101	1.348			-0.015	-0.021	1.165			0.004	-0.152	0.971			0.024	-0.219	0.883			0.304	0.057	1.509			0.313	-0.207	1.546
0.170	-0.183	1.487			0.165	-0.127	1.474			0.142	0.157	1.425			0.191	0.316	1.383			0.036	0.101	1.348			-0.015	-0.021	1.165			0.004	-0.152	0.971			0.024	-0.219	0.883			0.304	0.057	1.509			0.313	-0.207	1.546
0.169	-0.183	1.487			0.165	-0.127	1.474			0.142	0.157	1.425			0.191	0.316	1.383			0.036	0.101	1.348			-0.016	-0.020	1.165			0.003	-0.151	0.971			0.025	-0.218	0.883			0.304	0.057	1.509			0.313	-0.207	1.546
0.169	-0.183	1.486			0.165	-0.127	1.474			0.142	0.157	1.425			0.191	0.316	1.383			0.036	0.101	1.348			-0.016	-0.020	1.165			0.003	-0.151	0.972			0.025	-0.217	0.884			0.304	0.057	1.509			0.313	-0.207	1.546
0.167	-0.183	1.487			0.163	-0.127	1.474			0.142	0.157	1.425			0.191	0.316	1.383			0.036	0.101	1.348			-0.017	-0.020	1.165			0.003	-0.151	0.972			0.026	-0.217	0.884			0.304	0.057	1.509			0.313	-0.207	1.546
0.164	-0.184	1.487			0.162	-0.127	1.474			0.142	0.157	1.425			0.191	0.316	1.383			0.036	0.101	1.348			-0.017	-0.020	1.165			0.003	-0.151	0.971			0.027	-0.215	0.885			0.304	0.056	1.509			0.313	-0.207	1.546
0.162	-0.184	1.488			0.160	-0.127	1.474			0.142	0.157	1.425			0.191	0.316	1.382			0.035	0.101	1.348			-0.019	-0.019	1.166			0.003	-0.150	0.972			0.029	-0.214	0.885			0.304	0.056	1.509			0.313	-0.207	1.546
0.159	-0.184	1.488			0.158	-0.127	1.475			0.142	0.157	1.425			0.191	0.316	1.382			0.035	0.101	1.348			-0.020	-0.019	1.166			0.004	-0.150	0.972			0.031	-0.213	0.886			0.304	0.056	1.509			0.313	-0.207	1.546
0.157	-0.184	1.489			0.156	-0.127	1.475			0.142	0.157	1.425			0.191	0.316	1.382			0.035	0.101	1.348			-0.022	-0.018	1.167			0.004	-0.149	0.972			0.034	-0.213	0.888			0.304	0.056	1.509			0.313	-0.207	1.546
0.155	-0.185	1.489			0.155	-0.128	1.476			0.142	0.157	1.425			0.191	0.316	1.382			0.035	0.101	1.348			-0.024	-0.017	1.167			0.004	-0.149	0.973			0.037	-0.212	0.889			0.304	0.056	1.509			0.313	-0.207	1.546
0.153	-0.185	1.490			0.153	-0.128	1.476			0.142	0.157	1.425			0.191	0.316	1.382			0.035	0.101	1.348			-0.027	-0.016	1.167			0.005	-0.148	0.974			0.040	-0.211	0.891			0.303	0.056	1.508			0.312	-0.207	1.546
0.151	-0.185	1.490			0.151	-0.128	1.476			0.142	0.157	1.425			0.191	0.316	1.382			0.035	0.101	1.348			-0.029	-0.015	1.167			0.005	-0.147	0.975			0.043	-0.211	0.893			0.303	0.056	1.508			0.312	-0.208	1.546
0.149	-0.186	1.491			0.150	-0.128	1.477			0.142	0.157	1.425			0.191	0.316	1.382			0.035	0.101	1.348			-0.032	-0.014	1.167			0.006	-0.145	0.977			0.047	-0.211	0.896			0.303	0.055	1.508			0.312	-0.208	1.546
0.147	-0.186	1.491			0.148	-0.129	1.477			0.142	0.157	1.425			0.191	0.316	1.382			0.035	0.101	1.348			-0.034	-0.013	1.167			0.006	-0.144	0.980			0.050	-0.210	0.899			0.303	0.055	1.508			0.312	-0.208	1.546
0.146	-0.186	1.492			0.147	-0.129	1.478			0.142	0.157	1.425			0.191	0.316	1.382			0.035	0.101	1.348			-0.037	-0.012	1.167			0.006	-0.142	0.983			0.053	-0.210	0.902			0.303	0.055	1.508			0.312	-0.208	1.546
0.145	-0.187	1.492			0.146	-0.129	1.478			0.142	0.157	1.425			0.191	0.316	1.382			0.035	0.101	1.348			-0.039	-0.011	1.167			0.006	-0.140	0.986			0.055	-0.210	0.906			0.302	0.055	1.508			0.312	-0.208	1.546
0.143	-0.187	1.492			0.145	-0.129	1.478			0.142	0.157	1.425			0.191	0.316	1.382			0.035	0.101	1.348			-0.041	-0.009	1.166			0.006	-0.138	0.989			0.057	-0.209	0.910			0.302	0.055	1.508			0.311	-0.208	1.546
0.142	-0.187	1.493			0.144	-0.129	1.479			0.142	0.157	1.425			0.191	0.316	1.382			0.035	0.101	1.348			-0.043	-0.008	1.165			0.006	-0.137	0.992			0.059	-0.209	0.915			0.302	0.054	1.508			0.311	-0.208	1.546
0.141	-0.187	1.493			0.143	-0.129	1.479			0.142	0.157	1.425			0.191	0.316	1.382			0.035	0.101	1.348			-0.046	-0.007	1.165			0.006	-0.135	0.995			0.060	-0.209	0.919			0.302	0.054	1.507			0.311	-0.209	1.546
0.140	-0.187	1.493			0.142	-0.130	1.479			0.142	0.157	1.425			0.191	0.316	1.382			0.035	0.101	1.348			-0.047	-0.006	1.164			0.006	-0.134	0.997			0.062	-0.208	0.924			0.302	0.054	1.507			0.311	-0.209	1.546
0.140	-0.188	1.494			0.142	-0.130	1.479			0.142	0.157	1.425			0.191	0.316	1.382			0.035	0.101	1.348			-0.049	-0.004	1.164			0.006	-0.133	1.000			0.060	-0.206	0.936			0.302	0.054	1.507			0.311	-0.209	1.546
0.139	-0.188	1.494			0.141	-0.130	1.479			0.142	0.157	1.425			0.191	0.316	1.382			0.035	0.101	1.349			-0.051	-0.003	1.164			0.006	-0.133	1.002			0.059	-0.204	0.944			0.301	0.054	1.507			0.311	-0.209	1.546
0.138	-0.188	1.494			0.140	-0.130	1.480			0.142	0.157	1.425			0.192	0.316	1.382			0.035	0.101	1.349			-0.052	-0.002	1.163			0.006	-0.132	1.004			0.058	-0.202	0.950			0.301	0.054	1.507			0.310	-0.209	1.546
0.138	-0.188	1.494			0.140	-0.130	1.480			0.142	0.157	1.425			0.192	0.315	1.382			0.035	0.101	1.349			-0.055	0.000	1.163			0.005	-0.131	1.007			0.055	-0.199	0.958			0.301	0.053	1.507			0.310	-0.209	1.546
0.137	-0.188	1.495			0.139	-0.130	1.480			0.142	0.157	1.425			0.192	0.315	1.382			0.035	0.101	1.349			-0.057	0.002	1.163			0.005	-0.130	1.009			0.054	-0.197	0.963			0.301	0.053	1.507			0.310	-0.210	1.546
0.137	-0.188	1.495			0.139	-0.130	1.480			0.142	0.157	1.425			0.193	0.315	1.382			0.035	0.101	1.349			-0.058	0.003	1.163			0.005	-0.130	1.012			0.055	-0.198	0.965			0.301	0.053	1.507			0.310	-0.210	1.546
0.136	-0.188	1.495			0.139	-0.130	1.480			0.143	0.157	1.425			0.193	0.315	1.382			0.035	0.101	1.349			-0.059	0.004	1.163			0.005	-0.129	1.013			0.056	-0.199	0.967			0.301	0.053	1.507			0.310	-0.210	1.546
0.136	-0.189	1.495			0.138	-0.131	1.481			0.143	0.157	1.425			0.193	0.315	1.382			0.035	0.101	1.349			-0.060	0.004	1.163			0.005	-0.129	1.015			0.057	-0.200	0.968			0.301	0.053	1.507			0.310	-0.210	1.546
0.135	-0.189	1.495			0.138	-0.131	1.481			0.143	0.157	1.425			0.194	0.315	1.383			0.035	0.101	1.349			-0.060	0.005	1.163			0.005	-0.129	1.016			0.058	-0.202	0.968			0.301	0.053	1.507			0.310	-0.210	1.547
0.135	-0.189	1.495			0.137	-0.131	1.481			0.143	0.157	1.425			0.194	0.315	1.383			0.036	0.101	1.350			-0.061	0.005	1.163			0.005	-0.129	1.017			0.060	-0.205	0.967			0.301	0.052	1.507			0.310	-0.210	1.547
0.134	-0.189	1.495			0.137	-0.131	1.481			0.143	0.157	1.425			0.194	0.314	1.383			0.036	0.101	1.350			-0.062	0.005	1.163			0.005	-0.129	1.018			0.076	-0.224	0.943			0.301	0.052	1.507			0.309	-0.211	1.547
0.134	-0.189	1.496			0.137	-0.131	1.481			0.143	0.157	1.425			0.195	0.314	1.383			0.036	0.101	1.350			-0.062	0.006	1.163			0.006	-0.129	1.019			0.078	-0.227	0.939			0.301	0.052	1.507			0.309	-0.211	1.547
0.134	-0.189	1.496			0.137	-0.131	1.481			0.143	0.157	1.425			0.195	0.314	1.383			0.036	0.102	1.350			-0.062	0.005	1.163			0.006	-0.130	1.020			0.079	-0.229	0.936			0.300	0.052	1.507			0.309	-0.211	1.547
0.134	-0.189	1.496			0.136	-0.131	1.482			0.143	0.157	1.425			0.195	0.314	1.383			0.036	0.102	1.350			-0.062	0.005	1.163			0.007	-0.131	1.020			0.080	-0.230	0.934			0.300	0.052	1.507			0.309	-0.211	1.547
0.134	-0.190	1.497			0.136	-0.132	1.482			0.143	0.157	1.425			0.196	0.314	1.383			0.036	0.102	1.350			-0.061	0.004	1.163			0.008	-0.131	1.021			0.079	-0.230	0.932			0.300	0.051	1.507			0.309	-0.211	1.547
0.134	-0.190	1.498			0.136	-0.132	1.483			0.143	0.157	1.425			0.196	0.314	1.383			0.036	0.102	1.351			-0.061	0.003	1.164			0.008	-0.132	1.021			0.079	-0.229	0.931			0.300	0.051	1.507			0.309	-0.211	1.547
0.134	-0.191	1.498			0.137	-0.132	1.483			0.143	0.157	1.425			0.196	0.314	1.383			0.036	0.102	1.351			-0.059	0.002	1.165			0.009	-0.132	1.021			0.077	-0.227	0.931			0.300	0.051	1.507			0.309	-0.211	1.548
0.134	-0.191	1.499			0.137	-0.132	1.483			0.144	0.157	1.425			0.196	0.314	1.383			0.036	0.102	1.351			-0.058	0.001	1.166			0.009	-0.133	1.021			0.075	-0.226	0.930			0.300	0.051	1.507			0.308	-0.211	1.548
0.135	-0.191	1.499			0.137	-0.132	1.484			0.144	0.157	1.425			0.197	0.314	1.383			0.037	0.102	1.351			-0.057	0.000	1.168			0.010	-0.134	1.021			0.073	-0.224	0.929			0.300	0.051	1.507			0.308	-0.211	1.548
0.135	-0.191	1.500			0.137	-0.133	1.484			0.144	0.157	1.426			0.197	0.313	1.383			0.037	0.102	1.351			-0.055	-0.001	1.169			0.010	-0.134	1.021			0.070	-0.222	0.929			0.300	0.051	1.508			0.308	-0.211	1.548
0.135	-0.192	1.500			0.137	-0.133	1.485			0.144	0.157	1.426			0.197	0.313	1.383			0.037	0.102	1.351			-0.053	-0.002	1.170			0.010	-0.135	1.021			0.068	-0.220	0.928			0.300	0.051	1.508			0.308	-0.211	1.548
0.135	-0.192	1.501			0.137	-0.133	1.485			0.144	0.157	1.426			0.197	0.313	1.383			0.037	0.102	1.352			-0.052	-0.003	1.172			0.010	-0.135	1.020			0.065	-0.218	0.927			0.300	0.051	1.508			0.308	-0.211	1.548
0.136	-0.192	1.501			0.137	-0.133	1.485			0.144	0.157	1.426			0.198	0.313	1.383			0.037	0.102	1.352			-0.050	-0.004	1.173			0.010	-0.136	1.020			0.060	-0.217	0.925			0.300	0.051	1.508			0.308	-0.211	1.548
0.136	-0.192	1.502			0.138	-0.133	1.486			0.144	0.157	1.426			0.198	0.313	1.383			0.037	0.102	1.352			-0.048	-0.005	1.175			0.010	-0.137	1.018			0.056	-0.215	0.923			0.300	0.050	1.508			0.308	-0.211	1.549
0.137	-0.192	1.502			0.138	-0.133	1.486			0.144	0.158	1.426			0.198	0.313	1.384			0.037	0.102	1.352			-0.046	-0.006	1.176			0.010	-0.138	1.017			0.052	-0.214	0.922			0.300	0.050	1.508			0.308	-0.211	1.549
0.138	-0.192	1.503			0.139	-0.133	1.487			0.144	0.158	1.426			0.198	0.313	1.384			0.037	0.102	1.352			-0.044	-0.006	1.178			0.010	-0.138	1.016			0.047	-0.213	0.920			0.300	0.050	1.509			0.308	-0.211	1.549
0.140	-0.192	1.504			0.140	-0.134	1.488			0.145	0.158	1.426			0.199	0.313	1.384			0.037	0.102	1.353			-0.043	-0.007	1.179			0.009	-0.139	1.015			0.043	-0.212	0.918			0.300	0.050	1.509			0.308	-0.210	1.549
0.142	-0.192	1.504			0.141	-0.134	1.488			0.145	0.158	1.427			0.199	0.313	1.384			0.037	0.102	1.353			-0.041	-0.008	1.180			0.009	-0.140	1.014			0.039	-0.212	0.917			0.300	0.050	1.509			0.308	-0.210	1.550
0.143	-0.192	1.505			0.142	-0.134	1.489			0.145	0.158	1.427			0.199	0.313	1.384			0.037	0.102	1.353			-0.040	-0.009	1.181			0.008	-0.140	1.013			0.035	-0.212	0.915			0.301	0.050	1.509			0.308	-0.210	1.550
0.144	-0.193	1.505			0.143	-0.134	1.489			0.145	0.158	1.427			0.199	0.313	1.384			0.037	0.102	1.353			-0.039	-0.010	1.182			0.008	-0.140	1.012			0.031	-0.211	0.914			0.301	0.050	1.509			0.308	-0.209	1.550
0.146	-0.193	1.506			0.145	-0.134	1.490			0.145	0.158	1.427			0.200	0.313	1.385			0.037	0.102	1.353			-0.037	-0.011	1.183			0.007	-0.141	1.012			0.027	-0.211	0.913			0.301	0.050	1.510			0.308	-0.209	1.550
0.149	-0.193	1.507			0.147	-0.134	1.491			0.145	0.158	1.427			0.200	0.313	1.385			0.037	0.102	1.354			-0.036	-0.012	1.184			0.006	-0.141	1.012			0.023	-0.211	0.913			0.301	0.050	1.510			0.308	-0.208	1.550
0.151	-0.193	1.507			0.148	-0.134	1.491			0.145	0.158	1.428			0.200	0.313	1.385			0.037	0.102	1.354			-0.035	-0.013	1.185			0.005	-0.142	1.011			0.020	-0.211	0.912			0.301	0.050	1.510			0.309	-0.208	1.551
0.153	-0.193	1.508			0.150	-0.134	1.492			0.145	0.158	1.428			0.200	0.313	1.385			0.037	0.102	1.354			-0.033	-0.014	1.186			0.004	-0.142	1.011			0.017	-0.211	0.912			0.301	0.050	1.510			0.309	-0.207	1.551
0.154	-0.193	1.508			0.151	-0.134	1.492			0.145	0.158	1.428			0.200	0.313	1.386			0.037	0.102	1.354			-0.032	-0.015	1.187			0.003	-0.142	1.012			0.014	-0.211	0.912			0.301	0.050	1.510			0.309	-0.207	1.551
0.156	-0.193	1.508			0.152	-0.135	1.493			0.146	0.158	1.428			0.201	0.313	1.386			0.037	0.102	1.354			-0.031	-0.016	1.188			0.000	-0.145	1.010			0.011	-0.211	0.911			0.301	0.050	1.511			0.309	-0.206	1.551
0.157	-0.194	1.508			0.153	-0.135	1.493			0.146	0.158	1.428			0.201	0.313	1.386			0.037	0.102	1.354			-0.030	-0.017	1.189			-0.003	-0.149	1.006			0.008	-0.212	0.911			0.301	0.050	1.511			0.309	-0.206	1.551
0.158	-0.194	1.508			0.154	-0.135	1.493			0.146	0.158	1.429			0.201	0.313	1.386			0.037	0.103	1.355			-0.029	-0.018	1.190			-0.004	-0.150	1.006			0.006	-0.212	0.911			0.301	0.050	1.511			0.309	-0.205	1.551
0.159	-0.194	1.508			0.155	-0.135	1.493			0.146	0.158	1.429			0.201	0.313	1.386			0.037	0.103	1.355			-0.028	-0.019	1.191			-0.006	-0.150	1.007			0.003	-0.212	0.911			0.301	0.050	1.511			0.310	-0.205	1.552
0.159	-0.194	1.508			0.156	-0.135	1.493			0.146	0.158	1.429			0.201	0.313	1.387			0.037	0.103	1.355			-0.027	-0.020	1.191			-0.009	-0.151	1.008			0.000	-0.213	0.911			0.301	0.049	1.511			0.310	-0.205	1.552
0.160	-0.195	1.508			0.156	-0.135	1.493			0.146	0.158	1.429			0.202	0.313	1.387			0.037	0.103	1.355			-0.026	-0.021	1.192			-0.016	-0.161	0.995			-0.003	-0.213	0.912			0.301	0.049	1.511			0.310	-0.204	1.552
0.161	-0.195	1.508			0.157	-0.136	1.493			0.146	0.158	1.429			0.202	0.313	1.387			0.037	0.103	1.355			-0.025	-0.022	1.193			-0.019	-0.167	0.988			-0.007	-0.213	0.912			0.301	0.049	1.512			0.310	-0.204	1.552
0.161	-0.195	1.507			0.157	-0.136	1.493			0.146	0.158	1.429			0.202	0.313	1.387			0.037	0.103	1.355			-0.023	-0.025	1.194			-0.022	-0.167	0.994			-0.011	-0.213	0.914			0.301	0.049	1.512			0.310	-0.204	1.552
0.162	-0.195	1.507			0.158	-0.136	1.492			0.146	0.158	1.429			0.202	0.313	1.387			0.037	0.103	1.356			-0.022	-0.027	1.195			-0.027	-0.172	0.988			-0.016	-0.213	0.915			0.301	0.049	1.512			0.310	-0.203	1.552
0.162	-0.195	1.507			0.158	-0.136	1.492			0.146	0.158	1.430			0.202	0.313	1.388			0.037	0.103	1.356			-0.021	-0.029	1.196			-0.030	-0.176	0.984			-0.020	-0.213	0.917			0.302	0.049	1.512			0.310	-0.203	1.552
0.162	-0.196	1.506			0.158	-0.136	1.492			0.146	0.158	1.430			0.202	0.313	1.388			0.037	0.103	1.356			-0.020	-0.031	1.198			-0.032	-0.178	0.982			-0.025	-0.213	0.920			0.302	0.049	1.512			0.310	-0.203	1.552
0.162	-0.196	1.506			0.158	-0.136	1.492			0.147	0.158	1.430			0.202	0.313	1.388			0.037	0.103	1.356			-0.019	-0.032	1.199			-0.034	-0.180	0.980			-0.030	-0.213	0.923			0.302	0.049	1.512			0.310	-0.203	1.552
0.162	-0.196	1.505			0.158	-0.137	1.492			0.147	0.158	1.430			0.203	0.313	1.388			0.037	0.103	1.356			-0.018	-0.033	1.200			-0.038	-0.175	0.998			-0.035	-0.212	0.926			0.302	0.049	1.512			0.310	-0.203	1.552
0.162	-0.196	1.505			0.158	-0.137	1.491			0.147	0.158	1.430			0.203	0.313	1.388			0.037	0.103	1.357			-0.018	-0.035	1.201			-0.041	-0.173	1.008			-0.039	-0.212	0.929			0.302	0.049	1.513			0.310	-0.203	1.552
0.161	-0.197	1.504			0.158	-0.137	1.491			0.147	0.154	1.432			0.203	0.313	1.389			0.037	0.104	1.357			-0.017	-0.036	1.202			-0.043	-0.171	1.014			-0.044	-0.211	0.933			0.302	0.049	1.513			0.310	-0.202	1.552
0.160	-0.197	1.503			0.158	-0.137	1.490			0.147	0.150	1.433			0.203	0.313	1.389			0.036	0.104	1.357			-0.017	-0.037	1.203			-0.045	-0.170	1.019			-0.048	-0.210	0.937			0.302	0.049	1.513			0.310	-0.202	1.552
0.159	-0.197	1.503			0.157	-0.138	1.490			0.146	0.146	1.434			0.203	0.313	1.389			0.036	0.104	1.357			-0.017	-0.037	1.204			-0.047	-0.169	1.023			-0.052	-0.209	0.941			0.302	0.049	1.513			0.310	-0.202	1.552
0.158	-0.197	1.502			0.156	-0.139	1.489			0.146	0.142	1.435			0.203	0.313	1.390			0.036	0.104	1.357			-0.016	-0.038	1.205			-0.051	-0.173	1.020			-0.056	-0.209	0.944			0.302	0.049	1.513			0.310	-0.202	1.552
0.157	-0.198	1.501			0.155	-0.139	1.489			0.146	0.138	1.436			0.203	0.312	1.390			0.036	0.104	1.358			-0.016	-0.039	1.206			-0.054	-0.172	1.026			-0.060	-0.209	0.947			0.302	0.049	1.513			0.310	-0.202	1.552
0.155	-0.198	1.500			0.154	-0.140	1.488			0.146	0.136	1.436			0.202	0.312	1.391			0.036	0.104	1.358			-0.016	-0.040	1.207			-0.056	-0.172	1.030			-0.066	-0.205	0.959			0.302	0.049	1.513			0.310	-0.202	1.552
0.154	-0.199	1.500			0.153	-0.141	1.488			0.146	0.133	1.437			0.202	0.312	1.391			0.036	0.104	1.358			-0.016	-0.040	1.208			-0.058	-0.172	1.033			-0.070	-0.202	0.967			0.302	0.049	1.513			0.310	-0.202	1.552
0.152	-0.199	1.499			0.152	-0.141	1.487			0.146	0.131	1.438			0.202	0.311	1.392			0.035	0.104	1.358			-0.017	-0.041	1.209			-0.059	-0.172	1.036			-0.073	-0.200	0.974			0.302	0.049	1.513			0.310	-0.202	1.552
0.151	-0.199	1.498			0.151	-0.142	1.487			0.146	0.128	1.438			0.202	0.311	1.392			0.035	0.104	1.358			-0.017	-0.041	1.209			-0.061	-0.172	1.039			-0.076	-0.199	0.980			0.302	0.049	1.513			0.310	-0.202	1.552
0.149	-0.199	1.498			0.149	-0.143	1.486			0.146	0.127	1.439			0.201	0.310	1.393			0.035	0.104	1.358			-0.018	-0.042	1.210			-0.063	-0.172	1.042			-0.081	-0.200	0.983			0.302	0.049	1.513			0.310	-0.202	1.552
0.148	-0.200	1.497			0.148	-0.143	1.486			0.146	0.125	1.439			0.201	0.310	1.393			0.035	0.104	1.359			-0.019	-0.042	1.211			-0.065	-0.172	1.045			-0.085	-0.202	0.985			0.302	0.049	1.513			0.310	-0.202	1.552
0.147	-0.200	1.497			0.147	-0.144	1.486			0.146	0.124	1.440			0.201	0.310	1.394			0.034	0.104	1.359			-0.020	-0.043	1.212			-0.067	-0.172	1.047			-0.088	-0.201	0.991			0.302	0.049	1.513			0.310	-0.202	1.552
0.145	-0.200	1.497			0.146	-0.144	1.485			0.146	0.122	1.440			0.201	0.309	1.395			0.034	0.105	1.359			-0.021	-0.043	1.213			-0.068	-0.173	1.049			-0.101	-0.216	0.992			0.302	0.049	1.513			0.310	-0.202	1.552
0.144	-0.200	1.496			0.145	-0.145	1.485			0.146	0.121	1.440			0.200	0.309	1.395			0.034	0.105	1.359			-0.022	-0.044	1.214			-0.070	-0.173	1.051			-0.109	-0.223	0.993			0.302	0.049	1.514			0.310	-0.202	1.552
0.143	-0.200	1.496			0.144	-0.145	1.485			0.146	0.120	1.441			0.200	0.308	1.396			0.033	0.105	1.359			-0.024	-0.045	1.215			-0.078	-0.181	1.048			-0.116	-0.231	0.993			0.302	0.049	1.514			0.310	-0.202	1.552
0.142	-0.201	1.496			0.143	-0.146	1.485			0.145	0.119	1.441			0.200	0.308	1.397			0.033	0.105	1.360			-0.026	-0.047	1.216			-0.084	-0.186	1.047			-0.122	-0.237	0.993			0.302	0.049	1.514			0.310	-0.202	1.552
0.140	-0.201	1.496			0.142	-0.146	1.485			0.145	0.118	1.441			0.199	0.308	1.397			0.033	0.105	1.360			-0.027	-0.049	1.217			-0.100	-0.201	1.035			-0.127	-0.241	0.993			0.302	0.049	1.514			0.310	-0.202	1.552
0.139	-0.201	1.496			0.141	-0.146	1.485			0.145	0.118	1.442			0.199	0.308	1.398			0.032	0.105	1.360			-0.029	-0.050	1.217			-0.104	-0.204	1.035			-0.131	-0.244	0.995			0.302	0.049	1.514			0.310	-0.202	1.551
0.138	-0.201	1.495			0.141	-0.146	1.485			0.145	0.117	1.442			0.199	0.307	1.399			0.032	0.105	1.361			-0.031	-0.052	1.218			-0.108	-0.207	1.035			-0.134	-0.246	0.997			0.302	0.049	1.514			0.310	-0.202	1.551
0.137	-0.201	1.495			0.140	-0.147	1.485			0.145	0.116	1.442			0.198	0.307	1.399			0.031	0.105	1.361			-0.033	-0.053	1.219			-0.111	-0.209	1.035			-0.138	-0.249	0.998			0.302	0.049	1.514			0.309	-0.203	1.551
0.136	-0.201	1.495			0.139	-0.147	1.485			0.145	0.116	1.442			0.198	0.307	1.400			0.031	0.105	1.361			-0.036	-0.055	1.219			-0.114	-0.211	1.035			-0.141	-0.251	1.001			0.302	0.049	1.514			0.309	-0.203	1.551
0.135	-0.201	1.495			0.138	-0.147	1.485			0.145	0.115	1.443			0.197	0.307	1.401			0.030	0.105	1.362			-0.038	-0.056	1.220			-0.117	-0.213	1.035			-0.144	-0.254	1.002			0.302	0.049	1.514			0.309	-0.203	1.551
0.135	-0.201	1.495			0.137	-0.147	1.485			0.145	0.114	1.443			0.197	0.307	1.401			0.029	0.105	1.363			-0.040	-0.058	1.221			-0.120	-0.215	1.035			-0.148	-0.257	1.005			0.302	0.049	1.514			0.309	-0.203	1.551
0.134	-0.201	1.495			0.137	-0.147	1.485			0.145	0.114	1.443			0.197	0.307	1.402			0.029	0.105	1.363			-0.042	-0.059	1.222			-0.123	-0.217	1.036			-0.152	-0.259	1.007			0.302	0.049	1.514			0.309	-0.203	1.551
0.133	-0.201	1.496			0.136	-0.147	1.485			0.145	0.114	1.444			0.196	0.307	1.403			0.028	0.106	1.364			-0.044	-0.060	1.224			-0.126	-0.219	1.036			-0.155	-0.261	1.009			0.302	0.049	1.514			0.309	-0.203	1.550
0.132	-0.200	1.496			0.135	-0.147	1.485			0.144	0.114	1.444			0.196	0.307	1.404			0.027	0.106	1.365			-0.046	-0.061	1.225			-0.129	-0.221	1.037			-0.159	-0.264	1.011			0.302	0.049	1.514			0.309	-0.203	1.550
0.131	-0.200	1.496			0.134	-0.147	1.485			0.144	0.113	1.445			0.195	0.307	1.404			0.026	0.106	1.366			-0.048	-0.062	1.227			-0.132	-0.223	1.037			-0.162	-0.266	1.014			0.302	0.049	1.514			0.309	-0.203	1.550
0.130	-0.200	1.496			0.133	-0.147	1.485			0.144	0.113	1.445			0.195	0.307	1.405			0.025	0.106	1.367			-0.049	-0.063	1.229			-0.135	-0.224	1.038			-0.166	-0.267	1.016			0.302	0.049	1.514			0.309	-0.203	1.550
0.129	-0.200	1.496			0.132	-0.147	1.486			0.143	0.125	1.447			0.195	0.309	1.406			0.024	0.106	1.368			-0.051	-0.064	1.230			-0.138	-0.226	1.040			-0.169	-0.269	1.019			0.302	0.049	1.514			0.309	-0.203	1.550
0.128	-0.200	1.497			0.132	-0.147	1.486			0.143	0.132	1.449			0.194	0.310	1.407			0.023	0.106	1.369			-0.054	-0.065	1.232			-0.141	-0.227	1.041			-0.172	-0.270	1.023			0.302	0.049	1.514			0.309	-0.203	1.550
0.128	-0.200	1.497			0.131	-0.146	1.486			0.143	0.137	1.450			0.194	0.311	1.407			0.022	0.106	1.370			-0.056	-0.066	1.234			-0.145	-0.228	1.044			-0.176	-0.271	1.026			0.302	0.049	1.514			0.309	-0.203	1.550
0.127	-0.200	1.497			0.130	-0.146	1.487			0.143	0.138	1.450			0.193	0.312	1.408			0.021	0.106	1.371			-0.058	-0.067	1.235			-0.148	-0.229	1.047			-0.179	-0.272	1.031			0.302	0.049	1.514			0.309	-0.203	1.549
0.126	-0.199	1.497			0.129	-0.146	1.487			0.143	0.138	1.451			0.193	0.313	1.409			0.020	0.106	1.372			-0.061	-0.068	1.237			-0.152	-0.230	1.050			-0.183	-0.273	1.035			0.302	0.049	1.514			0.309	-0.203	1.549
0.126	-0.199	1.498			0.129	-0.145	1.488			0.143	0.141	1.452			0.193	0.314	1.409			0.019	0.107	1.374			-0.064	-0.070	1.239			-0.157	-0.231	1.054			-0.188	-0.274	1.040			0.302	0.049	1.515			0.308	-0.203	1.549
0.125	-0.199	1.498			0.128	-0.145	1.488			0.143	0.143	1.453			0.192	0.315	1.410			0.018	0.107	1.375			-0.066	-0.071	1.242			-0.161	-0.232	1.059			-0.194	-0.277	1.046			0.302	0.049	1.515			0.308	-0.203	1.549
0.124	-0.199	1.499			0.128	-0.145	1.489			0.143	0.146	1.454			0.192	0.316	1.411			0.017	0.107	1.377			-0.068	-0.072	1.245			-0.166	-0.233	1.064			-0.200	-0.279	1.052			0.302	0.049	1.515			0.308	-0.203	1.549
0.124	-0.199	1.499			0.127	-0.144	1.489			0.143	0.148	1.455			0.191	0.317	1.412			0.015	0.107	1.379			-0.069	-0.073	1.249			-0.171	-0.235	1.070			-0.205	-0.280	1.058			0.302	0.049	1.515			0.308	-0.203	1.549
0.123	-0.198	1.499			0.127	-0.143	1.490			0.143	0.150	1.456			0.191	0.318	1.412			0.014	0.107	1.381			-0.070	-0.074	1.253			-0.175	-0.236	1.076			-0.210	-0.282	1.064			0.302	0.049	1.515			0.308	-0.202	1.549
0.123	-0.198	1.500			0.126	-0.143	1.490			0.143	0.152	1.457			0.191	0.319	1.413			0.013	0.108	1.383			-0.071	-0.074	1.257			-0.180	-0.237	1.082			-0.214	-0.283	1.069			0.302	0.049	1.515			0.308	-0.202	1.548
0.122	-0.198	1.500			0.126	-0.142	1.491			0.143	0.153	1.458			0.190	0.319	1.414			0.012	0.108	1.385			-0.072	-0.075	1.261			-0.183	-0.238	1.088			-0.218	-0.284	1.075			0.302	0.050	1.515			0.308	-0.202	1.548
0.122	-0.198	1.500			0.125	-0.142	1.491			0.143	0.155	1.459			0.190	0.320	1.416			0.011	0.108	1.387			-0.073	-0.075	1.264			-0.187	-0.239	1.093			-0.223	-0.285	1.081			0.302	0.050	1.515			0.308	-0.202	1.548
0.122	-0.197	1.501			0.125	-0.141	1.491			0.143	0.157	1.459			0.190	0.321	1.417			0.010	0.109	1.389			-0.074	-0.076	1.268			-0.190	-0.240	1.098			-0.227	-0.287	1.086			0.301	0.050	1.515			0.308	-0.202	1.547
0.121	-0.197	1.501			0.125	-0.141	1.492			0.144	0.158	1.460			0.189	0.322	1.418			0.009	0.109	1.391			-0.075	-0.076	1.271			-0.193	-0.241	1.102			-0.230	-0.287	1.090			0.301	0.050	1.515			0.308	-0.201	1.547
0.121	-0.197	1.501			0.124	-0.140	1.492			0.144	0.159	1.461			0.189	0.323	1.419			0.008	0.109	1.393			-0.075	-0.076	1.274			-0.196	-0.242	1.106			-0.233	-0.288	1.094			0.301	0.050	1.515			0.308	-0.201	1.546
0.120	-0.196	1.502			0.124	-0.139	1.493			0.144	0.162	1.462			0.189	0.324	1.421			0.006	0.110	1.397			-0.076	-0.077	1.279			-0.201	-0.243	1.113			-0.238	-0.289	1.101			0.301	0.050	1.515			0.308	-0.201	1.545
0.120	-0.196	1.502			0.124	-0.139	1.493			0.144	0.162	1.462			0.189	0.324	1.421			0.006	0.110	1.397			-0.076	-0.077	1.279			-0.201	-0.243	1.113			-0.238	-0.289	1.101			0.301	0.050	1.515			0.308	-0.201	1.545
0.120	-0.196	1.502			0.123	-0.139	1.493			0.144	0.163	1.463			0.188	0.325	1.422			0.005	0.110	1.398			-0.077	-0.077	1.281			-0.203	-0.244	1.116			-0.241	-0.289	1.104			0.301	0.050	1.516			0.308	-0.201	1.544
0.120	-0.196	1.502			0.123	-0.138	1.494			0.144	0.164	1.463			0.188	0.325	1.422			0.005	0.111	1.400			-0.078	-0.078	1.283			-0.205	-0.244	1.119			-0.243	-0.290	1.107			0.301	0.050	1.516			0.308	-0.200	1.543
0.120	-0.196	1.503			0.123	-0.138	1.494			0.144	0.164	1.464			0.188	0.326	1.423			0.004	0.111	1.401			-0.078	-0.078	1.285			-0.207	-0.245	1.121			-0.245	-0.290	1.110			0.301	0.050	1.516			0.308	-0.200	1.542
0.119	-0.196	1.503			0.123	-0.138	1.494			0.144	0.165	1.464			0.188	0.326	1.424			0.003	0.111	1.402			-0.079	-0.078	1.287			-0.209	-0.245	1.124			-0.247	-0.291	1.112			0.301	0.050	1.516			0.308	-0.200	1.542
0.119	-0.195	1.503			0.123	-0.137	1.495			0.145	0.166	1.465			0.187	0.327	1.425			0.003	0.111	1.404			-0.079	-0.078	1.288			-0.210	-0.246	1.126			-0.249	-0.291	1.115			0.301	0.050	1.516			0.308	-0.200	1.541
0.119	-0.195	1.503			0.123	-0.137	1.495			0.145	0.167	1.465			0.187	0.327	1.425			0.002	0.112	1.405			-0.080	-0.079	1.290			-0.212	-0.246	1.128			-0.250	-0.291	1.117			0.301	0.050	1.516			0.308	-0.200	1.540
0.119	-0.195	1.504			0.122	-0.137	1.495			0.145	0.167	1.465			0.187	0.328	1.426			0.002	0.112	1.406			-0.080	-0.079	1.292			-0.213	-0.247	1.130			-0.252	-0.292	1.119			0.301	0.050	1.516			0.308	-0.200	1.540
0.119	-0.195	1.504			0.122	-0.136	1.495			0.145	0.168	1.466			0.187	0.328	1.427			0.002	0.112	1.407			-0.081	-0.079	1.293			-0.215	-0.247	1.131			-0.253	-0.292	1.121			0.301	0.050	1.516			0.308	-0.199	1.539
0.118	-0.195	1.504			0.122	-0.136	1.496			0.145	0.168	1.466			0.186	0.329	1.427			0.001	0.112	1.408			-0.081	-0.079	1.294			-0.216	-0.247	1.133			-0.254	-0.292	1.123			0.301	0.050	1.516			0.308	-0.199	1.538
0.118	-0.194	1.504			0.122	-0.136	1.496			0.145	0.169	1.466			0.186	0.329	1.428			0.001	0.113	1.409			-0.082	-0.079	1.296			-0.217	-0.248	1.135			-0.256	-0.292	1.124			0.301	0.050	1.516			0.308	-0.199	1.538
0.118	-0.194	1.504			0.122	-0.135	1.496			0.145	0.169	1.467			0.186	0.329	1.428			0.001	0.113	1.409			-0.082	-0.080	1.297			-0.218	-0.248	1.137			-0.257	-0.292	1.126			0.301	0.050	1.516			0.308	-0.199	1.537
0.118	-0.194	1.504			0.122	-0.135	1.496			0.145	0.170	1.467			0.186	0.330	1.429			0.000	0.113	1.410			-0.082	-0.080	1.298			-0.219	-0.248	1.138			-0.258	-0.293	1.127			0.301	0.050	1.516			0.309	-0.199	1.537
0.118	-0.194	1.505			0.122	-0.135	1.496			0.145	0.170	1.467			0.186	0.330	1.430			-0.000	0.113	1.411			-0.083	-0.080	1.299			-0.220	-0.248	1.139			-0.259	-0.293	1.129			0.301	0.050	1.516			0.309	-0.199	1.536
0.118	-0.194	1.505			0.122	-0.134	1.496			0.145	0.171	1.468			0.186	0.330	1.430			-0.000	0.113	1.411			-0.083	-0.080	1.300			-0.221	-0.248	1.141			-0.260	-0.293	1.130			0.301	0.050	1.516			0.309	-0.199	1.536
0.118	-0.194	1.505			0.122	-0.134	1.497			0.145	0.171	1.468			0.186	0.331	1.430			-0.000	0.113	1.412			-0.083	-0.080	1.301			-0.221	-0.248	1.142			-0.261	-0.293	1.132			0.301	0.050	1.516			0.309	-0.199	1.535
0.117	-0.193	1.505			0.122	-0.134	1.497			0.146	0.171	1.468			0.186	0.331	1.431			-0.001	0.113	1.413			-0.084	-0.080	1.302			-0.222	-0.248	1.143			-0.262	-0.293	1.133			0.301	0.050	1.516			0.309	-0.199	1.535
0.117	-0.193	1.505			0.122	-0.134	1.497			0.146	0.172	1.468			0.186	0.331	1.431			-0.001	0.114	1.413			-0.084	-0.080	1.302			-0.223	-0.248	1.144			-0.263	-0.293	1.134			0.301	0.050	1.516			0.309	-0.198	1.534
0.117	-0.193	1.505			0.121	-0.133	1.497			0.146	0.172	1.469			0.186	0.331	1.432			-0.001	0.114	1.414			-0.084	-0.081	1.303			-0.223	-0.248	1.145			-0.263	-0.293	1.135			0.301	0.051	1.516			0.309	-0.198	1.534
0.117	-0.193	1.505			0.121	-0.133	1.497			0.146	0.172	1.469			0.186	0.332	1.432			-0.001	0.114	1.414			-0.084	-0.081	1.304			-0.224	-0.248	1.146			-0.264	-0.293	1.136			0.301	0.051	1.516			0.309	-0.198	1.534
0.117	-0.193	1.505			0.121	-0.133	1.497			0.146	0.173	1.469			0.186	0.332	1.433			-0.001	0.114	1.415			-0.085	-0.081	1.304			-0.224	-0.248	1.147			-0.265	-0.294	1.137			0.301	0.051	1.516			0.309	-0.198	1.533
0.117	-0.193	1.505			0.121	-0.133	1.497			0.146	0.173	1.469			0.186	0.332	1.433			-0.001	0.114	1.415			-0.085	-0.081	1.305			-0.225	-0.248	1.148			-0.265	-0.294	1.138			0.301	0.051	1.516			0.309	-0.198	1.533
0.117	-0.193	1.506			0.121	-0.133	1.497			0.146	0.173	1.470			0.186	0.332	1.433			-0.002	0.114	1.415			-0.085	-0.081	1.305			-0.225	-0.248	1.149			-0.266	-0.294	1.139			0.301	0.051	1.516			0.309	-0.198	1.533
0.117	-0.192	1.506			0.121	-0.132	1.498			0.146	0.173	1.470			0.186	0.332	1.434			-0.002	0.114	1.416			-0.085	-0.081	1.306			-0.226	-0.248	1.150			-0.267	-0.294	1.140			0.301	0.051	1.516			0.309	-0.198	1.532
0.117	-0.192	1.506			0.121	-0.132	1.498			0.147	0.173	1.470			0.186	0.333	1.434			-0.002	0.114	1.416			-0.085	-0.081	1.306			-0.226	-0.248	1.151			-0.267	-0.294	1.141			0.301	0.051	1.516			0.309	-0.198	1.532
0.117	-0.192	1.506			0.121	-0.132	1.498			0.147	0.174	1.470			0.186	0.333	1.434			-0.002	0.114	1.417			-0.086	-0.081	1.307			-0.226	-0.248	1.151			-0.267	-0.293	1.142			0.301	0.051	1.516			0.309	-0.198	1.532
0.117	-0.192	1.506			0.121	-0.132	1.498			0.147	0.174	1.470			0.186	0.333	1.435			-0.002	0.115	1.417			-0.086	-0.081	1.307			-0.227	-0.248	1.152			-0.268	-0.293	1.142			0.301	0.051	1.516			0.310	-0.198	1.531
0.117	-0.192	1.506			0.121	-0.132	1.498			0.147	0.174	1.470			0.186	0.333	1.435			-0.002	0.115	1.417			-0.086	-0.081	1.308			-0.227	-0.248	1.153			-0.268	-0.293	1.143			0.301	0.051	1.516			0.310	-0.198	1.531
0.117	-0.192	1.506			0.121	-0.132	1.498			0.147	0.174	1.471			0.186	0.333	1.436			-0.002	0.115	1.417			-0.086	-0.081	1.308			-0.227	-0.248	1.154			-0.269	-0.293	1.144			0.301	0.051	1.516			0.310	-0.198	1.531
0.117	-0.192	1.506			0.121	-0.131	1.498			0.147	0.174	1.471			0.186	0.333	1.436			-0.002	0.115	1.418			-0.086	-0.081	1.309			-0.228	-0.248	1.154			-0.269	-0.293	1.145			0.301	0.051	1.516			0.310	-0.197	1.530
0.117	-0.191	1.506			0.122	-0.131	1.498			0.147	0.174	1.471			0.186	0.334	1.436			-0.002	0.115	1.418			-0.086	-0.081	1.309			-0.228	-0.248	1.155			-0.269	-0.293	1.146			0.301	0.051	1.516			0.310	-0.197	1.530
0.117	-0.191	1.506			0.122	-0.131	1.498			0.148	0.174	1.471			0.187	0.334	1.437			-0.002	0.115	1.418			-0.086	-0.081	1.310			-0.228	-0.247	1.156			-0.270	-0.292	1.147			0.301	0.051	1.516			0.310	-0.197	1.530
0.117	-0.191	1.506			0.122	-0.131	1.498			0.148	0.174	1.471			0.187	0.334	1.437			-0.002	0.115	1.419			-0.087	-0.081	1.310			-0.229	-0.247	1.157			-0.270	-0.292	1.147			0.301	0.051	1.516			0.310	-0.197	1.530
0.117	-0.191	1.506			0.122	-0.131	1.498			0.148	0.174	1.471			0.187	0.334	1.438			-0.002	0.115	1.419			-0.087	-0.081	1.311			-0.229	-0.246	1.158			-0.270	-0.291	1.148			0.301	0.051	1.516			0.310	-0.197	1.530
0.117	-0.191	1.506			0.122	-0.131	1.498			0.148	0.174	1.472			0.187	0.334	1.438			-0.001	0.115	1.419			-0.087	-0.080	1.311			-0.229	-0.246	1.160			-0.270	-0.290	1.149			0.301	0.051	1.516			0.310	-0.197	1.529
0.117	-0.191	1.506			0.122	-0.131	1.498			0.148	0.175	1.472			0.188	0.334	1.438			-0.001	0.115	1.419			-0.087	-0.080	1.311			-0.229	-0.245	1.161			-0.270	-0.290	1.150			0.301	0.051	1.516			0.310	-0.197	1.529
0.117	-0.191	1.506			0.122	-0.130	1.498			0.148	0.175	1.472			0.188	0.334	1.439			-0.001	0.116	1.420			-0.087	-0.080	1.312			-0.229	-0.245	1.162			-0.270	-0.289	1.151			0.301	0.051	1.516			0.310	-0.197	1.529
0.117	-0.191	1.506			0.122	-0.130	1.498			0.149	0.175	1.472			0.188	0.334	1.439			-0.001	0.116	1.420			-0.087	-0.080	1.312			-0.229	-0.244	1.163			-0.270	-0.288	1.152			0.301	0.051	1.516			0.310	-0.197	1.529
0.117	-0.191	1.506			0.122	-0.130	1.498			0.149	0.175	1.472			0.189	0.335	1.440			-0.001	0.116	1.420			-0.087	-0.080	1.313			-0.229	-0.243	1.164			-0.270	-0.287	1.152			0.301	0.051	1.516			0.310	-0.197	1.529
0.117	-0.191	1.506			0.122	-0.130	1.498			0.149	0.175	1.472			0.189	0.335	1.440			-0.001	0.116	1.420			-0.087	-0.079	1.313			-0.229	-0.243	1.165			-0.270	-0.286	1.153			0.301	0.051	1.516			0.310	-0.197	1.529
0.117	-0.191	1.506			0.122	-0.130	1.498			0.149	0.175	1.472			0.189	0.335	1.440			-0.000	0.116	1.420			-0.087	-0.079	1.314			-0.229	-0.242	1.166			-0.269	-0.285	1.153			0.301	0.051	1.516			0.310	-0.197	1.528
0.117	-0.190	1.506			0.122	-0.130	1.498			0.149	0.175	1.473			0.190	0.335	1.441			-0.000	0.116	1.421			-0.087	-0.079	1.314			-0.229	-0.241	1.167			-0.269	-0.285	1.154			0.301	0.051	1.516			0.310	-0.197	1.528
0.117	-0.190	1.506			0.122	-0.130	1.498			0.149	0.175	1.473			0.190	0.335	1.441			0.000	0.116	1.421			-0.087	-0.079	1.315			-0.229	-0.241	1.168			-0.269	-0.284	1.155			0.301	0.051	1.516			0.310	-0.197	1.528
0.117	-0.190	1.506			0.122	-0.130	1.498			0.150	0.175	1.473			0.190	0.335	1.441			0.000	0.116	1.421			-0.087	-0.078	1.315			-0.229	-0.240	1.169			-0.269	-0.284	1.155			0.301	0.051	1.516			0.311	-0.197	1.528
0.117	-0.190	1.506			0.122	-0.130	1.499			0.150	0.175	1.473			0.191	0.335	1.442			0.001	0.117	1.421			-0.087	-0.078	1.315			-0.229	-0.240	1.169			-0.269	-0.284	1.156			0.301	0.051	1.516			0.311	-0.197	1.528
0.117	-0.190	1.507			0.122	-0.130	1.499			0.150	0.175	1.473			0.191	0.335	1.442			0.001	0.117	1.421			-0.087	-0.078	1.316			-0.229	-0.240	1.170			-0.269	-0.284	1.156			0.301	0.051	1.516			0.311	-0.197	1.528
0.117	-0.190	1.507			0.122	-0.129	1.499			0.150	0.175	1.473			0.191	0.335	1.442			0.001	0.117	1.422			-0.087	-0.078	1.316			-0.229	-0.240	1.170			-0.269	-0.284	1.156			0.301	0.051	1.516			0.311	-0.197	1.528
0.117	-0.190	1.507			0.122	-0.129	1.499			0.150	0.175	1.474			0.192	0.335	1.443			0.001	0.117	1.422			-0.087	-0.078	1.316			-0.229	-0.240	1.171			-0.269	-0.283	1.157			0.301	0.051	1.516			0.311	-0.197	1.528
0.117	-0.190	1.507			0.123	-0.129	1.499			0.151	0.174	1.474			0.192	0.335	1.443			0.002	0.117	1.422			-0.087	-0.078	1.316			-0.229	-0.240	1.171			-0.269	-0.283	1.157			0.301	0.051	1.516			0.311	-0.197	1.528
0.117	-0.190	1.507			0.123	-0.129	1.499			0.151	0.174	1.474			0.193	0.335	1.444			0.002	0.117	1.422			-0.087	-0.078	1.317			-0.229	-0.239	1.172			-0.269	-0.283	1.158			0.301	0.051	1.516			0.311	-0.197	1.528
0.118	-0.190	1.507			0.123	-0.129	1.499			0.151	0.174	1.474			0.193	0.335	1.444			0.002	0.117	1.422			-0.087	-0.078	1.317			-0.229	-0.239	1.172			-0.269	-0.283	1.158			0.301	0.051	1.516			0.311	-0.197	1.527
0.118	-0.190	1.507			0.123	-0.129	1.499			0.151	0.174	1.474			0.194	0.335	1.444			0.002	0.117	1.422			-0.087	-0.077	1.317			-0.229	-0.239	1.172			-0.268	-0.282	1.158			0.301	0.051	1.516			0.311	-0.197	1.527
0.118	-0.190	1.507			0.123	-0.129	1.499			0.152	0.174	1.474			0.194	0.335	1.445			0.003	0.117	1.422			-0.087	-0.077	1.317			-0.228	-0.239	1.173			-0.267	-0.281	1.158			0.301	0.051	1.516			0.311	-0.197	1.527
0.118	-0.190	1.507			0.123	-0.129	1.499			0.152	0.174	1.475			0.195	0.334	1.445			0.003	0.117	1.422			-0.087	-0.077	1.318			-0.228	-0.239	1.173			-0.265	-0.281	1.157			0.302	0.050	1.516			0.311	-0.197	1.527
0.118	-0.190	1.507			0.123	-0.129	1.499			0.152	0.174	1.475			0.196	0.334	1.445			0.003	0.117	1.423			-0.087	-0.077	1.318			-0.227	-0.238	1.173			-0.264	-0.280	1.157			0.302	0.050	1.516			0.311	-0.197	1.527
0.118	-0.190	1.507			0.123	-0.129	1.499			0.152	0.174	1.475			0.196	0.334	1.445			0.003	0.118	1.423			-0.086	-0.076	1.318			-0.227	-0.238	1.174			-0.263	-0.279	1.157			0.302	0.050	1.516			0.311	-0.197	1.527
0.118	-0.189	1.507			0.123	-0.129	1.499			0.153	0.174	1.475			0.196	0.334	1.446			0.004	0.118	1.423			-0.086	-0.076	1.319			-0.226	-0.238	1.174			-0.261	-0.278	1.157			0.302	0.050	1.516			0.311	-0.197	1.527
0.118	-0.189	1.507			0.123	-0.129	1.499			0.153	0.174	1.475			0.197	0.334	1.446			0.004	0.118	1.423			-0.086	-0.076	1.319			-0.225	-0.238	1.174			-0.260	-0.277	1.156			0.302	0.050	1.516			0.311	-0.197	1.527
0.118	-0.189	1.507			0.124	-0.129	1.499			0.153	0.174	1.475			0.197	0.334	1.446			0.004	0.118	1.423			-0.085	-0.076	1.319			-0.225	-0.237	1.175			-0.259	-0.277	1.156			0.302	0.050	1.516			0.311	-0.197	1.527
0.118	-0.189	1.507			0.124	-0.129	1.499			0.153	0.174	1.476			0.198	0.334	1.446			0.004	0.118	1.423			-0.085	-0.075	1.319			-0.224	-0.237	1.175			-0.258	-0.276	1.156			0.302	0.050	1.516			0.311	-0.197	1.527
0.118	-0.189	1.507			0.124	-0.129	1.499			0.153	0.174	1.476			0.198	0.334	1.446			0.005	0.118	1.423			-0.085	-0.075	1.320			-0.224	-0.237	1.175			-0.257	-0.276	1.156			0.302	0.050	1.516			0.311	-0.197	1.527
0.118	-0.189	1.507			0.124	-0.129	1.499			0.154	0.174	1.476			0.198	0.334	1.447			0.005	0.118	1.423			-0.085	-0.075	1.320			-0.223	-0.237	1.175			-0.257	-0.275	1.155			0.302	0.050	1.516			0.311	-0.197	1.527
0.118	-0.189	1.507			0.124	-0.129	1.499			0.154	0.174	1.476			0.199	0.334	1.447			0.005	0.118	1.423			-0.084	-0.075	1.320			-0.223	-0.237	1.176			-0.256	-0.275	1.155			0.302	0.050	1.516			0.311	-0.197	1.527
0.118	-0.189	1.507			0.124	-0.129	1.499			0.154	0.174	1.476			0.199	0.334	1.447			0.005	0.118	1.423			-0.084	-0.075	1.320			-0.222	-0.236	1.176			-0.256	-0.274	1.155			0.302	0.050	1.516			0.311	-0.197	1.527
0.119	-0.189	1.507			0.124	-0.129	1.500			0.154	0.174	1.476			0.199	0.334	1.447			0.005	0.118	1.423			-0.084	-0.074	1.320			-0.222	-0.236	1.176			-0.255	-0.274	1.155			0.302	0.050	1.516			0.311	-0.197	1.527
0.119	-0.189	1.507			0.124	-0.129	1.500			0.154	0.174	1.476			0.199	0.334	1.447			0.006	0.118	1.423			-0.084	-0.074	1.320			-0.222	-0.236	1.176			-0.255	-0.274	1.155			0.302	0.050	1.516			0.311	-0.197	1.527
0.119	-0.189	1.507			0.124	-0.129	1.500			0.154	0.174	1.476			0.200	0.334	1.447			0.006	0.118	1.423			-0.084	-0.074	1.320			-0.221	-0.236	1.176			-0.255	-0.274	1.155			0.302	0.050	1.516			0.311	-0.197	1.527
0.119	-0.189	1.507			0.124	-0.129	1.500			0.154	0.174	1.476			0.200	0.334	1.447			0.006	0.118	1.423			-0.084	-0.074	1.321			-0.221	-0.236	1.177			-0.254	-0.274	1.155			0.303	0.050	1.516			0.311	-0.197	1.527
0.119	-0.189	1.507			0.124	-0.129	1.500			0.155	0.174	1.476			0.200	0.334	1.447			0.006	0.118	1.423			-0.084	-0.074	1.321			-0.221	-0.236	1.177			-0.254	-0.274	1.155			0.303	0.050	1.516			0.311	-0.197	1.527
0.119	-0.189	1.507			0.125	-0.129	1.500			0.155	0.174	1.476			0.200	0.333	1.447			0.006	0.118	1.423			-0.083	-0.074	1.321			-0.221	-0.236	1.177			-0.254	-0.274	1.155			0.303	0.049	1.516			0.311	-0.197	1.527
0.119	-0.189	1.507			0.125	-0.128	1.500			0.155	0.173	1.476			0.201	0.333	1.447			0.006	0.118	1.423			-0.083	-0.074	1.321			-0.220	-0.236	1.177			-0.253	-0.274	1.155			0.303	0.049	1.516			0.311	-0.197	1.527
0.119	-0.189	1.507			0.125	-0.128	1.500			0.155	0.173	1.476			0.201	0.333	1.447			0.006	0.118	1.423			-0.083	-0.074	1.321			-0.220	-0.236	1.177			-0.253	-0.273	1.155			0.303	0.049	1.516			0.311	-0.197	1.527
0.119	-0.189	1.507			0.125	-0.128	1.500			0.155	0.173	1.477			0.201	0.333	1.447			0.007	0.118	1.423			-0.083	-0.074	1.321			-0.220	-0.236	1.177			-0.253	-0.273	1.155			0.303	0.049	1.516			0.311	-0.197	1.527
0.119	-0.189	1.507			0.125	-0.128	1.500			0.155	0.173	1.477			0.201	0.333	1.447			0.007	0.118	1.423			-0.083	-0.073	1.321			-0.220	-0.236	1.177			-0.253	-0.273	1.155			0.303	0.049	1.516			0.311	-0.197	1.527
0.119	-0.189	1.507			0.125	-0.128	1.500			0.155	0.173	1.477			0.201	0.333	1.447			0.007	0.118	1.423			-0.083	-0.073	1.321			-0.219	-0.236	1.177			-0.253	-0.274	1.155			0.303	0.049	1.516			0.311	-0.197	1.527
0.119	-0.189	1.508			0.125	-0.128	1.500			0.155	0.173	1.477			0.202	0.333	1.447			0.007	0.118	1.423			-0.083	-0.073	1.321			-0.219	-0.236	1.177			-0.253	-0.274	1.155			0.303	0.049	1.516			0.311	-0.197	1.527
0.119	-0.189	1.508			0.125	-0.128	1.500			0.155	0.173	1.477			0.202	0.333	1.447			0.007	0.118	1.423			-0.083	-0.073	1.321			-0.219	-0.236	1.177			-0.253	-0.274	1.155			0.303	0.049	1.516			0.311	-0.197	1.527
0.119	-0.189	1.508			0.125	-0.128	1.500			0.155	0.173	1.477			0.202	0.333	1.447			0.007	0.118	1.423			-0.083	-0.073	1.321			-0.219	-0.236	1.178			-0.253	-0.275	1.155			0.303	0.049	1.516			0.311	-0.197	1.527
0.119	-0.189	1.508			0.125	-0.128	1.500			0.155	0.173	1.477			0.202	0.333	1.447			0.007	0.118	1.423			-0.083	-0.073	1.321			-0.219	-0.236	1.178			-0.253	-0.275	1.155			0.303	0.049	1.516			0.311	-0.197	1.527
0.119	-0.189	1.508			0.125	-0.128	1.500			0.156	0.173	1.477			0.202	0.333	1.447			0.007	0.118	1.423			-0.083	-0.073	1.321			-0.219	-0.236	1.178			-0.253	-0.275	1.155			0.303	0.049	1.516			0.311	-0.197	1.527
0.119	-0.189	1.508			0.125	-0.128	1.500			0.156	0.173	1.477			0.202	0.333	1.447			0.007	0.118	1.423			-0.083	-0.073	1.321			-0.219	-0.236	1.178			-0.253	-0.275	1.155			0.303	0.049	1.516			0.311	-0.197	1.528
0.119	-0.189	1.508			0.125	-0.128	1.500			0.156	0.173	1.477			0.202	0.333	1.447			0.007	0.118	1.423			-0.082	-0.073	1.321			-0.218	-0.236	1.178			-0.253	-0.275	1.155			0.303	0.049	1.516			0.311	-0.197	1.528
0.119	-0.189	1.508			0.125	-0.128	1.500			0.156	0.173	1.477			0.202	0.333	1.447			0.008	0.118	1.423			-0.082	-0.073	1.321			-0.218	-0.236	1.178			-0.253	-0.275	1.155			0.303	0.048	1.516			0.311	-0.197	1.528
0.119	-0.189	1.508			0.125	-0.128	1.500			0.156	0.173	1.477			0.203	0.333	1.447			0.008	0.118	1.423			-0.082	-0.073	1.321			-0.218	-0.236	1.178			-0.253	-0.275	1.155			0.303	0.048	1.516			0.311	-0.197	1.528
0.119	-0.189	1.508			0.125	-0.128	1.500			0.156	0.173	1.477			0.203	0.332	1.447			0.008	0.118	1.423			-0.082	-0.073	1.321			-0.218	-0.236	1.178			-0.253	-0.275	1.155			0.303	0.048	1.516			0.311	-0.197	1.528
0.119	-0.189	1.508			0.125	-0.128	1.500			0.156	0.173	1.477			0.203	0.332	1.447			0.008	0.118	1.423			-0.082	-0.073	1.321			-0.218	-0.236	1.178			-0.253	-0.276	1.155			0.303	0.048	1.516			0.311	-0.197	1.528
0.119	-0.189	1.508			0.125	-0.128	1.500			0.156	0.173	1.477			0.203	0.332	1.447			0.008	0.118	1.423			-0.082	-0.073	1.321			-0.218	-0.236	1.178			-0.253	-0.276	1.155			0.303	0.048	1.516			0.311	-0.197	1.528
0.120	-0.189	1.508			0.125	-0.128	1.500			0.156	0.173	1.477			0.203	0.332	1.446			0.008	0.119	1.423			-0.082	-0.073	1.322			-0.218	-0.236	1.178			-0.253	-0.276	1.155			0.303	0.048	1.516			0.311	-0.197	1.528
0.120	-0.189	1.508			0.125	-0.128	1.500			0.156	0.173	1.477			0.203	0.332	1.446			0.008	0.119	1.423			-0.082	-0.073	1.322			-0.218	-0.236	1.178			-0.253	-0.276	1.155			0.303	0.048	1.516			0.311	-0.197	1.528
0.120	-0.189	1.508			0.125	-0.128	1.500			0.156	0.172	1.477			0.203	0.332	1.446			0.008	0.119	1.423			-0.082	-0.073	1.321			-0.218	-0.236	1.178			-0.253	-0.276	1.155			0.303	0.048	1.516			0.311	-0.197	1.528
0.120	-0.189	1.508			0.126	-0.128	1.500			0.156	0.172	1.476			0.203	0.332	1.446			0.008	0.119	1.423			-0.082	-0.073	1.321			-0.218	-0.236	1.178			-0.254	-0.277	1.155			0.303	0.048	1.516			0.311	-0.197	1.528
0.120	-0.189	1.508			0.126	-0.128	1.500			0.156	0.172	1.476			0.203	0.332	1.446			0.008	0.119	1.423			-0.082	-0.073	1.321			-0.218	-0.236	1.178			-0.254	-0.278	1.155			0.303	0.048	1.516			0.311	-0.197	1.528
0.120	-0.189	1.508			0.126	-0.128	1.500			0.156	0.172	1.476			0.203	0.332	1.446			0.008	0.119	1.423			-0.082	-0.073	1.321			-0.218	-0.236	1.178			-0.255	-0.279	1.156			0.303	0.048	1.516			0.311	-0.197	1.528
0.120	-0.189	1.508			0.126	-0.128	1.500			0.156	0.172	1.476			0.203	0.332	1.446			0.008	0.119	1.423			-0.082	-0.074	1.321			-0.218	-0.236	1.178			-0.255	-0.280	1.156			0.303	0.048	1.516			0.311	-0.197	1.528
0.120	-0.189	1.508			0.126	-0.128	1.500			0.156	0.172	1.476			0.203	0.332	1.446			0.008	0.119	1.423			-0.082	-0.074	1.321			-0.218	-0.236	1.178			-0.256	-0.281	1.156			0.303	0.048	1.516			0.311	-0.197	1.528
0.120	-0.189	1.508			0.126	-0.129	1.500			0.156	0.172	1.476			0.203	0.332	1.445			0.008	0.119	1.423			-0.082	-0.074	1.321			-0.218	-0.236	1.178			-0.256	-0.282	1.157			0.303	0.048	1.516			0.311	-0.197	1.528
0.120	-0.189	1.508			0.126	-0.129	1.500			0.156	0.172	1.476			0.203	0.332	1.445			0.008	0.119	1.423			-0.083	-0.074	1.321			-0.218	-0.237	1.178			-0.257	-0.283	1.157			0.303	0.048	1.516			0.311	-0.197	1.528
0.120	-0.189	1.508			0.126	-0.129	1.500			0.156	0.172	1.476			0.203	0.332	1.445			0.008	0.118	1.423			-0.083	-0.074	1.321			-0.218	-0.237	1.178			-0.258	-0.284	1.157			0.303	0.047	1.516			0.310	-0.197	1.528
0.120	-0.189	1.508			0.126	-0.129	1.500			0.156	0.172	1.476			0.203	0.332	1.445			0.008	0.118	1.423			-0.083	-0.075	1.320			-0.218	-0.237	1.178			-0.258	-0.284	1.158			0.303	0.047	1.516			0.310	-0.197	1.528
0.120	-0.189	1.508			0.126	-0.129	1.500			0.156	0.172	1.476			0.203	0.332	1.445			0.008	0.118	1.423			-0.083	-0.075	1.320			-0.218	-0.237	1.178			-0.259	-0.285	1.158			0.303	0.047	1.516			0.310	-0.197	1.528
0.120	-0.189	1.508			0.126	-0.129	1.500			0.156	0.172	1.476			0.203	0.331	1.445			0.008	0.118	1.423			-0.083	-0.075	1.320			-0.218	-0.237	1.178			-0.259	-0.286	1.158			0.303	0.047	1.516			0.310	-0.197	1.528
0.120	-0.189	1.508			0.126	-0.129	1.500			0.156	0.172	1.476			0.203	0.331	1.445			0.008	0.118	1.423			-0.083	-0.075	1.320			-0.218	-0.237	1.178			-0.260	-0.287	1.159			0.303	0.047	1.516			0.310	-0.197	1.528
0.120	-0.189	1.508			0.126	-0.129	1.500			0.156	0.172	1.476			0.203	0.331	1.445			0.009	0.118	1.423			-0.083	-0.076	1.320			-0.218	-0.238	1.178			-0.260	-0.288	1.159			0.303	0.047	1.516			0.310	-0.197	1.528
0.120	-0.189	1.508			0.126	-0.129	1.500			0.157	0.172	1.476			0.204	0.331	1.445			0.009	0.118	1.423			-0.083	-0.076	1.320			-0.218	-0.238	1.178			-0.261	-0.288	1.159			0.303	0.047	1.516			0.310	-0.197	1.528
0.120	-0.189	1.508			0.126	-0.129	1.500			0.157	0.172	1.476			0.204	0.331	1.445			0.009	0.118	1.423			-0.083	-0.076	1.319			-0.218	-0.238	1.178			-0.261	-0.289	1.160			0.303	0.047	1.516			0.310	-0.197	1.528
0.120	-0.189	1.508			0.126	-0.129	1.500			0.157	0.172	1.476			0.204	0.331	1.445			0.009	0.118	1.423			-0.083	-0.076	1.319			-0.218	-0.238	1.178			-0.261	-0.290	1.160			0.303	0.047	1.516			0.310	-0.197	1.528
0.120	-0.189	1.508			0.126	-0.129	1.500			0.157	0.172	1.476			0.204	0.331	1.444			0.009	0.118	1.423			-0.083	-0.076	1.319			-0.218	-0.238	1.178			-0.262	-0.291	1.161			0.303	0.047	1.516			0.310	-0.197	1.528
0.120	-0.189	1.508			0.126	-0.129	1.500			0.157	0.171	1.476			0.204	0.331	1.444			0.009	0.118	1.423			-0.083	-0.076	1.319			-0.218	-0.239	1.178			-0.262	-0.291	1.161			0.303	0.047	1.516			0.310	-0.197	1.528
0.120	-0.189	1.508			0.126	-0.129	1.500			0.157	0.171	1.476			0.204	0.331	1.444			0.009	0.118	1.422			-0.084	-0.077	1.319			-0.218	-0.239	1.179			-0.263	-0.292	1.162			0.303	0.047	1.516			0.310	-0.197	1.528
0.120	-0.189	1.508			0.126	-0.129	1.500			0.157	0.171	1.476			0.204	0.331	1.444			0.009	0.118	1.422			-0.084	-0.077	1.319			-0.218	-0.239	1.179			-0.263	-0.292	1.162			0.303	0.047	1.516			0.310	-0.197	1.528
0.120	-0.189	1.508			0.126	-0.129	1.500			0.157	0.171	1.476			0.204	0.331	1.444			0.009	0.118	1.422			-0.084	-0.077	1.319			-0.218	-0.239	1.179			-0.264	-0.293	1.163			0.303	0.047	1.516			0.310	-0.197	1.528
0.120	-0.189	1.508			0.126	-0.129	1.500			0.157	0.171	1.476			0.204	0.331	1.444			0.009	0.118	1.422			-0.084	-0.077	1.319			-0.218	-0.240	1.179			-0.264	-0.294	1.164			0.303	0.047	1.516			0.310	-0.197	1.528
0.120	-0.189	1.508			0.126	-0.129	1.500			0.157	0.171	1.476			0.204	0.331	1.444			0.009	0.118	1.422			-0.084	-0.077	1.319			-0.218	-0.240	1.179			-0.264	-0.294	1.164			0.303	0.047	1.515			0.310	-0.197	1.528
0.120	-0.189	1.508			0.126	-0.129	1.500			0.157	0.171	1.476			0.204	0.331	1.444			0.009	0.118	1.422			-0.084	-0.077	1.319			-0.219	-0.240	1.179			-0.265	-0.295	1.165			0.303	0.047	1.515			0.310	-0.197	1.528
0.120	-0.189	1.508			0.126	-0.129	1.500			0.157	0.171	1.476			0.204	0.331	1.444			0.009	0.118	1.422			-0.084	-0.077	1.318			-0.219	-0.240	1.179			-0.265	-0.295	1.165			0.303	0.047	1.515			0.310	-0.197	1.528
0.120	-0.189	1.508			0.126	-0.129	1.500			0.157	0.171	1.476			0.204	0.331	1.444			0.009	0.118	1.422			-0.084	-0.078	1.318			-0.219	-0.240	1.180			-0.265	-0.296	1.166			0.303	0.047	1.515			0.310	-0.197	1.528
0.120	-0.189	1.508			0.126	-0.129	1.500			0.157	0.171	1.476			0.204	0.331	1.444			0.009	0.118	1.422			-0.084	-0.078	1.318			-0.219	-0.241	1.180			-0.265	-0.296	1.166			0.303	0.047	1.515			0.310	-0.197	1.528
0.120	-0.189	1.508			0.126	-0.129	1.500			0.157	0.171	1.476			0.204	0.331	1.444			0.009	0.118	1.422			-0.084	-0.078	1.318			-0.219	-0.241	1.180			-0.266	-0.296	1.167			0.303	0.047	1.515			0.310	-0.197	1.528
0.120	-0.189	1.508			0.126	-0.129	1.500			0.157	0.171	1.476			0.204	0.331	1.444			0.009	0.118	1.422			-0.084	-0.078	1.318			-0.219	-0.241	1.180			-0.266	-0.297	1.167			0.303	0.047	1.515			0.310	-0.197	1.528
0.120	-0.189	1.508			0.126	-0.129	1.500			0.157	0.171	1.476			0.204	0.331	1.444			0.009	0.118	1.422			-0.084	-0.078	1.318			-0.219	-0.241	1.181			-0.266	-0.297	1.167			0.303	0.047	1.515			0.310	-0.197	1.528
0.120	-0.189	1.508			0.126	-0.129	1.500			0.157	0.171	1.475			0.204	0.331	1.444			0.009	0.118	1.422			-0.084	-0.078	1.318			-0.219	-0.242	1.181			-0.266	-0.297	1.168			0.303	0.047	1.515			0.310	-0.197	1.528
0.120	-0.189	1.508			0.126	-0.129	1.500			0.157	0.171	1.475			0.204	0.331	1.444			0.009	0.118	1.422			-0.084	-0.078	1.318			-0.219	-0.242	1.181			-0.266	-0.297	1.168			0.304	0.047	1.515			0.310	-0.197	1.528
0.120	-0.189	1.508			0.126	-0.129	1.500			0.157	0.171	1.475			0.204	0.331	1.444			0.009	0.118	1.422			-0.084	-0.078	1.318			-0.219	-0.242	1.182			-0.265	-0.297	1.168			0.304	0.046	1.515			0.310	-0.197	1.528
0.120	-0.189	1.508			0.126	-0.129	1.500			0.157	0.171	1.475			0.204	0.331	1.444			0.009	0.118	1.422			-0.085	-0.078	1.318			-0.219	-0.242	1.182			-0.265	-0.297	1.169			0.304	0.046	1.515			0.310	-0.197	1.528
0.120	-0.189	1.508			0.126	-0.129	1.500			0.157	0.171	1.475			0.204	0.331	1.444			0.009	0.118	1.422			-0.085	-0.078	1.318			-0.219	-0.243	1.183			-0.265	-0.297	1.169			0.304	0.046	1.515			0.310	-0.197	1.528
0.120	-0.189	1.508			0.126	-0.129	1.500			0.157	0.171	1.475			0.204	0.331	1.444			0.009	0.118	1.422			-0.085	-0.078	1.319			-0.219	-0.243	1.183			-0.264	-0.297	1.169			0.304	0.046	1.515			0.310	-0.197	1.528
0.120	-0.189	1.508			0.126	-0.129	1.500			0.157	0.171	1.475			0.204	0.331	1.444			0.009	0.118	1.422			-0.085	-0.078	1.319			-0.219	-0.243	1.184			-0.263	-0.297	1.169			0.304	0.046	1.515			0.310	-0.197	1.528
0.120	-0.189	1.508			0.126	-0.129	1.500			0.157	0.171	1.475			0.204	0.331	1.444			0.009	0.118	1.422			-0.084	-0.078	1.319			-0.219	-0.243	1.184			-0.262	-0.296	1.170			0.304	0.046	1.515			0.310	-0.197	1.528
0.120	-0.189	1.508			0.126	-0.129	1.500			0.157	0.171	1.475			0.204	0.331	1.444			0.009	0.118	1.422			-0.084	-0.078	1.319			-0.219	-0.243	1.184			-0.262	-0.296	1.170			0.304	0.046	1.515			0.310	-0.198	1.528
0.120	-0.189	1.508			0.126	-0.129	1.500			0.157	0.171	1.475			0.204	0.331	1.444			0.009	0.118	1.422			-0.084	-0.078	1.319			-0.218	-0.244	1.185			-0.261	-0.296	1.170			0.304	0.046	1.515			0.310	-0.198	1.528
0.120	-0.189	1.508			0.126	-0.129	1.500			0.157	0.171	1.475			0.204	0.331	1.444			0.009	0.118	1.422			-0.084	-0.078	1.319			-0.218	-0.244	1.185			-0.260	-0.296	1.170			0.304	0.046	1.515			0.310	-0.198	1.528
0.120	-0.189	1.508			0.126	-0.129	1.500			0.157	0.171	1.475			0.204	0.331	1.444			0.009	0.118	1.422			-0.084	-0.078	1.320			-0.218	-0.244	1.185			-0.259	-0.295	1.170			0.304	0.046	1.515			0.310	-0.198	1.528
0.120	-0.189	1.508			0.126	-0.129	1.500			0.157	0.171	1.475			0.204	0.331	1.444			0.009	0.118	1.422			-0.084	-0.078	1.320			-0.218	-0.244	1.186			-0.258	-0.295	1.170			0.304	0.046	1.515			0.310	-0.198	1.528
0.120	-0.189	1.508			0.126	-0.129	1.500			0.157	0.171	1.475			0.204	0.331	1.444			0.009	0.118	1.422			-0.084	-0.078	1.320			-0.218	-0.244	1.186			-0.257	-0.294	1.171			0.304	0.046	1.515			0.310	-0.198	1.528
0.120	-0.189	1.508			0.126	-0.129	1.500			0.157	0.171	1.475			0.204	0.331	1.444			0.009	0.118	1.422			-0.084	-0.078	1.321			-0.217	-0.245	1.187			-0.256	-0.294	1.171			0.304	0.046	1.515			0.310	-0.198	1.528
0.120	-0.189	1.507			0.126	-0.129	1.500			0.157	0.171	1.475			0.204	0.331	1.444			0.009	0.118	1.422			-0.084	-0.078	1.321			-0.217	-0.245	1.187			-0.255	-0.294	1.171			0.304	0.046	1.515			0.310	-0.198	1.528
0.120	-0.189	1.507			0.126	-0.129	1.500			0.157	0.171	1.475			0.204	0.331	1.444			0.009	0.118	1.422			-0.083	-0.078	1.321			-0.217	-0.245	1.188			-0.255	-0.294	1.171			0.304	0.046	1.515			0.310	-0.198	1.528
0.120	-0.189	1.507			0.126	-0.129	1.500			0.157	0.171	1.475			0.204	0.331	1.444			0.009	0.118	1.422			-0.083	-0.077	1.322			-0.217	-0.245	1.188			-0.254	-0.293	1.171			0.304	0.046	1.515			0.310	-0.198	1.528
0.120	-0.189	1.507			0.126	-0.129	1.500			0.157	0.171	1.475			0.204	0.331	1.444			0.009	0.118	1.422			-0.086	-0.079	1.321			-0.216	-0.245	1.188			-0.254	-0.293	1.171			0.304	0.046	1.516			0.310	-0.198	1.528
0.120	-0.189	1.508			0.126	-0.129	1.500			0.157	0.171	1.475			0.204	0.331	1.444			0.009	0.118	1.422			-0.088	-0.080	1.320			-0.216	-0.245	1.189			-0.253	-0.293	1.171			0.304	0.046	1.516			0.310	-0.198	1.528
0.120	-0.189	1.508			0.126	-0.129	1.500			0.157	0.171	1.475			0.204	0.331	1.444			0.009	0.118	1.422			-0.090	-0.082	1.320			-0.216	-0.245	1.189			-0.253	-0.293	1.172			0.304	0.046	1.516			0.310	-0.198	1.528
0.120	-0.189	1.508			0.126	-0.129	1.500			0.157	0.171	1.475			0.204	0.331	1.444			0.009	0.118	1.422			-0.092	-0.083	1.319			-0.216	-0.246	1.189			-0.253	-0.293	1.172			0.304	0.046	1.516			0.310	-0.198	1.528
0.121	-0.189	1.508			0.126	-0.129	1.500			0.157	0.171	1.476			0.204	0.331	1.444			0.009	0.118	1.422			-0.093	-0.084	1.319			-0.215	-0.246	1.189			-0.252	-0.293	1.172			0.304	0.046	1.516			0.310	-0.198	1.528
0.121	-0.189	1.508			0.127	-0.129	1.500			0.157	0.171	1.476			0.204	0.331	1.444			0.009	0.118	1.422			-0.095	-0.085	1.319			-0.215	-0.246	1.190			-0.252	-0.293	1.172			0.304	0.046	1.516			0.310	-0.198	1.529
0.121	-0.189	1.508			0.127	-0.129	1.500			0.157	0.171	1.476			0.204	0.331	1.444			0.009	0.118	1.422			-0.096	-0.086	1.318			-0.215	-0.246	1.190			-0.252	-0.293	1.172			0.304	0.046	1.516			0.310	-0.198	1.529
0.121	-0.189	1.508			0.127	-0.129	1.500			0.157	0.171	1.476			0.204	0.331	1.444			0.009	0.118	1.422			-0.097	-0.087	1.318			-0.215	-0.246	1.190			-0.252	-0.293	1.172			0.304	0.046	1.516			0.310	-0.198	1.529
0.121	-0.189	1.508			0.127	-0.129	1.500			0.157	0.171	1.476			0.204	0.331	1.444			0.009	0.118	1.422			-0.098	-0.087	1.318			-0.215	-0.246	1.190			-0.251	-0.293	1.173			0.304	0.046	1.516			0.310	-0.198	1.529
0.121	-0.189	1.508			0.127	-0.129	1.500			0.157	0.171	1.476			0.204	0.331	1.444			0.009	0.118	1.422			-0.099	-0.088	1.318			-0.215	-0.246	1.191			-0.251	-0.294	1.173			0.304	0.047	1.516			0.310	-0.198	1.529
0.121	-0.189	1.508			0.127	-0.129	1.500			0.157	0.171	1.476			0.204	0.331	1.444			0.009	0.118	1.422			-0.100	-0.089	1.318			-0.214	-0.247	1.191			-0.251	-0.294	1.173			0.304	0.047	1.516			0.310	-0.198	1.529
0.121	-0.189	1.508			0.127	-0.129	1.500			0.157	0.171	1.476			0.204	0.331	1.445			0.009	0.118	1.422			-0.101	-0.089	1.318			-0.214	-0.247	1.191			-0.250	-0.294	1.173			0.304	0.047	1.516			0.310	-0.198	1.529
0.121	-0.189	1.508			0.127	-0.129	1.500			0.157	0.171	1.476			0.204	0.331	1.445			0.009	0.118	1.422			-0.101	-0.089	1.318			-0.214	-0.247	1.191			-0.250	-0.294	1.173			0.305	0.047	1.516			0.310	-0.198	1.529
0.121	-0.189	1.508			0.127	-0.129	1.500			0.157	0.171	1.476			0.204	0.331	1.445			0.009	0.118	1.422			-0.102	-0.090	1.318			-0.214	-0.247	1.192			-0.250	-0.294	1.173			0.305	0.047	1.516			0.310	-0.198	1.529
0.121	-0.189	1.508			0.127	-0.129	1.500			0.157	0.171	1.476			0.204	0.331	1.445			0.009	0.118	1.422			-0.103	-0.090	1.318			-0.214	-0.247	1.192			-0.250	-0.294	1.173			0.305	0.047	1.516			0.310	-0.198	1.529
0.121	-0.189	1.508			0.127	-0.129	1.500			0.157	0.171	1.476			0.204	0.331	1.445			0.009	0.118	1.422			-0.103	-0.091	1.318			-0.214	-0.247	1.192			-0.250	-0.294	1.173			0.305	0.047	1.516			0.310	-0.198	1.529
0.121	-0.189	1.508			0.127	-0.129	1.500			0.157	0.171	1.476			0.204	0.331	1.445			0.009	0.118	1.422			-0.103	-0.091	1.318			-0.214	-0.247	1.192			-0.250	-0.294	1.173			0.305	0.047	1.516			0.310	-0.198	1.529
0.121	-0.189	1.508			0.127	-0.129	1.500			0.157	0.171	1.476			0.204	0.332	1.445			0.009	0.118	1.422			-0.104	-0.091	1.318			-0.214	-0.247	1.192			-0.250	-0.294	1.174			0.305	0.047	1.517			0.310	-0.198	1.529
0.121	-0.189	1.508			0.127	-0.129	1.500			0.157	0.171	1.476			0.204	0.332	1.445			0.009	0.118	1.422			-0.104	-0.091	1.318			-0.214	-0.247	1.192			-0.250	-0.294	1.174			0.305	0.047	1.517			0.310	-0.198	1.529
0.121	-0.189	1.508			0.127	-0.129	1.500			0.157	0.172	1.476			0.204	0.332	1.445			0.009	0.118	1.422			-0.106	-0.092	1.317			-0.214	-0.247	1.193			-0.251	-0.294	1.174			0.305	0.047	1.517			0.310	-0.198	1.529
0.121	-0.189	1.508			0.127	-0.129	1.500			0.157	0.172	1.476			0.205	0.332	1.445			0.010	0.118	1.422			-0.108	-0.093	1.316			-0.214	-0.247	1.193			-0.253	-0.293	1.174			0.305	0.047	1.517			0.310	-0.198	1.529
0.121	-0.189	1.508			0.127	-0.129	1.500			0.157	0.172	1.476			0.205	0.332	1.446			0.010	0.118	1.422			-0.109	-0.094	1.315			-0.215	-0.246	1.192			-0.255	-0.293	1.174			0.305	0.047	1.517			0.310	-0.198	1.529
0.121	-0.189	1.508			0.127	-0.129	1.500			0.157	0.172	1.476			0.205	0.332	1.446			0.010	0.118	1.422			-0.111	-0.094	1.314			-0.217	-0.244	1.192			-0.259	-0.291	1.173			0.305	0.047	1.517			0.310	-0.198	1.529
0.121	-0.189	1.508			0.127	-0.129	1.500			0.157	0.172	1.476			0.205	0.332	1.446			0.010	0.118	1.422			-0.113	-0.095	1.313			-0.219	-0.241	1.192			-0.262	-0.286	1.170			0.305	0.047	1.517			0.310	-0.198	1.529
0.121	-0.189	1.508			0.127	-0.129	1.500			0.157	0.172	1.476			0.205	0.332	1.446			0.010	0.118	1.422			-0.115	-0.091	1.313			-0.221	-0.237	1.192			-0.265	-0.280	1.166			0.305	0.047	1.517			0.310	-0.199	1.529
0.121	-0.189	1.508			0.127	-0.129	1.500			0.157	0.172	1.476			0.205	0.332	1.446			0.010	0.118	1.422			-0.116	-0.088	1.313			-0.224	-0.233	1.191			-0.268	-0.275	1.163			0.305	0.047	1.517			0.310	-0.199	1.529
0.122	-0.189	1.508			0.127	-0.129	1.500			0.157	0.172	1.476			0.205	0.332	1.446			0.010	0.118	1.422			-0.117	-0.085	1.313			-0.226	-0.229	1.191			-0.272	-0.271	1.158			0.306	0.047	1.517			0.310	-0.199	1.530
0.122	-0.189	1.508			0.127	-0.129	1.500			0.157	0.172	1.477			0.205	0.332	1.446			0.010	0.118	1.422			-0.119	-0.082	1.313			-0.231	-0.225	1.186			-0.275	-0.267	1.154			0.306	0.047	1.518			0.310	-0.199	1.530
0.122	-0.189	1.508			0.127	-0.129	1.500			0.157	0.172	1.477			0.205	0.332	1.446			0.010	0.118	1.422			-0.121	-0.078	1.313			-0.236	-0.222	1.182			-0.278	-0.263	1.149			0.306	0.047	1.518			0.310	-0.199	1.530
0.122	-0.189	1.508			0.127	-0.129	1.500			0.157	0.172	1.477			0.205	0.332	1.446			0.010	0.118	1.422			-0.124	-0.075	1.312			-0.242	-0.219	1.176			-0.280	-0.260	1.145			0.306	0.047	1.518			0.310	-0.199	1.530
0.122	-0.189	1.508			0.128	-0.129	1.500			0.157	0.172	1.477			0.205	0.332	1.446			0.010	0.118	1.423			-0.129	-0.067	1.312			-0.251	-0.215	1.167			-0.286	-0.254	1.136			0.306	0.047	1.518			0.310	-0.199	1.530
0.122	-0.189	1.508			0.128	-0.129	1.500			0.157	0.172	1.477			0.205	0.332	1.446			0.010	0.118	1.423			-0.129	-0.067	1.312			-0.251	-0.215	1.167			-0.286	-0.254	1.136			0.306	0.047	1.518			0.310	-0.199	1.530
0.122	-0.189	1.508			0.128	-0.129	1.500			0.157	0.172	1.477			0.205	0.332	1.446			0.010	0.118	1.423			-0.133	-0.063	1.311			-0.254	-0.213	1.163			-0.289	-0.252	1.131			0.306	0.047	1.518			0.311	-0.199	1.530
0.122	-0.189	1.508			0.128	-0.129	1.500			0.157	0.172	1.477			0.205	0.332	1.446			0.011	0.118	1.423			-0.136	-0.059	1.310			-0.257	-0.211	1.159			-0.291	-0.249	1.127			0.306	0.047	1.518			0.311	-0.199	1.530
0.122	-0.189	1.508			0.128	-0.129	1.500			0.157	0.172	1.477			0.205	0.332	1.446			0.011	0.119	1.423			-0.141	-0.052	1.308			-0.260	-0.210	1.156			-0.292	-0.247	1.124			0.306	0.047	1.518			0.311	-0.199	1.530
0.122	-0.189	1.508			0.128	-0.129	1.500			0.157	0.172	1.477			0.205	0.332	1.446			0.011	0.119	1.423			-0.145	-0.048	1.307			-0.262	-0.208	1.153			-0.293	-0.245	1.120			0.306	0.047	1.518			0.311	-0.199	1.530
0.122	-0.189	1.508			0.128	-0.129	1.500			0.157	0.172	1.477			0.205	0.332	1.446			0.011	0.119	1.423			-0.148	-0.044	1.306			-0.264	-0.206	1.150			-0.294	-0.243	1.116			0.306	0.047	1.518			0.311	-0.199	1.530
0.122	-0.189	1.508			0.128	-0.129	1.500			0.157	0.172	1.477			0.205	0.332	1.447			0.011	0.119	1.423			-0.151	-0.041	1.304			-0.266	-0.205	1.147			-0.294	-0.241	1.112			0.306	0.047	1.518			0.311	-0.199	1.530
0.122	-0.189	1.508			0.128	-0.129	1.500			0.157	0.172	1.477			0.205	0.332	1.447			0.011	0.119	1.423			-0.153	-0.037	1.302			-0.267	-0.203	1.144			-0.293	-0.239	1.108			0.306	0.047	1.518			0.311	-0.199	1.530
0.122	-0.189	1.508			0.128	-0.129	1.501			0.157	0.172	1.477			0.205	0.332	1.447			0.011	0.119	1.423			-0.156	-0.034	1.300			-0.268	-0.202	1.141			-0.292	-0.238	1.103			0.306	0.047	1.518			0.311	-0.199	1.530
0.122	-0.189	1.508			0.128	-0.129	1.501			0.157	0.172	1.477			0.205	0.332	1.447			0.011	0.119	1.423			-0.159	-0.031	1.298			-0.269	-0.200	1.139			-0.291	-0.237	1.098			0.306	0.047	1.518			0.311	-0.199	1.530
0.122	-0.189	1.508			0.128	-0.129	1.501			0.157	0.172	1.477			0.205	0.332	1.447			0.011	0.119	1.423			-0.161	-0.028	1.295			-0.269	-0.198	1.136			-0.289	-0.237	1.094			0.306	0.047	1.518			0.311	-0.199	1.530
0.122	-0.189	1.508			0.128	-0.129	1.501			0.157	0.172	1.477			0.205	0.332	1.447			0.011	0.119	1.423			-0.163	-0.024	1.293			-0.269	-0.196	1.134			-0.288	-0.236	1.089			0.306	0.047	1.519			0.311	-0.199	1.530
0.122	-0.189	1.508			0.128	-0.129	1.501			0.157	0.172	1.477			0.205	0.332	1.447			0.011	0.119	1.423			-0.165	-0.021	1.290			-0.269	-0.195	1.132			-0.286	-0.236	1.085			0.306	0.047	1.519			0.311	-0.200	1.530
0.122	-0.189	1.508			0.128	-0.129	1.501			0.157	0.172	1.477			0.205	0.332	1.447			0.011	0.119	1.423			-0.166	-0.018	1.288			-0.268	-0.193	1.130			-0.284	-0.236	1.082			0.306	0.047	1.519			0.311	-0.200	1.530
0.122	-0.189	1.508			0.128	-0.129	1.501			0.157	0.172	1.477			0.205	0.332	1.447			0.011	0.119	1.423			-0.168	-0.015	1.286			-0.267	-0.191	1.128			-0.282	-0.237	1.078			0.306	0.047	1.519			0.311	-0.200	1.530
0.122	-0.189	1.508			0.128	-0.129	1.501			0.157	0.172	1.477			0.205	0.332	1.447			0.011	0.119	1.423			-0.169	-0.012	1.283			-0.266	-0.189	1.126			-0.279	-0.237	1.075			0.306	0.048	1.519			0.311	-0.200	1.530
0.122	-0.189	1.508			0.128	-0.129	1.501			0.157	0.172	1.477			0.205	0.332	1.447			0.012	0.119	1.423			-0.170	-0.009	1.281			-0.264	-0.188	1.123			-0.275	-0.239	1.072			0.306	0.048	1.519			0.311	-0.200	1.531
0.122	-0.189	1.508			0.128	-0.129	1.501			0.157	0.172	1.477			0.205	0.332	1.446			0.012	0.119	1.423			-0.170	-0.007	1.279			-0.262	-0.187	1.121			-0.271	-0.240	1.070			0.306	0.048	1.519			0.311	-0.200	1.531
0.122	-0.189	1.508			0.128	-0.129	1.501			0.157	0.172	1.477			0.205	0.332	1.446			0.012	0.119	1.423			-0.171	-0.005	1.277			-0.259	-0.187	1.119			-0.266	-0.242	1.067			0.306	0.048	1.519			0.311	-0.200	1.531
0.122	-0.189	1.508			0.128	-0.129	1.501			0.157	0.172	1.477			0.205	0.332	1.446			0.012	0.119	1.423			-0.172	-0.003	1.274			-0.256	-0.188	1.116			-0.261	-0.244	1.065			0.307	0.048	1.519			0.311	-0.200	1.531
0.122	-0.189	1.508			0.128	-0.129	1.501			0.157	0.172	1.477			0.205	0.332	1.446			0.012	0.118	1.423			-0.172	-0.001	1.272			-0.252	-0.188	1.114			-0.256	-0.246	1.064			0.307	0.048	1.519			0.311	-0.200	1.531
0.122	-0.189	1.508			0.128	-0.129	1.501			0.158	0.172	1.477			0.205	0.332	1.446			0.012	0.118	1.423			-0.172	0.001	1.270			-0.248	-0.189	1.113			-0.250	-0.248	1.062			0.307	0.048	1.519			0.311	-0.200	1.531
0.122	-0.189	1.508			0.128	-0.129	1.501			0.158	0.171	1.477			0.205	0.331	1.446			0.012	0.118	1.423			-0.171	0.002	1.268			-0.244	-0.190	1.111			-0.243	-0.250	1.061			0.307	0.048	1.519			0.311	-0.200	1.531
0.122	-0.189	1.508			0.128	-0.129	1.501			0.158	0.171	1.477			0.205	0.331	1.445			0.012	0.118	1.422			-0.171	0.003	1.266			-0.239	-0.190	1.110			-0.236	-0.252	1.060			0.307	0.047	1.519			0.311	-0.200	1.531
0.122	-0.189	1.508			0.128	-0.129	1.501			0.158	0.171	1.476			0.206	0.331	1.445			0.013	0.118	1.422			-0.170	0.005	1.264			-0.233	-0.191	1.109			-0.230	-0.254	1.059			0.307	0.047	1.519			0.311	-0.200	1.531
0.122	-0.189	1.508			0.128	-0.129	1.501			0.158	0.171	1.476			0.206	0.330	1.445			0.013	0.118	1.422			-0.169	0.006	1.262			-0.228	-0.191	1.108			-0.223	-0.256	1.059			0.307	0.047	1.519			0.311	-0.200	1.532
0.122	-0.189	1.508			0.128	-0.129	1.501			0.158	0.171	1.476			0.206	0.330	1.444			0.014	0.118	1.421			-0.167	0.007	1.260			-0.222	-0.192	1.107			-0.217	-0.257	1.058			0.307	0.047	1.519			0.311	-0.200	1.532
0.122	-0.189	1.509			0.128	-0.129	1.501			0.158	0.171	1.476			0.207	0.330	1.444			0.014	0.117	1.421			-0.165	0.008	1.258			-0.217	-0.192	1.106			-0.210	-0.257	1.056			0.307	0.047	1.519			0.311	-0.200	1.532
0.122	-0.189	1.509			0.128	-0.129	1.501			0.158	0.171	1.476			0.207	0.329	1.444			0.015	0.117	1.420			-0.164	0.008	1.256			-0.212	-0.192	1.105			-0.203	-0.258	1.054			0.307	0.047	1.519			0.311	-0.200	1.533
0.122	-0.189	1.509			0.128	-0.129	1.501			0.158	0.171	1.476			0.207	0.329	1.443			0.016	0.117	1.419			-0.161	0.008	1.255			-0.208	-0.192	1.104			-0.199	-0.257	1.051			0.307	0.047	1.519			0.311	-0.201	1.533
0.122	-0.189	1.509			0.128	-0.129	1.501			0.158	0.171	1.476			0.208	0.328	1.443			0.017	0.117	1.419			-0.157	0.007	1.255			-0.204	-0.191	1.103			-0.197	-0.252	1.048			0.307	0.047	1.519			0.311	-0.201	1.534
0.122	-0.189	1.509			0.128	-0.129	1.501			0.158	0.171	1.475			0.208	0.328	1.442			0.017	0.117	1.418			-0.151	0.005	1.257			-0.202	-0.191	1.102			-0.199	-0.245	1.048			0.307	0.046	1.519			0.311	-0.201	1.534
0.122	-0.189	1.509			0.128	-0.129	1.501			0.158	0.171	1.475			0.209	0.328	1.442			0.018	0.117	1.417			-0.145	0.003	1.260			-0.201	-0.190	1.102			-0.205	-0.237	1.049			0.307	0.046	1.520			0.311	-0.201	1.535
0.122	-0.189	1.509			0.128	-0.129	1.501			0.158	0.171	1.475			0.210	0.327	1.442			0.019	0.117	1.416			-0.141	0.000	1.263			-0.203	-0.189	1.102			-0.214	-0.231	1.054			0.307	0.046	1.520			0.311	-0.201	1.535
0.122	-0.189	1.509			0.128	-0.129	1.501			0.158	0.171	1.475			0.210	0.327	1.442			0.020	0.116	1.416			-0.138	-0.002	1.266			-0.210	-0.189	1.104			-0.227	-0.227	1.061			0.307	0.046	1.520			0.311	-0.201	1.536
0.122	-0.189	1.509			0.128	-0.129	1.501			0.158	0.171	1.475			0.211	0.327	1.441			0.021	0.116	1.415			-0.136	-0.006	1.269			-0.217	-0.188	1.107			-0.240	-0.224	1.068			0.308	0.045	1.520			0.311	-0.201	1.537
0.123	-0.190	1.509			0.128	-0.129	1.501			0.158	0.171	1.474			0.211	0.326	1.441			0.022	0.116	1.414			-0.136	-0.010	1.273			-0.227	-0.182	1.119			-0.251	-0.222	1.073			0.308	0.045	1.521			0.311	-0.201	1.537
0.123	-0.190	1.509			0.128	-0.129	1.501			0.159	0.170	1.474			0.212	0.326	1.441			0.022	0.116	1.414			-0.137	-0.014	1.277			-0.233	-0.177	1.127			-0.269	-0.221	1.080			0.308	0.045	1.521			0.311	-0.201	1.538
0.123	-0.190	1.509			0.128	-0.129	1.501			0.159	0.170	1.474			0.212	0.326	1.441			0.023	0.116	1.413			-0.138	-0.017	1.280			-0.239	-0.172	1.135			-0.283	-0.220	1.085			0.308	0.045	1.521			0.311	-0.201	1.539
0.123	-0.190	1.509			0.129	-0.129	1.501			0.159	0.170	1.474			0.212	0.326	1.441			0.024	0.116	1.413			-0.140	-0.019	1.282			-0.245	-0.167	1.142			-0.297	-0.218	1.090			0.308	0.045	1.521			0.312	-0.201	1.539
0.123	-0.190	1.509			0.129	-0.129	1.501			0.159	0.170	1.474			0.213	0.326	1.441			0.024	0.116	1.412			-0.142	-0.021	1.284			-0.252	-0.162	1.150			-0.311	-0.216	1.095			0.308	0.045	1.522			0.312	-0.202	1.540
0.123	-0.190	1.509			0.129	-0.129	1.501			0.159	0.170	1.473			0.213	0.326	1.440			0.024	0.116	1.412			-0.145	-0.022	1.287			-0.259	-0.157	1.156			-0.325	-0.214	1.100			0.308	0.045	1.522			0.312	-0.202	1.540
0.123	-0.190	1.509			0.129	-0.129	1.501			0.159	0.170	1.473			0.213	0.326	1.440			0.024	0.116	1.412			-0.150	-0.023	1.289			-0.268	-0.153	1.163			-0.338	-0.211	1.105			0.308	0.045	1.522			0.312	-0.202	1.541
0.123	-0.190	1.509			0.129	-0.129	1.501			0.159	0.170	1.473			0.213	0.326	1.440			0.025	0.116	1.411			-0.155	-0.024	1.292			-0.276	-0.150	1.168			-0.349	-0.208	1.110			0.309	0.045	1.522			0.312	-0.202	1.541
0.123	-0.190	1.509			0.129	-0.129	1.501			0.159	0.170	1.473			0.213	0.326	1.440			0.025	0.116	1.411			-0.161	-0.024	1.294			-0.284	-0.147	1.173			-0.359	-0.206	1.114			0.309	0.045	1.522			0.312	-0.202	1.542
0.123	-0.190	1.509			0.129	-0.130	1.501			0.159	0.170	1.473			0.213	0.326	1.440			0.025	0.116	1.411			-0.166	-0.025	1.297			-0.292	-0.144	1.178			-0.369	-0.204	1.119			0.309	0.045	1.522			0.312	-0.202	1.542
0.123	-0.190	1.509			0.129	-0.130	1.501			0.159	0.170	1.472			0.213	0.326	1.440			0.025	0.116	1.410			-0.171	-0.024	1.298			-0.302	-0.144	1.180			-0.378	-0.203	1.122			0.309	0.045	1.523			0.312	-0.202	1.542
0.123	-0.190	1.509			0.129	-0.130	1.500			0.159	0.170	1.472			0.213	0.326	1.439			0.024	0.116	1.410			-0.175	-0.024	1.300			-0.311	-0.144	1.180			-0.384	-0.202	1.124			0.309	0.045	1.523			0.312	-0.202	1.542
0.123	-0.190	1.509			0.129	-0.130	1.500			0.158	0.170	1.471			0.212	0.326	1.439			0.024	0.116	1.410			-0.180	-0.022	1.300			-0.317	-0.146	1.175			-0.383	-0.203	1.119			0.309	0.045	1.523			0.312	-0.201	1.542
0.123	-0.190	1.509			0.129	-0.130	1.500			0.158	0.170	1.471			0.211	0.326	1.438			0.023	0.116	1.409			-0.182	-0.010	1.300			-0.316	-0.147	1.168			-0.364	-0.207	1.102			0.308	0.045	1.522			0.312	-0.201	1.542
0.123	-0.190	1.508			0.129	-0.130	1.500			0.158	0.170	1.471			0.210	0.326	1.437			0.021	0.116	1.409			-0.183	0.002	1.298			-0.306	-0.146	1.153			-0.322	-0.208	1.082			0.308	0.045	1.522			0.312	-0.200	1.542
0.123	-0.190	1.508			0.129	-0.130	1.500			0.157	0.170	1.470			0.209	0.326	1.436			0.020	0.115	1.409			-0.183	0.015	1.292			-0.286	-0.143	1.130			-0.293	-0.207	1.064			0.308	0.046	1.521			0.312	-0.199	1.541
0.123	-0.190	1.508			0.128	-0.130	1.500			0.157	0.170	1.470			0.207	0.326	1.435			0.019	0.115	1.408			-0.181	0.025	1.281			-0.266	-0.140	1.112			-0.262	-0.202	1.045			0.307	0.046	1.520			0.312	-0.199	1.541
0.122	-0.190	1.508			0.128	-0.129	1.500			0.157	0.170	1.469			0.205	0.326	1.434			0.017	0.115	1.408			-0.178	0.034	1.272			-0.246	-0.136	1.095			-0.239	-0.198	1.032			0.307	0.046	1.519			0.312	-0.198	1.540
0.122	-0.190	1.508			0.128	-0.129	1.499			0.156	0.170	1.468			0.204	0.326	1.432			0.016	0.115	1.408			-0.173	0.042	1.263			-0.226	-0.135	1.079			-0.212	-0.196	1.017			0.306	0.046	1.519			0.312	-0.198	1.539
0.122	-0.190	1.508			0.128	-0.129	1.499			0.155	0.170	1.467			0.203	0.325	1.431			0.016	0.115	1.407			-0.165	0.045	1.247			-0.212	-0.134	1.069			-0.196	-0.195	1.008			0.306	0.046	1.518			0.312	-0.198	1.538
0.122	-0.190	1.508			0.127	-0.129	1.499			0.155	0.169	1.467			0.202	0.325	1.429			0.015	0.115	1.406			-0.159	0.046	1.235			-0.198	-0.133	1.061			-0.180	-0.195	1.001			0.305	0.046	1.518			0.312	-0.198	1.538
0.122	-0.190	1.508			0.127	-0.129	1.499			0.155	0.169	1.466			0.202	0.324	1.428			0.015	0.115	1.405			-0.153	0.046	1.224			-0.185	-0.133	1.054			-0.167	-0.194	0.996			0.305	0.046	1.517			0.312	-0.198	1.537
0.121	-0.190	1.508			0.127	-0.130	1.499			0.154	0.169	1.465			0.201	0.324	1.427			0.015	0.114	1.404			-0.147	0.045	1.214			-0.173	-0.133	1.048			-0.152	-0.195	0.991			0.305	0.046	1.517			0.311	-0.198	1.537
0.121	-0.190	1.508			0.127	-0.130	1.499			0.154	0.169	1.464			0.202	0.323	1.426			0.016	0.113	1.402			-0.140	0.043	1.203			-0.163	-0.133	1.044			-0.140	-0.196	0.988			0.305	0.046	1.517			0.311	-0.198	1.537
0.121	-0.190	1.508			0.127	-0.130	1.499			0.154	0.168	1.463			0.202	0.322	1.424			0.018	0.112	1.399			-0.133	0.041	1.195			-0.153	-0.133	1.040			-0.130	-0.196	0.985			0.305	0.046	1.516			0.311	-0.198	1.537
0.121	-0.190	1.508			0.127	-0.130	1.499			0.154	0.168	1.462			0.204	0.321	1.423			0.020	0.111	1.397			-0.128	0.040	1.188			-0.144	-0.133	1.036			-0.120	-0.197	0.982			0.304	0.046	1.516			0.311	-0.198	1.537
0.121	-0.190	1.508			0.127	-0.130	1.499			0.154	0.167	1.461			0.205	0.320	1.421			0.022	0.110	1.394			-0.122	0.038	1.181			-0.135	-0.133	1.033			-0.111	-0.198	0.980			0.304	0.046	1.516			0.311	-0.198	1.538
0.121	-0.190	1.508			0.127	-0.130	1.499			0.154	0.167	1.460			0.207	0.318	1.420			0.024	0.109	1.392			-0.116	0.036	1.174			-0.127	-0.133	1.031			-0.101	-0.195	0.980			0.304	0.046	1.516			0.311	-0.199	1.538
0.121	-0.190	1.508			0.127	-0.130	1.498			0.155	0.167	1.458			0.209	0.317	1.419			0.026	0.107	1.389			-0.111	0.035	1.168			-0.119	-0.134	1.028			-0.094	-0.194	0.979			0.304	0.046	1.516			0.311	-0.199	1.540
0.121	-0.191	1.508			0.127	-0.131	1.498			0.156	0.166	1.457			0.211	0.316	1.417			0.029	0.106	1.387			-0.105	0.033	1.163			-0.111	-0.134	1.025			-0.089	-0.193	0.977			0.304	0.045	1.516			0.311	-0.200	1.542
0.121	-0.191	1.508			0.127	-0.131	1.498			0.156	0.166	1.456			0.213	0.315	1.416			0.031	0.104	1.385			-0.100	0.031	1.158			-0.104	-0.135	1.022			-0.083	-0.193	0.976			0.304	0.045	1.516			0.310	-0.200	1.544
0.122	-0.191	1.508			0.128	-0.131	1.498			0.157	0.165	1.454			0.215	0.313	1.415			0.034	0.103	1.383			-0.095	0.030	1.154			-0.096	-0.136	1.019			-0.073	-0.196	0.974			0.304	0.044	1.516			0.310	-0.201	1.546
0.122	-0.192	1.508			0.128	-0.132	1.498			0.158	0.164	1.453			0.218	0.312	1.414			0.036	0.102	1.381			-0.091	0.029	1.150			-0.089	-0.137	1.017			-0.067	-0.195	0.972			0.304	0.043	1.517			0.310	-0.201	1.548
0.123	-0.192	1.509			0.129	-0.132	1.498			0.159	0.164	1.452			0.221	0.311	1.413			0.039	0.101	1.379			-0.086	0.027	1.146			-0.083	-0.137	1.015			-0.062	-0.195	0.971			0.304	0.042	1.517			0.310	-0.201	1.550
0.124	-0.193	1.509			0.130	-0.133	1.498			0.160	0.163	1.450			0.223	0.310	1.411			0.041	0.100	1.377			-0.082	0.026	1.144			-0.078	-0.138	1.013			-0.058	-0.194	0.970			0.305	0.041	1.518			0.310	-0.201	1.552
0.125	-0.193	1.509			0.131	-0.133	1.497			0.161	0.163	1.449			0.226	0.309	1.411			0.043	0.099	1.376			-0.079	0.025	1.141			-0.074	-0.139	1.011			-0.054	-0.194	0.969			0.305	0.040	1.518			0.310	-0.201	1.554
0.126	-0.194	1.509			0.132	-0.134	1.497			0.162	0.162	1.448			0.228	0.308	1.410			0.045	0.098	1.375			-0.076	0.025	1.139			-0.070	-0.139	1.010			-0.051	-0.194	0.968			0.306	0.038	1.519			0.309	-0.202	1.556
0.127	-0.194	1.509			0.133	-0.134	1.497			0.164	0.162	1.446			0.230	0.307	1.409			0.047	0.097	1.373			-0.073	0.024	1.137			-0.066	-0.139	1.008			-0.048	-0.194	0.968			0.307	0.037	1.520			0.309	-0.202	1.557
0.128	-0.194	1.509			0.134	-0.135	1.497			0.165	0.161	1.445			0.232	0.306	1.408			0.049	0.096	1.372			-0.070	0.023	1.135			-0.063	-0.140	1.007			-0.045	-0.195	0.967			0.307	0.035	1.520			0.309	-0.202	1.559
0.129	-0.195	1.509			0.135	-0.135	1.497			0.166	0.161	1.444			0.234	0.305	1.407			0.051	0.095	1.371			-0.067	0.022	1.133			-0.060	-0.140	1.006			-0.043	-0.195	0.967			0.308	0.034	1.521			0.308	-0.203	1.560
0.131	-0.195	1.509			0.136	-0.136	1.497			0.167	0.160	1.443			0.236	0.304	1.407			0.052	0.094	1.370			-0.065	0.022	1.132			-0.057	-0.141	1.005			-0.042	-0.195	0.967			0.309	0.033	1.522			0.308	-0.203	1.561
0.132	-0.196	1.509			0.137	-0.136	1.496			0.168	0.160	1.443			0.238	0.303	1.406			0.054	0.094	1.369			-0.063	0.021	1.131			-0.055	-0.141	1.004			-0.041	-0.196	0.967			0.309	0.032	1.522			0.308	-0.203	1.563
0.133	-0.196	1.509			0.138	-0.136	1.496			0.168	0.160	1.442			0.239	0.303	1.406			0.055	0.093	1.368			-0.061	0.020	1.129			-0.052	-0.142	1.003			-0.040	-0.196	0.967			0.310	0.031	1.523			0.308	-0.204	1.563
0.134	-0.196	1.509			0.139	-0.137	1.496			0.169	0.159	1.441			0.241	0.302	1.405			0.056	0.092	1.368			-0.059	0.020	1.128			-0.050	-0.143	1.003			-0.040	-0.197	0.968			0.310	0.030	1.523			0.308	-0.204	1.564
0.134	-0.196	1.509			0.140	-0.137	1.496			0.170	0.159	1.440			0.242	0.302	1.405			0.057	0.092	1.367			-0.057	0.019	1.127			-0.049	-0.143	1.002			-0.040	-0.198	0.968			0.311	0.029	1.524			0.307	-0.204	1.565
0.135	-0.197	1.510			0.141	-0.137	1.496			0.171	0.159	1.440			0.243	0.301	1.404			0.058	0.091	1.366			-0.056	0.019	1.127			-0.047	-0.144	1.002			-0.040	-0.198	0.968			0.312	0.028	1.525			0.307	-0.205	1.566
0.136	-0.197	1.510			0.142	-0.137	1.496			0.171	0.159	1.439			0.245	0.301	1.404			0.059	0.091	1.365			-0.054	0.018	1.126			-0.046	-0.144	1.001			-0.039	-0.199	0.968			0.312	0.027	1.525			0.307	-0.206	1.567
0.137	-0.197	1.510			0.143	-0.138	1.496			0.172	0.158	1.439			0.246	0.300	1.404			0.060	0.091	1.365			-0.053	0.017	1.125			-0.044	-0.145	1.001			-0.039	-0.199	0.968			0.313	0.026	1.526			0.307	-0.206	1.568
0.138	-0.197	1.510			0.144	-0.138	1.496			0.173	0.158	1.438			0.247	0.300	1.404			0.061	0.090	1.365			-0.051	0.017	1.125			-0.043	-0.145	1.001			-0.039	-0.199	0.969			0.313	0.025	1.526			0.307	-0.207	1.569
0.139	-0.198	1.510			0.145	-0.138	1.496			0.174	0.158	1.438			0.248	0.299	1.404			0.062	0.089	1.364			-0.050	0.017	1.125			-0.042	-0.146	1.001			-0.038	-0.200	0.969			0.314	0.024	1.527			0.306	-0.208	1.570
0.141	-0.198	1.510			0.146	-0.139	1.496			0.174	0.158	1.438			0.249	0.299	1.404			0.063	0.089	1.364			-0.049	0.016	1.124			-0.041	-0.146	1.001			-0.037	-0.200	0.968			0.314	0.023	1.527			0.306	-0.208	1.571
0.142	-0.198	1.510			0.147	-0.139	1.496			0.175	0.157	1.437			0.251	0.298	1.404			0.064	0.089	1.364			-0.048	0.016	1.124			-0.040	-0.147	1.000			-0.036	-0.200	0.968			0.315	0.023	1.528			0.306	-0.209	1.572
0.143	-0.198	1.511			0.148	-0.139	1.496			0.176	0.157	1.437			0.252	0.298	1.404			0.065	0.088	1.363			-0.046	0.015	1.124			-0.039	-0.147	1.000			-0.032	-0.204	0.968			0.315	0.022	1.528			0.306	-0.210	1.573
0.144	-0.199	1.511			0.149	-0.139	1.496			0.176	0.157	1.437			0.253	0.298	1.404			0.066	0.088	1.363			-0.045	0.015	1.124			-0.037	-0.148	1.000			-0.029	-0.208	0.968			0.316	0.022	1.529			0.306	-0.211	1.574
0.145	-0.199	1.511			0.150	-0.139	1.496			0.177	0.157	1.436			0.254	0.298	1.404			0.067	0.088	1.363			-0.044	0.014	1.123			-0.036	-0.148	1.000			-0.026	-0.211	0.967			0.316	0.021	1.529			0.305	-0.212	1.574
0.147	-0.199	1.511			0.152	-0.140	1.496			0.178	0.157	1.436			0.255	0.297	1.404			0.068	0.087	1.363			-0.043	0.014	1.123			-0.035	-0.149	0.999			-0.024	-0.213	0.967			0.316	0.021	1.530			0.305	-0.212	1.575
0.148	-0.199	1.511			0.153	-0.140	1.497			0.178	0.157	1.436			0.256	0.297	1.404			0.069	0.087	1.363			-0.042	0.013	1.123			-0.034	-0.149	0.999			-0.021	-0.215	0.966			0.317	0.020	1.530			0.305	-0.213	1.576
0.149	-0.199	1.512			0.154	-0.140	1.497			0.179	0.156	1.436			0.256	0.297	1.405			0.070	0.087	1.363			-0.041	0.013	1.123			-0.033	-0.150	0.999			-0.019	-0.217	0.966			0.317	0.020	1.531			0.305	-0.213	1.576
0.150	-0.199	1.512			0.155	-0.140	1.497			0.180	0.156	1.436			0.257	0.297	1.405			0.071	0.087	1.363			-0.039	0.012	1.123			-0.031	-0.150	0.999			-0.017	-0.218	0.966			0.317	0.019	1.531			0.304	-0.213	1.577
0.151	-0.200	1.512			0.155	-0.140	1.497			0.180	0.156	1.436			0.258	0.297	1.406			0.072	0.086	1.364			-0.038	0.012	1.123			-0.030	-0.150	0.999			-0.015	-0.220	0.966			0.318	0.019	1.532			0.304	-0.213	1.578
0.152	-0.200	1.512			0.156	-0.140	1.497			0.181	0.156	1.436			0.259	0.297	1.406			0.073	0.086	1.364			-0.037	0.012	1.123			-0.029	-0.151	0.999			-0.013	-0.221	0.965			0.318	0.019	1.532			0.304	-0.213	1.578
0.153	-0.200	1.512			0.157	-0.140	1.497			0.182	0.156	1.436			0.260	0.297	1.407			0.075	0.086	1.364			-0.036	0.011	1.123			-0.028	-0.151	0.999			-0.011	-0.222	0.965			0.319	0.018	1.533			0.304	-0.213	1.579
0.154	-0.200	1.513			0.158	-0.140	1.497			0.182	0.156	1.436			0.261	0.297	1.408			0.076	0.086	1.365			-0.035	0.011	1.123			-0.027	-0.151	0.999			-0.009	-0.223	0.965			0.319	0.018	1.534			0.304	-0.213	1.579
0.155	-0.200	1.513			0.159	-0.140	1.498			0.183	0.156	1.437			0.261	0.297	1.408			0.077	0.087	1.365			-0.033	0.011	1.124			-0.026	-0.151	0.998			-0.007	-0.223	0.965			0.319	0.018	1.534			0.303	-0.213	1.580
0.157	-0.200	1.513			0.161	-0.140	1.498			0.183	0.156	1.437			0.262	0.297	1.409			0.078	0.087	1.365			-0.032	0.011	1.124			-0.025	-0.151	0.998			-0.005	-0.224	0.964			0.320	0.018	1.535			0.303	-0.213	1.581
0.158	-0.200	1.514			0.162	-0.140	1.498			0.184	0.156	1.437			0.263	0.297	1.410			0.079	0.087	1.365			-0.031	0.011	1.124			-0.024	-0.152	0.998			-0.004	-0.225	0.964			0.320	0.017	1.535			0.303	-0.213	1.581
0.159	-0.200	1.514			0.163	-0.140	1.499			0.184	0.156	1.437			0.264	0.297	1.411			0.080	0.087	1.366			-0.029	0.010	1.124			-0.022	-0.152	0.998			-0.002	-0.225	0.964			0.320	0.017	1.536			0.303	-0.213	1.582
0.160	-0.200	1.515			0.164	-0.140	1.499			0.185	0.156	1.437			0.265	0.297	1.412			0.081	0.087	1.366			-0.028	0.010	1.125			-0.021	-0.152	0.998			0.000	-0.226	0.964			0.320	0.017	1.536			0.303	-0.213	1.582
0.161	-0.200	1.515			0.165	-0.140	1.500			0.185	0.156	1.437			0.265	0.297	1.412			0.082	0.087	1.366			-0.026	0.010	1.125			-0.020	-0.152	0.998			0.002	-0.226	0.964			0.321	0.017	1.537			0.303	-0.213	1.583
0.162	-0.200	1.515			0.165	-0.140	1.500			0.186	0.156	1.438			0.266	0.297	1.413			0.083	0.087	1.367			-0.025	0.010	1.125			-0.018	-0.152	0.998			0.004	-0.226	0.963			0.321	0.017	1.537			0.302	-0.213	1.583
0.162	-0.200	1.516			0.166	-0.140	1.500			0.186	0.156	1.438			0.267	0.297	1.414			0.084	0.087	1.367			-0.023	0.010	1.125			-0.017	-0.152	0.998			0.006	-0.227	0.963			0.321	0.016	1.538			0.302	-0.214	1.584
0.163	-0.200	1.516			0.166	-0.140	1.500			0.187	0.156	1.438			0.267	0.297	1.414			0.086	0.087	1.367			-0.021	0.010	1.125			-0.015	-0.152	0.998			0.009	-0.227	0.963			0.321	0.016	1.538			0.302	-0.214	1.584
0.163	-0.200	1.516			0.167	-0.140	1.500			0.187	0.156	1.438			0.268	0.297	1.415			0.087	0.087	1.368			-0.020	0.009	1.125			-0.013	-0.153	0.998			0.011	-0.228	0.963			0.322	0.016	1.539			0.302	-0.214	1.585
0.164	-0.200	1.516			0.167	-0.141	1.501			0.188	0.156	1.438			0.269	0.297	1.415			0.088	0.087	1.368			-0.018	0.009	1.126			-0.011	-0.153	0.998			0.013	-0.228	0.963			0.322	0.016	1.539			0.302	-0.214	1.585
0.164	-0.200	1.517			0.168	-0.141	1.501			0.188	0.156	1.438			0.269	0.297	1.416			0.090	0.087	1.368			-0.014	0.011	1.127			-0.008	-0.151	0.999			0.017	-0.227	0.964			0.322	0.016	1.539			0.302	-0.214	1.585
0.164	-0.201	1.517			0.168	-0.141	1.501			0.189	0.156	1.439			0.270	0.297	1.416			0.091	0.087	1.369			-0.011	0.012	1.128			-0.005	-0.150	1.000			0.021	-0.225	0.965			0.322	0.016	1.540			0.302	-0.214	1.586
0.161	-0.201	1.518			0.167	-0.141	1.501			0.189	0.156	1.439			0.270	0.297	1.417			0.093	0.087	1.369			-0.008	0.013	1.129			-0.002	-0.149	1.001			0.025	-0.224	0.966			0.322	0.016	1.540			0.302	-0.214	1.586
0.159	-0.202	1.519			0.166	-0.141	1.502			0.190	0.156	1.439			0.271	0.297	1.417			0.094	0.087	1.369			-0.004	0.014	1.130			0.002	-0.148	1.002			0.029	-0.223	0.967			0.322	0.015	1.540			0.302	-0.214	1.586
0.157	-0.202	1.519			0.165	-0.142	1.503			0.190	0.156	1.439			0.271	0.297	1.417			0.096	0.088	1.369			-0.001	0.016	1.131			0.005	-0.146	1.003			0.033	-0.221	0.969			0.322	0.015	1.541			0.302	-0.214	1.587
0.154	-0.202	1.520			0.163	-0.142	1.503			0.191	0.156	1.439			0.272	0.297	1.417			0.097	0.088	1.369			0.008	0.029	1.141			0.009	-0.144	1.005			0.038	-0.219	0.971			0.323	0.015	1.541			0.302	-0.215	1.587
0.152	-0.203	1.521			0.162	-0.142	1.504			0.191	0.156	1.439			0.272	0.297	1.418			0.098	0.088	1.369			0.012	0.031	1.143			0.013	-0.142	1.006			0.042	-0.217	0.973			0.323	0.015	1.541			0.302	-0.215	1.588
0.150	-0.203	1.522			0.161	-0.142	1.504			0.192	0.156	1.439			0.273	0.297	1.418			0.100	0.088	1.369			0.015	0.033	1.144			0.017	-0.140	1.008			0.046	-0.215	0.975			0.323	0.015	1.541			0.302	-0.216	1.588
0.149	-0.204	1.523			0.159	-0.143	1.505			0.192	0.157	1.439			0.273	0.297	1.418			0.102	0.088	1.369			0.017	0.034	1.145			0.020	-0.138	1.010			0.050	-0.213	0.977			0.323	0.015	1.542			0.302	-0.216	1.588
0.147	-0.204	1.524			0.158	-0.143	1.506			0.193	0.157	1.439			0.274	0.297	1.419			0.104	0.088	1.369			0.020	0.034	1.145			0.023	-0.137	1.010			0.054	-0.212	0.979			0.323	0.015	1.542			0.302	-0.216	1.589
0.145	-0.205	1.525			0.157	-0.144	1.507			0.194	0.157	1.439			0.275	0.296	1.419			0.105	0.089	1.369			0.024	0.033	1.144			0.026	-0.138	1.010			0.059	-0.213	0.980			0.323	0.015	1.542			0.301	-0.217	1.589
0.144	-0.206	1.526			0.156	-0.145	1.508			0.194	0.157	1.439			0.276	0.296	1.419			0.107	0.089	1.369			0.029	0.031	1.142			0.056	-0.180	1.004			0.081	-0.236	0.977			0.323	0.015	1.542			0.301	-0.218	1.590
0.142	-0.207	1.527			0.155	-0.145	1.509			0.195	0.157	1.439			0.276	0.296	1.420			0.110	0.089	1.369			0.033	0.029	1.140			0.074	-0.197	1.002			0.093	-0.248	0.975			0.323	0.014	1.543			0.301	-0.219	1.590
0.137	-0.208	1.526			0.152	-0.146	1.508			0.196	0.157	1.439			0.278	0.295	1.420			0.112	0.089	1.369			0.037	0.027	1.138			0.086	-0.207	1.000			0.105	-0.259	0.974			0.323	0.014	1.543			0.300	-0.219	1.591
0.133	-0.208	1.525			0.149	-0.146	1.508			0.198	0.156	1.439			0.280	0.294	1.421			0.115	0.089	1.368			0.042	0.024	1.136			0.095	-0.214	0.999			0.116	-0.266	0.975			0.323	0.014	1.544			0.300	-0.220	1.591
0.131	-0.208	1.526			0.148	-0.147	1.509			0.200	0.156	1.439			0.282	0.293	1.421			0.117	0.089	1.368			0.050	0.033	1.141			0.104	-0.209	1.003			0.127	-0.265	0.980			0.323	0.013	1.545			0.299	-0.220	1.592
0.130	-0.209	1.527			0.147	-0.147	1.509			0.202	0.156	1.439			0.284	0.292	1.422			0.118	0.089	1.368			0.056	0.039	1.145			0.112	-0.203	1.007			0.136	-0.264	0.983			0.323	0.013	1.546			0.299	-0.220	1.592
0.130	-0.209	1.528			0.147	-0.147	1.510			0.204	0.156	1.439			0.287	0.291	1.422			0.119	0.089	1.369			0.062	0.044	1.148			0.120	-0.198	1.009			0.144	-0.257	0.988			0.323	0.012	1.547			0.298	-0.213	1.592
0.129	-0.208	1.528			0.146	-0.147	1.510			0.206	0.156	1.439			0.289	0.290	1.423			0.119	0.090	1.370			0.067	0.048	1.150			0.127	-0.184	1.016			0.148	-0.242	0.995			0.323	0.012	1.549			0.296	-0.206	1.592
0.127	-0.210	1.526			0.144	-0.151	1.508			0.207	0.131	1.441			0.292	0.283	1.424			0.118	0.090	1.371			0.073	0.052	1.153			0.133	-0.175	1.021			0.152	-0.233	1.000			0.323	0.013	1.551			0.296	-0.199	1.591
0.125	-0.212	1.524			0.142	-0.153	1.506			0.208	0.119	1.442			0.295	0.278	1.425			0.117	0.090	1.372			0.079	0.055	1.154			0.139	-0.171	1.023			0.156	-0.229	1.003			0.323	0.013	1.552			0.296	-0.193	1.592
0.124	-0.213	1.522			0.141	-0.156	1.505			0.209	0.111	1.443			0.297	0.273	1.426			0.115	0.090	1.373			0.083	0.058	1.156			0.144	-0.168	1.025			0.160	-0.226	1.005			0.323	0.014	1.553			0.297	-0.189	1.592
0.123	-0.214	1.520			0.139	-0.158	1.504			0.210	0.106	1.444			0.298	0.269	1.427			0.113	0.091	1.375			0.088	0.060	1.157			0.148	-0.165	1.027			0.163	-0.223	1.008			0.324	0.014	1.554			0.298	-0.185	1.593
0.122	-0.215	1.519			0.138	-0.159	1.503			0.210	0.101	1.444			0.300	0.266	1.428			0.111	0.091	1.376			0.091	0.058	1.155			0.152	-0.163	1.029			0.167	-0.220	1.010			0.324	0.015	1.555			0.298	-0.181	1.594
0.121	-0.216	1.518			0.138	-0.161	1.502			0.211	0.098	1.444			0.301	0.263	1.429			0.109	0.091	1.377			0.095	0.060	1.156			0.155	-0.161	1.031			0.170	-0.219	1.012			0.324	0.015	1.556			0.299	-0.179	1.594
0.120	-0.217	1.517			0.137	-0.162	1.501			0.211	0.095	1.445			0.301	0.261	1.429			0.108	0.092	1.378			0.098	0.061	1.157			0.158	-0.160	1.032			0.172	-0.217	1.014			0.324	0.016	1.558			0.300	-0.176	1.595
0.120	-0.218	1.516			0.136	-0.163	1.501			0.211	0.093	1.445			0.302	0.259	1.430			0.106	0.092	1.378			0.099	0.060	1.157			0.161	-0.159	1.033			0.175	-0.216	1.015			0.324	0.017	1.559			0.300	-0.174	1.595
0.119	-0.218	1.516			0.136	-0.164	1.500			0.212	0.091	1.445			0.303	0.258	1.430			0.105	0.092	1.379			0.101	0.061	1.158			0.163	-0.157	1.034			0.177	-0.215	1.017			0.324	0.019	1.561			0.300	-0.171	1.596
0.118	-0.219	1.515			0.135	-0.165	1.499			0.212	0.090	1.446			0.303	0.257	1.431			0.104	0.093	1.379			0.102	0.062	1.158			0.138	-0.139	1.044			0.168	-0.206	1.021			0.324	0.020	1.562			0.300	-0.170	1.596
0.118	-0.219	1.514			0.134	-0.166	1.499			0.212	0.088	1.446			0.304	0.255	1.431			0.103	0.093	1.380			0.102	0.062	1.159			0.138	-0.138	1.046			0.169	-0.205	1.023			0.324	0.020	1.563			0.300	-0.168	1.597
0.117	-0.220	1.513			0.134	-0.166	1.498			0.212	0.087	1.446			0.304	0.254	1.431			0.103	0.093	1.380			0.102	0.063	1.160			0.139	-0.137	1.048			0.170	-0.205	1.025			0.324	0.021	1.564			0.300	-0.167	1.597
0.116	-0.220	1.512			0.133	-0.167	1.498			0.212	0.087	1.446			0.304	0.256	1.432			0.102	0.094	1.381			0.100	0.063	1.161			0.139	-0.137	1.050			0.169	-0.204	1.027			0.324	0.021	1.565			0.300	-0.167	1.598
0.118	-0.219	1.515			0.134	-0.165	1.500			0.211	0.112	1.448			0.303	0.259	1.433			0.102	0.094	1.381			0.097	0.063	1.162			0.139	-0.136	1.052			0.167	-0.204	1.030			0.324	0.021	1.566			0.300	-0.166	1.599
0.119	-0.217	1.518			0.134	-0.163	1.503			0.211	0.124	1.448			0.303	0.261	1.434			0.102	0.095	1.381			0.088	0.052	1.164			0.138	-0.167	1.052			0.177	-0.255	1.029			0.324	0.021	1.567			0.300	-0.166	1.600
0.120	-0.216	1.520			0.135	-0.161	1.505			0.211	0.131	1.449			0.302	0.264	1.435			0.103	0.095	1.381			0.082	0.044	1.165			0.138	-0.182	1.052			0.179	-0.269	1.029			0.324	0.020	1.568			0.300	-0.166	1.600
0.119	-0.215	1.521			0.135	-0.160	1.506			0.211	0.137	1.449			0.301	0.267	1.436			0.104	0.096	1.381			0.077	0.038	1.166			0.138	-0.193	1.052			0.181	-0.278	1.029			0.323	0.020	1.569			0.295	-0.185	1.607
0.119	-0.215	1.522			0.134	-0.159	1.507			0.211	0.141	1.450			0.300	0.269	1.436			0.105	0.096	1.381			0.074	0.033	1.166			0.137	-0.199	1.052			0.182	-0.284	1.029			0.323	0.020	1.569			0.295	-0.185	1.607
0.119	-0.214	1.524			0.134	-0.157	1.508			0.211	0.144	1.450			0.299	0.271	1.437			0.106	0.096	1.381			0.071	0.030	1.167			0.137	-0.204	1.052			0.183	-0.288	1.029			0.323	0.020	1.570			0.295	-0.184	1.607
0.119	-0.213	1.524			0.134	-0.156	1.509			0.210	0.146	1.451			0.298	0.273	1.438			0.107	0.097	1.381			0.069	0.028	1.167			0.136	-0.208	1.053			0.184	-0.292	1.029			0.322	0.020	1.571			0.295	-0.184	1.608
0.118	-0.213	1.525			0.133	-0.155	1.510			0.210	0.148	1.452			0.298	0.275	1.439			0.108	0.097	1.381			0.067	0.025	1.168			0.134	-0.212	1.053			0.183	-0.296	1.030			0.322	0.020	1.571			0.295	-0.183	1.608
0.117	-0.212	1.525			0.133	-0.154	1.511			0.210	0.150	1.452			0.297	0.277	1.439			0.109	0.097	1.382			0.065	0.024	1.169			0.133	-0.215	1.053			0.182	-0.299	1.030			0.322	0.020	1.572			0.295	-0.183	1.608
0.117	-0.211	1.526			0.132	-0.153	1.511			0.210	0.152	1.452			0.296	0.278	1.440			0.109	0.097	1.382			0.063	0.022	1.169			0.132	-0.217	1.054			0.180	-0.301	1.031			0.322	0.019	1.573			0.295	-0.183	1.609
0.117	-0.211	1.528			0.132	-0.153	1.513			0.210	0.153	1.453			0.296	0.279	1.440			0.110	0.097	1.382			0.062	0.021	1.170			0.130	-0.220	1.054			0.177	-0.304	1.031			0.322	0.019	1.573			0.291	-0.194	1.610
0.117	-0.210	1.530			0.132	-0.152	1.514			0.209	0.154	1.453			0.295	0.280	1.441			0.111	0.098	1.383			0.060	0.020	1.170			0.129	-0.222	1.055			0.175	-0.306	1.032			0.321	0.019	1.574			0.291	-0.193	1.610
0.118	-0.210	1.533			0.132	-0.151	1.516			0.209	0.155	1.454			0.295	0.281	1.442			0.112	0.098	1.383			0.059	0.019	1.170			0.128	-0.223	1.055			0.173	-0.308	1.033			0.321	0.019	1.574			0.288	-0.201	1.612
0.118	-0.210	1.535			0.132	-0.151	1.518			0.209	0.156	1.454			0.295	0.282	1.442			0.113	0.097	1.383			0.058	0.018	1.171			0.127	-0.225	1.056			0.167	-0.304	1.037			0.321	0.019	1.575			0.286	-0.206	1.613
0.119	-0.210	1.537			0.133	-0.150	1.520			0.209	0.157	1.455			0.295	0.283	1.443			0.114	0.097	1.384			0.058	0.017	1.171			0.126	-0.227	1.056			0.164	-0.303	1.040			0.321	0.018	1.576			0.284	-0.210	1.614
0.119	-0.210	1.539			0.133	-0.150	1.521			0.209	0.158	1.455			0.294	0.283	1.443			0.115	0.097	1.385			0.057	0.016	1.171			0.126	-0.229	1.057			0.163	-0.305	1.040			0.320	0.018	1.576			0.283	-0.214	1.615
0.120	-0.210	1.541			0.133	-0.150	1.523			0.209	0.159	1.456			0.294	0.284	1.444			0.116	0.097	1.386			0.057	0.014	1.171			0.120	-0.212	1.063			0.154	-0.288	1.046			0.320	0.017	1.577			0.282	-0.217	1.616
0.120	-0.210	1.543			0.134	-0.150	1.525			0.209	0.159	1.456			0.295	0.284	1.444			0.117	0.096	1.387			0.057	0.014	1.172			0.116	-0.199	1.067			0.149	-0.276	1.051			0.320	0.016	1.577			0.282	-0.218	1.617
0.122	-0.210	1.545			0.135	-0.150	1.527			0.210	0.160	1.457			0.295	0.284	1.445			0.117	0.096	1.388			0.058	0.013	1.172			0.113	-0.192	1.070			0.146	-0.268	1.054			0.320	0.016	1.578			0.281	-0.219	1.617
0.123	-0.210	1.548			0.137	-0.150	1.529			0.210	0.160	1.457			0.295	0.285	1.445			0.116	0.096	1.390			0.064	0.023	1.175			0.112	-0.183	1.073			0.145	-0.260	1.058			0.319	0.015	1.579			0.282	-0.217	1.618
0.124	-0.210	1.550			0.138	-0.149	1.531			0.211	0.160	1.458			0.296	0.285	1.446			0.116	0.095	1.391			0.068	0.030	1.178			0.112	-0.178	1.076			0.144	-0.255	1.061			0.319	0.015	1.579			0.283	-0.213	1.619
0.121	-0.213	1.543			0.135	-0.154	1.527			0.211	0.138	1.461			0.297	0.283	1.447			0.115	0.095	1.393			0.071	0.035	1.179			0.113	-0.174	1.078			0.144	-0.251	1.063			0.319	0.014	1.580			0.284	-0.209	1.620
0.119	-0.215	1.539			0.134	-0.157	1.524			0.210	0.127	1.462			0.298	0.281	1.448			0.114	0.095	1.394			0.073	0.039	1.181			0.114	-0.170	1.079			0.145	-0.248	1.065			0.319	0.014	1.581			0.285	-0.204	1.620
0.117	-0.217	1.537			0.133	-0.159	1.522			0.210	0.120	1.463			0.299	0.278	1.449			0.113	0.095	1.395			0.077	0.042	1.181			0.117	-0.168	1.080			0.148	-0.246	1.067			0.319	0.014	1.581			0.287	-0.199	1.620
0.116	-0.218	1.534			0.132	-0.161	1.520			0.210	0.114	1.464			0.300	0.276	1.450			0.112	0.095	1.396			0.079	0.045	1.182			0.121	-0.167	1.081			0.151	-0.245	1.068			0.319	0.014	1.582			0.288	-0.195	1.619
0.116	-0.219	1.533			0.131	-0.162	1.519			0.210	0.110	1.465			0.300	0.273	1.451			0.110	0.095	1.398			0.082	0.047	1.183			0.124	-0.165	1.082			0.154	-0.243	1.069			0.319	0.014	1.582			0.289	-0.192	1.618
0.115	-0.220	1.532			0.131	-0.163	1.518			0.210	0.107	1.465			0.301	0.271	1.452			0.109	0.095	1.399			0.084	0.049	1.183			0.127	-0.164	1.083			0.157	-0.242	1.070			0.319	0.014	1.583			0.290	-0.189	1.617
0.115	-0.220	1.531			0.131	-0.164	1.518			0.210	0.104	1.466			0.302	0.269	1.453			0.107	0.095	1.399			0.086	0.050	1.184			0.129	-0.162	1.084			0.160	-0.240	1.071			0.319	0.014	1.583			0.291	-0.187	1.617
0.115	-0.221	1.530			0.131	-0.165	1.517			0.210	0.102	1.466			0.303	0.268	1.453			0.106	0.095	1.400			0.088	0.052	1.184			0.132	-0.161	1.085			0.162	-0.239	1.073			0.319	0.014	1.584			0.292	-0.185	1.617
0.115	-0.221	1.530			0.131	-0.166	1.517			0.211	0.100	1.467			0.303	0.266	1.454			0.105	0.095	1.400			0.099	0.032	1.175			0.137	-0.165	1.083			0.168	-0.243	1.071			0.319	0.014	1.584			0.293	-0.183	1.617
0.115	-0.222	1.529			0.130	-0.166	1.516			0.211	0.098	1.467			0.304	0.264	1.455			0.104	0.095	1.401			0.104	0.023	1.171			0.141	-0.168	1.082			0.172	-0.246	1.071			0.320	0.015	1.585			0.293	-0.181	1.617
0.115	-0.222	1.529			0.130	-0.167	1.516			0.211	0.096	1.467			0.305	0.263	1.455			0.103	0.095	1.401			0.108	0.017	1.168			0.145	-0.170	1.082			0.176	-0.249	1.071			0.320	0.015	1.585			0.294	-0.180	1.617
0.115	-0.222	1.529			0.130	-0.168	1.516			0.211	0.094	1.468			0.306	0.261	1.456			0.102	0.095	1.401			0.111	0.013	1.167			0.149	-0.172	1.082			0.180	-0.251	1.071			0.320	0.015	1.586			0.295	-0.179	1.617
0.115	-0.223	1.528			0.131	-0.168	1.516			0.212	0.093	1.468			0.307	0.259	1.456			0.101	0.095	1.401			0.113	0.010	1.165			0.153	-0.174	1.082			0.183	-0.253	1.072			0.321	0.015	1.586			0.295	-0.178	1.617
0.115	-0.223	1.528			0.131	-0.169	1.516			0.212	0.091	1.468			0.308	0.257	1.457			0.100	0.095	1.401			0.115	0.007	1.164			0.157	-0.175	1.083			0.187	-0.254	1.072			0.321	0.015	1.587			0.295	-0.177	1.617
0.118	-0.224	1.531			0.134	-0.171	1.518			0.213	0.089	1.469			0.309	0.255	1.457			0.100	0.094	1.401			0.117	0.005	1.164			0.160	-0.176	1.083			0.190	-0.256	1.074			0.322	0.015	1.588			0.296	-0.177	1.617
0.123	-0.225	1.534			0.137	-0.172	1.520			0.215	0.086	1.469			0.311	0.253	1.458			0.099	0.094	1.401			0.119	0.004	1.164			0.164	-0.177	1.084			0.194	-0.256	1.075			0.323	0.015	1.589			0.296	-0.176	1.617
0.127	-0.226	1.539			0.141	-0.173	1.524			0.216	0.084	1.470			0.312	0.251	1.459			0.099	0.093	1.401			0.121	0.003	1.164			0.167	-0.177	1.086			0.197	-0.256	1.077			0.324	0.014	1.590			0.297	-0.176	1.617
0.131	-0.226	1.543			0.145	-0.174	1.527			0.217	0.082	1.471			0.313	0.250	1.459			0.099	0.092	1.401			0.123	0.002	1.164			0.171	-0.177	1.087			0.201	-0.257	1.079			0.325	0.014	1.591			0.298	-0.176	1.618
0.135	-0.226	1.546			0.148	-0.175	1.531			0.218	0.081	1.472			0.314	0.248	1.460			0.099	0.091	1.401			0.125	0.001	1.164			0.174	-0.177	1.089			0.204	-0.257	1.081			0.326	0.014	1.592			0.298	-0.175	1.618
0.138	-0.226	1.550			0.151	-0.175	1.533			0.219	0.079	1.472			0.316	0.247	1.461			0.099	0.090	1.401			0.127	0.000	1.165			0.178	-0.177	1.090			0.208	-0.257	1.083			0.327	0.014	1.593			0.299	-0.175	1.619
0.141	-0.226	1.553			0.153	-0.175	1.536			0.221	0.078	1.473			0.317	0.245	1.461			0.099	0.088	1.401			0.129	-0.000	1.165			0.182	-0.177	1.092			0.212	-0.257	1.086			0.328	0.013	1.594			0.290	-0.202	1.628
0.144	-0.225	1.556			0.156	-0.175	1.539			0.222	0.077	1.474			0.318	0.244	1.462			0.099	0.086	1.402			0.131	-0.001	1.166			0.185	-0.177	1.094			0.216	-0.257	1.088			0.330	0.013	1.595			0.288	-0.208	1.630
0.146	-0.225	1.560			0.159	-0.175	1.542			0.223	0.076	1.475			0.319	0.243	1.463			0.099	0.085	1.402			0.132	-0.001	1.167			0.189	-0.177	1.096			0.219	-0.256	1.090			0.331	0.013	1.596			0.285	-0.217	1.633
0.149	-0.224	1.563			0.161	-0.174	1.545			0.224	0.075	1.476			0.320	0.242	1.464			0.099	0.083	1.402			0.134	-0.001	1.168			0.192	-0.177	1.098			0.223	-0.256	1.092			0.332	0.013	1.597			0.283	-0.223	1.635
0.151	-0.224	1.566			0.163	-0.174	1.548			0.225	0.075	1.477			0.321	0.241	1.464			0.099	0.081	1.402			0.140	-0.005	1.163			0.200	-0.187	1.101			0.231	-0.267	1.096			0.334	0.013	1.598			0.282	-0.225	1.637
0.153	-0.223	1.568			0.165	-0.174	1.550			0.227	0.074	1.478			0.322	0.240	1.465			0.099	0.080	1.403			0.144	-0.009	1.165			0.204	-0.190	1.102			0.235	-0.270	1.097			0.335	0.013	1.599			0.281	-0.228	1.638
0.155	-0.222	1.570			0.167	-0.173	1.552			0.228	0.073	1.479			0.323	0.240	1.466			0.100	0.078	1.403			0.146	-0.009	1.168			0.206	-0.190	1.103			0.237	-0.270	1.098			0.336	0.012	1.600			0.277	-0.231	1.641
0.156	-0.222	1.572			0.168	-0.173	1.554			0.229	0.073	1.480			0.324	0.239	1.467			0.100	0.076	1.403			0.148	-0.008	1.170			0.208	-0.189	1.104			0.239	-0.269	1.100			0.337	0.012	1.602			0.274	-0.233	1.643
0.157	-0.221	1.574			0.169	-0.173	1.556			0.230	0.073	1.481			0.325	0.238	1.468			0.100	0.075	1.404			0.150	-0.008	1.173			0.210	-0.189	1.106			0.241	-0.269	1.102			0.338	0.012	1.603			0.272	-0.235	1.645
0.159	-0.221	1.576			0.171	-0.172	1.557			0.231	0.072	1.482			0.326	0.237	1.469			0.100	0.073	1.404			0.152	-0.008	1.175			0.212	-0.189	1.107			0.243	-0.269	1.103			0.339	0.012	1.604			0.270	-0.236	1.647
0.160	-0.220	1.577			0.172	-0.172	1.559			0.232	0.072	1.483			0.327	0.237	1.470			0.101	0.072	1.405			0.153	-0.007	1.177			0.214	-0.188	1.109			0.244	-0.268	1.105			0.339	0.012	1.605			0.267	-0.238	1.648
0.161	-0.220	1.579			0.173	-0.171	1.560			0.233	0.072	1.484			0.327	0.236	1.471			0.101	0.071	1.406			0.154	-0.007	1.178			0.215	-0.188	1.110			0.246	-0.268	1.107			0.339	0.012	1.606			0.265	-0.240	1.650
0.161	-0.220	1.580			0.173	-0.171	1.562			0.234	0.072	1.485			0.328	0.236	1.472			0.102	0.070	1.406			0.155	-0.007	1.180			0.217	-0.188	1.111			0.247	-0.267	1.108			0.339	0.012	1.607			0.264	-0.241	1.651
0.162	-0.219	1.582			0.174	-0.171	1.563			0.235	0.072	1.486			0.329	0.235	1.473			0.102	0.068	1.407			0.156	-0.007	1.181			0.218	-0.187	1.113			0.249	-0.267	1.110			0.339	0.012	1.608			0.262	-0.242	1.653
0.163	-0.219	1.583			0.175	-0.171	1.564			0.236	0.072	1.487			0.330	0.235	1.474			0.102	0.067	1.407			0.157	-0.006	1.183			0.219	-0.187	1.114			0.250	-0.267	1.111			0.338	0.012	1.609			0.261	-0.243	1.654
0.163	-0.219	1.584			0.176	-0.170	1.565			0.237	0.072	1.488			0.331	0.234	1.475			0.103	0.066	1.408			0.158	-0.006	1.184			0.221	-0.187	1.115			0.252	-0.266	1.113			0.338	0.012	1.610			0.260	-0.244	1.655
0.164	-0.218	1.585			0.176	-0.170	1.566			0.238	0.073	1.489			0.332	0.234	1.476			0.103	0.065	1.409			0.159	-0.006	1.185			0.222	-0.186	1.116			0.251	-0.263	1.116			0.338	0.012	1.611			0.259	-0.245	1.656
0.165	-0.218	1.586			0.177	-0.170	1.567			0.239	0.073	1.490			0.333	0.233	1.477			0.104	0.064	1.410			0.159	-0.006	1.186			0.223	-0.186	1.118			0.250	-0.262	1.119			0.337	0.012	1.612			0.258	-0.246	1.657
0.165	-0.218	1.587			0.177	-0.170	1.568			0.239	0.073	1.491			0.333	0.233	1.478			0.104	0.063	1.411			0.160	-0.006	1.188			0.224	-0.186	1.119			0.250	-0.261	1.121			0.336	0.012	1.612			0.258	-0.247	1.658
0.165	-0.218	1.588			0.178	-0.170	1.569			0.240	0.073	1.492			0.334	0.233	1.479			0.104	0.062	1.412			0.161	-0.006	1.189			0.225	-0.186	1.120			0.250	-0.261	1.123			0.336	0.012	1.613			0.257	-0.247	1.659
0.166	-0.217	1.589			0.178	-0.169	1.570			0.240	0.073	1.492			0.335	0.232	1.479			0.105	0.061	1.413			0.161	0.006	1.193			0.225	-0.185	1.121			0.250	-0.260	1.124			0.335	0.012	1.614			0.256	-0.248	1.660
0.166	-0.217	1.590			0.179	-0.169	1.571			0.241	0.073	1.493			0.335	0.232	1.480			0.105	0.060	1.413			0.161	0.005	1.195			0.226	-0.185	1.122			0.250	-0.261	1.125			0.335	0.012	1.614			0.256	-0.248	1.661
0.166	-0.216	1.591			0.179	-0.169	1.572			0.241	0.073	1.494			0.336	0.232	1.481			0.105	0.060	1.414			0.161	0.013	1.197			0.227	-0.183	1.124			0.250	-0.260	1.127			0.334	0.012	1.615			0.256	-0.249	1.662
0.167	-0.216	1.591			0.179	-0.168	1.572			0.242	0.073	1.495			0.336	0.232	1.482			0.106	0.059	1.415			0.161	0.019	1.199			0.227	-0.182	1.125			0.250	-0.259	1.128			0.333	0.012	1.616			0.255	-0.249	1.663
0.167	-0.216	1.592			0.179	-0.168	1.573			0.242	0.074	1.495			0.337	0.232	1.483			0.106	0.059	1.415			0.161	0.023	1.201			0.227	-0.181	1.126			0.250	-0.259	1.129			0.333	0.012	1.616			0.255	-0.249	1.664
0.167	-0.215	1.593			0.180	-0.167	1.574			0.243	0.074	1.496			0.337	0.232	1.484			0.106	0.058	1.416			0.161	0.026	1.202			0.228	-0.180	1.127			0.250	-0.258	1.130			0.332	0.012	1.617			0.255	-0.249	1.665
0.167	-0.215	1.593			0.180	-0.167	1.575			0.243	0.074	1.497			0.337	0.232	1.484			0.107	0.058	1.417			0.161	0.029	1.204			0.228	-0.179	1.128			0.250	-0.258	1.131			0.332	0.012	1.618			0.255	-0.249	1.666
0.168	-0.214	1.594			0.180	-0.167	1.575			0.244	0.074	1.497			0.338	0.231	1.485			0.107	0.057	1.417			0.161	0.023	1.204			0.228	-0.180	1.129			0.250	-0.258	1.131			0.331	0.012	1.618			0.255	-0.249	1.666
0.168	-0.214	1.594			0.180	-0.166	1.576			0.244	0.075	1.498			0.338	0.231	1.486			0.107	0.057	1.418			0.162	0.017	1.204			0.229	-0.180	1.129			0.251	-0.260	1.132			0.331	0.012	1.619			0.255	-0.249	1.667
0.168	-0.214	1.595			0.181	-0.166	1.576			0.244	0.075	1.498			0.338	0.231	1.486			0.107	0.056	1.419			0.162	0.021	1.205			0.229	-0.179	1.130			0.251	-0.259	1.132			0.330	0.012	1.619			0.255	-0.249	1.668
0.168	-0.214	1.595			0.181	-0.166	1.577			0.245	0.075	1.499			0.338	0.231	1.487			0.107	0.056	1.419			0.162	0.018	1.205			0.230	-0.179	1.130			0.251	-0.260	1.133			0.330	0.012	1.620			0.255	-0.249	1.668
0.168	-0.214	1.596			0.181	-0.166	1.577			0.245	0.075	1.499			0.339	0.231	1.487			0.108	0.056	1.420			0.162	0.023	1.206			0.230	-0.179	1.131			0.250	-0.259	1.133			0.329	0.012	1.620			0.255	-0.249	1.669
0.168	-0.213	1.596			0.181	-0.166	1.578			0.245	0.075	1.500			0.339	0.231	1.488			0.108	0.056	1.420			0.162	0.020	1.207			0.230	-0.178	1.132			0.250	-0.259	1.134			0.329	0.012	1.620			0.255	-0.249	1.670
0.169	-0.213	1.597			0.181	-0.165	1.578			0.245	0.076	1.500			0.339	0.231	1.488			0.108	0.056	1.421			0.161	0.024	1.207			0.230	-0.178	1.132			0.250	-0.259	1.134			0.329	0.012	1.621			0.255	-0.248	1.670
0.169	-0.213	1.597			0.181	-0.165	1.578			0.245	0.076	1.501			0.339	0.231	1.489			0.108	0.055	1.421			0.161	0.026	1.208			0.230	-0.177	1.133			0.250	-0.259	1.135			0.328	0.012	1.621			0.255	-0.248	1.670
0.169	-0.213	1.597			0.181	-0.165	1.579			0.246	0.076	1.501			0.339	0.231	1.489			0.108	0.055	1.421			0.160	0.029	1.208			0.230	-0.177	1.133			0.249	-0.258	1.135			0.328	0.012	1.622			0.256	-0.248	1.671
0.169	-0.213	1.598			0.181	-0.165	1.579			0.246	0.077	1.502			0.340	0.231	1.490			0.109	0.055	1.422			0.160	0.030	1.209			0.229	-0.176	1.134			0.249	-0.258	1.135			0.328	0.012	1.622			0.256	-0.247	1.671
0.169	-0.213	1.598			0.182	-0.165	1.579			0.246	0.077	1.502			0.340	0.231	1.490			0.109	0.055	1.422			0.160	0.032	1.209			0.229	-0.175	1.134			0.248	-0.258	1.136			0.327	0.012	1.622			0.256	-0.247	1.672
0.169	-0.213	1.598			0.182	-0.165	1.580			0.246	0.077	1.502			0.340	0.231	1.490			0.109	0.055	1.422			0.160	0.024	1.207			0.229	-0.176	1.134			0.248	-0.259	1.136			0.327	0.012	1.622			0.257	-0.247	1.672
0.169	-0.212	1.598			0.182	-0.165	1.580			0.246	0.077	1.502			0.340	0.231	1.491			0.109	0.055	1.423			0.159	0.026	1.207			0.229	-0.176	1.134			0.248	-0.258	1.136			0.327	0.013	1.623			0.257	-0.246	1.672
0.169	-0.212	1.598			0.182	-0.165	1.580			0.246	0.078	1.503			0.340	0.231	1.491			0.109	0.055	1.423			0.159	0.028	1.207			0.229	-0.175	1.135			0.247	-0.258	1.136			0.326	0.013	1.623			0.257	-0.246	1.672
0.169	-0.212	1.599			0.182	-0.164	1.580			0.246	0.078	1.503			0.340	0.232	1.491			0.109	0.055	1.423			0.160	0.014	1.204			0.230	-0.179	1.134			0.248	-0.262	1.135			0.326	0.013	1.623			0.257	-0.246	1.672
0.169	-0.212	1.599			0.182	-0.164	1.580			0.247	0.078	1.503			0.340	0.232	1.491			0.109	0.055	1.423			0.160	0.010	1.204			0.230	-0.179	1.133			0.247	-0.263	1.134			0.326	0.013	1.623			0.257	-0.245	1.672
0.168	-0.212	1.599			0.182	-0.164	1.580			0.247	0.079	1.503			0.340	0.232	1.491			0.110	0.055	1.423			0.159	0.007	1.203			0.230	-0.180	1.133			0.247	-0.263	1.134			0.326	0.013	1.623			0.257	-0.245	1.672
0.168	-0.212	1.599			0.182	-0.164	1.581			0.247	0.079	1.503			0.340	0.232	1.492			0.110	0.055	1.423			0.158	0.011	1.203			0.229	-0.179	1.134			0.246	-0.263	1.134			0.325	0.013	1.624			0.257	-0.244	1.672
0.168	-0.213	1.599			0.182	-0.164	1.581			0.247	0.079	1.503			0.340	0.232	1.492			0.110	0.055	1.423			0.157	0.014	1.203			0.229	-0.179	1.134			0.245	-0.262	1.134			0.325	0.013	1.624			0.257	-0.244	1.672
0.168	-0.213	1.599			0.182	-0.164	1.581			0.247	0.079	1.503			0.341	0.232	1.492			0.110	0.055	1.423			0.157	0.013	1.203			0.229	-0.178	1.134			0.245	-0.262	1.134			0.325	0.013	1.624			0.257	-0.243	1.672
0.168	-0.213	1.599			0.181	-0.164	1.581			0.247	0.080	1.503			0.341	0.232	1.492			0.110	0.055	1.423			0.156	0.014	1.202			0.228	-0.178	1.134			0.245	-0.262	1.134			0.325	0.013	1.624			0.257	-0.243	1.672
0.168	-0.213	1.599			0.181	-0.164	1.581			0.247	0.080	1.503			0.341	0.233	1.492			0.110	0.055	1.423			0.156	0.015	1.202			0.227	-0.178	1.134			0.245	-0.261	1.134			0.324	0.014	1.624			0.257	-0.242	1.671
0.168	-0.213	1.599			0.181	-0.164	1.581			0.247	0.080	1.503			0.340	0.233	1.491			0.110	0.056	1.422			0.155	0.015	1.202			0.227	-0.177	1.134			0.245	-0.261	1.134			0.324	0.014	1.624			0.257	-0.242	1.671
0.168	-0.213	1.599			0.181	-0.164	1.580			0.247	0.081	1.503			0.340	0.233	1.491			0.110	0.056	1.422			0.154	0.014	1.202			0.226	-0.177	1.134			0.245	-0.261	1.134			0.324	0.014	1.624			0.256	-0.241	1.671
0.168	-0.213	1.598			0.181	-0.164	1.580			0.247	0.081	1.503			0.340	0.233	1.491			0.110	0.057	1.422			0.154	0.011	1.201			0.226	-0.178	1.134			0.245	-0.261	1.133			0.324	0.014	1.624			0.256	-0.241	1.671
0.168	-0.214	1.598			0.181	-0.165	1.580			0.247	0.081	1.503			0.340	0.234	1.491			0.111	0.057	1.421			0.154	0.008	1.200			0.226	-0.179	1.134			0.246	-0.262	1.133			0.324	0.014	1.624			0.256	-0.241	1.671
0.167	-0.214	1.598			0.181	-0.165	1.580			0.247	0.082	1.502			0.340	0.234	1.491			0.111	0.058	1.420			0.153	0.005	1.200			0.225	-0.180	1.133			0.246	-0.263	1.132			0.323	0.014	1.624			0.256	-0.240	1.669
0.167	-0.214	1.598			0.181	-0.165	1.580			0.247	0.082	1.502			0.340	0.234	1.490			0.111	0.058	1.420			0.153	0.002	1.199			0.225	-0.181	1.132			0.246	-0.264	1.131			0.323	0.014	1.624			0.256	-0.240	1.668
0.167	-0.214	1.598			0.181	-0.165	1.580			0.246	0.082	1.502			0.340	0.235	1.490			0.111	0.059	1.419			0.153	-0.001	1.199			0.225	-0.182	1.132			0.247	-0.265	1.130			0.323	0.015	1.623			0.257	-0.240	1.667
0.167	-0.215	1.597			0.180	-0.165	1.579			0.246	0.083	1.502			0.340	0.235	1.490			0.111	0.059	1.419			0.152	-0.002	1.198			0.224	-0.183	1.131			0.247	-0.266	1.129			0.323	0.015	1.623			0.257	-0.240	1.666
0.166	-0.215	1.597			0.180	-0.165	1.579			0.246	0.083	1.501			0.340	0.235	1.489			0.111	0.059	1.418			0.152	-0.004	1.198			0.224	-0.185	1.131			0.248	-0.267	1.129			0.322	0.015	1.623			0.257	-0.239	1.665
0.166	-0.215	1.597			0.180	-0.165	1.579			0.246	0.083	1.501			0.339	0.236	1.489			0.111	0.060	1.418			0.152	-0.006	1.197			0.224	-0.186	1.130			0.248	-0.268	1.128			0.322	0.015	1.623			0.257	-0.239	1.663
0.166	-0.215	1.596			0.180	-0.166	1.578			0.246	0.084	1.501			0.339	0.236	1.489			0.111	0.060	1.418			0.152	-0.008	1.196			0.223	-0.187	1.130			0.248	-0.269	1.127			0.322	0.015	1.623			0.258	-0.239	1.662
0.166	-0.216	1.596			0.179	-0.166	1.578			0.246	0.084	1.501			0.339	0.236	1.489			0.111	0.061	1.417			0.151	-0.009	1.196			0.223	-0.188	1.130			0.248	-0.269	1.127			0.322	0.015	1.623			0.258	-0.239	1.662
0.165	-0.216	1.596			0.179	-0.166	1.578			0.246	0.084	1.501			0.339	0.237	1.488			0.111	0.061	1.417			0.151	-0.010	1.196			0.223	-0.189	1.129			0.248	-0.270	1.126			0.322	0.016	1.623			0.258	-0.239	1.661
0.165	-0.216	1.595			0.179	-0.166	1.578			0.246	0.084	1.500			0.339	0.237	1.488			0.110	0.061	1.416			0.151	-0.012	1.195			0.222	-0.190	1.129			0.249	-0.271	1.126			0.321	0.016	1.622			0.258	-0.238	1.660
0.165	-0.216	1.595			0.179	-0.166	1.577			0.245	0.085	1.500			0.338	0.237	1.488			0.110	0.062	1.416			0.151	-0.013	1.195			0.222	-0.190	1.129			0.249	-0.271	1.125			0.321	0.016	1.622			0.258	-0.238	1.660
0.165	-0.217	1.595			0.178	-0.166	1.577			0.245	0.085	1.500			0.338	0.237	1.488			0.110	0.062	1.416			0.151	-0.014	1.195			0.222	-0.191	1.128			0.249	-0.272	1.125			0.321	0.016	1.622			0.258	-0.238	1.659
0.164	-0.217	1.595			0.178	-0.166	1.577			0.245	0.085	1.500			0.338	0.238	1.488			0.110	0.062	1.416			0.151	-0.015	1.195			0.222	-0.192	1.128			0.249	-0.273	1.125			0.321	0.016	1.622			0.258	-0.238	1.659
0.164	-0.217	1.594			0.178	-0.167	1.577			0.245	0.085	1.499			0.338	0.238	1.487			0.110	0.063	1.415			0.150	-0.016	1.195			0.222	-0.193	1.128			0.249	-0.273	1.124			0.321	0.016	1.622			0.258	-0.238	1.659
0.164	-0.217	1.594			0.178	-0.167	1.576			0.245	0.085	1.499			0.338	0.238	1.487			0.110	0.063	1.415			0.150	-0.016	1.194			0.233	-0.225	1.129			0.261	-0.293	1.124			0.320	0.017	1.622			0.258	-0.237	1.658
0.164	-0.218	1.594			0.177	-0.167	1.576			0.245	0.086	1.499			0.338	0.239	1.487			0.110	0.063	1.415			0.150	-0.017	1.194			0.238	-0.240	1.132			0.268	-0.291	1.122			0.320	0.017	1.622			0.257	-0.237	1.658
0.164	-0.218	1.594			0.177	-0.167	1.576			0.244	0.086	1.499			0.337	0.239	1.487			0.110	0.063	1.415			0.150	-0.018	1.194			0.241	-0.248	1.133			0.273	-0.291	1.120			0.320	0.017	1.621			0.257	-0.237	1.658
0.163	-0.218	1.594			0.177	-0.167	1.576			0.244	0.086	1.499			0.337	0.239	1.487			0.110	0.064	1.415			0.150	-0.019	1.194			0.244	-0.254	1.134			0.278	-0.290	1.119			0.320	0.017	1.621			0.257	-0.236	1.658
0.163	-0.218	1.594			0.177	-0.167	1.576			0.244	0.087	1.499			0.337	0.239	1.486			0.110	0.065	1.414			0.150	-0.019	1.194			0.245	-0.259	1.135			0.281	-0.290	1.118			0.320	0.017	1.621			0.257	-0.236	1.657
0.163	-0.218	1.593			0.177	-0.167	1.576			0.244	0.087	1.498			0.337	0.240	1.486			0.109	0.065	1.414			0.150	-0.020	1.194			0.246	-0.262	1.136			0.284	-0.312	1.120			0.319	0.018	1.621			0.257	-0.236	1.657
0.163	-0.218	1.593			0.177	-0.167	1.576			0.244	0.087	1.498			0.336	0.240	1.486			0.109	0.066	1.414			0.150	-0.020	1.194			0.247	-0.265	1.136			0.285	-0.323	1.121			0.319	0.018	1.621			0.257	-0.235	1.657
0.163	-0.219	1.593			0.177	-0.167	1.575			0.243	0.088	1.498			0.336	0.240	1.486			0.109	0.067	1.414			0.150	-0.021	1.193			0.248	-0.268	1.137			0.286	-0.330	1.121			0.319	0.018	1.621			0.257	-0.235	1.657
0.163	-0.219	1.593			0.177	-0.167	1.575			0.243	0.088	1.498			0.336	0.241	1.486			0.109	0.069	1.414			0.150	-0.021	1.193			0.239	-0.247	1.134			0.278	-0.318	1.122			0.319	0.019	1.621			0.251	-0.198	1.589
0.163	-0.219	1.593			0.177	-0.168	1.575			0.243	0.088	1.498			0.336	0.241	1.486			0.109	0.070	1.414			0.150	-0.022	1.193			0.241	-0.251	1.134			0.280	-0.326	1.122			0.319	0.019	1.621			0.248	-0.182	1.561
0.163	-0.219	1.593			0.176	-0.168	1.575			0.243	0.089	1.498			0.335	0.241	1.486			0.108	0.070	1.414			0.150	-0.022	1.193			0.242	-0.254	1.135			0.286	-0.317	1.121			0.319	0.019	1.620			0.247	-0.178	1.549
0.163	-0.219	1.593			0.176	-0.168	1.575			0.243	0.089	1.498			0.335	0.242	1.486			0.108	0.071	1.414			0.150	-0.023	1.193			0.243	-0.257	1.135			0.291	-0.312	1.121			0.318	0.020	1.620			0.247	-0.175	1.542
0.163	-0.219	1.593			0.176	-0.168	1.575			0.243	0.090	1.498			0.335	0.242	1.486			0.108	0.071	1.414			0.150	-0.023	1.193			0.244	-0.259	1.135			0.294	-0.308	1.121			0.318	0.020	1.620			0.247	-0.173	1.536
0.162	-0.219	1.593			0.176	-0.168	1.575			0.242	0.091	1.498			0.335	0.242	1.486			0.108	0.072	1.414			0.150	-0.023	1.193			0.245	-0.261	1.135			0.297	-0.304	1.120			0.318	0.021	1.620			0.246	-0.170	1.531
0.162	-0.219	1.593			0.176	-0.168	1.575			0.242	0.091	1.498			0.334	0.243	1.486			0.108	0.072	1.414			0.150	-0.023	1.193			0.246	-0.262	1.136			0.300	-0.301	1.120			0.318	0.021	1.620			0.246	-0.168	1.527
0.162	-0.219	1.593			0.176	-0.168	1.575			0.242	0.092	1.498			0.334	0.243	1.486			0.107	0.073	1.414			0.149	-0.024	1.193			0.246	-0.263	1.136			0.302	-0.298	1.119			0.318	0.022	1.620			0.246	-0.167	1.523
0.162	-0.219	1.593			0.176	-0.168	1.575			0.243	0.108	1.496			0.334	0.247	1.486			0.107	0.073	1.414			0.149	-0.024	1.193			0.247	-0.265	1.136			0.304	-0.296	1.119			0.318	0.030	1.619			0.246	-0.165	1.520
0.162	-0.219	1.593			0.176	-0.167	1.575			0.243	0.108	1.496			0.333	0.248	1.486			0.107	0.073	1.414			0.149	-0.024	1.193			0.237	-0.241	1.133			0.295	-0.290	1.119			0.318	0.031	1.619			0.246	-0.164	1.517
0.162	-0.219	1.593			0.176	-0.167	1.574			0.243	0.119	1.495			0.333	0.251	1.485			0.106	0.074	1.414			0.142	-0.001	1.196			0.235	-0.233	1.133			0.295	-0.294	1.118			0.318	0.039	1.618			0.246	-0.162	1.514
0.162	-0.219	1.592			0.176	-0.167	1.574			0.242	0.120	1.495			0.332	0.253	1.485			0.106	0.074	1.414			0.142	-0.002	1.196			0.231	-0.224	1.131			0.288	-0.288	1.117			0.318	0.041	1.618			0.246	-0.161	1.512
0.162	-0.219	1.592			0.176	-0.166	1.574			0.242	0.125	1.494			0.332	0.255	1.485			0.106	0.074	1.414			0.138	0.008	1.197			0.225	-0.210	1.130			0.279	-0.278	1.118			0.318	0.045	1.617			0.246	-0.160	1.511
0.162	-0.219	1.592			0.175	-0.165	1.573			0.242	0.129	1.494			0.331	0.258	1.485			0.105	0.075	1.414			0.138	0.006	1.196			0.224	-0.207	1.129			0.276	-0.275	1.117			0.317	0.049	1.616			0.261	-0.170	1.577
0.156	-0.216	1.582			0.171	-0.161	1.567			0.241	0.132	1.493			0.330	0.260	1.485			0.104	0.077	1.415			0.134	0.015	1.197			0.221	-0.200	1.128			0.272	-0.270	1.116			0.317	0.053	1.616			0.259	-0.167	1.565
0.153	-0.215	1.578			0.169	-0.159	1.563			0.241	0.135	1.493			0.329	0.262	1.485			0.103	0.078	1.415			0.134	0.011	1.197			0.219	-0.197	1.127			0.270	-0.267	1.114			0.317	0.056	1.615			0.257	-0.165	1.557
0.153	-0.214	1.577			0.169	-0.158	1.562			0.241	0.138	1.492			0.329	0.264	1.484			0.102	0.079	1.414			0.133	0.011	1.198			0.217	-0.193	1.127			0.265	-0.262	1.110			0.317	0.059	1.615			0.266	-0.171	1.596
0.150	-0.215	1.573			0.166	-0.158	1.559			0.237	0.135	1.492			0.328	0.266	1.484			0.101	0.081	1.414			0.132	0.011	1.199			0.215	-0.189	1.125			0.254	-0.251	1.105			0.315	0.060	1.614			0.267	-0.188	1.619
0.149	-0.214	1.572			0.165	-0.157	1.558			0.236	0.140	1.491			0.327	0.268	1.484			0.100	0.082	1.414			0.131	0.011	1.200			0.213	-0.185	1.124			0.248	-0.244	1.102			0.314	0.064	1.613			0.269	-0.186	1.625
0.149	-0.214	1.571			0.164	-0.157	1.557			0.232	0.134	1.491			0.325	0.269	1.484			0.099	0.084	1.414			0.131	0.007	1.199			0.212	-0.183	1.122			0.245	-0.241	1.099			0.312	0.063	1.613			0.269	-0.196	1.634
0.148	-0.214	1.570			0.163	-0.157	1.556			0.229	0.130	1.491			0.324	0.269	1.483			0.098	0.085	1.414			0.130	0.003	1.198			0.211	-0.182	1.119			0.244	-0.239	1.095			0.310	0.062	1.613			0.269	-0.202	1.640
0.147	-0.214	1.569			0.163	-0.156	1.554			0.227	0.127	1.491			0.323	0.270	1.483			0.097	0.087	1.414			0.130	-0.001	1.197			0.211	-0.181	1.115			0.242	-0.237	1.091			0.309	0.061	1.613			0.270	-0.206	1.644
0.147	-0.214	1.569			0.162	-0.156	1.554			0.225	0.133	1.490			0.321	0.272	1.483			0.096	0.088	1.413			0.130	-0.005	1.195			0.211	-0.180	1.111			0.241	-0.233	1.086			0.307	0.065	1.612			0.271	-0.201	1.645
0.147	-0.214	1.568			0.162	-0.156	1.553			0.224	0.138	1.489			0.319	0.274	1.482			0.096	0.089	1.413			0.130	-0.008	1.194			0.223	-0.190	1.089			0.254	-0.239	1.055			0.306	0.068	1.611			0.273	-0.197	1.647
0.146	-0.214	1.567			0.161	-0.156	1.553			0.222	0.137	1.488			0.317	0.275	1.482			0.095	0.090	1.413			0.129	-0.011	1.192			0.222	-0.187	1.084			0.255	-0.237	1.047			0.304	0.068	1.611			0.273	-0.198	1.649
0.146	-0.213	1.567			0.161	-0.155	1.552			0.221	0.139	1.488			0.315	0.276	1.481			0.094	0.092	1.413			0.129	-0.014	1.191			0.221	-0.185	1.080			0.255	-0.235	1.039			0.303	0.070	1.610			0.274	-0.196	1.649
0.146	-0.213	1.566			0.161	-0.155	1.551			0.218	0.136	1.488			0.313	0.277	1.481			0.093	0.093	1.412			0.129	-0.016	1.190			0.221	-0.183	1.076			0.258	-0.236	1.025			0.301	0.069	1.610			0.165	-0.051	1.749
0.145	-0.213	1.566			0.160	-0.155	1.551			0.216	0.141	1.486			0.312	0.278	1.480			0.092	0.094	1.412			0.128	-0.017	1.189			0.220	-0.180	1.072			0.260	-0.236	1.014			0.299	0.072	1.609			0.124	-0.028	1.715
0.145	-0.213	1.565			0.160	-0.155	1.550			0.214	0.140	1.486			0.310	0.279	1.480			0.091	0.095	1.412			0.128	-0.019	1.188			0.219	-0.178	1.068			0.261	-0.236	1.005			0.297	0.072	1.608			0.114	-0.012	1.738
0.144	-0.213	1.563			0.158	-0.154	1.548			0.213	0.144	1.484			0.308	0.280	1.479			0.090	0.095	1.411			0.127	-0.020	1.187			0.219	-0.175	1.065			0.262	-0.235	0.998			0.296	0.075	1.607			0.108	0.009	1.753
0.144	-0.212	1.562			0.158	-0.153	1.548			0.212	0.147	1.483			0.306	0.282	1.479			0.089	0.096	1.411			0.127	-0.020	1.187			0.218	-0.173	1.061			0.261	-0.233	0.992			0.295	0.077	1.606			0.103	0.023	1.763
0.143	-0.212	1.561			0.157	-0.152	1.546			0.211	0.150	1.482			0.305	0.283	1.478			0.089	0.097	1.410			0.126	-0.021	1.186			0.217	-0.171	1.057			0.261	-0.232	0.987			0.293	0.079	1.605			0.099	0.034	1.771
0.142	-0.211	1.559			0.156	-0.151	1.545			0.210	0.152	1.482			0.303	0.284	1.478			0.088	0.098	1.410			0.125	-0.021	1.186			0.216	-0.169	1.053			0.260	-0.230	0.982			0.292	0.081	1.605			0.095	0.043	1.777
0.140	-0.211	1.557			0.154	-0.150	1.543			0.209	0.154	1.481			0.302	0.285	1.477			0.087	0.099	1.409			0.124	-0.022	1.185			0.215	-0.167	1.049			0.259	-0.227	0.978			0.291	0.083	1.604			0.092	0.050	1.783
0.139	-0.210	1.556			0.153	-0.150	1.542			0.209	0.156	1.481			0.301	0.286	1.477			0.086	0.099	1.409			0.122	-0.022	1.185			0.213	-0.165	1.044			0.257	-0.224	0.974			0.290	0.085	1.604			0.089	0.057	1.787
0.138	-0.210	1.554			0.152	-0.149	1.541			0.208	0.157	1.480			0.300	0.287	1.476			0.085	0.100	1.408			0.121	-0.022	1.185			0.211	-0.164	1.038			0.254	-0.222	0.971			0.290	0.086	1.603			0.086	0.063	1.792
0.137	-0.210	1.553			0.151	-0.149	1.539			0.207	0.158	1.480			0.299	0.288	1.476			0.085	0.100	1.407			0.119	-0.021	1.185			0.209	-0.163	1.033			0.251	-0.218	0.967			0.289	0.088	1.603			0.085	0.068	1.795
0.136	-0.209	1.551			0.150	-0.148	1.538			0.207	0.160	1.479			0.298	0.289	1.476			0.084	0.101	1.407			0.117	-0.021	1.186			0.206	-0.162	1.028			0.247	-0.216	0.963			0.288	0.089	1.602			0.084	0.072	1.798
0.135	-0.209	1.550			0.149	-0.148	1.537			0.206	0.161	1.479			0.297	0.290	1.475			0.084	0.102	1.406			0.114	-0.019	1.187			0.204	-0.162	1.024			0.242	-0.212	0.960			0.294	0.070	1.604			0.096	0.053	1.801
0.134	-0.209	1.548			0.147	-0.147	1.535			0.206	0.162	1.479			0.296	0.291	1.475			0.083	0.102	1.406			0.111	-0.018	1.188			0.201	-0.160	1.020			0.237	-0.209	0.958			0.297	0.061	1.604			0.103	0.041	1.803
0.132	-0.209	1.546			0.146	-0.147	1.533			0.206	0.163	1.478			0.295	0.291	1.475			0.083	0.103	1.405			0.108	-0.016	1.189			0.198	-0.159	1.016			0.231	-0.206	0.955			0.299	0.055	1.605			0.108	0.033	1.805
0.130	-0.208	1.544			0.144	-0.146	1.531			0.205	0.163	1.478			0.294	0.292	1.474			0.082	0.103	1.405			0.105	-0.015	1.190			0.194	-0.158	1.013			0.226	-0.203	0.953			0.301	0.050	1.605			0.112	0.027	1.806
0.129	-0.208	1.541			0.143	-0.146	1.529			0.205	0.164	1.478			0.293	0.293	1.474			0.082	0.103	1.404			0.103	-0.013	1.191			0.191	-0.157	1.010			0.221	-0.201	0.951			0.302	0.047	1.605			0.115	0.022	1.807
0.127	-0.208	1.539			0.141	-0.146	1.528			0.204	0.165	1.477			0.293	0.293	1.474			0.082	0.104	1.404			0.100	-0.012	1.192			0.188	-0.155	1.007			0.217	-0.198	0.949			0.303	0.044	1.605			0.118	0.018	1.807
0.125	-0.208	1.538			0.140	-0.146	1.526			0.204	0.166	1.477			0.292	0.294	1.474			0.081	0.104	1.403			0.098	-0.010	1.193			0.185	-0.154	1.004			0.213	-0.196	0.947			0.303	0.042	1.605			0.120	0.014	1.808
0.124	-0.208	1.536			0.138	-0.145	1.524			0.203	0.166	1.477			0.291	0.294	1.473			0.081	0.105	1.403			0.096	-0.009	1.194			0.181	-0.152	1.002			0.209	-0.194	0.945			0.304	0.040	1.606			0.122	0.011	1.808
0.122	-0.208	1.534			0.136	-0.145	1.522			0.203	0.167	1.476			0.291	0.295	1.473			0.081	0.105	1.403			0.093	-0.006	1.195			0.178	-0.150	1.000			0.204	-0.192	0.942			0.305	0.038	1.606			0.124	0.008	1.809
0.120	-0.208	1.532			0.135	-0.145	1.521			0.202	0.168	1.476			0.290	0.295	1.473			0.080	0.105	1.402			0.090	-0.004	1.195			0.174	-0.147	0.998			0.200	-0.190	0.940			0.305	0.037	1.606			0.126	0.006	1.809
0.119	-0.208	1.530			0.133	-0.145	1.519			0.202	0.168	1.475			0.289	0.296	1.473			0.080	0.105	1.402			0.088	-0.002	1.196			0.169	-0.142	0.997			0.196	-0.187	0.938			0.305	0.036	1.606			0.127	0.003	1.809
0.117	-0.208	1.528			0.132	-0.145	1.517			0.202	0.169	1.475			0.289	0.296	1.472			0.080	0.106	1.401			0.087	-0.001	1.196			0.164	-0.138	0.997			0.191	-0.185	0.935			0.306	0.034	1.606			0.128	0.001	1.809
0.115	-0.208	1.526			0.130	-0.144	1.516			0.201	0.169	1.475			0.288	0.296	1.472			0.079	0.106	1.401			0.085	0.000	1.197			0.160	-0.135	0.995			0.187	-0.182	0.933			0.306	0.033	1.606			0.130	-0.001	1.808
0.113	-0.207	1.524			0.128	-0.144	1.514			0.201	0.170	1.474			0.287	0.297	1.472			0.079	0.106	1.400			0.084	0.001	1.197			0.157	-0.132	0.994			0.182	-0.180	0.931			0.306	0.032	1.606			0.131	-0.002	1.808
0.111	-0.207	1.523			0.127	-0.144	1.512			0.200	0.170	1.474			0.287	0.297	1.472			0.079	0.107	1.400			0.083	0.002	1.197			0.150	-0.126	0.995			0.177	-0.177	0.929			0.307	0.031	1.606			0.132	-0.004	1.808
0.109	-0.207	1.521			0.125	-0.143	1.511			0.200	0.171	1.474			0.286	0.297	1.471			0.079	0.107	1.399			0.082	0.003	1.197			0.145	-0.121	0.996			0.172	-0.174	0.927			0.307	0.031	1.606			0.133	-0.005	1.807
0.108	-0.207	1.520			0.123	-0.145	1.511			0.190	0.134	1.476			0.283	0.294	1.472			0.079	0.107	1.399			0.080	0.004	1.194			0.142	-0.120	0.993			0.168	-0.172	0.925			0.307	0.030	1.606			0.134	-0.007	1.807
0.105	-0.207	1.519			0.121	-0.145	1.510			0.190	0.140	1.475			0.283	0.294	1.471			0.079	0.107	1.398			0.079	0.005	1.193			0.135	-0.113	0.995			0.164	-0.169	0.924			0.307	0.029	1.606			0.135	-0.008	1.806
0.104	-0.207	1.518			0.119	-0.146	1.509			0.187	0.129	1.475			0.281	0.293	1.471			0.079	0.108	1.398			0.078	0.006	1.193			0.132	-0.113	0.990			0.160	-0.167	0.922			0.308	0.029	1.606			0.135	-0.009	1.806
0.110	-0.209	1.524			0.122	-0.148	1.512			0.185	0.123	1.476			0.280	0.293	1.471			0.078	0.108	1.398			0.077	0.007	1.193			0.129	-0.113	0.986			0.157	-0.165	0.921			0.308	0.028	1.606			0.136	-0.010	1.805
0.111	-0.209	1.525			0.122	-0.150	1.513			0.184	0.118	1.476			0.280	0.292	1.471			0.078	0.108	1.397			0.076	0.008	1.193			0.121	-0.106	0.990			0.154	-0.164	0.919			0.308	0.027	1.605			0.137	-0.011	1.805
0.110	-0.210	1.525			0.122	-0.151	1.514			0.182	0.115	1.477			0.279	0.291	1.471			0.078	0.108	1.397			0.075	0.009	1.192			0.116	-0.101	0.993			0.151	-0.162	0.918			0.308	0.027	1.605			0.138	-0.012	1.804
0.110	-0.210	1.526			0.122	-0.152	1.514			0.182	0.112	1.477			0.278	0.291	1.471			0.078	0.108	1.396			0.074	0.010	1.192			0.115	-0.105	0.984			0.148	-0.161	0.917			0.308	0.026	1.605			0.138	-0.013	1.803
0.110	-0.210	1.526			0.122	-0.153	1.514			0.181	0.109	1.477			0.277	0.290	1.471			0.078	0.108	1.396			0.073	0.011	1.192			0.114	-0.107	0.978			0.146	-0.159	0.915			0.309	0.026	1.605			0.139	-0.014	1.803
0.111	-0.211	1.527			0.122	-0.154	1.515			0.180	0.107	1.477			0.277	0.290	1.470			0.078	0.108	1.396			0.072	0.012	1.192			0.109	-0.101	0.983			0.143	-0.158	0.914			0.309	0.026	1.605			0.139	-0.015	1.802
0.112	-0.211	1.528			0.123	-0.155	1.516			0.179	0.106	1.477			0.276	0.290	1.470			0.078	0.109	1.395			0.071	0.012	1.192			0.107	-0.100	0.982			0.141	-0.157	0.913			0.309	0.026	1.605			0.140	-0.015	1.801
0.114	-0.212	1.530			0.124	-0.156	1.517			0.179	0.105	1.477			0.276	0.290	1.470			0.078	0.109	1.395			0.070	0.013	1.192			0.104	-0.097	0.986			0.139	-0.156	0.912			0.309	0.026	1.604			0.140	-0.016	1.800
0.115	-0.212	1.531			0.124	-0.156	1.518			0.179	0.103	1.477			0.275	0.290	1.470			0.078	0.109	1.395			0.070	0.013	1.191			0.101	-0.094	0.988			0.138	-0.155	0.911			0.309	0.026	1.604			0.141	-0.016	1.800
0.115	-0.213	1.531			0.124	-0.157	1.519			0.178	0.102	1.477			0.275	0.290	1.470			0.078	0.109	1.394			0.069	0.014	1.191			0.099	-0.092	0.990			0.136	-0.154	0.910			0.309	0.026	1.604			0.141	-0.017	1.799
0.115	-0.213	1.531			0.124	-0.157	1.519			0.178	0.101	1.477			0.274	0.290	1.469			0.078	0.109	1.393			0.068	0.014	1.191			0.097	-0.091	0.991			0.135	-0.153	0.910			0.310	0.026	1.603			0.141	-0.017	1.798
0.115	-0.213	1.532			0.125	-0.158	1.519			0.177	0.100	1.477			0.274	0.290	1.469			0.078	0.109	1.393			0.068	0.015	1.190			0.096	-0.089	0.992			0.133	-0.153	0.909			0.310	0.026	1.603			0.142	-0.017	1.797
0.118	-0.213	1.534			0.127	-0.157	1.521			0.182	0.122	1.473			0.274	0.291	1.469			0.078	0.109	1.392			0.067	0.015	1.190			0.094	-0.088	0.992			0.132	-0.152	0.908			0.310	0.026	1.603			0.142	-0.018	1.797
0.118	-0.213	1.535			0.127	-0.158	1.521			0.181	0.119	1.474			0.273	0.290	1.468			0.078	0.109	1.392			0.067	0.016	1.190			0.093	-0.087	0.993			0.131	-0.151	0.908			0.310	0.026	1.602			0.142	-0.018	1.796
0.118	-0.213	1.535			0.127	-0.158	1.521			0.181	0.118	1.474			0.273	0.290	1.468			0.078	0.109	1.391			0.066	0.016	1.189			0.092	-0.086	0.994			0.129	-0.151	0.907			0.310	0.026	1.602			0.143	-0.018	1.795
0.118	-0.213	1.535			0.127	-0.158	1.521			0.180	0.117	1.474			0.273	0.290	1.468			0.078	0.109	1.390			0.066	0.016	1.189			0.091	-0.085	0.994			0.128	-0.150	0.906			0.310	0.027	1.602			0.143	-0.018	1.794
0.117	-0.213	1.535			0.127	-0.158	1.522			0.180	0.116	1.473			0.272	0.290	1.468			0.078	0.109	1.390			0.065	0.017	1.189			0.090	-0.085	0.995			0.127	-0.150	0.906			0.310	0.027	1.601			0.143	-0.019	1.793
0.118	-0.213	1.536			0.128	-0.158	1.522			0.183	0.129	1.471			0.272	0.290	1.467			0.078	0.109	1.389			0.065	0.017	1.188			0.089	-0.084	0.995			0.126	-0.149	0.905			0.310	0.027	1.601			0.143	-0.019	1.793
0.119	-0.213	1.537			0.128	-0.158	1.523			0.185	0.137	1.470			0.272	0.291	1.467			0.078	0.109	1.388			0.064	0.017	1.188			0.088	-0.084	0.996			0.125	-0.149	0.905			0.310	0.028	1.601			0.143	-0.019	1.792
0.120	-0.213	1.537			0.129	-0.157	1.523			0.186	0.143	1.469			0.272	0.291	1.466			0.078	0.109	1.388			0.064	0.018	1.187			0.086	-0.084	0.997			0.124	-0.148	0.904			0.310	0.028	1.600			0.144	-0.019	1.791
0.121	-0.213	1.538			0.130	-0.157	1.524			0.187	0.147	1.468			0.272	0.292	1.466			0.078	0.109	1.387			0.064	0.018	1.187			0.085	-0.084	0.997			0.123	-0.148	0.904			0.310	0.028	1.600			0.144	-0.019	1.791
0.122	-0.213	1.538			0.131	-0.157	1.524			0.188	0.150	1.468			0.272	0.292	1.465			0.078	0.109	1.387			0.063	0.018	1.187			0.083	-0.085	0.998			0.122	-0.147	0.904			0.310	0.028	1.599			0.144	-0.019	1.790
0.122	-0.213	1.539			0.131	-0.156	1.524			0.187	0.145	1.468			0.272	0.292	1.465			0.078	0.109	1.386			0.063	0.018	1.186			0.082	-0.084	0.998			0.122	-0.147	0.903			0.310	0.029	1.599			0.144	-0.019	1.789
0.123	-0.213	1.539			0.131	-0.156	1.525			0.188	0.149	1.467			0.272	0.293	1.464			0.078	0.109	1.386			0.063	0.018	1.186			0.083	-0.086	0.996			0.121	-0.147	0.903			0.310	0.029	1.599			0.144	-0.019	1.789
0.123	-0.213	1.539			0.132	-0.156	1.525			0.189	0.153	1.467			0.272	0.293	1.464			0.078	0.109	1.386			0.063	0.018	1.186			0.085	-0.091	0.989			0.120	-0.147	0.903			0.310	0.029	1.598			0.144	-0.019	1.788
0.123	-0.213	1.539			0.132	-0.156	1.525			0.189	0.155	1.466			0.272	0.294	1.463			0.078	0.110	1.385			0.062	0.019	1.185			0.085	-0.090	0.990			0.119	-0.146	0.903			0.310	0.029	1.598			0.144	-0.019	1.787
0.123	-0.213	1.540			0.132	-0.156	1.525			0.190	0.157	1.465			0.272	0.294	1.463			0.078	0.110	1.385			0.062	0.019	1.185			0.084	-0.089	0.989			0.117	-0.145	0.902			0.310	0.030	1.598			0.144	-0.019	1.787
0.123	-0.213	1.540			0.132	-0.156	1.525			0.190	0.159	1.465			0.272	0.294	1.462			0.078	0.110	1.384			0.062	0.019	1.185			0.072	-0.085	0.990			0.113	-0.143	0.901			0.310	0.030	1.597			0.247	-0.136	1.676
0.123	-0.213	1.539			0.132	-0.155	1.525			0.190	0.161	1.464			0.272	0.295	1.462			0.078	0.110	1.384			0.062	0.020	1.184			0.068	-0.081	0.990			0.105	-0.136	0.900			0.310	0.030	1.597			0.268	-0.144	1.649
0.122	-0.213	1.539			0.132	-0.155	1.525			0.191	0.162	1.464			0.272	0.295	1.461			0.079	0.110	1.383			0.059	0.025	1.180			0.063	-0.076	0.988			0.096	-0.127	0.899			0.310	0.030	1.596			0.289	-0.180	1.631
0.122	-0.212	1.539			0.132	-0.155	1.525			0.191	0.163	1.463			0.272	0.295	1.461			0.081	0.111	1.381			0.058	0.030	1.176			0.058	-0.070	0.985			0.087	-0.117	0.898			0.310	0.031	1.596			0.298	-0.195	1.623
0.122	-0.212	1.539			0.132	-0.154	1.524			0.191	0.164	1.463			0.272	0.295	1.460			0.083	0.111	1.379			0.055	0.036	1.172			0.052	-0.062	0.982			0.076	-0.106	0.896			0.310	0.031	1.596			0.304	-0.205	1.617
0.122	-0.212	1.539			0.132	-0.154	1.524			0.191	0.165	1.463			0.272	0.296	1.460			0.085	0.110	1.378			0.053	0.042	1.168			0.043	-0.049	0.976			0.068	-0.094	0.892			0.310	0.031	1.596			0.309	-0.212	1.611
0.122	-0.212	1.538			0.132	-0.154	1.524			0.191	0.166	1.463			0.272	0.296	1.459			0.089	0.110	1.378			0.051	0.051	1.167			0.037	-0.037	0.974			0.054	-0.066	0.897			0.310	0.031	1.595			0.313	-0.220	1.607
0.122	-0.212	1.538			0.132	-0.153	1.524			0.192	0.167	1.462			0.272	0.297	1.459			0.093	0.108	1.378			0.050	0.058	1.166			0.029	-0.012	0.970			0.047	-0.052	0.898			0.310	0.031	1.595			0.316	-0.228	1.605
0.123	-0.212	1.538			0.133	-0.153	1.524			0.192	0.167	1.462			0.271	0.297	1.458			0.098	0.106	1.379			0.049	0.062	1.165			0.024	0.001	0.968			0.035	-0.016	0.917			0.310	0.031	1.595			0.318	-0.234	1.604
0.125	-0.213	1.539			0.134	-0.153	1.524			0.192	0.168	1.462			0.270	0.298	1.457			0.103	0.105	1.380			0.049	0.065	1.164			0.020	0.014	0.965			0.029	-0.001	0.923			0.310	0.031	1.594			0.319	-0.239	1.603
0.127	-0.213	1.539			0.136	-0.153	1.524			0.192	0.169	1.462			0.269	0.299	1.455			0.106	0.105	1.379			0.049	0.069	1.163			0.017	0.023	0.963			0.025	0.010	0.926			0.310	0.031	1.594			0.319	-0.243	1.603
0.129	-0.212	1.539			0.138	-0.152	1.524			0.192	0.169	1.461			0.268	0.299	1.454			0.108	0.108	1.377			0.048	0.075	1.161			0.014	0.029	0.961			0.022	0.019	0.927			0.310	0.031	1.594			0.318	-0.246	1.604
0.131	-0.212	1.539			0.139	-0.151	1.524			0.193	0.169	1.461			0.266	0.299	1.452			0.109	0.109	1.375			0.048	0.081	1.159			0.012	0.036	0.958			0.020	0.027	0.927			0.310	0.031	1.594			0.318	-0.249	1.605
0.134	-0.206	1.539			0.142	-0.148	1.524			0.193	0.169	1.461			0.265	0.300	1.451			0.080	0.136	1.336			0.029	0.102	1.138			0.014	0.038	0.950			0.017	0.034	0.925			0.310	0.031	1.594			0.317	-0.251	1.606
0.137	-0.201	1.537			0.145	-0.144	1.523			0.194	0.169	1.461			0.263	0.300	1.449			0.071	0.144	1.324			0.019	0.114	1.125			0.016	0.041	0.942			0.016	0.041	0.923			0.310	0.031	1.593			0.316	-0.252	1.607
0.139	-0.197	1.536			0.146	-0.141	1.522			0.194	0.168	1.461			0.262	0.300	1.448			0.066	0.149	1.317			0.013	0.123	1.117			0.021	0.040	0.890			0.020	0.036	0.874			0.310	0.031	1.593			0.315	-0.253	1.607
0.141	-0.194	1.536			0.148	-0.138	1.522			0.195	0.168	1.461			0.261	0.301	1.447			0.063	0.152	1.312			0.008	0.129	1.111			0.022	0.041	0.874			0.021	0.034	0.850			0.310	0.031	1.593			0.314	-0.253	1.608
0.142	-0.191	1.536			0.150	-0.136	1.521			0.195	0.167	1.461			0.259	0.301	1.446			0.060	0.155	1.308			0.004	0.134	1.107			0.022	0.044	0.876			0.020	0.037	0.847			0.310	0.031	1.593			0.313	-0.254	1.609
0.143	-0.188	1.535			0.151	-0.134	1.521			0.196	0.167	1.461			0.258	0.301	1.445			0.058	0.157	1.305			0.028	0.111	1.101			0.015	0.051	0.877			0.018	0.045	0.864			0.310	0.031	1.593			0.312	-0.253	1.610
0.144	-0.186	1.535			0.152	-0.132	1.521			0.196	0.166	1.461			0.257	0.301	1.444			0.057	0.158	1.303			0.034	0.107	1.098			0.011	0.056	0.878			0.017	0.049	0.871			0.310	0.032	1.593			0.310	-0.250	1.611
0.145	-0.185	1.535			0.153	-0.131	1.520			0.197	0.166	1.461			0.256	0.301	1.443			0.074	0.151	1.319			0.028	0.112	1.111			0.012	0.060	0.901			0.016	0.052	0.878			0.310	0.032	1.592			0.309	-0.248	1.612
0.146	-0.192	1.536			0.154	-0.133	1.521			0.197	0.166	1.460			0.255	0.302	1.443			0.106	0.123	1.356			0.030	0.113	1.128			0.012	0.062	0.929			0.016	0.052	0.888			0.310	0.031	1.592			0.308	-0.247	1.613
0.146	-0.196	1.536			0.154	-0.135	1.521			0.197	0.166	1.460			0.255	0.302	1.442			0.116	0.113	1.367			0.034	0.114	1.149			0.009	0.056	0.953			0.016	0.045	0.899			0.310	0.031	1.591			0.307	-0.246	1.613
0.146	-0.198	1.534			0.154	-0.136	1.520			0.197	0.166	1.460			0.255	0.302	1.441			0.118	0.111	1.370			0.034	0.114	1.154			0.008	0.047	0.964			0.018	0.035	0.912			0.310	0.030	1.591			0.306	-0.245	1.613
0.145	-0.200	1.533			0.154	-0.137	1.519			0.197	0.166	1.460			0.255	0.302	1.441			0.120	0.109	1.372			0.031	0.088	1.153			0.011	0.006	0.962			0.022	-0.035	0.893			0.310	0.030	1.590			0.305	-0.243	1.614
0.141	-0.201	1.533			0.151	-0.138	1.519			0.197	0.166	1.460			0.254	0.303	1.441			0.121	0.108	1.373			0.030	0.076	1.161			0.017	-0.032	0.957			0.028	-0.080	0.886			0.310	0.030	1.589			0.304	-0.240	1.614
0.125	-0.195	1.530			0.141	-0.135	1.517			0.197	0.166	1.460			0.254	0.303	1.440			0.121	0.107	1.374			0.030	0.068	1.166			0.019	-0.048	0.972			0.039	-0.125	0.879			0.310	0.030	1.587			0.303	-0.238	1.614
0.121	-0.193	1.530			0.137	-0.133	1.516			0.197	0.166	1.460			0.254	0.303	1.440			0.120	0.106	1.375			0.030	0.060	1.169			0.020	-0.057	0.979			0.047	-0.143	0.877			0.310	0.030	1.586			0.302	-0.236	1.615
0.118	-0.191	1.529			0.133	-0.132	1.516			0.197	0.166	1.459			0.254	0.303	1.439			0.117	0.106	1.375			0.031	0.051	1.171			0.027	-0.066	0.983			0.060	-0.127	0.911			0.310	0.030	1.585			0.301	-0.234	1.615
0.116	-0.190	1.529			0.131	-0.131	1.515			0.196	0.165	1.459			0.254	0.303	1.439			0.109	0.106	1.374			0.032	0.045	1.171			0.041	-0.072	0.985			0.072	-0.130	0.912			0.310	0.030	1.584			0.301	-0.233	1.614
0.114	-0.190	1.529			0.129	-0.130	1.515			0.195	0.165	1.459			0.254	0.303	1.438			0.099	0.105	1.373			0.034	0.039	1.171			0.079	-0.087	0.950			0.098	-0.136	0.893			0.310	0.030	1.582			0.301	-0.230	1.614
0.112	-0.190	1.527			0.127	-0.130	1.513			0.193	0.165	1.458			0.253	0.303	1.438			0.089	0.105	1.372			0.037	0.035	1.170			0.083	-0.086	0.953			0.112	-0.129	0.885			0.309	0.030	1.581			0.301	-0.228	1.614
0.111	-0.190	1.526			0.125	-0.131	1.512			0.192	0.164	1.457			0.253	0.303	1.437			0.080	0.104	1.371			0.040	0.032	1.169			0.087	-0.076	0.954			0.123	-0.117	0.881			0.309	0.031	1.579			0.301	-0.226	1.613
0.110	-0.191	1.525			0.124	-0.131	1.511			0.190	0.164	1.456			0.252	0.303	1.435			0.073	0.103	1.370			0.043	0.031	1.168			0.091	-0.070	0.954			0.130	-0.101	0.879			0.307	0.033	1.576			0.300	-0.222	1.612
0.109	-0.191	1.524			0.123	-0.131	1.510			0.188	0.164	1.455			0.252	0.303	1.434			0.068	0.102	1.370			0.045	0.031	1.166			0.103	-0.049	0.937			0.140	-0.083	0.864			0.305	0.035	1.573			0.300	-0.221	1.611
0.108	-0.192	1.523			0.122	-0.132	1.510			0.186	0.163	1.453			0.251	0.303	1.433			0.063	0.101	1.370			0.046	0.030	1.166			0.100	-0.040	0.939			0.131	-0.047	0.877			0.302	0.041	1.569			0.299	-0.218	1.608
0.107	-0.192	1.522			0.121	-0.132	1.509			0.183	0.164	1.451			0.250	0.303	1.432			0.059	0.100	1.370			0.048	0.042	1.161			0.089	-0.035	0.944			0.118	-0.022	0.894			0.300	0.044	1.566			0.299	-0.214	1.605
0.106	-0.192	1.522			0.120	-0.132	1.508			0.181	0.164	1.449			0.249	0.303	1.431			0.056	0.100	1.370			0.043	0.046	1.159			0.085	-0.025	0.941			0.109	-0.007	0.904			0.298	0.046	1.564			0.300	-0.211	1.603
0.118	-0.201	1.529			0.127	-0.138	1.512			0.180	0.165	1.447			0.248	0.303	1.430			0.048	0.088	1.378			0.040	0.079	1.169			0.065	0.002	0.965			0.097	0.007	0.914			0.297	0.049	1.562			0.300	-0.208	1.601
0.130	-0.206	1.536			0.134	-0.142	1.516			0.178	0.165	1.445			0.247	0.303	1.430			0.057	0.113	1.353			0.039	0.087	1.148			0.056	0.012	0.947			0.087	0.017	0.917			0.295	0.051	1.561			0.299	-0.205	1.602
0.135	-0.207	1.542			0.137	-0.142	1.519			0.171	0.174	1.438			0.247	0.305	1.428			0.048	0.127	1.332			0.032	0.091	1.135			0.043	0.017	0.933			0.067	0.031	0.887			0.290	0.061	1.556			0.297	-0.189	1.601
0.138	-0.227	1.552			0.143	-0.163	1.532			0.182	0.152	1.455			0.243	0.304	1.427			0.053	0.116	1.336			0.047	-0.042	1.252			0.045	-0.115	1.040			0.080	-0.109	0.975			0.289	0.052	1.554			0.298	-0.200	1.606
0.140	-0.227	1.552			0.144	-0.164	1.532			0.182	0.149	1.458			0.240	0.304	1.426			0.074	0.137	1.350			0.081	-0.045	1.322			0.061	-0.110	1.081			0.098	-0.107	1.007			0.288	0.048	1.554			0.298	-0.205	1.609
0.140	-0.228	1.552			0.144	-0.165	1.532			0.182	0.149	1.458			0.238	0.305	1.425			0.076	0.093	1.367			0.147	0.060	1.302			0.050	-0.001	1.129			0.093	-0.008	1.047			0.288	0.047	1.553			0.298	-0.207	1.610
0.139	-0.228	1.549			0.144	-0.165	1.530			0.181	0.149	1.457			0.236	0.305	1.424			0.076	0.082	1.371			0.177	0.090	1.295			0.044	0.048	1.152			0.054	0.034	1.089			0.288	0.046	1.552			0.298	-0.208	1.611
0.138	-0.228	1.545			0.143	-0.165	1.528			0.179	0.149	1.457			0.234	0.305	1.423			0.076	0.079	1.372			0.198	0.097	1.294			0.039	0.068	1.165			0.036	0.050	1.104			0.288	0.046	1.552			0.297	-0.208	1.611
0.137	-0.227	1.542			0.142	-0.164	1.526			0.177	0.150	1.456			0.233	0.306	1.423			0.076	0.077	1.373			0.213	0.099	1.294			0.030	0.083	1.177			-0.013	0.051	1.080			0.288	0.046	1.551			0.297	-0.208	1.612
0.136	-0.226	1.539			0.141	-0.163	1.523			0.175	0.152	1.456			0.232	0.306	1.422			0.075	0.076	1.373			0.068	0.097	1.213			-0.036	0.037	1.097			-0.119	0.021	0.953			0.288	0.046	1.551			0.297	-0.208	1.612
0.135	-0.224	1.536			0.140	-0.162	1.521			0.173	0.153	1.455			0.230	0.307	1.422			0.073	0.075	1.373			0.032	0.090	1.199			-0.112	0.028	1.013			-0.158	0.017	0.920			0.288	0.046	1.551			0.297	-0.208	1.612
0.133	-0.223	1.534			0.139	-0.160	1.519			0.171	0.154	1.455			0.228	0.308	1.421			0.071	0.075	1.373			-0.018	0.073	1.179			-0.162	0.020	0.966			-0.192	0.013	0.900			0.288	0.046	1.550			0.297	-0.208	1.612
0.132	-0.221	1.532			0.137	-0.159	1.517			0.168	0.156	1.454			0.226	0.309	1.421			0.067	0.077	1.373			-0.036	0.071	1.177			-0.188	0.018	0.956			-0.236	0.007	0.887			0.288	0.046	1.550			0.297	-0.208	1.612
0.131	-0.218	1.529			0.136	-0.157	1.515			0.166	0.157	1.454			0.223	0.310	1.421			0.061	0.079	1.373			-0.051	0.071	1.176			-0.211	0.016	0.952			-0.253	0.007	0.888			0.288	0.046	1.550			0.297	-0.208	1.612
0.129	-0.216	1.527			0.134	-0.155	1.513			0.163	0.158	1.454			0.219	0.311	1.421			0.056	0.081	1.372			-0.066	0.065	1.178			-0.225	0.015	0.978			-0.269	0.008	0.907			0.288	0.047	1.549			0.297	-0.208	1.611
0.127	-0.214	1.525			0.132	-0.153	1.512			0.160	0.159	1.454			0.214	0.313	1.421			0.050	0.084	1.372			-0.092	0.058	1.180			-0.239	0.013	0.985			-0.282	0.008	0.931			0.288	0.047	1.549			0.297	-0.208	1.609
0.126	-0.212	1.524			0.131	-0.151	1.510			0.156	0.160	1.454			0.208	0.315	1.420			0.044	0.086	1.372			-0.107	0.054	1.181			-0.254	0.008	0.998			-0.293	0.007	0.957			0.288	0.048	1.548			0.298	-0.207	1.607
0.124	-0.210	1.522			0.129	-0.149	1.509			0.153	0.161	1.454			0.202	0.316	1.420			0.037	0.088	1.372			-0.119	0.050	1.184			-0.269	0.002	1.014			-0.312	0.002	0.965			0.288	0.049	1.548			0.298	-0.207	1.604
0.123	-0.208	1.521			0.128	-0.147	1.508			0.150	0.162	1.454			0.196	0.318	1.420			0.031	0.090	1.373			-0.130	0.047	1.189			-0.281	-0.003	1.029			-0.360	-0.024	0.978			0.287	0.049	1.547			0.298	-0.206	1.601
0.122	-0.207	1.519			0.126	-0.146	1.507			0.147	0.162	1.454			0.190	0.320	1.420			0.025	0.092	1.374			-0.139	0.045	1.194			-0.295	-0.010	1.049			-0.383	-0.034	0.984			0.287	0.051	1.547			0.298	-0.205	1.597
0.120	-0.205	1.518			0.125	-0.144	1.506			0.144	0.163	1.454			0.184	0.321	1.420			0.019	0.094	1.374			-0.149	0.043	1.201			-0.305	-0.014	1.063			-0.398	-0.040	0.989			0.287	0.052	1.546			0.299	-0.205	1.593
0.119	-0.203	1.517			0.123	-0.143	1.505			0.141	0.164	1.455			0.178	0.323	1.421			0.013	0.096	1.376			-0.157	0.040	1.208			-0.335	-0.024	1.064			-0.420	-0.052	1.001			0.286	0.053	1.545			0.299	-0.204	1.589
0.118	-0.202	1.516			0.122	-0.141	1.504			0.138	0.165	1.455			0.172	0.325	1.421			0.008	0.097	1.377			-0.165	0.038	1.215			-0.351	-0.028	1.067			-0.434	-0.058	1.008			0.285	0.055	1.544			0.299	-0.203	1.585
0.116	-0.200	1.515			0.120	-0.140	1.503			0.135	0.165	1.456			0.167	0.326	1.421			0.002	0.099	1.378			-0.173	0.036	1.223			-0.363	-0.035	1.079			-0.449	-0.066	1.020			0.284	0.056	1.542			0.300	-0.201	1.581
0.115	-0.199	1.515			0.119	-0.139	1.503			0.132	0.166	1.456			0.162	0.328	1.422			-0.004	0.100	1.380			-0.179	0.035	1.232			-0.372	-0.040	1.087			-0.460	-0.070	1.028			0.283	0.058	1.541			0.300	-0.200	1.578
0.114	-0.198	1.514			0.117	-0.138	1.502			0.129	0.167	1.457			0.157	0.329	1.423			-0.009	0.101	1.382			-0.197	0.027	1.240			-0.381	-0.045	1.096			-0.469	-0.074	1.036			0.282	0.060	1.539			0.301	-0.199	1.574
0.113	-0.197	1.513			0.116	-0.137	1.502			0.126	0.167	1.458			0.151	0.331	1.424			-0.015	0.103	1.384			-0.208	0.022	1.245			-0.391	-0.050	1.106			-0.482	-0.081	1.053			0.281	0.061	1.538			0.301	-0.198	1.570
0.113	-0.196	1.513			0.115	-0.136	1.501			0.123	0.168	1.459			0.146	0.333	1.425			-0.020	0.104	1.386			-0.218	0.019	1.250			-0.400	-0.054	1.114			-0.491	-0.085	1.064			0.280	0.063	1.537			0.302	-0.197	1.567
0.112	-0.195	1.512			0.115	-0.135	1.501			0.120	0.169	1.460			0.142	0.334	1.427			-0.025	0.105	1.389			-0.226	0.016	1.255			-0.409	-0.058	1.122			-0.500	-0.089	1.075			0.278	0.064	1.535			0.302	-0.196	1.564
0.111	-0.194	1.512			0.114	-0.134	1.500			0.118	0.170	1.461			0.137	0.336	1.428			-0.030	0.106	1.391			-0.234	0.013	1.259			-0.417	-0.061	1.131			-0.507	-0.092	1.085			0.276	0.066	1.533			0.302	-0.195	1.560
0.111	-0.194	1.511			0.113	-0.133	1.500			0.115	0.170	1.462			0.132	0.337	1.430			-0.034	0.107	1.394			-0.240	0.011	1.264			-0.425	-0.064	1.139			-0.514	-0.095	1.096			0.275	0.067	1.532			0.303	-0.195	1.557
0.110	-0.193	1.511			0.112	-0.133	1.500			0.112	0.171	1.463			0.128	0.339	1.432			-0.039	0.108	1.397			-0.246	0.008	1.268			-0.432	-0.067	1.148			-0.520	-0.098	1.107			0.273	0.068	1.531			0.303	-0.194	1.554
0.109	-0.192	1.510			0.111	-0.132	1.500			0.109	0.172	1.464			0.124	0.340	1.434			-0.043	0.109	1.400			-0.248	0.007	1.281			-0.438	-0.070	1.156			-0.524	-0.100	1.118			0.272	0.070	1.529			0.303	-0.193	1.552
0.109	-0.192	1.510			0.110	-0.131	1.499			0.107	0.173	1.466			0.120	0.341	1.435			-0.046	0.110	1.402			-0.252	0.005	1.287			-0.443	-0.072	1.166			-0.529	-0.102	1.129			0.270	0.071	1.528			0.303	-0.192	1.549
0.108	-0.191	1.510			0.109	-0.131	1.499			0.104	0.174	1.467			0.116	0.343	1.438			-0.050	0.111	1.405			-0.255	0.004	1.295			-0.447	-0.074	1.177			-0.530	-0.104	1.143			0.268	0.072	1.527			0.303	-0.191	1.546
0.107	-0.190	1.509			0.108	-0.130	1.499			0.102	0.174	1.469			0.112	0.344	1.440			-0.053	0.112	1.408			-0.261	0.002	1.302			-0.451	-0.076	1.187			-0.532	-0.106	1.155			0.267	0.073	1.526			0.303	-0.190	1.544
0.107	-0.190	1.509			0.107	-0.129	1.499			0.099	0.175	1.470			0.109	0.345	1.442			-0.057	0.112	1.411			-0.266	-0.000	1.307			-0.456	-0.079	1.196			-0.535	-0.109	1.164			0.265	0.075	1.525			0.303	-0.189	1.542
0.106	-0.189	1.509			0.106	-0.129	1.499			0.097	0.176	1.472			0.105	0.346	1.445			-0.060	0.113	1.414			-0.271	-0.002	1.312			-0.461	-0.081	1.204			-0.538	-0.111	1.174			0.263	0.076	1.524			0.303	-0.188	1.540
0.106	-0.189	1.508			0.106	-0.128	1.499			0.095	0.177	1.474			0.102	0.348	1.447			-0.063	0.113	1.418			-0.275	-0.004	1.317			-0.464	-0.084	1.213			-0.541	-0.114	1.184			0.262	0.077	1.523			0.302	-0.187	1.538
0.105	-0.188	1.508			0.105	-0.127	1.499			0.093	0.178	1.475			0.099	0.349	1.450			-0.066	0.114	1.421			-0.279	-0.006	1.322			-0.466	-0.087	1.225			-0.542	-0.116	1.194			0.260	0.078	1.522			0.302	-0.186	1.536
0.104	-0.187	1.508			0.104	-0.126	1.499			0.091	0.179	1.477			0.096	0.350	1.453			-0.069	0.114	1.424			-0.283	-0.008	1.328			-0.468	-0.089	1.234			-0.543	-0.118	1.203			0.259	0.079	1.522			0.302	-0.186	1.534
0.104	-0.187	1.508			0.103	-0.126	1.499			0.089	0.179	1.479			0.093	0.351	1.455			-0.071	0.115	1.427			-0.286	-0.010	1.333			-0.470	-0.092	1.243			-0.546	-0.121	1.212			0.257	0.080	1.521			0.301	-0.185	1.532
0.103	-0.186	1.507			0.102	-0.125	1.499			0.087	0.180	1.481			0.090	0.353	1.458			-0.074	0.115	1.430			-0.289	-0.011	1.339			-0.472	-0.094	1.251			-0.547	-0.123	1.220			0.256	0.080	1.520			0.301	-0.185	1.530
0.102	-0.185	1.507			0.101	-0.124	1.499			0.086	0.181	1.482			0.087	0.354	1.461			-0.076	0.115	1.433			-0.292	-0.013	1.344			-0.472	-0.097	1.263			-0.547	-0.125	1.230			0.255	0.081	1.520			0.300	-0.184	1.529
0.102	-0.184	1.507			0.100	-0.123	1.499			0.084	0.182	1.484			0.085	0.355	1.464			-0.078	0.116	1.436			-0.294	-0.015	1.350			-0.474	-0.100	1.272			-0.549	-0.128	1.240			0.254	0.082	1.519			0.300	-0.183	1.527
0.101	-0.184	1.507			0.100	-0.123	1.499			0.083	0.183	1.485			0.083	0.356	1.466			-0.080	0.116	1.439			-0.296	-0.017	1.355			-0.477	-0.102	1.279			-0.552	-0.130	1.247			0.253	0.082	1.519			0.297	-0.177	1.525
0.101	-0.183	1.506			0.099	-0.122	1.499			0.081	0.183	1.487			0.080	0.357	1.469			-0.082	0.116	1.441			-0.298	-0.018	1.360			-0.479	-0.104	1.284			-0.554	-0.132	1.253			0.252	0.083	1.518			0.295	-0.172	1.523
0.100	-0.182	1.506			0.098	-0.121	1.499			0.080	0.184	1.488			0.079	0.358	1.471			-0.084	0.117	1.444			-0.300	-0.019	1.364			-0.481	-0.106	1.290			-0.556	-0.133	1.258			0.251	0.083	1.518			0.294	-0.169	1.522
0.100	-0.182	1.506			0.098	-0.121	1.499			0.079	0.185	1.489			0.077	0.359	1.472			-0.085	0.117	1.446			-0.301	-0.020	1.368			-0.482	-0.107	1.295			-0.557	-0.134	1.264			0.250	0.084	1.517			0.293	-0.168	1.520
0.099	-0.181	1.506			0.097	-0.120	1.499			0.078	0.185	1.490			0.075	0.359	1.474			-0.087	0.117	1.448			-0.303	-0.021	1.372			-0.482	-0.109	1.302			-0.557	-0.136	1.271			0.249	0.084	1.517			0.293	-0.167	1.519
0.099	-0.181	1.506			0.096	-0.120	1.499			0.077	0.186	1.491			0.074	0.360	1.476			-0.088	0.117	1.450			-0.304	-0.022	1.376			-0.483	-0.110	1.307			-0.557	-0.137	1.277			0.248	0.085	1.517			0.292	-0.166	1.518
0.098	-0.180	1.506			0.096	-0.119	1.499			0.077	0.186	1.492			0.072	0.361	1.477			-0.089	0.117	1.451			-0.305	-0.023	1.379			-0.482	-0.111	1.313			-0.557	-0.138	1.283			0.247	0.085	1.516			0.291	-0.165	1.517
0.098	-0.180	1.506			0.095	-0.118	1.500			0.076	0.187	1.493			0.071	0.361	1.479			-0.091	0.117	1.453			-0.306	-0.024	1.382			-0.482	-0.112	1.318			-0.549	-0.128	1.295			0.246	0.085	1.516			0.290	-0.165	1.516
0.097	-0.179	1.506			0.094	-0.118	1.500			0.075	0.187	1.494			0.070	0.362	1.480			-0.092	0.117	1.455			-0.306	-0.024	1.385			-0.481	-0.113	1.322			-0.545	-0.124	1.302			0.245	0.086	1.516			0.290	-0.165	1.515
0.097	-0.178	1.505			0.094	-0.117	1.500			0.074	0.188	1.495			0.069	0.362	1.481			-0.093	0.118	1.456			-0.307	-0.025	1.387			-0.481	-0.114	1.325			-0.539	-0.124	1.309			0.245	0.086	1.515			0.289	-0.165	1.514
0.096	-0.178	1.505			0.093	-0.117	1.500			0.074	0.188	1.496			0.068	0.362	1.482			-0.094	0.118	1.457			-0.307	-0.026	1.390			-0.481	-0.115	1.329			-0.535	-0.125	1.313			0.244	0.086	1.515			0.289	-0.165	1.513
0.095	-0.177	1.505			0.092	-0.116	1.500			0.073	0.189	1.496			0.067	0.363	1.483			-0.094	0.118	1.458			-0.308	-0.026	1.392			-0.481	-0.116	1.332			-0.534	-0.125	1.317			0.243	0.087	1.515			0.288	-0.166	1.512
0.095	-0.177	1.505			0.092	-0.116	1.501			0.073	0.189	1.497			0.066	0.363	1.484			-0.095	0.118	1.459			-0.308	-0.027	1.394			-0.481	-0.117	1.335			-0.532	-0.126	1.320			0.243	0.087	1.515			0.288	-0.166	1.512
0.094	-0.177	1.505			0.091	-0.115	1.501			0.072	0.190	1.498			0.065	0.363	1.485			-0.096	0.118	1.461			-0.308	-0.027	1.396			-0.480	-0.118	1.337			-0.529	-0.126	1.323			0.242	0.087	1.514			0.288	-0.166	1.511
0.094	-0.176	1.505			0.090	-0.115	1.501			0.072	0.190	1.498			0.065	0.364	1.486			-0.096	0.118	1.461			-0.309	-0.028	1.398			-0.480	-0.118	1.339			-0.527	-0.127	1.325			0.241	0.088	1.514			0.288	-0.166	1.510
0.093	-0.176	1.505			0.090	-0.115	1.502			0.071	0.190	1.499			0.064	0.364	1.487			-0.097	0.118	1.462			-0.309	-0.028	1.400			-0.480	-0.118	1.341			-0.527	-0.124	1.326			0.241	0.088	1.514			0.287	-0.166	1.509
0.093	-0.175	1.504			0.089	-0.114	1.502			0.071	0.191	1.499			0.063	0.364	1.488			-0.098	0.118	1.463			-0.309	-0.028	1.401			-0.480	-0.117	1.340			-0.529	-0.121	1.324			0.240	0.088	1.514			0.287	-0.167	1.509
0.092	-0.175	1.504			0.089	-0.114	1.502			0.070	0.191	1.500			0.063	0.364	1.489			-0.098	0.118	1.464			-0.309	-0.028	1.402			-0.481	-0.115	1.338			-0.531	-0.119	1.322			0.240	0.089	1.514			0.287	-0.167	1.508
0.091	-0.175	1.504			0.088	-0.114	1.502			0.070	0.191	1.500			0.062	0.364	1.489			-0.098	0.118	1.465			-0.308	-0.028	1.403			-0.483	-0.111	1.333			-0.526	-0.115	1.318			0.239	0.089	1.513			0.287	-0.167	1.508
0.091	-0.174	1.504			0.087	-0.113	1.503			0.070	0.191	1.501			0.062	0.365	1.490			-0.099	0.118	1.466			-0.308	-0.026	1.402			-0.485	-0.105	1.323			-0.539	-0.109	1.284			0.239	0.089	1.513			0.287	-0.167	1.507
0.091	-0.174	1.504			0.087	-0.113	1.503			0.069	0.192	1.501			0.061	0.365	1.490			-0.099	0.118	1.466			-0.307	-0.023	1.400			-0.485	-0.096	1.307			-0.544	-0.106	1.266			0.238	0.089	1.513			0.287	-0.167	1.507
0.090	-0.174	1.504			0.086	-0.113	1.503			0.069	0.192	1.501			0.061	0.365	1.491			-0.099	0.118	1.467			-0.305	-0.019	1.397			-0.473	-0.079	1.286			-0.508	-0.082	1.247			0.238	0.089	1.513			0.287	-0.167	1.507
0.090	-0.174	1.504			0.086	-0.113	1.504			0.069	0.192	1.502			0.061	0.365	1.491			-0.100	0.118	1.467			-0.304	-0.013	1.393			-0.460	-0.067	1.264			-0.490	-0.076	1.208			0.237	0.090	1.512			0.287	-0.167	1.506
0.089	-0.174	1.504			0.085	-0.112	1.504			0.069	0.192	1.502			0.061	0.365	1.491			-0.100	0.118	1.468			-0.302	-0.004	1.384			-0.448	-0.061	1.209			-0.485	-0.078	1.144			0.237	0.090	1.512			0.286	-0.168	1.506
0.089	-0.173	1.504			0.085	-0.112	1.504			0.068	0.192	1.502			0.061	0.365	1.491			-0.100	0.118	1.468			-0.298	0.007	1.375			-0.435	-0.056	1.186			-0.461	-0.078	1.113			0.236	0.090	1.512			0.286	-0.168	1.506
0.088	-0.173	1.504			0.084	-0.112	1.504			0.068	0.192	1.502			0.061	0.364	1.491			-0.100	0.118	1.468			-0.287	0.031	1.361			-0.415	-0.048	1.166			-0.441	-0.078	1.093			0.236	0.090	1.512			0.286	-0.168	1.505
0.087	-0.173	1.504			0.084	-0.112	1.505			0.068	0.193	1.502			0.062	0.364	1.490			-0.100	0.119	1.467			-0.283	0.049	1.347			-0.389	-0.035	1.153			-0.410	-0.079	1.071			0.236	0.090	1.511			0.286	-0.169	1.505
0.087	-0.173	1.504			0.083	-0.112	1.505			0.068	0.193	1.502			0.064	0.363	1.489			-0.099	0.119	1.465			-0.273	0.066	1.334			-0.368	-0.027	1.142			-0.384	-0.081	1.053			0.235	0.090	1.511			0.287	-0.169	1.505
0.086	-0.172	1.504			0.083	-0.111	1.505			0.068	0.193	1.502			0.067	0.362	1.487			-0.098	0.120	1.462			-0.267	0.073	1.326			-0.346	-0.019	1.131			-0.359	-0.082	1.037			0.235	0.090	1.511			0.287	-0.170	1.505
0.085	-0.172	1.505			0.082	-0.111	1.505			0.069	0.192	1.502			0.071	0.361	1.484			-0.096	0.121	1.457			-0.258	0.083	1.313			-0.327	-0.014	1.121			-0.332	-0.085	1.022			0.235	0.090	1.511			0.287	-0.171	1.505
0.084	-0.172	1.505			0.082	-0.111	1.506			0.070	0.192	1.501			0.077	0.359	1.481			-0.092	0.122	1.451			-0.246	0.094	1.290			-0.308	-0.013	1.107			-0.312	-0.085	1.012			0.235	0.089	1.511			0.287	-0.172	1.506
0.084	-0.172	1.505			0.081	-0.111	1.506			0.071	0.191	1.500			0.084	0.357	1.478			-0.087	0.123	1.444			-0.237	0.098	1.277			-0.288	-0.013	1.094			-0.277	-0.091	0.993			0.235	0.089	1.512			0.287	-0.173	1.508
0.083	-0.171	1.505			0.081	-0.111	1.506			0.074	0.190	1.498			0.093	0.355	1.475			-0.081	0.123	1.437			-0.225	0.101	1.266			-0.269	-0.012	1.083			-0.255	-0.094	0.981			0.236	0.087	1.512			0.287	-0.176	1.510
0.082	-0.171	1.506			0.080	-0.111	1.506			0.077	0.189	1.496			0.101	0.353	1.472			-0.074	0.123	1.430			-0.212	0.099	1.246			-0.242	-0.020	1.064			-0.229	-0.101	0.966			0.237	0.085	1.514			0.288	-0.178	1.514
0.082	-0.171	1.506			0.080	-0.111	1.506			0.081	0.188	1.494			0.110	0.350	1.469			-0.065	0.123	1.423			-0.201	0.099	1.233			-0.224	-0.024	1.053			-0.211	-0.106	0.957			0.239	0.083	1.516			0.288	-0.181	1.519
0.082	-0.171	1.506			0.080	-0.111	1.506			0.085	0.186	1.491			0.119	0.348	1.465			-0.056	0.122	1.417			-0.188	0.098	1.221			-0.207	-0.028	1.042			-0.190	-0.112	0.948			0.241	0.080	1.518			0.288	-0.184	1.525
0.081	-0.171	1.507			0.080	-0.111	1.506			0.090	0.184	1.489			0.128	0.345	1.462			-0.047	0.121	1.411			-0.176	0.095	1.207			-0.190	-0.034	1.032			-0.173	-0.116	0.941			0.243	0.078	1.520			0.288	-0.188	1.532
0.081	-0.172	1.507			0.080	-0.112	1.507			0.095	0.183	1.486			0.137	0.342	1.459			-0.038	0.119	1.405			-0.163	0.091	1.194			-0.175	-0.039	1.022			-0.155	-0.120	0.936			0.246	0.075	1.522			0.287	-0.191	1.539
0.081	-0.173	1.508			0.081	-0.112	1.507			0.100	0.181	1.483			0.146	0.339	1.456			-0.029	0.117	1.400			-0.152	0.089	1.184			-0.161	-0.044	1.014			-0.136	-0.126	0.931			0.249	0.073	1.525			0.287	-0.194	1.546
0.082	-0.174	1.508			0.082	-0.114	1.507			0.104	0.179	1.480			0.155	0.336	1.453			-0.021	0.114	1.396			-0.140	0.085	1.173			-0.121	-0.081	0.981			-0.106	-0.140	0.922			0.251	0.070	1.527			0.288	-0.197	1.552
0.082	-0.176	1.509			0.083	-0.116	1.507			0.109	0.178	1.478			0.163	0.333	1.450			-0.013	0.111	1.392			-0.128	0.082	1.164			-0.104	-0.095	0.968			-0.088	-0.148	0.916			0.254	0.067	1.529			0.288	-0.199	1.559
0.084	-0.179	1.510			0.086	-0.118	1.506			0.114	0.176	1.475			0.172	0.329	1.448			-0.004	0.106	1.388			-0.115	0.078	1.154			-0.090	-0.105	0.958			-0.065	-0.163	0.908			0.256	0.064	1.531			0.288	-0.202	1.566
0.087	-0.183	1.511			0.089	-0.122	1.506			0.119	0.175	1.472			0.181	0.326	1.446			0.004	0.102	1.383			-0.093	0.059	1.128			-0.075	-0.113	0.950			-0.049	-0.172	0.903			0.259	0.060	1.534			0.288	-0.206	1.574
0.091	-0.189	1.512			0.094	-0.127	1.506			0.124	0.173	1.469			0.190	0.322	1.444			0.013	0.098	1.379			-0.081	0.050	1.115			-0.061	-0.121	0.943			-0.034	-0.181	0.899			0.262	0.056	1.537			0.287	-0.208	1.580
0.094	-0.193	1.513			0.098	-0.131	1.506			0.129	0.171	1.465			0.199	0.319	1.442			0.022	0.094	1.374			-0.069	0.043	1.105			-0.049	-0.126	0.938			-0.018	-0.189	0.896			0.265	0.050	1.540			0.287	-0.211	1.587
0.096	-0.196	1.514			0.100	-0.134	1.505			0.134	0.170	1.462			0.207	0.315	1.440			0.031	0.091	1.369			-0.047	0.047	1.108			-0.034	-0.131	0.935			-0.003	-0.196	0.895			0.269	0.045	1.542			0.286	-0.214	1.593
0.098	-0.199	1.514			0.102	-0.137	1.505			0.140	0.168	1.459			0.216	0.311	1.438			0.043	0.088	1.365			-0.030	0.050	1.112			-0.015	-0.115	0.950			0.013	-0.185	0.908			0.272	0.040	1.545			0.284	-0.218	1.600
0.098	-0.202	1.515			0.103	-0.139	1.505			0.147	0.166	1.455			0.225	0.307	1.435			0.055	0.084	1.361			-0.013	0.036	1.097			0.026	-0.169	0.931			0.053	-0.220	0.890			0.275	0.035	1.547			0.283	-0.223	1.606
0.097	-0.204	1.516			0.104	-0.141	1.505			0.153	0.164	1.452			0.234	0.303	1.433			0.066	0.081	1.358			-0.002	0.029	1.089			0.043	-0.188	0.924			0.077	-0.235	0.890			0.278	0.030	1.550			0.279	-0.221	1.610
0.096	-0.206	1.516			0.105	-0.143	1.505			0.160	0.161	1.449			0.243	0.298	1.431			0.078	0.077	1.355			0.008	0.024	1.083			0.058	-0.181	0.924			0.088	-0.237	0.889			0.282	0.024	1.553			0.277	-0.221	1.614
0.095	-0.208	1.517			0.105	-0.144	1.505			0.169	0.158	1.445			0.252	0.294	1.428			0.090	0.075	1.351			0.019	0.018	1.077			0.073	-0.180	0.928			0.100	-0.240	0.891			0.285	0.020	1.555			0.275	-0.222	1.617
0.093	-0.212	1.516			0.105	-0.147	1.504			0.178	0.155	1.442			0.262	0.289	1.426			0.098	0.074	1.349			0.041	0.024	1.089			0.088	-0.179	0.932			0.110	-0.243	0.894			0.288	0.016	1.557			0.273	-0.221	1.620
0.092	-0.216	1.516			0.105	-0.151	1.503			0.187	0.152	1.439			0.271	0.285	1.424			0.102	0.073	1.348			0.055	0.027	1.094			0.106	-0.176	0.938			0.132	-0.235	0.907			0.290	0.014	1.558			0.273	-0.216	1.623
0.091	-0.220	1.516			0.106	-0.155	1.502			0.195	0.150	1.436			0.279	0.282	1.423			0.106	0.072	1.346			0.064	0.027	1.094			0.130	-0.182	0.950			0.158	-0.234	0.920			0.291	0.012	1.559			0.275	-0.208	1.622
0.092	-0.223	1.517			0.109	-0.158	1.502			0.203	0.147	1.433			0.287	0.279	1.421			0.108	0.070	1.346			0.107	0.003	1.124			0.160	-0.196	0.962			0.189	-0.255	0.927			0.293	0.010	1.560			0.277	-0.201	1.622
0.107	-0.229	1.531			0.122	-0.166	1.513			0.215	0.133	1.435			0.296	0.273	1.421			0.110	0.068	1.346			0.119	-0.001	1.111			0.171	-0.200	0.961			0.203	-0.260	0.929			0.296	0.005	1.562			0.277	-0.201	1.624
0.115	-0.232	1.539			0.130	-0.170	1.519			0.223	0.125	1.435			0.304	0.268	1.421			0.112	0.066	1.345			0.130	0.003	1.113			0.182	-0.202	0.961			0.217	-0.265	0.931			0.298	0.001	1.563			0.277	-0.201	1.625
0.122	-0.233	1.546			0.137	-0.173	1.524			0.229	0.119	1.436			0.311	0.263	1.422			0.114	0.064	1.345			0.138	0.005	1.114			0.193	-0.204	0.962			0.229	-0.268	0.934			0.301	-0.003	1.565			0.272	-0.227	1.639
0.129	-0.234	1.552			0.144	-0.175	1.529			0.234	0.114	1.436			0.317	0.259	1.422			0.117	0.063	1.344			0.146	0.007	1.115			0.206	-0.205	0.965			0.241	-0.272	0.937			0.304	-0.007	1.566			0.271	-0.234	1.643
0.134	-0.234	1.556			0.149	-0.176	1.532			0.239	0.110	1.437			0.323	0.255	1.423			0.119	0.061	1.344			0.153	0.008	1.116			0.220	-0.207	0.971			0.280	-0.292	0.935			0.307	-0.011	1.568			0.269	-0.243	1.651
0.138	-0.254	1.572			0.154	-0.193	1.546			0.243	0.106	1.437			0.328	0.252	1.424			0.122	0.059	1.344			0.161	0.009	1.116			0.236	-0.208	0.975			0.294	-0.290	0.940			0.309	-0.014	1.569			0.269	-0.249	1.657
0.140	-0.264	1.580			0.157	-0.202	1.552			0.247	0.103	1.437			0.333	0.249	1.424			0.124	0.057	1.345			0.168	0.010	1.117			0.247	-0.209	0.978			0.305	-0.289	0.944			0.311	-0.018	1.570			0.268	-0.253	1.662
0.141	-0.270	1.585			0.159	-0.208	1.557			0.250	0.100	1.438			0.338	0.247	1.425			0.127	0.053	1.346			0.176	0.011	1.120			0.258	-0.209	0.981			0.315	-0.287	0.948			0.314	-0.020	1.571			0.268	-0.256	1.666
0.143	-0.274	1.589			0.161	-0.212	1.560			0.253	0.098	1.438			0.342	0.244	1.426			0.130	0.050	1.348			0.183	0.013	1.123			0.268	-0.209	0.984			0.324	-0.285	0.952			0.316	-0.023	1.572			0.268	-0.257	1.669
0.144	-0.277	1.592			0.163	-0.215	1.563			0.256	0.096	1.438			0.346	0.242	1.426			0.132	0.048	1.350			0.189	0.014	1.124			0.277	-0.208	0.987			0.333	-0.283	0.956			0.319	-0.026	1.572			0.268	-0.258	1.672
0.145	-0.280	1.594			0.164	-0.218	1.564			0.259	0.093	1.438			0.350	0.240	1.427			0.135	0.045	1.352			0.195	0.015	1.126			0.286	-0.208	0.991			0.341	-0.282	0.960			0.321	-0.028	1.573			0.269	-0.259	1.675
0.147	-0.282	1.596			0.166	-0.220	1.566			0.262	0.091	1.439			0.354	0.238	1.428			0.137	0.042	1.354			0.220	-0.018	1.119			0.295	-0.210	0.992			0.349	-0.284	0.961			0.324	-0.031	1.574			0.269	-0.260	1.678
0.148	-0.284	1.598			0.167	-0.222	1.568			0.265	0.090	1.440			0.357	0.236	1.429			0.140	0.040	1.355			0.231	-0.029	1.117			0.318	-0.217	0.994			0.366	-0.289	0.965			0.327	-0.033	1.575			0.270	-0.260	1.680
0.149	-0.286	1.600			0.169	-0.224	1.569			0.269	0.088	1.440			0.361	0.234	1.430			0.142	0.038	1.357			0.239	-0.036	1.115			0.327	-0.217	0.996			0.375	-0.289	0.968			0.330	-0.035	1.575			0.272	-0.263	1.681
0.150	-0.287	1.601			0.170	-0.225	1.570			0.271	0.087	1.441			0.364	0.233	1.431			0.144	0.036	1.359			0.246	-0.040	1.115			0.335	-0.217	0.998			0.382	-0.289	0.970			0.333	-0.036	1.576			0.272	-0.264	1.683
0.151	-0.288	1.602			0.171	-0.227	1.571			0.274	0.086	1.442			0.367	0.232	1.432			0.146	0.034	1.361			0.252	-0.044	1.114			0.347	-0.221	1.001			0.393	-0.292	0.974			0.336	-0.038	1.577			0.273	-0.266	1.684
0.152	-0.289	1.603			0.173	-0.227	1.572			0.277	0.085	1.443			0.370	0.230	1.433			0.149	0.033	1.363			0.257	-0.047	1.114			0.361	-0.229	1.002			0.407	-0.300	0.978			0.339	-0.039	1.578			0.274	-0.267	1.684
0.153	-0.289	1.604			0.174	-0.228	1.573			0.280	0.084	1.444			0.373	0.229	1.435			0.151	0.031	1.364			0.262	-0.049	1.114			0.371	-0.234	1.002			0.417	-0.306	0.981			0.342	-0.040	1.578			0.276	-0.269	1.684
0.154	-0.290	1.604			0.175	-0.229	1.574			0.283	0.083	1.445			0.376	0.228	1.436			0.153	0.030	1.366			0.267	-0.051	1.114			0.378	-0.236	1.003			0.424	-0.308	0.983			0.345	-0.041	1.579			0.277	-0.270	1.684
0.155	-0.290	1.604			0.176	-0.229	1.574			0.285	0.083	1.446			0.378	0.228	1.437			0.155	0.028	1.368			0.272	-0.053	1.114			0.384	-0.238	1.004			0.430	-0.310	0.985			0.348	-0.042	1.580			0.278	-0.272	1.684
0.142	-0.294	1.580			0.167	-0.233	1.559			0.286	0.078	1.448			0.380	0.226	1.438			0.157	0.027	1.369			0.276	-0.055	1.115			0.390	-0.240	1.005			0.436	-0.312	0.987			0.350	-0.046	1.581			0.279	-0.277	1.685
0.142	-0.295	1.580			0.168	-0.234	1.559			0.288	0.076	1.449			0.382	0.225	1.440			0.158	0.026	1.370			0.280	-0.057	1.115			0.396	-0.241	1.006			0.443	-0.314	0.990			0.352	-0.048	1.581			0.279	-0.279	1.685
0.143	-0.295	1.580			0.169	-0.235	1.559			0.290	0.075	1.451			0.384	0.225	1.441			0.160	0.025	1.371			0.284	-0.058	1.115			0.401	-0.243	1.006			0.448	-0.315	0.992			0.354	-0.049	1.582			0.280	-0.281	1.685
0.136	-0.299	1.569			0.164	-0.238	1.552			0.291	0.073	1.452			0.385	0.224	1.442			0.161	0.024	1.372			0.288	-0.058	1.116			0.406	-0.244	1.007			0.453	-0.316	0.994			0.356	-0.051	1.583			0.280	-0.284	1.685
0.131	-0.300	1.560			0.160	-0.238	1.544			0.292	0.074	1.452			0.387	0.223	1.443			0.163	0.023	1.373			0.291	-0.059	1.116			0.410	-0.245	1.008			0.458	-0.317	0.995			0.358	-0.051	1.583			0.282	-0.283	1.682
0.128	-0.300	1.553			0.157	-0.238	1.537			0.294	0.075	1.452			0.388	0.223	1.444			0.164	0.023	1.374			0.294	-0.059	1.117			0.414	-0.247	1.008			0.462	-0.319	0.997			0.360	-0.051	1.583			0.284	-0.282	1.680
0.125	-0.300	1.547			0.155	-0.238	1.532			0.295	0.077	1.452			0.389	0.222	1.445			0.165	0.022	1.375			0.296	-0.059	1.118			0.418	-0.248	1.009			0.466	-0.320	0.998			0.361	-0.051	1.583			0.286	-0.281	1.678
0.124	-0.300	1.543			0.154	-0.238	1.528			0.296	0.078	1.452			0.390	0.223	1.446			0.166	0.021	1.376			0.299	-0.060	1.118			0.421	-0.249	1.010			0.470	-0.321	0.999			0.363	-0.050	1.583			0.287	-0.280	1.676
0.122	-0.301	1.540			0.153	-0.238	1.526			0.295	0.074	1.454			0.391	0.222	1.446			0.168	0.021	1.376			0.301	-0.060	1.119			0.423	-0.250	1.010			0.472	-0.321	1.001			0.364	-0.053	1.583			0.287	-0.284	1.677
0.122	-0.301	1.538			0.152	-0.239	1.525			0.295	0.070	1.456			0.392	0.222	1.447			0.169	0.020	1.377			0.303	-0.060	1.120			0.424	-0.251	1.012			0.474	-0.322	1.002			0.365	-0.055	1.584			0.286	-0.288	1.677
0.121	-0.302	1.536			0.151	-0.239	1.523			0.296	0.074	1.455			0.393	0.222	1.448			0.170	0.020	1.378			0.305	-0.060	1.120			0.424	-0.252	1.013			0.474	-0.322	1.004			0.367	-0.053	1.583			0.288	-0.285	1.674
0.120	-0.302	1.535			0.151	-0.239	1.521			0.296	0.072	1.456			0.394	0.221	1.449			0.171	0.019	1.378			0.306	-0.061	1.121			0.424	-0.252	1.014			0.474	-0.322	1.005			0.368	-0.055	1.584			0.288	-0.287	1.675
0.120	-0.302	1.533			0.151	-0.240	1.520			0.296	0.070	1.457			0.394	0.221	1.449			0.172	0.019	1.379			0.307	-0.061	1.121			0.426	-0.253	1.014			0.475	-0.323	1.006			0.369	-0.056	1.584			0.288	-0.289	1.675
0.119	-0.303	1.532			0.150	-0.240	1.519			0.296	0.068	1.458			0.395	0.220	1.450			0.172	0.018	1.379			0.308	-0.061	1.122			0.426	-0.254	1.014			0.475	-0.325	1.007			0.369	-0.058	1.585			0.288	-0.291	1.675
0.119	-0.303	1.531			0.150	-0.241	1.518			0.295	0.066	1.458			0.395	0.220	1.451			0.173	0.018	1.379			0.309	-0.061	1.122			0.427	-0.254	1.015			0.475	-0.325	1.007			0.370	-0.059	1.585			0.288	-0.293	1.675
0.118	-0.304	1.530			0.150	-0.241	1.518			0.295	0.065	1.459			0.395	0.220	1.451			0.174	0.018	1.380			0.310	-0.061	1.123			0.427	-0.254	1.016			0.474	-0.325	1.008			0.370	-0.060	1.585			0.288	-0.295	1.675
0.118	-0.304	1.529			0.149	-0.242	1.517			0.295	0.063	1.460			0.395	0.219	1.452			0.175	0.017	1.380			0.310	-0.061	1.123			0.427	-0.255	1.016			0.474	-0.326	1.008			0.371	-0.061	1.585			0.288	-0.296	1.675
0.118	-0.304	1.529			0.149	-0.242	1.516			0.295	0.062	1.460			0.395	0.219	1.452			0.175	0.017	1.380			0.311	-0.061	1.124			0.427	-0.255	1.016			0.473	-0.326	1.009			0.371	-0.062	1.586			0.288	-0.297	1.676
0.118	-0.305	1.528			0.149	-0.242	1.516			0.295	0.061	1.460			0.395	0.218	1.453			0.176	0.017	1.381			0.311	-0.061	1.124			0.426	-0.255	1.016			0.472	-0.326	1.009			0.372	-0.063	1.586			0.288	-0.298	1.676
0.117	-0.305	1.528			0.149	-0.243	1.515			0.295	0.060	1.461			0.395	0.218	1.453			0.177	0.017	1.381			0.311	-0.061	1.125			0.426	-0.256	1.016			0.472	-0.327	1.009			0.372	-0.064	1.586			0.288	-0.299	1.676
0.117	-0.305	1.527			0.149	-0.243	1.515			0.294	0.059	1.461			0.395	0.218	1.454			0.177	0.017	1.381			0.311	-0.061	1.125			0.425	-0.256	1.017			0.471	-0.327	1.009			0.372	-0.065	1.586			0.288	-0.300	1.676
0.117	-0.305	1.527			0.149	-0.243	1.514			0.294	0.058	1.461			0.395	0.217	1.454			0.178	0.017	1.381			0.311	-0.061	1.125			0.424	-0.256	1.017			0.470	-0.327	1.009			0.372	-0.066	1.587			0.288	-0.301	1.676
0.117	-0.305	1.527			0.148	-0.243	1.514			0.294	0.058	1.462			0.395	0.217	1.455			0.178	0.017	1.382			0.310	-0.060	1.126			0.424	-0.256	1.017			0.469	-0.327	1.010			0.373	-0.066	1.587			0.288	-0.302	1.676
0.117	-0.305	1.527			0.148	-0.244	1.514			0.294	0.057	1.462			0.395	0.217	1.455			0.179	0.017	1.382			0.310	-0.060	1.126			0.423	-0.257	1.018			0.469	-0.328	1.010			0.373	-0.067	1.587			0.288	-0.303	1.676
0.117	-0.305	1.527			0.148	-0.244	1.514			0.294	0.056	1.462			0.395	0.217	1.455			0.179	0.017	1.382			0.310	-0.060	1.126			0.423	-0.257	1.018			0.469	-0.328	1.010			0.373	-0.068	1.587			0.288	-0.303	1.676
0.118	-0.305	1.527			0.148	-0.244	1.513			0.294	0.056	1.462			0.394	0.216	1.456			0.179	0.017	1.382			0.310	-0.060	1.126			0.424	-0.257	1.018			0.468	-0.328	1.010			0.373	-0.069	1.587			0.288	-0.304	1.676
0.118	-0.305	1.527			0.148	-0.244	1.513			0.293	0.055	1.463			0.394	0.216	1.456			0.180	0.017	1.382			0.310	-0.060	1.127			0.424	-0.258	1.018			0.467	-0.327	1.011			0.373	-0.069	1.587			0.288	-0.305	1.676
0.118	-0.305	1.527			0.148	-0.244	1.513			0.293	0.055	1.463			0.394	0.216	1.456			0.180	0.017	1.382			0.310	-0.060	1.127			0.424	-0.258	1.018			0.467	-0.326	1.011			0.373	-0.070	1.588			0.288	-0.305	1.676
0.118	-0.305	1.527			0.148	-0.244	1.513			0.293	0.054	1.463			0.394	0.216	1.456			0.180	0.017	1.382			0.310	-0.060	1.127			0.425	-0.258	1.018			0.467	-0.326	1.011			0.373	-0.070	1.588			0.288	-0.306	1.676
0.118	-0.305	1.528			0.148	-0.244	1.514			0.293	0.054	1.463			0.394	0.216	1.457			0.181	0.017	1.382			0.310	-0.059	1.127			0.425	-0.259	1.019			0.467	-0.326	1.011			0.373	-0.071	1.588			0.288	-0.306	1.676
0.119	-0.305	1.528			0.148	-0.245	1.514			0.293	0.053	1.463			0.393	0.215	1.457			0.181	0.017	1.382			0.310	-0.059	1.128			0.425	-0.257	1.019			0.467	-0.325	1.012			0.373	-0.071	1.588			0.288	-0.307	1.676
0.119	-0.305	1.528			0.148	-0.245	1.514			0.293	0.053	1.464			0.393	0.215	1.457			0.181	0.017	1.383			0.310	-0.059	1.128			0.425	-0.256	1.020			0.467	-0.324	1.012			0.373	-0.072	1.588			0.288	-0.307	1.676
0.119	-0.305	1.529			0.149	-0.245	1.514			0.293	0.053	1.464			0.393	0.215	1.457			0.181	0.017	1.383			0.310	-0.059	1.128			0.425	-0.256	1.020			0.468	-0.324	1.012			0.373	-0.072	1.588			0.288	-0.308	1.676
0.120	-0.305	1.529			0.149	-0.245	1.514			0.293	0.052	1.464			0.393	0.215	1.458			0.182	0.017	1.383			0.310	-0.058	1.128			0.425	-0.256	1.020			0.468	-0.324	1.013			0.374	-0.073	1.588			0.288	-0.308	1.676
0.120	-0.305	1.529			0.149	-0.245	1.515			0.292	0.052	1.464			0.393	0.215	1.458			0.182	0.018	1.383			0.310	-0.058	1.128			0.426	-0.256	1.021			0.469	-0.324	1.013			0.374	-0.073	1.588			0.288	-0.309	1.676
0.120	-0.305	1.530			0.149	-0.245	1.515			0.292	0.052	1.464			0.393	0.215	1.458			0.182	0.018	1.383			0.310	-0.058	1.129			0.426	-0.255	1.022			0.469	-0.324	1.014			0.374	-0.073	1.589			0.288	-0.309	1.676
0.121	-0.305	1.530			0.149	-0.245	1.515			0.292	0.052	1.464			0.392	0.215	1.458			0.182	0.018	1.383			0.310	-0.058	1.129			0.419	-0.242	1.026			0.464	-0.312	1.016			0.374	-0.074	1.589			0.288	-0.309	1.676
0.121	-0.305	1.530			0.149	-0.245	1.515			0.292	0.051	1.464			0.392	0.215	1.458			0.182	0.018	1.383			0.310	-0.058	1.129			0.420	-0.242	1.027			0.465	-0.312	1.016			0.374	-0.074	1.589			0.288	-0.310	1.676
0.121	-0.304	1.531			0.150	-0.245	1.516			0.292	0.051	1.465			0.392	0.214	1.458			0.182	0.018	1.383			0.310	-0.058	1.129			0.421	-0.242	1.027			0.466	-0.313	1.017			0.374	-0.074	1.589			0.288	-0.310	1.676
0.122	-0.304	1.531			0.150	-0.245	1.516			0.292	0.051	1.465			0.392	0.214	1.458			0.183	0.018	1.383			0.310	-0.058	1.129			0.422	-0.244	1.027			0.468	-0.314	1.018			0.374	-0.075	1.589			0.288	-0.310	1.676
0.122	-0.304	1.531			0.150	-0.245	1.516			0.292	0.051	1.465			0.392	0.214	1.459			0.183	0.019	1.383			0.310	-0.058	1.129			0.424	-0.245	1.027			0.470	-0.316	1.018			0.374	-0.075	1.589			0.288	-0.310	1.676
0.122	-0.304	1.532			0.150	-0.245	1.517			0.292	0.051	1.465			0.392	0.214	1.459			0.183	0.019	1.383			0.310	-0.057	1.129			0.425	-0.246	1.027			0.472	-0.318	1.019			0.374	-0.075	1.589			0.288	-0.311	1.676
0.123	-0.304	1.532			0.150	-0.245	1.517			0.292	0.051	1.465			0.392	0.214	1.459			0.183	0.019	1.383			0.311	-0.057	1.130			0.426	-0.247	1.027			0.473	-0.318	1.019			0.374	-0.075	1.589			0.288	-0.311	1.676
0.123	-0.304	1.532			0.151	-0.245	1.517			0.292	0.050	1.465			0.392	0.214	1.459			0.183	0.019	1.383			0.311	-0.057	1.130			0.428	-0.247	1.028			0.474	-0.319	1.019			0.374	-0.075	1.589			0.288	-0.311	1.676
0.123	-0.304	1.533			0.151	-0.245	1.518			0.292	0.050	1.465			0.392	0.214	1.459			0.183	0.019	1.383			0.311	-0.057	1.130			0.428	-0.248	1.028			0.475	-0.319	1.020			0.374	-0.076	1.589			0.288	-0.311	1.676
0.124	-0.304	1.533			0.151	-0.245	1.518			0.292	0.050	1.465			0.392	0.214	1.459			0.183	0.019	1.383			0.311	-0.057	1.130			0.424	-0.238	1.030			0.470	-0.309	1.020			0.374	-0.076	1.589			0.288	-0.311	1.676
0.124	-0.304	1.533			0.151	-0.245	1.518			0.292	0.050	1.465			0.392	0.214	1.459			0.184	0.019	1.383			0.311	-0.057	1.130			0.422	-0.230	1.030			0.467	-0.302	1.019			0.374	-0.076	1.590			0.288	-0.311	1.676
0.124	-0.304	1.534			0.152	-0.245	1.519			0.292	0.051	1.466			0.392	0.214	1.460			0.184	0.020	1.383			0.311	-0.057	1.130			0.420	-0.225	1.031			0.465	-0.297	1.019			0.374	-0.076	1.590			0.288	-0.311	1.676
0.125	-0.304	1.534			0.152	-0.244	1.519			0.292	0.051	1.466			0.392	0.214	1.460			0.184	0.020	1.383			0.311	-0.057	1.131			0.419	-0.222	1.031			0.463	-0.293	1.019			0.373	-0.076	1.590			0.288	-0.311	1.676
0.125	-0.304	1.535			0.152	-0.244	1.520			0.292	0.051	1.466			0.391	0.214	1.460			0.184	0.020	1.383			0.312	-0.057	1.131			0.417	-0.219	1.032			0.462	-0.291	1.019			0.373	-0.076	1.590			0.288	-0.311	1.676
0.125	-0.304	1.535			0.153	-0.244	1.520			0.292	0.051	1.466			0.391	0.214	1.460			0.184	0.020	1.383			0.312	-0.057	1.131			0.417	-0.216	1.032			0.461	-0.288	1.019			0.373	-0.076	1.590			0.288	-0.311	1.676
0.126	-0.303	1.535			0.153	-0.244	1.520			0.292	0.051	1.467			0.391	0.214	1.460			0.184	0.020	1.383			0.312	-0.057	1.132			0.418	-0.217	1.033			0.462	-0.289	1.020			0.373	-0.076	1.590			0.288	-0.311	1.676
0.126	-0.303	1.536			0.153	-0.244	1.521			0.292	0.051	1.467			0.391	0.214	1.461			0.184	0.020	1.383			0.312	-0.057	1.132			0.419	-0.218	1.034			0.464	-0.290	1.022			0.373	-0.076	1.591			0.288	-0.311	1.677
0.126	-0.303	1.536			0.153	-0.244	1.521			0.292	0.052	1.467			0.392	0.214	1.461			0.185	0.021	1.383			0.312	-0.057	1.132			0.419	-0.216	1.035			0.464	-0.289	1.022			0.373	-0.076	1.591			0.288	-0.311	1.677
0.127	-0.303	1.536			0.154	-0.244	1.522			0.292	0.052	1.468			0.392	0.215	1.462			0.185	0.021	1.383			0.310	-0.050	1.138			0.413	-0.203	1.040			0.461	-0.281	1.026			0.373	-0.076	1.591			0.289	-0.311	1.677
0.127	-0.303	1.537			0.154	-0.244	1.522			0.292	0.053	1.469			0.392	0.215	1.462			0.185	0.021	1.383			0.309	-0.045	1.143			0.409	-0.196	1.043			0.458	-0.276	1.029			0.373	-0.076	1.592			0.289	-0.311	1.677
0.127	-0.303	1.537			0.154	-0.244	1.523			0.293	0.053	1.469			0.392	0.215	1.463			0.185	0.021	1.384			0.308	-0.041	1.146			0.407	-0.191	1.046			0.457	-0.271	1.032			0.373	-0.075	1.592			0.289	-0.311	1.677
0.128	-0.303	1.538			0.155	-0.243	1.523			0.293	0.054	1.470			0.392	0.215	1.463			0.185	0.021	1.384			0.307	-0.039	1.148			0.407	-0.185	1.048			0.455	-0.263	1.032			0.373	-0.075	1.592			0.289	-0.311	1.677
0.128	-0.303	1.538			0.155	-0.243	1.524			0.293	0.054	1.470			0.392	0.215	1.464			0.186	0.022	1.384			0.306	-0.036	1.151			0.406	-0.180	1.050			0.453	-0.257	1.032			0.373	-0.075	1.593			0.289	-0.311	1.677
0.128	-0.303	1.538			0.155	-0.243	1.524			0.293	0.055	1.471			0.392	0.215	1.464			0.186	0.022	1.385			0.300	-0.014	1.170			0.401	-0.163	1.058			0.411	-0.220	1.047			0.373	-0.075	1.593			0.289	-0.311	1.677
0.128	-0.303	1.539			0.155	-0.243	1.525			0.293	0.055	1.471			0.392	0.216	1.465			0.186	0.022	1.385			0.300	-0.012	1.171			0.401	-0.159	1.059			0.409	-0.216	1.047			0.373	-0.075	1.594			0.289	-0.310	1.677
0.129	-0.303	1.539			0.156	-0.243	1.525			0.293	0.055	1.472			0.392	0.216	1.466			0.186	0.022	1.385			0.300	-0.011	1.173			0.401	-0.159	1.060			0.405	-0.215	1.048			0.373	-0.074	1.594			0.289	-0.310	1.677
0.129	-0.302	1.540			0.156	-0.243	1.526			0.294	0.056	1.472			0.392	0.216	1.466			0.186	0.022	1.386			0.299	-0.009	1.174			0.400	-0.158	1.062			0.401	-0.213	1.049			0.374	-0.074	1.595			0.289	-0.310	1.677
0.129	-0.302	1.540			0.156	-0.243	1.526			0.294	0.056	1.473			0.393	0.216	1.467			0.187	0.023	1.386			0.299	-0.008	1.175			0.399	-0.158	1.063			0.407	-0.220	1.048			0.374	-0.074	1.595			0.289	-0.310	1.677
0.129	-0.302	1.541			0.157	-0.243	1.527			0.294	0.057	1.474			0.393	0.216	1.468			0.187	0.023	1.387			0.299	-0.007	1.176			0.398	-0.158	1.065			0.411	-0.224	1.048			0.374	-0.073	1.596			0.289	-0.310	1.677
0.130	-0.302	1.541			0.157	-0.243	1.527			0.294	0.057	1.474			0.393	0.217	1.468			0.187	0.023	1.387			0.299	-0.007	1.177			0.397	-0.159	1.066			0.416	-0.227	1.049			0.374	-0.073	1.596			0.289	-0.310	1.677
0.130	-0.302	1.542			0.157	-0.242	1.528			0.295	0.058	1.475			0.393	0.217	1.469			0.187	0.023	1.388			0.299	-0.007	1.177			0.397	-0.159	1.067			0.420	-0.229	1.050			0.374	-0.073	1.597			0.289	-0.310	1.677
0.129	-0.301	1.539			0.157	-0.240	1.526			0.301	0.077	1.473			0.394	0.220	1.470			0.187	0.023	1.388			0.299	-0.007	1.178			0.396	-0.159	1.068			0.423	-0.230	1.051			0.377	-0.063	1.596			0.292	-0.300	1.676
0.128	-0.299	1.538			0.156	-0.239	1.525			0.304	0.086	1.473			0.395	0.222	1.471			0.187	0.024	1.389			0.299	-0.007	1.178			0.396	-0.159	1.068			0.426	-0.231	1.052			0.379	-0.055	1.596			0.295	-0.293	1.674
0.127	-0.298	1.536			0.156	-0.237	1.524			0.306	0.093	1.472			0.396	0.225	1.472			0.188	0.024	1.389			0.299	-0.007	1.178			0.395	-0.160	1.069			0.428	-0.232	1.053			0.380	-0.049	1.596			0.296	-0.287	1.673
0.126	-0.297	1.535			0.155	-0.235	1.523			0.307	0.098	1.472			0.396	0.226	1.472			0.188	0.024	1.390			0.299	-0.007	1.178			0.395	-0.161	1.070			0.430	-0.233	1.053			0.382	-0.044	1.597			0.298	-0.282	1.673
0.125	-0.296	1.534			0.155	-0.234	1.522			0.309	0.101	1.472			0.397	0.228	1.473			0.188	0.024	1.390			0.299	-0.008	1.178			0.395	-0.160	1.070			0.427	-0.232	1.053			0.383	-0.040	1.597			0.299	-0.278	1.672
0.125	-0.295	1.533			0.154	-0.232	1.521			0.310	0.105	1.472			0.397	0.230	1.474			0.188	0.024	1.391			0.299	-0.008	1.178			0.395	-0.160	1.071			0.428	-0.233	1.053			0.384	-0.037	1.597			0.300	-0.275	1.672
0.125	-0.295	1.533			0.155	-0.232	1.521			0.308	0.100	1.475			0.398	0.231	1.474			0.188	0.024	1.391			0.299	-0.009	1.178			0.395	-0.160	1.071			0.423	-0.232	1.052			0.384	-0.037	1.598			0.300	-0.275	1.672
0.125	-0.295	1.534			0.155	-0.232	1.522			0.306	0.097	1.477			0.398	0.231	1.475			0.188	0.025	1.392			0.300	-0.009	1.177			0.395	-0.160	1.071			0.423	-0.233	1.052			0.384	-0.037	1.599			0.300	-0.275	1.673
0.125	-0.295	1.535			0.155	-0.232	1.522			0.305	0.095	1.478			0.398	0.232	1.475			0.188	0.025	1.392			0.300	-0.010	1.177			0.395	-0.160	1.072			0.426	-0.234	1.052			0.383	-0.037	1.600			0.300	-0.275	1.673
0.125	-0.295	1.536			0.155	-0.232	1.523			0.305	0.093	1.479			0.398	0.232	1.476			0.188	0.025	1.392			0.300	-0.011	1.177			0.395	-0.161	1.072			0.428	-0.234	1.052			0.383	-0.037	1.601			0.300	-0.275	1.674
0.126	-0.296	1.537			0.155	-0.232	1.524			0.304	0.090	1.481			0.398	0.233	1.476			0.188	0.025	1.393			0.300	-0.011	1.176			0.411	-0.194	1.064			0.439	-0.252	1.044			0.383	-0.037	1.601			0.299	-0.277	1.675
0.126	-0.296	1.538			0.156	-0.232	1.525			0.303	0.088	1.482			0.398	0.233	1.477			0.188	0.025	1.393			0.302	-0.016	1.173			0.412	-0.195	1.063			0.441	-0.253	1.043			0.382	-0.038	1.602			0.298	-0.279	1.677
0.127	-0.296	1.539			0.156	-0.233	1.526			0.302	0.087	1.483			0.398	0.233	1.477			0.188	0.025	1.394			0.302	-0.018	1.172			0.412	-0.195	1.063			0.445	-0.246	1.043			0.382	-0.039	1.603			0.298	-0.279	1.678
0.128	-0.296	1.540			0.157	-0.232	1.527			0.306	0.095	1.482			0.398	0.235	1.478			0.188	0.025	1.394			0.304	-0.022	1.169			0.423	-0.220	1.054			0.472	-0.281	1.043			0.383	-0.035	1.603			0.300	-0.275	1.678
0.128	-0.296	1.540			0.157	-0.232	1.527			0.306	0.095	1.482			0.398	0.235	1.478			0.188	0.025	1.394			0.306	-0.025	1.166			0.429	-0.232	1.050			0.482	-0.293	1.043			0.384	-0.034	1.604			0.301	-0.274	1.679
0.129	-0.296	1.541			0.158	-0.232	1.528			0.306	0.095	1.483			0.398	0.236	1.478			0.188	0.025	1.395			0.307	-0.028	1.164			0.431	-0.237	1.048			0.483	-0.296	1.039			0.384	-0.034	1.604			0.301	-0.274	1.679
0.129	-0.296	1.542			0.158	-0.232	1.528			0.305	0.095	1.483			0.398	0.236	1.479			0.188	0.026	1.395			0.308	-0.031	1.162			0.432	-0.241	1.047			0.484	-0.298	1.036			0.384	-0.034	1.605			0.301	-0.274	1.680
0.130	-0.296	1.542			0.158	-0.231	1.529			0.305	0.094	1.483			0.398	0.236	1.479			0.188	0.026	1.395			0.309	-0.033	1.161			0.428	-0.234	1.048			0.477	-0.292	1.034			0.384	-0.033	1.605			0.301	-0.273	1.680
0.130	-0.296	1.543			0.159	-0.231	1.529			0.305	0.094	1.484			0.399	0.237	1.479			0.188	0.026	1.395			0.309	-0.034	1.160			0.430	-0.236	1.047			0.476	-0.294	1.032			0.384	-0.033	1.605			0.301	-0.273	1.680
0.142	-0.291	1.562			0.168	-0.227	1.544			0.305	0.095	1.484			0.399	0.237	1.480			0.188	0.026	1.396			0.310	-0.035	1.159			0.425	-0.228	1.049			0.470	-0.290	1.031			0.384	-0.033	1.606			0.301	-0.273	1.681
0.141	-0.292	1.562			0.168	-0.227	1.545			0.305	0.095	1.484			0.399	0.237	1.480			0.188	0.026	1.396			0.310	-0.036	1.159			0.423	-0.223	1.050			0.470	-0.264	1.033			0.384	-0.032	1.606			0.301	-0.273	1.681
0.141	-0.292	1.562			0.167	-0.228	1.545			0.305	0.094	1.484			0.399	0.237	1.480			0.188	0.026	1.396			0.310	-0.037	1.158			0.425	-0.228	1.049			0.472	-0.268	1.030			0.384	-0.032	1.606			0.301	-0.273	1.681
0.141	-0.293	1.562			0.167	-0.228	1.545			0.305	0.094	1.485			0.398	0.237	1.480			0.188	0.026	1.396			0.311	-0.037	1.158			0.428	-0.231	1.048			0.473	-0.272	1.028			0.384	-0.032	1.607			0.301	-0.273	1.681
0.140	-0.294	1.562			0.167	-0.229	1.545			0.305	0.093	1.485			0.398	0.237	1.480			0.188	0.026	1.397			0.311	-0.038	1.158			0.430	-0.234	1.048			0.473	-0.274	1.026			0.383	-0.033	1.607			0.301	-0.273	1.681
0.140	-0.294	1.561			0.167	-0.229	1.545			0.304	0.093	1.485			0.398	0.237	1.481			0.189	0.026	1.397			0.311	-0.039	1.157			0.431	-0.236	1.048			0.474	-0.277	1.025			0.383	-0.033	1.608			0.301	-0.274	1.681
0.140	-0.295	1.561			0.166	-0.230	1.545			0.304	0.092	1.485			0.398	0.237	1.481			0.189	0.026	1.397			0.312	-0.039	1.157			0.427	-0.230	1.050			0.458	-0.257	1.033			0.383	-0.033	1.608			0.301	-0.274	1.681
0.139	-0.295	1.561			0.166	-0.230	1.545			0.304	0.092	1.486			0.398	0.237	1.481			0.189	0.026	1.397			0.312	-0.040	1.156			0.424	-0.226	1.051			0.457	-0.256	1.033			0.383	-0.034	1.608			0.301	-0.274	1.682
0.139	-0.295	1.560			0.166	-0.231	1.545			0.304	0.091	1.486			0.398	0.237	1.481			0.189	0.026	1.397			0.312	-0.042	1.157			0.422	-0.223	1.052			0.456	-0.255	1.033			0.383	-0.034	1.608			0.301	-0.274	1.682
0.139	-0.296	1.560			0.166	-0.231	1.545			0.303	0.090	1.486			0.398	0.237	1.481			0.189	0.027	1.397			0.312	-0.044	1.157			0.420	-0.219	1.053			0.455	-0.253	1.033			0.383	-0.034	1.609			0.301	-0.275	1.682
0.139	-0.296	1.560			0.166	-0.231	1.544			0.303	0.090	1.486			0.398	0.237	1.482			0.189	0.027	1.397			0.312	-0.046	1.158			0.418	-0.216	1.052			0.453	-0.251	1.032			0.382	-0.035	1.609			0.301	-0.275	1.682
0.139	-0.296	1.559			0.166	-0.232	1.544			0.303	0.089	1.486			0.398	0.237	1.482			0.189	0.027	1.397			0.310	-0.047	1.157			0.414	-0.213	1.052			0.450	-0.248	1.030			0.382	-0.035	1.609			0.300	-0.275	1.682
0.140	-0.297	1.559			0.166	-0.232	1.544			0.303	0.089	1.486			0.398	0.237	1.482			0.189	0.028	1.397			0.305	-0.048	1.156			0.395	-0.204	1.043			0.419	-0.229	1.026			0.382	-0.035	1.609			0.300	-0.275	1.682
0.140	-0.297	1.559			0.166	-0.232	1.544			0.303	0.089	1.486			0.398	0.237	1.482			0.189	0.028	1.397			0.295	-0.047	1.154			0.380	-0.199	1.037			0.403	-0.220	1.021			0.382	-0.035	1.609			0.300	-0.275	1.682
0.140	-0.297	1.558			0.167	-0.232	1.543			0.303	0.088	1.486			0.397	0.237	1.482			0.189	0.029	1.397			0.281	-0.046	1.151			0.364	-0.192	1.032			0.380	-0.222	0.994			0.382	-0.036	1.609			0.300	-0.275	1.682
0.140	-0.297	1.556			0.167	-0.229	1.540			0.313	0.139	1.476			0.405	0.263	1.478			0.189	0.031	1.397			0.267	-0.045	1.148			0.346	-0.186	1.023			0.366	-0.220	0.983			0.387	-0.012	1.605			0.305	-0.251	1.679
0.139	-0.295	1.553			0.167	-0.226	1.536			0.316	0.154	1.473			0.408	0.274	1.476			0.188	0.033	1.397			0.223	-0.029	1.147			0.330	-0.180	1.016			0.353	-0.218	0.974			0.389	0.002	1.603			0.307	-0.236	1.677
0.138	-0.294	1.550			0.166	-0.224	1.534			0.317	0.163	1.471			0.409	0.281	1.475			0.187	0.035	1.396			0.208	-0.024	1.146			0.295	-0.163	1.010			0.339	-0.215	0.965			0.391	0.012	1.601			0.309	-0.226	1.675
0.137	-0.293	1.547			0.165	-0.222	1.531			0.317	0.168	1.470			0.409	0.285	1.474			0.185	0.037	1.396			0.198	-0.021	1.146			0.291	-0.164	0.997			0.328	-0.214	0.953			0.392	0.019	1.599			0.309	-0.219	1.674
0.135	-0.293	1.545			0.164	-0.220	1.529			0.317	0.172	1.469			0.409	0.289	1.473			0.182	0.040	1.395			0.194	-0.021	1.145			0.287	-0.165	0.989			0.324	-0.212	0.946			0.391	0.025	1.598			0.310	-0.211	1.670
0.133	-0.292	1.542			0.162	-0.218	1.527			0.314	0.177	1.466			0.406	0.293	1.471			0.178	0.043	1.395			0.190	-0.021	1.143			0.288	-0.167	0.978			0.322	-0.210	0.939			0.390	0.030	1.596			0.308	-0.203	1.668
0.130	-0.291	1.540			0.159	-0.216	1.525			0.311	0.181	1.464			0.403	0.297	1.469			0.175	0.045	1.394			0.187	-0.021	1.142			0.291	-0.168	0.968			0.322	-0.206	0.932			0.388	0.035	1.594			0.306	-0.198	1.666
0.128	-0.290	1.538			0.157	-0.214	1.523			0.308	0.184	1.462			0.400	0.300	1.466			0.171	0.048	1.394			0.186	-0.022	1.142			0.292	-0.165	0.963			0.324	-0.201	0.924			0.386	0.039	1.592			0.305	-0.194	1.665
0.125	-0.288	1.537			0.154	-0.212	1.521			0.304	0.186	1.460			0.395	0.302	1.464			0.167	0.050	1.393			0.185	-0.022	1.142			0.292	-0.156	0.961			0.325	-0.193	0.914			0.383	0.042	1.590			0.304	-0.191	1.663
0.123	-0.287	1.536			0.152	-0.211	1.520			0.300	0.188	1.458			0.390	0.304	1.462			0.164	0.052	1.393			0.185	-0.021	1.143			0.292	-0.148	0.958			0.327	-0.181	0.899			0.381	0.045	1.589			0.302	-0.188	1.663
0.121	-0.286	1.535			0.150	-0.209	1.519			0.297	0.190	1.457			0.386	0.306	1.460			0.162	0.054	1.393			0.181	-0.019	1.147			0.285	-0.134	0.953			0.314	-0.155	0.893			0.379	0.048	1.587			0.301	-0.186	1.661
0.127	-0.280	1.553			0.153	-0.203	1.532			0.294	0.191	1.456			0.383	0.308	1.459			0.159	0.056	1.392			0.174	-0.012	1.154			0.249	-0.097	0.964			0.284	-0.119	0.896			0.377	0.051	1.586			0.299	-0.183	1.662
0.131	-0.276	1.563			0.155	-0.200	1.540			0.291	0.193	1.455			0.379	0.310	1.459			0.156	0.058	1.393			0.168	-0.007	1.160			0.227	-0.080	0.961			0.252	-0.097	0.887			0.374	0.054	1.585			0.298	-0.180	1.662
0.131	-0.276	1.571			0.154	-0.201	1.548			0.271	0.170	1.467			0.366	0.302	1.464			0.153	0.060	1.393			0.161	0.014	1.166			0.191	-0.049	0.968			0.200	-0.069	0.893			0.364	0.046	1.590			0.293	-0.201	1.668
0.123	-0.273	1.561			0.149	-0.198	1.543			0.270	0.172	1.468			0.364	0.304	1.465			0.146	0.061	1.397			0.157	0.028	1.175			0.180	-0.038	0.971			0.163	-0.053	0.893			0.362	0.048	1.590			0.293	-0.200	1.668
0.120	-0.267	1.552			0.146	-0.194	1.538			0.268	0.174	1.470			0.362	0.305	1.466			0.143	0.065	1.400			0.154	0.041	1.181			0.122	-0.013	0.990			0.104	-0.029	0.920			0.361	0.050	1.591			0.291	-0.197	1.668
0.120	-0.257	1.545			0.145	-0.187	1.534			0.267	0.176	1.471			0.359	0.306	1.467			0.140	0.068	1.402			0.150	0.049	1.185			0.086	0.000	1.001			0.074	-0.001	0.978			0.359	0.052	1.592			0.290	-0.195	1.668
0.121	-0.251	1.541			0.145	-0.183	1.531			0.265	0.176	1.473			0.356	0.307	1.469			0.139	0.070	1.404			0.143	0.056	1.188			0.052	0.008	1.010			0.022	-0.006	0.966			0.357	0.053	1.594			0.289	-0.192	1.669
0.120	-0.249	1.538			0.144	-0.181	1.529			0.263	0.177	1.475			0.353	0.307	1.471			0.138	0.072	1.406			0.120	0.057	1.194			0.017	0.009	1.016			-0.049	-0.028	0.931			0.333	0.035	1.596			0.284	-0.207	1.671
0.119	-0.248	1.536			0.143	-0.180	1.528			0.261	0.178	1.477			0.349	0.307	1.473			0.137	0.073	1.406			0.105	0.058	1.198			-0.012	0.003	1.025			-0.104	-0.042	0.923			0.327	0.031	1.596			0.281	-0.215	1.672
0.118	-0.247	1.535			0.142	-0.179	1.527			0.258	0.178	1.479			0.344	0.307	1.476			0.136	0.073	1.407			0.089	0.058	1.202			-0.039	-0.002	1.034			-0.142	-0.048	0.925			0.319	0.025	1.597			0.279	-0.221	1.673
0.117	-0.246	1.533			0.141	-0.178	1.526			0.255	0.178	1.481			0.339	0.307	1.478			0.135	0.074	1.408			0.054	0.054	1.213			-0.081	-0.010	1.040			-0.178	-0.055	0.936			0.314	0.022	1.598			0.278	-0.225	1.673
0.117	-0.245	1.532			0.140	-0.176	1.525			0.251	0.177	1.483			0.333	0.306	1.479			0.134	0.075	1.408			0.038	0.053	1.219			-0.110	-0.014	1.058			-0.215	-0.062	0.952			0.311	0.019	1.599			0.277	-0.229	1.673
0.116	-0.243	1.532			0.139	-0.175	1.524			0.247	0.177	1.485			0.328	0.305	1.481			0.133	0.076	1.409			0.022	0.052	1.225			-0.139	-0.012	1.066			-0.240	-0.065	0.964			0.308	0.018	1.600			0.276	-0.232	1.672
0.115	-0.242	1.531			0.138	-0.174	1.524			0.242	0.176	1.487			0.322	0.304	1.482			0.131	0.077	1.409			0.005	0.053	1.232			-0.185	-0.028	1.068			-0.264	-0.068	0.981			0.306	0.016	1.600			0.276	-0.235	1.671
0.115	-0.240	1.531			0.137	-0.172	1.524			0.236	0.175	1.489			0.315	0.303	1.483			0.127	0.079	1.410			-0.015	0.051	1.242			-0.209	-0.035	1.071			-0.283	-0.069	0.993			0.304	0.015	1.601			0.275	-0.238	1.670
0.114	-0.238	1.531			0.136	-0.170	1.524			0.231	0.174	1.490			0.309	0.302	1.484			0.122	0.081	1.410			-0.029	0.051	1.250			-0.231	-0.039	1.077			-0.304	-0.070	1.009			0.302	0.014	1.601			0.275	-0.241	1.668
0.113	-0.236	1.531			0.134	-0.168	1.524			0.225	0.173	1.491			0.304	0.302	1.485			0.117	0.084	1.411			-0.042	0.052	1.256			-0.251	-0.040	1.091			-0.324	-0.070	1.029			0.300	0.013	1.602			0.274	-0.243	1.665
0.112	-0.233	1.531			0.132	-0.166	1.524			0.220	0.173	1.492			0.299	0.301	1.486			0.110	0.086	1.413			-0.056	0.053	1.264			-0.273	-0.042	1.102			-0.341	-0.070	1.045			0.299	0.013	1.602			0.274	-0.245	1.661
0.111	-0.231	1.531			0.131	-0.165	1.524			0.215	0.172	1.493			0.295	0.301	1.486			0.103	0.089	1.414			-0.068	0.054	1.270			-0.285	-0.040	1.118			-0.355	-0.069	1.057			0.297	0.012	1.602			0.275	-0.246	1.657
0.110	-0.229	1.532			0.129	-0.163	1.524			0.211	0.172	1.494			0.290	0.301	1.487			0.097	0.091	1.415			-0.077	0.055	1.275			-0.300	-0.040	1.124			-0.370	-0.069	1.069			0.296	0.011	1.602			0.275	-0.247	1.653
0.108	-0.227	1.532			0.127	-0.161	1.525			0.206	0.171	1.495			0.286	0.301	1.488			0.092	0.093	1.416			-0.086	0.055	1.280			-0.312	-0.040	1.129			-0.382	-0.069	1.078			0.295	0.010	1.602			0.275	-0.248	1.649
0.107	-0.225	1.532			0.125	-0.160	1.525			0.202	0.171	1.496			0.282	0.301	1.488			0.087	0.095	1.417			-0.095	0.056	1.285			-0.323	-0.040	1.133			-0.392	-0.068	1.087			0.293	0.010	1.602			0.275	-0.248	1.646
0.105	-0.224	1.533			0.123	-0.158	1.525			0.198	0.170	1.496			0.278	0.301	1.489			0.083	0.097	1.418			-0.102	0.057	1.288			-0.329	-0.038	1.144			-0.401	-0.068	1.094			0.292	0.009	1.602			0.275	-0.248	1.642
0.104	-0.222	1.533			0.121	-0.157	1.526			0.195	0.170	1.497			0.275	0.301	1.490			0.079	0.099	1.419			-0.109	0.057	1.292			-0.335	-0.037	1.151			-0.410	-0.067	1.100			0.291	0.009	1.601			0.275	-0.247	1.638
0.102	-0.221	1.534			0.119	-0.156	1.526			0.192	0.169	1.498			0.272	0.301	1.490			0.075	0.100	1.420			-0.115	0.058	1.295			-0.344	-0.036	1.155			-0.418	-0.066	1.106			0.290	0.008	1.601			0.275	-0.246	1.635
0.101	-0.219	1.534			0.117	-0.154	1.526			0.189	0.169	1.499			0.269	0.301	1.491			0.071	0.101	1.422			-0.121	0.059	1.298			-0.347	-0.034	1.164			-0.423	-0.065	1.112			0.289	0.008	1.601			0.274	-0.245	1.631
0.099	-0.218	1.535			0.116	-0.153	1.527			0.187	0.168	1.500			0.266	0.301	1.491			0.068	0.103	1.423			-0.126	0.059	1.301			-0.349	-0.032	1.171			-0.427	-0.063	1.118			0.288	0.008	1.600			0.273	-0.243	1.628
0.098	-0.216	1.535			0.114	-0.152	1.527			0.184	0.168	1.501			0.264	0.301	1.492			0.065	0.104	1.424			-0.130	0.060	1.304			-0.356	-0.031	1.175			-0.434	-0.060	1.124			0.287	0.007	1.600			0.272	-0.241	1.625
0.097	-0.215	1.536			0.112	-0.151	1.528			0.182	0.168	1.501			0.262	0.301	1.492			0.062	0.105	1.425			-0.135	0.061	1.307			-0.363	-0.030	1.178			-0.440	-0.057	1.129			0.286	0.007	1.599			0.271	-0.239	1.622
0.096	-0.213	1.536			0.111	-0.150	1.529			0.180	0.167	1.502			0.260	0.301	1.493			0.059	0.107	1.426			-0.139	0.062	1.310			-0.369	-0.029	1.181			-0.445	-0.054	1.135			0.285	0.007	1.598			0.271	-0.236	1.619
0.094	-0.212	1.537			0.110	-0.149	1.529			0.178	0.167	1.503			0.258	0.301	1.494			0.056	0.108	1.427			-0.144	0.063	1.314			-0.375	-0.026	1.185			-0.449	-0.048	1.142			0.284	0.007	1.598			0.270	-0.232	1.617
0.093	-0.210	1.538			0.108	-0.148	1.530			0.176	0.167	1.504			0.257	0.301	1.494			0.054	0.109	1.428			-0.148	0.065	1.318			-0.379	-0.020	1.194			-0.454	-0.042	1.149			0.283	0.006	1.597			0.269	-0.229	1.614
0.092	-0.209	1.538			0.107	-0.146	1.530			0.174	0.167	1.505			0.255	0.301	1.495			0.051	0.110	1.430			-0.152	0.067	1.323			-0.385	-0.015	1.200			-0.460	-0.035	1.158			0.282	0.006	1.596			0.268	-0.226	1.612
0.091	-0.208	1.539			0.105	-0.145	1.531			0.173	0.166	1.505			0.253	0.301	1.496			0.048	0.112	1.431			-0.155	0.070	1.328			-0.390	-0.008	1.210			-0.465	-0.027	1.166			0.281	0.005	1.594			0.268	-0.224	1.610
0.089	-0.207	1.540			0.104	-0.144	1.532			0.171	0.166	1.506			0.252	0.301	1.496			0.046	0.113	1.433			-0.160	0.073	1.334			-0.396	-0.002	1.218			-0.470	-0.019	1.176			0.279	0.005	1.592			0.267	-0.222	1.609
0.088	-0.205	1.540			0.102	-0.144	1.532			0.169	0.166	1.507			0.251	0.301	1.497			0.043	0.114	1.434			-0.166	0.075	1.340			-0.403	0.004	1.226			-0.477	-0.010	1.189			0.278	0.004	1.591			0.266	-0.219	1.607
0.087	-0.204	1.541			0.101	-0.143	1.533			0.167	0.166	1.508			0.249	0.301	1.498			0.040	0.116	1.436			-0.172	0.078	1.346			-0.410	0.009	1.236			-0.482	-0.003	1.202			0.277	0.004	1.590			0.265	-0.218	1.606
0.085	-0.203	1.541			0.099	-0.142	1.534			0.166	0.165	1.509			0.248	0.301	1.499			0.037	0.117	1.438			-0.178	0.081	1.353			-0.417	0.014	1.247			-0.487	0.004	1.216			0.275	0.004	1.590			0.264	-0.216	1.604
0.083	-0.202	1.542			0.097	-0.141	1.534			0.164	0.165	1.510			0.247	0.301	1.500			0.034	0.119	1.440			-0.185	0.083	1.360			-0.424	0.019	1.259			-0.492	0.010	1.230			0.274	0.003	1.589			0.263	-0.214	1.602
0.081	-0.201	1.542			0.095	-0.140	1.535			0.162	0.165	1.512			0.246	0.300	1.500			0.031	0.120	1.442			-0.190	0.084	1.367			-0.430	0.023	1.270			-0.497	0.014	1.242			0.273	0.003	1.588			0.262	-0.212	1.601
0.079	-0.200	1.543			0.093	-0.139	1.535			0.161	0.165	1.513			0.244	0.300	1.501			0.028	0.122	1.445			-0.196	0.086	1.373			-0.435	0.025	1.281			-0.500	0.017	1.254			0.271	0.002	1.587			0.261	-0.210	1.599
0.077	-0.199	1.543			0.091	-0.138	1.536			0.159	0.164	1.514			0.243	0.300	1.502			0.025	0.123	1.447			-0.203	0.086	1.380			-0.439	0.028	1.290			-0.503	0.020	1.265			0.270	0.002	1.586			0.261	-0.209	1.597
0.075	-0.198	1.544			0.090	-0.137	1.536			0.157	0.164	1.515			0.242	0.300	1.502			0.022	0.124	1.449			-0.208	0.087	1.385			-0.442	0.030	1.299			-0.505	0.022	1.274			0.268	0.002	1.584			0.260	-0.208	1.596
0.074	-0.197	1.544			0.088	-0.137	1.537			0.155	0.164	1.516			0.241	0.300	1.503			0.020	0.125	1.451			-0.213	0.087	1.390			-0.444	0.031	1.306			-0.508	0.023	1.282			0.266	0.001	1.583			0.259	-0.207	1.594
0.072	-0.196	1.544			0.086	-0.136	1.537			0.154	0.164	1.517			0.239	0.300	1.503			0.017	0.126	1.453			-0.217	0.087	1.394			-0.447	0.032	1.313			-0.510	0.023	1.289			0.264	0.001	1.581			0.258	-0.206	1.592
0.071	-0.195	1.545			0.084	-0.135	1.537			0.152	0.164	1.517			0.238	0.300	1.504			0.015	0.127	1.454			-0.220	0.087	1.398			-0.447	0.032	1.321			-0.511	0.024	1.296			0.262	0.001	1.579			0.257	-0.205	1.591
0.069	-0.195	1.545			0.083	-0.135	1.538			0.151	0.163	1.518			0.237	0.300	1.504			0.013	0.128	1.456			-0.224	0.087	1.401			-0.447	0.031	1.328			-0.513	0.023	1.302			0.261	0.000	1.577			0.256	-0.204	1.589
0.068	-0.194	1.545			0.082	-0.134	1.538			0.149	0.163	1.519			0.235	0.300	1.504			0.011	0.128	1.457			-0.233	0.083	1.406			-0.449	0.031	1.333			-0.514	0.023	1.307			0.259	0.000	1.576			0.255	-0.203	1.588
0.067	-0.193	1.545			0.080	-0.134	1.538			0.148	0.163	1.519			0.234	0.300	1.505			0.009	0.129	1.458			-0.240	0.080	1.410			-0.450	0.030	1.338			-0.514	0.022	1.312			0.258	0.000	1.574			0.255	-0.203	1.586
0.066	-0.193	1.545			0.079	-0.134	1.538			0.147	0.163	1.520			0.233	0.300	1.505			0.007	0.129	1.459			-0.245	0.078	1.413			-0.451	0.029	1.342			-0.514	0.021	1.316			0.257	-0.000	1.573			0.254	-0.202	1.585
0.065	-0.192	1.545			0.078	-0.133	1.539			0.146	0.163	1.521			0.231	0.300	1.505			0.006	0.130	1.460			-0.247	0.077	1.416			-0.448	0.027	1.346			-0.514	0.018	1.318			0.256	-0.000	1.572			0.253	-0.202	1.584
0.064	-0.192	1.545			0.077	-0.133	1.539			0.145	0.163	1.521			0.230	0.300	1.505			0.004	0.130	1.461			-0.249	0.075	1.419			-0.443	0.024	1.349			-0.510	0.011	1.315			0.255	-0.000	1.571			0.253	-0.202	1.582
0.063	-0.191	1.546			0.077	-0.132	1.539			0.144	0.163	1.521			0.229	0.300	1.505			0.003	0.131	1.462			-0.250	0.074	1.421			-0.435	0.019	1.348			-0.501	0.002	1.307			0.254	-0.000	1.570			0.252	-0.202	1.581
0.062	-0.191	1.546			0.076	-0.132	1.539			0.143	0.163	1.522			0.228	0.300	1.505			0.002	0.131	1.463			-0.250	0.072	1.422			-0.424	0.010	1.339			-0.494	-0.025	1.271			0.253	-0.001	1.568			0.251	-0.202	1.580
0.061	-0.191	1.546			0.075	-0.132	1.539			0.142	0.162	1.522			0.227	0.300	1.505			0.001	0.131	1.464			-0.250	0.070	1.420			-0.428	-0.022	1.286			-0.490	-0.046	1.241			0.252	-0.001	1.567			0.251	-0.201	1.579
0.061	-0.190	1.546			0.074	-0.132	1.539			0.142	0.162	1.522			0.226	0.300	1.505			-0.000	0.132	1.464			-0.249	0.067	1.414			-0.425	-0.040	1.256			-0.484	-0.062	1.216			0.252	-0.001	1.567			0.250	-0.202	1.578
0.060	-0.190	1.546			0.074	-0.131	1.539			0.141	0.162	1.523			0.225	0.300	1.505			-0.001	0.132	1.465			-0.243	0.065	1.403			-0.411	-0.056	1.227			-0.463	-0.086	1.176			0.251	-0.001	1.566			0.249	-0.206	1.577
0.059	-0.190	1.546			0.073	-0.131	1.539			0.140	0.162	1.523			0.224	0.300	1.505			-0.002	0.132	1.465			-0.234	0.063	1.390			-0.385	-0.072	1.195			-0.437	-0.108	1.140			0.251	-0.001	1.565			0.249	-0.209	1.576
0.059	-0.190	1.546			0.072	-0.131	1.539			0.139	0.162	1.523			0.223	0.300	1.504			-0.003	0.132	1.466			-0.224	0.062	1.374			-0.360	-0.084	1.169			-0.388	-0.125	1.107			0.250	-0.001	1.564			0.248	-0.210	1.575
0.058	-0.190	1.546			0.072	-0.131	1.539			0.139	0.162	1.523			0.222	0.300	1.504			-0.004	0.132	1.466			-0.213	0.062	1.355			-0.321	-0.088	1.145			-0.333	-0.142	1.078			0.250	-0.001	1.564			0.248	-0.211	1.575
0.058	-0.190	1.546			0.071	-0.131	1.540			0.138	0.162	1.523			0.221	0.301	1.503			-0.005	0.131	1.466			-0.198	0.063	1.334			-0.284	-0.088	1.125			-0.278	-0.157	1.043			0.250	-0.001	1.563			0.248	-0.212	1.574
0.057	-0.190	1.546			0.071	-0.131	1.540			0.138	0.162	1.523			0.220	0.301	1.503			-0.005	0.130	1.465			-0.182	0.063	1.312			-0.236	-0.101	1.086			-0.240	-0.163	1.018			0.249	-0.001	1.563			0.248	-0.212	1.574
0.057	-0.190	1.546			0.070	-0.131	1.540			0.137	0.162	1.523			0.219	0.301	1.502			-0.005	0.129	1.464			-0.164	0.064	1.292			-0.200	-0.094	1.071			-0.202	-0.163	0.998			0.249	-0.001	1.562			0.247	-0.213	1.574
0.057	-0.190	1.546			0.070	-0.131	1.540			0.137	0.162	1.523			0.218	0.301	1.502			-0.005	0.127	1.462			-0.144	0.064	1.274			-0.161	-0.098	1.040			-0.155	-0.160	0.971			0.249	-0.001	1.562			0.247	-0.213	1.574
0.056	-0.191	1.546			0.070	-0.132	1.540			0.136	0.161	1.523			0.218	0.301	1.501			-0.003	0.123	1.458			-0.125	0.063	1.260			-0.134	-0.099	1.019			-0.120	-0.156	0.950			0.249	-0.001	1.562			0.246	-0.214	1.575
0.057	-0.193	1.546			0.070	-0.133	1.540			0.136	0.161	1.523			0.217	0.301	1.501			0.000	0.119	1.453			-0.104	0.063	1.246			-0.108	-0.096	1.000			-0.095	-0.151	0.933			0.249	-0.001	1.562			0.246	-0.215	1.577
0.058	-0.195	1.546			0.071	-0.134	1.540			0.135	0.161	1.523			0.216	0.301	1.500			0.004	0.114	1.447			-0.084	0.058	1.226			-0.086	-0.095	0.979			-0.073	-0.146	0.917			0.249	-0.001	1.562			0.245	-0.217	1.580
0.060	-0.197	1.546			0.071	-0.135	1.539			0.135	0.161	1.522			0.216	0.301	1.500			0.009	0.110	1.441			-0.070	0.056	1.212			-0.070	-0.091	0.967			-0.052	-0.140	0.902			0.249	-0.000	1.564			0.245	-0.220	1.584
0.061	-0.198	1.546			0.072	-0.137	1.539			0.135	0.161	1.521			0.215	0.301	1.499			0.014	0.107	1.435			-0.058	0.056	1.205			-0.056	-0.087	0.958			-0.036	-0.134	0.893			0.250	0.000	1.566			0.244	-0.222	1.589
0.061	-0.200	1.546			0.072	-0.138	1.538			0.134	0.161	1.520			0.215	0.301	1.498			0.019	0.104	1.430			-0.049	0.056	1.199			-0.039	-0.074	0.959			-0.020	-0.130	0.886			0.250	0.001	1.567			0.244	-0.225	1.595
0.062	-0.202	1.545			0.073	-0.140	1.538			0.134	0.161	1.519			0.214	0.301	1.497			0.023	0.101	1.425			-0.041	0.057	1.194			-0.028	-0.067	0.958			-0.007	-0.126	0.880			0.251	0.001	1.569			0.243	-0.228	1.600
0.062	-0.204	1.545			0.073	-0.141	1.538			0.134	0.162	1.517			0.214	0.301	1.497			0.027	0.099	1.421			-0.034	0.057	1.189			-0.016	-0.057	0.964			0.006	-0.125	0.873			0.251	0.001	1.570			0.243	-0.230	1.604
0.062	-0.206	1.545			0.073	-0.143	1.537			0.134	0.162	1.516			0.213	0.301	1.496			0.031	0.097	1.418			-0.028	0.058	1.186			-0.008	-0.050	0.969			0.016	-0.124	0.867			0.251	0.001	1.572			0.243	-0.232	1.610
0.062	-0.208	1.545			0.073	-0.144	1.537			0.135	0.162	1.514			0.213	0.301	1.495			0.035	0.096	1.414			-0.023	0.058	1.182			-0.001	-0.045	0.972			0.026	-0.123	0.862			0.252	0.001	1.573			0.243	-0.233	1.614
0.062	-0.209	1.545			0.073	-0.145	1.537			0.135	0.162	1.512			0.213	0.301	1.493			0.039	0.095	1.411			-0.017	0.058	1.179			0.006	-0.043	0.972			0.035	-0.123	0.858			0.252	0.001	1.574			0.243	-0.234	1.619
0.061	-0.211	1.545			0.073	-0.146	1.537			0.136	0.162	1.510			0.213	0.301	1.492			0.043	0.093	1.409			-0.012	0.058	1.176			0.012	-0.042	0.970			0.042	-0.123	0.856			0.253	0.001	1.576			0.243	-0.235	1.622
0.061	-0.212	1.545			0.073	-0.147	1.536			0.137	0.162	1.508			0.214	0.301	1.490			0.046	0.092	1.406			-0.007	0.057	1.174			0.017	-0.042	0.971			0.048	-0.122	0.854			0.253	0.001	1.577			0.243	-0.235	1.626
0.060	-0.213	1.545			0.073	-0.148	1.536			0.138	0.161	1.507			0.214	0.301	1.488			0.050	0.091	1.404			-0.004	0.057	1.172			0.020	-0.042	0.971			0.053	-0.124	0.851			0.254	0.002	1.578			0.243	-0.236	1.629
0.059	-0.214	1.545			0.072	-0.149	1.536			0.139	0.161	1.505			0.215	0.300	1.486			0.053	0.090	1.402			0.000	0.057	1.170			0.022	-0.042	0.974			0.057	-0.127	0.849			0.255	0.003	1.580			0.242	-0.236	1.631
0.062	-0.214	1.555			0.073	-0.150	1.540			0.140	0.161	1.503			0.215	0.300	1.485			0.055	0.089	1.400			0.004	0.056	1.169			0.024	-0.043	0.975			0.060	-0.130	0.847			0.255	0.003	1.581			0.242	-0.236	1.634
0.063	-0.214	1.562			0.075	-0.150	1.543			0.141	0.161	1.501			0.216	0.300	1.483			0.058	0.088	1.398			0.006	0.055	1.168			0.024	-0.044	0.979			0.061	-0.133	0.846			0.256	0.004	1.582			0.242	-0.236	1.635
0.065	-0.214	1.567			0.076	-0.151	1.547			0.142	0.160	1.500			0.217	0.299	1.481			0.060	0.088	1.397			0.009	0.054	1.168			0.025	-0.046	0.981			0.062	-0.136	0.847			0.257	0.004	1.583			0.242	-0.236	1.637
0.065	-0.214	1.571			0.077	-0.151	1.549			0.143	0.160	1.498			0.218	0.298	1.479			0.062	0.087	1.396			0.011	0.053	1.168			0.025	-0.048	0.982			0.062	-0.139	0.847			0.258	0.004	1.584			0.242	-0.236	1.639
0.066	-0.214	1.574			0.077	-0.152	1.552			0.144	0.160	1.497			0.219	0.298	1.478			0.064	0.086	1.395			0.012	0.052	1.169			0.024	-0.049	0.983			0.062	-0.141	0.848			0.258	0.004	1.585			0.241	-0.236	1.640
0.067	-0.215	1.577			0.078	-0.152	1.554			0.144	0.159	1.495			0.220	0.297	1.476			0.066	0.085	1.393			0.014	0.051	1.169			0.024	-0.051	0.985			0.061	-0.144	0.849			0.259	0.005	1.586			0.241	-0.236	1.641
0.067	-0.215	1.579			0.079	-0.152	1.555			0.145	0.159	1.494			0.221	0.297	1.475			0.067	0.084	1.392			0.014	0.050	1.170			0.023	-0.052	0.986			0.060	-0.146	0.850			0.259	0.005	1.587			0.241	-0.236	1.643
0.068	-0.215	1.581			0.079	-0.152	1.557			0.146	0.159	1.493			0.222	0.296	1.474			0.068	0.083	1.392			0.015	0.049	1.170			0.022	-0.054	0.986			0.059	-0.147	0.851			0.260	0.005	1.587			0.241	-0.236	1.644
0.068	-0.215	1.583			0.080	-0.153	1.558			0.147	0.158	1.492			0.222	0.296	1.473			0.070	0.083	1.391			0.015	0.048	1.171			0.022	-0.056	0.986			0.057	-0.147	0.856			0.260	0.005	1.588			0.241	-0.235	1.644
0.068	-0.215	1.584			0.080	-0.153	1.560			0.148	0.158	1.491			0.223	0.295	1.472			0.071	0.082	1.390			0.016	0.047	1.172			0.022	-0.057	0.986			0.056	-0.147	0.857			0.261	0.005	1.589			0.241	-0.234	1.645
0.069	-0.215	1.585			0.081	-0.153	1.561			0.149	0.158	1.490			0.224	0.295	1.471			0.072	0.082	1.389			0.016	0.047	1.173			0.022	-0.058	0.986			0.055	-0.147	0.859			0.261	0.004	1.589			0.241	-0.233	1.645
0.069	-0.216	1.586			0.082	-0.154	1.562			0.149	0.158	1.489			0.225	0.294	1.470			0.073	0.082	1.388			0.016	0.046	1.173			0.021	-0.059	0.987			0.055	-0.147	0.860			0.262	0.004	1.589			0.241	-0.232	1.645
0.070	-0.216	1.587			0.082	-0.154	1.563			0.150	0.157	1.488			0.225	0.294	1.469			0.074	0.081	1.388			0.016	0.045	1.174			0.021	-0.060	0.987			0.055	-0.148	0.861			0.262	0.004	1.590			0.242	-0.231	1.645
0.070	-0.216	1.588			0.083	-0.154	1.564			0.151	0.157	1.488			0.226	0.294	1.469			0.075	0.081	1.387			0.016	0.045	1.174			0.021	-0.060	0.987			0.055	-0.148	0.861			0.262	0.003	1.590			0.242	-0.230	1.645
0.071	-0.216	1.589			0.084	-0.154	1.565			0.151	0.157	1.487			0.226	0.293	1.468			0.076	0.081	1.386			0.016	0.044	1.174			0.021	-0.061	0.988			0.056	-0.148	0.861			0.263	0.003	1.590			0.242	-0.228	1.645
0.072	-0.217	1.590			0.084	-0.155	1.565			0.152	0.157	1.486			0.227	0.293	1.468			0.076	0.081	1.386			0.016	0.044	1.175			0.021	-0.061	0.989			0.056	-0.148	0.861			0.263	0.002	1.590			0.242	-0.227	1.644
0.072	-0.217	1.590			0.085	-0.155	1.566			0.153	0.157	1.486			0.228	0.293	1.467			0.077	0.081	1.385			0.016	0.043	1.175			0.020	-0.062	0.990			0.056	-0.149	0.862			0.263	0.002	1.591			0.243	-0.226	1.644
0.065	-0.218	1.571			0.081	-0.156	1.555			0.153	0.156	1.485			0.228	0.292	1.466			0.078	0.081	1.385			0.016	0.043	1.175			0.020	-0.062	0.990			0.056	-0.149	0.862			0.264	0.002	1.591			0.243	-0.225	1.644
0.065	-0.219	1.572			0.081	-0.156	1.555			0.153	0.156	1.485			0.229	0.292	1.466			0.078	0.081	1.384			0.015	0.043	1.175			0.020	-0.062	0.991			0.056	-0.149	0.862			0.264	0.001	1.591			0.243	-0.225	1.644
0.062	-0.219	1.564			0.080	-0.156	1.552			0.154	0.156	1.485			0.229	0.292	1.466			0.079	0.081	1.384			0.015	0.042	1.176			0.019	-0.062	0.992			0.056	-0.150	0.862			0.264	0.001	1.591			0.243	-0.225	1.644
0.059	-0.219	1.559			0.078	-0.157	1.548			0.154	0.156	1.484			0.230	0.292	1.465			0.079	0.081	1.384			0.015	0.042	1.176			0.019	-0.063	0.993			0.055	-0.150	0.863			0.264	0.001	1.591			0.243	-0.224	1.644
0.064	-0.218	1.564			0.080	-0.156	1.550			0.155	0.156	1.484			0.230	0.291	1.465			0.080	0.081	1.383			0.015	0.042	1.176			0.019	-0.063	0.993			0.055	-0.150	0.863			0.264	0.000	1.591			0.243	-0.224	1.644
0.067	-0.218	1.568			0.082	-0.156	1.552			0.155	0.156	1.483			0.231	0.291	1.465			0.080	0.082	1.383			0.015	0.042	1.176			0.019	-0.063	0.993			0.055	-0.151	0.863			0.264	0.000	1.591			0.243	-0.223	1.644
0.069	-0.218	1.570			0.084	-0.156	1.554			0.155	0.156	1.483			0.231	0.291	1.464			0.081	0.082	1.383			0.014	0.041	1.176			0.018	-0.064	0.993			0.054	-0.151	0.864			0.265	-0.000	1.591			0.243	-0.223	1.644
0.070	-0.218	1.572			0.085	-0.156	1.555			0.156	0.156	1.483			0.232	0.291	1.464			0.081	0.082	1.382			0.014	0.041	1.177			0.018	-0.065	0.993			0.054	-0.151	0.864			0.265	-0.001	1.591			0.243	-0.223	1.644
0.071	-0.218	1.574			0.086	-0.156	1.556			0.156	0.155	1.482			0.232	0.291	1.464			0.081	0.082	1.382			0.014	0.041	1.177			0.017	-0.065	0.993			0.053	-0.152	0.864			0.265	-0.001	1.591			0.243	-0.223	1.644
0.064	-0.213	1.562			0.081	-0.153	1.548			0.156	0.155	1.482			0.233	0.290	1.463			0.081	0.082	1.382			0.013	0.041	1.177			0.017	-0.066	0.993			0.052	-0.152	0.865			0.266	-0.001	1.591			0.243	-0.223	1.644
0.066	-0.213	1.566			0.081	-0.153	1.550			0.156	0.155	1.482			0.233	0.290	1.463			0.082	0.083	1.382			0.013	0.041	1.177			0.016	-0.066	0.993			0.051	-0.153	0.865			0.266	-0.000	1.592			0.244	-0.223	1.643
0.059	-0.213	1.558			0.077	-0.152	1.544			0.157	0.155	1.482			0.233	0.290	1.463			0.082	0.083	1.382			0.012	0.041	1.177			0.015	-0.067	0.992			0.050	-0.153	0.866			0.267	-0.000	1.592			0.244	-0.223	1.643
0.061	-0.210	1.563			0.078	-0.150	1.547			0.157	0.155	1.481			0.234	0.290	1.463			0.082	0.083	1.381			0.012	0.041	1.178			0.014	-0.068	0.992			0.048	-0.154	0.866			0.267	-0.000	1.592			0.244	-0.225	1.643
0.054	-0.207	1.557			0.073	-0.148	1.542			0.157	0.155	1.481			0.234	0.290	1.463			0.082	0.083	1.381			0.011	0.040	1.178			0.013	-0.069	0.991			0.044	-0.154	0.867			0.268	0.000	1.592			0.244	-0.227	1.642
0.050	-0.205	1.554			0.069	-0.146	1.540			0.157	0.155	1.481			0.234	0.290	1.462			0.082	0.083	1.381			0.011	0.040	1.178			0.010	-0.070	0.991			0.038	-0.155	0.868			0.268	0.000	1.592			0.243	-0.230	1.642
0.060	-0.213	1.546			0.076	-0.151	1.534			0.157	0.155	1.481			0.235	0.289	1.462			0.082	0.083	1.381			0.010	0.040	1.179			0.007	-0.072	0.990			0.027	-0.156	0.869			0.269	0.001	1.592			0.243	-0.232	1.642
0.068	-0.218	1.538			0.081	-0.154	1.528			0.158	0.155	1.480			0.235	0.289	1.462			0.082	0.083	1.381			0.009	0.039	1.179			0.001	-0.074	0.988			0.010	-0.155	0.874			0.269	0.001	1.592			0.243	-0.234	1.642
0.073	-0.221	1.533			0.085	-0.157	1.524			0.158	0.155	1.480			0.235	0.289	1.462			0.082	0.083	1.381			0.008	0.039	1.180			-0.013	-0.082	0.980			-0.007	-0.156	0.875			0.270	0.001	1.592			0.243	-0.236	1.642
0.076	-0.223	1.528			0.088	-0.159	1.521			0.158	0.155	1.480			0.235	0.289	1.462			0.082	0.083	1.381			0.006	0.035	1.180			-0.021	-0.087	0.975			-0.019	-0.155	0.877			0.270	0.002	1.592			0.243	-0.237	1.641
0.079	-0.225	1.525			0.090	-0.160	1.518			0.158	0.155	1.480			0.236	0.289	1.461			0.082	0.083	1.382			0.003	0.034	1.181			-0.028	-0.091	0.971			-0.029	-0.155	0.880			0.270	0.002	1.592			0.243	-0.239	1.641
0.081	-0.227	1.523			0.092	-0.161	1.516			0.158	0.155	1.480			0.236	0.289	1.461			0.081	0.082	1.382			0.001	0.033	1.183			-0.034	-0.094	0.968			-0.037	-0.154	0.882			0.271	0.002	1.592			0.243	-0.240	1.641
0.083	-0.228	1.521			0.093	-0.162	1.514			0.158	0.155	1.480			0.236	0.289	1.461			0.081	0.081	1.383			-0.001	0.032	1.184			-0.038	-0.097	0.965			-0.044	-0.154	0.884			0.271	0.002	1.592			0.243	-0.241	1.641
0.084	-0.229	1.519			0.095	-0.163	1.513			0.158	0.155	1.479			0.236	0.289	1.461			0.080	0.081	1.383			-0.003	0.031	1.185			-0.043	-0.099	0.963			-0.049	-0.153	0.885			0.271	0.003	1.593			0.243	-0.242	1.641
0.085	-0.230	1.518			0.096	-0.164	1.512			0.159	0.155	1.479			0.236	0.289	1.461			0.080	0.080	1.384			-0.005	0.031	1.186			-0.046	-0.100	0.962			-0.053	-0.153	0.886			0.272	0.003	1.593			0.243	-0.243	1.641
0.086	-0.230	1.517			0.096	-0.165	1.510			0.159	0.155	1.479			0.237	0.289	1.461			0.079	0.080	1.384			-0.006	0.030	1.187			-0.049	-0.101	0.961			-0.058	-0.152	0.887			0.272	0.003	1.593			0.243	-0.244	1.641
0.087	-0.231	1.515			0.097	-0.165	1.509			0.159	0.155	1.479			0.237	0.289	1.461			0.079	0.079	1.384			-0.008	0.030	1.188			-0.052	-0.101	0.960			-0.061	-0.151	0.888			0.272	0.003	1.593			0.244	-0.245	1.640
0.087	-0.231	1.514			0.098	-0.166	1.508			0.159	0.155	1.479			0.237	0.289	1.461			0.078	0.079	1.385			-0.009	0.030	1.188			-0.055	-0.101	0.959			-0.067	-0.145	0.893			0.273	0.003	1.592			0.244	-0.246	1.640
0.088	-0.232	1.513			0.098	-0.166	1.508			0.159	0.155	1.479			0.237	0.288	1.461			0.078	0.079	1.385			-0.010	0.030	1.189			-0.058	-0.102	0.959			-0.071	-0.141	0.897			0.273	0.003	1.592			0.244	-0.246	1.640
0.089	-0.232	1.513			0.099	-0.166	1.507			0.159	0.155	1.479			0.237	0.288	1.460			0.077	0.079	1.386			-0.011	0.029	1.190			-0.061	-0.101	0.959			-0.075	-0.137	0.901			0.273	0.004	1.592			0.244	-0.247	1.640
0.089	-0.233	1.512			0.099	-0.167	1.506			0.159	0.155	1.478			0.237	0.288	1.460			0.076	0.078	1.386			-0.012	0.029	1.190			-0.065	-0.101	0.957			-0.079	-0.136	0.902			0.273	0.004	1.592			0.244	-0.247	1.640
0.089	-0.233	1.511			0.099	-0.167	1.505			0.159	0.155	1.478			0.237	0.288	1.460			0.076	0.078	1.386			-0.013	0.029	1.191			-0.068	-0.102	0.956			-0.085	-0.137	0.899			0.273	0.004	1.592			0.244	-0.248	1.639
0.089	-0.233	1.511			0.100	-0.167	1.505			0.159	0.155	1.478			0.237	0.288	1.460			0.075	0.078	1.387			-0.014	0.029	1.191			-0.071	-0.102	0.955			-0.088	-0.135	0.901			0.274	0.004	1.592			0.245	-0.249	1.639
0.089	-0.234	1.511			0.100	-0.167	1.504			0.159	0.155	1.478			0.237	0.288	1.460			0.074	0.078	1.387			-0.015	0.029	1.192			-0.074	-0.102	0.954			-0.091	-0.134	0.901			0.274	0.004	1.592			0.245	-0.249	1.639
0.089	-0.234	1.510			0.100	-0.168	1.504			0.159	0.155	1.478			0.237	0.289	1.460			0.074	0.077	1.388			-0.017	0.029	1.192			-0.077	-0.102	0.953			-0.093	-0.132	0.902			0.274	0.004	1.592			0.245	-0.250	1.639
0.089	-0.234	1.510			0.100	-0.168	1.504			0.159	0.155	1.478			0.237	0.289	1.460			0.073	0.077	1.388			-0.018	0.029	1.192			-0.079	-0.102	0.952			-0.095	-0.131	0.903			0.274	0.004	1.592			0.245	-0.250	1.639
0.089	-0.234	1.510			0.100	-0.168	1.503			0.159	0.155	1.478			0.237	0.289	1.460			0.073	0.077	1.389			-0.019	0.029	1.193			-0.081	-0.102	0.952			-0.097	-0.129	0.904			0.274	0.004	1.592			0.245	-0.250	1.639
0.089	-0.234	1.510			0.100	-0.168	1.503			0.159	0.155	1.478			0.237	0.289	1.460			0.072	0.077	1.389			-0.020	0.029	1.193			-0.082	-0.102	0.951			-0.098	-0.128	0.905			0.274	0.004	1.592			0.245	-0.251	1.638
0.088	-0.234	1.510			0.100	-0.168	1.503			0.159	0.155	1.478			0.237	0.289	1.460			0.071	0.077	1.390			-0.021	0.029	1.193			-0.083	-0.101	0.950			-0.099	-0.126	0.906			0.274	0.004	1.592			0.245	-0.251	1.638
0.088	-0.234	1.511			0.100	-0.168	1.503			0.159	0.155	1.478			0.237	0.289	1.460			0.071	0.076	1.390			-0.021	0.030	1.194			-0.085	-0.101	0.950			-0.099	-0.124	0.907			0.274	0.004	1.592			0.245	-0.252	1.638
0.088	-0.234	1.511			0.100	-0.169	1.503			0.159	0.155	1.478			0.237	0.289	1.460			0.070	0.076	1.390			-0.022	0.030	1.194			-0.086	-0.100	0.950			-0.100	-0.122	0.908			0.274	0.004	1.592			0.246	-0.252	1.638
0.087	-0.234	1.511			0.099	-0.169	1.503			0.159	0.155	1.478			0.237	0.289	1.461			0.070	0.076	1.391			-0.022	0.030	1.194			-0.086	-0.100	0.949			-0.100	-0.121	0.908			0.274	0.005	1.592			0.246	-0.252	1.638
0.087	-0.234	1.512			0.099	-0.169	1.503			0.159	0.155	1.478			0.237	0.289	1.461			0.069	0.076	1.391			-0.023	0.030	1.195			-0.087	-0.099	0.949			-0.099	-0.119	0.909			0.274	0.005	1.591			0.246	-0.252	1.638
0.087	-0.234	1.512			0.099	-0.169	1.504			0.159	0.155	1.478			0.236	0.289	1.461			0.069	0.076	1.392			-0.023	0.030	1.195			-0.087	-0.098	0.949			-0.099	-0.118	0.909			0.274	0.005	1.591			0.246	-0.253	1.638
0.087	-0.234	1.512			0.099	-0.169	1.504			0.159	0.155	1.478			0.236	0.289	1.461			0.069	0.076	1.392			-0.023	0.030	1.195			-0.087	-0.097	0.948			-0.098	-0.117	0.910			0.275	0.005	1.591			0.246	-0.253	1.638
0.086	-0.234	1.512			0.099	-0.169	1.504			0.159	0.155	1.478			0.236	0.290	1.461			0.068	0.076	1.392			-0.024	0.030	1.196			-0.086	-0.096	0.948			-0.097	-0.115	0.910			0.275	0.005	1.591			0.246	-0.253	1.637
0.086	-0.234	1.513			0.098	-0.169	1.504			0.159	0.155	1.478			0.236	0.290	1.461			0.068	0.076	1.393			-0.024	0.030	1.196			-0.086	-0.095	0.948			-0.096	-0.114	0.911			0.275	0.005	1.591			0.246	-0.253	1.637
0.086	-0.234	1.513			0.098	-0.169	1.504			0.159	0.155	1.478			0.236	0.290	1.461			0.068	0.075	1.393			-0.024	0.030	1.196			-0.085	-0.094	0.948			-0.095	-0.113	0.911			0.275	0.005	1.591			0.246	-0.254	1.637
0.086	-0.234	1.513			0.098	-0.169	1.505			0.159	0.155	1.478			0.236	0.290	1.461			0.068	0.075	1.393			-0.024	0.031	1.197			-0.084	-0.093	0.948			-0.092	-0.114	0.909			0.275	0.005	1.591			0.246	-0.254	1.637
0.086	-0.234	1.514			0.098	-0.169	1.505			0.159	0.155	1.478			0.236	0.290	1.461			0.068	0.075	1.393			-0.024	0.031	1.197			-0.083	-0.092	0.948			-0.090	-0.114	0.907			0.275	0.005	1.591			0.246	-0.254	1.637
0.085	-0.234	1.514			0.098	-0.169	1.505			0.159	0.155	1.478			0.236	0.290	1.461			0.068	0.075	1.394			-0.024	0.031	1.197			-0.082	-0.091	0.949			-0.089	-0.114	0.907			0.275	0.005	1.591			0.246	-0.254	1.637
0.085	-0.234	1.515			0.098	-0.169	1.506			0.159	0.156	1.479			0.236	0.290	1.461			0.067	0.075	1.394			-0.024	0.032	1.197			-0.081	-0.090	0.950			-0.087	-0.114	0.907			0.275	0.005	1.591			0.246	-0.254	1.637
0.085	-0.234	1.515			0.098	-0.169	1.506			0.159	0.156	1.479			0.236	0.290	1.462			0.067	0.075	1.394			-0.024	0.032	1.198			-0.080	-0.089	0.950			-0.086	-0.114	0.907			0.275	0.005	1.591			0.246	-0.254	1.637
0.085	-0.234	1.515			0.098	-0.169	1.506			0.159	0.156	1.479			0.236	0.290	1.462			0.067	0.075	1.394			-0.024	0.032	1.198			-0.079	-0.088	0.951			-0.084	-0.113	0.907			0.275	0.005	1.591			0.247	-0.255	1.637
0.085	-0.234	1.516			0.098	-0.169	1.507			0.159	0.156	1.479			0.236	0.290	1.462			0.067	0.075	1.395			-0.024	0.033	1.198			-0.078	-0.087	0.952			-0.083	-0.113	0.907			0.275	0.005	1.591			0.247	-0.255	1.637
0.085	-0.234	1.516			0.098	-0.169	1.507			0.159	0.156	1.479			0.236	0.290	1.462			0.067	0.075	1.395			-0.024	0.033	1.198			-0.077	-0.087	0.952			-0.082	-0.113	0.908			0.275	0.005	1.591			0.247	-0.255	1.637
0.085	-0.234	1.517			0.098	-0.169	1.508			0.159	0.156	1.479			0.236	0.290	1.462			0.067	0.075	1.395			-0.024	0.033	1.198			-0.077	-0.087	0.952			-0.082	-0.113	0.908			0.275	0.005	1.591			0.247	-0.255	1.637
0.085	-0.234	1.517			0.098	-0.169	1.508			0.159	0.156	1.480			0.236	0.290	1.462			0.067	0.075	1.395			-0.024	0.033	1.199			-0.077	-0.086	0.952			-0.081	-0.112	0.908			0.276	0.005	1.591			0.247	-0.255	1.637
0.085	-0.234	1.518			0.098	-0.169	1.508			0.159	0.156	1.480			0.236	0.290	1.463			0.067	0.075	1.396			-0.024	0.034	1.199			-0.076	-0.086	0.952			-0.080	-0.112	0.908			0.276	0.005	1.591			0.247	-0.255	1.637
0.085	-0.234	1.518			0.098	-0.169	1.509			0.159	0.156	1.480			0.236	0.290	1.463			0.067	0.075	1.396			-0.024	0.034	1.199			-0.076	-0.086	0.952			-0.080	-0.112	0.908			0.276	0.006	1.591			0.247	-0.255	1.637
0.085	-0.234	1.519			0.098	-0.169	1.509			0.159	0.156	1.480			0.236	0.290	1.463			0.067	0.075	1.396			-0.023	0.034	1.199			-0.076	-0.086	0.952			-0.079	-0.112	0.909			0.276	0.006	1.591			0.247	-0.255	1.637
0.085	-0.234	1.519			0.098	-0.169	1.510			0.159	0.156	1.481			0.236	0.290	1.463			0.067	0.075	1.396			-0.023	0.034	1.199			-0.075	-0.086	0.953			-0.079	-0.112	0.909			0.276	0.006	1.591			0.247	-0.255	1.637
0.085	-0.234	1.520			0.098	-0.169	1.510			0.159	0.156	1.481			0.236	0.290	1.464			0.067	0.075	1.397			-0.023	0.035	1.200			-0.075	-0.086	0.953			-0.078	-0.111	0.909			0.276	0.006	1.591			0.247	-0.255	1.637
0.085	-0.234	1.520			0.098	-0.169	1.511			0.159	0.156	1.481			0.236	0.290	1.464			0.067	0.075	1.397			-0.023	0.035	1.200			-0.075	-0.085	0.953			-0.078	-0.111	0.909			0.276	0.006	1.592			0.247	-0.255	1.637
0.085	-0.234	1.521			0.098	-0.169	1.511			0.159	0.156	1.482			0.236	0.290	1.464			0.067	0.075	1.397			-0.023	0.035	1.200			-0.075	-0.085	0.953			-0.077	-0.111	0.910			0.276	0.006	1.592			0.247	-0.255	1.637
0.085	-0.234	1.521			0.098	-0.169	1.512			0.159	0.156	1.482			0.236	0.290	1.464			0.067	0.075	1.397			-0.023	0.035	1.200			-0.074	-0.085	0.953			-0.077	-0.111	0.910			0.276	0.006	1.592			0.247	-0.255	1.637
0.085	-0.234	1.521			0.098	-0.169	1.512			0.159	0.156	1.482			0.236	0.290	1.465			0.067	0.075	1.398			-0.023	0.035	1.201			-0.074	-0.085	0.953			-0.077	-0.112	0.909			0.276	0.006	1.592			0.247	-0.255	1.637
0.085	-0.234	1.522			0.098	-0.169	1.512			0.159	0.157	1.483			0.237	0.290	1.465			0.067	0.075	1.398			-0.022	0.035	1.201			-0.074	-0.085	0.954			-0.077	-0.112	0.910			0.276	0.006	1.592			0.247	-0.255	1.637
0.085	-0.234	1.522			0.098	-0.169	1.513			0.159	0.157	1.483			0.237	0.290	1.465			0.067	0.075	1.398			-0.022	0.035	1.201			-0.074	-0.085	0.954			-0.077	-0.112	0.910			0.276	0.006	1.592			0.247	-0.255	1.637
0.085	-0.234	1.522			0.098	-0.169	1.513			0.159	0.157	1.483			0.237	0.290	1.465			0.067	0.075	1.399			-0.022	0.035	1.201			-0.074	-0.085	0.954			-0.076	-0.112	0.910			0.276	0.006	1.592			0.247	-0.255	1.638
0.085	-0.234	1.523			0.098	-0.169	1.514			0.159	0.157	1.484			0.237	0.290	1.466			0.067	0.075	1.399			-0.022	0.035	1.201			-0.074	-0.085	0.955			-0.076	-0.112	0.910			0.276	0.006	1.592			0.247	-0.255	1.638
0.085	-0.234	1.523			0.098	-0.169	1.514			0.160	0.157	1.484			0.237	0.290	1.466			0.067	0.075	1.399			-0.022	0.035	1.202			-0.073	-0.085	0.955			-0.076	-0.112	0.910			0.277	0.006	1.592			0.247	-0.255	1.638
0.085	-0.234	1.524			0.098	-0.169	1.514			0.160	0.157	1.484			0.237	0.290	1.466			0.067	0.075	1.400			-0.021	0.035	1.202			-0.073	-0.085	0.955			-0.076	-0.112	0.911			0.277	0.006	1.592			0.247	-0.255	1.638
0.085	-0.234	1.524			0.098	-0.169	1.515			0.160	0.157	1.485			0.237	0.290	1.467			0.067	0.075	1.400			-0.021	0.036	1.202			-0.073	-0.085	0.955			-0.076	-0.113	0.911			0.277	0.006	1.592			0.247	-0.255	1.638
0.085	-0.234	1.524			0.098	-0.169	1.515			0.160	0.157	1.485			0.237	0.290	1.467			0.067	0.075	1.400			-0.021	0.036	1.202			-0.073	-0.085	0.955			-0.076	-0.113	0.911			0.277	0.006	1.592			0.247	-0.254	1.638
0.085	-0.234	1.524			0.098	-0.169	1.515			0.160	0.157	1.485			0.237	0.290	1.467			0.067	0.075	1.400			-0.021	0.036	1.203			-0.073	-0.085	0.956			-0.076	-0.113	0.911			0.277	0.006	1.593			0.247	-0.254	1.638
0.085	-0.234	1.525			0.098	-0.169	1.515			0.160	0.157	1.486			0.238	0.290	1.468			0.067	0.076	1.401			-0.021	0.036	1.203			-0.073	-0.085	0.956			-0.076	-0.113	0.912			0.277	0.006	1.593			0.247	-0.254	1.638
0.085	-0.234	1.525			0.098	-0.169	1.516			0.160	0.157	1.486			0.238	0.290	1.468			0.067	0.076	1.401			-0.021	0.036	1.203			-0.073	-0.085	0.956			-0.076	-0.113	0.912			0.277	0.006	1.593			0.247	-0.254	1.638
0.085	-0.234	1.525			0.098	-0.169	1.516			0.160	0.158	1.486			0.238	0.290	1.468			0.068	0.076	1.401			-0.021	0.036	1.203			-0.073	-0.085	0.956			-0.075	-0.113	0.912			0.277	0.006	1.593			0.247	-0.254	1.638
0.085	-0.234	1.525			0.098	-0.169	1.516			0.160	0.158	1.487			0.238	0.290	1.469			0.068	0.076	1.401			-0.020	0.036	1.204			-0.073	-0.085	0.956			-0.076	-0.113	0.912			0.277	0.006	1.593			0.247	-0.254	1.638
0.085	-0.234	1.525			0.098	-0.169	1.516			0.160	0.158	1.487			0.238	0.290	1.469			0.068	0.076	1.402			-0.020	0.036	1.204			-0.073	-0.085	0.957			-0.077	-0.113	0.912			0.277	0.006	1.593			0.247	-0.254	1.639
0.085	-0.234	1.526			0.098	-0.169	1.517			0.160	0.158	1.487			0.238	0.290	1.469			0.068	0.076	1.402			-0.021	0.035	1.203			-0.073	-0.086	0.956			-0.078	-0.114	0.912			0.277	0.006	1.593			0.247	-0.254	1.639
0.085	-0.234	1.526			0.098	-0.169	1.517			0.160	0.158	1.488			0.238	0.290	1.470			0.068	0.076	1.402			-0.023	0.034	1.201			-0.074	-0.086	0.956			-0.080	-0.115	0.911			0.277	0.005	1.593			0.247	-0.254	1.639
0.085	-0.234	1.526			0.098	-0.169	1.517			0.160	0.158	1.488			0.238	0.290	1.470			0.068	0.076	1.402			-0.024	0.033	1.200			-0.076	-0.087	0.955			-0.083	-0.115	0.911			0.277	0.005	1.593			0.247	-0.253	1.639
0.084	-0.234	1.526			0.097	-0.169	1.517			0.160	0.158	1.488			0.238	0.290	1.470			0.068	0.076	1.403			-0.025	0.033	1.199			-0.078	-0.088	0.955			-0.086	-0.117	0.911			0.277	0.005	1.593			0.247	-0.253	1.639
0.084	-0.233	1.526			0.097	-0.169	1.517			0.160	0.158	1.489			0.238	0.290	1.470			0.068	0.076	1.403			-0.027	0.032	1.199			-0.081	-0.088	0.955			-0.091	-0.117	0.911			0.277	0.005	1.593			0.247	-0.253	1.639
0.083	-0.233	1.526			0.097	-0.168	1.518			0.161	0.158	1.489			0.238	0.290	1.471			0.068	0.076	1.403			-0.028	0.031	1.198			-0.086	-0.089	0.957			-0.097	-0.118	0.911			0.277	0.005	1.593			0.247	-0.253	1.639
0.082	-0.233	1.527			0.096	-0.168	1.518			0.161	0.158	1.489			0.238	0.290	1.471			0.068	0.076	1.403			-0.030	0.031	1.198			-0.091	-0.089	0.959			-0.103	-0.119	0.912			0.277	0.005	1.594			0.247	-0.253	1.639
0.081	-0.233	1.527			0.095	-0.168	1.518			0.161	0.158	1.489			0.238	0.290	1.471			0.068	0.076	1.403			-0.031	0.030	1.198			-0.097	-0.089	0.961			-0.111	-0.119	0.914			0.277	0.005	1.594			0.247	-0.253	1.639
0.080	-0.232	1.527			0.095	-0.168	1.518			0.161	0.158	1.490			0.238	0.290	1.471			0.067	0.076	1.403			-0.034	0.029	1.198			-0.104	-0.089	0.963			-0.117	-0.120	0.916			0.277	0.004	1.594			0.247	-0.253	1.639
0.079	-0.232	1.527			0.094	-0.167	1.518			0.161	0.158	1.490			0.238	0.290	1.471			0.067	0.077	1.403			-0.036	0.028	1.198			-0.110	-0.089	0.965			-0.131	-0.121	0.916			0.277	0.004	1.594			0.247	-0.252	1.639
0.078	-0.232	1.527			0.093	-0.167	1.519			0.161	0.158	1.490			0.238	0.290	1.471			0.067	0.077	1.404			-0.038	0.027	1.198			-0.118	-0.089	0.967			-0.143	-0.123	0.917			0.277	0.004	1.594			0.247	-0.252	1.639
0.077	-0.231	1.528			0.092	-0.167	1.519			0.161	0.158	1.490			0.238	0.290	1.471			0.067	0.077	1.404			-0.040	0.026	1.199			-0.129	-0.090	0.968			-0.154	-0.124	0.917			0.277	0.004	1.594			0.247	-0.252	1.639
0.076	-0.231	1.528			0.092	-0.167	1.519			0.161	0.158	1.490			0.238	0.290	1.472			0.066	0.077	1.404			-0.042	0.026	1.200			-0.137	-0.090	0.971			-0.164	-0.125	0.918			0.277	0.004	1.594			0.247	-0.252	1.639
0.075	-0.231	1.528			0.091	-0.166	1.519			0.161	0.158	1.490			0.238	0.290	1.472			0.066	0.077	1.404			-0.044	0.026	1.201			-0.144	-0.089	0.973			-0.173	-0.125	0.919			0.277	0.003	1.594			0.247	-0.251	1.639
0.074	-0.230	1.528			0.090	-0.166	1.519			0.161	0.158	1.490			0.238	0.291	1.472			0.065	0.078	1.404			-0.046	0.026	1.203			-0.150	-0.089	0.975			-0.181	-0.125	0.920			0.276	0.003	1.593			0.247	-0.251	1.638
0.074	-0.230	1.528			0.089	-0.166	1.519			0.161	0.158	1.490			0.238	0.291	1.472			0.064	0.078	1.404			-0.051	0.025	1.204			-0.157	-0.090	0.976			-0.188	-0.125	0.922			0.276	0.003	1.593			0.247	-0.250	1.638
0.073	-0.230	1.528			0.089	-0.166	1.519			0.161	0.158	1.490			0.238	0.291	1.471			0.063	0.079	1.403			-0.055	0.025	1.204			-0.164	-0.090	0.977			-0.194	-0.125	0.923			0.276	0.003	1.593			0.247	-0.249	1.637
0.072	-0.230	1.528			0.088	-0.166	1.519			0.160	0.158	1.490			0.237	0.291	1.471			0.062	0.079	1.403			-0.060	0.024	1.205			-0.171	-0.091	0.977			-0.200	-0.124	0.925			0.276	0.002	1.593			0.247	-0.248	1.636
0.071	-0.229	1.528			0.087	-0.165	1.519			0.160	0.158	1.490			0.237	0.291	1.471			0.061	0.079	1.403			-0.066	0.024	1.205			-0.177	-0.092	0.978			-0.206	-0.124	0.927			0.276	0.002	1.592			0.248	-0.248	1.636
0.071	-0.229	1.528			0.087	-0.165	1.519			0.160	0.158	1.490			0.237	0.291	1.471			0.060	0.080	1.403			-0.072	0.024	1.205			-0.183	-0.092	0.979			-0.211	-0.123	0.929			0.276	0.002	1.592			0.248	-0.247	1.635
0.070	-0.229	1.528			0.086	-0.165	1.520			0.160	0.158	1.490			0.236	0.291	1.470			0.059	0.080	1.403			-0.077	0.023	1.206			-0.188	-0.092	0.981			-0.216	-0.122	0.932			0.275	0.002	1.591			0.248	-0.246	1.634
0.070	-0.229	1.528			0.086	-0.165	1.520			0.160	0.158	1.490			0.236	0.291	1.470			0.058	0.081	1.402			-0.081	0.022	1.207			-0.193	-0.092	0.982			-0.221	-0.121	0.934			0.275	0.001	1.591			0.248	-0.245	1.633
0.069	-0.229	1.528			0.085	-0.165	1.520			0.159	0.158	1.490			0.235	0.292	1.470			0.057	0.081	1.402			-0.086	0.022	1.207			-0.197	-0.092	0.983			-0.225	-0.121	0.936			0.275	0.001	1.590			0.248	-0.244	1.632
0.069	-0.228	1.528			0.084	-0.165	1.520			0.159	0.158	1.490			0.235	0.292	1.469			0.055	0.082	1.402			-0.090	0.021	1.208			-0.201	-0.092	0.984			-0.228	-0.120	0.938			0.275	0.001	1.590			0.248	-0.243	1.631
0.068	-0.228	1.528			0.084	-0.164	1.520			0.159	0.157	1.490			0.234	0.292	1.469			0.054	0.082	1.402			-0.094	0.020	1.208			-0.204	-0.092	0.986			-0.231	-0.120	0.939			0.274	0.001	1.589			0.248	-0.242	1.630
0.068	-0.228	1.528			0.083	-0.164	1.520			0.158	0.157	1.490			0.234	0.292	1.468			0.053	0.083	1.401			-0.098	0.019	1.208			-0.207	-0.092	0.987			-0.234	-0.120	0.940			0.274	0.001	1.588			0.248	-0.241	1.629
0.067	-0.228	1.528			0.083	-0.164	1.520			0.158	0.157	1.490			0.233	0.292	1.468			0.051	0.083	1.401			-0.101	0.019	1.208			-0.210	-0.092	0.989			-0.237	-0.120	0.942			0.274	0.000	1.588			0.248	-0.241	1.629
0.067	-0.228	1.528			0.082	-0.164	1.520			0.157	0.157	1.489			0.233	0.293	1.467			0.050	0.084	1.401			-0.103	0.018	1.209			-0.213	-0.092	0.991			-0.240	-0.120	0.943			0.273	0.000	1.587			0.248	-0.240	1.628
0.066	-0.227	1.528			0.082	-0.164	1.519			0.157	0.157	1.489			0.232	0.293	1.467			0.049	0.084	1.401			-0.106	0.017	1.209			-0.216	-0.092	0.993			-0.243	-0.120	0.944			0.273	0.000	1.586			0.248	-0.239	1.627
0.066	-0.227	1.528			0.082	-0.164	1.519			0.156	0.157	1.489			0.231	0.293	1.466			0.048	0.085	1.400			-0.108	0.017	1.209			-0.220	-0.091	1.000			-0.246	-0.120	0.945			0.272	-0.000	1.585			0.249	-0.239	1.626
0.065	-0.227	1.528			0.081	-0.163	1.519			0.156	0.157	1.489			0.230	0.293	1.466			0.047	0.085	1.400			-0.111	0.016	1.210			-0.223	-0.090	1.006			-0.249	-0.120	0.947			0.272	-0.000	1.585			0.249	-0.238	1.626
0.065	-0.227	1.528			0.081	-0.163	1.519			0.155	0.157	1.488			0.230	0.294	1.465			0.046	0.086	1.400			-0.113	0.016	1.210			-0.225	-0.089	1.011			-0.252	-0.120	0.949			0.272	-0.000	1.584			0.249	-0.238	1.625
0.065	-0.227	1.528			0.080	-0.163	1.519			0.155	0.157	1.488			0.229	0.294	1.465			0.045	0.086	1.400			-0.115	0.015	1.211			-0.233	-0.091	1.011			-0.255	-0.120	0.951			0.271	-0.000	1.583			0.249	-0.237	1.625
0.064	-0.227	1.528			0.080	-0.163	1.519			0.154	0.156	1.488			0.228	0.294	1.465			0.044	0.087	1.400			-0.117	0.015	1.212			-0.236	-0.090	1.020			-0.258	-0.121	0.953			0.271	-0.000	1.582			0.249	-0.237	1.624
0.064	-0.226	1.528			0.080	-0.163	1.519			0.154	0.156	1.488			0.228	0.294	1.464			0.043	0.087	1.400			-0.118	0.014	1.213			-0.238	-0.090	1.026			-0.261	-0.121	0.954			0.270	-0.000	1.582			0.249	-0.236	1.623
0.064	-0.226	1.528			0.079	-0.163	1.519			0.153	0.156	1.488			0.227	0.294	1.464			0.041	0.087	1.399			-0.120	0.014	1.214			-0.240	-0.090	1.029			-0.263	-0.122	0.956			0.270	-0.000	1.581			0.249	-0.236	1.623
0.063	-0.226	1.528			0.079	-0.163	1.519			0.153	0.156	1.487			0.226	0.295	1.464			0.040	0.088	1.399			-0.122	0.013	1.214			-0.241	-0.091	1.030			-0.265	-0.123	0.958			0.269	-0.000	1.580			0.249	-0.235	1.622
0.063	-0.226	1.529			0.079	-0.162	1.519			0.152	0.156	1.487			0.226	0.295	1.463			0.039	0.088	1.399			-0.124	0.013	1.215			-0.242	-0.092	1.031			-0.266	-0.125	0.959			0.269	0.000	1.579			0.249	-0.235	1.622
0.063	-0.226	1.529			0.078	-0.162	1.519			0.151	0.156	1.487			0.225	0.295	1.463			0.037	0.089	1.399			-0.125	0.012	1.216			-0.241	-0.095	1.031			-0.264	-0.129	0.960			0.268	0.000	1.579			0.249	-0.234	1.621
0.063	-0.225	1.529			0.078	-0.162	1.520			0.150	0.156	1.487			0.224	0.295	1.462			0.036	0.089	1.399			-0.127	0.012	1.216			-0.235	-0.099	1.028			-0.257	-0.136	0.958			0.268	0.000	1.578			0.249	-0.234	1.620
0.063	-0.225	1.530			0.078	-0.162	1.520			0.149	0.155	1.487			0.223	0.295	1.462			0.035	0.089	1.399			-0.128	0.011	1.216			-0.225	-0.103	1.024			-0.237	-0.145	0.952			0.267	0.000	1.577			0.249	-0.234	1.620
0.063	-0.225	1.530			0.078	-0.162	1.520			0.149	0.155	1.486			0.222	0.296	1.461			0.033	0.090	1.399			-0.131	0.009	1.208			-0.208	-0.109	1.015			-0.216	-0.154	0.943			0.267	0.000	1.576			0.249	-0.234	1.619
0.063	-0.224	1.531			0.078	-0.161	1.520			0.148	0.155	1.486			0.220	0.296	1.461			0.032	0.090	1.399			-0.132	0.008	1.202			-0.189	-0.115	1.004			-0.198	-0.161	0.935			0.267	0.001	1.576			0.249	-0.233	1.618
0.063	-0.224	1.532			0.078	-0.161	1.521			0.147	0.155	1.486			0.219	0.296	1.460			0.031	0.090	1.399			-0.132	0.007	1.194			-0.171	-0.119	0.996			-0.176	-0.165	0.927			0.266	0.001	1.575			0.249	-0.233	1.618
0.064	-0.224	1.532			0.078	-0.161	1.521			0.146	0.155	1.486			0.218	0.296	1.460			0.031	0.090	1.399			-0.130	0.005	1.187			-0.154	-0.122	0.988			-0.157	-0.168	0.921			0.266	0.001	1.574			0.249	-0.233	1.617
0.064	-0.224	1.532			0.078	-0.161	1.521			0.146	0.154	1.486			0.217	0.296	1.460			0.030	0.091	1.399			-0.124	0.005	1.182			-0.139	-0.124	0.982			-0.139	-0.170	0.917			0.265	0.001	1.574			0.249	-0.233	1.617
0.064	-0.224	1.533			0.077	-0.161	1.521			0.145	0.154	1.486			0.217	0.296	1.459			0.029	0.091	1.399			-0.107	0.009	1.186			-0.124	-0.124	0.978			-0.121	-0.171	0.913			0.265	0.001	1.573			0.249	-0.233	1.616
0.064	-0.223	1.533			0.078	-0.161	1.521			0.144	0.154	1.486			0.216	0.296	1.459			0.029	0.091	1.399			-0.097	0.011	1.188			-0.111	-0.125	0.974			-0.107	-0.171	0.910			0.265	0.002	1.573			0.249	-0.233	1.616
0.065	-0.223	1.532			0.078	-0.161	1.521			0.144	0.154	1.485			0.215	0.297	1.459			0.028	0.091	1.399			-0.090	0.012	1.189			-0.098	-0.124	0.970			-0.091	-0.171	0.907			0.264	0.002	1.573			0.249	-0.232	1.615
0.067	-0.223	1.532			0.079	-0.161	1.521			0.143	0.154	1.485			0.215	0.297	1.459			0.028	0.091	1.399			-0.081	0.016	1.192			-0.087	-0.123	0.968			-0.076	-0.170	0.905			0.264	0.002	1.573			0.249	-0.232	1.615
0.069	-0.223	1.531			0.080	-0.160	1.520			0.143	0.154	1.485			0.214	0.297	1.458			0.028	0.091	1.399			-0.074	0.019	1.194			-0.077	-0.122	0.966			-0.063	-0.169	0.903			0.264	0.002	1.572			0.249	-0.232	1.615
0.071	-0.222	1.529			0.081	-0.160	1.520			0.142	0.154	1.485			0.214	0.297	1.458			0.028	0.091	1.399			-0.068	0.021	1.196			-0.067	-0.121	0.964			-0.052	-0.168	0.901			0.264	0.002	1.573			0.249	-0.232	1.615
0.074	-0.222	1.528			0.083	-0.160	1.519			0.142	0.154	1.485			0.214	0.297	1.458			0.029	0.091	1.399			-0.062	0.024	1.197			-0.056	-0.116	0.967			-0.039	-0.168	0.898			0.264	0.003	1.573			0.249	-0.233	1.616
0.077	-0.221	1.526			0.085	-0.159	1.517			0.142	0.154	1.485			0.213	0.297	1.458			0.030	0.091	1.399			-0.056	0.026	1.198			-0.047	-0.111	0.970			-0.030	-0.167	0.896			0.264	0.003	1.574			0.248	-0.235	1.617
0.079	-0.221	1.525			0.087	-0.159	1.516			0.141	0.154	1.485			0.213	0.297	1.458			0.031	0.091	1.399			-0.051	0.027	1.198			-0.041	-0.108	0.972			-0.022	-0.167	0.894			0.265	0.004	1.575			0.248	-0.236	1.618
0.082	-0.221	1.524			0.089	-0.158	1.515			0.141	0.154	1.485			0.213	0.297	1.458			0.033	0.090	1.399			-0.047	0.028	1.199			-0.036	-0.105	0.973			-0.016	-0.168	0.893			0.265	0.004	1.576			0.247	-0.238	1.620
0.084	-0.220	1.522			0.091	-0.158	1.514			0.141	0.154	1.485			0.213	0.297	1.458			0.035	0.090	1.399			-0.043	0.029	1.199			-0.032	-0.103	0.975			-0.011	-0.168	0.892			0.266	0.005	1.577			0.247	-0.239	1.621
0.086	-0.220	1.521			0.093	-0.158	1.513			0.141	0.154	1.485			0.213	0.297	1.458			0.037	0.090	1.399			-0.040	0.030	1.199			-0.028	-0.102	0.974			-0.006	-0.168	0.891			0.266	0.006	1.578			0.246	-0.240	1.623
0.087	-0.220	1.520			0.094	-0.158	1.513			0.141	0.154	1.485			0.213	0.297	1.458			0.039	0.089	1.399			-0.037	0.031	1.200			-0.025	-0.102	0.974			-0.003	-0.168	0.890			0.267	0.006	1.579			0.246	-0.241	1.624
0.089	-0.220	1.520			0.095	-0.157	1.512			0.141	0.154	1.485			0.214	0.297	1.459			0.041	0.089	1.399			-0.035	0.032	1.200			-0.023	-0.101	0.974			-0.001	-0.167	0.890			0.267	0.007	1.580			0.246	-0.242	1.625
0.090	-0.220	1.519			0.097	-0.157	1.512			0.141	0.154	1.485			0.214	0.297	1.459			0.043	0.088	1.400			-0.033	0.032	1.200			-0.022	-0.101	0.974			-0.001	-0.166	0.890			0.268	0.007	1.581			0.245	-0.242	1.626
0.091	-0.220	1.518			0.098	-0.157	1.511			0.141	0.154	1.485			0.215	0.297	1.459			0.044	0.088	1.400			-0.031	0.033	1.201			-0.022	-0.101	0.973			-0.003	-0.164	0.891			0.268	0.008	1.582			0.245	-0.243	1.627
0.092	-0.219	1.518			0.098	-0.157	1.511			0.141	0.154	1.485			0.216	0.297	1.460			0.046	0.088	1.400			-0.029	0.033	1.201			-0.022	-0.101	0.972			-0.006	-0.162	0.891			0.268	0.008	1.583			0.245	-0.243	1.628
0.092	-0.219	1.518			0.099	-0.157	1.510			0.141	0.154	1.485			0.216	0.297	1.460			0.047	0.087	1.400			-0.028	0.034	1.201			-0.024	-0.101	0.970			-0.012	-0.160	0.892			0.269	0.009	1.584			0.245	-0.244	1.629
0.093	-0.219	1.517			0.100	-0.157	1.510			0.142	0.155	1.486			0.217	0.297	1.461			0.048	0.087	1.400			-0.026	0.034	1.201			-0.026	-0.101	0.969			-0.019	-0.157	0.892			0.269	0.009	1.584			0.245	-0.244	1.630
0.093	-0.220	1.517			0.100	-0.157	1.510			0.142	0.155	1.486			0.217	0.296	1.461			0.049	0.087	1.400			-0.025	0.035	1.202			-0.030	-0.101	0.968			-0.025	-0.155	0.893			0.269	0.009	1.585			0.245	-0.244	1.630
0.094	-0.220	1.517			0.100	-0.157	1.510			0.142	0.155	1.486			0.218	0.296	1.462			0.049	0.086	1.401			-0.025	0.035	1.202			-0.034	-0.101	0.967			-0.033	-0.153	0.894			0.269	0.009	1.586			0.245	-0.244	1.631
0.094	-0.220	1.517			0.101	-0.157	1.510			0.142	0.155	1.486			0.218	0.296	1.462			0.050	0.086	1.401			-0.024	0.035	1.203			-0.040	-0.101	0.966			-0.041	-0.151	0.895			0.270	0.009	1.586			0.245	-0.245	1.632
0.093	-0.221	1.517			0.101	-0.157	1.510			0.142	0.155	1.486			0.219	0.296	1.462			0.051	0.086	1.401			-0.024	0.036	1.204			-0.047	-0.101	0.966			-0.050	-0.149	0.896			0.270	0.009	1.587			0.245	-0.245	1.632
0.093	-0.221	1.518			0.101	-0.158	1.510			0.143	0.155	1.486			0.219	0.296	1.463			0.051	0.086	1.401			-0.025	0.036	1.204			-0.055	-0.100	0.966			-0.059	-0.147	0.898			0.270	0.009	1.587			0.245	-0.245	1.633
0.092	-0.221	1.518			0.100	-0.158	1.510			0.143	0.155	1.487			0.219	0.296	1.463			0.051	0.085	1.401			-0.026	0.036	1.206			-0.064	-0.100	0.967			-0.072	-0.144	0.902			0.270	0.009	1.587			0.245	-0.245	1.633
0.090	-0.222	1.519			0.100	-0.158	1.511			0.143	0.156	1.487			0.220	0.296	1.463			0.052	0.085	1.401			-0.028	0.035	1.206			-0.074	-0.100	0.966			-0.084	-0.141	0.904			0.270	0.009	1.588			0.245	-0.245	1.633
0.089	-0.222	1.520			0.099	-0.158	1.512			0.144	0.156	1.487			0.220	0.296	1.464			0.052	0.085	1.401			-0.031	0.034	1.206			-0.082	-0.100	0.965			-0.093	-0.139	0.906			0.270	0.009	1.588			0.245	-0.245	1.634
0.087	-0.223	1.521			0.098	-0.159	1.512			0.144	0.156	1.487			0.220	0.296	1.464			0.053	0.085	1.401			-0.033	0.034	1.206			-0.089	-0.097	0.965			-0.099	-0.135	0.907			0.270	0.009	1.588			0.245	-0.245	1.634
0.085	-0.223	1.522			0.097	-0.159	1.513			0.144	0.156	1.487			0.220	0.296	1.464			0.053	0.085	1.401			-0.034	0.034	1.206			-0.091	-0.093	0.961			-0.100	-0.128	0.906			0.270	0.009	1.589			0.245	-0.244	1.634
0.084	-0.223	1.523			0.096	-0.159	1.514			0.144	0.156	1.488			0.221	0.296	1.465			0.053	0.085	1.401			-0.036	0.035	1.203			-0.086	-0.083	0.958			-0.089	-0.114	0.902			0.270	0.009	1.589			0.246	-0.244	1.635
0.082	-0.223	1.524			0.095	-0.159	1.515			0.144	0.156	1.488			0.221	0.296	1.465			0.053	0.085	1.402			-0.037	0.037	1.200			-0.075	-0.068	0.959			-0.074	-0.100	0.900			0.270	0.009	1.589			0.246	-0.244	1.635
0.079	-0.223	1.526			0.093	-0.159	1.516			0.144	0.156	1.488			0.221	0.296	1.465			0.053	0.085	1.402			-0.036	0.041	1.196			-0.051	-0.048	0.968			-0.051	-0.086	0.901			0.270	0.009	1.588			0.246	-0.244	1.635
0.077	-0.224	1.528			0.090	-0.160	1.517			0.144	0.156	1.488			0.221	0.296	1.465			0.054	0.085	1.402			-0.035	0.046	1.193			-0.039	-0.037	0.975			-0.029	-0.075	0.906			0.269	0.008	1.588			0.247	-0.242	1.634
0.074	-0.224	1.529			0.088	-0.160	1.519			0.144	0.156	1.488			0.221	0.296	1.465			0.054	0.085	1.402			-0.034	0.056	1.192			-0.025	-0.025	0.987			-0.011	-0.067	0.914			0.269	0.008	1.587			0.251	-0.225	1.626
0.072	-0.224	1.531			0.087	-0.160	1.520			0.145	0.156	1.488			0.221	0.296	1.465			0.055	0.085	1.401			-0.033	0.061	1.192			-0.018	-0.020	0.993			0.012	-0.047	0.936			0.269	0.008	1.587			0.253	-0.213	1.620
0.070	-0.224	1.532			0.085	-0.160	1.521			0.145	0.156	1.488			0.221	0.296	1.466			0.056	0.087	1.400			-0.033	0.063	1.191			-0.013	-0.017	0.997			0.019	-0.027	0.967			0.269	0.008	1.586			0.254	-0.205	1.615
0.069	-0.224	1.533			0.084	-0.160	1.521			0.145	0.156	1.488			0.221	0.296	1.466			0.059	0.088	1.398			-0.013	0.052	1.150			0.043	-0.051	0.960			0.091	-0.074	0.924			0.269	0.009	1.586			0.256	-0.199	1.612
0.068	-0.225	1.533			0.084	-0.160	1.522			0.146	0.157	1.487			0.222	0.296	1.466			0.063	0.090	1.396			-0.007	0.048	1.136			0.068	-0.064	0.946			0.154	-0.112	0.896			0.269	0.009	1.586			0.257	-0.195	1.611
0.068	-0.225	1.534			0.083	-0.161	1.522			0.148	0.157	1.487			0.223	0.296	1.466			0.065	0.091	1.394			-0.001	0.046	1.127			0.084	-0.071	0.940			0.188	-0.129	0.890			0.269	0.010	1.585			0.258	-0.192	1.610
0.067	-0.225	1.534			0.083	-0.161	1.522			0.150	0.157	1.486			0.225	0.295	1.466			0.066	0.091	1.394			0.004	0.045	1.119			0.134	-0.100	0.934			0.209	-0.137	0.890			0.270	0.010	1.585			0.259	-0.189	1.609
0.067	-0.225	1.534			0.083	-0.160	1.522			0.153	0.157	1.485			0.229	0.294	1.466			0.067	0.091	1.393			0.009	0.045	1.113			0.152	-0.108	0.932			0.233	-0.145	0.898			0.270	0.011	1.585			0.260	-0.200	1.613
0.068	-0.224	1.534			0.084	-0.160	1.522			0.157	0.158	1.484			0.233	0.293	1.466			0.064	0.080	1.395			0.012	0.045	1.109			0.165	-0.113	0.934			0.250	-0.151	0.905			0.271	0.012	1.585			0.260	-0.205	1.615
0.068	-0.224	1.534			0.084	-0.160	1.522			0.163	0.151	1.484			0.239	0.288	1.467			0.061	0.073	1.396			0.016	0.045	1.106			0.177	-0.118	0.936			0.262	-0.156	0.911			0.272	0.011	1.585			0.260	-0.225	1.624
0.068	-0.224	1.534			0.085	-0.160	1.522			0.167	0.146	1.484			0.243	0.285	1.468			0.060	0.067	1.397			0.024	0.042	1.104			0.188	-0.123	0.939			0.274	-0.162	0.921			0.273	0.010	1.585			0.259	-0.235	1.629
0.069	-0.224	1.534			0.086	-0.161	1.522			0.170	0.142	1.484			0.247	0.281	1.469			0.058	0.062	1.398			0.030	0.039	1.102			0.197	-0.127	0.942			0.284	-0.167	0.927			0.274	0.008	1.586			0.260	-0.242	1.634
0.070	-0.224	1.534			0.087	-0.161	1.522			0.173	0.139	1.485			0.251	0.278	1.470			0.058	0.059	1.399			0.036	0.036	1.101			0.206	-0.130	0.945			0.292	-0.171	0.933			0.276	0.007	1.586			0.261	-0.247	1.637
0.071	-0.223	1.533			0.088	-0.161	1.522			0.176	0.136	1.485			0.254	0.275	1.470			0.057	0.057	1.399			0.042	0.034	1.099			0.213	-0.134	0.949			0.298	-0.175	0.938			0.277	0.006	1.586			0.261	-0.251	1.640
0.072	-0.223	1.533			0.089	-0.161	1.522			0.178	0.134	1.485			0.257	0.272	1.471			0.057	0.055	1.399			0.048	0.031	1.099			0.219	-0.137	0.953			0.305	-0.179	0.943			0.278	0.004	1.587			0.261	-0.254	1.642
0.074	-0.222	1.533			0.090	-0.161	1.522			0.180	0.132	1.485			0.260	0.270	1.472			0.057	0.054	1.400			0.054	0.028	1.098			0.225	-0.139	0.957			0.310	-0.183	0.948			0.280	0.003	1.587			0.260	-0.256	1.645
0.075	-0.221	1.532			0.091	-0.160	1.521			0.182	0.130	1.486			0.262	0.268	1.473			0.057	0.053	1.400			0.060	0.026	1.098			0.231	-0.143	0.961			0.315	-0.187	0.953			0.281	0.002	1.588			0.260	-0.258	1.647
0.076	-0.220	1.532			0.092	-0.160	1.521			0.183	0.129	1.486			0.264	0.267	1.473			0.057	0.052	1.400			0.065	0.024	1.097			0.235	-0.146	0.966			0.318	-0.190	0.958			0.282	0.001	1.588			0.259	-0.260	1.650
0.077	-0.219	1.531			0.094	-0.160	1.521			0.185	0.128	1.486			0.266	0.265	1.474			0.057	0.051	1.400			0.068	0.023	1.096			0.239	-0.148	0.971			0.320	-0.193	0.963			0.283	0.000	1.588			0.258	-0.261	1.652
0.078	-0.218	1.531			0.095	-0.159	1.520			0.186	0.127	1.486			0.267	0.264	1.474			0.057	0.050	1.400			0.097	0.030	1.107			0.242	-0.149	0.976			0.322	-0.195	0.968			0.284	-0.001	1.588			0.257	-0.262	1.654
0.079	-0.218	1.530			0.096	-0.159	1.520			0.187	0.126	1.486			0.268	0.263	1.475			0.058	0.049	1.400			0.109	0.034	1.112			0.244	-0.151	0.982			0.322	-0.197	0.973			0.285	-0.001	1.589			0.256	-0.263	1.656
0.080	-0.217	1.530			0.096	-0.159	1.520			0.188	0.125	1.486			0.269	0.262	1.475			0.058	0.048	1.400			0.114	0.076	1.157			0.230	-0.126	1.011			0.322	-0.200	0.977			0.286	-0.002	1.589			0.255	-0.263	1.658
0.081	-0.217	1.529			0.097	-0.159	1.520			0.189	0.124	1.486			0.270	0.262	1.475			0.058	0.047	1.400			0.116	0.087	1.170			0.227	-0.120	1.022			0.323	-0.202	0.981			0.286	-0.003	1.589			0.255	-0.264	1.659
0.071	-0.247	1.530			0.090	-0.183	1.520			0.189	0.123	1.486			0.271	0.261	1.475			0.058	0.047	1.400			0.118	0.094	1.177			0.226	-0.116	1.029			0.305	-0.186	1.002			0.287	-0.004	1.589			0.254	-0.265	1.661
0.067	-0.260	1.530			0.087	-0.195	1.520			0.190	0.122	1.486			0.272	0.260	1.476			0.058	0.046	1.401			0.120	0.097	1.181			0.227	-0.115	1.033			0.305	-0.189	1.004			0.288	-0.005	1.589			0.253	-0.265	1.663
0.067	-0.262	1.530			0.087	-0.197	1.520			0.190	0.120	1.486			0.273	0.259	1.476			0.058	0.046	1.401			0.121	0.099	1.184			0.227	-0.114	1.037			0.305	-0.191	1.006			0.289	-0.007	1.589			0.252	-0.266	1.664
0.067	-0.263	1.530			0.087	-0.199	1.520			0.191	0.119	1.486			0.274	0.258	1.476			0.059	0.045	1.401			0.125	0.088	1.186			0.230	-0.120	1.037			0.305	-0.194	1.007			0.289	-0.008	1.589			0.251	-0.267	1.665
0.066	-0.268	1.530			0.086	-0.202	1.520			0.192	0.118	1.485			0.275	0.258	1.476			0.059	0.045	1.401			0.127	0.089	1.188			0.231	-0.119	1.040			0.304	-0.196	1.009			0.290	-0.009	1.589			0.250	-0.267	1.667
0.065	-0.269	1.530			0.086	-0.204	1.519			0.192	0.117	1.485			0.275	0.257	1.477			0.059	0.044	1.401			0.128	0.091	1.191			0.232	-0.119	1.043			0.304	-0.197	1.011			0.290	-0.010	1.589			0.250	-0.268	1.668
0.065	-0.272	1.530			0.086	-0.207	1.519			0.192	0.115	1.485			0.276	0.256	1.477			0.059	0.044	1.402			0.132	0.079	1.189			0.235	-0.123	1.043			0.303	-0.199	1.012			0.291	-0.011	1.589			0.249	-0.268	1.669
0.064	-0.274	1.529			0.085	-0.209	1.519			0.193	0.114	1.485			0.276	0.255	1.477			0.060	0.044	1.402			0.150	0.031	1.164			0.239	-0.133	1.040			0.302	-0.200	1.013			0.292	-0.013	1.589			0.249	-0.269	1.670
0.064	-0.276	1.529			0.085	-0.210	1.519			0.193	0.113	1.485			0.277	0.255	1.477			0.060	0.043	1.402			0.157	0.016	1.156			0.242	-0.139	1.038			0.302	-0.202	1.015			0.292	-0.014	1.589			0.248	-0.269	1.671
0.063	-0.278	1.529			0.085	-0.212	1.519			0.193	0.112	1.484			0.277	0.254	1.477			0.061	0.043	1.402			0.161	0.007	1.152			0.245	-0.143	1.037			0.301	-0.203	1.016			0.293	-0.015	1.589			0.248	-0.270	1.671
0.063	-0.279	1.529			0.085	-0.214	1.519			0.194	0.111	1.484			0.278	0.254	1.477			0.061	0.043	1.403			0.164	0.001	1.149			0.248	-0.147	1.037			0.301	-0.203	1.017			0.293	-0.016	1.589			0.247	-0.270	1.672
0.063	-0.280	1.529			0.085	-0.215	1.519			0.194	0.111	1.484			0.278	0.253	1.477			0.062	0.043	1.403			0.166	-0.004	1.147			0.250	-0.150	1.037			0.300	-0.204	1.018			0.294	-0.016	1.588			0.247	-0.270	1.673
0.063	-0.282	1.529			0.084	-0.216	1.519			0.195	0.110	1.484			0.279	0.253	1.478			0.063	0.043	1.403			0.169	-0.007	1.145			0.252	-0.152	1.037			0.300	-0.205	1.019			0.294	-0.017	1.588			0.247	-0.270	1.674
0.062	-0.283	1.529			0.084	-0.217	1.519			0.195	0.110	1.484			0.279	0.252	1.478			0.064	0.043	1.404			0.171	-0.010	1.144			0.253	-0.154	1.037			0.299	-0.205	1.020			0.295	-0.017	1.588			0.247	-0.269	1.674
0.062	-0.284	1.529			0.084	-0.218	1.518			0.196	0.110	1.484			0.280	0.252	1.478			0.065	0.043	1.404			0.173	-0.013	1.143			0.255	-0.156	1.037			0.299	-0.206	1.021			0.296	-0.018	1.588			0.247	-0.269	1.675
0.062	-0.285	1.529			0.084	-0.219	1.518			0.197	0.110	1.484			0.281	0.252	1.478			0.066	0.043	1.404			0.175	-0.015	1.142			0.257	-0.158	1.037			0.298	-0.206	1.022			0.296	-0.018	1.588			0.247	-0.268	1.675
0.062	-0.286	1.528			0.084	-0.220	1.518			0.198	0.110	1.483			0.281	0.251	1.478			0.068	0.044	1.404			0.176	-0.017	1.141			0.258	-0.159	1.037			0.298	-0.207	1.023			0.297	-0.018	1.588			0.247	-0.267	1.676
0.062	-0.287	1.528			0.084	-0.220	1.518			0.199	0.111	1.483			0.282	0.251	1.479			0.071	0.046	1.403			0.178	-0.019	1.140			0.260	-0.161	1.038			0.298	-0.207	1.024			0.298	-0.019	1.588			0.247	-0.266	1.676
0.062	-0.287	1.528			0.084	-0.221	1.518			0.200	0.111	1.483			0.283	0.251	1.479			0.073	0.047	1.403			0.180	-0.021	1.139			0.261	-0.163	1.038			0.298	-0.207	1.025			0.299	-0.019	1.588			0.250	-0.237	1.671
0.062	-0.288	1.528			0.085	-0.221	1.518			0.201	0.112	1.483			0.284	0.251	1.479			0.075	0.048	1.403			0.181	-0.023	1.138			0.263	-0.164	1.037			0.298	-0.207	1.026			0.301	-0.019	1.588			0.251	-0.224	1.669
0.062	-0.288	1.528			0.085	-0.222	1.518			0.202	0.112	1.483			0.285	0.251	1.479			0.077	0.049	1.403			0.183	-0.024	1.138			0.265	-0.166	1.037			0.298	-0.208	1.027			0.302	-0.018	1.588			0.252	-0.216	1.668
0.062	-0.289	1.527			0.085	-0.222	1.517			0.204	0.113	1.483			0.286	0.251	1.480			0.079	0.049	1.403			0.184	-0.026	1.137			0.267	-0.167	1.037			0.298	-0.208	1.027			0.303	-0.018	1.588			0.252	-0.210	1.667
0.062	-0.289	1.527			0.086	-0.222	1.517			0.205	0.114	1.483			0.287	0.251	1.480			0.080	0.050	1.403			0.186	-0.027	1.137			0.269	-0.169	1.037			0.299	-0.208	1.028			0.304	-0.018	1.588			0.252	-0.208	1.667
0.063	-0.289	1.527			0.086	-0.222	1.517			0.206	0.115	1.483			0.288	0.251	1.481			0.082	0.050	1.403			0.187	-0.029	1.136			0.271	-0.170	1.037			0.299	-0.208	1.029			0.306	-0.018	1.588			0.252	-0.206	1.667
0.063	-0.289	1.527			0.087	-0.221	1.517			0.208	0.116	1.483			0.290	0.252	1.481			0.083	0.051	1.403			0.189	-0.030	1.136			0.272	-0.171	1.037			0.299	-0.208	1.029			0.307	-0.017	1.588			0.252	-0.204	1.667
0.064	-0.288	1.527			0.087	-0.221	1.517			0.209	0.117	1.484			0.291	0.252	1.482			0.084	0.051	1.403			0.190	-0.031	1.136			0.274	-0.172	1.037			0.299	-0.208	1.030			0.308	-0.017	1.588			0.252	-0.202	1.667
0.064	-0.288	1.526			0.088	-0.221	1.517			0.210	0.118	1.484			0.292	0.252	1.482			0.085	0.051	1.403			0.191	-0.032	1.136			0.276	-0.173	1.037			0.300	-0.208	1.031			0.309	-0.017	1.588			0.253	-0.200	1.667
0.064	-0.288	1.526			0.089	-0.220	1.516			0.211	0.118	1.484			0.293	0.252	1.483			0.086	0.052	1.403			0.192	-0.032	1.136			0.277	-0.173	1.037			0.300	-0.208	1.032			0.311	-0.016	1.588			0.253	-0.198	1.666
0.065	-0.287	1.526			0.089	-0.220	1.516			0.212	0.119	1.484			0.294	0.252	1.483			0.087	0.052	1.403			0.194	-0.033	1.136			0.279	-0.174	1.037			0.301	-0.207	1.032			0.312	-0.016	1.588			0.253	-0.196	1.666
0.065	-0.287	1.526			0.090	-0.220	1.516			0.214	0.120	1.484			0.295	0.253	1.484			0.088	0.052	1.403			0.195	-0.033	1.136			0.281	-0.174	1.038			0.302	-0.207	1.033			0.313	-0.015	1.588			0.253	-0.195	1.666
0.066	-0.286	1.526			0.090	-0.219	1.516			0.215	0.121	1.484			0.296	0.253	1.484			0.089	0.052	1.403			0.196	-0.033	1.136			0.283	-0.174	1.038			0.303	-0.206	1.034			0.314	-0.015	1.588			0.253	-0.193	1.666
0.066	-0.286	1.525			0.091	-0.218	1.516			0.216	0.121	1.484			0.297	0.253	1.485			0.090	0.053	1.403			0.197	-0.033	1.136			0.285	-0.175	1.038			0.304	-0.206	1.035			0.316	-0.014	1.588			0.253	-0.192	1.666
0.066	-0.285	1.525			0.091	-0.218	1.516			0.217	0.122	1.484			0.298	0.253	1.485			0.091	0.053	1.403			0.198	-0.033	1.136			0.287	-0.175	1.039			0.310	-0.208	1.034			0.317	-0.014	1.588			0.253	-0.191	1.666
0.067	-0.285	1.525			0.092	-0.217	1.515			0.218	0.123	1.484			0.299	0.254	1.486			0.092	0.053	1.403			0.199	-0.033	1.137			0.289	-0.175	1.039			0.314	-0.207	1.035			0.318	-0.013	1.588			0.252	-0.190	1.666
0.067	-0.284	1.525			0.092	-0.217	1.515			0.218	0.124	1.484			0.300	0.254	1.486			0.092	0.053	1.404			0.200	-0.032	1.137			0.291	-0.175	1.040			0.325	-0.214	1.032			0.319	-0.013	1.589			0.252	-0.189	1.666
0.068	-0.283	1.524			0.093	-0.216	1.515			0.219	0.124	1.484			0.301	0.254	1.487			0.093	0.053	1.404			0.201	-0.032	1.138			0.293	-0.175	1.040			0.332	-0.217	1.030			0.320	-0.012	1.589			0.252	-0.188	1.666
0.068	-0.283	1.524			0.093	-0.215	1.515			0.220	0.125	1.484			0.302	0.254	1.487			0.094	0.053	1.404			0.202	-0.031	1.138			0.295	-0.174	1.041			0.337	-0.220	1.029			0.321	-0.012	1.589			0.252	-0.187	1.666
0.068	-0.282	1.524			0.093	-0.215	1.515			0.221	0.125	1.485			0.303	0.255	1.488			0.095	0.053	1.405			0.203	-0.031	1.139			0.304	-0.176	1.043			0.342	-0.222	1.028			0.322	-0.011	1.589			0.252	-0.186	1.666
0.069	-0.282	1.524			0.094	-0.214	1.515			0.222	0.126	1.485			0.304	0.255	1.489			0.095	0.053	1.405			0.204	-0.030	1.140			0.310	-0.177	1.045			0.349	-0.223	1.029			0.323	-0.011	1.589			0.252	-0.185	1.666
0.069	-0.281	1.523			0.094	-0.213	1.515			0.223	0.127	1.485			0.305	0.256	1.489			0.096	0.053	1.405			0.205	-0.030	1.141			0.314	-0.177	1.047			0.354	-0.224	1.030			0.324	-0.010	1.589			0.252	-0.184	1.666
0.069	-0.280	1.523			0.095	-0.213	1.514			0.223	0.128	1.485			0.306	0.256	1.490			0.097	0.053	1.406			0.205	-0.029	1.141			0.318	-0.178	1.048			0.358	-0.225	1.031			0.325	-0.009	1.589			0.252	-0.184	1.666
0.070	-0.279	1.523			0.095	-0.212	1.514			0.224	0.128	1.485			0.307	0.256	1.490			0.097	0.053	1.406			0.206	-0.029	1.142			0.320	-0.177	1.049			0.361	-0.226	1.031			0.326	-0.009	1.590			0.252	-0.183	1.666
0.070	-0.279	1.523			0.096	-0.211	1.514			0.225	0.129	1.486			0.308	0.257	1.491			0.098	0.053	1.406			0.207	-0.028	1.142			0.322	-0.176	1.050			0.364	-0.227	1.031			0.326	-0.008	1.590			0.252	-0.183	1.666
0.070	-0.278	1.522			0.096	-0.210	1.514			0.225	0.130	1.486			0.308	0.257	1.491			0.099	0.053	1.407			0.208	-0.028	1.143			0.324	-0.176	1.052			0.367	-0.227	1.032			0.327	-0.008	1.590			0.252	-0.182	1.666
0.071	-0.277	1.522			0.096	-0.210	1.514			0.226	0.130	1.486			0.309	0.258	1.492			0.099	0.053	1.407			0.208	-0.027	1.143			0.326	-0.176	1.052			0.370	-0.228	1.032			0.328	-0.007	1.590			0.252	-0.182	1.666
0.072	-0.276	1.522			0.098	-0.208	1.514			0.233	0.150	1.488			0.319	0.273	1.491			0.100	0.054	1.407			0.209	-0.027	1.144			0.327	-0.176	1.053			0.373	-0.228	1.032			0.333	0.004	1.591			0.252	-0.182	1.666
0.072	-0.276	1.522			0.099	-0.207	1.514			0.234	0.151	1.489			0.320	0.273	1.491			0.101	0.054	1.407			0.208	-0.026	1.145			0.329	-0.176	1.054			0.373	-0.221	1.023			0.333	0.005	1.592			0.252	-0.182	1.666
0.073	-0.275	1.522			0.099	-0.207	1.514			0.233	0.150	1.490			0.320	0.274	1.492			0.102	0.055	1.407			0.205	-0.024	1.148			0.311	-0.168	1.048			0.371	-0.212	0.999			0.334	0.006	1.592			0.253	-0.200	1.672
0.073	-0.275	1.522			0.100	-0.207	1.514			0.233	0.150	1.491			0.320	0.274	1.493			0.103	0.056	1.407			0.200	-0.022	1.151			0.306	-0.165	1.036			0.359	-0.204	0.953			0.334	0.006	1.593			0.254	-0.208	1.675
0.074	-0.275	1.522			0.100	-0.207	1.515			0.235	0.158	1.496			0.323	0.279	1.494			0.104	0.057	1.407			0.192	-0.020	1.154			0.279	-0.155	1.028			0.329	-0.192	0.949			0.337	0.013	1.596			0.257	-0.208	1.675
0.074	-0.275	1.523			0.101	-0.206	1.515			0.237	0.163	1.499			0.324	0.283	1.496			0.106	0.061	1.406			0.182	-0.017	1.156			0.261	-0.148	1.022			0.313	-0.185	0.948			0.339	0.018	1.598			0.259	-0.208	1.675
0.091	-0.246	1.523			0.114	-0.181	1.517			0.239	0.167	1.501			0.326	0.286	1.497			0.107	0.066	1.405			0.171	-0.015	1.158			0.238	-0.143	1.012			0.277	-0.184	0.932			0.340	0.022	1.601			0.262	-0.208	1.676
0.097	-0.234	1.523			0.119	-0.169	1.517			0.240	0.170	1.503			0.327	0.289	1.498			0.108	0.070	1.404			0.161	-0.013	1.160			0.220	-0.140	1.000			0.253	-0.182	0.921			0.342	0.025	1.602			0.263	-0.207	1.676
0.101	-0.227	1.523			0.123	-0.163	1.518			0.240	0.172	1.504			0.327	0.291	1.498			0.109	0.073	1.403			0.137	-0.009	1.161			0.201	-0.137	0.986			0.223	-0.177	0.910			0.343	0.027	1.604			0.264	-0.208	1.676
0.103	-0.222	1.523			0.125	-0.158	1.518			0.241	0.173	1.505			0.328	0.292	1.499			0.110	0.076	1.403			0.120	-0.007	1.160			0.181	-0.132	0.975			0.201	-0.172	0.902			0.343	0.029	1.605			0.265	-0.208	1.676
0.103	-0.218	1.523			0.125	-0.155	1.518			0.241	0.175	1.506			0.328	0.294	1.500			0.110	0.078	1.403			0.104	-0.006	1.159			0.161	-0.127	0.966			0.179	-0.168	0.893			0.344	0.031	1.606			0.266	-0.209	1.676
0.103	-0.216	1.523			0.124	-0.153	1.518			0.227	0.152	1.508			0.320	0.288	1.502			0.110	0.080	1.402			0.093	-0.004	1.152			0.143	-0.123	0.958			0.153	-0.163	0.884			0.339	0.023	1.608			0.264	-0.207	1.676
0.101	-0.215	1.523			0.122	-0.154	1.519			0.220	0.142	1.509			0.314	0.284	1.503			0.110	0.081	1.402			0.083	0.006	1.165			0.100	-0.099	0.975			0.130	-0.159	0.877			0.334	0.017	1.609			0.263	-0.206	1.676
0.100	-0.214	1.524			0.121	-0.153	1.520			0.219	0.145	1.509			0.312	0.284	1.503			0.110	0.083	1.402			0.076	0.012	1.172			0.082	-0.090	0.981			0.100	-0.156	0.871			0.333	0.019	1.609			0.263	-0.208	1.675
0.100	-0.213	1.525			0.120	-0.152	1.520			0.217	0.147	1.509			0.310	0.285	1.502			0.110	0.084	1.403			0.070	0.016	1.177			0.065	-0.084	0.984			0.071	-0.148	0.876			0.332	0.020	1.610			0.263	-0.209	1.675
0.100	-0.212	1.525			0.120	-0.151	1.521			0.216	0.149	1.509			0.307	0.287	1.501			0.110	0.085	1.403			0.064	0.019	1.182			0.047	-0.080	0.987			0.051	-0.143	0.878			0.318	0.013	1.611			0.262	-0.216	1.674
0.099	-0.212	1.526			0.119	-0.151	1.521			0.214	0.151	1.509			0.304	0.288	1.501			0.110	0.085	1.403			0.055	0.024	1.187			0.030	-0.077	0.989			0.013	-0.147	0.875			0.310	0.009	1.612			0.261	-0.222	1.673
0.099	-0.212	1.526			0.119	-0.151	1.521			0.212	0.153	1.508			0.301	0.289	1.500			0.110	0.086	1.403			0.047	0.026	1.190			0.006	-0.077	0.988			-0.011	-0.145	0.879			0.307	0.008	1.612			0.260	-0.227	1.673
0.099	-0.213	1.526			0.119	-0.151	1.521			0.211	0.155	1.508			0.298	0.290	1.499			0.110	0.086	1.403			0.037	0.026	1.194			-0.011	-0.077	0.988			-0.030	-0.143	0.884			0.305	0.007	1.613			0.260	-0.231	1.672
0.099	-0.214	1.525			0.119	-0.151	1.521			0.209	0.156	1.507			0.295	0.291	1.498			0.110	0.087	1.403			0.023	0.024	1.195			-0.029	-0.077	0.992			-0.053	-0.140	0.892			0.301	0.006	1.613			0.260	-0.234	1.671
0.100	-0.215	1.525			0.118	-0.151	1.521			0.207	0.158	1.507			0.291	0.292	1.496			0.110	0.087	1.402			0.013	0.022	1.198			-0.062	-0.089	0.987			-0.077	-0.140	0.902			0.298	0.005	1.613			0.260	-0.238	1.671
0.099	-0.216	1.525			0.118	-0.152	1.521			0.205	0.159	1.506			0.288	0.293	1.495			0.109	0.087	1.402			0.000	0.020	1.200			-0.079	-0.092	0.988			-0.099	-0.139	0.910			0.296	0.005	1.613			0.260	-0.241	1.669
0.099	-0.217	1.525			0.117	-0.152	1.520			0.203	0.161	1.505			0.284	0.293	1.494			0.108	0.087	1.401			-0.010	0.018	1.203			-0.109	-0.101	0.984			-0.121	-0.139	0.919			0.294	0.004	1.613			0.260	-0.243	1.668
0.099	-0.217	1.525			0.116	-0.152	1.520			0.200	0.162	1.504			0.281	0.294	1.493			0.107	0.087	1.400			-0.022	0.015	1.206			-0.126	-0.106	0.982			-0.139	-0.140	0.926			0.292	0.004	1.612			0.260	-0.245	1.667
0.098	-0.217	1.524			0.116	-0.153	1.520			0.198	0.163	1.503			0.277	0.295	1.491			0.105	0.088	1.399			-0.033	0.011	1.208			-0.143	-0.110	0.981			-0.170	-0.145	0.935			0.290	0.004	1.612			0.261	-0.247	1.666
0.097	-0.218	1.524			0.114	-0.153	1.520			0.195	0.164	1.502			0.273	0.295	1.489			0.103	0.088	1.398			-0.044	0.008	1.210			-0.159	-0.114	0.983			-0.187	-0.147	0.940			0.288	0.004	1.611			0.261	-0.249	1.664
0.096	-0.218	1.524			0.113	-0.153	1.519			0.193	0.165	1.501			0.270	0.296	1.488			0.101	0.088	1.397			-0.053	0.005	1.211			-0.174	-0.117	0.986			-0.201	-0.149	0.944			0.287	0.004	1.610			0.261	-0.250	1.662
0.095	-0.219	1.524			0.112	-0.153	1.519			0.190	0.166	1.500			0.267	0.296	1.487			0.098	0.088	1.396			-0.062	0.003	1.213			-0.187	-0.119	0.991			-0.214	-0.150	0.949			0.285	0.004	1.609			0.261	-0.251	1.660
0.094	-0.219	1.524			0.111	-0.154	1.518			0.188	0.166	1.499			0.263	0.296	1.485			0.096	0.089	1.395			-0.071	0.001	1.215			-0.198	-0.121	0.998			-0.226	-0.151	0.954			0.283	0.004	1.607			0.262	-0.252	1.658
0.093	-0.219	1.523			0.109	-0.154	1.518			0.186	0.167	1.498			0.260	0.297	1.483			0.093	0.089	1.394			-0.078	-0.001	1.216			-0.208	-0.121	1.005			-0.238	-0.152	0.959			0.282	0.004	1.606			0.262	-0.253	1.656
0.092	-0.220	1.523			0.108	-0.155	1.517			0.184	0.168	1.497			0.257	0.297	1.482			0.090	0.089	1.394			-0.086	-0.002	1.217			-0.217	-0.122	1.012			-0.250	-0.153	0.963			0.281	0.004	1.604			0.262	-0.253	1.654
0.091	-0.220	1.523			0.106	-0.155	1.517			0.182	0.168	1.495			0.255	0.298	1.480			0.087	0.089	1.393			-0.092	-0.004	1.218			-0.225	-0.121	1.018			-0.260	-0.154	0.966			0.280	0.004	1.602			0.262	-0.253	1.652
0.089	-0.221	1.522			0.105	-0.155	1.516			0.180	0.168	1.494			0.252	0.298	1.478			0.084	0.089	1.393			-0.098	-0.004	1.219			-0.240	-0.123	1.019			-0.269	-0.155	0.969			0.278	0.004	1.600			0.262	-0.253	1.650
0.088	-0.221	1.522			0.103	-0.156	1.516			0.178	0.169	1.493			0.249	0.298	1.477			0.082	0.089	1.392			-0.104	-0.005	1.220			-0.250	-0.124	1.019			-0.278	-0.154	0.972			0.277	0.004	1.599			0.263	-0.253	1.647
0.086	-0.221	1.521			0.102	-0.156	1.515			0.176	0.169	1.492			0.247	0.299	1.476			0.079	0.089	1.392			-0.109	-0.006	1.221			-0.259	-0.125	1.020			-0.287	-0.153	0.975			0.277	0.004	1.597			0.263	-0.253	1.645
0.085	-0.222	1.521			0.100	-0.156	1.514			0.175	0.169	1.491			0.245	0.299	1.474			0.076	0.090	1.391			-0.113	-0.006	1.222			-0.266	-0.125	1.021			-0.295	-0.152	0.979			0.276	0.004	1.596			0.263	-0.252	1.643
0.084	-0.222	1.521			0.099	-0.156	1.514			0.173	0.169	1.490			0.243	0.299	1.473			0.074	0.090	1.391			-0.117	-0.005	1.224			-0.273	-0.124	1.024			-0.304	-0.151	0.981			0.275	0.003	1.594			0.262	-0.252	1.641
0.083	-0.222	1.520			0.097	-0.156	1.513			0.171	0.169	1.489			0.241	0.300	1.472			0.072	0.090	1.390			-0.120	-0.004	1.226			-0.279	-0.122	1.026			-0.312	-0.151	0.983			0.274	0.003	1.593			0.262	-0.251	1.640
0.081	-0.222	1.520			0.096	-0.156	1.513			0.170	0.169	1.488			0.240	0.300	1.471			0.070	0.090	1.390			-0.122	-0.003	1.229			-0.284	-0.121	1.029			-0.319	-0.150	0.985			0.274	0.003	1.592			0.262	-0.251	1.638
0.080	-0.222	1.520			0.095	-0.157	1.512			0.169	0.169	1.488			0.238	0.300	1.470			0.068	0.090	1.390			-0.125	-0.002	1.230			-0.289	-0.120	1.031			-0.325	-0.150	0.986			0.273	0.003	1.590			0.262	-0.250	1.636
0.079	-0.222	1.519			0.094	-0.157	1.512			0.168	0.169	1.487			0.236	0.300	1.469			0.066	0.090	1.389			-0.127	-0.001	1.232			-0.293	-0.118	1.034			-0.331	-0.150	0.987			0.273	0.003	1.589			0.262	-0.249	1.635
0.079	-0.222	1.519			0.093	-0.157	1.511			0.166	0.169	1.486			0.235	0.301	1.468			0.065	0.090	1.389			-0.128	0.001	1.234			-0.296	-0.117	1.036			-0.336	-0.150	0.989			0.272	0.003	1.588			0.262	-0.249	1.634
0.078	-0.222	1.519			0.092	-0.157	1.511			0.165	0.169	1.485			0.234	0.301	1.467			0.064	0.090	1.389			-0.129	0.002	1.235			-0.298	-0.115	1.039			-0.341	-0.150	0.990			0.271	0.003	1.587			0.261	-0.248	1.632
0.077	-0.223	1.518			0.091	-0.157	1.511			0.165	0.169	1.485			0.232	0.301	1.466			0.062	0.090	1.388			-0.130	0.003	1.237			-0.299	-0.114	1.041			-0.346	-0.150	0.990			0.271	0.003	1.586			0.261	-0.248	1.631
0.076	-0.223	1.518			0.091	-0.157	1.510			0.164	0.169	1.484			0.231	0.301	1.465			0.061	0.090	1.388			-0.131	0.004	1.238			-0.301	-0.113	1.042			-0.349	-0.150	0.991			0.271	0.003	1.585			0.261	-0.247	1.630
0.075	-0.223	1.518			0.090	-0.157	1.510			0.163	0.169	1.483			0.230	0.301	1.465			0.060	0.090	1.388			-0.131	0.004	1.238			-0.302	-0.112	1.043			-0.352	-0.150	0.991			0.270	0.003	1.584			0.261	-0.247	1.629
0.075	-0.223	1.517			0.089	-0.157	1.509			0.162	0.169	1.482			0.229	0.301	1.464			0.059	0.090	1.387			-0.132	0.005	1.238			-0.302	-0.111	1.044			-0.353	-0.150	0.991			0.270	0.003	1.583			0.261	-0.247	1.629
0.074	-0.223	1.517			0.089	-0.158	1.509			0.161	0.169	1.482			0.229	0.301	1.463			0.058	0.090	1.387			-0.131	0.005	1.238			-0.301	-0.111	1.045			-0.352	-0.150	0.990			0.270	0.003	1.583			0.261	-0.246	1.628
0.073	-0.223	1.517			0.088	-0.158	1.509			0.161	0.169	1.481			0.228	0.301	1.462			0.057	0.090	1.387			-0.131	0.005	1.237			-0.299	-0.112	1.043			-0.350	-0.151	0.989			0.269	0.003	1.582			0.260	-0.246	1.627
0.073	-0.223	1.517			0.087	-0.158	1.508			0.160	0.168	1.480			0.228	0.301	1.461			0.057	0.090	1.386			-0.130	0.003	1.234			-0.296	-0.115	1.038			-0.344	-0.152	0.987			0.269	0.003	1.581			0.260	-0.246	1.627
0.072	-0.223	1.516			0.087	-0.158	1.508			0.160	0.168	1.479			0.227	0.301	1.460			0.056	0.089	1.385			-0.129	-0.001	1.229			-0.289	-0.120	1.028			-0.336	-0.155	0.983			0.269	0.003	1.580			0.260	-0.245	1.626
0.072	-0.223	1.516			0.086	-0.158	1.508			0.160	0.168	1.478			0.227	0.300	1.459			0.056	0.089	1.385			-0.129	-0.004	1.224			-0.268	-0.122	1.026			-0.314	-0.157	0.974			0.269	0.003	1.580			0.260	-0.245	1.626
0.071	-0.224	1.516			0.086	-0.158	1.507			0.159	0.168	1.477			0.227	0.300	1.458			0.056	0.088	1.384			-0.127	-0.008	1.218			-0.256	-0.124	1.024			-0.299	-0.159	0.968			0.269	0.003	1.579			0.260	-0.245	1.625
0.071	-0.224	1.516			0.086	-0.159	1.507			0.159	0.167	1.476			0.227	0.300	1.457			0.056	0.087	1.382			-0.123	-0.010	1.213			-0.244	-0.125	1.020			-0.282	-0.160	0.962			0.269	0.003	1.579			0.260	-0.245	1.625
0.071	-0.224	1.515			0.085	-0.159	1.507			0.160	0.167	1.475			0.227	0.299	1.456			0.057	0.086	1.381			-0.117	-0.013	1.206			-0.233	-0.126	1.016			-0.268	-0.162	0.955			0.269	0.003	1.578			0.259	-0.245	1.625
0.071	-0.224	1.515			0.085	-0.159	1.506			0.160	0.166	1.474			0.228	0.299	1.455			0.058	0.085	1.379			-0.112	-0.015	1.201			-0.219	-0.127	1.009			-0.252	-0.163	0.948			0.269	0.003	1.577			0.259	-0.245	1.624
0.071	-0.225	1.515			0.085	-0.160	1.506			0.160	0.165	1.473			0.230	0.298	1.453			0.059	0.084	1.378			-0.103	-0.018	1.195			-0.204	-0.128	1.001			-0.236	-0.166	0.939			0.269	0.004	1.577			0.259	-0.245	1.624
0.071	-0.225	1.514			0.086	-0.160	1.505			0.161	0.165	1.472			0.231	0.298	1.452			0.061	0.082	1.376			-0.097	-0.019	1.190			-0.181	-0.130	0.986			-0.195	-0.167	0.924			0.270	0.004	1.577			0.259	-0.245	1.625
0.071	-0.226	1.514			0.086	-0.160	1.505			0.162	0.164	1.471			0.233	0.297	1.451			0.063	0.081	1.374			-0.090	-0.018	1.185			-0.152	-0.124	0.981			-0.169	-0.164	0.918			0.271	0.005	1.576			0.259	-0.245	1.625
0.072	-0.226	1.513			0.087	-0.161	1.504			0.163	0.164	1.470			0.234	0.297	1.451			0.065	0.080	1.373			-0.076	-0.015	1.178			-0.121	-0.120	0.970			-0.117	-0.161	0.894			0.272	0.006	1.576			0.259	-0.245	1.625
0.074	-0.227	1.512			0.089	-0.162	1.503			0.164	0.163	1.469			0.236	0.296	1.450			0.067	0.078	1.372			-0.060	-0.010	1.175			-0.091	-0.115	0.961			-0.074	-0.154	0.884			0.272	0.006	1.576			0.259	-0.245	1.625
0.075	-0.228	1.511			0.090	-0.163	1.502			0.165	0.163	1.468			0.237	0.295	1.449			0.069	0.077	1.371			-0.044	-0.001	1.173			-0.055	-0.098	0.965			-0.027	-0.145	0.878			0.273	0.007	1.575			0.259	-0.245	1.626
0.076	-0.228	1.511			0.091	-0.163	1.501			0.166	0.162	1.468			0.239	0.294	1.448			0.071	0.076	1.370			-0.032	0.006	1.171			-0.031	-0.088	0.966			0.019	-0.143	0.862			0.274	0.007	1.575			0.259	-0.245	1.626
0.076	-0.228	1.511			0.091	-0.163	1.501			0.167	0.162	1.467			0.240	0.294	1.448			0.073	0.075	1.369			-0.021	0.012	1.168			0.011	-0.082	0.957			0.051	-0.135	0.866			0.275	0.007	1.575			0.261	-0.240	1.627
0.076	-0.228	1.510			0.091	-0.164	1.501			0.168	0.161	1.466			0.241	0.293	1.447			0.075	0.075	1.367			-0.012	0.018	1.164			0.033	-0.079	0.953			0.075	-0.130	0.867			0.276	0.008	1.575			0.262	-0.219	1.623
0.076	-0.229	1.510			0.091	-0.164	1.500			0.169	0.161	1.465			0.242	0.293	1.447			0.078	0.076	1.365			-0.001	0.024	1.157			0.078	-0.084	0.939			0.116	-0.131	0.870			0.276	0.008	1.574			0.263	-0.213	1.622
0.076	-0.229	1.510			0.091	-0.164	1.500			0.169	0.160	1.464			0.243	0.292	1.446			0.080	0.077	1.363			0.008	0.028	1.150			0.092	-0.081	0.941			0.141	-0.116	0.892			0.277	0.008	1.574			0.262	-0.217	1.622
0.076	-0.229	1.510			0.092	-0.164	1.500			0.170	0.160	1.464			0.245	0.292	1.446			0.078	0.075	1.363			0.017	0.031	1.142			0.103	-0.079	0.941			0.155	-0.109	0.902			0.278	0.009	1.574			0.261	-0.219	1.623
0.077	-0.229	1.509			0.092	-0.164	1.499			0.171	0.159	1.463			0.246	0.291	1.445			0.077	0.073	1.364			0.027	0.034	1.135			0.113	-0.079	0.942			0.168	-0.099	0.920			0.279	0.010	1.575			0.261	-0.221	1.623
0.077	-0.228	1.509			0.093	-0.164	1.499			0.172	0.159	1.462			0.247	0.291	1.445			0.076	0.071	1.364			0.041	0.047	1.136			0.158	-0.089	0.954			0.208	-0.116	0.931			0.280	0.010	1.575			0.261	-0.222	1.624
0.079	-0.227	1.509			0.094	-0.163	1.498			0.173	0.159	1.462			0.249	0.290	1.445			0.075	0.070	1.365			0.055	0.062	1.138			0.178	-0.091	0.960			0.267	-0.155	0.929			0.281	0.011	1.575			0.261	-0.222	1.625
0.081	-0.225	1.508			0.096	-0.161	1.498			0.175	0.159	1.462			0.251	0.290	1.446			0.074	0.069	1.365			0.068	0.067	1.136			0.199	-0.099	0.964			0.283	-0.160	0.933			0.282	0.013	1.576			0.261	-0.222	1.626
0.084	-0.220	1.508			0.099	-0.157	1.498			0.178	0.161	1.462			0.254	0.291	1.446			0.073	0.068	1.365			0.082	0.083	1.141			0.212	-0.098	0.973			0.297	-0.167	0.938			0.285	0.015	1.577			0.261	-0.222	1.626
0.082	-0.229	1.508			0.099	-0.162	1.498			0.182	0.162	1.462			0.259	0.292	1.447			0.072	0.067	1.366			0.090	0.092	1.144			0.223	-0.098	0.984			0.307	-0.174	0.947			0.287	0.017	1.578			0.262	-0.221	1.627
0.081	-0.235	1.509			0.099	-0.166	1.498			0.186	0.165	1.462			0.264	0.294	1.449			0.071	0.065	1.367			0.098	0.100	1.147			0.233	-0.098	0.997			0.314	-0.183	0.958			0.290	0.020	1.580			0.262	-0.220	1.628
0.081	-0.240	1.509			0.100	-0.169	1.498			0.190	0.168	1.463			0.270	0.296	1.450			0.071	0.064	1.368			0.108	0.091	1.145			0.249	-0.115	1.004			0.320	-0.191	0.972			0.294	0.024	1.581			0.262	-0.218	1.630
0.080	-0.243	1.509			0.100	-0.171	1.499			0.196	0.172	1.463			0.277	0.299	1.452			0.071	0.062	1.369			0.113	0.090	1.144			0.262	-0.126	1.012			0.323	-0.201	0.988			0.298	0.028	1.582			0.260	-0.211	1.634
0.080	-0.245	1.509			0.100	-0.173	1.499			0.200	0.172	1.463			0.281	0.299	1.454			0.071	0.061	1.370			0.104	0.047	1.157			0.272	-0.133	1.021			0.327	-0.213	1.011			0.301	0.029	1.583			0.260	-0.207	1.637
0.080	-0.247	1.509			0.101	-0.174	1.499			0.209	0.175	1.464			0.289	0.302	1.457			0.073	0.060	1.372			0.142	0.039	1.142			0.279	-0.138	1.029			0.330	-0.220	1.025			0.307	0.032	1.585			0.259	-0.204	1.639
0.081	-0.249	1.509			0.102	-0.175	1.499			0.214	0.173	1.466			0.295	0.300	1.460			0.075	0.059	1.373			0.157	0.037	1.139			0.296	-0.170	1.051			0.334	-0.237	1.040			0.311	0.032	1.587			0.258	-0.201	1.641
0.081	-0.250	1.509			0.102	-0.177	1.499			0.218	0.171	1.467			0.300	0.298	1.463			0.078	0.057	1.375			0.167	0.036	1.140			0.298	-0.165	1.063			0.332	-0.233	1.053			0.315	0.032	1.588			0.257	-0.199	1.644
0.081	-0.251	1.509			0.103	-0.178	1.499			0.223	0.168	1.469			0.305	0.295	1.467			0.083	0.056	1.378			0.177	0.035	1.142			0.307	-0.182	1.078			0.334	-0.249	1.072			0.319	0.031	1.590			0.257	-0.198	1.646
0.081	-0.253	1.509			0.104	-0.180	1.499			0.227	0.164	1.471			0.311	0.290	1.472			0.087	0.054	1.380			0.188	0.031	1.143			0.315	-0.199	1.087			0.338	-0.263	1.083			0.323	0.029	1.592			0.256	-0.197	1.648
0.081	-0.254	1.509			0.104	-0.182	1.499			0.231	0.160	1.474			0.316	0.285	1.477			0.092	0.052	1.382			0.198	0.027	1.145			0.320	-0.199	1.094			0.342	-0.265	1.088			0.327	0.027	1.595			0.256	-0.197	1.650
0.081	-0.262	1.513			0.105	-0.195	1.506			0.234	0.119	1.488			0.322	0.268	1.487			0.097	0.049	1.385			0.226	-0.006	1.146			0.326	-0.207	1.097			0.347	-0.269	1.093			0.332	0.005	1.603			0.247	-0.247	1.678
0.082	-0.265	1.513			0.107	-0.199	1.507			0.241	0.118	1.491			0.329	0.265	1.492			0.104	0.046	1.387			0.237	-0.002	1.159			0.316	-0.177	1.084			0.342	-0.254	1.087			0.338	0.003	1.607			0.249	-0.247	1.682
0.082	-0.268	1.513			0.108	-0.202	1.507			0.245	0.117	1.494			0.334	0.261	1.496			0.111	0.042	1.390			0.244	-0.001	1.166			0.318	-0.171	1.084			0.345	-0.236	1.085			0.343	0.001	1.610			0.250	-0.249	1.685
0.083	-0.270	1.514			0.109	-0.205	1.508			0.249	0.116	1.496			0.339	0.258	1.499			0.117	0.039	1.392			0.251	0.003	1.177			0.318	-0.163	1.085			0.348	-0.229	1.087			0.347	-0.001	1.613			0.251	-0.250	1.688
0.083	-0.272	1.514			0.110	-0.207	1.508			0.252	0.115	1.497			0.342	0.256	1.502			0.122	0.037	1.394			0.257	0.005	1.184			0.318	-0.159	1.086			0.351	-0.224	1.089			0.351	-0.003	1.615			0.252	-0.250	1.691
0.083	-0.273	1.513			0.110	-0.208	1.508			0.255	0.115	1.499			0.346	0.254	1.505			0.127	0.036	1.396			0.262	0.006	1.191			0.318	-0.155	1.088			0.353	-0.220	1.091			0.354	-0.004	1.617			0.253	-0.251	1.694
0.097	-0.284	1.510			0.124	-0.216	1.507			0.277	0.121	1.509			0.366	0.253	1.510			0.142	0.014	1.402			0.274	-0.015	1.199			0.315	-0.185	1.096			0.337	-0.248	1.086			0.368	-0.004	1.625			0.266	-0.248	1.702
0.096	-0.288	1.509			0.124	-0.219	1.507			0.282	0.117	1.513			0.373	0.246	1.515			0.150	0.004	1.404			0.281	-0.027	1.203			0.336	-0.202	1.110			0.359	-0.250	1.100			0.374	-0.008	1.629			0.270	-0.251	1.706
0.095	-0.291	1.508			0.125	-0.222	1.507			0.285	0.115	1.515			0.377	0.241	1.519			0.154	0.001	1.407			0.287	-0.033	1.205			0.342	-0.205	1.108			0.364	-0.252	1.095			0.379	-0.011	1.632			0.273	-0.253	1.709
0.094	-0.292	1.509			0.125	-0.223	1.508			0.287	0.114	1.517			0.379	0.241	1.522			0.160	0.013	1.411			0.291	-0.012	1.218			0.335	-0.181	1.114			0.359	-0.242	1.095			0.381	-0.012	1.634			0.274	-0.254	1.712
0.094	-0.293	1.509			0.125	-0.224	1.508			0.288	0.114	1.519			0.380	0.240	1.524			0.162	0.015	1.413			0.294	-0.023	1.218			0.346	-0.199	1.127			0.373	-0.245	1.107			0.383	-0.013	1.636			0.275	-0.254	1.714
0.094	-0.294	1.509			0.126	-0.225	1.509			0.289	0.113	1.521			0.382	0.239	1.526			0.162	0.014	1.415			0.296	-0.017	1.227			0.335	-0.188	1.130			0.363	-0.240	1.107			0.385	-0.014	1.638			0.276	-0.255	1.716
0.099	-0.284	1.510			0.130	-0.215	1.510			0.292	0.129	1.522			0.385	0.253	1.528			0.170	0.036	1.418			0.299	-0.009	1.232			0.345	-0.164	1.124			0.367	-0.226	1.100			0.389	-0.009	1.640			0.280	-0.247	1.719
0.111	-0.288	1.508			0.141	-0.216	1.509			0.305	0.138	1.526			0.399	0.257	1.528			0.175	0.030	1.418			0.304	-0.019	1.232			0.355	-0.181	1.127			0.380	-0.228	1.109			0.399	-0.004	1.645			0.292	-0.239	1.723
0.114	-0.289	1.507			0.145	-0.217	1.510			0.311	0.140	1.529			0.408	0.257	1.529			0.178	0.018	1.419			0.308	-0.027	1.233			0.363	-0.192	1.129			0.393	-0.242	1.121			0.406	-0.002	1.648			0.299	-0.236	1.726
0.113	-0.290	1.507			0.144	-0.219	1.510			0.310	0.134	1.531			0.407	0.250	1.533			0.180	0.011	1.420			0.311	-0.033	1.234			0.368	-0.198	1.132			0.399	-0.246	1.126			0.408	-0.004	1.650			0.301	-0.238	1.728
0.112	-0.291	1.507			0.143	-0.220	1.510			0.309	0.131	1.532			0.407	0.247	1.535			0.182	0.009	1.421			0.313	-0.037	1.234			0.372	-0.201	1.134			0.403	-0.249	1.130			0.409	-0.005	1.651			0.302	-0.238	1.730
0.108	-0.287	1.511			0.140	-0.216	1.513			0.307	0.131	1.533			0.401	0.252	1.536			0.179	0.025	1.423			0.316	-0.038	1.233			0.387	-0.200	1.139			0.412	-0.250	1.136			0.410	-0.005	1.653			0.303	-0.238	1.731
0.106	-0.283	1.514			0.138	-0.214	1.515			0.305	0.133	1.533			0.397	0.255	1.537			0.179	0.033	1.425			0.319	-0.039	1.232			0.395	-0.200	1.141			0.418	-0.251	1.140			0.411	-0.005	1.654			0.303	-0.237	1.733
0.104	-0.280	1.515			0.136	-0.211	1.517			0.303	0.134	1.534			0.395	0.257	1.538			0.179	0.037	1.426			0.321	-0.040	1.232			0.401	-0.201	1.143			0.423	-0.251	1.144			0.411	-0.004	1.656			0.304	-0.237	1.734
0.104	-0.282	1.516			0.135	-0.212	1.518			0.303	0.132	1.536			0.395	0.254	1.541			0.180	0.034	1.428			0.321	-0.043	1.235			0.404	-0.203	1.148			0.426	-0.255	1.151			0.412	-0.005	1.657			0.305	-0.237	1.736
0.103	-0.283	1.517			0.135	-0.214	1.520			0.304	0.129	1.539			0.398	0.249	1.545			0.181	0.018	1.433			0.321	-0.046	1.238			0.399	-0.205	1.145			0.426	-0.256	1.153			0.413	-0.007	1.660			0.306	-0.239	1.738
0.103	-0.284	1.519			0.134	-0.215	1.522			0.304	0.128	1.542			0.399	0.246	1.548			0.182	0.018	1.435			0.322	-0.047	1.240			0.402	-0.206	1.147			0.429	-0.257	1.155			0.414	-0.008	1.662			0.307	-0.239	1.740
0.100	-0.285	1.522			0.131	-0.216	1.526			0.303	0.126	1.545			0.397	0.245	1.552			0.182	0.018	1.438			0.323	-0.049	1.242			0.404	-0.206	1.148			0.431	-0.258	1.157			0.414	-0.009	1.665			0.307	-0.240	1.742
0.094	-0.290	1.524			0.125	-0.221	1.529			0.298	0.121	1.550			0.392	0.240	1.557			0.180	0.015	1.441			0.316	-0.051	1.249			0.372	-0.205	1.140			0.417	-0.258	1.155			0.412	-0.012	1.668			0.306	-0.243	1.745
0.084	-0.314	1.527			0.113	-0.245	1.533			0.283	0.094	1.557			0.378	0.213	1.565			0.168	-0.012	1.444			0.307	-0.066	1.250			0.359	-0.230	1.143			0.407	-0.273	1.158			0.403	-0.028	1.674			0.298	-0.257	1.750
0.083	-0.315	1.528			0.112	-0.246	1.534			0.284	0.101	1.560			0.380	0.215	1.566			0.161	-0.022	1.445			0.301	-0.074	1.251			0.359	-0.236	1.146			0.406	-0.279	1.160			0.403	-0.027	1.677			0.299	-0.257	1.752
0.050	-0.291	1.544			0.083	-0.225	1.547			0.266	0.107	1.559			0.360	0.223	1.565			0.125	0.009	1.449			0.284	-0.047	1.252			0.354	-0.214	1.155			0.401	-0.271	1.165			0.391	-0.025	1.678			0.275	-0.248	1.695
0.045	-0.285	1.544			0.075	-0.217	1.548			0.253	0.114	1.557			0.345	0.235	1.564			0.122	0.031	1.445			0.271	-0.025	1.258			0.346	-0.191	1.163			0.393	-0.258	1.172			0.381	-0.022	1.678			0.261	-0.245	1.700
0.040	-0.281	1.544			0.070	-0.213	1.548			0.245	0.118	1.556			0.337	0.241	1.563			0.119	0.036	1.445			0.269	-0.025	1.258			0.345	-0.191	1.164			0.391	-0.258	1.173			0.373	-0.019	1.679			0.251	-0.242	1.704
0.033	-0.277	1.544			0.062	-0.209	1.548			0.237	0.121	1.555			0.330	0.246	1.563			0.116	0.038	1.444			0.267	-0.026	1.258			0.345	-0.191	1.166			0.391	-0.258	1.175			0.364	-0.017	1.679			0.242	-0.240	1.707
0.026	-0.274	1.544			0.055	-0.206	1.549			0.227	0.126	1.555			0.321	0.251	1.563			0.112	0.042	1.444			0.265	-0.026	1.258			0.348	-0.187	1.165			0.391	-0.256	1.176			0.354	-0.013	1.679			0.277	-0.198	1.591
0.032	-0.270	1.540			0.060	-0.202	1.545			0.225	0.129	1.555			0.319	0.253	1.564			0.112	0.045	1.444			0.264	-0.026	1.258			0.351	-0.185	1.161			0.391	-0.254	1.175			0.352	-0.011	1.680			0.301	-0.183	1.549
0.048	-0.285	1.535			0.076	-0.213	1.542			0.246	0.131	1.561			0.343	0.251	1.562			0.130	0.018	1.442			0.273	-0.055	1.259			0.360	-0.204	1.154			0.393	-0.260	1.173			0.356	-0.010	1.683			0.323	-0.177	1.530
0.046	-0.286	1.536			0.074	-0.215	1.543			0.248	0.125	1.562			0.345	0.242	1.564			0.128	0.014	1.445			0.274	-0.057	1.260			0.364	-0.206	1.155			0.394	-0.261	1.174			0.356	-0.013	1.684			0.333	-0.178	1.513
0.047	-0.284	1.537			0.075	-0.213	1.544			0.246	0.127	1.562			0.344	0.247	1.566			0.135	0.029	1.448			0.278	-0.055	1.262			0.374	-0.202	1.161			0.398	-0.259	1.177			0.355	-0.012	1.685			0.338	-0.174	1.503
0.069	-0.283	1.530			0.098	-0.211	1.538			0.285	0.141	1.562			0.383	0.257	1.560			0.148	0.025	1.447			0.284	-0.058	1.266			0.381	-0.201	1.158			0.402	-0.258	1.175			0.373	-0.004	1.685			0.360	-0.167	1.495
0.080	-0.296	1.529			0.110	-0.223	1.538			0.296	0.133	1.563			0.397	0.245	1.560			0.155	-0.006	1.447			0.290	-0.073	1.265			0.390	-0.215	1.157			0.407	-0.265	1.175			0.381	-0.008	1.687			0.337	-0.211	1.616
0.062	-0.305	1.529			0.092	-0.233	1.538			0.276	0.116	1.563			0.376	0.230	1.565			0.150	-0.011	1.448			0.286	-0.080	1.265			0.384	-0.229	1.163			0.406	-0.273	1.178			0.377	-0.013	1.688			0.286	-0.242	1.678
0.016	-0.309	1.524			0.049	-0.238	1.534			0.253	0.102	1.563			0.354	0.216	1.568			0.137	-0.017	1.447			0.280	-0.085	1.265			0.383	-0.233	1.166			0.404	-0.279	1.180			0.366	-0.021	1.688			0.258	-0.256	1.701
0.009	-0.285	1.538			0.040	-0.217	1.544			0.229	0.118	1.560			0.329	0.240	1.566			0.111	0.032	1.447			0.271	-0.068	1.263			0.379	-0.228	1.168			0.402	-0.275	1.182			0.354	-0.016	1.687			0.284	-0.169	1.568
0.006	-0.282	1.538			0.036	-0.213	1.545			0.219	0.125	1.558			0.318	0.248	1.564			0.107	0.037	1.446			0.266	-0.060	1.262			0.373	-0.218	1.171			0.400	-0.272	1.184			0.345	-0.012	1.686			0.230	-0.191	1.651
0.002	-0.280	1.538			0.033	-0.210	1.545			0.213	0.128	1.558			0.313	0.251	1.564			0.103	0.039	1.445			0.262	-0.057	1.263			0.367	-0.213	1.170			0.397	-0.270	1.184			0.338	-0.009	1.685			0.269	-0.137	1.542
-0.000	-0.279	1.538			0.030	-0.209	1.545			0.208	0.131	1.557			0.307	0.254	1.564			0.101	0.040	1.445			0.259	-0.054	1.263			0.364	-0.209	1.171			0.395	-0.268	1.185			0.333	-0.007	1.685			0.281	-0.119	1.505
0.003	-0.283	1.537			0.032	-0.212	1.544			0.206	0.130	1.557			0.305	0.252	1.565			0.099	0.039	1.445			0.257	-0.056	1.264			0.362	-0.209	1.168			0.393	-0.268	1.183			0.330	-0.008	1.685			0.239	-0.181	1.621
0.013	-0.294	1.536			0.040	-0.222	1.544			0.212	0.122	1.558			0.313	0.240	1.566			0.112	0.017	1.445			0.262	-0.063	1.263			0.371	-0.216	1.172			0.397	-0.271	1.185			0.330	-0.011	1.685			0.231	-0.215	1.670
0.046	-0.273	1.542			0.074	-0.199	1.549			0.252	0.156	1.562			0.357	0.265	1.563			0.119	0.013	1.445			0.267	-0.065	1.263			0.379	-0.213	1.167			0.401	-0.270	1.183			0.345	0.004	1.687			0.241	-0.206	1.694
0.047	-0.273	1.542			0.075	-0.200	1.549			0.252	0.153	1.562			0.358	0.265	1.563			0.123	0.014	1.445			0.270	-0.064	1.264			0.382	-0.211	1.166			0.403	-0.269	1.182			0.345	0.004	1.687			0.238	-0.212	1.706
0.048	-0.274	1.542			0.076	-0.201	1.549			0.252	0.150	1.562			0.358	0.264	1.564			0.127	0.014	1.445			0.273	-0.064	1.265			0.385	-0.210	1.165			0.405	-0.268	1.182			0.346	0.004	1.687			0.236	-0.216	1.715
0.050	-0.275	1.543			0.078	-0.201	1.550			0.260	0.155	1.564			0.363	0.268	1.563			0.131	0.013	1.446			0.275	-0.064	1.266			0.384	-0.213	1.172			0.406	-0.269	1.184			0.352	0.009	1.689			0.240	-0.213	1.725
0.038	-0.291	1.542			0.067	-0.219	1.549			0.249	0.129	1.565			0.350	0.244	1.569			0.128	0.006	1.447			0.272	-0.073	1.267			0.382	-0.221	1.175			0.406	-0.273	1.186			0.349	0.000	1.689			0.234	-0.227	1.735
0.026	-0.302	1.541			0.055	-0.230	1.548			0.232	0.113	1.567			0.332	0.229	1.574			0.120	-0.002	1.448			0.267	-0.079	1.269			0.373	-0.233	1.181			0.401	-0.279	1.189			0.342	-0.009	1.691			0.269	-0.189	1.596
0.018	-0.308	1.541			0.046	-0.236	1.548			0.222	0.108	1.569			0.321	0.224	1.576			0.113	-0.007	1.449			0.263	-0.084	1.270			0.365	-0.240	1.182			0.397	-0.285	1.191			0.335	-0.013	1.692			0.282	-0.171	1.539
0.009	-0.311	1.538			0.038	-0.240	1.546			0.215	0.105	1.569			0.314	0.221	1.577			0.107	-0.011	1.449			0.259	-0.088	1.270			0.360	-0.245	1.183			0.393	-0.289	1.192			0.330	-0.017	1.692			0.288	-0.162	1.513
-0.014	-0.291	1.553			0.018	-0.224	1.556			0.206	0.105	1.567			0.309	0.220	1.577			0.063	0.019	1.451			0.252	-0.065	1.269			0.342	-0.208	1.190			0.384	-0.274	1.196			0.324	-0.018	1.691			0.283	-0.096	1.438
-0.019	-0.281	1.545			0.012	-0.214	1.550			0.197	0.112	1.563			0.292	0.238	1.569			0.063	0.037	1.446			0.247	-0.060	1.270			0.335	-0.206	1.188			0.377	-0.272	1.195			0.317	-0.016	1.690			0.282	-0.091	1.417
-0.019	-0.286	1.540			0.012	-0.217	1.547			0.196	0.114	1.563			0.292	0.238	1.569			0.064	0.024	1.444			0.239	-0.080	1.268			0.327	-0.229	1.175			0.371	-0.281	1.190			0.316	-0.016	1.690			0.283	-0.087	1.407
-0.017	-0.293	1.536			0.013	-0.221	1.544			0.195	0.115	1.563			0.293	0.238	1.568			0.066	0.005	1.442			0.239	-0.099	1.263			0.332	-0.246	1.167			0.371	-0.290	1.186			0.314	-0.016	1.690			0.285	-0.084	1.399
-0.017	-0.284	1.537			0.013	-0.212	1.545			0.198	0.121	1.564			0.297	0.240	1.567			0.065	0.002	1.441			0.238	-0.104	1.262			0.334	-0.252	1.168			0.370	-0.295	1.186			0.314	-0.014	1.690			0.286	-0.080	1.392
-0.028	-0.283	1.540			0.003	-0.212	1.547			0.186	0.120	1.562			0.291	0.240	1.567			0.063	0.010	1.441			0.234	-0.093	1.263			0.335	-0.247	1.173			0.370	-0.292	1.190			0.305	-0.016	1.689			0.283	-0.104	1.393
-0.034	-0.280	1.540			-0.003	-0.210	1.547			0.181	0.121	1.561			0.285	0.241	1.567			0.062	0.016	1.441			0.231	-0.088	1.263			0.335	-0.244	1.177			0.369	-0.291	1.193			0.300	-0.015	1.688			0.283	-0.102	1.387
-0.036	-0.279	1.540			-0.006	-0.209	1.547			0.178	0.122	1.561			0.282	0.242	1.567			0.061	0.017	1.441			0.229	-0.084	1.265			0.335	-0.237	1.180			0.368	-0.289	1.194			0.297	-0.014	1.688			0.282	-0.099	1.382
-0.039	-0.282	1.538			-0.008	-0.211	1.545			0.176	0.122	1.561			0.279	0.241	1.567			0.060	0.016	1.441			0.227	-0.082	1.266			0.334	-0.234	1.181			0.367	-0.288	1.194			0.295	-0.015	1.688			0.282	-0.099	1.378
-0.038	-0.286	1.537			-0.008	-0.214	1.544			0.174	0.121	1.561			0.277	0.241	1.567			0.061	0.015	1.441			0.227	-0.080	1.266			0.334	-0.232	1.180			0.366	-0.287	1.194			0.293	-0.015	1.688			0.283	-0.098	1.375
-0.027	-0.286	1.536			0.003	-0.214	1.543			0.180	0.123	1.560			0.281	0.242	1.566			0.070	0.017	1.441			0.232	-0.076	1.266			0.338	-0.227	1.178			0.367	-0.285	1.193			0.293	-0.015	1.687			0.290	-0.097	1.375
-0.004	-0.285	1.534			0.023	-0.214	1.540			0.190	0.125	1.558			0.289	0.244	1.565			0.088	0.020	1.440			0.242	-0.072	1.265			0.342	-0.225	1.176			0.371	-0.283	1.191			0.297	-0.014	1.686			0.300	-0.096	1.375
0.040	-0.252	1.539			0.067	-0.180	1.544			0.237	0.169	1.556			0.340	0.280	1.556			0.100	0.023	1.440			0.252	-0.068	1.264			0.356	-0.218	1.172			0.377	-0.279	1.189			0.325	0.014	1.684			0.325	-0.076	1.388
0.040	-0.253	1.539			0.068	-0.181	1.544			0.239	0.166	1.554			0.341	0.281	1.555			0.109	0.026	1.439			0.258	-0.065	1.263			0.363	-0.214	1.170			0.382	-0.276	1.187			0.327	0.015	1.683			0.329	-0.076	1.385
0.040	-0.255	1.539			0.068	-0.182	1.544			0.239	0.164	1.553			0.341	0.281	1.556			0.112	0.028	1.439			0.260	-0.063	1.263			0.366	-0.211	1.170			0.385	-0.274	1.186			0.328	0.015	1.682			0.331	-0.076	1.383
0.041	-0.255	1.539			0.069	-0.183	1.544			0.240	0.163	1.552			0.341	0.280	1.556			0.115	0.030	1.439			0.263	-0.060	1.263			0.369	-0.209	1.169			0.387	-0.272	1.186			0.329	0.016	1.681			0.334	-0.076	1.381
0.049	-0.256	1.538			0.078	-0.182	1.543			0.256	0.179	1.553			0.357	0.292	1.553			0.120	0.031	1.438			0.266	-0.059	1.263			0.371	-0.207	1.169			0.389	-0.270	1.185			0.343	0.028	1.681			0.342	-0.069	1.388
0.046	-0.264	1.536			0.076	-0.191	1.541			0.254	0.163	1.552			0.354	0.279	1.555			0.124	0.031	1.438			0.267	-0.057	1.263			0.370	-0.210	1.175			0.390	-0.270	1.187			0.345	0.025	1.680			0.344	-0.073	1.387
0.046	-0.280	1.549			0.074	-0.207	1.551			0.238	0.123	1.557			0.348	0.263	1.558			0.126	0.030	1.438			0.269	-0.056	1.263			0.372	-0.208	1.173			0.391	-0.269	1.186			0.341	0.007	1.682			0.342	-0.083	1.388
0.046	-0.278	1.546			0.075	-0.207	1.549			0.240	0.123	1.556			0.349	0.263	1.558			0.129	0.030	1.438			0.271	-0.056	1.263			0.373	-0.207	1.172			0.393	-0.267	1.184			0.343	0.007	1.681			0.344	-0.084	1.387
0.051	-0.291	1.555			0.078	-0.222	1.557			0.238	0.102	1.556			0.347	0.253	1.560			0.134	0.030	1.438			0.274	-0.054	1.263			0.377	-0.205	1.171			0.397	-0.265	1.183			0.343	-0.013	1.681			0.345	-0.095	1.386
0.051	-0.291	1.555			0.078	-0.222	1.557			0.238	0.102	1.556			0.347	0.253	1.560			0.134	0.030	1.438			0.274	-0.054	1.263			0.377	-0.205	1.171			0.397	-0.265	1.183			0.343	-0.013	1.681			0.345	-0.095	1.386
0.053	-0.295	1.558			0.079	-0.226	1.560			0.238	0.097	1.556			0.346	0.249	1.560			0.136	0.031	1.438			0.276	-0.053	1.263			0.378	-0.204	1.170			0.399	-0.264	1.182			0.343	-0.019	1.681			0.345	-0.099	1.386
0.054	-0.298	1.561			0.080	-0.229	1.562			0.237	0.093	1.556			0.345	0.245	1.561			0.138	0.031	1.438			0.278	-0.052	1.263			0.380	-0.203	1.170			0.400	-0.263	1.182			0.343	-0.024	1.681			0.346	-0.102	1.386
0.055	-0.300	1.562			0.081	-0.232	1.563			0.237	0.090	1.556			0.344	0.243	1.561			0.140	0.031	1.438			0.279	-0.052	1.263			0.381	-0.202	1.169			0.401	-0.262	1.181			0.343	-0.029	1.681			0.346	-0.104	1.386
0.056	-0.302	1.564			0.082	-0.234	1.565			0.237	0.087	1.556			0.344	0.241	1.562			0.141	0.031	1.438			0.280	-0.051	1.264			0.382	-0.201	1.169			0.402	-0.261	1.181			0.343	-0.032	1.681			0.346	-0.106	1.386
0.057	-0.303	1.565			0.083	-0.235	1.566			0.237	0.085	1.557			0.343	0.239	1.562			0.142	0.031	1.438			0.282	-0.050	1.264			0.383	-0.200	1.169			0.404	-0.260	1.181			0.343	-0.035	1.681			0.347	-0.107	1.386
0.059	-0.304	1.566			0.084	-0.236	1.567			0.237	0.084	1.557			0.343	0.237	1.563			0.144	0.032	1.438			0.283	-0.050	1.264			0.384	-0.200	1.168			0.405	-0.259	1.180			0.344	-0.037	1.681			0.347	-0.109	1.386
0.053	-0.296	1.561			0.079	-0.229	1.563			0.239	0.094	1.556			0.344	0.237	1.563			0.145	0.032	1.438			0.284	-0.049	1.264			0.385	-0.199	1.168			0.406	-0.259	1.180			0.345	-0.036	1.681			0.348	-0.108	1.387
0.048	-0.290	1.558			0.076	-0.222	1.560			0.241	0.104	1.557			0.343	0.239	1.563			0.146	0.032	1.438			0.285	-0.049	1.265			0.387	-0.199	1.169			0.408	-0.258	1.181			0.346	-0.033	1.681			0.349	-0.107	1.389
0.046	-0.285	1.555			0.074	-0.217	1.558			0.242	0.111	1.557			0.343	0.241	1.564			0.147	0.033	1.438			0.286	-0.048	1.265			0.388	-0.198	1.169			0.409	-0.257	1.181			0.347	-0.030	1.681			0.349	-0.105	1.391
0.044	-0.282	1.553			0.072	-0.214	1.557			0.243	0.117	1.558			0.343	0.244	1.565			0.147	0.033	1.439			0.287	-0.048	1.265			0.389	-0.198	1.171			0.411	-0.257	1.182			0.348	-0.027	1.682			0.350	-0.104	1.393
0.043	-0.279	1.552			0.071	-0.211	1.556			0.244	0.121	1.558			0.343	0.245	1.566			0.148	0.034	1.439			0.288	-0.047	1.266			0.391	-0.198	1.172			0.412	-0.256	1.183			0.349	-0.024	1.682			0.350	-0.103	1.395
0.043	-0.287	1.561			0.071	-0.218	1.564			0.240	0.114	1.563			0.342	0.244	1.568			0.148	0.034	1.440			0.289	-0.047	1.267			0.392	-0.197	1.174			0.414	-0.256	1.185			0.347	-0.027	1.684			0.349	-0.106	1.399
0.041	-0.285	1.562			0.070	-0.216	1.564			0.241	0.122	1.567			0.343	0.246	1.570			0.148	0.035	1.442			0.290	-0.046	1.269			0.392	-0.197	1.176			0.414	-0.255	1.186			0.348	-0.022	1.687			0.349	-0.103	1.405
0.039	-0.286	1.561			0.068	-0.216	1.564			0.240	0.123	1.569			0.342	0.246	1.572			0.148	0.034	1.445			0.289	-0.046	1.274			0.391	-0.197	1.178			0.415	-0.255	1.187			0.348	-0.021	1.688			0.348	-0.103	1.409
0.037	-0.288	1.560			0.066	-0.217	1.564			0.240	0.123	1.571			0.341	0.244	1.575			0.147	0.029	1.449			0.286	-0.048	1.282			0.387	-0.197	1.180			0.413	-0.254	1.188			0.348	-0.021	1.690			0.347	-0.103	1.413
0.035	-0.291	1.559			0.065	-0.220	1.564			0.240	0.123	1.573			0.341	0.242	1.579			0.145	0.022	1.454			0.286	-0.062	1.285			0.388	-0.221	1.196			0.414	-0.266	1.197			0.348	-0.021	1.691			0.346	-0.104	1.416
0.033	-0.295	1.558			0.063	-0.223	1.564			0.240	0.122	1.575			0.340	0.240	1.581			0.142	0.015	1.458			0.285	-0.070	1.287			0.386	-0.232	1.202			0.414	-0.274	1.202			0.348	-0.022	1.693			0.345	-0.106	1.419
0.030	-0.298	1.557			0.060	-0.226	1.563			0.239	0.120	1.577			0.339	0.237	1.584			0.139	0.007	1.461			0.283	-0.077	1.289			0.385	-0.237	1.205			0.413	-0.279	1.206			0.348	-0.022	1.695			0.343	-0.107	1.422
0.027	-0.301	1.556			0.058	-0.228	1.563			0.240	0.122	1.580			0.340	0.237	1.585			0.134	0.001	1.464			0.280	-0.081	1.291			0.379	-0.241	1.204			0.410	-0.282	1.207			0.348	-0.020	1.697			0.340	-0.107	1.426
0.021	-0.306	1.579			0.051	-0.235	1.581			0.222	0.105	1.583			0.326	0.225	1.588			0.113	-0.002	1.464			0.271	-0.077	1.294			0.368	-0.226	1.197			0.405	-0.278	1.205			0.340	-0.028	1.700			0.331	-0.112	1.427
0.008	-0.273	1.567			0.037	-0.201	1.571			0.205	0.145	1.577			0.306	0.267	1.585			0.100	0.054	1.463			0.259	-0.048	1.295			0.354	-0.204	1.202			0.397	-0.268	1.209			0.329	-0.009	1.699			0.322	-0.103	1.429
0.013	-0.275	1.561			0.041	-0.202	1.566			0.214	0.150	1.578			0.312	0.269	1.582			0.099	0.048	1.463			0.256	-0.060	1.294			0.352	-0.210	1.193			0.394	-0.270	1.206			0.331	-0.005	1.700			0.321	-0.102	1.431
0.028	-0.299	1.555			0.055	-0.223	1.562			0.222	0.145	1.580			0.327	0.258	1.582			0.107	-0.001	1.460			0.254	-0.070	1.293			0.349	-0.221	1.192			0.391	-0.275	1.205			0.333	-0.005	1.701			0.320	-0.102	1.432
0.027	-0.299	1.555			0.055	-0.223	1.562			0.228	0.144	1.581			0.333	0.254	1.582			0.107	-0.007	1.460			0.256	-0.085	1.288			0.349	-0.229	1.189			0.389	-0.283	1.202			0.335	-0.004	1.702			0.320	-0.102	1.433
0.015	-0.291	1.560			0.046	-0.216	1.566			0.225	0.146	1.581			0.329	0.257	1.581			0.096	0.002	1.463			0.255	-0.087	1.288			0.348	-0.230	1.188			0.388	-0.285	1.202			0.333	-0.002	1.703			0.310	-0.084	1.429
0.019	-0.280	1.560			0.050	-0.203	1.565			0.231	0.181	1.579			0.333	0.293	1.579			0.094	0.015	1.463			0.252	-0.077	1.289			0.347	-0.219	1.187			0.386	-0.280	1.201			0.336	0.021	1.703			0.311	-0.076	1.433
0.020	-0.279	1.558			0.051	-0.201	1.564			0.234	0.183	1.580			0.336	0.294	1.579			0.097	0.015	1.462			0.251	-0.074	1.290			0.345	-0.218	1.186			0.383	-0.278	1.201			0.338	0.025	1.703			0.312	-0.075	1.435
0.019	-0.284	1.556			0.050	-0.206	1.563			0.237	0.180	1.580			0.340	0.289	1.579			0.098	0.009	1.462			0.251	-0.078	1.290			0.346	-0.228	1.192			0.382	-0.283	1.203			0.339	0.026	1.704			0.312	-0.076	1.436
0.018	-0.284	1.556			0.050	-0.205	1.563			0.238	0.181	1.581			0.341	0.288	1.579			0.098	0.007	1.462			0.249	-0.078	1.291			0.342	-0.226	1.189			0.379	-0.281	1.202			0.339	0.027	1.705			0.312	-0.075	1.437
0.016	-0.283	1.556			0.048	-0.204	1.563			0.236	0.180	1.581			0.339	0.288	1.579			0.097	0.008	1.462			0.247	-0.076	1.292			0.341	-0.221	1.187			0.378	-0.279	1.201			0.339	0.029	1.705			0.311	-0.075	1.438
0.015	-0.281	1.556			0.048	-0.203	1.562			0.237	0.184	1.581			0.340	0.292	1.579			0.096	0.009	1.462			0.247	-0.076	1.292			0.340	-0.223	1.194			0.376	-0.280	1.204			0.340	0.033	1.705			0.311	-0.074	1.439
0.015	-0.279	1.556			0.048	-0.200	1.562			0.238	0.186	1.581			0.341	0.294	1.579			0.096	0.010	1.462			0.246	-0.075	1.293			0.339	-0.223	1.195			0.375	-0.280	1.205			0.341	0.036	1.705			0.312	-0.073	1.440
0.013	-0.279	1.555			0.045	-0.202	1.562			0.230	0.172	1.579			0.332	0.284	1.580			0.096	0.010	1.462			0.246	-0.075	1.293			0.339	-0.223	1.195			0.374	-0.280	1.205			0.339	0.033	1.705			0.310	-0.077	1.438
0.012	-0.278	1.555			0.043	-0.200	1.562			0.230	0.179	1.579			0.334	0.288	1.579			0.096	0.010	1.462			0.245	-0.074	1.293			0.339	-0.222	1.195			0.374	-0.280	1.205			0.339	0.038	1.705			0.310	-0.075	1.439
0.010	-0.278	1.555			0.042	-0.199	1.561			0.226	0.171	1.577			0.328	0.285	1.580			0.095	0.011	1.462			0.245	-0.073	1.293			0.340	-0.219	1.193			0.373	-0.278	1.205			0.337	0.036	1.704			0.309	-0.077	1.437
0.009	-0.277	1.555			0.041	-0.200	1.561			0.222	0.167	1.576			0.324	0.282	1.580			0.095	0.012	1.462			0.244	-0.072	1.293			0.342	-0.215	1.192			0.374	-0.276	1.204			0.335	0.034	1.703			0.308	-0.079	1.435
0.008	-0.277	1.555			0.040	-0.199	1.561			0.224	0.174	1.576			0.326	0.286	1.578			0.095	0.012	1.462			0.244	-0.072	1.293			0.342	-0.210	1.186			0.373	-0.273	1.201			0.335	0.038	1.703			0.308	-0.077	1.436
0.008	-0.276	1.555			0.039	-0.198	1.561			0.225	0.179	1.576			0.327	0.290	1.577			0.095	0.013	1.462			0.244	-0.071	1.293			0.342	-0.207	1.182			0.372	-0.270	1.198			0.335	0.041	1.703			0.311	-0.080	1.440
0.007	-0.275	1.555			0.039	-0.197	1.561			0.226	0.183	1.575			0.328	0.293	1.576			0.095	0.014	1.462			0.243	-0.070	1.293			0.342	-0.206	1.182			0.372	-0.270	1.198			0.335	0.044	1.703			0.312	-0.082	1.444
0.007	-0.275	1.555			0.038	-0.196	1.561			0.226	0.186	1.575			0.329	0.296	1.575			0.095	0.015	1.462			0.243	-0.069	1.293			0.342	-0.205	1.182			0.372	-0.269	1.198			0.336	0.046	1.703			0.312	-0.079	1.444
0.006	-0.274	1.555			0.038	-0.195	1.561			0.227	0.189	1.575			0.329	0.298	1.575			0.094	0.016	1.461			0.243	-0.069	1.292			0.339	-0.215	1.195			0.370	-0.272	1.203			0.336	0.049	1.703			0.316	-0.138	1.527
0.007	-0.272	1.555			0.038	-0.193	1.561			0.227	0.191	1.575			0.330	0.300	1.574			0.094	0.016	1.461			0.243	-0.068	1.292			0.339	-0.217	1.198			0.369	-0.273	1.205			0.336	0.050	1.703			0.316	-0.167	1.562
0.007	-0.270	1.555			0.038	-0.192	1.561			0.227	0.192	1.575			0.330	0.302	1.574			0.094	0.017	1.461			0.242	-0.067	1.291			0.339	-0.215	1.197			0.369	-0.272	1.205			0.336	0.052	1.703			0.316	-0.174	1.571
0.007	-0.269	1.555			0.039	-0.191	1.561			0.228	0.194	1.575			0.330	0.304	1.573			0.094	0.018	1.461			0.242	-0.066	1.291			0.339	-0.214	1.196			0.368	-0.271	1.205			0.336	0.054	1.702			0.316	-0.178	1.576
0.008	-0.267	1.556			0.039	-0.189	1.561			0.228	0.195	1.574			0.330	0.305	1.572			0.094	0.019	1.460			0.241	-0.066	1.290			0.336	-0.218	1.203			0.366	-0.273	1.209			0.336	0.055	1.702			0.316	-0.182	1.581
0.008	-0.267	1.556			0.039	-0.189	1.561			0.228	0.196	1.574			0.330	0.306	1.572			0.094	0.020	1.460			0.241	-0.065	1.290			0.335	-0.219	1.204			0.365	-0.273	1.210			0.336	0.056	1.702			0.316	-0.185	1.585
0.008	-0.266	1.556			0.039	-0.188	1.561			0.228	0.197	1.574			0.330	0.307	1.572			0.094	0.021	1.460			0.240	-0.064	1.289			0.333	-0.220	1.206			0.364	-0.274	1.211			0.336	0.058	1.702			0.316	-0.188	1.588
0.008	-0.265	1.556			0.039	-0.187	1.561			0.228	0.198	1.574			0.330	0.308	1.571			0.094	0.022	1.459			0.240	-0.063	1.288			0.331	-0.222	1.210			0.362	-0.275	1.214			0.336	0.059	1.702			0.315	-0.191	1.590
0.008	-0.265	1.556			0.039	-0.187	1.561			0.228	0.199	1.573			0.330	0.309	1.571			0.094	0.023	1.459			0.239	-0.063	1.288			0.329	-0.224	1.213			0.360	-0.277	1.217			0.336	0.060	1.701			0.315	-0.193	1.591
0.008	-0.264	1.556			0.039	-0.186	1.561			0.228	0.200	1.573			0.330	0.310	1.570			0.094	0.023	1.459			0.238	-0.062	1.287			0.328	-0.225	1.216			0.359	-0.278	1.220			0.336	0.061	1.701			0.314	-0.195	1.592
0.008	-0.264	1.556			0.039	-0.185	1.561			0.228	0.201	1.573			0.330	0.311	1.570			0.094	0.024	1.459			0.238	-0.062	1.286			0.326	-0.227	1.218			0.356	-0.280	1.223			0.336	0.061	1.701			0.314	-0.196	1.592
0.008	-0.263	1.556			0.039	-0.185	1.561			0.228	0.201	1.573			0.329	0.312	1.570			0.094	0.025	1.458			0.237	-0.061	1.286			0.321	-0.230	1.222			0.353	-0.282	1.226			0.336	0.062	1.701			0.313	-0.197	1.591
0.008	-0.263	1.556			0.039	-0.185	1.561			0.228	0.202	1.572			0.329	0.312	1.569			0.093	0.026	1.458			0.236	-0.060	1.285			0.317	-0.231	1.225			0.350	-0.283	1.229			0.336	0.063	1.700			0.312	-0.198	1.590
0.008	-0.262	1.556			0.039	-0.184	1.561			0.228	0.202	1.572			0.329	0.313	1.569			0.093	0.027	1.458			0.235	-0.060	1.285			0.314	-0.233	1.227			0.347	-0.284	1.231			0.336	0.064	1.700			0.312	-0.198	1.589
0.008	-0.262	1.556			0.039	-0.184	1.561			0.228	0.203	1.572			0.329	0.314	1.569			0.093	0.028	1.458			0.234	-0.059	1.284			0.312	-0.234	1.229			0.345	-0.286	1.233			0.336	0.064	1.700			0.311	-0.198	1.588
0.008	-0.262	1.556			0.039	-0.183	1.561			0.228	0.203	1.571			0.328	0.314	1.568			0.093	0.029	1.457			0.233	-0.059	1.283			0.310	-0.235	1.230			0.343	-0.287	1.235			0.336	0.065	1.700			0.310	-0.198	1.586
0.009	-0.262	1.556			0.039	-0.183	1.561			0.228	0.204	1.571			0.328	0.315	1.568			0.093	0.030	1.457			0.231	-0.059	1.282			0.308	-0.236	1.232			0.341	-0.288	1.237			0.336	0.065	1.699			0.309	-0.198	1.584
0.009	-0.261	1.556			0.039	-0.183	1.561			0.228	0.204	1.571			0.327	0.316	1.568			0.092	0.031	1.457			0.230	-0.058	1.281			0.307	-0.237	1.233			0.339	-0.289	1.238			0.336	0.066	1.699			0.308	-0.197	1.583
0.009	-0.261	1.557			0.039	-0.183	1.561			0.227	0.204	1.570			0.326	0.317	1.567			0.092	0.033	1.457			0.229	-0.058	1.280			0.305	-0.238	1.234			0.338	-0.289	1.240			0.335	0.066	1.699			0.307	-0.197	1.581
0.009	-0.261	1.557			0.039	-0.182	1.561			0.226	0.205	1.570			0.325	0.317	1.567			0.091	0.034	1.457			0.227	-0.059	1.279			0.304	-0.239	1.236			0.336	-0.290	1.241			0.335	0.067	1.698			0.305	-0.196	1.579
0.009	-0.261	1.557			0.039	-0.182	1.561			0.226	0.205	1.569			0.323	0.318	1.566			0.091	0.036	1.456			0.226	-0.059	1.278			0.298	-0.259	1.257			0.332	-0.302	1.255			0.334	0.067	1.698			0.304	-0.195	1.577
0.009	-0.261	1.557			0.039	-0.182	1.561			0.224	0.205	1.569			0.320	0.319	1.566			0.090	0.038	1.456			0.223	-0.059	1.277			0.294	-0.259	1.258			0.328	-0.303	1.257			0.333	0.068	1.697			0.302	-0.194	1.575
0.010	-0.261	1.557			0.039	-0.182	1.561			0.222	0.206	1.568			0.317	0.321	1.565			0.088	0.040	1.456			0.221	-0.059	1.276			0.290	-0.259	1.261			0.325	-0.305	1.260			0.332	0.068	1.696			0.300	-0.192	1.573
0.010	-0.261	1.557			0.039	-0.182	1.561			0.219	0.206	1.567			0.313	0.322	1.564			0.086	0.043	1.456			0.219	-0.060	1.275			0.287	-0.259	1.263			0.321	-0.306	1.263			0.330	0.069	1.696			0.297	-0.191	1.571
0.010	-0.261	1.557			0.039	-0.181	1.561			0.216	0.207	1.566			0.308	0.324	1.563			0.084	0.045	1.456			0.216	-0.060	1.274			0.284	-0.260	1.265			0.318	-0.306	1.266			0.328	0.070	1.695			0.294	-0.189	1.569
0.010	-0.260	1.557			0.039	-0.181	1.561			0.212	0.208	1.565			0.303	0.326	1.563			0.082	0.048	1.455			0.213	-0.060	1.273			0.281	-0.260	1.267			0.315	-0.307	1.269			0.325	0.071	1.694			0.291	-0.187	1.567
0.010	-0.260	1.557			0.039	-0.181	1.561			0.208	0.209	1.564			0.297	0.328	1.562			0.079	0.052	1.455			0.210	-0.061	1.272			0.278	-0.259	1.270			0.312	-0.308	1.271			0.322	0.072	1.693			0.288	-0.185	1.564
0.010	-0.260	1.557			0.039	-0.181	1.561			0.203	0.210	1.563			0.291	0.331	1.561			0.076	0.055	1.455			0.207	-0.061	1.271			0.275	-0.259	1.271			0.309	-0.308	1.274			0.318	0.073	1.692			0.284	-0.183	1.562
0.010	-0.260	1.557			0.039	-0.180	1.561			0.198	0.212	1.562			0.285	0.333	1.561			0.073	0.058	1.454			0.203	-0.061	1.270			0.272	-0.259	1.273			0.307	-0.308	1.276			0.315	0.074	1.691			0.280	-0.181	1.560
0.010	-0.260	1.557			0.038	-0.180	1.561			0.193	0.213	1.562			0.280	0.335	1.560			0.070	0.061	1.454			0.199	-0.062	1.268			0.269	-0.258	1.275			0.304	-0.309	1.278			0.310	0.075	1.690			0.276	-0.179	1.558
0.010	-0.260	1.557			0.038	-0.180	1.561			0.189	0.214	1.561			0.274	0.337	1.560			0.067	0.065	1.454			0.195	-0.062	1.267			0.266	-0.257	1.276			0.299	-0.308	1.281			0.306	0.076	1.689			0.272	-0.176	1.557
0.010	-0.259	1.557			0.038	-0.179	1.561			0.184	0.216	1.560			0.269	0.339	1.560			0.064	0.068	1.454			0.191	-0.062	1.266			0.263	-0.257	1.277			0.290	-0.308	1.285			0.302	0.077	1.688			0.268	-0.174	1.555
0.010	-0.259	1.557			0.037	-0.179	1.561			0.180	0.216	1.560			0.264	0.341	1.559			0.061	0.070	1.454			0.186	-0.063	1.265			0.260	-0.256	1.278			0.283	-0.308	1.288			0.298	0.078	1.687			0.265	-0.173	1.554
0.010	-0.259	1.558			0.037	-0.179	1.562			0.176	0.217	1.559			0.260	0.342	1.559			0.058	0.072	1.454			0.181	-0.063	1.265			0.257	-0.255	1.279			0.278	-0.308	1.290			0.294	0.079	1.687			0.261	-0.172	1.552
0.010	-0.259	1.558			0.036	-0.179	1.562			0.172	0.218	1.559			0.255	0.343	1.559			0.055	0.075	1.454			0.175	-0.063	1.264			0.253	-0.254	1.280			0.273	-0.307	1.292			0.290	0.080	1.686			0.257	-0.170	1.551
0.010	-0.259	1.558			0.035	-0.178	1.562			0.166	0.219	1.558			0.250	0.344	1.559			0.052	0.078	1.454			0.169	-0.063	1.264			0.249	-0.253	1.281			0.268	-0.307	1.294			0.285	0.081	1.685			0.253	-0.169	1.550
0.009	-0.259	1.559			0.034	-0.178	1.563			0.161	0.219	1.558			0.245	0.345	1.559			0.048	0.081	1.454			0.163	-0.062	1.264			0.246	-0.252	1.281			0.264	-0.307	1.295			0.280	0.082	1.685			0.248	-0.167	1.549
0.008	-0.259	1.559			0.032	-0.178	1.563			0.157	0.220	1.558			0.241	0.346	1.558			0.045	0.084	1.454			0.156	-0.062	1.264			0.243	-0.251	1.282			0.261	-0.307	1.296			0.275	0.082	1.685			0.244	-0.166	1.548
0.008	-0.259	1.560			0.030	-0.178	1.564			0.152	0.221	1.558			0.236	0.347	1.558			0.042	0.086	1.454			0.150	-0.061	1.265			0.239	-0.251	1.282			0.258	-0.309	1.297			0.271	0.083	1.684			0.240	-0.164	1.548
0.006	-0.259	1.561			0.028	-0.178	1.565			0.148	0.222	1.558			0.232	0.347	1.558			0.039	0.089	1.454			0.145	-0.061	1.265			0.236	-0.251	1.283			0.255	-0.312	1.298			0.266	0.084	1.684			0.236	-0.163	1.547
0.005	-0.259	1.562			0.026	-0.178	1.566			0.144	0.222	1.558			0.228	0.348	1.558			0.036	0.091	1.454			0.140	-0.060	1.266			0.233	-0.251	1.284			0.253	-0.313	1.299			0.262	0.085	1.684			0.232	-0.162	1.546
0.004	-0.259	1.563			0.024	-0.178	1.566			0.140	0.222	1.559			0.225	0.348	1.558			0.033	0.093	1.454			0.135	-0.060	1.267			0.230	-0.251	1.284			0.251	-0.315	1.300			0.258	0.085	1.684			0.228	-0.161	1.546
0.003	-0.259	1.564			0.022	-0.178	1.567			0.136	0.223	1.559			0.221	0.349	1.559			0.030	0.095	1.454			0.131	-0.060	1.267			0.227	-0.251	1.285			0.249	-0.316	1.300			0.254	0.085	1.684			0.224	-0.160	1.546
0.001	-0.260	1.565			0.019	-0.178	1.568			0.132	0.223	1.559			0.217	0.349	1.559			0.027	0.097	1.455			0.125	-0.058	1.269			0.224	-0.250	1.285			0.247	-0.317	1.301			0.250	0.086	1.684			0.220	-0.159	1.546
-0.001	-0.260	1.565			0.017	-0.178	1.568			0.128	0.223	1.560			0.213	0.349	1.559			0.024	0.098	1.455			0.120	-0.058	1.270			0.221	-0.250	1.286			0.242	-0.316	1.301			0.246	0.086	1.684			0.216	-0.159	1.546
-0.002	-0.260	1.566			0.015	-0.179	1.569			0.124	0.224	1.560			0.209	0.349	1.559			0.022	0.100	1.455			0.116	-0.057	1.271			0.218	-0.250	1.286			0.239	-0.316	1.302			0.241	0.087	1.685			0.212	-0.158	1.546
-0.004	-0.260	1.567			0.012	-0.179	1.570			0.120	0.224	1.561			0.204	0.350	1.560			0.018	0.102	1.456			0.112	-0.056	1.272			0.216	-0.250	1.287			0.235	-0.315	1.302			0.237	0.087	1.685			0.186	-0.166	1.638
-0.006	-0.261	1.568			0.010	-0.179	1.570			0.116	0.224	1.561			0.200	0.350	1.560			0.015	0.103	1.456			0.108	-0.056	1.273			0.213	-0.249	1.287			0.233	-0.315	1.302			0.232	0.087	1.685			0.173	-0.170	1.684
-0.008	-0.261	1.569			0.007	-0.179	1.571			0.111	0.224	1.562			0.196	0.350	1.560			0.012	0.105	1.456			0.103	-0.055	1.274			0.211	-0.249	1.288			0.231	-0.316	1.303			0.228	0.088	1.686			0.168	-0.171	1.699
-0.010	-0.261	1.569			0.005	-0.179	1.572			0.107	0.225	1.563			0.191	0.350	1.561			0.009	0.106	1.456			0.098	-0.054	1.274			0.208	-0.249	1.288			0.229	-0.316	1.304			0.224	0.088	1.687			0.165	-0.172	1.707
-0.012	-0.261	1.570			0.003	-0.179	1.572			0.103	0.224	1.564			0.186	0.350	1.561			0.005	0.108	1.457			0.094	-0.053	1.276			0.206	-0.249	1.289			0.228	-0.317	1.305			0.220	0.088	1.687			0.162	-0.173	1.713
-0.014	-0.262	1.570			0.000	-0.180	1.572			0.099	0.224	1.565			0.181	0.350	1.562			0.001	0.109	1.457			0.088	-0.052	1.277			0.204	-0.249	1.290			0.226	-0.317	1.305			0.178	0.068	1.705			0.156	-0.187	1.720
-0.007	-0.219	1.572			0.002	-0.151	1.574			0.095	0.224	1.567			0.176	0.350	1.563			-0.003	0.110	1.458			0.084	-0.051	1.277			0.201	-0.249	1.290			0.225	-0.318	1.306			0.169	0.064	1.708			0.153	-0.195	1.724
-0.002	-0.204	1.578			0.004	-0.139	1.578			0.090	0.223	1.568			0.171	0.349	1.564			-0.007	0.112	1.458			0.078	-0.049	1.278			0.199	-0.249	1.290			0.224	-0.318	1.306			0.158	0.060	1.711			0.150	-0.201	1.726
0.000	-0.196	1.582			0.005	-0.132	1.581			0.086	0.222	1.570			0.166	0.348	1.565			-0.011	0.113	1.458			0.072	-0.047	1.279			0.197	-0.248	1.290			0.223	-0.318	1.307			0.150	0.057	1.713			0.147	-0.206	1.726
0.001	-0.192	1.583			0.005	-0.127	1.582			0.082	0.221	1.571			0.161	0.348	1.566			-0.015	0.114	1.458			0.066	-0.045	1.280			0.195	-0.248	1.290			0.222	-0.319	1.307			0.144	0.054	1.714			0.145	-0.211	1.725
0.001	-0.189	1.583			0.004	-0.124	1.583			0.078	0.221	1.573			0.156	0.347	1.566			-0.019	0.115	1.458			0.061	-0.043	1.280			0.181	-0.239	1.286			0.216	-0.311	1.303			0.138	0.052	1.715			0.143	-0.215	1.723
0.000	-0.186	1.583			0.003	-0.122	1.583			0.074	0.220	1.574			0.151	0.347	1.567			-0.023	0.116	1.459			0.056	-0.041	1.280			0.175	-0.234	1.284			0.212	-0.307	1.301			0.134	0.051	1.716			0.140	-0.218	1.721
0.000	-0.183	1.584			0.003	-0.120	1.583			0.070	0.219	1.575			0.147	0.346	1.567			-0.027	0.116	1.459			0.051	-0.040	1.281			0.173	-0.238	1.283			0.212	-0.308	1.301			0.130	0.050	1.716			0.137	-0.221	1.719
-0.001	-0.182	1.583			0.002	-0.118	1.583			0.066	0.219	1.575			0.142	0.346	1.568			-0.032	0.117	1.459			0.047	-0.038	1.281			0.171	-0.241	1.282			0.211	-0.308	1.300			0.126	0.049	1.716			0.134	-0.223	1.716
-0.002	-0.180	1.583			0.000	-0.117	1.583			0.062	0.218	1.576			0.137	0.346	1.568			-0.036	0.118	1.459			0.042	-0.037	1.281			0.164	-0.237	1.279			0.207	-0.305	1.297			0.122	0.048	1.716			0.131	-0.224	1.714
-0.003	-0.179	1.582			-0.001	-0.115	1.582			0.058	0.217	1.576			0.133	0.345	1.568			-0.040	0.119	1.459			0.038	-0.037	1.281			0.163	-0.241	1.278			0.205	-0.305	1.295			0.119	0.047	1.716			0.128	-0.224	1.712
-0.005	-0.178	1.581			-0.002	-0.114	1.582			0.054	0.217	1.577			0.128	0.344	1.568			-0.044	0.119	1.459			0.034	-0.036	1.281			0.161	-0.244	1.277			0.204	-0.306	1.294			0.116	0.047	1.715			0.125	-0.225	1.710
-0.006	-0.178	1.580			-0.004	-0.114	1.581			0.050	0.216	1.577			0.124	0.344	1.567			-0.047	0.120	1.458			0.030	-0.036	1.280			0.160	-0.246	1.277			0.203	-0.306	1.292			0.113	0.047	1.715			0.123	-0.225	1.708
-0.010	-0.179	1.577			-0.008	-0.114	1.579			0.043	0.214	1.576			0.116	0.343	1.566			-0.054	0.121	1.458			0.022	-0.035	1.280			0.157	-0.249	1.275			0.200	-0.307	1.288			0.108	0.047	1.713			0.135	-0.199	1.691
-0.010	-0.179	1.577			-0.008	-0.114	1.579			0.043	0.214	1.576			0.116	0.343	1.566			-0.054	0.121	1.458			0.022	-0.035	1.280			0.157	-0.249	1.275			0.200	-0.307	1.288			0.108	0.047	1.713			0.135	-0.199	1.691
-0.012	-0.179	1.576			-0.009	-0.114	1.578			0.040	0.214	1.576			0.112	0.342	1.565			-0.056	0.121	1.458			0.018	-0.035	1.279			0.156	-0.250	1.274			0.199	-0.308	1.286			0.106	0.047	1.713			0.136	-0.189	1.688
-0.013	-0.180	1.575			-0.011	-0.114	1.577			0.037	0.213	1.575			0.109	0.342	1.565			-0.059	0.121	1.458			0.015	-0.035	1.279			0.154	-0.251	1.273			0.197	-0.308	1.284			0.105	0.048	1.713			0.139	-0.186	1.684
-0.015	-0.181	1.574			-0.013	-0.115	1.576			0.034	0.213	1.575			0.106	0.341	1.564			-0.061	0.122	1.458			0.011	-0.034	1.279			0.153	-0.252	1.272			0.195	-0.309	1.282			0.103	0.048	1.712			0.141	-0.183	1.681
-0.017	-0.181	1.573			-0.015	-0.115	1.576			0.032	0.212	1.575			0.103	0.341	1.564			-0.063	0.122	1.458			0.008	-0.034	1.278			0.151	-0.253	1.271			0.192	-0.309	1.279			0.102	0.049	1.712			0.142	-0.181	1.678
-0.018	-0.182	1.572			-0.016	-0.116	1.575			0.030	0.212	1.575			0.101	0.341	1.563			-0.065	0.122	1.458			0.005	-0.034	1.278			0.149	-0.254	1.270			0.190	-0.309	1.277			0.102	0.049	1.711			0.138	-0.175	1.678
-0.019	-0.183	1.571			-0.017	-0.116	1.574			0.028	0.212	1.574			0.099	0.341	1.563			-0.067	0.122	1.458			0.003	-0.034	1.278			0.148	-0.255	1.269			0.188	-0.310	1.275			0.101	0.050	1.711			0.136	-0.170	1.680
-0.021	-0.183	1.570			-0.019	-0.117	1.573			0.026	0.211	1.574			0.097	0.340	1.563			-0.068	0.123	1.458			0.000	-0.033	1.277			0.147	-0.256	1.268			0.187	-0.310	1.273			0.101	0.051	1.711			0.134	-0.165	1.681
-0.022	-0.184	1.570			-0.020	-0.117	1.573			0.024	0.211	1.574			0.095	0.340	1.562			-0.070	0.123	1.458			-0.002	-0.033	1.277			0.145	-0.256	1.267			0.185	-0.310	1.272			0.100	0.051	1.710			0.132	-0.161	1.683
-0.023	-0.185	1.569			-0.021	-0.118	1.572			0.023	0.211	1.574			0.093	0.340	1.562			-0.071	0.123	1.458			-0.004	-0.033	1.277			0.144	-0.257	1.266			0.184	-0.311	1.270			0.100	0.052	1.710			0.131	-0.158	1.685
-0.023	-0.185	1.568			-0.022	-0.118	1.572			0.021	0.211	1.574			0.092	0.340	1.562			-0.073	0.123	1.458			-0.005	-0.033	1.276			0.143	-0.258	1.265			0.182	-0.311	1.269			0.100	0.053	1.709			0.126	-0.151	1.692
-0.024	-0.186	1.568			-0.022	-0.118	1.571			0.020	0.210	1.574			0.090	0.340	1.562			-0.074	0.123	1.457			-0.007	-0.033	1.276			0.142	-0.258	1.264			0.181	-0.311	1.267			0.100	0.053	1.709			0.126	-0.148	1.690
-0.025	-0.186	1.567			-0.023	-0.119	1.571			0.019	0.210	1.574			0.089	0.339	1.561			-0.075	0.123	1.457			-0.008	-0.033	1.276			0.141	-0.259	1.262			0.180	-0.311	1.265			0.100	0.054	1.709			0.125	-0.146	1.689
-0.026	-0.187	1.567			-0.024	-0.119	1.570			0.018	0.210	1.573			0.088	0.339	1.561			-0.076	0.123	1.457			-0.010	-0.033	1.275			0.141	-0.260	1.261			0.179	-0.312	1.264			0.100	0.055	1.708			0.128	-0.147	1.688
-0.026	-0.187	1.566			-0.024	-0.120	1.570			0.017	0.210	1.573			0.087	0.339	1.561			-0.077	0.123	1.457			-0.011	-0.033	1.275			0.140	-0.260	1.260			0.179	-0.312	1.262			0.100	0.055	1.708			0.129	-0.148	1.687
-0.027	-0.188	1.566			-0.025	-0.120	1.569			0.016	0.209	1.573			0.087	0.339	1.561			-0.077	0.123	1.457			-0.011	-0.033	1.274			0.140	-0.260	1.259			0.178	-0.312	1.261			0.101	0.056	1.707			0.131	-0.148	1.687
-0.027	-0.188	1.566			-0.025	-0.120	1.569			0.016	0.209	1.573			0.086	0.339	1.560			-0.078	0.123	1.456			-0.012	-0.033	1.273			0.140	-0.261	1.257			0.178	-0.312	1.259			0.101	0.056	1.707			0.132	-0.149	1.686
-0.027	-0.188	1.565			-0.026	-0.121	1.569			0.016	0.209	1.572			0.086	0.339	1.560			-0.078	0.123	1.456			-0.011	-0.033	1.272			0.141	-0.261	1.256			0.178	-0.312	1.258			0.101	0.056	1.706			0.134	-0.150	1.686
-0.028	-0.189	1.565			-0.026	-0.121	1.568			0.016	0.209	1.572			0.086	0.339	1.560			-0.078	0.122	1.455			-0.011	-0.033	1.271			0.143	-0.261	1.254			0.180	-0.312	1.255			0.101	0.057	1.705			0.135	-0.151	1.685
-0.028	-0.189	1.565			-0.026	-0.121	1.568			0.016	0.209	1.571			0.087	0.338	1.559			-0.077	0.122	1.454			-0.009	-0.034	1.270			0.147	-0.260	1.251			0.194	-0.313	1.249			0.101	0.057	1.705			0.136	-0.152	1.684
-0.028	-0.189	1.564			-0.027	-0.122	1.568			0.017	0.208	1.571			0.088	0.338	1.559			-0.077	0.122	1.453			-0.007	-0.035	1.269			0.152	-0.259	1.246			0.204	-0.313	1.242			0.102	0.057	1.704			0.138	-0.153	1.683
-0.028	-0.190	1.564			-0.027	-0.122	1.567			0.018	0.208	1.570			0.089	0.338	1.558			-0.076	0.121	1.451			-0.005	-0.035	1.268			0.158	-0.255	1.238			0.215	-0.309	1.227			0.102	0.057	1.703			0.134	-0.151	1.679
-0.028	-0.190	1.564			-0.027	-0.122	1.567			0.019	0.208	1.570			0.090	0.338	1.558			-0.075	0.121	1.450			-0.003	-0.036	1.267			0.165	-0.249	1.227			0.224	-0.302	1.201			0.102	0.058	1.702			0.131	-0.149	1.675
-0.028	-0.190	1.563			-0.026	-0.123	1.566			0.020	0.208	1.569			0.091	0.338	1.558			-0.074	0.120	1.449			-0.001	-0.036	1.266			0.170	-0.243	1.213			0.228	-0.295	1.178			0.102	0.058	1.702			0.129	-0.148	1.672
-0.028	-0.191	1.563			-0.026	-0.123	1.566			0.021	0.208	1.569			0.092	0.338	1.557			-0.072	0.120	1.447			0.001	-0.037	1.265			0.179	-0.237	1.185			0.240	-0.297	1.138			0.103	0.058	1.701			0.132	-0.150	1.672
-0.028	-0.191	1.562			-0.026	-0.123	1.565			0.023	0.208	1.568			0.094	0.338	1.557			-0.071	0.119	1.446			0.004	-0.038	1.264			0.183	-0.233	1.168			0.245	-0.296	1.117			0.104	0.058	1.700			0.134	-0.152	1.672
-0.028	-0.192	1.562			-0.025	-0.124	1.565			0.024	0.208	1.567			0.095	0.338	1.556			-0.069	0.118	1.445			0.007	-0.040	1.262			0.186	-0.230	1.150			0.240	-0.285	1.096			0.105	0.058	1.699			0.136	-0.153	1.672
-0.027	-0.192	1.561			-0.025	-0.124	1.564			0.025	0.208	1.567			0.096	0.338	1.556			-0.068	0.118	1.444			0.009	-0.041	1.260			0.187	-0.225	1.131			0.235	-0.276	1.080			0.106	0.058	1.698			0.139	-0.155	1.672
-0.027	-0.192	1.561			-0.024	-0.125	1.564			0.027	0.208	1.566			0.098	0.338	1.555			-0.066	0.117	1.442			0.011	-0.042	1.257			0.185	-0.218	1.113			0.229	-0.266	1.060			0.107	0.058	1.697			0.141	-0.157	1.672
-0.027	-0.193	1.560			-0.024	-0.125	1.563			0.028	0.207	1.566			0.099	0.338	1.555			-0.065	0.117	1.441			0.012	-0.043	1.255			0.183	-0.211	1.096			0.227	-0.256	1.047			0.108	0.058	1.697			0.142	-0.158	1.673
-0.026	-0.193	1.560			-0.023	-0.125	1.563			0.029	0.207	1.565			0.100	0.338	1.554			-0.064	0.116	1.440			0.012	-0.042	1.253			0.159	-0.188	1.081			0.219	-0.243	1.031			0.108	0.057	1.696			0.144	-0.160	1.673
-0.026	-0.194	1.559			-0.023	-0.126	1.562			0.030	0.207	1.564			0.101	0.338	1.554			-0.063	0.116	1.439			0.011	-0.040	1.251			0.147	-0.177	1.072			0.210	-0.232	1.016			0.110	0.057	1.695			0.146	-0.161	1.673
-0.026	-0.194	1.559			-0.023	-0.126	1.562			0.031	0.207	1.563			0.101	0.337	1.553			-0.063	0.115	1.438			0.009	-0.038	1.249			0.134	-0.166	1.065			0.197	-0.221	1.001			0.111	0.057	1.694			0.148	-0.162	1.673
-0.025	-0.194	1.558			-0.022	-0.127	1.561			0.031	0.207	1.562			0.102	0.337	1.552			-0.062	0.115	1.437			0.004	-0.033	1.247			0.126	-0.161	1.053			0.187	-0.214	0.990			0.112	0.057	1.693			0.149	-0.163	1.674
-0.025	-0.195	1.558			-0.022	-0.127	1.560			0.032	0.207	1.561			0.102	0.337	1.551			-0.062	0.115	1.436			-0.001	-0.028	1.245			0.119	-0.157	1.044			0.172	-0.206	0.978			0.114	0.057	1.692			0.150	-0.164	1.674
-0.025	-0.196	1.557			-0.021	-0.128	1.560			0.032	0.207	1.560			0.102	0.337	1.550			-0.061	0.114	1.435			-0.008	-0.022	1.244			0.110	-0.152	1.036			0.152	-0.201	0.963			0.115	0.057	1.691			0.151	-0.162	1.675
-0.025	-0.197	1.556			-0.022	-0.128	1.558			0.032	0.207	1.559			0.102	0.337	1.548			-0.061	0.114	1.435			-0.026	-0.010	1.239			0.092	-0.145	1.029			0.122	-0.191	0.956			0.116	0.058	1.690			0.151	-0.160	1.678
-0.027	-0.198	1.554			-0.023	-0.129	1.557			0.032	0.206	1.557			0.102	0.337	1.547			-0.060	0.114	1.434			-0.036	-0.004	1.237			0.073	-0.141	1.021			0.110	-0.187	0.950			0.117	0.058	1.688			0.146	-0.153	1.689
-0.029	-0.199	1.552			-0.025	-0.130	1.555			0.031	0.207	1.556			0.101	0.337	1.545			-0.060	0.114	1.434			-0.043	0.000	1.235			0.050	-0.136	1.017			0.090	-0.182	0.946			0.118	0.059	1.686			0.144	-0.154	1.695
-0.029	-0.199	1.552			-0.025	-0.131	1.555			0.029	0.207	1.554			0.099	0.337	1.543			-0.060	0.114	1.433			-0.052	0.003	1.235			0.033	-0.132	1.015			0.072	-0.178	0.943			0.119	0.060	1.685			0.142	-0.159	1.699
-0.030	-0.199	1.552			-0.026	-0.131	1.554			0.027	0.207	1.552			0.097	0.337	1.541			-0.060	0.114	1.432			-0.060	0.006	1.234			0.018	-0.128	1.015			0.057	-0.175	0.942			0.120	0.060	1.683			0.140	-0.166	1.701
-0.030	-0.199	1.552			-0.027	-0.131	1.554			0.025	0.207	1.551			0.094	0.337	1.539			-0.061	0.114	1.432			-0.069	0.007	1.234			0.007	-0.127	1.012			0.042	-0.172	0.942			0.121	0.061	1.682			0.140	-0.172	1.701
-0.031	-0.198	1.552			-0.028	-0.130	1.554			0.022	0.207	1.549			0.089	0.338	1.537			-0.061	0.114	1.431			-0.076	0.008	1.235			-0.019	-0.121	1.023			0.028	-0.170	0.941			0.121	0.062	1.680			0.139	-0.178	1.697
-0.032	-0.196	1.552			-0.029	-0.129	1.554			0.018	0.207	1.548			0.083	0.339	1.534			-0.062	0.114	1.431			-0.085	0.009	1.237			-0.034	-0.117	1.028			0.011	-0.169	0.943			0.122	0.063	1.679			0.139	-0.183	1.690
-0.033	-0.195	1.553			-0.030	-0.128	1.554			0.015	0.207	1.547			0.078	0.340	1.532			-0.064	0.115	1.430			-0.092	0.009	1.239			-0.047	-0.115	1.032			-0.005	-0.170	0.944			0.122	0.064	1.677			0.139	-0.188	1.676
-0.034	-0.193	1.553			-0.031	-0.127	1.554			0.011	0.207	1.547			0.074	0.341	1.531			-0.065	0.115	1.431			-0.099	0.009	1.241			-0.059	-0.120	1.028			-0.018	-0.170	0.945			0.122	0.065	1.676			0.140	-0.191	1.657
-0.034	-0.192	1.553			-0.032	-0.126	1.554			0.008	0.207	1.546			0.069	0.342	1.529			-0.068	0.116	1.431			-0.106	0.009	1.242			-0.068	-0.122	1.024			-0.031	-0.170	0.947			0.122	0.067	1.675			0.141	-0.191	1.639
-0.034	-0.191	1.554			-0.032	-0.125	1.554			0.004	0.207	1.546			0.064	0.344	1.529			-0.071	0.117	1.432			-0.113	0.009	1.244			-0.075	-0.124	1.022			-0.043	-0.171	0.948			0.123	0.068	1.673			0.142	-0.189	1.621
-0.034	-0.190	1.554			-0.032	-0.124	1.554			0.001	0.207	1.546			0.060	0.345	1.528			-0.075	0.117	1.434			-0.119	0.008	1.246			-0.087	-0.124	1.025			-0.054	-0.171	0.949			0.123	0.069	1.672			0.143	-0.184	1.606
-0.034	-0.189	1.555			-0.033	-0.124	1.555			-0.002	0.207	1.546			0.056	0.346	1.528			-0.079	0.118	1.436			-0.127	0.008	1.249			-0.096	-0.124	1.026			-0.065	-0.171	0.951			0.123	0.070	1.671			0.146	-0.170	1.587
-0.033	-0.188	1.555			-0.033	-0.123	1.555			-0.005	0.208	1.547			0.052	0.348	1.527			-0.084	0.119	1.438			-0.141	0.009	1.257			-0.104	-0.124	1.028			-0.075	-0.171	0.953			0.123	0.071	1.669			0.147	-0.161	1.576
-0.032	-0.188	1.555			-0.033	-0.123	1.555			-0.008	0.208	1.547			0.049	0.349	1.527			-0.088	0.120	1.441			-0.149	0.009	1.261			-0.111	-0.124	1.029			-0.084	-0.170	0.955			0.123	0.072	1.667			0.148	-0.152	1.566
-0.031	-0.187	1.556			-0.032	-0.122	1.556			-0.010	0.208	1.548			0.047	0.350	1.527			-0.092	0.121	1.443			-0.155	0.010	1.264			-0.118	-0.123	1.031			-0.092	-0.170	0.957			0.124	0.073	1.665			0.149	-0.143	1.557
-0.030	-0.186	1.556			-0.032	-0.122	1.556			-0.012	0.208	1.549			0.044	0.351	1.527			-0.096	0.121	1.445			-0.160	0.010	1.267			-0.125	-0.123	1.032			-0.101	-0.169	0.958			0.124	0.074	1.662			0.150	-0.135	1.549
-0.029	-0.186	1.556			-0.032	-0.122	1.556			-0.014	0.207	1.549			0.042	0.351	1.526			-0.100	0.122	1.448			-0.165	0.010	1.270			-0.132	-0.122	1.035			-0.109	-0.169	0.960			0.124	0.075	1.659			0.151	-0.127	1.541
-0.029	-0.185	1.556			-0.032	-0.121	1.556			-0.016	0.207	1.550			0.040	0.352	1.526			-0.104	0.122	1.450			-0.170	0.011	1.272			-0.139	-0.122	1.037			-0.118	-0.168	0.962			0.125	0.076	1.655			0.152	-0.121	1.534
-0.029	-0.185	1.556			-0.032	-0.121	1.557			-0.018	0.207	1.550			0.039	0.352	1.526			-0.108	0.123	1.453			-0.175	0.011	1.275			-0.147	-0.121	1.039			-0.127	-0.167	0.966			0.125	0.076	1.651			0.152	-0.116	1.528
-0.028	-0.185	1.556			-0.032	-0.121	1.557			-0.020	0.207	1.551			0.037	0.353	1.525			-0.112	0.123	1.455			-0.180	0.011	1.278			-0.154	-0.121	1.042			-0.136	-0.167	0.970			0.125	0.077	1.648			0.152	-0.112	1.523
-0.028	-0.184	1.556			-0.032	-0.120	1.557			-0.021	0.207	1.551			0.036	0.353	1.525			-0.116	0.123	1.457			-0.185	0.011	1.281			-0.162	-0.122	1.044			-0.144	-0.167	0.972			0.126	0.077	1.644			0.152	-0.108	1.518
-0.028	-0.184	1.556			-0.032	-0.120	1.557			-0.023	0.207	1.552			0.034	0.353	1.524			-0.120	0.124	1.458			-0.190	0.011	1.284			-0.168	-0.122	1.047			-0.153	-0.168	0.976			0.126	0.078	1.640			0.152	-0.106	1.513
-0.028	-0.184	1.556			-0.032	-0.120	1.557			-0.025	0.207	1.552			0.032	0.353	1.523			-0.123	0.124	1.460			-0.194	0.010	1.286			-0.176	-0.124	1.050			-0.162	-0.170	0.979			0.126	0.078	1.637			0.152	-0.103	1.509
-0.028	-0.183	1.556			-0.033	-0.120	1.558			-0.026	0.206	1.552			0.031	0.354	1.521			-0.126	0.124	1.461			-0.199	0.010	1.288			-0.182	-0.125	1.052			-0.170	-0.172	0.981			0.126	0.078	1.633			0.153	-0.101	1.505
-0.029	-0.183	1.556			-0.033	-0.119	1.558			-0.027	0.206	1.552			0.029	0.354	1.520			-0.129	0.124	1.462			-0.203	0.009	1.290			-0.189	-0.126	1.055			-0.178	-0.174	0.984			0.126	0.079	1.630			0.153	-0.100	1.502
-0.029	-0.183	1.556			-0.034	-0.119	1.558			-0.029	0.205	1.552			0.027	0.353	1.518			-0.132	0.124	1.463			-0.207	0.008	1.292			-0.196	-0.129	1.058			-0.187	-0.178	0.987			0.126	0.079	1.627			0.153	-0.099	1.499
-0.030	-0.183	1.556			-0.034	-0.119	1.558			-0.030	0.205	1.552			0.026	0.353	1.515			-0.135	0.123	1.464			-0.211	0.007	1.294			-0.203	-0.133	1.059			-0.195	-0.182	0.989			0.126	0.080	1.625			0.153	-0.100	1.496
-0.030	-0.182	1.556			-0.035	-0.119	1.558			-0.031	0.204	1.552			0.024	0.353	1.512			-0.137	0.123	1.465			-0.215	0.005	1.295			-0.209	-0.137	1.060			-0.203	-0.187	0.991			0.126	0.080	1.622			0.153	-0.104	1.496
-0.031	-0.182	1.556			-0.036	-0.119	1.558			-0.032	0.203	1.551			0.022	0.352	1.509			-0.140	0.123	1.465			-0.218	0.004	1.296			-0.215	-0.140	1.061			-0.210	-0.190	0.992			0.126	0.080	1.620			0.153	-0.117	1.499
-0.032	-0.182	1.556			-0.036	-0.119	1.558			-0.034	0.202	1.550			0.020	0.352	1.505			-0.142	0.123	1.465			-0.221	0.003	1.297			-0.220	-0.143	1.062			-0.216	-0.193	0.993			0.126	0.081	1.617			0.153	-0.129	1.502
-0.032	-0.182	1.556			-0.037	-0.119	1.558			-0.035	0.201	1.548			0.018	0.351	1.501			-0.144	0.123	1.465			-0.224	0.002	1.297			-0.224	-0.146	1.062			-0.222	-0.196	0.994			0.126	0.081	1.615			0.152	-0.141	1.509
-0.033	-0.182	1.556			-0.037	-0.119	1.558			-0.036	0.199	1.546			0.016	0.350	1.497			-0.147	0.122	1.465			-0.226	0.000	1.298			-0.228	-0.148	1.063			-0.226	-0.197	0.995			0.125	0.081	1.612			0.152	-0.150	1.516
-0.034	-0.182	1.556			-0.038	-0.119	1.558			-0.037	0.198	1.543			0.014	0.349	1.492			-0.149	0.122	1.465			-0.229	-0.001	1.298			-0.231	-0.151	1.063			-0.230	-0.199	0.996			0.125	0.081	1.610			0.151	-0.158	1.524
-0.034	-0.182	1.556			-0.039	-0.119	1.558			-0.038	0.196	1.541			0.013	0.348	1.488			-0.151	0.121	1.464			-0.231	-0.003	1.297			-0.234	-0.153	1.063			-0.233	-0.200	0.996			0.125	0.082	1.608			0.151	-0.167	1.534
-0.035	-0.182	1.555			-0.039	-0.119	1.557			-0.039	0.194	1.538			0.011	0.347	1.483			-0.153	0.121	1.462			-0.233	-0.004	1.297			-0.236	-0.155	1.062			-0.236	-0.201	0.997			0.125	0.082	1.606			0.151	-0.174	1.544
-0.036	-0.182	1.555			-0.040	-0.119	1.557			-0.040	0.193	1.535			0.011	0.346	1.479			-0.154	0.120	1.461			-0.234	-0.006	1.296			-0.238	-0.157	1.062			-0.238	-0.203	0.997			0.124	0.082	1.604			0.151	-0.179	1.554
-0.036	-0.182	1.555			-0.040	-0.119	1.556			-0.041	0.191	1.532			0.010	0.345	1.475			-0.156	0.119	1.459			-0.235	-0.008	1.294			-0.240	-0.159	1.061			-0.239	-0.206	0.996			0.124	0.082	1.602			0.152	-0.183	1.563
-0.037	-0.182	1.555			-0.041	-0.120	1.555			-0.041	0.190	1.530			0.009	0.344	1.472			-0.157	0.118	1.457			-0.236	-0.010	1.292			-0.240	-0.161	1.061			-0.238	-0.210	0.995			0.124	0.082	1.601			0.152	-0.186	1.572
-0.037	-0.182	1.554			-0.041	-0.120	1.554			-0.041	0.189	1.527			0.009	0.344	1.469			-0.158	0.117	1.455			-0.235	-0.013	1.289			-0.235	-0.167	1.056			-0.234	-0.215	0.994			0.124	0.082	1.599			0.152	-0.188	1.580
-0.038	-0.183	1.554			-0.042	-0.120	1.553			-0.041	0.188	1.525			0.009	0.343	1.466			-0.158	0.116	1.452			-0.233	-0.016	1.285			-0.226	-0.174	1.052			-0.215	-0.224	0.993			0.124	0.082	1.598			0.153	-0.190	1.587
-0.039	-0.183	1.553			-0.042	-0.121	1.552			-0.041	0.187	1.522			0.009	0.342	1.463			-0.159	0.115	1.449			-0.230	-0.019	1.280			-0.206	-0.173	1.059			-0.180	-0.237	0.992			0.124	0.082	1.597			0.153	-0.191	1.594
-0.039	-0.183	1.552			-0.042	-0.121	1.550			-0.041	0.186	1.520			0.009	0.341	1.461			-0.159	0.115	1.446			-0.224	-0.024	1.273			-0.185	-0.175	1.061			-0.127	-0.244	0.996			0.124	0.082	1.596			0.154	-0.192	1.599
-0.039	-0.183	1.551			-0.042	-0.122	1.548			-0.041	0.185	1.518			0.009	0.341	1.458			-0.159	0.114	1.443			-0.219	-0.027	1.267			-0.141	-0.182	1.056			-0.111	-0.245	0.999			0.124	0.082	1.594			0.154	-0.193	1.604
-0.039	-0.183	1.550			-0.041	-0.122	1.546			-0.041	0.184	1.515			0.009	0.340	1.456			-0.159	0.114	1.440			-0.208	-0.030	1.260			-0.109	-0.183	1.056			-0.049	-0.252	0.995			0.124	0.082	1.593			0.155	-0.194	1.608
-0.039	-0.183	1.550			-0.041	-0.122	1.545			-0.041	0.184	1.513			0.009	0.340	1.454			-0.158	0.113	1.437			-0.195	-0.032	1.253			-0.059	-0.181	1.056			0.010	-0.253	0.994			0.125	0.082	1.592			0.155	-0.194	1.611
-0.039	-0.183	1.549			-0.041	-0.122	1.544			-0.040	0.183	1.511			0.009	0.339	1.452			-0.157	0.113	1.434			-0.178	-0.035	1.245			-0.038	-0.180	1.057			0.037	-0.254	0.994			0.125	0.082	1.591			0.155	-0.195	1.614
-0.039	-0.183	1.549			-0.041	-0.122	1.543			-0.040	0.183	1.508			0.010	0.339	1.450			-0.155	0.113	1.429			-0.161	-0.037	1.238			-0.017	-0.177	1.059			0.075	-0.250	0.996			0.125	0.082	1.590			0.155	-0.195	1.616
-0.040	-0.183	1.548			-0.041	-0.122	1.542			-0.040	0.182	1.506			0.011	0.338	1.448			-0.152	0.113	1.424			-0.156	-0.037	1.236			0.003	-0.172	1.062			0.097	-0.247	0.997			0.125	0.082	1.589			0.154	-0.193	1.619
-0.040	-0.183	1.548			-0.041	-0.122	1.541			-0.039	0.182	1.504			0.012	0.337	1.446			-0.149	0.113	1.419			-0.114	-0.043	1.217			0.063	-0.175	1.051			0.118	-0.244	0.998			0.125	0.081	1.588			0.153	-0.188	1.622
-0.040	-0.183	1.547			-0.041	-0.122	1.540			-0.038	0.181	1.502			0.014	0.337	1.445			-0.145	0.113	1.414			-0.098	-0.046	1.210			0.076	-0.170	1.055			0.141	-0.239	1.000			0.125	0.081	1.587			0.152	-0.177	1.623
-0.040	-0.183	1.547			-0.041	-0.122	1.539			-0.037	0.181	1.500			0.017	0.336	1.443			-0.141	0.113	1.410			-0.080	-0.048	1.202			0.115	-0.172	1.051			0.163	-0.231	1.005			0.125	0.081	1.586			0.150	-0.165	1.623
-0.040	-0.183	1.546			-0.041	-0.122	1.538			-0.035	0.181	1.498			0.020	0.335	1.442			-0.138	0.113	1.406			-0.067	-0.050	1.197			0.136	-0.173	1.049			0.182	-0.225	1.009			0.126	0.081	1.586			0.150	-0.155	1.613
-0.040	-0.183	1.546			-0.040	-0.122	1.537			-0.033	0.181	1.496			0.024	0.334	1.441			-0.135	0.112	1.403			-0.056	-0.050	1.193			0.151	-0.173	1.048			0.199	-0.219	1.013			0.126	0.081	1.586			0.151	-0.144	1.607
-0.039	-0.183	1.545			-0.039	-0.123	1.536			-0.031	0.181	1.494			0.028	0.334	1.441			-0.133	0.112	1.400			-0.046	-0.050	1.191			0.165	-0.172	1.048			0.214	-0.214	1.016			0.127	0.081	1.586			0.152	-0.137	1.609
-0.038	-0.183	1.545			-0.038	-0.123	1.535			-0.029	0.181	1.493			0.034	0.333	1.441			-0.130	0.112	1.398			-0.027	-0.049	1.187			0.182	-0.172	1.046			0.230	-0.209	1.019			0.128	0.081	1.586			0.149	-0.148	1.617
-0.037	-0.184	1.544			-0.036	-0.123	1.534			-0.026	0.182	1.492			0.038	0.333	1.442			-0.127	0.112	1.395			-0.014	-0.049	1.184			0.196	-0.171	1.046			0.243	-0.206	1.021			0.128	0.081	1.587			0.148	-0.154	1.622
-0.036	-0.184	1.543			-0.035	-0.123	1.533			-0.023	0.182	1.490			0.043	0.333	1.443			-0.125	0.112	1.393			-0.004	-0.049	1.182			0.208	-0.169	1.046			0.258	-0.202	1.023			0.129	0.081	1.588			0.147	-0.159	1.626
-0.034	-0.184	1.543			-0.033	-0.123	1.532			-0.020	0.183	1.489			0.047	0.333	1.443			-0.122	0.112	1.392			0.005	-0.049	1.181			0.218	-0.168	1.046			0.270	-0.199	1.025			0.130	0.081	1.590			0.147	-0.163	1.631
-0.033	-0.184	1.542			-0.030	-0.123	1.532			-0.017	0.183	1.488			0.051	0.332	1.444			-0.119	0.111	1.390			0.013	-0.049	1.180			0.227	-0.167	1.047			0.280	-0.197	1.027			0.131	0.081	1.592			0.146	-0.165	1.635
-0.031	-0.184	1.542			-0.028	-0.123	1.531			-0.014	0.184	1.487			0.055	0.332	1.445			-0.117	0.111	1.389			0.020	-0.048	1.179			0.235	-0.165	1.047			0.288	-0.195	1.028			0.132	0.081	1.594			0.146	-0.167	1.638
-0.029	-0.184	1.542			-0.027	-0.123	1.530			-0.011	0.184	1.487			0.059	0.332	1.447			-0.114	0.111	1.387			0.027	-0.048	1.178			0.242	-0.164	1.048			0.296	-0.193	1.029			0.133	0.081	1.596			0.146	-0.169	1.641
-0.028	-0.185	1.541			-0.025	-0.123	1.530			-0.008	0.184	1.486			0.063	0.332	1.448			-0.112	0.110	1.386			0.033	-0.048	1.178			0.247	-0.162	1.048			0.303	-0.191	1.030			0.134	0.081	1.598			0.145	-0.171	1.645
-0.026	-0.185	1.540			-0.023	-0.123	1.529			-0.006	0.185	1.486			0.068	0.331	1.451			-0.109	0.110	1.386			0.039	-0.048	1.177			0.252	-0.161	1.049			0.308	-0.189	1.030			0.135	0.081	1.600			0.145	-0.172	1.648
-0.025	-0.185	1.540			-0.022	-0.123	1.528			-0.003	0.185	1.486			0.071	0.331	1.453			-0.106	0.109	1.385			0.044	-0.048	1.177			0.255	-0.159	1.049			0.312	-0.187	1.030			0.135	0.081	1.601			0.144	-0.173	1.652
-0.024	-0.185	1.539			-0.021	-0.124	1.528			-0.000	0.185	1.487			0.075	0.331	1.455			-0.104	0.109	1.384			0.048	-0.047	1.176			0.257	-0.157	1.050			0.314	-0.186	1.028			0.135	0.081	1.603			0.144	-0.174	1.656
-0.023	-0.185	1.538			-0.020	-0.124	1.527			0.003	0.186	1.487			0.078	0.330	1.457			-0.101	0.108	1.384			0.052	-0.047	1.176			0.257	-0.154	1.050			0.314	-0.184	1.026			0.136	0.081	1.604			0.144	-0.175	1.659
-0.023	-0.185	1.538			-0.019	-0.124	1.527			0.005	0.186	1.488			0.081	0.330	1.459			-0.099	0.108	1.384			0.056	-0.047	1.176			0.256	-0.152	1.049			0.314	-0.182	1.022			0.136	0.080	1.606			0.143	-0.176	1.663
-0.022	-0.185	1.537			-0.018	-0.124	1.526			0.008	0.186	1.489			0.083	0.330	1.461			-0.097	0.108	1.383			0.059	-0.047	1.176			0.255	-0.150	1.048			0.311	-0.181	1.018			0.137	0.080	1.608			0.143	-0.177	1.666
-0.021	-0.186	1.537			-0.017	-0.124	1.526			0.010	0.186	1.489			0.085	0.330	1.463			-0.096	0.107	1.383			0.061	-0.046	1.176			0.253	-0.148	1.046			0.308	-0.179	1.013			0.137	0.080	1.610			0.143	-0.177	1.669
-0.020	-0.186	1.536			-0.016	-0.124	1.526			0.012	0.186	1.490			0.087	0.330	1.465			-0.094	0.107	1.383			0.063	-0.046	1.176			0.251	-0.146	1.044			0.306	-0.178	1.009			0.137	0.080	1.613			0.142	-0.178	1.672
-0.020	-0.186	1.536			-0.015	-0.124	1.525			0.014	0.186	1.491			0.089	0.330	1.467			-0.092	0.107	1.383			0.065	-0.045	1.176			0.247	-0.144	1.041			0.302	-0.177	1.004			0.137	0.081	1.616			0.142	-0.178	1.675
-0.019	-0.186	1.536			-0.015	-0.124	1.525			0.015	0.187	1.492			0.090	0.331	1.469			-0.091	0.107	1.384			0.065	-0.043	1.176			0.243	-0.143	1.037			0.294	-0.175	0.997			0.137	0.081	1.619			0.141	-0.178	1.678
-0.019	-0.186	1.536			-0.014	-0.124	1.525			0.017	0.187	1.494			0.092	0.331	1.471			-0.089	0.107	1.384			0.062	-0.041	1.177			0.238	-0.142	1.032			0.283	-0.174	0.989			0.137	0.081	1.622			0.141	-0.178	1.681
-0.018	-0.186	1.535			-0.013	-0.124	1.525			0.018	0.188	1.495			0.093	0.331	1.473			-0.088	0.106	1.385			0.060	-0.039	1.176			0.231	-0.141	1.026			0.272	-0.174	0.981			0.137	0.081	1.624			0.141	-0.179	1.683
-0.018	-0.186	1.535			-0.013	-0.124	1.525			0.019	0.188	1.496			0.093	0.332	1.476			-0.087	0.106	1.386			0.057	-0.036	1.175			0.223	-0.140	1.020			0.258	-0.173	0.974			0.137	0.081	1.627			0.141	-0.179	1.685
-0.017	-0.186	1.535			-0.012	-0.124	1.525			0.020	0.189	1.498			0.094	0.332	1.478			-0.086	0.107	1.387			0.053	-0.034	1.174			0.215	-0.139	1.015			0.247	-0.172	0.969			0.137	0.081	1.629			0.140	-0.179	1.686
-0.017	-0.186	1.535			-0.012	-0.124	1.525			0.020	0.190	1.500			0.095	0.333	1.480			-0.085	0.107	1.389			0.050	-0.032	1.173			0.209	-0.138	1.011			0.238	-0.171	0.965			0.137	0.082	1.632			0.140	-0.179	1.688
-0.016	-0.186	1.535			-0.011	-0.124	1.525			0.021	0.191	1.501			0.095	0.333	1.482			-0.085	0.107	1.390			0.047	-0.029	1.173			0.204	-0.137	1.008			0.232	-0.171	0.962			0.137	0.082	1.635			0.140	-0.179	1.689
-0.016	-0.186	1.535			-0.011	-0.124	1.525			0.021	0.192	1.503			0.095	0.334	1.484			-0.084	0.107	1.392			0.044	-0.027	1.172			0.200	-0.136	1.006			0.228	-0.170	0.961			0.137	0.082	1.637			0.140	-0.180	1.690
-0.016	-0.186	1.535			-0.010	-0.124	1.525			0.021	0.192	1.505			0.095	0.335	1.486			-0.084	0.108	1.394			0.041	-0.025	1.173			0.198	-0.135	1.005			0.226	-0.168	0.962			0.137	0.083	1.639			0.139	-0.180	1.691
-0.015	-0.186	1.535			-0.010	-0.124	1.525			0.021	0.193	1.506			0.094	0.335	1.488			-0.084	0.108	1.396			0.040	-0.024	1.174			0.197	-0.134	1.005			0.225	-0.165	0.966			0.137	0.083	1.640			0.139	-0.180	1.692
-0.015	-0.186	1.535			-0.010	-0.123	1.526			0.021	0.194	1.508			0.094	0.336	1.490			-0.085	0.108	1.399			0.039	-0.024	1.175			0.197	-0.133	1.006			0.227	-0.162	0.972			0.137	0.083	1.642			0.139	-0.180	1.694
-0.015	-0.186	1.536			-0.009	-0.123	1.527			0.021	0.194	1.509			0.093	0.337	1.491			-0.085	0.109	1.401			0.038	-0.023	1.177			0.199	-0.132	1.009			0.232	-0.158	0.980			0.137	0.083	1.643			0.139	-0.180	1.695
-0.014	-0.185	1.537			-0.009	-0.122	1.529			0.021	0.194	1.510			0.092	0.337	1.493			-0.085	0.109	1.403			0.037	-0.022	1.180			0.201	-0.130	1.012			0.236	-0.155	0.986			0.137	0.083	1.644			0.139	-0.180	1.695
-0.014	-0.185	1.539			-0.009	-0.122	1.530			0.020	0.195	1.512			0.092	0.338	1.494			-0.086	0.110	1.405			0.037	-0.021	1.182			0.203	-0.129	1.015			0.238	-0.153	0.990			0.137	0.083	1.645			0.138	-0.180	1.696
-0.013	-0.184	1.540			-0.008	-0.121	1.532			0.020	0.195	1.513			0.091	0.338	1.495			-0.086	0.110	1.406			0.037	-0.021	1.184			0.204	-0.128	1.017			0.240	-0.152	0.993			0.137	0.084	1.646			0.138	-0.180	1.697
-0.013	-0.184	1.541			-0.008	-0.121	1.533			0.020	0.196	1.514			0.091	0.339	1.496			-0.087	0.110	1.408			0.036	-0.020	1.187			0.204	-0.127	1.018			0.240	-0.151	0.993			0.137	0.084	1.647			0.138	-0.180	1.698
-0.013	-0.183	1.542			-0.008	-0.120	1.534			0.020	0.196	1.515			0.091	0.339	1.497			-0.087	0.110	1.409			0.035	-0.019	1.187			0.203	-0.127	1.018			0.237	-0.150	0.994			0.137	0.084	1.648			0.138	-0.180	1.698
-0.012	-0.183	1.543			-0.007	-0.120	1.535			0.020	0.196	1.517			0.090	0.339	1.498			-0.087	0.111	1.410			0.009	-0.010	1.207			0.181	-0.121	1.027			0.221	-0.149	0.993			0.137	0.084	1.649			0.138	-0.181	1.698
-0.012	-0.183	1.544			-0.007	-0.120	1.536			0.020	0.197	1.518			0.090	0.340	1.499			-0.087	0.111	1.412			0.001	-0.007	1.213			0.166	-0.120	1.028			0.203	-0.155	0.984			0.137	0.083	1.651			0.138	-0.181	1.698
-0.012	-0.183	1.545			-0.007	-0.120	1.537			0.020	0.197	1.519			0.090	0.340	1.500			-0.086	0.111	1.413			-0.005	-0.005	1.218			0.145	-0.123	1.026			0.187	-0.162	0.975			0.137	0.083	1.653			0.138	-0.181	1.698
-0.012	-0.183	1.545			-0.007	-0.120	1.538			0.020	0.197	1.521			0.090	0.340	1.501			-0.086	0.111	1.414			-0.016	-0.002	1.224			0.118	-0.124	1.025			0.158	-0.169	0.966			0.137	0.083	1.655			0.138	-0.182	1.698
-0.013	-0.184	1.545			-0.007	-0.120	1.538			0.020	0.197	1.522			0.091	0.340	1.503			-0.085	0.111	1.415			-0.024	0.001	1.227			0.102	-0.125	1.024			0.134	-0.174	0.960			0.137	0.083	1.657			0.138	-0.182	1.698
-0.015	-0.186	1.545			-0.009	-0.121	1.539			0.020	0.198	1.523			0.091	0.340	1.504			-0.085	0.111	1.417			-0.032	0.002	1.230			0.077	-0.129	1.021			0.104	-0.180	0.953			0.137	0.082	1.658			0.137	-0.183	1.698
-0.017	-0.187	1.547			-0.010	-0.122	1.541			0.020	0.198	1.524			0.091	0.341	1.506			-0.084	0.111	1.418			-0.039	0.004	1.233			0.026	-0.120	1.031			0.077	-0.188	0.946			0.137	0.082	1.660			0.138	-0.183	1.700
-0.018	-0.187	1.549			-0.011	-0.122	1.542			0.020	0.198	1.525			0.091	0.341	1.508			-0.083	0.111	1.419			-0.051	0.002	1.232			0.002	-0.117	1.035			0.032	-0.190	0.949			0.137	0.082	1.661			0.138	-0.183	1.702
-0.018	-0.188	1.550			-0.011	-0.123	1.543			0.020	0.198	1.526			0.092	0.341	1.509			-0.082	0.112	1.420			-0.061	0.001	1.232			-0.030	-0.128	1.027			-0.000	-0.192	0.951			0.137	0.081	1.662			0.137	-0.183	1.703
-0.018	-0.188	1.551			-0.011	-0.123	1.544			0.020	0.198	1.527			0.092	0.341	1.511			-0.080	0.112	1.422			-0.072	-0.000	1.232			-0.052	-0.137	1.021			-0.026	-0.195	0.953			0.137	0.081	1.663			0.137	-0.184	1.704
-0.017	-0.188	1.551			-0.011	-0.123	1.544			0.020	0.199	1.528			0.092	0.341	1.512			-0.080	0.112	1.423			-0.083	-0.001	1.232			-0.073	-0.143	1.018			-0.061	-0.198	0.958			0.137	0.081	1.664			0.137	-0.184	1.706
-0.015	-0.188	1.551			-0.010	-0.123	1.545			0.019	0.199	1.529			0.092	0.341	1.513			-0.079	0.112	1.424			-0.093	-0.003	1.233			-0.087	-0.146	1.016			-0.077	-0.200	0.960			0.137	0.080	1.665			0.136	-0.184	1.707
-0.014	-0.187	1.551			-0.010	-0.123	1.545			0.019	0.199	1.530			0.091	0.341	1.514			-0.078	0.112	1.425			-0.101	-0.003	1.233			-0.097	-0.149	1.015			-0.087	-0.201	0.960			0.137	0.080	1.665			0.136	-0.184	1.708
-0.014	-0.187	1.551			-0.010	-0.123	1.546			0.018	0.199	1.531			0.090	0.341	1.515			-0.078	0.112	1.426			-0.107	-0.004	1.233			-0.103	-0.149	1.013			-0.092	-0.201	0.959			0.137	0.079	1.666			0.136	-0.185	1.709
-0.016	-0.185	1.553			-0.011	-0.122	1.547			0.016	0.199	1.532			0.089	0.341	1.515			-0.079	0.112	1.427			-0.116	-0.004	1.232			-0.095	-0.146	1.005			-0.079	-0.192	0.953			0.136	0.079	1.666			0.136	-0.185	1.709
-0.018	-0.184	1.556			-0.013	-0.121	1.549			0.014	0.198	1.533			0.086	0.342	1.515			-0.080	0.113	1.428			-0.123	0.000	1.235			-0.085	-0.134	1.006			-0.058	-0.179	0.947			0.136	0.078	1.665			0.136	-0.185	1.709
-0.020	-0.183	1.558			-0.015	-0.120	1.551			0.011	0.198	1.534			0.082	0.342	1.515			-0.081	0.114	1.429			-0.128	0.003	1.236			-0.063	-0.116	1.007			-0.023	-0.157	0.941			0.136	0.078	1.664			0.137	-0.176	1.701
-0.021	-0.182	1.559			-0.016	-0.119	1.552			0.009	0.198	1.534			0.077	0.343	1.514			-0.083	0.115	1.430			-0.132	0.006	1.237			-0.049	-0.104	1.007			0.002	-0.142	0.937			0.136	0.077	1.662			0.140	-0.162	1.691
-0.022	-0.181	1.560			-0.017	-0.119	1.553			0.006	0.198	1.534			0.073	0.343	1.512			-0.085	0.116	1.430			-0.135	0.009	1.238			-0.034	-0.089	1.006			0.020	-0.126	0.936			0.136	0.078	1.660			0.141	-0.154	1.685
-0.023	-0.181	1.561			-0.019	-0.118	1.553			0.004	0.198	1.534			0.070	0.343	1.511			-0.087	0.117	1.431			-0.137	0.012	1.237			-0.020	-0.075	1.005			0.036	-0.113	0.934			0.136	0.078	1.658			0.142	-0.146	1.680
-0.024	-0.180	1.562			-0.020	-0.118	1.554			0.002	0.198	1.534			0.067	0.344	1.510			-0.089	0.119	1.431			-0.132	0.019	1.235			-0.008	-0.064	1.002			0.049	-0.100	0.932			0.136	0.079	1.655			0.143	-0.141	1.675
-0.025	-0.180	1.562			-0.020	-0.117	1.554			0.001	0.198	1.534			0.065	0.344	1.509			-0.091	0.121	1.430			-0.128	0.024	1.233			0.006	-0.054	1.000			0.068	-0.087	0.928			0.135	0.079	1.652			0.146	-0.150	1.665
-0.025	-0.179	1.562			-0.021	-0.117	1.555			-0.001	0.198	1.534			0.063	0.344	1.508			-0.093	0.122	1.430			-0.118	0.032	1.230			0.016	-0.047	0.997			0.085	-0.076	0.923			0.135	0.080	1.650			0.148	-0.155	1.659
-0.026	-0.179	1.563			-0.021	-0.117	1.555			-0.002	0.198	1.534			0.062	0.344	1.508			-0.094	0.123	1.430			-0.112	0.037	1.229			0.025	-0.038	0.997			0.097	-0.067	0.921			0.134	0.081	1.648			0.149	-0.158	1.656
-0.026	-0.179	1.563			-0.022	-0.117	1.556			-0.002	0.198	1.534			0.060	0.344	1.507			-0.096	0.123	1.430			-0.106	0.041	1.227			0.035	-0.030	0.998			0.118	-0.055	0.919			0.134	0.082	1.646			0.150	-0.159	1.654
-0.026	-0.179	1.564			-0.022	-0.116	1.556			-0.003	0.198	1.534			0.060	0.344	1.507			-0.098	0.124	1.430			-0.100	0.045	1.225			0.054	-0.021	0.998			0.134	-0.047	0.917			0.134	0.083	1.644			0.150	-0.160	1.652
-0.026	-0.178	1.564			-0.022	-0.116	1.556			-0.003	0.198	1.533			0.059	0.344	1.506			-0.099	0.124	1.430			-0.093	0.049	1.224			0.067	-0.014	0.997			0.149	-0.041	0.916			0.134	0.084	1.643			0.151	-0.160	1.651
-0.026	-0.178	1.565			-0.022	-0.116	1.557			-0.003	0.198	1.533			0.059	0.345	1.506			-0.100	0.125	1.429			-0.047	0.046	1.194			0.080	-0.009	0.997			0.161	-0.035	0.915			0.134	0.086	1.642			0.151	-0.160	1.650
-0.025	-0.178	1.565			-0.021	-0.116	1.557			-0.003	0.198	1.532			0.060	0.344	1.505			-0.101	0.124	1.429			-0.033	0.046	1.185			0.093	-0.003	0.999			0.173	-0.030	0.917			0.134	0.088	1.641			0.152	-0.160	1.650
-0.025	-0.179	1.565			-0.021	-0.116	1.557			-0.002	0.198	1.531			0.061	0.344	1.504			-0.101	0.124	1.428			-0.023	0.045	1.180			0.140	-0.002	0.986			0.183	-0.025	0.919			0.134	0.091	1.640			0.152	-0.159	1.651
-0.024	-0.179	1.565			-0.020	-0.117	1.557			-0.001	0.198	1.530			0.063	0.344	1.503			-0.102	0.123	1.427			-0.016	0.046	1.176			0.157	-0.000	0.982			0.193	-0.021	0.922			0.134	0.092	1.639			0.151	-0.158	1.653
-0.023	-0.180	1.564			-0.020	-0.117	1.556			0.001	0.198	1.529			0.066	0.343	1.502			-0.102	0.122	1.426			-0.008	0.047	1.172			0.168	0.002	0.980			0.205	-0.017	0.925			0.135	0.094	1.639			0.151	-0.157	1.655
-0.023	-0.180	1.564			-0.019	-0.118	1.555			0.004	0.198	1.527			0.069	0.342	1.500			-0.102	0.121	1.424			0.002	0.047	1.169			0.177	0.004	0.980			0.219	-0.014	0.928			0.135	0.095	1.638			0.150	-0.155	1.657
-0.022	-0.181	1.563			-0.018	-0.118	1.555			0.006	0.198	1.526			0.072	0.342	1.499			-0.101	0.120	1.423			0.011	0.048	1.166			0.186	0.006	0.980			0.236	-0.013	0.930			0.135	0.097	1.638			0.150	-0.154	1.659
-0.022	-0.182	1.561			-0.017	-0.119	1.553			0.008	0.198	1.524			0.074	0.342	1.498			-0.100	0.119	1.421			0.020	0.048	1.164			0.193	0.008	0.982			0.249	-0.011	0.930			0.136	0.099	1.637			0.149	-0.152	1.661
-0.021	-0.184	1.559			-0.017	-0.120	1.552			0.011	0.199	1.522			0.077	0.341	1.497			-0.099	0.117	1.420			0.028	0.048	1.163			0.200	0.010	0.984			0.259	-0.011	0.931			0.137	0.101	1.637			0.148	-0.150	1.663
-0.021	-0.185	1.558			-0.016	-0.121	1.550			0.013	0.199	1.521			0.079	0.341	1.496			-0.097	0.116	1.418			0.033	0.048	1.162			0.206	0.011	0.988			0.267	-0.009	0.935			0.137	0.103	1.636			0.147	-0.148	1.665
-0.021	-0.187	1.557			-0.015	-0.122	1.549			0.016	0.200	1.519			0.081	0.340	1.496			-0.095	0.115	1.416			0.039	0.048	1.161			0.212	0.012	0.991			0.274	-0.008	0.938			0.138	0.105	1.635			0.146	-0.146	1.667
-0.020	-0.188	1.555			-0.015	-0.123	1.548			0.018	0.201	1.518			0.083	0.340	1.495			-0.093	0.114	1.414			0.043	0.049	1.160			0.217	0.013	0.996			0.280	-0.008	0.942			0.139	0.107	1.635			0.146	-0.145	1.668
-0.020	-0.189	1.554			-0.014	-0.124	1.547			0.020	0.202	1.516			0.085	0.340	1.495			-0.091	0.112	1.412			0.047	0.050	1.161			0.221	0.013	1.001			0.285	-0.007	0.947			0.140	0.109	1.634			0.145	-0.143	1.669
-0.020	-0.190	1.553			-0.014	-0.124	1.545			0.022	0.202	1.515			0.087	0.339	1.494			-0.089	0.112	1.411			0.051	0.050	1.161			0.225	0.014	1.006			0.290	-0.006	0.951			0.141	0.111	1.634			0.145	-0.142	1.670
-0.020	-0.192	1.551			-0.013	-0.125	1.544			0.024	0.203	1.514			0.089	0.339	1.494			-0.087	0.111	1.410			0.054	0.051	1.162			0.228	0.014	1.010			0.294	-0.006	0.955			0.142	0.113	1.633			0.144	-0.140	1.671
-0.019	-0.193	1.550			-0.013	-0.126	1.543			0.025	0.204	1.513			0.091	0.339	1.494			-0.085	0.110	1.408			0.057	0.051	1.163			0.231	0.015	1.014			0.297	-0.005	0.959			0.143	0.115	1.633			0.144	-0.139	1.672
-0.019	-0.194	1.549			-0.012	-0.127	1.542			0.027	0.205	1.512			0.093	0.340	1.494			-0.084	0.109	1.407			0.060	0.051	1.164			0.233	0.015	1.017			0.300	-0.005	0.962			0.143	0.117	1.632			0.143	-0.137	1.672
-0.019	-0.195	1.548			-0.012	-0.128	1.541			0.028	0.206	1.511			0.095	0.340	1.494			-0.082	0.109	1.406			0.062	0.052	1.165			0.235	0.015	1.020			0.302	-0.005	0.965			0.144	0.118	1.632			0.143	-0.136	1.673
-0.018	-0.196	1.547			-0.011	-0.128	1.540			0.030	0.206	1.511			0.097	0.340	1.494			-0.081	0.108	1.405			0.064	0.052	1.166			0.236	0.015	1.022			0.303	-0.005	0.967			0.145	0.120	1.631			0.142	-0.135	1.673
-0.018	-0.197	1.546			-0.011	-0.129	1.539			0.031	0.207	1.510			0.098	0.340	1.494			-0.079	0.108	1.405			0.066	0.052	1.167			0.236	0.015	1.024			0.303	-0.006	0.968			0.146	0.121	1.631			0.142	-0.134	1.674
-0.018	-0.198	1.545			-0.010	-0.130	1.539			0.032	0.208	1.510			0.100	0.340	1.495			-0.078	0.107	1.404			0.067	0.052	1.167			0.235	0.014	1.026			0.301	-0.010	0.964			0.147	0.123	1.631			0.141	-0.133	1.674
-0.018	-0.199	1.544			-0.010	-0.130	1.538			0.033	0.208	1.509			0.102	0.341	1.495			-0.077	0.107	1.403			0.069	0.052	1.167			0.232	0.012	1.025			0.298	-0.014	0.960			0.147	0.124	1.631			0.141	-0.132	1.675
-0.018	-0.200	1.544			-0.010	-0.131	1.537			0.034	0.209	1.509			0.104	0.341	1.496			-0.076	0.107	1.403			0.070	0.052	1.167			0.223	0.010	1.024			0.291	-0.017	0.955			0.148	0.125	1.630			0.141	-0.131	1.675
-0.017	-0.201	1.543			-0.010	-0.131	1.537			0.035	0.209	1.509			0.106	0.341	1.496			-0.075	0.106	1.403			0.066	0.051	1.169			0.210	0.008	1.025			0.277	-0.020	0.952			0.149	0.126	1.630			0.141	-0.131	1.675
-0.017	-0.201	1.543			-0.009	-0.132	1.536			0.036	0.209	1.509			0.107	0.340	1.497			-0.074	0.106	1.402			0.062	0.050	1.170			0.198	0.007	1.024			0.264	-0.022	0.949			0.149	0.127	1.630			0.140	-0.130	1.676
-0.017	-0.202	1.542			-0.009	-0.132	1.536			0.037	0.209	1.509			0.109	0.340	1.498			-0.074	0.106	1.402			0.056	0.050	1.172			0.181	0.004	1.021			0.246	-0.026	0.944			0.150	0.127	1.631			0.140	-0.130	1.676
-0.017	-0.203	1.542			-0.009	-0.133	1.535			0.038	0.209	1.509			0.110	0.339	1.499			-0.073	0.106	1.401			0.048	0.049	1.173			0.163	-0.000	1.017			0.226	-0.032	0.936			0.150	0.124	1.634			0.140	-0.135	1.679
-0.017	-0.204	1.541			-0.009	-0.134	1.535			0.040	0.208	1.510			0.111	0.339	1.501			-0.073	0.105	1.401			0.034	0.049	1.177			0.139	-0.008	1.007			0.194	-0.049	0.918			0.150	0.118	1.638			0.139	-0.142	1.682
-0.016	-0.200	1.541			-0.008	-0.133	1.534			0.041	0.208	1.511			0.113	0.338	1.502			-0.072	0.105	1.401			0.009	0.053	1.183			0.110	-0.020	0.991			0.158	-0.061	0.907			0.150	0.115	1.639			0.138	-0.149	1.682
-0.015	-0.197	1.540			-0.007	-0.133	1.534			0.042	0.207	1.512			0.114	0.337	1.503			-0.071	0.105	1.401			-0.005	0.056	1.187			0.084	-0.032	0.975			0.129	-0.074	0.900			0.151	0.112	1.641			0.142	-0.157	1.680
-0.015	-0.197	1.540			-0.007	-0.132	1.534			0.043	0.206	1.513			0.115	0.336	1.504			-0.070	0.106	1.402			-0.021	0.059	1.190			0.064	-0.040	0.968			0.085	-0.094	0.898			0.150	0.101	1.644			0.146	-0.169	1.677
-0.015	-0.197	1.540			-0.007	-0.134	1.535			0.038	0.162	1.522			0.114	0.317	1.512			-0.066	0.107	1.404			-0.039	0.063	1.194			0.036	-0.052	0.965			0.056	-0.107	0.900			0.150	0.091	1.646			0.146	-0.177	1.681
-0.015	-0.197	1.541			-0.007	-0.135	1.536			0.039	0.165	1.524			0.115	0.317	1.514			-0.062	0.108	1.406			-0.057	0.062	1.199			-0.021	-0.052	0.996			-0.002	-0.130	0.907			0.150	0.081	1.647			0.145	-0.185	1.683
-0.015	-0.197	1.541			-0.007	-0.135	1.536			0.041	0.168	1.526			0.116	0.316	1.515			-0.059	0.109	1.408			-0.075	0.059	1.206			-0.053	-0.055	1.012			-0.043	-0.153	0.915			0.150	0.074	1.647			0.145	-0.191	1.686
-0.014	-0.197	1.541			-0.006	-0.136	1.536			0.042	0.169	1.527			0.117	0.315	1.516			-0.056	0.110	1.410			-0.102	0.055	1.218			-0.093	-0.086	1.010			-0.083	-0.163	0.933			0.150	0.069	1.648			0.145	-0.196	1.687
-0.014	-0.198	1.541			-0.006	-0.136	1.536			0.043	0.171	1.528			0.118	0.315	1.518			-0.053	0.110	1.411			-0.120	0.039	1.215			-0.118	-0.103	1.010			-0.114	-0.166	0.949			0.150	0.064	1.648			0.144	-0.200	1.688
-0.014	-0.198	1.540			-0.006	-0.136	1.536			0.043	0.173	1.529			0.119	0.315	1.519			-0.052	0.110	1.413			-0.141	0.038	1.227			-0.142	-0.115	1.015			-0.149	-0.172	0.963			0.151	0.060	1.648			0.144	-0.203	1.688
-0.014	-0.198	1.540			-0.006	-0.137	1.536			0.044	0.174	1.529			0.120	0.314	1.520			-0.050	0.111	1.415			-0.151	0.036	1.233			-0.168	-0.127	1.018			-0.205	-0.190	0.971			0.151	0.057	1.648			0.144	-0.206	1.689
-0.014	-0.198	1.541			-0.006	-0.137	1.536			0.044	0.175	1.530			0.120	0.314	1.520			-0.050	0.111	1.417			-0.159	0.034	1.236			-0.188	-0.134	1.020			-0.226	-0.197	0.974			0.151	0.054	1.648			0.144	-0.209	1.689
-0.014	-0.198	1.541			-0.006	-0.137	1.537			0.044	0.175	1.531			0.120	0.314	1.521			-0.050	0.111	1.419			-0.169	0.033	1.244			-0.203	-0.137	1.024			-0.243	-0.202	0.976			0.151	0.051	1.648			0.144	-0.212	1.689
-0.015	-0.198	1.543			-0.006	-0.137	1.537			0.044	0.176	1.531			0.120	0.315	1.521			-0.052	0.111	1.422			-0.176	0.033	1.250			-0.216	-0.139	1.028			-0.257	-0.206	0.977			0.152	0.048	1.647			0.144	-0.215	1.689
-0.015	-0.198	1.544			-0.007	-0.137	1.539			0.044	0.177	1.532			0.120	0.315	1.521			-0.054	0.112	1.426			-0.183	0.033	1.255			-0.227	-0.140	1.030			-0.269	-0.210	0.979			0.152	0.046	1.647			0.145	-0.217	1.688
-0.016	-0.198	1.546			-0.007	-0.137	1.540			0.043	0.177	1.533			0.119	0.316	1.521			-0.057	0.112	1.430			-0.189	0.033	1.260			-0.236	-0.141	1.033			-0.279	-0.212	0.980			0.153	0.044	1.646			0.146	-0.219	1.686
-0.017	-0.198	1.547			-0.008	-0.136	1.541			0.042	0.178	1.533			0.118	0.317	1.520			-0.060	0.113	1.433			-0.194	0.033	1.263			-0.244	-0.141	1.036			-0.286	-0.213	0.982			0.153	0.042	1.645			0.147	-0.221	1.684
-0.018	-0.198	1.549			-0.009	-0.136	1.543			0.041	0.178	1.534			0.115	0.319	1.518			-0.063	0.114	1.436			-0.198	0.033	1.266			-0.251	-0.141	1.039			-0.291	-0.212	0.983			0.153	0.040	1.644			0.148	-0.222	1.681
-0.019	-0.198	1.551			-0.010	-0.136	1.544			0.040	0.179	1.534			0.113	0.320	1.517			-0.066	0.114	1.439			-0.202	0.033	1.269			-0.255	-0.140	1.041			-0.293	-0.211	0.984			0.154	0.038	1.643			0.149	-0.223	1.678
-0.020	-0.197	1.552			-0.010	-0.136	1.545			0.039	0.179	1.535			0.111	0.321	1.516			-0.068	0.115	1.441			-0.206	0.034	1.272			-0.259	-0.139	1.043			-0.294	-0.210	0.985			0.154	0.037	1.642			0.150	-0.224	1.675
-0.021	-0.197	1.554			-0.011	-0.135	1.547			0.038	0.180	1.535			0.110	0.322	1.515			-0.070	0.115	1.443			-0.209	0.034	1.274			-0.261	-0.138	1.046			-0.294	-0.209	0.986			0.154	0.036	1.641			0.151	-0.225	1.673
-0.021	-0.197	1.555			-0.012	-0.135	1.548			0.037	0.180	1.535			0.108	0.323	1.515			-0.071	0.115	1.445			-0.211	0.034	1.276			-0.263	-0.137	1.048			-0.294	-0.208	0.987			0.155	0.035	1.640			0.152	-0.225	1.670
-0.022	-0.197	1.556			-0.012	-0.135	1.549			0.036	0.181	1.536			0.107	0.323	1.514			-0.073	0.116	1.446			-0.213	0.034	1.278			-0.263	-0.136	1.050			-0.294	-0.207	0.988			0.155	0.035	1.639			0.153	-0.226	1.668
-0.022	-0.197	1.557			-0.013	-0.135	1.550			0.035	0.181	1.536			0.106	0.324	1.514			-0.074	0.116	1.448			-0.214	0.035	1.280			-0.263	-0.134	1.052			-0.293	-0.206	0.989			0.155	0.034	1.639			0.154	-0.226	1.667
-0.023	-0.197	1.558			-0.013	-0.134	1.551			0.034	0.181	1.537			0.106	0.324	1.514			-0.075	0.116	1.449			-0.215	0.035	1.282			-0.263	-0.133	1.053			-0.291	-0.205	0.989			0.156	0.033	1.638			0.154	-0.227	1.665
-0.023	-0.197	1.559			-0.014	-0.134	1.552			0.034	0.182	1.537			0.105	0.325	1.514			-0.075	0.117	1.450			-0.215	0.036	1.284			-0.262	-0.132	1.055			-0.290	-0.204	0.989			0.156	0.033	1.638			0.154	-0.227	1.664
-0.024	-0.196	1.559			-0.014	-0.134	1.552			0.033	0.182	1.538			0.105	0.325	1.514			-0.076	0.117	1.451			-0.214	0.036	1.285			-0.261	-0.130	1.056			-0.288	-0.203	0.990			0.156	0.032	1.637			0.155	-0.228	1.664
-0.024	-0.196	1.560			-0.015	-0.134	1.553			0.033	0.183	1.538			0.104	0.326	1.514			-0.077	0.117	1.452			-0.214	0.037	1.286			-0.259	-0.129	1.056			-0.286	-0.201	0.990			0.156	0.032	1.637			0.155	-0.228	1.663
-0.024	-0.196	1.561			-0.015	-0.134	1.554			0.032	0.183	1.538			0.104	0.326	1.514			-0.077	0.117	1.453			-0.213	0.037	1.287			-0.258	-0.127	1.057			-0.284	-0.199	0.989			0.157	0.031	1.637			0.155	-0.229	1.663
-0.025	-0.196	1.562			-0.015	-0.134	1.554			0.032	0.183	1.539			0.104	0.326	1.515			-0.078	0.118	1.454			-0.211	0.038	1.288			-0.256	-0.125	1.057			-0.282	-0.197	0.989			0.157	0.031	1.636			0.156	-0.229	1.663
-0.025	-0.196	1.562			-0.015	-0.134	1.555			0.031	0.183	1.539			0.103	0.327	1.515			-0.078	0.118	1.454			-0.210	0.039	1.288			-0.254	-0.123	1.057			-0.281	-0.195	0.988			0.157	0.031	1.636			0.156	-0.229	1.663
-0.025	-0.196	1.563			-0.016	-0.133	1.556			0.031	0.184	1.540			0.103	0.327	1.515			-0.078	0.118	1.455			-0.208	0.039	1.288			-0.253	-0.121	1.056			-0.279	-0.193	0.987			0.157	0.031	1.636			0.156	-0.229	1.663
-0.025	-0.196	1.563			-0.016	-0.133	1.556			0.031	0.184	1.540			0.103	0.327	1.515			-0.079	0.118	1.456			-0.207	0.040	1.288			-0.251	-0.119	1.056			-0.278	-0.191	0.986			0.157	0.030	1.636			0.156	-0.229	1.664
-0.026	-0.196	1.564			-0.016	-0.133	1.557			0.030	0.184	1.540			0.103	0.328	1.516			-0.079	0.118	1.456			-0.205	0.041	1.288			-0.249	-0.118	1.055			-0.276	-0.189	0.985			0.157	0.030	1.636			0.156	-0.229	1.664
-0.026	-0.196	1.564			-0.016	-0.133	1.557			0.030	0.184	1.541			0.103	0.328	1.516			-0.079	0.118	1.457			-0.204	0.041	1.288			-0.248	-0.116	1.055			-0.275	-0.187	0.984			0.157	0.030	1.636			0.155	-0.229	1.665
-0.026	-0.196	1.565			-0.017	-0.133	1.557			0.030	0.185	1.541			0.103	0.328	1.516			-0.080	0.118	1.457			-0.202	0.042	1.288			-0.246	-0.114	1.054			-0.274	-0.185	0.983			0.157	0.030	1.635			0.155	-0.229	1.665
-0.026	-0.196	1.565			-0.017	-0.133	1.558			0.029	0.185	1.541			0.102	0.328	1.517			-0.080	0.118	1.458			-0.201	0.042	1.288			-0.245	-0.113	1.054			-0.273	-0.184	0.982			0.157	0.030	1.635			0.155	-0.229	1.666
-0.026	-0.196	1.565			-0.017	-0.133	1.558			0.029	0.185	1.542			0.102	0.329	1.517			-0.080	0.119	1.458			-0.200	0.043	1.287			-0.244	-0.112	1.053			-0.272	-0.183	0.982			0.157	0.030	1.635			0.155	-0.229	1.667
-0.027	-0.196	1.566			-0.017	-0.133	1.559			0.029	0.185	1.542			0.102	0.329	1.517			-0.080	0.119	1.459			-0.199	0.044	1.287			-0.243	-0.110	1.053			-0.272	-0.182	0.981			0.157	0.030	1.635			0.155	-0.228	1.667
-0.027	-0.196	1.566			-0.017	-0.133	1.559			0.028	0.186	1.542			0.102	0.329	1.517			-0.081	0.119	1.459			-0.198	0.044	1.287			-0.243	-0.109	1.053			-0.271	-0.181	0.980			0.157	0.030	1.635			0.154	-0.228	1.668
-0.027	-0.196	1.566			-0.018	-0.133	1.559			0.028	0.186	1.542			0.101	0.330	1.518			-0.081	0.119	1.460			-0.198	0.045	1.287			-0.242	-0.108	1.053			-0.270	-0.179	0.980			0.157	0.031	1.636			0.154	-0.228	1.668
-0.027	-0.195	1.566			-0.018	-0.132	1.559			0.028	0.186	1.543			0.101	0.330	1.518			-0.081	0.119	1.460			-0.197	0.045	1.287			-0.242	-0.107	1.052			-0.269	-0.177	0.980			0.157	0.031	1.636			0.154	-0.228	1.668
-0.027	-0.195	1.567			-0.018	-0.132	1.560			0.028	0.187	1.543			0.101	0.330	1.518			-0.081	0.119	1.460			-0.197	0.046	1.287			-0.242	-0.106	1.052			-0.268	-0.175	0.980			0.157	0.031	1.636			0.154	-0.228	1.669
-0.027	-0.195	1.567			-0.018	-0.132	1.560			0.027	0.187	1.543			0.101	0.330	1.518			-0.081	0.119	1.461			-0.196	0.047	1.287			-0.242	-0.105	1.052			-0.267	-0.172	0.980			0.157	0.031	1.636			0.154	-0.228	1.669
-0.028	-0.195	1.567			-0.018	-0.132	1.560			0.027	0.187	1.543			0.100	0.331	1.518			-0.081	0.119	1.461			-0.196	0.047	1.287			-0.242	-0.104	1.052			-0.267	-0.171	0.980			0.157	0.032	1.636			0.153	-0.228	1.669
-0.028	-0.195	1.567			-0.018	-0.132	1.560			0.027	0.187	1.544			0.100	0.331	1.518			-0.082	0.119	1.461			-0.196	0.047	1.287			-0.242	-0.103	1.052			-0.266	-0.169	0.980			0.157	0.032	1.636			0.153	-0.228	1.670
[truncated: 4,723 more rows]
[truncated: 30 more columns]
