# Supplementary material for: A natural user interface to integrate citizen science and physical exercise
Source: PLoS One. 2017 Feb 23;12(2):e0172587. doi: 10.1371/journal.pone.0172587 (PMC5322974; doi:10.1371/journal.pone.0172587)
Supplement: S1 Folder — Kinect raw data of each participant in the two kinect groups (KC and KNC). Data of each participant are saved in a binary file. Trajectories of points have been extracted form the binary file and saved in a text file. (ZIP) [file pone.0172587.s002.zip › Raw_data/Par18/Par18_Right_C_points.txt]

-0.448	-0.186	1.674			-0.454	-0.129	1.726			-0.479	0.189	1.751			-0.471	0.351	1.757			-0.631	0.063	1.727			-0.666	-0.190	1.664			-0.658	-0.420	1.557			-0.646	-0.504	1.532			-0.353	0.077	1.733			-0.226	0.106	1.514
-0.448	-0.186	1.674			-0.454	-0.129	1.726			-0.479	0.189	1.751			-0.474	0.343	1.740			-0.631	0.063	1.727			-0.666	-0.191	1.664			-0.658	-0.420	1.556			-0.646	-0.505	1.532			-0.354	0.079	1.732			-0.226	0.106	1.514
-0.448	-0.186	1.674			-0.454	-0.130	1.726			-0.479	0.188	1.751			-0.475	0.339	1.730			-0.631	0.063	1.727			-0.666	-0.192	1.663			-0.658	-0.420	1.556			-0.646	-0.504	1.532			-0.355	0.079	1.732			-0.227	0.104	1.514
-0.448	-0.185	1.673			-0.454	-0.130	1.726			-0.479	0.188	1.751			-0.476	0.340	1.729			-0.631	0.063	1.727			-0.666	-0.193	1.663			-0.658	-0.414	1.558			-0.647	-0.498	1.534			-0.357	0.080	1.732			-0.229	0.102	1.513
-0.448	-0.185	1.673			-0.454	-0.130	1.726			-0.480	0.190	1.749			-0.484	0.339	1.717			-0.632	0.063	1.727			-0.666	-0.194	1.662			-0.655	-0.423	1.555			-0.646	-0.501	1.532			-0.358	0.079	1.731			-0.277	0.116	1.493
-0.448	-0.186	1.673			-0.454	-0.130	1.726			-0.480	0.191	1.748			-0.489	0.339	1.710			-0.633	0.062	1.727			-0.666	-0.194	1.662			-0.655	-0.416	1.557			-0.646	-0.496	1.534			-0.361	0.078	1.730			-0.292	0.120	1.487
-0.448	-0.186	1.673			-0.454	-0.130	1.726			-0.481	0.192	1.747			-0.491	0.340	1.710			-0.634	0.061	1.727			-0.666	-0.195	1.662			-0.654	-0.416	1.557			-0.646	-0.496	1.534			-0.363	0.076	1.729			-0.301	0.122	1.483
-0.448	-0.186	1.673			-0.454	-0.130	1.726			-0.481	0.193	1.746			-0.495	0.343	1.711			-0.635	0.061	1.728			-0.666	-0.195	1.662			-0.654	-0.416	1.557			-0.646	-0.496	1.533			-0.364	0.074	1.728			-0.309	0.124	1.479
-0.448	-0.186	1.673			-0.454	-0.130	1.725			-0.482	0.194	1.745			-0.498	0.345	1.713			-0.635	0.061	1.728			-0.664	-0.194	1.663			-0.654	-0.413	1.558			-0.646	-0.493	1.534			-0.365	0.072	1.727			-0.318	0.126	1.476
-0.449	-0.187	1.673			-0.454	-0.131	1.725			-0.482	0.194	1.744			-0.501	0.345	1.715			-0.636	0.060	1.729			-0.663	-0.194	1.665			-0.654	-0.408	1.562			-0.646	-0.489	1.536			-0.366	0.069	1.725			-0.325	0.127	1.473
-0.449	-0.187	1.673			-0.454	-0.131	1.725			-0.483	0.194	1.743			-0.504	0.346	1.717			-0.636	0.060	1.729			-0.662	-0.193	1.666			-0.653	-0.414	1.562			-0.645	-0.496	1.534			-0.367	0.067	1.724			-0.330	0.128	1.471
-0.449	-0.187	1.672			-0.454	-0.131	1.725			-0.481	0.221	1.740			-0.522	0.369	1.720			-0.636	0.060	1.730			-0.661	-0.193	1.667			-0.652	-0.419	1.562			-0.644	-0.502	1.533			-0.366	0.077	1.724			-0.335	0.129	1.469
-0.449	-0.188	1.672			-0.453	-0.131	1.724			-0.484	0.220	1.739			-0.523	0.369	1.723			-0.638	0.047	1.730			-0.660	-0.195	1.668			-0.651	-0.426	1.562			-0.643	-0.506	1.533			-0.370	0.073	1.721			-0.339	0.130	1.468
-0.449	-0.188	1.672			-0.453	-0.131	1.724			-0.485	0.218	1.738			-0.525	0.368	1.725			-0.639	0.038	1.731			-0.659	-0.197	1.670			-0.650	-0.431	1.561			-0.643	-0.509	1.533			-0.373	0.071	1.719			-0.342	0.131	1.467
-0.449	-0.189	1.672			-0.453	-0.131	1.724			-0.487	0.217	1.737			-0.527	0.367	1.726			-0.646	0.042	1.739			-0.659	-0.197	1.671			-0.649	-0.433	1.562			-0.642	-0.512	1.534			-0.376	0.069	1.718			-0.375	0.138	1.462
-0.449	-0.189	1.672			-0.453	-0.131	1.724			-0.489	0.216	1.736			-0.536	0.363	1.728			-0.649	0.043	1.741			-0.658	-0.197	1.673			-0.649	-0.435	1.563			-0.642	-0.514	1.535			-0.378	0.067	1.717			-0.389	0.141	1.460
-0.449	-0.189	1.671			-0.453	-0.131	1.724			-0.491	0.214	1.735			-0.542	0.359	1.729			-0.650	0.043	1.743			-0.658	-0.196	1.675			-0.649	-0.437	1.564			-0.642	-0.517	1.536			-0.379	0.066	1.716			-0.398	0.143	1.459
-0.450	-0.189	1.671			-0.453	-0.131	1.723			-0.493	0.211	1.734			-0.546	0.356	1.730			-0.650	0.043	1.744			-0.658	-0.196	1.676			-0.649	-0.439	1.565			-0.642	-0.520	1.537			-0.381	0.065	1.715			-0.404	0.144	1.457
-0.450	-0.189	1.671			-0.453	-0.132	1.723			-0.495	0.209	1.733			-0.549	0.354	1.732			-0.651	0.044	1.746			-0.658	-0.196	1.678			-0.649	-0.441	1.567			-0.642	-0.523	1.539			-0.382	0.064	1.714			-0.409	0.145	1.456
-0.450	-0.189	1.671			-0.453	-0.132	1.723			-0.498	0.206	1.733			-0.552	0.353	1.733			-0.652	0.043	1.747			-0.658	-0.196	1.680			-0.649	-0.443	1.568			-0.642	-0.526	1.541			-0.383	0.063	1.713			-0.414	0.146	1.455
-0.451	-0.189	1.671			-0.454	-0.132	1.723			-0.501	0.203	1.733			-0.555	0.351	1.734			-0.653	0.043	1.748			-0.659	-0.196	1.681			-0.649	-0.445	1.569			-0.641	-0.528	1.542			-0.385	0.063	1.713			-0.418	0.147	1.455
-0.451	-0.189	1.671			-0.454	-0.132	1.723			-0.504	0.202	1.733			-0.558	0.350	1.735			-0.654	0.043	1.749			-0.659	-0.197	1.682			-0.649	-0.447	1.571			-0.641	-0.530	1.543			-0.386	0.062	1.712			-0.421	0.148	1.454
-0.452	-0.189	1.671			-0.454	-0.132	1.722			-0.506	0.200	1.733			-0.560	0.349	1.736			-0.655	0.043	1.750			-0.659	-0.197	1.684			-0.650	-0.449	1.572			-0.641	-0.532	1.545			-0.387	0.061	1.711			-0.425	0.148	1.453
-0.452	-0.189	1.671			-0.455	-0.132	1.722			-0.509	0.198	1.733			-0.562	0.348	1.737			-0.656	0.043	1.751			-0.659	-0.198	1.685			-0.650	-0.451	1.573			-0.641	-0.532	1.547			-0.388	0.060	1.711			-0.428	0.149	1.452
-0.453	-0.189	1.671			-0.456	-0.132	1.722			-0.510	0.197	1.733			-0.564	0.347	1.738			-0.657	0.043	1.752			-0.660	-0.198	1.686			-0.650	-0.453	1.574			-0.641	-0.531	1.549			-0.389	0.060	1.710			-0.431	0.150	1.452
-0.454	-0.189	1.671			-0.456	-0.132	1.722			-0.512	0.197	1.733			-0.566	0.347	1.739			-0.658	0.044	1.753			-0.660	-0.198	1.687			-0.650	-0.454	1.574			-0.641	-0.531	1.550			-0.390	0.059	1.710			-0.433	0.150	1.451
-0.455	-0.189	1.671			-0.457	-0.132	1.722			-0.514	0.197	1.733			-0.567	0.347	1.739			-0.659	0.045	1.753			-0.660	-0.199	1.688			-0.650	-0.455	1.575			-0.641	-0.531	1.552			-0.391	0.059	1.710			-0.435	0.150	1.451
-0.456	-0.189	1.671			-0.458	-0.132	1.722			-0.516	0.196	1.733			-0.569	0.346	1.740			-0.660	0.045	1.754			-0.661	-0.199	1.689			-0.651	-0.456	1.576			-0.641	-0.531	1.553			-0.392	0.058	1.709			-0.437	0.150	1.451
-0.458	-0.189	1.671			-0.460	-0.132	1.723			-0.531	0.183	1.739			-0.572	0.342	1.743			-0.668	0.041	1.758			-0.661	-0.199	1.690			-0.651	-0.457	1.576			-0.641	-0.531	1.554			-0.392	0.058	1.709			-0.438	0.151	1.451
-0.460	-0.188	1.672			-0.462	-0.133	1.723			-0.539	0.176	1.742			-0.575	0.338	1.745			-0.673	0.038	1.760			-0.661	-0.200	1.690			-0.651	-0.458	1.577			-0.641	-0.531	1.555			-0.393	0.058	1.709			-0.439	0.151	1.451
-0.461	-0.188	1.672			-0.464	-0.133	1.723			-0.541	0.175	1.743			-0.576	0.337	1.746			-0.675	0.038	1.761			-0.662	-0.201	1.691			-0.651	-0.459	1.577			-0.641	-0.532	1.555			-0.394	0.057	1.709			-0.440	0.150	1.451
-0.462	-0.188	1.673			-0.465	-0.133	1.724			-0.540	0.178	1.742			-0.577	0.337	1.747			-0.675	0.039	1.762			-0.662	-0.201	1.692			-0.652	-0.460	1.577			-0.642	-0.532	1.556			-0.394	0.057	1.708			-0.441	0.150	1.450
-0.463	-0.188	1.673			-0.466	-0.133	1.724			-0.540	0.181	1.742			-0.578	0.338	1.747			-0.676	0.040	1.762			-0.662	-0.202	1.693			-0.652	-0.462	1.578			-0.642	-0.533	1.556			-0.395	0.057	1.708			-0.442	0.150	1.450
-0.464	-0.188	1.673			-0.467	-0.133	1.724			-0.539	0.184	1.741			-0.579	0.339	1.748			-0.676	0.042	1.763			-0.663	-0.203	1.693			-0.652	-0.462	1.578			-0.642	-0.534	1.557			-0.395	0.056	1.708			-0.443	0.150	1.450
-0.465	-0.188	1.674			-0.468	-0.133	1.725			-0.538	0.187	1.741			-0.580	0.341	1.748			-0.677	0.044	1.763			-0.663	-0.203	1.694			-0.653	-0.463	1.578			-0.642	-0.535	1.557			-0.396	0.056	1.708			-0.443	0.150	1.449
-0.466	-0.188	1.674			-0.469	-0.132	1.725			-0.538	0.187	1.741			-0.581	0.341	1.749			-0.677	0.044	1.763			-0.664	-0.204	1.694			-0.653	-0.464	1.579			-0.642	-0.536	1.557			-0.397	0.056	1.708			-0.444	0.149	1.449
-0.467	-0.188	1.674			-0.469	-0.133	1.725			-0.542	0.182	1.743			-0.581	0.340	1.749			-0.680	0.042	1.765			-0.664	-0.205	1.695			-0.654	-0.465	1.579			-0.643	-0.537	1.558			-0.397	0.056	1.708			-0.444	0.149	1.448
-0.467	-0.188	1.674			-0.470	-0.133	1.725			-0.545	0.178	1.744			-0.581	0.339	1.750			-0.683	0.040	1.766			-0.665	-0.206	1.695			-0.654	-0.466	1.579			-0.643	-0.538	1.558			-0.397	0.055	1.708			-0.444	0.149	1.448
-0.468	-0.188	1.675			-0.471	-0.133	1.725			-0.540	0.188	1.742			-0.582	0.342	1.749			-0.682	0.045	1.765			-0.665	-0.206	1.696			-0.655	-0.466	1.580			-0.644	-0.539	1.558			-0.398	0.055	1.708			-0.443	0.148	1.448
-0.469	-0.188	1.675			-0.471	-0.132	1.726			-0.537	0.193	1.741			-0.583	0.344	1.749			-0.681	0.048	1.765			-0.666	-0.205	1.696			-0.656	-0.466	1.581			-0.644	-0.540	1.559			-0.398	0.055	1.708			-0.443	0.147	1.447
-0.469	-0.188	1.675			-0.472	-0.132	1.726			-0.536	0.196	1.740			-0.583	0.346	1.749			-0.680	0.051	1.765			-0.666	-0.205	1.697			-0.656	-0.466	1.581			-0.645	-0.541	1.559			-0.399	0.055	1.707			-0.442	0.147	1.447
-0.470	-0.188	1.675			-0.472	-0.132	1.726			-0.535	0.198	1.740			-0.583	0.347	1.749			-0.680	0.052	1.764			-0.666	-0.206	1.697			-0.657	-0.467	1.582			-0.645	-0.542	1.559			-0.399	0.054	1.708			-0.441	0.146	1.446
-0.470	-0.188	1.675			-0.473	-0.132	1.726			-0.535	0.199	1.739			-0.584	0.348	1.749			-0.680	0.053	1.764			-0.667	-0.206	1.698			-0.657	-0.467	1.582			-0.646	-0.543	1.560			-0.399	0.054	1.708			-0.441	0.146	1.446
-0.470	-0.188	1.675			-0.473	-0.132	1.726			-0.535	0.199	1.739			-0.584	0.348	1.749			-0.680	0.054	1.764			-0.667	-0.207	1.698			-0.658	-0.468	1.582			-0.646	-0.544	1.560			-0.400	0.054	1.708			-0.440	0.145	1.445
-0.471	-0.188	1.675			-0.474	-0.132	1.726			-0.539	0.193	1.741			-0.582	0.346	1.749			-0.683	0.052	1.765			-0.668	-0.208	1.698			-0.658	-0.469	1.582			-0.647	-0.545	1.560			-0.400	0.054	1.708			-0.440	0.145	1.445
-0.471	-0.188	1.676			-0.474	-0.132	1.726			-0.543	0.188	1.742			-0.581	0.344	1.749			-0.685	0.050	1.766			-0.669	-0.209	1.698			-0.659	-0.470	1.583			-0.647	-0.546	1.560			-0.400	0.053	1.708			-0.439	0.144	1.445
-0.472	-0.188	1.676			-0.475	-0.132	1.726			-0.546	0.184	1.743			-0.580	0.342	1.749			-0.687	0.048	1.766			-0.669	-0.209	1.699			-0.659	-0.470	1.583			-0.648	-0.546	1.561			-0.400	0.053	1.708			-0.439	0.144	1.444
-0.472	-0.187	1.676			-0.475	-0.132	1.726			-0.548	0.181	1.744			-0.580	0.340	1.749			-0.689	0.046	1.767			-0.670	-0.210	1.699			-0.659	-0.471	1.583			-0.648	-0.547	1.561			-0.400	0.053	1.708			-0.438	0.143	1.444
-0.473	-0.187	1.676			-0.476	-0.132	1.727			-0.550	0.178	1.745			-0.580	0.339	1.749			-0.690	0.045	1.768			-0.670	-0.211	1.699			-0.660	-0.472	1.583			-0.648	-0.548	1.561			-0.400	0.053	1.708			-0.437	0.143	1.444
-0.473	-0.187	1.676			-0.476	-0.132	1.727			-0.552	0.176	1.746			-0.579	0.338	1.749			-0.692	0.043	1.768			-0.670	-0.211	1.699			-0.660	-0.472	1.583			-0.649	-0.548	1.561			-0.400	0.052	1.709			-0.437	0.143	1.443
-0.474	-0.187	1.677			-0.477	-0.132	1.727			-0.553	0.174	1.746			-0.579	0.337	1.749			-0.693	0.042	1.769			-0.671	-0.212	1.699			-0.661	-0.473	1.583			-0.649	-0.549	1.561			-0.399	0.052	1.709			-0.437	0.142	1.443
-0.474	-0.187	1.677			-0.478	-0.132	1.727			-0.553	0.175	1.746			-0.580	0.337	1.749			-0.694	0.042	1.769			-0.671	-0.213	1.699			-0.661	-0.473	1.583			-0.649	-0.549	1.561			-0.399	0.051	1.710			-0.436	0.142	1.443
-0.475	-0.186	1.677			-0.478	-0.132	1.728			-0.547	0.188	1.744			-0.582	0.342	1.747			-0.692	0.047	1.768			-0.672	-0.211	1.700			-0.662	-0.471	1.584			-0.649	-0.550	1.561			-0.399	0.051	1.710			-0.436	0.142	1.443
-0.475	-0.186	1.677			-0.479	-0.132	1.728			-0.544	0.195	1.743			-0.584	0.345	1.746			-0.691	0.051	1.767			-0.672	-0.209	1.700			-0.662	-0.470	1.585			-0.650	-0.550	1.561			-0.398	0.051	1.710			-0.436	0.141	1.442
-0.476	-0.186	1.677			-0.479	-0.132	1.728			-0.541	0.200	1.742			-0.585	0.347	1.745			-0.689	0.054	1.766			-0.673	-0.208	1.700			-0.663	-0.469	1.585			-0.650	-0.550	1.562			-0.398	0.050	1.710			-0.435	0.141	1.442
-0.476	-0.186	1.677			-0.479	-0.131	1.728			-0.539	0.203	1.741			-0.587	0.349	1.744			-0.688	0.057	1.766			-0.673	-0.207	1.700			-0.663	-0.468	1.586			-0.650	-0.551	1.562			-0.398	0.050	1.711			-0.435	0.141	1.442
-0.476	-0.186	1.677			-0.480	-0.131	1.728			-0.538	0.206	1.740			-0.588	0.351	1.744			-0.687	0.059	1.765			-0.673	-0.207	1.700			-0.664	-0.467	1.586			-0.650	-0.551	1.562			-0.398	0.050	1.711			-0.435	0.140	1.442
-0.476	-0.186	1.678			-0.480	-0.131	1.728			-0.537	0.208	1.740			-0.588	0.352	1.743			-0.686	0.061	1.765			-0.674	-0.206	1.700			-0.664	-0.466	1.586			-0.650	-0.551	1.562			-0.398	0.050	1.711			-0.434	0.140	1.441
-0.477	-0.186	1.678			-0.480	-0.131	1.728			-0.535	0.210	1.739			-0.589	0.353	1.743			-0.685	0.063	1.764			-0.674	-0.205	1.700			-0.664	-0.466	1.586			-0.650	-0.551	1.562			-0.398	0.050	1.711			-0.434	0.140	1.441
-0.477	-0.186	1.678			-0.480	-0.131	1.728			-0.535	0.206	1.739			-0.588	0.351	1.743			-0.685	0.062	1.764			-0.674	-0.206	1.700			-0.665	-0.466	1.586			-0.651	-0.552	1.562			-0.398	0.050	1.711			-0.433	0.139	1.441
-0.477	-0.186	1.678			-0.480	-0.131	1.728			-0.534	0.208	1.738			-0.588	0.352	1.743			-0.684	0.064	1.763			-0.674	-0.206	1.700			-0.665	-0.466	1.586			-0.651	-0.552	1.562			-0.398	0.050	1.711			-0.433	0.139	1.441
-0.477	-0.186	1.678			-0.481	-0.131	1.728			-0.539	0.195	1.740			-0.586	0.349	1.743			-0.686	0.059	1.764			-0.675	-0.207	1.700			-0.665	-0.467	1.586			-0.651	-0.552	1.561			-0.398	0.049	1.711			-0.433	0.139	1.441
-0.477	-0.186	1.678			-0.481	-0.131	1.728			-0.537	0.200	1.739			-0.586	0.351	1.743			-0.685	0.061	1.763			-0.675	-0.206	1.700			-0.665	-0.466	1.586			-0.651	-0.552	1.561			-0.398	0.049	1.711			-0.432	0.139	1.440
-0.477	-0.186	1.678			-0.481	-0.130	1.728			-0.536	0.203	1.738			-0.586	0.353	1.743			-0.684	0.063	1.762			-0.675	-0.205	1.700			-0.666	-0.465	1.586			-0.651	-0.552	1.561			-0.398	0.049	1.711			-0.432	0.138	1.440
-0.477	-0.186	1.678			-0.481	-0.130	1.728			-0.535	0.205	1.737			-0.586	0.355	1.743			-0.683	0.065	1.761			-0.675	-0.205	1.700			-0.666	-0.465	1.586			-0.652	-0.552	1.561			-0.398	0.049	1.711			-0.432	0.138	1.440
-0.478	-0.185	1.678			-0.481	-0.130	1.728			-0.534	0.207	1.736			-0.586	0.356	1.742			-0.683	0.066	1.761			-0.675	-0.204	1.699			-0.666	-0.464	1.586			-0.652	-0.552	1.561			-0.398	0.049	1.711			-0.431	0.138	1.440
-0.478	-0.185	1.678			-0.481	-0.130	1.728			-0.533	0.208	1.735			-0.586	0.357	1.742			-0.682	0.068	1.760			-0.675	-0.204	1.699			-0.666	-0.464	1.586			-0.652	-0.552	1.561			-0.398	0.049	1.711			-0.431	0.138	1.440
-0.478	-0.185	1.678			-0.481	-0.130	1.728			-0.532	0.210	1.735			-0.586	0.359	1.742			-0.681	0.069	1.760			-0.675	-0.203	1.699			-0.666	-0.463	1.586			-0.652	-0.552	1.561			-0.398	0.049	1.711			-0.431	0.138	1.440
-0.478	-0.186	1.678			-0.481	-0.130	1.728			-0.532	0.206	1.734			-0.583	0.355	1.743			-0.681	0.067	1.759			-0.675	-0.204	1.699			-0.666	-0.464	1.585			-0.652	-0.552	1.560			-0.398	0.049	1.711			-0.431	0.138	1.439
-0.478	-0.186	1.678			-0.481	-0.130	1.728			-0.531	0.202	1.734			-0.580	0.352	1.744			-0.680	0.065	1.758			-0.675	-0.206	1.698			-0.666	-0.465	1.585			-0.652	-0.552	1.560			-0.398	0.049	1.711			-0.430	0.137	1.439
-0.477	-0.186	1.677			-0.481	-0.130	1.727			-0.530	0.203	1.734			-0.580	0.353	1.744			-0.680	0.066	1.758			-0.676	-0.206	1.698			-0.666	-0.465	1.585			-0.652	-0.552	1.560			-0.398	0.049	1.711			-0.430	0.137	1.439
-0.477	-0.186	1.677			-0.481	-0.130	1.727			-0.530	0.204	1.734			-0.579	0.354	1.744			-0.679	0.067	1.758			-0.676	-0.205	1.698			-0.666	-0.465	1.585			-0.652	-0.552	1.560			-0.398	0.049	1.711			-0.430	0.137	1.439
-0.477	-0.186	1.677			-0.480	-0.129	1.727			-0.529	0.205	1.734			-0.579	0.355	1.744			-0.678	0.067	1.758			-0.676	-0.205	1.698			-0.665	-0.457	1.588			-0.653	-0.542	1.562			-0.398	0.049	1.711			-0.430	0.137	1.439
-0.477	-0.186	1.677			-0.480	-0.129	1.727			-0.528	0.205	1.733			-0.578	0.355	1.744			-0.678	0.068	1.758			-0.676	-0.205	1.698			-0.665	-0.456	1.588			-0.653	-0.542	1.562			-0.398	0.049	1.711			-0.430	0.137	1.439
-0.477	-0.186	1.677			-0.480	-0.129	1.727			-0.527	0.206	1.733			-0.577	0.356	1.744			-0.677	0.068	1.757			-0.676	-0.205	1.698			-0.665	-0.449	1.591			-0.654	-0.533	1.564			-0.398	0.049	1.712			-0.429	0.137	1.438
-0.477	-0.186	1.677			-0.480	-0.129	1.727			-0.527	0.204	1.734			-0.576	0.355	1.744			-0.677	0.068	1.757			-0.675	-0.207	1.697			-0.665	-0.454	1.588			-0.654	-0.533	1.563			-0.398	0.049	1.712			-0.429	0.137	1.438
-0.477	-0.186	1.677			-0.480	-0.129	1.727			-0.533	0.194	1.737			-0.574	0.352	1.745			-0.679	0.062	1.758			-0.675	-0.208	1.696			-0.665	-0.448	1.591			-0.655	-0.527	1.565			-0.398	0.049	1.712			-0.429	0.137	1.438
-0.477	-0.186	1.677			-0.479	-0.129	1.727			-0.537	0.187	1.739			-0.572	0.350	1.745			-0.681	0.058	1.759			-0.675	-0.210	1.696			-0.665	-0.443	1.593			-0.655	-0.523	1.566			-0.398	0.049	1.712			-0.429	0.137	1.438
-0.476	-0.186	1.677			-0.479	-0.129	1.727			-0.540	0.182	1.740			-0.571	0.348	1.746			-0.683	0.054	1.760			-0.675	-0.211	1.695			-0.665	-0.440	1.594			-0.656	-0.520	1.566			-0.398	0.049	1.712			-0.428	0.137	1.438
-0.476	-0.186	1.677			-0.479	-0.129	1.727			-0.542	0.178	1.741			-0.570	0.347	1.746			-0.685	0.051	1.761			-0.675	-0.212	1.695			-0.665	-0.448	1.590			-0.655	-0.522	1.565			-0.398	0.049	1.712			-0.428	0.136	1.438
-0.476	-0.186	1.677			-0.479	-0.129	1.727			-0.537	0.189	1.741			-0.570	0.350	1.746			-0.683	0.053	1.761			-0.675	-0.210	1.695			-0.665	-0.445	1.591			-0.656	-0.520	1.566			-0.398	0.049	1.712			-0.428	0.136	1.438
-0.476	-0.186	1.677			-0.479	-0.129	1.727			-0.533	0.195	1.741			-0.570	0.352	1.746			-0.681	0.056	1.761			-0.674	-0.208	1.695			-0.665	-0.445	1.591			-0.656	-0.519	1.566			-0.398	0.049	1.712			-0.428	0.136	1.438
-0.476	-0.186	1.677			-0.479	-0.129	1.727			-0.531	0.199	1.741			-0.570	0.354	1.746			-0.680	0.058	1.762			-0.674	-0.207	1.695			-0.665	-0.445	1.591			-0.655	-0.522	1.565			-0.397	0.049	1.712			-0.427	0.136	1.437
-0.476	-0.186	1.677			-0.479	-0.129	1.727			-0.529	0.202	1.741			-0.570	0.355	1.746			-0.679	0.060	1.762			-0.674	-0.206	1.695			-0.666	-0.445	1.591			-0.655	-0.524	1.564			-0.397	0.049	1.712			-0.427	0.136	1.437
-0.476	-0.186	1.677			-0.478	-0.129	1.727			-0.528	0.204	1.742			-0.570	0.356	1.746			-0.677	0.061	1.762			-0.674	-0.205	1.695			-0.666	-0.445	1.591			-0.655	-0.527	1.563			-0.397	0.049	1.712			-0.427	0.136	1.437
-0.475	-0.186	1.677			-0.478	-0.130	1.727			-0.527	0.206	1.742			-0.570	0.356	1.746			-0.677	0.062	1.762			-0.674	-0.205	1.695			-0.666	-0.446	1.591			-0.655	-0.528	1.562			-0.397	0.049	1.712			-0.427	0.136	1.437
-0.475	-0.186	1.677			-0.478	-0.130	1.727			-0.526	0.207	1.742			-0.570	0.357	1.746			-0.676	0.063	1.762			-0.673	-0.205	1.695			-0.666	-0.446	1.590			-0.655	-0.530	1.561			-0.397	0.049	1.712			-0.426	0.136	1.437
-0.475	-0.186	1.677			-0.478	-0.130	1.727			-0.525	0.208	1.742			-0.570	0.357	1.746			-0.675	0.064	1.762			-0.673	-0.204	1.695			-0.666	-0.447	1.590			-0.655	-0.529	1.562			-0.397	0.049	1.712			-0.426	0.136	1.437
-0.474	-0.187	1.677			-0.477	-0.130	1.727			-0.524	0.209	1.742			-0.570	0.358	1.746			-0.674	0.065	1.762			-0.673	-0.204	1.696			-0.666	-0.447	1.590			-0.655	-0.528	1.562			-0.397	0.049	1.712			-0.426	0.136	1.437
-0.474	-0.187	1.677			-0.477	-0.130	1.727			-0.524	0.210	1.742			-0.570	0.358	1.746			-0.673	0.065	1.762			-0.673	-0.203	1.696			-0.666	-0.447	1.590			-0.655	-0.527	1.562			-0.397	0.049	1.712			-0.426	0.136	1.437
-0.474	-0.187	1.677			-0.477	-0.130	1.727			-0.523	0.211	1.742			-0.570	0.359	1.747			-0.673	0.066	1.762			-0.673	-0.203	1.696			-0.666	-0.448	1.589			-0.655	-0.527	1.563			-0.397	0.049	1.712			-0.426	0.136	1.437
-0.474	-0.187	1.677			-0.476	-0.130	1.727			-0.522	0.211	1.742			-0.570	0.359	1.747			-0.672	0.067	1.762			-0.673	-0.202	1.696			-0.666	-0.448	1.589			-0.655	-0.526	1.563			-0.397	0.049	1.713			-0.426	0.136	1.437
-0.473	-0.187	1.677			-0.476	-0.130	1.727			-0.522	0.212	1.742			-0.571	0.360	1.747			-0.671	0.068	1.762			-0.673	-0.202	1.696			-0.666	-0.448	1.589			-0.655	-0.525	1.563			-0.397	0.049	1.713			-0.425	0.136	1.437
-0.473	-0.187	1.677			-0.476	-0.130	1.727			-0.521	0.213	1.742			-0.571	0.360	1.747			-0.671	0.068	1.762			-0.673	-0.202	1.696			-0.667	-0.449	1.589			-0.655	-0.525	1.563			-0.397	0.049	1.713			-0.425	0.136	1.437
-0.473	-0.187	1.677			-0.476	-0.130	1.727			-0.522	0.209	1.742			-0.569	0.358	1.748			-0.671	0.067	1.763			-0.673	-0.204	1.696			-0.667	-0.455	1.587			-0.655	-0.526	1.563			-0.397	0.049	1.713			-0.425	0.136	1.437
-0.473	-0.187	1.676			-0.475	-0.130	1.727			-0.523	0.205	1.742			-0.569	0.355	1.749			-0.671	0.066	1.763			-0.673	-0.206	1.696			-0.667	-0.459	1.585			-0.655	-0.527	1.562			-0.397	0.049	1.713			-0.425	0.136	1.437
-0.472	-0.188	1.676			-0.475	-0.130	1.727			-0.523	0.202	1.742			-0.568	0.353	1.750			-0.670	0.064	1.763			-0.673	-0.208	1.696			-0.667	-0.462	1.584			-0.656	-0.528	1.562			-0.397	0.049	1.713			-0.425	0.136	1.437
-0.472	-0.188	1.676			-0.475	-0.130	1.727			-0.523	0.201	1.742			-0.568	0.353	1.750			-0.670	0.064	1.763			-0.673	-0.208	1.696			-0.667	-0.463	1.584			-0.656	-0.528	1.562			-0.397	0.049	1.713			-0.425	0.136	1.437
-0.472	-0.188	1.677			-0.474	-0.130	1.727			-0.523	0.202	1.743			-0.568	0.353	1.750			-0.670	0.064	1.763			-0.673	-0.208	1.696			-0.667	-0.463	1.584			-0.656	-0.528	1.562			-0.397	0.050	1.713			-0.424	0.136	1.437
-0.472	-0.188	1.677			-0.474	-0.130	1.727			-0.522	0.202	1.743			-0.568	0.353	1.750			-0.670	0.065	1.763			-0.673	-0.208	1.696			-0.667	-0.464	1.584			-0.656	-0.528	1.562			-0.397	0.050	1.713			-0.424	0.136	1.437
-0.472	-0.188	1.677			-0.474	-0.130	1.727			-0.522	0.202	1.743			-0.568	0.354	1.751			-0.669	0.065	1.763			-0.673	-0.208	1.696			-0.667	-0.464	1.583			-0.656	-0.528	1.563			-0.397	0.050	1.713			-0.424	0.136	1.437
-0.472	-0.188	1.677			-0.474	-0.130	1.727			-0.522	0.203	1.742			-0.568	0.354	1.751			-0.669	0.065	1.763			-0.673	-0.207	1.696			-0.667	-0.464	1.583			-0.656	-0.528	1.563			-0.397	0.050	1.713			-0.424	0.136	1.437
-0.472	-0.188	1.677			-0.474	-0.130	1.727			-0.522	0.204	1.742			-0.568	0.355	1.751			-0.669	0.066	1.763			-0.673	-0.207	1.696			-0.667	-0.465	1.583			-0.656	-0.527	1.563			-0.397	0.050	1.713			-0.424	0.136	1.437
-0.472	-0.188	1.677			-0.474	-0.130	1.727			-0.522	0.204	1.742			-0.569	0.355	1.751			-0.669	0.066	1.763			-0.673	-0.207	1.696			-0.667	-0.465	1.583			-0.656	-0.527	1.564			-0.397	0.050	1.714			-0.424	0.136	1.437
-0.471	-0.188	1.677			-0.474	-0.130	1.727			-0.521	0.205	1.742			-0.569	0.356	1.751			-0.668	0.066	1.763			-0.673	-0.206	1.696			-0.667	-0.465	1.583			-0.656	-0.526	1.564			-0.397	0.050	1.714			-0.424	0.136	1.437
-0.471	-0.188	1.677			-0.474	-0.130	1.727			-0.521	0.206	1.742			-0.569	0.357	1.751			-0.668	0.067	1.763			-0.673	-0.206	1.697			-0.667	-0.465	1.584			-0.657	-0.526	1.564			-0.397	0.050	1.714			-0.424	0.136	1.437
-0.471	-0.188	1.677			-0.474	-0.130	1.727			-0.521	0.207	1.742			-0.569	0.357	1.751			-0.668	0.067	1.763			-0.673	-0.205	1.697			-0.667	-0.465	1.584			-0.657	-0.525	1.565			-0.397	0.050	1.714			-0.424	0.136	1.437
-0.471	-0.188	1.677			-0.473	-0.130	1.727			-0.521	0.207	1.742			-0.570	0.358	1.751			-0.668	0.068	1.763			-0.673	-0.205	1.697			-0.667	-0.465	1.584			-0.657	-0.525	1.565			-0.397	0.050	1.714			-0.425	0.136	1.437
-0.471	-0.188	1.677			-0.473	-0.130	1.727			-0.521	0.208	1.742			-0.570	0.358	1.751			-0.667	0.068	1.763			-0.673	-0.205	1.697			-0.667	-0.465	1.584			-0.658	-0.524	1.565			-0.397	0.050	1.714			-0.425	0.136	1.437
-0.471	-0.188	1.677			-0.473	-0.130	1.727			-0.521	0.209	1.742			-0.570	0.359	1.751			-0.667	0.069	1.763			-0.673	-0.204	1.697			-0.667	-0.464	1.584			-0.658	-0.524	1.566			-0.397	0.050	1.714			-0.425	0.136	1.437
-0.471	-0.188	1.677			-0.473	-0.130	1.727			-0.521	0.209	1.742			-0.571	0.360	1.750			-0.667	0.069	1.763			-0.673	-0.204	1.697			-0.667	-0.464	1.584			-0.658	-0.524	1.566			-0.397	0.050	1.714			-0.425	0.136	1.437
-0.471	-0.188	1.677			-0.473	-0.130	1.727			-0.521	0.210	1.742			-0.571	0.360	1.750			-0.667	0.070	1.763			-0.673	-0.203	1.697			-0.667	-0.464	1.585			-0.658	-0.523	1.567			-0.397	0.050	1.714			-0.425	0.136	1.437
-0.471	-0.188	1.677			-0.473	-0.130	1.727			-0.522	0.205	1.741			-0.570	0.357	1.751			-0.668	0.067	1.763			-0.674	-0.206	1.697			-0.668	-0.466	1.584			-0.659	-0.526	1.566			-0.397	0.050	1.714			-0.425	0.136	1.437
-0.471	-0.188	1.677			-0.473	-0.130	1.727			-0.523	0.206	1.741			-0.570	0.358	1.751			-0.668	0.068	1.763			-0.674	-0.205	1.697			-0.668	-0.466	1.584			-0.659	-0.525	1.566			-0.397	0.050	1.714			-0.425	0.136	1.437
-0.471	-0.188	1.677			-0.473	-0.130	1.727			-0.534	0.192	1.744			-0.569	0.355	1.751			-0.673	0.061	1.764			-0.674	-0.208	1.697			-0.668	-0.468	1.584			-0.660	-0.528	1.566			-0.397	0.050	1.714			-0.425	0.136	1.437
-0.471	-0.188	1.677			-0.473	-0.130	1.727			-0.533	0.196	1.743			-0.570	0.357	1.751			-0.673	0.062	1.764			-0.675	-0.207	1.697			-0.668	-0.467	1.584			-0.660	-0.527	1.566			-0.397	0.050	1.714			-0.425	0.136	1.437
-0.471	-0.189	1.677			-0.474	-0.130	1.727			-0.532	0.199	1.742			-0.570	0.358	1.751			-0.673	0.063	1.764			-0.675	-0.206	1.698			-0.668	-0.466	1.585			-0.660	-0.526	1.567			-0.397	0.050	1.714			-0.425	0.136	1.437
-0.471	-0.189	1.677			-0.474	-0.130	1.727			-0.532	0.201	1.742			-0.570	0.359	1.751			-0.673	0.064	1.764			-0.675	-0.205	1.698			-0.668	-0.466	1.585			-0.661	-0.526	1.567			-0.397	0.050	1.714			-0.426	0.136	1.437
-0.471	-0.189	1.677			-0.474	-0.130	1.727			-0.531	0.203	1.741			-0.570	0.360	1.751			-0.673	0.064	1.764			-0.675	-0.205	1.698			-0.668	-0.466	1.585			-0.661	-0.525	1.567			-0.397	0.050	1.715			-0.426	0.136	1.437
-0.472	-0.189	1.677			-0.474	-0.130	1.727			-0.531	0.205	1.741			-0.571	0.361	1.751			-0.673	0.064	1.764			-0.675	-0.205	1.698			-0.669	-0.466	1.585			-0.661	-0.525	1.567			-0.398	0.050	1.715			-0.426	0.136	1.437
-0.472	-0.189	1.677			-0.474	-0.130	1.727			-0.530	0.207	1.741			-0.571	0.362	1.751			-0.673	0.065	1.764			-0.675	-0.205	1.698			-0.669	-0.466	1.585			-0.661	-0.525	1.568			-0.398	0.050	1.715			-0.426	0.136	1.437
-0.472	-0.189	1.677			-0.474	-0.130	1.727			-0.530	0.208	1.741			-0.571	0.363	1.751			-0.672	0.065	1.764			-0.675	-0.205	1.698			-0.669	-0.466	1.585			-0.661	-0.525	1.568			-0.398	0.050	1.715			-0.426	0.136	1.437
-0.472	-0.189	1.677			-0.474	-0.130	1.727			-0.530	0.209	1.741			-0.571	0.364	1.751			-0.672	0.065	1.764			-0.675	-0.205	1.698			-0.669	-0.466	1.585			-0.662	-0.525	1.568			-0.398	0.050	1.715			-0.426	0.136	1.437
-0.472	-0.189	1.677			-0.474	-0.130	1.727			-0.529	0.211	1.740			-0.571	0.365	1.751			-0.672	0.065	1.764			-0.675	-0.205	1.698			-0.669	-0.466	1.585			-0.662	-0.525	1.568			-0.398	0.050	1.715			-0.426	0.136	1.437
-0.472	-0.190	1.677			-0.474	-0.130	1.727			-0.529	0.212	1.740			-0.571	0.365	1.751			-0.671	0.065	1.764			-0.675	-0.205	1.698			-0.669	-0.466	1.585			-0.662	-0.525	1.568			-0.398	0.050	1.715			-0.426	0.136	1.437
-0.472	-0.190	1.677			-0.474	-0.130	1.727			-0.529	0.212	1.740			-0.571	0.366	1.751			-0.671	0.065	1.764			-0.675	-0.205	1.698			-0.669	-0.466	1.585			-0.662	-0.525	1.568			-0.398	0.050	1.715			-0.426	0.136	1.437
-0.472	-0.190	1.677			-0.474	-0.130	1.727			-0.529	0.213	1.740			-0.571	0.366	1.751			-0.671	0.065	1.764			-0.676	-0.205	1.698			-0.669	-0.466	1.585			-0.662	-0.526	1.568			-0.399	0.050	1.715			-0.426	0.136	1.437
-0.472	-0.190	1.677			-0.474	-0.130	1.727			-0.529	0.214	1.740			-0.571	0.367	1.751			-0.671	0.065	1.764			-0.676	-0.205	1.698			-0.669	-0.466	1.585			-0.662	-0.526	1.568			-0.399	0.050	1.715			-0.427	0.136	1.437
-0.472	-0.190	1.677			-0.474	-0.130	1.727			-0.529	0.214	1.740			-0.571	0.367	1.751			-0.671	0.065	1.764			-0.676	-0.205	1.698			-0.669	-0.466	1.585			-0.662	-0.526	1.568			-0.399	0.050	1.715			-0.427	0.136	1.437
-0.472	-0.191	1.677			-0.474	-0.130	1.727			-0.529	0.215	1.740			-0.571	0.368	1.751			-0.670	0.065	1.764			-0.676	-0.205	1.698			-0.669	-0.467	1.585			-0.663	-0.526	1.568			-0.399	0.050	1.715			-0.427	0.136	1.437
-0.472	-0.191	1.677			-0.474	-0.130	1.727			-0.529	0.215	1.740			-0.571	0.368	1.751			-0.670	0.065	1.764			-0.676	-0.206	1.698			-0.669	-0.467	1.585			-0.663	-0.526	1.568			-0.399	0.050	1.715			-0.427	0.136	1.437
-0.472	-0.191	1.677			-0.474	-0.131	1.727			-0.527	0.205	1.738			-0.570	0.363	1.752			-0.668	0.057	1.764			-0.676	-0.208	1.698			-0.670	-0.469	1.585			-0.663	-0.529	1.567			-0.399	0.050	1.715			-0.427	0.135	1.437
-0.472	-0.191	1.677			-0.474	-0.131	1.727			-0.527	0.205	1.739			-0.570	0.363	1.752			-0.668	0.056	1.764			-0.677	-0.209	1.698			-0.670	-0.470	1.584			-0.663	-0.530	1.567			-0.399	0.050	1.715			-0.427	0.135	1.437
-0.473	-0.191	1.677			-0.474	-0.131	1.727			-0.527	0.205	1.739			-0.570	0.363	1.752			-0.668	0.056	1.764			-0.677	-0.210	1.697			-0.670	-0.470	1.584			-0.663	-0.531	1.567			-0.399	0.050	1.715			-0.427	0.135	1.437
-0.473	-0.192	1.677			-0.474	-0.131	1.727			-0.527	0.206	1.739			-0.570	0.364	1.752			-0.667	0.055	1.764			-0.677	-0.211	1.697			-0.670	-0.470	1.584			-0.663	-0.531	1.567			-0.400	0.050	1.715			-0.427	0.135	1.437
-0.473	-0.192	1.677			-0.474	-0.131	1.727			-0.527	0.207	1.739			-0.570	0.364	1.752			-0.667	0.055	1.764			-0.677	-0.211	1.697			-0.670	-0.471	1.584			-0.663	-0.531	1.567			-0.400	0.050	1.715			-0.426	0.135	1.437
-0.473	-0.192	1.676			-0.474	-0.132	1.727			-0.527	0.207	1.739			-0.570	0.364	1.751			-0.667	0.055	1.764			-0.677	-0.211	1.697			-0.670	-0.471	1.584			-0.663	-0.532	1.567			-0.400	0.050	1.715			-0.426	0.135	1.437
-0.473	-0.192	1.676			-0.474	-0.132	1.727			-0.527	0.208	1.739			-0.570	0.364	1.751			-0.667	0.054	1.764			-0.677	-0.212	1.697			-0.670	-0.471	1.584			-0.664	-0.532	1.566			-0.400	0.050	1.715			-0.426	0.135	1.437
-0.473	-0.192	1.676			-0.474	-0.132	1.727			-0.527	0.208	1.739			-0.570	0.365	1.751			-0.667	0.054	1.764			-0.677	-0.212	1.697			-0.670	-0.472	1.584			-0.664	-0.533	1.566			-0.400	0.050	1.715			-0.426	0.135	1.437
-0.473	-0.193	1.676			-0.474	-0.132	1.727			-0.527	0.209	1.739			-0.570	0.365	1.751			-0.666	0.054	1.764			-0.677	-0.213	1.697			-0.670	-0.472	1.583			-0.664	-0.533	1.566			-0.400	0.050	1.715			-0.426	0.135	1.437
-0.473	-0.193	1.676			-0.474	-0.132	1.727			-0.527	0.209	1.740			-0.570	0.365	1.751			-0.666	0.054	1.764			-0.677	-0.213	1.697			-0.670	-0.472	1.583			-0.664	-0.533	1.566			-0.400	0.050	1.715			-0.426	0.135	1.437
-0.473	-0.193	1.676			-0.474	-0.132	1.727			-0.527	0.210	1.740			-0.570	0.365	1.751			-0.666	0.054	1.764			-0.678	-0.213	1.697			-0.670	-0.472	1.583			-0.664	-0.533	1.566			-0.401	0.050	1.716			-0.426	0.135	1.437
-0.473	-0.193	1.676			-0.474	-0.132	1.727			-0.527	0.210	1.740			-0.570	0.365	1.751			-0.666	0.053	1.764			-0.678	-0.213	1.697			-0.671	-0.472	1.583			-0.664	-0.534	1.566			-0.401	0.050	1.716			-0.426	0.135	1.437
-0.473	-0.193	1.676			-0.474	-0.132	1.727			-0.527	0.211	1.740			-0.571	0.366	1.751			-0.666	0.053	1.764			-0.678	-0.213	1.697			-0.671	-0.473	1.583			-0.664	-0.534	1.566			-0.401	0.050	1.716			-0.426	0.135	1.437
-0.473	-0.193	1.676			-0.474	-0.132	1.727			-0.527	0.212	1.740			-0.571	0.366	1.751			-0.665	0.053	1.764			-0.678	-0.214	1.697			-0.671	-0.473	1.583			-0.664	-0.534	1.566			-0.401	0.050	1.716			-0.426	0.134	1.437
-0.473	-0.193	1.676			-0.474	-0.132	1.727			-0.527	0.212	1.740			-0.571	0.366	1.751			-0.665	0.053	1.764			-0.678	-0.214	1.697			-0.671	-0.473	1.583			-0.664	-0.534	1.566			-0.401	0.050	1.716			-0.426	0.134	1.437
-0.473	-0.194	1.676			-0.474	-0.132	1.727			-0.527	0.213	1.740			-0.571	0.367	1.751			-0.665	0.053	1.765			-0.678	-0.214	1.697			-0.671	-0.473	1.583			-0.664	-0.534	1.566			-0.401	0.050	1.716			-0.425	0.134	1.437
-0.473	-0.194	1.676			-0.474	-0.132	1.727			-0.527	0.213	1.740			-0.571	0.367	1.751			-0.665	0.053	1.765			-0.678	-0.214	1.697			-0.671	-0.473	1.583			-0.664	-0.534	1.566			-0.401	0.049	1.716			-0.425	0.134	1.437
-0.473	-0.194	1.676			-0.474	-0.132	1.727			-0.527	0.214	1.740			-0.571	0.367	1.751			-0.665	0.053	1.765			-0.678	-0.214	1.697			-0.671	-0.473	1.583			-0.664	-0.534	1.566			-0.401	0.049	1.716			-0.425	0.134	1.438
-0.370	-0.179	1.638			-0.367	-0.130	1.689			-0.375	0.178	1.709			-0.398	0.368	1.702			-0.528	0.073	1.702			-0.600	-0.190	1.692			-0.615	-0.416	1.602			-0.603	-0.498	1.578			-0.254	0.078	1.673			-0.119	-0.000	1.429
-0.369	-0.177	1.638			-0.366	-0.128	1.690			-0.374	0.180	1.709			-0.396	0.369	1.702			-0.527	0.074	1.702			-0.600	-0.190	1.692			-0.616	-0.418	1.601			-0.603	-0.500	1.578			-0.252	0.080	1.673			-0.115	-0.005	1.432
-0.369	-0.176	1.638			-0.366	-0.127	1.690			-0.372	0.182	1.710			-0.394	0.369	1.702			-0.527	0.074	1.702			-0.601	-0.190	1.692			-0.617	-0.420	1.600			-0.603	-0.501	1.577			-0.251	0.081	1.674			-0.112	-0.009	1.434
-0.369	-0.175	1.638			-0.365	-0.126	1.690			-0.370	0.183	1.709			-0.393	0.370	1.701			-0.526	0.075	1.701			-0.601	-0.189	1.691			-0.618	-0.421	1.598			-0.604	-0.503	1.576			-0.249	0.083	1.674			-0.109	-0.013	1.436
-0.369	-0.175	1.638			-0.365	-0.125	1.690			-0.368	0.184	1.709			-0.391	0.370	1.701			-0.526	0.075	1.701			-0.601	-0.189	1.691			-0.618	-0.422	1.597			-0.604	-0.504	1.576			-0.247	0.084	1.674			-0.106	-0.016	1.437
-0.368	-0.174	1.639			-0.365	-0.124	1.690			-0.366	0.185	1.709			-0.389	0.370	1.701			-0.525	0.075	1.701			-0.601	-0.188	1.690			-0.618	-0.423	1.596			-0.604	-0.505	1.575			-0.245	0.085	1.674			-0.104	-0.019	1.439
-0.368	-0.173	1.639			-0.364	-0.124	1.690			-0.364	0.186	1.709			-0.388	0.370	1.701			-0.525	0.076	1.700			-0.601	-0.188	1.689			-0.619	-0.423	1.595			-0.604	-0.505	1.574			-0.243	0.086	1.673			-0.101	-0.022	1.439
-0.368	-0.173	1.639			-0.364	-0.123	1.690			-0.363	0.187	1.709			-0.387	0.371	1.701			-0.525	0.076	1.700			-0.601	-0.187	1.688			-0.619	-0.423	1.594			-0.604	-0.506	1.573			-0.242	0.087	1.672			-0.099	-0.024	1.440
-0.367	-0.173	1.639			-0.363	-0.123	1.690			-0.361	0.188	1.709			-0.385	0.371	1.700			-0.525	0.076	1.700			-0.602	-0.186	1.687			-0.619	-0.423	1.593			-0.604	-0.506	1.572			-0.241	0.087	1.672			-0.097	-0.027	1.440
-0.367	-0.173	1.639			-0.362	-0.123	1.690			-0.360	0.188	1.709			-0.384	0.371	1.700			-0.525	0.076	1.700			-0.602	-0.186	1.686			-0.619	-0.423	1.592			-0.604	-0.505	1.571			-0.240	0.087	1.672			-0.095	-0.029	1.441
-0.366	-0.173	1.638			-0.362	-0.123	1.690			-0.359	0.189	1.709			-0.383	0.371	1.700			-0.524	0.076	1.699			-0.602	-0.186	1.685			-0.619	-0.423	1.591			-0.604	-0.505	1.570			-0.239	0.088	1.671			-0.093	-0.031	1.441
-0.366	-0.173	1.638			-0.361	-0.123	1.690			-0.358	0.189	1.709			-0.382	0.372	1.700			-0.524	0.077	1.699			-0.602	-0.186	1.684			-0.619	-0.423	1.590			-0.603	-0.505	1.569			-0.238	0.088	1.671			-0.092	-0.033	1.442
-0.366	-0.173	1.638			-0.361	-0.123	1.690			-0.357	0.190	1.708			-0.381	0.372	1.700			-0.524	0.077	1.698			-0.602	-0.186	1.684			-0.618	-0.423	1.589			-0.603	-0.506	1.568			-0.238	0.088	1.670			-0.090	-0.034	1.442
-0.365	-0.173	1.638			-0.361	-0.122	1.690			-0.357	0.190	1.708			-0.380	0.372	1.700			-0.523	0.077	1.697			-0.602	-0.186	1.683			-0.618	-0.424	1.588			-0.602	-0.506	1.567			-0.237	0.088	1.670			-0.089	-0.036	1.443
-0.365	-0.173	1.638			-0.360	-0.122	1.689			-0.356	0.191	1.708			-0.379	0.372	1.700			-0.522	0.077	1.696			-0.601	-0.186	1.682			-0.618	-0.424	1.587			-0.602	-0.506	1.566			-0.237	0.089	1.669			-0.089	-0.036	1.442
-0.365	-0.173	1.638			-0.360	-0.122	1.689			-0.356	0.191	1.708			-0.379	0.373	1.700			-0.521	0.077	1.695			-0.601	-0.185	1.681			-0.618	-0.424	1.586			-0.601	-0.507	1.566			-0.237	0.089	1.669			-0.091	-0.036	1.440
-0.364	-0.173	1.638			-0.359	-0.122	1.689			-0.355	0.192	1.708			-0.378	0.373	1.699			-0.519	0.078	1.694			-0.600	-0.185	1.680			-0.617	-0.425	1.585			-0.601	-0.507	1.565			-0.237	0.089	1.668			-0.100	-0.031	1.433
-0.364	-0.174	1.638			-0.359	-0.122	1.689			-0.355	0.192	1.708			-0.378	0.373	1.699			-0.519	0.078	1.693			-0.600	-0.184	1.679			-0.617	-0.425	1.584			-0.600	-0.508	1.564			-0.237	0.089	1.668			-0.109	-0.025	1.428
-0.364	-0.176	1.637			-0.359	-0.124	1.689			-0.356	0.191	1.707			-0.378	0.374	1.698			-0.518	0.078	1.692			-0.600	-0.184	1.679			-0.616	-0.424	1.583			-0.600	-0.507	1.563			-0.237	0.089	1.667			-0.114	-0.022	1.424
-0.364	-0.178	1.637			-0.359	-0.125	1.688			-0.357	0.191	1.706			-0.378	0.374	1.697			-0.517	0.078	1.691			-0.599	-0.184	1.678			-0.615	-0.424	1.583			-0.599	-0.507	1.563			-0.238	0.088	1.666			-0.119	-0.019	1.422
-0.364	-0.181	1.637			-0.359	-0.128	1.688			-0.359	0.189	1.705			-0.379	0.375	1.696			-0.517	0.079	1.691			-0.599	-0.184	1.677			-0.614	-0.423	1.582			-0.598	-0.506	1.562			-0.239	0.087	1.665			-0.123	-0.018	1.421
-0.365	-0.186	1.636			-0.361	-0.132	1.687			-0.371	0.177	1.701			-0.382	0.373	1.695			-0.517	0.079	1.690			-0.599	-0.183	1.677			-0.614	-0.423	1.582			-0.598	-0.506	1.562			-0.246	0.079	1.661			-0.127	-0.017	1.420
-0.366	-0.189	1.636			-0.362	-0.136	1.687			-0.375	0.172	1.699			-0.385	0.373	1.694			-0.516	0.079	1.690			-0.598	-0.183	1.676			-0.613	-0.423	1.581			-0.598	-0.506	1.561			-0.250	0.075	1.659			-0.141	-0.010	1.414
-0.367	-0.192	1.636			-0.363	-0.139	1.686			-0.379	0.169	1.698			-0.391	0.372	1.695			-0.516	0.079	1.690			-0.598	-0.183	1.676			-0.612	-0.422	1.581			-0.597	-0.506	1.561			-0.253	0.073	1.658			-0.148	-0.008	1.413
-0.368	-0.196	1.635			-0.364	-0.142	1.686			-0.381	0.167	1.697			-0.394	0.372	1.695			-0.517	0.078	1.689			-0.598	-0.183	1.676			-0.612	-0.422	1.581			-0.597	-0.505	1.560			-0.256	0.070	1.656			-0.154	-0.006	1.413
-0.369	-0.197	1.636			-0.365	-0.143	1.686			-0.383	0.165	1.697			-0.396	0.372	1.695			-0.518	0.078	1.689			-0.598	-0.183	1.675			-0.611	-0.421	1.580			-0.596	-0.505	1.560			-0.246	0.088	1.659			-0.158	-0.005	1.413
-0.369	-0.197	1.636			-0.366	-0.144	1.686			-0.385	0.162	1.696			-0.399	0.371	1.695			-0.519	0.078	1.689			-0.598	-0.183	1.675			-0.611	-0.421	1.580			-0.596	-0.504	1.560			-0.240	0.097	1.661			-0.174	0.007	1.403
-0.371	-0.196	1.636			-0.367	-0.144	1.686			-0.386	0.158	1.695			-0.396	0.368	1.700			-0.522	0.078	1.690			-0.598	-0.183	1.675			-0.611	-0.421	1.580			-0.596	-0.504	1.559			-0.234	0.106	1.662			-0.183	0.014	1.399
-0.372	-0.195	1.637			-0.368	-0.144	1.686			-0.388	0.154	1.694			-0.394	0.366	1.704			-0.525	0.077	1.691			-0.598	-0.183	1.674			-0.610	-0.421	1.580			-0.595	-0.504	1.559			-0.230	0.114	1.664			-0.189	0.019	1.396
-0.374	-0.193	1.638			-0.369	-0.144	1.687			-0.391	0.152	1.694			-0.393	0.364	1.706			-0.528	0.077	1.692			-0.598	-0.183	1.674			-0.610	-0.421	1.580			-0.595	-0.504	1.559			-0.226	0.119	1.664			-0.194	0.020	1.403
-0.375	-0.191	1.639			-0.371	-0.143	1.688			-0.394	0.149	1.695			-0.393	0.363	1.708			-0.531	0.076	1.693			-0.598	-0.183	1.674			-0.610	-0.420	1.580			-0.595	-0.504	1.559			-0.225	0.122	1.664			-0.198	0.022	1.405
-0.377	-0.188	1.640			-0.373	-0.141	1.689			-0.396	0.149	1.696			-0.393	0.363	1.710			-0.534	0.075	1.694			-0.598	-0.183	1.674			-0.610	-0.420	1.580			-0.595	-0.503	1.559			-0.223	0.126	1.665			-0.207	0.033	1.400
-0.379	-0.186	1.641			-0.374	-0.140	1.690			-0.399	0.143	1.695			-0.393	0.359	1.712			-0.537	0.074	1.696			-0.598	-0.183	1.674			-0.610	-0.419	1.580			-0.595	-0.503	1.559			-0.221	0.128	1.664			-0.210	0.034	1.401
-0.380	-0.185	1.642			-0.376	-0.139	1.690			-0.402	0.139	1.695			-0.393	0.356	1.714			-0.541	0.074	1.697			-0.598	-0.183	1.674			-0.610	-0.418	1.581			-0.595	-0.502	1.559			-0.220	0.129	1.664			-0.213	0.036	1.401
-0.381	-0.183	1.643			-0.377	-0.138	1.691			-0.404	0.135	1.694			-0.393	0.353	1.715			-0.544	0.073	1.698			-0.599	-0.184	1.675			-0.610	-0.418	1.581			-0.596	-0.501	1.559			-0.219	0.130	1.663			-0.215	0.039	1.395
-0.382	-0.182	1.643			-0.378	-0.137	1.691			-0.405	0.132	1.694			-0.394	0.351	1.717			-0.547	0.072	1.700			-0.600	-0.184	1.675			-0.611	-0.418	1.581			-0.596	-0.501	1.559			-0.217	0.131	1.662			-0.217	0.041	1.390
-0.383	-0.181	1.644			-0.379	-0.137	1.692			-0.408	0.131	1.694			-0.394	0.350	1.717			-0.550	0.071	1.701			-0.601	-0.185	1.676			-0.611	-0.418	1.582			-0.597	-0.502	1.559			-0.217	0.132	1.662			-0.218	0.041	1.391
-0.384	-0.180	1.645			-0.380	-0.136	1.692			-0.410	0.130	1.695			-0.395	0.349	1.718			-0.552	0.071	1.702			-0.602	-0.186	1.676			-0.612	-0.419	1.582			-0.597	-0.502	1.559			-0.216	0.133	1.662			-0.217	0.038	1.396
-0.385	-0.180	1.645			-0.381	-0.136	1.693			-0.413	0.129	1.695			-0.395	0.348	1.719			-0.554	0.070	1.703			-0.603	-0.187	1.677			-0.613	-0.419	1.583			-0.598	-0.502	1.560			-0.216	0.134	1.662			-0.218	0.039	1.394
-0.386	-0.179	1.646			-0.382	-0.135	1.693			-0.415	0.128	1.696			-0.396	0.348	1.720			-0.556	0.070	1.704			-0.604	-0.188	1.678			-0.614	-0.419	1.584			-0.599	-0.501	1.560			-0.215	0.135	1.662			-0.219	0.040	1.393
-0.387	-0.179	1.646			-0.383	-0.135	1.694			-0.417	0.128	1.697			-0.396	0.347	1.721			-0.558	0.069	1.704			-0.605	-0.189	1.678			-0.615	-0.418	1.585			-0.600	-0.501	1.561			-0.215	0.136	1.662			-0.220	0.041	1.391
-0.388	-0.178	1.646			-0.384	-0.135	1.694			-0.419	0.127	1.697			-0.397	0.347	1.722			-0.559	0.069	1.705			-0.606	-0.189	1.679			-0.616	-0.418	1.585			-0.601	-0.501	1.562			-0.215	0.137	1.662			-0.221	0.041	1.390
-0.388	-0.178	1.647			-0.385	-0.134	1.694			-0.421	0.127	1.698			-0.398	0.347	1.722			-0.561	0.069	1.705			-0.607	-0.190	1.680			-0.617	-0.418	1.586			-0.603	-0.501	1.563			-0.215	0.138	1.662			-0.221	0.040	1.389
-0.389	-0.177	1.647			-0.386	-0.134	1.695			-0.422	0.126	1.698			-0.398	0.346	1.723			-0.562	0.068	1.706			-0.608	-0.191	1.680			-0.618	-0.418	1.587			-0.604	-0.501	1.563			-0.214	0.138	1.662			-0.221	0.039	1.388
-0.390	-0.177	1.647			-0.386	-0.134	1.695			-0.423	0.126	1.698			-0.399	0.346	1.723			-0.563	0.068	1.706			-0.608	-0.191	1.681			-0.619	-0.418	1.588			-0.605	-0.500	1.564			-0.214	0.139	1.662			-0.220	0.038	1.388
-0.390	-0.177	1.648			-0.387	-0.134	1.695			-0.424	0.126	1.699			-0.399	0.346	1.724			-0.564	0.068	1.707			-0.609	-0.192	1.681			-0.620	-0.417	1.589			-0.606	-0.500	1.565			-0.214	0.140	1.662			-0.219	0.036	1.388
-0.391	-0.177	1.648			-0.387	-0.134	1.695			-0.425	0.126	1.699			-0.399	0.346	1.724			-0.565	0.068	1.707			-0.610	-0.192	1.681			-0.621	-0.417	1.589			-0.607	-0.500	1.566			-0.214	0.141	1.662			-0.217	0.034	1.389
-0.391	-0.176	1.648			-0.388	-0.134	1.696			-0.425	0.126	1.699			-0.399	0.346	1.724			-0.565	0.068	1.707			-0.610	-0.193	1.682			-0.621	-0.417	1.590			-0.608	-0.500	1.566			-0.214	0.141	1.661			-0.216	0.033	1.390
-0.391	-0.176	1.648			-0.388	-0.133	1.696			-0.425	0.126	1.699			-0.400	0.346	1.725			-0.566	0.067	1.707			-0.611	-0.193	1.682			-0.622	-0.417	1.591			-0.608	-0.499	1.567			-0.213	0.142	1.661			-0.215	0.031	1.392
-0.392	-0.176	1.648			-0.389	-0.133	1.696			-0.425	0.127	1.698			-0.400	0.345	1.725			-0.567	0.067	1.708			-0.611	-0.193	1.682			-0.622	-0.417	1.591			-0.609	-0.499	1.567			-0.213	0.142	1.661			-0.213	0.029	1.394
-0.392	-0.176	1.648			-0.389	-0.133	1.696			-0.424	0.127	1.698			-0.400	0.345	1.725			-0.567	0.067	1.708			-0.612	-0.193	1.682			-0.623	-0.416	1.591			-0.610	-0.499	1.568			-0.213	0.143	1.661			-0.211	0.028	1.396
-0.392	-0.176	1.649			-0.389	-0.133	1.696			-0.423	0.128	1.698			-0.400	0.345	1.725			-0.568	0.067	1.708			-0.612	-0.194	1.683			-0.623	-0.416	1.592			-0.610	-0.499	1.568			-0.212	0.143	1.661			-0.210	0.027	1.398
-0.393	-0.175	1.649			-0.390	-0.133	1.696			-0.422	0.129	1.698			-0.400	0.346	1.726			-0.568	0.067	1.708			-0.613	-0.194	1.683			-0.623	-0.416	1.592			-0.610	-0.499	1.568			-0.212	0.144	1.660			-0.209	0.026	1.398
-0.393	-0.175	1.649			-0.390	-0.133	1.696			-0.421	0.131	1.698			-0.399	0.347	1.726			-0.568	0.067	1.707			-0.613	-0.194	1.683			-0.624	-0.416	1.592			-0.611	-0.498	1.568			-0.212	0.144	1.660			-0.204	0.023	1.403
-0.393	-0.175	1.649			-0.390	-0.132	1.696			-0.420	0.134	1.698			-0.399	0.348	1.726			-0.567	0.067	1.707			-0.613	-0.194	1.683			-0.624	-0.415	1.592			-0.611	-0.498	1.568			-0.211	0.145	1.660			-0.203	0.022	1.403
-0.393	-0.175	1.649			-0.390	-0.132	1.696			-0.418	0.136	1.698			-0.399	0.349	1.726			-0.567	0.067	1.706			-0.613	-0.194	1.683			-0.624	-0.415	1.592			-0.611	-0.497	1.568			-0.211	0.146	1.660			-0.182	0.011	1.411
-0.393	-0.174	1.649			-0.390	-0.131	1.696			-0.417	0.139	1.698			-0.399	0.349	1.726			-0.566	0.067	1.706			-0.614	-0.194	1.683			-0.624	-0.414	1.592			-0.611	-0.497	1.568			-0.211	0.146	1.660			-0.172	0.006	1.415
-0.393	-0.174	1.649			-0.389	-0.131	1.696			-0.416	0.141	1.698			-0.399	0.349	1.727			-0.566	0.067	1.705			-0.614	-0.194	1.683			-0.624	-0.414	1.592			-0.611	-0.496	1.568			-0.210	0.147	1.660			-0.166	0.002	1.418
-0.392	-0.173	1.649			-0.389	-0.130	1.696			-0.416	0.143	1.699			-0.410	0.355	1.717			-0.565	0.068	1.704			-0.614	-0.194	1.683			-0.624	-0.414	1.592			-0.611	-0.496	1.568			-0.210	0.148	1.660			-0.167	0.002	1.418
-0.392	-0.173	1.649			-0.389	-0.129	1.696			-0.415	0.145	1.698			-0.416	0.359	1.711			-0.564	0.068	1.703			-0.614	-0.193	1.682			-0.624	-0.413	1.592			-0.611	-0.495	1.568			-0.210	0.149	1.659			-0.168	0.003	1.419
-0.391	-0.172	1.649			-0.388	-0.128	1.696			-0.414	0.148	1.698			-0.420	0.362	1.707			-0.563	0.068	1.703			-0.614	-0.192	1.682			-0.624	-0.413	1.592			-0.611	-0.495	1.567			-0.209	0.150	1.659			-0.169	0.003	1.419
-0.391	-0.172	1.648			-0.388	-0.128	1.696			-0.413	0.150	1.698			-0.423	0.365	1.702			-0.562	0.068	1.702			-0.613	-0.191	1.681			-0.623	-0.412	1.592			-0.611	-0.495	1.567			-0.209	0.151	1.659			-0.167	0.002	1.420
-0.390	-0.171	1.648			-0.387	-0.127	1.696			-0.412	0.153	1.698			-0.425	0.367	1.699			-0.561	0.068	1.701			-0.613	-0.190	1.681			-0.623	-0.412	1.592			-0.611	-0.494	1.567			-0.209	0.152	1.659			-0.166	0.001	1.421
-0.389	-0.171	1.648			-0.386	-0.126	1.695			-0.412	0.155	1.698			-0.427	0.368	1.696			-0.560	0.069	1.700			-0.613	-0.190	1.681			-0.623	-0.412	1.592			-0.610	-0.494	1.567			-0.208	0.154	1.659			-0.163	-0.001	1.422
-0.389	-0.170	1.648			-0.386	-0.125	1.695			-0.411	0.157	1.698			-0.428	0.369	1.693			-0.560	0.069	1.700			-0.613	-0.189	1.680			-0.623	-0.412	1.592			-0.610	-0.494	1.566			-0.208	0.155	1.658			-0.160	-0.003	1.424
-0.388	-0.169	1.647			-0.385	-0.124	1.695			-0.411	0.159	1.698			-0.418	0.367	1.673			-0.559	0.069	1.699			-0.613	-0.189	1.680			-0.622	-0.411	1.591			-0.610	-0.493	1.566			-0.208	0.156	1.658			-0.158	-0.005	1.426
-0.388	-0.169	1.647			-0.384	-0.123	1.695			-0.410	0.160	1.698			-0.414	0.365	1.663			-0.558	0.069	1.698			-0.613	-0.189	1.680			-0.622	-0.411	1.591			-0.610	-0.493	1.566			-0.208	0.157	1.658			-0.154	-0.007	1.428
-0.387	-0.169	1.647			-0.384	-0.123	1.695			-0.410	0.162	1.698			-0.411	0.365	1.656			-0.558	0.069	1.698			-0.612	-0.189	1.680			-0.622	-0.411	1.591			-0.609	-0.493	1.566			-0.213	0.151	1.660			-0.151	-0.010	1.429
-0.387	-0.169	1.646			-0.384	-0.123	1.694			-0.410	0.163	1.698			-0.409	0.363	1.650			-0.557	0.069	1.697			-0.612	-0.188	1.679			-0.622	-0.411	1.591			-0.609	-0.493	1.565			-0.216	0.147	1.661			-0.149	-0.013	1.431
-0.386	-0.170	1.646			-0.384	-0.123	1.694			-0.410	0.164	1.697			-0.407	0.362	1.646			-0.556	0.069	1.696			-0.612	-0.188	1.679			-0.621	-0.410	1.591			-0.609	-0.493	1.565			-0.217	0.146	1.661			-0.146	-0.016	1.432
-0.386	-0.170	1.645			-0.384	-0.123	1.694			-0.410	0.165	1.697			-0.406	0.362	1.643			-0.556	0.070	1.696			-0.612	-0.188	1.679			-0.621	-0.410	1.590			-0.608	-0.492	1.565			-0.218	0.145	1.662			-0.144	-0.018	1.433
-0.385	-0.170	1.645			-0.383	-0.123	1.694			-0.409	0.166	1.697			-0.404	0.360	1.639			-0.555	0.070	1.695			-0.612	-0.188	1.678			-0.620	-0.410	1.590			-0.608	-0.492	1.565			-0.220	0.143	1.662			-0.143	-0.020	1.434
-0.385	-0.171	1.644			-0.383	-0.123	1.693			-0.409	0.167	1.697			-0.402	0.359	1.635			-0.555	0.070	1.694			-0.612	-0.188	1.678			-0.620	-0.410	1.590			-0.607	-0.492	1.564			-0.221	0.142	1.663			-0.141	-0.021	1.435
-0.384	-0.172	1.644			-0.383	-0.123	1.693			-0.409	0.168	1.697			-0.401	0.358	1.632			-0.554	0.070	1.694			-0.612	-0.188	1.678			-0.620	-0.410	1.589			-0.607	-0.492	1.564			-0.222	0.141	1.663			-0.140	-0.023	1.436
-0.384	-0.172	1.643			-0.383	-0.123	1.692			-0.409	0.169	1.697			-0.400	0.357	1.630			-0.554	0.070	1.693			-0.611	-0.188	1.677			-0.619	-0.410	1.589			-0.607	-0.492	1.564			-0.223	0.140	1.664			-0.138	-0.025	1.437
-0.383	-0.173	1.642			-0.383	-0.123	1.692			-0.409	0.169	1.697			-0.408	0.361	1.640			-0.553	0.070	1.692			-0.611	-0.188	1.677			-0.619	-0.410	1.588			-0.606	-0.492	1.563			-0.224	0.139	1.664			-0.137	-0.026	1.438
-0.383	-0.173	1.642			-0.383	-0.124	1.691			-0.409	0.170	1.696			-0.412	0.363	1.645			-0.553	0.070	1.692			-0.611	-0.188	1.676			-0.618	-0.409	1.588			-0.606	-0.492	1.563			-0.225	0.138	1.664			-0.136	-0.028	1.439
-0.383	-0.174	1.641			-0.383	-0.124	1.691			-0.409	0.171	1.696			-0.410	0.360	1.641			-0.553	0.070	1.691			-0.611	-0.188	1.676			-0.618	-0.409	1.587			-0.606	-0.492	1.563			-0.225	0.138	1.664			-0.135	-0.029	1.439
-0.383	-0.175	1.641			-0.382	-0.124	1.690			-0.409	0.171	1.696			-0.413	0.363	1.646			-0.552	0.070	1.690			-0.611	-0.188	1.675			-0.618	-0.409	1.587			-0.605	-0.492	1.562			-0.226	0.137	1.664			-0.134	-0.031	1.440
-0.382	-0.175	1.640			-0.382	-0.125	1.690			-0.409	0.172	1.696			-0.412	0.362	1.644			-0.552	0.070	1.690			-0.610	-0.188	1.675			-0.617	-0.409	1.587			-0.605	-0.491	1.562			-0.226	0.136	1.665			-0.133	-0.032	1.441
-0.382	-0.176	1.640			-0.382	-0.125	1.689			-0.409	0.172	1.695			-0.411	0.361	1.642			-0.551	0.070	1.689			-0.610	-0.188	1.674			-0.617	-0.409	1.586			-0.605	-0.491	1.561			-0.227	0.136	1.665			-0.132	-0.033	1.442
-0.382	-0.177	1.639			-0.382	-0.126	1.689			-0.409	0.172	1.695			-0.410	0.360	1.640			-0.551	0.070	1.688			-0.610	-0.189	1.673			-0.617	-0.409	1.586			-0.604	-0.491	1.561			-0.228	0.135	1.665			-0.132	-0.034	1.442
-0.382	-0.177	1.638			-0.382	-0.126	1.688			-0.409	0.172	1.694			-0.409	0.360	1.639			-0.551	0.070	1.687			-0.610	-0.189	1.673			-0.617	-0.408	1.585			-0.604	-0.491	1.560			-0.229	0.131	1.664			-0.131	-0.036	1.442
-0.382	-0.178	1.638			-0.382	-0.127	1.687			-0.409	0.173	1.694			-0.410	0.360	1.640			-0.550	0.070	1.687			-0.610	-0.189	1.672			-0.616	-0.408	1.585			-0.604	-0.491	1.560			-0.230	0.127	1.662			-0.131	-0.037	1.442
-0.382	-0.179	1.637			-0.382	-0.127	1.687			-0.409	0.173	1.693			-0.410	0.360	1.640			-0.550	0.070	1.686			-0.609	-0.189	1.671			-0.616	-0.408	1.584			-0.604	-0.491	1.559			-0.231	0.125	1.662			-0.130	-0.039	1.442
-0.382	-0.180	1.636			-0.382	-0.128	1.686			-0.409	0.173	1.693			-0.410	0.360	1.639			-0.550	0.070	1.685			-0.609	-0.189	1.670			-0.616	-0.408	1.584			-0.603	-0.491	1.559			-0.231	0.124	1.661			-0.130	-0.040	1.442
-0.382	-0.180	1.636			-0.382	-0.129	1.685			-0.409	0.173	1.692			-0.410	0.360	1.639			-0.549	0.070	1.684			-0.609	-0.189	1.670			-0.616	-0.408	1.584			-0.603	-0.490	1.559			-0.231	0.122	1.661			-0.129	-0.041	1.443
-0.382	-0.181	1.635			-0.383	-0.129	1.685			-0.409	0.173	1.692			-0.410	0.360	1.638			-0.549	0.070	1.684			-0.609	-0.190	1.669			-0.616	-0.408	1.583			-0.603	-0.490	1.558			-0.232	0.120	1.660			-0.129	-0.042	1.443
-0.382	-0.182	1.634			-0.383	-0.130	1.684			-0.409	0.173	1.691			-0.410	0.360	1.638			-0.549	0.070	1.683			-0.609	-0.190	1.668			-0.615	-0.408	1.583			-0.603	-0.490	1.558			-0.232	0.118	1.659			-0.128	-0.042	1.443
-0.382	-0.183	1.634			-0.383	-0.131	1.684			-0.409	0.173	1.690			-0.410	0.360	1.637			-0.549	0.070	1.682			-0.609	-0.190	1.668			-0.615	-0.407	1.582			-0.603	-0.490	1.558			-0.232	0.117	1.658			-0.128	-0.043	1.443
-0.382	-0.183	1.633			-0.383	-0.131	1.683			-0.409	0.173	1.690			-0.409	0.360	1.637			-0.548	0.070	1.682			-0.609	-0.190	1.667			-0.615	-0.407	1.582			-0.603	-0.490	1.557			-0.233	0.115	1.657			-0.127	-0.044	1.443
-0.382	-0.184	1.633			-0.383	-0.132	1.682			-0.409	0.172	1.689			-0.409	0.360	1.637			-0.548	0.069	1.681			-0.609	-0.191	1.666			-0.615	-0.407	1.582			-0.602	-0.490	1.557			-0.233	0.114	1.657			-0.143	-0.029	1.437
-0.382	-0.185	1.632			-0.383	-0.132	1.682			-0.409	0.172	1.688			-0.409	0.360	1.637			-0.548	0.069	1.680			-0.608	-0.191	1.666			-0.615	-0.407	1.581			-0.602	-0.490	1.556			-0.233	0.113	1.656			-0.151	-0.022	1.433
-0.382	-0.185	1.632			-0.383	-0.133	1.681			-0.410	0.172	1.688			-0.409	0.360	1.636			-0.548	0.069	1.680			-0.608	-0.191	1.665			-0.615	-0.407	1.581			-0.602	-0.490	1.556			-0.233	0.112	1.656			-0.157	-0.018	1.432
-0.382	-0.186	1.631			-0.383	-0.133	1.681			-0.410	0.172	1.687			-0.408	0.360	1.636			-0.548	0.069	1.679			-0.608	-0.191	1.664			-0.615	-0.407	1.581			-0.602	-0.489	1.556			-0.233	0.111	1.655			-0.160	-0.015	1.430
-0.382	-0.186	1.631			-0.383	-0.134	1.681			-0.410	0.171	1.687			-0.408	0.360	1.636			-0.547	0.069	1.679			-0.608	-0.190	1.663			-0.615	-0.407	1.580			-0.602	-0.489	1.555			-0.233	0.110	1.655			-0.163	-0.012	1.429
-0.382	-0.186	1.631			-0.383	-0.134	1.680			-0.410	0.171	1.686			-0.408	0.360	1.636			-0.547	0.069	1.678			-0.608	-0.189	1.662			-0.614	-0.406	1.580			-0.602	-0.489	1.555			-0.234	0.109	1.654			-0.165	-0.010	1.428
-0.383	-0.187	1.630			-0.383	-0.134	1.680			-0.410	0.171	1.685			-0.408	0.360	1.636			-0.547	0.069	1.678			-0.608	-0.188	1.661			-0.614	-0.406	1.580			-0.602	-0.489	1.555			-0.234	0.109	1.654			-0.167	-0.009	1.427
-0.383	-0.187	1.630			-0.384	-0.135	1.679			-0.410	0.171	1.685			-0.408	0.360	1.636			-0.547	0.069	1.677			-0.608	-0.187	1.661			-0.614	-0.406	1.579			-0.602	-0.489	1.554			-0.234	0.108	1.653			-0.169	-0.007	1.427
-0.383	-0.188	1.630			-0.384	-0.135	1.679			-0.411	0.171	1.684			-0.407	0.360	1.636			-0.547	0.069	1.677			-0.608	-0.187	1.660			-0.614	-0.406	1.579			-0.602	-0.489	1.554			-0.234	0.107	1.653			-0.170	-0.006	1.426
-0.383	-0.188	1.629			-0.384	-0.135	1.679			-0.411	0.171	1.684			-0.407	0.360	1.637			-0.547	0.069	1.676			-0.607	-0.187	1.659			-0.614	-0.406	1.579			-0.602	-0.488	1.554			-0.233	0.107	1.653			-0.171	-0.005	1.426
-0.383	-0.188	1.629			-0.384	-0.135	1.678			-0.411	0.170	1.684			-0.407	0.360	1.637			-0.547	0.069	1.676			-0.607	-0.187	1.658			-0.614	-0.406	1.578			-0.601	-0.488	1.553			-0.233	0.107	1.653			-0.172	-0.004	1.426
-0.383	-0.188	1.629			-0.384	-0.136	1.678			-0.411	0.170	1.683			-0.406	0.360	1.638			-0.546	0.069	1.675			-0.607	-0.186	1.658			-0.614	-0.405	1.578			-0.601	-0.488	1.553			-0.233	0.107	1.652			-0.173	-0.004	1.425
-0.383	-0.189	1.629			-0.384	-0.136	1.678			-0.411	0.170	1.683			-0.406	0.361	1.638			-0.546	0.069	1.675			-0.607	-0.186	1.657			-0.614	-0.405	1.578			-0.601	-0.488	1.553			-0.232	0.106	1.652			-0.174	-0.003	1.425
-0.383	-0.189	1.629			-0.384	-0.136	1.678			-0.411	0.170	1.682			-0.406	0.361	1.639			-0.546	0.069	1.674			-0.607	-0.186	1.657			-0.614	-0.405	1.577			-0.601	-0.488	1.552			-0.232	0.106	1.652			-0.174	-0.003	1.425
-0.383	-0.189	1.628			-0.384	-0.136	1.677			-0.411	0.170	1.682			-0.408	0.364	1.645			-0.546	0.069	1.674			-0.607	-0.186	1.656			-0.613	-0.405	1.577			-0.601	-0.488	1.552			-0.232	0.106	1.652			-0.175	-0.002	1.424
-0.383	-0.189	1.628			-0.384	-0.136	1.677			-0.411	0.170	1.681			-0.409	0.365	1.648			-0.546	0.069	1.674			-0.607	-0.185	1.656			-0.613	-0.405	1.577			-0.601	-0.488	1.552			-0.232	0.106	1.651			-0.176	-0.001	1.424
-0.383	-0.189	1.628			-0.384	-0.136	1.677			-0.411	0.170	1.681			-0.409	0.366	1.650			-0.546	0.069	1.673			-0.607	-0.185	1.655			-0.613	-0.405	1.576			-0.601	-0.488	1.551			-0.231	0.105	1.651			-0.176	-0.001	1.424
-0.383	-0.189	1.628			-0.384	-0.137	1.677			-0.411	0.170	1.680			-0.409	0.367	1.652			-0.545	0.070	1.673			-0.607	-0.185	1.655			-0.613	-0.405	1.576			-0.601	-0.488	1.551			-0.231	0.105	1.651			-0.177	-0.001	1.424
-0.383	-0.190	1.628			-0.384	-0.137	1.677			-0.411	0.170	1.680			-0.409	0.368	1.654			-0.545	0.070	1.672			-0.607	-0.185	1.654			-0.613	-0.405	1.576			-0.601	-0.487	1.551			-0.231	0.105	1.651			-0.177	-0.000	1.424
-0.383	-0.190	1.627			-0.384	-0.137	1.676			-0.411	0.170	1.680			-0.408	0.368	1.655			-0.545	0.070	1.672			-0.607	-0.184	1.654			-0.613	-0.405	1.575			-0.601	-0.487	1.551			-0.231	0.105	1.651			-0.178	0.000	1.423
-0.383	-0.190	1.627			-0.384	-0.137	1.676			-0.411	0.170	1.679			-0.408	0.369	1.656			-0.545	0.070	1.671			-0.607	-0.184	1.653			-0.613	-0.405	1.575			-0.600	-0.487	1.550			-0.231	0.105	1.651			-0.178	0.000	1.423
-0.383	-0.190	1.627			-0.384	-0.137	1.676			-0.411	0.171	1.679			-0.408	0.369	1.657			-0.545	0.070	1.671			-0.607	-0.184	1.653			-0.613	-0.405	1.575			-0.600	-0.487	1.550			-0.230	0.105	1.651			-0.178	0.001	1.423
-0.382	-0.190	1.627			-0.384	-0.137	1.676			-0.411	0.171	1.678			-0.407	0.371	1.661			-0.545	0.070	1.670			-0.607	-0.184	1.652			-0.612	-0.405	1.574			-0.600	-0.487	1.550			-0.230	0.105	1.650			-0.179	0.001	1.423
-0.382	-0.190	1.627			-0.384	-0.137	1.676			-0.411	0.171	1.678			-0.406	0.372	1.664			-0.544	0.070	1.670			-0.607	-0.184	1.652			-0.612	-0.405	1.574			-0.600	-0.487	1.549			-0.229	0.105	1.650			-0.179	0.001	1.423
-0.382	-0.190	1.627			-0.384	-0.137	1.676			-0.411	0.171	1.678			-0.406	0.373	1.667			-0.544	0.070	1.670			-0.607	-0.184	1.652			-0.612	-0.405	1.574			-0.600	-0.487	1.549			-0.229	0.105	1.650			-0.179	0.001	1.423
-0.382	-0.190	1.627			-0.384	-0.137	1.676			-0.411	0.171	1.677			-0.405	0.374	1.669			-0.544	0.070	1.669			-0.607	-0.184	1.651			-0.612	-0.405	1.573			-0.600	-0.487	1.549			-0.229	0.105	1.650			-0.179	0.001	1.423
-0.382	-0.190	1.627			-0.384	-0.137	1.675			-0.411	0.171	1.677			-0.405	0.375	1.672			-0.544	0.070	1.669			-0.607	-0.184	1.651			-0.612	-0.405	1.573			-0.600	-0.487	1.549			-0.228	0.105	1.650			-0.179	0.001	1.423
-0.382	-0.191	1.626			-0.384	-0.137	1.675			-0.411	0.171	1.677			-0.405	0.376	1.674			-0.544	0.071	1.668			-0.607	-0.184	1.650			-0.612	-0.405	1.572			-0.599	-0.487	1.548			-0.228	0.105	1.650			-0.179	0.001	1.422
-0.382	-0.191	1.626			-0.384	-0.137	1.675			-0.412	0.172	1.676			-0.404	0.377	1.676			-0.543	0.071	1.668			-0.607	-0.184	1.650			-0.611	-0.405	1.572			-0.599	-0.487	1.548			-0.227	0.106	1.650			-0.179	0.000	1.422
-0.382	-0.191	1.626			-0.384	-0.137	1.675			-0.412	0.172	1.676			-0.404	0.377	1.676			-0.543	0.071	1.668			-0.607	-0.184	1.650			-0.611	-0.405	1.572			-0.599	-0.487	1.548			-0.227	0.106	1.650			-0.179	0.000	1.422
-0.382	-0.191	1.626			-0.384	-0.137	1.675			-0.412	0.172	1.676			-0.403	0.377	1.677			-0.543	0.071	1.667			-0.607	-0.184	1.649			-0.611	-0.405	1.571			-0.599	-0.487	1.547			-0.227	0.106	1.650			-0.178	0.000	1.422
-0.382	-0.191	1.626			-0.384	-0.137	1.675			-0.412	0.172	1.676			-0.403	0.377	1.678			-0.543	0.071	1.667			-0.607	-0.185	1.649			-0.609	-0.418	1.564			-0.598	-0.492	1.545			-0.226	0.106	1.650			-0.178	-0.000	1.422
-0.382	-0.191	1.626			-0.384	-0.137	1.675			-0.412	0.172	1.676			-0.403	0.377	1.679			-0.543	0.071	1.666			-0.607	-0.185	1.649			-0.609	-0.417	1.564			-0.597	-0.492	1.545			-0.226	0.106	1.650			-0.178	-0.000	1.422
-0.382	-0.191	1.626			-0.384	-0.137	1.675			-0.412	0.172	1.675			-0.402	0.377	1.680			-0.543	0.071	1.666			-0.607	-0.185	1.648			-0.609	-0.416	1.563			-0.597	-0.492	1.545			-0.225	0.106	1.650			-0.178	-0.000	1.422
-0.382	-0.191	1.626			-0.384	-0.137	1.675			-0.412	0.172	1.675			-0.402	0.377	1.680			-0.542	0.071	1.666			-0.607	-0.185	1.648			-0.608	-0.416	1.563			-0.597	-0.491	1.544			-0.225	0.106	1.650			-0.178	-0.001	1.422
-0.382	-0.191	1.626			-0.384	-0.137	1.675			-0.412	0.172	1.675			-0.401	0.377	1.681			-0.542	0.071	1.666			-0.607	-0.185	1.648			-0.608	-0.415	1.562			-0.597	-0.492	1.544			-0.225	0.107	1.650			-0.178	-0.001	1.422
-0.382	-0.191	1.626			-0.384	-0.137	1.675			-0.412	0.172	1.675			-0.400	0.377	1.681			-0.542	0.072	1.665			-0.607	-0.186	1.647			-0.608	-0.415	1.562			-0.597	-0.492	1.544			-0.224	0.107	1.650			-0.177	-0.001	1.422
-0.381	-0.191	1.626			-0.384	-0.137	1.675			-0.412	0.172	1.675			-0.400	0.378	1.682			-0.542	0.072	1.665			-0.607	-0.186	1.647			-0.608	-0.415	1.562			-0.597	-0.492	1.544			-0.224	0.107	1.650			-0.177	-0.002	1.421
-0.381	-0.191	1.626			-0.384	-0.137	1.674			-0.412	0.172	1.674			-0.399	0.378	1.683			-0.541	0.072	1.664			-0.607	-0.186	1.647			-0.608	-0.415	1.561			-0.597	-0.492	1.543			-0.223	0.107	1.650			-0.177	-0.002	1.421
-0.381	-0.191	1.626			-0.384	-0.137	1.674			-0.412	0.171	1.674			-0.398	0.378	1.683			-0.541	0.072	1.664			-0.607	-0.186	1.647			-0.608	-0.414	1.561			-0.596	-0.492	1.543			-0.223	0.107	1.650			-0.177	-0.002	1.421
-0.381	-0.191	1.626			-0.383	-0.137	1.674			-0.412	0.171	1.674			-0.398	0.378	1.684			-0.541	0.072	1.664			-0.607	-0.187	1.646			-0.608	-0.414	1.561			-0.596	-0.492	1.543			-0.222	0.108	1.650			-0.176	-0.003	1.421
-0.381	-0.191	1.626			-0.383	-0.137	1.674			-0.412	0.171	1.674			-0.397	0.379	1.685			-0.541	0.072	1.664			-0.606	-0.187	1.646			-0.607	-0.414	1.561			-0.596	-0.492	1.543			-0.222	0.108	1.650			-0.176	-0.003	1.421
-0.381	-0.191	1.626			-0.383	-0.137	1.674			-0.411	0.171	1.674			-0.397	0.379	1.685			-0.540	0.072	1.663			-0.606	-0.187	1.646			-0.607	-0.413	1.561			-0.596	-0.492	1.543			-0.221	0.108	1.650			-0.176	-0.003	1.420
-0.381	-0.191	1.626			-0.383	-0.137	1.674			-0.411	0.171	1.674			-0.396	0.379	1.686			-0.540	0.072	1.663			-0.606	-0.187	1.646			-0.607	-0.413	1.560			-0.596	-0.492	1.542			-0.221	0.108	1.649			-0.176	-0.004	1.420
-0.381	-0.191	1.626			-0.383	-0.137	1.674			-0.411	0.171	1.673			-0.396	0.380	1.686			-0.540	0.072	1.663			-0.606	-0.187	1.645			-0.607	-0.413	1.560			-0.596	-0.492	1.542			-0.220	0.108	1.649			-0.175	-0.004	1.420
-0.380	-0.191	1.626			-0.383	-0.137	1.674			-0.411	0.170	1.673			-0.395	0.380	1.686			-0.540	0.072	1.662			-0.606	-0.187	1.645			-0.607	-0.413	1.560			-0.596	-0.492	1.542			-0.220	0.109	1.649			-0.175	-0.004	1.419
-0.380	-0.191	1.626			-0.383	-0.137	1.674			-0.411	0.170	1.673			-0.394	0.380	1.687			-0.539	0.072	1.662			-0.606	-0.187	1.645			-0.607	-0.412	1.560			-0.596	-0.492	1.542			-0.219	0.109	1.649			-0.175	-0.005	1.419
-0.380	-0.190	1.626			-0.383	-0.137	1.674			-0.411	0.170	1.673			-0.394	0.380	1.687			-0.539	0.072	1.662			-0.606	-0.188	1.645			-0.607	-0.412	1.560			-0.595	-0.492	1.542			-0.218	0.109	1.648			-0.175	-0.005	1.419
-0.380	-0.190	1.626			-0.383	-0.137	1.674			-0.411	0.169	1.673			-0.394	0.380	1.687			-0.539	0.072	1.662			-0.606	-0.188	1.645			-0.607	-0.412	1.560			-0.595	-0.492	1.542			-0.218	0.109	1.648			-0.175	-0.006	1.418
-0.380	-0.190	1.626			-0.383	-0.137	1.674			-0.411	0.169	1.672			-0.393	0.380	1.686			-0.539	0.072	1.661			-0.606	-0.188	1.645			-0.607	-0.412	1.560			-0.595	-0.492	1.541			-0.217	0.109	1.648			-0.174	-0.006	1.418
-0.380	-0.190	1.625			-0.383	-0.137	1.674			-0.411	0.169	1.672			-0.393	0.380	1.686			-0.538	0.072	1.661			-0.606	-0.188	1.645			-0.607	-0.411	1.559			-0.595	-0.492	1.541			-0.217	0.109	1.647			-0.174	-0.006	1.417
-0.380	-0.190	1.625			-0.382	-0.137	1.674			-0.411	0.169	1.672			-0.394	0.379	1.685			-0.538	0.072	1.661			-0.606	-0.188	1.644			-0.606	-0.411	1.559			-0.595	-0.492	1.541			-0.217	0.109	1.647			-0.174	-0.006	1.417
-0.379	-0.190	1.625			-0.382	-0.137	1.674			-0.411	0.169	1.672			-0.394	0.378	1.684			-0.538	0.072	1.661			-0.606	-0.188	1.644			-0.606	-0.411	1.559			-0.595	-0.492	1.541			-0.216	0.109	1.647			-0.174	-0.007	1.416
-0.379	-0.190	1.625			-0.382	-0.137	1.673			-0.411	0.168	1.671			-0.395	0.378	1.682			-0.538	0.072	1.660			-0.606	-0.188	1.644			-0.606	-0.411	1.559			-0.595	-0.492	1.540			-0.216	0.109	1.646			-0.174	-0.007	1.416
-0.379	-0.190	1.625			-0.382	-0.137	1.673			-0.411	0.168	1.671			-0.396	0.377	1.681			-0.538	0.072	1.660			-0.606	-0.189	1.644			-0.606	-0.411	1.559			-0.595	-0.492	1.540			-0.215	0.109	1.645			-0.173	-0.007	1.415
-0.379	-0.190	1.625			-0.382	-0.137	1.673			-0.410	0.168	1.671			-0.396	0.377	1.679			-0.538	0.072	1.660			-0.606	-0.189	1.643			-0.606	-0.411	1.559			-0.595	-0.492	1.540			-0.215	0.109	1.644			-0.173	-0.007	1.414
-0.379	-0.190	1.625			-0.382	-0.137	1.673			-0.410	0.168	1.671			-0.397	0.377	1.678			-0.538	0.072	1.660			-0.605	-0.189	1.643			-0.606	-0.411	1.558			-0.595	-0.491	1.539			-0.215	0.109	1.644			-0.173	-0.008	1.414
-0.379	-0.190	1.625			-0.382	-0.137	1.673			-0.410	0.168	1.670			-0.398	0.377	1.677			-0.538	0.072	1.659			-0.605	-0.189	1.643			-0.606	-0.411	1.558			-0.595	-0.492	1.539			-0.215	0.109	1.643			-0.173	-0.008	1.413
-0.379	-0.190	1.624			-0.382	-0.137	1.672			-0.410	0.168	1.670			-0.399	0.376	1.675			-0.538	0.072	1.659			-0.605	-0.189	1.642			-0.606	-0.410	1.558			-0.595	-0.492	1.539			-0.215	0.108	1.642			-0.173	-0.008	1.412
-0.379	-0.190	1.624			-0.382	-0.137	1.672			-0.410	0.168	1.669			-0.400	0.376	1.674			-0.538	0.072	1.659			-0.605	-0.190	1.642			-0.606	-0.410	1.558			-0.595	-0.492	1.538			-0.214	0.108	1.641			-0.173	-0.008	1.412
-0.379	-0.190	1.624			-0.381	-0.137	1.672			-0.410	0.168	1.669			-0.400	0.376	1.673			-0.538	0.072	1.658			-0.605	-0.190	1.642			-0.605	-0.422	1.551			-0.594	-0.496	1.536			-0.214	0.108	1.641			-0.173	-0.008	1.411
-0.379	-0.190	1.624			-0.381	-0.137	1.671			-0.410	0.168	1.668			-0.401	0.376	1.672			-0.538	0.072	1.658			-0.605	-0.190	1.641			-0.605	-0.430	1.547			-0.593	-0.500	1.534			-0.214	0.108	1.640			-0.172	-0.009	1.410
-0.379	-0.190	1.623			-0.381	-0.136	1.671			-0.410	0.168	1.668			-0.402	0.376	1.671			-0.538	0.073	1.658			-0.605	-0.190	1.641			-0.604	-0.434	1.545			-0.592	-0.504	1.532			-0.214	0.108	1.639			-0.172	-0.009	1.410
-0.378	-0.189	1.623			-0.381	-0.136	1.671			-0.410	0.168	1.667			-0.402	0.376	1.669			-0.538	0.073	1.657			-0.604	-0.190	1.641			-0.604	-0.438	1.543			-0.591	-0.507	1.531			-0.214	0.108	1.639			-0.172	-0.009	1.409
-0.378	-0.189	1.623			-0.381	-0.136	1.670			-0.410	0.168	1.666			-0.403	0.376	1.668			-0.538	0.073	1.657			-0.604	-0.191	1.640			-0.604	-0.441	1.541			-0.590	-0.509	1.529			-0.214	0.108	1.638			-0.172	-0.009	1.409
-0.378	-0.189	1.622			-0.381	-0.136	1.670			-0.410	0.168	1.665			-0.404	0.376	1.667			-0.538	0.073	1.656			-0.604	-0.191	1.640			-0.603	-0.443	1.540			-0.590	-0.511	1.528			-0.214	0.107	1.637			-0.172	-0.009	1.408
-0.378	-0.189	1.622			-0.381	-0.136	1.669			-0.410	0.168	1.665			-0.404	0.376	1.666			-0.538	0.073	1.656			-0.604	-0.191	1.639			-0.603	-0.445	1.539			-0.589	-0.512	1.528			-0.214	0.107	1.637			-0.172	-0.009	1.408
-0.378	-0.189	1.622			-0.381	-0.136	1.669			-0.410	0.168	1.664			-0.405	0.376	1.665			-0.538	0.073	1.655			-0.604	-0.191	1.639			-0.603	-0.447	1.538			-0.589	-0.513	1.527			-0.213	0.107	1.636			-0.172	-0.010	1.407
-0.378	-0.189	1.621			-0.381	-0.135	1.669			-0.410	0.168	1.663			-0.405	0.376	1.664			-0.538	0.073	1.655			-0.603	-0.191	1.639			-0.603	-0.437	1.540			-0.589	-0.510	1.527			-0.213	0.107	1.636			-0.172	-0.010	1.407
-0.378	-0.189	1.621			-0.381	-0.135	1.668			-0.410	0.168	1.662			-0.405	0.376	1.663			-0.538	0.073	1.654			-0.603	-0.191	1.638			-0.603	-0.439	1.539			-0.589	-0.511	1.526			-0.213	0.107	1.636			-0.171	-0.010	1.406
-0.378	-0.188	1.621			-0.381	-0.135	1.668			-0.410	0.168	1.662			-0.405	0.376	1.662			-0.538	0.073	1.654			-0.603	-0.191	1.638			-0.602	-0.441	1.538			-0.588	-0.512	1.526			-0.213	0.107	1.635			-0.171	-0.010	1.406
-0.378	-0.188	1.620			-0.380	-0.135	1.667			-0.410	0.168	1.661			-0.405	0.376	1.661			-0.538	0.073	1.653			-0.603	-0.191	1.637			-0.602	-0.443	1.536			-0.588	-0.513	1.525			-0.213	0.107	1.635			-0.171	-0.010	1.406
-0.378	-0.188	1.620			-0.380	-0.135	1.667			-0.410	0.168	1.660			-0.405	0.376	1.661			-0.538	0.073	1.653			-0.603	-0.191	1.637			-0.602	-0.438	1.537			-0.588	-0.512	1.525			-0.213	0.107	1.634			-0.171	-0.010	1.405
-0.378	-0.188	1.620			-0.380	-0.135	1.667			-0.410	0.168	1.660			-0.405	0.376	1.660			-0.538	0.073	1.652			-0.603	-0.191	1.636			-0.601	-0.434	1.538			-0.588	-0.511	1.525			-0.213	0.107	1.634			-0.171	-0.010	1.405
-0.378	-0.188	1.619			-0.380	-0.135	1.666			-0.410	0.168	1.659			-0.405	0.377	1.659			-0.538	0.073	1.652			-0.602	-0.191	1.636			-0.601	-0.437	1.537			-0.588	-0.512	1.524			-0.213	0.107	1.634			-0.171	-0.010	1.404
-0.378	-0.188	1.619			-0.380	-0.135	1.666			-0.410	0.168	1.659			-0.403	0.376	1.659			-0.538	0.073	1.651			-0.602	-0.192	1.636			-0.601	-0.431	1.538			-0.588	-0.509	1.524			-0.213	0.107	1.634			-0.171	-0.011	1.404
-0.377	-0.188	1.619			-0.380	-0.134	1.666			-0.409	0.167	1.659			-0.401	0.376	1.658			-0.538	0.073	1.651			-0.602	-0.192	1.635			-0.601	-0.427	1.540			-0.588	-0.507	1.524			-0.213	0.107	1.633			-0.171	-0.011	1.404
-0.377	-0.188	1.619			-0.380	-0.134	1.666			-0.403	0.171	1.659			-0.398	0.377	1.658			-0.538	0.073	1.651			-0.602	-0.192	1.635			-0.601	-0.423	1.541			-0.588	-0.504	1.524			-0.213	0.107	1.633			-0.171	-0.011	1.403
-0.377	-0.187	1.618			-0.379	-0.133	1.665			-0.398	0.175	1.659			-0.394	0.377	1.658			-0.539	0.073	1.650			-0.602	-0.189	1.633			-0.601	-0.420	1.541			-0.588	-0.502	1.524			-0.214	0.108	1.633			-0.171	-0.010	1.403
-0.376	-0.186	1.618			-0.377	-0.132	1.665			-0.394	0.179	1.659			-0.390	0.378	1.659			-0.539	0.073	1.650			-0.601	-0.185	1.632			-0.601	-0.417	1.542			-0.588	-0.501	1.524			-0.215	0.109	1.633			-0.170	-0.010	1.403
-0.375	-0.185	1.617			-0.376	-0.131	1.664			-0.390	0.182	1.659			-0.387	0.378	1.659			-0.539	0.073	1.650			-0.600	-0.182	1.631			-0.600	-0.415	1.543			-0.587	-0.499	1.525			-0.215	0.110	1.633			-0.170	-0.010	1.403
-0.374	-0.184	1.617			-0.375	-0.130	1.664			-0.388	0.185	1.660			-0.385	0.379	1.659			-0.539	0.072	1.649			-0.599	-0.179	1.630			-0.600	-0.415	1.542			-0.587	-0.501	1.523			-0.216	0.111	1.633			-0.170	-0.009	1.402
-0.373	-0.184	1.617			-0.374	-0.129	1.664			-0.385	0.187	1.660			-0.383	0.379	1.660			-0.540	0.071	1.648			-0.599	-0.177	1.629			-0.599	-0.416	1.541			-0.586	-0.503	1.522			-0.217	0.113	1.633			-0.171	-0.008	1.402
-0.372	-0.183	1.617			-0.373	-0.128	1.664			-0.383	0.188	1.661			-0.381	0.379	1.660			-0.540	0.070	1.648			-0.598	-0.176	1.628			-0.598	-0.416	1.540			-0.585	-0.504	1.521			-0.218	0.114	1.633			-0.172	-0.006	1.402
-0.372	-0.183	1.617			-0.372	-0.128	1.664			-0.382	0.189	1.661			-0.379	0.379	1.660			-0.540	0.069	1.647			-0.598	-0.174	1.628			-0.598	-0.417	1.539			-0.583	-0.505	1.520			-0.219	0.115	1.633			-0.173	-0.004	1.402
-0.371	-0.182	1.616			-0.371	-0.127	1.664			-0.380	0.191	1.662			-0.378	0.379	1.660			-0.541	0.068	1.647			-0.597	-0.174	1.627			-0.597	-0.419	1.538			-0.582	-0.506	1.519			-0.220	0.116	1.633			-0.175	-0.002	1.402
-0.371	-0.182	1.616			-0.370	-0.127	1.664			-0.379	0.191	1.662			-0.377	0.379	1.660			-0.541	0.068	1.646			-0.597	-0.173	1.627			-0.596	-0.421	1.537			-0.581	-0.507	1.518			-0.220	0.118	1.633			-0.177	-0.000	1.402
-0.370	-0.182	1.616			-0.370	-0.127	1.664			-0.378	0.192	1.663			-0.376	0.379	1.661			-0.541	0.067	1.646			-0.596	-0.173	1.627			-0.595	-0.423	1.536			-0.580	-0.508	1.517			-0.221	0.119	1.632			-0.179	0.002	1.402
-0.370	-0.181	1.616			-0.369	-0.126	1.664			-0.377	0.193	1.664			-0.375	0.379	1.661			-0.541	0.066	1.645			-0.596	-0.172	1.626			-0.595	-0.424	1.535			-0.579	-0.509	1.516			-0.222	0.120	1.632			-0.181	0.003	1.403
-0.369	-0.181	1.616			-0.369	-0.126	1.664			-0.377	0.194	1.665			-0.375	0.379	1.661			-0.542	0.065	1.645			-0.595	-0.172	1.626			-0.594	-0.425	1.534			-0.578	-0.509	1.515			-0.223	0.121	1.632			-0.183	0.005	1.403
-0.369	-0.181	1.616			-0.368	-0.126	1.664			-0.376	0.195	1.665			-0.374	0.379	1.662			-0.542	0.064	1.645			-0.595	-0.172	1.626			-0.593	-0.426	1.534			-0.577	-0.508	1.515			-0.223	0.122	1.632			-0.184	0.006	1.403
-0.368	-0.181	1.616			-0.367	-0.125	1.664			-0.375	0.196	1.667			-0.374	0.379	1.664			-0.543	0.062	1.645			-0.594	-0.171	1.626			-0.592	-0.428	1.533			-0.575	-0.507	1.515			-0.225	0.123	1.632			-0.187	0.009	1.404
-0.368	-0.181	1.616			-0.367	-0.125	1.664			-0.375	0.196	1.667			-0.374	0.379	1.664			-0.543	0.062	1.645			-0.594	-0.171	1.626			-0.592	-0.428	1.533			-0.575	-0.507	1.515			-0.225	0.123	1.632			-0.187	0.009	1.404
-0.368	-0.181	1.616			-0.367	-0.125	1.664			-0.375	0.196	1.668			-0.374	0.379	1.665			-0.543	0.061	1.645			-0.593	-0.171	1.626			-0.591	-0.422	1.535			-0.574	-0.502	1.516			-0.226	0.124	1.632			-0.188	0.010	1.404
-0.368	-0.180	1.616			-0.367	-0.125	1.664			-0.374	0.197	1.669			-0.374	0.379	1.667			-0.544	0.060	1.645			-0.593	-0.170	1.626			-0.590	-0.421	1.536			-0.574	-0.502	1.515			-0.227	0.125	1.633			-0.188	0.011	1.404
-0.367	-0.180	1.616			-0.366	-0.125	1.664			-0.374	0.197	1.671			-0.374	0.379	1.669			-0.544	0.060	1.645			-0.592	-0.170	1.626			-0.590	-0.420	1.537			-0.574	-0.500	1.515			-0.228	0.126	1.634			-0.186	0.011	1.405
-0.367	-0.180	1.616			-0.366	-0.125	1.664			-0.374	0.198	1.672			-0.374	0.379	1.672			-0.546	0.060	1.646			-0.592	-0.169	1.626			-0.590	-0.418	1.537			-0.573	-0.499	1.516			-0.228	0.128	1.635			-0.182	0.013	1.407
-0.367	-0.180	1.616			-0.366	-0.124	1.664			-0.375	0.198	1.672			-0.374	0.379	1.674			-0.547	0.060	1.648			-0.592	-0.169	1.626			-0.589	-0.417	1.538			-0.573	-0.498	1.516			-0.229	0.128	1.635			-0.178	0.014	1.409
-0.367	-0.180	1.616			-0.366	-0.125	1.665			-0.377	0.197	1.674			-0.375	0.379	1.676			-0.548	0.060	1.649			-0.591	-0.170	1.626			-0.589	-0.421	1.536			-0.573	-0.498	1.515			-0.236	0.114	1.640			-0.175	0.016	1.409
-0.367	-0.181	1.616			-0.367	-0.127	1.665			-0.385	0.184	1.676			-0.375	0.377	1.680			-0.549	0.060	1.650			-0.591	-0.171	1.626			-0.589	-0.426	1.535			-0.572	-0.501	1.514			-0.240	0.105	1.642			-0.171	0.019	1.410
-0.368	-0.183	1.616			-0.368	-0.130	1.665			-0.390	0.175	1.677			-0.387	0.373	1.687			-0.549	0.060	1.650			-0.591	-0.173	1.627			-0.590	-0.429	1.533			-0.571	-0.504	1.513			-0.243	0.096	1.644			-0.168	0.022	1.410
-0.368	-0.184	1.617			-0.369	-0.132	1.666			-0.391	0.173	1.678			-0.414	0.358	1.689			-0.549	0.061	1.651			-0.591	-0.174	1.627			-0.590	-0.433	1.532			-0.571	-0.507	1.512			-0.244	0.092	1.646			-0.166	0.023	1.411
-0.368	-0.184	1.617			-0.370	-0.133	1.666			-0.392	0.172	1.680			-0.426	0.353	1.691			-0.548	0.061	1.652			-0.591	-0.176	1.627			-0.590	-0.435	1.530			-0.570	-0.509	1.511			-0.245	0.090	1.647			-0.161	0.026	1.412
-0.368	-0.185	1.617			-0.370	-0.133	1.666			-0.393	0.172	1.681			-0.432	0.352	1.693			-0.548	0.062	1.654			-0.591	-0.177	1.627			-0.590	-0.438	1.529			-0.570	-0.510	1.509			-0.246	0.088	1.649			-0.156	0.028	1.414
-0.368	-0.185	1.617			-0.370	-0.133	1.667			-0.393	0.172	1.682			-0.437	0.350	1.694			-0.547	0.063	1.655			-0.591	-0.178	1.627			-0.590	-0.439	1.527			-0.570	-0.512	1.508			-0.246	0.087	1.650			-0.151	0.031	1.415
-0.368	-0.185	1.617			-0.370	-0.133	1.667			-0.394	0.172	1.684			-0.440	0.350	1.695			-0.546	0.064	1.656			-0.591	-0.179	1.627			-0.589	-0.441	1.526			-0.569	-0.513	1.506			-0.247	0.086	1.651			-0.147	0.033	1.417
-0.368	-0.185	1.617			-0.370	-0.133	1.667			-0.394	0.172	1.685			-0.443	0.349	1.696			-0.546	0.065	1.657			-0.591	-0.180	1.626			-0.589	-0.442	1.524			-0.569	-0.514	1.504			-0.247	0.085	1.652			-0.144	0.036	1.419
-0.368	-0.185	1.617			-0.370	-0.133	1.668			-0.395	0.173	1.686			-0.446	0.348	1.697			-0.545	0.066	1.658			-0.591	-0.181	1.626			-0.588	-0.434	1.524			-0.569	-0.509	1.502			-0.248	0.084	1.653			-0.141	0.038	1.420
-0.368	-0.185	1.617			-0.371	-0.134	1.668			-0.395	0.173	1.687			-0.448	0.348	1.698			-0.544	0.067	1.659			-0.591	-0.181	1.626			-0.587	-0.428	1.523			-0.568	-0.505	1.501			-0.248	0.083	1.654			-0.141	0.042	1.420
-0.368	-0.185	1.618			-0.371	-0.134	1.668			-0.396	0.173	1.689			-0.450	0.347	1.699			-0.544	0.068	1.659			-0.591	-0.182	1.626			-0.586	-0.430	1.519			-0.567	-0.507	1.499			-0.248	0.083	1.655			-0.141	0.046	1.420
-0.368	-0.185	1.618			-0.371	-0.134	1.669			-0.396	0.173	1.690			-0.452	0.345	1.700			-0.543	0.068	1.660			-0.591	-0.183	1.626			-0.584	-0.420	1.521			-0.567	-0.499	1.498			-0.249	0.082	1.657			-0.140	0.050	1.420
-0.368	-0.184	1.618			-0.371	-0.134	1.669			-0.396	0.173	1.691			-0.454	0.344	1.701			-0.543	0.068	1.661			-0.591	-0.184	1.626			-0.583	-0.424	1.518			-0.566	-0.501	1.496			-0.249	0.081	1.658			-0.138	0.054	1.420
-0.368	-0.184	1.618			-0.371	-0.134	1.669			-0.397	0.174	1.692			-0.456	0.343	1.702			-0.543	0.069	1.661			-0.591	-0.184	1.626			-0.582	-0.416	1.521			-0.566	-0.495	1.496			-0.250	0.081	1.659			-0.136	0.061	1.420
-0.368	-0.184	1.619			-0.372	-0.134	1.670			-0.397	0.174	1.694			-0.452	0.344	1.707			-0.542	0.069	1.662			-0.591	-0.185	1.626			-0.580	-0.421	1.518			-0.564	-0.499	1.494			-0.252	0.082	1.661			-0.133	0.067	1.420
-0.368	-0.184	1.619			-0.372	-0.134	1.670			-0.397	0.174	1.695			-0.449	0.345	1.711			-0.542	0.069	1.662			-0.591	-0.185	1.626			-0.579	-0.424	1.517			-0.563	-0.502	1.491			-0.253	0.082	1.662			-0.131	0.074	1.420
-0.369	-0.184	1.619			-0.372	-0.134	1.671			-0.398	0.175	1.696			-0.446	0.345	1.713			-0.542	0.069	1.663			-0.591	-0.185	1.626			-0.579	-0.427	1.515			-0.562	-0.504	1.490			-0.255	0.084	1.664			-0.127	0.089	1.420
-0.369	-0.184	1.619			-0.372	-0.134	1.671			-0.398	0.175	1.697			-0.444	0.345	1.715			-0.542	0.070	1.664			-0.591	-0.186	1.626			-0.578	-0.429	1.514			-0.561	-0.504	1.489			-0.257	0.086	1.665			-0.123	0.101	1.420
-0.369	-0.184	1.620			-0.373	-0.134	1.672			-0.399	0.176	1.699			-0.443	0.346	1.717			-0.542	0.070	1.664			-0.591	-0.186	1.626			-0.577	-0.431	1.514			-0.561	-0.504	1.489			-0.259	0.088	1.666			-0.121	0.111	1.420
-0.369	-0.184	1.620			-0.373	-0.133	1.672			-0.400	0.177	1.700			-0.435	0.361	1.721			-0.541	0.070	1.665			-0.590	-0.187	1.626			-0.577	-0.432	1.513			-0.560	-0.504	1.488			-0.261	0.089	1.667			-0.118	0.119	1.421
-0.369	-0.183	1.621			-0.373	-0.133	1.673			-0.400	0.178	1.701			-0.431	0.369	1.723			-0.541	0.070	1.665			-0.590	-0.187	1.626			-0.577	-0.434	1.513			-0.559	-0.506	1.488			-0.262	0.092	1.668			-0.116	0.125	1.423
-0.370	-0.182	1.621			-0.373	-0.132	1.673			-0.401	0.178	1.702			-0.429	0.374	1.724			-0.541	0.069	1.666			-0.590	-0.187	1.626			-0.576	-0.436	1.512			-0.559	-0.507	1.488			-0.263	0.094	1.670			-0.114	0.131	1.425
-0.370	-0.182	1.622			-0.374	-0.132	1.674			-0.401	0.179	1.703			-0.428	0.378	1.725			-0.541	0.069	1.666			-0.590	-0.188	1.626			-0.576	-0.437	1.512			-0.559	-0.508	1.487			-0.264	0.095	1.670			-0.112	0.136	1.426
-0.370	-0.181	1.622			-0.374	-0.131	1.674			-0.402	0.180	1.704			-0.426	0.381	1.726			-0.542	0.069	1.667			-0.590	-0.188	1.626			-0.576	-0.439	1.512			-0.558	-0.510	1.487			-0.265	0.096	1.671			-0.124	0.147	1.431
-0.370	-0.181	1.622			-0.374	-0.131	1.675			-0.402	0.180	1.705			-0.426	0.383	1.727			-0.542	0.069	1.668			-0.590	-0.189	1.627			-0.576	-0.440	1.512			-0.558	-0.511	1.487			-0.266	0.098	1.672			-0.130	0.154	1.434
-0.371	-0.180	1.623			-0.374	-0.131	1.675			-0.403	0.180	1.706			-0.425	0.385	1.728			-0.542	0.068	1.668			-0.589	-0.189	1.627			-0.576	-0.441	1.512			-0.557	-0.512	1.487			-0.267	0.100	1.673			-0.133	0.159	1.435
-0.371	-0.180	1.623			-0.375	-0.130	1.676			-0.403	0.181	1.706			-0.424	0.387	1.728			-0.542	0.068	1.669			-0.589	-0.190	1.627			-0.576	-0.442	1.512			-0.557	-0.512	1.487			-0.268	0.101	1.673			-0.136	0.163	1.436
-0.371	-0.180	1.623			-0.375	-0.130	1.676			-0.403	0.181	1.707			-0.423	0.389	1.729			-0.542	0.067	1.669			-0.589	-0.190	1.627			-0.576	-0.443	1.512			-0.557	-0.513	1.487			-0.269	0.102	1.674			-0.137	0.166	1.436
-0.371	-0.179	1.624			-0.375	-0.130	1.676			-0.404	0.182	1.708			-0.423	0.390	1.730			-0.542	0.067	1.670			-0.589	-0.190	1.628			-0.576	-0.444	1.512			-0.557	-0.514	1.487			-0.269	0.103	1.674			-0.139	0.168	1.436
-0.371	-0.179	1.624			-0.375	-0.130	1.677			-0.404	0.182	1.708			-0.423	0.391	1.730			-0.542	0.067	1.670			-0.589	-0.191	1.628			-0.576	-0.445	1.512			-0.556	-0.514	1.487			-0.270	0.103	1.674			-0.140	0.169	1.435
-0.371	-0.179	1.624			-0.375	-0.130	1.677			-0.404	0.182	1.709			-0.423	0.393	1.731			-0.542	0.066	1.670			-0.589	-0.191	1.628			-0.576	-0.446	1.512			-0.556	-0.515	1.487			-0.270	0.104	1.675			-0.142	0.168	1.434
-0.372	-0.179	1.624			-0.376	-0.130	1.677			-0.405	0.182	1.709			-0.423	0.394	1.731			-0.541	0.066	1.671			-0.588	-0.191	1.628			-0.576	-0.446	1.512			-0.556	-0.515	1.487			-0.271	0.104	1.675			-0.143	0.166	1.433
-0.372	-0.179	1.624			-0.376	-0.130	1.677			-0.405	0.183	1.710			-0.426	0.395	1.731			-0.541	0.066	1.671			-0.588	-0.192	1.628			-0.576	-0.447	1.512			-0.556	-0.516	1.487			-0.271	0.105	1.675			-0.143	0.161	1.431
-0.372	-0.179	1.624			-0.376	-0.130	1.678			-0.405	0.183	1.710			-0.437	0.384	1.726			-0.541	0.066	1.671			-0.588	-0.192	1.629			-0.576	-0.447	1.512			-0.556	-0.517	1.487			-0.272	0.105	1.676			-0.144	0.156	1.430
-0.372	-0.179	1.625			-0.376	-0.130	1.678			-0.406	0.184	1.710			-0.443	0.378	1.723			-0.541	0.066	1.672			-0.588	-0.192	1.629			-0.576	-0.448	1.512			-0.556	-0.517	1.487			-0.272	0.106	1.676			-0.144	0.151	1.428
-0.372	-0.179	1.625			-0.376	-0.129	1.678			-0.406	0.187	1.710			-0.445	0.376	1.722			-0.540	0.066	1.672			-0.588	-0.192	1.629			-0.576	-0.448	1.512			-0.556	-0.517	1.487			-0.272	0.107	1.675			-0.133	0.127	1.430
-0.372	-0.178	1.625			-0.376	-0.128	1.678			-0.406	0.189	1.711			-0.446	0.375	1.721			-0.539	0.067	1.673			-0.588	-0.192	1.629			-0.575	-0.449	1.512			-0.556	-0.517	1.488			-0.272	0.109	1.675			-0.121	0.092	1.442
-0.372	-0.177	1.625			-0.376	-0.127	1.679			-0.406	0.191	1.711			-0.447	0.373	1.721			-0.538	0.068	1.673			-0.588	-0.193	1.629			-0.575	-0.449	1.512			-0.556	-0.516	1.488			-0.272	0.110	1.674			-0.120	0.088	1.443
-0.372	-0.175	1.626			-0.376	-0.125	1.679			-0.406	0.194	1.711			-0.448	0.372	1.720			-0.537	0.069	1.674			-0.588	-0.193	1.629			-0.576	-0.449	1.512			-0.556	-0.517	1.488			-0.272	0.112	1.674			-0.118	0.079	1.446
-0.373	-0.173	1.626			-0.376	-0.122	1.679			-0.406	0.196	1.711			-0.449	0.372	1.720			-0.535	0.071	1.675			-0.588	-0.192	1.629			-0.576	-0.449	1.512			-0.556	-0.515	1.489			-0.272	0.114	1.674			-0.116	0.073	1.449
-0.373	-0.171	1.627			-0.375	-0.121	1.680			-0.406	0.198	1.711			-0.450	0.372	1.720			-0.534	0.072	1.676			-0.588	-0.192	1.629			-0.576	-0.449	1.512			-0.556	-0.514	1.490			-0.272	0.115	1.673			-0.115	0.069	1.450
-0.373	-0.170	1.627			-0.375	-0.119	1.680			-0.406	0.200	1.711			-0.450	0.372	1.720			-0.533	0.073	1.676			-0.588	-0.192	1.630			-0.576	-0.449	1.512			-0.556	-0.513	1.491			-0.272	0.117	1.673			-0.121	0.071	1.441
-0.373	-0.170	1.627			-0.375	-0.118	1.680			-0.406	0.201	1.711			-0.451	0.372	1.720			-0.532	0.074	1.677			-0.588	-0.192	1.630			-0.576	-0.449	1.512			-0.556	-0.512	1.491			-0.272	0.118	1.672			-0.143	0.092	1.414
-0.373	-0.169	1.627			-0.375	-0.118	1.680			-0.406	0.202	1.711			-0.452	0.371	1.720			-0.532	0.074	1.677			-0.588	-0.192	1.630			-0.576	-0.449	1.512			-0.556	-0.511	1.492			-0.272	0.118	1.672			-0.151	0.099	1.405
-0.373	-0.169	1.627			-0.375	-0.117	1.681			-0.406	0.202	1.711			-0.453	0.370	1.720			-0.532	0.075	1.678			-0.588	-0.192	1.630			-0.576	-0.449	1.512			-0.556	-0.511	1.492			-0.272	0.119	1.672			-0.156	0.103	1.399
-0.373	-0.169	1.627			-0.375	-0.118	1.681			-0.407	0.200	1.710			-0.454	0.366	1.720			-0.532	0.075	1.678			-0.588	-0.192	1.630			-0.578	-0.435	1.517			-0.558	-0.505	1.494			-0.272	0.118	1.671			-0.166	0.108	1.393
-0.373	-0.170	1.628			-0.376	-0.119	1.681			-0.407	0.197	1.710			-0.449	0.363	1.721			-0.533	0.074	1.678			-0.588	-0.192	1.630			-0.577	-0.435	1.517			-0.558	-0.506	1.493			-0.272	0.117	1.671			-0.176	0.113	1.387
-0.374	-0.170	1.628			-0.376	-0.119	1.681			-0.408	0.196	1.710			-0.446	0.361	1.723			-0.535	0.073	1.679			-0.588	-0.192	1.630			-0.577	-0.436	1.517			-0.558	-0.507	1.493			-0.272	0.116	1.670			-0.188	0.117	1.381
-0.374	-0.171	1.628			-0.376	-0.120	1.681			-0.408	0.194	1.710			-0.443	0.359	1.723			-0.542	0.070	1.681			-0.588	-0.192	1.630			-0.577	-0.436	1.517			-0.558	-0.507	1.493			-0.272	0.115	1.670			-0.197	0.120	1.377
-0.374	-0.171	1.628			-0.376	-0.120	1.681			-0.408	0.192	1.709			-0.441	0.357	1.724			-0.548	0.068	1.683			-0.588	-0.192	1.630			-0.577	-0.437	1.517			-0.558	-0.508	1.493			-0.272	0.114	1.669			-0.206	0.122	1.374
-0.375	-0.171	1.628			-0.377	-0.121	1.681			-0.408	0.191	1.709			-0.440	0.356	1.724			-0.552	0.067	1.684			-0.588	-0.192	1.630			-0.576	-0.437	1.517			-0.558	-0.509	1.493			-0.272	0.114	1.668			-0.217	0.124	1.371
-0.375	-0.172	1.628			-0.377	-0.121	1.681			-0.408	0.191	1.708			-0.439	0.355	1.724			-0.556	0.065	1.685			-0.588	-0.192	1.630			-0.576	-0.438	1.517			-0.558	-0.509	1.493			-0.272	0.113	1.668			-0.231	0.125	1.369
-0.376	-0.172	1.628			-0.377	-0.121	1.681			-0.409	0.190	1.708			-0.435	0.358	1.725			-0.559	0.064	1.686			-0.588	-0.192	1.630			-0.576	-0.439	1.517			-0.558	-0.510	1.493			-0.272	0.113	1.667			-0.221	0.109	1.381
-0.377	-0.173	1.629			-0.377	-0.122	1.681			-0.409	0.190	1.707			-0.431	0.360	1.726			-0.561	0.063	1.686			-0.588	-0.192	1.630			-0.575	-0.440	1.516			-0.558	-0.510	1.493			-0.272	0.113	1.666			-0.217	0.101	1.387
-0.377	-0.173	1.629			-0.378	-0.122	1.681			-0.409	0.190	1.706			-0.428	0.362	1.727			-0.563	0.063	1.687			-0.588	-0.193	1.630			-0.576	-0.435	1.520			-0.558	-0.508	1.494			-0.272	0.113	1.665			-0.215	0.096	1.391
-0.378	-0.173	1.629			-0.378	-0.122	1.681			-0.409	0.190	1.706			-0.425	0.364	1.728			-0.564	0.062	1.687			-0.588	-0.193	1.631			-0.576	-0.436	1.520			-0.558	-0.509	1.494			-0.272	0.113	1.665			-0.212	0.089	1.398
-0.379	-0.174	1.629			-0.378	-0.122	1.681			-0.409	0.189	1.705			-0.422	0.365	1.729			-0.566	0.061	1.688			-0.587	-0.193	1.631			-0.576	-0.436	1.521			-0.558	-0.510	1.495			-0.272	0.112	1.664			-0.211	0.083	1.402
-0.379	-0.174	1.629			-0.379	-0.122	1.681			-0.410	0.189	1.705			-0.419	0.367	1.729			-0.567	0.061	1.688			-0.587	-0.194	1.631			-0.576	-0.436	1.521			-0.558	-0.511	1.495			-0.272	0.112	1.664			-0.210	0.078	1.407
-0.380	-0.175	1.629			-0.379	-0.123	1.681			-0.410	0.189	1.704			-0.417	0.368	1.730			-0.568	0.060	1.689			-0.587	-0.194	1.631			-0.577	-0.436	1.521			-0.558	-0.511	1.495			-0.272	0.112	1.663			-0.209	0.075	1.410
-0.380	-0.175	1.629			-0.379	-0.123	1.681			-0.410	0.189	1.704			-0.415	0.369	1.731			-0.569	0.060	1.689			-0.587	-0.195	1.631			-0.577	-0.436	1.522			-0.558	-0.511	1.495			-0.272	0.112	1.662			-0.210	0.072	1.411
-0.381	-0.175	1.629			-0.379	-0.123	1.681			-0.410	0.189	1.703			-0.412	0.370	1.731			-0.570	0.060	1.690			-0.587	-0.195	1.631			-0.577	-0.436	1.522			-0.559	-0.511	1.496			-0.272	0.112	1.662			-0.210	0.069	1.414
-0.381	-0.175	1.629			-0.380	-0.123	1.681			-0.410	0.188	1.702			-0.411	0.371	1.732			-0.571	0.059	1.690			-0.587	-0.195	1.631			-0.579	-0.432	1.524			-0.560	-0.509	1.497			-0.272	0.111	1.661			-0.210	0.068	1.415
-0.381	-0.175	1.629			-0.380	-0.123	1.681			-0.410	0.189	1.702			-0.409	0.371	1.732			-0.572	0.059	1.690			-0.588	-0.195	1.631			-0.579	-0.431	1.525			-0.561	-0.508	1.498			-0.272	0.111	1.660			-0.211	0.067	1.416
-0.381	-0.176	1.629			-0.380	-0.123	1.681			-0.410	0.188	1.701			-0.407	0.372	1.733			-0.573	0.056	1.690			-0.588	-0.195	1.631			-0.580	-0.430	1.526			-0.562	-0.508	1.499			-0.272	0.111	1.659			-0.211	0.066	1.416
-0.382	-0.176	1.629			-0.380	-0.124	1.681			-0.414	0.185	1.700			-0.405	0.372	1.733			-0.571	0.059	1.691			-0.588	-0.195	1.631			-0.581	-0.429	1.526			-0.562	-0.508	1.499			-0.274	0.109	1.658			-0.212	0.065	1.417
-0.382	-0.177	1.629			-0.380	-0.124	1.681			-0.411	0.192	1.700			-0.403	0.373	1.734			-0.568	0.061	1.692			-0.588	-0.195	1.631			-0.582	-0.430	1.526			-0.563	-0.509	1.499			-0.273	0.111	1.658			-0.212	0.064	1.417
-0.382	-0.177	1.629			-0.380	-0.124	1.681			-0.409	0.198	1.701			-0.401	0.375	1.735			-0.566	0.063	1.692			-0.588	-0.196	1.631			-0.583	-0.430	1.526			-0.564	-0.509	1.499			-0.272	0.114	1.658			-0.212	0.063	1.418
-0.382	-0.177	1.629			-0.380	-0.124	1.681			-0.406	0.202	1.702			-0.399	0.376	1.735			-0.565	0.064	1.693			-0.591	-0.166	1.640			-0.586	-0.416	1.530			-0.564	-0.510	1.499			-0.270	0.116	1.658			-0.212	0.062	1.418
-0.382	-0.177	1.629			-0.380	-0.124	1.681			-0.405	0.205	1.702			-0.398	0.376	1.735			-0.564	0.066	1.693			-0.591	-0.166	1.640			-0.587	-0.418	1.529			-0.565	-0.511	1.499			-0.269	0.118	1.658			-0.213	0.062	1.418
-0.382	-0.177	1.629			-0.379	-0.124	1.681			-0.403	0.207	1.703			-0.397	0.377	1.736			-0.563	0.067	1.694			-0.591	-0.166	1.640			-0.588	-0.419	1.528			-0.565	-0.511	1.498			-0.268	0.120	1.659			-0.213	0.061	1.419
-0.382	-0.177	1.629			-0.379	-0.124	1.681			-0.401	0.209	1.704			-0.396	0.377	1.736			-0.562	0.067	1.694			-0.591	-0.155	1.643			-0.589	-0.411	1.530			-0.567	-0.499	1.503			-0.267	0.122	1.659			-0.213	0.061	1.419
-0.382	-0.177	1.629			-0.379	-0.124	1.681			-0.400	0.209	1.705			-0.394	0.377	1.736			-0.561	0.067	1.694			-0.591	-0.156	1.643			-0.590	-0.413	1.529			-0.568	-0.500	1.502			-0.266	0.122	1.660			-0.213	0.060	1.419
-0.381	-0.178	1.629			-0.379	-0.124	1.681			-0.399	0.210	1.706			-0.393	0.377	1.737			-0.561	0.067	1.694			-0.591	-0.152	1.644			-0.590	-0.410	1.530			-0.569	-0.495	1.504			-0.265	0.123	1.660			-0.213	0.060	1.419
-0.381	-0.178	1.629			-0.379	-0.124	1.681			-0.398	0.211	1.707			-0.392	0.377	1.737			-0.560	0.068	1.694			-0.591	-0.149	1.646			-0.590	-0.407	1.532			-0.569	-0.497	1.503			-0.263	0.124	1.660			-0.214	0.060	1.419
-0.381	-0.178	1.629			-0.379	-0.125	1.681			-0.396	0.211	1.708			-0.392	0.378	1.737			-0.560	0.068	1.694			-0.591	-0.146	1.647			-0.591	-0.405	1.533			-0.569	-0.497	1.503			-0.257	0.121	1.666			-0.214	0.060	1.419
-0.381	-0.178	1.629			-0.378	-0.125	1.681			-0.395	0.211	1.709			-0.391	0.378	1.737			-0.559	0.068	1.694			-0.591	-0.144	1.647			-0.591	-0.404	1.533			-0.570	-0.498	1.503			-0.252	0.118	1.670			-0.214	0.060	1.419
-0.381	-0.179	1.629			-0.378	-0.125	1.681			-0.394	0.211	1.709			-0.390	0.378	1.738			-0.558	0.067	1.694			-0.591	-0.143	1.648			-0.591	-0.403	1.534			-0.570	-0.498	1.503			-0.249	0.117	1.673			-0.214	0.060	1.419
-0.381	-0.179	1.629			-0.378	-0.125	1.681			-0.393	0.210	1.710			-0.389	0.378	1.738			-0.558	0.066	1.693			-0.591	-0.142	1.649			-0.591	-0.402	1.534			-0.570	-0.499	1.503			-0.246	0.116	1.675			-0.215	0.060	1.419
-0.380	-0.179	1.629			-0.378	-0.125	1.681			-0.391	0.209	1.711			-0.388	0.378	1.738			-0.557	0.066	1.693			-0.591	-0.141	1.649			-0.592	-0.401	1.535			-0.570	-0.499	1.503			-0.244	0.116	1.677			-0.215	0.060	1.419
-0.380	-0.179	1.629			-0.378	-0.125	1.681			-0.390	0.208	1.712			-0.388	0.377	1.738			-0.556	0.065	1.693			-0.590	-0.149	1.647			-0.591	-0.409	1.532			-0.571	-0.499	1.503			-0.242	0.115	1.678			-0.215	0.061	1.419
-0.380	-0.180	1.629			-0.378	-0.126	1.681			-0.389	0.208	1.713			-0.387	0.377	1.738			-0.555	0.065	1.693			-0.589	-0.148	1.647			-0.591	-0.408	1.533			-0.570	-0.491	1.506			-0.241	0.115	1.680			-0.215	0.061	1.419
-0.379	-0.180	1.629			-0.377	-0.126	1.681			-0.388	0.207	1.714			-0.386	0.377	1.738			-0.555	0.064	1.693			-0.589	-0.155	1.646			-0.591	-0.415	1.531			-0.570	-0.491	1.506			-0.239	0.115	1.681			-0.215	0.061	1.418
-0.379	-0.181	1.629			-0.377	-0.127	1.681			-0.387	0.206	1.715			-0.385	0.377	1.738			-0.554	0.064	1.693			-0.588	-0.160	1.644			-0.591	-0.419	1.530			-0.570	-0.493	1.506			-0.238	0.114	1.682			-0.215	0.061	1.418
-0.378	-0.182	1.629			-0.376	-0.127	1.681			-0.386	0.206	1.716			-0.385	0.377	1.738			-0.553	0.063	1.693			-0.588	-0.163	1.644			-0.590	-0.422	1.529			-0.570	-0.494	1.506			-0.237	0.114	1.683			-0.215	0.061	1.418
-0.378	-0.182	1.629			-0.376	-0.128	1.682			-0.385	0.205	1.716			-0.384	0.376	1.738			-0.552	0.063	1.693			-0.588	-0.165	1.643			-0.590	-0.424	1.528			-0.570	-0.496	1.505			-0.236	0.114	1.683			-0.216	0.061	1.418
-0.377	-0.183	1.629			-0.375	-0.129	1.682			-0.385	0.205	1.717			-0.384	0.376	1.738			-0.552	0.062	1.693			-0.587	-0.168	1.642			-0.590	-0.426	1.527			-0.570	-0.497	1.505			-0.235	0.114	1.684			-0.216	0.061	1.418
-0.376	-0.184	1.629			-0.375	-0.130	1.682			-0.384	0.204	1.718			-0.384	0.376	1.738			-0.551	0.062	1.693			-0.587	-0.169	1.642			-0.590	-0.428	1.527			-0.570	-0.497	1.505			-0.235	0.113	1.685			-0.216	0.061	1.418
-0.376	-0.185	1.629			-0.374	-0.131	1.682			-0.383	0.203	1.719			-0.383	0.375	1.738			-0.550	0.061	1.693			-0.586	-0.172	1.641			-0.589	-0.430	1.526			-0.570	-0.497	1.505			-0.234	0.113	1.685			-0.216	0.061	1.419
-0.375	-0.185	1.629			-0.374	-0.131	1.682			-0.382	0.203	1.719			-0.383	0.375	1.738			-0.549	0.061	1.693			-0.586	-0.174	1.640			-0.589	-0.432	1.525			-0.570	-0.499	1.504			-0.233	0.113	1.686			-0.216	0.061	1.419
-0.375	-0.186	1.629			-0.373	-0.132	1.682			-0.382	0.202	1.720			-0.383	0.375	1.738			-0.549	0.060	1.693			-0.586	-0.176	1.640			-0.588	-0.434	1.524			-0.569	-0.500	1.503			-0.233	0.113	1.686			-0.216	0.062	1.419
-0.374	-0.187	1.629			-0.373	-0.133	1.683			-0.381	0.202	1.720			-0.382	0.374	1.738			-0.548	0.060	1.693			-0.585	-0.178	1.639			-0.588	-0.436	1.523			-0.569	-0.501	1.503			-0.232	0.113	1.687			-0.216	0.062	1.419
-0.374	-0.187	1.629			-0.372	-0.133	1.683			-0.381	0.201	1.721			-0.382	0.374	1.738			-0.548	0.059	1.693			-0.585	-0.179	1.639			-0.587	-0.437	1.522			-0.568	-0.501	1.503			-0.232	0.113	1.687			-0.216	0.062	1.419
-0.373	-0.188	1.629			-0.372	-0.134	1.683			-0.380	0.201	1.721			-0.382	0.374	1.738			-0.547	0.059	1.693			-0.584	-0.180	1.638			-0.587	-0.439	1.521			-0.568	-0.502	1.502			-0.231	0.112	1.688			-0.216	0.062	1.419
-0.373	-0.189	1.629			-0.371	-0.135	1.683			-0.380	0.200	1.722			-0.382	0.373	1.737			-0.546	0.058	1.693			-0.584	-0.182	1.638			-0.586	-0.440	1.521			-0.568	-0.502	1.502			-0.231	0.112	1.688			-0.217	0.062	1.419
-0.372	-0.189	1.629			-0.371	-0.135	1.683			-0.379	0.200	1.722			-0.382	0.373	1.737			-0.546	0.058	1.693			-0.584	-0.183	1.637			-0.586	-0.441	1.520			-0.568	-0.502	1.502			-0.230	0.112	1.688			-0.217	0.062	1.420
-0.372	-0.190	1.629			-0.370	-0.136	1.683			-0.379	0.199	1.723			-0.382	0.372	1.737			-0.545	0.057	1.693			-0.584	-0.184	1.637			-0.585	-0.442	1.519			-0.567	-0.503	1.501			-0.230	0.112	1.689			-0.217	0.062	1.420
-0.371	-0.190	1.629			-0.370	-0.136	1.683			-0.378	0.199	1.723			-0.382	0.372	1.737			-0.545	0.057	1.693			-0.583	-0.185	1.636			-0.585	-0.442	1.518			-0.566	-0.504	1.500			-0.230	0.112	1.689			-0.217	0.063	1.420
-0.371	-0.191	1.629			-0.370	-0.137	1.683			-0.378	0.198	1.724			-0.382	0.372	1.737			-0.544	0.057	1.693			-0.583	-0.185	1.636			-0.585	-0.443	1.517			-0.566	-0.505	1.499			-0.230	0.112	1.689			-0.217	0.063	1.421
-0.371	-0.191	1.629			-0.369	-0.137	1.683			-0.378	0.198	1.724			-0.382	0.371	1.737			-0.544	0.056	1.693			-0.583	-0.186	1.635			-0.584	-0.444	1.517			-0.565	-0.506	1.498			-0.230	0.112	1.690			-0.217	0.063	1.421
-0.370	-0.191	1.629			-0.369	-0.138	1.683			-0.378	0.197	1.724			-0.382	0.371	1.736			-0.544	0.056	1.693			-0.582	-0.187	1.635			-0.584	-0.444	1.516			-0.564	-0.506	1.497			-0.230	0.112	1.690			-0.217	0.063	1.422
-0.370	-0.192	1.629			-0.369	-0.138	1.684			-0.377	0.197	1.725			-0.382	0.370	1.736			-0.543	0.055	1.693			-0.582	-0.187	1.635			-0.583	-0.445	1.515			-0.564	-0.507	1.496			-0.230	0.112	1.691			-0.217	0.063	1.422
-0.370	-0.192	1.629			-0.368	-0.138	1.684			-0.377	0.197	1.725			-0.382	0.370	1.736			-0.560	0.045	1.692			-0.582	-0.187	1.634			-0.583	-0.445	1.514			-0.563	-0.507	1.495			-0.230	0.113	1.691			-0.217	0.064	1.423
-0.369	-0.192	1.629			-0.368	-0.138	1.684			-0.377	0.196	1.725			-0.382	0.370	1.736			-0.565	0.042	1.692			-0.582	-0.188	1.634			-0.582	-0.445	1.514			-0.563	-0.508	1.494			-0.230	0.113	1.692			-0.217	0.064	1.423
-0.369	-0.192	1.629			-0.368	-0.139	1.684			-0.377	0.196	1.726			-0.382	0.369	1.736			-0.568	0.039	1.692			-0.582	-0.188	1.634			-0.582	-0.445	1.513			-0.562	-0.508	1.493			-0.230	0.113	1.692			-0.217	0.064	1.424
-0.368	-0.191	1.630			-0.368	-0.139	1.684			-0.377	0.196	1.726			-0.382	0.369	1.736			-0.572	0.037	1.691			-0.581	-0.188	1.633			-0.581	-0.445	1.512			-0.562	-0.508	1.493			-0.230	0.113	1.692			-0.217	0.064	1.425
-0.368	-0.191	1.630			-0.367	-0.138	1.685			-0.376	0.195	1.726			-0.383	0.369	1.736			-0.574	0.035	1.691			-0.581	-0.189	1.633			-0.579	-0.416	1.520			-0.562	-0.492	1.496			-0.230	0.114	1.693			-0.217	0.064	1.425
-0.368	-0.191	1.630			-0.367	-0.138	1.685			-0.376	0.195	1.727			-0.383	0.369	1.736			-0.577	0.034	1.691			-0.581	-0.189	1.633			-0.579	-0.418	1.518			-0.562	-0.493	1.495			-0.230	0.114	1.693			-0.217	0.065	1.426
-0.368	-0.190	1.631			-0.367	-0.138	1.685			-0.376	0.195	1.727			-0.383	0.369	1.736			-0.579	0.032	1.691			-0.581	-0.189	1.632			-0.578	-0.419	1.516			-0.561	-0.494	1.494			-0.230	0.114	1.693			-0.217	0.065	1.426
-0.367	-0.190	1.631			-0.367	-0.138	1.686			-0.376	0.194	1.727			-0.383	0.368	1.736			-0.582	0.030	1.691			-0.581	-0.189	1.632			-0.578	-0.421	1.515			-0.561	-0.495	1.493			-0.230	0.114	1.693			-0.217	0.065	1.427
-0.367	-0.190	1.631			-0.366	-0.138	1.686			-0.376	0.194	1.728			-0.383	0.368	1.736			-0.584	0.029	1.691			-0.581	-0.189	1.632			-0.578	-0.422	1.514			-0.560	-0.496	1.492			-0.232	0.113	1.693			-0.217	0.065	1.428
-0.367	-0.189	1.632			-0.366	-0.138	1.686			-0.376	0.194	1.728			-0.384	0.368	1.736			-0.586	0.028	1.691			-0.581	-0.190	1.632			-0.577	-0.423	1.513			-0.560	-0.497	1.491			-0.232	0.113	1.693			-0.217	0.065	1.428
-0.367	-0.189	1.632			-0.366	-0.137	1.687			-0.376	0.194	1.728			-0.384	0.368	1.736			-0.587	0.027	1.691			-0.580	-0.190	1.632			-0.577	-0.424	1.511			-0.559	-0.498	1.490			-0.233	0.113	1.693			-0.217	0.066	1.429
-0.367	-0.188	1.632			-0.366	-0.137	1.687			-0.376	0.194	1.728			-0.384	0.368	1.737			-0.589	0.026	1.691			-0.580	-0.190	1.631			-0.577	-0.425	1.510			-0.559	-0.498	1.490			-0.233	0.113	1.693			-0.218	0.066	1.429
-0.366	-0.188	1.633			-0.366	-0.137	1.687			-0.376	0.193	1.729			-0.384	0.368	1.737			-0.590	0.025	1.691			-0.580	-0.190	1.631			-0.577	-0.426	1.510			-0.559	-0.499	1.489			-0.234	0.112	1.693			-0.218	0.066	1.430
-0.366	-0.188	1.633			-0.366	-0.137	1.688			-0.376	0.193	1.729			-0.385	0.367	1.737			-0.591	0.024	1.691			-0.580	-0.190	1.631			-0.577	-0.427	1.509			-0.558	-0.499	1.489			-0.234	0.112	1.693			-0.218	0.066	1.430
-0.366	-0.187	1.634			-0.366	-0.136	1.688			-0.376	0.193	1.729			-0.385	0.367	1.737			-0.593	0.023	1.691			-0.580	-0.190	1.631			-0.576	-0.427	1.509			-0.558	-0.500	1.488			-0.234	0.111	1.694			-0.218	0.066	1.431
-0.366	-0.187	1.634			-0.366	-0.136	1.688			-0.376	0.193	1.730			-0.385	0.367	1.738			-0.594	0.022	1.691			-0.580	-0.190	1.631			-0.576	-0.428	1.508			-0.558	-0.500	1.488			-0.235	0.111	1.694			-0.218	0.066	1.431
-0.366	-0.186	1.634			-0.366	-0.136	1.689			-0.376	0.193	1.730			-0.385	0.367	1.738			-0.595	0.022	1.692			-0.580	-0.190	1.631			-0.576	-0.428	1.508			-0.558	-0.501	1.487			-0.235	0.111	1.694			-0.218	0.066	1.431
-0.366	-0.186	1.634			-0.366	-0.136	1.689			-0.376	0.192	1.730			-0.386	0.367	1.738			-0.596	0.021	1.692			-0.580	-0.190	1.631			-0.576	-0.429	1.507			-0.557	-0.501	1.487			-0.235	0.111	1.694			-0.218	0.066	1.432
-0.366	-0.186	1.635			-0.365	-0.135	1.689			-0.376	0.192	1.731			-0.386	0.367	1.738			-0.597	0.020	1.692			-0.580	-0.190	1.631			-0.576	-0.429	1.507			-0.557	-0.502	1.486			-0.235	0.111	1.694			-0.218	0.067	1.432
-0.366	-0.185	1.635			-0.365	-0.135	1.690			-0.376	0.192	1.731			-0.386	0.367	1.739			-0.598	0.020	1.692			-0.580	-0.190	1.630			-0.576	-0.429	1.506			-0.557	-0.502	1.486			-0.235	0.111	1.694			-0.219	0.067	1.433
-0.366	-0.185	1.635			-0.365	-0.135	1.690			-0.377	0.192	1.731			-0.387	0.367	1.739			-0.598	0.019	1.692			-0.580	-0.190	1.630			-0.576	-0.430	1.506			-0.557	-0.503	1.486			-0.236	0.111	1.694			-0.219	0.067	1.433
-0.366	-0.185	1.636			-0.365	-0.135	1.690			-0.377	0.192	1.732			-0.387	0.367	1.739			-0.599	0.019	1.692			-0.580	-0.190	1.630			-0.576	-0.430	1.506			-0.557	-0.503	1.485			-0.236	0.110	1.694			-0.219	0.067	1.433
-0.366	-0.184	1.636			-0.366	-0.134	1.690			-0.377	0.192	1.732			-0.387	0.367	1.740			-0.600	0.018	1.692			-0.580	-0.190	1.630			-0.576	-0.430	1.505			-0.556	-0.503	1.485			-0.236	0.110	1.695			-0.219	0.067	1.434
-0.366	-0.184	1.636			-0.366	-0.134	1.691			-0.377	0.192	1.732			-0.387	0.367	1.740			-0.600	0.018	1.692			-0.580	-0.190	1.630			-0.576	-0.431	1.505			-0.556	-0.504	1.485			-0.236	0.110	1.695			-0.220	0.067	1.434
-0.366	-0.184	1.636			-0.366	-0.134	1.691			-0.377	0.192	1.733			-0.388	0.367	1.740			-0.601	0.017	1.692			-0.580	-0.190	1.630			-0.576	-0.431	1.505			-0.556	-0.504	1.484			-0.236	0.110	1.695			-0.220	0.067	1.434
-0.366	-0.184	1.636			-0.366	-0.134	1.691			-0.377	0.192	1.733			-0.388	0.367	1.741			-0.602	0.017	1.692			-0.580	-0.190	1.630			-0.576	-0.431	1.504			-0.556	-0.504	1.484			-0.236	0.110	1.695			-0.220	0.067	1.434
-0.366	-0.183	1.637			-0.366	-0.134	1.691			-0.378	0.192	1.733			-0.388	0.367	1.741			-0.602	0.017	1.692			-0.580	-0.190	1.630			-0.577	-0.432	1.504			-0.556	-0.505	1.484			-0.236	0.110	1.695			-0.220	0.067	1.435
-0.366	-0.183	1.637			-0.366	-0.133	1.692			-0.378	0.192	1.733			-0.388	0.367	1.741			-0.603	0.016	1.692			-0.580	-0.190	1.630			-0.577	-0.432	1.504			-0.556	-0.505	1.483			-0.236	0.110	1.695			-0.221	0.067	1.435
-0.366	-0.183	1.637			-0.366	-0.133	1.692			-0.378	0.191	1.734			-0.389	0.367	1.741			-0.603	0.016	1.692			-0.580	-0.189	1.630			-0.577	-0.432	1.503			-0.556	-0.505	1.483			-0.237	0.110	1.695			-0.221	0.067	1.435
-0.366	-0.183	1.637			-0.366	-0.133	1.692			-0.378	0.191	1.734			-0.389	0.367	1.742			-0.603	0.016	1.692			-0.580	-0.189	1.630			-0.577	-0.433	1.503			-0.556	-0.505	1.483			-0.237	0.110	1.695			-0.221	0.067	1.435
-0.366	-0.183	1.637			-0.366	-0.133	1.692			-0.378	0.191	1.734			-0.389	0.367	1.742			-0.604	0.016	1.692			-0.580	-0.189	1.629			-0.577	-0.433	1.503			-0.556	-0.506	1.483			-0.237	0.110	1.695			-0.221	0.067	1.436
-0.366	-0.182	1.637			-0.366	-0.133	1.692			-0.378	0.191	1.734			-0.389	0.367	1.742			-0.604	0.016	1.692			-0.580	-0.189	1.629			-0.577	-0.433	1.503			-0.556	-0.506	1.483			-0.237	0.110	1.696			-0.221	0.067	1.436
-0.366	-0.182	1.637			-0.366	-0.133	1.692			-0.378	0.191	1.734			-0.389	0.366	1.742			-0.604	0.016	1.693			-0.580	-0.189	1.629			-0.577	-0.434	1.503			-0.555	-0.506	1.482			-0.237	0.110	1.696			-0.221	0.067	1.436
-0.366	-0.182	1.638			-0.366	-0.132	1.692			-0.379	0.191	1.734			-0.389	0.366	1.742			-0.604	0.016	1.693			-0.580	-0.189	1.629			-0.577	-0.434	1.502			-0.555	-0.506	1.482			-0.237	0.110	1.696			-0.222	0.067	1.436
-0.366	-0.182	1.638			-0.366	-0.132	1.693			-0.379	0.191	1.735			-0.390	0.366	1.742			-0.604	0.016	1.693			-0.580	-0.189	1.629			-0.577	-0.434	1.502			-0.555	-0.506	1.482			-0.237	0.110	1.696			-0.222	0.067	1.436
-0.366	-0.182	1.638			-0.366	-0.132	1.693			-0.379	0.191	1.735			-0.390	0.366	1.742			-0.604	0.016	1.693			-0.580	-0.189	1.629			-0.577	-0.434	1.502			-0.555	-0.506	1.482			-0.237	0.110	1.696			-0.222	0.067	1.436
-0.366	-0.182	1.638			-0.366	-0.132	1.693			-0.379	0.191	1.735			-0.390	0.366	1.743			-0.604	0.016	1.693			-0.580	-0.189	1.629			-0.577	-0.435	1.502			-0.555	-0.506	1.482			-0.237	0.110	1.696			-0.222	0.067	1.436
-0.366	-0.182	1.638			-0.366	-0.132	1.693			-0.379	0.191	1.735			-0.390	0.366	1.743			-0.604	0.016	1.693			-0.580	-0.189	1.629			-0.578	-0.435	1.502			-0.555	-0.507	1.482			-0.237	0.110	1.696			-0.222	0.067	1.436
-0.366	-0.181	1.638			-0.366	-0.132	1.693			-0.379	0.191	1.735			-0.390	0.366	1.743			-0.604	0.016	1.693			-0.580	-0.189	1.629			-0.578	-0.435	1.502			-0.555	-0.507	1.481			-0.237	0.110	1.696			-0.222	0.067	1.437
-0.366	-0.181	1.638			-0.366	-0.132	1.693			-0.379	0.191	1.735			-0.390	0.366	1.743			-0.604	0.016	1.693			-0.580	-0.188	1.629			-0.578	-0.435	1.501			-0.555	-0.507	1.481			-0.238	0.110	1.696			-0.222	0.067	1.437
-0.366	-0.181	1.638			-0.366	-0.132	1.693			-0.379	0.191	1.735			-0.390	0.366	1.743			-0.604	0.016	1.693			-0.580	-0.188	1.629			-0.578	-0.435	1.501			-0.555	-0.507	1.481			-0.238	0.110	1.696			-0.222	0.067	1.437
-0.366	-0.181	1.638			-0.366	-0.132	1.693			-0.379	0.191	1.735			-0.390	0.366	1.743			-0.604	0.016	1.693			-0.580	-0.188	1.628			-0.578	-0.435	1.501			-0.555	-0.507	1.481			-0.238	0.110	1.696			-0.223	0.067	1.437
-0.366	-0.181	1.638			-0.366	-0.132	1.693			-0.380	0.191	1.735			-0.391	0.366	1.743			-0.604	0.016	1.693			-0.580	-0.187	1.628			-0.578	-0.435	1.501			-0.555	-0.507	1.481			-0.238	0.110	1.696			-0.223	0.067	1.437
-0.366	-0.181	1.638			-0.366	-0.132	1.693			-0.380	0.191	1.735			-0.391	0.366	1.743			-0.604	0.016	1.693			-0.580	-0.187	1.628			-0.578	-0.435	1.501			-0.555	-0.507	1.481			-0.238	0.110	1.696			-0.223	0.067	1.437
-0.366	-0.181	1.638			-0.366	-0.131	1.693			-0.380	0.191	1.735			-0.391	0.366	1.743			-0.604	0.016	1.693			-0.580	-0.187	1.628			-0.578	-0.435	1.501			-0.555	-0.507	1.481			-0.238	0.110	1.696			-0.222	0.067	1.437
-0.367	-0.181	1.638			-0.366	-0.131	1.693			-0.380	0.191	1.736			-0.391	0.366	1.743			-0.604	0.016	1.693			-0.580	-0.187	1.628			-0.578	-0.435	1.501			-0.555	-0.508	1.480			-0.238	0.110	1.696			-0.222	0.067	1.437
-0.367	-0.181	1.638			-0.366	-0.131	1.693			-0.380	0.191	1.736			-0.391	0.366	1.743			-0.604	0.016	1.693			-0.579	-0.186	1.628			-0.578	-0.435	1.501			-0.555	-0.508	1.480			-0.238	0.110	1.696			-0.222	0.067	1.437
-0.367	-0.181	1.638			-0.366	-0.131	1.693			-0.380	0.191	1.736			-0.391	0.366	1.743			-0.604	0.016	1.693			-0.578	-0.185	1.629			-0.578	-0.435	1.501			-0.555	-0.508	1.480			-0.238	0.110	1.696			-0.222	0.067	1.437
-0.367	-0.181	1.638			-0.366	-0.131	1.693			-0.380	0.191	1.736			-0.391	0.366	1.743			-0.604	0.016	1.693			-0.578	-0.185	1.628			-0.578	-0.435	1.501			-0.555	-0.508	1.480			-0.238	0.111	1.696			-0.222	0.066	1.437
-0.367	-0.180	1.638			-0.366	-0.131	1.694			-0.380	0.191	1.736			-0.391	0.366	1.743			-0.604	0.016	1.693			-0.578	-0.185	1.629			-0.578	-0.435	1.501			-0.555	-0.508	1.480			-0.239	0.111	1.696			-0.221	0.066	1.437
-0.367	-0.180	1.638			-0.366	-0.131	1.694			-0.380	0.191	1.736			-0.391	0.366	1.743			-0.604	0.016	1.693			-0.578	-0.186	1.628			-0.578	-0.436	1.500			-0.555	-0.508	1.480			-0.239	0.111	1.696			-0.221	0.066	1.437
-0.367	-0.180	1.638			-0.366	-0.131	1.694			-0.380	0.191	1.736			-0.391	0.366	1.743			-0.604	0.016	1.693			-0.578	-0.186	1.627			-0.578	-0.436	1.500			-0.555	-0.508	1.480			-0.239	0.111	1.696			-0.221	0.066	1.437
-0.367	-0.180	1.638			-0.366	-0.131	1.694			-0.380	0.190	1.736			-0.391	0.366	1.743			-0.604	0.016	1.693			-0.578	-0.187	1.627			-0.578	-0.436	1.500			-0.555	-0.508	1.479			-0.239	0.111	1.696			-0.220	0.066	1.437
-0.367	-0.180	1.638			-0.366	-0.131	1.694			-0.381	0.190	1.736			-0.391	0.366	1.743			-0.604	0.016	1.693			-0.578	-0.187	1.627			-0.578	-0.437	1.500			-0.555	-0.509	1.479			-0.240	0.111	1.695			-0.220	0.065	1.437
-0.367	-0.180	1.638			-0.366	-0.131	1.694			-0.381	0.190	1.736			-0.391	0.366	1.743			-0.604	0.016	1.693			-0.578	-0.187	1.626			-0.579	-0.437	1.499			-0.555	-0.509	1.479			-0.240	0.111	1.695			-0.220	0.065	1.437
-0.367	-0.180	1.638			-0.366	-0.131	1.694			-0.381	0.190	1.736			-0.391	0.366	1.743			-0.604	0.016	1.693			-0.578	-0.187	1.626			-0.579	-0.437	1.499			-0.555	-0.509	1.479			-0.240	0.111	1.695			-0.220	0.065	1.437
-0.367	-0.180	1.638			-0.366	-0.131	1.694			-0.381	0.190	1.736			-0.392	0.366	1.743			-0.604	0.017	1.693			-0.578	-0.187	1.626			-0.579	-0.437	1.499			-0.555	-0.509	1.479			-0.240	0.111	1.695			-0.220	0.065	1.437
-0.367	-0.180	1.638			-0.366	-0.131	1.693			-0.381	0.190	1.736			-0.392	0.366	1.743			-0.604	0.017	1.692			-0.578	-0.187	1.626			-0.579	-0.437	1.499			-0.555	-0.509	1.479			-0.240	0.111	1.695			-0.219	0.065	1.437
-0.367	-0.180	1.638			-0.366	-0.131	1.693			-0.381	0.190	1.736			-0.392	0.366	1.743			-0.604	0.017	1.692			-0.578	-0.187	1.626			-0.578	-0.437	1.499			-0.555	-0.509	1.479			-0.240	0.111	1.695			-0.219	0.065	1.437
-0.367	-0.180	1.638			-0.366	-0.131	1.693			-0.381	0.190	1.736			-0.392	0.366	1.743			-0.604	0.017	1.692			-0.578	-0.187	1.626			-0.578	-0.437	1.499			-0.555	-0.509	1.479			-0.240	0.112	1.695			-0.219	0.065	1.437
-0.367	-0.180	1.638			-0.366	-0.131	1.693			-0.381	0.190	1.736			-0.392	0.366	1.743			-0.604	0.017	1.692			-0.578	-0.187	1.625			-0.578	-0.437	1.499			-0.555	-0.509	1.478			-0.240	0.112	1.695			-0.219	0.065	1.437
-0.367	-0.180	1.638			-0.366	-0.130	1.693			-0.381	0.190	1.736			-0.393	0.365	1.743			-0.604	0.017	1.692			-0.578	-0.187	1.625			-0.578	-0.438	1.499			-0.555	-0.509	1.478			-0.240	0.112	1.695			-0.219	0.065	1.437
-0.367	-0.180	1.638			-0.367	-0.130	1.693			-0.381	0.190	1.736			-0.393	0.365	1.743			-0.604	0.017	1.692			-0.577	-0.187	1.627			-0.578	-0.437	1.499			-0.555	-0.509	1.478			-0.240	0.112	1.695			-0.220	0.065	1.437
-0.367	-0.180	1.638			-0.367	-0.130	1.693			-0.381	0.190	1.736			-0.393	0.365	1.743			-0.604	0.017	1.692			-0.576	-0.186	1.628			-0.578	-0.437	1.499			-0.555	-0.509	1.478			-0.240	0.112	1.695			-0.220	0.065	1.436
-0.367	-0.180	1.638			-0.367	-0.130	1.693			-0.382	0.190	1.736			-0.394	0.365	1.743			-0.604	0.017	1.692			-0.576	-0.186	1.628			-0.578	-0.437	1.499			-0.555	-0.510	1.478			-0.240	0.112	1.694			-0.220	0.064	1.436
-0.367	-0.179	1.638			-0.367	-0.130	1.693			-0.382	0.190	1.736			-0.394	0.365	1.743			-0.604	0.017	1.692			-0.576	-0.186	1.628			-0.578	-0.437	1.499			-0.555	-0.510	1.478			-0.240	0.112	1.694			-0.220	0.064	1.436
-0.367	-0.179	1.638			-0.367	-0.130	1.693			-0.382	0.190	1.736			-0.394	0.365	1.743			-0.604	0.017	1.692			-0.576	-0.186	1.628			-0.577	-0.437	1.499			-0.555	-0.509	1.478			-0.240	0.112	1.694			-0.220	0.064	1.436
-0.367	-0.179	1.638			-0.367	-0.130	1.693			-0.382	0.190	1.736			-0.395	0.365	1.743			-0.604	0.017	1.692			-0.575	-0.186	1.628			-0.577	-0.437	1.499			-0.555	-0.508	1.479			-0.240	0.113	1.694			-0.220	0.064	1.436
-0.367	-0.179	1.638			-0.367	-0.130	1.693			-0.382	0.190	1.736			-0.395	0.365	1.743			-0.604	0.017	1.692			-0.575	-0.186	1.628			-0.577	-0.437	1.499			-0.554	-0.508	1.478			-0.241	0.117	1.694			-0.220	0.064	1.436
-0.367	-0.179	1.638			-0.367	-0.130	1.693			-0.382	0.190	1.736			-0.395	0.364	1.743			-0.604	0.017	1.692			-0.575	-0.186	1.629			-0.577	-0.437	1.499			-0.554	-0.508	1.478			-0.241	0.118	1.694			-0.220	0.064	1.436
-0.367	-0.179	1.638			-0.367	-0.130	1.693			-0.382	0.190	1.736			-0.396	0.364	1.742			-0.604	0.017	1.692			-0.575	-0.186	1.629			-0.577	-0.437	1.499			-0.554	-0.508	1.478			-0.241	0.119	1.694			-0.220	0.064	1.436
-0.367	-0.179	1.638			-0.367	-0.130	1.693			-0.382	0.190	1.736			-0.396	0.364	1.742			-0.604	0.017	1.692			-0.574	-0.185	1.630			-0.576	-0.436	1.500			-0.554	-0.508	1.478			-0.241	0.119	1.694			-0.220	0.064	1.436
-0.367	-0.179	1.638			-0.367	-0.130	1.693			-0.382	0.190	1.736			-0.397	0.364	1.742			-0.604	0.017	1.692			-0.574	-0.185	1.630			-0.576	-0.436	1.500			-0.554	-0.508	1.478			-0.241	0.119	1.694			-0.220	0.064	1.436
-0.367	-0.179	1.638			-0.367	-0.130	1.693			-0.382	0.190	1.736			-0.397	0.364	1.742			-0.604	0.017	1.692			-0.574	-0.185	1.630			-0.576	-0.436	1.500			-0.554	-0.508	1.478			-0.241	0.120	1.694			-0.220	0.064	1.436
-0.367	-0.179	1.638			-0.367	-0.130	1.693			-0.383	0.190	1.736			-0.398	0.363	1.742			-0.603	0.017	1.692			-0.573	-0.184	1.630			-0.576	-0.435	1.500			-0.554	-0.505	1.479			-0.241	0.120	1.693			-0.220	0.064	1.436
-0.367	-0.179	1.637			-0.367	-0.130	1.693			-0.383	0.190	1.736			-0.398	0.363	1.742			-0.603	0.017	1.692			-0.573	-0.184	1.630			-0.576	-0.435	1.500			-0.554	-0.505	1.479			-0.241	0.120	1.693			-0.219	0.063	1.436
-0.367	-0.179	1.637			-0.367	-0.130	1.693			-0.383	0.190	1.736			-0.398	0.363	1.742			-0.603	0.017	1.692			-0.572	-0.183	1.631			-0.575	-0.435	1.501			-0.554	-0.505	1.479			-0.241	0.121	1.693			-0.219	0.063	1.436
-0.367	-0.179	1.637			-0.367	-0.130	1.693			-0.383	0.190	1.736			-0.399	0.363	1.742			-0.603	0.018	1.692			-0.572	-0.183	1.631			-0.575	-0.435	1.501			-0.554	-0.505	1.479			-0.241	0.121	1.693			-0.219	0.063	1.436
-0.367	-0.179	1.637			-0.367	-0.130	1.693			-0.383	0.190	1.736			-0.399	0.363	1.742			-0.603	0.018	1.692			-0.572	-0.183	1.631			-0.575	-0.435	1.501			-0.554	-0.505	1.479			-0.241	0.121	1.693			-0.219	0.063	1.436
-0.367	-0.179	1.637			-0.367	-0.130	1.693			-0.383	0.190	1.736			-0.399	0.362	1.742			-0.603	0.018	1.692			-0.572	-0.183	1.631			-0.575	-0.435	1.501			-0.554	-0.505	1.479			-0.241	0.121	1.693			-0.219	0.063	1.436
-0.367	-0.179	1.637			-0.367	-0.130	1.693			-0.383	0.190	1.736			-0.399	0.362	1.742			-0.603	0.018	1.692			-0.573	-0.183	1.631			-0.575	-0.434	1.501			-0.554	-0.505	1.479			-0.241	0.121	1.693			-0.219	0.063	1.436
-0.367	-0.179	1.637			-0.367	-0.130	1.693			-0.383	0.190	1.736			-0.400	0.362	1.742			-0.603	0.018	1.692			-0.573	-0.183	1.631			-0.575	-0.434	1.501			-0.554	-0.505	1.479			-0.241	0.122	1.693			-0.219	0.063	1.436
-0.367	-0.179	1.637			-0.367	-0.130	1.693			-0.383	0.190	1.736			-0.400	0.362	1.742			-0.603	0.018	1.692			-0.573	-0.183	1.631			-0.575	-0.434	1.501			-0.554	-0.505	1.479			-0.241	0.122	1.693			-0.219	0.063	1.435
-0.367	-0.179	1.637			-0.367	-0.130	1.693			-0.383	0.190	1.736			-0.400	0.362	1.742			-0.603	0.018	1.692			-0.573	-0.183	1.631			-0.575	-0.434	1.501			-0.554	-0.506	1.479			-0.241	0.122	1.693			-0.219	0.063	1.435
-0.367	-0.179	1.637			-0.367	-0.130	1.692			-0.383	0.190	1.736			-0.400	0.362	1.742			-0.603	0.017	1.692			-0.573	-0.183	1.631			-0.575	-0.434	1.501			-0.554	-0.506	1.479			-0.241	0.122	1.693			-0.219	0.062	1.435
-0.367	-0.179	1.637			-0.367	-0.130	1.692			-0.383	0.190	1.736			-0.400	0.362	1.742			-0.603	0.017	1.692			-0.573	-0.183	1.631			-0.575	-0.435	1.501			-0.554	-0.506	1.479			-0.241	0.122	1.693			-0.218	0.062	1.435
-0.367	-0.179	1.637			-0.366	-0.130	1.692			-0.383	0.190	1.736			-0.400	0.362	1.742			-0.602	0.017	1.692			-0.573	-0.183	1.631			-0.575	-0.435	1.501			-0.554	-0.506	1.478			-0.241	0.122	1.693			-0.218	0.062	1.435
-0.367	-0.179	1.637			-0.366	-0.130	1.692			-0.383	0.190	1.736			-0.400	0.362	1.741			-0.602	0.017	1.692			-0.573	-0.183	1.631			-0.575	-0.435	1.501			-0.554	-0.506	1.478			-0.241	0.122	1.693			-0.218	0.062	1.435
-0.367	-0.179	1.637			-0.366	-0.130	1.692			-0.383	0.190	1.736			-0.400	0.362	1.741			-0.602	0.017	1.692			-0.573	-0.183	1.630			-0.575	-0.435	1.501			-0.554	-0.507	1.478			-0.241	0.122	1.693			-0.218	0.062	1.435
-0.367	-0.179	1.636			-0.366	-0.130	1.692			-0.383	0.190	1.736			-0.400	0.362	1.741			-0.602	0.017	1.692			-0.574	-0.183	1.630			-0.574	-0.435	1.501			-0.553	-0.507	1.478			-0.241	0.122	1.693			-0.218	0.062	1.435
-0.367	-0.179	1.636			-0.366	-0.130	1.692			-0.383	0.190	1.735			-0.400	0.362	1.741			-0.602	0.017	1.692			-0.574	-0.183	1.630			-0.574	-0.435	1.501			-0.553	-0.507	1.478			-0.241	0.122	1.693			-0.217	0.061	1.435
-0.366	-0.179	1.636			-0.366	-0.130	1.692			-0.383	0.190	1.735			-0.400	0.362	1.741			-0.602	0.017	1.691			-0.574	-0.183	1.630			-0.574	-0.435	1.501			-0.553	-0.507	1.478			-0.241	0.123	1.693			-0.217	0.061	1.435
-0.366	-0.179	1.636			-0.366	-0.130	1.692			-0.383	0.190	1.735			-0.400	0.362	1.741			-0.602	0.017	1.691			-0.574	-0.183	1.630			-0.574	-0.435	1.501			-0.553	-0.507	1.478			-0.241	0.123	1.693			-0.216	0.061	1.435
-0.366	-0.179	1.636			-0.366	-0.130	1.692			-0.383	0.190	1.735			-0.399	0.362	1.741			-0.601	0.017	1.691			-0.573	-0.183	1.629			-0.574	-0.435	1.501			-0.553	-0.508	1.477			-0.241	0.123	1.693			-0.216	0.061	1.435
-0.366	-0.178	1.636			-0.366	-0.129	1.691			-0.383	0.190	1.735			-0.399	0.362	1.741			-0.601	0.017	1.691			-0.572	-0.183	1.629			-0.574	-0.435	1.501			-0.553	-0.508	1.477			-0.241	0.123	1.693			-0.215	0.060	1.435
-0.366	-0.178	1.636			-0.366	-0.129	1.691			-0.383	0.190	1.735			-0.398	0.362	1.741			-0.601	0.017	1.691			-0.572	-0.182	1.627			-0.574	-0.435	1.501			-0.553	-0.508	1.477			-0.241	0.123	1.693			-0.214	0.059	1.435
-0.366	-0.178	1.636			-0.366	-0.129	1.691			-0.383	0.191	1.734			-0.397	0.363	1.741			-0.601	0.018	1.691			-0.573	-0.180	1.626			-0.573	-0.434	1.501			-0.553	-0.508	1.477			-0.241	0.123	1.693			-0.199	0.054	1.438
-0.366	-0.178	1.635			-0.366	-0.128	1.691			-0.383	0.194	1.733			-0.397	0.363	1.741			-0.582	0.033	1.684			-0.573	-0.182	1.623			-0.573	-0.434	1.500			-0.553	-0.508	1.477			-0.241	0.122	1.693			-0.191	0.051	1.440
-0.365	-0.179	1.635			-0.366	-0.129	1.690			-0.384	0.195	1.731			-0.396	0.364	1.740			-0.574	0.040	1.682			-0.573	-0.183	1.621			-0.572	-0.436	1.498			-0.553	-0.508	1.476			-0.243	0.103	1.691			-0.186	0.049	1.442
-0.366	-0.181	1.633			-0.367	-0.131	1.689			-0.386	0.193	1.728			-0.395	0.364	1.740			-0.569	0.044	1.680			-0.573	-0.184	1.619			-0.570	-0.437	1.496			-0.552	-0.508	1.475			-0.245	0.092	1.689			-0.183	0.048	1.442
-0.366	-0.184	1.632			-0.368	-0.134	1.687			-0.388	0.191	1.725			-0.395	0.364	1.740			-0.565	0.046	1.678			-0.574	-0.185	1.617			-0.569	-0.439	1.494			-0.552	-0.508	1.474			-0.246	0.088	1.689			-0.181	0.047	1.443
-0.367	-0.187	1.631			-0.370	-0.137	1.686			-0.391	0.186	1.722			-0.394	0.365	1.740			-0.562	0.049	1.677			-0.574	-0.186	1.616			-0.567	-0.440	1.491			-0.551	-0.508	1.473			-0.247	0.081	1.688			-0.179	0.046	1.443
-0.367	-0.190	1.630			-0.371	-0.139	1.685			-0.393	0.182	1.720			-0.394	0.366	1.740			-0.559	0.051	1.676			-0.574	-0.187	1.614			-0.565	-0.440	1.489			-0.550	-0.508	1.471			-0.248	0.076	1.688			-0.178	0.045	1.444
-0.368	-0.192	1.629			-0.372	-0.141	1.684			-0.394	0.180	1.719			-0.394	0.368	1.741			-0.556	0.054	1.675			-0.574	-0.188	1.613			-0.563	-0.441	1.487			-0.549	-0.507	1.469			-0.249	0.072	1.688			-0.176	0.044	1.444
-0.368	-0.193	1.629			-0.372	-0.142	1.683			-0.395	0.180	1.719			-0.402	0.368	1.738			-0.552	0.057	1.674			-0.574	-0.188	1.612			-0.562	-0.441	1.485			-0.547	-0.506	1.467			-0.250	0.070	1.688			-0.174	0.042	1.446
-0.368	-0.193	1.628			-0.373	-0.143	1.683			-0.395	0.179	1.718			-0.406	0.368	1.736			-0.548	0.059	1.673			-0.574	-0.188	1.611			-0.561	-0.441	1.483			-0.546	-0.505	1.465			-0.250	0.069	1.688			-0.171	0.041	1.447
-0.368	-0.194	1.628			-0.373	-0.143	1.682			-0.395	0.179	1.718			-0.410	0.368	1.734			-0.544	0.062	1.673			-0.574	-0.188	1.610			-0.560	-0.441	1.482			-0.545	-0.505	1.464			-0.250	0.067	1.687			-0.168	0.039	1.448
-0.368	-0.194	1.628			-0.373	-0.144	1.682			-0.395	0.180	1.718			-0.412	0.369	1.733			-0.540	0.064	1.672			-0.574	-0.189	1.609			-0.559	-0.441	1.480			-0.544	-0.504	1.463			-0.250	0.066	1.687			-0.166	0.038	1.449
-0.368	-0.195	1.627			-0.373	-0.144	1.682			-0.396	0.180	1.718			-0.413	0.369	1.732			-0.536	0.066	1.671			-0.574	-0.189	1.609			-0.558	-0.441	1.479			-0.544	-0.504	1.461			-0.251	0.065	1.688			-0.163	0.037	1.450
-0.368	-0.195	1.627			-0.374	-0.144	1.682			-0.396	0.181	1.717			-0.414	0.369	1.732			-0.533	0.068	1.671			-0.574	-0.189	1.608			-0.558	-0.441	1.478			-0.543	-0.503	1.460			-0.251	0.064	1.688			-0.161	0.036	1.451
-0.368	-0.195	1.627			-0.374	-0.144	1.681			-0.396	0.181	1.717			-0.415	0.369	1.731			-0.531	0.070	1.670			-0.574	-0.189	1.607			-0.557	-0.441	1.478			-0.543	-0.503	1.460			-0.251	0.063	1.688			-0.160	0.037	1.451
-0.368	-0.195	1.627			-0.374	-0.144	1.681			-0.396	0.182	1.717			-0.416	0.369	1.731			-0.529	0.071	1.670			-0.574	-0.189	1.606			-0.557	-0.441	1.477			-0.543	-0.503	1.459			-0.251	0.063	1.688			-0.158	0.037	1.451
-0.368	-0.196	1.626			-0.374	-0.144	1.681			-0.396	0.183	1.717			-0.416	0.369	1.730			-0.527	0.072	1.670			-0.574	-0.190	1.605			-0.557	-0.441	1.476			-0.543	-0.503	1.458			-0.251	0.062	1.688			-0.157	0.037	1.452
-0.368	-0.196	1.626			-0.374	-0.145	1.681			-0.396	0.183	1.717			-0.417	0.369	1.730			-0.525	0.073	1.669			-0.575	-0.190	1.605			-0.557	-0.442	1.475			-0.543	-0.503	1.458			-0.251	0.062	1.688			-0.156	0.036	1.452
-0.368	-0.196	1.626			-0.375	-0.145	1.680			-0.396	0.183	1.717			-0.418	0.369	1.730			-0.524	0.074	1.669			-0.575	-0.190	1.604			-0.557	-0.442	1.475			-0.542	-0.503	1.457			-0.251	0.061	1.689			-0.155	0.036	1.452
-0.368	-0.196	1.626			-0.375	-0.145	1.680			-0.396	0.184	1.717			-0.418	0.370	1.729			-0.523	0.075	1.669			-0.575	-0.190	1.603			-0.562	-0.426	1.482			-0.545	-0.496	1.459			-0.251	0.061	1.689			-0.154	0.036	1.452
-0.368	-0.196	1.626			-0.375	-0.145	1.680			-0.395	0.184	1.718			-0.418	0.370	1.729			-0.521	0.076	1.669			-0.575	-0.190	1.603			-0.564	-0.427	1.481			-0.545	-0.496	1.458			-0.251	0.061	1.689			-0.154	0.038	1.450
-0.368	-0.196	1.626			-0.375	-0.145	1.680			-0.395	0.184	1.718			-0.419	0.370	1.729			-0.520	0.077	1.668			-0.576	-0.191	1.602			-0.564	-0.428	1.481			-0.546	-0.496	1.458			-0.251	0.060	1.689			-0.153	0.038	1.450
-0.368	-0.196	1.626			-0.375	-0.145	1.680			-0.395	0.185	1.718			-0.419	0.370	1.728			-0.519	0.077	1.668			-0.576	-0.191	1.602			-0.565	-0.428	1.480			-0.546	-0.496	1.458			-0.250	0.060	1.690			-0.153	0.039	1.448
-0.368	-0.196	1.626			-0.375	-0.145	1.680			-0.394	0.185	1.718			-0.420	0.370	1.728			-0.518	0.078	1.668			-0.576	-0.191	1.601			-0.568	-0.419	1.485			-0.548	-0.491	1.459			-0.250	0.060	1.690			-0.153	0.041	1.444
-0.368	-0.196	1.625			-0.375	-0.144	1.680			-0.394	0.185	1.718			-0.420	0.370	1.728			-0.517	0.078	1.668			-0.577	-0.191	1.601			-0.570	-0.414	1.488			-0.549	-0.488	1.460			-0.250	0.060	1.690			-0.153	0.044	1.439
-0.368	-0.196	1.625			-0.375	-0.144	1.680			-0.393	0.186	1.718			-0.420	0.370	1.727			-0.516	0.079	1.668			-0.577	-0.191	1.600			-0.571	-0.409	1.490			-0.551	-0.485	1.462			-0.249	0.060	1.690			-0.154	0.047	1.433
-0.368	-0.196	1.625			-0.375	-0.144	1.680			-0.393	0.186	1.719			-0.420	0.370	1.727			-0.516	0.079	1.668			-0.577	-0.191	1.600			-0.572	-0.402	1.494			-0.553	-0.480	1.464			-0.249	0.060	1.691			-0.154	0.049	1.428
-0.368	-0.196	1.625			-0.375	-0.144	1.680			-0.392	0.186	1.719			-0.420	0.370	1.727			-0.515	0.080	1.668			-0.577	-0.191	1.600			-0.573	-0.399	1.496			-0.554	-0.478	1.465			-0.249	0.061	1.691			-0.154	0.050	1.425
-0.368	-0.195	1.626			-0.375	-0.144	1.680			-0.392	0.187	1.719			-0.420	0.370	1.727			-0.514	0.080	1.668			-0.577	-0.192	1.600			-0.573	-0.408	1.493			-0.554	-0.480	1.465			-0.248	0.061	1.691			-0.154	0.051	1.423
-0.367	-0.195	1.626			-0.375	-0.143	1.680			-0.391	0.187	1.720			-0.420	0.370	1.726			-0.514	0.080	1.668			-0.578	-0.192	1.599			-0.574	-0.402	1.498			-0.555	-0.476	1.467			-0.248	0.061	1.692			-0.154	0.051	1.421
-0.367	-0.195	1.626			-0.375	-0.143	1.680			-0.390	0.187	1.720			-0.420	0.370	1.726			-0.513	0.080	1.668			-0.578	-0.192	1.599			-0.575	-0.398	1.501			-0.556	-0.473	1.469			-0.247	0.061	1.692			-0.156	0.054	1.418
-0.367	-0.194	1.626			-0.375	-0.143	1.680			-0.390	0.187	1.720			-0.419	0.370	1.726			-0.513	0.080	1.668			-0.578	-0.192	1.599			-0.576	-0.406	1.498			-0.556	-0.478	1.468			-0.246	0.062	1.692			-0.155	0.055	1.417
-0.367	-0.194	1.626			-0.375	-0.142	1.680			-0.389	0.187	1.721			-0.419	0.369	1.726			-0.513	0.080	1.668			-0.578	-0.192	1.599			-0.576	-0.401	1.501			-0.558	-0.475	1.470			-0.246	0.062	1.693			-0.155	0.055	1.416
-0.367	-0.193	1.626			-0.375	-0.142	1.681			-0.388	0.188	1.721			-0.418	0.369	1.726			-0.512	0.080	1.669			-0.578	-0.192	1.599			-0.577	-0.398	1.504			-0.558	-0.473	1.471			-0.245	0.062	1.693			-0.155	0.055	1.414
-0.367	-0.193	1.626			-0.375	-0.142	1.681			-0.387	0.188	1.721			-0.417	0.369	1.726			-0.512	0.080	1.669			-0.579	-0.192	1.599			-0.577	-0.406	1.501			-0.558	-0.478	1.470			-0.245	0.062	1.693			-0.156	0.056	1.413
-0.367	-0.192	1.626			-0.374	-0.141	1.681			-0.386	0.188	1.722			-0.417	0.369	1.726			-0.512	0.080	1.669			-0.579	-0.192	1.599			-0.577	-0.404	1.502			-0.559	-0.477	1.471			-0.244	0.063	1.694			-0.156	0.056	1.412
-0.367	-0.192	1.626			-0.374	-0.141	1.681			-0.386	0.188	1.722			-0.416	0.369	1.726			-0.512	0.079	1.669			-0.579	-0.192	1.599			-0.578	-0.409	1.500			-0.559	-0.481	1.470			-0.243	0.063	1.694			-0.156	0.057	1.411
-0.367	-0.192	1.627			-0.374	-0.141	1.681			-0.385	0.188	1.722			-0.415	0.368	1.725			-0.512	0.079	1.669			-0.579	-0.192	1.600			-0.578	-0.405	1.503			-0.560	-0.479	1.471			-0.243	0.063	1.694			-0.156	0.057	1.410
-0.366	-0.191	1.627			-0.374	-0.140	1.681			-0.384	0.188	1.723			-0.414	0.368	1.725			-0.512	0.079	1.669			-0.579	-0.193	1.600			-0.578	-0.401	1.505			-0.561	-0.477	1.473			-0.242	0.063	1.695			-0.156	0.056	1.409
-0.366	-0.191	1.627			-0.374	-0.140	1.681			-0.383	0.188	1.723			-0.413	0.368	1.725			-0.511	0.078	1.670			-0.579	-0.193	1.600			-0.578	-0.399	1.506			-0.561	-0.475	1.474			-0.241	0.064	1.695			-0.156	0.056	1.408
-0.366	-0.191	1.627			-0.374	-0.140	1.681			-0.382	0.188	1.723			-0.412	0.367	1.725			-0.511	0.078	1.670			-0.579	-0.193	1.600			-0.578	-0.408	1.501			-0.561	-0.480	1.473			-0.241	0.064	1.695			-0.155	0.055	1.408
-0.366	-0.190	1.627			-0.373	-0.140	1.682			-0.381	0.188	1.723			-0.411	0.367	1.725			-0.512	0.078	1.670			-0.579	-0.193	1.600			-0.578	-0.414	1.498			-0.560	-0.484	1.472			-0.240	0.064	1.695			-0.155	0.055	1.407
-0.366	-0.190	1.627			-0.373	-0.139	1.682			-0.381	0.188	1.723			-0.410	0.367	1.725			-0.512	0.077	1.670			-0.580	-0.193	1.601			-0.578	-0.418	1.496			-0.560	-0.486	1.471			-0.239	0.064	1.695			-0.156	0.055	1.406
-0.366	-0.190	1.627			-0.373	-0.139	1.682			-0.380	0.188	1.724			-0.409	0.367	1.725			-0.512	0.077	1.670			-0.580	-0.193	1.601			-0.578	-0.422	1.495			-0.560	-0.489	1.470			-0.239	0.064	1.696			-0.156	0.055	1.406
-0.366	-0.189	1.627			-0.373	-0.139	1.682			-0.380	0.187	1.724			-0.408	0.366	1.724			-0.512	0.076	1.670			-0.580	-0.194	1.601			-0.578	-0.424	1.493			-0.560	-0.490	1.470			-0.238	0.064	1.696			-0.156	0.054	1.405
-0.366	-0.189	1.627			-0.373	-0.139	1.682			-0.379	0.187	1.724			-0.407	0.366	1.724			-0.512	0.076	1.671			-0.580	-0.194	1.601			-0.578	-0.426	1.492			-0.560	-0.492	1.470			-0.238	0.065	1.696			-0.156	0.054	1.405
-0.366	-0.189	1.627			-0.373	-0.138	1.682			-0.379	0.187	1.724			-0.407	0.366	1.724			-0.512	0.076	1.671			-0.580	-0.194	1.601			-0.578	-0.428	1.492			-0.560	-0.494	1.469			-0.237	0.065	1.696			-0.156	0.053	1.404
-0.365	-0.189	1.627			-0.372	-0.138	1.682			-0.378	0.187	1.724			-0.406	0.366	1.724			-0.513	0.075	1.671			-0.580	-0.194	1.602			-0.578	-0.430	1.491			-0.560	-0.495	1.469			-0.237	0.065	1.696			-0.156	0.053	1.404
-0.365	-0.189	1.627			-0.372	-0.138	1.682			-0.378	0.187	1.724			-0.405	0.366	1.724			-0.513	0.075	1.671			-0.580	-0.194	1.602			-0.578	-0.431	1.490			-0.560	-0.496	1.469			-0.237	0.065	1.696			-0.156	0.052	1.404
-0.365	-0.189	1.627			-0.372	-0.138	1.682			-0.377	0.187	1.724			-0.405	0.366	1.724			-0.513	0.074	1.671			-0.580	-0.195	1.602			-0.578	-0.426	1.492			-0.560	-0.495	1.469			-0.236	0.065	1.696			-0.156	0.051	1.403
-0.365	-0.188	1.627			-0.372	-0.138	1.682			-0.377	0.187	1.724			-0.404	0.365	1.724			-0.513	0.074	1.671			-0.580	-0.195	1.602			-0.578	-0.427	1.492			-0.560	-0.496	1.469			-0.236	0.065	1.696			-0.156	0.050	1.403
-0.365	-0.188	1.627			-0.372	-0.138	1.682			-0.376	0.186	1.724			-0.404	0.365	1.724			-0.513	0.074	1.672			-0.580	-0.195	1.603			-0.578	-0.428	1.492			-0.560	-0.497	1.469			-0.236	0.065	1.696			-0.156	0.050	1.403
-0.365	-0.188	1.627			-0.372	-0.138	1.682			-0.376	0.186	1.724			-0.403	0.365	1.724			-0.514	0.073	1.672			-0.580	-0.195	1.603			-0.578	-0.423	1.495			-0.560	-0.495	1.470			-0.235	0.065	1.696			-0.156	0.049	1.403
-0.365	-0.188	1.627			-0.372	-0.138	1.682			-0.376	0.186	1.724			-0.403	0.365	1.724			-0.514	0.073	1.672			-0.580	-0.195	1.603			-0.577	-0.414	1.499			-0.561	-0.490	1.472			-0.235	0.065	1.696			-0.156	0.048	1.402
-0.365	-0.188	1.627			-0.372	-0.138	1.682			-0.375	0.186	1.724			-0.402	0.365	1.724			-0.514	0.073	1.672			-0.580	-0.195	1.603			-0.577	-0.409	1.502			-0.561	-0.487	1.473			-0.235	0.065	1.696			-0.156	0.048	1.402
-0.365	-0.188	1.627			-0.371	-0.138	1.682			-0.375	0.185	1.724			-0.402	0.365	1.724			-0.514	0.072	1.672			-0.580	-0.195	1.604			-0.577	-0.405	1.504			-0.562	-0.484	1.475			-0.234	0.065	1.696			-0.156	0.047	1.402
-0.365	-0.188	1.627			-0.371	-0.138	1.682			-0.375	0.185	1.724			-0.402	0.365	1.724			-0.514	0.072	1.672			-0.580	-0.195	1.604			-0.578	-0.411	1.501			-0.561	-0.486	1.474			-0.234	0.065	1.696			-0.156	0.047	1.402
-0.365	-0.188	1.627			-0.371	-0.138	1.682			-0.375	0.185	1.724			-0.401	0.365	1.723			-0.514	0.072	1.672			-0.580	-0.196	1.604			-0.578	-0.415	1.499			-0.561	-0.488	1.473			-0.234	0.065	1.696			-0.156	0.046	1.402
-0.365	-0.188	1.627			-0.371	-0.138	1.682			-0.374	0.185	1.724			-0.401	0.365	1.723			-0.515	0.071	1.672			-0.580	-0.196	1.604			-0.578	-0.418	1.497			-0.561	-0.490	1.473			-0.233	0.065	1.696			-0.156	0.046	1.402
-0.365	-0.188	1.627			-0.371	-0.138	1.682			-0.374	0.185	1.724			-0.401	0.365	1.723			-0.515	0.071	1.672			-0.579	-0.196	1.605			-0.578	-0.419	1.497			-0.561	-0.491	1.473			-0.233	0.065	1.696			-0.156	0.045	1.401
-0.365	-0.188	1.627			-0.371	-0.138	1.682			-0.374	0.185	1.724			-0.400	0.365	1.723			-0.515	0.071	1.673			-0.579	-0.196	1.605			-0.578	-0.411	1.501			-0.561	-0.487	1.474			-0.233	0.065	1.696			-0.156	0.045	1.401
-0.365	-0.188	1.627			-0.371	-0.138	1.682			-0.374	0.185	1.724			-0.400	0.365	1.723			-0.515	0.071	1.673			-0.579	-0.196	1.605			-0.578	-0.406	1.503			-0.562	-0.483	1.476			-0.233	0.065	1.696			-0.156	0.044	1.401
-0.365	-0.188	1.627			-0.371	-0.138	1.682			-0.374	0.184	1.723			-0.400	0.365	1.723			-0.515	0.071	1.673			-0.579	-0.196	1.605			-0.578	-0.407	1.502			-0.562	-0.485	1.475			-0.233	0.065	1.696			-0.156	0.044	1.401
-0.364	-0.188	1.627			-0.370	-0.138	1.682			-0.373	0.184	1.723			-0.400	0.365	1.723			-0.515	0.070	1.673			-0.579	-0.196	1.606			-0.578	-0.407	1.502			-0.562	-0.486	1.474			-0.232	0.065	1.696			-0.156	0.043	1.401
-0.364	-0.188	1.627			-0.370	-0.138	1.682			-0.373	0.184	1.723			-0.399	0.365	1.723			-0.515	0.070	1.673			-0.579	-0.196	1.606			-0.578	-0.409	1.501			-0.561	-0.488	1.474			-0.232	0.065	1.696			-0.156	0.043	1.401
-0.364	-0.188	1.627			-0.370	-0.138	1.682			-0.373	0.184	1.723			-0.399	0.364	1.723			-0.515	0.070	1.673			-0.579	-0.196	1.606			-0.578	-0.410	1.500			-0.561	-0.490	1.473			-0.232	0.065	1.696			-0.156	0.043	1.401
-0.364	-0.188	1.627			-0.370	-0.138	1.682			-0.373	0.184	1.723			-0.399	0.364	1.723			-0.516	0.070	1.673			-0.579	-0.196	1.606			-0.578	-0.410	1.500			-0.561	-0.490	1.473			-0.232	0.065	1.696			-0.156	0.042	1.401
-0.364	-0.187	1.627			-0.370	-0.138	1.682			-0.373	0.184	1.723			-0.399	0.364	1.723			-0.516	0.070	1.673			-0.579	-0.196	1.606			-0.578	-0.410	1.500			-0.561	-0.490	1.473			-0.232	0.065	1.696			-0.156	0.042	1.401
-0.364	-0.187	1.627			-0.370	-0.138	1.682			-0.373	0.184	1.723			-0.399	0.364	1.723			-0.516	0.070	1.673			-0.579	-0.196	1.606			-0.578	-0.410	1.500			-0.561	-0.490	1.473			-0.232	0.065	1.696			-0.156	0.042	1.401
-0.364	-0.188	1.627			-0.370	-0.138	1.682			-0.373	0.184	1.723			-0.399	0.364	1.723			-0.516	0.069	1.673			-0.579	-0.196	1.606			-0.578	-0.410	1.500			-0.561	-0.490	1.473			-0.232	0.065	1.696			-0.159	0.045	1.400
-0.364	-0.188	1.627			-0.370	-0.138	1.682			-0.373	0.184	1.723			-0.398	0.364	1.723			-0.516	0.069	1.673			-0.579	-0.196	1.607			-0.578	-0.409	1.500			-0.561	-0.490	1.473			-0.231	0.065	1.696			-0.161	0.047	1.400
-0.364	-0.188	1.627			-0.370	-0.138	1.682			-0.373	0.183	1.723			-0.398	0.364	1.723			-0.516	0.069	1.673			-0.579	-0.196	1.607			-0.578	-0.409	1.500			-0.561	-0.490	1.473			-0.231	0.065	1.696			-0.161	0.047	1.400
-0.364	-0.188	1.627			-0.370	-0.138	1.682			-0.373	0.183	1.723			-0.398	0.364	1.723			-0.516	0.069	1.673			-0.579	-0.196	1.607			-0.579	-0.405	1.502			-0.562	-0.486	1.474			-0.231	0.065	1.696			-0.162	0.049	1.400
-0.364	-0.188	1.627			-0.369	-0.138	1.682			-0.373	0.183	1.722			-0.398	0.364	1.723			-0.516	0.069	1.673			-0.579	-0.196	1.607			-0.579	-0.405	1.502			-0.562	-0.486	1.474			-0.231	0.065	1.696			-0.164	0.050	1.399
-0.364	-0.189	1.627			-0.369	-0.138	1.682			-0.373	0.183	1.722			-0.399	0.364	1.723			-0.516	0.069	1.673			-0.579	-0.196	1.607			-0.579	-0.404	1.502			-0.562	-0.486	1.474			-0.231	0.065	1.696			-0.164	0.051	1.399
-0.364	-0.189	1.627			-0.369	-0.139	1.682			-0.373	0.182	1.722			-0.399	0.363	1.723			-0.516	0.069	1.673			-0.579	-0.196	1.607			-0.579	-0.404	1.502			-0.562	-0.485	1.474			-0.231	0.065	1.696			-0.165	0.052	1.399
-0.364	-0.189	1.627			-0.369	-0.139	1.682			-0.373	0.182	1.722			-0.399	0.363	1.723			-0.516	0.069	1.673			-0.579	-0.196	1.607			-0.579	-0.404	1.502			-0.562	-0.485	1.474			-0.231	0.065	1.696			-0.166	0.053	1.399
-0.364	-0.190	1.627			-0.369	-0.139	1.682			-0.373	0.182	1.722			-0.400	0.363	1.723			-0.516	0.069	1.673			-0.579	-0.196	1.607			-0.579	-0.404	1.502			-0.563	-0.485	1.474			-0.231	0.065	1.695			-0.167	0.054	1.398
-0.364	-0.190	1.627			-0.369	-0.140	1.682			-0.373	0.181	1.722			-0.400	0.362	1.723			-0.516	0.069	1.673			-0.579	-0.196	1.607			-0.579	-0.404	1.502			-0.563	-0.485	1.474			-0.231	0.065	1.695			-0.167	0.054	1.398
-0.364	-0.190	1.627			-0.369	-0.140	1.682			-0.373	0.181	1.721			-0.401	0.362	1.722			-0.516	0.069	1.673			-0.579	-0.196	1.608			-0.579	-0.404	1.502			-0.563	-0.485	1.474			-0.231	0.065	1.695			-0.168	0.055	1.398
-0.364	-0.191	1.627			-0.369	-0.141	1.682			-0.374	0.180	1.721			-0.403	0.361	1.722			-0.516	0.069	1.673			-0.579	-0.196	1.608			-0.580	-0.404	1.502			-0.563	-0.486	1.474			-0.231	0.064	1.695			-0.168	0.055	1.398
-0.364	-0.192	1.627			-0.369	-0.142	1.682			-0.375	0.179	1.720			-0.405	0.359	1.722			-0.516	0.068	1.673			-0.579	-0.196	1.608			-0.579	-0.410	1.498			-0.563	-0.487	1.473			-0.231	0.064	1.695			-0.169	0.056	1.398
-0.364	-0.193	1.627			-0.369	-0.143	1.681			-0.375	0.177	1.720			-0.409	0.358	1.721			-0.517	0.068	1.673			-0.579	-0.196	1.608			-0.579	-0.410	1.498			-0.563	-0.486	1.473			-0.231	0.063	1.694			-0.169	0.056	1.397
-0.364	-0.195	1.627			-0.370	-0.144	1.681			-0.376	0.176	1.719			-0.411	0.356	1.721			-0.517	0.068	1.673			-0.579	-0.196	1.608			-0.579	-0.410	1.498			-0.563	-0.486	1.473			-0.232	0.062	1.694			-0.170	0.057	1.397
-0.365	-0.196	1.627			-0.370	-0.146	1.681			-0.377	0.173	1.718			-0.412	0.354	1.720			-0.517	0.068	1.673			-0.579	-0.196	1.608			-0.579	-0.412	1.497			-0.563	-0.488	1.472			-0.232	0.060	1.693			-0.171	0.057	1.397
-0.365	-0.197	1.627			-0.370	-0.147	1.681			-0.378	0.170	1.717			-0.410	0.353	1.721			-0.518	0.068	1.673			-0.579	-0.196	1.608			-0.579	-0.412	1.497			-0.563	-0.488	1.472			-0.233	0.059	1.692			-0.171	0.058	1.396
-0.365	-0.199	1.626			-0.370	-0.149	1.681			-0.380	0.167	1.715			-0.409	0.352	1.721			-0.519	0.068	1.673			-0.579	-0.196	1.608			-0.579	-0.413	1.497			-0.563	-0.488	1.471			-0.234	0.056	1.691			-0.172	0.058	1.396
-0.366	-0.200	1.626			-0.371	-0.150	1.680			-0.381	0.164	1.714			-0.407	0.351	1.722			-0.519	0.068	1.673			-0.579	-0.196	1.608			-0.579	-0.413	1.496			-0.563	-0.489	1.471			-0.235	0.054	1.690			-0.173	0.058	1.396
-0.366	-0.202	1.626			-0.371	-0.152	1.680			-0.382	0.161	1.712			-0.406	0.350	1.722			-0.521	0.068	1.673			-0.579	-0.196	1.608			-0.579	-0.413	1.496			-0.563	-0.489	1.470			-0.235	0.051	1.688			-0.174	0.058	1.396
-0.367	-0.203	1.626			-0.372	-0.153	1.680			-0.383	0.158	1.711			-0.406	0.349	1.722			-0.522	0.068	1.673			-0.579	-0.196	1.608			-0.579	-0.413	1.496			-0.563	-0.490	1.470			-0.236	0.049	1.687			-0.175	0.058	1.396
-0.367	-0.204	1.626			-0.372	-0.155	1.679			-0.385	0.155	1.710			-0.405	0.348	1.722			-0.524	0.068	1.673			-0.579	-0.196	1.608			-0.579	-0.414	1.496			-0.563	-0.490	1.469			-0.238	0.046	1.686			-0.178	0.059	1.395
-0.368	-0.205	1.625			-0.373	-0.156	1.679			-0.386	0.153	1.709			-0.405	0.347	1.723			-0.525	0.068	1.673			-0.579	-0.196	1.608			-0.579	-0.414	1.495			-0.563	-0.491	1.469			-0.239	0.044	1.685			-0.180	0.060	1.395
-0.368	-0.206	1.625			-0.373	-0.157	1.679			-0.388	0.150	1.708			-0.405	0.347	1.723			-0.527	0.067	1.674			-0.579	-0.196	1.608			-0.578	-0.416	1.493			-0.563	-0.492	1.468			-0.240	0.042	1.684			-0.182	0.061	1.395
-0.369	-0.208	1.625			-0.374	-0.159	1.678			-0.389	0.149	1.707			-0.405	0.346	1.723			-0.528	0.067	1.674			-0.579	-0.196	1.608			-0.578	-0.418	1.492			-0.563	-0.493	1.467			-0.241	0.040	1.683			-0.184	0.061	1.395
-0.369	-0.209	1.624			-0.374	-0.160	1.678			-0.391	0.147	1.707			-0.405	0.346	1.723			-0.530	0.067	1.674			-0.579	-0.196	1.608			-0.577	-0.420	1.490			-0.563	-0.493	1.466			-0.243	0.039	1.683			-0.186	0.062	1.395
-0.370	-0.210	1.624			-0.375	-0.161	1.678			-0.392	0.146	1.706			-0.405	0.346	1.723			-0.531	0.067	1.674			-0.579	-0.196	1.608			-0.576	-0.424	1.487			-0.562	-0.495	1.465			-0.244	0.037	1.682			-0.187	0.062	1.395
-0.370	-0.211	1.624			-0.376	-0.162	1.677			-0.393	0.145	1.706			-0.405	0.345	1.723			-0.533	0.066	1.675			-0.579	-0.196	1.608			-0.576	-0.427	1.485			-0.562	-0.496	1.464			-0.245	0.036	1.681			-0.189	0.063	1.395
-0.370	-0.211	1.623			-0.376	-0.163	1.677			-0.394	0.144	1.705			-0.405	0.345	1.723			-0.535	0.066	1.675			-0.579	-0.196	1.608			-0.575	-0.430	1.483			-0.561	-0.497	1.463			-0.246	0.035	1.681			-0.191	0.064	1.394
-0.371	-0.212	1.623			-0.377	-0.164	1.676			-0.396	0.143	1.705			-0.405	0.344	1.723			-0.536	0.065	1.675			-0.579	-0.196	1.607			-0.574	-0.433	1.482			-0.561	-0.498	1.462			-0.247	0.033	1.680			-0.193	0.064	1.394
-0.371	-0.213	1.623			-0.377	-0.165	1.676			-0.397	0.142	1.704			-0.405	0.344	1.723			-0.537	0.065	1.675			-0.579	-0.196	1.607			-0.574	-0.435	1.480			-0.561	-0.499	1.462			-0.248	0.033	1.680			-0.195	0.065	1.394
-0.372	-0.214	1.622			-0.377	-0.165	1.676			-0.397	0.142	1.704			-0.405	0.344	1.723			-0.538	0.064	1.675			-0.579	-0.196	1.607			-0.573	-0.437	1.479			-0.560	-0.500	1.461			-0.249	0.032	1.679			-0.197	0.066	1.393
-0.372	-0.215	1.622			-0.378	-0.166	1.675			-0.401	0.141	1.703			-0.406	0.343	1.723			-0.539	0.064	1.675			-0.579	-0.197	1.607			-0.573	-0.439	1.478			-0.560	-0.501	1.460			-0.251	0.030	1.678			-0.200	0.068	1.392
-0.373	-0.215	1.622			-0.378	-0.167	1.675			-0.402	0.142	1.703			-0.406	0.343	1.723			-0.540	0.064	1.675			-0.579	-0.197	1.607			-0.572	-0.441	1.478			-0.560	-0.502	1.460			-0.252	0.030	1.678			-0.200	0.065	1.394
-0.373	-0.216	1.621			-0.379	-0.167	1.675			-0.403	0.143	1.703			-0.407	0.343	1.723			-0.542	0.063	1.676			-0.579	-0.197	1.607			-0.572	-0.442	1.477			-0.559	-0.503	1.459			-0.253	0.030	1.678			-0.197	0.058	1.397
-0.373	-0.216	1.621			-0.379	-0.168	1.674			-0.405	0.135	1.698			-0.408	0.340	1.722			-0.543	0.062	1.676			-0.579	-0.197	1.607			-0.572	-0.443	1.476			-0.559	-0.503	1.459			-0.253	0.039	1.675			-0.195	0.053	1.400
-0.373	-0.217	1.621			-0.379	-0.168	1.674			-0.404	0.149	1.699			-0.401	0.349	1.727			-0.544	0.061	1.676			-0.578	-0.197	1.607			-0.571	-0.444	1.476			-0.559	-0.504	1.458			-0.253	0.045	1.673			-0.194	0.050	1.402
-0.374	-0.217	1.620			-0.379	-0.168	1.674			-0.404	0.155	1.699			-0.396	0.354	1.729			-0.545	0.061	1.676			-0.578	-0.197	1.607			-0.571	-0.445	1.475			-0.558	-0.505	1.458			-0.252	0.051	1.672			-0.192	0.044	1.405
-0.374	-0.217	1.620			-0.379	-0.167	1.673			-0.404	0.159	1.699			-0.393	0.358	1.731			-0.546	0.060	1.676			-0.578	-0.197	1.607			-0.571	-0.446	1.475			-0.558	-0.505	1.457			-0.251	0.054	1.671			-0.191	0.040	1.407
-0.374	-0.216	1.620			-0.379	-0.167	1.673			-0.404	0.162	1.699			-0.391	0.360	1.732			-0.547	0.059	1.676			-0.578	-0.197	1.607			-0.570	-0.447	1.474			-0.558	-0.506	1.457			-0.250	0.059	1.670			-0.190	0.037	1.408
-0.374	-0.216	1.619			-0.379	-0.166	1.673			-0.404	0.165	1.700			-0.390	0.362	1.733			-0.549	0.058	1.676			-0.578	-0.197	1.607			-0.570	-0.448	1.474			-0.558	-0.506	1.456			-0.250	0.061	1.669			-0.190	0.035	1.409
-0.374	-0.216	1.619			-0.379	-0.165	1.672			-0.405	0.167	1.700			-0.389	0.363	1.734			-0.550	0.057	1.676			-0.578	-0.198	1.607			-0.569	-0.449	1.473			-0.557	-0.507	1.456			-0.250	0.063	1.669			-0.190	0.033	1.410
-0.375	-0.216	1.619			-0.379	-0.165	1.672			-0.405	0.170	1.700			-0.388	0.364	1.734			-0.551	0.056	1.676			-0.578	-0.198	1.606			-0.569	-0.449	1.473			-0.557	-0.508	1.455			-0.250	0.065	1.668			-0.189	0.031	1.411
-0.375	-0.215	1.619			-0.379	-0.164	1.672			-0.405	0.172	1.700			-0.387	0.365	1.735			-0.552	0.055	1.676			-0.578	-0.198	1.606			-0.569	-0.450	1.472			-0.557	-0.508	1.455			-0.250	0.066	1.667			-0.189	0.030	1.411
-0.375	-0.215	1.618			-0.379	-0.163	1.671			-0.405	0.173	1.700			-0.387	0.365	1.735			-0.553	0.054	1.676			-0.578	-0.198	1.606			-0.568	-0.451	1.472			-0.557	-0.509	1.455			-0.250	0.067	1.667			-0.189	0.029	1.412
-0.375	-0.215	1.618			-0.379	-0.163	1.671			-0.405	0.175	1.701			-0.386	0.366	1.736			-0.554	0.053	1.676			-0.578	-0.199	1.606			-0.568	-0.446	1.475			-0.557	-0.508	1.455			-0.250	0.068	1.666			-0.188	0.027	1.413
-0.375	-0.214	1.618			-0.379	-0.162	1.671			-0.405	0.176	1.701			-0.386	0.366	1.736			-0.555	0.052	1.676			-0.578	-0.199	1.606			-0.568	-0.445	1.475			-0.556	-0.509	1.454			-0.250	0.069	1.666			-0.188	0.026	1.413
-0.375	-0.214	1.618			-0.379	-0.162	1.671			-0.405	0.177	1.701			-0.385	0.367	1.736			-0.556	0.052	1.677			-0.578	-0.200	1.605			-0.568	-0.446	1.475			-0.556	-0.509	1.454			-0.250	0.070	1.665			-0.188	0.024	1.414
-0.375	-0.214	1.617			-0.379	-0.161	1.671			-0.405	0.178	1.701			-0.385	0.367	1.737			-0.557	0.051	1.677			-0.578	-0.200	1.605			-0.568	-0.446	1.475			-0.556	-0.509	1.454			-0.250	0.071	1.665			-0.187	0.023	1.415
-0.375	-0.213	1.617			-0.379	-0.161	1.670			-0.406	0.179	1.701			-0.384	0.368	1.737			-0.557	0.050	1.677			-0.578	-0.201	1.605			-0.569	-0.432	1.482			-0.557	-0.504	1.456			-0.250	0.071	1.665			-0.187	0.022	1.415
-0.375	-0.213	1.617			-0.379	-0.160	1.670			-0.406	0.180	1.702			-0.384	0.368	1.737			-0.558	0.050	1.677			-0.578	-0.201	1.605			-0.569	-0.435	1.481			-0.557	-0.504	1.456			-0.250	0.072	1.664			-0.187	0.021	1.416
-0.375	-0.213	1.617			-0.379	-0.160	1.670			-0.406	0.181	1.702			-0.384	0.369	1.737			-0.559	0.049	1.677			-0.578	-0.202	1.604			-0.569	-0.424	1.486			-0.558	-0.499	1.457			-0.250	0.073	1.664			-0.187	0.020	1.416
-0.375	-0.212	1.617			-0.378	-0.159	1.670			-0.406	0.181	1.702			-0.384	0.369	1.738			-0.559	0.049	1.677			-0.578	-0.202	1.604			-0.569	-0.429	1.483			-0.557	-0.500	1.457			-0.250	0.073	1.664			-0.187	0.019	1.417
-0.376	-0.212	1.617			-0.378	-0.159	1.670			-0.406	0.182	1.702			-0.384	0.370	1.738			-0.560	0.048	1.677			-0.579	-0.203	1.604			-0.569	-0.433	1.481			-0.557	-0.501	1.456			-0.250	0.074	1.663			-0.186	0.018	1.417
-0.376	-0.212	1.616			-0.378	-0.159	1.670			-0.406	0.182	1.702			-0.384	0.370	1.738			-0.560	0.048	1.677			-0.579	-0.203	1.604			-0.569	-0.431	1.482			-0.557	-0.501	1.456			-0.250	0.074	1.663			-0.186	0.017	1.418
-0.376	-0.212	1.616			-0.378	-0.158	1.670			-0.406	0.183	1.702			-0.384	0.370	1.738			-0.561	0.048	1.677			-0.579	-0.204	1.603			-0.569	-0.434	1.480			-0.557	-0.502	1.455			-0.250	0.075	1.663			-0.186	0.017	1.418
-0.376	-0.212	1.616			-0.378	-0.158	1.670			-0.407	0.183	1.702			-0.384	0.371	1.738			-0.561	0.047	1.677			-0.579	-0.204	1.603			-0.569	-0.436	1.479			-0.557	-0.503	1.455			-0.250	0.075	1.663			-0.185	0.016	1.419
-0.376	-0.211	1.616			-0.378	-0.158	1.670			-0.407	0.183	1.702			-0.384	0.371	1.738			-0.561	0.047	1.677			-0.579	-0.204	1.603			-0.568	-0.437	1.478			-0.557	-0.503	1.454			-0.250	0.075	1.662			-0.185	0.015	1.420
-0.376	-0.211	1.616			-0.378	-0.158	1.669			-0.407	0.184	1.703			-0.384	0.371	1.738			-0.562	0.047	1.677			-0.579	-0.205	1.603			-0.568	-0.438	1.477			-0.557	-0.503	1.454			-0.250	0.076	1.662			-0.184	0.014	1.421
-0.376	-0.211	1.616			-0.378	-0.157	1.669			-0.407	0.184	1.703			-0.384	0.371	1.738			-0.562	0.046	1.677			-0.579	-0.205	1.602			-0.568	-0.439	1.477			-0.556	-0.504	1.454			-0.250	0.076	1.662			-0.184	0.013	1.421
-0.376	-0.211	1.616			-0.378	-0.157	1.669			-0.407	0.184	1.703			-0.384	0.371	1.738			-0.562	0.046	1.677			-0.579	-0.206	1.602			-0.568	-0.440	1.476			-0.556	-0.504	1.453			-0.250	0.076	1.662			-0.183	0.012	1.422
-0.376	-0.211	1.616			-0.378	-0.157	1.669			-0.407	0.185	1.703			-0.384	0.371	1.738			-0.563	0.046	1.677			-0.579	-0.206	1.602			-0.568	-0.441	1.475			-0.556	-0.504	1.453			-0.250	0.077	1.662			-0.182	0.011	1.423
-0.376	-0.211	1.616			-0.378	-0.157	1.669			-0.407	0.185	1.704			-0.384	0.372	1.738			-0.563	0.046	1.677			-0.579	-0.206	1.602			-0.568	-0.442	1.475			-0.556	-0.505	1.453			-0.250	0.077	1.661			-0.182	0.010	1.423
-0.376	-0.210	1.615			-0.378	-0.157	1.669			-0.407	0.185	1.704			-0.384	0.372	1.738			-0.563	0.045	1.677			-0.579	-0.206	1.602			-0.568	-0.443	1.474			-0.556	-0.506	1.452			-0.250	0.077	1.661			-0.181	0.009	1.424
-0.376	-0.210	1.615			-0.378	-0.156	1.669			-0.407	0.185	1.704			-0.383	0.372	1.738			-0.563	0.045	1.677			-0.579	-0.207	1.602			-0.568	-0.444	1.474			-0.556	-0.506	1.452			-0.250	0.077	1.661			-0.181	0.008	1.425
-0.376	-0.210	1.615			-0.378	-0.156	1.669			-0.407	0.184	1.704			-0.383	0.372	1.738			-0.563	0.045	1.677			-0.579	-0.207	1.601			-0.568	-0.445	1.474			-0.556	-0.506	1.452			-0.250	0.077	1.661			-0.180	0.008	1.425
-0.376	-0.210	1.615			-0.378	-0.156	1.669			-0.407	0.184	1.704			-0.383	0.372	1.739			-0.564	0.045	1.677			-0.579	-0.207	1.601			-0.568	-0.446	1.474			-0.556	-0.507	1.452			-0.250	0.078	1.661			-0.180	0.007	1.425
-0.376	-0.210	1.615			-0.378	-0.156	1.669			-0.407	0.184	1.704			-0.383	0.372	1.739			-0.564	0.045	1.677			-0.579	-0.207	1.601			-0.568	-0.446	1.473			-0.556	-0.507	1.452			-0.250	0.078	1.661			-0.179	0.007	1.426
-0.376	-0.210	1.615			-0.378	-0.156	1.669			-0.407	0.183	1.705			-0.383	0.372	1.739			-0.564	0.045	1.677			-0.579	-0.207	1.601			-0.568	-0.446	1.474			-0.556	-0.507	1.452			-0.250	0.078	1.661			-0.179	0.006	1.426
-0.376	-0.210	1.615			-0.378	-0.156	1.669			-0.407	0.182	1.705			-0.382	0.372	1.739			-0.563	0.045	1.677			-0.579	-0.207	1.601			-0.568	-0.446	1.473			-0.556	-0.507	1.452			-0.250	0.078	1.661			-0.179	0.006	1.426
-0.376	-0.210	1.615			-0.378	-0.156	1.669			-0.407	0.179	1.706			-0.382	0.372	1.740			-0.563	0.045	1.677			-0.579	-0.208	1.601			-0.568	-0.446	1.473			-0.557	-0.507	1.452			-0.250	0.077	1.661			-0.178	0.006	1.427
-0.376	-0.210	1.615			-0.378	-0.156	1.669			-0.407	0.177	1.706			-0.381	0.373	1.740			-0.563	0.045	1.677			-0.579	-0.208	1.601			-0.569	-0.446	1.474			-0.557	-0.507	1.452			-0.250	0.077	1.661			-0.178	0.005	1.427
-0.376	-0.210	1.615			-0.378	-0.156	1.669			-0.407	0.174	1.706			-0.380	0.373	1.741			-0.563	0.045	1.677			-0.579	-0.208	1.601			-0.569	-0.445	1.474			-0.557	-0.507	1.452			-0.249	0.076	1.661			-0.178	0.005	1.427
-0.376	-0.210	1.615			-0.378	-0.156	1.669			-0.407	0.169	1.706			-0.379	0.371	1.742			-0.562	0.046	1.677			-0.579	-0.208	1.601			-0.570	-0.444	1.475			-0.557	-0.506	1.452			-0.249	0.074	1.661			-0.177	0.005	1.428
-0.376	-0.210	1.615			-0.378	-0.156	1.669			-0.407	0.164	1.705			-0.379	0.370	1.743			-0.562	0.046	1.677			-0.579	-0.208	1.601			-0.570	-0.443	1.475			-0.557	-0.506	1.452			-0.249	0.071	1.661			-0.177	0.004	1.428
-0.376	-0.210	1.615			-0.379	-0.157	1.670			-0.407	0.160	1.705			-0.378	0.368	1.744			-0.562	0.046	1.677			-0.579	-0.208	1.601			-0.571	-0.441	1.476			-0.557	-0.506	1.452			-0.249	0.069	1.661			-0.177	0.004	1.428
-0.376	-0.210	1.615			-0.379	-0.157	1.670			-0.407	0.156	1.705			-0.377	0.366	1.745			-0.561	0.047	1.677			-0.579	-0.208	1.601			-0.572	-0.440	1.476			-0.558	-0.506	1.452			-0.249	0.067	1.661			-0.177	0.004	1.429
-0.376	-0.210	1.616			-0.379	-0.157	1.670			-0.407	0.153	1.705			-0.376	0.365	1.746			-0.560	0.048	1.677			-0.579	-0.208	1.601			-0.572	-0.438	1.477			-0.558	-0.505	1.452			-0.249	0.064	1.661			-0.177	0.004	1.429
-0.376	-0.210	1.616			-0.379	-0.158	1.670			-0.407	0.151	1.705			-0.376	0.364	1.747			-0.560	0.048	1.678			-0.580	-0.208	1.601			-0.573	-0.437	1.478			-0.558	-0.505	1.452			-0.249	0.062	1.661			-0.176	0.003	1.429
-0.376	-0.210	1.616			-0.379	-0.158	1.670			-0.407	0.149	1.705			-0.375	0.362	1.747			-0.559	0.049	1.678			-0.580	-0.208	1.601			-0.574	-0.435	1.479			-0.558	-0.504	1.453			-0.249	0.061	1.661			-0.176	0.003	1.430
-0.377	-0.210	1.616			-0.379	-0.158	1.671			-0.407	0.147	1.705			-0.375	0.361	1.748			-0.559	0.050	1.678			-0.580	-0.208	1.601			-0.575	-0.433	1.479			-0.559	-0.504	1.453			-0.249	0.059	1.661			-0.176	0.003	1.430
-0.377	-0.210	1.616			-0.379	-0.159	1.671			-0.407	0.145	1.705			-0.375	0.360	1.749			-0.558	0.050	1.678			-0.580	-0.208	1.601			-0.575	-0.432	1.480			-0.559	-0.504	1.453			-0.249	0.057	1.661			-0.176	0.003	1.430
-0.377	-0.211	1.617			-0.379	-0.159	1.671			-0.407	0.144	1.705			-0.374	0.360	1.749			-0.558	0.051	1.678			-0.580	-0.208	1.601			-0.576	-0.430	1.481			-0.559	-0.503	1.453			-0.249	0.056	1.661			-0.175	0.003	1.430
-0.377	-0.211	1.617			-0.379	-0.160	1.672			-0.407	0.143	1.705			-0.374	0.359	1.750			-0.557	0.051	1.678			-0.580	-0.208	1.601			-0.577	-0.428	1.482			-0.560	-0.502	1.454			-0.249	0.055	1.661			-0.175	0.003	1.431
-0.377	-0.211	1.617			-0.380	-0.160	1.672			-0.407	0.142	1.705			-0.374	0.358	1.750			-0.557	0.052	1.678			-0.580	-0.207	1.601			-0.577	-0.427	1.482			-0.560	-0.502	1.454			-0.249	0.054	1.661			-0.175	0.003	1.431
-0.377	-0.211	1.617			-0.380	-0.161	1.672			-0.408	0.141	1.705			-0.374	0.357	1.751			-0.556	0.052	1.678			-0.581	-0.207	1.601			-0.578	-0.426	1.483			-0.560	-0.502	1.454			-0.250	0.053	1.662			-0.175	0.002	1.431
-0.377	-0.211	1.618			-0.380	-0.161	1.672			-0.408	0.140	1.705			-0.373	0.357	1.751			-0.556	0.053	1.678			-0.581	-0.207	1.601			-0.578	-0.425	1.483			-0.560	-0.502	1.454			-0.250	0.051	1.662			-0.175	0.002	1.431
-0.377	-0.211	1.618			-0.380	-0.161	1.673			-0.408	0.139	1.705			-0.373	0.356	1.752			-0.556	0.053	1.678			-0.581	-0.206	1.601			-0.579	-0.424	1.483			-0.561	-0.502	1.454			-0.249	0.052	1.664			-0.175	0.002	1.432
-0.377	-0.211	1.618			-0.380	-0.162	1.673			-0.408	0.138	1.705			-0.373	0.356	1.752			-0.556	0.054	1.679			-0.582	-0.206	1.601			-0.579	-0.424	1.484			-0.561	-0.501	1.454			-0.248	0.053	1.665			-0.174	0.002	1.432
-0.377	-0.211	1.619			-0.381	-0.162	1.673			-0.408	0.137	1.705			-0.373	0.355	1.753			-0.555	0.054	1.679			-0.582	-0.205	1.601			-0.579	-0.423	1.484			-0.561	-0.501	1.454			-0.248	0.053	1.666			-0.174	0.002	1.432
-0.377	-0.211	1.619			-0.381	-0.162	1.674			-0.408	0.137	1.705			-0.373	0.355	1.753			-0.555	0.054	1.679			-0.582	-0.205	1.601			-0.580	-0.423	1.484			-0.561	-0.501	1.454			-0.247	0.054	1.667			-0.174	0.002	1.432
-0.377	-0.211	1.620			-0.381	-0.162	1.674			-0.408	0.136	1.705			-0.373	0.354	1.753			-0.555	0.055	1.679			-0.583	-0.205	1.602			-0.580	-0.422	1.484			-0.562	-0.501	1.455			-0.247	0.055	1.668			-0.175	0.002	1.433
-0.378	-0.211	1.620			-0.381	-0.162	1.674			-0.409	0.135	1.705			-0.372	0.354	1.754			-0.555	0.055	1.679			-0.583	-0.204	1.602			-0.580	-0.422	1.484			-0.562	-0.501	1.455			-0.246	0.055	1.670			-0.175	0.003	1.433
-0.378	-0.211	1.620			-0.381	-0.162	1.675			-0.409	0.135	1.706			-0.372	0.354	1.754			-0.554	0.055	1.679			-0.583	-0.204	1.602			-0.580	-0.421	1.484			-0.562	-0.501	1.455			-0.246	0.056	1.671			-0.175	0.003	1.433
-0.378	-0.211	1.621			-0.381	-0.162	1.675			-0.409	0.135	1.706			-0.372	0.353	1.755			-0.554	0.056	1.679			-0.584	-0.203	1.602			-0.580	-0.421	1.485			-0.562	-0.501	1.455			-0.245	0.057	1.672			-0.175	0.003	1.434
-0.378	-0.210	1.621			-0.382	-0.162	1.675			-0.409	0.134	1.706			-0.372	0.353	1.755			-0.554	0.056	1.679			-0.584	-0.203	1.602			-0.581	-0.421	1.485			-0.562	-0.501	1.455			-0.245	0.059	1.674			-0.175	0.003	1.434
-0.378	-0.210	1.622			-0.382	-0.162	1.676			-0.409	0.134	1.707			-0.371	0.353	1.756			-0.554	0.056	1.679			-0.584	-0.203	1.602			-0.581	-0.420	1.485			-0.563	-0.501	1.455			-0.244	0.060	1.675			-0.175	0.003	1.434
-0.378	-0.210	1.622			-0.382	-0.162	1.676			-0.409	0.134	1.707			-0.371	0.353	1.756			-0.554	0.057	1.679			-0.584	-0.203	1.602			-0.581	-0.420	1.485			-0.563	-0.501	1.455			-0.242	0.062	1.676			-0.175	0.003	1.435
-0.378	-0.209	1.623			-0.382	-0.162	1.676			-0.408	0.134	1.707			-0.374	0.350	1.754			-0.553	0.057	1.679			-0.585	-0.202	1.602			-0.581	-0.420	1.485			-0.563	-0.500	1.455			-0.241	0.063	1.677			-0.175	0.003	1.435
-0.378	-0.209	1.623			-0.382	-0.162	1.677			-0.407	0.135	1.707			-0.381	0.348	1.750			-0.553	0.057	1.679			-0.585	-0.202	1.602			-0.581	-0.420	1.485			-0.563	-0.501	1.455			-0.240	0.064	1.677			-0.175	0.004	1.436
-0.377	-0.208	1.624			-0.381	-0.160	1.677			-0.405	0.153	1.713			-0.387	0.349	1.749			-0.553	0.057	1.680			-0.585	-0.202	1.603			-0.582	-0.420	1.485			-0.563	-0.501	1.455			-0.237	0.076	1.682			-0.176	0.006	1.436
-0.377	-0.207	1.624			-0.381	-0.158	1.678			-0.403	0.163	1.716			-0.394	0.351	1.747			-0.553	0.057	1.680			-0.585	-0.202	1.603			-0.582	-0.422	1.485			-0.564	-0.501	1.455			-0.235	0.085	1.686			-0.178	0.010	1.437
-0.377	-0.205	1.625			-0.381	-0.156	1.679			-0.403	0.169	1.718			-0.397	0.353	1.746			-0.553	0.058	1.680			-0.585	-0.202	1.603			-0.582	-0.422	1.485			-0.564	-0.501	1.455			-0.234	0.092	1.688			-0.180	0.014	1.436
-0.376	-0.200	1.626			-0.380	-0.151	1.680			-0.403	0.176	1.718			-0.398	0.353	1.746			-0.553	0.058	1.680			-0.586	-0.202	1.603			-0.582	-0.422	1.485			-0.564	-0.501	1.455			-0.233	0.099	1.689			-0.183	0.023	1.434
-0.375	-0.194	1.627			-0.378	-0.143	1.681			-0.402	0.190	1.719			-0.399	0.358	1.746			-0.553	0.058	1.681			-0.586	-0.201	1.603			-0.582	-0.422	1.485			-0.564	-0.501	1.455			-0.231	0.111	1.691			-0.186	0.029	1.433
-0.374	-0.190	1.627			-0.377	-0.137	1.682			-0.401	0.198	1.720			-0.400	0.362	1.746			-0.553	0.058	1.681			-0.585	-0.180	1.613			-0.582	-0.416	1.488			-0.565	-0.495	1.458			-0.229	0.126	1.692			-0.194	0.041	1.430
-0.373	-0.188	1.628			-0.376	-0.135	1.682			-0.400	0.202	1.721			-0.401	0.363	1.746			-0.553	0.058	1.682			-0.585	-0.180	1.613			-0.582	-0.416	1.488			-0.565	-0.495	1.458			-0.229	0.128	1.693			-0.200	0.049	1.429
-0.373	-0.186	1.628			-0.376	-0.133	1.683			-0.400	0.205	1.722			-0.402	0.364	1.746			-0.569	0.048	1.686			-0.584	-0.180	1.613			-0.582	-0.416	1.488			-0.564	-0.495	1.458			-0.229	0.130	1.693			-0.204	0.054	1.428
-0.372	-0.185	1.629			-0.375	-0.131	1.683			-0.399	0.207	1.722			-0.403	0.364	1.745			-0.577	0.041	1.688			-0.584	-0.181	1.614			-0.582	-0.416	1.488			-0.564	-0.495	1.458			-0.229	0.131	1.694			-0.207	0.058	1.428
-0.372	-0.184	1.629			-0.375	-0.130	1.683			-0.399	0.208	1.723			-0.404	0.364	1.745			-0.581	0.038	1.689			-0.584	-0.181	1.614			-0.580	-0.421	1.486			-0.563	-0.495	1.458			-0.229	0.132	1.694			-0.210	0.060	1.428
-0.372	-0.183	1.629			-0.374	-0.130	1.683			-0.399	0.210	1.724			-0.405	0.364	1.745			-0.579	0.044	1.695			-0.584	-0.181	1.614			-0.578	-0.423	1.484			-0.563	-0.495	1.457			-0.230	0.132	1.694			-0.212	0.063	1.428
-0.372	-0.182	1.629			-0.374	-0.129	1.684			-0.398	0.210	1.726			-0.407	0.364	1.745			-0.576	0.050	1.700			-0.584	-0.181	1.615			-0.577	-0.425	1.484			-0.563	-0.495	1.457			-0.231	0.132	1.694			-0.214	0.065	1.428
-0.372	-0.182	1.629			-0.374	-0.128	1.684			-0.398	0.211	1.727			-0.408	0.364	1.745			-0.573	0.057	1.704			-0.583	-0.181	1.615			-0.577	-0.425	1.484			-0.562	-0.495	1.458			-0.232	0.132	1.695			-0.215	0.066	1.428
-0.372	-0.181	1.629			-0.374	-0.128	1.684			-0.398	0.211	1.728			-0.409	0.364	1.745			-0.570	0.063	1.708			-0.583	-0.180	1.615			-0.576	-0.426	1.484			-0.561	-0.494	1.458			-0.233	0.132	1.695			-0.217	0.068	1.429
-0.371	-0.181	1.629			-0.373	-0.128	1.684			-0.398	0.211	1.729			-0.411	0.363	1.745			-0.569	0.066	1.710			-0.583	-0.180	1.616			-0.576	-0.426	1.484			-0.561	-0.494	1.458			-0.234	0.131	1.695			-0.218	0.069	1.429
-0.371	-0.181	1.630			-0.373	-0.128	1.684			-0.398	0.210	1.730			-0.412	0.363	1.745			-0.568	0.068	1.711			-0.583	-0.180	1.616			-0.575	-0.427	1.484			-0.561	-0.494	1.459			-0.235	0.131	1.695			-0.219	0.070	1.430
-0.371	-0.181	1.630			-0.373	-0.128	1.685			-0.398	0.210	1.731			-0.413	0.362	1.745			-0.567	0.069	1.713			-0.582	-0.180	1.617			-0.575	-0.428	1.484			-0.560	-0.494	1.459			-0.236	0.130	1.695			-0.220	0.071	1.430
-0.371	-0.181	1.630			-0.372	-0.128	1.685			-0.398	0.209	1.732			-0.414	0.362	1.745			-0.567	0.070	1.714			-0.582	-0.180	1.617			-0.574	-0.429	1.484			-0.560	-0.494	1.459			-0.238	0.130	1.695			-0.222	0.072	1.431
-0.371	-0.181	1.629			-0.372	-0.128	1.685			-0.398	0.208	1.733			-0.415	0.361	1.745			-0.559	0.084	1.720			-0.581	-0.174	1.620			-0.574	-0.424	1.487			-0.559	-0.486	1.464			-0.239	0.129	1.695			-0.222	0.072	1.432
-0.371	-0.181	1.629			-0.372	-0.128	1.685			-0.398	0.208	1.733			-0.416	0.361	1.745			-0.556	0.089	1.722			-0.579	-0.169	1.622			-0.574	-0.421	1.490			-0.559	-0.485	1.465			-0.240	0.129	1.695			-0.223	0.072	1.433
-0.371	-0.181	1.629			-0.372	-0.129	1.685			-0.398	0.207	1.734			-0.417	0.361	1.745			-0.551	0.096	1.725			-0.578	-0.166	1.623			-0.574	-0.418	1.492			-0.558	-0.487	1.464			-0.241	0.128	1.695			-0.223	0.073	1.434
-0.371	-0.182	1.629			-0.372	-0.129	1.685			-0.398	0.206	1.735			-0.418	0.360	1.745			-0.551	0.094	1.725			-0.578	-0.169	1.623			-0.574	-0.418	1.492			-0.558	-0.489	1.464			-0.241	0.128	1.695			-0.223	0.073	1.435
-0.371	-0.182	1.629			-0.371	-0.129	1.685			-0.398	0.206	1.735			-0.419	0.360	1.745			-0.551	0.092	1.725			-0.578	-0.172	1.622			-0.574	-0.418	1.493			-0.558	-0.490	1.464			-0.242	0.127	1.695			-0.224	0.072	1.436
-0.371	-0.182	1.629			-0.371	-0.130	1.685			-0.398	0.205	1.736			-0.419	0.360	1.745			-0.551	0.091	1.725			-0.579	-0.175	1.622			-0.574	-0.419	1.493			-0.558	-0.491	1.463			-0.243	0.127	1.695			-0.224	0.072	1.437
-0.371	-0.183	1.629			-0.371	-0.130	1.685			-0.398	0.204	1.736			-0.420	0.359	1.745			-0.552	0.089	1.724			-0.579	-0.177	1.621			-0.574	-0.419	1.492			-0.558	-0.492	1.463			-0.245	0.125	1.694			-0.222	0.071	1.438
-0.371	-0.183	1.629			-0.371	-0.131	1.685			-0.398	0.204	1.736			-0.421	0.359	1.745			-0.552	0.090	1.724			-0.579	-0.177	1.622			-0.574	-0.420	1.492			-0.557	-0.493	1.462			-0.246	0.125	1.694			-0.220	0.069	1.440
-0.371	-0.184	1.629			-0.371	-0.131	1.685			-0.398	0.203	1.737			-0.421	0.359	1.745			-0.552	0.091	1.725			-0.578	-0.177	1.622			-0.574	-0.420	1.492			-0.557	-0.494	1.461			-0.247	0.124	1.693			-0.218	0.068	1.442
-0.371	-0.184	1.629			-0.371	-0.132	1.685			-0.398	0.203	1.737			-0.422	0.359	1.745			-0.552	0.091	1.725			-0.578	-0.176	1.622			-0.574	-0.420	1.492			-0.557	-0.495	1.461			-0.248	0.124	1.693			-0.218	0.067	1.443
-0.371	-0.184	1.629			-0.371	-0.132	1.685			-0.398	0.202	1.737			-0.422	0.359	1.745			-0.552	0.092	1.725			-0.578	-0.176	1.622			-0.574	-0.420	1.492			-0.557	-0.496	1.460			-0.248	0.123	1.693			-0.218	0.066	1.444
-0.371	-0.184	1.629			-0.371	-0.132	1.685			-0.398	0.201	1.737			-0.422	0.358	1.745			-0.553	0.092	1.725			-0.578	-0.176	1.622			-0.575	-0.421	1.492			-0.557	-0.497	1.460			-0.249	0.123	1.693			-0.217	0.065	1.445
-0.371	-0.185	1.628			-0.371	-0.133	1.685			-0.398	0.201	1.738			-0.423	0.358	1.745			-0.553	0.093	1.725			-0.578	-0.176	1.622			-0.575	-0.421	1.491			-0.557	-0.497	1.459			-0.250	0.123	1.693			-0.216	0.064	1.446
-0.371	-0.185	1.628			-0.371	-0.133	1.685			-0.398	0.200	1.738			-0.423	0.358	1.745			-0.554	0.093	1.724			-0.578	-0.176	1.622			-0.575	-0.421	1.491			-0.557	-0.498	1.459			-0.250	0.122	1.693			-0.216	0.064	1.447
-0.371	-0.185	1.628			-0.371	-0.133	1.685			-0.398	0.200	1.738			-0.423	0.358	1.746			-0.554	0.093	1.724			-0.578	-0.176	1.622			-0.575	-0.421	1.491			-0.557	-0.498	1.459			-0.251	0.122	1.692			-0.216	0.063	1.447
-0.371	-0.186	1.628			-0.371	-0.134	1.685			-0.398	0.199	1.738			-0.424	0.358	1.746			-0.555	0.093	1.724			-0.578	-0.177	1.622			-0.575	-0.421	1.491			-0.556	-0.499	1.458			-0.251	0.121	1.692			-0.209	0.063	1.449
-0.371	-0.186	1.628			-0.371	-0.134	1.685			-0.398	0.199	1.738			-0.424	0.358	1.746			-0.571	0.064	1.708			-0.578	-0.179	1.621			-0.575	-0.422	1.490			-0.556	-0.499	1.458			-0.252	0.121	1.692			-0.203	0.062	1.449
-0.371	-0.186	1.628			-0.371	-0.134	1.685			-0.398	0.199	1.738			-0.423	0.358	1.746			-0.574	0.059	1.705			-0.578	-0.181	1.620			-0.575	-0.422	1.490			-0.556	-0.499	1.458			-0.252	0.121	1.692			-0.194	0.062	1.451
-0.371	-0.186	1.628			-0.371	-0.134	1.685			-0.399	0.201	1.736			-0.423	0.359	1.747			-0.574	0.058	1.702			-0.579	-0.178	1.620			-0.576	-0.421	1.490			-0.556	-0.499	1.457			-0.253	0.121	1.691			-0.186	0.062	1.452
-0.371	-0.186	1.628			-0.371	-0.134	1.684			-0.399	0.202	1.734			-0.422	0.360	1.747			-0.574	0.056	1.700			-0.579	-0.181	1.617			-0.576	-0.421	1.489			-0.556	-0.500	1.457			-0.253	0.120	1.689			-0.180	0.063	1.453
-0.371	-0.186	1.628			-0.371	-0.134	1.684			-0.400	0.202	1.733			-0.422	0.361	1.747			-0.574	0.055	1.698			-0.580	-0.183	1.616			-0.576	-0.420	1.489			-0.557	-0.500	1.457			-0.259	0.101	1.687			-0.172	0.065	1.455
-0.371	-0.187	1.627			-0.371	-0.135	1.684			-0.400	0.202	1.733			-0.422	0.361	1.747			-0.574	0.054	1.695			-0.580	-0.185	1.614			-0.576	-0.421	1.488			-0.557	-0.500	1.456			-0.262	0.093	1.686			-0.168	0.072	1.457
-0.371	-0.187	1.627			-0.371	-0.135	1.684			-0.400	0.201	1.733			-0.422	0.362	1.745			-0.571	0.053	1.692			-0.580	-0.187	1.612			-0.576	-0.420	1.487			-0.557	-0.500	1.455			-0.262	0.090	1.685			-0.164	0.079	1.458
-0.371	-0.187	1.627			-0.371	-0.135	1.683			-0.401	0.200	1.732			-0.423	0.360	1.745			-0.566	0.053	1.688			-0.580	-0.189	1.611			-0.576	-0.414	1.488			-0.558	-0.494	1.456			-0.263	0.089	1.685			-0.161	0.087	1.460
-0.371	-0.187	1.627			-0.372	-0.135	1.683			-0.401	0.199	1.732			-0.423	0.359	1.745			-0.561	0.053	1.684			-0.580	-0.190	1.610			-0.576	-0.413	1.487			-0.558	-0.493	1.455			-0.263	0.088	1.685			-0.157	0.095	1.462
-0.371	-0.187	1.626			-0.372	-0.135	1.683			-0.401	0.198	1.732			-0.438	0.350	1.740			-0.557	0.052	1.681			-0.580	-0.192	1.608			-0.576	-0.414	1.483			-0.558	-0.493	1.453			-0.263	0.087	1.685			-0.153	0.102	1.463
-0.370	-0.187	1.626			-0.372	-0.136	1.683			-0.401	0.198	1.732			-0.457	0.337	1.731			-0.553	0.052	1.679			-0.580	-0.193	1.607			-0.575	-0.416	1.479			-0.557	-0.493	1.451			-0.263	0.087	1.685			-0.150	0.109	1.465
-0.370	-0.187	1.626			-0.372	-0.136	1.683			-0.401	0.197	1.732			-0.467	0.330	1.726			-0.550	0.052	1.677			-0.580	-0.194	1.606			-0.574	-0.417	1.476			-0.557	-0.493	1.449			-0.263	0.087	1.685			-0.147	0.114	1.466
-0.370	-0.187	1.626			-0.372	-0.136	1.682			-0.402	0.197	1.732			-0.471	0.328	1.724			-0.548	0.052	1.675			-0.580	-0.195	1.605			-0.574	-0.418	1.473			-0.556	-0.494	1.447			-0.263	0.087	1.685			-0.145	0.119	1.468
-0.370	-0.187	1.626			-0.372	-0.136	1.682			-0.402	0.196	1.732			-0.475	0.325	1.723			-0.546	0.052	1.674			-0.580	-0.196	1.604			-0.573	-0.419	1.470			-0.556	-0.494	1.445			-0.262	0.088	1.685			-0.143	0.123	1.469
-0.370	-0.187	1.625			-0.372	-0.136	1.682			-0.402	0.195	1.732			-0.470	0.327	1.724			-0.544	0.052	1.673			-0.580	-0.197	1.603			-0.572	-0.420	1.468			-0.555	-0.494	1.443			-0.262	0.088	1.686			-0.142	0.126	1.470
-0.370	-0.187	1.625			-0.372	-0.136	1.682			-0.402	0.195	1.732			-0.466	0.328	1.726			-0.543	0.052	1.672			-0.580	-0.198	1.602			-0.572	-0.421	1.466			-0.554	-0.494	1.441			-0.262	0.089	1.686			-0.141	0.129	1.471
-0.370	-0.187	1.625			-0.372	-0.136	1.682			-0.403	0.194	1.732			-0.463	0.329	1.729			-0.542	0.052	1.671			-0.580	-0.198	1.601			-0.571	-0.422	1.464			-0.554	-0.494	1.439			-0.262	0.089	1.686			-0.141	0.132	1.472
-0.370	-0.187	1.625			-0.372	-0.136	1.682			-0.403	0.193	1.732			-0.460	0.331	1.732			-0.541	0.052	1.671			-0.580	-0.199	1.601			-0.570	-0.423	1.462			-0.553	-0.494	1.438			-0.262	0.089	1.686			-0.141	0.134	1.473
-0.369	-0.187	1.625			-0.372	-0.136	1.682			-0.403	0.193	1.732			-0.458	0.332	1.734			-0.541	0.052	1.670			-0.579	-0.199	1.600			-0.570	-0.423	1.461			-0.553	-0.494	1.437			-0.262	0.089	1.687			-0.141	0.137	1.474
-0.369	-0.187	1.625			-0.372	-0.136	1.682			-0.403	0.192	1.732			-0.451	0.340	1.739			-0.541	0.052	1.671			-0.579	-0.200	1.600			-0.568	-0.425	1.460			-0.552	-0.494	1.436			-0.262	0.089	1.687			-0.140	0.138	1.475
-0.369	-0.187	1.625			-0.372	-0.136	1.682			-0.403	0.192	1.732			-0.448	0.343	1.739			-0.542	0.052	1.671			-0.579	-0.200	1.600			-0.567	-0.426	1.459			-0.552	-0.494	1.436			-0.263	0.089	1.687			-0.140	0.140	1.476
-0.369	-0.187	1.625			-0.372	-0.136	1.681			-0.403	0.192	1.732			-0.447	0.344	1.739			-0.543	0.052	1.672			-0.579	-0.200	1.599			-0.566	-0.428	1.458			-0.552	-0.494	1.435			-0.263	0.089	1.687			-0.139	0.141	1.477
-0.369	-0.187	1.624			-0.372	-0.136	1.681			-0.403	0.191	1.732			-0.445	0.346	1.740			-0.544	0.052	1.673			-0.578	-0.201	1.599			-0.565	-0.429	1.458			-0.551	-0.496	1.435			-0.264	0.089	1.687			-0.139	0.142	1.478
-0.369	-0.187	1.624			-0.372	-0.136	1.681			-0.403	0.191	1.733			-0.443	0.349	1.742			-0.545	0.052	1.674			-0.578	-0.201	1.599			-0.564	-0.431	1.458			-0.550	-0.497	1.435			-0.264	0.089	1.688			-0.139	0.142	1.479
-0.369	-0.187	1.624			-0.372	-0.136	1.681			-0.403	0.192	1.732			-0.441	0.351	1.743			-0.546	0.052	1.675			-0.578	-0.201	1.599			-0.563	-0.432	1.458			-0.549	-0.497	1.435			-0.264	0.089	1.688			-0.139	0.143	1.480
-0.369	-0.187	1.624			-0.373	-0.136	1.681			-0.404	0.192	1.732			-0.440	0.352	1.745			-0.548	0.052	1.676			-0.577	-0.201	1.599			-0.562	-0.433	1.458			-0.549	-0.498	1.436			-0.265	0.088	1.688			-0.139	0.143	1.481
-0.369	-0.186	1.624			-0.373	-0.136	1.681			-0.405	0.193	1.731			-0.438	0.354	1.746			-0.549	0.051	1.677			-0.577	-0.202	1.599			-0.562	-0.434	1.458			-0.548	-0.500	1.436			-0.265	0.088	1.688			-0.139	0.143	1.481
-0.369	-0.186	1.624			-0.373	-0.136	1.681			-0.407	0.194	1.730			-0.437	0.356	1.747			-0.551	0.051	1.678			-0.577	-0.202	1.599			-0.561	-0.434	1.458			-0.547	-0.501	1.437			-0.266	0.087	1.688			-0.139	0.142	1.482
-0.369	-0.186	1.624			-0.373	-0.136	1.681			-0.408	0.195	1.729			-0.436	0.357	1.748			-0.552	0.051	1.679			-0.577	-0.202	1.599			-0.561	-0.435	1.459			-0.547	-0.501	1.437			-0.266	0.086	1.688			-0.139	0.141	1.483
-0.369	-0.186	1.624			-0.374	-0.135	1.681			-0.409	0.196	1.728			-0.436	0.358	1.749			-0.554	0.051	1.680			-0.577	-0.202	1.599			-0.561	-0.436	1.459			-0.547	-0.502	1.438			-0.267	0.085	1.688			-0.139	0.140	1.483
-0.369	-0.186	1.624			-0.374	-0.135	1.681			-0.410	0.197	1.726			-0.435	0.359	1.750			-0.556	0.051	1.681			-0.576	-0.202	1.600			-0.560	-0.437	1.460			-0.546	-0.503	1.438			-0.267	0.084	1.688			-0.140	0.139	1.484
-0.369	-0.186	1.624			-0.374	-0.135	1.681			-0.411	0.198	1.725			-0.434	0.360	1.751			-0.558	0.050	1.682			-0.576	-0.202	1.600			-0.560	-0.437	1.460			-0.546	-0.504	1.439			-0.268	0.083	1.688			-0.140	0.137	1.485
-0.370	-0.186	1.624			-0.375	-0.135	1.681			-0.412	0.199	1.725			-0.434	0.361	1.751			-0.559	0.050	1.682			-0.576	-0.202	1.600			-0.560	-0.437	1.461			-0.546	-0.505	1.439			-0.268	0.082	1.688			-0.140	0.136	1.485
-0.370	-0.186	1.624			-0.375	-0.135	1.680			-0.413	0.200	1.724			-0.433	0.362	1.752			-0.560	0.050	1.683			-0.576	-0.202	1.600			-0.560	-0.438	1.461			-0.546	-0.505	1.439			-0.268	0.081	1.688			-0.140	0.134	1.485
-0.370	-0.186	1.624			-0.375	-0.134	1.680			-0.413	0.200	1.723			-0.433	0.362	1.752			-0.562	0.050	1.684			-0.576	-0.202	1.600			-0.560	-0.439	1.461			-0.546	-0.505	1.440			-0.269	0.080	1.689			-0.140	0.133	1.486
-0.370	-0.186	1.624			-0.376	-0.134	1.680			-0.414	0.201	1.722			-0.432	0.363	1.753			-0.563	0.050	1.684			-0.576	-0.202	1.600			-0.560	-0.439	1.462			-0.546	-0.505	1.440			-0.269	0.079	1.689			-0.140	0.131	1.486
-0.371	-0.186	1.624			-0.376	-0.134	1.680			-0.414	0.201	1.722			-0.432	0.364	1.753			-0.564	0.050	1.684			-0.576	-0.202	1.600			-0.559	-0.439	1.462			-0.546	-0.505	1.440			-0.269	0.078	1.689			-0.140	0.129	1.486
-0.371	-0.186	1.624			-0.376	-0.134	1.680			-0.415	0.202	1.721			-0.432	0.364	1.754			-0.564	0.050	1.685			-0.576	-0.202	1.601			-0.559	-0.440	1.462			-0.546	-0.505	1.440			-0.270	0.077	1.689			-0.139	0.128	1.487
-0.371	-0.186	1.624			-0.377	-0.134	1.680			-0.415	0.202	1.721			-0.431	0.364	1.754			-0.565	0.049	1.685			-0.576	-0.202	1.601			-0.559	-0.440	1.462			-0.546	-0.505	1.441			-0.270	0.076	1.690			-0.136	0.123	1.487
-0.371	-0.186	1.624			-0.377	-0.135	1.680			-0.415	0.200	1.720			-0.431	0.365	1.755			-0.566	0.049	1.685			-0.576	-0.202	1.601			-0.559	-0.440	1.462			-0.546	-0.505	1.441			-0.270	0.075	1.690			-0.134	0.118	1.488
-0.372	-0.187	1.624			-0.378	-0.135	1.680			-0.415	0.196	1.719			-0.431	0.365	1.755			-0.566	0.049	1.685			-0.576	-0.202	1.601			-0.559	-0.440	1.462			-0.546	-0.505	1.441			-0.270	0.074	1.690			-0.132	0.112	1.489
-0.372	-0.188	1.624			-0.379	-0.137	1.680			-0.415	0.191	1.720			-0.430	0.366	1.755			-0.567	0.049	1.685			-0.576	-0.202	1.601			-0.559	-0.440	1.462			-0.546	-0.505	1.441			-0.271	0.072	1.691			-0.132	0.107	1.489
-0.373	-0.189	1.624			-0.379	-0.138	1.680			-0.415	0.186	1.721			-0.431	0.366	1.755			-0.567	0.049	1.685			-0.576	-0.203	1.601			-0.560	-0.439	1.463			-0.546	-0.505	1.441			-0.270	0.071	1.691			-0.133	0.102	1.488
-0.373	-0.190	1.624			-0.380	-0.139	1.680			-0.415	0.182	1.722			-0.434	0.365	1.754			-0.567	0.049	1.685			-0.576	-0.203	1.601			-0.560	-0.437	1.464			-0.546	-0.504	1.441			-0.270	0.069	1.691			-0.135	0.098	1.487
-0.373	-0.190	1.624			-0.380	-0.140	1.681			-0.415	0.180	1.723			-0.436	0.364	1.753			-0.566	0.049	1.684			-0.576	-0.203	1.601			-0.561	-0.437	1.464			-0.546	-0.504	1.442			-0.270	0.068	1.692			-0.128	0.079	1.492
-0.373	-0.191	1.625			-0.381	-0.141	1.681			-0.415	0.179	1.724			-0.438	0.363	1.752			-0.565	0.049	1.683			-0.576	-0.203	1.601			-0.561	-0.437	1.464			-0.546	-0.504	1.442			-0.270	0.067	1.692			-0.125	0.070	1.494
-0.373	-0.191	1.625			-0.381	-0.142	1.681			-0.415	0.178	1.725			-0.440	0.363	1.752			-0.563	0.050	1.682			-0.576	-0.203	1.600			-0.561	-0.437	1.464			-0.547	-0.504	1.442			-0.270	0.067	1.692			-0.123	0.064	1.495
-0.373	-0.192	1.625			-0.381	-0.142	1.681			-0.415	0.178	1.726			-0.441	0.362	1.752			-0.561	0.051	1.681			-0.576	-0.202	1.600			-0.562	-0.436	1.464			-0.547	-0.504	1.442			-0.270	0.066	1.692			-0.121	0.060	1.496
-0.373	-0.192	1.625			-0.381	-0.142	1.682			-0.414	0.178	1.727			-0.441	0.362	1.751			-0.558	0.052	1.680			-0.577	-0.202	1.600			-0.562	-0.436	1.464			-0.547	-0.503	1.442			-0.269	0.066	1.693			-0.120	0.057	1.497
-0.373	-0.192	1.626			-0.381	-0.143	1.682			-0.414	0.177	1.728			-0.442	0.361	1.751			-0.556	0.054	1.680			-0.577	-0.202	1.600			-0.562	-0.436	1.464			-0.547	-0.503	1.442			-0.269	0.066	1.693			-0.119	0.055	1.497
-0.373	-0.192	1.626			-0.381	-0.143	1.682			-0.414	0.177	1.729			-0.443	0.361	1.751			-0.553	0.055	1.679			-0.577	-0.202	1.600			-0.563	-0.435	1.464			-0.547	-0.503	1.442			-0.268	0.066	1.694			-0.118	0.053	1.498
-0.373	-0.192	1.626			-0.381	-0.143	1.682			-0.414	0.178	1.730			-0.443	0.361	1.751			-0.551	0.056	1.678			-0.578	-0.202	1.600			-0.563	-0.433	1.464			-0.547	-0.502	1.441			-0.267	0.067	1.695			-0.118	0.050	1.498
-0.373	-0.192	1.627			-0.382	-0.143	1.683			-0.413	0.178	1.731			-0.443	0.360	1.751			-0.549	0.057	1.678			-0.578	-0.202	1.599			-0.564	-0.431	1.465			-0.547	-0.502	1.441			-0.267	0.068	1.696			-0.117	0.049	1.498
-0.373	-0.192	1.627			-0.382	-0.143	1.683			-0.413	0.179	1.732			-0.444	0.360	1.751			-0.547	0.058	1.678			-0.579	-0.201	1.599			-0.565	-0.429	1.465			-0.548	-0.501	1.441			-0.266	0.069	1.697			-0.117	0.047	1.499
-0.373	-0.192	1.627			-0.382	-0.143	1.683			-0.413	0.179	1.733			-0.444	0.360	1.751			-0.546	0.059	1.677			-0.579	-0.201	1.599			-0.565	-0.428	1.465			-0.548	-0.501	1.441			-0.265	0.070	1.697			-0.116	0.045	1.499
-0.373	-0.192	1.628			-0.382	-0.143	1.684			-0.413	0.180	1.734			-0.444	0.361	1.751			-0.544	0.060	1.677			-0.579	-0.201	1.599			-0.565	-0.427	1.465			-0.548	-0.500	1.440			-0.265	0.070	1.698			-0.116	0.043	1.500
-0.373	-0.192	1.628			-0.382	-0.142	1.684			-0.413	0.181	1.735			-0.445	0.361	1.752			-0.543	0.061	1.677			-0.579	-0.201	1.599			-0.566	-0.426	1.465			-0.548	-0.500	1.440			-0.265	0.071	1.698			-0.116	0.042	1.500
-0.373	-0.191	1.628			-0.382	-0.142	1.685			-0.412	0.182	1.736			-0.446	0.362	1.752			-0.542	0.061	1.677			-0.580	-0.201	1.599			-0.566	-0.426	1.465			-0.548	-0.500	1.439			-0.264	0.072	1.699			-0.117	0.041	1.500
-0.373	-0.191	1.629			-0.382	-0.142	1.685			-0.412	0.183	1.737			-0.447	0.362	1.753			-0.541	0.062	1.677			-0.580	-0.200	1.599			-0.566	-0.425	1.464			-0.548	-0.500	1.439			-0.264	0.073	1.699			-0.117	0.040	1.501
-0.373	-0.191	1.629			-0.382	-0.141	1.686			-0.412	0.184	1.737			-0.447	0.363	1.754			-0.539	0.063	1.678			-0.580	-0.200	1.599			-0.566	-0.425	1.464			-0.548	-0.499	1.439			-0.263	0.074	1.700			-0.118	0.039	1.501
-0.373	-0.190	1.630			-0.382	-0.141	1.686			-0.412	0.185	1.738			-0.448	0.364	1.754			-0.538	0.064	1.678			-0.581	-0.200	1.599			-0.567	-0.425	1.464			-0.548	-0.499	1.439			-0.263	0.075	1.700			-0.119	0.038	1.501
-0.372	-0.190	1.630			-0.382	-0.141	1.686			-0.412	0.186	1.739			-0.448	0.364	1.755			-0.537	0.064	1.678			-0.581	-0.199	1.599			-0.567	-0.425	1.464			-0.548	-0.499	1.439			-0.263	0.075	1.701			-0.120	0.038	1.501
-0.372	-0.190	1.630			-0.382	-0.140	1.687			-0.412	0.187	1.739			-0.449	0.364	1.755			-0.537	0.065	1.678			-0.581	-0.199	1.599			-0.568	-0.424	1.466			-0.548	-0.499	1.439			-0.263	0.076	1.701			-0.121	0.037	1.501
-0.372	-0.189	1.631			-0.382	-0.140	1.687			-0.412	0.188	1.740			-0.450	0.365	1.756			-0.536	0.065	1.679			-0.582	-0.199	1.599			-0.572	-0.409	1.481			-0.553	-0.487	1.449			-0.262	0.076	1.701			-0.122	0.037	1.500
-0.372	-0.189	1.631			-0.382	-0.140	1.688			-0.412	0.189	1.740			-0.451	0.365	1.756			-0.535	0.066	1.679			-0.582	-0.199	1.600			-0.574	-0.402	1.488			-0.556	-0.480	1.454			-0.262	0.077	1.701			-0.124	0.037	1.500
-0.372	-0.189	1.631			-0.382	-0.139	1.688			-0.412	0.189	1.740			-0.452	0.365	1.757			-0.535	0.066	1.679			-0.582	-0.198	1.600			-0.576	-0.397	1.493			-0.559	-0.476	1.458			-0.262	0.077	1.701			-0.128	0.038	1.498
-0.372	-0.189	1.631			-0.382	-0.139	1.688			-0.412	0.189	1.741			-0.453	0.365	1.758			-0.535	0.066	1.679			-0.583	-0.198	1.601			-0.577	-0.395	1.495			-0.560	-0.474	1.460			-0.262	0.077	1.702			-0.141	0.044	1.491
-0.372	-0.189	1.632			-0.382	-0.139	1.688			-0.413	0.189	1.741			-0.455	0.363	1.758			-0.535	0.066	1.680			-0.583	-0.198	1.601			-0.578	-0.394	1.497			-0.560	-0.473	1.461			-0.262	0.077	1.702			-0.150	0.048	1.485
-0.372	-0.189	1.632			-0.382	-0.139	1.689			-0.413	0.189	1.741			-0.456	0.362	1.759			-0.535	0.066	1.680			-0.583	-0.198	1.601			-0.578	-0.393	1.498			-0.561	-0.472	1.461			-0.262	0.077	1.702			-0.155	0.050	1.483
-0.372	-0.189	1.632			-0.382	-0.139	1.689			-0.413	0.188	1.741			-0.451	0.359	1.761			-0.536	0.066	1.680			-0.584	-0.198	1.602			-0.579	-0.393	1.499			-0.562	-0.472	1.462			-0.262	0.077	1.702			-0.162	0.054	1.477
-0.372	-0.189	1.632			-0.382	-0.139	1.689			-0.413	0.188	1.742			-0.446	0.356	1.759			-0.536	0.066	1.681			-0.584	-0.198	1.602			-0.579	-0.393	1.499			-0.562	-0.472	1.463			-0.263	0.077	1.702			-0.179	0.072	1.467
-0.373	-0.189	1.632			-0.382	-0.140	1.689			-0.413	0.188	1.742			-0.443	0.353	1.758			-0.537	0.065	1.681			-0.584	-0.198	1.602			-0.580	-0.392	1.500			-0.563	-0.471	1.463			-0.263	0.076	1.702			-0.187	0.081	1.462
-0.373	-0.190	1.633			-0.382	-0.140	1.689			-0.413	0.187	1.742			-0.441	0.352	1.758			-0.538	0.065	1.682			-0.584	-0.198	1.603			-0.580	-0.398	1.495			-0.563	-0.475	1.462			-0.263	0.075	1.702			-0.193	0.088	1.458
-0.373	-0.190	1.633			-0.382	-0.140	1.689			-0.413	0.184	1.741			-0.439	0.351	1.757			-0.540	0.064	1.682			-0.585	-0.198	1.603			-0.580	-0.403	1.491			-0.563	-0.477	1.461			-0.264	0.075	1.701			-0.199	0.093	1.455
-0.373	-0.190	1.633			-0.382	-0.141	1.689			-0.413	0.183	1.741			-0.438	0.350	1.758			-0.541	0.064	1.683			-0.585	-0.198	1.603			-0.580	-0.406	1.489			-0.563	-0.479	1.460			-0.264	0.074	1.701			-0.203	0.097	1.453
-0.373	-0.191	1.633			-0.382	-0.141	1.689			-0.413	0.183	1.741			-0.438	0.349	1.758			-0.543	0.063	1.683			-0.585	-0.199	1.603			-0.581	-0.409	1.486			-0.563	-0.481	1.459			-0.265	0.073	1.701			-0.205	0.099	1.452
-0.374	-0.191	1.633			-0.383	-0.141	1.689			-0.413	0.182	1.741			-0.435	0.351	1.759			-0.545	0.062	1.683			-0.585	-0.199	1.604			-0.580	-0.412	1.484			-0.563	-0.483	1.458			-0.266	0.071	1.700			-0.207	0.101	1.451
-0.374	-0.191	1.633			-0.383	-0.142	1.689			-0.413	0.182	1.741			-0.432	0.353	1.760			-0.548	0.061	1.684			-0.585	-0.199	1.604			-0.580	-0.414	1.482			-0.563	-0.484	1.457			-0.268	0.070	1.699			-0.198	0.098	1.455
-0.375	-0.192	1.633			-0.383	-0.142	1.689			-0.413	0.182	1.741			-0.431	0.354	1.761			-0.550	0.060	1.684			-0.586	-0.199	1.604			-0.580	-0.416	1.480			-0.563	-0.485	1.456			-0.269	0.069	1.698			-0.192	0.096	1.457
-0.375	-0.193	1.632			-0.383	-0.143	1.689			-0.413	0.182	1.740			-0.430	0.355	1.761			-0.552	0.059	1.684			-0.586	-0.199	1.604			-0.580	-0.418	1.479			-0.563	-0.486	1.455			-0.272	0.067	1.697			-0.187	0.095	1.459
-0.376	-0.193	1.632			-0.384	-0.143	1.689			-0.414	0.181	1.740			-0.429	0.355	1.762			-0.555	0.057	1.685			-0.586	-0.199	1.604			-0.580	-0.420	1.478			-0.563	-0.487	1.455			-0.275	0.066	1.695			-0.184	0.094	1.460
-0.376	-0.194	1.632			-0.384	-0.143	1.689			-0.414	0.182	1.740			-0.429	0.355	1.762			-0.557	0.056	1.685			-0.586	-0.200	1.604			-0.579	-0.421	1.477			-0.563	-0.488	1.454			-0.278	0.067	1.695			-0.181	0.093	1.461
-0.376	-0.194	1.632			-0.384	-0.144	1.689			-0.415	0.183	1.739			-0.428	0.356	1.762			-0.559	0.055	1.686			-0.586	-0.200	1.604			-0.579	-0.422	1.476			-0.563	-0.488	1.453			-0.281	0.068	1.694			-0.179	0.093	1.462
-0.377	-0.194	1.631			-0.384	-0.144	1.688			-0.415	0.184	1.738			-0.428	0.356	1.762			-0.561	0.055	1.686			-0.586	-0.200	1.605			-0.579	-0.423	1.475			-0.563	-0.489	1.453			-0.283	0.068	1.693			-0.177	0.092	1.463
-0.377	-0.195	1.631			-0.384	-0.144	1.688			-0.416	0.185	1.738			-0.427	0.357	1.763			-0.563	0.054	1.686			-0.586	-0.200	1.605			-0.579	-0.424	1.474			-0.563	-0.491	1.452			-0.286	0.069	1.692			-0.176	0.092	1.463
-0.377	-0.195	1.631			-0.384	-0.144	1.688			-0.417	0.186	1.737			-0.427	0.357	1.763			-0.564	0.053	1.686			-0.586	-0.200	1.605			-0.579	-0.425	1.474			-0.562	-0.492	1.451			-0.288	0.070	1.692			-0.175	0.091	1.463
-0.378	-0.196	1.631			-0.385	-0.145	1.688			-0.418	0.186	1.736			-0.427	0.358	1.763			-0.566	0.053	1.687			-0.586	-0.200	1.605			-0.579	-0.425	1.474			-0.562	-0.492	1.451			-0.290	0.070	1.691			-0.173	0.091	1.464
-0.378	-0.196	1.630			-0.385	-0.145	1.687			-0.418	0.187	1.735			-0.426	0.358	1.763			-0.567	0.052	1.687			-0.587	-0.200	1.605			-0.579	-0.425	1.474			-0.562	-0.493	1.450			-0.292	0.071	1.690			-0.173	0.091	1.464
-0.379	-0.197	1.630			-0.385	-0.145	1.687			-0.419	0.188	1.734			-0.426	0.358	1.764			-0.568	0.052	1.687			-0.587	-0.200	1.605			-0.579	-0.426	1.473			-0.562	-0.495	1.449			-0.293	0.070	1.690			-0.172	0.090	1.464
-0.379	-0.197	1.630			-0.385	-0.145	1.687			-0.419	0.188	1.733			-0.426	0.359	1.764			-0.569	0.051	1.687			-0.587	-0.201	1.605			-0.578	-0.426	1.473			-0.561	-0.497	1.448			-0.294	0.070	1.689			-0.171	0.090	1.464
-0.379	-0.197	1.629			-0.386	-0.146	1.686			-0.420	0.188	1.732			-0.426	0.359	1.764			-0.570	0.051	1.687			-0.587	-0.201	1.605			-0.577	-0.430	1.471			-0.560	-0.499	1.447			-0.296	0.070	1.689			-0.170	0.090	1.464
-0.380	-0.198	1.629			-0.386	-0.146	1.686			-0.421	0.188	1.731			-0.426	0.359	1.764			-0.571	0.051	1.687			-0.587	-0.201	1.605			-0.575	-0.432	1.470			-0.560	-0.501	1.445			-0.297	0.070	1.689			-0.170	0.089	1.464
-0.380	-0.198	1.628			-0.386	-0.146	1.686			-0.422	0.188	1.730			-0.426	0.360	1.764			-0.572	0.050	1.687			-0.587	-0.201	1.605			-0.574	-0.435	1.468			-0.559	-0.502	1.444			-0.298	0.070	1.688			-0.169	0.089	1.464
-0.380	-0.198	1.628			-0.386	-0.146	1.685			-0.422	0.188	1.729			-0.425	0.360	1.764			-0.573	0.050	1.687			-0.587	-0.201	1.605			-0.573	-0.437	1.467			-0.559	-0.504	1.443			-0.298	0.069	1.688			-0.168	0.089	1.464
-0.381	-0.199	1.628			-0.387	-0.147	1.685			-0.423	0.188	1.728			-0.425	0.360	1.764			-0.574	0.050	1.687			-0.587	-0.201	1.605			-0.572	-0.438	1.467			-0.558	-0.505	1.443			-0.299	0.069	1.687			-0.168	0.089	1.464
-0.381	-0.199	1.627			-0.387	-0.147	1.684			-0.424	0.188	1.727			-0.426	0.361	1.764			-0.574	0.049	1.687			-0.587	-0.201	1.605			-0.571	-0.439	1.466			-0.558	-0.506	1.442			-0.300	0.069	1.687			-0.167	0.088	1.464
-0.381	-0.199	1.627			-0.387	-0.147	1.684			-0.424	0.188	1.726			-0.426	0.361	1.764			-0.575	0.049	1.687			-0.587	-0.201	1.605			-0.571	-0.440	1.465			-0.557	-0.508	1.441			-0.301	0.068	1.687			-0.167	0.088	1.464
-0.381	-0.200	1.627			-0.388	-0.147	1.683			-0.425	0.188	1.725			-0.426	0.361	1.764			-0.576	0.049	1.687			-0.587	-0.201	1.605			-0.570	-0.441	1.465			-0.557	-0.509	1.440			-0.301	0.068	1.686			-0.166	0.088	1.464
-0.382	-0.200	1.626			-0.388	-0.148	1.683			-0.425	0.188	1.724			-0.426	0.362	1.765			-0.576	0.048	1.687			-0.587	-0.201	1.605			-0.570	-0.442	1.464			-0.557	-0.509	1.440			-0.302	0.068	1.686			-0.166	0.088	1.464
-0.382	-0.200	1.626			-0.388	-0.148	1.682			-0.426	0.188	1.723			-0.426	0.362	1.765			-0.577	0.048	1.687			-0.587	-0.201	1.605			-0.569	-0.443	1.464			-0.557	-0.510	1.439			-0.303	0.067	1.686			-0.165	0.087	1.464
-0.382	-0.201	1.626			-0.388	-0.148	1.682			-0.426	0.188	1.723			-0.426	0.362	1.765			-0.577	0.048	1.687			-0.587	-0.202	1.605			-0.569	-0.443	1.463			-0.557	-0.510	1.439			-0.303	0.067	1.686			-0.165	0.087	1.464
-0.382	-0.201	1.625			-0.389	-0.148	1.682			-0.426	0.188	1.722			-0.426	0.363	1.765			-0.578	0.048	1.687			-0.587	-0.202	1.605			-0.569	-0.444	1.463			-0.556	-0.511	1.438			-0.304	0.067	1.685			-0.164	0.087	1.464
-0.383	-0.201	1.625			-0.389	-0.149	1.681			-0.427	0.187	1.721			-0.426	0.363	1.765			-0.578	0.048	1.687			-0.587	-0.202	1.605			-0.569	-0.444	1.463			-0.556	-0.511	1.438			-0.304	0.066	1.685			-0.164	0.086	1.464
-0.383	-0.202	1.625			-0.389	-0.149	1.681			-0.427	0.187	1.721			-0.427	0.363	1.765			-0.578	0.047	1.687			-0.587	-0.202	1.605			-0.568	-0.444	1.462			-0.556	-0.512	1.438			-0.304	0.066	1.685			-0.163	0.086	1.464
-0.383	-0.202	1.624			-0.389	-0.149	1.681			-0.427	0.186	1.720			-0.427	0.363	1.765			-0.579	0.047	1.687			-0.587	-0.202	1.604			-0.568	-0.445	1.462			-0.556	-0.512	1.437			-0.305	0.064	1.685			-0.162	0.085	1.464
-0.383	-0.202	1.624			-0.389	-0.149	1.680			-0.427	0.186	1.720			-0.427	0.364	1.765			-0.579	0.047	1.687			-0.587	-0.202	1.604			-0.568	-0.445	1.462			-0.556	-0.512	1.437			-0.305	0.064	1.684			-0.162	0.085	1.464
-0.383	-0.202	1.624			-0.390	-0.150	1.680			-0.428	0.185	1.720			-0.427	0.364	1.765			-0.579	0.047	1.687			-0.587	-0.202	1.604			-0.568	-0.445	1.461			-0.556	-0.512	1.437			-0.305	0.063	1.684			-0.172	0.093	1.460
-0.383	-0.203	1.624			-0.390	-0.150	1.680			-0.428	0.184	1.721			-0.426	0.366	1.766			-0.579	0.047	1.686			-0.587	-0.202	1.604			-0.568	-0.446	1.461			-0.556	-0.512	1.436			-0.303	0.064	1.684			-0.179	0.097	1.457
-0.384	-0.203	1.624			-0.390	-0.150	1.680			-0.428	0.183	1.722			-0.425	0.367	1.767			-0.578	0.047	1.686			-0.587	-0.202	1.604			-0.568	-0.446	1.461			-0.556	-0.512	1.436			-0.301	0.066	1.685			-0.179	0.100	1.457
-0.384	-0.203	1.624			-0.390	-0.150	1.680			-0.428	0.182	1.722			-0.427	0.367	1.767			-0.576	0.048	1.685			-0.587	-0.202	1.604			-0.568	-0.445	1.460			-0.555	-0.512	1.436			-0.298	0.069	1.686			-0.180	0.101	1.456
-0.383	-0.202	1.624			-0.390	-0.150	1.680			-0.428	0.182	1.723			-0.438	0.365	1.765			-0.573	0.048	1.684			-0.587	-0.202	1.603			-0.568	-0.445	1.460			-0.555	-0.513	1.435			-0.294	0.073	1.687			-0.180	0.103	1.456
-0.383	-0.200	1.624			-0.389	-0.148	1.680			-0.427	0.183	1.724			-0.445	0.363	1.763			-0.571	0.049	1.683			-0.587	-0.202	1.603			-0.568	-0.444	1.460			-0.555	-0.513	1.435			-0.290	0.077	1.688			-0.179	0.105	1.456
-0.382	-0.197	1.625			-0.389	-0.146	1.681			-0.427	0.185	1.725			-0.449	0.361	1.761			-0.568	0.050	1.683			-0.587	-0.202	1.603			-0.569	-0.444	1.460			-0.555	-0.513	1.435			-0.286	0.080	1.689			-0.177	0.107	1.456
-0.381	-0.193	1.626			-0.388	-0.142	1.682			-0.426	0.187	1.727			-0.452	0.361	1.759			-0.564	0.051	1.682			-0.587	-0.202	1.603			-0.569	-0.444	1.460			-0.555	-0.513	1.435			-0.283	0.083	1.690			-0.175	0.109	1.457
-0.380	-0.189	1.627			-0.387	-0.139	1.683			-0.425	0.190	1.729			-0.454	0.360	1.758			-0.560	0.053	1.682			-0.587	-0.202	1.603			-0.569	-0.443	1.460			-0.555	-0.512	1.435			-0.280	0.086	1.691			-0.173	0.111	1.457
-0.379	-0.185	1.628			-0.386	-0.135	1.684			-0.424	0.193	1.731			-0.456	0.360	1.757			-0.556	0.054	1.681			-0.587	-0.202	1.603			-0.570	-0.443	1.460			-0.555	-0.512	1.435			-0.277	0.088	1.691			-0.171	0.112	1.458
-0.378	-0.182	1.629			-0.386	-0.132	1.685			-0.423	0.196	1.733			-0.457	0.360	1.756			-0.553	0.055	1.681			-0.587	-0.202	1.603			-0.570	-0.443	1.460			-0.555	-0.512	1.435			-0.275	0.089	1.692			-0.168	0.114	1.458
-0.378	-0.179	1.629			-0.385	-0.130	1.686			-0.422	0.198	1.734			-0.458	0.361	1.756			-0.551	0.056	1.681			-0.587	-0.202	1.603			-0.570	-0.443	1.460			-0.555	-0.512	1.435			-0.273	0.091	1.693			-0.166	0.115	1.458
-0.377	-0.176	1.630			-0.385	-0.127	1.686			-0.422	0.200	1.735			-0.459	0.361	1.755			-0.548	0.057	1.680			-0.587	-0.202	1.603			-0.571	-0.442	1.460			-0.554	-0.511	1.435			-0.272	0.092	1.693			-0.164	0.116	1.458
-0.377	-0.174	1.631			-0.385	-0.125	1.687			-0.421	0.201	1.736			-0.460	0.361	1.755			-0.547	0.058	1.680			-0.587	-0.202	1.603			-0.571	-0.442	1.460			-0.554	-0.511	1.435			-0.270	0.094	1.694			-0.162	0.117	1.458
-0.376	-0.172	1.631			-0.384	-0.124	1.687			-0.421	0.202	1.737			-0.461	0.361	1.754			-0.545	0.058	1.680			-0.587	-0.201	1.603			-0.571	-0.442	1.461			-0.554	-0.511	1.435			-0.269	0.095	1.694			-0.161	0.117	1.458
-0.376	-0.171	1.632			-0.384	-0.122	1.688			-0.421	0.203	1.738			-0.462	0.361	1.754			-0.544	0.059	1.680			-0.587	-0.201	1.603			-0.573	-0.437	1.463			-0.554	-0.509	1.436			-0.268	0.096	1.694			-0.160	0.118	1.458
-0.376	-0.170	1.632			-0.384	-0.121	1.688			-0.420	0.204	1.739			-0.463	0.361	1.754			-0.543	0.059	1.680			-0.587	-0.201	1.603			-0.574	-0.432	1.465			-0.555	-0.506	1.437			-0.267	0.097	1.695			-0.159	0.119	1.458
-0.376	-0.169	1.632			-0.384	-0.120	1.689			-0.420	0.205	1.739			-0.463	0.361	1.753			-0.542	0.059	1.680			-0.588	-0.200	1.603			-0.576	-0.413	1.476			-0.557	-0.490	1.444			-0.266	0.098	1.695			-0.159	0.119	1.458
-0.376	-0.168	1.633			-0.384	-0.120	1.689			-0.420	0.205	1.740			-0.465	0.360	1.753			-0.541	0.060	1.680			-0.588	-0.200	1.603			-0.577	-0.409	1.478			-0.558	-0.487	1.445			-0.265	0.099	1.695			-0.159	0.120	1.458
-0.375	-0.167	1.633			-0.383	-0.119	1.689			-0.420	0.206	1.740			-0.465	0.360	1.753			-0.540	0.060	1.680			-0.588	-0.200	1.603			-0.578	-0.406	1.480			-0.558	-0.484	1.446			-0.265	0.100	1.695			-0.158	0.121	1.457
-0.375	-0.167	1.633			-0.383	-0.118	1.689			-0.420	0.206	1.740			-0.467	0.360	1.753			-0.540	0.060	1.680			-0.588	-0.199	1.603			-0.578	-0.404	1.481			-0.558	-0.482	1.447			-0.264	0.101	1.696			-0.158	0.122	1.457
-0.375	-0.166	1.633			-0.383	-0.118	1.690			-0.420	0.207	1.741			-0.468	0.359	1.752			-0.539	0.060	1.680			-0.588	-0.199	1.603			-0.579	-0.400	1.484			-0.559	-0.478	1.449			-0.264	0.102	1.696			-0.158	0.122	1.456
-0.375	-0.166	1.633			-0.383	-0.117	1.690			-0.420	0.207	1.741			-0.470	0.358	1.752			-0.539	0.061	1.680			-0.588	-0.199	1.604			-0.580	-0.395	1.488			-0.560	-0.473	1.452			-0.264	0.103	1.696			-0.159	0.123	1.456
-0.375	-0.166	1.634			-0.383	-0.117	1.690			-0.420	0.206	1.741			-0.472	0.357	1.753			-0.539	0.061	1.680			-0.588	-0.199	1.604			-0.580	-0.403	1.487			-0.560	-0.477	1.452			-0.265	0.103	1.696			-0.159	0.124	1.455
-0.375	-0.166	1.634			-0.383	-0.117	1.690			-0.420	0.205	1.741			-0.474	0.356	1.753			-0.540	0.061	1.681			-0.588	-0.198	1.605			-0.580	-0.409	1.486			-0.559	-0.480	1.452			-0.266	0.104	1.696			-0.160	0.125	1.455
-0.375	-0.166	1.634			-0.383	-0.118	1.690			-0.421	0.204	1.741			-0.476	0.354	1.753			-0.540	0.061	1.681			-0.588	-0.198	1.605			-0.580	-0.413	1.486			-0.559	-0.483	1.453			-0.267	0.105	1.696			-0.161	0.126	1.454
-0.376	-0.167	1.634			-0.384	-0.119	1.691			-0.421	0.203	1.741			-0.478	0.353	1.753			-0.541	0.061	1.682			-0.588	-0.198	1.606			-0.580	-0.417	1.486			-0.560	-0.485	1.454			-0.269	0.105	1.696			-0.162	0.127	1.453
-0.376	-0.168	1.634			-0.384	-0.120	1.691			-0.422	0.202	1.741			-0.479	0.351	1.753			-0.543	0.061	1.683			-0.589	-0.198	1.607			-0.580	-0.420	1.486			-0.560	-0.487	1.455			-0.271	0.105	1.696			-0.163	0.127	1.452
-0.377	-0.170	1.634			-0.384	-0.121	1.691			-0.423	0.200	1.741			-0.477	0.349	1.755			-0.544	0.061	1.683			-0.589	-0.199	1.608			-0.580	-0.423	1.486			-0.561	-0.489	1.456			-0.272	0.104	1.696			-0.164	0.128	1.451
-0.377	-0.171	1.635			-0.385	-0.122	1.691			-0.423	0.198	1.741			-0.475	0.348	1.757			-0.546	0.060	1.684			-0.589	-0.199	1.609			-0.580	-0.425	1.487			-0.561	-0.490	1.458			-0.274	0.104	1.696			-0.165	0.128	1.450
-0.378	-0.172	1.635			-0.385	-0.123	1.691			-0.424	0.196	1.741			-0.473	0.346	1.759			-0.548	0.060	1.685			-0.590	-0.199	1.610			-0.581	-0.428	1.487			-0.562	-0.492	1.459			-0.275	0.103	1.696			-0.166	0.129	1.450
-0.378	-0.173	1.635			-0.385	-0.125	1.691			-0.424	0.195	1.741			-0.472	0.345	1.760			-0.551	0.059	1.686			-0.590	-0.199	1.610			-0.581	-0.430	1.488			-0.562	-0.493	1.461			-0.277	0.102	1.696			-0.167	0.129	1.449
-0.379	-0.174	1.635			-0.386	-0.126	1.691			-0.425	0.194	1.741			-0.471	0.344	1.761			-0.554	0.058	1.687			-0.590	-0.199	1.611			-0.581	-0.432	1.488			-0.563	-0.495	1.462			-0.278	0.101	1.696			-0.168	0.129	1.449
-0.379	-0.175	1.635			-0.386	-0.127	1.691			-0.425	0.193	1.741			-0.471	0.343	1.761			-0.557	0.057	1.688			-0.591	-0.199	1.612			-0.582	-0.434	1.489			-0.564	-0.496	1.463			-0.280	0.100	1.696			-0.169	0.129	1.448
-0.380	-0.176	1.635			-0.387	-0.128	1.691			-0.426	0.192	1.742			-0.471	0.343	1.762			-0.559	0.056	1.689			-0.591	-0.200	1.613			-0.582	-0.435	1.489			-0.564	-0.498	1.464			-0.282	0.099	1.695			-0.170	0.129	1.448
-0.380	-0.177	1.635			-0.387	-0.129	1.691			-0.426	0.191	1.742			-0.471	0.342	1.762			-0.562	0.056	1.690			-0.591	-0.200	1.614			-0.582	-0.435	1.490			-0.565	-0.499	1.464			-0.284	0.097	1.695			-0.171	0.128	1.448
-0.381	-0.179	1.635			-0.387	-0.130	1.691			-0.427	0.191	1.742			-0.471	0.342	1.763			-0.564	0.055	1.690			-0.591	-0.200	1.614			-0.582	-0.435	1.490			-0.565	-0.500	1.465			-0.286	0.096	1.694			-0.171	0.128	1.448
-0.381	-0.180	1.635			-0.388	-0.130	1.691			-0.427	0.190	1.741			-0.471	0.342	1.763			-0.565	0.054	1.691			-0.592	-0.201	1.615			-0.583	-0.435	1.491			-0.565	-0.500	1.465			-0.288	0.094	1.694			-0.172	0.127	1.448
-0.382	-0.181	1.635			-0.388	-0.131	1.691			-0.428	0.190	1.741			-0.469	0.343	1.763			-0.567	0.054	1.691			-0.592	-0.201	1.616			-0.583	-0.435	1.491			-0.566	-0.501	1.466			-0.290	0.093	1.693			-0.173	0.126	1.448
-0.383	-0.182	1.634			-0.389	-0.132	1.691			-0.428	0.189	1.741			-0.468	0.345	1.764			-0.569	0.053	1.692			-0.592	-0.201	1.616			-0.583	-0.436	1.492			-0.566	-0.502	1.466			-0.292	0.091	1.693			-0.174	0.125	1.448
-0.383	-0.183	1.634			-0.389	-0.133	1.691			-0.429	0.189	1.740			-0.466	0.346	1.764			-0.570	0.053	1.692			-0.592	-0.201	1.617			-0.583	-0.435	1.492			-0.566	-0.502	1.467			-0.293	0.090	1.692			-0.174	0.124	1.448
-0.383	-0.184	1.634			-0.389	-0.134	1.691			-0.429	0.188	1.740			-0.465	0.348	1.765			-0.571	0.053	1.692			-0.592	-0.202	1.617			-0.583	-0.434	1.493			-0.566	-0.502	1.467			-0.295	0.088	1.692			-0.175	0.123	1.449
-0.384	-0.185	1.634			-0.390	-0.135	1.691			-0.430	0.188	1.739			-0.464	0.349	1.765			-0.572	0.052	1.693			-0.592	-0.202	1.617			-0.583	-0.433	1.494			-0.567	-0.503	1.467			-0.296	0.087	1.691			-0.175	0.122	1.449
-0.384	-0.186	1.634			-0.390	-0.135	1.690			-0.430	0.187	1.738			-0.463	0.350	1.765			-0.573	0.052	1.693			-0.593	-0.202	1.618			-0.583	-0.433	1.494			-0.567	-0.503	1.468			-0.297	0.086	1.691			-0.174	0.119	1.450
-0.385	-0.187	1.634			-0.390	-0.136	1.690			-0.431	0.187	1.737			-0.462	0.352	1.766			-0.574	0.051	1.693			-0.593	-0.203	1.618			-0.583	-0.433	1.494			-0.567	-0.503	1.468			-0.298	0.085	1.690			-0.173	0.117	1.452
-0.385	-0.187	1.633			-0.391	-0.137	1.690			-0.431	0.187	1.737			-0.461	0.353	1.766			-0.575	0.051	1.693			-0.593	-0.203	1.618			-0.583	-0.433	1.494			-0.567	-0.503	1.468			-0.298	0.083	1.690			-0.171	0.115	1.454
-0.385	-0.188	1.633			-0.391	-0.137	1.690			-0.431	0.187	1.735			-0.460	0.354	1.766			-0.576	0.051	1.694			-0.593	-0.203	1.618			-0.583	-0.433	1.494			-0.567	-0.504	1.468			-0.297	0.081	1.690			-0.169	0.113	1.456
-0.386	-0.188	1.633			-0.391	-0.137	1.690			-0.432	0.187	1.734			-0.459	0.355	1.766			-0.577	0.050	1.694			-0.593	-0.203	1.619			-0.583	-0.433	1.494			-0.568	-0.504	1.468			-0.297	0.080	1.690			-0.167	0.111	1.458
-0.386	-0.189	1.633			-0.391	-0.137	1.690			-0.432	0.192	1.731			-0.458	0.357	1.767			-0.579	0.050	1.695			-0.593	-0.201	1.619			-0.583	-0.433	1.494			-0.568	-0.504	1.468			-0.297	0.078	1.690			-0.165	0.109	1.460
-0.386	-0.189	1.633			-0.392	-0.137	1.689			-0.432	0.197	1.729			-0.457	0.360	1.767			-0.582	0.050	1.696			-0.594	-0.200	1.620			-0.583	-0.432	1.494			-0.568	-0.504	1.468			-0.295	0.076	1.690			-0.162	0.108	1.461
-0.386	-0.189	1.633			-0.392	-0.137	1.689			-0.432	0.205	1.728			-0.456	0.367	1.768			-0.583	0.049	1.696			-0.594	-0.198	1.620			-0.583	-0.431	1.494			-0.568	-0.504	1.467			-0.294	0.074	1.690			-0.159	0.106	1.464
-0.387	-0.190	1.633			-0.392	-0.137	1.689			-0.433	0.211	1.727			-0.455	0.372	1.769			-0.585	0.049	1.697			-0.594	-0.196	1.621			-0.583	-0.431	1.494			-0.568	-0.504	1.467			-0.293	0.072	1.691			-0.155	0.105	1.465
-0.387	-0.190	1.633			-0.392	-0.137	1.689			-0.433	0.215	1.727			-0.454	0.376	1.769			-0.586	0.049	1.698			-0.594	-0.194	1.621			-0.583	-0.431	1.493			-0.568	-0.504	1.467			-0.291	0.069	1.692			-0.152	0.104	1.467
-0.387	-0.190	1.633			-0.393	-0.137	1.689			-0.433	0.218	1.727			-0.454	0.379	1.769			-0.586	0.050	1.698			-0.595	-0.191	1.622			-0.583	-0.430	1.493			-0.568	-0.504	1.466			-0.289	0.067	1.692			-0.149	0.103	1.469
-0.387	-0.191	1.633			-0.393	-0.138	1.689			-0.433	0.221	1.727			-0.453	0.381	1.770			-0.584	0.050	1.698			-0.595	-0.188	1.623			-0.583	-0.429	1.493			-0.568	-0.504	1.466			-0.288	0.065	1.693			-0.146	0.101	1.471
-0.387	-0.191	1.632			-0.393	-0.138	1.688			-0.433	0.223	1.727			-0.453	0.383	1.770			-0.583	0.051	1.698			-0.595	-0.186	1.623			-0.583	-0.429	1.493			-0.567	-0.504	1.465			-0.286	0.064	1.693			-0.143	0.100	1.473
-0.387	-0.192	1.632			-0.393	-0.138	1.688			-0.433	0.224	1.727			-0.453	0.384	1.770			-0.583	0.051	1.697			-0.595	-0.185	1.624			-0.583	-0.428	1.493			-0.567	-0.505	1.464			-0.285	0.062	1.693			-0.141	0.100	1.474
-0.387	-0.193	1.632			-0.393	-0.138	1.688			-0.433	0.225	1.728			-0.452	0.385	1.770			-0.585	0.050	1.698			-0.595	-0.185	1.624			-0.582	-0.428	1.492			-0.566	-0.505	1.464			-0.284	0.061	1.693			-0.140	0.099	1.475
-0.387	-0.194	1.632			-0.393	-0.138	1.688			-0.433	0.225	1.729			-0.452	0.385	1.770			-0.586	0.049	1.698			-0.595	-0.184	1.624			-0.582	-0.429	1.491			-0.566	-0.505	1.463			-0.283	0.059	1.694			-0.138	0.099	1.476
-0.387	-0.194	1.632			-0.393	-0.139	1.688			-0.433	0.224	1.731			-0.451	0.385	1.770			-0.588	0.048	1.699			-0.595	-0.184	1.624			-0.581	-0.430	1.490			-0.566	-0.505	1.463			-0.282	0.058	1.694			-0.137	0.098	1.478
-0.387	-0.195	1.632			-0.393	-0.139	1.688			-0.433	0.222	1.733			-0.451	0.383	1.770			-0.590	0.048	1.700			-0.594	-0.185	1.624			-0.580	-0.431	1.489			-0.565	-0.506	1.462			-0.281	0.056	1.694			-0.135	0.098	1.479
-0.387	-0.196	1.632			-0.393	-0.140	1.688			-0.432	0.220	1.735			-0.451	0.381	1.770			-0.590	0.047	1.700			-0.594	-0.185	1.623			-0.580	-0.432	1.488			-0.565	-0.506	1.461			-0.280	0.055	1.694			-0.133	0.097	1.480
-0.387	-0.196	1.632			-0.393	-0.140	1.688			-0.432	0.218	1.737			-0.451	0.380	1.769			-0.591	0.047	1.700			-0.593	-0.187	1.623			-0.578	-0.434	1.486			-0.564	-0.506	1.461			-0.280	0.055	1.694			-0.132	0.097	1.481
-0.387	-0.197	1.632			-0.393	-0.141	1.688			-0.431	0.216	1.738			-0.451	0.378	1.769			-0.592	0.046	1.700			-0.592	-0.188	1.622			-0.578	-0.435	1.485			-0.563	-0.506	1.460			-0.280	0.055	1.694			-0.131	0.097	1.482
-0.387	-0.197	1.632			-0.393	-0.141	1.689			-0.431	0.215	1.740			-0.451	0.377	1.769			-0.593	0.046	1.700			-0.591	-0.190	1.621			-0.576	-0.436	1.484			-0.563	-0.506	1.460			-0.278	0.060	1.695			-0.129	0.097	1.483
-0.387	-0.198	1.632			-0.393	-0.142	1.689			-0.431	0.213	1.741			-0.451	0.375	1.769			-0.593	0.046	1.701			-0.590	-0.191	1.621			-0.575	-0.437	1.483			-0.561	-0.506	1.459			-0.277	0.064	1.697			-0.128	0.096	1.485
-0.386	-0.198	1.632			-0.393	-0.142	1.689			-0.430	0.212	1.742			-0.451	0.373	1.768			-0.593	0.047	1.701			-0.589	-0.192	1.620			-0.573	-0.439	1.482			-0.560	-0.506	1.458			-0.276	0.074	1.700			-0.126	0.096	1.486
-0.386	-0.198	1.632			-0.392	-0.142	1.689			-0.430	0.211	1.743			-0.452	0.372	1.768			-0.593	0.047	1.701			-0.588	-0.193	1.620			-0.571	-0.440	1.481			-0.558	-0.506	1.457			-0.275	0.080	1.702			-0.123	0.097	1.488
-0.386	-0.199	1.633			-0.392	-0.143	1.689			-0.430	0.209	1.743			-0.452	0.370	1.768			-0.592	0.048	1.702			-0.587	-0.194	1.619			-0.569	-0.441	1.480			-0.555	-0.506	1.457			-0.275	0.085	1.703			-0.121	0.097	1.489
-0.385	-0.198	1.633			-0.392	-0.143	1.690			-0.430	0.208	1.744			-0.453	0.369	1.767			-0.592	0.048	1.702			-0.587	-0.195	1.619			-0.567	-0.443	1.479			-0.553	-0.507	1.456			-0.275	0.088	1.704			-0.120	0.097	1.490
-0.385	-0.198	1.634			-0.391	-0.143	1.690			-0.430	0.207	1.745			-0.454	0.368	1.767			-0.592	0.049	1.702			-0.586	-0.196	1.618			-0.565	-0.444	1.478			-0.551	-0.507	1.455			-0.274	0.091	1.705			-0.118	0.097	1.492
-0.384	-0.197	1.634			-0.391	-0.143	1.690			-0.430	0.206	1.745			-0.454	0.366	1.767			-0.591	0.050	1.703			-0.585	-0.197	1.618			-0.562	-0.445	1.477			-0.549	-0.507	1.455			-0.274	0.093	1.706			-0.116	0.097	1.493
-0.384	-0.197	1.635			-0.391	-0.143	1.691			-0.429	0.204	1.745			-0.455	0.365	1.766			-0.591	0.050	1.703			-0.584	-0.197	1.617			-0.560	-0.446	1.477			-0.547	-0.507	1.454			-0.274	0.095	1.707			-0.115	0.098	1.494
-0.384	-0.196	1.635			-0.391	-0.143	1.691			-0.429	0.203	1.746			-0.456	0.364	1.766			-0.590	0.051	1.703			-0.583	-0.198	1.617			-0.558	-0.446	1.476			-0.545	-0.507	1.454			-0.274	0.097	1.707			-0.113	0.098	1.496
-0.383	-0.196	1.635			-0.391	-0.143	1.691			-0.429	0.202	1.746			-0.456	0.363	1.766			-0.590	0.051	1.703			-0.582	-0.199	1.616			-0.556	-0.447	1.476			-0.543	-0.508	1.453			-0.274	0.099	1.708			-0.112	0.098	1.497
-0.383	-0.196	1.636			-0.390	-0.143	1.692			-0.429	0.201	1.747			-0.457	0.362	1.765			-0.589	0.052	1.703			-0.580	-0.200	1.616			-0.554	-0.448	1.475			-0.541	-0.508	1.453			-0.274	0.100	1.708			-0.111	0.098	1.498
-0.383	-0.195	1.636			-0.390	-0.143	1.692			-0.429	0.201	1.747			-0.457	0.361	1.765			-0.588	0.053	1.703			-0.579	-0.201	1.615			-0.552	-0.449	1.475			-0.539	-0.508	1.452			-0.274	0.101	1.709			-0.110	0.099	1.499
-0.383	-0.195	1.636			-0.390	-0.143	1.692			-0.429	0.200	1.747			-0.458	0.360	1.765			-0.588	0.053	1.703			-0.578	-0.202	1.614			-0.550	-0.450	1.474			-0.537	-0.509	1.452			-0.274	0.102	1.709			-0.108	0.099	1.500
-0.382	-0.195	1.636			-0.390	-0.143	1.692			-0.429	0.199	1.747			-0.458	0.360	1.765			-0.587	0.053	1.703			-0.577	-0.202	1.613			-0.548	-0.451	1.473			-0.534	-0.509	1.451			-0.274	0.103	1.709			-0.107	0.100	1.501
-0.382	-0.195	1.637			-0.390	-0.143	1.693			-0.429	0.198	1.747			-0.459	0.359	1.764			-0.587	0.054	1.703			-0.575	-0.203	1.613			-0.547	-0.451	1.472			-0.532	-0.509	1.450			-0.274	0.104	1.710			-0.106	0.101	1.502
-0.382	-0.195	1.637			-0.389	-0.142	1.693			-0.429	0.198	1.748			-0.459	0.358	1.764			-0.586	0.054	1.702			-0.574	-0.204	1.612			-0.545	-0.452	1.471			-0.530	-0.511	1.448			-0.273	0.105	1.710			-0.105	0.101	1.503
-0.381	-0.194	1.637			-0.389	-0.142	1.693			-0.429	0.197	1.748			-0.459	0.358	1.764			-0.584	0.054	1.702			-0.573	-0.205	1.611			-0.543	-0.452	1.470			-0.528	-0.511	1.447			-0.273	0.106	1.710			-0.104	0.102	1.504
-0.381	-0.194	1.637			-0.389	-0.142	1.693			-0.429	0.196	1.748			-0.460	0.357	1.764			-0.583	0.055	1.701			-0.572	-0.206	1.610			-0.542	-0.453	1.469			-0.527	-0.511	1.446			-0.273	0.107	1.710			-0.103	0.102	1.504
-0.381	-0.194	1.637			-0.389	-0.142	1.693			-0.429	0.196	1.748			-0.460	0.357	1.763			-0.582	0.055	1.700			-0.571	-0.206	1.609			-0.540	-0.453	1.468			-0.525	-0.511	1.445			-0.273	0.108	1.711			-0.103	0.103	1.505
-0.380	-0.194	1.637			-0.389	-0.142	1.693			-0.429	0.195	1.748			-0.460	0.356	1.763			-0.582	0.055	1.700			-0.570	-0.207	1.609			-0.539	-0.454	1.468			-0.524	-0.512	1.445			-0.273	0.109	1.711			-0.102	0.103	1.506
-0.380	-0.194	1.638			-0.388	-0.142	1.693			-0.429	0.195	1.748			-0.461	0.356	1.763			-0.581	0.055	1.700			-0.569	-0.208	1.608			-0.538	-0.454	1.467			-0.523	-0.512	1.444			-0.273	0.109	1.711			-0.101	0.104	1.506
-0.380	-0.194	1.638			-0.388	-0.142	1.694			-0.429	0.194	1.748			-0.461	0.355	1.763			-0.580	0.055	1.699			-0.568	-0.208	1.607			-0.537	-0.455	1.466			-0.522	-0.512	1.443			-0.273	0.109	1.711			-0.100	0.105	1.507
-0.380	-0.194	1.638			-0.388	-0.142	1.694			-0.429	0.194	1.748			-0.461	0.355	1.763			-0.580	0.055	1.699			-0.568	-0.209	1.607			-0.536	-0.455	1.466			-0.521	-0.512	1.443			-0.270	0.089	1.704			-0.098	0.107	1.508
-0.380	-0.194	1.638			-0.388	-0.142	1.694			-0.429	0.194	1.748			-0.462	0.354	1.762			-0.579	0.055	1.699			-0.567	-0.209	1.607			-0.535	-0.455	1.465			-0.520	-0.512	1.442			-0.268	0.080	1.700			-0.097	0.110	1.508
-0.379	-0.194	1.638			-0.388	-0.143	1.694			-0.430	0.197	1.746			-0.463	0.357	1.762			-0.578	0.054	1.698			-0.567	-0.209	1.606			-0.534	-0.455	1.465			-0.520	-0.513	1.442			-0.267	0.075	1.698			-0.095	0.113	1.509
-0.379	-0.194	1.637			-0.388	-0.142	1.693			-0.430	0.200	1.743			-0.465	0.358	1.762			-0.578	0.053	1.697			-0.566	-0.210	1.606			-0.534	-0.456	1.465			-0.519	-0.513	1.442			-0.267	0.076	1.697			-0.093	0.117	1.512
-0.378	-0.193	1.637			-0.387	-0.141	1.693			-0.430	0.200	1.741			-0.465	0.358	1.761			-0.577	0.052	1.696			-0.566	-0.209	1.606			-0.534	-0.455	1.465			-0.519	-0.512	1.442			-0.267	0.078	1.696			-0.092	0.122	1.514
-0.378	-0.191	1.637			-0.386	-0.141	1.693			-0.429	0.194	1.739			-0.466	0.358	1.761			-0.576	0.052	1.696			-0.565	-0.209	1.606			-0.533	-0.455	1.465			-0.519	-0.512	1.442			-0.267	0.083	1.696			-0.091	0.125	1.516
-0.377	-0.190	1.637			-0.386	-0.140	1.693			-0.428	0.191	1.738			-0.468	0.358	1.760			-0.574	0.051	1.695			-0.565	-0.209	1.606			-0.534	-0.454	1.465			-0.518	-0.512	1.442			-0.266	0.087	1.696			-0.090	0.129	1.518
-0.376	-0.188	1.637			-0.385	-0.139	1.692			-0.428	0.190	1.738			-0.473	0.356	1.758			-0.572	0.051	1.694			-0.565	-0.209	1.607			-0.535	-0.453	1.466			-0.519	-0.511	1.442			-0.266	0.090	1.696			-0.094	0.137	1.518
-0.375	-0.187	1.636			-0.385	-0.138	1.692			-0.428	0.190	1.738			-0.476	0.354	1.757			-0.570	0.051	1.693			-0.565	-0.208	1.607			-0.535	-0.453	1.466			-0.519	-0.511	1.442			-0.265	0.092	1.696			-0.094	0.141	1.520
-0.375	-0.185	1.636			-0.384	-0.137	1.692			-0.428	0.189	1.737			-0.478	0.353	1.756			-0.568	0.051	1.692			-0.565	-0.208	1.607			-0.536	-0.453	1.466			-0.519	-0.511	1.442			-0.264	0.094	1.695			-0.094	0.145	1.521
-0.374	-0.184	1.636			-0.383	-0.135	1.692			-0.428	0.189	1.737			-0.480	0.352	1.755			-0.566	0.051	1.692			-0.565	-0.208	1.607			-0.536	-0.452	1.467			-0.519	-0.511	1.442			-0.264	0.095	1.695			-0.094	0.148	1.522
-0.374	-0.182	1.636			-0.383	-0.134	1.691			-0.427	0.189	1.737			-0.485	0.348	1.753			-0.564	0.051	1.691			-0.565	-0.207	1.607			-0.537	-0.451	1.467			-0.519	-0.511	1.442			-0.263	0.097	1.696			-0.098	0.155	1.521
-0.373	-0.181	1.635			-0.382	-0.133	1.691			-0.427	0.189	1.737			-0.485	0.351	1.752			-0.563	0.051	1.690			-0.565	-0.207	1.607			-0.538	-0.451	1.468			-0.520	-0.511	1.442			-0.262	0.098	1.696			-0.098	0.158	1.523
-0.373	-0.180	1.635			-0.382	-0.133	1.691			-0.427	0.187	1.737			-0.484	0.352	1.752			-0.562	0.051	1.690			-0.565	-0.206	1.607			-0.539	-0.450	1.468			-0.520	-0.510	1.442			-0.261	0.100	1.696			-0.098	0.161	1.524
-0.372	-0.179	1.635			-0.381	-0.132	1.691			-0.425	0.184	1.735			-0.484	0.353	1.752			-0.561	0.051	1.689			-0.565	-0.206	1.608			-0.539	-0.450	1.468			-0.520	-0.510	1.442			-0.260	0.102	1.697			-0.098	0.164	1.525
-0.372	-0.177	1.635			-0.381	-0.131	1.691			-0.425	0.182	1.735			-0.484	0.353	1.752			-0.560	0.051	1.689			-0.565	-0.206	1.608			-0.539	-0.449	1.468			-0.521	-0.510	1.442			-0.260	0.104	1.698			-0.099	0.167	1.526
-0.371	-0.176	1.635			-0.381	-0.130	1.691			-0.424	0.181	1.734			-0.483	0.353	1.752			-0.560	0.051	1.689			-0.565	-0.205	1.608			-0.540	-0.449	1.467			-0.521	-0.510	1.441			-0.259	0.106	1.698			-0.099	0.169	1.527
-0.371	-0.174	1.635			-0.380	-0.128	1.691			-0.424	0.181	1.733			-0.482	0.353	1.752			-0.559	0.051	1.689			-0.565	-0.205	1.608			-0.540	-0.448	1.467			-0.521	-0.510	1.441			-0.259	0.108	1.699			-0.100	0.172	1.528
-0.370	-0.173	1.635			-0.380	-0.127	1.690			-0.423	0.181	1.732			-0.482	0.353	1.753			-0.559	0.051	1.688			-0.565	-0.205	1.608			-0.540	-0.448	1.467			-0.521	-0.510	1.441			-0.258	0.109	1.699			-0.100	0.174	1.529
-0.370	-0.171	1.635			-0.379	-0.126	1.690			-0.423	0.181	1.731			-0.481	0.353	1.753			-0.559	0.051	1.688			-0.565	-0.205	1.608			-0.540	-0.447	1.467			-0.521	-0.510	1.440			-0.258	0.111	1.700			-0.100	0.176	1.530
-0.369	-0.170	1.635			-0.379	-0.125	1.690			-0.423	0.182	1.730			-0.481	0.353	1.753			-0.559	0.051	1.688			-0.565	-0.204	1.608			-0.540	-0.447	1.467			-0.521	-0.510	1.440			-0.257	0.112	1.700			-0.100	0.178	1.531
-0.369	-0.169	1.635			-0.379	-0.123	1.690			-0.423	0.182	1.729			-0.480	0.353	1.753			-0.559	0.051	1.688			-0.565	-0.204	1.608			-0.540	-0.447	1.466			-0.521	-0.510	1.439			-0.257	0.113	1.701			-0.101	0.179	1.531
-0.369	-0.168	1.635			-0.379	-0.123	1.690			-0.423	0.182	1.728			-0.480	0.353	1.753			-0.559	0.051	1.687			-0.565	-0.204	1.608			-0.540	-0.446	1.466			-0.521	-0.510	1.439			-0.256	0.114	1.701			-0.101	0.181	1.532
-0.369	-0.167	1.635			-0.378	-0.122	1.690			-0.423	0.183	1.727			-0.479	0.353	1.753			-0.559	0.051	1.687			-0.565	-0.204	1.608			-0.540	-0.446	1.466			-0.521	-0.510	1.439			-0.256	0.115	1.701			-0.101	0.182	1.533
-0.369	-0.166	1.635			-0.378	-0.121	1.690			-0.423	0.183	1.727			-0.479	0.353	1.753			-0.559	0.051	1.687			-0.565	-0.204	1.608			-0.540	-0.446	1.466			-0.521	-0.510	1.439			-0.256	0.115	1.701			-0.101	0.183	1.533
-0.368	-0.166	1.635			-0.378	-0.120	1.690			-0.422	0.183	1.726			-0.479	0.353	1.753			-0.559	0.051	1.687			-0.565	-0.203	1.608			-0.540	-0.446	1.466			-0.521	-0.510	1.439			-0.256	0.116	1.702			-0.101	0.184	1.534
-0.368	-0.165	1.635			-0.378	-0.120	1.689			-0.422	0.183	1.726			-0.478	0.352	1.753			-0.559	0.050	1.687			-0.565	-0.203	1.608			-0.540	-0.446	1.466			-0.521	-0.510	1.439			-0.256	0.117	1.702			-0.101	0.185	1.535
-0.368	-0.164	1.635			-0.378	-0.119	1.689			-0.422	0.182	1.726			-0.478	0.352	1.753			-0.559	0.050	1.687			-0.565	-0.203	1.608			-0.540	-0.446	1.466			-0.521	-0.510	1.439			-0.255	0.117	1.702			-0.100	0.185	1.535
-0.368	-0.164	1.634			-0.377	-0.119	1.689			-0.421	0.180	1.725			-0.478	0.352	1.753			-0.559	0.050	1.687			-0.565	-0.203	1.608			-0.540	-0.446	1.467			-0.521	-0.510	1.439			-0.255	0.118	1.702			-0.100	0.185	1.536
-0.368	-0.163	1.634			-0.377	-0.118	1.689			-0.421	0.179	1.725			-0.477	0.352	1.751			-0.559	0.050	1.687			-0.565	-0.203	1.608			-0.540	-0.446	1.467			-0.522	-0.510	1.439			-0.255	0.118	1.702			-0.100	0.183	1.536
-0.368	-0.163	1.634			-0.377	-0.118	1.689			-0.420	0.178	1.725			-0.475	0.350	1.743			-0.559	0.050	1.686			-0.565	-0.203	1.608			-0.541	-0.446	1.467			-0.522	-0.510	1.440			-0.255	0.119	1.702			-0.099	0.178	1.535
-0.368	-0.163	1.634			-0.377	-0.118	1.689			-0.420	0.178	1.725			-0.474	0.349	1.737			-0.559	0.050	1.686			-0.565	-0.203	1.608			-0.541	-0.445	1.467			-0.522	-0.510	1.440			-0.255	0.119	1.702			-0.106	0.168	1.529
-0.367	-0.163	1.634			-0.377	-0.118	1.689			-0.420	0.177	1.725			-0.474	0.348	1.736			-0.559	0.050	1.686			-0.565	-0.203	1.608			-0.541	-0.445	1.467			-0.522	-0.511	1.440			-0.255	0.119	1.702			-0.102	0.150	1.528
-0.367	-0.163	1.634			-0.377	-0.118	1.689			-0.420	0.177	1.725			-0.474	0.348	1.735			-0.558	0.050	1.686			-0.565	-0.203	1.608			-0.541	-0.445	1.467			-0.522	-0.511	1.440			-0.255	0.118	1.702			-0.100	0.138	1.526
-0.367	-0.164	1.634			-0.376	-0.118	1.689			-0.420	0.176	1.725			-0.474	0.348	1.734			-0.558	0.050	1.686			-0.565	-0.202	1.608			-0.541	-0.445	1.468			-0.522	-0.511	1.440			-0.255	0.117	1.701			-0.098	0.128	1.524
-0.367	-0.165	1.634			-0.376	-0.119	1.689			-0.420	0.176	1.726			-0.474	0.348	1.734			-0.558	0.050	1.686			-0.565	-0.202	1.608			-0.542	-0.445	1.468			-0.523	-0.510	1.440			-0.255	0.114	1.700			-0.115	0.118	1.510
-0.367	-0.166	1.634			-0.376	-0.121	1.689			-0.419	0.176	1.726			-0.473	0.348	1.733			-0.558	0.050	1.686			-0.565	-0.202	1.608			-0.542	-0.445	1.468			-0.523	-0.510	1.440			-0.255	0.109	1.699			-0.123	0.113	1.504
-0.367	-0.169	1.634			-0.376	-0.123	1.689			-0.419	0.175	1.726			-0.474	0.347	1.733			-0.557	0.050	1.685			-0.565	-0.202	1.608			-0.542	-0.444	1.468			-0.523	-0.510	1.440			-0.256	0.104	1.698			-0.128	0.109	1.499
-0.367	-0.172	1.634			-0.376	-0.126	1.688			-0.419	0.171	1.725			-0.474	0.347	1.732			-0.557	0.050	1.685			-0.565	-0.202	1.608			-0.542	-0.444	1.468			-0.524	-0.510	1.441			-0.256	0.099	1.698			-0.132	0.106	1.495
-0.367	-0.175	1.633			-0.377	-0.130	1.688			-0.420	0.164	1.723			-0.473	0.347	1.732			-0.557	0.050	1.685			-0.565	-0.202	1.608			-0.542	-0.444	1.468			-0.524	-0.510	1.441			-0.257	0.094	1.697			-0.133	0.103	1.493
-0.368	-0.178	1.633			-0.377	-0.133	1.687			-0.420	0.159	1.721			-0.472	0.348	1.732			-0.557	0.050	1.685			-0.565	-0.202	1.608			-0.543	-0.444	1.469			-0.525	-0.510	1.441			-0.258	0.092	1.696			-0.134	0.101	1.491
-0.369	-0.182	1.632			-0.378	-0.137	1.687			-0.423	0.147	1.715			-0.470	0.346	1.732			-0.557	0.050	1.685			-0.565	-0.202	1.608			-0.543	-0.444	1.469			-0.526	-0.510	1.442			-0.260	0.088	1.695			-0.135	0.099	1.489
-0.370	-0.185	1.632			-0.379	-0.140	1.686			-0.423	0.146	1.714			-0.468	0.347	1.734			-0.558	0.049	1.686			-0.566	-0.202	1.609			-0.544	-0.445	1.470			-0.528	-0.509	1.444			-0.262	0.084	1.694			-0.135	0.097	1.488
-0.371	-0.187	1.632			-0.379	-0.142	1.685			-0.424	0.146	1.713			-0.466	0.349	1.735			-0.559	0.049	1.686			-0.566	-0.201	1.609			-0.544	-0.445	1.470			-0.529	-0.511	1.445			-0.263	0.082	1.694			-0.135	0.095	1.486
-0.371	-0.189	1.631			-0.380	-0.144	1.685			-0.424	0.148	1.712			-0.464	0.350	1.737			-0.559	0.048	1.686			-0.567	-0.201	1.609			-0.545	-0.445	1.471			-0.531	-0.512	1.446			-0.264	0.081	1.693			-0.135	0.094	1.485
-0.372	-0.191	1.631			-0.380	-0.145	1.685			-0.425	0.152	1.712			-0.463	0.351	1.738			-0.560	0.047	1.687			-0.567	-0.201	1.610			-0.547	-0.446	1.473			-0.533	-0.513	1.447			-0.264	0.080	1.693			-0.136	0.092	1.484
-0.372	-0.192	1.631			-0.380	-0.146	1.684			-0.425	0.155	1.712			-0.462	0.352	1.739			-0.561	0.047	1.687			-0.568	-0.201	1.611			-0.548	-0.446	1.474			-0.535	-0.513	1.449			-0.265	0.077	1.693			-0.136	0.091	1.483
-0.373	-0.194	1.630			-0.381	-0.147	1.684			-0.426	0.158	1.712			-0.461	0.352	1.741			-0.562	0.046	1.688			-0.569	-0.201	1.611			-0.549	-0.447	1.476			-0.536	-0.514	1.451			-0.266	0.076	1.693			-0.136	0.090	1.482
-0.373	-0.195	1.630			-0.381	-0.147	1.684			-0.426	0.164	1.713			-0.460	0.353	1.742			-0.563	0.046	1.688			-0.569	-0.201	1.612			-0.550	-0.447	1.477			-0.538	-0.515	1.452			-0.268	0.071	1.692			-0.137	0.089	1.481
-0.374	-0.196	1.630			-0.381	-0.148	1.684			-0.427	0.168	1.713			-0.459	0.354	1.743			-0.565	0.045	1.689			-0.570	-0.201	1.613			-0.551	-0.447	1.478			-0.539	-0.516	1.453			-0.269	0.068	1.691			-0.137	0.088	1.480
-0.375	-0.197	1.630			-0.382	-0.149	1.684			-0.427	0.172	1.713			-0.458	0.354	1.743			-0.566	0.045	1.690			-0.571	-0.201	1.613			-0.553	-0.448	1.479			-0.540	-0.516	1.454			-0.270	0.065	1.691			-0.137	0.088	1.479
-0.376	-0.198	1.629			-0.382	-0.149	1.683			-0.427	0.175	1.714			-0.458	0.355	1.744			-0.568	0.045	1.691			-0.572	-0.202	1.614			-0.554	-0.448	1.480			-0.541	-0.517	1.455			-0.270	0.062	1.690			-0.138	0.087	1.478
-0.376	-0.199	1.629			-0.383	-0.150	1.683			-0.428	0.177	1.714			-0.457	0.355	1.745			-0.570	0.044	1.692			-0.573	-0.202	1.615			-0.554	-0.449	1.481			-0.542	-0.518	1.455			-0.271	0.059	1.689			-0.138	0.087	1.478
-0.377	-0.201	1.629			-0.383	-0.150	1.683			-0.428	0.179	1.714			-0.457	0.356	1.746			-0.571	0.044	1.693			-0.574	-0.202	1.615			-0.555	-0.449	1.481			-0.543	-0.518	1.456			-0.272	0.056	1.689			-0.138	0.087	1.477
-0.378	-0.201	1.629			-0.384	-0.151	1.683			-0.428	0.181	1.714			-0.457	0.356	1.746			-0.572	0.044	1.693			-0.574	-0.202	1.616			-0.556	-0.449	1.482			-0.544	-0.517	1.458			-0.273	0.054	1.688			-0.138	0.086	1.476
-0.379	-0.203	1.628			-0.384	-0.152	1.682			-0.429	0.180	1.713			-0.456	0.356	1.747			-0.573	0.044	1.694			-0.575	-0.202	1.616			-0.556	-0.450	1.483			-0.544	-0.517	1.458			-0.275	0.045	1.685			-0.138	0.086	1.476
-0.380	-0.204	1.628			-0.385	-0.152	1.682			-0.430	0.180	1.712			-0.456	0.357	1.747			-0.574	0.043	1.694			-0.576	-0.202	1.617			-0.557	-0.450	1.483			-0.545	-0.517	1.459			-0.277	0.037	1.682			-0.138	0.086	1.475
-0.381	-0.205	1.627			-0.386	-0.153	1.682			-0.430	0.180	1.712			-0.456	0.357	1.748			-0.575	0.043	1.695			-0.576	-0.203	1.617			-0.557	-0.450	1.484			-0.546	-0.517	1.460			-0.278	0.033	1.680			-0.138	0.086	1.475
-0.383	-0.206	1.627			-0.387	-0.154	1.681			-0.431	0.179	1.711			-0.455	0.357	1.748			-0.577	0.043	1.695			-0.577	-0.203	1.618			-0.557	-0.450	1.484			-0.546	-0.517	1.460			-0.279	0.029	1.679			-0.138	0.086	1.474
-0.384	-0.207	1.626			-0.388	-0.154	1.681			-0.431	0.179	1.710			-0.455	0.357	1.749			-0.578	0.043	1.695			-0.577	-0.203	1.618			-0.558	-0.451	1.484			-0.547	-0.517	1.461			-0.280	0.025	1.677			-0.138	0.087	1.474
-0.385	-0.208	1.626			-0.389	-0.155	1.680			-0.432	0.178	1.709			-0.455	0.358	1.749			-0.578	0.043	1.696			-0.578	-0.203	1.618			-0.558	-0.451	1.485			-0.548	-0.517	1.461			-0.281	0.021	1.676			-0.138	0.087	1.473
-0.385	-0.209	1.625			-0.390	-0.156	1.679			-0.433	0.177	1.708			-0.455	0.358	1.750			-0.580	0.043	1.696			-0.578	-0.203	1.618			-0.559	-0.451	1.485			-0.548	-0.516	1.461			-0.281	0.018	1.675			-0.137	0.087	1.473
-0.386	-0.210	1.625			-0.390	-0.157	1.679			-0.433	0.177	1.707			-0.455	0.358	1.750			-0.581	0.042	1.696			-0.579	-0.203	1.618			-0.559	-0.451	1.485			-0.549	-0.516	1.461			-0.282	0.016	1.673			-0.137	0.087	1.473
-0.387	-0.210	1.624			-0.391	-0.157	1.678			-0.434	0.176	1.706			-0.455	0.358	1.750			-0.582	0.042	1.696			-0.579	-0.203	1.618			-0.560	-0.451	1.485			-0.549	-0.516	1.462			-0.283	0.013	1.672			-0.137	0.087	1.473
-0.388	-0.211	1.624			-0.392	-0.158	1.678			-0.434	0.176	1.705			-0.454	0.358	1.751			-0.582	0.042	1.696			-0.580	-0.203	1.618			-0.560	-0.451	1.485			-0.550	-0.516	1.461			-0.283	0.011	1.671			-0.137	0.087	1.472
-0.388	-0.212	1.623			-0.393	-0.158	1.677			-0.434	0.176	1.705			-0.454	0.359	1.751			-0.583	0.042	1.696			-0.580	-0.204	1.618			-0.561	-0.452	1.485			-0.550	-0.516	1.461			-0.283	0.010	1.671			-0.137	0.087	1.472
-0.389	-0.213	1.623			-0.393	-0.159	1.676			-0.435	0.173	1.703			-0.455	0.359	1.751			-0.584	0.041	1.695			-0.581	-0.204	1.618			-0.561	-0.452	1.485			-0.550	-0.516	1.461			-0.284	0.007	1.669			-0.137	0.087	1.472
-0.390	-0.214	1.622			-0.394	-0.160	1.676			-0.435	0.168	1.701			-0.454	0.359	1.751			-0.584	0.041	1.695			-0.581	-0.204	1.618			-0.561	-0.452	1.484			-0.550	-0.516	1.461			-0.285	0.013	1.670			-0.137	0.087	1.472
-0.390	-0.214	1.622			-0.394	-0.161	1.675			-0.435	0.162	1.699			-0.461	0.353	1.751			-0.584	0.041	1.694			-0.581	-0.205	1.618			-0.562	-0.453	1.484			-0.551	-0.515	1.461			-0.286	0.015	1.670			-0.139	0.086	1.470
-0.390	-0.215	1.622			-0.395	-0.161	1.675			-0.435	0.159	1.699			-0.469	0.351	1.750			-0.584	0.040	1.693			-0.582	-0.205	1.618			-0.562	-0.453	1.483			-0.551	-0.515	1.460			-0.287	0.018	1.672			-0.157	0.091	1.459
-0.390	-0.215	1.621			-0.395	-0.162	1.675			-0.435	0.158	1.700			-0.473	0.350	1.749			-0.583	0.040	1.692			-0.582	-0.205	1.617			-0.562	-0.453	1.483			-0.551	-0.516	1.459			-0.287	0.025	1.675			-0.161	0.091	1.456
-0.390	-0.215	1.621			-0.395	-0.162	1.674			-0.435	0.158	1.701			-0.476	0.349	1.748			-0.582	0.041	1.690			-0.583	-0.205	1.617			-0.563	-0.452	1.482			-0.551	-0.517	1.458			-0.287	0.032	1.679			-0.163	0.091	1.453
-0.389	-0.213	1.621			-0.395	-0.161	1.674			-0.434	0.158	1.704			-0.478	0.349	1.748			-0.580	0.041	1.688			-0.583	-0.205	1.617			-0.563	-0.451	1.481			-0.551	-0.517	1.457			-0.287	0.040	1.684			-0.165	0.092	1.451
-0.387	-0.211	1.621			-0.394	-0.160	1.674			-0.433	0.161	1.707			-0.479	0.349	1.747			-0.578	0.042	1.686			-0.583	-0.205	1.616			-0.564	-0.451	1.480			-0.551	-0.517	1.456			-0.285	0.052	1.687			-0.167	0.092	1.450
-0.386	-0.209	1.621			-0.393	-0.158	1.675			-0.431	0.164	1.710			-0.480	0.349	1.747			-0.576	0.043	1.685			-0.584	-0.205	1.616			-0.565	-0.451	1.479			-0.551	-0.518	1.455			-0.285	0.056	1.689			-0.160	0.088	1.454
-0.384	-0.205	1.621			-0.392	-0.155	1.675			-0.430	0.168	1.713			-0.481	0.349	1.747			-0.573	0.044	1.683			-0.584	-0.205	1.615			-0.565	-0.451	1.478			-0.551	-0.518	1.453			-0.284	0.060	1.690			-0.156	0.085	1.457
-0.383	-0.202	1.621			-0.391	-0.153	1.676			-0.428	0.171	1.716			-0.481	0.349	1.747			-0.571	0.045	1.682			-0.585	-0.205	1.614			-0.566	-0.450	1.476			-0.552	-0.518	1.452			-0.283	0.066	1.690			-0.149	0.077	1.466
-0.381	-0.199	1.621			-0.390	-0.150	1.676			-0.427	0.173	1.718			-0.481	0.350	1.746			-0.569	0.046	1.680			-0.586	-0.205	1.613			-0.567	-0.449	1.475			-0.552	-0.518	1.450			-0.283	0.069	1.691			-0.146	0.073	1.469
-0.380	-0.197	1.622			-0.389	-0.148	1.676			-0.427	0.176	1.719			-0.482	0.351	1.746			-0.567	0.047	1.679			-0.586	-0.205	1.613			-0.570	-0.442	1.474			-0.553	-0.514	1.449			-0.282	0.074	1.691			-0.144	0.070	1.472
-0.379	-0.195	1.622			-0.388	-0.146	1.677			-0.426	0.178	1.721			-0.482	0.352	1.746			-0.565	0.048	1.678			-0.587	-0.205	1.612			-0.572	-0.436	1.474			-0.554	-0.511	1.448			-0.281	0.077	1.691			-0.143	0.068	1.473
-0.379	-0.193	1.622			-0.387	-0.144	1.677			-0.426	0.180	1.722			-0.482	0.353	1.745			-0.563	0.049	1.678			-0.587	-0.205	1.611			-0.573	-0.431	1.475			-0.555	-0.507	1.447			-0.280	0.080	1.691			-0.141	0.068	1.473
-0.378	-0.191	1.622			-0.387	-0.142	1.677			-0.425	0.181	1.723			-0.482	0.353	1.745			-0.562	0.050	1.677			-0.588	-0.204	1.610			-0.574	-0.427	1.475			-0.556	-0.504	1.447			-0.279	0.082	1.692			-0.153	0.088	1.453
-0.377	-0.190	1.622			-0.386	-0.141	1.678			-0.425	0.182	1.724			-0.481	0.354	1.745			-0.561	0.050	1.676			-0.588	-0.204	1.610			-0.575	-0.423	1.476			-0.557	-0.501	1.446			-0.279	0.084	1.692			-0.158	0.096	1.445
-0.377	-0.188	1.622			-0.386	-0.140	1.678			-0.425	0.184	1.724			-0.481	0.355	1.744			-0.560	0.051	1.676			-0.588	-0.204	1.609			-0.576	-0.419	1.477			-0.557	-0.497	1.446			-0.278	0.086	1.692			-0.161	0.101	1.440
-0.377	-0.187	1.623			-0.386	-0.138	1.678			-0.425	0.185	1.725			-0.481	0.355	1.744			-0.559	0.051	1.675			-0.589	-0.204	1.609			-0.577	-0.416	1.478			-0.558	-0.495	1.447			-0.278	0.087	1.692			-0.164	0.105	1.435
-0.376	-0.186	1.623			-0.385	-0.138	1.678			-0.425	0.186	1.726			-0.481	0.356	1.744			-0.558	0.052	1.675			-0.589	-0.204	1.609			-0.578	-0.413	1.479			-0.559	-0.492	1.447			-0.278	0.089	1.692			-0.166	0.108	1.432
-0.376	-0.185	1.623			-0.385	-0.137	1.679			-0.425	0.187	1.726			-0.481	0.356	1.743			-0.558	0.052	1.675			-0.589	-0.204	1.608			-0.579	-0.411	1.480			-0.559	-0.491	1.447			-0.278	0.090	1.692			-0.168	0.111	1.429
-0.376	-0.185	1.623			-0.385	-0.136	1.679			-0.425	0.187	1.727			-0.481	0.357	1.743			-0.557	0.052	1.675			-0.589	-0.204	1.608			-0.579	-0.413	1.480			-0.560	-0.492	1.447			-0.278	0.091	1.692			-0.170	0.113	1.426
-0.375	-0.184	1.623			-0.385	-0.135	1.679			-0.424	0.187	1.727			-0.482	0.356	1.743			-0.557	0.052	1.675			-0.590	-0.204	1.608			-0.580	-0.413	1.481			-0.560	-0.492	1.447			-0.278	0.092	1.692			-0.173	0.115	1.423
-0.375	-0.184	1.623			-0.385	-0.135	1.679			-0.425	0.186	1.727			-0.482	0.355	1.743			-0.557	0.053	1.675			-0.590	-0.204	1.608			-0.580	-0.413	1.482			-0.561	-0.492	1.448			-0.278	0.092	1.692			-0.177	0.117	1.419
-0.375	-0.183	1.623			-0.385	-0.135	1.679			-0.425	0.184	1.727			-0.483	0.353	1.743			-0.557	0.053	1.675			-0.590	-0.204	1.608			-0.581	-0.422	1.482			-0.561	-0.494	1.448			-0.278	0.091	1.691			-0.179	0.118	1.417
-0.375	-0.183	1.623			-0.384	-0.135	1.679			-0.425	0.182	1.726			-0.476	0.349	1.747			-0.557	0.053	1.676			-0.590	-0.204	1.608			-0.581	-0.428	1.481			-0.562	-0.495	1.449			-0.278	0.090	1.690			-0.183	0.106	1.432
-0.375	-0.183	1.623			-0.384	-0.135	1.679			-0.425	0.181	1.726			-0.472	0.347	1.749			-0.558	0.053	1.677			-0.591	-0.204	1.608			-0.581	-0.432	1.481			-0.562	-0.498	1.449			-0.279	0.089	1.689			-0.186	0.101	1.438
-0.375	-0.183	1.623			-0.384	-0.134	1.679			-0.425	0.181	1.727			-0.469	0.347	1.751			-0.560	0.053	1.679			-0.591	-0.204	1.608			-0.581	-0.436	1.481			-0.562	-0.500	1.450			-0.279	0.089	1.689			-0.188	0.098	1.442
-0.376	-0.183	1.624			-0.384	-0.134	1.680			-0.425	0.181	1.727			-0.467	0.346	1.751			-0.567	0.052	1.683			-0.591	-0.204	1.608			-0.581	-0.438	1.481			-0.562	-0.501	1.450			-0.279	0.089	1.689			-0.189	0.098	1.442
-0.376	-0.183	1.624			-0.384	-0.134	1.680			-0.426	0.181	1.727			-0.465	0.346	1.752			-0.571	0.051	1.687			-0.591	-0.204	1.608			-0.581	-0.440	1.481			-0.563	-0.503	1.450			-0.279	0.090	1.689			-0.190	0.097	1.442
-0.376	-0.183	1.624			-0.384	-0.134	1.680			-0.426	0.181	1.727			-0.465	0.346	1.752			-0.574	0.050	1.689			-0.591	-0.205	1.608			-0.581	-0.439	1.482			-0.563	-0.503	1.451			-0.280	0.090	1.688			-0.192	0.097	1.442
-0.377	-0.182	1.624			-0.384	-0.134	1.680			-0.426	0.182	1.727			-0.463	0.347	1.753			-0.577	0.049	1.691			-0.591	-0.205	1.608			-0.582	-0.439	1.482			-0.563	-0.503	1.451			-0.280	0.090	1.688			-0.193	0.098	1.442
-0.377	-0.182	1.624			-0.385	-0.133	1.680			-0.428	0.186	1.725			-0.461	0.349	1.753			-0.581	0.048	1.693			-0.591	-0.205	1.608			-0.582	-0.439	1.482			-0.563	-0.504	1.451			-0.280	0.089	1.688			-0.193	0.098	1.443
-0.378	-0.182	1.624			-0.385	-0.133	1.680			-0.430	0.191	1.724			-0.459	0.353	1.754			-0.583	0.047	1.695			-0.592	-0.201	1.610			-0.582	-0.438	1.483			-0.564	-0.504	1.451			-0.280	0.087	1.687			-0.193	0.098	1.443
-0.379	-0.182	1.624			-0.386	-0.132	1.680			-0.431	0.196	1.723			-0.458	0.357	1.754			-0.585	0.047	1.696			-0.592	-0.204	1.609			-0.582	-0.439	1.483			-0.564	-0.505	1.451			-0.280	0.086	1.687			-0.194	0.099	1.444
-0.379	-0.182	1.625			-0.386	-0.132	1.680			-0.433	0.200	1.722			-0.456	0.360	1.755			-0.587	0.046	1.697			-0.593	-0.206	1.608			-0.582	-0.439	1.483			-0.564	-0.505	1.452			-0.280	0.085	1.687			-0.194	0.101	1.445
-0.380	-0.181	1.625			-0.387	-0.131	1.680			-0.435	0.207	1.722			-0.453	0.367	1.755			-0.590	0.045	1.699			-0.593	-0.186	1.622			-0.581	-0.429	1.488			-0.564	-0.507	1.452			-0.280	0.083	1.687			-0.194	0.104	1.447
-0.380	-0.181	1.625			-0.387	-0.131	1.680			-0.435	0.207	1.722			-0.453	0.367	1.755			-0.590	0.045	1.699			-0.593	-0.186	1.622			-0.581	-0.429	1.488			-0.564	-0.507	1.452			-0.280	0.083	1.687			-0.194	0.104	1.447
-0.381	-0.181	1.625			-0.388	-0.130	1.681			-0.436	0.210	1.722			-0.452	0.370	1.756			-0.591	0.045	1.700			-0.593	-0.181	1.625			-0.581	-0.426	1.490			-0.563	-0.508	1.452			-0.280	0.080	1.687			-0.193	0.106	1.448
-0.381	-0.181	1.625			-0.388	-0.129	1.681			-0.436	0.213	1.722			-0.451	0.372	1.756			-0.592	0.044	1.701			-0.592	-0.177	1.628			-0.581	-0.423	1.491			-0.563	-0.509	1.452			-0.279	0.079	1.687			-0.193	0.108	1.450
-0.382	-0.181	1.625			-0.389	-0.129	1.681			-0.437	0.215	1.722			-0.451	0.375	1.756			-0.593	0.044	1.701			-0.592	-0.174	1.630			-0.581	-0.421	1.492			-0.563	-0.510	1.451			-0.279	0.078	1.687			-0.192	0.111	1.452
-0.382	-0.180	1.625			-0.389	-0.128	1.681			-0.438	0.217	1.722			-0.450	0.376	1.757			-0.594	0.044	1.702			-0.592	-0.172	1.631			-0.580	-0.419	1.493			-0.563	-0.511	1.451			-0.279	0.076	1.687			-0.190	0.113	1.454
-0.383	-0.180	1.625			-0.390	-0.127	1.681			-0.438	0.219	1.721			-0.449	0.378	1.757			-0.595	0.043	1.703			-0.592	-0.170	1.633			-0.580	-0.417	1.494			-0.562	-0.512	1.451			-0.279	0.076	1.687			-0.189	0.115	1.456
-0.384	-0.179	1.626			-0.390	-0.127	1.681			-0.439	0.221	1.721			-0.448	0.380	1.757			-0.596	0.043	1.703			-0.592	-0.172	1.632			-0.580	-0.420	1.493			-0.562	-0.513	1.451			-0.279	0.075	1.687			-0.188	0.117	1.458
-0.384	-0.179	1.626			-0.391	-0.126	1.681			-0.439	0.222	1.721			-0.448	0.381	1.758			-0.598	0.043	1.704			-0.592	-0.174	1.631			-0.579	-0.422	1.491			-0.562	-0.513	1.451			-0.279	0.075	1.687			-0.187	0.120	1.460
-0.385	-0.178	1.626			-0.391	-0.125	1.681			-0.440	0.222	1.721			-0.447	0.381	1.758			-0.598	0.040	1.706			-0.592	-0.176	1.630			-0.579	-0.424	1.490			-0.562	-0.513	1.451			-0.280	0.075	1.687			-0.187	0.121	1.461
-0.385	-0.178	1.626			-0.391	-0.124	1.681			-0.439	0.221	1.722			-0.447	0.380	1.760			-0.599	0.039	1.708			-0.592	-0.179	1.629			-0.578	-0.426	1.489			-0.562	-0.514	1.451			-0.281	0.075	1.688			-0.187	0.123	1.462
-0.386	-0.177	1.627			-0.391	-0.124	1.682			-0.439	0.218	1.724			-0.446	0.378	1.762			-0.599	0.039	1.709			-0.591	-0.183	1.628			-0.578	-0.428	1.488			-0.562	-0.514	1.451			-0.282	0.076	1.688			-0.186	0.124	1.463
-0.386	-0.176	1.627			-0.392	-0.124	1.682			-0.438	0.216	1.726			-0.445	0.376	1.764			-0.600	0.038	1.709			-0.591	-0.186	1.627			-0.578	-0.429	1.487			-0.562	-0.514	1.451			-0.283	0.077	1.689			-0.186	0.125	1.463
-0.387	-0.176	1.627			-0.392	-0.123	1.682			-0.438	0.214	1.729			-0.444	0.374	1.766			-0.600	0.038	1.710			-0.591	-0.188	1.626			-0.578	-0.431	1.486			-0.562	-0.515	1.451			-0.284	0.079	1.690			-0.186	0.127	1.462
-0.387	-0.175	1.628			-0.392	-0.123	1.683			-0.437	0.212	1.731			-0.443	0.372	1.768			-0.601	0.038	1.710			-0.591	-0.190	1.626			-0.578	-0.431	1.486			-0.562	-0.515	1.451			-0.286	0.081	1.691			-0.186	0.129	1.462
-0.387	-0.175	1.628			-0.392	-0.122	1.683			-0.436	0.210	1.733			-0.442	0.370	1.771			-0.601	0.038	1.711			-0.590	-0.192	1.625			-0.578	-0.431	1.486			-0.562	-0.514	1.452			-0.286	0.082	1.692			-0.186	0.130	1.461
-0.387	-0.174	1.628			-0.392	-0.122	1.684			-0.435	0.207	1.735			-0.441	0.368	1.773			-0.601	0.038	1.711			-0.590	-0.194	1.625			-0.578	-0.431	1.487			-0.562	-0.514	1.452			-0.287	0.082	1.693			-0.185	0.131	1.460
-0.388	-0.174	1.629			-0.392	-0.122	1.684			-0.435	0.205	1.737			-0.441	0.366	1.775			-0.601	0.038	1.712			-0.590	-0.195	1.624			-0.577	-0.431	1.487			-0.562	-0.514	1.453			-0.287	0.083	1.694			-0.185	0.132	1.459
-0.388	-0.174	1.629			-0.392	-0.122	1.685			-0.435	0.202	1.739			-0.440	0.364	1.776			-0.601	0.037	1.712			-0.590	-0.197	1.624			-0.577	-0.430	1.487			-0.562	-0.513	1.453			-0.288	0.084	1.695			-0.184	0.133	1.458
-0.388	-0.174	1.630			-0.392	-0.122	1.685			-0.435	0.198	1.741			-0.440	0.362	1.778			-0.600	0.038	1.712			-0.590	-0.198	1.624			-0.577	-0.431	1.487			-0.562	-0.513	1.453			-0.289	0.085	1.696			-0.184	0.134	1.457
-0.388	-0.174	1.630			-0.392	-0.123	1.686			-0.435	0.195	1.742			-0.439	0.361	1.780			-0.599	0.038	1.713			-0.590	-0.199	1.624			-0.577	-0.431	1.488			-0.562	-0.513	1.454			-0.290	0.086	1.697			-0.184	0.135	1.456
-0.388	-0.174	1.631			-0.392	-0.123	1.687			-0.435	0.193	1.744			-0.439	0.359	1.781			-0.598	0.038	1.713			-0.590	-0.201	1.624			-0.577	-0.431	1.488			-0.562	-0.513	1.454			-0.290	0.086	1.698			-0.184	0.136	1.454
-0.388	-0.174	1.631			-0.392	-0.124	1.688			-0.435	0.191	1.745			-0.438	0.358	1.782			-0.598	0.038	1.713			-0.590	-0.202	1.624			-0.578	-0.426	1.494			-0.564	-0.507	1.459			-0.291	0.087	1.698			-0.183	0.136	1.453
-0.388	-0.174	1.632			-0.392	-0.124	1.688			-0.435	0.190	1.746			-0.438	0.357	1.784			-0.596	0.039	1.713			-0.590	-0.203	1.624			-0.578	-0.422	1.499			-0.565	-0.502	1.463			-0.291	0.087	1.699			-0.183	0.137	1.451
-0.388	-0.174	1.632			-0.392	-0.125	1.689			-0.434	0.189	1.747			-0.438	0.356	1.785			-0.595	0.039	1.714			-0.590	-0.204	1.624			-0.579	-0.419	1.502			-0.566	-0.498	1.466			-0.291	0.088	1.699			-0.183	0.137	1.450
-0.387	-0.174	1.633			-0.391	-0.125	1.690			-0.434	0.187	1.748			-0.437	0.355	1.786			-0.594	0.039	1.714			-0.590	-0.205	1.624			-0.579	-0.419	1.503			-0.566	-0.498	1.467			-0.292	0.088	1.700			-0.183	0.137	1.449
-0.387	-0.175	1.633			-0.391	-0.126	1.690			-0.434	0.185	1.749			-0.437	0.354	1.787			-0.592	0.040	1.714			-0.590	-0.206	1.624			-0.579	-0.419	1.504			-0.566	-0.497	1.468			-0.292	0.088	1.700			-0.183	0.138	1.447
-0.387	-0.175	1.634			-0.391	-0.127	1.691			-0.434	0.184	1.750			-0.438	0.355	1.787			-0.591	0.040	1.715			-0.590	-0.207	1.624			-0.579	-0.419	1.505			-0.566	-0.497	1.469			-0.292	0.088	1.701			-0.183	0.138	1.446
-0.387	-0.175	1.634			-0.391	-0.127	1.692			-0.434	0.184	1.751			-0.438	0.355	1.787			-0.591	0.041	1.715			-0.590	-0.208	1.625			-0.579	-0.424	1.505			-0.566	-0.501	1.469			-0.293	0.089	1.701			-0.183	0.138	1.445
-0.387	-0.176	1.635			-0.391	-0.128	1.692			-0.433	0.183	1.752			-0.439	0.356	1.787			-0.590	0.041	1.715			-0.590	-0.209	1.625			-0.580	-0.426	1.505			-0.566	-0.502	1.469			-0.293	0.089	1.701			-0.182	0.138	1.444
-0.387	-0.176	1.635			-0.390	-0.128	1.693			-0.433	0.182	1.752			-0.440	0.357	1.786			-0.589	0.041	1.716			-0.590	-0.209	1.625			-0.580	-0.426	1.506			-0.566	-0.503	1.470			-0.293	0.089	1.702			-0.182	0.138	1.443
-0.387	-0.176	1.636			-0.390	-0.129	1.693			-0.433	0.181	1.753			-0.440	0.357	1.786			-0.588	0.042	1.716			-0.590	-0.210	1.625			-0.580	-0.427	1.506			-0.566	-0.504	1.470			-0.294	0.089	1.702			-0.182	0.138	1.443
-0.386	-0.177	1.636			-0.390	-0.130	1.694			-0.433	0.181	1.754			-0.441	0.358	1.785			-0.588	0.042	1.716			-0.590	-0.210	1.625			-0.580	-0.428	1.506			-0.566	-0.504	1.470			-0.294	0.089	1.702			-0.181	0.138	1.442
-0.386	-0.177	1.636			-0.390	-0.130	1.694			-0.433	0.180	1.754			-0.441	0.359	1.785			-0.587	0.042	1.717			-0.590	-0.211	1.626			-0.580	-0.428	1.507			-0.567	-0.505	1.471			-0.295	0.089	1.702			-0.181	0.138	1.441
-0.386	-0.178	1.637			-0.390	-0.131	1.695			-0.433	0.180	1.755			-0.442	0.359	1.785			-0.586	0.043	1.717			-0.590	-0.211	1.626			-0.580	-0.426	1.509			-0.567	-0.502	1.473			-0.295	0.089	1.702			-0.181	0.138	1.440
-0.386	-0.178	1.637			-0.389	-0.131	1.695			-0.433	0.179	1.755			-0.442	0.360	1.785			-0.585	0.043	1.717			-0.590	-0.211	1.626			-0.580	-0.423	1.511			-0.568	-0.500	1.475			-0.295	0.090	1.702			-0.182	0.138	1.439
-0.386	-0.179	1.637			-0.389	-0.132	1.695			-0.433	0.179	1.756			-0.443	0.361	1.785			-0.584	0.043	1.717			-0.590	-0.212	1.626			-0.580	-0.423	1.512			-0.568	-0.499	1.476			-0.296	0.090	1.703			-0.182	0.137	1.438
-0.386	-0.179	1.638			-0.389	-0.132	1.696			-0.432	0.178	1.756			-0.443	0.362	1.785			-0.584	0.043	1.717			-0.590	-0.212	1.627			-0.580	-0.423	1.513			-0.568	-0.499	1.476			-0.296	0.090	1.703			-0.183	0.137	1.436
-0.385	-0.179	1.638			-0.389	-0.133	1.696			-0.432	0.178	1.756			-0.443	0.363	1.785			-0.583	0.044	1.717			-0.590	-0.212	1.627			-0.580	-0.423	1.513			-0.568	-0.500	1.476			-0.296	0.090	1.703			-0.183	0.137	1.435
-0.385	-0.180	1.638			-0.389	-0.133	1.696			-0.432	0.178	1.757			-0.444	0.363	1.784			-0.582	0.044	1.717			-0.591	-0.212	1.627			-0.580	-0.425	1.512			-0.568	-0.501	1.476			-0.296	0.090	1.703			-0.184	0.137	1.434
-0.385	-0.180	1.639			-0.388	-0.134	1.697			-0.432	0.177	1.757			-0.444	0.364	1.784			-0.581	0.044	1.717			-0.591	-0.212	1.628			-0.580	-0.427	1.511			-0.568	-0.502	1.476			-0.297	0.090	1.703			-0.184	0.137	1.433
-0.385	-0.181	1.639			-0.388	-0.134	1.697			-0.432	0.176	1.757			-0.444	0.364	1.784			-0.581	0.044	1.717			-0.591	-0.212	1.628			-0.581	-0.430	1.510			-0.568	-0.503	1.476			-0.297	0.090	1.703			-0.185	0.136	1.432
-0.385	-0.181	1.639			-0.388	-0.135	1.697			-0.431	0.176	1.757			-0.444	0.364	1.784			-0.580	0.044	1.717			-0.591	-0.212	1.628			-0.581	-0.433	1.508			-0.569	-0.504	1.476			-0.297	0.090	1.703			-0.185	0.136	1.432
-0.384	-0.181	1.639			-0.388	-0.135	1.697			-0.431	0.175	1.757			-0.444	0.364	1.784			-0.579	0.044	1.716			-0.591	-0.212	1.629			-0.581	-0.435	1.507			-0.569	-0.505	1.475			-0.297	0.090	1.703			-0.186	0.136	1.431
-0.384	-0.182	1.639			-0.388	-0.135	1.698			-0.431	0.174	1.757			-0.444	0.365	1.784			-0.579	0.044	1.716			-0.591	-0.212	1.629			-0.581	-0.438	1.506			-0.569	-0.505	1.475			-0.297	0.090	1.703			-0.186	0.136	1.430
-0.384	-0.182	1.640			-0.388	-0.136	1.698			-0.431	0.173	1.757			-0.444	0.365	1.784			-0.578	0.044	1.716			-0.591	-0.212	1.629			-0.581	-0.439	1.505			-0.569	-0.506	1.475			-0.297	0.090	1.703			-0.186	0.135	1.429
-0.384	-0.182	1.640			-0.387	-0.136	1.698			-0.430	0.172	1.757			-0.445	0.365	1.784			-0.578	0.044	1.716			-0.591	-0.212	1.630			-0.581	-0.441	1.505			-0.569	-0.507	1.475			-0.297	0.090	1.703			-0.187	0.135	1.429
-0.384	-0.183	1.640			-0.387	-0.137	1.698			-0.430	0.170	1.756			-0.445	0.365	1.784			-0.577	0.044	1.716			-0.591	-0.212	1.630			-0.581	-0.442	1.504			-0.569	-0.508	1.475			-0.297	0.090	1.703			-0.187	0.135	1.428
-0.384	-0.183	1.640			-0.387	-0.137	1.698			-0.430	0.168	1.755			-0.445	0.365	1.783			-0.577	0.044	1.716			-0.591	-0.212	1.630			-0.581	-0.443	1.503			-0.569	-0.508	1.475			-0.297	0.090	1.703			-0.187	0.135	1.427
-0.383	-0.183	1.640			-0.387	-0.137	1.698			-0.429	0.167	1.754			-0.445	0.366	1.783			-0.576	0.044	1.716			-0.591	-0.212	1.631			-0.581	-0.444	1.503			-0.569	-0.509	1.475			-0.297	0.090	1.703			-0.187	0.134	1.427
-0.383	-0.183	1.640			-0.387	-0.138	1.698			-0.429	0.166	1.753			-0.445	0.366	1.783			-0.576	0.044	1.716			-0.591	-0.212	1.631			-0.581	-0.445	1.503			-0.569	-0.509	1.474			-0.297	0.089	1.703			-0.186	0.134	1.427
-0.383	-0.184	1.640			-0.387	-0.138	1.698			-0.429	0.165	1.753			-0.445	0.366	1.783			-0.575	0.045	1.715			-0.592	-0.212	1.631			-0.582	-0.433	1.508			-0.570	-0.504	1.477			-0.297	0.089	1.703			-0.185	0.133	1.427
-0.383	-0.184	1.641			-0.387	-0.139	1.698			-0.429	0.164	1.752			-0.445	0.366	1.782			-0.575	0.045	1.715			-0.592	-0.212	1.631			-0.582	-0.435	1.506			-0.570	-0.505	1.476			-0.297	0.089	1.703			-0.185	0.133	1.427
-0.383	-0.184	1.641			-0.386	-0.139	1.698			-0.429	0.163	1.752			-0.446	0.366	1.782			-0.574	0.045	1.715			-0.592	-0.211	1.631			-0.583	-0.437	1.504			-0.570	-0.506	1.476			-0.298	0.089	1.703			-0.185	0.132	1.426
-0.383	-0.185	1.641			-0.386	-0.139	1.698			-0.429	0.162	1.752			-0.446	0.366	1.782			-0.574	0.045	1.715			-0.592	-0.211	1.631			-0.583	-0.439	1.502			-0.570	-0.506	1.475			-0.298	0.089	1.703			-0.185	0.132	1.426
-0.383	-0.185	1.641			-0.386	-0.140	1.699			-0.428	0.162	1.751			-0.446	0.366	1.782			-0.574	0.045	1.715			-0.592	-0.211	1.632			-0.583	-0.439	1.502			-0.570	-0.507	1.475			-0.298	0.089	1.703			-0.185	0.132	1.425
-0.382	-0.185	1.641			-0.386	-0.140	1.699			-0.428	0.161	1.751			-0.446	0.366	1.781			-0.574	0.045	1.715			-0.592	-0.211	1.632			-0.583	-0.439	1.501			-0.570	-0.507	1.474			-0.298	0.089	1.703			-0.185	0.132	1.425
-0.382	-0.185	1.641			-0.386	-0.140	1.699			-0.428	0.160	1.751			-0.446	0.366	1.781			-0.573	0.045	1.715			-0.592	-0.211	1.632			-0.583	-0.434	1.504			-0.570	-0.505	1.475			-0.298	0.089	1.703			-0.184	0.131	1.425
-0.382	-0.186	1.641			-0.386	-0.140	1.699			-0.428	0.160	1.750			-0.446	0.366	1.781			-0.573	0.045	1.715			-0.592	-0.211	1.632			-0.583	-0.430	1.506			-0.571	-0.503	1.476			-0.298	0.089	1.702			-0.184	0.130	1.425
-0.382	-0.186	1.641			-0.386	-0.141	1.699			-0.428	0.159	1.750			-0.446	0.366	1.781			-0.573	0.045	1.715			-0.592	-0.211	1.632			-0.582	-0.426	1.507			-0.571	-0.501	1.476			-0.298	0.089	1.702			-0.183	0.129	1.426
-0.382	-0.186	1.641			-0.386	-0.141	1.698			-0.428	0.159	1.750			-0.446	0.367	1.780			-0.573	0.045	1.715			-0.592	-0.211	1.632			-0.582	-0.425	1.508			-0.571	-0.500	1.476			-0.298	0.089	1.702			-0.183	0.129	1.426
-0.382	-0.186	1.641			-0.386	-0.141	1.698			-0.428	0.160	1.749			-0.446	0.367	1.780			-0.573	0.045	1.715			-0.592	-0.211	1.632			-0.582	-0.424	1.508			-0.571	-0.500	1.476			-0.298	0.088	1.702			-0.182	0.128	1.427
-0.382	-0.184	1.641			-0.386	-0.140	1.698			-0.428	0.162	1.749			-0.446	0.367	1.780			-0.576	0.044	1.715			-0.592	-0.211	1.632			-0.582	-0.423	1.509			-0.571	-0.499	1.476			-0.298	0.088	1.702			-0.182	0.128	1.427
-0.383	-0.183	1.641			-0.386	-0.138	1.698			-0.428	0.164	1.748			-0.446	0.368	1.779			-0.577	0.043	1.715			-0.592	-0.211	1.632			-0.582	-0.420	1.510			-0.571	-0.497	1.477			-0.297	0.088	1.702			-0.182	0.127	1.427
-0.383	-0.180	1.641			-0.386	-0.136	1.698			-0.428	0.167	1.747			-0.445	0.369	1.779			-0.579	0.043	1.715			-0.592	-0.211	1.632			-0.582	-0.424	1.507			-0.571	-0.498	1.476			-0.297	0.087	1.701			-0.183	0.127	1.427
-0.384	-0.178	1.641			-0.387	-0.134	1.698			-0.428	0.170	1.746			-0.445	0.370	1.778			-0.581	0.042	1.715			-0.592	-0.211	1.632			-0.581	-0.427	1.505			-0.571	-0.500	1.475			-0.296	0.086	1.701			-0.184	0.126	1.427
-0.384	-0.176	1.641			-0.387	-0.131	1.698			-0.428	0.173	1.745			-0.445	0.370	1.778			-0.582	0.042	1.715			-0.592	-0.211	1.632			-0.581	-0.430	1.503			-0.570	-0.502	1.474			-0.296	0.085	1.701			-0.187	0.126	1.428
-0.385	-0.174	1.641			-0.388	-0.129	1.698			-0.427	0.177	1.744			-0.445	0.370	1.778			-0.584	0.041	1.715			-0.592	-0.211	1.632			-0.580	-0.432	1.501			-0.570	-0.503	1.473			-0.294	0.084	1.700			-0.190	0.126	1.430
-0.385	-0.172	1.641			-0.388	-0.127	1.697			-0.427	0.179	1.743			-0.445	0.370	1.777			-0.586	0.041	1.715			-0.592	-0.211	1.632			-0.580	-0.434	1.500			-0.570	-0.505	1.472			-0.293	0.082	1.699			-0.194	0.126	1.433
-0.386	-0.171	1.641			-0.389	-0.126	1.697			-0.428	0.185	1.741			-0.445	0.370	1.777			-0.588	0.041	1.714			-0.591	-0.211	1.632			-0.580	-0.436	1.499			-0.569	-0.506	1.471			-0.292	0.081	1.699			-0.199	0.127	1.435
-0.386	-0.171	1.641			-0.390	-0.125	1.697			-0.428	0.187	1.739			-0.445	0.370	1.776			-0.590	0.041	1.713			-0.591	-0.214	1.629			-0.579	-0.437	1.498			-0.569	-0.508	1.470			-0.291	0.080	1.698			-0.203	0.127	1.438
-0.387	-0.170	1.641			-0.390	-0.124	1.697			-0.429	0.188	1.738			-0.445	0.370	1.776			-0.593	0.040	1.713			-0.591	-0.218	1.626			-0.579	-0.439	1.497			-0.569	-0.509	1.469			-0.291	0.079	1.697			-0.208	0.127	1.441
-0.387	-0.169	1.641			-0.391	-0.123	1.696			-0.425	0.219	1.736			-0.449	0.384	1.774			-0.595	0.050	1.712			-0.591	-0.206	1.626			-0.579	-0.433	1.500			-0.569	-0.506	1.471			-0.290	0.078	1.697			-0.213	0.127	1.444
-0.388	-0.169	1.640			-0.391	-0.121	1.696			-0.424	0.232	1.736			-0.450	0.392	1.774			-0.596	0.057	1.712			-0.591	-0.198	1.625			-0.579	-0.432	1.500			-0.568	-0.507	1.470			-0.289	0.077	1.696			-0.217	0.127	1.447
-0.388	-0.168	1.640			-0.392	-0.120	1.696			-0.423	0.240	1.735			-0.451	0.397	1.773			-0.598	0.063	1.712			-0.591	-0.193	1.625			-0.579	-0.432	1.500			-0.568	-0.508	1.469			-0.289	0.076	1.696			-0.225	0.126	1.451
-0.388	-0.168	1.640			-0.393	-0.119	1.696			-0.423	0.246	1.735			-0.452	0.401	1.773			-0.599	0.068	1.711			-0.591	-0.189	1.625			-0.579	-0.431	1.499			-0.567	-0.504	1.471			-0.288	0.074	1.695			-0.231	0.126	1.455
-0.389	-0.168	1.640			-0.393	-0.118	1.695			-0.422	0.250	1.735			-0.452	0.404	1.773			-0.592	0.067	1.713			-0.590	-0.190	1.624			-0.578	-0.434	1.497			-0.567	-0.505	1.470			-0.286	0.073	1.695			-0.235	0.125	1.457
-0.389	-0.169	1.639			-0.393	-0.117	1.695			-0.422	0.253	1.735			-0.452	0.406	1.773			-0.588	0.067	1.715			-0.589	-0.191	1.624			-0.578	-0.437	1.496			-0.567	-0.505	1.470			-0.285	0.069	1.694			-0.238	0.124	1.460
-0.389	-0.170	1.639			-0.393	-0.118	1.695			-0.422	0.253	1.734			-0.451	0.405	1.773			-0.585	0.067	1.716			-0.589	-0.190	1.624			-0.580	-0.432	1.498			-0.567	-0.503	1.471			-0.283	0.065	1.693			-0.241	0.122	1.461
-0.389	-0.173	1.638			-0.393	-0.118	1.694			-0.422	0.251	1.734			-0.449	0.404	1.773			-0.582	0.067	1.717			-0.588	-0.189	1.625			-0.581	-0.428	1.500			-0.567	-0.501	1.471			-0.282	0.062	1.692			-0.242	0.119	1.463
-0.390	-0.175	1.637			-0.393	-0.120	1.694			-0.422	0.250	1.734			-0.447	0.402	1.774			-0.580	0.067	1.718			-0.588	-0.189	1.625			-0.582	-0.425	1.501			-0.567	-0.499	1.472			-0.281	0.059	1.692			-0.241	0.110	1.464
-0.390	-0.177	1.636			-0.393	-0.121	1.693			-0.420	0.238	1.733			-0.443	0.394	1.774			-0.579	0.067	1.718			-0.588	-0.189	1.626			-0.583	-0.423	1.503			-0.568	-0.498	1.472			-0.279	0.059	1.691			-0.238	0.101	1.465
-0.390	-0.179	1.636			-0.393	-0.122	1.693			-0.419	0.232	1.733			-0.440	0.389	1.775			-0.578	0.067	1.718			-0.589	-0.190	1.626			-0.583	-0.422	1.503			-0.568	-0.498	1.472			-0.278	0.059	1.691			-0.235	0.090	1.467
-0.390	-0.181	1.636			-0.393	-0.124	1.692			-0.419	0.228	1.733			-0.438	0.385	1.775			-0.577	0.066	1.719			-0.589	-0.191	1.627			-0.584	-0.421	1.504			-0.568	-0.497	1.473			-0.277	0.059	1.691			-0.216	0.069	1.471
-0.390	-0.183	1.635			-0.392	-0.126	1.692			-0.419	0.224	1.733			-0.436	0.381	1.775			-0.577	0.065	1.719			-0.589	-0.192	1.627			-0.584	-0.421	1.504			-0.568	-0.498	1.473			-0.276	0.059	1.690			-0.207	0.057	1.474
-0.390	-0.185	1.635			-0.392	-0.128	1.692			-0.419	0.218	1.734			-0.434	0.378	1.775			-0.576	0.064	1.719			-0.589	-0.193	1.628			-0.585	-0.421	1.505			-0.569	-0.498	1.473			-0.275	0.059	1.690			-0.199	0.048	1.477
-0.390	-0.187	1.635			-0.392	-0.132	1.692			-0.424	0.184	1.732			-0.429	0.373	1.773			-0.576	0.063	1.719			-0.590	-0.194	1.628			-0.586	-0.421	1.505			-0.570	-0.498	1.474			-0.274	0.060	1.690			-0.195	0.042	1.479
-0.390	-0.189	1.635			-0.392	-0.135	1.692			-0.426	0.171	1.732			-0.429	0.359	1.762			-0.575	0.062	1.719			-0.591	-0.195	1.629			-0.587	-0.422	1.506			-0.572	-0.499	1.474			-0.272	0.061	1.691			-0.192	0.037	1.480
-0.389	-0.191	1.636			-0.392	-0.137	1.693			-0.427	0.165	1.732			-0.429	0.355	1.758			-0.574	0.062	1.719			-0.591	-0.197	1.630			-0.588	-0.423	1.506			-0.574	-0.501	1.475			-0.270	0.064	1.692			-0.190	0.034	1.481
-0.389	-0.193	1.636			-0.391	-0.140	1.693			-0.427	0.160	1.732			-0.432	0.352	1.756			-0.573	0.061	1.719			-0.592	-0.198	1.630			-0.590	-0.423	1.507			-0.576	-0.502	1.476			-0.268	0.066	1.694			-0.188	0.030	1.482
-0.389	-0.194	1.636			-0.391	-0.142	1.693			-0.427	0.157	1.733			-0.435	0.347	1.750			-0.572	0.061	1.718			-0.593	-0.199	1.631			-0.592	-0.424	1.508			-0.578	-0.503	1.477			-0.266	0.068	1.695			-0.188	0.029	1.482
-0.389	-0.196	1.637			-0.391	-0.144	1.693			-0.427	0.154	1.733			-0.440	0.345	1.751			-0.571	0.060	1.718			-0.594	-0.200	1.632			-0.594	-0.425	1.509			-0.581	-0.504	1.478			-0.264	0.069	1.696			-0.188	0.028	1.481
-0.389	-0.197	1.637			-0.391	-0.146	1.694			-0.427	0.151	1.733			-0.445	0.343	1.753			-0.570	0.060	1.717			-0.595	-0.201	1.632			-0.597	-0.425	1.510			-0.583	-0.505	1.479			-0.263	0.071	1.697			-0.189	0.028	1.479
-0.389	-0.198	1.637			-0.391	-0.148	1.694			-0.427	0.149	1.734			-0.440	0.342	1.759			-0.569	0.059	1.717			-0.596	-0.202	1.633			-0.600	-0.425	1.511			-0.586	-0.505	1.480			-0.262	0.072	1.698			-0.189	0.028	1.478
-0.389	-0.200	1.638			-0.391	-0.149	1.695			-0.427	0.147	1.734			-0.437	0.341	1.755			-0.568	0.059	1.717			-0.597	-0.202	1.634			-0.602	-0.425	1.512			-0.588	-0.505	1.481			-0.261	0.073	1.699			-0.190	0.027	1.477
-0.389	-0.201	1.638			-0.391	-0.151	1.695			-0.426	0.149	1.737			-0.423	0.347	1.757			-0.567	0.059	1.717			-0.599	-0.203	1.635			-0.605	-0.424	1.513			-0.591	-0.505	1.482			-0.260	0.074	1.700			-0.190	0.025	1.477
-0.389	-0.202	1.639			-0.391	-0.152	1.696			-0.423	0.153	1.740			-0.415	0.351	1.758			-0.567	0.058	1.717			-0.600	-0.204	1.636			-0.607	-0.424	1.514			-0.593	-0.504	1.483			-0.259	0.075	1.700			-0.190	0.024	1.477
-0.389	-0.202	1.639			-0.391	-0.153	1.696			-0.420	0.158	1.744			-0.409	0.353	1.760			-0.566	0.058	1.718			-0.601	-0.205	1.637			-0.610	-0.424	1.516			-0.596	-0.504	1.484			-0.258	0.076	1.701			-0.190	0.022	1.476
-0.389	-0.203	1.640			-0.391	-0.153	1.697			-0.416	0.163	1.748			-0.405	0.356	1.764			-0.566	0.057	1.718			-0.602	-0.206	1.638			-0.612	-0.423	1.517			-0.598	-0.503	1.486			-0.257	0.078	1.701			-0.190	0.021	1.476
-0.389	-0.203	1.641			-0.391	-0.154	1.698			-0.414	0.168	1.751			-0.402	0.358	1.767			-0.567	0.056	1.720			-0.604	-0.208	1.640			-0.614	-0.423	1.520			-0.601	-0.503	1.488			-0.257	0.079	1.702			-0.191	0.019	1.476
-0.389	-0.204	1.642			-0.390	-0.154	1.699			-0.412	0.174	1.755			-0.400	0.359	1.770			-0.569	0.055	1.724			-0.605	-0.209	1.642			-0.616	-0.423	1.523			-0.604	-0.503	1.490			-0.256	0.080	1.702			-0.192	0.018	1.475
-0.389	-0.203	1.643			-0.390	-0.152	1.700			-0.410	0.178	1.758			-0.399	0.360	1.772			-0.571	0.054	1.728			-0.607	-0.210	1.645			-0.618	-0.423	1.525			-0.607	-0.503	1.493			-0.255	0.089	1.702			-0.192	0.017	1.475
-0.390	-0.201	1.645			-0.389	-0.150	1.702			-0.408	0.182	1.760			-0.398	0.361	1.774			-0.583	0.049	1.743			-0.608	-0.212	1.648			-0.621	-0.423	1.529			-0.610	-0.503	1.496			-0.254	0.093	1.702			-0.193	0.016	1.475
-0.390	-0.198	1.647			-0.388	-0.147	1.705			-0.407	0.187	1.763			-0.398	0.362	1.777			-0.589	0.046	1.750			-0.610	-0.213	1.651			-0.623	-0.423	1.534			-0.614	-0.503	1.501			-0.254	0.098	1.702			-0.194	0.015	1.475
-0.390	-0.195	1.649			-0.387	-0.144	1.707			-0.406	0.191	1.766			-0.398	0.363	1.780			-0.592	0.044	1.754			-0.612	-0.215	1.655			-0.626	-0.425	1.538			-0.618	-0.504	1.506			-0.254	0.103	1.702			-0.195	0.014	1.474
-0.390	-0.192	1.652			-0.386	-0.141	1.709			-0.405	0.195	1.769			-0.398	0.365	1.782			-0.594	0.043	1.757			-0.613	-0.217	1.660			-0.629	-0.422	1.556			-0.623	-0.500	1.518			-0.255	0.109	1.703			-0.206	0.017	1.473
-0.391	-0.189	1.654			-0.386	-0.138	1.711			-0.404	0.198	1.771			-0.399	0.366	1.785			-0.596	0.042	1.760			-0.615	-0.219	1.665			-0.632	-0.428	1.562			-0.626	-0.503	1.524			-0.256	0.113	1.704			-0.211	0.017	1.472
-0.391	-0.187	1.655			-0.385	-0.136	1.713			-0.404	0.200	1.773			-0.400	0.367	1.788			-0.598	0.041	1.762			-0.617	-0.220	1.671			-0.635	-0.424	1.577			-0.630	-0.499	1.536			-0.257	0.117	1.704			-0.215	0.017	1.471
-0.392	-0.185	1.657			-0.385	-0.134	1.714			-0.404	0.202	1.775			-0.401	0.368	1.790			-0.600	0.040	1.765			-0.619	-0.221	1.677			-0.637	-0.421	1.586			-0.633	-0.496	1.546			-0.257	0.120	1.705			-0.218	0.017	1.471
-0.392	-0.183	1.659			-0.385	-0.132	1.716			-0.403	0.204	1.777			-0.402	0.369	1.793			-0.602	0.039	1.767			-0.621	-0.220	1.684			-0.638	-0.417	1.595			-0.636	-0.493	1.556			-0.258	0.123	1.705			-0.229	0.021	1.469
-0.393	-0.180	1.661			-0.385	-0.130	1.718			-0.403	0.206	1.779			-0.403	0.370	1.796			-0.603	0.039	1.770			-0.623	-0.220	1.691			-0.640	-0.415	1.602			-0.639	-0.491	1.565			-0.258	0.126	1.705			-0.238	0.023	1.467
-0.394	-0.177	1.664			-0.385	-0.126	1.721			-0.403	0.209	1.782			-0.406	0.372	1.801			-0.606	0.037	1.774			-0.627	-0.220	1.701			-0.643	-0.412	1.614			-0.644	-0.489	1.578			-0.259	0.130	1.705			-0.244	0.025	1.466
-0.394	-0.177	1.664			-0.385	-0.126	1.721			-0.403	0.209	1.782			-0.406	0.372	1.801			-0.606	0.037	1.774			-0.627	-0.220	1.701			-0.643	-0.412	1.614			-0.644	-0.489	1.578			-0.259	0.130	1.705			-0.244	0.025	1.466
-0.395	-0.174	1.666			-0.386	-0.124	1.722			-0.404	0.211	1.784			-0.408	0.373	1.803			-0.608	0.037	1.776			-0.629	-0.223	1.705			-0.644	-0.413	1.618			-0.646	-0.490	1.583			-0.260	0.131	1.705			-0.247	0.026	1.465
-0.396	-0.172	1.668			-0.386	-0.122	1.724			-0.404	0.212	1.785			-0.409	0.374	1.805			-0.609	0.037	1.777			-0.632	-0.223	1.711			-0.646	-0.412	1.623			-0.648	-0.490	1.588			-0.260	0.133	1.705			-0.250	0.027	1.465
-0.397	-0.171	1.669			-0.386	-0.121	1.725			-0.404	0.214	1.786			-0.411	0.375	1.806			-0.610	0.036	1.779			-0.634	-0.223	1.716			-0.647	-0.411	1.627			-0.650	-0.489	1.593			-0.261	0.135	1.706			-0.252	0.028	1.464
-0.399	-0.171	1.670			-0.387	-0.120	1.726			-0.404	0.215	1.788			-0.413	0.376	1.808			-0.611	0.036	1.781			-0.635	-0.224	1.719			-0.648	-0.411	1.631			-0.652	-0.489	1.596			-0.267	0.125	1.704			-0.254	0.029	1.463
-0.400	-0.170	1.672			-0.388	-0.119	1.728			-0.404	0.216	1.789			-0.414	0.376	1.810			-0.613	0.035	1.784			-0.637	-0.225	1.722			-0.649	-0.411	1.634			-0.654	-0.489	1.600			-0.271	0.119	1.703			-0.256	0.030	1.462
-0.402	-0.171	1.673			-0.389	-0.119	1.729			-0.406	0.206	1.788			-0.416	0.375	1.811			-0.613	0.036	1.787			-0.638	-0.225	1.725			-0.650	-0.411	1.637			-0.656	-0.489	1.602			-0.274	0.114	1.703			-0.257	0.031	1.461
-0.404	-0.171	1.674			-0.390	-0.120	1.730			-0.407	0.200	1.787			-0.417	0.374	1.813			-0.614	0.036	1.791			-0.639	-0.226	1.727			-0.651	-0.411	1.639			-0.657	-0.490	1.605			-0.276	0.111	1.703			-0.257	0.032	1.460
-0.407	-0.175	1.675			-0.392	-0.123	1.731			-0.407	0.196	1.787			-0.418	0.372	1.814			-0.614	0.036	1.794			-0.640	-0.227	1.729			-0.652	-0.412	1.641			-0.658	-0.490	1.607			-0.283	0.103	1.704			-0.257	0.033	1.459
-0.410	-0.179	1.677			-0.395	-0.127	1.732			-0.408	0.192	1.787			-0.419	0.371	1.815			-0.614	0.036	1.796			-0.641	-0.227	1.731			-0.653	-0.412	1.644			-0.660	-0.491	1.609			-0.289	0.098	1.705			-0.255	0.034	1.458
-0.412	-0.182	1.677			-0.397	-0.130	1.733			-0.409	0.189	1.786			-0.420	0.369	1.816			-0.615	0.036	1.798			-0.642	-0.228	1.733			-0.654	-0.412	1.645			-0.661	-0.491	1.611			-0.291	0.095	1.706			-0.253	0.034	1.458
-0.414	-0.185	1.678			-0.398	-0.133	1.733			-0.411	0.189	1.787			-0.421	0.368	1.817			-0.614	0.036	1.800			-0.642	-0.228	1.734			-0.655	-0.412	1.647			-0.662	-0.491	1.613			-0.293	0.092	1.707			-0.250	0.035	1.457
-0.415	-0.187	1.679			-0.400	-0.135	1.734			-0.414	0.188	1.788			-0.422	0.367	1.819			-0.613	0.036	1.801			-0.643	-0.229	1.736			-0.655	-0.412	1.649			-0.663	-0.491	1.615			-0.294	0.090	1.708			-0.246	0.035	1.458
-0.417	-0.189	1.680			-0.401	-0.137	1.735			-0.415	0.186	1.788			-0.423	0.366	1.820			-0.613	0.037	1.803			-0.643	-0.229	1.737			-0.656	-0.412	1.650			-0.664	-0.491	1.616			-0.295	0.088	1.709			-0.243	0.034	1.458
-0.418	-0.191	1.680			-0.402	-0.139	1.735			-0.416	0.184	1.788			-0.424	0.365	1.821			-0.613	0.037	1.804			-0.644	-0.229	1.739			-0.658	-0.413	1.650			-0.665	-0.492	1.616			-0.296	0.087	1.710			-0.240	0.034	1.459
-0.418	-0.191	1.681			-0.403	-0.139	1.736			-0.417	0.183	1.788			-0.425	0.364	1.822			-0.613	0.037	1.805			-0.644	-0.229	1.740			-0.659	-0.414	1.650			-0.667	-0.493	1.616			-0.285	0.107	1.716			-0.237	0.033	1.460
-0.419	-0.191	1.682			-0.403	-0.140	1.737			-0.418	0.181	1.788			-0.426	0.364	1.824			-0.613	0.037	1.806			-0.645	-0.230	1.741			-0.660	-0.415	1.651			-0.668	-0.494	1.615			-0.281	0.116	1.719			-0.234	0.033	1.461
-0.419	-0.192	1.683			-0.404	-0.140	1.737			-0.418	0.180	1.788			-0.426	0.363	1.825			-0.613	0.037	1.807			-0.645	-0.230	1.741			-0.661	-0.415	1.650			-0.669	-0.494	1.615			-0.282	0.111	1.721			-0.231	0.032	1.463
-0.420	-0.192	1.684			-0.405	-0.141	1.738			-0.419	0.179	1.788			-0.427	0.363	1.826			-0.613	0.037	1.808			-0.646	-0.230	1.742			-0.663	-0.416	1.650			-0.670	-0.495	1.614			-0.283	0.106	1.722			-0.228	0.031	1.464
-0.420	-0.192	1.684			-0.405	-0.141	1.739			-0.420	0.178	1.789			-0.428	0.363	1.827			-0.614	0.037	1.809			-0.646	-0.230	1.743			-0.664	-0.416	1.650			-0.671	-0.495	1.613			-0.283	0.103	1.723			-0.226	0.031	1.465
-0.421	-0.193	1.685			-0.406	-0.142	1.739			-0.422	0.177	1.789			-0.428	0.362	1.828			-0.613	0.039	1.810			-0.647	-0.230	1.743			-0.665	-0.416	1.649			-0.673	-0.495	1.613			-0.284	0.100	1.723			-0.224	0.030	1.466
-0.422	-0.193	1.686			-0.407	-0.142	1.740			-0.424	0.176	1.789			-0.429	0.362	1.829			-0.613	0.039	1.810			-0.647	-0.230	1.743			-0.667	-0.418	1.647			-0.674	-0.496	1.610			-0.284	0.098	1.724			-0.223	0.030	1.467
-0.422	-0.193	1.687			-0.408	-0.142	1.741			-0.424	0.176	1.789			-0.429	0.362	1.830			-0.604	0.042	1.804			-0.647	-0.229	1.743			-0.669	-0.419	1.645			-0.675	-0.498	1.608			-0.287	0.094	1.724			-0.222	0.029	1.467
-0.423	-0.193	1.687			-0.409	-0.142	1.742			-0.426	0.176	1.790			-0.430	0.362	1.831			-0.603	0.043	1.804			-0.648	-0.228	1.743			-0.671	-0.420	1.643			-0.676	-0.499	1.606			-0.288	0.090	1.725			-0.220	0.029	1.468
-0.423	-0.194	1.688			-0.409	-0.143	1.742			-0.427	0.177	1.792			-0.430	0.362	1.832			-0.601	0.044	1.803			-0.648	-0.228	1.743			-0.672	-0.420	1.642			-0.677	-0.499	1.606			-0.289	0.088	1.725			-0.219	0.029	1.469
-0.424	-0.195	1.688			-0.410	-0.144	1.743			-0.428	0.177	1.792			-0.431	0.361	1.833			-0.599	0.045	1.802			-0.648	-0.227	1.743			-0.673	-0.420	1.641			-0.678	-0.499	1.605			-0.290	0.086	1.726			-0.218	0.029	1.470
-0.424	-0.195	1.689			-0.411	-0.144	1.744			-0.429	0.176	1.793			-0.431	0.361	1.834			-0.598	0.045	1.801			-0.649	-0.226	1.743			-0.673	-0.421	1.640			-0.679	-0.499	1.604			-0.290	0.084	1.726			-0.217	0.028	1.470
-0.425	-0.196	1.689			-0.412	-0.145	1.744			-0.430	0.178	1.794			-0.432	0.361	1.835			-0.597	0.046	1.801			-0.649	-0.226	1.743			-0.674	-0.421	1.640			-0.679	-0.500	1.603			-0.291	0.082	1.727			-0.217	0.028	1.471
-0.425	-0.197	1.690			-0.412	-0.145	1.745			-0.432	0.179	1.795			-0.432	0.361	1.835			-0.596	0.046	1.800			-0.649	-0.226	1.743			-0.675	-0.421	1.639			-0.680	-0.500	1.602			-0.291	0.080	1.727			-0.216	0.028	1.472
-0.426	-0.198	1.690			-0.413	-0.146	1.745			-0.433	0.181	1.797			-0.432	0.361	1.836			-0.595	0.047	1.800			-0.650	-0.225	1.743			-0.676	-0.422	1.638			-0.680	-0.500	1.602			-0.292	0.079	1.727			-0.215	0.028	1.472
-0.426	-0.199	1.691			-0.414	-0.147	1.746			-0.434	0.181	1.797			-0.433	0.360	1.837			-0.595	0.047	1.800			-0.650	-0.225	1.742			-0.676	-0.422	1.638			-0.681	-0.500	1.601			-0.292	0.078	1.728			-0.214	0.028	1.473
-0.426	-0.199	1.691			-0.414	-0.147	1.746			-0.434	0.182	1.798			-0.433	0.360	1.837			-0.594	0.047	1.800			-0.650	-0.225	1.742			-0.677	-0.422	1.637			-0.681	-0.501	1.600			-0.292	0.077	1.728			-0.214	0.028	1.474
-0.427	-0.200	1.691			-0.415	-0.147	1.746			-0.435	0.183	1.799			-0.433	0.360	1.838			-0.594	0.048	1.800			-0.650	-0.224	1.742			-0.677	-0.423	1.636			-0.682	-0.501	1.600			-0.293	0.076	1.728			-0.213	0.028	1.474
-0.427	-0.200	1.692			-0.415	-0.148	1.747			-0.435	0.183	1.799			-0.433	0.360	1.838			-0.594	0.048	1.800			-0.650	-0.224	1.742			-0.678	-0.423	1.636			-0.682	-0.501	1.599			-0.293	0.075	1.729			-0.213	0.027	1.475
-0.427	-0.201	1.692			-0.415	-0.148	1.747			-0.435	0.183	1.799			-0.434	0.360	1.839			-0.593	0.047	1.798			-0.651	-0.224	1.742			-0.678	-0.423	1.635			-0.682	-0.502	1.599			-0.293	0.074	1.729			-0.212	0.027	1.475
-0.427	-0.201	1.692			-0.415	-0.149	1.747			-0.435	0.182	1.799			-0.434	0.360	1.839			-0.593	0.048	1.799			-0.651	-0.224	1.742			-0.678	-0.423	1.635			-0.683	-0.502	1.598			-0.294	0.073	1.729			-0.212	0.027	1.475
-0.427	-0.201	1.693			-0.415	-0.148	1.748			-0.435	0.182	1.799			-0.434	0.360	1.840			-0.593	0.048	1.799			-0.651	-0.224	1.742			-0.678	-0.423	1.634			-0.683	-0.502	1.598			-0.282	0.103	1.732			-0.212	0.027	1.476
-0.427	-0.201	1.693			-0.416	-0.149	1.748			-0.435	0.182	1.800			-0.434	0.360	1.840			-0.593	0.048	1.799			-0.651	-0.224	1.741			-0.679	-0.423	1.634			-0.683	-0.502	1.598			-0.290	0.096	1.731			-0.211	0.027	1.476
-0.427	-0.201	1.693			-0.416	-0.149	1.748			-0.435	0.182	1.800			-0.435	0.360	1.840			-0.593	0.048	1.799			-0.651	-0.223	1.741			-0.679	-0.423	1.634			-0.683	-0.501	1.597			-0.291	0.094	1.731			-0.211	0.027	1.477
-0.426	-0.200	1.694			-0.415	-0.149	1.749			-0.434	0.182	1.800			-0.435	0.360	1.841			-0.592	0.048	1.799			-0.651	-0.223	1.741			-0.679	-0.423	1.634			-0.684	-0.501	1.597			-0.283	0.111	1.733			-0.211	0.027	1.477
-0.425	-0.199	1.694			-0.415	-0.149	1.749			-0.434	0.182	1.800			-0.435	0.360	1.841			-0.592	0.048	1.799			-0.651	-0.223	1.741			-0.679	-0.423	1.634			-0.684	-0.501	1.597			-0.279	0.120	1.734			-0.210	0.027	1.478
-0.425	-0.199	1.695			-0.415	-0.148	1.749			-0.434	0.182	1.800			-0.435	0.359	1.841			-0.591	0.049	1.799			-0.651	-0.223	1.741			-0.679	-0.422	1.634			-0.684	-0.501	1.597			-0.284	0.111	1.733			-0.210	0.027	1.478
-0.425	-0.199	1.695			-0.415	-0.148	1.750			-0.434	0.182	1.800			-0.435	0.359	1.842			-0.591	0.049	1.798			-0.651	-0.222	1.740			-0.678	-0.422	1.633			-0.683	-0.500	1.596			-0.278	0.120	1.734			-0.210	0.027	1.478
-0.424	-0.198	1.695			-0.414	-0.148	1.750			-0.434	0.182	1.800			-0.435	0.359	1.842			-0.591	0.049	1.798			-0.651	-0.222	1.740			-0.678	-0.422	1.633			-0.683	-0.500	1.596			-0.275	0.126	1.734			-0.210	0.027	1.478
-0.424	-0.197	1.695			-0.414	-0.147	1.750			-0.434	0.182	1.800			-0.436	0.359	1.842			-0.590	0.049	1.798			-0.651	-0.222	1.740			-0.678	-0.421	1.633			-0.683	-0.499	1.596			-0.273	0.130	1.735			-0.209	0.027	1.479
-0.423	-0.197	1.696			-0.414	-0.147	1.750			-0.433	0.182	1.800			-0.436	0.359	1.843			-0.590	0.049	1.798			-0.651	-0.221	1.740			-0.677	-0.420	1.634			-0.683	-0.498	1.596			-0.271	0.134	1.735			-0.209	0.027	1.479
-0.423	-0.196	1.696			-0.413	-0.146	1.751			-0.433	0.181	1.800			-0.436	0.359	1.843			-0.590	0.050	1.799			-0.651	-0.221	1.739			-0.676	-0.419	1.634			-0.682	-0.497	1.596			-0.270	0.136	1.735			-0.209	0.027	1.479
-0.422	-0.194	1.697			-0.412	-0.145	1.751			-0.432	0.181	1.800			-0.436	0.359	1.843			-0.600	0.045	1.806			-0.651	-0.221	1.739			-0.676	-0.419	1.634			-0.682	-0.497	1.596			-0.269	0.138	1.736			-0.209	0.027	1.480
-0.421	-0.193	1.697			-0.412	-0.144	1.751			-0.431	0.180	1.800			-0.436	0.359	1.843			-0.606	0.043	1.810			-0.651	-0.222	1.738			-0.676	-0.419	1.634			-0.682	-0.497	1.596			-0.268	0.140	1.736			-0.209	0.027	1.480
-0.421	-0.191	1.697			-0.411	-0.143	1.752			-0.431	0.181	1.800			-0.436	0.359	1.843			-0.607	0.043	1.811			-0.651	-0.222	1.738			-0.675	-0.418	1.634			-0.682	-0.496	1.596			-0.267	0.141	1.736			-0.208	0.027	1.480
-0.420	-0.190	1.698			-0.410	-0.142	1.752			-0.431	0.181	1.801			-0.436	0.359	1.844			-0.607	0.043	1.811			-0.651	-0.222	1.738			-0.675	-0.418	1.634			-0.681	-0.496	1.596			-0.266	0.143	1.736			-0.208	0.027	1.480
-0.420	-0.189	1.698			-0.410	-0.142	1.752			-0.430	0.181	1.801			-0.436	0.359	1.844			-0.605	0.043	1.810			-0.650	-0.222	1.738			-0.675	-0.417	1.634			-0.681	-0.495	1.596			-0.265	0.145	1.736			-0.208	0.027	1.481
-0.419	-0.188	1.698			-0.409	-0.141	1.752			-0.430	0.181	1.801			-0.436	0.359	1.844			-0.604	0.043	1.809			-0.650	-0.222	1.738			-0.674	-0.417	1.634			-0.681	-0.495	1.596			-0.265	0.146	1.737			-0.208	0.027	1.481
-0.419	-0.188	1.698			-0.409	-0.141	1.752			-0.429	0.183	1.802			-0.436	0.359	1.844			-0.602	0.043	1.808			-0.650	-0.222	1.737			-0.674	-0.417	1.634			-0.681	-0.495	1.596			-0.274	0.122	1.734			-0.208	0.027	1.481
-0.418	-0.188	1.699			-0.409	-0.140	1.753			-0.429	0.185	1.803			-0.436	0.359	1.844			-0.601	0.043	1.807			-0.650	-0.222	1.737			-0.674	-0.417	1.634			-0.680	-0.495	1.596			-0.277	0.111	1.733			-0.208	0.027	1.481
-0.418	-0.188	1.699			-0.409	-0.140	1.753			-0.428	0.187	1.805			-0.436	0.359	1.844			-0.600	0.044	1.806			-0.650	-0.222	1.737			-0.674	-0.417	1.634			-0.680	-0.495	1.596			-0.278	0.105	1.733			-0.208	0.027	1.481
-0.418	-0.188	1.699			-0.409	-0.140	1.753			-0.428	0.187	1.805			-0.436	0.359	1.845			-0.599	0.044	1.805			-0.650	-0.222	1.737			-0.674	-0.417	1.634			-0.680	-0.495	1.596			-0.279	0.101	1.733			-0.207	0.027	1.482
-0.417	-0.187	1.699			-0.408	-0.140	1.753			-0.427	0.187	1.805			-0.436	0.359	1.845			-0.598	0.044	1.804			-0.650	-0.222	1.737			-0.674	-0.417	1.634			-0.680	-0.495	1.596			-0.274	0.110	1.733			-0.207	0.027	1.482
-0.417	-0.187	1.699			-0.408	-0.140	1.753			-0.426	0.187	1.806			-0.436	0.359	1.845			-0.598	0.044	1.804			-0.650	-0.222	1.737			-0.674	-0.417	1.634			-0.680	-0.494	1.596			-0.271	0.116	1.734			-0.207	0.027	1.482
-0.417	-0.187	1.699			-0.408	-0.139	1.753			-0.426	0.188	1.806			-0.435	0.359	1.845			-0.597	0.044	1.804			-0.649	-0.222	1.737			-0.673	-0.416	1.634			-0.680	-0.494	1.596			-0.268	0.120	1.734			-0.207	0.027	1.482
-0.416	-0.187	1.699			-0.407	-0.139	1.754			-0.425	0.188	1.806			-0.435	0.359	1.845			-0.596	0.044	1.804			-0.649	-0.222	1.737			-0.673	-0.416	1.634			-0.679	-0.494	1.596			-0.266	0.123	1.734			-0.207	0.027	1.483
-0.416	-0.186	1.699			-0.407	-0.139	1.754			-0.425	0.188	1.807			-0.435	0.359	1.845			-0.596	0.044	1.803			-0.649	-0.222	1.737			-0.673	-0.416	1.634			-0.679	-0.494	1.596			-0.268	0.116	1.734			-0.207	0.026	1.483
-0.416	-0.186	1.699			-0.407	-0.139	1.754			-0.425	0.188	1.807			-0.435	0.358	1.845			-0.595	0.044	1.803			-0.649	-0.222	1.737			-0.673	-0.416	1.634			-0.679	-0.494	1.596			-0.269	0.111	1.734			-0.207	0.026	1.484
-0.416	-0.186	1.699			-0.407	-0.139	1.754			-0.424	0.188	1.807			-0.435	0.358	1.845			-0.595	0.044	1.803			-0.649	-0.222	1.737			-0.673	-0.416	1.634			-0.679	-0.494	1.596			-0.270	0.107	1.733			-0.206	0.026	1.484
-0.415	-0.186	1.699			-0.406	-0.139	1.754			-0.424	0.187	1.807			-0.435	0.358	1.845			-0.594	0.044	1.802			-0.649	-0.222	1.736			-0.673	-0.416	1.634			-0.678	-0.494	1.596			-0.270	0.104	1.733			-0.206	0.026	1.484
-0.415	-0.187	1.699			-0.406	-0.139	1.754			-0.423	0.187	1.807			-0.435	0.358	1.845			-0.594	0.044	1.802			-0.648	-0.222	1.736			-0.673	-0.416	1.634			-0.678	-0.494	1.596			-0.271	0.102	1.733			-0.206	0.026	1.484
-0.415	-0.187	1.699			-0.406	-0.139	1.754			-0.423	0.187	1.807			-0.434	0.358	1.845			-0.593	0.044	1.801			-0.648	-0.222	1.736			-0.673	-0.415	1.634			-0.678	-0.493	1.596			-0.271	0.099	1.733			-0.206	0.025	1.485
-0.414	-0.187	1.699			-0.406	-0.139	1.754			-0.423	0.187	1.807			-0.434	0.358	1.845			-0.592	0.044	1.801			-0.648	-0.222	1.736			-0.672	-0.415	1.634			-0.678	-0.493	1.596			-0.272	0.097	1.733			-0.206	0.025	1.485
-0.414	-0.188	1.699			-0.406	-0.139	1.754			-0.423	0.187	1.807			-0.434	0.358	1.845			-0.592	0.044	1.800			-0.648	-0.222	1.736			-0.672	-0.415	1.634			-0.678	-0.493	1.597			-0.273	0.095	1.733			-0.205	0.025	1.485
-0.414	-0.189	1.699			-0.406	-0.140	1.754			-0.423	0.187	1.807			-0.433	0.358	1.845			-0.591	0.044	1.800			-0.648	-0.223	1.736			-0.672	-0.415	1.634			-0.677	-0.493	1.597			-0.268	0.108	1.736			-0.205	0.024	1.486
-0.414	-0.190	1.698			-0.405	-0.140	1.754			-0.423	0.186	1.806			-0.430	0.360	1.846			-0.591	0.044	1.799			-0.648	-0.223	1.736			-0.672	-0.415	1.634			-0.677	-0.493	1.597			-0.272	0.101	1.735			-0.205	0.022	1.488
-0.414	-0.191	1.698			-0.406	-0.142	1.753			-0.430	0.167	1.797			-0.427	0.357	1.847			-0.590	0.045	1.799			-0.647	-0.223	1.736			-0.672	-0.415	1.634			-0.677	-0.493	1.597			-0.274	0.097	1.735			-0.207	0.021	1.488
-0.414	-0.192	1.698			-0.406	-0.143	1.753			-0.433	0.157	1.793			-0.426	0.356	1.847			-0.590	0.045	1.799			-0.647	-0.223	1.736			-0.672	-0.415	1.634			-0.677	-0.493	1.597			-0.275	0.094	1.734			-0.210	0.017	1.498
-0.414	-0.194	1.697			-0.406	-0.145	1.752			-0.435	0.151	1.791			-0.424	0.355	1.847			-0.589	0.045	1.798			-0.647	-0.223	1.736			-0.672	-0.415	1.634			-0.676	-0.493	1.597			-0.276	0.091	1.734			-0.211	0.014	1.504
-0.414	-0.195	1.697			-0.407	-0.147	1.752			-0.436	0.149	1.790			-0.423	0.355	1.848			-0.588	0.045	1.797			-0.647	-0.223	1.736			-0.672	-0.415	1.634			-0.676	-0.493	1.597			-0.277	0.089	1.734			-0.212	0.013	1.505
-0.414	-0.196	1.697			-0.407	-0.148	1.752			-0.437	0.148	1.789			-0.421	0.355	1.849			-0.587	0.045	1.796			-0.647	-0.223	1.736			-0.672	-0.415	1.634			-0.676	-0.493	1.597			-0.278	0.087	1.735			-0.212	0.012	1.507
-0.414	-0.197	1.696			-0.407	-0.149	1.751			-0.437	0.147	1.789			-0.416	0.357	1.851			-0.586	0.045	1.796			-0.647	-0.222	1.736			-0.671	-0.414	1.634			-0.676	-0.492	1.597			-0.279	0.084	1.735			-0.212	0.012	1.508
-0.414	-0.198	1.696			-0.408	-0.150	1.751			-0.433	0.165	1.793			-0.409	0.363	1.854			-0.585	0.046	1.795			-0.647	-0.222	1.736			-0.671	-0.414	1.634			-0.675	-0.492	1.597			-0.280	0.081	1.735			-0.221	0.022	1.500
-0.414	-0.199	1.696			-0.408	-0.151	1.751			-0.431	0.166	1.792			-0.405	0.366	1.855			-0.585	0.046	1.795			-0.646	-0.222	1.736			-0.671	-0.414	1.634			-0.675	-0.492	1.597			-0.281	0.076	1.734			-0.225	0.026	1.501
-0.414	-0.200	1.695			-0.408	-0.152	1.750			-0.430	0.168	1.792			-0.403	0.368	1.856			-0.584	0.046	1.794			-0.646	-0.222	1.736			-0.670	-0.414	1.633			-0.675	-0.492	1.596			-0.282	0.071	1.734			-0.228	0.032	1.499
-0.414	-0.200	1.695			-0.408	-0.151	1.750			-0.428	0.169	1.791			-0.401	0.370	1.856			-0.585	0.046	1.795			-0.646	-0.222	1.735			-0.670	-0.414	1.633			-0.674	-0.492	1.596			-0.283	0.068	1.734			-0.233	0.040	1.495
-0.415	-0.199	1.695			-0.409	-0.150	1.750			-0.427	0.172	1.791			-0.400	0.371	1.856			-0.586	0.046	1.795			-0.646	-0.222	1.735			-0.669	-0.415	1.631			-0.673	-0.493	1.594			-0.283	0.067	1.734			-0.238	0.049	1.490
-0.415	-0.198	1.694			-0.409	-0.149	1.749			-0.427	0.173	1.790			-0.400	0.372	1.855			-0.587	0.046	1.796			-0.645	-0.222	1.734			-0.668	-0.417	1.627			-0.672	-0.495	1.591			-0.284	0.065	1.734			-0.242	0.054	1.487
-0.415	-0.198	1.694			-0.409	-0.148	1.749			-0.427	0.175	1.790			-0.402	0.373	1.854			-0.588	0.046	1.796			-0.639	-0.197	1.739			-0.666	-0.416	1.626			-0.671	-0.496	1.588			-0.284	0.064	1.735			-0.280	0.091	1.474
-0.416	-0.197	1.694			-0.409	-0.148	1.749			-0.426	0.180	1.791			-0.403	0.373	1.853			-0.587	0.048	1.797			-0.635	-0.182	1.742			-0.663	-0.413	1.625			-0.668	-0.493	1.586			-0.284	0.063	1.735			-0.292	0.102	1.470
-0.416	-0.197	1.693			-0.409	-0.147	1.748			-0.425	0.184	1.792			-0.405	0.372	1.852			-0.587	0.049	1.798			-0.632	-0.173	1.744			-0.660	-0.411	1.624			-0.665	-0.490	1.585			-0.284	0.061	1.735			-0.300	0.109	1.468
-0.416	-0.197	1.693			-0.410	-0.147	1.748			-0.425	0.187	1.792			-0.407	0.372	1.852			-0.587	0.050	1.800			-0.630	-0.167	1.745			-0.657	-0.409	1.622			-0.661	-0.488	1.584			-0.285	0.060	1.735			-0.307	0.115	1.466
-0.416	-0.196	1.693			-0.410	-0.146	1.748			-0.424	0.189	1.793			-0.409	0.372	1.851			-0.587	0.052	1.801			-0.627	-0.172	1.742			-0.653	-0.407	1.622			-0.658	-0.486	1.583			-0.285	0.059	1.735			-0.311	0.118	1.465
-0.416	-0.196	1.693			-0.410	-0.146	1.748			-0.424	0.191	1.793			-0.410	0.371	1.851			-0.587	0.052	1.801			-0.625	-0.166	1.745			-0.650	-0.406	1.622			-0.655	-0.484	1.583			-0.285	0.058	1.735			-0.315	0.122	1.464
-0.417	-0.196	1.693			-0.410	-0.145	1.747			-0.423	0.193	1.793			-0.413	0.371	1.851			-0.586	0.053	1.802			-0.623	-0.173	1.744			-0.648	-0.404	1.622			-0.652	-0.482	1.583			-0.287	0.058	1.735			-0.319	0.124	1.463
-0.417	-0.196	1.692			-0.410	-0.145	1.747			-0.423	0.194	1.793			-0.415	0.370	1.851			-0.586	0.054	1.803			-0.622	-0.178	1.743			-0.646	-0.403	1.622			-0.650	-0.481	1.583			-0.289	0.057	1.734			-0.322	0.127	1.462
-0.417	-0.196	1.692			-0.410	-0.145	1.747			-0.423	0.195	1.793			-0.417	0.370	1.851			-0.587	0.054	1.803			-0.621	-0.174	1.745			-0.644	-0.403	1.623			-0.648	-0.481	1.583			-0.290	0.056	1.734			-0.325	0.129	1.462
-0.417	-0.196	1.692			-0.410	-0.145	1.747			-0.423	0.196	1.793			-0.420	0.369	1.851			-0.587	0.055	1.804			-0.622	-0.165	1.748			-0.643	-0.401	1.623			-0.645	-0.479	1.584			-0.291	0.056	1.734			-0.328	0.130	1.462
-0.417	-0.196	1.692			-0.410	-0.145	1.747			-0.423	0.197	1.793			-0.422	0.369	1.851			-0.587	0.055	1.804			-0.622	-0.160	1.751			-0.641	-0.400	1.624			-0.643	-0.478	1.586			-0.291	0.055	1.734			-0.331	0.131	1.461
-0.417	-0.196	1.692			-0.410	-0.144	1.746			-0.426	0.192	1.789			-0.425	0.369	1.851			-0.588	0.053	1.803			-0.623	-0.160	1.752			-0.640	-0.401	1.625			-0.641	-0.478	1.586			-0.292	0.055	1.734			-0.334	0.132	1.461
-0.417	-0.196	1.691			-0.410	-0.144	1.746			-0.429	0.188	1.786			-0.428	0.368	1.851			-0.589	0.051	1.802			-0.623	-0.160	1.753			-0.639	-0.401	1.625			-0.640	-0.479	1.587			-0.293	0.055	1.734			-0.336	0.133	1.461
-0.417	-0.196	1.691			-0.410	-0.144	1.746			-0.431	0.185	1.783			-0.431	0.368	1.850			-0.591	0.049	1.801			-0.623	-0.160	1.754			-0.638	-0.401	1.625			-0.639	-0.479	1.588			-0.293	0.054	1.734			-0.337	0.132	1.461
-0.418	-0.196	1.691			-0.411	-0.144	1.746			-0.432	0.183	1.781			-0.434	0.368	1.850			-0.592	0.047	1.800			-0.623	-0.161	1.754			-0.637	-0.401	1.626			-0.638	-0.479	1.588			-0.294	0.054	1.734			-0.339	0.132	1.461
-0.418	-0.196	1.691			-0.411	-0.144	1.746			-0.433	0.183	1.781			-0.437	0.367	1.849			-0.592	0.047	1.800			-0.623	-0.160	1.755			-0.637	-0.401	1.626			-0.637	-0.480	1.589			-0.294	0.054	1.734			-0.339	0.131	1.462
-0.418	-0.196	1.691			-0.411	-0.144	1.745			-0.434	0.183	1.781			-0.440	0.367	1.849			-0.593	0.047	1.800			-0.623	-0.159	1.755			-0.636	-0.401	1.626			-0.636	-0.479	1.589			-0.297	0.054	1.733			-0.340	0.130	1.462
-0.418	-0.196	1.691			-0.411	-0.144	1.745			-0.435	0.183	1.781			-0.443	0.367	1.847			-0.594	0.047	1.800			-0.623	-0.158	1.755			-0.636	-0.401	1.626			-0.636	-0.479	1.589			-0.300	0.054	1.733			-0.341	0.129	1.462
-0.418	-0.196	1.691			-0.411	-0.144	1.745			-0.437	0.183	1.782			-0.450	0.364	1.844			-0.595	0.046	1.801			-0.623	-0.157	1.756			-0.636	-0.401	1.626			-0.635	-0.479	1.589			-0.303	0.054	1.732			-0.341	0.127	1.462
-0.419	-0.196	1.690			-0.412	-0.143	1.745			-0.441	0.183	1.782			-0.458	0.362	1.840			-0.600	0.044	1.801			-0.623	-0.156	1.756			-0.636	-0.401	1.626			-0.635	-0.480	1.589			-0.313	0.055	1.731			-0.340	0.125	1.463
-0.419	-0.196	1.690			-0.412	-0.143	1.745			-0.441	0.183	1.782			-0.458	0.362	1.840			-0.600	0.044	1.801			-0.623	-0.156	1.756			-0.636	-0.401	1.626			-0.635	-0.480	1.589			-0.313	0.055	1.731			-0.340	0.125	1.463
-0.420	-0.195	1.690			-0.412	-0.143	1.745			-0.442	0.184	1.782			-0.461	0.361	1.839			-0.601	0.043	1.802			-0.623	-0.157	1.755			-0.636	-0.402	1.625			-0.635	-0.480	1.588			-0.314	0.055	1.731			-0.340	0.123	1.463
-0.420	-0.195	1.690			-0.413	-0.143	1.745			-0.443	0.184	1.782			-0.464	0.360	1.837			-0.604	0.040	1.801			-0.623	-0.163	1.753			-0.637	-0.404	1.623			-0.636	-0.482	1.586			-0.317	0.055	1.730			-0.339	0.122	1.463
-0.421	-0.195	1.690			-0.414	-0.142	1.745			-0.446	0.187	1.783			-0.466	0.361	1.836			-0.606	0.039	1.801			-0.630	-0.187	1.738			-0.638	-0.406	1.622			-0.637	-0.484	1.584			-0.317	0.055	1.730			-0.338	0.120	1.463
-0.421	-0.194	1.690			-0.414	-0.141	1.745			-0.448	0.188	1.783			-0.468	0.361	1.835			-0.608	0.038	1.802			-0.633	-0.197	1.731			-0.639	-0.408	1.620			-0.637	-0.486	1.583			-0.318	0.055	1.730			-0.337	0.119	1.462
-0.422	-0.193	1.690			-0.415	-0.140	1.745			-0.449	0.188	1.783			-0.470	0.360	1.833			-0.609	0.037	1.802			-0.635	-0.203	1.727			-0.640	-0.408	1.619			-0.638	-0.486	1.582			-0.319	0.055	1.729			-0.335	0.118	1.462
-0.422	-0.193	1.690			-0.415	-0.140	1.745			-0.449	0.189	1.783			-0.471	0.361	1.832			-0.611	0.037	1.801			-0.636	-0.207	1.724			-0.640	-0.409	1.618			-0.638	-0.487	1.581			-0.320	0.055	1.729			-0.304	0.095	1.467
-0.423	-0.193	1.690			-0.416	-0.140	1.744			-0.450	0.190	1.782			-0.471	0.361	1.830			-0.611	0.037	1.801			-0.637	-0.210	1.722			-0.641	-0.410	1.617			-0.638	-0.489	1.580			-0.321	0.055	1.728			-0.293	0.086	1.469
-0.423	-0.194	1.690			-0.416	-0.140	1.744			-0.451	0.192	1.782			-0.471	0.362	1.829			-0.612	0.037	1.800			-0.637	-0.213	1.720			-0.641	-0.411	1.616			-0.639	-0.489	1.579			-0.322	0.055	1.728			-0.286	0.080	1.470
-0.423	-0.194	1.689			-0.416	-0.140	1.744			-0.451	0.193	1.781			-0.470	0.362	1.827			-0.612	0.037	1.799			-0.638	-0.215	1.718			-0.641	-0.412	1.615			-0.639	-0.490	1.578			-0.323	0.055	1.727			-0.281	0.076	1.471
-0.424	-0.195	1.689			-0.417	-0.140	1.744			-0.452	0.195	1.781			-0.469	0.363	1.826			-0.613	0.037	1.797			-0.638	-0.217	1.717			-0.641	-0.412	1.614			-0.639	-0.490	1.578			-0.324	0.055	1.726			-0.283	0.079	1.466
-0.424	-0.195	1.689			-0.417	-0.140	1.743			-0.453	0.196	1.780			-0.467	0.363	1.824			-0.613	0.037	1.796			-0.638	-0.218	1.715			-0.642	-0.412	1.614			-0.639	-0.490	1.577			-0.325	0.056	1.726			-0.267	0.062	1.481
-0.424	-0.195	1.688			-0.417	-0.140	1.743			-0.453	0.196	1.779			-0.465	0.364	1.822			-0.613	0.038	1.794			-0.639	-0.220	1.713			-0.642	-0.412	1.612			-0.639	-0.491	1.576			-0.325	0.056	1.725			-0.260	0.057	1.483
-0.424	-0.195	1.688			-0.418	-0.140	1.742			-0.454	0.197	1.778			-0.463	0.364	1.820			-0.614	0.038	1.793			-0.639	-0.221	1.712			-0.642	-0.412	1.611			-0.639	-0.491	1.575			-0.319	0.060	1.723			-0.255	0.052	1.484
-0.424	-0.196	1.687			-0.418	-0.140	1.741			-0.454	0.198	1.777			-0.462	0.364	1.818			-0.613	0.039	1.790			-0.639	-0.222	1.710			-0.643	-0.412	1.610			-0.639	-0.491	1.574			-0.319	0.062	1.722			-0.251	0.049	1.484
-0.424	-0.197	1.685			-0.418	-0.140	1.740			-0.454	0.198	1.776			-0.459	0.364	1.816			-0.613	0.040	1.787			-0.639	-0.223	1.708			-0.643	-0.411	1.608			-0.639	-0.490	1.573			-0.320	0.063	1.720			-0.248	0.047	1.484
-0.424	-0.197	1.684			-0.418	-0.141	1.739			-0.454	0.199	1.774			-0.457	0.364	1.814			-0.613	0.041	1.784			-0.638	-0.224	1.705			-0.643	-0.411	1.607			-0.639	-0.490	1.572			-0.320	0.064	1.719			-0.246	0.045	1.482
-0.423	-0.198	1.682			-0.418	-0.141	1.737			-0.454	0.199	1.773			-0.455	0.364	1.811			-0.612	0.041	1.781			-0.638	-0.224	1.703			-0.643	-0.413	1.602			-0.638	-0.492	1.568			-0.318	0.066	1.717			-0.243	0.042	1.481
-0.423	-0.199	1.681			-0.417	-0.142	1.735			-0.454	0.199	1.771			-0.452	0.364	1.809			-0.611	0.042	1.777			-0.637	-0.225	1.701			-0.642	-0.415	1.598			-0.637	-0.494	1.565			-0.317	0.067	1.715			-0.240	0.040	1.478
-0.422	-0.200	1.679			-0.417	-0.143	1.734			-0.454	0.199	1.769			-0.450	0.364	1.807			-0.610	0.043	1.773			-0.636	-0.224	1.698			-0.642	-0.414	1.596			-0.637	-0.494	1.563			-0.315	0.068	1.714			-0.237	0.038	1.478
-0.421	-0.201	1.677			-0.416	-0.144	1.732			-0.453	0.197	1.767			-0.448	0.364	1.805			-0.609	0.043	1.769			-0.635	-0.224	1.696			-0.641	-0.415	1.592			-0.636	-0.495	1.560			-0.313	0.069	1.711			-0.234	0.037	1.477
-0.420	-0.202	1.675			-0.416	-0.145	1.730			-0.452	0.170	1.752			-0.443	0.360	1.800			-0.607	0.044	1.764			-0.635	-0.223	1.694			-0.640	-0.416	1.589			-0.635	-0.496	1.557			-0.310	0.069	1.709			-0.234	0.057	1.444
-0.418	-0.204	1.672			-0.414	-0.148	1.725			-0.451	0.157	1.744			-0.438	0.356	1.796			-0.605	0.044	1.760			-0.634	-0.223	1.692			-0.640	-0.418	1.586			-0.634	-0.498	1.555			-0.306	0.055	1.703			-0.233	0.065	1.432
-0.417	-0.206	1.669			-0.413	-0.152	1.722			-0.450	0.152	1.741			-0.435	0.355	1.794			-0.602	0.044	1.755			-0.633	-0.223	1.690			-0.639	-0.424	1.580			-0.632	-0.503	1.550			-0.304	0.047	1.699			-0.229	0.068	1.424
-0.415	-0.208	1.666			-0.412	-0.154	1.719			-0.450	0.151	1.739			-0.459	0.355	1.774			-0.600	0.044	1.751			-0.632	-0.223	1.688			-0.638	-0.429	1.575			-0.631	-0.508	1.546			-0.303	0.043	1.696			-0.226	0.069	1.419
-0.414	-0.209	1.664			-0.411	-0.156	1.717			-0.450	0.150	1.738			-0.468	0.356	1.764			-0.597	0.045	1.747			-0.632	-0.223	1.686			-0.638	-0.432	1.572			-0.630	-0.511	1.544			-0.303	0.042	1.694			-0.219	0.070	1.415
-0.413	-0.210	1.662			-0.410	-0.157	1.714			-0.449	0.149	1.736			-0.474	0.355	1.758			-0.594	0.046	1.743			-0.631	-0.223	1.685			-0.638	-0.435	1.570			-0.629	-0.513	1.541			-0.302	0.040	1.692			-0.213	0.070	1.410
-0.411	-0.211	1.659			-0.409	-0.158	1.712			-0.447	0.150	1.735			-0.476	0.355	1.754			-0.591	0.047	1.739			-0.630	-0.223	1.684			-0.638	-0.435	1.569			-0.629	-0.514	1.541			-0.300	0.039	1.691			-0.204	0.069	1.407
-0.410	-0.211	1.657			-0.408	-0.158	1.710			-0.445	0.152	1.734			-0.477	0.355	1.750			-0.586	0.048	1.734			-0.630	-0.223	1.682			-0.638	-0.435	1.568			-0.629	-0.514	1.540			-0.298	0.038	1.689			-0.197	0.067	1.406
-0.409	-0.211	1.654			-0.407	-0.158	1.708			-0.442	0.155	1.732			-0.478	0.354	1.746			-0.582	0.050	1.730			-0.629	-0.222	1.681			-0.638	-0.435	1.568			-0.630	-0.514	1.539			-0.296	0.038	1.687			-0.189	0.065	1.406
-0.407	-0.210	1.652			-0.406	-0.158	1.705			-0.439	0.157	1.730			-0.478	0.354	1.743			-0.579	0.051	1.727			-0.629	-0.222	1.680			-0.639	-0.435	1.568			-0.630	-0.514	1.539			-0.293	0.038	1.684			-0.165	0.044	1.421
-0.406	-0.210	1.649			-0.405	-0.157	1.703			-0.435	0.160	1.728			-0.476	0.353	1.739			-0.576	0.052	1.723			-0.629	-0.222	1.679			-0.639	-0.434	1.568			-0.631	-0.513	1.539			-0.290	0.038	1.681			-0.159	0.041	1.424
-0.404	-0.210	1.647			-0.403	-0.157	1.700			-0.431	0.162	1.726			-0.475	0.353	1.735			-0.573	0.052	1.720			-0.628	-0.222	1.678			-0.640	-0.434	1.568			-0.634	-0.513	1.539			-0.287	0.038	1.679			-0.152	0.035	1.428
-0.403	-0.209	1.645			-0.402	-0.157	1.698			-0.429	0.164	1.724			-0.458	0.348	1.714			-0.571	0.053	1.716			-0.628	-0.222	1.677			-0.642	-0.433	1.569			-0.636	-0.513	1.540			-0.285	0.038	1.676			-0.147	0.030	1.432
-0.402	-0.209	1.642			-0.400	-0.157	1.696			-0.426	0.165	1.722			-0.451	0.346	1.705			-0.569	0.054	1.713			-0.628	-0.222	1.676			-0.643	-0.433	1.569			-0.639	-0.512	1.540			-0.282	0.038	1.674			-0.143	0.026	1.434
-0.401	-0.209	1.640			-0.399	-0.156	1.693			-0.424	0.167	1.720			-0.446	0.345	1.699			-0.566	0.054	1.710			-0.628	-0.221	1.676			-0.645	-0.433	1.569			-0.641	-0.513	1.541			-0.280	0.038	1.671			-0.140	0.022	1.437
-0.400	-0.209	1.638			-0.398	-0.156	1.691			-0.422	0.168	1.717			-0.443	0.344	1.694			-0.564	0.055	1.707			-0.627	-0.221	1.675			-0.648	-0.434	1.568			-0.644	-0.514	1.540			-0.278	0.039	1.668			-0.137	0.018	1.439
-0.398	-0.209	1.636			-0.397	-0.156	1.689			-0.420	0.170	1.715			-0.441	0.344	1.690			-0.562	0.055	1.705			-0.627	-0.221	1.674			-0.650	-0.434	1.568			-0.646	-0.515	1.540			-0.270	0.049	1.665			-0.133	0.009	1.442
-0.397	-0.208	1.634			-0.396	-0.155	1.687			-0.419	0.171	1.713			-0.439	0.344	1.688			-0.560	0.056	1.702			-0.627	-0.220	1.673			-0.652	-0.435	1.567			-0.649	-0.515	1.540			-0.267	0.052	1.663			-0.131	0.004	1.444
-0.396	-0.208	1.632			-0.395	-0.155	1.685			-0.417	0.172	1.711			-0.437	0.343	1.685			-0.559	0.056	1.700			-0.627	-0.220	1.672			-0.654	-0.434	1.567			-0.651	-0.515	1.540			-0.264	0.055	1.661			-0.129	0.001	1.445
-0.395	-0.208	1.631			-0.394	-0.155	1.684			-0.416	0.172	1.709			-0.435	0.343	1.682			-0.557	0.056	1.698			-0.627	-0.219	1.671			-0.655	-0.433	1.567			-0.652	-0.514	1.539			-0.260	0.061	1.659			-0.127	-0.002	1.445
-0.394	-0.207	1.629			-0.393	-0.154	1.682			-0.415	0.173	1.707			-0.433	0.343	1.679			-0.556	0.056	1.696			-0.626	-0.219	1.670			-0.657	-0.433	1.566			-0.654	-0.514	1.539			-0.257	0.063	1.657			-0.126	-0.004	1.445
-0.394	-0.207	1.628			-0.392	-0.154	1.681			-0.414	0.173	1.706			-0.431	0.343	1.677			-0.555	0.057	1.694			-0.626	-0.219	1.669			-0.657	-0.433	1.566			-0.655	-0.514	1.539			-0.255	0.065	1.656			-0.130	-0.002	1.440
-0.393	-0.207	1.627			-0.391	-0.153	1.679			-0.413	0.173	1.704			-0.430	0.344	1.676			-0.553	0.057	1.692			-0.626	-0.218	1.669			-0.657	-0.431	1.567			-0.655	-0.512	1.539			-0.252	0.067	1.654			-0.131	-0.002	1.436
-0.392	-0.206	1.625			-0.391	-0.153	1.678			-0.412	0.173	1.702			-0.429	0.344	1.675			-0.552	0.057	1.691			-0.626	-0.218	1.668			-0.657	-0.429	1.568			-0.656	-0.510	1.540			-0.250	0.069	1.653			-0.132	-0.002	1.433
-0.391	-0.206	1.624			-0.390	-0.153	1.677			-0.411	0.174	1.700			-0.428	0.344	1.674			-0.551	0.057	1.689			-0.626	-0.218	1.667			-0.656	-0.427	1.569			-0.656	-0.508	1.540			-0.248	0.070	1.652			-0.133	-0.002	1.430
-0.391	-0.205	1.623			-0.389	-0.152	1.675			-0.410	0.174	1.699			-0.428	0.345	1.674			-0.550	0.057	1.688			-0.625	-0.217	1.667			-0.654	-0.423	1.572			-0.655	-0.505	1.541			-0.246	0.072	1.651			-0.133	-0.001	1.426
-0.390	-0.205	1.622			-0.388	-0.152	1.674			-0.409	0.174	1.698			-0.428	0.346	1.674			-0.549	0.057	1.687			-0.625	-0.217	1.666			-0.652	-0.420	1.575			-0.655	-0.502	1.543			-0.244	0.073	1.650			-0.147	0.019	1.403
-0.389	-0.204	1.621			-0.388	-0.151	1.673			-0.408	0.174	1.696			-0.429	0.347	1.675			-0.548	0.058	1.686			-0.624	-0.216	1.666			-0.651	-0.419	1.577			-0.654	-0.500	1.545			-0.243	0.074	1.649			-0.152	0.027	1.393
-0.389	-0.204	1.620			-0.387	-0.151	1.672			-0.408	0.174	1.695			-0.430	0.348	1.675			-0.547	0.058	1.685			-0.624	-0.216	1.666			-0.650	-0.429	1.580			-0.653	-0.507	1.546			-0.241	0.075	1.648			-0.156	0.033	1.386
-0.388	-0.204	1.619			-0.387	-0.151	1.671			-0.408	0.173	1.694			-0.438	0.353	1.680			-0.547	0.058	1.684			-0.623	-0.216	1.666			-0.650	-0.435	1.582			-0.652	-0.512	1.548			-0.240	0.076	1.647			-0.163	0.040	1.379
-0.388	-0.204	1.618			-0.386	-0.151	1.670			-0.408	0.171	1.691			-0.440	0.354	1.681			-0.546	0.058	1.683			-0.623	-0.216	1.667			-0.649	-0.440	1.584			-0.651	-0.515	1.550			-0.239	0.076	1.646			-0.173	0.048	1.370
-0.388	-0.204	1.617			-0.386	-0.151	1.669			-0.409	0.166	1.688			-0.442	0.354	1.681			-0.546	0.058	1.683			-0.622	-0.216	1.668			-0.646	-0.434	1.595			-0.649	-0.511	1.559			-0.238	0.076	1.645			-0.182	0.056	1.363
-0.387	-0.204	1.616			-0.385	-0.151	1.668			-0.410	0.164	1.686			-0.440	0.354	1.678			-0.545	0.057	1.683			-0.621	-0.216	1.670			-0.647	-0.444	1.599			-0.648	-0.515	1.562			-0.238	0.075	1.644			-0.192	0.063	1.356
-0.387	-0.204	1.615			-0.385	-0.151	1.666			-0.410	0.164	1.685			-0.438	0.360	1.683			-0.545	0.057	1.683			-0.620	-0.217	1.672			-0.645	-0.439	1.611			-0.647	-0.512	1.572			-0.237	0.076	1.643			-0.194	0.063	1.354
-0.387	-0.204	1.614			-0.385	-0.151	1.665			-0.410	0.165	1.684			-0.438	0.361	1.683			-0.548	0.055	1.686			-0.619	-0.218	1.676			-0.645	-0.451	1.615			-0.647	-0.519	1.577			-0.237	0.078	1.642			-0.202	0.058	1.359
-0.387	-0.204	1.613			-0.384	-0.151	1.665			-0.411	0.170	1.684			-0.438	0.363	1.683			-0.550	0.053	1.688			-0.619	-0.220	1.679			-0.645	-0.456	1.619			-0.647	-0.524	1.582			-0.236	0.080	1.642			-0.207	0.054	1.361
-0.387	-0.204	1.612			-0.384	-0.151	1.663			-0.412	0.175	1.684			-0.439	0.365	1.683			-0.551	0.052	1.690			-0.618	-0.221	1.683			-0.645	-0.461	1.622			-0.647	-0.529	1.587			-0.262	0.080	1.630			-0.212	0.052	1.360
-0.387	-0.204	1.611			-0.383	-0.150	1.662			-0.413	0.179	1.685			-0.440	0.368	1.685			-0.563	0.047	1.703			-0.619	-0.199	1.703			-0.645	-0.456	1.629			-0.647	-0.533	1.593			-0.268	0.081	1.626			-0.215	0.051	1.359
-0.388	-0.203	1.610			-0.383	-0.149	1.661			-0.415	0.186	1.687			-0.443	0.372	1.689			-0.567	0.046	1.708			-0.620	-0.196	1.710			-0.646	-0.457	1.633			-0.647	-0.535	1.602			-0.273	0.081	1.624			-0.219	0.049	1.359
-0.389	-0.201	1.609			-0.383	-0.146	1.660			-0.416	0.195	1.690			-0.445	0.376	1.693			-0.570	0.047	1.713			-0.620	-0.194	1.716			-0.646	-0.447	1.649			-0.647	-0.527	1.617			-0.277	0.083	1.622			-0.222	0.048	1.357
-0.392	-0.191	1.609			-0.384	-0.139	1.660			-0.418	0.200	1.692			-0.448	0.379	1.697			-0.573	0.047	1.717			-0.620	-0.193	1.720			-0.646	-0.450	1.654			-0.648	-0.529	1.621			-0.280	0.117	1.617			-0.228	0.048	1.356
-0.394	-0.184	1.609			-0.384	-0.133	1.660			-0.419	0.204	1.694			-0.451	0.382	1.700			-0.576	0.046	1.720			-0.620	-0.198	1.725			-0.648	-0.460	1.659			-0.649	-0.540	1.627			-0.282	0.131	1.614			-0.233	0.047	1.355
-0.396	-0.179	1.609			-0.385	-0.127	1.660			-0.421	0.208	1.695			-0.454	0.384	1.703			-0.580	0.047	1.724			-0.620	-0.200	1.728			-0.650	-0.466	1.663			-0.650	-0.547	1.631			-0.283	0.140	1.613			-0.239	0.045	1.360
-0.398	-0.174	1.609			-0.386	-0.123	1.660			-0.423	0.211	1.696			-0.456	0.386	1.705			-0.583	0.047	1.726			-0.622	-0.187	1.735			-0.650	-0.457	1.673			-0.651	-0.539	1.643			-0.284	0.146	1.611			-0.244	0.044	1.364
-0.399	-0.171	1.609			-0.387	-0.120	1.659			-0.424	0.213	1.696			-0.458	0.387	1.708			-0.586	0.046	1.729			-0.623	-0.195	1.739			-0.650	-0.453	1.680			-0.653	-0.535	1.650			-0.285	0.150	1.610			-0.250	0.044	1.365
-0.400	-0.168	1.609			-0.387	-0.117	1.659			-0.426	0.215	1.697			-0.459	0.388	1.710			-0.588	0.046	1.731			-0.623	-0.200	1.742			-0.650	-0.451	1.684			-0.654	-0.532	1.655			-0.286	0.154	1.609			-0.254	0.044	1.366
-0.401	-0.166	1.609			-0.388	-0.114	1.659			-0.428	0.217	1.698			-0.461	0.390	1.712			-0.591	0.047	1.733			-0.624	-0.203	1.744			-0.651	-0.449	1.688			-0.654	-0.530	1.660			-0.287	0.157	1.608			-0.260	0.045	1.364
-0.402	-0.164	1.609			-0.389	-0.112	1.659			-0.430	0.220	1.699			-0.463	0.391	1.714			-0.594	0.047	1.735			-0.624	-0.204	1.746			-0.651	-0.446	1.692			-0.655	-0.528	1.664			-0.288	0.160	1.607			-0.282	0.062	1.353
-0.403	-0.162	1.609			-0.389	-0.110	1.660			-0.433	0.222	1.699			-0.464	0.392	1.716			-0.597	0.048	1.737			-0.625	-0.206	1.748			-0.651	-0.445	1.695			-0.656	-0.527	1.668			-0.289	0.163	1.606			-0.292	0.069	1.348
-0.404	-0.160	1.609			-0.390	-0.108	1.660			-0.435	0.223	1.700			-0.467	0.392	1.718			-0.600	0.048	1.738			-0.626	-0.208	1.750			-0.651	-0.444	1.697			-0.656	-0.526	1.671			-0.290	0.165	1.606			-0.298	0.074	1.345
-0.405	-0.159	1.609			-0.391	-0.106	1.660			-0.437	0.225	1.701			-0.469	0.392	1.720			-0.602	0.048	1.740			-0.627	-0.209	1.752			-0.651	-0.443	1.700			-0.657	-0.525	1.674			-0.291	0.167	1.605			-0.303	0.077	1.343
-0.405	-0.157	1.609			-0.392	-0.104	1.660			-0.439	0.226	1.701			-0.471	0.392	1.721			-0.604	0.049	1.741			-0.628	-0.210	1.753			-0.652	-0.442	1.702			-0.659	-0.525	1.677			-0.291	0.169	1.604			-0.307	0.079	1.341
-0.406	-0.156	1.609			-0.392	-0.102	1.660			-0.440	0.227	1.702			-0.473	0.392	1.723			-0.607	0.049	1.743			-0.629	-0.212	1.754			-0.661	-0.458	1.698			-0.663	-0.533	1.676			-0.292	0.171	1.604			-0.310	0.081	1.340
-0.407	-0.154	1.610			-0.393	-0.101	1.661			-0.442	0.228	1.703			-0.475	0.392	1.724			-0.609	0.049	1.744			-0.629	-0.213	1.754			-0.664	-0.455	1.700			-0.666	-0.531	1.678			-0.293	0.173	1.603			-0.313	0.083	1.338
-0.408	-0.152	1.610			-0.394	-0.099	1.661			-0.444	0.229	1.703			-0.477	0.392	1.725			-0.610	0.050	1.745			-0.630	-0.214	1.755			-0.666	-0.452	1.701			-0.673	-0.521	1.680			-0.294	0.174	1.603			-0.316	0.084	1.338
-0.409	-0.151	1.611			-0.395	-0.098	1.662			-0.445	0.230	1.704			-0.479	0.391	1.726			-0.612	0.050	1.746			-0.631	-0.215	1.755			-0.668	-0.450	1.702			-0.675	-0.520	1.681			-0.295	0.175	1.603			-0.318	0.085	1.337
-0.410	-0.150	1.611			-0.396	-0.096	1.662			-0.446	0.231	1.705			-0.481	0.391	1.727			-0.614	0.050	1.747			-0.632	-0.216	1.755			-0.670	-0.447	1.703			-0.683	-0.511	1.682			-0.296	0.176	1.603			-0.320	0.086	1.336
-0.411	-0.149	1.612			-0.397	-0.095	1.663			-0.448	0.231	1.705			-0.483	0.390	1.728			-0.615	0.050	1.748			-0.634	-0.217	1.755			-0.672	-0.444	1.703			-0.685	-0.510	1.683			-0.297	0.177	1.603			-0.322	0.087	1.335
-0.412	-0.148	1.612			-0.398	-0.094	1.663			-0.449	0.232	1.706			-0.485	0.390	1.728			-0.617	0.051	1.749			-0.635	-0.218	1.754			-0.675	-0.441	1.704			-0.687	-0.508	1.682			-0.298	0.178	1.603			-0.324	0.088	1.335
-0.413	-0.148	1.613			-0.399	-0.094	1.664			-0.451	0.232	1.707			-0.487	0.389	1.729			-0.618	0.051	1.750			-0.636	-0.219	1.754			-0.677	-0.438	1.704			-0.689	-0.507	1.682			-0.327	0.150	1.608			-0.325	0.088	1.335
-0.414	-0.148	1.614			-0.400	-0.094	1.664			-0.452	0.232	1.707			-0.488	0.389	1.730			-0.620	0.051	1.751			-0.638	-0.220	1.753			-0.679	-0.436	1.703			-0.692	-0.506	1.681			-0.327	0.152	1.609			-0.327	0.089	1.335
-0.416	-0.150	1.614			-0.401	-0.094	1.665			-0.453	0.232	1.708			-0.490	0.388	1.730			-0.621	0.051	1.752			-0.641	-0.221	1.753			-0.681	-0.434	1.703			-0.694	-0.505	1.680			-0.338	0.144	1.612			-0.327	0.089	1.335
-0.417	-0.152	1.615			-0.402	-0.096	1.666			-0.455	0.232	1.709			-0.491	0.388	1.730			-0.622	0.051	1.753			-0.647	-0.197	1.753			-0.685	-0.432	1.701			-0.700	-0.518	1.669			-0.344	0.139	1.614			-0.328	0.089	1.335
-0.418	-0.162	1.615			-0.404	-0.102	1.666			-0.456	0.232	1.709			-0.492	0.388	1.731			-0.605	0.058	1.737			-0.650	-0.182	1.753			-0.688	-0.429	1.699			-0.700	-0.507	1.666			-0.349	0.135	1.615			-0.329	0.089	1.335
-0.418	-0.169	1.614			-0.405	-0.107	1.666			-0.457	0.232	1.710			-0.493	0.387	1.731			-0.601	0.060	1.733			-0.652	-0.172	1.753			-0.690	-0.426	1.698			-0.704	-0.516	1.660			-0.353	0.133	1.616			-0.329	0.089	1.335
-0.418	-0.174	1.614			-0.406	-0.111	1.667			-0.459	0.231	1.711			-0.494	0.387	1.732			-0.598	0.061	1.730			-0.654	-0.166	1.754			-0.691	-0.424	1.697			-0.707	-0.522	1.655			-0.355	0.131	1.616			-0.329	0.089	1.336
-0.419	-0.178	1.614			-0.406	-0.115	1.667			-0.460	0.231	1.712			-0.495	0.387	1.732			-0.595	0.062	1.728			-0.655	-0.160	1.754			-0.693	-0.422	1.695			-0.709	-0.528	1.651			-0.357	0.130	1.617			-0.330	0.089	1.336
-0.419	-0.181	1.614			-0.407	-0.117	1.667			-0.461	0.231	1.712			-0.496	0.386	1.732			-0.593	0.063	1.726			-0.656	-0.156	1.754			-0.694	-0.420	1.694			-0.710	-0.532	1.649			-0.359	0.130	1.617			-0.330	0.089	1.337
-0.419	-0.184	1.614			-0.408	-0.120	1.667			-0.462	0.230	1.713			-0.497	0.385	1.733			-0.591	0.064	1.724			-0.657	-0.159	1.754			-0.697	-0.426	1.690			-0.710	-0.538	1.646			-0.361	0.129	1.618			-0.330	0.089	1.337
-0.419	-0.186	1.614			-0.408	-0.122	1.668			-0.464	0.229	1.714			-0.498	0.385	1.733			-0.590	0.065	1.722			-0.657	-0.162	1.754			-0.698	-0.431	1.687			-0.710	-0.542	1.643			-0.358	0.129	1.620			-0.330	0.088	1.338
-0.419	-0.188	1.615			-0.409	-0.124	1.668			-0.465	0.229	1.714			-0.499	0.384	1.733			-0.589	0.065	1.721			-0.658	-0.160	1.754			-0.699	-0.430	1.686			-0.691	-0.515	1.650			-0.355	0.130	1.623			-0.329	0.088	1.338
-0.420	-0.189	1.615			-0.410	-0.126	1.669			-0.466	0.228	1.715			-0.499	0.383	1.733			-0.589	0.064	1.720			-0.658	-0.159	1.754			-0.699	-0.430	1.686			-0.683	-0.504	1.653			-0.354	0.130	1.624			-0.329	0.087	1.339
-0.420	-0.190	1.616			-0.410	-0.127	1.669			-0.467	0.227	1.716			-0.500	0.382	1.734			-0.589	0.063	1.719			-0.658	-0.157	1.755			-0.700	-0.429	1.685			-0.683	-0.499	1.652			-0.351	0.136	1.626			-0.328	0.086	1.340
-0.420	-0.191	1.616			-0.411	-0.128	1.670			-0.468	0.226	1.717			-0.501	0.381	1.734			-0.589	0.062	1.718			-0.659	-0.154	1.755			-0.695	-0.422	1.688			-0.684	-0.489	1.661			-0.350	0.137	1.627			-0.327	0.086	1.341
-0.421	-0.192	1.616			-0.412	-0.130	1.670			-0.469	0.225	1.717			-0.502	0.380	1.734			-0.589	0.059	1.716			-0.660	-0.152	1.755			-0.692	-0.417	1.690			-0.684	-0.487	1.662			-0.348	0.138	1.629			-0.326	0.084	1.342
-0.421	-0.193	1.617			-0.412	-0.131	1.671			-0.469	0.224	1.718			-0.502	0.379	1.734			-0.589	0.057	1.715			-0.661	-0.150	1.756			-0.690	-0.414	1.691			-0.683	-0.481	1.666			-0.347	0.138	1.630			-0.325	0.083	1.343
-0.421	-0.194	1.617			-0.413	-0.132	1.672			-0.470	0.223	1.719			-0.503	0.378	1.734			-0.589	0.056	1.713			-0.661	-0.148	1.756			-0.689	-0.412	1.692			-0.682	-0.479	1.666			-0.345	0.139	1.631			-0.288	0.078	1.361
-0.422	-0.196	1.618			-0.414	-0.133	1.672			-0.471	0.222	1.720			-0.504	0.377	1.735			-0.588	0.054	1.712			-0.665	-0.143	1.759			-0.688	-0.410	1.693			-0.682	-0.475	1.669			-0.344	0.139	1.632			-0.288	0.077	1.362
-0.422	-0.197	1.618			-0.414	-0.135	1.673			-0.471	0.220	1.720			-0.505	0.376	1.735			-0.589	0.051	1.710			-0.665	-0.142	1.760			-0.687	-0.408	1.693			-0.682	-0.474	1.670			-0.343	0.139	1.634			-0.289	0.076	1.363
-0.422	-0.198	1.619			-0.415	-0.136	1.674			-0.472	0.219	1.721			-0.505	0.375	1.735			-0.589	0.048	1.709			-0.666	-0.141	1.760			-0.687	-0.407	1.694			-0.682	-0.473	1.670			-0.342	0.139	1.634			-0.290	0.074	1.363
-0.422	-0.198	1.619			-0.415	-0.137	1.674			-0.472	0.218	1.722			-0.506	0.373	1.735			-0.590	0.045	1.708			-0.666	-0.141	1.760			-0.686	-0.407	1.694			-0.682	-0.473	1.670			-0.341	0.139	1.635			-0.290	0.073	1.363
-0.423	-0.199	1.620			-0.415	-0.138	1.675			-0.472	0.217	1.722			-0.507	0.372	1.735			-0.590	0.042	1.707			-0.666	-0.141	1.761			-0.686	-0.407	1.693			-0.686	-0.522	1.655			-0.341	0.138	1.636			-0.291	0.072	1.364
-0.423	-0.200	1.620			-0.416	-0.139	1.675			-0.473	0.216	1.723			-0.507	0.371	1.735			-0.591	0.039	1.706			-0.666	-0.141	1.761			-0.686	-0.407	1.693			-0.686	-0.520	1.656			-0.340	0.138	1.637			-0.292	0.071	1.364
-0.423	-0.201	1.620			-0.416	-0.139	1.676			-0.473	0.215	1.723			-0.508	0.370	1.736			-0.590	0.037	1.704			-0.666	-0.140	1.761			-0.685	-0.407	1.693			-0.686	-0.517	1.656			-0.339	0.138	1.637			-0.292	0.071	1.364
-0.423	-0.201	1.621			-0.417	-0.140	1.676			-0.473	0.215	1.724			-0.508	0.369	1.736			-0.590	0.035	1.703			-0.658	-0.153	1.744			-0.683	-0.409	1.689			-0.686	-0.518	1.655			-0.339	0.138	1.638			-0.293	0.070	1.364
-0.423	-0.202	1.621			-0.417	-0.141	1.676			-0.473	0.214	1.724			-0.509	0.368	1.736			-0.590	0.033	1.702			-0.658	-0.153	1.744			-0.683	-0.408	1.689			-0.687	-0.515	1.656			-0.338	0.138	1.638			-0.294	0.069	1.364
-0.423	-0.203	1.621			-0.417	-0.141	1.677			-0.474	0.213	1.724			-0.509	0.368	1.736			-0.590	0.031	1.702			-0.658	-0.153	1.745			-0.683	-0.411	1.688			-0.687	-0.516	1.656			-0.338	0.137	1.639			-0.295	0.069	1.364
-0.424	-0.203	1.622			-0.417	-0.142	1.677			-0.474	0.212	1.725			-0.509	0.367	1.736			-0.591	0.030	1.702			-0.658	-0.154	1.745			-0.682	-0.411	1.688			-0.687	-0.514	1.657			-0.337	0.137	1.639			-0.280	0.069	1.370
-0.424	-0.204	1.622			-0.417	-0.143	1.677			-0.474	0.212	1.725			-0.510	0.366	1.736			-0.591	0.028	1.702			-0.657	-0.155	1.747			-0.682	-0.411	1.688			-0.687	-0.512	1.658			-0.337	0.137	1.639			-0.283	0.068	1.369
-0.424	-0.204	1.622			-0.418	-0.143	1.678			-0.474	0.211	1.725			-0.510	0.365	1.736			-0.591	0.027	1.701			-0.657	-0.155	1.747			-0.681	-0.410	1.689			-0.687	-0.510	1.659			-0.336	0.136	1.640			-0.285	0.067	1.369
-0.424	-0.205	1.623			-0.418	-0.144	1.678			-0.474	0.210	1.726			-0.510	0.365	1.736			-0.591	0.026	1.700			-0.656	-0.155	1.747			-0.681	-0.410	1.689			-0.686	-0.508	1.660			-0.336	0.136	1.640			-0.288	0.067	1.368
-0.424	-0.205	1.623			-0.418	-0.144	1.678			-0.474	0.210	1.726			-0.511	0.364	1.736			-0.591	0.025	1.700			-0.656	-0.155	1.747			-0.681	-0.410	1.689			-0.686	-0.507	1.660			-0.336	0.136	1.640			-0.289	0.066	1.368
-0.424	-0.206	1.623			-0.418	-0.145	1.679			-0.474	0.209	1.726			-0.511	0.364	1.737			-0.590	0.024	1.699			-0.655	-0.155	1.748			-0.680	-0.410	1.690			-0.686	-0.505	1.660			-0.335	0.136	1.641			-0.291	0.066	1.367
-0.424	-0.206	1.623			-0.418	-0.145	1.679			-0.474	0.209	1.726			-0.511	0.363	1.737			-0.590	0.023	1.699			-0.655	-0.156	1.748			-0.680	-0.410	1.690			-0.686	-0.504	1.661			-0.335	0.136	1.641			-0.292	0.065	1.367
-0.424	-0.206	1.624			-0.418	-0.146	1.679			-0.474	0.209	1.727			-0.511	0.363	1.737			-0.590	0.022	1.698			-0.654	-0.156	1.748			-0.680	-0.410	1.690			-0.686	-0.503	1.661			-0.335	0.136	1.641			-0.294	0.065	1.367
-0.424	-0.207	1.624			-0.418	-0.146	1.679			-0.474	0.208	1.727			-0.511	0.363	1.737			-0.590	0.022	1.698			-0.654	-0.156	1.748			-0.679	-0.410	1.690			-0.686	-0.502	1.661			-0.334	0.135	1.641			-0.295	0.065	1.367
-0.424	-0.207	1.624			-0.419	-0.146	1.680			-0.474	0.208	1.727			-0.512	0.362	1.737			-0.590	0.021	1.697			-0.653	-0.156	1.748			-0.679	-0.410	1.691			-0.686	-0.501	1.661			-0.334	0.135	1.642			-0.296	0.065	1.366
-0.424	-0.207	1.624			-0.419	-0.147	1.680			-0.474	0.207	1.727			-0.512	0.362	1.737			-0.590	0.021	1.697			-0.653	-0.157	1.749			-0.679	-0.410	1.691			-0.686	-0.500	1.662			-0.334	0.135	1.642			-0.297	0.065	1.366
-0.424	-0.208	1.625			-0.419	-0.147	1.680			-0.474	0.207	1.727			-0.512	0.362	1.737			-0.589	0.020	1.696			-0.653	-0.157	1.749			-0.678	-0.409	1.691			-0.686	-0.499	1.662			-0.334	0.135	1.642			-0.298	0.064	1.366
-0.423	-0.208	1.625			-0.419	-0.148	1.680			-0.474	0.207	1.728			-0.512	0.361	1.737			-0.589	0.020	1.696			-0.652	-0.157	1.749			-0.678	-0.409	1.692			-0.686	-0.499	1.663			-0.333	0.135	1.642			-0.298	0.064	1.366
-0.423	-0.208	1.625			-0.419	-0.148	1.680			-0.474	0.207	1.728			-0.512	0.361	1.737			-0.589	0.019	1.695			-0.652	-0.158	1.750			-0.678	-0.412	1.691			-0.686	-0.499	1.662			-0.333	0.135	1.642			-0.299	0.064	1.365
-0.423	-0.209	1.625			-0.419	-0.148	1.681			-0.474	0.206	1.728			-0.512	0.361	1.737			-0.589	0.019	1.695			-0.651	-0.158	1.750			-0.678	-0.413	1.692			-0.686	-0.499	1.662			-0.333	0.135	1.642			-0.300	0.064	1.365
-0.423	-0.209	1.625			-0.419	-0.148	1.681			-0.474	0.206	1.728			-0.512	0.360	1.737			-0.589	0.019	1.695			-0.651	-0.158	1.751			-0.677	-0.414	1.692			-0.686	-0.499	1.662			-0.333	0.135	1.642			-0.300	0.064	1.365
-0.423	-0.209	1.626			-0.419	-0.149	1.681			-0.474	0.206	1.728			-0.512	0.360	1.737			-0.588	0.018	1.694			-0.651	-0.159	1.751			-0.677	-0.414	1.692			-0.686	-0.499	1.663			-0.332	0.135	1.642			-0.301	0.064	1.365
-0.423	-0.209	1.626			-0.419	-0.149	1.681			-0.474	0.206	1.728			-0.512	0.360	1.737			-0.588	0.018	1.694			-0.651	-0.159	1.751			-0.677	-0.414	1.692			-0.686	-0.499	1.663			-0.332	0.135	1.643			-0.301	0.064	1.365
-0.423	-0.210	1.626			-0.419	-0.149	1.681			-0.474	0.205	1.728			-0.512	0.360	1.738			-0.588	0.018	1.694			-0.650	-0.159	1.752			-0.677	-0.415	1.692			-0.686	-0.499	1.663			-0.332	0.135	1.643			-0.302	0.064	1.365
-0.423	-0.210	1.626			-0.419	-0.149	1.681			-0.474	0.205	1.728			-0.512	0.360	1.738			-0.588	0.017	1.694			-0.650	-0.160	1.752			-0.677	-0.415	1.693			-0.686	-0.498	1.663			-0.332	0.135	1.643			-0.302	0.064	1.364
-0.423	-0.210	1.626			-0.418	-0.150	1.682			-0.474	0.205	1.729			-0.512	0.359	1.738			-0.588	0.017	1.694			-0.650	-0.160	1.752			-0.676	-0.415	1.693			-0.686	-0.498	1.663			-0.332	0.135	1.643			-0.303	0.063	1.364
-0.423	-0.210	1.626			-0.418	-0.150	1.682			-0.474	0.205	1.729			-0.512	0.359	1.738			-0.588	0.017	1.693			-0.650	-0.160	1.753			-0.676	-0.415	1.693			-0.686	-0.498	1.663			-0.332	0.135	1.643			-0.303	0.063	1.364
-0.422	-0.210	1.627			-0.418	-0.150	1.682			-0.474	0.205	1.729			-0.511	0.359	1.738			-0.588	0.017	1.694			-0.650	-0.160	1.753			-0.676	-0.415	1.694			-0.686	-0.497	1.664			-0.332	0.135	1.643			-0.304	0.063	1.364
-0.422	-0.210	1.627			-0.418	-0.150	1.682			-0.474	0.204	1.729			-0.511	0.359	1.738			-0.588	0.017	1.695			-0.649	-0.161	1.754			-0.676	-0.414	1.694			-0.686	-0.496	1.664			-0.331	0.135	1.643			-0.304	0.063	1.364
-0.422	-0.210	1.627			-0.418	-0.150	1.682			-0.473	0.204	1.729			-0.511	0.359	1.738			-0.589	0.016	1.696			-0.649	-0.161	1.754			-0.676	-0.414	1.694			-0.686	-0.496	1.664			-0.331	0.135	1.643			-0.305	0.063	1.364
-0.422	-0.210	1.627			-0.418	-0.150	1.682			-0.473	0.204	1.729			-0.511	0.359	1.738			-0.590	0.016	1.698			-0.649	-0.162	1.755			-0.676	-0.414	1.694			-0.686	-0.496	1.664			-0.331	0.135	1.643			-0.305	0.063	1.364
-0.422	-0.210	1.627			-0.418	-0.150	1.682			-0.473	0.204	1.729			-0.511	0.359	1.738			-0.590	0.016	1.699			-0.650	-0.210	1.740			-0.677	-0.424	1.694			-0.688	-0.505	1.664			-0.331	0.135	1.643			-0.306	0.063	1.363
-0.422	-0.210	1.627			-0.417	-0.150	1.682			-0.473	0.204	1.729			-0.510	0.359	1.738			-0.592	0.015	1.701			-0.650	-0.225	1.736			-0.679	-0.431	1.694			-0.690	-0.511	1.664			-0.331	0.135	1.643			-0.306	0.063	1.363
-0.422	-0.210	1.627			-0.417	-0.150	1.682			-0.473	0.204	1.729			-0.510	0.358	1.738			-0.592	0.015	1.702			-0.650	-0.233	1.735			-0.679	-0.435	1.694			-0.691	-0.515	1.663			-0.331	0.135	1.643			-0.306	0.063	1.363
-0.422	-0.210	1.628			-0.417	-0.150	1.683			-0.473	0.204	1.729			-0.510	0.358	1.738			-0.592	0.015	1.703			-0.650	-0.240	1.733			-0.683	-0.450	1.689			-0.692	-0.530	1.659			-0.331	0.135	1.643			-0.307	0.063	1.363
-0.422	-0.210	1.628			-0.417	-0.150	1.683			-0.473	0.204	1.729			-0.510	0.358	1.738			-0.593	0.015	1.703			-0.650	-0.244	1.731			-0.685	-0.458	1.686			-0.693	-0.539	1.656			-0.331	0.136	1.643			-0.307	0.062	1.363
-0.421	-0.210	1.628			-0.417	-0.150	1.683			-0.473	0.204	1.729			-0.510	0.358	1.738			-0.593	0.015	1.703			-0.650	-0.248	1.729			-0.686	-0.460	1.686			-0.694	-0.540	1.656			-0.331	0.136	1.643			-0.307	0.062	1.363
-0.421	-0.210	1.628			-0.417	-0.150	1.683			-0.472	0.204	1.729			-0.510	0.358	1.738			-0.593	0.014	1.704			-0.650	-0.252	1.728			-0.686	-0.462	1.686			-0.694	-0.542	1.656			-0.331	0.136	1.643			-0.308	0.062	1.363
-0.421	-0.210	1.628			-0.416	-0.150	1.683			-0.472	0.203	1.729			-0.509	0.358	1.738			-0.593	0.014	1.704			-0.650	-0.255	1.727			-0.686	-0.463	1.686			-0.694	-0.543	1.656			-0.331	0.137	1.643			-0.308	0.062	1.363
-0.421	-0.210	1.628			-0.416	-0.150	1.683			-0.472	0.203	1.729			-0.509	0.358	1.738			-0.593	0.014	1.704			-0.650	-0.257	1.726			-0.686	-0.464	1.686			-0.694	-0.544	1.657			-0.331	0.137	1.642			-0.308	0.062	1.363
-0.421	-0.210	1.628			-0.416	-0.150	1.683			-0.472	0.203	1.730			-0.509	0.358	1.738			-0.594	0.014	1.705			-0.650	-0.260	1.726			-0.686	-0.465	1.687			-0.695	-0.545	1.657			-0.331	0.137	1.642			-0.308	0.062	1.363
-0.421	-0.210	1.628			-0.416	-0.150	1.683			-0.472	0.203	1.730			-0.509	0.358	1.738			-0.594	0.014	1.705			-0.650	-0.262	1.725			-0.686	-0.466	1.687			-0.695	-0.546	1.657			-0.332	0.137	1.642			-0.308	0.062	1.363
-0.421	-0.210	1.629			-0.416	-0.150	1.683			-0.472	0.203	1.730			-0.509	0.358	1.738			-0.594	0.014	1.706			-0.650	-0.264	1.725			-0.686	-0.467	1.687			-0.695	-0.547	1.657			-0.332	0.137	1.642			-0.309	0.062	1.363
-0.421	-0.209	1.629			-0.415	-0.150	1.683			-0.472	0.203	1.730			-0.509	0.358	1.739			-0.594	0.014	1.706			-0.649	-0.265	1.724			-0.686	-0.467	1.688			-0.695	-0.547	1.658			-0.332	0.137	1.642			-0.309	0.062	1.363
-0.421	-0.209	1.629			-0.415	-0.150	1.683			-0.472	0.203	1.730			-0.508	0.358	1.739			-0.594	0.014	1.706			-0.649	-0.266	1.723			-0.686	-0.467	1.689			-0.695	-0.547	1.658			-0.332	0.138	1.642			-0.309	0.062	1.363
-0.420	-0.209	1.629			-0.415	-0.150	1.684			-0.472	0.203	1.730			-0.508	0.358	1.739			-0.594	0.014	1.706			-0.649	-0.267	1.723			-0.686	-0.466	1.689			-0.695	-0.546	1.659			-0.332	0.138	1.642			-0.309	0.062	1.363
-0.420	-0.209	1.629			-0.415	-0.150	1.684			-0.471	0.203	1.730			-0.508	0.358	1.739			-0.594	0.014	1.706			-0.649	-0.267	1.722			-0.687	-0.470	1.687			-0.695	-0.550	1.657			-0.332	0.138	1.642			-0.309	0.062	1.363
-0.420	-0.209	1.629			-0.415	-0.149	1.684			-0.471	0.203	1.730			-0.508	0.358	1.739			-0.594	0.015	1.706			-0.648	-0.266	1.721			-0.686	-0.468	1.688			-0.695	-0.549	1.658			-0.332	0.138	1.642			-0.309	0.061	1.363
-0.420	-0.209	1.629			-0.415	-0.149	1.684			-0.471	0.203	1.730			-0.508	0.358	1.739			-0.594	0.015	1.705			-0.648	-0.266	1.721			-0.686	-0.467	1.688			-0.695	-0.548	1.659			-0.332	0.138	1.642			-0.310	0.061	1.363
-0.420	-0.209	1.629			-0.415	-0.149	1.684			-0.471	0.203	1.730			-0.508	0.358	1.739			-0.593	0.016	1.705			-0.648	-0.265	1.720			-0.686	-0.465	1.689			-0.695	-0.546	1.660			-0.332	0.138	1.642			-0.310	0.061	1.363
-0.420	-0.209	1.629			-0.415	-0.149	1.684			-0.471	0.203	1.730			-0.508	0.358	1.739			-0.592	0.016	1.704			-0.647	-0.264	1.719			-0.686	-0.464	1.690			-0.695	-0.545	1.661			-0.332	0.138	1.642			-0.310	0.061	1.363
-0.420	-0.209	1.629			-0.415	-0.149	1.684			-0.471	0.203	1.730			-0.508	0.358	1.739			-0.592	0.017	1.703			-0.647	-0.263	1.719			-0.686	-0.462	1.690			-0.695	-0.543	1.661			-0.332	0.139	1.642			-0.310	0.061	1.363
-0.420	-0.209	1.629			-0.415	-0.149	1.684			-0.471	0.203	1.730			-0.508	0.358	1.739			-0.592	0.017	1.703			-0.647	-0.262	1.718			-0.686	-0.461	1.691			-0.695	-0.542	1.662			-0.332	0.139	1.642			-0.310	0.061	1.362
-0.420	-0.209	1.629			-0.415	-0.149	1.684			-0.471	0.203	1.730			-0.508	0.358	1.739			-0.592	0.017	1.703			-0.647	-0.261	1.718			-0.686	-0.460	1.691			-0.695	-0.541	1.662			-0.332	0.139	1.642			-0.310	0.061	1.362
-0.420	-0.209	1.629			-0.415	-0.149	1.684			-0.471	0.203	1.730			-0.508	0.358	1.739			-0.591	0.017	1.703			-0.646	-0.260	1.717			-0.686	-0.459	1.691			-0.695	-0.540	1.662			-0.332	0.139	1.642			-0.310	0.061	1.362
-0.420	-0.209	1.629			-0.415	-0.149	1.684			-0.471	0.203	1.730			-0.508	0.358	1.739			-0.591	0.018	1.702			-0.646	-0.260	1.717			-0.686	-0.458	1.692			-0.695	-0.539	1.662			-0.332	0.139	1.642			-0.310	0.061	1.362
-0.420	-0.208	1.629			-0.414	-0.149	1.684			-0.471	0.203	1.730			-0.508	0.358	1.739			-0.591	0.018	1.702			-0.646	-0.259	1.717			-0.686	-0.458	1.692			-0.695	-0.539	1.663			-0.332	0.140	1.642			-0.311	0.061	1.362
-0.420	-0.208	1.629			-0.414	-0.149	1.684			-0.471	0.203	1.730			-0.507	0.358	1.739			-0.591	0.018	1.702			-0.646	-0.259	1.717			-0.686	-0.457	1.692			-0.695	-0.538	1.663			-0.332	0.140	1.642			-0.311	0.061	1.362
-0.420	-0.208	1.630			-0.414	-0.149	1.684			-0.471	0.203	1.730			-0.507	0.358	1.739			-0.591	0.018	1.702			-0.646	-0.259	1.717			-0.687	-0.457	1.693			-0.695	-0.538	1.663			-0.332	0.140	1.641			-0.311	0.061	1.362
-0.420	-0.208	1.630			-0.414	-0.149	1.684			-0.470	0.203	1.730			-0.507	0.358	1.739			-0.591	0.018	1.702			-0.646	-0.258	1.717			-0.687	-0.457	1.693			-0.696	-0.537	1.663			-0.333	0.141	1.641			-0.311	0.061	1.362
-0.419	-0.208	1.630			-0.414	-0.149	1.684			-0.470	0.203	1.730			-0.507	0.358	1.739			-0.591	0.018	1.702			-0.646	-0.258	1.717			-0.687	-0.456	1.693			-0.696	-0.537	1.663			-0.333	0.142	1.641			-0.311	0.061	1.362
-0.419	-0.208	1.630			-0.414	-0.149	1.684			-0.470	0.203	1.730			-0.507	0.358	1.739			-0.591	0.018	1.702			-0.646	-0.258	1.717			-0.687	-0.456	1.693			-0.696	-0.537	1.663			-0.333	0.142	1.641			-0.311	0.061	1.362
-0.419	-0.208	1.630			-0.414	-0.149	1.684			-0.470	0.203	1.730			-0.507	0.358	1.739			-0.591	0.018	1.702			-0.646	-0.258	1.717			-0.687	-0.456	1.693			-0.696	-0.537	1.664			-0.333	0.143	1.640			-0.311	0.060	1.362
-0.419	-0.208	1.630			-0.414	-0.149	1.684			-0.470	0.203	1.730			-0.507	0.358	1.739			-0.591	0.018	1.702			-0.646	-0.258	1.717			-0.687	-0.456	1.694			-0.696	-0.537	1.664			-0.333	0.144	1.640			-0.311	0.060	1.362
-0.419	-0.207	1.630			-0.414	-0.148	1.684			-0.470	0.203	1.730			-0.507	0.358	1.739			-0.592	0.018	1.703			-0.646	-0.258	1.717			-0.687	-0.456	1.694			-0.696	-0.537	1.664			-0.334	0.144	1.640			-0.311	0.060	1.363
-0.419	-0.207	1.630			-0.414	-0.148	1.684			-0.470	0.203	1.730			-0.507	0.358	1.739			-0.593	0.018	1.703			-0.646	-0.258	1.717			-0.687	-0.456	1.694			-0.696	-0.537	1.664			-0.334	0.144	1.640			-0.311	0.060	1.363
-0.419	-0.207	1.630			-0.414	-0.148	1.684			-0.470	0.203	1.730			-0.507	0.358	1.739			-0.592	0.018	1.703			-0.646	-0.258	1.717			-0.687	-0.456	1.694			-0.697	-0.536	1.664			-0.334	0.145	1.640			-0.311	0.060	1.363
-0.419	-0.207	1.630			-0.413	-0.148	1.684			-0.470	0.203	1.730			-0.507	0.358	1.739			-0.592	0.018	1.703			-0.646	-0.257	1.717			-0.687	-0.455	1.694			-0.697	-0.536	1.664			-0.334	0.145	1.639			-0.311	0.060	1.363
-0.419	-0.207	1.630			-0.413	-0.148	1.684			-0.470	0.203	1.730			-0.507	0.358	1.739			-0.593	0.018	1.704			-0.647	-0.258	1.717			-0.688	-0.455	1.694			-0.697	-0.536	1.664			-0.334	0.145	1.639			-0.311	0.060	1.363
-0.419	-0.207	1.630			-0.413	-0.148	1.684			-0.470	0.203	1.730			-0.507	0.358	1.739			-0.594	0.017	1.705			-0.647	-0.258	1.717			-0.688	-0.456	1.694			-0.697	-0.536	1.664			-0.334	0.145	1.639			-0.311	0.060	1.363
-0.419	-0.207	1.630			-0.413	-0.148	1.684			-0.470	0.203	1.730			-0.507	0.358	1.739			-0.595	0.017	1.706			-0.647	-0.258	1.717			-0.688	-0.456	1.694			-0.697	-0.536	1.663			-0.334	0.146	1.639			-0.311	0.060	1.363
-0.419	-0.206	1.630			-0.413	-0.148	1.684			-0.470	0.203	1.730			-0.507	0.358	1.739			-0.595	0.017	1.706			-0.647	-0.258	1.717			-0.688	-0.456	1.694			-0.697	-0.536	1.663			-0.334	0.146	1.639			-0.311	0.060	1.363
-0.419	-0.206	1.630			-0.413	-0.147	1.684			-0.470	0.203	1.730			-0.507	0.358	1.739			-0.595	0.017	1.706			-0.647	-0.258	1.717			-0.688	-0.456	1.694			-0.697	-0.536	1.663			-0.334	0.146	1.639			-0.311	0.060	1.363
-0.419	-0.206	1.630			-0.413	-0.147	1.684			-0.470	0.203	1.730			-0.507	0.358	1.739			-0.595	0.017	1.706			-0.647	-0.258	1.718			-0.688	-0.456	1.694			-0.697	-0.536	1.663			-0.334	0.146	1.639			-0.311	0.060	1.363
-0.419	-0.206	1.630			-0.413	-0.147	1.684			-0.470	0.203	1.730			-0.507	0.358	1.739			-0.595	0.017	1.706			-0.647	-0.258	1.718			-0.688	-0.455	1.694			-0.697	-0.536	1.663			-0.334	0.146	1.639			-0.311	0.060	1.363
-0.419	-0.206	1.630			-0.413	-0.147	1.684			-0.470	0.203	1.730			-0.507	0.358	1.739			-0.595	0.017	1.706			-0.647	-0.258	1.718			-0.688	-0.455	1.694			-0.697	-0.536	1.663			-0.334	0.146	1.639			-0.311	0.060	1.363
-0.419	-0.205	1.630			-0.413	-0.147	1.684			-0.470	0.203	1.730			-0.507	0.358	1.739			-0.595	0.017	1.706			-0.647	-0.258	1.718			-0.688	-0.455	1.694			-0.697	-0.536	1.663			-0.334	0.146	1.639			-0.311	0.059	1.363
-0.419	-0.205	1.630			-0.413	-0.147	1.684			-0.470	0.203	1.730			-0.506	0.358	1.739			-0.595	0.017	1.706			-0.647	-0.257	1.718			-0.689	-0.463	1.687			-0.697	-0.538	1.660			-0.334	0.147	1.639			-0.312	0.059	1.363
-0.419	-0.205	1.630			-0.413	-0.146	1.684			-0.470	0.203	1.730			-0.506	0.358	1.739			-0.595	0.017	1.706			-0.648	-0.257	1.718			-0.689	-0.463	1.686			-0.697	-0.538	1.660			-0.334	0.147	1.639			-0.312	0.059	1.363
-0.419	-0.205	1.630			-0.413	-0.146	1.684			-0.470	0.203	1.730			-0.506	0.358	1.739			-0.595	0.016	1.706			-0.648	-0.257	1.718			-0.689	-0.463	1.686			-0.697	-0.538	1.659			-0.334	0.148	1.638			-0.312	0.059	1.363
-0.419	-0.204	1.630			-0.413	-0.146	1.684			-0.469	0.203	1.730			-0.506	0.358	1.739			-0.596	0.016	1.706			-0.648	-0.257	1.718			-0.689	-0.463	1.686			-0.697	-0.539	1.659			-0.334	0.148	1.638			-0.312	0.059	1.363
-0.419	-0.204	1.630			-0.412	-0.146	1.684			-0.469	0.203	1.730			-0.506	0.358	1.738			-0.596	0.016	1.707			-0.648	-0.257	1.718			-0.689	-0.463	1.686			-0.697	-0.539	1.659			-0.335	0.149	1.638			-0.312	0.059	1.363
-0.419	-0.204	1.630			-0.412	-0.146	1.684			-0.469	0.203	1.730			-0.506	0.358	1.738			-0.596	0.016	1.707			-0.648	-0.257	1.718			-0.689	-0.467	1.683			-0.696	-0.539	1.657			-0.335	0.149	1.638			-0.312	0.059	1.363
-0.419	-0.204	1.630			-0.412	-0.145	1.684			-0.469	0.203	1.730			-0.506	0.358	1.738			-0.597	0.016	1.708			-0.648	-0.257	1.718			-0.689	-0.467	1.683			-0.696	-0.539	1.657			-0.335	0.149	1.638			-0.312	0.059	1.363
-0.419	-0.203	1.630			-0.412	-0.145	1.684			-0.469	0.203	1.730			-0.505	0.358	1.738			-0.597	0.016	1.708			-0.650	-0.257	1.720			-0.689	-0.466	1.682			-0.696	-0.539	1.656			-0.335	0.150	1.638			-0.312	0.059	1.363
-0.419	-0.203	1.630			-0.412	-0.145	1.684			-0.469	0.203	1.730			-0.505	0.358	1.738			-0.598	0.016	1.709			-0.652	-0.220	1.735			-0.687	-0.456	1.683			-0.696	-0.532	1.655			-0.335	0.150	1.638			-0.311	0.059	1.363
-0.419	-0.203	1.630			-0.412	-0.145	1.684			-0.469	0.203	1.730			-0.505	0.358	1.738			-0.598	0.016	1.709			-0.653	-0.207	1.740			-0.686	-0.447	1.684			-0.695	-0.524	1.655			-0.335	0.151	1.637			-0.311	0.059	1.363
-0.419	-0.203	1.630			-0.412	-0.144	1.684			-0.469	0.203	1.730			-0.505	0.358	1.738			-0.598	0.016	1.709			-0.654	-0.199	1.744			-0.685	-0.440	1.685			-0.694	-0.519	1.655			-0.335	0.151	1.637			-0.311	0.059	1.363
-0.419	-0.202	1.630			-0.412	-0.144	1.684			-0.469	0.203	1.730			-0.504	0.358	1.737			-0.599	0.015	1.710			-0.654	-0.193	1.746			-0.684	-0.434	1.685			-0.693	-0.513	1.655			-0.335	0.151	1.637			-0.311	0.059	1.363
-0.419	-0.202	1.630			-0.412	-0.144	1.684			-0.468	0.203	1.730			-0.504	0.358	1.737			-0.598	0.016	1.708			-0.654	-0.184	1.747			-0.684	-0.432	1.684			-0.694	-0.519	1.650			-0.335	0.151	1.637			-0.311	0.058	1.363
-0.418	-0.202	1.630			-0.412	-0.144	1.684			-0.468	0.203	1.730			-0.504	0.358	1.737			-0.598	0.016	1.708			-0.654	-0.180	1.749			-0.684	-0.431	1.682			-0.693	-0.515	1.649			-0.336	0.152	1.637			-0.311	0.058	1.363
-0.418	-0.202	1.630			-0.412	-0.144	1.684			-0.468	0.203	1.730			-0.504	0.358	1.737			-0.598	0.016	1.708			-0.654	-0.177	1.750			-0.684	-0.426	1.682			-0.692	-0.509	1.650			-0.336	0.152	1.637			-0.311	0.058	1.363
-0.418	-0.202	1.630			-0.411	-0.144	1.684			-0.468	0.203	1.730			-0.503	0.358	1.737			-0.598	0.016	1.708			-0.654	-0.174	1.751			-0.683	-0.421	1.683			-0.692	-0.504	1.650			-0.336	0.152	1.637			-0.311	0.058	1.363
-0.418	-0.202	1.630			-0.411	-0.144	1.684			-0.468	0.203	1.730			-0.503	0.358	1.737			-0.598	0.016	1.708			-0.655	-0.172	1.752			-0.683	-0.422	1.681			-0.692	-0.503	1.649			-0.336	0.152	1.637			-0.311	0.058	1.363
-0.418	-0.202	1.630			-0.411	-0.144	1.684			-0.468	0.203	1.730			-0.503	0.358	1.737			-0.598	0.015	1.708			-0.655	-0.170	1.752			-0.683	-0.423	1.680			-0.692	-0.501	1.649			-0.336	0.152	1.637			-0.311	0.058	1.363
-0.418	-0.202	1.630			-0.411	-0.143	1.684			-0.467	0.203	1.730			-0.503	0.358	1.737			-0.598	0.015	1.708			-0.655	-0.168	1.753			-0.683	-0.420	1.680			-0.691	-0.499	1.649			-0.336	0.152	1.637			-0.311	0.058	1.363
-0.418	-0.201	1.630			-0.411	-0.143	1.684			-0.467	0.203	1.730			-0.503	0.358	1.737			-0.598	0.015	1.707			-0.655	-0.166	1.754			-0.683	-0.418	1.680			-0.691	-0.498	1.649			-0.336	0.153	1.637			-0.311	0.058	1.363
-0.418	-0.201	1.630			-0.411	-0.143	1.684			-0.467	0.203	1.730			-0.503	0.358	1.736			-0.598	0.015	1.707			-0.655	-0.164	1.755			-0.682	-0.417	1.681			-0.691	-0.496	1.649			-0.336	0.153	1.636			-0.311	0.058	1.363
-0.418	-0.201	1.630			-0.411	-0.143	1.684			-0.467	0.203	1.730			-0.503	0.358	1.736			-0.598	0.015	1.707			-0.655	-0.162	1.755			-0.682	-0.415	1.681			-0.690	-0.495	1.649			-0.336	0.153	1.636			-0.311	0.057	1.363
-0.418	-0.201	1.630			-0.411	-0.143	1.684			-0.467	0.203	1.730			-0.502	0.358	1.736			-0.598	0.015	1.707			-0.655	-0.161	1.756			-0.682	-0.414	1.681			-0.690	-0.494	1.649			-0.336	0.153	1.636			-0.311	0.057	1.363
-0.418	-0.201	1.630			-0.411	-0.143	1.684			-0.467	0.203	1.729			-0.502	0.358	1.736			-0.598	0.015	1.707			-0.655	-0.160	1.756			-0.682	-0.417	1.680			-0.691	-0.515	1.643			-0.336	0.153	1.636			-0.310	0.057	1.363
-0.418	-0.201	1.630			-0.411	-0.143	1.684			-0.467	0.203	1.729			-0.502	0.358	1.735			-0.598	0.015	1.707			-0.656	-0.159	1.756			-0.682	-0.416	1.680			-0.690	-0.513	1.644			-0.336	0.153	1.636			-0.310	0.057	1.363
-0.418	-0.201	1.630			-0.411	-0.143	1.684			-0.467	0.203	1.729			-0.502	0.358	1.735			-0.598	0.015	1.707			-0.656	-0.159	1.757			-0.681	-0.415	1.680			-0.690	-0.511	1.645			-0.336	0.154	1.636			-0.310	0.057	1.363
-0.418	-0.201	1.630			-0.411	-0.143	1.684			-0.466	0.203	1.729			-0.503	0.358	1.735			-0.598	0.015	1.707			-0.656	-0.158	1.757			-0.681	-0.414	1.680			-0.689	-0.509	1.646			-0.336	0.154	1.636			-0.310	0.057	1.363
-0.418	-0.201	1.630			-0.411	-0.143	1.684			-0.466	0.203	1.729			-0.503	0.358	1.734			-0.598	0.015	1.707			-0.656	-0.158	1.757			-0.682	-0.417	1.679			-0.689	-0.522	1.640			-0.336	0.154	1.636			-0.310	0.057	1.363
-0.418	-0.201	1.630			-0.411	-0.143	1.684			-0.466	0.203	1.729			-0.503	0.358	1.734			-0.598	0.015	1.707			-0.656	-0.157	1.757			-0.682	-0.416	1.679			-0.688	-0.516	1.644			-0.336	0.154	1.635			-0.310	0.057	1.363
-0.418	-0.201	1.630			-0.411	-0.143	1.684			-0.466	0.203	1.729			-0.502	0.358	1.734			-0.598	0.016	1.707			-0.656	-0.156	1.757			-0.682	-0.416	1.679			-0.687	-0.511	1.645			-0.336	0.154	1.635			-0.310	0.057	1.363
-0.418	-0.200	1.630			-0.411	-0.142	1.684			-0.466	0.203	1.729			-0.502	0.358	1.733			-0.598	0.018	1.706			-0.653	-0.156	1.750			-0.682	-0.417	1.677			-0.686	-0.509	1.644			-0.336	0.154	1.635			-0.310	0.057	1.363
-0.418	-0.199	1.630			-0.411	-0.142	1.683			-0.466	0.203	1.729			-0.502	0.358	1.733			-0.599	0.035	1.715			-0.655	-0.165	1.746			-0.682	-0.417	1.677			-0.686	-0.508	1.645			-0.336	0.154	1.635			-0.268	0.047	1.378
-0.419	-0.197	1.629			-0.411	-0.140	1.683			-0.466	0.203	1.728			-0.500	0.358	1.733			-0.599	0.040	1.717			-0.656	-0.171	1.744			-0.682	-0.417	1.677			-0.687	-0.507	1.645			-0.335	0.155	1.635			-0.254	0.044	1.383
-0.419	-0.195	1.629			-0.411	-0.138	1.683			-0.466	0.204	1.728			-0.499	0.359	1.732			-0.599	0.044	1.719			-0.656	-0.175	1.742			-0.683	-0.416	1.677			-0.687	-0.505	1.646			-0.334	0.155	1.635			-0.246	0.039	1.387
-0.419	-0.193	1.629			-0.411	-0.136	1.682			-0.465	0.204	1.727			-0.497	0.360	1.732			-0.607	0.044	1.726			-0.659	-0.189	1.740			-0.683	-0.416	1.677			-0.687	-0.505	1.646			-0.332	0.155	1.635			-0.239	0.033	1.393
-0.420	-0.191	1.629			-0.411	-0.135	1.682			-0.465	0.204	1.726			-0.493	0.361	1.732			-0.612	0.043	1.730			-0.661	-0.200	1.738			-0.691	-0.437	1.667			-0.690	-0.518	1.641			-0.328	0.154	1.634			-0.235	0.030	1.395
-0.420	-0.190	1.629			-0.411	-0.135	1.682			-0.464	0.203	1.725			-0.488	0.360	1.733			-0.612	0.044	1.731			-0.662	-0.206	1.736			-0.691	-0.437	1.667			-0.691	-0.518	1.641			-0.326	0.154	1.634			-0.232	0.028	1.397
-0.420	-0.190	1.628			-0.412	-0.136	1.681			-0.466	0.163	1.702			-0.482	0.354	1.732			-0.613	0.045	1.731			-0.663	-0.210	1.735			-0.696	-0.448	1.660			-0.693	-0.527	1.636			-0.321	0.136	1.627			-0.229	0.027	1.398
-0.421	-0.191	1.628			-0.412	-0.137	1.680			-0.466	0.151	1.696			-0.480	0.352	1.732			-0.613	0.046	1.731			-0.664	-0.213	1.734			-0.699	-0.454	1.656			-0.696	-0.533	1.631			-0.318	0.126	1.622			-0.229	0.033	1.394
-0.421	-0.191	1.628			-0.413	-0.139	1.679			-0.466	0.147	1.694			-0.477	0.351	1.733			-0.612	0.047	1.730			-0.664	-0.216	1.733			-0.701	-0.459	1.653			-0.698	-0.537	1.627			-0.316	0.121	1.620			-0.228	0.037	1.392
-0.421	-0.192	1.627			-0.413	-0.140	1.678			-0.466	0.145	1.692			-0.484	0.348	1.729			-0.611	0.047	1.728			-0.665	-0.217	1.731			-0.701	-0.454	1.651			-0.699	-0.533	1.625			-0.314	0.118	1.619			-0.217	0.036	1.395
-0.421	-0.192	1.627			-0.413	-0.141	1.678			-0.466	0.143	1.691			-0.488	0.347	1.726			-0.610	0.048	1.726			-0.665	-0.219	1.730			-0.701	-0.449	1.649			-0.701	-0.527	1.623			-0.312	0.117	1.618			-0.210	0.035	1.397
-0.421	-0.192	1.627			-0.413	-0.141	1.677			-0.465	0.142	1.690			-0.490	0.347	1.724			-0.609	0.049	1.724			-0.666	-0.220	1.729			-0.702	-0.444	1.648			-0.703	-0.522	1.621			-0.311	0.115	1.618			-0.204	0.034	1.399
-0.421	-0.192	1.627			-0.413	-0.141	1.677			-0.464	0.143	1.690			-0.491	0.347	1.723			-0.607	0.050	1.721			-0.666	-0.221	1.727			-0.702	-0.440	1.647			-0.704	-0.518	1.619			-0.309	0.114	1.617			-0.198	0.033	1.400
-0.421	-0.191	1.627			-0.413	-0.141	1.677			-0.461	0.144	1.690			-0.491	0.346	1.723			-0.605	0.051	1.719			-0.666	-0.222	1.724			-0.702	-0.436	1.645			-0.706	-0.514	1.617			-0.307	0.113	1.617			-0.193	0.032	1.402
-0.421	-0.191	1.627			-0.413	-0.141	1.677			-0.459	0.146	1.690			-0.491	0.346	1.722			-0.603	0.051	1.716			-0.666	-0.222	1.722			-0.702	-0.432	1.644			-0.707	-0.510	1.615			-0.305	0.113	1.617			-0.189	0.031	1.403
-0.420	-0.189	1.626			-0.413	-0.140	1.676			-0.456	0.150	1.691			-0.490	0.347	1.721			-0.601	0.052	1.713			-0.667	-0.222	1.719			-0.703	-0.428	1.642			-0.708	-0.507	1.612			-0.302	0.113	1.617			-0.184	0.030	1.404
-0.419	-0.184	1.627			-0.412	-0.135	1.677			-0.452	0.158	1.694			-0.490	0.347	1.721			-0.599	0.053	1.711			-0.667	-0.222	1.717			-0.703	-0.425	1.641			-0.709	-0.503	1.610			-0.299	0.116	1.618			-0.180	0.029	1.405
-0.418	-0.179	1.627			-0.411	-0.131	1.678			-0.450	0.163	1.696			-0.489	0.347	1.720			-0.597	0.054	1.709			-0.666	-0.222	1.714			-0.703	-0.423	1.639			-0.710	-0.501	1.609			-0.296	0.117	1.618			-0.177	0.029	1.405
-0.418	-0.176	1.628			-0.410	-0.128	1.678			-0.447	0.166	1.697			-0.488	0.347	1.720			-0.596	0.055	1.707			-0.666	-0.221	1.711			-0.703	-0.420	1.638			-0.710	-0.499	1.607			-0.294	0.119	1.619			-0.174	0.028	1.406
-0.417	-0.173	1.628			-0.410	-0.126	1.678			-0.445	0.171	1.699			-0.487	0.348	1.719			-0.594	0.055	1.705			-0.666	-0.221	1.708			-0.705	-0.424	1.628			-0.712	-0.503	1.600			-0.291	0.121	1.620			-0.159	0.015	1.416
-0.416	-0.171	1.628			-0.409	-0.123	1.679			-0.444	0.175	1.701			-0.484	0.351	1.719			-0.592	0.056	1.704			-0.666	-0.220	1.706			-0.703	-0.421	1.627			-0.712	-0.501	1.599			-0.289	0.124	1.621			-0.156	0.016	1.414
-0.415	-0.168	1.628			-0.408	-0.120	1.679			-0.442	0.178	1.703			-0.482	0.352	1.719			-0.590	0.057	1.702			-0.665	-0.218	1.703			-0.705	-0.428	1.618			-0.714	-0.508	1.591			-0.287	0.126	1.622			-0.153	0.017	1.412
-0.415	-0.166	1.629			-0.408	-0.118	1.679			-0.441	0.182	1.704			-0.480	0.354	1.719			-0.587	0.059	1.700			-0.664	-0.216	1.701			-0.706	-0.432	1.613			-0.715	-0.512	1.587			-0.285	0.129	1.623			-0.151	0.017	1.411
-0.414	-0.164	1.629			-0.407	-0.116	1.680			-0.439	0.184	1.706			-0.478	0.355	1.719			-0.584	0.060	1.698			-0.663	-0.214	1.699			-0.707	-0.434	1.609			-0.715	-0.515	1.583			-0.283	0.131	1.624			-0.149	0.016	1.412
-0.413	-0.163	1.629			-0.407	-0.116	1.680			-0.438	0.186	1.707			-0.476	0.356	1.719			-0.582	0.061	1.697			-0.663	-0.212	1.697			-0.708	-0.436	1.606			-0.716	-0.517	1.581			-0.287	0.120	1.632			-0.146	0.016	1.412
-0.413	-0.164	1.629			-0.407	-0.115	1.680			-0.437	0.188	1.708			-0.473	0.357	1.719			-0.580	0.062	1.696			-0.662	-0.211	1.695			-0.708	-0.437	1.604			-0.716	-0.519	1.579			-0.288	0.117	1.634			-0.144	0.015	1.413
-0.412	-0.165	1.629			-0.406	-0.116	1.680			-0.435	0.190	1.708			-0.471	0.358	1.719			-0.579	0.062	1.695			-0.661	-0.211	1.694			-0.704	-0.428	1.609			-0.713	-0.511	1.582			-0.288	0.114	1.637			-0.142	0.013	1.413
-0.412	-0.166	1.629			-0.406	-0.116	1.680			-0.434	0.191	1.709			-0.469	0.359	1.719			-0.578	0.063	1.695			-0.661	-0.210	1.693			-0.702	-0.424	1.611			-0.711	-0.506	1.583			-0.289	0.111	1.639			-0.140	0.011	1.414
-0.411	-0.168	1.629			-0.405	-0.117	1.680			-0.433	0.192	1.710			-0.466	0.359	1.719			-0.577	0.063	1.694			-0.661	-0.210	1.692			-0.700	-0.420	1.613			-0.710	-0.503	1.584			-0.289	0.109	1.640			-0.138	0.010	1.415
-0.410	-0.170	1.629			-0.405	-0.119	1.680			-0.431	0.193	1.710			-0.464	0.360	1.719			-0.575	0.064	1.693			-0.660	-0.209	1.691			-0.699	-0.418	1.614			-0.709	-0.500	1.585			-0.289	0.106	1.642			-0.136	0.008	1.416
-0.410	-0.172	1.628			-0.405	-0.120	1.681			-0.429	0.193	1.711			-0.462	0.360	1.719			-0.574	0.064	1.693			-0.660	-0.209	1.690			-0.698	-0.416	1.616			-0.708	-0.498	1.586			-0.289	0.104	1.643			-0.135	0.006	1.417
-0.409	-0.174	1.628			-0.404	-0.122	1.681			-0.428	0.194	1.711			-0.460	0.361	1.719			-0.573	0.064	1.692			-0.660	-0.208	1.689			-0.697	-0.414	1.617			-0.707	-0.496	1.587			-0.289	0.102	1.644			-0.133	0.004	1.418
-0.409	-0.176	1.628			-0.404	-0.123	1.681			-0.426	0.194	1.711			-0.458	0.361	1.719			-0.572	0.064	1.691			-0.660	-0.208	1.689			-0.696	-0.412	1.618			-0.706	-0.494	1.588			-0.289	0.100	1.645			-0.132	0.002	1.418
-0.408	-0.177	1.628			-0.403	-0.124	1.681			-0.425	0.195	1.712			-0.456	0.361	1.719			-0.571	0.064	1.691			-0.659	-0.207	1.688			-0.695	-0.410	1.619			-0.705	-0.492	1.589			-0.289	0.098	1.646			-0.130	0.000	1.419
-0.408	-0.178	1.628			-0.403	-0.125	1.681			-0.424	0.195	1.712			-0.454	0.361	1.720			-0.571	0.065	1.691			-0.659	-0.207	1.688			-0.700	-0.422	1.616			-0.706	-0.504	1.587			-0.289	0.097	1.647			-0.129	-0.001	1.419
-0.407	-0.180	1.628			-0.403	-0.126	1.681			-0.423	0.195	1.712			-0.452	0.362	1.720			-0.570	0.065	1.690			-0.659	-0.206	1.688			-0.702	-0.430	1.613			-0.707	-0.512	1.586			-0.289	0.096	1.648			-0.128	-0.003	1.420
-0.407	-0.181	1.628			-0.402	-0.127	1.681			-0.422	0.196	1.712			-0.451	0.362	1.720			-0.569	0.065	1.690			-0.658	-0.206	1.687			-0.704	-0.435	1.612			-0.707	-0.516	1.585			-0.289	0.095	1.648			-0.128	-0.004	1.420
-0.407	-0.181	1.628			-0.402	-0.128	1.681			-0.421	0.196	1.713			-0.450	0.362	1.720			-0.568	0.065	1.690			-0.658	-0.205	1.687			-0.705	-0.438	1.611			-0.708	-0.520	1.584			-0.289	0.094	1.649			-0.127	-0.005	1.421
-0.406	-0.182	1.628			-0.402	-0.128	1.681			-0.421	0.197	1.713			-0.448	0.362	1.720			-0.568	0.066	1.690			-0.658	-0.205	1.687			-0.704	-0.431	1.613			-0.708	-0.513	1.586			-0.289	0.093	1.650			-0.127	-0.005	1.421
-0.406	-0.182	1.628			-0.401	-0.128	1.681			-0.420	0.197	1.713			-0.447	0.362	1.720			-0.568	0.066	1.690			-0.658	-0.204	1.687			-0.704	-0.433	1.612			-0.708	-0.514	1.585			-0.289	0.092	1.650			-0.128	-0.006	1.421
-0.406	-0.183	1.628			-0.401	-0.129	1.681			-0.420	0.198	1.713			-0.446	0.362	1.720			-0.567	0.066	1.690			-0.657	-0.204	1.687			-0.701	-0.425	1.614			-0.707	-0.507	1.587			-0.289	0.091	1.651			-0.129	-0.006	1.421
-0.406	-0.183	1.628			-0.401	-0.129	1.681			-0.419	0.198	1.714			-0.446	0.362	1.720			-0.567	0.066	1.690			-0.657	-0.204	1.686			-0.698	-0.419	1.616			-0.706	-0.501	1.589			-0.289	0.091	1.651			-0.130	-0.006	1.421
-0.405	-0.183	1.628			-0.401	-0.129	1.681			-0.419	0.199	1.714			-0.445	0.363	1.720			-0.567	0.066	1.690			-0.657	-0.203	1.686			-0.697	-0.415	1.617			-0.705	-0.497	1.590			-0.289	0.090	1.652			-0.131	-0.005	1.420
-0.405	-0.184	1.628			-0.401	-0.129	1.681			-0.418	0.199	1.714			-0.444	0.363	1.720			-0.566	0.066	1.690			-0.656	-0.203	1.686			-0.695	-0.412	1.619			-0.703	-0.494	1.590			-0.289	0.090	1.652			-0.133	-0.005	1.420
-0.405	-0.184	1.628			-0.400	-0.129	1.681			-0.418	0.200	1.714			-0.444	0.363	1.720			-0.566	0.066	1.690			-0.656	-0.203	1.686			-0.694	-0.409	1.619			-0.702	-0.491	1.591			-0.290	0.089	1.653			-0.134	-0.005	1.420
-0.405	-0.184	1.628			-0.400	-0.129	1.681			-0.418	0.200	1.714			-0.443	0.363	1.719			-0.566	0.066	1.690			-0.656	-0.202	1.686			-0.692	-0.407	1.620			-0.701	-0.489	1.591			-0.290	0.089	1.653			-0.135	-0.005	1.420
-0.405	-0.184	1.628			-0.400	-0.129	1.681			-0.417	0.201	1.715			-0.442	0.363	1.719			-0.565	0.067	1.690			-0.655	-0.202	1.686			-0.691	-0.406	1.621			-0.700	-0.488	1.591			-0.290	0.089	1.654			-0.136	-0.005	1.419
-0.404	-0.184	1.628			-0.400	-0.130	1.682			-0.417	0.201	1.715			-0.442	0.363	1.719			-0.565	0.067	1.690			-0.655	-0.202	1.686			-0.691	-0.405	1.621			-0.699	-0.486	1.591			-0.290	0.088	1.654			-0.137	-0.005	1.419
-0.404	-0.185	1.628			-0.400	-0.130	1.682			-0.417	0.201	1.715			-0.441	0.363	1.719			-0.565	0.067	1.690			-0.655	-0.202	1.686			-0.690	-0.404	1.622			-0.699	-0.485	1.592			-0.291	0.088	1.654			-0.137	-0.005	1.419
-0.404	-0.185	1.628			-0.400	-0.130	1.682			-0.416	0.201	1.715			-0.441	0.363	1.719			-0.565	0.066	1.691			-0.654	-0.202	1.686			-0.689	-0.403	1.622			-0.698	-0.484	1.592			-0.291	0.087	1.655			-0.138	-0.005	1.419
-0.404	-0.185	1.628			-0.400	-0.130	1.682			-0.416	0.201	1.715			-0.440	0.363	1.719			-0.565	0.066	1.691			-0.654	-0.202	1.686			-0.689	-0.402	1.622			-0.698	-0.484	1.592			-0.291	0.087	1.655			-0.138	-0.006	1.418
-0.404	-0.186	1.628			-0.399	-0.131	1.682			-0.415	0.201	1.715			-0.440	0.363	1.719			-0.565	0.066	1.691			-0.654	-0.201	1.686			-0.688	-0.402	1.623			-0.697	-0.483	1.592			-0.291	0.086	1.655			-0.139	-0.006	1.418
-0.404	-0.186	1.628			-0.399	-0.131	1.682			-0.415	0.201	1.715			-0.439	0.363	1.719			-0.565	0.066	1.691			-0.653	-0.201	1.686			-0.688	-0.401	1.623			-0.697	-0.482	1.593			-0.291	0.086	1.655			-0.139	-0.006	1.417
-0.404	-0.186	1.628			-0.399	-0.131	1.682			-0.415	0.200	1.715			-0.439	0.363	1.719			-0.566	0.066	1.692			-0.653	-0.201	1.686			-0.688	-0.401	1.624			-0.697	-0.482	1.593			-0.291	0.085	1.655			-0.140	-0.007	1.417
-0.404	-0.186	1.628			-0.399	-0.132	1.682			-0.414	0.200	1.714			-0.439	0.363	1.719			-0.566	0.066	1.692			-0.653	-0.201	1.686			-0.688	-0.400	1.624			-0.697	-0.482	1.594			-0.292	0.085	1.655			-0.140	-0.007	1.417
-0.404	-0.187	1.628			-0.399	-0.132	1.682			-0.414	0.199	1.714			-0.438	0.363	1.719			-0.566	0.066	1.692			-0.653	-0.201	1.686			-0.696	-0.418	1.618			-0.700	-0.495	1.591			-0.293	0.085	1.656			-0.141	-0.007	1.417
-0.403	-0.187	1.628			-0.399	-0.133	1.682			-0.413	0.199	1.714			-0.438	0.363	1.719			-0.566	0.066	1.692			-0.653	-0.201	1.686			-0.700	-0.427	1.614			-0.702	-0.504	1.589			-0.293	0.084	1.656			-0.142	-0.007	1.417
-0.403	-0.188	1.628			-0.399	-0.133	1.682			-0.413	0.199	1.714			-0.438	0.363	1.719			-0.566	0.065	1.692			-0.653	-0.201	1.686			-0.703	-0.432	1.612			-0.704	-0.511	1.588			-0.294	0.084	1.656			-0.142	-0.007	1.417
-0.403	-0.188	1.628			-0.399	-0.134	1.682			-0.413	0.199	1.714			-0.437	0.364	1.719			-0.566	0.065	1.692			-0.653	-0.201	1.686			-0.705	-0.437	1.611			-0.705	-0.516	1.586			-0.295	0.084	1.656			-0.143	-0.008	1.418
-0.403	-0.189	1.628			-0.399	-0.134	1.682			-0.413	0.199	1.714			-0.437	0.364	1.719			-0.566	0.065	1.692			-0.653	-0.201	1.686			-0.705	-0.436	1.611			-0.705	-0.516	1.586			-0.295	0.084	1.656			-0.143	-0.008	1.418
-0.403	-0.189	1.628			-0.399	-0.134	1.682			-0.413	0.199	1.714			-0.437	0.364	1.719			-0.566	0.065	1.692			-0.653	-0.201	1.686			-0.707	-0.438	1.609			-0.706	-0.518	1.585			-0.296	0.084	1.657			-0.144	-0.008	1.418
-0.403	-0.190	1.628			-0.399	-0.135	1.682			-0.413	0.198	1.714			-0.437	0.364	1.719			-0.566	0.065	1.692			-0.653	-0.201	1.686			-0.708	-0.440	1.607			-0.707	-0.521	1.584			-0.296	0.084	1.657			-0.144	-0.008	1.418
-0.403	-0.190	1.628			-0.399	-0.135	1.682			-0.414	0.198	1.714			-0.436	0.364	1.719			-0.567	0.065	1.692			-0.653	-0.201	1.686			-0.709	-0.441	1.606			-0.707	-0.523	1.583			-0.296	0.084	1.657			-0.145	-0.008	1.418
-0.403	-0.190	1.628			-0.399	-0.135	1.682			-0.414	0.198	1.714			-0.436	0.364	1.718			-0.568	0.066	1.693			-0.653	-0.200	1.686			-0.710	-0.443	1.604			-0.708	-0.525	1.581			-0.296	0.084	1.657			-0.145	-0.009	1.419
-0.403	-0.190	1.628			-0.399	-0.135	1.682			-0.414	0.198	1.714			-0.435	0.364	1.718			-0.569	0.066	1.693			-0.653	-0.200	1.686			-0.710	-0.445	1.602			-0.708	-0.527	1.580			-0.297	0.084	1.657			-0.145	-0.009	1.419
-0.403	-0.191	1.628			-0.399	-0.136	1.682			-0.414	0.198	1.714			-0.435	0.365	1.718			-0.569	0.066	1.693			-0.653	-0.200	1.686			-0.711	-0.446	1.601			-0.708	-0.528	1.579			-0.297	0.084	1.657			-0.146	-0.009	1.419
-0.403	-0.191	1.628			-0.399	-0.136	1.682			-0.414	0.198	1.714			-0.435	0.365	1.718			-0.570	0.066	1.693			-0.653	-0.200	1.686			-0.711	-0.447	1.600			-0.708	-0.530	1.578			-0.297	0.084	1.657			-0.146	-0.009	1.419
-0.403	-0.191	1.628			-0.399	-0.136	1.682			-0.414	0.198	1.713			-0.434	0.365	1.718			-0.570	0.066	1.693			-0.653	-0.200	1.686			-0.712	-0.448	1.599			-0.708	-0.531	1.576			-0.297	0.084	1.658			-0.146	-0.009	1.419
-0.403	-0.191	1.628			-0.399	-0.136	1.682			-0.414	0.198	1.713			-0.434	0.365	1.718			-0.570	0.066	1.693			-0.653	-0.200	1.686			-0.712	-0.449	1.598			-0.708	-0.532	1.575			-0.298	0.084	1.658			-0.147	-0.009	1.419
-0.403	-0.192	1.628			-0.399	-0.136	1.682			-0.414	0.198	1.713			-0.434	0.365	1.717			-0.571	0.067	1.693			-0.653	-0.199	1.685			-0.707	-0.439	1.599			-0.706	-0.523	1.576			-0.298	0.084	1.658			-0.147	-0.009	1.419
-0.403	-0.192	1.628			-0.399	-0.137	1.682			-0.414	0.197	1.713			-0.433	0.366	1.717			-0.571	0.067	1.693			-0.653	-0.199	1.685			-0.706	-0.437	1.599			-0.706	-0.521	1.575			-0.298	0.084	1.658			-0.148	-0.009	1.419
-0.403	-0.192	1.628			-0.399	-0.137	1.682			-0.414	0.197	1.713			-0.433	0.366	1.717			-0.571	0.067	1.693			-0.653	-0.199	1.685			-0.705	-0.437	1.598			-0.706	-0.521	1.575			-0.298	0.085	1.658			-0.148	-0.008	1.419
-0.403	-0.192	1.628			-0.399	-0.137	1.682			-0.414	0.197	1.712			-0.433	0.366	1.717			-0.571	0.067	1.693			-0.653	-0.199	1.685			-0.705	-0.437	1.597			-0.705	-0.522	1.574			-0.298	0.085	1.658			-0.149	-0.006	1.418
-0.403	-0.192	1.628			-0.399	-0.137	1.682			-0.414	0.197	1.712			-0.433	0.366	1.717			-0.570	0.067	1.693			-0.653	-0.199	1.685			-0.705	-0.438	1.596			-0.705	-0.522	1.573			-0.298	0.085	1.658			-0.150	-0.005	1.418
-0.403	-0.192	1.628			-0.399	-0.137	1.682			-0.415	0.198	1.712			-0.433	0.367	1.717			-0.570	0.067	1.692			-0.653	-0.199	1.685			-0.705	-0.438	1.596			-0.705	-0.522	1.572			-0.298	0.085	1.659			-0.152	-0.003	1.418
-0.403	-0.192	1.628			-0.399	-0.137	1.682			-0.415	0.198	1.712			-0.432	0.367	1.717			-0.570	0.067	1.692			-0.653	-0.199	1.684			-0.705	-0.438	1.595			-0.705	-0.523	1.571			-0.298	0.086	1.659			-0.153	-0.001	1.417
-0.403	-0.192	1.628			-0.399	-0.137	1.682			-0.415	0.198	1.712			-0.432	0.367	1.716			-0.570	0.067	1.692			-0.653	-0.199	1.684			-0.704	-0.439	1.594			-0.705	-0.523	1.571			-0.298	0.087	1.659			-0.155	0.002	1.416
-0.403	-0.192	1.628			-0.399	-0.137	1.682			-0.415	0.199	1.712			-0.432	0.367	1.716			-0.570	0.067	1.692			-0.653	-0.198	1.684			-0.698	-0.427	1.600			-0.701	-0.511	1.574			-0.298	0.087	1.660			-0.158	0.006	1.414
-0.403	-0.191	1.628			-0.399	-0.136	1.682			-0.415	0.199	1.712			-0.432	0.367	1.716			-0.570	0.067	1.692			-0.653	-0.198	1.684			-0.697	-0.426	1.601			-0.700	-0.510	1.573			-0.298	0.088	1.660			-0.160	0.009	1.413
-0.403	-0.191	1.628			-0.399	-0.136	1.682			-0.415	0.200	1.712			-0.432	0.367	1.716			-0.570	0.067	1.692			-0.653	-0.198	1.684			-0.695	-0.424	1.603			-0.699	-0.507	1.574			-0.298	0.089	1.660			-0.162	0.012	1.412
-0.403	-0.191	1.628			-0.399	-0.135	1.682			-0.415	0.200	1.712			-0.432	0.367	1.716			-0.570	0.067	1.692			-0.653	-0.198	1.684			-0.693	-0.421	1.604			-0.698	-0.505	1.575			-0.298	0.090	1.661			-0.164	0.014	1.411
-0.403	-0.190	1.628			-0.399	-0.135	1.682			-0.415	0.201	1.712			-0.432	0.368	1.716			-0.570	0.067	1.692			-0.653	-0.198	1.684			-0.691	-0.419	1.606			-0.696	-0.502	1.576			-0.298	0.090	1.661			-0.165	0.016	1.410
-0.403	-0.190	1.628			-0.399	-0.135	1.682			-0.415	0.202	1.712			-0.432	0.368	1.716			-0.570	0.066	1.692			-0.653	-0.198	1.684			-0.689	-0.417	1.608			-0.695	-0.500	1.578			-0.298	0.091	1.661			-0.166	0.017	1.409
-0.403	-0.189	1.628			-0.399	-0.134	1.682			-0.416	0.203	1.712			-0.432	0.368	1.716			-0.570	0.066	1.692			-0.653	-0.198	1.684			-0.689	-0.418	1.608			-0.695	-0.501	1.579			-0.297	0.092	1.662			-0.167	0.019	1.409
-0.403	-0.188	1.628			-0.399	-0.133	1.681			-0.416	0.203	1.713			-0.433	0.368	1.716			-0.570	0.066	1.692			-0.652	-0.198	1.684			-0.688	-0.417	1.609			-0.694	-0.500	1.580			-0.297	0.093	1.662			-0.168	0.020	1.408
-0.403	-0.188	1.628			-0.399	-0.133	1.681			-0.416	0.204	1.713			-0.433	0.368	1.716			-0.570	0.066	1.692			-0.652	-0.198	1.684			-0.689	-0.423	1.609			-0.694	-0.506	1.580			-0.297	0.094	1.662			-0.169	0.022	1.408
-0.403	-0.187	1.627			-0.399	-0.132	1.681			-0.416	0.205	1.713			-0.433	0.368	1.716			-0.570	0.066	1.692			-0.652	-0.198	1.684			-0.688	-0.421	1.611			-0.693	-0.504	1.582			-0.297	0.095	1.663			-0.170	0.023	1.407
-0.403	-0.187	1.627			-0.399	-0.132	1.681			-0.415	0.206	1.713			-0.433	0.368	1.716			-0.570	0.066	1.691			-0.652	-0.198	1.684			-0.688	-0.420	1.612			-0.693	-0.502	1.583			-0.296	0.096	1.663			-0.171	0.024	1.407
-0.403	-0.186	1.627			-0.399	-0.131	1.681			-0.415	0.206	1.713			-0.433	0.369	1.716			-0.569	0.066	1.691			-0.652	-0.198	1.685			-0.687	-0.419	1.614			-0.692	-0.501	1.585			-0.296	0.097	1.663			-0.171	0.024	1.407
-0.403	-0.185	1.627			-0.399	-0.131	1.681			-0.415	0.208	1.713			-0.433	0.369	1.716			-0.569	0.066	1.691			-0.652	-0.199	1.685			-0.687	-0.417	1.615			-0.692	-0.500	1.585			-0.296	0.098	1.663			-0.172	0.025	1.406
-0.403	-0.185	1.627			-0.399	-0.130	1.681			-0.415	0.209	1.713			-0.433	0.369	1.715			-0.569	0.066	1.691			-0.651	-0.199	1.685			-0.686	-0.416	1.616			-0.692	-0.498	1.587			-0.295	0.099	1.663			-0.172	0.026	1.406
-0.403	-0.184	1.627			-0.399	-0.129	1.681			-0.415	0.210	1.713			-0.434	0.370	1.715			-0.569	0.066	1.691			-0.651	-0.199	1.685			-0.686	-0.416	1.617			-0.692	-0.498	1.587			-0.295	0.100	1.664			-0.173	0.027	1.406
-0.403	-0.184	1.627			-0.399	-0.128	1.681			-0.415	0.211	1.713			-0.434	0.370	1.715			-0.569	0.066	1.691			-0.651	-0.199	1.685			-0.687	-0.420	1.615			-0.692	-0.502	1.586			-0.295	0.101	1.664			-0.173	0.027	1.405
-0.403	-0.183	1.627			-0.399	-0.128	1.681			-0.414	0.211	1.712			-0.434	0.370	1.715			-0.569	0.066	1.691			-0.651	-0.199	1.685			-0.687	-0.423	1.614			-0.693	-0.505	1.585			-0.294	0.101	1.664			-0.174	0.028	1.405
-0.403	-0.182	1.627			-0.399	-0.127	1.681			-0.414	0.211	1.712			-0.434	0.370	1.715			-0.569	0.066	1.691			-0.650	-0.199	1.685			-0.688	-0.426	1.613			-0.693	-0.508	1.583			-0.294	0.102	1.663			-0.174	0.028	1.404
-0.402	-0.182	1.627			-0.399	-0.127	1.680			-0.414	0.212	1.712			-0.434	0.370	1.715			-0.569	0.066	1.691			-0.650	-0.199	1.685			-0.689	-0.429	1.611			-0.693	-0.511	1.582			-0.294	0.102	1.663			-0.174	0.029	1.403
-0.402	-0.181	1.626			-0.399	-0.126	1.680			-0.414	0.212	1.711			-0.434	0.371	1.715			-0.568	0.066	1.691			-0.650	-0.199	1.685			-0.687	-0.424	1.613			-0.692	-0.506	1.584			-0.294	0.103	1.663			-0.174	0.029	1.402
-0.402	-0.181	1.626			-0.398	-0.126	1.680			-0.413	0.213	1.711			-0.435	0.371	1.715			-0.568	0.065	1.691			-0.650	-0.199	1.685			-0.688	-0.427	1.610			-0.692	-0.509	1.582			-0.293	0.104	1.663			-0.174	0.030	1.402
-0.402	-0.181	1.626			-0.398	-0.125	1.680			-0.413	0.213	1.711			-0.435	0.371	1.715			-0.568	0.065	1.691			-0.650	-0.199	1.685			-0.689	-0.430	1.608			-0.692	-0.512	1.581			-0.293	0.104	1.663			-0.175	0.030	1.402
-0.402	-0.180	1.626			-0.398	-0.125	1.680			-0.413	0.214	1.710			-0.435	0.372	1.714			-0.568	0.065	1.691			-0.649	-0.199	1.685			-0.686	-0.424	1.610			-0.691	-0.507	1.582			-0.293	0.105	1.663			-0.175	0.030	1.401
-0.402	-0.180	1.626			-0.398	-0.124	1.680			-0.413	0.215	1.710			-0.435	0.372	1.714			-0.567	0.065	1.691			-0.649	-0.200	1.685			-0.684	-0.420	1.611			-0.690	-0.503	1.583			-0.292	0.106	1.663			-0.175	0.031	1.401
-0.402	-0.180	1.626			-0.398	-0.124	1.680			-0.413	0.216	1.710			-0.435	0.373	1.714			-0.567	0.065	1.691			-0.649	-0.200	1.685			-0.683	-0.417	1.612			-0.689	-0.499	1.584			-0.292	0.107	1.663			-0.175	0.031	1.400
-0.402	-0.179	1.626			-0.398	-0.124	1.680			-0.412	0.217	1.710			-0.436	0.373	1.714			-0.567	0.065	1.691			-0.648	-0.200	1.685			-0.685	-0.422	1.610			-0.689	-0.504	1.582			-0.292	0.107	1.662			-0.176	0.032	1.400
-0.402	-0.179	1.626			-0.397	-0.123	1.680			-0.412	0.217	1.709			-0.436	0.373	1.714			-0.567	0.065	1.691			-0.648	-0.200	1.685			-0.685	-0.424	1.609			-0.690	-0.506	1.580			-0.291	0.108	1.662			-0.176	0.032	1.400
-0.402	-0.179	1.626			-0.397	-0.123	1.680			-0.412	0.217	1.709			-0.436	0.374	1.713			-0.567	0.064	1.691			-0.648	-0.200	1.685			-0.685	-0.426	1.608			-0.690	-0.507	1.579			-0.291	0.108	1.662			-0.176	0.032	1.400
-0.402	-0.179	1.626			-0.397	-0.123	1.679			-0.412	0.218	1.709			-0.436	0.374	1.713			-0.566	0.064	1.691			-0.648	-0.200	1.685			-0.686	-0.427	1.607			-0.690	-0.509	1.579			-0.291	0.109	1.662			-0.176	0.033	1.399
-0.401	-0.179	1.626			-0.397	-0.123	1.679			-0.412	0.218	1.709			-0.436	0.374	1.713			-0.566	0.064	1.691			-0.647	-0.200	1.685			-0.686	-0.427	1.607			-0.690	-0.509	1.578			-0.291	0.109	1.662			-0.176	0.033	1.399
-0.401	-0.178	1.626			-0.397	-0.122	1.679			-0.412	0.218	1.709			-0.436	0.374	1.713			-0.566	0.064	1.691			-0.647	-0.201	1.685			-0.685	-0.428	1.607			-0.689	-0.510	1.578			-0.291	0.109	1.662			-0.177	0.033	1.399
-0.401	-0.178	1.626			-0.397	-0.122	1.679			-0.412	0.218	1.709			-0.436	0.374	1.713			-0.566	0.064	1.691			-0.647	-0.201	1.685			-0.685	-0.425	1.608			-0.689	-0.507	1.579			-0.291	0.110	1.662			-0.177	0.033	1.398
-0.401	-0.178	1.626			-0.397	-0.122	1.679			-0.412	0.218	1.709			-0.437	0.374	1.713			-0.566	0.064	1.691			-0.647	-0.201	1.685			-0.683	-0.421	1.611			-0.688	-0.503	1.581			-0.291	0.110	1.662			-0.177	0.033	1.398
-0.401	-0.178	1.626			-0.397	-0.122	1.679			-0.412	0.218	1.708			-0.437	0.374	1.713			-0.566	0.064	1.691			-0.647	-0.201	1.685			-0.682	-0.418	1.613			-0.687	-0.499	1.583			-0.291	0.110	1.662			-0.177	0.034	1.398
-0.401	-0.178	1.626			-0.397	-0.122	1.679			-0.412	0.219	1.708			-0.437	0.374	1.713			-0.566	0.064	1.691			-0.646	-0.201	1.685			-0.682	-0.418	1.613			-0.687	-0.499	1.583			-0.290	0.110	1.662			-0.177	0.034	1.398
-0.401	-0.178	1.625			-0.397	-0.122	1.679			-0.412	0.219	1.708			-0.437	0.374	1.713			-0.565	0.064	1.691			-0.646	-0.201	1.685			-0.683	-0.420	1.612			-0.688	-0.502	1.583			-0.290	0.111	1.662			-0.177	0.034	1.397
-0.401	-0.177	1.625			-0.396	-0.121	1.679			-0.412	0.219	1.708			-0.437	0.374	1.713			-0.565	0.064	1.691			-0.646	-0.201	1.685			-0.682	-0.417	1.615			-0.687	-0.499	1.585			-0.290	0.111	1.662			-0.177	0.034	1.397
-0.401	-0.177	1.625			-0.396	-0.121	1.679			-0.412	0.219	1.708			-0.437	0.374	1.713			-0.565	0.064	1.691			-0.646	-0.201	1.685			-0.684	-0.426	1.611			-0.688	-0.508	1.583			-0.290	0.111	1.662			-0.177	0.033	1.397
-0.401	-0.177	1.625			-0.396	-0.121	1.679			-0.412	0.219	1.708			-0.437	0.374	1.713			-0.565	0.064	1.691			-0.646	-0.201	1.685			-0.683	-0.422	1.614			-0.688	-0.504	1.585			-0.290	0.111	1.662			-0.177	0.033	1.397
-0.401	-0.177	1.625			-0.396	-0.121	1.679			-0.412	0.219	1.708			-0.437	0.374	1.713			-0.565	0.064	1.691			-0.645	-0.201	1.685			-0.683	-0.422	1.614			-0.688	-0.505	1.586			-0.290	0.111	1.662			-0.177	0.033	1.397
-0.401	-0.177	1.625			-0.396	-0.121	1.679			-0.412	0.219	1.708			-0.437	0.374	1.713			-0.565	0.064	1.691			-0.645	-0.201	1.685			-0.685	-0.427	1.612			-0.689	-0.510	1.584			-0.290	0.112	1.662			-0.176	0.032	1.398
-0.401	-0.177	1.625			-0.396	-0.121	1.679			-0.411	0.219	1.708			-0.437	0.374	1.712			-0.565	0.064	1.691			-0.645	-0.201	1.685			-0.684	-0.423	1.613			-0.689	-0.506	1.586			-0.290	0.112	1.662			-0.176	0.032	1.398
-0.401	-0.177	1.625			-0.396	-0.121	1.679			-0.411	0.219	1.708			-0.437	0.374	1.712			-0.565	0.064	1.691			-0.645	-0.201	1.685			-0.684	-0.420	1.614			-0.689	-0.503	1.587			-0.290	0.112	1.662			-0.176	0.031	1.398
-0.401	-0.177	1.625			-0.396	-0.121	1.679			-0.411	0.219	1.708			-0.437	0.374	1.712			-0.564	0.064	1.691			-0.645	-0.201	1.685			-0.684	-0.418	1.615			-0.689	-0.500	1.588			-0.290	0.112	1.662			-0.176	0.031	1.398
-0.400	-0.177	1.625			-0.396	-0.121	1.679			-0.411	0.219	1.708			-0.437	0.374	1.712			-0.564	0.064	1.691			-0.645	-0.201	1.685			-0.683	-0.415	1.616			-0.689	-0.498	1.589			-0.290	0.112	1.662			-0.175	0.030	1.398
-0.400	-0.177	1.625			-0.396	-0.121	1.679			-0.411	0.219	1.708			-0.437	0.374	1.712			-0.564	0.063	1.691			-0.645	-0.201	1.685			-0.683	-0.413	1.617			-0.689	-0.496	1.590			-0.289	0.112	1.662			-0.175	0.030	1.399
-0.400	-0.177	1.625			-0.396	-0.121	1.679			-0.411	0.219	1.708			-0.437	0.374	1.712			-0.564	0.063	1.691			-0.645	-0.201	1.685			-0.682	-0.411	1.618			-0.689	-0.493	1.591			-0.289	0.112	1.662			-0.175	0.029	1.399
-0.400	-0.177	1.625			-0.396	-0.121	1.679			-0.411	0.219	1.708			-0.437	0.374	1.712			-0.564	0.063	1.691			-0.644	-0.201	1.685			-0.682	-0.411	1.617			-0.689	-0.494	1.591			-0.289	0.112	1.662			-0.175	0.029	1.399
-0.400	-0.177	1.625			-0.396	-0.121	1.679			-0.411	0.219	1.708			-0.436	0.374	1.712			-0.564	0.063	1.691			-0.644	-0.201	1.685			-0.682	-0.411	1.617			-0.689	-0.493	1.591			-0.289	0.112	1.662			-0.175	0.029	1.399
-0.400	-0.177	1.625			-0.396	-0.121	1.679			-0.411	0.219	1.708			-0.436	0.374	1.712			-0.564	0.063	1.691			-0.644	-0.201	1.685			-0.682	-0.410	1.618			-0.689	-0.493	1.591			-0.289	0.113	1.662			-0.174	0.028	1.399
-0.400	-0.177	1.625			-0.396	-0.121	1.679			-0.411	0.219	1.708			-0.436	0.374	1.712			-0.564	0.063	1.691			-0.644	-0.201	1.685			-0.682	-0.410	1.618			-0.689	-0.492	1.591			-0.289	0.113	1.662			-0.174	0.028	1.400
-0.400	-0.177	1.625			-0.396	-0.121	1.679			-0.411	0.219	1.708			-0.436	0.374	1.712			-0.564	0.063	1.691			-0.644	-0.201	1.685			-0.682	-0.409	1.618			-0.688	-0.492	1.592			-0.289	0.113	1.662			-0.174	0.027	1.400
-0.400	-0.177	1.625			-0.396	-0.121	1.679			-0.411	0.219	1.708			-0.436	0.374	1.712			-0.564	0.063	1.691			-0.644	-0.201	1.685			-0.684	-0.419	1.614			-0.689	-0.501	1.588			-0.289	0.113	1.662			-0.174	0.027	1.400
-0.400	-0.177	1.625			-0.396	-0.121	1.679			-0.411	0.219	1.709			-0.436	0.374	1.712			-0.564	0.063	1.691			-0.644	-0.202	1.685			-0.686	-0.425	1.611			-0.690	-0.508	1.586			-0.289	0.113	1.662			-0.174	0.027	1.400
-0.400	-0.177	1.625			-0.396	-0.121	1.679			-0.411	0.219	1.709			-0.436	0.374	1.712			-0.564	0.063	1.691			-0.644	-0.202	1.685			-0.688	-0.430	1.609			-0.691	-0.513	1.584			-0.289	0.113	1.662			-0.173	0.026	1.400
-0.400	-0.177	1.625			-0.396	-0.121	1.679			-0.411	0.219	1.709			-0.436	0.374	1.712			-0.564	0.063	1.691			-0.644	-0.202	1.685			-0.689	-0.434	1.607			-0.691	-0.517	1.582			-0.289	0.113	1.662			-0.173	0.026	1.401
-0.400	-0.177	1.625			-0.396	-0.121	1.679			-0.411	0.218	1.709			-0.435	0.373	1.712			-0.564	0.063	1.692			-0.644	-0.202	1.685			-0.690	-0.436	1.606			-0.692	-0.519	1.582			-0.289	0.113	1.662			-0.173	0.025	1.401
-0.400	-0.177	1.625			-0.396	-0.121	1.679			-0.411	0.218	1.709			-0.435	0.373	1.712			-0.563	0.063	1.692			-0.644	-0.202	1.685			-0.691	-0.438	1.605			-0.692	-0.521	1.581			-0.289	0.113	1.662			-0.172	0.025	1.401
-0.400	-0.177	1.625			-0.396	-0.121	1.679			-0.411	0.218	1.709			-0.435	0.373	1.712			-0.563	0.063	1.692			-0.644	-0.202	1.685			-0.690	-0.436	1.606			-0.692	-0.519	1.581			-0.289	0.113	1.662			-0.172	0.024	1.402
-0.400	-0.177	1.625			-0.396	-0.121	1.679			-0.411	0.218	1.709			-0.434	0.373	1.713			-0.563	0.063	1.692			-0.644	-0.202	1.685			-0.690	-0.435	1.607			-0.692	-0.518	1.582			-0.289	0.112	1.662			-0.172	0.023	1.402
-0.400	-0.177	1.625			-0.396	-0.121	1.679			-0.411	0.217	1.709			-0.434	0.372	1.713			-0.563	0.063	1.692			-0.643	-0.202	1.685			-0.690	-0.433	1.608			-0.692	-0.516	1.582			-0.289	0.112	1.662			-0.171	0.022	1.403
-0.400	-0.177	1.625			-0.396	-0.122	1.679			-0.411	0.217	1.709			-0.433	0.372	1.713			-0.563	0.063	1.692			-0.643	-0.202	1.685			-0.690	-0.431	1.609			-0.693	-0.514	1.582			-0.289	0.112	1.662			-0.171	0.022	1.403
-0.400	-0.178	1.626			-0.396	-0.122	1.679			-0.411	0.216	1.710			-0.433	0.372	1.713			-0.563	0.063	1.692			-0.643	-0.202	1.685			-0.690	-0.429	1.610			-0.693	-0.512	1.583			-0.288	0.112	1.662			-0.170	0.021	1.404
-0.400	-0.178	1.626			-0.396	-0.122	1.679			-0.411	0.216	1.710			-0.432	0.371	1.713			-0.563	0.063	1.692			-0.643	-0.202	1.685			-0.690	-0.427	1.610			-0.694	-0.509	1.583			-0.288	0.112	1.662			-0.170	0.020	1.404
-0.400	-0.178	1.626			-0.396	-0.122	1.679			-0.411	0.216	1.710			-0.431	0.371	1.713			-0.563	0.063	1.692			-0.643	-0.202	1.685			-0.690	-0.425	1.611			-0.694	-0.507	1.583			-0.288	0.111	1.662			-0.169	0.020	1.405
-0.400	-0.178	1.626			-0.396	-0.123	1.679			-0.411	0.215	1.710			-0.431	0.371	1.713			-0.563	0.063	1.692			-0.643	-0.202	1.685			-0.690	-0.423	1.611			-0.695	-0.505	1.583			-0.288	0.111	1.662			-0.169	0.019	1.405
-0.400	-0.178	1.626			-0.396	-0.123	1.679			-0.411	0.215	1.710			-0.430	0.370	1.713			-0.563	0.063	1.692			-0.643	-0.202	1.685			-0.690	-0.421	1.612			-0.695	-0.502	1.583			-0.288	0.111	1.662			-0.169	0.019	1.405
-0.400	-0.178	1.626			-0.396	-0.123	1.679			-0.411	0.215	1.710			-0.430	0.370	1.713			-0.563	0.063	1.692			-0.643	-0.202	1.685			-0.690	-0.418	1.612			-0.695	-0.499	1.584			-0.288	0.111	1.662			-0.169	0.019	1.405
-0.400	-0.179	1.626			-0.396	-0.123	1.679			-0.411	0.214	1.710			-0.430	0.370	1.713			-0.563	0.063	1.692			-0.643	-0.202	1.685			-0.689	-0.415	1.612			-0.696	-0.497	1.583			-0.288	0.111	1.662			-0.168	0.018	1.406
-0.400	-0.179	1.626			-0.396	-0.123	1.679			-0.411	0.214	1.710			-0.429	0.370	1.713			-0.563	0.064	1.692			-0.643	-0.202	1.685			-0.689	-0.412	1.612			-0.696	-0.493	1.583			-0.288	0.111	1.662			-0.168	0.018	1.406
-0.400	-0.179	1.626			-0.396	-0.123	1.679			-0.411	0.214	1.710			-0.429	0.370	1.713			-0.563	0.064	1.692			-0.643	-0.202	1.685			-0.690	-0.419	1.605			-0.697	-0.501	1.578			-0.288	0.111	1.662			-0.168	0.018	1.406
-0.400	-0.179	1.626			-0.396	-0.124	1.679			-0.411	0.214	1.710			-0.429	0.370	1.713			-0.563	0.064	1.691			-0.643	-0.201	1.685			-0.690	-0.424	1.600			-0.698	-0.505	1.574			-0.288	0.111	1.662			-0.168	0.018	1.406
-0.400	-0.179	1.626			-0.396	-0.124	1.679			-0.411	0.215	1.710			-0.429	0.371	1.713			-0.563	0.064	1.691			-0.643	-0.201	1.684			-0.691	-0.427	1.597			-0.698	-0.509	1.571			-0.288	0.111	1.662			-0.168	0.017	1.406
-0.400	-0.179	1.626			-0.396	-0.124	1.679			-0.411	0.215	1.710			-0.428	0.371	1.713			-0.563	0.064	1.691			-0.643	-0.201	1.684			-0.691	-0.429	1.594			-0.698	-0.511	1.569			-0.288	0.111	1.662			-0.168	0.017	1.406
-0.400	-0.179	1.626			-0.396	-0.124	1.679			-0.411	0.216	1.710			-0.428	0.372	1.713			-0.563	0.064	1.691			-0.643	-0.201	1.684			-0.691	-0.429	1.593			-0.698	-0.512	1.568			-0.288	0.111	1.662			-0.168	0.017	1.406
-0.400	-0.180	1.626			-0.396	-0.124	1.679			-0.411	0.217	1.710			-0.428	0.373	1.713			-0.563	0.064	1.691			-0.643	-0.201	1.684			-0.688	-0.423	1.596			-0.696	-0.506	1.569			-0.288	0.112	1.662			-0.168	0.017	1.406
-0.400	-0.180	1.625			-0.396	-0.124	1.679			-0.411	0.218	1.708			-0.428	0.374	1.713			-0.563	0.064	1.691			-0.642	-0.201	1.684			-0.686	-0.420	1.597			-0.694	-0.502	1.570			-0.288	0.112	1.661			-0.168	0.017	1.405
-0.400	-0.180	1.625			-0.395	-0.125	1.679			-0.412	0.213	1.705			-0.428	0.374	1.713			-0.562	0.064	1.691			-0.642	-0.202	1.684			-0.685	-0.419	1.597			-0.694	-0.501	1.569			-0.288	0.109	1.660			-0.168	0.016	1.403
-0.400	-0.181	1.625			-0.395	-0.126	1.678			-0.413	0.209	1.703			-0.428	0.374	1.713			-0.562	0.063	1.690			-0.642	-0.202	1.683			-0.685	-0.418	1.598			-0.694	-0.500	1.569			-0.289	0.107	1.658			-0.168	0.016	1.401
-0.400	-0.183	1.625			-0.395	-0.127	1.678			-0.413	0.206	1.701			-0.427	0.373	1.713			-0.562	0.063	1.690			-0.642	-0.202	1.683			-0.686	-0.424	1.597			-0.693	-0.505	1.567			-0.289	0.105	1.657			-0.168	0.015	1.399
-0.400	-0.185	1.624			-0.395	-0.129	1.677			-0.414	0.203	1.700			-0.427	0.373	1.713			-0.562	0.063	1.690			-0.642	-0.202	1.683			-0.685	-0.420	1.600			-0.692	-0.501	1.569			-0.290	0.103	1.656			-0.168	0.015	1.397
-0.400	-0.186	1.624			-0.395	-0.130	1.677			-0.415	0.201	1.698			-0.427	0.373	1.713			-0.562	0.063	1.690			-0.642	-0.202	1.683			-0.688	-0.426	1.600			-0.692	-0.505	1.567			-0.290	0.101	1.654			-0.168	0.014	1.396
-0.400	-0.188	1.624			-0.395	-0.132	1.676			-0.415	0.198	1.697			-0.427	0.372	1.713			-0.562	0.063	1.690			-0.642	-0.202	1.683			-0.689	-0.428	1.600			-0.693	-0.508	1.567			-0.291	0.099	1.653			-0.168	0.014	1.395
-0.400	-0.190	1.623			-0.395	-0.134	1.676			-0.416	0.196	1.696			-0.428	0.372	1.713			-0.562	0.063	1.690			-0.642	-0.202	1.683			-0.690	-0.432	1.600			-0.693	-0.511	1.566			-0.291	0.097	1.652			-0.168	0.013	1.393
-0.400	-0.193	1.623			-0.396	-0.137	1.675			-0.417	0.193	1.694			-0.428	0.372	1.713			-0.562	0.063	1.689			-0.642	-0.202	1.683			-0.692	-0.438	1.599			-0.693	-0.514	1.566			-0.292	0.094	1.651			-0.169	0.013	1.391
-0.400	-0.194	1.623			-0.396	-0.138	1.675			-0.420	0.188	1.691			-0.428	0.371	1.713			-0.562	0.063	1.689			-0.642	-0.202	1.683			-0.694	-0.443	1.598			-0.694	-0.518	1.566			-0.283	0.096	1.649			-0.169	0.013	1.389
-0.400	-0.196	1.623			-0.396	-0.140	1.674			-0.424	0.179	1.686			-0.428	0.371	1.713			-0.562	0.063	1.689			-0.642	-0.202	1.683			-0.692	-0.436	1.602			-0.693	-0.513	1.569			-0.276	0.096	1.647			-0.170	0.013	1.387
-0.400	-0.196	1.622			-0.396	-0.141	1.674			-0.426	0.177	1.684			-0.428	0.371	1.713			-0.562	0.063	1.689			-0.642	-0.202	1.683			-0.691	-0.432	1.605			-0.693	-0.510	1.571			-0.272	0.097	1.646			-0.171	0.013	1.385
-0.400	-0.197	1.622			-0.397	-0.142	1.674			-0.436	0.143	1.674			-0.428	0.357	1.713			-0.562	0.063	1.689			-0.642	-0.202	1.683			-0.692	-0.435	1.604			-0.693	-0.513	1.571			-0.269	0.098	1.645			-0.173	0.013	1.383
-0.400	-0.198	1.622			-0.397	-0.142	1.674			-0.443	0.128	1.670			-0.428	0.347	1.713			-0.563	0.063	1.689			-0.642	-0.202	1.683			-0.693	-0.437	1.603			-0.694	-0.516	1.570			-0.266	0.099	1.645			-0.174	0.012	1.382
-0.400	-0.198	1.622			-0.397	-0.143	1.673			-0.454	0.116	1.668			-0.429	0.338	1.714			-0.564	0.063	1.690			-0.642	-0.202	1.683			-0.693	-0.439	1.602			-0.694	-0.518	1.570			-0.264	0.100	1.645			-0.176	0.012	1.382
-0.401	-0.198	1.622			-0.398	-0.144	1.673			-0.458	0.106	1.665			-0.430	0.329	1.713			-0.565	0.063	1.690			-0.642	-0.202	1.683			-0.694	-0.440	1.601			-0.694	-0.520	1.569			-0.263	0.102	1.645			-0.172	0.006	1.390
-0.401	-0.198	1.622			-0.397	-0.143	1.673			-0.434	0.169	1.681			-0.428	0.350	1.714			-0.567	0.063	1.691			-0.642	-0.202	1.683			-0.693	-0.438	1.602			-0.694	-0.517	1.570			-0.263	0.103	1.645			-0.170	0.002	1.395
-0.400	-0.198	1.622			-0.397	-0.142	1.673			-0.424	0.194	1.688			-0.426	0.360	1.714			-0.568	0.063	1.692			-0.643	-0.202	1.683			-0.693	-0.436	1.602			-0.694	-0.516	1.570			-0.262	0.105	1.645			-0.168	-0.000	1.399
-0.399	-0.197	1.623			-0.396	-0.140	1.674			-0.421	0.203	1.691			-0.425	0.365	1.714			-0.568	0.063	1.692			-0.643	-0.202	1.683			-0.693	-0.435	1.602			-0.694	-0.516	1.570			-0.262	0.107	1.645			-0.168	-0.002	1.401
-0.399	-0.195	1.623			-0.395	-0.138	1.674			-0.419	0.208	1.692			-0.424	0.367	1.715			-0.570	0.064	1.693			-0.643	-0.201	1.683			-0.693	-0.435	1.602			-0.694	-0.516	1.570			-0.261	0.109	1.646			-0.167	-0.004	1.403
-0.398	-0.193	1.624			-0.394	-0.137	1.675			-0.418	0.210	1.694			-0.423	0.368	1.715			-0.572	0.064	1.693			-0.643	-0.201	1.683			-0.693	-0.435	1.602			-0.694	-0.516	1.570			-0.261	0.111	1.646			-0.167	-0.005	1.405
-0.397	-0.191	1.624			-0.393	-0.135	1.675			-0.418	0.212	1.695			-0.423	0.369	1.715			-0.573	0.064	1.694			-0.644	-0.200	1.683			-0.693	-0.435	1.601			-0.694	-0.516	1.570			-0.261	0.112	1.647			-0.168	-0.005	1.406
-0.396	-0.190	1.625			-0.392	-0.134	1.676			-0.417	0.213	1.696			-0.422	0.369	1.715			-0.578	0.062	1.695			-0.644	-0.200	1.683			-0.693	-0.436	1.600			-0.694	-0.517	1.569			-0.262	0.114	1.647			-0.169	-0.006	1.407
-0.396	-0.188	1.625			-0.392	-0.133	1.676			-0.417	0.214	1.698			-0.422	0.369	1.715			-0.582	0.059	1.696			-0.644	-0.200	1.683			-0.693	-0.436	1.600			-0.694	-0.517	1.569			-0.262	0.116	1.648			-0.169	-0.006	1.409
-0.395	-0.187	1.625			-0.391	-0.132	1.676			-0.417	0.215	1.699			-0.422	0.369	1.716			-0.584	0.058	1.697			-0.644	-0.200	1.683			-0.693	-0.437	1.599			-0.694	-0.518	1.569			-0.262	0.117	1.648			-0.171	-0.006	1.410
-0.395	-0.186	1.626			-0.391	-0.131	1.677			-0.416	0.215	1.700			-0.422	0.370	1.716			-0.587	0.054	1.696			-0.644	-0.200	1.683			-0.692	-0.437	1.599			-0.693	-0.518	1.568			-0.263	0.118	1.648			-0.173	-0.006	1.411
-0.394	-0.186	1.626			-0.390	-0.130	1.677			-0.416	0.215	1.702			-0.421	0.370	1.716			-0.590	0.050	1.696			-0.644	-0.200	1.683			-0.692	-0.437	1.598			-0.693	-0.519	1.568			-0.263	0.119	1.648			-0.175	-0.005	1.413
-0.394	-0.185	1.626			-0.390	-0.130	1.677			-0.416	0.215	1.703			-0.422	0.370	1.716			-0.592	0.047	1.696			-0.644	-0.201	1.683			-0.692	-0.438	1.597			-0.693	-0.520	1.567			-0.264	0.120	1.649			-0.177	-0.005	1.414
-0.394	-0.185	1.627			-0.390	-0.130	1.678			-0.416	0.215	1.704			-0.422	0.370	1.716			-0.594	0.044	1.696			-0.644	-0.201	1.683			-0.692	-0.439	1.597			-0.693	-0.521	1.566			-0.265	0.121	1.649			-0.179	-0.004	1.415
-0.394	-0.184	1.627			-0.389	-0.129	1.678			-0.416	0.214	1.705			-0.422	0.370	1.716			-0.596	0.041	1.696			-0.644	-0.202	1.683			-0.692	-0.440	1.596			-0.692	-0.522	1.566			-0.265	0.122	1.649			-0.181	-0.004	1.415
-0.393	-0.184	1.627			-0.389	-0.129	1.678			-0.416	0.214	1.706			-0.423	0.369	1.717			-0.598	0.038	1.696			-0.645	-0.202	1.683			-0.692	-0.441	1.596			-0.692	-0.522	1.565			-0.266	0.123	1.649			-0.183	-0.003	1.416
-0.393	-0.184	1.627			-0.389	-0.129	1.678			-0.416	0.214	1.707			-0.423	0.368	1.717			-0.599	0.036	1.696			-0.645	-0.203	1.683			-0.693	-0.442	1.595			-0.692	-0.523	1.565			-0.267	0.124	1.649			-0.185	-0.002	1.417
-0.393	-0.183	1.627			-0.389	-0.128	1.678			-0.416	0.213	1.708			-0.425	0.367	1.717			-0.600	0.033	1.696			-0.645	-0.204	1.683			-0.693	-0.443	1.595			-0.692	-0.524	1.564			-0.268	0.124	1.649			-0.187	-0.002	1.418
-0.393	-0.183	1.627			-0.389	-0.128	1.679			-0.416	0.213	1.709			-0.425	0.367	1.717			-0.602	0.031	1.696			-0.645	-0.205	1.683			-0.690	-0.436	1.599			-0.691	-0.517	1.568			-0.269	0.125	1.648			-0.188	-0.001	1.418
-0.393	-0.183	1.627			-0.388	-0.128	1.679			-0.416	0.212	1.709			-0.426	0.366	1.718			-0.603	0.029	1.696			-0.645	-0.206	1.683			-0.691	-0.439	1.599			-0.691	-0.519	1.568			-0.270	0.125	1.648			-0.190	-0.001	1.419
-0.393	-0.183	1.628			-0.388	-0.128	1.679			-0.416	0.212	1.710			-0.427	0.366	1.718			-0.604	0.027	1.696			-0.646	-0.207	1.683			-0.691	-0.441	1.598			-0.691	-0.520	1.567			-0.271	0.125	1.648			-0.191	-0.001	1.419
-0.393	-0.183	1.628			-0.388	-0.128	1.679			-0.416	0.211	1.710			-0.428	0.365	1.718			-0.605	0.025	1.696			-0.646	-0.208	1.684			-0.692	-0.443	1.598			-0.691	-0.521	1.567			-0.272	0.126	1.648			-0.193	-0.000	1.420
-0.392	-0.182	1.628			-0.388	-0.128	1.679			-0.416	0.211	1.711			-0.428	0.365	1.718			-0.606	0.022	1.697			-0.646	-0.209	1.684			-0.691	-0.437	1.601			-0.690	-0.516	1.570			-0.272	0.126	1.648			-0.194	0.000	1.420
-0.392	-0.182	1.628			-0.388	-0.127	1.679			-0.417	0.210	1.711			-0.429	0.364	1.718			-0.607	0.020	1.697			-0.646	-0.209	1.684			-0.689	-0.433	1.604			-0.690	-0.512	1.572			-0.273	0.126	1.648			-0.195	0.001	1.420
-0.392	-0.182	1.628			-0.388	-0.127	1.679			-0.417	0.209	1.712			-0.430	0.364	1.719			-0.609	0.017	1.698			-0.646	-0.210	1.684			-0.689	-0.430	1.606			-0.690	-0.509	1.574			-0.274	0.126	1.648			-0.196	0.001	1.421
-0.392	-0.182	1.628			-0.388	-0.127	1.679			-0.417	0.209	1.712			-0.430	0.364	1.719			-0.610	0.015	1.698			-0.646	-0.211	1.684			-0.688	-0.427	1.607			-0.690	-0.507	1.575			-0.275	0.127	1.648			-0.197	0.001	1.421
-0.392	-0.182	1.628			-0.388	-0.127	1.680			-0.417	0.208	1.713			-0.430	0.364	1.719			-0.611	0.013	1.699			-0.647	-0.211	1.684			-0.687	-0.425	1.609			-0.690	-0.505	1.576			-0.276	0.127	1.648			-0.198	0.002	1.421
-0.392	-0.182	1.628			-0.388	-0.127	1.680			-0.417	0.208	1.713			-0.431	0.364	1.719			-0.611	0.011	1.699			-0.647	-0.212	1.684			-0.687	-0.423	1.609			-0.690	-0.503	1.577			-0.276	0.127	1.648			-0.198	0.002	1.422
-0.392	-0.182	1.628			-0.387	-0.127	1.680			-0.417	0.207	1.713			-0.431	0.363	1.719			-0.612	0.009	1.699			-0.647	-0.212	1.685			-0.689	-0.430	1.605			-0.690	-0.506	1.575			-0.277	0.127	1.647			-0.199	0.002	1.422
-0.392	-0.182	1.628			-0.387	-0.127	1.680			-0.418	0.207	1.714			-0.432	0.363	1.719			-0.597	0.030	1.704			-0.647	-0.212	1.685			-0.690	-0.435	1.602			-0.690	-0.508	1.574			-0.278	0.127	1.647			-0.200	0.002	1.422
-0.392	-0.182	1.628			-0.387	-0.127	1.680			-0.418	0.206	1.714			-0.432	0.363	1.719			-0.589	0.041	1.707			-0.646	-0.211	1.685			-0.688	-0.430	1.603			-0.690	-0.505	1.575			-0.279	0.127	1.647			-0.201	0.003	1.422
-0.393	-0.182	1.629			-0.387	-0.127	1.680			-0.418	0.206	1.714			-0.433	0.363	1.720			-0.584	0.048	1.709			-0.646	-0.210	1.685			-0.689	-0.433	1.601			-0.690	-0.508	1.574			-0.279	0.127	1.647			-0.201	0.003	1.423
-0.393	-0.182	1.629			-0.388	-0.128	1.680			-0.418	0.205	1.714			-0.433	0.363	1.720			-0.581	0.054	1.711			-0.645	-0.208	1.685			-0.689	-0.435	1.600			-0.690	-0.510	1.573			-0.280	0.127	1.647			-0.202	0.003	1.423
-0.393	-0.183	1.629			-0.388	-0.128	1.680			-0.418	0.205	1.715			-0.433	0.363	1.720			-0.578	0.059	1.712			-0.644	-0.206	1.685			-0.690	-0.436	1.599			-0.690	-0.512	1.572			-0.280	0.127	1.647			-0.203	0.003	1.423
-0.393	-0.183	1.629			-0.388	-0.128	1.681			-0.419	0.204	1.715			-0.433	0.362	1.720			-0.575	0.064	1.713			-0.643	-0.204	1.686			-0.690	-0.437	1.598			-0.690	-0.513	1.571			-0.281	0.127	1.647			-0.204	0.004	1.423
-0.394	-0.184	1.629			-0.388	-0.128	1.681			-0.419	0.204	1.715			-0.434	0.362	1.720			-0.573	0.068	1.714			-0.643	-0.201	1.686			-0.690	-0.437	1.598			-0.690	-0.514	1.571			-0.282	0.127	1.647			-0.204	0.004	1.424
-0.394	-0.184	1.629			-0.388	-0.129	1.681			-0.419	0.203	1.715			-0.434	0.362	1.720			-0.571	0.071	1.715			-0.642	-0.199	1.686			-0.688	-0.433	1.601			-0.690	-0.511	1.572			-0.282	0.127	1.647			-0.205	0.004	1.424
-0.394	-0.184	1.629			-0.388	-0.129	1.681			-0.419	0.203	1.715			-0.434	0.362	1.720			-0.570	0.073	1.716			-0.641	-0.198	1.686			-0.688	-0.431	1.602			-0.690	-0.510	1.572			-0.283	0.126	1.647			-0.206	0.005	1.424
-0.395	-0.185	1.629			-0.388	-0.129	1.681			-0.419	0.203	1.716			-0.435	0.362	1.720			-0.569	0.075	1.716			-0.641	-0.196	1.686			-0.687	-0.428	1.604			-0.689	-0.508	1.573			-0.283	0.126	1.647			-0.207	0.005	1.424
-0.395	-0.185	1.629			-0.388	-0.130	1.681			-0.420	0.202	1.716			-0.435	0.362	1.721			-0.568	0.077	1.717			-0.640	-0.195	1.687			-0.686	-0.426	1.605			-0.689	-0.506	1.574			-0.284	0.126	1.647			-0.207	0.005	1.425
-0.395	-0.185	1.629			-0.389	-0.130	1.682			-0.420	0.202	1.716			-0.435	0.362	1.721			-0.567	0.079	1.717			-0.640	-0.193	1.687			-0.685	-0.423	1.607			-0.688	-0.503	1.576			-0.284	0.126	1.647			-0.208	0.006	1.425
-0.396	-0.186	1.630			-0.389	-0.130	1.682			-0.420	0.202	1.716			-0.435	0.362	1.721			-0.566	0.081	1.718			-0.639	-0.192	1.687			-0.684	-0.420	1.609			-0.688	-0.501	1.577			-0.285	0.126	1.647			-0.209	0.006	1.425
-0.396	-0.186	1.630			-0.389	-0.131	1.682			-0.420	0.201	1.716			-0.435	0.362	1.721			-0.565	0.082	1.718			-0.639	-0.191	1.687			-0.684	-0.423	1.608			-0.688	-0.503	1.576			-0.285	0.126	1.647			-0.210	0.006	1.426
-0.396	-0.186	1.630			-0.389	-0.131	1.682			-0.420	0.201	1.716			-0.436	0.362	1.721			-0.565	0.083	1.719			-0.639	-0.190	1.688			-0.685	-0.424	1.608			-0.688	-0.505	1.576			-0.285	0.126	1.647			-0.211	0.007	1.426
-0.397	-0.187	1.630			-0.389	-0.131	1.682			-0.420	0.201	1.716			-0.436	0.362	1.721			-0.564	0.085	1.719			-0.638	-0.190	1.688			-0.685	-0.424	1.608			-0.688	-0.505	1.576			-0.286	0.126	1.647			-0.211	0.007	1.426
-0.397	-0.187	1.630			-0.389	-0.131	1.682			-0.420	0.201	1.717			-0.436	0.362	1.721			-0.564	0.086	1.720			-0.638	-0.189	1.688			-0.685	-0.425	1.608			-0.687	-0.506	1.576			-0.286	0.125	1.647			-0.212	0.007	1.427
-0.397	-0.187	1.630			-0.390	-0.132	1.682			-0.420	0.200	1.717			-0.436	0.362	1.722			-0.564	0.087	1.720			-0.638	-0.188	1.689			-0.685	-0.426	1.609			-0.687	-0.507	1.576			-0.287	0.125	1.647			-0.213	0.008	1.427
-0.397	-0.188	1.630			-0.390	-0.132	1.683			-0.421	0.200	1.717			-0.436	0.362	1.722			-0.563	0.088	1.720			-0.637	-0.187	1.689			-0.684	-0.425	1.610			-0.687	-0.506	1.577			-0.287	0.125	1.647			-0.213	0.008	1.427
-0.398	-0.188	1.631			-0.390	-0.132	1.683			-0.421	0.200	1.717			-0.437	0.362	1.722			-0.563	0.089	1.721			-0.637	-0.187	1.689			-0.684	-0.425	1.610			-0.687	-0.506	1.577			-0.287	0.125	1.647			-0.214	0.008	1.428
-0.398	-0.188	1.631			-0.390	-0.132	1.683			-0.421	0.200	1.717			-0.437	0.362	1.722			-0.563	0.090	1.721			-0.637	-0.186	1.690			-0.684	-0.425	1.611			-0.687	-0.506	1.578			-0.288	0.125	1.647			-0.215	0.008	1.428
-0.398	-0.188	1.631			-0.390	-0.133	1.683			-0.421	0.200	1.717			-0.437	0.362	1.722			-0.562	0.090	1.721			-0.637	-0.185	1.690			-0.684	-0.425	1.612			-0.687	-0.506	1.578			-0.288	0.125	1.647			-0.215	0.009	1.428
-0.398	-0.188	1.631			-0.390	-0.133	1.683			-0.421	0.200	1.717			-0.437	0.362	1.722			-0.562	0.091	1.721			-0.636	-0.184	1.691			-0.683	-0.424	1.613			-0.687	-0.506	1.579			-0.288	0.125	1.646			-0.216	0.009	1.428
-0.398	-0.189	1.631			-0.390	-0.133	1.683			-0.421	0.199	1.717			-0.437	0.362	1.722			-0.562	0.092	1.722			-0.636	-0.184	1.691			-0.683	-0.424	1.614			-0.686	-0.505	1.580			-0.288	0.125	1.646			-0.216	0.009	1.429
-0.399	-0.189	1.631			-0.391	-0.133	1.684			-0.421	0.199	1.717			-0.437	0.362	1.722			-0.562	0.092	1.722			-0.636	-0.183	1.692			-0.683	-0.423	1.615			-0.686	-0.504	1.581			-0.289	0.125	1.646			-0.217	0.009	1.429
-0.399	-0.189	1.631			-0.391	-0.133	1.684			-0.421	0.199	1.718			-0.437	0.362	1.723			-0.561	0.093	1.722			-0.636	-0.183	1.692			-0.682	-0.421	1.617			-0.686	-0.502	1.582			-0.289	0.124	1.646			-0.217	0.009	1.429
-0.399	-0.189	1.632			-0.391	-0.133	1.684			-0.421	0.199	1.718			-0.437	0.362	1.723			-0.561	0.093	1.722			-0.635	-0.182	1.693			-0.682	-0.421	1.618			-0.686	-0.502	1.583			-0.289	0.124	1.646			-0.217	0.009	1.429
-0.399	-0.189	1.632			-0.391	-0.134	1.684			-0.421	0.199	1.718			-0.437	0.362	1.723			-0.561	0.094	1.722			-0.635	-0.182	1.693			-0.683	-0.423	1.617			-0.687	-0.506	1.582			-0.289	0.124	1.646			-0.218	0.010	1.430
-0.399	-0.189	1.632			-0.391	-0.134	1.684			-0.421	0.199	1.718			-0.437	0.362	1.723			-0.561	0.094	1.722			-0.635	-0.181	1.693			-0.683	-0.420	1.619			-0.687	-0.502	1.585			-0.290	0.124	1.646			-0.218	0.010	1.430
-0.399	-0.190	1.632			-0.391	-0.134	1.684			-0.421	0.199	1.718			-0.437	0.362	1.723			-0.561	0.095	1.722			-0.635	-0.181	1.694			-0.683	-0.417	1.621			-0.686	-0.499	1.586			-0.290	0.124	1.646			-0.218	0.010	1.430
-0.399	-0.190	1.632			-0.391	-0.134	1.685			-0.421	0.199	1.718			-0.437	0.362	1.723			-0.561	0.095	1.722			-0.635	-0.180	1.694			-0.682	-0.416	1.622			-0.686	-0.497	1.588			-0.290	0.124	1.646			-0.219	0.010	1.430
-0.400	-0.190	1.632			-0.391	-0.134	1.685			-0.421	0.199	1.718			-0.437	0.362	1.724			-0.561	0.095	1.722			-0.635	-0.180	1.694			-0.682	-0.414	1.623			-0.686	-0.495	1.589			-0.290	0.124	1.647			-0.219	0.010	1.431
-0.400	-0.190	1.633			-0.391	-0.134	1.685			-0.421	0.199	1.719			-0.437	0.361	1.724			-0.561	0.095	1.722			-0.635	-0.180	1.695			-0.682	-0.413	1.624			-0.686	-0.494	1.590			-0.290	0.124	1.647			-0.219	0.010	1.431
-0.400	-0.190	1.633			-0.391	-0.134	1.685			-0.421	0.198	1.719			-0.437	0.361	1.724			-0.561	0.096	1.722			-0.634	-0.180	1.695			-0.681	-0.412	1.624			-0.686	-0.493	1.590			-0.290	0.124	1.647			-0.219	0.010	1.431
-0.400	-0.190	1.633			-0.391	-0.134	1.685			-0.421	0.198	1.719			-0.437	0.361	1.724			-0.560	0.096	1.722			-0.634	-0.179	1.695			-0.681	-0.411	1.625			-0.686	-0.492	1.591			-0.290	0.124	1.647			-0.220	0.010	1.431
-0.400	-0.190	1.633			-0.391	-0.134	1.686			-0.421	0.198	1.719			-0.437	0.361	1.724			-0.560	0.096	1.722			-0.634	-0.179	1.695			-0.681	-0.410	1.625			-0.686	-0.491	1.591			-0.290	0.123	1.647			-0.220	0.010	1.431
-0.400	-0.190	1.633			-0.391	-0.135	1.686			-0.421	0.198	1.719			-0.437	0.361	1.725			-0.560	0.096	1.722			-0.634	-0.179	1.696			-0.681	-0.410	1.625			-0.686	-0.491	1.592			-0.290	0.123	1.647			-0.220	0.010	1.432
-0.400	-0.190	1.634			-0.391	-0.135	1.686			-0.421	0.198	1.720			-0.437	0.361	1.725			-0.560	0.096	1.722			-0.634	-0.179	1.696			-0.681	-0.411	1.625			-0.686	-0.492	1.592			-0.290	0.123	1.647			-0.220	0.010	1.432
-0.400	-0.190	1.634			-0.391	-0.135	1.686			-0.421	0.198	1.720			-0.437	0.361	1.725			-0.560	0.096	1.722			-0.634	-0.178	1.696			-0.681	-0.410	1.625			-0.686	-0.491	1.592			-0.290	0.123	1.647			-0.220	0.010	1.432
-0.400	-0.190	1.634			-0.392	-0.135	1.687			-0.421	0.198	1.720			-0.437	0.361	1.725			-0.561	0.096	1.722			-0.634	-0.178	1.696			-0.681	-0.410	1.626			-0.686	-0.491	1.592			-0.290	0.123	1.648			-0.220	0.010	1.432
-0.400	-0.190	1.634			-0.392	-0.135	1.687			-0.421	0.198	1.720			-0.437	0.361	1.725			-0.561	0.095	1.722			-0.634	-0.178	1.697			-0.680	-0.410	1.626			-0.686	-0.491	1.592			-0.290	0.123	1.648			-0.220	0.010	1.433
-0.400	-0.190	1.635			-0.392	-0.135	1.687			-0.421	0.198	1.721			-0.437	0.361	1.726			-0.561	0.095	1.722			-0.634	-0.178	1.697			-0.680	-0.410	1.626			-0.686	-0.490	1.593			-0.290	0.123	1.648			-0.221	0.010	1.433
-0.400	-0.190	1.635			-0.392	-0.135	1.688			-0.421	0.198	1.721			-0.437	0.361	1.726			-0.561	0.095	1.722			-0.633	-0.178	1.697			-0.680	-0.409	1.626			-0.686	-0.490	1.593			-0.290	0.123	1.648			-0.221	0.010	1.433
-0.400	-0.190	1.635			-0.392	-0.135	1.688			-0.421	0.198	1.721			-0.437	0.361	1.726			-0.561	0.095	1.722			-0.633	-0.178	1.697			-0.680	-0.409	1.627			-0.686	-0.490	1.593			-0.290	0.123	1.648			-0.221	0.010	1.433
-0.400	-0.191	1.635			-0.392	-0.135	1.688			-0.421	0.198	1.721			-0.437	0.361	1.726			-0.561	0.095	1.722			-0.633	-0.177	1.697			-0.680	-0.409	1.627			-0.686	-0.490	1.593			-0.290	0.123	1.649			-0.221	0.010	1.434
-0.400	-0.191	1.636			-0.392	-0.135	1.688			-0.421	0.198	1.722			-0.436	0.361	1.726			-0.561	0.095	1.722			-0.633	-0.177	1.698			-0.680	-0.409	1.627			-0.686	-0.489	1.594			-0.290	0.123	1.649			-0.221	0.010	1.434
-0.400	-0.191	1.636			-0.392	-0.135	1.689			-0.421	0.198	1.722			-0.436	0.361	1.727			-0.561	0.095	1.723			-0.633	-0.177	1.698			-0.680	-0.408	1.627			-0.686	-0.489	1.594			-0.290	0.122	1.649			-0.221	0.010	1.434
-0.400	-0.191	1.636			-0.392	-0.135	1.689			-0.421	0.198	1.722			-0.436	0.361	1.727			-0.562	0.095	1.723			-0.633	-0.177	1.698			-0.680	-0.408	1.627			-0.686	-0.489	1.594			-0.290	0.122	1.649			-0.221	0.010	1.434
-0.400	-0.191	1.637			-0.392	-0.135	1.689			-0.421	0.198	1.722			-0.436	0.361	1.727			-0.562	0.094	1.723			-0.633	-0.177	1.698			-0.680	-0.408	1.628			-0.686	-0.489	1.594			-0.290	0.122	1.650			-0.221	0.010	1.435
-0.400	-0.191	1.637			-0.392	-0.135	1.690			-0.421	0.198	1.723			-0.436	0.361	1.727			-0.562	0.094	1.723			-0.633	-0.177	1.698			-0.679	-0.408	1.628			-0.686	-0.488	1.595			-0.290	0.122	1.650			-0.221	0.010	1.435
-0.400	-0.191	1.637			-0.392	-0.135	1.690			-0.421	0.198	1.723			-0.436	0.361	1.727			-0.562	0.094	1.723			-0.633	-0.177	1.699			-0.680	-0.409	1.627			-0.686	-0.490	1.594			-0.290	0.122	1.650			-0.221	0.010	1.435
-0.400	-0.191	1.637			-0.392	-0.135	1.690			-0.421	0.198	1.723			-0.436	0.361	1.728			-0.562	0.094	1.723			-0.633	-0.177	1.699			-0.680	-0.411	1.626			-0.687	-0.492	1.593			-0.290	0.122	1.650			-0.221	0.010	1.435
-0.400	-0.191	1.638			-0.392	-0.135	1.690			-0.421	0.198	1.724			-0.436	0.361	1.728			-0.562	0.094	1.723			-0.633	-0.177	1.699			-0.680	-0.411	1.626			-0.687	-0.492	1.593			-0.290	0.122	1.651			-0.221	0.010	1.436
-0.400	-0.191	1.638			-0.392	-0.135	1.691			-0.421	0.198	1.724			-0.436	0.361	1.728			-0.562	0.094	1.723			-0.633	-0.177	1.699			-0.681	-0.413	1.626			-0.687	-0.493	1.593			-0.290	0.122	1.651			-0.220	0.010	1.436
-0.400	-0.191	1.638			-0.392	-0.135	1.691			-0.421	0.198	1.724			-0.436	0.361	1.728			-0.562	0.094	1.723			-0.633	-0.177	1.699			-0.681	-0.414	1.625			-0.687	-0.495	1.592			-0.289	0.122	1.651			-0.220	0.010	1.436
-0.400	-0.191	1.638			-0.392	-0.135	1.691			-0.421	0.198	1.724			-0.435	0.361	1.728			-0.562	0.093	1.723			-0.633	-0.177	1.699			-0.681	-0.414	1.625			-0.687	-0.495	1.592			-0.289	0.122	1.651			-0.220	0.010	1.437
-0.400	-0.191	1.638			-0.392	-0.135	1.691			-0.421	0.198	1.725			-0.435	0.361	1.728			-0.563	0.093	1.724			-0.633	-0.177	1.700			-0.681	-0.414	1.625			-0.687	-0.495	1.592			-0.289	0.122	1.651			-0.220	0.010	1.437
-0.400	-0.191	1.639			-0.392	-0.135	1.692			-0.421	0.198	1.725			-0.435	0.361	1.729			-0.563	0.093	1.724			-0.633	-0.177	1.700			-0.682	-0.419	1.623			-0.687	-0.501	1.590			-0.289	0.122	1.652			-0.221	0.010	1.437
-0.400	-0.191	1.639			-0.392	-0.135	1.692			-0.421	0.198	1.725			-0.435	0.360	1.729			-0.563	0.093	1.724			-0.633	-0.177	1.700			-0.682	-0.422	1.621			-0.687	-0.504	1.588			-0.289	0.122	1.652			-0.221	0.010	1.438
-0.400	-0.191	1.639			-0.392	-0.135	1.692			-0.421	0.198	1.725			-0.435	0.360	1.729			-0.563	0.093	1.724			-0.633	-0.177	1.700			-0.682	-0.425	1.619			-0.687	-0.507	1.587			-0.289	0.122	1.652			-0.221	0.010	1.438
-0.400	-0.191	1.639			-0.392	-0.135	1.692			-0.421	0.199	1.725			-0.435	0.360	1.729			-0.563	0.093	1.724			-0.633	-0.177	1.700			-0.682	-0.425	1.619			-0.686	-0.507	1.587			-0.289	0.122	1.652			-0.222	0.011	1.439
-0.400	-0.190	1.639			-0.392	-0.135	1.692			-0.421	0.199	1.726			-0.435	0.360	1.729			-0.563	0.092	1.724			-0.633	-0.177	1.700			-0.682	-0.428	1.617			-0.686	-0.510	1.586			-0.289	0.122	1.652			-0.255	0.012	1.440
-0.400	-0.190	1.640			-0.392	-0.135	1.692			-0.421	0.199	1.726			-0.435	0.360	1.729			-0.564	0.091	1.724			-0.633	-0.178	1.700			-0.682	-0.431	1.615			-0.685	-0.513	1.584			-0.289	0.122	1.653			-0.268	0.013	1.440
-0.400	-0.190	1.640			-0.392	-0.135	1.693			-0.420	0.199	1.726			-0.435	0.360	1.730			-0.565	0.090	1.724			-0.632	-0.179	1.700			-0.682	-0.435	1.613			-0.685	-0.517	1.582			-0.289	0.122	1.653			-0.277	0.013	1.441
-0.400	-0.190	1.640			-0.392	-0.135	1.693			-0.420	0.199	1.726			-0.435	0.360	1.730			-0.566	0.089	1.724			-0.632	-0.181	1.700			-0.682	-0.435	1.612			-0.684	-0.517	1.582			-0.289	0.122	1.653			-0.285	0.013	1.442
-0.400	-0.190	1.640			-0.392	-0.135	1.693			-0.420	0.199	1.726			-0.435	0.360	1.730			-0.567	0.087	1.724			-0.632	-0.182	1.699			-0.682	-0.438	1.611			-0.683	-0.520	1.580			-0.289	0.123	1.653			-0.290	0.014	1.442
-0.400	-0.189	1.641			-0.392	-0.135	1.693			-0.420	0.199	1.727			-0.435	0.360	1.730			-0.568	0.085	1.725			-0.632	-0.184	1.699			-0.682	-0.441	1.609			-0.683	-0.523	1.579			-0.289	0.123	1.653			-0.294	0.014	1.443
-0.401	-0.189	1.641			-0.392	-0.134	1.694			-0.421	0.199	1.727			-0.435	0.360	1.731			-0.570	0.084	1.725			-0.632	-0.186	1.699			-0.681	-0.443	1.608			-0.682	-0.525	1.578			-0.289	0.123	1.654			-0.297	0.015	1.443
-0.401	-0.188	1.641			-0.392	-0.134	1.694			-0.421	0.199	1.727			-0.435	0.360	1.731			-0.571	0.082	1.725			-0.632	-0.188	1.698			-0.681	-0.444	1.608			-0.681	-0.526	1.577			-0.289	0.123	1.654			-0.299	0.016	1.444
-0.401	-0.187	1.642			-0.393	-0.133	1.694			-0.421	0.199	1.727			-0.436	0.360	1.731			-0.572	0.080	1.725			-0.632	-0.190	1.698			-0.679	-0.443	1.609			-0.679	-0.525	1.578			-0.289	0.123	1.654			-0.302	0.017	1.444
-0.401	-0.187	1.642			-0.393	-0.133	1.694			-0.421	0.199	1.727			-0.436	0.360	1.731			-0.573	0.079	1.725			-0.632	-0.191	1.698			-0.677	-0.440	1.611			-0.677	-0.522	1.580			-0.290	0.123	1.654			-0.303	0.018	1.445
-0.401	-0.187	1.642			-0.393	-0.133	1.695			-0.421	0.199	1.727			-0.437	0.360	1.732			-0.574	0.077	1.725			-0.632	-0.193	1.698			-0.677	-0.444	1.610			-0.676	-0.526	1.579			-0.290	0.123	1.655			-0.305	0.019	1.446
-0.402	-0.186	1.642			-0.393	-0.132	1.695			-0.421	0.199	1.727			-0.438	0.360	1.732			-0.574	0.076	1.725			-0.632	-0.194	1.698			-0.677	-0.447	1.609			-0.675	-0.529	1.578			-0.290	0.123	1.655			-0.306	0.020	1.446
-0.402	-0.186	1.642			-0.393	-0.132	1.695			-0.421	0.199	1.728			-0.439	0.360	1.732			-0.575	0.075	1.726			-0.633	-0.195	1.698			-0.677	-0.450	1.609			-0.674	-0.531	1.578			-0.292	0.125	1.656			-0.307	0.022	1.447
-0.402	-0.186	1.642			-0.393	-0.132	1.695			-0.421	0.199	1.728			-0.440	0.360	1.733			-0.576	0.074	1.726			-0.633	-0.197	1.697			-0.677	-0.452	1.608			-0.673	-0.533	1.577			-0.293	0.126	1.657			-0.307	0.023	1.448
-0.402	-0.185	1.642			-0.394	-0.132	1.695			-0.421	0.199	1.728			-0.441	0.359	1.733			-0.577	0.073	1.726			-0.633	-0.198	1.697			-0.677	-0.453	1.608			-0.672	-0.535	1.577			-0.295	0.126	1.657			-0.308	0.024	1.448
-0.402	-0.185	1.643			-0.394	-0.132	1.695			-0.421	0.199	1.728			-0.442	0.359	1.733			-0.577	0.072	1.726			-0.633	-0.198	1.697			-0.677	-0.455	1.608			-0.672	-0.536	1.577			-0.296	0.128	1.658			-0.308	0.025	1.448
-0.402	-0.185	1.643			-0.394	-0.131	1.695			-0.421	0.199	1.728			-0.443	0.359	1.734			-0.578	0.072	1.726			-0.633	-0.199	1.697			-0.677	-0.456	1.608			-0.671	-0.537	1.577			-0.297	0.128	1.659			-0.308	0.026	1.449
-0.402	-0.185	1.643			-0.394	-0.131	1.695			-0.421	0.199	1.728			-0.443	0.359	1.734			-0.578	0.071	1.726			-0.633	-0.200	1.698			-0.675	-0.446	1.613			-0.671	-0.527	1.581			-0.298	0.129	1.659			-0.308	0.027	1.449
-0.402	-0.185	1.643			-0.394	-0.131	1.695			-0.421	0.199	1.728			-0.444	0.359	1.734			-0.579	0.070	1.726			-0.633	-0.201	1.698			-0.673	-0.440	1.616			-0.671	-0.521	1.584			-0.298	0.129	1.659			-0.307	0.028	1.450
-0.403	-0.185	1.643			-0.394	-0.131	1.696			-0.422	0.199	1.728			-0.445	0.359	1.735			-0.579	0.070	1.727			-0.633	-0.201	1.698			-0.672	-0.433	1.619			-0.671	-0.514	1.587			-0.298	0.129	1.659			-0.307	0.028	1.450
-0.403	-0.185	1.643			-0.394	-0.131	1.696			-0.422	0.199	1.729			-0.445	0.359	1.735			-0.580	0.069	1.727			-0.633	-0.202	1.698			-0.673	-0.435	1.618			-0.672	-0.516	1.587			-0.298	0.129	1.660			-0.307	0.029	1.450
-0.403	-0.185	1.643			-0.394	-0.131	1.696			-0.422	0.199	1.729			-0.446	0.358	1.735			-0.580	0.068	1.727			-0.633	-0.203	1.698			-0.674	-0.436	1.617			-0.673	-0.517	1.586			-0.298	0.129	1.660			-0.307	0.029	1.450
-0.403	-0.185	1.643			-0.394	-0.131	1.696			-0.422	0.199	1.729			-0.446	0.358	1.735			-0.580	0.068	1.727			-0.633	-0.203	1.698			-0.675	-0.438	1.616			-0.674	-0.519	1.586			-0.298	0.129	1.660			-0.306	0.030	1.451
-0.403	-0.184	1.643			-0.394	-0.131	1.696			-0.422	0.199	1.729			-0.447	0.358	1.735			-0.581	0.068	1.727			-0.634	-0.204	1.698			-0.676	-0.439	1.615			-0.674	-0.520	1.585			-0.299	0.130	1.660			-0.306	0.030	1.451
-0.403	-0.184	1.643			-0.394	-0.131	1.696			-0.422	0.199	1.729			-0.447	0.358	1.735			-0.581	0.067	1.727			-0.634	-0.204	1.698			-0.677	-0.441	1.614			-0.675	-0.522	1.584			-0.299	0.130	1.660			-0.305	0.031	1.451
-0.403	-0.184	1.643			-0.395	-0.131	1.696			-0.422	0.199	1.729			-0.447	0.358	1.735			-0.581	0.067	1.727			-0.634	-0.205	1.698			-0.677	-0.443	1.613			-0.676	-0.524	1.583			-0.299	0.130	1.661			-0.304	0.031	1.451
-0.403	-0.184	1.643			-0.395	-0.131	1.696			-0.423	0.199	1.729			-0.448	0.358	1.736			-0.582	0.066	1.727			-0.634	-0.205	1.698			-0.678	-0.444	1.612			-0.676	-0.526	1.583			-0.299	0.130	1.661			-0.304	0.031	1.451
-0.403	-0.184	1.643			-0.395	-0.130	1.696			-0.423	0.199	1.729			-0.448	0.358	1.736			-0.582	0.066	1.727			-0.634	-0.205	1.698			-0.676	-0.437	1.614			-0.676	-0.519	1.585			-0.299	0.130	1.661			-0.303	0.031	1.451
-0.403	-0.184	1.644			-0.395	-0.130	1.696			-0.423	0.199	1.729			-0.448	0.358	1.736			-0.582	0.066	1.727			-0.634	-0.206	1.698			-0.674	-0.432	1.616			-0.676	-0.514	1.586			-0.299	0.130	1.661			-0.302	0.032	1.451
-0.403	-0.184	1.644			-0.395	-0.130	1.696			-0.423	0.199	1.729			-0.448	0.358	1.736			-0.582	0.066	1.727			-0.634	-0.206	1.698			-0.673	-0.429	1.618			-0.675	-0.510	1.587			-0.299	0.130	1.661			-0.302	0.032	1.452
-0.403	-0.183	1.644			-0.395	-0.130	1.696			-0.423	0.199	1.729			-0.449	0.358	1.736			-0.583	0.065	1.727			-0.634	-0.206	1.698			-0.675	-0.435	1.614			-0.676	-0.516	1.583			-0.299	0.130	1.661			-0.301	0.032	1.452
-0.403	-0.183	1.644			-0.395	-0.130	1.696			-0.423	0.199	1.729			-0.449	0.358	1.736			-0.583	0.065	1.727			-0.634	-0.207	1.698			-0.676	-0.439	1.612			-0.676	-0.520	1.581			-0.299	0.129	1.662			-0.301	0.032	1.452
-0.403	-0.183	1.644			-0.395	-0.130	1.697			-0.423	0.199	1.729			-0.449	0.358	1.736			-0.583	0.065	1.727			-0.634	-0.207	1.698			-0.677	-0.442	1.610			-0.676	-0.523	1.579			-0.299	0.129	1.662			-0.300	0.032	1.452
-0.404	-0.183	1.644			-0.395	-0.129	1.697			-0.423	0.199	1.730			-0.449	0.358	1.736			-0.583	0.065	1.727			-0.634	-0.207	1.698			-0.677	-0.444	1.609			-0.676	-0.525	1.577			-0.299	0.129	1.662			-0.300	0.032	1.452
-0.404	-0.183	1.644			-0.395	-0.129	1.697			-0.424	0.199	1.730			-0.449	0.358	1.736			-0.583	0.064	1.727			-0.634	-0.207	1.698			-0.678	-0.446	1.608			-0.676	-0.527	1.576			-0.300	0.129	1.662			-0.299	0.032	1.452
-0.404	-0.183	1.644			-0.395	-0.129	1.697			-0.424	0.199	1.730			-0.450	0.358	1.736			-0.583	0.064	1.727			-0.634	-0.208	1.698			-0.678	-0.448	1.607			-0.676	-0.528	1.575			-0.300	0.129	1.662			-0.299	0.032	1.452
-0.404	-0.183	1.644			-0.395	-0.129	1.697			-0.424	0.199	1.730			-0.450	0.358	1.736			-0.583	0.064	1.727			-0.634	-0.208	1.698			-0.679	-0.449	1.606			-0.676	-0.529	1.574			-0.300	0.129	1.662			-0.298	0.032	1.452
-0.404	-0.182	1.644			-0.395	-0.129	1.697			-0.424	0.199	1.730			-0.450	0.358	1.736			-0.584	0.064	1.728			-0.634	-0.208	1.698			-0.679	-0.450	1.605			-0.676	-0.531	1.574			-0.300	0.129	1.662			-0.298	0.032	1.452
-0.404	-0.182	1.644			-0.396	-0.129	1.697			-0.424	0.199	1.730			-0.450	0.358	1.736			-0.584	0.064	1.728			-0.634	-0.208	1.698			-0.676	-0.442	1.609			-0.675	-0.522	1.576			-0.300	0.129	1.662			-0.297	0.032	1.452
-0.404	-0.182	1.644			-0.396	-0.129	1.697			-0.424	0.199	1.730			-0.450	0.358	1.737			-0.584	0.063	1.728			-0.634	-0.208	1.698			-0.677	-0.443	1.608			-0.675	-0.524	1.576			-0.300	0.129	1.662			-0.297	0.032	1.452
-0.404	-0.182	1.644			-0.396	-0.129	1.697			-0.424	0.199	1.730			-0.450	0.358	1.737			-0.584	0.063	1.728			-0.634	-0.209	1.698			-0.678	-0.445	1.607			-0.675	-0.525	1.575			-0.300	0.129	1.663			-0.297	0.032	1.452
-0.404	-0.182	1.644			-0.396	-0.129	1.697			-0.424	0.200	1.730			-0.450	0.358	1.737			-0.584	0.063	1.728			-0.634	-0.209	1.698			-0.678	-0.446	1.607			-0.674	-0.526	1.574			-0.300	0.129	1.663			-0.296	0.032	1.452
-0.404	-0.182	1.644			-0.396	-0.129	1.697			-0.424	0.200	1.730			-0.451	0.358	1.737			-0.584	0.063	1.728			-0.635	-0.209	1.698			-0.678	-0.447	1.606			-0.674	-0.527	1.573			-0.300	0.129	1.663			-0.296	0.032	1.453
-0.404	-0.182	1.644			-0.396	-0.129	1.697			-0.424	0.200	1.730			-0.451	0.358	1.737			-0.584	0.063	1.728			-0.635	-0.209	1.698			-0.675	-0.436	1.611			-0.674	-0.517	1.577			-0.300	0.129	1.663			-0.296	0.032	1.453
-0.404	-0.182	1.644			-0.396	-0.129	1.697			-0.424	0.200	1.730			-0.451	0.358	1.737			-0.584	0.063	1.728			-0.635	-0.209	1.698			-0.676	-0.438	1.610			-0.674	-0.519	1.577			-0.300	0.128	1.663			-0.295	0.032	1.453
-0.404	-0.182	1.644			-0.396	-0.128	1.697			-0.424	0.200	1.730			-0.451	0.358	1.737			-0.584	0.063	1.728			-0.635	-0.209	1.698			-0.674	-0.433	1.613			-0.674	-0.513	1.579			-0.300	0.128	1.663			-0.295	0.032	1.453
-0.404	-0.182	1.644			-0.396	-0.128	1.697			-0.425	0.200	1.730			-0.451	0.358	1.737			-0.584	0.063	1.728			-0.635	-0.209	1.698			-0.675	-0.436	1.611			-0.674	-0.516	1.578			-0.300	0.128	1.663			-0.295	0.031	1.453
-0.404	-0.182	1.644			-0.396	-0.128	1.697			-0.425	0.200	1.730			-0.451	0.358	1.737			-0.585	0.063	1.728			-0.635	-0.210	1.698			-0.676	-0.438	1.610			-0.674	-0.518	1.577			-0.300	0.128	1.663			-0.294	0.031	1.453
-0.404	-0.182	1.644			-0.396	-0.128	1.697			-0.425	0.200	1.730			-0.451	0.358	1.737			-0.585	0.062	1.728			-0.635	-0.210	1.698			-0.674	-0.430	1.615			-0.674	-0.510	1.580			-0.300	0.128	1.663			-0.294	0.031	1.453
-0.404	-0.182	1.645			-0.396	-0.128	1.697			-0.425	0.200	1.730			-0.451	0.357	1.737			-0.585	0.062	1.728			-0.635	-0.210	1.698			-0.674	-0.428	1.615			-0.674	-0.509	1.581			-0.300	0.128	1.663			-0.294	0.031	1.453
-0.404	-0.182	1.645			-0.396	-0.128	1.697			-0.425	0.200	1.730			-0.451	0.358	1.737			-0.585	0.063	1.728			-0.635	-0.210	1.698			-0.675	-0.431	1.614			-0.674	-0.511	1.580			-0.300	0.128	1.663			-0.294	0.030	1.453
-0.404	-0.182	1.645			-0.396	-0.128	1.697			-0.425	0.200	1.730			-0.451	0.358	1.737			-0.584	0.063	1.728			-0.635	-0.209	1.698			-0.675	-0.432	1.613			-0.675	-0.512	1.580			-0.301	0.128	1.663			-0.297	0.030	1.453
-0.404	-0.182	1.645			-0.396	-0.128	1.697			-0.425	0.200	1.730			-0.451	0.358	1.737			-0.584	0.065	1.728			-0.635	-0.208	1.698			-0.675	-0.433	1.613			-0.675	-0.513	1.579			-0.301	0.129	1.663			-0.298	0.029	1.453
-0.404	-0.182	1.645			-0.396	-0.128	1.697			-0.425	0.200	1.730			-0.451	0.358	1.737			-0.583	0.066	1.729			-0.635	-0.206	1.698			-0.676	-0.433	1.613			-0.675	-0.514	1.579			-0.301	0.129	1.663			-0.300	0.029	1.453
-0.404	-0.182	1.645			-0.396	-0.128	1.697			-0.425	0.200	1.730			-0.451	0.358	1.737			-0.582	0.067	1.729			-0.635	-0.205	1.699			-0.677	-0.437	1.611			-0.676	-0.517	1.578			-0.301	0.130	1.663			-0.297	0.031	1.451
-0.404	-0.182	1.645			-0.396	-0.128	1.697			-0.425	0.200	1.730			-0.451	0.358	1.737			-0.582	0.067	1.729			-0.635	-0.205	1.699			-0.677	-0.437	1.611			-0.676	-0.517	1.578			-0.301	0.130	1.663			-0.297	0.031	1.451
-0.403	-0.182	1.645			-0.396	-0.128	1.697			-0.425	0.200	1.730			-0.451	0.358	1.737			-0.582	0.067	1.730			-0.635	-0.205	1.699			-0.677	-0.436	1.611			-0.676	-0.517	1.579			-0.300	0.131	1.663			-0.295	0.033	1.449
-0.403	-0.182	1.645			-0.396	-0.128	1.698			-0.425	0.200	1.731			-0.451	0.358	1.737			-0.582	0.067	1.730			-0.635	-0.205	1.699			-0.677	-0.436	1.611			-0.676	-0.517	1.579			-0.300	0.132	1.664			-0.293	0.035	1.448
-0.403	-0.182	1.645			-0.396	-0.128	1.698			-0.425	0.200	1.731			-0.451	0.358	1.737			-0.597	0.043	1.730			-0.636	-0.208	1.699			-0.677	-0.435	1.612			-0.676	-0.516	1.579			-0.299	0.132	1.664			-0.292	0.037	1.447
-0.403	-0.182	1.645			-0.395	-0.128	1.698			-0.425	0.200	1.731			-0.451	0.358	1.737			-0.604	0.032	1.730			-0.637	-0.211	1.699			-0.677	-0.435	1.612			-0.677	-0.516	1.579			-0.298	0.132	1.665			-0.292	0.039	1.445
-0.403	-0.182	1.645			-0.395	-0.128	1.698			-0.425	0.200	1.731			-0.451	0.358	1.737			-0.607	0.027	1.730			-0.637	-0.213	1.699			-0.678	-0.435	1.612			-0.677	-0.516	1.579			-0.298	0.132	1.665			-0.293	0.041	1.443
-0.403	-0.182	1.645			-0.395	-0.128	1.698			-0.426	0.200	1.731			-0.451	0.358	1.737			-0.613	0.020	1.732			-0.638	-0.215	1.699			-0.678	-0.436	1.611			-0.677	-0.517	1.579			-0.297	0.132	1.665			-0.294	0.043	1.440
-0.403	-0.182	1.645			-0.395	-0.128	1.698			-0.426	0.200	1.731			-0.451	0.358	1.737			-0.607	0.036	1.739			-0.638	-0.213	1.699			-0.678	-0.436	1.611			-0.677	-0.517	1.579			-0.297	0.132	1.666			-0.296	0.044	1.438
-0.403	-0.182	1.645			-0.395	-0.128	1.698			-0.426	0.200	1.731			-0.451	0.358	1.737			-0.603	0.046	1.743			-0.638	-0.211	1.700			-0.678	-0.436	1.611			-0.677	-0.517	1.579			-0.296	0.132	1.666			-0.297	0.045	1.436
-0.402	-0.182	1.645			-0.395	-0.128	1.698			-0.426	0.200	1.731			-0.451	0.358	1.738			-0.601	0.051	1.745			-0.638	-0.210	1.700			-0.677	-0.432	1.612			-0.677	-0.513	1.580			-0.296	0.132	1.666			-0.298	0.046	1.434
-0.402	-0.182	1.645			-0.395	-0.128	1.698			-0.426	0.200	1.731			-0.451	0.358	1.738			-0.599	0.056	1.747			-0.638	-0.209	1.700			-0.677	-0.430	1.613			-0.677	-0.510	1.581			-0.295	0.132	1.667			-0.300	0.047	1.432
-0.402	-0.182	1.645			-0.395	-0.128	1.698			-0.426	0.200	1.731			-0.451	0.358	1.738			-0.597	0.060	1.748			-0.638	-0.207	1.701			-0.676	-0.428	1.614			-0.677	-0.509	1.581			-0.295	0.132	1.667			-0.301	0.047	1.431
-0.402	-0.182	1.645			-0.395	-0.128	1.698			-0.426	0.200	1.731			-0.451	0.358	1.738			-0.595	0.064	1.749			-0.638	-0.205	1.701			-0.676	-0.427	1.615			-0.677	-0.508	1.582			-0.295	0.132	1.667			-0.302	0.048	1.429
-0.402	-0.182	1.645			-0.395	-0.128	1.698			-0.426	0.200	1.732			-0.451	0.358	1.738			-0.594	0.066	1.750			-0.638	-0.203	1.702			-0.676	-0.426	1.615			-0.677	-0.507	1.582			-0.295	0.132	1.667			-0.303	0.048	1.428
-0.402	-0.182	1.646			-0.395	-0.128	1.698			-0.426	0.200	1.732			-0.451	0.358	1.738			-0.592	0.069	1.750			-0.638	-0.202	1.702			-0.676	-0.426	1.615			-0.677	-0.507	1.582			-0.294	0.132	1.668			-0.304	0.048	1.427
-0.402	-0.182	1.646			-0.394	-0.128	1.698			-0.426	0.200	1.732			-0.451	0.358	1.738			-0.591	0.071	1.751			-0.637	-0.200	1.703			-0.676	-0.426	1.615			-0.677	-0.507	1.582			-0.294	0.132	1.668			-0.305	0.048	1.426
-0.402	-0.182	1.646			-0.394	-0.128	1.699			-0.426	0.200	1.732			-0.451	0.358	1.738			-0.590	0.073	1.751			-0.637	-0.199	1.703			-0.676	-0.426	1.615			-0.677	-0.507	1.582			-0.294	0.132	1.668			-0.305	0.048	1.425
-0.402	-0.181	1.646			-0.394	-0.128	1.699			-0.426	0.200	1.732			-0.450	0.359	1.738			-0.589	0.075	1.751			-0.637	-0.198	1.703			-0.676	-0.426	1.616			-0.678	-0.507	1.583			-0.294	0.132	1.668			-0.306	0.048	1.424
-0.402	-0.181	1.646			-0.394	-0.128	1.699			-0.426	0.200	1.732			-0.450	0.359	1.738			-0.588	0.076	1.751			-0.637	-0.197	1.704			-0.676	-0.426	1.616			-0.678	-0.507	1.583			-0.294	0.132	1.668			-0.307	0.048	1.423
-0.402	-0.181	1.646			-0.394	-0.128	1.699			-0.427	0.200	1.732			-0.450	0.359	1.738			-0.587	0.077	1.751			-0.637	-0.196	1.704			-0.676	-0.426	1.616			-0.678	-0.507	1.583			-0.294	0.132	1.668			-0.307	0.048	1.423
-0.402	-0.181	1.647			-0.394	-0.127	1.699			-0.427	0.200	1.732			-0.450	0.359	1.738			-0.586	0.079	1.752			-0.637	-0.195	1.704			-0.676	-0.426	1.616			-0.678	-0.506	1.583			-0.294	0.133	1.669			-0.308	0.048	1.422
-0.402	-0.180	1.647			-0.394	-0.127	1.700			-0.427	0.200	1.733			-0.450	0.359	1.738			-0.586	0.080	1.752			-0.637	-0.194	1.705			-0.676	-0.426	1.617			-0.678	-0.506	1.583			-0.294	0.133	1.669			-0.309	0.048	1.421
-0.402	-0.180	1.647			-0.394	-0.127	1.700			-0.427	0.200	1.733			-0.450	0.359	1.738			-0.585	0.081	1.752			-0.637	-0.194	1.705			-0.676	-0.426	1.617			-0.678	-0.506	1.584			-0.293	0.133	1.669			-0.309	0.048	1.421
-0.402	-0.180	1.647			-0.394	-0.127	1.700			-0.427	0.200	1.733			-0.450	0.359	1.739			-0.584	0.081	1.752			-0.637	-0.193	1.705			-0.676	-0.426	1.617			-0.678	-0.506	1.584			-0.293	0.133	1.669			-0.310	0.048	1.420
-0.402	-0.180	1.648			-0.394	-0.126	1.700			-0.427	0.200	1.733			-0.450	0.359	1.739			-0.584	0.082	1.752			-0.637	-0.192	1.705			-0.676	-0.426	1.617			-0.678	-0.507	1.584			-0.293	0.133	1.669			-0.310	0.048	1.420
-0.402	-0.179	1.648			-0.394	-0.126	1.700			-0.427	0.200	1.733			-0.450	0.359	1.739			-0.584	0.083	1.752			-0.637	-0.192	1.706			-0.676	-0.425	1.618			-0.678	-0.506	1.585			-0.293	0.133	1.669			-0.311	0.048	1.420
-0.402	-0.179	1.648			-0.394	-0.126	1.701			-0.427	0.200	1.733			-0.450	0.359	1.739			-0.583	0.083	1.752			-0.637	-0.191	1.706			-0.676	-0.425	1.618			-0.678	-0.505	1.585			-0.293	0.133	1.669			-0.311	0.047	1.419
-0.402	-0.179	1.648			-0.394	-0.126	1.701			-0.427	0.200	1.733			-0.450	0.359	1.739			-0.583	0.084	1.752			-0.637	-0.191	1.706			-0.676	-0.424	1.619			-0.678	-0.505	1.585			-0.293	0.133	1.669			-0.311	0.047	1.419
-0.402	-0.178	1.648			-0.394	-0.126	1.701			-0.427	0.200	1.733			-0.450	0.359	1.739			-0.583	0.084	1.753			-0.637	-0.191	1.706			-0.676	-0.424	1.619			-0.678	-0.505	1.586			-0.293	0.133	1.670			-0.312	0.047	1.419
-0.402	-0.178	1.649			-0.394	-0.125	1.701			-0.427	0.200	1.734			-0.450	0.359	1.739			-0.583	0.085	1.753			-0.637	-0.190	1.706			-0.676	-0.425	1.619			-0.678	-0.505	1.586			-0.293	0.133	1.670			-0.312	0.047	1.419
-0.402	-0.178	1.649			-0.394	-0.125	1.701			-0.427	0.200	1.734			-0.450	0.359	1.739			-0.589	0.075	1.749			-0.638	-0.196	1.706			-0.676	-0.425	1.619			-0.678	-0.506	1.586			-0.293	0.133	1.670			-0.312	0.047	1.419
-0.402	-0.178	1.649			-0.394	-0.125	1.701			-0.427	0.200	1.734			-0.450	0.360	1.739			-0.593	0.072	1.749			-0.639	-0.199	1.707			-0.676	-0.427	1.619			-0.678	-0.507	1.585			-0.293	0.133	1.670			-0.312	0.047	1.418
-0.402	-0.177	1.650			-0.394	-0.124	1.702			-0.427	0.200	1.734			-0.450	0.360	1.739			-0.594	0.071	1.749			-0.640	-0.200	1.707			-0.676	-0.426	1.620			-0.678	-0.506	1.586			-0.292	0.134	1.670			-0.308	0.047	1.417
-0.402	-0.176	1.650			-0.394	-0.124	1.702			-0.427	0.200	1.734			-0.449	0.360	1.740			-0.596	0.070	1.749			-0.640	-0.202	1.707			-0.676	-0.425	1.621			-0.678	-0.506	1.587			-0.291	0.135	1.669			-0.296	0.047	1.415
-0.402	-0.176	1.650			-0.394	-0.123	1.703			-0.427	0.201	1.734			-0.449	0.360	1.740			-0.597	0.069	1.749			-0.640	-0.203	1.707			-0.676	-0.424	1.623			-0.678	-0.504	1.589			-0.289	0.136	1.669			-0.285	0.047	1.414
-0.402	-0.175	1.651			-0.395	-0.122	1.703			-0.428	0.201	1.734			-0.448	0.361	1.740			-0.598	0.069	1.748			-0.641	-0.203	1.708			-0.677	-0.424	1.624			-0.679	-0.504	1.590			-0.288	0.136	1.669			-0.276	0.061	1.406
-0.403	-0.175	1.651			-0.395	-0.122	1.703			-0.429	0.197	1.732			-0.447	0.361	1.741			-0.598	0.068	1.748			-0.641	-0.204	1.708			-0.678	-0.424	1.625			-0.680	-0.504	1.591			-0.286	0.135	1.669			-0.252	0.049	1.417
-0.403	-0.175	1.651			-0.395	-0.122	1.703			-0.429	0.195	1.731			-0.447	0.360	1.741			-0.595	0.068	1.745			-0.641	-0.204	1.708			-0.682	-0.429	1.624			-0.682	-0.509	1.591			-0.284	0.135	1.669			-0.233	0.039	1.427
-0.403	-0.174	1.651			-0.395	-0.122	1.703			-0.430	0.194	1.730			-0.459	0.353	1.741			-0.593	0.067	1.742			-0.641	-0.204	1.708			-0.683	-0.428	1.626			-0.684	-0.508	1.593			-0.283	0.134	1.669			-0.218	0.031	1.434
-0.403	-0.174	1.651			-0.395	-0.122	1.703			-0.430	0.193	1.729			-0.464	0.349	1.738			-0.590	0.067	1.740			-0.642	-0.204	1.709			-0.685	-0.428	1.628			-0.686	-0.507	1.595			-0.281	0.134	1.670			-0.207	0.025	1.439
-0.403	-0.174	1.652			-0.395	-0.121	1.704			-0.430	0.193	1.729			-0.466	0.348	1.737			-0.588	0.066	1.738			-0.642	-0.204	1.709			-0.686	-0.427	1.629			-0.688	-0.506	1.596			-0.279	0.134	1.671			-0.199	0.022	1.442
-0.402	-0.173	1.652			-0.395	-0.121	1.704			-0.430	0.193	1.729			-0.467	0.347	1.736			-0.585	0.066	1.735			-0.642	-0.204	1.709			-0.687	-0.425	1.630			-0.690	-0.505	1.597			-0.276	0.135	1.672			-0.191	0.018	1.446
-0.402	-0.172	1.652			-0.395	-0.120	1.704			-0.430	0.193	1.729			-0.468	0.347	1.736			-0.582	0.067	1.733			-0.642	-0.204	1.709			-0.688	-0.424	1.631			-0.692	-0.503	1.599			-0.274	0.135	1.673			-0.184	0.016	1.449
-0.402	-0.169	1.653			-0.395	-0.118	1.705			-0.429	0.193	1.730			-0.469	0.348	1.736			-0.579	0.067	1.731			-0.643	-0.204	1.709			-0.693	-0.429	1.625			-0.696	-0.509	1.596			-0.272	0.136	1.674			-0.180	0.015	1.450
-0.401	-0.164	1.655			-0.395	-0.115	1.706			-0.428	0.194	1.730			-0.470	0.349	1.737			-0.576	0.068	1.729			-0.643	-0.202	1.710			-0.696	-0.431	1.622			-0.698	-0.511	1.594			-0.269	0.137	1.675			-0.171	0.022	1.447
-0.400	-0.160	1.656			-0.395	-0.111	1.707			-0.428	0.195	1.731			-0.469	0.350	1.737			-0.573	0.069	1.727			-0.643	-0.201	1.710			-0.694	-0.420	1.624			-0.699	-0.501	1.596			-0.267	0.138	1.676			-0.164	0.024	1.445
-0.399	-0.154	1.657			-0.394	-0.107	1.709			-0.427	0.195	1.732			-0.465	0.355	1.738			-0.570	0.070	1.726			-0.643	-0.200	1.709			-0.695	-0.420	1.622			-0.700	-0.501	1.595			-0.265	0.139	1.677			-0.156	0.020	1.450
-0.398	-0.151	1.658			-0.394	-0.105	1.709			-0.426	0.196	1.732			-0.460	0.359	1.740			-0.568	0.070	1.725			-0.643	-0.199	1.709			-0.694	-0.417	1.622			-0.701	-0.499	1.595			-0.269	0.136	1.679			-0.150	0.017	1.452
-0.398	-0.151	1.658			-0.394	-0.104	1.710			-0.426	0.196	1.733			-0.456	0.362	1.742			-0.567	0.070	1.724			-0.644	-0.199	1.709			-0.694	-0.417	1.622			-0.701	-0.498	1.594			-0.272	0.130	1.681			-0.144	0.016	1.454
-0.398	-0.151	1.658			-0.394	-0.104	1.710			-0.425	0.197	1.734			-0.453	0.364	1.744			-0.566	0.070	1.723			-0.644	-0.199	1.709			-0.694	-0.421	1.617			-0.701	-0.502	1.589			-0.274	0.125	1.682			-0.140	0.014	1.456
-0.398	-0.154	1.658			-0.394	-0.106	1.710			-0.425	0.197	1.734			-0.451	0.365	1.745			-0.566	0.070	1.723			-0.644	-0.199	1.709			-0.692	-0.417	1.617			-0.700	-0.498	1.589			-0.275	0.118	1.683			-0.136	0.013	1.457
-0.398	-0.158	1.658			-0.394	-0.108	1.710			-0.424	0.197	1.735			-0.449	0.366	1.746			-0.565	0.070	1.722			-0.644	-0.198	1.708			-0.689	-0.413	1.618			-0.698	-0.494	1.588			-0.276	0.113	1.684			-0.132	0.024	1.450
-0.397	-0.161	1.658			-0.394	-0.110	1.711			-0.423	0.197	1.736			-0.447	0.366	1.747			-0.565	0.070	1.722			-0.644	-0.198	1.708			-0.689	-0.413	1.617			-0.698	-0.494	1.586			-0.277	0.109	1.684			-0.129	0.029	1.447
-0.397	-0.164	1.658			-0.394	-0.112	1.711			-0.423	0.197	1.736			-0.446	0.367	1.748			-0.564	0.070	1.721			-0.645	-0.198	1.708			-0.688	-0.412	1.617			-0.696	-0.492	1.586			-0.278	0.105	1.685			-0.126	0.031	1.447
-0.397	-0.167	1.658			-0.394	-0.114	1.711			-0.422	0.197	1.737			-0.444	0.367	1.748			-0.564	0.070	1.721			-0.645	-0.199	1.708			-0.687	-0.410	1.617			-0.696	-0.490	1.586			-0.278	0.103	1.685			-0.123	0.032	1.446
-0.397	-0.169	1.658			-0.393	-0.116	1.711			-0.422	0.197	1.737			-0.443	0.367	1.749			-0.565	0.070	1.721			-0.645	-0.199	1.708			-0.687	-0.409	1.617			-0.695	-0.489	1.585			-0.279	0.101	1.686			-0.120	0.032	1.447
-0.397	-0.171	1.658			-0.393	-0.117	1.711			-0.422	0.197	1.738			-0.442	0.368	1.750			-0.565	0.069	1.720			-0.645	-0.199	1.707			-0.689	-0.415	1.615			-0.695	-0.495	1.583			-0.279	0.099	1.686			-0.118	0.033	1.447
-0.396	-0.172	1.658			-0.393	-0.119	1.711			-0.421	0.197	1.738			-0.441	0.368	1.750			-0.565	0.069	1.720			-0.645	-0.199	1.707			-0.691	-0.420	1.613			-0.695	-0.499	1.580			-0.280	0.097	1.686			-0.116	0.033	1.447
-0.396	-0.174	1.658			-0.393	-0.120	1.711			-0.421	0.197	1.739			-0.440	0.368	1.751			-0.565	0.069	1.719			-0.645	-0.199	1.707			-0.693	-0.423	1.612			-0.695	-0.502	1.579			-0.280	0.096	1.686			-0.114	0.033	1.448
-0.396	-0.175	1.657			-0.393	-0.121	1.711			-0.421	0.198	1.739			-0.439	0.368	1.751			-0.566	0.069	1.719			-0.646	-0.199	1.706			-0.694	-0.426	1.610			-0.695	-0.505	1.578			-0.280	0.095	1.687			-0.112	0.033	1.449
-0.396	-0.176	1.657			-0.393	-0.122	1.711			-0.421	0.198	1.739			-0.438	0.368	1.751			-0.566	0.068	1.719			-0.646	-0.199	1.706			-0.696	-0.429	1.609			-0.695	-0.507	1.576			-0.280	0.094	1.687			-0.110	0.033	1.451
-0.396	-0.177	1.657			-0.393	-0.123	1.711			-0.421	0.198	1.739			-0.437	0.369	1.752			-0.566	0.068	1.718			-0.646	-0.199	1.705			-0.697	-0.433	1.606			-0.696	-0.509	1.575			-0.280	0.093	1.687			-0.109	0.033	1.452
-0.396	-0.178	1.657			-0.394	-0.124	1.711			-0.420	0.198	1.740			-0.436	0.369	1.752			-0.567	0.068	1.718			-0.646	-0.200	1.704			-0.698	-0.433	1.606			-0.696	-0.510	1.575			-0.280	0.092	1.687			-0.107	0.032	1.454
-0.396	-0.179	1.657			-0.394	-0.125	1.711			-0.420	0.198	1.740			-0.435	0.369	1.752			-0.567	0.068	1.717			-0.647	-0.200	1.704			-0.698	-0.433	1.605			-0.696	-0.510	1.574			-0.280	0.091	1.688			-0.106	0.032	1.455
-0.396	-0.180	1.657			-0.394	-0.126	1.711			-0.420	0.198	1.740			-0.434	0.369	1.752			-0.568	0.068	1.717			-0.647	-0.200	1.703			-0.699	-0.434	1.604			-0.697	-0.511	1.573			-0.280	0.090	1.688			-0.105	0.031	1.457
-0.395	-0.181	1.657			-0.394	-0.126	1.711			-0.420	0.198	1.740			-0.433	0.369	1.752			-0.568	0.068	1.716			-0.647	-0.200	1.702			-0.699	-0.434	1.602			-0.697	-0.511	1.572			-0.281	0.090	1.688			-0.104	0.030	1.459
-0.395	-0.181	1.657			-0.394	-0.127	1.711			-0.420	0.198	1.740			-0.432	0.369	1.752			-0.568	0.068	1.716			-0.647	-0.200	1.700			-0.700	-0.438	1.596			-0.698	-0.513	1.570			-0.280	0.089	1.688			-0.103	0.029	1.460
-0.395	-0.182	1.657			-0.394	-0.127	1.711			-0.420	0.198	1.741			-0.431	0.370	1.752			-0.569	0.067	1.715			-0.648	-0.200	1.699			-0.700	-0.438	1.594			-0.698	-0.513	1.568			-0.280	0.089	1.689			-0.103	0.027	1.464
-0.395	-0.182	1.657			-0.394	-0.128	1.711			-0.420	0.198	1.741			-0.431	0.370	1.752			-0.569	0.067	1.715			-0.648	-0.201	1.697			-0.699	-0.438	1.592			-0.698	-0.514	1.566			-0.280	0.088	1.689			-0.102	0.025	1.467
-0.395	-0.183	1.657			-0.394	-0.128	1.711			-0.420	0.198	1.741			-0.430	0.370	1.752			-0.569	0.067	1.714			-0.648	-0.201	1.696			-0.699	-0.439	1.590			-0.698	-0.515	1.564			-0.280	0.088	1.689			-0.100	0.024	1.468
-0.395	-0.183	1.656			-0.394	-0.129	1.711			-0.419	0.198	1.741			-0.429	0.370	1.752			-0.570	0.067	1.714			-0.648	-0.201	1.694			-0.699	-0.439	1.587			-0.698	-0.516	1.561			-0.280	0.087	1.690			-0.099	0.022	1.469
-0.395	-0.184	1.656			-0.394	-0.129	1.711			-0.419	0.198	1.741			-0.429	0.370	1.752			-0.570	0.067	1.713			-0.648	-0.201	1.693			-0.699	-0.440	1.585			-0.698	-0.517	1.559			-0.280	0.087	1.690			-0.097	0.019	1.471
-0.395	-0.184	1.656			-0.394	-0.130	1.711			-0.419	0.198	1.741			-0.428	0.370	1.752			-0.570	0.067	1.713			-0.648	-0.201	1.691			-0.699	-0.440	1.583			-0.697	-0.518	1.557			-0.280	0.087	1.690			-0.096	0.017	1.473
-0.395	-0.185	1.656			-0.394	-0.130	1.711			-0.419	0.198	1.741			-0.427	0.370	1.751			-0.571	0.067	1.712			-0.648	-0.201	1.689			-0.698	-0.441	1.581			-0.697	-0.519	1.555			-0.280	0.086	1.690			-0.095	0.015	1.474
-0.395	-0.185	1.656			-0.394	-0.131	1.710			-0.419	0.198	1.741			-0.426	0.370	1.751			-0.571	0.067	1.712			-0.648	-0.201	1.688			-0.698	-0.441	1.580			-0.697	-0.520	1.554			-0.279	0.086	1.690			-0.094	0.013	1.476
-0.395	-0.186	1.656			-0.394	-0.131	1.710			-0.419	0.198	1.741			-0.425	0.370	1.751			-0.571	0.067	1.711			-0.648	-0.201	1.686			-0.698	-0.441	1.578			-0.697	-0.520	1.552			-0.279	0.086	1.691			-0.093	0.011	1.477
-0.395	-0.186	1.655			-0.395	-0.131	1.710			-0.419	0.198	1.741			-0.425	0.370	1.750			-0.571	0.067	1.710			-0.648	-0.201	1.685			-0.698	-0.442	1.577			-0.697	-0.521	1.551			-0.279	0.086	1.691			-0.092	0.009	1.479
-0.395	-0.186	1.655			-0.395	-0.132	1.710			-0.419	0.198	1.741			-0.424	0.370	1.750			-0.572	0.067	1.710			-0.648	-0.201	1.684			-0.698	-0.442	1.576			-0.697	-0.521	1.550			-0.279	0.086	1.691			-0.091	0.007	1.480
-0.395	-0.187	1.655			-0.395	-0.132	1.709			-0.419	0.198	1.741			-0.423	0.371	1.750			-0.572	0.067	1.709			-0.648	-0.201	1.682			-0.698	-0.442	1.575			-0.697	-0.522	1.549			-0.279	0.086	1.691			-0.091	0.005	1.482
-0.395	-0.187	1.655			-0.395	-0.132	1.709			-0.419	0.198	1.741			-0.423	0.371	1.749			-0.572	0.067	1.708			-0.648	-0.201	1.681			-0.697	-0.442	1.574			-0.697	-0.522	1.548			-0.278	0.086	1.691			-0.090	0.004	1.483
-0.395	-0.187	1.654			-0.395	-0.133	1.709			-0.419	0.198	1.741			-0.422	0.371	1.749			-0.572	0.067	1.708			-0.648	-0.201	1.680			-0.697	-0.442	1.573			-0.697	-0.522	1.547			-0.278	0.086	1.691			-0.090	0.003	1.484
-0.395	-0.187	1.654			-0.395	-0.133	1.709			-0.419	0.198	1.741			-0.421	0.371	1.749			-0.572	0.067	1.707			-0.648	-0.200	1.679			-0.697	-0.442	1.572			-0.697	-0.523	1.546			-0.278	0.086	1.692			-0.089	0.001	1.484
-0.394	-0.188	1.654			-0.395	-0.133	1.708			-0.419	0.198	1.741			-0.421	0.371	1.748			-0.573	0.067	1.707			-0.649	-0.200	1.678			-0.697	-0.443	1.571			-0.697	-0.523	1.545			-0.278	0.086	1.692			-0.089	0.000	1.485
-0.394	-0.188	1.653			-0.395	-0.133	1.708			-0.418	0.198	1.740			-0.420	0.371	1.748			-0.573	0.067	1.706			-0.649	-0.200	1.677			-0.697	-0.443	1.570			-0.697	-0.523	1.544			-0.277	0.086	1.692			-0.088	-0.001	1.486
[truncated: 2,291 more rows]
[truncated: 30 more columns]
