# Supplementary material for: A natural user interface to integrate citizen science and physical exercise
Source: PLoS One. 2017 Feb 23;12(2):e0172587. doi: 10.1371/journal.pone.0172587 (PMC5322974; doi:10.1371/journal.pone.0172587)
Supplement: S1 Folder — Kinect raw data of each participant in the two kinect groups (KC and KNC). Data of each participant are saved in a binary file. Trajectories of points have been extracted form the binary file and saved in a text file. (ZIP) [file pone.0172587.s002.zip › Raw_data/Par19/Par19_Right_C_points.txt]

-0.131	-0.242	2.087			-0.151	-0.184	2.117			-0.165	0.130	2.109			-0.117	0.333	2.073			-0.291	0.035	2.051			-0.351	-0.222	2.011			-0.344	-0.437	1.938			-0.342	-0.525	1.934			-0.005	0.037	2.181			0.142	-0.064	2.048
-0.132	-0.242	2.086			-0.152	-0.184	2.117			-0.166	0.130	2.109			-0.118	0.334	2.075			-0.293	0.035	2.053			-0.352	-0.221	2.013			-0.346	-0.436	1.940			-0.344	-0.525	1.935			-0.006	0.039	2.176			0.141	-0.060	2.038
-0.132	-0.242	2.086			-0.152	-0.184	2.117			-0.166	0.131	2.109			-0.120	0.335	2.076			-0.295	0.035	2.055			-0.354	-0.220	2.016			-0.348	-0.436	1.941			-0.345	-0.525	1.936			-0.007	0.040	2.170			0.140	-0.059	2.029
-0.133	-0.242	2.085			-0.152	-0.184	2.117			-0.167	0.131	2.109			-0.122	0.334	2.076			-0.297	0.035	2.058			-0.356	-0.219	2.019			-0.350	-0.436	1.943			-0.346	-0.525	1.936			-0.008	0.041	2.166			0.140	-0.057	2.022
-0.134	-0.241	2.084			-0.152	-0.184	2.117			-0.167	0.131	2.109			-0.124	0.333	2.075			-0.299	0.035	2.060			-0.358	-0.218	2.022			-0.352	-0.435	1.944			-0.348	-0.525	1.937			-0.009	0.043	2.162			0.140	-0.056	2.016
-0.134	-0.241	2.084			-0.153	-0.184	2.117			-0.168	0.131	2.109			-0.126	0.333	2.075			-0.301	0.035	2.063			-0.360	-0.218	2.026			-0.355	-0.435	1.947			-0.349	-0.525	1.938			-0.009	0.044	2.159			0.140	-0.054	2.012
-0.135	-0.241	2.083			-0.153	-0.184	2.117			-0.168	0.131	2.109			-0.127	0.333	2.075			-0.303	0.035	2.065			-0.362	-0.217	2.029			-0.358	-0.435	1.951			-0.351	-0.526	1.941			-0.010	0.044	2.156			0.140	-0.053	2.008
-0.135	-0.240	2.083			-0.153	-0.184	2.117			-0.169	0.131	2.109			-0.130	0.332	2.073			-0.305	0.035	2.067			-0.363	-0.217	2.032			-0.361	-0.436	1.955			-0.354	-0.526	1.945			-0.010	0.045	2.153			0.140	-0.051	2.005
-0.136	-0.240	2.082			-0.153	-0.184	2.117			-0.169	0.131	2.109			-0.132	0.330	2.071			-0.307	0.035	2.068			-0.365	-0.218	2.035			-0.364	-0.436	1.960			-0.357	-0.526	1.950			-0.011	0.046	2.151			0.141	-0.051	2.007
-0.137	-0.240	2.082			-0.154	-0.183	2.117			-0.170	0.131	2.109			-0.134	0.329	2.070			-0.308	0.035	2.070			-0.366	-0.218	2.038			-0.368	-0.437	1.967			-0.362	-0.528	1.959			-0.011	0.047	2.149			0.146	-0.050	2.015
-0.137	-0.239	2.081			-0.154	-0.183	2.117			-0.170	0.130	2.109			-0.135	0.329	2.069			-0.310	0.034	2.071			-0.367	-0.219	2.041			-0.372	-0.439	1.974			-0.367	-0.529	1.969			-0.011	0.047	2.147			0.149	-0.050	2.021
-0.138	-0.239	2.081			-0.154	-0.183	2.117			-0.170	0.130	2.109			-0.136	0.328	2.067			-0.311	0.034	2.072			-0.368	-0.219	2.044			-0.375	-0.440	1.982			-0.371	-0.530	1.977			-0.011	0.048	2.146			0.153	-0.049	2.028
-0.138	-0.239	2.080			-0.154	-0.183	2.118			-0.171	0.130	2.109			-0.138	0.327	2.065			-0.313	0.034	2.073			-0.369	-0.219	2.047			-0.378	-0.441	1.988			-0.374	-0.531	1.984			-0.011	0.048	2.144			0.163	-0.046	2.046
-0.139	-0.239	2.080			-0.155	-0.183	2.118			-0.171	0.130	2.109			-0.139	0.326	2.063			-0.314	0.034	2.074			-0.370	-0.220	2.049			-0.381	-0.442	1.993			-0.377	-0.532	1.989			-0.011	0.048	2.143			0.171	-0.045	2.058
-0.139	-0.238	2.079			-0.155	-0.183	2.118			-0.172	0.130	2.109			-0.140	0.325	2.060			-0.315	0.034	2.075			-0.371	-0.220	2.051			-0.383	-0.444	1.997			-0.380	-0.532	1.994			-0.011	0.049	2.142			0.176	-0.044	2.067
-0.140	-0.238	2.079			-0.155	-0.183	2.118			-0.172	0.130	2.108			-0.141	0.323	2.056			-0.316	0.034	2.075			-0.371	-0.221	2.052			-0.385	-0.445	2.001			-0.383	-0.533	1.998			-0.011	0.049	2.140			0.180	-0.043	2.077
-0.140	-0.238	2.078			-0.155	-0.183	2.118			-0.172	0.129	2.108			-0.141	0.321	2.053			-0.317	0.034	2.076			-0.372	-0.221	2.054			-0.387	-0.445	2.004			-0.384	-0.533	2.001			-0.011	0.049	2.140			0.184	-0.041	2.088
-0.140	-0.238	2.078			-0.155	-0.183	2.117			-0.173	0.129	2.107			-0.142	0.319	2.049			-0.318	0.033	2.076			-0.373	-0.221	2.055			-0.389	-0.446	2.006			-0.386	-0.533	2.003			-0.010	0.049	2.139			0.187	-0.041	2.097
-0.141	-0.238	2.077			-0.155	-0.183	2.117			-0.173	0.128	2.107			-0.142	0.318	2.046			-0.318	0.033	2.076			-0.373	-0.221	2.056			-0.390	-0.446	2.007			-0.387	-0.534	2.005			-0.009	0.049	2.138			0.189	-0.040	2.107
-0.141	-0.237	2.077			-0.156	-0.183	2.117			-0.173	0.128	2.106			-0.142	0.316	2.043			-0.319	0.033	2.076			-0.374	-0.221	2.057			-0.392	-0.446	2.008			-0.389	-0.534	2.006			-0.009	0.049	2.138			0.190	-0.041	2.117
-0.141	-0.237	2.077			-0.156	-0.182	2.117			-0.174	0.128	2.105			-0.142	0.315	2.040			-0.320	0.033	2.076			-0.374	-0.221	2.058			-0.393	-0.447	2.008			-0.390	-0.534	2.006			-0.008	0.049	2.138			0.191	-0.041	2.124
-0.141	-0.237	2.076			-0.156	-0.182	2.117			-0.174	0.127	2.104			-0.142	0.314	2.037			-0.320	0.032	2.076			-0.375	-0.222	2.058			-0.395	-0.447	2.006			-0.390	-0.533	2.003			-0.007	0.049	2.138			0.192	-0.041	2.130
-0.142	-0.237	2.076			-0.156	-0.182	2.117			-0.174	0.127	2.104			-0.142	0.313	2.035			-0.321	0.032	2.075			-0.375	-0.222	2.057			-0.396	-0.447	2.002			-0.390	-0.533	1.997			-0.006	0.049	2.138			0.192	-0.042	2.137
-0.142	-0.237	2.075			-0.156	-0.182	2.116			-0.174	0.126	2.103			-0.142	0.312	2.033			-0.321	0.032	2.074			-0.375	-0.222	2.056			-0.396	-0.447	1.993			-0.389	-0.533	1.987			-0.005	0.049	2.138			0.193	-0.043	2.143
-0.142	-0.237	2.075			-0.156	-0.182	2.116			-0.175	0.126	2.102			-0.142	0.312	2.031			-0.321	0.031	2.073			-0.375	-0.223	2.053			-0.394	-0.447	1.983			-0.387	-0.533	1.977			-0.005	0.048	2.138			0.193	-0.043	2.151
-0.142	-0.237	2.074			-0.156	-0.182	2.115			-0.175	0.125	2.100			-0.142	0.311	2.029			-0.322	0.031	2.072			-0.375	-0.223	2.049			-0.392	-0.447	1.975			-0.383	-0.532	1.966			-0.004	0.048	2.139			0.193	-0.044	2.159
-0.142	-0.237	2.073			-0.157	-0.182	2.114			-0.175	0.125	2.099			-0.142	0.311	2.027			-0.322	0.031	2.070			-0.375	-0.223	2.046			-0.389	-0.445	1.966			-0.380	-0.532	1.957			-0.003	0.047	2.139			0.192	-0.044	2.165
-0.142	-0.237	2.073			-0.157	-0.182	2.114			-0.175	0.124	2.099			-0.142	0.310	2.026			-0.322	0.030	2.069			-0.375	-0.224	2.042			-0.386	-0.444	1.958			-0.375	-0.531	1.947			-0.002	0.047	2.139			0.192	-0.045	2.170
-0.142	-0.237	2.072			-0.157	-0.183	2.113			-0.175	0.124	2.098			-0.141	0.310	2.025			-0.321	0.030	2.067			-0.374	-0.224	2.038			-0.382	-0.443	1.950			-0.370	-0.530	1.938			-0.001	0.046	2.140			0.191	-0.045	2.175
-0.142	-0.237	2.072			-0.157	-0.183	2.112			-0.175	0.123	2.097			-0.141	0.309	2.023			-0.321	0.029	2.065			-0.373	-0.224	2.034			-0.378	-0.442	1.944			-0.366	-0.529	1.930			-0.001	0.045	2.141			0.191	-0.045	2.179
-0.142	-0.237	2.071			-0.157	-0.183	2.111			-0.175	0.123	2.096			-0.140	0.309	2.021			-0.321	0.029	2.063			-0.372	-0.224	2.031			-0.373	-0.441	1.938			-0.361	-0.528	1.924			0.000	0.045	2.141			0.190	-0.045	2.182
-0.142	-0.237	2.071			-0.157	-0.183	2.111			-0.175	0.123	2.095			-0.140	0.308	2.020			-0.320	0.028	2.061			-0.371	-0.224	2.027			-0.369	-0.440	1.933			-0.357	-0.527	1.919			0.001	0.044	2.142			0.190	-0.046	2.186
-0.142	-0.237	2.070			-0.157	-0.183	2.110			-0.175	0.122	2.094			-0.139	0.308	2.018			-0.320	0.028	2.059			-0.370	-0.224	2.024			-0.365	-0.439	1.929			-0.354	-0.526	1.914			0.002	0.043	2.143			0.189	-0.046	2.190
-0.142	-0.237	2.069			-0.157	-0.183	2.109			-0.175	0.122	2.093			-0.138	0.307	2.017			-0.319	0.028	2.057			-0.368	-0.224	2.021			-0.362	-0.439	1.926			-0.351	-0.525	1.911			0.003	0.043	2.143			0.187	-0.046	2.193
-0.142	-0.238	2.069			-0.157	-0.183	2.108			-0.174	0.121	2.092			-0.137	0.307	2.016			-0.318	0.027	2.055			-0.367	-0.224	2.019			-0.359	-0.438	1.924			-0.348	-0.524	1.908			0.003	0.042	2.144			0.186	-0.046	2.196
-0.142	-0.238	2.068			-0.157	-0.183	2.107			-0.174	0.121	2.091			-0.137	0.307	2.015			-0.317	0.027	2.053			-0.366	-0.224	2.017			-0.357	-0.438	1.921			-0.346	-0.523	1.906			0.004	0.042	2.144			0.184	-0.046	2.198
-0.142	-0.238	2.068			-0.157	-0.183	2.106			-0.174	0.121	2.090			-0.136	0.307	2.015			-0.316	0.027	2.050			-0.365	-0.225	2.015			-0.355	-0.438	1.920			-0.344	-0.523	1.905			0.005	0.041	2.145			0.183	-0.047	2.201
-0.142	-0.238	2.067			-0.157	-0.184	2.105			-0.173	0.120	2.089			-0.135	0.307	2.014			-0.315	0.026	2.048			-0.364	-0.225	2.013			-0.353	-0.438	1.919			-0.342	-0.522	1.903			0.005	0.041	2.146			0.181	-0.047	2.203
-0.142	-0.238	2.067			-0.157	-0.184	2.104			-0.173	0.120	2.088			-0.134	0.307	2.013			-0.314	0.026	2.046			-0.363	-0.225	2.012			-0.351	-0.437	1.917			-0.340	-0.522	1.902			0.006	0.041	2.146			0.180	-0.048	2.205
-0.142	-0.238	2.066			-0.157	-0.184	2.103			-0.173	0.120	2.087			-0.133	0.307	2.012			-0.313	0.026	2.044			-0.362	-0.225	2.010			-0.349	-0.437	1.917			-0.339	-0.522	1.902			0.006	0.040	2.147			0.178	-0.048	2.207
-0.141	-0.239	2.065			-0.157	-0.184	2.102			-0.172	0.120	2.086			-0.132	0.307	2.012			-0.313	0.026	2.042			-0.362	-0.225	2.009			-0.348	-0.437	1.916			-0.337	-0.522	1.902			0.007	0.040	2.147			0.177	-0.048	2.209
-0.141	-0.239	2.065			-0.156	-0.184	2.101			-0.172	0.120	2.085			-0.130	0.307	2.011			-0.312	0.025	2.040			-0.361	-0.226	2.008			-0.347	-0.438	1.916			-0.336	-0.522	1.903			0.007	0.040	2.148			0.176	-0.048	2.211
-0.141	-0.239	2.064			-0.156	-0.184	2.100			-0.171	0.120	2.085			-0.129	0.307	2.011			-0.311	0.025	2.039			-0.361	-0.226	2.007			-0.346	-0.438	1.916			-0.336	-0.523	1.905			0.008	0.039	2.149			0.176	-0.049	2.212
-0.140	-0.239	2.064			-0.156	-0.184	2.099			-0.171	0.120	2.084			-0.128	0.308	2.011			-0.310	0.025	2.037			-0.360	-0.226	2.006			-0.345	-0.438	1.916			-0.337	-0.525	1.908			0.008	0.039	2.150			0.175	-0.049	2.214
-0.140	-0.239	2.063			-0.156	-0.184	2.098			-0.170	0.120	2.083			-0.126	0.308	2.011			-0.309	0.025	2.035			-0.360	-0.226	2.005			-0.345	-0.439	1.917			-0.338	-0.526	1.910			0.008	0.038	2.150			0.174	-0.049	2.215
-0.140	-0.240	2.063			-0.156	-0.185	2.097			-0.170	0.120	2.082			-0.125	0.309	2.011			-0.308	0.025	2.034			-0.359	-0.227	2.004			-0.345	-0.439	1.917			-0.339	-0.528	1.912			0.009	0.038	2.151			0.173	-0.050	2.216
-0.140	-0.240	2.062			-0.155	-0.185	2.097			-0.169	0.120	2.082			-0.124	0.309	2.011			-0.307	0.025	2.032			-0.359	-0.227	2.003			-0.346	-0.440	1.918			-0.340	-0.529	1.913			0.009	0.038	2.152			0.173	-0.050	2.217
-0.139	-0.240	2.062			-0.155	-0.185	2.096			-0.169	0.120	2.081			-0.123	0.310	2.012			-0.306	0.025	2.031			-0.359	-0.227	2.002			-0.346	-0.441	1.918			-0.341	-0.530	1.914			0.010	0.037	2.152			0.172	-0.050	2.218
-0.139	-0.240	2.061			-0.155	-0.185	2.095			-0.169	0.120	2.080			-0.122	0.310	2.012			-0.305	0.024	2.029			-0.358	-0.228	2.001			-0.346	-0.441	1.918			-0.341	-0.531	1.915			0.010	0.037	2.153			0.171	-0.051	2.219
-0.139	-0.240	2.061			-0.155	-0.185	2.094			-0.168	0.120	2.080			-0.121	0.310	2.012			-0.305	0.024	2.028			-0.358	-0.228	2.000			-0.347	-0.442	1.918			-0.342	-0.531	1.915			0.010	0.037	2.153			0.170	-0.051	2.220
-0.138	-0.241	2.060			-0.155	-0.185	2.093			-0.168	0.120	2.079			-0.120	0.310	2.012			-0.304	0.024	2.027			-0.358	-0.228	1.999			-0.347	-0.442	1.918			-0.342	-0.532	1.915			0.010	0.037	2.154			0.170	-0.052	2.220
-0.138	-0.241	2.060			-0.155	-0.185	2.093			-0.168	0.120	2.079			-0.119	0.311	2.012			-0.303	0.024	2.026			-0.358	-0.228	1.998			-0.348	-0.442	1.918			-0.343	-0.532	1.916			0.010	0.036	2.154			0.169	-0.052	2.221
-0.138	-0.241	2.059			-0.154	-0.186	2.092			-0.167	0.120	2.078			-0.118	0.311	2.012			-0.303	0.024	2.025			-0.358	-0.229	1.997			-0.348	-0.443	1.918			-0.343	-0.533	1.915			0.011	0.036	2.155			0.169	-0.052	2.222
-0.138	-0.242	2.059			-0.154	-0.186	2.091			-0.167	0.120	2.078			-0.118	0.311	2.012			-0.302	0.024	2.024			-0.357	-0.229	1.996			-0.348	-0.443	1.918			-0.343	-0.533	1.915			0.011	0.036	2.155			0.168	-0.053	2.222
-0.137	-0.242	2.059			-0.154	-0.186	2.091			-0.167	0.120	2.077			-0.117	0.311	2.012			-0.302	0.024	2.023			-0.357	-0.229	1.996			-0.348	-0.443	1.917			-0.343	-0.533	1.915			0.011	0.035	2.156			0.167	-0.053	2.223
-0.137	-0.242	2.058			-0.154	-0.186	2.090			-0.167	0.120	2.077			-0.117	0.311	2.012			-0.301	0.024	2.022			-0.357	-0.229	1.995			-0.348	-0.443	1.917			-0.343	-0.533	1.915			0.011	0.035	2.156			0.166	-0.054	2.223
-0.137	-0.242	2.058			-0.154	-0.186	2.090			-0.166	0.120	2.076			-0.116	0.311	2.012			-0.301	0.024	2.022			-0.357	-0.229	1.994			-0.347	-0.443	1.917			-0.343	-0.534	1.914			0.011	0.035	2.157			0.165	-0.055	2.223
-0.137	-0.243	2.058			-0.154	-0.186	2.089			-0.166	0.120	2.076			-0.116	0.311	2.012			-0.301	0.023	2.021			-0.357	-0.230	1.993			-0.347	-0.443	1.917			-0.343	-0.534	1.914			0.010	0.034	2.157			0.163	-0.056	2.224
-0.137	-0.243	2.057			-0.154	-0.186	2.089			-0.166	0.120	2.076			-0.116	0.311	2.011			-0.300	0.023	2.020			-0.357	-0.230	1.993			-0.347	-0.443	1.916			-0.342	-0.534	1.914			0.010	0.034	2.158			0.161	-0.057	2.225
-0.136	-0.243	2.057			-0.154	-0.187	2.088			-0.166	0.120	2.075			-0.115	0.311	2.011			-0.300	0.023	2.020			-0.357	-0.230	1.992			-0.347	-0.443	1.916			-0.342	-0.534	1.913			0.010	0.034	2.159			0.159	-0.059	2.227
-0.136	-0.243	2.057			-0.154	-0.187	2.088			-0.166	0.120	2.075			-0.115	0.311	2.011			-0.300	0.023	2.019			-0.356	-0.230	1.991			-0.346	-0.443	1.916			-0.341	-0.534	1.912			0.010	0.033	2.159			0.157	-0.060	2.228
-0.136	-0.243	2.056			-0.154	-0.187	2.087			-0.166	0.120	2.075			-0.114	0.311	2.011			-0.299	0.023	2.018			-0.356	-0.230	1.990			-0.346	-0.444	1.915			-0.341	-0.534	1.912			0.009	0.033	2.160			0.154	-0.061	2.230
-0.136	-0.243	2.056			-0.153	-0.187	2.087			-0.166	0.120	2.074			-0.114	0.311	2.011			-0.299	0.023	2.018			-0.356	-0.230	1.989			-0.346	-0.444	1.915			-0.340	-0.534	1.911			0.009	0.033	2.161			0.151	-0.063	2.233
-0.136	-0.244	2.056			-0.153	-0.187	2.086			-0.166	0.120	2.074			-0.114	0.311	2.011			-0.299	0.023	2.017			-0.356	-0.231	1.988			-0.345	-0.444	1.915			-0.339	-0.535	1.910			0.009	0.032	2.161			0.148	-0.063	2.236
-0.136	-0.244	2.056			-0.153	-0.187	2.085			-0.166	0.120	2.073			-0.114	0.311	2.011			-0.299	0.023	2.016			-0.355	-0.231	1.987			-0.345	-0.444	1.914			-0.339	-0.535	1.910			0.008	0.032	2.162			0.145	-0.064	2.238
-0.135	-0.244	2.055			-0.153	-0.187	2.085			-0.166	0.120	2.072			-0.113	0.311	2.011			-0.298	0.023	2.015			-0.355	-0.231	1.986			-0.344	-0.444	1.914			-0.338	-0.535	1.909			0.007	0.031	2.163			0.142	-0.065	2.241
-0.135	-0.244	2.055			-0.154	-0.187	2.084			-0.166	0.120	2.072			-0.113	0.311	2.010			-0.298	0.023	2.014			-0.355	-0.231	1.985			-0.344	-0.444	1.913			-0.338	-0.535	1.908			0.007	0.031	2.163			0.139	-0.065	2.244
-0.135	-0.244	2.055			-0.154	-0.187	2.083			-0.166	0.120	2.071			-0.113	0.311	2.010			-0.298	0.022	2.013			-0.355	-0.231	1.984			-0.343	-0.444	1.913			-0.337	-0.535	1.908			0.006	0.031	2.164			0.136	-0.066	2.246
-0.135	-0.244	2.054			-0.154	-0.188	2.083			-0.166	0.120	2.070			-0.114	0.312	2.009			-0.299	0.022	2.012			-0.355	-0.232	1.983			-0.342	-0.444	1.912			-0.336	-0.535	1.907			0.005	0.030	2.164			0.134	-0.066	2.248
-0.135	-0.245	2.054			-0.154	-0.188	2.082			-0.167	0.120	2.070			-0.114	0.312	2.009			-0.299	0.022	2.010			-0.355	-0.232	1.982			-0.342	-0.445	1.912			-0.336	-0.535	1.906			0.005	0.030	2.165			0.132	-0.067	2.250
-0.135	-0.245	2.054			-0.154	-0.188	2.081			-0.167	0.120	2.069			-0.115	0.311	2.007			-0.299	0.022	2.009			-0.355	-0.232	1.980			-0.341	-0.445	1.911			-0.335	-0.535	1.906			0.004	0.030	2.165			0.130	-0.067	2.251
-0.135	-0.245	2.053			-0.154	-0.188	2.080			-0.168	0.120	2.067			-0.116	0.310	2.005			-0.300	0.021	2.007			-0.355	-0.232	1.978			-0.341	-0.445	1.911			-0.335	-0.536	1.905			0.003	0.029	2.165			0.128	-0.067	2.252
-0.136	-0.245	2.052			-0.155	-0.188	2.079			-0.169	0.120	2.066			-0.117	0.310	2.003			-0.300	0.021	2.005			-0.355	-0.233	1.977			-0.341	-0.445	1.910			-0.335	-0.536	1.904			0.002	0.029	2.166			0.127	-0.068	2.253
-0.136	-0.245	2.052			-0.155	-0.188	2.077			-0.170	0.120	2.065			-0.118	0.309	2.001			-0.301	0.021	2.003			-0.355	-0.233	1.975			-0.340	-0.445	1.909			-0.334	-0.536	1.903			0.001	0.029	2.165			0.126	-0.068	2.251
-0.136	-0.245	2.051			-0.156	-0.188	2.076			-0.171	0.120	2.064			-0.119	0.309	1.999			-0.301	0.020	2.002			-0.355	-0.233	1.973			-0.340	-0.445	1.908			-0.334	-0.536	1.902			-0.001	0.029	2.165			0.126	-0.069	2.243
-0.137	-0.246	2.050			-0.157	-0.188	2.075			-0.172	0.120	2.063			-0.121	0.309	1.997			-0.302	0.020	2.000			-0.356	-0.233	1.971			-0.340	-0.446	1.907			-0.334	-0.536	1.901			-0.003	0.030	2.164			0.127	-0.071	2.227
-0.137	-0.246	2.049			-0.157	-0.188	2.073			-0.173	0.120	2.061			-0.122	0.308	1.995			-0.303	0.020	1.998			-0.356	-0.233	1.970			-0.340	-0.446	1.906			-0.334	-0.537	1.899			-0.006	0.030	2.162			0.142	-0.057	2.180
-0.138	-0.246	2.048			-0.158	-0.188	2.072			-0.174	0.120	2.060			-0.124	0.308	1.993			-0.304	0.019	1.996			-0.357	-0.233	1.968			-0.340	-0.446	1.905			-0.334	-0.537	1.898			-0.008	0.031	2.159			0.142	-0.060	2.159
-0.139	-0.246	2.046			-0.159	-0.188	2.070			-0.175	0.120	2.059			-0.126	0.308	1.992			-0.305	0.019	1.995			-0.357	-0.233	1.966			-0.340	-0.446	1.903			-0.334	-0.537	1.896			-0.012	0.032	2.155			0.140	-0.064	2.137
-0.141	-0.246	2.044			-0.160	-0.188	2.068			-0.177	0.120	2.057			-0.128	0.308	1.990			-0.306	0.019	1.993			-0.358	-0.233	1.965			-0.340	-0.447	1.901			-0.334	-0.537	1.894			-0.015	0.033	2.150			0.137	-0.066	2.108
-0.143	-0.246	2.042			-0.162	-0.188	2.066			-0.179	0.120	2.056			-0.131	0.308	1.988			-0.308	0.019	1.992			-0.358	-0.233	1.964			-0.341	-0.447	1.900			-0.334	-0.537	1.892			-0.018	0.034	2.144			0.130	-0.074	2.085
-0.144	-0.246	2.040			-0.163	-0.188	2.064			-0.180	0.120	2.054			-0.134	0.308	1.986			-0.310	0.018	1.991			-0.359	-0.233	1.962			-0.341	-0.447	1.898			-0.334	-0.537	1.889			-0.022	0.035	2.138			0.123	-0.078	2.063
-0.146	-0.246	2.038			-0.164	-0.188	2.063			-0.182	0.120	2.053			-0.137	0.308	1.985			-0.312	0.018	1.990			-0.359	-0.233	1.961			-0.342	-0.447	1.896			-0.335	-0.537	1.887			-0.025	0.037	2.130			0.116	-0.069	2.023
-0.148	-0.245	2.035			-0.166	-0.188	2.061			-0.184	0.120	2.051			-0.140	0.308	1.983			-0.314	0.018	1.989			-0.360	-0.233	1.960			-0.342	-0.447	1.895			-0.335	-0.537	1.885			-0.028	0.039	2.123			0.112	-0.073	2.010
-0.150	-0.245	2.033			-0.167	-0.187	2.059			-0.185	0.120	2.050			-0.143	0.308	1.982			-0.317	0.018	1.989			-0.361	-0.233	1.960			-0.343	-0.447	1.893			-0.335	-0.537	1.883			-0.030	0.041	2.116			0.105	-0.066	1.983
-0.153	-0.244	2.030			-0.169	-0.187	2.058			-0.187	0.120	2.049			-0.146	0.309	1.980			-0.319	0.018	1.989			-0.362	-0.233	1.959			-0.344	-0.446	1.892			-0.336	-0.536	1.881			-0.033	0.043	2.108			0.101	-0.066	1.969
-0.155	-0.244	2.028			-0.170	-0.187	2.056			-0.188	0.120	2.048			-0.150	0.309	1.979			-0.322	0.018	1.989			-0.364	-0.233	1.960			-0.347	-0.446	1.890			-0.337	-0.535	1.879			-0.036	0.044	2.100			0.098	-0.067	1.958
-0.157	-0.243	2.026			-0.171	-0.187	2.055			-0.190	0.120	2.047			-0.153	0.309	1.978			-0.325	0.018	1.990			-0.366	-0.233	1.960			-0.350	-0.445	1.890			-0.340	-0.535	1.877			-0.038	0.044	2.091			0.095	-0.067	1.947
-0.159	-0.243	2.023			-0.173	-0.187	2.054			-0.192	0.120	2.046			-0.157	0.309	1.977			-0.329	0.018	1.991			-0.369	-0.232	1.961			-0.355	-0.444	1.890			-0.345	-0.534	1.877			-0.041	0.044	2.082			0.091	-0.069	1.934
-0.162	-0.243	2.021			-0.174	-0.187	2.052			-0.194	0.120	2.045			-0.160	0.309	1.976			-0.333	0.018	1.992			-0.372	-0.232	1.963			-0.361	-0.444	1.891			-0.352	-0.534	1.878			-0.043	0.044	2.074			0.088	-0.070	1.923
-0.164	-0.243	2.018			-0.176	-0.187	2.051			-0.196	0.120	2.044			-0.164	0.309	1.975			-0.337	0.018	1.993			-0.375	-0.232	1.965			-0.368	-0.444	1.893			-0.360	-0.533	1.880			-0.045	0.043	2.066			0.085	-0.071	1.915
-0.167	-0.243	2.016			-0.177	-0.187	2.050			-0.199	0.120	2.042			-0.167	0.309	1.974			-0.341	0.018	1.994			-0.379	-0.232	1.967			-0.377	-0.443	1.898			-0.370	-0.533	1.885			-0.048	0.043	2.058			0.083	-0.072	1.908
-0.169	-0.244	2.013			-0.179	-0.187	2.048			-0.201	0.120	2.041			-0.170	0.309	1.973			-0.345	0.018	1.995			-0.384	-0.232	1.970			-0.388	-0.443	1.903			-0.380	-0.533	1.890			-0.050	0.042	2.052			0.075	-0.072	1.885
-0.172	-0.244	2.011			-0.181	-0.188	2.047			-0.203	0.120	2.040			-0.173	0.309	1.972			-0.349	0.018	1.996			-0.389	-0.232	1.973			-0.397	-0.445	1.909			-0.390	-0.534	1.896			-0.052	0.041	2.045			0.062	-0.051	1.829
-0.175	-0.245	2.009			-0.183	-0.188	2.046			-0.206	0.119	2.039			-0.176	0.309	1.971			-0.352	0.018	1.997			-0.395	-0.233	1.976			-0.407	-0.446	1.914			-0.400	-0.536	1.903			-0.055	0.040	2.040			0.057	-0.045	1.810
-0.177	-0.246	2.006			-0.185	-0.189	2.044			-0.208	0.119	2.037			-0.180	0.309	1.970			-0.356	0.017	1.998			-0.400	-0.234	1.979			-0.416	-0.449	1.920			-0.409	-0.539	1.910			-0.057	0.039	2.034			0.054	-0.042	1.798
-0.180	-0.246	2.004			-0.187	-0.189	2.043			-0.211	0.119	2.035			-0.183	0.309	1.968			-0.360	0.017	1.999			-0.406	-0.235	1.981			-0.426	-0.452	1.925			-0.417	-0.541	1.916			-0.059	0.039	2.030			0.052	-0.040	1.789
-0.183	-0.247	2.001			-0.189	-0.190	2.042			-0.214	0.119	2.034			-0.186	0.309	1.966			-0.364	0.017	1.999			-0.411	-0.236	1.984			-0.435	-0.454	1.930			-0.426	-0.544	1.921			-0.061	0.038	2.025			0.050	-0.038	1.781
-0.185	-0.247	1.999			-0.191	-0.190	2.040			-0.216	0.119	2.032			-0.190	0.309	1.964			-0.367	0.017	1.999			-0.416	-0.237	1.986			-0.442	-0.456	1.934			-0.434	-0.544	1.927			-0.063	0.037	2.022			0.048	-0.036	1.774
-0.187	-0.247	1.997			-0.193	-0.191	2.039			-0.219	0.119	2.030			-0.192	0.309	1.962			-0.370	0.017	1.999			-0.421	-0.237	1.987			-0.449	-0.458	1.937			-0.440	-0.545	1.931			-0.064	0.037	2.019			0.046	-0.034	1.769
-0.189	-0.248	1.995			-0.195	-0.191	2.038			-0.221	0.119	2.028			-0.195	0.308	1.960			-0.373	0.017	1.999			-0.425	-0.238	1.988			-0.455	-0.459	1.939			-0.446	-0.545	1.934			-0.066	0.036	2.016			0.043	-0.031	1.775
-0.191	-0.248	1.994			-0.197	-0.191	2.036			-0.224	0.119	2.026			-0.197	0.308	1.958			-0.375	0.017	1.999			-0.429	-0.238	1.989			-0.461	-0.459	1.941			-0.452	-0.545	1.936			-0.067	0.036	2.013			0.046	-0.041	1.814
-0.193	-0.248	1.992			-0.199	-0.191	2.035			-0.226	0.119	2.024			-0.199	0.308	1.956			-0.377	0.017	1.998			-0.432	-0.238	1.989			-0.466	-0.460	1.942			-0.456	-0.546	1.938			-0.068	0.036	2.011			0.048	-0.045	1.829
-0.194	-0.248	1.991			-0.200	-0.191	2.034			-0.228	0.119	2.023			-0.201	0.308	1.954			-0.379	0.017	1.998			-0.435	-0.238	1.989			-0.471	-0.460	1.942			-0.460	-0.546	1.939			-0.069	0.035	2.009			0.050	-0.050	1.844
-0.195	-0.248	1.990			-0.202	-0.191	2.033			-0.229	0.119	2.022			-0.203	0.308	1.952			-0.381	0.017	1.998			-0.438	-0.238	1.989			-0.475	-0.460	1.941			-0.464	-0.546	1.940			-0.071	0.035	2.008			0.054	-0.053	1.861
-0.197	-0.247	1.988			-0.203	-0.191	2.032			-0.231	0.119	2.020			-0.204	0.307	1.951			-0.382	0.017	1.997			-0.441	-0.238	1.988			-0.479	-0.460	1.939			-0.468	-0.546	1.938			-0.071	0.036	2.008			0.061	-0.058	1.882
-0.198	-0.247	1.987			-0.204	-0.191	2.032			-0.232	0.119	2.019			-0.205	0.307	1.949			-0.384	0.017	1.997			-0.443	-0.238	1.987			-0.482	-0.460	1.935			-0.470	-0.547	1.933			-0.072	0.036	2.008			0.068	-0.061	1.900
-0.198	-0.247	1.986			-0.205	-0.191	2.031			-0.233	0.118	2.019			-0.206	0.307	1.948			-0.385	0.017	1.996			-0.444	-0.238	1.985			-0.483	-0.460	1.929			-0.470	-0.546	1.924			-0.072	0.036	2.010			0.077	-0.069	1.926
-0.199	-0.247	1.986			-0.206	-0.191	2.030			-0.234	0.118	2.018			-0.207	0.307	1.946			-0.385	0.017	1.995			-0.445	-0.238	1.982			-0.481	-0.460	1.920			-0.468	-0.546	1.913			-0.071	0.036	2.012			0.082	-0.073	1.939
-0.200	-0.247	1.985			-0.207	-0.191	2.030			-0.234	0.118	2.017			-0.207	0.307	1.945			-0.386	0.017	1.994			-0.446	-0.238	1.978			-0.475	-0.461	1.909			-0.463	-0.547	1.901			-0.070	0.036	2.016			0.089	-0.074	1.954
-0.200	-0.247	1.984			-0.207	-0.191	2.029			-0.235	0.118	2.016			-0.207	0.307	1.944			-0.386	0.016	1.993			-0.444	-0.239	1.973			-0.467	-0.461	1.898			-0.455	-0.548	1.890			-0.068	0.036	2.020			0.093	-0.075	1.965
-0.201	-0.248	1.983			-0.208	-0.191	2.029			-0.235	0.118	2.016			-0.207	0.306	1.943			-0.386	0.016	1.991			-0.442	-0.239	1.969			-0.459	-0.460	1.888			-0.446	-0.548	1.880			-0.065	0.036	2.025			0.098	-0.076	1.978
-0.201	-0.248	1.983			-0.209	-0.192	2.028			-0.235	0.117	2.015			-0.206	0.306	1.942			-0.385	0.016	1.990			-0.439	-0.240	1.964			-0.450	-0.459	1.880			-0.437	-0.547	1.871			-0.062	0.036	2.031			0.107	-0.076	1.999
-0.201	-0.248	1.982			-0.209	-0.192	2.028			-0.235	0.117	2.014			-0.204	0.306	1.941			-0.383	0.016	1.988			-0.435	-0.240	1.959			-0.439	-0.458	1.872			-0.426	-0.546	1.863			-0.059	0.036	2.038			0.112	-0.075	2.013
-0.200	-0.248	1.982			-0.209	-0.192	2.027			-0.234	0.117	2.014			-0.202	0.306	1.940			-0.382	0.015	1.986			-0.431	-0.240	1.955			-0.428	-0.456	1.866			-0.416	-0.545	1.856			-0.056	0.036	2.043			0.115	-0.075	2.023
-0.199	-0.248	1.982			-0.210	-0.192	2.027			-0.234	0.116	2.013			-0.199	0.305	1.940			-0.380	0.015	1.984			-0.426	-0.240	1.951			-0.418	-0.454	1.862			-0.406	-0.542	1.851			-0.053	0.036	2.049			0.120	-0.074	2.038
-0.198	-0.248	1.983			-0.209	-0.192	2.027			-0.232	0.116	2.013			-0.196	0.304	1.939			-0.377	0.015	1.982			-0.421	-0.240	1.948			-0.408	-0.452	1.858			-0.395	-0.541	1.847			-0.050	0.036	2.054			0.123	-0.072	2.052
-0.195	-0.249	1.984			-0.209	-0.192	2.027			-0.231	0.116	2.013			-0.193	0.304	1.939			-0.374	0.015	1.980			-0.416	-0.239	1.945			-0.399	-0.450	1.856			-0.384	-0.539	1.843			-0.047	0.036	2.058			0.126	-0.071	2.064
-0.193	-0.249	1.985			-0.208	-0.192	2.027			-0.229	0.115	2.013			-0.189	0.303	1.939			-0.371	0.014	1.978			-0.412	-0.239	1.943			-0.391	-0.449	1.854			-0.374	-0.537	1.841			-0.045	0.036	2.062			0.129	-0.070	2.073
-0.188	-0.249	1.986			-0.205	-0.193	2.027			-0.225	0.115	2.012			-0.183	0.302	1.938			-0.366	0.014	1.975			-0.404	-0.239	1.941			-0.377	-0.447	1.852			-0.360	-0.535	1.838			-0.040	0.036	2.069			0.132	-0.069	2.090
-0.188	-0.249	1.986			-0.205	-0.193	2.027			-0.225	0.115	2.012			-0.183	0.302	1.938			-0.366	0.014	1.975			-0.404	-0.239	1.941			-0.377	-0.447	1.852			-0.360	-0.535	1.838			-0.040	0.036	2.069			0.132	-0.069	2.090
-0.186	-0.249	1.987			-0.204	-0.193	2.028			-0.223	0.114	2.012			-0.180	0.302	1.937			-0.364	0.014	1.974			-0.401	-0.239	1.940			-0.372	-0.446	1.852			-0.354	-0.534	1.838			-0.038	0.036	2.072			0.135	-0.065	2.101
-0.183	-0.248	1.988			-0.202	-0.193	2.028			-0.221	0.114	2.012			-0.177	0.301	1.937			-0.361	0.014	1.973			-0.398	-0.238	1.939			-0.368	-0.445	1.852			-0.349	-0.533	1.838			-0.036	0.036	2.075			0.137	-0.063	2.109
-0.181	-0.248	1.989			-0.201	-0.192	2.028			-0.219	0.114	2.012			-0.174	0.300	1.936			-0.359	0.014	1.972			-0.395	-0.238	1.939			-0.364	-0.445	1.853			-0.345	-0.533	1.838			-0.034	0.036	2.078			0.139	-0.062	2.116
-0.180	-0.248	1.990			-0.199	-0.192	2.028			-0.217	0.113	2.011			-0.171	0.300	1.936			-0.357	0.014	1.971			-0.393	-0.238	1.939			-0.361	-0.445	1.854			-0.343	-0.533	1.839			-0.032	0.036	2.080			0.140	-0.061	2.123
-0.178	-0.248	1.991			-0.198	-0.192	2.028			-0.216	0.113	2.011			-0.169	0.300	1.935			-0.355	0.014	1.970			-0.390	-0.239	1.938			-0.358	-0.445	1.855			-0.341	-0.533	1.842			-0.030	0.035	2.082			0.141	-0.061	2.128
-0.177	-0.248	1.991			-0.196	-0.192	2.028			-0.214	0.113	2.011			-0.166	0.299	1.935			-0.353	0.013	1.970			-0.388	-0.239	1.938			-0.356	-0.445	1.858			-0.341	-0.534	1.846			-0.028	0.035	2.084			0.142	-0.061	2.133
-0.175	-0.248	1.992			-0.195	-0.192	2.028			-0.212	0.112	2.011			-0.164	0.299	1.934			-0.351	0.013	1.969			-0.386	-0.239	1.938			-0.356	-0.446	1.861			-0.342	-0.535	1.852			-0.027	0.036	2.086			0.143	-0.060	2.137
-0.174	-0.248	1.992			-0.194	-0.192	2.028			-0.210	0.112	2.011			-0.162	0.299	1.934			-0.350	0.013	1.968			-0.385	-0.239	1.938			-0.357	-0.446	1.864			-0.345	-0.536	1.858			-0.025	0.036	2.087			0.144	-0.060	2.141
-0.173	-0.248	1.993			-0.192	-0.192	2.028			-0.208	0.112	2.011			-0.161	0.298	1.934			-0.348	0.013	1.968			-0.383	-0.239	1.939			-0.359	-0.447	1.868			-0.349	-0.537	1.863			-0.024	0.036	2.089			0.145	-0.060	2.145
-0.172	-0.248	1.993			-0.191	-0.192	2.028			-0.206	0.112	2.011			-0.159	0.298	1.934			-0.347	0.013	1.968			-0.382	-0.239	1.939			-0.362	-0.448	1.872			-0.353	-0.539	1.867			-0.023	0.036	2.090			0.145	-0.060	2.147
-0.170	-0.248	1.994			-0.190	-0.192	2.028			-0.204	0.111	2.011			-0.157	0.298	1.933			-0.345	0.013	1.967			-0.381	-0.239	1.939			-0.365	-0.449	1.876			-0.357	-0.540	1.872			-0.021	0.036	2.091			0.146	-0.060	2.149
-0.169	-0.248	1.994			-0.189	-0.192	2.028			-0.203	0.111	2.011			-0.156	0.298	1.933			-0.344	0.013	1.967			-0.381	-0.240	1.940			-0.369	-0.450	1.879			-0.361	-0.541	1.876			-0.020	0.036	2.092			0.146	-0.060	2.150
-0.169	-0.248	1.995			-0.187	-0.192	2.027			-0.201	0.111	2.011			-0.155	0.297	1.933			-0.343	0.013	1.967			-0.380	-0.240	1.941			-0.373	-0.452	1.882			-0.365	-0.542	1.879			-0.019	0.036	2.093			0.146	-0.060	2.150
-0.168	-0.248	1.995			-0.186	-0.192	2.027			-0.200	0.111	2.011			-0.154	0.297	1.933			-0.342	0.014	1.967			-0.380	-0.240	1.942			-0.376	-0.452	1.885			-0.369	-0.543	1.881			-0.019	0.036	2.094			0.147	-0.059	2.148
-0.167	-0.248	1.996			-0.185	-0.192	2.027			-0.198	0.111	2.011			-0.153	0.297	1.933			-0.341	0.014	1.967			-0.380	-0.240	1.943			-0.380	-0.453	1.887			-0.372	-0.544	1.884			-0.018	0.036	2.094			0.149	-0.057	2.144
-0.166	-0.249	1.996			-0.184	-0.192	2.027			-0.197	0.111	2.012			-0.152	0.297	1.933			-0.340	0.014	1.967			-0.381	-0.240	1.944			-0.382	-0.454	1.888			-0.375	-0.544	1.886			-0.017	0.036	2.095			0.151	-0.052	2.140
-0.165	-0.249	1.996			-0.184	-0.192	2.027			-0.196	0.111	2.012			-0.151	0.297	1.933			-0.339	0.014	1.967			-0.381	-0.240	1.945			-0.385	-0.454	1.890			-0.377	-0.545	1.887			-0.016	0.036	2.095			0.154	-0.048	2.135
-0.165	-0.249	1.997			-0.183	-0.192	2.027			-0.196	0.111	2.012			-0.150	0.297	1.933			-0.339	0.014	1.968			-0.382	-0.240	1.946			-0.387	-0.454	1.891			-0.379	-0.545	1.889			-0.016	0.036	2.096			0.158	-0.045	2.132
-0.164	-0.249	1.997			-0.182	-0.192	2.027			-0.195	0.110	2.012			-0.149	0.297	1.933			-0.338	0.014	1.968			-0.382	-0.240	1.948			-0.389	-0.455	1.892			-0.381	-0.545	1.890			-0.015	0.036	2.096			0.162	-0.042	2.129
-0.164	-0.249	1.997			-0.181	-0.192	2.027			-0.194	0.110	2.012			-0.149	0.297	1.934			-0.337	0.014	1.969			-0.383	-0.240	1.949			-0.390	-0.455	1.893			-0.382	-0.546	1.891			-0.015	0.036	2.096			0.166	-0.039	2.126
-0.163	-0.249	1.997			-0.181	-0.192	2.027			-0.193	0.110	2.012			-0.148	0.297	1.934			-0.337	0.014	1.969			-0.384	-0.240	1.950			-0.391	-0.455	1.894			-0.383	-0.546	1.892			-0.014	0.036	2.096			0.169	-0.037	2.124
-0.163	-0.249	1.998			-0.180	-0.192	2.027			-0.193	0.110	2.012			-0.147	0.297	1.935			-0.336	0.014	1.970			-0.384	-0.240	1.951			-0.392	-0.455	1.895			-0.384	-0.546	1.892			-0.014	0.036	2.096			0.172	-0.035	2.122
-0.162	-0.249	1.998			-0.180	-0.193	2.027			-0.192	0.110	2.013			-0.147	0.297	1.936			-0.336	0.014	1.971			-0.385	-0.240	1.953			-0.393	-0.455	1.896			-0.385	-0.546	1.893			-0.013	0.036	2.096			0.174	-0.034	2.120
-0.162	-0.249	1.998			-0.179	-0.193	2.027			-0.192	0.110	2.013			-0.147	0.297	1.936			-0.335	0.015	1.972			-0.385	-0.240	1.954			-0.393	-0.456	1.897			-0.386	-0.546	1.894			-0.013	0.036	2.096			0.176	-0.033	2.118
-0.162	-0.249	1.998			-0.179	-0.193	2.027			-0.191	0.110	2.013			-0.146	0.298	1.937			-0.335	0.015	1.973			-0.386	-0.240	1.955			-0.394	-0.456	1.897			-0.386	-0.547	1.894			-0.013	0.036	2.096			0.178	-0.032	2.117
-0.161	-0.249	1.998			-0.178	-0.193	2.027			-0.191	0.111	2.014			-0.146	0.298	1.937			-0.335	0.015	1.974			-0.386	-0.240	1.956			-0.394	-0.456	1.898			-0.387	-0.547	1.895			-0.012	0.036	2.095			0.179	-0.031	2.115
-0.161	-0.249	1.999			-0.178	-0.193	2.028			-0.190	0.111	2.014			-0.146	0.298	1.938			-0.335	0.015	1.975			-0.386	-0.240	1.957			-0.395	-0.456	1.898			-0.387	-0.547	1.895			-0.012	0.036	2.095			0.181	-0.030	2.114
-0.161	-0.249	1.999			-0.178	-0.193	2.028			-0.190	0.111	2.014			-0.146	0.298	1.939			-0.335	0.015	1.976			-0.387	-0.240	1.958			-0.395	-0.456	1.899			-0.388	-0.547	1.896			-0.012	0.036	2.095			0.182	-0.030	2.113
-0.161	-0.249	1.999			-0.177	-0.193	2.028			-0.189	0.111	2.015			-0.146	0.298	1.939			-0.335	0.015	1.977			-0.387	-0.240	1.959			-0.395	-0.456	1.899			-0.388	-0.547	1.896			-0.012	0.036	2.094			0.183	-0.030	2.112
-0.160	-0.249	1.999			-0.177	-0.193	2.028			-0.189	0.111	2.015			-0.146	0.298	1.940			-0.335	0.016	1.978			-0.387	-0.240	1.960			-0.396	-0.456	1.900			-0.388	-0.546	1.896			-0.012	0.036	2.094			0.183	-0.030	2.111
-0.160	-0.249	1.999			-0.177	-0.193	2.028			-0.189	0.111	2.016			-0.146	0.299	1.941			-0.335	0.016	1.979			-0.387	-0.240	1.961			-0.396	-0.456	1.900			-0.388	-0.546	1.897			-0.012	0.036	2.093			0.184	-0.030	2.110
-0.160	-0.250	1.999			-0.176	-0.193	2.028			-0.189	0.111	2.016			-0.146	0.299	1.941			-0.335	0.016	1.980			-0.388	-0.240	1.962			-0.396	-0.456	1.901			-0.389	-0.546	1.897			-0.012	0.036	2.093			0.184	-0.031	2.109
-0.160	-0.250	2.000			-0.176	-0.193	2.028			-0.188	0.111	2.016			-0.146	0.299	1.942			-0.335	0.016	1.980			-0.388	-0.240	1.963			-0.396	-0.456	1.901			-0.389	-0.546	1.897			-0.012	0.036	2.092			0.183	-0.032	2.108
-0.160	-0.250	2.000			-0.176	-0.193	2.028			-0.188	0.111	2.017			-0.146	0.299	1.943			-0.335	0.016	1.981			-0.388	-0.240	1.964			-0.396	-0.455	1.902			-0.389	-0.546	1.897			-0.012	0.036	2.092			0.181	-0.034	2.107
-0.159	-0.250	2.000			-0.176	-0.193	2.029			-0.188	0.111	2.017			-0.146	0.299	1.943			-0.335	0.016	1.982			-0.388	-0.240	1.965			-0.396	-0.455	1.902			-0.389	-0.546	1.897			-0.012	0.036	2.091			0.179	-0.035	2.106
-0.159	-0.250	2.000			-0.175	-0.193	2.029			-0.188	0.111	2.017			-0.146	0.300	1.944			-0.335	0.016	1.983			-0.388	-0.240	1.966			-0.397	-0.455	1.902			-0.389	-0.546	1.897			-0.012	0.036	2.091			0.176	-0.038	2.106
-0.159	-0.250	2.000			-0.175	-0.193	2.029			-0.188	0.112	2.018			-0.146	0.300	1.945			-0.335	0.016	1.984			-0.389	-0.240	1.966			-0.397	-0.455	1.903			-0.389	-0.545	1.898			-0.012	0.036	2.090			0.172	-0.041	2.105
-0.159	-0.250	2.000			-0.175	-0.193	2.029			-0.187	0.112	2.018			-0.146	0.300	1.945			-0.335	0.016	1.984			-0.389	-0.240	1.967			-0.397	-0.455	1.903			-0.389	-0.545	1.898			-0.012	0.036	2.090			0.168	-0.044	2.105
-0.159	-0.250	2.000			-0.175	-0.193	2.029			-0.187	0.112	2.018			-0.146	0.300	1.946			-0.335	0.016	1.985			-0.389	-0.240	1.968			-0.397	-0.455	1.903			-0.390	-0.545	1.898			-0.012	0.036	2.089			0.164	-0.047	2.105
-0.159	-0.250	2.001			-0.175	-0.193	2.030			-0.187	0.112	2.019			-0.146	0.300	1.946			-0.335	0.017	1.986			-0.389	-0.240	1.968			-0.397	-0.455	1.904			-0.390	-0.545	1.898			-0.012	0.036	2.089			0.164	-0.050	2.107
-0.159	-0.250	2.001			-0.174	-0.193	2.030			-0.187	0.112	2.019			-0.146	0.300	1.946			-0.335	0.017	1.986			-0.389	-0.240	1.969			-0.397	-0.455	1.904			-0.390	-0.545	1.898			-0.012	0.036	2.089			0.164	-0.052	2.108
-0.159	-0.250	2.001			-0.174	-0.193	2.030			-0.187	0.112	2.019			-0.146	0.300	1.947			-0.334	0.017	1.987			-0.389	-0.240	1.970			-0.398	-0.455	1.904			-0.390	-0.545	1.899			-0.012	0.036	2.088			0.164	-0.054	2.109
-0.159	-0.250	2.001			-0.174	-0.193	2.030			-0.187	0.112	2.020			-0.146	0.300	1.947			-0.334	0.017	1.988			-0.389	-0.240	1.970			-0.398	-0.455	1.905			-0.390	-0.545	1.899			-0.011	0.036	2.088			0.161	-0.055	2.109
-0.158	-0.250	2.001			-0.174	-0.193	2.031			-0.187	0.112	2.020			-0.146	0.300	1.947			-0.334	0.017	1.988			-0.390	-0.240	1.971			-0.398	-0.455	1.905			-0.390	-0.545	1.899			-0.011	0.037	2.087			0.160	-0.057	2.109
-0.158	-0.250	2.001			-0.174	-0.193	2.031			-0.187	0.112	2.020			-0.146	0.300	1.948			-0.334	0.017	1.989			-0.390	-0.240	1.971			-0.398	-0.454	1.905			-0.391	-0.545	1.899			-0.011	0.038	2.087			0.158	-0.058	2.109
-0.158	-0.250	2.001			-0.173	-0.193	2.031			-0.187	0.112	2.020			-0.146	0.301	1.948			-0.334	0.018	1.989			-0.390	-0.240	1.972			-0.398	-0.454	1.906			-0.391	-0.545	1.900			-0.011	0.038	2.086			0.156	-0.059	2.110
-0.158	-0.250	2.002			-0.173	-0.193	2.032			-0.187	0.112	2.021			-0.146	0.301	1.948			-0.334	0.018	1.990			-0.390	-0.240	1.973			-0.398	-0.454	1.906			-0.391	-0.544	1.900			-0.010	0.039	2.086			0.155	-0.061	2.110
-0.158	-0.250	2.002			-0.173	-0.193	2.032			-0.186	0.112	2.021			-0.146	0.301	1.948			-0.334	0.018	1.990			-0.390	-0.240	1.974			-0.399	-0.453	1.907			-0.391	-0.544	1.900			-0.010	0.040	2.085			0.154	-0.062	2.110
-0.158	-0.249	2.002			-0.173	-0.193	2.032			-0.186	0.112	2.021			-0.146	0.301	1.949			-0.334	0.018	1.991			-0.390	-0.240	1.974			-0.399	-0.453	1.907			-0.391	-0.544	1.900			-0.010	0.040	2.085			0.153	-0.063	2.111
-0.158	-0.249	2.002			-0.173	-0.193	2.032			-0.186	0.112	2.021			-0.146	0.301	1.949			-0.334	0.018	1.992			-0.390	-0.240	1.975			-0.399	-0.453	1.908			-0.391	-0.543	1.901			-0.010	0.041	2.085			0.153	-0.064	2.111
-0.158	-0.249	2.002			-0.173	-0.192	2.033			-0.187	0.112	2.022			-0.146	0.301	1.949			-0.334	0.018	1.992			-0.390	-0.240	1.976			-0.399	-0.453	1.909			-0.391	-0.543	1.901			-0.010	0.041	2.084			0.153	-0.065	2.111
-0.158	-0.249	2.002			-0.172	-0.192	2.033			-0.187	0.112	2.022			-0.146	0.301	1.949			-0.335	0.018	1.993			-0.390	-0.239	1.976			-0.399	-0.452	1.909			-0.391	-0.543	1.901			-0.010	0.041	2.084			0.153	-0.066	2.111
-0.158	-0.249	2.002			-0.172	-0.192	2.033			-0.187	0.113	2.022			-0.147	0.301	1.949			-0.335	0.018	1.993			-0.390	-0.239	1.977			-0.399	-0.452	1.910			-0.391	-0.543	1.902			-0.010	0.042	2.084			0.152	-0.066	2.109
-0.158	-0.249	2.003			-0.172	-0.192	2.033			-0.187	0.113	2.022			-0.147	0.301	1.950			-0.335	0.019	1.994			-0.390	-0.239	1.977			-0.399	-0.452	1.910			-0.391	-0.543	1.902			-0.010	0.042	2.084			0.162	-0.064	2.107
-0.158	-0.249	2.003			-0.172	-0.192	2.034			-0.187	0.113	2.023			-0.147	0.300	1.950			-0.335	0.019	1.994			-0.390	-0.239	1.978			-0.399	-0.452	1.911			-0.392	-0.542	1.902			-0.009	0.042	2.084			0.161	-0.065	2.102
-0.158	-0.249	2.003			-0.172	-0.192	2.034			-0.187	0.113	2.023			-0.148	0.300	1.950			-0.335	0.019	1.995			-0.390	-0.239	1.979			-0.399	-0.452	1.912			-0.392	-0.542	1.902			-0.009	0.042	2.083			0.169	-0.066	2.102
-0.158	-0.249	2.003			-0.172	-0.192	2.034			-0.187	0.113	2.023			-0.148	0.300	1.950			-0.336	0.019	1.996			-0.390	-0.239	1.979			-0.399	-0.451	1.912			-0.392	-0.542	1.903			-0.010	0.042	2.083			0.172	-0.068	2.100
-0.158	-0.249	2.003			-0.172	-0.192	2.035			-0.187	0.113	2.024			-0.149	0.300	1.950			-0.336	0.018	1.996			-0.390	-0.239	1.980			-0.399	-0.451	1.913			-0.392	-0.542	1.903			-0.010	0.041	2.083			0.174	-0.068	2.096
-0.158	-0.249	2.003			-0.172	-0.192	2.035			-0.187	0.113	2.024			-0.150	0.300	1.951			-0.336	0.018	1.997			-0.390	-0.239	1.981			-0.400	-0.451	1.914			-0.392	-0.542	1.904			-0.010	0.041	2.082			0.172	-0.064	2.086
-0.158	-0.249	2.004			-0.172	-0.192	2.036			-0.187	0.113	2.025			-0.153	0.300	1.952			-0.337	0.018	1.998			-0.391	-0.240	1.982			-0.400	-0.452	1.916			-0.392	-0.542	1.905			-0.010	0.041	2.082			0.169	-0.058	2.070
-0.158	-0.249	2.004			-0.172	-0.192	2.036			-0.187	0.113	2.025			-0.153	0.300	1.952			-0.337	0.018	1.998			-0.391	-0.240	1.982			-0.400	-0.452	1.916			-0.392	-0.542	1.905			-0.010	0.041	2.082			0.169	-0.058	2.070
-0.159	-0.249	2.004			-0.172	-0.192	2.036			-0.188	0.113	2.026			-0.154	0.300	1.953			-0.338	0.018	1.999			-0.391	-0.240	1.983			-0.400	-0.452	1.916			-0.392	-0.542	1.905			-0.011	0.040	2.081			0.167	-0.057	2.063
-0.159	-0.249	2.004			-0.172	-0.192	2.037			-0.188	0.113	2.026			-0.156	0.300	1.953			-0.338	0.018	2.000			-0.391	-0.240	1.984			-0.400	-0.452	1.917			-0.393	-0.542	1.906			-0.011	0.040	2.081			0.165	-0.056	2.056
-0.159	-0.249	2.005			-0.172	-0.193	2.037			-0.188	0.113	2.027			-0.157	0.300	1.954			-0.339	0.018	2.001			-0.391	-0.240	1.985			-0.400	-0.452	1.918			-0.393	-0.543	1.907			-0.011	0.040	2.080			0.163	-0.055	2.049
-0.159	-0.249	2.005			-0.173	-0.193	2.038			-0.188	0.113	2.028			-0.158	0.300	1.954			-0.339	0.018	2.002			-0.392	-0.240	1.986			-0.400	-0.452	1.919			-0.393	-0.543	1.908			-0.012	0.040	2.080			0.158	-0.063	2.038
-0.159	-0.249	2.005			-0.173	-0.193	2.039			-0.189	0.113	2.028			-0.159	0.300	1.955			-0.340	0.017	2.002			-0.392	-0.241	1.987			-0.400	-0.453	1.920			-0.393	-0.543	1.908			-0.012	0.040	2.079			0.157	-0.068	2.031
-0.160	-0.249	2.005			-0.173	-0.193	2.039			-0.189	0.113	2.029			-0.160	0.300	1.955			-0.340	0.017	2.003			-0.392	-0.241	1.988			-0.400	-0.453	1.921			-0.394	-0.543	1.909			-0.013	0.039	2.079			0.154	-0.073	2.023
-0.160	-0.249	2.005			-0.173	-0.193	2.040			-0.189	0.113	2.030			-0.161	0.301	1.956			-0.341	0.017	2.004			-0.392	-0.241	1.989			-0.400	-0.453	1.922			-0.394	-0.543	1.910			-0.013	0.039	2.078			0.152	-0.078	2.014
-0.160	-0.250	2.006			-0.173	-0.193	2.040			-0.189	0.113	2.030			-0.162	0.301	1.957			-0.341	0.017	2.005			-0.393	-0.241	1.990			-0.401	-0.453	1.923			-0.394	-0.544	1.911			-0.014	0.039	2.077			0.149	-0.082	2.002
-0.160	-0.250	2.006			-0.173	-0.193	2.041			-0.189	0.114	2.031			-0.163	0.301	1.958			-0.341	0.017	2.006			-0.393	-0.241	1.991			-0.401	-0.453	1.924			-0.394	-0.544	1.912			-0.014	0.039	2.076			0.142	-0.083	1.983
-0.160	-0.250	2.006			-0.173	-0.193	2.042			-0.189	0.114	2.032			-0.163	0.301	1.959			-0.342	0.017	2.007			-0.393	-0.241	1.992			-0.401	-0.454	1.924			-0.395	-0.544	1.913			-0.015	0.038	2.075			0.138	-0.084	1.972
-0.160	-0.250	2.006			-0.173	-0.193	2.042			-0.190	0.114	2.033			-0.164	0.302	1.960			-0.342	0.017	2.008			-0.393	-0.241	1.993			-0.401	-0.454	1.925			-0.395	-0.544	1.913			-0.016	0.038	2.072			0.115	-0.076	1.920
-0.161	-0.250	2.006			-0.173	-0.193	2.043			-0.190	0.114	2.033			-0.165	0.302	1.961			-0.342	0.017	2.009			-0.393	-0.241	1.994			-0.402	-0.454	1.926			-0.395	-0.544	1.914			-0.017	0.038	2.069			0.104	-0.063	1.892
-0.161	-0.250	2.007			-0.173	-0.193	2.044			-0.190	0.114	2.034			-0.165	0.302	1.963			-0.342	0.017	2.011			-0.393	-0.241	1.996			-0.402	-0.454	1.927			-0.395	-0.544	1.915			-0.018	0.037	2.066			0.101	-0.064	1.888
-0.161	-0.250	2.007			-0.173	-0.193	2.045			-0.190	0.114	2.035			-0.166	0.303	1.964			-0.343	0.017	2.012			-0.393	-0.241	1.997			-0.402	-0.454	1.927			-0.396	-0.544	1.915			-0.020	0.036	2.062			0.099	-0.065	1.885
-0.161	-0.250	2.007			-0.173	-0.193	2.045			-0.190	0.114	2.036			-0.167	0.303	1.965			-0.343	0.018	2.014			-0.393	-0.241	1.998			-0.402	-0.454	1.928			-0.396	-0.544	1.916			-0.021	0.035	2.059			0.098	-0.067	1.880
-0.161	-0.250	2.007			-0.173	-0.194	2.046			-0.190	0.115	2.037			-0.167	0.304	1.966			-0.343	0.018	2.015			-0.393	-0.240	2.000			-0.403	-0.454	1.929			-0.396	-0.544	1.916			-0.023	0.033	2.055			0.096	-0.067	1.874
-0.161	-0.250	2.007			-0.172	-0.194	2.047			-0.190	0.115	2.037			-0.168	0.304	1.969			-0.344	0.018	2.017			-0.393	-0.240	2.001			-0.403	-0.453	1.929			-0.396	-0.544	1.917			-0.024	0.032	2.052			0.096	-0.073	1.875
-0.161	-0.249	2.007			-0.172	-0.194	2.048			-0.190	0.115	2.038			-0.169	0.305	1.971			-0.344	0.018	2.019			-0.393	-0.240	2.003			-0.403	-0.453	1.930			-0.397	-0.543	1.918			-0.025	0.032	2.050			0.097	-0.077	1.876
-0.162	-0.249	2.007			-0.172	-0.194	2.048			-0.190	0.115	2.039			-0.169	0.306	1.973			-0.344	0.018	2.020			-0.393	-0.240	2.004			-0.403	-0.453	1.931			-0.397	-0.543	1.918			-0.025	0.031	2.048			0.098	-0.081	1.877
-0.162	-0.249	2.008			-0.172	-0.194	2.049			-0.190	0.115	2.039			-0.170	0.306	1.974			-0.345	0.018	2.022			-0.393	-0.240	2.006			-0.404	-0.452	1.932			-0.397	-0.543	1.919			-0.026	0.031	2.047			0.099	-0.084	1.879
-0.162	-0.249	2.008			-0.172	-0.194	2.050			-0.190	0.115	2.040			-0.170	0.307	1.975			-0.345	0.018	2.023			-0.393	-0.240	2.008			-0.404	-0.452	1.934			-0.398	-0.543	1.920			-0.027	0.031	2.046			0.100	-0.085	1.880
-0.162	-0.249	2.008			-0.172	-0.194	2.050			-0.190	0.116	2.040			-0.170	0.307	1.976			-0.345	0.018	2.024			-0.393	-0.240	2.009			-0.405	-0.452	1.936			-0.398	-0.542	1.922			-0.027	0.031	2.045			0.103	-0.078	1.887
-0.162	-0.249	2.008			-0.172	-0.193	2.051			-0.190	0.116	2.041			-0.171	0.307	1.977			-0.345	0.018	2.025			-0.393	-0.240	2.010			-0.406	-0.452	1.938			-0.399	-0.543	1.926			-0.027	0.031	2.044			0.107	-0.073	1.896
-0.162	-0.249	2.008			-0.172	-0.193	2.051			-0.190	0.116	2.041			-0.171	0.307	1.977			-0.345	0.018	2.026			-0.393	-0.240	2.011			-0.407	-0.453	1.941			-0.401	-0.543	1.929			-0.027	0.031	2.044			0.112	-0.071	1.905
-0.162	-0.249	2.008			-0.171	-0.193	2.052			-0.190	0.116	2.042			-0.171	0.307	1.978			-0.346	0.018	2.027			-0.393	-0.240	2.012			-0.408	-0.453	1.943			-0.402	-0.543	1.933			-0.027	0.032	2.043			0.133	-0.074	1.939
-0.162	-0.249	2.008			-0.171	-0.193	2.053			-0.190	0.116	2.042			-0.171	0.308	1.978			-0.346	0.018	2.028			-0.393	-0.240	2.013			-0.409	-0.453	1.945			-0.403	-0.543	1.936			-0.026	0.032	2.044			0.140	-0.074	1.951
-0.162	-0.249	2.008			-0.171	-0.193	2.053			-0.190	0.116	2.043			-0.171	0.308	1.979			-0.346	0.018	2.028			-0.394	-0.240	2.014			-0.409	-0.453	1.948			-0.404	-0.544	1.939			-0.026	0.033	2.045			0.145	-0.073	1.960
-0.162	-0.249	2.008			-0.171	-0.193	2.054			-0.190	0.116	2.043			-0.171	0.308	1.979			-0.346	0.019	2.029			-0.394	-0.240	2.015			-0.410	-0.454	1.949			-0.405	-0.544	1.941			-0.025	0.033	2.046			0.151	-0.071	1.970
-0.162	-0.248	2.008			-0.171	-0.193	2.054			-0.190	0.116	2.043			-0.171	0.308	1.980			-0.346	0.019	2.029			-0.394	-0.240	2.015			-0.410	-0.454	1.951			-0.405	-0.544	1.943			-0.023	0.034	2.048			0.156	-0.068	1.980
-0.162	-0.248	2.009			-0.171	-0.193	2.054			-0.190	0.116	2.043			-0.171	0.308	1.980			-0.346	0.019	2.030			-0.394	-0.240	2.016			-0.410	-0.454	1.952			-0.406	-0.544	1.944			-0.022	0.034	2.050			0.171	-0.061	2.008
-0.162	-0.248	2.009			-0.171	-0.193	2.055			-0.190	0.116	2.044			-0.171	0.308	1.980			-0.346	0.019	2.030			-0.394	-0.240	2.016			-0.411	-0.454	1.953			-0.406	-0.545	1.945			-0.020	0.035	2.052			0.178	-0.058	2.022
-0.162	-0.248	2.009			-0.171	-0.193	2.055			-0.190	0.116	2.044			-0.170	0.308	1.980			-0.346	0.019	2.030			-0.394	-0.240	2.017			-0.411	-0.454	1.954			-0.406	-0.545	1.946			-0.019	0.035	2.054			0.182	-0.056	2.030
-0.162	-0.248	2.009			-0.171	-0.193	2.056			-0.190	0.116	2.044			-0.170	0.308	1.979			-0.346	0.019	2.030			-0.394	-0.240	2.017			-0.411	-0.455	1.954			-0.406	-0.545	1.946			-0.017	0.035	2.057			0.185	-0.054	2.039
-0.162	-0.248	2.009			-0.171	-0.193	2.056			-0.190	0.116	2.044			-0.169	0.307	1.979			-0.346	0.019	2.030			-0.394	-0.240	2.017			-0.410	-0.455	1.953			-0.405	-0.545	1.945			-0.016	0.036	2.059			0.187	-0.052	2.049
-0.162	-0.248	2.009			-0.171	-0.193	2.056			-0.190	0.116	2.045			-0.169	0.307	1.978			-0.345	0.019	2.030			-0.393	-0.240	2.016			-0.409	-0.455	1.952			-0.403	-0.546	1.943			-0.015	0.036	2.062			0.188	-0.051	2.060
-0.162	-0.248	2.009			-0.171	-0.193	2.057			-0.190	0.116	2.045			-0.168	0.307	1.978			-0.345	0.019	2.029			-0.393	-0.240	2.015			-0.407	-0.455	1.950			-0.400	-0.545	1.939			-0.013	0.036	2.064			0.189	-0.051	2.070
-0.162	-0.248	2.010			-0.171	-0.193	2.057			-0.190	0.116	2.045			-0.167	0.307	1.977			-0.345	0.019	2.029			-0.392	-0.240	2.014			-0.404	-0.455	1.946			-0.397	-0.545	1.935			-0.012	0.036	2.066			0.190	-0.051	2.079
-0.162	-0.248	2.010			-0.171	-0.193	2.057			-0.190	0.116	2.045			-0.166	0.306	1.976			-0.344	0.019	2.028			-0.392	-0.239	2.013			-0.401	-0.454	1.941			-0.393	-0.544	1.930			-0.011	0.036	2.068			0.190	-0.051	2.087
-0.162	-0.247	2.010			-0.171	-0.193	2.057			-0.190	0.116	2.045			-0.165	0.306	1.975			-0.344	0.019	2.028			-0.391	-0.239	2.011			-0.398	-0.454	1.937			-0.389	-0.543	1.925			-0.010	0.036	2.070			0.189	-0.051	2.094
-0.162	-0.247	2.010			-0.171	-0.193	2.058			-0.190	0.116	2.045			-0.164	0.305	1.975			-0.344	0.019	2.027			-0.390	-0.239	2.009			-0.395	-0.453	1.933			-0.386	-0.542	1.920			-0.009	0.037	2.072			0.188	-0.051	2.101
-0.162	-0.247	2.010			-0.171	-0.193	2.058			-0.190	0.116	2.045			-0.163	0.305	1.974			-0.343	0.019	2.026			-0.389	-0.239	2.007			-0.393	-0.452	1.930			-0.383	-0.541	1.916			-0.008	0.037	2.074			0.188	-0.051	2.107
-0.162	-0.247	2.010			-0.171	-0.193	2.058			-0.190	0.116	2.045			-0.162	0.305	1.973			-0.343	0.019	2.025			-0.388	-0.239	2.006			-0.390	-0.451	1.927			-0.380	-0.540	1.913			-0.008	0.037	2.075			0.186	-0.052	2.113
-0.162	-0.247	2.011			-0.171	-0.193	2.058			-0.190	0.116	2.045			-0.161	0.304	1.972			-0.342	0.019	2.025			-0.387	-0.239	2.004			-0.388	-0.450	1.925			-0.378	-0.539	1.910			-0.007	0.037	2.077			0.185	-0.053	2.117
-0.162	-0.247	2.011			-0.171	-0.193	2.058			-0.190	0.116	2.045			-0.161	0.304	1.972			-0.342	0.019	2.024			-0.386	-0.238	2.002			-0.386	-0.449	1.923			-0.376	-0.539	1.908			-0.007	0.037	2.078			0.184	-0.053	2.121
-0.162	-0.247	2.011			-0.171	-0.192	2.059			-0.190	0.116	2.045			-0.160	0.303	1.971			-0.341	0.018	2.023			-0.386	-0.238	2.001			-0.385	-0.448	1.921			-0.374	-0.538	1.906			-0.006	0.037	2.079			0.183	-0.054	2.125
-0.161	-0.247	2.011			-0.171	-0.192	2.059			-0.190	0.116	2.045			-0.159	0.303	1.970			-0.341	0.018	2.022			-0.385	-0.238	2.000			-0.383	-0.448	1.919			-0.373	-0.537	1.905			-0.006	0.037	2.081			0.182	-0.055	2.128
-0.161	-0.247	2.011			-0.171	-0.192	2.059			-0.190	0.116	2.045			-0.159	0.303	1.970			-0.341	0.018	2.021			-0.385	-0.238	1.999			-0.382	-0.447	1.918			-0.372	-0.537	1.903			-0.005	0.038	2.082			0.181	-0.055	2.131
-0.161	-0.247	2.012			-0.171	-0.192	2.059			-0.190	0.115	2.045			-0.158	0.302	1.969			-0.340	0.018	2.021			-0.384	-0.238	1.998			-0.381	-0.447	1.917			-0.371	-0.537	1.902			-0.005	0.038	2.083			0.180	-0.056	2.134
-0.161	-0.247	2.012			-0.171	-0.192	2.059			-0.190	0.115	2.045			-0.158	0.302	1.969			-0.340	0.018	2.020			-0.384	-0.238	1.997			-0.381	-0.447	1.916			-0.370	-0.536	1.902			-0.005	0.038	2.084			0.178	-0.057	2.136
-0.161	-0.247	2.012			-0.171	-0.192	2.059			-0.190	0.115	2.045			-0.157	0.301	1.968			-0.340	0.018	2.019			-0.383	-0.238	1.996			-0.380	-0.447	1.916			-0.369	-0.536	1.901			-0.004	0.038	2.085			0.177	-0.057	2.138
-0.161	-0.247	2.012			-0.171	-0.192	2.059			-0.190	0.115	2.045			-0.156	0.301	1.968			-0.340	0.018	2.019			-0.383	-0.238	1.996			-0.380	-0.447	1.915			-0.369	-0.536	1.901			-0.004	0.038	2.085			0.173	-0.059	2.138
-0.161	-0.247	2.012			-0.171	-0.192	2.059			-0.190	0.115	2.045			-0.156	0.301	1.967			-0.339	0.018	2.018			-0.383	-0.238	1.995			-0.380	-0.447	1.915			-0.370	-0.537	1.901			-0.004	0.038	2.086			0.169	-0.060	2.138
-0.161	-0.247	2.012			-0.171	-0.192	2.059			-0.189	0.115	2.045			-0.156	0.301	1.967			-0.339	0.018	2.017			-0.383	-0.238	1.995			-0.380	-0.447	1.915			-0.371	-0.537	1.902			-0.004	0.038	2.087			0.166	-0.061	2.137
-0.161	-0.247	2.013			-0.171	-0.192	2.059			-0.189	0.115	2.045			-0.155	0.300	1.967			-0.339	0.018	2.017			-0.383	-0.238	1.994			-0.381	-0.447	1.916			-0.372	-0.538	1.904			-0.004	0.038	2.088			0.163	-0.061	2.137
-0.161	-0.247	2.013			-0.171	-0.192	2.059			-0.189	0.114	2.045			-0.155	0.300	1.966			-0.339	0.018	2.016			-0.383	-0.238	1.994			-0.382	-0.447	1.916			-0.374	-0.538	1.905			-0.003	0.038	2.089			0.161	-0.062	2.137
-0.160	-0.246	2.013			-0.171	-0.192	2.059			-0.189	0.114	2.044			-0.154	0.300	1.966			-0.338	0.018	2.016			-0.383	-0.238	1.993			-0.383	-0.448	1.917			-0.375	-0.538	1.907			-0.003	0.038	2.089			0.159	-0.063	2.137
-0.160	-0.246	2.013			-0.171	-0.192	2.059			-0.189	0.114	2.044			-0.154	0.300	1.966			-0.338	0.018	2.015			-0.383	-0.238	1.993			-0.385	-0.448	1.918			-0.377	-0.539	1.909			-0.003	0.038	2.090			0.157	-0.064	2.136
-0.160	-0.246	2.013			-0.171	-0.192	2.059			-0.189	0.114	2.044			-0.154	0.299	1.965			-0.338	0.018	2.015			-0.383	-0.239	1.992			-0.386	-0.449	1.919			-0.379	-0.540	1.911			-0.003	0.039	2.090			0.155	-0.065	2.136
-0.160	-0.246	2.013			-0.171	-0.192	2.059			-0.189	0.114	2.044			-0.153	0.299	1.965			-0.338	0.018	2.014			-0.383	-0.239	1.992			-0.387	-0.449	1.920			-0.381	-0.540	1.912			-0.003	0.039	2.091			0.153	-0.065	2.136
-0.160	-0.246	2.013			-0.172	-0.192	2.059			-0.189	0.114	2.044			-0.153	0.299	1.965			-0.338	0.018	2.014			-0.383	-0.239	1.992			-0.389	-0.450	1.921			-0.382	-0.541	1.914			-0.003	0.039	2.091			0.152	-0.066	2.135
-0.160	-0.246	2.014			-0.172	-0.192	2.059			-0.189	0.114	2.044			-0.153	0.299	1.965			-0.338	0.018	2.013			-0.384	-0.239	1.991			-0.390	-0.450	1.921			-0.383	-0.541	1.914			-0.003	0.039	2.092			0.150	-0.067	2.134
-0.160	-0.246	2.014			-0.172	-0.192	2.059			-0.189	0.113	2.044			-0.153	0.299	1.965			-0.337	0.018	2.013			-0.384	-0.238	1.991			-0.390	-0.450	1.921			-0.383	-0.540	1.914			-0.003	0.039	2.092			0.149	-0.067	2.132
-0.160	-0.246	2.014			-0.172	-0.192	2.059			-0.189	0.113	2.044			-0.152	0.299	1.964			-0.337	0.018	2.013			-0.385	-0.237	1.991			-0.386	-0.446	1.919			-0.370	-0.525	1.905			-0.003	0.039	2.093			0.148	-0.069	2.128
-0.160	-0.246	2.014			-0.172	-0.192	2.059			-0.189	0.113	2.043			-0.152	0.299	1.964			-0.337	0.018	2.012			-0.386	-0.235	1.990			-0.369	-0.427	1.909			-0.338	-0.486	1.884			-0.004	0.039	2.093			0.146	-0.071	2.116
-0.160	-0.246	2.014			-0.172	-0.192	2.059			-0.189	0.113	2.043			-0.152	0.299	1.964			-0.337	0.018	2.012			-0.389	-0.230	1.988			-0.339	-0.388	1.893			-0.294	-0.447	1.861			-0.004	0.039	2.094			0.144	-0.074	2.102
-0.159	-0.246	2.014			-0.172	-0.192	2.058			-0.189	0.113	2.043			-0.152	0.299	1.964			-0.337	0.018	2.011			-0.391	-0.222	1.985			-0.282	-0.358	1.872			-0.234	-0.407	1.844			-0.004	0.039	2.094			0.141	-0.077	2.086
-0.159	-0.246	2.015			-0.171	-0.191	2.058			-0.189	0.113	2.043			-0.151	0.299	1.964			-0.337	0.018	2.011			-0.391	-0.212	1.980			-0.252	-0.313	1.861			-0.184	-0.350	1.831			-0.005	0.039	2.095			0.138	-0.080	2.069
-0.159	-0.245	2.015			-0.171	-0.191	2.058			-0.189	0.113	2.043			-0.151	0.303	1.971			-0.337	0.019	2.010			-0.391	-0.200	1.970			-0.193	-0.267	1.842			-0.118	-0.287	1.819			-0.005	0.039	2.095			0.134	-0.082	2.051
-0.158	-0.245	2.015			-0.171	-0.191	2.058			-0.189	0.113	2.044			-0.151	0.305	1.974			-0.337	0.019	2.010			-0.380	-0.188	1.951			-0.136	-0.213	1.833			-0.062	-0.215	1.819			-0.006	0.039	2.095			0.130	-0.085	2.036
-0.158	-0.245	2.016			-0.171	-0.191	2.058			-0.189	0.113	2.044			-0.152	0.307	1.978			-0.337	0.019	2.009			-0.373	-0.180	1.939			-0.103	-0.161	1.832			-0.041	-0.128	1.824			-0.007	0.038	2.094			0.128	-0.086	2.021
-0.158	-0.244	2.016			-0.171	-0.190	2.059			-0.189	0.114	2.045			-0.152	0.310	1.985			-0.336	0.020	2.007			-0.335	-0.157	1.900			-0.060	-0.088	1.832			-0.011	-0.054	1.826			-0.015	0.043	2.096			0.104	-0.062	1.980
-0.158	-0.244	2.016			-0.171	-0.190	2.059			-0.189	0.114	2.045			-0.152	0.310	1.985			-0.336	0.020	2.007			-0.335	-0.157	1.900			-0.060	-0.088	1.832			-0.011	-0.054	1.826			-0.015	0.043	2.096			0.104	-0.062	1.980
-0.157	-0.244	2.016			-0.171	-0.190	2.059			-0.189	0.114	2.046			-0.153	0.312	1.990			-0.336	0.020	2.005			-0.322	-0.150	1.890			-0.046	-0.049	1.839			0.001	-0.015	1.831			-0.023	0.049	2.096			0.097	-0.059	1.972
-0.157	-0.244	2.017			-0.172	-0.190	2.059			-0.189	0.115	2.047			-0.153	0.314	1.993			-0.334	0.021	2.003			-0.311	-0.145	1.881			-0.038	-0.029	1.842			0.009	0.010	1.834			-0.029	0.053	2.096			0.092	-0.058	1.965
-0.157	-0.244	2.017			-0.172	-0.190	2.059			-0.189	0.116	2.048			-0.154	0.315	1.996			-0.333	0.022	2.000			-0.284	-0.134	1.869			-0.031	-0.015	1.843			0.016	0.029	1.836			-0.037	0.061	2.096			0.088	-0.057	1.961
-0.157	-0.243	2.017			-0.172	-0.190	2.059			-0.190	0.116	2.049			-0.154	0.316	1.998			-0.331	0.022	1.998			-0.270	-0.128	1.862			-0.027	-0.003	1.845			0.022	0.045	1.837			-0.041	0.062	2.096			0.084	-0.056	1.956
-0.157	-0.243	2.017			-0.172	-0.190	2.059			-0.190	0.117	2.050			-0.155	0.317	2.000			-0.329	0.023	1.995			-0.261	-0.124	1.857			-0.025	0.006	1.848			0.026	0.058	1.839			-0.044	0.064	2.096			0.081	-0.055	1.953
-0.157	-0.243	2.017			-0.172	-0.190	2.060			-0.190	0.117	2.050			-0.155	0.317	2.002			-0.328	0.024	1.993			-0.254	-0.121	1.854			-0.027	0.008	1.851			0.028	0.067	1.842			-0.046	0.065	2.096			0.077	-0.048	1.947
-0.157	-0.243	2.018			-0.173	-0.190	2.060			-0.191	0.118	2.051			-0.156	0.318	2.003			-0.327	0.025	1.991			-0.250	-0.118	1.850			-0.022	0.011	1.856			0.032	0.075	1.845			-0.048	0.066	2.096			0.073	-0.043	1.942
-0.157	-0.243	2.018			-0.173	-0.190	2.060			-0.191	0.118	2.052			-0.156	0.318	2.004			-0.325	0.025	1.990			-0.248	-0.118	1.849			-0.044	-0.011	1.858			0.020	0.066	1.849			-0.049	0.066	2.096			0.071	-0.039	1.939
-0.156	-0.243	2.018			-0.173	-0.190	2.060			-0.191	0.118	2.052			-0.156	0.319	2.005			-0.324	0.026	1.988			-0.249	-0.120	1.849			-0.036	-0.012	1.859			0.025	0.067	1.851			-0.051	0.066	2.096			0.069	-0.036	1.936
-0.156	-0.243	2.018			-0.173	-0.190	2.060			-0.191	0.119	2.053			-0.156	0.319	2.006			-0.323	0.026	1.987			-0.253	-0.123	1.850			-0.058	-0.044	1.854			0.007	0.044	1.850			-0.051	0.066	2.096			0.075	-0.038	1.943
-0.156	-0.243	2.018			-0.174	-0.189	2.061			-0.192	0.119	2.053			-0.156	0.319	2.007			-0.322	0.026	1.986			-0.261	-0.128	1.854			-0.049	-0.053	1.854			0.018	0.002	1.858			-0.050	0.063	2.095			0.080	-0.037	1.944
-0.156	-0.243	2.018			-0.174	-0.189	2.061			-0.192	0.119	2.054			-0.157	0.319	2.008			-0.322	0.026	1.985			-0.265	-0.132	1.855			-0.066	-0.086	1.850			0.007	-0.020	1.858			-0.041	0.055	2.093			0.094	-0.037	1.944
-0.156	-0.243	2.018			-0.174	-0.189	2.061			-0.192	0.120	2.054			-0.157	0.319	2.008			-0.321	0.026	1.984			-0.271	-0.137	1.858			-0.051	-0.114	1.849			0.023	-0.094	1.852			-0.036	0.050	2.092			0.123	-0.053	1.982
-0.156	-0.242	2.018			-0.174	-0.189	2.061			-0.192	0.120	2.054			-0.157	0.319	2.009			-0.321	0.026	1.983			-0.281	-0.142	1.863			-0.064	-0.151	1.844			0.017	-0.151	1.848			-0.034	0.048	2.092			0.132	-0.057	2.003
-0.156	-0.242	2.018			-0.174	-0.189	2.061			-0.192	0.120	2.055			-0.157	0.319	2.009			-0.320	0.027	1.982			-0.295	-0.148	1.870			-0.071	-0.202	1.837			0.004	-0.210	1.841			-0.033	0.047	2.092			0.137	-0.058	2.016
-0.155	-0.242	2.018			-0.174	-0.189	2.061			-0.192	0.120	2.055			-0.157	0.318	2.006			-0.320	0.027	1.982			-0.305	-0.153	1.876			-0.082	-0.239	1.830			-0.017	-0.270	1.831			-0.032	0.046	2.093			0.152	-0.041	2.050
-0.155	-0.241	2.018			-0.174	-0.188	2.061			-0.192	0.120	2.055			-0.157	0.317	2.003			-0.320	0.026	1.981			-0.318	-0.162	1.883			-0.136	-0.276	1.829			-0.064	-0.319	1.823			-0.031	0.045	2.093			0.155	-0.040	2.074
-0.155	-0.241	2.018			-0.174	-0.188	2.061			-0.193	0.120	2.054			-0.157	0.316	2.000			-0.321	0.026	1.980			-0.330	-0.169	1.890			-0.180	-0.301	1.830			-0.112	-0.358	1.817			-0.030	0.044	2.094			0.155	-0.041	2.094
-0.155	-0.241	2.018			-0.175	-0.188	2.061			-0.193	0.120	2.053			-0.157	0.315	1.996			-0.321	0.026	1.980			-0.341	-0.174	1.896			-0.213	-0.320	1.830			-0.150	-0.386	1.814			-0.029	0.044	2.095			0.154	-0.042	2.111
-0.154	-0.240	2.018			-0.174	-0.188	2.061			-0.193	0.120	2.052			-0.156	0.314	1.992			-0.321	0.026	1.979			-0.349	-0.178	1.904			-0.239	-0.338	1.831			-0.188	-0.415	1.812			-0.028	0.043	2.096			0.151	-0.044	2.129
-0.154	-0.240	2.017			-0.174	-0.187	2.061			-0.193	0.120	2.051			-0.156	0.313	1.988			-0.321	0.026	1.979			-0.357	-0.181	1.910			-0.261	-0.355	1.832			-0.222	-0.442	1.813			-0.027	0.043	2.096			0.148	-0.044	2.142
-0.153	-0.240	2.017			-0.174	-0.187	2.060			-0.193	0.120	2.048			-0.155	0.312	1.984			-0.322	0.026	1.978			-0.363	-0.185	1.915			-0.290	-0.393	1.835			-0.261	-0.479	1.815			-0.026	0.042	2.097			0.146	-0.045	2.153
-0.153	-0.239	2.016			-0.174	-0.187	2.059			-0.193	0.120	2.046			-0.154	0.311	1.980			-0.322	0.026	1.978			-0.368	-0.189	1.918			-0.309	-0.413	1.838			-0.291	-0.504	1.821			-0.026	0.042	2.098			0.143	-0.046	2.162
-0.153	-0.239	2.016			-0.174	-0.186	2.058			-0.192	0.119	2.043			-0.154	0.310	1.976			-0.322	0.025	1.977			-0.373	-0.193	1.922			-0.326	-0.428	1.842			-0.320	-0.525	1.829			-0.025	0.041	2.098			0.141	-0.047	2.170
-0.153	-0.239	2.015			-0.174	-0.186	2.056			-0.192	0.119	2.041			-0.153	0.309	1.972			-0.322	0.025	1.977			-0.378	-0.196	1.924			-0.341	-0.439	1.845			-0.341	-0.539	1.836			-0.024	0.041	2.099			0.139	-0.048	2.177
-0.152	-0.239	2.014			-0.174	-0.186	2.055			-0.192	0.119	2.038			-0.152	0.308	1.969			-0.322	0.025	1.976			-0.383	-0.200	1.927			-0.355	-0.447	1.849			-0.358	-0.549	1.843			-0.024	0.041	2.100			0.137	-0.049	2.183
-0.152	-0.240	2.013			-0.174	-0.187	2.053			-0.192	0.118	2.036			-0.151	0.307	1.965			-0.323	0.025	1.976			-0.387	-0.204	1.930			-0.372	-0.454	1.855			-0.375	-0.557	1.850			-0.023	0.040	2.100			0.135	-0.050	2.187
-0.152	-0.240	2.012			-0.174	-0.187	2.051			-0.191	0.118	2.034			-0.150	0.307	1.962			-0.323	0.025	1.975			-0.392	-0.207	1.932			-0.385	-0.461	1.860			-0.391	-0.564	1.858			-0.023	0.040	2.100			0.133	-0.051	2.191
-0.153	-0.241	2.011			-0.174	-0.187	2.050			-0.191	0.118	2.032			-0.149	0.306	1.959			-0.323	0.024	1.975			-0.395	-0.211	1.934			-0.397	-0.466	1.864			-0.405	-0.570	1.865			-0.022	0.040	2.100			0.131	-0.053	2.193
-0.153	-0.242	2.010			-0.174	-0.188	2.048			-0.191	0.118	2.030			-0.149	0.306	1.957			-0.323	0.024	1.974			-0.398	-0.213	1.936			-0.407	-0.471	1.868			-0.416	-0.574	1.871			-0.022	0.039	2.101			0.128	-0.055	2.193
-0.153	-0.242	2.010			-0.174	-0.188	2.046			-0.190	0.117	2.028			-0.148	0.305	1.955			-0.323	0.024	1.974			-0.401	-0.216	1.938			-0.415	-0.475	1.872			-0.425	-0.577	1.877			-0.022	0.039	2.101			0.126	-0.058	2.189
-0.153	-0.243	2.009			-0.174	-0.188	2.045			-0.190	0.117	2.027			-0.148	0.305	1.953			-0.323	0.023	1.973			-0.403	-0.218	1.939			-0.422	-0.478	1.875			-0.432	-0.580	1.881			-0.022	0.039	2.101			0.126	-0.062	2.178
-0.153	-0.243	2.008			-0.174	-0.189	2.043			-0.190	0.117	2.025			-0.147	0.304	1.951			-0.324	0.023	1.973			-0.405	-0.220	1.940			-0.428	-0.480	1.878			-0.438	-0.581	1.885			-0.021	0.039	2.101			0.126	-0.067	2.164
-0.153	-0.244	2.007			-0.174	-0.189	2.042			-0.190	0.117	2.024			-0.147	0.304	1.949			-0.324	0.023	1.972			-0.407	-0.222	1.942			-0.433	-0.481	1.881			-0.441	-0.580	1.888			-0.021	0.039	2.100			0.128	-0.070	2.144
-0.153	-0.244	2.006			-0.174	-0.189	2.040			-0.189	0.116	2.023			-0.146	0.304	1.948			-0.324	0.022	1.972			-0.408	-0.224	1.943			-0.437	-0.482	1.883			-0.442	-0.579	1.891			-0.021	0.038	2.100			0.131	-0.073	2.124
-0.154	-0.245	2.006			-0.174	-0.190	2.039			-0.189	0.116	2.022			-0.146	0.303	1.947			-0.325	0.022	1.971			-0.409	-0.226	1.944			-0.438	-0.481	1.885			-0.439	-0.576	1.892			-0.021	0.038	2.099			0.133	-0.074	2.102
-0.154	-0.245	2.005			-0.174	-0.190	2.038			-0.189	0.116	2.021			-0.146	0.303	1.945			-0.325	0.022	1.971			-0.410	-0.228	1.945			-0.437	-0.479	1.887			-0.435	-0.573	1.893			-0.021	0.038	2.098			0.132	-0.076	2.084
-0.155	-0.246	2.004			-0.174	-0.190	2.036			-0.189	0.116	2.020			-0.146	0.303	1.944			-0.325	0.021	1.970			-0.411	-0.230	1.946			-0.433	-0.477	1.888			-0.430	-0.570	1.892			-0.021	0.038	2.096			0.131	-0.078	2.069
-0.155	-0.246	2.003			-0.174	-0.191	2.035			-0.190	0.116	2.018			-0.146	0.303	1.943			-0.326	0.021	1.970			-0.411	-0.231	1.948			-0.428	-0.473	1.890			-0.421	-0.565	1.891			-0.021	0.038	2.095			0.129	-0.079	2.054
-0.156	-0.247	2.003			-0.175	-0.191	2.034			-0.190	0.115	2.017			-0.146	0.302	1.942			-0.327	0.021	1.969			-0.411	-0.233	1.948			-0.421	-0.469	1.890			-0.414	-0.561	1.889			-0.022	0.039	2.092			0.127	-0.080	2.043
-0.157	-0.247	2.002			-0.175	-0.191	2.033			-0.191	0.115	2.016			-0.146	0.302	1.941			-0.328	0.020	1.969			-0.411	-0.234	1.949			-0.414	-0.465	1.890			-0.405	-0.556	1.886			-0.023	0.039	2.089			0.127	-0.080	2.032
-0.158	-0.247	2.002			-0.176	-0.191	2.032			-0.191	0.115	2.015			-0.147	0.302	1.940			-0.330	0.019	1.968			-0.410	-0.235	1.950			-0.407	-0.462	1.889			-0.396	-0.553	1.883			-0.025	0.039	2.086			0.124	-0.078	2.015
-0.159	-0.248	2.001			-0.176	-0.191	2.031			-0.193	0.115	2.014			-0.148	0.302	1.939			-0.331	0.019	1.968			-0.409	-0.236	1.950			-0.400	-0.459	1.887			-0.387	-0.549	1.879			-0.027	0.039	2.082			0.122	-0.077	2.006
-0.160	-0.248	2.000			-0.177	-0.191	2.030			-0.194	0.115	2.013			-0.150	0.302	1.938			-0.333	0.018	1.967			-0.408	-0.237	1.951			-0.394	-0.456	1.886			-0.378	-0.546	1.875			-0.029	0.039	2.079			0.122	-0.077	1.999
-0.161	-0.248	2.000			-0.178	-0.191	2.029			-0.196	0.115	2.012			-0.152	0.302	1.937			-0.336	0.017	1.966			-0.408	-0.237	1.951			-0.389	-0.454	1.884			-0.370	-0.543	1.872			-0.030	0.039	2.075			0.121	-0.077	1.994
-0.162	-0.248	1.999			-0.179	-0.191	2.028			-0.197	0.115	2.011			-0.154	0.302	1.936			-0.338	0.017	1.965			-0.407	-0.238	1.951			-0.385	-0.453	1.883			-0.365	-0.541	1.869			-0.032	0.039	2.072			0.120	-0.077	1.989
-0.164	-0.248	1.999			-0.180	-0.191	2.027			-0.200	0.115	2.010			-0.157	0.302	1.934			-0.341	0.016	1.964			-0.406	-0.238	1.950			-0.381	-0.451	1.881			-0.361	-0.539	1.867			-0.034	0.039	2.069			0.120	-0.077	1.986
-0.165	-0.248	1.998			-0.181	-0.191	2.025			-0.202	0.115	2.008			-0.160	0.302	1.933			-0.344	0.015	1.963			-0.405	-0.238	1.949			-0.379	-0.450	1.879			-0.358	-0.538	1.865			-0.036	0.039	2.066			0.119	-0.077	1.983
-0.167	-0.248	1.997			-0.183	-0.191	2.024			-0.205	0.115	2.007			-0.162	0.302	1.932			-0.347	0.015	1.961			-0.405	-0.238	1.948			-0.377	-0.449	1.878			-0.355	-0.537	1.863			-0.039	0.039	2.064			0.117	-0.076	1.981
-0.169	-0.248	1.997			-0.185	-0.191	2.023			-0.208	0.115	2.006			-0.165	0.302	1.930			-0.349	0.014	1.960			-0.405	-0.238	1.945			-0.376	-0.448	1.876			-0.354	-0.537	1.861			-0.041	0.039	2.062			0.114	-0.074	1.989
-0.171	-0.248	1.996			-0.187	-0.190	2.021			-0.210	0.115	2.004			-0.168	0.302	1.929			-0.352	0.014	1.958			-0.405	-0.238	1.943			-0.375	-0.448	1.874			-0.354	-0.537	1.860			-0.044	0.039	2.061			0.112	-0.072	1.997
-0.173	-0.248	1.995			-0.189	-0.190	2.020			-0.212	0.115	2.003			-0.170	0.302	1.928			-0.354	0.013	1.956			-0.405	-0.239	1.940			-0.376	-0.448	1.871			-0.355	-0.537	1.857			-0.047	0.039	2.060			0.110	-0.071	2.007
-0.176	-0.249	1.995			-0.191	-0.190	2.019			-0.214	0.115	2.002			-0.171	0.302	1.927			-0.357	0.013	1.955			-0.406	-0.239	1.937			-0.377	-0.449	1.867			-0.358	-0.539	1.854			-0.049	0.039	2.060			0.109	-0.069	2.023
-0.178	-0.249	1.994			-0.193	-0.191	2.017			-0.216	0.115	2.001			-0.173	0.302	1.926			-0.358	0.012	1.953			-0.406	-0.239	1.934			-0.380	-0.451	1.863			-0.363	-0.541	1.851			-0.052	0.040	2.060			0.108	-0.066	2.037
-0.180	-0.249	1.994			-0.195	-0.191	2.016			-0.218	0.114	2.001			-0.175	0.302	1.925			-0.360	0.012	1.952			-0.407	-0.239	1.931			-0.384	-0.453	1.858			-0.369	-0.543	1.847			-0.054	0.040	2.060			0.107	-0.064	2.053
-0.182	-0.250	1.993			-0.196	-0.191	2.015			-0.219	0.114	2.000			-0.176	0.302	1.924			-0.361	0.012	1.951			-0.407	-0.239	1.928			-0.388	-0.454	1.854			-0.376	-0.545	1.844			-0.057	0.040	2.062			0.107	-0.063	2.065
-0.183	-0.250	1.993			-0.198	-0.191	2.014			-0.221	0.114	2.000			-0.177	0.302	1.924			-0.362	0.012	1.950			-0.408	-0.239	1.925			-0.391	-0.456	1.850			-0.381	-0.547	1.841			-0.059	0.040	2.065			0.106	-0.061	2.078
-0.184	-0.250	1.993			-0.199	-0.191	2.014			-0.222	0.114	1.999			-0.178	0.302	1.924			-0.363	0.011	1.950			-0.408	-0.239	1.923			-0.395	-0.457	1.846			-0.386	-0.548	1.838			-0.060	0.040	2.070			0.105	-0.060	2.089
-0.185	-0.250	1.993			-0.200	-0.191	2.013			-0.223	0.114	1.999			-0.178	0.302	1.924			-0.364	0.011	1.949			-0.408	-0.239	1.922			-0.398	-0.457	1.843			-0.390	-0.549	1.836			-0.061	0.040	2.075			0.105	-0.059	2.099
-0.186	-0.251	1.993			-0.201	-0.192	2.013			-0.223	0.114	2.000			-0.179	0.301	1.925			-0.364	0.011	1.949			-0.409	-0.239	1.920			-0.400	-0.458	1.841			-0.393	-0.550	1.833			-0.061	0.040	2.081			0.106	-0.058	2.110
-0.187	-0.251	1.993			-0.202	-0.192	2.013			-0.224	0.114	2.001			-0.179	0.301	1.926			-0.364	0.011	1.949			-0.409	-0.239	1.919			-0.402	-0.458	1.839			-0.395	-0.550	1.832			-0.060	0.039	2.087			0.108	-0.057	2.120
-0.187	-0.251	1.994			-0.202	-0.192	2.014			-0.224	0.114	2.004			-0.178	0.301	1.929			-0.363	0.011	1.951			-0.409	-0.239	1.918			-0.403	-0.459	1.837			-0.397	-0.550	1.830			-0.058	0.039	2.093			0.109	-0.056	2.127
-0.187	-0.251	1.996			-0.202	-0.192	2.016			-0.223	0.114	2.007			-0.175	0.301	1.935			-0.361	0.011	1.953			-0.409	-0.238	1.918			-0.404	-0.459	1.836			-0.398	-0.551	1.829			-0.056	0.038	2.100			0.111	-0.055	2.136
-0.186	-0.251	1.998			-0.201	-0.192	2.019			-0.221	0.114	2.011			-0.173	0.302	1.940			-0.359	0.012	1.957			-0.408	-0.238	1.919			-0.405	-0.459	1.836			-0.399	-0.551	1.829			-0.052	0.037	2.108			0.115	-0.054	2.144
-0.185	-0.251	2.002			-0.200	-0.193	2.023			-0.218	0.114	2.017			-0.171	0.302	1.945			-0.356	0.012	1.961			-0.405	-0.237	1.922			-0.404	-0.458	1.836			-0.398	-0.550	1.829			-0.049	0.036	2.115			0.119	-0.053	2.152
-0.182	-0.251	2.006			-0.198	-0.193	2.028			-0.215	0.114	2.024			-0.166	0.305	1.957			-0.352	0.012	1.966			-0.401	-0.235	1.926			-0.400	-0.457	1.840			-0.393	-0.548	1.833			-0.045	0.036	2.121			0.122	-0.053	2.158
-0.179	-0.251	2.012			-0.195	-0.192	2.034			-0.212	0.114	2.029			-0.162	0.306	1.965			-0.348	0.013	1.973			-0.394	-0.234	1.935			-0.393	-0.455	1.847			-0.384	-0.546	1.840			-0.042	0.036	2.128			0.127	-0.053	2.167
-0.175	-0.250	2.018			-0.191	-0.192	2.041			-0.209	0.114	2.035			-0.159	0.307	1.971			-0.344	0.013	1.980			-0.388	-0.233	1.943			-0.381	-0.452	1.860			-0.374	-0.543	1.849			-0.038	0.035	2.134			0.132	-0.053	2.174
-0.170	-0.249	2.026			-0.187	-0.191	2.049			-0.205	0.114	2.043			-0.156	0.307	1.976			-0.340	0.014	1.987			-0.382	-0.233	1.952			-0.371	-0.450	1.871			-0.361	-0.539	1.860			-0.034	0.035	2.140			0.138	-0.053	2.181
-0.166	-0.248	2.033			-0.182	-0.190	2.057			-0.200	0.114	2.050			-0.153	0.307	1.980			-0.336	0.014	1.995			-0.375	-0.234	1.962			-0.358	-0.447	1.886			-0.348	-0.533	1.874			-0.030	0.035	2.145			0.143	-0.053	2.188
-0.161	-0.246	2.041			-0.177	-0.189	2.065			-0.196	0.114	2.058			-0.149	0.307	1.986			-0.331	0.016	2.004			-0.369	-0.234	1.971			-0.349	-0.445	1.897			-0.336	-0.528	1.885			-0.024	0.036	2.152			0.148	-0.052	2.193
-0.156	-0.245	2.048			-0.173	-0.188	2.072			-0.191	0.114	2.064			-0.146	0.307	1.991			-0.327	0.016	2.011			-0.363	-0.235	1.980			-0.340	-0.443	1.910			-0.325	-0.523	1.897			-0.019	0.036	2.158			0.152	-0.052	2.198
-0.152	-0.244	2.054			-0.168	-0.187	2.079			-0.187	0.114	2.070			-0.141	0.307	1.997			-0.322	0.018	2.020			-0.357	-0.235	1.990			-0.331	-0.442	1.922			-0.316	-0.518	1.909			-0.015	0.037	2.163			0.156	-0.052	2.203
-0.147	-0.242	2.061			-0.164	-0.186	2.086			-0.183	0.114	2.077			-0.137	0.307	2.002			-0.318	0.018	2.027			-0.353	-0.234	2.000			-0.324	-0.441	1.933			-0.309	-0.513	1.919			-0.010	0.037	2.168			0.160	-0.053	2.208
-0.143	-0.241	2.068			-0.159	-0.185	2.093			-0.179	0.114	2.083			-0.133	0.306	2.007			-0.315	0.019	2.034			-0.348	-0.234	2.009			-0.319	-0.439	1.943			-0.304	-0.510	1.928			-0.005	0.037	2.174			0.163	-0.053	2.212
-0.139	-0.240	2.075			-0.155	-0.184	2.100			-0.174	0.114	2.089			-0.129	0.306	2.013			-0.311	0.019	2.041			-0.344	-0.234	2.017			-0.315	-0.438	1.954			-0.300	-0.506	1.938			0.000	0.037	2.179			0.166	-0.054	2.215
-0.135	-0.239	2.081			-0.151	-0.183	2.106			-0.170	0.114	2.094			-0.126	0.305	2.019			-0.308	0.020	2.047			-0.341	-0.234	2.026			-0.312	-0.437	1.963			-0.298	-0.504	1.948			0.005	0.037	2.183			0.169	-0.054	2.219
-0.132	-0.239	2.087			-0.148	-0.183	2.112			-0.167	0.113	2.100			-0.122	0.305	2.024			-0.305	0.020	2.054			-0.339	-0.235	2.034			-0.310	-0.436	1.971			-0.297	-0.503	1.958			0.009	0.037	2.187			0.172	-0.055	2.222
-0.129	-0.239	2.092			-0.145	-0.183	2.117			-0.164	0.113	2.104			-0.118	0.304	2.029			-0.301	0.020	2.059			-0.337	-0.235	2.040			-0.309	-0.436	1.980			-0.299	-0.504	1.970			0.012	0.037	2.191			0.176	-0.057	2.225
-0.126	-0.239	2.097			-0.142	-0.183	2.121			-0.161	0.113	2.109			-0.115	0.304	2.033			-0.298	0.020	2.065			-0.335	-0.235	2.047			-0.309	-0.437	1.987			-0.302	-0.504	1.980			0.015	0.037	2.195			0.180	-0.058	2.228
-0.124	-0.239	2.102			-0.140	-0.183	2.126			-0.157	0.113	2.114			-0.112	0.304	2.038			-0.295	0.021	2.070			-0.333	-0.235	2.052			-0.311	-0.438	1.995			-0.307	-0.507	1.991			0.018	0.037	2.198			0.184	-0.059	2.231
-0.122	-0.239	2.106			-0.138	-0.183	2.130			-0.154	0.113	2.118			-0.109	0.304	2.042			-0.292	0.022	2.075			-0.332	-0.235	2.057			-0.313	-0.439	2.002			-0.312	-0.510	2.000			0.022	0.037	2.201			0.188	-0.060	2.234
-0.120	-0.239	2.110			-0.136	-0.183	2.134			-0.151	0.112	2.122			-0.106	0.304	2.047			-0.290	0.022	2.080			-0.331	-0.235	2.062			-0.316	-0.440	2.009			-0.317	-0.513	2.007			0.025	0.037	2.204			0.192	-0.061	2.236
-0.119	-0.239	2.114			-0.134	-0.183	2.137			-0.148	0.113	2.126			-0.103	0.305	2.052			-0.288	0.023	2.083			-0.330	-0.235	2.066			-0.319	-0.441	2.015			-0.322	-0.516	2.013			0.028	0.037	2.207			0.194	-0.062	2.239
-0.117	-0.239	2.117			-0.132	-0.183	2.141			-0.146	0.113	2.129			-0.100	0.305	2.057			-0.286	0.023	2.087			-0.330	-0.234	2.071			-0.322	-0.442	2.020			-0.325	-0.517	2.018			0.031	0.037	2.210			0.197	-0.062	2.241
-0.116	-0.239	2.120			-0.131	-0.183	2.143			-0.144	0.113	2.133			-0.098	0.306	2.061			-0.284	0.023	2.090			-0.330	-0.234	2.075			-0.326	-0.444	2.025			-0.329	-0.519	2.022			0.033	0.036	2.213			0.199	-0.061	2.243
-0.115	-0.239	2.123			-0.129	-0.183	2.146			-0.142	0.113	2.135			-0.096	0.306	2.065			-0.283	0.024	2.093			-0.330	-0.233	2.078			-0.329	-0.445	2.029			-0.332	-0.520	2.026			0.035	0.036	2.215			0.202	-0.060	2.245
-0.114	-0.239	2.125			-0.128	-0.182	2.148			-0.140	0.113	2.138			-0.094	0.307	2.068			-0.281	0.024	2.096			-0.330	-0.233	2.082			-0.333	-0.445	2.033			-0.335	-0.521	2.030			0.037	0.036	2.217			0.204	-0.060	2.247
-0.113	-0.239	2.127			-0.127	-0.182	2.150			-0.139	0.114	2.140			-0.092	0.307	2.071			-0.280	0.024	2.098			-0.330	-0.233	2.085			-0.335	-0.446	2.036			-0.337	-0.522	2.033			0.039	0.036	2.219			0.206	-0.059	2.250
-0.112	-0.239	2.129			-0.126	-0.182	2.152			-0.138	0.114	2.142			-0.090	0.308	2.074			-0.279	0.025	2.100			-0.330	-0.232	2.087			-0.338	-0.446	2.039			-0.339	-0.522	2.035			0.041	0.035	2.221			0.207	-0.058	2.254
-0.111	-0.239	2.131			-0.125	-0.182	2.154			-0.136	0.114	2.144			-0.089	0.308	2.077			-0.278	0.025	2.102			-0.330	-0.232	2.090			-0.340	-0.446	2.041			-0.341	-0.523	2.038			0.042	0.035	2.222			0.208	-0.056	2.261
-0.110	-0.238	2.132			-0.124	-0.182	2.156			-0.135	0.114	2.146			-0.088	0.308	2.079			-0.277	0.025	2.104			-0.330	-0.231	2.092			-0.342	-0.446	2.043			-0.343	-0.523	2.039			0.044	0.035	2.224			0.207	-0.054	2.269
-0.110	-0.238	2.134			-0.123	-0.182	2.157			-0.134	0.115	2.148			-0.087	0.309	2.081			-0.276	0.025	2.105			-0.330	-0.231	2.093			-0.343	-0.446	2.044			-0.345	-0.523	2.040			0.045	0.035	2.226			0.205	-0.052	2.279
-0.109	-0.238	2.135			-0.123	-0.182	2.159			-0.133	0.115	2.149			-0.085	0.309	2.084			-0.275	0.025	2.107			-0.331	-0.231	2.095			-0.345	-0.446	2.045			-0.346	-0.524	2.040			0.046	0.034	2.228			0.203	-0.036	2.297
-0.109	-0.238	2.137			-0.122	-0.182	2.160			-0.132	0.115	2.151			-0.084	0.309	2.086			-0.275	0.025	2.108			-0.331	-0.230	2.096			-0.346	-0.446	2.045			-0.347	-0.525	2.040			0.046	0.034	2.230			0.202	-0.028	2.307
-0.108	-0.238	2.138			-0.122	-0.182	2.162			-0.131	0.115	2.152			-0.083	0.310	2.088			-0.274	0.026	2.110			-0.331	-0.230	2.097			-0.346	-0.447	2.043			-0.347	-0.525	2.037			0.047	0.033	2.233			0.201	-0.022	2.315
-0.108	-0.239	2.140			-0.121	-0.182	2.163			-0.131	0.116	2.154			-0.083	0.310	2.089			-0.273	0.026	2.111			-0.332	-0.230	2.098			-0.345	-0.447	2.040			-0.345	-0.525	2.034			0.047	0.033	2.236			0.199	-0.005	2.326
-0.107	-0.239	2.141			-0.121	-0.182	2.164			-0.130	0.116	2.155			-0.082	0.310	2.091			-0.273	0.026	2.112			-0.332	-0.229	2.098			-0.344	-0.447	2.035			-0.343	-0.525	2.029			0.047	0.032	2.238			0.197	0.006	2.334
-0.107	-0.239	2.142			-0.121	-0.182	2.166			-0.130	0.116	2.156			-0.081	0.310	2.093			-0.272	0.026	2.113			-0.333	-0.229	2.097			-0.341	-0.447	2.031			-0.340	-0.526	2.023			0.046	0.032	2.241			0.196	0.015	2.341
-0.107	-0.239	2.143			-0.121	-0.182	2.167			-0.129	0.116	2.157			-0.080	0.310	2.094			-0.272	0.026	2.114			-0.333	-0.229	2.096			-0.338	-0.448	2.026			-0.335	-0.526	2.018			0.045	0.031	2.245			0.194	0.021	2.346
-0.107	-0.239	2.145			-0.121	-0.182	2.168			-0.129	0.117	2.159			-0.080	0.310	2.096			-0.271	0.027	2.114			-0.334	-0.229	2.095			-0.335	-0.448	2.021			-0.331	-0.525	2.012			0.044	0.031	2.248			0.193	0.026	2.352
-0.107	-0.239	2.146			-0.121	-0.183	2.169			-0.129	0.117	2.160			-0.079	0.310	2.097			-0.271	0.027	2.115			-0.333	-0.228	2.093			-0.331	-0.448	2.016			-0.326	-0.525	2.007			0.043	0.031	2.252			0.167	-0.013	2.367
-0.106	-0.239	2.147			-0.121	-0.183	2.171			-0.128	0.117	2.161			-0.079	0.310	2.099			-0.271	0.027	2.115			-0.333	-0.228	2.091			-0.327	-0.449	2.012			-0.321	-0.525	2.002			0.042	0.031	2.256			0.159	-0.025	2.373
-0.106	-0.240	2.149			-0.121	-0.183	2.172			-0.128	0.118	2.163			-0.078	0.310	2.100			-0.271	0.027	2.115			-0.333	-0.228	2.089			-0.323	-0.449	2.007			-0.317	-0.524	1.998			0.041	0.030	2.259			0.155	-0.032	2.378
-0.106	-0.240	2.150			-0.121	-0.183	2.173			-0.128	0.118	2.164			-0.078	0.310	2.102			-0.270	0.027	2.116			-0.332	-0.228	2.087			-0.320	-0.449	2.004			-0.312	-0.523	1.994			0.039	0.030	2.263			0.151	-0.037	2.382
-0.106	-0.240	2.151			-0.121	-0.183	2.174			-0.129	0.118	2.165			-0.078	0.310	2.103			-0.270	0.027	2.116			-0.332	-0.228	2.085			-0.317	-0.450	2.001			-0.308	-0.522	1.990			0.038	0.029	2.267			0.149	-0.041	2.386
-0.107	-0.240	2.152			-0.122	-0.183	2.176			-0.129	0.119	2.166			-0.078	0.311	2.105			-0.270	0.027	2.116			-0.331	-0.228	2.083			-0.314	-0.450	1.999			-0.304	-0.521	1.987			0.036	0.029	2.270			0.146	-0.043	2.389
-0.107	-0.240	2.154			-0.122	-0.183	2.177			-0.129	0.119	2.167			-0.077	0.311	2.106			-0.270	0.027	2.116			-0.330	-0.227	2.081			-0.312	-0.450	1.997			-0.301	-0.520	1.984			0.035	0.028	2.273			0.144	-0.046	2.392
-0.107	-0.240	2.155			-0.122	-0.183	2.178			-0.130	0.119	2.169			-0.077	0.311	2.107			-0.270	0.027	2.115			-0.330	-0.227	2.080			-0.309	-0.449	1.995			-0.298	-0.520	1.982			0.034	0.028	2.276			0.142	-0.048	2.395
-0.107	-0.241	2.156			-0.122	-0.183	2.179			-0.130	0.120	2.170			-0.077	0.311	2.109			-0.270	0.028	2.115			-0.329	-0.227	2.078			-0.308	-0.449	1.994			-0.295	-0.519	1.980			0.033	0.028	2.278			0.140	-0.051	2.397
-0.107	-0.241	2.158			-0.123	-0.183	2.180			-0.131	0.120	2.171			-0.077	0.311	2.110			-0.270	0.028	2.115			-0.329	-0.227	2.077			-0.306	-0.449	1.992			-0.293	-0.518	1.979			0.032	0.028	2.281			0.139	-0.052	2.400
-0.107	-0.241	2.159			-0.123	-0.183	2.181			-0.131	0.120	2.172			-0.078	0.312	2.112			-0.270	0.028	2.115			-0.329	-0.227	2.076			-0.305	-0.449	1.991			-0.292	-0.518	1.977			0.031	0.027	2.283			0.137	-0.054	2.402
-0.107	-0.241	2.160			-0.123	-0.183	2.182			-0.132	0.121	2.173			-0.078	0.312	2.113			-0.270	0.028	2.115			-0.328	-0.227	2.075			-0.303	-0.449	1.990			-0.290	-0.518	1.976			0.030	0.027	2.285			0.135	-0.055	2.404
-0.107	-0.242	2.161			-0.123	-0.184	2.183			-0.132	0.121	2.174			-0.078	0.312	2.115			-0.270	0.028	2.115			-0.328	-0.227	2.074			-0.302	-0.449	1.990			-0.289	-0.518	1.976			0.029	0.027	2.286			0.134	-0.055	2.406
-0.108	-0.242	2.162			-0.124	-0.184	2.184			-0.133	0.121	2.175			-0.078	0.312	2.116			-0.270	0.028	2.115			-0.328	-0.227	2.074			-0.302	-0.449	1.989			-0.288	-0.517	1.975			0.028	0.027	2.288			0.132	-0.056	2.409
-0.108	-0.242	2.163			-0.124	-0.184	2.185			-0.133	0.121	2.176			-0.078	0.312	2.118			-0.270	0.028	2.115			-0.327	-0.227	2.073			-0.301	-0.449	1.988			-0.288	-0.518	1.975			0.027	0.026	2.290			0.130	-0.055	2.411
-0.108	-0.242	2.165			-0.124	-0.184	2.186			-0.134	0.122	2.177			-0.078	0.313	2.119			-0.270	0.028	2.115			-0.327	-0.227	2.073			-0.300	-0.450	1.988			-0.288	-0.518	1.976			0.026	0.026	2.291			0.128	-0.054	2.414
-0.108	-0.243	2.166			-0.125	-0.184	2.187			-0.134	0.122	2.178			-0.079	0.313	2.120			-0.270	0.028	2.115			-0.327	-0.227	2.072			-0.300	-0.450	1.988			-0.288	-0.519	1.977			0.024	0.026	2.293			0.126	-0.049	2.419
-0.109	-0.243	2.167			-0.125	-0.185	2.187			-0.135	0.122	2.179			-0.079	0.313	2.122			-0.270	0.028	2.115			-0.327	-0.227	2.072			-0.299	-0.450	1.988			-0.289	-0.519	1.979			0.023	0.026	2.294			0.125	-0.045	2.422
-0.109	-0.243	2.168			-0.125	-0.185	2.188			-0.135	0.122	2.180			-0.079	0.313	2.123			-0.270	0.028	2.115			-0.327	-0.227	2.072			-0.299	-0.450	1.989			-0.290	-0.520	1.981			0.022	0.026	2.296			0.124	-0.040	2.426
-0.109	-0.244	2.169			-0.126	-0.185	2.189			-0.135	0.122	2.180			-0.079	0.313	2.124			-0.270	0.028	2.115			-0.326	-0.227	2.072			-0.299	-0.451	1.990			-0.291	-0.521	1.983			0.021	0.026	2.297			0.123	-0.036	2.430
-0.109	-0.244	2.170			-0.126	-0.185	2.190			-0.136	0.122	2.181			-0.079	0.313	2.125			-0.270	0.028	2.115			-0.326	-0.227	2.071			-0.299	-0.451	1.991			-0.292	-0.522	1.986			0.020	0.026	2.299			0.122	-0.031	2.435
-0.109	-0.244	2.170			-0.126	-0.185	2.190			-0.136	0.123	2.182			-0.079	0.313	2.126			-0.270	0.028	2.115			-0.326	-0.227	2.071			-0.300	-0.452	1.992			-0.294	-0.522	1.988			0.019	0.026	2.300			0.122	-0.026	2.440
-0.110	-0.245	2.171			-0.127	-0.186	2.191			-0.137	0.123	2.182			-0.080	0.313	2.127			-0.270	0.028	2.115			-0.326	-0.227	2.071			-0.300	-0.452	1.993			-0.295	-0.523	1.990			0.018	0.026	2.301			0.138	0.012	2.469
-0.110	-0.245	2.172			-0.127	-0.186	2.192			-0.137	0.123	2.183			-0.080	0.313	2.128			-0.270	0.028	2.115			-0.326	-0.227	2.071			-0.300	-0.452	1.994			-0.295	-0.524	1.992			0.017	0.027	2.302			0.142	0.024	2.479
-0.110	-0.245	2.172			-0.127	-0.186	2.192			-0.137	0.123	2.184			-0.080	0.313	2.129			-0.270	0.027	2.115			-0.326	-0.227	2.071			-0.300	-0.452	1.995			-0.296	-0.524	1.993			0.017	0.027	2.304			0.145	0.033	2.487
-0.110	-0.246	2.173			-0.127	-0.186	2.193			-0.137	0.123	2.184			-0.080	0.313	2.130			-0.269	0.027	2.115			-0.326	-0.227	2.071			-0.301	-0.453	1.995			-0.297	-0.525	1.994			0.016	0.027	2.305			0.147	0.039	2.493
-0.110	-0.246	2.174			-0.127	-0.186	2.193			-0.138	0.123	2.185			-0.080	0.313	2.131			-0.269	0.027	2.115			-0.326	-0.227	2.070			-0.301	-0.453	1.996			-0.297	-0.525	1.995			0.016	0.027	2.307			0.149	0.044	2.499
-0.110	-0.246	2.174			-0.128	-0.187	2.193			-0.138	0.123	2.185			-0.080	0.313	2.131			-0.269	0.027	2.115			-0.326	-0.227	2.070			-0.301	-0.453	1.997			-0.297	-0.526	1.996			0.015	0.027	2.308			0.151	0.049	2.504
-0.110	-0.246	2.175			-0.128	-0.187	2.194			-0.138	0.123	2.186			-0.080	0.312	2.132			-0.269	0.027	2.115			-0.325	-0.227	2.070			-0.301	-0.453	1.998			-0.297	-0.526	1.997			0.015	0.028	2.309			0.152	0.054	2.508
-0.110	-0.246	2.175			-0.128	-0.187	2.194			-0.138	0.123	2.186			-0.080	0.312	2.133			-0.269	0.027	2.115			-0.325	-0.227	2.070			-0.301	-0.453	1.998			-0.297	-0.526	1.997			0.015	0.028	2.310			0.152	0.059	2.511
-0.110	-0.247	2.176			-0.128	-0.187	2.195			-0.138	0.123	2.186			-0.080	0.312	2.133			-0.269	0.026	2.115			-0.325	-0.227	2.070			-0.300	-0.453	1.999			-0.297	-0.526	1.998			0.014	0.029	2.311			0.153	0.062	2.514
-0.110	-0.247	2.176			-0.128	-0.187	2.195			-0.138	0.123	2.187			-0.080	0.312	2.134			-0.269	0.026	2.115			-0.325	-0.227	2.070			-0.300	-0.453	1.999			-0.297	-0.526	1.998			0.014	0.029	2.312			0.153	0.066	2.516
-0.110	-0.247	2.176			-0.128	-0.187	2.195			-0.138	0.124	2.187			-0.080	0.312	2.134			-0.269	0.026	2.114			-0.325	-0.227	2.070			-0.300	-0.453	2.000			-0.297	-0.526	1.998			0.014	0.030	2.313			0.154	0.069	2.519
-0.110	-0.247	2.177			-0.128	-0.187	2.196			-0.139	0.124	2.188			-0.080	0.312	2.135			-0.269	0.026	2.114			-0.325	-0.227	2.070			-0.300	-0.453	2.000			-0.296	-0.526	1.998			0.014	0.031	2.313			0.154	0.072	2.521
-0.110	-0.247	2.177			-0.128	-0.187	2.196			-0.139	0.124	2.188			-0.080	0.312	2.135			-0.268	0.025	2.114			-0.325	-0.227	2.070			-0.299	-0.453	2.000			-0.296	-0.526	1.998			0.014	0.033	2.314			0.154	0.076	2.523
-0.110	-0.247	2.178			-0.128	-0.187	2.196			-0.139	0.124	2.188			-0.080	0.311	2.136			-0.268	0.025	2.114			-0.325	-0.227	2.070			-0.299	-0.453	2.000			-0.295	-0.526	1.998			0.014	0.035	2.315			0.154	0.079	2.525
-0.110	-0.247	2.178			-0.128	-0.187	2.197			-0.139	0.124	2.189			-0.080	0.311	2.136			-0.268	0.024	2.114			-0.325	-0.227	2.070			-0.299	-0.454	2.001			-0.295	-0.526	1.998			0.014	0.036	2.316			0.153	0.081	2.525
-0.110	-0.247	2.178			-0.128	-0.187	2.197			-0.139	0.124	2.189			-0.080	0.311	2.136			-0.268	0.024	2.114			-0.324	-0.227	2.070			-0.298	-0.454	2.001			-0.294	-0.526	1.998			0.014	0.039	2.317			0.152	0.092	2.525
-0.110	-0.247	2.179			-0.128	-0.187	2.197			-0.139	0.124	2.189			-0.080	0.311	2.137			-0.267	0.024	2.114			-0.324	-0.227	2.070			-0.298	-0.453	2.001			-0.294	-0.526	1.998			0.014	0.041	2.318			0.150	0.093	2.522
-0.110	-0.247	2.179			-0.128	-0.187	2.198			-0.139	0.124	2.190			-0.080	0.311	2.137			-0.267	0.023	2.114			-0.324	-0.227	2.071			-0.298	-0.453	2.002			-0.293	-0.526	1.998			0.014	0.043	2.319			0.148	0.094	2.520
-0.109	-0.246	2.180			-0.128	-0.187	2.198			-0.139	0.124	2.190			-0.080	0.311	2.137			-0.267	0.023	2.114			-0.324	-0.227	2.071			-0.297	-0.453	2.002			-0.292	-0.526	1.998			0.015	0.045	2.319			0.147	0.095	2.518
-0.109	-0.246	2.180			-0.128	-0.187	2.198			-0.138	0.124	2.190			-0.080	0.310	2.137			-0.267	0.023	2.114			-0.323	-0.227	2.071			-0.297	-0.453	2.002			-0.292	-0.526	1.998			0.015	0.046	2.320			0.143	0.098	2.514
-0.109	-0.246	2.180			-0.127	-0.186	2.198			-0.138	0.124	2.190			-0.080	0.310	2.137			-0.266	0.022	2.114			-0.323	-0.227	2.071			-0.297	-0.453	2.002			-0.291	-0.526	1.998			0.015	0.048	2.320			0.141	0.100	2.512
-0.109	-0.245	2.181			-0.127	-0.186	2.199			-0.138	0.124	2.191			-0.080	0.310	2.137			-0.266	0.022	2.114			-0.323	-0.227	2.071			-0.296	-0.453	2.003			-0.291	-0.526	1.998			0.015	0.050	2.321			0.141	0.102	2.511
-0.108	-0.245	2.181			-0.127	-0.186	2.199			-0.138	0.124	2.191			-0.080	0.310	2.137			-0.266	0.022	2.114			-0.322	-0.227	2.071			-0.296	-0.453	2.003			-0.290	-0.526	1.998			0.016	0.051	2.321			0.140	0.104	2.510
-0.108	-0.245	2.181			-0.127	-0.186	2.199			-0.138	0.124	2.191			-0.080	0.310	2.137			-0.266	0.022	2.114			-0.322	-0.227	2.071			-0.296	-0.453	2.003			-0.290	-0.526	1.998			0.016	0.052	2.321			0.140	0.105	2.510
-0.108	-0.245	2.181			-0.127	-0.186	2.199			-0.138	0.124	2.191			-0.080	0.310	2.137			-0.266	0.022	2.114			-0.322	-0.227	2.071			-0.295	-0.453	2.003			-0.289	-0.526	1.998			0.017	0.054	2.322			0.140	0.106	2.509
-0.108	-0.244	2.182			-0.126	-0.185	2.199			-0.138	0.124	2.191			-0.080	0.310	2.137			-0.265	0.021	2.114			-0.322	-0.227	2.071			-0.295	-0.453	2.004			-0.289	-0.526	1.998			0.017	0.056	2.322			0.142	0.109	2.511
-0.107	-0.244	2.182			-0.126	-0.185	2.199			-0.138	0.124	2.191			-0.080	0.310	2.137			-0.265	0.021	2.114			-0.321	-0.227	2.071			-0.295	-0.453	2.004			-0.289	-0.526	1.998			0.018	0.058	2.323			0.143	0.112	2.512
-0.107	-0.243	2.182			-0.126	-0.185	2.199			-0.138	0.124	2.191			-0.080	0.310	2.136			-0.265	0.021	2.114			-0.321	-0.227	2.072			-0.295	-0.453	2.004			-0.289	-0.526	1.998			0.018	0.059	2.323			0.145	0.115	2.513
-0.107	-0.243	2.182			-0.126	-0.184	2.199			-0.138	0.124	2.191			-0.080	0.310	2.136			-0.265	0.021	2.114			-0.321	-0.227	2.072			-0.294	-0.453	2.004			-0.288	-0.526	1.999			0.019	0.061	2.323			0.146	0.117	2.514
-0.107	-0.243	2.182			-0.125	-0.184	2.199			-0.137	0.124	2.191			-0.080	0.310	2.136			-0.265	0.021	2.113			-0.321	-0.227	2.072			-0.294	-0.453	2.004			-0.288	-0.526	1.999			0.019	0.062	2.323			0.147	0.119	2.514
-0.107	-0.242	2.182			-0.125	-0.184	2.199			-0.137	0.124	2.191			-0.080	0.310	2.135			-0.265	0.021	2.113			-0.321	-0.227	2.072			-0.294	-0.453	2.004			-0.288	-0.526	1.999			0.020	0.063	2.323			0.147	0.119	2.512
-0.106	-0.242	2.182			-0.125	-0.183	2.199			-0.137	0.124	2.191			-0.081	0.310	2.135			-0.264	0.020	2.113			-0.320	-0.227	2.072			-0.294	-0.453	2.005			-0.288	-0.526	1.999			0.020	0.064	2.323			0.148	0.118	2.511
-0.106	-0.242	2.182			-0.125	-0.183	2.199			-0.137	0.124	2.191			-0.081	0.310	2.134			-0.264	0.020	2.113			-0.320	-0.227	2.072			-0.294	-0.453	2.005			-0.288	-0.526	1.999			0.020	0.065	2.323			0.148	0.118	2.510
-0.106	-0.241	2.183			-0.124	-0.183	2.199			-0.137	0.125	2.191			-0.081	0.310	2.134			-0.264	0.020	2.113			-0.320	-0.227	2.072			-0.294	-0.453	2.005			-0.288	-0.526	1.999			0.021	0.065	2.323			0.149	0.118	2.508
-0.106	-0.241	2.183			-0.124	-0.182	2.199			-0.136	0.125	2.191			-0.081	0.310	2.133			-0.264	0.020	2.113			-0.320	-0.227	2.072			-0.294	-0.453	2.005			-0.288	-0.526	1.999			0.021	0.066	2.323			0.149	0.117	2.507
-0.106	-0.241	2.183			-0.124	-0.182	2.199			-0.136	0.125	2.190			-0.081	0.310	2.133			-0.264	0.020	2.113			-0.320	-0.227	2.073			-0.294	-0.453	2.005			-0.288	-0.526	1.999			0.021	0.067	2.323			0.149	0.117	2.506
-0.106	-0.241	2.183			-0.123	-0.182	2.199			-0.136	0.125	2.190			-0.081	0.310	2.133			-0.264	0.019	2.113			-0.320	-0.227	2.073			-0.293	-0.453	2.005			-0.288	-0.526	1.999			0.022	0.067	2.323			0.149	0.117	2.505
-0.105	-0.240	2.183			-0.123	-0.181	2.198			-0.136	0.125	2.190			-0.081	0.311	2.132			-0.263	0.019	2.113			-0.320	-0.227	2.073			-0.293	-0.453	2.005			-0.288	-0.526	1.999			0.022	0.068	2.323			0.150	0.116	2.504
-0.105	-0.240	2.183			-0.123	-0.181	2.198			-0.136	0.125	2.189			-0.081	0.311	2.132			-0.263	0.019	2.113			-0.320	-0.227	2.073			-0.293	-0.453	2.005			-0.288	-0.526	1.999			0.022	0.068	2.323			0.150	0.116	2.504
-0.105	-0.240	2.182			-0.123	-0.181	2.198			-0.135	0.125	2.189			-0.081	0.311	2.132			-0.263	0.019	2.113			-0.319	-0.228	2.073			-0.293	-0.453	2.005			-0.288	-0.526	1.999			0.023	0.069	2.323			0.149	0.113	2.501
-0.105	-0.239	2.182			-0.122	-0.180	2.198			-0.135	0.125	2.189			-0.081	0.311	2.132			-0.263	0.019	2.112			-0.319	-0.228	2.073			-0.293	-0.453	2.006			-0.288	-0.526	1.999			0.023	0.069	2.323			0.149	0.112	2.499
-0.105	-0.239	2.182			-0.122	-0.180	2.197			-0.135	0.125	2.188			-0.081	0.311	2.131			-0.263	0.019	2.112			-0.319	-0.228	2.073			-0.293	-0.453	2.006			-0.288	-0.526	1.999			0.023	0.070	2.322			0.149	0.110	2.497
-0.105	-0.239	2.182			-0.122	-0.180	2.197			-0.135	0.125	2.188			-0.081	0.311	2.131			-0.263	0.019	2.112			-0.319	-0.228	2.073			-0.293	-0.453	2.006			-0.288	-0.526	1.999			0.024	0.070	2.322			0.150	0.111	2.498
-0.105	-0.239	2.182			-0.121	-0.179	2.196			-0.135	0.125	2.188			-0.081	0.311	2.131			-0.263	0.019	2.112			-0.319	-0.228	2.073			-0.293	-0.453	2.006			-0.287	-0.526	1.999			0.024	0.071	2.322			0.151	0.111	2.497
-0.104	-0.238	2.182			-0.121	-0.179	2.196			-0.134	0.125	2.187			-0.081	0.311	2.131			-0.263	0.018	2.112			-0.319	-0.228	2.073			-0.293	-0.453	2.005			-0.287	-0.526	1.999			0.024	0.071	2.322			0.151	0.110	2.496
-0.104	-0.238	2.182			-0.121	-0.179	2.196			-0.134	0.125	2.187			-0.081	0.311	2.131			-0.262	0.018	2.112			-0.319	-0.228	2.073			-0.293	-0.453	2.005			-0.287	-0.526	1.998			0.024	0.071	2.322			0.151	0.108	2.494
-0.104	-0.238	2.182			-0.120	-0.178	2.195			-0.134	0.125	2.186			-0.081	0.311	2.131			-0.262	0.018	2.112			-0.318	-0.228	2.073			-0.292	-0.453	2.005			-0.286	-0.526	1.998			0.025	0.071	2.321			0.151	0.108	2.493
-0.104	-0.238	2.182			-0.120	-0.178	2.195			-0.134	0.125	2.186			-0.081	0.311	2.131			-0.262	0.018	2.111			-0.318	-0.228	2.073			-0.292	-0.453	2.005			-0.286	-0.526	1.997			0.025	0.072	2.321			0.151	0.107	2.493
-0.104	-0.237	2.181			-0.120	-0.178	2.194			-0.133	0.126	2.186			-0.081	0.312	2.131			-0.262	0.018	2.111			-0.318	-0.228	2.073			-0.292	-0.453	2.004			-0.286	-0.525	1.996			0.025	0.072	2.321			0.151	0.106	2.492
-0.104	-0.237	2.181			-0.119	-0.178	2.194			-0.133	0.126	2.185			-0.081	0.312	2.131			-0.262	0.018	2.111			-0.318	-0.228	2.073			-0.292	-0.453	2.004			-0.285	-0.525	1.996			0.025	0.072	2.321			0.153	0.108	2.495
-0.103	-0.237	2.181			-0.119	-0.177	2.194			-0.133	0.126	2.185			-0.081	0.312	2.130			-0.261	0.018	2.111			-0.317	-0.228	2.073			-0.291	-0.452	2.004			-0.285	-0.525	1.995			0.026	0.072	2.321			0.153	0.108	2.495
-0.103	-0.237	2.181			-0.119	-0.177	2.193			-0.133	0.126	2.185			-0.081	0.312	2.130			-0.261	0.018	2.111			-0.317	-0.229	2.073			-0.291	-0.452	2.004			-0.285	-0.524	1.995			0.026	0.072	2.321			0.155	0.110	2.497
-0.103	-0.236	2.181			-0.119	-0.177	2.193			-0.133	0.126	2.184			-0.081	0.312	2.130			-0.261	0.018	2.110			-0.317	-0.229	2.073			-0.291	-0.452	2.003			-0.284	-0.524	1.994			0.026	0.072	2.321			0.155	0.109	2.497
-0.103	-0.236	2.181			-0.118	-0.177	2.193			-0.132	0.126	2.184			-0.081	0.312	2.130			-0.261	0.017	2.110			-0.317	-0.229	2.073			-0.291	-0.452	2.003			-0.284	-0.524	1.994			0.026	0.072	2.321			0.157	0.111	2.498
-0.103	-0.236	2.181			-0.118	-0.177	2.192			-0.132	0.127	2.184			-0.081	0.313	2.131			-0.261	0.017	2.110			-0.317	-0.229	2.073			-0.290	-0.452	2.003			-0.284	-0.524	1.993			0.027	0.072	2.321			0.157	0.111	2.498
-0.103	-0.236	2.180			-0.118	-0.176	2.192			-0.132	0.127	2.184			-0.081	0.313	2.131			-0.260	0.017	2.110			-0.316	-0.229	2.072			-0.290	-0.452	2.002			-0.284	-0.524	1.993			0.027	0.072	2.321			0.159	0.111	2.500
-0.103	-0.236	2.180			-0.118	-0.176	2.192			-0.132	0.127	2.183			-0.081	0.313	2.131			-0.260	0.017	2.110			-0.316	-0.229	2.072			-0.290	-0.452	2.002			-0.283	-0.524	1.993			0.027	0.072	2.321			0.159	0.112	2.502
-0.102	-0.236	2.180			-0.117	-0.176	2.192			-0.132	0.127	2.183			-0.081	0.313	2.131			-0.260	0.017	2.110			-0.316	-0.229	2.072			-0.290	-0.452	2.002			-0.283	-0.524	1.993			0.028	0.072	2.321			0.161	0.112	2.503
-0.102	-0.235	2.180			-0.117	-0.176	2.191			-0.131	0.127	2.183			-0.081	0.313	2.131			-0.260	0.017	2.110			-0.316	-0.229	2.072			-0.290	-0.452	2.002			-0.283	-0.524	1.992			0.028	0.072	2.321			0.161	0.112	2.503
-0.102	-0.235	2.180			-0.117	-0.176	2.191			-0.131	0.127	2.183			-0.081	0.313	2.131			-0.260	0.017	2.110			-0.316	-0.229	2.072			-0.290	-0.452	2.002			-0.283	-0.524	1.992			0.028	0.072	2.321			0.161	0.112	2.504
-0.102	-0.235	2.180			-0.117	-0.176	2.191			-0.131	0.127	2.183			-0.081	0.314	2.132			-0.259	0.017	2.109			-0.315	-0.229	2.072			-0.290	-0.452	2.002			-0.283	-0.523	1.992			0.028	0.072	2.321			0.162	0.113	2.505
-0.102	-0.235	2.180			-0.117	-0.175	2.191			-0.131	0.128	2.183			-0.081	0.314	2.132			-0.259	0.017	2.109			-0.315	-0.229	2.072			-0.289	-0.452	2.002			-0.283	-0.523	1.992			0.029	0.072	2.321			0.163	0.112	2.505
-0.102	-0.235	2.180			-0.116	-0.175	2.191			-0.131	0.128	2.183			-0.081	0.314	2.132			-0.259	0.017	2.109			-0.315	-0.229	2.072			-0.289	-0.452	2.002			-0.283	-0.523	1.992			0.029	0.072	2.320			0.163	0.111	2.504
-0.102	-0.235	2.180			-0.116	-0.175	2.191			-0.130	0.128	2.183			-0.081	0.314	2.132			-0.259	0.017	2.109			-0.315	-0.230	2.072			-0.289	-0.452	2.001			-0.283	-0.523	1.992			0.029	0.071	2.320			0.163	0.110	2.504
-0.101	-0.235	2.180			-0.116	-0.175	2.191			-0.130	0.128	2.183			-0.081	0.314	2.133			-0.259	0.017	2.109			-0.315	-0.230	2.072			-0.289	-0.452	2.001			-0.283	-0.523	1.992			0.029	0.071	2.320			0.163	0.110	2.503
-0.101	-0.235	2.179			-0.116	-0.175	2.191			-0.130	0.128	2.183			-0.081	0.314	2.133			-0.259	0.017	2.109			-0.315	-0.230	2.072			-0.289	-0.452	2.001			-0.282	-0.523	1.992			0.030	0.071	2.320			0.164	0.108	2.503
-0.101	-0.235	2.179			-0.116	-0.175	2.190			-0.130	0.128	2.183			-0.081	0.314	2.133			-0.258	0.017	2.109			-0.314	-0.230	2.072			-0.289	-0.452	2.001			-0.282	-0.523	1.991			0.030	0.070	2.320			0.164	0.108	2.503
-0.101	-0.234	2.179			-0.116	-0.175	2.190			-0.129	0.128	2.183			-0.081	0.315	2.133			-0.258	0.017	2.109			-0.314	-0.230	2.072			-0.289	-0.452	2.001			-0.282	-0.523	1.991			0.030	0.070	2.320			0.165	0.107	2.503
-0.101	-0.234	2.179			-0.116	-0.175	2.190			-0.129	0.128	2.183			-0.081	0.315	2.133			-0.258	0.016	2.109			-0.314	-0.230	2.072			-0.289	-0.452	2.001			-0.282	-0.523	1.991			0.030	0.069	2.319			0.166	0.107	2.504
-0.101	-0.234	2.179			-0.115	-0.175	2.190			-0.129	0.128	2.183			-0.081	0.315	2.134			-0.258	0.016	2.109			-0.314	-0.230	2.072			-0.289	-0.452	2.001			-0.282	-0.523	1.991			0.031	0.069	2.319			0.167	0.106	2.504
-0.101	-0.234	2.179			-0.115	-0.175	2.190			-0.129	0.128	2.183			-0.081	0.315	2.134			-0.258	0.016	2.109			-0.314	-0.230	2.072			-0.289	-0.452	2.001			-0.282	-0.523	1.991			0.031	0.068	2.319			0.167	0.106	2.505
-0.101	-0.234	2.179			-0.115	-0.175	2.190			-0.129	0.129	2.183			-0.081	0.315	2.134			-0.258	0.016	2.109			-0.314	-0.230	2.072			-0.289	-0.452	2.001			-0.282	-0.523	1.991			0.031	0.068	2.319			0.168	0.105	2.505
-0.101	-0.234	2.179			-0.115	-0.175	2.190			-0.128	0.129	2.183			-0.081	0.315	2.134			-0.258	0.016	2.109			-0.314	-0.230	2.072			-0.289	-0.452	2.001			-0.282	-0.523	1.991			0.031	0.067	2.319			0.168	0.105	2.505
-0.101	-0.234	2.179			-0.115	-0.175	2.190			-0.128	0.129	2.183			-0.081	0.315	2.134			-0.258	0.016	2.109			-0.314	-0.230	2.072			-0.289	-0.452	2.001			-0.282	-0.523	1.991			0.031	0.067	2.318			0.169	0.105	2.505
-0.101	-0.234	2.179			-0.115	-0.175	2.190			-0.128	0.129	2.183			-0.081	0.315	2.134			-0.257	0.016	2.109			-0.314	-0.230	2.072			-0.289	-0.452	2.001			-0.282	-0.523	1.991			0.031	0.066	2.318			0.170	0.104	2.505
-0.100	-0.234	2.179			-0.115	-0.175	2.190			-0.128	0.129	2.183			-0.081	0.315	2.134			-0.257	0.016	2.109			-0.313	-0.230	2.072			-0.289	-0.452	2.001			-0.282	-0.523	1.991			0.032	0.066	2.318			0.171	0.104	2.505
-0.100	-0.234	2.179			-0.115	-0.175	2.190			-0.128	0.129	2.183			-0.081	0.315	2.135			-0.257	0.016	2.109			-0.313	-0.230	2.072			-0.289	-0.452	2.001			-0.282	-0.523	1.991			0.032	0.065	2.317			0.172	0.103	2.505
-0.100	-0.234	2.179			-0.115	-0.175	2.190			-0.128	0.129	2.183			-0.081	0.315	2.135			-0.257	0.016	2.109			-0.313	-0.230	2.072			-0.289	-0.452	2.001			-0.283	-0.523	1.991			0.032	0.065	2.317			0.174	0.102	2.505
-0.100	-0.234	2.178			-0.115	-0.175	2.190			-0.127	0.129	2.183			-0.081	0.315	2.135			-0.257	0.016	2.109			-0.313	-0.230	2.072			-0.289	-0.452	2.001			-0.283	-0.523	1.991			0.032	0.064	2.317			0.176	0.102	2.504
-0.100	-0.234	2.178			-0.115	-0.174	2.190			-0.127	0.129	2.183			-0.081	0.315	2.135			-0.257	0.016	2.109			-0.313	-0.230	2.072			-0.289	-0.452	2.001			-0.283	-0.523	1.991			0.032	0.064	2.317			0.178	0.101	2.503
-0.100	-0.234	2.178			-0.115	-0.174	2.190			-0.127	0.129	2.183			-0.081	0.316	2.135			-0.257	0.016	2.109			-0.313	-0.230	2.072			-0.289	-0.452	2.001			-0.283	-0.523	1.991			0.032	0.063	2.316			0.181	0.101	2.501
-0.100	-0.234	2.178			-0.115	-0.174	2.190			-0.127	0.129	2.183			-0.081	0.316	2.135			-0.257	0.016	2.108			-0.313	-0.230	2.072			-0.289	-0.452	2.001			-0.283	-0.523	1.990			0.033	0.063	2.316			0.184	0.101	2.500
-0.100	-0.234	2.178			-0.115	-0.174	2.190			-0.127	0.129	2.183			-0.081	0.316	2.136			-0.257	0.016	2.108			-0.313	-0.230	2.072			-0.289	-0.452	2.000			-0.283	-0.522	1.990			0.033	0.062	2.316			0.188	0.102	2.497
-0.100	-0.234	2.178			-0.114	-0.174	2.190			-0.127	0.129	2.183			-0.081	0.316	2.136			-0.257	0.016	2.108			-0.313	-0.230	2.072			-0.289	-0.452	2.000			-0.283	-0.522	1.990			0.034	0.062	2.316			0.192	0.103	2.495
-0.100	-0.234	2.178			-0.114	-0.174	2.190			-0.127	0.129	2.183			-0.081	0.316	2.136			-0.257	0.016	2.108			-0.313	-0.230	2.072			-0.289	-0.452	2.000			-0.283	-0.522	1.990			0.035	0.062	2.316			0.195	0.104	2.492
-0.100	-0.233	2.178			-0.114	-0.174	2.190			-0.127	0.129	2.183			-0.081	0.316	2.136			-0.257	0.016	2.108			-0.313	-0.230	2.072			-0.289	-0.452	2.000			-0.284	-0.522	1.989			0.035	0.062	2.315			0.199	0.105	2.489
-0.100	-0.233	2.177			-0.114	-0.174	2.190			-0.127	0.129	2.183			-0.081	0.316	2.137			-0.257	0.016	2.108			-0.313	-0.230	2.072			-0.289	-0.451	1.999			-0.284	-0.522	1.989			0.036	0.062	2.315			0.201	0.106	2.486
-0.100	-0.233	2.177			-0.114	-0.174	2.190			-0.126	0.129	2.183			-0.081	0.315	2.137			-0.256	0.016	2.108			-0.313	-0.229	2.072			-0.289	-0.451	1.999			-0.284	-0.521	1.989			0.037	0.062	2.315			0.204	0.107	2.482
-0.100	-0.233	2.177			-0.114	-0.174	2.190			-0.126	0.129	2.183			-0.081	0.315	2.138			-0.256	0.016	2.108			-0.313	-0.229	2.072			-0.289	-0.451	1.999			-0.285	-0.521	1.988			0.038	0.062	2.315			0.206	0.108	2.478
-0.100	-0.233	2.177			-0.114	-0.174	2.190			-0.126	0.129	2.183			-0.082	0.315	2.138			-0.256	0.017	2.108			-0.313	-0.229	2.072			-0.289	-0.451	1.998			-0.285	-0.521	1.988			0.038	0.062	2.314			0.208	0.108	2.474
-0.100	-0.232	2.177			-0.114	-0.174	2.190			-0.126	0.129	2.183			-0.082	0.315	2.139			-0.256	0.017	2.108			-0.313	-0.229	2.072			-0.290	-0.451	1.998			-0.285	-0.520	1.987			0.039	0.062	2.314			0.210	0.109	2.470
-0.100	-0.232	2.176			-0.114	-0.174	2.190			-0.126	0.129	2.183			-0.082	0.314	2.139			-0.256	0.017	2.108			-0.313	-0.229	2.072			-0.290	-0.451	1.998			-0.286	-0.520	1.987			0.040	0.063	2.313			0.211	0.108	2.464
-0.100	-0.232	2.176			-0.114	-0.173	2.190			-0.126	0.129	2.183			-0.082	0.314	2.140			-0.256	0.017	2.108			-0.313	-0.229	2.072			-0.290	-0.451	1.997			-0.286	-0.520	1.987			0.041	0.063	2.313			0.212	0.108	2.459
-0.100	-0.231	2.176			-0.114	-0.173	2.190			-0.126	0.129	2.183			-0.082	0.313	2.141			-0.256	0.017	2.108			-0.313	-0.228	2.072			-0.291	-0.450	1.997			-0.287	-0.520	1.987			0.042	0.063	2.312			0.213	0.107	2.454
-0.100	-0.231	2.176			-0.115	-0.173	2.190			-0.126	0.129	2.183			-0.082	0.313	2.141			-0.256	0.017	2.108			-0.313	-0.228	2.071			-0.291	-0.450	1.997			-0.287	-0.520	1.986			0.043	0.063	2.312			0.214	0.107	2.449
-0.100	-0.231	2.176			-0.115	-0.173	2.190			-0.126	0.129	2.183			-0.082	0.313	2.142			-0.256	0.017	2.108			-0.314	-0.228	2.071			-0.292	-0.450	1.997			-0.288	-0.520	1.986			0.043	0.064	2.311			0.215	0.106	2.445
-0.100	-0.231	2.175			-0.115	-0.173	2.190			-0.126	0.130	2.183			-0.082	0.312	2.143			-0.256	0.018	2.108			-0.314	-0.228	2.071			-0.292	-0.450	1.996			-0.289	-0.520	1.986			0.044	0.064	2.311			0.215	0.105	2.442
-0.100	-0.230	2.175			-0.115	-0.173	2.190			-0.126	0.130	2.183			-0.082	0.312	2.143			-0.256	0.018	2.108			-0.314	-0.227	2.071			-0.293	-0.450	1.996			-0.290	-0.519	1.986			0.045	0.064	2.310			0.216	0.105	2.439
-0.100	-0.230	2.175			-0.115	-0.172	2.190			-0.126	0.130	2.183			-0.082	0.312	2.143			-0.256	0.018	2.108			-0.314	-0.227	2.071			-0.294	-0.450	1.996			-0.291	-0.519	1.986			0.046	0.064	2.310			0.217	0.104	2.436
-0.100	-0.230	2.175			-0.115	-0.172	2.190			-0.126	0.130	2.183			-0.083	0.312	2.144			-0.256	0.018	2.108			-0.315	-0.227	2.071			-0.295	-0.449	1.996			-0.292	-0.519	1.986			0.047	0.064	2.309			0.218	0.103	2.433
-0.100	-0.229	2.175			-0.115	-0.172	2.190			-0.126	0.130	2.183			-0.083	0.311	2.144			-0.256	0.019	2.108			-0.315	-0.226	2.071			-0.296	-0.449	1.995			-0.293	-0.519	1.987			0.048	0.064	2.309			0.218	0.103	2.431
-0.100	-0.229	2.175			-0.115	-0.172	2.190			-0.126	0.130	2.183			-0.083	0.311	2.144			-0.256	0.019	2.109			-0.315	-0.226	2.071			-0.297	-0.449	1.995			-0.294	-0.518	1.987			0.048	0.064	2.308			0.219	0.103	2.429
-0.100	-0.229	2.174			-0.115	-0.172	2.190			-0.126	0.130	2.183			-0.083	0.311	2.145			-0.256	0.019	2.109			-0.315	-0.225	2.071			-0.298	-0.449	1.995			-0.295	-0.518	1.987			0.049	0.064	2.307			0.219	0.102	2.427
-0.100	-0.229	2.174			-0.115	-0.171	2.190			-0.125	0.130	2.183			-0.083	0.311	2.145			-0.256	0.020	2.109			-0.316	-0.225	2.071			-0.299	-0.448	1.995			-0.296	-0.518	1.987			0.050	0.064	2.307			0.220	0.102	2.426
-0.100	-0.228	2.174			-0.115	-0.171	2.190			-0.125	0.130	2.183			-0.083	0.311	2.145			-0.256	0.020	2.109			-0.316	-0.225	2.071			-0.299	-0.448	1.995			-0.297	-0.518	1.987			0.050	0.064	2.306			0.220	0.102	2.425
-0.100	-0.228	2.174			-0.115	-0.171	2.190			-0.125	0.130	2.183			-0.083	0.311	2.145			-0.256	0.020	2.109			-0.316	-0.224	2.071			-0.300	-0.448	1.995			-0.297	-0.518	1.987			0.051	0.064	2.306			0.221	0.102	2.424
-0.100	-0.228	2.173			-0.115	-0.171	2.190			-0.125	0.130	2.183			-0.083	0.311	2.145			-0.256	0.020	2.109			-0.316	-0.224	2.071			-0.301	-0.447	1.995			-0.298	-0.517	1.987			0.052	0.064	2.305			0.221	0.101	2.422
-0.100	-0.228	2.173			-0.115	-0.171	2.190			-0.125	0.130	2.183			-0.083	0.311	2.146			-0.257	0.021	2.109			-0.317	-0.224	2.071			-0.302	-0.447	1.995			-0.299	-0.517	1.987			0.052	0.064	2.305			0.221	0.100	2.421
-0.100	-0.228	2.173			-0.115	-0.171	2.190			-0.125	0.130	2.183			-0.083	0.311	2.146			-0.257	0.021	2.109			-0.317	-0.224	2.071			-0.303	-0.447	1.995			-0.300	-0.517	1.987			0.052	0.064	2.304			0.221	0.099	2.419
-0.100	-0.227	2.173			-0.116	-0.171	2.190			-0.125	0.130	2.183			-0.084	0.311	2.146			-0.257	0.021	2.109			-0.317	-0.223	2.071			-0.303	-0.447	1.995			-0.301	-0.517	1.987			0.053	0.063	2.303			0.221	0.098	2.418
-0.101	-0.227	2.172			-0.116	-0.171	2.190			-0.125	0.130	2.183			-0.084	0.311	2.146			-0.257	0.022	2.109			-0.317	-0.223	2.071			-0.304	-0.447	1.995			-0.302	-0.517	1.987			0.053	0.063	2.302			0.220	0.096	2.417
-0.101	-0.227	2.172			-0.116	-0.170	2.190			-0.125	0.130	2.183			-0.084	0.311	2.146			-0.257	0.022	2.109			-0.318	-0.223	2.071			-0.304	-0.446	1.995			-0.302	-0.517	1.987			0.053	0.062	2.301			0.219	0.095	2.416
-0.101	-0.227	2.172			-0.116	-0.170	2.190			-0.125	0.130	2.182			-0.084	0.311	2.146			-0.257	0.022	2.109			-0.318	-0.223	2.072			-0.305	-0.446	1.994			-0.303	-0.516	1.987			0.053	0.062	2.300			0.219	0.093	2.415
-0.101	-0.227	2.171			-0.116	-0.170	2.190			-0.125	0.130	2.182			-0.085	0.311	2.145			-0.258	0.023	2.109			-0.318	-0.223	2.072			-0.305	-0.446	1.994			-0.304	-0.516	1.987			0.053	0.061	2.299			0.218	0.092	2.415
-0.101	-0.227	2.171			-0.116	-0.170	2.189			-0.125	0.130	2.182			-0.085	0.311	2.145			-0.258	0.023	2.109			-0.318	-0.222	2.072			-0.306	-0.446	1.994			-0.304	-0.516	1.987			0.053	0.060	2.298			0.217	0.089	2.415
-0.101	-0.227	2.171			-0.116	-0.170	2.189			-0.125	0.130	2.182			-0.085	0.312	2.145			-0.258	0.023	2.109			-0.319	-0.222	2.072			-0.306	-0.446	1.994			-0.305	-0.516	1.987			0.053	0.060	2.297			0.215	0.087	2.414
-0.101	-0.227	2.170			-0.117	-0.170	2.189			-0.125	0.130	2.182			-0.085	0.312	2.145			-0.258	0.023	2.109			-0.319	-0.222	2.072			-0.307	-0.446	1.994			-0.305	-0.516	1.987			0.053	0.059	2.296			0.213	0.085	2.414
-0.102	-0.227	2.170			-0.117	-0.170	2.189			-0.125	0.130	2.182			-0.085	0.312	2.145			-0.258	0.024	2.109			-0.319	-0.222	2.072			-0.307	-0.446	1.994			-0.306	-0.516	1.987			0.053	0.058	2.296			0.212	0.083	2.413
-0.102	-0.227	2.170			-0.117	-0.170	2.189			-0.125	0.130	2.182			-0.085	0.312	2.145			-0.258	0.024	2.109			-0.319	-0.222	2.072			-0.308	-0.445	1.994			-0.306	-0.516	1.987			0.053	0.057	2.295			0.212	0.083	2.413
-0.102	-0.227	2.169			-0.117	-0.170	2.189			-0.126	0.130	2.182			-0.085	0.312	2.144			-0.259	0.024	2.109			-0.319	-0.222	2.072			-0.308	-0.445	1.994			-0.307	-0.516	1.987			0.053	0.057	2.295			0.211	0.082	2.413
-0.102	-0.227	2.169			-0.117	-0.170	2.189			-0.126	0.130	2.181			-0.085	0.313	2.144			-0.259	0.024	2.109			-0.319	-0.221	2.072			-0.309	-0.445	1.995			-0.307	-0.516	1.988			0.053	0.056	2.294			0.211	0.081	2.413
-0.102	-0.227	2.169			-0.117	-0.170	2.189			-0.126	0.130	2.181			-0.085	0.313	2.144			-0.259	0.025	2.109			-0.320	-0.221	2.072			-0.309	-0.445	1.995			-0.308	-0.516	1.988			0.053	0.056	2.294			0.210	0.081	2.413
-0.102	-0.227	2.169			-0.117	-0.170	2.189			-0.126	0.130	2.181			-0.085	0.313	2.144			-0.259	0.025	2.109			-0.320	-0.221	2.072			-0.310	-0.445	1.995			-0.309	-0.516	1.988			0.053	0.055	2.294			0.210	0.080	2.412
-0.102	-0.227	2.168			-0.117	-0.170	2.188			-0.126	0.130	2.181			-0.085	0.313	2.144			-0.259	0.025	2.109			-0.320	-0.221	2.072			-0.310	-0.445	1.995			-0.309	-0.516	1.988			0.053	0.055	2.293			0.210	0.080	2.412
-0.102	-0.227	2.168			-0.118	-0.170	2.188			-0.126	0.130	2.181			-0.085	0.313	2.143			-0.259	0.025	2.109			-0.320	-0.221	2.072			-0.310	-0.445	1.995			-0.309	-0.517	1.988			0.054	0.055	2.293			0.210	0.080	2.411
-0.102	-0.227	2.168			-0.118	-0.170	2.188			-0.126	0.130	2.180			-0.085	0.314	2.143			-0.260	0.025	2.109			-0.320	-0.221	2.072			-0.311	-0.445	1.995			-0.310	-0.517	1.988			0.054	0.055	2.293			0.209	0.080	2.410
-0.102	-0.227	2.168			-0.118	-0.170	2.188			-0.126	0.130	2.180			-0.085	0.314	2.142			-0.260	0.025	2.109			-0.320	-0.221	2.072			-0.311	-0.445	1.995			-0.310	-0.517	1.989			0.054	0.054	2.292			0.214	0.083	2.408
-0.102	-0.227	2.167			-0.118	-0.170	2.188			-0.126	0.130	2.180			-0.085	0.314	2.142			-0.260	0.025	2.109			-0.321	-0.221	2.072			-0.311	-0.445	1.995			-0.311	-0.517	1.989			0.054	0.054	2.292			0.218	0.085	2.406
-0.103	-0.227	2.167			-0.118	-0.170	2.188			-0.126	0.130	2.179			-0.085	0.314	2.141			-0.260	0.026	2.109			-0.321	-0.221	2.072			-0.312	-0.445	1.995			-0.311	-0.517	1.989			0.055	0.054	2.292			0.221	0.088	2.404
-0.103	-0.227	2.167			-0.118	-0.170	2.188			-0.126	0.130	2.179			-0.085	0.315	2.141			-0.260	0.026	2.109			-0.321	-0.221	2.072			-0.312	-0.445	1.995			-0.311	-0.517	1.989			0.055	0.054	2.291			0.224	0.090	2.402
-0.103	-0.227	2.167			-0.118	-0.170	2.187			-0.126	0.130	2.178			-0.085	0.315	2.140			-0.261	0.026	2.109			-0.321	-0.221	2.073			-0.312	-0.445	1.995			-0.311	-0.517	1.989			0.056	0.054	2.290			0.228	0.092	2.398
-0.103	-0.227	2.166			-0.118	-0.170	2.187			-0.126	0.130	2.178			-0.085	0.316	2.139			-0.261	0.026	2.109			-0.321	-0.221	2.073			-0.312	-0.445	1.995			-0.312	-0.517	1.989			0.056	0.054	2.289			0.231	0.093	2.395
-0.103	-0.227	2.166			-0.118	-0.170	2.187			-0.126	0.130	2.177			-0.085	0.316	2.138			-0.261	0.026	2.109			-0.321	-0.221	2.073			-0.313	-0.445	1.995			-0.312	-0.517	1.989			0.057	0.054	2.287			0.234	0.094	2.391
-0.103	-0.227	2.166			-0.118	-0.170	2.187			-0.126	0.130	2.177			-0.085	0.316	2.137			-0.261	0.026	2.109			-0.321	-0.221	2.073			-0.313	-0.445	1.995			-0.312	-0.517	1.989			0.058	0.054	2.285			0.237	0.095	2.387
-0.103	-0.227	2.166			-0.118	-0.170	2.186			-0.126	0.130	2.176			-0.085	0.316	2.136			-0.261	0.026	2.109			-0.322	-0.221	2.073			-0.314	-0.445	1.996			-0.313	-0.517	1.990			0.059	0.054	2.282			0.240	0.096	2.383
-0.103	-0.227	2.165			-0.118	-0.170	2.186			-0.126	0.129	2.175			-0.085	0.317	2.134			-0.261	0.026	2.109			-0.322	-0.221	2.074			-0.315	-0.445	1.997			-0.313	-0.518	1.990			0.060	0.055	2.280			0.244	0.097	2.378
-0.103	-0.227	2.165			-0.118	-0.170	2.185			-0.126	0.129	2.174			-0.085	0.317	2.132			-0.262	0.026	2.109			-0.322	-0.221	2.074			-0.316	-0.445	1.999			-0.315	-0.518	1.992			0.061	0.055	2.277			0.247	0.098	2.374
-0.103	-0.226	2.165			-0.117	-0.169	2.185			-0.125	0.129	2.173			-0.084	0.317	2.131			-0.262	0.026	2.109			-0.323	-0.222	2.075			-0.318	-0.445	2.001			-0.316	-0.518	1.994			0.062	0.055	2.275			0.250	0.098	2.370
-0.103	-0.226	2.164			-0.117	-0.169	2.184			-0.125	0.129	2.172			-0.084	0.318	2.129			-0.262	0.026	2.109			-0.323	-0.222	2.075			-0.320	-0.445	2.004			-0.318	-0.518	1.996			0.063	0.055	2.272			0.253	0.099	2.366
-0.102	-0.226	2.164			-0.117	-0.169	2.183			-0.124	0.129	2.171			-0.083	0.318	2.127			-0.262	0.027	2.109			-0.324	-0.222	2.076			-0.323	-0.445	2.006			-0.321	-0.519	1.999			0.064	0.056	2.269			0.255	0.099	2.362
-0.102	-0.226	2.163			-0.116	-0.169	2.182			-0.124	0.128	2.169			-0.083	0.318	2.125			-0.262	0.027	2.109			-0.325	-0.222	2.077			-0.325	-0.444	2.009			-0.323	-0.519	2.001			0.066	0.056	2.267			0.258	0.099	2.359
-0.102	-0.226	2.162			-0.115	-0.169	2.181			-0.123	0.128	2.168			-0.082	0.319	2.123			-0.262	0.027	2.109			-0.325	-0.223	2.078			-0.328	-0.444	2.012			-0.325	-0.519	2.003			0.067	0.056	2.265			0.260	0.100	2.357
-0.102	-0.226	2.162			-0.115	-0.168	2.179			-0.122	0.128	2.166			-0.082	0.319	2.121			-0.262	0.027	2.109			-0.326	-0.223	2.079			-0.330	-0.444	2.014			-0.327	-0.519	2.006			0.068	0.056	2.263			0.261	0.100	2.354
-0.102	-0.226	2.161			-0.114	-0.168	2.178			-0.122	0.127	2.165			-0.081	0.320	2.119			-0.263	0.027	2.109			-0.327	-0.223	2.080			-0.332	-0.444	2.016			-0.329	-0.520	2.008			0.069	0.056	2.261			0.263	0.100	2.352
-0.101	-0.225	2.160			-0.113	-0.168	2.177			-0.121	0.127	2.164			-0.081	0.320	2.117			-0.263	0.027	2.109			-0.327	-0.223	2.081			-0.334	-0.443	2.018			-0.331	-0.520	2.010			0.070	0.057	2.259			0.264	0.100	2.350
-0.101	-0.225	2.160			-0.113	-0.168	2.176			-0.120	0.127	2.163			-0.081	0.320	2.116			-0.263	0.027	2.109			-0.328	-0.223	2.081			-0.335	-0.443	2.020			-0.332	-0.520	2.011			0.070	0.057	2.257			0.265	0.100	2.348
-0.101	-0.225	2.159			-0.112	-0.168	2.175			-0.120	0.127	2.162			-0.080	0.320	2.114			-0.263	0.027	2.109			-0.328	-0.223	2.082			-0.337	-0.443	2.021			-0.333	-0.520	2.012			0.071	0.057	2.256			0.266	0.099	2.346
-0.101	-0.225	2.158			-0.112	-0.167	2.174			-0.119	0.127	2.161			-0.080	0.321	2.113			-0.263	0.027	2.108			-0.329	-0.223	2.083			-0.338	-0.442	2.022			-0.334	-0.520	2.013			0.072	0.057	2.255			0.267	0.099	2.345
-0.100	-0.225	2.158			-0.111	-0.167	2.173			-0.119	0.126	2.160			-0.080	0.321	2.112			-0.263	0.027	2.108			-0.329	-0.223	2.083			-0.339	-0.442	2.023			-0.335	-0.520	2.014			0.072	0.057	2.254			0.268	0.099	2.344
-0.100	-0.225	2.157			-0.111	-0.167	2.172			-0.118	0.126	2.160			-0.079	0.321	2.111			-0.263	0.027	2.108			-0.329	-0.223	2.084			-0.340	-0.442	2.024			-0.336	-0.521	2.015			0.073	0.057	2.253			0.268	0.099	2.343
-0.100	-0.225	2.157			-0.110	-0.167	2.171			-0.118	0.126	2.159			-0.079	0.321	2.110			-0.263	0.027	2.108			-0.330	-0.223	2.084			-0.340	-0.442	2.024			-0.336	-0.521	2.016			0.073	0.057	2.252			0.269	0.098	2.341
-0.100	-0.224	2.156			-0.110	-0.167	2.170			-0.118	0.126	2.158			-0.079	0.321	2.109			-0.263	0.027	2.108			-0.330	-0.223	2.085			-0.341	-0.442	2.025			-0.337	-0.521	2.016			0.074	0.057	2.251			0.270	0.098	2.340
-0.099	-0.224	2.156			-0.110	-0.167	2.170			-0.117	0.126	2.158			-0.079	0.321	2.109			-0.263	0.027	2.108			-0.330	-0.224	2.085			-0.341	-0.442	2.025			-0.337	-0.521	2.016			0.074	0.057	2.250			0.270	0.099	2.340
-0.099	-0.224	2.155			-0.109	-0.167	2.169			-0.117	0.126	2.157			-0.079	0.321	2.108			-0.263	0.027	2.108			-0.330	-0.224	2.085			-0.341	-0.442	2.024			-0.337	-0.521	2.015			0.074	0.057	2.250			0.271	0.099	2.339
-0.099	-0.224	2.155			-0.109	-0.167	2.169			-0.117	0.126	2.157			-0.078	0.322	2.107			-0.263	0.027	2.108			-0.331	-0.224	2.085			-0.341	-0.442	2.023			-0.336	-0.521	2.013			0.074	0.057	2.249			0.271	0.099	2.338
-0.099	-0.224	2.154			-0.109	-0.167	2.168			-0.117	0.126	2.156			-0.078	0.322	2.107			-0.264	0.027	2.108			-0.331	-0.224	2.085			-0.340	-0.442	2.021			-0.335	-0.521	2.011			0.075	0.057	2.249			0.272	0.100	2.337
-0.099	-0.224	2.154			-0.108	-0.166	2.168			-0.117	0.126	2.156			-0.078	0.322	2.106			-0.264	0.027	2.108			-0.331	-0.224	2.086			-0.340	-0.442	2.019			-0.334	-0.521	2.009			0.075	0.057	2.248			0.272	0.101	2.337
-0.099	-0.224	2.154			-0.108	-0.166	2.167			-0.116	0.126	2.156			-0.078	0.322	2.106			-0.264	0.027	2.108			-0.331	-0.224	2.086			-0.339	-0.442	2.017			-0.333	-0.521	2.007			0.075	0.058	2.248			0.273	0.101	2.337
-0.099	-0.224	2.154			-0.108	-0.166	2.167			-0.116	0.126	2.155			-0.078	0.322	2.105			-0.264	0.028	2.108			-0.331	-0.224	2.086			-0.338	-0.442	2.015			-0.331	-0.521	2.005			0.075	0.058	2.247			0.274	0.102	2.336
-0.099	-0.224	2.153			-0.108	-0.166	2.167			-0.116	0.126	2.155			-0.078	0.322	2.105			-0.264	0.028	2.108			-0.331	-0.224	2.086			-0.337	-0.442	2.013			-0.330	-0.521	2.003			0.076	0.058	2.247			0.275	0.104	2.336
-0.098	-0.224	2.153			-0.108	-0.166	2.166			-0.116	0.126	2.155			-0.078	0.322	2.104			-0.264	0.028	2.108			-0.332	-0.223	2.085			-0.336	-0.442	2.012			-0.329	-0.521	2.001			0.076	0.058	2.247			0.276	0.105	2.336
-0.098	-0.224	2.153			-0.108	-0.166	2.166			-0.116	0.126	2.155			-0.078	0.322	2.104			-0.264	0.028	2.107			-0.332	-0.223	2.085			-0.335	-0.442	2.011			-0.328	-0.521	1.999			0.076	0.058	2.247			0.277	0.106	2.336
-0.098	-0.224	2.153			-0.108	-0.166	2.166			-0.116	0.126	2.154			-0.078	0.322	2.104			-0.264	0.028	2.107			-0.332	-0.223	2.085			-0.335	-0.442	2.009			-0.327	-0.521	1.998			0.076	0.059	2.246			0.278	0.107	2.336
-0.098	-0.223	2.152			-0.107	-0.166	2.166			-0.116	0.126	2.154			-0.078	0.322	2.104			-0.264	0.028	2.107			-0.332	-0.223	2.085			-0.334	-0.442	2.008			-0.327	-0.521	1.997			0.076	0.059	2.246			0.279	0.108	2.336
-0.098	-0.223	2.152			-0.107	-0.166	2.165			-0.116	0.126	2.154			-0.079	0.322	2.104			-0.264	0.028	2.107			-0.332	-0.223	2.085			-0.334	-0.442	2.008			-0.327	-0.521	1.996			0.076	0.059	2.246			0.279	0.109	2.336
-0.098	-0.223	2.152			-0.107	-0.166	2.165			-0.116	0.126	2.154			-0.079	0.322	2.104			-0.264	0.028	2.107			-0.332	-0.223	2.085			-0.334	-0.442	2.007			-0.327	-0.521	1.996			0.076	0.060	2.246			0.280	0.110	2.335
-0.098	-0.223	2.152			-0.107	-0.166	2.165			-0.116	0.126	2.154			-0.080	0.322	2.104			-0.265	0.028	2.107			-0.332	-0.223	2.085			-0.334	-0.442	2.007			-0.327	-0.521	1.996			0.076	0.060	2.246			0.281	0.110	2.335
-0.098	-0.223	2.152			-0.107	-0.166	2.165			-0.116	0.126	2.154			-0.080	0.322	2.104			-0.265	0.028	2.107			-0.333	-0.223	2.085			-0.334	-0.442	2.007			-0.327	-0.521	1.995			0.076	0.060	2.246			0.281	0.111	2.335
-0.098	-0.223	2.152			-0.107	-0.166	2.165			-0.116	0.126	2.154			-0.081	0.322	2.104			-0.265	0.028	2.107			-0.333	-0.223	2.085			-0.334	-0.442	2.007			-0.327	-0.521	1.996			0.075	0.060	2.246			0.281	0.111	2.335
-0.098	-0.223	2.152			-0.107	-0.166	2.165			-0.116	0.126	2.154			-0.081	0.322	2.104			-0.265	0.028	2.107			-0.333	-0.223	2.085			-0.335	-0.442	2.008			-0.328	-0.521	1.996			0.075	0.061	2.246			0.282	0.111	2.334
-0.098	-0.223	2.151			-0.107	-0.166	2.164			-0.117	0.126	2.154			-0.082	0.322	2.104			-0.265	0.028	2.107			-0.333	-0.223	2.085			-0.335	-0.441	2.008			-0.329	-0.521	1.997			0.075	0.061	2.246			0.281	0.109	2.334
-0.098	-0.223	2.151			-0.107	-0.166	2.164			-0.117	0.126	2.154			-0.083	0.322	2.104			-0.266	0.028	2.107			-0.333	-0.223	2.085			-0.336	-0.441	2.009			-0.330	-0.521	1.999			0.075	0.061	2.246			0.280	0.107	2.334
-0.098	-0.223	2.151			-0.107	-0.166	2.164			-0.117	0.126	2.154			-0.083	0.322	2.105			-0.266	0.028	2.107			-0.334	-0.223	2.086			-0.337	-0.441	2.011			-0.332	-0.521	2.001			0.074	0.060	2.246			0.279	0.104	2.334
-0.098	-0.223	2.151			-0.107	-0.166	2.164			-0.117	0.126	2.155			-0.084	0.322	2.105			-0.266	0.028	2.107			-0.334	-0.223	2.086			-0.338	-0.441	2.012			-0.333	-0.521	2.002			0.074	0.060	2.246			0.276	0.099	2.334
-0.098	-0.223	2.151			-0.107	-0.166	2.164			-0.118	0.127	2.155			-0.084	0.322	2.105			-0.266	0.029	2.107			-0.334	-0.223	2.086			-0.340	-0.441	2.014			-0.335	-0.521	2.004			0.073	0.060	2.246			0.273	0.094	2.334
-0.098	-0.223	2.151			-0.108	-0.166	2.164			-0.118	0.127	2.155			-0.085	0.322	2.105			-0.267	0.029	2.107			-0.335	-0.224	2.087			-0.341	-0.441	2.015			-0.336	-0.521	2.006			0.072	0.059	2.246			0.269	0.089	2.334
-0.098	-0.223	2.151			-0.108	-0.166	2.164			-0.118	0.127	2.155			-0.086	0.322	2.106			-0.267	0.029	2.107			-0.335	-0.224	2.087			-0.342	-0.441	2.017			-0.337	-0.521	2.008			0.072	0.059	2.246			0.267	0.086	2.334
-0.098	-0.223	2.151			-0.108	-0.166	2.165			-0.118	0.127	2.155			-0.086	0.322	2.106			-0.267	0.029	2.108			-0.336	-0.224	2.088			-0.343	-0.441	2.018			-0.338	-0.521	2.009			0.071	0.058	2.246			0.264	0.083	2.334
-0.098	-0.223	2.151			-0.108	-0.166	2.165			-0.119	0.127	2.155			-0.087	0.323	2.107			-0.267	0.029	2.108			-0.336	-0.224	2.088			-0.343	-0.441	2.019			-0.339	-0.521	2.010			0.070	0.058	2.247			0.262	0.080	2.334
-0.098	-0.223	2.151			-0.108	-0.166	2.165			-0.119	0.127	2.156			-0.087	0.323	2.107			-0.267	0.029	2.108			-0.336	-0.224	2.089			-0.344	-0.440	2.020			-0.340	-0.521	2.011			0.070	0.057	2.247			0.261	0.078	2.334
-0.099	-0.223	2.151			-0.109	-0.166	2.165			-0.120	0.127	2.157			-0.088	0.323	2.107			-0.268	0.029	2.108			-0.337	-0.224	2.089			-0.345	-0.440	2.021			-0.341	-0.521	2.012			0.069	0.057	2.247			0.259	0.076	2.334
-0.099	-0.224	2.151			-0.109	-0.166	2.166			-0.120	0.128	2.157			-0.088	0.323	2.108			-0.268	0.029	2.108			-0.337	-0.224	2.090			-0.345	-0.440	2.021			-0.341	-0.521	2.013			0.068	0.057	2.248			0.258	0.075	2.334
-0.099	-0.224	2.152			-0.109	-0.167	2.167			-0.120	0.128	2.159			-0.089	0.323	2.109			-0.268	0.029	2.109			-0.337	-0.224	2.090			-0.345	-0.440	2.022			-0.341	-0.521	2.013			0.068	0.056	2.248			0.257	0.073	2.334
-0.100	-0.224	2.153			-0.110	-0.167	2.169			-0.121	0.128	2.160			-0.089	0.323	2.110			-0.268	0.029	2.110			-0.337	-0.224	2.091			-0.345	-0.440	2.022			-0.341	-0.521	2.014			0.067	0.056	2.249			0.255	0.072	2.334
-0.100	-0.225	2.154			-0.111	-0.168	2.170			-0.121	0.128	2.162			-0.090	0.322	2.111			-0.268	0.029	2.111			-0.337	-0.225	2.091			-0.345	-0.440	2.023			-0.341	-0.521	2.014			0.067	0.055	2.249			0.255	0.071	2.334
-0.100	-0.225	2.155			-0.111	-0.168	2.172			-0.121	0.128	2.164			-0.090	0.322	2.112			-0.269	0.029	2.113			-0.338	-0.225	2.092			-0.345	-0.440	2.023			-0.341	-0.520	2.015			0.067	0.055	2.250			0.254	0.070	2.334
-0.101	-0.225	2.157			-0.112	-0.168	2.174			-0.121	0.128	2.166			-0.090	0.321	2.115			-0.269	0.030	2.115			-0.338	-0.224	2.094			-0.345	-0.439	2.023			-0.341	-0.519	2.015			0.066	0.054	2.251			0.253	0.069	2.334
-0.101	-0.226	2.158			-0.112	-0.168	2.177			-0.122	0.129	2.168			-0.091	0.321	2.117			-0.269	0.030	2.117			-0.338	-0.224	2.095			-0.345	-0.439	2.024			-0.340	-0.518	2.015			0.066	0.054	2.252			0.252	0.068	2.334
-0.102	-0.226	2.160			-0.113	-0.169	2.179			-0.122	0.129	2.170			-0.091	0.319	2.121			-0.269	0.030	2.120			-0.338	-0.224	2.097			-0.344	-0.438	2.024			-0.339	-0.516	2.016			0.066	0.054	2.253			0.251	0.067	2.334
-0.103	-0.226	2.162			-0.114	-0.169	2.181			-0.123	0.129	2.173			-0.092	0.318	2.124			-0.270	0.030	2.123			-0.338	-0.223	2.100			-0.344	-0.438	2.025			-0.339	-0.515	2.016			0.065	0.054	2.255			0.251	0.067	2.334
-0.103	-0.226	2.164			-0.114	-0.169	2.183			-0.123	0.129	2.175			-0.093	0.315	2.130			-0.270	0.030	2.126			-0.339	-0.223	2.103			-0.343	-0.437	2.026			-0.338	-0.513	2.017			0.065	0.054	2.256			0.250	0.066	2.334
-0.104	-0.226	2.166			-0.115	-0.169	2.186			-0.124	0.129	2.177			-0.093	0.312	2.135			-0.271	0.030	2.129			-0.339	-0.223	2.106			-0.343	-0.437	2.028			-0.338	-0.511	2.020			0.065	0.054	2.258			0.249	0.066	2.333
-0.105	-0.226	2.168			-0.116	-0.169	2.188			-0.125	0.130	2.180			-0.094	0.309	2.140			-0.272	0.031	2.133			-0.340	-0.223	2.109			-0.344	-0.437	2.032			-0.339	-0.510	2.023			0.064	0.054	2.259			0.248	0.066	2.333
-0.106	-0.226	2.170			-0.117	-0.169	2.191			-0.125	0.130	2.182			-0.096	0.307	2.144			-0.273	0.031	2.136			-0.341	-0.223	2.113			-0.345	-0.436	2.036			-0.341	-0.508	2.028			0.064	0.054	2.261			0.246	0.066	2.333
-0.107	-0.226	2.172			-0.119	-0.169	2.193			-0.126	0.131	2.185			-0.097	0.305	2.149			-0.274	0.031	2.140			-0.342	-0.224	2.118			-0.348	-0.437	2.042			-0.345	-0.508	2.035			0.063	0.055	2.263			0.245	0.067	2.333
-0.109	-0.227	2.174			-0.120	-0.169	2.196			-0.128	0.131	2.189			-0.099	0.303	2.154			-0.276	0.031	2.144			-0.344	-0.224	2.122			-0.352	-0.437	2.050			-0.349	-0.507	2.042			0.062	0.055	2.264			0.243	0.067	2.332
-0.111	-0.227	2.177			-0.122	-0.169	2.199			-0.129	0.131	2.192			-0.101	0.301	2.159			-0.278	0.031	2.148			-0.346	-0.224	2.127			-0.355	-0.438	2.057			-0.353	-0.507	2.049			0.061	0.055	2.266			0.242	0.068	2.332
-0.113	-0.227	2.180			-0.124	-0.169	2.203			-0.131	0.132	2.195			-0.103	0.300	2.163			-0.281	0.031	2.153			-0.349	-0.224	2.134			-0.359	-0.438	2.064			-0.357	-0.507	2.056			0.060	0.056	2.268			0.240	0.069	2.332
-0.116	-0.226	2.183			-0.127	-0.169	2.207			-0.136	0.132	2.200			-0.107	0.298	2.168			-0.285	0.031	2.159			-0.354	-0.224	2.141			-0.364	-0.438	2.072			-0.360	-0.507	2.062			0.057	0.057	2.270			0.237	0.071	2.332
-0.119	-0.226	2.186			-0.131	-0.169	2.211			-0.140	0.133	2.204			-0.111	0.298	2.174			-0.290	0.031	2.165			-0.358	-0.224	2.148			-0.370	-0.438	2.079			-0.365	-0.509	2.070			0.054	0.058	2.272			0.233	0.073	2.332
-0.123	-0.226	2.190			-0.135	-0.168	2.216			-0.145	0.134	2.210			-0.117	0.297	2.180			-0.295	0.031	2.171			-0.363	-0.224	2.155			-0.374	-0.438	2.086			-0.369	-0.510	2.076			0.050	0.059	2.275			0.228	0.075	2.332
-0.128	-0.225	2.195			-0.140	-0.168	2.222			-0.154	0.135	2.217			-0.123	0.297	2.187			-0.302	0.031	2.178			-0.368	-0.225	2.162			-0.379	-0.438	2.094			-0.373	-0.511	2.083			0.045	0.060	2.277			0.224	0.077	2.332
-0.133	-0.225	2.200			-0.146	-0.168	2.228			-0.160	0.136	2.223			-0.131	0.297	2.195			-0.309	0.031	2.185			-0.373	-0.225	2.169			-0.384	-0.438	2.100			-0.377	-0.512	2.088			0.039	0.061	2.280			0.219	0.079	2.331
-0.139	-0.224	2.205			-0.151	-0.167	2.234			-0.167	0.137	2.228			-0.140	0.299	2.203			-0.317	0.030	2.193			-0.379	-0.225	2.176			-0.388	-0.438	2.105			-0.380	-0.513	2.093			0.033	0.062	2.282			0.214	0.080	2.331
-0.146	-0.224	2.211			-0.157	-0.167	2.240			-0.174	0.138	2.234			-0.149	0.300	2.211			-0.325	0.030	2.201			-0.386	-0.226	2.184			-0.392	-0.438	2.110			-0.383	-0.513	2.097			0.024	0.063	2.285			0.207	0.081	2.329
-0.153	-0.223	2.217			-0.165	-0.166	2.247			-0.183	0.139	2.240			-0.158	0.301	2.218			-0.335	0.030	2.210			-0.392	-0.227	2.191			-0.395	-0.438	2.115			-0.385	-0.514	2.102			0.016	0.064	2.289			0.201	0.082	2.326
-0.160	-0.222	2.223			-0.172	-0.165	2.254			-0.192	0.140	2.247			-0.169	0.303	2.226			-0.346	0.031	2.220			-0.398	-0.227	2.199			-0.400	-0.438	2.121			-0.389	-0.515	2.107			0.007	0.064	2.292			0.194	0.082	2.323
-0.168	-0.221	2.230			-0.179	-0.164	2.261			-0.201	0.140	2.254			-0.181	0.304	2.234			-0.355	0.032	2.228			-0.403	-0.227	2.205			-0.404	-0.438	2.127			-0.392	-0.516	2.113			-0.002	0.065	2.296			0.186	0.081	2.315
-0.175	-0.220	2.237			-0.187	-0.163	2.269			-0.210	0.141	2.262			-0.191	0.305	2.242			-0.362	0.032	2.235			-0.410	-0.227	2.212			-0.409	-0.438	2.134			-0.397	-0.516	2.120			-0.012	0.065	2.301			0.177	0.078	2.305
-0.182	-0.219	2.244			-0.193	-0.163	2.276			-0.217	0.142	2.268			-0.199	0.306	2.248			-0.370	0.032	2.243			-0.416	-0.227	2.220			-0.414	-0.438	2.141			-0.402	-0.517	2.128			-0.022	0.065	2.305			0.165	0.072	2.289
-0.187	-0.219	2.250			-0.199	-0.162	2.283			-0.223	0.143	2.275			-0.206	0.307	2.255			-0.377	0.032	2.250			-0.422	-0.227	2.226			-0.420	-0.438	2.148			-0.406	-0.518	2.135			-0.032	0.065	2.310			0.154	0.067	2.279
-0.193	-0.218	2.256			-0.204	-0.161	2.289			-0.229	0.144	2.282			-0.211	0.308	2.261			-0.383	0.032	2.257			-0.428	-0.226	2.234			-0.426	-0.438	2.155			-0.412	-0.518	2.144			-0.041	0.065	2.314			0.143	0.054	2.269
-0.198	-0.217	2.261			-0.209	-0.160	2.296			-0.235	0.144	2.288			-0.218	0.309	2.268			-0.387	0.033	2.263			-0.433	-0.225	2.240			-0.432	-0.438	2.163			-0.418	-0.519	2.152			-0.050	0.065	2.319			0.133	0.044	2.261
-0.203	-0.215	2.267			-0.214	-0.159	2.302			-0.239	0.145	2.294			-0.223	0.309	2.272			-0.391	0.034	2.268			-0.438	-0.224	2.248			-0.438	-0.437	2.172			-0.423	-0.518	2.159			-0.057	0.066	2.323			0.111	0.036	2.234
-0.207	-0.214	2.273			-0.218	-0.158	2.308			-0.243	0.146	2.299			-0.228	0.310	2.276			-0.395	0.035	2.276			-0.443	-0.222	2.255			-0.445	-0.436	2.181			-0.429	-0.518	2.167			-0.063	0.066	2.326			0.099	0.032	2.221
-0.211	-0.213	2.278			-0.222	-0.157	2.313			-0.247	0.146	2.303			-0.233	0.310	2.281			-0.399	0.036	2.282			-0.447	-0.221	2.263			-0.451	-0.435	2.190			-0.435	-0.517	2.174			-0.070	0.063	2.327			0.091	0.027	2.212
-0.215	-0.213	2.282			-0.225	-0.157	2.318			-0.250	0.147	2.308			-0.239	0.312	2.285			-0.402	0.037	2.287			-0.452	-0.220	2.270			-0.457	-0.433	2.198			-0.441	-0.516	2.183			-0.077	0.059	2.328			0.083	0.021	2.204
-0.219	-0.214	2.286			-0.228	-0.157	2.322			-0.253	0.149	2.311			-0.248	0.315	2.290			-0.406	0.037	2.294			-0.456	-0.219	2.278			-0.463	-0.432	2.206			-0.450	-0.516	2.193			-0.083	0.055	2.329			0.076	0.017	2.198
-0.222	-0.215	2.289			-0.231	-0.158	2.325			-0.256	0.150	2.314			-0.255	0.317	2.296			-0.410	0.037	2.300			-0.460	-0.218	2.285			-0.469	-0.432	2.213			-0.457	-0.516	2.201			-0.090	0.049	2.329			0.068	0.013	2.192
-0.226	-0.217	2.293			-0.233	-0.158	2.328			-0.259	0.151	2.317			-0.263	0.320	2.302			-0.415	0.037	2.306			-0.464	-0.218	2.293			-0.474	-0.431	2.220			-0.463	-0.515	2.209			-0.098	0.042	2.328			0.057	0.010	2.181
-0.229	-0.219	2.296			-0.236	-0.160	2.331			-0.268	0.147	2.321			-0.271	0.321	2.309			-0.419	0.038	2.314			-0.468	-0.217	2.300			-0.479	-0.430	2.228			-0.469	-0.514	2.216			-0.103	0.039	2.329			0.044	0.008	2.170
-0.231	-0.220	2.298			-0.238	-0.161	2.334			-0.273	0.147	2.323			-0.276	0.322	2.314			-0.424	0.038	2.321			-0.471	-0.217	2.308			-0.484	-0.430	2.237			-0.475	-0.513	2.223			-0.107	0.037	2.329			0.036	0.006	2.164
-0.234	-0.221	2.300			-0.240	-0.162	2.336			-0.277	0.147	2.325			-0.281	0.322	2.320			-0.427	0.038	2.327			-0.474	-0.217	2.315			-0.489	-0.430	2.244			-0.480	-0.512	2.231			-0.110	0.036	2.330			0.030	0.004	2.160
-0.236	-0.222	2.302			-0.242	-0.162	2.338			-0.279	0.146	2.326			-0.285	0.323	2.324			-0.430	0.037	2.332			-0.476	-0.218	2.322			-0.493	-0.431	2.252			-0.485	-0.511	2.238			-0.113	0.036	2.331			0.022	0.002	2.154
-0.237	-0.223	2.304			-0.244	-0.163	2.340			-0.281	0.144	2.326			-0.288	0.323	2.327			-0.433	0.037	2.337			-0.478	-0.218	2.328			-0.497	-0.431	2.259			-0.490	-0.510	2.245			-0.116	0.036	2.331			0.016	-0.001	2.150
-0.239	-0.224	2.305			-0.245	-0.164	2.341			-0.282	0.143	2.326			-0.291	0.324	2.330			-0.436	0.037	2.342			-0.480	-0.218	2.333			-0.501	-0.432	2.266			-0.494	-0.510	2.252			-0.118	0.037	2.331			0.010	-0.003	2.146
-0.240	-0.225	2.306			-0.246	-0.165	2.342			-0.283	0.142	2.328			-0.294	0.324	2.333			-0.437	0.036	2.346			-0.482	-0.219	2.339			-0.504	-0.432	2.271			-0.497	-0.510	2.257			-0.120	0.039	2.330			0.004	-0.005	2.142
-0.241	-0.226	2.307			-0.246	-0.167	2.343			-0.283	0.139	2.329			-0.296	0.324	2.336			-0.439	0.036	2.349			-0.483	-0.220	2.344			-0.506	-0.433	2.277			-0.500	-0.509	2.263			-0.121	0.041	2.328			-0.001	-0.009	2.139
-0.242	-0.227	2.308			-0.246	-0.168	2.344			-0.283	0.136	2.331			-0.298	0.325	2.338			-0.441	0.035	2.353			-0.483	-0.221	2.349			-0.508	-0.434	2.285			-0.502	-0.510	2.270			-0.121	0.045	2.325			-0.006	-0.015	2.136
-0.243	-0.228	2.309			-0.246	-0.169	2.344			-0.283	0.135	2.332			-0.300	0.325	2.340			-0.442	0.035	2.356			-0.484	-0.222	2.354			-0.509	-0.436	2.292			-0.503	-0.513	2.278			-0.121	0.048	2.321			-0.012	-0.023	2.135
-0.243	-0.229	2.309			-0.246	-0.171	2.345			-0.284	0.134	2.333			-0.301	0.325	2.342			-0.443	0.034	2.358			-0.484	-0.223	2.358			-0.509	-0.438	2.298			-0.504	-0.515	2.285			-0.120	0.050	2.318			-0.016	-0.037	2.139
-0.243	-0.230	2.309			-0.245	-0.172	2.345			-0.284	0.133	2.333			-0.302	0.325	2.344			-0.443	0.034	2.361			-0.483	-0.224	2.362			-0.509	-0.440	2.303			-0.504	-0.517	2.291			-0.118	0.053	2.315			-0.019	-0.049	2.143
-0.243	-0.231	2.309			-0.245	-0.173	2.345			-0.284	0.134	2.334			-0.302	0.325	2.345			-0.443	0.033	2.363			-0.482	-0.226	2.365			-0.509	-0.441	2.309			-0.503	-0.518	2.296			-0.116	0.055	2.311			-0.022	-0.061	2.147
-0.243	-0.232	2.309			-0.243	-0.173	2.345			-0.281	0.137	2.334			-0.303	0.326	2.346			-0.443	0.032	2.365			-0.481	-0.227	2.369			-0.508	-0.442	2.313			-0.503	-0.519	2.301			-0.115	0.061	2.300			-0.024	-0.069	2.153
-0.243	-0.233	2.308			-0.242	-0.174	2.345			-0.279	0.140	2.334			-0.302	0.327	2.346			-0.442	0.032	2.367			-0.479	-0.227	2.372			-0.506	-0.443	2.317			-0.500	-0.520	2.305			-0.114	0.067	2.291			-0.026	-0.074	2.156
-0.242	-0.233	2.308			-0.239	-0.174	2.344			-0.277	0.143	2.334			-0.301	0.328	2.345			-0.441	0.031	2.368			-0.478	-0.228	2.375			-0.504	-0.444	2.320			-0.497	-0.520	2.309			-0.118	0.087	2.266			-0.029	-0.078	2.157
-0.241	-0.234	2.307			-0.236	-0.174	2.343			-0.276	0.145	2.334			-0.300	0.329	2.345			-0.440	0.031	2.369			-0.476	-0.228	2.377			-0.502	-0.445	2.323			-0.494	-0.520	2.312			-0.120	0.096	2.253			-0.031	-0.080	2.156
-0.240	-0.234	2.306			-0.233	-0.174	2.343			-0.274	0.146	2.334			-0.299	0.329	2.344			-0.437	0.031	2.369			-0.475	-0.229	2.379			-0.499	-0.446	2.325			-0.491	-0.520	2.314			-0.123	0.103	2.241			-0.033	-0.080	2.154
-0.239	-0.234	2.305			-0.230	-0.174	2.342			-0.272	0.147	2.334			-0.296	0.329	2.342			-0.434	0.031	2.369			-0.473	-0.228	2.381			-0.496	-0.447	2.326			-0.488	-0.520	2.316			-0.124	0.107	2.235			-0.034	-0.075	2.147
-0.237	-0.233	2.304			-0.226	-0.173	2.341			-0.270	0.149	2.334			-0.294	0.329	2.341			-0.431	0.031	2.368			-0.471	-0.228	2.381			-0.494	-0.447	2.328			-0.486	-0.520	2.317			-0.125	0.111	2.229			-0.034	-0.071	2.139
-0.234	-0.232	2.302			-0.222	-0.172	2.340			-0.267	0.150	2.334			-0.292	0.329	2.339			-0.427	0.032	2.367			-0.469	-0.227	2.382			-0.491	-0.448	2.328			-0.484	-0.520	2.318			-0.125	0.115	2.224			-0.032	-0.066	2.128
-0.231	-0.231	2.300			-0.218	-0.171	2.338			-0.265	0.151	2.334			-0.289	0.329	2.336			-0.422	0.032	2.364			-0.466	-0.227	2.381			-0.489	-0.447	2.327			-0.482	-0.520	2.317			-0.126	0.118	2.219			-0.029	-0.061	2.116
-0.228	-0.230	2.298			-0.215	-0.170	2.337			-0.263	0.152	2.333			-0.284	0.329	2.332			-0.418	0.033	2.362			-0.463	-0.226	2.380			-0.486	-0.447	2.325			-0.480	-0.520	2.316			-0.126	0.120	2.215			-0.025	-0.056	2.102
-0.225	-0.228	2.295			-0.210	-0.168	2.335			-0.260	0.153	2.331			-0.280	0.328	2.329			-0.413	0.034	2.359			-0.460	-0.225	2.378			-0.484	-0.446	2.322			-0.478	-0.520	2.313			-0.126	0.123	2.211			-0.021	-0.052	2.087
-0.221	-0.227	2.292			-0.205	-0.167	2.332			-0.256	0.153	2.328			-0.275	0.327	2.324			-0.409	0.034	2.356			-0.457	-0.224	2.375			-0.482	-0.445	2.316			-0.475	-0.520	2.307			-0.126	0.125	2.206			-0.017	-0.048	2.070
-0.215	-0.226	2.287			-0.199	-0.166	2.328			-0.251	0.153	2.324			-0.269	0.326	2.319			-0.403	0.034	2.352			-0.454	-0.223	2.373			-0.480	-0.444	2.311			-0.474	-0.520	2.302			-0.125	0.126	2.200			-0.012	-0.044	2.054
-0.210	-0.224	2.282			-0.193	-0.165	2.323			-0.245	0.152	2.319			-0.263	0.325	2.312			-0.398	0.034	2.349			-0.451	-0.223	2.368			-0.479	-0.443	2.306			-0.472	-0.521	2.295			-0.123	0.128	2.195			-0.006	-0.042	2.036
-0.203	-0.224	2.276			-0.186	-0.164	2.318			-0.238	0.152	2.313			-0.257	0.324	2.306			-0.390	0.034	2.343			-0.445	-0.223	2.362			-0.477	-0.443	2.300			-0.470	-0.521	2.287			-0.120	0.129	2.189			-0.001	-0.024	1.991
-0.195	-0.223	2.268			-0.177	-0.164	2.310			-0.231	0.152	2.307			-0.249	0.323	2.297			-0.383	0.033	2.338			-0.440	-0.223	2.356			-0.475	-0.443	2.294			-0.468	-0.521	2.279			-0.116	0.129	2.182			0.002	-0.022	1.978
-0.186	-0.223	2.258			-0.167	-0.164	2.301			-0.220	0.150	2.297			-0.242	0.321	2.289			-0.376	0.033	2.333			-0.430	-0.224	2.345			-0.471	-0.443	2.286			-0.465	-0.522	2.272			-0.109	0.129	2.174			0.006	-0.016	1.956
-0.177	-0.224	2.249			-0.158	-0.165	2.292			-0.212	0.149	2.289			-0.233	0.319	2.279			-0.368	0.032	2.326			-0.421	-0.225	2.337			-0.463	-0.446	2.272			-0.459	-0.523	2.258			-0.103	0.129	2.166			0.009	-0.013	1.942
-0.168	-0.225	2.239			-0.149	-0.167	2.283			-0.204	0.147	2.280			-0.225	0.316	2.270			-0.360	0.031	2.321			-0.412	-0.226	2.327			-0.456	-0.448	2.262			-0.451	-0.524	2.247			-0.096	0.127	2.158			0.013	-0.013	1.931
-0.159	-0.227	2.228			-0.139	-0.169	2.272			-0.194	0.144	2.271			-0.215	0.313	2.259			-0.352	0.029	2.314			-0.401	-0.229	2.319			-0.448	-0.449	2.253			-0.441	-0.525	2.236			-0.087	0.125	2.149			0.017	-0.014	1.922
-0.151	-0.229	2.219			-0.131	-0.171	2.263			-0.185	0.143	2.262			-0.206	0.311	2.249			-0.344	0.027	2.308			-0.391	-0.231	2.311			-0.435	-0.449	2.244			-0.425	-0.527	2.223			-0.079	0.124	2.140			0.021	-0.016	1.913
-0.144	-0.231	2.210			-0.123	-0.172	2.254			-0.176	0.141	2.253			-0.198	0.309	2.239			-0.337	0.025	2.303			-0.378	-0.235	2.302			-0.420	-0.450	2.234			-0.414	-0.527	2.213			-0.070	0.122	2.131			0.025	-0.018	1.904
-0.137	-0.232	2.201			-0.116	-0.174	2.245			-0.168	0.140	2.245			-0.190	0.307	2.228			-0.328	0.023	2.295			-0.365	-0.238	2.294			-0.400	-0.456	2.219			-0.396	-0.529	2.201			-0.062	0.121	2.123			0.028	-0.020	1.895
-0.131	-0.237	2.192			-0.111	-0.178	2.237			-0.157	0.137	2.232			-0.182	0.305	2.218			-0.319	0.021	2.288			-0.353	-0.241	2.286			-0.386	-0.458	2.211			-0.382	-0.529	2.192			-0.023	0.071	2.127			0.033	-0.021	1.884
-0.125	-0.241	2.184			-0.106	-0.181	2.229			-0.135	0.149	2.206			-0.178	0.310	2.209			-0.310	0.019	2.282			-0.342	-0.243	2.280			-0.372	-0.459	2.203			-0.366	-0.530	2.183			-0.009	0.053	2.127			0.037	-0.023	1.875
-0.121	-0.244	2.177			-0.102	-0.183	2.222			-0.129	0.147	2.197			-0.172	0.308	2.201			-0.302	0.017	2.275			-0.332	-0.245	2.274			-0.360	-0.459	2.197			-0.355	-0.530	2.176			-0.001	0.044	2.126			0.041	-0.026	1.869
-0.116	-0.245	2.171			-0.098	-0.185	2.215			-0.124	0.144	2.190			-0.165	0.307	2.192			-0.294	0.016	2.269			-0.322	-0.247	2.268			-0.347	-0.458	2.192			-0.343	-0.527	2.170			0.039	0.048	2.117			0.044	-0.028	1.862
-0.112	-0.246	2.165			-0.094	-0.185	2.209			-0.119	0.143	2.184			-0.156	0.306	2.183			-0.286	0.014	2.263			-0.313	-0.248	2.263			-0.337	-0.458	2.188			-0.334	-0.525	2.165			0.055	0.049	2.112			0.048	-0.031	1.856
-0.109	-0.247	2.161			-0.091	-0.186	2.203			-0.115	0.143	2.177			-0.150	0.307	2.174			-0.280	0.013	2.258			-0.306	-0.249	2.258			-0.328	-0.457	2.184			-0.326	-0.524	2.161			0.059	0.044	2.106			0.051	-0.033	1.850
-0.106	-0.248	2.156			-0.088	-0.187	2.197			-0.111	0.143	2.171			-0.144	0.307	2.167			-0.275	0.012	2.253			-0.299	-0.250	2.255			-0.321	-0.457	2.181			-0.321	-0.522	2.157			0.063	0.039	2.102			0.054	-0.036	1.844
-0.103	-0.249	2.153			-0.085	-0.187	2.191			-0.107	0.144	2.165			-0.135	0.315	2.156			-0.270	0.012	2.249			-0.293	-0.250	2.252			-0.315	-0.457	2.179			-0.316	-0.521	2.154			0.066	0.036	2.097			0.057	-0.038	1.837
-0.100	-0.249	2.149			-0.083	-0.187	2.185			-0.103	0.145	2.158			-0.128	0.319	2.148			-0.265	0.013	2.245			-0.287	-0.250	2.248			-0.310	-0.456	2.176			-0.311	-0.520	2.152			0.068	0.033	2.093			0.060	-0.040	1.832
-0.098	-0.250	2.145			-0.081	-0.187	2.179			-0.100	0.146	2.151			-0.123	0.322	2.142			-0.260	0.013	2.241			-0.282	-0.250	2.246			-0.306	-0.456	2.174			-0.307	-0.520	2.149			0.078	0.035	2.083			0.062	-0.042	1.827
-0.096	-0.250	2.141			-0.079	-0.186	2.173			-0.097	0.147	2.145			-0.119	0.324	2.138			-0.256	0.014	2.237			-0.278	-0.249	2.243			-0.302	-0.456	2.173			-0.304	-0.519	2.147			0.085	0.037	2.077			0.064	-0.044	1.822
-0.094	-0.249	2.137			-0.078	-0.185	2.166			-0.093	0.150	2.137			-0.115	0.326	2.132			-0.252	0.015	2.233			-0.274	-0.248	2.241			-0.299	-0.455	2.171			-0.302	-0.518	2.146			0.090	0.037	2.072			0.066	-0.045	1.818
-0.092	-0.249	2.133			-0.076	-0.184	2.159			-0.090	0.153	2.131			-0.112	0.328	2.127			-0.249	0.016	2.228			-0.271	-0.248	2.238			-0.296	-0.455	2.170			-0.300	-0.517	2.146			0.093	0.036	2.068			0.067	-0.047	1.814
-0.090	-0.249	2.129			-0.075	-0.183	2.153			-0.088	0.155	2.126			-0.109	0.330	2.123			-0.245	0.017	2.224			-0.268	-0.247	2.236			-0.295	-0.454	2.170			-0.300	-0.517	2.148			0.093	0.036	2.064			0.069	-0.048	1.811
-0.089	-0.250	2.125			-0.075	-0.183	2.147			-0.087	0.156	2.120			-0.106	0.331	2.118			-0.243	0.017	2.219			-0.266	-0.246	2.234			-0.295	-0.453	2.171			-0.301	-0.518	2.150			0.093	0.035	2.060			0.069	-0.048	1.806
-0.088	-0.261	2.114			-0.077	-0.211	2.127			-0.077	0.051	2.092			-0.092	0.234	2.092			-0.240	0.017	2.211			-0.265	-0.245	2.231			-0.297	-0.453	2.173			-0.304	-0.519	2.154			0.083	-0.017	2.066			0.069	-0.049	1.803
-0.088	-0.267	2.108			-0.077	-0.223	2.118			-0.073	-0.001	2.077			-0.087	0.208	2.084			-0.238	0.016	2.204			-0.265	-0.245	2.228			-0.301	-0.452	2.176			-0.309	-0.521	2.159			0.081	-0.032	2.066			0.069	-0.050	1.801
-0.088	-0.272	2.102			-0.079	-0.230	2.111			-0.079	-0.019	2.071			-0.089	0.191	2.078			-0.240	0.013	2.197			-0.267	-0.246	2.226			-0.306	-0.452	2.178			-0.314	-0.523	2.163			0.079	-0.040	2.065			0.070	-0.051	1.802
-0.089	-0.275	2.098			-0.081	-0.234	2.105			-0.086	-0.030	2.068			-0.092	0.180	2.075			-0.247	0.010	2.191			-0.272	-0.248	2.223			-0.311	-0.452	2.180			-0.319	-0.525	2.167			0.070	-0.044	2.065			0.072	-0.056	1.813
-0.123	-0.323	2.095			-0.119	-0.276	2.102			-0.129	-0.040	2.073			-0.178	0.143	2.107			-0.268	0.006	2.188			-0.292	-0.252	2.221			-0.320	-0.456	2.181			-0.324	-0.527	2.169			0.049	-0.047	2.066			0.051	-0.102	1.820
-0.117	-0.286	2.088			-0.112	-0.227	2.097			-0.119	0.044	2.081			-0.183	0.216	2.125			-0.279	0.005	2.183			-0.300	-0.249	2.216			-0.327	-0.457	2.180			-0.329	-0.528	2.171			0.039	0.012	2.067			0.060	-0.083	1.845
-0.115	-0.273	2.085			-0.111	-0.212	2.094			-0.117	0.091	2.086			-0.188	0.253	2.133			-0.286	0.005	2.179			-0.306	-0.246	2.211			-0.333	-0.457	2.179			-0.333	-0.529	2.171			0.036	0.033	2.067			0.062	-0.077	1.854
-0.114	-0.264	2.083			-0.111	-0.203	2.092			-0.118	0.107	2.088			-0.191	0.268	2.137			-0.291	0.005	2.175			-0.312	-0.244	2.207			-0.341	-0.457	2.176			-0.339	-0.531	2.169			0.033	0.044	2.066			0.063	-0.072	1.860
-0.114	-0.258	2.081			-0.111	-0.197	2.091			-0.121	0.116	2.089			-0.196	0.277	2.139			-0.296	0.004	2.171			-0.318	-0.241	2.202			-0.350	-0.456	2.171			-0.347	-0.533	2.164			0.029	0.052	2.066			0.060	-0.067	1.863
-0.115	-0.255	2.079			-0.112	-0.192	2.090			-0.125	0.123	2.090			-0.200	0.283	2.141			-0.301	0.002	2.166			-0.325	-0.239	2.197			-0.359	-0.455	2.163			-0.357	-0.535	2.155			0.025	0.058	2.065			0.055	-0.062	1.866
-0.117	-0.251	2.077			-0.115	-0.189	2.090			-0.130	0.128	2.093			-0.206	0.288	2.143			-0.306	0.000	2.162			-0.332	-0.237	2.192			-0.369	-0.455	2.153			-0.367	-0.536	2.141			0.021	0.064	2.064			0.049	-0.056	1.868
-0.119	-0.248	2.076			-0.117	-0.186	2.090			-0.135	0.133	2.095			-0.211	0.291	2.145			-0.310	-0.001	2.159			-0.339	-0.235	2.187			-0.379	-0.456	2.141			-0.377	-0.537	2.126			0.015	0.069	2.064			0.035	-0.048	1.868
-0.121	-0.246	2.075			-0.120	-0.183	2.091			-0.141	0.136	2.097			-0.218	0.294	2.145			-0.315	-0.003	2.155			-0.346	-0.234	2.183			-0.389	-0.455	2.127			-0.388	-0.536	2.107			0.009	0.074	2.063			0.026	-0.042	1.869
-0.125	-0.244	2.075			-0.125	-0.181	2.093			-0.149	0.138	2.100			-0.225	0.296	2.146			-0.322	-0.005	2.152			-0.353	-0.232	2.178			-0.399	-0.453	2.113			-0.396	-0.535	2.090			0.003	0.078	2.063			0.019	-0.038	1.870
-0.129	-0.242	2.075			-0.129	-0.179	2.095			-0.157	0.139	2.103			-0.232	0.297	2.147			-0.328	-0.007	2.150			-0.361	-0.230	2.173			-0.407	-0.452	2.100			-0.404	-0.535	2.077			-0.005	0.082	2.064			0.011	-0.034	1.870
-0.133	-0.240	2.074			-0.134	-0.178	2.097			-0.165	0.139	2.105			-0.240	0.298	2.147			-0.334	-0.009	2.148			-0.369	-0.230	2.167			-0.416	-0.453	2.085			-0.411	-0.535	2.062			-0.012	0.086	2.065			0.003	-0.030	1.871
-0.137	-0.239	2.075			-0.138	-0.177	2.100			-0.172	0.139	2.108			-0.246	0.298	2.148			-0.340	-0.011	2.147			-0.377	-0.230	2.161			-0.423	-0.453	2.074			-0.417	-0.536	2.050			-0.019	0.089	2.066			-0.006	-0.025	1.872
-0.141	-0.238	2.075			-0.142	-0.177	2.102			-0.178	0.139	2.110			-0.253	0.298	2.149			-0.345	-0.014	2.145			-0.383	-0.230	2.157			-0.428	-0.454	2.065			-0.421	-0.536	2.041			-0.025	0.092	2.067			-0.012	-0.022	1.873
-0.144	-0.237	2.075			-0.145	-0.177	2.104			-0.184	0.139	2.112			-0.238	0.310	2.122			-0.350	-0.018	2.144			-0.389	-0.230	2.153			-0.432	-0.453	2.058			-0.426	-0.536	2.033			-0.030	0.094	2.068			-0.027	-0.017	1.873
-0.147	-0.237	2.075			-0.149	-0.177	2.107			-0.189	0.138	2.114			-0.233	0.316	2.111			-0.354	-0.019	2.143			-0.394	-0.231	2.149			-0.436	-0.453	2.052			-0.429	-0.535	2.026			-0.034	0.095	2.069			-0.040	-0.013	1.872
-0.150	-0.237	2.076			-0.152	-0.177	2.109			-0.193	0.138	2.115			-0.231	0.319	2.105			-0.357	-0.020	2.142			-0.398	-0.232	2.145			-0.440	-0.453	2.047			-0.433	-0.535	2.021			-0.038	0.096	2.070			-0.049	-0.011	1.872
-0.153	-0.238	2.076			-0.155	-0.178	2.111			-0.197	0.138	2.116			-0.229	0.321	2.100			-0.360	-0.021	2.141			-0.402	-0.232	2.143			-0.443	-0.453	2.043			-0.435	-0.535	2.017			-0.043	0.096	2.071			-0.057	-0.009	1.872
-0.156	-0.238	2.077			-0.157	-0.178	2.113			-0.200	0.138	2.117			-0.228	0.323	2.096			-0.363	-0.020	2.142			-0.405	-0.233	2.140			-0.445	-0.453	2.039			-0.438	-0.535	2.013			-0.047	0.097	2.072			-0.062	-0.007	1.872
-0.159	-0.238	2.077			-0.159	-0.179	2.115			-0.203	0.138	2.118			-0.228	0.324	2.093			-0.366	-0.019	2.142			-0.408	-0.234	2.138			-0.447	-0.453	2.036			-0.440	-0.535	2.009			-0.050	0.097	2.072			-0.068	-0.006	1.872
-0.161	-0.238	2.078			-0.161	-0.179	2.116			-0.205	0.137	2.119			-0.228	0.326	2.091			-0.368	-0.019	2.143			-0.411	-0.234	2.136			-0.449	-0.453	2.033			-0.442	-0.535	2.007			-0.053	0.098	2.073			-0.072	-0.006	1.872
-0.163	-0.238	2.078			-0.163	-0.180	2.118			-0.207	0.137	2.120			-0.228	0.327	2.089			-0.370	-0.020	2.142			-0.413	-0.235	2.135			-0.451	-0.453	2.032			-0.443	-0.536	2.008			-0.055	0.098	2.073			-0.075	-0.005	1.872
-0.165	-0.238	2.078			-0.164	-0.180	2.119			-0.209	0.137	2.120			-0.227	0.328	2.087			-0.372	-0.021	2.142			-0.415	-0.236	2.134			-0.453	-0.453	2.034			-0.444	-0.538	2.012			-0.057	0.099	2.073			-0.077	-0.006	1.875
-0.166	-0.238	2.078			-0.166	-0.180	2.120			-0.211	0.138	2.121			-0.227	0.330	2.086			-0.375	-0.020	2.143			-0.416	-0.236	2.133			-0.452	-0.454	2.042			-0.444	-0.539	2.022			-0.059	0.099	2.073			-0.073	-0.012	1.880
-0.169	-0.238	2.079			-0.167	-0.179	2.121			-0.212	0.138	2.121			-0.227	0.331	2.085			-0.377	-0.018	2.144			-0.418	-0.236	2.134			-0.451	-0.455	2.051			-0.443	-0.541	2.032			-0.061	0.098	2.073			-0.068	-0.021	1.886
-0.171	-0.237	2.079			-0.169	-0.179	2.122			-0.214	0.138	2.121			-0.227	0.333	2.084			-0.380	-0.016	2.145			-0.418	-0.238	2.136			-0.448	-0.457	2.061			-0.439	-0.544	2.046			-0.062	0.096	2.072			-0.057	-0.037	1.896
-0.172	-0.237	2.079			-0.170	-0.179	2.122			-0.215	0.138	2.121			-0.227	0.335	2.083			-0.381	-0.014	2.146			-0.418	-0.241	2.140			-0.444	-0.461	2.072			-0.434	-0.546	2.060			-0.062	0.091	2.071			-0.045	-0.054	1.904
-0.174	-0.237	2.079			-0.171	-0.179	2.123			-0.217	0.138	2.119			-0.228	0.336	2.083			-0.383	-0.013	2.147			-0.417	-0.243	2.144			-0.440	-0.464	2.082			-0.430	-0.548	2.072			-0.061	0.084	2.069			-0.039	-0.064	1.907
-0.175	-0.237	2.079			-0.172	-0.179	2.123			-0.218	0.139	2.117			-0.229	0.337	2.082			-0.384	-0.011	2.148			-0.417	-0.244	2.149			-0.436	-0.465	2.093			-0.426	-0.548	2.083			-0.060	0.077	2.068			-0.028	-0.074	1.911
-0.176	-0.237	2.079			-0.173	-0.179	2.123			-0.219	0.139	2.116			-0.229	0.338	2.081			-0.385	-0.009	2.149			-0.416	-0.245	2.153			-0.433	-0.461	2.105			-0.422	-0.546	2.094			-0.073	0.088	2.044			-0.018	-0.076	1.919
-0.178	-0.234	2.079			-0.174	-0.177	2.123			-0.221	0.140	2.115			-0.230	0.338	2.080			-0.386	-0.006	2.149			-0.416	-0.245	2.157			-0.431	-0.459	2.114			-0.420	-0.545	2.104			-0.071	0.098	2.037			0.001	-0.071	1.932
-0.179	-0.230	2.080			-0.174	-0.174	2.123			-0.222	0.140	2.115			-0.231	0.339	2.079			-0.386	-0.004	2.149			-0.416	-0.245	2.160			-0.429	-0.457	2.121			-0.418	-0.543	2.112			-0.065	0.111	2.035			0.029	-0.068	1.950
-0.180	-0.229	2.080			-0.176	-0.173	2.123			-0.223	0.139	2.114			-0.231	0.338	2.078			-0.387	-0.002	2.149			-0.416	-0.245	2.163			-0.428	-0.455	2.127			-0.417	-0.542	2.119			-0.064	0.085	2.058			0.055	-0.064	1.968
-0.181	-0.228	2.080			-0.177	-0.173	2.124			-0.224	0.139	2.114			-0.232	0.338	2.076			-0.388	-0.001	2.149			-0.416	-0.245	2.165			-0.428	-0.454	2.132			-0.417	-0.541	2.125			-0.063	0.074	2.067			0.080	-0.052	1.983
-0.182	-0.228	2.080			-0.178	-0.173	2.124			-0.224	0.139	2.114			-0.232	0.337	2.075			-0.389	0.000	2.149			-0.417	-0.245	2.167			-0.427	-0.453	2.135			-0.417	-0.541	2.130			-0.063	0.067	2.073			0.095	-0.045	1.993
-0.183	-0.227	2.080			-0.179	-0.172	2.124			-0.225	0.138	2.114			-0.233	0.336	2.074			-0.390	0.002	2.148			-0.417	-0.245	2.167			-0.428	-0.453	2.138			-0.417	-0.540	2.134			-0.062	0.062	2.079			0.109	-0.035	2.006
-0.183	-0.227	2.080			-0.180	-0.172	2.124			-0.226	0.138	2.113			-0.233	0.336	2.072			-0.391	0.003	2.148			-0.418	-0.246	2.168			-0.429	-0.452	2.140			-0.419	-0.540	2.136			-0.061	0.058	2.084			0.121	-0.027	2.019
-0.184	-0.227	2.080			-0.181	-0.172	2.124			-0.226	0.137	2.113			-0.233	0.335	2.071			-0.392	0.004	2.146			-0.419	-0.246	2.167			-0.432	-0.453	2.139			-0.422	-0.540	2.137			-0.060	0.054	2.090			0.130	-0.021	2.030
-0.185	-0.227	2.080			-0.182	-0.172	2.125			-0.227	0.136	2.113			-0.234	0.334	2.070			-0.392	0.005	2.144			-0.422	-0.246	2.164			-0.438	-0.457	2.133			-0.429	-0.542	2.134			-0.059	0.051	2.095			0.136	-0.016	2.040
-0.185	-0.227	2.080			-0.183	-0.172	2.125			-0.227	0.135	2.113			-0.234	0.333	2.069			-0.393	0.007	2.142			-0.425	-0.246	2.158			-0.446	-0.458	2.120			-0.439	-0.543	2.120			-0.058	0.048	2.100			0.142	-0.013	2.048
-0.186	-0.227	2.080			-0.184	-0.172	2.125			-0.228	0.135	2.113			-0.234	0.333	2.068			-0.393	0.008	2.140			-0.429	-0.246	2.151			-0.454	-0.458	2.105			-0.449	-0.544	2.102			-0.057	0.046	2.104			0.146	-0.011	2.054
-0.187	-0.227	2.080			-0.185	-0.173	2.125			-0.228	0.134	2.113			-0.234	0.332	2.067			-0.393	0.009	2.137			-0.433	-0.246	2.142			-0.461	-0.457	2.088			-0.459	-0.542	2.079			-0.057	0.044	2.109			0.150	-0.009	2.059
-0.187	-0.227	2.080			-0.187	-0.173	2.126			-0.229	0.133	2.114			-0.234	0.332	2.066			-0.393	0.011	2.135			-0.437	-0.245	2.131			-0.467	-0.456	2.066			-0.466	-0.541	2.056			-0.056	0.042	2.112			0.153	-0.007	2.064
-0.188	-0.227	2.080			-0.188	-0.173	2.126			-0.229	0.133	2.114			-0.234	0.331	2.065			-0.394	0.012	2.133			-0.441	-0.245	2.121			-0.472	-0.455	2.045			-0.473	-0.537	2.029			-0.056	0.041	2.116			0.156	-0.006	2.068
-0.188	-0.227	2.081			-0.189	-0.174	2.127			-0.230	0.132	2.114			-0.234	0.331	2.065			-0.394	0.013	2.131			-0.444	-0.244	2.110			-0.476	-0.453	2.023			-0.476	-0.533	2.003			-0.056	0.040	2.118			0.157	-0.005	2.071
-0.189	-0.227	2.081			-0.190	-0.174	2.127			-0.230	0.131	2.114			-0.234	0.330	2.064			-0.394	0.013	2.130			-0.447	-0.243	2.101			-0.477	-0.450	2.005			-0.477	-0.528	1.978			-0.055	0.039	2.121			0.156	-0.004	2.072
-0.189	-0.227	2.081			-0.191	-0.175	2.128			-0.230	0.131	2.115			-0.234	0.330	2.064			-0.394	0.014	2.128			-0.448	-0.241	2.093			-0.477	-0.448	1.986			-0.476	-0.523	1.957			-0.055	0.038	2.123			0.149	-0.011	2.068
-0.190	-0.228	2.081			-0.191	-0.175	2.128			-0.231	0.130	2.116			-0.234	0.329	2.064			-0.394	0.015	2.127			-0.450	-0.239	2.086			-0.477	-0.445	1.970			-0.473	-0.518	1.938			-0.055	0.037	2.124			0.139	-0.013	2.055
-0.190	-0.228	2.082			-0.192	-0.175	2.128			-0.231	0.130	2.116			-0.234	0.329	2.064			-0.394	0.016	2.125			-0.450	-0.236	2.079			-0.475	-0.441	1.957			-0.470	-0.514	1.924			-0.056	0.036	2.126			0.124	-0.012	2.035
-0.190	-0.228	2.082			-0.193	-0.176	2.129			-0.231	0.129	2.117			-0.234	0.329	2.065			-0.392	0.017	2.124			-0.450	-0.233	2.073			-0.473	-0.439	1.946			-0.467	-0.512	1.912			-0.056	0.036	2.127			0.089	-0.001	1.992
-0.190	-0.228	2.082			-0.193	-0.176	2.129			-0.231	0.129	2.118			-0.234	0.328	2.065			-0.390	0.018	2.122			-0.449	-0.228	2.068			-0.470	-0.436	1.937			-0.463	-0.509	1.902			-0.057	0.036	2.128			0.070	-0.000	1.972
-0.190	-0.229	2.083			-0.194	-0.176	2.130			-0.232	0.128	2.119			-0.235	0.328	2.066			-0.389	0.019	2.121			-0.449	-0.225	2.065			-0.467	-0.434	1.929			-0.458	-0.507	1.894			-0.057	0.035	2.129			0.018	0.020	1.935
-0.190	-0.231	2.083			-0.195	-0.180	2.131			-0.236	0.118	2.121			-0.231	0.287	2.028			-0.389	0.018	2.121			-0.448	-0.224	2.062			-0.463	-0.433	1.922			-0.453	-0.506	1.888			-0.059	0.036	2.129			-0.011	0.025	1.918
-0.191	-0.234	2.084			-0.196	-0.183	2.133			-0.242	0.108	2.123			-0.240	0.267	2.011			-0.391	0.015	2.122			-0.447	-0.223	2.059			-0.457	-0.432	1.917			-0.445	-0.505	1.883			-0.067	0.039	2.127			-0.046	0.026	1.903
-0.192	-0.240	2.085			-0.197	-0.189	2.134			-0.255	0.092	2.124			-0.255	0.247	1.998			-0.398	0.004	2.125			-0.445	-0.223	2.057			-0.450	-0.432	1.914			-0.436	-0.504	1.882			-0.084	0.033	2.118			-0.062	0.027	1.892
-0.200	-0.324	2.085			-0.207	-0.266	2.130			-0.282	0.039	2.108			-0.304	0.196	2.036			-0.409	-0.026	2.120			-0.443	-0.261	2.043			-0.437	-0.443	1.910			-0.424	-0.505	1.884			-0.130	-0.053	2.092			-0.103	-0.148	1.935
-0.204	-0.365	2.085			-0.212	-0.300	2.128			-0.290	0.021	2.103			-0.324	0.174	2.051			-0.415	-0.043	2.117			-0.442	-0.276	2.037			-0.425	-0.452	1.910			-0.412	-0.506	1.889			-0.152	-0.098	2.078			-0.136	-0.238	1.952
-0.206	-0.381	2.085			-0.215	-0.315	2.127			-0.295	0.011	2.100			-0.334	0.164	2.058			-0.419	-0.054	2.115			-0.440	-0.286	2.035			-0.413	-0.463	1.916			-0.400	-0.510	1.900			-0.160	-0.113	2.073			-0.149	-0.269	1.957
-0.208	-0.392	2.086			-0.217	-0.325	2.126			-0.298	0.004	2.098			-0.341	0.156	2.062			-0.422	-0.063	2.113			-0.438	-0.301	2.036			-0.403	-0.477	1.924			-0.392	-0.515	1.914			-0.166	-0.123	2.070			-0.158	-0.289	1.959
-0.209	-0.320	2.088			-0.212	-0.258	2.128			-0.273	0.062	2.113			-0.299	0.219	2.083			-0.410	-0.039	2.122			-0.427	-0.265	2.072			-0.401	-0.469	1.955			-0.386	-0.520	1.932			-0.123	-0.007	2.075			-0.145	-0.083	1.903
-0.209	-0.289	2.089			-0.210	-0.230	2.130			-0.263	0.085	2.119			-0.279	0.250	2.094			-0.405	-0.019	2.132			-0.425	-0.260	2.082			-0.401	-0.464	1.976			-0.384	-0.526	1.956			-0.110	0.030	2.076			-0.153	-0.067	1.893
-0.210	-0.276	2.090			-0.209	-0.218	2.130			-0.258	0.095	2.122			-0.272	0.261	2.098			-0.404	-0.012	2.137			-0.423	-0.257	2.088			-0.402	-0.462	1.992			-0.385	-0.531	1.975			-0.106	0.044	2.075			-0.155	-0.027	1.880
-0.210	-0.269	2.090			-0.208	-0.211	2.131			-0.256	0.102	2.123			-0.268	0.268	2.101			-0.404	-0.008	2.140			-0.422	-0.256	2.095			-0.404	-0.462	2.008			-0.387	-0.536	1.993			-0.105	0.050	2.075			-0.160	-0.009	1.872
-0.210	-0.264	2.090			-0.208	-0.206	2.131			-0.254	0.107	2.124			-0.266	0.273	2.104			-0.404	-0.006	2.142			-0.420	-0.256	2.102			-0.408	-0.463	2.025			-0.391	-0.540	2.013			-0.104	0.055	2.074			-0.216	0.030	1.862
-0.210	-0.260	2.091			-0.207	-0.203	2.132			-0.252	0.111	2.125			-0.264	0.277	2.105			-0.404	-0.005	2.143			-0.419	-0.256	2.108			-0.411	-0.463	2.038			-0.395	-0.544	2.027			-0.103	0.058	2.073			-0.235	0.043	1.858
-0.210	-0.257	2.091			-0.207	-0.200	2.132			-0.251	0.115	2.125			-0.262	0.280	2.106			-0.404	-0.005	2.145			-0.418	-0.256	2.114			-0.414	-0.464	2.050			-0.399	-0.547	2.042			-0.103	0.061	2.073			-0.247	0.051	1.855
-0.210	-0.255	2.091			-0.206	-0.197	2.132			-0.249	0.118	2.126			-0.261	0.283	2.107			-0.404	-0.004	2.146			-0.418	-0.257	2.120			-0.418	-0.465	2.061			-0.404	-0.550	2.055			-0.103	0.063	2.072			-0.255	0.057	1.852
-0.211	-0.253	2.091			-0.206	-0.195	2.133			-0.248	0.121	2.126			-0.260	0.286	2.108			-0.405	-0.004	2.148			-0.418	-0.257	2.126			-0.422	-0.466	2.071			-0.408	-0.553	2.068			-0.103	0.065	2.071			-0.262	0.062	1.850
-0.211	-0.252	2.091			-0.206	-0.193	2.133			-0.247	0.123	2.125			-0.259	0.289	2.109			-0.405	-0.003	2.149			-0.418	-0.257	2.132			-0.425	-0.467	2.079			-0.412	-0.555	2.078			-0.103	0.067	2.071			-0.269	0.066	1.847
-0.211	-0.250	2.091			-0.205	-0.192	2.133			-0.246	0.126	2.125			-0.258	0.291	2.109			-0.406	-0.004	2.151			-0.418	-0.258	2.137			-0.427	-0.468	2.086			-0.414	-0.558	2.085			-0.103	0.069	2.070			-0.275	0.070	1.846
-0.211	-0.249	2.091			-0.205	-0.190	2.133			-0.246	0.128	2.125			-0.257	0.293	2.109			-0.407	-0.005	2.153			-0.418	-0.259	2.141			-0.429	-0.470	2.092			-0.416	-0.560	2.092			-0.103	0.071	2.069			-0.280	0.073	1.845
-0.211	-0.248	2.091			-0.204	-0.189	2.133			-0.245	0.129	2.125			-0.257	0.295	2.110			-0.408	-0.005	2.155			-0.418	-0.260	2.145			-0.431	-0.471	2.096			-0.417	-0.561	2.097			-0.103	0.072	2.069			-0.296	0.077	1.853
-0.211	-0.247	2.091			-0.204	-0.188	2.133			-0.245	0.131	2.124			-0.257	0.297	2.110			-0.409	-0.006	2.158			-0.418	-0.260	2.148			-0.432	-0.472	2.100			-0.418	-0.563	2.101			-0.103	0.073	2.068			-0.305	0.080	1.857
-0.211	-0.246	2.091			-0.204	-0.186	2.133			-0.244	0.133	2.124			-0.256	0.299	2.110			-0.410	-0.006	2.160			-0.418	-0.260	2.151			-0.433	-0.472	2.103			-0.419	-0.564	2.105			-0.103	0.074	2.068			-0.305	0.081	1.857
-0.211	-0.245	2.090			-0.204	-0.185	2.133			-0.244	0.134	2.124			-0.256	0.301	2.111			-0.411	-0.006	2.162			-0.417	-0.261	2.154			-0.433	-0.473	2.106			-0.420	-0.565	2.109			-0.103	0.075	2.068			-0.304	0.081	1.857
-0.211	-0.244	2.090			-0.203	-0.185	2.133			-0.244	0.135	2.124			-0.256	0.302	2.111			-0.412	-0.007	2.164			-0.417	-0.261	2.156			-0.434	-0.473	2.109			-0.421	-0.566	2.111			-0.103	0.075	2.067			-0.303	0.081	1.858
-0.211	-0.243	2.090			-0.203	-0.184	2.133			-0.243	0.137	2.123			-0.257	0.304	2.111			-0.413	-0.007	2.166			-0.417	-0.261	2.158			-0.435	-0.474	2.111			-0.421	-0.566	2.111			-0.103	0.076	2.067			-0.301	0.081	1.858
-0.211	-0.243	2.090			-0.203	-0.183	2.133			-0.243	0.138	2.123			-0.257	0.305	2.111			-0.413	-0.007	2.167			-0.417	-0.262	2.160			-0.435	-0.474	2.112			-0.422	-0.566	2.110			-0.103	0.076	2.067			-0.299	0.081	1.859
-0.211	-0.242	2.090			-0.203	-0.182	2.133			-0.243	0.139	2.123			-0.257	0.306	2.111			-0.414	-0.007	2.169			-0.417	-0.262	2.162			-0.436	-0.474	2.113			-0.422	-0.566	2.108			-0.103	0.076	2.067			-0.298	0.080	1.859
-0.210	-0.241	2.090			-0.202	-0.181	2.133			-0.243	0.140	2.123			-0.257	0.307	2.112			-0.414	-0.007	2.170			-0.417	-0.262	2.163			-0.436	-0.474	2.112			-0.422	-0.566	2.103			-0.104	0.076	2.067			-0.296	0.079	1.860
-0.210	-0.241	2.090			-0.202	-0.181	2.133			-0.242	0.141	2.123			-0.257	0.308	2.112			-0.414	-0.007	2.171			-0.417	-0.263	2.164			-0.436	-0.474	2.111			-0.422	-0.564	2.098			-0.104	0.076	2.066			-0.294	0.079	1.860
-0.210	-0.240	2.090			-0.202	-0.180	2.133			-0.242	0.141	2.123			-0.257	0.309	2.112			-0.415	-0.007	2.172			-0.416	-0.263	2.166			-0.436	-0.473	2.109			-0.421	-0.562	2.093			-0.104	0.075	2.066			-0.293	0.078	1.861
-0.210	-0.240	2.090			-0.202	-0.180	2.133			-0.242	0.142	2.123			-0.258	0.310	2.112			-0.415	-0.007	2.173			-0.416	-0.263	2.167			-0.436	-0.472	2.107			-0.421	-0.561	2.089			-0.104	0.075	2.066			-0.291	0.077	1.861
-0.210	-0.240	2.090			-0.201	-0.179	2.133			-0.242	0.143	2.123			-0.258	0.311	2.112			-0.415	-0.007	2.174			-0.416	-0.264	2.168			-0.435	-0.471	2.105			-0.420	-0.559	2.085			-0.104	0.075	2.066			-0.289	0.076	1.862
-0.210	-0.239	2.090			-0.201	-0.179	2.133			-0.241	0.144	2.122			-0.258	0.312	2.112			-0.415	-0.008	2.175			-0.416	-0.264	2.168			-0.435	-0.471	2.103			-0.420	-0.558	2.082			-0.104	0.074	2.066			-0.287	0.075	1.862
-0.210	-0.239	2.090			-0.201	-0.179	2.133			-0.241	0.144	2.122			-0.258	0.312	2.112			-0.415	-0.009	2.175			-0.416	-0.264	2.169			-0.435	-0.470	2.102			-0.420	-0.558	2.080			-0.104	0.074	2.066			-0.286	0.075	1.862
-0.209	-0.239	2.090			-0.200	-0.179	2.133			-0.241	0.145	2.122			-0.258	0.313	2.112			-0.414	-0.010	2.176			-0.416	-0.265	2.170			-0.434	-0.470	2.100			-0.419	-0.557	2.079			-0.104	0.073	2.066			-0.285	0.074	1.862
-0.209	-0.239	2.090			-0.200	-0.178	2.132			-0.241	0.146	2.122			-0.258	0.314	2.112			-0.414	-0.010	2.176			-0.416	-0.265	2.170			-0.434	-0.469	2.099			-0.419	-0.557	2.078			-0.104	0.073	2.066			-0.284	0.073	1.863
-0.209	-0.239	2.090			-0.199	-0.178	2.132			-0.240	0.146	2.122			-0.258	0.314	2.112			-0.414	-0.011	2.177			-0.415	-0.265	2.170			-0.434	-0.470	2.098			-0.419	-0.557	2.077			-0.104	0.072	2.066			-0.287	0.073	1.862
-0.208	-0.239	2.090			-0.199	-0.178	2.132			-0.240	0.147	2.121			-0.258	0.315	2.112			-0.413	-0.012	2.177			-0.415	-0.266	2.171			-0.434	-0.470	2.097			-0.419	-0.557	2.077			-0.104	0.072	2.066			-0.290	0.072	1.863
-0.208	-0.239	2.089			-0.199	-0.178	2.132			-0.240	0.147	2.121			-0.259	0.316	2.112			-0.413	-0.013	2.177			-0.415	-0.266	2.171			-0.434	-0.470	2.097			-0.419	-0.557	2.076			-0.105	0.072	2.066			-0.294	0.071	1.864
-0.207	-0.240	2.089			-0.198	-0.178	2.132			-0.240	0.148	2.121			-0.259	0.316	2.112			-0.412	-0.014	2.177			-0.415	-0.267	2.171			-0.434	-0.471	2.096			-0.419	-0.558	2.076			-0.105	0.072	2.066			-0.298	0.070	1.865
-0.207	-0.240	2.089			-0.198	-0.178	2.132			-0.240	0.148	2.121			-0.260	0.317	2.112			-0.411	-0.015	2.178			-0.415	-0.267	2.172			-0.434	-0.472	2.096			-0.419	-0.558	2.076			-0.105	0.072	2.065			-0.301	0.069	1.865
-0.206	-0.240	2.089			-0.197	-0.178	2.132			-0.240	0.149	2.120			-0.261	0.318	2.112			-0.411	-0.017	2.178			-0.415	-0.267	2.172			-0.434	-0.473	2.096			-0.419	-0.558	2.076			-0.106	0.072	2.065			-0.303	0.068	1.865
-0.206	-0.240	2.089			-0.197	-0.178	2.132			-0.240	0.150	2.120			-0.263	0.319	2.112			-0.411	-0.019	2.179			-0.415	-0.268	2.172			-0.433	-0.474	2.095			-0.419	-0.558	2.076			-0.106	0.072	2.065			-0.306	0.067	1.866
-0.205	-0.240	2.089			-0.196	-0.178	2.131			-0.240	0.151	2.120			-0.264	0.320	2.112			-0.411	-0.020	2.180			-0.415	-0.268	2.172			-0.433	-0.476	2.095			-0.419	-0.559	2.077			-0.107	0.072	2.065			-0.308	0.066	1.866
-0.205	-0.240	2.089			-0.196	-0.178	2.131			-0.241	0.151	2.120			-0.266	0.321	2.111			-0.411	-0.021	2.181			-0.414	-0.268	2.173			-0.432	-0.478	2.096			-0.418	-0.559	2.077			-0.107	0.072	2.065			-0.309	0.065	1.866
-0.204	-0.240	2.089			-0.196	-0.178	2.131			-0.241	0.152	2.120			-0.267	0.322	2.111			-0.411	-0.022	2.181			-0.414	-0.269	2.173			-0.431	-0.479	2.096			-0.418	-0.559	2.078			-0.108	0.072	2.064			-0.311	0.065	1.866
-0.204	-0.240	2.089			-0.195	-0.178	2.131			-0.241	0.153	2.119			-0.268	0.323	2.111			-0.411	-0.022	2.182			-0.414	-0.269	2.173			-0.431	-0.480	2.097			-0.418	-0.559	2.078			-0.108	0.072	2.064			-0.312	0.064	1.866
-0.204	-0.240	2.089			-0.195	-0.177	2.131			-0.241	0.153	2.119			-0.269	0.324	2.111			-0.411	-0.023	2.182			-0.414	-0.269	2.174			-0.430	-0.481	2.097			-0.417	-0.560	2.080			-0.108	0.072	2.064			-0.313	0.064	1.866
-0.204	-0.240	2.089			-0.195	-0.177	2.131			-0.242	0.154	2.119			-0.269	0.324	2.111			-0.412	-0.023	2.183			-0.414	-0.269	2.174			-0.429	-0.482	2.098			-0.416	-0.561	2.081			-0.109	0.072	2.064			-0.314	0.064	1.866
-0.204	-0.240	2.089			-0.195	-0.177	2.131			-0.242	0.154	2.119			-0.270	0.324	2.111			-0.412	-0.022	2.183			-0.414	-0.269	2.174			-0.429	-0.482	2.098			-0.415	-0.561	2.082			-0.109	0.072	2.064			-0.305	0.065	1.863
-0.203	-0.240	2.089			-0.194	-0.177	2.131			-0.242	0.154	2.118			-0.270	0.325	2.111			-0.412	-0.022	2.184			-0.414	-0.269	2.174			-0.428	-0.483	2.099			-0.414	-0.562	2.083			-0.109	0.072	2.064			-0.299	0.066	1.862
-0.203	-0.240	2.089			-0.194	-0.177	2.131			-0.242	0.154	2.118			-0.270	0.325	2.111			-0.412	-0.022	2.184			-0.414	-0.269	2.174			-0.427	-0.483	2.099			-0.414	-0.562	2.084			-0.110	0.072	2.064			-0.299	0.067	1.861
-0.203	-0.240	2.089			-0.194	-0.177	2.131			-0.242	0.155	2.118			-0.270	0.326	2.111			-0.412	-0.021	2.184			-0.414	-0.269	2.174			-0.427	-0.483	2.099			-0.413	-0.562	2.084			-0.110	0.072	2.064			-0.297	0.067	1.860
-0.203	-0.240	2.089			-0.194	-0.177	2.131			-0.242	0.155	2.118			-0.271	0.326	2.111			-0.412	-0.020	2.184			-0.414	-0.268	2.174			-0.426	-0.483	2.100			-0.413	-0.562	2.084			-0.110	0.072	2.064			-0.295	0.068	1.859
-0.203	-0.240	2.089			-0.194	-0.177	2.130			-0.242	0.155	2.118			-0.271	0.326	2.111			-0.411	-0.020	2.183			-0.414	-0.268	2.174			-0.426	-0.484	2.100			-0.413	-0.562	2.085			-0.110	0.072	2.064			-0.295	0.067	1.859
-0.202	-0.240	2.089			-0.194	-0.177	2.130			-0.242	0.155	2.117			-0.271	0.326	2.111			-0.411	-0.020	2.183			-0.413	-0.268	2.174			-0.426	-0.484	2.099			-0.412	-0.562	2.085			-0.110	0.072	2.064			-0.297	0.066	1.860
-0.202	-0.240	2.089			-0.193	-0.177	2.130			-0.242	0.155	2.117			-0.271	0.327	2.111			-0.410	-0.022	2.182			-0.413	-0.269	2.173			-0.426	-0.484	2.098			-0.412	-0.562	2.084			-0.110	0.072	2.064			-0.300	0.064	1.862
-0.202	-0.241	2.089			-0.193	-0.177	2.130			-0.242	0.156	2.117			-0.271	0.327	2.111			-0.410	-0.026	2.180			-0.413	-0.269	2.171			-0.426	-0.484	2.096			-0.413	-0.561	2.082			-0.111	0.072	2.063			-0.302	0.060	1.864
-0.201	-0.241	2.089			-0.193	-0.177	2.130			-0.242	0.156	2.117			-0.271	0.327	2.111			-0.410	-0.033	2.179			-0.414	-0.270	2.169			-0.426	-0.485	2.093			-0.413	-0.561	2.079			-0.111	0.072	2.063			-0.305	0.056	1.866
-0.200	-0.242	2.089			-0.192	-0.177	2.130			-0.243	0.156	2.117			-0.271	0.327	2.111			-0.411	-0.042	2.178			-0.414	-0.271	2.167			-0.426	-0.485	2.090			-0.414	-0.560	2.076			-0.111	0.072	2.063			-0.308	0.050	1.868
-0.199	-0.243	2.089			-0.192	-0.178	2.130			-0.243	0.156	2.117			-0.271	0.327	2.112			-0.411	-0.052	2.177			-0.414	-0.273	2.166			-0.427	-0.485	2.087			-0.415	-0.559	2.072			-0.111	0.072	2.063			-0.310	0.044	1.871
-0.198	-0.243	2.088			-0.191	-0.178	2.130			-0.243	0.156	2.118			-0.271	0.327	2.112			-0.412	-0.059	2.177			-0.414	-0.273	2.164			-0.428	-0.485	2.084			-0.416	-0.558	2.068			-0.111	0.072	2.063			-0.312	0.038	1.873
-0.198	-0.244	2.088			-0.190	-0.179	2.129			-0.243	0.156	2.118			-0.272	0.327	2.112			-0.412	-0.063	2.177			-0.414	-0.274	2.163			-0.428	-0.485	2.082			-0.417	-0.557	2.064			-0.111	0.072	2.063			-0.314	0.033	1.874
-0.197	-0.245	2.088			-0.190	-0.180	2.129			-0.243	0.155	2.119			-0.272	0.326	2.113			-0.413	-0.068	2.177			-0.414	-0.275	2.161			-0.429	-0.485	2.079			-0.418	-0.557	2.061			-0.111	0.072	2.063			-0.315	0.029	1.876
-0.196	-0.245	2.088			-0.189	-0.180	2.129			-0.244	0.155	2.119			-0.272	0.326	2.113			-0.413	-0.071	2.177			-0.414	-0.276	2.160			-0.430	-0.485	2.077			-0.419	-0.556	2.059			-0.112	0.071	2.063			-0.316	0.025	1.877
-0.195	-0.246	2.088			-0.188	-0.181	2.129			-0.244	0.155	2.120			-0.273	0.325	2.113			-0.413	-0.074	2.177			-0.415	-0.277	2.159			-0.430	-0.485	2.076			-0.419	-0.556	2.057			-0.112	0.071	2.063			-0.317	0.023	1.877
-0.195	-0.247	2.088			-0.188	-0.182	2.129			-0.244	0.154	2.120			-0.273	0.325	2.114			-0.413	-0.076	2.177			-0.415	-0.278	2.158			-0.430	-0.485	2.075			-0.420	-0.556	2.056			-0.112	0.071	2.063			-0.318	0.021	1.878
-0.194	-0.247	2.087			-0.187	-0.182	2.129			-0.244	0.154	2.120			-0.274	0.325	2.114			-0.413	-0.077	2.177			-0.415	-0.279	2.158			-0.430	-0.485	2.074			-0.420	-0.555	2.055			-0.112	0.071	2.063			-0.319	0.020	1.879
-0.194	-0.248	2.087			-0.187	-0.182	2.130			-0.244	0.154	2.121			-0.274	0.325	2.114			-0.411	-0.064	2.177			-0.415	-0.279	2.157			-0.431	-0.485	2.073			-0.420	-0.555	2.054			-0.112	0.071	2.063			-0.320	0.023	1.878
-0.194	-0.248	2.087			-0.187	-0.183	2.130			-0.245	0.154	2.121			-0.274	0.324	2.114			-0.411	-0.049	2.178			-0.415	-0.279	2.157			-0.431	-0.485	2.073			-0.420	-0.555	2.054			-0.112	0.071	2.063			-0.294	0.039	1.867
-0.194	-0.247	2.087			-0.187	-0.183	2.130			-0.245	0.154	2.121			-0.274	0.324	2.114			-0.409	-0.025	2.182			-0.414	-0.274	2.159			-0.430	-0.484	2.076			-0.420	-0.555	2.057			-0.112	0.071	2.063			-0.282	0.047	1.861
-0.195	-0.247	2.088			-0.187	-0.183	2.130			-0.245	0.153	2.122			-0.273	0.323	2.114			-0.409	-0.018	2.183			-0.414	-0.270	2.160			-0.429	-0.483	2.079			-0.419	-0.554	2.063			-0.112	0.070	2.063			-0.256	0.059	1.853
-0.196	-0.246	2.088			-0.187	-0.183	2.130			-0.245	0.152	2.122			-0.273	0.322	2.114			-0.409	-0.013	2.184			-0.414	-0.266	2.161			-0.429	-0.488	2.084			-0.418	-0.556	2.068			-0.114	0.064	2.061			-0.180	0.057	1.843
-0.197	-0.248	2.088			-0.188	-0.186	2.130			-0.250	0.111	2.114			-0.271	0.303	2.112			-0.409	-0.014	2.183			-0.414	-0.267	2.162			-0.428	-0.490	2.089			-0.418	-0.558	2.076			-0.119	0.054	2.062			-0.156	0.064	1.839
-0.198	-0.249	2.087			-0.190	-0.190	2.129			-0.251	0.108	2.114			-0.271	0.299	2.110			-0.409	-0.012	2.182			-0.414	-0.267	2.163			-0.429	-0.490	2.094			-0.418	-0.559	2.083			-0.122	0.044	2.062			-0.125	0.072	1.835
-0.198	-0.250	2.087			-0.190	-0.191	2.129			-0.251	0.106	2.114			-0.282	0.298	2.114			-0.409	-0.009	2.181			-0.415	-0.266	2.165			-0.430	-0.489	2.101			-0.418	-0.559	2.091			-0.124	0.037	2.063			-0.099	0.079	1.833
-0.199	-0.249	2.087			-0.190	-0.190	2.129			-0.246	0.109	2.114			-0.287	0.297	2.115			-0.401	0.005	2.174			-0.416	-0.256	2.167			-0.432	-0.486	2.109			-0.419	-0.559	2.097			-0.123	0.035	2.063			-0.060	0.086	1.834
-0.199	-0.246	2.086			-0.191	-0.189	2.129			-0.244	0.111	2.114			-0.289	0.296	2.115			-0.400	0.004	2.168			-0.417	-0.256	2.169			-0.436	-0.482	2.116			-0.421	-0.557	2.105			-0.122	0.036	2.063			-0.032	0.089	1.837
-0.199	-0.245	2.086			-0.191	-0.188	2.129			-0.243	0.110	2.114			-0.289	0.294	2.114			-0.399	0.004	2.164			-0.418	-0.255	2.171			-0.438	-0.479	2.121			-0.425	-0.557	2.112			-0.121	0.037	2.063			0.008	0.080	1.850
-0.199	-0.244	2.086			-0.191	-0.188	2.128			-0.243	0.110	2.114			-0.289	0.292	2.112			-0.399	0.004	2.162			-0.420	-0.255	2.172			-0.441	-0.478	2.125			-0.428	-0.558	2.117			-0.120	0.037	2.063			0.029	0.081	1.853
-0.198	-0.243	2.085			-0.191	-0.188	2.128			-0.243	0.109	2.114			-0.288	0.291	2.111			-0.399	0.005	2.160			-0.422	-0.255	2.173			-0.443	-0.477	2.128			-0.430	-0.558	2.121			-0.119	0.037	2.063			0.050	0.082	1.856
-0.198	-0.243	2.085			-0.191	-0.187	2.128			-0.243	0.109	2.114			-0.288	0.289	2.110			-0.400	0.005	2.159			-0.424	-0.255	2.174			-0.445	-0.476	2.130			-0.433	-0.558	2.124			-0.117	0.038	2.063			0.074	0.077	1.869
-0.198	-0.243	2.085			-0.191	-0.187	2.128			-0.243	0.109	2.114			-0.288	0.289	2.110			-0.400	0.005	2.157			-0.426	-0.256	2.174			-0.448	-0.476	2.131			-0.437	-0.559	2.126			-0.115	0.038	2.063			0.089	0.075	1.877
-0.198	-0.243	2.085			-0.191	-0.187	2.128			-0.243	0.109	2.114			-0.288	0.288	2.109			-0.400	0.006	2.156			-0.428	-0.255	2.174			-0.451	-0.475	2.132			-0.442	-0.559	2.126			-0.112	0.039	2.063			0.105	0.076	1.883
-0.198	-0.243	2.085			-0.191	-0.187	2.128			-0.244	0.109	2.114			-0.289	0.287	2.109			-0.401	0.006	2.155			-0.430	-0.255	2.174			-0.455	-0.475	2.131			-0.448	-0.559	2.124			-0.110	0.041	2.062			0.118	0.076	1.889
-0.199	-0.242	2.085			-0.191	-0.187	2.128			-0.245	0.110	2.114			-0.289	0.287	2.108			-0.401	0.006	2.154			-0.433	-0.255	2.173			-0.459	-0.474	2.128			-0.456	-0.559	2.118			-0.107	0.042	2.062			0.129	0.076	1.896
-0.199	-0.242	2.084			-0.191	-0.187	2.128			-0.245	0.110	2.113			-0.289	0.287	2.107			-0.402	0.006	2.153			-0.435	-0.255	2.171			-0.465	-0.474	2.123			-0.463	-0.558	2.110			-0.105	0.044	2.061			0.139	0.077	1.902
-0.199	-0.242	2.084			-0.191	-0.187	2.128			-0.246	0.111	2.113			-0.289	0.287	2.105			-0.402	0.006	2.152			-0.438	-0.254	2.170			-0.470	-0.472	2.116			-0.469	-0.556	2.102			-0.103	0.045	2.061			0.149	0.078	1.907
-0.199	-0.242	2.084			-0.192	-0.187	2.128			-0.247	0.112	2.113			-0.288	0.288	2.104			-0.403	0.006	2.151			-0.440	-0.254	2.168			-0.474	-0.471	2.110			-0.473	-0.554	2.094			-0.100	0.047	2.060			0.157	0.079	1.910
-0.199	-0.241	2.084			-0.192	-0.186	2.127			-0.248	0.112	2.113			-0.288	0.291	2.101			-0.403	0.006	2.150			-0.442	-0.253	2.165			-0.477	-0.468	2.103			-0.477	-0.552	2.086			-0.098	0.048	2.060			0.165	0.080	1.913
-0.199	-0.241	2.083			-0.192	-0.186	2.127			-0.248	0.113	2.112			-0.287	0.295	2.098			-0.404	0.006	2.149			-0.444	-0.253	2.163			-0.480	-0.466	2.096			-0.479	-0.549	2.076			-0.096	0.050	2.059			0.172	0.081	1.916
-0.199	-0.241	2.083			-0.192	-0.186	2.127			-0.249	0.114	2.112			-0.286	0.300	2.094			-0.404	0.006	2.149			-0.446	-0.253	2.160			-0.482	-0.464	2.090			-0.481	-0.547	2.068			-0.094	0.051	2.059			0.178	0.081	1.918
-0.199	-0.241	2.083			-0.193	-0.185	2.127			-0.249	0.114	2.111			-0.285	0.304	2.091			-0.404	0.006	2.148			-0.447	-0.252	2.157			-0.482	-0.462	2.083			-0.481	-0.546	2.061			-0.092	0.052	2.058			0.184	0.082	1.921
-0.199	-0.240	2.082			-0.193	-0.185	2.126			-0.249	0.115	2.110			-0.284	0.307	2.089			-0.405	0.006	2.147			-0.448	-0.252	2.154			-0.482	-0.461	2.077			-0.480	-0.544	2.053			-0.090	0.053	2.057			0.188	0.082	1.923
-0.199	-0.240	2.082			-0.193	-0.184	2.126			-0.250	0.116	2.110			-0.284	0.310	2.087			-0.405	0.006	2.147			-0.449	-0.252	2.152			-0.481	-0.459	2.072			-0.479	-0.543	2.047			-0.089	0.054	2.056			0.191	0.082	1.925
-0.199	-0.239	2.082			-0.194	-0.184	2.125			-0.250	0.117	2.109			-0.283	0.312	2.085			-0.406	0.006	2.146			-0.449	-0.252	2.150			-0.480	-0.458	2.067			-0.477	-0.543	2.041			-0.087	0.055	2.056			0.193	0.082	1.928
-0.199	-0.239	2.081			-0.194	-0.184	2.125			-0.250	0.118	2.109			-0.283	0.314	2.083			-0.406	0.006	2.146			-0.450	-0.252	2.147			-0.479	-0.458	2.063			-0.475	-0.542	2.037			-0.086	0.056	2.055			0.195	0.082	1.930
-0.200	-0.239	2.081			-0.194	-0.183	2.124			-0.250	0.119	2.108			-0.282	0.316	2.081			-0.407	0.006	2.146			-0.450	-0.253	2.145			-0.478	-0.457	2.060			-0.472	-0.542	2.033			-0.085	0.056	2.055			0.196	0.081	1.932
-0.200	-0.238	2.080			-0.194	-0.183	2.124			-0.250	0.119	2.107			-0.281	0.318	2.079			-0.407	0.006	2.145			-0.449	-0.253	2.143			-0.476	-0.458	2.057			-0.469	-0.542	2.031			-0.083	0.057	2.054			0.196	0.080	1.934
-0.200	-0.238	2.080			-0.195	-0.182	2.123			-0.250	0.120	2.107			-0.280	0.319	2.078			-0.407	0.006	2.145			-0.449	-0.254	2.142			-0.473	-0.458	2.056			-0.465	-0.542	2.030			-0.082	0.058	2.054			0.196	0.079	1.935
-0.200	-0.238	2.079			-0.195	-0.182	2.123			-0.250	0.121	2.106			-0.279	0.321	2.076			-0.407	0.005	2.145			-0.448	-0.255	2.140			-0.471	-0.458	2.054			-0.460	-0.542	2.030			-0.081	0.058	2.053			0.196	0.079	1.937
-0.200	-0.237	2.079			-0.195	-0.181	2.122			-0.249	0.122	2.105			-0.278	0.323	2.075			-0.408	0.005	2.144			-0.448	-0.255	2.139			-0.468	-0.459	2.055			-0.456	-0.543	2.032			-0.080	0.059	2.053			0.196	0.078	1.939
-0.200	-0.237	2.078			-0.195	-0.181	2.121			-0.249	0.122	2.104			-0.277	0.324	2.073			-0.408	0.006	2.144			-0.447	-0.256	2.138			-0.465	-0.461	2.055			-0.452	-0.544	2.035			-0.079	0.059	2.052			0.195	0.078	1.940
-0.200	-0.237	2.078			-0.195	-0.180	2.121			-0.248	0.123	2.104			-0.277	0.326	2.072			-0.408	0.006	2.144			-0.446	-0.256	2.138			-0.462	-0.462	2.057			-0.448	-0.545	2.039			-0.078	0.059	2.052			0.194	0.076	1.942
-0.200	-0.236	2.077			-0.196	-0.180	2.120			-0.248	0.124	2.103			-0.276	0.327	2.071			-0.408	0.006	2.143			-0.445	-0.257	2.138			-0.458	-0.464	2.060			-0.444	-0.547	2.046			-0.077	0.060	2.051			0.192	0.074	1.943
-0.200	-0.236	2.077			-0.196	-0.179	2.119			-0.248	0.125	2.102			-0.275	0.328	2.070			-0.408	0.006	2.143			-0.444	-0.257	2.138			-0.456	-0.466	2.065			-0.441	-0.550	2.056			-0.076	0.060	2.050			0.191	0.074	1.945
-0.200	-0.236	2.076			-0.196	-0.179	2.118			-0.247	0.125	2.101			-0.275	0.328	2.069			-0.408	0.006	2.143			-0.442	-0.258	2.139			-0.454	-0.468	2.069			-0.439	-0.553	2.063			-0.075	0.061	2.050			0.190	0.072	1.946
-0.201	-0.235	2.076			-0.196	-0.178	2.117			-0.247	0.126	2.100			-0.274	0.329	2.068			-0.408	0.006	2.143			-0.441	-0.258	2.140			-0.452	-0.470	2.074			-0.438	-0.554	2.069			-0.074	0.061	2.049			0.189	0.072	1.948
-0.201	-0.235	2.075			-0.196	-0.178	2.117			-0.247	0.126	2.100			-0.274	0.330	2.068			-0.408	0.006	2.142			-0.439	-0.258	2.141			-0.451	-0.472	2.078			-0.437	-0.555	2.073			-0.074	0.061	2.049			0.189	0.071	1.949
-0.201	-0.235	2.075			-0.196	-0.178	2.116			-0.246	0.127	2.099			-0.273	0.330	2.067			-0.408	0.006	2.142			-0.438	-0.259	2.143			-0.451	-0.473	2.082			-0.437	-0.556	2.078			-0.073	0.062	2.048			0.188	0.070	1.950
-0.201	-0.235	2.075			-0.196	-0.177	2.115			-0.246	0.127	2.099			-0.273	0.330	2.066			-0.408	0.006	2.142			-0.437	-0.259	2.144			-0.450	-0.475	2.086			-0.437	-0.557	2.082			-0.072	0.062	2.048			0.187	0.068	1.951
-0.201	-0.234	2.074			-0.196	-0.177	2.115			-0.246	0.128	2.098			-0.273	0.331	2.066			-0.408	0.005	2.142			-0.436	-0.259	2.146			-0.450	-0.476	2.089			-0.437	-0.558	2.085			-0.072	0.062	2.048			0.187	0.067	1.951
-0.201	-0.234	2.074			-0.196	-0.176	2.114			-0.245	0.128	2.097			-0.273	0.331	2.065			-0.409	0.005	2.142			-0.435	-0.260	2.147			-0.450	-0.477	2.092			-0.437	-0.558	2.089			-0.071	0.063	2.047			0.186	0.065	1.952
-0.201	-0.234	2.073			-0.196	-0.176	2.113			-0.245	0.128	2.097			-0.272	0.332	2.065			-0.409	0.005	2.142			-0.434	-0.260	2.148			-0.450	-0.478	2.094			-0.438	-0.559	2.092			-0.071	0.063	2.047			0.185	0.063	1.953
-0.201	-0.234	2.073			-0.196	-0.176	2.113			-0.244	0.129	2.096			-0.272	0.332	2.064			-0.409	0.005	2.142			-0.434	-0.260	2.149			-0.450	-0.478	2.096			-0.439	-0.559	2.094			-0.070	0.063	2.047			0.185	0.061	1.954
-0.201	-0.233	2.073			-0.196	-0.176	2.112			-0.244	0.129	2.096			-0.271	0.332	2.063			-0.409	0.005	2.142			-0.433	-0.260	2.150			-0.451	-0.478	2.098			-0.440	-0.559	2.096			-0.070	0.063	2.046			0.184	0.060	1.955
-0.201	-0.233	2.072			-0.196	-0.175	2.112			-0.244	0.129	2.095			-0.271	0.332	2.063			-0.408	0.005	2.142			-0.433	-0.260	2.151			-0.451	-0.478	2.100			-0.441	-0.559	2.098			-0.069	0.063	2.046			0.184	0.059	1.955
-0.201	-0.233	2.072			-0.196	-0.175	2.111			-0.243	0.130	2.095			-0.270	0.332	2.062			-0.408	0.005	2.142			-0.433	-0.260	2.152			-0.452	-0.478	2.101			-0.442	-0.559	2.099			-0.069	0.063	2.046			0.183	0.058	1.956
-0.200	-0.233	2.072			-0.196	-0.175	2.110			-0.243	0.130	2.095			-0.270	0.332	2.061			-0.408	0.005	2.142			-0.433	-0.260	2.153			-0.452	-0.478	2.102			-0.443	-0.559	2.099			-0.068	0.064	2.045			0.183	0.057	1.957
-0.200	-0.233	2.071			-0.196	-0.175	2.110			-0.243	0.130	2.094			-0.269	0.331	2.061			-0.408	0.004	2.142			-0.432	-0.260	2.153			-0.452	-0.478	2.103			-0.444	-0.559	2.099			-0.068	0.064	2.045			0.183	0.056	1.957
-0.200	-0.233	2.071			-0.196	-0.174	2.109			-0.242	0.130	2.094			-0.269	0.331	2.060			-0.408	0.004	2.142			-0.432	-0.260	2.154			-0.453	-0.478	2.103			-0.445	-0.559	2.098			-0.068	0.064	2.045			0.183	0.056	1.958
-0.200	-0.232	2.071			-0.196	-0.174	2.109			-0.242	0.131	2.093			-0.268	0.331	2.060			-0.408	0.004	2.142			-0.432	-0.260	2.154			-0.453	-0.477	2.103			-0.446	-0.559	2.097			-0.067	0.064	2.045			0.184	0.055	1.958
-0.200	-0.232	2.071			-0.195	-0.174	2.109			-0.242	0.131	2.093			-0.268	0.331	2.059			-0.407	0.004	2.142			-0.432	-0.261	2.154			-0.454	-0.476	2.102			-0.447	-0.559	2.096			-0.067	0.064	2.044			0.184	0.055	1.959
-0.200	-0.232	2.070			-0.195	-0.174	2.108			-0.241	0.131	2.093			-0.267	0.331	2.059			-0.407	0.004	2.143			-0.431	-0.261	2.155			-0.454	-0.475	2.101			-0.447	-0.558	2.093			-0.067	0.064	2.044			0.184	0.055	1.959
-0.200	-0.232	2.070			-0.195	-0.174	2.108			-0.241	0.131	2.092			-0.267	0.330	2.058			-0.407	0.004	2.143			-0.431	-0.261	2.155			-0.454	-0.474	2.100			-0.447	-0.556	2.090			-0.066	0.064	2.044			0.184	0.055	1.960
-0.199	-0.232	2.070			-0.195	-0.174	2.107			-0.241	0.131	2.092			-0.267	0.330	2.058			-0.406	0.004	2.143			-0.431	-0.261	2.155			-0.454	-0.473	2.098			-0.447	-0.555	2.087			-0.066	0.064	2.044			0.184	0.055	1.960
-0.199	-0.232	2.070			-0.195	-0.173	2.107			-0.241	0.131	2.092			-0.266	0.330	2.058			-0.406	0.004	2.143			-0.430	-0.261	2.155			-0.454	-0.472	2.097			-0.447	-0.554	2.085			-0.066	0.064	2.044			0.185	0.055	1.961
-0.199	-0.232	2.069			-0.195	-0.173	2.106			-0.240	0.132	2.091			-0.266	0.330	2.057			-0.406	0.003	2.143			-0.430	-0.261	2.155			-0.453	-0.472	2.095			-0.446	-0.553	2.082			-0.066	0.065	2.043			0.185	0.055	1.961
-0.199	-0.232	2.069			-0.194	-0.173	2.106			-0.240	0.132	2.091			-0.266	0.330	2.057			-0.405	0.003	2.144			-0.430	-0.261	2.155			-0.452	-0.471	2.094			-0.444	-0.553	2.080			-0.065	0.065	2.043			0.185	0.055	1.962
-0.198	-0.232	2.069			-0.194	-0.173	2.106			-0.240	0.132	2.091			-0.265	0.330	2.057			-0.405	0.003	2.144			-0.429	-0.261	2.155			-0.451	-0.471	2.092			-0.443	-0.552	2.078			-0.065	0.065	2.043			0.185	0.054	1.962
-0.198	-0.231	2.069			-0.194	-0.173	2.105			-0.239	0.132	2.091			-0.265	0.330	2.057			-0.405	0.003	2.144			-0.429	-0.261	2.155			-0.451	-0.471	2.091			-0.442	-0.552	2.076			-0.065	0.065	2.043			0.186	0.054	1.963
-0.198	-0.231	2.069			-0.193	-0.173	2.105			-0.239	0.132	2.090			-0.265	0.330	2.056			-0.404	0.003	2.144			-0.428	-0.261	2.155			-0.450	-0.471	2.090			-0.441	-0.552	2.075			-0.064	0.065	2.043			0.186	0.053	1.963
-0.197	-0.231	2.068			-0.193	-0.173	2.104			-0.239	0.132	2.090			-0.265	0.330	2.056			-0.404	0.003	2.144			-0.427	-0.261	2.155			-0.449	-0.470	2.089			-0.440	-0.552	2.074			-0.064	0.065	2.042			0.186	0.053	1.963
-0.197	-0.231	2.068			-0.193	-0.173	2.104			-0.238	0.132	2.090			-0.264	0.330	2.056			-0.404	0.003	2.144			-0.426	-0.261	2.155			-0.448	-0.470	2.088			-0.439	-0.553	2.074			-0.064	0.065	2.042			0.187	0.053	1.964
-0.197	-0.231	2.068			-0.192	-0.173	2.104			-0.238	0.132	2.090			-0.264	0.329	2.056			-0.403	0.002	2.144			-0.426	-0.261	2.155			-0.448	-0.470	2.088			-0.438	-0.553	2.073			-0.064	0.065	2.042			0.188	0.053	1.965
-0.196	-0.231	2.068			-0.192	-0.173	2.103			-0.237	0.132	2.089			-0.264	0.330	2.055			-0.403	0.002	2.144			-0.425	-0.261	2.155			-0.447	-0.470	2.088			-0.437	-0.553	2.073			-0.063	0.064	2.042			0.190	0.054	1.965
-0.196	-0.231	2.067			-0.191	-0.172	2.103			-0.237	0.132	2.089			-0.263	0.329	2.055			-0.403	0.002	2.145			-0.424	-0.261	2.154			-0.446	-0.470	2.087			-0.436	-0.553	2.073			-0.063	0.064	2.042			0.191	0.055	1.966
-0.195	-0.231	2.067			-0.191	-0.172	2.102			-0.236	0.132	2.089			-0.263	0.329	2.055			-0.402	0.002	2.145			-0.424	-0.261	2.154			-0.446	-0.470	2.087			-0.436	-0.554	2.073			-0.063	0.064	2.041			0.193	0.056	1.966
-0.194	-0.231	2.067			-0.190	-0.172	2.102			-0.235	0.132	2.088			-0.263	0.330	2.055			-0.401	0.002	2.145			-0.423	-0.261	2.154			-0.445	-0.471	2.087			-0.435	-0.554	2.073			-0.062	0.064	2.041			0.194	0.057	1.966
-0.194	-0.231	2.067			-0.189	-0.172	2.101			-0.234	0.132	2.088			-0.262	0.330	2.055			-0.401	0.002	2.145			-0.422	-0.261	2.154			-0.445	-0.471	2.087			-0.434	-0.554	2.074			-0.062	0.064	2.041			0.195	0.057	1.967
-0.193	-0.231	2.066			-0.189	-0.172	2.101			-0.233	0.132	2.087			-0.262	0.330	2.055			-0.400	0.002	2.144			-0.422	-0.261	2.154			-0.445	-0.471	2.087			-0.434	-0.554	2.074			-0.061	0.064	2.040			0.196	0.057	1.967
-0.192	-0.231	2.066			-0.188	-0.172	2.100			-0.232	0.132	2.087			-0.262	0.330	2.055			-0.399	0.002	2.144			-0.421	-0.261	2.154			-0.444	-0.471	2.087			-0.433	-0.554	2.074			-0.061	0.064	2.040			0.197	0.057	1.968
-0.191	-0.231	2.065			-0.187	-0.172	2.100			-0.231	0.132	2.086			-0.261	0.330	2.055			-0.399	0.002	2.144			-0.421	-0.261	2.153			-0.444	-0.471	2.086			-0.433	-0.555	2.074			-0.061	0.064	2.040			0.198	0.057	1.968
-0.190	-0.231	2.065			-0.186	-0.172	2.099			-0.230	0.132	2.085			-0.261	0.330	2.054			-0.398	0.002	2.144			-0.420	-0.261	2.153			-0.443	-0.471	2.086			-0.432	-0.555	2.074			-0.060	0.064	2.039			0.200	0.057	1.968
-0.189	-0.231	2.064			-0.185	-0.172	2.098			-0.229	0.132	2.084			-0.260	0.330	2.054			-0.397	0.002	2.144			-0.419	-0.261	2.153			-0.443	-0.471	2.086			-0.432	-0.555	2.074			-0.059	0.063	2.039			0.201	0.057	1.969
-0.188	-0.231	2.064			-0.184	-0.172	2.097			-0.227	0.132	2.083			-0.259	0.330	2.054			-0.396	0.002	2.143			-0.419	-0.261	2.153			-0.443	-0.471	2.086			-0.432	-0.555	2.075			-0.058	0.063	2.038			0.202	0.057	1.969
-0.187	-0.231	2.063			-0.183	-0.172	2.096			-0.226	0.132	2.082			-0.257	0.330	2.053			-0.395	0.002	2.143			-0.418	-0.260	2.152			-0.442	-0.471	2.086			-0.431	-0.555	2.075			-0.057	0.063	2.038			0.204	0.056	1.970
-0.185	-0.231	2.062			-0.181	-0.172	2.095			-0.224	0.132	2.081			-0.255	0.329	2.052			-0.393	0.002	2.142			-0.417	-0.260	2.152			-0.442	-0.471	2.086			-0.431	-0.555	2.075			-0.056	0.063	2.037			0.206	0.056	1.971
-0.183	-0.231	2.062			-0.179	-0.172	2.094			-0.222	0.132	2.080			-0.253	0.328	2.050			-0.391	0.002	2.141			-0.417	-0.260	2.151			-0.442	-0.470	2.086			-0.431	-0.555	2.075			-0.054	0.063	2.037			0.208	0.056	1.971
-0.181	-0.231	2.061			-0.177	-0.172	2.093			-0.220	0.132	2.078			-0.251	0.327	2.048			-0.388	0.003	2.139			-0.416	-0.260	2.151			-0.441	-0.470	2.086			-0.430	-0.555	2.075			-0.052	0.063	2.036			0.211	0.057	1.972
-0.179	-0.231	2.060			-0.175	-0.172	2.092			-0.218	0.132	2.077			-0.248	0.327	2.046			-0.385	0.003	2.137			-0.414	-0.259	2.150			-0.440	-0.470	2.085			-0.430	-0.555	2.075			-0.050	0.063	2.035			0.214	0.057	1.972
-0.176	-0.230	2.059			-0.173	-0.171	2.090			-0.216	0.132	2.075			-0.246	0.326	2.044			-0.382	0.004	2.135			-0.413	-0.258	2.148			-0.439	-0.469	2.085			-0.428	-0.554	2.074			-0.047	0.063	2.033			0.217	0.058	1.973
-0.172	-0.230	2.058			-0.170	-0.171	2.089			-0.213	0.132	2.074			-0.243	0.326	2.042			-0.378	0.005	2.133			-0.410	-0.257	2.146			-0.437	-0.469	2.084			-0.427	-0.554	2.073			-0.043	0.063	2.032			0.219	0.059	1.973
-0.168	-0.229	2.057			-0.166	-0.170	2.087			-0.210	0.132	2.072			-0.240	0.325	2.040			-0.374	0.005	2.130			-0.408	-0.257	2.144			-0.435	-0.468	2.082			-0.425	-0.554	2.072			-0.039	0.063	2.031			0.223	0.059	1.974
-0.164	-0.229	2.057			-0.163	-0.170	2.085			-0.207	0.132	2.070			-0.237	0.325	2.038			-0.370	0.005	2.128			-0.404	-0.256	2.141			-0.432	-0.468	2.081			-0.422	-0.553	2.071			-0.035	0.064	2.029			0.227	0.060	1.974
-0.160	-0.229	2.056			-0.159	-0.170	2.084			-0.204	0.131	2.068			-0.234	0.324	2.035			-0.366	0.005	2.125			-0.401	-0.256	2.138			-0.429	-0.467	2.079			-0.418	-0.553	2.068			-0.032	0.064	2.028			0.230	0.060	1.975
-0.155	-0.229	2.055			-0.155	-0.170	2.082			-0.200	0.131	2.065			-0.229	0.323	2.032			-0.363	0.005	2.123			-0.397	-0.256	2.135			-0.424	-0.467	2.076			-0.413	-0.553	2.065			-0.028	0.064	2.027			0.234	0.060	1.976
-0.150	-0.228	2.054			-0.151	-0.169	2.080			-0.196	0.131	2.063			-0.224	0.323	2.029			-0.359	0.005	2.120			-0.392	-0.256	2.132			-0.418	-0.467	2.073			-0.406	-0.553	2.061			-0.023	0.064	2.026			0.239	0.060	1.977
-0.146	-0.228	2.053			-0.146	-0.169	2.078			-0.192	0.131	2.061			-0.220	0.322	2.026			-0.354	0.005	2.118			-0.387	-0.256	2.128			-0.411	-0.467	2.069			-0.399	-0.553	2.057			-0.018	0.064	2.025			0.244	0.059	1.979
-0.140	-0.228	2.052			-0.142	-0.169	2.076			-0.187	0.130	2.059			-0.216	0.322	2.023			-0.349	0.005	2.115			-0.381	-0.257	2.125			-0.404	-0.467	2.065			-0.390	-0.553	2.051			-0.013	0.064	2.024			0.249	0.058	1.981
-0.136	-0.228	2.052			-0.137	-0.169	2.075			-0.182	0.130	2.057			-0.211	0.321	2.021			-0.345	0.005	2.113			-0.375	-0.257	2.121			-0.395	-0.467	2.061			-0.381	-0.554	2.047			-0.008	0.064	2.024			0.254	0.058	1.983
-0.131	-0.228	2.051			-0.133	-0.169	2.073			-0.177	0.130	2.055			-0.206	0.321	2.019			-0.340	0.005	2.110			-0.369	-0.257	2.117			-0.387	-0.468	2.057			-0.373	-0.555	2.042			-0.003	0.064	2.023			0.258	0.057	1.985
-0.126	-0.229	2.050			-0.128	-0.169	2.071			-0.172	0.130	2.053			-0.201	0.321	2.017			-0.336	0.005	2.108			-0.363	-0.258	2.114			-0.380	-0.468	2.054			-0.364	-0.555	2.038			0.002	0.064	2.022			0.265	0.056	1.987
-0.121	-0.229	2.050			-0.124	-0.169	2.070			-0.167	0.129	2.051			-0.196	0.321	2.015			-0.331	0.005	2.105			-0.357	-0.258	2.110			-0.373	-0.468	2.051			-0.356	-0.555	2.034			0.007	0.064	2.022			0.271	0.055	1.988
-0.117	-0.229	2.049			-0.120	-0.169	2.068			-0.162	0.129	2.050			-0.190	0.321	2.014			-0.327	0.004	2.103			-0.351	-0.259	2.107			-0.366	-0.469	2.048			-0.348	-0.555	2.030			0.013	0.064	2.021			0.277	0.054	1.990
-0.113	-0.229	2.049			-0.116	-0.169	2.067			-0.158	0.129	2.048			-0.185	0.321	2.012			-0.323	0.004	2.101			-0.345	-0.259	2.105			-0.359	-0.469	2.045			-0.341	-0.555	2.027			0.018	0.063	2.021			0.283	0.054	1.990
-0.108	-0.229	2.048			-0.112	-0.170	2.065			-0.153	0.128	2.047			-0.180	0.321	2.011			-0.318	0.003	2.099			-0.339	-0.260	2.102			-0.352	-0.469	2.043			-0.335	-0.555	2.025			0.023	0.063	2.020			0.289	0.054	1.991
-0.104	-0.229	2.048			-0.108	-0.170	2.064			-0.148	0.128	2.046			-0.175	0.321	2.010			-0.313	0.003	2.097			-0.333	-0.260	2.100			-0.346	-0.469	2.040			-0.330	-0.556	2.022			0.029	0.063	2.019			0.295	0.053	1.991
-0.100	-0.230	2.047			-0.104	-0.170	2.062			-0.144	0.128	2.044			-0.169	0.321	2.008			-0.309	0.003	2.096			-0.328	-0.261	2.098			-0.341	-0.469	2.038			-0.325	-0.556	2.020			0.034	0.063	2.019			0.300	0.052	1.991
-0.096	-0.230	2.047			-0.100	-0.170	2.061			-0.139	0.127	2.043			-0.163	0.321	2.007			-0.304	0.003	2.094			-0.323	-0.261	2.096			-0.336	-0.469	2.037			-0.321	-0.556	2.019			0.039	0.062	2.018			0.305	0.051	1.990
-0.092	-0.230	2.046			-0.096	-0.170	2.059			-0.135	0.127	2.042			-0.158	0.321	2.005			-0.299	0.003	2.093			-0.318	-0.261	2.095			-0.332	-0.469	2.035			-0.317	-0.555	2.017			0.044	0.062	2.017			0.310	0.050	1.990
-0.087	-0.230	2.046			-0.091	-0.171	2.058			-0.130	0.126	2.041			-0.153	0.321	2.005			-0.295	0.003	2.091			-0.314	-0.261	2.094			-0.328	-0.468	2.034			-0.313	-0.555	2.016			0.049	0.062	2.016			0.314	0.048	1.989
-0.083	-0.231	2.046			-0.087	-0.171	2.057			-0.125	0.126	2.039			-0.148	0.322	2.004			-0.290	0.004	2.090			-0.310	-0.260	2.093			-0.324	-0.468	2.034			-0.310	-0.555	2.015			0.053	0.061	2.015			0.317	0.047	1.989
-0.078	-0.231	2.045			-0.083	-0.172	2.055			-0.121	0.125	2.038			-0.142	0.321	2.003			-0.284	0.004	2.089			-0.306	-0.260	2.092			-0.321	-0.468	2.033			-0.306	-0.555	2.014			0.058	0.061	2.014			0.321	0.045	1.989
-0.074	-0.232	2.045			-0.078	-0.172	2.054			-0.116	0.125	2.037			-0.135	0.321	2.001			-0.279	0.004	2.088			-0.302	-0.260	2.091			-0.317	-0.467	2.033			-0.303	-0.554	2.014			0.063	0.060	2.013			0.327	0.041	1.989
-0.069	-0.232	2.045			-0.074	-0.173	2.053			-0.111	0.124	2.036			-0.128	0.320	1.999			-0.273	0.005	2.087			-0.299	-0.259	2.091			-0.314	-0.467	2.033			-0.300	-0.554	2.014			0.068	0.059	2.013			0.331	0.039	1.989
-0.065	-0.233	2.044			-0.069	-0.174	2.051			-0.105	0.123	2.035			-0.122	0.319	1.997			-0.267	0.006	2.085			-0.295	-0.258	2.091			-0.311	-0.467	2.034			-0.297	-0.554	2.015			0.073	0.059	2.012			0.337	0.036	1.989
-0.060	-0.234	2.044			-0.065	-0.174	2.050			-0.100	0.122	2.034			-0.116	0.318	1.995			-0.261	0.006	2.084			-0.290	-0.257	2.091			-0.308	-0.466	2.034			-0.294	-0.554	2.016			0.079	0.058	2.011			0.343	0.034	1.989
-0.056	-0.235	2.044			-0.060	-0.175	2.049			-0.094	0.122	2.033			-0.110	0.317	1.993			-0.255	0.007	2.083			-0.286	-0.257	2.091			-0.304	-0.466	2.036			-0.291	-0.553	2.018			0.084	0.057	2.011			0.348	0.031	1.989
-0.051	-0.235	2.044			-0.056	-0.176	2.048			-0.089	0.121	2.032			-0.104	0.316	1.992			-0.250	0.007	2.082			-0.282	-0.256	2.092			-0.301	-0.466	2.037			-0.288	-0.553	2.021			0.089	0.056	2.010			0.352	0.030	1.990
-0.047	-0.236	2.044			-0.052	-0.176	2.047			-0.083	0.121	2.031			-0.099	0.315	1.990			-0.245	0.008	2.081			-0.277	-0.255	2.092			-0.298	-0.465	2.039			-0.285	-0.552	2.024			0.095	0.056	2.010			0.354	0.029	1.990
-0.043	-0.237	2.044			-0.048	-0.177	2.047			-0.077	0.120	2.030			-0.093	0.315	1.989			-0.240	0.008	2.080			-0.273	-0.254	2.093			-0.295	-0.465	2.041			-0.282	-0.552	2.027			0.100	0.055	2.009			0.356	0.028	1.990
-0.040	-0.237	2.044			-0.044	-0.177	2.046			-0.072	0.120	2.030			-0.086	0.314	1.987			-0.235	0.009	2.079			-0.268	-0.253	2.094			-0.292	-0.464	2.042			-0.279	-0.551	2.029			0.105	0.054	2.009			0.358	0.027	1.990
-0.036	-0.238	2.044			-0.041	-0.178	2.045			-0.067	0.120	2.029			-0.081	0.313	1.986			-0.230	0.009	2.078			-0.263	-0.252	2.095			-0.289	-0.464	2.044			-0.277	-0.550	2.031			0.110	0.054	2.009			0.359	0.026	1.989
-0.033	-0.238	2.044			-0.038	-0.178	2.045			-0.063	0.119	2.029			-0.076	0.313	1.984			-0.225	0.010	2.078			-0.260	-0.252	2.095			-0.286	-0.463	2.045			-0.274	-0.549	2.033			0.114	0.053	2.009			0.360	0.025	1.989
-0.030	-0.238	2.044			-0.035	-0.179	2.044			-0.059	0.119	2.028			-0.071	0.312	1.983			-0.221	0.010	2.077			-0.256	-0.251	2.096			-0.283	-0.462	2.046			-0.272	-0.548	2.035			0.119	0.053	2.008			0.361	0.023	1.989
-0.028	-0.239	2.044			-0.032	-0.179	2.044			-0.055	0.119	2.028			-0.066	0.312	1.982			-0.218	0.011	2.076			-0.252	-0.250	2.097			-0.280	-0.462	2.048			-0.270	-0.547	2.036			0.122	0.052	2.008			0.361	0.022	1.988
-0.025	-0.239	2.045			-0.030	-0.179	2.043			-0.052	0.119	2.028			-0.062	0.312	1.982			-0.214	0.011	2.076			-0.249	-0.249	2.097			-0.278	-0.461	2.048			-0.268	-0.546	2.037			0.126	0.052	2.008			0.361	0.021	1.988
-0.023	-0.239	2.045			-0.028	-0.179	2.043			-0.049	0.119	2.028			-0.058	0.312	1.982			-0.212	0.012	2.076			-0.247	-0.248	2.098			-0.275	-0.461	2.049			-0.266	-0.545	2.038			0.129	0.051	2.008			0.360	0.019	1.988
-0.021	-0.240	2.045			-0.026	-0.180	2.043			-0.046	0.118	2.028			-0.055	0.312	1.981			-0.209	0.012	2.075			-0.244	-0.248	2.098			-0.273	-0.460	2.050			-0.264	-0.544	2.039			0.132	0.051	2.008			0.363	0.016	1.988
-0.020	-0.240	2.045			-0.024	-0.180	2.042			-0.044	0.118	2.028			-0.052	0.312	1.981			-0.207	0.013	2.075			-0.242	-0.247	2.098			-0.272	-0.459	2.050			-0.263	-0.543	2.039			0.134	0.051	2.008			0.366	0.013	1.988
-0.018	-0.240	2.045			-0.022	-0.180	2.042			-0.041	0.118	2.028			-0.049	0.312	1.982			-0.205	0.013	2.075			-0.240	-0.247	2.098			-0.270	-0.459	2.051			-0.261	-0.542	2.040			0.136	0.050	2.009			0.369	0.011	1.989
-0.017	-0.240	2.045			-0.021	-0.180	2.042			-0.039	0.118	2.028			-0.046	0.314	1.985			-0.203	0.013	2.075			-0.239	-0.246	2.099			-0.268	-0.458	2.051			-0.260	-0.541	2.040			0.139	0.050	2.009			0.371	0.008	1.990
-0.015	-0.240	2.045			-0.019	-0.180	2.041			-0.038	0.118	2.028			-0.043	0.315	1.988			-0.201	0.014	2.074			-0.237	-0.246	2.099			-0.267	-0.457	2.051			-0.259	-0.539	2.039			0.140	0.050	2.010			0.373	0.006	1.991
-0.014	-0.240	2.045			-0.018	-0.180	2.041			-0.036	0.119	2.029			-0.041	0.317	1.991			-0.200	0.014	2.074			-0.236	-0.245	2.099			-0.266	-0.456	2.051			-0.258	-0.538	2.039			0.141	0.050	2.011			0.374	0.004	1.993
-0.013	-0.240	2.045			-0.017	-0.180	2.041			-0.035	0.119	2.030			-0.040	0.318	1.993			-0.199	0.015	2.075			-0.236	-0.245	2.099			-0.266	-0.455	2.051			-0.258	-0.537	2.038			0.142	0.050	2.013			0.372	0.001	1.998
-0.013	-0.240	2.045			-0.017	-0.180	2.042			-0.036	0.120	2.032			-0.039	0.319	1.996			-0.198	0.016	2.075			-0.237	-0.244	2.100			-0.267	-0.453	2.051			-0.259	-0.535	2.037			0.142	0.049	2.016			0.369	-0.002	2.004
-0.013	-0.240	2.046			-0.017	-0.180	2.042			-0.037	0.121	2.035			-0.041	0.322	2.003			-0.199	0.016	2.076			-0.239	-0.242	2.100			-0.269	-0.452	2.050			-0.260	-0.534	2.035			0.141	0.049	2.020			0.366	-0.004	2.009
-0.014	-0.240	2.047			-0.019	-0.180	2.044			-0.039	0.122	2.037			-0.043	0.324	2.007			-0.200	0.018	2.077			-0.243	-0.241	2.100			-0.272	-0.451	2.049			-0.262	-0.533	2.033			0.139	0.050	2.024			0.362	-0.006	2.014
-0.016	-0.239	2.047			-0.021	-0.179	2.045			-0.043	0.124	2.041			-0.046	0.327	2.013			-0.203	0.019	2.079			-0.247	-0.240	2.101			-0.277	-0.451	2.048			-0.266	-0.533	2.032			0.136	0.050	2.028			0.357	-0.007	2.017
-0.020	-0.238	2.049			-0.024	-0.178	2.047			-0.047	0.125	2.044			-0.049	0.329	2.018			-0.209	0.020	2.081			-0.253	-0.239	2.101			-0.282	-0.451	2.048			-0.270	-0.532	2.031			0.133	0.050	2.032			0.351	-0.008	2.021
-0.024	-0.237	2.050			-0.029	-0.177	2.050			-0.052	0.127	2.047			-0.054	0.332	2.024			-0.215	0.022	2.084			-0.260	-0.238	2.101			-0.288	-0.451	2.048			-0.276	-0.532	2.029			0.129	0.050	2.037			0.340	-0.008	2.024
-0.029	-0.236	2.052			-0.034	-0.176	2.053			-0.059	0.128	2.051			-0.059	0.334	2.028			-0.221	0.023	2.087			-0.266	-0.237	2.102			-0.295	-0.450	2.047			-0.282	-0.532	2.029			0.124	0.050	2.041			0.332	-0.008	2.026
-0.034	-0.235	2.054			-0.039	-0.175	2.056			-0.065	0.130	2.054			-0.064	0.336	2.033			-0.228	0.024	2.090			-0.272	-0.236	2.103			-0.303	-0.449	2.048			-0.290	-0.532	2.029			0.119	0.051	2.045			0.325	-0.008	2.026
-0.039	-0.234	2.055			-0.044	-0.174	2.059			-0.071	0.131	2.057			-0.069	0.338	2.038			-0.235	0.024	2.093			-0.279	-0.236	2.103			-0.309	-0.449	2.048			-0.297	-0.532	2.029			0.113	0.051	2.048			0.316	-0.006	2.025
-0.044	-0.233	2.057			-0.049	-0.173	2.062			-0.077	0.132	2.061			-0.076	0.339	2.042			-0.242	0.024	2.096			-0.286	-0.237	2.105			-0.316	-0.449	2.048			-0.304	-0.532	2.030			0.107	0.051	2.051			0.307	-0.004	2.021
-0.049	-0.233	2.059			-0.055	-0.172	2.065			-0.084	0.133	2.064			-0.084	0.340	2.046			-0.248	0.023	2.099			-0.293	-0.237	2.106			-0.322	-0.450	2.049			-0.310	-0.533	2.030			0.101	0.052	2.054			0.298	-0.003	2.016
-0.054	-0.232	2.061			-0.059	-0.171	2.068			-0.089	0.134	2.067			-0.090	0.341	2.050			-0.254	0.023	2.102			-0.299	-0.238	2.108			-0.328	-0.450	2.050			-0.317	-0.533	2.031			0.094	0.053	2.056			0.290	-0.001	2.011
-0.059	-0.232	2.063			-0.064	-0.171	2.071			-0.094	0.135	2.070			-0.097	0.341	2.053			-0.260	0.022	2.105			-0.306	-0.239	2.111			-0.333	-0.450	2.051			-0.323	-0.533	2.032			0.087	0.053	2.058			0.282	0.000	2.005
-0.063	-0.231	2.065			-0.068	-0.171	2.074			-0.099	0.135	2.073			-0.103	0.342	2.056			-0.266	0.022	2.108			-0.312	-0.239	2.113			-0.338	-0.449	2.052			-0.330	-0.533	2.034			0.080	0.054	2.059			0.274	0.002	1.998
-0.067	-0.231	2.067			-0.072	-0.170	2.077			-0.103	0.136	2.075			-0.109	0.341	2.058			-0.271	0.021	2.111			-0.318	-0.240	2.115			-0.343	-0.449	2.053			-0.335	-0.532	2.036			0.074	0.054	2.060			0.266	0.003	1.991
-0.071	-0.231	2.069			-0.075	-0.170	2.080			-0.107	0.136	2.078			-0.114	0.342	2.060			-0.276	0.021	2.115			-0.323	-0.240	2.118			-0.348	-0.449	2.055			-0.341	-0.532	2.038			0.068	0.055	2.060			0.259	0.005	1.984
-0.075	-0.230	2.070			-0.079	-0.170	2.082			-0.110	0.137	2.080			-0.120	0.342	2.063			-0.280	0.021	2.118			-0.327	-0.240	2.120			-0.352	-0.449	2.058			-0.345	-0.532	2.040			0.063	0.055	2.060			0.253	0.006	1.978
-0.078	-0.230	2.072			-0.082	-0.169	2.084			-0.114	0.137	2.082			-0.126	0.342	2.065			-0.285	0.021	2.121			-0.331	-0.240	2.123			-0.357	-0.448	2.060			-0.350	-0.531	2.042			0.058	0.055	2.060			0.247	0.008	1.971
-0.082	-0.230	2.073			-0.085	-0.169	2.086			-0.117	0.138	2.083			-0.131	0.342	2.068			-0.290	0.020	2.125			-0.335	-0.241	2.126			-0.361	-0.447	2.063			-0.354	-0.531	2.045			0.053	0.056	2.060			0.242	0.009	1.965
-0.085	-0.230	2.074			-0.088	-0.169	2.088			-0.120	0.138	2.085			-0.136	0.343	2.070			-0.294	0.020	2.128			-0.338	-0.241	2.128			-0.364	-0.446	2.066			-0.358	-0.531	2.047			0.048	0.056	2.060			0.237	0.010	1.960
-0.088	-0.229	2.075			-0.091	-0.169	2.090			-0.123	0.139	2.087			-0.141	0.343	2.072			-0.297	0.020	2.130			-0.341	-0.242	2.131			-0.367	-0.445	2.069			-0.361	-0.531	2.050			0.044	0.056	2.059			0.233	0.011	1.955
-0.091	-0.229	2.077			-0.093	-0.169	2.092			-0.126	0.139	2.088			-0.145	0.343	2.073			-0.301	0.019	2.133			-0.344	-0.242	2.134			-0.370	-0.445	2.073			-0.364	-0.531	2.054			0.040	0.057	2.059			0.229	0.013	1.951
-0.094	-0.229	2.078			-0.096	-0.168	2.093			-0.128	0.139	2.089			-0.149	0.343	2.075			-0.304	0.019	2.135			-0.346	-0.243	2.137			-0.373	-0.445	2.076			-0.367	-0.531	2.057			0.036	0.057	2.059			0.226	0.014	1.947
-0.096	-0.229	2.078			-0.098	-0.168	2.094			-0.131	0.140	2.090			-0.152	0.343	2.076			-0.307	0.018	2.138			-0.348	-0.243	2.140			-0.376	-0.445	2.080			-0.370	-0.532	2.061			0.033	0.057	2.058			0.222	0.014	1.944
-0.099	-0.229	2.079			-0.100	-0.168	2.096			-0.133	0.140	2.091			-0.155	0.343	2.077			-0.310	0.018	2.140			-0.351	-0.244	2.143			-0.378	-0.446	2.083			-0.372	-0.532	2.065			0.030	0.057	2.058			0.220	0.015	1.941
-0.101	-0.229	2.080			-0.102	-0.168	2.097			-0.136	0.140	2.092			-0.158	0.343	2.078			-0.312	0.018	2.142			-0.352	-0.244	2.145			-0.380	-0.447	2.087			-0.374	-0.534	2.071			0.027	0.058	2.057			0.217	0.016	1.939
-0.103	-0.229	2.081			-0.104	-0.168	2.098			-0.138	0.140	2.093			-0.161	0.342	2.079			-0.315	0.017	2.144			-0.354	-0.245	2.147			-0.382	-0.448	2.090			-0.375	-0.535	2.075			0.024	0.058	2.057			0.215	0.016	1.937
-0.105	-0.228	2.081			-0.106	-0.168	2.099			-0.140	0.140	2.094			-0.164	0.342	2.079			-0.317	0.017	2.145			-0.356	-0.245	2.149			-0.383	-0.448	2.092			-0.377	-0.537	2.079			0.022	0.058	2.057			0.213	0.017	1.935
-0.107	-0.228	2.082			-0.107	-0.168	2.100			-0.143	0.140	2.095			-0.167	0.341	2.080			-0.319	0.017	2.147			-0.357	-0.246	2.151			-0.384	-0.449	2.094			-0.378	-0.538	2.083			0.019	0.058	2.056			0.212	0.018	1.934
-0.108	-0.228	2.082			-0.109	-0.168	2.101			-0.145	0.140	2.095			-0.170	0.340	2.080			-0.321	0.016	2.148			-0.358	-0.246	2.153			-0.386	-0.449	2.096			-0.379	-0.538	2.085			0.017	0.059	2.056			0.211	0.020	1.932
-0.110	-0.228	2.082			-0.110	-0.167	2.102			-0.148	0.140	2.096			-0.173	0.340	2.080			-0.322	0.016	2.149			-0.360	-0.247	2.154			-0.387	-0.449	2.098			-0.380	-0.539	2.088			0.015	0.059	2.056			0.213	0.023	1.932
-0.111	-0.228	2.083			-0.112	-0.167	2.102			-0.151	0.140	2.096			-0.176	0.339	2.080			-0.324	0.016	2.150			-0.361	-0.247	2.155			-0.388	-0.450	2.099			-0.381	-0.539	2.089			0.013	0.059	2.055			0.216	0.027	1.934
-0.113	-0.228	2.083			-0.113	-0.167	2.103			-0.153	0.140	2.096			-0.179	0.338	2.080			-0.325	0.015	2.151			-0.362	-0.247	2.157			-0.389	-0.451	2.101			-0.382	-0.540	2.091			0.011	0.059	2.055			0.220	0.030	1.938
-0.114	-0.228	2.083			-0.114	-0.167	2.103			-0.155	0.139	2.096			-0.182	0.337	2.079			-0.327	0.015	2.152			-0.363	-0.248	2.158			-0.390	-0.451	2.102			-0.383	-0.541	2.092			0.009	0.059	2.055			0.223	0.030	1.942
-0.115	-0.228	2.084			-0.116	-0.167	2.104			-0.157	0.139	2.096			-0.185	0.336	2.078			-0.328	0.015	2.152			-0.364	-0.248	2.159			-0.391	-0.452	2.103			-0.384	-0.542	2.093			0.007	0.060	2.054			0.226	0.029	1.947
-0.117	-0.228	2.084			-0.117	-0.167	2.104			-0.159	0.139	2.096			-0.188	0.335	2.077			-0.330	0.014	2.153			-0.365	-0.248	2.159			-0.392	-0.453	2.104			-0.385	-0.543	2.094			0.006	0.060	2.054			0.233	0.031	1.956
-0.118	-0.228	2.084			-0.118	-0.167	2.104			-0.161	0.139	2.096			-0.191	0.334	2.075			-0.331	0.014	2.154			-0.366	-0.249	2.160			-0.392	-0.455	2.104			-0.385	-0.544	2.094			0.004	0.060	2.054			0.237	0.032	1.963
-0.119	-0.228	2.084			-0.119	-0.167	2.105			-0.163	0.139	2.096			-0.193	0.332	2.074			-0.332	0.013	2.154			-0.367	-0.249	2.161			-0.393	-0.456	2.105			-0.386	-0.545	2.094			0.002	0.060	2.053			0.240	0.033	1.970
-0.120	-0.228	2.084			-0.120	-0.167	2.105			-0.165	0.139	2.096			-0.195	0.331	2.072			-0.333	0.013	2.155			-0.367	-0.249	2.161			-0.394	-0.457	2.105			-0.386	-0.546	2.094			0.001	0.060	2.053			0.242	0.033	1.975
-0.121	-0.228	2.084			-0.122	-0.167	2.105			-0.166	0.139	2.096			-0.197	0.331	2.071			-0.334	0.013	2.155			-0.368	-0.250	2.162			-0.394	-0.458	2.105			-0.386	-0.547	2.093			-0.000	0.061	2.053			0.244	0.033	1.980
-0.122	-0.228	2.084			-0.123	-0.167	2.105			-0.167	0.138	2.096			-0.199	0.330	2.070			-0.335	0.012	2.155			-0.369	-0.250	2.162			-0.394	-0.459	2.105			-0.386	-0.548	2.093			-0.001	0.061	2.053			0.245	0.033	1.985
-0.123	-0.228	2.084			-0.124	-0.167	2.105			-0.169	0.138	2.095			-0.201	0.329	2.069			-0.336	0.012	2.156			-0.369	-0.250	2.163			-0.395	-0.460	2.104			-0.386	-0.549	2.092			-0.003	0.061	2.053			0.246	0.032	1.989
-0.124	-0.228	2.084			-0.125	-0.167	2.106			-0.170	0.138	2.095			-0.202	0.329	2.068			-0.337	0.012	2.156			-0.370	-0.250	2.163			-0.395	-0.461	2.104			-0.386	-0.549	2.091			-0.004	0.061	2.052			0.247	0.032	1.993
-0.125	-0.228	2.084			-0.126	-0.167	2.106			-0.171	0.138	2.095			-0.203	0.328	2.067			-0.338	0.011	2.156			-0.370	-0.251	2.163			-0.395	-0.461	2.104			-0.386	-0.550	2.090			-0.005	0.061	2.052			0.248	0.031	1.997
-0.126	-0.228	2.084			-0.126	-0.167	2.106			-0.172	0.138	2.095			-0.204	0.327	2.066			-0.339	0.011	2.156			-0.371	-0.251	2.163			-0.396	-0.462	2.103			-0.386	-0.551	2.089			-0.006	0.061	2.052			0.249	0.030	2.001
-0.127	-0.228	2.084			-0.127	-0.167	2.106			-0.173	0.138	2.095			-0.205	0.327	2.065			-0.340	0.011	2.156			-0.371	-0.251	2.163			-0.396	-0.462	2.103			-0.386	-0.551	2.088			-0.006	0.061	2.052			0.249	0.028	2.005
-0.128	-0.228	2.084			-0.128	-0.167	2.106			-0.174	0.138	2.094			-0.206	0.326	2.065			-0.341	0.010	2.156			-0.372	-0.251	2.163			-0.396	-0.463	2.102			-0.386	-0.551	2.087			-0.007	0.061	2.052			0.249	0.027	2.010
-0.128	-0.228	2.084			-0.129	-0.167	2.106			-0.175	0.138	2.094			-0.207	0.325	2.064			-0.342	0.010	2.156			-0.372	-0.251	2.163			-0.397	-0.463	2.102			-0.386	-0.551	2.086			-0.008	0.062	2.052			0.249	0.025	2.016
-0.129	-0.228	2.084			-0.130	-0.167	2.105			-0.176	0.138	2.094			-0.208	0.325	2.063			-0.342	0.010	2.155			-0.373	-0.252	2.162			-0.397	-0.463	2.101			-0.386	-0.551	2.085			-0.009	0.062	2.052			0.248	0.023	2.021
-0.130	-0.228	2.084			-0.130	-0.167	2.105			-0.176	0.138	2.094			-0.208	0.324	2.062			-0.343	0.010	2.155			-0.373	-0.252	2.162			-0.398	-0.463	2.101			-0.387	-0.551	2.084			-0.009	0.062	2.052			0.248	0.020	2.026
-0.130	-0.228	2.085			-0.131	-0.167	2.105			-0.177	0.137	2.093			-0.209	0.324	2.062			-0.344	0.010	2.155			-0.374	-0.252	2.162			-0.398	-0.463	2.101			-0.387	-0.550	2.083			-0.010	0.062	2.052			0.247	0.018	2.031
-0.131	-0.228	2.085			-0.132	-0.167	2.105			-0.178	0.137	2.093			-0.210	0.324	2.061			-0.344	0.009	2.155			-0.374	-0.252	2.162			-0.399	-0.463	2.101			-0.388	-0.550	2.083			-0.011	0.062	2.052			0.247	0.016	2.035
-0.132	-0.228	2.085			-0.133	-0.167	2.105			-0.179	0.137	2.093			-0.211	0.325	2.061			-0.345	0.009	2.155			-0.375	-0.252	2.162			-0.399	-0.463	2.101			-0.388	-0.550	2.082			-0.011	0.062	2.052			0.246	0.014	2.039
-0.132	-0.228	2.085			-0.134	-0.168	2.105			-0.180	0.137	2.093			-0.211	0.325	2.061			-0.345	0.009	2.155			-0.375	-0.252	2.162			-0.399	-0.463	2.101			-0.389	-0.550	2.082			-0.012	0.062	2.052			0.246	0.012	2.043
-0.133	-0.228	2.085			-0.134	-0.168	2.105			-0.180	0.137	2.092			-0.212	0.325	2.061			-0.346	0.009	2.155			-0.376	-0.252	2.162			-0.400	-0.463	2.101			-0.389	-0.550	2.082			-0.013	0.062	2.052			0.246	0.011	2.046
-0.133	-0.228	2.085			-0.135	-0.168	2.105			-0.181	0.137	2.092			-0.213	0.326	2.061			-0.346	0.009	2.155			-0.376	-0.252	2.162			-0.401	-0.463	2.101			-0.390	-0.549	2.082			-0.013	0.062	2.052			0.245	0.009	2.048
-0.134	-0.228	2.085			-0.136	-0.168	2.104			-0.182	0.137	2.092			-0.213	0.327	2.061			-0.347	0.009	2.154			-0.377	-0.252	2.162			-0.401	-0.463	2.101			-0.391	-0.549	2.082			-0.014	0.062	2.053			0.245	0.008	2.051
-0.134	-0.228	2.085			-0.136	-0.168	2.104			-0.182	0.137	2.092			-0.214	0.327	2.061			-0.347	0.009	2.154			-0.377	-0.252	2.162			-0.402	-0.462	2.101			-0.392	-0.549	2.082			-0.014	0.062	2.053			0.245	0.008	2.053
-0.135	-0.228	2.085			-0.137	-0.168	2.104			-0.183	0.137	2.092			-0.214	0.328	2.061			-0.348	0.009	2.154			-0.378	-0.252	2.162			-0.402	-0.462	2.101			-0.393	-0.548	2.082			-0.014	0.062	2.054			0.245	0.007	2.054
-0.135	-0.228	2.085			-0.138	-0.168	2.104			-0.183	0.137	2.092			-0.214	0.329	2.062			-0.348	0.009	2.154			-0.378	-0.252	2.162			-0.403	-0.462	2.101			-0.393	-0.548	2.082			-0.014	0.062	2.055			0.246	0.007	2.056
-0.136	-0.228	2.085			-0.138	-0.168	2.104			-0.184	0.137	2.092			-0.214	0.330	2.062			-0.349	0.009	2.154			-0.379	-0.252	2.161			-0.403	-0.461	2.102			-0.394	-0.547	2.082			-0.014	0.062	2.057			0.246	0.007	2.056
-0.136	-0.228	2.085			-0.139	-0.168	2.104			-0.184	0.137	2.092			-0.213	0.331	2.062			-0.349	0.010	2.154			-0.379	-0.252	2.161			-0.404	-0.461	2.102			-0.395	-0.547	2.082			-0.014	0.062	2.059			0.246	0.009	2.055
-0.137	-0.228	2.085			-0.139	-0.167	2.104			-0.184	0.137	2.092			-0.212	0.332	2.063			-0.349	0.010	2.154			-0.380	-0.252	2.161			-0.404	-0.461	2.102			-0.395	-0.546	2.082			-0.013	0.061	2.060			0.244	0.011	2.052
-0.137	-0.228	2.085			-0.140	-0.167	2.104			-0.185	0.137	2.092			-0.211	0.334	2.064			-0.350	0.011	2.154			-0.380	-0.251	2.161			-0.405	-0.460	2.102			-0.396	-0.545	2.082			-0.013	0.061	2.062			0.241	0.012	2.049
-0.138	-0.228	2.086			-0.140	-0.167	2.104			-0.185	0.137	2.092			-0.209	0.335	2.065			-0.350	0.012	2.153			-0.381	-0.250	2.161			-0.405	-0.459	2.102			-0.397	-0.544	2.082			-0.012	0.061	2.064			0.236	0.014	2.043
-0.138	-0.228	2.086			-0.141	-0.167	2.104			-0.185	0.137	2.092			-0.208	0.336	2.067			-0.350	0.013	2.153			-0.381	-0.249	2.160			-0.405	-0.458	2.102			-0.397	-0.544	2.082			-0.012	0.061	2.067			0.229	0.016	2.036
-0.139	-0.227	2.086			-0.141	-0.167	2.105			-0.185	0.137	2.093			-0.206	0.337	2.068			-0.350	0.014	2.153			-0.381	-0.249	2.160			-0.406	-0.457	2.101			-0.398	-0.543	2.082			-0.011	0.061	2.069			0.220	0.017	2.026
-0.139	-0.227	2.086			-0.141	-0.167	2.105			-0.185	0.137	2.094			-0.204	0.339	2.070			-0.350	0.014	2.153			-0.382	-0.248	2.159			-0.406	-0.456	2.101			-0.398	-0.542	2.081			-0.010	0.061	2.071			0.210	0.018	2.014
-0.139	-0.227	2.087			-0.142	-0.167	2.105			-0.185	0.137	2.094			-0.203	0.340	2.072			-0.350	0.015	2.153			-0.382	-0.247	2.159			-0.406	-0.454	2.100			-0.398	-0.541	2.080			-0.010	0.061	2.072			0.199	0.019	2.001
-0.140	-0.227	2.087			-0.142	-0.167	2.105			-0.184	0.137	2.095			-0.201	0.341	2.074			-0.350	0.016	2.153			-0.383	-0.247	2.158			-0.406	-0.453	2.099			-0.399	-0.539	2.079			-0.009	0.060	2.074			0.188	0.020	1.986
-0.140	-0.227	2.087			-0.142	-0.167	2.106			-0.184	0.137	2.097			-0.200	0.342	2.076			-0.350	0.016	2.153			-0.383	-0.246	2.158			-0.406	-0.451	2.097			-0.399	-0.538	2.078			-0.009	0.060	2.075			0.178	0.021	1.971
-0.140	-0.227	2.088			-0.143	-0.167	2.107			-0.183	0.137	2.098			-0.198	0.343	2.078			-0.350	0.017	2.153			-0.383	-0.246	2.157			-0.406	-0.450	2.096			-0.399	-0.536	2.077			-0.009	0.060	2.076			0.167	0.024	1.951
-0.140	-0.227	2.088			-0.143	-0.167	2.107			-0.183	0.137	2.099			-0.197	0.344	2.079			-0.350	0.018	2.153			-0.383	-0.245	2.157			-0.406	-0.449	2.095			-0.399	-0.535	2.075			-0.009	0.060	2.077			0.158	0.027	1.933
-0.141	-0.227	2.089			-0.143	-0.167	2.109			-0.182	0.137	2.101			-0.196	0.345	2.081			-0.349	0.019	2.154			-0.383	-0.245	2.157			-0.406	-0.447	2.093			-0.398	-0.533	2.072			-0.010	0.058	2.078			0.140	0.033	1.894
-0.141	-0.227	2.089			-0.143	-0.167	2.109			-0.182	0.137	2.101			-0.196	0.345	2.081			-0.349	0.019	2.154			-0.383	-0.245	2.157			-0.406	-0.447	2.093			-0.398	-0.533	2.072			-0.010	0.058	2.078			0.140	0.033	1.894
-0.141	-0.228	2.090			-0.143	-0.168	2.110			-0.181	0.138	2.102			-0.195	0.345	2.082			-0.349	0.019	2.155			-0.383	-0.244	2.157			-0.406	-0.446	2.092			-0.398	-0.532	2.071			-0.011	0.058	2.077			0.133	0.036	1.879
-0.141	-0.228	2.090			-0.143	-0.168	2.110			-0.180	0.138	2.103			-0.195	0.345	2.083			-0.348	0.020	2.156			-0.383	-0.244	2.157			-0.406	-0.445	2.092			-0.398	-0.532	2.070			-0.012	0.057	2.076			0.127	0.039	1.867
-0.141	-0.228	2.091			-0.143	-0.168	2.111			-0.179	0.138	2.104			-0.194	0.346	2.084			-0.347	0.020	2.158			-0.383	-0.244	2.158			-0.405	-0.445	2.092			-0.398	-0.531	2.069			-0.014	0.055	2.074			0.121	0.041	1.854
-0.141	-0.228	2.091			-0.142	-0.169	2.112			-0.179	0.138	2.105			-0.194	0.346	2.084			-0.346	0.021	2.159			-0.382	-0.244	2.159			-0.405	-0.444	2.092			-0.397	-0.530	2.069			-0.016	0.054	2.071			0.114	0.043	1.842
-0.141	-0.229	2.091			-0.142	-0.169	2.112			-0.178	0.138	2.106			-0.193	0.346	2.085			-0.345	0.021	2.161			-0.380	-0.243	2.161			-0.404	-0.444	2.093			-0.396	-0.529	2.070			-0.018	0.052	2.067			0.109	0.044	1.831
-0.141	-0.229	2.091			-0.141	-0.169	2.113			-0.176	0.138	2.106			-0.193	0.346	2.085			-0.344	0.021	2.163			-0.376	-0.243	2.164			-0.402	-0.444	2.095			-0.394	-0.528	2.073			-0.020	0.051	2.063			0.104	0.046	1.821
-0.141	-0.230	2.091			-0.140	-0.170	2.113			-0.175	0.138	2.106			-0.192	0.346	2.085			-0.343	0.021	2.164			-0.373	-0.243	2.167			-0.399	-0.444	2.100			-0.391	-0.530	2.082			-0.022	0.049	2.059			0.100	0.046	1.813
-0.140	-0.230	2.091			-0.138	-0.171	2.113			-0.173	0.138	2.106			-0.192	0.346	2.085			-0.341	0.021	2.166			-0.369	-0.244	2.171			-0.395	-0.444	2.106			-0.387	-0.530	2.089			-0.023	0.048	2.055			0.096	0.047	1.806
-0.139	-0.231	2.091			-0.136	-0.171	2.112			-0.170	0.138	2.105			-0.192	0.345	2.085			-0.339	0.021	2.167			-0.365	-0.243	2.174			-0.390	-0.448	2.114			-0.384	-0.531	2.098			-0.025	0.047	2.051			0.094	0.047	1.796
-0.138	-0.232	2.090			-0.134	-0.172	2.111			-0.167	0.138	2.104			-0.191	0.344	2.084			-0.336	0.021	2.168			-0.361	-0.243	2.178			-0.386	-0.451	2.122			-0.380	-0.534	2.110			-0.026	0.046	2.046			0.092	0.048	1.788
-0.136	-0.233	2.088			-0.131	-0.173	2.110			-0.164	0.138	2.102			-0.191	0.343	2.083			-0.334	0.021	2.169			-0.356	-0.243	2.181			-0.381	-0.453	2.131			-0.376	-0.537	2.120			-0.026	0.045	2.040			0.090	0.048	1.782
-0.134	-0.234	2.086			-0.128	-0.174	2.108			-0.161	0.138	2.100			-0.190	0.342	2.082			-0.331	0.020	2.170			-0.352	-0.244	2.185			-0.376	-0.454	2.140			-0.371	-0.540	2.133			-0.026	0.044	2.035			0.088	0.048	1.775
-0.131	-0.235	2.084			-0.125	-0.174	2.106			-0.158	0.138	2.099			-0.190	0.340	2.080			-0.327	0.020	2.170			-0.347	-0.244	2.188			-0.372	-0.455	2.147			-0.366	-0.542	2.142			-0.026	0.042	2.029			0.088	0.049	1.769
-0.129	-0.236	2.081			-0.122	-0.175	2.103			-0.154	0.138	2.096			-0.189	0.339	2.078			-0.324	0.019	2.171			-0.342	-0.245	2.191			-0.368	-0.456	2.153			-0.363	-0.543	2.149			-0.024	0.040	2.023			0.087	0.049	1.762
-0.125	-0.237	2.077			-0.117	-0.176	2.100			-0.150	0.138	2.093			-0.187	0.337	2.076			-0.320	0.017	2.171			-0.336	-0.247	2.194			-0.364	-0.456	2.159			-0.359	-0.544	2.155			-0.023	0.038	2.018			0.088	0.048	1.756
-0.122	-0.238	2.073			-0.113	-0.177	2.096			-0.146	0.137	2.089			-0.185	0.336	2.073			-0.316	0.016	2.170			-0.331	-0.248	2.196			-0.360	-0.456	2.164			-0.356	-0.544	2.159			-0.021	0.036	2.013			0.089	0.048	1.750
-0.118	-0.239	2.069			-0.109	-0.177	2.092			-0.141	0.137	2.085			-0.182	0.334	2.070			-0.311	0.015	2.170			-0.325	-0.248	2.198			-0.355	-0.455	2.168			-0.353	-0.544	2.163			-0.018	0.035	2.008			0.092	0.047	1.743
-0.114	-0.239	2.065			-0.104	-0.178	2.088			-0.136	0.136	2.082			-0.178	0.333	2.066			-0.299	0.016	2.165			-0.319	-0.246	2.198			-0.351	-0.455	2.172			-0.350	-0.544	2.166			-0.015	0.034	2.002			0.094	0.046	1.738
-0.109	-0.241	2.061			-0.099	-0.179	2.084			-0.131	0.136	2.077			-0.174	0.332	2.063			-0.289	0.016	2.161			-0.312	-0.245	2.198			-0.346	-0.455	2.175			-0.346	-0.544	2.169			-0.012	0.033	1.996			0.099	0.045	1.731
-0.105	-0.241	2.057			-0.094	-0.180	2.080			-0.124	0.136	2.073			-0.169	0.331	2.059			-0.283	0.016	2.158			-0.305	-0.244	2.198			-0.341	-0.455	2.177			-0.343	-0.544	2.171			-0.007	0.032	1.991			0.103	0.044	1.725
-0.102	-0.242	2.053			-0.090	-0.181	2.077			-0.119	0.135	2.069			-0.164	0.330	2.055			-0.276	0.016	2.156			-0.298	-0.244	2.197			-0.336	-0.455	2.179			-0.339	-0.544	2.173			-0.003	0.031	1.986			0.108	0.043	1.719
-0.097	-0.243	2.050			-0.085	-0.182	2.073			-0.113	0.135	2.065			-0.159	0.329	2.051			-0.270	0.015	2.154			-0.291	-0.244	2.196			-0.329	-0.454	2.178			-0.333	-0.543	2.172			0.003	0.030	1.980			0.112	0.042	1.715
-0.093	-0.244	2.046			-0.080	-0.182	2.070			-0.106	0.135	2.062			-0.153	0.328	2.048			-0.260	0.015	2.150			-0.284	-0.244	2.195			-0.322	-0.452	2.176			-0.326	-0.541	2.169			0.009	0.029	1.975			0.117	0.041	1.711
-0.089	-0.245	2.043			-0.075	-0.183	2.067			-0.099	0.134	2.058			-0.147	0.328	2.045			-0.253	0.015	2.148			-0.276	-0.244	2.193			-0.315	-0.451	2.174			-0.319	-0.539	2.165			0.015	0.029	1.971			0.121	0.040	1.707
-0.085	-0.246	2.040			-0.071	-0.184	2.064			-0.094	0.134	2.056			-0.139	0.327	2.041			-0.245	0.014	2.145			-0.269	-0.244	2.191			-0.309	-0.450	2.171			-0.311	-0.536	2.157			0.021	0.029	1.967			0.126	0.039	1.705
-0.081	-0.246	2.038			-0.067	-0.185	2.062			-0.088	0.134	2.053			-0.133	0.327	2.038			-0.239	0.014	2.142			-0.263	-0.245	2.189			-0.302	-0.449	2.167			-0.304	-0.533	2.150			0.026	0.029	1.964			0.133	0.038	1.702
-0.077	-0.247	2.035			-0.062	-0.185	2.059			-0.083	0.134	2.051			-0.127	0.327	2.035			-0.234	0.013	2.140			-0.257	-0.245	2.187			-0.296	-0.448	2.163			-0.298	-0.532	2.145			0.033	0.029	1.961			0.138	0.037	1.700
-0.074	-0.247	2.033			-0.059	-0.185	2.058			-0.078	0.133	2.049			-0.121	0.327	2.033			-0.229	0.013	2.139			-0.251	-0.245	2.185			-0.290	-0.447	2.159			-0.293	-0.530	2.140			0.039	0.030	1.958			0.144	0.036	1.699
-0.071	-0.248	2.032			-0.055	-0.186	2.056			-0.072	0.133	2.047			-0.116	0.328	2.031			-0.224	0.013	2.137			-0.246	-0.245	2.183			-0.283	-0.447	2.153			-0.289	-0.529	2.136			0.045	0.030	1.956			0.150	0.035	1.699
-0.068	-0.248	2.030			-0.052	-0.186	2.055			-0.068	0.133	2.045			-0.111	0.328	2.030			-0.220	0.013	2.135			-0.241	-0.245	2.181			-0.278	-0.446	2.149			-0.285	-0.528	2.133			0.051	0.030	1.954			0.156	0.034	1.699
-0.065	-0.248	2.029			-0.049	-0.186	2.053			-0.063	0.133	2.044			-0.107	0.328	2.029			-0.216	0.013	2.134			-0.237	-0.245	2.179			-0.274	-0.446	2.145			-0.281	-0.527	2.129			0.056	0.030	1.953			0.161	0.034	1.699
-0.063	-0.248	2.028			-0.047	-0.187	2.052			-0.060	0.133	2.043			-0.102	0.329	2.028			-0.213	0.013	2.133			-0.233	-0.246	2.177			-0.270	-0.445	2.142			-0.278	-0.526	2.124			0.061	0.030	1.952			0.165	0.033	1.699
-0.061	-0.249	2.027			-0.044	-0.187	2.052			-0.056	0.133	2.042			-0.097	0.330	2.028			-0.210	0.013	2.132			-0.230	-0.246	2.176			-0.267	-0.445	2.140			-0.275	-0.525	2.121			0.065	0.030	1.952			0.170	0.033	1.700
-0.059	-0.249	2.026			-0.042	-0.187	2.051			-0.053	0.133	2.042			-0.093	0.331	2.028			-0.207	0.013	2.131			-0.227	-0.246	2.175			-0.264	-0.445	2.138			-0.272	-0.523	2.118			0.069	0.030	1.952			0.174	0.032	1.700
-0.057	-0.249	2.025			-0.040	-0.187	2.050			-0.050	0.133	2.041			-0.090	0.331	2.028			-0.205	0.013	2.130			-0.225	-0.246	2.174			-0.262	-0.444	2.136			-0.270	-0.520	2.116			0.072	0.030	1.952			0.179	0.032	1.703
-0.055	-0.249	2.025			-0.039	-0.187	2.049			-0.048	0.133	2.040			-0.086	0.332	2.029			-0.203	0.013	2.130			-0.222	-0.246	2.173			-0.260	-0.444	2.134			-0.268	-0.518	2.114			0.075	0.030	1.952			0.182	0.032	1.706
-0.054	-0.249	2.024			-0.037	-0.188	2.049			-0.046	0.133	2.040			-0.083	0.334	2.029			-0.201	0.013	2.129			-0.220	-0.245	2.172			-0.258	-0.443	2.132			-0.266	-0.516	2.113			0.078	0.029	1.952			0.186	0.032	1.709
-0.053	-0.250	2.024			-0.036	-0.188	2.048			-0.044	0.134	2.039			-0.080	0.335	2.031			-0.199	0.013	2.128			-0.219	-0.245	2.171			-0.257	-0.443	2.131			-0.264	-0.516	2.112			0.080	0.029	1.953			0.190	0.032	1.714
-0.051	-0.250	2.023			-0.035	-0.188	2.048			-0.042	0.134	2.039			-0.078	0.337	2.032			-0.198	0.013	2.127			-0.218	-0.245	2.170			-0.256	-0.442	2.130			-0.263	-0.515	2.111			0.082	0.029	1.953			0.193	0.032	1.720
-0.050	-0.250	2.023			-0.034	-0.188	2.048			-0.041	0.134	2.039			-0.076	0.338	2.034			-0.198	0.014	2.126			-0.218	-0.244	2.168			-0.256	-0.442	2.129			-0.263	-0.516	2.110			0.084	0.029	1.955			0.197	0.030	1.729
-0.050	-0.250	2.022			-0.033	-0.188	2.048			-0.042	0.135	2.040			-0.075	0.340	2.035			-0.200	0.015	2.125			-0.220	-0.243	2.167			-0.258	-0.441	2.128			-0.264	-0.516	2.110			0.085	0.029	1.957			0.202	0.028	1.740
-0.049	-0.250	2.022			-0.033	-0.188	2.048			-0.044	0.136	2.041			-0.076	0.342	2.038			-0.204	0.016	2.123			-0.225	-0.241	2.165			-0.264	-0.441	2.127			-0.268	-0.518	2.110			0.085	0.029	1.959			0.207	0.026	1.753
-0.050	-0.250	2.022			-0.035	-0.187	2.048			-0.049	0.137	2.043			-0.081	0.344	2.041			-0.210	0.017	2.121			-0.233	-0.241	2.163			-0.272	-0.442	2.127			-0.273	-0.520	2.111			0.084	0.030	1.962			0.212	0.023	1.770
-0.052	-0.249	2.022			-0.038	-0.187	2.049			-0.055	0.138	2.044			-0.084	0.345	2.044			-0.218	0.018	2.118			-0.243	-0.240	2.161			-0.284	-0.443	2.126			-0.282	-0.523	2.112			0.082	0.031	1.966			0.218	0.021	1.787
-0.055	-0.248	2.022			-0.042	-0.186	2.051			-0.061	0.139	2.046			-0.089	0.346	2.046			-0.228	0.018	2.116			-0.256	-0.240	2.159			-0.296	-0.446	2.125			-0.293	-0.526	2.113			0.080	0.033	1.970			0.225	0.018	1.810
-0.059	-0.247	2.022			-0.048	-0.184	2.052			-0.068	0.140	2.047			-0.093	0.347	2.047			-0.239	0.018	2.114			-0.269	-0.240	2.157			-0.309	-0.447	2.124			-0.304	-0.529	2.113			0.077	0.035	1.975			0.230	0.016	1.829
-0.064	-0.245	2.023			-0.054	-0.183	2.054			-0.075	0.141	2.049			-0.099	0.348	2.049			-0.250	0.018	2.112			-0.284	-0.240	2.154			-0.322	-0.448	2.122			-0.317	-0.532	2.113			0.073	0.037	1.980			0.236	0.015	1.846
-0.070	-0.243	2.023			-0.061	-0.181	2.055			-0.085	0.141	2.050			-0.106	0.349	2.049			-0.263	0.018	2.110			-0.298	-0.240	2.151			-0.340	-0.448	2.119			-0.334	-0.533	2.111			0.069	0.039	1.985			0.239	0.013	1.866
-0.075	-0.241	2.024			-0.067	-0.179	2.057			-0.093	0.141	2.051			-0.112	0.349	2.049			-0.273	0.018	2.108			-0.313	-0.240	2.147			-0.355	-0.449	2.116			-0.349	-0.535	2.107			0.065	0.041	1.991			0.242	0.013	1.882
-0.080	-0.239	2.025			-0.074	-0.178	2.059			-0.103	0.141	2.052			-0.118	0.349	2.050			-0.282	0.018	2.106			-0.328	-0.239	2.142			-0.371	-0.448	2.109			-0.367	-0.535	2.099			0.059	0.043	1.998			0.242	0.013	1.897
-0.085	-0.237	2.026			-0.080	-0.176	2.061			-0.111	0.141	2.053			-0.124	0.350	2.050			-0.290	0.019	2.103			-0.342	-0.238	2.136			-0.387	-0.446	2.100			-0.382	-0.534	2.091			0.054	0.045	2.006			0.241	0.013	1.913
-0.089	-0.236	2.027			-0.087	-0.175	2.062			-0.119	0.141	2.054			-0.129	0.350	2.051			-0.297	0.019	2.100			-0.356	-0.237	2.128			-0.401	-0.446	2.090			-0.396	-0.533	2.083			0.049	0.046	2.013			0.239	0.013	1.924
-0.094	-0.235	2.028			-0.093	-0.174	2.064			-0.125	0.141	2.054			-0.134	0.351	2.051			-0.302	0.020	2.097			-0.368	-0.236	2.120			-0.416	-0.445	2.077			-0.412	-0.531	2.070			0.043	0.047	2.020			0.238	0.009	1.937
-0.098	-0.234	2.029			-0.098	-0.173	2.065			-0.132	0.141	2.055			-0.138	0.351	2.051			-0.308	0.020	2.094			-0.379	-0.236	2.111			-0.428	-0.443	2.063			-0.426	-0.530	2.056			0.039	0.048	2.027			0.237	0.007	1.946
-0.102	-0.232	2.030			-0.103	-0.172	2.067			-0.139	0.140	2.056			-0.142	0.351	2.051			-0.313	0.021	2.091			-0.388	-0.234	2.102			-0.440	-0.439	2.048			-0.442	-0.524	2.039			0.034	0.049	2.033			0.232	0.001	1.955
-0.107	-0.226	2.032			-0.108	-0.169	2.069			-0.144	0.140	2.057			-0.144	0.352	2.052			-0.316	0.022	2.089			-0.396	-0.231	2.093			-0.449	-0.438	2.033			-0.453	-0.519	2.021			0.032	0.049	2.037			0.226	-0.003	1.961
-0.111	-0.221	2.034			-0.113	-0.166	2.071			-0.147	0.139	2.058			-0.148	0.351	2.052			-0.320	0.022	2.087			-0.402	-0.228	2.084			-0.457	-0.438	2.014			-0.461	-0.521	1.997			0.030	0.049	2.040			0.180	0.021	1.923
-0.113	-0.220	2.035			-0.116	-0.164	2.072			-0.151	0.139	2.060			-0.151	0.351	2.052			-0.322	0.022	2.085			-0.407	-0.226	2.077			-0.462	-0.439	1.997			-0.465	-0.523	1.978			0.026	0.049	2.045			0.152	0.032	1.903
-0.116	-0.219	2.036			-0.119	-0.164	2.073			-0.154	0.138	2.061			-0.155	0.351	2.052			-0.324	0.023	2.083			-0.411	-0.225	2.070			-0.464	-0.439	1.979			-0.467	-0.523	1.957			0.020	0.046	2.049			0.120	0.040	1.883
-0.118	-0.224	2.037			-0.122	-0.169	2.075			-0.162	0.129	2.063			-0.159	0.348	2.052			-0.327	0.022	2.081			-0.414	-0.224	2.063			-0.463	-0.442	1.958			-0.465	-0.523	1.936			0.011	0.037	2.052			0.075	0.050	1.861
-0.121	-0.231	2.039			-0.126	-0.177	2.077			-0.170	0.116	2.065			-0.165	0.342	2.051			-0.330	0.020	2.080			-0.416	-0.224	2.057			-0.459	-0.443	1.940			-0.459	-0.521	1.916			-0.010	0.020	2.051			0.057	0.053	1.852
-0.128	-0.252	2.040			-0.134	-0.198	2.078			-0.195	0.083	2.062			-0.210	0.262	1.996			-0.342	0.004	2.080			-0.417	-0.225	2.046			-0.445	-0.444	1.914			-0.438	-0.515	1.883			-0.040	-0.008	2.046			0.033	0.054	1.844
-0.128	-0.252	2.040			-0.134	-0.198	2.078			-0.195	0.083	2.062			-0.210	0.262	1.996			-0.342	0.004	2.080			-0.417	-0.225	2.046			-0.445	-0.444	1.914			-0.438	-0.515	1.883			-0.040	-0.008	2.046			0.033	0.054	1.844
-0.131	-0.263	2.040			-0.137	-0.209	2.077			-0.207	0.069	2.060			-0.240	0.199	1.952			-0.346	-0.004	2.081			-0.416	-0.226	2.042			-0.434	-0.444	1.903			-0.423	-0.513	1.872			-0.052	-0.018	2.042			0.022	0.052	1.841
-0.133	-0.263	2.040			-0.140	-0.207	2.077			-0.204	0.086	2.062			-0.244	0.213	1.960			-0.349	-0.008	2.081			-0.414	-0.226	2.039			-0.424	-0.444	1.897			-0.409	-0.511	1.864			-0.052	0.019	2.043			0.015	0.046	1.840
-0.135	-0.262	2.041			-0.142	-0.206	2.078			-0.203	0.097	2.062			-0.223	0.268	2.012			-0.349	-0.004	2.079			-0.409	-0.225	2.039			-0.412	-0.443	1.894			-0.393	-0.511	1.861			-0.053	0.033	2.044			0.010	0.040	1.838
-0.136	-0.262	2.041			-0.143	-0.205	2.078			-0.203	0.104	2.063			-0.213	0.296	2.038			-0.349	-0.001	2.078			-0.404	-0.224	2.040			-0.398	-0.442	1.897			-0.377	-0.513	1.863			-0.054	0.041	2.045			0.006	0.034	1.837
-0.138	-0.262	2.041			-0.145	-0.204	2.078			-0.202	0.109	2.064			-0.211	0.306	2.048			-0.348	0.004	2.077			-0.399	-0.223	2.041			-0.384	-0.442	1.905			-0.360	-0.517	1.872			-0.055	0.046	2.045			0.003	0.030	1.837
-0.139	-0.261	2.041			-0.146	-0.203	2.078			-0.202	0.113	2.065			-0.210	0.313	2.055			-0.346	0.009	2.076			-0.394	-0.223	2.044			-0.373	-0.443	1.916			-0.348	-0.520	1.884			-0.056	0.049	2.046			0.000	0.026	1.836
-0.140	-0.261	2.040			-0.147	-0.203	2.078			-0.202	0.117	2.066			-0.210	0.316	2.059			-0.344	0.014	2.074			-0.389	-0.223	2.047			-0.364	-0.444	1.927			-0.339	-0.523	1.900			-0.058	0.051	2.046			-0.001	0.023	1.836
-0.142	-0.261	2.040			-0.149	-0.202	2.078			-0.203	0.120	2.067			-0.209	0.320	2.064			-0.342	0.019	2.073			-0.384	-0.223	2.050			-0.357	-0.446	1.942			-0.333	-0.528	1.919			-0.060	0.052	2.047			-0.001	0.020	1.836
-0.143	-0.261	2.040			-0.150	-0.202	2.079			-0.203	0.122	2.068			-0.208	0.322	2.069			-0.340	0.023	2.071			-0.380	-0.223	2.054			-0.353	-0.449	1.955			-0.330	-0.534	1.935			-0.061	0.053	2.047			-0.001	0.018	1.837
-0.144	-0.261	2.040			-0.151	-0.202	2.079			-0.203	0.125	2.069			-0.207	0.325	2.074			-0.339	0.026	2.070			-0.377	-0.222	2.058			-0.351	-0.453	1.970			-0.330	-0.538	1.951			-0.062	0.054	2.048			-0.001	0.018	1.838
-0.145	-0.261	2.040			-0.152	-0.202	2.079			-0.203	0.127	2.070			-0.207	0.328	2.079			-0.338	0.028	2.070			-0.374	-0.222	2.062			-0.350	-0.456	1.983			-0.331	-0.543	1.967			-0.063	0.053	2.049			-0.000	0.018	1.838
-0.143	-0.268	2.037			-0.149	-0.213	2.077			-0.216	0.076	2.065			-0.262	0.244	2.053			-0.344	-0.011	2.087			-0.369	-0.256	2.075			-0.351	-0.466	1.995			-0.334	-0.550	1.980			-0.071	0.009	2.043			-0.001	0.029	1.844
-0.142	-0.272	2.035			-0.148	-0.220	2.076			-0.220	0.061	2.064			-0.293	0.198	2.039			-0.346	-0.024	2.092			-0.367	-0.270	2.080			-0.353	-0.474	2.004			-0.337	-0.555	1.992			-0.075	-0.005	2.041			-0.002	0.037	1.848
-0.142	-0.276	2.034			-0.147	-0.224	2.075			-0.222	0.053	2.064			-0.304	0.183	2.035			-0.347	-0.032	2.096			-0.366	-0.278	2.083			-0.355	-0.480	2.013			-0.340	-0.560	2.002			-0.079	-0.014	2.039			-0.004	0.043	1.851
-0.141	-0.279	2.033			-0.146	-0.228	2.075			-0.224	0.048	2.064			-0.311	0.174	2.032			-0.348	-0.038	2.099			-0.366	-0.284	2.086			-0.359	-0.484	2.021			-0.345	-0.563	2.011			-0.082	-0.021	2.039			-0.006	0.049	1.854
-0.140	-0.282	2.032			-0.145	-0.232	2.074			-0.226	0.043	2.064			-0.316	0.167	2.030			-0.350	-0.042	2.101			-0.366	-0.286	2.089			-0.363	-0.488	2.028			-0.350	-0.566	2.019			-0.084	-0.025	2.038			-0.009	0.053	1.856
-0.140	-0.284	2.032			-0.144	-0.234	2.074			-0.227	0.039	2.064			-0.321	0.160	2.029			-0.361	-0.054	2.114			-0.366	-0.288	2.091			-0.366	-0.491	2.034			-0.353	-0.568	2.025			-0.087	-0.029	2.037			-0.012	0.058	1.858
-0.140	-0.286	2.032			-0.143	-0.236	2.075			-0.229	0.036	2.065			-0.325	0.155	2.028			-0.366	-0.061	2.120			-0.367	-0.290	2.094			-0.368	-0.493	2.038			-0.357	-0.570	2.030			-0.089	-0.032	2.037			-0.015	0.061	1.859
-0.139	-0.288	2.031			-0.142	-0.238	2.075			-0.230	0.033	2.065			-0.329	0.150	2.027			-0.369	-0.065	2.124			-0.367	-0.291	2.096			-0.371	-0.495	2.041			-0.360	-0.571	2.033			-0.091	-0.035	2.037			-0.018	0.064	1.860
-0.139	-0.290	2.031			-0.142	-0.240	2.075			-0.232	0.031	2.066			-0.333	0.145	2.026			-0.371	-0.069	2.127			-0.368	-0.292	2.099			-0.374	-0.496	2.044			-0.363	-0.572	2.036			-0.093	-0.037	2.036			-0.022	0.067	1.860
-0.139	-0.291	2.032			-0.142	-0.242	2.076			-0.233	0.028	2.066			-0.337	0.141	2.025			-0.372	-0.071	2.129			-0.369	-0.292	2.101			-0.376	-0.498	2.046			-0.365	-0.573	2.038			-0.094	-0.039	2.036			-0.025	0.069	1.861
-0.101	-0.287	2.165			-0.090	-0.233	2.211			-0.134	0.060	2.192			-0.136	0.247	2.242			-0.278	-0.043	2.251			-0.290	-0.287	2.244			-0.320	-0.494	2.188			-0.318	-0.560	2.177			-0.012	-0.023	2.154			-0.013	0.095	1.898
-0.101	-0.287	2.165			-0.090	-0.233	2.211			-0.134	0.060	2.192			-0.136	0.247	2.242			-0.278	-0.043	2.251			-0.290	-0.287	2.244			-0.320	-0.494	2.188			-0.318	-0.560	2.177			-0.012	-0.023	2.154			-0.013	0.095	1.898
-0.103	-0.287	2.161			-0.092	-0.233	2.207			-0.132	0.053	2.182			-0.137	0.241	2.234			-0.282	-0.045	2.248			-0.295	-0.288	2.241			-0.328	-0.496	2.184			-0.327	-0.562	2.172			-0.018	-0.022	2.150			-0.016	0.095	1.890
-0.106	-0.286	2.157			-0.094	-0.233	2.203			-0.139	0.055	2.180			-0.143	0.240	2.231			-0.286	-0.046	2.246			-0.300	-0.288	2.238			-0.336	-0.494	2.180			-0.334	-0.563	2.168			-0.024	-0.020	2.147			-0.018	0.095	1.883
-0.108	-0.286	2.154			-0.096	-0.233	2.199			-0.144	0.056	2.178			-0.147	0.239	2.229			-0.289	-0.048	2.244			-0.305	-0.288	2.235			-0.342	-0.494	2.177			-0.341	-0.564	2.164			-0.029	-0.018	2.143			-0.020	0.096	1.876
-0.109	-0.287	2.152			-0.098	-0.233	2.196			-0.147	0.056	2.176			-0.150	0.237	2.226			-0.292	-0.048	2.241			-0.308	-0.288	2.233			-0.347	-0.493	2.175			-0.347	-0.565	2.160			-0.034	-0.016	2.139			-0.021	0.097	1.870
-0.110	-0.287	2.148			-0.099	-0.233	2.192			-0.138	0.053	2.164			-0.147	0.234	2.217			-0.294	-0.048	2.238			-0.312	-0.288	2.232			-0.352	-0.493	2.173			-0.353	-0.565	2.155			-0.038	-0.012	2.135			-0.022	0.097	1.864
-0.110	-0.289	2.144			-0.097	-0.235	2.185			-0.132	0.051	2.156			-0.145	0.231	2.210			-0.295	-0.048	2.235			-0.315	-0.288	2.230			-0.356	-0.493	2.171			-0.358	-0.566	2.152			-0.042	-0.008	2.131			-0.023	0.098	1.858
-0.109	-0.290	2.140			-0.096	-0.236	2.181			-0.124	0.073	2.163			-0.141	0.240	2.209			-0.296	-0.047	2.232			-0.317	-0.288	2.229			-0.359	-0.493	2.169			-0.361	-0.567	2.149			-0.046	-0.005	2.128			-0.023	0.099	1.853
-0.109	-0.292	2.137			-0.095	-0.237	2.177			-0.121	0.083	2.165			-0.139	0.247	2.209			-0.292	-0.041	2.227			-0.319	-0.288	2.227			-0.362	-0.493	2.168			-0.365	-0.567	2.147			-0.049	-0.003	2.125			-0.023	0.100	1.849
-0.108	-0.294	2.133			-0.095	-0.238	2.174			-0.118	0.090	2.165			-0.136	0.253	2.208			-0.289	-0.036	2.223			-0.321	-0.288	2.226			-0.364	-0.493	2.166			-0.367	-0.568	2.145			-0.051	-0.000	2.122			-0.023	0.100	1.845
-0.107	-0.295	2.131			-0.094	-0.239	2.171			-0.115	0.097	2.165			-0.133	0.259	2.207			-0.286	-0.031	2.219			-0.322	-0.286	2.225			-0.366	-0.493	2.165			-0.369	-0.568	2.144			-0.053	0.002	2.119			-0.022	0.101	1.841
-0.106	-0.296	2.128			-0.092	-0.238	2.168			-0.112	0.102	2.165			-0.130	0.264	2.206			-0.281	-0.023	2.213			-0.322	-0.282	2.224			-0.367	-0.494	2.164			-0.369	-0.569	2.143			-0.053	0.005	2.115			-0.021	0.102	1.836
-0.106	-0.296	2.126			-0.091	-0.238	2.166			-0.109	0.107	2.164			-0.126	0.269	2.204			-0.277	-0.018	2.209			-0.321	-0.278	2.223			-0.365	-0.494	2.164			-0.366	-0.570	2.144			-0.053	0.008	2.111			-0.015	0.101	1.830
-0.105	-0.296	2.124			-0.090	-0.237	2.164			-0.106	0.110	2.162			-0.123	0.273	2.202			-0.274	-0.014	2.206			-0.319	-0.275	2.222			-0.360	-0.495	2.167			-0.360	-0.572	2.147			-0.052	0.010	2.107			-0.010	0.101	1.826
-0.104	-0.296	2.122			-0.088	-0.237	2.162			-0.104	0.113	2.161			-0.121	0.277	2.201			-0.272	-0.011	2.203			-0.318	-0.272	2.222			-0.347	-0.488	2.174			-0.352	-0.569	2.153			-0.050	0.012	2.104			-0.007	0.100	1.822
-0.103	-0.296	2.120			-0.087	-0.236	2.160			-0.101	0.116	2.159			-0.118	0.280	2.199			-0.269	-0.008	2.200			-0.315	-0.269	2.221			-0.340	-0.483	2.179			-0.345	-0.566	2.158			-0.049	0.014	2.101			-0.003	0.100	1.818
-0.102	-0.296	2.118			-0.085	-0.235	2.159			-0.096	0.118	2.156			-0.113	0.283	2.196			-0.266	-0.004	2.196			-0.313	-0.265	2.221			-0.335	-0.480	2.183			-0.337	-0.564	2.165			-0.047	0.015	2.098			0.001	0.099	1.814
-0.101	-0.295	2.116			-0.084	-0.234	2.157			-0.091	0.121	2.152			-0.112	0.286	2.193			-0.262	-0.001	2.192			-0.311	-0.261	2.221			-0.330	-0.476	2.187			-0.331	-0.562	2.171			-0.046	0.016	2.095			0.006	0.097	1.811
-0.101	-0.295	2.115			-0.082	-0.233	2.156			-0.086	0.123	2.148			-0.111	0.288	2.191			-0.259	0.002	2.189			-0.309	-0.258	2.220			-0.326	-0.474	2.190			-0.327	-0.561	2.175			-0.044	0.017	2.093			0.014	0.095	1.808
-0.099	-0.294	2.114			-0.081	-0.231	2.154			-0.080	0.124	2.145			-0.110	0.290	2.189			-0.257	0.005	2.186			-0.307	-0.254	2.220			-0.323	-0.472	2.194			-0.323	-0.554	2.182			-0.042	0.018	2.090			0.028	0.089	1.809
-0.098	-0.294	2.112			-0.078	-0.230	2.152			-0.068	0.124	2.134			-0.109	0.290	2.188			-0.252	0.009	2.182			-0.304	-0.249	2.219			-0.321	-0.470	2.197			-0.321	-0.549	2.187			-0.035	0.018	2.084			0.039	0.084	1.812
-0.096	-0.293	2.111			-0.074	-0.228	2.148			-0.054	0.125	2.123			-0.107	0.291	2.185			-0.247	0.014	2.178			-0.301	-0.244	2.218			-0.320	-0.472	2.199			-0.322	-0.553	2.191			-0.025	0.019	2.076			0.047	0.080	1.813
-0.094	-0.291	2.109			-0.070	-0.225	2.144			-0.026	0.119	2.093			-0.102	0.289	2.179			-0.242	0.018	2.175			-0.298	-0.239	2.217			-0.319	-0.473	2.201			-0.323	-0.561	2.195			-0.004	0.016	2.056			0.056	0.080	1.810
-0.090	-0.290	2.107			-0.060	-0.223	2.133			0.009	0.101	2.055			-0.091	0.282	2.164			-0.225	0.024	2.164			-0.292	-0.231	2.215			-0.318	-0.473	2.202			-0.323	-0.567	2.198			0.026	0.004	2.027			0.079	0.086	1.805
-0.088	-0.290	2.105			-0.058	-0.224	2.129			0.008	0.088	2.052			-0.086	0.255	2.157			-0.218	0.027	2.159			-0.289	-0.227	2.213			-0.317	-0.472	2.203			-0.323	-0.571	2.200			0.030	-0.004	2.021			0.094	0.078	1.816
-0.086	-0.290	2.104			-0.056	-0.225	2.124			0.022	0.089	2.042			-0.082	0.235	2.152			-0.200	0.030	2.148			-0.283	-0.219	2.209			-0.317	-0.471	2.203			-0.323	-0.572	2.201			0.047	-0.006	2.008			0.120	0.084	1.808
-0.085	-0.290	2.102			-0.053	-0.226	2.119			0.034	0.088	2.032			-0.070	0.208	2.157			-0.150	0.042	2.119			-0.261	-0.195	2.193			-0.315	-0.458	2.201			-0.324	-0.574	2.202			0.061	-0.009	1.996			0.138	0.091	1.806
-0.084	-0.293	2.100			-0.054	-0.229	2.116			-0.017	0.103	2.074			-0.117	0.240	2.173			-0.159	0.038	2.122			-0.263	-0.196	2.194			-0.318	-0.461	2.201			-0.326	-0.575	2.201			0.039	-0.002	2.014			0.147	0.070	1.838
-0.083	-0.295	2.098			-0.055	-0.231	2.114			-0.038	0.109	2.090			-0.133	0.251	2.178			-0.175	0.033	2.129			-0.268	-0.200	2.196			-0.323	-0.466	2.200			-0.329	-0.576	2.199			0.027	0.001	2.023			0.153	0.061	1.853
-0.082	-0.297	2.097			-0.055	-0.233	2.113			-0.047	0.112	2.097			-0.142	0.256	2.181			-0.184	0.030	2.132			-0.272	-0.203	2.198			-0.328	-0.470	2.199			-0.334	-0.578	2.196			0.019	0.003	2.029			0.159	0.053	1.866
-0.082	-0.299	2.096			-0.057	-0.235	2.113			-0.061	0.122	2.114			-0.152	0.266	2.183			-0.190	0.027	2.134			-0.277	-0.207	2.199			-0.334	-0.474	2.198			-0.340	-0.579	2.193			0.007	0.011	2.042			0.164	0.048	1.876
-0.082	-0.300	2.096			-0.058	-0.236	2.113			-0.068	0.128	2.122			-0.159	0.272	2.185			-0.194	0.024	2.135			-0.282	-0.210	2.201			-0.340	-0.477	2.196			-0.345	-0.580	2.190			-0.000	0.024	2.050			0.169	0.044	1.884
-0.081	-0.300	2.095			-0.059	-0.236	2.114			-0.072	0.132	2.127			-0.164	0.276	2.185			-0.197	0.022	2.136			-0.286	-0.212	2.201			-0.345	-0.480	2.194			-0.350	-0.581	2.187			0.003	0.028	2.050			0.174	0.041	1.889
-0.081	-0.301	2.094			-0.060	-0.236	2.115			-0.074	0.133	2.128			-0.166	0.277	2.185			-0.199	0.020	2.136			-0.289	-0.214	2.202			-0.350	-0.482	2.192			-0.355	-0.581	2.185			-0.000	0.038	2.053			0.178	0.038	1.895
-0.081	-0.301	2.094			-0.061	-0.235	2.117			-0.076	0.134	2.129			-0.169	0.279	2.184			-0.203	0.015	2.137			-0.295	-0.219	2.203			-0.355	-0.486	2.189			-0.359	-0.581	2.182			-0.002	0.044	2.056			0.182	0.036	1.900
-0.081	-0.301	2.093			-0.062	-0.235	2.118			-0.077	0.135	2.130			-0.171	0.280	2.184			-0.209	0.012	2.138			-0.299	-0.222	2.204			-0.359	-0.489	2.187			-0.362	-0.580	2.180			-0.004	0.049	2.057			0.187	0.035	1.905
-0.080	-0.301	2.093			-0.062	-0.234	2.120			-0.078	0.136	2.131			-0.172	0.281	2.184			-0.215	0.010	2.141			-0.302	-0.224	2.205			-0.362	-0.491	2.185			-0.365	-0.580	2.178			-0.005	0.053	2.058			0.191	0.034	1.910
-0.080	-0.300	2.093			-0.063	-0.233	2.121			-0.079	0.137	2.132			-0.174	0.282	2.183			-0.220	0.009	2.143			-0.305	-0.226	2.205			-0.365	-0.493	2.184			-0.367	-0.580	2.176			-0.006	0.056	2.059			0.195	0.033	1.914
-0.080	-0.299	2.093			-0.063	-0.231	2.123			-0.080	0.138	2.132			-0.175	0.283	2.182			-0.223	0.008	2.144			-0.307	-0.227	2.205			-0.367	-0.494	2.182			-0.369	-0.579	2.174			-0.007	0.060	2.061			0.200	0.033	1.918
-0.080	-0.298	2.094			-0.064	-0.230	2.124			-0.081	0.138	2.133			-0.176	0.284	2.181			-0.225	0.008	2.144			-0.309	-0.228	2.205			-0.369	-0.495	2.181			-0.371	-0.579	2.173			-0.007	0.064	2.062			0.204	0.033	1.921
-0.080	-0.297	2.094			-0.064	-0.229	2.126			-0.081	0.139	2.133			-0.177	0.285	2.180			-0.226	0.008	2.144			-0.310	-0.228	2.205			-0.370	-0.495	2.180			-0.372	-0.579	2.171			-0.008	0.066	2.062			0.208	0.034	1.924
-0.080	-0.296	2.094			-0.065	-0.228	2.127			-0.082	0.140	2.134			-0.178	0.286	2.179			-0.226	0.007	2.144			-0.311	-0.228	2.205			-0.371	-0.495	2.178			-0.373	-0.578	2.169			-0.008	0.068	2.063			0.211	0.034	1.927
-0.080	-0.296	2.094			-0.065	-0.227	2.129			-0.082	0.140	2.134			-0.178	0.287	2.177			-0.227	0.007	2.143			-0.311	-0.229	2.205			-0.372	-0.496	2.176			-0.373	-0.577	2.166			-0.008	0.070	2.063			0.214	0.034	1.929
-0.080	-0.295	2.094			-0.065	-0.226	2.130			-0.083	0.141	2.135			-0.179	0.288	2.176			-0.227	0.007	2.143			-0.312	-0.229	2.204			-0.372	-0.496	2.174			-0.373	-0.576	2.164			-0.008	0.072	2.064			0.218	0.034	1.931
-0.080	-0.294	2.095			-0.065	-0.225	2.131			-0.083	0.142	2.135			-0.179	0.288	2.175			-0.229	0.007	2.143			-0.313	-0.229	2.204			-0.372	-0.497	2.172			-0.372	-0.576	2.161			-0.008	0.074	2.064			0.220	0.035	1.934
-0.080	-0.293	2.095			-0.066	-0.224	2.133			-0.084	0.142	2.136			-0.179	0.289	2.173			-0.231	0.007	2.144			-0.314	-0.230	2.203			-0.372	-0.498	2.170			-0.369	-0.576	2.158			-0.008	0.075	2.065			0.223	0.035	1.935
-0.080	-0.291	2.095			-0.066	-0.223	2.134			-0.084	0.143	2.137			-0.179	0.290	2.172			-0.235	0.007	2.145			-0.315	-0.231	2.203			-0.371	-0.498	2.168			-0.366	-0.574	2.154			-0.008	0.077	2.065			0.225	0.034	1.937
-0.080	-0.291	2.096			-0.066	-0.222	2.135			-0.084	0.143	2.137			-0.179	0.291	2.170			-0.236	0.007	2.145			-0.316	-0.232	2.202			-0.369	-0.499	2.165			-0.363	-0.573	2.150			-0.008	0.078	2.066			0.227	0.034	1.939
-0.080	-0.290	2.096			-0.066	-0.222	2.136			-0.084	0.144	2.137			-0.178	0.291	2.169			-0.238	0.006	2.146			-0.316	-0.233	2.201			-0.368	-0.499	2.163			-0.360	-0.571	2.147			-0.007	0.079	2.066			0.229	0.034	1.941
-0.080	-0.289	2.096			-0.066	-0.221	2.137			-0.085	0.144	2.138			-0.178	0.292	2.168			-0.239	0.006	2.146			-0.317	-0.234	2.200			-0.366	-0.500	2.160			-0.357	-0.570	2.144			-0.007	0.080	2.067			0.231	0.034	1.943
-0.080	-0.288	2.096			-0.066	-0.220	2.138			-0.085	0.144	2.138			-0.177	0.292	2.167			-0.240	0.006	2.146			-0.317	-0.235	2.199			-0.365	-0.500	2.158			-0.354	-0.570	2.141			-0.007	0.081	2.067			0.233	0.033	1.945
-0.080	-0.287	2.096			-0.066	-0.219	2.138			-0.085	0.144	2.139			-0.176	0.293	2.165			-0.242	0.006	2.147			-0.317	-0.236	2.198			-0.363	-0.500	2.156			-0.352	-0.569	2.139			-0.006	0.081	2.068			0.234	0.033	1.946
-0.080	-0.286	2.096			-0.066	-0.219	2.139			-0.085	0.144	2.139			-0.175	0.293	2.164			-0.243	0.006	2.147			-0.317	-0.236	2.197			-0.361	-0.500	2.154			-0.351	-0.568	2.137			-0.006	0.082	2.068			0.236	0.033	1.948
-0.080	-0.285	2.097			-0.066	-0.218	2.140			-0.085	0.144	2.139			-0.175	0.294	2.163			-0.244	0.006	2.147			-0.317	-0.237	2.196			-0.360	-0.501	2.152			-0.349	-0.568	2.135			-0.005	0.082	2.069			0.237	0.033	1.951
-0.080	-0.284	2.097			-0.066	-0.218	2.140			-0.085	0.144	2.139			-0.174	0.294	2.162			-0.245	0.006	2.147			-0.318	-0.238	2.195			-0.359	-0.501	2.151			-0.348	-0.568	2.134			-0.004	0.082	2.069			0.238	0.033	1.953
-0.080	-0.283	2.097			-0.066	-0.217	2.141			-0.085	0.144	2.140			-0.173	0.294	2.161			-0.245	0.006	2.148			-0.318	-0.239	2.195			-0.358	-0.501	2.149			-0.346	-0.567	2.132			-0.004	0.082	2.070			0.238	0.032	1.956
-0.080	-0.282	2.097			-0.066	-0.216	2.142			-0.085	0.144	2.140			-0.172	0.294	2.160			-0.246	0.006	2.148			-0.318	-0.240	2.194			-0.356	-0.501	2.148			-0.345	-0.567	2.131			-0.003	0.082	2.071			0.239	0.032	1.959
-0.080	-0.281	2.097			-0.067	-0.216	2.142			-0.085	0.144	2.140			-0.171	0.295	2.160			-0.247	0.006	2.148			-0.318	-0.240	2.193			-0.356	-0.501	2.146			-0.345	-0.566	2.129			-0.002	0.082	2.072			0.239	0.031	1.962
-0.080	-0.280	2.097			-0.067	-0.215	2.143			-0.085	0.143	2.140			-0.171	0.295	2.159			-0.248	0.006	2.149			-0.318	-0.241	2.193			-0.355	-0.501	2.145			-0.344	-0.566	2.128			-0.001	0.081	2.073			0.239	0.031	1.965
-0.080	-0.279	2.097			-0.067	-0.215	2.143			-0.085	0.143	2.140			-0.170	0.295	2.158			-0.249	0.006	2.149			-0.318	-0.242	2.192			-0.354	-0.501	2.144			-0.343	-0.566	2.127			-0.000	0.081	2.074			0.240	0.031	1.967
-0.080	-0.278	2.098			-0.067	-0.214	2.144			-0.085	0.143	2.141			-0.169	0.295	2.158			-0.250	0.006	2.149			-0.318	-0.242	2.191			-0.354	-0.501	2.143			-0.343	-0.566	2.126			0.001	0.080	2.074			0.240	0.030	1.970
-0.080	-0.277	2.098			-0.067	-0.213	2.144			-0.085	0.143	2.141			-0.168	0.295	2.158			-0.250	0.006	2.149			-0.319	-0.243	2.191			-0.353	-0.501	2.142			-0.342	-0.566	2.126			0.001	0.080	2.075			0.240	0.030	1.972
-0.081	-0.277	2.098			-0.067	-0.213	2.145			-0.085	0.142	2.141			-0.167	0.295	2.157			-0.251	0.006	2.150			-0.319	-0.243	2.190			-0.353	-0.502	2.142			-0.342	-0.565	2.125			0.003	0.079	2.076			0.240	0.030	1.974
-0.081	-0.276	2.098			-0.067	-0.212	2.145			-0.085	0.142	2.141			-0.167	0.295	2.157			-0.251	0.006	2.150			-0.319	-0.244	2.190			-0.353	-0.502	2.141			-0.342	-0.565	2.124			0.003	0.079	2.078			0.239	0.029	1.977
-0.081	-0.275	2.098			-0.067	-0.212	2.146			-0.085	0.142	2.142			-0.166	0.296	2.157			-0.252	0.006	2.150			-0.319	-0.244	2.190			-0.353	-0.502	2.140			-0.341	-0.565	2.123			0.004	0.078	2.079			0.239	0.028	1.979
-0.081	-0.275	2.099			-0.068	-0.212	2.146			-0.085	0.142	2.142			-0.165	0.296	2.156			-0.252	0.006	2.150			-0.320	-0.244	2.189			-0.353	-0.502	2.139			-0.341	-0.565	2.123			0.005	0.078	2.080			0.238	0.028	1.981
-0.081	-0.274	2.099			-0.068	-0.211	2.147			-0.085	0.142	2.143			-0.164	0.296	2.156			-0.253	0.006	2.150			-0.320	-0.245	2.189			-0.353	-0.502	2.139			-0.341	-0.565	2.122			0.006	0.077	2.081			0.238	0.027	1.983
-0.081	-0.273	2.099			-0.068	-0.211	2.147			-0.085	0.142	2.143			-0.164	0.297	2.156			-0.262	0.003	2.156			-0.321	-0.247	2.189			-0.353	-0.502	2.138			-0.341	-0.564	2.121			0.006	0.077	2.082			0.237	0.026	1.985
-0.081	-0.273	2.099			-0.068	-0.210	2.148			-0.084	0.142	2.144			-0.163	0.297	2.155			-0.264	0.002	2.157			-0.322	-0.249	2.189			-0.353	-0.501	2.137			-0.342	-0.564	2.121			0.007	0.076	2.083			0.235	0.025	1.987
-0.081	-0.272	2.100			-0.068	-0.209	2.148			-0.084	0.143	2.145			-0.163	0.298	2.155			-0.268	0.001	2.159			-0.322	-0.251	2.189			-0.353	-0.501	2.137			-0.342	-0.564	2.120			0.008	0.075	2.084			0.234	0.024	1.988
-0.081	-0.271	2.100			-0.068	-0.209	2.149			-0.084	0.143	2.145			-0.162	0.298	2.155			-0.241	0.017	2.154			-0.316	-0.237	2.184			-0.352	-0.493	2.136			-0.342	-0.564	2.120			0.008	0.074	2.085			0.232	0.024	1.990
-0.081	-0.271	2.100			-0.068	-0.209	2.150			-0.084	0.143	2.146			-0.161	0.298	2.155			-0.247	0.013	2.156			-0.317	-0.240	2.185			-0.352	-0.493	2.135			-0.342	-0.564	2.119			0.009	0.073	2.085			0.230	0.024	1.991
-0.081	-0.270	2.101			-0.068	-0.208	2.150			-0.084	0.143	2.147			-0.161	0.299	2.155			-0.251	0.011	2.158			-0.318	-0.242	2.185			-0.352	-0.493	2.135			-0.342	-0.563	2.119			0.009	0.072	2.086			0.228	0.024	1.992
-0.081	-0.270	2.101			-0.068	-0.208	2.151			-0.084	0.143	2.148			-0.160	0.299	2.155			-0.254	0.010	2.159			-0.319	-0.243	2.185			-0.352	-0.493	2.134			-0.343	-0.563	2.118			0.009	0.071	2.087			0.226	0.024	1.992
-0.081	-0.270	2.101			-0.068	-0.208	2.151			-0.084	0.143	2.148			-0.160	0.299	2.155			-0.256	0.009	2.160			-0.319	-0.244	2.185			-0.352	-0.492	2.134			-0.343	-0.563	2.118			0.010	0.071	2.088			0.223	0.024	1.992
-0.081	-0.269	2.102			-0.068	-0.207	2.152			-0.084	0.143	2.149			-0.159	0.299	2.155			-0.258	0.009	2.161			-0.320	-0.245	2.185			-0.352	-0.492	2.133			-0.343	-0.563	2.117			0.010	0.070	2.088			0.221	0.025	1.992
-0.081	-0.269	2.102			-0.068	-0.207	2.152			-0.084	0.143	2.150			-0.159	0.300	2.155			-0.268	0.007	2.166			-0.321	-0.247	2.185			-0.352	-0.492	2.133			-0.343	-0.563	2.117			0.010	0.069	2.089			0.218	0.026	1.991
-0.082	-0.268	2.103			-0.069	-0.207	2.153			-0.084	0.144	2.153			-0.158	0.300	2.155			-0.269	0.006	2.167			-0.322	-0.249	2.185			-0.353	-0.492	2.132			-0.343	-0.562	2.116			0.011	0.068	2.089			0.214	0.028	1.988
-0.082	-0.267	2.103			-0.069	-0.206	2.153			-0.084	0.144	2.154			-0.158	0.300	2.155			-0.277	0.005	2.172			-0.323	-0.250	2.186			-0.353	-0.492	2.132			-0.344	-0.562	2.116			0.011	0.068	2.090			0.209	0.031	1.985
-0.082	-0.267	2.104			-0.069	-0.206	2.154			-0.084	0.144	2.156			-0.158	0.300	2.155			-0.278	0.005	2.173			-0.323	-0.251	2.186			-0.353	-0.492	2.131			-0.344	-0.562	2.116			0.011	0.067	2.090			0.202	0.035	1.980
-0.082	-0.267	2.104			-0.069	-0.206	2.154			-0.084	0.144	2.158			-0.157	0.300	2.155			-0.279	0.004	2.173			-0.324	-0.252	2.186			-0.353	-0.492	2.131			-0.344	-0.562	2.115			0.011	0.066	2.090			0.197	0.038	1.975
-0.082	-0.266	2.104			-0.069	-0.205	2.155			-0.084	0.145	2.160			-0.157	0.300	2.155			-0.280	0.004	2.174			-0.324	-0.253	2.186			-0.353	-0.491	2.131			-0.344	-0.562	2.115			0.011	0.066	2.091			0.191	0.042	1.969
-0.082	-0.265	2.105			-0.069	-0.205	2.156			-0.084	0.145	2.162			-0.157	0.301	2.155			-0.283	0.005	2.176			-0.325	-0.253	2.186			-0.353	-0.491	2.130			-0.344	-0.562	2.115			0.012	0.065	2.091			0.185	0.046	1.962
-0.083	-0.265	2.105			-0.069	-0.204	2.156			-0.085	0.145	2.164			-0.157	0.301	2.156			-0.285	0.005	2.178			-0.325	-0.254	2.187			-0.353	-0.491	2.130			-0.345	-0.562	2.115			0.012	0.065	2.091			0.177	0.053	1.950
-0.083	-0.264	2.106			-0.069	-0.204	2.157			-0.085	0.146	2.166			-0.157	0.301	2.156			-0.286	0.005	2.179			-0.326	-0.254	2.187			-0.353	-0.491	2.130			-0.345	-0.562	2.114			0.012	0.064	2.091			0.166	0.064	1.934
-0.083	-0.265	2.106			-0.069	-0.205	2.157			-0.085	0.146	2.167			-0.157	0.301	2.157			-0.238	0.019	2.157			-0.319	-0.239	2.184			-0.353	-0.487	2.130			-0.345	-0.562	2.114			0.012	0.063	2.091			0.156	0.072	1.924
-0.082	-0.267	2.107			-0.069	-0.205	2.157			-0.074	0.139	2.157			-0.156	0.300	2.159			-0.226	0.022	2.151			-0.317	-0.233	2.183			-0.353	-0.485	2.131			-0.345	-0.562	2.114			0.012	0.061	2.090			0.149	0.076	1.917
-0.082	-0.267	2.107			-0.068	-0.206	2.157			-0.061	0.133	2.147			-0.155	0.298	2.161			-0.224	0.022	2.150			-0.316	-0.232	2.182			-0.354	-0.485	2.131			-0.346	-0.561	2.114			0.012	0.059	2.089			0.145	0.076	1.911
-0.082	-0.268	2.107			-0.068	-0.206	2.157			-0.054	0.129	2.141			-0.149	0.300	2.155			-0.223	0.022	2.150			-0.316	-0.231	2.182			-0.354	-0.485	2.131			-0.346	-0.561	2.114			0.014	0.055	2.086			0.141	0.076	1.905
-0.082	-0.268	2.107			-0.067	-0.207	2.156			-0.054	0.127	2.140			-0.143	0.294	2.140			-0.225	0.021	2.149			-0.317	-0.232	2.183			-0.355	-0.485	2.131			-0.346	-0.562	2.115			0.015	0.051	2.084			0.137	0.075	1.900
-0.082	-0.268	2.107			-0.067	-0.207	2.156			-0.058	0.121	2.138			-0.141	0.285	2.128			-0.232	0.016	2.150			-0.319	-0.234	2.184			-0.355	-0.485	2.131			-0.347	-0.562	2.115			0.015	0.045	2.083			0.132	0.073	1.896
-0.082	-0.269	2.107			-0.068	-0.208	2.155			-0.079	0.106	2.135			-0.139	0.279	2.121			-0.251	0.008	2.157			-0.322	-0.241	2.187			-0.356	-0.485	2.132			-0.347	-0.562	2.115			0.013	0.038	2.084			0.126	0.071	1.894
-0.083	-0.269	2.107			-0.071	-0.209	2.154			-0.097	0.097	2.134			-0.140	0.276	2.120			-0.261	0.003	2.161			-0.325	-0.246	2.188			-0.356	-0.485	2.132			-0.347	-0.562	2.116			0.010	0.030	2.085			0.121	0.067	1.894
-0.085	-0.270	2.107			-0.074	-0.211	2.153			-0.113	0.087	2.132			-0.145	0.263	2.113			-0.272	-0.003	2.165			-0.328	-0.252	2.190			-0.356	-0.485	2.132			-0.347	-0.562	2.116			0.006	0.023	2.086			0.116	0.065	1.895
-0.087	-0.271	2.107			-0.078	-0.213	2.152			-0.125	0.079	2.131			-0.149	0.254	2.109			-0.279	-0.006	2.169			-0.330	-0.256	2.191			-0.357	-0.486	2.132			-0.348	-0.562	2.116			0.003	0.018	2.087			0.111	0.063	1.896
-0.089	-0.271	2.106			-0.081	-0.214	2.151			-0.134	0.072	2.130			-0.152	0.246	2.106			-0.287	-0.008	2.173			-0.332	-0.260	2.191			-0.357	-0.486	2.132			-0.348	-0.561	2.117			-0.000	0.013	2.088			0.106	0.061	1.897
-0.090	-0.272	2.106			-0.084	-0.215	2.151			-0.141	0.067	2.129			-0.155	0.240	2.104			-0.292	-0.010	2.176			-0.334	-0.262	2.192			-0.358	-0.486	2.132			-0.349	-0.561	2.117			-0.002	0.009	2.089			0.102	0.061	1.897
-0.092	-0.272	2.106			-0.086	-0.216	2.150			-0.148	0.062	2.128			-0.158	0.235	2.103			-0.296	-0.011	2.179			-0.335	-0.265	2.192			-0.358	-0.486	2.132			-0.350	-0.561	2.117			-0.004	0.007	2.090			0.087	0.066	1.898
-0.093	-0.272	2.106			-0.088	-0.217	2.149			-0.152	0.058	2.128			-0.201	0.201	2.086			-0.301	-0.015	2.183			-0.337	-0.266	2.193			-0.359	-0.487	2.132			-0.351	-0.560	2.116			-0.008	0.004	2.091			0.077	0.068	1.899
-0.094	-0.273	2.106			-0.090	-0.217	2.149			-0.155	0.054	2.127			-0.220	0.185	2.078			-0.305	-0.018	2.186			-0.338	-0.268	2.193			-0.360	-0.487	2.131			-0.352	-0.560	2.115			-0.011	0.002	2.092			0.069	0.070	1.900
-0.096	-0.272	2.106			-0.091	-0.217	2.148			-0.157	0.051	2.127			-0.229	0.175	2.075			-0.309	-0.022	2.189			-0.339	-0.269	2.193			-0.361	-0.488	2.130			-0.354	-0.560	2.114			-0.012	-0.000	2.093			0.063	0.073	1.900
-0.097	-0.271	2.107			-0.093	-0.217	2.148			-0.159	0.048	2.126			-0.235	0.169	2.073			-0.311	-0.024	2.192			-0.340	-0.270	2.194			-0.361	-0.488	2.129			-0.355	-0.560	2.112			-0.014	-0.001	2.093			0.057	0.075	1.901
-0.099	-0.269	2.107			-0.094	-0.217	2.148			-0.160	0.046	2.126			-0.240	0.164	2.071			-0.313	-0.025	2.194			-0.340	-0.271	2.194			-0.362	-0.489	2.129			-0.356	-0.560	2.111			-0.016	-0.003	2.094			0.051	0.077	1.902
-0.101	-0.267	2.108			-0.096	-0.216	2.147			-0.162	0.044	2.125			-0.245	0.160	2.069			-0.318	-0.031	2.200			-0.341	-0.271	2.194			-0.363	-0.490	2.128			-0.357	-0.560	2.110			-0.017	-0.004	2.095			0.045	0.081	1.904
-0.103	-0.265	2.109			-0.097	-0.216	2.147			-0.163	0.042	2.125			-0.249	0.156	2.068			-0.319	-0.031	2.202			-0.341	-0.272	2.195			-0.363	-0.490	2.127			-0.357	-0.560	2.109			-0.019	-0.005	2.095			0.039	0.083	1.905
-0.105	-0.264	2.109			-0.099	-0.215	2.147			-0.164	0.040	2.125			-0.252	0.152	2.066			-0.320	-0.031	2.203			-0.342	-0.272	2.195			-0.363	-0.491	2.126			-0.358	-0.560	2.109			-0.020	-0.006	2.096			0.034	0.086	1.906
-0.106	-0.263	2.110			-0.100	-0.214	2.147			-0.165	0.036	2.125			-0.257	0.147	2.065			-0.321	-0.029	2.205			-0.342	-0.273	2.195			-0.364	-0.491	2.126			-0.358	-0.560	2.109			-0.022	-0.008	2.097			0.029	0.087	1.908
-0.108	-0.261	2.111			-0.102	-0.214	2.147			-0.165	0.035	2.125			-0.260	0.144	2.064			-0.322	-0.028	2.207			-0.343	-0.274	2.196			-0.363	-0.492	2.125			-0.358	-0.561	2.108			-0.023	-0.009	2.098			0.025	0.089	1.909
-0.109	-0.258	2.112			-0.103	-0.212	2.147			-0.141	0.034	2.125			-0.256	0.142	2.063			-0.323	-0.027	2.209			-0.343	-0.275	2.196			-0.363	-0.493	2.125			-0.357	-0.561	2.108			-0.019	-0.009	2.098			0.021	0.091	1.909
-0.111	-0.251	2.115			-0.103	-0.207	2.147			-0.130	0.034	2.125			-0.253	0.140	2.063			-0.324	-0.026	2.211			-0.343	-0.275	2.197			-0.362	-0.494	2.126			-0.356	-0.561	2.109			-0.015	-0.009	2.099			0.018	0.094	1.909
-0.112	-0.247	2.117			-0.104	-0.205	2.148			-0.129	0.032	2.125			-0.253	0.138	2.063			-0.326	-0.026	2.213			-0.343	-0.276	2.197			-0.361	-0.495	2.127			-0.355	-0.562	2.110			-0.015	-0.010	2.099			0.015	0.095	1.909
-0.113	-0.244	2.118			-0.105	-0.202	2.148			-0.127	0.031	2.125			-0.254	0.135	2.062			-0.328	-0.027	2.214			-0.343	-0.277	2.198			-0.359	-0.495	2.129			-0.354	-0.562	2.112			-0.015	-0.011	2.100			0.013	0.096	1.910
-0.113	-0.242	2.119			-0.106	-0.201	2.148			-0.127	0.030	2.125			-0.254	0.134	2.062			-0.329	-0.026	2.215			-0.343	-0.278	2.199			-0.358	-0.495	2.132			-0.352	-0.562	2.113			-0.015	-0.011	2.100			0.010	0.098	1.911
-0.114	-0.241	2.120			-0.106	-0.200	2.148			-0.126	0.029	2.125			-0.254	0.132	2.062			-0.329	-0.025	2.217			-0.343	-0.278	2.200			-0.356	-0.495	2.134			-0.351	-0.562	2.115			-0.014	-0.012	2.101			0.009	0.099	1.911
-0.114	-0.239	2.121			-0.107	-0.199	2.148			-0.124	0.028	2.126			-0.253	0.131	2.063			-0.330	-0.024	2.218			-0.342	-0.278	2.201			-0.355	-0.495	2.136			-0.350	-0.562	2.117			-0.014	-0.013	2.101			0.007	0.101	1.912
-0.115	-0.238	2.122			-0.107	-0.198	2.148			-0.122	0.027	2.126			-0.252	0.130	2.063			-0.330	-0.023	2.219			-0.342	-0.279	2.202			-0.353	-0.495	2.137			-0.348	-0.562	2.119			-0.013	-0.013	2.102			0.006	0.102	1.913
-0.115	-0.237	2.122			-0.107	-0.198	2.148			-0.120	0.026	2.127			-0.250	0.129	2.064			-0.330	-0.022	2.220			-0.342	-0.279	2.203			-0.352	-0.496	2.139			-0.347	-0.562	2.120			-0.011	-0.014	2.103			0.005	0.103	1.914
-0.116	-0.237	2.123			-0.108	-0.197	2.148			-0.119	0.025	2.127			-0.249	0.128	2.064			-0.330	-0.021	2.221			-0.341	-0.279	2.204			-0.351	-0.496	2.140			-0.346	-0.562	2.122			-0.010	-0.014	2.103			0.005	0.105	1.916
-0.116	-0.236	2.123			-0.108	-0.197	2.148			-0.118	0.024	2.127			-0.248	0.127	2.065			-0.329	-0.019	2.221			-0.341	-0.279	2.204			-0.351	-0.496	2.141			-0.346	-0.563	2.123			-0.010	-0.015	2.104			0.005	0.106	1.918
-0.116	-0.235	2.124			-0.109	-0.196	2.148			-0.117	0.023	2.127			-0.247	0.126	2.065			-0.329	-0.017	2.222			-0.341	-0.279	2.205			-0.350	-0.496	2.142			-0.345	-0.563	2.124			-0.009	-0.015	2.104			0.005	0.107	1.919
-0.116	-0.235	2.124			-0.109	-0.196	2.148			-0.116	0.023	2.128			-0.246	0.125	2.066			-0.327	-0.016	2.222			-0.340	-0.278	2.206			-0.350	-0.497	2.143			-0.344	-0.563	2.125			-0.008	-0.016	2.104			0.006	0.108	1.921
-0.117	-0.235	2.125			-0.109	-0.195	2.148			-0.115	0.022	2.128			-0.245	0.125	2.066			-0.327	-0.015	2.223			-0.340	-0.278	2.207			-0.349	-0.497	2.143			-0.344	-0.563	2.125			-0.008	-0.016	2.105			0.007	0.109	1.923
-0.115	-0.268	2.125			-0.110	-0.215	2.147			-0.118	0.023	2.130			-0.246	0.125	2.067			-0.327	-0.022	2.223			-0.341	-0.287	2.206			-0.349	-0.498	2.143			-0.343	-0.564	2.126			-0.014	-0.015	2.110			0.010	0.102	1.925
-0.114	-0.281	2.125			-0.110	-0.225	2.147			-0.121	0.025	2.131			-0.247	0.126	2.069			-0.327	-0.027	2.224			-0.341	-0.293	2.206			-0.349	-0.500	2.143			-0.343	-0.565	2.126			-0.019	-0.014	2.113			0.013	0.095	1.926
-0.111	-0.281	2.126			-0.107	-0.226	2.147			-0.111	0.027	2.133			-0.239	0.129	2.071			-0.323	-0.021	2.223			-0.341	-0.289	2.206			-0.349	-0.502	2.142			-0.343	-0.566	2.126			-0.014	-0.014	2.115			0.014	0.097	1.929
-0.110	-0.282	2.126			-0.106	-0.227	2.147			-0.110	0.026	2.134			-0.238	0.128	2.072			-0.321	-0.018	2.222			-0.340	-0.286	2.206			-0.350	-0.502	2.141			-0.343	-0.567	2.125			-0.014	-0.015	2.116			0.015	0.099	1.933
-0.109	-0.283	2.126			-0.105	-0.228	2.147			-0.109	0.026	2.134			-0.237	0.128	2.072			-0.319	-0.015	2.222			-0.340	-0.283	2.206			-0.350	-0.503	2.141			-0.343	-0.567	2.125			-0.014	-0.016	2.116			0.016	0.099	1.936
-0.108	-0.284	2.126			-0.104	-0.229	2.146			-0.109	0.026	2.135			-0.237	0.128	2.073			-0.318	-0.012	2.221			-0.340	-0.281	2.206			-0.350	-0.504	2.139			-0.343	-0.568	2.124			-0.014	-0.016	2.117			0.017	0.100	1.939
-0.107	-0.285	2.126			-0.103	-0.230	2.146			-0.109	0.025	2.135			-0.236	0.128	2.074			-0.317	-0.011	2.221			-0.340	-0.280	2.206			-0.350	-0.504	2.138			-0.343	-0.568	2.122			-0.014	-0.017	2.118			0.017	0.101	1.941
-0.107	-0.286	2.126			-0.102	-0.231	2.146			-0.108	0.025	2.135			-0.236	0.127	2.074			-0.316	-0.010	2.221			-0.340	-0.279	2.205			-0.351	-0.505	2.137			-0.343	-0.568	2.121			-0.013	-0.017	2.118			0.018	0.102	1.943
-0.106	-0.286	2.126			-0.102	-0.231	2.146			-0.108	0.025	2.136			-0.235	0.127	2.075			-0.315	-0.009	2.221			-0.340	-0.278	2.205			-0.351	-0.505	2.135			-0.343	-0.569	2.119			-0.014	-0.018	2.119			0.018	0.103	1.945
-0.106	-0.287	2.126			-0.102	-0.232	2.146			-0.108	0.024	2.136			-0.235	0.128	2.077			-0.315	-0.008	2.221			-0.340	-0.277	2.205			-0.351	-0.506	2.134			-0.343	-0.569	2.118			-0.014	-0.018	2.119			0.019	0.103	1.947
-0.105	-0.288	2.126			-0.101	-0.233	2.146			-0.108	0.024	2.136			-0.235	0.127	2.079			-0.314	-0.008	2.220			-0.340	-0.277	2.205			-0.351	-0.506	2.133			-0.342	-0.569	2.116			-0.014	-0.019	2.120			0.019	0.104	1.948
-0.105	-0.288	2.126			-0.101	-0.233	2.146			-0.108	0.024	2.137			-0.235	0.127	2.080			-0.314	-0.007	2.220			-0.340	-0.277	2.205			-0.350	-0.507	2.131			-0.342	-0.570	2.114			-0.014	-0.019	2.120			0.019	0.104	1.950
-0.105	-0.289	2.126			-0.101	-0.234	2.146			-0.108	0.024	2.137			-0.235	0.127	2.082			-0.314	-0.007	2.220			-0.340	-0.276	2.205			-0.350	-0.507	2.130			-0.341	-0.571	2.112			-0.014	-0.019	2.121			0.019	0.105	1.951
-0.105	-0.289	2.126			-0.101	-0.235	2.146			-0.109	0.024	2.137			-0.235	0.127	2.084			-0.313	-0.006	2.220			-0.341	-0.276	2.205			-0.350	-0.507	2.128			-0.340	-0.572	2.110			-0.014	-0.020	2.121			0.019	0.106	1.952
-0.105	-0.289	2.126			-0.101	-0.235	2.147			-0.109	0.024	2.138			-0.235	0.127	2.085			-0.313	-0.006	2.220			-0.341	-0.276	2.205			-0.349	-0.507	2.127			-0.339	-0.573	2.108			-0.014	-0.020	2.122			0.020	0.106	1.954
-0.104	-0.288	2.126			-0.100	-0.235	2.147			-0.106	0.025	2.138			-0.232	0.129	2.088			-0.313	-0.006	2.220			-0.341	-0.276	2.205			-0.349	-0.507	2.126			-0.338	-0.574	2.107			-0.012	-0.020	2.122			0.020	0.107	1.954
-0.104	-0.288	2.126			-0.100	-0.235	2.147			-0.106	0.025	2.139			-0.232	0.129	2.089			-0.313	-0.006	2.220			-0.340	-0.276	2.205			-0.349	-0.507	2.125			-0.338	-0.574	2.106			-0.012	-0.020	2.122			0.020	0.108	1.955
-0.104	-0.287	2.126			-0.100	-0.234	2.147			-0.106	0.025	2.139			-0.231	0.129	2.091			-0.312	-0.005	2.220			-0.340	-0.275	2.204			-0.348	-0.507	2.125			-0.337	-0.574	2.105			-0.011	-0.020	2.123			0.020	0.108	1.956
-0.104	-0.287	2.126			-0.100	-0.234	2.148			-0.113	0.031	2.142			-0.234	0.133	2.095			-0.312	-0.006	2.219			-0.340	-0.276	2.203			-0.348	-0.507	2.124			-0.337	-0.575	2.104			-0.012	-0.021	2.123			0.018	0.110	1.958
-0.104	-0.287	2.126			-0.100	-0.235	2.148			-0.113	0.032	2.143			-0.234	0.134	2.096			-0.312	-0.006	2.219			-0.339	-0.276	2.202			-0.347	-0.507	2.124			-0.336	-0.575	2.104			-0.011	-0.023	2.124			0.020	0.110	1.960
-0.104	-0.287	2.126			-0.100	-0.235	2.148			-0.113	0.032	2.143			-0.234	0.134	2.097			-0.312	-0.006	2.218			-0.339	-0.276	2.202			-0.347	-0.507	2.123			-0.336	-0.575	2.104			-0.010	-0.025	2.124			0.022	0.110	1.961
-0.104	-0.287	2.126			-0.100	-0.235	2.148			-0.113	0.032	2.143			-0.234	0.134	2.098			-0.312	-0.006	2.218			-0.339	-0.276	2.202			-0.347	-0.507	2.123			-0.335	-0.575	2.103			-0.010	-0.027	2.124			0.023	0.109	1.962
-0.104	-0.287	2.126			-0.100	-0.235	2.149			-0.113	0.032	2.143			-0.234	0.134	2.099			-0.312	-0.006	2.218			-0.339	-0.276	2.202			-0.346	-0.507	2.123			-0.335	-0.576	2.103			-0.009	-0.029	2.124			0.024	0.109	1.963
-0.104	-0.287	2.126			-0.100	-0.235	2.149			-0.110	0.033	2.143			-0.232	0.135	2.100			-0.311	-0.006	2.217			-0.339	-0.276	2.202			-0.346	-0.507	2.122			-0.335	-0.576	2.103			-0.006	-0.031	2.124			0.025	0.109	1.964
-0.104	-0.287	2.126			-0.100	-0.234	2.149			-0.111	0.033	2.144			-0.232	0.136	2.101			-0.311	-0.006	2.217			-0.339	-0.275	2.202			-0.346	-0.507	2.122			-0.335	-0.576	2.103			-0.006	-0.032	2.124			0.026	0.109	1.965
-0.104	-0.286	2.126			-0.099	-0.234	2.150			-0.111	0.033	2.144			-0.232	0.136	2.102			-0.311	-0.006	2.216			-0.339	-0.275	2.202			-0.346	-0.507	2.122			-0.335	-0.576	2.103			-0.006	-0.033	2.124			0.027	0.109	1.965
-0.104	-0.286	2.126			-0.099	-0.234	2.150			-0.111	0.034	2.144			-0.232	0.136	2.102			-0.310	-0.005	2.216			-0.339	-0.274	2.202			-0.346	-0.508	2.122			-0.335	-0.576	2.103			-0.006	-0.034	2.124			0.027	0.109	1.966
-0.104	-0.285	2.126			-0.099	-0.234	2.150			-0.111	0.033	2.143			-0.232	0.136	2.103			-0.310	-0.005	2.216			-0.339	-0.274	2.202			-0.346	-0.508	2.122			-0.335	-0.576	2.104			-0.005	-0.035	2.124			0.028	0.109	1.967
-0.105	-0.285	2.126			-0.099	-0.233	2.150			-0.112	0.033	2.143			-0.232	0.136	2.103			-0.310	-0.005	2.215			-0.339	-0.273	2.202			-0.346	-0.508	2.122			-0.335	-0.576	2.104			-0.005	-0.037	2.124			0.028	0.109	1.967
-0.105	-0.284	2.126			-0.099	-0.233	2.150			-0.112	0.033	2.143			-0.232	0.136	2.104			-0.310	-0.004	2.215			-0.339	-0.273	2.202			-0.346	-0.508	2.121			-0.335	-0.576	2.104			-0.005	-0.038	2.123			0.028	0.109	1.967
-0.105	-0.284	2.126			-0.099	-0.233	2.150			-0.111	0.033	2.142			-0.231	0.137	2.104			-0.310	-0.004	2.215			-0.339	-0.272	2.201			-0.346	-0.508	2.121			-0.335	-0.575	2.105			-0.004	-0.039	2.123			0.029	0.109	1.968
-0.105	-0.283	2.126			-0.099	-0.232	2.150			-0.111	0.033	2.142			-0.231	0.137	2.104			-0.310	-0.004	2.214			-0.339	-0.272	2.201			-0.346	-0.508	2.121			-0.336	-0.575	2.105			-0.004	-0.040	2.122			0.029	0.109	1.968
-0.105	-0.283	2.126			-0.099	-0.232	2.150			-0.111	0.033	2.141			-0.231	0.137	2.105			-0.309	-0.003	2.214			-0.339	-0.271	2.201			-0.346	-0.508	2.121			-0.336	-0.575	2.105			-0.003	-0.041	2.122			0.029	0.109	1.968
-0.105	-0.283	2.126			-0.099	-0.232	2.150			-0.112	0.032	2.140			-0.231	0.137	2.105			-0.309	-0.003	2.214			-0.339	-0.271	2.201			-0.346	-0.508	2.121			-0.336	-0.575	2.105			-0.003	-0.042	2.122			0.029	0.109	1.968
-0.105	-0.283	2.126			-0.099	-0.232	2.150			-0.112	0.032	2.140			-0.231	0.137	2.105			-0.309	-0.003	2.213			-0.339	-0.270	2.200			-0.346	-0.508	2.121			-0.336	-0.575	2.106			-0.003	-0.043	2.121			0.030	0.109	1.968
-0.104	-0.282	2.126			-0.099	-0.232	2.149			-0.109	0.034	2.139			-0.230	0.138	2.105			-0.309	-0.003	2.213			-0.339	-0.270	2.200			-0.346	-0.508	2.121			-0.337	-0.575	2.106			-0.002	-0.043	2.121			0.030	0.109	1.967
-0.104	-0.281	2.125			-0.099	-0.231	2.149			-0.107	0.036	2.138			-0.228	0.140	2.105			-0.309	-0.002	2.213			-0.339	-0.270	2.200			-0.346	-0.508	2.120			-0.337	-0.575	2.106			0.000	-0.043	2.120			0.030	0.109	1.966
-0.104	-0.281	2.125			-0.098	-0.230	2.149			-0.108	0.036	2.137			-0.229	0.140	2.105			-0.309	-0.002	2.212			-0.339	-0.269	2.199			-0.346	-0.508	2.120			-0.337	-0.574	2.106			-0.000	-0.043	2.120			0.030	0.109	1.966
-0.104	-0.281	2.125			-0.098	-0.230	2.149			-0.109	0.036	2.137			-0.229	0.140	2.105			-0.309	-0.002	2.212			-0.340	-0.269	2.199			-0.346	-0.508	2.120			-0.338	-0.574	2.106			-0.000	-0.044	2.120			0.031	0.109	1.965
-0.104	-0.280	2.125			-0.099	-0.230	2.149			-0.113	0.039	2.138			-0.232	0.144	2.106			-0.309	-0.002	2.211			-0.340	-0.269	2.199			-0.346	-0.508	2.120			-0.338	-0.574	2.106			-0.002	-0.043	2.120			0.031	0.109	1.965
-0.105	-0.280	2.124			-0.099	-0.229	2.148			-0.117	0.041	2.139			-0.234	0.146	2.106			-0.309	-0.002	2.211			-0.340	-0.269	2.198			-0.347	-0.508	2.120			-0.338	-0.574	2.106			-0.004	-0.042	2.120			0.031	0.109	1.965
-0.107	-0.276	2.124			-0.101	-0.225	2.149			-0.121	0.044	2.141			-0.238	0.151	2.106			-0.309	-0.002	2.211			-0.340	-0.269	2.198			-0.347	-0.507	2.119			-0.338	-0.574	2.105			-0.006	-0.040	2.121			0.032	0.109	1.964
-0.108	-0.272	2.124			-0.103	-0.223	2.149			-0.124	0.047	2.142			-0.241	0.157	2.105			-0.309	-0.002	2.211			-0.340	-0.268	2.198			-0.347	-0.507	2.119			-0.339	-0.573	2.105			-0.008	-0.039	2.122			0.032	0.110	1.963
-0.110	-0.270	2.123			-0.105	-0.220	2.150			-0.150	0.058	2.157			-0.253	0.165	2.110			-0.310	-0.003	2.210			-0.341	-0.268	2.197			-0.347	-0.507	2.119			-0.339	-0.573	2.105			-0.023	-0.032	2.130			0.033	0.110	1.963
-0.111	-0.268	2.123			-0.107	-0.218	2.151			-0.161	0.063	2.163			-0.266	0.176	2.111			-0.312	-0.004	2.210			-0.341	-0.268	2.197			-0.347	-0.507	2.119			-0.339	-0.573	2.105			-0.033	-0.027	2.136			0.033	0.111	1.962
-0.112	-0.266	2.123			-0.109	-0.216	2.152			-0.168	0.066	2.167			-0.271	0.181	2.111			-0.313	-0.005	2.210			-0.341	-0.268	2.197			-0.347	-0.507	2.118			-0.339	-0.573	2.104			-0.041	-0.024	2.140			0.033	0.112	1.962
-0.113	-0.265	2.123			-0.111	-0.215	2.154			-0.177	0.069	2.172			-0.276	0.185	2.111			-0.315	-0.006	2.209			-0.341	-0.267	2.196			-0.347	-0.506	2.118			-0.339	-0.573	2.104			-0.049	-0.020	2.145			0.032	0.113	1.961
-0.114	-0.263	2.123			-0.114	-0.213	2.155			-0.184	0.071	2.176			-0.282	0.189	2.109			-0.316	-0.007	2.209			-0.341	-0.267	2.196			-0.348	-0.506	2.118			-0.339	-0.573	2.104			-0.057	-0.018	2.149			0.032	0.115	1.960
-0.115	-0.263	2.123			-0.116	-0.213	2.157			-0.189	0.072	2.180			-0.286	0.192	2.108			-0.316	-0.008	2.209			-0.341	-0.267	2.196			-0.348	-0.506	2.117			-0.339	-0.573	2.103			-0.063	-0.015	2.152			0.029	0.117	1.959
-0.115	-0.262	2.123			-0.117	-0.212	2.158			-0.180	0.075	2.178			-0.278	0.194	2.100			-0.308	-0.009	2.205			-0.341	-0.267	2.196			-0.348	-0.506	2.117			-0.339	-0.573	2.103			-0.062	-0.013	2.153			0.026	0.120	1.959
-0.116	-0.261	2.123			-0.118	-0.212	2.159			-0.170	0.076	2.176			-0.270	0.195	2.094			-0.299	-0.010	2.201			-0.341	-0.267	2.195			-0.348	-0.505	2.117			-0.339	-0.572	2.102			-0.060	-0.012	2.153			0.023	0.122	1.958
-0.116	-0.260	2.123			-0.117	-0.210	2.161			-0.162	0.077	2.174			-0.255	0.191	2.085			-0.304	-0.016	2.204			-0.341	-0.267	2.195			-0.348	-0.505	2.116			-0.340	-0.572	2.102			-0.056	-0.010	2.153			0.020	0.124	1.958
-0.116	-0.258	2.124			-0.117	-0.209	2.162			-0.156	0.077	2.173			-0.251	0.191	2.082			-0.306	-0.017	2.204			-0.341	-0.266	2.195			-0.348	-0.505	2.116			-0.340	-0.572	2.102			-0.054	-0.009	2.153			0.018	0.125	1.958
-0.116	-0.257	2.124			-0.116	-0.208	2.164			-0.154	0.078	2.174			-0.252	0.194	2.087			-0.306	-0.018	2.205			-0.341	-0.266	2.195			-0.348	-0.505	2.116			-0.340	-0.571	2.101			-0.052	-0.008	2.154			0.016	0.126	1.959
-0.116	-0.256	2.125			-0.116	-0.206	2.165			-0.150	0.078	2.174			-0.270	0.196	2.108			-0.307	-0.019	2.205			-0.341	-0.267	2.194			-0.348	-0.504	2.115			-0.340	-0.571	2.100			-0.050	-0.007	2.154			0.015	0.127	1.959
-0.116	-0.255	2.125			-0.115	-0.205	2.167			-0.147	0.078	2.174			-0.278	0.197	2.117			-0.308	-0.023	2.209			-0.341	-0.267	2.194			-0.348	-0.504	2.115			-0.340	-0.571	2.100			-0.047	-0.006	2.155			0.013	0.127	1.960
-0.115	-0.254	2.126			-0.114	-0.205	2.168			-0.146	0.079	2.175			-0.281	0.197	2.120			-0.309	-0.026	2.211			-0.340	-0.267	2.194			-0.348	-0.504	2.115			-0.340	-0.570	2.099			-0.047	-0.005	2.156			0.012	0.126	1.960
-0.115	-0.253	2.126			-0.112	-0.204	2.170			-0.140	0.075	2.175			-0.283	0.198	2.123			-0.308	-0.027	2.213			-0.340	-0.268	2.194			-0.348	-0.503	2.114			-0.339	-0.570	2.099			-0.042	-0.007	2.156			0.012	0.126	1.961
-0.114	-0.254	2.127			-0.111	-0.205	2.172			-0.139	0.074	2.177			-0.283	0.199	2.124			-0.308	-0.028	2.216			-0.338	-0.268	2.194			-0.348	-0.503	2.114			-0.339	-0.569	2.099			-0.042	-0.007	2.157			0.012	0.124	1.962
-0.112	-0.254	2.129			-0.109	-0.205	2.175			-0.140	0.074	2.180			-0.281	0.200	2.126			-0.307	-0.030	2.219			-0.336	-0.269	2.195			-0.347	-0.502	2.114			-0.339	-0.568	2.099			-0.040	-0.007	2.158			0.014	0.121	1.964
-0.111	-0.255	2.130			-0.107	-0.206	2.177			-0.141	0.074	2.183			-0.276	0.201	2.126			-0.306	-0.033	2.224			-0.333	-0.270	2.196			-0.345	-0.501	2.115			-0.337	-0.567	2.099			-0.038	-0.006	2.158			0.017	0.118	1.965
-0.109	-0.256	2.132			-0.104	-0.207	2.180			-0.141	0.074	2.187			-0.262	0.206	2.115			-0.301	-0.036	2.227			-0.329	-0.272	2.198			-0.343	-0.499	2.117			-0.336	-0.566	2.100			-0.037	-0.005	2.159			0.020	0.115	1.966
-0.107	-0.257	2.135			-0.101	-0.209	2.184			-0.141	0.075	2.193			-0.244	0.211	2.101			-0.297	-0.037	2.231			-0.324	-0.273	2.200			-0.340	-0.498	2.119			-0.333	-0.564	2.102			-0.033	-0.004	2.159			0.031	0.108	1.968
-0.103	-0.260	2.139			-0.097	-0.210	2.189			-0.138	0.077	2.199			-0.219	0.211	2.085			-0.292	-0.039	2.235			-0.319	-0.274	2.203			-0.334	-0.496	2.123			-0.328	-0.562	2.106			-0.028	-0.001	2.161			0.039	0.104	1.970
-0.097	-0.262	2.144			-0.090	-0.212	2.195			-0.130	0.080	2.206			-0.168	0.208	2.067			-0.287	-0.038	2.240			-0.308	-0.272	2.210			-0.328	-0.494	2.129			-0.323	-0.560	2.111			-0.022	0.002	2.163			0.043	0.102	1.970
-0.090	-0.265	2.150			-0.082	-0.214	2.201			-0.121	0.085	2.215			-0.149	0.210	2.063			-0.274	-0.034	2.247			-0.300	-0.271	2.215			-0.318	-0.490	2.138			-0.316	-0.558	2.118			-0.016	0.006	2.166			0.045	0.101	1.970
-0.084	-0.267	2.155			-0.075	-0.216	2.207			-0.112	0.091	2.223			-0.130	0.219	2.065			-0.264	-0.030	2.252			-0.291	-0.270	2.221			-0.310	-0.487	2.145			-0.309	-0.555	2.124			-0.009	0.009	2.169			0.046	0.100	1.970
-0.077	-0.269	2.161			-0.068	-0.216	2.213			-0.105	0.096	2.229			-0.118	0.223	2.065			-0.252	-0.023	2.258			-0.281	-0.270	2.227			-0.299	-0.482	2.154			-0.300	-0.552	2.130			-0.003	0.013	2.172			0.048	0.099	1.971
-0.070	-0.269	2.169			-0.060	-0.216	2.220			-0.099	0.100	2.235			-0.110	0.225	2.065			-0.244	-0.019	2.263			-0.270	-0.269	2.234			-0.290	-0.477	2.162			-0.291	-0.550	2.138			0.009	0.017	2.177			0.050	0.098	1.971
-0.063	-0.269	2.176			-0.053	-0.215	2.228			-0.094	0.103	2.240			-0.102	0.230	2.068			-0.237	-0.015	2.269			-0.259	-0.268	2.241			-0.278	-0.470	2.173			-0.277	-0.545	2.149			0.018	0.019	2.180			0.049	0.102	1.969
-0.057	-0.269	2.184			-0.047	-0.214	2.235			-0.088	0.106	2.244			-0.095	0.234	2.071			-0.230	-0.011	2.275			-0.249	-0.266	2.248			-0.270	-0.467	2.180			-0.264	-0.542	2.158			0.026	0.020	2.184			0.051	0.102	1.970
-0.051	-0.269	2.192			-0.042	-0.213	2.243			-0.085	0.108	2.250			-0.092	0.235	2.074			-0.222	-0.012	2.281			-0.239	-0.265	2.255			-0.260	-0.466	2.187			-0.254	-0.540	2.166			0.051	0.011	2.190			0.053	0.103	1.971
-0.047	-0.269	2.199			-0.037	-0.213	2.249			-0.082	0.110	2.255			-0.089	0.235	2.075			-0.215	-0.013	2.286			-0.231	-0.265	2.261			-0.250	-0.466	2.194			-0.246	-0.539	2.172			0.052	0.012	2.194			0.054	0.103	1.972
-0.043	-0.270	2.206			-0.032	-0.213	2.255			-0.079	0.111	2.260			-0.086	0.235	2.077			-0.209	-0.015	2.292			-0.223	-0.268	2.266			-0.239	-0.468	2.201			-0.231	-0.539	2.185			0.054	0.014	2.198			0.063	0.103	1.980
-0.038	-0.270	2.211			-0.028	-0.213	2.261			-0.071	0.107	2.263			-0.044	0.242	2.130			-0.201	-0.020	2.295			-0.215	-0.271	2.271			-0.229	-0.471	2.206			-0.223	-0.541	2.191			0.075	0.005	2.201			0.065	0.103	1.983
-0.035	-0.270	2.216			-0.024	-0.213	2.265			-0.064	0.104	2.265			-0.028	0.242	2.148			-0.187	-0.006	2.304			-0.205	-0.265	2.277			-0.217	-0.465	2.218			-0.215	-0.535	2.199			0.086	0.001	2.203			0.067	0.103	1.986
-0.032	-0.270	2.220			-0.021	-0.213	2.268			-0.059	0.101	2.267			-0.021	0.241	2.155			-0.182	-0.003	2.308			-0.199	-0.264	2.282			-0.209	-0.461	2.225			-0.210	-0.529	2.205			0.092	0.001	2.205			0.070	0.103	1.991
-0.029	-0.270	2.223			-0.018	-0.213	2.271			-0.055	0.099	2.268			-0.015	0.239	2.163			-0.177	0.000	2.311			-0.194	-0.262	2.286			-0.204	-0.457	2.230			-0.205	-0.525	2.210			0.097	-0.000	2.206			0.073	0.103	1.995
-0.027	-0.270	2.226			-0.016	-0.213	2.274			-0.052	0.094	2.268			-0.010	0.237	2.168			-0.174	0.002	2.314			-0.190	-0.261	2.289			-0.199	-0.462	2.233			-0.203	-0.525	2.211			0.101	-0.000	2.207			0.077	0.104	1.998
-0.025	-0.270	2.228			-0.014	-0.213	2.276			-0.050	0.091	2.269			-0.006	0.236	2.174			-0.171	0.004	2.317			-0.186	-0.260	2.292			-0.196	-0.459	2.238			-0.200	-0.522	2.215			0.104	-0.000	2.208			0.079	0.104	2.001
-0.023	-0.270	2.231			-0.012	-0.213	2.278			-0.047	0.089	2.269			-0.003	0.235	2.179			-0.168	0.006	2.319			-0.183	-0.259	2.295			-0.194	-0.456	2.242			-0.198	-0.520	2.218			0.107	-0.000	2.209			0.081	0.104	2.003
-0.022	-0.269	2.232			-0.010	-0.212	2.280			-0.045	0.086	2.269			-0.002	0.234	2.184			-0.165	0.008	2.321			-0.181	-0.257	2.298			-0.194	-0.454	2.246			-0.198	-0.517	2.222			0.110	-0.001	2.210			0.082	0.104	2.004
-0.020	-0.269	2.234			-0.009	-0.212	2.281			-0.044	0.085	2.269			-0.000	0.234	2.188			-0.163	0.010	2.322			-0.180	-0.256	2.301			-0.194	-0.452	2.249			-0.199	-0.516	2.225			0.113	-0.001	2.210			0.083	0.104	2.006
-0.020	-0.268	2.234			-0.009	-0.212	2.281			-0.044	0.083	2.269			0.001	0.233	2.192			-0.162	0.012	2.322			-0.180	-0.253	2.303			-0.199	-0.451	2.250			-0.202	-0.514	2.228			0.114	-0.002	2.210			0.084	0.104	2.007
-0.024	-0.270	2.233			-0.013	-0.215	2.279			-0.047	0.079	2.267			0.003	0.233	2.194			-0.164	0.013	2.319			-0.190	-0.253	2.301			-0.205	-0.451	2.251			-0.209	-0.514	2.230			0.111	-0.009	2.208			0.085	0.103	2.009
-0.027	-0.271	2.231			-0.016	-0.216	2.277			-0.049	0.077	2.266			0.004	0.232	2.197			-0.167	0.014	2.316			-0.200	-0.252	2.301			-0.215	-0.452	2.250			-0.219	-0.515	2.230			0.109	-0.013	2.207			0.084	0.102	2.010
-0.032	-0.273	2.228			-0.021	-0.219	2.274			-0.053	0.073	2.263			0.004	0.231	2.199			-0.174	0.012	2.312			-0.209	-0.253	2.299			-0.228	-0.453	2.248			-0.234	-0.519	2.227			0.106	-0.018	2.206			0.083	0.101	2.011
-0.036	-0.275	2.224			-0.026	-0.221	2.270			-0.058	0.069	2.258			0.005	0.230	2.200			-0.179	0.011	2.308			-0.218	-0.254	2.298			-0.241	-0.455	2.245			-0.246	-0.522	2.226			0.103	-0.023	2.205			0.082	0.100	2.012
-0.040	-0.276	2.221			-0.030	-0.224	2.267			-0.061	0.065	2.255			0.005	0.229	2.202			-0.184	0.011	2.305			-0.228	-0.254	2.296			-0.254	-0.458	2.241			-0.257	-0.525	2.223			0.100	-0.026	2.204			0.080	0.099	2.012
-0.046	-0.279	2.217			-0.039	-0.227	2.263			-0.100	0.074	2.267			0.005	0.229	2.203			-0.189	0.011	2.301			-0.238	-0.254	2.293			-0.270	-0.462	2.236			-0.269	-0.528	2.219			0.095	-0.030	2.203			0.078	0.097	2.012
-0.053	-0.283	2.212			-0.046	-0.230	2.260			-0.114	0.077	2.271			0.004	0.229	2.205			-0.194	0.011	2.297			-0.247	-0.253	2.290			-0.286	-0.465	2.232			-0.283	-0.530	2.214			0.075	-0.039	2.200			0.075	0.096	2.012
-0.057	-0.284	2.209			-0.051	-0.232	2.258			-0.121	0.081	2.272			0.003	0.230	2.205			-0.219	-0.001	2.293			-0.260	-0.255	2.287			-0.298	-0.466	2.227			-0.294	-0.532	2.209			0.053	-0.037	2.196			0.073	0.094	2.012
-0.061	-0.286	2.206			-0.054	-0.232	2.256			-0.123	0.076	2.263			0.002	0.230	2.204			-0.229	-0.004	2.290			-0.269	-0.256	2.284			-0.310	-0.468	2.222			-0.306	-0.535	2.204			0.042	-0.036	2.194			0.070	0.093	2.011
-0.064	-0.289	2.202			-0.057	-0.234	2.252			-0.126	0.074	2.258			0.001	0.230	2.203			-0.237	-0.009	2.287			-0.278	-0.256	2.280			-0.319	-0.469	2.218			-0.316	-0.536	2.198			0.017	-0.030	2.189			0.066	0.092	2.010
-0.066	-0.291	2.199			-0.060	-0.236	2.250			-0.133	0.075	2.258			-0.073	0.194	2.138			-0.245	-0.012	2.284			-0.285	-0.257	2.277			-0.327	-0.469	2.214			-0.325	-0.536	2.194			0.005	-0.026	2.186			0.058	0.092	2.007
-0.069	-0.293	2.196			-0.063	-0.238	2.247			-0.133	0.068	2.245			-0.106	0.169	2.094			-0.249	-0.014	2.281			-0.291	-0.257	2.274			-0.335	-0.468	2.208			-0.332	-0.537	2.190			0.011	-0.032	2.186			0.052	0.091	2.004
-0.072	-0.294	2.193			-0.066	-0.239	2.243			-0.135	0.064	2.238			-0.118	0.159	2.079			-0.264	-0.022	2.281			-0.296	-0.258	2.271			-0.342	-0.467	2.203			-0.337	-0.537	2.185			0.015	-0.037	2.185			0.047	0.091	2.002
-0.074	-0.295	2.190			-0.069	-0.239	2.241			-0.137	0.061	2.234			-0.126	0.155	2.072			-0.273	-0.027	2.281			-0.300	-0.258	2.269			-0.347	-0.467	2.199			-0.342	-0.537	2.181			0.018	-0.040	2.185			0.042	0.091	1.999
-0.076	-0.295	2.188			-0.072	-0.240	2.238			-0.139	0.059	2.230			-0.132	0.152	2.067			-0.279	-0.030	2.280			-0.305	-0.258	2.265			-0.351	-0.466	2.195			-0.346	-0.537	2.176			0.020	-0.036	2.186			0.037	0.091	1.997
-0.080	-0.291	2.184			-0.074	-0.238	2.234			-0.141	0.057	2.226			-0.139	0.149	2.063			-0.284	-0.033	2.280			-0.308	-0.258	2.263			-0.354	-0.465	2.191			-0.349	-0.537	2.171			-0.007	-0.027	2.176			0.033	0.092	1.994
-0.084	-0.288	2.181			-0.076	-0.236	2.231			-0.144	0.057	2.225			-0.169	0.153	2.064			-0.288	-0.035	2.280			-0.311	-0.259	2.260			-0.356	-0.465	2.187			-0.351	-0.537	2.166			-0.019	-0.023	2.172			0.029	0.092	1.992
-0.087	-0.285	2.179			-0.079	-0.234	2.229			-0.147	0.057	2.224			-0.227	0.179	2.083			-0.292	-0.038	2.278			-0.314	-0.260	2.256			-0.358	-0.464	2.182			-0.352	-0.536	2.162			-0.026	-0.021	2.169			0.026	0.092	1.990
-0.090	-0.283	2.177			-0.082	-0.232	2.227			-0.150	0.057	2.223			-0.248	0.187	2.089			-0.296	-0.041	2.277			-0.316	-0.262	2.251			-0.358	-0.464	2.178			-0.353	-0.536	2.158			-0.031	-0.019	2.167			0.023	0.092	1.988
-0.092	-0.282	2.175			-0.084	-0.231	2.225			-0.156	0.060	2.223			-0.261	0.191	2.091			-0.299	-0.043	2.276			-0.317	-0.264	2.247			-0.357	-0.465	2.173			-0.353	-0.536	2.153			-0.035	-0.018	2.165			0.021	0.093	1.987
-0.094	-0.281	2.173			-0.086	-0.230	2.223			-0.160	0.061	2.222			-0.270	0.193	2.092			-0.301	-0.045	2.275			-0.318	-0.267	2.242			-0.355	-0.467	2.169			-0.352	-0.537	2.149			-0.038	-0.017	2.164			0.019	0.093	1.985
-0.095	-0.280	2.171			-0.087	-0.229	2.221			-0.162	0.062	2.221			-0.278	0.194	2.092			-0.303	-0.047	2.274			-0.318	-0.270	2.238			-0.353	-0.468	2.165			-0.351	-0.537	2.146			-0.041	-0.016	2.162			0.017	0.093	1.984
-0.097	-0.279	2.170			-0.089	-0.228	2.219			-0.168	0.062	2.221			-0.284	0.196	2.092			-0.305	-0.049	2.273			-0.318	-0.273	2.235			-0.350	-0.470	2.161			-0.348	-0.537	2.143			-0.044	-0.015	2.161			0.016	0.093	1.982
-0.098	-0.279	2.168			-0.090	-0.228	2.218			-0.173	0.062	2.221			-0.289	0.197	2.092			-0.307	-0.050	2.272			-0.317	-0.275	2.232			-0.347	-0.471	2.159			-0.345	-0.538	2.140			-0.046	-0.015	2.160			0.014	0.094	1.980
-0.099	-0.278	2.167			-0.092	-0.227	2.216			-0.177	0.062	2.221			-0.293	0.198	2.092			-0.309	-0.051	2.271			-0.317	-0.277	2.229			-0.343	-0.472	2.157			-0.342	-0.538	2.139			-0.048	-0.014	2.158			0.013	0.094	1.978
-0.100	-0.278	2.165			-0.093	-0.227	2.215			-0.180	0.062	2.220			-0.296	0.199	2.092			-0.310	-0.052	2.270			-0.316	-0.280	2.227			-0.338	-0.475	2.155			-0.338	-0.539	2.137			-0.049	-0.013	2.157			0.012	0.094	1.976
-0.101	-0.278	2.164			-0.094	-0.226	2.213			-0.160	0.061	2.206			-0.297	0.200	2.093			-0.311	-0.053	2.269			-0.315	-0.284	2.224			-0.333	-0.478	2.154			-0.334	-0.542	2.136			-0.051	-0.013	2.155			0.011	0.095	1.974
-0.102	-0.277	2.163			-0.094	-0.226	2.211			-0.160	0.061	2.203			-0.298	0.201	2.093			-0.312	-0.054	2.268			-0.315	-0.286	2.222			-0.327	-0.483	2.153			-0.331	-0.545	2.134			-0.052	-0.012	2.154			0.010	0.095	1.972
-0.103	-0.277	2.161			-0.095	-0.226	2.210			-0.161	0.061	2.202			-0.298	0.202	2.094			-0.313	-0.055	2.267			-0.314	-0.287	2.220			-0.323	-0.487	2.152			-0.329	-0.547	2.133			-0.053	-0.012	2.152			0.010	0.095	1.971
-0.103	-0.277	2.160			-0.095	-0.225	2.208			-0.161	0.062	2.201			-0.297	0.202	2.094			-0.314	-0.055	2.266			-0.313	-0.289	2.219			-0.321	-0.487	2.152			-0.327	-0.548	2.133			-0.053	-0.011	2.151			0.009	0.096	1.969
-0.104	-0.276	2.159			-0.096	-0.225	2.207			-0.162	0.062	2.200			-0.297	0.202	2.095			-0.314	-0.056	2.265			-0.313	-0.290	2.217			-0.320	-0.488	2.151			-0.325	-0.548	2.132			-0.053	-0.011	2.149			0.008	0.096	1.968
-0.105	-0.276	2.158			-0.096	-0.225	2.206			-0.163	0.062	2.199			-0.296	0.202	2.096			-0.315	-0.056	2.263			-0.312	-0.291	2.216			-0.319	-0.488	2.150			-0.323	-0.549	2.132			-0.053	-0.011	2.148			0.008	0.096	1.966
-0.105	-0.276	2.157			-0.096	-0.224	2.205			-0.163	0.062	2.198			-0.295	0.202	2.096			-0.315	-0.057	2.263			-0.312	-0.292	2.215			-0.318	-0.489	2.149			-0.322	-0.550	2.131			-0.053	-0.011	2.146			0.007	0.097	1.965
-0.105	-0.276	2.156			-0.096	-0.224	2.203			-0.163	0.063	2.198			-0.294	0.201	2.097			-0.316	-0.057	2.262			-0.311	-0.293	2.214			-0.318	-0.490	2.148			-0.321	-0.550	2.131			-0.052	-0.011	2.145			0.007	0.097	1.964
-0.106	-0.275	2.155			-0.097	-0.224	2.202			-0.164	0.063	2.197			-0.293	0.200	2.098			-0.316	-0.057	2.261			-0.311	-0.294	2.213			-0.317	-0.492	2.147			-0.320	-0.553	2.130			-0.052	-0.011	2.143			0.006	0.097	1.963
-0.106	-0.275	2.154			-0.097	-0.223	2.202			-0.168	0.062	2.198			-0.293	0.198	2.099			-0.318	-0.058	2.260			-0.310	-0.295	2.212			-0.316	-0.493	2.146			-0.319	-0.554	2.129			-0.052	-0.011	2.142			0.006	0.098	1.962
-0.106	-0.274	2.153			-0.097	-0.223	2.201			-0.169	0.062	2.198			-0.294	0.197	2.101			-0.318	-0.059	2.260			-0.310	-0.296	2.211			-0.316	-0.494	2.145			-0.319	-0.556	2.128			-0.051	-0.011	2.141			0.006	0.098	1.961
-0.104	-0.275	2.151			-0.094	-0.225	2.198			-0.147	0.056	2.186			-0.293	0.195	2.102			-0.304	-0.064	2.250			-0.310	-0.296	2.211			-0.316	-0.495	2.144			-0.318	-0.557	2.127			-0.050	-0.011	2.140			0.005	0.098	1.960
-0.104	-0.276	2.150			-0.093	-0.225	2.196			-0.137	0.054	2.180			-0.292	0.194	2.104			-0.303	-0.045	2.250			-0.309	-0.293	2.210			-0.316	-0.496	2.143			-0.318	-0.558	2.126			-0.049	-0.012	2.139			0.005	0.098	1.959
-0.103	-0.276	2.149			-0.091	-0.226	2.194			-0.135	0.054	2.180			-0.290	0.193	2.105			-0.302	-0.045	2.249			-0.309	-0.293	2.210			-0.315	-0.497	2.142			-0.317	-0.558	2.125			-0.048	-0.012	2.138			0.005	0.099	1.958
-0.103	-0.275	2.148			-0.091	-0.225	2.193			-0.150	0.054	2.189			-0.288	0.192	2.107			-0.302	-0.044	2.248			-0.308	-0.294	2.209			-0.315	-0.498	2.141			-0.317	-0.559	2.124			-0.047	-0.012	2.137			0.005	0.099	1.957
-0.103	-0.275	2.147			-0.092	-0.225	2.193			-0.153	0.055	2.191			-0.285	0.191	2.108			-0.302	-0.044	2.247			-0.308	-0.294	2.208			-0.315	-0.498	2.140			-0.317	-0.560	2.123			-0.046	-0.012	2.136			0.005	0.099	1.957
-0.103	-0.275	2.147			-0.092	-0.225	2.192			-0.154	0.055	2.192			-0.283	0.190	2.110			-0.302	-0.044	2.247			-0.308	-0.294	2.208			-0.315	-0.499	2.140			-0.316	-0.560	2.123			-0.045	-0.013	2.135			0.006	0.099	1.956
-0.103	-0.275	2.146			-0.092	-0.225	2.191			-0.155	0.056	2.193			-0.277	0.189	2.114			-0.302	-0.044	2.246			-0.308	-0.294	2.207			-0.315	-0.499	2.139			-0.316	-0.560	2.122			-0.044	-0.012	2.135			0.006	0.099	1.956
-0.103	-0.275	2.146			-0.092	-0.225	2.191			-0.156	0.057	2.193			-0.272	0.188	2.117			-0.302	-0.044	2.245			-0.308	-0.295	2.207			-0.315	-0.500	2.138			-0.316	-0.561	2.122			-0.043	-0.012	2.135			0.007	0.099	1.955
-0.103	-0.275	2.145			-0.092	-0.225	2.191			-0.148	0.054	2.189			-0.266	0.188	2.121			-0.300	-0.043	2.244			-0.307	-0.295	2.207			-0.315	-0.500	2.138			-0.316	-0.561	2.121			-0.035	-0.013	2.131			0.009	0.101	1.953
-0.101	-0.275	2.145			-0.090	-0.225	2.190			-0.142	0.053	2.186			-0.263	0.187	2.123			-0.297	-0.044	2.243			-0.307	-0.295	2.207			-0.315	-0.500	2.137			-0.315	-0.562	2.121			-0.029	-0.014	2.129			0.011	0.102	1.951
-0.100	-0.276	2.144			-0.088	-0.226	2.189			-0.137	0.051	2.183			-0.245	0.182	2.124			-0.295	-0.044	2.241			-0.306	-0.295	2.207			-0.315	-0.501	2.137			-0.315	-0.562	2.120			-0.022	-0.015	2.126			0.013	0.103	1.950
-0.098	-0.277	2.144			-0.087	-0.227	2.189			-0.131	0.050	2.181			-0.213	0.181	2.120			-0.293	-0.045	2.240			-0.306	-0.294	2.207			-0.315	-0.501	2.137			-0.315	-0.562	2.120			-0.016	-0.015	2.123			0.015	0.105	1.948
-0.096	-0.279	2.144			-0.084	-0.228	2.188			-0.127	0.050	2.179			-0.199	0.179	2.117			-0.290	-0.045	2.238			-0.305	-0.294	2.207			-0.315	-0.501	2.138			-0.314	-0.562	2.121			-0.011	-0.016	2.121			0.016	0.106	1.947
-0.093	-0.281	2.143			-0.083	-0.229	2.187			-0.122	0.049	2.177			-0.185	0.177	2.112			-0.272	-0.027	2.229			-0.302	-0.287	2.208			-0.315	-0.501	2.138			-0.313	-0.563	2.124			-0.005	-0.016	2.119			0.018	0.107	1.945
-0.092	-0.282	2.143			-0.081	-0.230	2.187			-0.118	0.048	2.175			-0.177	0.175	2.109			-0.264	-0.018	2.224			-0.300	-0.281	2.209			-0.314	-0.501	2.139			-0.312	-0.563	2.126			-0.000	-0.017	2.117			0.020	0.109	1.944
-0.090	-0.283	2.143			-0.080	-0.230	2.186			-0.115	0.048	2.173			-0.170	0.174	2.108			-0.258	-0.012	2.222			-0.298	-0.277	2.210			-0.314	-0.501	2.140			-0.311	-0.563	2.128			0.004	-0.017	2.115			0.021	0.110	1.944
-0.089	-0.284	2.143			-0.079	-0.231	2.186			-0.111	0.048	2.172			-0.166	0.173	2.106			-0.254	-0.009	2.220			-0.297	-0.274	2.210			-0.313	-0.501	2.142			-0.311	-0.563	2.130			0.008	-0.017	2.114			0.022	0.111	1.943
-0.088	-0.285	2.143			-0.077	-0.232	2.186			-0.108	0.047	2.171			-0.162	0.173	2.106			-0.251	-0.006	2.218			-0.296	-0.272	2.211			-0.313	-0.501	2.143			-0.310	-0.564	2.132			0.012	-0.018	2.112			0.023	0.112	1.942
-0.087	-0.285	2.143			-0.076	-0.232	2.185			-0.105	0.047	2.169			-0.155	0.172	2.103			-0.250	-0.004	2.217			-0.295	-0.271	2.211			-0.312	-0.501	2.144			-0.309	-0.564	2.134			0.016	-0.018	2.111			0.024	0.113	1.942
-0.086	-0.286	2.143			-0.075	-0.233	2.185			-0.103	0.046	2.168			-0.149	0.171	2.100			-0.248	-0.003	2.216			-0.294	-0.270	2.212			-0.312	-0.501	2.145			-0.309	-0.564	2.135			0.019	-0.018	2.110			0.025	0.115	1.942
-0.085	-0.286	2.143			-0.074	-0.233	2.184			-0.100	0.046	2.167			-0.145	0.170	2.099			-0.247	-0.002	2.215			-0.294	-0.269	2.212			-0.311	-0.501	2.147			-0.308	-0.564	2.137			0.022	-0.019	2.109			0.026	0.116	1.942
-0.084	-0.287	2.143			-0.073	-0.234	2.184			-0.098	0.045	2.167			-0.142	0.170	2.098			-0.245	-0.001	2.215			-0.293	-0.269	2.213			-0.311	-0.501	2.149			-0.307	-0.564	2.138			0.025	-0.019	2.108			0.026	0.117	1.942
-0.082	-0.288	2.143			-0.072	-0.234	2.183			-0.095	0.045	2.166			-0.139	0.169	2.098			-0.244	-0.000	2.214			-0.292	-0.268	2.214			-0.310	-0.501	2.150			-0.307	-0.564	2.139			0.028	-0.020	2.106			0.028	0.118	1.942
-0.081	-0.288	2.143			-0.070	-0.235	2.183			-0.091	0.043	2.164			-0.136	0.168	2.097			-0.241	-0.000	2.213			-0.292	-0.268	2.215			-0.310	-0.501	2.152			-0.306	-0.564	2.140			0.032	-0.021	2.105			0.029	0.119	1.943
-0.079	-0.289	2.144			-0.069	-0.236	2.182			-0.087	0.042	2.163			-0.133	0.167	2.096			-0.238	-0.001	2.212			-0.291	-0.267	2.215			-0.309	-0.501	2.153			-0.306	-0.565	2.141			0.036	-0.022	2.104			0.029	0.120	1.944
-0.078	-0.290	2.144			-0.067	-0.236	2.182			-0.084	0.041	2.162			-0.131	0.167	2.096			-0.236	-0.001	2.211			-0.291	-0.267	2.216			-0.309	-0.501	2.155			-0.306	-0.565	2.143			0.039	-0.023	2.103			0.030	0.121	1.945
-0.076	-0.291	2.144			-0.066	-0.237	2.181			-0.081	0.040	2.161			-0.128	0.166	2.095			-0.231	-0.003	2.209			-0.290	-0.267	2.217			-0.308	-0.502	2.156			-0.305	-0.565	2.144			0.042	-0.023	2.102			0.031	0.122	1.946
-0.074	-0.293	2.145			-0.064	-0.238	2.181			-0.079	0.040	2.161			-0.126	0.166	2.094			-0.227	-0.005	2.207			-0.289	-0.267	2.218			-0.308	-0.502	2.157			-0.305	-0.565	2.145			0.045	-0.024	2.101			0.032	0.123	1.947
-0.073	-0.294	2.145			-0.063	-0.239	2.180			-0.077	0.039	2.160			-0.123	0.165	2.094			-0.224	-0.005	2.206			-0.288	-0.267	2.219			-0.307	-0.502	2.159			-0.304	-0.566	2.147			0.047	-0.025	2.101			0.033	0.124	1.948
-0.071	-0.295	2.146			-0.061	-0.241	2.179			-0.075	0.039	2.159			-0.121	0.165	2.093			-0.221	-0.007	2.205			-0.288	-0.267	2.220			-0.307	-0.502	2.160			-0.304	-0.566	2.148			0.050	-0.025	2.100			0.033	0.125	1.949
-0.070	-0.297	2.146			-0.060	-0.242	2.179			-0.073	0.038	2.159			-0.119	0.165	2.093			-0.218	-0.008	2.204			-0.287	-0.267	2.220			-0.306	-0.502	2.161			-0.303	-0.566	2.149			0.052	-0.026	2.099			0.034	0.126	1.950
-0.068	-0.298	2.146			-0.059	-0.243	2.179			-0.071	0.038	2.159			-0.071	0.147	2.068			-0.216	-0.009	2.203			-0.286	-0.267	2.221			-0.306	-0.502	2.162			-0.303	-0.566	2.150			0.054	-0.026	2.099			0.035	0.126	1.951
-0.067	-0.299	2.147			-0.058	-0.244	2.178			-0.069	0.037	2.158			-0.027	0.137	2.053			-0.214	-0.010	2.202			-0.286	-0.267	2.221			-0.306	-0.502	2.163			-0.302	-0.566	2.151			0.056	-0.027	2.098			0.036	0.127	1.952
-0.066	-0.301	2.147			-0.057	-0.245	2.178			-0.068	0.037	2.158			-0.011	0.134	2.047			-0.212	-0.010	2.202			-0.285	-0.267	2.222			-0.305	-0.502	2.164			-0.302	-0.567	2.152			0.058	-0.027	2.098			0.037	0.128	1.953
-0.065	-0.302	2.147			-0.056	-0.246	2.177			-0.066	0.036	2.158			-0.001	0.132	2.044			-0.210	-0.011	2.201			-0.285	-0.267	2.223			-0.305	-0.503	2.165			-0.301	-0.567	2.153			0.060	-0.027	2.098			0.037	0.128	1.954
-0.064	-0.303	2.148			-0.055	-0.247	2.177			-0.065	0.037	2.158			0.004	0.131	2.042			-0.222	-0.010	2.212			-0.284	-0.267	2.223			-0.304	-0.503	2.166			-0.301	-0.567	2.154			0.031	-0.013	2.127			0.022	0.102	1.950
-0.064	-0.304	2.148			-0.055	-0.247	2.177			-0.064	0.037	2.159			0.009	0.130	2.040			-0.223	-0.010	2.213			-0.284	-0.267	2.224			-0.304	-0.503	2.166			-0.301	-0.567	2.155			0.029	-0.012	2.130			0.026	0.103	1.955
-0.063	-0.304	2.148			-0.054	-0.248	2.177			-0.063	0.037	2.159			0.013	0.129	2.039			-0.224	-0.009	2.215			-0.284	-0.267	2.224			-0.303	-0.503	2.167			-0.300	-0.567	2.155			0.028	-0.011	2.133			0.029	0.103	1.958
-0.063	-0.305	2.149			-0.054	-0.248	2.177			-0.062	0.037	2.159			0.015	0.129	2.038			-0.225	-0.008	2.216			-0.283	-0.267	2.224			-0.303	-0.503	2.168			-0.300	-0.568	2.156			0.026	-0.011	2.136			0.032	0.104	1.961
-0.062	-0.305	2.149			-0.053	-0.248	2.177			-0.061	0.037	2.159			0.017	0.128	2.038			-0.225	-0.007	2.218			-0.283	-0.266	2.225			-0.303	-0.503	2.168			-0.299	-0.568	2.156			0.025	-0.010	2.138			0.034	0.104	1.963
-0.062	-0.306	2.149			-0.053	-0.249	2.177			-0.061	0.037	2.159			0.018	0.128	2.038			-0.226	-0.006	2.219			-0.283	-0.266	2.225			-0.302	-0.503	2.168			-0.299	-0.568	2.157			0.024	-0.010	2.140			0.036	0.105	1.964
-0.062	-0.306	2.150			-0.053	-0.249	2.176			-0.061	0.038	2.160			0.019	0.128	2.038			-0.246	-0.018	2.235			-0.283	-0.274	2.227			-0.302	-0.504	2.169			-0.298	-0.568	2.157			0.021	-0.009	2.144			0.036	0.105	1.966
-0.061	-0.306	2.150			-0.053	-0.250	2.176			-0.060	0.039	2.161			0.020	0.128	2.038			-0.242	-0.019	2.232			-0.283	-0.274	2.227			-0.302	-0.504	2.169			-0.298	-0.568	2.157			0.020	-0.008	2.146			0.037	0.105	1.967
-0.061	-0.307	2.151			-0.052	-0.250	2.177			-0.060	0.039	2.161			0.020	0.127	2.038			-0.240	-0.019	2.230			-0.283	-0.275	2.227			-0.301	-0.504	2.169			-0.298	-0.569	2.158			0.019	-0.008	2.147			0.038	0.106	1.969
-0.060	-0.308	2.151			-0.052	-0.251	2.177			-0.059	0.039	2.162			0.021	0.127	2.039			-0.238	-0.019	2.229			-0.282	-0.275	2.228			-0.301	-0.504	2.170			-0.298	-0.569	2.158			0.018	-0.008	2.149			0.038	0.106	1.970
-0.060	-0.308	2.152			-0.052	-0.251	2.177			-0.059	0.039	2.162			0.021	0.127	2.039			-0.236	-0.020	2.228			-0.282	-0.275	2.228			-0.301	-0.504	2.170			-0.297	-0.569	2.159			0.017	-0.007	2.150			0.039	0.106	1.971
-0.060	-0.309	2.152			-0.052	-0.252	2.177			-0.058	0.039	2.162			0.021	0.126	2.039			-0.235	-0.020	2.227			-0.282	-0.275	2.228			-0.301	-0.504	2.170			-0.297	-0.569	2.159			0.016	-0.007	2.151			0.040	0.106	1.972
-0.059	-0.310	2.152			-0.051	-0.252	2.177			-0.058	0.039	2.162			0.020	0.126	2.040			-0.236	-0.020	2.227			-0.282	-0.276	2.228			-0.301	-0.504	2.171			-0.297	-0.569	2.159			0.015	-0.007	2.152			0.041	0.106	1.973
-0.059	-0.310	2.153			-0.051	-0.253	2.177			-0.058	0.039	2.163			0.019	0.125	2.040			-0.236	-0.021	2.227			-0.282	-0.276	2.229			-0.300	-0.504	2.171			-0.297	-0.569	2.159			0.026	-0.009	2.166			0.041	0.106	1.973
-0.059	-0.310	2.153			-0.051	-0.253	2.177			-0.057	0.039	2.163			0.017	0.125	2.041			-0.236	-0.021	2.228			-0.282	-0.277	2.229			-0.300	-0.504	2.171			-0.297	-0.569	2.160			0.029	-0.009	2.171			0.042	0.106	1.974
-0.058	-0.311	2.153			-0.051	-0.253	2.177			-0.057	0.039	2.163			0.016	0.125	2.041			-0.236	-0.021	2.228			-0.282	-0.277	2.229			-0.300	-0.504	2.171			-0.296	-0.569	2.160			0.032	-0.009	2.174			0.042	0.106	1.975
-0.058	-0.311	2.153			-0.051	-0.253	2.177			-0.057	0.039	2.163			0.013	0.124	2.042			-0.237	-0.021	2.228			-0.282	-0.277	2.229			-0.300	-0.504	2.172			-0.296	-0.569	2.160			0.033	-0.010	2.177			0.043	0.106	1.975
-0.058	-0.311	2.154			-0.051	-0.254	2.177			-0.057	0.039	2.163			0.011	0.124	2.042			-0.237	-0.022	2.228			-0.282	-0.278	2.230			-0.300	-0.504	2.172			-0.296	-0.569	2.160			0.034	-0.010	2.180			0.043	0.106	1.976
-0.058	-0.311	2.154			-0.052	-0.254	2.177			-0.057	0.039	2.163			0.009	0.124	2.042			-0.237	-0.022	2.228			-0.282	-0.278	2.230			-0.300	-0.504	2.172			-0.296	-0.569	2.161			0.035	-0.010	2.182			0.043	0.106	1.976
-0.058	-0.311	2.154			-0.052	-0.254	2.177			-0.057	0.039	2.164			0.007	0.124	2.043			-0.237	-0.022	2.228			-0.282	-0.278	2.230			-0.300	-0.504	2.172			-0.296	-0.569	2.161			0.036	-0.010	2.184			0.044	0.106	1.977
-0.058	-0.311	2.155			-0.052	-0.254	2.178			-0.058	0.038	2.164			0.005	0.123	2.043			-0.237	-0.022	2.228			-0.282	-0.278	2.230			-0.300	-0.504	2.172			-0.296	-0.569	2.161			0.037	-0.010	2.185			0.044	0.106	1.977
-0.057	-0.311	2.155			-0.052	-0.254	2.178			-0.058	0.038	2.164			0.003	0.123	2.043			-0.238	-0.022	2.228			-0.282	-0.279	2.230			-0.300	-0.505	2.173			-0.296	-0.570	2.161			0.038	-0.011	2.187			0.044	0.106	1.977
-0.057	-0.310	2.155			-0.052	-0.254	2.178			-0.058	0.038	2.164			-0.000	0.123	2.044			-0.239	-0.022	2.228			-0.282	-0.279	2.231			-0.300	-0.505	2.173			-0.296	-0.570	2.161			0.038	-0.011	2.188			0.044	0.106	1.978
-0.058	-0.310	2.155			-0.053	-0.253	2.178			-0.059	0.038	2.164			-0.003	0.123	2.045			-0.239	-0.022	2.228			-0.283	-0.279	2.231			-0.300	-0.505	2.173			-0.296	-0.570	2.162			0.039	-0.011	2.190			0.045	0.106	1.978
-0.058	-0.309	2.156			-0.053	-0.253	2.178			-0.059	0.038	2.164			-0.006	0.123	2.045			-0.240	-0.022	2.229			-0.283	-0.280	2.231			-0.300	-0.505	2.173			-0.296	-0.570	2.162			0.039	-0.011	2.191			0.045	0.105	1.978
-0.058	-0.308	2.156			-0.054	-0.252	2.178			-0.059	0.038	2.164			-0.009	0.123	2.045			-0.241	-0.022	2.229			-0.283	-0.280	2.231			-0.300	-0.505	2.173			-0.296	-0.570	2.162			0.040	-0.011	2.192			0.045	0.105	1.978
-0.058	-0.308	2.156			-0.054	-0.252	2.177			-0.060	0.038	2.164			-0.011	0.123	2.046			-0.241	-0.022	2.229			-0.284	-0.280	2.232			-0.300	-0.505	2.173			-0.296	-0.570	2.162			0.040	-0.011	2.193			0.045	0.105	1.979
-0.058	-0.307	2.156			-0.054	-0.251	2.177			-0.060	0.037	2.164			-0.013	0.123	2.046			-0.242	-0.022	2.229			-0.284	-0.281	2.232			-0.300	-0.505	2.174			-0.296	-0.570	2.162			0.041	-0.011	2.194			0.045	0.105	1.979
-0.058	-0.307	2.157			-0.055	-0.251	2.177			-0.061	0.037	2.164			-0.014	0.122	2.046			-0.242	-0.022	2.229			-0.284	-0.281	2.232			-0.300	-0.505	2.174			-0.296	-0.570	2.162			0.041	-0.011	2.195			0.045	0.105	1.979
-0.059	-0.306	2.157			-0.055	-0.251	2.177			-0.061	0.037	2.164			-0.015	0.122	2.046			-0.242	-0.023	2.227			-0.284	-0.281	2.232			-0.300	-0.505	2.174			-0.296	-0.570	2.162			0.041	-0.011	2.196			0.046	0.105	1.979
-0.059	-0.306	2.157			-0.056	-0.250	2.177			-0.062	0.037	2.164			-0.017	0.122	2.047			-0.242	-0.023	2.227			-0.285	-0.281	2.232			-0.301	-0.505	2.174			-0.296	-0.570	2.162			0.042	-0.011	2.196			0.046	0.105	1.979
-0.059	-0.306	2.157			-0.056	-0.250	2.177			-0.062	0.037	2.164			-0.018	0.122	2.047			-0.242	-0.023	2.227			-0.285	-0.281	2.232			-0.301	-0.505	2.174			-0.296	-0.570	2.162			0.042	-0.011	2.197			0.046	0.105	1.979
-0.059	-0.305	2.157			-0.056	-0.250	2.177			-0.063	0.037	2.164			-0.020	0.122	2.047			-0.242	-0.023	2.227			-0.285	-0.281	2.232			-0.301	-0.505	2.174			-0.297	-0.570	2.162			0.042	-0.012	2.198			0.046	0.105	1.979
-0.059	-0.305	2.157			-0.057	-0.249	2.177			-0.064	0.037	2.164			-0.021	0.123	2.047			-0.243	-0.022	2.227			-0.285	-0.281	2.232			-0.301	-0.505	2.174			-0.297	-0.570	2.162			0.042	-0.012	2.198			0.045	0.105	1.979
-0.060	-0.304	2.157			-0.058	-0.248	2.177			-0.064	0.037	2.164			-0.022	0.123	2.048			-0.243	-0.021	2.227			-0.286	-0.280	2.232			-0.301	-0.505	2.174			-0.297	-0.570	2.162			0.042	-0.012	2.199			0.045	0.105	1.979
-0.060	-0.303	2.157			-0.058	-0.248	2.177			-0.064	0.037	2.164			-0.024	0.123	2.048			-0.244	-0.020	2.227			-0.286	-0.280	2.232			-0.302	-0.505	2.174			-0.297	-0.570	2.162			0.043	-0.012	2.199			0.045	0.105	1.979
-0.061	-0.302	2.157			-0.059	-0.247	2.177			-0.065	0.037	2.164			-0.025	0.123	2.048			-0.244	-0.020	2.227			-0.286	-0.280	2.232			-0.302	-0.505	2.174			-0.297	-0.570	2.162			0.043	-0.012	2.200			0.045	0.105	1.979
-0.061	-0.301	2.157			-0.059	-0.246	2.177			-0.065	0.037	2.164			-0.026	0.123	2.048			-0.245	-0.019	2.227			-0.287	-0.279	2.232			-0.302	-0.505	2.174			-0.297	-0.570	2.162			0.043	-0.012	2.200			0.044	0.105	1.979
-0.061	-0.300	2.157			-0.059	-0.246	2.177			-0.066	0.037	2.164			-0.027	0.123	2.049			-0.245	-0.018	2.227			-0.287	-0.279	2.232			-0.302	-0.505	2.174			-0.298	-0.570	2.161			0.043	-0.012	2.201			0.044	0.105	1.978
-0.061	-0.300	2.158			-0.060	-0.245	2.177			-0.066	0.037	2.164			-0.028	0.123	2.049			-0.244	-0.023	2.225			-0.288	-0.282	2.233			-0.303	-0.505	2.174			-0.298	-0.570	2.161			0.043	-0.012	2.201			0.044	0.105	1.978
-0.062	-0.299	2.158			-0.061	-0.245	2.177			-0.068	0.038	2.166			-0.021	0.123	2.045			-0.244	-0.024	2.224			-0.289	-0.284	2.233			-0.303	-0.505	2.174			-0.298	-0.570	2.161			0.043	-0.012	2.201			0.044	0.105	1.978
-0.062	-0.299	2.158			-0.061	-0.244	2.177			-0.074	0.040	2.168			-0.018	0.122	2.044			-0.244	-0.026	2.224			-0.290	-0.285	2.233			-0.303	-0.505	2.174			-0.298	-0.570	2.161			0.041	-0.011	2.202			0.043	0.105	1.978
-0.063	-0.299	2.158			-0.062	-0.244	2.177			-0.078	0.040	2.170			-0.018	0.122	2.043			-0.259	-0.031	2.234			-0.291	-0.286	2.233			-0.303	-0.505	2.174			-0.299	-0.570	2.161			0.031	-0.024	2.195			0.042	0.104	1.977
-0.065	-0.298	2.158			-0.064	-0.243	2.178			-0.102	0.054	2.183			-0.133	0.186	2.086			-0.267	-0.034	2.239			-0.292	-0.287	2.234			-0.304	-0.505	2.174			-0.299	-0.570	2.161			0.003	-0.011	2.179			0.043	0.100	1.976
-0.067	-0.297	2.158			-0.067	-0.241	2.180			-0.113	0.061	2.190			-0.169	0.208	2.090			-0.272	-0.036	2.243			-0.293	-0.288	2.234			-0.304	-0.505	2.174			-0.299	-0.570	2.161			-0.007	-0.006	2.173			0.044	0.097	1.974
-0.070	-0.296	2.159			-0.070	-0.239	2.182			-0.121	0.068	2.195			-0.181	0.217	2.088			-0.276	-0.037	2.245			-0.293	-0.289	2.235			-0.305	-0.504	2.174			-0.300	-0.570	2.161			-0.013	-0.004	2.169			0.045	0.093	1.972
-0.073	-0.295	2.159			-0.073	-0.238	2.184			-0.127	0.074	2.199			-0.189	0.224	2.085			-0.279	-0.037	2.247			-0.294	-0.289	2.235			-0.305	-0.504	2.174			-0.300	-0.570	2.161			-0.017	-0.003	2.167			0.045	0.088	1.970
-0.076	-0.294	2.160			-0.075	-0.236	2.186			-0.130	0.075	2.201			-0.192	0.229	2.084			-0.281	-0.038	2.248			-0.295	-0.290	2.236			-0.306	-0.504	2.175			-0.300	-0.570	2.161			-0.019	-0.002	2.165			0.045	0.085	1.968
-0.078	-0.293	2.160			-0.077	-0.235	2.188			-0.132	0.076	2.203			-0.188	0.233	2.081			-0.283	-0.037	2.249			-0.296	-0.290	2.237			-0.307	-0.503	2.176			-0.301	-0.570	2.161			-0.021	-0.002	2.164			0.044	0.080	1.966
-0.080	-0.292	2.161			-0.079	-0.234	2.190			-0.134	0.077	2.204			-0.181	0.236	2.078			-0.284	-0.037	2.250			-0.297	-0.290	2.237			-0.308	-0.503	2.177			-0.301	-0.569	2.161			-0.022	-0.002	2.162			0.043	0.077	1.964
-0.081	-0.291	2.161			-0.080	-0.234	2.192			-0.135	0.078	2.205			-0.174	0.239	2.076			-0.286	-0.036	2.251			-0.298	-0.290	2.238			-0.309	-0.502	2.179			-0.302	-0.569	2.162			-0.022	-0.004	2.160			0.043	0.073	1.962
-0.083	-0.291	2.161			-0.081	-0.233	2.193			-0.136	0.081	2.206			-0.165	0.243	2.071			-0.287	-0.035	2.251			-0.299	-0.290	2.239			-0.311	-0.501	2.181			-0.303	-0.569	2.163			-0.022	-0.005	2.158			0.041	0.070	1.960
-0.084	-0.291	2.162			-0.082	-0.233	2.194			-0.135	0.084	2.208			-0.157	0.247	2.068			-0.288	-0.033	2.251			-0.300	-0.290	2.241			-0.313	-0.500	2.183			-0.305	-0.569	2.165			-0.023	-0.006	2.157			0.040	0.067	1.957
-0.085	-0.290	2.162			-0.083	-0.232	2.195			-0.135	0.085	2.208			-0.151	0.247	2.066			-0.288	-0.032	2.251			-0.301	-0.289	2.242			-0.315	-0.499	2.186			-0.307	-0.569	2.167			-0.024	-0.006	2.155			0.038	0.064	1.955
-0.086	-0.290	2.162			-0.084	-0.232	2.196			-0.135	0.086	2.208			-0.144	0.249	2.063			-0.288	-0.030	2.250			-0.303	-0.288	2.244			-0.318	-0.499	2.188			-0.309	-0.568	2.169			-0.025	-0.006	2.154			0.036	0.062	1.953
-0.087	-0.290	2.162			-0.084	-0.232	2.197			-0.134	0.087	2.209			-0.139	0.248	2.061			-0.288	-0.028	2.249			-0.304	-0.287	2.246			-0.321	-0.499	2.190			-0.313	-0.568	2.173			-0.026	-0.008	2.153			0.034	0.060	1.950
-0.087	-0.290	2.162			-0.084	-0.232	2.198			-0.125	0.083	2.202			-0.124	0.240	2.050			-0.287	-0.026	2.248			-0.306	-0.285	2.248			-0.325	-0.497	2.193			-0.316	-0.567	2.175			-0.025	-0.013	2.149			0.032	0.058	1.948
-0.088	-0.290	2.162			-0.085	-0.232	2.198			-0.118	0.080	2.197			-0.115	0.236	2.044			-0.287	-0.025	2.247			-0.307	-0.284	2.249			-0.328	-0.497	2.196			-0.319	-0.566	2.178			-0.023	-0.017	2.145			0.029	0.057	1.945
-0.088	-0.291	2.162			-0.085	-0.233	2.199			-0.114	0.078	2.193			-0.109	0.232	2.039			-0.286	-0.023	2.246			-0.309	-0.282	2.251			-0.331	-0.497	2.198			-0.323	-0.566	2.180			-0.022	-0.020	2.141			0.027	0.055	1.942
-0.089	-0.291	2.162			-0.084	-0.233	2.199			-0.110	0.076	2.190			-0.105	0.230	2.035			-0.284	-0.021	2.244			-0.311	-0.281	2.252			-0.334	-0.497	2.200			-0.326	-0.566	2.183			-0.020	-0.023	2.138			0.024	0.055	1.937
-0.089	-0.291	2.162			-0.084	-0.233	2.199			-0.107	0.075	2.188			-0.101	0.227	2.031			-0.283	-0.020	2.243			-0.312	-0.279	2.254			-0.337	-0.497	2.201			-0.329	-0.566	2.185			-0.019	-0.026	2.135			0.022	0.055	1.934
-0.090	-0.291	2.162			-0.084	-0.233	2.199			-0.106	0.082	2.189			-0.099	0.228	2.030			-0.282	-0.018	2.242			-0.313	-0.278	2.255			-0.340	-0.497	2.203			-0.332	-0.567	2.187			-0.019	-0.025	2.135			0.020	0.054	1.930
-0.090	-0.292	2.161			-0.084	-0.234	2.199			-0.102	0.080	2.185			-0.096	0.226	2.027			-0.281	-0.017	2.241			-0.314	-0.277	2.256			-0.343	-0.498	2.204			-0.335	-0.567	2.188			-0.017	-0.028	2.132			0.019	0.054	1.927
-0.090	-0.292	2.161			-0.084	-0.234	2.199			-0.102	0.085	2.187			-0.095	0.227	2.026			-0.281	-0.016	2.240			-0.315	-0.275	2.256			-0.345	-0.498	2.205			-0.337	-0.567	2.190			-0.018	-0.026	2.132			0.018	0.053	1.925
-0.091	-0.292	2.161			-0.083	-0.234	2.198			-0.097	0.081	2.183			-0.092	0.224	2.023			-0.280	-0.015	2.239			-0.316	-0.274	2.257			-0.346	-0.498	2.207			-0.339	-0.568	2.191			-0.016	-0.029	2.130			0.017	0.053	1.922
-0.091	-0.292	2.161			-0.083	-0.234	2.198			-0.094	0.079	2.181			-0.089	0.222	2.020			-0.279	-0.014	2.238			-0.317	-0.274	2.258			-0.348	-0.498	2.207			-0.340	-0.568	2.192			-0.015	-0.032	2.128			0.016	0.052	1.919
-0.091	-0.293	2.161			-0.083	-0.235	2.198			-0.092	0.077	2.179			-0.086	0.219	2.018			-0.278	-0.013	2.237			-0.318	-0.273	2.258			-0.349	-0.498	2.208			-0.342	-0.568	2.193			-0.014	-0.035	2.126			0.015	0.052	1.917
-0.091	-0.293	2.161			-0.082	-0.235	2.197			-0.093	0.082	2.181			-0.085	0.219	2.017			-0.278	-0.012	2.236			-0.319	-0.272	2.259			-0.351	-0.498	2.209			-0.343	-0.568	2.194			-0.014	-0.034	2.126			0.015	0.051	1.915
-0.091	-0.293	2.160			-0.082	-0.235	2.197			-0.093	0.086	2.182			-0.084	0.220	2.016			-0.277	-0.012	2.236			-0.319	-0.271	2.260			-0.352	-0.498	2.209			-0.344	-0.569	2.194			-0.015	-0.033	2.126			0.015	0.051	1.912
-0.091	-0.293	2.160			-0.082	-0.235	2.197			-0.094	0.090	2.184			-0.083	0.220	2.015			-0.276	-0.011	2.235			-0.320	-0.270	2.260			-0.352	-0.498	2.210			-0.345	-0.569	2.195			-0.015	-0.031	2.126			0.014	0.051	1.910
-0.092	-0.293	2.160			-0.082	-0.235	2.197			-0.094	0.093	2.185			-0.083	0.220	2.015			-0.276	-0.010	2.234			-0.320	-0.270	2.260			-0.353	-0.498	2.211			-0.346	-0.568	2.195			-0.016	-0.030	2.127			0.014	0.051	1.908
-0.092	-0.294	2.160			-0.082	-0.235	2.197			-0.095	0.095	2.185			-0.082	0.220	2.014			-0.275	-0.010	2.234			-0.321	-0.269	2.261			-0.354	-0.498	2.211			-0.347	-0.568	2.196			-0.016	-0.029	2.127			0.014	0.051	1.907
-0.092	-0.294	2.160			-0.082	-0.235	2.197			-0.095	0.097	2.186			-0.081	0.221	2.014			-0.275	-0.009	2.233			-0.321	-0.268	2.261			-0.354	-0.497	2.212			-0.347	-0.568	2.196			-0.016	-0.028	2.128			0.013	0.051	1.905
-0.092	-0.294	2.159			-0.081	-0.236	2.197			-0.095	0.099	2.187			-0.081	0.221	2.013			-0.274	-0.009	2.233			-0.322	-0.268	2.262			-0.355	-0.497	2.212			-0.348	-0.568	2.197			-0.017	-0.027	2.128			0.013	0.051	1.903
-0.092	-0.294	2.159			-0.081	-0.236	2.197			-0.095	0.100	2.187			-0.080	0.221	2.013			-0.274	-0.008	2.232			-0.322	-0.267	2.262			-0.355	-0.496	2.213			-0.348	-0.567	2.197			-0.017	-0.027	2.128			0.013	0.051	1.902
-0.092	-0.295	2.159			-0.081	-0.236	2.197			-0.095	0.100	2.187			-0.079	0.221	2.013			-0.273	-0.008	2.232			-0.322	-0.267	2.262			-0.355	-0.496	2.214			-0.348	-0.567	2.197			-0.017	-0.026	2.128			0.013	0.051	1.900
-0.092	-0.295	2.159			-0.081	-0.236	2.197			-0.095	0.101	2.187			-0.079	0.221	2.012			-0.273	-0.007	2.231			-0.322	-0.266	2.263			-0.355	-0.495	2.214			-0.348	-0.567	2.197			-0.017	-0.026	2.128			0.013	0.051	1.898
-0.092	-0.295	2.159			-0.081	-0.236	2.197			-0.095	0.101	2.187			-0.078	0.221	2.012			-0.273	-0.007	2.231			-0.322	-0.266	2.263			-0.355	-0.494	2.215			-0.348	-0.566	2.198			-0.017	-0.026	2.128			0.013	0.051	1.897
-0.092	-0.295	2.158			-0.080	-0.236	2.197			-0.095	0.102	2.187			-0.078	0.221	2.011			-0.272	-0.006	2.231			-0.323	-0.265	2.263			-0.355	-0.494	2.215			-0.348	-0.566	2.198			-0.017	-0.025	2.128			0.013	0.051	1.895
-0.091	-0.295	2.158			-0.080	-0.236	2.197			-0.095	0.103	2.187			-0.077	0.221	2.011			-0.272	-0.006	2.230			-0.323	-0.265	2.263			-0.355	-0.494	2.216			-0.348	-0.566	2.198			-0.017	-0.025	2.128			0.013	0.051	1.894
-0.091	-0.296	2.158			-0.080	-0.236	2.198			-0.095	0.104	2.187			-0.077	0.221	2.011			-0.271	-0.006	2.230			-0.323	-0.264	2.263			-0.356	-0.494	2.216			-0.348	-0.565	2.198			-0.017	-0.024	2.128			0.014	0.051	1.893
-0.091	-0.296	2.158			-0.080	-0.236	2.198			-0.095	0.104	2.188			-0.077	0.221	2.011			-0.271	-0.005	2.230			-0.323	-0.264	2.264			-0.356	-0.493	2.216			-0.348	-0.565	2.198			-0.018	-0.023	2.129			0.014	0.051	1.892
-0.091	-0.296	2.158			-0.080	-0.236	2.198			-0.095	0.105	2.188			-0.077	0.222	2.011			-0.271	-0.005	2.229			-0.323	-0.263	2.264			-0.356	-0.493	2.216			-0.348	-0.565	2.198			-0.018	-0.023	2.129			0.014	0.051	1.891
-0.091	-0.296	2.157			-0.079	-0.236	2.198			-0.095	0.105	2.188			-0.077	0.222	2.011			-0.271	-0.005	2.229			-0.323	-0.263	2.264			-0.356	-0.494	2.216			-0.348	-0.565	2.198			-0.018	-0.022	2.129			0.014	0.051	1.890
-0.091	-0.296	2.157			-0.079	-0.236	2.198			-0.095	0.106	2.188			-0.077	0.222	2.011			-0.270	-0.005	2.229			-0.323	-0.263	2.264			-0.356	-0.495	2.216			-0.348	-0.565	2.198			-0.018	-0.022	2.129			0.014	0.051	1.889
-0.091	-0.296	2.157			-0.079	-0.236	2.198			-0.095	0.106	2.188			-0.077	0.223	2.012			-0.270	-0.004	2.229			-0.323	-0.262	2.264			-0.356	-0.495	2.216			-0.348	-0.565	2.198			-0.018	-0.022	2.129			0.014	0.051	1.890
-0.091	-0.297	2.157			-0.079	-0.236	2.198			-0.095	0.106	2.188			-0.078	0.223	2.013			-0.270	-0.004	2.228			-0.323	-0.262	2.264			-0.356	-0.496	2.215			-0.349	-0.565	2.199			-0.018	-0.022	2.129			0.015	0.050	1.892
-0.091	-0.297	2.157			-0.079	-0.236	2.198			-0.095	0.106	2.188			-0.078	0.224	2.014			-0.270	-0.004	2.228			-0.324	-0.262	2.264			-0.356	-0.497	2.215			-0.349	-0.565	2.199			-0.018	-0.021	2.129			0.017	0.050	1.896
-0.091	-0.297	2.157			-0.079	-0.236	2.198			-0.095	0.107	2.188			-0.078	0.227	2.016			-0.269	-0.004	2.228			-0.324	-0.261	2.264			-0.356	-0.497	2.215			-0.349	-0.565	2.199			-0.018	-0.021	2.129			0.019	0.049	1.901
-0.091	-0.297	2.157			-0.078	-0.236	2.198			-0.095	0.107	2.188			-0.079	0.229	2.019			-0.269	-0.004	2.227			-0.324	-0.261	2.264			-0.357	-0.498	2.214			-0.349	-0.566	2.199			-0.018	-0.021	2.129			0.021	0.048	1.905
-0.091	-0.297	2.156			-0.078	-0.236	2.198			-0.095	0.107	2.188			-0.079	0.233	2.022			-0.269	-0.003	2.227			-0.324	-0.260	2.263			-0.357	-0.498	2.214			-0.349	-0.566	2.198			-0.018	-0.021	2.129			0.024	0.047	1.909
-0.091	-0.297	2.156			-0.078	-0.237	2.198			-0.095	0.106	2.187			-0.078	0.236	2.024			-0.269	-0.003	2.227			-0.324	-0.260	2.263			-0.357	-0.498	2.214			-0.349	-0.566	2.198			-0.018	-0.021	2.129			0.026	0.047	1.912
-0.091	-0.297	2.156			-0.078	-0.237	2.198			-0.095	0.106	2.187			-0.078	0.240	2.028			-0.268	-0.003	2.226			-0.324	-0.260	2.263			-0.357	-0.498	2.213			-0.349	-0.566	2.198			-0.018	-0.020	2.129			0.030	0.046	1.915
-0.091	-0.297	2.156			-0.078	-0.237	2.198			-0.095	0.106	2.187			-0.077	0.242	2.030			-0.268	-0.003	2.226			-0.324	-0.259	2.262			-0.358	-0.499	2.213			-0.349	-0.567	2.198			-0.017	-0.020	2.130			0.033	0.046	1.918
-0.091	-0.297	2.156			-0.078	-0.237	2.198			-0.094	0.106	2.187			-0.076	0.247	2.035			-0.267	-0.002	2.225			-0.324	-0.259	2.261			-0.358	-0.499	2.212			-0.349	-0.567	2.197			-0.017	-0.020	2.130			0.034	0.049	1.921
-0.090	-0.298	2.156			-0.078	-0.237	2.198			-0.093	0.106	2.187			-0.074	0.251	2.038			-0.267	-0.002	2.224			-0.324	-0.258	2.261			-0.358	-0.499	2.211			-0.349	-0.568	2.196			-0.016	-0.020	2.130			0.045	0.044	1.925
-0.090	-0.298	2.155			-0.077	-0.237	2.198			-0.092	0.106	2.187			-0.073	0.254	2.041			-0.266	-0.002	2.223			-0.324	-0.257	2.260			-0.358	-0.498	2.210			-0.349	-0.568	2.194			-0.015	-0.019	2.130			0.052	0.042	1.928
-0.090	-0.297	2.155			-0.077	-0.236	2.198			-0.091	0.106	2.187			-0.070	0.258	2.044			-0.265	-0.001	2.222			-0.325	-0.256	2.258			-0.358	-0.498	2.208			-0.349	-0.568	2.192			-0.014	-0.019	2.131			0.058	0.040	1.930
-0.090	-0.297	2.155			-0.077	-0.236	2.198			-0.088	0.107	2.188			-0.068	0.261	2.046			-0.261	-0.001	2.218			-0.324	-0.254	2.257			-0.359	-0.497	2.206			-0.349	-0.568	2.190			-0.011	-0.018	2.131			0.065	0.038	1.932
-0.089	-0.297	2.155			-0.076	-0.236	2.198			-0.082	0.108	2.188			-0.064	0.266	2.049			-0.255	-0.000	2.214			-0.324	-0.253	2.255			-0.359	-0.497	2.205			-0.349	-0.568	2.188			-0.007	-0.016	2.132			0.071	0.038	1.933
-0.088	-0.296	2.154			-0.075	-0.235	2.198			-0.071	0.108	2.186			-0.058	0.272	2.052			-0.249	0.001	2.210			-0.324	-0.251	2.253			-0.359	-0.496	2.203			-0.349	-0.568	2.187			0.001	-0.015	2.132			0.079	0.039	1.932
-0.087	-0.296	2.154			-0.073	-0.234	2.198			-0.060	0.108	2.184			-0.051	0.276	2.054			-0.245	0.002	2.207			-0.323	-0.248	2.251			-0.359	-0.495	2.201			-0.350	-0.568	2.185			0.009	-0.013	2.131			0.090	0.042	1.931
-0.085	-0.294	2.154			-0.070	-0.233	2.198			-0.046	0.110	2.181			-0.040	0.283	2.057			-0.239	0.003	2.204			-0.322	-0.246	2.248			-0.359	-0.494	2.199			-0.350	-0.567	2.184			0.020	-0.012	2.129			0.107	0.045	1.930
-0.083	-0.293	2.153			-0.068	-0.231	2.197			-0.036	0.111	2.179			-0.031	0.288	2.059			-0.230	0.005	2.199			-0.321	-0.242	2.245			-0.360	-0.493	2.198			-0.350	-0.567	2.182			0.030	-0.010	2.128			0.129	0.048	1.930
-0.082	-0.292	2.153			-0.065	-0.230	2.197			-0.025	0.111	2.176			-0.020	0.293	2.062			-0.222	0.007	2.195			-0.319	-0.237	2.242			-0.360	-0.491	2.196			-0.350	-0.567	2.181			0.040	-0.009	2.126			0.153	0.052	1.933
-0.081	-0.291	2.152			-0.064	-0.229	2.196			-0.017	0.112	2.175			-0.005	0.296	2.064			-0.213	0.012	2.191			-0.316	-0.229	2.239			-0.360	-0.487	2.194			-0.351	-0.567	2.180			0.048	-0.007	2.125			0.177	0.056	1.940
-0.079	-0.290	2.152			-0.060	-0.228	2.195			0.020	0.092	2.164			0.013	0.293	2.069			-0.204	0.016	2.188			-0.313	-0.222	2.235			-0.359	-0.483	2.193			-0.351	-0.567	2.179			0.075	-0.018	2.118			0.185	0.080	1.956
-0.078	-0.290	2.152			-0.058	-0.228	2.193			0.032	0.085	2.160			0.039	0.290	2.075			-0.183	0.025	2.183			-0.304	-0.208	2.229			-0.357	-0.471	2.192			-0.351	-0.567	2.178			0.089	-0.024	2.114			0.192	0.095	1.970
-0.077	-0.290	2.152			-0.055	-0.229	2.192			0.039	0.082	2.158			0.068	0.286	2.079			-0.131	0.041	2.170			-0.279	-0.180	2.218			-0.349	-0.444	2.190			-0.352	-0.567	2.177			0.099	-0.028	2.112			0.202	0.106	1.985
-0.076	-0.291	2.151			-0.053	-0.230	2.190			0.046	0.080	2.156			0.105	0.281	2.084			-0.114	0.046	2.166			-0.269	-0.169	2.213			-0.345	-0.432	2.189			-0.352	-0.567	2.177			0.108	-0.030	2.110			0.215	0.115	2.001
-0.074	-0.292	2.151			-0.050	-0.234	2.187			0.056	0.053	2.156			0.037	0.214	2.170			-0.103	0.049	2.163			-0.263	-0.163	2.209			-0.343	-0.424	2.188			-0.352	-0.567	2.176			0.120	-0.047	2.108			0.218	0.107	2.022
-0.072	-0.296	2.149			-0.047	-0.239	2.185			0.061	0.044	2.155			0.017	0.194	2.204			-0.105	0.033	2.155			-0.267	-0.168	2.208			-0.346	-0.428	2.188			-0.353	-0.567	2.176			0.127	-0.056	2.107			0.223	0.104	2.036
-0.069	-0.299	2.148			-0.043	-0.242	2.182			0.079	0.045	2.153			0.017	0.190	2.215			-0.106	0.024	2.151			-0.269	-0.172	2.207			-0.347	-0.431	2.187			-0.353	-0.567	2.175			0.143	-0.059	2.105			0.231	0.113	2.047
-0.066	-0.299	2.148			-0.038	-0.242	2.179			0.094	0.048	2.152			0.017	0.188	2.224			-0.102	0.024	2.149			-0.268	-0.170	2.205			-0.347	-0.430	2.186			-0.354	-0.567	2.174			0.157	-0.059	2.103			0.238	0.122	2.056
-0.064	-0.299	2.147			-0.034	-0.242	2.178			0.103	0.049	2.151			0.017	0.186	2.231			-0.102	0.022	2.147			-0.269	-0.171	2.204			-0.348	-0.430	2.186			-0.355	-0.566	2.174			0.167	-0.059	2.102			0.244	0.128	2.063
-0.062	-0.299	2.146			-0.032	-0.242	2.176			0.109	0.050	2.150			0.017	0.184	2.237			-0.102	0.019	2.145			-0.270	-0.172	2.203			-0.350	-0.431	2.185			-0.356	-0.566	2.173			0.175	-0.060	2.101			0.251	0.132	2.070
-0.060	-0.299	2.146			-0.029	-0.242	2.175			0.116	0.051	2.149			0.017	0.184	2.242			-0.101	0.019	2.144			-0.270	-0.172	2.202			-0.350	-0.430	2.184			-0.357	-0.565	2.172			0.182	-0.060	2.100			0.257	0.136	2.076
-0.064	-0.306	2.146			-0.041	-0.251	2.176			0.032	0.046	2.170			0.017	0.185	2.247			-0.157	0.003	2.160			-0.302	-0.203	2.213			-0.359	-0.449	2.181			-0.358	-0.565	2.171			0.124	-0.066	2.116			0.258	0.123	2.084
-0.066	-0.307	2.147			-0.047	-0.254	2.177			-0.010	0.044	2.181			0.017	0.185	2.252			-0.234	-0.009	2.185			-0.326	-0.233	2.222			-0.363	-0.458	2.178			-0.359	-0.565	2.170			0.100	-0.069	2.122			0.259	0.114	2.090
-0.068	-0.307	2.147			-0.052	-0.254	2.179			-0.030	0.047	2.188			0.018	0.188	2.254			-0.271	-0.007	2.198			-0.333	-0.241	2.224			-0.367	-0.464	2.176			-0.361	-0.564	2.169			0.082	-0.068	2.128			0.261	0.107	2.095
-0.070	-0.308	2.148			-0.056	-0.254	2.181			-0.056	0.056	2.193			0.020	0.189	2.257			-0.277	-0.013	2.198			-0.340	-0.249	2.226			-0.369	-0.469	2.174			-0.362	-0.564	2.167			0.058	-0.063	2.134			0.258	0.098	2.101
-0.072	-0.306	2.149			-0.062	-0.250	2.183			-0.080	0.083	2.199			0.026	0.193	2.259			-0.292	-0.009	2.204			-0.343	-0.251	2.226			-0.371	-0.472	2.172			-0.364	-0.563	2.164			0.035	-0.046	2.140			0.258	0.093	2.105
-0.074	-0.305	2.149			-0.066	-0.247	2.185			-0.091	0.092	2.202			0.030	0.196	2.261			-0.302	-0.008	2.207			-0.346	-0.254	2.226			-0.373	-0.475	2.170			-0.365	-0.562	2.162			0.021	-0.036	2.143			0.258	0.088	2.109
-0.076	-0.303	2.150			-0.069	-0.244	2.187			-0.098	0.099	2.204			0.033	0.200	2.263			-0.309	-0.009	2.209			-0.349	-0.256	2.226			-0.374	-0.477	2.168			-0.366	-0.561	2.158			0.011	-0.029	2.146			0.257	0.084	2.114
-0.077	-0.302	2.150			-0.071	-0.242	2.188			-0.103	0.103	2.205			0.036	0.203	2.264			-0.314	-0.009	2.210			-0.352	-0.259	2.226			-0.376	-0.478	2.166			-0.367	-0.560	2.155			0.004	-0.024	2.148			0.257	0.080	2.118
-0.078	-0.302	2.151			-0.073	-0.241	2.189			-0.107	0.103	2.206			0.033	0.206	2.265			-0.318	-0.010	2.211			-0.354	-0.261	2.225			-0.377	-0.480	2.163			-0.368	-0.560	2.152			-0.002	-0.024	2.149			0.255	0.074	2.122
-0.080	-0.299	2.152			-0.076	-0.239	2.191			-0.112	0.102	2.206			0.030	0.207	2.265			-0.322	-0.011	2.212			-0.356	-0.263	2.225			-0.377	-0.481	2.161			-0.369	-0.559	2.149			0.012	0.011	2.161			0.257	0.071	2.125
-0.081	-0.298	2.152			-0.078	-0.238	2.192			-0.115	0.104	2.207			0.031	0.207	2.267			-0.290	-0.010	2.199			-0.357	-0.262	2.223			-0.378	-0.482	2.158			-0.370	-0.558	2.146			0.017	0.024	2.167			0.258	0.069	2.128
-0.082	-0.295	2.152			-0.080	-0.235	2.194			-0.119	0.105	2.207			0.032	0.208	2.268			-0.296	-0.013	2.200			-0.359	-0.263	2.222			-0.379	-0.482	2.156			-0.370	-0.557	2.142			0.018	0.030	2.169			0.260	0.067	2.131
-0.083	-0.293	2.153			-0.082	-0.233	2.195			-0.121	0.105	2.207			0.030	0.209	2.268			-0.301	-0.015	2.201			-0.360	-0.264	2.221			-0.379	-0.483	2.153			-0.371	-0.556	2.139			0.020	0.036	2.172			0.261	0.064	2.135
-0.083	-0.290	2.153			-0.083	-0.231	2.196			-0.124	0.106	2.207			0.031	0.210	2.269			-0.305	-0.017	2.201			-0.362	-0.266	2.219			-0.379	-0.483	2.150			-0.371	-0.555	2.136			0.022	0.041	2.174			0.262	0.062	2.138
-0.084	-0.289	2.154			-0.084	-0.230	2.197			-0.125	0.105	2.207			0.030	0.210	2.269			-0.285	-0.014	2.195			-0.362	-0.264	2.217			-0.380	-0.482	2.148			-0.371	-0.554	2.133			0.023	0.045	2.177			0.263	0.059	2.141
-0.084	-0.289	2.154			-0.085	-0.229	2.197			-0.127	0.106	2.207			0.030	0.211	2.270			-0.292	-0.017	2.196			-0.363	-0.265	2.215			-0.380	-0.482	2.145			-0.371	-0.553	2.131			0.025	0.049	2.179			0.264	0.057	2.144
-0.084	-0.288	2.154			-0.085	-0.229	2.198			-0.128	0.105	2.207			0.028	0.210	2.271			-0.282	-0.016	2.192			-0.363	-0.264	2.213			-0.380	-0.481	2.143			-0.372	-0.552	2.128			0.025	0.048	2.181			0.264	0.056	2.147
-0.084	-0.287	2.154			-0.086	-0.228	2.198			-0.129	0.106	2.207			0.029	0.211	2.271			-0.289	-0.018	2.193			-0.364	-0.265	2.211			-0.380	-0.480	2.140			-0.372	-0.551	2.126			0.012	0.060	2.186			0.264	0.054	2.149
-0.085	-0.287	2.154			-0.087	-0.228	2.199			-0.129	0.104	2.207			0.027	0.211	2.272			-0.293	-0.020	2.194			-0.365	-0.265	2.210			-0.380	-0.479	2.138			-0.372	-0.551	2.124			0.000	0.060	2.185			0.261	0.052	2.152
-0.085	-0.283	2.155			-0.087	-0.226	2.200			-0.128	0.101	2.206			0.026	0.211	2.272			-0.297	-0.022	2.194			-0.365	-0.265	2.208			-0.380	-0.478	2.136			-0.372	-0.550	2.122			0.011	0.063	2.188			0.261	0.051	2.154
-0.084	-0.281	2.156			-0.087	-0.226	2.201			-0.101	0.068	2.205			0.020	0.208	2.270			-0.299	-0.022	2.194			-0.366	-0.266	2.207			-0.380	-0.478	2.134			-0.372	-0.549	2.120			0.028	0.057	2.191			0.265	0.051	2.156
-0.084	-0.279	2.156			-0.087	-0.225	2.201			-0.102	0.068	2.205			0.022	0.205	2.270			-0.301	-0.023	2.194			-0.366	-0.266	2.205			-0.380	-0.478	2.133			-0.372	-0.549	2.118			0.031	0.059	2.192			0.266	0.050	2.157
-0.084	-0.278	2.156			-0.087	-0.225	2.202			-0.101	0.058	2.203			0.017	0.199	2.268			-0.303	-0.024	2.194			-0.367	-0.266	2.204			-0.380	-0.477	2.131			-0.372	-0.548	2.117			0.035	0.054	2.193			0.266	0.049	2.159
-0.084	-0.277	2.156			-0.088	-0.225	2.202			-0.102	0.060	2.203			0.019	0.197	2.267			-0.304	-0.024	2.194			-0.367	-0.266	2.203			-0.380	-0.477	2.130			-0.372	-0.548	2.115			0.038	0.046	2.191			0.267	0.049	2.160
-0.084	-0.277	2.157			-0.088	-0.224	2.203			-0.102	0.061	2.203			0.020	0.196	2.267			-0.305	-0.025	2.194			-0.367	-0.266	2.202			-0.380	-0.476	2.128			-0.372	-0.547	2.114			0.038	0.040	2.189			0.268	0.049	2.162
-0.084	-0.276	2.157			-0.087	-0.224	2.204			-0.090	0.082	2.207			0.035	0.210	2.263			-0.305	-0.027	2.194			-0.368	-0.266	2.201			-0.380	-0.476	2.127			-0.372	-0.547	2.112			0.040	0.045	2.190			0.269	0.049	2.162
-0.084	-0.276	2.157			-0.086	-0.224	2.204			-0.083	0.067	2.204			0.031	0.207	2.262			-0.306	-0.027	2.194			-0.368	-0.266	2.200			-0.380	-0.476	2.126			-0.372	-0.546	2.111			0.042	0.034	2.187			0.270	0.049	2.163
-0.084	-0.275	2.157			-0.086	-0.223	2.205			-0.078	0.081	2.206			0.040	0.213	2.260			-0.307	-0.028	2.193			-0.368	-0.265	2.199			-0.380	-0.475	2.125			-0.372	-0.546	2.110			0.043	0.029	2.185			0.271	0.049	2.164
-0.084	-0.275	2.157			-0.085	-0.223	2.205			-0.079	0.081	2.205			0.039	0.213	2.260			-0.308	-0.029	2.193			-0.368	-0.265	2.198			-0.380	-0.475	2.124			-0.372	-0.546	2.109			0.044	0.036	2.185			0.271	0.050	2.164
-0.084	-0.274	2.157			-0.085	-0.222	2.206			-0.081	0.081	2.205			0.039	0.212	2.260			-0.308	-0.030	2.193			-0.368	-0.265	2.197			-0.380	-0.475	2.123			-0.372	-0.545	2.108			0.046	0.041	2.185			0.272	0.050	2.164
-0.083	-0.273	2.157			-0.085	-0.222	2.206			-0.085	0.088	2.205			0.040	0.212	2.260			-0.305	-0.031	2.192			-0.368	-0.265	2.197			-0.380	-0.475	2.123			-0.372	-0.545	2.107			0.046	0.045	2.186			0.273	0.050	2.165
-0.083	-0.273	2.157			-0.084	-0.221	2.206			-0.088	0.094	2.204			0.041	0.212	2.260			-0.303	-0.032	2.191			-0.368	-0.265	2.196			-0.380	-0.475	2.122			-0.372	-0.545	2.107			0.047	0.047	2.186			0.273	0.050	2.165
-0.083	-0.272	2.157			-0.084	-0.220	2.207			-0.090	0.098	2.204			0.042	0.212	2.260			-0.303	-0.033	2.191			-0.368	-0.265	2.196			-0.380	-0.475	2.121			-0.372	-0.545	2.106			0.048	0.049	2.186			0.274	0.050	2.165
-0.083	-0.272	2.157			-0.084	-0.219	2.207			-0.092	0.101	2.204			0.043	0.211	2.260			-0.304	-0.033	2.191			-0.368	-0.265	2.195			-0.379	-0.474	2.121			-0.372	-0.544	2.105			0.048	0.051	2.186			0.273	0.049	2.166
-0.083	-0.271	2.157			-0.084	-0.218	2.207			-0.093	0.104	2.204			0.044	0.211	2.259			-0.304	-0.034	2.191			-0.368	-0.264	2.195			-0.379	-0.475	2.121			-0.372	-0.544	2.105			0.048	0.052	2.186			0.273	0.049	2.166
-0.083	-0.270	2.158			-0.084	-0.218	2.207			-0.094	0.080	2.198			0.036	0.202	2.255			-0.304	-0.034	2.191			-0.368	-0.264	2.195			-0.379	-0.475	2.121			-0.372	-0.544	2.105			0.050	0.036	2.183			0.273	0.048	2.166
-0.083	-0.270	2.158			-0.084	-0.218	2.208			-0.098	0.089	2.199			0.037	0.201	2.255			-0.305	-0.034	2.191			-0.367	-0.264	2.194			-0.379	-0.474	2.121			-0.371	-0.544	2.105			0.029	0.048	2.185			0.271	0.046	2.166
-0.083	-0.270	2.158			-0.084	-0.217	2.208			-0.100	0.095	2.200			0.038	0.201	2.254			-0.305	-0.034	2.192			-0.367	-0.264	2.194			-0.379	-0.474	2.121			-0.371	-0.544	2.105			0.031	0.049	2.185			0.270	0.045	2.166
-0.083	-0.269	2.158			-0.084	-0.217	2.208			-0.102	0.099	2.200			0.039	0.200	2.254			-0.306	-0.035	2.192			-0.367	-0.263	2.194			-0.379	-0.474	2.121			-0.371	-0.544	2.105			0.033	0.050	2.185			0.270	0.044	2.166
-0.083	-0.269	2.158			-0.084	-0.217	2.208			-0.103	0.102	2.200			0.039	0.200	2.254			-0.306	-0.035	2.192			-0.367	-0.263	2.194			-0.379	-0.474	2.121			-0.371	-0.544	2.106			0.021	0.057	2.187			0.268	0.042	2.166
-0.083	-0.269	2.158			-0.084	-0.216	2.208			-0.104	0.104	2.200			0.040	0.200	2.253			-0.306	-0.035	2.192			-0.367	-0.263	2.194			-0.378	-0.474	2.122			-0.371	-0.544	2.106			0.025	0.057	2.187			0.268	0.041	2.166
-0.083	-0.268	2.158			-0.084	-0.216	2.208			-0.105	0.106	2.200			0.041	0.200	2.253			-0.307	-0.035	2.192			-0.367	-0.263	2.194			-0.378	-0.474	2.122			-0.371	-0.544	2.107			0.013	0.063	2.189			0.265	0.040	2.166
-0.083	-0.268	2.158			-0.084	-0.216	2.209			-0.105	0.108	2.200			0.041	0.200	2.253			-0.307	-0.035	2.193			-0.367	-0.262	2.195			-0.378	-0.474	2.122			-0.372	-0.544	2.107			0.019	0.063	2.189			0.265	0.040	2.166
-0.083	-0.268	2.158			-0.084	-0.215	2.209			-0.106	0.109	2.200			0.042	0.200	2.253			-0.308	-0.035	2.193			-0.366	-0.262	2.195			-0.378	-0.474	2.123			-0.372	-0.544	2.108			0.023	0.063	2.190			0.265	0.039	2.166
-0.083	-0.268	2.158			-0.084	-0.215	2.209			-0.106	0.111	2.200			0.042	0.199	2.253			-0.308	-0.035	2.194			-0.366	-0.262	2.195			-0.379	-0.474	2.123			-0.372	-0.544	2.108			0.027	0.063	2.190			0.265	0.038	2.166
-0.083	-0.267	2.158			-0.084	-0.215	2.209			-0.107	0.112	2.200			0.042	0.199	2.253			-0.309	-0.035	2.194			-0.366	-0.261	2.195			-0.379	-0.474	2.124			-0.372	-0.544	2.109			0.029	0.063	2.191			0.265	0.038	2.167
-0.083	-0.267	2.158			-0.084	-0.214	2.209			-0.107	0.113	2.200			0.043	0.199	2.253			-0.309	-0.034	2.194			-0.366	-0.261	2.195			-0.379	-0.474	2.124			-0.372	-0.544	2.109			0.031	0.063	2.191			0.265	0.037	2.167
-0.083	-0.267	2.158			-0.084	-0.214	2.209			-0.108	0.114	2.201			0.043	0.199	2.253			-0.309	-0.035	2.195			-0.366	-0.261	2.195			-0.379	-0.474	2.124			-0.372	-0.544	2.109			0.033	0.063	2.191			0.265	0.037	2.167
-0.083	-0.267	2.158			-0.084	-0.214	2.209			-0.109	0.111	2.200			0.041	0.199	2.253			-0.309	-0.035	2.195			-0.366	-0.261	2.195			-0.379	-0.473	2.125			-0.372	-0.544	2.110			0.034	0.060	2.191			0.265	0.036	2.167
-0.083	-0.266	2.158			-0.084	-0.213	2.209			-0.109	0.111	2.201			0.041	0.200	2.253			-0.309	-0.035	2.195			-0.366	-0.260	2.196			-0.379	-0.473	2.125			-0.372	-0.544	2.110			0.035	0.060	2.191			0.264	0.036	2.167
-0.083	-0.266	2.158			-0.084	-0.212	2.210			-0.109	0.112	2.201			0.041	0.202	2.253			-0.309	-0.034	2.195			-0.366	-0.260	2.196			-0.380	-0.472	2.125			-0.372	-0.544	2.110			0.037	0.059	2.190			0.265	0.036	2.167
-0.083	-0.265	2.158			-0.084	-0.212	2.210			-0.108	0.113	2.202			0.042	0.204	2.253			-0.308	-0.035	2.196			-0.366	-0.260	2.196			-0.380	-0.472	2.126			-0.373	-0.544	2.111			0.038	0.059	2.190			0.265	0.036	2.166
-0.083	-0.265	2.158			-0.084	-0.211	2.210			-0.102	0.115	2.204			0.044	0.212	2.253			-0.307	-0.035	2.196			-0.366	-0.260	2.196			-0.380	-0.472	2.126			-0.373	-0.544	2.111			0.039	0.058	2.190			0.266	0.037	2.165
-0.083	-0.265	2.159			-0.083	-0.211	2.210			-0.076	0.113	2.202			0.039	0.234	2.258			-0.265	-0.017	2.189			-0.363	-0.254	2.196			-0.380	-0.472	2.126			-0.373	-0.544	2.111			0.044	0.057	2.187			0.267	0.037	2.164
-0.083	-0.264	2.159			-0.082	-0.210	2.210			-0.081	0.107	2.202			0.036	0.231	2.257			-0.280	-0.012	2.196			-0.363	-0.254	2.197			-0.380	-0.472	2.126			-0.373	-0.544	2.111			0.047	0.057	2.186			0.267	0.037	2.164
-0.082	-0.264	2.159			-0.081	-0.209	2.211			-0.084	0.109	2.203			0.036	0.229	2.257			-0.280	-0.015	2.197			-0.362	-0.254	2.197			-0.380	-0.472	2.126			-0.373	-0.545	2.112			0.048	0.056	2.185			0.268	0.037	2.163
-0.082	-0.263	2.159			-0.081	-0.209	2.211			-0.086	0.110	2.203			0.036	0.229	2.257			-0.280	-0.017	2.197			-0.362	-0.253	2.197			-0.380	-0.471	2.126			-0.373	-0.545	2.112			0.049	0.056	2.184			0.268	0.037	2.163
-0.082	-0.263	2.159			-0.081	-0.208	2.211			-0.088	0.111	2.203			0.037	0.229	2.257			-0.281	-0.017	2.197			-0.362	-0.253	2.198			-0.380	-0.471	2.127			-0.372	-0.545	2.112			0.050	0.056	2.184			0.268	0.037	2.163
-0.082	-0.262	2.159			-0.081	-0.208	2.211			-0.090	0.112	2.203			0.037	0.228	2.256			-0.282	-0.017	2.198			-0.362	-0.253	2.198			-0.379	-0.471	2.127			-0.372	-0.545	2.113			0.051	0.056	2.183			0.268	0.036	2.162
-0.082	-0.262	2.160			-0.080	-0.208	2.211			-0.091	0.113	2.203			0.037	0.228	2.256			-0.283	-0.017	2.199			-0.361	-0.253	2.199			-0.379	-0.472	2.128			-0.371	-0.545	2.114			0.052	0.055	2.183			0.268	0.035	2.162
-0.082	-0.261	2.160			-0.080	-0.207	2.211			-0.091	0.114	2.203			0.038	0.228	2.256			-0.285	-0.017	2.199			-0.361	-0.254	2.199			-0.379	-0.472	2.129			-0.371	-0.546	2.115			0.053	0.055	2.183			0.268	0.034	2.162
-0.082	-0.261	2.160			-0.080	-0.207	2.211			-0.092	0.115	2.203			0.038	0.228	2.256			-0.286	-0.018	2.200			-0.360	-0.254	2.200			-0.378	-0.472	2.130			-0.370	-0.546	2.116			0.054	0.054	2.182			0.267	0.033	2.161
-0.082	-0.261	2.160			-0.080	-0.207	2.211			-0.093	0.115	2.203			0.038	0.228	2.256			-0.287	-0.018	2.200			-0.360	-0.254	2.201			-0.377	-0.472	2.132			-0.369	-0.546	2.119			0.054	0.054	2.182			0.268	0.032	2.161
-0.082	-0.261	2.160			-0.080	-0.206	2.211			-0.094	0.116	2.203			0.040	0.224	2.255			-0.288	-0.019	2.201			-0.360	-0.254	2.201			-0.377	-0.472	2.134			-0.369	-0.547	2.121			0.055	0.053	2.182			0.268	0.030	2.161
-0.082	-0.261	2.160			-0.080	-0.206	2.212			-0.094	0.116	2.203			0.002	0.252	2.226			-0.290	-0.019	2.201			-0.359	-0.254	2.202			-0.377	-0.471	2.136			-0.368	-0.547	2.123			0.055	0.053	2.182			0.268	0.029	2.161
-0.082	-0.261	2.160			-0.080	-0.206	2.212			-0.095	0.117	2.203			-0.008	0.260	2.218			-0.292	-0.019	2.202			-0.359	-0.254	2.203			-0.376	-0.471	2.138			-0.368	-0.547	2.125			0.056	0.052	2.182			0.268	0.026	2.161
-0.082	-0.260	2.160			-0.080	-0.206	2.212			-0.098	0.111	2.201			-0.021	0.260	2.214			-0.294	-0.019	2.203			-0.358	-0.254	2.203			-0.376	-0.470	2.141			-0.368	-0.547	2.127			0.056	0.052	2.182			0.268	0.024	2.161
-0.082	-0.260	2.160			-0.080	-0.206	2.212			-0.100	0.107	2.199			-0.028	0.260	2.212			-0.294	-0.019	2.203			-0.358	-0.254	2.204			-0.376	-0.469	2.143			-0.368	-0.546	2.128			0.057	0.051	2.182			0.269	0.022	2.162
-0.082	-0.262	2.160			-0.080	-0.206	2.212			-0.101	0.108	2.199			-0.031	0.262	2.210			-0.294	-0.019	2.203			-0.358	-0.254	2.204			-0.377	-0.468	2.144			-0.368	-0.546	2.130			0.012	0.059	2.182			0.259	0.019	2.163
-0.083	-0.264	2.160			-0.080	-0.207	2.212			-0.103	0.109	2.199			-0.033	0.264	2.208			-0.294	-0.019	2.203			-0.358	-0.254	2.205			-0.377	-0.467	2.146			-0.368	-0.546	2.131			-0.002	0.062	2.182			0.252	0.016	2.163
-0.083	-0.265	2.160			-0.081	-0.207	2.211			-0.104	0.109	2.198			-0.034	0.266	2.207			-0.295	-0.019	2.203			-0.358	-0.254	2.205			-0.377	-0.467	2.147			-0.368	-0.545	2.132			-0.010	0.064	2.182			0.248	0.014	2.164
-0.083	-0.266	2.160			-0.081	-0.208	2.211			-0.105	0.110	2.198			-0.035	0.268	2.205			-0.295	-0.019	2.203			-0.358	-0.254	2.205			-0.377	-0.466	2.148			-0.368	-0.545	2.133			-0.016	0.065	2.182			0.244	0.013	2.164
-0.084	-0.267	2.160			-0.081	-0.208	2.211			-0.105	0.111	2.198			-0.036	0.269	2.204			-0.295	-0.018	2.203			-0.357	-0.254	2.206			-0.377	-0.465	2.148			-0.369	-0.545	2.133			-0.020	0.065	2.182			0.242	0.012	2.164
-0.084	-0.269	2.160			-0.082	-0.209	2.211			-0.106	0.108	2.198			-0.038	0.268	2.203			-0.295	-0.018	2.203			-0.357	-0.254	2.206			-0.377	-0.465	2.149			-0.369	-0.544	2.134			-0.023	0.066	2.183			0.240	0.011	2.164
-0.084	-0.270	2.160			-0.082	-0.210	2.211			-0.106	0.108	2.198			-0.038	0.269	2.202			-0.295	-0.018	2.203			-0.357	-0.254	2.206			-0.377	-0.464	2.149			-0.369	-0.543	2.134			-0.026	0.066	2.183			0.238	0.010	2.164
-0.084	-0.271	2.160			-0.082	-0.211	2.211			-0.106	0.109	2.198			-0.037	0.270	2.202			-0.294	-0.018	2.203			-0.357	-0.254	2.207			-0.377	-0.463	2.149			-0.369	-0.543	2.134			-0.028	0.067	2.183			0.237	0.009	2.164
-0.084	-0.272	2.160			-0.082	-0.212	2.211			-0.107	0.109	2.198			-0.036	0.271	2.201			-0.294	-0.017	2.203			-0.357	-0.254	2.207			-0.377	-0.463	2.149			-0.369	-0.542	2.134			-0.030	0.067	2.183			0.236	0.008	2.164
-0.084	-0.273	2.160			-0.082	-0.212	2.211			-0.107	0.110	2.198			-0.035	0.271	2.200			-0.293	-0.017	2.202			-0.357	-0.254	2.207			-0.377	-0.462	2.149			-0.369	-0.542	2.133			-0.032	0.068	2.183			0.235	0.007	2.164
-0.084	-0.274	2.160			-0.082	-0.213	2.211			-0.107	0.110	2.198			-0.033	0.272	2.200			-0.292	-0.017	2.202			-0.357	-0.254	2.207			-0.376	-0.462	2.149			-0.369	-0.541	2.133			-0.034	0.068	2.183			0.235	0.007	2.163
-0.084	-0.274	2.160			-0.082	-0.213	2.211			-0.107	0.108	2.199			-0.033	0.269	2.200			-0.293	-0.017	2.203			-0.357	-0.254	2.207			-0.376	-0.461	2.148			-0.369	-0.540	2.132			-0.035	0.068	2.183			0.234	0.006	2.162
-0.084	-0.275	2.160			-0.082	-0.214	2.211			-0.107	0.108	2.199			-0.033	0.270	2.200			-0.293	-0.017	2.203			-0.356	-0.254	2.207			-0.375	-0.461	2.148			-0.368	-0.540	2.131			-0.005	0.052	2.182			0.242	0.001	2.155
-0.084	-0.275	2.160			-0.082	-0.214	2.211			-0.107	0.109	2.199			-0.032	0.270	2.200			-0.293	-0.017	2.203			-0.356	-0.254	2.207			-0.375	-0.461	2.147			-0.368	-0.540	2.131			0.011	0.050	2.183			0.247	-0.002	2.151
-0.084	-0.275	2.160			-0.083	-0.214	2.211			-0.107	0.109	2.200			-0.031	0.270	2.199			-0.292	-0.016	2.203			-0.356	-0.254	2.207			-0.374	-0.461	2.147			-0.367	-0.539	2.130			0.022	0.050	2.184			0.250	-0.004	2.148
-0.084	-0.276	2.160			-0.083	-0.214	2.211			-0.107	0.110	2.201			-0.029	0.270	2.199			-0.291	-0.016	2.203			-0.355	-0.254	2.208			-0.373	-0.461	2.146			-0.366	-0.539	2.129			0.026	0.049	2.184			0.253	-0.005	2.145
-0.084	-0.276	2.160			-0.083	-0.215	2.211			-0.106	0.111	2.201			-0.028	0.270	2.198			-0.288	-0.016	2.202			-0.355	-0.255	2.208			-0.372	-0.461	2.146			-0.365	-0.539	2.129			0.029	0.049	2.184			0.255	-0.006	2.143
-0.084	-0.276	2.160			-0.083	-0.215	2.211			-0.106	0.112	2.202			-0.027	0.270	2.197			-0.286	-0.016	2.202			-0.353	-0.256	2.209			-0.370	-0.461	2.146			-0.362	-0.539	2.129			0.033	0.047	2.183			0.258	-0.008	2.139
-0.084	-0.276	2.160			-0.083	-0.215	2.211			-0.106	0.112	2.202			-0.027	0.270	2.197			-0.286	-0.016	2.202			-0.353	-0.256	2.209			-0.370	-0.461	2.146			-0.362	-0.539	2.129			0.033	0.047	2.183			0.258	-0.008	2.139
-0.084	-0.276	2.160			-0.083	-0.215	2.211			-0.106	0.113	2.202			0.025	0.189	2.229			-0.285	-0.016	2.202			-0.352	-0.257	2.210			-0.369	-0.461	2.147			-0.361	-0.539	2.130			0.035	0.046	2.182			0.260	-0.009	2.137
-0.084	-0.277	2.160			-0.083	-0.215	2.211			-0.106	0.113	2.203			0.053	0.146	2.246			-0.285	-0.016	2.202			-0.352	-0.257	2.211			-0.368	-0.461	2.149			-0.360	-0.539	2.132			0.037	0.045	2.182			0.261	-0.010	2.136
-0.084	-0.277	2.160			-0.083	-0.215	2.211			-0.106	0.114	2.203			0.062	0.132	2.251			-0.284	-0.016	2.202			-0.351	-0.258	2.212			-0.367	-0.460	2.152			-0.358	-0.538	2.135			0.039	0.044	2.182			0.262	-0.011	2.135
-0.084	-0.277	2.160			-0.083	-0.215	2.211			-0.106	0.114	2.203			0.067	0.123	2.254			-0.284	-0.016	2.202			-0.350	-0.259	2.214			-0.366	-0.460	2.156			-0.357	-0.538	2.138			0.040	0.044	2.182			0.263	-0.011	2.134
-0.085	-0.277	2.160			-0.083	-0.215	2.211			-0.107	0.111	2.203			0.070	0.119	2.256			-0.283	-0.016	2.202			-0.349	-0.259	2.216			-0.365	-0.459	2.162			-0.356	-0.538	2.143			0.042	0.044	2.181			0.263	-0.012	2.133
-0.085	-0.277	2.160			-0.083	-0.215	2.211			-0.107	0.111	2.203			0.073	0.114	2.258			-0.283	-0.016	2.203			-0.348	-0.260	2.217			-0.365	-0.459	2.167			-0.356	-0.538	2.149			0.044	0.043	2.181			0.264	-0.012	2.132
-0.085	-0.277	2.160			-0.083	-0.216	2.211			-0.107	0.111	2.203			0.076	0.109	2.260			-0.283	-0.016	2.203			-0.348	-0.260	2.219			-0.365	-0.459	2.171			-0.356	-0.538	2.155			0.019	0.050	2.181			0.259	-0.011	2.131
-0.085	-0.277	2.160			-0.083	-0.216	2.211			-0.107	0.111	2.203			0.079	0.105	2.262			-0.283	-0.016	2.203			-0.347	-0.261	2.221			-0.364	-0.458	2.175			-0.356	-0.538	2.159			0.008	0.054	2.182			0.255	-0.010	2.130
-0.085	-0.277	2.160			-0.083	-0.216	2.211			-0.107	0.111	2.203			0.081	0.101	2.263			-0.282	-0.016	2.203			-0.347	-0.261	2.222			-0.364	-0.458	2.178			-0.356	-0.538	2.163			0.002	0.056	2.182			0.253	-0.009	2.129
-0.085	-0.277	2.160			-0.083	-0.216	2.211			-0.107	0.111	2.203			0.082	0.098	2.264			-0.282	-0.016	2.203			-0.347	-0.261	2.223			-0.364	-0.459	2.181			-0.356	-0.538	2.167			-0.003	0.057	2.182			0.250	-0.009	2.128
-0.085	-0.278	2.160			-0.083	-0.216	2.211			-0.108	0.112	2.203			0.084	0.096	2.265			-0.282	-0.016	2.203			-0.346	-0.261	2.225			-0.365	-0.459	2.183			-0.356	-0.538	2.170			-0.006	0.058	2.182			0.249	-0.008	2.128
-0.085	-0.278	2.161			-0.083	-0.216	2.211			-0.108	0.112	2.203			0.084	0.094	2.266			-0.282	-0.016	2.204			-0.346	-0.262	2.226			-0.365	-0.459	2.185			-0.357	-0.538	2.172			-0.009	0.059	2.182			0.247	-0.007	2.127
-0.085	-0.278	2.161			-0.083	-0.216	2.211			-0.108	0.110	2.202			0.082	0.097	2.266			-0.282	-0.016	2.204			-0.346	-0.262	2.227			-0.365	-0.459	2.187			-0.357	-0.538	2.174			-0.012	0.060	2.182			0.245	-0.007	2.126
-0.085	-0.278	2.161			-0.083	-0.216	2.211			-0.108	0.109	2.202			0.082	0.097	2.267			-0.281	-0.016	2.204			-0.346	-0.262	2.228			-0.365	-0.459	2.189			-0.357	-0.538	2.176			-0.014	0.061	2.182			0.244	-0.007	2.126
-0.085	-0.278	2.161			-0.083	-0.217	2.211			-0.108	0.110	2.202			0.083	0.096	2.267			-0.281	-0.016	2.204			-0.346	-0.262	2.228			-0.365	-0.459	2.190			-0.358	-0.538	2.177			-0.016	0.061	2.182			0.243	-0.007	2.126
-0.085	-0.279	2.161			-0.083	-0.217	2.211			-0.108	0.110	2.202			0.083	0.096	2.267			-0.281	-0.016	2.204			-0.346	-0.262	2.229			-0.365	-0.459	2.190			-0.358	-0.538	2.178			-0.017	0.062	2.182			0.242	-0.007	2.125
-0.085	-0.279	2.160			-0.083	-0.217	2.211			-0.108	0.110	2.202			0.083	0.096	2.267			-0.281	-0.016	2.204			-0.345	-0.262	2.229			-0.366	-0.459	2.191			-0.359	-0.538	2.178			-0.019	0.062	2.182			0.241	-0.007	2.125
-0.085	-0.279	2.160			-0.083	-0.217	2.211			-0.108	0.110	2.202			0.083	0.096	2.267			-0.281	-0.016	2.205			-0.345	-0.262	2.230			-0.366	-0.460	2.190			-0.359	-0.539	2.177			-0.020	0.063	2.182			0.240	-0.007	2.124
-0.085	-0.279	2.160			-0.083	-0.217	2.211			-0.108	0.110	2.202			0.083	0.097	2.266			-0.281	-0.015	2.205			-0.345	-0.263	2.230			-0.366	-0.461	2.189			-0.360	-0.539	2.176			-0.021	0.063	2.182			0.239	-0.007	2.124
-0.085	-0.280	2.160			-0.083	-0.218	2.211			-0.108	0.111	2.202			0.083	0.097	2.266			-0.281	-0.015	2.205			-0.345	-0.263	2.231			-0.366	-0.463	2.186			-0.361	-0.540	2.172			-0.022	0.063	2.182			0.239	-0.007	2.124
-0.085	-0.280	2.160			-0.083	-0.218	2.211			-0.107	0.111	2.202			0.083	0.098	2.265			-0.280	-0.015	2.205			-0.345	-0.263	2.231			-0.366	-0.464	2.183			-0.361	-0.540	2.169			-0.023	0.063	2.182			0.239	-0.007	2.123
-0.085	-0.280	2.160			-0.083	-0.218	2.211			-0.109	0.106	2.201			0.078	0.100	2.258			-0.280	-0.015	2.205			-0.345	-0.263	2.231			-0.366	-0.465	2.180			-0.360	-0.541	2.165			-0.023	0.064	2.182			0.238	-0.007	2.123
-0.086	-0.280	2.160			-0.083	-0.219	2.211			-0.109	0.103	2.200			0.076	0.100	2.253			-0.280	-0.015	2.205			-0.345	-0.263	2.231			-0.366	-0.465	2.178			-0.360	-0.541	2.161			-0.024	0.064	2.182			0.238	-0.007	2.122
-0.086	-0.281	2.160			-0.083	-0.219	2.211			-0.109	0.103	2.200			0.076	0.100	2.252			-0.280	-0.015	2.205			-0.345	-0.263	2.231			-0.365	-0.465	2.175			-0.358	-0.541	2.157			-0.025	0.064	2.182			0.237	-0.007	2.122
-0.086	-0.281	2.161			-0.083	-0.220	2.211			-0.109	0.100	2.200			0.074	0.105	2.251			-0.280	-0.015	2.205			-0.344	-0.263	2.230			-0.364	-0.464	2.172			-0.357	-0.542	2.154			-0.025	0.064	2.182			0.236	-0.007	2.121
-0.086	-0.282	2.161			-0.083	-0.220	2.211			-0.109	0.101	2.200			0.064	0.135	2.260			-0.280	-0.015	2.206			-0.344	-0.263	2.229			-0.364	-0.464	2.170			-0.356	-0.542	2.151			-0.026	0.064	2.182			0.236	-0.007	2.121
-0.086	-0.282	2.161			-0.083	-0.221	2.211			-0.110	0.102	2.200			0.061	0.148	2.264			-0.280	-0.016	2.206			-0.343	-0.264	2.229			-0.362	-0.465	2.167			-0.355	-0.542	2.148			-0.026	0.064	2.182			0.235	-0.007	2.120
-0.086	-0.282	2.161			-0.083	-0.221	2.211			-0.110	0.101	2.200			0.055	0.158	2.266			-0.280	-0.016	2.206			-0.343	-0.264	2.228			-0.361	-0.466	2.165			-0.354	-0.542	2.146			-0.027	0.064	2.182			0.235	-0.006	2.118
-0.086	-0.282	2.161			-0.083	-0.221	2.211			-0.110	0.101	2.200			0.053	0.163	2.268			-0.280	-0.016	2.206			-0.342	-0.265	2.227			-0.360	-0.466	2.164			-0.353	-0.542	2.145			0.005	0.056	2.179			0.235	-0.005	2.116
-0.085	-0.282	2.161			-0.083	-0.221	2.211			-0.109	0.099	2.200			0.051	0.167	2.268			-0.280	-0.016	2.207			-0.342	-0.265	2.227			-0.360	-0.467	2.163			-0.352	-0.542	2.144			0.019	0.053	2.178			0.235	-0.005	2.114
-0.085	-0.282	2.161			-0.083	-0.221	2.211			-0.109	0.099	2.201			0.051	0.169	2.269			-0.280	-0.016	2.207			-0.342	-0.266	2.227			-0.359	-0.467	2.162			-0.352	-0.542	2.143			0.028	0.050	2.178			0.235	-0.005	2.113
-0.085	-0.282	2.161			-0.083	-0.221	2.211			-0.109	0.100	2.201			0.051	0.171	2.269			-0.282	-0.017	2.209			-0.341	-0.266	2.226			-0.358	-0.468	2.162			-0.351	-0.542	2.142			0.034	0.047	2.177			0.235	-0.005	2.111
-0.085	-0.281	2.161			-0.083	-0.221	2.211			-0.108	0.100	2.201			0.051	0.173	2.270			-0.284	-0.018	2.211			-0.341	-0.267	2.226			-0.358	-0.468	2.162			-0.350	-0.543	2.143			0.039	0.045	2.177			0.235	-0.004	2.108
-0.085	-0.281	2.161			-0.082	-0.221	2.211			-0.103	0.102	2.202			0.055	0.178	2.271			-0.286	-0.018	2.213			-0.340	-0.268	2.226			-0.357	-0.469	2.162			-0.349	-0.543	2.143			0.044	0.041	2.176			0.236	-0.004	2.104
-0.085	-0.280	2.162			-0.082	-0.221	2.211			-0.102	0.103	2.203			0.053	0.187	2.278			-0.288	-0.019	2.215			-0.340	-0.268	2.226			-0.357	-0.469	2.163			-0.348	-0.543	2.144			0.049	0.034	2.176			0.236	-0.002	2.099
-0.085	-0.280	2.162			-0.082	-0.221	2.212			-0.100	0.105	2.204			0.059	0.185	2.275			-0.290	-0.019	2.216			-0.340	-0.268	2.226			-0.356	-0.469	2.164			-0.347	-0.544	2.145			0.052	0.029	2.176			0.236	-0.002	2.095
-0.084	-0.280	2.162			-0.082	-0.221	2.212			-0.098	0.103	2.204			0.053	0.190	2.279			-0.291	-0.020	2.217			-0.339	-0.269	2.227			-0.356	-0.469	2.167			-0.347	-0.544	2.148			0.055	0.024	2.176			0.236	-0.001	2.089
-0.084	-0.280	2.162			-0.081	-0.221	2.212			-0.098	0.100	2.204			0.047	0.193	2.283			-0.292	-0.020	2.218			-0.339	-0.269	2.227			-0.357	-0.468	2.171			-0.347	-0.543	2.152			0.057	0.019	2.175			0.235	-0.001	2.084
-0.084	-0.280	2.162			-0.081	-0.221	2.212			-0.097	0.097	2.203			0.046	0.194	2.283			-0.294	-0.018	2.220			-0.339	-0.269	2.228			-0.357	-0.467	2.174			-0.347	-0.543	2.155			0.059	0.015	2.175			0.234	-0.001	2.078
-0.084	-0.279	2.163			-0.081	-0.221	2.212			-0.097	0.094	2.203			0.046	0.195	2.283			-0.295	-0.016	2.221			-0.338	-0.269	2.229			-0.358	-0.466	2.177			-0.348	-0.542	2.158			0.060	0.013	2.175			0.231	-0.000	2.071
-0.084	-0.279	2.163			-0.081	-0.221	2.212			-0.097	0.092	2.203			0.045	0.196	2.283			-0.297	-0.015	2.224			-0.338	-0.269	2.230			-0.358	-0.466	2.179			-0.349	-0.542	2.162			0.062	0.011	2.174			0.228	0.001	2.064
-0.083	-0.280	2.163			-0.080	-0.222	2.213			-0.097	0.091	2.203			0.033	0.200	2.290			-0.278	-0.022	2.222			-0.338	-0.269	2.231			-0.359	-0.465	2.182			-0.349	-0.542	2.165			0.062	0.010	2.174			0.217	0.008	2.047
-0.083	-0.281	2.163			-0.080	-0.222	2.213			-0.097	0.089	2.203			0.028	0.203	2.292			-0.285	-0.021	2.227			-0.338	-0.269	2.232			-0.360	-0.465	2.184			-0.350	-0.542	2.167			0.063	0.009	2.174			0.210	0.012	2.038
-0.078	-0.279	2.163			-0.063	-0.221	2.210			-0.021	0.071	2.185			0.065	0.198	2.289			-0.216	0.007	2.207			-0.314	-0.229	2.228			-0.360	-0.462	2.187			-0.351	-0.542	2.169			0.112	-0.000	2.160			0.174	0.038	1.980
-0.073	-0.277	2.163			-0.054	-0.220	2.208			0.010	0.065	2.178			0.084	0.197	2.287			-0.188	0.019	2.198			-0.306	-0.216	2.227			-0.360	-0.460	2.189			-0.351	-0.542	2.171			0.134	-0.004	2.154			0.159	0.045	1.956
-0.070	-0.276	2.163			-0.048	-0.219	2.206			0.022	0.062	2.175			0.095	0.196	2.286			-0.176	0.024	2.195			-0.303	-0.208	2.226			-0.360	-0.458	2.191			-0.352	-0.542	2.172			0.147	-0.006	2.151			0.153	0.048	1.944
-0.067	-0.275	2.162			-0.043	-0.218	2.205			0.029	0.062	2.173			0.102	0.197	2.286			-0.170	0.027	2.193			-0.300	-0.203	2.226			-0.360	-0.457	2.192			-0.352	-0.542	2.173			0.155	-0.006	2.148			0.147	0.047	1.933
-0.064	-0.274	2.162			-0.040	-0.218	2.203			0.035	0.061	2.171			0.108	0.198	2.285			-0.165	0.028	2.192			-0.299	-0.200	2.226			-0.361	-0.456	2.194			-0.353	-0.542	2.174			0.162	-0.006	2.146			0.141	0.048	1.926
-0.062	-0.273	2.162			-0.036	-0.217	2.201			0.040	0.061	2.169			0.113	0.199	2.284			-0.161	0.030	2.191			-0.298	-0.198	2.226			-0.361	-0.456	2.194			-0.353	-0.541	2.175			0.169	-0.006	2.143			0.136	0.048	1.919
-0.060	-0.272	2.162			-0.034	-0.216	2.200			0.044	0.063	2.167			0.117	0.201	2.283			-0.158	0.031	2.190			-0.296	-0.195	2.227			-0.361	-0.455	2.195			-0.353	-0.541	2.175			0.174	-0.006	2.141			0.132	0.048	1.913
-0.058	-0.270	2.162			-0.032	-0.215	2.199			0.046	0.066	2.166			0.120	0.203	2.283			-0.156	0.032	2.190			-0.296	-0.193	2.227			-0.361	-0.455	2.196			-0.353	-0.541	2.176			0.178	-0.005	2.140			0.129	0.048	1.908
-0.056	-0.269	2.162			-0.030	-0.214	2.197			0.043	0.067	2.165			0.122	0.203	2.283			-0.156	0.033	2.189			-0.295	-0.192	2.227			-0.361	-0.455	2.196			-0.354	-0.541	2.176			0.180	-0.005	2.139			0.126	0.049	1.904
-0.055	-0.268	2.162			-0.029	-0.213	2.196			0.040	0.068	2.164			0.123	0.204	2.283			-0.156	0.033	2.189			-0.295	-0.191	2.227			-0.362	-0.455	2.197			-0.354	-0.541	2.177			0.182	-0.004	2.137			0.122	0.050	1.900
-0.054	-0.267	2.162			-0.028	-0.212	2.195			0.036	0.069	2.164			0.124	0.205	2.283			-0.158	0.033	2.189			-0.296	-0.191	2.228			-0.362	-0.455	2.198			-0.354	-0.541	2.177			0.182	-0.004	2.136			0.119	0.051	1.897
-0.053	-0.267	2.162			-0.028	-0.211	2.194			0.032	0.070	2.163			0.124	0.205	2.282			-0.160	0.032	2.189			-0.297	-0.191	2.229			-0.362	-0.455	2.198			-0.354	-0.541	2.178			0.181	-0.003	2.135			0.116	0.051	1.894
-0.052	-0.266	2.162			-0.028	-0.211	2.192			0.027	0.070	2.163			0.123	0.205	2.282			-0.163	0.030	2.190			-0.298	-0.192	2.229			-0.362	-0.455	2.198			-0.355	-0.541	2.178			0.180	-0.003	2.134			0.112	0.052	1.890
-0.052	-0.266	2.162			-0.028	-0.210	2.191			0.022	0.071	2.162			0.123	0.206	2.281			-0.166	0.029	2.190			-0.299	-0.193	2.230			-0.362	-0.455	2.199			-0.355	-0.541	2.178			0.178	-0.002	2.133			0.108	0.053	1.885
-0.051	-0.266	2.162			-0.028	-0.210	2.190			0.018	0.071	2.162			0.121	0.206	2.280			-0.169	0.028	2.191			-0.300	-0.195	2.231			-0.362	-0.455	2.199			-0.355	-0.541	2.179			0.175	-0.001	2.132			0.105	0.054	1.880
-0.051	-0.265	2.162			-0.029	-0.210	2.188			0.014	0.072	2.161			0.119	0.206	2.280			-0.173	0.026	2.191			-0.302	-0.197	2.232			-0.363	-0.455	2.199			-0.355	-0.540	2.179			0.172	-0.000	2.131			0.102	0.055	1.876
-0.050	-0.265	2.162			-0.030	-0.210	2.187			0.010	0.072	2.161			0.117	0.206	2.279			-0.176	0.025	2.192			-0.303	-0.199	2.233			-0.363	-0.455	2.200			-0.355	-0.540	2.179			0.169	0.000	2.130			0.099	0.056	1.873
-0.050	-0.265	2.162			-0.030	-0.210	2.186			0.007	0.072	2.160			0.115	0.206	2.278			-0.180	0.023	2.192			-0.304	-0.201	2.234			-0.363	-0.455	2.200			-0.355	-0.540	2.179			0.166	0.001	2.130			0.097	0.057	1.869
-0.050	-0.265	2.162			-0.031	-0.210	2.184			0.004	0.072	2.160			0.113	0.206	2.277			-0.182	0.022	2.193			-0.305	-0.202	2.235			-0.363	-0.455	2.200			-0.355	-0.540	2.180			0.163	0.001	2.129			0.095	0.057	1.866
-0.049	-0.265	2.161			-0.032	-0.210	2.183			0.002	0.072	2.160			0.111	0.206	2.277			-0.185	0.022	2.194			-0.306	-0.204	2.236			-0.363	-0.455	2.201			-0.356	-0.540	2.180			0.160	0.002	2.128			0.093	0.058	1.864
-0.049	-0.264	2.161			-0.033	-0.210	2.182			-0.001	0.072	2.159			0.109	0.205	2.276			-0.187	0.021	2.194			-0.307	-0.205	2.237			-0.363	-0.455	2.201			-0.356	-0.540	2.181			0.158	0.002	2.128			0.091	0.058	1.861
-0.049	-0.264	2.161			-0.034	-0.210	2.180			-0.003	0.072	2.159			0.107	0.205	2.275			-0.189	0.020	2.194			-0.308	-0.207	2.237			-0.363	-0.455	2.202			-0.356	-0.539	2.181			0.156	0.002	2.127			0.089	0.058	1.859
-0.049	-0.264	2.161			-0.035	-0.210	2.179			-0.005	0.073	2.159			0.105	0.205	2.275			-0.191	0.019	2.195			-0.308	-0.208	2.238			-0.363	-0.455	2.203			-0.356	-0.539	2.182			0.153	0.003	2.127			0.088	0.058	1.857
-0.049	-0.264	2.161			-0.036	-0.210	2.178			-0.006	0.073	2.158			0.104	0.205	2.274			-0.193	0.019	2.195			-0.309	-0.209	2.239			-0.364	-0.456	2.204			-0.356	-0.539	2.183			0.151	0.003	2.126			0.087	0.058	1.856
-0.049	-0.264	2.160			-0.036	-0.210	2.177			-0.007	0.073	2.158			0.102	0.205	2.274			-0.194	0.018	2.195			-0.309	-0.209	2.240			-0.364	-0.456	2.205			-0.356	-0.539	2.184			0.150	0.003	2.126			0.086	0.057	1.856
-0.050	-0.264	2.160			-0.037	-0.210	2.176			-0.008	0.073	2.158			0.101	0.205	2.273			-0.195	0.018	2.195			-0.310	-0.210	2.240			-0.364	-0.457	2.205			-0.356	-0.539	2.185			0.148	0.004	2.126			0.087	0.056	1.859
-0.050	-0.264	2.160			-0.038	-0.210	2.175			-0.009	0.073	2.157			0.100	0.205	2.273			-0.196	0.018	2.195			-0.310	-0.210	2.241			-0.364	-0.457	2.206			-0.356	-0.538	2.186			0.147	0.004	2.125			0.090	0.053	1.865
-0.050	-0.264	2.160			-0.038	-0.210	2.175			-0.010	0.073	2.157			0.100	0.205	2.272			-0.196	0.018	2.195			-0.310	-0.211	2.241			-0.364	-0.458	2.207			-0.356	-0.538	2.187			0.146	0.004	2.125			0.094	0.050	1.872
-0.050	-0.264	2.160			-0.038	-0.210	2.174			-0.009	0.076	2.158			0.099	0.206	2.272			-0.196	0.018	2.195			-0.310	-0.211	2.241			-0.364	-0.458	2.208			-0.356	-0.538	2.188			0.146	0.006	2.125			0.099	0.046	1.881
-0.050	-0.264	2.159			-0.038	-0.209	2.173			-0.008	0.079	2.158			0.099	0.207	2.272			-0.196	0.018	2.195			-0.310	-0.211	2.241			-0.364	-0.458	2.208			-0.356	-0.538	2.188			0.146	0.008	2.125			0.104	0.043	1.887
-0.050	-0.264	2.159			-0.038	-0.209	2.173			-0.006	0.082	2.158			0.100	0.208	2.272			-0.196	0.018	2.194			-0.310	-0.210	2.241			-0.364	-0.458	2.209			-0.356	-0.538	2.189			0.146	0.009	2.125			0.110	0.038	1.892
-0.049	-0.263	2.159			-0.038	-0.208	2.172			-0.003	0.084	2.158			0.101	0.209	2.271			-0.195	0.018	2.193			-0.310	-0.210	2.241			-0.364	-0.458	2.209			-0.356	-0.538	2.190			0.147	0.011	2.125			0.115	0.035	1.895
-0.049	-0.263	2.159			-0.038	-0.208	2.172			0.001	0.085	2.158			0.102	0.210	2.271			-0.194	0.018	2.192			-0.310	-0.210	2.241			-0.364	-0.459	2.210			-0.356	-0.538	2.190			0.148	0.012	2.125			0.120	0.032	1.898
-0.049	-0.263	2.158			-0.038	-0.208	2.171			0.007	0.076	2.155			0.105	0.205	2.269			-0.191	0.020	2.191			-0.308	-0.207	2.240			-0.364	-0.458	2.210			-0.356	-0.538	2.190			0.151	0.009	2.124			0.124	0.032	1.899
-0.049	-0.263	2.158			-0.038	-0.208	2.171			0.012	0.071	2.153			0.108	0.202	2.267			-0.188	0.022	2.190			-0.307	-0.206	2.239			-0.364	-0.458	2.210			-0.356	-0.537	2.191			0.153	0.007	2.123			0.128	0.033	1.901
-0.049	-0.263	2.158			-0.038	-0.208	2.170			0.019	0.068	2.152			0.113	0.200	2.266			-0.189	0.022	2.190			-0.308	-0.206	2.239			-0.364	-0.458	2.210			-0.357	-0.537	2.191			0.157	0.005	2.122			0.130	0.033	1.902
-0.049	-0.262	2.158			-0.038	-0.208	2.169			0.026	0.065	2.151			0.118	0.198	2.264			-0.190	0.022	2.190			-0.308	-0.206	2.239			-0.364	-0.458	2.210			-0.357	-0.537	2.191			0.162	0.003	2.121			0.132	0.033	1.903
-0.049	-0.262	2.157			-0.037	-0.207	2.168			0.039	0.070	2.153			0.126	0.199	2.265			-0.190	0.022	2.190			-0.308	-0.206	2.239			-0.365	-0.457	2.209			-0.357	-0.536	2.189			0.170	0.005	2.122			0.134	0.031	1.907
-0.048	-0.261	2.157			-0.036	-0.206	2.168			0.047	0.073	2.154			0.126	0.206	2.268			-0.191	0.022	2.191			-0.309	-0.206	2.239			-0.365	-0.457	2.207			-0.357	-0.536	2.187			0.177	0.007	2.123			0.138	0.028	1.909
-0.056	-0.267	2.157			-0.049	-0.212	2.171			-0.022	0.081	2.181			0.103	0.169	2.243			-0.191	0.022	2.191			-0.309	-0.207	2.238			-0.365	-0.457	2.204			-0.357	-0.536	2.185			0.136	0.012	2.140			0.172	0.022	1.965
-0.061	-0.272	2.157			-0.056	-0.216	2.174			-0.052	0.084	2.191			0.096	0.157	2.235			-0.195	0.020	2.191			-0.312	-0.210	2.237			-0.365	-0.457	2.202			-0.358	-0.535	2.183			0.087	0.024	2.154			0.188	0.021	1.992
-0.065	-0.273	2.157			-0.062	-0.216	2.176			-0.079	0.103	2.198			-0.002	0.234	2.213			-0.231	0.007	2.198			-0.321	-0.226	2.237			-0.365	-0.457	2.198			-0.358	-0.535	2.180			0.077	0.028	2.155			0.202	0.021	2.007
-0.068	-0.274	2.157			-0.066	-0.217	2.177			-0.090	0.111	2.202			-0.006	0.242	2.203			-0.246	0.001	2.201			-0.327	-0.235	2.236			-0.365	-0.458	2.193			-0.358	-0.535	2.175			0.027	0.051	2.165			0.211	0.021	2.018
-0.071	-0.275	2.157			-0.069	-0.217	2.179			-0.098	0.116	2.204			-0.012	0.249	2.197			-0.270	-0.004	2.210			-0.330	-0.241	2.235			-0.365	-0.459	2.189			-0.358	-0.535	2.170			0.012	0.059	2.168			0.219	0.022	2.028
-0.073	-0.276	2.157			-0.072	-0.217	2.181			-0.103	0.116	2.205			-0.019	0.252	2.194			-0.277	-0.006	2.212			-0.333	-0.245	2.235			-0.365	-0.460	2.185			-0.359	-0.535	2.166			0.001	0.063	2.171			0.226	0.023	2.037
-0.075	-0.277	2.157			-0.075	-0.218	2.182			-0.107	0.118	2.206			-0.023	0.255	2.190			-0.282	-0.008	2.213			-0.335	-0.249	2.234			-0.365	-0.460	2.183			-0.359	-0.535	2.162			-0.006	0.066	2.172			0.231	0.025	2.044
-0.077	-0.277	2.157			-0.077	-0.218	2.184			-0.110	0.120	2.208			-0.027	0.258	2.188			-0.285	-0.009	2.214			-0.337	-0.252	2.233			-0.365	-0.460	2.180			-0.359	-0.535	2.159			-0.012	0.069	2.174			0.235	0.026	2.051
-0.078	-0.277	2.157			-0.078	-0.218	2.185			-0.113	0.121	2.209			-0.030	0.261	2.185			-0.288	-0.010	2.215			-0.338	-0.254	2.233			-0.365	-0.461	2.178			-0.359	-0.535	2.156			-0.018	0.071	2.175			0.239	0.026	2.058
-0.080	-0.277	2.157			-0.080	-0.217	2.186			-0.116	0.122	2.209			-0.033	0.263	2.183			-0.291	-0.011	2.215			-0.340	-0.256	2.232			-0.365	-0.461	2.176			-0.360	-0.535	2.154			-0.022	0.073	2.176			0.243	0.027	2.064
-0.081	-0.277	2.157			-0.082	-0.217	2.188			-0.119	0.124	2.210			-0.030	0.263	2.180			-0.293	-0.012	2.215			-0.341	-0.258	2.232			-0.365	-0.461	2.175			-0.360	-0.535	2.153			-0.027	0.075	2.177			0.246	0.027	2.070
-0.082	-0.277	2.157			-0.083	-0.217	2.189			-0.122	0.125	2.211			-0.029	0.263	2.178			-0.295	-0.012	2.216			-0.342	-0.260	2.231			-0.365	-0.461	2.174			-0.360	-0.536	2.151			-0.030	0.076	2.178			0.248	0.026	2.075
-0.083	-0.277	2.157			-0.084	-0.216	2.190			-0.124	0.126	2.211			-0.028	0.263	2.176			-0.297	-0.013	2.216			-0.343	-0.261	2.231			-0.365	-0.461	2.173			-0.360	-0.536	2.150			-0.034	0.078	2.179			0.250	0.025	2.080
-0.085	-0.276	2.157			-0.086	-0.215	2.192			-0.126	0.127	2.211			-0.049	0.275	2.179			-0.299	-0.014	2.216			-0.343	-0.263	2.231			-0.365	-0.461	2.172			-0.360	-0.536	2.149			-0.036	0.079	2.180			0.252	0.024	2.085
-0.086	-0.275	2.157			-0.087	-0.214	2.193			-0.127	0.128	2.210			-0.054	0.279	2.178			-0.300	-0.013	2.216			-0.344	-0.264	2.230			-0.365	-0.462	2.172			-0.360	-0.536	2.148			-0.038	0.080	2.180			0.253	0.023	2.089
-0.087	-0.275	2.157			-0.088	-0.214	2.194			-0.128	0.129	2.210			-0.058	0.282	2.178			-0.301	-0.013	2.216			-0.345	-0.265	2.230			-0.365	-0.462	2.171			-0.360	-0.536	2.148			-0.039	0.080	2.180			0.252	0.017	2.094
-0.088	-0.275	2.157			-0.088	-0.213	2.195			-0.129	0.130	2.209			-0.057	0.282	2.177			-0.301	-0.013	2.216			-0.345	-0.266	2.230			-0.365	-0.462	2.171			-0.359	-0.536	2.147			-0.040	0.081	2.180			0.251	0.013	2.098
-0.088	-0.274	2.157			-0.089	-0.213	2.196			-0.130	0.130	2.209			-0.053	0.281	2.177			-0.302	-0.014	2.216			-0.346	-0.267	2.229			-0.365	-0.462	2.170			-0.359	-0.536	2.147			-0.041	0.081	2.180			0.250	0.009	2.102
-0.089	-0.274	2.157			-0.090	-0.212	2.197			-0.130	0.131	2.208			-0.049	0.280	2.178			-0.302	-0.014	2.215			-0.346	-0.268	2.229			-0.365	-0.462	2.170			-0.359	-0.536	2.147			-0.041	0.081	2.180			0.251	0.009	2.105
-0.089	-0.274	2.157			-0.090	-0.212	2.198			-0.130	0.131	2.208			-0.046	0.280	2.178			-0.299	-0.014	2.214			-0.346	-0.268	2.229			-0.365	-0.461	2.170			-0.358	-0.536	2.148			-0.040	0.082	2.180			0.252	0.008	2.108
-0.090	-0.274	2.157			-0.091	-0.212	2.199			-0.128	0.128	2.207			-0.046	0.279	2.178			-0.297	-0.014	2.214			-0.346	-0.269	2.229			-0.364	-0.461	2.170			-0.358	-0.537	2.148			-0.040	0.082	2.180			0.252	0.009	2.110
-0.090	-0.274	2.158			-0.091	-0.212	2.200			-0.126	0.124	2.206			-0.046	0.277	2.179			-0.296	-0.014	2.213			-0.346	-0.270	2.229			-0.364	-0.461	2.170			-0.358	-0.537	2.149			-0.039	0.082	2.180			0.252	0.009	2.112
-0.091	-0.274	2.158			-0.091	-0.212	2.201			-0.124	0.120	2.205			-0.046	0.275	2.180			-0.294	-0.014	2.213			-0.347	-0.271	2.229			-0.364	-0.461	2.170			-0.357	-0.537	2.149			-0.039	0.083	2.180			0.252	0.010	2.114
-0.091	-0.274	2.158			-0.091	-0.212	2.202			-0.122	0.117	2.205			-0.046	0.273	2.181			-0.293	-0.015	2.212			-0.346	-0.271	2.229			-0.364	-0.461	2.170			-0.357	-0.537	2.150			-0.038	0.083	2.180			0.252	0.010	2.115
-0.091	-0.274	2.158			-0.091	-0.212	2.202			-0.122	0.116	2.204			-0.045	0.272	2.181			-0.292	-0.015	2.212			-0.346	-0.272	2.229			-0.364	-0.461	2.171			-0.357	-0.537	2.150			-0.039	0.084	2.180			0.250	0.011	2.116
-0.092	-0.274	2.158			-0.091	-0.212	2.203			-0.121	0.117	2.204			-0.044	0.272	2.181			-0.291	-0.015	2.212			-0.346	-0.272	2.229			-0.364	-0.461	2.171			-0.356	-0.537	2.151			-0.039	0.084	2.180			0.249	0.012	2.117
-0.092	-0.274	2.158			-0.092	-0.212	2.204			-0.121	0.117	2.203			-0.042	0.272	2.181			-0.290	-0.015	2.211			-0.346	-0.273	2.229			-0.363	-0.461	2.172			-0.356	-0.537	2.152			-0.039	0.084	2.180			0.247	0.013	2.118
-0.092	-0.274	2.158			-0.092	-0.212	2.204			-0.121	0.118	2.203			-0.040	0.272	2.181			-0.289	-0.016	2.211			-0.345	-0.273	2.229			-0.363	-0.461	2.172			-0.356	-0.538	2.153			0.011	0.079	2.174			0.252	0.013	2.117
-0.092	-0.274	2.158			-0.091	-0.212	2.205			-0.120	0.118	2.202			-0.039	0.273	2.181			-0.287	-0.015	2.211			-0.344	-0.272	2.229			-0.363	-0.461	2.173			-0.355	-0.538	2.154			0.009	0.080	2.174			0.251	0.013	2.117
-0.092	-0.273	2.158			-0.091	-0.212	2.206			-0.119	0.119	2.202			-0.038	0.273	2.181			-0.285	-0.013	2.210			-0.343	-0.271	2.230			-0.362	-0.461	2.174			-0.355	-0.538	2.155			0.008	0.080	2.174			0.251	0.013	2.118
-0.092	-0.273	2.158			-0.091	-0.212	2.206			-0.119	0.117	2.201			-0.037	0.270	2.182			-0.284	-0.013	2.210			-0.343	-0.271	2.230			-0.362	-0.461	2.175			-0.354	-0.539	2.157			0.005	0.080	2.174			0.250	0.014	2.118
-0.092	-0.273	2.158			-0.091	-0.212	2.207			-0.118	0.117	2.201			-0.037	0.271	2.183			-0.283	-0.013	2.210			-0.343	-0.271	2.230			-0.362	-0.461	2.176			-0.354	-0.539	2.158			0.003	0.080	2.175			0.250	0.014	2.118
-0.092	-0.273	2.159			-0.091	-0.212	2.207			-0.118	0.117	2.201			-0.042	0.274	2.185			-0.282	-0.013	2.210			-0.342	-0.270	2.231			-0.362	-0.461	2.177			-0.353	-0.539	2.160			0.002	0.081	2.175			0.249	0.014	2.119
-0.092	-0.274	2.159			-0.090	-0.212	2.208			-0.117	0.118	2.201			-0.041	0.275	2.185			-0.281	-0.012	2.210			-0.341	-0.270	2.231			-0.361	-0.462	2.179			-0.353	-0.540	2.161			0.001	0.081	2.175			0.249	0.015	2.119
-0.092	-0.274	2.159			-0.090	-0.212	2.208			-0.116	0.118	2.201			-0.041	0.275	2.186			-0.280	-0.012	2.210			-0.341	-0.269	2.231			-0.361	-0.462	2.180			-0.353	-0.540	2.163			-0.000	0.081	2.175			0.248	0.015	2.119
-0.092	-0.274	2.159			-0.090	-0.212	2.209			-0.115	0.119	2.201			-0.040	0.276	2.186			-0.282	-0.012	2.211			-0.340	-0.270	2.231			-0.361	-0.462	2.181			-0.352	-0.540	2.164			-0.001	0.081	2.175			0.248	0.015	2.120
-0.092	-0.274	2.159			-0.089	-0.212	2.209			-0.113	0.119	2.201			-0.039	0.276	2.186			-0.282	-0.012	2.211			-0.340	-0.270	2.232			-0.361	-0.462	2.182			-0.352	-0.540	2.165			0.018	0.076	2.174			0.256	0.014	2.118
-0.092	-0.273	2.159			-0.089	-0.212	2.210			-0.112	0.117	2.200			-0.039	0.275	2.187			-0.282	-0.012	2.211			-0.340	-0.270	2.232			-0.361	-0.462	2.183			-0.352	-0.540	2.166			0.029	0.074	2.173			0.261	0.014	2.116
-0.091	-0.273	2.160			-0.089	-0.212	2.210			-0.112	0.115	2.200			-0.038	0.273	2.188			-0.281	-0.011	2.211			-0.339	-0.269	2.232			-0.360	-0.462	2.184			-0.352	-0.540	2.167			0.034	0.073	2.173			0.265	0.013	2.116
-0.091	-0.272	2.160			-0.088	-0.211	2.210			-0.110	0.116	2.200			-0.037	0.273	2.188			-0.279	-0.009	2.210			-0.338	-0.266	2.233			-0.360	-0.462	2.185			-0.352	-0.541	2.167			0.039	0.072	2.172			0.268	0.014	2.115
-0.091	-0.272	2.160			-0.088	-0.211	2.211			-0.109	0.115	2.200			-0.037	0.273	2.188			-0.278	-0.009	2.210			-0.338	-0.266	2.233			-0.360	-0.462	2.185			-0.352	-0.541	2.168			0.043	0.071	2.172			0.269	0.014	2.115
-0.090	-0.272	2.160			-0.087	-0.211	2.211			-0.097	0.109	2.201			-0.038	0.271	2.189			-0.277	-0.009	2.210			-0.338	-0.266	2.233			-0.360	-0.462	2.186			-0.352	-0.541	2.169			0.046	0.071	2.171			0.271	0.014	2.115
-0.090	-0.271	2.160			-0.087	-0.211	2.211			-0.097	0.106	2.201			-0.039	0.269	2.190			-0.277	-0.009	2.210			-0.337	-0.266	2.233			-0.360	-0.462	2.186			-0.352	-0.541	2.169			0.049	0.070	2.171			0.272	0.014	2.115
-0.087	-0.266	2.161			-0.083	-0.207	2.212			-0.086	0.112	2.204			-0.041	0.272	2.187			-0.276	-0.009	2.210			-0.337	-0.266	2.233			-0.360	-0.462	2.186			-0.352	-0.541	2.169			0.105	0.065	2.168			0.295	0.008	2.109
-0.085	-0.263	2.162			-0.081	-0.205	2.213			-0.086	0.113	2.204			-0.041	0.274	2.186			-0.275	-0.009	2.209			-0.337	-0.266	2.233			-0.360	-0.462	2.187			-0.352	-0.541	2.170			0.104	0.066	2.168			0.295	0.008	2.109
-0.084	-0.261	2.162			-0.079	-0.203	2.214			-0.085	0.114	2.204			-0.041	0.275	2.186			-0.275	-0.009	2.209			-0.337	-0.266	2.233			-0.360	-0.463	2.187			-0.352	-0.541	2.170			0.102	0.067	2.167			0.295	0.008	2.109
-0.083	-0.260	2.163			-0.078	-0.202	2.214			-0.085	0.115	2.204			-0.041	0.275	2.186			-0.275	-0.009	2.209			-0.337	-0.265	2.234			-0.360	-0.463	2.186			-0.352	-0.541	2.170			0.100	0.067	2.167			0.296	0.009	2.110
-0.082	-0.260	2.163			-0.078	-0.203	2.214			-0.086	0.113	2.203			-0.042	0.275	2.186			-0.274	-0.009	2.209			-0.337	-0.265	2.234			-0.360	-0.463	2.186			-0.352	-0.542	2.170			0.040	0.073	2.173			0.278	0.013	2.112
-0.082	-0.260	2.163			-0.077	-0.203	2.214			-0.087	0.114	2.203			-0.041	0.275	2.187			-0.274	-0.009	2.209			-0.337	-0.265	2.234			-0.361	-0.463	2.186			-0.352	-0.542	2.170			0.020	0.075	2.174			0.270	0.015	2.113
-0.082	-0.260	2.163			-0.077	-0.203	2.214			-0.087	0.113	2.203			-0.041	0.274	2.188			-0.274	-0.009	2.209			-0.337	-0.265	2.234			-0.361	-0.463	2.186			-0.352	-0.542	2.170			0.012	0.075	2.175			0.266	0.016	2.114
-0.081	-0.260	2.163			-0.077	-0.204	2.214			-0.088	0.113	2.203			-0.040	0.274	2.188			-0.274	-0.009	2.209			-0.336	-0.265	2.234			-0.361	-0.463	2.186			-0.352	-0.542	2.170			0.006	0.076	2.176			0.263	0.017	2.115
-0.081	-0.261	2.163			-0.076	-0.204	2.214			-0.088	0.112	2.202			-0.040	0.273	2.188			-0.273	-0.008	2.209			-0.336	-0.265	2.234			-0.361	-0.463	2.186			-0.352	-0.542	2.170			0.002	0.076	2.176			0.260	0.018	2.115
-0.081	-0.261	2.163			-0.076	-0.204	2.214			-0.089	0.111	2.202			-0.040	0.272	2.189			-0.273	-0.008	2.209			-0.336	-0.264	2.234			-0.361	-0.463	2.185			-0.352	-0.542	2.170			0.023	0.073	2.176			0.264	0.018	2.115
-0.081	-0.261	2.163			-0.076	-0.205	2.214			-0.089	0.110	2.202			-0.039	0.271	2.190			-0.273	-0.008	2.209			-0.336	-0.264	2.234			-0.361	-0.463	2.185			-0.352	-0.542	2.170			0.016	0.074	2.176			0.262	0.020	2.116
-0.081	-0.261	2.163			-0.076	-0.205	2.215			-0.089	0.109	2.202			-0.039	0.270	2.190			-0.273	-0.008	2.209			-0.336	-0.264	2.234			-0.361	-0.463	2.185			-0.352	-0.541	2.170			0.011	0.074	2.177			0.260	0.021	2.116
-0.080	-0.261	2.164			-0.075	-0.205	2.215			-0.082	0.115	2.204			-0.040	0.274	2.187			-0.273	-0.008	2.209			-0.336	-0.264	2.234			-0.361	-0.463	2.185			-0.353	-0.541	2.170			0.022	0.073	2.175			0.264	0.022	2.116
-0.080	-0.261	2.164			-0.075	-0.205	2.215			-0.084	0.111	2.203			-0.040	0.272	2.188			-0.272	-0.008	2.209			-0.336	-0.264	2.234			-0.361	-0.463	2.184			-0.353	-0.541	2.169			0.016	0.074	2.175			0.263	0.024	2.116
-0.080	-0.261	2.164			-0.074	-0.206	2.215			-0.085	0.109	2.203			-0.040	0.270	2.189			-0.272	-0.008	2.208			-0.336	-0.264	2.234			-0.361	-0.463	2.184			-0.353	-0.541	2.169			0.011	0.075	2.175			0.261	0.025	2.116
-0.080	-0.262	2.164			-0.074	-0.206	2.215			-0.086	0.107	2.202			-0.040	0.269	2.190			-0.272	-0.008	2.208			-0.336	-0.264	2.234			-0.361	-0.463	2.184			-0.353	-0.541	2.169			0.006	0.076	2.175			0.259	0.028	2.116
-0.080	-0.262	2.164			-0.074	-0.206	2.215			-0.088	0.110	2.202			-0.038	0.270	2.190			-0.272	-0.008	2.208			-0.336	-0.264	2.234			-0.361	-0.463	2.184			-0.353	-0.542	2.169			0.021	0.077	2.174			0.264	0.029	2.115
-0.079	-0.262	2.164			-0.074	-0.207	2.215			-0.089	0.109	2.202			-0.038	0.269	2.190			-0.272	-0.008	2.208			-0.336	-0.264	2.234			-0.361	-0.463	2.184			-0.353	-0.542	2.169			0.010	0.080	2.173			0.259	0.031	2.116
-0.079	-0.262	2.164			-0.074	-0.207	2.215			-0.088	0.108	2.203			-0.038	0.269	2.190			-0.272	-0.008	2.208			-0.336	-0.264	2.234			-0.361	-0.463	2.184			-0.353	-0.542	2.169			0.003	0.081	2.173			0.256	0.033	2.116
-0.079	-0.262	2.164			-0.074	-0.207	2.215			-0.092	0.105	2.201			-0.038	0.267	2.191			-0.272	-0.008	2.208			-0.336	-0.264	2.234			-0.362	-0.463	2.184			-0.353	-0.542	2.169			-0.001	0.082	2.173			0.254	0.034	2.116
-0.079	-0.262	2.164			-0.074	-0.207	2.215			-0.094	0.108	2.201			-0.036	0.267	2.190			-0.275	-0.010	2.211			-0.336	-0.264	2.234			-0.361	-0.463	2.184			-0.353	-0.542	2.169			-0.005	0.083	2.173			0.252	0.034	2.116
-0.080	-0.262	2.164			-0.074	-0.206	2.215			-0.096	0.108	2.201			-0.036	0.266	2.190			-0.278	-0.011	2.213			-0.336	-0.264	2.235			-0.361	-0.463	2.184			-0.353	-0.542	2.169			-0.007	0.084	2.173			0.251	0.035	2.117
-0.080	-0.262	2.164			-0.074	-0.206	2.215			-0.098	0.107	2.200			-0.036	0.265	2.191			-0.281	-0.012	2.215			-0.336	-0.264	2.235			-0.361	-0.463	2.185			-0.353	-0.542	2.169			-0.010	0.084	2.173			0.249	0.035	2.117
-0.081	-0.261	2.164			-0.074	-0.206	2.215			-0.098	0.105	2.200			-0.035	0.263	2.191			-0.283	-0.013	2.217			-0.336	-0.264	2.235			-0.360	-0.463	2.186			-0.353	-0.542	2.170			-0.011	0.085	2.173			0.248	0.036	2.117
-0.081	-0.261	2.164			-0.074	-0.206	2.215			-0.098	0.104	2.200			-0.036	0.263	2.191			-0.286	-0.011	2.219			-0.335	-0.264	2.235			-0.360	-0.463	2.186			-0.352	-0.542	2.170			-0.013	0.085	2.173			0.247	0.036	2.117
-0.082	-0.260	2.165			-0.075	-0.205	2.215			-0.107	0.112	2.199			-0.033	0.262	2.191			-0.288	-0.010	2.220			-0.335	-0.264	2.236			-0.359	-0.462	2.187			-0.352	-0.542	2.171			-0.014	0.085	2.173			0.247	0.036	2.118
-0.082	-0.260	2.165			-0.076	-0.204	2.215			-0.111	0.116	2.198			-0.030	0.261	2.190			-0.290	-0.010	2.221			-0.335	-0.264	2.236			-0.359	-0.462	2.188			-0.351	-0.542	2.172			-0.015	0.085	2.173			0.246	0.037	2.118
-0.083	-0.259	2.165			-0.077	-0.204	2.214			-0.113	0.115	2.197			-0.030	0.261	2.190			-0.292	-0.010	2.222			-0.335	-0.264	2.236			-0.358	-0.463	2.189			-0.350	-0.542	2.173			-0.016	0.085	2.173			0.245	0.037	2.118
-0.084	-0.259	2.165			-0.078	-0.203	2.214			-0.114	0.116	2.197			-0.029	0.261	2.190			-0.292	-0.010	2.222			-0.335	-0.265	2.237			-0.358	-0.462	2.190			-0.350	-0.542	2.174			-0.017	0.086	2.173			0.245	0.037	2.118
-0.084	-0.258	2.165			-0.078	-0.202	2.214			-0.116	0.115	2.196			-0.028	0.260	2.190			-0.292	-0.010	2.223			-0.335	-0.265	2.237			-0.357	-0.463	2.191			-0.350	-0.543	2.175			-0.018	0.086	2.173			0.244	0.037	2.118
-0.085	-0.258	2.165			-0.080	-0.201	2.214			-0.130	0.120	2.193			-0.029	0.259	2.190			-0.293	-0.010	2.223			-0.335	-0.265	2.237			-0.357	-0.463	2.191			-0.349	-0.543	2.176			-0.019	0.086	2.173			0.244	0.037	2.119
-0.086	-0.257	2.166			-0.082	-0.200	2.213			-0.135	0.122	2.192			-0.029	0.259	2.190			-0.294	-0.009	2.223			-0.335	-0.265	2.237			-0.356	-0.463	2.192			-0.349	-0.543	2.176			-0.020	0.086	2.173			0.243	0.037	2.119
-0.087	-0.256	2.166			-0.084	-0.198	2.213			-0.139	0.124	2.191			-0.029	0.258	2.190			-0.294	-0.009	2.224			-0.335	-0.265	2.237			-0.356	-0.464	2.192			-0.349	-0.543	2.176			-0.020	0.086	2.173			0.243	0.038	2.119
-0.088	-0.256	2.166			-0.085	-0.197	2.212			-0.141	0.124	2.190			-0.029	0.258	2.190			-0.295	-0.008	2.224			-0.335	-0.264	2.238			-0.356	-0.464	2.193			-0.348	-0.543	2.177			-0.021	0.086	2.173			0.242	0.038	2.119
-0.089	-0.255	2.166			-0.087	-0.196	2.211			-0.143	0.125	2.190			-0.029	0.258	2.190			-0.296	-0.007	2.225			-0.335	-0.264	2.238			-0.356	-0.464	2.193			-0.348	-0.543	2.177			-0.022	0.086	2.173			0.242	0.038	2.119
-0.089	-0.255	2.166			-0.088	-0.195	2.211			-0.146	0.126	2.189			-0.030	0.258	2.191			-0.297	-0.007	2.225			-0.335	-0.264	2.238			-0.356	-0.464	2.193			-0.348	-0.543	2.177			-0.022	0.086	2.173			0.242	0.038	2.119
-0.090	-0.254	2.166			-0.090	-0.194	2.210			-0.148	0.127	2.189			-0.031	0.258	2.191			-0.298	-0.006	2.225			-0.335	-0.264	2.238			-0.356	-0.464	2.193			-0.348	-0.543	2.177			-0.023	0.086	2.173			0.241	0.038	2.119
-0.091	-0.253	2.166			-0.091	-0.193	2.210			-0.151	0.128	2.188			-0.032	0.258	2.191			-0.298	-0.005	2.226			-0.335	-0.264	2.238			-0.356	-0.464	2.193			-0.349	-0.543	2.177			-0.023	0.086	2.174			0.241	0.038	2.119
-0.092	-0.253	2.167			-0.092	-0.192	2.209			-0.153	0.129	2.188			-0.033	0.259	2.191			-0.299	-0.005	2.226			-0.335	-0.264	2.238			-0.356	-0.464	2.193			-0.349	-0.543	2.177			-0.023	0.086	2.174			0.241	0.038	2.119
-0.093	-0.252	2.167			-0.094	-0.191	2.209			-0.155	0.129	2.188			-0.034	0.259	2.191			-0.299	-0.005	2.227			-0.335	-0.264	2.238			-0.356	-0.464	2.193			-0.349	-0.544	2.176			-0.023	0.086	2.174			0.241	0.038	2.119
-0.094	-0.252	2.167			-0.095	-0.191	2.208			-0.156	0.130	2.187			-0.035	0.259	2.192			-0.300	-0.004	2.227			-0.335	-0.264	2.238			-0.357	-0.465	2.193			-0.349	-0.544	2.176			-0.024	0.085	2.174			0.241	0.037	2.119
-0.094	-0.251	2.167			-0.096	-0.190	2.208			-0.157	0.130	2.187			-0.035	0.260	2.192			-0.300	-0.004	2.227			-0.335	-0.264	2.238			-0.357	-0.465	2.193			-0.350	-0.544	2.176			-0.024	0.085	2.174			0.240	0.037	2.119
-0.095	-0.251	2.167			-0.097	-0.190	2.207			-0.158	0.131	2.187			-0.036	0.260	2.192			-0.301	-0.004	2.228			-0.335	-0.264	2.239			-0.357	-0.465	2.193			-0.350	-0.544	2.176			-0.024	0.085	2.174			0.240	0.037	2.119
-0.095	-0.251	2.167			-0.097	-0.189	2.207			-0.159	0.131	2.187			-0.037	0.260	2.192			-0.302	-0.004	2.228			-0.335	-0.264	2.239			-0.357	-0.465	2.193			-0.350	-0.544	2.176			-0.024	0.085	2.174			0.240	0.036	2.119
-0.096	-0.250	2.167			-0.098	-0.189	2.207			-0.160	0.131	2.187			-0.038	0.261	2.192			-0.302	-0.004	2.229			-0.335	-0.264	2.239			-0.358	-0.464	2.193			-0.350	-0.544	2.176			-0.024	0.085	2.174			0.240	0.036	2.118
-0.096	-0.250	2.167			-0.099	-0.188	2.206			-0.159	0.131	2.187			-0.038	0.261	2.192			-0.303	-0.004	2.229			-0.336	-0.265	2.239			-0.358	-0.464	2.193			-0.350	-0.544	2.176			-0.024	0.084	2.174			0.239	0.035	2.118
-0.097	-0.250	2.167			-0.099	-0.188	2.206			-0.159	0.131	2.187			-0.038	0.262	2.192			-0.303	-0.005	2.230			-0.336	-0.265	2.239			-0.358	-0.464	2.193			-0.351	-0.544	2.176			-0.025	0.084	2.174			0.239	0.035	2.118
-0.097	-0.249	2.167			-0.100	-0.188	2.206			-0.158	0.131	2.187			-0.038	0.262	2.192			-0.303	-0.005	2.230			-0.336	-0.265	2.239			-0.358	-0.464	2.193			-0.351	-0.544	2.176			-0.025	0.084	2.174			0.239	0.034	2.117
-0.097	-0.249	2.167			-0.100	-0.187	2.206			-0.157	0.131	2.188			-0.039	0.262	2.193			-0.304	-0.005	2.230			-0.336	-0.265	2.240			-0.358	-0.464	2.193			-0.351	-0.544	2.176			-0.024	0.084	2.174			0.239	0.034	2.117
-0.098	-0.249	2.167			-0.100	-0.187	2.206			-0.155	0.131	2.189			-0.039	0.263	2.193			-0.304	-0.005	2.230			-0.336	-0.265	2.240			-0.359	-0.464	2.193			-0.351	-0.544	2.176			-0.024	0.083	2.174			0.239	0.033	2.117
-0.098	-0.249	2.168			-0.101	-0.187	2.205			-0.153	0.131	2.189			-0.039	0.263	2.193			-0.304	-0.005	2.231			-0.336	-0.265	2.240			-0.359	-0.464	2.194			-0.351	-0.544	2.176			-0.024	0.083	2.174			0.239	0.032	2.117
-0.098	-0.249	2.168			-0.101	-0.187	2.205			-0.152	0.131	2.190			-0.039	0.264	2.193			-0.304	-0.005	2.231			-0.336	-0.265	2.240			-0.359	-0.464	2.194			-0.351	-0.545	2.177			-0.024	0.083	2.174			0.239	0.032	2.116
-0.098	-0.248	2.168			-0.101	-0.186	2.205			-0.149	0.130	2.191			-0.039	0.264	2.193			-0.305	-0.005	2.231			-0.336	-0.265	2.240			-0.359	-0.464	2.194			-0.351	-0.545	2.178			-0.024	0.082	2.174			0.239	0.031	2.116
-0.099	-0.248	2.168			-0.101	-0.186	2.205			-0.147	0.130	2.191			-0.039	0.264	2.193			-0.305	-0.005	2.231			-0.336	-0.265	2.241			-0.359	-0.464	2.195			-0.351	-0.545	2.178			-0.023	0.082	2.175			0.239	0.030	2.116
-0.099	-0.248	2.168			-0.102	-0.186	2.205			-0.146	0.130	2.192			-0.039	0.265	2.193			-0.305	-0.004	2.231			-0.336	-0.265	2.241			-0.359	-0.464	2.195			-0.351	-0.545	2.179			-0.023	0.082	2.175			0.239	0.030	2.115
-0.099	-0.249	2.168			-0.101	-0.187	2.205			-0.145	0.129	2.192			-0.039	0.265	2.193			-0.302	-0.004	2.231			-0.336	-0.265	2.241			-0.359	-0.464	2.196			-0.350	-0.545	2.180			-0.023	0.081	2.175			0.239	0.029	2.115
-0.099	-0.249	2.168			-0.101	-0.187	2.205			-0.144	0.129	2.193			-0.039	0.265	2.194			-0.302	-0.004	2.231			-0.336	-0.265	2.241			-0.359	-0.464	2.196			-0.350	-0.545	2.180			-0.022	0.081	2.175			0.239	0.028	2.114
-0.099	-0.249	2.168			-0.101	-0.188	2.205			-0.142	0.128	2.194			-0.059	0.278	2.206			-0.302	-0.004	2.231			-0.336	-0.265	2.242			-0.359	-0.464	2.197			-0.350	-0.545	2.181			-0.022	0.080	2.175			0.239	0.027	2.113
-0.099	-0.250	2.168			-0.100	-0.189	2.206			-0.139	0.128	2.195			-0.071	0.284	2.212			-0.298	-0.003	2.229			-0.336	-0.264	2.242			-0.359	-0.464	2.197			-0.350	-0.545	2.181			-0.022	0.080	2.175			0.239	0.026	2.111
-0.098	-0.251	2.168			-0.098	-0.191	2.207			-0.107	0.128	2.206			-0.087	0.288	2.215			-0.295	-0.002	2.228			-0.336	-0.264	2.242			-0.359	-0.464	2.197			-0.350	-0.545	2.182			0.008	0.066	2.174			0.241	0.023	2.107
-0.097	-0.252	2.169			-0.096	-0.193	2.208			-0.106	0.128	2.207			-0.092	0.291	2.217			-0.292	-0.002	2.226			-0.336	-0.263	2.242			-0.359	-0.464	2.198			-0.350	-0.545	2.182			0.009	0.065	2.175			0.242	0.021	2.103
-0.096	-0.253	2.169			-0.093	-0.194	2.209			-0.094	0.129	2.212			-0.099	0.293	2.219			-0.292	-0.002	2.227			-0.336	-0.263	2.242			-0.359	-0.464	2.198			-0.350	-0.545	2.182			0.011	0.064	2.175			0.241	0.020	2.097
-0.095	-0.254	2.169			-0.091	-0.195	2.210			-0.087	0.129	2.215			-0.102	0.295	2.221			-0.292	-0.002	2.227			-0.336	-0.263	2.242			-0.359	-0.464	2.198			-0.351	-0.544	2.182			0.012	0.063	2.176			0.238	0.019	2.090
-0.094	-0.254	2.169			-0.088	-0.197	2.211			-0.082	0.129	2.217			-0.105	0.296	2.222			-0.292	-0.002	2.227			-0.336	-0.263	2.242			-0.359	-0.463	2.198			-0.351	-0.543	2.181			0.019	0.054	2.174			0.234	0.019	2.081
-0.093	-0.255	2.170			-0.086	-0.197	2.212			-0.079	0.129	2.218			-0.108	0.297	2.223			-0.292	-0.002	2.227			-0.336	-0.263	2.242			-0.359	-0.463	2.197			-0.352	-0.542	2.181			0.025	0.048	2.172			0.228	0.020	2.070
-0.092	-0.256	2.170			-0.084	-0.199	2.213			-0.075	0.123	2.220			-0.108	0.294	2.226			-0.292	-0.002	2.228			-0.336	-0.263	2.242			-0.360	-0.462	2.196			-0.352	-0.541	2.180			0.034	0.031	2.172			0.222	0.021	2.058
-0.090	-0.256	2.170			-0.080	-0.199	2.214			-0.058	0.117	2.214			-0.109	0.291	2.229			-0.292	-0.002	2.229			-0.336	-0.263	2.242			-0.360	-0.462	2.195			-0.353	-0.540	2.178			0.050	0.020	2.165			0.226	0.028	2.021
-0.083	-0.257	2.170			-0.058	-0.204	2.209			0.010	0.091	2.186			0.007	0.248	2.155			-0.222	0.019	2.212			-0.316	-0.227	2.234			-0.360	-0.459	2.194			-0.353	-0.539	2.177			0.117	-0.011	2.139			0.198	0.062	1.974
-0.077	-0.258	2.169			-0.047	-0.207	2.206			0.030	0.085	2.179			0.044	0.235	2.129			-0.194	0.027	2.206			-0.309	-0.214	2.231			-0.360	-0.457	2.193			-0.354	-0.538	2.176			0.137	-0.021	2.132			0.186	0.069	1.950
-0.072	-0.259	2.169			-0.040	-0.208	2.204			0.040	0.082	2.176			0.059	0.228	2.117			-0.182	0.031	2.203			-0.305	-0.207	2.230			-0.360	-0.456	2.191			-0.354	-0.537	2.174			0.149	-0.027	2.127			0.175	0.070	1.936
-0.069	-0.260	2.169			-0.036	-0.209	2.202			0.046	0.080	2.174			0.066	0.225	2.109			-0.174	0.034	2.201			-0.302	-0.201	2.229			-0.359	-0.454	2.190			-0.355	-0.536	2.173			0.157	-0.030	2.124			0.166	0.069	1.923
-0.065	-0.260	2.168			-0.033	-0.209	2.201			0.051	0.079	2.173			0.071	0.222	2.102			-0.169	0.036	2.200			-0.300	-0.198	2.228			-0.359	-0.453	2.189			-0.355	-0.535	2.172			0.163	-0.033	2.122			0.159	0.066	1.914
-0.063	-0.260	2.168			-0.030	-0.209	2.200			0.053	0.079	2.172			0.071	0.218	2.094			-0.164	0.037	2.199			-0.299	-0.195	2.228			-0.359	-0.452	2.189			-0.355	-0.535	2.171			0.168	-0.036	2.120			0.154	0.065	1.906
-0.061	-0.260	2.168			-0.028	-0.209	2.199			0.052	0.080	2.170			0.071	0.214	2.086			-0.161	0.039	2.199			-0.297	-0.192	2.228			-0.359	-0.452	2.189			-0.355	-0.534	2.171			0.171	-0.038	2.119			0.147	0.062	1.900
-0.059	-0.260	2.168			-0.026	-0.209	2.198			0.048	0.084	2.170			0.072	0.212	2.081			-0.158	0.040	2.199			-0.296	-0.190	2.229			-0.359	-0.451	2.189			-0.355	-0.534	2.171			0.173	-0.039	2.117			0.138	0.058	1.895
-0.057	-0.260	2.168			-0.025	-0.209	2.198			0.041	0.088	2.171			0.066	0.208	2.074			-0.158	0.041	2.199			-0.296	-0.188	2.230			-0.358	-0.451	2.190			-0.354	-0.533	2.172			0.172	-0.037	2.117			0.131	0.055	1.891
-0.056	-0.260	2.168			-0.024	-0.209	2.197			0.034	0.091	2.173			0.065	0.206	2.069			-0.160	0.041	2.200			-0.295	-0.187	2.232			-0.357	-0.452	2.192			-0.353	-0.533	2.174			0.170	-0.036	2.117			0.124	0.052	1.888
-0.055	-0.261	2.168			-0.023	-0.209	2.196			0.026	0.091	2.174			0.061	0.202	2.064			-0.163	0.041	2.202			-0.295	-0.187	2.235			-0.356	-0.453	2.197			-0.351	-0.535	2.180			0.166	-0.036	2.117			0.117	0.050	1.884
-0.054	-0.261	2.168			-0.023	-0.209	2.195			0.019	0.092	2.174			0.057	0.198	2.059			-0.167	0.040	2.203			-0.294	-0.188	2.238			-0.354	-0.455	2.202			-0.349	-0.536	2.186			0.162	-0.035	2.117			0.112	0.049	1.881
-0.054	-0.261	2.168			-0.024	-0.209	2.195			0.013	0.091	2.175			0.053	0.195	2.055			-0.170	0.040	2.205			-0.294	-0.189	2.241			-0.352	-0.456	2.207			-0.347	-0.537	2.192			0.157	-0.035	2.117			0.107	0.047	1.877
-0.053	-0.261	2.168			-0.025	-0.210	2.194			0.006	0.091	2.175			0.047	0.193	2.052			-0.173	0.039	2.206			-0.293	-0.191	2.245			-0.350	-0.457	2.213			-0.345	-0.537	2.197			0.151	-0.034	2.118			0.102	0.045	1.874
-0.054	-0.264	2.167			-0.029	-0.212	2.193			-0.002	0.092	2.176			0.042	0.191	2.049			-0.176	0.038	2.207			-0.293	-0.192	2.248			-0.348	-0.458	2.219			-0.343	-0.538	2.203			0.095	-0.049	2.135			0.097	0.043	1.871
-0.055	-0.268	2.167			-0.032	-0.214	2.192			-0.008	0.092	2.176			0.036	0.189	2.047			-0.179	0.037	2.208			-0.292	-0.193	2.251			-0.346	-0.459	2.225			-0.342	-0.538	2.209			0.076	-0.055	2.141			0.092	0.042	1.868
-0.056	-0.271	2.167			-0.036	-0.216	2.192			-0.014	0.092	2.176			0.031	0.187	2.045			-0.182	0.037	2.209			-0.292	-0.194	2.254			-0.345	-0.460	2.230			-0.340	-0.539	2.213			0.065	-0.058	2.143			0.088	0.040	1.866
-0.058	-0.274	2.166			-0.039	-0.218	2.191			-0.019	0.091	2.176			0.026	0.185	2.043			-0.184	0.036	2.210			-0.292	-0.196	2.257			-0.343	-0.460	2.235			-0.339	-0.540	2.219			0.058	-0.060	2.145			0.084	0.038	1.864
-0.059	-0.277	2.166			-0.041	-0.221	2.190			-0.023	0.091	2.176			0.020	0.184	2.041			-0.187	0.035	2.211			-0.291	-0.197	2.260			-0.342	-0.461	2.239			-0.338	-0.540	2.224			0.053	-0.062	2.147			0.080	0.037	1.862
-0.060	-0.280	2.166			-0.044	-0.223	2.189			-0.028	0.090	2.175			0.015	0.182	2.039			-0.189	0.034	2.211			-0.291	-0.199	2.262			-0.342	-0.462	2.243			-0.337	-0.541	2.228			0.050	-0.064	2.147			0.077	0.035	1.861
-0.061	-0.283	2.165			-0.046	-0.225	2.189			-0.033	0.089	2.174			0.011	0.181	2.038			-0.190	0.033	2.211			-0.291	-0.200	2.264			-0.341	-0.462	2.246			-0.337	-0.541	2.231			0.046	-0.065	2.148			0.074	0.033	1.860
-0.062	-0.286	2.165			-0.048	-0.228	2.188			-0.036	0.088	2.173			0.006	0.179	2.036			-0.192	0.032	2.211			-0.290	-0.201	2.266			-0.341	-0.462	2.249			-0.336	-0.542	2.234			0.044	-0.067	2.149			0.071	0.032	1.859
-0.063	-0.289	2.164			-0.050	-0.230	2.187			-0.040	0.086	2.172			0.003	0.178	2.035			-0.193	0.031	2.211			-0.290	-0.202	2.268			-0.340	-0.463	2.251			-0.336	-0.542	2.237			0.041	-0.068	2.149			0.069	0.030	1.858
-0.064	-0.291	2.164			-0.052	-0.232	2.186			-0.043	0.085	2.171			-0.001	0.176	2.033			-0.194	0.030	2.211			-0.290	-0.203	2.269			-0.340	-0.463	2.253			-0.336	-0.543	2.239			0.039	-0.070	2.149			0.066	0.029	1.857
-0.065	-0.294	2.163			-0.054	-0.233	2.185			-0.045	0.084	2.171			-0.004	0.175	2.032			-0.194	0.029	2.211			-0.290	-0.203	2.270			-0.339	-0.464	2.255			-0.336	-0.543	2.241			0.036	-0.071	2.150			0.064	0.027	1.856
-0.065	-0.296	2.163			-0.055	-0.235	2.184			-0.048	0.083	2.170			-0.007	0.174	2.031			-0.195	0.028	2.211			-0.290	-0.204	2.271			-0.339	-0.464	2.256			-0.335	-0.543	2.242			0.034	-0.072	2.150			0.062	0.025	1.856
-0.066	-0.298	2.162			-0.056	-0.237	2.183			-0.050	0.082	2.169			-0.009	0.172	2.030			-0.196	0.027	2.210			-0.289	-0.205	2.272			-0.339	-0.464	2.257			-0.335	-0.544	2.244			0.032	-0.073	2.150			0.060	0.024	1.855
-0.067	-0.299	2.162			-0.057	-0.238	2.182			-0.052	0.081	2.168			-0.012	0.171	2.029			-0.196	0.027	2.209			-0.289	-0.206	2.272			-0.339	-0.465	2.258			-0.335	-0.544	2.245			0.030	-0.074	2.150			0.059	0.023	1.854
-0.067	-0.301	2.162			-0.059	-0.240	2.181			-0.053	0.080	2.167			-0.014	0.170	2.028			-0.196	0.026	2.209			-0.289	-0.206	2.273			-0.339	-0.465	2.258			-0.335	-0.544	2.245			0.029	-0.075	2.150			0.058	0.021	1.853
-0.068	-0.303	2.161			-0.060	-0.241	2.180			-0.055	0.079	2.166			-0.015	0.169	2.027			-0.197	0.025	2.208			-0.289	-0.207	2.273			-0.339	-0.465	2.257			-0.336	-0.545	2.244			0.027	-0.076	2.150			0.057	0.020	1.853
-0.068	-0.304	2.161			-0.061	-0.242	2.179			-0.056	0.078	2.165			-0.017	0.168	2.026			-0.197	0.025	2.208			-0.289	-0.207	2.273			-0.339	-0.466	2.256			-0.336	-0.545	2.243			0.025	-0.077	2.149			0.056	0.019	1.852
-0.069	-0.305	2.160			-0.062	-0.243	2.178			-0.058	0.077	2.164			-0.019	0.167	2.025			-0.197	0.024	2.208			-0.289	-0.208	2.273			-0.339	-0.466	2.255			-0.337	-0.545	2.242			0.024	-0.078	2.149			0.055	0.018	1.852
-0.070	-0.306	2.160			-0.063	-0.244	2.178			-0.059	0.076	2.163			-0.020	0.166	2.024			-0.198	0.024	2.207			-0.289	-0.209	2.273			-0.340	-0.466	2.253			-0.337	-0.545	2.239			0.023	-0.079	2.149			0.054	0.017	1.851
-0.070	-0.308	2.159			-0.064	-0.245	2.177			-0.060	0.075	2.162			-0.022	0.165	2.024			-0.198	0.024	2.207			-0.289	-0.209	2.272			-0.340	-0.466	2.251			-0.338	-0.545	2.237			0.021	-0.080	2.148			0.054	0.015	1.851
-0.071	-0.309	2.159			-0.064	-0.246	2.176			-0.061	0.074	2.162			-0.023	0.165	2.023			-0.198	0.023	2.206			-0.289	-0.210	2.272			-0.341	-0.466	2.249			-0.338	-0.545	2.235			0.020	-0.080	2.148			0.054	0.014	1.851
-0.071	-0.309	2.159			-0.065	-0.247	2.175			-0.062	0.074	2.161			-0.024	0.164	2.022			-0.199	0.022	2.206			-0.289	-0.211	2.272			-0.341	-0.466	2.247			-0.339	-0.545	2.233			0.019	-0.081	2.147			0.053	0.013	1.851
-0.072	-0.310	2.158			-0.066	-0.247	2.174			-0.062	0.073	2.160			-0.025	0.164	2.022			-0.199	0.022	2.206			-0.290	-0.212	2.271			-0.342	-0.465	2.244			-0.339	-0.544	2.231			0.018	-0.081	2.146			0.053	0.012	1.851
-0.072	-0.311	2.158			-0.067	-0.248	2.173			-0.063	0.073	2.160			-0.026	0.163	2.022			-0.200	0.022	2.205			-0.290	-0.212	2.270			-0.342	-0.465	2.242			-0.340	-0.544	2.229			0.018	-0.081	2.146			0.054	0.011	1.851
-0.073	-0.312	2.157			-0.067	-0.249	2.173			-0.064	0.072	2.159			-0.028	0.163	2.021			-0.200	0.021	2.205			-0.291	-0.213	2.270			-0.343	-0.465	2.240			-0.340	-0.544	2.227			0.017	-0.082	2.146			0.054	0.011	1.851
-0.073	-0.312	2.157			-0.068	-0.249	2.172			-0.065	0.072	2.159			-0.028	0.162	2.021			-0.201	0.021	2.204			-0.291	-0.214	2.269			-0.343	-0.465	2.239			-0.341	-0.544	2.225			0.016	-0.082	2.145			0.054	0.010	1.851
-0.074	-0.313	2.157			-0.068	-0.249	2.171			-0.065	0.071	2.158			-0.029	0.162	2.020			-0.201	0.020	2.204			-0.292	-0.214	2.269			-0.344	-0.465	2.237			-0.341	-0.544	2.224			0.016	-0.082	2.144			0.055	0.009	1.852
-0.074	-0.313	2.156			-0.069	-0.250	2.171			-0.065	0.071	2.158			-0.030	0.161	2.020			-0.202	0.020	2.204			-0.292	-0.215	2.268			-0.344	-0.465	2.236			-0.342	-0.543	2.223			0.015	-0.082	2.144			0.056	0.009	1.852
-0.074	-0.313	2.156			-0.069	-0.250	2.170			-0.065	0.071	2.157			-0.031	0.161	2.020			-0.202	0.020	2.204			-0.292	-0.215	2.267			-0.345	-0.465	2.234			-0.342	-0.543	2.221			0.017	-0.080	2.142			0.056	0.009	1.852
-0.075	-0.313	2.155			-0.070	-0.250	2.169			-0.065	0.071	2.157			-0.031	0.161	2.020			-0.202	0.020	2.203			-0.293	-0.216	2.267			-0.345	-0.465	2.233			-0.343	-0.543	2.220			0.018	-0.079	2.140			0.058	0.009	1.852
-0.075	-0.313	2.155			-0.070	-0.250	2.169			-0.065	0.070	2.156			-0.031	0.161	2.020			-0.203	0.019	2.203			-0.293	-0.216	2.266			-0.345	-0.465	2.232			-0.343	-0.543	2.219			0.019	-0.077	2.138			0.059	0.010	1.852
-0.076	-0.312	2.154			-0.070	-0.249	2.168			-0.064	0.071	2.156			-0.032	0.161	2.020			-0.203	0.019	2.203			-0.294	-0.216	2.266			-0.346	-0.465	2.232			-0.343	-0.543	2.219			0.020	-0.076	2.137			0.063	0.011	1.852
-0.076	-0.312	2.154			-0.070	-0.249	2.167			-0.062	0.073	2.156			-0.031	0.163	2.021			-0.203	0.019	2.203			-0.294	-0.217	2.265			-0.346	-0.465	2.231			-0.344	-0.543	2.218			0.022	-0.073	2.135			0.067	0.014	1.852
-0.076	-0.310	2.153			-0.070	-0.247	2.167			-0.058	0.078	2.157			-0.029	0.167	2.022			-0.204	0.019	2.203			-0.294	-0.217	2.265			-0.346	-0.465	2.230			-0.344	-0.543	2.217			0.023	-0.070	2.134			0.074	0.018	1.853
-0.076	-0.308	2.153			-0.070	-0.244	2.167			-0.054	0.082	2.159			-0.027	0.170	2.024			-0.204	0.019	2.202			-0.295	-0.217	2.264			-0.346	-0.465	2.229			-0.344	-0.543	2.217			0.024	-0.068	2.133			0.082	0.022	1.857
-0.077	-0.305	2.152			-0.070	-0.242	2.167			-0.050	0.086	2.159			-0.024	0.173	2.026			-0.205	0.019	2.202			-0.295	-0.217	2.264			-0.346	-0.465	2.229			-0.344	-0.542	2.216			0.026	-0.065	2.131			0.092	0.026	1.864
-0.076	-0.302	2.152			-0.069	-0.239	2.167			-0.043	0.091	2.161			-0.020	0.178	2.028			-0.205	0.020	2.202			-0.295	-0.216	2.263			-0.346	-0.465	2.228			-0.344	-0.542	2.216			0.030	-0.061	2.130			0.102	0.031	1.872
-0.076	-0.299	2.152			-0.068	-0.236	2.167			-0.035	0.095	2.162			-0.015	0.182	2.030			-0.204	0.020	2.201			-0.295	-0.215	2.262			-0.347	-0.465	2.228			-0.344	-0.542	2.215			0.034	-0.058	2.129			0.112	0.036	1.881
-0.074	-0.293	2.151			-0.063	-0.229	2.167			0.002	0.094	2.148			0.007	0.184	2.024			-0.202	0.022	2.200			-0.295	-0.213	2.260			-0.347	-0.464	2.227			-0.344	-0.542	2.215			0.056	-0.055	2.118			0.127	0.045	1.890
-0.072	-0.287	2.151			-0.059	-0.224	2.166			0.017	0.095	2.142			0.029	0.195	2.028			-0.199	0.025	2.198			-0.294	-0.210	2.257			-0.347	-0.463	2.226			-0.344	-0.542	2.214			0.071	-0.053	2.111			0.147	0.055	1.901
-0.071	-0.284	2.151			-0.056	-0.221	2.164			0.030	0.095	2.138			0.045	0.201	2.031			-0.194	0.028	2.196			-0.293	-0.206	2.254			-0.346	-0.462	2.225			-0.344	-0.542	2.214			0.083	-0.052	2.106			0.169	0.067	1.915
-0.070	-0.281	2.150			-0.053	-0.218	2.163			0.047	0.085	2.134			0.063	0.203	2.039			-0.192	0.030	2.195			-0.292	-0.204	2.252			-0.346	-0.461	2.224			-0.344	-0.542	2.213			0.099	-0.057	2.100			0.186	0.074	1.935
-0.062	-0.271	2.149			-0.039	-0.209	2.159			0.098	0.084	2.126			0.111	0.217	2.048			-0.191	0.031	2.195			-0.292	-0.202	2.250			-0.347	-0.460	2.223			-0.345	-0.542	2.212			0.138	-0.058	2.092			0.199	0.091	1.951
-0.062	-0.269	2.149			-0.044	-0.206	2.162			0.020	0.114	2.172			-0.037	0.280	2.165			-0.189	0.032	2.194			-0.292	-0.201	2.248			-0.347	-0.459	2.222			-0.345	-0.541	2.210			0.091	0.012	2.120			0.216	0.078	1.987
-0.064	-0.264	2.150			-0.049	-0.201	2.166			-0.022	0.130	2.196			-0.061	0.295	2.190			-0.245	0.022	2.214			-0.303	-0.215	2.248			-0.348	-0.459	2.220			-0.345	-0.541	2.208			0.076	0.036	2.130			0.229	0.071	2.009
-0.068	-0.255	2.152			-0.057	-0.191	2.171			-0.077	0.136	2.202			-0.099	0.309	2.210			-0.263	0.019	2.220			-0.310	-0.223	2.248			-0.349	-0.459	2.219			-0.346	-0.540	2.205			0.074	0.051	2.136			0.239	0.068	2.026
-0.072	-0.249	2.153			-0.065	-0.186	2.174			-0.123	0.136	2.201			-0.108	0.313	2.220			-0.273	0.018	2.223			-0.314	-0.228	2.247			-0.350	-0.459	2.216			-0.348	-0.540	2.201			0.043	0.071	2.150			0.247	0.067	2.039
-0.074	-0.245	2.154			-0.069	-0.182	2.177			-0.128	0.138	2.203			-0.122	0.318	2.226			-0.280	0.017	2.226			-0.318	-0.232	2.246			-0.352	-0.459	2.213			-0.349	-0.540	2.197			0.032	0.080	2.155			0.255	0.067	2.051
-0.076	-0.242	2.154			-0.074	-0.179	2.180			-0.145	0.138	2.202			-0.127	0.321	2.233			-0.285	0.016	2.227			-0.321	-0.235	2.245			-0.353	-0.459	2.209			-0.350	-0.539	2.192			0.025	0.086	2.158			0.261	0.067	2.061
-0.078	-0.239	2.155			-0.077	-0.177	2.182			-0.155	0.139	2.202			-0.133	0.324	2.238			-0.289	0.016	2.228			-0.323	-0.237	2.244			-0.355	-0.460	2.205			-0.351	-0.539	2.187			0.021	0.091	2.161			0.266	0.067	2.071
-0.079	-0.237	2.155			-0.080	-0.175	2.183			-0.156	0.140	2.205			-0.142	0.325	2.238			-0.291	0.014	2.228			-0.325	-0.239	2.242			-0.356	-0.462	2.199			-0.353	-0.539	2.182			0.018	0.095	2.163			0.272	0.068	2.080
-0.080	-0.235	2.155			-0.082	-0.174	2.185			-0.164	0.139	2.204			-0.146	0.325	2.240			-0.294	0.013	2.228			-0.328	-0.242	2.241			-0.358	-0.463	2.195			-0.354	-0.540	2.178			0.016	0.098	2.164			0.277	0.068	2.088
-0.081	-0.234	2.156			-0.084	-0.172	2.187			-0.169	0.140	2.205			-0.149	0.325	2.241			-0.296	0.012	2.227			-0.330	-0.244	2.239			-0.359	-0.464	2.190			-0.355	-0.540	2.174			0.014	0.101	2.166			0.280	0.068	2.096
-0.082	-0.232	2.156			-0.086	-0.172	2.189			-0.167	0.140	2.207			-0.154	0.325	2.240			-0.299	0.012	2.227			-0.332	-0.246	2.238			-0.360	-0.465	2.185			-0.356	-0.540	2.170			0.012	0.103	2.167			0.283	0.068	2.103
-0.083	-0.231	2.156			-0.088	-0.171	2.190			-0.165	0.141	2.208			-0.158	0.325	2.238			-0.301	0.011	2.227			-0.334	-0.247	2.236			-0.361	-0.466	2.182			-0.356	-0.541	2.167			0.009	0.104	2.169			0.285	0.067	2.111
-0.084	-0.230	2.157			-0.089	-0.170	2.192			-0.164	0.141	2.210			-0.161	0.325	2.237			-0.303	0.010	2.227			-0.336	-0.249	2.235			-0.361	-0.468	2.178			-0.357	-0.541	2.164			0.007	0.105	2.170			0.286	0.065	2.119
-0.085	-0.229	2.157			-0.090	-0.170	2.193			-0.170	0.140	2.208			-0.161	0.322	2.236			-0.305	0.009	2.227			-0.337	-0.250	2.233			-0.362	-0.469	2.175			-0.357	-0.541	2.161			0.005	0.105	2.171			0.286	0.062	2.126
-0.086	-0.228	2.157			-0.092	-0.169	2.195			-0.174	0.140	2.207			-0.160	0.321	2.235			-0.307	0.009	2.227			-0.338	-0.251	2.232			-0.362	-0.470	2.172			-0.358	-0.542	2.158			0.003	0.105	2.173			0.285	0.058	2.134
-0.087	-0.228	2.158			-0.094	-0.169	2.196			-0.178	0.139	2.206			-0.160	0.319	2.234			-0.308	0.008	2.227			-0.339	-0.253	2.231			-0.363	-0.470	2.170			-0.358	-0.542	2.156			0.001	0.104	2.174			0.284	0.054	2.140
-0.088	-0.227	2.158			-0.096	-0.169	2.198			-0.181	0.139	2.205			-0.160	0.318	2.232			-0.310	0.007	2.227			-0.340	-0.254	2.230			-0.363	-0.471	2.168			-0.358	-0.542	2.154			-0.001	0.103	2.174			0.282	0.050	2.146
-0.090	-0.227	2.159			-0.097	-0.169	2.199			-0.184	0.139	2.204			-0.159	0.316	2.231			-0.312	0.007	2.227			-0.341	-0.255	2.229			-0.363	-0.471	2.166			-0.358	-0.543	2.152			-0.003	0.102	2.175			0.281	0.046	2.151
-0.091	-0.227	2.159			-0.099	-0.169	2.200			-0.186	0.138	2.204			-0.159	0.315	2.230			-0.313	0.006	2.226			-0.342	-0.255	2.228			-0.363	-0.471	2.165			-0.358	-0.543	2.150			-0.004	0.101	2.176			0.279	0.043	2.155
-0.092	-0.227	2.159			-0.100	-0.169	2.201			-0.187	0.138	2.203			-0.160	0.315	2.229			-0.314	0.006	2.226			-0.343	-0.256	2.227			-0.363	-0.471	2.163			-0.358	-0.543	2.148			-0.006	0.099	2.177			0.277	0.041	2.158
-0.093	-0.227	2.160			-0.101	-0.170	2.202			-0.186	0.137	2.203			-0.160	0.314	2.228			-0.315	0.006	2.226			-0.343	-0.257	2.226			-0.364	-0.471	2.162			-0.358	-0.542	2.146			-0.007	0.098	2.178			0.276	0.039	2.160
-0.094	-0.227	2.160			-0.102	-0.170	2.203			-0.185	0.136	2.202			-0.160	0.313	2.226			-0.316	0.005	2.226			-0.344	-0.257	2.226			-0.364	-0.470	2.161			-0.358	-0.542	2.145			-0.008	0.096	2.178			0.275	0.037	2.162
-0.095	-0.227	2.161			-0.103	-0.170	2.204			-0.172	0.136	2.204			-0.159	0.313	2.225			-0.317	0.005	2.226			-0.345	-0.258	2.225			-0.364	-0.470	2.160			-0.358	-0.542	2.144			-0.009	0.095	2.179			0.274	0.036	2.163
-0.095	-0.227	2.161			-0.103	-0.171	2.205			-0.165	0.135	2.204			-0.159	0.313	2.224			-0.317	0.005	2.225			-0.345	-0.258	2.224			-0.363	-0.469	2.159			-0.358	-0.542	2.143			-0.009	0.094	2.180			0.273	0.035	2.163
-0.096	-0.228	2.161			-0.103	-0.171	2.206			-0.158	0.134	2.205			-0.157	0.312	2.223			-0.318	0.005	2.225			-0.346	-0.259	2.224			-0.363	-0.468	2.159			-0.358	-0.542	2.142			-0.010	0.093	2.181			0.271	0.035	2.162
-0.096	-0.228	2.162			-0.103	-0.172	2.207			-0.153	0.134	2.205			-0.155	0.312	2.222			-0.318	0.005	2.225			-0.346	-0.259	2.223			-0.363	-0.467	2.159			-0.358	-0.541	2.141			-0.010	0.092	2.181			0.270	0.034	2.160
-0.097	-0.228	2.162			-0.104	-0.172	2.208			-0.156	0.133	2.205			-0.150	0.309	2.222			-0.318	0.005	2.225			-0.346	-0.259	2.223			-0.363	-0.466	2.158			-0.358	-0.541	2.141			-0.010	0.091	2.182			0.269	0.035	2.157
-0.097	-0.228	2.163			-0.104	-0.172	2.209			-0.158	0.133	2.204			-0.148	0.308	2.222			-0.319	0.006	2.225			-0.346	-0.259	2.222			-0.363	-0.466	2.158			-0.358	-0.540	2.141			-0.010	0.090	2.182			0.268	0.035	2.154
-0.098	-0.229	2.163			-0.104	-0.173	2.210			-0.160	0.132	2.204			-0.147	0.308	2.221			-0.319	0.006	2.225			-0.346	-0.259	2.222			-0.363	-0.465	2.158			-0.358	-0.540	2.141			-0.010	0.089	2.183			0.267	0.036	2.150
-0.098	-0.229	2.164			-0.105	-0.173	2.211			-0.161	0.132	2.203			-0.146	0.307	2.221			-0.318	0.006	2.226			-0.346	-0.259	2.222			-0.363	-0.465	2.159			-0.358	-0.540	2.142			-0.010	0.088	2.183			0.265	0.038	2.144
-0.098	-0.230	2.164			-0.105	-0.173	2.212			-0.162	0.131	2.203			-0.147	0.307	2.220			-0.318	0.007	2.226			-0.346	-0.259	2.222			-0.363	-0.465	2.160			-0.358	-0.540	2.143			-0.010	0.087	2.183			0.264	0.040	2.139
-0.098	-0.231	2.165			-0.104	-0.174	2.212			-0.157	0.132	2.204			-0.149	0.307	2.219			-0.318	0.007	2.226			-0.346	-0.258	2.223			-0.363	-0.464	2.162			-0.358	-0.540	2.144			-0.010	0.086	2.183			0.262	0.041	2.134
-0.098	-0.232	2.166			-0.104	-0.175	2.213			-0.163	0.131	2.204			-0.150	0.306	2.219			-0.317	0.008	2.227			-0.345	-0.258	2.224			-0.363	-0.463	2.164			-0.357	-0.540	2.146			-0.010	0.085	2.183			0.261	0.043	2.128
-0.099	-0.233	2.166			-0.104	-0.176	2.214			-0.167	0.130	2.204			-0.151	0.305	2.218			-0.316	0.008	2.227			-0.345	-0.257	2.225			-0.363	-0.463	2.168			-0.357	-0.540	2.149			-0.010	0.084	2.183			0.260	0.045	2.124
-0.099	-0.233	2.167			-0.104	-0.177	2.215			-0.170	0.130	2.204			-0.152	0.305	2.217			-0.316	0.008	2.228			-0.344	-0.257	2.227			-0.362	-0.462	2.173			-0.355	-0.541	2.155			-0.010	0.083	2.183			0.259	0.046	2.120
-0.099	-0.234	2.168			-0.104	-0.177	2.215			-0.173	0.129	2.204			-0.154	0.304	2.217			-0.315	0.009	2.228			-0.343	-0.256	2.229			-0.361	-0.462	2.178			-0.354	-0.542	2.161			-0.010	0.082	2.182			0.258	0.048	2.117
-0.099	-0.235	2.168			-0.105	-0.178	2.216			-0.175	0.129	2.204			-0.156	0.304	2.216			-0.314	0.009	2.229			-0.342	-0.255	2.232			-0.360	-0.463	2.183			-0.352	-0.544	2.169			-0.011	0.082	2.182			0.257	0.049	2.114
-0.100	-0.236	2.169			-0.105	-0.178	2.216			-0.177	0.128	2.204			-0.158	0.303	2.215			-0.314	0.009	2.229			-0.341	-0.255	2.234			-0.358	-0.463	2.188			-0.350	-0.546	2.175			-0.011	0.081	2.182			0.256	0.050	2.112
-0.100	-0.236	2.169			-0.105	-0.178	2.217			-0.179	0.128	2.204			-0.160	0.303	2.215			-0.313	0.009	2.230			-0.340	-0.254	2.237			-0.357	-0.464	2.193			-0.348	-0.547	2.181			-0.011	0.081	2.181			0.255	0.050	2.110
-0.100	-0.237	2.170			-0.105	-0.179	2.217			-0.180	0.128	2.203			-0.161	0.303	2.214			-0.313	0.009	2.231			-0.339	-0.254	2.239			-0.355	-0.465	2.198			-0.347	-0.548	2.187			-0.011	0.080	2.181			0.255	0.051	2.108
-0.101	-0.238	2.170			-0.106	-0.179	2.218			-0.181	0.128	2.203			-0.162	0.302	2.214			-0.313	0.009	2.231			-0.338	-0.254	2.241			-0.354	-0.465	2.202			-0.345	-0.549	2.192			-0.012	0.080	2.181			0.254	0.051	2.106
-0.101	-0.238	2.170			-0.106	-0.179	2.218			-0.182	0.127	2.203			-0.162	0.302	2.213			-0.313	0.009	2.231			-0.337	-0.254	2.243			-0.353	-0.465	2.206			-0.344	-0.549	2.197			-0.012	0.079	2.180			0.253	0.051	2.104
-0.101	-0.238	2.171			-0.106	-0.180	2.218			-0.181	0.127	2.202			-0.162	0.302	2.213			-0.312	0.009	2.232			-0.337	-0.254	2.244			-0.352	-0.466	2.209			-0.342	-0.550	2.201			-0.011	0.078	2.180			0.253	0.050	2.102
-0.102	-0.239	2.171			-0.106	-0.180	2.218			-0.178	0.126	2.200			-0.161	0.301	2.211			-0.312	0.009	2.232			-0.336	-0.254	2.246			-0.352	-0.466	2.212			-0.341	-0.550	2.204			-0.009	0.077	2.179			0.252	0.049	2.099
-0.102	-0.239	2.171			-0.106	-0.180	2.218			-0.174	0.125	2.198			-0.157	0.300	2.210			-0.311	0.009	2.231			-0.336	-0.254	2.246			-0.351	-0.466	2.214			-0.341	-0.550	2.207			-0.005	0.074	2.178			0.250	0.047	2.096
-0.101	-0.239	2.171			-0.105	-0.180	2.217			-0.168	0.125	2.197			-0.153	0.303	2.202			-0.310	0.009	2.231			-0.335	-0.254	2.247			-0.351	-0.466	2.216			-0.340	-0.550	2.209			0.004	0.070	2.176			0.247	0.045	2.091
-0.101	-0.239	2.171			-0.104	-0.181	2.217			-0.161	0.125	2.195			-0.151	0.305	2.197			-0.308	0.009	2.230			-0.334	-0.254	2.246			-0.350	-0.466	2.217			-0.340	-0.550	2.210			0.011	0.066	2.174			0.243	0.042	2.081
-0.099	-0.239	2.171			-0.102	-0.181	2.215			-0.154	0.126	2.193			-0.149	0.307	2.192			-0.305	0.010	2.228			-0.333	-0.253	2.245			-0.350	-0.466	2.217			-0.340	-0.550	2.209			0.018	0.063	2.172			0.239	0.039	2.072
-0.097	-0.239	2.170			-0.099	-0.180	2.214			-0.149	0.126	2.191			-0.147	0.308	2.188			-0.302	0.010	2.226			-0.332	-0.253	2.243			-0.350	-0.465	2.212			-0.340	-0.549	2.204			0.026	0.060	2.170			0.235	0.037	2.062
-0.094	-0.239	2.170			-0.096	-0.180	2.212			-0.143	0.126	2.190			-0.143	0.309	2.183			-0.299	0.010	2.224			-0.329	-0.252	2.239			-0.349	-0.464	2.203			-0.339	-0.547	2.194			0.034	0.057	2.167			0.231	0.033	2.051
-0.090	-0.238	2.168			-0.091	-0.179	2.209			-0.136	0.127	2.187			-0.136	0.309	2.176			-0.295	0.011	2.221			-0.327	-0.251	2.235			-0.348	-0.462	2.193			-0.339	-0.544	2.181			0.042	0.055	2.164			0.228	0.030	2.038
-0.084	-0.237	2.166			-0.085	-0.178	2.206			-0.129	0.128	2.185			-0.129	0.309	2.171			-0.290	0.012	2.218			-0.323	-0.250	2.228			-0.345	-0.458	2.181			-0.338	-0.541	2.167			0.049	0.052	2.161			0.224	0.027	2.026
-0.078	-0.235	2.164			-0.078	-0.177	2.203			-0.122	0.128	2.183			-0.121	0.308	2.165			-0.284	0.012	2.215			-0.318	-0.248	2.219			-0.341	-0.456	2.167			-0.334	-0.538	2.148			0.055	0.051	2.159			0.221	0.024	2.011
-0.069	-0.233	2.161			-0.070	-0.175	2.199			-0.112	0.128	2.179			-0.113	0.308	2.160			-0.274	0.013	2.210			-0.313	-0.246	2.211			-0.336	-0.454	2.154			-0.329	-0.537	2.132			0.060	0.049	2.156			0.219	0.022	1.998
-0.061	-0.230	2.157			-0.061	-0.172	2.194			-0.100	0.128	2.176			-0.103	0.308	2.154			-0.264	0.014	2.205			-0.307	-0.244	2.202			-0.331	-0.452	2.140			-0.322	-0.534	2.113			0.067	0.049	2.152			0.215	0.021	1.984
-0.052	-0.227	2.154			-0.051	-0.170	2.190			-0.081	0.126	2.171			-0.091	0.310	2.148			-0.252	0.016	2.200			-0.299	-0.241	2.194			-0.325	-0.450	2.128			-0.316	-0.532	2.098			0.076	0.049	2.146			0.214	0.020	1.972
-0.042	-0.222	2.150			-0.040	-0.166	2.185			-0.064	0.126	2.167			-0.080	0.310	2.142			-0.241	0.017	2.197			-0.292	-0.239	2.188			-0.317	-0.449	2.114			-0.308	-0.530	2.085			0.083	0.049	2.142			0.212	0.020	1.957
-0.032	-0.218	2.146			-0.028	-0.162	2.181			-0.044	0.127	2.164			-0.065	0.313	2.135			-0.216	0.023	2.189			-0.282	-0.235	2.182			-0.308	-0.447	2.103			-0.299	-0.528	2.074			0.094	0.050	2.138			0.210	0.020	1.942
-0.023	-0.214	2.143			-0.018	-0.160	2.177			-0.029	0.128	2.161			-0.053	0.314	2.128			-0.203	0.026	2.185			-0.273	-0.232	2.176			-0.301	-0.446	2.094			-0.289	-0.527	2.064			0.105	0.052	2.134			0.208	0.021	1.931
-0.015	-0.212	2.139			-0.010	-0.158	2.174			-0.017	0.128	2.159			-0.037	0.315	2.120			-0.193	0.028	2.182			-0.263	-0.230	2.172			-0.290	-0.444	2.086			-0.278	-0.525	2.057			0.114	0.052	2.130			0.206	0.023	1.917
-0.008	-0.211	2.136			-0.002	-0.157	2.171			-0.007	0.127	2.156			-0.024	0.316	2.114			-0.185	0.029	2.179			-0.255	-0.229	2.168			-0.280	-0.442	2.081			-0.268	-0.524	2.051			0.123	0.053	2.126			0.205	0.024	1.906
0.001	-0.211	2.132			0.007	-0.158	2.167			0.002	0.126	2.154			-0.012	0.316	2.108			-0.176	0.029	2.176			-0.245	-0.228	2.166			-0.270	-0.440	2.077			-0.258	-0.522	2.048			0.131	0.053	2.123			0.204	0.024	1.896
0.008	-0.212	2.129			0.015	-0.159	2.164			0.010	0.125	2.151			-0.001	0.316	2.102			-0.166	0.030	2.173			-0.236	-0.227	2.163			-0.258	-0.440	2.076			-0.243	-0.522	2.048			0.139	0.052	2.119			0.205	0.025	1.887
0.016	-0.213	2.125			0.022	-0.160	2.161			0.018	0.123	2.148			0.007	0.316	2.098			-0.158	0.030	2.170			-0.225	-0.228	2.162			-0.246	-0.440	2.076			-0.232	-0.523	2.049			0.147	0.051	2.116			0.205	0.025	1.877
0.023	-0.214	2.122			0.030	-0.162	2.157			0.025	0.122	2.146			0.016	0.316	2.094			-0.151	0.030	2.167			-0.214	-0.228	2.161			-0.235	-0.440	2.078			-0.221	-0.524	2.055			0.155	0.051	2.112			0.206	0.025	1.868
0.030	-0.216	2.118			0.037	-0.164	2.154			0.031	0.120	2.143			0.024	0.316	2.089			-0.145	0.030	2.165			-0.205	-0.228	2.161			-0.224	-0.441	2.082			-0.211	-0.525	2.061			0.161	0.050	2.109			0.210	0.026	1.852
0.036	-0.218	2.115			0.043	-0.165	2.151			0.038	0.119	2.140			0.031	0.315	2.085			-0.138	0.030	2.163			-0.197	-0.229	2.161			-0.216	-0.441	2.086			-0.203	-0.526	2.067			0.168	0.049	2.106			0.212	0.026	1.842
0.041	-0.219	2.112			0.049	-0.167	2.149			0.044	0.118	2.138			0.037	0.315	2.082			-0.133	0.030	2.162			-0.189	-0.229	2.161			-0.207	-0.441	2.092			-0.196	-0.526	2.073			0.174	0.049	2.103			0.215	0.026	1.834
0.046	-0.220	2.110			0.054	-0.168	2.146			0.050	0.117	2.135			0.043	0.314	2.079			-0.127	0.030	2.160			-0.182	-0.229	2.162			-0.200	-0.440	2.099			-0.190	-0.526	2.084			0.181	0.048	2.100			0.218	0.025	1.824
0.051	-0.221	2.108			0.059	-0.169	2.144			0.055	0.115	2.133			0.049	0.314	2.075			-0.122	0.030	2.159			-0.175	-0.229	2.163			-0.193	-0.439	2.106			-0.185	-0.526	2.093			0.187	0.047	2.097			0.221	0.025	1.815
0.055	-0.222	2.105			0.064	-0.170	2.142			0.060	0.114	2.131			0.054	0.313	2.072			-0.116	0.031	2.158			-0.169	-0.229	2.164			-0.188	-0.439	2.112			-0.182	-0.525	2.100			0.192	0.046	2.094			0.223	0.025	1.808
0.058	-0.223	2.104			0.067	-0.171	2.140			0.065	0.113	2.128			0.058	0.313	2.069			-0.112	0.031	2.156			-0.163	-0.228	2.165			-0.184	-0.439	2.117			-0.179	-0.520	2.110			0.197	0.045	2.091			0.226	0.025	1.800
0.061	-0.224	2.102			0.071	-0.172	2.138			0.069	0.112	2.126			0.062	0.312	2.067			-0.108	0.031	2.156			-0.158	-0.228	2.166			-0.180	-0.438	2.122			-0.177	-0.517	2.117			0.202	0.044	2.089			0.227	0.025	1.794
0.064	-0.224	2.100			0.074	-0.172	2.136			0.072	0.111	2.124			0.066	0.312	2.064			-0.104	0.031	2.155			-0.154	-0.228	2.167			-0.177	-0.438	2.127			-0.175	-0.514	2.122			0.206	0.044	2.087			0.228	0.025	1.789
[truncated: 1,793 more rows]
[truncated: 30 more columns]
