# Supplementary material for: A natural user interface to integrate citizen science and physical exercise
Source: PLoS One. 2017 Feb 23;12(2):e0172587. doi: 10.1371/journal.pone.0172587 (PMC5322974; doi:10.1371/journal.pone.0172587)
Supplement: S1 Folder — Kinect raw data of each participant in the two kinect groups (KC and KNC). Data of each participant are saved in a binary file. Trajectories of points have been extracted form the binary file and saved in a text file. (ZIP) [file pone.0172587.s002.zip › Raw_data/Par2/Par2_Right_NC_points.txt]

0.049	-0.279	1.597			0.056	-0.221	1.645			0.059	0.106	1.632			0.049	0.299	1.590			-0.102	-0.002	1.649			-0.164	-0.243	1.689			-0.214	-0.441	1.622			-0.220	-0.492	1.596			0.209	0.006	1.610			0.436	0.001	1.507
0.052	-0.279	1.595			0.059	-0.221	1.643			0.063	0.106	1.631			0.052	0.299	1.588			-0.099	-0.002	1.647			-0.161	-0.243	1.687			-0.211	-0.441	1.621			-0.218	-0.492	1.595			0.212	0.005	1.609			0.438	0.000	1.508
0.055	-0.279	1.593			0.062	-0.221	1.641			0.066	0.106	1.629			0.056	0.298	1.586			-0.096	-0.002	1.645			-0.159	-0.242	1.685			-0.208	-0.441	1.619			-0.216	-0.492	1.593			0.215	0.005	1.608			0.441	-0.001	1.509
0.057	-0.279	1.592			0.065	-0.221	1.640			0.069	0.105	1.627			0.059	0.298	1.584			-0.093	-0.002	1.643			-0.156	-0.242	1.683			-0.204	-0.441	1.617			-0.213	-0.492	1.591			0.219	0.005	1.606			0.443	-0.003	1.511
0.061	-0.279	1.590			0.068	-0.221	1.638			0.073	0.105	1.625			0.063	0.298	1.582			-0.089	-0.002	1.641			-0.153	-0.242	1.680			-0.200	-0.441	1.614			-0.210	-0.493	1.589			0.222	0.005	1.605			0.446	-0.004	1.512
0.064	-0.280	1.588			0.071	-0.221	1.636			0.076	0.105	1.623			0.067	0.298	1.579			-0.086	-0.002	1.638			-0.150	-0.242	1.678			-0.196	-0.441	1.612			-0.206	-0.493	1.586			0.225	0.005	1.603			0.449	-0.005	1.513
0.067	-0.280	1.586			0.074	-0.221	1.634			0.080	0.104	1.621			0.070	0.298	1.577			-0.082	-0.003	1.636			-0.146	-0.242	1.676			-0.192	-0.441	1.609			-0.202	-0.494	1.584			0.229	0.005	1.602			0.451	-0.007	1.514
0.070	-0.280	1.584			0.077	-0.221	1.632			0.083	0.104	1.619			0.074	0.297	1.575			-0.078	-0.003	1.633			-0.142	-0.242	1.673			-0.188	-0.441	1.607			-0.198	-0.494	1.581			0.232	0.005	1.600			0.454	-0.008	1.515
0.074	-0.280	1.582			0.080	-0.221	1.630			0.087	0.104	1.616			0.078	0.297	1.572			-0.074	-0.003	1.631			-0.139	-0.243	1.671			-0.185	-0.442	1.605			-0.194	-0.494	1.578			0.236	0.005	1.598			0.457	-0.009	1.515
0.077	-0.280	1.580			0.084	-0.222	1.628			0.091	0.104	1.614			0.081	0.297	1.570			-0.070	-0.003	1.628			-0.135	-0.243	1.668			-0.181	-0.442	1.602			-0.191	-0.495	1.576			0.240	0.005	1.596			0.459	-0.011	1.516
0.080	-0.280	1.578			0.087	-0.222	1.626			0.094	0.103	1.612			0.084	0.296	1.568			-0.066	-0.003	1.625			-0.131	-0.243	1.665			-0.177	-0.442	1.600			-0.187	-0.495	1.573			0.244	0.004	1.594			0.462	-0.012	1.517
0.083	-0.280	1.576			0.090	-0.222	1.624			0.098	0.103	1.609			0.087	0.296	1.565			-0.063	-0.003	1.622			-0.128	-0.243	1.663			-0.174	-0.443	1.597			-0.183	-0.496	1.570			0.247	0.004	1.592			0.464	-0.013	1.517
0.086	-0.280	1.575			0.093	-0.222	1.622			0.101	0.103	1.607			0.091	0.296	1.563			-0.059	-0.004	1.620			-0.125	-0.243	1.660			-0.170	-0.443	1.594			-0.180	-0.496	1.568			0.251	0.004	1.590			0.466	-0.014	1.518
0.088	-0.280	1.573			0.095	-0.222	1.620			0.104	0.103	1.605			0.094	0.296	1.560			-0.056	-0.004	1.617			-0.122	-0.243	1.658			-0.167	-0.443	1.592			-0.177	-0.496	1.565			0.254	0.005	1.589			0.468	-0.015	1.518
0.090	-0.280	1.572			0.097	-0.222	1.619			0.107	0.103	1.603			0.096	0.296	1.558			-0.053	-0.004	1.615			-0.119	-0.244	1.655			-0.164	-0.443	1.589			-0.174	-0.497	1.563			0.257	0.005	1.587			0.470	-0.016	1.518
0.092	-0.281	1.571			0.099	-0.222	1.617			0.110	0.102	1.601			0.099	0.296	1.556			-0.051	-0.004	1.613			-0.117	-0.244	1.653			-0.162	-0.443	1.587			-0.171	-0.497	1.560			0.260	0.005	1.585			0.472	-0.017	1.519
0.094	-0.281	1.570			0.101	-0.222	1.616			0.112	0.102	1.599			0.101	0.296	1.553			-0.048	-0.003	1.611			-0.115	-0.244	1.651			-0.159	-0.443	1.585			-0.169	-0.497	1.558			0.262	0.005	1.583			0.474	-0.017	1.519
0.096	-0.281	1.568			0.103	-0.222	1.614			0.114	0.102	1.597			0.103	0.296	1.551			-0.046	-0.003	1.609			-0.113	-0.244	1.649			-0.157	-0.443	1.583			-0.167	-0.497	1.556			0.264	0.005	1.582			0.475	-0.018	1.519
0.097	-0.281	1.567			0.104	-0.222	1.613			0.116	0.102	1.595			0.105	0.296	1.549			-0.045	-0.003	1.607			-0.111	-0.244	1.647			-0.155	-0.443	1.581			-0.165	-0.497	1.554			0.266	0.005	1.581			0.477	-0.018	1.519
0.098	-0.280	1.566			0.105	-0.222	1.611			0.117	0.102	1.593			0.106	0.296	1.546			-0.043	-0.003	1.605			-0.110	-0.244	1.645			-0.154	-0.444	1.578			-0.163	-0.497	1.553			0.267	0.005	1.579			0.478	-0.019	1.519
0.099	-0.280	1.565			0.106	-0.221	1.609			0.118	0.102	1.591			0.107	0.296	1.544			-0.042	-0.003	1.602			-0.109	-0.245	1.643			-0.153	-0.444	1.576			-0.162	-0.497	1.551			0.268	0.005	1.578			0.479	-0.019	1.519
0.100	-0.280	1.563			0.107	-0.221	1.607			0.118	0.102	1.589			0.107	0.296	1.541			-0.042	-0.003	1.600			-0.108	-0.245	1.640			-0.152	-0.445	1.574			-0.161	-0.498	1.549			0.269	0.005	1.577			0.480	-0.019	1.519
0.100	-0.280	1.561			0.106	-0.221	1.604			0.117	0.102	1.586			0.106	0.295	1.538			-0.043	-0.003	1.597			-0.109	-0.246	1.637			-0.152	-0.445	1.571			-0.161	-0.499	1.547			0.270	0.005	1.576			0.481	-0.020	1.519
0.099	-0.280	1.559			0.105	-0.221	1.601			0.116	0.102	1.583			0.104	0.295	1.535			-0.045	-0.003	1.593			-0.111	-0.246	1.634			-0.153	-0.446	1.567			-0.162	-0.500	1.544			0.268	0.006	1.574			0.482	-0.020	1.519
0.097	-0.280	1.556			0.102	-0.220	1.598			0.112	0.102	1.580			0.101	0.295	1.531			-0.049	-0.003	1.590			-0.114	-0.247	1.630			-0.156	-0.447	1.563			-0.165	-0.502	1.540			0.266	0.006	1.572			0.482	-0.019	1.518
0.093	-0.279	1.553			0.097	-0.220	1.594			0.107	0.102	1.577			0.096	0.295	1.528			-0.054	-0.003	1.586			-0.120	-0.249	1.625			-0.162	-0.448	1.558			-0.170	-0.504	1.535			0.262	0.006	1.570			0.481	-0.019	1.518
0.088	-0.279	1.550			0.092	-0.220	1.590			0.100	0.102	1.573			0.091	0.295	1.525			-0.060	-0.004	1.582			-0.127	-0.250	1.621			-0.170	-0.449	1.553			-0.177	-0.506	1.530			0.256	0.007	1.568			0.479	-0.018	1.517
0.082	-0.279	1.546			0.085	-0.219	1.587			0.093	0.102	1.570			0.085	0.295	1.522			-0.068	-0.004	1.579			-0.136	-0.251	1.617			-0.178	-0.450	1.548			-0.184	-0.507	1.525			0.249	0.007	1.567			0.476	-0.017	1.516
0.076	-0.278	1.543			0.078	-0.219	1.584			0.085	0.102	1.568			0.077	0.294	1.520			-0.076	-0.004	1.576			-0.145	-0.252	1.613			-0.188	-0.451	1.543			-0.194	-0.508	1.521			0.241	0.007	1.565			0.472	-0.016	1.515
0.070	-0.278	1.540			0.072	-0.219	1.581			0.076	0.101	1.565			0.070	0.294	1.517			-0.085	-0.004	1.573			-0.155	-0.252	1.609			-0.198	-0.451	1.539			-0.203	-0.509	1.516			0.233	0.007	1.564			0.466	-0.015	1.514
0.063	-0.278	1.538			0.065	-0.218	1.578			0.067	0.101	1.562			0.062	0.294	1.515			-0.094	-0.004	1.570			-0.164	-0.251	1.606			-0.207	-0.450	1.536			-0.213	-0.509	1.512			0.225	0.007	1.563			0.460	-0.014	1.513
0.057	-0.277	1.536			0.058	-0.218	1.576			0.059	0.101	1.560			0.054	0.294	1.513			-0.102	-0.004	1.568			-0.173	-0.251	1.603			-0.217	-0.449	1.533			-0.222	-0.508	1.509			0.217	0.007	1.563			0.454	-0.014	1.512
0.051	-0.277	1.534			0.051	-0.218	1.574			0.051	0.101	1.558			0.046	0.294	1.512			-0.111	-0.004	1.566			-0.184	-0.250	1.601			-0.227	-0.449	1.531			-0.232	-0.507	1.506			0.209	0.008	1.562			0.447	-0.013	1.511
0.045	-0.277	1.532			0.045	-0.217	1.572			0.044	0.101	1.557			0.039	0.294	1.510			-0.118	-0.004	1.565			-0.193	-0.249	1.599			-0.236	-0.448	1.529			-0.240	-0.506	1.504			0.201	0.009	1.562			0.440	-0.012	1.510
0.039	-0.276	1.531			0.039	-0.217	1.571			0.037	0.100	1.555			0.033	0.294	1.508			-0.125	-0.003	1.563			-0.202	-0.249	1.598			-0.245	-0.447	1.528			-0.249	-0.505	1.503			0.195	0.009	1.562			0.432	-0.012	1.509
0.034	-0.276	1.530			0.034	-0.217	1.569			0.031	0.100	1.554			0.027	0.294	1.507			-0.131	-0.003	1.562			-0.210	-0.248	1.597			-0.254	-0.446	1.527			-0.257	-0.503	1.502			0.189	0.010	1.562			0.426	-0.012	1.509
0.030	-0.275	1.528			0.029	-0.216	1.568			0.026	0.100	1.552			0.022	0.294	1.506			-0.136	-0.003	1.560			-0.216	-0.247	1.596			-0.260	-0.445	1.526			-0.264	-0.502	1.501			0.185	0.010	1.562			0.421	-0.012	1.509
0.026	-0.275	1.527			0.025	-0.216	1.567			0.022	0.100	1.551			0.018	0.294	1.505			-0.140	-0.003	1.559			-0.222	-0.246	1.595			-0.266	-0.445	1.525			-0.270	-0.501	1.501			0.181	0.010	1.562			0.417	-0.011	1.508
0.023	-0.275	1.527			0.022	-0.216	1.566			0.018	0.100	1.550			0.015	0.294	1.504			-0.144	-0.003	1.558			-0.226	-0.246	1.594			-0.271	-0.444	1.524			-0.276	-0.500	1.501			0.178	0.011	1.561			0.414	-0.011	1.508
0.021	-0.275	1.526			0.019	-0.216	1.565			0.015	0.100	1.549			0.012	0.294	1.503			-0.147	-0.003	1.557			-0.230	-0.245	1.593			-0.275	-0.444	1.524			-0.280	-0.499	1.500			0.175	0.011	1.561			0.411	-0.011	1.507
0.018	-0.274	1.525			0.017	-0.216	1.564			0.012	0.100	1.548			0.009	0.294	1.502			-0.150	-0.003	1.556			-0.233	-0.245	1.593			-0.279	-0.443	1.523			-0.283	-0.498	1.500			0.172	0.011	1.561			0.409	-0.011	1.507
0.015	-0.274	1.523			0.013	-0.215	1.562			0.008	0.100	1.546			0.005	0.294	1.500			-0.154	-0.003	1.554			-0.238	-0.244	1.591			-0.284	-0.443	1.522			-0.289	-0.498	1.499			0.169	0.011	1.560			0.405	-0.010	1.506
0.015	-0.274	1.523			0.013	-0.215	1.562			0.008	0.100	1.546			0.005	0.294	1.500			-0.154	-0.003	1.554			-0.238	-0.244	1.591			-0.284	-0.443	1.522			-0.289	-0.498	1.499			0.169	0.011	1.560			0.405	-0.010	1.506
0.013	-0.274	1.523			0.011	-0.215	1.561			0.006	0.099	1.545			0.003	0.294	1.499			-0.156	-0.003	1.554			-0.240	-0.244	1.590			-0.286	-0.443	1.521			-0.290	-0.497	1.498			0.167	0.011	1.560			0.404	-0.010	1.506
0.012	-0.274	1.522			0.010	-0.215	1.560			0.005	0.099	1.544			0.002	0.294	1.498			-0.157	-0.003	1.553			-0.241	-0.245	1.589			-0.287	-0.443	1.520			-0.290	-0.498	1.497			0.166	0.011	1.559			0.404	-0.009	1.505
0.011	-0.274	1.521			0.009	-0.215	1.559			0.004	0.099	1.543			0.001	0.294	1.497			-0.157	-0.003	1.551			-0.239	-0.245	1.587			-0.285	-0.443	1.519			-0.287	-0.498	1.496			0.166	0.011	1.558			0.404	-0.008	1.503
0.011	-0.274	1.519			0.009	-0.215	1.557			0.005	0.099	1.542			0.001	0.294	1.496			-0.156	-0.004	1.549			-0.236	-0.246	1.585			-0.280	-0.445	1.517			-0.282	-0.500	1.493			0.168	0.010	1.557			0.406	-0.006	1.502
0.012	-0.274	1.518			0.010	-0.215	1.555			0.007	0.098	1.540			0.002	0.293	1.495			-0.153	-0.004	1.547			-0.231	-0.247	1.582			-0.274	-0.446	1.514			-0.274	-0.502	1.489			0.170	0.010	1.555			0.408	-0.005	1.500
0.014	-0.274	1.516			0.012	-0.216	1.554			0.010	0.098	1.539			0.005	0.293	1.493			-0.150	-0.005	1.545			-0.225	-0.248	1.579			-0.266	-0.448	1.511			-0.266	-0.504	1.486			0.174	0.009	1.553			0.412	-0.003	1.498
0.016	-0.275	1.514			0.015	-0.216	1.552			0.014	0.097	1.537			0.009	0.292	1.491			-0.145	-0.006	1.543			-0.218	-0.250	1.576			-0.257	-0.450	1.507			-0.258	-0.507	1.482			0.178	0.008	1.551			0.415	-0.001	1.496
0.019	-0.275	1.512			0.018	-0.216	1.550			0.018	0.097	1.535			0.013	0.292	1.490			-0.141	-0.006	1.540			-0.211	-0.251	1.573			-0.249	-0.451	1.503			-0.251	-0.509	1.478			0.182	0.007	1.549			0.419	0.001	1.494
0.023	-0.275	1.510			0.022	-0.217	1.548			0.023	0.096	1.533			0.018	0.292	1.488			-0.135	-0.007	1.538			-0.205	-0.253	1.570			-0.243	-0.453	1.500			-0.245	-0.511	1.475			0.187	0.007	1.547			0.424	0.003	1.492
0.027	-0.276	1.508			0.026	-0.217	1.545			0.028	0.096	1.531			0.023	0.291	1.486			-0.130	-0.007	1.535			-0.199	-0.254	1.568			-0.236	-0.454	1.497			-0.238	-0.512	1.472			0.192	0.006	1.544			0.429	0.005	1.490
0.031	-0.276	1.506			0.030	-0.218	1.543			0.034	0.095	1.530			0.029	0.291	1.485			-0.124	-0.008	1.533			-0.194	-0.255	1.565			-0.231	-0.455	1.494			-0.232	-0.513	1.469			0.198	0.005	1.542			0.433	0.007	1.488
0.035	-0.276	1.504			0.035	-0.218	1.541			0.039	0.095	1.528			0.034	0.291	1.483			-0.118	-0.008	1.531			-0.188	-0.256	1.562			-0.225	-0.455	1.491			-0.227	-0.514	1.466			0.204	0.005	1.539			0.438	0.008	1.486
0.039	-0.276	1.502			0.039	-0.218	1.540			0.045	0.094	1.526			0.040	0.290	1.482			-0.113	-0.009	1.529			-0.183	-0.256	1.560			-0.219	-0.456	1.488			-0.222	-0.514	1.464			0.210	0.005	1.537			0.442	0.010	1.484
0.044	-0.277	1.500			0.044	-0.219	1.538			0.050	0.094	1.525			0.046	0.290	1.480			-0.107	-0.009	1.527			-0.178	-0.256	1.558			-0.214	-0.456	1.486			-0.219	-0.514	1.462			0.216	0.004	1.534			0.447	0.011	1.482
0.049	-0.277	1.497			0.049	-0.219	1.536			0.056	0.094	1.523			0.052	0.290	1.479			-0.102	-0.009	1.525			-0.174	-0.256	1.555			-0.210	-0.456	1.484			-0.215	-0.514	1.460			0.222	0.004	1.532			0.452	0.012	1.481
0.053	-0.277	1.495			0.054	-0.219	1.534			0.061	0.093	1.521			0.057	0.289	1.477			-0.096	-0.010	1.523			-0.169	-0.256	1.553			-0.206	-0.456	1.482			-0.212	-0.515	1.458			0.227	0.003	1.530			0.456	0.012	1.479
0.058	-0.277	1.493			0.059	-0.219	1.532			0.067	0.093	1.520			0.063	0.289	1.476			-0.091	-0.010	1.521			-0.165	-0.256	1.551			-0.202	-0.456	1.480			-0.209	-0.515	1.457			0.232	0.003	1.528			0.459	0.013	1.477
0.063	-0.277	1.491			0.064	-0.220	1.530			0.072	0.093	1.518			0.069	0.288	1.474			-0.086	-0.010	1.519			-0.161	-0.256	1.549			-0.199	-0.457	1.478			-0.206	-0.515	1.455			0.238	0.003	1.525			0.463	0.013	1.476
0.068	-0.278	1.489			0.069	-0.220	1.528			0.077	0.092	1.516			0.075	0.288	1.473			-0.081	-0.010	1.517			-0.157	-0.256	1.547			-0.195	-0.457	1.475			-0.202	-0.515	1.453			0.243	0.002	1.523			0.466	0.013	1.474
0.073	-0.278	1.487			0.073	-0.220	1.527			0.081	0.092	1.515			0.080	0.288	1.472			-0.076	-0.011	1.515			-0.154	-0.256	1.545			-0.191	-0.457	1.474			-0.199	-0.516	1.451			0.247	0.002	1.521			0.469	0.013	1.472
0.077	-0.278	1.485			0.078	-0.220	1.525			0.086	0.092	1.514			0.086	0.288	1.470			-0.072	-0.011	1.514			-0.150	-0.256	1.544			-0.188	-0.458	1.472			-0.196	-0.516	1.449			0.252	0.002	1.519			0.472	0.013	1.471
0.081	-0.278	1.483			0.082	-0.221	1.524			0.090	0.092	1.512			0.090	0.288	1.469			-0.068	-0.011	1.512			-0.146	-0.256	1.542			-0.184	-0.458	1.470			-0.193	-0.516	1.448			0.256	0.002	1.517			0.475	0.012	1.469
0.085	-0.278	1.482			0.086	-0.221	1.523			0.093	0.092	1.511			0.095	0.288	1.468			-0.064	-0.012	1.510			-0.143	-0.256	1.540			-0.181	-0.458	1.468			-0.190	-0.516	1.446			0.259	0.001	1.515			0.477	0.012	1.466
0.088	-0.278	1.480			0.089	-0.221	1.521			0.097	0.091	1.510			0.099	0.288	1.467			-0.060	-0.012	1.509			-0.139	-0.255	1.539			-0.178	-0.458	1.466			-0.187	-0.516	1.444			0.263	0.001	1.513			0.479	0.010	1.464
0.091	-0.278	1.479			0.093	-0.221	1.520			0.100	0.091	1.508			0.103	0.288	1.467			-0.057	-0.012	1.508			-0.136	-0.255	1.538			-0.174	-0.458	1.465			-0.184	-0.516	1.443			0.266	0.001	1.512			0.481	0.009	1.461
0.094	-0.278	1.478			0.095	-0.221	1.519			0.103	0.091	1.507			0.107	0.288	1.466			-0.054	-0.012	1.506			-0.133	-0.255	1.536			-0.171	-0.458	1.464			-0.180	-0.516	1.441			0.268	0.000	1.510			0.483	0.008	1.459
0.096	-0.279	1.477			0.098	-0.221	1.518			0.105	0.091	1.506			0.110	0.288	1.465			-0.051	-0.012	1.505			-0.131	-0.255	1.535			-0.168	-0.458	1.463			-0.178	-0.516	1.440			0.271	-0.000	1.509			0.485	0.006	1.456
0.098	-0.279	1.476			0.100	-0.221	1.517			0.107	0.091	1.505			0.113	0.289	1.464			-0.049	-0.012	1.504			-0.128	-0.255	1.534			-0.166	-0.457	1.462			-0.175	-0.516	1.439			0.273	-0.000	1.507			0.486	0.005	1.453
0.100	-0.279	1.475			0.102	-0.222	1.517			0.109	0.091	1.505			0.116	0.289	1.464			-0.047	-0.012	1.503			-0.126	-0.255	1.534			-0.164	-0.457	1.461			-0.173	-0.516	1.438			0.275	-0.001	1.506			0.487	0.003	1.450
0.102	-0.279	1.474			0.103	-0.222	1.516			0.111	0.091	1.504			0.118	0.289	1.463			-0.045	-0.012	1.503			-0.125	-0.255	1.533			-0.162	-0.457	1.460			-0.172	-0.516	1.437			0.276	-0.001	1.505			0.488	0.001	1.448
0.103	-0.279	1.473			0.105	-0.222	1.515			0.113	0.091	1.503			0.120	0.289	1.463			-0.043	-0.013	1.502			-0.123	-0.255	1.532			-0.160	-0.457	1.459			-0.170	-0.516	1.436			0.278	-0.001	1.504			0.488	-0.000	1.445
0.105	-0.279	1.473			0.106	-0.222	1.515			0.114	0.091	1.502			0.122	0.289	1.462			-0.042	-0.013	1.501			-0.122	-0.255	1.531			-0.159	-0.457	1.458			-0.169	-0.516	1.435			0.279	-0.001	1.503			0.489	-0.001	1.443
0.106	-0.279	1.472			0.107	-0.222	1.514			0.115	0.091	1.502			0.123	0.289	1.462			-0.040	-0.013	1.500			-0.120	-0.255	1.531			-0.158	-0.457	1.458			-0.167	-0.516	1.435			0.280	-0.001	1.502			0.489	-0.002	1.441
0.107	-0.279	1.471			0.109	-0.222	1.514			0.116	0.091	1.501			0.125	0.289	1.461			-0.039	-0.013	1.500			-0.119	-0.255	1.530			-0.156	-0.457	1.457			-0.166	-0.516	1.434			0.281	-0.002	1.501			0.489	-0.003	1.439
0.108	-0.279	1.471			0.110	-0.222	1.513			0.118	0.090	1.501			0.126	0.289	1.461			-0.038	-0.013	1.499			-0.118	-0.255	1.530			-0.156	-0.457	1.457			-0.166	-0.516	1.434			0.282	-0.002	1.500			0.490	-0.004	1.437
0.109	-0.279	1.470			0.111	-0.222	1.513			0.119	0.090	1.500			0.128	0.289	1.460			-0.037	-0.013	1.499			-0.118	-0.255	1.529			-0.155	-0.457	1.457			-0.165	-0.516	1.434			0.283	-0.002	1.499			0.490	-0.005	1.435
0.110	-0.279	1.470			0.111	-0.222	1.512			0.119	0.090	1.500			0.128	0.289	1.460			-0.036	-0.013	1.498			-0.117	-0.255	1.529			-0.155	-0.457	1.457			-0.165	-0.515	1.434			0.283	-0.002	1.498			0.489	-0.005	1.433
0.110	-0.279	1.469			0.112	-0.222	1.512			0.119	0.090	1.499			0.129	0.289	1.460			-0.036	-0.013	1.498			-0.117	-0.255	1.529			-0.156	-0.457	1.457			-0.166	-0.515	1.434			0.283	-0.002	1.497			0.489	-0.006	1.432
0.110	-0.279	1.469			0.112	-0.222	1.511			0.119	0.090	1.499			0.129	0.289	1.460			-0.036	-0.013	1.497			-0.118	-0.255	1.529			-0.157	-0.457	1.457			-0.167	-0.515	1.434			0.283	-0.003	1.496			0.488	-0.006	1.430
0.109	-0.279	1.468			0.111	-0.222	1.511			0.118	0.091	1.498			0.128	0.289	1.459			-0.037	-0.013	1.497			-0.119	-0.255	1.529			-0.158	-0.457	1.457			-0.168	-0.515	1.434			0.281	-0.003	1.495			0.487	-0.007	1.429
0.108	-0.279	1.468			0.110	-0.222	1.511			0.117	0.091	1.498			0.127	0.289	1.459			-0.039	-0.012	1.497			-0.121	-0.255	1.529			-0.160	-0.457	1.457			-0.170	-0.515	1.434			0.279	-0.003	1.495			0.486	-0.007	1.428
0.106	-0.279	1.468			0.108	-0.222	1.511			0.116	0.091	1.498			0.124	0.289	1.458			-0.041	-0.012	1.497			-0.123	-0.254	1.529			-0.162	-0.456	1.457			-0.172	-0.514	1.435			0.277	-0.003	1.495			0.485	-0.007	1.427
0.104	-0.280	1.468			0.106	-0.222	1.511			0.114	0.091	1.498			0.121	0.288	1.458			-0.043	-0.012	1.497			-0.125	-0.254	1.529			-0.164	-0.456	1.457			-0.174	-0.514	1.435			0.274	-0.004	1.495			0.484	-0.007	1.426
0.102	-0.280	1.468			0.104	-0.223	1.511			0.111	0.091	1.498			0.117	0.288	1.457			-0.046	-0.012	1.497			-0.128	-0.254	1.529			-0.166	-0.456	1.457			-0.177	-0.514	1.435			0.271	-0.004	1.495			0.483	-0.007	1.425
0.099	-0.280	1.468			0.101	-0.223	1.511			0.109	0.091	1.498			0.112	0.288	1.456			-0.049	-0.012	1.497			-0.131	-0.254	1.528			-0.169	-0.455	1.457			-0.179	-0.513	1.435			0.268	-0.004	1.495			0.480	-0.007	1.425
0.096	-0.280	1.468			0.098	-0.223	1.511			0.106	0.091	1.498			0.108	0.287	1.456			-0.052	-0.012	1.497			-0.133	-0.254	1.528			-0.172	-0.455	1.457			-0.182	-0.513	1.434			0.265	-0.004	1.495			0.478	-0.007	1.425
0.094	-0.280	1.468			0.095	-0.223	1.512			0.103	0.091	1.498			0.104	0.287	1.455			-0.054	-0.012	1.497			-0.136	-0.254	1.528			-0.175	-0.455	1.457			-0.184	-0.513	1.434			0.262	-0.004	1.496			0.476	-0.007	1.425
0.091	-0.280	1.469			0.092	-0.223	1.512			0.100	0.091	1.498			0.101	0.287	1.455			-0.057	-0.011	1.497			-0.139	-0.253	1.528			-0.177	-0.455	1.457			-0.186	-0.512	1.434			0.259	-0.004	1.497			0.473	-0.006	1.425
0.088	-0.280	1.469			0.090	-0.223	1.512			0.097	0.091	1.498			0.098	0.287	1.455			-0.060	-0.011	1.497			-0.142	-0.253	1.528			-0.180	-0.454	1.457			-0.189	-0.512	1.434			0.256	-0.004	1.497			0.470	-0.004	1.425
0.086	-0.280	1.469			0.087	-0.223	1.513			0.094	0.091	1.499			0.095	0.287	1.455			-0.063	-0.011	1.498			-0.145	-0.253	1.528			-0.183	-0.454	1.456			-0.191	-0.512	1.434			0.253	-0.003	1.498			0.467	-0.003	1.425
0.083	-0.280	1.470			0.085	-0.222	1.513			0.091	0.091	1.499			0.092	0.286	1.454			-0.066	-0.011	1.498			-0.147	-0.253	1.527			-0.185	-0.454	1.456			-0.193	-0.512	1.434			0.251	-0.003	1.498			0.464	-0.001	1.425
0.081	-0.280	1.470			0.082	-0.222	1.513			0.089	0.091	1.499			0.090	0.286	1.454			-0.069	-0.011	1.498			-0.149	-0.253	1.527			-0.187	-0.454	1.456			-0.194	-0.512	1.433			0.248	-0.003	1.499			0.462	0.001	1.425
0.080	-0.280	1.470			0.081	-0.222	1.514			0.087	0.091	1.499			0.087	0.286	1.454			-0.071	-0.011	1.498			-0.152	-0.253	1.527			-0.189	-0.454	1.456			-0.196	-0.512	1.433			0.246	-0.003	1.499			0.459	0.004	1.425
0.078	-0.280	1.471			0.079	-0.222	1.514			0.085	0.091	1.499			0.085	0.286	1.454			-0.073	-0.011	1.498			-0.154	-0.253	1.527			-0.191	-0.454	1.456			-0.198	-0.512	1.433			0.244	-0.002	1.500			0.457	0.007	1.425
0.076	-0.280	1.471			0.077	-0.222	1.514			0.083	0.091	1.499			0.083	0.286	1.454			-0.075	-0.011	1.498			-0.155	-0.253	1.527			-0.193	-0.454	1.456			-0.199	-0.512	1.433			0.242	-0.002	1.500			0.455	0.010	1.425
0.075	-0.280	1.471			0.076	-0.222	1.514			0.081	0.091	1.499			0.081	0.286	1.454			-0.077	-0.011	1.498			-0.157	-0.253	1.527			-0.194	-0.454	1.456			-0.201	-0.511	1.433			0.241	-0.002	1.501			0.454	0.013	1.425
0.074	-0.279	1.471			0.074	-0.222	1.514			0.080	0.091	1.500			0.079	0.285	1.453			-0.078	-0.011	1.498			-0.158	-0.253	1.527			-0.195	-0.454	1.456			-0.202	-0.511	1.433			0.239	-0.002	1.501			0.452	0.015	1.425
0.072	-0.279	1.472			0.073	-0.222	1.514			0.078	0.091	1.500			0.077	0.285	1.453			-0.080	-0.011	1.498			-0.159	-0.253	1.527			-0.196	-0.454	1.456			-0.203	-0.511	1.433			0.238	-0.001	1.501			0.451	0.018	1.424
0.071	-0.279	1.472			0.072	-0.222	1.515			0.077	0.091	1.500			0.076	0.285	1.453			-0.081	-0.011	1.498			-0.160	-0.253	1.527			-0.197	-0.454	1.456			-0.204	-0.511	1.433			0.237	-0.001	1.502			0.450	0.021	1.424
0.070	-0.279	1.472			0.071	-0.222	1.515			0.076	0.091	1.500			0.074	0.285	1.453			-0.083	-0.011	1.498			-0.161	-0.253	1.527			-0.198	-0.454	1.456			-0.204	-0.511	1.433			0.236	-0.001	1.502			0.449	0.023	1.423
0.069	-0.279	1.472			0.070	-0.222	1.515			0.075	0.091	1.500			0.073	0.285	1.453			-0.084	-0.011	1.498			-0.162	-0.253	1.526			-0.199	-0.454	1.456			-0.205	-0.511	1.433			0.235	-0.001	1.502			0.448	0.025	1.423
0.068	-0.279	1.472			0.069	-0.222	1.515			0.074	0.091	1.500			0.072	0.285	1.453			-0.085	-0.011	1.498			-0.163	-0.253	1.526			-0.200	-0.454	1.456			-0.206	-0.511	1.433			0.234	-0.000	1.502			0.447	0.028	1.422
0.068	-0.279	1.472			0.068	-0.222	1.515			0.073	0.091	1.500			0.071	0.285	1.453			-0.086	-0.011	1.498			-0.164	-0.253	1.526			-0.200	-0.454	1.456			-0.206	-0.511	1.433			0.233	-0.000	1.502			0.447	0.030	1.421
0.067	-0.279	1.472			0.067	-0.222	1.515			0.072	0.091	1.500			0.070	0.285	1.452			-0.086	-0.011	1.498			-0.164	-0.253	1.526			-0.201	-0.453	1.456			-0.207	-0.511	1.433			0.232	-0.000	1.503			0.446	0.032	1.421
0.066	-0.279	1.472			0.067	-0.222	1.515			0.071	0.091	1.500			0.069	0.285	1.452			-0.087	-0.011	1.498			-0.165	-0.253	1.526			-0.202	-0.453	1.456			-0.207	-0.511	1.433			0.231	0.000	1.503			0.445	0.034	1.420
0.066	-0.279	1.473			0.066	-0.222	1.515			0.071	0.091	1.500			0.068	0.285	1.452			-0.088	-0.011	1.498			-0.166	-0.253	1.526			-0.202	-0.453	1.456			-0.208	-0.511	1.433			0.230	0.000	1.503			0.445	0.036	1.419
0.065	-0.279	1.473			0.066	-0.222	1.515			0.070	0.091	1.500			0.068	0.285	1.452			-0.089	-0.011	1.499			-0.166	-0.253	1.526			-0.203	-0.453	1.456			-0.208	-0.511	1.433			0.230	0.001	1.503			0.444	0.038	1.419
0.064	-0.279	1.473			0.065	-0.222	1.515			0.069	0.091	1.500			0.067	0.285	1.452			-0.089	-0.011	1.499			-0.167	-0.253	1.526			-0.203	-0.453	1.456			-0.209	-0.511	1.433			0.229	0.001	1.503			0.444	0.039	1.418
0.064	-0.279	1.473			0.064	-0.222	1.515			0.069	0.091	1.500			0.066	0.285	1.452			-0.090	-0.011	1.499			-0.167	-0.253	1.526			-0.204	-0.453	1.456			-0.209	-0.511	1.433			0.228	0.001	1.503			0.443	0.041	1.417
0.064	-0.279	1.473			0.064	-0.222	1.515			0.068	0.091	1.500			0.066	0.285	1.452			-0.091	-0.011	1.499			-0.168	-0.253	1.526			-0.204	-0.453	1.457			-0.209	-0.511	1.434			0.228	0.001	1.503			0.443	0.042	1.416
0.063	-0.279	1.473			0.064	-0.222	1.515			0.068	0.091	1.500			0.065	0.285	1.452			-0.091	-0.011	1.499			-0.168	-0.253	1.526			-0.204	-0.453	1.457			-0.210	-0.511	1.434			0.227	0.002	1.503			0.442	0.044	1.416
0.063	-0.279	1.473			0.063	-0.222	1.515			0.067	0.091	1.500			0.065	0.285	1.452			-0.092	-0.011	1.499			-0.168	-0.253	1.526			-0.205	-0.453	1.457			-0.210	-0.511	1.434			0.227	0.002	1.503			0.442	0.046	1.415
0.062	-0.279	1.473			0.063	-0.222	1.515			0.067	0.091	1.500			0.064	0.285	1.452			-0.092	-0.011	1.499			-0.169	-0.253	1.526			-0.205	-0.453	1.457			-0.210	-0.511	1.434			0.226	0.002	1.503			0.441	0.047	1.414
0.062	-0.279	1.473			0.062	-0.221	1.515			0.067	0.091	1.500			0.064	0.285	1.452			-0.093	-0.011	1.499			-0.169	-0.253	1.526			-0.205	-0.453	1.457			-0.210	-0.511	1.434			0.226	0.003	1.503			0.441	0.049	1.413
0.062	-0.279	1.473			0.062	-0.221	1.515			0.066	0.091	1.500			0.063	0.285	1.452			-0.093	-0.011	1.499			-0.169	-0.253	1.526			-0.206	-0.453	1.457			-0.211	-0.511	1.434			0.225	0.003	1.503			0.440	0.051	1.412
0.061	-0.279	1.473			0.062	-0.221	1.515			0.066	0.091	1.500			0.063	0.285	1.452			-0.093	-0.011	1.499			-0.170	-0.253	1.526			-0.206	-0.453	1.457			-0.211	-0.511	1.435			0.225	0.003	1.502			0.440	0.052	1.411
0.061	-0.279	1.473			0.061	-0.221	1.515			0.065	0.091	1.500			0.062	0.285	1.452			-0.094	-0.011	1.499			-0.170	-0.253	1.526			-0.206	-0.453	1.458			-0.211	-0.511	1.435			0.224	0.004	1.502			0.440	0.054	1.411
0.061	-0.279	1.473			0.061	-0.221	1.515			0.065	0.091	1.500			0.062	0.285	1.452			-0.094	-0.011	1.499			-0.170	-0.253	1.526			-0.206	-0.453	1.458			-0.211	-0.511	1.435			0.224	0.004	1.502			0.439	0.055	1.410
0.060	-0.279	1.473			0.061	-0.221	1.515			0.065	0.091	1.500			0.061	0.285	1.452			-0.095	-0.011	1.499			-0.170	-0.253	1.527			-0.206	-0.454	1.458			-0.211	-0.511	1.435			0.224	0.005	1.502			0.439	0.056	1.409
0.060	-0.279	1.473			0.061	-0.221	1.515			0.065	0.091	1.500			0.061	0.285	1.451			-0.095	-0.012	1.500			-0.170	-0.253	1.527			-0.206	-0.454	1.459			-0.211	-0.511	1.436			0.223	0.005	1.502			0.438	0.057	1.408
0.060	-0.279	1.473			0.060	-0.221	1.515			0.064	0.091	1.500			0.061	0.285	1.451			-0.096	-0.012	1.500			-0.170	-0.253	1.527			-0.206	-0.454	1.459			-0.211	-0.511	1.436			0.223	0.005	1.502			0.438	0.059	1.408
0.060	-0.279	1.473			0.060	-0.221	1.515			0.064	0.091	1.500			0.060	0.285	1.451			-0.096	-0.012	1.500			-0.170	-0.253	1.527			-0.206	-0.454	1.459			-0.211	-0.511	1.437			0.222	0.006	1.502			0.438	0.060	1.407
0.059	-0.279	1.473			0.060	-0.221	1.515			0.064	0.091	1.500			0.060	0.285	1.451			-0.096	-0.012	1.500			-0.170	-0.254	1.527			-0.206	-0.454	1.460			-0.210	-0.512	1.437			0.222	0.006	1.502			0.437	0.060	1.407
0.059	-0.278	1.473			0.060	-0.221	1.515			0.063	0.091	1.500			0.060	0.285	1.451			-0.097	-0.012	1.500			-0.170	-0.254	1.528			-0.206	-0.454	1.460			-0.210	-0.512	1.437			0.222	0.006	1.501			0.437	0.061	1.406
0.059	-0.278	1.473			0.059	-0.221	1.515			0.063	0.091	1.500			0.059	0.285	1.451			-0.097	-0.012	1.500			-0.170	-0.254	1.528			-0.206	-0.454	1.461			-0.210	-0.512	1.438			0.221	0.007	1.501			0.437	0.062	1.406
0.059	-0.278	1.473			0.059	-0.221	1.515			0.063	0.091	1.500			0.059	0.285	1.451			-0.097	-0.012	1.500			-0.170	-0.254	1.528			-0.206	-0.454	1.461			-0.210	-0.512	1.438			0.221	0.007	1.501			0.436	0.063	1.405
0.058	-0.278	1.473			0.059	-0.221	1.515			0.063	0.091	1.500			0.058	0.285	1.451			-0.098	-0.012	1.501			-0.170	-0.254	1.528			-0.206	-0.455	1.461			-0.210	-0.513	1.439			0.221	0.007	1.501			0.436	0.063	1.405
0.058	-0.278	1.473			0.059	-0.221	1.515			0.063	0.090	1.500			0.058	0.285	1.451			-0.098	-0.012	1.501			-0.170	-0.254	1.528			-0.206	-0.455	1.462			-0.209	-0.513	1.439			0.220	0.007	1.501			0.436	0.064	1.405
0.058	-0.278	1.473			0.059	-0.221	1.515			0.062	0.090	1.500			0.058	0.284	1.451			-0.098	-0.012	1.501			-0.170	-0.254	1.529			-0.206	-0.455	1.462			-0.209	-0.513	1.439			0.220	0.008	1.500			0.436	0.064	1.404
0.058	-0.278	1.473			0.059	-0.221	1.515			0.062	0.090	1.500			0.057	0.284	1.451			-0.098	-0.012	1.501			-0.170	-0.254	1.529			-0.206	-0.455	1.462			-0.209	-0.513	1.440			0.220	0.008	1.500			0.435	0.065	1.404
0.058	-0.278	1.473			0.059	-0.221	1.515			0.062	0.090	1.500			0.057	0.284	1.450			-0.099	-0.013	1.501			-0.170	-0.255	1.529			-0.206	-0.455	1.463			-0.209	-0.513	1.440			0.219	0.008	1.500			0.435	0.065	1.403
0.058	-0.278	1.473			0.058	-0.221	1.515			0.062	0.090	1.499			0.057	0.284	1.450			-0.099	-0.013	1.501			-0.170	-0.255	1.529			-0.206	-0.455	1.463			-0.209	-0.514	1.440			0.219	0.008	1.500			0.435	0.066	1.403
0.057	-0.278	1.473			0.058	-0.221	1.514			0.061	0.090	1.499			0.056	0.284	1.450			-0.099	-0.013	1.501			-0.170	-0.255	1.529			-0.206	-0.455	1.463			-0.209	-0.514	1.441			0.219	0.009	1.499			0.435	0.066	1.403
0.057	-0.278	1.473			0.058	-0.221	1.514			0.061	0.090	1.499			0.056	0.284	1.450			-0.099	-0.013	1.501			-0.170	-0.255	1.529			-0.206	-0.455	1.463			-0.209	-0.514	1.441			0.219	0.009	1.499			0.434	0.067	1.402
0.057	-0.278	1.473			0.058	-0.221	1.514			0.061	0.090	1.499			0.055	0.284	1.449			-0.100	-0.013	1.501			-0.170	-0.255	1.529			-0.206	-0.456	1.464			-0.209	-0.514	1.441			0.218	0.009	1.499			0.434	0.067	1.402
0.057	-0.278	1.473			0.058	-0.221	1.514			0.061	0.090	1.499			0.055	0.284	1.449			-0.100	-0.013	1.501			-0.170	-0.255	1.530			-0.206	-0.456	1.464			-0.209	-0.514	1.441			0.218	0.009	1.499			0.434	0.067	1.401
0.057	-0.278	1.473			0.058	-0.220	1.514			0.060	0.090	1.499			0.055	0.284	1.449			-0.100	-0.013	1.501			-0.170	-0.255	1.530			-0.206	-0.456	1.464			-0.209	-0.515	1.441			0.218	0.009	1.498			0.433	0.067	1.401
0.057	-0.278	1.473			0.058	-0.220	1.514			0.060	0.090	1.499			0.054	0.284	1.448			-0.101	-0.013	1.501			-0.170	-0.255	1.530			-0.206	-0.456	1.464			-0.209	-0.515	1.441			0.217	0.010	1.498			0.433	0.067	1.400
0.057	-0.278	1.473			0.057	-0.220	1.514			0.060	0.090	1.498			0.054	0.284	1.448			-0.101	-0.013	1.501			-0.170	-0.255	1.530			-0.206	-0.456	1.464			-0.209	-0.515	1.442			0.217	0.010	1.498			0.433	0.068	1.400
0.057	-0.278	1.473			0.057	-0.220	1.513			0.059	0.090	1.498			0.054	0.284	1.448			-0.101	-0.013	1.501			-0.170	-0.255	1.530			-0.206	-0.456	1.464			-0.209	-0.515	1.442			0.217	0.010	1.497			0.433	0.068	1.399
0.056	-0.278	1.473			0.057	-0.220	1.513			0.059	0.090	1.498			0.053	0.284	1.447			-0.101	-0.014	1.501			-0.170	-0.255	1.530			-0.206	-0.456	1.465			-0.209	-0.515	1.442			0.217	0.010	1.497			0.432	0.068	1.399
0.056	-0.278	1.473			0.057	-0.220	1.513			0.059	0.090	1.497			0.053	0.284	1.447			-0.102	-0.014	1.501			-0.170	-0.255	1.530			-0.206	-0.456	1.465			-0.209	-0.516	1.442			0.216	0.010	1.497			0.432	0.068	1.398
0.056	-0.278	1.473			0.057	-0.220	1.513			0.058	0.090	1.497			0.052	0.284	1.447			-0.102	-0.014	1.501			-0.170	-0.255	1.530			-0.206	-0.456	1.465			-0.209	-0.516	1.442			0.216	0.010	1.496			0.431	0.068	1.397
0.056	-0.278	1.473			0.057	-0.220	1.512			0.058	0.090	1.497			0.052	0.284	1.446			-0.102	-0.014	1.500			-0.170	-0.256	1.530			-0.206	-0.456	1.465			-0.209	-0.516	1.442			0.216	0.010	1.496			0.431	0.068	1.396
0.056	-0.278	1.473			0.057	-0.220	1.512			0.057	0.090	1.496			0.052	0.284	1.446			-0.103	-0.014	1.500			-0.170	-0.256	1.530			-0.206	-0.456	1.465			-0.209	-0.516	1.442			0.216	0.011	1.496			0.431	0.068	1.395
0.056	-0.278	1.473			0.056	-0.220	1.511			0.057	0.090	1.496			0.051	0.284	1.445			-0.103	-0.014	1.500			-0.170	-0.256	1.530			-0.206	-0.456	1.465			-0.209	-0.516	1.442			0.215	0.011	1.495			0.430	0.067	1.394
0.056	-0.278	1.473			0.056	-0.220	1.511			0.057	0.090	1.496			0.051	0.285	1.445			-0.103	-0.014	1.500			-0.170	-0.256	1.530			-0.206	-0.457	1.465			-0.209	-0.516	1.442			0.215	0.011	1.495			0.430	0.067	1.393
0.056	-0.277	1.472			0.056	-0.220	1.511			0.056	0.090	1.495			0.050	0.285	1.444			-0.103	-0.014	1.500			-0.170	-0.256	1.530			-0.206	-0.457	1.465			-0.209	-0.516	1.442			0.215	0.011	1.494			0.429	0.067	1.391
0.055	-0.277	1.472			0.056	-0.220	1.510			0.056	0.089	1.495			0.050	0.285	1.444			-0.104	-0.014	1.500			-0.170	-0.256	1.530			-0.206	-0.457	1.465			-0.209	-0.517	1.442			0.214	0.011	1.494			0.428	0.067	1.389
0.055	-0.277	1.472			0.056	-0.219	1.510			0.056	0.089	1.494			0.050	0.285	1.444			-0.104	-0.014	1.500			-0.170	-0.256	1.530			-0.206	-0.457	1.465			-0.209	-0.517	1.442			0.214	0.011	1.493			0.428	0.066	1.388
0.055	-0.277	1.472			0.056	-0.219	1.509			0.055	0.089	1.494			0.049	0.285	1.443			-0.104	-0.014	1.500			-0.170	-0.256	1.530			-0.206	-0.457	1.465			-0.209	-0.517	1.442			0.214	0.011	1.493			0.427	0.066	1.386
0.055	-0.277	1.472			0.055	-0.219	1.509			0.055	0.089	1.494			0.049	0.285	1.443			-0.105	-0.014	1.499			-0.170	-0.256	1.530			-0.206	-0.457	1.465			-0.209	-0.517	1.442			0.214	0.011	1.492			0.426	0.066	1.384
0.055	-0.277	1.472			0.055	-0.219	1.509			0.055	0.089	1.493			0.048	0.285	1.442			-0.105	-0.015	1.499			-0.170	-0.256	1.530			-0.206	-0.457	1.465			-0.209	-0.517	1.442			0.213	0.011	1.492			0.426	0.066	1.381
0.055	-0.277	1.472			0.055	-0.219	1.508			0.054	0.089	1.493			0.048	0.285	1.442			-0.105	-0.015	1.499			-0.170	-0.256	1.530			-0.206	-0.457	1.465			-0.209	-0.517	1.442			0.213	0.011	1.491			0.425	0.066	1.379
0.054	-0.277	1.471			0.055	-0.219	1.508			0.054	0.089	1.493			0.047	0.285	1.441			-0.105	-0.015	1.499			-0.170	-0.256	1.530			-0.206	-0.457	1.465			-0.209	-0.517	1.442			0.212	0.011	1.491			0.424	0.066	1.377
0.054	-0.277	1.471			0.055	-0.219	1.507			0.054	0.089	1.492			0.047	0.285	1.441			-0.106	-0.015	1.499			-0.170	-0.256	1.530			-0.207	-0.458	1.465			-0.209	-0.517	1.442			0.212	0.011	1.490			0.423	0.066	1.374
0.054	-0.277	1.471			0.055	-0.219	1.507			0.053	0.089	1.492			0.046	0.285	1.440			-0.106	-0.015	1.499			-0.170	-0.256	1.530			-0.207	-0.458	1.465			-0.209	-0.517	1.442			0.212	0.011	1.489			0.423	0.066	1.372
0.054	-0.277	1.471			0.054	-0.219	1.507			0.053	0.089	1.492			0.046	0.285	1.440			-0.106	-0.015	1.499			-0.170	-0.256	1.530			-0.207	-0.458	1.465			-0.209	-0.517	1.442			0.211	0.011	1.489			0.422	0.066	1.369
0.054	-0.277	1.471			0.054	-0.219	1.506			0.053	0.089	1.492			0.045	0.285	1.439			-0.106	-0.015	1.499			-0.171	-0.256	1.530			-0.207	-0.458	1.465			-0.209	-0.517	1.442			0.211	0.011	1.488			0.421	0.067	1.367
0.053	-0.277	1.470			0.054	-0.219	1.506			0.053	0.089	1.491			0.045	0.285	1.439			-0.107	-0.015	1.498			-0.171	-0.256	1.530			-0.207	-0.458	1.465			-0.209	-0.518	1.442			0.210	0.011	1.488			0.421	0.067	1.364
0.053	-0.277	1.470			0.054	-0.219	1.506			0.052	0.089	1.491			0.044	0.285	1.439			-0.107	-0.015	1.498			-0.171	-0.256	1.530			-0.207	-0.458	1.465			-0.209	-0.518	1.442			0.210	0.011	1.487			0.420	0.068	1.362
0.053	-0.277	1.470			0.054	-0.219	1.505			0.052	0.089	1.491			0.044	0.285	1.438			-0.107	-0.015	1.498			-0.171	-0.257	1.530			-0.207	-0.458	1.465			-0.209	-0.518	1.442			0.210	0.011	1.487			0.420	0.068	1.360
0.053	-0.277	1.470			0.054	-0.219	1.505			0.052	0.089	1.490			0.044	0.285	1.438			-0.107	-0.015	1.498			-0.171	-0.257	1.530			-0.207	-0.459	1.465			-0.209	-0.518	1.442			0.209	0.011	1.486			0.418	0.067	1.358
0.053	-0.277	1.470			0.053	-0.219	1.505			0.051	0.089	1.490			0.043	0.285	1.438			-0.108	-0.015	1.498			-0.171	-0.257	1.530			-0.207	-0.459	1.465			-0.209	-0.518	1.442			0.209	0.011	1.486			0.417	0.066	1.356
0.053	-0.277	1.469			0.053	-0.219	1.504			0.051	0.089	1.490			0.043	0.285	1.437			-0.108	-0.015	1.498			-0.171	-0.257	1.530			-0.207	-0.459	1.465			-0.209	-0.518	1.442			0.209	0.010	1.485			0.415	0.064	1.354
0.052	-0.277	1.469			0.053	-0.219	1.504			0.051	0.089	1.490			0.042	0.285	1.437			-0.108	-0.015	1.498			-0.171	-0.257	1.530			-0.207	-0.459	1.465			-0.209	-0.518	1.442			0.208	0.010	1.485			0.414	0.063	1.353
0.052	-0.277	1.469			0.053	-0.219	1.504			0.051	0.089	1.490			0.042	0.285	1.437			-0.108	-0.015	1.498			-0.171	-0.257	1.530			-0.207	-0.459	1.465			-0.209	-0.518	1.442			0.208	0.010	1.484			0.412	0.061	1.351
0.052	-0.277	1.469			0.053	-0.219	1.504			0.050	0.089	1.489			0.042	0.285	1.437			-0.109	-0.016	1.498			-0.171	-0.257	1.530			-0.207	-0.459	1.465			-0.209	-0.518	1.442			0.208	0.010	1.484			0.411	0.059	1.350
0.052	-0.277	1.469			0.053	-0.219	1.503			0.050	0.089	1.489			0.041	0.285	1.436			-0.109	-0.016	1.498			-0.171	-0.257	1.530			-0.207	-0.459	1.465			-0.210	-0.518	1.442			0.207	0.010	1.483			0.409	0.058	1.349
0.051	-0.277	1.469			0.052	-0.219	1.503			0.050	0.089	1.489			0.041	0.285	1.436			-0.109	-0.016	1.498			-0.171	-0.257	1.530			-0.207	-0.459	1.466			-0.210	-0.518	1.442			0.207	0.010	1.483			0.407	0.057	1.349
0.051	-0.277	1.468			0.052	-0.219	1.503			0.050	0.089	1.489			0.041	0.285	1.436			-0.109	-0.016	1.498			-0.171	-0.257	1.530			-0.207	-0.459	1.466			-0.210	-0.518	1.442			0.207	0.010	1.483			0.406	0.055	1.348
0.051	-0.277	1.468			0.052	-0.219	1.502			0.050	0.089	1.489			0.040	0.285	1.436			-0.109	-0.016	1.498			-0.171	-0.257	1.530			-0.207	-0.459	1.466			-0.210	-0.518	1.442			0.207	0.010	1.482			0.404	0.054	1.347
0.051	-0.277	1.468			0.052	-0.219	1.502			0.050	0.089	1.488			0.040	0.285	1.436			-0.110	-0.016	1.498			-0.171	-0.257	1.530			-0.208	-0.459	1.466			-0.210	-0.518	1.443			0.206	0.010	1.482			0.403	0.053	1.347
0.051	-0.277	1.468			0.052	-0.219	1.502			0.049	0.089	1.488			0.040	0.285	1.435			-0.110	-0.016	1.498			-0.171	-0.257	1.530			-0.208	-0.459	1.466			-0.210	-0.518	1.443			0.206	0.010	1.482			0.401	0.051	1.347
0.050	-0.277	1.468			0.052	-0.219	1.502			0.049	0.089	1.488			0.039	0.285	1.435			-0.110	-0.016	1.498			-0.171	-0.257	1.530			-0.208	-0.460	1.466			-0.210	-0.518	1.443			0.206	0.010	1.481			0.400	0.050	1.346
0.050	-0.277	1.467			0.051	-0.219	1.502			0.049	0.089	1.488			0.039	0.285	1.435			-0.110	-0.016	1.498			-0.171	-0.257	1.530			-0.208	-0.460	1.466			-0.211	-0.518	1.443			0.206	0.010	1.481			0.399	0.049	1.346
0.050	-0.277	1.467			0.051	-0.219	1.501			0.049	0.089	1.488			0.039	0.285	1.435			-0.110	-0.016	1.498			-0.171	-0.257	1.530			-0.208	-0.460	1.466			-0.211	-0.518	1.443			0.205	0.010	1.481			0.398	0.048	1.346
0.049	-0.277	1.467			0.051	-0.219	1.501			0.049	0.089	1.488			0.038	0.285	1.435			-0.110	-0.016	1.498			-0.171	-0.257	1.530			-0.208	-0.460	1.466			-0.211	-0.518	1.443			0.205	0.010	1.480			0.397	0.047	1.346
0.049	-0.277	1.467			0.051	-0.219	1.501			0.049	0.089	1.488			0.038	0.285	1.435			-0.111	-0.016	1.498			-0.171	-0.257	1.531			-0.208	-0.460	1.466			-0.211	-0.519	1.443			0.205	0.010	1.480			0.396	0.046	1.346
0.049	-0.277	1.467			0.051	-0.219	1.501			0.049	0.089	1.487			0.038	0.284	1.434			-0.111	-0.016	1.498			-0.171	-0.257	1.531			-0.208	-0.460	1.467			-0.211	-0.519	1.443			0.204	0.010	1.480			0.395	0.046	1.345
0.048	-0.277	1.466			0.051	-0.219	1.500			0.048	0.089	1.487			0.037	0.284	1.434			-0.111	-0.016	1.498			-0.171	-0.257	1.531			-0.208	-0.460	1.467			-0.211	-0.519	1.444			0.204	0.010	1.479			0.393	0.046	1.346
0.048	-0.277	1.466			0.050	-0.219	1.500			0.048	0.089	1.487			0.037	0.284	1.434			-0.111	-0.016	1.498			-0.171	-0.258	1.531			-0.208	-0.461	1.467			-0.212	-0.519	1.444			0.204	0.010	1.479			0.391	0.046	1.346
0.048	-0.277	1.466			0.050	-0.219	1.500			0.048	0.089	1.487			0.036	0.284	1.434			-0.111	-0.016	1.498			-0.171	-0.258	1.531			-0.208	-0.461	1.467			-0.212	-0.519	1.444			0.203	0.010	1.479			0.389	0.046	1.346
0.048	-0.277	1.466			0.050	-0.219	1.500			0.048	0.089	1.487			0.036	0.284	1.434			-0.112	-0.016	1.498			-0.171	-0.258	1.532			-0.209	-0.461	1.468			-0.212	-0.519	1.445			0.203	0.009	1.478			0.387	0.047	1.346
0.047	-0.277	1.466			0.050	-0.219	1.500			0.048	0.089	1.487			0.035	0.284	1.434			-0.112	-0.016	1.498			-0.171	-0.258	1.532			-0.209	-0.461	1.468			-0.212	-0.519	1.445			0.203	0.009	1.478			0.386	0.047	1.347
0.047	-0.277	1.466			0.050	-0.219	1.500			0.048	0.089	1.487			0.034	0.284	1.434			-0.112	-0.016	1.499			-0.171	-0.258	1.532			-0.209	-0.462	1.468			-0.212	-0.519	1.445			0.202	0.009	1.478			0.384	0.048	1.347
0.047	-0.277	1.465			0.050	-0.219	1.500			0.048	0.089	1.487			0.034	0.284	1.434			-0.112	-0.016	1.499			-0.171	-0.258	1.533			-0.209	-0.462	1.469			-0.212	-0.520	1.445			0.202	0.009	1.478			0.383	0.047	1.347
0.047	-0.277	1.465			0.049	-0.219	1.499			0.047	0.089	1.487			0.033	0.284	1.434			-0.113	-0.016	1.499			-0.171	-0.258	1.533			-0.209	-0.462	1.469			-0.212	-0.520	1.446			0.201	0.009	1.477			0.382	0.047	1.347
0.046	-0.277	1.465			0.049	-0.219	1.499			0.047	0.089	1.487			0.032	0.284	1.434			-0.113	-0.016	1.499			-0.171	-0.258	1.533			-0.209	-0.462	1.469			-0.213	-0.520	1.446			0.201	0.009	1.477			0.381	0.047	1.347
0.046	-0.277	1.465			0.049	-0.219	1.499			0.047	0.089	1.486			0.031	0.283	1.434			-0.113	-0.016	1.499			-0.171	-0.258	1.533			-0.209	-0.463	1.469			-0.213	-0.520	1.446			0.201	0.009	1.477			0.380	0.046	1.348
0.046	-0.277	1.465			0.049	-0.219	1.499			0.047	0.089	1.486			0.031	0.283	1.434			-0.113	-0.016	1.500			-0.171	-0.259	1.534			-0.209	-0.463	1.470			-0.213	-0.520	1.446			0.200	0.009	1.477			0.379	0.045	1.348
0.046	-0.277	1.465			0.049	-0.219	1.499			0.047	0.089	1.486			0.030	0.283	1.434			-0.114	-0.016	1.500			-0.171	-0.259	1.534			-0.209	-0.463	1.470			-0.213	-0.521	1.447			0.200	0.009	1.476			0.379	0.043	1.349
0.045	-0.277	1.465			0.049	-0.219	1.499			0.046	0.089	1.486			0.029	0.283	1.434			-0.114	-0.016	1.500			-0.171	-0.259	1.534			-0.209	-0.463	1.470			-0.213	-0.521	1.447			0.199	0.009	1.476			0.378	0.042	1.349
0.045	-0.277	1.465			0.048	-0.219	1.499			0.046	0.089	1.486			0.028	0.283	1.434			-0.114	-0.016	1.500			-0.171	-0.259	1.535			-0.209	-0.464	1.470			-0.213	-0.521	1.447			0.199	0.009	1.476			0.378	0.040	1.350
0.045	-0.277	1.465			0.048	-0.219	1.499			0.046	0.089	1.486			0.028	0.283	1.434			-0.115	-0.016	1.501			-0.172	-0.259	1.535			-0.209	-0.464	1.471			-0.213	-0.521	1.447			0.199	0.009	1.476			0.377	0.039	1.351
0.045	-0.277	1.465			0.048	-0.219	1.499			0.046	0.089	1.486			0.027	0.283	1.434			-0.115	-0.016	1.501			-0.172	-0.259	1.535			-0.209	-0.464	1.471			-0.214	-0.521	1.448			0.198	0.009	1.476			0.377	0.037	1.351
0.044	-0.277	1.464			0.048	-0.219	1.499			0.046	0.089	1.486			0.026	0.283	1.434			-0.115	-0.016	1.501			-0.172	-0.259	1.536			-0.209	-0.464	1.471			-0.214	-0.521	1.448			0.198	0.009	1.476			0.377	0.035	1.352
0.044	-0.277	1.464			0.048	-0.219	1.499			0.045	0.089	1.486			0.026	0.283	1.434			-0.116	-0.016	1.502			-0.172	-0.259	1.536			-0.210	-0.464	1.472			-0.214	-0.521	1.448			0.198	0.008	1.476			0.377	0.033	1.353
0.044	-0.277	1.464			0.048	-0.219	1.499			0.045	0.089	1.486			0.025	0.283	1.435			-0.116	-0.017	1.502			-0.172	-0.260	1.537			-0.210	-0.464	1.472			-0.214	-0.521	1.449			0.197	0.008	1.476			0.378	0.030	1.354
0.044	-0.277	1.464			0.047	-0.219	1.499			0.045	0.089	1.486			0.025	0.283	1.435			-0.116	-0.017	1.502			-0.172	-0.260	1.537			-0.210	-0.464	1.473			-0.215	-0.521	1.449			0.197	0.008	1.476			0.378	0.028	1.355
0.044	-0.277	1.464			0.047	-0.219	1.499			0.045	0.089	1.486			0.024	0.283	1.435			-0.116	-0.017	1.503			-0.172	-0.260	1.537			-0.210	-0.464	1.473			-0.215	-0.521	1.450			0.197	0.008	1.476			0.378	0.026	1.356
0.043	-0.277	1.464			0.047	-0.219	1.499			0.045	0.090	1.486			0.023	0.283	1.435			-0.117	-0.017	1.503			-0.172	-0.260	1.538			-0.211	-0.464	1.474			-0.215	-0.521	1.450			0.197	0.008	1.475			0.378	0.024	1.357
0.043	-0.277	1.464			0.047	-0.219	1.499			0.045	0.090	1.486			0.023	0.283	1.435			-0.117	-0.017	1.503			-0.172	-0.260	1.538			-0.211	-0.464	1.474			-0.216	-0.521	1.451			0.196	0.008	1.475			0.379	0.023	1.357
0.043	-0.277	1.464			0.047	-0.219	1.499			0.044	0.090	1.486			0.022	0.283	1.436			-0.117	-0.017	1.504			-0.172	-0.260	1.538			-0.211	-0.464	1.475			-0.216	-0.521	1.451			0.196	0.008	1.475			0.379	0.021	1.358
0.043	-0.277	1.464			0.047	-0.219	1.499			0.044	0.090	1.486			0.022	0.283	1.436			-0.117	-0.017	1.504			-0.173	-0.260	1.539			-0.211	-0.464	1.475			-0.216	-0.520	1.452			0.196	0.008	1.475			0.379	0.020	1.358
0.043	-0.277	1.464			0.046	-0.219	1.499			0.044	0.090	1.486			0.022	0.283	1.436			-0.118	-0.017	1.504			-0.173	-0.260	1.539			-0.212	-0.463	1.476			-0.217	-0.520	1.452			0.196	0.008	1.475			0.379	0.018	1.359
0.042	-0.277	1.464			0.046	-0.219	1.499			0.044	0.090	1.487			0.021	0.283	1.436			-0.118	-0.017	1.504			-0.173	-0.260	1.539			-0.212	-0.463	1.476			-0.217	-0.520	1.453			0.195	0.008	1.475			0.380	0.017	1.359
0.042	-0.277	1.464			0.046	-0.219	1.499			0.044	0.090	1.487			0.021	0.283	1.437			-0.118	-0.017	1.505			-0.173	-0.260	1.540			-0.212	-0.463	1.477			-0.217	-0.520	1.454			0.195	0.007	1.475			0.380	0.014	1.360
0.042	-0.277	1.464			0.046	-0.219	1.499			0.044	0.090	1.487			0.021	0.283	1.437			-0.118	-0.017	1.505			-0.173	-0.260	1.540			-0.212	-0.463	1.477			-0.217	-0.520	1.454			0.195	0.007	1.475			0.380	0.014	1.360
0.042	-0.277	1.464			0.046	-0.219	1.499			0.043	0.090	1.487			0.020	0.283	1.437			-0.118	-0.017	1.505			-0.173	-0.260	1.540			-0.213	-0.463	1.477			-0.218	-0.520	1.454			0.195	0.007	1.475			0.381	0.013	1.361
0.042	-0.277	1.464			0.046	-0.219	1.499			0.043	0.090	1.487			0.020	0.283	1.437			-0.118	-0.017	1.505			-0.173	-0.260	1.541			-0.213	-0.463	1.477			-0.218	-0.519	1.454			0.195	0.007	1.476			0.381	0.012	1.361
0.042	-0.277	1.464			0.046	-0.219	1.499			0.043	0.090	1.487			0.020	0.283	1.437			-0.119	-0.017	1.506			-0.173	-0.260	1.541			-0.213	-0.463	1.478			-0.218	-0.519	1.454			0.195	0.007	1.476			0.381	0.011	1.362
0.041	-0.277	1.464			0.045	-0.219	1.499			0.043	0.090	1.487			0.019	0.283	1.438			-0.119	-0.017	1.506			-0.173	-0.260	1.541			-0.213	-0.463	1.478			-0.218	-0.519	1.455			0.194	0.007	1.476			0.381	0.010	1.362
0.041	-0.277	1.464			0.045	-0.219	1.500			0.043	0.090	1.487			0.019	0.283	1.438			-0.119	-0.017	1.506			-0.174	-0.260	1.541			-0.213	-0.462	1.478			-0.218	-0.519	1.455			0.194	0.007	1.476			0.382	0.010	1.363
0.041	-0.277	1.464			0.045	-0.219	1.500			0.043	0.090	1.487			0.019	0.283	1.438			-0.119	-0.017	1.506			-0.174	-0.260	1.542			-0.213	-0.462	1.478			-0.218	-0.519	1.455			0.194	0.007	1.476			0.382	0.009	1.363
0.041	-0.277	1.464			0.045	-0.219	1.500			0.043	0.090	1.487			0.019	0.283	1.438			-0.119	-0.017	1.506			-0.174	-0.260	1.542			-0.213	-0.462	1.479			-0.219	-0.519	1.455			0.194	0.007	1.476			0.382	0.008	1.363
0.041	-0.277	1.465			0.045	-0.219	1.500			0.043	0.090	1.487			0.019	0.283	1.439			-0.119	-0.017	1.507			-0.174	-0.260	1.542			-0.213	-0.462	1.479			-0.219	-0.519	1.456			0.194	0.007	1.476			0.382	0.008	1.364
0.041	-0.278	1.465			0.045	-0.219	1.500			0.043	0.090	1.487			0.019	0.283	1.439			-0.119	-0.017	1.507			-0.174	-0.260	1.542			-0.213	-0.462	1.479			-0.219	-0.519	1.456			0.194	0.007	1.476			0.382	0.007	1.364
0.041	-0.278	1.465			0.045	-0.220	1.500			0.043	0.090	1.488			0.018	0.283	1.439			-0.119	-0.017	1.507			-0.174	-0.260	1.542			-0.214	-0.462	1.479			-0.219	-0.519	1.456			0.194	0.006	1.477			0.383	0.006	1.364
0.041	-0.278	1.465			0.045	-0.220	1.500			0.043	0.090	1.488			0.018	0.283	1.439			-0.119	-0.017	1.507			-0.174	-0.260	1.543			-0.214	-0.462	1.479			-0.219	-0.519	1.456			0.194	0.006	1.477			0.383	0.006	1.364
0.041	-0.278	1.465			0.045	-0.220	1.500			0.043	0.090	1.488			0.018	0.283	1.439			-0.119	-0.017	1.507			-0.174	-0.260	1.543			-0.214	-0.462	1.479			-0.219	-0.518	1.456			0.194	0.006	1.477			0.383	0.006	1.364
0.041	-0.278	1.465			0.045	-0.220	1.501			0.042	0.090	1.488			0.018	0.283	1.440			-0.119	-0.017	1.508			-0.174	-0.260	1.543			-0.214	-0.462	1.480			-0.219	-0.518	1.456			0.194	0.006	1.477			0.384	0.006	1.364
0.041	-0.278	1.465			0.045	-0.220	1.501			0.042	0.090	1.488			0.018	0.283	1.440			-0.119	-0.017	1.508			-0.174	-0.260	1.543			-0.214	-0.462	1.480			-0.219	-0.518	1.456			0.194	0.006	1.478			0.385	0.006	1.364
0.041	-0.278	1.465			0.044	-0.220	1.501			0.042	0.090	1.488			0.018	0.283	1.440			-0.119	-0.017	1.508			-0.174	-0.260	1.543			-0.214	-0.462	1.480			-0.219	-0.518	1.457			0.194	0.006	1.478			0.386	0.006	1.363
0.040	-0.278	1.465			0.044	-0.220	1.501			0.042	0.091	1.488			0.018	0.283	1.440			-0.119	-0.017	1.508			-0.174	-0.260	1.543			-0.214	-0.462	1.480			-0.219	-0.518	1.457			0.194	0.006	1.478			0.388	0.006	1.363
0.040	-0.278	1.465			0.044	-0.220	1.502			0.043	0.091	1.489			0.018	0.284	1.441			-0.119	-0.017	1.508			-0.174	-0.260	1.544			-0.214	-0.462	1.480			-0.220	-0.518	1.457			0.194	0.006	1.479			0.392	0.009	1.359
0.040	-0.278	1.465			0.044	-0.220	1.502			0.043	0.091	1.489			0.018	0.284	1.441			-0.119	-0.017	1.508			-0.174	-0.260	1.544			-0.214	-0.462	1.480			-0.220	-0.518	1.457			0.194	0.006	1.479			0.392	0.009	1.359
0.041	-0.278	1.466			0.044	-0.220	1.502			0.043	0.091	1.489			0.018	0.284	1.441			-0.119	-0.017	1.509			-0.174	-0.260	1.544			-0.214	-0.462	1.480			-0.220	-0.518	1.457			0.195	0.005	1.479			0.395	0.012	1.357
0.041	-0.278	1.466			0.045	-0.220	1.502			0.043	0.091	1.489			0.019	0.284	1.441			-0.119	-0.017	1.509			-0.174	-0.260	1.544			-0.214	-0.462	1.480			-0.220	-0.518	1.457			0.195	0.005	1.479			0.397	0.014	1.355
0.041	-0.278	1.466			0.045	-0.220	1.502			0.043	0.091	1.489			0.019	0.284	1.442			-0.119	-0.017	1.509			-0.174	-0.260	1.544			-0.214	-0.462	1.480			-0.220	-0.518	1.457			0.195	0.005	1.480			0.399	0.016	1.353
0.041	-0.278	1.466			0.045	-0.220	1.502			0.043	0.091	1.490			0.019	0.284	1.442			-0.119	-0.017	1.509			-0.174	-0.260	1.544			-0.214	-0.462	1.481			-0.219	-0.518	1.457			0.195	0.005	1.480			0.400	0.017	1.352
0.041	-0.278	1.466			0.045	-0.220	1.503			0.043	0.091	1.490			0.019	0.284	1.442			-0.119	-0.017	1.509			-0.174	-0.260	1.544			-0.214	-0.461	1.481			-0.219	-0.518	1.457			0.195	0.005	1.480			0.402	0.018	1.350
0.041	-0.278	1.467			0.045	-0.220	1.503			0.043	0.091	1.490			0.020	0.284	1.442			-0.119	-0.017	1.509			-0.174	-0.260	1.544			-0.214	-0.461	1.481			-0.219	-0.518	1.458			0.196	0.005	1.480			0.403	0.019	1.350
0.041	-0.278	1.467			0.045	-0.220	1.503			0.044	0.091	1.490			0.020	0.284	1.442			-0.118	-0.017	1.510			-0.174	-0.260	1.544			-0.213	-0.461	1.481			-0.219	-0.518	1.458			0.196	0.005	1.481			0.404	0.019	1.349
0.041	-0.279	1.467			0.045	-0.220	1.503			0.044	0.091	1.490			0.021	0.284	1.443			-0.118	-0.017	1.510			-0.174	-0.260	1.545			-0.213	-0.461	1.481			-0.219	-0.518	1.458			0.196	0.005	1.481			0.405	0.020	1.348
0.041	-0.279	1.467			0.045	-0.220	1.504			0.044	0.091	1.491			0.021	0.284	1.443			-0.118	-0.017	1.510			-0.174	-0.260	1.545			-0.213	-0.461	1.481			-0.219	-0.518	1.458			0.196	0.004	1.481			0.405	0.020	1.348
0.042	-0.279	1.468			0.046	-0.221	1.504			0.044	0.091	1.491			0.021	0.284	1.443			-0.118	-0.017	1.510			-0.174	-0.260	1.545			-0.213	-0.461	1.481			-0.218	-0.518	1.458			0.197	0.004	1.481			0.406	0.020	1.347
0.042	-0.279	1.468			0.046	-0.221	1.504			0.045	0.091	1.491			0.022	0.284	1.443			-0.117	-0.017	1.510			-0.174	-0.260	1.545			-0.213	-0.461	1.481			-0.218	-0.518	1.458			0.197	0.004	1.482			0.407	0.020	1.347
0.042	-0.279	1.468			0.046	-0.221	1.504			0.045	0.091	1.491			0.023	0.284	1.444			-0.117	-0.017	1.510			-0.174	-0.260	1.545			-0.213	-0.461	1.481			-0.218	-0.518	1.459			0.197	0.004	1.482			0.407	0.020	1.346
0.042	-0.279	1.468			0.046	-0.221	1.505			0.045	0.091	1.492			0.023	0.284	1.444			-0.117	-0.017	1.510			-0.173	-0.260	1.545			-0.213	-0.461	1.482			-0.218	-0.518	1.459			0.198	0.004	1.482			0.408	0.020	1.346
0.042	-0.279	1.469			0.046	-0.221	1.505			0.046	0.091	1.492			0.024	0.284	1.444			-0.117	-0.017	1.511			-0.173	-0.260	1.545			-0.213	-0.461	1.482			-0.218	-0.518	1.459			0.198	0.004	1.482			0.408	0.020	1.345
0.043	-0.279	1.469			0.047	-0.221	1.505			0.046	0.091	1.492			0.024	0.284	1.444			-0.116	-0.017	1.511			-0.173	-0.260	1.545			-0.212	-0.461	1.482			-0.217	-0.518	1.459			0.198	0.004	1.482			0.409	0.019	1.345
0.043	-0.279	1.469			0.047	-0.221	1.505			0.046	0.091	1.492			0.025	0.284	1.445			-0.116	-0.017	1.511			-0.173	-0.260	1.545			-0.212	-0.461	1.482			-0.217	-0.518	1.459			0.198	0.004	1.483			0.409	0.019	1.344
0.043	-0.280	1.469			0.047	-0.221	1.506			0.046	0.091	1.493			0.026	0.284	1.445			-0.116	-0.017	1.511			-0.173	-0.260	1.545			-0.212	-0.461	1.482			-0.217	-0.518	1.459			0.198	0.003	1.483			0.409	0.019	1.343
0.043	-0.280	1.470			0.047	-0.221	1.506			0.047	0.091	1.493			0.026	0.284	1.445			-0.116	-0.017	1.511			-0.173	-0.260	1.546			-0.212	-0.461	1.482			-0.217	-0.518	1.459			0.199	0.003	1.483			0.409	0.018	1.342
0.043	-0.280	1.470			0.047	-0.221	1.506			0.047	0.091	1.493			0.027	0.285	1.445			-0.115	-0.017	1.511			-0.173	-0.260	1.546			-0.212	-0.461	1.482			-0.217	-0.517	1.459			0.199	0.003	1.483			0.408	0.018	1.341
0.044	-0.280	1.470			0.047	-0.221	1.506			0.047	0.091	1.493			0.027	0.285	1.446			-0.115	-0.017	1.511			-0.173	-0.260	1.546			-0.212	-0.461	1.482			-0.217	-0.517	1.459			0.199	0.003	1.483			0.408	0.017	1.340
0.044	-0.280	1.470			0.047	-0.221	1.506			0.047	0.091	1.493			0.028	0.285	1.446			-0.115	-0.017	1.511			-0.173	-0.260	1.546			-0.212	-0.461	1.482			-0.216	-0.517	1.460			0.199	0.003	1.483			0.407	0.017	1.338
0.044	-0.280	1.470			0.048	-0.221	1.507			0.047	0.091	1.494			0.028	0.285	1.446			-0.115	-0.017	1.511			-0.173	-0.260	1.546			-0.212	-0.461	1.482			-0.216	-0.517	1.460			0.199	0.003	1.483			0.405	0.016	1.336
0.044	-0.280	1.471			0.048	-0.222	1.507			0.047	0.091	1.494			0.028	0.285	1.446			-0.115	-0.017	1.512			-0.172	-0.260	1.546			-0.212	-0.461	1.483			-0.216	-0.518	1.460			0.199	0.003	1.483			0.404	0.016	1.333
0.044	-0.280	1.471			0.048	-0.222	1.507			0.047	0.091	1.494			0.029	0.285	1.447			-0.115	-0.017	1.512			-0.172	-0.260	1.546			-0.212	-0.461	1.483			-0.216	-0.518	1.460			0.199	0.003	1.484			0.402	0.015	1.331
0.044	-0.280	1.471			0.048	-0.222	1.507			0.048	0.091	1.494			0.029	0.285	1.447			-0.114	-0.017	1.512			-0.172	-0.260	1.547			-0.212	-0.461	1.483			-0.216	-0.518	1.460			0.200	0.003	1.484			0.400	0.014	1.328
0.044	-0.280	1.471			0.048	-0.222	1.508			0.048	0.092	1.495			0.029	0.285	1.447			-0.114	-0.017	1.512			-0.172	-0.260	1.547			-0.211	-0.461	1.484			-0.216	-0.518	1.461			0.200	0.003	1.484			0.398	0.014	1.325
0.044	-0.281	1.471			0.048	-0.222	1.508			0.048	0.092	1.495			0.029	0.285	1.448			-0.114	-0.017	1.512			-0.172	-0.260	1.547			-0.211	-0.461	1.484			-0.216	-0.518	1.461			0.200	0.003	1.484			0.395	0.013	1.322
0.044	-0.281	1.472			0.048	-0.222	1.508			0.048	0.092	1.495			0.030	0.285	1.448			-0.114	-0.017	1.512			-0.172	-0.260	1.547			-0.212	-0.461	1.485			-0.216	-0.518	1.462			0.200	0.003	1.484			0.393	0.012	1.319
0.044	-0.281	1.472			0.048	-0.222	1.508			0.048	0.092	1.495			0.030	0.285	1.448			-0.114	-0.017	1.513			-0.172	-0.260	1.548			-0.212	-0.460	1.485			-0.216	-0.518	1.462			0.199	0.002	1.484			0.391	0.012	1.316
0.044	-0.281	1.472			0.048	-0.222	1.509			0.048	0.092	1.496			0.030	0.285	1.449			-0.114	-0.017	1.513			-0.172	-0.260	1.548			-0.212	-0.461	1.486			-0.216	-0.518	1.463			0.199	0.002	1.484			0.389	0.011	1.314
0.044	-0.281	1.472			0.048	-0.222	1.509			0.047	0.092	1.496			0.030	0.285	1.449			-0.114	-0.017	1.513			-0.172	-0.260	1.549			-0.212	-0.461	1.487			-0.216	-0.518	1.463			0.199	0.002	1.484			0.387	0.011	1.312
0.044	-0.281	1.473			0.048	-0.222	1.509			0.047	0.092	1.496			0.030	0.286	1.450			-0.114	-0.017	1.513			-0.172	-0.260	1.549			-0.212	-0.460	1.487			-0.216	-0.518	1.464			0.199	0.002	1.484			0.385	0.010	1.310
0.044	-0.281	1.473			0.048	-0.222	1.509			0.047	0.092	1.497			0.030	0.286	1.450			-0.114	-0.017	1.514			-0.173	-0.260	1.550			-0.212	-0.460	1.488			-0.216	-0.518	1.464			0.199	0.002	1.484			0.383	0.010	1.308
0.044	-0.281	1.473			0.048	-0.222	1.510			0.047	0.092	1.497			0.030	0.286	1.450			-0.114	-0.017	1.514			-0.173	-0.260	1.551			-0.213	-0.460	1.489			-0.217	-0.517	1.465			0.198	0.002	1.484			0.382	0.009	1.306
0.044	-0.281	1.474			0.048	-0.223	1.510			0.047	0.092	1.498			0.030	0.286	1.451			-0.114	-0.017	1.515			-0.173	-0.260	1.553			-0.214	-0.460	1.492			-0.217	-0.517	1.467			0.198	0.002	1.484			0.377	0.006	1.305
0.044	-0.281	1.474			0.048	-0.223	1.510			0.047	0.092	1.498			0.030	0.286	1.451			-0.114	-0.017	1.515			-0.173	-0.260	1.553			-0.214	-0.460	1.492			-0.217	-0.517	1.467			0.198	0.002	1.484			0.377	0.006	1.305
0.044	-0.282	1.474			0.048	-0.223	1.511			0.047	0.092	1.498			0.030	0.286	1.451			-0.114	-0.016	1.516			-0.173	-0.260	1.553			-0.214	-0.460	1.493			-0.218	-0.517	1.468			0.197	0.002	1.484			0.371	-0.007	1.314
0.044	-0.282	1.474			0.048	-0.223	1.511			0.046	0.092	1.498			0.030	0.286	1.452			-0.115	-0.016	1.516			-0.174	-0.260	1.554			-0.215	-0.460	1.494			-0.218	-0.517	1.469			0.197	0.002	1.484			0.366	-0.020	1.323
0.044	-0.282	1.475			0.048	-0.223	1.511			0.046	0.092	1.499			0.030	0.286	1.452			-0.115	-0.016	1.517			-0.174	-0.260	1.555			-0.215	-0.460	1.496			-0.218	-0.517	1.470			0.197	0.001	1.484			0.363	-0.035	1.333
0.044	-0.282	1.475			0.048	-0.223	1.511			0.046	0.092	1.499			0.029	0.286	1.453			-0.115	-0.016	1.517			-0.174	-0.260	1.556			-0.216	-0.459	1.497			-0.219	-0.516	1.471			0.196	0.001	1.484			0.360	-0.045	1.339
0.043	-0.282	1.475			0.048	-0.223	1.512			0.046	0.092	1.499			0.029	0.287	1.453			-0.115	-0.016	1.517			-0.174	-0.260	1.557			-0.216	-0.459	1.498			-0.219	-0.516	1.472			0.196	0.001	1.484			0.359	-0.052	1.343
0.043	-0.282	1.475			0.048	-0.223	1.512			0.046	0.092	1.499			0.029	0.287	1.454			-0.115	-0.016	1.518			-0.174	-0.259	1.558			-0.216	-0.459	1.498			-0.219	-0.516	1.473			0.196	0.001	1.484			0.357	-0.057	1.345
0.043	-0.282	1.475			0.048	-0.223	1.512			0.045	0.092	1.500			0.029	0.287	1.454			-0.115	-0.016	1.518			-0.174	-0.259	1.559			-0.216	-0.459	1.499			-0.220	-0.516	1.474			0.195	0.001	1.484			0.355	-0.062	1.347
0.043	-0.282	1.476			0.048	-0.223	1.512			0.045	0.092	1.500			0.029	0.287	1.454			-0.115	-0.016	1.518			-0.174	-0.259	1.559			-0.216	-0.459	1.500			-0.220	-0.516	1.474			0.193	0.004	1.482			0.352	-0.067	1.350
0.043	-0.282	1.476			0.048	-0.223	1.512			0.045	0.093	1.500			0.029	0.287	1.455			-0.115	-0.016	1.518			-0.174	-0.258	1.560			-0.216	-0.459	1.500			-0.220	-0.516	1.475			0.190	0.008	1.479			0.350	-0.071	1.353
0.043	-0.282	1.476			0.048	-0.223	1.513			0.046	0.094	1.500			0.029	0.287	1.456			-0.115	-0.016	1.519			-0.174	-0.258	1.560			-0.216	-0.459	1.500			-0.220	-0.516	1.475			0.189	0.011	1.477			0.349	-0.073	1.354
0.043	-0.281	1.476			0.048	-0.222	1.513			0.047	0.094	1.500			0.029	0.288	1.457			-0.115	-0.015	1.519			-0.174	-0.258	1.561			-0.216	-0.458	1.501			-0.220	-0.515	1.476			0.188	0.014	1.476			0.347	-0.072	1.353
0.043	-0.281	1.476			0.048	-0.222	1.513			0.047	0.095	1.500			0.029	0.288	1.458			-0.114	-0.015	1.519			-0.174	-0.257	1.561			-0.216	-0.458	1.501			-0.220	-0.515	1.476			0.187	0.016	1.476			0.347	-0.065	1.351
0.043	-0.281	1.476			0.048	-0.221	1.513			0.047	0.095	1.501			0.029	0.288	1.459			-0.114	-0.015	1.519			-0.174	-0.257	1.561			-0.216	-0.458	1.500			-0.221	-0.515	1.475			0.187	0.017	1.476			0.350	-0.047	1.348
0.043	-0.280	1.477			0.048	-0.221	1.513			0.047	0.095	1.501			0.029	0.289	1.460			-0.114	-0.014	1.518			-0.175	-0.257	1.562			-0.216	-0.457	1.499			-0.222	-0.514	1.473			0.187	0.017	1.476			0.351	-0.003	1.346
0.043	-0.280	1.477			0.048	-0.221	1.514			0.047	0.096	1.501			0.029	0.289	1.461			-0.113	-0.014	1.518			-0.175	-0.257	1.562			-0.217	-0.456	1.498			-0.223	-0.513	1.471			0.186	0.018	1.477			0.352	0.019	1.347
0.043	-0.280	1.477			0.048	-0.221	1.514			0.047	0.096	1.502			0.030	0.289	1.462			-0.113	-0.014	1.518			-0.175	-0.256	1.562			-0.217	-0.455	1.495			-0.224	-0.512	1.468			0.186	0.018	1.478			0.352	0.038	1.351
0.043	-0.278	1.478			0.047	-0.219	1.516			0.046	0.097	1.504			0.032	0.290	1.468			-0.113	-0.013	1.519			-0.176	-0.255	1.561			-0.219	-0.455	1.490			-0.226	-0.511	1.463			0.186	0.018	1.482			0.352	0.072	1.366
0.043	-0.278	1.478			0.047	-0.219	1.516			0.046	0.097	1.504			0.032	0.290	1.468			-0.113	-0.013	1.519			-0.176	-0.255	1.561			-0.219	-0.455	1.490			-0.226	-0.511	1.463			0.186	0.018	1.482			0.352	0.072	1.366
0.042	-0.277	1.479			0.046	-0.218	1.517			0.044	0.098	1.506			0.033	0.292	1.471			-0.115	-0.011	1.521			-0.177	-0.255	1.561			-0.220	-0.455	1.488			-0.227	-0.511	1.461			0.185	0.018	1.486			0.351	0.088	1.379
0.040	-0.275	1.481			0.044	-0.216	1.520			0.041	0.099	1.509			0.034	0.293	1.474			-0.117	-0.010	1.522			-0.179	-0.255	1.561			-0.221	-0.455	1.486			-0.228	-0.511	1.459			0.183	0.018	1.493			0.349	0.101	1.394
0.039	-0.273	1.483			0.041	-0.214	1.523			0.037	0.101	1.511			0.034	0.294	1.477			-0.119	-0.009	1.524			-0.181	-0.255	1.560			-0.222	-0.455	1.485			-0.228	-0.510	1.458			0.179	0.020	1.501			0.347	0.113	1.413
0.036	-0.271	1.486			0.038	-0.212	1.526			0.032	0.102	1.515			0.034	0.296	1.480			-0.123	-0.008	1.526			-0.185	-0.256	1.560			-0.224	-0.455	1.484			-0.229	-0.511	1.457			0.175	0.022	1.511			0.345	0.124	1.432
0.033	-0.269	1.489			0.033	-0.210	1.530			0.026	0.103	1.518			0.033	0.297	1.483			-0.126	-0.007	1.528			-0.189	-0.256	1.560			-0.225	-0.455	1.484			-0.230	-0.511	1.457			0.171	0.024	1.520			0.340	0.134	1.453
0.029	-0.266	1.493			0.028	-0.208	1.534			0.020	0.104	1.521			0.032	0.299	1.485			-0.131	-0.007	1.530			-0.193	-0.257	1.560			-0.228	-0.456	1.484			-0.230	-0.512	1.457			0.166	0.026	1.530			0.336	0.143	1.469
0.026	-0.264	1.497			0.024	-0.206	1.538			0.014	0.105	1.524			0.029	0.300	1.488			-0.135	-0.007	1.532			-0.197	-0.258	1.560			-0.230	-0.456	1.485			-0.231	-0.513	1.457			0.161	0.029	1.540			0.331	0.150	1.483
0.023	-0.262	1.501			0.020	-0.204	1.542			0.007	0.106	1.528			0.025	0.301	1.491			-0.138	-0.007	1.533			-0.202	-0.259	1.560			-0.233	-0.457	1.486			-0.232	-0.514	1.458			0.156	0.032	1.549			0.327	0.157	1.496
0.020	-0.261	1.505			0.016	-0.203	1.546			0.001	0.107	1.531			0.021	0.302	1.493			-0.141	-0.007	1.535			-0.207	-0.260	1.560			-0.236	-0.458	1.487			-0.233	-0.516	1.459			0.151	0.035	1.557			0.322	0.162	1.506
0.017	-0.259	1.510			0.012	-0.201	1.550			-0.004	0.108	1.535			0.017	0.303	1.496			-0.144	-0.007	1.536			-0.211	-0.260	1.561			-0.238	-0.459	1.488			-0.235	-0.517	1.460			0.147	0.038	1.565			0.318	0.167	1.514
0.015	-0.257	1.514			0.009	-0.200	1.554			-0.009	0.109	1.538			0.013	0.303	1.498			-0.147	-0.006	1.538			-0.215	-0.260	1.561			-0.241	-0.459	1.489			-0.236	-0.518	1.460			0.143	0.041	1.572			0.315	0.172	1.521
0.013	-0.256	1.519			0.006	-0.198	1.558			-0.013	0.110	1.542			0.010	0.304	1.501			-0.149	-0.006	1.541			-0.218	-0.260	1.562			-0.242	-0.459	1.490			-0.237	-0.518	1.461			0.140	0.043	1.580			0.312	0.176	1.526
0.011	-0.254	1.524			0.004	-0.197	1.562			-0.017	0.111	1.548			0.001	0.303	1.510			-0.151	-0.006	1.545			-0.220	-0.260	1.563			-0.244	-0.459	1.491			-0.238	-0.519	1.462			0.138	0.046	1.587			0.310	0.179	1.531
0.010	-0.253	1.529			0.002	-0.196	1.567			-0.020	0.112	1.555			-0.006	0.302	1.517			-0.153	-0.005	1.550			-0.223	-0.259	1.564			-0.246	-0.459	1.491			-0.239	-0.519	1.463			0.136	0.048	1.593			0.308	0.183	1.535
0.010	-0.252	1.534			0.001	-0.195	1.573			-0.022	0.112	1.563			-0.011	0.301	1.525			-0.154	-0.005	1.556			-0.225	-0.258	1.566			-0.247	-0.459	1.492			-0.240	-0.519	1.463			0.135	0.049	1.598			0.306	0.186	1.538
0.009	-0.251	1.540			0.001	-0.195	1.579			-0.023	0.112	1.571			-0.014	0.300	1.533			-0.155	-0.005	1.564			-0.226	-0.257	1.569			-0.248	-0.459	1.493			-0.241	-0.519	1.464			0.135	0.050	1.603			0.304	0.188	1.541
0.010	-0.251	1.547			0.002	-0.195	1.587			-0.022	0.112	1.580			-0.016	0.299	1.540			-0.156	-0.005	1.573			-0.226	-0.256	1.573			-0.249	-0.459	1.494			-0.242	-0.519	1.465			0.136	0.051	1.609			0.302	0.190	1.543
0.012	-0.251	1.555			0.004	-0.195	1.596			-0.019	0.111	1.589			-0.017	0.299	1.548			-0.155	-0.006	1.581			-0.224	-0.256	1.580			-0.248	-0.458	1.496			-0.242	-0.518	1.467			0.139	0.051	1.614			0.301	0.191	1.543
0.013	-0.252	1.563			0.006	-0.196	1.605			-0.015	0.111	1.599			-0.017	0.298	1.556			-0.154	-0.006	1.591			-0.220	-0.255	1.588			-0.247	-0.457	1.500			-0.241	-0.516	1.471			0.142	0.050	1.619			0.300	0.190	1.542
0.015	-0.254	1.571			0.009	-0.198	1.614			-0.011	0.111	1.607			-0.016	0.298	1.564			-0.152	-0.006	1.600			-0.216	-0.254	1.598			-0.243	-0.455	1.506			-0.240	-0.514	1.476			0.145	0.050	1.623			0.305	0.185	1.538
0.018	-0.256	1.580			0.013	-0.199	1.622			-0.006	0.111	1.615			-0.015	0.298	1.571			-0.149	-0.006	1.609			-0.210	-0.253	1.609			-0.237	-0.451	1.516			-0.237	-0.511	1.483			0.149	0.050	1.628			0.311	0.179	1.534
0.021	-0.258	1.588			0.017	-0.201	1.631			-0.001	0.111	1.621			-0.012	0.298	1.578			-0.145	-0.006	1.617			-0.203	-0.252	1.620			-0.232	-0.448	1.526			-0.234	-0.509	1.491			0.153	0.049	1.632			0.317	0.174	1.532
0.024	-0.260	1.596			0.020	-0.203	1.638			0.005	0.111	1.627			-0.009	0.299	1.585			-0.141	-0.006	1.625			-0.198	-0.252	1.630			-0.228	-0.446	1.535			-0.229	-0.507	1.500			0.157	0.049	1.635			0.326	0.167	1.530
0.027	-0.262	1.602			0.024	-0.204	1.644			0.010	0.111	1.632			-0.006	0.299	1.590			-0.137	-0.006	1.631			-0.193	-0.251	1.639			-0.223	-0.445	1.543			-0.225	-0.506	1.511			0.162	0.049	1.639			0.333	0.161	1.529
0.029	-0.263	1.608			0.027	-0.205	1.649			0.014	0.111	1.637			-0.004	0.300	1.595			-0.133	-0.005	1.638			-0.189	-0.251	1.647			-0.219	-0.444	1.553			-0.221	-0.504	1.521			0.166	0.049	1.642			0.339	0.157	1.529
0.031	-0.264	1.613			0.029	-0.205	1.654			0.018	0.111	1.641			-0.001	0.301	1.600			-0.130	-0.004	1.643			-0.185	-0.251	1.653			-0.216	-0.444	1.561			-0.217	-0.503	1.531			0.170	0.049	1.645			0.343	0.154	1.529
0.033	-0.264	1.617			0.031	-0.206	1.658			0.022	0.112	1.645			0.002	0.301	1.604			-0.127	-0.004	1.647			-0.182	-0.251	1.659			-0.212	-0.444	1.570			-0.215	-0.503	1.540			0.174	0.049	1.648			0.347	0.151	1.530
0.034	-0.265	1.621			0.033	-0.206	1.662			0.025	0.112	1.648			0.004	0.302	1.607			-0.124	-0.003	1.651			-0.180	-0.251	1.664			-0.210	-0.443	1.577			-0.213	-0.502	1.548			0.177	0.049	1.651			0.351	0.148	1.530
0.036	-0.265	1.624			0.034	-0.206	1.665			0.027	0.112	1.651			0.006	0.302	1.610			-0.122	-0.003	1.655			-0.178	-0.250	1.669			-0.208	-0.443	1.583			-0.212	-0.503	1.555			0.180	0.049	1.653			0.354	0.145	1.531
0.036	-0.266	1.627			0.035	-0.207	1.667			0.029	0.112	1.653			0.008	0.303	1.613			-0.121	-0.002	1.658			-0.176	-0.250	1.673			-0.207	-0.443	1.588			-0.211	-0.503	1.561			0.182	0.049	1.655			0.357	0.142	1.532
0.037	-0.266	1.630			0.036	-0.207	1.670			0.031	0.112	1.656			0.010	0.303	1.615			-0.120	-0.002	1.661			-0.175	-0.250	1.676			-0.205	-0.443	1.593			-0.210	-0.503	1.566			0.184	0.049	1.657			0.361	0.138	1.533
0.038	-0.267	1.632			0.037	-0.207	1.672			0.032	0.113	1.658			0.011	0.303	1.617			-0.119	-0.002	1.663			-0.174	-0.250	1.679			-0.205	-0.443	1.598			-0.210	-0.503	1.570			0.185	0.049	1.659			0.364	0.135	1.535
0.038	-0.267	1.634			0.038	-0.207	1.674			0.034	0.113	1.660			0.012	0.304	1.619			-0.118	-0.002	1.665			-0.173	-0.249	1.682			-0.205	-0.443	1.601			-0.209	-0.503	1.574			0.186	0.049	1.661			0.367	0.132	1.536
0.039	-0.267	1.636			0.038	-0.207	1.676			0.035	0.113	1.662			0.013	0.304	1.621			-0.117	-0.001	1.667			-0.173	-0.249	1.684			-0.205	-0.442	1.604			-0.209	-0.504	1.577			0.187	0.049	1.663			0.369	0.128	1.539
0.039	-0.267	1.638			0.039	-0.208	1.678			0.035	0.113	1.664			0.014	0.304	1.622			-0.117	-0.001	1.669			-0.173	-0.249	1.686			-0.205	-0.442	1.607			-0.210	-0.504	1.580			0.188	0.049	1.665			0.371	0.125	1.541
0.039	-0.268	1.639			0.039	-0.208	1.679			0.036	0.113	1.665			0.015	0.304	1.624			-0.117	-0.001	1.670			-0.174	-0.249	1.687			-0.206	-0.442	1.609			-0.210	-0.505	1.582			0.189	0.049	1.666			0.373	0.122	1.543
0.038	-0.268	1.640			0.038	-0.208	1.680			0.036	0.113	1.666			0.015	0.304	1.625			-0.118	-0.001	1.670			-0.177	-0.248	1.687			-0.208	-0.443	1.610			-0.213	-0.505	1.583			0.189	0.049	1.668			0.374	0.118	1.546
0.037	-0.268	1.641			0.037	-0.208	1.680			0.035	0.113	1.667			0.016	0.305	1.627			-0.119	-0.001	1.670			-0.180	-0.248	1.685			-0.212	-0.443	1.609			-0.216	-0.506	1.582			0.189	0.048	1.669			0.374	0.115	1.548
0.036	-0.268	1.641			0.035	-0.209	1.680			0.033	0.113	1.667			0.016	0.305	1.628			-0.121	-0.000	1.669			-0.185	-0.248	1.684			-0.217	-0.442	1.607			-0.221	-0.506	1.579			0.189	0.048	1.671			0.374	0.113	1.551
0.034	-0.269	1.640			0.033	-0.209	1.680			0.031	0.113	1.667			0.016	0.305	1.629			-0.124	-0.000	1.668			-0.190	-0.247	1.681			-0.223	-0.442	1.604			-0.226	-0.505	1.575			0.187	0.047	1.672			0.374	0.110	1.553
0.032	-0.269	1.639			0.031	-0.209	1.679			0.029	0.113	1.667			0.016	0.305	1.630			-0.127	0.000	1.667			-0.196	-0.246	1.678			-0.228	-0.441	1.600			-0.232	-0.504	1.571			0.186	0.047	1.673			0.373	0.107	1.556
0.030	-0.269	1.639			0.028	-0.209	1.679			0.025	0.113	1.667			0.015	0.306	1.630			-0.131	0.001	1.665			-0.201	-0.246	1.675			-0.234	-0.440	1.595			-0.237	-0.502	1.566			0.184	0.046	1.674			0.372	0.105	1.559
0.027	-0.269	1.638			0.025	-0.209	1.678			0.022	0.113	1.666			0.014	0.306	1.630			-0.134	0.001	1.663			-0.207	-0.246	1.672			-0.240	-0.440	1.591			-0.242	-0.501	1.562			0.181	0.046	1.675			0.369	0.103	1.563
0.025	-0.269	1.637			0.022	-0.209	1.677			0.018	0.113	1.665			0.012	0.306	1.630			-0.138	0.001	1.661			-0.211	-0.245	1.670			-0.244	-0.439	1.588			-0.247	-0.500	1.558			0.177	0.045	1.676			0.367	0.101	1.566
0.022	-0.269	1.636			0.019	-0.209	1.677			0.014	0.113	1.664			0.010	0.307	1.630			-0.142	0.001	1.660			-0.216	-0.245	1.667			-0.248	-0.438	1.584			-0.251	-0.499	1.555			0.174	0.045	1.677			0.365	0.100	1.569
0.020	-0.269	1.635			0.016	-0.209	1.676			0.010	0.113	1.663			0.007	0.307	1.629			-0.145	0.001	1.658			-0.220	-0.245	1.665			-0.252	-0.438	1.582			-0.254	-0.498	1.552			0.172	0.045	1.677			0.362	0.099	1.573
0.017	-0.269	1.634			0.013	-0.209	1.675			0.006	0.113	1.661			0.005	0.307	1.628			-0.149	0.001	1.656			-0.223	-0.245	1.663			-0.255	-0.438	1.579			-0.257	-0.498	1.550			0.169	0.045	1.678			0.359	0.098	1.578
0.015	-0.269	1.633			0.011	-0.209	1.674			0.003	0.113	1.660			0.002	0.307	1.628			-0.152	0.002	1.655			-0.226	-0.244	1.661			-0.258	-0.438	1.578			-0.259	-0.498	1.548			0.167	0.045	1.678			0.357	0.097	1.582
0.013	-0.268	1.632			0.008	-0.209	1.673			-0.001	0.113	1.659			-0.002	0.307	1.626			-0.155	0.002	1.653			-0.229	-0.244	1.660			-0.260	-0.438	1.576			-0.261	-0.498	1.546			0.164	0.045	1.679			0.355	0.097	1.586
0.010	-0.268	1.631			0.005	-0.209	1.673			-0.004	0.113	1.658			-0.005	0.307	1.625			-0.158	0.001	1.652			-0.231	-0.245	1.659			-0.262	-0.438	1.575			-0.263	-0.498	1.545			0.162	0.045	1.679			0.353	0.097	1.591
0.008	-0.268	1.630			0.003	-0.209	1.672			-0.007	0.113	1.657			-0.008	0.307	1.623			-0.160	0.001	1.651			-0.233	-0.245	1.658			-0.263	-0.438	1.574			-0.265	-0.498	1.544			0.160	0.044	1.680			0.352	0.097	1.595
0.006	-0.268	1.629			0.000	-0.209	1.671			-0.010	0.112	1.656			-0.012	0.307	1.622			-0.163	0.001	1.649			-0.235	-0.245	1.656			-0.265	-0.439	1.573			-0.266	-0.498	1.543			0.157	0.044	1.680			0.350	0.096	1.600
0.004	-0.268	1.629			-0.002	-0.209	1.670			-0.012	0.112	1.656			-0.015	0.307	1.620			-0.165	0.001	1.648			-0.237	-0.245	1.656			-0.266	-0.439	1.572			-0.267	-0.499	1.543			0.155	0.044	1.681			0.349	0.096	1.605
0.002	-0.268	1.628			-0.004	-0.209	1.670			-0.014	0.112	1.655			-0.018	0.307	1.619			-0.167	0.001	1.647			-0.238	-0.245	1.655			-0.267	-0.439	1.572			-0.268	-0.500	1.542			0.153	0.044	1.681			0.347	0.096	1.609
0.001	-0.268	1.628			-0.006	-0.209	1.669			-0.016	0.112	1.654			-0.020	0.307	1.617			-0.169	0.001	1.646			-0.240	-0.245	1.654			-0.268	-0.440	1.571			-0.268	-0.501	1.541			0.151	0.044	1.682			0.346	0.095	1.613
-0.001	-0.268	1.627			-0.008	-0.209	1.669			-0.018	0.112	1.653			-0.023	0.306	1.616			-0.171	0.001	1.645			-0.241	-0.245	1.653			-0.269	-0.441	1.571			-0.269	-0.503	1.541			0.149	0.044	1.682			0.345	0.095	1.617
-0.002	-0.268	1.627			-0.010	-0.209	1.668			-0.020	0.111	1.653			-0.025	0.306	1.615			-0.173	0.000	1.644			-0.242	-0.245	1.653			-0.269	-0.442	1.570			-0.269	-0.504	1.540			0.148	0.044	1.683			0.344	0.095	1.620
-0.003	-0.268	1.626			-0.011	-0.209	1.668			-0.022	0.111	1.652			-0.026	0.306	1.614			-0.174	0.000	1.643			-0.243	-0.246	1.652			-0.270	-0.442	1.569			-0.269	-0.506	1.540			0.146	0.044	1.683			0.344	0.095	1.623
-0.004	-0.268	1.626			-0.012	-0.209	1.667			-0.023	0.111	1.652			-0.028	0.306	1.613			-0.175	-0.000	1.642			-0.244	-0.246	1.651			-0.270	-0.444	1.569			-0.269	-0.507	1.540			0.145	0.044	1.683			0.343	0.094	1.626
-0.005	-0.268	1.626			-0.014	-0.209	1.667			-0.025	0.111	1.651			-0.029	0.306	1.612			-0.177	-0.000	1.642			-0.245	-0.246	1.650			-0.270	-0.445	1.568			-0.269	-0.508	1.539			0.144	0.044	1.684			0.343	0.094	1.629
-0.006	-0.268	1.625			-0.015	-0.210	1.667			-0.026	0.111	1.651			-0.031	0.305	1.611			-0.178	-0.000	1.641			-0.245	-0.246	1.650			-0.269	-0.446	1.567			-0.268	-0.510	1.538			0.143	0.044	1.684			0.342	0.094	1.631
-0.007	-0.268	1.625			-0.016	-0.210	1.666			-0.027	0.110	1.650			-0.032	0.305	1.610			-0.179	-0.001	1.640			-0.246	-0.247	1.649			-0.269	-0.448	1.566			-0.268	-0.511	1.538			0.142	0.044	1.684			0.342	0.094	1.633
-0.008	-0.269	1.625			-0.017	-0.210	1.666			-0.028	0.110	1.650			-0.033	0.305	1.609			-0.180	-0.001	1.640			-0.247	-0.247	1.648			-0.268	-0.449	1.565			-0.267	-0.513	1.537			0.141	0.044	1.685			0.342	0.093	1.635
-0.009	-0.269	1.625			-0.018	-0.210	1.666			-0.029	0.110	1.650			-0.034	0.305	1.608			-0.180	-0.001	1.639			-0.247	-0.247	1.647			-0.267	-0.450	1.564			-0.267	-0.514	1.536			0.140	0.043	1.685			0.342	0.093	1.637
-0.009	-0.269	1.625			-0.018	-0.210	1.665			-0.030	0.110	1.649			-0.035	0.304	1.607			-0.181	-0.001	1.639			-0.247	-0.248	1.646			-0.267	-0.451	1.563			-0.266	-0.515	1.535			0.139	0.043	1.685			0.342	0.093	1.639
-0.010	-0.269	1.624			-0.019	-0.210	1.665			-0.031	0.110	1.649			-0.036	0.304	1.606			-0.182	-0.001	1.638			-0.248	-0.248	1.645			-0.266	-0.452	1.562			-0.265	-0.516	1.535			0.139	0.043	1.685			0.342	0.092	1.641
-0.011	-0.269	1.624			-0.020	-0.210	1.665			-0.032	0.109	1.649			-0.036	0.304	1.606			-0.183	-0.001	1.637			-0.248	-0.248	1.644			-0.266	-0.453	1.562			-0.265	-0.517	1.534			0.138	0.043	1.686			0.342	0.092	1.643
-0.011	-0.269	1.624			-0.020	-0.210	1.664			-0.032	0.109	1.648			-0.037	0.304	1.605			-0.183	-0.002	1.637			-0.248	-0.249	1.643			-0.265	-0.454	1.561			-0.264	-0.518	1.533			0.137	0.043	1.686			0.342	0.091	1.645
-0.012	-0.269	1.624			-0.021	-0.210	1.664			-0.033	0.109	1.648			-0.038	0.303	1.604			-0.184	-0.002	1.636			-0.248	-0.249	1.643			-0.265	-0.454	1.560			-0.264	-0.518	1.533			0.137	0.043	1.686			0.342	0.090	1.647
-0.012	-0.269	1.624			-0.022	-0.210	1.664			-0.034	0.109	1.648			-0.038	0.303	1.603			-0.184	-0.002	1.636			-0.248	-0.249	1.642			-0.264	-0.455	1.560			-0.263	-0.519	1.532			0.136	0.043	1.686			0.343	0.089	1.648
-0.012	-0.269	1.624			-0.022	-0.210	1.663			-0.034	0.109	1.647			-0.038	0.303	1.602			-0.184	-0.002	1.635			-0.248	-0.249	1.641			-0.264	-0.456	1.559			-0.263	-0.519	1.532			0.136	0.043	1.686			0.343	0.088	1.650
-0.013	-0.269	1.624			-0.022	-0.210	1.663			-0.035	0.109	1.647			-0.039	0.303	1.601			-0.185	-0.002	1.634			-0.249	-0.249	1.641			-0.264	-0.456	1.559			-0.262	-0.520	1.532			0.135	0.043	1.686			0.344	0.087	1.651
-0.013	-0.269	1.624			-0.023	-0.210	1.663			-0.035	0.108	1.647			-0.039	0.302	1.601			-0.185	-0.002	1.634			-0.249	-0.250	1.640			-0.263	-0.457	1.558			-0.262	-0.520	1.531			0.135	0.043	1.687			0.344	0.085	1.653
-0.014	-0.269	1.623			-0.023	-0.210	1.662			-0.035	0.108	1.646			-0.039	0.302	1.600			-0.185	-0.002	1.633			-0.249	-0.250	1.639			-0.263	-0.457	1.558			-0.262	-0.521	1.531			0.135	0.042	1.687			0.345	0.084	1.654
-0.014	-0.269	1.623			-0.024	-0.210	1.662			-0.036	0.108	1.646			-0.039	0.302	1.599			-0.185	-0.002	1.632			-0.249	-0.250	1.639			-0.263	-0.457	1.557			-0.261	-0.521	1.531			0.134	0.042	1.687			0.345	0.083	1.656
-0.014	-0.269	1.623			-0.024	-0.210	1.662			-0.036	0.108	1.646			-0.039	0.302	1.598			-0.185	-0.003	1.632			-0.249	-0.250	1.638			-0.263	-0.458	1.557			-0.261	-0.521	1.530			0.134	0.042	1.687			0.346	0.081	1.657
-0.014	-0.269	1.623			-0.024	-0.210	1.661			-0.036	0.108	1.645			-0.039	0.301	1.598			-0.185	-0.003	1.631			-0.249	-0.250	1.638			-0.262	-0.458	1.557			-0.261	-0.522	1.530			0.134	0.042	1.687			0.346	0.079	1.658
-0.015	-0.269	1.623			-0.024	-0.210	1.661			-0.036	0.108	1.645			-0.038	0.301	1.597			-0.185	-0.003	1.630			-0.249	-0.250	1.637			-0.262	-0.458	1.556			-0.261	-0.522	1.530			0.133	0.042	1.687			0.346	0.078	1.659
-0.015	-0.269	1.623			-0.024	-0.211	1.660			-0.036	0.107	1.645			-0.038	0.301	1.596			-0.185	-0.003	1.630			-0.249	-0.250	1.637			-0.262	-0.458	1.556			-0.260	-0.522	1.530			0.133	0.042	1.687			0.347	0.077	1.660
-0.015	-0.269	1.623			-0.025	-0.211	1.660			-0.037	0.107	1.644			-0.038	0.301	1.596			-0.185	-0.003	1.629			-0.248	-0.250	1.636			-0.262	-0.459	1.556			-0.260	-0.522	1.529			0.133	0.042	1.687			0.347	0.075	1.661
-0.015	-0.269	1.623			-0.025	-0.211	1.660			-0.037	0.107	1.644			-0.038	0.301	1.595			-0.185	-0.003	1.628			-0.248	-0.250	1.636			-0.262	-0.459	1.555			-0.260	-0.522	1.529			0.133	0.041	1.687			0.347	0.073	1.662
-0.015	-0.270	1.622			-0.025	-0.211	1.659			-0.037	0.107	1.644			-0.038	0.301	1.595			-0.185	-0.003	1.628			-0.248	-0.250	1.635			-0.261	-0.459	1.555			-0.260	-0.523	1.529			0.133	0.041	1.688			0.348	0.072	1.663
-0.015	-0.270	1.622			-0.025	-0.211	1.659			-0.037	0.107	1.643			-0.037	0.300	1.594			-0.185	-0.003	1.627			-0.248	-0.250	1.634			-0.261	-0.459	1.555			-0.259	-0.523	1.528			0.132	0.041	1.688			0.348	0.070	1.664
-0.015	-0.270	1.622			-0.025	-0.211	1.659			-0.037	0.107	1.643			-0.037	0.300	1.594			-0.185	-0.003	1.627			-0.248	-0.250	1.634			-0.261	-0.460	1.555			-0.259	-0.523	1.528			0.132	0.041	1.688			0.348	0.069	1.665
-0.016	-0.270	1.622			-0.025	-0.211	1.658			-0.037	0.107	1.643			-0.037	0.300	1.593			-0.185	-0.004	1.626			-0.248	-0.250	1.633			-0.261	-0.460	1.554			-0.259	-0.523	1.528			0.132	0.041	1.688			0.348	0.068	1.665
-0.027	-0.296	1.644			-0.006	-0.230	1.679			-0.017	0.114	1.679			-0.022	0.310	1.669			-0.153	0.010	1.732			-0.203	-0.255	1.763			-0.248	-0.452	1.703			-0.251	-0.524	1.675			0.090	-0.012	1.600			0.050	0.029	1.345
-0.027	-0.298	1.644			-0.006	-0.232	1.680			-0.022	0.106	1.682			-0.022	0.308	1.671			-0.153	0.009	1.733			-0.203	-0.256	1.763			-0.248	-0.453	1.703			-0.251	-0.526	1.675			0.089	-0.014	1.601			0.057	0.029	1.345
-0.027	-0.299	1.645			-0.007	-0.235	1.681			-0.025	0.100	1.685			-0.021	0.306	1.673			-0.153	0.008	1.734			-0.203	-0.256	1.763			-0.248	-0.454	1.703			-0.251	-0.528	1.675			0.087	-0.016	1.601			0.062	0.029	1.346
-0.028	-0.301	1.645			-0.007	-0.237	1.681			-0.027	0.095	1.686			-0.021	0.305	1.674			-0.153	0.007	1.734			-0.203	-0.257	1.763			-0.248	-0.454	1.703			-0.251	-0.529	1.674			0.086	-0.017	1.602			0.067	0.029	1.347
-0.028	-0.302	1.645			-0.007	-0.239	1.682			-0.028	0.092	1.687			-0.020	0.304	1.675			-0.153	0.006	1.734			-0.202	-0.258	1.763			-0.248	-0.455	1.703			-0.250	-0.526	1.675			0.086	-0.018	1.602			0.072	0.028	1.348
-0.027	-0.305	1.645			-0.007	-0.242	1.683			-0.029	0.089	1.688			-0.020	0.303	1.676			-0.153	0.004	1.734			-0.202	-0.258	1.763			-0.247	-0.456	1.703			-0.249	-0.524	1.676			0.083	-0.024	1.605			0.076	0.028	1.349
-0.027	-0.307	1.645			-0.007	-0.244	1.683			-0.030	0.087	1.688			-0.019	0.302	1.677			-0.153	0.003	1.734			-0.202	-0.259	1.763			-0.247	-0.456	1.702			-0.248	-0.523	1.676			0.082	-0.026	1.606			0.080	0.028	1.351
-0.026	-0.308	1.645			-0.007	-0.246	1.684			-0.031	0.085	1.689			-0.018	0.302	1.679			-0.153	0.002	1.734			-0.202	-0.260	1.763			-0.247	-0.457	1.702			-0.248	-0.521	1.677			0.082	-0.028	1.606			0.083	0.028	1.352
-0.026	-0.310	1.645			-0.007	-0.247	1.684			-0.031	0.083	1.689			-0.018	0.301	1.680			-0.153	0.000	1.734			-0.202	-0.260	1.763			-0.247	-0.457	1.702			-0.247	-0.520	1.677			0.081	-0.029	1.607			0.085	0.028	1.353
-0.026	-0.311	1.645			-0.006	-0.249	1.684			-0.032	0.082	1.690			-0.017	0.300	1.681			-0.153	-0.001	1.734			-0.202	-0.261	1.763			-0.247	-0.458	1.702			-0.247	-0.519	1.677			0.081	-0.029	1.607			0.088	0.028	1.354
-0.026	-0.312	1.645			-0.006	-0.250	1.685			-0.033	0.080	1.690			-0.017	0.299	1.682			-0.153	-0.001	1.734			-0.202	-0.261	1.763			-0.246	-0.458	1.702			-0.246	-0.518	1.677			0.080	-0.030	1.607			0.090	0.028	1.354
-0.026	-0.312	1.645			-0.006	-0.251	1.685			-0.030	0.085	1.688			-0.016	0.299	1.682			-0.153	-0.002	1.735			-0.202	-0.261	1.763			-0.246	-0.459	1.701			-0.246	-0.517	1.677			0.080	-0.031	1.608			0.091	0.028	1.355
-0.026	-0.313	1.645			-0.006	-0.251	1.685			-0.028	0.088	1.687			-0.016	0.299	1.683			-0.153	-0.003	1.735			-0.202	-0.262	1.763			-0.246	-0.459	1.701			-0.245	-0.516	1.677			0.079	-0.031	1.608			0.091	0.029	1.355
-0.026	-0.313	1.645			-0.007	-0.252	1.686			-0.034	0.080	1.689			-0.017	0.297	1.683			-0.153	-0.003	1.735			-0.202	-0.262	1.763			-0.246	-0.459	1.701			-0.246	-0.519	1.676			0.079	-0.032	1.608			0.090	0.029	1.355
-0.027	-0.314	1.645			-0.007	-0.252	1.686			-0.028	0.092	1.686			-0.018	0.297	1.683			-0.141	0.019	1.732			-0.191	-0.229	1.757			-0.245	-0.455	1.702			-0.245	-0.518	1.677			0.078	-0.032	1.608			0.088	0.030	1.354
-0.027	-0.314	1.645			-0.007	-0.252	1.686			-0.024	0.100	1.684			-0.018	0.297	1.683			-0.134	0.033	1.731			-0.187	-0.215	1.754			-0.243	-0.451	1.703			-0.245	-0.516	1.677			0.078	-0.032	1.608			0.085	0.031	1.354
-0.027	-0.314	1.645			-0.007	-0.252	1.686			-0.021	0.106	1.682			-0.018	0.297	1.683			-0.129	0.043	1.729			-0.185	-0.206	1.752			-0.242	-0.447	1.704			-0.244	-0.515	1.677			0.077	-0.032	1.608			0.080	0.032	1.353
-0.028	-0.314	1.645			-0.008	-0.251	1.687			-0.019	0.111	1.681			-0.019	0.298	1.683			-0.125	0.051	1.728			-0.183	-0.200	1.751			-0.241	-0.444	1.704			-0.244	-0.514	1.677			0.076	-0.032	1.608			0.074	0.033	1.352
-0.028	-0.313	1.645			-0.008	-0.250	1.687			-0.017	0.115	1.680			-0.019	0.299	1.682			-0.121	0.058	1.727			-0.181	-0.194	1.750			-0.240	-0.441	1.705			-0.243	-0.512	1.678			0.076	-0.032	1.609			0.069	0.034	1.351
-0.029	-0.312	1.645			-0.008	-0.249	1.687			-0.015	0.119	1.679			-0.019	0.300	1.682			-0.118	0.064	1.726			-0.180	-0.189	1.749			-0.240	-0.439	1.706			-0.243	-0.511	1.678			0.076	-0.031	1.608			0.064	0.035	1.350
-0.030	-0.311	1.646			-0.009	-0.247	1.687			-0.013	0.123	1.678			-0.020	0.301	1.681			-0.116	0.070	1.726			-0.179	-0.185	1.749			-0.239	-0.436	1.707			-0.243	-0.510	1.679			0.076	-0.030	1.608			0.058	0.036	1.348
-0.031	-0.309	1.646			-0.009	-0.244	1.687			-0.012	0.126	1.677			-0.021	0.302	1.680			-0.114	0.074	1.725			-0.178	-0.181	1.748			-0.239	-0.435	1.707			-0.243	-0.509	1.679			0.077	-0.028	1.607			0.051	0.036	1.347
-0.032	-0.307	1.646			-0.010	-0.241	1.687			-0.011	0.129	1.676			-0.022	0.304	1.680			-0.112	0.079	1.724			-0.177	-0.177	1.748			-0.238	-0.434	1.708			-0.243	-0.508	1.680			0.078	-0.027	1.606			0.045	0.037	1.345
-0.032	-0.305	1.646			-0.010	-0.239	1.687			-0.010	0.131	1.676			-0.023	0.305	1.679			-0.110	0.082	1.724			-0.176	-0.175	1.747			-0.238	-0.434	1.709			-0.243	-0.507	1.681			0.079	-0.026	1.606			0.039	0.037	1.343
-0.033	-0.303	1.646			-0.011	-0.237	1.686			-0.010	0.133	1.675			-0.023	0.306	1.679			-0.109	0.085	1.723			-0.175	-0.172	1.747			-0.238	-0.433	1.710			-0.243	-0.506	1.683			0.080	-0.025	1.605			0.033	0.038	1.342
-0.034	-0.302	1.646			-0.011	-0.235	1.686			-0.009	0.135	1.674			-0.024	0.307	1.678			-0.108	0.088	1.723			-0.175	-0.170	1.747			-0.238	-0.433	1.710			-0.243	-0.505	1.684			0.080	-0.024	1.605			0.029	0.038	1.341
-0.034	-0.300	1.646			-0.012	-0.233	1.686			-0.009	0.136	1.674			-0.024	0.308	1.678			-0.107	0.090	1.722			-0.174	-0.168	1.747			-0.238	-0.433	1.711			-0.244	-0.504	1.685			0.081	-0.023	1.604			0.025	0.038	1.340
-0.035	-0.299	1.647			-0.012	-0.232	1.686			-0.008	0.137	1.674			-0.025	0.308	1.677			-0.106	0.092	1.722			-0.174	-0.166	1.746			-0.238	-0.433	1.711			-0.243	-0.503	1.686			0.082	-0.022	1.604			0.021	0.038	1.339
-0.035	-0.298	1.647			-0.013	-0.231	1.685			-0.008	0.138	1.673			-0.025	0.309	1.677			-0.105	0.094	1.721			-0.173	-0.165	1.746			-0.238	-0.433	1.711			-0.243	-0.503	1.686			0.083	-0.021	1.604			0.016	0.036	1.340
-0.036	-0.297	1.647			-0.013	-0.229	1.685			-0.008	0.139	1.673			-0.026	0.309	1.677			-0.104	0.096	1.721			-0.173	-0.163	1.746			-0.238	-0.433	1.712			-0.243	-0.502	1.686			0.084	-0.020	1.603			0.011	0.034	1.340
-0.036	-0.296	1.647			-0.013	-0.228	1.685			-0.007	0.140	1.673			-0.026	0.310	1.677			-0.125	0.068	1.729			-0.186	-0.198	1.755			-0.240	-0.435	1.712			-0.243	-0.502	1.687			0.084	-0.019	1.603			0.007	0.032	1.341
-0.036	-0.295	1.647			-0.014	-0.228	1.685			-0.007	0.141	1.672			-0.027	0.310	1.677			-0.130	0.063	1.731			-0.191	-0.211	1.758			-0.241	-0.436	1.713			-0.243	-0.502	1.688			0.085	-0.019	1.603			0.004	0.030	1.342
-0.037	-0.294	1.647			-0.014	-0.227	1.685			-0.007	0.141	1.672			-0.027	0.310	1.677			-0.133	0.059	1.732			-0.194	-0.219	1.760			-0.242	-0.438	1.713			-0.244	-0.502	1.688			0.085	-0.018	1.603			0.001	0.029	1.342
-0.037	-0.294	1.647			-0.014	-0.226	1.685			-0.007	0.142	1.672			-0.027	0.311	1.677			-0.136	0.055	1.733			-0.197	-0.224	1.761			-0.244	-0.439	1.714			-0.245	-0.502	1.688			0.085	-0.017	1.603			-0.002	0.027	1.343
-0.037	-0.293	1.647			-0.014	-0.225	1.685			-0.007	0.142	1.672			-0.028	0.311	1.676			-0.138	0.052	1.734			-0.199	-0.228	1.762			-0.245	-0.439	1.714			-0.245	-0.501	1.689			0.086	-0.017	1.602			-0.004	0.026	1.344
-0.038	-0.293	1.647			-0.015	-0.225	1.685			-0.007	0.143	1.672			-0.028	0.311	1.676			-0.140	0.050	1.735			-0.201	-0.231	1.763			-0.246	-0.440	1.714			-0.246	-0.501	1.689			0.086	-0.016	1.602			-0.006	0.025	1.344
-0.038	-0.292	1.647			-0.015	-0.224	1.684			-0.008	0.143	1.671			-0.028	0.311	1.676			-0.142	0.047	1.736			-0.202	-0.234	1.763			-0.247	-0.440	1.714			-0.247	-0.501	1.690			0.086	-0.016	1.602			-0.008	0.024	1.344
-0.038	-0.292	1.647			-0.015	-0.224	1.684			-0.008	0.143	1.671			-0.028	0.312	1.676			-0.144	0.045	1.736			-0.204	-0.236	1.764			-0.249	-0.440	1.715			-0.248	-0.501	1.690			0.086	-0.015	1.602			-0.010	0.024	1.345
-0.038	-0.291	1.647			-0.015	-0.223	1.684			-0.009	0.143	1.671			-0.029	0.312	1.676			-0.146	0.044	1.737			-0.205	-0.238	1.764			-0.250	-0.440	1.715			-0.250	-0.500	1.690			0.086	-0.014	1.602			-0.011	0.024	1.345
-0.038	-0.291	1.648			-0.016	-0.223	1.684			-0.010	0.143	1.671			-0.029	0.312	1.676			-0.147	0.042	1.738			-0.206	-0.239	1.765			-0.251	-0.440	1.715			-0.251	-0.500	1.690			0.086	-0.014	1.602			-0.013	0.024	1.346
-0.039	-0.291	1.648			-0.016	-0.223	1.684			-0.011	0.143	1.671			-0.029	0.312	1.676			-0.149	0.041	1.738			-0.208	-0.241	1.765			-0.253	-0.441	1.715			-0.252	-0.500	1.691			0.086	-0.014	1.602			-0.014	0.024	1.346
-0.039	-0.290	1.648			-0.016	-0.222	1.684			-0.012	0.143	1.672			-0.030	0.312	1.676			-0.151	0.039	1.739			-0.209	-0.242	1.766			-0.254	-0.442	1.715			-0.253	-0.500	1.691			0.086	-0.013	1.602			-0.016	0.024	1.347
-0.039	-0.290	1.648			-0.016	-0.222	1.684			-0.014	0.142	1.672			-0.030	0.312	1.676			-0.152	0.038	1.740			-0.210	-0.244	1.766			-0.256	-0.442	1.715			-0.255	-0.500	1.691			0.086	-0.013	1.602			-0.018	0.024	1.347
-0.039	-0.290	1.648			-0.017	-0.222	1.684			-0.015	0.142	1.672			-0.031	0.312	1.676			-0.154	0.036	1.740			-0.211	-0.245	1.767			-0.257	-0.442	1.716			-0.256	-0.500	1.692			0.086	-0.012	1.602			-0.019	0.024	1.348
-0.040	-0.290	1.648			-0.017	-0.221	1.684			-0.017	0.142	1.673			-0.031	0.312	1.677			-0.155	0.035	1.741			-0.212	-0.246	1.767			-0.258	-0.443	1.716			-0.257	-0.500	1.692			0.086	-0.011	1.602			-0.021	0.023	1.349
-0.040	-0.289	1.648			-0.018	-0.221	1.684			-0.018	0.141	1.673			-0.032	0.312	1.677			-0.157	0.034	1.741			-0.213	-0.247	1.768			-0.259	-0.443	1.717			-0.258	-0.499	1.692			0.085	-0.011	1.602			-0.022	0.023	1.349
-0.040	-0.289	1.648			-0.018	-0.221	1.684			-0.019	0.141	1.674			-0.032	0.312	1.677			-0.158	0.033	1.742			-0.214	-0.248	1.768			-0.260	-0.443	1.717			-0.259	-0.499	1.693			0.085	-0.010	1.602			-0.023	0.023	1.350
-0.041	-0.289	1.649			-0.018	-0.221	1.684			-0.021	0.141	1.674			-0.033	0.312	1.677			-0.159	0.032	1.742			-0.215	-0.248	1.769			-0.261	-0.443	1.717			-0.260	-0.499	1.693			0.084	-0.010	1.603			-0.024	0.022	1.350
-0.041	-0.289	1.649			-0.019	-0.221	1.684			-0.022	0.140	1.674			-0.034	0.312	1.678			-0.161	0.032	1.743			-0.216	-0.249	1.769			-0.262	-0.444	1.717			-0.261	-0.499	1.694			0.084	-0.010	1.603			-0.026	0.022	1.351
-0.041	-0.289	1.649			-0.019	-0.221	1.685			-0.023	0.140	1.675			-0.034	0.312	1.678			-0.162	0.031	1.743			-0.217	-0.250	1.770			-0.263	-0.444	1.718			-0.262	-0.499	1.694			0.083	-0.009	1.603			-0.026	0.022	1.351
-0.041	-0.289	1.649			-0.019	-0.220	1.685			-0.024	0.140	1.675			-0.035	0.312	1.678			-0.163	0.030	1.744			-0.218	-0.250	1.770			-0.264	-0.444	1.718			-0.263	-0.499	1.694			0.083	-0.009	1.603			-0.027	0.022	1.351
-0.042	-0.289	1.649			-0.020	-0.220	1.685			-0.025	0.140	1.675			-0.035	0.312	1.679			-0.163	0.030	1.744			-0.219	-0.250	1.771			-0.264	-0.444	1.718			-0.264	-0.499	1.694			0.082	-0.008	1.603			-0.028	0.022	1.352
-0.042	-0.288	1.650			-0.020	-0.220	1.685			-0.026	0.139	1.676			-0.036	0.312	1.679			-0.164	0.029	1.744			-0.219	-0.251	1.771			-0.265	-0.444	1.718			-0.264	-0.499	1.695			0.082	-0.008	1.603			-0.029	0.023	1.352
-0.042	-0.288	1.650			-0.020	-0.220	1.685			-0.026	0.139	1.676			-0.037	0.312	1.679			-0.165	0.029	1.745			-0.220	-0.251	1.771			-0.266	-0.444	1.719			-0.265	-0.499	1.695			0.081	-0.008	1.603			-0.029	0.023	1.352
-0.042	-0.288	1.650			-0.021	-0.220	1.685			-0.027	0.139	1.676			-0.037	0.312	1.680			-0.166	0.028	1.745			-0.221	-0.251	1.772			-0.266	-0.444	1.719			-0.265	-0.499	1.695			0.081	-0.008	1.603			-0.030	0.023	1.352
-0.043	-0.288	1.650			-0.021	-0.220	1.685			-0.028	0.139	1.676			-0.037	0.312	1.680			-0.166	0.028	1.745			-0.221	-0.252	1.772			-0.267	-0.444	1.719			-0.266	-0.499	1.695			0.080	-0.007	1.603			-0.031	0.023	1.352
-0.043	-0.288	1.650			-0.021	-0.220	1.685			-0.028	0.139	1.677			-0.038	0.312	1.680			-0.167	0.027	1.745			-0.222	-0.252	1.772			-0.267	-0.444	1.719			-0.266	-0.499	1.696			0.080	-0.007	1.604			-0.031	0.023	1.353
-0.043	-0.288	1.650			-0.021	-0.220	1.685			-0.029	0.139	1.677			-0.038	0.312	1.680			-0.168	0.027	1.746			-0.222	-0.252	1.773			-0.267	-0.445	1.719			-0.266	-0.499	1.696			0.079	-0.007	1.604			-0.031	0.023	1.353
-0.043	-0.288	1.650			-0.022	-0.220	1.685			-0.029	0.139	1.677			-0.039	0.312	1.680			-0.168	0.026	1.746			-0.223	-0.252	1.773			-0.268	-0.445	1.720			-0.267	-0.499	1.696			0.079	-0.007	1.604			-0.032	0.022	1.353
-0.043	-0.288	1.651			-0.022	-0.220	1.686			-0.030	0.139	1.677			-0.039	0.312	1.681			-0.169	0.026	1.746			-0.223	-0.252	1.773			-0.268	-0.445	1.720			-0.267	-0.499	1.696			0.079	-0.007	1.604			-0.032	0.022	1.354
-0.044	-0.288	1.651			-0.022	-0.220	1.686			-0.030	0.139	1.677			-0.039	0.312	1.681			-0.169	0.026	1.746			-0.223	-0.252	1.773			-0.268	-0.445	1.720			-0.267	-0.499	1.696			0.078	-0.006	1.604			-0.032	0.022	1.354
-0.044	-0.288	1.651			-0.022	-0.220	1.686			-0.030	0.138	1.677			-0.039	0.312	1.681			-0.170	0.026	1.746			-0.223	-0.252	1.773			-0.268	-0.445	1.720			-0.268	-0.499	1.696			0.078	-0.006	1.604			-0.033	0.022	1.354
-0.044	-0.288	1.651			-0.022	-0.220	1.686			-0.031	0.138	1.677			-0.040	0.312	1.681			-0.170	0.025	1.747			-0.224	-0.251	1.774			-0.269	-0.445	1.720			-0.268	-0.499	1.696			0.078	-0.006	1.604			-0.033	0.022	1.355
-0.044	-0.288	1.651			-0.023	-0.220	1.686			-0.031	0.138	1.677			-0.040	0.312	1.681			-0.171	0.025	1.747			-0.224	-0.251	1.774			-0.269	-0.445	1.721			-0.268	-0.499	1.697			0.077	-0.006	1.604			-0.033	0.022	1.355
-0.044	-0.288	1.651			-0.023	-0.220	1.686			-0.031	0.138	1.677			-0.040	0.312	1.681			-0.171	0.025	1.747			-0.224	-0.251	1.774			-0.269	-0.445	1.721			-0.268	-0.499	1.697			0.077	-0.006	1.604			-0.033	0.022	1.355
-0.044	-0.288	1.651			-0.023	-0.220	1.686			-0.032	0.138	1.678			-0.040	0.312	1.682			-0.171	0.025	1.747			-0.224	-0.251	1.774			-0.268	-0.444	1.721			-0.268	-0.499	1.697			0.077	-0.006	1.604			-0.032	0.023	1.355
-0.044	-0.288	1.651			-0.023	-0.220	1.686			-0.032	0.138	1.678			-0.040	0.312	1.682			-0.172	0.024	1.747			-0.224	-0.250	1.774			-0.268	-0.444	1.721			-0.268	-0.499	1.697			0.077	-0.005	1.604			-0.032	0.023	1.356
-0.044	-0.288	1.651			-0.023	-0.220	1.686			-0.032	0.138	1.678			-0.041	0.312	1.682			-0.172	0.024	1.747			-0.224	-0.250	1.774			-0.268	-0.444	1.722			-0.268	-0.499	1.697			0.077	-0.005	1.604			-0.032	0.023	1.356
-0.044	-0.288	1.652			-0.023	-0.220	1.686			-0.032	0.138	1.678			-0.041	0.312	1.682			-0.172	0.024	1.747			-0.223	-0.250	1.774			-0.268	-0.444	1.722			-0.268	-0.499	1.698			0.077	-0.005	1.604			-0.032	0.023	1.356
-0.044	-0.288	1.652			-0.023	-0.220	1.686			-0.033	0.138	1.678			-0.041	0.312	1.682			-0.172	0.024	1.747			-0.223	-0.249	1.774			-0.268	-0.444	1.722			-0.268	-0.500	1.698			0.076	-0.005	1.604			-0.031	0.024	1.356
-0.044	-0.289	1.652			-0.023	-0.220	1.686			-0.033	0.138	1.678			-0.041	0.312	1.682			-0.172	0.024	1.747			-0.223	-0.248	1.774			-0.267	-0.444	1.722			-0.268	-0.500	1.698			0.076	-0.005	1.603			-0.031	0.024	1.357
-0.044	-0.289	1.652			-0.023	-0.220	1.686			-0.033	0.138	1.678			-0.041	0.312	1.682			-0.173	0.024	1.747			-0.223	-0.248	1.774			-0.267	-0.444	1.723			-0.268	-0.500	1.698			0.076	-0.004	1.603			-0.031	0.024	1.357
-0.044	-0.289	1.652			-0.023	-0.220	1.686			-0.033	0.138	1.677			-0.041	0.312	1.682			-0.173	0.024	1.747			-0.223	-0.247	1.774			-0.267	-0.443	1.723			-0.268	-0.500	1.699			0.076	-0.004	1.603			-0.031	0.024	1.357
-0.044	-0.289	1.652			-0.023	-0.220	1.686			-0.033	0.138	1.677			-0.041	0.313	1.682			-0.173	0.025	1.747			-0.222	-0.246	1.774			-0.266	-0.443	1.723			-0.268	-0.500	1.699			0.076	-0.004	1.603			-0.030	0.024	1.357
-0.043	-0.289	1.652			-0.023	-0.221	1.686			-0.032	0.138	1.677			-0.041	0.313	1.682			-0.172	0.025	1.747			-0.222	-0.246	1.774			-0.266	-0.443	1.723			-0.268	-0.500	1.699			0.076	-0.003	1.603			-0.030	0.025	1.357
-0.043	-0.289	1.652			-0.023	-0.221	1.686			-0.032	0.139	1.677			-0.041	0.313	1.682			-0.172	0.025	1.747			-0.222	-0.245	1.773			-0.265	-0.443	1.724			-0.268	-0.500	1.699			0.076	-0.003	1.602			-0.030	0.025	1.357
-0.043	-0.290	1.652			-0.022	-0.221	1.685			-0.032	0.139	1.677			-0.041	0.313	1.682			-0.172	0.025	1.746			-0.222	-0.245	1.773			-0.265	-0.442	1.724			-0.268	-0.500	1.699			0.076	-0.003	1.602			-0.030	0.025	1.357
-0.043	-0.290	1.651			-0.022	-0.221	1.685			-0.032	0.139	1.676			-0.041	0.313	1.681			-0.172	0.025	1.746			-0.221	-0.244	1.773			-0.264	-0.442	1.724			-0.267	-0.500	1.699			0.076	-0.003	1.602			-0.029	0.025	1.357
-0.042	-0.290	1.651			-0.022	-0.221	1.685			-0.032	0.139	1.676			-0.041	0.313	1.681			-0.172	0.026	1.746			-0.221	-0.244	1.773			-0.264	-0.442	1.724			-0.267	-0.500	1.700			0.076	-0.003	1.602			-0.029	0.025	1.357
-0.042	-0.290	1.651			-0.022	-0.221	1.685			-0.032	0.139	1.676			-0.041	0.313	1.681			-0.172	0.026	1.746			-0.221	-0.243	1.773			-0.263	-0.442	1.724			-0.267	-0.500	1.700			0.076	-0.002	1.601			-0.029	0.025	1.357
-0.042	-0.290	1.651			-0.022	-0.221	1.685			-0.032	0.139	1.675			-0.041	0.313	1.681			-0.172	0.026	1.745			-0.220	-0.243	1.773			-0.263	-0.441	1.725			-0.266	-0.499	1.700			0.075	-0.002	1.601			-0.029	0.025	1.356
-0.042	-0.290	1.651			-0.022	-0.221	1.685			-0.032	0.139	1.675			-0.041	0.313	1.680			-0.172	0.026	1.745			-0.220	-0.242	1.772			-0.263	-0.441	1.725			-0.266	-0.500	1.700			0.075	-0.002	1.601			-0.028	0.025	1.355
-0.042	-0.290	1.651			-0.022	-0.221	1.684			-0.031	0.139	1.675			-0.041	0.313	1.680			-0.172	0.027	1.745			-0.220	-0.242	1.772			-0.262	-0.441	1.725			-0.266	-0.500	1.700			0.075	-0.002	1.600			-0.028	0.025	1.354
-0.041	-0.291	1.651			-0.021	-0.221	1.684			-0.031	0.139	1.674			-0.041	0.314	1.680			-0.172	0.027	1.744			-0.219	-0.242	1.772			-0.262	-0.441	1.725			-0.265	-0.500	1.701			0.075	-0.002	1.600			-0.027	0.025	1.353
-0.041	-0.291	1.651			-0.021	-0.222	1.684			-0.031	0.139	1.674			-0.041	0.314	1.679			-0.171	0.027	1.744			-0.219	-0.241	1.771			-0.261	-0.441	1.725			-0.265	-0.500	1.701			0.075	-0.002	1.600			-0.027	0.026	1.351
-0.041	-0.291	1.651			-0.021	-0.222	1.684			-0.031	0.139	1.674			-0.041	0.314	1.679			-0.171	0.027	1.744			-0.218	-0.241	1.771			-0.261	-0.441	1.726			-0.264	-0.500	1.701			0.075	-0.002	1.599			-0.026	0.026	1.350
-0.041	-0.291	1.651			-0.021	-0.222	1.683			-0.031	0.139	1.673			-0.041	0.314	1.679			-0.171	0.028	1.743			-0.218	-0.240	1.771			-0.261	-0.440	1.726			-0.264	-0.500	1.701			0.075	-0.002	1.599			-0.024	0.027	1.348
-0.041	-0.291	1.651			-0.021	-0.222	1.683			-0.031	0.140	1.673			-0.041	0.314	1.678			-0.171	0.028	1.743			-0.217	-0.240	1.770			-0.260	-0.440	1.726			-0.264	-0.500	1.701			0.075	-0.003	1.599			-0.023	0.027	1.347
-0.041	-0.291	1.651			-0.021	-0.222	1.683			-0.031	0.140	1.672			-0.041	0.314	1.678			-0.171	0.028	1.742			-0.217	-0.240	1.770			-0.260	-0.440	1.726			-0.264	-0.500	1.701			0.075	-0.003	1.599			-0.021	0.028	1.346
-0.041	-0.291	1.650			-0.021	-0.222	1.682			-0.030	0.140	1.672			-0.041	0.314	1.678			-0.171	0.028	1.742			-0.217	-0.240	1.770			-0.260	-0.440	1.726			-0.263	-0.500	1.701			0.075	-0.003	1.598			-0.019	0.029	1.344
-0.041	-0.291	1.650			-0.022	-0.222	1.682			-0.030	0.140	1.671			-0.041	0.314	1.677			-0.171	0.029	1.742			-0.216	-0.239	1.769			-0.259	-0.440	1.726			-0.263	-0.500	1.701			0.075	-0.003	1.598			-0.017	0.030	1.342
-0.041	-0.291	1.650			-0.022	-0.222	1.681			-0.030	0.140	1.671			-0.042	0.315	1.677			-0.170	0.029	1.741			-0.216	-0.239	1.769			-0.259	-0.440	1.726			-0.263	-0.500	1.701			0.075	-0.003	1.598			-0.014	0.030	1.341
-0.041	-0.291	1.650			-0.022	-0.222	1.681			-0.030	0.141	1.670			-0.042	0.315	1.676			-0.170	0.030	1.741			-0.216	-0.238	1.769			-0.259	-0.439	1.726			-0.263	-0.501	1.701			0.074	-0.003	1.598			-0.010	0.031	1.340
-0.041	-0.292	1.649			-0.022	-0.222	1.680			-0.027	0.139	1.668			-0.042	0.315	1.676			-0.169	0.029	1.739			-0.216	-0.238	1.769			-0.258	-0.439	1.725			-0.263	-0.501	1.701			0.075	-0.005	1.598			-0.006	0.032	1.339
-0.042	-0.292	1.649			-0.022	-0.223	1.679			-0.027	0.139	1.667			-0.042	0.315	1.675			-0.168	0.029	1.739			-0.215	-0.238	1.768			-0.258	-0.439	1.725			-0.263	-0.501	1.701			0.065	-0.008	1.599			-0.002	0.033	1.339
-0.042	-0.293	1.648			-0.022	-0.224	1.678			-0.024	0.138	1.666			-0.041	0.315	1.675			-0.167	0.029	1.738			-0.215	-0.238	1.768			-0.258	-0.439	1.725			-0.262	-0.501	1.700			0.058	-0.010	1.600			0.002	0.033	1.338
-0.042	-0.294	1.647			-0.022	-0.225	1.677			-0.022	0.136	1.664			-0.040	0.314	1.674			-0.170	0.020	1.740			-0.216	-0.242	1.769			-0.259	-0.442	1.723			-0.262	-0.501	1.700			0.054	-0.012	1.600			0.006	0.034	1.338
-0.042	-0.296	1.646			-0.022	-0.227	1.675			-0.021	0.135	1.664			-0.040	0.314	1.673			-0.171	0.017	1.740			-0.217	-0.245	1.769			-0.259	-0.446	1.721			-0.262	-0.501	1.700			0.050	-0.013	1.601			0.009	0.034	1.337
-0.042	-0.297	1.646			-0.022	-0.228	1.674			-0.020	0.134	1.662			-0.039	0.314	1.672			-0.172	0.015	1.740			-0.218	-0.248	1.769			-0.260	-0.448	1.719			-0.262	-0.501	1.699			0.048	-0.015	1.600			0.013	0.034	1.336
-0.042	-0.298	1.645			-0.021	-0.229	1.673			-0.020	0.132	1.662			-0.038	0.313	1.672			-0.173	0.012	1.741			-0.219	-0.251	1.769			-0.260	-0.450	1.718			-0.262	-0.501	1.699			0.046	-0.016	1.600			0.017	0.035	1.335
-0.042	-0.299	1.645			-0.022	-0.231	1.672			-0.039	0.096	1.666			-0.038	0.309	1.672			-0.173	0.010	1.741			-0.220	-0.253	1.768			-0.261	-0.452	1.717			-0.262	-0.501	1.698			0.045	-0.017	1.600			0.022	0.034	1.334
-0.042	-0.300	1.644			-0.023	-0.234	1.672			-0.046	0.084	1.668			-0.038	0.306	1.672			-0.174	0.008	1.741			-0.220	-0.254	1.768			-0.261	-0.454	1.715			-0.262	-0.501	1.698			0.044	-0.019	1.599			0.026	0.034	1.333
-0.043	-0.302	1.643			-0.023	-0.236	1.671			-0.049	0.077	1.669			-0.038	0.303	1.672			-0.175	0.006	1.741			-0.220	-0.256	1.768			-0.261	-0.455	1.715			-0.261	-0.501	1.697			0.042	-0.020	1.599			0.031	0.033	1.333
-0.043	-0.303	1.643			-0.023	-0.238	1.671			-0.051	0.074	1.669			-0.038	0.301	1.672			-0.175	0.004	1.741			-0.221	-0.256	1.768			-0.261	-0.456	1.714			-0.261	-0.501	1.696			0.041	-0.021	1.599			0.035	0.033	1.332
-0.043	-0.305	1.642			-0.024	-0.240	1.671			-0.053	0.072	1.669			-0.037	0.299	1.672			-0.175	0.003	1.741			-0.221	-0.257	1.768			-0.262	-0.457	1.713			-0.261	-0.501	1.696			0.040	-0.023	1.598			0.040	0.033	1.331
-0.043	-0.306	1.642			-0.024	-0.242	1.671			-0.054	0.070	1.670			-0.037	0.299	1.672			-0.176	0.001	1.741			-0.221	-0.258	1.767			-0.262	-0.457	1.712			-0.261	-0.501	1.695			0.039	-0.024	1.598			0.045	0.032	1.331
-0.043	-0.308	1.641			-0.024	-0.244	1.671			-0.054	0.068	1.669			-0.036	0.298	1.672			-0.176	0.000	1.741			-0.221	-0.259	1.767			-0.262	-0.458	1.712			-0.261	-0.502	1.694			0.039	-0.026	1.598			0.050	0.032	1.330
-0.043	-0.309	1.641			-0.024	-0.246	1.671			-0.055	0.068	1.669			-0.036	0.297	1.672			-0.176	-0.001	1.741			-0.221	-0.260	1.767			-0.262	-0.459	1.711			-0.261	-0.502	1.693			0.038	-0.027	1.597			0.055	0.031	1.329
-0.042	-0.311	1.640			-0.023	-0.247	1.670			-0.055	0.067	1.669			-0.035	0.297	1.672			-0.177	-0.002	1.741			-0.221	-0.260	1.767			-0.262	-0.459	1.711			-0.261	-0.502	1.693			0.038	-0.029	1.597			0.059	0.030	1.329
-0.042	-0.312	1.639			-0.023	-0.249	1.670			-0.054	0.067	1.668			-0.035	0.296	1.672			-0.177	-0.003	1.741			-0.221	-0.261	1.766			-0.262	-0.460	1.710			-0.260	-0.502	1.692			0.038	-0.030	1.597			0.063	0.029	1.327
-0.041	-0.314	1.638			-0.022	-0.250	1.670			-0.053	0.068	1.667			-0.034	0.296	1.672			-0.177	-0.004	1.741			-0.221	-0.262	1.766			-0.262	-0.461	1.709			-0.260	-0.503	1.691			0.039	-0.032	1.597			0.067	0.029	1.326
-0.041	-0.315	1.638			-0.022	-0.251	1.669			-0.052	0.068	1.666			-0.033	0.296	1.671			-0.174	-0.005	1.736			-0.220	-0.262	1.766			-0.261	-0.461	1.709			-0.260	-0.503	1.691			0.039	-0.034	1.596			0.071	0.028	1.324
-0.040	-0.317	1.637			-0.021	-0.252	1.669			-0.051	0.069	1.665			-0.032	0.297	1.670			-0.172	-0.006	1.732			-0.220	-0.263	1.765			-0.261	-0.462	1.708			-0.260	-0.503	1.690			0.040	-0.036	1.596			0.074	0.027	1.322
-0.038	-0.318	1.636			-0.020	-0.253	1.669			-0.049	0.070	1.664			-0.031	0.298	1.669			-0.170	-0.006	1.728			-0.220	-0.263	1.765			-0.261	-0.462	1.708			-0.260	-0.503	1.690			0.040	-0.037	1.596			0.077	0.026	1.320
-0.037	-0.319	1.635			-0.020	-0.255	1.668			-0.047	0.072	1.663			-0.029	0.300	1.668			-0.169	-0.007	1.725			-0.220	-0.264	1.765			-0.261	-0.462	1.707			-0.259	-0.504	1.689			0.041	-0.038	1.595			0.080	0.025	1.318
-0.036	-0.320	1.634			-0.019	-0.256	1.668			-0.046	0.073	1.662			-0.027	0.301	1.667			-0.167	-0.007	1.723			-0.219	-0.264	1.764			-0.260	-0.463	1.707			-0.259	-0.504	1.688			0.041	-0.039	1.595			0.082	0.024	1.316
-0.035	-0.321	1.633			-0.018	-0.256	1.667			-0.044	0.075	1.661			-0.026	0.303	1.667			-0.165	-0.008	1.720			-0.219	-0.264	1.764			-0.260	-0.463	1.706			-0.259	-0.504	1.688			0.041	-0.040	1.595			0.085	0.023	1.314
-0.033	-0.322	1.632			-0.017	-0.257	1.667			-0.042	0.076	1.660			-0.024	0.304	1.666			-0.164	-0.008	1.717			-0.219	-0.265	1.763			-0.260	-0.463	1.705			-0.259	-0.505	1.687			0.041	-0.041	1.595			0.087	0.022	1.313
-0.032	-0.323	1.632			-0.015	-0.258	1.667			-0.040	0.078	1.659			-0.023	0.306	1.665			-0.163	-0.008	1.715			-0.218	-0.265	1.762			-0.259	-0.463	1.705			-0.258	-0.505	1.686			0.041	-0.041	1.595			0.089	0.021	1.311
-0.031	-0.324	1.631			-0.014	-0.259	1.666			-0.038	0.079	1.658			-0.021	0.308	1.664			-0.161	-0.008	1.713			-0.218	-0.265	1.762			-0.259	-0.463	1.704			-0.258	-0.505	1.685			0.042	-0.042	1.594			0.091	0.020	1.310
-0.030	-0.324	1.630			-0.013	-0.259	1.666			-0.036	0.081	1.657			-0.019	0.309	1.663			-0.160	-0.008	1.711			-0.217	-0.265	1.761			-0.259	-0.463	1.703			-0.258	-0.505	1.684			0.042	-0.043	1.594			0.093	0.019	1.309
-0.028	-0.325	1.629			-0.012	-0.259	1.665			-0.034	0.083	1.656			-0.016	0.311	1.662			-0.159	-0.008	1.710			-0.217	-0.265	1.760			-0.259	-0.463	1.702			-0.257	-0.505	1.683			0.043	-0.043	1.594			0.095	0.018	1.308
-0.027	-0.325	1.629			-0.010	-0.260	1.665			-0.031	0.084	1.655			-0.014	0.313	1.661			-0.157	-0.008	1.708			-0.216	-0.265	1.759			-0.258	-0.463	1.702			-0.257	-0.505	1.682			0.044	-0.043	1.593			0.097	0.017	1.308
-0.026	-0.326	1.628			-0.009	-0.260	1.664			-0.029	0.086	1.654			-0.012	0.314	1.660			-0.156	-0.008	1.706			-0.215	-0.265	1.759			-0.258	-0.463	1.701			-0.257	-0.506	1.682			0.045	-0.043	1.593			0.098	0.016	1.307
-0.024	-0.326	1.627			-0.008	-0.260	1.664			-0.028	0.087	1.654			-0.009	0.316	1.659			-0.155	-0.008	1.704			-0.215	-0.265	1.758			-0.258	-0.463	1.700			-0.257	-0.506	1.681			0.047	-0.044	1.592			0.100	0.015	1.307
-0.023	-0.326	1.626			-0.007	-0.260	1.663			-0.026	0.088	1.653			-0.007	0.317	1.658			-0.154	-0.008	1.703			-0.214	-0.264	1.757			-0.258	-0.463	1.700			-0.256	-0.506	1.680			0.048	-0.044	1.592			0.102	0.014	1.306
-0.022	-0.326	1.626			-0.005	-0.260	1.663			-0.024	0.089	1.652			-0.005	0.318	1.658			-0.152	-0.007	1.701			-0.214	-0.264	1.756			-0.257	-0.462	1.699			-0.256	-0.506	1.679			0.049	-0.044	1.591			0.103	0.013	1.306
-0.021	-0.326	1.625			-0.004	-0.260	1.662			-0.022	0.090	1.652			-0.003	0.319	1.657			-0.151	-0.007	1.700			-0.213	-0.264	1.755			-0.257	-0.462	1.698			-0.255	-0.506	1.678			0.051	-0.044	1.591			0.105	0.011	1.306
-0.020	-0.326	1.625			-0.003	-0.260	1.662			-0.021	0.091	1.651			-0.001	0.320	1.656			-0.150	-0.007	1.699			-0.212	-0.264	1.754			-0.257	-0.462	1.698			-0.255	-0.506	1.677			0.052	-0.044	1.591			0.107	0.010	1.307
-0.019	-0.326	1.624			-0.002	-0.260	1.662			-0.019	0.092	1.651			0.001	0.321	1.655			-0.149	-0.007	1.698			-0.212	-0.263	1.754			-0.256	-0.462	1.697			-0.255	-0.507	1.677			0.054	-0.044	1.590			0.109	0.008	1.307
-0.018	-0.326	1.623			-0.001	-0.260	1.661			-0.017	0.093	1.650			0.003	0.322	1.655			-0.149	-0.007	1.697			-0.211	-0.263	1.753			-0.256	-0.461	1.697			-0.254	-0.507	1.676			0.055	-0.044	1.590			0.111	0.007	1.307
-0.017	-0.326	1.623			0.000	-0.260	1.661			-0.016	0.093	1.650			0.005	0.322	1.654			-0.148	-0.007	1.696			-0.210	-0.263	1.752			-0.256	-0.461	1.696			-0.254	-0.507	1.675			0.057	-0.044	1.589			0.113	0.005	1.307
-0.016	-0.326	1.622			0.001	-0.259	1.661			-0.014	0.094	1.650			0.006	0.323	1.654			-0.147	-0.007	1.695			-0.209	-0.263	1.751			-0.255	-0.461	1.695			-0.253	-0.507	1.674			0.058	-0.044	1.589			0.115	0.003	1.307
-0.015	-0.325	1.622			0.002	-0.259	1.660			-0.013	0.095	1.649			0.008	0.324	1.654			-0.146	-0.007	1.694			-0.209	-0.262	1.751			-0.255	-0.460	1.695			-0.253	-0.507	1.674			0.060	-0.044	1.589			0.117	0.000	1.308
-0.014	-0.325	1.622			0.003	-0.259	1.660			-0.011	0.095	1.649			0.009	0.324	1.653			-0.145	-0.006	1.694			-0.208	-0.262	1.750			-0.254	-0.460	1.694			-0.252	-0.507	1.673			0.061	-0.043	1.588			0.120	-0.003	1.308
-0.014	-0.325	1.621			0.003	-0.259	1.660			-0.010	0.096	1.649			0.003	0.323	1.651			-0.145	-0.006	1.693			-0.208	-0.262	1.749			-0.254	-0.460	1.694			-0.252	-0.507	1.672			0.063	-0.043	1.588			0.123	-0.006	1.308
-0.013	-0.325	1.621			0.004	-0.259	1.659			-0.009	0.096	1.649			-0.001	0.322	1.649			-0.144	-0.006	1.692			-0.207	-0.262	1.749			-0.253	-0.459	1.693			-0.251	-0.507	1.672			0.064	-0.043	1.588			0.126	-0.010	1.309
-0.013	-0.324	1.620			0.005	-0.258	1.659			-0.008	0.097	1.648			-0.004	0.321	1.647			-0.143	-0.006	1.692			-0.207	-0.261	1.748			-0.253	-0.459	1.693			-0.251	-0.507	1.671			0.065	-0.043	1.587			0.129	-0.012	1.309
-0.012	-0.324	1.620			0.005	-0.258	1.659			-0.006	0.098	1.648			-0.006	0.320	1.646			-0.143	-0.006	1.691			-0.206	-0.261	1.748			-0.253	-0.459	1.692			-0.250	-0.507	1.671			0.067	-0.042	1.587			0.131	-0.014	1.309
-0.012	-0.323	1.620			0.006	-0.257	1.659			-0.005	0.098	1.648			-0.008	0.320	1.646			-0.142	-0.005	1.691			-0.206	-0.261	1.747			-0.252	-0.459	1.692			-0.250	-0.507	1.670			0.068	-0.042	1.587			0.133	-0.015	1.309
-0.011	-0.322	1.620			0.006	-0.256	1.659			-0.004	0.099	1.649			-0.038	0.309	1.641			-0.142	-0.005	1.690			-0.206	-0.261	1.747			-0.252	-0.458	1.691			-0.250	-0.507	1.669			0.070	-0.041	1.587			0.135	-0.016	1.310
-0.012	-0.320	1.621			0.006	-0.255	1.660			-0.002	0.101	1.650			-0.051	0.305	1.640			-0.141	-0.005	1.690			-0.205	-0.261	1.747			-0.252	-0.458	1.691			-0.249	-0.507	1.669			0.072	-0.040	1.588			0.138	-0.017	1.311
-0.013	-0.317	1.622			0.006	-0.252	1.662			-0.000	0.103	1.651			-0.059	0.302	1.639			-0.141	-0.004	1.690			-0.205	-0.260	1.746			-0.252	-0.458	1.690			-0.249	-0.507	1.668			0.073	-0.039	1.588			0.142	-0.017	1.316
-0.014	-0.313	1.623			0.005	-0.248	1.664			0.001	0.106	1.654			-0.065	0.300	1.639			-0.142	-0.004	1.690			-0.206	-0.260	1.746			-0.251	-0.458	1.690			-0.249	-0.507	1.668			0.075	-0.037	1.590			0.146	-0.017	1.321
-0.016	-0.308	1.626			0.003	-0.244	1.667			0.002	0.109	1.657			-0.070	0.298	1.639			-0.142	-0.004	1.691			-0.207	-0.260	1.746			-0.252	-0.458	1.690			-0.249	-0.507	1.668			0.076	-0.034	1.592			0.151	-0.016	1.333
-0.019	-0.304	1.629			-0.000	-0.240	1.671			0.001	0.112	1.662			-0.075	0.297	1.640			-0.144	-0.004	1.692			-0.210	-0.260	1.747			-0.253	-0.457	1.689			-0.253	-0.511	1.666			0.077	-0.032	1.594			0.154	-0.016	1.345
-0.022	-0.301	1.632			-0.003	-0.238	1.675			-0.001	0.115	1.667			-0.080	0.296	1.642			-0.146	-0.003	1.693			-0.215	-0.259	1.748			-0.255	-0.457	1.689			-0.257	-0.514	1.665			0.076	-0.030	1.598			0.158	-0.017	1.360
-0.025	-0.299	1.635			-0.007	-0.235	1.679			-0.005	0.118	1.674			-0.085	0.295	1.645			-0.149	-0.003	1.694			-0.222	-0.255	1.750			-0.259	-0.454	1.689			-0.261	-0.515	1.665			0.075	-0.027	1.602			0.162	-0.018	1.373
-0.028	-0.295	1.640			-0.011	-0.232	1.685			-0.010	0.120	1.680			-0.089	0.294	1.648			-0.154	-0.002	1.698			-0.231	-0.252	1.752			-0.265	-0.451	1.689			-0.267	-0.515	1.665			0.075	-0.009	1.618			0.164	-0.018	1.383
-0.031	-0.292	1.644			-0.015	-0.229	1.690			-0.016	0.122	1.686			-0.081	0.299	1.663			-0.159	-0.001	1.701			-0.240	-0.247	1.754			-0.274	-0.445	1.690			-0.274	-0.514	1.665			0.076	-0.000	1.627			0.167	-0.018	1.395
-0.033	-0.289	1.648			-0.019	-0.226	1.694			-0.022	0.123	1.691			-0.077	0.302	1.672			-0.164	-0.000	1.703			-0.249	-0.242	1.756			-0.283	-0.440	1.692			-0.281	-0.511	1.666			0.076	0.006	1.633			0.170	-0.019	1.405
-0.036	-0.286	1.652			-0.022	-0.224	1.699			-0.027	0.123	1.695			-0.074	0.304	1.678			-0.171	0.000	1.707			-0.256	-0.237	1.758			-0.291	-0.434	1.692			-0.288	-0.509	1.667			0.077	0.010	1.638			0.173	-0.019	1.416
-0.038	-0.284	1.656			-0.025	-0.222	1.703			-0.031	0.124	1.699			-0.073	0.306	1.682			-0.176	0.001	1.710			-0.263	-0.233	1.759			-0.300	-0.430	1.693			-0.296	-0.506	1.667			0.077	0.013	1.644			0.176	-0.020	1.426
-0.040	-0.282	1.659			-0.028	-0.220	1.707			-0.035	0.124	1.703			-0.071	0.307	1.686			-0.181	0.001	1.713			-0.268	-0.230	1.760			-0.307	-0.427	1.693			-0.302	-0.504	1.667			0.077	0.015	1.648			0.179	-0.020	1.434
-0.042	-0.281	1.662			-0.030	-0.219	1.710			-0.039	0.125	1.706			-0.070	0.308	1.689			-0.185	0.002	1.716			-0.273	-0.228	1.761			-0.313	-0.424	1.693			-0.308	-0.502	1.667			0.078	0.018	1.653			0.183	-0.021	1.442
-0.043	-0.279	1.665			-0.032	-0.217	1.714			-0.041	0.125	1.709			-0.069	0.309	1.692			-0.189	0.002	1.719			-0.277	-0.225	1.762			-0.318	-0.422	1.693			-0.312	-0.501	1.667			0.078	0.019	1.658			0.188	-0.022	1.449
-0.044	-0.278	1.668			-0.034	-0.216	1.717			-0.044	0.125	1.712			-0.068	0.310	1.695			-0.193	0.003	1.723			-0.280	-0.224	1.763			-0.322	-0.420	1.693			-0.316	-0.500	1.667			0.079	0.021	1.663			0.192	-0.022	1.456
-0.045	-0.277	1.671			-0.035	-0.215	1.720			-0.045	0.125	1.714			-0.067	0.311	1.698			-0.196	0.003	1.727			-0.282	-0.222	1.764			-0.325	-0.419	1.693			-0.319	-0.499	1.667			0.080	0.022	1.668			0.197	-0.023	1.463
-0.046	-0.276	1.674			-0.036	-0.215	1.723			-0.047	0.126	1.717			-0.066	0.312	1.701			-0.198	0.004	1.730			-0.284	-0.221	1.765			-0.327	-0.417	1.693			-0.322	-0.498	1.667			0.082	0.022	1.672			0.202	-0.024	1.469
-0.046	-0.275	1.677			-0.037	-0.214	1.726			-0.048	0.126	1.720			-0.063	0.312	1.705			-0.200	0.005	1.734			-0.286	-0.220	1.766			-0.329	-0.416	1.694			-0.324	-0.498	1.668			0.084	0.023	1.677			0.207	-0.024	1.476
-0.045	-0.274	1.680			-0.037	-0.213	1.729			-0.048	0.126	1.723			-0.061	0.313	1.708			-0.201	0.006	1.737			-0.287	-0.220	1.767			-0.331	-0.416	1.694			-0.325	-0.497	1.668			0.086	0.023	1.681			0.211	-0.025	1.481
-0.044	-0.274	1.683			-0.036	-0.213	1.732			-0.048	0.126	1.725			-0.057	0.314	1.711			-0.201	0.007	1.740			-0.287	-0.220	1.769			-0.331	-0.415	1.696			-0.325	-0.497	1.669			0.089	0.023	1.686			0.220	-0.029	1.494
-0.043	-0.274	1.686			-0.035	-0.213	1.735			-0.047	0.127	1.728			-0.054	0.315	1.715			-0.201	0.008	1.743			-0.285	-0.220	1.771			-0.328	-0.415	1.698			-0.322	-0.496	1.672			0.092	0.023	1.690			0.227	-0.032	1.502
-0.040	-0.274	1.690			-0.033	-0.213	1.739			-0.046	0.127	1.731			-0.050	0.316	1.718			-0.199	0.009	1.745			-0.281	-0.220	1.774			-0.324	-0.415	1.701			-0.318	-0.495	1.674			0.096	0.023	1.695			0.232	-0.034	1.509
-0.036	-0.274	1.694			-0.030	-0.213	1.742			-0.044	0.127	1.734			-0.046	0.317	1.720			-0.197	0.009	1.747			-0.276	-0.222	1.777			-0.318	-0.417	1.704			-0.311	-0.496	1.678			0.102	0.023	1.699			0.238	-0.036	1.516
-0.033	-0.274	1.697			-0.027	-0.213	1.745			-0.041	0.127	1.737			-0.042	0.317	1.723			-0.193	0.010	1.750			-0.270	-0.222	1.779			-0.310	-0.418	1.708			-0.304	-0.496	1.682			0.106	0.023	1.703			0.243	-0.038	1.522
-0.029	-0.274	1.700			-0.024	-0.213	1.748			-0.037	0.127	1.739			-0.038	0.318	1.725			-0.189	0.011	1.752			-0.263	-0.224	1.781			-0.301	-0.419	1.711			-0.297	-0.498	1.685			0.110	0.023	1.706			0.247	-0.040	1.528
-0.025	-0.275	1.703			-0.020	-0.213	1.751			-0.033	0.127	1.742			-0.035	0.318	1.727			-0.184	0.012	1.754			-0.255	-0.225	1.783			-0.293	-0.421	1.713			-0.289	-0.499	1.687			0.115	0.023	1.709			0.252	-0.041	1.533
-0.021	-0.275	1.706			-0.016	-0.213	1.754			-0.029	0.127	1.744			-0.031	0.319	1.729			-0.180	0.012	1.755			-0.248	-0.227	1.785			-0.285	-0.423	1.715			-0.282	-0.501	1.689			0.120	0.023	1.713			0.256	-0.041	1.537
-0.017	-0.275	1.708			-0.012	-0.214	1.757			-0.024	0.127	1.747			-0.028	0.319	1.731			-0.175	0.013	1.757			-0.241	-0.228	1.786			-0.278	-0.424	1.717			-0.275	-0.502	1.690			0.125	0.023	1.715			0.260	-0.041	1.541
-0.013	-0.276	1.710			-0.009	-0.214	1.759			-0.020	0.127	1.749			-0.024	0.319	1.732			-0.171	0.013	1.758			-0.235	-0.229	1.787			-0.271	-0.426	1.718			-0.269	-0.503	1.691			0.129	0.023	1.718			0.264	-0.040	1.544
-0.010	-0.276	1.712			-0.005	-0.214	1.761			-0.016	0.127	1.751			-0.021	0.319	1.734			-0.166	0.013	1.760			-0.229	-0.231	1.788			-0.264	-0.427	1.719			-0.262	-0.504	1.692			0.133	0.023	1.720			0.267	-0.040	1.547
-0.007	-0.276	1.714			-0.002	-0.214	1.762			-0.012	0.126	1.752			-0.018	0.319	1.735			-0.162	0.012	1.761			-0.224	-0.231	1.788			-0.259	-0.427	1.719			-0.257	-0.505	1.693			0.137	0.023	1.722			0.271	-0.039	1.549
-0.004	-0.276	1.715			0.001	-0.215	1.764			-0.008	0.126	1.754			-0.015	0.319	1.736			-0.156	0.012	1.762			-0.219	-0.232	1.789			-0.254	-0.428	1.720			-0.251	-0.503	1.694			0.140	0.023	1.724			0.274	-0.039	1.552
-0.001	-0.276	1.716			0.004	-0.215	1.765			-0.004	0.126	1.756			-0.013	0.319	1.737			-0.149	0.010	1.763			-0.214	-0.232	1.789			-0.249	-0.428	1.721			-0.246	-0.502	1.695			0.142	0.023	1.725			0.276	-0.039	1.554
0.002	-0.277	1.717			0.007	-0.215	1.766			-0.000	0.125	1.757			-0.010	0.319	1.738			-0.143	0.009	1.763			-0.209	-0.233	1.789			-0.244	-0.429	1.721			-0.242	-0.503	1.695			0.145	0.024	1.727			0.279	-0.038	1.556
0.006	-0.276	1.718			0.011	-0.215	1.767			0.004	0.125	1.759			-0.008	0.319	1.739			-0.137	0.008	1.764			-0.205	-0.232	1.789			-0.240	-0.428	1.721			-0.238	-0.503	1.696			0.148	0.024	1.728			0.279	-0.033	1.553
0.009	-0.276	1.718			0.014	-0.215	1.767			0.009	0.124	1.761			-0.006	0.319	1.740			-0.132	0.007	1.764			-0.201	-0.232	1.790			-0.236	-0.428	1.722			-0.233	-0.503	1.696			0.150	0.025	1.729			0.278	-0.028	1.550
0.012	-0.275	1.718			0.017	-0.215	1.768			0.015	0.124	1.763			-0.004	0.319	1.740			-0.128	0.006	1.765			-0.197	-0.232	1.790			-0.231	-0.428	1.722			-0.229	-0.502	1.696			0.153	0.025	1.730			0.277	-0.024	1.546
0.014	-0.274	1.719			0.020	-0.214	1.768			0.020	0.124	1.764			-0.002	0.319	1.741			-0.124	0.005	1.765			-0.194	-0.232	1.791			-0.228	-0.428	1.721			-0.225	-0.501	1.696			0.155	0.026	1.731			0.274	-0.020	1.543
0.017	-0.273	1.719			0.023	-0.214	1.768			0.024	0.124	1.766			-0.000	0.319	1.741			-0.121	0.005	1.766			-0.190	-0.232	1.791			-0.225	-0.428	1.721			-0.221	-0.501	1.695			0.157	0.027	1.732			0.273	-0.017	1.539
0.019	-0.273	1.719			0.026	-0.213	1.769			0.028	0.124	1.767			0.001	0.319	1.742			-0.119	0.004	1.767			-0.187	-0.233	1.791			-0.222	-0.428	1.721			-0.218	-0.501	1.695			0.159	0.027	1.733			0.271	-0.014	1.537
0.021	-0.272	1.719			0.028	-0.213	1.769			0.032	0.124	1.768			0.003	0.318	1.742			-0.116	0.003	1.768			-0.184	-0.233	1.792			-0.219	-0.428	1.721			-0.215	-0.500	1.695			0.161	0.028	1.734			0.269	-0.012	1.534
0.022	-0.271	1.719			0.030	-0.212	1.769			0.035	0.124	1.769			0.004	0.318	1.743			-0.114	0.003	1.768			-0.181	-0.233	1.792			-0.216	-0.428	1.720			-0.213	-0.500	1.694			0.164	0.028	1.734			0.268	-0.010	1.532
0.024	-0.271	1.719			0.032	-0.212	1.769			0.038	0.124	1.770			0.005	0.318	1.743			-0.112	0.002	1.769			-0.179	-0.234	1.793			-0.214	-0.428	1.720			-0.210	-0.500	1.694			0.165	0.029	1.735			0.266	-0.009	1.530
0.025	-0.270	1.719			0.033	-0.212	1.769			0.040	0.124	1.770			0.007	0.317	1.743			-0.110	0.002	1.770			-0.176	-0.234	1.794			-0.211	-0.428	1.720			-0.208	-0.499	1.694			0.167	0.029	1.735			0.265	-0.007	1.528
0.027	-0.270	1.719			0.035	-0.212	1.769			0.042	0.123	1.771			0.008	0.317	1.744			-0.109	0.001	1.771			-0.174	-0.234	1.794			-0.209	-0.428	1.720			-0.206	-0.499	1.695			0.168	0.030	1.735			0.263	-0.008	1.523
0.028	-0.270	1.719			0.037	-0.212	1.769			0.044	0.123	1.772			0.009	0.317	1.744			-0.107	0.001	1.771			-0.172	-0.235	1.795			-0.207	-0.429	1.720			-0.203	-0.499	1.695			0.170	0.030	1.735			0.261	-0.009	1.519
0.029	-0.270	1.719			0.038	-0.212	1.769			0.046	0.123	1.772			0.010	0.317	1.744			-0.106	0.001	1.772			-0.170	-0.235	1.795			-0.206	-0.429	1.721			-0.201	-0.499	1.696			0.171	0.030	1.734			0.258	-0.009	1.514
0.030	-0.270	1.719			0.040	-0.212	1.769			0.048	0.123	1.773			0.011	0.316	1.744			-0.105	0.001	1.772			-0.168	-0.236	1.796			-0.204	-0.429	1.721			-0.200	-0.498	1.696			0.172	0.030	1.734			0.255	-0.009	1.507
0.031	-0.270	1.718			0.041	-0.213	1.768			0.049	0.122	1.773			0.011	0.316	1.745			-0.104	0.000	1.773			-0.166	-0.236	1.797			-0.202	-0.429	1.721			-0.198	-0.498	1.697			0.172	0.030	1.733			0.253	-0.009	1.503
0.032	-0.271	1.718			0.042	-0.213	1.768			0.051	0.122	1.774			0.012	0.316	1.745			-0.102	0.000	1.774			-0.165	-0.236	1.797			-0.201	-0.429	1.722			-0.196	-0.498	1.698			0.172	0.029	1.731			0.251	-0.010	1.500
0.033	-0.272	1.718			0.044	-0.214	1.768			0.052	0.121	1.774			0.013	0.315	1.745			-0.101	-0.000	1.774			-0.163	-0.236	1.798			-0.200	-0.430	1.722			-0.195	-0.498	1.698			0.171	0.027	1.729			0.248	-0.010	1.498
0.034	-0.273	1.717			0.045	-0.215	1.767			0.053	0.121	1.774			0.013	0.314	1.745			-0.100	-0.000	1.775			-0.162	-0.237	1.798			-0.199	-0.430	1.722			-0.194	-0.498	1.699			0.168	0.024	1.726			0.245	-0.010	1.497
0.034	-0.274	1.716			0.046	-0.216	1.767			0.054	0.120	1.774			0.012	0.313	1.745			-0.100	-0.001	1.775			-0.161	-0.237	1.799			-0.197	-0.430	1.723			-0.193	-0.498	1.699			0.166	0.022	1.723			0.240	-0.009	1.495
0.034	-0.275	1.716			0.046	-0.217	1.766			0.055	0.120	1.774			0.011	0.312	1.745			-0.099	-0.001	1.776			-0.160	-0.237	1.799			-0.196	-0.430	1.723			-0.192	-0.498	1.700			0.163	0.018	1.720			0.235	-0.007	1.492
0.034	-0.277	1.715			0.047	-0.219	1.765			0.055	0.119	1.773			0.010	0.310	1.744			-0.098	-0.001	1.776			-0.159	-0.237	1.799			-0.196	-0.430	1.723			-0.191	-0.497	1.700			0.159	0.014	1.716			0.226	-0.005	1.488
0.033	-0.279	1.714			0.047	-0.220	1.764			0.054	0.118	1.772			0.009	0.309	1.744			-0.098	-0.001	1.777			-0.158	-0.238	1.800			-0.195	-0.431	1.724			-0.190	-0.497	1.700			0.154	0.010	1.712			0.203	0.015	1.467
0.032	-0.281	1.713			0.047	-0.222	1.763			0.052	0.117	1.770			0.007	0.307	1.744			-0.099	-0.001	1.779			-0.157	-0.238	1.800			-0.194	-0.431	1.724			-0.189	-0.497	1.701			0.150	0.007	1.709			0.177	0.025	1.450
0.030	-0.283	1.712			0.046	-0.224	1.762			0.049	0.116	1.767			0.008	0.307	1.745			-0.100	-0.001	1.780			-0.157	-0.238	1.801			-0.194	-0.431	1.724			-0.190	-0.498	1.701			0.144	0.003	1.706			0.162	0.030	1.441
0.026	-0.286	1.711			0.044	-0.225	1.761			0.045	0.116	1.764			0.008	0.306	1.745			-0.103	-0.001	1.783			-0.156	-0.239	1.801			-0.194	-0.432	1.725			-0.191	-0.499	1.700			0.138	-0.001	1.701			0.148	0.034	1.432
0.021	-0.289	1.711			0.041	-0.227	1.760			0.041	0.116	1.761			0.008	0.306	1.745			-0.106	-0.001	1.785			-0.156	-0.239	1.801			-0.195	-0.432	1.725			-0.192	-0.501	1.700			0.128	-0.006	1.697			0.139	0.038	1.426
0.015	-0.292	1.710			0.037	-0.229	1.758			0.036	0.117	1.758			0.008	0.306	1.745			-0.109	-0.001	1.788			-0.156	-0.240	1.802			-0.197	-0.433	1.726			-0.194	-0.502	1.700			0.121	-0.010	1.692			0.131	0.037	1.426
0.010	-0.295	1.709			0.034	-0.231	1.757			0.032	0.119	1.754			0.007	0.307	1.745			-0.113	-0.001	1.791			-0.157	-0.241	1.803			-0.199	-0.434	1.727			-0.197	-0.505	1.701			0.114	-0.013	1.688			0.124	0.037	1.426
0.004	-0.297	1.708			0.029	-0.232	1.754			0.026	0.122	1.749			0.004	0.308	1.742			-0.117	-0.001	1.792			-0.160	-0.244	1.804			-0.202	-0.437	1.728			-0.201	-0.509	1.703			0.108	-0.015	1.683			0.114	0.038	1.422
-0.001	-0.299	1.706			0.025	-0.233	1.752			0.021	0.124	1.744			-0.001	0.309	1.739			-0.121	0.001	1.794			-0.164	-0.247	1.805			-0.206	-0.440	1.731			-0.206	-0.514	1.705			0.101	-0.017	1.678			0.105	0.038	1.419
-0.007	-0.300	1.705			0.019	-0.233	1.749			0.015	0.128	1.739			-0.007	0.311	1.734			-0.124	0.004	1.795			-0.168	-0.248	1.806			-0.211	-0.442	1.734			-0.210	-0.516	1.708			0.096	-0.018	1.673			0.096	0.037	1.416
-0.014	-0.300	1.702			0.012	-0.233	1.745			0.010	0.133	1.733			-0.015	0.313	1.729			-0.128	0.007	1.795			-0.175	-0.247	1.807			-0.216	-0.442	1.738			-0.214	-0.517	1.711			0.091	-0.019	1.669			0.085	0.034	1.416
-0.021	-0.299	1.699			0.005	-0.231	1.741			0.003	0.137	1.728			-0.025	0.314	1.723			-0.133	0.010	1.795			-0.181	-0.246	1.807			-0.221	-0.442	1.741			-0.221	-0.515	1.716			0.086	-0.020	1.666			0.074	0.031	1.416
-0.027	-0.297	1.696			-0.002	-0.229	1.736			-0.003	0.140	1.723			-0.034	0.315	1.718			-0.137	0.013	1.794			-0.187	-0.245	1.807			-0.226	-0.448	1.741			-0.230	-0.519	1.720			0.082	-0.021	1.662			0.064	0.029	1.415
-0.034	-0.296	1.692			-0.009	-0.227	1.732			-0.009	0.143	1.719			-0.042	0.316	1.714			-0.142	0.016	1.793			-0.194	-0.243	1.807			-0.235	-0.447	1.744			-0.239	-0.517	1.724			0.077	-0.021	1.658			0.054	0.026	1.414
-0.041	-0.294	1.689			-0.015	-0.225	1.728			-0.014	0.144	1.715			-0.050	0.316	1.710			-0.147	0.019	1.792			-0.200	-0.243	1.807			-0.244	-0.446	1.747			-0.249	-0.515	1.726			0.073	-0.021	1.655			0.042	0.024	1.412
-0.047	-0.293	1.687			-0.021	-0.224	1.725			-0.020	0.145	1.711			-0.055	0.317	1.707			-0.152	0.021	1.791			-0.207	-0.242	1.807			-0.254	-0.445	1.749			-0.257	-0.512	1.728			0.069	-0.021	1.651			0.033	0.023	1.409
-0.052	-0.292	1.685			-0.027	-0.223	1.722			-0.025	0.146	1.708			-0.058	0.317	1.705			-0.157	0.022	1.790			-0.214	-0.242	1.807			-0.263	-0.444	1.750			-0.267	-0.513	1.727			0.065	-0.022	1.648			0.004	0.031	1.394
-0.056	-0.292	1.683			-0.032	-0.222	1.720			-0.031	0.146	1.705			-0.061	0.317	1.703			-0.163	0.023	1.788			-0.221	-0.243	1.807			-0.271	-0.443	1.750			-0.276	-0.513	1.726			0.061	-0.021	1.645			-0.010	0.033	1.387
-0.060	-0.291	1.682			-0.036	-0.222	1.718			-0.037	0.146	1.702			-0.064	0.317	1.701			-0.180	0.022	1.787			-0.230	-0.245	1.807			-0.280	-0.444	1.749			-0.286	-0.516	1.724			0.057	-0.021	1.641			-0.022	0.027	1.392
-0.063	-0.291	1.681			-0.039	-0.221	1.716			-0.042	0.146	1.699			-0.067	0.317	1.700			-0.193	0.022	1.788			-0.237	-0.247	1.807			-0.288	-0.445	1.748			-0.293	-0.517	1.722			0.052	-0.020	1.638			-0.031	0.023	1.394
-0.066	-0.291	1.680			-0.042	-0.221	1.714			-0.048	0.147	1.697			-0.069	0.317	1.698			-0.199	0.022	1.789			-0.243	-0.248	1.807			-0.295	-0.445	1.747			-0.300	-0.517	1.720			0.048	-0.019	1.635			-0.038	0.021	1.395
-0.068	-0.290	1.679			-0.045	-0.220	1.713			-0.052	0.147	1.695			-0.072	0.317	1.696			-0.205	0.022	1.790			-0.248	-0.248	1.807			-0.301	-0.445	1.746			-0.305	-0.518	1.718			0.044	-0.017	1.632			-0.044	0.019	1.395
-0.070	-0.290	1.678			-0.047	-0.220	1.711			-0.056	0.147	1.693			-0.075	0.317	1.694			-0.210	0.023	1.791			-0.253	-0.248	1.807			-0.306	-0.444	1.745			-0.309	-0.515	1.718			0.041	-0.016	1.629			-0.049	0.018	1.395
-0.072	-0.290	1.677			-0.050	-0.219	1.709			-0.060	0.147	1.691			-0.078	0.318	1.693			-0.214	0.023	1.791			-0.257	-0.248	1.807			-0.311	-0.444	1.745			-0.313	-0.514	1.717			0.037	-0.015	1.627			-0.054	0.017	1.395
-0.074	-0.290	1.676			-0.052	-0.219	1.708			-0.063	0.148	1.690			-0.081	0.318	1.691			-0.219	0.023	1.792			-0.261	-0.248	1.808			-0.315	-0.443	1.745			-0.316	-0.512	1.717			0.034	-0.014	1.625			-0.058	0.016	1.394
-0.076	-0.290	1.675			-0.054	-0.219	1.706			-0.066	0.148	1.689			-0.083	0.318	1.690			-0.222	0.023	1.793			-0.264	-0.248	1.808			-0.318	-0.443	1.745			-0.320	-0.511	1.717			0.031	-0.013	1.623			-0.062	0.015	1.394
-0.078	-0.290	1.674			-0.056	-0.219	1.705			-0.068	0.148	1.687			-0.085	0.318	1.689			-0.225	0.021	1.786			-0.267	-0.248	1.808			-0.321	-0.443	1.745			-0.323	-0.510	1.717			0.029	-0.012	1.621			-0.065	0.014	1.394
-0.079	-0.290	1.673			-0.058	-0.219	1.703			-0.071	0.149	1.686			-0.087	0.318	1.688			-0.226	0.019	1.781			-0.270	-0.248	1.808			-0.324	-0.442	1.745			-0.325	-0.509	1.718			0.027	-0.011	1.619			-0.068	0.013	1.393
-0.081	-0.291	1.672			-0.059	-0.219	1.702			-0.073	0.149	1.685			-0.089	0.318	1.687			-0.228	0.018	1.779			-0.272	-0.248	1.809			-0.326	-0.442	1.746			-0.328	-0.509	1.719			0.025	-0.010	1.618			-0.070	0.012	1.393
-0.082	-0.291	1.671			-0.061	-0.219	1.701			-0.075	0.149	1.685			-0.090	0.319	1.686			-0.230	0.017	1.777			-0.274	-0.248	1.809			-0.328	-0.442	1.746			-0.330	-0.508	1.720			0.023	-0.009	1.617			-0.071	0.011	1.393
-0.083	-0.292	1.670			-0.062	-0.220	1.700			-0.076	0.149	1.684			-0.092	0.319	1.685			-0.231	0.017	1.775			-0.276	-0.248	1.810			-0.330	-0.442	1.748			-0.331	-0.508	1.721			0.021	-0.008	1.615			-0.072	0.010	1.393
-0.083	-0.292	1.669			-0.063	-0.220	1.699			-0.078	0.149	1.683			-0.093	0.319	1.684			-0.232	0.016	1.773			-0.278	-0.248	1.810			-0.331	-0.442	1.749			-0.333	-0.509	1.722			0.020	-0.008	1.614			-0.073	0.009	1.393
-0.084	-0.293	1.668			-0.064	-0.220	1.698			-0.079	0.150	1.682			-0.094	0.319	1.684			-0.233	0.016	1.772			-0.279	-0.248	1.810			-0.332	-0.442	1.751			-0.334	-0.510	1.724			0.019	-0.007	1.613			-0.073	0.009	1.393
-0.085	-0.293	1.667			-0.065	-0.220	1.697			-0.081	0.150	1.682			-0.095	0.319	1.683			-0.234	0.015	1.770			-0.280	-0.248	1.811			-0.332	-0.442	1.753			-0.335	-0.510	1.725			0.018	-0.006	1.612			-0.073	0.008	1.393
-0.085	-0.294	1.666			-0.066	-0.221	1.696			-0.082	0.150	1.681			-0.096	0.319	1.682			-0.234	0.015	1.769			-0.281	-0.248	1.812			-0.331	-0.443	1.755			-0.335	-0.512	1.727			0.017	-0.005	1.611			-0.072	0.007	1.393
-0.085	-0.294	1.665			-0.066	-0.221	1.695			-0.083	0.150	1.681			-0.097	0.319	1.682			-0.234	0.014	1.767			-0.281	-0.247	1.812			-0.329	-0.443	1.758			-0.334	-0.513	1.729			0.017	-0.005	1.610			-0.071	0.007	1.393
-0.085	-0.295	1.665			-0.066	-0.221	1.695			-0.084	0.150	1.681			-0.098	0.319	1.681			-0.234	0.013	1.766			-0.281	-0.247	1.813			-0.327	-0.443	1.760			-0.333	-0.514	1.731			0.016	-0.004	1.609			-0.069	0.006	1.393
-0.085	-0.295	1.664			-0.067	-0.222	1.694			-0.084	0.150	1.680			-0.099	0.319	1.681			-0.235	0.013	1.765			-0.280	-0.247	1.814			-0.325	-0.443	1.761			-0.332	-0.514	1.733			0.016	-0.003	1.608			-0.067	0.005	1.392
-0.085	-0.295	1.663			-0.066	-0.222	1.694			-0.085	0.150	1.680			-0.099	0.319	1.681			-0.235	0.013	1.764			-0.279	-0.247	1.815			-0.323	-0.443	1.763			-0.330	-0.515	1.734			0.016	-0.002	1.608			-0.064	0.005	1.392
-0.085	-0.296	1.663			-0.066	-0.222	1.693			-0.085	0.150	1.680			-0.100	0.320	1.680			-0.235	0.012	1.763			-0.278	-0.247	1.815			-0.321	-0.443	1.764			-0.328	-0.516	1.735			0.016	-0.001	1.607			-0.062	0.004	1.391
-0.084	-0.296	1.662			-0.066	-0.223	1.693			-0.084	0.150	1.680			-0.100	0.320	1.680			-0.235	0.012	1.762			-0.277	-0.247	1.815			-0.319	-0.444	1.764			-0.326	-0.516	1.736			0.017	-0.001	1.607			-0.059	0.003	1.391
-0.084	-0.296	1.662			-0.065	-0.223	1.693			-0.084	0.150	1.680			-0.100	0.320	1.680			-0.234	0.011	1.762			-0.275	-0.246	1.816			-0.317	-0.444	1.765			-0.325	-0.517	1.736			0.017	-0.000	1.606			-0.056	0.003	1.390
-0.083	-0.296	1.662			-0.065	-0.223	1.692			-0.084	0.150	1.680			-0.100	0.320	1.680			-0.234	0.011	1.761			-0.274	-0.246	1.816			-0.316	-0.444	1.765			-0.323	-0.517	1.736			0.017	0.000	1.606			-0.054	0.002	1.390
-0.083	-0.296	1.662			-0.064	-0.223	1.692			-0.083	0.150	1.680			-0.099	0.320	1.680			-0.234	0.010	1.761			-0.273	-0.246	1.815			-0.314	-0.444	1.764			-0.321	-0.518	1.735			0.018	0.001	1.606			-0.052	0.001	1.390
-0.082	-0.297	1.661			-0.064	-0.224	1.692			-0.083	0.150	1.680			-0.099	0.320	1.680			-0.233	0.010	1.760			-0.272	-0.247	1.815			-0.312	-0.444	1.763			-0.319	-0.518	1.734			0.018	0.001	1.605			-0.050	0.001	1.389
-0.082	-0.297	1.661			-0.063	-0.224	1.692			-0.082	0.150	1.681			-0.099	0.320	1.680			-0.233	0.009	1.760			-0.271	-0.247	1.815			-0.311	-0.444	1.762			-0.317	-0.519	1.733			0.019	0.001	1.605			-0.048	0.000	1.389
-0.081	-0.297	1.661			-0.063	-0.224	1.692			-0.082	0.150	1.681			-0.098	0.320	1.680			-0.232	0.009	1.759			-0.270	-0.246	1.814			-0.309	-0.444	1.761			-0.314	-0.515	1.732			0.020	0.002	1.605			-0.048	0.003	1.381
-0.080	-0.297	1.661			-0.062	-0.224	1.692			-0.081	0.150	1.681			-0.098	0.321	1.680			-0.232	0.009	1.759			-0.269	-0.246	1.814			-0.308	-0.444	1.760			-0.311	-0.512	1.731			0.020	0.002	1.605			-0.045	0.001	1.382
-0.080	-0.297	1.661			-0.061	-0.224	1.691			-0.080	0.150	1.681			-0.097	0.321	1.680			-0.231	0.008	1.759			-0.268	-0.246	1.813			-0.307	-0.444	1.758			-0.309	-0.510	1.730			0.021	0.002	1.605			-0.042	0.000	1.382
-0.079	-0.297	1.661			-0.061	-0.224	1.691			-0.080	0.150	1.681			-0.097	0.321	1.680			-0.231	0.008	1.759			-0.267	-0.246	1.813			-0.306	-0.443	1.757			-0.307	-0.508	1.729			0.022	0.002	1.605			-0.040	-0.001	1.382
-0.078	-0.297	1.661			-0.060	-0.224	1.691			-0.079	0.150	1.681			-0.096	0.321	1.680			-0.230	0.008	1.759			-0.266	-0.246	1.812			-0.306	-0.443	1.756			-0.306	-0.506	1.727			0.022	0.003	1.605			-0.040	0.004	1.379
-0.078	-0.297	1.660			-0.059	-0.225	1.691			-0.078	0.150	1.681			-0.096	0.321	1.680			-0.230	0.007	1.758			-0.266	-0.246	1.812			-0.305	-0.443	1.754			-0.305	-0.505	1.726			0.023	0.003	1.604			-0.038	0.002	1.379
-0.077	-0.298	1.660			-0.059	-0.225	1.691			-0.078	0.150	1.681			-0.096	0.321	1.680			-0.229	0.007	1.758			-0.265	-0.246	1.811			-0.304	-0.443	1.753			-0.304	-0.504	1.725			0.024	0.003	1.604			-0.037	0.001	1.379
-0.076	-0.298	1.660			-0.058	-0.225	1.691			-0.077	0.150	1.682			-0.095	0.321	1.680			-0.229	0.007	1.758			-0.265	-0.246	1.810			-0.304	-0.443	1.752			-0.303	-0.503	1.724			0.024	0.003	1.604			-0.036	-0.000	1.380
-0.076	-0.298	1.660			-0.058	-0.225	1.691			-0.077	0.150	1.682			-0.095	0.321	1.680			-0.228	0.007	1.758			-0.264	-0.246	1.810			-0.303	-0.443	1.751			-0.302	-0.503	1.724			0.025	0.003	1.604			-0.035	-0.001	1.380
-0.075	-0.298	1.660			-0.057	-0.225	1.691			-0.077	0.150	1.682			-0.094	0.321	1.680			-0.228	0.006	1.758			-0.264	-0.246	1.809			-0.303	-0.443	1.750			-0.301	-0.502	1.723			0.025	0.004	1.604			-0.035	0.003	1.377
-0.075	-0.298	1.660			-0.057	-0.225	1.691			-0.076	0.150	1.682			-0.094	0.321	1.680			-0.227	0.006	1.758			-0.264	-0.246	1.808			-0.303	-0.443	1.749			-0.301	-0.501	1.722			0.025	0.004	1.604			-0.035	0.006	1.374
-0.074	-0.298	1.660			-0.056	-0.225	1.691			-0.076	0.149	1.682			-0.094	0.321	1.680			-0.226	0.006	1.758			-0.263	-0.246	1.807			-0.302	-0.443	1.748			-0.300	-0.501	1.722			0.025	0.004	1.604			-0.035	0.009	1.373
-0.074	-0.298	1.660			-0.056	-0.225	1.691			-0.075	0.149	1.682			-0.093	0.321	1.680			-0.226	0.005	1.758			-0.263	-0.246	1.807			-0.302	-0.443	1.747			-0.299	-0.500	1.721			0.026	0.004	1.604			-0.035	0.011	1.371
-0.073	-0.298	1.660			-0.055	-0.226	1.690			-0.075	0.149	1.682			-0.093	0.321	1.680			-0.225	0.005	1.757			-0.262	-0.245	1.806			-0.301	-0.442	1.746			-0.299	-0.500	1.720			0.026	0.004	1.604			-0.035	0.012	1.370
-0.073	-0.298	1.660			-0.055	-0.226	1.690			-0.075	0.149	1.682			-0.093	0.321	1.680			-0.225	0.005	1.757			-0.262	-0.245	1.805			-0.301	-0.442	1.746			-0.299	-0.499	1.720			0.026	0.005	1.604			-0.034	0.014	1.369
-0.073	-0.298	1.659			-0.055	-0.226	1.690			-0.074	0.149	1.682			-0.092	0.321	1.680			-0.225	0.005	1.757			-0.262	-0.245	1.805			-0.301	-0.442	1.745			-0.298	-0.499	1.719			0.026	0.005	1.604			-0.034	0.015	1.368
-0.072	-0.298	1.659			-0.054	-0.226	1.690			-0.074	0.149	1.681			-0.092	0.321	1.680			-0.225	0.004	1.757			-0.262	-0.245	1.804			-0.300	-0.442	1.744			-0.298	-0.498	1.719			0.026	0.005	1.604			-0.034	0.016	1.367
-0.072	-0.298	1.659			-0.054	-0.226	1.690			-0.074	0.148	1.681			-0.092	0.321	1.680			-0.224	0.004	1.757			-0.261	-0.245	1.803			-0.300	-0.442	1.744			-0.297	-0.498	1.718			0.026	0.005	1.604			-0.034	0.017	1.366
-0.071	-0.299	1.659			-0.054	-0.226	1.690			-0.073	0.148	1.681			-0.092	0.321	1.680			-0.224	0.004	1.756			-0.261	-0.244	1.803			-0.300	-0.442	1.743			-0.297	-0.498	1.718			0.027	0.005	1.604			-0.034	0.017	1.366
-0.071	-0.299	1.659			-0.054	-0.226	1.690			-0.073	0.148	1.681			-0.091	0.321	1.679			-0.224	0.003	1.756			-0.261	-0.244	1.802			-0.300	-0.442	1.743			-0.297	-0.497	1.717			0.027	0.005	1.604			-0.034	0.018	1.365
-0.071	-0.299	1.659			-0.053	-0.226	1.690			-0.073	0.147	1.681			-0.091	0.321	1.679			-0.224	0.003	1.756			-0.261	-0.244	1.802			-0.300	-0.441	1.742			-0.297	-0.497	1.717			0.027	0.005	1.604			-0.034	0.019	1.365
-0.071	-0.299	1.659			-0.053	-0.226	1.690			-0.073	0.147	1.681			-0.091	0.321	1.679			-0.224	0.003	1.756			-0.261	-0.244	1.801			-0.299	-0.441	1.742			-0.296	-0.497	1.717			0.027	0.005	1.604			-0.033	0.019	1.364
-0.070	-0.299	1.659			-0.053	-0.226	1.690			-0.072	0.147	1.681			-0.091	0.321	1.679			-0.224	0.003	1.755			-0.261	-0.244	1.801			-0.299	-0.441	1.741			-0.296	-0.497	1.716			0.027	0.006	1.604			-0.033	0.020	1.364
-0.070	-0.299	1.659			-0.053	-0.226	1.690			-0.072	0.146	1.681			-0.091	0.321	1.679			-0.223	0.002	1.755			-0.261	-0.244	1.800			-0.299	-0.441	1.741			-0.296	-0.497	1.716			0.027	0.006	1.604			-0.033	0.020	1.363
-0.070	-0.299	1.659			-0.053	-0.226	1.690			-0.072	0.146	1.681			-0.090	0.321	1.679			-0.223	0.002	1.755			-0.261	-0.243	1.800			-0.299	-0.441	1.741			-0.296	-0.497	1.716			0.027	0.006	1.604			-0.033	0.020	1.363
-0.070	-0.299	1.659			-0.053	-0.227	1.690			-0.072	0.145	1.680			-0.090	0.321	1.679			-0.223	0.002	1.755			-0.261	-0.243	1.799			-0.299	-0.441	1.740			-0.296	-0.496	1.715			0.027	0.006	1.604			-0.033	0.021	1.363
-0.070	-0.299	1.659			-0.053	-0.227	1.689			-0.072	0.145	1.680			-0.090	0.320	1.679			-0.223	0.002	1.755			-0.261	-0.243	1.799			-0.299	-0.441	1.740			-0.297	-0.498	1.714			0.027	0.006	1.604			-0.033	0.021	1.362
-0.070	-0.299	1.659			-0.053	-0.227	1.689			-0.072	0.144	1.680			-0.090	0.320	1.678			-0.223	0.002	1.755			-0.261	-0.243	1.799			-0.299	-0.441	1.740			-0.297	-0.499	1.714			0.027	0.006	1.604			-0.033	0.021	1.362
-0.070	-0.299	1.659			-0.053	-0.227	1.689			-0.072	0.144	1.680			-0.090	0.320	1.678			-0.224	0.002	1.755			-0.261	-0.243	1.798			-0.300	-0.440	1.739			-0.298	-0.500	1.713			0.027	0.006	1.605			-0.033	0.022	1.362
-0.070	-0.298	1.660			-0.053	-0.226	1.689			-0.072	0.143	1.680			-0.091	0.320	1.678			-0.224	0.002	1.755			-0.261	-0.242	1.798			-0.300	-0.440	1.739			-0.298	-0.501	1.713			0.027	0.006	1.605			-0.032	0.022	1.361
-0.071	-0.298	1.660			-0.054	-0.226	1.690			-0.072	0.143	1.680			-0.091	0.320	1.677			-0.225	0.002	1.754			-0.262	-0.242	1.797			-0.300	-0.440	1.739			-0.299	-0.503	1.712			0.027	0.006	1.605			-0.032	0.021	1.361
-0.072	-0.298	1.661			-0.055	-0.226	1.690			-0.072	0.142	1.680			-0.091	0.320	1.677			-0.225	0.003	1.755			-0.264	-0.242	1.796			-0.301	-0.440	1.738			-0.301	-0.505	1.711			0.026	0.006	1.605			-0.027	0.017	1.358
-0.074	-0.297	1.662			-0.057	-0.225	1.690			-0.072	0.142	1.679			-0.091	0.320	1.677			-0.226	0.004	1.755			-0.266	-0.243	1.795			-0.303	-0.441	1.737			-0.303	-0.508	1.710			0.025	0.005	1.606			-0.022	0.013	1.356
-0.075	-0.296	1.663			-0.058	-0.225	1.690			-0.073	0.141	1.679			-0.091	0.319	1.676			-0.226	0.004	1.755			-0.268	-0.244	1.794			-0.305	-0.442	1.736			-0.305	-0.511	1.708			0.024	0.004	1.607			-0.018	0.009	1.353
-0.077	-0.295	1.664			-0.060	-0.224	1.690			-0.073	0.140	1.679			-0.091	0.319	1.676			-0.226	0.005	1.755			-0.270	-0.245	1.793			-0.306	-0.443	1.735			-0.308	-0.514	1.707			0.023	0.003	1.608			-0.017	0.010	1.345
-0.078	-0.294	1.664			-0.061	-0.224	1.690			-0.073	0.140	1.679			-0.091	0.319	1.676			-0.227	0.006	1.755			-0.272	-0.246	1.792			-0.308	-0.444	1.734			-0.309	-0.513	1.707			0.021	0.001	1.609			-0.005	0.001	1.345
-0.079	-0.294	1.665			-0.063	-0.224	1.690			-0.073	0.139	1.679			-0.091	0.319	1.675			-0.233	0.001	1.759			-0.274	-0.247	1.791			-0.311	-0.445	1.733			-0.311	-0.512	1.707			0.020	-0.000	1.610			0.003	-0.004	1.346
-0.080	-0.293	1.666			-0.064	-0.223	1.690			-0.073	0.139	1.679			-0.091	0.319	1.675			-0.238	-0.002	1.762			-0.276	-0.248	1.791			-0.313	-0.446	1.732			-0.313	-0.511	1.706			0.019	-0.001	1.611			0.012	-0.010	1.347
-0.081	-0.293	1.666			-0.065	-0.223	1.690			-0.073	0.138	1.679			-0.092	0.319	1.675			-0.241	-0.004	1.763			-0.278	-0.248	1.790			-0.315	-0.446	1.731			-0.315	-0.510	1.706			0.018	-0.002	1.612			0.020	-0.015	1.349
-0.082	-0.293	1.666			-0.065	-0.223	1.690			-0.073	0.137	1.679			-0.092	0.319	1.675			-0.243	-0.006	1.764			-0.279	-0.248	1.789			-0.317	-0.446	1.730			-0.316	-0.510	1.705			0.017	-0.003	1.613			0.029	-0.021	1.352
-0.082	-0.292	1.666			-0.066	-0.223	1.690			-0.073	0.136	1.680			-0.092	0.318	1.675			-0.245	-0.007	1.765			-0.281	-0.248	1.788			-0.319	-0.446	1.728			-0.318	-0.509	1.704			0.016	-0.004	1.614			0.038	-0.027	1.357
-0.082	-0.292	1.666			-0.066	-0.223	1.690			-0.073	0.135	1.680			-0.092	0.318	1.674			-0.246	-0.008	1.765			-0.282	-0.248	1.788			-0.321	-0.446	1.727			-0.320	-0.508	1.703			0.016	-0.004	1.615			0.046	-0.033	1.361
-0.082	-0.292	1.666			-0.066	-0.223	1.690			-0.072	0.133	1.681			-0.092	0.318	1.674			-0.247	-0.009	1.765			-0.283	-0.248	1.787			-0.323	-0.445	1.725			-0.322	-0.508	1.701			0.015	-0.005	1.616			0.055	-0.038	1.366
-0.083	-0.293	1.666			-0.067	-0.224	1.690			-0.071	0.131	1.681			-0.092	0.318	1.674			-0.248	-0.010	1.764			-0.284	-0.248	1.786			-0.324	-0.445	1.723			-0.323	-0.507	1.700			0.015	-0.005	1.616			0.062	-0.043	1.371
-0.083	-0.293	1.666			-0.067	-0.225	1.689			-0.081	0.082	1.678			-0.093	0.308	1.675			-0.249	-0.010	1.764			-0.285	-0.248	1.785			-0.326	-0.445	1.721			-0.324	-0.507	1.698			0.015	-0.006	1.617			0.058	-0.036	1.356
-0.083	-0.293	1.666			-0.068	-0.227	1.689			-0.087	0.060	1.674			-0.095	0.296	1.676			-0.249	-0.011	1.763			-0.286	-0.248	1.785			-0.327	-0.444	1.719			-0.325	-0.507	1.696			0.015	-0.006	1.618			0.062	-0.036	1.355
-0.083	-0.293	1.665			-0.068	-0.228	1.688			-0.091	0.048	1.673			-0.096	0.289	1.677			-0.249	-0.011	1.762			-0.287	-0.248	1.784			-0.327	-0.444	1.717			-0.326	-0.506	1.694			0.016	-0.007	1.619			0.065	-0.037	1.353
-0.083	-0.294	1.665			-0.069	-0.230	1.687			-0.093	0.041	1.672			-0.097	0.284	1.677			-0.250	-0.011	1.761			-0.288	-0.248	1.783			-0.328	-0.443	1.715			-0.327	-0.506	1.692			0.016	-0.007	1.620			0.067	-0.037	1.352
-0.083	-0.294	1.665			-0.070	-0.232	1.687			-0.095	0.037	1.671			-0.098	0.282	1.678			-0.249	-0.012	1.760			-0.288	-0.248	1.781			-0.328	-0.443	1.713			-0.327	-0.506	1.690			0.017	-0.007	1.621			0.069	-0.038	1.351
-0.083	-0.295	1.664			-0.070	-0.233	1.686			-0.098	0.034	1.671			-0.099	0.281	1.678			-0.249	-0.012	1.759			-0.289	-0.248	1.780			-0.328	-0.443	1.711			-0.327	-0.506	1.688			0.019	-0.008	1.622			0.072	-0.038	1.349
-0.083	-0.295	1.664			-0.071	-0.235	1.686			-0.100	0.032	1.671			-0.099	0.280	1.678			-0.249	-0.012	1.757			-0.289	-0.248	1.779			-0.328	-0.443	1.708			-0.328	-0.506	1.686			0.021	-0.008	1.624			0.074	-0.038	1.348
-0.083	-0.295	1.664			-0.071	-0.236	1.685			-0.103	0.031	1.672			-0.100	0.279	1.678			-0.248	-0.012	1.756			-0.289	-0.248	1.778			-0.328	-0.443	1.706			-0.327	-0.506	1.684			0.022	-0.009	1.625			0.076	-0.037	1.347
-0.083	-0.296	1.663			-0.072	-0.237	1.685			-0.105	0.031	1.672			-0.100	0.279	1.678			-0.248	-0.013	1.754			-0.289	-0.248	1.777			-0.328	-0.443	1.705			-0.327	-0.506	1.682			0.024	-0.010	1.626			0.078	-0.037	1.345
-0.083	-0.296	1.663			-0.072	-0.238	1.685			-0.107	0.032	1.672			-0.101	0.279	1.678			-0.247	-0.013	1.753			-0.289	-0.248	1.775			-0.328	-0.443	1.703			-0.327	-0.506	1.681			0.026	-0.011	1.628			0.079	-0.036	1.344
-0.083	-0.297	1.663			-0.073	-0.239	1.685			-0.109	0.033	1.672			-0.102	0.280	1.678			-0.247	-0.013	1.752			-0.289	-0.249	1.774			-0.327	-0.443	1.702			-0.327	-0.506	1.679			0.028	-0.012	1.629			0.081	-0.036	1.343
-0.083	-0.297	1.662			-0.073	-0.239	1.685			-0.111	0.035	1.673			-0.102	0.280	1.678			-0.247	-0.013	1.750			-0.289	-0.249	1.773			-0.327	-0.443	1.700			-0.327	-0.506	1.678			0.029	-0.013	1.630			0.082	-0.035	1.342
-0.083	-0.298	1.662			-0.073	-0.240	1.684			-0.113	0.037	1.673			-0.103	0.282	1.677			-0.246	-0.014	1.749			-0.289	-0.249	1.772			-0.327	-0.443	1.699			-0.326	-0.506	1.677			0.031	-0.014	1.631			0.084	-0.034	1.341
-0.083	-0.298	1.662			-0.074	-0.241	1.684			-0.114	0.039	1.674			-0.103	0.283	1.677			-0.246	-0.014	1.748			-0.289	-0.249	1.771			-0.326	-0.444	1.698			-0.326	-0.506	1.676			0.032	-0.015	1.631			0.085	-0.034	1.340
-0.083	-0.299	1.662			-0.074	-0.241	1.684			-0.115	0.041	1.674			-0.104	0.283	1.677			-0.245	-0.014	1.747			-0.289	-0.249	1.770			-0.326	-0.444	1.697			-0.325	-0.506	1.675			0.033	-0.015	1.632			0.085	-0.033	1.339
-0.083	-0.299	1.662			-0.074	-0.242	1.684			-0.115	0.042	1.674			-0.104	0.284	1.676			-0.245	-0.014	1.746			-0.288	-0.249	1.769			-0.326	-0.444	1.696			-0.325	-0.506	1.675			0.034	-0.016	1.633			0.086	-0.032	1.338
-0.083	-0.299	1.661			-0.074	-0.242	1.684			-0.116	0.043	1.674			-0.104	0.285	1.676			-0.244	-0.014	1.745			-0.288	-0.249	1.768			-0.325	-0.444	1.695			-0.325	-0.506	1.674			0.035	-0.016	1.633			0.084	-0.029	1.337
-0.083	-0.300	1.661			-0.075	-0.242	1.684			-0.117	0.043	1.675			-0.104	0.285	1.676			-0.244	-0.014	1.744			-0.288	-0.249	1.768			-0.325	-0.444	1.695			-0.324	-0.506	1.673			0.035	-0.016	1.633			0.081	-0.026	1.335
-0.083	-0.300	1.661			-0.075	-0.243	1.684			-0.117	0.042	1.675			-0.105	0.285	1.675			-0.243	-0.014	1.743			-0.288	-0.250	1.767			-0.324	-0.444	1.694			-0.324	-0.506	1.673			0.036	-0.016	1.634			0.077	-0.023	1.333
-0.083	-0.300	1.661			-0.075	-0.243	1.684			-0.117	0.042	1.675			-0.105	0.284	1.675			-0.243	-0.014	1.742			-0.287	-0.249	1.766			-0.324	-0.444	1.694			-0.323	-0.506	1.673			0.037	-0.016	1.634			0.073	-0.020	1.331
-0.082	-0.301	1.661			-0.075	-0.244	1.684			-0.112	0.048	1.675			-0.104	0.287	1.674			-0.242	-0.014	1.742			-0.287	-0.249	1.766			-0.323	-0.444	1.693			-0.323	-0.506	1.672			0.037	-0.016	1.634			0.069	-0.018	1.330
-0.082	-0.301	1.661			-0.075	-0.244	1.684			-0.106	0.055	1.676			-0.103	0.292	1.671			-0.241	-0.013	1.741			-0.287	-0.249	1.765			-0.323	-0.444	1.693			-0.322	-0.506	1.672			0.038	-0.016	1.634			0.063	-0.015	1.328
-0.082	-0.301	1.661			-0.075	-0.244	1.684			-0.100	0.065	1.677			-0.102	0.296	1.669			-0.241	-0.013	1.740			-0.286	-0.249	1.765			-0.322	-0.444	1.693			-0.322	-0.506	1.672			0.038	-0.016	1.634			0.058	-0.013	1.328
-0.082	-0.301	1.661			-0.075	-0.245	1.684			-0.095	0.072	1.678			-0.102	0.299	1.667			-0.240	-0.013	1.739			-0.286	-0.249	1.764			-0.322	-0.444	1.693			-0.321	-0.506	1.672			0.038	-0.015	1.633			0.053	-0.011	1.328
-0.082	-0.302	1.661			-0.075	-0.245	1.684			-0.091	0.078	1.678			-0.101	0.302	1.665			-0.240	-0.013	1.739			-0.286	-0.249	1.764			-0.321	-0.444	1.693			-0.321	-0.506	1.672			0.038	-0.015	1.632			0.048	-0.009	1.329
-0.082	-0.302	1.660			-0.074	-0.245	1.685			-0.089	0.082	1.678			-0.101	0.304	1.663			-0.240	-0.013	1.739			-0.286	-0.249	1.764			-0.321	-0.444	1.693			-0.321	-0.506	1.672			0.038	-0.014	1.631			0.042	-0.008	1.330
-0.082	-0.302	1.660			-0.074	-0.245	1.685			-0.087	0.086	1.679			-0.100	0.306	1.662			-0.240	-0.013	1.738			-0.286	-0.249	1.763			-0.321	-0.444	1.693			-0.320	-0.506	1.672			0.037	-0.012	1.630			0.037	-0.007	1.332
-0.082	-0.302	1.660			-0.074	-0.245	1.685			-0.085	0.090	1.679			-0.100	0.308	1.661			-0.240	-0.012	1.738			-0.286	-0.249	1.763			-0.321	-0.444	1.693			-0.320	-0.506	1.672			0.036	-0.010	1.628			0.033	-0.006	1.334
-0.082	-0.302	1.660			-0.074	-0.244	1.685			-0.085	0.092	1.680			-0.100	0.310	1.660			-0.240	-0.012	1.737			-0.286	-0.249	1.763			-0.321	-0.444	1.693			-0.320	-0.506	1.672			0.035	-0.007	1.627			0.029	-0.006	1.336
-0.082	-0.302	1.660			-0.074	-0.244	1.686			-0.093	0.090	1.681			-0.100	0.310	1.659			-0.240	-0.012	1.737			-0.287	-0.249	1.763			-0.322	-0.444	1.693			-0.320	-0.506	1.672			0.034	-0.005	1.625			0.026	-0.006	1.338
-0.082	-0.302	1.660			-0.075	-0.244	1.686			-0.098	0.089	1.681			-0.101	0.311	1.659			-0.241	-0.011	1.737			-0.288	-0.249	1.762			-0.322	-0.444	1.693			-0.321	-0.506	1.673			0.032	-0.003	1.624			0.024	-0.006	1.339
-0.082	-0.302	1.660			-0.075	-0.243	1.686			-0.102	0.088	1.681			-0.102	0.312	1.658			-0.241	-0.011	1.736			-0.289	-0.248	1.762			-0.324	-0.444	1.694			-0.322	-0.506	1.673			0.031	-0.001	1.623			0.022	-0.007	1.341
-0.082	-0.302	1.660			-0.075	-0.243	1.687			-0.104	0.088	1.681			-0.106	0.312	1.657			-0.242	-0.010	1.736			-0.290	-0.248	1.762			-0.328	-0.444	1.694			-0.325	-0.505	1.674			0.030	0.000	1.622			0.021	-0.007	1.342
-0.083	-0.302	1.660			-0.076	-0.243	1.687			-0.107	0.088	1.681			-0.109	0.313	1.655			-0.243	-0.010	1.735			-0.292	-0.248	1.762			-0.331	-0.443	1.695			-0.328	-0.504	1.674			0.030	0.001	1.621			0.020	-0.007	1.343
-0.083	-0.302	1.660			-0.076	-0.242	1.687			-0.108	0.088	1.681			-0.112	0.314	1.654			-0.244	-0.009	1.735			-0.294	-0.247	1.762			-0.335	-0.442	1.695			-0.331	-0.504	1.674			0.029	0.002	1.621			0.019	-0.008	1.344
-0.084	-0.302	1.660			-0.077	-0.242	1.687			-0.110	0.089	1.680			-0.115	0.314	1.653			-0.244	-0.009	1.735			-0.296	-0.247	1.762			-0.339	-0.441	1.695			-0.335	-0.503	1.675			0.028	0.003	1.620			0.019	-0.008	1.345
-0.084	-0.302	1.660			-0.077	-0.242	1.687			-0.111	0.089	1.680			-0.116	0.315	1.652			-0.245	-0.009	1.734			-0.298	-0.246	1.761			-0.343	-0.440	1.695			-0.338	-0.503	1.675			0.028	0.004	1.620			0.019	-0.009	1.345
-0.085	-0.302	1.660			-0.078	-0.242	1.687			-0.112	0.089	1.680			-0.117	0.315	1.652			-0.246	-0.008	1.734			-0.300	-0.246	1.761			-0.347	-0.439	1.695			-0.341	-0.502	1.675			0.027	0.004	1.619			0.020	-0.009	1.346
-0.085	-0.302	1.659			-0.078	-0.241	1.687			-0.113	0.089	1.680			-0.117	0.316	1.652			-0.246	-0.008	1.734			-0.301	-0.245	1.761			-0.349	-0.438	1.695			-0.344	-0.502	1.675			0.027	0.005	1.619			0.020	-0.010	1.346
-0.085	-0.302	1.659			-0.078	-0.241	1.687			-0.114	0.088	1.679			-0.117	0.315	1.652			-0.246	-0.008	1.733			-0.302	-0.244	1.761			-0.351	-0.437	1.695			-0.346	-0.502	1.674			0.027	0.005	1.619			0.021	-0.010	1.346
-0.085	-0.302	1.658			-0.078	-0.241	1.687			-0.114	0.087	1.679			-0.115	0.315	1.653			-0.246	-0.007	1.733			-0.303	-0.244	1.760			-0.353	-0.437	1.694			-0.347	-0.501	1.673			0.027	0.005	1.618			0.021	-0.010	1.346
-0.086	-0.302	1.657			-0.079	-0.241	1.686			-0.114	0.087	1.679			-0.114	0.315	1.654			-0.246	-0.007	1.732			-0.304	-0.243	1.760			-0.354	-0.436	1.693			-0.348	-0.501	1.672			0.027	0.006	1.618			0.022	-0.010	1.345
-0.085	-0.302	1.656			-0.078	-0.241	1.686			-0.112	0.088	1.678			-0.112	0.317	1.654			-0.246	-0.006	1.731			-0.304	-0.243	1.759			-0.354	-0.435	1.692			-0.348	-0.502	1.670			0.027	0.006	1.617			0.022	-0.010	1.345
-0.085	-0.302	1.655			-0.078	-0.241	1.686			-0.110	0.089	1.678			-0.110	0.318	1.654			-0.245	-0.006	1.729			-0.304	-0.242	1.758			-0.353	-0.435	1.690			-0.347	-0.502	1.667			0.027	0.006	1.617			0.023	-0.010	1.345
-0.084	-0.302	1.654			-0.077	-0.241	1.685			-0.108	0.089	1.677			-0.108	0.319	1.654			-0.244	-0.006	1.728			-0.303	-0.242	1.756			-0.350	-0.434	1.686			-0.345	-0.502	1.664			0.028	0.007	1.616			0.024	-0.010	1.345
-0.083	-0.301	1.653			-0.075	-0.240	1.684			-0.104	0.090	1.676			-0.106	0.320	1.655			-0.242	-0.005	1.726			-0.301	-0.241	1.754			-0.346	-0.434	1.682			-0.341	-0.503	1.660			0.029	0.007	1.614			0.024	-0.010	1.344
-0.082	-0.301	1.651			-0.074	-0.240	1.683			-0.101	0.091	1.676			-0.104	0.321	1.655			-0.241	-0.005	1.725			-0.298	-0.241	1.752			-0.341	-0.434	1.678			-0.337	-0.503	1.655			0.030	0.008	1.613			0.025	-0.011	1.343
-0.081	-0.301	1.650			-0.072	-0.240	1.683			-0.099	0.092	1.675			-0.103	0.321	1.655			-0.240	-0.005	1.723			-0.295	-0.241	1.749			-0.336	-0.434	1.675			-0.332	-0.503	1.652			0.032	0.008	1.612			0.027	-0.011	1.343
-0.080	-0.301	1.649			-0.071	-0.240	1.682			-0.098	0.091	1.674			-0.101	0.321	1.655			-0.238	-0.005	1.722			-0.292	-0.242	1.747			-0.331	-0.435	1.671			-0.327	-0.503	1.648			0.033	0.009	1.610			0.028	-0.011	1.342
-0.079	-0.301	1.648			-0.070	-0.239	1.682			-0.098	0.090	1.673			-0.100	0.320	1.655			-0.237	-0.005	1.720			-0.289	-0.243	1.745			-0.326	-0.436	1.669			-0.323	-0.504	1.645			0.035	0.009	1.609			0.031	-0.011	1.340
-0.078	-0.301	1.647			-0.069	-0.239	1.681			-0.097	0.089	1.673			-0.098	0.320	1.655			-0.235	-0.005	1.719			-0.286	-0.244	1.743			-0.321	-0.437	1.666			-0.319	-0.504	1.642			0.037	0.009	1.608			0.033	-0.011	1.339
-0.077	-0.301	1.646			-0.067	-0.239	1.681			-0.096	0.088	1.672			-0.097	0.320	1.655			-0.234	-0.005	1.718			-0.283	-0.244	1.741			-0.317	-0.438	1.664			-0.315	-0.504	1.640			0.038	0.010	1.607			0.038	-0.012	1.337
-0.076	-0.301	1.645			-0.066	-0.239	1.680			-0.095	0.088	1.671			-0.096	0.320	1.655			-0.232	-0.005	1.717			-0.280	-0.245	1.740			-0.314	-0.439	1.662			-0.312	-0.504	1.639			0.040	0.010	1.606			0.043	-0.013	1.335
-0.075	-0.301	1.644			-0.065	-0.239	1.680			-0.093	0.088	1.670			-0.096	0.320	1.655			-0.230	-0.005	1.716			-0.278	-0.246	1.738			-0.310	-0.440	1.661			-0.310	-0.504	1.637			0.041	0.010	1.605			0.048	-0.014	1.334
-0.074	-0.301	1.644			-0.063	-0.239	1.679			-0.091	0.089	1.669			-0.095	0.320	1.654			-0.228	-0.005	1.715			-0.275	-0.247	1.738			-0.308	-0.441	1.660			-0.307	-0.504	1.636			0.042	0.010	1.605			0.061	-0.020	1.335
-0.072	-0.301	1.643			-0.061	-0.238	1.679			-0.085	0.091	1.668			-0.095	0.320	1.654			-0.226	-0.004	1.714			-0.273	-0.247	1.737			-0.305	-0.442	1.660			-0.305	-0.504	1.636			0.043	0.010	1.604			0.069	-0.024	1.336
-0.070	-0.299	1.641			-0.058	-0.237	1.678			-0.078	0.094	1.667			-0.094	0.319	1.653			-0.224	-0.004	1.713			-0.271	-0.248	1.736			-0.303	-0.442	1.660			-0.302	-0.505	1.636			0.047	0.010	1.604			0.076	-0.027	1.337
-0.066	-0.295	1.640			-0.054	-0.233	1.677			-0.071	0.097	1.666			-0.093	0.319	1.653			-0.222	-0.004	1.712			-0.269	-0.248	1.736			-0.301	-0.443	1.660			-0.300	-0.505	1.636			0.051	0.011	1.603			0.083	-0.031	1.338
-0.063	-0.289	1.639			-0.050	-0.228	1.676			-0.065	0.100	1.665			-0.091	0.318	1.652			-0.220	-0.004	1.711			-0.268	-0.248	1.736			-0.299	-0.443	1.661			-0.298	-0.506	1.637			0.054	0.012	1.603			0.091	-0.034	1.340
-0.060	-0.284	1.637			-0.047	-0.224	1.676			-0.061	0.102	1.665			-0.090	0.318	1.651			-0.217	-0.004	1.710			-0.266	-0.249	1.736			-0.296	-0.444	1.662			-0.296	-0.506	1.639			0.058	0.012	1.603			0.099	-0.037	1.342
-0.057	-0.279	1.636			-0.044	-0.220	1.675			-0.057	0.104	1.665			-0.089	0.317	1.651			-0.215	-0.004	1.710			-0.264	-0.249	1.736			-0.295	-0.445	1.664			-0.294	-0.506	1.641			0.061	0.013	1.603			0.108	-0.039	1.345
-0.055	-0.276	1.636			-0.042	-0.217	1.675			-0.054	0.105	1.665			-0.088	0.317	1.650			-0.212	-0.004	1.709			-0.263	-0.250	1.736			-0.294	-0.446	1.667			-0.293	-0.509	1.643			0.063	0.014	1.603			0.116	-0.042	1.348
-0.053	-0.273	1.635			-0.040	-0.215	1.674			-0.052	0.107	1.664			-0.087	0.316	1.650			-0.210	-0.004	1.708			-0.262	-0.250	1.736			-0.292	-0.447	1.669			-0.293	-0.511	1.645			0.065	0.014	1.603			0.125	-0.044	1.352
-0.052	-0.271	1.634			-0.038	-0.213	1.674			-0.050	0.108	1.664			-0.085	0.315	1.650			-0.208	-0.004	1.707			-0.261	-0.250	1.736			-0.292	-0.447	1.671			-0.292	-0.513	1.647			0.067	0.015	1.603			0.133	-0.045	1.355
-0.050	-0.270	1.634			-0.037	-0.212	1.674			-0.048	0.108	1.664			-0.084	0.315	1.649			-0.207	-0.004	1.707			-0.260	-0.250	1.736			-0.291	-0.447	1.673			-0.291	-0.514	1.648			0.069	0.015	1.603			0.140	-0.046	1.358
-0.049	-0.269	1.633			-0.036	-0.211	1.674			-0.047	0.109	1.664			-0.082	0.314	1.649			-0.205	-0.004	1.706			-0.259	-0.250	1.737			-0.290	-0.447	1.674			-0.291	-0.515	1.649			0.071	0.016	1.603			0.147	-0.047	1.361
-0.048	-0.268	1.633			-0.034	-0.210	1.674			-0.046	0.110	1.664			-0.081	0.314	1.648			-0.204	-0.003	1.706			-0.258	-0.250	1.737			-0.290	-0.447	1.676			-0.291	-0.515	1.650			0.072	0.016	1.603			0.159	-0.049	1.367
-0.047	-0.268	1.633			-0.033	-0.210	1.674			-0.044	0.111	1.664			-0.079	0.313	1.648			-0.203	-0.003	1.706			-0.257	-0.249	1.737			-0.290	-0.446	1.677			-0.290	-0.516	1.651			0.074	0.016	1.603			0.168	-0.050	1.372
-0.046	-0.268	1.633			-0.032	-0.209	1.674			-0.043	0.111	1.664			-0.078	0.313	1.648			-0.202	-0.003	1.705			-0.256	-0.249	1.737			-0.290	-0.446	1.677			-0.290	-0.516	1.652			0.075	0.016	1.603			0.177	-0.052	1.377
-0.045	-0.267	1.632			-0.031	-0.209	1.674			-0.042	0.112	1.664			-0.076	0.312	1.647			-0.201	-0.003	1.705			-0.256	-0.249	1.737			-0.290	-0.445	1.678			-0.290	-0.516	1.652			0.076	0.015	1.603			0.183	-0.052	1.380
-0.044	-0.268	1.632			-0.030	-0.209	1.674			-0.041	0.112	1.664			-0.075	0.312	1.647			-0.200	-0.002	1.705			-0.255	-0.249	1.737			-0.290	-0.445	1.677			-0.290	-0.516	1.652			0.078	0.015	1.603			0.190	-0.052	1.383
-0.044	-0.268	1.632			-0.029	-0.209	1.674			-0.040	0.113	1.664			-0.073	0.311	1.647			-0.199	-0.002	1.704			-0.255	-0.248	1.737			-0.290	-0.444	1.677			-0.290	-0.515	1.652			0.079	0.015	1.604			0.197	-0.053	1.386
-0.043	-0.268	1.632			-0.028	-0.209	1.675			-0.039	0.113	1.664			-0.072	0.311	1.647			-0.199	-0.002	1.704			-0.254	-0.248	1.737			-0.291	-0.443	1.676			-0.290	-0.514	1.651			0.080	0.015	1.604			0.203	-0.053	1.389
-0.042	-0.269	1.632			-0.028	-0.209	1.675			-0.038	0.114	1.664			-0.071	0.310	1.646			-0.198	-0.002	1.704			-0.254	-0.248	1.737			-0.291	-0.443	1.674			-0.290	-0.513	1.650			0.082	0.014	1.605			0.208	-0.053	1.391
-0.041	-0.269	1.632			-0.027	-0.210	1.675			-0.037	0.114	1.664			-0.069	0.310	1.646			-0.197	-0.002	1.704			-0.253	-0.248	1.737			-0.292	-0.442	1.672			-0.291	-0.512	1.648			0.083	0.014	1.605			0.213	-0.051	1.392
-0.040	-0.270	1.632			-0.026	-0.210	1.675			-0.036	0.115	1.664			-0.068	0.310	1.646			-0.197	-0.001	1.704			-0.253	-0.248	1.736			-0.292	-0.441	1.670			-0.291	-0.511	1.646			0.084	0.014	1.606			0.217	-0.050	1.394
-0.040	-0.270	1.632			-0.025	-0.210	1.675			-0.035	0.115	1.664			-0.067	0.310	1.645			-0.196	-0.001	1.704			-0.253	-0.248	1.736			-0.292	-0.441	1.668			-0.291	-0.510	1.644			0.086	0.014	1.607			0.220	-0.048	1.395
-0.039	-0.271	1.632			-0.025	-0.211	1.676			-0.035	0.115	1.664			-0.066	0.309	1.645			-0.196	-0.001	1.704			-0.253	-0.248	1.735			-0.292	-0.440	1.665			-0.291	-0.509	1.642			0.087	0.014	1.607			0.223	-0.047	1.396
-0.039	-0.271	1.632			-0.024	-0.211	1.676			-0.034	0.116	1.664			-0.065	0.309	1.645			-0.195	-0.001	1.703			-0.252	-0.248	1.735			-0.292	-0.440	1.663			-0.290	-0.508	1.640			0.088	0.013	1.608			0.226	-0.045	1.398
-0.038	-0.272	1.632			-0.024	-0.211	1.676			-0.033	0.116	1.664			-0.064	0.309	1.645			-0.195	-0.001	1.703			-0.252	-0.247	1.734			-0.292	-0.440	1.661			-0.290	-0.507	1.638			0.090	0.013	1.609			0.229	-0.044	1.400
-0.038	-0.272	1.632			-0.023	-0.212	1.677			-0.033	0.116	1.664			-0.063	0.309	1.645			-0.194	-0.001	1.703			-0.252	-0.248	1.733			-0.292	-0.440	1.658			-0.289	-0.506	1.636			0.091	0.013	1.610			0.231	-0.042	1.402
-0.037	-0.273	1.632			-0.023	-0.212	1.677			-0.032	0.116	1.664			-0.062	0.309	1.645			-0.194	-0.000	1.703			-0.252	-0.248	1.732			-0.292	-0.440	1.656			-0.289	-0.505	1.634			0.092	0.013	1.610			0.233	-0.041	1.403
-0.037	-0.274	1.632			-0.023	-0.213	1.677			-0.032	0.116	1.665			-0.060	0.308	1.644			-0.194	-0.000	1.703			-0.252	-0.248	1.731			-0.291	-0.440	1.655			-0.289	-0.505	1.632			0.093	0.013	1.611			0.235	-0.040	1.405
-0.036	-0.274	1.632			-0.022	-0.213	1.677			-0.031	0.117	1.665			-0.059	0.308	1.644			-0.193	-0.000	1.703			-0.252	-0.248	1.730			-0.291	-0.440	1.653			-0.288	-0.504	1.631			0.094	0.012	1.612			0.237	-0.039	1.407
-0.036	-0.275	1.632			-0.022	-0.214	1.677			-0.031	0.117	1.665			-0.058	0.308	1.644			-0.193	-0.000	1.703			-0.251	-0.248	1.729			-0.291	-0.440	1.652			-0.288	-0.504	1.630			0.096	0.012	1.613			0.239	-0.039	1.409
-0.036	-0.275	1.632			-0.022	-0.214	1.678			-0.030	0.117	1.665			-0.057	0.308	1.644			-0.193	0.000	1.703			-0.251	-0.248	1.728			-0.290	-0.440	1.650			-0.288	-0.504	1.629			0.097	0.012	1.614			0.240	-0.038	1.410
-0.035	-0.275	1.632			-0.021	-0.214	1.678			-0.030	0.117	1.665			-0.056	0.308	1.644			-0.192	0.000	1.702			-0.251	-0.248	1.727			-0.290	-0.440	1.649			-0.287	-0.504	1.628			0.098	0.012	1.614			0.241	-0.037	1.412
-0.035	-0.276	1.632			-0.021	-0.215	1.678			-0.030	0.117	1.665			-0.055	0.308	1.644			-0.192	0.000	1.702			-0.251	-0.248	1.727			-0.290	-0.440	1.648			-0.287	-0.503	1.627			0.099	0.012	1.615			0.242	-0.037	1.413
-0.035	-0.276	1.632			-0.021	-0.215	1.678			-0.029	0.117	1.665			-0.055	0.308	1.644			-0.191	0.000	1.702			-0.251	-0.248	1.726			-0.290	-0.440	1.647			-0.287	-0.503	1.626			0.099	0.012	1.616			0.243	-0.036	1.415
-0.034	-0.277	1.632			-0.021	-0.216	1.678			-0.029	0.117	1.666			-0.054	0.308	1.644			-0.191	0.000	1.702			-0.251	-0.248	1.725			-0.289	-0.440	1.646			-0.287	-0.503	1.625			0.100	0.012	1.616			0.244	-0.035	1.416
-0.034	-0.277	1.632			-0.020	-0.216	1.678			-0.029	0.117	1.666			-0.053	0.308	1.643			-0.191	0.000	1.701			-0.251	-0.248	1.725			-0.289	-0.440	1.646			-0.286	-0.503	1.625			0.101	0.011	1.617			0.245	-0.035	1.418
-0.034	-0.278	1.632			-0.020	-0.217	1.678			-0.028	0.118	1.666			-0.052	0.308	1.643			-0.190	0.000	1.701			-0.251	-0.248	1.724			-0.289	-0.440	1.645			-0.286	-0.502	1.624			0.102	0.011	1.617			0.246	-0.034	1.419
-0.033	-0.278	1.632			-0.020	-0.217	1.679			-0.028	0.118	1.666			-0.052	0.308	1.643			-0.190	0.000	1.701			-0.251	-0.248	1.724			-0.289	-0.440	1.644			-0.286	-0.502	1.624			0.102	0.011	1.618			0.247	-0.034	1.420
-0.033	-0.278	1.632			-0.020	-0.217	1.679			-0.028	0.118	1.666			-0.051	0.308	1.643			-0.190	0.000	1.701			-0.251	-0.248	1.723			-0.289	-0.440	1.644			-0.286	-0.502	1.623			0.103	0.011	1.618			0.248	-0.033	1.422
-0.033	-0.279	1.632			-0.019	-0.218	1.679			-0.027	0.118	1.666			-0.051	0.308	1.643			-0.190	0.000	1.701			-0.250	-0.248	1.723			-0.288	-0.440	1.643			-0.286	-0.502	1.623			0.104	0.011	1.619			0.248	-0.033	1.423
-0.032	-0.279	1.632			-0.019	-0.218	1.679			-0.027	0.118	1.666			-0.050	0.308	1.643			-0.189	0.000	1.700			-0.250	-0.249	1.722			-0.288	-0.440	1.643			-0.285	-0.502	1.622			0.104	0.011	1.619			0.249	-0.032	1.424
-0.032	-0.279	1.632			-0.019	-0.218	1.679			-0.027	0.118	1.667			-0.050	0.308	1.643			-0.189	0.000	1.700			-0.250	-0.249	1.722			-0.288	-0.440	1.642			-0.285	-0.502	1.622			0.105	0.011	1.619			0.250	-0.032	1.426
-0.032	-0.280	1.632			-0.019	-0.218	1.679			-0.027	0.118	1.667			-0.049	0.308	1.643			-0.189	0.000	1.700			-0.250	-0.249	1.722			-0.288	-0.441	1.642			-0.285	-0.502	1.622			0.106	0.011	1.620			0.251	-0.031	1.427
-0.032	-0.280	1.632			-0.019	-0.219	1.679			-0.026	0.118	1.667			-0.049	0.308	1.643			-0.188	0.000	1.700			-0.250	-0.249	1.721			-0.287	-0.441	1.642			-0.285	-0.502	1.622			0.106	0.011	1.620			0.252	-0.031	1.429
-0.031	-0.280	1.632			-0.018	-0.219	1.679			-0.026	0.118	1.667			-0.048	0.308	1.643			-0.188	0.000	1.699			-0.250	-0.249	1.721			-0.287	-0.441	1.641			-0.284	-0.502	1.621			0.107	0.011	1.621			0.252	-0.030	1.430
-0.031	-0.280	1.632			-0.018	-0.219	1.679			-0.026	0.118	1.667			-0.048	0.308	1.643			-0.188	0.000	1.699			-0.250	-0.249	1.721			-0.287	-0.441	1.641			-0.284	-0.502	1.621			0.107	0.011	1.621			0.253	-0.030	1.432
-0.031	-0.281	1.632			-0.018	-0.219	1.679			-0.026	0.118	1.667			-0.047	0.308	1.643			-0.187	0.000	1.699			-0.249	-0.249	1.720			-0.286	-0.441	1.641			-0.284	-0.502	1.621			0.108	0.011	1.621			0.254	-0.030	1.433
-0.031	-0.281	1.632			-0.018	-0.220	1.679			-0.026	0.118	1.667			-0.047	0.308	1.643			-0.187	-0.000	1.698			-0.249	-0.249	1.720			-0.286	-0.441	1.641			-0.283	-0.502	1.621			0.109	0.011	1.622			0.255	-0.029	1.434
-0.030	-0.281	1.632			-0.018	-0.220	1.680			-0.025	0.117	1.668			-0.046	0.308	1.643			-0.186	-0.000	1.697			-0.249	-0.249	1.720			-0.285	-0.441	1.640			-0.282	-0.502	1.620			0.110	0.011	1.622			0.257	-0.029	1.438
-0.030	-0.281	1.632			-0.018	-0.220	1.680			-0.025	0.117	1.668			-0.046	0.308	1.643			-0.186	-0.000	1.697			-0.249	-0.249	1.720			-0.285	-0.441	1.640			-0.282	-0.502	1.620			0.110	0.011	1.622			0.257	-0.029	1.438
-0.030	-0.282	1.632			-0.017	-0.220	1.680			-0.025	0.117	1.668			-0.045	0.308	1.643			-0.185	-0.000	1.697			-0.249	-0.249	1.719			-0.285	-0.441	1.640			-0.282	-0.502	1.620			0.111	0.011	1.623			0.258	-0.028	1.439
-0.029	-0.282	1.632			-0.017	-0.220	1.680			-0.025	0.117	1.668			-0.045	0.308	1.643			-0.185	-0.000	1.697			-0.248	-0.249	1.719			-0.285	-0.441	1.640			-0.282	-0.502	1.620			0.111	0.011	1.623			0.259	-0.028	1.441
-0.029	-0.282	1.632			-0.017	-0.220	1.680			-0.024	0.117	1.668			-0.044	0.308	1.643			-0.184	-0.000	1.696			-0.248	-0.248	1.719			-0.284	-0.441	1.640			-0.281	-0.502	1.620			0.112	0.011	1.624			0.261	-0.028	1.443
-0.029	-0.282	1.632			-0.017	-0.221	1.680			-0.024	0.117	1.668			-0.043	0.308	1.643			-0.184	-0.000	1.696			-0.248	-0.248	1.718			-0.284	-0.441	1.640			-0.281	-0.502	1.620			0.113	0.011	1.624			0.262	-0.027	1.445
-0.028	-0.282	1.632			-0.016	-0.221	1.680			-0.024	0.117	1.668			-0.042	0.309	1.643			-0.183	-0.000	1.695			-0.248	-0.248	1.718			-0.284	-0.441	1.639			-0.281	-0.502	1.620			0.114	0.011	1.624			0.264	-0.027	1.447
-0.028	-0.282	1.632			-0.016	-0.221	1.680			-0.024	0.117	1.668			-0.042	0.309	1.643			-0.182	-0.000	1.694			-0.247	-0.248	1.717			-0.284	-0.441	1.639			-0.280	-0.502	1.619			0.115	0.011	1.625			0.266	-0.026	1.449
-0.027	-0.282	1.632			-0.016	-0.221	1.680			-0.024	0.117	1.668			-0.041	0.309	1.643			-0.182	-0.000	1.694			-0.247	-0.248	1.717			-0.283	-0.441	1.639			-0.280	-0.502	1.619			0.116	0.011	1.625			0.268	-0.026	1.450
-0.026	-0.283	1.631			-0.016	-0.221	1.680			-0.023	0.117	1.668			-0.039	0.309	1.642			-0.180	-0.001	1.692			-0.246	-0.248	1.715			-0.282	-0.441	1.638			-0.278	-0.502	1.618			0.117	0.012	1.626			0.270	-0.025	1.452
-0.026	-0.283	1.631			-0.016	-0.221	1.680			-0.023	0.117	1.668			-0.039	0.309	1.642			-0.180	-0.001	1.692			-0.246	-0.248	1.715			-0.282	-0.441	1.638			-0.278	-0.502	1.618			0.117	0.012	1.626			0.270	-0.025	1.452
-0.026	-0.283	1.631			-0.015	-0.221	1.680			-0.023	0.117	1.668			-0.038	0.309	1.642			-0.180	-0.001	1.692			-0.246	-0.248	1.715			-0.281	-0.441	1.637			-0.278	-0.502	1.617			0.118	0.012	1.626			0.271	-0.025	1.453
-0.026	-0.283	1.631			-0.015	-0.221	1.680			-0.022	0.117	1.668			-0.036	0.309	1.643			-0.179	-0.001	1.691			-0.245	-0.248	1.714			-0.280	-0.441	1.636			-0.277	-0.502	1.615			0.119	0.012	1.627			0.271	-0.024	1.454
-0.025	-0.283	1.631			-0.015	-0.222	1.680			-0.022	0.117	1.668			-0.035	0.309	1.643			-0.178	-0.001	1.690			-0.245	-0.247	1.713			-0.280	-0.440	1.635			-0.276	-0.502	1.614			0.120	0.012	1.627			0.270	-0.024	1.453
-0.025	-0.283	1.631			-0.015	-0.222	1.680			-0.022	0.117	1.668			-0.034	0.309	1.643			-0.178	-0.001	1.690			-0.244	-0.247	1.712			-0.279	-0.440	1.634			-0.275	-0.502	1.612			0.120	0.012	1.627			0.269	-0.025	1.451
-0.024	-0.283	1.631			-0.014	-0.222	1.680			-0.021	0.117	1.668			-0.033	0.310	1.643			-0.177	-0.000	1.689			-0.244	-0.247	1.711			-0.278	-0.440	1.633			-0.274	-0.502	1.611			0.121	0.012	1.627			0.266	-0.026	1.447
-0.024	-0.283	1.631			-0.014	-0.222	1.680			-0.021	0.116	1.668			-0.032	0.310	1.643			-0.176	-0.000	1.688			-0.244	-0.246	1.710			-0.277	-0.439	1.631			-0.273	-0.502	1.609			0.121	0.012	1.628			0.256	-0.028	1.435
-0.023	-0.283	1.631			-0.014	-0.222	1.680			-0.021	0.116	1.668			-0.031	0.310	1.643			-0.172	0.000	1.686			-0.243	-0.245	1.709			-0.277	-0.438	1.631			-0.272	-0.502	1.608			0.121	0.012	1.628			0.244	-0.029	1.424
-0.023	-0.283	1.631			-0.013	-0.222	1.679			-0.020	0.116	1.668			-0.031	0.310	1.643			-0.168	0.001	1.684			-0.243	-0.244	1.708			-0.276	-0.437	1.630			-0.272	-0.502	1.607			0.121	0.012	1.628			0.233	-0.029	1.413
-0.022	-0.282	1.631			-0.013	-0.222	1.679			-0.019	0.116	1.668			-0.030	0.310	1.643			-0.165	0.001	1.682			-0.242	-0.243	1.707			-0.276	-0.437	1.629			-0.271	-0.502	1.606			0.121	0.012	1.628			0.215	-0.027	1.399
-0.021	-0.282	1.631			-0.012	-0.221	1.679			-0.018	0.117	1.668			-0.029	0.310	1.643			-0.163	0.001	1.681			-0.242	-0.243	1.707			-0.275	-0.436	1.629			-0.271	-0.502	1.605			0.122	0.013	1.628			0.200	-0.026	1.389
-0.021	-0.281	1.631			-0.011	-0.221	1.679			-0.017	0.117	1.668			-0.029	0.310	1.644			-0.162	0.001	1.680			-0.242	-0.243	1.707			-0.275	-0.436	1.629			-0.271	-0.502	1.604			0.122	0.013	1.627			0.184	-0.025	1.380
-0.021	-0.281	1.631			-0.011	-0.221	1.679			-0.016	0.117	1.668			-0.028	0.310	1.644			-0.162	0.002	1.680			-0.242	-0.242	1.707			-0.275	-0.436	1.629			-0.270	-0.502	1.604			0.122	0.013	1.627			0.172	-0.024	1.373
-0.021	-0.281	1.631			-0.011	-0.221	1.679			-0.016	0.116	1.669			-0.029	0.309	1.644			-0.161	0.002	1.680			-0.241	-0.242	1.707			-0.275	-0.435	1.629			-0.270	-0.502	1.604			0.121	0.013	1.627			0.161	-0.024	1.368
-0.021	-0.281	1.631			-0.011	-0.221	1.679			-0.016	0.116	1.668			-0.031	0.308	1.645			-0.161	0.002	1.681			-0.241	-0.242	1.707			-0.275	-0.435	1.630			-0.270	-0.502	1.604			0.121	0.013	1.627			0.151	-0.023	1.363
-0.021	-0.282	1.631			-0.011	-0.221	1.679			-0.016	0.115	1.668			-0.032	0.309	1.646			-0.163	0.002	1.683			-0.241	-0.242	1.708			-0.275	-0.435	1.631			-0.271	-0.502	1.606			0.119	0.013	1.626			0.143	-0.023	1.360
-0.022	-0.283	1.631			-0.012	-0.222	1.679			-0.018	0.113	1.668			-0.033	0.310	1.649			-0.165	0.002	1.687			-0.241	-0.242	1.710			-0.276	-0.435	1.634			-0.271	-0.502	1.609			0.117	0.012	1.626			0.135	-0.022	1.356
-0.023	-0.284	1.631			-0.012	-0.223	1.679			-0.020	0.111	1.668			-0.034	0.311	1.651			-0.168	0.002	1.690			-0.241	-0.242	1.712			-0.277	-0.435	1.637			-0.273	-0.502	1.612			0.114	0.011	1.625			0.128	-0.021	1.353
-0.025	-0.285	1.632			-0.013	-0.224	1.679			-0.024	0.108	1.668			-0.035	0.312	1.653			-0.170	0.002	1.693			-0.241	-0.243	1.715			-0.278	-0.436	1.640			-0.274	-0.502	1.616			0.110	0.010	1.624			0.122	-0.020	1.350
-0.027	-0.287	1.632			-0.015	-0.226	1.680			-0.028	0.105	1.669			-0.035	0.313	1.655			-0.173	0.002	1.697			-0.241	-0.243	1.718			-0.279	-0.437	1.644			-0.275	-0.502	1.621			0.106	0.008	1.624			0.117	-0.022	1.350
-0.028	-0.289	1.633			-0.016	-0.228	1.680			-0.032	0.101	1.669			-0.036	0.313	1.656			-0.175	0.002	1.699			-0.241	-0.244	1.720			-0.280	-0.438	1.649			-0.277	-0.502	1.625			0.102	0.006	1.624			0.113	-0.024	1.351
-0.030	-0.291	1.633			-0.017	-0.230	1.680			-0.036	0.098	1.670			-0.037	0.314	1.658			-0.177	0.002	1.702			-0.241	-0.244	1.723			-0.282	-0.438	1.653			-0.278	-0.502	1.629			0.093	0.002	1.623			0.110	-0.026	1.351
-0.031	-0.293	1.634			-0.018	-0.232	1.681			-0.040	0.096	1.671			-0.038	0.314	1.660			-0.178	0.001	1.704			-0.242	-0.244	1.725			-0.283	-0.439	1.657			-0.279	-0.502	1.633			0.089	-0.000	1.622			0.107	-0.028	1.352
-0.033	-0.294	1.634			-0.019	-0.233	1.681			-0.042	0.095	1.671			-0.039	0.314	1.661			-0.180	0.001	1.706			-0.242	-0.245	1.728			-0.284	-0.439	1.660			-0.280	-0.502	1.636			0.083	-0.003	1.621			0.104	-0.030	1.354
-0.034	-0.296	1.635			-0.020	-0.235	1.681			-0.044	0.094	1.672			-0.040	0.315	1.662			-0.181	0.001	1.708			-0.242	-0.245	1.730			-0.285	-0.439	1.663			-0.281	-0.502	1.639			0.079	-0.005	1.620			0.101	-0.032	1.355
-0.035	-0.297	1.635			-0.021	-0.236	1.681			-0.046	0.093	1.672			-0.042	0.315	1.663			-0.183	0.001	1.710			-0.242	-0.245	1.732			-0.286	-0.440	1.665			-0.282	-0.502	1.641			0.075	-0.007	1.619			0.098	-0.034	1.357
-0.037	-0.298	1.636			-0.022	-0.237	1.682			-0.047	0.093	1.673			-0.043	0.315	1.664			-0.184	0.001	1.711			-0.243	-0.246	1.734			-0.286	-0.440	1.667			-0.283	-0.504	1.643			0.070	-0.008	1.618			0.096	-0.035	1.359
-0.038	-0.300	1.636			-0.023	-0.238	1.682			-0.048	0.094	1.673			-0.044	0.316	1.665			-0.185	0.000	1.713			-0.243	-0.246	1.736			-0.287	-0.440	1.669			-0.284	-0.505	1.645			0.066	-0.009	1.617			0.093	-0.036	1.360
-0.039	-0.301	1.637			-0.023	-0.238	1.682			-0.048	0.096	1.674			-0.045	0.316	1.666			-0.187	-0.000	1.715			-0.243	-0.246	1.738			-0.288	-0.440	1.671			-0.285	-0.505	1.647			0.062	-0.010	1.616			0.091	-0.038	1.361
-0.040	-0.302	1.637			-0.024	-0.239	1.682			-0.048	0.098	1.674			-0.046	0.317	1.667			-0.189	-0.001	1.717			-0.244	-0.247	1.739			-0.288	-0.441	1.673			-0.285	-0.505	1.648			0.058	-0.011	1.616			0.089	-0.039	1.363
-0.041	-0.302	1.637			-0.024	-0.240	1.683			-0.048	0.100	1.675			-0.047	0.317	1.667			-0.190	-0.001	1.719			-0.244	-0.247	1.741			-0.289	-0.441	1.674			-0.286	-0.505	1.649			0.055	-0.011	1.615			0.087	-0.040	1.364
-0.042	-0.303	1.638			-0.025	-0.240	1.683			-0.048	0.102	1.676			-0.048	0.318	1.668			-0.192	-0.001	1.721			-0.245	-0.247	1.742			-0.289	-0.441	1.675			-0.287	-0.505	1.651			0.053	-0.012	1.615			0.085	-0.041	1.366
-0.043	-0.304	1.638			-0.025	-0.241	1.683			-0.048	0.104	1.676			-0.049	0.318	1.669			-0.194	-0.002	1.723			-0.245	-0.248	1.744			-0.290	-0.441	1.676			-0.287	-0.505	1.652			0.050	-0.012	1.615			0.084	-0.041	1.367
-0.044	-0.304	1.639			-0.026	-0.241	1.683			-0.048	0.105	1.677			-0.050	0.319	1.669			-0.195	-0.003	1.724			-0.246	-0.248	1.745			-0.290	-0.442	1.677			-0.288	-0.505	1.653			0.048	-0.012	1.614			0.082	-0.042	1.368
-0.045	-0.305	1.639			-0.026	-0.241	1.683			-0.048	0.107	1.678			-0.051	0.319	1.670			-0.197	-0.003	1.726			-0.247	-0.249	1.747			-0.291	-0.442	1.678			-0.289	-0.504	1.655			0.045	-0.012	1.614			0.081	-0.043	1.369
-0.046	-0.305	1.640			-0.027	-0.242	1.684			-0.047	0.108	1.678			-0.052	0.320	1.671			-0.198	-0.003	1.728			-0.247	-0.250	1.748			-0.292	-0.443	1.679			-0.290	-0.504	1.656			0.044	-0.012	1.614			0.080	-0.043	1.371
-0.047	-0.306	1.640			-0.027	-0.242	1.684			-0.047	0.109	1.679			-0.053	0.320	1.671			-0.199	-0.004	1.729			-0.248	-0.250	1.750			-0.292	-0.443	1.680			-0.290	-0.504	1.657			0.042	-0.013	1.614			0.079	-0.044	1.372
-0.047	-0.306	1.640			-0.028	-0.242	1.684			-0.047	0.110	1.680			-0.053	0.321	1.672			-0.200	-0.004	1.730			-0.249	-0.251	1.751			-0.293	-0.443	1.681			-0.291	-0.504	1.658			0.040	-0.013	1.614			0.078	-0.044	1.373
-0.048	-0.306	1.641			-0.028	-0.242	1.685			-0.047	0.111	1.680			-0.054	0.321	1.672			-0.202	-0.004	1.731			-0.249	-0.252	1.752			-0.293	-0.444	1.682			-0.291	-0.504	1.659			0.039	-0.013	1.614			0.078	-0.045	1.374
-0.049	-0.307	1.641			-0.029	-0.243	1.685			-0.047	0.112	1.681			-0.055	0.321	1.673			-0.203	-0.005	1.733			-0.250	-0.252	1.753			-0.294	-0.444	1.683			-0.292	-0.504	1.660			0.037	-0.013	1.614			0.077	-0.045	1.375
-0.050	-0.307	1.641			-0.029	-0.243	1.685			-0.047	0.113	1.681			-0.056	0.322	1.673			-0.204	-0.005	1.734			-0.251	-0.253	1.754			-0.294	-0.445	1.683			-0.292	-0.504	1.660			0.036	-0.013	1.614			0.076	-0.046	1.376
-0.051	-0.307	1.642			-0.030	-0.243	1.685			-0.047	0.113	1.682			-0.057	0.322	1.674			-0.205	-0.005	1.735			-0.251	-0.253	1.755			-0.295	-0.445	1.684			-0.293	-0.504	1.661			0.034	-0.013	1.614			0.076	-0.046	1.377
-0.051	-0.307	1.642			-0.030	-0.243	1.686			-0.048	0.114	1.682			-0.058	0.322	1.674			-0.206	-0.005	1.736			-0.252	-0.254	1.756			-0.295	-0.445	1.684			-0.293	-0.503	1.662			0.033	-0.013	1.614			0.076	-0.046	1.378
-0.052	-0.307	1.643			-0.031	-0.243	1.686			-0.048	0.115	1.683			-0.058	0.323	1.675			-0.207	-0.005	1.736			-0.252	-0.254	1.757			-0.296	-0.446	1.685			-0.294	-0.503	1.662			0.032	-0.013	1.614			0.075	-0.047	1.379
-0.053	-0.308	1.643			-0.031	-0.243	1.686			-0.048	0.115	1.683			-0.059	0.323	1.675			-0.208	-0.006	1.737			-0.253	-0.255	1.757			-0.296	-0.446	1.685			-0.294	-0.503	1.663			0.031	-0.013	1.614			0.075	-0.047	1.380
-0.054	-0.308	1.643			-0.032	-0.243	1.687			-0.048	0.116	1.683			-0.060	0.323	1.676			-0.209	-0.007	1.738			-0.254	-0.255	1.758			-0.297	-0.447	1.686			-0.295	-0.503	1.663			0.030	-0.013	1.614			0.075	-0.047	1.381
-0.054	-0.308	1.643			-0.032	-0.243	1.687			-0.048	0.116	1.684			-0.061	0.323	1.676			-0.210	-0.007	1.739			-0.254	-0.255	1.758			-0.297	-0.447	1.686			-0.295	-0.503	1.664			0.029	-0.013	1.614			0.075	-0.047	1.382
-0.055	-0.308	1.644			-0.033	-0.243	1.687			-0.048	0.117	1.684			-0.062	0.324	1.676			-0.212	-0.008	1.740			-0.255	-0.256	1.759			-0.298	-0.447	1.686			-0.295	-0.503	1.664			0.028	-0.013	1.614			0.074	-0.047	1.382
-0.056	-0.308	1.644			-0.033	-0.243	1.688			-0.048	0.117	1.685			-0.062	0.324	1.677			-0.213	-0.009	1.741			-0.255	-0.256	1.759			-0.298	-0.448	1.686			-0.296	-0.503	1.665			0.027	-0.013	1.614			0.074	-0.048	1.383
-0.056	-0.308	1.644			-0.034	-0.243	1.688			-0.048	0.118	1.685			-0.063	0.324	1.677			-0.214	-0.010	1.742			-0.255	-0.257	1.760			-0.299	-0.448	1.686			-0.296	-0.503	1.665			0.027	-0.013	1.614			0.074	-0.048	1.383
-0.057	-0.308	1.645			-0.034	-0.243	1.688			-0.049	0.118	1.685			-0.064	0.324	1.677			-0.216	-0.010	1.743			-0.256	-0.257	1.760			-0.299	-0.448	1.686			-0.296	-0.503	1.665			0.026	-0.013	1.614			0.074	-0.048	1.384
-0.057	-0.308	1.645			-0.035	-0.243	1.688			-0.049	0.118	1.686			-0.064	0.324	1.677			-0.217	-0.011	1.744			-0.256	-0.257	1.760			-0.299	-0.449	1.686			-0.297	-0.503	1.666			0.025	-0.013	1.614			0.073	-0.048	1.384
-0.058	-0.308	1.645			-0.035	-0.243	1.689			-0.049	0.119	1.686			-0.065	0.324	1.678			-0.218	-0.012	1.745			-0.257	-0.258	1.761			-0.300	-0.449	1.686			-0.297	-0.503	1.666			0.025	-0.013	1.614			0.073	-0.048	1.384
-0.058	-0.308	1.645			-0.035	-0.243	1.689			-0.049	0.119	1.686			-0.065	0.325	1.678			-0.219	-0.013	1.746			-0.257	-0.258	1.761			-0.300	-0.450	1.687			-0.297	-0.503	1.666			0.024	-0.013	1.614			0.072	-0.048	1.384
-0.059	-0.308	1.646			-0.036	-0.243	1.689			-0.049	0.120	1.686			-0.066	0.325	1.678			-0.220	-0.013	1.747			-0.258	-0.258	1.761			-0.300	-0.450	1.687			-0.297	-0.503	1.666			0.024	-0.013	1.614			0.072	-0.048	1.385
-0.059	-0.308	1.646			-0.036	-0.243	1.689			-0.049	0.120	1.686			-0.066	0.325	1.678			-0.221	-0.014	1.747			-0.258	-0.259	1.762			-0.301	-0.450	1.687			-0.298	-0.503	1.667			0.023	-0.013	1.614			0.072	-0.048	1.385
-0.060	-0.308	1.646			-0.036	-0.243	1.689			-0.049	0.120	1.687			-0.067	0.325	1.678			-0.221	-0.014	1.748			-0.258	-0.259	1.762			-0.301	-0.450	1.687			-0.298	-0.502	1.667			0.023	-0.013	1.614			0.072	-0.048	1.385
-0.060	-0.308	1.646			-0.037	-0.242	1.690			-0.049	0.120	1.687			-0.067	0.325	1.678			-0.222	-0.015	1.748			-0.258	-0.259	1.762			-0.301	-0.451	1.687			-0.298	-0.502	1.667			0.022	-0.013	1.614			0.071	-0.048	1.385
-0.060	-0.308	1.646			-0.037	-0.242	1.690			-0.049	0.121	1.687			-0.067	0.325	1.679			-0.222	-0.015	1.749			-0.259	-0.259	1.762			-0.301	-0.451	1.687			-0.298	-0.502	1.667			0.022	-0.013	1.614			0.071	-0.048	1.385
-0.061	-0.308	1.646			-0.037	-0.242	1.690			-0.050	0.121	1.687			-0.068	0.325	1.679			-0.223	-0.015	1.749			-0.259	-0.260	1.762			-0.302	-0.451	1.687			-0.299	-0.502	1.667			0.022	-0.012	1.614			0.071	-0.048	1.385
-0.061	-0.308	1.646			-0.037	-0.242	1.690			-0.051	0.120	1.687			-0.068	0.325	1.679			-0.223	-0.015	1.749			-0.259	-0.260	1.763			-0.302	-0.451	1.687			-0.299	-0.502	1.667			0.022	-0.012	1.614			0.071	-0.048	1.385
-0.061	-0.308	1.647			-0.038	-0.242	1.690			-0.055	0.116	1.687			-0.068	0.325	1.679			-0.222	-0.015	1.749			-0.259	-0.260	1.763			-0.302	-0.451	1.687			-0.299	-0.502	1.667			0.023	-0.012	1.614			0.072	-0.048	1.385
-0.062	-0.308	1.647			-0.038	-0.242	1.690			-0.057	0.113	1.686			-0.069	0.325	1.679			-0.222	-0.014	1.748			-0.260	-0.260	1.763			-0.302	-0.451	1.687			-0.299	-0.502	1.668			0.023	-0.012	1.614			0.074	-0.044	1.379
-0.062	-0.307	1.647			-0.038	-0.242	1.690			-0.059	0.111	1.686			-0.069	0.325	1.679			-0.220	-0.013	1.747			-0.260	-0.260	1.763			-0.302	-0.452	1.687			-0.299	-0.502	1.668			0.025	-0.011	1.614			0.078	-0.025	1.357
-0.061	-0.306	1.646			-0.038	-0.242	1.690			-0.059	0.111	1.686			-0.083	0.314	1.672			-0.218	-0.012	1.745			-0.260	-0.260	1.763			-0.302	-0.452	1.688			-0.299	-0.502	1.668			0.030	-0.009	1.614			0.081	-0.021	1.352
-0.060	-0.301	1.646			-0.037	-0.239	1.690			-0.058	0.111	1.685			-0.089	0.309	1.669			-0.216	-0.010	1.743			-0.260	-0.260	1.763			-0.303	-0.452	1.688			-0.299	-0.502	1.668			0.036	-0.006	1.613			0.085	-0.019	1.350
-0.057	-0.291	1.644			-0.036	-0.232	1.689			-0.056	0.111	1.685			-0.093	0.306	1.667			-0.212	-0.008	1.740			-0.260	-0.260	1.763			-0.303	-0.452	1.688			-0.299	-0.502	1.668			0.043	-0.003	1.613			0.090	-0.019	1.349
-0.055	-0.284	1.644			-0.035	-0.226	1.689			-0.055	0.111	1.684			-0.096	0.304	1.666			-0.209	-0.007	1.737			-0.260	-0.260	1.763			-0.303	-0.452	1.688			-0.300	-0.502	1.668			0.048	-0.000	1.613			0.103	-0.021	1.354
-0.053	-0.279	1.643			-0.034	-0.223	1.689			-0.054	0.112	1.684			-0.097	0.303	1.665			-0.205	-0.006	1.734			-0.260	-0.260	1.763			-0.303	-0.452	1.688			-0.300	-0.504	1.667			0.052	0.002	1.613			0.113	-0.022	1.358
-0.052	-0.276	1.643			-0.033	-0.220	1.688			-0.053	0.112	1.684			-0.096	0.303	1.665			-0.203	-0.006	1.732			-0.260	-0.260	1.763			-0.303	-0.452	1.688			-0.301	-0.506	1.667			0.055	0.004	1.613			0.121	-0.024	1.362
-0.051	-0.274	1.642			-0.032	-0.218	1.688			-0.052	0.112	1.684			-0.094	0.303	1.665			-0.201	-0.005	1.731			-0.260	-0.259	1.763			-0.303	-0.451	1.688			-0.301	-0.507	1.666			0.058	0.006	1.612			0.127	-0.023	1.362
-0.051	-0.273	1.642			-0.032	-0.217	1.688			-0.052	0.112	1.684			-0.092	0.304	1.665			-0.200	-0.005	1.729			-0.260	-0.259	1.763			-0.303	-0.451	1.689			-0.301	-0.508	1.666			0.060	0.008	1.612			0.131	-0.023	1.362
-0.050	-0.272	1.642			-0.032	-0.216	1.688			-0.051	0.113	1.684			-0.090	0.304	1.665			-0.199	-0.005	1.728			-0.260	-0.258	1.763			-0.303	-0.451	1.689			-0.301	-0.509	1.666			0.062	0.009	1.612			0.138	-0.024	1.364
-0.050	-0.272	1.642			-0.031	-0.215	1.688			-0.051	0.113	1.684			-0.088	0.305	1.665			-0.198	-0.004	1.727			-0.260	-0.258	1.763			-0.303	-0.451	1.689			-0.302	-0.510	1.666			0.064	0.010	1.612			0.144	-0.025	1.365
-0.049	-0.271	1.642			-0.031	-0.215	1.688			-0.050	0.113	1.684			-0.086	0.305	1.665			-0.197	-0.004	1.727			-0.259	-0.257	1.763			-0.303	-0.450	1.690			-0.302	-0.510	1.665			0.065	0.011	1.611			0.148	-0.025	1.366
-0.048	-0.271	1.642			-0.031	-0.214	1.688			-0.050	0.113	1.684			-0.083	0.306	1.665			-0.196	-0.004	1.726			-0.259	-0.256	1.762			-0.303	-0.450	1.690			-0.302	-0.511	1.665			0.066	0.011	1.611			0.153	-0.021	1.364
-0.048	-0.270	1.641			-0.030	-0.214	1.688			-0.049	0.113	1.683			-0.082	0.306	1.665			-0.196	-0.003	1.726			-0.258	-0.256	1.761			-0.303	-0.449	1.690			-0.302	-0.511	1.665			0.068	0.012	1.611			0.157	-0.018	1.363
-0.047	-0.270	1.641			-0.030	-0.213	1.688			-0.049	0.114	1.683			-0.080	0.307	1.666			-0.195	-0.003	1.725			-0.258	-0.255	1.761			-0.302	-0.449	1.689			-0.301	-0.512	1.664			0.069	0.012	1.611			0.161	-0.016	1.362
-0.047	-0.270	1.641			-0.030	-0.213	1.688			-0.049	0.114	1.683			-0.078	0.307	1.666			-0.195	-0.003	1.725			-0.258	-0.254	1.760			-0.302	-0.448	1.688			-0.301	-0.513	1.662			0.070	0.013	1.611			0.163	-0.014	1.361
-0.046	-0.270	1.641			-0.029	-0.213	1.688			-0.048	0.114	1.683			-0.077	0.308	1.666			-0.195	-0.002	1.724			-0.257	-0.253	1.759			-0.301	-0.447	1.687			-0.300	-0.513	1.661			0.071	0.013	1.611			0.166	-0.012	1.360
-0.046	-0.271	1.641			-0.029	-0.213	1.688			-0.048	0.114	1.683			-0.076	0.308	1.666			-0.194	-0.002	1.724			-0.257	-0.253	1.758			-0.300	-0.446	1.686			-0.300	-0.513	1.659			0.072	0.014	1.611			0.168	-0.010	1.360
-0.045	-0.271	1.641			-0.029	-0.213	1.688			-0.048	0.114	1.683			-0.075	0.308	1.666			-0.194	-0.002	1.723			-0.256	-0.252	1.757			-0.300	-0.445	1.684			-0.299	-0.513	1.657			0.073	0.014	1.611			0.170	-0.009	1.360
-0.045	-0.271	1.641			-0.029	-0.213	1.688			-0.048	0.115	1.683			-0.073	0.309	1.666			-0.194	-0.002	1.723			-0.256	-0.251	1.756			-0.299	-0.444	1.683			-0.299	-0.513	1.655			0.073	0.014	1.611			0.172	-0.007	1.360
-0.045	-0.272	1.641			-0.028	-0.213	1.688			-0.047	0.115	1.683			-0.073	0.309	1.666			-0.193	-0.001	1.723			-0.255	-0.251	1.755			-0.299	-0.443	1.681			-0.298	-0.513	1.653			0.074	0.015	1.611			0.174	-0.006	1.360
-0.044	-0.272	1.641			-0.028	-0.213	1.688			-0.047	0.115	1.683			-0.072	0.309	1.666			-0.193	-0.001	1.723			-0.255	-0.250	1.754			-0.298	-0.443	1.679			-0.297	-0.513	1.651			0.075	0.015	1.611			0.176	-0.005	1.360
-0.044	-0.273	1.641			-0.028	-0.213	1.688			-0.047	0.115	1.683			-0.071	0.309	1.666			-0.193	-0.001	1.722			-0.255	-0.250	1.753			-0.298	-0.442	1.678			-0.297	-0.513	1.649			0.075	0.015	1.611			0.177	-0.004	1.360
-0.044	-0.273	1.641			-0.028	-0.213	1.688			-0.046	0.115	1.683			-0.070	0.309	1.666			-0.193	-0.001	1.722			-0.254	-0.249	1.752			-0.297	-0.441	1.677			-0.296	-0.513	1.648			0.076	0.015	1.611			0.179	-0.003	1.360
-0.043	-0.274	1.641			-0.027	-0.213	1.688			-0.046	0.115	1.683			-0.069	0.310	1.666			-0.193	-0.001	1.722			-0.254	-0.249	1.751			-0.297	-0.441	1.676			-0.296	-0.514	1.647			0.077	0.015	1.611			0.180	-0.002	1.360
-0.043	-0.274	1.641			-0.027	-0.214	1.688			-0.046	0.116	1.683			-0.069	0.310	1.666			-0.193	-0.000	1.722			-0.253	-0.248	1.750			-0.296	-0.441	1.675			-0.295	-0.514	1.646			0.077	0.015	1.611			0.182	-0.001	1.360
-0.043	-0.275	1.641			-0.027	-0.214	1.687			-0.045	0.116	1.683			-0.068	0.310	1.666			-0.193	-0.000	1.722			-0.253	-0.248	1.749			-0.296	-0.440	1.674			-0.295	-0.514	1.645			0.078	0.015	1.611			0.183	-0.000	1.361
-0.043	-0.275	1.641			-0.027	-0.214	1.687			-0.045	0.116	1.683			-0.067	0.310	1.666			-0.193	0.000	1.721			-0.253	-0.248	1.749			-0.296	-0.440	1.674			-0.295	-0.514	1.644			0.078	0.015	1.611			0.185	0.001	1.361
-0.042	-0.276	1.641			-0.027	-0.215	1.687			-0.045	0.116	1.683			-0.067	0.310	1.666			-0.193	0.000	1.721			-0.253	-0.248	1.748			-0.295	-0.440	1.673			-0.294	-0.513	1.643			0.079	0.015	1.611			0.186	0.001	1.362
-0.042	-0.276	1.641			-0.026	-0.215	1.687			-0.044	0.116	1.683			-0.066	0.311	1.666			-0.193	0.000	1.721			-0.252	-0.247	1.748			-0.295	-0.440	1.673			-0.294	-0.513	1.643			0.079	0.015	1.611			0.188	0.002	1.362
-0.042	-0.277	1.641			-0.026	-0.215	1.687			-0.044	0.117	1.683			-0.066	0.311	1.666			-0.193	0.001	1.721			-0.252	-0.247	1.747			-0.295	-0.440	1.673			-0.293	-0.513	1.643			0.080	0.015	1.611			0.189	0.003	1.362
-0.042	-0.277	1.641			-0.026	-0.216	1.687			-0.044	0.117	1.683			-0.065	0.311	1.666			-0.193	0.001	1.721			-0.252	-0.247	1.747			-0.294	-0.439	1.672			-0.293	-0.513	1.642			0.080	0.015	1.612			0.191	0.003	1.363
-0.042	-0.277	1.641			-0.026	-0.216	1.687			-0.044	0.117	1.683			-0.065	0.311	1.666			-0.193	0.001	1.721			-0.252	-0.247	1.746			-0.294	-0.439	1.672			-0.292	-0.513	1.642			0.080	0.015	1.612			0.192	0.004	1.363
-0.042	-0.278	1.640			-0.026	-0.216	1.687			-0.043	0.117	1.683			-0.065	0.311	1.666			-0.193	0.001	1.721			-0.251	-0.247	1.746			-0.294	-0.439	1.672			-0.292	-0.513	1.642			0.081	0.015	1.612			0.193	0.004	1.363
-0.041	-0.278	1.640			-0.026	-0.216	1.687			-0.043	0.117	1.683			-0.064	0.311	1.666			-0.193	0.001	1.721			-0.251	-0.247	1.746			-0.293	-0.439	1.672			-0.291	-0.513	1.642			0.081	0.015	1.612			0.194	0.004	1.364
-0.041	-0.279	1.640			-0.025	-0.217	1.687			-0.043	0.118	1.683			-0.064	0.311	1.666			-0.193	0.001	1.721			-0.251	-0.246	1.745			-0.293	-0.439	1.671			-0.291	-0.512	1.642			0.081	0.015	1.612			0.196	0.004	1.364
-0.041	-0.279	1.640			-0.025	-0.217	1.687			-0.042	0.118	1.683			-0.064	0.311	1.666			-0.193	0.001	1.721			-0.251	-0.246	1.745			-0.293	-0.439	1.671			-0.291	-0.512	1.642			0.081	0.015	1.612			0.197	0.005	1.365
-0.041	-0.279	1.640			-0.025	-0.217	1.687			-0.042	0.118	1.683			-0.063	0.311	1.666			-0.193	0.001	1.721			-0.251	-0.246	1.745			-0.292	-0.439	1.671			-0.290	-0.512	1.641			0.082	0.015	1.612			0.198	0.005	1.366
-0.041	-0.280	1.640			-0.025	-0.217	1.687			-0.042	0.118	1.683			-0.063	0.312	1.666			-0.193	0.001	1.721			-0.250	-0.246	1.745			-0.292	-0.439	1.671			-0.290	-0.512	1.641			0.082	0.015	1.612			0.199	0.005	1.366
-0.041	-0.280	1.640			-0.025	-0.218	1.687			-0.042	0.118	1.683			-0.063	0.312	1.666			-0.194	0.002	1.721			-0.250	-0.246	1.744			-0.291	-0.439	1.670			-0.289	-0.512	1.641			0.082	0.015	1.612			0.200	0.005	1.367
-0.041	-0.280	1.640			-0.025	-0.218	1.687			-0.042	0.118	1.683			-0.063	0.312	1.666			-0.194	0.002	1.721			-0.250	-0.246	1.744			-0.291	-0.439	1.670			-0.289	-0.512	1.641			0.082	0.015	1.612			0.202	0.005	1.367
-0.041	-0.280	1.640			-0.025	-0.218	1.687			-0.041	0.119	1.683			-0.062	0.312	1.666			-0.194	0.002	1.721			-0.250	-0.246	1.744			-0.291	-0.440	1.670			-0.289	-0.512	1.641			0.082	0.015	1.612			0.203	0.004	1.368
-0.040	-0.281	1.640			-0.025	-0.218	1.687			-0.041	0.119	1.683			-0.062	0.312	1.666			-0.194	0.002	1.721			-0.250	-0.246	1.743			-0.290	-0.440	1.669			-0.288	-0.512	1.641			0.083	0.015	1.612			0.204	0.004	1.368
-0.040	-0.281	1.640			-0.024	-0.219	1.687			-0.041	0.119	1.683			-0.062	0.312	1.666			-0.194	0.002	1.720			-0.249	-0.246	1.743			-0.290	-0.440	1.669			-0.288	-0.512	1.641			0.083	0.015	1.612			0.205	0.004	1.369
-0.040	-0.281	1.640			-0.024	-0.219	1.686			-0.041	0.119	1.683			-0.061	0.312	1.666			-0.194	0.002	1.720			-0.249	-0.246	1.743			-0.289	-0.440	1.669			-0.288	-0.512	1.640			0.083	0.015	1.612			0.206	0.004	1.370
-0.040	-0.282	1.640			-0.024	-0.219	1.686			-0.040	0.119	1.683			-0.061	0.312	1.665			-0.194	0.002	1.720			-0.249	-0.247	1.743			-0.289	-0.440	1.668			-0.288	-0.512	1.640			0.083	0.014	1.612			0.206	0.004	1.370
-0.040	-0.282	1.639			-0.024	-0.219	1.686			-0.040	0.119	1.683			-0.061	0.312	1.665			-0.194	0.002	1.720			-0.249	-0.247	1.742			-0.289	-0.440	1.668			-0.287	-0.511	1.640			0.083	0.014	1.612			0.207	0.003	1.371
-0.040	-0.282	1.639			-0.024	-0.220	1.686			-0.040	0.119	1.683			-0.061	0.312	1.665			-0.194	0.002	1.720			-0.249	-0.247	1.742			-0.288	-0.440	1.667			-0.287	-0.511	1.640			0.083	0.014	1.612			0.208	0.003	1.372
-0.040	-0.282	1.639			-0.024	-0.220	1.686			-0.040	0.120	1.683			-0.060	0.312	1.665			-0.194	0.002	1.720			-0.249	-0.247	1.742			-0.288	-0.441	1.667			-0.287	-0.511	1.639			0.084	0.014	1.612			0.209	0.002	1.373
-0.040	-0.282	1.639			-0.024	-0.220	1.686			-0.040	0.120	1.682			-0.060	0.313	1.665			-0.194	0.002	1.720			-0.249	-0.247	1.741			-0.287	-0.441	1.666			-0.286	-0.511	1.639			0.084	0.014	1.612			0.210	0.002	1.373
-0.040	-0.283	1.639			-0.024	-0.220	1.686			-0.039	0.120	1.682			-0.060	0.313	1.665			-0.194	0.002	1.720			-0.248	-0.247	1.741			-0.287	-0.441	1.666			-0.286	-0.511	1.639			0.084	0.014	1.612			0.211	0.002	1.374
-0.040	-0.283	1.639			-0.024	-0.220	1.686			-0.039	0.120	1.682			-0.060	0.313	1.665			-0.194	0.002	1.719			-0.248	-0.247	1.741			-0.287	-0.441	1.665			-0.286	-0.511	1.639			0.084	0.014	1.613			0.211	0.001	1.375
-0.040	-0.283	1.639			-0.024	-0.221	1.686			-0.039	0.120	1.682			-0.059	0.313	1.665			-0.194	0.002	1.719			-0.248	-0.247	1.741			-0.287	-0.441	1.665			-0.286	-0.511	1.639			0.084	0.014	1.613			0.212	0.001	1.376
-0.039	-0.283	1.639			-0.023	-0.221	1.686			-0.039	0.120	1.682			-0.059	0.313	1.665			-0.194	0.002	1.719			-0.248	-0.247	1.740			-0.286	-0.441	1.665			-0.286	-0.511	1.638			0.084	0.014	1.613			0.213	0.000	1.377
-0.039	-0.283	1.639			-0.023	-0.221	1.686			-0.039	0.120	1.682			-0.059	0.313	1.664			-0.194	0.003	1.719			-0.248	-0.247	1.740			-0.286	-0.441	1.664			-0.285	-0.511	1.638			0.084	0.014	1.613			0.213	-0.000	1.377
-0.039	-0.283	1.639			-0.023	-0.221	1.686			-0.038	0.120	1.682			-0.059	0.313	1.664			-0.194	0.003	1.719			-0.248	-0.247	1.740			-0.286	-0.441	1.664			-0.285	-0.511	1.638			0.085	0.014	1.613			0.214	-0.001	1.378
-0.039	-0.284	1.639			-0.023	-0.221	1.685			-0.038	0.120	1.682			-0.058	0.313	1.664			-0.194	0.003	1.719			-0.248	-0.247	1.739			-0.285	-0.441	1.663			-0.285	-0.511	1.638			0.085	0.014	1.613			0.215	-0.001	1.379
-0.039	-0.284	1.638			-0.023	-0.221	1.685			-0.038	0.120	1.682			-0.058	0.313	1.664			-0.194	0.003	1.718			-0.248	-0.248	1.739			-0.285	-0.441	1.663			-0.285	-0.510	1.638			0.085	0.014	1.613			0.215	-0.002	1.380
-0.039	-0.284	1.638			-0.023	-0.221	1.685			-0.038	0.121	1.682			-0.058	0.313	1.664			-0.194	0.003	1.718			-0.248	-0.248	1.739			-0.285	-0.442	1.663			-0.285	-0.510	1.638			0.085	0.014	1.613			0.216	-0.002	1.381
-0.039	-0.284	1.638			-0.023	-0.222	1.685			-0.038	0.121	1.681			-0.058	0.313	1.664			-0.194	0.003	1.718			-0.248	-0.248	1.739			-0.285	-0.442	1.663			-0.285	-0.510	1.637			0.085	0.014	1.613			0.216	-0.002	1.381
-0.039	-0.284	1.638			-0.023	-0.222	1.685			-0.037	0.121	1.681			-0.057	0.313	1.664			-0.194	0.003	1.718			-0.247	-0.248	1.739			-0.285	-0.442	1.662			-0.285	-0.510	1.637			0.085	0.014	1.613			0.217	-0.003	1.382
-0.039	-0.284	1.638			-0.023	-0.222	1.685			-0.037	0.121	1.681			-0.057	0.314	1.663			-0.194	0.003	1.718			-0.247	-0.248	1.738			-0.285	-0.442	1.662			-0.284	-0.510	1.637			0.085	0.014	1.613			0.217	-0.003	1.383
-0.039	-0.284	1.638			-0.023	-0.222	1.685			-0.037	0.121	1.681			-0.057	0.314	1.663			-0.194	0.003	1.717			-0.247	-0.248	1.738			-0.284	-0.442	1.662			-0.284	-0.510	1.637			0.085	0.014	1.613			0.218	-0.004	1.384
-0.039	-0.284	1.638			-0.023	-0.222	1.685			-0.037	0.121	1.681			-0.057	0.314	1.663			-0.194	0.003	1.717			-0.247	-0.248	1.738			-0.284	-0.442	1.662			-0.284	-0.510	1.637			0.086	0.014	1.613			0.218	-0.004	1.385
-0.039	-0.285	1.638			-0.023	-0.222	1.685			-0.037	0.121	1.681			-0.056	0.314	1.663			-0.194	0.003	1.717			-0.247	-0.248	1.738			-0.284	-0.442	1.661			-0.284	-0.510	1.637			0.086	0.014	1.613			0.219	-0.004	1.386
-0.039	-0.285	1.638			-0.023	-0.222	1.685			-0.037	0.121	1.681			-0.056	0.314	1.663			-0.194	0.003	1.717			-0.247	-0.248	1.737			-0.284	-0.442	1.661			-0.284	-0.510	1.637			0.086	0.014	1.613			0.219	-0.005	1.386
-0.039	-0.285	1.638			-0.023	-0.222	1.685			-0.037	0.121	1.681			-0.056	0.314	1.663			-0.193	0.003	1.716			-0.247	-0.248	1.737			-0.284	-0.442	1.661			-0.284	-0.510	1.637			0.086	0.014	1.613			0.220	-0.005	1.387
-0.039	-0.285	1.638			-0.023	-0.222	1.685			-0.036	0.121	1.680			-0.056	0.314	1.663			-0.193	0.003	1.716			-0.247	-0.248	1.737			-0.284	-0.442	1.661			-0.284	-0.510	1.637			0.087	0.014	1.613			0.221	-0.005	1.388
-0.038	-0.285	1.638			-0.023	-0.222	1.685			-0.036	0.121	1.680			-0.055	0.314	1.662			-0.193	0.003	1.715			-0.247	-0.248	1.736			-0.284	-0.442	1.661			-0.283	-0.510	1.636			0.087	0.014	1.613			0.222	-0.006	1.389
-0.038	-0.285	1.638			-0.022	-0.222	1.685			-0.035	0.121	1.680			-0.055	0.314	1.662			-0.193	0.003	1.715			-0.246	-0.248	1.736			-0.283	-0.442	1.660			-0.283	-0.510	1.636			0.088	0.014	1.613			0.223	-0.006	1.391
-0.037	-0.285	1.637			-0.022	-0.222	1.684			-0.034	0.121	1.679			-0.054	0.314	1.662			-0.192	0.003	1.714			-0.246	-0.248	1.735			-0.283	-0.442	1.660			-0.283	-0.509	1.636			0.089	0.014	1.613			0.224	-0.007	1.392
-0.036	-0.285	1.637			-0.021	-0.222	1.684			-0.033	0.121	1.679			-0.052	0.315	1.661			-0.191	0.003	1.714			-0.245	-0.248	1.735			-0.283	-0.442	1.660			-0.282	-0.509	1.636			0.091	0.014	1.613			0.226	-0.007	1.393
-0.035	-0.285	1.636			-0.019	-0.222	1.683			-0.030	0.121	1.678			-0.051	0.315	1.660			-0.190	0.003	1.713			-0.244	-0.248	1.733			-0.282	-0.442	1.659			-0.282	-0.509	1.635			0.093	0.014	1.613			0.228	-0.008	1.394
-0.032	-0.285	1.635			-0.017	-0.222	1.683			-0.027	0.121	1.677			-0.048	0.315	1.659			-0.186	0.003	1.711			-0.242	-0.249	1.732			-0.282	-0.442	1.658			-0.281	-0.508	1.634			0.096	0.014	1.613			0.231	-0.008	1.395
-0.030	-0.285	1.634			-0.014	-0.223	1.682			-0.023	0.121	1.676			-0.044	0.315	1.659			-0.182	0.003	1.710			-0.240	-0.248	1.731			-0.281	-0.442	1.658			-0.279	-0.507	1.634			0.099	0.014	1.613			0.234	-0.009	1.396
-0.026	-0.285	1.633			-0.011	-0.223	1.680			-0.019	0.121	1.675			-0.039	0.315	1.657			-0.178	0.002	1.708			-0.236	-0.249	1.730			-0.279	-0.442	1.657			-0.277	-0.507	1.633			0.103	0.013	1.612			0.237	-0.010	1.397
-0.023	-0.285	1.632			-0.007	-0.223	1.679			-0.014	0.121	1.674			-0.033	0.315	1.656			-0.172	0.001	1.706			-0.232	-0.248	1.728			-0.276	-0.442	1.656			-0.273	-0.506	1.632			0.108	0.013	1.612			0.240	-0.011	1.398
-0.019	-0.286	1.630			-0.003	-0.224	1.678			-0.009	0.121	1.673			-0.027	0.315	1.655			-0.167	0.001	1.704			-0.228	-0.249	1.726			-0.274	-0.442	1.655			-0.270	-0.505	1.631			0.113	0.013	1.611			0.244	-0.011	1.398
-0.014	-0.286	1.629			0.002	-0.224	1.676			-0.003	0.121	1.672			-0.022	0.315	1.654			-0.161	0.001	1.702			-0.222	-0.249	1.725			-0.270	-0.442	1.654			-0.266	-0.507	1.629			0.118	0.013	1.611			0.248	-0.012	1.398
-0.009	-0.286	1.627			0.007	-0.224	1.675			0.002	0.121	1.671			-0.016	0.314	1.653			-0.154	0.000	1.700			-0.217	-0.249	1.723			-0.265	-0.442	1.653			-0.260	-0.506	1.628			0.124	0.013	1.610			0.253	-0.012	1.398
-0.005	-0.286	1.626			0.011	-0.225	1.674			0.007	0.121	1.670			-0.011	0.314	1.652			-0.149	0.000	1.698			-0.212	-0.249	1.722			-0.259	-0.442	1.651			-0.255	-0.505	1.627			0.129	0.013	1.609			0.257	-0.013	1.397
-0.000	-0.287	1.625			0.015	-0.225	1.672			0.012	0.121	1.669			-0.006	0.314	1.651			-0.144	0.000	1.696			-0.207	-0.249	1.720			-0.253	-0.442	1.650			-0.249	-0.505	1.626			0.134	0.013	1.609			0.262	-0.014	1.397
0.005	-0.287	1.623			0.020	-0.225	1.671			0.017	0.120	1.668			-0.001	0.313	1.650			-0.139	-0.000	1.695			-0.201	-0.249	1.719			-0.248	-0.442	1.648			-0.243	-0.504	1.625			0.139	0.013	1.608			0.267	-0.014	1.397
0.009	-0.287	1.622			0.025	-0.226	1.670			0.022	0.120	1.668			0.004	0.313	1.649			-0.134	-0.001	1.694			-0.195	-0.250	1.717			-0.242	-0.443	1.646			-0.236	-0.504	1.624			0.144	0.012	1.608			0.272	-0.014	1.396
0.014	-0.288	1.621			0.029	-0.226	1.669			0.026	0.120	1.667			0.009	0.313	1.648			-0.130	-0.001	1.692			-0.190	-0.250	1.715			-0.235	-0.443	1.644			-0.230	-0.503	1.622			0.148	0.012	1.607			0.277	-0.015	1.396
0.018	-0.288	1.621			0.033	-0.227	1.669			0.031	0.120	1.666			0.013	0.312	1.647			-0.125	-0.001	1.691			-0.185	-0.251	1.714			-0.228	-0.444	1.642			-0.224	-0.503	1.621			0.153	0.012	1.607			0.281	-0.015	1.396
0.022	-0.288	1.620			0.037	-0.227	1.668			0.035	0.119	1.665			0.017	0.312	1.647			-0.121	-0.002	1.690			-0.180	-0.251	1.713			-0.221	-0.444	1.640			-0.218	-0.503	1.619			0.157	0.012	1.606			0.286	-0.015	1.396
0.026	-0.288	1.619			0.041	-0.227	1.668			0.039	0.119	1.665			0.021	0.312	1.646			-0.117	-0.002	1.689			-0.176	-0.251	1.712			-0.215	-0.445	1.638			-0.213	-0.503	1.618			0.161	0.012	1.606			0.291	-0.016	1.396
0.030	-0.289	1.619			0.045	-0.227	1.667			0.043	0.119	1.664			0.025	0.311	1.646			-0.113	-0.002	1.689			-0.171	-0.252	1.710			-0.209	-0.445	1.636			-0.209	-0.503	1.617			0.165	0.011	1.606			0.295	-0.016	1.397
0.033	-0.289	1.618			0.049	-0.228	1.667			0.047	0.118	1.664			0.029	0.311	1.645			-0.109	-0.003	1.688			-0.166	-0.252	1.709			-0.204	-0.445	1.635			-0.204	-0.503	1.615			0.170	0.011	1.606			0.299	-0.016	1.397
0.037	-0.289	1.618			0.052	-0.228	1.666			0.051	0.118	1.664			0.033	0.311	1.645			-0.106	-0.003	1.687			-0.162	-0.252	1.708			-0.199	-0.446	1.633			-0.200	-0.503	1.614			0.174	0.011	1.605			0.303	-0.016	1.397
0.040	-0.289	1.618			0.056	-0.228	1.666			0.054	0.118	1.663			0.036	0.311	1.644			-0.102	-0.003	1.687			-0.158	-0.253	1.708			-0.195	-0.446	1.632			-0.196	-0.504	1.613			0.178	0.010	1.605			0.306	-0.017	1.398
0.044	-0.289	1.618			0.059	-0.228	1.666			0.058	0.118	1.663			0.039	0.311	1.644			-0.098	-0.004	1.686			-0.154	-0.253	1.707			-0.191	-0.446	1.631			-0.192	-0.504	1.613			0.181	0.010	1.605			0.310	-0.017	1.398
0.046	-0.289	1.617			0.062	-0.228	1.666			0.061	0.118	1.663			0.042	0.311	1.644			-0.095	-0.004	1.686			-0.150	-0.253	1.706			-0.187	-0.446	1.631			-0.188	-0.504	1.612			0.184	0.010	1.605			0.313	-0.017	1.399
0.049	-0.290	1.617			0.064	-0.228	1.666			0.064	0.117	1.663			0.045	0.311	1.643			-0.092	-0.004	1.686			-0.147	-0.253	1.706			-0.184	-0.446	1.630			-0.185	-0.503	1.611			0.187	0.010	1.605			0.316	-0.017	1.399
0.051	-0.290	1.617			0.067	-0.228	1.666			0.067	0.117	1.663			0.047	0.311	1.643			-0.089	-0.004	1.686			-0.144	-0.253	1.706			-0.181	-0.446	1.630			-0.182	-0.503	1.611			0.190	0.010	1.604			0.319	-0.017	1.399
0.053	-0.290	1.617			0.069	-0.229	1.666			0.069	0.117	1.663			0.050	0.311	1.643			-0.087	-0.004	1.686			-0.142	-0.253	1.705			-0.179	-0.447	1.629			-0.179	-0.503	1.611			0.192	0.009	1.604			0.321	-0.017	1.400
0.055	-0.290	1.617			0.071	-0.229	1.666			0.072	0.117	1.663			0.052	0.311	1.643			-0.084	-0.004	1.685			-0.140	-0.253	1.705			-0.176	-0.447	1.629			-0.177	-0.503	1.610			0.194	0.009	1.604			0.323	-0.017	1.400
0.057	-0.290	1.617			0.072	-0.229	1.665			0.073	0.117	1.663			0.053	0.311	1.642			-0.082	-0.004	1.685			-0.138	-0.253	1.705			-0.174	-0.447	1.629			-0.175	-0.503	1.610			0.196	0.009	1.604			0.325	-0.017	1.400
0.058	-0.290	1.617			0.074	-0.229	1.665			0.075	0.117	1.662			0.055	0.310	1.642			-0.081	-0.004	1.685			-0.136	-0.253	1.704			-0.172	-0.447	1.628			-0.173	-0.503	1.610			0.198	0.009	1.604			0.327	-0.017	1.400
0.059	-0.290	1.617			0.075	-0.229	1.665			0.077	0.117	1.662			0.057	0.310	1.642			-0.079	-0.004	1.685			-0.134	-0.253	1.704			-0.171	-0.447	1.628			-0.171	-0.503	1.610			0.199	0.009	1.604			0.328	-0.017	1.401
0.060	-0.290	1.617			0.076	-0.229	1.665			0.078	0.117	1.662			0.058	0.310	1.642			-0.078	-0.004	1.685			-0.133	-0.253	1.704			-0.170	-0.446	1.629			-0.170	-0.503	1.610			0.201	0.009	1.604			0.329	-0.017	1.401
0.061	-0.290	1.617			0.077	-0.229	1.665			0.079	0.117	1.662			0.059	0.310	1.642			-0.077	-0.004	1.685			-0.132	-0.253	1.704			-0.170	-0.446	1.629			-0.170	-0.502	1.610			0.202	0.009	1.604			0.331	-0.017	1.401
0.062	-0.289	1.617			0.078	-0.228	1.665			0.080	0.117	1.662			0.060	0.310	1.642			-0.076	-0.004	1.685			-0.133	-0.252	1.705			-0.172	-0.445	1.630			-0.170	-0.502	1.611			0.203	0.009	1.604			0.331	-0.017	1.402
0.062	-0.289	1.617			0.078	-0.228	1.666			0.080	0.117	1.663			0.061	0.311	1.642			-0.077	-0.004	1.685			-0.135	-0.251	1.705			-0.176	-0.444	1.632			-0.173	-0.501	1.612			0.203	0.009	1.604			0.332	-0.017	1.402
0.062	-0.289	1.618			0.077	-0.228	1.666			0.079	0.118	1.663			0.062	0.311	1.642			-0.078	-0.003	1.685			-0.139	-0.250	1.706			-0.181	-0.443	1.633			-0.177	-0.501	1.613			0.203	0.009	1.604			0.332	-0.017	1.403
0.061	-0.288	1.618			0.076	-0.227	1.666			0.077	0.118	1.664			0.062	0.311	1.642			-0.080	-0.003	1.685			-0.145	-0.249	1.706			-0.186	-0.442	1.634			-0.182	-0.500	1.614			0.202	0.010	1.605			0.331	-0.016	1.404
0.059	-0.288	1.618			0.074	-0.227	1.667			0.075	0.118	1.664			0.062	0.311	1.642			-0.083	-0.002	1.684			-0.151	-0.247	1.706			-0.193	-0.440	1.635			-0.188	-0.500	1.615			0.200	0.010	1.606			0.330	-0.016	1.405
0.057	-0.287	1.619			0.071	-0.226	1.667			0.071	0.118	1.665			0.061	0.311	1.643			-0.087	-0.001	1.684			-0.158	-0.246	1.706			-0.201	-0.439	1.635			-0.195	-0.499	1.615			0.198	0.010	1.606			0.328	-0.016	1.406
0.054	-0.287	1.619			0.068	-0.226	1.668			0.067	0.119	1.665			0.060	0.312	1.643			-0.092	-0.000	1.683			-0.164	-0.245	1.706			-0.208	-0.438	1.635			-0.202	-0.499	1.615			0.195	0.011	1.607			0.326	-0.016	1.408
0.051	-0.286	1.620			0.064	-0.225	1.669			0.063	0.119	1.666			0.058	0.312	1.644			-0.096	0.000	1.683			-0.172	-0.243	1.706			-0.216	-0.437	1.636			-0.210	-0.498	1.615			0.192	0.011	1.609			0.323	-0.016	1.410
0.049	-0.286	1.621			0.061	-0.225	1.670			0.059	0.119	1.666			0.056	0.312	1.644			-0.101	0.001	1.682			-0.178	-0.242	1.705			-0.224	-0.436	1.635			-0.216	-0.498	1.614			0.189	0.011	1.610			0.321	-0.016	1.412
0.046	-0.285	1.621			0.058	-0.224	1.670			0.056	0.119	1.666			0.054	0.312	1.644			-0.105	0.001	1.681			-0.184	-0.241	1.705			-0.230	-0.434	1.635			-0.223	-0.497	1.613			0.187	0.011	1.610			0.319	-0.016	1.413
0.043	-0.285	1.622			0.055	-0.224	1.671			0.053	0.119	1.666			0.052	0.312	1.644			-0.109	0.001	1.681			-0.188	-0.240	1.704			-0.236	-0.433	1.634			-0.229	-0.496	1.612			0.184	0.012	1.611			0.317	-0.017	1.415
0.039	-0.284	1.623			0.051	-0.223	1.672			0.048	0.119	1.666			0.049	0.312	1.644			-0.114	0.002	1.680			-0.195	-0.239	1.703			-0.245	-0.431	1.633			-0.239	-0.495	1.610			0.181	0.012	1.613			0.313	-0.017	1.417
0.039	-0.284	1.623			0.051	-0.223	1.672			0.048	0.119	1.666			0.049	0.312	1.644			-0.114	0.002	1.680			-0.195	-0.239	1.703			-0.245	-0.431	1.633			-0.239	-0.495	1.610			0.181	0.012	1.613			0.313	-0.017	1.417
0.038	-0.284	1.623			0.049	-0.223	1.672			0.047	0.118	1.667			0.047	0.312	1.644			-0.116	0.002	1.680			-0.198	-0.238	1.703			-0.249	-0.430	1.632			-0.243	-0.494	1.610			0.179	0.012	1.613			0.312	-0.017	1.418
0.036	-0.284	1.623			0.048	-0.223	1.672			0.045	0.118	1.666			0.046	0.312	1.644			-0.118	0.002	1.680			-0.201	-0.237	1.702			-0.252	-0.429	1.632			-0.246	-0.494	1.609			0.178	0.012	1.614			0.311	-0.017	1.419
0.035	-0.283	1.623			0.046	-0.223	1.672			0.044	0.118	1.666			0.045	0.312	1.644			-0.119	0.002	1.679			-0.203	-0.236	1.702			-0.254	-0.428	1.631			-0.248	-0.493	1.608			0.177	0.012	1.614			0.311	-0.018	1.420
0.035	-0.283	1.623			0.046	-0.223	1.672			0.043	0.118	1.666			0.044	0.312	1.644			-0.120	0.002	1.679			-0.204	-0.236	1.702			-0.256	-0.428	1.631			-0.250	-0.493	1.608			0.176	0.012	1.614			0.311	-0.018	1.421
0.034	-0.283	1.623			0.045	-0.222	1.672			0.043	0.118	1.666			0.044	0.312	1.644			-0.121	0.002	1.679			-0.205	-0.235	1.701			-0.257	-0.427	1.631			-0.252	-0.493	1.607			0.176	0.012	1.614			0.310	-0.018	1.421
0.034	-0.283	1.623			0.045	-0.222	1.672			0.042	0.118	1.666			0.044	0.312	1.644			-0.122	0.002	1.678			-0.206	-0.235	1.701			-0.258	-0.427	1.630			-0.253	-0.492	1.607			0.176	0.012	1.614			0.311	-0.018	1.422
0.034	-0.283	1.623			0.045	-0.222	1.671			0.042	0.118	1.665			0.044	0.312	1.643			-0.122	0.002	1.678			-0.206	-0.235	1.700			-0.258	-0.426	1.630			-0.252	-0.493	1.606			0.176	0.012	1.614			0.312	-0.019	1.422
0.035	-0.283	1.622			0.045	-0.222	1.671			0.043	0.118	1.664			0.044	0.312	1.643			-0.121	0.002	1.677			-0.204	-0.235	1.699			-0.256	-0.426	1.628			-0.250	-0.493	1.605			0.177	0.012	1.613			0.313	-0.019	1.422
0.036	-0.283	1.621			0.047	-0.223	1.669			0.045	0.118	1.663			0.045	0.312	1.642			-0.119	0.002	1.675			-0.199	-0.235	1.697			-0.249	-0.427	1.626			-0.244	-0.494	1.603			0.179	0.011	1.612			0.316	-0.020	1.422
0.038	-0.283	1.619			0.049	-0.223	1.668			0.048	0.118	1.661			0.047	0.312	1.640			-0.117	0.002	1.674			-0.194	-0.236	1.695			-0.240	-0.428	1.624			-0.237	-0.494	1.601			0.182	0.011	1.610			0.320	-0.021	1.422
0.041	-0.283	1.617			0.052	-0.223	1.666			0.052	0.117	1.659			0.051	0.311	1.638			-0.113	0.001	1.672			-0.187	-0.236	1.692			-0.230	-0.430	1.621			-0.228	-0.494	1.599			0.186	0.010	1.608			0.325	-0.022	1.422
0.044	-0.283	1.615			0.056	-0.223	1.664			0.057	0.117	1.656			0.056	0.311	1.635			-0.108	0.001	1.669			-0.179	-0.237	1.689			-0.221	-0.431	1.618			-0.219	-0.495	1.596			0.191	0.009	1.605			0.330	-0.024	1.422
0.048	-0.283	1.613			0.060	-0.223	1.661			0.063	0.117	1.653			0.061	0.310	1.631			-0.102	0.001	1.667			-0.172	-0.238	1.686			-0.211	-0.432	1.615			-0.209	-0.496	1.594			0.196	0.008	1.603			0.337	-0.026	1.422
0.052	-0.283	1.611			0.064	-0.223	1.659			0.069	0.117	1.650			0.067	0.310	1.628			-0.096	0.001	1.664			-0.164	-0.239	1.684			-0.202	-0.433	1.612			-0.200	-0.496	1.591			0.202	0.007	1.600			0.343	-0.028	1.422
0.057	-0.284	1.609			0.069	-0.223	1.657			0.075	0.116	1.647			0.073	0.309	1.624			-0.089	0.001	1.661			-0.157	-0.239	1.681			-0.194	-0.434	1.609			-0.192	-0.496	1.589			0.208	0.007	1.597			0.350	-0.030	1.422
0.062	-0.284	1.607			0.075	-0.223	1.655			0.081	0.116	1.645			0.079	0.309	1.621			-0.083	0.001	1.657			-0.150	-0.240	1.678			-0.187	-0.434	1.606			-0.185	-0.497	1.586			0.214	0.006	1.594			0.357	-0.033	1.422
0.067	-0.284	1.605			0.080	-0.224	1.652			0.087	0.115	1.642			0.086	0.308	1.617			-0.076	0.001	1.654			-0.144	-0.240	1.675			-0.181	-0.434	1.603			-0.179	-0.497	1.584			0.221	0.005	1.591			0.368	-0.034	1.419
0.073	-0.285	1.602			0.086	-0.224	1.650			0.094	0.115	1.638			0.092	0.307	1.613			-0.070	0.000	1.651			-0.137	-0.240	1.672			-0.176	-0.434	1.601			-0.173	-0.497	1.581			0.227	0.004	1.588			0.376	-0.034	1.416
0.078	-0.285	1.600			0.091	-0.224	1.648			0.100	0.114	1.635			0.099	0.307	1.609			-0.064	0.000	1.648			-0.132	-0.240	1.669			-0.171	-0.434	1.598			-0.168	-0.496	1.578			0.233	0.003	1.586			0.383	-0.035	1.414
0.083	-0.285	1.598			0.096	-0.225	1.645			0.106	0.114	1.632			0.106	0.306	1.605			-0.058	0.000	1.645			-0.127	-0.239	1.667			-0.166	-0.434	1.596			-0.163	-0.496	1.576			0.239	0.002	1.583			0.390	-0.035	1.412
0.089	-0.286	1.596			0.102	-0.225	1.643			0.113	0.113	1.629			0.113	0.306	1.601			-0.052	-0.000	1.642			-0.122	-0.239	1.664			-0.162	-0.433	1.593			-0.159	-0.496	1.573			0.245	0.001	1.580			0.396	-0.036	1.410
0.094	-0.286	1.594			0.107	-0.225	1.641			0.119	0.112	1.626			0.120	0.305	1.597			-0.046	-0.000	1.639			-0.117	-0.239	1.661			-0.157	-0.433	1.591			-0.155	-0.495	1.571			0.251	0.001	1.578			0.402	-0.036	1.408
0.099	-0.287	1.592			0.112	-0.226	1.639			0.125	0.112	1.623			0.127	0.304	1.592			-0.040	-0.000	1.635			-0.113	-0.238	1.658			-0.154	-0.433	1.588			-0.151	-0.495	1.569			0.257	-0.000	1.576			0.408	-0.037	1.406
0.105	-0.287	1.590			0.118	-0.226	1.636			0.131	0.111	1.619			0.135	0.303	1.587			-0.034	-0.001	1.632			-0.108	-0.238	1.655			-0.150	-0.432	1.586			-0.147	-0.495	1.567			0.263	-0.001	1.573			0.414	-0.037	1.404
0.110	-0.287	1.588			0.123	-0.226	1.634			0.137	0.110	1.616			0.142	0.302	1.581			-0.028	-0.001	1.628			-0.103	-0.237	1.652			-0.147	-0.432	1.584			-0.143	-0.494	1.564			0.270	-0.002	1.571			0.420	-0.038	1.403
0.116	-0.288	1.586			0.128	-0.227	1.631			0.144	0.109	1.613			0.149	0.301	1.576			-0.023	-0.001	1.625			-0.099	-0.237	1.649			-0.143	-0.432	1.582			-0.140	-0.494	1.562			0.276	-0.003	1.568			0.426	-0.039	1.401
0.121	-0.288	1.584			0.134	-0.227	1.629			0.150	0.107	1.608			0.156	0.299	1.569			-0.017	-0.001	1.621			-0.094	-0.237	1.646			-0.140	-0.432	1.580			-0.135	-0.494	1.560			0.283	-0.004	1.566			0.433	-0.039	1.399
0.126	-0.289	1.582			0.139	-0.227	1.626			0.156	0.106	1.605			0.162	0.298	1.563			-0.011	-0.001	1.617			-0.090	-0.237	1.643			-0.136	-0.431	1.577			-0.131	-0.494	1.558			0.289	-0.005	1.563			0.439	-0.040	1.397
0.131	-0.289	1.581			0.144	-0.227	1.623			0.162	0.105	1.601			0.168	0.296	1.556			-0.005	-0.001	1.613			-0.086	-0.237	1.640			-0.132	-0.431	1.575			-0.126	-0.494	1.555			0.295	-0.006	1.560			0.445	-0.041	1.396
0.136	-0.289	1.579			0.148	-0.227	1.620			0.168	0.104	1.597			0.175	0.295	1.550			0.001	-0.001	1.610			-0.082	-0.237	1.637			-0.128	-0.431	1.572			-0.122	-0.493	1.553			0.302	-0.007	1.558			0.451	-0.042	1.394
0.141	-0.289	1.577			0.153	-0.228	1.617			0.173	0.102	1.593			0.181	0.293	1.543			0.006	-0.001	1.606			-0.077	-0.236	1.634			-0.123	-0.432	1.570			-0.118	-0.493	1.551			0.307	-0.007	1.555			0.457	-0.043	1.392
0.145	-0.290	1.576			0.157	-0.228	1.614			0.178	0.101	1.589			0.186	0.292	1.537			0.011	-0.001	1.603			-0.073	-0.236	1.631			-0.119	-0.432	1.568			-0.113	-0.493	1.549			0.313	-0.008	1.553			0.463	-0.043	1.390
0.150	-0.290	1.574			0.162	-0.228	1.611			0.183	0.100	1.585			0.191	0.290	1.532			0.016	-0.001	1.599			-0.069	-0.236	1.628			-0.115	-0.432	1.565			-0.109	-0.493	1.547			0.319	-0.009	1.550			0.469	-0.044	1.389
0.154	-0.290	1.572			0.166	-0.228	1.607			0.188	0.099	1.582			0.196	0.289	1.527			0.021	-0.001	1.596			-0.066	-0.236	1.626			-0.111	-0.432	1.563			-0.105	-0.492	1.546			0.324	-0.009	1.548			0.474	-0.045	1.387
0.158	-0.290	1.571			0.170	-0.228	1.604			0.191	0.098	1.579			0.199	0.289	1.523			0.024	-0.001	1.593			-0.062	-0.236	1.623			-0.107	-0.432	1.561			-0.102	-0.492	1.544			0.328	-0.010	1.546			0.479	-0.045	1.386
0.161	-0.290	1.569			0.173	-0.228	1.601			0.195	0.098	1.576			0.203	0.288	1.519			0.028	-0.001	1.591			-0.059	-0.236	1.621			-0.104	-0.432	1.559			-0.099	-0.492	1.542			0.332	-0.010	1.544			0.483	-0.046	1.385
0.164	-0.290	1.568			0.176	-0.228	1.598			0.198	0.097	1.573			0.206	0.288	1.516			0.031	-0.001	1.588			-0.055	-0.236	1.618			-0.100	-0.432	1.556			-0.095	-0.491	1.540			0.335	-0.010	1.543			0.487	-0.046	1.383
0.167	-0.290	1.566			0.178	-0.227	1.595			0.200	0.097	1.571			0.208	0.287	1.513			0.034	-0.001	1.586			-0.052	-0.236	1.616			-0.097	-0.432	1.554			-0.092	-0.491	1.538			0.338	-0.010	1.541			0.490	-0.047	1.383
0.169	-0.290	1.565			0.181	-0.227	1.593			0.203	0.096	1.569			0.211	0.287	1.511			0.037	-0.001	1.584			-0.050	-0.236	1.613			-0.095	-0.431	1.552			-0.090	-0.490	1.536			0.340	-0.011	1.540			0.493	-0.047	1.382
0.171	-0.290	1.563			0.182	-0.227	1.590			0.205	0.096	1.567			0.213	0.287	1.509			0.039	-0.001	1.582			-0.048	-0.235	1.611			-0.092	-0.431	1.550			-0.087	-0.490	1.534			0.343	-0.011	1.539			0.496	-0.047	1.381
0.173	-0.289	1.561			0.184	-0.226	1.587			0.206	0.096	1.566			0.215	0.286	1.507			0.041	-0.000	1.581			-0.046	-0.235	1.609			-0.090	-0.431	1.548			-0.085	-0.489	1.531			0.345	-0.011	1.538			0.498	-0.047	1.380
0.175	-0.289	1.560			0.185	-0.226	1.584			0.208	0.096	1.564			0.216	0.286	1.505			0.042	-0.000	1.579			-0.044	-0.235	1.607			-0.088	-0.431	1.546			-0.083	-0.489	1.528			0.347	-0.011	1.537			0.500	-0.047	1.380
0.176	-0.289	1.558			0.186	-0.226	1.582			0.209	0.096	1.563			0.218	0.286	1.504			0.044	-0.000	1.577			-0.043	-0.235	1.605			-0.087	-0.431	1.543			-0.082	-0.489	1.525			0.348	-0.011	1.536			0.502	-0.047	1.379
0.178	-0.288	1.554			0.187	-0.225	1.577			0.210	0.096	1.560			0.217	0.287	1.503			0.044	-0.000	1.573			-0.043	-0.235	1.599			-0.085	-0.431	1.536			-0.081	-0.490	1.517			0.350	-0.011	1.534			0.505	-0.047	1.378
0.178	-0.288	1.554			0.187	-0.225	1.577			0.210	0.096	1.560			0.217	0.287	1.503			0.044	-0.000	1.573			-0.043	-0.235	1.599			-0.085	-0.431	1.536			-0.081	-0.490	1.517			0.350	-0.011	1.534			0.505	-0.047	1.378
0.178	-0.288	1.552			0.187	-0.225	1.575			0.208	0.096	1.559			0.216	0.287	1.503			0.043	-0.001	1.571			-0.043	-0.235	1.596			-0.085	-0.431	1.532			-0.081	-0.491	1.512			0.350	-0.011	1.533			0.506	-0.046	1.378
0.178	-0.288	1.550			0.187	-0.225	1.573			0.206	0.096	1.558			0.213	0.288	1.503			0.041	-0.001	1.569			-0.044	-0.236	1.592			-0.086	-0.432	1.528			-0.082	-0.491	1.508			0.349	-0.011	1.532			0.506	-0.045	1.378
0.178	-0.287	1.548			0.186	-0.225	1.571			0.203	0.096	1.557			0.210	0.289	1.504			0.039	-0.001	1.567			-0.046	-0.236	1.589			-0.086	-0.432	1.524			-0.083	-0.492	1.504			0.347	-0.010	1.531			0.506	-0.044	1.378
0.177	-0.287	1.546			0.184	-0.225	1.569			0.200	0.096	1.556			0.207	0.289	1.504			0.036	-0.002	1.565			-0.048	-0.237	1.586			-0.087	-0.432	1.520			-0.084	-0.493	1.500			0.345	-0.010	1.531			0.505	-0.042	1.378
0.176	-0.287	1.544			0.183	-0.225	1.568			0.197	0.096	1.555			0.204	0.290	1.505			0.033	-0.003	1.563			-0.050	-0.237	1.583			-0.088	-0.433	1.516			-0.085	-0.494	1.496			0.343	-0.010	1.530			0.505	-0.041	1.379
0.174	-0.287	1.543			0.181	-0.224	1.566			0.193	0.096	1.555			0.202	0.290	1.505			0.030	-0.003	1.562			-0.052	-0.238	1.580			-0.089	-0.433	1.513			-0.087	-0.495	1.492			0.341	-0.010	1.530			0.504	-0.040	1.379
0.173	-0.287	1.541			0.179	-0.224	1.565			0.191	0.096	1.554			0.199	0.290	1.506			0.028	-0.004	1.560			-0.054	-0.238	1.577			-0.091	-0.434	1.510			-0.088	-0.496	1.489			0.339	-0.010	1.530			0.504	-0.039	1.379
0.172	-0.287	1.540			0.178	-0.224	1.564			0.189	0.096	1.553			0.197	0.290	1.506			0.026	-0.004	1.558			-0.056	-0.238	1.575			-0.092	-0.434	1.508			-0.089	-0.496	1.487			0.337	-0.010	1.529			0.504	-0.038	1.380
0.171	-0.287	1.538			0.177	-0.225	1.563			0.187	0.096	1.552			0.196	0.290	1.506			0.024	-0.005	1.557			-0.058	-0.239	1.572			-0.093	-0.434	1.505			-0.090	-0.497	1.484			0.335	-0.010	1.529			0.504	-0.038	1.380
0.170	-0.287	1.537			0.176	-0.225	1.562			0.186	0.096	1.552			0.195	0.291	1.506			0.023	-0.005	1.555			-0.059	-0.239	1.570			-0.094	-0.435	1.503			-0.091	-0.497	1.482			0.334	-0.010	1.529			0.504	-0.037	1.380
0.170	-0.287	1.535			0.175	-0.225	1.560			0.185	0.096	1.551			0.194	0.291	1.506			0.022	-0.005	1.553			-0.061	-0.239	1.567			-0.095	-0.435	1.501			-0.092	-0.498	1.480			0.334	-0.010	1.528			0.505	-0.037	1.381
0.170	-0.287	1.533			0.175	-0.225	1.559			0.184	0.096	1.550			0.194	0.291	1.505			0.021	-0.005	1.551			-0.062	-0.239	1.565			-0.096	-0.435	1.498			-0.093	-0.498	1.478			0.334	-0.010	1.528			0.506	-0.037	1.382
0.170	-0.287	1.531			0.174	-0.225	1.558			0.184	0.096	1.549			0.194	0.291	1.505			0.021	-0.006	1.548			-0.062	-0.239	1.562			-0.096	-0.436	1.496			-0.094	-0.498	1.476			0.334	-0.010	1.527			0.507	-0.038	1.382
0.170	-0.287	1.528			0.175	-0.225	1.556			0.184	0.096	1.547			0.194	0.291	1.505			0.022	-0.006	1.546			-0.063	-0.239	1.559			-0.096	-0.436	1.493			-0.094	-0.498	1.474			0.334	-0.010	1.527			0.508	-0.039	1.384
0.171	-0.287	1.525			0.175	-0.225	1.554			0.184	0.096	1.545			0.194	0.291	1.504			0.023	-0.006	1.543			-0.062	-0.239	1.556			-0.096	-0.437	1.489			-0.094	-0.499	1.471			0.335	-0.010	1.526			0.510	-0.040	1.385
0.172	-0.287	1.522			0.175	-0.225	1.552			0.185	0.096	1.543			0.195	0.291	1.503			0.024	-0.006	1.539			-0.061	-0.239	1.552			-0.094	-0.438	1.484			-0.093	-0.499	1.467			0.336	-0.010	1.525			0.512	-0.041	1.386
0.173	-0.287	1.519			0.176	-0.225	1.550			0.187	0.096	1.541			0.197	0.291	1.502			0.026	-0.006	1.536			-0.059	-0.240	1.547			-0.091	-0.440	1.478			-0.090	-0.500	1.461			0.338	-0.011	1.523			0.516	-0.043	1.388
0.174	-0.287	1.516			0.177	-0.225	1.548			0.188	0.097	1.538			0.199	0.292	1.500			0.028	-0.006	1.532			-0.057	-0.240	1.543			-0.087	-0.442	1.471			-0.086	-0.501	1.455			0.340	-0.011	1.522			0.519	-0.045	1.390
0.176	-0.287	1.513			0.179	-0.225	1.546			0.190	0.097	1.536			0.201	0.292	1.499			0.030	-0.007	1.529			-0.053	-0.240	1.537			-0.082	-0.443	1.464			-0.081	-0.502	1.448			0.342	-0.011	1.521			0.522	-0.047	1.391
0.177	-0.287	1.511			0.180	-0.225	1.544			0.191	0.097	1.533			0.203	0.292	1.498			0.032	-0.007	1.526			-0.050	-0.241	1.533			-0.077	-0.446	1.456			-0.074	-0.504	1.440			0.344	-0.011	1.519			0.526	-0.049	1.393
0.179	-0.287	1.508			0.181	-0.225	1.542			0.193	0.097	1.531			0.205	0.292	1.496			0.034	-0.007	1.524			-0.046	-0.241	1.528			-0.071	-0.447	1.450			-0.068	-0.505	1.432			0.346	-0.011	1.518			0.529	-0.050	1.394
0.181	-0.287	1.506			0.183	-0.225	1.540			0.195	0.097	1.529			0.207	0.292	1.495			0.036	-0.007	1.521			-0.043	-0.242	1.524			-0.066	-0.449	1.444			-0.062	-0.506	1.425			0.349	-0.011	1.517			0.532	-0.051	1.395
0.182	-0.287	1.504			0.184	-0.226	1.538			0.197	0.097	1.527			0.209	0.292	1.494			0.038	-0.007	1.519			-0.040	-0.242	1.521			-0.061	-0.450	1.439			-0.056	-0.506	1.419			0.351	-0.011	1.516			0.534	-0.053	1.396
0.184	-0.287	1.502			0.186	-0.226	1.536			0.198	0.097	1.526			0.211	0.292	1.493			0.040	-0.007	1.517			-0.037	-0.242	1.518			-0.057	-0.451	1.435			-0.052	-0.507	1.414			0.353	-0.011	1.515			0.537	-0.054	1.397
0.185	-0.287	1.500			0.187	-0.226	1.535			0.200	0.097	1.524			0.213	0.292	1.492			0.042	-0.007	1.515			-0.035	-0.243	1.515			-0.054	-0.452	1.432			-0.048	-0.507	1.410			0.355	-0.011	1.514			0.539	-0.055	1.398
0.186	-0.287	1.499			0.188	-0.226	1.534			0.202	0.097	1.523			0.215	0.293	1.491			0.044	-0.007	1.514			-0.032	-0.243	1.512			-0.051	-0.452	1.429			-0.046	-0.508	1.407			0.357	-0.011	1.513			0.541	-0.055	1.399
0.188	-0.287	1.497			0.190	-0.226	1.533			0.203	0.097	1.521			0.216	0.293	1.490			0.045	-0.008	1.512			-0.030	-0.243	1.510			-0.048	-0.453	1.426			-0.043	-0.508	1.404			0.358	-0.011	1.512			0.543	-0.056	1.399
0.189	-0.287	1.496			0.191	-0.226	1.532			0.204	0.097	1.520			0.218	0.293	1.490			0.047	-0.008	1.511			-0.029	-0.244	1.508			-0.046	-0.454	1.424			-0.041	-0.508	1.401			0.360	-0.011	1.511			0.544	-0.057	1.399
0.190	-0.287	1.495			0.192	-0.226	1.531			0.206	0.097	1.519			0.219	0.293	1.489			0.048	-0.008	1.510			-0.027	-0.244	1.507			-0.045	-0.454	1.422			-0.040	-0.509	1.399			0.361	-0.011	1.511			0.545	-0.057	1.399
0.191	-0.287	1.494			0.193	-0.226	1.530			0.207	0.097	1.518			0.220	0.293	1.488			0.049	-0.008	1.509			-0.026	-0.244	1.506			-0.043	-0.455	1.420			-0.038	-0.509	1.397			0.362	-0.011	1.510			0.546	-0.057	1.398
0.192	-0.287	1.493			0.194	-0.226	1.529			0.208	0.097	1.518			0.221	0.293	1.488			0.050	-0.008	1.508			-0.024	-0.244	1.504			-0.042	-0.455	1.419			-0.037	-0.509	1.396			0.363	-0.011	1.510			0.546	-0.055	1.394
0.192	-0.287	1.492			0.194	-0.226	1.528			0.209	0.097	1.517			0.222	0.293	1.488			0.051	-0.008	1.508			-0.023	-0.245	1.504			-0.040	-0.455	1.419			-0.036	-0.509	1.396			0.364	-0.011	1.509			0.545	-0.053	1.388
0.193	-0.287	1.491			0.195	-0.226	1.528			0.210	0.097	1.517			0.223	0.293	1.487			0.052	-0.008	1.507			-0.022	-0.245	1.503			-0.039	-0.455	1.420			-0.035	-0.509	1.397			0.365	-0.011	1.509			0.543	-0.052	1.382
0.194	-0.287	1.491			0.196	-0.226	1.527			0.210	0.097	1.516			0.224	0.293	1.487			0.053	-0.008	1.507			-0.021	-0.245	1.503			-0.039	-0.455	1.421			-0.035	-0.509	1.399			0.366	-0.011	1.508			0.539	-0.052	1.375
0.194	-0.287	1.490			0.197	-0.226	1.527			0.211	0.097	1.516			0.224	0.293	1.487			0.054	-0.009	1.507			-0.020	-0.245	1.505			-0.039	-0.454	1.425			-0.036	-0.508	1.403			0.367	-0.011	1.508			0.528	-0.058	1.363
0.195	-0.287	1.489			0.197	-0.227	1.527			0.212	0.097	1.516			0.225	0.293	1.487			0.055	-0.009	1.508			-0.019	-0.245	1.507			-0.040	-0.453	1.429			-0.037	-0.508	1.407			0.367	-0.011	1.507			0.517	-0.058	1.342
0.195	-0.287	1.489			0.198	-0.227	1.527			0.213	0.097	1.516			0.225	0.293	1.488			0.056	-0.009	1.509			-0.019	-0.245	1.510			-0.041	-0.452	1.433			-0.039	-0.507	1.412			0.368	-0.011	1.507			0.504	-0.055	1.330
0.196	-0.287	1.488			0.199	-0.227	1.527			0.213	0.097	1.516			0.226	0.293	1.488			0.056	-0.009	1.510			-0.019	-0.245	1.514			-0.042	-0.452	1.438			-0.040	-0.506	1.417			0.368	-0.011	1.507			0.493	-0.051	1.320
0.196	-0.287	1.488			0.200	-0.227	1.527			0.214	0.097	1.517			0.226	0.293	1.489			0.057	-0.009	1.512			-0.018	-0.244	1.519			-0.044	-0.451	1.443			-0.042	-0.505	1.423			0.368	-0.011	1.506			0.481	-0.046	1.310
0.197	-0.287	1.488			0.201	-0.227	1.528			0.215	0.097	1.517			0.226	0.293	1.491			0.057	-0.010	1.514			-0.018	-0.244	1.523			-0.046	-0.450	1.448			-0.045	-0.505	1.429			0.368	-0.011	1.505			0.469	-0.042	1.302
0.197	-0.287	1.488			0.201	-0.227	1.528			0.215	0.097	1.518			0.226	0.294	1.492			0.058	-0.010	1.517			-0.018	-0.244	1.528			-0.048	-0.449	1.454			-0.047	-0.504	1.435			0.367	-0.011	1.504			0.456	-0.036	1.291
0.197	-0.287	1.488			0.202	-0.227	1.529			0.215	0.097	1.519			0.226	0.294	1.494			0.058	-0.010	1.519			-0.018	-0.243	1.534			-0.051	-0.448	1.460			-0.049	-0.503	1.441			0.365	-0.010	1.503			0.445	-0.032	1.283
0.198	-0.287	1.488			0.203	-0.227	1.530			0.216	0.097	1.520			0.225	0.295	1.496			0.059	-0.011	1.522			-0.019	-0.242	1.539			-0.053	-0.446	1.467			-0.052	-0.502	1.447			0.364	-0.010	1.502			0.435	-0.029	1.276
0.198	-0.287	1.489			0.203	-0.227	1.531			0.216	0.098	1.522			0.224	0.295	1.499			0.060	-0.011	1.524			-0.019	-0.241	1.545			-0.056	-0.443	1.475			-0.054	-0.501	1.453			0.364	-0.010	1.502			0.425	-0.026	1.268
0.198	-0.286	1.490			0.204	-0.226	1.533			0.217	0.098	1.523			0.223	0.295	1.501			0.060	-0.011	1.526			-0.019	-0.240	1.550			-0.058	-0.441	1.482			-0.056	-0.501	1.459			0.363	-0.010	1.501			0.417	-0.024	1.264
0.198	-0.285	1.491			0.205	-0.226	1.534			0.217	0.099	1.525			0.222	0.296	1.503			0.061	-0.011	1.529			-0.020	-0.238	1.556			-0.060	-0.439	1.489			-0.059	-0.501	1.464			0.363	-0.010	1.501			0.408	-0.022	1.260
0.198	-0.284	1.492			0.205	-0.225	1.535			0.218	0.099	1.526			0.220	0.296	1.505			0.062	-0.011	1.531			-0.020	-0.237	1.561			-0.061	-0.437	1.495			-0.061	-0.501	1.470			0.362	-0.009	1.500			0.401	-0.020	1.257
0.198	-0.283	1.493			0.206	-0.224	1.537			0.219	0.099	1.527			0.218	0.296	1.508			0.062	-0.011	1.534			-0.020	-0.236	1.566			-0.063	-0.436	1.501			-0.063	-0.501	1.475			0.362	-0.009	1.500			0.393	-0.019	1.255
0.197	-0.282	1.494			0.206	-0.224	1.538			0.219	0.099	1.529			0.214	0.296	1.510			0.062	-0.011	1.536			-0.021	-0.235	1.571			-0.064	-0.435	1.506			-0.065	-0.501	1.481			0.361	-0.009	1.499			0.386	-0.017	1.253
0.197	-0.282	1.495			0.206	-0.224	1.540			0.219	0.099	1.530			0.210	0.295	1.512			0.062	-0.011	1.539			-0.021	-0.234	1.575			-0.065	-0.434	1.510			-0.066	-0.501	1.486			0.361	-0.009	1.499			0.377	-0.015	1.250
0.196	-0.281	1.496			0.205	-0.224	1.541			0.219	0.099	1.532			0.206	0.295	1.514			0.062	-0.011	1.541			-0.022	-0.234	1.579			-0.066	-0.433	1.515			-0.068	-0.501	1.490			0.360	-0.009	1.499			0.369	-0.014	1.248
0.194	-0.281	1.497			0.205	-0.224	1.543			0.219	0.099	1.533			0.201	0.294	1.517			0.062	-0.011	1.544			-0.022	-0.234	1.582			-0.068	-0.433	1.519			-0.069	-0.501	1.494			0.359	-0.009	1.498			0.361	-0.012	1.245
0.193	-0.282	1.499			0.204	-0.224	1.544			0.218	0.098	1.535			0.198	0.294	1.518			0.062	-0.011	1.546			-0.023	-0.234	1.586			-0.069	-0.432	1.522			-0.071	-0.501	1.498			0.357	-0.009	1.498			0.354	-0.011	1.243
0.192	-0.282	1.500			0.203	-0.225	1.546			0.217	0.097	1.537			0.195	0.294	1.520			0.061	-0.011	1.548			-0.024	-0.234	1.588			-0.069	-0.432	1.525			-0.072	-0.502	1.501			0.356	-0.010	1.498			0.348	-0.009	1.241
0.190	-0.283	1.501			0.202	-0.225	1.547			0.215	0.096	1.539			0.193	0.295	1.522			0.061	-0.012	1.551			-0.024	-0.234	1.591			-0.070	-0.432	1.528			-0.073	-0.502	1.504			0.354	-0.010	1.498			0.342	-0.008	1.238
0.189	-0.283	1.502			0.201	-0.226	1.549			0.214	0.095	1.540			0.191	0.296	1.523			0.060	-0.012	1.553			-0.025	-0.234	1.593			-0.071	-0.431	1.530			-0.074	-0.502	1.506			0.351	-0.011	1.498			0.337	-0.007	1.236
0.187	-0.284	1.503			0.200	-0.227	1.550			0.212	0.094	1.542			0.189	0.296	1.524			0.059	-0.012	1.555			-0.025	-0.234	1.595			-0.072	-0.431	1.532			-0.074	-0.502	1.508			0.349	-0.012	1.498			0.332	-0.006	1.234
0.186	-0.285	1.504			0.199	-0.228	1.551			0.210	0.093	1.543			0.188	0.297	1.526			0.058	-0.012	1.557			-0.026	-0.235	1.597			-0.073	-0.431	1.534			-0.075	-0.502	1.510			0.346	-0.013	1.499			0.327	-0.005	1.232
0.184	-0.287	1.505			0.197	-0.230	1.552			0.208	0.091	1.545			0.186	0.297	1.527			0.057	-0.012	1.559			-0.026	-0.235	1.599			-0.073	-0.431	1.536			-0.076	-0.502	1.511			0.335	-0.018	1.498			0.323	-0.004	1.231
0.182	-0.288	1.507			0.196	-0.231	1.554			0.206	0.090	1.546			0.185	0.298	1.528			0.056	-0.012	1.561			-0.027	-0.235	1.600			-0.074	-0.431	1.537			-0.077	-0.502	1.513			0.330	-0.020	1.498			0.319	-0.003	1.229
0.180	-0.290	1.508			0.194	-0.233	1.555			0.203	0.089	1.547			0.184	0.298	1.529			0.055	-0.012	1.562			-0.027	-0.236	1.601			-0.075	-0.431	1.538			-0.077	-0.502	1.514			0.326	-0.021	1.497			0.316	-0.002	1.228
0.178	-0.291	1.508			0.193	-0.234	1.556			0.201	0.088	1.548			0.183	0.299	1.530			0.054	-0.012	1.564			-0.028	-0.236	1.602			-0.076	-0.431	1.539			-0.078	-0.502	1.515			0.322	-0.023	1.497			0.312	-0.002	1.226
0.176	-0.293	1.509			0.192	-0.236	1.557			0.199	0.087	1.550			0.183	0.299	1.531			0.052	-0.012	1.566			-0.029	-0.237	1.603			-0.077	-0.431	1.539			-0.079	-0.502	1.516			0.316	-0.026	1.497			0.309	-0.001	1.225
0.175	-0.294	1.510			0.190	-0.237	1.558			0.197	0.086	1.551			0.182	0.300	1.532			0.051	-0.012	1.567			-0.029	-0.238	1.604			-0.078	-0.432	1.539			-0.079	-0.502	1.516			0.313	-0.027	1.496			0.306	-0.000	1.224
0.173	-0.296	1.511			0.189	-0.238	1.558			0.195	0.085	1.552			0.181	0.300	1.533			0.050	-0.012	1.568			-0.030	-0.238	1.605			-0.079	-0.432	1.539			-0.080	-0.502	1.516			0.310	-0.029	1.496			0.303	0.000	1.223
0.172	-0.297	1.511			0.187	-0.240	1.559			0.193	0.084	1.553			0.180	0.300	1.533			0.049	-0.012	1.569			-0.031	-0.239	1.605			-0.080	-0.433	1.539			-0.081	-0.502	1.516			0.307	-0.030	1.496			0.301	0.001	1.223
0.170	-0.298	1.512			0.186	-0.241	1.560			0.191	0.083	1.554			0.180	0.301	1.534			0.047	-0.012	1.571			-0.032	-0.240	1.606			-0.081	-0.433	1.538			-0.082	-0.502	1.516			0.304	-0.032	1.496			0.298	0.002	1.222
0.169	-0.299	1.513			0.185	-0.242	1.561			0.189	0.082	1.555			0.179	0.301	1.535			0.046	-0.012	1.572			-0.033	-0.240	1.606			-0.083	-0.434	1.538			-0.083	-0.502	1.515			0.302	-0.033	1.496			0.296	0.002	1.222
0.167	-0.300	1.513			0.184	-0.243	1.561			0.187	0.081	1.556			0.178	0.302	1.536			0.045	-0.012	1.573			-0.034	-0.241	1.606			-0.084	-0.434	1.537			-0.083	-0.502	1.515			0.300	-0.034	1.496			0.294	0.002	1.222
0.166	-0.301	1.514			0.182	-0.244	1.562			0.185	0.081	1.557			0.178	0.302	1.537			0.044	-0.012	1.573			-0.035	-0.242	1.606			-0.085	-0.435	1.536			-0.084	-0.502	1.514			0.298	-0.035	1.496			0.292	0.003	1.222
0.165	-0.302	1.514			0.181	-0.245	1.562			0.184	0.080	1.558			0.177	0.303	1.538			0.043	-0.013	1.574			-0.036	-0.242	1.606			-0.086	-0.435	1.535			-0.085	-0.503	1.514			0.296	-0.036	1.496			0.290	0.003	1.223
0.164	-0.302	1.514			0.180	-0.245	1.563			0.182	0.079	1.558			0.177	0.303	1.539			0.041	-0.013	1.575			-0.037	-0.243	1.606			-0.086	-0.436	1.535			-0.086	-0.503	1.513			0.295	-0.036	1.496			0.289	0.004	1.223
0.163	-0.303	1.515			0.179	-0.246	1.563			0.181	0.079	1.559			0.176	0.304	1.540			0.040	-0.013	1.576			-0.038	-0.244	1.606			-0.087	-0.436	1.535			-0.086	-0.503	1.513			0.293	-0.037	1.496			0.287	0.004	1.224
0.162	-0.304	1.515			0.178	-0.247	1.564			0.179	0.078	1.560			0.175	0.304	1.541			0.039	-0.013	1.577			-0.038	-0.244	1.606			-0.088	-0.436	1.534			-0.087	-0.502	1.512			0.292	-0.038	1.496			0.286	0.005	1.225
0.161	-0.304	1.516			0.177	-0.247	1.564			0.178	0.078	1.561			0.175	0.304	1.542			0.037	-0.013	1.577			-0.039	-0.245	1.606			-0.089	-0.437	1.534			-0.088	-0.502	1.512			0.290	-0.038	1.496			0.285	0.005	1.226
0.160	-0.305	1.516			0.176	-0.248	1.565			0.176	0.077	1.562			0.175	0.305	1.543			0.036	-0.013	1.578			-0.040	-0.245	1.606			-0.090	-0.437	1.533			-0.089	-0.502	1.511			0.289	-0.039	1.496			0.283	0.005	1.226
0.159	-0.305	1.516			0.175	-0.249	1.565			0.175	0.076	1.562			0.174	0.305	1.544			0.034	-0.013	1.579			-0.041	-0.245	1.606			-0.091	-0.437	1.533			-0.090	-0.502	1.511			0.288	-0.040	1.496			0.282	0.005	1.227
0.158	-0.306	1.517			0.174	-0.249	1.566			0.174	0.076	1.563			0.174	0.305	1.545			0.033	-0.013	1.580			-0.042	-0.246	1.606			-0.091	-0.437	1.533			-0.090	-0.503	1.511			0.286	-0.040	1.496			0.281	0.005	1.228
0.157	-0.306	1.517			0.173	-0.250	1.566			0.172	0.075	1.564			0.173	0.306	1.546			0.032	-0.013	1.580			-0.043	-0.246	1.606			-0.092	-0.437	1.533			-0.091	-0.503	1.510			0.285	-0.041	1.496			0.280	0.006	1.229
0.156	-0.307	1.518			0.172	-0.250	1.567			0.171	0.074	1.565			0.173	0.306	1.547			0.031	-0.013	1.581			-0.044	-0.246	1.606			-0.093	-0.438	1.533			-0.092	-0.503	1.510			0.284	-0.041	1.497			0.279	0.006	1.230
0.155	-0.307	1.518			0.171	-0.251	1.567			0.169	0.074	1.565			0.173	0.306	1.548			0.029	-0.013	1.582			-0.045	-0.247	1.606			-0.093	-0.438	1.533			-0.093	-0.503	1.510			0.283	-0.042	1.497			0.278	0.006	1.231
0.154	-0.308	1.518			0.170	-0.252	1.568			0.168	0.073	1.566			0.172	0.306	1.549			0.028	-0.013	1.582			-0.046	-0.247	1.606			-0.094	-0.438	1.533			-0.093	-0.503	1.510			0.281	-0.042	1.497			0.277	0.006	1.232
0.153	-0.308	1.519			0.169	-0.252	1.568			0.166	0.072	1.567			0.172	0.306	1.549			0.027	-0.013	1.583			-0.047	-0.247	1.606			-0.095	-0.438	1.533			-0.094	-0.503	1.510			0.280	-0.043	1.498			0.276	0.006	1.233
0.152	-0.309	1.519			0.168	-0.253	1.568			0.165	0.071	1.567			0.172	0.305	1.550			0.026	-0.013	1.583			-0.047	-0.247	1.606			-0.095	-0.438	1.533			-0.094	-0.503	1.510			0.279	-0.044	1.498			0.275	0.006	1.233
0.152	-0.309	1.520			0.167	-0.253	1.569			0.163	0.070	1.568			0.172	0.305	1.551			0.025	-0.013	1.584			-0.048	-0.248	1.607			-0.096	-0.438	1.533			-0.095	-0.503	1.510			0.278	-0.044	1.498			0.275	0.006	1.234
0.151	-0.310	1.520			0.166	-0.254	1.569			0.162	0.070	1.569			0.171	0.305	1.552			0.024	-0.013	1.585			-0.049	-0.248	1.607			-0.096	-0.439	1.533			-0.095	-0.503	1.510			0.276	-0.045	1.499			0.274	0.005	1.235
0.150	-0.310	1.520			0.165	-0.254	1.570			0.161	0.069	1.569			0.171	0.305	1.552			0.023	-0.013	1.585			-0.049	-0.248	1.607			-0.097	-0.439	1.533			-0.096	-0.503	1.510			0.275	-0.045	1.499			0.273	0.005	1.236
0.149	-0.310	1.521			0.165	-0.255	1.570			0.159	0.068	1.569			0.171	0.305	1.553			0.022	-0.013	1.586			-0.050	-0.248	1.607			-0.097	-0.439	1.533			-0.096	-0.503	1.510			0.274	-0.046	1.499			0.272	0.005	1.237
0.149	-0.311	1.521			0.164	-0.255	1.570			0.158	0.068	1.570			0.171	0.304	1.553			0.021	-0.013	1.586			-0.051	-0.249	1.607			-0.098	-0.439	1.533			-0.097	-0.503	1.510			0.273	-0.047	1.500			0.272	0.005	1.237
0.148	-0.311	1.521			0.163	-0.255	1.570			0.157	0.067	1.570			0.171	0.304	1.554			0.021	-0.013	1.587			-0.051	-0.249	1.607			-0.098	-0.439	1.533			-0.097	-0.503	1.510			0.272	-0.047	1.500			0.271	0.005	1.238
0.148	-0.312	1.521			0.163	-0.256	1.571			0.156	0.067	1.570			0.170	0.304	1.555			0.020	-0.013	1.587			-0.052	-0.249	1.608			-0.099	-0.439	1.533			-0.098	-0.503	1.510			0.271	-0.047	1.500			0.271	0.005	1.239
0.147	-0.312	1.522			0.162	-0.256	1.571			0.155	0.066	1.571			0.170	0.304	1.555			0.019	-0.013	1.587			-0.052	-0.249	1.608			-0.099	-0.439	1.533			-0.098	-0.503	1.510			0.270	-0.048	1.500			0.270	0.005	1.239
0.147	-0.312	1.522			0.162	-0.256	1.571			0.155	0.066	1.571			0.170	0.303	1.555			0.018	-0.013	1.588			-0.053	-0.249	1.608			-0.099	-0.440	1.533			-0.098	-0.503	1.510			0.270	-0.048	1.501			0.270	0.005	1.240
0.146	-0.312	1.522			0.161	-0.257	1.571			0.154	0.066	1.571			0.170	0.303	1.556			0.018	-0.013	1.588			-0.053	-0.249	1.608			-0.100	-0.440	1.534			-0.099	-0.503	1.510			0.269	-0.049	1.501			0.269	0.005	1.240
0.146	-0.313	1.522			0.161	-0.257	1.572			0.153	0.065	1.571			0.170	0.303	1.556			0.017	-0.013	1.588			-0.053	-0.249	1.608			-0.100	-0.440	1.534			-0.099	-0.503	1.510			0.268	-0.049	1.501			0.269	0.004	1.241
0.145	-0.313	1.523			0.160	-0.257	1.572			0.153	0.065	1.571			0.169	0.303	1.557			0.017	-0.013	1.589			-0.054	-0.250	1.608			-0.100	-0.440	1.534			-0.099	-0.503	1.510			0.268	-0.049	1.501			0.268	0.004	1.241
0.145	-0.313	1.523			0.160	-0.257	1.572			0.152	0.065	1.572			0.169	0.303	1.557			0.016	-0.013	1.589			-0.054	-0.250	1.608			-0.101	-0.440	1.534			-0.100	-0.503	1.510			0.267	-0.049	1.501			0.268	0.004	1.242
0.145	-0.313	1.523			0.160	-0.258	1.572			0.151	0.064	1.572			0.169	0.303	1.557			0.016	-0.013	1.589			-0.055	-0.250	1.608			-0.101	-0.440	1.534			-0.100	-0.503	1.510			0.266	-0.050	1.501			0.268	0.004	1.242
0.144	-0.313	1.523			0.159	-0.258	1.572			0.151	0.064	1.572			0.169	0.302	1.558			0.015	-0.013	1.589			-0.055	-0.250	1.608			-0.101	-0.440	1.534			-0.100	-0.503	1.510			0.266	-0.050	1.502			0.268	0.004	1.242
0.144	-0.314	1.523			0.159	-0.258	1.572			0.150	0.064	1.572			0.169	0.302	1.558			0.015	-0.013	1.590			-0.055	-0.250	1.609			-0.101	-0.440	1.534			-0.100	-0.503	1.510			0.265	-0.050	1.502			0.267	0.004	1.243
0.144	-0.314	1.523			0.159	-0.258	1.572			0.150	0.064	1.572			0.169	0.302	1.558			0.015	-0.013	1.590			-0.055	-0.250	1.609			-0.101	-0.440	1.534			-0.101	-0.503	1.510			0.265	-0.050	1.502			0.267	0.004	1.243
0.143	-0.314	1.523			0.158	-0.258	1.573			0.150	0.064	1.572			0.168	0.302	1.558			0.014	-0.013	1.590			-0.056	-0.250	1.609			-0.102	-0.440	1.534			-0.101	-0.503	1.510			0.265	-0.051	1.502			0.267	0.004	1.243
0.143	-0.314	1.523			0.158	-0.258	1.573			0.150	0.064	1.572			0.168	0.302	1.558			0.014	-0.013	1.590			-0.056	-0.250	1.609			-0.102	-0.440	1.534			-0.101	-0.503	1.510			0.264	-0.051	1.502			0.268	0.004	1.243
0.143	-0.314	1.524			0.158	-0.258	1.573			0.150	0.064	1.572			0.168	0.302	1.558			0.014	-0.013	1.590			-0.056	-0.250	1.609			-0.102	-0.441	1.534			-0.101	-0.504	1.510			0.264	-0.051	1.502			0.268	0.004	1.243
0.143	-0.314	1.524			0.158	-0.258	1.573			0.150	0.064	1.571			0.168	0.302	1.558			0.014	-0.013	1.590			-0.056	-0.250	1.609			-0.102	-0.441	1.534			-0.101	-0.504	1.510			0.264	-0.051	1.502			0.269	0.003	1.243
0.143	-0.314	1.524			0.158	-0.258	1.573			0.151	0.065	1.571			0.168	0.303	1.558			0.014	-0.013	1.590			-0.056	-0.250	1.609			-0.102	-0.441	1.534			-0.101	-0.504	1.510			0.264	-0.050	1.502			0.270	0.003	1.243
0.143	-0.314	1.524			0.158	-0.258	1.573			0.152	0.066	1.570			0.167	0.303	1.558			0.014	-0.013	1.589			-0.056	-0.251	1.609			-0.102	-0.441	1.534			-0.101	-0.504	1.510			0.264	-0.050	1.502			0.271	0.003	1.242
0.143	-0.314	1.524			0.158	-0.258	1.572			0.152	0.066	1.570			0.167	0.303	1.557			0.014	-0.013	1.589			-0.056	-0.251	1.608			-0.101	-0.441	1.534			-0.100	-0.504	1.510			0.265	-0.050	1.502			0.273	0.002	1.242
0.143	-0.314	1.524			0.158	-0.258	1.572			0.153	0.067	1.569			0.167	0.303	1.557			0.015	-0.013	1.588			-0.056	-0.251	1.608			-0.101	-0.441	1.534			-0.100	-0.504	1.510			0.265	-0.049	1.502			0.274	0.002	1.242
0.143	-0.314	1.523			0.158	-0.258	1.572			0.154	0.068	1.568			0.167	0.303	1.556			0.015	-0.013	1.588			-0.055	-0.251	1.608			-0.101	-0.441	1.534			-0.100	-0.504	1.510			0.266	-0.049	1.502			0.276	0.001	1.241
0.143	-0.314	1.523			0.159	-0.258	1.572			0.156	0.069	1.568			0.166	0.303	1.556			0.016	-0.014	1.587			-0.055	-0.251	1.608			-0.101	-0.441	1.533			-0.100	-0.504	1.510			0.268	-0.048	1.501			0.279	0.001	1.241
0.144	-0.314	1.523			0.159	-0.257	1.571			0.157	0.070	1.567			0.166	0.303	1.555			0.017	-0.014	1.586			-0.054	-0.251	1.607			-0.100	-0.442	1.533			-0.099	-0.504	1.510			0.269	-0.047	1.501			0.281	0.000	1.241
0.144	-0.314	1.522			0.160	-0.257	1.571			0.158	0.071	1.566			0.166	0.303	1.554			0.018	-0.014	1.586			-0.054	-0.251	1.607			-0.100	-0.442	1.533			-0.099	-0.504	1.510			0.270	-0.046	1.501			0.284	-0.001	1.241
0.145	-0.313	1.522			0.161	-0.256	1.570			0.160	0.072	1.565			0.166	0.303	1.554			0.019	-0.014	1.585			-0.053	-0.251	1.606			-0.099	-0.442	1.533			-0.098	-0.504	1.509			0.271	-0.046	1.501			0.286	-0.001	1.241
0.146	-0.313	1.522			0.161	-0.256	1.570			0.162	0.073	1.564			0.165	0.304	1.553			0.020	-0.014	1.584			-0.052	-0.251	1.606			-0.099	-0.442	1.532			-0.098	-0.504	1.509			0.272	-0.045	1.501			0.289	-0.002	1.242
0.147	-0.312	1.521			0.162	-0.255	1.569			0.164	0.074	1.563			0.165	0.304	1.552			0.021	-0.014	1.583			-0.052	-0.251	1.605			-0.098	-0.442	1.532			-0.097	-0.505	1.509			0.273	-0.044	1.500			0.292	-0.003	1.242
0.148	-0.312	1.521			0.164	-0.255	1.569			0.166	0.075	1.562			0.165	0.304	1.552			0.022	-0.014	1.582			-0.051	-0.251	1.605			-0.097	-0.442	1.531			-0.096	-0.505	1.508			0.274	-0.044	1.500			0.295	-0.004	1.242
0.149	-0.311	1.520			0.165	-0.254	1.568			0.168	0.076	1.561			0.165	0.304	1.551			0.024	-0.014	1.581			-0.050	-0.251	1.604			-0.096	-0.442	1.531			-0.095	-0.505	1.508			0.276	-0.043	1.500			0.297	-0.004	1.243
0.150	-0.311	1.520			0.166	-0.254	1.567			0.169	0.077	1.561			0.165	0.304	1.550			0.025	-0.014	1.580			-0.049	-0.251	1.604			-0.095	-0.442	1.530			-0.094	-0.505	1.507			0.277	-0.043	1.500			0.300	-0.005	1.243
0.151	-0.311	1.519			0.167	-0.253	1.567			0.171	0.077	1.560			0.165	0.304	1.550			0.026	-0.014	1.580			-0.049	-0.251	1.603			-0.093	-0.442	1.530			-0.093	-0.505	1.507			0.279	-0.042	1.499			0.302	-0.006	1.244
0.152	-0.310	1.519			0.168	-0.252	1.566			0.173	0.078	1.559			0.165	0.304	1.549			0.027	-0.014	1.579			-0.048	-0.251	1.602			-0.092	-0.442	1.529			-0.092	-0.505	1.506			0.280	-0.041	1.499			0.305	-0.007	1.245
0.152	-0.310	1.518			0.168	-0.252	1.566			0.174	0.079	1.559			0.165	0.304	1.548			0.028	-0.014	1.578			-0.047	-0.251	1.602			-0.091	-0.442	1.528			-0.091	-0.506	1.506			0.281	-0.041	1.499			0.307	-0.007	1.246
0.153	-0.309	1.518			0.169	-0.251	1.566			0.175	0.079	1.558			0.165	0.304	1.548			0.029	-0.014	1.577			-0.046	-0.251	1.601			-0.089	-0.442	1.528			-0.090	-0.506	1.505			0.282	-0.040	1.499			0.310	-0.008	1.247
0.154	-0.309	1.517			0.170	-0.251	1.565			0.177	0.080	1.558			0.165	0.304	1.547			0.030	-0.014	1.577			-0.045	-0.250	1.601			-0.088	-0.442	1.527			-0.089	-0.506	1.505			0.284	-0.040	1.499			0.313	-0.009	1.249
0.155	-0.308	1.517			0.171	-0.250	1.565			0.178	0.081	1.557			0.165	0.304	1.547			0.031	-0.015	1.576			-0.044	-0.250	1.600			-0.087	-0.442	1.527			-0.088	-0.506	1.504			0.285	-0.039	1.498			0.321	-0.012	1.254
0.157	-0.307	1.516			0.173	-0.249	1.564			0.181	0.082	1.557			0.165	0.304	1.547			0.032	-0.015	1.576			-0.044	-0.250	1.600			-0.086	-0.442	1.526			-0.088	-0.506	1.504			0.288	-0.037	1.498			0.328	-0.015	1.258
0.159	-0.304	1.516			0.175	-0.246	1.563			0.184	0.085	1.557			0.165	0.304	1.546			0.033	-0.015	1.575			-0.043	-0.250	1.599			-0.085	-0.442	1.526			-0.087	-0.506	1.504			0.290	-0.036	1.498			0.335	-0.017	1.261
0.161	-0.301	1.515			0.177	-0.244	1.563			0.186	0.087	1.557			0.165	0.304	1.546			0.034	-0.015	1.575			-0.042	-0.249	1.599			-0.083	-0.442	1.526			-0.086	-0.506	1.503			0.292	-0.034	1.498			0.343	-0.020	1.265
0.162	-0.299	1.515			0.178	-0.241	1.563			0.188	0.089	1.557			0.165	0.303	1.545			0.034	-0.015	1.574			-0.041	-0.249	1.598			-0.082	-0.442	1.526			-0.085	-0.506	1.503			0.296	-0.029	1.499			0.351	-0.022	1.270
0.163	-0.297	1.514			0.179	-0.240	1.562			0.189	0.091	1.557			0.165	0.303	1.545			0.035	-0.015	1.574			-0.040	-0.249	1.598			-0.081	-0.441	1.525			-0.085	-0.506	1.503			0.299	-0.025	1.500			0.361	-0.025	1.273
0.165	-0.295	1.514			0.180	-0.238	1.562			0.190	0.093	1.557			0.165	0.303	1.545			0.035	-0.015	1.574			-0.040	-0.249	1.598			-0.080	-0.441	1.525			-0.084	-0.506	1.502			0.302	-0.021	1.501			0.371	-0.027	1.276
0.166	-0.294	1.514			0.181	-0.237	1.562			0.191	0.094	1.557			0.166	0.303	1.545			0.036	-0.015	1.574			-0.039	-0.249	1.598			-0.080	-0.441	1.525			-0.083	-0.506	1.502			0.304	-0.018	1.501			0.390	-0.036	1.287
0.166	-0.293	1.513			0.182	-0.236	1.562			0.192	0.095	1.558			0.166	0.303	1.544			0.036	-0.015	1.573			-0.039	-0.248	1.598			-0.079	-0.441	1.525			-0.083	-0.506	1.502			0.306	-0.016	1.502			0.401	-0.041	1.294
0.167	-0.292	1.513			0.183	-0.235	1.562			0.192	0.097	1.558			0.166	0.303	1.544			0.036	-0.015	1.573			-0.038	-0.248	1.598			-0.078	-0.441	1.525			-0.082	-0.507	1.502			0.308	-0.014	1.502			0.412	-0.046	1.302
0.168	-0.291	1.513			0.183	-0.234	1.561			0.193	0.098	1.558			0.166	0.303	1.544			0.037	-0.015	1.573			-0.038	-0.248	1.598			-0.078	-0.441	1.526			-0.082	-0.507	1.502			0.309	-0.012	1.503			0.419	-0.049	1.307
0.168	-0.290	1.513			0.184	-0.233	1.561			0.193	0.099	1.558			0.166	0.303	1.544			0.037	-0.015	1.573			-0.037	-0.248	1.598			-0.077	-0.441	1.526			-0.081	-0.507	1.502			0.311	-0.011	1.503			0.426	-0.052	1.312
0.169	-0.290	1.513			0.184	-0.233	1.561			0.193	0.099	1.558			0.166	0.303	1.544			0.037	-0.015	1.574			-0.037	-0.248	1.598			-0.076	-0.442	1.526			-0.081	-0.507	1.503			0.312	-0.009	1.504			0.433	-0.055	1.317
0.169	-0.289	1.513			0.185	-0.232	1.561			0.194	0.100	1.559			0.166	0.302	1.543			0.037	-0.015	1.574			-0.037	-0.248	1.598			-0.076	-0.442	1.526			-0.080	-0.507	1.503			0.313	-0.008	1.504			0.440	-0.058	1.323
0.170	-0.289	1.513			0.185	-0.231	1.561			0.194	0.101	1.559			0.166	0.302	1.543			0.037	-0.015	1.574			-0.036	-0.248	1.598			-0.075	-0.442	1.527			-0.080	-0.507	1.503			0.314	-0.007	1.505			0.446	-0.061	1.329
0.170	-0.288	1.513			0.186	-0.231	1.561			0.194	0.102	1.559			0.166	0.302	1.543			0.037	-0.015	1.574			-0.036	-0.248	1.598			-0.075	-0.442	1.527			-0.079	-0.507	1.504			0.315	-0.006	1.505			0.455	-0.066	1.340
0.171	-0.288	1.513			0.186	-0.231	1.561			0.194	0.102	1.559			0.166	0.302	1.543			0.036	-0.014	1.575			-0.036	-0.248	1.598			-0.074	-0.442	1.527			-0.079	-0.507	1.504			0.316	-0.005	1.506			0.463	-0.070	1.349
0.171	-0.287	1.513			0.186	-0.230	1.561			0.194	0.103	1.559			0.166	0.302	1.543			0.036	-0.014	1.575			-0.036	-0.249	1.598			-0.074	-0.442	1.528			-0.079	-0.507	1.504			0.317	-0.004	1.506			0.469	-0.073	1.357
0.171	-0.287	1.513			0.186	-0.230	1.561			0.194	0.103	1.560			0.166	0.302	1.543			0.036	-0.014	1.575			-0.035	-0.249	1.598			-0.074	-0.442	1.528			-0.078	-0.508	1.505			0.318	-0.004	1.507			0.474	-0.075	1.363
0.171	-0.287	1.513			0.187	-0.229	1.561			0.194	0.104	1.560			0.166	0.302	1.542			0.036	-0.014	1.576			-0.035	-0.249	1.598			-0.074	-0.443	1.528			-0.078	-0.508	1.505			0.319	-0.003	1.507			0.478	-0.076	1.367
0.172	-0.286	1.513			0.187	-0.229	1.561			0.194	0.104	1.560			0.166	0.302	1.542			0.035	-0.014	1.576			-0.035	-0.249	1.598			-0.073	-0.443	1.529			-0.078	-0.508	1.505			0.319	-0.002	1.507			0.482	-0.076	1.371
0.172	-0.286	1.513			0.187	-0.229	1.561			0.194	0.105	1.560			0.166	0.301	1.542			0.035	-0.014	1.577			-0.035	-0.249	1.599			-0.073	-0.443	1.529			-0.077	-0.508	1.505			0.320	-0.002	1.508			0.486	-0.076	1.376
0.172	-0.286	1.513			0.187	-0.228	1.561			0.194	0.105	1.560			0.166	0.301	1.542			0.035	-0.014	1.577			-0.034	-0.249	1.599			-0.073	-0.443	1.529			-0.077	-0.508	1.506			0.320	-0.001	1.508			0.490	-0.075	1.379
0.172	-0.285	1.513			0.187	-0.228	1.561			0.194	0.106	1.560			0.166	0.301	1.542			0.035	-0.014	1.577			-0.034	-0.249	1.599			-0.073	-0.443	1.529			-0.077	-0.508	1.506			0.321	-0.001	1.509			0.494	-0.073	1.383
0.172	-0.285	1.513			0.187	-0.228	1.562			0.194	0.106	1.561			0.166	0.301	1.542			0.034	-0.014	1.578			-0.034	-0.249	1.599			-0.073	-0.443	1.530			-0.077	-0.508	1.506			0.322	-0.001	1.509			0.498	-0.069	1.387
0.172	-0.285	1.513			0.187	-0.228	1.562			0.193	0.106	1.561			0.166	0.301	1.542			0.034	-0.014	1.578			-0.034	-0.249	1.599			-0.073	-0.443	1.530			-0.077	-0.508	1.506			0.322	-0.000	1.510			0.502	-0.065	1.390
0.173	-0.285	1.513			0.187	-0.227	1.562			0.193	0.106	1.561			0.166	0.301	1.541			0.034	-0.014	1.579			-0.034	-0.249	1.600			-0.072	-0.444	1.530			-0.076	-0.508	1.507			0.323	-0.000	1.510			0.506	-0.060	1.392
0.173	-0.285	1.513			0.187	-0.227	1.562			0.193	0.107	1.561			0.166	0.301	1.541			0.034	-0.014	1.579			-0.034	-0.250	1.600			-0.072	-0.444	1.531			-0.076	-0.508	1.507			0.323	0.000	1.511			0.510	-0.055	1.394
0.173	-0.285	1.513			0.187	-0.227	1.562			0.193	0.107	1.561			0.166	0.301	1.541			0.033	-0.014	1.579			-0.033	-0.250	1.600			-0.072	-0.444	1.531			-0.076	-0.508	1.507			0.323	0.000	1.511			0.514	-0.051	1.396
0.173	-0.285	1.513			0.187	-0.227	1.562			0.193	0.107	1.561			0.166	0.301	1.541			0.033	-0.014	1.580			-0.033	-0.250	1.601			-0.072	-0.444	1.531			-0.076	-0.508	1.507			0.324	0.001	1.512			0.518	-0.047	1.398
0.173	-0.285	1.514			0.187	-0.227	1.562			0.192	0.107	1.561			0.166	0.300	1.541			0.033	-0.013	1.580			-0.033	-0.250	1.601			-0.072	-0.444	1.532			-0.076	-0.509	1.508			0.324	0.001	1.512			0.521	-0.044	1.400
0.173	-0.284	1.514			0.187	-0.227	1.563			0.192	0.107	1.562			0.166	0.300	1.541			0.033	-0.013	1.581			-0.033	-0.250	1.601			-0.072	-0.445	1.532			-0.076	-0.509	1.508			0.325	0.001	1.513			0.524	-0.041	1.402
0.173	-0.284	1.514			0.187	-0.227	1.563			0.192	0.107	1.562			0.166	0.300	1.541			0.032	-0.013	1.581			-0.032	-0.251	1.602			-0.071	-0.445	1.533			-0.075	-0.509	1.509			0.325	0.001	1.513			0.527	-0.038	1.405
0.173	-0.284	1.514			0.187	-0.227	1.563			0.191	0.107	1.562			0.166	0.300	1.541			0.032	-0.013	1.581			-0.032	-0.251	1.602			-0.071	-0.445	1.533			-0.075	-0.509	1.509			0.325	0.001	1.514			0.529	-0.036	1.406
0.173	-0.284	1.514			0.187	-0.227	1.563			0.191	0.108	1.562			0.166	0.300	1.541			0.032	-0.013	1.582			-0.032	-0.251	1.602			-0.071	-0.445	1.534			-0.075	-0.509	1.509			0.325	0.002	1.514			0.531	-0.034	1.408
0.173	-0.284	1.515			0.186	-0.226	1.563			0.191	0.108	1.562			0.166	0.300	1.541			0.032	-0.013	1.582			-0.032	-0.251	1.603			-0.071	-0.446	1.534			-0.074	-0.509	1.510			0.326	0.002	1.515			0.533	-0.032	1.410
0.173	-0.284	1.515			0.186	-0.226	1.564			0.190	0.108	1.562			0.165	0.299	1.540			0.031	-0.013	1.582			-0.031	-0.252	1.603			-0.070	-0.446	1.534			-0.074	-0.510	1.510			0.326	0.002	1.515			0.535	-0.031	1.412
0.173	-0.284	1.515			0.186	-0.226	1.564			0.190	0.108	1.562			0.165	0.299	1.540			0.031	-0.014	1.583			-0.031	-0.252	1.603			-0.070	-0.446	1.535			-0.074	-0.510	1.511			0.326	0.002	1.516			0.537	-0.029	1.414
0.172	-0.284	1.515			0.186	-0.226	1.564			0.190	0.108	1.562			0.165	0.299	1.540			0.031	-0.014	1.583			-0.031	-0.252	1.604			-0.070	-0.447	1.535			-0.073	-0.510	1.511			0.326	0.002	1.516			0.538	-0.028	1.415
0.172	-0.284	1.515			0.186	-0.226	1.564			0.189	0.108	1.562			0.164	0.299	1.540			0.031	-0.014	1.583			-0.031	-0.252	1.604			-0.069	-0.447	1.535			-0.073	-0.511	1.511			0.326	0.002	1.517			0.539	-0.026	1.417
0.172	-0.284	1.515			0.186	-0.226	1.564			0.189	0.108	1.562			0.164	0.299	1.540			0.031	-0.014	1.584			-0.030	-0.253	1.604			-0.069	-0.447	1.535			-0.072	-0.511	1.511			0.327	0.002	1.517			0.540	-0.025	1.418
0.172	-0.284	1.516			0.186	-0.226	1.564			0.189	0.107	1.563			0.164	0.298	1.540			0.030	-0.014	1.584			-0.030	-0.253	1.604			-0.068	-0.448	1.535			-0.071	-0.511	1.512			0.327	0.002	1.518			0.541	-0.024	1.420
0.172	-0.284	1.516			0.186	-0.226	1.565			0.188	0.107	1.563			0.163	0.298	1.540			0.030	-0.014	1.584			-0.030	-0.253	1.604			-0.068	-0.448	1.535			-0.071	-0.512	1.512			0.327	0.002	1.518			0.542	-0.023	1.421
0.172	-0.285	1.516			0.185	-0.226	1.565			0.188	0.107	1.563			0.162	0.298	1.540			0.030	-0.014	1.584			-0.029	-0.254	1.604			-0.067	-0.449	1.535			-0.069	-0.513	1.511			0.327	0.002	1.519			0.544	-0.021	1.423
0.172	-0.285	1.516			0.185	-0.226	1.565			0.188	0.107	1.563			0.162	0.298	1.540			0.030	-0.014	1.584			-0.029	-0.254	1.604			-0.067	-0.449	1.535			-0.069	-0.513	1.511			0.327	0.002	1.519			0.544	-0.021	1.423
0.172	-0.285	1.516			0.185	-0.226	1.565			0.187	0.107	1.563			0.162	0.298	1.539			0.030	-0.014	1.585			-0.029	-0.254	1.604			-0.067	-0.449	1.535			-0.068	-0.513	1.511			0.327	0.002	1.519			0.544	-0.021	1.424
0.172	-0.285	1.516			0.185	-0.226	1.565			0.187	0.107	1.563			0.162	0.298	1.539			0.030	-0.014	1.585			-0.029	-0.254	1.604			-0.066	-0.449	1.535			-0.068	-0.513	1.511			0.327	0.002	1.519			0.545	-0.020	1.425
0.172	-0.285	1.516			0.185	-0.226	1.565			0.187	0.107	1.563			0.161	0.297	1.539			0.030	-0.014	1.585			-0.028	-0.255	1.604			-0.066	-0.449	1.535			-0.067	-0.514	1.510			0.327	0.002	1.520			0.545	-0.019	1.426
0.172	-0.285	1.516			0.185	-0.226	1.565			0.186	0.107	1.563			0.161	0.297	1.539			0.030	-0.014	1.585			-0.028	-0.255	1.604			-0.065	-0.450	1.535			-0.066	-0.514	1.510			0.327	0.002	1.520			0.545	-0.019	1.427
0.172	-0.285	1.517			0.185	-0.226	1.566			0.186	0.107	1.563			0.160	0.297	1.539			0.029	-0.014	1.585			-0.028	-0.255	1.604			-0.065	-0.450	1.534			-0.065	-0.515	1.510			0.327	0.002	1.520			0.545	-0.018	1.428
0.172	-0.285	1.517			0.185	-0.226	1.566			0.186	0.107	1.563			0.160	0.297	1.539			0.029	-0.014	1.585			-0.028	-0.255	1.604			-0.065	-0.450	1.534			-0.065	-0.515	1.509			0.328	0.002	1.521			0.545	-0.018	1.429
0.172	-0.285	1.517			0.185	-0.226	1.566			0.186	0.107	1.563			0.160	0.297	1.538			0.029	-0.014	1.585			-0.027	-0.256	1.603			-0.064	-0.451	1.534			-0.064	-0.515	1.509			0.328	0.002	1.521			0.545	-0.017	1.430
0.172	-0.285	1.517			0.185	-0.226	1.566			0.185	0.107	1.563			0.159	0.297	1.538			0.029	-0.014	1.585			-0.027	-0.256	1.603			-0.064	-0.451	1.533			-0.064	-0.516	1.508			0.328	0.003	1.521			0.545	-0.017	1.431
0.172	-0.285	1.517			0.185	-0.227	1.566			0.185	0.106	1.563			0.159	0.297	1.538			0.029	-0.014	1.585			-0.027	-0.256	1.603			-0.063	-0.451	1.533			-0.063	-0.516	1.508			0.328	0.003	1.521			0.545	-0.017	1.431
0.172	-0.285	1.517			0.185	-0.227	1.566			0.185	0.106	1.563			0.159	0.296	1.538			0.029	-0.014	1.585			-0.026	-0.257	1.602			-0.063	-0.452	1.533			-0.063	-0.516	1.508			0.328	0.003	1.521			0.545	-0.017	1.432
0.172	-0.285	1.517			0.185	-0.227	1.566			0.185	0.106	1.563			0.158	0.296	1.537			0.029	-0.014	1.585			-0.026	-0.257	1.602			-0.062	-0.452	1.532			-0.062	-0.516	1.507			0.328	0.003	1.522			0.545	-0.017	1.433
0.172	-0.285	1.517			0.184	-0.227	1.566			0.185	0.106	1.563			0.157	0.296	1.537			0.029	-0.014	1.586			-0.026	-0.257	1.602			-0.062	-0.452	1.532			-0.062	-0.517	1.507			0.328	0.002	1.522			0.545	-0.017	1.434
0.172	-0.285	1.517			0.184	-0.227	1.566			0.184	0.106	1.562			0.157	0.296	1.537			0.029	-0.014	1.586			-0.025	-0.258	1.601			-0.061	-0.453	1.531			-0.061	-0.517	1.507			0.328	0.002	1.522			0.545	-0.017	1.434
0.172	-0.285	1.517			0.184	-0.227	1.566			0.184	0.106	1.562			0.156	0.296	1.536			0.029	-0.014	1.586			-0.025	-0.258	1.601			-0.061	-0.453	1.530			-0.061	-0.517	1.506			0.328	0.002	1.522			0.545	-0.017	1.435
0.172	-0.285	1.517			0.184	-0.227	1.566			0.184	0.106	1.562			0.155	0.295	1.535			0.029	-0.014	1.586			-0.025	-0.258	1.600			-0.060	-0.453	1.530			-0.060	-0.517	1.506			0.328	0.002	1.522			0.545	-0.017	1.435
0.172	-0.285	1.517			0.184	-0.227	1.566			0.184	0.105	1.562			0.154	0.295	1.535			0.029	-0.015	1.586			-0.024	-0.259	1.599			-0.060	-0.454	1.529			-0.060	-0.518	1.505			0.328	0.002	1.523			0.544	-0.017	1.436
0.172	-0.285	1.517			0.184	-0.227	1.566			0.183	0.105	1.562			0.154	0.295	1.534			0.028	-0.015	1.585			-0.024	-0.259	1.599			-0.059	-0.454	1.528			-0.059	-0.518	1.505			0.328	0.002	1.523			0.544	-0.017	1.437
0.172	-0.285	1.517			0.184	-0.227	1.566			0.183	0.105	1.562			0.153	0.294	1.533			0.028	-0.015	1.585			-0.024	-0.259	1.598			-0.058	-0.455	1.527			-0.059	-0.518	1.504			0.328	0.002	1.523			0.544	-0.017	1.438
0.172	-0.285	1.517			0.184	-0.227	1.566			0.183	0.105	1.562			0.152	0.294	1.532			0.028	-0.015	1.585			-0.023	-0.260	1.597			-0.057	-0.455	1.526			-0.058	-0.518	1.504			0.328	0.002	1.523			0.544	-0.017	1.438
0.172	-0.285	1.517			0.184	-0.227	1.566			0.183	0.105	1.562			0.151	0.294	1.531			0.028	-0.015	1.585			-0.023	-0.260	1.596			-0.056	-0.456	1.525			-0.058	-0.518	1.503			0.328	0.002	1.523			0.544	-0.017	1.439
0.172	-0.285	1.517			0.184	-0.227	1.566			0.183	0.105	1.562			0.150	0.293	1.531			0.028	-0.015	1.585			-0.023	-0.261	1.596			-0.055	-0.456	1.524			-0.057	-0.518	1.503			0.328	0.002	1.523			0.544	-0.017	1.440
0.172	-0.285	1.517			0.184	-0.227	1.566			0.183	0.104	1.561			0.150	0.293	1.530			0.028	-0.016	1.585			-0.022	-0.261	1.595			-0.054	-0.457	1.523			-0.057	-0.518	1.502			0.328	0.002	1.523			0.545	-0.017	1.441
0.172	-0.285	1.517			0.184	-0.227	1.566			0.182	0.104	1.561			0.149	0.293	1.529			0.028	-0.016	1.585			-0.022	-0.261	1.594			-0.054	-0.457	1.522			-0.056	-0.518	1.502			0.328	0.002	1.524			0.545	-0.017	1.442
0.172	-0.285	1.517			0.184	-0.227	1.566			0.182	0.104	1.561			0.149	0.292	1.528			0.028	-0.016	1.584			-0.022	-0.262	1.593			-0.053	-0.457	1.521			-0.056	-0.518	1.501			0.328	0.002	1.524			0.545	-0.017	1.442
0.172	-0.285	1.517			0.184	-0.227	1.566			0.182	0.104	1.561			0.148	0.292	1.527			0.028	-0.016	1.584			-0.021	-0.262	1.592			-0.052	-0.458	1.520			-0.055	-0.518	1.500			0.328	0.002	1.524			0.545	-0.017	1.443
0.172	-0.285	1.517			0.184	-0.227	1.566			0.182	0.104	1.561			0.148	0.292	1.527			0.027	-0.017	1.584			-0.021	-0.263	1.591			-0.051	-0.458	1.519			-0.055	-0.518	1.499			0.328	0.002	1.524			0.545	-0.017	1.444
0.172	-0.285	1.517			0.184	-0.227	1.566			0.182	0.103	1.560			0.147	0.291	1.526			0.027	-0.017	1.583			-0.021	-0.263	1.590			-0.051	-0.458	1.518			-0.054	-0.518	1.499			0.328	0.002	1.524			0.545	-0.017	1.444
0.172	-0.285	1.517			0.184	-0.227	1.566			0.182	0.103	1.560			0.147	0.291	1.525			0.027	-0.017	1.583			-0.020	-0.263	1.589			-0.050	-0.459	1.517			-0.054	-0.518	1.498			0.328	0.002	1.524			0.545	-0.017	1.445
0.172	-0.285	1.517			0.183	-0.227	1.566			0.182	0.103	1.560			0.147	0.291	1.525			0.027	-0.018	1.582			-0.020	-0.264	1.588			-0.050	-0.459	1.516			-0.053	-0.518	1.497			0.329	0.002	1.524			0.545	-0.017	1.446
0.172	-0.285	1.517			0.183	-0.227	1.566			0.182	0.103	1.560			0.146	0.291	1.524			0.027	-0.018	1.582			-0.020	-0.264	1.587			-0.049	-0.459	1.514			-0.053	-0.518	1.496			0.329	0.002	1.524			0.545	-0.017	1.446
0.172	-0.285	1.517			0.183	-0.227	1.566			0.182	0.103	1.560			0.146	0.290	1.523			0.027	-0.018	1.581			-0.020	-0.264	1.586			-0.049	-0.460	1.513			-0.052	-0.518	1.495			0.329	0.002	1.524			0.545	-0.017	1.447
0.173	-0.285	1.517			0.183	-0.227	1.565			0.182	0.102	1.559			0.146	0.290	1.523			0.027	-0.018	1.581			-0.020	-0.264	1.585			-0.048	-0.460	1.512			-0.052	-0.518	1.494			0.329	0.002	1.525			0.545	-0.017	1.447
0.173	-0.285	1.516			0.183	-0.227	1.565			0.182	0.102	1.559			0.146	0.290	1.522			0.027	-0.019	1.580			-0.020	-0.264	1.584			-0.048	-0.460	1.512			-0.052	-0.518	1.493			0.329	0.002	1.525			0.545	-0.017	1.448
0.173	-0.285	1.516			0.183	-0.227	1.565			0.182	0.102	1.559			0.145	0.290	1.522			0.027	-0.019	1.580			-0.019	-0.265	1.584			-0.048	-0.460	1.511			-0.052	-0.518	1.492			0.329	0.002	1.525			0.545	-0.017	1.448
0.173	-0.285	1.516			0.183	-0.227	1.565			0.182	0.102	1.559			0.145	0.290	1.521			0.027	-0.019	1.579			-0.019	-0.265	1.583			-0.047	-0.461	1.510			-0.051	-0.518	1.492			0.329	0.002	1.525			0.545	-0.017	1.448
0.173	-0.286	1.516			0.183	-0.227	1.565			0.182	0.102	1.558			0.145	0.289	1.521			0.027	-0.019	1.579			-0.019	-0.265	1.582			-0.047	-0.461	1.509			-0.051	-0.518	1.491			0.329	0.002	1.525			0.545	-0.017	1.449
0.173	-0.286	1.516			0.183	-0.227	1.565			0.182	0.102	1.558			0.145	0.289	1.520			0.027	-0.019	1.578			-0.019	-0.265	1.582			-0.047	-0.461	1.508			-0.051	-0.518	1.490			0.329	0.002	1.525			0.545	-0.018	1.450
0.173	-0.286	1.516			0.183	-0.227	1.565			0.182	0.102	1.558			0.145	0.289	1.520			0.027	-0.020	1.578			-0.019	-0.265	1.581			-0.047	-0.461	1.508			-0.051	-0.518	1.490			0.329	0.002	1.525			0.545	-0.018	1.450
0.173	-0.286	1.516			0.183	-0.228	1.565			0.182	0.101	1.558			0.145	0.289	1.519			0.027	-0.020	1.578			-0.019	-0.265	1.581			-0.047	-0.461	1.507			-0.051	-0.518	1.489			0.329	0.002	1.525			0.545	-0.018	1.450
0.173	-0.286	1.516			0.183	-0.228	1.565			0.182	0.101	1.558			0.145	0.289	1.519			0.027	-0.020	1.577			-0.019	-0.265	1.580			-0.047	-0.461	1.507			-0.051	-0.518	1.489			0.329	0.002	1.525			0.544	-0.019	1.451
0.173	-0.286	1.516			0.183	-0.228	1.564			0.182	0.101	1.557			0.145	0.289	1.518			0.027	-0.020	1.577			-0.019	-0.265	1.580			-0.047	-0.462	1.506			-0.050	-0.518	1.488			0.329	0.002	1.525			0.544	-0.019	1.451
0.173	-0.286	1.515			0.183	-0.228	1.564			0.182	0.101	1.557			0.145	0.289	1.518			0.027	-0.020	1.577			-0.019	-0.265	1.579			-0.047	-0.462	1.506			-0.050	-0.518	1.488			0.329	0.002	1.525			0.544	-0.019	1.451
0.173	-0.286	1.515			0.183	-0.228	1.564			0.182	0.101	1.557			0.144	0.289	1.518			0.027	-0.020	1.576			-0.019	-0.265	1.579			-0.047	-0.462	1.505			-0.050	-0.518	1.488			0.329	0.002	1.525			0.543	-0.019	1.451
0.173	-0.286	1.515			0.183	-0.228	1.564			0.182	0.101	1.557			0.144	0.288	1.518			0.027	-0.020	1.576			-0.019	-0.266	1.579			-0.047	-0.462	1.505			-0.050	-0.518	1.487			0.329	0.002	1.525			0.543	-0.020	1.451
0.173	-0.286	1.515			0.183	-0.228	1.564			0.181	0.101	1.557			0.144	0.288	1.517			0.027	-0.020	1.576			-0.019	-0.266	1.578			-0.047	-0.462	1.505			-0.050	-0.519	1.487			0.329	0.002	1.525			0.542	-0.020	1.451
0.173	-0.286	1.515			0.183	-0.228	1.564			0.181	0.101	1.557			0.144	0.288	1.517			0.027	-0.021	1.575			-0.019	-0.266	1.578			-0.047	-0.462	1.505			-0.050	-0.519	1.487			0.329	0.002	1.525			0.542	-0.020	1.451
0.173	-0.286	1.515			0.183	-0.228	1.564			0.181	0.101	1.556			0.144	0.288	1.517			0.027	-0.021	1.575			-0.019	-0.266	1.578			-0.048	-0.462	1.504			-0.050	-0.519	1.486			0.329	0.002	1.526			0.541	-0.021	1.451
0.173	-0.286	1.515			0.183	-0.228	1.564			0.181	0.100	1.556			0.144	0.288	1.517			0.027	-0.021	1.575			-0.019	-0.266	1.578			-0.048	-0.462	1.504			-0.050	-0.519	1.486			0.329	0.002	1.526			0.541	-0.021	1.451
0.173	-0.286	1.515			0.183	-0.228	1.564			0.181	0.100	1.556			0.144	0.288	1.516			0.026	-0.021	1.575			-0.019	-0.266	1.577			-0.048	-0.462	1.504			-0.050	-0.519	1.486			0.329	0.002	1.526			0.540	-0.021	1.451
0.173	-0.286	1.515			0.183	-0.228	1.564			0.181	0.100	1.556			0.144	0.288	1.516			0.026	-0.021	1.575			-0.019	-0.266	1.577			-0.049	-0.462	1.504			-0.050	-0.519	1.486			0.329	0.002	1.526			0.540	-0.022	1.451
0.173	-0.286	1.515			0.182	-0.228	1.563			0.181	0.100	1.556			0.144	0.288	1.516			0.026	-0.021	1.575			-0.020	-0.265	1.577			-0.049	-0.461	1.504			-0.051	-0.519	1.486			0.329	0.002	1.526			0.539	-0.022	1.451
0.173	-0.286	1.514			0.182	-0.228	1.563			0.181	0.100	1.556			0.144	0.288	1.516			0.026	-0.021	1.575			-0.020	-0.265	1.577			-0.050	-0.461	1.505			-0.051	-0.519	1.486			0.329	0.002	1.526			0.539	-0.022	1.450
0.173	-0.286	1.514			0.182	-0.228	1.563			0.181	0.100	1.556			0.144	0.288	1.516			0.026	-0.021	1.574			-0.020	-0.265	1.577			-0.050	-0.461	1.505			-0.051	-0.519	1.486			0.329	0.002	1.526			0.538	-0.023	1.450
0.173	-0.286	1.514			0.182	-0.228	1.563			0.181	0.100	1.556			0.144	0.288	1.515			0.026	-0.021	1.574			-0.020	-0.265	1.577			-0.051	-0.461	1.505			-0.051	-0.519	1.486			0.329	0.001	1.526			0.538	-0.023	1.450
0.173	-0.286	1.514			0.182	-0.228	1.563			0.181	0.100	1.556			0.144	0.288	1.515			0.026	-0.021	1.574			-0.021	-0.265	1.577			-0.052	-0.460	1.505			-0.052	-0.519	1.486			0.329	0.001	1.526			0.537	-0.023	1.450
0.173	-0.286	1.514			0.182	-0.228	1.563			0.181	0.100	1.556			0.144	0.288	1.515			0.026	-0.021	1.574			-0.021	-0.265	1.577			-0.052	-0.460	1.505			-0.052	-0.519	1.486			0.329	0.001	1.526			0.537	-0.024	1.450
0.173	-0.286	1.514			0.182	-0.228	1.563			0.181	0.100	1.556			0.144	0.288	1.515			0.026	-0.021	1.574			-0.021	-0.265	1.577			-0.053	-0.460	1.506			-0.053	-0.519	1.486			0.329	0.001	1.526			0.536	-0.024	1.450
0.173	-0.286	1.514			0.182	-0.228	1.563			0.181	0.100	1.556			0.144	0.288	1.515			0.026	-0.021	1.574			-0.021	-0.264	1.577			-0.053	-0.460	1.506			-0.053	-0.519	1.486			0.329	0.001	1.526			0.536	-0.024	1.449
0.173	-0.286	1.514			0.182	-0.228	1.563			0.181	0.100	1.555			0.144	0.288	1.515			0.026	-0.021	1.574			-0.022	-0.264	1.577			-0.054	-0.460	1.506			-0.054	-0.519	1.486			0.329	0.001	1.526			0.534	-0.025	1.449
0.172	-0.286	1.514			0.182	-0.228	1.563			0.181	0.100	1.555			0.144	0.288	1.515			0.026	-0.021	1.574			-0.022	-0.264	1.577			-0.054	-0.459	1.506			-0.054	-0.519	1.486			0.329	0.001	1.526			0.533	-0.026	1.449
0.172	-0.286	1.514			0.182	-0.228	1.563			0.181	0.100	1.555			0.144	0.288	1.516			0.026	-0.021	1.574			-0.023	-0.264	1.577			-0.055	-0.459	1.506			-0.055	-0.519	1.486			0.329	0.001	1.526			0.531	-0.027	1.449
0.172	-0.286	1.514			0.181	-0.228	1.563			0.181	0.100	1.555			0.145	0.288	1.516			0.026	-0.021	1.574			-0.023	-0.264	1.578			-0.055	-0.459	1.506			-0.055	-0.519	1.486			0.329	0.001	1.527			0.530	-0.029	1.449
0.172	-0.286	1.514			0.181	-0.229	1.563			0.181	0.100	1.555			0.145	0.288	1.516			0.026	-0.021	1.574			-0.023	-0.264	1.578			-0.056	-0.459	1.506			-0.056	-0.519	1.486			0.328	0.001	1.527			0.529	-0.030	1.449
0.172	-0.286	1.514			0.181	-0.229	1.563			0.181	0.099	1.555			0.145	0.288	1.516			0.026	-0.021	1.573			-0.024	-0.263	1.578			-0.056	-0.458	1.506			-0.056	-0.519	1.486			0.328	0.001	1.527			0.527	-0.031	1.449
0.172	-0.287	1.514			0.181	-0.229	1.563			0.181	0.099	1.555			0.145	0.288	1.516			0.026	-0.021	1.573			-0.024	-0.263	1.578			-0.057	-0.458	1.506			-0.056	-0.518	1.486			0.328	0.001	1.527			0.526	-0.032	1.449
0.172	-0.287	1.514			0.181	-0.229	1.563			0.181	0.099	1.555			0.145	0.288	1.516			0.026	-0.021	1.573			-0.025	-0.263	1.578			-0.057	-0.458	1.506			-0.057	-0.518	1.486			0.328	0.000	1.527			0.525	-0.033	1.449
0.172	-0.287	1.514			0.181	-0.229	1.563			0.181	0.099	1.555			0.145	0.288	1.516			0.026	-0.021	1.573			-0.025	-0.263	1.578			-0.058	-0.457	1.506			-0.057	-0.518	1.486			0.328	0.000	1.527			0.524	-0.034	1.448
0.172	-0.287	1.513			0.181	-0.229	1.563			0.181	0.099	1.555			0.145	0.288	1.516			0.025	-0.021	1.573			-0.025	-0.263	1.578			-0.058	-0.457	1.506			-0.058	-0.518	1.486			0.328	0.000	1.527			0.523	-0.035	1.448
0.172	-0.287	1.513			0.180	-0.229	1.562			0.181	0.099	1.555			0.145	0.288	1.516			0.025	-0.021	1.573			-0.026	-0.262	1.578			-0.059	-0.457	1.507			-0.058	-0.518	1.486			0.328	0.000	1.528			0.522	-0.036	1.448
0.171	-0.287	1.513			0.180	-0.229	1.562			0.181	0.099	1.555			0.145	0.289	1.517			0.025	-0.021	1.573			-0.026	-0.262	1.578			-0.060	-0.456	1.507			-0.058	-0.518	1.486			0.328	-0.000	1.528			0.522	-0.036	1.447
0.171	-0.287	1.513			0.180	-0.229	1.562			0.181	0.099	1.555			0.145	0.289	1.517			0.025	-0.020	1.573			-0.027	-0.262	1.578			-0.060	-0.456	1.507			-0.059	-0.518	1.486			0.327	-0.000	1.528			0.521	-0.037	1.447
0.171	-0.287	1.513			0.180	-0.229	1.562			0.180	0.099	1.555			0.146	0.289	1.517			0.025	-0.020	1.573			-0.027	-0.262	1.578			-0.061	-0.456	1.507			-0.059	-0.518	1.486			0.327	-0.000	1.528			0.521	-0.037	1.447
0.171	-0.287	1.513			0.180	-0.229	1.562			0.180	0.099	1.555			0.146	0.289	1.517			0.025	-0.020	1.573			-0.028	-0.261	1.579			-0.062	-0.455	1.507			-0.060	-0.518	1.486			0.327	-0.000	1.528			0.520	-0.038	1.447
0.171	-0.287	1.513			0.180	-0.229	1.562			0.180	0.099	1.555			0.146	0.289	1.517			0.025	-0.020	1.573			-0.028	-0.261	1.579			-0.062	-0.455	1.507			-0.060	-0.518	1.486			0.327	-0.000	1.528			0.520	-0.038	1.447
0.171	-0.287	1.513			0.180	-0.229	1.562			0.180	0.099	1.555			0.146	0.289	1.517			0.025	-0.020	1.573			-0.029	-0.261	1.579			-0.063	-0.455	1.507			-0.061	-0.517	1.486			0.327	-0.001	1.528			0.519	-0.039	1.447
0.171	-0.287	1.513			0.179	-0.229	1.562			0.180	0.099	1.556			0.146	0.289	1.517			0.025	-0.020	1.573			-0.029	-0.261	1.579			-0.063	-0.455	1.508			-0.061	-0.517	1.486			0.327	-0.001	1.528			0.519	-0.039	1.447
0.171	-0.287	1.513			0.179	-0.229	1.562			0.180	0.099	1.556			0.146	0.289	1.517			0.025	-0.020	1.573			-0.029	-0.260	1.579			-0.064	-0.454	1.508			-0.062	-0.517	1.486			0.327	-0.001	1.528			0.518	-0.040	1.447
0.171	-0.287	1.513			0.179	-0.229	1.562			0.180	0.099	1.556			0.146	0.289	1.517			0.024	-0.020	1.573			-0.030	-0.260	1.579			-0.064	-0.454	1.508			-0.062	-0.517	1.486			0.327	-0.001	1.528			0.518	-0.040	1.446
0.170	-0.287	1.513			0.179	-0.229	1.562			0.180	0.099	1.556			0.146	0.289	1.517			0.024	-0.020	1.573			-0.030	-0.260	1.579			-0.065	-0.454	1.508			-0.062	-0.517	1.486			0.327	-0.001	1.529			0.517	-0.041	1.446
0.170	-0.287	1.513			0.179	-0.229	1.562			0.180	0.099	1.556			0.146	0.289	1.518			0.024	-0.020	1.573			-0.031	-0.260	1.579			-0.065	-0.454	1.508			-0.063	-0.517	1.486			0.326	-0.001	1.529			0.516	-0.042	1.445
0.170	-0.287	1.513			0.179	-0.229	1.563			0.180	0.099	1.556			0.147	0.289	1.518			0.024	-0.020	1.573			-0.031	-0.260	1.579			-0.066	-0.454	1.508			-0.063	-0.517	1.486			0.326	-0.001	1.529			0.515	-0.043	1.444
0.170	-0.287	1.513			0.179	-0.229	1.563			0.180	0.099	1.556			0.147	0.289	1.518			0.024	-0.019	1.573			-0.031	-0.260	1.580			-0.066	-0.453	1.507			-0.063	-0.517	1.486			0.326	-0.001	1.529			0.514	-0.043	1.441
0.170	-0.287	1.513			0.178	-0.229	1.563			0.180	0.099	1.556			0.147	0.289	1.518			0.024	-0.019	1.573			-0.032	-0.259	1.580			-0.066	-0.453	1.507			-0.064	-0.517	1.486			0.326	-0.001	1.529			0.512	-0.043	1.437
0.170	-0.287	1.513			0.178	-0.229	1.563			0.179	0.099	1.556			0.147	0.289	1.518			0.024	-0.019	1.573			-0.032	-0.259	1.580			-0.067	-0.453	1.507			-0.064	-0.516	1.486			0.326	-0.001	1.529			0.510	-0.044	1.434
0.170	-0.287	1.514			0.178	-0.230	1.563			0.179	0.099	1.557			0.147	0.289	1.519			0.024	-0.019	1.573			-0.032	-0.259	1.580			-0.067	-0.453	1.507			-0.065	-0.516	1.486			0.326	-0.001	1.529			0.509	-0.044	1.432
0.169	-0.287	1.514			0.178	-0.230	1.563			0.179	0.099	1.557			0.147	0.289	1.519			0.023	-0.019	1.573			-0.033	-0.259	1.580			-0.068	-0.453	1.507			-0.065	-0.516	1.486			0.325	-0.002	1.529			0.507	-0.044	1.429
0.169	-0.287	1.514			0.178	-0.230	1.563			0.179	0.099	1.557			0.147	0.290	1.519			0.023	-0.019	1.573			-0.034	-0.259	1.580			-0.068	-0.453	1.507			-0.066	-0.516	1.486			0.325	-0.002	1.530			0.506	-0.045	1.427
0.169	-0.288	1.514			0.177	-0.230	1.563			0.178	0.099	1.558			0.147	0.290	1.519			0.023	-0.019	1.573			-0.034	-0.259	1.580			-0.069	-0.452	1.507			-0.066	-0.516	1.486			0.325	-0.002	1.530			0.504	-0.045	1.425
0.169	-0.288	1.514			0.177	-0.230	1.564			0.178	0.099	1.558			0.148	0.290	1.520			0.023	-0.018	1.574			-0.035	-0.259	1.581			-0.070	-0.452	1.507			-0.067	-0.515	1.486			0.324	-0.002	1.530			0.503	-0.046	1.423
0.168	-0.288	1.514			0.177	-0.230	1.564			0.178	0.099	1.559			0.148	0.290	1.520			0.022	-0.018	1.574			-0.036	-0.258	1.581			-0.070	-0.452	1.507			-0.068	-0.515	1.486			0.324	-0.002	1.530			0.501	-0.046	1.422
0.168	-0.288	1.515			0.176	-0.230	1.564			0.177	0.099	1.559			0.148	0.290	1.521			0.022	-0.018	1.574			-0.037	-0.258	1.582			-0.071	-0.452	1.508			-0.069	-0.515	1.487			0.323	-0.002	1.530			0.500	-0.046	1.420
0.167	-0.288	1.515			0.176	-0.230	1.565			0.177	0.099	1.560			0.148	0.290	1.521			0.021	-0.018	1.574			-0.038	-0.258	1.582			-0.072	-0.452	1.509			-0.070	-0.515	1.488			0.323	-0.002	1.530			0.499	-0.047	1.419
0.167	-0.288	1.515			0.175	-0.230	1.565			0.176	0.099	1.560			0.147	0.290	1.522			0.021	-0.017	1.575			-0.039	-0.258	1.583			-0.073	-0.452	1.509			-0.071	-0.515	1.489			0.322	-0.002	1.531			0.498	-0.047	1.418
0.166	-0.288	1.516			0.175	-0.230	1.565			0.176	0.099	1.561			0.147	0.290	1.522			0.020	-0.017	1.575			-0.039	-0.258	1.584			-0.074	-0.452	1.510			-0.072	-0.515	1.490			0.322	-0.003	1.531			0.497	-0.047	1.417
0.166	-0.288	1.516			0.175	-0.230	1.566			0.175	0.099	1.562			0.147	0.290	1.522			0.020	-0.017	1.576			-0.040	-0.258	1.585			-0.075	-0.452	1.512			-0.073	-0.515	1.492			0.321	-0.003	1.531			0.496	-0.047	1.416
0.166	-0.288	1.517			0.174	-0.230	1.566			0.175	0.099	1.562			0.147	0.290	1.523			0.019	-0.017	1.576			-0.041	-0.258	1.586			-0.076	-0.452	1.513			-0.074	-0.515	1.493			0.321	-0.003	1.531			0.495	-0.047	1.415
0.165	-0.288	1.517			0.174	-0.230	1.566			0.174	0.100	1.563			0.147	0.290	1.523			0.018	-0.017	1.577			-0.042	-0.258	1.587			-0.077	-0.451	1.514			-0.075	-0.515	1.495			0.320	-0.003	1.531			0.494	-0.047	1.414
0.165	-0.288	1.517			0.173	-0.231	1.567			0.174	0.100	1.563			0.147	0.290	1.524			0.018	-0.016	1.577			-0.043	-0.258	1.588			-0.078	-0.451	1.515			-0.076	-0.515	1.496			0.320	-0.003	1.531			0.493	-0.047	1.413
0.164	-0.288	1.518			0.173	-0.231	1.567			0.173	0.100	1.564			0.146	0.290	1.524			0.017	-0.016	1.578			-0.043	-0.258	1.588			-0.079	-0.451	1.516			-0.077	-0.515	1.497			0.319	-0.003	1.532			0.493	-0.047	1.413
0.164	-0.288	1.518			0.172	-0.231	1.568			0.173	0.100	1.564			0.146	0.290	1.525			0.017	-0.016	1.578			-0.044	-0.258	1.589			-0.079	-0.451	1.517			-0.078	-0.515	1.498			0.319	-0.003	1.532			0.492	-0.047	1.412
0.163	-0.288	1.518			0.172	-0.231	1.568			0.173	0.100	1.565			0.146	0.290	1.525			0.016	-0.016	1.578			-0.044	-0.258	1.590			-0.080	-0.451	1.518			-0.078	-0.515	1.499			0.318	-0.003	1.532			0.491	-0.047	1.411
0.163	-0.289	1.519			0.172	-0.231	1.568			0.172	0.100	1.565			0.146	0.290	1.525			0.016	-0.016	1.579			-0.045	-0.257	1.590			-0.080	-0.451	1.519			-0.079	-0.515	1.500			0.318	-0.003	1.532			0.491	-0.046	1.411
0.163	-0.289	1.519			0.171	-0.231	1.568			0.172	0.100	1.565			0.146	0.290	1.526			0.016	-0.016	1.579			-0.045	-0.257	1.591			-0.081	-0.451	1.520			-0.079	-0.515	1.500			0.317	-0.003	1.532			0.490	-0.046	1.410
0.162	-0.289	1.519			0.171	-0.231	1.569			0.172	0.100	1.566			0.146	0.290	1.526			0.015	-0.016	1.579			-0.045	-0.257	1.591			-0.081	-0.451	1.520			-0.079	-0.515	1.500			0.317	-0.003	1.532			0.489	-0.046	1.409
0.162	-0.289	1.519			0.171	-0.231	1.569			0.171	0.100	1.566			0.145	0.290	1.526			0.015	-0.015	1.580			-0.046	-0.257	1.592			-0.081	-0.451	1.520			-0.080	-0.515	1.501			0.317	-0.003	1.532			0.488	-0.046	1.408
0.162	-0.289	1.520			0.171	-0.231	1.569			0.171	0.100	1.566			0.145	0.290	1.526			0.015	-0.015	1.580			-0.046	-0.257	1.592			-0.081	-0.451	1.521			-0.080	-0.515	1.501			0.316	-0.003	1.533			0.486	-0.046	1.405
0.161	-0.289	1.520			0.170	-0.231	1.570			0.171	0.100	1.567			0.145	0.290	1.527			0.015	-0.015	1.580			-0.046	-0.257	1.592			-0.082	-0.451	1.521			-0.080	-0.515	1.501			0.316	-0.004	1.533			0.482	-0.047	1.401
0.161	-0.289	1.520			0.170	-0.231	1.570			0.171	0.100	1.567			0.145	0.290	1.527			0.014	-0.015	1.580			-0.046	-0.257	1.592			-0.082	-0.451	1.521			-0.080	-0.515	1.501			0.316	-0.004	1.533			0.478	-0.047	1.396
0.161	-0.289	1.520			0.170	-0.231	1.570			0.170	0.100	1.567			0.145	0.290	1.527			0.014	-0.015	1.581			-0.047	-0.257	1.592			-0.081	-0.451	1.520			-0.080	-0.515	1.500			0.316	-0.004	1.533			0.473	-0.047	1.390
0.161	-0.289	1.521			0.170	-0.231	1.570			0.170	0.100	1.567			0.145	0.290	1.527			0.014	-0.015	1.581			-0.047	-0.257	1.593			-0.081	-0.451	1.519			-0.080	-0.515	1.499			0.315	-0.004	1.533			0.467	-0.046	1.383
0.161	-0.289	1.521			0.170	-0.231	1.570			0.170	0.100	1.568			0.145	0.290	1.528			0.014	-0.015	1.581			-0.047	-0.257	1.593			-0.081	-0.451	1.519			-0.079	-0.514	1.498			0.315	-0.004	1.533			0.461	-0.045	1.376
0.160	-0.289	1.521			0.169	-0.231	1.571			0.170	0.100	1.568			0.144	0.290	1.528			0.014	-0.015	1.581			-0.047	-0.257	1.593			-0.080	-0.451	1.518			-0.079	-0.514	1.498			0.315	-0.004	1.533			0.455	-0.044	1.369
0.160	-0.289	1.521			0.169	-0.231	1.571			0.170	0.100	1.568			0.144	0.290	1.528			0.013	-0.015	1.581			-0.047	-0.257	1.593			-0.080	-0.451	1.517			-0.079	-0.514	1.497			0.314	-0.004	1.533			0.450	-0.044	1.364
0.160	-0.289	1.521			0.169	-0.231	1.571			0.170	0.100	1.568			0.144	0.290	1.528			0.013	-0.015	1.581			-0.047	-0.257	1.593			-0.080	-0.451	1.516			-0.079	-0.514	1.496			0.314	-0.004	1.533			0.443	-0.042	1.357
0.160	-0.289	1.522			0.169	-0.231	1.571			0.169	0.100	1.569			0.144	0.290	1.529			0.013	-0.015	1.582			-0.047	-0.258	1.593			-0.079	-0.451	1.516			-0.078	-0.514	1.495			0.313	-0.004	1.533			0.437	-0.041	1.351
0.160	-0.289	1.522			0.169	-0.231	1.571			0.169	0.100	1.569			0.144	0.290	1.529			0.013	-0.015	1.582			-0.047	-0.258	1.593			-0.079	-0.451	1.516			-0.078	-0.514	1.495			0.313	-0.004	1.532			0.432	-0.041	1.345
0.160	-0.289	1.522			0.169	-0.231	1.571			0.169	0.100	1.569			0.144	0.290	1.529			0.013	-0.015	1.582			-0.047	-0.258	1.593			-0.079	-0.451	1.515			-0.078	-0.514	1.495			0.312	-0.004	1.532			0.427	-0.043	1.339
0.160	-0.289	1.522			0.169	-0.231	1.572			0.169	0.100	1.569			0.144	0.290	1.529			0.013	-0.015	1.582			-0.047	-0.258	1.593			-0.079	-0.451	1.515			-0.078	-0.514	1.495			0.312	-0.004	1.531			0.422	-0.044	1.332
0.160	-0.289	1.522			0.169	-0.232	1.572			0.169	0.100	1.569			0.144	0.290	1.529			0.013	-0.015	1.582			-0.047	-0.258	1.593			-0.079	-0.451	1.515			-0.078	-0.514	1.495			0.311	-0.004	1.530			0.417	-0.044	1.325
0.159	-0.290	1.522			0.169	-0.232	1.572			0.169	0.100	1.569			0.144	0.290	1.530			0.013	-0.015	1.582			-0.047	-0.258	1.593			-0.079	-0.451	1.516			-0.078	-0.514	1.495			0.310	-0.004	1.530			0.411	-0.042	1.314
0.159	-0.290	1.522			0.169	-0.232	1.572			0.169	0.100	1.570			0.144	0.290	1.530			0.012	-0.015	1.583			-0.047	-0.258	1.593			-0.079	-0.451	1.517			-0.078	-0.514	1.495			0.309	-0.004	1.529			0.406	-0.042	1.308
0.159	-0.290	1.523			0.169	-0.232	1.572			0.169	0.100	1.570			0.144	0.290	1.530			0.012	-0.015	1.583			-0.047	-0.258	1.594			-0.079	-0.451	1.518			-0.078	-0.514	1.496			0.308	-0.004	1.528			0.403	-0.042	1.303
0.159	-0.290	1.523			0.169	-0.232	1.572			0.169	0.100	1.570			0.144	0.290	1.530			0.012	-0.014	1.583			-0.047	-0.258	1.594			-0.079	-0.451	1.519			-0.078	-0.514	1.497			0.307	-0.004	1.526			0.400	-0.045	1.300
0.159	-0.290	1.523			0.169	-0.232	1.572			0.169	0.100	1.570			0.144	0.290	1.530			0.012	-0.014	1.583			-0.046	-0.258	1.595			-0.079	-0.451	1.520			-0.078	-0.514	1.499			0.306	-0.004	1.525			0.398	-0.046	1.297
0.159	-0.290	1.523			0.169	-0.232	1.572			0.169	0.100	1.570			0.144	0.290	1.530			0.012	-0.014	1.584			-0.046	-0.258	1.596			-0.079	-0.451	1.522			-0.078	-0.514	1.500			0.305	-0.004	1.524			0.395	-0.047	1.292
0.159	-0.290	1.523			0.169	-0.232	1.573			0.169	0.100	1.570			0.144	0.290	1.530			0.012	-0.014	1.584			-0.046	-0.258	1.596			-0.079	-0.451	1.523			-0.079	-0.514	1.502			0.305	-0.004	1.523			0.392	-0.045	1.285
0.159	-0.290	1.523			0.169	-0.232	1.573			0.168	0.100	1.570			0.143	0.290	1.530			0.012	-0.014	1.584			-0.046	-0.258	1.597			-0.079	-0.451	1.525			-0.079	-0.514	1.503			0.304	-0.004	1.522			0.389	-0.045	1.282
0.159	-0.290	1.523			0.169	-0.232	1.573			0.168	0.100	1.570			0.143	0.290	1.530			0.012	-0.014	1.585			-0.045	-0.258	1.598			-0.079	-0.451	1.526			-0.079	-0.514	1.505			0.303	-0.004	1.521			0.389	-0.051	1.282
0.159	-0.290	1.523			0.169	-0.232	1.573			0.168	0.100	1.570			0.143	0.290	1.530			0.012	-0.014	1.585			-0.045	-0.258	1.598			-0.079	-0.451	1.528			-0.079	-0.514	1.506			0.303	-0.004	1.520			0.389	-0.056	1.282
0.159	-0.290	1.523			0.169	-0.232	1.573			0.168	0.100	1.570			0.143	0.290	1.530			0.012	-0.014	1.585			-0.045	-0.258	1.599			-0.079	-0.451	1.529			-0.079	-0.514	1.507			0.302	-0.004	1.519			0.388	-0.056	1.280
0.159	-0.290	1.523			0.169	-0.232	1.573			0.168	0.100	1.570			0.143	0.289	1.529			0.012	-0.014	1.585			-0.045	-0.258	1.599			-0.079	-0.451	1.530			-0.079	-0.514	1.508			0.302	-0.004	1.518			0.387	-0.058	1.279
0.159	-0.290	1.523			0.170	-0.232	1.573			0.168	0.100	1.570			0.142	0.289	1.528			0.012	-0.014	1.585			-0.045	-0.258	1.600			-0.079	-0.451	1.531			-0.080	-0.514	1.509			0.301	-0.004	1.517			0.387	-0.060	1.278
0.159	-0.290	1.523			0.170	-0.232	1.573			0.168	0.100	1.570			0.142	0.289	1.528			0.012	-0.014	1.585			-0.045	-0.257	1.600			-0.079	-0.451	1.532			-0.080	-0.514	1.510			0.301	-0.004	1.516			0.387	-0.062	1.278
0.159	-0.290	1.523			0.170	-0.232	1.573			0.168	0.099	1.570			0.142	0.289	1.527			0.012	-0.014	1.585			-0.045	-0.257	1.600			-0.079	-0.451	1.532			-0.080	-0.514	1.511			0.300	-0.004	1.515			0.387	-0.064	1.277
0.159	-0.290	1.523			0.170	-0.232	1.572			0.168	0.099	1.569			0.141	0.288	1.525			0.012	-0.014	1.586			-0.045	-0.257	1.601			-0.080	-0.451	1.533			-0.080	-0.514	1.511			0.300	-0.004	1.514			0.387	-0.065	1.275
0.159	-0.290	1.523			0.170	-0.232	1.572			0.168	0.099	1.569			0.141	0.288	1.524			0.012	-0.014	1.586			-0.045	-0.257	1.601			-0.080	-0.451	1.533			-0.080	-0.514	1.512			0.300	-0.004	1.513			0.387	-0.066	1.274
0.159	-0.290	1.523			0.170	-0.232	1.572			0.167	0.099	1.568			0.140	0.288	1.522			0.012	-0.014	1.586			-0.045	-0.257	1.601			-0.080	-0.451	1.534			-0.081	-0.514	1.512			0.299	-0.004	1.512			0.387	-0.068	1.273
0.158	-0.290	1.523			0.170	-0.232	1.571			0.167	0.099	1.567			0.140	0.287	1.520			0.011	-0.014	1.585			-0.045	-0.257	1.601			-0.080	-0.451	1.534			-0.081	-0.514	1.512			0.299	-0.004	1.511			0.386	-0.068	1.272
0.158	-0.290	1.522			0.170	-0.232	1.571			0.167	0.099	1.566			0.140	0.287	1.518			0.011	-0.014	1.585			-0.045	-0.257	1.601			-0.081	-0.451	1.534			-0.082	-0.514	1.512			0.298	-0.004	1.511			0.386	-0.067	1.271
0.158	-0.290	1.522			0.170	-0.232	1.570			0.166	0.098	1.565			0.139	0.286	1.514			0.011	-0.014	1.585			-0.046	-0.257	1.601			-0.082	-0.451	1.534			-0.082	-0.514	1.512			0.298	-0.004	1.509			0.385	-0.067	1.270
0.158	-0.290	1.521			0.170	-0.232	1.570			0.166	0.098	1.564			0.139	0.285	1.511			0.010	-0.014	1.584			-0.046	-0.257	1.600			-0.082	-0.450	1.533			-0.083	-0.514	1.511			0.298	-0.004	1.508			0.384	-0.066	1.269
0.158	-0.291	1.521			0.170	-0.233	1.569			0.166	0.097	1.562			0.138	0.284	1.507			0.010	-0.014	1.583			-0.047	-0.256	1.600			-0.083	-0.450	1.533			-0.084	-0.514	1.511			0.297	-0.004	1.507			0.384	-0.066	1.269
0.157	-0.291	1.520			0.169	-0.233	1.568			0.165	0.097	1.560			0.138	0.283	1.503			0.009	-0.014	1.582			-0.048	-0.256	1.599			-0.084	-0.450	1.532			-0.085	-0.514	1.510			0.297	-0.004	1.506			0.383	-0.065	1.268
0.157	-0.291	1.519			0.169	-0.233	1.567			0.164	0.096	1.558			0.138	0.281	1.497			0.008	-0.014	1.580			-0.049	-0.256	1.598			-0.085	-0.450	1.531			-0.086	-0.514	1.509			0.297	-0.005	1.505			0.386	-0.068	1.276
0.157	-0.291	1.518			0.169	-0.233	1.566			0.164	0.094	1.555			0.138	0.278	1.490			0.007	-0.014	1.578			-0.051	-0.255	1.597			-0.086	-0.449	1.530			-0.087	-0.514	1.509			0.296	-0.005	1.504			0.389	-0.070	1.281
0.156	-0.291	1.517			0.168	-0.233	1.565			0.163	0.092	1.551			0.139	0.276	1.483			0.006	-0.014	1.575			-0.052	-0.255	1.596			-0.087	-0.449	1.530			-0.088	-0.513	1.508			0.296	-0.006	1.502			0.391	-0.072	1.285
0.156	-0.291	1.515			0.167	-0.233	1.562			0.163	0.091	1.545			0.140	0.273	1.474			0.006	-0.014	1.571			-0.053	-0.254	1.595			-0.088	-0.449	1.529			-0.089	-0.513	1.508			0.295	-0.008	1.500			0.393	-0.074	1.284
0.155	-0.291	1.512			0.167	-0.233	1.557			0.164	0.089	1.536			0.142	0.271	1.464			0.006	-0.014	1.565			-0.055	-0.253	1.593			-0.089	-0.449	1.529			-0.090	-0.513	1.508			0.295	-0.008	1.498			0.395	-0.077	1.286
0.155	-0.292	1.508			0.167	-0.233	1.550			0.168	0.088	1.525			0.145	0.268	1.453			0.007	-0.014	1.557			-0.056	-0.252	1.590			-0.090	-0.449	1.528			-0.090	-0.513	1.508			0.295	-0.010	1.494			0.400	-0.081	1.274
0.157	-0.293	1.501			0.169	-0.234	1.539			0.172	0.086	1.509			0.150	0.265	1.440			0.009	-0.015	1.547			-0.057	-0.252	1.587			-0.091	-0.449	1.528			-0.091	-0.513	1.508			0.297	-0.012	1.487			0.408	-0.092	1.277
0.159	-0.295	1.491			0.172	-0.235	1.526			0.177	0.084	1.493			0.157	0.262	1.425			0.012	-0.015	1.536			-0.057	-0.251	1.582			-0.091	-0.449	1.527			-0.092	-0.513	1.507			0.299	-0.015	1.477			0.415	-0.098	1.262
0.163	-0.298	1.480			0.176	-0.237	1.510			0.182	0.081	1.476			0.166	0.258	1.410			0.017	-0.016	1.525			-0.056	-0.250	1.575			-0.092	-0.449	1.525			-0.092	-0.513	1.507			0.302	-0.019	1.465			0.420	-0.103	1.252
0.169	-0.301	1.466			0.182	-0.240	1.493			0.187	0.078	1.461			0.178	0.253	1.392			0.026	-0.018	1.511			-0.053	-0.249	1.565			-0.092	-0.450	1.522			-0.092	-0.513	1.506			0.305	-0.023	1.453			0.425	-0.109	1.236
0.175	-0.304	1.452			0.187	-0.242	1.477			0.192	0.075	1.447			0.191	0.247	1.375			0.035	-0.019	1.497			-0.048	-0.249	1.554			-0.092	-0.451	1.516			-0.092	-0.513	1.502			0.334	-0.052	1.417			0.428	-0.116	1.214
0.184	-0.306	1.436			0.195	-0.245	1.459			0.199	0.071	1.430			0.204	0.243	1.359			0.046	-0.021	1.484			-0.039	-0.249	1.540			-0.089	-0.452	1.506			-0.090	-0.513	1.494			0.344	-0.061	1.404			0.430	-0.122	1.188
0.193	-0.309	1.421			0.203	-0.248	1.441			0.206	0.066	1.414			0.218	0.240	1.343			0.059	-0.023	1.470			-0.029	-0.250	1.526			-0.084	-0.453	1.492			-0.086	-0.513	1.482			0.357	-0.068	1.386			0.431	-0.127	1.163
0.203	-0.310	1.407			0.212	-0.249	1.425			0.212	0.063	1.401			0.233	0.238	1.328			0.072	-0.024	1.457			-0.016	-0.250	1.510			-0.076	-0.453	1.477			-0.079	-0.512	1.466			0.370	-0.068	1.368			0.430	-0.130	1.138
0.210	-0.310	1.395			0.218	-0.249	1.414			0.216	0.061	1.393			0.246	0.236	1.313			0.084	-0.025	1.444			-0.002	-0.251	1.495			-0.061	-0.453	1.456			-0.068	-0.511	1.446			0.381	-0.066	1.351			0.429	-0.133	1.115
0.219	-0.310	1.384			0.225	-0.250	1.404			0.218	0.060	1.387			0.260	0.236	1.299			0.098	-0.026	1.430			0.010	-0.250	1.482			-0.051	-0.452	1.441			-0.055	-0.509	1.427			0.395	-0.061	1.332			0.431	-0.136	1.095
0.234	-0.310	1.367			0.248	-0.247	1.378			0.262	0.068	1.348			0.271	0.235	1.285			0.110	-0.026	1.418			0.022	-0.249	1.470			-0.038	-0.451	1.424			-0.043	-0.508	1.409			0.405	-0.056	1.315			0.432	-0.138	1.077
0.245	-0.309	1.354			0.260	-0.246	1.364			0.279	0.071	1.331			0.282	0.235	1.272			0.122	-0.026	1.407			0.035	-0.247	1.458			-0.026	-0.451	1.409			-0.030	-0.506	1.391			0.415	-0.048	1.298			0.433	-0.140	1.061
0.254	-0.308	1.344			0.269	-0.245	1.352			0.295	0.073	1.315			0.291	0.235	1.261			0.131	-0.026	1.397			0.045	-0.246	1.449			-0.015	-0.449	1.395			-0.019	-0.504	1.376			0.420	-0.044	1.286			0.434	-0.142	1.046
0.261	-0.308	1.335			0.277	-0.244	1.341			0.314	0.077	1.297			0.298	0.235	1.250			0.139	-0.026	1.389			0.054	-0.244	1.441			-0.005	-0.448	1.383			-0.010	-0.502	1.363			0.425	-0.042	1.275			0.434	-0.143	1.036
0.268	-0.307	1.326			0.284	-0.243	1.330			0.325	0.079	1.285			0.304	0.234	1.241			0.147	-0.026	1.381			0.063	-0.243	1.433			0.003	-0.446	1.372			-0.001	-0.501	1.352			0.431	-0.037	1.262			0.432	-0.143	1.021
0.274	-0.306	1.318			0.290	-0.242	1.321			0.333	0.080	1.276			0.310	0.234	1.232			0.153	-0.026	1.375			0.070	-0.242	1.427			0.013	-0.443	1.363			0.007	-0.497	1.343			0.435	-0.034	1.252			0.431	-0.144	1.011
0.278	-0.305	1.312			0.294	-0.241	1.313			0.339	0.080	1.268			0.315	0.234	1.225			0.158	-0.026	1.370			0.076	-0.241	1.422			0.021	-0.441	1.355			0.014	-0.495	1.335			0.439	-0.032	1.244			0.431	-0.144	1.003
0.282	-0.304	1.305			0.299	-0.239	1.306			0.344	0.081	1.261			0.319	0.234	1.218			0.162	-0.025	1.365			0.081	-0.240	1.418			0.027	-0.440	1.350			0.019	-0.493	1.329			0.442	-0.029	1.237			0.430	-0.145	0.994
0.286	-0.303	1.300			0.302	-0.238	1.299			0.348	0.081	1.255			0.323	0.233	1.212			0.166	-0.025	1.361			0.086	-0.240	1.414			0.031	-0.439	1.345			0.023	-0.492	1.324			0.445	-0.027	1.230			0.430	-0.145	0.987
0.289	-0.302	1.295			0.305	-0.238	1.293			0.352	0.081	1.249			0.326	0.233	1.207			0.169	-0.025	1.357			0.090	-0.239	1.411			0.035	-0.438	1.341			0.027	-0.492	1.320			0.448	-0.027	1.225			0.431	-0.140	0.977
0.292	-0.301	1.290			0.307	-0.237	1.288			0.356	0.081	1.244			0.329	0.233	1.202			0.173	-0.025	1.354			0.094	-0.238	1.408			0.039	-0.438	1.337			0.032	-0.491	1.317			0.450	-0.027	1.219			0.395	-0.109	0.955
0.294	-0.301	1.286			0.309	-0.237	1.283			0.359	0.082	1.240			0.332	0.232	1.198			0.176	-0.025	1.350			0.097	-0.238	1.405			0.042	-0.437	1.334			0.036	-0.491	1.314			0.448	-0.035	1.214			0.393	-0.108	0.949
0.296	-0.301	1.283			0.311	-0.236	1.279			0.361	0.081	1.237			0.335	0.232	1.194			0.178	-0.025	1.347			0.101	-0.237	1.403			0.046	-0.437	1.332			0.040	-0.491	1.314			0.446	-0.041	1.209			0.391	-0.105	0.943
0.297	-0.300	1.280			0.312	-0.236	1.275			0.362	0.081	1.234			0.337	0.232	1.191			0.181	-0.025	1.345			0.104	-0.237	1.401			0.049	-0.437	1.332			0.044	-0.492	1.316			0.444	-0.046	1.206			0.388	-0.102	0.938
0.298	-0.300	1.277			0.313	-0.236	1.272			0.362	0.080	1.233			0.339	0.233	1.189			0.183	-0.025	1.343			0.107	-0.237	1.400			0.052	-0.437	1.334			0.048	-0.493	1.320			0.443	-0.050	1.204			0.386	-0.099	0.934
0.299	-0.300	1.274			0.313	-0.236	1.269			0.362	0.079	1.232			0.340	0.233	1.187			0.187	-0.026	1.339			0.110	-0.237	1.400			0.054	-0.438	1.338			0.051	-0.494	1.325			0.443	-0.052	1.201			0.383	-0.095	0.931
0.299	-0.299	1.272			0.313	-0.236	1.266			0.361	0.079	1.232			0.340	0.234	1.187			0.190	-0.027	1.337			0.113	-0.237	1.401			0.056	-0.438	1.344			0.053	-0.494	1.332			0.444	-0.030	1.198			0.380	-0.090	0.929
0.300	-0.299	1.270			0.313	-0.235	1.264			0.359	0.078	1.233			0.341	0.236	1.187			0.192	-0.028	1.334			0.115	-0.237	1.403			0.058	-0.439	1.351			0.054	-0.496	1.340			0.445	-0.020	1.197			0.330	-0.051	0.936
0.300	-0.298	1.268			0.312	-0.235	1.263			0.357	0.076	1.236			0.341	0.237	1.188			0.195	-0.028	1.332			0.118	-0.238	1.406			0.059	-0.440	1.358			0.054	-0.497	1.347			0.446	-0.016	1.195			0.312	-0.036	0.938
0.300	-0.298	1.267			0.312	-0.235	1.261			0.355	0.074	1.239			0.340	0.238	1.190			0.197	-0.030	1.330			0.120	-0.240	1.410			0.061	-0.440	1.365			0.054	-0.497	1.355			0.446	-0.009	1.194			0.301	-0.027	0.939
0.301	-0.298	1.265			0.311	-0.235	1.260			0.353	0.072	1.243			0.340	0.240	1.193			0.199	-0.031	1.329			0.122	-0.241	1.414			0.062	-0.441	1.372			0.054	-0.498	1.362			0.446	-0.005	1.193			0.293	-0.021	0.939
0.301	-0.297	1.263			0.311	-0.235	1.259			0.351	0.071	1.246			0.339	0.242	1.195			0.200	-0.033	1.330			0.124	-0.243	1.418			0.064	-0.442	1.378			0.054	-0.499	1.368			0.446	-0.001	1.192			0.288	-0.017	0.939
0.302	-0.297	1.262			0.311	-0.235	1.258			0.349	0.070	1.250			0.338	0.243	1.199			0.201	-0.034	1.329			0.125	-0.244	1.422			0.065	-0.443	1.384			0.054	-0.497	1.375			0.446	0.003	1.192			0.284	-0.013	0.938
0.302	-0.297	1.261			0.311	-0.235	1.258			0.347	0.070	1.253			0.338	0.245	1.202			0.202	-0.036	1.331			0.127	-0.246	1.427			0.067	-0.443	1.389			0.054	-0.496	1.380			0.443	0.009	1.191			0.279	-0.010	0.936
0.302	-0.297	1.260			0.311	-0.235	1.258			0.346	0.070	1.255			0.337	0.247	1.205			0.197	-0.038	1.352			0.128	-0.247	1.431			0.068	-0.444	1.393			0.054	-0.495	1.385			0.440	0.014	1.190			0.275	-0.008	0.935
0.302	-0.297	1.260			0.311	-0.235	1.258			0.346	0.071	1.256			0.337	0.248	1.208			0.195	-0.038	1.362			0.131	-0.247	1.435			0.070	-0.443	1.397			0.054	-0.494	1.389			0.439	0.017	1.188			0.272	-0.006	0.934
0.303	-0.297	1.259			0.311	-0.235	1.258			0.345	0.073	1.257			0.337	0.249	1.210			0.194	-0.038	1.368			0.133	-0.247	1.438			0.072	-0.443	1.401			0.054	-0.494	1.393			0.438	0.020	1.186			0.269	-0.004	0.933
0.303	-0.296	1.258			0.311	-0.234	1.257			0.345	0.075	1.258			0.336	0.251	1.212			0.194	-0.038	1.372			0.135	-0.248	1.443			0.073	-0.443	1.404			0.055	-0.493	1.397			0.437	0.023	1.185			0.266	-0.002	0.934
0.303	-0.296	1.258			0.312	-0.234	1.257			0.344	0.076	1.259			0.336	0.252	1.214			0.194	-0.038	1.375			0.137	-0.249	1.447			0.074	-0.443	1.407			0.056	-0.492	1.401			0.436	0.026	1.183			0.264	-0.001	0.935
0.304	-0.296	1.257			0.312	-0.234	1.257			0.344	0.078	1.260			0.336	0.253	1.216			0.194	-0.038	1.377			0.139	-0.248	1.451			0.076	-0.442	1.410			0.057	-0.492	1.405			0.435	0.029	1.182			0.262	-0.001	0.936
0.304	-0.296	1.256			0.312	-0.234	1.257			0.343	0.079	1.260			0.336	0.254	1.218			0.194	-0.039	1.378			0.141	-0.248	1.454			0.078	-0.442	1.413			0.058	-0.492	1.408			0.435	0.031	1.181			0.261	-0.001	0.937
0.304	-0.296	1.256			0.313	-0.234	1.257			0.343	0.080	1.261			0.336	0.254	1.219			0.194	-0.039	1.380			0.143	-0.247	1.457			0.080	-0.441	1.416			0.060	-0.492	1.411			0.434	0.033	1.180			0.260	-0.001	0.939
0.304	-0.296	1.255			0.313	-0.234	1.257			0.342	0.081	1.263			0.335	0.255	1.221			0.194	-0.040	1.382			0.144	-0.247	1.459			0.081	-0.441	1.420			0.061	-0.495	1.415			0.428	0.032	1.179			0.259	-0.003	0.941
0.304	-0.296	1.256			0.313	-0.234	1.258			0.341	0.081	1.265			0.335	0.256	1.222			0.200	-0.027	1.384			0.146	-0.247	1.460			0.083	-0.441	1.423			0.062	-0.496	1.417			0.420	0.030	1.180			0.259	-0.009	0.944
0.302	-0.298	1.258			0.312	-0.236	1.262			0.339	0.081	1.268			0.334	0.257	1.224			0.202	-0.020	1.385			0.147	-0.247	1.461			0.085	-0.441	1.426			0.064	-0.497	1.419			0.408	0.021	1.184			0.259	-0.019	0.945
0.300	-0.300	1.262			0.310	-0.237	1.266			0.337	0.080	1.273			0.332	0.257	1.227			0.204	-0.014	1.386			0.148	-0.247	1.462			0.086	-0.440	1.428			0.065	-0.498	1.422			0.400	0.015	1.188			0.262	-0.034	0.947
0.296	-0.301	1.266			0.307	-0.239	1.272			0.334	0.078	1.279			0.329	0.258	1.230			0.204	-0.010	1.387			0.149	-0.247	1.463			0.087	-0.440	1.430			0.066	-0.499	1.424			0.394	0.009	1.192			0.263	-0.041	0.947
0.292	-0.302	1.273			0.304	-0.240	1.279			0.330	0.076	1.286			0.324	0.258	1.235			0.201	-0.007	1.390			0.147	-0.247	1.465			0.087	-0.441	1.433			0.067	-0.500	1.426			0.389	0.000	1.198			0.270	-0.060	0.950
0.287	-0.302	1.281			0.300	-0.241	1.289			0.326	0.074	1.294			0.318	0.257	1.241			0.195	-0.005	1.394			0.142	-0.250	1.467			0.086	-0.444	1.436			0.066	-0.501	1.429			0.386	-0.009	1.207			0.275	-0.099	0.964
0.282	-0.301	1.289			0.295	-0.241	1.298			0.320	0.071	1.303			0.311	0.257	1.248			0.186	-0.004	1.399			0.131	-0.253	1.471			0.079	-0.448	1.439			0.063	-0.503	1.432			0.384	-0.019	1.218			0.277	-0.117	0.971
0.276	-0.300	1.299			0.290	-0.240	1.310			0.313	0.069	1.314			0.303	0.256	1.256			0.176	-0.004	1.405			0.119	-0.255	1.475			0.064	-0.450	1.445			0.051	-0.512	1.437			0.384	-0.028	1.232			0.372	-0.118	1.017
0.270	-0.298	1.311			0.283	-0.239	1.324			0.305	0.067	1.326			0.294	0.255	1.265			0.163	-0.005	1.412			0.100	-0.256	1.482			0.050	-0.452	1.450			0.040	-0.513	1.441			0.384	-0.035	1.248			0.427	-0.119	1.053
0.263	-0.296	1.323			0.276	-0.237	1.338			0.296	0.066	1.337			0.286	0.254	1.273			0.151	-0.006	1.418			0.084	-0.256	1.489			0.033	-0.451	1.455			0.028	-0.513	1.445			0.385	-0.039	1.265			0.454	-0.119	1.077
0.256	-0.295	1.336			0.268	-0.236	1.351			0.287	0.065	1.349			0.278	0.253	1.281			0.139	-0.008	1.425			0.069	-0.255	1.494			0.017	-0.450	1.459			0.011	-0.511	1.449			0.385	-0.040	1.284			0.477	-0.121	1.105
0.250	-0.293	1.347			0.262	-0.235	1.363			0.279	0.064	1.360			0.270	0.253	1.289			0.129	-0.009	1.431			0.053	-0.253	1.499			-0.002	-0.448	1.463			-0.005	-0.509	1.452			0.385	-0.040	1.302			0.501	-0.122	1.137
0.245	-0.292	1.357			0.256	-0.234	1.374			0.272	0.064	1.369			0.263	0.252	1.297			0.120	-0.009	1.436			0.039	-0.251	1.503			-0.018	-0.446	1.465			-0.021	-0.506	1.454			0.385	-0.040	1.318			0.515	-0.121	1.158
0.241	-0.291	1.366			0.252	-0.233	1.384			0.266	0.064	1.377			0.257	0.252	1.304			0.112	-0.010	1.441			0.027	-0.249	1.507			-0.031	-0.443	1.468			-0.036	-0.503	1.456			0.385	-0.038	1.335			0.522	-0.121	1.174
0.238	-0.290	1.375			0.248	-0.232	1.392			0.260	0.064	1.385			0.252	0.251	1.310			0.106	-0.010	1.445			0.017	-0.247	1.510			-0.043	-0.441	1.469			-0.047	-0.500	1.457			0.385	-0.036	1.349			0.553	-0.108	1.228
0.235	-0.289	1.382			0.244	-0.231	1.400			0.256	0.064	1.392			0.247	0.251	1.316			0.101	-0.010	1.448			0.009	-0.246	1.513			-0.052	-0.440	1.471			-0.057	-0.498	1.458			0.385	-0.034	1.362			0.571	-0.092	1.255
0.233	-0.288	1.388			0.242	-0.231	1.406			0.252	0.064	1.398			0.244	0.252	1.321			0.097	-0.010	1.452			0.002	-0.244	1.515			-0.059	-0.438	1.472			-0.065	-0.496	1.459			0.385	-0.032	1.374			0.582	-0.086	1.269
0.231	-0.287	1.393			0.240	-0.230	1.412			0.249	0.064	1.404			0.241	0.252	1.326			0.093	-0.010	1.455			-0.003	-0.243	1.517			-0.065	-0.437	1.473			-0.072	-0.495	1.460			0.385	-0.031	1.384			0.592	-0.080	1.284
0.230	-0.286	1.398			0.238	-0.229	1.417			0.247	0.065	1.409			0.238	0.252	1.331			0.090	-0.009	1.457			-0.007	-0.242	1.519			-0.070	-0.436	1.474			-0.077	-0.494	1.461			0.386	-0.029	1.393			0.600	-0.076	1.295
0.229	-0.286	1.402			0.237	-0.229	1.422			0.245	0.065	1.414			0.237	0.252	1.335			0.088	-0.009	1.460			-0.011	-0.241	1.520			-0.074	-0.435	1.475			-0.081	-0.493	1.461			0.387	-0.027	1.402			0.608	-0.074	1.305
0.229	-0.285	1.407			0.236	-0.228	1.426			0.244	0.066	1.418			0.236	0.253	1.340			0.086	-0.009	1.462			-0.014	-0.241	1.522			-0.078	-0.435	1.476			-0.085	-0.492	1.462			0.389	-0.026	1.409			0.627	-0.056	1.363
0.229	-0.285	1.411			0.236	-0.228	1.431			0.244	0.066	1.423			0.236	0.253	1.344			0.085	-0.009	1.465			-0.017	-0.240	1.523			-0.081	-0.435	1.477			-0.088	-0.492	1.463			0.392	-0.024	1.416			0.632	-0.048	1.380
0.231	-0.284	1.415			0.237	-0.228	1.435			0.245	0.067	1.427			0.237	0.253	1.349			0.085	-0.009	1.467			-0.018	-0.240	1.524			-0.082	-0.435	1.477			-0.089	-0.492	1.463			0.395	-0.023	1.423			0.639	-0.049	1.384
0.233	-0.284	1.419			0.239	-0.227	1.439			0.247	0.067	1.432			0.239	0.254	1.354			0.087	-0.009	1.470			-0.017	-0.239	1.525			-0.080	-0.435	1.477			-0.087	-0.492	1.463			0.399	-0.021	1.429			0.646	-0.047	1.392
0.236	-0.284	1.422			0.242	-0.227	1.443			0.250	0.068	1.436			0.242	0.255	1.359			0.089	-0.010	1.472			-0.014	-0.239	1.526			-0.076	-0.436	1.477			-0.083	-0.493	1.463			0.403	-0.020	1.435			0.648	-0.051	1.400
0.240	-0.284	1.425			0.245	-0.227	1.447			0.253	0.069	1.439			0.246	0.255	1.363			0.093	-0.010	1.474			-0.009	-0.239	1.525			-0.070	-0.438	1.476			-0.076	-0.495	1.462			0.408	-0.019	1.440			0.639	-0.067	1.390
0.244	-0.284	1.428			0.249	-0.227	1.450			0.257	0.070	1.442			0.250	0.256	1.367			0.098	-0.010	1.475			-0.002	-0.239	1.525			-0.061	-0.439	1.474			-0.067	-0.496	1.460			0.412	-0.018	1.444			0.643	-0.067	1.398
0.248	-0.284	1.431			0.253	-0.227	1.453			0.261	0.071	1.445			0.255	0.258	1.371			0.102	-0.010	1.477			0.005	-0.239	1.523			-0.051	-0.441	1.471			-0.057	-0.498	1.457			0.416	-0.017	1.448			0.647	-0.068	1.405
0.251	-0.284	1.433			0.256	-0.227	1.456			0.265	0.072	1.447			0.259	0.259	1.375			0.107	-0.011	1.478			0.012	-0.239	1.522			-0.041	-0.442	1.468			-0.047	-0.500	1.453			0.420	-0.017	1.451			0.650	-0.068	1.412
0.254	-0.284	1.435			0.259	-0.227	1.458			0.269	0.073	1.449			0.263	0.260	1.378			0.111	-0.011	1.479			0.018	-0.239	1.521			-0.032	-0.443	1.464			-0.039	-0.501	1.449			0.424	-0.016	1.454			0.653	-0.069	1.419
0.257	-0.284	1.437			0.262	-0.226	1.461			0.272	0.074	1.451			0.267	0.261	1.381			0.114	-0.011	1.480			0.023	-0.239	1.519			-0.025	-0.445	1.460			-0.031	-0.503	1.445			0.428	-0.016	1.457			0.656	-0.071	1.425
0.259	-0.284	1.439			0.264	-0.226	1.463			0.275	0.075	1.454			0.269	0.262	1.385			0.117	-0.011	1.481			0.027	-0.240	1.518			-0.019	-0.446	1.457			-0.025	-0.505	1.441			0.430	-0.015	1.460			0.658	-0.072	1.431
0.261	-0.284	1.441			0.266	-0.226	1.465			0.277	0.075	1.456			0.272	0.263	1.388			0.119	-0.011	1.481			0.030	-0.240	1.517			-0.014	-0.447	1.453			-0.019	-0.506	1.437			0.433	-0.015	1.463			0.660	-0.072	1.437
0.262	-0.284	1.443			0.267	-0.226	1.467			0.278	0.076	1.458			0.274	0.264	1.392			0.120	-0.012	1.482			0.033	-0.241	1.516			-0.009	-0.449	1.449			-0.015	-0.508	1.433			0.435	-0.014	1.466			0.661	-0.072	1.442
0.263	-0.284	1.444			0.267	-0.226	1.469			0.278	0.076	1.460			0.275	0.265	1.395			0.121	-0.012	1.483			0.035	-0.241	1.516			-0.006	-0.450	1.447			-0.011	-0.509	1.430			0.436	-0.014	1.469			0.661	-0.071	1.447
0.264	-0.284	1.446			0.268	-0.226	1.472			0.279	0.077	1.463			0.276	0.266	1.399			0.121	-0.012	1.485			0.036	-0.242	1.515			-0.004	-0.450	1.444			-0.009	-0.510	1.427			0.437	-0.013	1.472			0.660	-0.068	1.453
0.264	-0.284	1.449			0.268	-0.226	1.475			0.278	0.077	1.466			0.276	0.266	1.403			0.121	-0.012	1.486			0.036	-0.242	1.515			-0.002	-0.451	1.442			-0.007	-0.510	1.424			0.437	-0.013	1.476			0.656	-0.064	1.458
0.263	-0.284	1.451			0.267	-0.226	1.478			0.277	0.078	1.469			0.275	0.267	1.408			0.120	-0.013	1.488			0.036	-0.243	1.514			-0.001	-0.452	1.441			-0.006	-0.511	1.422			0.436	-0.011	1.480			0.651	-0.059	1.462
0.262	-0.284	1.454			0.265	-0.226	1.482			0.274	0.078	1.473			0.273	0.268	1.413			0.117	-0.014	1.491			0.035	-0.244	1.514			-0.001	-0.453	1.439			-0.005	-0.512	1.421			0.434	-0.010	1.484			0.645	-0.053	1.467
0.259	-0.284	1.458			0.261	-0.226	1.486			0.270	0.079	1.478			0.269	0.269	1.418			0.113	-0.014	1.494			0.032	-0.245	1.514			-0.002	-0.453	1.438			-0.006	-0.512	1.419			0.430	-0.009	1.489			0.639	-0.047	1.470
0.256	-0.284	1.461			0.258	-0.226	1.490			0.265	0.080	1.482			0.265	0.270	1.423			0.108	-0.014	1.497			0.027	-0.246	1.515			-0.005	-0.454	1.438			-0.009	-0.513	1.419			0.426	-0.007	1.494			0.633	-0.042	1.473
0.253	-0.283	1.464			0.254	-0.225	1.494			0.259	0.081	1.486			0.260	0.271	1.429			0.103	-0.015	1.500			0.022	-0.246	1.516			-0.011	-0.454	1.439			-0.016	-0.513	1.420			0.421	-0.006	1.498			0.626	-0.037	1.476
0.250	-0.283	1.467			0.251	-0.225	1.497			0.254	0.081	1.490			0.256	0.272	1.433			0.099	-0.015	1.503			0.016	-0.246	1.518			-0.019	-0.454	1.442			-0.025	-0.513	1.424			0.416	-0.005	1.502			0.620	-0.032	1.479
0.247	-0.283	1.469			0.247	-0.225	1.501			0.250	0.082	1.494			0.252	0.273	1.437			0.094	-0.015	1.505			0.010	-0.246	1.520			-0.028	-0.454	1.446			-0.034	-0.513	1.429			0.411	-0.004	1.505			0.615	-0.029	1.481
0.244	-0.283	1.472			0.244	-0.225	1.504			0.246	0.083	1.496			0.248	0.274	1.441			0.090	-0.015	1.508			0.005	-0.246	1.523			-0.037	-0.454	1.450			-0.042	-0.512	1.434			0.407	-0.003	1.508			0.610	-0.026	1.482
0.241	-0.283	1.474			0.241	-0.225	1.506			0.243	0.084	1.499			0.244	0.275	1.445			0.087	-0.014	1.510			-0.001	-0.246	1.526			-0.045	-0.454	1.455			-0.050	-0.512	1.439			0.403	-0.002	1.511			0.607	-0.024	1.484
0.239	-0.283	1.475			0.239	-0.225	1.508			0.240	0.084	1.501			0.241	0.275	1.448			0.085	-0.014	1.512			-0.005	-0.245	1.528			-0.052	-0.454	1.459			-0.056	-0.512	1.444			0.400	-0.002	1.513			0.603	-0.022	1.486
0.237	-0.283	1.477			0.237	-0.225	1.510			0.238	0.085	1.503			0.238	0.276	1.451			0.082	-0.014	1.514			-0.009	-0.245	1.531			-0.057	-0.454	1.464			-0.061	-0.512	1.449			0.398	-0.001	1.515			0.601	-0.020	1.487
0.235	-0.283	1.478			0.236	-0.225	1.512			0.236	0.085	1.505			0.236	0.277	1.454			0.080	-0.014	1.515			-0.011	-0.245	1.533			-0.061	-0.454	1.468			-0.066	-0.511	1.453			0.396	-0.001	1.516			0.599	-0.018	1.489
0.234	-0.283	1.479			0.234	-0.225	1.514			0.235	0.086	1.507			0.234	0.277	1.457			0.079	-0.014	1.517			-0.014	-0.244	1.535			-0.065	-0.454	1.471			-0.069	-0.511	1.457			0.394	-0.000	1.518			0.597	-0.017	1.490
0.232	-0.283	1.480			0.233	-0.225	1.515			0.233	0.086	1.508			0.233	0.278	1.459			0.077	-0.014	1.518			-0.015	-0.244	1.537			-0.067	-0.454	1.475			-0.071	-0.511	1.460			0.392	0.000	1.519			0.595	-0.015	1.492
0.231	-0.283	1.481			0.232	-0.225	1.517			0.232	0.086	1.510			0.231	0.278	1.461			0.076	-0.014	1.519			-0.017	-0.244	1.539			-0.068	-0.454	1.478			-0.072	-0.511	1.464			0.391	0.001	1.520			0.594	-0.014	1.494
0.230	-0.283	1.482			0.231	-0.225	1.518			0.231	0.087	1.511			0.230	0.279	1.462			0.075	-0.014	1.520			-0.018	-0.244	1.541			-0.069	-0.454	1.481			-0.072	-0.512	1.467			0.390	0.001	1.521			0.593	-0.013	1.495
0.230	-0.283	1.483			0.230	-0.225	1.520			0.230	0.087	1.512			0.229	0.279	1.464			0.074	-0.014	1.521			-0.018	-0.245	1.543			-0.069	-0.455	1.483			-0.071	-0.513	1.471			0.389	0.001	1.522			0.592	-0.012	1.497
0.229	-0.282	1.484			0.229	-0.225	1.521			0.229	0.087	1.513			0.228	0.279	1.466			0.074	-0.014	1.522			-0.018	-0.245	1.545			-0.068	-0.455	1.486			-0.069	-0.514	1.473			0.388	0.002	1.523			0.591	-0.011	1.498
0.228	-0.282	1.485			0.229	-0.225	1.522			0.229	0.087	1.514			0.227	0.280	1.467			0.073	-0.014	1.523			-0.017	-0.246	1.547			-0.066	-0.456	1.488			-0.066	-0.516	1.476			0.387	0.002	1.524			0.591	-0.011	1.499
0.228	-0.282	1.486			0.228	-0.225	1.523			0.228	0.087	1.515			0.227	0.280	1.468			0.072	-0.014	1.524			-0.016	-0.246	1.548			-0.062	-0.457	1.490			-0.063	-0.517	1.477			0.386	0.002	1.525			0.590	-0.010	1.501
0.227	-0.282	1.487			0.228	-0.225	1.524			0.227	0.088	1.516			0.226	0.280	1.470			0.072	-0.014	1.525			-0.014	-0.247	1.550			-0.057	-0.458	1.491			-0.058	-0.519	1.478			0.386	0.002	1.525			0.590	-0.009	1.502
0.227	-0.282	1.487			0.227	-0.225	1.525			0.227	0.088	1.517			0.225	0.280	1.471			0.072	-0.014	1.526			-0.012	-0.248	1.551			-0.053	-0.458	1.491			-0.054	-0.520	1.478			0.386	0.003	1.526			0.589	-0.009	1.503
0.227	-0.282	1.488			0.227	-0.225	1.526			0.227	0.088	1.518			0.225	0.281	1.472			0.072	-0.014	1.527			-0.010	-0.248	1.552			-0.048	-0.459	1.491			-0.049	-0.521	1.478			0.385	0.003	1.526			0.589	-0.008	1.503
0.226	-0.282	1.488			0.227	-0.225	1.527			0.227	0.088	1.518			0.224	0.281	1.473			0.072	-0.014	1.528			-0.008	-0.249	1.553			-0.044	-0.459	1.491			-0.044	-0.521	1.477			0.385	0.003	1.526			0.589	-0.008	1.504
0.226	-0.282	1.489			0.227	-0.225	1.528			0.227	0.088	1.519			0.224	0.281	1.473			0.072	-0.014	1.529			-0.006	-0.249	1.554			-0.041	-0.459	1.491			-0.040	-0.521	1.476			0.386	0.003	1.526			0.589	-0.008	1.504
0.226	-0.283	1.489			0.228	-0.225	1.528			0.228	0.088	1.519			0.225	0.281	1.474			0.073	-0.014	1.529			-0.003	-0.250	1.554			-0.038	-0.459	1.491			-0.037	-0.521	1.476			0.386	0.003	1.526			0.590	-0.008	1.505
0.227	-0.283	1.490			0.228	-0.225	1.529			0.228	0.088	1.519			0.225	0.281	1.474			0.074	-0.014	1.530			-0.001	-0.250	1.555			-0.035	-0.459	1.490			-0.034	-0.521	1.475			0.387	0.003	1.526			0.591	-0.008	1.505
0.227	-0.283	1.490			0.229	-0.225	1.530			0.230	0.088	1.519			0.226	0.281	1.474			0.075	-0.014	1.531			0.000	-0.250	1.555			-0.033	-0.459	1.490			-0.031	-0.521	1.475			0.388	0.003	1.526			0.592	-0.008	1.505
0.228	-0.283	1.491			0.230	-0.225	1.530			0.231	0.088	1.519			0.227	0.281	1.474			0.076	-0.014	1.531			0.002	-0.250	1.556			-0.031	-0.459	1.490			-0.030	-0.521	1.474			0.389	0.003	1.526			0.593	-0.009	1.505
0.229	-0.283	1.491			0.231	-0.225	1.531			0.232	0.089	1.519			0.229	0.281	1.474			0.077	-0.014	1.532			0.003	-0.250	1.556			-0.029	-0.459	1.490			-0.028	-0.521	1.474			0.390	0.003	1.525			0.594	-0.009	1.505
0.230	-0.283	1.491			0.232	-0.225	1.531			0.234	0.089	1.519			0.231	0.281	1.474			0.079	-0.014	1.532			0.005	-0.251	1.556			-0.028	-0.460	1.490			-0.027	-0.521	1.474			0.391	0.003	1.525			0.595	-0.010	1.505
0.231	-0.283	1.491			0.233	-0.225	1.531			0.236	0.089	1.519			0.232	0.281	1.474			0.080	-0.014	1.533			0.006	-0.251	1.556			-0.027	-0.460	1.490			-0.026	-0.521	1.474			0.392	0.003	1.525			0.596	-0.010	1.505
0.232	-0.283	1.491			0.235	-0.225	1.532			0.237	0.088	1.519			0.234	0.281	1.473			0.081	-0.014	1.533			0.007	-0.251	1.556			-0.026	-0.460	1.490			-0.025	-0.521	1.475			0.394	0.003	1.524			0.598	-0.011	1.505
0.234	-0.283	1.491			0.236	-0.225	1.532			0.239	0.088	1.519			0.236	0.280	1.473			0.083	-0.014	1.533			0.008	-0.250	1.557			-0.025	-0.460	1.490			-0.024	-0.521	1.475			0.395	0.003	1.524			0.599	-0.011	1.505
0.235	-0.283	1.491			0.238	-0.225	1.532			0.240	0.088	1.518			0.237	0.280	1.473			0.084	-0.014	1.533			0.009	-0.250	1.557			-0.025	-0.460	1.490			-0.024	-0.521	1.475			0.396	0.003	1.523			0.601	-0.012	1.505
0.236	-0.283	1.491			0.239	-0.225	1.532			0.242	0.088	1.518			0.239	0.280	1.472			0.085	-0.014	1.533			0.010	-0.250	1.557			-0.024	-0.460	1.491			-0.023	-0.521	1.475			0.398	0.002	1.523			0.602	-0.012	1.505
0.238	-0.283	1.491			0.240	-0.225	1.532			0.244	0.088	1.518			0.241	0.280	1.471			0.087	-0.014	1.533			0.011	-0.250	1.557			-0.024	-0.460	1.491			-0.023	-0.521	1.476			0.399	0.002	1.523			0.603	-0.013	1.505
0.239	-0.283	1.491			0.242	-0.225	1.531			0.245	0.088	1.517			0.242	0.280	1.471			0.088	-0.014	1.533			0.011	-0.250	1.557			-0.023	-0.460	1.491			-0.022	-0.521	1.476			0.400	0.002	1.522			0.605	-0.013	1.505
0.240	-0.283	1.491			0.243	-0.225	1.531			0.246	0.088	1.517			0.244	0.279	1.470			0.089	-0.013	1.533			0.012	-0.250	1.557			-0.023	-0.460	1.491			-0.022	-0.521	1.476			0.402	0.002	1.522			0.606	-0.014	1.504
0.241	-0.283	1.490			0.244	-0.225	1.531			0.248	0.088	1.517			0.245	0.279	1.469			0.091	-0.013	1.533			0.013	-0.250	1.557			-0.022	-0.460	1.491			-0.021	-0.521	1.477			0.403	0.002	1.521			0.607	-0.014	1.504
0.242	-0.283	1.490			0.245	-0.225	1.531			0.249	0.088	1.516			0.247	0.279	1.469			0.092	-0.013	1.533			0.014	-0.250	1.557			-0.022	-0.460	1.491			-0.021	-0.520	1.477			0.404	0.002	1.521			0.608	-0.015	1.504
0.243	-0.283	1.490			0.246	-0.225	1.531			0.250	0.088	1.516			0.248	0.279	1.468			0.093	-0.013	1.532			0.014	-0.249	1.557			-0.021	-0.460	1.492			-0.021	-0.520	1.477			0.405	0.002	1.520			0.609	-0.015	1.504
0.244	-0.283	1.490			0.247	-0.225	1.530			0.251	0.088	1.515			0.249	0.278	1.467			0.094	-0.013	1.532			0.015	-0.249	1.557			-0.021	-0.460	1.492			-0.021	-0.520	1.477			0.406	0.002	1.520			0.610	-0.016	1.503
0.245	-0.283	1.489			0.248	-0.225	1.530			0.252	0.088	1.515			0.250	0.278	1.466			0.095	-0.013	1.532			0.015	-0.249	1.556			-0.021	-0.460	1.492			-0.020	-0.520	1.477			0.407	0.002	1.519			0.611	-0.016	1.503
0.246	-0.283	1.489			0.249	-0.225	1.530			0.253	0.087	1.514			0.252	0.278	1.465			0.096	-0.013	1.531			0.016	-0.249	1.556			-0.020	-0.460	1.492			-0.020	-0.520	1.477			0.408	0.002	1.519			0.612	-0.016	1.503
0.247	-0.283	1.489			0.250	-0.225	1.529			0.254	0.087	1.514			0.253	0.278	1.464			0.097	-0.013	1.531			0.017	-0.248	1.556			-0.020	-0.459	1.491			-0.020	-0.519	1.477			0.409	0.002	1.518			0.613	-0.016	1.503
0.248	-0.283	1.489			0.251	-0.225	1.529			0.255	0.087	1.513			0.254	0.277	1.463			0.098	-0.013	1.530			0.017	-0.248	1.555			-0.019	-0.459	1.491			-0.019	-0.519	1.477			0.410	0.002	1.518			0.614	-0.017	1.502
0.249	-0.283	1.488			0.252	-0.225	1.528			0.256	0.087	1.513			0.255	0.277	1.461			0.099	-0.013	1.530			0.018	-0.248	1.555			-0.018	-0.459	1.491			-0.019	-0.519	1.477			0.411	0.002	1.518			0.615	-0.017	1.502
0.250	-0.283	1.488			0.253	-0.225	1.528			0.257	0.087	1.512			0.256	0.277	1.460			0.100	-0.013	1.529			0.019	-0.247	1.554			-0.018	-0.459	1.490			-0.018	-0.519	1.476			0.412	0.002	1.517			0.615	-0.017	1.502
0.251	-0.283	1.488			0.254	-0.225	1.527			0.257	0.086	1.511			0.257	0.276	1.458			0.101	-0.013	1.528			0.020	-0.247	1.554			-0.017	-0.459	1.490			-0.018	-0.518	1.476			0.413	0.002	1.517			0.616	-0.017	1.502
0.252	-0.283	1.487			0.255	-0.225	1.526			0.258	0.086	1.510			0.258	0.276	1.456			0.102	-0.013	1.528			0.020	-0.247	1.553			-0.016	-0.458	1.489			-0.017	-0.518	1.475			0.414	0.002	1.516			0.617	-0.017	1.502
0.253	-0.283	1.487			0.256	-0.225	1.526			0.259	0.086	1.509			0.260	0.275	1.454			0.103	-0.013	1.527			0.021	-0.247	1.552			-0.015	-0.458	1.488			-0.017	-0.518	1.475			0.415	0.002	1.516			0.618	-0.018	1.501
0.253	-0.283	1.487			0.256	-0.225	1.525			0.260	0.085	1.508			0.261	0.275	1.451			0.105	-0.013	1.525			0.022	-0.246	1.551			-0.014	-0.458	1.488			-0.016	-0.518	1.475			0.416	0.002	1.515			0.619	-0.018	1.501
0.254	-0.283	1.486			0.257	-0.225	1.524			0.261	0.085	1.506			0.263	0.273	1.448			0.106	-0.013	1.524			0.023	-0.246	1.550			-0.014	-0.458	1.487			-0.016	-0.518	1.474			0.417	0.002	1.514			0.620	-0.018	1.501
0.256	-0.283	1.485			0.259	-0.225	1.522			0.263	0.084	1.504			0.265	0.272	1.443			0.108	-0.013	1.522			0.023	-0.246	1.549			-0.013	-0.458	1.487			-0.015	-0.518	1.474			0.419	0.002	1.513			0.622	-0.018	1.500
0.257	-0.283	1.485			0.261	-0.225	1.520			0.265	0.082	1.500			0.268	0.270	1.437			0.110	-0.013	1.519			0.025	-0.245	1.548			-0.012	-0.458	1.486			-0.015	-0.517	1.474			0.422	0.002	1.512			0.624	-0.019	1.500
0.260	-0.283	1.483			0.263	-0.225	1.518			0.268	0.081	1.496			0.272	0.268	1.429			0.113	-0.013	1.515			0.026	-0.245	1.546			-0.011	-0.457	1.486			-0.014	-0.517	1.473			0.425	0.002	1.510			0.627	-0.019	1.499
0.263	-0.283	1.482			0.266	-0.225	1.514			0.272	0.079	1.490			0.277	0.266	1.420			0.117	-0.014	1.510			0.027	-0.244	1.545			-0.011	-0.457	1.485			-0.014	-0.517	1.473			0.430	0.002	1.507			0.631	-0.020	1.498
0.267	-0.283	1.480			0.270	-0.225	1.510			0.277	0.077	1.484			0.283	0.263	1.411			0.122	-0.014	1.504			0.029	-0.244	1.542			-0.010	-0.457	1.485			-0.013	-0.517	1.473			0.435	0.002	1.503			0.636	-0.021	1.497
0.271	-0.283	1.478			0.275	-0.225	1.505			0.282	0.074	1.478			0.289	0.259	1.400			0.128	-0.015	1.498			0.032	-0.243	1.540			-0.009	-0.456	1.485			-0.013	-0.517	1.473			0.441	0.002	1.499			0.642	-0.021	1.494
0.275	-0.284	1.475			0.279	-0.225	1.499			0.287	0.072	1.471			0.295	0.256	1.390			0.134	-0.015	1.492			0.035	-0.242	1.537			-0.007	-0.456	1.484			-0.011	-0.516	1.472			0.448	0.001	1.495			0.648	-0.023	1.492
0.280	-0.284	1.473			0.284	-0.226	1.494			0.292	0.070	1.465			0.301	0.253	1.381			0.139	-0.016	1.486			0.038	-0.241	1.534			-0.005	-0.455	1.483			-0.010	-0.515	1.472			0.454	0.001	1.490			0.654	-0.024	1.489
0.284	-0.284	1.470			0.288	-0.226	1.489			0.296	0.068	1.459			0.306	0.250	1.371			0.144	-0.016	1.481			0.042	-0.240	1.531			-0.003	-0.454	1.482			-0.008	-0.514	1.471			0.460	0.001	1.485			0.660	-0.026	1.484
0.287	-0.285	1.468			0.292	-0.226	1.483			0.301	0.066	1.453			0.310	0.248	1.363			0.148	-0.017	1.476			0.045	-0.239	1.528			-0.001	-0.453	1.481			-0.005	-0.513	1.470			0.465	0.000	1.480			0.665	-0.028	1.480
0.291	-0.285	1.465			0.296	-0.227	1.478			0.304	0.064	1.447			0.314	0.245	1.355			0.152	-0.017	1.471			0.047	-0.238	1.525			0.002	-0.451	1.480			-0.003	-0.511	1.469			0.469	-0.000	1.475			0.669	-0.030	1.475
0.294	-0.285	1.462			0.299	-0.227	1.472			0.308	0.062	1.441			0.317	0.243	1.347			0.155	-0.017	1.466			0.050	-0.237	1.523			0.005	-0.449	1.478			-0.000	-0.510	1.467			0.473	-0.001	1.470			0.673	-0.033	1.469
0.296	-0.285	1.459			0.301	-0.227	1.466			0.310	0.060	1.436			0.319	0.241	1.339			0.158	-0.018	1.461			0.052	-0.236	1.521			0.007	-0.448	1.477			0.002	-0.508	1.465			0.475	-0.001	1.465			0.675	-0.035	1.465
0.298	-0.286	1.455			0.303	-0.228	1.460			0.312	0.059	1.430			0.321	0.239	1.331			0.160	-0.018	1.455			0.054	-0.236	1.518			0.009	-0.446	1.475			0.005	-0.507	1.463			0.477	-0.002	1.459			0.677	-0.037	1.460
0.299	-0.286	1.450			0.303	-0.228	1.453			0.313	0.057	1.424			0.322	0.237	1.323			0.161	-0.019	1.449			0.055	-0.235	1.515			0.010	-0.445	1.473			0.006	-0.506	1.461			0.478	-0.003	1.453			0.678	-0.039	1.454
0.299	-0.286	1.444			0.303	-0.229	1.445			0.313	0.055	1.418			0.321	0.235	1.315			0.160	-0.019	1.443			0.055	-0.234	1.510			0.011	-0.444	1.470			0.007	-0.505	1.458			0.477	-0.004	1.446			0.677	-0.041	1.448
0.298	-0.286	1.437			0.301	-0.229	1.437			0.311	0.053	1.410			0.319	0.232	1.306			0.158	-0.020	1.435			0.053	-0.234	1.505			0.010	-0.444	1.466			0.007	-0.505	1.455			0.475	-0.005	1.439			0.675	-0.043	1.443
0.295	-0.286	1.429			0.297	-0.230	1.428			0.307	0.051	1.402			0.315	0.229	1.297			0.154	-0.021	1.426			0.050	-0.234	1.498			0.008	-0.444	1.461			0.007	-0.505	1.450			0.471	-0.006	1.431			0.671	-0.044	1.437
0.291	-0.287	1.421			0.292	-0.230	1.418			0.300	0.049	1.394			0.309	0.227	1.287			0.148	-0.023	1.417			0.045	-0.234	1.490			0.004	-0.444	1.454			0.004	-0.506	1.444			0.465	-0.008	1.423			0.664	-0.046	1.430
0.279	-0.288	1.404			0.280	-0.233	1.400			0.285	0.043	1.377			0.293	0.221	1.267			0.134	-0.027	1.400			0.031	-0.236	1.474			-0.013	-0.449	1.436			-0.009	-0.511	1.427			0.449	-0.012	1.406			0.647	-0.041	1.405
0.279	-0.288	1.404			0.280	-0.233	1.400			0.285	0.043	1.377			0.293	0.221	1.267			0.134	-0.027	1.400			0.031	-0.236	1.474			-0.013	-0.449	1.436			-0.009	-0.511	1.427			0.449	-0.012	1.406			0.647	-0.041	1.405
0.273	-0.289	1.396			0.274	-0.234	1.392			0.278	0.040	1.368			0.284	0.217	1.256			0.126	-0.029	1.391			0.023	-0.237	1.466			-0.022	-0.452	1.427			-0.018	-0.513	1.418			0.441	-0.014	1.397			0.639	-0.038	1.393
0.267	-0.290	1.389			0.268	-0.235	1.384			0.270	0.037	1.359			0.275	0.214	1.246			0.119	-0.031	1.383			0.016	-0.238	1.459			-0.030	-0.454	1.420			-0.027	-0.514	1.410			0.431	-0.017	1.387			0.631	-0.036	1.383
0.262	-0.291	1.382			0.262	-0.236	1.376			0.263	0.034	1.350			0.267	0.211	1.235			0.113	-0.033	1.374			0.010	-0.238	1.452			-0.037	-0.456	1.413			-0.036	-0.515	1.402			0.423	-0.019	1.379			0.624	-0.037	1.375
0.257	-0.292	1.375			0.257	-0.238	1.368			0.256	0.031	1.340			0.259	0.207	1.224			0.106	-0.035	1.365			0.004	-0.239	1.444			-0.043	-0.457	1.406			-0.044	-0.516	1.396			0.416	-0.022	1.370			0.618	-0.039	1.368
0.252	-0.293	1.368			0.252	-0.239	1.360			0.250	0.029	1.331			0.253	0.205	1.213			0.100	-0.036	1.356			-0.002	-0.240	1.437			-0.049	-0.457	1.401			-0.050	-0.516	1.390			0.409	-0.024	1.361			0.610	-0.045	1.362
0.248	-0.294	1.359			0.247	-0.240	1.351			0.245	0.027	1.321			0.247	0.202	1.203			0.095	-0.038	1.346			-0.007	-0.241	1.430			-0.053	-0.457	1.396			-0.054	-0.516	1.385			0.404	-0.026	1.353			0.604	-0.051	1.357
0.244	-0.294	1.350			0.243	-0.241	1.342			0.241	0.025	1.311			0.243	0.199	1.191			0.091	-0.039	1.335			-0.012	-0.242	1.423			-0.058	-0.457	1.391			-0.059	-0.516	1.381			0.400	-0.029	1.343			0.599	-0.056	1.348
0.241	-0.295	1.340			0.240	-0.242	1.331			0.239	0.022	1.298			0.239	0.196	1.179			0.088	-0.041	1.324			-0.015	-0.242	1.415			-0.061	-0.457	1.386			-0.062	-0.516	1.376			0.396	-0.031	1.331			0.592	-0.068	1.339
0.239	-0.296	1.328			0.238	-0.243	1.319			0.237	0.019	1.285			0.237	0.193	1.166			0.087	-0.043	1.313			-0.018	-0.242	1.407			-0.065	-0.456	1.380			-0.066	-0.514	1.371			0.394	-0.034	1.317			0.588	-0.076	1.332
0.238	-0.297	1.314			0.237	-0.244	1.305			0.237	0.016	1.271			0.236	0.190	1.152			0.086	-0.044	1.301			-0.020	-0.242	1.398			-0.067	-0.455	1.374			-0.069	-0.513	1.365			0.393	-0.038	1.300			0.591	-0.078	1.294
0.238	-0.298	1.299			0.238	-0.246	1.290			0.238	0.014	1.256			0.236	0.187	1.137			0.087	-0.047	1.287			-0.020	-0.243	1.389			-0.069	-0.453	1.366			-0.072	-0.511	1.357			0.394	-0.042	1.281			0.592	-0.079	1.279
0.240	-0.299	1.282			0.240	-0.247	1.273			0.241	0.011	1.240			0.237	0.184	1.122			0.090	-0.049	1.273			-0.017	-0.241	1.376			-0.069	-0.450	1.357			-0.074	-0.508	1.349			0.397	-0.045	1.261			0.594	-0.083	1.263
0.243	-0.299	1.266			0.243	-0.248	1.257			0.245	0.008	1.223			0.240	0.182	1.105			0.095	-0.051	1.258			-0.014	-0.240	1.363			-0.068	-0.448	1.347			-0.074	-0.505	1.338			0.400	-0.048	1.241			0.596	-0.088	1.247
0.246	-0.300	1.250			0.247	-0.248	1.241			0.250	0.006	1.206			0.244	0.179	1.088			0.101	-0.053	1.242			-0.007	-0.237	1.349			-0.064	-0.444	1.334			-0.072	-0.501	1.327			0.404	-0.050	1.221			0.599	-0.101	1.224
0.250	-0.300	1.235			0.251	-0.249	1.225			0.257	0.004	1.189			0.248	0.177	1.071			0.107	-0.055	1.226			-0.000	-0.235	1.336			-0.059	-0.438	1.321			-0.068	-0.496	1.313			0.407	-0.053	1.201			0.600	-0.108	1.210
0.254	-0.301	1.221			0.255	-0.250	1.211			0.263	0.002	1.172			0.253	0.175	1.054			0.114	-0.056	1.211			0.006	-0.233	1.324			-0.053	-0.435	1.308			-0.062	-0.492	1.299			0.411	-0.056	1.183			0.601	-0.112	1.199
0.258	-0.301	1.208			0.260	-0.251	1.197			0.269	-0.000	1.156			0.259	0.173	1.036			0.120	-0.058	1.196			0.013	-0.230	1.312			-0.046	-0.432	1.294			-0.057	-0.488	1.285			0.414	-0.058	1.165			0.604	-0.120	1.180
0.263	-0.301	1.196			0.265	-0.251	1.184			0.275	-0.002	1.141			0.264	0.170	1.021			0.127	-0.059	1.182			0.020	-0.227	1.301			-0.038	-0.426	1.280			-0.050	-0.483	1.271			0.417	-0.060	1.149			0.606	-0.127	1.161
0.267	-0.302	1.185			0.269	-0.252	1.173			0.280	-0.004	1.127			0.268	0.168	1.006			0.133	-0.061	1.170			0.026	-0.224	1.290			-0.030	-0.423	1.267			-0.043	-0.479	1.256			0.420	-0.062	1.133			0.609	-0.132	1.143
0.272	-0.303	1.175			0.274	-0.253	1.162			0.286	-0.005	1.114			0.272	0.165	0.992			0.139	-0.062	1.158			0.032	-0.221	1.280			-0.023	-0.418	1.254			-0.036	-0.474	1.243			0.423	-0.064	1.118			0.610	-0.138	1.128
0.276	-0.304	1.166			0.278	-0.254	1.153			0.291	-0.007	1.103			0.276	0.163	0.979			0.145	-0.062	1.147			0.037	-0.219	1.272			-0.016	-0.414	1.243			-0.030	-0.470	1.231			0.425	-0.066	1.105			0.611	-0.142	1.116
0.279	-0.305	1.158			0.281	-0.255	1.144			0.296	-0.009	1.092			0.280	0.160	0.967			0.153	-0.064	1.135			0.043	-0.216	1.263			-0.011	-0.412	1.232			-0.024	-0.467	1.219			0.427	-0.068	1.093			0.612	-0.147	1.105
0.282	-0.306	1.151			0.285	-0.256	1.137			0.300	-0.010	1.083			0.283	0.158	0.956			0.159	-0.064	1.124			0.049	-0.213	1.254			-0.006	-0.409	1.223			-0.019	-0.464	1.209			0.429	-0.070	1.082			0.613	-0.151	1.094
0.284	-0.307	1.144			0.287	-0.257	1.130			0.304	-0.012	1.075			0.286	0.155	0.947			0.165	-0.065	1.116			0.053	-0.211	1.248			-0.001	-0.407	1.215			-0.014	-0.462	1.199			0.431	-0.072	1.072			0.614	-0.154	1.084
0.287	-0.308	1.138			0.290	-0.258	1.124			0.307	-0.013	1.068			0.289	0.154	0.939			0.172	-0.066	1.107			0.056	-0.209	1.242			0.003	-0.405	1.208			-0.009	-0.460	1.191			0.432	-0.073	1.064			0.614	-0.158	1.075
0.289	-0.309	1.132			0.293	-0.259	1.118			0.310	-0.014	1.061			0.291	0.152	0.932			0.178	-0.066	1.099			0.059	-0.208	1.236			0.007	-0.404	1.201			-0.005	-0.459	1.185			0.433	-0.074	1.057			0.614	-0.161	1.067
0.291	-0.309	1.127			0.295	-0.260	1.112			0.313	-0.015	1.055			0.293	0.151	0.926			0.182	-0.067	1.093			0.062	-0.207	1.231			0.010	-0.402	1.196			-0.002	-0.457	1.179			0.434	-0.075	1.051			0.615	-0.164	1.061
0.293	-0.310	1.122			0.297	-0.261	1.107			0.314	-0.016	1.050			0.295	0.150	0.921			0.186	-0.067	1.088			0.065	-0.206	1.227			0.012	-0.401	1.191			0.000	-0.456	1.174			0.435	-0.076	1.045			0.615	-0.167	1.054
0.295	-0.310	1.117			0.298	-0.261	1.103			0.316	-0.016	1.045			0.297	0.150	0.916			0.189	-0.067	1.083			0.067	-0.205	1.223			0.014	-0.400	1.186			0.002	-0.455	1.170			0.436	-0.076	1.039			0.615	-0.169	1.048
0.296	-0.311	1.113			0.299	-0.262	1.098			0.318	-0.016	1.041			0.299	0.150	0.913			0.191	-0.067	1.079			0.068	-0.204	1.220			0.016	-0.399	1.183			0.004	-0.454	1.166			0.436	-0.077	1.035			0.615	-0.172	1.043
0.297	-0.311	1.109			0.300	-0.262	1.094			0.320	-0.016	1.038			0.302	0.154	0.912			0.194	-0.067	1.076			0.070	-0.203	1.216			0.018	-0.398	1.179			0.006	-0.453	1.162			0.437	-0.077	1.030			0.614	-0.174	1.037
0.298	-0.311	1.106			0.302	-0.262	1.091			0.321	-0.014	1.036			0.305	0.160	0.915			0.195	-0.065	1.075			0.072	-0.203	1.213			0.019	-0.398	1.176			0.007	-0.452	1.159			0.438	-0.077	1.027			0.614	-0.176	1.032
0.299	-0.310	1.102			0.302	-0.261	1.088			0.322	-0.009	1.036			0.307	0.169	0.923			0.194	-0.062	1.078			0.073	-0.202	1.211			0.020	-0.397	1.173			0.008	-0.451	1.156			0.438	-0.076	1.025			0.614	-0.178	1.026
0.299	-0.309	1.100			0.303	-0.259	1.086			0.322	-0.003	1.039			0.309	0.180	0.936			0.192	-0.058	1.083			0.075	-0.202	1.210			0.021	-0.397	1.171			0.009	-0.451	1.155			0.439	-0.074	1.024			0.614	-0.179	1.021
0.300	-0.308	1.097			0.303	-0.257	1.084			0.321	0.004	1.045			0.309	0.193	0.952			0.189	-0.053	1.091			0.076	-0.203	1.210			0.021	-0.397	1.171			0.009	-0.451	1.154			0.439	-0.072	1.024			0.614	-0.179	1.015
0.298	-0.305	1.097			0.302	-0.253	1.085			0.319	0.013	1.053			0.309	0.204	0.970			0.185	-0.048	1.101			0.077	-0.205	1.211			0.019	-0.398	1.172			0.007	-0.452	1.154			0.439	-0.070	1.027			0.614	-0.179	1.010
0.296	-0.301	1.098			0.299	-0.248	1.088			0.317	0.021	1.063			0.306	0.215	0.988			0.179	-0.042	1.114			0.076	-0.207	1.216			0.017	-0.399	1.175			0.005	-0.453	1.156			0.438	-0.067	1.032			0.614	-0.178	1.005
0.292	-0.297	1.102			0.295	-0.243	1.093			0.314	0.030	1.075			0.303	0.224	1.008			0.171	-0.036	1.131			0.074	-0.211	1.224			0.013	-0.401	1.180			0.000	-0.455	1.161			0.436	-0.063	1.042			0.613	-0.175	1.001
0.287	-0.292	1.108			0.290	-0.238	1.101			0.310	0.038	1.090			0.298	0.232	1.029			0.163	-0.030	1.150			0.072	-0.215	1.232			0.008	-0.404	1.186			-0.005	-0.457	1.166			0.433	-0.058	1.054			0.612	-0.170	0.999
0.279	-0.287	1.118			0.283	-0.232	1.113			0.304	0.045	1.106			0.291	0.239	1.051			0.154	-0.026	1.168			0.070	-0.219	1.243			0.002	-0.407	1.196			-0.011	-0.459	1.174			0.428	-0.054	1.070			0.610	-0.162	1.001
0.272	-0.284	1.128			0.276	-0.228	1.125			0.297	0.051	1.124			0.283	0.244	1.072			0.145	-0.023	1.189			0.065	-0.224	1.257			-0.005	-0.410	1.207			-0.018	-0.462	1.183			0.423	-0.050	1.088			0.607	-0.153	1.006
0.264	-0.281	1.141			0.268	-0.225	1.140			0.289	0.055	1.144			0.274	0.248	1.096			0.135	-0.022	1.211			0.061	-0.228	1.272			-0.013	-0.413	1.219			-0.025	-0.464	1.194			0.417	-0.047	1.108			0.601	-0.134	1.027
0.255	-0.279	1.157			0.260	-0.223	1.159			0.281	0.059	1.165			0.265	0.251	1.118			0.124	-0.022	1.233			0.053	-0.235	1.294			-0.021	-0.417	1.233			-0.034	-0.468	1.208			0.410	-0.045	1.130			0.595	-0.122	1.051
0.246	-0.279	1.176			0.250	-0.222	1.180			0.272	0.061	1.187			0.255	0.253	1.141			0.114	-0.023	1.254			0.045	-0.240	1.313			-0.029	-0.422	1.250			-0.043	-0.473	1.224			0.402	-0.044	1.154			0.588	-0.113	1.072
0.236	-0.279	1.197			0.241	-0.223	1.203			0.262	0.062	1.210			0.245	0.254	1.165			0.103	-0.024	1.278			0.036	-0.246	1.335			-0.036	-0.427	1.267			-0.052	-0.477	1.241			0.394	-0.042	1.179			0.581	-0.102	1.091
0.226	-0.279	1.218			0.232	-0.223	1.225			0.252	0.063	1.232			0.234	0.254	1.189			0.092	-0.025	1.301			0.025	-0.251	1.358			-0.046	-0.432	1.288			-0.061	-0.482	1.262			0.386	-0.040	1.203			0.574	-0.092	1.111
0.216	-0.280	1.240			0.222	-0.224	1.249			0.243	0.064	1.254			0.224	0.254	1.210			0.082	-0.026	1.321			0.016	-0.255	1.378			-0.054	-0.437	1.309			-0.069	-0.488	1.284			0.378	-0.038	1.227			0.566	-0.083	1.133
0.207	-0.281	1.260			0.214	-0.224	1.271			0.233	0.065	1.275			0.215	0.255	1.231			0.072	-0.027	1.341			0.008	-0.258	1.397			-0.062	-0.442	1.329			-0.077	-0.494	1.307			0.370	-0.036	1.250			0.558	-0.076	1.155
0.200	-0.282	1.279			0.207	-0.225	1.291			0.225	0.065	1.295			0.207	0.255	1.250			0.063	-0.028	1.360			-0.001	-0.262	1.417			-0.070	-0.448	1.351			-0.085	-0.501	1.333			0.362	-0.035	1.271			0.551	-0.072	1.169
0.195	-0.283	1.297			0.201	-0.225	1.310			0.217	0.067	1.312			0.198	0.256	1.268			0.055	-0.028	1.377			-0.010	-0.264	1.436			-0.077	-0.453	1.372			-0.091	-0.507	1.356			0.355	-0.033	1.290			0.543	-0.069	1.183
0.189	-0.283	1.314			0.196	-0.225	1.328			0.211	0.068	1.330			0.191	0.257	1.286			0.048	-0.027	1.392			-0.017	-0.265	1.453			-0.085	-0.456	1.395			-0.097	-0.511	1.382			0.349	-0.030	1.307			0.539	-0.067	1.199
0.184	-0.283	1.330			0.191	-0.225	1.345			0.205	0.070	1.345			0.184	0.259	1.302			0.043	-0.026	1.406			-0.022	-0.265	1.468			-0.090	-0.457	1.416			-0.101	-0.513	1.405			0.344	-0.028	1.323			0.536	-0.066	1.214
0.180	-0.283	1.344			0.187	-0.225	1.360			0.200	0.073	1.359			0.179	0.261	1.316			0.038	-0.025	1.418			-0.027	-0.265	1.482			-0.094	-0.456	1.437			-0.103	-0.514	1.426			0.339	-0.025	1.338			0.534	-0.065	1.226
0.177	-0.283	1.357			0.184	-0.225	1.374			0.196	0.075	1.373			0.174	0.263	1.330			0.034	-0.024	1.429			-0.032	-0.263	1.496			-0.097	-0.455	1.456			-0.105	-0.513	1.445			0.335	-0.022	1.351			0.532	-0.064	1.238
0.174	-0.283	1.369			0.181	-0.224	1.386			0.192	0.077	1.385			0.170	0.265	1.343			0.030	-0.023	1.440			-0.035	-0.262	1.508			-0.100	-0.453	1.472			-0.106	-0.512	1.462			0.332	-0.020	1.363			0.531	-0.062	1.248
0.172	-0.283	1.380			0.179	-0.224	1.398			0.190	0.079	1.397			0.167	0.267	1.355			0.028	-0.022	1.450			-0.038	-0.261	1.519			-0.103	-0.452	1.487			-0.108	-0.511	1.477			0.329	-0.018	1.374			0.527	-0.058	1.284
0.170	-0.283	1.389			0.178	-0.224	1.409			0.188	0.081	1.407			0.164	0.269	1.366			0.026	-0.021	1.460			-0.039	-0.259	1.530			-0.105	-0.451	1.499			-0.109	-0.511	1.489			0.327	-0.016	1.383			0.524	-0.054	1.293
0.169	-0.283	1.398			0.177	-0.223	1.418			0.186	0.082	1.417			0.163	0.271	1.378			0.024	-0.020	1.469			-0.041	-0.259	1.539			-0.106	-0.450	1.510			-0.109	-0.511	1.499			0.326	-0.015	1.391			0.522	-0.050	1.300
0.169	-0.282	1.406			0.177	-0.223	1.428			0.186	0.084	1.427			0.162	0.273	1.388			0.024	-0.019	1.478			-0.041	-0.258	1.548			-0.107	-0.449	1.519			-0.110	-0.511	1.509			0.324	-0.013	1.399			0.520	-0.045	1.305
0.169	-0.282	1.414			0.177	-0.223	1.437			0.186	0.086	1.436			0.161	0.275	1.397			0.024	-0.018	1.487			-0.041	-0.257	1.556			-0.107	-0.448	1.527			-0.110	-0.510	1.517			0.324	-0.012	1.407			0.518	-0.041	1.308
0.169	-0.282	1.421			0.179	-0.223	1.445			0.187	0.088	1.445			0.161	0.276	1.406			0.026	-0.017	1.495			-0.040	-0.256	1.564			-0.107	-0.448	1.535			-0.110	-0.510	1.524			0.324	-0.011	1.413			0.517	-0.037	1.310
0.171	-0.282	1.429			0.181	-0.222	1.454			0.189	0.089	1.453			0.161	0.278	1.414			0.029	-0.016	1.504			-0.038	-0.256	1.571			-0.106	-0.447	1.542			-0.109	-0.510	1.530			0.325	-0.009	1.420			0.517	-0.032	1.310
0.173	-0.282	1.436			0.184	-0.222	1.462			0.192	0.091	1.460			0.162	0.279	1.422			0.033	-0.015	1.512			-0.035	-0.255	1.577			-0.105	-0.446	1.548			-0.107	-0.509	1.535			0.327	-0.008	1.426			0.518	-0.027	1.308
0.176	-0.281	1.444			0.187	-0.221	1.470			0.195	0.092	1.466			0.164	0.281	1.429			0.037	-0.013	1.520			-0.030	-0.254	1.583			-0.102	-0.445	1.553			-0.105	-0.508	1.539			0.330	-0.006	1.431			0.521	-0.021	1.305
0.179	-0.281	1.451			0.190	-0.221	1.477			0.198	0.094	1.472			0.166	0.282	1.436			0.041	-0.012	1.527			-0.025	-0.253	1.588			-0.097	-0.444	1.557			-0.100	-0.508	1.542			0.334	-0.005	1.436			0.524	-0.016	1.302
0.182	-0.281	1.458			0.194	-0.220	1.484			0.202	0.095	1.477			0.168	0.284	1.442			0.045	-0.011	1.533			-0.020	-0.252	1.593			-0.092	-0.442	1.559			-0.095	-0.507	1.544			0.337	-0.003	1.440			0.526	-0.011	1.300
0.186	-0.281	1.465			0.197	-0.220	1.490			0.205	0.096	1.482			0.170	0.285	1.447			0.049	-0.010	1.539			-0.014	-0.252	1.596			-0.086	-0.441	1.561			-0.088	-0.506	1.544			0.341	-0.002	1.444			0.529	-0.007	1.299
0.188	-0.280	1.471			0.200	-0.219	1.496			0.209	0.098	1.487			0.172	0.286	1.452			0.052	-0.009	1.544			-0.009	-0.251	1.600			-0.080	-0.439	1.563			-0.082	-0.505	1.544			0.344	-0.001	1.448			0.531	-0.004	1.300
0.191	-0.280	1.476			0.202	-0.219	1.501			0.211	0.099	1.491			0.174	0.287	1.456			0.055	-0.009	1.549			-0.005	-0.250	1.603			-0.075	-0.438	1.563			-0.076	-0.504	1.543			0.347	0.000	1.451			0.533	-0.001	1.302
0.192	-0.280	1.480			0.204	-0.219	1.505			0.213	0.100	1.495			0.176	0.288	1.461			0.057	-0.008	1.553			-0.002	-0.249	1.606			-0.070	-0.437	1.564			-0.072	-0.503	1.543			0.349	0.001	1.455			0.535	0.001	1.304
0.194	-0.280	1.484			0.205	-0.218	1.509			0.215	0.101	1.498			0.177	0.289	1.465			0.059	-0.008	1.557			0.001	-0.249	1.608			-0.066	-0.437	1.565			-0.068	-0.503	1.544			0.351	0.002	1.458			0.537	0.004	1.307
0.195	-0.280	1.488			0.206	-0.218	1.513			0.216	0.102	1.502			0.178	0.290	1.469			0.060	-0.007	1.560			0.003	-0.248	1.611			-0.063	-0.437	1.565			-0.065	-0.503	1.544			0.352	0.003	1.462			0.540	0.007	1.311
0.196	-0.280	1.491			0.207	-0.218	1.516			0.217	0.102	1.506			0.178	0.290	1.473			0.061	-0.007	1.564			0.005	-0.248	1.613			-0.060	-0.436	1.566			-0.062	-0.503	1.545			0.353	0.004	1.465			0.542	0.009	1.316
0.196	-0.279	1.494			0.208	-0.218	1.519			0.218	0.103	1.509			0.178	0.291	1.477			0.062	-0.006	1.567			0.006	-0.248	1.615			-0.058	-0.436	1.567			-0.060	-0.504	1.546			0.354	0.005	1.469			0.543	0.015	1.324
0.197	-0.279	1.497			0.208	-0.218	1.522			0.218	0.104	1.512			0.178	0.292	1.480			0.062	-0.006	1.570			0.007	-0.248	1.616			-0.057	-0.436	1.569			-0.059	-0.504	1.547			0.354	0.005	1.472			0.543	0.020	1.330
0.197	-0.279	1.500			0.209	-0.217	1.525			0.218	0.104	1.515			0.178	0.292	1.484			0.063	-0.006	1.572			0.008	-0.248	1.618			-0.056	-0.437	1.569			-0.057	-0.505	1.548			0.355	0.006	1.475			0.544	0.024	1.335
0.197	-0.279	1.502			0.209	-0.217	1.528			0.218	0.105	1.518			0.178	0.293	1.487			0.062	-0.006	1.575			0.008	-0.248	1.620			-0.055	-0.437	1.570			-0.057	-0.505	1.548			0.355	0.006	1.477			0.544	0.027	1.339
0.197	-0.279	1.504			0.209	-0.217	1.531			0.218	0.105	1.521			0.178	0.294	1.490			0.062	-0.006	1.577			0.007	-0.248	1.621			-0.055	-0.437	1.571			-0.057	-0.506	1.549			0.355	0.007	1.480			0.544	0.030	1.342
0.197	-0.279	1.506			0.209	-0.217	1.533			0.218	0.106	1.524			0.178	0.294	1.493			0.061	-0.006	1.578			0.006	-0.247	1.622			-0.056	-0.437	1.571			-0.059	-0.507	1.548			0.355	0.007	1.482			0.544	0.033	1.345
0.197	-0.279	1.507			0.209	-0.217	1.535			0.218	0.107	1.526			0.177	0.295	1.496			0.060	-0.006	1.580			0.004	-0.247	1.622			-0.058	-0.437	1.570			-0.061	-0.507	1.548			0.355	0.008	1.484			0.542	0.035	1.350
0.196	-0.279	1.508			0.208	-0.217	1.537			0.217	0.107	1.528			0.177	0.295	1.499			0.058	-0.007	1.581			0.002	-0.246	1.622			-0.060	-0.438	1.570			-0.063	-0.508	1.547			0.355	0.008	1.486			0.541	0.036	1.354
0.195	-0.279	1.509			0.207	-0.217	1.539			0.216	0.108	1.530			0.176	0.295	1.502			0.056	-0.007	1.581			-0.000	-0.246	1.623			-0.063	-0.438	1.569			-0.066	-0.508	1.546			0.354	0.008	1.488			0.539	0.037	1.358
0.193	-0.279	1.510			0.206	-0.217	1.540			0.214	0.108	1.532			0.175	0.296	1.504			0.055	-0.007	1.582			-0.003	-0.246	1.623			-0.066	-0.438	1.569			-0.069	-0.508	1.546			0.353	0.009	1.490			0.538	0.039	1.361
0.192	-0.279	1.510			0.205	-0.217	1.542			0.213	0.108	1.533			0.174	0.296	1.506			0.053	-0.008	1.582			-0.005	-0.245	1.622			-0.068	-0.438	1.568			-0.071	-0.509	1.545			0.352	0.009	1.492			0.537	0.040	1.363
0.191	-0.279	1.510			0.204	-0.217	1.543			0.211	0.109	1.534			0.173	0.296	1.508			0.050	-0.008	1.582			-0.008	-0.245	1.622			-0.071	-0.438	1.567			-0.074	-0.509	1.544			0.351	0.009	1.493			0.537	0.041	1.365
0.190	-0.279	1.510			0.203	-0.217	1.544			0.209	0.109	1.535			0.172	0.297	1.509			0.049	-0.008	1.582			-0.010	-0.245	1.622			-0.073	-0.438	1.566			-0.076	-0.509	1.543			0.350	0.009	1.494			0.537	0.043	1.367
0.189	-0.279	1.510			0.202	-0.217	1.545			0.208	0.109	1.536			0.170	0.297	1.510			0.047	-0.008	1.582			-0.012	-0.244	1.621			-0.075	-0.438	1.566			-0.077	-0.509	1.542			0.349	0.009	1.495			0.536	0.044	1.369
0.187	-0.279	1.510			0.201	-0.217	1.545			0.206	0.109	1.537			0.169	0.297	1.512			0.045	-0.008	1.582			-0.014	-0.244	1.621			-0.077	-0.438	1.565			-0.079	-0.510	1.542			0.348	0.009	1.496			0.536	0.045	1.371
0.186	-0.279	1.510			0.200	-0.217	1.546			0.204	0.109	1.537			0.167	0.297	1.512			0.043	-0.009	1.581			-0.016	-0.244	1.621			-0.078	-0.439	1.564			-0.081	-0.510	1.541			0.346	0.010	1.497			0.536	0.046	1.372
0.185	-0.279	1.510			0.199	-0.218	1.546			0.202	0.109	1.537			0.166	0.297	1.513			0.041	-0.009	1.581			-0.017	-0.244	1.620			-0.080	-0.439	1.563			-0.082	-0.510	1.540			0.345	0.010	1.497			0.536	0.046	1.374
0.184	-0.279	1.510			0.198	-0.218	1.547			0.201	0.109	1.537			0.164	0.297	1.514			0.040	-0.009	1.580			-0.019	-0.244	1.620			-0.081	-0.439	1.563			-0.083	-0.510	1.539			0.344	0.010	1.498			0.535	0.046	1.377
0.183	-0.278	1.509			0.197	-0.218	1.547			0.199	0.109	1.538			0.163	0.297	1.514			0.038	-0.009	1.580			-0.020	-0.244	1.620			-0.082	-0.440	1.562			-0.084	-0.510	1.539			0.343	0.010	1.499			0.535	0.045	1.380
0.183	-0.278	1.509			0.196	-0.218	1.548			0.198	0.109	1.538			0.162	0.298	1.514			0.037	-0.010	1.579			-0.021	-0.244	1.619			-0.083	-0.440	1.561			-0.085	-0.510	1.538			0.342	0.010	1.499			0.534	0.044	1.384
0.182	-0.278	1.509			0.195	-0.218	1.548			0.196	0.109	1.538			0.160	0.298	1.515			0.035	-0.010	1.579			-0.022	-0.244	1.619			-0.083	-0.441	1.560			-0.086	-0.510	1.538			0.341	0.010	1.499			0.532	0.042	1.388
0.181	-0.278	1.508			0.195	-0.218	1.548			0.195	0.109	1.538			0.159	0.298	1.515			0.034	-0.010	1.578			-0.023	-0.244	1.618			-0.084	-0.441	1.559			-0.086	-0.510	1.537			0.339	0.010	1.500			0.531	0.039	1.393
0.179	-0.278	1.508			0.193	-0.218	1.548			0.192	0.109	1.537			0.156	0.298	1.515			0.031	-0.010	1.577			-0.026	-0.244	1.617			-0.086	-0.442	1.558			-0.088	-0.511	1.536			0.337	0.010	1.500			0.528	0.032	1.402
0.179	-0.278	1.508			0.193	-0.218	1.548			0.192	0.109	1.537			0.156	0.298	1.515			0.031	-0.010	1.577			-0.026	-0.244	1.617			-0.086	-0.442	1.558			-0.088	-0.511	1.536			0.337	0.010	1.500			0.528	0.032	1.402
0.179	-0.278	1.507			0.192	-0.218	1.548			0.191	0.109	1.537			0.155	0.298	1.514			0.030	-0.011	1.577			-0.027	-0.244	1.616			-0.086	-0.442	1.557			-0.089	-0.511	1.535			0.336	0.010	1.500			0.527	0.030	1.406
0.178	-0.278	1.507			0.191	-0.218	1.548			0.189	0.109	1.537			0.154	0.297	1.514			0.029	-0.011	1.576			-0.028	-0.244	1.616			-0.087	-0.443	1.556			-0.089	-0.511	1.535			0.335	0.010	1.500			0.526	0.027	1.410
0.177	-0.278	1.507			0.190	-0.218	1.548			0.188	0.109	1.537			0.153	0.297	1.514			0.028	-0.011	1.576			-0.029	-0.244	1.615			-0.088	-0.443	1.555			-0.090	-0.511	1.534			0.334	0.010	1.501			0.525	0.025	1.413
0.177	-0.278	1.506			0.190	-0.218	1.548			0.187	0.109	1.537			0.152	0.297	1.514			0.027	-0.011	1.575			-0.030	-0.244	1.614			-0.089	-0.443	1.555			-0.091	-0.511	1.534			0.333	0.010	1.501			0.525	0.022	1.416
0.176	-0.278	1.506			0.189	-0.218	1.548			0.186	0.109	1.536			0.151	0.297	1.513			0.025	-0.011	1.575			-0.032	-0.244	1.614			-0.090	-0.443	1.554			-0.092	-0.511	1.533			0.332	0.010	1.501			0.524	0.020	1.419
0.175	-0.278	1.506			0.188	-0.218	1.548			0.185	0.109	1.536			0.151	0.297	1.513			0.025	-0.011	1.574			-0.033	-0.244	1.613			-0.091	-0.443	1.553			-0.093	-0.511	1.532			0.331	0.010	1.501			0.523	0.017	1.422
0.175	-0.278	1.506			0.187	-0.218	1.548			0.184	0.108	1.536			0.150	0.297	1.513			0.024	-0.011	1.573			-0.034	-0.244	1.612			-0.092	-0.443	1.552			-0.094	-0.511	1.532			0.330	0.010	1.501			0.523	0.015	1.425
0.174	-0.278	1.505			0.186	-0.219	1.548			0.182	0.108	1.536			0.149	0.297	1.512			0.022	-0.011	1.572			-0.037	-0.244	1.611			-0.094	-0.443	1.551			-0.096	-0.511	1.530			0.328	0.009	1.501			0.522	0.010	1.429
0.174	-0.278	1.505			0.186	-0.219	1.548			0.182	0.108	1.536			0.149	0.297	1.512			0.022	-0.011	1.572			-0.037	-0.244	1.611			-0.094	-0.443	1.551			-0.096	-0.511	1.530			0.328	0.009	1.501			0.522	0.010	1.429
0.173	-0.278	1.505			0.185	-0.219	1.548			0.182	0.108	1.535			0.148	0.297	1.511			0.021	-0.011	1.572			-0.038	-0.244	1.610			-0.095	-0.443	1.550			-0.097	-0.511	1.530			0.328	0.009	1.502			0.522	0.008	1.432
0.173	-0.279	1.505			0.185	-0.219	1.548			0.181	0.108	1.535			0.148	0.297	1.511			0.021	-0.011	1.571			-0.039	-0.244	1.610			-0.096	-0.443	1.550			-0.098	-0.511	1.529			0.327	0.009	1.502			0.521	0.006	1.434
0.173	-0.279	1.505			0.184	-0.219	1.548			0.180	0.108	1.535			0.148	0.297	1.511			0.020	-0.011	1.571			-0.040	-0.244	1.609			-0.097	-0.443	1.549			-0.099	-0.511	1.529			0.327	0.009	1.502			0.521	0.004	1.436
0.172	-0.279	1.505			0.184	-0.219	1.548			0.180	0.108	1.535			0.147	0.297	1.510			0.019	-0.011	1.570			-0.041	-0.244	1.609			-0.098	-0.442	1.549			-0.100	-0.511	1.528			0.326	0.009	1.502			0.521	0.002	1.438
0.172	-0.279	1.504			0.183	-0.219	1.548			0.179	0.108	1.535			0.147	0.296	1.510			0.019	-0.011	1.570			-0.042	-0.244	1.608			-0.099	-0.442	1.548			-0.101	-0.511	1.528			0.325	0.009	1.503			0.521	-0.000	1.439
0.171	-0.279	1.504			0.183	-0.219	1.548			0.179	0.107	1.535			0.147	0.296	1.509			0.018	-0.011	1.569			-0.043	-0.244	1.607			-0.100	-0.442	1.548			-0.102	-0.511	1.527			0.325	0.009	1.503			0.520	-0.002	1.441
0.171	-0.279	1.504			0.182	-0.219	1.548			0.178	0.107	1.534			0.147	0.296	1.509			0.018	-0.011	1.569			-0.044	-0.244	1.607			-0.101	-0.442	1.547			-0.103	-0.511	1.527			0.324	0.009	1.503			0.520	-0.003	1.442
0.171	-0.279	1.504			0.182	-0.219	1.548			0.178	0.107	1.534			0.147	0.296	1.508			0.017	-0.011	1.568			-0.045	-0.244	1.607			-0.102	-0.442	1.547			-0.103	-0.511	1.527			0.324	0.009	1.503			0.520	-0.005	1.444
0.171	-0.279	1.504			0.181	-0.219	1.548			0.177	0.107	1.534			0.147	0.296	1.508			0.017	-0.011	1.568			-0.046	-0.244	1.606			-0.102	-0.441	1.546			-0.104	-0.511	1.526			0.324	0.008	1.503			0.520	-0.006	1.445
0.170	-0.279	1.504			0.181	-0.219	1.548			0.177	0.107	1.534			0.146	0.296	1.507			0.017	-0.011	1.568			-0.046	-0.244	1.606			-0.103	-0.441	1.546			-0.105	-0.511	1.526			0.323	0.008	1.504			0.520	-0.008	1.447
0.170	-0.279	1.504			0.181	-0.220	1.548			0.176	0.107	1.534			0.146	0.296	1.507			0.016	-0.011	1.567			-0.047	-0.244	1.606			-0.104	-0.441	1.546			-0.105	-0.510	1.526			0.323	0.008	1.504			0.519	-0.009	1.448
0.170	-0.279	1.504			0.180	-0.220	1.548			0.176	0.107	1.534			0.146	0.296	1.507			0.016	-0.011	1.567			-0.048	-0.244	1.605			-0.104	-0.441	1.545			-0.106	-0.510	1.525			0.322	0.008	1.504			0.519	-0.010	1.449
0.170	-0.279	1.504			0.180	-0.220	1.548			0.176	0.107	1.534			0.146	0.296	1.506			0.016	-0.011	1.566			-0.048	-0.244	1.605			-0.105	-0.441	1.545			-0.106	-0.510	1.525			0.322	0.008	1.505			0.519	-0.011	1.450
0.169	-0.279	1.504			0.179	-0.220	1.548			0.175	0.107	1.534			0.146	0.296	1.506			0.016	-0.011	1.566			-0.049	-0.244	1.605			-0.105	-0.440	1.545			-0.107	-0.510	1.525			0.322	0.008	1.505			0.519	-0.013	1.451
0.169	-0.279	1.504			0.179	-0.220	1.547			0.175	0.106	1.534			0.146	0.296	1.505			0.015	-0.011	1.566			-0.049	-0.244	1.605			-0.106	-0.440	1.545			-0.107	-0.510	1.525			0.321	0.008	1.505			0.518	-0.014	1.452
0.169	-0.279	1.504			0.179	-0.220	1.547			0.175	0.106	1.534			0.147	0.295	1.505			0.015	-0.011	1.566			-0.050	-0.244	1.604			-0.107	-0.440	1.545			-0.107	-0.510	1.525			0.321	0.007	1.505			0.518	-0.015	1.453
0.169	-0.279	1.504			0.179	-0.220	1.547			0.174	0.106	1.533			0.147	0.295	1.505			0.015	-0.011	1.565			-0.050	-0.244	1.604			-0.107	-0.440	1.544			-0.108	-0.510	1.524			0.320	0.007	1.506			0.518	-0.016	1.454
0.169	-0.279	1.504			0.178	-0.220	1.547			0.174	0.106	1.533			0.147	0.295	1.504			0.015	-0.011	1.565			-0.051	-0.244	1.604			-0.108	-0.439	1.544			-0.108	-0.510	1.524			0.320	0.007	1.506			0.518	-0.017	1.455
0.168	-0.279	1.504			0.178	-0.220	1.547			0.174	0.106	1.533			0.147	0.295	1.504			0.014	-0.011	1.565			-0.051	-0.244	1.604			-0.108	-0.439	1.544			-0.109	-0.510	1.524			0.320	0.007	1.506			0.518	-0.018	1.456
0.168	-0.279	1.504			0.178	-0.220	1.547			0.174	0.106	1.533			0.147	0.295	1.504			0.014	-0.011	1.565			-0.051	-0.244	1.604			-0.109	-0.439	1.544			-0.109	-0.510	1.524			0.319	0.007	1.507			0.517	-0.019	1.457
0.168	-0.280	1.503			0.177	-0.220	1.547			0.174	0.106	1.533			0.147	0.295	1.504			0.014	-0.011	1.565			-0.052	-0.243	1.604			-0.109	-0.439	1.544			-0.109	-0.510	1.524			0.319	0.007	1.507			0.517	-0.020	1.458
0.168	-0.280	1.503			0.177	-0.220	1.547			0.173	0.106	1.533			0.147	0.295	1.503			0.014	-0.011	1.564			-0.052	-0.243	1.604			-0.109	-0.439	1.544			-0.109	-0.510	1.524			0.319	0.007	1.507			0.517	-0.020	1.458
0.168	-0.280	1.503			0.177	-0.220	1.547			0.173	0.106	1.533			0.147	0.295	1.503			0.014	-0.011	1.564			-0.052	-0.243	1.603			-0.110	-0.438	1.544			-0.110	-0.510	1.524			0.319	0.007	1.508			0.517	-0.021	1.459
0.168	-0.280	1.503			0.177	-0.221	1.547			0.173	0.106	1.533			0.147	0.295	1.503			0.014	-0.011	1.564			-0.053	-0.243	1.603			-0.110	-0.438	1.544			-0.110	-0.510	1.524			0.318	0.006	1.508			0.517	-0.022	1.460
0.168	-0.280	1.503			0.177	-0.221	1.547			0.173	0.106	1.533			0.147	0.295	1.503			0.013	-0.011	1.564			-0.053	-0.243	1.603			-0.111	-0.438	1.544			-0.110	-0.510	1.523			0.318	0.006	1.508			0.517	-0.022	1.460
0.167	-0.280	1.503			0.176	-0.221	1.547			0.173	0.106	1.533			0.147	0.295	1.502			0.013	-0.010	1.564			-0.053	-0.243	1.603			-0.111	-0.438	1.544			-0.111	-0.509	1.523			0.318	0.006	1.509			0.517	-0.023	1.461
0.167	-0.280	1.503			0.176	-0.221	1.547			0.172	0.106	1.533			0.147	0.295	1.502			0.013	-0.010	1.564			-0.054	-0.243	1.603			-0.111	-0.438	1.544			-0.111	-0.509	1.523			0.318	0.006	1.509			0.516	-0.023	1.461
0.167	-0.280	1.503			0.176	-0.221	1.547			0.172	0.105	1.533			0.147	0.295	1.502			0.013	-0.010	1.563			-0.054	-0.243	1.603			-0.112	-0.438	1.544			-0.111	-0.509	1.523			0.317	0.006	1.509			0.516	-0.024	1.462
0.167	-0.280	1.503			0.176	-0.221	1.547			0.172	0.105	1.533			0.147	0.295	1.502			0.013	-0.010	1.563			-0.054	-0.243	1.603			-0.112	-0.437	1.544			-0.111	-0.509	1.523			0.317	0.006	1.509			0.516	-0.024	1.462
0.167	-0.280	1.503			0.176	-0.221	1.547			0.172	0.105	1.533			0.148	0.295	1.502			0.013	-0.010	1.563			-0.054	-0.243	1.603			-0.112	-0.437	1.544			-0.111	-0.509	1.523			0.317	0.006	1.510			0.516	-0.024	1.463
0.167	-0.280	1.503			0.175	-0.221	1.547			0.172	0.105	1.533			0.148	0.295	1.501			0.013	-0.010	1.563			-0.055	-0.243	1.603			-0.112	-0.437	1.543			-0.112	-0.509	1.523			0.317	0.006	1.510			0.516	-0.024	1.463
0.167	-0.280	1.503			0.175	-0.221	1.547			0.172	0.105	1.533			0.148	0.294	1.501			0.013	-0.010	1.563			-0.055	-0.243	1.603			-0.112	-0.437	1.543			-0.112	-0.509	1.523			0.317	0.006	1.510			0.516	-0.024	1.464
0.167	-0.280	1.503			0.175	-0.221	1.547			0.172	0.105	1.533			0.148	0.294	1.501			0.013	-0.010	1.563			-0.055	-0.243	1.603			-0.113	-0.437	1.543			-0.112	-0.509	1.523			0.317	0.006	1.511			0.516	-0.024	1.464
0.167	-0.280	1.503			0.175	-0.221	1.547			0.172	0.105	1.533			0.148	0.294	1.501			0.013	-0.010	1.563			-0.055	-0.243	1.603			-0.113	-0.437	1.543			-0.112	-0.509	1.523			0.317	0.006	1.511			0.516	-0.024	1.465
0.166	-0.280	1.503			0.175	-0.221	1.547			0.171	0.105	1.533			0.148	0.294	1.501			0.013	-0.010	1.563			-0.055	-0.243	1.603			-0.113	-0.437	1.543			-0.112	-0.509	1.523			0.317	0.006	1.511			0.516	-0.024	1.465
0.166	-0.280	1.504			0.175	-0.221	1.547			0.171	0.105	1.533			0.148	0.294	1.501			0.013	-0.010	1.563			-0.056	-0.243	1.603			-0.113	-0.437	1.543			-0.112	-0.509	1.523			0.317	0.005	1.512			0.517	-0.023	1.466
0.166	-0.280	1.504			0.175	-0.221	1.547			0.171	0.105	1.533			0.148	0.294	1.500			0.013	-0.010	1.563			-0.056	-0.243	1.603			-0.113	-0.437	1.543			-0.112	-0.509	1.523			0.316	0.005	1.512			0.517	-0.023	1.466
0.166	-0.280	1.504			0.175	-0.221	1.547			0.171	0.105	1.533			0.148	0.294	1.500			0.012	-0.010	1.562			-0.056	-0.243	1.603			-0.113	-0.437	1.543			-0.112	-0.509	1.523			0.316	0.005	1.512			0.517	-0.022	1.466
0.166	-0.280	1.504			0.175	-0.221	1.547			0.171	0.104	1.533			0.148	0.294	1.500			0.012	-0.010	1.562			-0.056	-0.243	1.603			-0.113	-0.437	1.543			-0.112	-0.509	1.523			0.316	0.005	1.513			0.517	-0.021	1.467
0.166	-0.281	1.504			0.174	-0.221	1.548			0.171	0.104	1.533			0.148	0.294	1.500			0.012	-0.010	1.562			-0.056	-0.243	1.603			-0.113	-0.437	1.543			-0.112	-0.509	1.523			0.316	0.005	1.513			0.517	-0.020	1.467
0.166	-0.281	1.504			0.174	-0.221	1.548			0.171	0.104	1.534			0.148	0.294	1.500			0.012	-0.010	1.562			-0.056	-0.243	1.602			-0.113	-0.437	1.543			-0.111	-0.509	1.523			0.316	0.005	1.513			0.517	-0.019	1.467
0.166	-0.281	1.504			0.174	-0.221	1.548			0.171	0.104	1.534			0.148	0.294	1.500			0.012	-0.010	1.562			-0.056	-0.243	1.602			-0.113	-0.437	1.543			-0.111	-0.509	1.523			0.316	0.005	1.514			0.518	-0.017	1.467
0.166	-0.281	1.504			0.174	-0.221	1.548			0.171	0.104	1.534			0.148	0.294	1.500			0.012	-0.010	1.562			-0.056	-0.243	1.603			-0.112	-0.437	1.543			-0.111	-0.509	1.523			0.316	0.005	1.514			0.518	-0.016	1.467
0.166	-0.281	1.505			0.174	-0.222	1.548			0.171	0.104	1.534			0.148	0.294	1.500			0.012	-0.010	1.562			-0.056	-0.243	1.603			-0.112	-0.437	1.544			-0.111	-0.510	1.523			0.317	0.005	1.515			0.519	-0.012	1.467
0.166	-0.281	1.505			0.174	-0.222	1.548			0.171	0.104	1.534			0.148	0.294	1.500			0.012	-0.010	1.562			-0.056	-0.243	1.603			-0.112	-0.437	1.544			-0.111	-0.510	1.523			0.317	0.005	1.515			0.519	-0.012	1.467
0.166	-0.281	1.505			0.174	-0.222	1.548			0.171	0.104	1.534			0.148	0.294	1.500			0.012	-0.010	1.562			-0.056	-0.243	1.603			-0.112	-0.437	1.544			-0.110	-0.510	1.524			0.317	0.005	1.515			0.520	-0.010	1.467
0.167	-0.281	1.505			0.174	-0.222	1.548			0.171	0.103	1.534			0.148	0.294	1.499			0.013	-0.010	1.562			-0.056	-0.243	1.603			-0.112	-0.437	1.544			-0.110	-0.510	1.524			0.317	0.005	1.515			0.520	-0.008	1.467
0.167	-0.281	1.506			0.174	-0.222	1.549			0.171	0.103	1.535			0.149	0.294	1.499			0.013	-0.010	1.563			-0.056	-0.243	1.603			-0.112	-0.437	1.544			-0.110	-0.510	1.524			0.317	0.005	1.516			0.521	-0.006	1.466
0.167	-0.281	1.506			0.174	-0.222	1.549			0.171	0.103	1.535			0.149	0.294	1.499			0.013	-0.010	1.563			-0.056	-0.243	1.603			-0.111	-0.437	1.544			-0.110	-0.510	1.524			0.317	0.005	1.516			0.523	-0.004	1.465
0.167	-0.281	1.506			0.174	-0.222	1.549			0.171	0.103	1.535			0.149	0.293	1.499			0.013	-0.010	1.563			-0.056	-0.243	1.603			-0.111	-0.437	1.544			-0.109	-0.510	1.524			0.317	0.005	1.516			0.524	-0.001	1.464
0.167	-0.281	1.507			0.174	-0.222	1.549			0.171	0.103	1.535			0.149	0.293	1.499			0.013	-0.010	1.563			-0.056	-0.243	1.603			-0.111	-0.437	1.544			-0.109	-0.510	1.524			0.317	0.005	1.517			0.525	0.001	1.463
0.167	-0.281	1.507			0.174	-0.222	1.549			0.171	0.103	1.536			0.149	0.293	1.499			0.013	-0.010	1.563			-0.056	-0.243	1.603			-0.111	-0.437	1.544			-0.109	-0.510	1.524			0.317	0.006	1.517			0.526	0.003	1.463
0.168	-0.281	1.507			0.175	-0.222	1.550			0.172	0.103	1.536			0.149	0.293	1.499			0.013	-0.010	1.564			-0.055	-0.243	1.604			-0.110	-0.437	1.545			-0.109	-0.510	1.525			0.318	0.006	1.518			0.528	0.008	1.461
0.168	-0.281	1.507			0.175	-0.222	1.550			0.172	0.103	1.536			0.149	0.293	1.499			0.013	-0.010	1.564			-0.055	-0.243	1.604			-0.110	-0.437	1.545			-0.109	-0.510	1.525			0.318	0.006	1.518			0.528	0.008	1.461
0.168	-0.281	1.508			0.175	-0.222	1.550			0.172	0.102	1.536			0.149	0.293	1.499			0.013	-0.010	1.564			-0.055	-0.243	1.604			-0.110	-0.438	1.545			-0.108	-0.510	1.525			0.318	0.006	1.518			0.529	0.010	1.460
0.168	-0.281	1.508			0.175	-0.222	1.550			0.172	0.102	1.537			0.149	0.293	1.499			0.014	-0.010	1.564			-0.055	-0.243	1.605			-0.109	-0.438	1.545			-0.108	-0.510	1.525			0.318	0.006	1.518			0.530	0.011	1.459
0.168	-0.281	1.508			0.175	-0.222	1.551			0.172	0.102	1.537			0.149	0.293	1.499			0.014	-0.010	1.564			-0.055	-0.243	1.605			-0.109	-0.438	1.546			-0.108	-0.510	1.525			0.318	0.006	1.518			0.530	0.013	1.458
0.168	-0.281	1.509			0.175	-0.222	1.551			0.172	0.102	1.537			0.149	0.293	1.499			0.014	-0.010	1.565			-0.055	-0.243	1.605			-0.109	-0.438	1.546			-0.108	-0.510	1.526			0.318	0.006	1.519			0.531	0.015	1.457
0.168	-0.281	1.509			0.175	-0.222	1.551			0.172	0.102	1.537			0.149	0.293	1.499			0.014	-0.010	1.565			-0.054	-0.243	1.606			-0.108	-0.438	1.546			-0.107	-0.510	1.526			0.319	0.006	1.519			0.531	0.017	1.456
0.168	-0.281	1.509			0.175	-0.222	1.552			0.172	0.102	1.538			0.149	0.293	1.499			0.014	-0.010	1.565			-0.054	-0.243	1.606			-0.108	-0.438	1.546			-0.107	-0.510	1.526			0.319	0.006	1.519			0.532	0.018	1.456
0.169	-0.281	1.510			0.176	-0.222	1.552			0.172	0.102	1.538			0.149	0.293	1.499			0.014	-0.010	1.565			-0.054	-0.243	1.607			-0.108	-0.438	1.547			-0.107	-0.510	1.526			0.319	0.006	1.519			0.532	0.020	1.455
0.169	-0.281	1.510			0.176	-0.222	1.552			0.172	0.102	1.538			0.150	0.293	1.499			0.015	-0.010	1.566			-0.054	-0.243	1.607			-0.108	-0.438	1.547			-0.107	-0.510	1.527			0.319	0.006	1.519			0.532	0.022	1.454
0.169	-0.281	1.510			0.176	-0.222	1.552			0.173	0.102	1.539			0.150	0.293	1.499			0.015	-0.010	1.566			-0.053	-0.243	1.608			-0.107	-0.438	1.548			-0.106	-0.510	1.527			0.319	0.006	1.519			0.533	0.024	1.452
0.169	-0.281	1.510			0.176	-0.222	1.553			0.173	0.102	1.539			0.150	0.293	1.499			0.015	-0.010	1.566			-0.053	-0.243	1.608			-0.107	-0.439	1.548			-0.106	-0.510	1.527			0.320	0.006	1.520			0.533	0.026	1.450
0.169	-0.281	1.511			0.176	-0.222	1.553			0.173	0.101	1.539			0.150	0.292	1.499			0.015	-0.010	1.567			-0.053	-0.243	1.609			-0.107	-0.439	1.548			-0.106	-0.509	1.528			0.320	0.006	1.520			0.534	0.029	1.448
0.169	-0.281	1.511			0.176	-0.222	1.553			0.173	0.101	1.539			0.150	0.292	1.499			0.015	-0.010	1.567			-0.052	-0.243	1.609			-0.106	-0.439	1.549			-0.106	-0.509	1.528			0.320	0.006	1.520			0.534	0.032	1.446
0.169	-0.281	1.511			0.176	-0.222	1.553			0.173	0.101	1.539			0.150	0.292	1.499			0.016	-0.010	1.567			-0.052	-0.243	1.609			-0.106	-0.439	1.549			-0.105	-0.509	1.528			0.320	0.006	1.520			0.534	0.035	1.444
0.169	-0.281	1.511			0.176	-0.222	1.553			0.173	0.101	1.540			0.150	0.292	1.499			0.016	-0.010	1.567			-0.052	-0.243	1.610			-0.106	-0.439	1.549			-0.105	-0.509	1.529			0.321	0.007	1.520			0.535	0.037	1.441
0.170	-0.281	1.512			0.177	-0.222	1.554			0.173	0.101	1.540			0.150	0.292	1.499			0.016	-0.010	1.568			-0.052	-0.243	1.610			-0.106	-0.439	1.550			-0.105	-0.509	1.529			0.321	0.007	1.520			0.535	0.039	1.439
0.170	-0.281	1.512			0.177	-0.222	1.554			0.173	0.101	1.540			0.150	0.292	1.499			0.016	-0.010	1.568			-0.051	-0.243	1.611			-0.105	-0.439	1.550			-0.105	-0.509	1.530			0.321	0.007	1.520			0.535	0.041	1.438
0.170	-0.281	1.512			0.177	-0.222	1.554			0.174	0.101	1.540			0.150	0.292	1.499			0.016	-0.010	1.568			-0.051	-0.243	1.611			-0.105	-0.439	1.551			-0.105	-0.509	1.530			0.322	0.007	1.520			0.535	0.043	1.436
0.170	-0.281	1.512			0.177	-0.222	1.554			0.174	0.101	1.540			0.150	0.292	1.499			0.016	-0.010	1.568			-0.051	-0.243	1.612			-0.105	-0.439	1.551			-0.105	-0.509	1.530			0.322	0.007	1.520			0.535	0.045	1.435
0.170	-0.281	1.512			0.177	-0.222	1.554			0.174	0.101	1.540			0.151	0.292	1.499			0.016	-0.010	1.568			-0.051	-0.243	1.612			-0.105	-0.439	1.552			-0.104	-0.509	1.531			0.322	0.007	1.519			0.535	0.046	1.433
0.170	-0.281	1.512			0.177	-0.222	1.554			0.174	0.101	1.541			0.151	0.292	1.499			0.017	-0.010	1.569			-0.050	-0.243	1.612			-0.104	-0.439	1.552			-0.104	-0.509	1.531			0.323	0.007	1.519			0.535	0.047	1.432
0.170	-0.281	1.513			0.177	-0.222	1.554			0.174	0.101	1.541			0.151	0.292	1.499			0.017	-0.010	1.569			-0.050	-0.243	1.613			-0.104	-0.439	1.552			-0.104	-0.509	1.532			0.323	0.007	1.519			0.535	0.048	1.431
0.170	-0.281	1.513			0.177	-0.222	1.554			0.174	0.101	1.541			0.151	0.292	1.499			0.017	-0.010	1.569			-0.050	-0.243	1.613			-0.104	-0.439	1.553			-0.104	-0.509	1.532			0.323	0.007	1.519			0.535	0.049	1.430
0.170	-0.281	1.513			0.177	-0.222	1.555			0.174	0.101	1.541			0.151	0.292	1.499			0.017	-0.010	1.569			-0.050	-0.242	1.613			-0.104	-0.440	1.553			-0.104	-0.509	1.532			0.323	0.007	1.519			0.535	0.050	1.428
0.170	-0.281	1.513			0.177	-0.222	1.555			0.174	0.101	1.541			0.151	0.292	1.499			0.017	-0.010	1.569			-0.050	-0.242	1.613			-0.104	-0.440	1.554			-0.103	-0.509	1.533			0.324	0.007	1.518			0.535	0.051	1.427
0.170	-0.281	1.513			0.178	-0.222	1.555			0.174	0.101	1.541			0.151	0.292	1.499			0.017	-0.010	1.569			-0.049	-0.242	1.614			-0.103	-0.440	1.554			-0.103	-0.509	1.533			0.324	0.007	1.518			0.535	0.051	1.426
0.170	-0.281	1.513			0.178	-0.222	1.555			0.174	0.101	1.541			0.151	0.292	1.499			0.017	-0.010	1.569			-0.049	-0.242	1.614			-0.103	-0.440	1.554			-0.103	-0.509	1.533			0.324	0.007	1.518			0.535	0.052	1.425
0.170	-0.281	1.513			0.178	-0.222	1.555			0.174	0.101	1.541			0.151	0.292	1.499			0.017	-0.010	1.570			-0.049	-0.242	1.614			-0.103	-0.440	1.555			-0.103	-0.509	1.534			0.324	0.007	1.517			0.535	0.052	1.424
0.170	-0.281	1.513			0.178	-0.222	1.555			0.174	0.101	1.541			0.151	0.291	1.498			0.017	-0.010	1.570			-0.049	-0.242	1.614			-0.103	-0.440	1.555			-0.103	-0.509	1.534			0.324	0.007	1.517			0.534	0.053	1.423
0.170	-0.281	1.513			0.178	-0.222	1.555			0.174	0.100	1.541			0.151	0.291	1.498			0.017	-0.010	1.570			-0.049	-0.242	1.614			-0.103	-0.440	1.555			-0.103	-0.509	1.534			0.325	0.007	1.516			0.534	0.053	1.422
0.170	-0.281	1.513			0.178	-0.222	1.555			0.174	0.100	1.541			0.151	0.291	1.497			0.017	-0.010	1.570			-0.049	-0.242	1.615			-0.103	-0.440	1.555			-0.103	-0.509	1.534			0.325	0.007	1.516			0.534	0.053	1.421
0.170	-0.281	1.513			0.178	-0.222	1.555			0.174	0.100	1.540			0.150	0.291	1.497			0.017	-0.010	1.570			-0.049	-0.242	1.615			-0.103	-0.440	1.556			-0.103	-0.509	1.535			0.325	0.007	1.515			0.533	0.053	1.421
0.171	-0.281	1.513			0.178	-0.222	1.554			0.174	0.100	1.540			0.150	0.291	1.496			0.017	-0.010	1.570			-0.049	-0.242	1.615			-0.102	-0.440	1.556			-0.103	-0.509	1.535			0.325	0.007	1.515			0.533	0.053	1.420
0.171	-0.281	1.513			0.178	-0.222	1.554			0.174	0.100	1.540			0.150	0.291	1.496			0.017	-0.010	1.570			-0.049	-0.242	1.615			-0.102	-0.440	1.556			-0.102	-0.509	1.535			0.325	0.007	1.514			0.533	0.053	1.419
0.171	-0.281	1.513			0.178	-0.222	1.554			0.174	0.100	1.539			0.150	0.291	1.495			0.017	-0.010	1.570			-0.049	-0.242	1.615			-0.102	-0.440	1.556			-0.102	-0.509	1.535			0.325	0.007	1.513			0.532	0.052	1.418
0.171	-0.281	1.513			0.178	-0.221	1.553			0.174	0.100	1.539			0.150	0.290	1.494			0.017	-0.010	1.570			-0.048	-0.242	1.615			-0.102	-0.440	1.556			-0.102	-0.509	1.535			0.325	0.007	1.513			0.532	0.052	1.418
0.170	-0.281	1.513			0.178	-0.221	1.553			0.174	0.100	1.539			0.150	0.290	1.493			0.017	-0.010	1.570			-0.048	-0.242	1.615			-0.102	-0.440	1.556			-0.102	-0.509	1.535			0.325	0.007	1.512			0.531	0.052	1.417
0.170	-0.281	1.513			0.178	-0.221	1.553			0.174	0.100	1.538			0.149	0.290	1.493			0.017	-0.010	1.569			-0.048	-0.242	1.615			-0.102	-0.440	1.556			-0.102	-0.509	1.535			0.325	0.007	1.511			0.531	0.051	1.417
0.170	-0.281	1.513			0.178	-0.221	1.552			0.174	0.100	1.537			0.149	0.290	1.492			0.017	-0.010	1.569			-0.048	-0.242	1.615			-0.102	-0.440	1.556			-0.102	-0.509	1.535			0.325	0.007	1.510			0.530	0.050	1.416
0.170	-0.281	1.512			0.178	-0.221	1.551			0.174	0.100	1.536			0.149	0.290	1.491			0.017	-0.010	1.569			-0.048	-0.242	1.615			-0.102	-0.441	1.556			-0.102	-0.509	1.535			0.324	0.007	1.509			0.530	0.049	1.416
0.170	-0.281	1.512			0.177	-0.221	1.550			0.173	0.100	1.535			0.148	0.290	1.491			0.016	-0.010	1.568			-0.048	-0.242	1.615			-0.102	-0.441	1.556			-0.102	-0.509	1.535			0.324	0.007	1.507			0.529	0.048	1.415
0.170	-0.281	1.511			0.177	-0.221	1.549			0.173	0.100	1.534			0.148	0.290	1.490			0.016	-0.010	1.568			-0.048	-0.243	1.614			-0.102	-0.441	1.556			-0.102	-0.509	1.535			0.323	0.007	1.506			0.529	0.047	1.415
0.169	-0.281	1.511			0.176	-0.221	1.548			0.172	0.100	1.533			0.147	0.290	1.490			0.016	-0.010	1.568			-0.048	-0.243	1.614			-0.102	-0.441	1.556			-0.102	-0.509	1.536			0.323	0.007	1.504			0.528	0.046	1.415
0.168	-0.281	1.510			0.176	-0.220	1.547			0.172	0.100	1.531			0.146	0.290	1.489			0.015	-0.010	1.567			-0.048	-0.243	1.614			-0.102	-0.441	1.556			-0.103	-0.509	1.536			0.322	0.007	1.502			0.528	0.045	1.414
0.168	-0.281	1.509			0.175	-0.220	1.546			0.171	0.101	1.530			0.145	0.290	1.489			0.015	-0.010	1.567			-0.048	-0.242	1.614			-0.102	-0.441	1.556			-0.103	-0.509	1.536			0.321	0.007	1.500			0.527	0.044	1.414
0.167	-0.280	1.508			0.175	-0.220	1.544			0.170	0.101	1.529			0.143	0.290	1.489			0.014	-0.010	1.567			-0.048	-0.242	1.614			-0.102	-0.441	1.556			-0.103	-0.509	1.536			0.320	0.008	1.499			0.527	0.043	1.413
0.166	-0.280	1.508			0.174	-0.220	1.543			0.170	0.101	1.528			0.142	0.290	1.489			0.014	-0.010	1.567			-0.048	-0.242	1.614			-0.102	-0.441	1.556			-0.103	-0.509	1.536			0.319	0.008	1.497			0.526	0.041	1.412
0.165	-0.280	1.507			0.173	-0.219	1.542			0.169	0.102	1.526			0.140	0.290	1.489			0.013	-0.011	1.566			-0.049	-0.242	1.614			-0.102	-0.441	1.556			-0.104	-0.510	1.536			0.318	0.008	1.495			0.525	0.040	1.411
0.164	-0.280	1.506			0.172	-0.219	1.540			0.168	0.102	1.525			0.138	0.290	1.489			0.012	-0.011	1.566			-0.049	-0.242	1.614			-0.102	-0.441	1.557			-0.104	-0.510	1.537			0.317	0.008	1.493			0.524	0.038	1.410
0.163	-0.280	1.505			0.171	-0.219	1.539			0.167	0.102	1.524			0.137	0.291	1.489			0.012	-0.011	1.566			-0.049	-0.242	1.614			-0.103	-0.442	1.557			-0.105	-0.510	1.537			0.316	0.008	1.492			0.523	0.037	1.409
0.162	-0.280	1.505			0.170	-0.219	1.538			0.167	0.103	1.523			0.135	0.291	1.490			0.011	-0.011	1.566			-0.049	-0.242	1.614			-0.103	-0.442	1.558			-0.105	-0.510	1.538			0.315	0.008	1.491			0.522	0.036	1.408
0.161	-0.279	1.504			0.170	-0.218	1.537			0.166	0.103	1.522			0.133	0.291	1.490			0.010	-0.011	1.566			-0.049	-0.242	1.614			-0.103	-0.442	1.558			-0.106	-0.510	1.539			0.314	0.008	1.489			0.521	0.035	1.406
0.160	-0.279	1.503			0.169	-0.218	1.536			0.165	0.103	1.522			0.131	0.291	1.490			0.009	-0.011	1.566			-0.049	-0.242	1.614			-0.104	-0.442	1.559			-0.106	-0.510	1.540			0.312	0.008	1.488			0.520	0.034	1.405
0.160	-0.279	1.502			0.168	-0.218	1.535			0.164	0.104	1.521			0.130	0.292	1.491			0.008	-0.011	1.566			-0.049	-0.242	1.614			-0.104	-0.442	1.559			-0.107	-0.510	1.540			0.311	0.008	1.487			0.519	0.033	1.404
0.159	-0.279	1.502			0.167	-0.218	1.534			0.163	0.104	1.520			0.129	0.292	1.491			0.007	-0.011	1.566			-0.050	-0.242	1.615			-0.104	-0.442	1.560			-0.108	-0.510	1.541			0.310	0.008	1.486			0.518	0.032	1.403
0.158	-0.279	1.501			0.166	-0.217	1.533			0.163	0.104	1.520			0.127	0.292	1.491			0.006	-0.011	1.566			-0.050	-0.242	1.615			-0.105	-0.442	1.561			-0.108	-0.510	1.542			0.309	0.008	1.485			0.518	0.031	1.402
0.157	-0.279	1.501			0.166	-0.217	1.533			0.162	0.105	1.519			0.126	0.292	1.492			0.005	-0.011	1.566			-0.050	-0.242	1.615			-0.105	-0.442	1.561			-0.109	-0.510	1.543			0.308	0.008	1.484			0.517	0.030	1.401
0.156	-0.278	1.500			0.165	-0.217	1.532			0.161	0.105	1.519			0.125	0.292	1.492			0.004	-0.011	1.566			-0.050	-0.242	1.615			-0.106	-0.442	1.562			-0.109	-0.510	1.544			0.308	0.008	1.484			0.516	0.030	1.400
0.155	-0.278	1.500			0.164	-0.217	1.532			0.160	0.105	1.518			0.124	0.292	1.492			0.003	-0.011	1.566			-0.051	-0.241	1.615			-0.106	-0.442	1.563			-0.110	-0.510	1.544			0.307	0.008	1.483			0.515	0.029	1.400
0.155	-0.278	1.500			0.164	-0.217	1.531			0.160	0.105	1.518			0.123	0.292	1.492			0.002	-0.011	1.566			-0.051	-0.241	1.616			-0.106	-0.443	1.563			-0.110	-0.510	1.545			0.306	0.008	1.483			0.514	0.028	1.399
0.154	-0.278	1.499			0.163	-0.217	1.531			0.159	0.105	1.517			0.122	0.292	1.493			0.002	-0.011	1.566			-0.051	-0.241	1.616			-0.107	-0.443	1.564			-0.111	-0.510	1.546			0.305	0.008	1.482			0.514	0.028	1.398
0.153	-0.278	1.499			0.163	-0.217	1.530			0.158	0.105	1.517			0.121	0.292	1.493			0.001	-0.011	1.567			-0.052	-0.241	1.616			-0.107	-0.443	1.564			-0.111	-0.510	1.546			0.304	0.008	1.482			0.513	0.028	1.398
0.153	-0.278	1.499			0.162	-0.217	1.530			0.158	0.105	1.517			0.120	0.292	1.492			0.000	-0.011	1.567			-0.052	-0.241	1.616			-0.107	-0.443	1.565			-0.111	-0.510	1.547			0.304	0.008	1.481			0.513	0.028	1.397
0.152	-0.278	1.498			0.162	-0.217	1.529			0.157	0.105	1.517			0.119	0.292	1.492			-0.001	-0.011	1.567			-0.052	-0.241	1.617			-0.108	-0.443	1.565			-0.112	-0.510	1.547			0.303	0.008	1.481			0.512	0.027	1.396
0.151	-0.278	1.498			0.161	-0.217	1.529			0.156	0.105	1.516			0.118	0.292	1.492			-0.001	-0.011	1.567			-0.053	-0.241	1.617			-0.108	-0.443	1.566			-0.112	-0.510	1.548			0.302	0.008	1.481			0.512	0.027	1.396
0.151	-0.278	1.498			0.160	-0.217	1.529			0.156	0.105	1.516			0.117	0.292	1.491			-0.002	-0.011	1.567			-0.053	-0.241	1.617			-0.109	-0.444	1.566			-0.113	-0.510	1.549			0.302	0.008	1.481			0.511	0.027	1.395
0.150	-0.278	1.498			0.159	-0.217	1.529			0.155	0.105	1.516			0.116	0.291	1.490			-0.003	-0.011	1.567			-0.054	-0.241	1.618			-0.109	-0.444	1.567			-0.113	-0.510	1.549			0.301	0.008	1.480			0.511	0.027	1.395
0.149	-0.278	1.498			0.159	-0.217	1.528			0.154	0.105	1.516			0.116	0.291	1.489			-0.004	-0.011	1.567			-0.055	-0.241	1.618			-0.109	-0.444	1.568			-0.114	-0.510	1.550			0.300	0.008	1.480			0.510	0.027	1.395
0.094	-0.161	1.424			0.097	-0.116	1.452			0.094	0.122	1.437			0.083	0.291	1.415			-0.055	0.025	1.497			-0.129	-0.201	1.527			-0.203	-0.385	1.475			-0.228	-0.452	1.450			0.237	0.027	1.460			0.464	-0.037	1.450
0.096	-0.161	1.424			0.100	-0.116	1.451			0.098	0.123	1.435			0.085	0.291	1.415			-0.051	0.026	1.495			-0.125	-0.201	1.524			-0.199	-0.386	1.471			-0.223	-0.453	1.446			0.241	0.027	1.460			0.468	-0.037	1.451
0.100	-0.160	1.424			0.104	-0.115	1.450			0.103	0.124	1.434			0.090	0.292	1.413			-0.045	0.027	1.493			-0.118	-0.201	1.521			-0.190	-0.402	1.461			-0.216	-0.483	1.435			0.247	0.028	1.460			0.473	-0.037	1.451
0.100	-0.160	1.424			0.104	-0.115	1.450			0.103	0.124	1.434			0.090	0.292	1.413			-0.045	0.027	1.493			-0.118	-0.201	1.521			-0.190	-0.402	1.461			-0.216	-0.483	1.435			0.247	0.028	1.460			0.473	-0.037	1.451
0.102	-0.159	1.424			0.106	-0.114	1.449			0.105	0.124	1.433			0.092	0.292	1.412			-0.043	0.027	1.492			-0.116	-0.201	1.519			-0.188	-0.407	1.458			-0.213	-0.486	1.433			0.249	0.028	1.460			0.476	-0.037	1.452
0.103	-0.159	1.423			0.107	-0.114	1.448			0.107	0.125	1.432			0.094	0.292	1.411			-0.041	0.027	1.491			-0.114	-0.201	1.518			-0.186	-0.410	1.455			-0.211	-0.489	1.432			0.251	0.029	1.460			0.478	-0.037	1.451
0.105	-0.159	1.423			0.108	-0.113	1.448			0.109	0.125	1.432			0.095	0.293	1.411			-0.040	0.027	1.490			-0.113	-0.201	1.517			-0.185	-0.413	1.454			-0.210	-0.496	1.431			0.253	0.029	1.460			0.479	-0.037	1.451
0.106	-0.159	1.423			0.109	-0.113	1.447			0.110	0.125	1.431			0.096	0.293	1.410			-0.038	0.027	1.489			-0.111	-0.201	1.516			-0.184	-0.415	1.453			-0.208	-0.497	1.430			0.255	0.029	1.460			0.481	-0.036	1.451
0.107	-0.159	1.423			0.110	-0.113	1.447			0.111	0.126	1.431			0.097	0.293	1.410			-0.037	0.028	1.489			-0.111	-0.201	1.515			-0.184	-0.416	1.453			-0.207	-0.497	1.431			0.256	0.029	1.461			0.482	-0.034	1.450
0.107	-0.158	1.423			0.111	-0.113	1.446			0.112	0.126	1.431			0.098	0.293	1.410			-0.036	0.028	1.488			-0.110	-0.201	1.514			-0.183	-0.416	1.453			-0.207	-0.496	1.432			0.257	0.029	1.461			0.482	-0.031	1.448
0.108	-0.158	1.423			0.111	-0.112	1.446			0.113	0.126	1.430			0.099	0.293	1.410			-0.036	0.028	1.487			-0.109	-0.201	1.513			-0.183	-0.416	1.453			-0.206	-0.495	1.433			0.258	0.029	1.461			0.482	-0.028	1.446
0.108	-0.158	1.423			0.112	-0.112	1.445			0.114	0.126	1.430			0.099	0.293	1.409			-0.035	0.028	1.487			-0.109	-0.201	1.512			-0.185	-0.417	1.453			-0.207	-0.495	1.433			0.259	0.030	1.461			0.482	-0.024	1.443
0.109	-0.158	1.423			0.112	-0.112	1.445			0.114	0.126	1.430			0.099	0.293	1.409			-0.035	0.028	1.486			-0.109	-0.201	1.512			-0.188	-0.417	1.453			-0.209	-0.495	1.434			0.259	0.030	1.461			0.480	-0.020	1.440
0.109	-0.158	1.423			0.112	-0.112	1.444			0.115	0.127	1.430			0.100	0.293	1.409			-0.035	0.028	1.486			-0.110	-0.201	1.511			-0.191	-0.418	1.453			-0.212	-0.495	1.434			0.259	0.030	1.461			0.478	-0.016	1.438
0.108	-0.158	1.422			0.111	-0.112	1.443			0.115	0.127	1.430			0.100	0.293	1.409			-0.035	0.028	1.486			-0.110	-0.202	1.510			-0.194	-0.419	1.453			-0.214	-0.496	1.434			0.258	0.030	1.461			0.476	-0.012	1.435
0.107	-0.158	1.422			0.110	-0.111	1.443			0.114	0.127	1.430			0.099	0.293	1.409			-0.036	0.029	1.486			-0.112	-0.202	1.510			-0.196	-0.419	1.453			-0.217	-0.495	1.434			0.257	0.030	1.460			0.473	-0.009	1.432
0.106	-0.157	1.422			0.109	-0.111	1.442			0.114	0.127	1.429			0.099	0.293	1.408			-0.037	0.029	1.486			-0.113	-0.202	1.510			-0.198	-0.420	1.453			-0.219	-0.495	1.435			0.255	0.030	1.460			0.471	-0.006	1.430
0.105	-0.157	1.421			0.108	-0.111	1.442			0.113	0.127	1.429			0.097	0.293	1.408			-0.039	0.028	1.486			-0.114	-0.202	1.510			-0.200	-0.417	1.456			-0.221	-0.491	1.437			0.253	0.030	1.459			0.468	-0.004	1.428
0.103	-0.157	1.421			0.107	-0.111	1.441			0.111	0.128	1.429			0.096	0.292	1.408			-0.040	0.028	1.486			-0.116	-0.203	1.510			-0.202	-0.415	1.458			-0.223	-0.489	1.439			0.251	0.030	1.459			0.466	-0.002	1.426
0.102	-0.157	1.421			0.105	-0.111	1.441			0.109	0.128	1.429			0.094	0.292	1.408			-0.042	0.028	1.487			-0.117	-0.203	1.510			-0.204	-0.412	1.461			-0.224	-0.486	1.442			0.249	0.030	1.458			0.464	-0.001	1.423
0.100	-0.157	1.421			0.103	-0.111	1.441			0.108	0.128	1.430			0.092	0.292	1.409			-0.044	0.028	1.487			-0.119	-0.204	1.511			-0.205	-0.410	1.465			-0.226	-0.482	1.445			0.246	0.030	1.458			0.461	0.000	1.421
0.098	-0.157	1.421			0.102	-0.111	1.441			0.106	0.128	1.430			0.090	0.292	1.409			-0.046	0.028	1.488			-0.121	-0.204	1.512			-0.205	-0.407	1.469			-0.227	-0.480	1.449			0.244	0.030	1.457			0.459	0.001	1.419
0.097	-0.157	1.421			0.100	-0.111	1.441			0.104	0.128	1.430			0.089	0.291	1.409			-0.048	0.028	1.488			-0.122	-0.205	1.513			-0.206	-0.405	1.473			-0.227	-0.477	1.453			0.242	0.030	1.457			0.457	0.002	1.418
0.095	-0.158	1.421			0.099	-0.111	1.441			0.102	0.128	1.430			0.087	0.291	1.409			-0.050	0.028	1.489			-0.124	-0.205	1.514			-0.206	-0.403	1.477			-0.228	-0.475	1.458			0.240	0.030	1.456			0.455	0.003	1.416
0.094	-0.158	1.421			0.097	-0.111	1.441			0.100	0.128	1.430			0.085	0.291	1.409			-0.051	0.028	1.489			-0.126	-0.205	1.515			-0.206	-0.401	1.481			-0.228	-0.473	1.463			0.238	0.030	1.456			0.454	0.004	1.414
0.092	-0.158	1.421			0.096	-0.111	1.441			0.098	0.128	1.431			0.084	0.291	1.410			-0.053	0.028	1.490			-0.127	-0.206	1.517			-0.206	-0.400	1.485			-0.228	-0.471	1.467			0.236	0.030	1.456			0.452	0.004	1.413
0.091	-0.158	1.421			0.095	-0.112	1.441			0.097	0.128	1.431			0.082	0.290	1.410			-0.054	0.028	1.491			-0.129	-0.206	1.518			-0.206	-0.398	1.490			-0.228	-0.469	1.472			0.235	0.030	1.456			0.451	0.005	1.412
0.090	-0.158	1.421			0.093	-0.112	1.441			0.095	0.128	1.431			0.081	0.290	1.410			-0.056	0.027	1.491			-0.130	-0.206	1.520			-0.206	-0.396	1.494			-0.228	-0.468	1.475			0.233	0.029	1.455			0.450	0.005	1.411
0.088	-0.158	1.421			0.092	-0.112	1.441			0.094	0.128	1.431			0.080	0.290	1.410			-0.057	0.027	1.492			-0.131	-0.207	1.522			-0.206	-0.395	1.497			-0.228	-0.467	1.479			0.232	0.029	1.455			0.449	0.005	1.409
0.087	-0.158	1.421			0.091	-0.112	1.441			0.093	0.128	1.432			0.079	0.290	1.410			-0.058	0.027	1.493			-0.132	-0.207	1.523			-0.206	-0.394	1.500			-0.228	-0.466	1.482			0.231	0.029	1.455			0.448	0.005	1.408
0.086	-0.158	1.422			0.090	-0.112	1.441			0.092	0.127	1.432			0.078	0.290	1.411			-0.059	0.027	1.493			-0.133	-0.207	1.525			-0.205	-0.393	1.503			-0.228	-0.465	1.484			0.230	0.029	1.455			0.447	0.006	1.407
0.086	-0.158	1.422			0.089	-0.112	1.441			0.091	0.127	1.432			0.077	0.289	1.411			-0.060	0.027	1.494			-0.134	-0.208	1.526			-0.205	-0.393	1.505			-0.228	-0.464	1.486			0.229	0.029	1.455			0.446	0.006	1.406
0.085	-0.158	1.422			0.089	-0.112	1.442			0.090	0.127	1.432			0.076	0.289	1.411			-0.061	0.027	1.494			-0.135	-0.208	1.528			-0.205	-0.392	1.507			-0.229	-0.464	1.488			0.228	0.029	1.455			0.445	0.006	1.406
0.084	-0.158	1.422			0.088	-0.112	1.442			0.089	0.127	1.432			0.075	0.289	1.411			-0.062	0.027	1.495			-0.135	-0.208	1.529			-0.205	-0.392	1.509			-0.229	-0.463	1.490			0.227	0.029	1.455			0.444	0.006	1.405
0.083	-0.158	1.422			0.087	-0.112	1.442			0.088	0.127	1.433			0.075	0.289	1.411			-0.063	0.027	1.496			-0.136	-0.208	1.530			-0.205	-0.391	1.510			-0.229	-0.463	1.491			0.226	0.029	1.454			0.444	0.006	1.404
0.083	-0.158	1.422			0.087	-0.112	1.442			0.088	0.127	1.433			0.074	0.289	1.411			-0.063	0.027	1.496			-0.137	-0.208	1.531			-0.205	-0.391	1.512			-0.229	-0.462	1.493			0.226	0.029	1.454			0.443	0.006	1.403
0.082	-0.158	1.423			0.086	-0.112	1.442			0.087	0.127	1.433			0.073	0.289	1.411			-0.064	0.027	1.497			-0.137	-0.208	1.532			-0.205	-0.390	1.513			-0.229	-0.462	1.494			0.225	0.029	1.454			0.442	0.006	1.402
0.082	-0.158	1.423			0.086	-0.112	1.442			0.087	0.127	1.433			0.073	0.289	1.411			-0.065	0.027	1.497			-0.138	-0.209	1.533			-0.205	-0.390	1.514			-0.229	-0.462	1.495			0.224	0.028	1.454			0.442	0.006	1.402
0.081	-0.158	1.423			0.085	-0.112	1.442			0.086	0.127	1.433			0.072	0.289	1.412			-0.065	0.027	1.497			-0.138	-0.209	1.534			-0.205	-0.389	1.515			-0.229	-0.461	1.496			0.224	0.028	1.454			0.441	0.006	1.401
0.081	-0.158	1.423			0.085	-0.112	1.442			0.085	0.127	1.433			0.072	0.288	1.412			-0.066	0.027	1.498			-0.138	-0.209	1.534			-0.205	-0.389	1.516			-0.229	-0.461	1.497			0.223	0.028	1.454			0.441	0.006	1.400
0.080	-0.158	1.423			0.084	-0.112	1.442			0.085	0.127	1.433			0.071	0.288	1.412			-0.066	0.027	1.498			-0.139	-0.209	1.535			-0.205	-0.389	1.517			-0.229	-0.460	1.498			0.223	0.028	1.454			0.440	0.006	1.400
0.080	-0.158	1.423			0.084	-0.112	1.443			0.085	0.127	1.434			0.071	0.288	1.412			-0.066	0.027	1.499			-0.139	-0.209	1.536			-0.205	-0.388	1.518			-0.229	-0.460	1.499			0.222	0.028	1.454			0.440	0.005	1.399
0.079	-0.158	1.423			0.083	-0.112	1.443			0.084	0.127	1.434			0.071	0.288	1.412			-0.067	0.027	1.499			-0.139	-0.209	1.536			-0.205	-0.388	1.519			-0.229	-0.460	1.500			0.222	0.028	1.454			0.439	0.005	1.398
0.079	-0.158	1.424			0.083	-0.112	1.443			0.084	0.127	1.434			0.070	0.288	1.412			-0.067	0.027	1.499			-0.140	-0.209	1.537			-0.205	-0.388	1.519			-0.229	-0.460	1.500			0.222	0.028	1.454			0.439	0.005	1.398
0.079	-0.158	1.424			0.083	-0.112	1.443			0.083	0.127	1.434			0.070	0.288	1.412			-0.067	0.027	1.500			-0.140	-0.210	1.537			-0.205	-0.388	1.520			-0.229	-0.459	1.501			0.221	0.028	1.454			0.439	0.004	1.397
0.078	-0.158	1.424			0.083	-0.112	1.443			0.083	0.127	1.434			0.070	0.288	1.412			-0.068	0.027	1.500			-0.140	-0.210	1.538			-0.205	-0.387	1.521			-0.229	-0.459	1.501			0.221	0.028	1.454			0.438	0.004	1.397
0.078	-0.158	1.424			0.082	-0.112	1.443			0.083	0.127	1.434			0.069	0.288	1.412			-0.068	0.027	1.500			-0.140	-0.210	1.538			-0.204	-0.387	1.521			-0.229	-0.459	1.502			0.221	0.028	1.454			0.438	0.004	1.396
0.078	-0.158	1.424			0.082	-0.112	1.443			0.083	0.127	1.434			0.069	0.288	1.412			-0.068	0.026	1.500			-0.140	-0.210	1.539			-0.204	-0.387	1.522			-0.229	-0.459	1.502			0.220	0.028	1.454			0.438	0.004	1.395
0.078	-0.158	1.424			0.082	-0.112	1.443			0.082	0.127	1.434			0.069	0.288	1.412			-0.069	0.026	1.500			-0.141	-0.210	1.539			-0.204	-0.387	1.522			-0.229	-0.459	1.503			0.220	0.028	1.454			0.438	0.003	1.395
0.077	-0.158	1.424			0.082	-0.112	1.443			0.082	0.127	1.434			0.069	0.288	1.412			-0.069	0.026	1.501			-0.141	-0.210	1.539			-0.204	-0.387	1.523			-0.228	-0.459	1.503			0.220	0.028	1.454			0.438	0.003	1.395
0.077	-0.158	1.424			0.081	-0.112	1.443			0.082	0.127	1.434			0.069	0.288	1.412			-0.069	0.026	1.501			-0.141	-0.210	1.540			-0.204	-0.387	1.523			-0.228	-0.459	1.503			0.219	0.028	1.454			0.438	0.003	1.394
0.077	-0.158	1.424			0.081	-0.112	1.443			0.082	0.127	1.434			0.068	0.288	1.412			-0.069	0.026	1.501			-0.141	-0.210	1.540			-0.204	-0.387	1.523			-0.228	-0.459	1.503			0.219	0.028	1.453			0.437	0.003	1.394
0.077	-0.158	1.424			0.081	-0.112	1.443			0.082	0.127	1.434			0.068	0.288	1.412			-0.069	0.026	1.501			-0.141	-0.210	1.540			-0.204	-0.387	1.523			-0.228	-0.459	1.503			0.219	0.028	1.453			0.437	0.002	1.393
0.077	-0.158	1.424			0.081	-0.112	1.443			0.081	0.127	1.434			0.068	0.287	1.412			-0.070	0.026	1.501			-0.141	-0.211	1.541			-0.204	-0.387	1.523			-0.228	-0.459	1.503			0.219	0.028	1.453			0.437	0.002	1.393
0.076	-0.158	1.424			0.081	-0.112	1.443			0.081	0.127	1.434			0.068	0.287	1.412			-0.070	0.026	1.501			-0.141	-0.211	1.541			-0.203	-0.387	1.523			-0.228	-0.460	1.503			0.219	0.028	1.453			0.437	0.002	1.392
0.076	-0.158	1.424			0.080	-0.112	1.443			0.081	0.127	1.434			0.068	0.287	1.412			-0.070	0.026	1.501			-0.141	-0.211	1.541			-0.205	-0.391	1.521			-0.229	-0.465	1.501			0.218	0.028	1.453			0.437	0.001	1.392
0.076	-0.158	1.424			0.080	-0.112	1.443			0.081	0.127	1.434			0.068	0.287	1.411			-0.070	0.026	1.502			-0.141	-0.211	1.541			-0.205	-0.391	1.520			-0.229	-0.465	1.500			0.218	0.028	1.453			0.437	0.001	1.392
0.076	-0.158	1.424			0.080	-0.112	1.443			0.081	0.127	1.434			0.068	0.287	1.410			-0.070	0.026	1.502			-0.141	-0.211	1.541			-0.205	-0.392	1.520			-0.229	-0.466	1.500			0.218	0.028	1.453			0.437	0.001	1.391
0.076	-0.158	1.424			0.080	-0.112	1.443			0.081	0.126	1.433			0.068	0.287	1.410			-0.070	0.026	1.502			-0.141	-0.211	1.542			-0.204	-0.393	1.519			-0.229	-0.467	1.499			0.218	0.027	1.453			0.437	0.001	1.391
0.076	-0.158	1.424			0.080	-0.112	1.443			0.081	0.126	1.433			0.068	0.286	1.409			-0.070	0.026	1.502			-0.141	-0.211	1.542			-0.204	-0.393	1.519			-0.228	-0.467	1.499			0.218	0.027	1.452			0.437	0.000	1.390
0.076	-0.158	1.424			0.080	-0.112	1.442			0.081	0.126	1.433			0.068	0.286	1.407			-0.070	0.026	1.501			-0.141	-0.211	1.542			-0.204	-0.393	1.518			-0.228	-0.468	1.498			0.218	0.027	1.452			0.437	0.000	1.390
0.076	-0.159	1.424			0.080	-0.112	1.442			0.081	0.126	1.432			0.069	0.286	1.406			-0.070	0.026	1.501			-0.141	-0.212	1.542			-0.204	-0.394	1.518			-0.228	-0.468	1.498			0.218	0.027	1.451			0.437	-0.000	1.390
0.076	-0.159	1.424			0.080	-0.112	1.441			0.081	0.126	1.431			0.069	0.285	1.404			-0.070	0.026	1.501			-0.141	-0.212	1.542			-0.204	-0.394	1.517			-0.228	-0.468	1.498			0.218	0.027	1.451			0.437	-0.000	1.389
0.076	-0.159	1.424			0.080	-0.113	1.441			0.081	0.125	1.430			0.069	0.285	1.402			-0.070	0.026	1.500			-0.141	-0.212	1.542			-0.204	-0.394	1.517			-0.228	-0.469	1.497			0.218	0.027	1.450			0.437	-0.001	1.389
0.076	-0.159	1.424			0.080	-0.113	1.440			0.081	0.125	1.429			0.070	0.284	1.400			-0.069	0.026	1.500			-0.141	-0.212	1.541			-0.203	-0.394	1.517			-0.228	-0.469	1.497			0.218	0.027	1.450			0.438	-0.001	1.388
0.076	-0.159	1.423			0.080	-0.113	1.439			0.082	0.125	1.428			0.070	0.284	1.398			-0.069	0.026	1.499			-0.140	-0.212	1.541			-0.203	-0.395	1.516			-0.228	-0.469	1.497			0.218	0.027	1.449			0.438	-0.001	1.388
0.076	-0.159	1.423			0.081	-0.113	1.438			0.082	0.124	1.427			0.071	0.283	1.396			-0.069	0.026	1.498			-0.140	-0.212	1.541			-0.203	-0.395	1.516			-0.227	-0.470	1.496			0.218	0.026	1.448			0.438	-0.001	1.387
0.076	-0.159	1.422			0.081	-0.113	1.437			0.082	0.124	1.425			0.072	0.283	1.394			-0.068	0.026	1.498			-0.139	-0.212	1.540			-0.203	-0.395	1.515			-0.227	-0.470	1.496			0.219	0.026	1.447			0.438	-0.002	1.386
0.077	-0.159	1.421			0.081	-0.113	1.435			0.083	0.123	1.424			0.072	0.282	1.391			-0.068	0.026	1.497			-0.139	-0.213	1.539			-0.202	-0.395	1.515			-0.227	-0.470	1.495			0.219	0.026	1.446			0.438	-0.002	1.386
0.077	-0.159	1.421			0.081	-0.113	1.434			0.083	0.123	1.422			0.073	0.282	1.389			-0.068	0.026	1.496			-0.138	-0.213	1.538			-0.202	-0.395	1.514			-0.226	-0.470	1.494			0.219	0.026	1.445			0.439	-0.002	1.385
0.077	-0.159	1.420			0.082	-0.113	1.433			0.084	0.122	1.421			0.074	0.281	1.386			-0.067	0.026	1.494			-0.138	-0.213	1.537			-0.201	-0.395	1.513			-0.226	-0.470	1.494			0.220	0.026	1.444			0.439	-0.003	1.384
0.078	-0.160	1.419			0.082	-0.114	1.431			0.084	0.122	1.419			0.075	0.281	1.384			-0.066	0.026	1.493			-0.137	-0.213	1.536			-0.200	-0.395	1.512			-0.225	-0.470	1.492			0.221	0.026	1.442			0.439	-0.003	1.384
0.078	-0.160	1.418			0.083	-0.114	1.429			0.085	0.122	1.417			0.076	0.281	1.381			-0.066	0.026	1.492			-0.136	-0.213	1.535			-0.199	-0.395	1.511			-0.225	-0.470	1.491			0.221	0.025	1.441			0.440	-0.003	1.383
0.079	-0.160	1.417			0.084	-0.114	1.427			0.086	0.121	1.415			0.077	0.280	1.379			-0.065	0.026	1.490			-0.136	-0.213	1.534			-0.199	-0.396	1.509			-0.224	-0.471	1.490			0.222	0.025	1.440			0.440	-0.004	1.382
0.080	-0.160	1.415			0.084	-0.114	1.425			0.087	0.121	1.413			0.078	0.280	1.377			-0.064	0.026	1.489			-0.135	-0.213	1.533			-0.198	-0.396	1.508			-0.223	-0.471	1.489			0.223	0.025	1.439			0.441	-0.004	1.381
0.081	-0.160	1.414			0.085	-0.114	1.423			0.088	0.120	1.412			0.079	0.279	1.374			-0.063	0.026	1.487			-0.134	-0.213	1.532			-0.197	-0.396	1.507			-0.223	-0.471	1.488			0.224	0.025	1.437			0.442	-0.005	1.380
0.082	-0.160	1.413			0.086	-0.114	1.421			0.089	0.120	1.410			0.080	0.279	1.372			-0.062	0.026	1.485			-0.133	-0.213	1.530			-0.201	-0.412	1.497			-0.225	-0.484	1.481			0.225	0.025	1.436			0.442	-0.005	1.379
0.083	-0.160	1.411			0.087	-0.114	1.419			0.090	0.120	1.408			0.082	0.279	1.369			-0.061	0.025	1.484			-0.132	-0.213	1.529			-0.199	-0.411	1.496			-0.224	-0.483	1.480			0.226	0.025	1.434			0.443	-0.006	1.378
0.084	-0.161	1.410			0.088	-0.114	1.417			0.091	0.119	1.406			0.083	0.278	1.367			-0.060	0.025	1.482			-0.131	-0.213	1.528			-0.198	-0.410	1.494			-0.223	-0.483	1.479			0.227	0.025	1.433			0.444	-0.006	1.377
0.085	-0.161	1.408			0.089	-0.115	1.415			0.093	0.119	1.404			0.085	0.278	1.365			-0.059	0.025	1.481			-0.130	-0.213	1.526			-0.196	-0.409	1.493			-0.222	-0.482	1.478			0.229	0.024	1.431			0.445	-0.007	1.376
0.086	-0.161	1.407			0.090	-0.115	1.413			0.094	0.119	1.402			0.086	0.278	1.362			-0.058	0.025	1.479			-0.130	-0.213	1.525			-0.197	-0.413	1.491			-0.222	-0.487	1.476			0.230	0.024	1.429			0.445	-0.007	1.374
0.088	-0.161	1.405			0.091	-0.115	1.411			0.095	0.118	1.400			0.088	0.278	1.360			-0.057	0.025	1.477			-0.129	-0.213	1.524			-0.197	-0.413	1.490			-0.222	-0.487	1.475			0.231	0.024	1.428			0.446	-0.008	1.373
0.089	-0.161	1.404			0.093	-0.115	1.409			0.097	0.118	1.398			0.090	0.277	1.358			-0.055	0.025	1.475			-0.128	-0.213	1.522			-0.197	-0.416	1.487			-0.222	-0.490	1.473			0.233	0.024	1.426			0.447	-0.008	1.372
0.090	-0.161	1.402			0.094	-0.115	1.407			0.098	0.118	1.396			0.092	0.277	1.355			-0.054	0.025	1.474			-0.127	-0.213	1.521			-0.197	-0.417	1.486			-0.222	-0.492	1.472			0.235	0.024	1.424			0.448	-0.009	1.370
0.092	-0.161	1.400			0.095	-0.115	1.405			0.100	0.117	1.394			0.093	0.277	1.353			-0.053	0.025	1.472			-0.126	-0.213	1.520			-0.197	-0.422	1.483			-0.223	-0.497	1.469			0.236	0.023	1.422			0.449	-0.010	1.369
0.093	-0.161	1.399			0.096	-0.115	1.403			0.101	0.117	1.392			0.095	0.276	1.350			-0.051	0.025	1.470			-0.124	-0.213	1.518			-0.195	-0.420	1.482			-0.221	-0.495	1.468			0.238	0.023	1.421			0.450	-0.010	1.368
0.094	-0.162	1.397			0.098	-0.115	1.401			0.103	0.117	1.390			0.097	0.276	1.348			-0.050	0.025	1.468			-0.123	-0.212	1.517			-0.193	-0.419	1.481			-0.220	-0.494	1.467			0.240	0.023	1.419			0.451	-0.011	1.366
0.096	-0.162	1.395			0.099	-0.116	1.398			0.104	0.116	1.388			0.099	0.275	1.345			-0.048	0.025	1.466			-0.122	-0.212	1.515			-0.193	-0.420	1.479			-0.219	-0.496	1.466			0.242	0.023	1.417			0.452	-0.011	1.365
0.097	-0.162	1.394			0.100	-0.116	1.396			0.106	0.116	1.385			0.101	0.275	1.343			-0.046	0.025	1.464			-0.121	-0.212	1.513			-0.193	-0.422	1.478			-0.219	-0.497	1.465			0.243	0.022	1.415			0.453	-0.012	1.364
0.099	-0.162	1.392			0.102	-0.116	1.394			0.107	0.116	1.383			0.103	0.274	1.340			-0.045	0.025	1.462			-0.119	-0.212	1.512			-0.191	-0.421	1.477			-0.217	-0.496	1.463			0.245	0.022	1.413			0.454	-0.013	1.362
0.100	-0.162	1.391			0.103	-0.116	1.392			0.109	0.115	1.381			0.104	0.274	1.337			-0.043	0.025	1.460			-0.118	-0.212	1.510			-0.191	-0.427	1.473			-0.217	-0.499	1.461			0.247	0.022	1.411			0.455	-0.013	1.361
0.101	-0.162	1.389			0.104	-0.116	1.390			0.110	0.115	1.379			0.106	0.273	1.334			-0.042	0.025	1.458			-0.117	-0.212	1.508			-0.187	-0.423	1.471			-0.214	-0.496	1.460			0.249	0.022	1.410			0.455	-0.014	1.360
0.103	-0.162	1.387			0.106	-0.116	1.388			0.112	0.114	1.376			0.108	0.273	1.332			-0.040	0.025	1.455			-0.115	-0.211	1.507			-0.187	-0.427	1.469			-0.213	-0.498	1.458			0.251	0.022	1.408			0.456	-0.014	1.358
0.104	-0.162	1.386			0.107	-0.116	1.385			0.113	0.114	1.374			0.109	0.272	1.329			-0.039	0.025	1.453			-0.114	-0.211	1.505			-0.187	-0.431	1.467			-0.212	-0.501	1.456			0.253	0.022	1.406			0.457	-0.015	1.357
0.106	-0.162	1.384			0.108	-0.116	1.383			0.114	0.113	1.372			0.111	0.271	1.325			-0.037	0.025	1.451			-0.112	-0.211	1.504			-0.187	-0.433	1.465			-0.212	-0.503	1.455			0.254	0.022	1.404			0.458	-0.016	1.355
0.107	-0.162	1.382			0.110	-0.116	1.381			0.116	0.113	1.370			0.112	0.271	1.322			-0.036	0.025	1.449			-0.111	-0.211	1.502			-0.184	-0.432	1.464			-0.210	-0.503	1.453			0.256	0.022	1.402			0.459	-0.016	1.354
0.108	-0.162	1.381			0.111	-0.116	1.379			0.117	0.112	1.367			0.114	0.270	1.319			-0.034	0.024	1.447			-0.109	-0.211	1.500			-0.183	-0.431	1.463			-0.209	-0.502	1.452			0.258	0.022	1.401			0.459	-0.017	1.353
0.110	-0.162	1.379			0.112	-0.116	1.377			0.119	0.112	1.365			0.115	0.269	1.315			-0.033	0.024	1.445			-0.108	-0.211	1.499			-0.182	-0.432	1.462			-0.208	-0.504	1.451			0.259	0.022	1.399			0.460	-0.018	1.351
0.111	-0.162	1.378			0.113	-0.117	1.375			0.120	0.111	1.363			0.116	0.268	1.312			-0.031	0.024	1.442			-0.106	-0.211	1.497			-0.181	-0.431	1.460			-0.207	-0.504	1.450			0.261	0.021	1.397			0.461	-0.018	1.350
0.113	-0.163	1.375			0.115	-0.117	1.372			0.123	0.110	1.358			0.119	0.265	1.304			-0.028	0.024	1.438			-0.104	-0.211	1.494			-0.177	-0.428	1.458			-0.204	-0.502	1.448			0.264	0.021	1.394			0.462	-0.020	1.348
0.113	-0.163	1.375			0.115	-0.117	1.372			0.123	0.110	1.358			0.119	0.265	1.304			-0.028	0.024	1.438			-0.104	-0.211	1.494			-0.177	-0.428	1.458			-0.204	-0.502	1.448			0.264	0.021	1.394			0.462	-0.020	1.348
0.114	-0.163	1.373			0.117	-0.117	1.370			0.125	0.109	1.355			0.121	0.264	1.301			-0.026	0.023	1.435			-0.103	-0.211	1.493			-0.177	-0.430	1.457			-0.204	-0.504	1.447			0.265	0.021	1.392			0.463	-0.020	1.346
0.116	-0.163	1.371			0.118	-0.117	1.367			0.126	0.108	1.352			0.122	0.263	1.297			-0.025	0.023	1.433			-0.101	-0.211	1.492			-0.177	-0.431	1.456			-0.203	-0.505	1.445			0.267	0.020	1.390			0.464	-0.021	1.345
0.117	-0.163	1.370			0.119	-0.118	1.366			0.128	0.107	1.349			0.124	0.262	1.293			-0.023	0.023	1.431			-0.100	-0.210	1.490			-0.174	-0.428	1.455			-0.201	-0.503	1.444			0.268	0.020	1.388			0.465	-0.022	1.343
0.118	-0.163	1.368			0.121	-0.118	1.363			0.130	0.106	1.345			0.125	0.261	1.289			-0.022	0.023	1.429			-0.099	-0.210	1.489			-0.172	-0.426	1.454			-0.199	-0.501	1.443			0.270	0.020	1.386			0.466	-0.023	1.342
0.120	-0.163	1.367			0.122	-0.118	1.362			0.131	0.105	1.342			0.127	0.259	1.285			-0.020	0.023	1.426			-0.098	-0.210	1.487			-0.170	-0.424	1.453			-0.197	-0.499	1.442			0.271	0.020	1.384			0.467	-0.023	1.341
0.121	-0.163	1.365			0.123	-0.118	1.360			0.133	0.104	1.339			0.128	0.258	1.281			-0.018	0.023	1.424			-0.097	-0.210	1.486			-0.169	-0.422	1.453			-0.195	-0.498	1.441			0.273	0.019	1.382			0.468	-0.024	1.339
0.122	-0.163	1.364			0.124	-0.119	1.358			0.135	0.103	1.336			0.130	0.257	1.278			-0.017	0.023	1.422			-0.095	-0.210	1.484			-0.167	-0.421	1.452			-0.193	-0.496	1.440			0.274	0.019	1.380			0.469	-0.025	1.338
0.123	-0.164	1.363			0.126	-0.119	1.356			0.136	0.102	1.333			0.131	0.255	1.273			-0.015	0.023	1.420			-0.094	-0.209	1.483			-0.166	-0.419	1.452			-0.192	-0.495	1.440			0.276	0.019	1.378			0.469	-0.026	1.337
0.124	-0.164	1.361			0.127	-0.119	1.355			0.137	0.101	1.331			0.133	0.254	1.269			-0.014	0.022	1.418			-0.093	-0.209	1.482			-0.165	-0.421	1.450			-0.191	-0.497	1.438			0.277	0.018	1.376			0.470	-0.027	1.335
0.125	-0.164	1.360			0.128	-0.120	1.353			0.139	0.100	1.328			0.134	0.252	1.266			-0.013	0.022	1.415			-0.092	-0.209	1.480			-0.165	-0.422	1.449			-0.190	-0.499	1.437			0.278	0.018	1.374			0.471	-0.028	1.334
0.126	-0.165	1.358			0.128	-0.120	1.351			0.139	0.099	1.326			0.135	0.251	1.262			-0.012	0.022	1.413			-0.091	-0.209	1.479			-0.165	-0.425	1.448			-0.190	-0.500	1.435			0.279	0.017	1.372			0.472	-0.029	1.332
0.126	-0.165	1.356			0.129	-0.121	1.349			0.140	0.098	1.323			0.136	0.250	1.258			-0.011	0.022	1.410			-0.091	-0.209	1.477			-0.166	-0.427	1.446			-0.189	-0.501	1.434			0.280	0.017	1.370			0.472	-0.030	1.331
0.126	-0.166	1.354			0.129	-0.122	1.346			0.140	0.096	1.320			0.136	0.248	1.255			-0.011	0.022	1.407			-0.091	-0.209	1.475			-0.168	-0.430	1.445			-0.189	-0.502	1.433			0.280	0.016	1.368			0.472	-0.030	1.329
0.126	-0.166	1.351			0.128	-0.123	1.343			0.139	0.095	1.316			0.136	0.247	1.251			-0.012	0.021	1.403			-0.093	-0.208	1.471			-0.171	-0.433	1.443			-0.190	-0.504	1.432			0.280	0.016	1.366			0.472	-0.032	1.328
0.125	-0.167	1.348			0.127	-0.123	1.340			0.137	0.093	1.312			0.136	0.246	1.248			-0.014	0.021	1.399			-0.096	-0.208	1.466			-0.176	-0.438	1.440			-0.193	-0.507	1.430			0.278	0.015	1.363			0.471	-0.033	1.326
0.123	-0.168	1.345			0.125	-0.124	1.337			0.135	0.091	1.308			0.135	0.244	1.243			-0.017	0.020	1.393			-0.102	-0.209	1.459			-0.182	-0.441	1.437			-0.198	-0.509	1.427			0.277	0.013	1.360			0.469	-0.034	1.324
0.121	-0.169	1.341			0.123	-0.125	1.333			0.132	0.089	1.304			0.133	0.243	1.239			-0.022	0.019	1.387			-0.109	-0.209	1.452			-0.189	-0.444	1.433			-0.205	-0.512	1.423			0.274	0.012	1.357			0.467	-0.035	1.322
0.117	-0.169	1.337			0.119	-0.126	1.329			0.128	0.087	1.299			0.131	0.241	1.234			-0.026	0.018	1.380			-0.116	-0.209	1.445			-0.198	-0.445	1.428			-0.214	-0.514	1.416			0.271	0.011	1.354			0.465	-0.036	1.320
0.114	-0.170	1.334			0.116	-0.127	1.325			0.124	0.085	1.294			0.128	0.239	1.228			-0.031	0.017	1.374			-0.124	-0.209	1.438			-0.208	-0.443	1.422			-0.225	-0.514	1.408			0.267	0.009	1.350			0.462	-0.037	1.318
0.111	-0.171	1.330			0.112	-0.128	1.321			0.120	0.084	1.289			0.124	0.238	1.222			-0.036	0.017	1.367			-0.132	-0.209	1.431			-0.217	-0.440	1.415			-0.234	-0.513	1.400			0.263	0.008	1.347			0.460	-0.038	1.316
0.107	-0.172	1.325			0.108	-0.129	1.316			0.115	0.082	1.282			0.121	0.236	1.215			-0.040	0.016	1.361			-0.138	-0.208	1.424			-0.226	-0.438	1.407			-0.245	-0.511	1.388			0.260	0.007	1.343			0.457	-0.039	1.314
0.104	-0.172	1.320			0.105	-0.130	1.311			0.111	0.080	1.277			0.118	0.234	1.208			-0.043	0.016	1.355			-0.144	-0.208	1.418			-0.233	-0.423	1.397			-0.252	-0.497	1.378			0.256	0.005	1.340			0.455	-0.039	1.313
0.101	-0.173	1.316			0.102	-0.131	1.306			0.108	0.079	1.271			0.115	0.233	1.202			-0.046	0.015	1.349			-0.149	-0.207	1.413			-0.241	-0.423	1.383			-0.258	-0.497	1.370			0.253	0.005	1.336			0.452	-0.040	1.310
0.098	-0.173	1.311			0.099	-0.131	1.301			0.105	0.077	1.265			0.112	0.231	1.196			-0.049	0.015	1.344			-0.153	-0.207	1.408			-0.243	-0.411	1.375			-0.262	-0.484	1.358			0.250	0.004	1.331			0.450	-0.040	1.308
0.096	-0.173	1.305			0.097	-0.132	1.296			0.103	0.076	1.260			0.110	0.230	1.190			-0.051	0.015	1.340			-0.156	-0.206	1.403			-0.245	-0.407	1.369			-0.264	-0.480	1.348			0.248	0.003	1.327			0.447	-0.040	1.305
0.094	-0.174	1.299			0.095	-0.132	1.290			0.101	0.075	1.256			0.108	0.229	1.184			-0.052	0.014	1.335			-0.158	-0.206	1.399			-0.244	-0.402	1.363			-0.265	-0.474	1.341			0.246	0.002	1.322			0.446	-0.041	1.302
0.093	-0.174	1.292			0.094	-0.132	1.283			0.100	0.074	1.250			0.107	0.228	1.179			-0.053	0.014	1.330			-0.160	-0.206	1.395			-0.243	-0.398	1.359			-0.265	-0.470	1.335			0.245	0.002	1.317			0.444	-0.041	1.297
0.093	-0.174	1.285			0.094	-0.132	1.277			0.100	0.074	1.244			0.106	0.227	1.173			-0.054	0.014	1.325			-0.160	-0.206	1.390			-0.241	-0.395	1.353			-0.263	-0.466	1.327			0.244	0.001	1.311			0.444	-0.042	1.293
0.093	-0.174	1.279			0.094	-0.133	1.270			0.100	0.073	1.237			0.106	0.227	1.168			-0.053	0.013	1.320			-0.160	-0.207	1.384			-0.239	-0.393	1.348			-0.260	-0.464	1.319			0.244	0.001	1.304			0.443	-0.043	1.288
0.093	-0.174	1.272			0.095	-0.133	1.263			0.100	0.073	1.231			0.107	0.226	1.162			-0.053	0.013	1.314			-0.158	-0.207	1.378			-0.236	-0.393	1.343			-0.257	-0.464	1.312			0.245	0.000	1.298			0.443	-0.043	1.283
0.094	-0.173	1.265			0.095	-0.132	1.257			0.102	0.072	1.225			0.107	0.226	1.157			-0.052	0.013	1.309			-0.156	-0.208	1.372			-0.234	-0.392	1.338			-0.253	-0.464	1.306			0.246	-0.000	1.292			0.443	-0.044	1.278
0.095	-0.173	1.260			0.097	-0.132	1.251			0.103	0.072	1.219			0.109	0.225	1.151			-0.050	0.012	1.304			-0.153	-0.208	1.367			-0.230	-0.393	1.334			-0.248	-0.465	1.301			0.248	-0.001	1.286			0.443	-0.046	1.273
0.097	-0.173	1.254			0.098	-0.132	1.245			0.105	0.072	1.213			0.110	0.225	1.145			-0.048	0.012	1.298			-0.150	-0.209	1.362			-0.227	-0.394	1.330			-0.244	-0.466	1.296			0.249	-0.002	1.280			0.444	-0.047	1.268
0.098	-0.173	1.249			0.099	-0.132	1.240			0.106	0.071	1.208			0.112	0.224	1.140			-0.046	0.012	1.293			-0.147	-0.209	1.357			-0.224	-0.394	1.327			-0.239	-0.467	1.293			0.251	-0.003	1.274			0.445	-0.048	1.263
0.101	-0.173	1.240			0.102	-0.133	1.231			0.110	0.070	1.199			0.116	0.223	1.129			-0.042	0.011	1.284			-0.141	-0.210	1.348			-0.218	-0.396	1.322			-0.232	-0.469	1.287			0.255	-0.004	1.264			0.446	-0.050	1.255
0.101	-0.173	1.240			0.102	-0.133	1.231			0.110	0.070	1.199			0.116	0.223	1.129			-0.042	0.011	1.284			-0.141	-0.210	1.348			-0.218	-0.396	1.322			-0.232	-0.469	1.287			0.255	-0.004	1.264			0.446	-0.050	1.255
0.102	-0.173	1.236			0.104	-0.133	1.227			0.112	0.069	1.194			0.118	0.223	1.124			-0.039	0.011	1.280			-0.139	-0.210	1.345			-0.215	-0.397	1.320			-0.228	-0.471	1.286			0.257	-0.005	1.260			0.446	-0.051	1.251
0.104	-0.173	1.232			0.105	-0.133	1.223			0.113	0.068	1.191			0.120	0.222	1.120			-0.037	0.011	1.276			-0.136	-0.210	1.342			-0.213	-0.397	1.318			-0.226	-0.472	1.284			0.259	-0.005	1.256			0.447	-0.052	1.248
0.105	-0.173	1.229			0.106	-0.133	1.220			0.115	0.067	1.187			0.122	0.221	1.115			-0.036	0.011	1.272			-0.134	-0.210	1.339			-0.211	-0.398	1.317			-0.223	-0.472	1.283			0.260	-0.006	1.253			0.448	-0.053	1.244
0.106	-0.173	1.226			0.107	-0.133	1.217			0.116	0.067	1.184			0.124	0.220	1.112			-0.034	0.010	1.270			-0.132	-0.210	1.337			-0.209	-0.398	1.316			-0.221	-0.473	1.282			0.262	-0.006	1.250			0.448	-0.054	1.241
0.107	-0.174	1.224			0.108	-0.134	1.215			0.117	0.066	1.181			0.125	0.220	1.108			-0.033	0.010	1.267			-0.131	-0.210	1.334			-0.207	-0.399	1.315			-0.219	-0.474	1.281			0.263	-0.007	1.247			0.449	-0.055	1.239
0.108	-0.174	1.222			0.109	-0.134	1.213			0.118	0.065	1.179			0.126	0.219	1.106			-0.031	0.010	1.265			-0.129	-0.210	1.333			-0.206	-0.399	1.314			-0.217	-0.474	1.281			0.264	-0.007	1.245			0.449	-0.056	1.236
0.109	-0.174	1.220			0.110	-0.134	1.211			0.119	0.065	1.177			0.127	0.219	1.103			-0.030	0.010	1.263			-0.128	-0.210	1.331			-0.204	-0.399	1.313			-0.215	-0.475	1.280			0.265	-0.007	1.243			0.450	-0.056	1.234
0.109	-0.174	1.218			0.111	-0.134	1.209			0.120	0.064	1.175			0.127	0.218	1.101			-0.029	0.010	1.261			-0.127	-0.210	1.330			-0.203	-0.400	1.313			-0.214	-0.475	1.280			0.266	-0.008	1.241			0.450	-0.057	1.232
0.110	-0.174	1.216			0.112	-0.134	1.207			0.121	0.064	1.174			0.128	0.218	1.099			-0.028	0.010	1.259			-0.126	-0.210	1.328			-0.202	-0.400	1.312			-0.213	-0.475	1.280			0.267	-0.008	1.239			0.451	-0.058	1.231
0.111	-0.174	1.215			0.113	-0.134	1.206			0.122	0.063	1.172			0.129	0.217	1.097			-0.027	0.009	1.258			-0.125	-0.210	1.327			-0.200	-0.400	1.312			-0.211	-0.476	1.281			0.268	-0.008	1.237			0.451	-0.058	1.229
0.112	-0.174	1.213			0.113	-0.134	1.204			0.123	0.063	1.171			0.129	0.217	1.096			-0.027	0.009	1.257			-0.123	-0.210	1.327			-0.199	-0.401	1.312			-0.210	-0.476	1.281			0.268	-0.008	1.236			0.451	-0.059	1.228
0.112	-0.174	1.212			0.114	-0.134	1.203			0.123	0.063	1.170			0.130	0.217	1.095			-0.026	0.009	1.256			-0.122	-0.210	1.326			-0.198	-0.401	1.312			-0.209	-0.476	1.281			0.269	-0.009	1.235			0.451	-0.059	1.226
0.113	-0.174	1.211			0.115	-0.134	1.202			0.124	0.063	1.169			0.130	0.217	1.095			-0.025	0.009	1.256			-0.121	-0.210	1.326			-0.197	-0.401	1.312			-0.209	-0.477	1.282			0.270	-0.009	1.234			0.451	-0.059	1.225
0.113	-0.174	1.211			0.115	-0.134	1.202			0.125	0.063	1.170			0.130	0.218	1.097			-0.024	0.009	1.257			-0.120	-0.210	1.327			-0.196	-0.402	1.313			-0.208	-0.477	1.282			0.270	-0.009	1.233			0.452	-0.060	1.224
0.114	-0.174	1.210			0.116	-0.134	1.202			0.126	0.064	1.171			0.130	0.219	1.100			-0.024	0.009	1.258			-0.119	-0.211	1.328			-0.195	-0.402	1.313			-0.207	-0.478	1.283			0.271	-0.009	1.233			0.452	-0.060	1.223
0.115	-0.173	1.210			0.116	-0.134	1.202			0.127	0.066	1.173			0.129	0.221	1.105			-0.024	0.009	1.261			-0.118	-0.211	1.329			-0.194	-0.405	1.314			-0.207	-0.479	1.283			0.271	-0.008	1.233			0.452	-0.060	1.222
0.115	-0.173	1.211			0.117	-0.133	1.203			0.128	0.071	1.179			0.127	0.226	1.119			-0.025	0.008	1.268			-0.116	-0.213	1.333			-0.193	-0.411	1.316			-0.206	-0.483	1.285			0.271	-0.007	1.234			0.452	-0.061	1.221
0.115	-0.173	1.211			0.117	-0.133	1.203			0.128	0.071	1.179			0.127	0.226	1.119			-0.025	0.008	1.268			-0.116	-0.213	1.333			-0.193	-0.411	1.316			-0.206	-0.483	1.285			0.271	-0.007	1.234			0.452	-0.061	1.221
0.116	-0.172	1.212			0.117	-0.132	1.205			0.127	0.073	1.183			0.126	0.229	1.127			-0.025	0.008	1.272			-0.115	-0.214	1.335			-0.192	-0.414	1.318			-0.206	-0.484	1.286			0.270	-0.007	1.236			0.452	-0.061	1.220
0.116	-0.172	1.214			0.117	-0.131	1.207			0.127	0.076	1.188			0.124	0.232	1.135			-0.026	0.008	1.276			-0.114	-0.215	1.338			-0.189	-0.414	1.321			-0.205	-0.484	1.289			0.270	-0.006	1.238			0.452	-0.061	1.220
0.115	-0.171	1.215			0.117	-0.130	1.209			0.126	0.079	1.193			0.122	0.236	1.143			-0.027	0.008	1.281			-0.114	-0.216	1.340			-0.188	-0.418	1.324			-0.204	-0.486	1.290			0.269	-0.005	1.241			0.452	-0.061	1.220
0.115	-0.170	1.218			0.116	-0.128	1.212			0.125	0.082	1.197			0.121	0.239	1.151			-0.028	0.009	1.286			-0.113	-0.217	1.343			-0.187	-0.421	1.326			-0.204	-0.488	1.292			0.268	-0.003	1.243			0.451	-0.061	1.221
0.114	-0.169	1.220			0.116	-0.127	1.215			0.124	0.085	1.202			0.119	0.242	1.158			-0.030	0.009	1.290			-0.112	-0.218	1.346			-0.187	-0.423	1.328			-0.204	-0.489	1.294			0.267	-0.002	1.246			0.451	-0.060	1.221
0.113	-0.168	1.222			0.115	-0.126	1.217			0.122	0.088	1.207			0.117	0.245	1.165			-0.031	0.009	1.295			-0.112	-0.218	1.350			-0.187	-0.426	1.330			-0.204	-0.491	1.297			0.266	-0.001	1.249			0.451	-0.060	1.222
0.112	-0.167	1.225			0.114	-0.124	1.220			0.121	0.090	1.211			0.116	0.247	1.171			-0.032	0.009	1.299			-0.112	-0.219	1.353			-0.182	-0.421	1.340			-0.201	-0.487	1.306			0.264	-0.000	1.251			0.450	-0.060	1.223
0.111	-0.166	1.227			0.113	-0.123	1.223			0.120	0.092	1.216			0.114	0.250	1.176			-0.033	0.010	1.303			-0.111	-0.220	1.356			-0.178	-0.417	1.346			-0.199	-0.485	1.313			0.263	0.001	1.254			0.450	-0.059	1.224
0.110	-0.165	1.230			0.111	-0.122	1.226			0.118	0.094	1.220			0.112	0.252	1.182			-0.035	0.010	1.307			-0.111	-0.220	1.359			-0.176	-0.415	1.350			-0.198	-0.483	1.319			0.261	0.002	1.257			0.450	-0.058	1.226
0.109	-0.164	1.233			0.110	-0.121	1.229			0.117	0.095	1.223			0.111	0.253	1.187			-0.036	0.010	1.311			-0.111	-0.220	1.362			-0.174	-0.413	1.354			-0.197	-0.481	1.324			0.260	0.003	1.260			0.449	-0.058	1.227
0.108	-0.163	1.235			0.109	-0.120	1.232			0.116	0.097	1.227			0.109	0.255	1.191			-0.037	0.011	1.315			-0.111	-0.221	1.365			-0.178	-0.420	1.358			-0.198	-0.485	1.327			0.258	0.004	1.262			0.449	-0.057	1.229
0.107	-0.162	1.238			0.108	-0.119	1.234			0.115	0.098	1.230			0.107	0.256	1.195			-0.038	0.011	1.318			-0.111	-0.221	1.368			-0.181	-0.425	1.361			-0.200	-0.488	1.329			0.257	0.005	1.265			0.448	-0.056	1.230
0.105	-0.161	1.240			0.107	-0.118	1.237			0.114	0.099	1.232			0.106	0.258	1.198			-0.039	0.011	1.321			-0.112	-0.221	1.371			-0.183	-0.429	1.363			-0.201	-0.491	1.332			0.256	0.005	1.267			0.448	-0.054	1.232
0.105	-0.161	1.242			0.106	-0.118	1.239			0.113	0.100	1.235			0.105	0.258	1.201			-0.040	0.011	1.324			-0.112	-0.221	1.374			-0.185	-0.432	1.365			-0.202	-0.493	1.334			0.254	0.006	1.269			0.447	-0.053	1.234
0.104	-0.160	1.244			0.105	-0.117	1.241			0.112	0.101	1.237			0.104	0.259	1.203			-0.041	0.012	1.326			-0.112	-0.222	1.376			-0.186	-0.434	1.366			-0.202	-0.495	1.336			0.253	0.007	1.271			0.447	-0.052	1.235
0.103	-0.160	1.246			0.104	-0.116	1.243			0.111	0.101	1.239			0.103	0.260	1.205			-0.042	0.012	1.329			-0.112	-0.222	1.379			-0.187	-0.437	1.368			-0.203	-0.497	1.338			0.252	0.007	1.273			0.447	-0.051	1.237
0.102	-0.159	1.247			0.103	-0.116	1.244			0.111	0.102	1.240			0.102	0.261	1.207			-0.042	0.012	1.331			-0.113	-0.222	1.381			-0.188	-0.438	1.369			-0.204	-0.498	1.340			0.251	0.008	1.275			0.446	-0.050	1.238
0.101	-0.159	1.249			0.103	-0.116	1.246			0.110	0.102	1.242			0.101	0.261	1.209			-0.043	0.012	1.332			-0.113	-0.222	1.383			-0.189	-0.440	1.370			-0.205	-0.500	1.342			0.250	0.008	1.276			0.446	-0.049	1.240
0.101	-0.159	1.250			0.102	-0.115	1.247			0.110	0.103	1.243			0.101	0.262	1.211			-0.043	0.012	1.334			-0.113	-0.222	1.384			-0.190	-0.441	1.371			-0.205	-0.502	1.344			0.250	0.008	1.277			0.446	-0.048	1.241
0.100	-0.159	1.252			0.102	-0.115	1.248			0.109	0.103	1.244			0.100	0.262	1.212			-0.044	0.012	1.335			-0.113	-0.222	1.386			-0.191	-0.442	1.372			-0.206	-0.503	1.345			0.249	0.009	1.279			0.446	-0.047	1.242
0.100	-0.158	1.253			0.101	-0.115	1.250			0.109	0.104	1.245			0.099	0.262	1.213			-0.044	0.012	1.336			-0.113	-0.222	1.387			-0.191	-0.444	1.373			-0.206	-0.504	1.347			0.249	0.009	1.280			0.445	-0.046	1.243
0.100	-0.158	1.254			0.101	-0.115	1.251			0.108	0.104	1.246			0.099	0.263	1.214			-0.045	0.012	1.337			-0.113	-0.222	1.388			-0.192	-0.444	1.374			-0.207	-0.505	1.348			0.248	0.009	1.281			0.445	-0.045	1.244
0.099	-0.158	1.255			0.101	-0.115	1.251			0.108	0.104	1.247			0.098	0.262	1.214			-0.045	0.012	1.338			-0.113	-0.222	1.389			-0.192	-0.445	1.375			-0.207	-0.506	1.349			0.248	0.009	1.282			0.445	-0.045	1.245
0.099	-0.158	1.256			0.101	-0.114	1.252			0.108	0.104	1.248			0.098	0.262	1.214			-0.045	0.012	1.339			-0.113	-0.222	1.390			-0.186	-0.434	1.377			-0.205	-0.501	1.352			0.247	0.010	1.282			0.445	-0.044	1.246
0.099	-0.158	1.257			0.100	-0.114	1.253			0.108	0.104	1.249			0.098	0.261	1.214			-0.045	0.012	1.340			-0.113	-0.223	1.391			-0.183	-0.428	1.378			-0.204	-0.497	1.354			0.247	0.010	1.283			0.445	-0.044	1.247
0.099	-0.158	1.257			0.100	-0.114	1.254			0.108	0.104	1.249			0.098	0.260	1.213			-0.045	0.012	1.341			-0.113	-0.223	1.392			-0.183	-0.429	1.377			-0.204	-0.498	1.354			0.247	0.010	1.284			0.445	-0.043	1.248
0.099	-0.158	1.258			0.100	-0.114	1.254			0.108	0.104	1.249			0.099	0.259	1.211			-0.045	0.012	1.341			-0.113	-0.223	1.393			-0.181	-0.425	1.377			-0.203	-0.496	1.355			0.247	0.010	1.284			0.445	-0.043	1.248
0.099	-0.158	1.259			0.101	-0.114	1.255			0.109	0.103	1.249			0.100	0.258	1.209			-0.045	0.012	1.341			-0.113	-0.223	1.393			-0.179	-0.422	1.377			-0.202	-0.494	1.355			0.247	0.010	1.285			0.445	-0.043	1.249
0.100	-0.158	1.259			0.101	-0.115	1.255			0.109	0.103	1.248			0.101	0.257	1.207			-0.044	0.012	1.340			-0.113	-0.223	1.394			-0.177	-0.419	1.376			-0.201	-0.492	1.355			0.248	0.010	1.285			0.445	-0.043	1.249
0.101	-0.159	1.259			0.102	-0.115	1.255			0.110	0.102	1.247			0.103	0.255	1.204			-0.043	0.011	1.338			-0.113	-0.223	1.393			-0.176	-0.416	1.376			-0.200	-0.490	1.355			0.249	0.010	1.285			0.445	-0.042	1.250
0.102	-0.159	1.259			0.103	-0.116	1.255			0.112	0.101	1.245			0.105	0.253	1.200			-0.041	0.011	1.336			-0.113	-0.222	1.393			-0.174	-0.414	1.375			-0.199	-0.487	1.354			0.250	0.010	1.285			0.446	-0.042	1.250
0.103	-0.160	1.258			0.105	-0.117	1.254			0.114	0.099	1.243			0.108	0.252	1.197			-0.039	0.010	1.333			-0.112	-0.222	1.392			-0.173	-0.411	1.374			-0.198	-0.485	1.353			0.251	0.009	1.285			0.446	-0.042	1.250
0.105	-0.161	1.257			0.107	-0.118	1.253			0.116	0.098	1.240			0.110	0.250	1.193			-0.037	0.010	1.330			-0.111	-0.222	1.390			-0.171	-0.409	1.372			-0.197	-0.483	1.351			0.254	0.009	1.284			0.447	-0.042	1.250
0.107	-0.162	1.256			0.109	-0.119	1.251			0.118	0.097	1.238			0.113	0.248	1.189			-0.035	0.010	1.327			-0.110	-0.221	1.387			-0.170	-0.406	1.370			-0.195	-0.480	1.349			0.256	0.008	1.282			0.448	-0.041	1.250
0.109	-0.163	1.255			0.111	-0.119	1.250			0.121	0.096	1.235			0.116	0.247	1.185			-0.032	0.009	1.323			-0.109	-0.221	1.384			-0.168	-0.404	1.368			-0.194	-0.478	1.346			0.259	0.008	1.281			0.449	-0.041	1.249
0.112	-0.163	1.253			0.114	-0.120	1.248			0.123	0.094	1.232			0.119	0.245	1.181			-0.030	0.009	1.320			-0.108	-0.221	1.381			-0.170	-0.409	1.357			-0.195	-0.483	1.337			0.262	0.007	1.279			0.451	-0.040	1.248
0.114	-0.164	1.251			0.116	-0.121	1.245			0.125	0.093	1.228			0.121	0.244	1.177			-0.028	0.009	1.316			-0.107	-0.220	1.378			-0.167	-0.407	1.352			-0.193	-0.481	1.333			0.265	0.006	1.277			0.452	-0.039	1.246
0.116	-0.165	1.249			0.118	-0.122	1.243			0.127	0.092	1.225			0.124	0.243	1.174			-0.026	0.008	1.313			-0.106	-0.220	1.375			-0.168	-0.414	1.342			-0.193	-0.485	1.325			0.267	0.006	1.275			0.454	-0.039	1.244
0.118	-0.165	1.247			0.120	-0.123	1.241			0.129	0.091	1.222			0.126	0.242	1.171			-0.024	0.008	1.310			-0.105	-0.220	1.371			-0.169	-0.418	1.335			-0.192	-0.488	1.318			0.270	0.005	1.272			0.456	-0.038	1.241
0.120	-0.166	1.245			0.122	-0.123	1.238			0.131	0.091	1.219			0.128	0.241	1.167			-0.022	0.008	1.308			-0.103	-0.220	1.368			-0.169	-0.421	1.330			-0.191	-0.490	1.313			0.272	0.005	1.270			0.457	-0.038	1.239
0.122	-0.167	1.243			0.124	-0.124	1.236			0.133	0.090	1.216			0.130	0.241	1.164			-0.021	0.008	1.305			-0.102	-0.220	1.365			-0.170	-0.423	1.326			-0.190	-0.491	1.308			0.273	0.005	1.268			0.459	-0.037	1.236
0.123	-0.167	1.241			0.125	-0.124	1.234			0.135	0.089	1.214			0.132	0.240	1.162			-0.019	0.008	1.302			-0.101	-0.220	1.362			-0.170	-0.425	1.322			-0.190	-0.492	1.304			0.275	0.004	1.266			0.460	-0.037	1.234
[truncated: 4,975 more rows]
[truncated: 30 more columns]
