# Supplementary material for: A natural user interface to integrate citizen science and physical exercise
Source: PLoS One. 2017 Feb 23;12(2):e0172587. doi: 10.1371/journal.pone.0172587 (PMC5322974; doi:10.1371/journal.pone.0172587)
Supplement: S1 Folder — Kinect raw data of each participant in the two kinect groups (KC and KNC). Data of each participant are saved in a binary file. Trajectories of points have been extracted form the binary file and saved in a text file. (ZIP) [file pone.0172587.s002.zip › Raw_data/Par20/Par20_Right_NC_points.txt]

0.022	-0.307	1.680			0.038	-0.246	1.723			0.040	0.059	1.707			0.000	0.270	1.697			-0.119	-0.022	1.774			-0.153	-0.295	1.818			-0.195	-0.503	1.773			-0.211	-0.593	1.758			0.202	0.008	1.637			0.167	-0.099	1.354
0.022	-0.307	1.680			0.040	-0.247	1.722			0.054	0.066	1.705			0.002	0.272	1.697			-0.118	-0.022	1.775			-0.152	-0.295	1.819			-0.194	-0.503	1.774			-0.211	-0.593	1.759			0.201	0.010	1.636			0.160	-0.098	1.356
0.022	-0.307	1.679			0.042	-0.248	1.721			0.061	0.071	1.704			0.004	0.273	1.697			-0.117	-0.023	1.775			-0.151	-0.295	1.819			-0.193	-0.504	1.776			-0.210	-0.593	1.760			0.199	0.012	1.636			0.154	-0.096	1.360
0.022	-0.307	1.679			0.043	-0.248	1.720			0.065	0.076	1.703			0.006	0.274	1.697			-0.117	-0.025	1.778			-0.150	-0.294	1.820			-0.191	-0.502	1.778			-0.209	-0.591	1.762			0.198	0.014	1.636			0.148	-0.095	1.364
0.023	-0.307	1.679			0.044	-0.247	1.719			0.064	0.084	1.701			0.009	0.276	1.698			-0.118	-0.027	1.779			-0.149	-0.293	1.821			-0.190	-0.500	1.779			-0.204	-0.582	1.766			0.196	0.016	1.636			0.144	-0.094	1.368
0.023	-0.306	1.679			0.045	-0.246	1.719			0.063	0.090	1.700			0.011	0.277	1.698			-0.120	-0.028	1.781			-0.148	-0.293	1.821			-0.189	-0.499	1.780			-0.202	-0.579	1.768			0.193	0.018	1.636			0.140	-0.094	1.384
0.023	-0.305	1.679			0.045	-0.244	1.718			0.061	0.095	1.699			0.013	0.278	1.698			-0.122	-0.030	1.783			-0.147	-0.291	1.822			-0.188	-0.498	1.782			-0.201	-0.578	1.769			0.191	0.019	1.636			0.141	-0.094	1.404
0.023	-0.304	1.679			0.046	-0.243	1.718			0.060	0.098	1.699			0.015	0.279	1.698			-0.124	-0.032	1.785			-0.146	-0.290	1.822			-0.187	-0.497	1.783			-0.201	-0.578	1.770			0.188	0.020	1.636			0.137	-0.095	1.409
0.024	-0.303	1.679			0.046	-0.241	1.717			0.059	0.100	1.699			0.016	0.280	1.698			-0.126	-0.033	1.788			-0.145	-0.290	1.823			-0.186	-0.496	1.785			-0.200	-0.577	1.770			0.186	0.021	1.636			0.133	-0.095	1.412
0.024	-0.302	1.679			0.047	-0.241	1.717			0.058	0.102	1.700			0.018	0.281	1.698			-0.117	-0.029	1.782			-0.144	-0.289	1.823			-0.186	-0.495	1.785			-0.196	-0.548	1.774			0.183	0.022	1.636			0.130	-0.095	1.416
0.024	-0.302	1.679			0.047	-0.240	1.717			0.058	0.103	1.700			0.019	0.281	1.698			-0.114	-0.028	1.782			-0.143	-0.289	1.824			-0.184	-0.495	1.785			-0.195	-0.547	1.774			0.181	0.023	1.636			0.127	-0.095	1.420
0.024	-0.302	1.680			0.047	-0.240	1.716			0.057	0.104	1.700			0.019	0.282	1.698			-0.101	-0.008	1.780			-0.139	-0.279	1.822			-0.181	-0.486	1.786			-0.194	-0.544	1.774			0.179	0.023	1.636			0.114	-0.097	1.418
0.024	-0.301	1.680			0.048	-0.239	1.716			0.056	0.106	1.701			0.021	0.282	1.698			-0.093	0.006	1.780			-0.136	-0.270	1.822			-0.179	-0.489	1.784			-0.190	-0.548	1.768			0.175	0.023	1.636			0.099	-0.099	1.417
0.024	-0.301	1.680			0.048	-0.239	1.716			0.056	0.106	1.701			0.021	0.282	1.698			-0.093	0.006	1.780			-0.136	-0.270	1.822			-0.179	-0.489	1.784			-0.190	-0.548	1.768			0.175	0.023	1.636			0.099	-0.099	1.417
0.024	-0.301	1.680			0.048	-0.239	1.716			0.056	0.106	1.702			0.021	0.282	1.698			-0.091	0.009	1.780			-0.135	-0.268	1.821			-0.177	-0.487	1.785			-0.188	-0.547	1.768			0.173	0.023	1.636			0.093	-0.099	1.416
0.025	-0.301	1.680			0.048	-0.239	1.716			0.055	0.107	1.702			0.022	0.283	1.698			-0.089	0.010	1.780			-0.134	-0.266	1.821			-0.176	-0.485	1.785			-0.187	-0.547	1.767			0.171	0.023	1.636			0.088	-0.100	1.417
0.025	-0.301	1.680			0.048	-0.239	1.716			0.055	0.107	1.703			0.022	0.283	1.698			-0.088	0.012	1.781			-0.133	-0.266	1.821			-0.174	-0.483	1.786			-0.186	-0.547	1.768			0.169	0.022	1.636			0.083	-0.101	1.417
0.025	-0.301	1.680			0.048	-0.239	1.715			0.054	0.107	1.703			0.022	0.283	1.697			-0.088	0.013	1.781			-0.133	-0.265	1.822			-0.173	-0.483	1.786			-0.186	-0.548	1.769			0.167	0.021	1.636			0.079	-0.102	1.418
0.025	-0.301	1.680			0.048	-0.239	1.715			0.054	0.108	1.704			0.023	0.283	1.697			-0.087	0.014	1.781			-0.132	-0.264	1.822			-0.173	-0.482	1.787			-0.186	-0.549	1.769			0.166	0.020	1.636			0.075	-0.103	1.418
0.025	-0.301	1.680			0.049	-0.239	1.715			0.054	0.108	1.704			0.023	0.283	1.697			-0.086	0.015	1.782			-0.132	-0.263	1.822			-0.172	-0.481	1.787			-0.187	-0.550	1.770			0.164	0.019	1.635			0.072	-0.104	1.419
0.025	-0.301	1.680			0.049	-0.239	1.715			0.053	0.108	1.704			0.023	0.283	1.697			-0.086	0.015	1.782			-0.131	-0.263	1.822			-0.171	-0.481	1.787			-0.187	-0.551	1.771			0.162	0.018	1.635			0.069	-0.105	1.420
0.025	-0.301	1.680			0.049	-0.239	1.715			0.052	0.108	1.705			0.023	0.284	1.697			-0.086	0.016	1.783			-0.130	-0.263	1.822			-0.170	-0.480	1.788			-0.187	-0.554	1.773			0.160	0.016	1.635			0.063	-0.107	1.421
0.025	-0.301	1.680			0.049	-0.239	1.715			0.052	0.108	1.705			0.023	0.284	1.697			-0.086	0.016	1.783			-0.130	-0.263	1.822			-0.170	-0.480	1.788			-0.187	-0.554	1.773			0.160	0.016	1.635			0.063	-0.107	1.421
0.025	-0.301	1.680			0.049	-0.239	1.715			0.052	0.108	1.705			0.024	0.284	1.697			-0.086	0.016	1.784			-0.130	-0.263	1.822			-0.170	-0.479	1.788			-0.187	-0.556	1.774			0.159	0.015	1.635			0.060	-0.108	1.421
0.025	-0.302	1.680			0.049	-0.239	1.715			0.052	0.108	1.706			0.024	0.284	1.697			-0.086	0.016	1.785			-0.130	-0.263	1.823			-0.169	-0.479	1.788			-0.187	-0.557	1.775			0.158	0.014	1.634			0.058	-0.108	1.422
0.025	-0.302	1.681			0.049	-0.239	1.715			0.051	0.108	1.706			0.024	0.284	1.696			-0.087	0.016	1.786			-0.129	-0.263	1.823			-0.169	-0.479	1.789			-0.187	-0.558	1.776			0.157	0.013	1.634			0.056	-0.109	1.423
0.025	-0.302	1.681			0.049	-0.239	1.715			0.051	0.108	1.706			0.024	0.284	1.696			-0.087	0.015	1.786			-0.129	-0.264	1.823			-0.168	-0.479	1.789			-0.187	-0.559	1.777			0.156	0.013	1.634			0.054	-0.110	1.423
0.025	-0.302	1.681			0.049	-0.239	1.715			0.051	0.108	1.707			0.024	0.284	1.696			-0.087	0.015	1.787			-0.129	-0.264	1.824			-0.168	-0.479	1.790			-0.187	-0.561	1.778			0.155	0.012	1.634			0.052	-0.111	1.424
0.025	-0.302	1.681			0.049	-0.239	1.715			0.050	0.108	1.707			0.023	0.284	1.696			-0.088	0.014	1.788			-0.128	-0.265	1.824			-0.168	-0.478	1.790			-0.187	-0.562	1.778			0.154	0.011	1.634			0.050	-0.111	1.425
0.025	-0.303	1.681			0.049	-0.239	1.715			0.050	0.108	1.707			0.023	0.285	1.696			-0.088	0.014	1.788			-0.128	-0.265	1.825			-0.167	-0.478	1.791			-0.187	-0.563	1.779			0.154	0.010	1.633			0.049	-0.112	1.426
0.025	-0.303	1.681			0.049	-0.239	1.715			0.050	0.108	1.707			0.023	0.285	1.696			-0.088	0.013	1.789			-0.128	-0.266	1.825			-0.167	-0.479	1.791			-0.187	-0.564	1.780			0.153	0.010	1.633			0.048	-0.113	1.427
0.025	-0.303	1.681			0.050	-0.240	1.715			0.049	0.108	1.708			0.023	0.285	1.696			-0.089	0.012	1.789			-0.128	-0.267	1.825			-0.167	-0.479	1.791			-0.187	-0.565	1.781			0.153	0.009	1.633			0.046	-0.114	1.428
0.025	-0.303	1.681			0.050	-0.240	1.715			0.049	0.108	1.708			0.023	0.285	1.695			-0.089	0.012	1.790			-0.127	-0.268	1.826			-0.166	-0.479	1.792			-0.188	-0.566	1.781			0.152	0.008	1.633			0.030	-0.110	1.435
0.025	-0.304	1.681			0.050	-0.240	1.715			0.049	0.107	1.708			0.023	0.285	1.695			-0.090	0.011	1.790			-0.127	-0.269	1.826			-0.166	-0.480	1.792			-0.188	-0.567	1.782			0.152	0.008	1.633			0.021	-0.107	1.438
0.025	-0.304	1.681			0.050	-0.240	1.715			0.049	0.107	1.708			0.023	0.285	1.695			-0.090	0.010	1.791			-0.127	-0.270	1.826			-0.166	-0.480	1.793			-0.188	-0.568	1.782			0.151	0.007	1.633			0.015	-0.106	1.441
0.025	-0.304	1.681			0.050	-0.240	1.715			0.048	0.107	1.708			0.023	0.285	1.695			-0.091	0.009	1.791			-0.127	-0.271	1.827			-0.166	-0.481	1.793			-0.188	-0.569	1.783			0.151	0.007	1.633			0.010	-0.105	1.443
0.025	-0.305	1.681			0.050	-0.241	1.715			0.048	0.107	1.709			0.023	0.285	1.695			-0.091	0.008	1.791			-0.126	-0.272	1.827			-0.166	-0.481	1.793			-0.188	-0.570	1.783			0.151	0.006	1.633			0.006	-0.104	1.445
0.025	-0.305	1.682			0.050	-0.241	1.715			0.048	0.107	1.709			0.023	0.285	1.695			-0.091	0.007	1.792			-0.126	-0.273	1.827			-0.166	-0.482	1.794			-0.188	-0.571	1.783			0.150	0.006	1.632			0.003	-0.104	1.447
0.025	-0.305	1.682			0.050	-0.241	1.715			0.048	0.107	1.709			0.022	0.285	1.695			-0.092	0.006	1.792			-0.126	-0.274	1.828			-0.166	-0.482	1.794			-0.188	-0.572	1.784			0.150	0.005	1.632			0.000	-0.104	1.448
0.025	-0.306	1.682			0.050	-0.241	1.716			0.048	0.107	1.709			0.022	0.285	1.695			-0.092	0.005	1.792			-0.126	-0.275	1.828			-0.166	-0.483	1.794			-0.188	-0.573	1.784			0.150	0.005	1.632			-0.002	-0.104	1.450
0.025	-0.306	1.682			0.050	-0.242	1.716			0.048	0.106	1.709			0.022	0.285	1.695			-0.092	0.004	1.792			-0.126	-0.276	1.828			-0.166	-0.485	1.794			-0.188	-0.575	1.784			0.150	0.004	1.632			-0.004	-0.104	1.452
0.025	-0.306	1.682			0.050	-0.242	1.716			0.048	0.106	1.710			0.022	0.285	1.695			-0.092	0.003	1.792			-0.125	-0.277	1.828			-0.166	-0.485	1.794			-0.188	-0.576	1.784			0.149	0.004	1.632			-0.006	-0.104	1.454
0.025	-0.306	1.682			0.050	-0.242	1.716			0.047	0.106	1.710			0.022	0.285	1.695			-0.092	0.002	1.792			-0.125	-0.277	1.829			-0.166	-0.486	1.794			-0.188	-0.577	1.784			0.149	0.003	1.632			-0.007	-0.105	1.457
0.025	-0.307	1.682			0.050	-0.243	1.716			0.047	0.106	1.710			0.022	0.285	1.695			-0.093	0.002	1.792			-0.125	-0.278	1.829			-0.166	-0.486	1.794			-0.188	-0.577	1.784			0.149	0.003	1.632			-0.008	-0.106	1.459
0.025	-0.307	1.682			0.050	-0.243	1.716			0.047	0.106	1.710			0.022	0.285	1.695			-0.093	0.001	1.792			-0.125	-0.278	1.829			-0.166	-0.487	1.794			-0.188	-0.578	1.784			0.149	0.002	1.633			-0.008	-0.107	1.462
0.025	-0.307	1.682			0.051	-0.243	1.717			0.047	0.106	1.710			0.022	0.285	1.695			-0.093	0.000	1.792			-0.125	-0.279	1.829			-0.166	-0.487	1.794			-0.188	-0.578	1.784			0.149	0.002	1.633			-0.009	-0.108	1.465
0.025	-0.308	1.682			0.051	-0.243	1.717			0.047	0.105	1.710			0.022	0.285	1.695			-0.093	-0.001	1.792			-0.125	-0.280	1.830			-0.166	-0.488	1.794			-0.188	-0.579	1.784			0.149	0.001	1.633			-0.009	-0.109	1.467
0.025	-0.308	1.682			0.051	-0.244	1.717			0.047	0.105	1.711			0.022	0.285	1.695			-0.093	-0.001	1.793			-0.125	-0.280	1.830			-0.166	-0.488	1.794			-0.188	-0.580	1.784			0.149	0.001	1.633			-0.009	-0.110	1.469
0.025	-0.308	1.682			0.051	-0.244	1.717			0.047	0.105	1.711			0.022	0.285	1.695			-0.093	-0.002	1.793			-0.125	-0.281	1.830			-0.166	-0.488	1.794			-0.188	-0.580	1.784			0.149	0.000	1.633			-0.009	-0.111	1.471
0.025	-0.308	1.683			0.051	-0.244	1.717			0.047	0.105	1.711			0.022	0.285	1.695			-0.093	-0.002	1.793			-0.125	-0.281	1.830			-0.167	-0.491	1.793			-0.189	-0.582	1.783			0.149	0.000	1.633			-0.009	-0.112	1.473
0.025	-0.309	1.683			0.051	-0.245	1.718			0.047	0.105	1.711			0.022	0.286	1.695			-0.093	-0.003	1.793			-0.125	-0.282	1.831			-0.167	-0.492	1.793			-0.189	-0.583	1.783			0.149	-0.000	1.633			-0.009	-0.112	1.474
0.026	-0.309	1.683			0.051	-0.245	1.718			0.047	0.105	1.711			0.022	0.286	1.695			-0.093	-0.004	1.793			-0.125	-0.283	1.831			-0.167	-0.493	1.793			-0.189	-0.584	1.783			0.149	-0.001	1.634			-0.009	-0.113	1.475
0.026	-0.309	1.683			0.051	-0.245	1.718			0.047	0.104	1.712			0.022	0.286	1.695			-0.093	-0.004	1.793			-0.125	-0.283	1.831			-0.167	-0.493	1.792			-0.189	-0.584	1.783			0.150	-0.001	1.634			-0.010	-0.113	1.477
0.026	-0.309	1.683			0.051	-0.245	1.719			0.047	0.104	1.712			0.022	0.286	1.695			-0.094	-0.005	1.793			-0.125	-0.284	1.831			-0.167	-0.493	1.792			-0.189	-0.585	1.783			0.150	-0.002	1.634			-0.010	-0.114	1.478
0.026	-0.310	1.683			0.051	-0.246	1.719			0.047	0.104	1.712			0.022	0.286	1.695			-0.094	-0.005	1.793			-0.125	-0.284	1.831			-0.167	-0.494	1.792			-0.189	-0.585	1.783			0.150	-0.002	1.634			-0.010	-0.114	1.479
0.026	-0.310	1.683			0.052	-0.246	1.719			0.047	0.104	1.713			0.022	0.286	1.695			-0.094	-0.005	1.793			-0.125	-0.284	1.831			-0.167	-0.494	1.792			-0.189	-0.585	1.782			0.150	-0.002	1.635			-0.010	-0.114	1.480
0.026	-0.310	1.684			0.052	-0.246	1.720			0.047	0.104	1.713			0.022	0.286	1.696			-0.094	-0.006	1.793			-0.125	-0.285	1.832			-0.167	-0.494	1.792			-0.189	-0.586	1.782			0.150	-0.002	1.635			-0.010	-0.114	1.480
0.026	-0.310	1.684			0.052	-0.246	1.720			0.047	0.104	1.713			0.022	0.286	1.696			-0.094	-0.006	1.793			-0.125	-0.285	1.832			-0.166	-0.494	1.792			-0.189	-0.586	1.782			0.150	-0.003	1.635			-0.010	-0.115	1.481
0.026	-0.311	1.684			0.052	-0.247	1.720			0.047	0.103	1.714			0.022	0.286	1.696			-0.094	-0.006	1.793			-0.125	-0.285	1.832			-0.166	-0.495	1.792			-0.189	-0.586	1.782			0.151	-0.003	1.636			-0.010	-0.115	1.482
0.026	-0.311	1.684			0.052	-0.247	1.721			0.047	0.103	1.714			0.022	0.286	1.697			-0.094	-0.007	1.793			-0.125	-0.286	1.832			-0.166	-0.495	1.792			-0.189	-0.586	1.782			0.151	-0.003	1.636			-0.010	-0.115	1.483
0.026	-0.311	1.684			0.052	-0.247	1.721			0.047	0.103	1.714			0.022	0.286	1.697			-0.094	-0.007	1.793			-0.125	-0.286	1.832			-0.166	-0.495	1.792			-0.189	-0.587	1.782			0.151	-0.004	1.636			-0.010	-0.115	1.483
0.026	-0.311	1.685			0.052	-0.247	1.722			0.048	0.103	1.715			0.022	0.286	1.697			-0.094	-0.007	1.793			-0.125	-0.286	1.832			-0.166	-0.495	1.792			-0.189	-0.587	1.782			0.151	-0.004	1.637			-0.009	-0.115	1.484
0.026	-0.311	1.685			0.052	-0.248	1.722			0.048	0.103	1.715			0.022	0.286	1.698			-0.094	-0.008	1.793			-0.125	-0.287	1.832			-0.166	-0.496	1.792			-0.189	-0.587	1.782			0.151	-0.004	1.637			-0.009	-0.115	1.484
0.026	-0.312	1.685			0.052	-0.248	1.722			0.048	0.102	1.716			0.022	0.286	1.698			-0.094	-0.008	1.793			-0.125	-0.287	1.833			-0.166	-0.496	1.792			-0.189	-0.587	1.782			0.151	-0.004	1.637			-0.009	-0.115	1.485
0.026	-0.312	1.685			0.052	-0.248	1.723			0.048	0.102	1.716			0.021	0.286	1.699			-0.094	-0.008	1.793			-0.125	-0.287	1.833			-0.166	-0.496	1.792			-0.189	-0.588	1.782			0.152	-0.004	1.638			-0.009	-0.115	1.485
0.026	-0.312	1.685			0.052	-0.248	1.723			0.048	0.102	1.716			0.021	0.286	1.699			-0.094	-0.008	1.794			-0.125	-0.287	1.833			-0.167	-0.496	1.792			-0.189	-0.588	1.782			0.152	-0.004	1.638			-0.009	-0.115	1.486
0.027	-0.312	1.686			0.053	-0.248	1.724			0.048	0.102	1.717			0.021	0.286	1.700			-0.094	-0.008	1.794			-0.125	-0.288	1.833			-0.167	-0.496	1.792			-0.189	-0.588	1.782			0.152	-0.005	1.638			-0.009	-0.115	1.486
0.027	-0.312	1.686			0.053	-0.249	1.724			0.048	0.102	1.717			0.021	0.286	1.700			-0.094	-0.009	1.794			-0.124	-0.288	1.833			-0.167	-0.496	1.792			-0.189	-0.588	1.782			0.152	-0.005	1.639			-0.008	-0.115	1.486
0.027	-0.312	1.686			0.053	-0.249	1.724			0.048	0.102	1.718			0.021	0.286	1.701			-0.094	-0.009	1.794			-0.124	-0.288	1.833			-0.167	-0.497	1.793			-0.189	-0.588	1.782			0.152	-0.005	1.639			-0.008	-0.115	1.487
0.027	-0.313	1.686			0.053	-0.249	1.725			0.048	0.102	1.718			0.021	0.286	1.701			-0.094	-0.009	1.794			-0.124	-0.288	1.833			-0.167	-0.497	1.793			-0.189	-0.588	1.782			0.152	-0.005	1.640			-0.008	-0.115	1.487
0.027	-0.313	1.686			0.053	-0.249	1.725			0.048	0.101	1.718			0.021	0.286	1.702			-0.094	-0.009	1.794			-0.124	-0.288	1.833			-0.167	-0.497	1.793			-0.189	-0.588	1.782			0.153	-0.005	1.640			-0.008	-0.115	1.487
0.027	-0.313	1.687			0.053	-0.249	1.726			0.048	0.101	1.719			0.021	0.286	1.702			-0.094	-0.009	1.794			-0.124	-0.288	1.833			-0.167	-0.497	1.793			-0.189	-0.589	1.782			0.153	-0.005	1.640			-0.008	-0.115	1.487
0.027	-0.313	1.687			0.053	-0.250	1.726			0.048	0.101	1.719			0.021	0.286	1.703			-0.094	-0.009	1.794			-0.124	-0.289	1.833			-0.167	-0.497	1.793			-0.189	-0.589	1.782			0.153	-0.005	1.641			-0.007	-0.115	1.487
0.027	-0.313	1.687			0.053	-0.250	1.726			0.048	0.101	1.719			0.021	0.286	1.703			-0.094	-0.010	1.794			-0.124	-0.289	1.833			-0.167	-0.497	1.793			-0.189	-0.589	1.782			0.153	-0.005	1.641			-0.007	-0.115	1.488
0.027	-0.313	1.687			0.053	-0.250	1.727			0.048	0.101	1.720			0.021	0.286	1.704			-0.094	-0.010	1.794			-0.125	-0.289	1.833			-0.167	-0.498	1.793			-0.189	-0.589	1.782			0.153	-0.005	1.641			-0.007	-0.115	1.488
0.027	-0.313	1.687			0.053	-0.250	1.727			0.048	0.101	1.720			0.021	0.286	1.704			-0.094	-0.010	1.794			-0.125	-0.289	1.834			-0.167	-0.498	1.793			-0.189	-0.589	1.782			0.153	-0.005	1.642			-0.007	-0.115	1.488
0.027	-0.314	1.687			0.053	-0.250	1.727			0.048	0.101	1.720			0.021	0.286	1.705			-0.094	-0.010	1.794			-0.125	-0.289	1.834			-0.167	-0.498	1.793			-0.189	-0.589	1.782			0.153	-0.005	1.642			-0.006	-0.115	1.488
0.027	-0.314	1.688			0.053	-0.250	1.728			0.048	0.101	1.721			0.021	0.286	1.705			-0.094	-0.010	1.794			-0.125	-0.289	1.834			-0.167	-0.498	1.793			-0.189	-0.589	1.782			0.154	-0.005	1.643			-0.006	-0.115	1.488
0.027	-0.314	1.688			0.053	-0.250	1.728			0.048	0.101	1.721			0.021	0.286	1.705			-0.094	-0.010	1.794			-0.125	-0.289	1.834			-0.168	-0.498	1.793			-0.189	-0.589	1.782			0.154	-0.005	1.643			-0.006	-0.115	1.488
0.027	-0.314	1.688			0.053	-0.250	1.728			0.048	0.101	1.721			0.021	0.286	1.706			-0.094	-0.010	1.794			-0.125	-0.289	1.834			-0.168	-0.498	1.793			-0.189	-0.589	1.782			0.154	-0.005	1.643			-0.006	-0.115	1.488
0.027	-0.314	1.688			0.053	-0.251	1.729			0.048	0.100	1.721			0.021	0.286	1.706			-0.094	-0.010	1.794			-0.125	-0.290	1.834			-0.168	-0.498	1.792			-0.190	-0.589	1.781			0.154	-0.005	1.644			-0.005	-0.115	1.488
0.027	-0.314	1.688			0.053	-0.251	1.729			0.048	0.100	1.722			0.021	0.286	1.706			-0.094	-0.011	1.794			-0.125	-0.290	1.834			-0.168	-0.498	1.792			-0.190	-0.589	1.781			0.154	-0.005	1.644			0.026	-0.123	1.485
0.027	-0.314	1.688			0.053	-0.251	1.729			0.049	0.100	1.722			0.021	0.286	1.707			-0.094	-0.011	1.794			-0.126	-0.290	1.834			-0.168	-0.498	1.791			-0.190	-0.589	1.781			0.154	-0.005	1.644			0.039	-0.127	1.484
0.027	-0.314	1.688			0.053	-0.251	1.730			0.049	0.100	1.722			0.021	0.286	1.707			-0.094	-0.011	1.795			-0.126	-0.290	1.834			-0.169	-0.498	1.791			-0.191	-0.589	1.780			0.154	-0.005	1.645			0.047	-0.129	1.484
0.027	-0.314	1.688			0.053	-0.251	1.730			0.049	0.100	1.722			0.021	0.286	1.707			-0.094	-0.011	1.795			-0.126	-0.290	1.834			-0.169	-0.498	1.791			-0.191	-0.588	1.780			0.155	-0.005	1.645			0.052	-0.130	1.483
0.027	-0.314	1.689			0.053	-0.251	1.730			0.049	0.100	1.723			0.021	0.286	1.708			-0.094	-0.011	1.795			-0.126	-0.290	1.834			-0.169	-0.498	1.790			-0.191	-0.588	1.779			0.155	-0.005	1.645			0.057	-0.131	1.483
0.027	-0.314	1.689			0.053	-0.251	1.730			0.049	0.100	1.723			0.021	0.286	1.708			-0.094	-0.011	1.795			-0.127	-0.290	1.834			-0.170	-0.498	1.790			-0.192	-0.588	1.779			0.155	-0.005	1.646			0.061	-0.132	1.483
0.027	-0.314	1.689			0.053	-0.251	1.731			0.049	0.100	1.723			0.021	0.286	1.708			-0.094	-0.011	1.795			-0.127	-0.290	1.834			-0.170	-0.498	1.789			-0.192	-0.588	1.779			0.155	-0.005	1.646			0.064	-0.133	1.483
0.027	-0.314	1.689			0.053	-0.251	1.731			0.049	0.100	1.723			0.021	0.286	1.708			-0.094	-0.011	1.795			-0.127	-0.290	1.834			-0.171	-0.498	1.789			-0.192	-0.588	1.778			0.155	-0.005	1.647			0.067	-0.133	1.482
0.027	-0.314	1.689			0.053	-0.251	1.731			0.049	0.100	1.723			0.021	0.286	1.709			-0.094	-0.011	1.795			-0.127	-0.290	1.833			-0.171	-0.498	1.789			-0.193	-0.588	1.778			0.155	-0.005	1.647			0.069	-0.134	1.482
0.027	-0.314	1.689			0.053	-0.251	1.731			0.049	0.100	1.723			0.021	0.286	1.709			-0.095	-0.011	1.795			-0.128	-0.290	1.833			-0.172	-0.498	1.788			-0.193	-0.587	1.777			0.155	-0.005	1.648			0.072	-0.134	1.482
0.027	-0.314	1.689			0.053	-0.251	1.732			0.049	0.100	1.724			0.021	0.286	1.709			-0.095	-0.011	1.795			-0.128	-0.290	1.833			-0.172	-0.497	1.788			-0.194	-0.587	1.777			0.156	-0.005	1.648			0.074	-0.135	1.482
0.027	-0.314	1.690			0.053	-0.251	1.732			0.049	0.100	1.724			0.021	0.286	1.709			-0.095	-0.011	1.794			-0.129	-0.290	1.833			-0.173	-0.497	1.787			-0.194	-0.587	1.776			0.156	-0.004	1.648			0.077	-0.135	1.482
0.026	-0.314	1.690			0.053	-0.251	1.732			0.049	0.100	1.724			0.021	0.286	1.709			-0.095	-0.011	1.794			-0.129	-0.290	1.832			-0.174	-0.497	1.787			-0.195	-0.587	1.775			0.156	-0.004	1.649			0.079	-0.136	1.482
0.026	-0.314	1.690			0.053	-0.251	1.732			0.049	0.100	1.724			0.021	0.286	1.710			-0.095	-0.011	1.794			-0.130	-0.290	1.832			-0.176	-0.498	1.785			-0.196	-0.587	1.774			0.156	-0.004	1.649			0.081	-0.136	1.482
0.026	-0.314	1.690			0.053	-0.251	1.733			0.049	0.100	1.724			0.021	0.286	1.710			-0.095	-0.011	1.794			-0.130	-0.290	1.831			-0.177	-0.498	1.784			-0.197	-0.587	1.772			0.156	-0.004	1.650			0.083	-0.137	1.483
0.026	-0.314	1.690			0.053	-0.251	1.733			0.049	0.100	1.724			0.021	0.286	1.710			-0.095	-0.011	1.794			-0.131	-0.290	1.831			-0.178	-0.498	1.783			-0.198	-0.587	1.771			0.157	-0.004	1.650			0.085	-0.138	1.483
0.026	-0.314	1.690			0.053	-0.251	1.733			0.049	0.099	1.725			0.021	0.286	1.710			-0.095	-0.011	1.794			-0.131	-0.290	1.830			-0.179	-0.498	1.782			-0.199	-0.588	1.770			0.157	-0.004	1.651			0.087	-0.138	1.483
0.026	-0.314	1.690			0.052	-0.251	1.734			0.049	0.099	1.725			0.021	0.286	1.710			-0.095	-0.011	1.794			-0.131	-0.290	1.830			-0.180	-0.498	1.781			-0.200	-0.588	1.769			0.157	-0.004	1.651			0.088	-0.139	1.483
0.026	-0.314	1.691			0.052	-0.251	1.734			0.049	0.099	1.725			0.021	0.286	1.711			-0.095	-0.011	1.794			-0.132	-0.290	1.829			-0.181	-0.498	1.780			-0.201	-0.588	1.768			0.157	-0.003	1.651			0.090	-0.139	1.483
0.026	-0.314	1.691			0.052	-0.251	1.734			0.049	0.099	1.725			0.021	0.286	1.711			-0.095	-0.011	1.793			-0.132	-0.290	1.829			-0.182	-0.498	1.780			-0.201	-0.588	1.767			0.157	-0.003	1.652			0.091	-0.140	1.483
0.026	-0.314	1.691			0.052	-0.251	1.734			0.049	0.099	1.725			0.021	0.286	1.711			-0.096	-0.011	1.793			-0.133	-0.290	1.829			-0.182	-0.498	1.779			-0.202	-0.587	1.766			0.157	-0.003	1.652			0.092	-0.140	1.483
0.026	-0.314	1.691			0.052	-0.251	1.734			0.049	0.099	1.725			0.021	0.286	1.711			-0.096	-0.011	1.793			-0.133	-0.290	1.828			-0.183	-0.498	1.779			-0.202	-0.587	1.766			0.157	-0.003	1.652			0.094	-0.140	1.484
0.026	-0.314	1.691			0.052	-0.251	1.735			0.049	0.099	1.725			0.021	0.286	1.711			-0.096	-0.011	1.793			-0.133	-0.290	1.828			-0.183	-0.498	1.778			-0.203	-0.587	1.765			0.158	-0.003	1.653			0.095	-0.141	1.484
0.026	-0.314	1.691			0.052	-0.251	1.735			0.049	0.099	1.726			0.021	0.286	1.711			-0.096	-0.011	1.793			-0.134	-0.290	1.828			-0.184	-0.498	1.778			-0.203	-0.587	1.765			0.158	-0.003	1.653			0.095	-0.141	1.484
0.026	-0.314	1.691			0.052	-0.251	1.735			0.049	0.099	1.726			0.021	0.286	1.711			-0.096	-0.011	1.793			-0.134	-0.290	1.827			-0.184	-0.498	1.778			-0.203	-0.587	1.765			0.158	-0.003	1.653			0.096	-0.141	1.484
0.026	-0.314	1.692			0.052	-0.251	1.735			0.049	0.099	1.726			0.021	0.286	1.712			-0.096	-0.011	1.793			-0.134	-0.290	1.827			-0.184	-0.498	1.778			-0.204	-0.587	1.764			0.158	-0.003	1.653			0.097	-0.141	1.484
0.026	-0.314	1.692			0.052	-0.251	1.735			0.049	0.099	1.726			0.021	0.286	1.712			-0.096	-0.011	1.792			-0.134	-0.290	1.827			-0.184	-0.498	1.777			-0.204	-0.587	1.764			0.158	-0.003	1.654			0.098	-0.142	1.484
0.026	-0.314	1.692			0.051	-0.251	1.736			0.049	0.099	1.726			0.021	0.286	1.712			-0.096	-0.011	1.792			-0.134	-0.290	1.826			-0.185	-0.498	1.777			-0.201	-0.586	1.762			0.158	-0.003	1.654			0.098	-0.142	1.485
0.026	-0.314	1.692			0.051	-0.251	1.736			0.049	0.099	1.726			0.021	0.286	1.712			-0.096	-0.011	1.792			-0.135	-0.290	1.826			-0.185	-0.498	1.777			-0.199	-0.586	1.760			0.158	-0.003	1.654			0.099	-0.142	1.485
0.025	-0.314	1.692			0.051	-0.251	1.736			0.049	0.099	1.726			0.021	0.286	1.712			-0.096	-0.011	1.792			-0.135	-0.290	1.826			-0.185	-0.497	1.777			-0.197	-0.585	1.759			0.158	-0.002	1.654			0.099	-0.142	1.485
0.025	-0.314	1.692			0.051	-0.251	1.736			0.049	0.099	1.726			0.021	0.286	1.712			-0.096	-0.011	1.792			-0.135	-0.290	1.826			-0.185	-0.497	1.777			-0.195	-0.585	1.757			0.158	-0.002	1.655			0.099	-0.142	1.485
0.025	-0.314	1.692			0.051	-0.251	1.736			0.049	0.099	1.726			0.021	0.286	1.712			-0.097	-0.011	1.792			-0.135	-0.290	1.826			-0.185	-0.497	1.776			-0.193	-0.583	1.756			0.159	-0.002	1.655			0.099	-0.142	1.485
0.025	-0.314	1.693			0.051	-0.251	1.736			0.049	0.099	1.726			0.021	0.286	1.712			-0.097	-0.011	1.792			-0.135	-0.290	1.826			-0.185	-0.497	1.776			-0.193	-0.583	1.757			0.159	-0.002	1.655			0.099	-0.143	1.486
0.025	-0.314	1.693			0.051	-0.251	1.737			0.049	0.099	1.727			0.021	0.286	1.712			-0.097	-0.011	1.792			-0.135	-0.290	1.825			-0.184	-0.497	1.776			-0.193	-0.583	1.758			0.159	-0.002	1.655			0.100	-0.143	1.486
0.025	-0.314	1.693			0.051	-0.251	1.737			0.049	0.099	1.727			0.022	0.286	1.712			-0.097	-0.011	1.791			-0.135	-0.290	1.825			-0.184	-0.497	1.776			-0.194	-0.583	1.758			0.159	-0.002	1.656			0.100	-0.143	1.486
0.025	-0.314	1.693			0.051	-0.251	1.737			0.049	0.099	1.727			0.022	0.286	1.712			-0.097	-0.011	1.791			-0.135	-0.290	1.825			-0.184	-0.497	1.776			-0.194	-0.583	1.759			0.159	-0.002	1.656			0.100	-0.143	1.486
0.025	-0.314	1.693			0.051	-0.251	1.737			0.049	0.099	1.727			0.022	0.286	1.712			-0.097	-0.011	1.791			-0.135	-0.290	1.825			-0.183	-0.497	1.776			-0.194	-0.583	1.759			0.159	-0.002	1.656			0.100	-0.143	1.486
0.025	-0.314	1.693			0.051	-0.251	1.737			0.049	0.099	1.727			0.022	0.286	1.713			-0.097	-0.011	1.791			-0.135	-0.290	1.825			-0.183	-0.497	1.776			-0.194	-0.583	1.759			0.159	-0.002	1.656			0.100	-0.143	1.486
0.025	-0.314	1.693			0.051	-0.251	1.737			0.049	0.099	1.727			0.022	0.286	1.713			-0.097	-0.011	1.791			-0.135	-0.290	1.825			-0.183	-0.496	1.776			-0.194	-0.583	1.760			0.159	-0.002	1.656			0.100	-0.143	1.487
0.025	-0.313	1.693			0.051	-0.251	1.737			0.049	0.099	1.727			0.022	0.286	1.713			-0.096	-0.011	1.791			-0.135	-0.290	1.825			-0.182	-0.496	1.777			-0.194	-0.583	1.760			0.160	-0.002	1.656			0.101	-0.143	1.487
0.025	-0.313	1.694			0.051	-0.251	1.737			0.049	0.099	1.727			0.022	0.286	1.713			-0.096	-0.011	1.791			-0.135	-0.290	1.824			-0.182	-0.496	1.777			-0.194	-0.582	1.760			0.160	-0.002	1.657			0.101	-0.143	1.487
0.025	-0.313	1.694			0.051	-0.251	1.738			0.049	0.099	1.727			0.022	0.286	1.713			-0.096	-0.011	1.791			-0.135	-0.290	1.824			-0.182	-0.496	1.777			-0.194	-0.582	1.760			0.160	-0.002	1.657			0.101	-0.143	1.487
0.025	-0.313	1.694			0.050	-0.251	1.738			0.049	0.099	1.727			0.022	0.286	1.713			-0.096	-0.011	1.791			-0.135	-0.290	1.824			-0.181	-0.496	1.777			-0.194	-0.582	1.760			0.160	-0.002	1.657			0.101	-0.143	1.487
0.025	-0.313	1.694			0.050	-0.251	1.738			0.049	0.099	1.727			0.022	0.286	1.713			-0.096	-0.011	1.790			-0.135	-0.290	1.824			-0.181	-0.496	1.777			-0.194	-0.582	1.760			0.160	-0.002	1.657			0.101	-0.143	1.487
0.025	-0.313	1.694			0.050	-0.251	1.738			0.049	0.099	1.727			0.022	0.286	1.713			-0.096	-0.010	1.790			-0.135	-0.290	1.824			-0.181	-0.496	1.777			-0.194	-0.582	1.760			0.160	-0.002	1.657			0.101	-0.143	1.487
0.025	-0.313	1.694			0.050	-0.251	1.738			0.049	0.099	1.728			0.022	0.286	1.713			-0.096	-0.010	1.790			-0.135	-0.290	1.824			-0.181	-0.495	1.777			-0.194	-0.582	1.761			0.160	-0.002	1.657			0.101	-0.143	1.487
0.025	-0.313	1.694			0.050	-0.251	1.738			0.049	0.099	1.728			0.023	0.286	1.713			-0.096	-0.010	1.790			-0.135	-0.289	1.824			-0.181	-0.495	1.777			-0.194	-0.582	1.761			0.161	-0.002	1.658			0.101	-0.143	1.487
0.025	-0.313	1.694			0.050	-0.251	1.738			0.049	0.099	1.728			0.023	0.286	1.713			-0.096	-0.010	1.790			-0.135	-0.289	1.823			-0.180	-0.495	1.777			-0.194	-0.582	1.761			0.161	-0.002	1.658			0.102	-0.143	1.487
0.025	-0.313	1.694			0.050	-0.250	1.738			0.049	0.099	1.728			0.023	0.286	1.714			-0.096	-0.010	1.790			-0.135	-0.289	1.823			-0.180	-0.495	1.777			-0.194	-0.582	1.761			0.161	-0.002	1.658			0.102	-0.143	1.487
0.025	-0.313	1.694			0.050	-0.250	1.738			0.049	0.098	1.728			0.023	0.286	1.714			-0.095	-0.010	1.790			-0.135	-0.289	1.823			-0.180	-0.495	1.777			-0.194	-0.582	1.761			0.161	-0.002	1.658			0.102	-0.142	1.487
0.025	-0.313	1.695			0.050	-0.250	1.738			0.050	0.098	1.728			0.024	0.286	1.714			-0.095	-0.010	1.790			-0.135	-0.289	1.823			-0.180	-0.495	1.777			-0.194	-0.582	1.762			0.161	-0.002	1.658			0.102	-0.142	1.487
0.025	-0.313	1.695			0.050	-0.250	1.739			0.050	0.098	1.728			0.024	0.286	1.714			-0.095	-0.009	1.790			-0.135	-0.287	1.824			-0.179	-0.495	1.777			-0.194	-0.582	1.762			0.161	-0.002	1.658			0.104	-0.141	1.486
0.025	-0.313	1.695			0.050	-0.250	1.739			0.050	0.098	1.729			0.024	0.286	1.714			-0.094	-0.008	1.791			-0.135	-0.286	1.824			-0.179	-0.495	1.777			-0.194	-0.582	1.762			0.162	-0.001	1.658			0.106	-0.139	1.484
0.025	-0.313	1.695			0.050	-0.250	1.739			0.050	0.098	1.729			0.024	0.286	1.714			-0.094	-0.008	1.791			-0.135	-0.286	1.824			-0.179	-0.495	1.777			-0.192	-0.581	1.762			0.162	-0.001	1.659			0.110	-0.137	1.482
0.025	-0.313	1.695			0.051	-0.250	1.739			0.050	0.098	1.729			0.024	0.286	1.714			-0.092	-0.004	1.793			-0.134	-0.283	1.825			-0.179	-0.495	1.777			-0.190	-0.579	1.761			0.162	-0.001	1.659			0.115	-0.134	1.480
0.025	-0.313	1.695			0.051	-0.250	1.739			0.050	0.098	1.729			0.025	0.286	1.715			-0.091	-0.004	1.793			-0.134	-0.282	1.825			-0.178	-0.496	1.777			-0.188	-0.576	1.760			0.162	-0.000	1.659			0.121	-0.131	1.477
0.025	-0.313	1.695			0.051	-0.250	1.739			0.050	0.098	1.729			0.025	0.286	1.715			-0.091	-0.003	1.793			-0.134	-0.282	1.825			-0.178	-0.495	1.778			-0.187	-0.574	1.760			0.163	0.001	1.660			0.129	-0.126	1.475
0.026	-0.312	1.696			0.051	-0.250	1.739			0.051	0.098	1.729			0.026	0.286	1.716			-0.090	-0.003	1.793			-0.133	-0.282	1.826			-0.178	-0.495	1.779			-0.185	-0.572	1.760			0.164	0.003	1.661			0.136	-0.121	1.473
0.026	-0.312	1.696			0.051	-0.250	1.740			0.051	0.099	1.730			0.026	0.286	1.716			-0.090	-0.003	1.793			-0.133	-0.282	1.827			-0.178	-0.494	1.781			-0.184	-0.570	1.761			0.166	0.005	1.662			0.147	-0.117	1.471
0.026	-0.311	1.696			0.051	-0.249	1.740			0.051	0.100	1.730			0.027	0.286	1.717			-0.090	-0.003	1.793			-0.133	-0.281	1.828			-0.177	-0.494	1.782			-0.184	-0.569	1.762			0.167	0.008	1.663			0.157	-0.113	1.467
0.026	-0.311	1.696			0.051	-0.249	1.740			0.051	0.101	1.729			0.028	0.287	1.718			-0.094	-0.012	1.797			-0.133	-0.281	1.829			-0.177	-0.494	1.783			-0.183	-0.568	1.763			0.169	0.011	1.665			0.165	-0.111	1.464
0.026	-0.311	1.696			0.051	-0.248	1.740			0.052	0.103	1.729			0.029	0.287	1.719			-0.096	-0.018	1.800			-0.133	-0.281	1.830			-0.177	-0.495	1.784			-0.185	-0.571	1.766			0.170	0.013	1.666			0.174	-0.111	1.453
0.027	-0.311	1.696			0.052	-0.248	1.740			0.056	0.105	1.728			0.029	0.287	1.720			-0.098	-0.021	1.801			-0.133	-0.282	1.831			-0.177	-0.495	1.785			-0.187	-0.573	1.769			0.172	0.015	1.667			0.181	-0.111	1.445
0.028	-0.311	1.696			0.054	-0.249	1.739			0.089	0.084	1.730			0.031	0.285	1.722			-0.099	-0.023	1.802			-0.133	-0.283	1.832			-0.177	-0.495	1.787			-0.188	-0.575	1.772			0.173	0.016	1.668			0.182	-0.103	1.424
0.029	-0.311	1.696			0.058	-0.250	1.739			0.106	0.076	1.730			0.033	0.284	1.723			-0.099	-0.025	1.803			-0.133	-0.284	1.834			-0.177	-0.496	1.789			-0.189	-0.577	1.774			0.174	0.018	1.668			0.184	-0.099	1.412
0.030	-0.310	1.696			0.057	-0.250	1.739			0.047	0.076	1.744			0.024	0.282	1.726			-0.099	-0.026	1.803			-0.134	-0.285	1.835			-0.177	-0.497	1.791			-0.190	-0.579	1.777			0.177	0.019	1.668			0.185	-0.095	1.404
0.030	-0.310	1.696			0.057	-0.250	1.739			0.040	0.100	1.736			0.013	0.288	1.727			-0.099	-0.027	1.804			-0.134	-0.287	1.837			-0.177	-0.498	1.792			-0.191	-0.581	1.778			0.178	0.009	1.664			0.188	-0.092	1.396
0.030	-0.310	1.696			0.057	-0.249	1.739			0.037	0.110	1.733			0.010	0.291	1.727			-0.100	-0.027	1.804			-0.134	-0.288	1.838			-0.177	-0.499	1.793			-0.192	-0.583	1.780			0.190	0.011	1.657			0.191	-0.090	1.389
0.031	-0.309	1.696			0.057	-0.247	1.739			0.036	0.115	1.732			0.009	0.292	1.728			-0.100	-0.028	1.804			-0.134	-0.290	1.839			-0.178	-0.500	1.794			-0.194	-0.585	1.781			0.198	0.012	1.653			0.193	-0.087	1.382
0.031	-0.308	1.696			0.057	-0.245	1.739			0.035	0.118	1.731			0.008	0.293	1.728			-0.100	-0.028	1.805			-0.134	-0.291	1.840			-0.178	-0.500	1.795			-0.195	-0.586	1.782			0.202	0.013	1.651			0.196	-0.085	1.376
0.031	-0.306	1.696			0.056	-0.243	1.739			0.035	0.120	1.731			0.007	0.293	1.729			-0.100	-0.029	1.805			-0.134	-0.291	1.840			-0.179	-0.501	1.796			-0.196	-0.587	1.783			0.205	0.013	1.650			0.199	-0.083	1.369
0.032	-0.304	1.696			0.056	-0.241	1.738			0.035	0.121	1.732			0.007	0.294	1.729			-0.100	-0.029	1.805			-0.135	-0.292	1.841			-0.179	-0.501	1.796			-0.197	-0.588	1.783			0.209	0.013	1.649			0.202	-0.081	1.363
0.032	-0.302	1.696			0.056	-0.240	1.738			0.035	0.122	1.732			0.006	0.294	1.730			-0.100	-0.030	1.805			-0.135	-0.293	1.842			-0.179	-0.501	1.797			-0.197	-0.588	1.784			0.212	0.013	1.648			0.204	-0.080	1.358
0.032	-0.300	1.695			0.056	-0.238	1.738			0.035	0.123	1.732			0.006	0.294	1.730			-0.100	-0.030	1.806			-0.135	-0.293	1.842			-0.180	-0.501	1.797			-0.198	-0.589	1.784			0.215	0.012	1.647			0.206	-0.079	1.354
0.032	-0.299	1.695			0.056	-0.237	1.738			0.036	0.123	1.733			0.005	0.294	1.731			-0.100	-0.030	1.806			-0.135	-0.293	1.843			-0.180	-0.502	1.798			-0.198	-0.589	1.785			0.217	0.011	1.646			0.209	-0.078	1.351
0.033	-0.298	1.695			0.056	-0.236	1.739			0.036	0.124	1.733			0.005	0.294	1.731			-0.100	-0.031	1.806			-0.135	-0.294	1.843			-0.180	-0.502	1.798			-0.199	-0.590	1.785			0.220	0.011	1.645			0.211	-0.077	1.348
0.033	-0.296	1.695			0.056	-0.235	1.739			0.037	0.123	1.734			0.005	0.294	1.731			-0.100	-0.031	1.806			-0.135	-0.294	1.843			-0.181	-0.502	1.798			-0.200	-0.590	1.785			0.222	0.010	1.645			0.212	-0.076	1.346
0.033	-0.295	1.695			0.056	-0.234	1.739			0.037	0.123	1.734			0.005	0.294	1.732			-0.100	-0.031	1.806			-0.135	-0.294	1.844			-0.181	-0.502	1.798			-0.200	-0.590	1.786			0.224	0.009	1.644			0.214	-0.075	1.343
0.033	-0.294	1.695			0.056	-0.233	1.739			0.038	0.122	1.735			0.005	0.294	1.732			-0.100	-0.031	1.806			-0.135	-0.295	1.844			-0.181	-0.502	1.799			-0.201	-0.590	1.786			0.226	0.008	1.643			0.216	-0.075	1.341
0.033	-0.294	1.695			0.056	-0.232	1.739			0.039	0.122	1.735			0.005	0.293	1.732			-0.100	-0.031	1.806			-0.135	-0.295	1.844			-0.182	-0.502	1.799			-0.201	-0.591	1.786			0.228	0.007	1.643			0.217	-0.074	1.339
0.033	-0.293	1.695			0.056	-0.232	1.739			0.040	0.121	1.736			0.005	0.293	1.732			-0.100	-0.030	1.806			-0.135	-0.295	1.845			-0.182	-0.502	1.799			-0.202	-0.591	1.786			0.229	0.006	1.643			0.219	-0.074	1.337
0.034	-0.292	1.695			0.056	-0.231	1.739			0.040	0.120	1.736			0.005	0.293	1.733			-0.100	-0.030	1.806			-0.136	-0.295	1.845			-0.182	-0.502	1.799			-0.202	-0.591	1.786			0.231	0.005	1.642			0.220	-0.073	1.335
0.033	-0.296	1.694			0.056	-0.233	1.738			0.041	0.119	1.737			0.005	0.293	1.733			-0.100	-0.030	1.806			-0.136	-0.295	1.845			-0.182	-0.502	1.799			-0.202	-0.591	1.786			0.185	-0.030	1.653			0.221	-0.074	1.337
0.033	-0.299	1.694			0.056	-0.235	1.738			0.042	0.117	1.737			0.006	0.292	1.733			-0.100	-0.030	1.806			-0.136	-0.296	1.845			-0.183	-0.502	1.799			-0.203	-0.591	1.786			0.171	-0.042	1.657			0.222	-0.074	1.338
0.033	-0.302	1.693			0.056	-0.237	1.738			0.043	0.116	1.738			0.006	0.292	1.733			-0.100	-0.030	1.805			-0.136	-0.296	1.846			-0.183	-0.502	1.799			-0.203	-0.592	1.786			0.163	-0.048	1.658			0.223	-0.075	1.340
0.032	-0.304	1.693			0.056	-0.239	1.738			0.043	0.115	1.738			0.007	0.292	1.733			-0.099	-0.030	1.805			-0.136	-0.296	1.846			-0.184	-0.502	1.799			-0.204	-0.592	1.786			0.159	-0.052	1.660			0.225	-0.075	1.343
0.032	-0.306	1.692			0.056	-0.241	1.737			0.044	0.114	1.738			0.008	0.291	1.733			-0.099	-0.030	1.805			-0.136	-0.296	1.846			-0.184	-0.502	1.800			-0.204	-0.592	1.786			0.156	-0.053	1.661			0.227	-0.076	1.345
0.032	-0.307	1.692			0.056	-0.242	1.737			0.044	0.113	1.738			0.008	0.291	1.733			-0.099	-0.030	1.805			-0.136	-0.296	1.846			-0.184	-0.502	1.800			-0.204	-0.592	1.786			0.154	-0.054	1.662			0.229	-0.077	1.348
0.032	-0.308	1.692			0.056	-0.243	1.737			0.045	0.112	1.739			0.009	0.291	1.733			-0.099	-0.030	1.804			-0.136	-0.296	1.846			-0.184	-0.503	1.800			-0.205	-0.592	1.787			0.152	-0.055	1.663			0.231	-0.077	1.351
0.032	-0.309	1.692			0.056	-0.244	1.737			0.045	0.111	1.739			0.009	0.290	1.733			-0.098	-0.029	1.804			-0.136	-0.297	1.847			-0.184	-0.503	1.800			-0.205	-0.593	1.787			0.152	-0.053	1.665			0.233	-0.078	1.354
0.032	-0.310	1.691			0.056	-0.245	1.737			0.046	0.111	1.739			0.010	0.290	1.733			-0.098	-0.029	1.804			-0.136	-0.297	1.847			-0.184	-0.503	1.800			-0.205	-0.593	1.787			0.151	-0.051	1.666			0.236	-0.079	1.357
0.032	-0.311	1.691			0.056	-0.246	1.737			0.046	0.110	1.739			0.010	0.290	1.733			-0.098	-0.029	1.804			-0.136	-0.297	1.847			-0.185	-0.503	1.800			-0.205	-0.593	1.787			0.152	-0.048	1.667			0.240	-0.081	1.360
0.032	-0.312	1.691			0.056	-0.247	1.737			0.046	0.109	1.739			0.011	0.289	1.733			-0.098	-0.029	1.803			-0.136	-0.297	1.847			-0.185	-0.503	1.800			-0.206	-0.593	1.787			0.154	-0.045	1.668			0.244	-0.082	1.364
0.032	-0.312	1.691			0.056	-0.247	1.737			0.047	0.109	1.740			0.011	0.289	1.733			-0.098	-0.029	1.803			-0.136	-0.297	1.847			-0.185	-0.503	1.801			-0.206	-0.593	1.787			0.155	-0.041	1.669			0.248	-0.084	1.367
0.032	-0.312	1.691			0.056	-0.248	1.737			0.047	0.108	1.740			0.012	0.289	1.733			-0.098	-0.029	1.803			-0.136	-0.298	1.847			-0.185	-0.503	1.801			-0.206	-0.593	1.787			0.157	-0.038	1.670			0.254	-0.087	1.373
0.032	-0.313	1.690			0.056	-0.248	1.737			0.047	0.108	1.740			0.012	0.289	1.733			-0.098	-0.029	1.803			-0.136	-0.298	1.847			-0.185	-0.503	1.801			-0.206	-0.593	1.787			0.158	-0.035	1.671			0.260	-0.090	1.378
0.032	-0.313	1.690			0.056	-0.248	1.737			0.047	0.107	1.740			0.012	0.288	1.733			-0.098	-0.029	1.803			-0.137	-0.298	1.847			-0.185	-0.503	1.801			-0.206	-0.593	1.787			0.160	-0.033	1.671			0.267	-0.093	1.387
0.032	-0.313	1.690			0.056	-0.249	1.736			0.048	0.107	1.740			0.013	0.288	1.733			-0.098	-0.029	1.803			-0.137	-0.298	1.847			-0.185	-0.503	1.801			-0.207	-0.594	1.787			0.161	-0.031	1.672			0.272	-0.095	1.394
0.032	-0.314	1.690			0.056	-0.249	1.736			0.048	0.106	1.740			0.013	0.288	1.733			-0.098	-0.029	1.803			-0.137	-0.298	1.847			-0.185	-0.503	1.801			-0.207	-0.594	1.787			0.162	-0.029	1.672			0.278	-0.098	1.407
0.032	-0.314	1.690			0.056	-0.249	1.736			0.048	0.106	1.740			0.013	0.288	1.733			-0.098	-0.029	1.803			-0.137	-0.298	1.847			-0.186	-0.504	1.801			-0.207	-0.594	1.787			0.163	-0.028	1.673			0.283	-0.100	1.417
0.032	-0.314	1.690			0.056	-0.249	1.736			0.048	0.106	1.740			0.014	0.288	1.733			-0.098	-0.029	1.803			-0.137	-0.298	1.847			-0.186	-0.503	1.800			-0.207	-0.594	1.786			0.164	-0.027	1.673			0.290	-0.105	1.449
0.032	-0.314	1.690			0.056	-0.250	1.736			0.048	0.105	1.740			0.014	0.287	1.733			-0.098	-0.029	1.802			-0.137	-0.299	1.847			-0.187	-0.504	1.800			-0.207	-0.594	1.786			0.165	-0.025	1.673			0.294	-0.106	1.456
0.032	-0.314	1.690			0.056	-0.250	1.736			0.048	0.105	1.740			0.014	0.287	1.732			-0.098	-0.028	1.802			-0.137	-0.299	1.847			-0.187	-0.504	1.799			-0.208	-0.594	1.785			0.166	-0.024	1.674			0.297	-0.108	1.461
0.032	-0.315	1.690			0.056	-0.250	1.736			0.048	0.105	1.740			0.015	0.287	1.732			-0.098	-0.028	1.802			-0.138	-0.299	1.847			-0.188	-0.504	1.799			-0.208	-0.594	1.785			0.167	-0.023	1.674			0.299	-0.108	1.465
0.032	-0.315	1.690			0.055	-0.250	1.736			0.048	0.104	1.740			0.015	0.287	1.732			-0.099	-0.028	1.802			-0.138	-0.299	1.847			-0.189	-0.504	1.798			-0.208	-0.594	1.784			0.168	-0.022	1.674			0.302	-0.109	1.469
0.033	-0.315	1.690			0.055	-0.250	1.736			0.049	0.104	1.740			0.015	0.287	1.732			-0.099	-0.028	1.802			-0.138	-0.299	1.846			-0.189	-0.504	1.797			-0.209	-0.595	1.783			0.169	-0.022	1.675			0.304	-0.110	1.472
0.033	-0.315	1.690			0.055	-0.251	1.736			0.049	0.104	1.740			0.015	0.287	1.732			-0.099	-0.028	1.802			-0.138	-0.299	1.846			-0.190	-0.505	1.795			-0.209	-0.595	1.782			0.170	-0.021	1.675			0.312	-0.113	1.495
0.033	-0.315	1.690			0.055	-0.251	1.736			0.049	0.104	1.740			0.016	0.287	1.732			-0.099	-0.028	1.801			-0.139	-0.299	1.846			-0.191	-0.505	1.794			-0.209	-0.595	1.781			0.171	-0.020	1.675			0.314	-0.114	1.499
0.033	-0.315	1.689			0.055	-0.251	1.736			0.049	0.103	1.740			0.016	0.286	1.732			-0.100	-0.028	1.801			-0.139	-0.298	1.845			-0.191	-0.505	1.793			-0.210	-0.595	1.780			0.172	-0.020	1.676			0.316	-0.115	1.503
0.033	-0.315	1.689			0.055	-0.251	1.736			0.049	0.103	1.740			0.016	0.286	1.732			-0.100	-0.028	1.801			-0.140	-0.298	1.845			-0.192	-0.505	1.792			-0.210	-0.596	1.779			0.173	-0.019	1.676			0.318	-0.115	1.506
0.033	-0.315	1.689			0.055	-0.251	1.736			0.049	0.103	1.740			0.016	0.286	1.732			-0.100	-0.028	1.801			-0.140	-0.298	1.845			-0.193	-0.506	1.790			-0.210	-0.596	1.778			0.174	-0.019	1.676			0.320	-0.116	1.509
0.033	-0.315	1.689			0.055	-0.251	1.736			0.049	0.103	1.740			0.016	0.286	1.732			-0.101	-0.028	1.800			-0.140	-0.298	1.844			-0.193	-0.506	1.789			-0.211	-0.596	1.777			0.175	-0.018	1.677			0.321	-0.116	1.511
0.033	-0.315	1.689			0.055	-0.251	1.736			0.049	0.102	1.740			0.017	0.286	1.732			-0.101	-0.028	1.800			-0.141	-0.298	1.844			-0.194	-0.506	1.788			-0.211	-0.597	1.776			0.176	-0.018	1.677			0.322	-0.116	1.513
0.033	-0.315	1.689			0.055	-0.251	1.736			0.049	0.102	1.740			0.017	0.286	1.731			-0.101	-0.027	1.800			-0.141	-0.298	1.843			-0.194	-0.506	1.787			-0.211	-0.596	1.775			0.176	-0.018	1.677			0.324	-0.117	1.515
0.033	-0.315	1.689			0.055	-0.251	1.736			0.049	0.102	1.740			0.017	0.286	1.731			-0.102	-0.027	1.799			-0.142	-0.298	1.843			-0.195	-0.506	1.786			-0.212	-0.596	1.774			0.177	-0.017	1.677			0.325	-0.117	1.517
0.033	-0.315	1.689			0.055	-0.251	1.736			0.049	0.102	1.740			0.017	0.286	1.731			-0.102	-0.027	1.799			-0.142	-0.298	1.842			-0.196	-0.506	1.785			-0.212	-0.596	1.773			0.178	-0.017	1.678			0.326	-0.118	1.518
0.033	-0.315	1.689			0.055	-0.251	1.736			0.049	0.102	1.740			0.017	0.286	1.731			-0.102	-0.027	1.799			-0.142	-0.298	1.842			-0.196	-0.506	1.784			-0.212	-0.596	1.773			0.178	-0.017	1.678			0.326	-0.118	1.519
0.033	-0.315	1.689			0.055	-0.251	1.736			0.049	0.101	1.740			0.018	0.286	1.731			-0.103	-0.027	1.798			-0.143	-0.297	1.842			-0.197	-0.506	1.784			-0.212	-0.596	1.772			0.179	-0.017	1.678			0.327	-0.118	1.521
0.033	-0.315	1.689			0.055	-0.251	1.736			0.048	0.101	1.740			0.018	0.286	1.731			-0.103	-0.027	1.798			-0.143	-0.297	1.841			-0.197	-0.506	1.783			-0.213	-0.596	1.772			0.180	-0.016	1.678			0.328	-0.118	1.522
0.033	-0.315	1.689			0.054	-0.251	1.736			0.048	0.101	1.740			0.018	0.286	1.731			-0.104	-0.027	1.798			-0.143	-0.297	1.841			-0.198	-0.506	1.783			-0.213	-0.597	1.771			0.180	-0.016	1.679			0.328	-0.119	1.523
0.033	-0.315	1.689			0.054	-0.251	1.737			0.048	0.101	1.740			0.018	0.285	1.730			-0.104	-0.027	1.797			-0.144	-0.297	1.840			-0.198	-0.507	1.782			-0.213	-0.597	1.771			0.181	-0.016	1.679			0.328	-0.119	1.524
0.033	-0.315	1.689			0.054	-0.251	1.737			0.048	0.101	1.740			0.018	0.285	1.730			-0.104	-0.027	1.797			-0.144	-0.297	1.840			-0.199	-0.507	1.782			-0.213	-0.597	1.770			0.181	-0.016	1.679			0.329	-0.119	1.525
0.033	-0.314	1.689			0.054	-0.251	1.737			0.048	0.101	1.740			0.018	0.285	1.730			-0.105	-0.027	1.797			-0.145	-0.297	1.840			-0.199	-0.507	1.781			-0.214	-0.598	1.770			0.182	-0.016	1.679			0.329	-0.120	1.527
0.032	-0.314	1.689			0.054	-0.251	1.737			0.048	0.101	1.740			0.018	0.285	1.730			-0.105	-0.027	1.797			-0.145	-0.297	1.839			-0.200	-0.507	1.781			-0.214	-0.598	1.770			0.182	-0.016	1.679			0.329	-0.120	1.528
0.032	-0.314	1.689			0.054	-0.251	1.737			0.047	0.100	1.739			0.018	0.285	1.730			-0.106	-0.026	1.796			-0.145	-0.297	1.839			-0.200	-0.508	1.781			-0.214	-0.598	1.769			0.182	-0.016	1.680			0.329	-0.120	1.529
0.032	-0.314	1.689			0.053	-0.251	1.737			0.047	0.100	1.739			0.019	0.285	1.730			-0.106	-0.026	1.796			-0.146	-0.297	1.839			-0.201	-0.508	1.780			-0.214	-0.598	1.769			0.183	-0.016	1.680			0.330	-0.121	1.529
0.032	-0.314	1.689			0.053	-0.251	1.737			0.047	0.100	1.739			0.019	0.285	1.729			-0.106	-0.026	1.796			-0.146	-0.297	1.838			-0.201	-0.508	1.780			-0.214	-0.599	1.769			0.183	-0.016	1.680			0.330	-0.121	1.530
0.032	-0.314	1.689			0.053	-0.251	1.737			0.047	0.100	1.739			0.019	0.285	1.729			-0.107	-0.026	1.795			-0.146	-0.297	1.838			-0.201	-0.508	1.780			-0.215	-0.599	1.769			0.184	-0.016	1.680			0.330	-0.121	1.530
0.032	-0.313	1.689			0.053	-0.251	1.737			0.047	0.100	1.739			0.019	0.285	1.729			-0.107	-0.026	1.795			-0.147	-0.296	1.838			-0.202	-0.509	1.780			-0.215	-0.599	1.768			0.184	-0.016	1.680			0.330	-0.122	1.530
0.032	-0.313	1.689			0.053	-0.251	1.737			0.046	0.100	1.739			0.019	0.285	1.729			-0.107	-0.026	1.795			-0.147	-0.296	1.837			-0.202	-0.509	1.780			-0.215	-0.599	1.768			0.184	-0.015	1.680			0.330	-0.122	1.530
0.032	-0.313	1.689			0.052	-0.250	1.737			0.046	0.100	1.739			0.019	0.285	1.728			-0.108	-0.026	1.794			-0.147	-0.296	1.837			-0.203	-0.509	1.779			-0.215	-0.600	1.768			0.185	-0.015	1.681			0.330	-0.123	1.531
0.032	-0.313	1.689			0.052	-0.250	1.737			0.046	0.099	1.738			0.019	0.285	1.728			-0.108	-0.026	1.794			-0.148	-0.296	1.837			-0.203	-0.509	1.779			-0.215	-0.600	1.768			0.185	-0.015	1.681			0.330	-0.123	1.532
0.032	-0.313	1.689			0.052	-0.250	1.737			0.045	0.099	1.738			0.020	0.285	1.728			-0.108	-0.026	1.794			-0.148	-0.296	1.836			-0.203	-0.509	1.779			-0.215	-0.600	1.768			0.185	-0.016	1.681			0.329	-0.123	1.532
0.032	-0.312	1.689			0.052	-0.250	1.737			0.045	0.099	1.738			0.020	0.285	1.727			-0.108	-0.026	1.793			-0.149	-0.296	1.836			-0.203	-0.509	1.778			-0.215	-0.600	1.768			0.186	-0.016	1.681			0.330	-0.124	1.533
0.032	-0.312	1.689			0.051	-0.250	1.737			0.044	0.099	1.738			0.021	0.285	1.727			-0.109	-0.025	1.793			-0.149	-0.295	1.836			-0.202	-0.509	1.778			-0.216	-0.600	1.767			0.186	-0.016	1.681			0.330	-0.124	1.534
0.032	-0.312	1.689			0.051	-0.250	1.737			0.044	0.098	1.737			0.022	0.285	1.727			-0.109	-0.025	1.792			-0.149	-0.295	1.835			-0.203	-0.509	1.777			-0.216	-0.600	1.767			0.187	-0.016	1.681			0.330	-0.125	1.534
0.032	-0.312	1.689			0.051	-0.250	1.737			0.043	0.098	1.737			0.023	0.284	1.726			-0.109	-0.025	1.791			-0.150	-0.295	1.835			-0.203	-0.509	1.777			-0.216	-0.600	1.767			0.187	-0.016	1.682			0.330	-0.125	1.534
0.032	-0.312	1.689			0.051	-0.249	1.737			0.043	0.098	1.737			0.025	0.284	1.726			-0.110	-0.025	1.790			-0.151	-0.295	1.834			-0.203	-0.509	1.777			-0.216	-0.600	1.767			0.188	-0.016	1.682			0.330	-0.125	1.535
0.032	-0.311	1.689			0.050	-0.249	1.737			0.042	0.097	1.736			0.027	0.284	1.726			-0.110	-0.024	1.789			-0.151	-0.294	1.834			-0.203	-0.509	1.777			-0.216	-0.600	1.767			0.189	-0.016	1.682			0.330	-0.125	1.535
0.032	-0.311	1.689			0.050	-0.249	1.737			0.042	0.097	1.736			0.028	0.284	1.725			-0.110	-0.024	1.788			-0.152	-0.294	1.833			-0.203	-0.509	1.776			-0.216	-0.600	1.766			0.189	-0.016	1.682			0.330	-0.126	1.535
0.032	-0.311	1.689			0.050	-0.249	1.737			0.041	0.097	1.736			0.030	0.284	1.725			-0.110	-0.023	1.786			-0.153	-0.294	1.832			-0.204	-0.510	1.776			-0.216	-0.601	1.766			0.190	-0.017	1.682			0.330	-0.126	1.536
0.032	-0.311	1.689			0.050	-0.249	1.737			0.041	0.097	1.735			0.032	0.284	1.726			-0.110	-0.023	1.785			-0.154	-0.294	1.831			-0.204	-0.510	1.776			-0.216	-0.601	1.765			0.191	-0.017	1.682			0.330	-0.126	1.536
0.032	-0.311	1.689			0.049	-0.249	1.737			0.040	0.096	1.735			0.034	0.284	1.726			-0.110	-0.023	1.784			-0.155	-0.294	1.830			-0.205	-0.511	1.775			-0.217	-0.602	1.765			0.192	-0.017	1.683			0.331	-0.126	1.536
0.032	-0.310	1.689			0.049	-0.249	1.737			0.040	0.096	1.735			0.036	0.284	1.726			-0.110	-0.022	1.783			-0.156	-0.293	1.829			-0.206	-0.511	1.774			-0.217	-0.602	1.764			0.192	-0.017	1.683			0.331	-0.127	1.537
0.032	-0.310	1.689			0.049	-0.248	1.737			0.039	0.096	1.734			0.037	0.283	1.726			-0.111	-0.022	1.781			-0.157	-0.293	1.828			-0.206	-0.512	1.774			-0.217	-0.603	1.763			0.193	-0.017	1.683			0.332	-0.128	1.538
0.032	-0.310	1.689			0.049	-0.248	1.737			0.039	0.096	1.734			0.038	0.283	1.726			-0.111	-0.022	1.780			-0.159	-0.293	1.826			-0.207	-0.513	1.773			-0.218	-0.604	1.762			0.194	-0.018	1.683			0.332	-0.129	1.539
0.032	-0.310	1.688			0.049	-0.248	1.737			0.039	0.095	1.734			0.039	0.283	1.726			-0.111	-0.021	1.779			-0.160	-0.293	1.825			-0.208	-0.513	1.772			-0.218	-0.605	1.760			0.194	-0.018	1.683			0.333	-0.130	1.540
0.032	-0.310	1.688			0.048	-0.248	1.737			0.038	0.095	1.733			0.040	0.283	1.726			-0.111	-0.021	1.778			-0.161	-0.293	1.824			-0.209	-0.514	1.771			-0.219	-0.605	1.759			0.195	-0.018	1.684			0.333	-0.131	1.541
0.032	-0.309	1.688			0.048	-0.248	1.737			0.038	0.095	1.733			0.041	0.283	1.726			-0.111	-0.021	1.777			-0.162	-0.293	1.823			-0.210	-0.515	1.769			-0.219	-0.606	1.757			0.195	-0.018	1.684			0.334	-0.132	1.542
0.032	-0.309	1.688			0.048	-0.248	1.737			0.037	0.095	1.733			0.042	0.283	1.726			-0.111	-0.021	1.776			-0.163	-0.293	1.821			-0.211	-0.515	1.768			-0.220	-0.606	1.755			0.196	-0.018	1.684			0.334	-0.133	1.544
0.032	-0.309	1.688			0.048	-0.248	1.737			0.037	0.095	1.732			0.042	0.283	1.726			-0.111	-0.020	1.775			-0.164	-0.293	1.820			-0.212	-0.516	1.767			-0.220	-0.607	1.753			0.196	-0.018	1.684			0.335	-0.134	1.545
0.032	-0.309	1.688			0.048	-0.247	1.737			0.037	0.095	1.732			0.043	0.283	1.726			-0.112	-0.020	1.775			-0.165	-0.293	1.819			-0.212	-0.516	1.766			-0.221	-0.607	1.751			0.197	-0.019	1.684			0.335	-0.135	1.546
0.032	-0.308	1.688			0.048	-0.247	1.737			0.037	0.094	1.732			0.043	0.283	1.726			-0.112	-0.020	1.774			-0.166	-0.293	1.818			-0.213	-0.516	1.765			-0.222	-0.608	1.750			0.197	-0.019	1.685			0.336	-0.135	1.547
0.032	-0.308	1.688			0.047	-0.247	1.737			0.036	0.094	1.731			0.044	0.283	1.725			-0.112	-0.020	1.773			-0.166	-0.293	1.818			-0.214	-0.517	1.764			-0.222	-0.608	1.748			0.197	-0.019	1.685			0.336	-0.136	1.548
0.032	-0.308	1.687			0.047	-0.247	1.736			0.036	0.094	1.731			0.044	0.283	1.725			-0.112	-0.020	1.773			-0.167	-0.293	1.817			-0.214	-0.517	1.762			-0.222	-0.608	1.747			0.197	-0.019	1.685			0.337	-0.137	1.549
0.032	-0.308	1.687			0.047	-0.247	1.736			0.035	0.094	1.731			0.043	0.283	1.724			-0.113	-0.020	1.772			-0.168	-0.293	1.816			-0.215	-0.517	1.762			-0.223	-0.609	1.746			0.198	-0.019	1.685			0.337	-0.137	1.550
0.032	-0.308	1.687			0.047	-0.247	1.736			0.035	0.094	1.730			0.043	0.283	1.724			-0.113	-0.020	1.772			-0.168	-0.293	1.815			-0.216	-0.518	1.761			-0.223	-0.609	1.745			0.198	-0.019	1.685			0.337	-0.138	1.551
0.032	-0.308	1.687			0.047	-0.247	1.736			0.035	0.094	1.730			0.042	0.283	1.723			-0.113	-0.020	1.771			-0.169	-0.293	1.815			-0.216	-0.518	1.760			-0.223	-0.609	1.744			0.198	-0.019	1.685			0.337	-0.138	1.553
0.032	-0.307	1.687			0.046	-0.247	1.736			0.034	0.094	1.730			0.041	0.283	1.722			-0.114	-0.020	1.771			-0.169	-0.293	1.814			-0.216	-0.518	1.759			-0.224	-0.609	1.743			0.198	-0.019	1.685			0.338	-0.139	1.554
0.032	-0.307	1.687			0.046	-0.246	1.736			0.034	0.094	1.729			0.039	0.283	1.720			-0.114	-0.020	1.770			-0.170	-0.294	1.813			-0.217	-0.518	1.759			-0.224	-0.609	1.742			0.198	-0.019	1.685			0.338	-0.139	1.555
0.032	-0.307	1.686			0.046	-0.246	1.735			0.034	0.094	1.729			0.038	0.282	1.719			-0.114	-0.020	1.770			-0.170	-0.294	1.813			-0.217	-0.518	1.758			-0.224	-0.610	1.741			0.198	-0.019	1.686			0.338	-0.140	1.556
0.032	-0.307	1.686			0.046	-0.246	1.735			0.033	0.094	1.729			0.036	0.282	1.718			-0.115	-0.020	1.770			-0.171	-0.294	1.812			-0.217	-0.519	1.757			-0.224	-0.610	1.741			0.198	-0.020	1.686			0.339	-0.140	1.557
0.032	-0.307	1.686			0.046	-0.246	1.735			0.033	0.094	1.728			0.034	0.282	1.717			-0.116	-0.020	1.769			-0.171	-0.294	1.812			-0.218	-0.519	1.757			-0.225	-0.610	1.740			0.198	-0.020	1.686			0.339	-0.140	1.559
0.032	-0.307	1.686			0.045	-0.246	1.735			0.033	0.094	1.728			0.033	0.282	1.716			-0.116	-0.021	1.769			-0.171	-0.294	1.812			-0.218	-0.519	1.757			-0.225	-0.610	1.740			0.197	-0.020	1.686			0.339	-0.141	1.560
0.032	-0.306	1.686			0.045	-0.246	1.734			0.032	0.094	1.728			0.031	0.282	1.715			-0.117	-0.021	1.769			-0.172	-0.295	1.811			-0.218	-0.519	1.756			-0.225	-0.610	1.739			0.197	-0.020	1.686			0.339	-0.141	1.561
0.032	-0.306	1.685			0.045	-0.246	1.734			0.032	0.094	1.727			0.029	0.282	1.714			-0.117	-0.021	1.769			-0.172	-0.295	1.811			-0.218	-0.519	1.756			-0.225	-0.610	1.739			0.197	-0.020	1.686			0.339	-0.141	1.562
0.032	-0.306	1.685			0.045	-0.245	1.734			0.032	0.094	1.727			0.027	0.282	1.713			-0.118	-0.021	1.769			-0.172	-0.295	1.810			-0.219	-0.519	1.756			-0.225	-0.610	1.739			0.197	-0.020	1.686			0.339	-0.141	1.563
0.031	-0.306	1.685			0.044	-0.245	1.734			0.031	0.094	1.726			0.025	0.282	1.712			-0.119	-0.021	1.769			-0.173	-0.295	1.810			-0.219	-0.519	1.755			-0.225	-0.611	1.738			0.196	-0.020	1.686			0.339	-0.142	1.564
0.031	-0.306	1.685			0.044	-0.245	1.733			0.031	0.094	1.726			0.024	0.282	1.711			-0.120	-0.022	1.769			-0.173	-0.295	1.810			-0.219	-0.519	1.755			-0.226	-0.611	1.738			0.196	-0.020	1.686			0.340	-0.142	1.565
0.031	-0.306	1.684			0.044	-0.245	1.733			0.031	0.094	1.726			0.022	0.282	1.710			-0.120	-0.022	1.769			-0.173	-0.295	1.810			-0.219	-0.520	1.755			-0.226	-0.611	1.738			0.195	-0.020	1.686			0.340	-0.142	1.565
0.031	-0.306	1.684			0.043	-0.245	1.733			0.030	0.094	1.725			0.021	0.282	1.710			-0.121	-0.022	1.769			-0.173	-0.296	1.809			-0.219	-0.520	1.755			-0.226	-0.611	1.738			0.195	-0.020	1.686			0.340	-0.142	1.566
0.031	-0.306	1.684			0.043	-0.245	1.733			0.030	0.094	1.725			0.020	0.282	1.709			-0.121	-0.022	1.769			-0.173	-0.296	1.809			-0.220	-0.520	1.754			-0.226	-0.611	1.738			0.195	-0.020	1.686			0.340	-0.142	1.567
0.030	-0.305	1.684			0.043	-0.245	1.732			0.030	0.094	1.725			0.019	0.282	1.708			-0.122	-0.022	1.769			-0.174	-0.296	1.809			-0.220	-0.520	1.754			-0.226	-0.611	1.737			0.194	-0.020	1.686			0.340	-0.142	1.567
0.030	-0.305	1.683			0.043	-0.245	1.732			0.029	0.094	1.725			0.018	0.282	1.708			-0.123	-0.023	1.769			-0.174	-0.296	1.809			-0.220	-0.520	1.754			-0.226	-0.611	1.737			0.194	-0.021	1.686			0.340	-0.142	1.568
0.030	-0.305	1.683			0.042	-0.245	1.732			0.029	0.094	1.724			0.017	0.282	1.707			-0.123	-0.023	1.770			-0.174	-0.296	1.808			-0.220	-0.520	1.754			-0.227	-0.611	1.737			0.193	-0.021	1.686			0.340	-0.142	1.567
0.030	-0.305	1.683			0.042	-0.245	1.732			0.029	0.094	1.724			0.016	0.282	1.707			-0.123	-0.023	1.770			-0.174	-0.296	1.808			-0.220	-0.520	1.754			-0.227	-0.611	1.737			0.193	-0.021	1.686			0.339	-0.140	1.564
0.030	-0.305	1.683			0.042	-0.244	1.731			0.028	0.094	1.724			0.016	0.282	1.707			-0.124	-0.023	1.770			-0.174	-0.296	1.808			-0.220	-0.520	1.753			-0.227	-0.611	1.737			0.193	-0.021	1.686			0.337	-0.138	1.559
0.030	-0.305	1.682			0.042	-0.244	1.731			0.028	0.094	1.724			0.015	0.282	1.706			-0.124	-0.023	1.770			-0.175	-0.296	1.808			-0.220	-0.520	1.753			-0.227	-0.611	1.736			0.192	-0.021	1.686			0.335	-0.135	1.552
0.030	-0.305	1.682			0.042	-0.244	1.731			0.028	0.094	1.723			0.015	0.282	1.706			-0.125	-0.023	1.770			-0.175	-0.297	1.808			-0.221	-0.520	1.753			-0.227	-0.612	1.736			0.192	-0.021	1.686			0.331	-0.132	1.539
0.029	-0.305	1.682			0.041	-0.244	1.731			0.028	0.094	1.723			0.014	0.282	1.706			-0.125	-0.023	1.770			-0.175	-0.297	1.807			-0.221	-0.520	1.753			-0.227	-0.612	1.736			0.192	-0.021	1.686			0.326	-0.128	1.526
0.029	-0.305	1.682			0.041	-0.244	1.731			0.028	0.094	1.723			0.014	0.282	1.705			-0.125	-0.023	1.769			-0.175	-0.297	1.807			-0.221	-0.520	1.752			-0.227	-0.611	1.735			0.191	-0.021	1.686			0.318	-0.123	1.504
0.029	-0.305	1.682			0.041	-0.244	1.730			0.027	0.094	1.723			0.013	0.282	1.705			-0.125	-0.023	1.769			-0.175	-0.297	1.807			-0.221	-0.520	1.752			-0.227	-0.611	1.734			0.191	-0.021	1.686			0.312	-0.121	1.492
0.029	-0.305	1.681			0.041	-0.244	1.730			0.027	0.094	1.723			0.013	0.282	1.705			-0.126	-0.023	1.769			-0.175	-0.297	1.807			-0.221	-0.520	1.751			-0.227	-0.611	1.733			0.190	-0.021	1.686			0.303	-0.118	1.471
0.029	-0.305	1.681			0.041	-0.244	1.730			0.027	0.094	1.723			0.013	0.282	1.705			-0.126	-0.023	1.769			-0.176	-0.297	1.806			-0.222	-0.520	1.750			-0.227	-0.611	1.732			0.190	-0.021	1.686			0.296	-0.116	1.460
0.029	-0.305	1.681			0.041	-0.244	1.730			0.027	0.094	1.722			0.013	0.282	1.705			-0.126	-0.024	1.769			-0.176	-0.297	1.806			-0.222	-0.520	1.749			-0.227	-0.611	1.731			0.188	-0.021	1.685			0.283	-0.112	1.441
0.029	-0.305	1.681			0.041	-0.244	1.730			0.027	0.094	1.722			0.013	0.282	1.705			-0.126	-0.024	1.769			-0.176	-0.297	1.806			-0.222	-0.520	1.749			-0.227	-0.611	1.730			0.184	-0.022	1.685			0.275	-0.111	1.429
0.029	-0.305	1.681			0.041	-0.244	1.730			0.027	0.094	1.722			0.014	0.282	1.705			-0.126	-0.024	1.769			-0.176	-0.297	1.806			-0.222	-0.520	1.748			-0.227	-0.611	1.729			0.182	-0.022	1.685			0.263	-0.108	1.416
0.029	-0.305	1.680			0.041	-0.244	1.729			0.027	0.095	1.722			0.014	0.282	1.705			-0.126	-0.024	1.769			-0.176	-0.297	1.805			-0.222	-0.520	1.747			-0.227	-0.610	1.728			0.180	-0.023	1.685			0.251	-0.106	1.405
0.029	-0.305	1.680			0.041	-0.244	1.729			0.028	0.096	1.722			0.014	0.282	1.706			-0.126	-0.024	1.769			-0.176	-0.297	1.805			-0.222	-0.519	1.747			-0.227	-0.610	1.727			0.178	-0.023	1.685			0.243	-0.105	1.398
0.029	-0.305	1.680			0.041	-0.244	1.729			0.029	0.098	1.722			0.014	0.282	1.706			-0.125	-0.023	1.769			-0.176	-0.297	1.805			-0.222	-0.519	1.746			-0.227	-0.610	1.726			0.176	-0.023	1.684			0.236	-0.105	1.393
0.029	-0.305	1.680			0.041	-0.244	1.729			0.030	0.100	1.722			0.015	0.282	1.706			-0.125	-0.023	1.769			-0.176	-0.297	1.805			-0.222	-0.519	1.745			-0.227	-0.609	1.726			0.190	-0.016	1.671			0.229	-0.105	1.388
0.029	-0.305	1.680			0.041	-0.244	1.728			0.030	0.102	1.722			0.015	0.282	1.707			-0.125	-0.023	1.769			-0.175	-0.297	1.805			-0.222	-0.518	1.745			-0.227	-0.609	1.726			0.193	-0.015	1.668			0.221	-0.105	1.384
0.029	-0.305	1.680			0.042	-0.243	1.728			0.031	0.104	1.722			0.016	0.283	1.707			-0.124	-0.023	1.769			-0.175	-0.297	1.805			-0.221	-0.518	1.745			-0.227	-0.609	1.726			0.199	-0.012	1.662			0.213	-0.105	1.381
0.029	-0.304	1.679			0.042	-0.243	1.728			0.031	0.105	1.722			0.016	0.283	1.708			-0.124	-0.023	1.769			-0.175	-0.297	1.805			-0.221	-0.518	1.746			-0.227	-0.608	1.728			0.202	-0.010	1.659			0.207	-0.105	1.378
0.029	-0.304	1.679			0.042	-0.243	1.728			0.032	0.107	1.721			0.017	0.283	1.708			-0.124	-0.023	1.769			-0.174	-0.297	1.805			-0.221	-0.517	1.747			-0.226	-0.608	1.730			0.204	-0.009	1.656			0.202	-0.105	1.376
0.029	-0.304	1.679			0.042	-0.242	1.727			0.032	0.108	1.721			0.017	0.284	1.709			-0.123	-0.023	1.770			-0.174	-0.298	1.806			-0.220	-0.517	1.749			-0.226	-0.608	1.733			0.206	-0.008	1.654			0.198	-0.105	1.374
0.029	-0.304	1.679			0.043	-0.242	1.727			0.032	0.110	1.721			0.018	0.284	1.709			-0.123	-0.023	1.770			-0.173	-0.298	1.807			-0.220	-0.517	1.751			-0.226	-0.607	1.736			0.208	-0.007	1.652			0.194	-0.105	1.373
0.029	-0.304	1.679			0.043	-0.241	1.727			0.032	0.111	1.721			0.018	0.284	1.710			-0.122	-0.023	1.770			-0.172	-0.298	1.807			-0.219	-0.516	1.753			-0.226	-0.607	1.740			0.209	-0.006	1.650			0.191	-0.106	1.371
0.029	-0.303	1.679			0.043	-0.241	1.727			0.033	0.112	1.721			0.018	0.285	1.710			-0.122	-0.023	1.771			-0.172	-0.297	1.808			-0.218	-0.516	1.756			-0.225	-0.607	1.744			0.210	-0.005	1.649			0.189	-0.106	1.371
0.029	-0.303	1.679			0.044	-0.240	1.727			0.033	0.113	1.721			0.019	0.285	1.710			-0.122	-0.023	1.771			-0.171	-0.297	1.810			-0.218	-0.515	1.759			-0.225	-0.606	1.747			0.211	-0.005	1.647			0.188	-0.107	1.371
0.029	-0.302	1.679			0.044	-0.239	1.726			0.033	0.113	1.721			0.019	0.285	1.711			-0.121	-0.023	1.772			-0.170	-0.297	1.811			-0.217	-0.513	1.765			-0.225	-0.604	1.752			0.212	-0.005	1.646			0.188	-0.108	1.371
0.029	-0.301	1.679			0.044	-0.239	1.726			0.033	0.114	1.721			0.019	0.285	1.711			-0.121	-0.023	1.773			-0.169	-0.297	1.812			-0.216	-0.511	1.769			-0.225	-0.602	1.756			0.213	-0.005	1.645			0.188	-0.108	1.371
0.029	-0.300	1.679			0.044	-0.238	1.726			0.033	0.114	1.721			0.019	0.286	1.711			-0.121	-0.023	1.773			-0.169	-0.297	1.813			-0.215	-0.509	1.773			-0.225	-0.600	1.759			0.214	-0.005	1.644			0.189	-0.108	1.371
0.029	-0.300	1.679			0.044	-0.238	1.726			0.033	0.114	1.721			0.019	0.286	1.712			-0.120	-0.023	1.774			-0.168	-0.297	1.814			-0.215	-0.507	1.775			-0.225	-0.599	1.762			0.168	-0.015	1.666			0.193	-0.108	1.376
0.028	-0.301	1.679			0.044	-0.238	1.726			0.034	0.114	1.721			0.019	0.286	1.712			-0.120	-0.022	1.774			-0.167	-0.296	1.815			-0.214	-0.507	1.776			-0.224	-0.598	1.763			0.157	-0.017	1.672			0.197	-0.108	1.380
0.028	-0.301	1.679			0.044	-0.239	1.726			0.034	0.114	1.722			0.019	0.286	1.712			-0.120	-0.022	1.775			-0.167	-0.296	1.815			-0.214	-0.507	1.777			-0.224	-0.598	1.765			0.153	-0.018	1.674			0.205	-0.109	1.384
0.028	-0.301	1.679			0.044	-0.239	1.726			0.034	0.113	1.722			0.019	0.286	1.713			-0.120	-0.022	1.776			-0.167	-0.296	1.816			-0.214	-0.506	1.778			-0.224	-0.598	1.766			0.150	-0.019	1.675			0.215	-0.111	1.392
0.028	-0.302	1.679			0.044	-0.239	1.726			0.034	0.113	1.722			0.019	0.286	1.713			-0.120	-0.022	1.776			-0.166	-0.296	1.816			-0.214	-0.506	1.779			-0.224	-0.598	1.766			0.148	-0.019	1.676			0.223	-0.112	1.397
0.028	-0.302	1.679			0.044	-0.239	1.726			0.034	0.113	1.723			0.019	0.286	1.713			-0.120	-0.022	1.777			-0.166	-0.296	1.817			-0.214	-0.506	1.779			-0.225	-0.598	1.767			0.147	-0.019	1.677			0.231	-0.113	1.401
0.027	-0.302	1.679			0.044	-0.240	1.726			0.034	0.112	1.723			0.019	0.286	1.713			-0.120	-0.022	1.778			-0.166	-0.296	1.817			-0.214	-0.506	1.780			-0.225	-0.598	1.767			0.147	-0.018	1.679			0.239	-0.115	1.407
0.027	-0.302	1.679			0.044	-0.240	1.727			0.034	0.111	1.724			0.018	0.286	1.713			-0.120	-0.022	1.778			-0.166	-0.296	1.817			-0.215	-0.507	1.780			-0.225	-0.598	1.767			0.147	-0.018	1.680			0.248	-0.117	1.414
0.027	-0.303	1.679			0.044	-0.240	1.727			0.034	0.111	1.724			0.018	0.286	1.714			-0.120	-0.022	1.779			-0.166	-0.296	1.818			-0.215	-0.507	1.779			-0.226	-0.598	1.766			0.147	-0.018	1.681			0.257	-0.119	1.423
0.027	-0.303	1.679			0.044	-0.240	1.727			0.034	0.110	1.725			0.018	0.286	1.714			-0.120	-0.022	1.779			-0.166	-0.296	1.818			-0.216	-0.507	1.779			-0.226	-0.599	1.764			0.148	-0.017	1.682			0.269	-0.122	1.443
0.027	-0.303	1.679			0.044	-0.240	1.727			0.034	0.110	1.725			0.018	0.286	1.714			-0.120	-0.022	1.779			-0.166	-0.296	1.818			-0.216	-0.508	1.778			-0.227	-0.599	1.763			0.149	-0.017	1.683			0.277	-0.124	1.460
0.027	-0.303	1.679			0.044	-0.241	1.727			0.034	0.109	1.726			0.018	0.286	1.714			-0.120	-0.022	1.780			-0.166	-0.296	1.818			-0.217	-0.508	1.776			-0.228	-0.599	1.761			0.150	-0.016	1.684			0.282	-0.125	1.469
0.027	-0.303	1.679			0.044	-0.241	1.727			0.033	0.109	1.726			0.017	0.286	1.715			-0.120	-0.022	1.780			-0.166	-0.296	1.819			-0.218	-0.509	1.775			-0.228	-0.600	1.759			0.151	-0.016	1.684			0.286	-0.126	1.476
0.027	-0.303	1.679			0.044	-0.241	1.727			0.033	0.108	1.726			0.017	0.286	1.715			-0.120	-0.022	1.780			-0.166	-0.297	1.819			-0.219	-0.509	1.774			-0.229	-0.600	1.757			0.152	-0.016	1.685			0.289	-0.126	1.481
0.027	-0.303	1.679			0.044	-0.241	1.727			0.033	0.108	1.727			0.017	0.286	1.715			-0.120	-0.022	1.781			-0.166	-0.297	1.819			-0.220	-0.509	1.772			-0.230	-0.601	1.756			0.153	-0.016	1.686			0.293	-0.127	1.486
0.026	-0.304	1.679			0.043	-0.242	1.728			0.033	0.107	1.727			0.016	0.286	1.715			-0.120	-0.022	1.781			-0.167	-0.297	1.819			-0.220	-0.510	1.771			-0.230	-0.601	1.754			0.155	-0.016	1.686			0.296	-0.127	1.491
0.026	-0.304	1.679			0.043	-0.242	1.728			0.033	0.106	1.727			0.016	0.286	1.716			-0.120	-0.023	1.781			-0.167	-0.297	1.819			-0.221	-0.510	1.770			-0.231	-0.601	1.753			0.156	-0.015	1.687			0.299	-0.127	1.495
0.026	-0.304	1.680			0.043	-0.242	1.728			0.032	0.106	1.728			0.016	0.286	1.716			-0.120	-0.023	1.781			-0.167	-0.297	1.819			-0.222	-0.511	1.769			-0.231	-0.602	1.752			0.157	-0.015	1.688			0.302	-0.127	1.500
0.026	-0.304	1.680			0.043	-0.242	1.728			0.032	0.105	1.728			0.015	0.286	1.716			-0.120	-0.023	1.782			-0.167	-0.297	1.819			-0.222	-0.511	1.768			-0.231	-0.602	1.751			0.158	-0.015	1.688			0.304	-0.128	1.504
0.026	-0.304	1.680			0.043	-0.242	1.728			0.032	0.105	1.728			0.015	0.286	1.716			-0.121	-0.023	1.782			-0.168	-0.298	1.819			-0.223	-0.511	1.768			-0.232	-0.602	1.750			0.159	-0.015	1.689			0.306	-0.128	1.508
0.026	-0.304	1.680			0.042	-0.243	1.728			0.032	0.105	1.729			0.014	0.286	1.716			-0.121	-0.023	1.782			-0.168	-0.298	1.819			-0.223	-0.511	1.767			-0.232	-0.602	1.749			0.161	-0.015	1.689			0.308	-0.128	1.511
0.026	-0.304	1.680			0.042	-0.243	1.729			0.031	0.104	1.729			0.014	0.286	1.716			-0.121	-0.023	1.782			-0.168	-0.298	1.819			-0.224	-0.512	1.766			-0.232	-0.603	1.749			0.162	-0.016	1.690			0.310	-0.128	1.513
0.026	-0.304	1.680			0.042	-0.243	1.729			0.031	0.104	1.729			0.014	0.286	1.717			-0.121	-0.023	1.782			-0.169	-0.298	1.819			-0.224	-0.512	1.766			-0.233	-0.603	1.748			0.163	-0.016	1.690			0.312	-0.129	1.516
0.026	-0.304	1.680			0.042	-0.243	1.729			0.031	0.103	1.730			0.013	0.286	1.717			-0.121	-0.023	1.782			-0.169	-0.298	1.818			-0.224	-0.512	1.765			-0.233	-0.603	1.748			0.164	-0.016	1.691			0.313	-0.129	1.517
0.025	-0.304	1.680			0.042	-0.243	1.729			0.031	0.103	1.730			0.013	0.286	1.717			-0.122	-0.023	1.782			-0.169	-0.298	1.818			-0.225	-0.512	1.765			-0.233	-0.603	1.747			0.165	-0.016	1.692			0.314	-0.129	1.519
0.025	-0.305	1.680			0.041	-0.243	1.729			0.031	0.103	1.730			0.013	0.286	1.717			-0.122	-0.023	1.782			-0.170	-0.298	1.818			-0.225	-0.513	1.765			-0.233	-0.604	1.747			0.166	-0.016	1.692			0.314	-0.129	1.521
0.025	-0.305	1.680			0.041	-0.244	1.729			0.031	0.102	1.730			0.013	0.286	1.717			-0.122	-0.024	1.782			-0.170	-0.298	1.818			-0.225	-0.513	1.764			-0.233	-0.604	1.746			0.167	-0.016	1.693			0.311	-0.129	1.519
0.025	-0.305	1.680			0.041	-0.244	1.730			0.030	0.102	1.731			0.013	0.285	1.717			-0.122	-0.024	1.782			-0.170	-0.299	1.818			-0.225	-0.513	1.764			-0.233	-0.604	1.746			0.168	-0.016	1.693			0.301	-0.128	1.497
0.025	-0.305	1.680			0.041	-0.244	1.730			0.030	0.102	1.731			0.012	0.285	1.717			-0.122	-0.024	1.782			-0.171	-0.299	1.818			-0.226	-0.513	1.763			-0.233	-0.604	1.745			0.168	-0.016	1.694			0.294	-0.126	1.484
0.025	-0.305	1.681			0.041	-0.244	1.730			0.030	0.101	1.731			0.012	0.285	1.717			-0.122	-0.024	1.782			-0.171	-0.299	1.818			-0.226	-0.513	1.763			-0.233	-0.604	1.745			0.169	-0.015	1.694			0.287	-0.125	1.476
0.025	-0.305	1.681			0.041	-0.244	1.730			0.030	0.101	1.732			0.012	0.285	1.718			-0.122	-0.024	1.782			-0.171	-0.299	1.817			-0.226	-0.514	1.762			-0.233	-0.604	1.744			0.169	-0.015	1.694			0.280	-0.123	1.469
0.025	-0.305	1.681			0.041	-0.244	1.730			0.030	0.101	1.732			0.012	0.285	1.718			-0.122	-0.024	1.783			-0.171	-0.299	1.817			-0.226	-0.514	1.762			-0.233	-0.604	1.744			0.169	-0.015	1.695			0.273	-0.122	1.464
0.025	-0.305	1.681			0.041	-0.245	1.731			0.030	0.100	1.732			0.012	0.285	1.718			-0.122	-0.024	1.783			-0.172	-0.299	1.817			-0.226	-0.514	1.761			-0.233	-0.604	1.743			0.167	-0.017	1.695			0.259	-0.119	1.447
0.025	-0.306	1.681			0.041	-0.245	1.731			0.030	0.100	1.732			0.012	0.285	1.718			-0.122	-0.024	1.783			-0.172	-0.299	1.817			-0.226	-0.514	1.761			-0.233	-0.604	1.742			0.165	-0.017	1.695			0.251	-0.117	1.438
0.025	-0.306	1.681			0.041	-0.245	1.731			0.030	0.100	1.733			0.012	0.285	1.718			-0.122	-0.024	1.783			-0.172	-0.299	1.817			-0.226	-0.514	1.761			-0.233	-0.604	1.742			0.164	-0.018	1.696			0.245	-0.116	1.431
0.025	-0.306	1.682			0.041	-0.245	1.731			0.030	0.100	1.733			0.012	0.285	1.718			-0.122	-0.024	1.783			-0.172	-0.299	1.817			-0.226	-0.514	1.760			-0.233	-0.604	1.741			0.162	-0.019	1.696			0.237	-0.115	1.424
0.025	-0.307	1.682			0.041	-0.246	1.731			0.030	0.100	1.733			0.012	0.285	1.718			-0.122	-0.024	1.783			-0.172	-0.299	1.817			-0.225	-0.514	1.760			-0.233	-0.604	1.741			0.161	-0.019	1.696			0.232	-0.114	1.419
0.025	-0.307	1.682			0.041	-0.246	1.732			0.030	0.100	1.733			0.012	0.285	1.718			-0.122	-0.024	1.783			-0.172	-0.299	1.817			-0.225	-0.514	1.760			-0.233	-0.604	1.741			0.159	-0.020	1.696			0.227	-0.113	1.415
0.025	-0.307	1.682			0.041	-0.246	1.732			0.030	0.100	1.734			0.012	0.285	1.719			-0.122	-0.024	1.783			-0.172	-0.299	1.817			-0.224	-0.514	1.760			-0.232	-0.604	1.742			0.158	-0.020	1.696			0.223	-0.112	1.413
0.025	-0.307	1.683			0.041	-0.246	1.732			0.030	0.100	1.734			0.012	0.285	1.719			-0.122	-0.024	1.784			-0.171	-0.299	1.818			-0.224	-0.514	1.761			-0.232	-0.604	1.743			0.184	-0.015	1.679			0.219	-0.111	1.411
0.025	-0.306	1.683			0.041	-0.245	1.733			0.030	0.101	1.734			0.012	0.285	1.719			-0.121	-0.024	1.784			-0.171	-0.299	1.818			-0.221	-0.512	1.766			-0.230	-0.602	1.747			0.195	-0.013	1.672			0.214	-0.110	1.408
0.025	-0.305	1.684			0.041	-0.244	1.733			0.030	0.101	1.734			0.011	0.285	1.719			-0.121	-0.024	1.785			-0.170	-0.298	1.819			-0.219	-0.514	1.769			-0.229	-0.604	1.749			0.202	-0.011	1.668			0.210	-0.110	1.406
0.025	-0.305	1.685			0.041	-0.244	1.734			0.030	0.102	1.735			0.011	0.285	1.719			-0.121	-0.024	1.785			-0.170	-0.298	1.820			-0.216	-0.512	1.774			-0.227	-0.602	1.754			0.205	-0.011	1.666			0.206	-0.110	1.403
0.026	-0.304	1.685			0.042	-0.243	1.734			0.030	0.103	1.735			0.011	0.285	1.720			-0.121	-0.024	1.786			-0.169	-0.298	1.822			-0.214	-0.510	1.777			-0.225	-0.601	1.758			0.208	-0.010	1.664			0.203	-0.109	1.402
0.026	-0.303	1.686			0.042	-0.241	1.735			0.031	0.104	1.735			0.011	0.285	1.720			-0.121	-0.024	1.786			-0.168	-0.297	1.823			-0.212	-0.509	1.780			-0.224	-0.599	1.762			0.210	-0.009	1.662			0.201	-0.109	1.401
0.026	-0.302	1.686			0.042	-0.241	1.735			0.031	0.105	1.735			0.011	0.285	1.720			-0.120	-0.024	1.787			-0.167	-0.297	1.824			-0.210	-0.508	1.784			-0.222	-0.598	1.766			0.213	-0.009	1.661			0.198	-0.109	1.400
0.026	-0.301	1.687			0.042	-0.240	1.735			0.031	0.106	1.735			0.011	0.285	1.720			-0.120	-0.024	1.788			-0.166	-0.297	1.826			-0.209	-0.507	1.787			-0.222	-0.597	1.770			0.214	-0.008	1.659			0.196	-0.109	1.399
0.026	-0.300	1.687			0.043	-0.239	1.736			0.031	0.108	1.735			0.010	0.285	1.721			-0.120	-0.024	1.789			-0.165	-0.296	1.827			-0.208	-0.506	1.790			-0.221	-0.596	1.773			0.216	-0.008	1.658			0.194	-0.109	1.397
0.026	-0.300	1.688			0.043	-0.238	1.736			0.031	0.109	1.735			0.010	0.285	1.721			-0.120	-0.024	1.790			-0.165	-0.296	1.828			-0.207	-0.506	1.791			-0.220	-0.596	1.776			0.217	-0.008	1.657			0.192	-0.109	1.396
0.026	-0.299	1.688			0.043	-0.237	1.736			0.031	0.110	1.735			0.010	0.285	1.721			-0.120	-0.024	1.790			-0.164	-0.296	1.829			-0.206	-0.505	1.793			-0.219	-0.595	1.777			0.219	-0.007	1.656			0.190	-0.109	1.395
0.026	-0.298	1.688			0.043	-0.237	1.736			0.031	0.111	1.735			0.010	0.285	1.721			-0.120	-0.024	1.791			-0.163	-0.296	1.830			-0.206	-0.505	1.794			-0.219	-0.595	1.779			0.220	-0.007	1.655			0.188	-0.109	1.395
0.026	-0.298	1.689			0.043	-0.236	1.737			0.031	0.111	1.735			0.010	0.285	1.721			-0.120	-0.024	1.792			-0.163	-0.296	1.831			-0.205	-0.505	1.795			-0.218	-0.595	1.780			0.221	-0.007	1.654			0.186	-0.109	1.394
0.026	-0.298	1.689			0.043	-0.236	1.737			0.030	0.112	1.735			0.010	0.285	1.721			-0.120	-0.024	1.792			-0.163	-0.296	1.832			-0.205	-0.505	1.795			-0.218	-0.595	1.781			0.222	-0.006	1.654			0.185	-0.109	1.395
0.026	-0.297	1.689			0.044	-0.235	1.737			0.030	0.113	1.735			0.010	0.285	1.722			-0.119	-0.024	1.793			-0.162	-0.296	1.832			-0.205	-0.505	1.796			-0.218	-0.596	1.782			0.223	-0.006	1.653			0.183	-0.109	1.395
0.026	-0.297	1.689			0.044	-0.235	1.737			0.030	0.114	1.735			0.010	0.285	1.722			-0.119	-0.024	1.793			-0.162	-0.296	1.833			-0.204	-0.505	1.796			-0.217	-0.596	1.782			0.224	-0.006	1.652			0.182	-0.109	1.395
0.026	-0.297	1.690			0.044	-0.235	1.737			0.030	0.114	1.735			0.010	0.286	1.722			-0.119	-0.024	1.793			-0.162	-0.296	1.833			-0.204	-0.506	1.796			-0.217	-0.596	1.782			0.224	-0.005	1.652			0.181	-0.109	1.395
0.026	-0.297	1.690			0.044	-0.234	1.737			0.030	0.115	1.735			0.011	0.286	1.723			-0.119	-0.024	1.794			-0.161	-0.296	1.834			-0.204	-0.506	1.796			-0.217	-0.596	1.782			0.224	-0.005	1.651			0.180	-0.109	1.397
0.026	-0.297	1.690			0.044	-0.234	1.738			0.029	0.116	1.734			0.011	0.286	1.723			-0.119	-0.024	1.794			-0.161	-0.296	1.834			-0.204	-0.506	1.795			-0.217	-0.597	1.780			0.224	-0.005	1.651			0.179	-0.109	1.398
0.026	-0.297	1.690			0.044	-0.234	1.738			0.029	0.117	1.734			0.011	0.286	1.723			-0.119	-0.025	1.794			-0.161	-0.296	1.834			-0.205	-0.506	1.793			-0.217	-0.597	1.779			0.224	-0.004	1.651			0.178	-0.110	1.399
0.026	-0.297	1.690			0.044	-0.234	1.738			0.029	0.117	1.734			0.012	0.287	1.723			-0.119	-0.025	1.794			-0.161	-0.296	1.834			-0.205	-0.507	1.790			-0.217	-0.598	1.776			0.223	-0.004	1.651			0.177	-0.110	1.400
0.026	-0.298	1.690			0.044	-0.234	1.738			0.028	0.118	1.734			0.012	0.287	1.724			-0.119	-0.025	1.795			-0.161	-0.296	1.835			-0.205	-0.508	1.788			-0.218	-0.598	1.774			0.223	-0.004	1.651			0.176	-0.111	1.401
0.026	-0.298	1.690			0.044	-0.234	1.738			0.028	0.119	1.733			0.013	0.287	1.724			-0.118	-0.025	1.795			-0.161	-0.296	1.835			-0.205	-0.508	1.785			-0.218	-0.598	1.772			0.222	-0.004	1.651			0.176	-0.111	1.402
0.026	-0.299	1.690			0.044	-0.234	1.738			0.027	0.119	1.733			0.013	0.288	1.724			-0.118	-0.025	1.795			-0.160	-0.296	1.835			-0.205	-0.508	1.783			-0.218	-0.599	1.770			0.218	-0.005	1.651			0.175	-0.112	1.403
0.026	-0.300	1.690			0.044	-0.235	1.738			0.026	0.120	1.733			0.013	0.288	1.724			-0.118	-0.025	1.795			-0.160	-0.296	1.835			-0.205	-0.508	1.780			-0.218	-0.599	1.768			0.214	-0.007	1.651			0.175	-0.112	1.404
0.027	-0.302	1.690			0.044	-0.236	1.737			0.026	0.120	1.732			0.014	0.288	1.724			-0.118	-0.025	1.795			-0.160	-0.296	1.835			-0.205	-0.509	1.778			-0.218	-0.599	1.767			0.209	-0.009	1.652			0.174	-0.113	1.404
0.027	-0.303	1.690			0.045	-0.236	1.737			0.025	0.121	1.732			0.014	0.289	1.724			-0.118	-0.025	1.795			-0.160	-0.296	1.835			-0.205	-0.509	1.777			-0.218	-0.599	1.765			0.205	-0.011	1.652			0.174	-0.113	1.405
0.027	-0.305	1.690			0.045	-0.237	1.737			0.025	0.122	1.732			0.015	0.289	1.725			-0.118	-0.025	1.795			-0.160	-0.297	1.835			-0.205	-0.509	1.776			-0.218	-0.599	1.764			0.202	-0.012	1.652			0.173	-0.114	1.406
0.027	-0.306	1.690			0.045	-0.238	1.737			0.024	0.122	1.731			0.016	0.289	1.725			-0.118	-0.026	1.795			-0.160	-0.297	1.835			-0.205	-0.509	1.775			-0.218	-0.600	1.764			0.201	-0.013	1.652			0.173	-0.114	1.407
0.027	-0.307	1.690			0.045	-0.238	1.737			0.024	0.123	1.731			0.016	0.290	1.725			-0.117	-0.026	1.795			-0.160	-0.297	1.835			-0.205	-0.509	1.775			-0.218	-0.600	1.763			0.200	-0.013	1.652			0.172	-0.114	1.407
0.027	-0.308	1.689			0.045	-0.239	1.736			0.023	0.123	1.730			0.017	0.290	1.725			-0.117	-0.026	1.795			-0.160	-0.297	1.835			-0.205	-0.509	1.774			-0.218	-0.600	1.762			0.199	-0.013	1.653			0.172	-0.115	1.408
0.027	-0.309	1.689			0.045	-0.240	1.736			0.023	0.124	1.730			0.017	0.291	1.725			-0.117	-0.027	1.795			-0.160	-0.297	1.835			-0.205	-0.510	1.773			-0.218	-0.600	1.762			0.198	-0.014	1.653			0.172	-0.115	1.408
0.027	-0.310	1.689			0.045	-0.240	1.736			0.022	0.124	1.730			0.018	0.291	1.725			-0.117	-0.027	1.795			-0.160	-0.297	1.835			-0.205	-0.510	1.773			-0.218	-0.600	1.761			0.197	-0.014	1.653			0.171	-0.115	1.408
0.027	-0.311	1.689			0.045	-0.241	1.736			0.022	0.125	1.729			0.019	0.292	1.725			-0.116	-0.027	1.794			-0.159	-0.297	1.834			-0.204	-0.510	1.773			-0.218	-0.600	1.761			0.195	-0.014	1.653			0.171	-0.115	1.409
0.027	-0.312	1.689			0.045	-0.242	1.736			0.021	0.125	1.729			0.019	0.292	1.725			-0.116	-0.027	1.794			-0.159	-0.297	1.834			-0.204	-0.510	1.772			-0.218	-0.601	1.761			0.194	-0.014	1.653			0.170	-0.115	1.409
0.027	-0.313	1.689			0.044	-0.242	1.735			0.021	0.125	1.729			0.020	0.292	1.724			-0.116	-0.028	1.794			-0.159	-0.297	1.834			-0.204	-0.510	1.772			-0.218	-0.601	1.761			0.193	-0.015	1.653			0.170	-0.115	1.409
0.027	-0.314	1.688			0.044	-0.243	1.735			0.020	0.126	1.728			0.020	0.293	1.724			-0.116	-0.028	1.794			-0.159	-0.297	1.834			-0.204	-0.510	1.772			-0.218	-0.601	1.761			0.192	-0.015	1.653			0.169	-0.116	1.409
0.027	-0.314	1.688			0.044	-0.243	1.735			0.020	0.126	1.728			0.021	0.293	1.724			-0.116	-0.028	1.794			-0.159	-0.297	1.834			-0.204	-0.510	1.771			-0.218	-0.601	1.760			0.191	-0.015	1.654			0.169	-0.116	1.409
0.027	-0.315	1.688			0.044	-0.244	1.735			0.019	0.127	1.727			0.022	0.294	1.724			-0.115	-0.029	1.793			-0.159	-0.297	1.834			-0.204	-0.510	1.771			-0.218	-0.601	1.760			0.190	-0.015	1.654			0.169	-0.116	1.410
0.027	-0.316	1.688			0.044	-0.244	1.735			0.019	0.128	1.727			0.023	0.295	1.724			-0.115	-0.029	1.793			-0.158	-0.297	1.833			-0.204	-0.510	1.771			-0.218	-0.601	1.760			0.189	-0.015	1.654			0.168	-0.116	1.410
0.027	-0.316	1.688			0.044	-0.245	1.734			0.018	0.124	1.725			0.024	0.295	1.724			-0.115	-0.029	1.792			-0.158	-0.297	1.833			-0.204	-0.510	1.771			-0.218	-0.601	1.760			0.188	-0.015	1.654			0.168	-0.116	1.410
0.027	-0.317	1.688			0.044	-0.245	1.734			0.018	0.121	1.723			0.025	0.295	1.724			-0.114	-0.030	1.792			-0.158	-0.297	1.833			-0.204	-0.510	1.771			-0.218	-0.601	1.760			0.188	-0.015	1.654			0.167	-0.116	1.410
0.027	-0.318	1.687			0.044	-0.246	1.734			0.017	0.118	1.722			0.025	0.294	1.724			-0.114	-0.030	1.791			-0.158	-0.297	1.833			-0.204	-0.511	1.771			-0.218	-0.601	1.760			0.187	-0.014	1.654			0.167	-0.116	1.410
0.027	-0.318	1.687			0.044	-0.247	1.733			0.017	0.116	1.721			0.026	0.294	1.724			-0.114	-0.030	1.790			-0.158	-0.297	1.833			-0.204	-0.511	1.771			-0.218	-0.601	1.759			0.186	-0.014	1.655			0.166	-0.116	1.410
0.027	-0.319	1.687			0.044	-0.247	1.733			0.017	0.113	1.720			0.027	0.294	1.724			-0.113	-0.031	1.790			-0.158	-0.297	1.832			-0.204	-0.511	1.770			-0.218	-0.601	1.759			0.186	-0.014	1.655			0.165	-0.116	1.411
0.027	-0.319	1.687			0.044	-0.248	1.732			0.017	0.111	1.719			0.027	0.294	1.723			-0.113	-0.031	1.790			-0.158	-0.297	1.832			-0.204	-0.511	1.770			-0.218	-0.602	1.759			0.185	-0.013	1.655			0.165	-0.117	1.411
0.027	-0.319	1.687			0.044	-0.249	1.732			0.018	0.110	1.718			0.028	0.294	1.723			-0.113	-0.031	1.789			-0.158	-0.297	1.832			-0.204	-0.511	1.770			-0.218	-0.602	1.759			0.184	-0.013	1.655			0.164	-0.117	1.411
0.027	-0.320	1.686			0.044	-0.249	1.732			0.018	0.108	1.718			0.028	0.293	1.723			-0.113	-0.031	1.789			-0.157	-0.297	1.831			-0.205	-0.511	1.770			-0.218	-0.602	1.759			0.184	-0.013	1.656			0.164	-0.117	1.412
0.027	-0.320	1.686			0.044	-0.250	1.731			0.018	0.107	1.717			0.029	0.293	1.723			-0.113	-0.032	1.789			-0.157	-0.297	1.831			-0.205	-0.511	1.770			-0.218	-0.602	1.758			0.183	-0.012	1.656			0.163	-0.117	1.412
0.027	-0.321	1.686			0.044	-0.251	1.731			0.020	0.107	1.717			0.029	0.293	1.723			-0.112	-0.032	1.788			-0.157	-0.298	1.831			-0.205	-0.512	1.770			-0.218	-0.602	1.758			0.183	-0.012	1.656			0.163	-0.117	1.412
0.027	-0.321	1.686			0.044	-0.251	1.731			0.023	0.110	1.718			0.029	0.293	1.723			-0.112	-0.032	1.788			-0.157	-0.298	1.830			-0.205	-0.512	1.770			-0.218	-0.603	1.758			0.182	-0.011	1.656			0.162	-0.117	1.413
0.027	-0.321	1.686			0.044	-0.252	1.730			0.025	0.113	1.719			0.030	0.293	1.723			-0.112	-0.033	1.788			-0.157	-0.298	1.830			-0.205	-0.512	1.770			-0.218	-0.603	1.758			0.181	-0.011	1.657			0.162	-0.117	1.414
0.027	-0.322	1.686			0.045	-0.252	1.730			0.028	0.114	1.720			0.030	0.293	1.723			-0.112	-0.033	1.787			-0.157	-0.298	1.830			-0.206	-0.512	1.770			-0.218	-0.603	1.758			0.181	-0.010	1.657			0.161	-0.117	1.414
0.027	-0.322	1.685			0.045	-0.253	1.730			0.030	0.115	1.720			0.030	0.293	1.722			-0.112	-0.033	1.787			-0.157	-0.298	1.830			-0.206	-0.513	1.769			-0.218	-0.603	1.757			0.180	-0.010	1.657			0.161	-0.117	1.415
0.027	-0.322	1.685			0.045	-0.253	1.730			0.031	0.116	1.721			0.031	0.293	1.722			-0.112	-0.034	1.787			-0.157	-0.298	1.829			-0.206	-0.513	1.769			-0.218	-0.603	1.757			0.180	-0.010	1.658			0.160	-0.118	1.415
0.027	-0.322	1.685			0.045	-0.253	1.729			0.033	0.117	1.721			0.031	0.293	1.722			-0.112	-0.034	1.786			-0.157	-0.298	1.829			-0.206	-0.513	1.769			-0.218	-0.604	1.757			0.179	-0.009	1.658			0.160	-0.118	1.416
0.027	-0.323	1.685			0.045	-0.254	1.729			0.034	0.118	1.722			0.031	0.293	1.722			-0.111	-0.034	1.786			-0.157	-0.298	1.829			-0.206	-0.513	1.769			-0.218	-0.604	1.757			0.179	-0.009	1.658			0.160	-0.118	1.416
0.027	-0.323	1.685			0.046	-0.254	1.729			0.035	0.119	1.722			0.031	0.293	1.722			-0.111	-0.035	1.786			-0.157	-0.298	1.829			-0.206	-0.513	1.769			-0.219	-0.604	1.757			0.178	-0.008	1.658			0.159	-0.118	1.417
0.028	-0.323	1.685			0.046	-0.254	1.729			0.036	0.119	1.722			0.032	0.293	1.722			-0.111	-0.035	1.786			-0.157	-0.298	1.829			-0.207	-0.514	1.770			-0.219	-0.604	1.757			0.178	-0.008	1.658			0.159	-0.118	1.417
0.028	-0.323	1.684			0.046	-0.255	1.729			0.037	0.120	1.722			0.032	0.293	1.722			-0.111	-0.035	1.785			-0.157	-0.298	1.828			-0.207	-0.514	1.770			-0.219	-0.604	1.757			0.177	-0.008	1.659			0.159	-0.118	1.418
0.028	-0.324	1.684			0.046	-0.255	1.728			0.039	0.120	1.723			0.032	0.293	1.721			-0.111	-0.035	1.785			-0.157	-0.298	1.828			-0.207	-0.514	1.770			-0.219	-0.604	1.757			0.177	-0.007	1.659			0.158	-0.119	1.418
0.028	-0.324	1.684			0.046	-0.255	1.728			0.040	0.121	1.723			0.032	0.293	1.721			-0.111	-0.036	1.785			-0.157	-0.298	1.828			-0.207	-0.514	1.770			-0.219	-0.604	1.757			0.177	-0.007	1.659			0.158	-0.119	1.418
0.028	-0.324	1.684			0.047	-0.255	1.728			0.041	0.121	1.723			0.032	0.293	1.721			-0.111	-0.036	1.785			-0.157	-0.298	1.828			-0.207	-0.514	1.770			-0.219	-0.605	1.757			0.176	-0.007	1.659			0.158	-0.119	1.418
0.028	-0.324	1.684			0.047	-0.256	1.728			0.041	0.121	1.723			0.033	0.293	1.721			-0.111	-0.036	1.785			-0.157	-0.298	1.828			-0.207	-0.515	1.770			-0.219	-0.605	1.757			0.176	-0.006	1.659			0.158	-0.119	1.419
0.028	-0.324	1.684			0.047	-0.256	1.728			0.042	0.122	1.724			0.033	0.293	1.721			-0.111	-0.036	1.785			-0.157	-0.298	1.828			-0.208	-0.515	1.770			-0.219	-0.605	1.757			0.176	-0.006	1.660			0.157	-0.119	1.419
0.028	-0.324	1.684			0.047	-0.256	1.728			0.043	0.122	1.724			0.033	0.293	1.721			-0.111	-0.036	1.785			-0.157	-0.298	1.828			-0.207	-0.514	1.771			-0.219	-0.604	1.757			0.175	-0.006	1.660			0.157	-0.119	1.419
0.028	-0.325	1.684			0.047	-0.256	1.728			0.044	0.122	1.724			0.033	0.293	1.721			-0.111	-0.037	1.785			-0.157	-0.298	1.828			-0.208	-0.514	1.771			-0.219	-0.604	1.757			0.175	-0.006	1.660			0.157	-0.120	1.419
0.028	-0.325	1.683			0.048	-0.256	1.728			0.044	0.122	1.724			0.033	0.293	1.721			-0.111	-0.037	1.785			-0.156	-0.298	1.827			-0.208	-0.514	1.771			-0.219	-0.604	1.757			0.175	-0.005	1.660			0.157	-0.120	1.419
0.028	-0.325	1.683			0.048	-0.256	1.728			0.045	0.123	1.724			0.033	0.293	1.721			-0.111	-0.037	1.784			-0.156	-0.298	1.827			-0.208	-0.514	1.772			-0.219	-0.604	1.757			0.175	-0.005	1.660			0.157	-0.120	1.419
0.029	-0.325	1.683			0.048	-0.257	1.727			0.046	0.123	1.725			0.033	0.293	1.720			-0.111	-0.037	1.784			-0.156	-0.298	1.827			-0.208	-0.514	1.772			-0.219	-0.604	1.757			0.174	-0.005	1.660			0.156	-0.120	1.420
0.029	-0.325	1.683			0.048	-0.257	1.727			0.046	0.123	1.725			0.033	0.292	1.720			-0.111	-0.037	1.784			-0.156	-0.298	1.827			-0.208	-0.514	1.772			-0.219	-0.604	1.757			0.174	-0.005	1.660			0.156	-0.120	1.420
0.029	-0.325	1.683			0.048	-0.257	1.727			0.046	0.123	1.725			0.033	0.292	1.720			-0.111	-0.037	1.784			-0.156	-0.298	1.827			-0.208	-0.513	1.773			-0.219	-0.604	1.758			0.174	-0.004	1.660			0.156	-0.120	1.420
0.029	-0.325	1.683			0.049	-0.257	1.727			0.047	0.123	1.725			0.034	0.292	1.720			-0.111	-0.037	1.784			-0.156	-0.298	1.827			-0.208	-0.513	1.773			-0.219	-0.603	1.758			0.174	-0.004	1.660			0.156	-0.120	1.420
0.029	-0.325	1.683			0.049	-0.257	1.727			0.047	0.123	1.725			0.034	0.292	1.720			-0.111	-0.037	1.784			-0.156	-0.298	1.827			-0.208	-0.513	1.774			-0.219	-0.603	1.758			0.174	-0.004	1.661			0.156	-0.121	1.420
0.029	-0.325	1.683			0.049	-0.257	1.727			0.048	0.123	1.725			0.034	0.292	1.720			-0.111	-0.037	1.784			-0.156	-0.298	1.827			-0.208	-0.512	1.774			-0.219	-0.603	1.758			0.174	-0.004	1.661			0.156	-0.121	1.420
0.029	-0.325	1.683			0.049	-0.257	1.727			0.048	0.124	1.725			0.034	0.292	1.720			-0.111	-0.037	1.784			-0.156	-0.298	1.827			-0.208	-0.512	1.774			-0.219	-0.603	1.758			0.173	-0.004	1.661			0.156	-0.121	1.421
0.029	-0.325	1.683			0.049	-0.257	1.727			0.048	0.124	1.726			0.034	0.292	1.720			-0.111	-0.037	1.784			-0.156	-0.298	1.827			-0.209	-0.513	1.774			-0.219	-0.603	1.758			0.173	-0.004	1.661			0.155	-0.121	1.421
0.029	-0.325	1.683			0.049	-0.257	1.727			0.048	0.124	1.726			0.034	0.292	1.720			-0.111	-0.038	1.784			-0.156	-0.298	1.827			-0.209	-0.513	1.774			-0.219	-0.603	1.759			0.173	-0.003	1.661			0.155	-0.121	1.421
0.029	-0.325	1.683			0.049	-0.257	1.727			0.049	0.124	1.726			0.034	0.292	1.720			-0.111	-0.038	1.784			-0.156	-0.298	1.827			-0.209	-0.513	1.774			-0.219	-0.603	1.759			0.173	-0.003	1.661			0.155	-0.121	1.421
0.029	-0.325	1.683			0.050	-0.257	1.727			0.049	0.124	1.726			0.034	0.292	1.720			-0.111	-0.038	1.784			-0.156	-0.299	1.827			-0.209	-0.513	1.775			-0.219	-0.603	1.759			0.173	-0.003	1.661			0.155	-0.121	1.421
0.029	-0.325	1.683			0.050	-0.257	1.727			0.049	0.124	1.726			0.034	0.292	1.720			-0.111	-0.038	1.784			-0.156	-0.299	1.827			-0.209	-0.513	1.775			-0.219	-0.603	1.759			0.173	-0.003	1.661			0.155	-0.121	1.421
0.029	-0.326	1.682			0.050	-0.257	1.727			0.049	0.125	1.727			0.034	0.292	1.720			-0.111	-0.038	1.784			-0.156	-0.299	1.827			-0.209	-0.513	1.775			-0.219	-0.603	1.759			0.173	-0.003	1.661			0.155	-0.121	1.421
0.029	-0.326	1.682			0.050	-0.257	1.727			0.049	0.125	1.727			0.034	0.292	1.719			-0.111	-0.038	1.784			-0.156	-0.299	1.827			-0.209	-0.513	1.775			-0.219	-0.604	1.759			0.173	-0.003	1.661			0.155	-0.122	1.421
0.029	-0.326	1.682			0.050	-0.257	1.727			0.048	0.125	1.728			0.034	0.292	1.719			-0.111	-0.038	1.784			-0.156	-0.299	1.827			-0.210	-0.513	1.775			-0.219	-0.604	1.759			0.173	-0.003	1.661			0.155	-0.122	1.421
0.029	-0.326	1.682			0.050	-0.258	1.727			0.048	0.126	1.728			0.034	0.292	1.719			-0.111	-0.038	1.784			-0.156	-0.299	1.827			-0.210	-0.513	1.775			-0.220	-0.604	1.759			0.173	-0.003	1.661			0.155	-0.122	1.422
0.029	-0.326	1.682			0.050	-0.257	1.727			0.048	0.126	1.728			0.034	0.292	1.719			-0.111	-0.038	1.784			-0.156	-0.299	1.827			-0.210	-0.514	1.776			-0.220	-0.604	1.760			0.172	-0.003	1.661			0.155	-0.122	1.422
0.029	-0.326	1.682			0.050	-0.257	1.727			0.044	0.120	1.726			0.034	0.292	1.719			-0.111	-0.038	1.784			-0.156	-0.299	1.827			-0.210	-0.514	1.776			-0.220	-0.605	1.760			0.172	-0.002	1.662			0.155	-0.122	1.422
0.029	-0.326	1.682			0.050	-0.257	1.727			0.040	0.116	1.725			0.034	0.291	1.719			-0.111	-0.038	1.784			-0.156	-0.299	1.827			-0.210	-0.514	1.776			-0.220	-0.605	1.760			0.172	-0.002	1.662			0.155	-0.122	1.422
0.029	-0.326	1.682			0.050	-0.257	1.727			0.037	0.113	1.724			0.034	0.291	1.719			-0.111	-0.038	1.784			-0.156	-0.299	1.827			-0.210	-0.514	1.776			-0.220	-0.605	1.760			0.172	-0.002	1.662			0.155	-0.122	1.422
0.029	-0.326	1.682			0.050	-0.257	1.728			0.034	0.110	1.723			0.034	0.291	1.719			-0.112	-0.038	1.784			-0.156	-0.299	1.827			-0.211	-0.514	1.776			-0.220	-0.605	1.760			0.172	-0.002	1.662			0.155	-0.122	1.422
0.029	-0.326	1.682			0.050	-0.257	1.728			0.031	0.108	1.723			0.034	0.291	1.719			-0.112	-0.038	1.785			-0.156	-0.299	1.827			-0.211	-0.514	1.776			-0.220	-0.605	1.760			0.172	-0.002	1.662			0.155	-0.122	1.422
0.029	-0.326	1.682			0.050	-0.257	1.728			0.028	0.112	1.722			0.034	0.292	1.719			-0.112	-0.038	1.785			-0.156	-0.300	1.827			-0.211	-0.515	1.776			-0.220	-0.606	1.761			0.172	-0.002	1.662			0.154	-0.122	1.421
0.029	-0.326	1.682			0.050	-0.257	1.728			0.026	0.115	1.722			0.033	0.292	1.719			-0.112	-0.038	1.785			-0.157	-0.300	1.827			-0.211	-0.515	1.776			-0.220	-0.606	1.761			0.173	-0.002	1.662			0.154	-0.122	1.420
0.029	-0.326	1.682			0.049	-0.257	1.728			0.024	0.117	1.722			0.033	0.293	1.719			-0.112	-0.038	1.785			-0.157	-0.300	1.827			-0.211	-0.515	1.776			-0.220	-0.606	1.761			0.173	-0.002	1.661			0.154	-0.121	1.419
0.029	-0.326	1.682			0.049	-0.257	1.728			0.022	0.118	1.722			0.033	0.293	1.719			-0.112	-0.038	1.785			-0.157	-0.300	1.827			-0.211	-0.515	1.776			-0.220	-0.606	1.761			0.173	-0.003	1.661			0.154	-0.121	1.418
0.029	-0.325	1.682			0.049	-0.257	1.728			0.021	0.119	1.722			0.033	0.294	1.719			-0.112	-0.038	1.785			-0.157	-0.300	1.827			-0.211	-0.515	1.777			-0.220	-0.606	1.761			0.173	-0.006	1.660			0.155	-0.120	1.417
0.029	-0.325	1.683			0.049	-0.256	1.728			0.020	0.120	1.722			0.032	0.294	1.719			-0.112	-0.038	1.785			-0.157	-0.300	1.827			-0.211	-0.515	1.777			-0.220	-0.606	1.761			0.176	-0.007	1.659			0.156	-0.120	1.417
0.029	-0.324	1.683			0.048	-0.256	1.729			0.020	0.121	1.722			0.032	0.294	1.719			-0.112	-0.037	1.785			-0.157	-0.300	1.827			-0.211	-0.515	1.777			-0.221	-0.606	1.762			0.179	-0.007	1.657			0.158	-0.119	1.416
0.028	-0.323	1.683			0.048	-0.254	1.729			0.019	0.121	1.722			0.032	0.294	1.719			-0.112	-0.037	1.785			-0.157	-0.300	1.827			-0.211	-0.515	1.777			-0.221	-0.606	1.762			0.182	-0.007	1.656			0.159	-0.119	1.414
0.028	-0.320	1.684			0.048	-0.253	1.730			0.019	0.122	1.722			0.031	0.294	1.719			-0.112	-0.037	1.786			-0.157	-0.300	1.827			-0.211	-0.515	1.777			-0.221	-0.606	1.762			0.186	-0.007	1.655			0.162	-0.118	1.413
0.028	-0.318	1.684			0.047	-0.251	1.730			0.019	0.122	1.722			0.030	0.294	1.719			-0.113	-0.036	1.786			-0.157	-0.300	1.827			-0.211	-0.515	1.777			-0.221	-0.606	1.762			0.188	-0.008	1.654			0.164	-0.117	1.412
0.027	-0.315	1.685			0.047	-0.249	1.731			0.019	0.122	1.723			0.030	0.294	1.719			-0.113	-0.035	1.786			-0.157	-0.300	1.827			-0.211	-0.515	1.777			-0.221	-0.606	1.762			0.190	-0.008	1.654			0.167	-0.116	1.411
0.027	-0.312	1.686			0.047	-0.247	1.731			0.020	0.121	1.724			0.029	0.294	1.719			-0.113	-0.035	1.787			-0.157	-0.300	1.827			-0.211	-0.515	1.777			-0.221	-0.606	1.762			0.192	-0.008	1.653			0.170	-0.116	1.408
0.027	-0.310	1.686			0.046	-0.246	1.732			0.020	0.121	1.724			0.028	0.294	1.719			-0.113	-0.034	1.787			-0.157	-0.300	1.828			-0.212	-0.515	1.778			-0.221	-0.606	1.763			0.194	-0.009	1.653			0.174	-0.116	1.406
0.026	-0.308	1.686			0.046	-0.245	1.732			0.021	0.120	1.725			0.027	0.293	1.719			-0.114	-0.034	1.787			-0.157	-0.300	1.828			-0.212	-0.515	1.778			-0.221	-0.606	1.763			0.196	-0.010	1.652			0.178	-0.115	1.403
0.026	-0.306	1.687			0.046	-0.243	1.733			0.021	0.118	1.726			0.027	0.293	1.719			-0.114	-0.033	1.787			-0.158	-0.300	1.828			-0.212	-0.515	1.778			-0.221	-0.606	1.763			0.197	-0.011	1.652			0.183	-0.115	1.401
0.026	-0.305	1.687			0.046	-0.243	1.733			0.022	0.117	1.727			0.026	0.293	1.719			-0.114	-0.033	1.787			-0.158	-0.300	1.828			-0.212	-0.515	1.778			-0.221	-0.606	1.763			0.175	-0.017	1.664			0.187	-0.114	1.399
0.026	-0.305	1.687			0.046	-0.243	1.733			0.023	0.116	1.728			0.025	0.292	1.719			-0.114	-0.032	1.787			-0.158	-0.300	1.828			-0.212	-0.515	1.778			-0.222	-0.606	1.763			0.166	-0.019	1.670			0.191	-0.114	1.398
0.026	-0.304	1.687			0.045	-0.242	1.733			0.023	0.114	1.728			0.025	0.292	1.719			-0.114	-0.032	1.787			-0.158	-0.300	1.828			-0.212	-0.515	1.778			-0.222	-0.606	1.763			0.162	-0.019	1.673			0.197	-0.113	1.398
0.026	-0.304	1.687			0.045	-0.242	1.733			0.024	0.113	1.729			0.024	0.291	1.719			-0.114	-0.031	1.787			-0.158	-0.299	1.828			-0.213	-0.515	1.778			-0.222	-0.606	1.763			0.159	-0.019	1.675			0.205	-0.113	1.398
0.026	-0.304	1.687			0.045	-0.242	1.733			0.024	0.112	1.730			0.024	0.291	1.719			-0.114	-0.031	1.788			-0.159	-0.299	1.828			-0.213	-0.515	1.778			-0.222	-0.606	1.763			0.158	-0.019	1.676			0.212	-0.113	1.398
0.026	-0.303	1.687			0.045	-0.242	1.734			0.025	0.111	1.730			0.023	0.291	1.719			-0.115	-0.031	1.788			-0.159	-0.299	1.828			-0.213	-0.515	1.778			-0.222	-0.606	1.763			0.157	-0.019	1.677			0.222	-0.114	1.399
0.026	-0.303	1.687			0.045	-0.241	1.734			0.025	0.110	1.731			0.023	0.290	1.719			-0.115	-0.030	1.788			-0.159	-0.299	1.828			-0.213	-0.515	1.777			-0.223	-0.606	1.763			0.156	-0.018	1.678			0.238	-0.115	1.423
0.026	-0.303	1.687			0.045	-0.241	1.734			0.025	0.109	1.731			0.023	0.290	1.719			-0.115	-0.030	1.788			-0.160	-0.299	1.828			-0.214	-0.515	1.777			-0.223	-0.607	1.763			0.155	-0.018	1.679			0.246	-0.116	1.434
0.026	-0.303	1.688			0.045	-0.241	1.734			0.026	0.108	1.731			0.022	0.290	1.719			-0.115	-0.030	1.788			-0.160	-0.299	1.828			-0.214	-0.516	1.777			-0.223	-0.607	1.763			0.155	-0.018	1.680			0.252	-0.116	1.440
0.026	-0.302	1.688			0.045	-0.241	1.734			0.026	0.107	1.732			0.022	0.289	1.719			-0.115	-0.029	1.788			-0.161	-0.299	1.827			-0.214	-0.516	1.777			-0.223	-0.607	1.763			0.154	-0.018	1.680			0.258	-0.117	1.443
0.026	-0.302	1.688			0.045	-0.241	1.734			0.026	0.107	1.732			0.022	0.289	1.719			-0.116	-0.029	1.788			-0.161	-0.299	1.827			-0.214	-0.516	1.777			-0.223	-0.607	1.763			0.154	-0.018	1.681			0.263	-0.117	1.445
0.026	-0.302	1.688			0.044	-0.241	1.734			0.026	0.106	1.732			0.021	0.289	1.719			-0.116	-0.029	1.787			-0.161	-0.299	1.827			-0.215	-0.516	1.777			-0.224	-0.607	1.762			0.154	-0.018	1.682			0.268	-0.117	1.448
0.026	-0.302	1.688			0.044	-0.241	1.734			0.026	0.105	1.733			0.021	0.288	1.719			-0.116	-0.029	1.787			-0.162	-0.299	1.827			-0.215	-0.516	1.777			-0.224	-0.607	1.762			0.154	-0.017	1.682			0.273	-0.117	1.452
0.026	-0.302	1.688			0.044	-0.241	1.734			0.027	0.105	1.733			0.020	0.288	1.719			-0.116	-0.028	1.787			-0.162	-0.299	1.827			-0.215	-0.516	1.777			-0.224	-0.607	1.762			0.155	-0.017	1.682			0.278	-0.116	1.456
0.026	-0.302	1.687			0.044	-0.241	1.734			0.027	0.104	1.733			0.020	0.288	1.719			-0.117	-0.028	1.787			-0.163	-0.299	1.827			-0.215	-0.516	1.777			-0.224	-0.607	1.762			0.155	-0.017	1.683			0.283	-0.116	1.460
0.026	-0.302	1.687			0.044	-0.241	1.735			0.027	0.104	1.733			0.020	0.288	1.719			-0.117	-0.028	1.787			-0.163	-0.299	1.826			-0.215	-0.516	1.777			-0.224	-0.607	1.762			0.156	-0.017	1.683			0.288	-0.116	1.465
0.026	-0.302	1.687			0.044	-0.241	1.735			0.027	0.103	1.733			0.019	0.287	1.718			-0.117	-0.028	1.786			-0.164	-0.299	1.826			-0.216	-0.516	1.776			-0.224	-0.607	1.762			0.157	-0.017	1.683			0.293	-0.116	1.469
0.026	-0.302	1.687			0.043	-0.241	1.735			0.027	0.103	1.733			0.019	0.287	1.718			-0.117	-0.028	1.786			-0.164	-0.299	1.826			-0.216	-0.516	1.776			-0.225	-0.607	1.761			0.158	-0.017	1.684			0.297	-0.116	1.473
0.025	-0.302	1.687			0.043	-0.241	1.735			0.027	0.102	1.733			0.019	0.287	1.718			-0.118	-0.027	1.785			-0.165	-0.299	1.825			-0.216	-0.516	1.776			-0.225	-0.607	1.761			0.159	-0.017	1.684			0.301	-0.116	1.478
0.025	-0.302	1.687			0.043	-0.242	1.735			0.027	0.102	1.733			0.018	0.287	1.718			-0.118	-0.027	1.785			-0.165	-0.299	1.825			-0.216	-0.516	1.775			-0.225	-0.607	1.760			0.160	-0.017	1.684			0.310	-0.131	1.492
0.025	-0.303	1.687			0.043	-0.242	1.735			0.027	0.102	1.733			0.018	0.286	1.717			-0.118	-0.027	1.784			-0.166	-0.299	1.824			-0.217	-0.516	1.775			-0.225	-0.607	1.760			0.161	-0.017	1.684			0.315	-0.130	1.495
0.025	-0.303	1.687			0.043	-0.242	1.735			0.027	0.101	1.733			0.018	0.286	1.717			-0.119	-0.027	1.784			-0.166	-0.299	1.824			-0.217	-0.516	1.774			-0.226	-0.607	1.759			0.163	-0.017	1.684			0.318	-0.129	1.497
0.025	-0.303	1.687			0.043	-0.242	1.735			0.027	0.101	1.733			0.018	0.286	1.717			-0.119	-0.027	1.783			-0.167	-0.299	1.823			-0.217	-0.516	1.773			-0.226	-0.607	1.758			0.164	-0.017	1.684			0.322	-0.128	1.499
0.025	-0.303	1.687			0.042	-0.242	1.735			0.027	0.100	1.733			0.017	0.286	1.717			-0.120	-0.027	1.783			-0.167	-0.299	1.822			-0.218	-0.516	1.772			-0.226	-0.607	1.757			0.165	-0.017	1.685			0.324	-0.128	1.502
0.025	-0.303	1.687			0.042	-0.242	1.735			0.027	0.100	1.733			0.017	0.285	1.716			-0.120	-0.027	1.782			-0.168	-0.299	1.822			-0.218	-0.516	1.771			-0.227	-0.607	1.757			0.166	-0.017	1.685			0.327	-0.127	1.509
0.025	-0.303	1.687			0.042	-0.242	1.735			0.028	0.100	1.733			0.017	0.285	1.716			-0.120	-0.027	1.782			-0.168	-0.299	1.821			-0.219	-0.516	1.770			-0.227	-0.607	1.756			0.167	-0.017	1.685			0.329	-0.127	1.513
0.025	-0.303	1.687			0.042	-0.242	1.735			0.028	0.099	1.733			0.017	0.285	1.716			-0.120	-0.027	1.781			-0.169	-0.299	1.820			-0.219	-0.516	1.769			-0.227	-0.607	1.755			0.168	-0.017	1.685			0.331	-0.127	1.517
0.025	-0.303	1.686			0.042	-0.242	1.735			0.028	0.099	1.733			0.017	0.285	1.715			-0.121	-0.026	1.780			-0.169	-0.299	1.820			-0.219	-0.516	1.768			-0.228	-0.607	1.754			0.169	-0.017	1.685			0.333	-0.127	1.520
0.025	-0.303	1.686			0.042	-0.243	1.734			0.028	0.099	1.732			0.017	0.285	1.715			-0.121	-0.026	1.780			-0.169	-0.300	1.819			-0.220	-0.516	1.767			-0.228	-0.607	1.753			0.170	-0.017	1.685			0.334	-0.126	1.524
0.025	-0.303	1.686			0.042	-0.243	1.734			0.028	0.098	1.732			0.016	0.284	1.714			-0.121	-0.026	1.779			-0.170	-0.300	1.818			-0.220	-0.516	1.766			-0.228	-0.607	1.752			0.171	-0.017	1.685			0.335	-0.126	1.529
0.025	-0.304	1.686			0.041	-0.243	1.734			0.028	0.098	1.732			0.016	0.284	1.714			-0.122	-0.026	1.779			-0.170	-0.300	1.818			-0.221	-0.516	1.765			-0.228	-0.607	1.751			0.172	-0.018	1.685			0.335	-0.127	1.533
0.025	-0.304	1.686			0.041	-0.243	1.734			0.028	0.098	1.732			0.016	0.284	1.714			-0.122	-0.026	1.779			-0.171	-0.300	1.817			-0.221	-0.516	1.764			-0.229	-0.607	1.750			0.173	-0.018	1.685			0.336	-0.127	1.536
0.025	-0.304	1.686			0.041	-0.243	1.734			0.028	0.098	1.732			0.016	0.284	1.713			-0.122	-0.026	1.778			-0.171	-0.300	1.817			-0.221	-0.517	1.764			-0.229	-0.608	1.749			0.173	-0.018	1.685			0.337	-0.127	1.540
0.025	-0.304	1.686			0.041	-0.243	1.734			0.028	0.097	1.731			0.016	0.284	1.713			-0.122	-0.026	1.778			-0.171	-0.300	1.816			-0.221	-0.517	1.763			-0.229	-0.608	1.749			0.174	-0.018	1.685			0.337	-0.127	1.542
0.025	-0.304	1.686			0.041	-0.243	1.734			0.028	0.097	1.731			0.016	0.283	1.712			-0.122	-0.026	1.777			-0.171	-0.300	1.816			-0.222	-0.517	1.763			-0.229	-0.608	1.748			0.175	-0.018	1.685			0.338	-0.128	1.545
0.025	-0.304	1.685			0.041	-0.243	1.734			0.028	0.097	1.731			0.016	0.283	1.712			-0.123	-0.026	1.777			-0.172	-0.300	1.815			-0.222	-0.517	1.762			-0.229	-0.608	1.748			0.175	-0.018	1.685			0.338	-0.128	1.546
0.025	-0.304	1.685			0.041	-0.243	1.734			0.028	0.097	1.731			0.016	0.283	1.711			-0.123	-0.026	1.776			-0.172	-0.300	1.815			-0.222	-0.517	1.761			-0.229	-0.608	1.747			0.176	-0.018	1.685			0.339	-0.128	1.548
0.025	-0.304	1.685			0.041	-0.243	1.734			0.028	0.096	1.730			0.016	0.283	1.711			-0.123	-0.026	1.776			-0.172	-0.300	1.815			-0.222	-0.517	1.761			-0.229	-0.608	1.747			0.177	-0.018	1.685			0.339	-0.128	1.550
0.025	-0.304	1.685			0.041	-0.243	1.734			0.028	0.096	1.730			0.016	0.283	1.711			-0.123	-0.026	1.776			-0.172	-0.300	1.814			-0.222	-0.517	1.761			-0.230	-0.608	1.746			0.177	-0.018	1.685			0.339	-0.128	1.551
0.026	-0.304	1.685			0.040	-0.243	1.734			0.028	0.096	1.730			0.016	0.283	1.710			-0.123	-0.026	1.775			-0.172	-0.300	1.814			-0.222	-0.517	1.760			-0.230	-0.608	1.746			0.178	-0.018	1.685			0.339	-0.128	1.552
0.026	-0.304	1.685			0.040	-0.244	1.734			0.028	0.096	1.730			0.016	0.283	1.710			-0.123	-0.026	1.775			-0.173	-0.300	1.814			-0.222	-0.517	1.760			-0.230	-0.608	1.745			0.178	-0.018	1.685			0.338	-0.128	1.553
0.026	-0.305	1.685			0.040	-0.244	1.734			0.028	0.096	1.729			0.015	0.282	1.710			-0.124	-0.026	1.775			-0.173	-0.300	1.813			-0.222	-0.517	1.760			-0.230	-0.608	1.745			0.179	-0.018	1.686			0.338	-0.128	1.553
0.026	-0.305	1.685			0.040	-0.244	1.734			0.028	0.096	1.729			0.015	0.282	1.709			-0.124	-0.026	1.775			-0.173	-0.300	1.813			-0.222	-0.517	1.759			-0.230	-0.608	1.745			0.179	-0.018	1.686			0.338	-0.128	1.552
0.026	-0.305	1.685			0.040	-0.244	1.734			0.028	0.095	1.729			0.015	0.282	1.709			-0.124	-0.026	1.774			-0.173	-0.300	1.813			-0.223	-0.517	1.759			-0.230	-0.608	1.744			0.179	-0.018	1.686			0.337	-0.128	1.552
0.026	-0.305	1.684			0.040	-0.244	1.733			0.028	0.095	1.729			0.015	0.282	1.709			-0.124	-0.026	1.774			-0.173	-0.300	1.813			-0.223	-0.517	1.759			-0.230	-0.608	1.744			0.180	-0.018	1.686			0.337	-0.128	1.551
0.026	-0.305	1.684			0.040	-0.244	1.733			0.028	0.095	1.729			0.015	0.282	1.708			-0.124	-0.026	1.774			-0.173	-0.300	1.812			-0.223	-0.517	1.758			-0.230	-0.608	1.744			0.180	-0.018	1.686			0.337	-0.128	1.550
0.026	-0.305	1.684			0.040	-0.244	1.733			0.028	0.095	1.728			0.015	0.282	1.708			-0.124	-0.026	1.774			-0.173	-0.300	1.812			-0.223	-0.517	1.758			-0.230	-0.608	1.744			0.180	-0.018	1.686			0.336	-0.128	1.550
0.026	-0.305	1.684			0.040	-0.244	1.733			0.028	0.095	1.728			0.015	0.282	1.708			-0.124	-0.026	1.774			-0.173	-0.300	1.812			-0.223	-0.517	1.758			-0.230	-0.608	1.743			0.181	-0.018	1.686			0.335	-0.127	1.549
0.026	-0.305	1.684			0.040	-0.244	1.733			0.028	0.095	1.728			0.015	0.282	1.708			-0.124	-0.026	1.773			-0.174	-0.300	1.812			-0.223	-0.517	1.758			-0.230	-0.608	1.743			0.181	-0.018	1.686			0.335	-0.127	1.548
0.026	-0.305	1.684			0.040	-0.244	1.733			0.028	0.095	1.728			0.015	0.282	1.708			-0.124	-0.026	1.773			-0.174	-0.300	1.812			-0.223	-0.517	1.758			-0.230	-0.608	1.743			0.181	-0.018	1.686			0.334	-0.127	1.548
0.026	-0.305	1.684			0.040	-0.244	1.733			0.028	0.095	1.728			0.015	0.282	1.707			-0.124	-0.026	1.773			-0.174	-0.300	1.812			-0.223	-0.517	1.758			-0.230	-0.608	1.743			0.182	-0.018	1.686			0.334	-0.127	1.548
0.026	-0.305	1.684			0.040	-0.244	1.733			0.028	0.095	1.728			0.015	0.282	1.707			-0.124	-0.026	1.773			-0.174	-0.300	1.811			-0.223	-0.517	1.758			-0.230	-0.608	1.743			0.182	-0.018	1.686			0.333	-0.127	1.547
0.026	-0.305	1.684			0.040	-0.244	1.733			0.028	0.095	1.727			0.015	0.282	1.707			-0.124	-0.026	1.773			-0.174	-0.300	1.811			-0.223	-0.517	1.758			-0.230	-0.608	1.743			0.182	-0.018	1.686			0.333	-0.127	1.546
0.026	-0.305	1.684			0.040	-0.244	1.733			0.028	0.095	1.727			0.015	0.282	1.707			-0.124	-0.026	1.773			-0.174	-0.300	1.811			-0.223	-0.517	1.758			-0.230	-0.608	1.743			0.182	-0.018	1.686			0.332	-0.127	1.545
0.026	-0.305	1.684			0.040	-0.244	1.733			0.028	0.094	1.727			0.015	0.281	1.707			-0.125	-0.026	1.772			-0.174	-0.300	1.811			-0.223	-0.517	1.758			-0.230	-0.608	1.743			0.182	-0.018	1.686			0.332	-0.127	1.543
0.026	-0.305	1.684			0.040	-0.244	1.733			0.028	0.094	1.727			0.015	0.281	1.706			-0.125	-0.026	1.772			-0.174	-0.300	1.811			-0.222	-0.517	1.758			-0.230	-0.608	1.744			0.182	-0.018	1.686			0.331	-0.127	1.541
0.026	-0.305	1.684			0.040	-0.244	1.733			0.028	0.094	1.727			0.015	0.281	1.706			-0.125	-0.026	1.772			-0.174	-0.300	1.811			-0.222	-0.517	1.758			-0.229	-0.609	1.744			0.183	-0.018	1.686			0.331	-0.126	1.538
0.026	-0.305	1.684			0.040	-0.245	1.733			0.028	0.094	1.727			0.015	0.281	1.706			-0.125	-0.026	1.772			-0.174	-0.300	1.811			-0.222	-0.517	1.758			-0.229	-0.609	1.744			0.183	-0.018	1.686			0.328	-0.135	1.535
0.026	-0.306	1.684			0.040	-0.245	1.733			0.028	0.094	1.727			0.015	0.281	1.706			-0.125	-0.026	1.772			-0.174	-0.300	1.811			-0.222	-0.517	1.758			-0.229	-0.609	1.744			0.183	-0.018	1.686			0.326	-0.142	1.533
0.026	-0.306	1.683			0.040	-0.245	1.733			0.028	0.094	1.727			0.015	0.281	1.706			-0.125	-0.026	1.772			-0.174	-0.300	1.811			-0.222	-0.517	1.758			-0.229	-0.609	1.744			0.183	-0.018	1.686			0.323	-0.143	1.533
0.026	-0.306	1.683			0.040	-0.245	1.733			0.028	0.094	1.727			0.015	0.281	1.706			-0.125	-0.026	1.772			-0.174	-0.300	1.811			-0.222	-0.517	1.758			-0.229	-0.609	1.744			0.183	-0.018	1.686			0.321	-0.143	1.533
0.026	-0.306	1.683			0.040	-0.245	1.733			0.028	0.094	1.727			0.015	0.281	1.706			-0.125	-0.026	1.772			-0.174	-0.300	1.811			-0.222	-0.517	1.758			-0.229	-0.609	1.744			0.183	-0.018	1.686			0.318	-0.144	1.533
0.026	-0.306	1.683			0.039	-0.245	1.733			0.028	0.094	1.726			0.015	0.281	1.706			-0.125	-0.026	1.772			-0.174	-0.300	1.811			-0.222	-0.517	1.758			-0.229	-0.609	1.744			0.183	-0.018	1.686			0.313	-0.143	1.531
0.026	-0.306	1.683			0.039	-0.245	1.733			0.028	0.094	1.726			0.015	0.281	1.706			-0.125	-0.026	1.772			-0.174	-0.300	1.811			-0.222	-0.518	1.758			-0.229	-0.609	1.744			0.184	-0.018	1.686			0.306	-0.139	1.525
0.026	-0.306	1.683			0.039	-0.245	1.733			0.028	0.094	1.726			0.015	0.281	1.706			-0.125	-0.026	1.772			-0.174	-0.300	1.810			-0.222	-0.518	1.758			-0.228	-0.609	1.744			0.184	-0.018	1.686			0.300	-0.136	1.522
0.026	-0.306	1.683			0.040	-0.245	1.733			0.028	0.094	1.726			0.016	0.281	1.706			-0.125	-0.026	1.772			-0.174	-0.300	1.810			-0.222	-0.518	1.758			-0.228	-0.609	1.743			0.184	-0.018	1.686			0.294	-0.133	1.517
0.026	-0.306	1.683			0.040	-0.245	1.733			0.028	0.094	1.726			0.016	0.281	1.706			-0.125	-0.026	1.771			-0.174	-0.300	1.810			-0.222	-0.518	1.758			-0.228	-0.609	1.743			0.184	-0.018	1.686			0.285	-0.128	1.502
0.026	-0.306	1.683			0.040	-0.245	1.733			0.028	0.094	1.726			0.016	0.281	1.706			-0.124	-0.026	1.771			-0.174	-0.300	1.810			-0.221	-0.517	1.758			-0.228	-0.609	1.743			0.184	-0.018	1.686			0.277	-0.123	1.493
0.026	-0.306	1.683			0.040	-0.245	1.733			0.028	0.094	1.726			0.016	0.281	1.706			-0.124	-0.026	1.772			-0.174	-0.300	1.810			-0.221	-0.517	1.757			-0.228	-0.609	1.743			0.184	-0.018	1.686			0.273	-0.121	1.490
0.027	-0.306	1.683			0.040	-0.245	1.733			0.028	0.094	1.726			0.016	0.281	1.706			-0.124	-0.026	1.772			-0.174	-0.300	1.810			-0.221	-0.517	1.757			-0.228	-0.609	1.742			0.183	-0.018	1.686			0.269	-0.119	1.487
0.027	-0.306	1.683			0.040	-0.245	1.733			0.028	0.094	1.726			0.017	0.281	1.706			-0.124	-0.026	1.772			-0.174	-0.301	1.810			-0.221	-0.517	1.757			-0.228	-0.608	1.742			0.183	-0.018	1.686			0.260	-0.117	1.477
0.027	-0.306	1.684			0.040	-0.245	1.733			0.028	0.094	1.727			0.017	0.281	1.706			-0.124	-0.026	1.772			-0.174	-0.300	1.810			-0.221	-0.517	1.757			-0.228	-0.608	1.742			0.181	-0.017	1.686			0.237	-0.106	1.429
0.027	-0.307	1.684			0.040	-0.246	1.733			0.029	0.094	1.727			0.017	0.281	1.707			-0.124	-0.026	1.772			-0.174	-0.300	1.811			-0.221	-0.517	1.757			-0.227	-0.608	1.742			0.177	-0.016	1.686			0.227	-0.100	1.413
0.027	-0.307	1.684			0.041	-0.246	1.733			0.029	0.094	1.727			0.017	0.281	1.707			-0.123	-0.026	1.773			-0.173	-0.300	1.811			-0.220	-0.517	1.757			-0.227	-0.608	1.742			0.175	-0.016	1.686			0.218	-0.095	1.402
0.027	-0.307	1.684			0.041	-0.246	1.733			0.029	0.094	1.727			0.018	0.282	1.707			-0.123	-0.026	1.773			-0.173	-0.300	1.811			-0.220	-0.517	1.758			-0.227	-0.608	1.743			0.174	-0.016	1.686			0.211	-0.092	1.394
0.027	-0.307	1.684			0.041	-0.246	1.733			0.029	0.095	1.727			0.018	0.282	1.707			-0.123	-0.026	1.774			-0.172	-0.299	1.812			-0.218	-0.514	1.761			-0.225	-0.606	1.745			0.172	-0.015	1.686			0.205	-0.090	1.389
0.028	-0.307	1.684			0.042	-0.246	1.733			0.030	0.096	1.727			0.018	0.282	1.708			-0.122	-0.026	1.774			-0.171	-0.299	1.813			-0.216	-0.513	1.763			-0.224	-0.604	1.747			0.187	-0.009	1.661			0.196	-0.089	1.375
0.028	-0.307	1.684			0.042	-0.246	1.733			0.029	0.098	1.727			0.018	0.282	1.708			-0.122	-0.025	1.775			-0.170	-0.299	1.814			-0.214	-0.512	1.764			-0.223	-0.603	1.749			0.193	-0.006	1.651			0.189	-0.088	1.367
0.028	-0.307	1.684			0.043	-0.246	1.733			0.028	0.103	1.726			0.019	0.283	1.709			-0.121	-0.025	1.775			-0.169	-0.299	1.815			-0.213	-0.511	1.767			-0.222	-0.602	1.752			0.193	-0.003	1.647			0.183	-0.087	1.360
0.028	-0.307	1.684			0.043	-0.246	1.733			0.028	0.104	1.725			0.019	0.283	1.709			-0.121	-0.026	1.776			-0.168	-0.299	1.817			-0.212	-0.510	1.769			-0.222	-0.601	1.754			0.192	-0.000	1.646			0.177	-0.086	1.355
0.028	-0.308	1.684			0.043	-0.246	1.733			0.031	0.110	1.723			0.019	0.285	1.710			-0.120	-0.026	1.777			-0.167	-0.299	1.818			-0.211	-0.510	1.771			-0.221	-0.601	1.756			0.190	0.003	1.644			0.170	-0.085	1.352
0.028	-0.308	1.684			0.044	-0.246	1.733			0.034	0.114	1.722			0.020	0.286	1.710			-0.120	-0.026	1.779			-0.166	-0.299	1.819			-0.209	-0.509	1.774			-0.220	-0.600	1.758			0.189	0.005	1.644			0.163	-0.084	1.351
0.028	-0.308	1.684			0.044	-0.246	1.732			0.035	0.116	1.721			0.020	0.288	1.711			-0.124	-0.035	1.785			-0.165	-0.299	1.820			-0.208	-0.508	1.776			-0.219	-0.599	1.760			0.187	0.008	1.643			0.150	-0.084	1.349
0.028	-0.308	1.685			0.045	-0.245	1.732			0.036	0.118	1.720			0.021	0.288	1.712			-0.126	-0.039	1.788			-0.164	-0.299	1.822			-0.207	-0.508	1.778			-0.219	-0.597	1.763			0.185	0.010	1.643			0.135	-0.083	1.349
0.028	-0.308	1.685			0.046	-0.245	1.732			0.036	0.119	1.720			0.022	0.289	1.712			-0.128	-0.044	1.792			-0.163	-0.298	1.823			-0.206	-0.507	1.780			-0.218	-0.597	1.764			0.183	0.012	1.643			0.123	-0.082	1.349
0.028	-0.308	1.685			0.046	-0.245	1.732			0.037	0.119	1.719			0.023	0.289	1.713			-0.130	-0.050	1.796			-0.162	-0.298	1.824			-0.203	-0.506	1.784			-0.218	-0.596	1.767			0.180	0.015	1.643			0.113	-0.081	1.350
0.029	-0.308	1.685			0.047	-0.245	1.732			0.037	0.119	1.719			0.023	0.289	1.713			-0.132	-0.054	1.800			-0.161	-0.298	1.825			-0.201	-0.506	1.787			-0.217	-0.595	1.769			0.177	0.017	1.644			0.103	-0.080	1.351
0.029	-0.307	1.685			0.047	-0.244	1.732			0.037	0.119	1.720			0.024	0.289	1.714			-0.134	-0.059	1.803			-0.160	-0.297	1.826			-0.200	-0.505	1.788			-0.216	-0.582	1.774			0.173	0.019	1.644			0.095	-0.081	1.357
0.029	-0.307	1.685			0.048	-0.244	1.732			0.037	0.119	1.720			0.024	0.289	1.714			-0.132	-0.060	1.803			-0.159	-0.298	1.828			-0.199	-0.505	1.789			-0.215	-0.574	1.777			0.170	0.021	1.645			0.081	-0.097	1.395
0.029	-0.308	1.686			0.048	-0.244	1.732			0.037	0.118	1.720			0.024	0.290	1.715			-0.112	-0.027	1.796			-0.155	-0.290	1.828			-0.198	-0.503	1.791			-0.214	-0.572	1.778			0.167	0.022	1.645			0.077	-0.096	1.400
0.028	-0.308	1.686			0.048	-0.244	1.732			0.037	0.118	1.721			0.024	0.290	1.715			-0.109	-0.022	1.795			-0.153	-0.288	1.829			-0.197	-0.501	1.792			-0.214	-0.571	1.778			0.163	0.023	1.645			0.073	-0.096	1.404
0.028	-0.308	1.687			0.048	-0.244	1.732			0.037	0.117	1.721			0.025	0.290	1.715			-0.107	-0.018	1.795			-0.152	-0.287	1.829			-0.196	-0.500	1.793			-0.213	-0.572	1.779			0.160	0.023	1.646			0.067	-0.097	1.406
0.028	-0.308	1.687			0.048	-0.244	1.732			0.036	0.116	1.722			0.025	0.290	1.716			-0.106	-0.016	1.795			-0.151	-0.286	1.829			-0.196	-0.500	1.794			-0.213	-0.574	1.779			0.158	0.023	1.646			0.061	-0.101	1.413
0.028	-0.308	1.687			0.048	-0.244	1.732			0.036	0.115	1.722			0.025	0.290	1.716			-0.105	-0.014	1.796			-0.150	-0.285	1.830			-0.195	-0.500	1.795			-0.213	-0.575	1.779			0.155	0.022	1.646			0.056	-0.103	1.416
0.027	-0.309	1.688			0.049	-0.244	1.732			0.036	0.114	1.722			0.025	0.290	1.716			-0.104	-0.012	1.796			-0.149	-0.285	1.830			-0.194	-0.500	1.795			-0.212	-0.576	1.780			0.153	0.022	1.646			0.052	-0.104	1.417
0.027	-0.309	1.688			0.049	-0.244	1.732			0.036	0.114	1.723			0.024	0.290	1.717			-0.104	-0.011	1.796			-0.149	-0.284	1.831			-0.194	-0.500	1.796			-0.212	-0.577	1.780			0.151	0.021	1.646			0.047	-0.105	1.417
0.027	-0.309	1.689			0.049	-0.245	1.732			0.035	0.113	1.723			0.024	0.289	1.717			-0.103	-0.009	1.797			-0.148	-0.283	1.831			-0.193	-0.499	1.796			-0.211	-0.578	1.780			0.149	0.020	1.646			0.042	-0.106	1.418
0.026	-0.309	1.689			0.049	-0.245	1.732			0.035	0.112	1.723			0.024	0.289	1.717			-0.103	-0.008	1.797			-0.147	-0.283	1.831			-0.193	-0.499	1.797			-0.211	-0.578	1.781			0.147	0.020	1.646			0.038	-0.107	1.418
0.026	-0.310	1.689			0.049	-0.245	1.732			0.035	0.111	1.724			0.024	0.289	1.717			-0.102	-0.007	1.797			-0.147	-0.283	1.832			-0.193	-0.499	1.798			-0.211	-0.579	1.781			0.146	0.019	1.646			0.034	-0.107	1.418
0.026	-0.310	1.690			0.049	-0.245	1.732			0.034	0.111	1.724			0.023	0.289	1.718			-0.102	-0.007	1.798			-0.146	-0.282	1.832			-0.192	-0.498	1.799			-0.210	-0.579	1.782			0.144	0.018	1.646			0.031	-0.108	1.418
0.025	-0.310	1.690			0.049	-0.245	1.732			0.034	0.110	1.724			0.023	0.289	1.718			-0.102	-0.006	1.798			-0.146	-0.282	1.832			-0.191	-0.498	1.800			-0.209	-0.579	1.783			0.143	0.017	1.646			0.028	-0.109	1.419
0.025	-0.310	1.690			0.049	-0.245	1.733			0.034	0.109	1.724			0.023	0.288	1.718			-0.101	-0.005	1.798			-0.145	-0.282	1.833			-0.190	-0.497	1.801			-0.209	-0.579	1.784			0.142	0.016	1.646			0.026	-0.109	1.419
0.025	-0.310	1.690			0.049	-0.245	1.733			0.033	0.109	1.724			0.022	0.288	1.718			-0.101	-0.004	1.798			-0.145	-0.282	1.833			-0.189	-0.497	1.802			-0.208	-0.579	1.785			0.141	0.015	1.646			0.023	-0.110	1.419
0.024	-0.311	1.691			0.049	-0.246	1.733			0.033	0.108	1.725			0.022	0.288	1.718			-0.101	-0.004	1.799			-0.144	-0.281	1.834			-0.188	-0.496	1.804			-0.208	-0.579	1.787			0.140	0.014	1.646			0.021	-0.110	1.419
0.024	-0.311	1.691			0.049	-0.246	1.733			0.033	0.108	1.725			0.022	0.288	1.718			-0.101	-0.003	1.799			-0.144	-0.281	1.834			-0.187	-0.496	1.805			-0.207	-0.579	1.788			0.139	0.013	1.645			0.019	-0.111	1.420
0.024	-0.311	1.691			0.048	-0.246	1.733			0.033	0.107	1.725			0.021	0.288	1.718			-0.101	-0.003	1.799			-0.143	-0.281	1.834			-0.186	-0.495	1.806			-0.206	-0.579	1.789			0.138	0.012	1.645			0.018	-0.111	1.420
0.023	-0.311	1.691			0.048	-0.246	1.733			0.032	0.107	1.725			0.021	0.287	1.719			-0.101	-0.002	1.799			-0.143	-0.281	1.835			-0.185	-0.495	1.807			-0.206	-0.579	1.790			0.137	0.012	1.645			0.016	-0.112	1.421
0.023	-0.312	1.692			0.048	-0.246	1.733			0.032	0.107	1.725			0.020	0.287	1.719			-0.101	-0.002	1.800			-0.143	-0.281	1.835			-0.184	-0.495	1.808			-0.205	-0.580	1.791			0.137	0.011	1.645			0.015	-0.112	1.421
0.023	-0.312	1.692			0.048	-0.246	1.733			0.032	0.106	1.725			0.020	0.287	1.719			-0.101	-0.002	1.800			-0.142	-0.281	1.836			-0.183	-0.495	1.809			-0.204	-0.580	1.792			0.136	0.010	1.645			0.016	-0.113	1.424
0.023	-0.312	1.692			0.048	-0.247	1.733			0.032	0.106	1.725			0.019	0.287	1.719			-0.101	-0.002	1.800			-0.142	-0.281	1.836			-0.182	-0.495	1.810			-0.204	-0.580	1.793			0.136	0.010	1.645			0.015	-0.114	1.425
0.022	-0.312	1.692			0.048	-0.247	1.733			0.032	0.105	1.726			0.019	0.286	1.719			-0.101	-0.001	1.800			-0.142	-0.281	1.836			-0.182	-0.494	1.810			-0.204	-0.580	1.794			0.135	0.009	1.645			0.015	-0.114	1.426
0.022	-0.312	1.692			0.048	-0.247	1.733			0.031	0.105	1.726			0.018	0.286	1.719			-0.101	-0.001	1.800			-0.142	-0.280	1.837			-0.181	-0.493	1.811			-0.203	-0.579	1.795			0.135	0.008	1.644			0.014	-0.114	1.426
0.022	-0.312	1.692			0.048	-0.247	1.733			0.031	0.105	1.726			0.018	0.286	1.719			-0.101	-0.001	1.800			-0.142	-0.280	1.838			-0.180	-0.493	1.812			-0.203	-0.579	1.795			0.134	0.008	1.644			0.014	-0.115	1.427
0.022	-0.313	1.693			0.048	-0.247	1.733			0.031	0.105	1.726			0.017	0.286	1.719			-0.101	-0.001	1.801			-0.141	-0.280	1.838			-0.180	-0.493	1.812			-0.202	-0.580	1.796			0.134	0.007	1.644			0.014	-0.115	1.427
0.022	-0.313	1.693			0.048	-0.247	1.734			0.031	0.104	1.726			0.017	0.286	1.719			-0.101	-0.001	1.801			-0.141	-0.280	1.839			-0.179	-0.493	1.812			-0.202	-0.580	1.796			0.134	0.007	1.644			0.014	-0.115	1.427
0.021	-0.313	1.693			0.048	-0.248	1.734			0.031	0.104	1.726			0.017	0.286	1.719			-0.101	-0.001	1.801			-0.141	-0.281	1.839			-0.179	-0.493	1.813			-0.202	-0.580	1.797			0.133	0.006	1.644			0.014	-0.115	1.427
0.021	-0.313	1.693			0.048	-0.248	1.734			0.031	0.104	1.726			0.016	0.286	1.719			-0.102	-0.002	1.801			-0.141	-0.281	1.839			-0.179	-0.493	1.813			-0.201	-0.580	1.797			0.133	0.006	1.644			0.015	-0.116	1.429
0.021	-0.313	1.693			0.047	-0.248	1.734			0.030	0.104	1.726			0.016	0.285	1.719			-0.102	-0.002	1.801			-0.141	-0.281	1.839			-0.178	-0.493	1.813			-0.201	-0.580	1.797			0.133	0.005	1.644			0.016	-0.116	1.431
0.021	-0.314	1.693			0.047	-0.248	1.734			0.030	0.103	1.726			0.016	0.285	1.719			-0.102	-0.002	1.801			-0.141	-0.281	1.840			-0.178	-0.493	1.814			-0.201	-0.580	1.798			0.133	0.005	1.644			0.017	-0.116	1.431
0.021	-0.314	1.693			0.047	-0.248	1.734			0.030	0.103	1.726			0.016	0.285	1.719			-0.102	-0.002	1.801			-0.140	-0.282	1.840			-0.178	-0.493	1.814			-0.201	-0.581	1.798			0.133	0.004	1.644			0.017	-0.116	1.431
0.021	-0.314	1.693			0.047	-0.248	1.734			0.030	0.103	1.726			0.015	0.285	1.719			-0.102	-0.002	1.802			-0.140	-0.282	1.840			-0.178	-0.494	1.813			-0.201	-0.582	1.798			0.133	0.004	1.644			0.019	-0.116	1.429
0.020	-0.314	1.694			0.047	-0.249	1.734			0.030	0.103	1.727			0.015	0.285	1.719			-0.102	-0.002	1.802			-0.141	-0.281	1.841			-0.178	-0.494	1.813			-0.201	-0.583	1.798			0.133	0.003	1.644			0.021	-0.116	1.426
0.020	-0.314	1.694			0.047	-0.249	1.734			0.030	0.103	1.727			0.015	0.285	1.719			-0.103	-0.003	1.802			-0.140	-0.281	1.841			-0.178	-0.494	1.814			-0.201	-0.583	1.798			0.133	0.003	1.644			0.025	-0.116	1.422
0.020	-0.314	1.694			0.047	-0.249	1.734			0.030	0.102	1.727			0.015	0.285	1.719			-0.103	-0.002	1.802			-0.140	-0.281	1.841			-0.178	-0.494	1.814			-0.202	-0.583	1.798			0.132	0.003	1.644			0.047	-0.106	1.422
0.020	-0.314	1.694			0.047	-0.249	1.735			0.030	0.102	1.727			0.014	0.285	1.720			-0.103	-0.002	1.802			-0.140	-0.281	1.841			-0.182	-0.500	1.813			-0.204	-0.585	1.797			0.132	0.003	1.645			0.060	-0.102	1.419
0.020	-0.314	1.694			0.047	-0.249	1.735			0.030	0.102	1.727			0.014	0.285	1.720			-0.103	-0.002	1.803			-0.140	-0.281	1.842			-0.183	-0.502	1.813			-0.197	-0.584	1.796			0.133	0.005	1.645			0.074	-0.100	1.415
0.020	-0.314	1.694			0.047	-0.249	1.735			0.029	0.102	1.727			0.014	0.285	1.720			-0.103	-0.002	1.803			-0.140	-0.280	1.842			-0.184	-0.503	1.813			-0.199	-0.586	1.797			0.134	0.007	1.646			0.089	-0.099	1.412
0.019	-0.314	1.695			0.046	-0.249	1.735			0.029	0.102	1.727			0.014	0.285	1.720			-0.103	-0.001	1.803			-0.140	-0.279	1.842			-0.185	-0.504	1.813			-0.199	-0.586	1.797			0.135	0.009	1.648			0.118	-0.104	1.433
0.019	-0.314	1.695			0.046	-0.249	1.735			0.029	0.102	1.727			0.014	0.285	1.720			-0.110	-0.012	1.808			-0.141	-0.281	1.843			-0.186	-0.505	1.813			-0.198	-0.586	1.797			0.137	0.011	1.649			0.125	-0.105	1.428
0.019	-0.314	1.695			0.046	-0.249	1.735			0.030	0.103	1.727			0.014	0.285	1.721			-0.113	-0.016	1.809			-0.141	-0.283	1.844			-0.186	-0.505	1.813			-0.199	-0.586	1.797			0.138	0.013	1.650			0.134	-0.097	1.409
0.019	-0.314	1.695			0.046	-0.249	1.735			0.030	0.104	1.727			0.014	0.285	1.721			-0.115	-0.018	1.810			-0.142	-0.284	1.844			-0.187	-0.505	1.813			-0.199	-0.587	1.797			0.140	0.014	1.651			0.140	-0.093	1.397
0.019	-0.314	1.695			0.046	-0.249	1.735			0.030	0.105	1.728			0.015	0.285	1.721			-0.116	-0.019	1.810			-0.142	-0.286	1.845			-0.187	-0.506	1.813			-0.200	-0.588	1.796			0.143	0.016	1.651			0.146	-0.090	1.389
0.019	-0.314	1.695			0.046	-0.249	1.736			0.029	0.106	1.728			0.015	0.285	1.722			-0.117	-0.020	1.810			-0.143	-0.287	1.845			-0.189	-0.508	1.811			-0.202	-0.592	1.795			0.148	0.019	1.652			0.151	-0.087	1.383
0.019	-0.314	1.695			0.046	-0.249	1.736			0.029	0.107	1.728			0.015	0.285	1.722			-0.117	-0.021	1.810			-0.144	-0.289	1.845			-0.192	-0.510	1.808			-0.205	-0.596	1.794			0.151	0.020	1.652			0.157	-0.085	1.378
0.019	-0.314	1.695			0.046	-0.249	1.736			0.028	0.108	1.729			0.015	0.286	1.722			-0.118	-0.022	1.809			-0.145	-0.290	1.844			-0.194	-0.513	1.806			-0.207	-0.599	1.792			0.155	0.021	1.653			0.163	-0.083	1.374
0.020	-0.313	1.695			0.046	-0.248	1.736			0.027	0.108	1.729			0.015	0.286	1.723			-0.118	-0.023	1.809			-0.146	-0.291	1.844			-0.197	-0.515	1.803			-0.210	-0.602	1.790			0.160	0.023	1.653			0.168	-0.081	1.370
0.020	-0.312	1.695			0.046	-0.248	1.736			0.027	0.108	1.729			0.015	0.286	1.723			-0.119	-0.024	1.808			-0.148	-0.293	1.843			-0.201	-0.516	1.800			-0.212	-0.604	1.786			0.164	0.023	1.654			0.174	-0.079	1.367
0.021	-0.310	1.695			0.046	-0.247	1.737			0.027	0.108	1.730			0.015	0.286	1.723			-0.119	-0.024	1.808			-0.150	-0.294	1.842			-0.204	-0.518	1.796			-0.215	-0.606	1.782			0.169	0.024	1.654			0.180	-0.077	1.365
0.021	-0.309	1.695			0.045	-0.246	1.737			0.027	0.108	1.730			0.015	0.286	1.723			-0.120	-0.025	1.807			-0.152	-0.295	1.841			-0.207	-0.519	1.793			-0.218	-0.608	1.777			0.157	0.013	1.667			0.184	-0.075	1.367
0.021	-0.309	1.695			0.045	-0.246	1.737			0.027	0.108	1.730			0.015	0.286	1.724			-0.120	-0.026	1.806			-0.154	-0.296	1.839			-0.210	-0.520	1.789			-0.221	-0.610	1.772			0.153	0.008	1.674			0.188	-0.074	1.368
0.021	-0.309	1.695			0.045	-0.246	1.737			0.027	0.108	1.731			0.015	0.286	1.724			-0.120	-0.026	1.806			-0.156	-0.297	1.837			-0.213	-0.521	1.784			-0.224	-0.610	1.767			0.153	0.006	1.676			0.192	-0.073	1.368
0.022	-0.308	1.694			0.045	-0.246	1.737			0.027	0.108	1.731			0.014	0.286	1.724			-0.121	-0.027	1.805			-0.158	-0.298	1.836			-0.216	-0.521	1.780			-0.226	-0.611	1.761			0.153	0.004	1.678			0.196	-0.072	1.369
0.022	-0.308	1.694			0.045	-0.246	1.737			0.026	0.108	1.732			0.014	0.286	1.725			-0.121	-0.027	1.804			-0.160	-0.299	1.834			-0.218	-0.521	1.776			-0.228	-0.611	1.756			0.153	0.003	1.679			0.202	-0.071	1.370
0.022	-0.308	1.694			0.045	-0.246	1.737			0.026	0.107	1.732			0.014	0.286	1.725			-0.122	-0.028	1.803			-0.162	-0.300	1.832			-0.220	-0.521	1.773			-0.230	-0.611	1.752			0.154	0.001	1.681			0.211	-0.072	1.373
0.022	-0.308	1.694			0.045	-0.246	1.737			0.026	0.107	1.733			0.014	0.286	1.725			-0.122	-0.028	1.803			-0.163	-0.301	1.831			-0.222	-0.521	1.770			-0.231	-0.611	1.748			0.154	0.000	1.682			0.231	-0.070	1.411
0.022	-0.308	1.694			0.045	-0.246	1.737			0.026	0.107	1.733			0.014	0.286	1.726			-0.122	-0.028	1.802			-0.165	-0.301	1.829			-0.224	-0.522	1.767			-0.232	-0.612	1.745			0.154	-0.001	1.683			0.240	-0.071	1.421
0.023	-0.307	1.694			0.045	-0.245	1.738			0.026	0.107	1.734			0.014	0.286	1.726			-0.123	-0.029	1.801			-0.166	-0.302	1.828			-0.225	-0.522	1.765			-0.233	-0.612	1.742			0.155	-0.002	1.684			0.248	-0.070	1.435
0.023	-0.307	1.694			0.045	-0.245	1.738			0.026	0.106	1.734			0.014	0.286	1.726			-0.123	-0.029	1.800			-0.167	-0.303	1.827			-0.226	-0.522	1.763			-0.234	-0.612	1.740			0.155	-0.003	1.685			0.254	-0.069	1.447
0.023	-0.307	1.694			0.045	-0.245	1.738			0.026	0.106	1.734			0.014	0.286	1.727			-0.123	-0.029	1.799			-0.168	-0.303	1.826			-0.227	-0.522	1.761			-0.235	-0.612	1.739			0.155	-0.004	1.685			0.260	-0.068	1.456
0.023	-0.307	1.694			0.045	-0.245	1.738			0.026	0.106	1.735			0.014	0.286	1.727			-0.123	-0.029	1.798			-0.169	-0.303	1.825			-0.228	-0.522	1.760			-0.236	-0.613	1.737			0.156	-0.005	1.686			0.266	-0.068	1.464
0.023	-0.307	1.694			0.045	-0.245	1.738			0.026	0.106	1.735			0.014	0.286	1.727			-0.124	-0.030	1.797			-0.170	-0.304	1.824			-0.229	-0.522	1.759			-0.236	-0.613	1.736			0.156	-0.006	1.686			0.271	-0.067	1.470
0.023	-0.307	1.694			0.044	-0.245	1.738			0.026	0.105	1.736			0.014	0.286	1.727			-0.124	-0.030	1.796			-0.171	-0.304	1.824			-0.230	-0.523	1.757			-0.237	-0.613	1.735			0.157	-0.007	1.687			0.276	-0.067	1.475
0.023	-0.307	1.694			0.044	-0.245	1.738			0.026	0.105	1.736			0.013	0.286	1.728			-0.124	-0.030	1.796			-0.172	-0.304	1.823			-0.230	-0.523	1.757			-0.238	-0.614	1.734			0.157	-0.008	1.687			0.280	-0.067	1.479
0.023	-0.307	1.694			0.044	-0.245	1.738			0.026	0.105	1.736			0.013	0.286	1.728			-0.125	-0.030	1.795			-0.173	-0.304	1.822			-0.231	-0.523	1.756			-0.238	-0.614	1.733			0.158	-0.009	1.687			0.284	-0.067	1.484
0.023	-0.307	1.694			0.044	-0.245	1.738			0.026	0.105	1.737			0.013	0.286	1.728			-0.125	-0.030	1.794			-0.174	-0.305	1.822			-0.232	-0.523	1.755			-0.239	-0.614	1.733			0.158	-0.009	1.688			0.287	-0.066	1.487
0.024	-0.307	1.694			0.044	-0.245	1.738			0.026	0.104	1.737			0.013	0.286	1.729			-0.125	-0.030	1.794			-0.174	-0.305	1.822			-0.232	-0.523	1.755			-0.239	-0.614	1.734			0.159	-0.010	1.688			0.291	-0.066	1.490
0.024	-0.307	1.693			0.044	-0.245	1.739			0.025	0.104	1.737			0.012	0.286	1.729			-0.126	-0.030	1.793			-0.175	-0.305	1.821			-0.233	-0.523	1.756			-0.239	-0.614	1.735			0.159	-0.011	1.688			0.294	-0.066	1.493
0.024	-0.307	1.693			0.044	-0.245	1.739			0.025	0.104	1.738			0.012	0.286	1.729			-0.126	-0.030	1.793			-0.176	-0.305	1.821			-0.233	-0.523	1.757			-0.240	-0.614	1.737			0.159	-0.011	1.688			0.297	-0.066	1.496
0.024	-0.307	1.693			0.044	-0.245	1.739			0.025	0.104	1.738			0.011	0.286	1.730			-0.126	-0.030	1.792			-0.176	-0.305	1.821			-0.234	-0.523	1.758			-0.240	-0.614	1.739			0.160	-0.012	1.688			0.299	-0.065	1.498
0.024	-0.307	1.693			0.043	-0.245	1.739			0.025	0.103	1.738			0.010	0.286	1.730			-0.127	-0.031	1.792			-0.177	-0.305	1.821			-0.234	-0.523	1.759			-0.240	-0.614	1.741			0.160	-0.013	1.688			0.302	-0.065	1.501
0.024	-0.307	1.693			0.043	-0.245	1.739			0.025	0.103	1.738			0.010	0.286	1.730			-0.127	-0.031	1.792			-0.177	-0.305	1.821			-0.234	-0.523	1.760			-0.240	-0.614	1.743			0.161	-0.013	1.688			0.304	-0.065	1.503
0.024	-0.307	1.693			0.043	-0.245	1.739			0.025	0.103	1.738			0.009	0.286	1.730			-0.127	-0.031	1.791			-0.178	-0.306	1.821			-0.235	-0.523	1.762			-0.240	-0.614	1.745			0.161	-0.013	1.688			0.307	-0.065	1.505
0.024	-0.307	1.693			0.043	-0.246	1.739			0.024	0.103	1.739			0.008	0.286	1.731			-0.128	-0.031	1.791			-0.178	-0.306	1.820			-0.235	-0.523	1.763			-0.240	-0.615	1.747			0.161	-0.014	1.688			0.309	-0.065	1.506
0.024	-0.307	1.693			0.043	-0.246	1.739			0.024	0.103	1.739			0.008	0.286	1.731			-0.128	-0.031	1.791			-0.179	-0.306	1.820			-0.235	-0.523	1.765			-0.240	-0.615	1.748			0.162	-0.014	1.687			0.311	-0.065	1.508
0.024	-0.307	1.693			0.042	-0.246	1.739			0.024	0.102	1.739			0.007	0.286	1.731			-0.128	-0.031	1.790			-0.179	-0.306	1.821			-0.235	-0.524	1.766			-0.240	-0.615	1.750			0.162	-0.015	1.687			0.312	-0.065	1.510
0.024	-0.307	1.693			0.042	-0.246	1.740			0.024	0.102	1.739			0.006	0.286	1.731			-0.128	-0.031	1.790			-0.180	-0.306	1.821			-0.235	-0.524	1.767			-0.240	-0.615	1.751			0.162	-0.015	1.687			0.314	-0.065	1.511
0.024	-0.307	1.693			0.042	-0.246	1.740			0.024	0.102	1.739			0.005	0.285	1.732			-0.129	-0.031	1.790			-0.180	-0.306	1.821			-0.235	-0.524	1.768			-0.240	-0.615	1.752			0.162	-0.015	1.687			0.316	-0.065	1.513
0.024	-0.307	1.693			0.042	-0.246	1.740			0.023	0.102	1.739			0.005	0.285	1.732			-0.129	-0.031	1.790			-0.180	-0.306	1.821			-0.235	-0.524	1.769			-0.240	-0.616	1.753			0.163	-0.016	1.687			0.317	-0.065	1.514
0.024	-0.307	1.693			0.042	-0.246	1.740			0.023	0.101	1.739			0.004	0.285	1.732			-0.129	-0.031	1.789			-0.181	-0.306	1.821			-0.235	-0.524	1.769			-0.240	-0.616	1.754			0.163	-0.016	1.687			0.318	-0.066	1.516
0.024	-0.307	1.693			0.041	-0.246	1.740			0.023	0.101	1.739			0.003	0.285	1.732			-0.130	-0.031	1.789			-0.181	-0.306	1.821			-0.235	-0.524	1.770			-0.240	-0.616	1.754			0.163	-0.016	1.687			0.319	-0.066	1.517
0.024	-0.307	1.693			0.041	-0.246	1.740			0.023	0.101	1.739			0.002	0.285	1.732			-0.130	-0.031	1.789			-0.181	-0.306	1.821			-0.235	-0.524	1.770			-0.239	-0.616	1.755			0.163	-0.016	1.686			0.320	-0.067	1.518
0.024	-0.307	1.693			0.041	-0.246	1.740			0.022	0.101	1.739			0.002	0.285	1.732			-0.130	-0.031	1.789			-0.181	-0.306	1.821			-0.235	-0.524	1.770			-0.239	-0.616	1.755			0.163	-0.017	1.686			0.321	-0.068	1.519
0.024	-0.307	1.693			0.041	-0.246	1.740			0.022	0.100	1.739			0.001	0.285	1.732			-0.130	-0.031	1.789			-0.182	-0.306	1.821			-0.235	-0.524	1.771			-0.239	-0.616	1.756			0.163	-0.017	1.686			0.322	-0.069	1.520
0.024	-0.307	1.693			0.041	-0.246	1.740			0.022	0.100	1.739			0.001	0.285	1.732			-0.131	-0.031	1.789			-0.182	-0.306	1.821			-0.234	-0.525	1.771			-0.239	-0.616	1.756			0.164	-0.017	1.686			0.322	-0.070	1.520
0.023	-0.307	1.693			0.040	-0.246	1.740			0.022	0.100	1.739			-0.000	0.285	1.733			-0.131	-0.031	1.788			-0.182	-0.306	1.821			-0.234	-0.525	1.771			-0.239	-0.616	1.756			0.164	-0.017	1.686			0.323	-0.071	1.521
0.023	-0.307	1.693			0.040	-0.246	1.740			0.021	0.100	1.739			-0.001	0.285	1.733			-0.131	-0.031	1.788			-0.182	-0.305	1.821			-0.234	-0.525	1.771			-0.239	-0.616	1.756			0.164	-0.017	1.686			0.323	-0.072	1.521
0.023	-0.307	1.693			0.040	-0.246	1.740			0.021	0.100	1.739			-0.001	0.285	1.733			-0.131	-0.031	1.788			-0.182	-0.305	1.822			-0.234	-0.525	1.772			-0.239	-0.616	1.756			0.164	-0.017	1.686			0.324	-0.073	1.521
0.023	-0.307	1.693			0.040	-0.246	1.740			0.021	0.099	1.739			-0.002	0.285	1.733			-0.132	-0.031	1.788			-0.182	-0.305	1.822			-0.234	-0.525	1.772			-0.239	-0.616	1.757			0.164	-0.018	1.685			0.324	-0.073	1.522
0.023	-0.307	1.693			0.040	-0.246	1.741			0.021	0.099	1.739			-0.002	0.285	1.733			-0.132	-0.031	1.788			-0.182	-0.305	1.822			-0.234	-0.525	1.772			-0.239	-0.617	1.757			0.164	-0.018	1.685			0.325	-0.074	1.522
0.023	-0.307	1.693			0.039	-0.246	1.741			0.021	0.099	1.739			-0.002	0.285	1.733			-0.132	-0.031	1.788			-0.183	-0.305	1.822			-0.234	-0.525	1.772			-0.239	-0.617	1.757			0.164	-0.018	1.685			0.325	-0.075	1.522
0.023	-0.307	1.693			0.039	-0.246	1.741			0.020	0.099	1.739			-0.003	0.285	1.733			-0.132	-0.031	1.788			-0.183	-0.305	1.822			-0.234	-0.525	1.772			-0.239	-0.617	1.757			0.164	-0.018	1.685			0.325	-0.076	1.522
0.023	-0.307	1.693			0.039	-0.246	1.741			0.020	0.099	1.739			-0.003	0.284	1.733			-0.133	-0.031	1.788			-0.183	-0.305	1.822			-0.234	-0.525	1.772			-0.239	-0.617	1.757			0.165	-0.018	1.685			0.325	-0.077	1.523
0.023	-0.307	1.693			0.039	-0.246	1.741			0.020	0.099	1.739			-0.004	0.284	1.733			-0.133	-0.031	1.788			-0.183	-0.305	1.822			-0.234	-0.525	1.772			-0.239	-0.617	1.757			0.165	-0.018	1.685			0.325	-0.078	1.523
0.023	-0.307	1.693			0.039	-0.246	1.741			0.020	0.099	1.739			-0.004	0.284	1.733			-0.133	-0.031	1.787			-0.183	-0.305	1.822			-0.234	-0.525	1.772			-0.239	-0.617	1.757			0.165	-0.018	1.685			0.324	-0.079	1.524
0.023	-0.307	1.693			0.038	-0.246	1.741			0.020	0.098	1.739			-0.004	0.284	1.733			-0.133	-0.031	1.787			-0.183	-0.305	1.822			-0.234	-0.525	1.772			-0.239	-0.617	1.757			0.165	-0.018	1.685			0.324	-0.080	1.524
0.023	-0.307	1.693			0.038	-0.246	1.741			0.020	0.098	1.739			-0.004	0.284	1.733			-0.133	-0.031	1.787			-0.183	-0.305	1.822			-0.234	-0.525	1.772			-0.238	-0.617	1.757			0.165	-0.018	1.685			0.324	-0.081	1.524
0.023	-0.307	1.693			0.038	-0.246	1.741			0.020	0.098	1.739			-0.004	0.284	1.732			-0.133	-0.031	1.787			-0.183	-0.305	1.822			-0.234	-0.525	1.772			-0.238	-0.617	1.757			0.165	-0.018	1.685			0.323	-0.082	1.524
0.023	-0.307	1.693			0.038	-0.246	1.741			0.019	0.098	1.739			-0.005	0.284	1.732			-0.133	-0.031	1.787			-0.183	-0.305	1.822			-0.234	-0.525	1.772			-0.238	-0.617	1.756			0.165	-0.018	1.685			0.321	-0.084	1.524
0.023	-0.307	1.693			0.038	-0.246	1.741			0.019	0.098	1.739			-0.005	0.284	1.732			-0.133	-0.031	1.787			-0.183	-0.305	1.821			-0.233	-0.525	1.772			-0.238	-0.617	1.756			0.166	-0.018	1.685			0.312	-0.087	1.518
0.023	-0.307	1.693			0.038	-0.246	1.741			0.019	0.098	1.739			-0.004	0.284	1.732			-0.133	-0.031	1.786			-0.183	-0.305	1.821			-0.233	-0.525	1.771			-0.238	-0.617	1.755			0.166	-0.018	1.685			0.303	-0.090	1.513
0.023	-0.307	1.693			0.038	-0.246	1.741			0.019	0.098	1.739			-0.004	0.284	1.732			-0.133	-0.031	1.786			-0.183	-0.305	1.821			-0.233	-0.525	1.770			-0.237	-0.617	1.754			0.166	-0.018	1.685			0.295	-0.093	1.508
0.022	-0.307	1.693			0.038	-0.246	1.741			0.019	0.098	1.739			-0.004	0.284	1.731			-0.133	-0.031	1.786			-0.183	-0.305	1.821			-0.232	-0.525	1.769			-0.237	-0.617	1.753			0.166	-0.018	1.685			0.290	-0.095	1.506
0.023	-0.307	1.693			0.038	-0.247	1.741			0.019	0.098	1.739			-0.003	0.284	1.731			-0.133	-0.031	1.785			-0.183	-0.305	1.821			-0.232	-0.525	1.768			-0.236	-0.616	1.751			0.166	-0.018	1.685			0.285	-0.098	1.504
0.023	-0.307	1.693			0.037	-0.247	1.741			0.019	0.097	1.739			-0.002	0.284	1.731			-0.133	-0.031	1.785			-0.183	-0.305	1.820			-0.231	-0.525	1.767			-0.236	-0.616	1.749			0.166	-0.018	1.686			0.249	-0.090	1.446
0.023	-0.308	1.692			0.037	-0.247	1.741			0.019	0.097	1.739			-0.002	0.284	1.730			-0.133	-0.031	1.785			-0.183	-0.304	1.820			-0.231	-0.524	1.765			-0.235	-0.615	1.746			0.165	-0.018	1.687			0.236	-0.087	1.427
0.023	-0.308	1.692			0.037	-0.247	1.741			0.019	0.097	1.739			-0.001	0.284	1.730			-0.133	-0.030	1.784			-0.183	-0.304	1.820			-0.230	-0.524	1.764			-0.234	-0.614	1.744			0.164	-0.017	1.688			0.228	-0.086	1.418
0.023	-0.308	1.692			0.037	-0.247	1.741			0.019	0.097	1.739			0.000	0.284	1.730			-0.132	-0.030	1.784			-0.183	-0.304	1.819			-0.230	-0.523	1.763			-0.234	-0.614	1.742			0.163	-0.017	1.689			0.221	-0.085	1.411
0.023	-0.308	1.692			0.038	-0.247	1.741			0.020	0.097	1.739			0.001	0.284	1.729			-0.132	-0.030	1.784			-0.183	-0.304	1.819			-0.229	-0.523	1.761			-0.234	-0.613	1.740			0.162	-0.017	1.690			0.216	-0.084	1.405
0.024	-0.309	1.692			0.038	-0.247	1.741			0.020	0.097	1.739			0.002	0.284	1.729			-0.131	-0.030	1.783			-0.182	-0.304	1.819			-0.229	-0.523	1.760			-0.233	-0.613	1.739			0.160	-0.017	1.690			0.211	-0.084	1.401
0.024	-0.309	1.692			0.038	-0.248	1.741			0.020	0.097	1.739			0.003	0.284	1.729			-0.130	-0.029	1.783			-0.182	-0.303	1.818			-0.229	-0.522	1.760			-0.233	-0.612	1.738			0.159	-0.017	1.691			0.206	-0.083	1.397
0.024	-0.309	1.692			0.038	-0.248	1.741			0.020	0.097	1.739			0.004	0.284	1.729			-0.130	-0.029	1.782			-0.182	-0.303	1.818			-0.228	-0.522	1.759			-0.233	-0.612	1.737			0.158	-0.017	1.692			0.203	-0.083	1.393
0.024	-0.310	1.691			0.038	-0.248	1.741			0.020	0.097	1.739			0.005	0.284	1.728			-0.129	-0.029	1.782			-0.182	-0.303	1.818			-0.228	-0.522	1.758			-0.232	-0.612	1.736			0.157	-0.017	1.692			0.199	-0.083	1.390
0.024	-0.310	1.691			0.038	-0.248	1.740			0.021	0.097	1.738			0.006	0.284	1.728			-0.129	-0.028	1.782			-0.181	-0.303	1.818			-0.228	-0.521	1.758			-0.232	-0.611	1.736			0.156	-0.017	1.693			0.196	-0.082	1.388
0.024	-0.310	1.691			0.038	-0.248	1.740			0.021	0.097	1.738			0.007	0.284	1.728			-0.128	-0.028	1.782			-0.181	-0.303	1.817			-0.227	-0.521	1.758			-0.232	-0.611	1.736			0.155	-0.017	1.694			0.193	-0.082	1.385
0.025	-0.310	1.691			0.038	-0.249	1.740			0.021	0.097	1.738			0.007	0.284	1.728			-0.128	-0.028	1.782			-0.180	-0.302	1.817			-0.226	-0.520	1.758			-0.231	-0.610	1.737			0.155	-0.017	1.694			0.190	-0.081	1.383
0.025	-0.311	1.691			0.038	-0.249	1.740			0.022	0.097	1.738			0.008	0.284	1.728			-0.127	-0.028	1.782			-0.180	-0.302	1.817			-0.226	-0.519	1.759			-0.231	-0.609	1.738			0.154	-0.017	1.695			0.188	-0.081	1.382
0.025	-0.311	1.691			0.038	-0.249	1.740			0.022	0.097	1.738			0.008	0.284	1.728			-0.127	-0.028	1.782			-0.180	-0.302	1.817			-0.225	-0.518	1.760			-0.230	-0.608	1.740			0.153	-0.016	1.695			0.185	-0.081	1.380
0.025	-0.311	1.691			0.038	-0.249	1.740			0.022	0.097	1.738			0.009	0.284	1.727			-0.126	-0.027	1.782			-0.179	-0.302	1.817			-0.224	-0.518	1.761			-0.229	-0.608	1.742			0.152	-0.016	1.695			0.183	-0.080	1.380
0.025	-0.311	1.691			0.039	-0.249	1.740			0.023	0.097	1.738			0.009	0.284	1.727			-0.126	-0.027	1.782			-0.178	-0.302	1.818			-0.224	-0.518	1.762			-0.229	-0.608	1.744			0.151	-0.016	1.696			0.181	-0.079	1.379
0.025	-0.311	1.690			0.039	-0.249	1.740			0.023	0.097	1.738			0.010	0.284	1.727			-0.125	-0.027	1.782			-0.178	-0.301	1.818			-0.223	-0.517	1.763			-0.228	-0.607	1.746			0.151	-0.016	1.696			0.180	-0.079	1.378
0.025	-0.312	1.690			0.039	-0.250	1.740			0.024	0.097	1.738			0.010	0.284	1.727			-0.125	-0.027	1.782			-0.177	-0.301	1.818			-0.222	-0.517	1.764			-0.228	-0.607	1.748			0.150	-0.016	1.696			0.178	-0.078	1.378
0.025	-0.312	1.690			0.039	-0.250	1.740			0.024	0.098	1.737			0.011	0.284	1.727			-0.125	-0.027	1.782			-0.177	-0.301	1.818			-0.221	-0.517	1.766			-0.227	-0.607	1.749			0.149	-0.015	1.697			0.177	-0.077	1.378
0.026	-0.312	1.690			0.039	-0.250	1.740			0.025	0.098	1.737			0.011	0.284	1.727			-0.124	-0.027	1.782			-0.176	-0.301	1.818			-0.221	-0.516	1.766			-0.227	-0.607	1.751			0.149	-0.015	1.697			0.175	-0.076	1.378
0.026	-0.312	1.690			0.039	-0.250	1.740			0.025	0.099	1.737			0.011	0.284	1.727			-0.124	-0.026	1.782			-0.176	-0.301	1.819			-0.220	-0.516	1.767			-0.226	-0.607	1.752			0.148	-0.015	1.697			0.173	-0.076	1.378
0.026	-0.313	1.690			0.039	-0.250	1.740			0.025	0.099	1.737			0.012	0.285	1.727			-0.123	-0.026	1.782			-0.175	-0.301	1.819			-0.220	-0.516	1.768			-0.226	-0.606	1.753			0.147	-0.014	1.697			0.172	-0.075	1.378
0.026	-0.313	1.690			0.039	-0.250	1.739			0.025	0.100	1.736			0.012	0.285	1.727			-0.123	-0.026	1.782			-0.174	-0.301	1.819			-0.219	-0.516	1.769			-0.226	-0.606	1.754			0.146	-0.014	1.697			0.171	-0.075	1.378
0.026	-0.313	1.690			0.040	-0.250	1.739			0.025	0.100	1.736			0.013	0.285	1.727			-0.123	-0.026	1.782			-0.174	-0.301	1.819			-0.219	-0.515	1.769			-0.225	-0.606	1.754			0.176	-0.005	1.659			0.170	-0.076	1.372
0.026	-0.313	1.690			0.040	-0.250	1.739			0.024	0.101	1.736			0.013	0.285	1.726			-0.122	-0.026	1.782			-0.174	-0.301	1.820			-0.218	-0.515	1.770			-0.225	-0.606	1.755			0.185	-0.002	1.647			0.170	-0.077	1.367
0.026	-0.313	1.689			0.040	-0.250	1.738			0.024	0.101	1.735			0.013	0.285	1.726			-0.122	-0.026	1.783			-0.173	-0.301	1.820			-0.218	-0.515	1.770			-0.225	-0.605	1.755			0.191	-0.000	1.640			0.169	-0.077	1.364
0.026	-0.313	1.689			0.041	-0.250	1.738			0.024	0.102	1.735			0.014	0.286	1.726			-0.122	-0.026	1.783			-0.173	-0.301	1.820			-0.218	-0.515	1.770			-0.225	-0.605	1.756			0.195	0.001	1.635			0.169	-0.078	1.361
0.026	-0.314	1.689			0.041	-0.250	1.738			0.023	0.103	1.734			0.014	0.286	1.726			-0.122	-0.026	1.783			-0.172	-0.301	1.820			-0.217	-0.514	1.770			-0.225	-0.605	1.756			0.197	0.002	1.631			0.168	-0.078	1.359
0.026	-0.314	1.689			0.041	-0.250	1.738			0.023	0.103	1.734			0.015	0.286	1.726			-0.121	-0.026	1.783			-0.172	-0.301	1.820			-0.217	-0.514	1.771			-0.224	-0.605	1.756			0.200	0.002	1.628			0.167	-0.078	1.358
0.026	-0.314	1.689			0.042	-0.250	1.737			0.022	0.104	1.734			0.015	0.286	1.726			-0.121	-0.026	1.783			-0.172	-0.301	1.821			-0.216	-0.514	1.771			-0.224	-0.605	1.756			0.201	0.003	1.626			0.167	-0.078	1.356
0.026	-0.314	1.689			0.042	-0.250	1.737			0.021	0.105	1.733			0.016	0.286	1.727			-0.121	-0.026	1.783			-0.171	-0.301	1.821			-0.216	-0.514	1.771			-0.224	-0.605	1.757			0.203	0.004	1.623			0.166	-0.078	1.355
0.026	-0.314	1.689			0.042	-0.250	1.737			0.020	0.105	1.733			0.016	0.287	1.727			-0.121	-0.026	1.783			-0.171	-0.301	1.821			-0.216	-0.514	1.771			-0.224	-0.605	1.757			0.204	0.004	1.622			0.165	-0.078	1.354
0.026	-0.314	1.689			0.043	-0.250	1.737			0.020	0.106	1.733			0.016	0.287	1.727			-0.120	-0.026	1.784			-0.171	-0.301	1.821			-0.215	-0.513	1.771			-0.224	-0.604	1.757			0.205	0.005	1.620			0.165	-0.078	1.353
0.026	-0.314	1.689			0.043	-0.250	1.736			0.019	0.107	1.732			0.017	0.287	1.727			-0.120	-0.026	1.784			-0.171	-0.302	1.821			-0.215	-0.513	1.771			-0.224	-0.604	1.757			0.206	0.005	1.618			0.164	-0.078	1.352
0.026	-0.314	1.689			0.043	-0.250	1.736			0.018	0.107	1.732			0.017	0.287	1.727			-0.120	-0.026	1.784			-0.170	-0.302	1.821			-0.215	-0.513	1.771			-0.224	-0.604	1.757			0.207	0.006	1.617			0.164	-0.078	1.351
0.026	-0.314	1.689			0.043	-0.250	1.736			0.017	0.108	1.732			0.018	0.288	1.727			-0.120	-0.026	1.784			-0.170	-0.302	1.822			-0.215	-0.513	1.771			-0.224	-0.604	1.758			0.207	0.006	1.616			0.163	-0.078	1.350
0.026	-0.314	1.689			0.043	-0.249	1.736			0.016	0.108	1.732			0.018	0.288	1.727			-0.120	-0.026	1.784			-0.170	-0.302	1.822			-0.215	-0.513	1.771			-0.223	-0.604	1.758			0.208	0.006	1.615			0.163	-0.078	1.349
0.026	-0.314	1.689			0.044	-0.249	1.736			0.016	0.109	1.731			0.019	0.288	1.727			-0.120	-0.026	1.784			-0.170	-0.302	1.822			-0.214	-0.513	1.772			-0.223	-0.604	1.758			0.208	0.007	1.614			0.162	-0.078	1.349
0.026	-0.314	1.689			0.044	-0.249	1.735			0.015	0.109	1.731			0.019	0.289	1.727			-0.119	-0.026	1.784			-0.169	-0.302	1.822			-0.214	-0.513	1.772			-0.223	-0.604	1.758			0.208	0.007	1.613			0.162	-0.079	1.348
0.026	-0.314	1.689			0.044	-0.249	1.735			0.014	0.110	1.731			0.019	0.289	1.727			-0.119	-0.026	1.784			-0.169	-0.302	1.822			-0.214	-0.512	1.772			-0.223	-0.604	1.758			0.208	0.007	1.613			0.162	-0.079	1.348
0.027	-0.314	1.688			0.044	-0.249	1.735			0.014	0.110	1.731			0.020	0.289	1.727			-0.119	-0.026	1.785			-0.169	-0.302	1.822			-0.214	-0.512	1.772			-0.223	-0.604	1.759			0.208	0.007	1.613			0.162	-0.079	1.347
0.027	-0.314	1.688			0.044	-0.249	1.735			0.013	0.110	1.731			0.020	0.289	1.727			-0.119	-0.026	1.785			-0.169	-0.302	1.822			-0.214	-0.512	1.772			-0.223	-0.604	1.759			0.207	0.007	1.612			0.162	-0.079	1.347
0.027	-0.314	1.688			0.044	-0.249	1.735			0.013	0.111	1.730			0.020	0.289	1.728			-0.119	-0.026	1.785			-0.169	-0.303	1.822			-0.214	-0.512	1.772			-0.223	-0.603	1.759			0.207	0.007	1.612			0.162	-0.079	1.347
0.027	-0.314	1.688			0.044	-0.249	1.735			0.012	0.111	1.730			0.020	0.289	1.728			-0.119	-0.026	1.785			-0.169	-0.303	1.822			-0.213	-0.512	1.772			-0.223	-0.603	1.759			0.206	0.007	1.613			0.162	-0.079	1.347
0.027	-0.314	1.688			0.044	-0.249	1.735			0.012	0.111	1.730			0.021	0.290	1.728			-0.119	-0.026	1.785			-0.169	-0.303	1.823			-0.213	-0.512	1.773			-0.223	-0.603	1.759			0.206	0.007	1.613			0.162	-0.079	1.347
0.027	-0.314	1.688			0.044	-0.249	1.735			0.011	0.111	1.730			0.021	0.290	1.728			-0.119	-0.026	1.785			-0.168	-0.303	1.823			-0.213	-0.512	1.773			-0.223	-0.603	1.759			0.205	0.007	1.613			0.162	-0.079	1.347
0.027	-0.314	1.688			0.045	-0.249	1.734			0.011	0.112	1.730			0.021	0.290	1.728			-0.119	-0.027	1.785			-0.168	-0.303	1.823			-0.213	-0.512	1.773			-0.223	-0.603	1.759			0.205	0.007	1.613			0.162	-0.079	1.347
0.027	-0.314	1.688			0.045	-0.249	1.734			0.011	0.112	1.730			0.021	0.290	1.728			-0.118	-0.027	1.785			-0.168	-0.303	1.823			-0.213	-0.512	1.773			-0.222	-0.603	1.760			0.204	0.007	1.613			0.162	-0.079	1.347
0.027	-0.314	1.688			0.045	-0.249	1.734			0.010	0.112	1.730			0.022	0.290	1.728			-0.118	-0.027	1.786			-0.168	-0.303	1.823			-0.213	-0.512	1.773			-0.222	-0.603	1.760			0.204	0.007	1.614			0.162	-0.079	1.347
0.027	-0.314	1.688			0.045	-0.249	1.734			0.010	0.112	1.730			0.022	0.290	1.728			-0.118	-0.027	1.786			-0.168	-0.303	1.823			-0.213	-0.512	1.773			-0.222	-0.603	1.760			0.203	0.007	1.614			0.162	-0.079	1.347
0.027	-0.314	1.688			0.045	-0.249	1.734			0.010	0.113	1.730			0.022	0.290	1.728			-0.118	-0.027	1.786			-0.168	-0.303	1.823			-0.213	-0.511	1.774			-0.222	-0.603	1.760			0.203	0.007	1.614			0.162	-0.079	1.348
0.027	-0.314	1.688			0.045	-0.249	1.734			0.009	0.113	1.729			0.022	0.291	1.728			-0.118	-0.027	1.786			-0.168	-0.303	1.823			-0.213	-0.511	1.774			-0.222	-0.603	1.760			0.203	0.007	1.615			0.162	-0.079	1.348
0.027	-0.314	1.688			0.045	-0.248	1.734			0.009	0.113	1.729			0.022	0.291	1.728			-0.118	-0.027	1.786			-0.168	-0.303	1.823			-0.212	-0.511	1.774			-0.222	-0.603	1.760			0.202	0.007	1.615			0.163	-0.079	1.348
0.027	-0.314	1.688			0.045	-0.248	1.734			0.009	0.113	1.729			0.022	0.291	1.729			-0.118	-0.027	1.786			-0.168	-0.303	1.823			-0.212	-0.511	1.774			-0.222	-0.603	1.760			0.202	0.007	1.615			0.163	-0.079	1.349
0.027	-0.314	1.688			0.045	-0.248	1.734			0.009	0.113	1.729			0.022	0.291	1.729			-0.118	-0.027	1.786			-0.168	-0.303	1.823			-0.212	-0.511	1.774			-0.222	-0.603	1.760			0.201	0.007	1.615			0.163	-0.080	1.349
0.027	-0.314	1.688			0.045	-0.248	1.734			0.009	0.113	1.729			0.022	0.291	1.729			-0.118	-0.027	1.786			-0.168	-0.304	1.824			-0.212	-0.511	1.774			-0.222	-0.603	1.760			0.201	0.007	1.616			0.163	-0.080	1.349
0.027	-0.314	1.688			0.045	-0.248	1.734			0.009	0.113	1.729			0.022	0.291	1.729			-0.118	-0.027	1.786			-0.168	-0.304	1.824			-0.213	-0.511	1.774			-0.222	-0.603	1.760			0.201	0.007	1.616			0.163	-0.080	1.350
0.027	-0.314	1.688			0.045	-0.248	1.734			0.008	0.114	1.729			0.022	0.291	1.729			-0.118	-0.027	1.787			-0.168	-0.304	1.824			-0.213	-0.512	1.774			-0.222	-0.603	1.760			0.200	0.007	1.616			0.164	-0.080	1.350
0.027	-0.314	1.688			0.045	-0.248	1.733			0.008	0.114	1.729			0.022	0.291	1.729			-0.118	-0.027	1.787			-0.168	-0.304	1.824			-0.213	-0.512	1.774			-0.222	-0.603	1.760			0.200	0.006	1.617			0.164	-0.080	1.350
0.027	-0.314	1.688			0.045	-0.248	1.733			0.008	0.114	1.729			0.023	0.291	1.729			-0.118	-0.027	1.787			-0.167	-0.304	1.824			-0.213	-0.512	1.774			-0.222	-0.603	1.761			0.200	0.006	1.617			0.164	-0.080	1.351
0.027	-0.314	1.688			0.045	-0.248	1.733			0.008	0.114	1.729			0.023	0.291	1.729			-0.118	-0.027	1.787			-0.167	-0.304	1.824			-0.213	-0.512	1.774			-0.222	-0.603	1.761			0.200	0.006	1.617			0.164	-0.080	1.351
0.027	-0.314	1.688			0.045	-0.248	1.733			0.008	0.114	1.729			0.023	0.292	1.729			-0.118	-0.027	1.787			-0.168	-0.304	1.824			-0.213	-0.512	1.774			-0.223	-0.603	1.761			0.199	0.006	1.617			0.164	-0.080	1.351
0.027	-0.314	1.688			0.045	-0.248	1.733			0.008	0.114	1.729			0.023	0.292	1.730			-0.118	-0.027	1.787			-0.168	-0.304	1.824			-0.213	-0.512	1.775			-0.223	-0.603	1.761			0.199	0.006	1.618			0.164	-0.080	1.351
0.027	-0.314	1.688			0.045	-0.248	1.733			0.008	0.114	1.729			0.023	0.292	1.730			-0.118	-0.027	1.787			-0.168	-0.304	1.824			-0.213	-0.513	1.775			-0.223	-0.604	1.761			0.199	0.006	1.618			0.165	-0.080	1.352
0.027	-0.314	1.688			0.045	-0.248	1.733			0.008	0.114	1.729			0.023	0.292	1.730			-0.118	-0.028	1.787			-0.168	-0.305	1.824			-0.214	-0.513	1.775			-0.223	-0.604	1.760			0.199	0.006	1.618			0.165	-0.080	1.352
0.027	-0.314	1.688			0.046	-0.248	1.733			0.008	0.114	1.729			0.023	0.292	1.730			-0.118	-0.028	1.788			-0.168	-0.305	1.825			-0.214	-0.513	1.775			-0.223	-0.604	1.760			0.199	0.006	1.618			0.165	-0.080	1.352
0.027	-0.314	1.688			0.046	-0.248	1.733			0.007	0.114	1.729			0.023	0.292	1.730			-0.118	-0.028	1.788			-0.168	-0.305	1.825			-0.214	-0.513	1.775			-0.223	-0.604	1.760			0.198	0.006	1.619			0.165	-0.080	1.353
0.027	-0.314	1.688			0.046	-0.248	1.733			0.007	0.114	1.729			0.023	0.292	1.730			-0.119	-0.028	1.788			-0.168	-0.305	1.825			-0.214	-0.513	1.775			-0.223	-0.604	1.760			0.198	0.006	1.619			0.165	-0.080	1.353
0.027	-0.314	1.688			0.046	-0.248	1.733			0.007	0.114	1.730			0.022	0.292	1.730			-0.119	-0.028	1.788			-0.168	-0.305	1.825			-0.214	-0.513	1.775			-0.223	-0.604	1.761			0.198	0.006	1.619			0.165	-0.080	1.353
0.027	-0.314	1.688			0.046	-0.248	1.733			0.007	0.114	1.730			0.022	0.292	1.730			-0.119	-0.028	1.788			-0.168	-0.305	1.825			-0.215	-0.513	1.775			-0.224	-0.604	1.761			0.198	0.006	1.619			0.166	-0.080	1.353
0.027	-0.314	1.688			0.046	-0.247	1.733			0.007	0.114	1.730			0.022	0.292	1.731			-0.119	-0.028	1.788			-0.168	-0.305	1.825			-0.215	-0.513	1.775			-0.224	-0.604	1.761			0.198	0.005	1.619			0.166	-0.080	1.354
0.027	-0.314	1.688			0.046	-0.247	1.733			0.007	0.115	1.730			0.022	0.292	1.731			-0.119	-0.028	1.788			-0.168	-0.306	1.825			-0.215	-0.513	1.775			-0.224	-0.604	1.761			0.198	0.005	1.619			0.166	-0.080	1.354
0.027	-0.314	1.688			0.046	-0.247	1.733			0.007	0.115	1.730			0.022	0.292	1.731			-0.119	-0.029	1.789			-0.168	-0.306	1.825			-0.215	-0.513	1.775			-0.224	-0.605	1.761			0.198	0.005	1.619			0.166	-0.080	1.354
0.027	-0.314	1.688			0.046	-0.247	1.733			0.007	0.115	1.730			0.022	0.292	1.731			-0.119	-0.029	1.789			-0.168	-0.306	1.826			-0.215	-0.514	1.776			-0.224	-0.605	1.761			0.198	0.005	1.620			0.166	-0.080	1.355
0.026	-0.313	1.688			0.046	-0.247	1.733			0.007	0.115	1.730			0.022	0.292	1.731			-0.119	-0.029	1.789			-0.168	-0.306	1.826			-0.215	-0.514	1.776			-0.224	-0.605	1.761			0.198	0.005	1.620			0.166	-0.080	1.355
0.026	-0.313	1.688			0.046	-0.247	1.733			0.007	0.114	1.730			0.022	0.292	1.731			-0.119	-0.029	1.789			-0.168	-0.306	1.826			-0.216	-0.514	1.776			-0.224	-0.605	1.761			0.198	0.005	1.620			0.166	-0.081	1.355
0.026	-0.313	1.688			0.046	-0.247	1.733			0.007	0.114	1.730			0.022	0.292	1.731			-0.119	-0.029	1.789			-0.168	-0.306	1.826			-0.216	-0.514	1.776			-0.224	-0.605	1.761			0.198	0.005	1.620			0.166	-0.081	1.355
0.026	-0.313	1.688			0.046	-0.247	1.733			0.007	0.114	1.730			0.022	0.292	1.731			-0.119	-0.029	1.789			-0.168	-0.307	1.826			-0.216	-0.514	1.776			-0.224	-0.605	1.761			0.197	0.005	1.620			0.167	-0.081	1.355
0.026	-0.313	1.688			0.046	-0.247	1.733			0.007	0.114	1.731			0.022	0.292	1.731			-0.119	-0.029	1.789			-0.169	-0.307	1.826			-0.216	-0.514	1.776			-0.224	-0.605	1.761			0.198	0.005	1.620			0.167	-0.081	1.355
0.026	-0.313	1.688			0.046	-0.247	1.733			0.007	0.114	1.731			0.022	0.292	1.732			-0.120	-0.029	1.790			-0.169	-0.307	1.826			-0.216	-0.514	1.776			-0.224	-0.605	1.761			0.198	0.005	1.620			0.167	-0.081	1.356
0.026	-0.313	1.688			0.045	-0.246	1.733			0.007	0.114	1.731			0.022	0.292	1.732			-0.120	-0.030	1.790			-0.169	-0.307	1.827			-0.216	-0.515	1.776			-0.224	-0.606	1.761			0.198	0.005	1.620			0.167	-0.081	1.356
0.026	-0.312	1.688			0.045	-0.246	1.733			0.007	0.114	1.731			0.022	0.292	1.732			-0.120	-0.030	1.790			-0.169	-0.307	1.827			-0.216	-0.515	1.776			-0.225	-0.606	1.761			0.198	0.005	1.621			0.167	-0.081	1.356
0.026	-0.312	1.688			0.045	-0.246	1.734			0.007	0.114	1.731			0.021	0.292	1.732			-0.120	-0.030	1.790			-0.169	-0.307	1.827			-0.217	-0.515	1.776			-0.225	-0.606	1.761			0.198	0.005	1.621			0.167	-0.081	1.356
0.026	-0.312	1.688			0.045	-0.246	1.734			0.007	0.114	1.731			0.021	0.293	1.732			-0.120	-0.030	1.790			-0.169	-0.307	1.827			-0.217	-0.515	1.776			-0.225	-0.606	1.761			0.198	0.005	1.621			0.167	-0.081	1.356
0.026	-0.311	1.689			0.045	-0.246	1.734			0.007	0.114	1.731			0.021	0.293	1.732			-0.120	-0.030	1.790			-0.169	-0.307	1.827			-0.217	-0.515	1.777			-0.225	-0.606	1.761			0.198	0.005	1.621			0.167	-0.081	1.356
0.026	-0.310	1.689			0.045	-0.245	1.734			0.007	0.114	1.731			0.021	0.292	1.732			-0.120	-0.030	1.790			-0.169	-0.307	1.827			-0.217	-0.515	1.777			-0.225	-0.606	1.761			0.199	0.005	1.621			0.167	-0.081	1.356
0.026	-0.309	1.689			0.045	-0.245	1.734			0.008	0.113	1.732			0.021	0.292	1.732			-0.120	-0.030	1.790			-0.169	-0.307	1.827			-0.217	-0.516	1.777			-0.225	-0.606	1.761			0.199	0.005	1.622			0.168	-0.081	1.356
0.026	-0.308	1.689			0.045	-0.244	1.734			0.008	0.113	1.732			0.020	0.292	1.732			-0.120	-0.030	1.791			-0.169	-0.308	1.827			-0.217	-0.516	1.777			-0.225	-0.607	1.761			0.200	0.005	1.622			0.168	-0.081	1.356
0.026	-0.307	1.690			0.045	-0.243	1.735			0.009	0.113	1.732			0.020	0.292	1.732			-0.120	-0.030	1.791			-0.169	-0.308	1.828			-0.217	-0.516	1.777			-0.225	-0.607	1.761			0.201	0.004	1.622			0.169	-0.082	1.356
0.026	-0.306	1.690			0.045	-0.242	1.735			0.010	0.113	1.733			0.020	0.292	1.732			-0.120	-0.030	1.791			-0.169	-0.308	1.828			-0.217	-0.516	1.777			-0.225	-0.607	1.761			0.202	0.004	1.623			0.170	-0.082	1.356
0.025	-0.305	1.690			0.045	-0.242	1.735			0.011	0.112	1.733			0.020	0.292	1.732			-0.120	-0.030	1.791			-0.170	-0.308	1.828			-0.217	-0.516	1.777			-0.225	-0.607	1.761			0.203	0.004	1.623			0.171	-0.082	1.356
0.025	-0.303	1.690			0.045	-0.241	1.735			0.012	0.112	1.734			0.019	0.292	1.732			-0.120	-0.030	1.791			-0.170	-0.307	1.828			-0.217	-0.516	1.777			-0.225	-0.607	1.761			0.204	0.004	1.623			0.173	-0.082	1.355
0.025	-0.302	1.691			0.045	-0.240	1.736			0.014	0.111	1.734			0.019	0.292	1.732			-0.121	-0.030	1.791			-0.170	-0.307	1.828			-0.217	-0.516	1.777			-0.225	-0.607	1.761			0.206	0.004	1.624			0.174	-0.083	1.354
0.025	-0.301	1.691			0.045	-0.239	1.736			0.015	0.111	1.734			0.019	0.292	1.732			-0.121	-0.030	1.791			-0.170	-0.307	1.828			-0.218	-0.516	1.777			-0.225	-0.607	1.761			0.207	0.003	1.624			0.176	-0.083	1.354
0.025	-0.300	1.691			0.045	-0.239	1.736			0.016	0.110	1.735			0.018	0.292	1.732			-0.121	-0.030	1.791			-0.170	-0.307	1.828			-0.218	-0.516	1.777			-0.225	-0.607	1.761			0.208	0.003	1.625			0.177	-0.083	1.353
0.025	-0.299	1.691			0.045	-0.238	1.736			0.017	0.109	1.735			0.018	0.292	1.732			-0.121	-0.030	1.791			-0.170	-0.307	1.828			-0.217	-0.516	1.777			-0.225	-0.607	1.761			0.209	0.003	1.625			0.179	-0.084	1.353
0.025	-0.298	1.691			0.045	-0.238	1.737			0.018	0.109	1.735			0.018	0.292	1.732			-0.121	-0.030	1.791			-0.170	-0.307	1.828			-0.217	-0.516	1.777			-0.226	-0.607	1.761			0.210	0.002	1.625			0.181	-0.084	1.352
0.025	-0.297	1.691			0.045	-0.237	1.737			0.019	0.108	1.736			0.017	0.291	1.732			-0.121	-0.030	1.791			-0.170	-0.307	1.828			-0.218	-0.516	1.777			-0.226	-0.607	1.761			0.211	0.002	1.626			0.182	-0.084	1.351
0.025	-0.297	1.692			0.045	-0.237	1.737			0.020	0.108	1.736			0.017	0.291	1.732			-0.121	-0.030	1.791			-0.170	-0.307	1.828			-0.217	-0.515	1.777			-0.226	-0.606	1.761			0.212	0.002	1.626			0.184	-0.085	1.350
0.025	-0.296	1.692			0.045	-0.236	1.737			0.020	0.107	1.736			0.017	0.291	1.732			-0.121	-0.030	1.791			-0.170	-0.307	1.828			-0.217	-0.515	1.777			-0.226	-0.606	1.761			0.213	0.001	1.626			0.186	-0.085	1.349
0.025	-0.295	1.692			0.045	-0.236	1.737			0.021	0.107	1.737			0.017	0.291	1.732			-0.121	-0.030	1.791			-0.170	-0.306	1.828			-0.218	-0.515	1.777			-0.226	-0.606	1.761			0.214	0.001	1.627			0.187	-0.085	1.349
0.025	-0.295	1.692			0.045	-0.235	1.737			0.022	0.106	1.737			0.016	0.291	1.731			-0.121	-0.030	1.791			-0.170	-0.306	1.828			-0.218	-0.515	1.776			-0.226	-0.606	1.761			0.215	0.000	1.627			0.189	-0.086	1.348
0.025	-0.294	1.692			0.045	-0.235	1.738			0.022	0.106	1.737			0.016	0.291	1.731			-0.121	-0.030	1.791			-0.170	-0.306	1.828			-0.218	-0.515	1.776			-0.226	-0.607	1.761			0.216	0.000	1.627			0.191	-0.086	1.347
0.025	-0.293	1.692			0.045	-0.235	1.738			0.023	0.105	1.737			0.016	0.290	1.731			-0.121	-0.030	1.791			-0.170	-0.306	1.827			-0.218	-0.516	1.776			-0.226	-0.607	1.760			0.216	-0.000	1.627			0.192	-0.086	1.346
0.025	-0.295	1.692			0.045	-0.235	1.738			0.024	0.104	1.737			0.016	0.290	1.731			-0.121	-0.030	1.791			-0.170	-0.305	1.827			-0.218	-0.516	1.775			-0.226	-0.607	1.760			0.172	-0.015	1.664			0.193	-0.084	1.358
0.025	-0.296	1.692			0.044	-0.236	1.738			0.024	0.104	1.738			0.016	0.290	1.731			-0.121	-0.030	1.791			-0.170	-0.305	1.827			-0.218	-0.516	1.775			-0.226	-0.607	1.760			0.158	-0.020	1.676			0.195	-0.084	1.366
0.025	-0.298	1.691			0.044	-0.237	1.738			0.024	0.104	1.738			0.015	0.290	1.731			-0.121	-0.030	1.791			-0.170	-0.305	1.827			-0.218	-0.516	1.774			-0.226	-0.607	1.759			0.151	-0.022	1.682			0.197	-0.083	1.372
0.025	-0.299	1.691			0.044	-0.238	1.738			0.025	0.103	1.738			0.015	0.290	1.731			-0.121	-0.030	1.791			-0.170	-0.305	1.827			-0.218	-0.516	1.774			-0.226	-0.608	1.759			0.146	-0.023	1.686			0.198	-0.083	1.376
0.025	-0.301	1.691			0.043	-0.239	1.738			0.025	0.103	1.738			0.015	0.289	1.730			-0.121	-0.030	1.791			-0.171	-0.305	1.826			-0.218	-0.517	1.773			-0.226	-0.608	1.758			0.143	-0.024	1.690			0.199	-0.082	1.379
0.025	-0.302	1.691			0.043	-0.240	1.738			0.026	0.102	1.738			0.015	0.289	1.730			-0.121	-0.029	1.791			-0.171	-0.304	1.826			-0.218	-0.517	1.773			-0.226	-0.608	1.758			0.140	-0.025	1.692			0.200	-0.082	1.382
0.025	-0.303	1.691			0.043	-0.241	1.738			0.026	0.102	1.738			0.015	0.289	1.730			-0.121	-0.029	1.791			-0.171	-0.304	1.826			-0.218	-0.517	1.772			-0.226	-0.608	1.757			0.138	-0.025	1.695			0.201	-0.082	1.384
0.025	-0.304	1.690			0.043	-0.242	1.738			0.026	0.101	1.738			0.015	0.289	1.730			-0.121	-0.029	1.791			-0.171	-0.304	1.826			-0.218	-0.517	1.772			-0.226	-0.609	1.757			0.136	-0.025	1.697			0.202	-0.081	1.386
0.025	-0.305	1.690			0.043	-0.243	1.738			0.027	0.101	1.738			0.015	0.289	1.730			-0.121	-0.029	1.791			-0.171	-0.304	1.825			-0.218	-0.518	1.772			-0.226	-0.609	1.757			0.135	-0.025	1.699			0.203	-0.081	1.388
0.025	-0.305	1.690			0.042	-0.243	1.738			0.027	0.101	1.738			0.015	0.289	1.730			-0.121	-0.029	1.791			-0.171	-0.304	1.825			-0.218	-0.518	1.771			-0.226	-0.609	1.756			0.134	-0.025	1.700			0.204	-0.081	1.390
0.025	-0.306	1.690			0.042	-0.244	1.738			0.027	0.100	1.738			0.015	0.288	1.729			-0.121	-0.029	1.790			-0.171	-0.304	1.825			-0.218	-0.518	1.771			-0.226	-0.609	1.756			0.133	-0.024	1.701			0.205	-0.081	1.391
0.025	-0.307	1.690			0.042	-0.245	1.738			0.028	0.100	1.739			0.015	0.288	1.729			-0.121	-0.029	1.790			-0.171	-0.303	1.825			-0.218	-0.519	1.770			-0.227	-0.610	1.755			0.134	-0.022	1.703			0.207	-0.081	1.394
0.025	-0.307	1.690			0.042	-0.245	1.738			0.028	0.100	1.739			0.015	0.288	1.729			-0.121	-0.029	1.790			-0.171	-0.303	1.825			-0.218	-0.519	1.770			-0.227	-0.610	1.755			0.134	-0.022	1.703			0.207	-0.081	1.394
0.025	-0.308	1.690			0.042	-0.246	1.738			0.028	0.099	1.739			0.015	0.288	1.729			-0.121	-0.029	1.790			-0.171	-0.303	1.825			-0.219	-0.519	1.770			-0.227	-0.610	1.755			0.136	-0.021	1.703			0.208	-0.081	1.395
0.025	-0.308	1.690			0.042	-0.246	1.738			0.028	0.099	1.739			0.015	0.288	1.729			-0.121	-0.029	1.790			-0.171	-0.303	1.824			-0.219	-0.519	1.770			-0.227	-0.610	1.755			0.138	-0.020	1.702			0.209	-0.081	1.395
0.025	-0.309	1.690			0.042	-0.247	1.738			0.028	0.099	1.739			0.015	0.288	1.728			-0.121	-0.029	1.790			-0.171	-0.303	1.824			-0.219	-0.519	1.770			-0.227	-0.610	1.754			0.140	-0.019	1.702			0.211	-0.081	1.396
0.025	-0.309	1.690			0.042	-0.247	1.738			0.028	0.099	1.739			0.015	0.287	1.728			-0.121	-0.029	1.790			-0.171	-0.303	1.824			-0.219	-0.519	1.769			-0.227	-0.610	1.754			0.141	-0.018	1.702			0.212	-0.082	1.397
0.025	-0.310	1.689			0.042	-0.247	1.738			0.029	0.098	1.739			0.015	0.287	1.728			-0.121	-0.029	1.790			-0.171	-0.303	1.824			-0.219	-0.519	1.769			-0.227	-0.611	1.754			0.143	-0.017	1.701			0.218	-0.086	1.399
0.025	-0.310	1.689			0.042	-0.248	1.738			0.029	0.098	1.739			0.015	0.287	1.728			-0.121	-0.029	1.790			-0.171	-0.303	1.824			-0.219	-0.519	1.769			-0.227	-0.611	1.754			0.145	-0.017	1.701			0.228	-0.091	1.439
0.025	-0.310	1.689			0.042	-0.248	1.738			0.029	0.098	1.740			0.015	0.286	1.727			-0.121	-0.029	1.790			-0.171	-0.303	1.824			-0.219	-0.519	1.768			-0.227	-0.611	1.753			0.147	-0.016	1.700			0.238	-0.096	1.462
0.025	-0.310	1.689			0.042	-0.248	1.738			0.029	0.097	1.740			0.015	0.286	1.727			-0.121	-0.029	1.790			-0.171	-0.303	1.823			-0.219	-0.520	1.768			-0.227	-0.611	1.753			0.149	-0.016	1.700			0.243	-0.099	1.473
0.025	-0.311	1.689			0.042	-0.249	1.738			0.029	0.097	1.740			0.015	0.286	1.727			-0.121	-0.029	1.790			-0.171	-0.303	1.823			-0.219	-0.520	1.768			-0.227	-0.611	1.753			0.151	-0.015	1.699			0.247	-0.100	1.480
0.025	-0.311	1.689			0.042	-0.249	1.738			0.029	0.097	1.740			0.015	0.286	1.726			-0.121	-0.029	1.790			-0.171	-0.303	1.823			-0.219	-0.520	1.767			-0.227	-0.611	1.753			0.152	-0.015	1.699			0.249	-0.101	1.485
0.025	-0.311	1.689			0.042	-0.249	1.738			0.030	0.097	1.740			0.015	0.285	1.726			-0.121	-0.029	1.790			-0.171	-0.303	1.823			-0.220	-0.520	1.767			-0.227	-0.611	1.752			0.154	-0.014	1.699			0.251	-0.102	1.489
0.025	-0.311	1.689			0.042	-0.249	1.738			0.030	0.096	1.740			0.015	0.285	1.726			-0.121	-0.029	1.790			-0.171	-0.303	1.823			-0.220	-0.520	1.767			-0.228	-0.611	1.752			0.155	-0.014	1.698			0.253	-0.102	1.493
0.025	-0.312	1.689			0.042	-0.250	1.739			0.030	0.096	1.741			0.015	0.285	1.725			-0.121	-0.029	1.790			-0.171	-0.302	1.823			-0.220	-0.520	1.766			-0.228	-0.611	1.752			0.157	-0.014	1.698			0.255	-0.102	1.496
0.025	-0.312	1.689			0.041	-0.250	1.739			0.030	0.096	1.741			0.015	0.284	1.725			-0.121	-0.029	1.790			-0.171	-0.302	1.822			-0.220	-0.520	1.766			-0.228	-0.611	1.752			0.158	-0.014	1.698			0.257	-0.103	1.499
0.025	-0.312	1.689			0.041	-0.250	1.739			0.030	0.096	1.741			0.015	0.284	1.725			-0.121	-0.029	1.790			-0.171	-0.302	1.822			-0.220	-0.520	1.766			-0.228	-0.611	1.751			0.159	-0.014	1.698			0.259	-0.103	1.502
0.025	-0.312	1.689			0.041	-0.250	1.739			0.030	0.095	1.741			0.015	0.284	1.724			-0.121	-0.029	1.790			-0.172	-0.302	1.822			-0.220	-0.520	1.765			-0.228	-0.611	1.751			0.160	-0.014	1.697			0.261	-0.103	1.505
0.025	-0.312	1.689			0.041	-0.250	1.739			0.030	0.095	1.741			0.016	0.284	1.724			-0.121	-0.029	1.790			-0.172	-0.302	1.822			-0.221	-0.520	1.765			-0.228	-0.611	1.751			0.161	-0.014	1.697			0.262	-0.104	1.507
0.025	-0.312	1.689			0.041	-0.251	1.739			0.030	0.095	1.741			0.016	0.283	1.724			-0.121	-0.029	1.790			-0.172	-0.302	1.822			-0.221	-0.520	1.765			-0.228	-0.611	1.751			0.162	-0.014	1.697			0.264	-0.104	1.509
0.025	-0.312	1.689			0.041	-0.251	1.739			0.030	0.095	1.742			0.016	0.283	1.724			-0.121	-0.029	1.790			-0.172	-0.302	1.821			-0.221	-0.520	1.764			-0.229	-0.611	1.750			0.163	-0.014	1.697			0.266	-0.104	1.511
0.025	-0.313	1.689			0.041	-0.251	1.739			0.031	0.095	1.742			0.016	0.283	1.723			-0.121	-0.029	1.790			-0.172	-0.302	1.821			-0.221	-0.520	1.764			-0.229	-0.611	1.750			0.164	-0.014	1.697			0.267	-0.105	1.513
0.025	-0.313	1.689			0.041	-0.251	1.739			0.031	0.095	1.742			0.016	0.283	1.723			-0.121	-0.029	1.790			-0.172	-0.302	1.821			-0.222	-0.520	1.763			-0.229	-0.611	1.749			0.165	-0.014	1.697			0.269	-0.105	1.514
0.025	-0.313	1.689			0.041	-0.251	1.739			0.031	0.094	1.742			0.016	0.282	1.723			-0.121	-0.029	1.790			-0.172	-0.302	1.821			-0.222	-0.520	1.763			-0.229	-0.611	1.748			0.166	-0.014	1.697			0.271	-0.105	1.515
0.025	-0.313	1.689			0.041	-0.251	1.739			0.031	0.094	1.742			0.016	0.282	1.722			-0.121	-0.028	1.790			-0.172	-0.302	1.820			-0.222	-0.520	1.762			-0.230	-0.611	1.748			0.167	-0.014	1.696			0.272	-0.105	1.516
0.025	-0.313	1.689			0.041	-0.251	1.739			0.031	0.094	1.742			0.016	0.282	1.722			-0.121	-0.028	1.789			-0.172	-0.302	1.820			-0.223	-0.520	1.762			-0.230	-0.611	1.747			0.168	-0.014	1.696			0.274	-0.104	1.516
0.025	-0.313	1.689			0.041	-0.251	1.739			0.031	0.094	1.742			0.016	0.282	1.722			-0.121	-0.028	1.789			-0.173	-0.302	1.820			-0.223	-0.520	1.761			-0.230	-0.611	1.746			0.168	-0.014	1.696			0.275	-0.104	1.517
0.025	-0.313	1.689			0.041	-0.252	1.739			0.031	0.094	1.742			0.016	0.281	1.722			-0.121	-0.028	1.789			-0.173	-0.302	1.820			-0.223	-0.520	1.761			-0.231	-0.611	1.745			0.169	-0.014	1.696			0.277	-0.104	1.517
0.025	-0.313	1.689			0.041	-0.252	1.739			0.031	0.094	1.743			0.016	0.281	1.722			-0.121	-0.028	1.789			-0.173	-0.302	1.819			-0.224	-0.520	1.760			-0.231	-0.611	1.744			0.170	-0.015	1.696			0.279	-0.104	1.518
0.025	-0.313	1.689			0.041	-0.252	1.739			0.031	0.094	1.743			0.017	0.281	1.721			-0.121	-0.028	1.789			-0.173	-0.302	1.819			-0.224	-0.520	1.760			-0.231	-0.611	1.743			0.171	-0.015	1.696			0.280	-0.104	1.518
0.025	-0.313	1.689			0.041	-0.252	1.739			0.031	0.094	1.743			0.017	0.281	1.721			-0.121	-0.028	1.788			-0.174	-0.302	1.819			-0.224	-0.520	1.759			-0.232	-0.611	1.742			0.171	-0.015	1.696			0.282	-0.104	1.519
0.025	-0.313	1.689			0.041	-0.252	1.739			0.031	0.093	1.743			0.017	0.281	1.721			-0.121	-0.028	1.788			-0.174	-0.302	1.818			-0.224	-0.520	1.759			-0.232	-0.611	1.742			0.172	-0.015	1.696			0.284	-0.104	1.519
0.025	-0.313	1.689			0.041	-0.252	1.739			0.031	0.093	1.743			0.017	0.281	1.721			-0.121	-0.028	1.788			-0.174	-0.303	1.818			-0.225	-0.520	1.759			-0.232	-0.611	1.741			0.173	-0.015	1.696			0.285	-0.104	1.520
0.025	-0.314	1.689			0.041	-0.252	1.739			0.031	0.093	1.743			0.017	0.280	1.721			-0.121	-0.028	1.788			-0.174	-0.303	1.818			-0.225	-0.520	1.758			-0.232	-0.611	1.740			0.173	-0.016	1.696			0.287	-0.104	1.520
0.025	-0.314	1.689			0.041	-0.252	1.739			0.031	0.093	1.743			0.017	0.280	1.720			-0.121	-0.028	1.787			-0.175	-0.303	1.817			-0.225	-0.520	1.758			-0.233	-0.611	1.739			0.174	-0.016	1.696			0.288	-0.104	1.521
0.025	-0.314	1.689			0.041	-0.252	1.739			0.031	0.093	1.743			0.017	0.280	1.720			-0.121	-0.028	1.787			-0.175	-0.303	1.817			-0.225	-0.520	1.757			-0.233	-0.611	1.739			0.174	-0.016	1.696			0.290	-0.104	1.521
0.025	-0.314	1.689			0.041	-0.252	1.739			0.031	0.093	1.743			0.017	0.280	1.720			-0.122	-0.028	1.787			-0.175	-0.303	1.817			-0.226	-0.520	1.757			-0.233	-0.611	1.738			0.175	-0.016	1.696			0.291	-0.105	1.522
0.025	-0.314	1.689			0.041	-0.252	1.739			0.031	0.093	1.743			0.017	0.280	1.720			-0.122	-0.028	1.787			-0.175	-0.303	1.816			-0.226	-0.520	1.757			-0.233	-0.611	1.738			0.175	-0.016	1.696			0.292	-0.106	1.522
0.025	-0.314	1.689			0.041	-0.252	1.739			0.031	0.093	1.743			0.017	0.280	1.720			-0.122	-0.028	1.786			-0.176	-0.303	1.816			-0.226	-0.520	1.756			-0.234	-0.611	1.737			0.176	-0.016	1.696			0.292	-0.106	1.522
0.025	-0.314	1.689			0.041	-0.252	1.739			0.031	0.093	1.744			0.017	0.280	1.720			-0.122	-0.028	1.786			-0.176	-0.303	1.816			-0.226	-0.520	1.756			-0.234	-0.611	1.737			0.176	-0.017	1.696			0.293	-0.106	1.522
0.025	-0.314	1.689			0.041	-0.252	1.739			0.031	0.093	1.744			0.017	0.280	1.719			-0.122	-0.028	1.786			-0.176	-0.303	1.816			-0.226	-0.520	1.756			-0.234	-0.610	1.736			0.176	-0.017	1.696			0.293	-0.106	1.522
0.025	-0.314	1.689			0.041	-0.253	1.739			0.031	0.093	1.744			0.017	0.279	1.719			-0.122	-0.028	1.785			-0.176	-0.303	1.815			-0.227	-0.520	1.755			-0.234	-0.610	1.736			0.177	-0.017	1.696			0.292	-0.106	1.520
0.025	-0.314	1.689			0.041	-0.253	1.739			0.031	0.092	1.744			0.017	0.279	1.719			-0.122	-0.028	1.785			-0.176	-0.303	1.815			-0.227	-0.520	1.755			-0.234	-0.610	1.735			0.177	-0.017	1.696			0.291	-0.106	1.519
0.025	-0.314	1.689			0.041	-0.253	1.739			0.031	0.092	1.744			0.017	0.279	1.719			-0.122	-0.028	1.785			-0.177	-0.303	1.815			-0.227	-0.519	1.755			-0.234	-0.610	1.735			0.177	-0.017	1.696			0.290	-0.105	1.517
0.025	-0.314	1.689			0.041	-0.253	1.739			0.031	0.092	1.744			0.017	0.279	1.719			-0.122	-0.028	1.785			-0.177	-0.303	1.815			-0.227	-0.519	1.755			-0.234	-0.610	1.734			0.178	-0.017	1.696			0.289	-0.105	1.516
0.025	-0.314	1.689			0.041	-0.253	1.739			0.031	0.092	1.744			0.017	0.279	1.719			-0.122	-0.028	1.785			-0.177	-0.303	1.815			-0.227	-0.519	1.754			-0.235	-0.610	1.734			0.178	-0.017	1.696			0.288	-0.105	1.515
0.025	-0.314	1.689			0.040	-0.253	1.739			0.031	0.092	1.744			0.017	0.279	1.719			-0.122	-0.028	1.785			-0.177	-0.303	1.814			-0.227	-0.519	1.754			-0.235	-0.610	1.733			0.178	-0.017	1.696			0.281	-0.103	1.509
0.025	-0.314	1.689			0.040	-0.253	1.739			0.031	0.092	1.744			0.017	0.279	1.719			-0.122	-0.028	1.784			-0.177	-0.303	1.814			-0.227	-0.519	1.754			-0.235	-0.610	1.733			0.178	-0.017	1.696			0.281	-0.102	1.509
0.025	-0.314	1.689			0.040	-0.253	1.739			0.031	0.092	1.744			0.017	0.279	1.719			-0.122	-0.028	1.784			-0.177	-0.303	1.814			-0.228	-0.519	1.754			-0.235	-0.610	1.733			0.178	-0.017	1.696			0.280	-0.101	1.508
0.025	-0.314	1.689			0.040	-0.253	1.739			0.031	0.092	1.744			0.017	0.279	1.719			-0.122	-0.028	1.784			-0.178	-0.303	1.814			-0.228	-0.519	1.754			-0.235	-0.609	1.733			0.178	-0.017	1.696			0.278	-0.101	1.506
0.025	-0.314	1.689			0.040	-0.253	1.739			0.031	0.092	1.744			0.017	0.279	1.719			-0.122	-0.028	1.784			-0.178	-0.303	1.814			-0.228	-0.519	1.754			-0.235	-0.609	1.733			0.179	-0.017	1.696			0.277	-0.101	1.505
0.025	-0.314	1.689			0.040	-0.253	1.739			0.031	0.092	1.744			0.017	0.279	1.718			-0.122	-0.028	1.784			-0.178	-0.303	1.814			-0.228	-0.519	1.754			-0.235	-0.609	1.734			0.179	-0.017	1.696			0.275	-0.101	1.504
0.025	-0.314	1.689			0.040	-0.253	1.739			0.031	0.092	1.744			0.017	0.279	1.718			-0.122	-0.028	1.784			-0.178	-0.303	1.814			-0.228	-0.519	1.754			-0.235	-0.609	1.734			0.179	-0.017	1.696			0.273	-0.101	1.503
0.025	-0.314	1.689			0.040	-0.253	1.739			0.031	0.092	1.744			0.017	0.279	1.718			-0.122	-0.028	1.784			-0.178	-0.303	1.814			-0.228	-0.519	1.754			-0.235	-0.609	1.735			0.178	-0.017	1.696			0.270	-0.101	1.502
0.025	-0.314	1.689			0.040	-0.253	1.739			0.031	0.092	1.744			0.017	0.279	1.718			-0.122	-0.028	1.784			-0.178	-0.303	1.814			-0.228	-0.519	1.755			-0.234	-0.609	1.736			0.178	-0.017	1.696			0.268	-0.101	1.501
0.025	-0.314	1.689			0.040	-0.253	1.739			0.031	0.092	1.744			0.017	0.279	1.718			-0.122	-0.028	1.784			-0.178	-0.303	1.814			-0.227	-0.519	1.755			-0.234	-0.609	1.736			0.177	-0.017	1.697			0.242	-0.093	1.448
0.025	-0.314	1.689			0.040	-0.253	1.740			0.031	0.092	1.745			0.017	0.279	1.718			-0.122	-0.028	1.784			-0.178	-0.303	1.813			-0.227	-0.519	1.756			-0.234	-0.609	1.737			0.175	-0.017	1.697			0.233	-0.090	1.432
0.025	-0.314	1.689			0.040	-0.253	1.740			0.031	0.092	1.745			0.017	0.279	1.718			-0.122	-0.028	1.784			-0.178	-0.303	1.813			-0.227	-0.519	1.756			-0.234	-0.609	1.738			0.175	-0.017	1.698			0.225	-0.087	1.421
0.025	-0.314	1.689			0.040	-0.253	1.740			0.031	0.092	1.745			0.017	0.279	1.718			-0.122	-0.028	1.784			-0.178	-0.303	1.813			-0.227	-0.518	1.756			-0.234	-0.609	1.738			0.174	-0.017	1.698			0.218	-0.085	1.414
0.025	-0.314	1.689			0.040	-0.253	1.740			0.031	0.092	1.745			0.017	0.279	1.718			-0.122	-0.028	1.784			-0.178	-0.303	1.813			-0.227	-0.518	1.757			-0.234	-0.609	1.739			0.173	-0.017	1.698			0.211	-0.083	1.407
0.025	-0.314	1.689			0.040	-0.253	1.740			0.031	0.093	1.745			0.017	0.279	1.718			-0.122	-0.028	1.784			-0.178	-0.303	1.813			-0.227	-0.518	1.757			-0.234	-0.609	1.739			0.181	-0.010	1.684			0.195	-0.080	1.389
0.025	-0.314	1.689			0.040	-0.253	1.740			0.030	0.101	1.742			0.017	0.280	1.718			-0.122	-0.028	1.784			-0.178	-0.303	1.813			-0.227	-0.518	1.757			-0.234	-0.609	1.739			0.181	-0.006	1.683			0.186	-0.079	1.384
0.025	-0.314	1.689			0.041	-0.253	1.740			0.032	0.104	1.741			0.017	0.280	1.718			-0.123	-0.029	1.785			-0.178	-0.303	1.813			-0.227	-0.518	1.757			-0.234	-0.609	1.739			0.180	-0.003	1.682			0.175	-0.078	1.380
0.025	-0.314	1.689			0.041	-0.252	1.740			0.033	0.106	1.740			0.017	0.280	1.718			-0.123	-0.030	1.786			-0.178	-0.303	1.813			-0.227	-0.518	1.757			-0.234	-0.609	1.739			0.179	0.000	1.682			0.164	-0.079	1.380
0.026	-0.313	1.690			0.041	-0.252	1.740			0.033	0.107	1.740			0.017	0.280	1.718			-0.124	-0.031	1.787			-0.178	-0.302	1.813			-0.227	-0.518	1.757			-0.233	-0.609	1.739			0.178	0.003	1.682			0.153	-0.080	1.390
0.026	-0.313	1.690			0.041	-0.252	1.740			0.033	0.107	1.740			0.018	0.281	1.719			-0.124	-0.032	1.788			-0.178	-0.302	1.813			-0.227	-0.518	1.757			-0.233	-0.609	1.739			0.177	0.005	1.682			0.126	-0.099	1.432
0.026	-0.313	1.690			0.042	-0.252	1.740			0.034	0.107	1.740			0.018	0.281	1.719			-0.125	-0.033	1.789			-0.178	-0.302	1.813			-0.226	-0.518	1.757			-0.233	-0.609	1.739			0.176	0.007	1.682			0.122	-0.101	1.434
0.026	-0.313	1.690			0.042	-0.252	1.740			0.034	0.107	1.741			0.018	0.281	1.719			-0.103	-0.006	1.784			-0.170	-0.281	1.810			-0.226	-0.518	1.757			-0.233	-0.609	1.739			0.175	0.009	1.681			0.110	-0.103	1.431
0.026	-0.313	1.690			0.042	-0.252	1.740			0.034	0.107	1.741			0.018	0.281	1.719			-0.095	0.004	1.782			-0.165	-0.271	1.809			-0.226	-0.518	1.757			-0.232	-0.609	1.739			0.173	0.010	1.681			0.105	-0.104	1.430
0.026	-0.313	1.691			0.042	-0.252	1.741			0.034	0.106	1.742			0.018	0.281	1.719			-0.090	0.010	1.781			-0.163	-0.265	1.808			-0.226	-0.519	1.757			-0.232	-0.609	1.739			0.171	0.012	1.681			0.101	-0.105	1.430
0.026	-0.313	1.691			0.042	-0.252	1.741			0.034	0.106	1.742			0.018	0.281	1.719			-0.087	0.014	1.781			-0.161	-0.262	1.808			-0.225	-0.519	1.757			-0.231	-0.609	1.738			0.169	0.012	1.681			0.097	-0.105	1.430
0.026	-0.314	1.691			0.042	-0.252	1.741			0.034	0.105	1.743			0.019	0.281	1.719			-0.085	0.016	1.780			-0.159	-0.259	1.807			-0.224	-0.519	1.757			-0.231	-0.610	1.738			0.167	0.013	1.681			0.094	-0.106	1.431
0.026	-0.314	1.692			0.043	-0.252	1.741			0.034	0.105	1.743			0.019	0.282	1.719			-0.083	0.018	1.780			-0.158	-0.257	1.807			-0.223	-0.519	1.757			-0.230	-0.610	1.739			0.166	0.014	1.681			0.092	-0.106	1.432
0.026	-0.314	1.692			0.043	-0.252	1.742			0.034	0.104	1.743			0.019	0.282	1.719			-0.081	0.020	1.780			-0.157	-0.255	1.807			-0.223	-0.520	1.757			-0.230	-0.610	1.739			0.164	0.015	1.681			0.090	-0.107	1.433
0.025	-0.315	1.693			0.043	-0.253	1.742			0.034	0.104	1.744			0.019	0.282	1.719			-0.080	0.022	1.780			-0.156	-0.253	1.807			-0.222	-0.520	1.758			-0.229	-0.610	1.739			0.163	0.015	1.681			0.095	-0.106	1.441
0.025	-0.315	1.693			0.043	-0.253	1.742			0.034	0.103	1.744			0.019	0.282	1.719			-0.078	0.023	1.780			-0.155	-0.251	1.807			-0.220	-0.520	1.758			-0.228	-0.610	1.740			0.162	0.015	1.681			0.099	-0.107	1.444
0.025	-0.315	1.694			0.043	-0.253	1.743			0.034	0.103	1.745			0.019	0.282	1.719			-0.077	0.024	1.780			-0.154	-0.250	1.808			-0.219	-0.521	1.759			-0.227	-0.611	1.741			0.161	0.016	1.681			0.104	-0.107	1.449
0.025	-0.316	1.694			0.043	-0.253	1.743			0.035	0.102	1.745			0.019	0.282	1.719			-0.076	0.026	1.780			-0.153	-0.248	1.808			-0.219	-0.521	1.759			-0.227	-0.611	1.742			0.160	0.016	1.681			0.107	-0.107	1.452
0.025	-0.316	1.694			0.043	-0.254	1.743			0.035	0.101	1.745			0.019	0.282	1.719			-0.075	0.027	1.779			-0.152	-0.247	1.808			-0.218	-0.521	1.760			-0.226	-0.611	1.743			0.159	0.016	1.681			0.110	-0.106	1.454
0.025	-0.316	1.695			0.043	-0.254	1.744			0.035	0.101	1.746			0.019	0.282	1.719			-0.074	0.028	1.779			-0.151	-0.246	1.808			-0.217	-0.522	1.761			-0.225	-0.612	1.744			0.158	0.017	1.681			0.112	-0.106	1.455
0.025	-0.316	1.695			0.043	-0.254	1.744			0.035	0.100	1.746			0.019	0.282	1.719			-0.103	-0.007	1.791			-0.155	-0.261	1.813			-0.216	-0.522	1.761			-0.225	-0.612	1.745			0.158	0.017	1.681			0.114	-0.106	1.455
0.025	-0.316	1.695			0.043	-0.254	1.744			0.035	0.100	1.746			0.020	0.282	1.719			-0.113	-0.018	1.795			-0.156	-0.268	1.815			-0.215	-0.522	1.762			-0.224	-0.612	1.745			0.157	0.017	1.681			0.117	-0.106	1.453
0.025	-0.316	1.696			0.043	-0.254	1.744			0.035	0.099	1.746			0.020	0.282	1.719			-0.118	-0.024	1.798			-0.157	-0.273	1.816			-0.215	-0.522	1.762			-0.224	-0.613	1.746			0.157	0.017	1.681			0.121	-0.106	1.450
0.025	-0.317	1.696			0.043	-0.254	1.745			0.035	0.099	1.746			0.020	0.282	1.719			-0.121	-0.028	1.798			-0.158	-0.277	1.817			-0.215	-0.522	1.762			-0.224	-0.613	1.746			0.157	0.017	1.681			0.127	-0.105	1.445
0.025	-0.317	1.696			0.043	-0.254	1.745			0.035	0.098	1.747			0.020	0.282	1.719			-0.122	-0.030	1.799			-0.159	-0.280	1.818			-0.214	-0.523	1.763			-0.223	-0.613	1.747			0.156	0.017	1.681			0.134	-0.103	1.436
0.025	-0.317	1.696			0.044	-0.255	1.745			0.036	0.098	1.747			0.021	0.282	1.719			-0.123	-0.032	1.798			-0.160	-0.283	1.819			-0.214	-0.523	1.762			-0.223	-0.613	1.747			0.157	0.017	1.682			0.140	-0.101	1.427
0.025	-0.317	1.697			0.044	-0.255	1.745			0.036	0.098	1.747			0.021	0.282	1.719			-0.124	-0.033	1.798			-0.161	-0.285	1.819			-0.214	-0.522	1.762			-0.223	-0.613	1.747			0.159	0.018	1.682			0.148	-0.099	1.419
0.026	-0.316	1.697			0.044	-0.254	1.745			0.036	0.098	1.747			0.021	0.282	1.719			-0.124	-0.034	1.798			-0.162	-0.287	1.819			-0.213	-0.522	1.762			-0.223	-0.613	1.747			0.166	0.020	1.684			0.159	-0.096	1.413
0.026	-0.316	1.697			0.044	-0.254	1.746			0.036	0.098	1.747			0.021	0.282	1.719			-0.125	-0.035	1.797			-0.162	-0.289	1.819			-0.213	-0.522	1.762			-0.223	-0.613	1.746			0.170	0.021	1.685			0.168	-0.093	1.408
0.027	-0.314	1.698			0.044	-0.253	1.746			0.036	0.098	1.747			0.022	0.282	1.719			-0.125	-0.036	1.797			-0.163	-0.290	1.819			-0.213	-0.522	1.761			-0.223	-0.612	1.745			0.175	0.022	1.685			0.179	-0.089	1.403
0.028	-0.312	1.699			0.045	-0.252	1.747			0.036	0.098	1.747			0.022	0.282	1.719			-0.125	-0.036	1.796			-0.164	-0.291	1.819			-0.213	-0.522	1.760			-0.223	-0.612	1.743			0.180	0.023	1.685			0.190	-0.084	1.399
0.028	-0.311	1.699			0.045	-0.251	1.747			0.036	0.097	1.747			0.022	0.283	1.719			-0.125	-0.036	1.795			-0.165	-0.292	1.818			-0.213	-0.521	1.759			-0.223	-0.611	1.741			0.176	0.017	1.695			0.198	-0.081	1.403
0.029	-0.310	1.700			0.045	-0.250	1.748			0.036	0.097	1.747			0.022	0.283	1.719			-0.125	-0.036	1.794			-0.165	-0.293	1.818			-0.214	-0.521	1.758			-0.223	-0.610	1.740			0.176	0.014	1.699			0.206	-0.080	1.404
0.029	-0.309	1.700			0.045	-0.250	1.748			0.036	0.097	1.747			0.023	0.283	1.719			-0.125	-0.036	1.793			-0.166	-0.294	1.818			-0.214	-0.520	1.757			-0.223	-0.610	1.738			0.176	0.011	1.701			0.211	-0.078	1.404
0.029	-0.309	1.700			0.045	-0.249	1.748			0.036	0.097	1.747			0.023	0.283	1.719			-0.125	-0.036	1.792			-0.167	-0.295	1.817			-0.214	-0.520	1.756			-0.223	-0.610	1.736			0.177	0.009	1.703			0.229	-0.079	1.407
0.030	-0.308	1.701			0.045	-0.249	1.749			0.036	0.097	1.747			0.023	0.283	1.719			-0.125	-0.035	1.791			-0.168	-0.296	1.817			-0.214	-0.520	1.755			-0.223	-0.609	1.735			0.178	0.006	1.704			0.268	-0.086	1.428
0.030	-0.308	1.701			0.045	-0.249	1.749			0.036	0.097	1.747			0.023	0.283	1.719			-0.124	-0.035	1.790			-0.169	-0.296	1.816			-0.215	-0.519	1.754			-0.223	-0.609	1.733			0.179	0.004	1.705			0.301	-0.089	1.484
0.030	-0.308	1.701			0.045	-0.249	1.749			0.036	0.096	1.747			0.024	0.283	1.719			-0.124	-0.035	1.789			-0.169	-0.297	1.816			-0.215	-0.519	1.753			-0.224	-0.609	1.732			0.181	0.001	1.706			0.311	-0.089	1.494
0.030	-0.308	1.701			0.045	-0.248	1.749			0.036	0.096	1.747			0.024	0.283	1.719			-0.124	-0.034	1.788			-0.170	-0.297	1.815			-0.215	-0.519	1.752			-0.224	-0.609	1.731			0.182	-0.001	1.706			0.324	-0.098	1.515
0.031	-0.307	1.701			0.045	-0.248	1.749			0.036	0.096	1.747			0.025	0.283	1.719			-0.123	-0.034	1.787			-0.171	-0.298	1.815			-0.216	-0.519	1.751			-0.224	-0.608	1.730			0.184	-0.004	1.706			0.332	-0.101	1.523
0.031	-0.307	1.702			0.045	-0.248	1.750			0.036	0.096	1.747			0.025	0.283	1.718			-0.123	-0.033	1.786			-0.171	-0.298	1.814			-0.216	-0.519	1.751			-0.224	-0.608	1.730			0.186	-0.006	1.707			0.339	-0.102	1.527
0.031	-0.307	1.702			0.045	-0.248	1.750			0.036	0.096	1.747			0.026	0.283	1.718			-0.123	-0.032	1.785			-0.172	-0.298	1.814			-0.216	-0.518	1.750			-0.224	-0.608	1.729			0.187	-0.008	1.707			0.346	-0.103	1.531
0.031	-0.307	1.702			0.046	-0.247	1.750			0.036	0.095	1.747			0.026	0.283	1.717			-0.123	-0.032	1.784			-0.173	-0.298	1.813			-0.216	-0.518	1.749			-0.224	-0.608	1.729			0.189	-0.010	1.707			0.354	-0.103	1.535
0.031	-0.306	1.702			0.046	-0.247	1.750			0.036	0.095	1.746			0.027	0.283	1.717			-0.122	-0.031	1.783			-0.173	-0.299	1.812			-0.217	-0.518	1.749			-0.224	-0.608	1.728			0.190	-0.012	1.707			0.360	-0.103	1.539
0.031	-0.306	1.702			0.046	-0.247	1.750			0.036	0.095	1.746			0.028	0.283	1.716			-0.122	-0.030	1.782			-0.174	-0.299	1.812			-0.217	-0.518	1.749			-0.225	-0.608	1.728			0.192	-0.013	1.707			0.367	-0.103	1.544
0.032	-0.306	1.702			0.046	-0.247	1.750			0.036	0.095	1.746			0.028	0.283	1.716			-0.121	-0.029	1.781			-0.175	-0.299	1.811			-0.218	-0.518	1.748			-0.225	-0.608	1.728			0.193	-0.015	1.707			0.373	-0.102	1.549
0.032	-0.306	1.702			0.046	-0.247	1.750			0.036	0.095	1.746			0.029	0.283	1.715			-0.121	-0.028	1.780			-0.176	-0.299	1.810			-0.218	-0.518	1.748			-0.225	-0.608	1.727			0.195	-0.016	1.707			0.378	-0.102	1.555
0.032	-0.306	1.702			0.046	-0.247	1.750			0.036	0.094	1.746			0.030	0.283	1.714			-0.120	-0.027	1.778			-0.176	-0.298	1.809			-0.219	-0.518	1.747			-0.225	-0.608	1.727			0.196	-0.017	1.707			0.382	-0.101	1.560
0.032	-0.306	1.702			0.046	-0.246	1.751			0.037	0.094	1.745			0.031	0.283	1.714			-0.120	-0.026	1.777			-0.177	-0.298	1.808			-0.220	-0.518	1.747			-0.226	-0.608	1.727			0.198	-0.019	1.707			0.387	-0.100	1.564
0.032	-0.305	1.702			0.046	-0.246	1.751			0.037	0.094	1.745			0.031	0.283	1.713			-0.120	-0.026	1.776			-0.178	-0.298	1.808			-0.220	-0.518	1.746			-0.226	-0.608	1.726			0.199	-0.020	1.707			0.391	-0.100	1.569
0.032	-0.305	1.702			0.046	-0.246	1.751			0.037	0.094	1.745			0.032	0.283	1.712			-0.119	-0.025	1.775			-0.178	-0.298	1.807			-0.221	-0.517	1.745			-0.227	-0.608	1.726			0.200	-0.021	1.707			0.394	-0.099	1.573
0.032	-0.305	1.702			0.046	-0.246	1.751			0.037	0.094	1.744			0.033	0.283	1.712			-0.119	-0.024	1.774			-0.179	-0.298	1.806			-0.222	-0.517	1.744			-0.227	-0.607	1.725			0.201	-0.021	1.706			0.398	-0.098	1.576
0.033	-0.305	1.702			0.046	-0.246	1.751			0.038	0.094	1.744			0.034	0.283	1.711			-0.118	-0.023	1.773			-0.180	-0.297	1.805			-0.223	-0.517	1.744			-0.228	-0.607	1.724			0.203	-0.022	1.706			0.402	-0.097	1.579
0.033	-0.305	1.702			0.046	-0.246	1.751			0.038	0.094	1.743			0.035	0.283	1.710			-0.118	-0.023	1.772			-0.180	-0.297	1.804			-0.224	-0.516	1.743			-0.229	-0.606	1.722			0.204	-0.023	1.706			0.405	-0.096	1.582
0.033	-0.305	1.702			0.046	-0.246	1.751			0.038	0.093	1.742			0.036	0.282	1.709			-0.117	-0.022	1.771			-0.181	-0.297	1.804			-0.225	-0.516	1.742			-0.230	-0.606	1.721			0.205	-0.023	1.706			0.409	-0.095	1.584
0.033	-0.305	1.702			0.046	-0.246	1.751			0.039	0.093	1.741			0.037	0.282	1.708			-0.117	-0.022	1.770			-0.181	-0.296	1.803			-0.226	-0.515	1.741			-0.231	-0.605	1.720			0.206	-0.024	1.705			0.413	-0.095	1.586
0.034	-0.304	1.702			0.046	-0.245	1.750			0.039	0.093	1.740			0.038	0.282	1.707			-0.117	-0.021	1.769			-0.181	-0.296	1.802			-0.227	-0.515	1.740			-0.232	-0.605	1.719			0.207	-0.025	1.705			0.417	-0.094	1.588
0.034	-0.304	1.702			0.046	-0.245	1.750			0.040	0.093	1.739			0.039	0.282	1.705			-0.116	-0.021	1.768			-0.182	-0.296	1.802			-0.227	-0.515	1.740			-0.233	-0.604	1.718			0.208	-0.025	1.704			0.421	-0.093	1.590
0.034	-0.304	1.701			0.046	-0.245	1.750			0.041	0.092	1.737			0.040	0.282	1.704			-0.116	-0.020	1.767			-0.182	-0.295	1.801			-0.228	-0.514	1.739			-0.233	-0.604	1.717			0.209	-0.025	1.704			0.425	-0.093	1.591
0.035	-0.304	1.701			0.046	-0.245	1.749			0.041	0.092	1.736			0.041	0.282	1.702			-0.115	-0.020	1.766			-0.183	-0.295	1.801			-0.229	-0.514	1.739			-0.234	-0.604	1.716			0.210	-0.026	1.703			0.428	-0.092	1.593
0.035	-0.304	1.701			0.047	-0.244	1.749			0.042	0.092	1.734			0.042	0.282	1.701			-0.115	-0.019	1.764			-0.183	-0.295	1.800			-0.229	-0.514	1.738			-0.234	-0.603	1.716			0.211	-0.026	1.702			0.431	-0.092	1.594
0.035	-0.304	1.700			0.047	-0.244	1.748			0.042	0.092	1.732			0.043	0.282	1.699			-0.115	-0.019	1.763			-0.183	-0.294	1.800			-0.230	-0.513	1.738			-0.235	-0.603	1.715			0.212	-0.026	1.701			0.434	-0.092	1.596
0.036	-0.304	1.700			0.047	-0.244	1.747			0.043	0.091	1.729			0.044	0.282	1.697			-0.114	-0.018	1.762			-0.183	-0.294	1.799			-0.230	-0.513	1.737			-0.235	-0.603	1.715			0.213	-0.026	1.700			0.437	-0.092	1.597
0.036	-0.304	1.699			0.047	-0.244	1.746			0.043	0.091	1.727			0.045	0.282	1.694			-0.114	-0.018	1.760			-0.184	-0.293	1.799			-0.230	-0.513	1.737			-0.235	-0.603	1.715			0.214	-0.026	1.699			0.439	-0.092	1.599
0.037	-0.304	1.699			0.048	-0.243	1.744			0.044	0.091	1.724			0.046	0.282	1.692			-0.114	-0.018	1.759			-0.184	-0.293	1.798			-0.231	-0.513	1.737			-0.236	-0.603	1.715			0.215	-0.027	1.698			0.442	-0.091	1.600
0.037	-0.303	1.698			0.048	-0.243	1.742			0.045	0.090	1.721			0.047	0.282	1.689			-0.113	-0.017	1.757			-0.184	-0.292	1.798			-0.231	-0.513	1.737			-0.236	-0.603	1.715			0.216	-0.027	1.697			0.444	-0.092	1.602
0.038	-0.303	1.697			0.048	-0.243	1.741			0.045	0.090	1.718			0.048	0.282	1.686			-0.113	-0.017	1.755			-0.184	-0.292	1.797			-0.231	-0.513	1.736			-0.237	-0.603	1.715			0.217	-0.027	1.696			0.446	-0.092	1.603
0.038	-0.303	1.696			0.048	-0.242	1.738			0.046	0.090	1.715			0.049	0.281	1.683			-0.112	-0.016	1.753			-0.184	-0.291	1.797			-0.232	-0.513	1.736			-0.237	-0.603	1.716			0.218	-0.027	1.694			0.448	-0.092	1.604
0.039	-0.303	1.695			0.049	-0.242	1.736			0.047	0.089	1.712			0.050	0.281	1.680			-0.112	-0.016	1.751			-0.184	-0.291	1.796			-0.232	-0.513	1.736			-0.237	-0.603	1.716			0.219	-0.027	1.693			0.450	-0.092	1.606
0.039	-0.303	1.694			0.049	-0.242	1.733			0.048	0.089	1.709			0.051	0.281	1.676			-0.112	-0.016	1.749			-0.184	-0.290	1.795			-0.232	-0.512	1.736			-0.238	-0.603	1.716			0.219	-0.027	1.691			0.451	-0.092	1.607
0.040	-0.303	1.693			0.049	-0.241	1.730			0.048	0.088	1.706			0.052	0.280	1.673			-0.111	-0.015	1.746			-0.184	-0.289	1.794			-0.232	-0.512	1.736			-0.238	-0.603	1.717			0.220	-0.027	1.690			0.452	-0.093	1.608
0.040	-0.303	1.692			0.050	-0.241	1.727			0.049	0.088	1.702			0.053	0.280	1.669			-0.111	-0.015	1.743			-0.184	-0.288	1.793			-0.233	-0.512	1.736			-0.238	-0.603	1.717			0.221	-0.027	1.688			0.454	-0.093	1.609
0.041	-0.303	1.690			0.050	-0.241	1.724			0.050	0.088	1.699			0.054	0.280	1.665			-0.110	-0.015	1.741			-0.184	-0.287	1.791			-0.233	-0.512	1.736			-0.238	-0.603	1.717			0.221	-0.027	1.686			0.455	-0.094	1.611
0.041	-0.303	1.689			0.050	-0.240	1.721			0.050	0.088	1.696			0.054	0.279	1.662			-0.110	-0.014	1.738			-0.184	-0.287	1.789			-0.233	-0.512	1.735			-0.239	-0.603	1.717			0.222	-0.027	1.685			0.456	-0.095	1.612
0.042	-0.303	1.687			0.050	-0.240	1.717			0.051	0.087	1.693			0.055	0.279	1.658			-0.109	-0.014	1.735			-0.184	-0.286	1.787			-0.233	-0.512	1.734			-0.239	-0.602	1.716			0.222	-0.027	1.683			0.457	-0.095	1.613
0.042	-0.303	1.686			0.050	-0.240	1.714			0.051	0.087	1.691			0.055	0.279	1.655			-0.109	-0.014	1.732			-0.184	-0.285	1.785			-0.233	-0.511	1.733			-0.239	-0.602	1.715			0.223	-0.027	1.682			0.458	-0.096	1.614
0.043	-0.303	1.684			0.050	-0.240	1.711			0.052	0.087	1.688			0.056	0.279	1.652			-0.109	-0.014	1.729			-0.184	-0.285	1.782			-0.234	-0.511	1.731			-0.239	-0.602	1.713			0.223	-0.027	1.680			0.458	-0.096	1.615
0.043	-0.303	1.683			0.051	-0.239	1.708			0.052	0.087	1.686			0.056	0.279	1.650			-0.108	-0.014	1.727			-0.184	-0.284	1.780			-0.234	-0.511	1.728			-0.239	-0.601	1.710			0.223	-0.027	1.679			0.459	-0.097	1.615
0.044	-0.303	1.681			0.051	-0.239	1.705			0.052	0.086	1.684			0.056	0.278	1.647			-0.108	-0.013	1.724			-0.184	-0.283	1.777			-0.234	-0.510	1.724			-0.239	-0.601	1.707			0.224	-0.027	1.677			0.459	-0.097	1.616
0.044	-0.303	1.679			0.051	-0.239	1.702			0.053	0.086	1.681			0.057	0.278	1.645			-0.108	-0.013	1.721			-0.184	-0.283	1.774			-0.234	-0.509	1.720			-0.238	-0.600	1.703			0.224	-0.027	1.676			0.460	-0.098	1.617
0.045	-0.303	1.678			0.051	-0.239	1.700			0.053	0.086	1.680			0.057	0.278	1.643			-0.108	-0.013	1.719			-0.184	-0.283	1.771			-0.234	-0.509	1.716			-0.238	-0.600	1.698			0.224	-0.026	1.675			0.460	-0.098	1.617
0.045	-0.303	1.676			0.050	-0.239	1.697			0.053	0.086	1.678			0.057	0.278	1.640			-0.108	-0.013	1.716			-0.184	-0.282	1.768			-0.234	-0.508	1.712			-0.237	-0.599	1.693			0.224	-0.026	1.673			0.461	-0.099	1.618
0.045	-0.303	1.675			0.050	-0.239	1.695			0.053	0.086	1.676			0.057	0.278	1.639			-0.107	-0.013	1.714			-0.184	-0.282	1.765			-0.234	-0.508	1.708			-0.237	-0.599	1.689			0.224	-0.026	1.672			0.461	-0.099	1.618
0.045	-0.302	1.673			0.050	-0.238	1.692			0.053	0.086	1.674			0.057	0.278	1.637			-0.108	-0.013	1.712			-0.184	-0.282	1.762			-0.234	-0.507	1.704			-0.237	-0.598	1.685			0.225	-0.026	1.671			0.461	-0.099	1.619
0.045	-0.302	1.671			0.050	-0.238	1.690			0.053	0.086	1.672			0.057	0.278	1.635			-0.108	-0.013	1.710			-0.184	-0.282	1.760			-0.234	-0.507	1.701			-0.236	-0.598	1.681			0.225	-0.026	1.670			0.461	-0.100	1.619
0.046	-0.302	1.669			0.050	-0.238	1.687			0.053	0.086	1.670			0.057	0.279	1.633			-0.108	-0.013	1.708			-0.184	-0.282	1.757			-0.234	-0.506	1.698			-0.236	-0.597	1.678			0.225	-0.026	1.669			0.461	-0.100	1.619
0.046	-0.302	1.668			0.050	-0.238	1.685			0.053	0.086	1.668			0.057	0.279	1.631			-0.108	-0.013	1.706			-0.185	-0.282	1.754			-0.234	-0.506	1.695			-0.236	-0.597	1.676			0.225	-0.025	1.667			0.461	-0.100	1.619
0.046	-0.302	1.666			0.050	-0.238	1.682			0.053	0.086	1.666			0.057	0.279	1.630			-0.108	-0.014	1.704			-0.185	-0.282	1.752			-0.234	-0.506	1.693			-0.236	-0.596	1.673			0.225	-0.025	1.666			0.461	-0.101	1.620
0.046	-0.302	1.664			0.049	-0.237	1.680			0.053	0.086	1.664			0.057	0.279	1.628			-0.108	-0.014	1.702			-0.185	-0.283	1.750			-0.234	-0.505	1.691			-0.236	-0.596	1.671			0.225	-0.025	1.665			0.461	-0.101	1.620
0.046	-0.302	1.662			0.049	-0.237	1.678			0.053	0.086	1.662			0.056	0.279	1.627			-0.108	-0.014	1.700			-0.185	-0.283	1.748			-0.234	-0.505	1.689			-0.236	-0.596	1.669			0.225	-0.024	1.663			0.461	-0.101	1.620
0.046	-0.302	1.661			0.049	-0.237	1.675			0.052	0.087	1.660			0.056	0.279	1.625			-0.109	-0.014	1.697			-0.185	-0.283	1.745			-0.234	-0.505	1.687			-0.236	-0.596	1.667			0.224	-0.024	1.662			0.461	-0.101	1.620
0.046	-0.301	1.659			0.049	-0.237	1.673			0.052	0.087	1.658			0.056	0.279	1.623			-0.109	-0.014	1.695			-0.185	-0.283	1.743			-0.234	-0.505	1.686			-0.235	-0.596	1.666			0.224	-0.024	1.660			0.461	-0.101	1.620
0.046	-0.301	1.657			0.048	-0.237	1.671			0.052	0.087	1.656			0.055	0.279	1.622			-0.110	-0.015	1.693			-0.185	-0.283	1.741			-0.234	-0.504	1.684			-0.235	-0.595	1.664			0.224	-0.023	1.658			0.461	-0.102	1.620
0.045	-0.301	1.655			0.048	-0.237	1.668			0.051	0.087	1.654			0.055	0.279	1.620			-0.110	-0.015	1.691			-0.185	-0.284	1.739			-0.234	-0.504	1.683			-0.235	-0.595	1.663			0.223	-0.023	1.656			0.460	-0.102	1.619
0.045	-0.301	1.653			0.048	-0.236	1.666			0.051	0.087	1.651			0.054	0.279	1.618			-0.111	-0.015	1.689			-0.186	-0.284	1.738			-0.234	-0.504	1.682			-0.235	-0.595	1.662			0.223	-0.023	1.655			0.460	-0.102	1.619
0.045	-0.301	1.651			0.047	-0.236	1.663			0.050	0.087	1.649			0.053	0.279	1.616			-0.111	-0.015	1.687			-0.186	-0.284	1.736			-0.234	-0.504	1.680			-0.235	-0.595	1.661			0.222	-0.022	1.653			0.459	-0.103	1.619
0.044	-0.301	1.648			0.047	-0.236	1.660			0.049	0.087	1.647			0.052	0.279	1.614			-0.112	-0.016	1.685			-0.186	-0.284	1.734			-0.234	-0.504	1.679			-0.235	-0.595	1.660			0.221	-0.022	1.651			0.458	-0.105	1.619
0.044	-0.301	1.646			0.046	-0.236	1.658			0.049	0.088	1.645			0.052	0.279	1.613			-0.112	-0.016	1.683			-0.186	-0.284	1.732			-0.234	-0.504	1.678			-0.235	-0.595	1.659			0.220	-0.022	1.649			0.456	-0.106	1.619
0.044	-0.301	1.644			0.045	-0.236	1.655			0.048	0.088	1.643			0.051	0.279	1.611			-0.113	-0.016	1.681			-0.186	-0.285	1.731			-0.234	-0.504	1.677			-0.235	-0.595	1.658			0.219	-0.021	1.647			0.453	-0.109	1.619
0.043	-0.301	1.642			0.045	-0.236	1.653			0.047	0.088	1.641			0.050	0.279	1.609			-0.113	-0.016	1.679			-0.186	-0.285	1.729			-0.234	-0.504	1.676			-0.235	-0.595	1.656			0.218	-0.021	1.645			0.450	-0.111	1.619
0.043	-0.301	1.640			0.044	-0.236	1.651			0.047	0.088	1.639			0.049	0.279	1.608			-0.114	-0.016	1.677			-0.187	-0.285	1.728			-0.234	-0.504	1.675			-0.235	-0.595	1.655			0.217	-0.021	1.644			0.448	-0.113	1.620
0.042	-0.301	1.638			0.044	-0.236	1.649			0.046	0.088	1.637			0.048	0.279	1.606			-0.114	-0.016	1.675			-0.187	-0.285	1.726			-0.234	-0.503	1.674			-0.235	-0.595	1.654			0.216	-0.021	1.642			0.445	-0.116	1.620
0.042	-0.301	1.636			0.043	-0.236	1.647			0.045	0.088	1.635			0.048	0.279	1.605			-0.115	-0.017	1.674			-0.187	-0.285	1.725			-0.234	-0.503	1.673			-0.235	-0.594	1.653			0.215	-0.020	1.641			0.440	-0.119	1.622
0.041	-0.301	1.634			0.043	-0.236	1.645			0.044	0.089	1.634			0.047	0.279	1.604			-0.115	-0.017	1.672			-0.187	-0.285	1.723			-0.234	-0.503	1.672			-0.235	-0.594	1.652			0.214	-0.020	1.639			0.436	-0.122	1.624
0.041	-0.301	1.633			0.042	-0.236	1.643			0.044	0.089	1.632			0.046	0.279	1.603			-0.116	-0.017	1.671			-0.188	-0.285	1.722			-0.234	-0.503	1.670			-0.235	-0.594	1.651			0.212	-0.020	1.638			0.431	-0.124	1.625
0.040	-0.301	1.631			0.042	-0.236	1.642			0.043	0.089	1.631			0.045	0.279	1.602			-0.116	-0.017	1.670			-0.188	-0.286	1.721			-0.235	-0.503	1.669			-0.235	-0.594	1.649			0.211	-0.020	1.637			0.428	-0.126	1.627
0.040	-0.301	1.630			0.041	-0.236	1.640			0.042	0.089	1.629			0.044	0.279	1.601			-0.117	-0.017	1.668			-0.188	-0.286	1.720			-0.235	-0.503	1.668			-0.235	-0.594	1.648			0.210	-0.020	1.636			0.424	-0.128	1.628
0.039	-0.301	1.629			0.041	-0.236	1.639			0.042	0.089	1.628			0.044	0.279	1.600			-0.117	-0.017	1.667			-0.189	-0.286	1.719			-0.235	-0.503	1.667			-0.235	-0.594	1.647			0.209	-0.019	1.635			0.421	-0.130	1.630
0.039	-0.301	1.628			0.040	-0.236	1.638			0.041	0.089	1.627			0.043	0.279	1.599			-0.118	-0.017	1.666			-0.189	-0.286	1.718			-0.235	-0.503	1.666			-0.235	-0.594	1.646			0.208	-0.019	1.634			0.419	-0.132	1.631
0.039	-0.301	1.626			0.040	-0.236	1.637			0.040	0.089	1.626			0.042	0.279	1.598			-0.118	-0.018	1.665			-0.189	-0.286	1.716			-0.235	-0.503	1.665			-0.236	-0.594	1.646			0.207	-0.019	1.633			0.416	-0.133	1.633
0.038	-0.301	1.625			0.039	-0.236	1.636			0.040	0.089	1.625			0.041	0.279	1.597			-0.119	-0.018	1.664			-0.190	-0.287	1.716			-0.235	-0.503	1.664			-0.236	-0.594	1.645			0.206	-0.019	1.633			0.414	-0.135	1.635
0.038	-0.301	1.625			0.039	-0.236	1.635			0.039	0.089	1.624			0.041	0.279	1.597			-0.119	-0.018	1.663			-0.190	-0.287	1.715			-0.236	-0.503	1.663			-0.236	-0.594	1.644			0.205	-0.019	1.632			0.412	-0.136	1.636
0.037	-0.301	1.624			0.039	-0.236	1.634			0.038	0.089	1.623			0.040	0.280	1.596			-0.120	-0.018	1.663			-0.190	-0.287	1.714			-0.236	-0.503	1.662			-0.236	-0.594	1.643			0.204	-0.019	1.631			0.410	-0.138	1.638
0.037	-0.301	1.623			0.038	-0.236	1.633			0.038	0.090	1.623			0.039	0.280	1.596			-0.120	-0.018	1.662			-0.191	-0.287	1.713			-0.236	-0.503	1.661			-0.236	-0.594	1.642			0.204	-0.019	1.631			0.408	-0.139	1.640
0.037	-0.301	1.622			0.038	-0.236	1.632			0.037	0.090	1.622			0.039	0.280	1.595			-0.121	-0.018	1.661			-0.191	-0.287	1.712			-0.236	-0.503	1.661			-0.236	-0.594	1.641			0.203	-0.019	1.631			0.406	-0.141	1.643
0.036	-0.301	1.621			0.038	-0.236	1.631			0.036	0.090	1.621			0.038	0.280	1.595			-0.121	-0.018	1.660			-0.191	-0.287	1.711			-0.236	-0.503	1.660			-0.237	-0.594	1.641			0.202	-0.018	1.630			0.404	-0.142	1.645
0.036	-0.301	1.621			0.037	-0.236	1.631			0.036	0.090	1.621			0.037	0.280	1.595			-0.122	-0.019	1.660			-0.192	-0.288	1.711			-0.236	-0.503	1.659			-0.237	-0.594	1.640			0.201	-0.018	1.630			0.402	-0.144	1.648
0.036	-0.301	1.620			0.037	-0.236	1.630			0.035	0.090	1.620			0.037	0.280	1.594			-0.122	-0.019	1.659			-0.192	-0.288	1.710			-0.237	-0.503	1.659			-0.237	-0.594	1.639			0.200	-0.018	1.630			0.400	-0.145	1.651
0.035	-0.301	1.619			0.036	-0.236	1.630			0.034	0.090	1.619			0.036	0.280	1.594			-0.123	-0.019	1.659			-0.193	-0.288	1.709			-0.237	-0.503	1.658			-0.237	-0.594	1.639			0.199	-0.018	1.630			0.399	-0.146	1.653
0.035	-0.301	1.619			0.036	-0.236	1.629			0.034	0.090	1.619			0.036	0.280	1.594			-0.123	-0.019	1.658			-0.193	-0.288	1.708			-0.237	-0.503	1.657			-0.237	-0.594	1.638			0.199	-0.018	1.630			0.397	-0.147	1.656
0.035	-0.301	1.618			0.036	-0.236	1.628			0.033	0.090	1.619			0.035	0.280	1.593			-0.124	-0.019	1.657			-0.194	-0.288	1.708			-0.237	-0.503	1.656			-0.238	-0.594	1.637			0.198	-0.018	1.630			0.396	-0.149	1.658
0.035	-0.301	1.618			0.035	-0.236	1.628			0.033	0.091	1.618			0.035	0.280	1.593			-0.124	-0.019	1.657			-0.195	-0.289	1.707			-0.238	-0.503	1.656			-0.238	-0.594	1.637			0.197	-0.018	1.631			0.395	-0.150	1.660
0.034	-0.301	1.617			0.035	-0.236	1.628			0.032	0.091	1.618			0.034	0.281	1.593			-0.125	-0.019	1.657			-0.195	-0.289	1.706			-0.238	-0.503	1.655			-0.238	-0.594	1.636			0.196	-0.018	1.631			0.394	-0.151	1.662
0.034	-0.301	1.617			0.035	-0.236	1.627			0.032	0.091	1.618			0.034	0.281	1.593			-0.125	-0.019	1.656			-0.196	-0.289	1.705			-0.239	-0.503	1.654			-0.239	-0.594	1.635			0.195	-0.018	1.631			0.393	-0.152	1.664
0.034	-0.301	1.617			0.034	-0.236	1.627			0.031	0.091	1.617			0.034	0.281	1.593			-0.126	-0.019	1.656			-0.196	-0.289	1.705			-0.239	-0.503	1.653			-0.239	-0.594	1.634			0.195	-0.018	1.632			0.392	-0.153	1.666
0.033	-0.301	1.616			0.034	-0.236	1.627			0.031	0.091	1.617			0.033	0.281	1.593			-0.126	-0.020	1.655			-0.197	-0.289	1.704			-0.239	-0.503	1.652			-0.239	-0.594	1.633			0.194	-0.018	1.632			0.391	-0.154	1.668
0.033	-0.301	1.616			0.034	-0.236	1.626			0.030	0.091	1.617			0.033	0.281	1.593			-0.127	-0.020	1.655			-0.198	-0.290	1.703			-0.240	-0.503	1.651			-0.240	-0.594	1.632			0.193	-0.017	1.633			0.390	-0.155	1.670
0.033	-0.301	1.616			0.033	-0.236	1.626			0.030	0.091	1.617			0.033	0.281	1.593			-0.127	-0.020	1.655			-0.198	-0.290	1.703			-0.240	-0.504	1.650			-0.240	-0.595	1.631			0.193	-0.017	1.633			0.389	-0.155	1.671
0.033	-0.301	1.615			0.033	-0.236	1.626			0.029	0.091	1.617			0.032	0.281	1.593			-0.128	-0.020	1.654			-0.199	-0.290	1.702			-0.241	-0.504	1.648			-0.240	-0.595	1.630			0.192	-0.017	1.634			0.388	-0.156	1.673
0.033	-0.301	1.615			0.033	-0.236	1.626			0.029	0.091	1.616			0.032	0.281	1.593			-0.128	-0.020	1.654			-0.199	-0.290	1.702			-0.241	-0.505	1.647			-0.241	-0.596	1.628			0.192	-0.017	1.634			0.387	-0.157	1.674
0.032	-0.301	1.615			0.032	-0.236	1.626			0.028	0.091	1.616			0.032	0.281	1.592			-0.128	-0.020	1.654			-0.199	-0.290	1.701			-0.241	-0.505	1.646			-0.241	-0.596	1.628			0.191	-0.017	1.635			0.386	-0.158	1.676
0.032	-0.301	1.615			0.032	-0.236	1.626			0.028	0.091	1.616			0.031	0.281	1.592			-0.129	-0.020	1.654			-0.200	-0.290	1.701			-0.241	-0.506	1.645			-0.241	-0.597	1.626			0.191	-0.017	1.635			0.385	-0.158	1.677
0.032	-0.301	1.614			0.032	-0.236	1.626			0.028	0.092	1.616			0.031	0.281	1.592			-0.129	-0.020	1.653			-0.200	-0.290	1.700			-0.242	-0.507	1.644			-0.242	-0.597	1.626			0.190	-0.017	1.636			0.384	-0.159	1.679
0.032	-0.301	1.614			0.031	-0.236	1.626			0.027	0.092	1.616			0.031	0.282	1.593			-0.130	-0.020	1.653			-0.201	-0.291	1.700			-0.242	-0.508	1.643			-0.242	-0.598	1.625			0.190	-0.017	1.636			0.383	-0.160	1.680
0.031	-0.301	1.614			0.031	-0.236	1.626			0.027	0.092	1.616			0.031	0.282	1.593			-0.130	-0.020	1.653			-0.201	-0.291	1.700			-0.242	-0.508	1.642			-0.242	-0.598	1.624			0.189	-0.017	1.637			0.382	-0.161	1.682
0.031	-0.301	1.614			0.031	-0.236	1.626			0.027	0.092	1.616			0.030	0.282	1.593			-0.130	-0.020	1.653			-0.201	-0.291	1.699			-0.242	-0.509	1.642			-0.242	-0.599	1.623			0.189	-0.017	1.638			0.382	-0.161	1.683
0.031	-0.301	1.614			0.031	-0.236	1.626			0.026	0.092	1.616			0.030	0.282	1.593			-0.131	-0.020	1.653			-0.202	-0.291	1.699			-0.242	-0.510	1.641			-0.243	-0.599	1.623			0.189	-0.017	1.639			0.381	-0.162	1.684
0.031	-0.301	1.614			0.030	-0.236	1.626			0.026	0.092	1.616			0.030	0.282	1.593			-0.131	-0.020	1.653			-0.202	-0.291	1.699			-0.243	-0.510	1.640			-0.243	-0.600	1.622			0.188	-0.017	1.639			0.380	-0.162	1.686
0.031	-0.301	1.614			0.030	-0.236	1.626			0.026	0.092	1.616			0.030	0.282	1.593			-0.131	-0.020	1.653			-0.202	-0.291	1.698			-0.243	-0.511	1.640			-0.243	-0.600	1.622			0.188	-0.017	1.640			0.380	-0.163	1.687
0.031	-0.301	1.614			0.030	-0.236	1.626			0.025	0.092	1.617			0.029	0.282	1.593			-0.131	-0.020	1.652			-0.202	-0.291	1.698			-0.243	-0.511	1.639			-0.243	-0.600	1.621			0.188	-0.017	1.641			0.379	-0.163	1.688
0.030	-0.301	1.614			0.030	-0.236	1.626			0.025	0.092	1.617			0.029	0.282	1.593			-0.132	-0.020	1.652			-0.203	-0.291	1.698			-0.243	-0.511	1.639			-0.243	-0.600	1.621			0.187	-0.017	1.641			0.379	-0.164	1.689
0.030	-0.301	1.614			0.030	-0.236	1.626			0.025	0.092	1.617			0.029	0.282	1.593			-0.132	-0.020	1.652			-0.203	-0.291	1.697			-0.243	-0.511	1.639			-0.243	-0.600	1.621			0.187	-0.017	1.642			0.379	-0.164	1.690
0.030	-0.301	1.614			0.029	-0.236	1.626			0.025	0.092	1.617			0.029	0.282	1.593			-0.132	-0.020	1.652			-0.203	-0.291	1.697			-0.243	-0.511	1.638			-0.243	-0.600	1.620			0.187	-0.017	1.643			0.378	-0.164	1.690
0.030	-0.301	1.614			0.029	-0.236	1.627			0.024	0.092	1.617			0.029	0.282	1.593			-0.132	-0.020	1.652			-0.203	-0.291	1.697			-0.243	-0.511	1.638			-0.243	-0.600	1.620			0.187	-0.017	1.644			0.378	-0.165	1.691
0.030	-0.301	1.614			0.029	-0.236	1.627			0.024	0.092	1.617			0.029	0.282	1.594			-0.133	-0.020	1.652			-0.203	-0.291	1.697			-0.243	-0.511	1.638			-0.244	-0.600	1.620			0.186	-0.016	1.644			0.378	-0.165	1.692
0.030	-0.301	1.614			0.029	-0.236	1.627			0.024	0.092	1.618			0.029	0.282	1.594			-0.133	-0.021	1.652			-0.203	-0.292	1.697			-0.243	-0.511	1.638			-0.244	-0.600	1.620			0.186	-0.016	1.645			0.377	-0.165	1.693
0.030	-0.301	1.614			0.029	-0.236	1.627			0.024	0.092	1.618			0.028	0.282	1.594			-0.133	-0.021	1.652			-0.204	-0.292	1.696			-0.243	-0.511	1.638			-0.244	-0.600	1.619			0.186	-0.016	1.646			0.377	-0.165	1.694
0.029	-0.301	1.614			0.028	-0.236	1.628			0.023	0.092	1.618			0.028	0.282	1.594			-0.133	-0.021	1.652			-0.204	-0.292	1.696			-0.243	-0.511	1.638			-0.244	-0.600	1.619			0.186	-0.016	1.646			0.377	-0.166	1.694
0.029	-0.301	1.614			0.028	-0.236	1.628			0.023	0.092	1.619			0.028	0.282	1.594			-0.133	-0.021	1.652			-0.204	-0.292	1.696			-0.244	-0.511	1.638			-0.244	-0.600	1.619			0.186	-0.016	1.647			0.377	-0.166	1.695
0.029	-0.301	1.614			0.028	-0.236	1.628			0.023	0.092	1.619			0.028	0.283	1.595			-0.134	-0.021	1.652			-0.204	-0.292	1.696			-0.244	-0.511	1.638			-0.244	-0.600	1.619			0.186	-0.016	1.648			0.376	-0.166	1.696
0.029	-0.301	1.615			0.028	-0.236	1.629			0.023	0.092	1.619			0.028	0.283	1.595			-0.134	-0.021	1.652			-0.204	-0.292	1.696			-0.244	-0.510	1.638			-0.244	-0.600	1.619			0.186	-0.016	1.649			0.376	-0.166	1.697
0.029	-0.301	1.615			0.028	-0.236	1.629			0.023	0.092	1.620			0.028	0.283	1.595			-0.134	-0.021	1.653			-0.204	-0.292	1.696			-0.244	-0.510	1.638			-0.244	-0.600	1.619			0.186	-0.016	1.649			0.376	-0.166	1.697
0.029	-0.301	1.615			0.028	-0.236	1.630			0.022	0.092	1.620			0.027	0.283	1.595			-0.134	-0.021	1.653			-0.204	-0.292	1.696			-0.244	-0.510	1.638			-0.244	-0.600	1.619			0.186	-0.016	1.650			0.376	-0.166	1.698
0.029	-0.301	1.615			0.028	-0.236	1.630			0.022	0.092	1.621			0.027	0.283	1.596			-0.134	-0.021	1.653			-0.205	-0.292	1.696			-0.244	-0.509	1.638			-0.244	-0.599	1.619			0.186	-0.016	1.651			0.376	-0.167	1.699
0.029	-0.301	1.616			0.028	-0.236	1.631			0.022	0.092	1.622			0.027	0.283	1.596			-0.134	-0.021	1.654			-0.205	-0.292	1.696			-0.244	-0.509	1.638			-0.244	-0.599	1.619			0.186	-0.016	1.652			0.376	-0.167	1.699
0.029	-0.301	1.616			0.027	-0.236	1.631			0.022	0.092	1.622			0.026	0.283	1.597			-0.135	-0.021	1.654			-0.205	-0.292	1.696			-0.244	-0.509	1.639			-0.244	-0.599	1.619			0.186	-0.016	1.652			0.376	-0.167	1.700
0.029	-0.301	1.616			0.027	-0.236	1.632			0.022	0.092	1.623			0.026	0.283	1.598			-0.135	-0.021	1.655			-0.205	-0.292	1.696			-0.243	-0.509	1.639			-0.244	-0.599	1.619			0.186	-0.016	1.653			0.375	-0.167	1.700
0.028	-0.301	1.617			0.027	-0.236	1.633			0.022	0.092	1.624			0.025	0.283	1.599			-0.135	-0.021	1.656			-0.205	-0.292	1.696			-0.243	-0.508	1.639			-0.244	-0.599	1.619			0.186	-0.016	1.653			0.375	-0.167	1.701
0.028	-0.301	1.617			0.027	-0.236	1.634			0.022	0.092	1.625			0.024	0.283	1.599			-0.135	-0.021	1.657			-0.205	-0.292	1.696			-0.243	-0.508	1.639			-0.244	-0.598	1.619			0.186	-0.016	1.654			0.375	-0.167	1.701
0.028	-0.301	1.617			0.027	-0.236	1.634			0.022	0.092	1.626			0.023	0.283	1.600			-0.136	-0.022	1.658			-0.205	-0.292	1.697			-0.243	-0.508	1.640			-0.244	-0.598	1.619			0.185	-0.016	1.655			0.375	-0.167	1.702
0.028	-0.301	1.618			0.027	-0.236	1.635			0.022	0.092	1.627			0.023	0.283	1.601			-0.136	-0.022	1.660			-0.205	-0.292	1.697			-0.243	-0.507	1.640			-0.244	-0.598	1.620			0.185	-0.016	1.655			0.375	-0.167	1.702
0.028	-0.301	1.618			0.027	-0.236	1.636			0.021	0.092	1.628			0.022	0.283	1.602			-0.136	-0.022	1.661			-0.205	-0.292	1.698			-0.243	-0.507	1.641			-0.244	-0.598	1.620			0.185	-0.016	1.656			0.375	-0.167	1.703
0.028	-0.301	1.619			0.027	-0.236	1.637			0.021	0.092	1.629			0.021	0.283	1.603			-0.136	-0.022	1.662			-0.205	-0.293	1.699			-0.243	-0.507	1.641			-0.244	-0.598	1.620			0.185	-0.016	1.656			0.375	-0.167	1.703
0.028	-0.301	1.619			0.027	-0.236	1.638			0.021	0.092	1.630			0.020	0.283	1.605			-0.137	-0.022	1.663			-0.205	-0.293	1.700			-0.243	-0.507	1.642			-0.244	-0.597	1.621			0.185	-0.016	1.657			0.375	-0.167	1.702
0.028	-0.301	1.620			0.027	-0.236	1.639			0.021	0.092	1.631			0.018	0.283	1.606			-0.137	-0.022	1.665			-0.205	-0.293	1.701			-0.243	-0.507	1.642			-0.244	-0.597	1.622			0.185	-0.017	1.657			0.375	-0.166	1.701
0.027	-0.301	1.620			0.026	-0.237	1.641			0.021	0.092	1.633			0.017	0.283	1.607			-0.137	-0.023	1.667			-0.205	-0.293	1.702			-0.243	-0.506	1.643			-0.244	-0.597	1.622			0.185	-0.017	1.658			0.376	-0.165	1.698
0.027	-0.301	1.621			0.026	-0.237	1.642			0.021	0.092	1.634			0.016	0.284	1.609			-0.137	-0.023	1.668			-0.205	-0.293	1.703			-0.243	-0.506	1.644			-0.244	-0.597	1.624			0.185	-0.017	1.658			0.375	-0.164	1.693
0.027	-0.301	1.622			0.026	-0.237	1.643			0.021	0.092	1.636			0.015	0.284	1.611			-0.138	-0.023	1.671			-0.204	-0.294	1.705			-0.243	-0.506	1.646			-0.244	-0.597	1.625			0.185	-0.017	1.658			0.375	-0.163	1.686
0.027	-0.301	1.622			0.026	-0.237	1.645			0.021	0.092	1.638			0.013	0.284	1.613			-0.138	-0.023	1.673			-0.204	-0.294	1.707			-0.243	-0.506	1.647			-0.244	-0.597	1.626			0.185	-0.017	1.659			0.374	-0.160	1.678
0.026	-0.301	1.623			0.026	-0.237	1.646			0.020	0.092	1.640			0.012	0.284	1.615			-0.138	-0.023	1.676			-0.204	-0.294	1.709			-0.243	-0.506	1.649			-0.244	-0.597	1.628			0.185	-0.017	1.659			0.372	-0.158	1.668
0.026	-0.301	1.624			0.026	-0.237	1.648			0.020	0.092	1.642			0.011	0.284	1.617			-0.139	-0.023	1.679			-0.203	-0.295	1.712			-0.243	-0.506	1.651			-0.244	-0.597	1.631			0.185	-0.017	1.659			0.371	-0.155	1.657
0.026	-0.301	1.624			0.026	-0.237	1.650			0.020	0.092	1.644			0.010	0.284	1.619			-0.139	-0.023	1.682			-0.203	-0.295	1.715			-0.243	-0.506	1.654			-0.244	-0.597	1.633			0.184	-0.017	1.660			0.369	-0.152	1.645
0.026	-0.301	1.625			0.026	-0.237	1.651			0.020	0.092	1.646			0.008	0.284	1.622			-0.139	-0.023	1.685			-0.202	-0.295	1.718			-0.243	-0.507	1.657			-0.244	-0.597	1.636			0.184	-0.017	1.660			0.367	-0.149	1.633
0.025	-0.301	1.626			0.025	-0.238	1.653			0.019	0.093	1.648			0.007	0.285	1.624			-0.140	-0.023	1.688			-0.201	-0.296	1.721			-0.243	-0.507	1.660			-0.245	-0.598	1.639			0.184	-0.017	1.660			0.365	-0.147	1.621
0.025	-0.301	1.627			0.025	-0.238	1.655			0.019	0.093	1.650			0.006	0.285	1.626			-0.140	-0.023	1.692			-0.200	-0.296	1.725			-0.243	-0.509	1.664			-0.245	-0.600	1.643			0.184	-0.017	1.660			0.363	-0.145	1.609
0.024	-0.301	1.628			0.025	-0.238	1.657			0.019	0.093	1.652			0.005	0.285	1.629			-0.140	-0.024	1.696			-0.199	-0.296	1.729			-0.243	-0.510	1.669			-0.245	-0.601	1.647			0.183	-0.017	1.660			0.360	-0.143	1.599
0.024	-0.301	1.629			0.025	-0.238	1.659			0.019	0.093	1.654			0.003	0.285	1.631			-0.141	-0.024	1.700			-0.198	-0.296	1.733			-0.243	-0.511	1.675			-0.245	-0.601	1.652			0.183	-0.017	1.660			0.356	-0.141	1.589
0.024	-0.301	1.630			0.025	-0.238	1.661			0.019	0.093	1.655			0.002	0.285	1.634			-0.141	-0.024	1.703			-0.197	-0.297	1.737			-0.242	-0.511	1.680			-0.245	-0.601	1.658			0.182	-0.017	1.660			0.353	-0.140	1.580
0.023	-0.301	1.630			0.025	-0.238	1.663			0.019	0.094	1.657			0.001	0.285	1.636			-0.141	-0.024	1.707			-0.196	-0.297	1.741			-0.242	-0.511	1.685			-0.245	-0.601	1.664			0.182	-0.017	1.660			0.349	-0.138	1.572
0.023	-0.301	1.631			0.025	-0.238	1.665			0.019	0.094	1.659			-0.001	0.286	1.639			-0.141	-0.024	1.710			-0.195	-0.298	1.746			-0.241	-0.511	1.691			-0.244	-0.601	1.670			0.181	-0.017	1.660			0.346	-0.137	1.565
0.023	-0.301	1.632			0.026	-0.238	1.667			0.018	0.094	1.661			-0.002	0.286	1.641			-0.141	-0.024	1.714			-0.194	-0.298	1.750			-0.240	-0.511	1.697			-0.244	-0.602	1.677			0.180	-0.017	1.659			0.343	-0.136	1.559
0.022	-0.301	1.633			0.026	-0.239	1.668			0.018	0.094	1.662			-0.003	0.286	1.643			-0.142	-0.024	1.717			-0.193	-0.299	1.754			-0.239	-0.511	1.703			-0.243	-0.602	1.683			0.180	-0.017	1.659			0.340	-0.136	1.553
0.022	-0.301	1.634			0.026	-0.239	1.670			0.018	0.095	1.664			-0.004	0.286	1.645			-0.142	-0.024	1.720			-0.192	-0.299	1.758			-0.238	-0.512	1.708			-0.243	-0.602	1.689			0.179	-0.017	1.658			0.338	-0.135	1.549
0.021	-0.301	1.635			0.026	-0.239	1.672			0.018	0.095	1.665			-0.005	0.286	1.647			-0.142	-0.025	1.723			-0.191	-0.300	1.761			-0.237	-0.512	1.714			-0.242	-0.603	1.695			0.178	-0.017	1.658			0.336	-0.135	1.545
0.021	-0.302	1.636			0.026	-0.239	1.673			0.018	0.095	1.667			-0.005	0.286	1.648			-0.142	-0.025	1.726			-0.190	-0.300	1.765			-0.236	-0.512	1.719			-0.242	-0.603	1.700			0.177	-0.017	1.657			0.334	-0.134	1.541
0.021	-0.302	1.637			0.027	-0.239	1.675			0.018	0.095	1.668			-0.006	0.286	1.650			-0.142	-0.025	1.729			-0.188	-0.300	1.768			-0.236	-0.513	1.723			-0.242	-0.604	1.705			0.176	-0.017	1.656			0.332	-0.134	1.538
0.020	-0.302	1.638			0.027	-0.239	1.677			0.018	0.096	1.669			-0.007	0.287	1.652			-0.141	-0.025	1.732			-0.187	-0.301	1.772			-0.235	-0.513	1.728			-0.241	-0.604	1.710			0.175	-0.018	1.656			0.330	-0.134	1.535
0.020	-0.302	1.639			0.027	-0.239	1.678			0.019	0.096	1.670			-0.007	0.287	1.653			-0.141	-0.025	1.734			-0.186	-0.301	1.776			-0.234	-0.513	1.732			-0.241	-0.604	1.715			0.174	-0.018	1.655			0.329	-0.134	1.533
0.020	-0.302	1.640			0.027	-0.239	1.679			0.019	0.096	1.671			-0.008	0.287	1.654			-0.141	-0.025	1.736			-0.185	-0.301	1.779			-0.233	-0.513	1.736			-0.240	-0.604	1.720			0.173	-0.018	1.654			0.328	-0.133	1.531
0.019	-0.302	1.641			0.027	-0.239	1.681			0.019	0.096	1.672			-0.009	0.287	1.656			-0.141	-0.025	1.738			-0.184	-0.301	1.782			-0.232	-0.513	1.741			-0.239	-0.605	1.725			0.173	-0.018	1.653			0.326	-0.133	1.529
0.019	-0.302	1.642			0.028	-0.239	1.682			0.019	0.096	1.673			-0.009	0.287	1.657			-0.141	-0.025	1.740			-0.183	-0.301	1.785			-0.231	-0.514	1.744			-0.238	-0.605	1.729			0.172	-0.018	1.653			0.325	-0.134	1.528
0.019	-0.302	1.642			0.028	-0.240	1.683			0.019	0.097	1.674			-0.010	0.287	1.658			-0.141	-0.025	1.741			-0.182	-0.301	1.787			-0.230	-0.514	1.748			-0.237	-0.605	1.733			0.171	-0.017	1.652			0.324	-0.134	1.527
0.019	-0.302	1.643			0.028	-0.240	1.684			0.019	0.097	1.675			-0.010	0.287	1.659			-0.141	-0.025	1.743			-0.181	-0.301	1.789			-0.229	-0.514	1.751			-0.237	-0.606	1.737			0.171	-0.017	1.652			0.322	-0.135	1.527
0.018	-0.302	1.644			0.028	-0.240	1.685			0.019	0.097	1.676			-0.010	0.287	1.660			-0.140	-0.025	1.744			-0.180	-0.301	1.791			-0.228	-0.514	1.753			-0.236	-0.606	1.741			0.170	-0.017	1.652			0.321	-0.135	1.527
0.018	-0.302	1.645			0.028	-0.240	1.686			0.019	0.097	1.676			-0.011	0.288	1.661			-0.140	-0.025	1.745			-0.180	-0.301	1.793			-0.228	-0.514	1.756			-0.235	-0.606	1.744			0.170	-0.017	1.651			0.321	-0.135	1.526
0.018	-0.303	1.646			0.029	-0.240	1.687			0.019	0.097	1.677			-0.011	0.288	1.662			-0.140	-0.025	1.746			-0.179	-0.301	1.794			-0.227	-0.515	1.758			-0.235	-0.606	1.746			0.170	-0.017	1.651			0.320	-0.135	1.524
0.018	-0.303	1.647			0.029	-0.240	1.689			0.019	0.098	1.678			-0.011	0.288	1.663			-0.140	-0.025	1.747			-0.179	-0.302	1.796			-0.227	-0.515	1.760			-0.234	-0.607	1.748			0.169	-0.017	1.651			0.319	-0.135	1.521
0.018	-0.303	1.648			0.029	-0.240	1.690			0.020	0.098	1.679			-0.011	0.288	1.664			-0.140	-0.025	1.748			-0.178	-0.302	1.797			-0.226	-0.515	1.761			-0.234	-0.607	1.750			0.169	-0.017	1.651			0.318	-0.136	1.520
0.018	-0.303	1.649			0.029	-0.240	1.691			0.020	0.098	1.681			-0.010	0.288	1.665			-0.140	-0.025	1.749			-0.178	-0.302	1.798			-0.226	-0.515	1.762			-0.234	-0.607	1.751			0.169	-0.017	1.651			0.317	-0.137	1.518
0.018	-0.303	1.650			0.030	-0.240	1.692			0.020	0.098	1.682			-0.010	0.288	1.666			-0.140	-0.025	1.750			-0.178	-0.302	1.799			-0.226	-0.515	1.763			-0.234	-0.607	1.751			0.169	-0.017	1.651			0.315	-0.137	1.517
0.018	-0.303	1.650			0.030	-0.241	1.693			0.020	0.098	1.683			-0.009	0.288	1.667			-0.139	-0.025	1.751			-0.177	-0.302	1.800			-0.227	-0.516	1.762			-0.235	-0.608	1.750			0.169	-0.017	1.651			0.314	-0.137	1.515
0.018	-0.303	1.651			0.030	-0.241	1.694			0.021	0.098	1.684			-0.008	0.288	1.668			-0.139	-0.025	1.752			-0.177	-0.302	1.801			-0.227	-0.516	1.761			-0.236	-0.608	1.747			0.168	-0.017	1.651			0.311	-0.137	1.513
0.019	-0.303	1.652			0.031	-0.241	1.696			0.021	0.098	1.685			-0.007	0.288	1.669			-0.139	-0.025	1.752			-0.177	-0.302	1.802			-0.228	-0.516	1.759			-0.237	-0.607	1.743			0.168	-0.017	1.651			0.307	-0.136	1.509
0.019	-0.304	1.653			0.031	-0.241	1.697			0.021	0.098	1.686			-0.007	0.288	1.670			-0.138	-0.025	1.753			-0.177	-0.302	1.803			-0.229	-0.515	1.757			-0.238	-0.605	1.738			0.168	-0.017	1.651			0.303	-0.135	1.506
0.019	-0.304	1.654			0.032	-0.241	1.698			0.022	0.098	1.687			-0.006	0.288	1.672			-0.138	-0.025	1.754			-0.176	-0.302	1.803			-0.229	-0.515	1.754			-0.239	-0.604	1.733			0.168	-0.017	1.651			0.300	-0.134	1.503
0.019	-0.304	1.655			0.032	-0.242	1.699			0.022	0.098	1.688			-0.005	0.288	1.673			-0.137	-0.025	1.754			-0.176	-0.302	1.804			-0.230	-0.514	1.752			-0.240	-0.602	1.730			0.168	-0.017	1.651			0.297	-0.133	1.500
0.019	-0.304	1.656			0.033	-0.242	1.700			0.022	0.098	1.689			-0.005	0.288	1.674			-0.137	-0.025	1.755			-0.176	-0.302	1.804			-0.230	-0.514	1.751			-0.240	-0.601	1.727			0.168	-0.017	1.651			0.295	-0.133	1.498
0.019	-0.304	1.656			0.033	-0.242	1.701			0.023	0.099	1.690			-0.005	0.288	1.675			-0.136	-0.025	1.756			-0.176	-0.302	1.805			-0.231	-0.514	1.749			-0.241	-0.601	1.725			0.167	-0.017	1.651			0.294	-0.134	1.488
0.020	-0.305	1.657			0.034	-0.242	1.702			0.023	0.099	1.691			-0.005	0.288	1.675			-0.136	-0.025	1.757			-0.175	-0.302	1.806			-0.231	-0.514	1.749			-0.241	-0.601	1.724			0.167	-0.017	1.651			0.292	-0.137	1.494
0.020	-0.305	1.658			0.034	-0.242	1.703			0.023	0.099	1.692			-0.005	0.288	1.676			-0.135	-0.025	1.758			-0.175	-0.302	1.806			-0.231	-0.513	1.749			-0.241	-0.601	1.724			0.167	-0.017	1.651			0.291	-0.140	1.498
0.020	-0.305	1.658			0.034	-0.243	1.704			0.023	0.099	1.693			-0.005	0.288	1.677			-0.135	-0.025	1.759			-0.175	-0.302	1.807			-0.231	-0.513	1.749			-0.241	-0.601	1.724			0.167	-0.017	1.651			0.290	-0.143	1.503
0.020	-0.305	1.659			0.035	-0.243	1.704			0.023	0.099	1.693			-0.005	0.288	1.678			-0.134	-0.025	1.760			-0.175	-0.303	1.807			-0.231	-0.513	1.749			-0.241	-0.601	1.724			0.166	-0.017	1.651			0.290	-0.145	1.510
0.020	-0.305	1.659			0.035	-0.243	1.705			0.023	0.099	1.694			-0.005	0.288	1.679			-0.134	-0.026	1.761			-0.175	-0.303	1.808			-0.230	-0.513	1.749			-0.241	-0.601	1.725			0.166	-0.017	1.652			0.291	-0.149	1.518
0.020	-0.305	1.660			0.035	-0.243	1.706			0.024	0.099	1.694			-0.005	0.288	1.679			-0.134	-0.026	1.761			-0.174	-0.303	1.808			-0.230	-0.514	1.750			-0.240	-0.601	1.726			0.166	-0.017	1.652			0.292	-0.151	1.526
0.020	-0.305	1.661			0.035	-0.243	1.706			0.024	0.099	1.695			-0.005	0.288	1.680			-0.134	-0.026	1.762			-0.174	-0.303	1.809			-0.230	-0.514	1.750			-0.240	-0.602	1.727			0.166	-0.017	1.652			0.294	-0.154	1.534
0.020	-0.305	1.661			0.036	-0.243	1.707			0.024	0.099	1.695			-0.005	0.288	1.680			-0.134	-0.026	1.763			-0.174	-0.303	1.809			-0.229	-0.514	1.751			-0.239	-0.603	1.728			0.165	-0.017	1.652			0.296	-0.156	1.541
0.020	-0.306	1.662			0.036	-0.243	1.707			0.024	0.099	1.696			-0.005	0.288	1.681			-0.134	-0.026	1.764			-0.174	-0.303	1.810			-0.229	-0.514	1.752			-0.239	-0.603	1.730			0.165	-0.017	1.652			0.297	-0.157	1.549
0.020	-0.306	1.662			0.036	-0.243	1.708			0.024	0.099	1.696			-0.005	0.288	1.681			-0.134	-0.026	1.764			-0.174	-0.303	1.810			-0.229	-0.514	1.752			-0.239	-0.604	1.731			0.165	-0.017	1.652			0.299	-0.159	1.556
0.020	-0.306	1.662			0.036	-0.243	1.708			0.024	0.099	1.697			-0.005	0.288	1.682			-0.133	-0.026	1.765			-0.174	-0.303	1.811			-0.229	-0.515	1.753			-0.238	-0.604	1.732			0.165	-0.016	1.653			0.300	-0.160	1.562
0.020	-0.306	1.663			0.036	-0.243	1.709			0.024	0.099	1.697			-0.005	0.288	1.682			-0.133	-0.026	1.765			-0.174	-0.303	1.811			-0.228	-0.515	1.753			-0.238	-0.604	1.733			0.164	-0.016	1.653			0.301	-0.161	1.567
0.020	-0.306	1.663			0.036	-0.243	1.709			0.024	0.099	1.697			-0.005	0.288	1.683			-0.133	-0.026	1.766			-0.174	-0.303	1.811			-0.228	-0.515	1.754			-0.238	-0.605	1.734			0.164	-0.016	1.654			0.302	-0.162	1.571
0.020	-0.306	1.663			0.036	-0.243	1.709			0.024	0.099	1.698			-0.005	0.288	1.683			-0.133	-0.026	1.766			-0.174	-0.303	1.812			-0.228	-0.515	1.754			-0.238	-0.605	1.734			0.164	-0.016	1.655			0.303	-0.163	1.574
0.020	-0.306	1.664			0.036	-0.243	1.710			0.024	0.099	1.698			-0.006	0.288	1.683			-0.133	-0.026	1.767			-0.174	-0.303	1.812			-0.228	-0.515	1.754			-0.238	-0.605	1.735			0.164	-0.016	1.655			0.304	-0.163	1.577
0.020	-0.306	1.664			0.036	-0.243	1.710			0.024	0.099	1.698			-0.006	0.288	1.684			-0.133	-0.026	1.767			-0.174	-0.303	1.812			-0.228	-0.515	1.754			-0.238	-0.605	1.735			0.164	-0.016	1.656			0.305	-0.163	1.580
0.020	-0.306	1.664			0.036	-0.243	1.710			0.024	0.100	1.698			-0.006	0.288	1.684			-0.133	-0.026	1.767			-0.174	-0.303	1.812			-0.229	-0.515	1.754			-0.238	-0.605	1.735			0.164	-0.016	1.657			0.306	-0.164	1.582
0.020	-0.306	1.665			0.036	-0.243	1.711			0.024	0.100	1.699			-0.006	0.288	1.684			-0.133	-0.026	1.768			-0.174	-0.303	1.812			-0.229	-0.515	1.754			-0.238	-0.605	1.734			0.164	-0.016	1.657			0.307	-0.164	1.585
0.020	-0.306	1.665			0.036	-0.243	1.711			0.024	0.100	1.699			-0.006	0.288	1.685			-0.133	-0.026	1.768			-0.175	-0.303	1.811			-0.229	-0.515	1.754			-0.239	-0.605	1.734			0.164	-0.016	1.658			0.307	-0.164	1.587
0.020	-0.306	1.665			0.036	-0.243	1.711			0.024	0.100	1.699			-0.006	0.288	1.685			-0.133	-0.026	1.768			-0.175	-0.304	1.811			-0.230	-0.515	1.753			-0.239	-0.605	1.733			0.164	-0.016	1.659			0.308	-0.165	1.589
0.020	-0.306	1.665			0.036	-0.243	1.712			0.024	0.100	1.699			-0.006	0.288	1.685			-0.134	-0.026	1.768			-0.176	-0.304	1.811			-0.230	-0.515	1.752			-0.239	-0.605	1.732			0.164	-0.016	1.660			0.309	-0.164	1.590
0.020	-0.306	1.666			0.036	-0.243	1.712			0.024	0.100	1.700			-0.006	0.288	1.685			-0.134	-0.026	1.769			-0.176	-0.304	1.810			-0.231	-0.515	1.751			-0.240	-0.605	1.732			0.164	-0.016	1.660			0.310	-0.164	1.591
0.020	-0.306	1.666			0.036	-0.243	1.712			0.024	0.100	1.700			-0.006	0.288	1.686			-0.134	-0.026	1.769			-0.176	-0.304	1.810			-0.231	-0.515	1.751			-0.240	-0.605	1.731			0.164	-0.016	1.661			0.312	-0.164	1.592
0.020	-0.306	1.666			0.036	-0.243	1.712			0.024	0.100	1.700			-0.006	0.288	1.686			-0.134	-0.026	1.769			-0.177	-0.304	1.810			-0.232	-0.515	1.750			-0.240	-0.605	1.730			0.164	-0.016	1.662			0.313	-0.163	1.592
0.020	-0.306	1.666			0.036	-0.243	1.713			0.024	0.100	1.700			-0.006	0.288	1.686			-0.134	-0.026	1.769			-0.177	-0.304	1.809			-0.232	-0.515	1.749			-0.240	-0.605	1.729			0.164	-0.016	1.663			0.315	-0.163	1.592
0.020	-0.306	1.666			0.036	-0.243	1.713			0.024	0.100	1.700			-0.006	0.288	1.686			-0.134	-0.026	1.769			-0.178	-0.304	1.809			-0.232	-0.515	1.749			-0.241	-0.605	1.729			0.164	-0.016	1.663			0.316	-0.162	1.593
0.020	-0.306	1.667			0.036	-0.243	1.713			0.024	0.100	1.701			-0.006	0.288	1.686			-0.134	-0.026	1.769			-0.178	-0.304	1.808			-0.233	-0.515	1.748			-0.241	-0.605	1.729			0.165	-0.016	1.664			0.318	-0.162	1.593
0.020	-0.306	1.667			0.036	-0.243	1.713			0.024	0.100	1.701			-0.006	0.288	1.686			-0.134	-0.026	1.769			-0.178	-0.304	1.808			-0.233	-0.515	1.748			-0.241	-0.605	1.728			0.165	-0.016	1.664			0.319	-0.162	1.593
0.020	-0.306	1.667			0.036	-0.243	1.713			0.023	0.100	1.701			-0.006	0.288	1.687			-0.134	-0.026	1.768			-0.179	-0.304	1.808			-0.233	-0.515	1.748			-0.241	-0.605	1.728			0.165	-0.016	1.665			0.320	-0.161	1.592
0.020	-0.306	1.667			0.036	-0.243	1.713			0.023	0.100	1.701			-0.006	0.288	1.687			-0.135	-0.026	1.768			-0.179	-0.304	1.807			-0.233	-0.515	1.748			-0.241	-0.605	1.728			0.165	-0.016	1.666			0.321	-0.161	1.592
0.020	-0.306	1.667			0.036	-0.243	1.714			0.023	0.100	1.701			-0.006	0.288	1.687			-0.135	-0.026	1.768			-0.179	-0.304	1.807			-0.233	-0.515	1.748			-0.241	-0.605	1.728			0.165	-0.016	1.666			0.322	-0.161	1.592
0.020	-0.306	1.667			0.036	-0.243	1.714			0.023	0.100	1.701			-0.006	0.288	1.687			-0.135	-0.026	1.768			-0.180	-0.304	1.807			-0.233	-0.515	1.747			-0.241	-0.605	1.728			0.165	-0.016	1.666			0.323	-0.160	1.592
0.020	-0.306	1.667			0.036	-0.243	1.714			0.023	0.100	1.701			-0.006	0.288	1.687			-0.135	-0.026	1.768			-0.180	-0.304	1.807			-0.233	-0.515	1.747			-0.241	-0.605	1.728			0.165	-0.016	1.667			0.324	-0.160	1.592
0.020	-0.306	1.667			0.036	-0.243	1.714			0.023	0.100	1.701			-0.006	0.288	1.687			-0.135	-0.026	1.768			-0.180	-0.304	1.806			-0.233	-0.515	1.747			-0.241	-0.605	1.728			0.165	-0.016	1.667			0.325	-0.160	1.591
0.020	-0.306	1.668			0.036	-0.243	1.714			0.023	0.099	1.701			-0.006	0.288	1.687			-0.135	-0.026	1.767			-0.180	-0.304	1.806			-0.234	-0.515	1.748			-0.241	-0.605	1.729			0.165	-0.016	1.668			0.326	-0.160	1.591
0.020	-0.306	1.668			0.035	-0.243	1.714			0.023	0.099	1.701			-0.006	0.288	1.687			-0.135	-0.026	1.767			-0.180	-0.304	1.806			-0.234	-0.515	1.748			-0.241	-0.606	1.729			0.165	-0.016	1.668			0.327	-0.159	1.591
0.020	-0.306	1.668			0.035	-0.243	1.714			0.023	0.099	1.701			-0.006	0.288	1.687			-0.135	-0.026	1.767			-0.180	-0.304	1.806			-0.234	-0.515	1.748			-0.241	-0.606	1.730			0.165	-0.016	1.668			0.328	-0.159	1.591
0.020	-0.306	1.668			0.035	-0.243	1.714			0.023	0.099	1.701			-0.006	0.288	1.687			-0.136	-0.026	1.767			-0.181	-0.304	1.806			-0.234	-0.515	1.748			-0.241	-0.606	1.730			0.166	-0.016	1.669			0.328	-0.159	1.590
0.020	-0.306	1.668			0.035	-0.243	1.714			0.023	0.099	1.701			-0.006	0.288	1.687			-0.136	-0.026	1.767			-0.181	-0.304	1.805			-0.234	-0.515	1.748			-0.241	-0.606	1.730			0.166	-0.016	1.669			0.329	-0.159	1.590
0.020	-0.306	1.668			0.035	-0.243	1.714			0.023	0.099	1.701			-0.006	0.288	1.687			-0.136	-0.026	1.766			-0.181	-0.304	1.805			-0.234	-0.515	1.748			-0.241	-0.606	1.731			0.166	-0.016	1.669			0.330	-0.159	1.589
0.020	-0.306	1.668			0.035	-0.243	1.714			0.023	0.099	1.701			-0.006	0.288	1.687			-0.136	-0.026	1.766			-0.181	-0.304	1.805			-0.234	-0.515	1.748			-0.241	-0.606	1.731			0.166	-0.016	1.669			0.330	-0.159	1.589
0.020	-0.306	1.668			0.035	-0.243	1.714			0.022	0.099	1.701			-0.006	0.289	1.686			-0.136	-0.026	1.766			-0.181	-0.304	1.805			-0.233	-0.515	1.748			-0.240	-0.606	1.731			0.166	-0.016	1.669			0.331	-0.159	1.589
0.020	-0.306	1.668			0.035	-0.243	1.714			0.022	0.099	1.701			-0.006	0.289	1.686			-0.136	-0.026	1.765			-0.181	-0.304	1.805			-0.233	-0.515	1.748			-0.240	-0.606	1.731			0.166	-0.017	1.670			0.331	-0.158	1.588
0.020	-0.306	1.668			0.035	-0.243	1.714			0.022	0.099	1.701			-0.006	0.289	1.685			-0.136	-0.026	1.765			-0.181	-0.304	1.804			-0.233	-0.515	1.748			-0.240	-0.606	1.731			0.166	-0.017	1.670			0.332	-0.158	1.588
0.020	-0.306	1.668			0.034	-0.243	1.714			0.022	0.099	1.700			-0.006	0.289	1.685			-0.136	-0.026	1.764			-0.181	-0.304	1.804			-0.233	-0.515	1.748			-0.240	-0.606	1.731			0.166	-0.017	1.670			0.332	-0.158	1.587
0.020	-0.306	1.668			0.034	-0.243	1.714			0.022	0.099	1.700			-0.006	0.289	1.684			-0.136	-0.026	1.764			-0.181	-0.304	1.804			-0.233	-0.515	1.748			-0.240	-0.606	1.731			0.166	-0.017	1.670			0.332	-0.158	1.586
0.020	-0.306	1.668			0.034	-0.243	1.714			0.022	0.099	1.700			-0.006	0.289	1.684			-0.137	-0.026	1.763			-0.181	-0.304	1.803			-0.233	-0.515	1.748			-0.240	-0.606	1.731			0.166	-0.017	1.670			0.333	-0.158	1.585
0.020	-0.306	1.668			0.034	-0.243	1.714			0.022	0.099	1.699			-0.006	0.289	1.683			-0.137	-0.026	1.763			-0.182	-0.304	1.803			-0.233	-0.515	1.748			-0.240	-0.606	1.731			0.166	-0.017	1.670			0.335	-0.158	1.573
0.019	-0.306	1.668			0.034	-0.242	1.713			0.022	0.099	1.699			-0.006	0.289	1.682			-0.137	-0.026	1.762			-0.182	-0.304	1.802			-0.233	-0.515	1.748			-0.240	-0.606	1.731			0.166	-0.017	1.670			0.336	-0.163	1.565
0.020	-0.306	1.668			0.034	-0.242	1.713			0.022	0.099	1.698			-0.006	0.288	1.681			-0.137	-0.026	1.760			-0.182	-0.304	1.802			-0.233	-0.515	1.748			-0.240	-0.606	1.731			0.166	-0.017	1.670			0.335	-0.163	1.557
0.020	-0.306	1.668			0.033	-0.242	1.712			0.022	0.099	1.697			-0.006	0.288	1.679			-0.137	-0.027	1.759			-0.182	-0.304	1.801			-0.233	-0.515	1.748			-0.240	-0.606	1.731			0.167	-0.017	1.670			0.333	-0.162	1.548
0.020	-0.305	1.668			0.033	-0.242	1.711			0.022	0.099	1.696			-0.006	0.288	1.677			-0.137	-0.027	1.757			-0.182	-0.304	1.799			-0.233	-0.515	1.748			-0.240	-0.606	1.730			0.167	-0.017	1.669			0.328	-0.158	1.529
0.020	-0.305	1.667			0.033	-0.242	1.711			0.021	0.099	1.695			-0.005	0.288	1.675			-0.137	-0.027	1.755			-0.182	-0.303	1.798			-0.233	-0.515	1.747			-0.240	-0.606	1.730			0.167	-0.017	1.668			0.322	-0.157	1.526
0.020	-0.305	1.667			0.033	-0.242	1.710			0.021	0.099	1.693			-0.005	0.288	1.672			-0.137	-0.027	1.752			-0.182	-0.303	1.797			-0.233	-0.515	1.747			-0.240	-0.606	1.729			0.167	-0.017	1.667			0.312	-0.149	1.490
0.020	-0.305	1.666			0.033	-0.242	1.708			0.021	0.098	1.691			-0.004	0.287	1.669			-0.137	-0.027	1.750			-0.183	-0.303	1.795			-0.233	-0.515	1.745			-0.240	-0.606	1.728			0.167	-0.017	1.664			0.307	-0.145	1.479
0.020	-0.305	1.666			0.033	-0.242	1.707			0.021	0.098	1.689			-0.004	0.287	1.665			-0.137	-0.027	1.747			-0.183	-0.303	1.793			-0.233	-0.515	1.744			-0.240	-0.606	1.726			0.167	-0.017	1.661			0.301	-0.143	1.472
0.020	-0.305	1.665			0.032	-0.242	1.705			0.021	0.098	1.686			-0.003	0.287	1.661			-0.137	-0.026	1.744			-0.183	-0.302	1.791			-0.233	-0.515	1.742			-0.240	-0.606	1.724			0.166	-0.017	1.656			0.294	-0.139	1.462
0.020	-0.306	1.664			0.032	-0.242	1.702			0.021	0.098	1.682			-0.002	0.286	1.656			-0.137	-0.026	1.741			-0.183	-0.302	1.789			-0.233	-0.514	1.740			-0.239	-0.606	1.722			0.165	-0.016	1.650			0.283	-0.136	1.450
0.020	-0.306	1.663			0.032	-0.241	1.698			0.021	0.097	1.677			-0.002	0.286	1.651			-0.137	-0.026	1.737			-0.184	-0.301	1.786			-0.233	-0.514	1.738			-0.239	-0.605	1.720			0.164	-0.016	1.642			0.274	-0.132	1.440
0.021	-0.306	1.661			0.033	-0.241	1.694			0.021	0.097	1.671			-0.002	0.285	1.646			-0.137	-0.026	1.733			-0.184	-0.301	1.784			-0.233	-0.513	1.736			-0.239	-0.605	1.718			0.163	-0.015	1.634			0.263	-0.141	1.413
0.021	-0.306	1.659			0.033	-0.241	1.689			0.021	0.097	1.665			-0.001	0.285	1.640			-0.137	-0.025	1.729			-0.184	-0.300	1.781			-0.233	-0.513	1.733			-0.239	-0.604	1.715			0.160	-0.015	1.627			0.249	-0.132	1.361
0.021	-0.306	1.656			0.033	-0.241	1.684			0.020	0.097	1.658			-0.002	0.284	1.633			-0.137	-0.024	1.725			-0.184	-0.299	1.778			-0.233	-0.513	1.731			-0.239	-0.604	1.713			0.158	-0.014	1.619			0.241	-0.127	1.339
0.022	-0.307	1.653			0.033	-0.242	1.678			0.020	0.096	1.651			-0.002	0.283	1.626			-0.137	-0.024	1.720			-0.184	-0.299	1.775			-0.233	-0.512	1.729			-0.239	-0.603	1.710			0.155	-0.014	1.612			0.235	-0.124	1.325
0.022	-0.307	1.650			0.032	-0.242	1.671			0.019	0.096	1.644			-0.002	0.283	1.618			-0.137	-0.023	1.716			-0.184	-0.298	1.772			-0.233	-0.512	1.726			-0.239	-0.603	1.708			0.152	-0.013	1.605			0.229	-0.121	1.312
0.022	-0.308	1.646			0.032	-0.242	1.664			0.019	0.095	1.637			-0.003	0.282	1.611			-0.137	-0.023	1.711			-0.184	-0.297	1.768			-0.232	-0.511	1.724			-0.239	-0.602	1.706			0.148	-0.013	1.598			0.225	-0.119	1.303
0.022	-0.309	1.642			0.031	-0.243	1.657			0.018	0.095	1.631			-0.003	0.281	1.604			-0.138	-0.023	1.705			-0.184	-0.296	1.765			-0.232	-0.511	1.722			-0.238	-0.602	1.704			0.145	-0.012	1.593			0.221	-0.118	1.295
0.022	-0.309	1.638			0.030	-0.243	1.651			0.017	0.095	1.624			-0.004	0.280	1.596			-0.138	-0.022	1.700			-0.184	-0.296	1.762			-0.232	-0.510	1.720			-0.238	-0.601	1.702			0.142	-0.012	1.588			0.218	-0.116	1.288
0.022	-0.310	1.634			0.029	-0.243	1.644			0.016	0.094	1.618			-0.005	0.280	1.589			-0.139	-0.022	1.696			-0.184	-0.295	1.759			-0.232	-0.510	1.719			-0.238	-0.601	1.700			0.139	-0.011	1.583			0.215	-0.115	1.281
0.022	-0.310	1.630			0.028	-0.244	1.638			0.015	0.094	1.612			-0.006	0.279	1.583			-0.139	-0.022	1.691			-0.184	-0.294	1.756			-0.232	-0.510	1.717			-0.238	-0.601	1.699			0.136	-0.011	1.578			0.212	-0.114	1.275
0.021	-0.311	1.626			0.026	-0.244	1.632			0.015	0.093	1.606			-0.007	0.279	1.576			-0.140	-0.021	1.686			-0.184	-0.294	1.753			-0.231	-0.509	1.715			-0.238	-0.601	1.697			0.134	-0.010	1.573			0.210	-0.113	1.270
0.021	-0.311	1.622			0.025	-0.244	1.626			0.014	0.093	1.600			-0.008	0.278	1.570			-0.140	-0.021	1.682			-0.184	-0.293	1.749			-0.231	-0.509	1.713			-0.238	-0.600	1.696			0.131	-0.009	1.569			0.208	-0.113	1.265
0.020	-0.311	1.618			0.024	-0.244	1.621			0.013	0.093	1.595			-0.009	0.278	1.565			-0.141	-0.021	1.677			-0.184	-0.292	1.746			-0.231	-0.509	1.711			-0.238	-0.600	1.695			0.129	-0.009	1.565			0.206	-0.112	1.260
0.020	-0.311	1.615			0.024	-0.244	1.616			0.013	0.093	1.591			-0.010	0.278	1.559			-0.141	-0.021	1.673			-0.184	-0.292	1.743			-0.231	-0.508	1.709			-0.237	-0.600	1.693			0.127	-0.008	1.561			0.204	-0.112	1.256
0.020	-0.312	1.611			0.023	-0.244	1.611			0.012	0.093	1.586			-0.010	0.278	1.554			-0.142	-0.020	1.669			-0.184	-0.291	1.740			-0.231	-0.508	1.706			-0.237	-0.599	1.691			0.126	-0.008	1.557			0.202	-0.112	1.252
0.019	-0.312	1.608			0.022	-0.244	1.607			0.012	0.092	1.582			-0.011	0.277	1.550			-0.142	-0.020	1.665			-0.184	-0.291	1.737			-0.230	-0.507	1.703			-0.237	-0.599	1.689			0.124	-0.007	1.554			0.201	-0.112	1.249
0.019	-0.312	1.605			0.021	-0.244	1.603			0.011	0.092	1.578			-0.012	0.277	1.545			-0.143	-0.020	1.662			-0.184	-0.290	1.734			-0.230	-0.506	1.700			-0.237	-0.598	1.686			0.123	-0.007	1.550			0.200	-0.112	1.246
0.019	-0.312	1.602			0.020	-0.244	1.599			0.011	0.092	1.575			-0.012	0.277	1.541			-0.143	-0.020	1.658			-0.184	-0.290	1.731			-0.230	-0.506	1.697			-0.237	-0.598	1.683			0.122	-0.007	1.547			0.199	-0.113	1.244
0.018	-0.312	1.600			0.020	-0.244	1.596			0.011	0.092	1.571			-0.013	0.277	1.538			-0.143	-0.019	1.655			-0.184	-0.289	1.728			-0.230	-0.505	1.694			-0.237	-0.597	1.680			0.121	-0.006	1.544			0.199	-0.113	1.242
0.018	-0.312	1.597			0.019	-0.244	1.593			0.010	0.092	1.568			-0.013	0.277	1.535			-0.143	-0.019	1.652			-0.184	-0.289	1.725			-0.230	-0.504	1.690			-0.237	-0.596	1.677			0.121	-0.006	1.542			0.199	-0.114	1.241
0.018	-0.312	1.595			0.019	-0.244	1.590			0.010	0.092	1.565			-0.014	0.276	1.531			-0.144	-0.019	1.650			-0.184	-0.289	1.722			-0.230	-0.504	1.687			-0.237	-0.596	1.673			0.120	-0.006	1.539			0.199	-0.115	1.240
0.018	-0.312	1.593			0.018	-0.244	1.587			0.010	0.092	1.563			-0.014	0.276	1.529			-0.144	-0.019	1.647			-0.184	-0.288	1.720			-0.230	-0.503	1.684			-0.237	-0.595	1.670			0.119	-0.006	1.537			0.200	-0.116	1.239
0.018	-0.312	1.590			0.018	-0.244	1.584			0.010	0.092	1.560			-0.014	0.276	1.526			-0.144	-0.019	1.645			-0.184	-0.288	1.717			-0.230	-0.502	1.681			-0.237	-0.594	1.666			0.119	-0.006	1.534			0.200	-0.117	1.239
0.018	-0.312	1.588			0.018	-0.244	1.582			0.009	0.092	1.558			-0.015	0.276	1.524			-0.144	-0.018	1.643			-0.184	-0.288	1.715			-0.230	-0.502	1.678			-0.236	-0.594	1.663			0.118	-0.005	1.532			0.201	-0.118	1.238
0.017	-0.312	1.587			0.017	-0.244	1.580			0.009	0.092	1.556			-0.015	0.276	1.521			-0.144	-0.018	1.641			-0.184	-0.288	1.713			-0.230	-0.501	1.675			-0.236	-0.593	1.660			0.118	-0.005	1.530			0.202	-0.120	1.238
0.017	-0.312	1.585			0.017	-0.244	1.578			0.009	0.092	1.554			-0.015	0.276	1.519			-0.144	-0.018	1.640			-0.184	-0.287	1.711			-0.230	-0.501	1.673			-0.236	-0.593	1.657			0.117	-0.005	1.529			0.202	-0.120	1.238
0.017	-0.312	1.583			0.017	-0.244	1.576			0.009	0.092	1.552			-0.015	0.276	1.517			-0.145	-0.018	1.638			-0.184	-0.287	1.709			-0.230	-0.500	1.670			-0.236	-0.592	1.655			0.117	-0.005	1.527			0.203	-0.121	1.238
0.017	-0.312	1.582			0.016	-0.244	1.574			0.009	0.092	1.551			-0.015	0.276	1.516			-0.145	-0.018	1.636			-0.184	-0.287	1.708			-0.229	-0.500	1.668			-0.236	-0.592	1.652			0.116	-0.005	1.525			0.204	-0.122	1.238
0.017	-0.312	1.581			0.016	-0.244	1.572			0.009	0.091	1.549			-0.016	0.275	1.514			-0.145	-0.018	1.635			-0.184	-0.287	1.706			-0.229	-0.500	1.666			-0.236	-0.591	1.650			0.116	-0.005	1.524			0.204	-0.123	1.238
0.017	-0.312	1.579			0.016	-0.244	1.571			0.009	0.091	1.548			-0.016	0.275	1.513			-0.145	-0.017	1.634			-0.184	-0.287	1.705			-0.229	-0.499	1.664			-0.236	-0.591	1.649			0.116	-0.005	1.523			0.204	-0.123	1.238
0.017	-0.312	1.578			0.016	-0.244	1.569			0.009	0.091	1.546			-0.016	0.275	1.511			-0.145	-0.017	1.633			-0.184	-0.286	1.704			-0.229	-0.499	1.663			-0.236	-0.591	1.647			0.116	-0.004	1.521			0.205	-0.124	1.238
0.017	-0.312	1.577			0.016	-0.244	1.568			0.008	0.091	1.545			-0.016	0.275	1.510			-0.145	-0.017	1.631			-0.184	-0.286	1.703			-0.229	-0.499	1.661			-0.236	-0.590	1.646			0.115	-0.004	1.520			0.205	-0.125	1.239
0.017	-0.311	1.576			0.015	-0.244	1.567			0.008	0.091	1.544			-0.016	0.275	1.509			-0.145	-0.017	1.630			-0.184	-0.286	1.702			-0.229	-0.499	1.660			-0.236	-0.590	1.645			0.116	-0.004	1.519			0.206	-0.125	1.239
0.017	-0.311	1.575			0.015	-0.244	1.566			0.008	0.091	1.543			-0.016	0.275	1.507			-0.145	-0.017	1.629			-0.184	-0.286	1.701			-0.229	-0.498	1.659			-0.236	-0.590	1.644			0.116	-0.004	1.518			0.206	-0.126	1.239
0.017	-0.311	1.574			0.015	-0.244	1.565			0.008	0.091	1.542			-0.017	0.275	1.506			-0.145	-0.017	1.628			-0.184	-0.286	1.700			-0.229	-0.498	1.658			-0.236	-0.590	1.643			0.117	-0.004	1.517			0.211	-0.130	1.242
0.016	-0.311	1.574			0.015	-0.244	1.564			0.008	0.091	1.541			-0.017	0.275	1.505			-0.145	-0.017	1.628			-0.184	-0.286	1.699			-0.229	-0.498	1.657			-0.236	-0.590	1.642			0.119	-0.004	1.515			0.216	-0.135	1.247
0.016	-0.311	1.573			0.015	-0.243	1.563			0.008	0.092	1.540			-0.017	0.275	1.505			-0.145	-0.017	1.627			-0.184	-0.286	1.698			-0.229	-0.498	1.656			-0.236	-0.590	1.641			0.121	-0.004	1.514			0.223	-0.142	1.257
0.016	-0.311	1.572			0.015	-0.243	1.562			0.008	0.092	1.539			-0.017	0.275	1.504			-0.145	-0.017	1.626			-0.184	-0.285	1.697			-0.229	-0.498	1.656			-0.236	-0.589	1.640			0.122	-0.004	1.513			0.235	-0.149	1.308
0.016	-0.311	1.571			0.014	-0.243	1.561			0.008	0.092	1.539			-0.017	0.276	1.504			-0.145	-0.017	1.625			-0.184	-0.285	1.697			-0.228	-0.498	1.655			-0.236	-0.589	1.640			0.124	-0.005	1.512			0.238	-0.152	1.325
0.016	-0.311	1.571			0.014	-0.243	1.561			0.008	0.092	1.538			-0.018	0.276	1.503			-0.145	-0.017	1.625			-0.184	-0.285	1.696			-0.228	-0.498	1.655			-0.236	-0.589	1.640			0.126	-0.006	1.511			0.241	-0.154	1.336
0.016	-0.310	1.570			0.014	-0.243	1.560			0.008	0.092	1.538			-0.018	0.276	1.503			-0.145	-0.016	1.624			-0.184	-0.285	1.696			-0.228	-0.498	1.655			-0.235	-0.589	1.639			0.127	-0.007	1.511			0.243	-0.156	1.345
0.016	-0.310	1.570			0.014	-0.243	1.560			0.008	0.092	1.538			-0.018	0.276	1.503			-0.146	-0.016	1.624			-0.184	-0.285	1.695			-0.228	-0.498	1.655			-0.235	-0.589	1.640			0.129	-0.007	1.510			0.245	-0.158	1.351
0.016	-0.310	1.569			0.014	-0.242	1.559			0.008	0.092	1.538			-0.019	0.276	1.503			-0.146	-0.016	1.624			-0.184	-0.285	1.695			-0.228	-0.498	1.655			-0.235	-0.590	1.640			0.130	-0.008	1.510			0.247	-0.160	1.358
0.015	-0.310	1.569			0.013	-0.242	1.559			0.008	0.092	1.537			-0.019	0.276	1.503			-0.146	-0.016	1.624			-0.184	-0.285	1.695			-0.227	-0.498	1.655			-0.235	-0.590	1.640			0.131	-0.009	1.510			0.249	-0.162	1.363
0.015	-0.309	1.569			0.013	-0.242	1.559			0.008	0.092	1.537			-0.019	0.276	1.503			-0.146	-0.017	1.623			-0.184	-0.285	1.694			-0.227	-0.498	1.655			-0.235	-0.590	1.641			0.133	-0.010	1.510			0.250	-0.163	1.367
0.015	-0.309	1.569			0.013	-0.242	1.559			0.008	0.092	1.537			-0.020	0.276	1.503			-0.146	-0.017	1.623			-0.184	-0.286	1.694			-0.227	-0.498	1.655			-0.234	-0.590	1.641			0.134	-0.011	1.510			0.252	-0.165	1.371
0.015	-0.309	1.569			0.013	-0.242	1.559			0.008	0.092	1.538			-0.020	0.276	1.503			-0.146	-0.017	1.623			-0.184	-0.286	1.694			-0.227	-0.498	1.655			-0.234	-0.590	1.641			0.135	-0.011	1.510			0.253	-0.166	1.375
0.014	-0.309	1.568			0.013	-0.241	1.559			0.008	0.092	1.538			-0.020	0.276	1.503			-0.146	-0.017	1.623			-0.184	-0.286	1.694			-0.227	-0.498	1.655			-0.234	-0.590	1.642			0.136	-0.012	1.510			0.254	-0.167	1.378
0.014	-0.308	1.568			0.012	-0.241	1.559			0.008	0.092	1.538			-0.021	0.276	1.503			-0.146	-0.017	1.624			-0.184	-0.286	1.694			-0.227	-0.499	1.656			-0.234	-0.591	1.642			0.137	-0.013	1.511			0.255	-0.168	1.381
0.014	-0.308	1.568			0.012	-0.241	1.559			0.008	0.092	1.538			-0.021	0.276	1.504			-0.146	-0.017	1.624			-0.184	-0.286	1.694			-0.227	-0.499	1.656			-0.234	-0.591	1.642			0.138	-0.013	1.511			0.256	-0.168	1.383
0.014	-0.308	1.568			0.012	-0.241	1.559			0.008	0.092	1.539			-0.021	0.276	1.504			-0.146	-0.017	1.624			-0.184	-0.286	1.694			-0.227	-0.499	1.656			-0.234	-0.591	1.642			0.139	-0.014	1.512			0.256	-0.168	1.386
0.014	-0.308	1.568			0.012	-0.241	1.559			0.008	0.092	1.539			-0.021	0.276	1.505			-0.147	-0.017	1.624			-0.184	-0.286	1.694			-0.227	-0.499	1.656			-0.234	-0.591	1.642			0.140	-0.014	1.513			0.254	-0.169	1.374
0.014	-0.307	1.569			0.012	-0.240	1.560			0.008	0.092	1.540			-0.021	0.276	1.505			-0.147	-0.017	1.624			-0.184	-0.287	1.694			-0.227	-0.499	1.656			-0.234	-0.591	1.642			0.141	-0.015	1.513			0.245	-0.161	1.335
0.014	-0.307	1.569			0.012	-0.240	1.560			0.008	0.092	1.541			-0.021	0.276	1.506			-0.147	-0.017	1.625			-0.184	-0.287	1.694			-0.227	-0.499	1.656			-0.234	-0.591	1.641			0.142	-0.014	1.515			0.235	-0.152	1.302
0.013	-0.307	1.569			0.012	-0.240	1.561			0.008	0.092	1.542			-0.021	0.276	1.507			-0.147	-0.018	1.625			-0.184	-0.287	1.694			-0.227	-0.499	1.655			-0.234	-0.591	1.641			0.142	-0.014	1.516			0.229	-0.148	1.290
0.013	-0.307	1.569			0.012	-0.240	1.561			0.009	0.092	1.544			-0.021	0.276	1.508			-0.147	-0.018	1.626			-0.184	-0.287	1.694			-0.227	-0.499	1.655			-0.234	-0.591	1.641			0.143	-0.013	1.517			0.220	-0.141	1.277
0.013	-0.306	1.570			0.012	-0.239	1.562			0.008	0.093	1.545			-0.021	0.277	1.509			-0.147	-0.018	1.626			-0.184	-0.287	1.694			-0.227	-0.499	1.655			-0.234	-0.591	1.641			0.146	-0.014	1.514			0.214	-0.137	1.273
0.013	-0.306	1.570			0.012	-0.239	1.562			0.007	0.096	1.546			-0.021	0.278	1.511			-0.147	-0.018	1.627			-0.184	-0.288	1.694			-0.227	-0.499	1.655			-0.234	-0.591	1.640			0.148	-0.014	1.514			0.209	-0.134	1.272
0.014	-0.306	1.570			0.012	-0.239	1.563			0.010	0.099	1.548			-0.020	0.278	1.513			-0.146	-0.019	1.629			-0.184	-0.288	1.695			-0.226	-0.499	1.655			-0.234	-0.591	1.640			0.150	-0.013	1.514			0.206	-0.133	1.272
0.014	-0.306	1.571			0.012	-0.239	1.563			0.012	0.102	1.550			-0.019	0.279	1.516			-0.146	-0.020	1.630			-0.184	-0.289	1.695			-0.226	-0.499	1.655			-0.234	-0.591	1.640			0.151	-0.010	1.514			0.199	-0.129	1.277
0.014	-0.305	1.571			0.013	-0.238	1.564			0.014	0.103	1.551			-0.018	0.280	1.519			-0.146	-0.021	1.632			-0.184	-0.289	1.695			-0.226	-0.499	1.655			-0.234	-0.591	1.640			0.151	-0.008	1.514			0.175	-0.120	1.276
0.014	-0.305	1.572			0.013	-0.238	1.565			0.014	0.104	1.552			-0.016	0.282	1.523			-0.147	-0.022	1.634			-0.184	-0.290	1.696			-0.226	-0.500	1.655			-0.234	-0.591	1.640			0.152	-0.005	1.515			0.162	-0.115	1.276
0.014	-0.304	1.573			0.013	-0.237	1.566			0.014	0.105	1.554			-0.015	0.283	1.526			-0.148	-0.023	1.637			-0.184	-0.290	1.696			-0.226	-0.500	1.655			-0.233	-0.591	1.639			0.152	-0.002	1.515			0.153	-0.111	1.277
0.014	-0.303	1.574			0.013	-0.236	1.568			0.015	0.106	1.556			-0.013	0.284	1.530			-0.150	-0.025	1.640			-0.183	-0.290	1.697			-0.225	-0.500	1.655			-0.233	-0.591	1.640			0.152	0.000	1.516			0.145	-0.108	1.279
0.013	-0.303	1.575			0.013	-0.236	1.569			0.015	0.106	1.558			-0.012	0.285	1.533			-0.151	-0.026	1.644			-0.182	-0.291	1.699			-0.225	-0.500	1.656			-0.233	-0.592	1.640			0.151	0.002	1.516			0.139	-0.105	1.282
0.013	-0.302	1.576			0.013	-0.235	1.570			0.015	0.106	1.561			-0.012	0.285	1.536			-0.152	-0.028	1.648			-0.181	-0.293	1.701			-0.224	-0.501	1.657			-0.232	-0.592	1.641			0.151	0.004	1.517			0.133	-0.103	1.287
0.013	-0.301	1.577			0.013	-0.234	1.572			0.015	0.106	1.564			-0.011	0.286	1.539			-0.153	-0.030	1.652			-0.180	-0.295	1.705			-0.223	-0.502	1.659			-0.231	-0.594	1.642			0.150	0.006	1.518			0.127	-0.101	1.292
0.013	-0.301	1.579			0.013	-0.234	1.574			0.015	0.105	1.567			-0.011	0.286	1.542			-0.137	-0.009	1.654			-0.173	-0.282	1.706			-0.222	-0.502	1.662			-0.230	-0.594	1.645			0.148	0.007	1.519			0.122	-0.099	1.297
0.013	-0.301	1.580			0.013	-0.234	1.576			0.014	0.105	1.570			-0.011	0.286	1.545			-0.131	-0.001	1.655			-0.170	-0.275	1.707			-0.221	-0.503	1.664			-0.228	-0.594	1.647			0.146	0.009	1.520			0.107	-0.107	1.295
0.013	-0.300	1.582			0.013	-0.233	1.578			0.014	0.105	1.572			-0.011	0.287	1.548			-0.128	0.004	1.658			-0.167	-0.271	1.708			-0.219	-0.503	1.667			-0.226	-0.594	1.651			0.144	0.010	1.521			0.080	-0.102	1.294
0.012	-0.300	1.584			0.013	-0.233	1.580			0.014	0.104	1.575			-0.011	0.287	1.551			-0.126	0.007	1.660			-0.166	-0.269	1.710			-0.218	-0.504	1.670			-0.225	-0.595	1.654			0.142	0.011	1.522			0.066	-0.099	1.294
0.012	-0.300	1.586			0.012	-0.233	1.583			0.014	0.104	1.578			-0.012	0.287	1.554			-0.125	0.010	1.663			-0.165	-0.267	1.711			-0.217	-0.504	1.674			-0.224	-0.596	1.658			0.141	0.012	1.523			0.057	-0.097	1.294
0.012	-0.300	1.588			0.012	-0.233	1.585			0.014	0.104	1.581			-0.012	0.287	1.558			-0.124	0.011	1.666			-0.163	-0.266	1.713			-0.214	-0.504	1.679			-0.222	-0.595	1.662			0.138	0.013	1.525			0.051	-0.096	1.294
0.011	-0.300	1.590			0.012	-0.233	1.588			0.014	0.104	1.584			-0.012	0.287	1.561			-0.123	0.013	1.668			-0.162	-0.265	1.715			-0.212	-0.503	1.684			-0.221	-0.594	1.666			0.136	0.014	1.526			0.045	-0.095	1.295
0.011	-0.300	1.592			0.012	-0.233	1.591			0.013	0.103	1.587			-0.013	0.287	1.564			-0.122	0.014	1.671			-0.161	-0.265	1.716			-0.211	-0.503	1.688			-0.220	-0.594	1.670			0.135	0.015	1.528			0.040	-0.094	1.295
0.011	-0.300	1.594			0.012	-0.233	1.593			0.013	0.103	1.590			-0.013	0.287	1.567			-0.122	0.014	1.673			-0.160	-0.264	1.718			-0.209	-0.503	1.692			-0.218	-0.594	1.673			0.133	0.015	1.529			0.035	-0.093	1.296
0.010	-0.300	1.596			0.012	-0.233	1.596			0.013	0.103	1.593			-0.014	0.287	1.571			-0.122	0.015	1.676			-0.160	-0.264	1.720			-0.208	-0.503	1.695			-0.218	-0.594	1.676			0.132	0.016	1.531			0.031	-0.093	1.297
0.010	-0.300	1.599			0.012	-0.233	1.599			0.014	0.102	1.597			-0.014	0.287	1.574			-0.122	0.014	1.679			-0.159	-0.265	1.723			-0.207	-0.503	1.698			-0.217	-0.594	1.679			0.130	0.016	1.533			0.028	-0.092	1.299
0.010	-0.299	1.601			0.012	-0.233	1.602			0.014	0.102	1.600			-0.014	0.287	1.577			-0.122	0.014	1.682			-0.158	-0.265	1.725			-0.206	-0.503	1.700			-0.216	-0.594	1.681			0.129	0.017	1.535			0.025	-0.092	1.302
0.010	-0.299	1.603			0.012	-0.233	1.605			0.014	0.102	1.603			-0.014	0.287	1.580			-0.122	0.013	1.686			-0.158	-0.266	1.728			-0.205	-0.503	1.702			-0.216	-0.594	1.683			0.128	0.017	1.537			0.023	-0.092	1.305
0.010	-0.299	1.605			0.013	-0.233	1.608			0.014	0.102	1.606			-0.014	0.287	1.584			-0.122	0.013	1.689			-0.157	-0.267	1.730			-0.205	-0.503	1.704			-0.215	-0.594	1.685			0.128	0.017	1.539			0.022	-0.092	1.309
0.010	-0.299	1.607			0.013	-0.233	1.611			0.014	0.102	1.609			-0.014	0.287	1.587			-0.122	0.012	1.692			-0.156	-0.268	1.733			-0.204	-0.503	1.706			-0.215	-0.594	1.687			0.127	0.017	1.541			0.021	-0.092	1.312
0.010	-0.299	1.610			0.014	-0.233	1.614			0.015	0.102	1.613			-0.014	0.287	1.591			-0.122	0.012	1.695			-0.156	-0.268	1.735			-0.203	-0.503	1.708			-0.214	-0.594	1.689			0.126	0.017	1.544			0.021	-0.093	1.317
0.010	-0.300	1.612			0.014	-0.233	1.617			0.015	0.102	1.616			-0.014	0.287	1.594			-0.122	0.011	1.698			-0.156	-0.269	1.737			-0.203	-0.503	1.710			-0.214	-0.594	1.691			0.126	0.017	1.547			0.022	-0.093	1.322
0.010	-0.300	1.614			0.015	-0.233	1.621			0.016	0.102	1.619			-0.014	0.287	1.598			-0.122	0.010	1.701			-0.155	-0.270	1.740			-0.202	-0.503	1.712			-0.213	-0.593	1.692			0.126	0.017	1.550			0.022	-0.093	1.327
0.011	-0.300	1.617			0.016	-0.233	1.624			0.016	0.102	1.623			-0.013	0.288	1.602			-0.122	0.009	1.704			-0.155	-0.271	1.742			-0.202	-0.502	1.714			-0.213	-0.593	1.694			0.126	0.017	1.553			0.023	-0.094	1.332
0.011	-0.300	1.619			0.017	-0.234	1.628			0.017	0.102	1.626			-0.012	0.288	1.605			-0.122	0.009	1.707			-0.155	-0.272	1.745			-0.201	-0.502	1.715			-0.212	-0.592	1.696			0.126	0.016	1.557			0.025	-0.094	1.336
0.012	-0.300	1.622			0.018	-0.234	1.631			0.018	0.102	1.630			-0.011	0.288	1.609			-0.122	0.007	1.710			-0.155	-0.273	1.748			-0.201	-0.502	1.717			-0.212	-0.592	1.697			0.127	0.016	1.561			0.038	-0.104	1.346
0.012	-0.300	1.625			0.019	-0.234	1.635			0.018	0.102	1.633			-0.010	0.288	1.613			-0.122	0.006	1.713			-0.154	-0.275	1.751			-0.200	-0.502	1.719			-0.212	-0.592	1.699			0.127	0.016	1.565			0.046	-0.110	1.353
0.013	-0.301	1.627			0.020	-0.234	1.638			0.019	0.102	1.637			-0.010	0.288	1.617			-0.121	0.004	1.717			-0.154	-0.276	1.754			-0.200	-0.501	1.720			-0.212	-0.592	1.701			0.128	0.016	1.569			0.051	-0.114	1.357
0.013	-0.301	1.630			0.021	-0.235	1.642			0.020	0.101	1.641			-0.009	0.288	1.620			-0.121	0.002	1.720			-0.154	-0.278	1.757			-0.200	-0.501	1.722			-0.212	-0.592	1.703			0.128	0.015	1.573			0.055	-0.117	1.361
0.014	-0.301	1.633			0.022	-0.235	1.646			0.020	0.101	1.644			-0.008	0.287	1.624			-0.121	0.002	1.723			-0.154	-0.278	1.759			-0.200	-0.502	1.724			-0.212	-0.592	1.705			0.129	0.015	1.577			0.058	-0.119	1.364
0.014	-0.302	1.636			0.023	-0.236	1.650			0.021	0.101	1.648			-0.006	0.287	1.628			-0.120	0.002	1.725			-0.154	-0.278	1.761			-0.200	-0.502	1.727			-0.212	-0.593	1.707			0.130	0.015	1.582			0.061	-0.121	1.367
0.015	-0.302	1.639			0.024	-0.236	1.654			0.022	0.101	1.652			-0.005	0.287	1.632			-0.119	0.002	1.727			-0.154	-0.278	1.764			-0.200	-0.503	1.729			-0.212	-0.594	1.710			0.131	0.015	1.586			0.063	-0.123	1.370
0.016	-0.303	1.641			0.025	-0.237	1.658			0.022	0.101	1.656			-0.004	0.287	1.635			-0.119	0.002	1.729			-0.154	-0.278	1.766			-0.201	-0.504	1.731			-0.212	-0.595	1.713			0.132	0.015	1.590			0.066	-0.125	1.373
0.016	-0.303	1.644			0.026	-0.237	1.662			0.023	0.101	1.660			-0.003	0.287	1.639			-0.118	0.002	1.731			-0.153	-0.278	1.769			-0.201	-0.503	1.734			-0.212	-0.594	1.716			0.133	0.014	1.594			0.069	-0.127	1.376
0.017	-0.303	1.647			0.027	-0.238	1.666			0.024	0.101	1.664			-0.002	0.287	1.643			-0.117	0.002	1.734			-0.153	-0.277	1.772			-0.201	-0.503	1.738			-0.212	-0.594	1.719			0.133	0.014	1.598			0.072	-0.128	1.380
0.017	-0.304	1.650			0.028	-0.238	1.670			0.025	0.100	1.668			-0.000	0.287	1.647			-0.116	0.003	1.736			-0.153	-0.276	1.775			-0.200	-0.502	1.741			-0.211	-0.593	1.723			0.134	0.014	1.602			0.077	-0.131	1.385
0.018	-0.304	1.653			0.029	-0.239	1.673			0.025	0.100	1.672			0.001	0.287	1.651			-0.114	0.004	1.738			-0.153	-0.275	1.777			-0.200	-0.501	1.744			-0.211	-0.592	1.726			0.135	0.013	1.606			0.080	-0.133	1.390
0.018	-0.305	1.656			0.030	-0.239	1.677			0.026	0.100	1.675			0.002	0.288	1.655			-0.113	0.005	1.740			-0.153	-0.274	1.780			-0.200	-0.500	1.748			-0.211	-0.588	1.731			0.136	0.013	1.609			0.085	-0.134	1.394
0.019	-0.305	1.659			0.031	-0.240	1.681			0.026	0.100	1.679			0.003	0.288	1.658			-0.112	0.005	1.742			-0.152	-0.273	1.782			-0.199	-0.499	1.750			-0.211	-0.586	1.735			0.137	0.013	1.613			0.095	-0.130	1.408
0.019	-0.306	1.662			0.032	-0.240	1.685			0.027	0.100	1.683			0.004	0.288	1.661			-0.110	0.007	1.744			-0.152	-0.271	1.784			-0.199	-0.498	1.753			-0.210	-0.584	1.738			0.138	0.012	1.617			0.101	-0.128	1.417
0.020	-0.306	1.664			0.032	-0.241	1.689			0.027	0.100	1.686			0.005	0.288	1.665			-0.108	0.008	1.746			-0.152	-0.270	1.787			-0.199	-0.498	1.755			-0.210	-0.582	1.740			0.139	0.012	1.621			0.104	-0.128	1.421
0.020	-0.307	1.667			0.033	-0.241	1.692			0.028	0.100	1.689			0.006	0.288	1.668			-0.106	0.009	1.748			-0.152	-0.268	1.789			-0.199	-0.498	1.756			-0.210	-0.580	1.742			0.140	0.012	1.625			0.106	-0.128	1.424
0.020	-0.307	1.669			0.033	-0.242	1.696			0.028	0.100	1.692			0.007	0.288	1.671			-0.103	0.011	1.749			-0.151	-0.266	1.790			-0.199	-0.498	1.758			-0.210	-0.581	1.744			0.141	0.011	1.629			0.108	-0.128	1.427
0.020	-0.308	1.671			0.034	-0.242	1.699			0.028	0.100	1.695			0.008	0.288	1.674			-0.102	0.013	1.750			-0.151	-0.263	1.792			-0.199	-0.498	1.760			-0.211	-0.581	1.747			0.142	0.011	1.633			0.111	-0.127	1.431
0.020	-0.308	1.673			0.034	-0.243	1.701			0.028	0.100	1.698			0.009	0.288	1.677			-0.100	0.014	1.751			-0.151	-0.261	1.794			-0.200	-0.499	1.762			-0.212	-0.583	1.749			0.144	0.011	1.636			0.116	-0.124	1.437
0.021	-0.308	1.675			0.034	-0.243	1.704			0.029	0.100	1.700			0.010	0.288	1.681			-0.099	0.015	1.752			-0.151	-0.258	1.795			-0.202	-0.500	1.764			-0.213	-0.585	1.750			0.145	0.012	1.640			0.120	-0.123	1.441
0.021	-0.308	1.677			0.034	-0.243	1.707			0.029	0.100	1.703			0.011	0.289	1.685			-0.098	0.016	1.753			-0.151	-0.256	1.797			-0.203	-0.501	1.765			-0.214	-0.587	1.752			0.147	0.012	1.644			0.126	-0.121	1.446
0.021	-0.308	1.679			0.035	-0.243	1.709			0.029	0.100	1.704			0.013	0.289	1.688			-0.123	-0.023	1.775			-0.154	-0.265	1.802			-0.204	-0.503	1.767			-0.215	-0.589	1.753			0.148	0.012	1.648			0.132	-0.119	1.450
0.021	-0.308	1.681			0.035	-0.243	1.711			0.029	0.101	1.706			0.014	0.290	1.691			-0.130	-0.034	1.781			-0.157	-0.271	1.806			-0.205	-0.504	1.768			-0.216	-0.591	1.754			0.150	0.013	1.652			0.136	-0.118	1.451
0.022	-0.308	1.682			0.036	-0.243	1.713			0.030	0.102	1.708			0.014	0.290	1.693			-0.133	-0.039	1.785			-0.159	-0.276	1.809			-0.207	-0.505	1.769			-0.217	-0.593	1.755			0.151	0.013	1.655			0.140	-0.116	1.450
0.022	-0.309	1.684			0.036	-0.243	1.715			0.028	0.101	1.709			0.015	0.291	1.696			-0.134	-0.041	1.787			-0.161	-0.280	1.811			-0.208	-0.506	1.769			-0.218	-0.594	1.756			0.153	0.013	1.658			0.145	-0.112	1.436
0.022	-0.309	1.685			0.036	-0.243	1.716			0.023	0.108	1.710			0.014	0.292	1.698			-0.135	-0.043	1.789			-0.162	-0.283	1.814			-0.208	-0.507	1.770			-0.219	-0.596	1.756			0.155	0.011	1.660			0.150	-0.109	1.427
0.022	-0.309	1.686			0.036	-0.243	1.718			0.020	0.112	1.712			0.013	0.293	1.701			-0.135	-0.045	1.791			-0.163	-0.286	1.815			-0.209	-0.508	1.771			-0.220	-0.597	1.757			0.163	0.009	1.660			0.155	-0.107	1.419
0.022	-0.308	1.687			0.037	-0.243	1.720			0.019	0.114	1.714			0.012	0.293	1.703			-0.136	-0.045	1.792			-0.164	-0.288	1.817			-0.210	-0.509	1.772			-0.220	-0.599	1.757			0.173	0.007	1.659			0.161	-0.104	1.413
0.022	-0.307	1.689			0.037	-0.242	1.721			0.019	0.116	1.716			0.011	0.293	1.705			-0.136	-0.046	1.793			-0.165	-0.290	1.819			-0.211	-0.510	1.772			-0.221	-0.600	1.758			0.178	0.005	1.658			0.169	-0.101	1.404
0.022	-0.306	1.690			0.037	-0.241	1.723			0.019	0.116	1.717			0.011	0.293	1.707			-0.136	-0.045	1.794			-0.166	-0.291	1.820			-0.212	-0.511	1.773			-0.222	-0.601	1.758			0.182	0.003	1.658			0.176	-0.099	1.398
0.022	-0.305	1.691			0.037	-0.240	1.725			0.019	0.117	1.719			0.010	0.294	1.708			-0.136	-0.045	1.795			-0.167	-0.292	1.821			-0.212	-0.511	1.774			-0.222	-0.601	1.759			0.186	0.001	1.658			0.183	-0.098	1.393
0.022	-0.304	1.692			0.037	-0.239	1.726			0.019	0.116	1.722			0.010	0.294	1.710			-0.135	-0.044	1.795			-0.167	-0.292	1.822			-0.213	-0.512	1.774			-0.223	-0.602	1.760			0.190	-0.002	1.658			0.190	-0.097	1.388
0.022	-0.304	1.693			0.037	-0.239	1.728			0.019	0.116	1.723			0.010	0.294	1.711			-0.135	-0.043	1.795			-0.168	-0.293	1.823			-0.214	-0.512	1.775			-0.224	-0.603	1.760			0.171	-0.014	1.671			0.195	-0.095	1.388
0.022	-0.304	1.694			0.037	-0.239	1.729			0.019	0.115	1.725			0.010	0.294	1.713			-0.134	-0.042	1.795			-0.168	-0.294	1.824			-0.215	-0.513	1.775			-0.224	-0.603	1.760			0.162	-0.019	1.677			0.200	-0.094	1.387
0.022	-0.304	1.695			0.037	-0.240	1.730			0.020	0.115	1.727			0.010	0.294	1.714			-0.133	-0.041	1.794			-0.169	-0.295	1.824			-0.215	-0.513	1.775			-0.225	-0.604	1.761			0.158	-0.022	1.681			0.205	-0.093	1.387
0.022	-0.305	1.695			0.037	-0.240	1.732			0.020	0.114	1.729			0.010	0.294	1.715			-0.133	-0.040	1.794			-0.169	-0.295	1.825			-0.216	-0.514	1.776			-0.225	-0.604	1.761			0.157	-0.024	1.684			0.213	-0.094	1.389
0.023	-0.305	1.696			0.037	-0.240	1.733			0.020	0.113	1.730			0.010	0.294	1.716			-0.132	-0.039	1.794			-0.170	-0.296	1.826			-0.217	-0.514	1.776			-0.226	-0.605	1.761			0.156	-0.025	1.686			0.219	-0.094	1.390
0.023	-0.305	1.697			0.037	-0.241	1.734			0.020	0.113	1.731			0.010	0.294	1.717			-0.132	-0.038	1.793			-0.170	-0.296	1.826			-0.217	-0.514	1.776			-0.227	-0.605	1.761			0.155	-0.025	1.687			0.225	-0.094	1.392
0.023	-0.305	1.697			0.037	-0.241	1.735			0.021	0.112	1.732			0.010	0.293	1.718			-0.131	-0.038	1.793			-0.171	-0.297	1.827			-0.218	-0.515	1.776			-0.228	-0.606	1.761			0.154	-0.026	1.689			0.232	-0.096	1.404
0.023	-0.305	1.697			0.037	-0.241	1.736			0.021	0.111	1.733			0.010	0.293	1.719			-0.130	-0.037	1.792			-0.171	-0.297	1.827			-0.219	-0.515	1.776			-0.228	-0.606	1.760			0.154	-0.027	1.690			0.237	-0.097	1.414
0.023	-0.306	1.698			0.037	-0.241	1.737			0.021	0.111	1.734			0.010	0.293	1.720			-0.130	-0.036	1.792			-0.172	-0.298	1.827			-0.220	-0.515	1.776			-0.229	-0.606	1.760			0.154	-0.027	1.692			0.241	-0.097	1.414
0.023	-0.306	1.698			0.037	-0.242	1.737			0.021	0.110	1.735			0.010	0.293	1.720			-0.129	-0.036	1.791			-0.172	-0.298	1.827			-0.221	-0.516	1.776			-0.230	-0.607	1.759			0.154	-0.027	1.693			0.245	-0.096	1.414
0.023	-0.306	1.698			0.038	-0.242	1.738			0.022	0.109	1.736			0.010	0.293	1.721			-0.129	-0.035	1.791			-0.173	-0.299	1.827			-0.221	-0.516	1.776			-0.231	-0.607	1.759			0.154	-0.027	1.694			0.248	-0.096	1.414
0.023	-0.306	1.698			0.038	-0.242	1.739			0.022	0.109	1.736			0.010	0.293	1.721			-0.128	-0.034	1.790			-0.173	-0.299	1.827			-0.222	-0.516	1.775			-0.232	-0.607	1.758			0.154	-0.026	1.694			0.251	-0.096	1.414
0.023	-0.307	1.698			0.038	-0.243	1.739			0.022	0.108	1.737			0.011	0.292	1.722			-0.128	-0.034	1.790			-0.174	-0.299	1.827			-0.223	-0.516	1.775			-0.233	-0.608	1.757			0.155	-0.026	1.695			0.253	-0.096	1.413
0.023	-0.307	1.698			0.038	-0.243	1.740			0.022	0.108	1.738			0.011	0.292	1.722			-0.127	-0.033	1.789			-0.174	-0.300	1.827			-0.224	-0.517	1.774			-0.233	-0.608	1.756			0.155	-0.025	1.695			0.256	-0.096	1.413
0.024	-0.307	1.698			0.038	-0.243	1.740			0.023	0.107	1.738			0.011	0.292	1.722			-0.127	-0.032	1.788			-0.175	-0.300	1.827			-0.225	-0.517	1.774			-0.234	-0.608	1.755			0.156	-0.025	1.696			0.258	-0.096	1.413
0.024	-0.307	1.698			0.038	-0.243	1.741			0.023	0.107	1.738			0.011	0.292	1.723			-0.126	-0.032	1.788			-0.175	-0.300	1.826			-0.225	-0.517	1.773			-0.235	-0.608	1.754			0.156	-0.024	1.696			0.261	-0.096	1.421
0.024	-0.308	1.697			0.038	-0.244	1.741			0.023	0.106	1.739			0.011	0.291	1.723			-0.126	-0.031	1.787			-0.175	-0.301	1.826			-0.226	-0.517	1.772			-0.235	-0.608	1.753			0.157	-0.023	1.696			0.263	-0.096	1.430
0.024	-0.308	1.697			0.038	-0.244	1.741			0.023	0.106	1.739			0.012	0.291	1.723			-0.126	-0.031	1.786			-0.176	-0.301	1.826			-0.226	-0.517	1.772			-0.236	-0.608	1.752			0.158	-0.023	1.695			0.264	-0.096	1.434
0.024	-0.308	1.697			0.038	-0.244	1.742			0.024	0.105	1.739			0.012	0.291	1.723			-0.125	-0.031	1.786			-0.176	-0.301	1.825			-0.227	-0.517	1.771			-0.236	-0.609	1.751			0.158	-0.022	1.695			0.267	-0.097	1.435
0.024	-0.308	1.696			0.038	-0.244	1.742			0.024	0.105	1.739			0.012	0.291	1.723			-0.125	-0.030	1.785			-0.176	-0.301	1.825			-0.227	-0.517	1.771			-0.237	-0.609	1.751			0.159	-0.021	1.695			0.269	-0.097	1.432
0.024	-0.308	1.696			0.039	-0.244	1.742			0.024	0.105	1.739			0.012	0.290	1.723			-0.124	-0.030	1.785			-0.177	-0.302	1.824			-0.228	-0.518	1.770			-0.237	-0.609	1.750			0.160	-0.021	1.695			0.271	-0.098	1.429
0.024	-0.308	1.695			0.039	-0.245	1.742			0.024	0.104	1.739			0.013	0.290	1.723			-0.124	-0.029	1.784			-0.177	-0.302	1.824			-0.228	-0.518	1.770			-0.237	-0.609	1.749			0.160	-0.020	1.694			0.272	-0.099	1.427
0.024	-0.309	1.695			0.039	-0.245	1.742			0.025	0.104	1.739			0.013	0.290	1.723			-0.124	-0.029	1.783			-0.177	-0.302	1.823			-0.229	-0.517	1.769			-0.238	-0.609	1.748			0.161	-0.019	1.694			0.273	-0.099	1.424
0.024	-0.309	1.694			0.039	-0.245	1.742			0.025	0.104	1.739			0.013	0.290	1.723			-0.123	-0.029	1.783			-0.177	-0.302	1.822			-0.229	-0.517	1.768			-0.238	-0.608	1.748			0.162	-0.019	1.693			0.274	-0.099	1.422
0.025	-0.309	1.694			0.039	-0.245	1.741			0.025	0.103	1.739			0.013	0.289	1.723			-0.123	-0.028	1.782			-0.178	-0.302	1.822			-0.229	-0.517	1.768			-0.238	-0.608	1.747			0.162	-0.019	1.693			0.275	-0.099	1.420
0.025	-0.309	1.693			0.039	-0.246	1.741			0.025	0.103	1.739			0.013	0.289	1.723			-0.123	-0.028	1.782			-0.178	-0.302	1.821			-0.229	-0.517	1.767			-0.238	-0.608	1.746			0.163	-0.018	1.692			0.276	-0.100	1.418
0.025	-0.309	1.692			0.039	-0.246	1.741			0.025	0.103	1.739			0.014	0.289	1.723			-0.122	-0.028	1.781			-0.178	-0.302	1.821			-0.230	-0.517	1.767			-0.238	-0.608	1.745			0.163	-0.018	1.692			0.276	-0.100	1.416
0.025	-0.309	1.692			0.039	-0.246	1.741			0.026	0.102	1.739			0.014	0.289	1.722			-0.122	-0.027	1.781			-0.178	-0.302	1.820			-0.230	-0.517	1.766			-0.238	-0.608	1.745			0.164	-0.017	1.691			0.276	-0.099	1.414
0.025	-0.309	1.691			0.039	-0.246	1.741			0.026	0.102	1.739			0.014	0.289	1.722			-0.122	-0.027	1.780			-0.178	-0.303	1.819			-0.230	-0.517	1.765			-0.239	-0.608	1.744			0.164	-0.017	1.691			0.276	-0.099	1.412
0.025	-0.309	1.691			0.039	-0.246	1.740			0.026	0.102	1.739			0.014	0.288	1.722			-0.122	-0.027	1.780			-0.178	-0.303	1.819			-0.230	-0.517	1.765			-0.239	-0.608	1.743			0.165	-0.017	1.690			0.275	-0.099	1.410
0.025	-0.309	1.690			0.039	-0.246	1.740			0.026	0.102	1.738			0.014	0.288	1.722			-0.121	-0.027	1.779			-0.178	-0.303	1.818			-0.230	-0.517	1.764			-0.239	-0.608	1.743			0.165	-0.016	1.690			0.275	-0.099	1.409
0.025	-0.309	1.690			0.040	-0.247	1.740			0.026	0.101	1.738			0.015	0.288	1.721			-0.121	-0.027	1.779			-0.178	-0.303	1.818			-0.231	-0.517	1.764			-0.239	-0.608	1.742			0.165	-0.016	1.689			0.275	-0.098	1.407
0.025	-0.309	1.689			0.040	-0.247	1.739			0.027	0.101	1.738			0.015	0.288	1.721			-0.121	-0.026	1.778			-0.178	-0.303	1.817			-0.231	-0.517	1.763			-0.239	-0.608	1.742			0.166	-0.016	1.689			0.274	-0.098	1.406
0.025	-0.309	1.689			0.040	-0.247	1.739			0.027	0.101	1.738			0.015	0.288	1.721			-0.121	-0.026	1.778			-0.178	-0.303	1.817			-0.231	-0.517	1.763			-0.239	-0.607	1.741			0.166	-0.015	1.688			0.274	-0.098	1.405
0.025	-0.309	1.689			0.040	-0.247	1.739			0.027	0.101	1.737			0.015	0.288	1.721			-0.121	-0.026	1.778			-0.178	-0.303	1.817			-0.231	-0.517	1.763			-0.239	-0.607	1.741			0.166	-0.015	1.688			0.273	-0.098	1.403
0.025	-0.309	1.688			0.040	-0.247	1.738			0.027	0.101	1.737			0.015	0.288	1.721			-0.121	-0.026	1.777			-0.178	-0.303	1.816			-0.231	-0.517	1.762			-0.239	-0.607	1.741			0.167	-0.015	1.687			0.272	-0.097	1.402
0.025	-0.309	1.688			0.040	-0.247	1.738			0.027	0.101	1.737			0.015	0.288	1.720			-0.120	-0.026	1.777			-0.178	-0.303	1.816			-0.231	-0.517	1.762			-0.239	-0.607	1.740			0.167	-0.015	1.687			0.272	-0.097	1.401
0.025	-0.309	1.687			0.040	-0.247	1.738			0.027	0.100	1.737			0.015	0.287	1.720			-0.120	-0.026	1.777			-0.178	-0.303	1.815			-0.231	-0.516	1.762			-0.239	-0.607	1.740			0.167	-0.014	1.686			0.271	-0.097	1.399
0.025	-0.309	1.687			0.040	-0.247	1.737			0.027	0.100	1.736			0.016	0.287	1.720			-0.120	-0.026	1.776			-0.178	-0.303	1.815			-0.231	-0.516	1.761			-0.239	-0.607	1.740			0.167	-0.014	1.686			0.269	-0.097	1.398
0.026	-0.309	1.687			0.040	-0.247	1.737			0.027	0.100	1.736			0.016	0.287	1.719			-0.120	-0.025	1.776			-0.178	-0.303	1.815			-0.231	-0.516	1.761			-0.239	-0.607	1.740			0.167	-0.014	1.685			0.267	-0.096	1.397
0.026	-0.309	1.686			0.040	-0.247	1.737			0.028	0.100	1.736			0.016	0.287	1.719			-0.120	-0.025	1.776			-0.178	-0.302	1.814			-0.231	-0.516	1.761			-0.239	-0.607	1.739			0.167	-0.014	1.685			0.264	-0.096	1.395
0.026	-0.310	1.686			0.040	-0.248	1.736			0.028	0.100	1.735			0.016	0.287	1.719			-0.119	-0.025	1.775			-0.178	-0.302	1.814			-0.231	-0.516	1.761			-0.239	-0.607	1.739			0.167	-0.014	1.685			0.261	-0.095	1.394
0.026	-0.310	1.685			0.040	-0.248	1.736			0.028	0.100	1.735			0.016	0.287	1.719			-0.119	-0.025	1.775			-0.178	-0.302	1.813			-0.231	-0.516	1.761			-0.239	-0.607	1.739			0.167	-0.014	1.684			0.242	-0.086	1.387
0.026	-0.309	1.685			0.040	-0.248	1.736			0.028	0.100	1.734			0.016	0.287	1.718			-0.119	-0.025	1.774			-0.178	-0.301	1.813			-0.231	-0.516	1.760			-0.239	-0.607	1.739			0.167	-0.014	1.684			0.234	-0.084	1.384
0.026	-0.309	1.685			0.041	-0.247	1.735			0.029	0.101	1.733			0.016	0.287	1.718			-0.119	-0.025	1.774			-0.178	-0.301	1.812			-0.231	-0.516	1.760			-0.239	-0.607	1.739			0.166	-0.013	1.684			0.221	-0.079	1.381
0.026	-0.308	1.684			0.041	-0.246	1.734			0.030	0.105	1.731			0.016	0.287	1.718			-0.118	-0.025	1.773			-0.177	-0.301	1.812			-0.231	-0.516	1.760			-0.239	-0.607	1.739			0.185	-0.007	1.665			0.215	-0.080	1.378
0.026	-0.308	1.683			0.041	-0.245	1.733			0.030	0.109	1.728			0.016	0.288	1.717			-0.118	-0.024	1.773			-0.177	-0.301	1.812			-0.231	-0.516	1.760			-0.239	-0.606	1.739			0.182	-0.012	1.660			0.210	-0.081	1.377
0.026	-0.308	1.683			0.041	-0.245	1.732			0.030	0.112	1.726			0.016	0.288	1.717			-0.118	-0.024	1.772			-0.177	-0.300	1.811			-0.231	-0.515	1.759			-0.239	-0.606	1.738			0.180	-0.014	1.657			0.206	-0.081	1.375
0.026	-0.308	1.682			0.041	-0.244	1.731			0.028	0.111	1.721			0.016	0.288	1.716			-0.118	-0.024	1.772			-0.177	-0.300	1.811			-0.231	-0.515	1.759			-0.239	-0.606	1.738			0.184	-0.010	1.655			0.202	-0.082	1.374
0.025	-0.308	1.682			0.041	-0.244	1.730			0.012	0.094	1.723			0.016	0.288	1.716			-0.118	-0.024	1.772			-0.177	-0.300	1.811			-0.230	-0.515	1.759			-0.238	-0.606	1.738			0.186	-0.007	1.653			0.197	-0.083	1.374
0.025	-0.308	1.681			0.041	-0.244	1.730			0.010	0.093	1.720			0.016	0.288	1.716			-0.117	-0.024	1.772			-0.177	-0.300	1.810			-0.230	-0.515	1.758			-0.238	-0.606	1.737			0.188	-0.004	1.652			0.193	-0.084	1.373
0.025	-0.308	1.681			0.041	-0.244	1.729			0.009	0.091	1.718			0.016	0.288	1.716			-0.117	-0.024	1.771			-0.176	-0.300	1.810			-0.230	-0.515	1.758			-0.238	-0.606	1.737			0.189	-0.002	1.651			0.189	-0.085	1.373
0.025	-0.308	1.680			0.041	-0.244	1.728			-0.004	0.083	1.722			0.016	0.288	1.716			-0.117	-0.024	1.771			-0.176	-0.300	1.810			-0.230	-0.515	1.758			-0.238	-0.605	1.737			0.190	-0.001	1.650			0.186	-0.086	1.373
0.025	-0.308	1.680			0.040	-0.245	1.728			-0.011	0.078	1.725			0.016	0.288	1.716			-0.117	-0.024	1.771			-0.176	-0.300	1.810			-0.230	-0.515	1.757			-0.238	-0.605	1.737			0.191	0.001	1.649			0.183	-0.087	1.373
0.025	-0.308	1.680			0.040	-0.245	1.727			-0.016	0.075	1.726			0.016	0.288	1.715			-0.117	-0.024	1.771			-0.176	-0.300	1.810			-0.230	-0.515	1.757			-0.238	-0.605	1.736			0.192	0.002	1.648			0.180	-0.091	1.376
0.025	-0.308	1.679			0.039	-0.246	1.726			0.003	0.077	1.705			0.016	0.288	1.715			-0.117	-0.024	1.770			-0.176	-0.300	1.809			-0.229	-0.514	1.757			-0.238	-0.605	1.736			0.192	0.004	1.648			0.183	-0.111	1.409
0.025	-0.309	1.678			0.039	-0.246	1.724			0.010	0.078	1.696			0.016	0.288	1.715			-0.117	-0.024	1.770			-0.175	-0.300	1.809			-0.229	-0.514	1.757			-0.237	-0.605	1.736			0.192	0.005	1.648			0.182	-0.113	1.410
0.025	-0.309	1.678			0.039	-0.247	1.721			0.015	0.079	1.690			0.017	0.288	1.715			-0.117	-0.024	1.770			-0.175	-0.300	1.809			-0.229	-0.514	1.757			-0.237	-0.605	1.737			0.192	0.006	1.648			0.180	-0.115	1.411
0.025	-0.309	1.677			0.039	-0.248	1.720			-0.004	0.075	1.707			0.017	0.288	1.715			-0.117	-0.025	1.770			-0.175	-0.300	1.809			-0.228	-0.514	1.757			-0.236	-0.605	1.737			0.192	0.007	1.648			0.184	-0.126	1.443
0.025	-0.310	1.677			0.038	-0.249	1.719			-0.012	0.073	1.714			0.017	0.288	1.715			-0.117	-0.025	1.770			-0.175	-0.300	1.809			-0.228	-0.514	1.757			-0.236	-0.605	1.738			0.192	0.008	1.648			0.182	-0.128	1.440
0.025	-0.310	1.676			0.037	-0.249	1.718			-0.011	0.074	1.712			0.017	0.289	1.715			-0.117	-0.025	1.770			-0.174	-0.300	1.809			-0.227	-0.514	1.757			-0.236	-0.605	1.738			0.192	0.009	1.648			0.177	-0.120	1.426
0.025	-0.310	1.676			0.037	-0.249	1.718			-0.009	0.075	1.710			0.017	0.289	1.714			-0.116	-0.025	1.769			-0.174	-0.300	1.809			-0.227	-0.514	1.758			-0.235	-0.605	1.739			0.192	0.010	1.648			0.174	-0.116	1.418
0.025	-0.310	1.676			0.036	-0.249	1.717			-0.006	0.088	1.709			0.017	0.289	1.714			-0.116	-0.025	1.769			-0.174	-0.300	1.809			-0.226	-0.514	1.758			-0.235	-0.605	1.740			0.192	0.011	1.647			0.173	-0.113	1.413
0.024	-0.310	1.676			0.036	-0.249	1.717			-0.003	0.096	1.708			0.017	0.289	1.714			-0.116	-0.025	1.769			-0.174	-0.300	1.809			-0.226	-0.513	1.759			-0.234	-0.604	1.741			0.192	0.011	1.647			0.171	-0.111	1.409
0.024	-0.310	1.675			0.036	-0.249	1.716			-0.002	0.102	1.707			0.018	0.289	1.714			-0.116	-0.025	1.769			-0.173	-0.300	1.809			-0.225	-0.513	1.760			-0.234	-0.603	1.742			0.192	0.012	1.647			0.171	-0.109	1.406
0.024	-0.310	1.675			0.036	-0.249	1.716			-0.001	0.107	1.707			0.018	0.290	1.714			-0.116	-0.025	1.769			-0.173	-0.300	1.809			-0.224	-0.512	1.760			-0.233	-0.603	1.743			0.192	0.012	1.647			0.170	-0.107	1.403
0.024	-0.310	1.675			0.035	-0.248	1.715			0.000	0.110	1.706			0.018	0.290	1.714			-0.116	-0.026	1.769			-0.173	-0.300	1.809			-0.224	-0.512	1.761			-0.233	-0.603	1.744			0.193	0.013	1.646			0.170	-0.106	1.401
0.024	-0.310	1.675			0.035	-0.248	1.715			0.001	0.114	1.706			0.018	0.291	1.714			-0.116	-0.026	1.769			-0.173	-0.300	1.809			-0.223	-0.511	1.761			-0.233	-0.602	1.744			0.193	0.013	1.646			0.169	-0.105	1.399
0.024	-0.310	1.675			0.035	-0.248	1.715			0.002	0.117	1.705			0.018	0.291	1.714			-0.116	-0.026	1.769			-0.173	-0.300	1.809			-0.223	-0.511	1.761			-0.232	-0.602	1.744			0.193	0.013	1.646			0.169	-0.104	1.398
0.024	-0.310	1.674			0.035	-0.247	1.714			0.002	0.119	1.705			0.018	0.292	1.713			-0.117	-0.026	1.769			-0.173	-0.300	1.809			-0.223	-0.511	1.761			-0.232	-0.602	1.745			0.193	0.014	1.646			0.169	-0.103	1.397
0.024	-0.310	1.674			0.035	-0.247	1.714			0.002	0.121	1.705			0.018	0.292	1.713			-0.117	-0.026	1.769			-0.173	-0.300	1.809			-0.223	-0.511	1.761			-0.232	-0.602	1.745			0.193	0.014	1.646			0.169	-0.102	1.396
0.024	-0.310	1.674			0.034	-0.247	1.714			0.003	0.123	1.705			0.019	0.293	1.713			-0.117	-0.026	1.769			-0.173	-0.300	1.809			-0.223	-0.511	1.761			-0.232	-0.601	1.744			0.193	0.014	1.646			0.169	-0.102	1.395
0.024	-0.310	1.674			0.034	-0.246	1.714			0.003	0.125	1.705			0.019	0.293	1.713			-0.117	-0.026	1.769			-0.173	-0.300	1.808			-0.223	-0.511	1.761			-0.232	-0.601	1.744			0.193	0.014	1.646			0.169	-0.101	1.394
0.024	-0.310	1.674			0.034	-0.246	1.714			0.003	0.126	1.704			0.019	0.294	1.713			-0.117	-0.026	1.769			-0.173	-0.300	1.808			-0.223	-0.510	1.761			-0.232	-0.601	1.743			0.194	0.015	1.646			0.169	-0.101	1.393
0.024	-0.310	1.674			0.034	-0.246	1.714			0.003	0.127	1.704			0.019	0.294	1.713			-0.117	-0.026	1.769			-0.173	-0.301	1.808			-0.223	-0.510	1.761			-0.232	-0.601	1.742			0.194	0.015	1.646			0.169	-0.100	1.392
0.023	-0.310	1.674			0.034	-0.245	1.714			0.004	0.124	1.704			0.019	0.294	1.713			-0.117	-0.026	1.769			-0.173	-0.301	1.808			-0.223	-0.510	1.760			-0.232	-0.600	1.742			0.194	0.015	1.646			0.169	-0.100	1.392
0.023	-0.310	1.673			0.034	-0.245	1.714			0.005	0.120	1.704			0.019	0.294	1.713			-0.117	-0.027	1.769			-0.173	-0.301	1.808			-0.223	-0.510	1.760			-0.233	-0.600	1.741			0.194	0.015	1.647			0.169	-0.099	1.391
0.023	-0.310	1.673			0.034	-0.245	1.714			0.005	0.121	1.704			0.019	0.295	1.713			-0.117	-0.027	1.769			-0.173	-0.301	1.808			-0.223	-0.510	1.760			-0.233	-0.600	1.740			0.194	0.015	1.647			0.168	-0.099	1.391
0.023	-0.310	1.673			0.034	-0.245	1.714			0.005	0.122	1.704			0.019	0.295	1.713			-0.117	-0.027	1.769			-0.173	-0.301	1.808			-0.223	-0.510	1.759			-0.233	-0.600	1.740			0.194	0.015	1.647			0.168	-0.098	1.390
0.023	-0.310	1.673			0.034	-0.244	1.714			0.005	0.123	1.704			0.019	0.295	1.713			-0.117	-0.027	1.769			-0.173	-0.301	1.808			-0.223	-0.510	1.759			-0.233	-0.600	1.739			0.194	0.015	1.647			0.168	-0.098	1.389
0.023	-0.310	1.673			0.033	-0.244	1.714			0.005	0.123	1.704			0.020	0.295	1.713			-0.118	-0.027	1.769			-0.173	-0.301	1.808			-0.223	-0.509	1.759			-0.233	-0.599	1.739			0.194	0.015	1.647			0.168	-0.098	1.389
0.023	-0.310	1.673			0.033	-0.244	1.714			0.005	0.124	1.704			0.020	0.295	1.713			-0.118	-0.027	1.769			-0.173	-0.301	1.808			-0.223	-0.509	1.759			-0.233	-0.599	1.739			0.194	0.015	1.648			0.168	-0.097	1.388
0.023	-0.310	1.673			0.033	-0.244	1.714			0.005	0.121	1.703			0.020	0.295	1.713			-0.118	-0.027	1.769			-0.173	-0.301	1.808			-0.223	-0.509	1.758			-0.233	-0.599	1.738			0.194	0.015	1.648			0.168	-0.097	1.388
0.023	-0.310	1.673			0.033	-0.244	1.714			0.006	0.117	1.703			0.020	0.296	1.713			-0.118	-0.027	1.769			-0.173	-0.301	1.808			-0.222	-0.509	1.758			-0.233	-0.599	1.738			0.194	0.015	1.648			0.168	-0.097	1.388
0.023	-0.310	1.673			0.033	-0.243	1.714			0.006	0.114	1.703			0.020	0.296	1.713			-0.118	-0.027	1.769			-0.173	-0.301	1.808			-0.222	-0.509	1.758			-0.233	-0.599	1.738			0.194	0.015	1.649			0.168	-0.097	1.387
0.023	-0.310	1.673			0.033	-0.243	1.714			0.006	0.111	1.703			0.020	0.296	1.713			-0.118	-0.028	1.769			-0.173	-0.301	1.807			-0.222	-0.509	1.758			-0.233	-0.599	1.738			0.193	0.015	1.649			0.167	-0.097	1.387
0.023	-0.310	1.673			0.033	-0.243	1.714			0.006	0.108	1.703			0.020	0.296	1.713			-0.118	-0.028	1.769			-0.173	-0.302	1.807			-0.222	-0.509	1.758			-0.233	-0.599	1.738			0.193	0.015	1.650			0.167	-0.096	1.386
0.023	-0.310	1.673			0.033	-0.244	1.714			-0.007	0.097	1.718			0.020	0.296	1.713			-0.118	-0.028	1.769			-0.173	-0.302	1.807			-0.222	-0.509	1.758			-0.233	-0.599	1.739			0.192	0.015	1.651			0.167	-0.096	1.386
0.022	-0.310	1.673			0.032	-0.245	1.715			-0.014	0.090	1.726			0.020	0.296	1.713			-0.118	-0.028	1.769			-0.173	-0.302	1.807			-0.222	-0.509	1.758			-0.233	-0.599	1.739			0.192	0.015	1.652			0.167	-0.096	1.386
0.022	-0.311	1.673			0.032	-0.246	1.717			-0.023	0.094	1.749			0.020	0.296	1.713			-0.118	-0.028	1.769			-0.173	-0.302	1.807			-0.222	-0.509	1.758			-0.232	-0.600	1.739			0.191	0.015	1.653			0.166	-0.096	1.386
0.022	-0.311	1.673			0.031	-0.247	1.717			0.001	0.090	1.716			0.020	0.296	1.713			-0.118	-0.028	1.769			-0.172	-0.302	1.807			-0.222	-0.509	1.758			-0.232	-0.600	1.739			0.190	0.015	1.654			0.166	-0.096	1.386
0.022	-0.311	1.674			0.032	-0.247	1.717			0.010	0.088	1.705			0.020	0.296	1.713			-0.119	-0.029	1.770			-0.172	-0.302	1.807			-0.222	-0.509	1.758			-0.232	-0.600	1.740			0.187	0.014	1.656			0.165	-0.096	1.386
0.022	-0.312	1.674			0.032	-0.248	1.716			0.015	0.087	1.698			0.020	0.296	1.713			-0.119	-0.029	1.771			-0.172	-0.302	1.808			-0.222	-0.509	1.758			-0.232	-0.600	1.740			0.185	0.013	1.658			0.164	-0.096	1.387
0.022	-0.312	1.674			0.034	-0.251	1.715			0.063	0.056	1.702			0.024	0.284	1.715			-0.120	-0.030	1.772			-0.172	-0.302	1.808			-0.222	-0.509	1.759			-0.232	-0.600	1.740			0.182	0.012	1.659			0.163	-0.095	1.388
0.022	-0.313	1.674			0.037	-0.253	1.715			0.078	0.047	1.704			0.026	0.278	1.717			-0.121	-0.031	1.773			-0.172	-0.302	1.808			-0.222	-0.509	1.759			-0.232	-0.600	1.741			0.180	0.011	1.661			0.162	-0.095	1.389
0.023	-0.313	1.674			0.039	-0.255	1.715			0.085	0.046	1.707			0.026	0.277	1.717			-0.122	-0.032	1.775			-0.172	-0.302	1.808			-0.222	-0.509	1.759			-0.232	-0.600	1.741			0.178	0.011	1.662			0.160	-0.095	1.391
0.023	-0.313	1.674			0.041	-0.255	1.715			0.081	0.076	1.711			0.026	0.278	1.717			-0.123	-0.033	1.776			-0.172	-0.303	1.808			-0.222	-0.510	1.759			-0.232	-0.601	1.741			0.176	0.011	1.663			0.158	-0.095	1.392
0.023	-0.314	1.675			0.042	-0.256	1.715			0.081	0.088	1.713			0.026	0.278	1.717			-0.124	-0.034	1.778			-0.172	-0.303	1.809			-0.221	-0.510	1.759			-0.232	-0.601	1.742			0.175	0.011	1.664			0.157	-0.095	1.393
0.024	-0.314	1.675			0.043	-0.256	1.716			0.080	0.096	1.714			0.026	0.279	1.718			-0.124	-0.034	1.779			-0.172	-0.303	1.809			-0.221	-0.510	1.760			-0.232	-0.601	1.742			0.173	0.011	1.665			0.155	-0.095	1.394
0.024	-0.314	1.675			0.044	-0.256	1.716			0.080	0.101	1.714			0.026	0.279	1.718			-0.125	-0.035	1.780			-0.172	-0.303	1.809			-0.221	-0.510	1.760			-0.232	-0.601	1.743			0.172	0.011	1.666			0.153	-0.095	1.396
0.024	-0.314	1.675			0.045	-0.256	1.716			0.079	0.105	1.715			0.026	0.280	1.718			-0.126	-0.035	1.781			-0.172	-0.303	1.810			-0.220	-0.510	1.761			-0.232	-0.601	1.743			0.171	0.011	1.667			0.151	-0.095	1.397
0.025	-0.314	1.676			0.046	-0.256	1.717			0.079	0.108	1.715			0.026	0.280	1.718			-0.126	-0.036	1.782			-0.172	-0.303	1.810			-0.220	-0.510	1.761			-0.231	-0.601	1.744			0.170	0.012	1.668			0.153	-0.115	1.419
0.025	-0.315	1.676			0.047	-0.255	1.717			0.078	0.111	1.715			0.025	0.280	1.719			-0.127	-0.037	1.783			-0.171	-0.303	1.811			-0.219	-0.510	1.762			-0.231	-0.601	1.745			0.169	0.012	1.669			0.154	-0.118	1.422
0.025	-0.315	1.676			0.047	-0.255	1.718			0.077	0.113	1.716			0.025	0.281	1.719			-0.127	-0.037	1.784			-0.171	-0.303	1.811			-0.219	-0.510	1.763			-0.231	-0.601	1.746			0.168	0.012	1.670			0.149	-0.122	1.432
0.025	-0.315	1.676			0.048	-0.255	1.718			0.076	0.115	1.716			0.025	0.281	1.719			-0.128	-0.038	1.784			-0.171	-0.304	1.812			-0.219	-0.510	1.764			-0.230	-0.601	1.747			0.168	0.012	1.670			0.147	-0.125	1.438
0.025	-0.315	1.677			0.048	-0.255	1.719			0.075	0.116	1.716			0.025	0.282	1.719			-0.128	-0.039	1.785			-0.171	-0.304	1.812			-0.218	-0.510	1.766			-0.230	-0.601	1.749			0.167	0.012	1.671			0.148	-0.126	1.443
0.026	-0.315	1.677			0.049	-0.254	1.719			0.073	0.117	1.716			0.025	0.282	1.720			-0.129	-0.039	1.786			-0.171	-0.304	1.813			-0.217	-0.510	1.767			-0.230	-0.601	1.751			0.166	0.013	1.671			0.148	-0.126	1.446
0.026	-0.315	1.677			0.049	-0.254	1.720			0.072	0.119	1.716			0.025	0.282	1.720			-0.129	-0.040	1.787			-0.170	-0.304	1.813			-0.217	-0.510	1.768			-0.229	-0.601	1.752			0.166	0.013	1.672			0.149	-0.125	1.448
0.026	-0.315	1.678			0.049	-0.253	1.720			0.070	0.120	1.716			0.025	0.283	1.720			-0.130	-0.040	1.787			-0.170	-0.304	1.814			-0.217	-0.510	1.769			-0.229	-0.601	1.753			0.165	0.013	1.672			0.149	-0.125	1.450
0.026	-0.315	1.678			0.049	-0.253	1.721			0.067	0.120	1.716			0.025	0.283	1.720			-0.130	-0.041	1.788			-0.170	-0.308	1.816			-0.217	-0.513	1.770			-0.229	-0.604	1.754			0.165	0.013	1.672			0.150	-0.124	1.452
0.026	-0.314	1.679			0.049	-0.252	1.721			0.064	0.122	1.716			0.025	0.283	1.720			-0.131	-0.042	1.789			-0.169	-0.309	1.817			-0.217	-0.514	1.771			-0.229	-0.605	1.755			0.164	0.013	1.672			0.151	-0.123	1.454
0.026	-0.314	1.679			0.049	-0.251	1.722			0.062	0.122	1.716			0.025	0.284	1.720			-0.132	-0.043	1.790			-0.169	-0.310	1.818			-0.217	-0.514	1.771			-0.229	-0.605	1.756			0.164	0.014	1.673			0.151	-0.123	1.455
0.026	-0.314	1.680			0.049	-0.250	1.723			0.059	0.123	1.716			0.025	0.284	1.721			-0.135	-0.046	1.794			-0.169	-0.310	1.819			-0.217	-0.514	1.772			-0.229	-0.606	1.757			0.163	0.014	1.673			0.152	-0.122	1.456
0.025	-0.313	1.680			0.049	-0.249	1.723			0.057	0.124	1.715			0.025	0.284	1.721			-0.138	-0.048	1.798			-0.168	-0.310	1.819			-0.217	-0.514	1.773			-0.229	-0.606	1.758			0.163	0.014	1.673			0.152	-0.121	1.457
0.025	-0.312	1.681			0.049	-0.248	1.724			0.054	0.124	1.715			0.025	0.285	1.721			-0.140	-0.049	1.800			-0.168	-0.310	1.820			-0.217	-0.515	1.773			-0.229	-0.606	1.758			0.162	0.014	1.673			0.153	-0.121	1.458
0.025	-0.311	1.682			0.048	-0.246	1.724			0.052	0.125	1.715			0.025	0.285	1.721			-0.141	-0.050	1.802			-0.168	-0.310	1.820			-0.217	-0.515	1.774			-0.228	-0.606	1.759			0.162	0.014	1.673			0.153	-0.120	1.459
0.024	-0.310	1.682			0.048	-0.245	1.724			0.050	0.125	1.715			0.025	0.285	1.721			-0.143	-0.051	1.804			-0.167	-0.306	1.821			-0.217	-0.515	1.774			-0.228	-0.606	1.760			0.161	0.015	1.673			0.154	-0.119	1.460
0.024	-0.309	1.683			0.047	-0.244	1.725			0.048	0.125	1.715			0.024	0.286	1.721			-0.144	-0.052	1.806			-0.167	-0.300	1.821			-0.216	-0.515	1.775			-0.228	-0.606	1.760			0.161	0.015	1.673			0.154	-0.119	1.461
0.024	-0.308	1.684			0.047	-0.243	1.725			0.045	0.125	1.715			0.024	0.286	1.722			-0.146	-0.053	1.808			-0.167	-0.296	1.821			-0.216	-0.515	1.775			-0.228	-0.606	1.761			0.160	0.015	1.673			0.155	-0.118	1.462
0.023	-0.307	1.684			0.046	-0.242	1.726			0.043	0.125	1.715			0.024	0.286	1.722			-0.148	-0.055	1.810			-0.166	-0.293	1.822			-0.214	-0.509	1.778			-0.226	-0.600	1.763			0.160	0.015	1.673			0.155	-0.117	1.463
0.023	-0.306	1.685			0.046	-0.241	1.726			0.041	0.124	1.716			0.024	0.287	1.722			-0.149	-0.056	1.811			-0.166	-0.291	1.822			-0.213	-0.508	1.779			-0.226	-0.599	1.763			0.159	0.016	1.673			0.155	-0.116	1.464
0.023	-0.305	1.685			0.046	-0.240	1.726			0.040	0.124	1.716			0.024	0.287	1.722			-0.151	-0.057	1.813			-0.166	-0.290	1.822			-0.213	-0.508	1.779			-0.226	-0.599	1.764			0.158	0.016	1.672			0.155	-0.116	1.465
0.022	-0.304	1.686			0.045	-0.239	1.726			0.038	0.123	1.717			0.024	0.287	1.722			-0.152	-0.058	1.815			-0.166	-0.289	1.822			-0.213	-0.508	1.780			-0.226	-0.599	1.764			0.158	0.016	1.672			0.155	-0.115	1.465
0.022	-0.304	1.686			0.045	-0.238	1.727			0.036	0.122	1.717			0.024	0.288	1.722			-0.153	-0.059	1.816			-0.166	-0.288	1.823			-0.213	-0.507	1.780			-0.225	-0.599	1.765			0.157	0.016	1.672			0.155	-0.114	1.466
0.022	-0.303	1.687			0.045	-0.238	1.727			0.035	0.121	1.718			0.024	0.288	1.722			-0.154	-0.060	1.818			-0.165	-0.287	1.823			-0.212	-0.506	1.782			-0.225	-0.597	1.765			0.156	0.016	1.671			0.155	-0.113	1.466
0.021	-0.302	1.687			0.045	-0.237	1.727			0.033	0.121	1.718			0.024	0.288	1.722			-0.155	-0.061	1.819			-0.165	-0.287	1.823			-0.211	-0.505	1.782			-0.225	-0.596	1.766			0.156	0.016	1.671			0.155	-0.113	1.467
0.021	-0.302	1.687			0.044	-0.237	1.727			0.032	0.120	1.719			0.023	0.288	1.722			-0.156	-0.062	1.821			-0.165	-0.286	1.823			-0.210	-0.504	1.782			-0.224	-0.595	1.766			0.155	0.017	1.670			0.154	-0.112	1.467
0.021	-0.301	1.688			0.044	-0.236	1.728			0.031	0.119	1.719			0.023	0.289	1.722			-0.157	-0.063	1.822			-0.165	-0.286	1.823			-0.210	-0.504	1.783			-0.224	-0.595	1.766			0.154	0.017	1.669			0.153	-0.111	1.467
0.020	-0.301	1.688			0.044	-0.236	1.728			0.030	0.118	1.720			0.023	0.289	1.722			-0.151	-0.069	1.810			-0.165	-0.285	1.824			-0.210	-0.504	1.783			-0.224	-0.595	1.766			0.154	0.017	1.669			0.152	-0.111	1.465
0.020	-0.300	1.688			0.044	-0.236	1.728			0.029	0.118	1.720			0.022	0.289	1.722			-0.148	-0.073	1.803			-0.165	-0.285	1.824			-0.209	-0.503	1.783			-0.224	-0.594	1.767			0.153	0.017	1.668			0.150	-0.111	1.464
0.020	-0.300	1.688			0.043	-0.235	1.728			0.028	0.117	1.720			0.022	0.289	1.722			-0.145	-0.076	1.797			-0.164	-0.285	1.824			-0.209	-0.503	1.784			-0.224	-0.594	1.767			0.152	0.017	1.667			0.149	-0.110	1.464
0.020	-0.300	1.688			0.043	-0.235	1.728			0.027	0.116	1.721			0.021	0.289	1.721			-0.144	-0.078	1.795			-0.164	-0.285	1.824			-0.208	-0.502	1.784			-0.224	-0.593	1.767			0.152	0.017	1.667			0.147	-0.110	1.463
0.020	-0.300	1.689			0.043	-0.235	1.729			0.027	0.116	1.721			0.021	0.290	1.721			-0.144	-0.080	1.794			-0.164	-0.284	1.824			-0.208	-0.502	1.784			-0.223	-0.593	1.767			0.151	0.017	1.666			0.145	-0.109	1.461
0.020	-0.300	1.689			0.043	-0.235	1.729			0.026	0.115	1.722			0.020	0.290	1.721			-0.144	-0.082	1.793			-0.164	-0.285	1.824			-0.208	-0.502	1.785			-0.223	-0.592	1.768			0.150	0.016	1.665			0.144	-0.109	1.461
0.020	-0.300	1.689			0.042	-0.235	1.729			0.026	0.114	1.722			0.020	0.290	1.721			-0.144	-0.083	1.793			-0.163	-0.285	1.825			-0.207	-0.502	1.785			-0.223	-0.592	1.768			0.150	0.016	1.664			0.142	-0.109	1.460
0.019	-0.300	1.689			0.042	-0.235	1.729			0.025	0.114	1.722			0.019	0.290	1.720			-0.144	-0.084	1.792			-0.163	-0.286	1.825			-0.207	-0.501	1.785			-0.223	-0.592	1.768			0.149	0.016	1.663			0.141	-0.108	1.459
0.019	-0.300	1.689			0.042	-0.235	1.729			0.025	0.113	1.722			0.018	0.290	1.720			-0.144	-0.085	1.792			-0.163	-0.287	1.825			-0.207	-0.501	1.785			-0.223	-0.592	1.768			0.149	0.016	1.662			0.140	-0.108	1.459
0.019	-0.300	1.689			0.042	-0.235	1.729			0.024	0.113	1.722			0.018	0.290	1.720			-0.144	-0.087	1.792			-0.162	-0.288	1.825			-0.207	-0.501	1.785			-0.223	-0.589	1.768			0.148	0.016	1.662			0.138	-0.108	1.458
0.019	-0.300	1.689			0.042	-0.235	1.729			0.024	0.112	1.723			0.017	0.290	1.719			-0.144	-0.088	1.792			-0.162	-0.289	1.825			-0.207	-0.501	1.785			-0.224	-0.589	1.768			0.148	0.016	1.661			0.137	-0.108	1.458
0.019	-0.300	1.689			0.042	-0.235	1.729			0.024	0.112	1.723			0.016	0.290	1.719			-0.144	-0.090	1.792			-0.162	-0.290	1.825			-0.207	-0.501	1.786			-0.224	-0.590	1.768			0.148	0.016	1.660			0.136	-0.108	1.457
0.019	-0.300	1.688			0.042	-0.235	1.729			0.023	0.111	1.723			0.016	0.290	1.718			-0.144	-0.091	1.792			-0.162	-0.291	1.826			-0.206	-0.502	1.786			-0.224	-0.590	1.768			0.147	0.015	1.659			0.135	-0.108	1.456
0.019	-0.300	1.688			0.042	-0.235	1.729			0.023	0.111	1.723			0.015	0.290	1.718			-0.144	-0.092	1.792			-0.162	-0.291	1.826			-0.206	-0.502	1.786			-0.224	-0.590	1.768			0.147	0.015	1.659			0.134	-0.108	1.456
0.019	-0.300	1.688			0.042	-0.235	1.729			0.023	0.110	1.723			0.015	0.290	1.718			-0.145	-0.093	1.792			-0.162	-0.292	1.826			-0.206	-0.502	1.786			-0.224	-0.590	1.768			0.146	0.015	1.658			0.133	-0.108	1.455
0.019	-0.300	1.688			0.042	-0.236	1.729			0.023	0.110	1.723			0.014	0.290	1.717			-0.145	-0.094	1.792			-0.161	-0.293	1.826			-0.206	-0.502	1.786			-0.224	-0.590	1.768			0.146	0.015	1.657			0.132	-0.108	1.455
0.019	-0.300	1.688			0.042	-0.236	1.729			0.022	0.109	1.723			0.013	0.290	1.717			-0.145	-0.094	1.792			-0.161	-0.294	1.826			-0.206	-0.502	1.786			-0.224	-0.591	1.768			0.146	0.015	1.657			0.131	-0.108	1.454
0.018	-0.300	1.688			0.041	-0.236	1.729			0.022	0.109	1.723			0.013	0.290	1.716			-0.145	-0.095	1.792			-0.161	-0.294	1.826			-0.206	-0.503	1.786			-0.224	-0.591	1.768			0.145	0.015	1.656			0.130	-0.108	1.454
0.018	-0.300	1.687			0.041	-0.236	1.729			0.022	0.109	1.723			0.012	0.290	1.716			-0.145	-0.096	1.792			-0.161	-0.295	1.826			-0.206	-0.503	1.785			-0.224	-0.591	1.768			0.145	0.015	1.656			0.129	-0.108	1.453
0.018	-0.300	1.687			0.041	-0.236	1.729			0.022	0.108	1.723			0.012	0.290	1.716			-0.145	-0.097	1.793			-0.161	-0.296	1.826			-0.206	-0.503	1.785			-0.224	-0.591	1.768			0.145	0.015	1.655			0.128	-0.108	1.453
0.018	-0.301	1.687			0.041	-0.236	1.729			0.022	0.108	1.723			0.011	0.290	1.715			-0.146	-0.097	1.793			-0.161	-0.296	1.826			-0.206	-0.503	1.785			-0.225	-0.592	1.768			0.144	0.014	1.655			0.128	-0.108	1.452
0.018	-0.301	1.687			0.041	-0.237	1.729			0.022	0.107	1.723			0.011	0.290	1.715			-0.146	-0.098	1.793			-0.161	-0.297	1.826			-0.206	-0.504	1.785			-0.225	-0.592	1.768			0.144	0.014	1.654			0.127	-0.108	1.452
0.018	-0.301	1.686			0.041	-0.237	1.729			0.022	0.107	1.723			0.011	0.290	1.714			-0.146	-0.098	1.793			-0.161	-0.297	1.826			-0.206	-0.504	1.785			-0.225	-0.592	1.768			0.144	0.014	1.654			0.127	-0.108	1.451
0.018	-0.301	1.686			0.041	-0.237	1.729			0.022	0.107	1.723			0.010	0.290	1.714			-0.146	-0.099	1.794			-0.161	-0.298	1.826			-0.206	-0.504	1.785			-0.225	-0.593	1.768			0.144	0.014	1.653			0.126	-0.108	1.451
0.018	-0.301	1.686			0.041	-0.237	1.728			0.022	0.106	1.723			0.010	0.290	1.714			-0.147	-0.099	1.794			-0.160	-0.298	1.826			-0.206	-0.505	1.784			-0.225	-0.593	1.767			0.143	0.014	1.653			0.126	-0.108	1.450
0.018	-0.301	1.686			0.041	-0.237	1.728			0.022	0.106	1.723			0.009	0.290	1.713			-0.147	-0.100	1.794			-0.160	-0.299	1.826			-0.206	-0.505	1.784			-0.225	-0.593	1.767			0.143	0.014	1.652			0.125	-0.108	1.450
0.018	-0.301	1.685			0.041	-0.238	1.728			0.022	0.106	1.723			0.009	0.289	1.713			-0.147	-0.100	1.794			-0.160	-0.299	1.826			-0.206	-0.505	1.784			-0.225	-0.594	1.767			0.143	0.014	1.652			0.125	-0.108	1.450
0.018	-0.301	1.685			0.041	-0.238	1.728			0.022	0.105	1.723			0.009	0.289	1.713			-0.147	-0.100	1.794			-0.160	-0.300	1.826			-0.206	-0.506	1.783			-0.226	-0.594	1.767			0.143	0.014	1.652			0.124	-0.108	1.449
0.018	-0.302	1.685			0.041	-0.238	1.728			0.022	0.105	1.722			0.009	0.289	1.713			-0.147	-0.101	1.794			-0.160	-0.300	1.826			-0.206	-0.506	1.783			-0.226	-0.594	1.766			0.143	0.014	1.651			0.124	-0.108	1.449
0.018	-0.302	1.685			0.041	-0.238	1.728			0.022	0.105	1.722			0.008	0.289	1.712			-0.147	-0.101	1.794			-0.160	-0.301	1.826			-0.206	-0.506	1.783			-0.226	-0.593	1.766			0.143	0.014	1.651			0.123	-0.108	1.449
0.018	-0.302	1.684			0.041	-0.238	1.727			0.022	0.105	1.722			0.008	0.289	1.712			-0.147	-0.101	1.794			-0.160	-0.301	1.826			-0.206	-0.506	1.783			-0.226	-0.593	1.766			0.142	0.014	1.651			0.123	-0.108	1.448
0.018	-0.302	1.684			0.041	-0.239	1.727			0.022	0.104	1.722			0.008	0.289	1.712			-0.147	-0.102	1.794			-0.160	-0.301	1.826			-0.206	-0.507	1.783			-0.226	-0.594	1.766			0.142	0.014	1.651			0.123	-0.108	1.448
0.018	-0.302	1.684			0.041	-0.239	1.727			0.022	0.104	1.722			0.008	0.289	1.711			-0.147	-0.102	1.794			-0.160	-0.302	1.826			-0.206	-0.507	1.783			-0.226	-0.594	1.766			0.142	0.013	1.650			0.123	-0.108	1.448
0.018	-0.302	1.684			0.041	-0.239	1.727			0.022	0.104	1.722			0.007	0.289	1.711			-0.148	-0.102	1.794			-0.160	-0.302	1.826			-0.206	-0.507	1.783			-0.226	-0.594	1.766			0.142	0.013	1.650			0.122	-0.109	1.447
0.018	-0.302	1.683			0.041	-0.239	1.727			0.022	0.104	1.722			0.007	0.289	1.711			-0.148	-0.102	1.794			-0.160	-0.302	1.826			-0.207	-0.507	1.783			-0.226	-0.594	1.766			0.142	0.013	1.650			0.122	-0.109	1.447
0.018	-0.303	1.683			0.041	-0.239	1.727			0.022	0.104	1.721			0.007	0.289	1.711			-0.148	-0.103	1.794			-0.160	-0.302	1.826			-0.207	-0.507	1.783			-0.226	-0.595	1.766			0.142	0.013	1.649			0.122	-0.109	1.447
0.017	-0.303	1.683			0.041	-0.240	1.727			0.022	0.103	1.721			0.007	0.289	1.711			-0.147	-0.102	1.792			-0.160	-0.302	1.825			-0.207	-0.507	1.783			-0.226	-0.595	1.766			0.142	0.013	1.649			0.122	-0.109	1.446
0.017	-0.303	1.683			0.041	-0.240	1.726			0.023	0.103	1.721			0.007	0.289	1.710			-0.147	-0.102	1.792			-0.160	-0.302	1.825			-0.207	-0.507	1.783			-0.227	-0.595	1.766			0.142	0.013	1.649			0.122	-0.109	1.446
0.017	-0.303	1.682			0.041	-0.240	1.726			0.023	0.103	1.721			0.007	0.289	1.710			-0.146	-0.101	1.791			-0.160	-0.302	1.825			-0.207	-0.507	1.783			-0.227	-0.595	1.766			0.142	0.013	1.649			0.122	-0.110	1.446
0.017	-0.303	1.682			0.041	-0.240	1.726			0.023	0.103	1.721			0.007	0.289	1.710			-0.146	-0.101	1.790			-0.160	-0.302	1.825			-0.207	-0.507	1.782			-0.227	-0.595	1.766			0.142	0.013	1.648			0.122	-0.110	1.446
0.017	-0.303	1.682			0.041	-0.240	1.726			0.023	0.103	1.721			0.006	0.289	1.710			-0.145	-0.101	1.788			-0.160	-0.302	1.825			-0.207	-0.507	1.782			-0.227	-0.595	1.766			0.142	0.013	1.648			0.123	-0.110	1.446
0.017	-0.304	1.682			0.041	-0.240	1.726			0.023	0.103	1.720			0.006	0.289	1.709			-0.145	-0.101	1.787			-0.160	-0.302	1.824			-0.207	-0.507	1.782			-0.227	-0.594	1.766			0.142	0.013	1.648			0.123	-0.110	1.446
0.017	-0.304	1.682			0.041	-0.241	1.726			0.023	0.103	1.720			0.006	0.289	1.709			-0.145	-0.100	1.786			-0.161	-0.301	1.824			-0.207	-0.506	1.782			-0.227	-0.594	1.765			0.142	0.013	1.648			0.124	-0.110	1.446
0.017	-0.304	1.681			0.041	-0.241	1.726			0.023	0.102	1.720			0.006	0.289	1.709			-0.144	-0.100	1.785			-0.161	-0.301	1.824			-0.208	-0.506	1.781			-0.227	-0.594	1.765			0.142	0.012	1.648			0.124	-0.111	1.446
0.017	-0.304	1.681			0.041	-0.241	1.726			0.023	0.102	1.720			0.006	0.289	1.708			-0.144	-0.100	1.784			-0.161	-0.300	1.824			-0.208	-0.506	1.781			-0.227	-0.594	1.765			0.142	0.012	1.647			0.125	-0.111	1.446
0.017	-0.304	1.681			0.041	-0.241	1.725			0.023	0.102	1.720			0.007	0.289	1.708			-0.143	-0.099	1.784			-0.161	-0.300	1.823			-0.209	-0.505	1.781			-0.227	-0.594	1.764			0.142	0.012	1.647			0.126	-0.111	1.446
0.017	-0.304	1.681			0.040	-0.241	1.725			0.023	0.102	1.720			0.007	0.289	1.708			-0.143	-0.099	1.783			-0.161	-0.299	1.823			-0.209	-0.505	1.780			-0.227	-0.593	1.764			0.142	0.012	1.647			0.127	-0.111	1.446
0.017	-0.305	1.681			0.040	-0.242	1.725			0.023	0.102	1.720			0.007	0.289	1.708			-0.143	-0.099	1.782			-0.161	-0.299	1.822			-0.210	-0.505	1.780			-0.227	-0.594	1.763			0.142	0.012	1.647			0.128	-0.112	1.446
0.017	-0.305	1.680			0.040	-0.242	1.725			0.023	0.102	1.719			0.007	0.289	1.708			-0.142	-0.098	1.781			-0.161	-0.298	1.822			-0.210	-0.504	1.780			-0.228	-0.593	1.763			0.142	0.012	1.647			0.129	-0.112	1.446
0.017	-0.305	1.680			0.040	-0.242	1.725			0.023	0.102	1.719			0.007	0.289	1.707			-0.142	-0.098	1.780			-0.161	-0.298	1.822			-0.211	-0.504	1.779			-0.228	-0.593	1.763			0.142	0.012	1.647			0.130	-0.112	1.446
0.017	-0.305	1.680			0.040	-0.242	1.725			0.023	0.102	1.719			0.007	0.289	1.707			-0.142	-0.098	1.779			-0.161	-0.297	1.821			-0.211	-0.503	1.779			-0.228	-0.593	1.763			0.142	0.012	1.647			0.131	-0.113	1.446
0.017	-0.305	1.680			0.040	-0.242	1.725			0.024	0.102	1.719			0.008	0.289	1.707			-0.142	-0.097	1.778			-0.162	-0.297	1.821			-0.212	-0.503	1.779			-0.228	-0.592	1.762			0.142	0.012	1.647			0.132	-0.113	1.447
0.017	-0.306	1.680			0.040	-0.242	1.725			0.024	0.102	1.719			0.008	0.289	1.707			-0.141	-0.097	1.778			-0.162	-0.297	1.821			-0.212	-0.503	1.778			-0.228	-0.593	1.762			0.142	0.012	1.647			0.133	-0.113	1.447
0.017	-0.306	1.680			0.040	-0.243	1.725			0.024	0.102	1.718			0.009	0.290	1.707			-0.141	-0.097	1.777			-0.162	-0.297	1.820			-0.212	-0.503	1.778			-0.228	-0.593	1.762			0.142	0.012	1.647			0.134	-0.113	1.447
0.017	-0.306	1.680			0.040	-0.243	1.725			0.024	0.102	1.718			0.009	0.290	1.706			-0.141	-0.096	1.776			-0.163	-0.297	1.820			-0.213	-0.503	1.778			-0.229	-0.593	1.761			0.142	0.012	1.647			0.135	-0.113	1.447
0.017	-0.306	1.679			0.040	-0.243	1.725			0.024	0.103	1.717			0.010	0.290	1.706			-0.140	-0.096	1.775			-0.163	-0.297	1.819			-0.213	-0.503	1.777			-0.229	-0.593	1.761			0.142	0.012	1.647			0.136	-0.112	1.446
0.017	-0.306	1.679			0.040	-0.243	1.724			0.025	0.103	1.716			0.010	0.290	1.706			-0.142	-0.089	1.778			-0.163	-0.297	1.819			-0.213	-0.503	1.777			-0.229	-0.593	1.761			0.142	0.011	1.647			0.138	-0.113	1.443
0.017	-0.307	1.679			0.040	-0.243	1.724			0.025	0.104	1.715			0.010	0.290	1.706			-0.142	-0.078	1.782			-0.164	-0.297	1.819			-0.213	-0.503	1.777			-0.229	-0.593	1.760			0.143	0.011	1.647			0.139	-0.113	1.440
0.017	-0.307	1.679			0.040	-0.243	1.724			0.026	0.105	1.713			0.011	0.290	1.706			-0.140	-0.066	1.784			-0.164	-0.297	1.819			-0.214	-0.503	1.777			-0.229	-0.593	1.760			0.143	0.011	1.647			0.140	-0.114	1.433
0.017	-0.307	1.679			0.040	-0.243	1.723			0.026	0.107	1.712			0.011	0.290	1.706			-0.139	-0.055	1.785			-0.164	-0.297	1.819			-0.214	-0.504	1.777			-0.229	-0.593	1.760			0.144	0.010	1.647			0.141	-0.114	1.422
0.017	-0.307	1.678			0.039	-0.244	1.723			0.026	0.109	1.712			0.011	0.290	1.706			-0.137	-0.048	1.786			-0.165	-0.298	1.818			-0.214	-0.504	1.777			-0.230	-0.594	1.760			0.146	0.010	1.646			0.143	-0.115	1.415
0.017	-0.308	1.678			0.039	-0.244	1.723			0.025	0.110	1.712			0.011	0.291	1.706			-0.136	-0.042	1.786			-0.165	-0.298	1.818			-0.214	-0.504	1.777			-0.230	-0.594	1.760			0.150	0.007	1.645			0.145	-0.115	1.409
0.017	-0.308	1.678			0.039	-0.244	1.723			0.023	0.111	1.711			0.011	0.291	1.706			-0.135	-0.038	1.786			-0.165	-0.298	1.818			-0.214	-0.504	1.777			-0.230	-0.594	1.760			0.156	0.005	1.643			0.147	-0.115	1.404
0.016	-0.308	1.678			0.039	-0.244	1.722			0.023	0.112	1.711			0.011	0.291	1.706			-0.134	-0.034	1.786			-0.165	-0.298	1.818			-0.215	-0.505	1.778			-0.230	-0.595	1.761			0.172	-0.005	1.633			0.151	-0.115	1.396
0.016	-0.308	1.678			0.038	-0.244	1.722			0.022	0.113	1.711			0.011	0.291	1.706			-0.133	-0.031	1.786			-0.166	-0.298	1.818			-0.215	-0.505	1.778			-0.230	-0.595	1.761			0.181	-0.011	1.627			0.155	-0.116	1.389
0.016	-0.308	1.678			0.038	-0.243	1.722			0.022	0.113	1.711			0.011	0.291	1.706			-0.133	-0.029	1.786			-0.166	-0.298	1.818			-0.215	-0.505	1.778			-0.231	-0.595	1.761			0.186	-0.014	1.624			0.159	-0.117	1.382
0.016	-0.307	1.677			0.038	-0.243	1.722			0.021	0.113	1.710			0.010	0.291	1.706			-0.132	-0.026	1.786			-0.166	-0.298	1.818			-0.216	-0.505	1.778			-0.231	-0.595	1.761			0.190	-0.016	1.622			0.164	-0.118	1.377
0.015	-0.307	1.677			0.038	-0.243	1.722			0.021	0.114	1.710			0.010	0.291	1.706			-0.132	-0.024	1.786			-0.166	-0.299	1.818			-0.216	-0.505	1.778			-0.231	-0.595	1.761			0.193	-0.019	1.620			0.169	-0.119	1.373
0.015	-0.306	1.677			0.037	-0.242	1.722			0.021	0.114	1.710			0.010	0.292	1.706			-0.131	-0.022	1.786			-0.166	-0.299	1.817			-0.217	-0.505	1.778			-0.231	-0.596	1.761			0.197	-0.021	1.619			0.173	-0.121	1.369
0.015	-0.305	1.677			0.037	-0.242	1.722			0.021	0.114	1.710			0.010	0.292	1.706			-0.131	-0.021	1.786			-0.167	-0.299	1.817			-0.217	-0.506	1.778			-0.232	-0.596	1.761			0.199	-0.023	1.617			0.178	-0.122	1.365
0.015	-0.305	1.677			0.036	-0.242	1.722			0.021	0.114	1.710			0.010	0.292	1.706			-0.131	-0.019	1.786			-0.167	-0.299	1.817			-0.218	-0.506	1.778			-0.233	-0.596	1.761			0.157	0.003	1.660			0.180	-0.113	1.382
0.015	-0.305	1.677			0.036	-0.242	1.722			0.021	0.114	1.710			0.010	0.292	1.706			-0.130	-0.018	1.785			-0.168	-0.299	1.817			-0.220	-0.507	1.777			-0.234	-0.597	1.760			0.141	0.012	1.676			0.183	-0.109	1.391
0.014	-0.305	1.677			0.036	-0.242	1.721			0.021	0.113	1.711			0.010	0.292	1.706			-0.130	-0.017	1.785			-0.168	-0.299	1.817			-0.221	-0.507	1.776			-0.235	-0.598	1.758			0.134	0.017	1.684			0.185	-0.106	1.398
0.014	-0.305	1.677			0.036	-0.242	1.721			0.020	0.113	1.711			0.010	0.292	1.706			-0.129	-0.016	1.784			-0.169	-0.299	1.817			-0.223	-0.508	1.775			-0.236	-0.598	1.757			0.130	0.019	1.689			0.187	-0.104	1.402
0.014	-0.305	1.677			0.035	-0.242	1.721			0.020	0.113	1.711			0.010	0.292	1.705			-0.129	-0.015	1.783			-0.169	-0.299	1.817			-0.224	-0.509	1.774			-0.237	-0.599	1.755			0.127	0.017	1.691			0.189	-0.104	1.403
0.014	-0.305	1.676			0.035	-0.242	1.721			0.020	0.113	1.711			0.010	0.292	1.705			-0.128	-0.014	1.782			-0.170	-0.299	1.816			-0.226	-0.509	1.772			-0.238	-0.599	1.753			0.125	0.015	1.692			0.191	-0.104	1.403
0.014	-0.305	1.676			0.035	-0.242	1.721			0.020	0.112	1.711			0.010	0.292	1.705			-0.128	-0.014	1.781			-0.170	-0.299	1.816			-0.227	-0.510	1.771			-0.240	-0.600	1.752			0.123	0.013	1.693			0.193	-0.105	1.403
0.014	-0.306	1.676			0.034	-0.243	1.721			0.020	0.112	1.712			0.010	0.292	1.705			-0.128	-0.013	1.780			-0.171	-0.299	1.816			-0.228	-0.510	1.769			-0.241	-0.600	1.750			0.122	0.015	1.695			0.194	-0.104	1.406
0.014	-0.306	1.676			0.034	-0.243	1.721			0.020	0.111	1.712			0.010	0.292	1.705			-0.127	-0.013	1.779			-0.172	-0.299	1.815			-0.230	-0.510	1.767			-0.242	-0.601	1.748			0.121	0.016	1.697			0.196	-0.104	1.408
0.014	-0.306	1.676			0.034	-0.243	1.721			0.020	0.111	1.712			0.010	0.292	1.705			-0.127	-0.013	1.778			-0.172	-0.299	1.815			-0.231	-0.511	1.766			-0.243	-0.601	1.746			0.120	0.017	1.699			0.197	-0.103	1.410
0.014	-0.306	1.676			0.033	-0.243	1.721			0.021	0.111	1.712			0.010	0.292	1.705			-0.126	-0.013	1.777			-0.173	-0.299	1.815			-0.232	-0.511	1.765			-0.244	-0.601	1.745			0.119	0.018	1.701			0.198	-0.103	1.412
0.014	-0.307	1.675			0.033	-0.244	1.721			0.021	0.110	1.713			0.010	0.292	1.705			-0.126	-0.013	1.776			-0.174	-0.299	1.814			-0.233	-0.511	1.763			-0.245	-0.601	1.743			0.118	0.018	1.702			0.198	-0.102	1.414
0.014	-0.307	1.675			0.033	-0.244	1.721			0.021	0.110	1.713			0.010	0.292	1.705			-0.126	-0.013	1.776			-0.174	-0.299	1.814			-0.234	-0.511	1.762			-0.245	-0.601	1.742			0.117	0.019	1.704			0.199	-0.102	1.415
0.014	-0.307	1.675			0.033	-0.244	1.721			0.021	0.110	1.713			0.010	0.292	1.705			-0.125	-0.013	1.775			-0.175	-0.298	1.814			-0.234	-0.511	1.762			-0.246	-0.601	1.742			0.116	0.020	1.705			0.200	-0.102	1.416
0.014	-0.307	1.675			0.032	-0.244	1.721			0.021	0.109	1.713			0.010	0.292	1.705			-0.125	-0.013	1.774			-0.175	-0.298	1.813			-0.235	-0.511	1.761			-0.246	-0.601	1.741			0.115	0.020	1.706			0.200	-0.102	1.418
0.014	-0.308	1.675			0.032	-0.245	1.721			0.021	0.109	1.713			0.010	0.292	1.705			-0.125	-0.013	1.774			-0.175	-0.298	1.813			-0.235	-0.511	1.760			-0.247	-0.601	1.741			0.114	0.021	1.707			0.200	-0.101	1.419
0.014	-0.308	1.675			0.032	-0.245	1.721			0.021	0.109	1.714			0.010	0.292	1.706			-0.125	-0.013	1.773			-0.176	-0.298	1.813			-0.236	-0.511	1.760			-0.247	-0.601	1.740			0.114	0.021	1.708			0.200	-0.101	1.420
0.014	-0.308	1.675			0.032	-0.245	1.721			0.021	0.109	1.714			0.010	0.292	1.706			-0.124	-0.013	1.773			-0.176	-0.298	1.813			-0.236	-0.511	1.760			-0.247	-0.601	1.740			0.113	0.022	1.708			0.200	-0.101	1.421
0.014	-0.308	1.675			0.032	-0.245	1.721			0.021	0.108	1.714			0.010	0.292	1.706			-0.124	-0.013	1.772			-0.176	-0.298	1.813			-0.237	-0.511	1.760			-0.247	-0.602	1.740			0.112	0.022	1.709			0.200	-0.101	1.422
0.014	-0.309	1.674			0.032	-0.245	1.721			0.021	0.108	1.714			0.010	0.292	1.706			-0.124	-0.013	1.772			-0.177	-0.298	1.812			-0.237	-0.511	1.760			-0.248	-0.602	1.740			0.111	0.023	1.710			0.200	-0.101	1.423
0.014	-0.309	1.674			0.031	-0.246	1.721			0.021	0.108	1.714			0.010	0.292	1.706			-0.124	-0.013	1.771			-0.177	-0.298	1.812			-0.237	-0.511	1.760			-0.248	-0.602	1.740			0.111	0.023	1.710			0.199	-0.101	1.423
0.014	-0.309	1.674			0.031	-0.246	1.721			0.021	0.108	1.714			0.010	0.292	1.706			-0.124	-0.013	1.771			-0.177	-0.298	1.812			-0.237	-0.511	1.760			-0.248	-0.602	1.741			0.110	0.024	1.711			0.199	-0.101	1.424
0.014	-0.309	1.674			0.031	-0.246	1.721			0.021	0.108	1.715			0.010	0.292	1.706			-0.124	-0.013	1.771			-0.178	-0.298	1.812			-0.238	-0.511	1.760			-0.248	-0.602	1.742			0.109	0.024	1.711			0.199	-0.101	1.425
0.014	-0.310	1.674			0.031	-0.246	1.721			0.021	0.107	1.715			0.010	0.292	1.706			-0.124	-0.013	1.771			-0.178	-0.298	1.812			-0.238	-0.511	1.761			-0.248	-0.602	1.743			0.109	0.024	1.711			0.198	-0.101	1.426
0.014	-0.310	1.674			0.031	-0.247	1.721			0.021	0.107	1.715			0.010	0.292	1.706			-0.124	-0.013	1.770			-0.178	-0.297	1.812			-0.238	-0.511	1.761			-0.248	-0.602	1.744			0.108	0.025	1.711			0.198	-0.102	1.427
0.014	-0.310	1.674			0.031	-0.247	1.721			0.021	0.107	1.715			0.010	0.292	1.706			-0.124	-0.013	1.770			-0.178	-0.297	1.812			-0.238	-0.512	1.762			-0.248	-0.602	1.744			0.108	0.025	1.711			0.198	-0.103	1.428
0.014	-0.310	1.674			0.031	-0.247	1.721			0.021	0.107	1.715			0.010	0.291	1.706			-0.124	-0.013	1.770			-0.178	-0.297	1.812			-0.238	-0.512	1.762			-0.248	-0.603	1.745			0.107	0.025	1.711			0.198	-0.104	1.429
0.014	-0.311	1.674			0.031	-0.247	1.721			0.021	0.107	1.715			0.010	0.291	1.706			-0.124	-0.013	1.770			-0.178	-0.297	1.812			-0.238	-0.512	1.763			-0.248	-0.603	1.746			0.107	0.026	1.710			0.198	-0.104	1.429
0.014	-0.311	1.674			0.031	-0.247	1.721			0.021	0.107	1.715			0.010	0.291	1.706			-0.124	-0.013	1.770			-0.178	-0.297	1.812			-0.238	-0.512	1.763			-0.248	-0.603	1.747			0.155	-0.014	1.644			0.200	-0.122	1.407
0.014	-0.311	1.674			0.031	-0.248	1.721			0.021	0.107	1.715			0.010	0.291	1.705			-0.124	-0.013	1.770			-0.179	-0.297	1.812			-0.238	-0.512	1.764			-0.247	-0.603	1.747			0.170	-0.020	1.629			0.200	-0.125	1.406
0.014	-0.311	1.674			0.031	-0.248	1.721			0.021	0.107	1.715			0.010	0.291	1.705			-0.125	-0.013	1.770			-0.179	-0.297	1.812			-0.237	-0.512	1.764			-0.247	-0.603	1.748			0.176	-0.021	1.624			0.199	-0.126	1.405
0.014	-0.311	1.674			0.031	-0.248	1.721			0.021	0.106	1.715			0.010	0.291	1.705			-0.125	-0.014	1.770			-0.179	-0.297	1.812			-0.237	-0.512	1.765			-0.247	-0.603	1.749			0.180	-0.022	1.620			0.198	-0.128	1.404
0.014	-0.312	1.674			0.031	-0.248	1.721			0.021	0.106	1.715			0.010	0.291	1.705			-0.125	-0.014	1.770			-0.179	-0.297	1.812			-0.237	-0.512	1.765			-0.247	-0.603	1.749			0.182	-0.022	1.618			0.196	-0.129	1.403
0.014	-0.312	1.674			0.031	-0.248	1.721			0.021	0.106	1.715			0.010	0.291	1.705			-0.125	-0.014	1.770			-0.179	-0.297	1.812			-0.237	-0.512	1.766			-0.247	-0.603	1.750			0.184	-0.022	1.616			0.194	-0.131	1.402
0.014	-0.312	1.673			0.031	-0.248	1.721			0.021	0.106	1.715			0.010	0.291	1.705			-0.125	-0.014	1.770			-0.178	-0.297	1.812			-0.236	-0.511	1.767			-0.246	-0.603	1.750			0.186	-0.021	1.616			0.191	-0.130	1.407
0.014	-0.312	1.673			0.031	-0.248	1.721			0.020	0.107	1.715			0.010	0.291	1.705			-0.125	-0.014	1.770			-0.178	-0.297	1.812			-0.234	-0.510	1.768			-0.246	-0.601	1.752			0.186	-0.020	1.616			0.188	-0.131	1.407
0.014	-0.313	1.673			0.031	-0.248	1.721			0.020	0.107	1.714			0.010	0.291	1.705			-0.124	-0.014	1.770			-0.178	-0.297	1.812			-0.232	-0.509	1.770			-0.245	-0.600	1.753			0.186	-0.018	1.616			0.185	-0.131	1.408
0.013	-0.313	1.673			0.031	-0.249	1.721			0.020	0.107	1.714			0.010	0.291	1.705			-0.124	-0.015	1.770			-0.177	-0.296	1.812			-0.231	-0.508	1.771			-0.244	-0.599	1.754			0.186	-0.017	1.617			0.180	-0.132	1.406
0.013	-0.313	1.673			0.031	-0.249	1.721			0.021	0.107	1.714			0.010	0.291	1.705			-0.124	-0.015	1.770			-0.177	-0.296	1.813			-0.230	-0.507	1.772			-0.243	-0.599	1.755			0.184	-0.015	1.618			0.176	-0.132	1.406
0.013	-0.314	1.673			0.031	-0.249	1.721			0.021	0.108	1.714			0.010	0.291	1.705			-0.124	-0.015	1.770			-0.177	-0.296	1.813			-0.228	-0.507	1.773			-0.242	-0.598	1.756			0.183	-0.014	1.620			0.172	-0.132	1.405
0.013	-0.314	1.673			0.031	-0.249	1.720			0.021	0.108	1.713			0.010	0.291	1.705			-0.124	-0.015	1.770			-0.176	-0.296	1.813			-0.226	-0.506	1.774			-0.241	-0.597	1.757			0.181	-0.013	1.621			0.170	-0.132	1.405
0.013	-0.315	1.673			0.031	-0.250	1.720			0.023	0.110	1.712			0.010	0.291	1.704			-0.124	-0.016	1.771			-0.175	-0.296	1.814			-0.223	-0.506	1.776			-0.240	-0.597	1.759			0.176	-0.011	1.624			0.166	-0.133	1.407
0.013	-0.315	1.673			0.031	-0.250	1.720			0.023	0.110	1.712			0.010	0.291	1.704			-0.124	-0.016	1.771			-0.175	-0.296	1.814			-0.223	-0.506	1.776			-0.240	-0.597	1.759			0.176	-0.011	1.624			0.166	-0.133	1.407
0.013	-0.315	1.673			0.032	-0.250	1.720			0.023	0.110	1.711			0.010	0.291	1.704			-0.124	-0.017	1.773			-0.175	-0.297	1.815			-0.222	-0.506	1.777			-0.239	-0.597	1.760			0.174	-0.010	1.625			0.164	-0.134	1.410
0.013	-0.316	1.673			0.032	-0.250	1.719			0.024	0.111	1.710			0.010	0.291	1.704			-0.126	-0.019	1.776			-0.174	-0.298	1.815			-0.219	-0.507	1.779			-0.237	-0.597	1.763			0.170	-0.008	1.627			0.160	-0.135	1.415
0.013	-0.316	1.673			0.032	-0.250	1.719			0.024	0.111	1.710			0.010	0.291	1.704			-0.126	-0.019	1.776			-0.174	-0.298	1.815			-0.219	-0.507	1.779			-0.237	-0.597	1.763			0.170	-0.008	1.627			0.160	-0.135	1.415
0.013	-0.316	1.673			0.033	-0.250	1.719			0.025	0.111	1.709			0.010	0.291	1.704			-0.127	-0.020	1.778			-0.173	-0.298	1.816			-0.218	-0.507	1.780			-0.236	-0.597	1.764			0.169	-0.007	1.628			0.158	-0.135	1.420
0.013	-0.315	1.673			0.033	-0.250	1.719			0.025	0.111	1.709			0.010	0.291	1.704			-0.128	-0.020	1.781			-0.172	-0.297	1.817			-0.218	-0.507	1.780			-0.236	-0.597	1.764			0.167	-0.007	1.629			0.157	-0.135	1.424
0.013	-0.315	1.673			0.033	-0.249	1.719			0.025	0.111	1.709			0.010	0.291	1.704			-0.130	-0.021	1.783			-0.171	-0.297	1.817			-0.217	-0.507	1.781			-0.235	-0.597	1.765			0.166	-0.006	1.629			0.155	-0.135	1.428
0.013	-0.315	1.673			0.033	-0.249	1.718			0.025	0.111	1.708			0.010	0.291	1.704			-0.131	-0.022	1.785			-0.170	-0.297	1.818			-0.216	-0.506	1.782			-0.234	-0.596	1.766			0.164	-0.005	1.630			0.153	-0.135	1.431
0.013	-0.314	1.673			0.034	-0.249	1.718			0.026	0.111	1.708			0.010	0.291	1.704			-0.132	-0.023	1.787			-0.170	-0.296	1.819			-0.215	-0.505	1.783			-0.234	-0.596	1.767			0.162	-0.004	1.631			0.149	-0.134	1.434
0.013	-0.314	1.674			0.034	-0.248	1.718			0.026	0.111	1.708			0.010	0.291	1.704			-0.133	-0.023	1.789			-0.168	-0.296	1.820			-0.214	-0.505	1.784			-0.233	-0.595	1.768			0.160	-0.004	1.631			0.145	-0.133	1.436
0.013	-0.313	1.674			0.034	-0.248	1.718			0.026	0.111	1.708			0.010	0.291	1.704			-0.134	-0.024	1.791			-0.167	-0.296	1.821			-0.213	-0.505	1.784			-0.233	-0.595	1.768			0.159	-0.003	1.632			0.141	-0.132	1.438
0.013	-0.313	1.674			0.034	-0.248	1.718			0.026	0.111	1.708			0.010	0.291	1.704			-0.136	-0.025	1.793			-0.166	-0.298	1.822			-0.212	-0.505	1.785			-0.232	-0.595	1.769			0.157	-0.003	1.632			0.137	-0.131	1.439
0.013	-0.312	1.674			0.034	-0.247	1.718			0.026	0.111	1.708			0.010	0.291	1.704			-0.136	-0.025	1.795			-0.165	-0.300	1.824			-0.212	-0.506	1.786			-0.231	-0.591	1.770			0.155	-0.002	1.632			0.133	-0.131	1.441
0.013	-0.312	1.675			0.034	-0.247	1.718			0.026	0.111	1.708			0.010	0.291	1.704			-0.120	-0.010	1.785			-0.159	-0.288	1.822			-0.210	-0.505	1.787			-0.230	-0.587	1.772			0.153	-0.002	1.633			0.130	-0.130	1.442
0.012	-0.312	1.675			0.035	-0.247	1.718			0.026	0.111	1.708			0.010	0.291	1.704			-0.113	-0.003	1.781			-0.156	-0.281	1.822			-0.208	-0.503	1.788			-0.229	-0.584	1.773			0.150	-0.001	1.633			0.127	-0.130	1.443
0.012	-0.312	1.675			0.035	-0.247	1.718			0.026	0.111	1.708			0.009	0.291	1.704			-0.111	-0.000	1.781			-0.155	-0.279	1.822			-0.206	-0.501	1.789			-0.227	-0.581	1.773			0.148	-0.001	1.634			0.124	-0.130	1.443
0.012	-0.312	1.675			0.035	-0.247	1.718			0.026	0.111	1.708			0.009	0.291	1.704			-0.109	0.001	1.780			-0.154	-0.277	1.822			-0.204	-0.499	1.790			-0.227	-0.580	1.774			0.146	-0.001	1.634			0.122	-0.130	1.444
0.012	-0.312	1.676			0.035	-0.247	1.718			0.026	0.111	1.708			0.009	0.291	1.704			-0.108	0.002	1.780			-0.153	-0.275	1.822			-0.202	-0.496	1.792			-0.225	-0.578	1.775			0.143	-0.001	1.634			0.119	-0.130	1.445
0.012	-0.312	1.676			0.035	-0.247	1.718			0.026	0.111	1.708			0.009	0.291	1.704			-0.107	0.003	1.780			-0.152	-0.275	1.823			-0.201	-0.494	1.793			-0.224	-0.577	1.775			0.141	-0.001	1.635			0.108	-0.135	1.439
0.011	-0.312	1.677			0.035	-0.247	1.718			0.026	0.111	1.708			0.009	0.291	1.704			-0.106	0.004	1.780			-0.151	-0.274	1.823			-0.199	-0.493	1.794			-0.223	-0.576	1.776			0.139	-0.001	1.635			0.084	-0.128	1.436
0.011	-0.312	1.677			0.035	-0.247	1.718			0.026	0.111	1.708			0.009	0.291	1.704			-0.106	0.005	1.781			-0.151	-0.273	1.823			-0.198	-0.492	1.795			-0.223	-0.575	1.777			0.137	-0.001	1.635			0.072	-0.124	1.435
0.011	-0.312	1.677			0.035	-0.247	1.718			0.026	0.110	1.708			0.008	0.291	1.704			-0.105	0.005	1.781			-0.150	-0.273	1.824			-0.197	-0.491	1.795			-0.222	-0.575	1.778			0.136	-0.001	1.635			0.068	-0.125	1.433
0.010	-0.313	1.678			0.035	-0.247	1.718			0.026	0.110	1.708			0.008	0.291	1.704			-0.105	0.005	1.781			-0.150	-0.273	1.824			-0.196	-0.491	1.796			-0.221	-0.574	1.779			0.134	-0.001	1.636			0.066	-0.125	1.434
0.010	-0.313	1.678			0.035	-0.247	1.718			0.026	0.110	1.708			0.008	0.291	1.704			-0.105	0.004	1.782			-0.150	-0.273	1.825			-0.195	-0.490	1.797			-0.220	-0.574	1.780			0.133	-0.001	1.636			0.065	-0.126	1.436
0.010	-0.313	1.679			0.035	-0.247	1.718			0.026	0.110	1.709			0.007	0.291	1.704			-0.105	0.004	1.783			-0.149	-0.273	1.825			-0.195	-0.490	1.797			-0.219	-0.575	1.781			0.131	-0.001	1.636			0.062	-0.129	1.433
0.010	-0.313	1.679			0.035	-0.247	1.718			0.026	0.110	1.709			0.007	0.291	1.704			-0.105	0.003	1.784			-0.149	-0.274	1.826			-0.194	-0.490	1.798			-0.218	-0.575	1.782			0.130	-0.001	1.636			0.062	-0.130	1.436
0.009	-0.313	1.679			0.035	-0.247	1.719			0.026	0.109	1.709			0.007	0.291	1.704			-0.105	0.003	1.785			-0.149	-0.275	1.827			-0.193	-0.490	1.798			-0.218	-0.575	1.783			0.129	-0.001	1.636			0.062	-0.131	1.437
0.009	-0.313	1.680			0.034	-0.248	1.719			0.026	0.109	1.709			0.006	0.291	1.704			-0.106	0.002	1.785			-0.149	-0.275	1.827			-0.193	-0.490	1.799			-0.217	-0.575	1.784			0.128	-0.001	1.636			0.063	-0.131	1.439
0.009	-0.313	1.680			0.034	-0.248	1.719			0.026	0.109	1.709			0.006	0.291	1.705			-0.106	0.001	1.786			-0.148	-0.276	1.828			-0.192	-0.490	1.800			-0.216	-0.576	1.785			0.127	-0.001	1.637			0.060	-0.133	1.437
0.009	-0.314	1.680			0.034	-0.248	1.719			0.026	0.109	1.709			0.006	0.291	1.705			-0.106	0.000	1.787			-0.148	-0.276	1.828			-0.192	-0.490	1.800			-0.216	-0.576	1.786			0.126	-0.002	1.637			0.060	-0.134	1.439
0.009	-0.314	1.680			0.034	-0.248	1.719			0.026	0.109	1.710			0.005	0.290	1.705			-0.106	-0.000	1.787			-0.148	-0.277	1.829			-0.191	-0.490	1.801			-0.215	-0.577	1.786			0.125	-0.002	1.637			0.061	-0.134	1.441
0.008	-0.314	1.681			0.034	-0.248	1.719			0.026	0.109	1.710			0.005	0.290	1.705			-0.107	-0.001	1.788			-0.148	-0.278	1.829			-0.191	-0.490	1.801			-0.215	-0.577	1.787			0.124	-0.002	1.637			0.060	-0.136	1.440
0.008	-0.314	1.681			0.034	-0.248	1.719			0.026	0.108	1.710			0.005	0.290	1.705			-0.107	-0.002	1.788			-0.148	-0.279	1.830			-0.190	-0.490	1.802			-0.214	-0.577	1.788			0.123	-0.002	1.637			0.052	-0.133	1.441
0.008	-0.314	1.681			0.034	-0.248	1.719			0.026	0.108	1.710			0.004	0.290	1.705			-0.107	-0.002	1.789			-0.148	-0.279	1.830			-0.190	-0.490	1.802			-0.214	-0.578	1.788			0.122	-0.002	1.637			0.046	-0.130	1.441
0.008	-0.314	1.681			0.034	-0.248	1.719			0.026	0.108	1.710			0.004	0.290	1.706			-0.107	-0.003	1.789			-0.148	-0.280	1.831			-0.189	-0.490	1.803			-0.214	-0.578	1.789			0.122	-0.002	1.637			0.042	-0.128	1.442
0.008	-0.314	1.681			0.034	-0.248	1.719			0.025	0.108	1.710			0.004	0.290	1.706			-0.107	-0.004	1.789			-0.147	-0.281	1.831			-0.189	-0.491	1.803			-0.213	-0.579	1.789			0.121	-0.002	1.637			0.039	-0.127	1.442
0.008	-0.314	1.681			0.034	-0.248	1.719			0.025	0.108	1.711			0.003	0.290	1.706			-0.107	-0.005	1.790			-0.147	-0.281	1.832			-0.189	-0.491	1.804			-0.213	-0.579	1.789			0.120	-0.002	1.637			0.036	-0.125	1.442
0.008	-0.315	1.682			0.034	-0.248	1.719			0.025	0.108	1.711			0.003	0.290	1.706			-0.108	-0.005	1.790			-0.147	-0.282	1.832			-0.188	-0.491	1.804			-0.213	-0.580	1.790			0.120	-0.002	1.637			0.034	-0.125	1.442
0.008	-0.315	1.682			0.034	-0.249	1.719			0.025	0.108	1.711			0.003	0.290	1.706			-0.108	-0.006	1.790			-0.147	-0.283	1.832			-0.188	-0.492	1.804			-0.212	-0.580	1.790			0.119	-0.002	1.637			0.032	-0.124	1.443
0.008	-0.315	1.682			0.034	-0.249	1.719			0.025	0.107	1.711			0.002	0.290	1.706			-0.108	-0.006	1.791			-0.147	-0.283	1.833			-0.188	-0.492	1.805			-0.212	-0.581	1.790			0.119	-0.003	1.637			0.030	-0.123	1.443
0.007	-0.315	1.682			0.034	-0.249	1.719			0.025	0.107	1.711			0.002	0.290	1.706			-0.108	-0.007	1.791			-0.147	-0.284	1.833			-0.188	-0.493	1.805			-0.212	-0.581	1.791			0.118	-0.003	1.637			0.028	-0.123	1.443
0.007	-0.315	1.682			0.034	-0.249	1.720			0.025	0.107	1.711			0.002	0.290	1.706			-0.108	-0.008	1.791			-0.147	-0.285	1.833			-0.187	-0.493	1.805			-0.212	-0.581	1.791			0.118	-0.003	1.638			0.027	-0.122	1.443
0.007	-0.315	1.682			0.034	-0.249	1.720			0.025	0.107	1.711			0.002	0.290	1.707			-0.108	-0.008	1.791			-0.147	-0.285	1.833			-0.187	-0.493	1.806			-0.212	-0.582	1.791			0.118	-0.003	1.638			0.026	-0.122	1.443
0.007	-0.315	1.682			0.034	-0.249	1.720			0.025	0.107	1.712			0.001	0.290	1.707			-0.108	-0.009	1.792			-0.147	-0.286	1.834			-0.187	-0.494	1.806			-0.211	-0.582	1.792			0.117	-0.003	1.638			0.025	-0.121	1.444
0.007	-0.315	1.682			0.034	-0.249	1.720			0.025	0.107	1.712			0.001	0.290	1.707			-0.109	-0.009	1.792			-0.147	-0.286	1.834			-0.187	-0.494	1.806			-0.211	-0.583	1.792			0.117	-0.003	1.638			0.023	-0.121	1.444
0.007	-0.315	1.682			0.034	-0.249	1.720			0.025	0.107	1.712			0.001	0.290	1.707			-0.109	-0.010	1.792			-0.147	-0.287	1.834			-0.187	-0.495	1.807			-0.211	-0.583	1.792			0.117	-0.003	1.638			0.022	-0.121	1.444
0.007	-0.315	1.682			0.034	-0.249	1.720			0.025	0.107	1.712			0.001	0.290	1.707			-0.109	-0.010	1.792			-0.147	-0.287	1.834			-0.187	-0.495	1.807			-0.211	-0.584	1.792			0.116	-0.003	1.638			0.022	-0.120	1.444
0.007	-0.315	1.683			0.034	-0.249	1.720			0.025	0.107	1.712			0.001	0.290	1.707			-0.109	-0.011	1.792			-0.147	-0.288	1.835			-0.187	-0.495	1.807			-0.211	-0.584	1.793			0.116	-0.003	1.638			0.021	-0.120	1.444
0.007	-0.315	1.683			0.034	-0.249	1.720			0.025	0.107	1.712			0.001	0.290	1.708			-0.109	-0.011	1.792			-0.147	-0.288	1.835			-0.187	-0.496	1.807			-0.211	-0.585	1.793			0.116	-0.003	1.638			0.020	-0.120	1.445
0.007	-0.316	1.683			0.034	-0.250	1.720			0.025	0.106	1.712			0.000	0.290	1.708			-0.109	-0.011	1.792			-0.147	-0.288	1.835			-0.187	-0.496	1.808			-0.211	-0.585	1.793			0.116	-0.003	1.638			0.020	-0.120	1.445
0.007	-0.316	1.683			0.034	-0.250	1.720			0.025	0.106	1.712			0.000	0.290	1.708			-0.109	-0.012	1.793			-0.147	-0.289	1.835			-0.187	-0.496	1.808			-0.211	-0.585	1.793			0.115	-0.003	1.638			0.019	-0.119	1.445
0.007	-0.316	1.683			0.034	-0.250	1.720			0.025	0.106	1.713			0.000	0.290	1.708			-0.109	-0.012	1.793			-0.147	-0.289	1.835			-0.187	-0.497	1.808			-0.211	-0.586	1.793			0.115	-0.004	1.638			0.019	-0.119	1.445
0.007	-0.316	1.683			0.035	-0.250	1.720			0.025	0.106	1.713			0.000	0.290	1.708			-0.109	-0.012	1.793			-0.147	-0.289	1.835			-0.187	-0.497	1.808			-0.211	-0.586	1.793			0.115	-0.004	1.638			0.020	-0.119	1.444
0.007	-0.316	1.683			0.035	-0.250	1.720			0.025	0.106	1.713			-0.000	0.290	1.708			-0.109	-0.013	1.793			-0.147	-0.290	1.835			-0.186	-0.497	1.808			-0.211	-0.586	1.793			0.115	-0.004	1.638			0.023	-0.118	1.442
0.007	-0.316	1.683			0.035	-0.250	1.720			0.025	0.106	1.713			-0.000	0.290	1.709			-0.109	-0.012	1.793			-0.147	-0.289	1.836			-0.186	-0.496	1.809			-0.210	-0.581	1.793			0.115	-0.004	1.638			0.060	-0.123	1.441
0.007	-0.316	1.683			0.035	-0.250	1.721			0.025	0.106	1.713			-0.000	0.290	1.709			-0.109	-0.011	1.793			-0.147	-0.287	1.837			-0.186	-0.494	1.809			-0.209	-0.576	1.793			0.116	-0.004	1.638			0.076	-0.124	1.441
0.007	-0.316	1.683			0.035	-0.250	1.721			0.025	0.106	1.713			-0.000	0.290	1.709			-0.108	-0.010	1.793			-0.146	-0.284	1.838			-0.186	-0.492	1.811			-0.209	-0.575	1.794			0.117	-0.003	1.638			0.091	-0.126	1.441
0.007	-0.316	1.683			0.035	-0.250	1.721			0.025	0.106	1.713			-0.000	0.290	1.709			-0.108	-0.009	1.793			-0.146	-0.282	1.838			-0.186	-0.489	1.813			-0.209	-0.573	1.794			0.120	-0.003	1.637			0.107	-0.128	1.442
0.007	-0.316	1.683			0.035	-0.250	1.721			0.025	0.106	1.713			0.000	0.290	1.710			-0.107	-0.007	1.793			-0.146	-0.279	1.839			-0.186	-0.486	1.814			-0.208	-0.571	1.795			0.123	-0.002	1.637			0.122	-0.129	1.443
0.007	-0.316	1.683			0.035	-0.250	1.721			0.025	0.106	1.713			0.001	0.290	1.710			-0.109	-0.010	1.796			-0.146	-0.280	1.840			-0.186	-0.487	1.815			-0.207	-0.565	1.797			0.126	-0.001	1.637			0.133	-0.130	1.443
0.008	-0.316	1.683			0.035	-0.250	1.721			0.025	0.107	1.713			0.001	0.291	1.710			-0.111	-0.012	1.798			-0.147	-0.282	1.841			-0.187	-0.489	1.815			-0.208	-0.570	1.798			0.129	-0.001	1.637			0.142	-0.130	1.441
0.008	-0.316	1.683			0.035	-0.250	1.721			0.026	0.107	1.713			0.001	0.291	1.711			-0.112	-0.012	1.799			-0.147	-0.284	1.842			-0.188	-0.493	1.814			-0.210	-0.576	1.798			0.134	-0.001	1.637			0.151	-0.131	1.435
0.008	-0.316	1.683			0.036	-0.250	1.721			0.026	0.108	1.713			0.001	0.291	1.711			-0.112	-0.013	1.800			-0.148	-0.285	1.843			-0.188	-0.494	1.814			-0.210	-0.578	1.799			0.141	-0.001	1.637			0.158	-0.131	1.428
0.009	-0.316	1.683			0.036	-0.250	1.721			0.026	0.108	1.714			0.001	0.291	1.711			-0.113	-0.014	1.801			-0.148	-0.286	1.843			-0.191	-0.499	1.813			-0.213	-0.585	1.798			0.152	-0.001	1.636			0.169	-0.132	1.424
0.009	-0.315	1.683			0.036	-0.250	1.721			0.026	0.108	1.714			0.001	0.291	1.712			-0.114	-0.014	1.801			-0.148	-0.287	1.844			-0.193	-0.503	1.812			-0.214	-0.590	1.798			0.158	-0.001	1.635			0.179	-0.133	1.417
0.009	-0.314	1.683			0.036	-0.249	1.721			0.026	0.109	1.714			0.001	0.291	1.712			-0.114	-0.015	1.802			-0.149	-0.288	1.844			-0.194	-0.503	1.812			-0.215	-0.590	1.798			0.165	-0.001	1.635			0.187	-0.133	1.413
0.010	-0.313	1.682			0.036	-0.248	1.722			0.026	0.109	1.714			0.001	0.292	1.712			-0.115	-0.015	1.802			-0.149	-0.289	1.844			-0.195	-0.504	1.811			-0.216	-0.591	1.798			0.171	-0.002	1.634			0.194	-0.133	1.410
0.011	-0.311	1.682			0.036	-0.248	1.722			0.026	0.109	1.714			0.001	0.292	1.713			-0.115	-0.015	1.803			-0.150	-0.290	1.844			-0.196	-0.504	1.810			-0.217	-0.592	1.797			0.176	-0.003	1.634			0.206	-0.135	1.390
0.011	-0.311	1.682			0.037	-0.247	1.722			0.026	0.109	1.715			0.001	0.292	1.713			-0.115	-0.016	1.803			-0.150	-0.291	1.844			-0.198	-0.505	1.809			-0.218	-0.593	1.796			0.160	-0.004	1.650			0.210	-0.134	1.390
0.011	-0.310	1.682			0.037	-0.247	1.722			0.026	0.109	1.715			0.001	0.292	1.713			-0.116	-0.016	1.803			-0.151	-0.292	1.844			-0.200	-0.505	1.807			-0.220	-0.593	1.794			0.154	-0.005	1.657			0.214	-0.133	1.389
0.012	-0.310	1.682			0.037	-0.247	1.723			0.026	0.108	1.716			0.001	0.292	1.714			-0.116	-0.017	1.804			-0.152	-0.293	1.843			-0.204	-0.506	1.803			-0.223	-0.595	1.790			0.152	-0.005	1.661			0.219	-0.133	1.389
0.012	-0.310	1.682			0.037	-0.247	1.723			0.027	0.108	1.716			0.000	0.292	1.714			-0.117	-0.017	1.804			-0.153	-0.294	1.842			-0.207	-0.506	1.800			-0.226	-0.595	1.785			0.152	-0.006	1.664			0.224	-0.133	1.389
0.012	-0.309	1.682			0.037	-0.246	1.723			0.027	0.108	1.717			-0.000	0.291	1.714			-0.117	-0.018	1.804			-0.154	-0.296	1.841			-0.209	-0.507	1.796			-0.229	-0.597	1.781			0.153	-0.006	1.666			0.228	-0.133	1.389
0.012	-0.309	1.682			0.037	-0.246	1.723			0.027	0.107	1.717			-0.000	0.291	1.715			-0.118	-0.018	1.804			-0.155	-0.297	1.840			-0.212	-0.508	1.792			-0.231	-0.598	1.776			0.153	-0.007	1.668			0.249	-0.146	1.420
0.013	-0.309	1.682			0.037	-0.246	1.723			0.028	0.107	1.718			-0.001	0.291	1.715			-0.118	-0.019	1.804			-0.156	-0.298	1.838			-0.214	-0.509	1.789			-0.233	-0.599	1.772			0.153	-0.007	1.669			0.259	-0.152	1.435
0.013	-0.309	1.682			0.037	-0.246	1.723			0.028	0.106	1.719			-0.001	0.291	1.715			-0.118	-0.019	1.804			-0.157	-0.299	1.837			-0.216	-0.510	1.786			-0.235	-0.599	1.768			0.154	-0.008	1.671			0.269	-0.147	1.478
0.013	-0.308	1.682			0.037	-0.246	1.724			0.028	0.106	1.720			-0.002	0.291	1.716			-0.119	-0.020	1.804			-0.157	-0.300	1.836			-0.217	-0.510	1.784			-0.236	-0.600	1.764			0.154	-0.009	1.672			0.275	-0.146	1.495
0.013	-0.308	1.682			0.037	-0.246	1.724			0.029	0.106	1.720			-0.002	0.290	1.716			-0.119	-0.021	1.804			-0.158	-0.301	1.835			-0.219	-0.511	1.781			-0.237	-0.601	1.762			0.155	-0.009	1.673			0.281	-0.146	1.507
0.013	-0.308	1.682			0.037	-0.246	1.724			0.029	0.105	1.721			-0.003	0.290	1.716			-0.119	-0.021	1.804			-0.159	-0.302	1.833			-0.220	-0.511	1.779			-0.238	-0.601	1.759			0.156	-0.010	1.675			0.287	-0.146	1.519
0.014	-0.308	1.682			0.037	-0.246	1.724			0.029	0.105	1.722			-0.003	0.290	1.716			-0.120	-0.022	1.804			-0.160	-0.303	1.832			-0.221	-0.512	1.778			-0.239	-0.602	1.757			0.156	-0.011	1.676			0.292	-0.147	1.528
0.014	-0.308	1.682			0.037	-0.246	1.724			0.030	0.104	1.722			-0.004	0.289	1.717			-0.120	-0.022	1.803			-0.160	-0.304	1.831			-0.222	-0.512	1.776			-0.240	-0.602	1.755			0.157	-0.011	1.677			0.298	-0.152	1.535
0.014	-0.308	1.682			0.037	-0.246	1.725			0.030	0.104	1.723			-0.005	0.289	1.717			-0.120	-0.023	1.803			-0.161	-0.305	1.830			-0.223	-0.512	1.775			-0.240	-0.602	1.754			0.158	-0.012	1.679			0.303	-0.156	1.541
0.014	-0.307	1.682			0.037	-0.246	1.725			0.030	0.103	1.724			-0.005	0.289	1.717			-0.120	-0.023	1.803			-0.162	-0.305	1.829			-0.223	-0.513	1.773			-0.241	-0.603	1.752			0.159	-0.013	1.680			0.308	-0.156	1.550
0.014	-0.307	1.682			0.037	-0.245	1.725			0.031	0.103	1.724			-0.006	0.288	1.717			-0.121	-0.024	1.803			-0.162	-0.306	1.828			-0.224	-0.513	1.772			-0.241	-0.603	1.751			0.160	-0.014	1.681			0.311	-0.157	1.557
0.014	-0.307	1.682			0.037	-0.245	1.725			0.031	0.103	1.725			-0.006	0.288	1.717			-0.121	-0.024	1.803			-0.163	-0.307	1.828			-0.225	-0.513	1.771			-0.242	-0.603	1.750			0.161	-0.014	1.682			0.314	-0.158	1.561
0.015	-0.307	1.682			0.037	-0.245	1.726			0.031	0.102	1.726			-0.006	0.288	1.718			-0.121	-0.024	1.803			-0.163	-0.307	1.827			-0.225	-0.514	1.770			-0.242	-0.604	1.749			0.162	-0.015	1.683			0.317	-0.159	1.565
0.015	-0.307	1.682			0.037	-0.245	1.726			0.031	0.102	1.726			-0.007	0.287	1.718			-0.121	-0.025	1.803			-0.164	-0.308	1.826			-0.226	-0.514	1.770			-0.243	-0.604	1.748			0.163	-0.016	1.684			0.319	-0.160	1.570
0.015	-0.307	1.682			0.038	-0.245	1.726			0.032	0.102	1.727			-0.007	0.287	1.718			-0.122	-0.025	1.802			-0.164	-0.308	1.826			-0.226	-0.514	1.769			-0.243	-0.604	1.748			0.163	-0.016	1.685			0.321	-0.160	1.574
0.015	-0.307	1.682			0.038	-0.245	1.726			0.032	0.101	1.727			-0.007	0.287	1.718			-0.122	-0.025	1.802			-0.164	-0.308	1.825			-0.227	-0.514	1.768			-0.243	-0.605	1.747			0.164	-0.017	1.686			0.322	-0.161	1.578
0.015	-0.307	1.682			0.038	-0.245	1.727			0.032	0.101	1.728			-0.008	0.287	1.718			-0.122	-0.026	1.802			-0.165	-0.309	1.824			-0.227	-0.515	1.768			-0.243	-0.605	1.746			0.165	-0.017	1.687			0.324	-0.162	1.581
0.015	-0.307	1.682			0.038	-0.245	1.727			0.033	0.101	1.728			-0.008	0.286	1.718			-0.122	-0.026	1.802			-0.165	-0.309	1.824			-0.227	-0.515	1.767			-0.244	-0.605	1.746			0.166	-0.018	1.687			0.325	-0.162	1.584
0.016	-0.306	1.682			0.038	-0.245	1.727			0.033	0.100	1.729			-0.008	0.286	1.718			-0.122	-0.026	1.802			-0.165	-0.309	1.823			-0.228	-0.515	1.767			-0.244	-0.606	1.746			0.167	-0.018	1.688			0.326	-0.163	1.587
0.016	-0.306	1.682			0.038	-0.246	1.728			0.033	0.100	1.729			-0.009	0.286	1.718			-0.122	-0.026	1.802			-0.166	-0.310	1.823			-0.228	-0.515	1.766			-0.244	-0.606	1.745			0.167	-0.019	1.689			0.326	-0.163	1.589
0.016	-0.306	1.682			0.038	-0.246	1.728			0.033	0.100	1.730			-0.009	0.286	1.718			-0.122	-0.027	1.802			-0.166	-0.310	1.823			-0.228	-0.516	1.766			-0.244	-0.607	1.745			0.168	-0.019	1.689			0.326	-0.164	1.590
0.016	-0.306	1.682			0.038	-0.246	1.728			0.034	0.100	1.730			-0.009	0.285	1.718			-0.123	-0.027	1.802			-0.166	-0.310	1.822			-0.229	-0.516	1.765			-0.244	-0.607	1.745			0.169	-0.020	1.690			0.326	-0.165	1.591
0.017	-0.306	1.683			0.038	-0.246	1.729			0.034	0.099	1.731			-0.010	0.285	1.718			-0.123	-0.027	1.801			-0.167	-0.310	1.822			-0.229	-0.516	1.764			-0.244	-0.608	1.745			0.170	-0.021	1.691			0.325	-0.166	1.592
0.017	-0.306	1.683			0.038	-0.246	1.729			0.034	0.099	1.731			-0.010	0.285	1.718			-0.123	-0.027	1.801			-0.167	-0.310	1.822			-0.229	-0.516	1.764			-0.244	-0.608	1.745			0.170	-0.021	1.691			0.325	-0.166	1.592
0.017	-0.306	1.683			0.038	-0.246	1.730			0.034	0.099	1.731			-0.010	0.285	1.718			-0.123	-0.027	1.801			-0.167	-0.311	1.821			-0.229	-0.517	1.764			-0.243	-0.608	1.745			0.170	-0.021	1.692			0.324	-0.167	1.592
0.018	-0.306	1.683			0.038	-0.246	1.730			0.035	0.098	1.732			-0.010	0.284	1.718			-0.123	-0.027	1.801			-0.167	-0.311	1.821			-0.229	-0.517	1.764			-0.243	-0.608	1.745			0.171	-0.021	1.692			0.324	-0.168	1.592
0.018	-0.306	1.683			0.039	-0.246	1.731			0.035	0.098	1.732			-0.010	0.284	1.718			-0.123	-0.028	1.801			-0.167	-0.311	1.821			-0.229	-0.517	1.763			-0.243	-0.609	1.745			0.171	-0.021	1.692			0.323	-0.169	1.592
0.018	-0.306	1.684			0.039	-0.246	1.731			0.035	0.098	1.732			-0.010	0.284	1.718			-0.123	-0.028	1.801			-0.167	-0.311	1.821			-0.229	-0.517	1.763			-0.242	-0.609	1.745			0.172	-0.022	1.693			0.322	-0.170	1.591
0.019	-0.306	1.684			0.039	-0.246	1.732			0.035	0.098	1.733			-0.011	0.284	1.718			-0.123	-0.027	1.802			-0.167	-0.311	1.820			-0.229	-0.518	1.763			-0.242	-0.609	1.745			0.172	-0.022	1.693			0.321	-0.171	1.590
0.019	-0.306	1.684			0.039	-0.246	1.732			0.036	0.097	1.733			-0.011	0.283	1.718			-0.123	-0.027	1.803			-0.167	-0.311	1.820			-0.228	-0.518	1.763			-0.241	-0.609	1.746			0.172	-0.022	1.694			0.320	-0.172	1.589
0.019	-0.306	1.685			0.039	-0.246	1.733			0.036	0.097	1.734			-0.011	0.283	1.718			-0.123	-0.027	1.804			-0.167	-0.311	1.820			-0.228	-0.518	1.763			-0.240	-0.610	1.746			0.173	-0.022	1.694			0.319	-0.173	1.588
0.019	-0.306	1.685			0.039	-0.246	1.733			0.036	0.097	1.734			-0.011	0.283	1.718			-0.123	-0.026	1.805			-0.167	-0.310	1.820			-0.227	-0.518	1.764			-0.240	-0.610	1.747			0.173	-0.023	1.694			0.318	-0.173	1.587
0.020	-0.306	1.686			0.040	-0.246	1.734			0.036	0.097	1.734			-0.011	0.283	1.718			-0.123	-0.025	1.806			-0.167	-0.310	1.821			-0.227	-0.519	1.764			-0.239	-0.610	1.748			0.173	-0.023	1.695			0.317	-0.174	1.586
0.020	-0.306	1.686			0.040	-0.246	1.734			0.036	0.096	1.735			-0.011	0.283	1.718			-0.123	-0.025	1.807			-0.167	-0.309	1.821			-0.226	-0.519	1.765			-0.238	-0.611	1.750			0.173	-0.023	1.695			0.315	-0.174	1.586
0.020	-0.306	1.687			0.040	-0.246	1.735			0.036	0.096	1.735			-0.012	0.283	1.718			-0.122	-0.024	1.808			-0.167	-0.309	1.821			-0.225	-0.519	1.766			-0.237	-0.611	1.752			0.174	-0.023	1.695			0.313	-0.171	1.583
0.020	-0.306	1.687			0.040	-0.246	1.735			0.036	0.096	1.735			-0.012	0.282	1.718			-0.122	-0.024	1.809			-0.166	-0.308	1.822			-0.224	-0.519	1.768			-0.235	-0.611	1.754			0.174	-0.023	1.696			0.312	-0.168	1.581
0.020	-0.306	1.687			0.040	-0.247	1.736			0.037	0.096	1.735			-0.012	0.282	1.718			-0.122	-0.024	1.810			-0.166	-0.308	1.822			-0.223	-0.520	1.769			-0.234	-0.612	1.756			0.174	-0.023	1.696			0.310	-0.166	1.579
0.021	-0.306	1.688			0.040	-0.246	1.736			0.037	0.096	1.736			-0.012	0.282	1.718			-0.122	-0.023	1.811			-0.166	-0.307	1.822			-0.223	-0.520	1.770			-0.233	-0.612	1.758			0.174	-0.023	1.696			0.298	-0.166	1.538
0.021	-0.306	1.689			0.041	-0.246	1.737			0.037	0.096	1.736			-0.012	0.282	1.718			-0.122	-0.022	1.813			-0.165	-0.306	1.823			-0.222	-0.520	1.771			-0.233	-0.612	1.760			0.174	-0.023	1.697			0.293	-0.166	1.524
0.021	-0.306	1.689			0.041	-0.246	1.737			0.037	0.095	1.737			-0.012	0.282	1.718			-0.121	-0.021	1.814			-0.165	-0.306	1.823			-0.221	-0.521	1.772			-0.232	-0.613	1.761			0.175	-0.023	1.697			0.283	-0.161	1.484
0.021	-0.306	1.690			0.041	-0.246	1.738			0.037	0.095	1.737			-0.012	0.282	1.718			-0.121	-0.021	1.815			-0.165	-0.305	1.824			-0.220	-0.519	1.774			-0.231	-0.612	1.763			0.175	-0.023	1.697			0.275	-0.154	1.462
0.022	-0.306	1.690			0.041	-0.246	1.739			0.037	0.095	1.738			-0.012	0.282	1.718			-0.121	-0.020	1.816			-0.164	-0.305	1.824			-0.219	-0.518	1.775			-0.230	-0.611	1.764			0.174	-0.023	1.698			0.269	-0.150	1.451
0.022	-0.306	1.691			0.042	-0.246	1.739			0.037	0.095	1.738			-0.012	0.281	1.718			-0.121	-0.019	1.818			-0.164	-0.304	1.824			-0.218	-0.518	1.776			-0.229	-0.610	1.765			0.174	-0.021	1.700			0.250	-0.129	1.432
0.022	-0.306	1.692			0.042	-0.246	1.740			0.037	0.095	1.739			-0.012	0.281	1.718			-0.121	-0.018	1.820			-0.164	-0.303	1.825			-0.218	-0.517	1.777			-0.229	-0.609	1.766			0.172	-0.020	1.701			0.241	-0.120	1.423
0.022	-0.306	1.692			0.042	-0.246	1.741			0.038	0.095	1.740			-0.012	0.281	1.718			-0.120	-0.017	1.821			-0.163	-0.303	1.825			-0.218	-0.517	1.777			-0.229	-0.609	1.766			0.169	-0.019	1.703			0.234	-0.114	1.417
0.023	-0.306	1.693			0.043	-0.246	1.741			0.038	0.095	1.740			-0.012	0.281	1.718			-0.120	-0.016	1.823			-0.163	-0.302	1.826			-0.217	-0.517	1.777			-0.228	-0.609	1.766			0.161	-0.019	1.703			0.225	-0.105	1.409
0.023	-0.306	1.694			0.043	-0.246	1.742			0.038	0.095	1.741			-0.012	0.281	1.718			-0.120	-0.015	1.825			-0.163	-0.301	1.827			-0.217	-0.516	1.778			-0.228	-0.607	1.766			0.153	-0.020	1.702			0.217	-0.099	1.401
0.023	-0.306	1.695			0.044	-0.246	1.742			0.038	0.095	1.741			-0.012	0.281	1.718			-0.119	-0.014	1.827			-0.162	-0.300	1.827			-0.216	-0.514	1.778			-0.228	-0.606	1.766			0.149	-0.021	1.701			0.211	-0.093	1.395
0.023	-0.306	1.695			0.044	-0.246	1.743			0.038	0.095	1.742			-0.012	0.281	1.718			-0.119	-0.013	1.829			-0.162	-0.299	1.828			-0.216	-0.514	1.779			-0.227	-0.605	1.766			0.146	-0.022	1.701			0.205	-0.088	1.390
0.024	-0.306	1.696			0.045	-0.246	1.743			0.038	0.095	1.743			-0.012	0.281	1.718			-0.119	-0.011	1.832			-0.161	-0.297	1.830			-0.216	-0.513	1.779			-0.227	-0.604	1.766			0.143	-0.022	1.701			0.199	-0.083	1.385
0.024	-0.306	1.696			0.045	-0.246	1.744			0.039	0.096	1.744			-0.012	0.281	1.718			-0.118	-0.009	1.836			-0.160	-0.296	1.831			-0.214	-0.511	1.780			-0.227	-0.602	1.766			0.140	-0.023	1.700			0.194	-0.078	1.381
0.024	-0.307	1.697			0.046	-0.246	1.744			0.039	0.097	1.745			-0.012	0.281	1.718			-0.118	-0.008	1.841			-0.159	-0.294	1.835			-0.214	-0.511	1.781			-0.227	-0.602	1.766			0.138	-0.023	1.700			0.189	-0.074	1.378
0.024	-0.307	1.698			0.046	-0.246	1.744			0.039	0.098	1.746			-0.011	0.281	1.718			-0.118	-0.006	1.844			-0.158	-0.291	1.840			-0.211	-0.508	1.783			-0.225	-0.599	1.767			0.135	-0.024	1.699			0.185	-0.071	1.375
0.024	-0.307	1.698			0.046	-0.246	1.745			0.039	0.099	1.746			-0.011	0.281	1.718			-0.117	-0.005	1.847			-0.158	-0.289	1.846			-0.209	-0.506	1.785			-0.224	-0.596	1.769			0.133	-0.024	1.699			0.182	-0.068	1.372
0.024	-0.307	1.699			0.047	-0.246	1.745			0.039	0.099	1.746			-0.011	0.281	1.718			-0.117	-0.004	1.849			-0.157	-0.287	1.851			-0.207	-0.505	1.786			-0.222	-0.596	1.769			0.131	-0.024	1.698			0.179	-0.065	1.369
0.024	-0.307	1.699			0.047	-0.246	1.745			0.039	0.100	1.747			-0.011	0.281	1.718			-0.117	-0.003	1.851			-0.156	-0.286	1.856			-0.204	-0.500	1.789			-0.219	-0.591	1.771			0.129	-0.024	1.697			0.176	-0.063	1.366
0.024	-0.307	1.700			0.047	-0.246	1.746			0.040	0.100	1.747			-0.011	0.281	1.718			-0.117	-0.002	1.853			-0.155	-0.285	1.859			-0.201	-0.497	1.791			-0.217	-0.587	1.772			0.128	-0.025	1.696			0.174	-0.061	1.364
0.023	-0.307	1.700			0.047	-0.246	1.746			0.040	0.101	1.747			-0.010	0.281	1.718			-0.117	-0.001	1.854			-0.155	-0.284	1.862			-0.199	-0.494	1.792			-0.215	-0.584	1.772			0.126	-0.025	1.696			0.172	-0.059	1.362
0.023	-0.307	1.701			0.048	-0.246	1.746			0.040	0.102	1.747			-0.009	0.281	1.717			-0.116	-0.001	1.855			-0.154	-0.283	1.865			-0.196	-0.491	1.792			-0.213	-0.580	1.772			0.125	-0.025	1.695			0.170	-0.058	1.361
0.023	-0.307	1.701			0.048	-0.246	1.746			0.041	0.102	1.746			-0.009	0.281	1.717			-0.115	-0.001	1.853			-0.153	-0.282	1.867			-0.194	-0.486	1.789			-0.208	-0.572	1.761			0.124	-0.026	1.694			0.170	-0.058	1.360
0.023	-0.307	1.701			0.048	-0.246	1.746			0.042	0.103	1.745			-0.007	0.281	1.715			-0.114	-0.002	1.851			-0.153	-0.282	1.869			-0.191	-0.481	1.783			-0.204	-0.565	1.751			0.124	-0.026	1.693			0.171	-0.059	1.359
0.023	-0.308	1.701			0.048	-0.246	1.746			0.044	0.103	1.744			-0.005	0.281	1.714			-0.112	-0.002	1.848			-0.152	-0.281	1.871			-0.189	-0.472	1.770			-0.200	-0.549	1.728			0.123	-0.026	1.691			0.173	-0.060	1.358
0.024	-0.308	1.701			0.049	-0.246	1.746			0.046	0.104	1.743			-0.003	0.281	1.711			-0.111	-0.003	1.846			-0.151	-0.280	1.874			-0.189	-0.451	1.737			-0.199	-0.514	1.688			0.123	-0.027	1.690			0.176	-0.062	1.358
0.024	-0.308	1.701			0.050	-0.247	1.745			0.048	0.104	1.742			0.000	0.281	1.709			-0.109	-0.003	1.844			-0.150	-0.276	1.876			-0.185	-0.420	1.706			-0.195	-0.465	1.647			0.124	-0.028	1.688			0.181	-0.064	1.358
0.024	-0.308	1.701			0.051	-0.247	1.745			0.050	0.103	1.740			0.003	0.280	1.706			-0.107	-0.003	1.841			-0.148	-0.271	1.877			-0.177	-0.367	1.680			-0.181	-0.402	1.611			0.125	-0.029	1.686			0.185	-0.065	1.358
0.025	-0.308	1.701			0.052	-0.247	1.744			0.053	0.103	1.739			0.006	0.280	1.703			-0.106	-0.003	1.838			-0.143	-0.261	1.871			-0.160	-0.313	1.644			-0.164	-0.334	1.573			0.125	-0.029	1.685			0.191	-0.067	1.359
0.026	-0.309	1.700			0.053	-0.247	1.744			0.055	0.103	1.738			0.009	0.279	1.700			-0.104	-0.003	1.836			-0.139	-0.242	1.859			-0.143	-0.256	1.590			-0.144	-0.300	1.543			0.126	-0.030	1.683			0.195	-0.068	1.359
0.027	-0.309	1.700			0.055	-0.248	1.743			0.056	0.102	1.737			0.012	0.279	1.697			-0.103	-0.003	1.834			-0.136	-0.238	1.852			-0.136	-0.197	1.564			-0.129	-0.208	1.539			0.127	-0.031	1.682			0.199	-0.069	1.359
0.028	-0.310	1.699			0.056	-0.248	1.742			0.058	0.102	1.736			0.014	0.278	1.694			-0.102	-0.003	1.831			-0.136	-0.220	1.807			-0.114	-0.126	1.552			-0.116	-0.131	1.545			0.133	-0.034	1.678			0.204	-0.069	1.359
0.030	-0.310	1.698			0.057	-0.249	1.742			0.059	0.101	1.735			0.016	0.278	1.691			-0.100	-0.000	1.829			-0.148	-0.230	1.796			-0.101	-0.078	1.553			-0.090	-0.049	1.522			0.140	-0.015	1.686			0.209	-0.064	1.371
0.032	-0.310	1.697			0.057	-0.249	1.742			0.061	0.101	1.735			0.018	0.277	1.689			-0.093	-0.000	1.797			-0.149	-0.217	1.770			-0.089	-0.027	1.563			-0.087	-0.007	1.546			0.142	-0.010	1.688			0.212	-0.061	1.379
0.035	-0.310	1.696			0.058	-0.249	1.741			0.062	0.100	1.734			0.021	0.277	1.686			-0.088	-0.014	1.740			-0.151	-0.214	1.758			-0.085	-0.009	1.559			-0.077	0.029	1.540			0.144	-0.006	1.689			0.214	-0.058	1.384
0.038	-0.311	1.694			0.058	-0.249	1.741			0.063	0.100	1.733			0.023	0.276	1.684			-0.087	-0.018	1.723			-0.153	-0.212	1.748			-0.081	0.006	1.555			-0.071	0.052	1.535			0.146	-0.002	1.690			0.215	-0.057	1.387
0.040	-0.311	1.693			0.058	-0.249	1.741			0.064	0.099	1.732			0.026	0.276	1.681			-0.086	-0.018	1.716			-0.155	-0.210	1.739			-0.109	0.021	1.591			-0.102	0.054	1.581			0.147	0.001	1.691			0.217	-0.055	1.390
0.043	-0.310	1.692			0.059	-0.249	1.740			0.065	0.099	1.731			0.028	0.276	1.679			-0.087	-0.015	1.715			-0.157	-0.204	1.727			-0.112	0.042	1.600			-0.105	0.078	1.595			0.148	0.004	1.692			0.218	-0.054	1.392
0.045	-0.310	1.691			0.061	-0.249	1.740			0.066	0.098	1.730			0.030	0.276	1.677			-0.088	-0.013	1.734			-0.160	-0.203	1.718			-0.131	0.068	1.612			-0.122	0.110	1.607			0.149	0.006	1.693			0.219	-0.053	1.394
0.046	-0.310	1.691			0.062	-0.248	1.739			0.067	0.098	1.730			0.032	0.276	1.676			-0.088	-0.012	1.744			-0.162	-0.202	1.711			-0.157	0.087	1.625			-0.168	0.140	1.627			0.150	0.008	1.693			0.220	-0.052	1.395
0.048	-0.309	1.690			0.064	-0.248	1.738			0.068	0.097	1.729			0.033	0.276	1.674			-0.088	-0.011	1.750			-0.163	-0.200	1.706			-0.199	0.087	1.645			-0.218	0.132	1.646			0.151	0.010	1.693			0.222	-0.051	1.396
0.049	-0.309	1.689			0.065	-0.248	1.738			0.069	0.097	1.728			0.035	0.276	1.673			-0.088	-0.011	1.755			-0.164	-0.198	1.702			-0.221	0.085	1.656			-0.248	0.113	1.663			0.152	0.012	1.694			0.223	-0.051	1.397
0.050	-0.309	1.689			0.066	-0.248	1.737			0.070	0.096	1.727			0.037	0.275	1.672			-0.088	-0.010	1.758			-0.165	-0.196	1.698			-0.239	0.077	1.667			-0.264	0.101	1.675			0.153	0.014	1.694			0.224	-0.050	1.398
0.051	-0.308	1.688			0.067	-0.247	1.737			0.072	0.096	1.726			0.039	0.275	1.670			-0.088	-0.009	1.762			-0.165	-0.194	1.695			-0.249	0.063	1.676			-0.282	0.097	1.690			0.174	0.017	1.716			0.229	-0.049	1.412
0.053	-0.306	1.687			0.067	-0.246	1.736			0.073	0.096	1.725			0.040	0.275	1.669			-0.088	-0.009	1.764			-0.165	-0.193	1.693			-0.261	0.040	1.685			-0.293	0.101	1.696			0.190	0.050	1.752			0.233	-0.033	1.448
0.055	-0.304	1.687			0.068	-0.245	1.736			0.074	0.095	1.724			0.042	0.275	1.668			-0.087	-0.009	1.766			-0.164	-0.193	1.693			-0.268	0.030	1.690			-0.303	0.102	1.702			0.196	0.060	1.763			0.234	-0.027	1.461
0.057	-0.302	1.686			0.068	-0.244	1.735			0.074	0.095	1.723			0.043	0.275	1.667			-0.087	-0.008	1.768			-0.160	-0.195	1.698			-0.270	0.016	1.692			-0.309	0.097	1.708			0.198	0.065	1.768			0.235	-0.024	1.469
0.058	-0.300	1.685			0.069	-0.243	1.735			0.075	0.095	1.723			0.045	0.275	1.666			-0.086	-0.008	1.770			-0.157	-0.197	1.703			-0.273	0.007	1.693			-0.315	0.091	1.710			0.201	0.068	1.771			0.236	-0.021	1.475
0.059	-0.299	1.685			0.069	-0.241	1.734			0.076	0.094	1.722			0.046	0.276	1.666			-0.086	-0.008	1.771			-0.154	-0.199	1.707			-0.276	-0.003	1.692			-0.310	0.045	1.705			0.203	0.071	1.775			0.237	-0.020	1.479
0.060	-0.297	1.684			0.069	-0.240	1.734			0.077	0.094	1.721			0.047	0.276	1.665			-0.085	-0.007	1.773			-0.151	-0.203	1.716			-0.278	-0.017	1.688			-0.310	0.024	1.698			0.205	0.074	1.778			0.238	-0.018	1.483
0.061	-0.296	1.684			0.070	-0.239	1.733			0.078	0.094	1.720			0.048	0.276	1.664			-0.085	-0.007	1.774			-0.148	-0.206	1.725			-0.280	-0.037	1.679			-0.313	0.000	1.682			0.206	0.076	1.780			0.238	-0.016	1.486
0.062	-0.295	1.683			0.070	-0.238	1.733			0.078	0.094	1.720			0.048	0.276	1.664			-0.085	-0.007	1.776			-0.146	-0.209	1.735			-0.284	-0.062	1.667			-0.317	-0.030	1.659			0.208	0.079	1.783			0.239	-0.015	1.489
0.063	-0.293	1.683			0.070	-0.237	1.732			0.079	0.094	1.720			0.049	0.276	1.663			-0.084	-0.007	1.778			-0.144	-0.212	1.746			-0.287	-0.093	1.654			-0.319	-0.075	1.629			0.209	0.081	1.785			0.239	-0.014	1.491
0.063	-0.292	1.682			0.071	-0.236	1.732			0.079	0.094	1.719			0.050	0.276	1.663			-0.084	-0.006	1.780			-0.142	-0.215	1.757			-0.287	-0.143	1.636			-0.314	-0.124	1.610			0.210	0.083	1.787			0.239	-0.013	1.494
0.064	-0.291	1.682			0.071	-0.235	1.732			0.079	0.093	1.719			0.050	0.276	1.663			-0.084	-0.006	1.783			-0.140	-0.217	1.775			-0.282	-0.174	1.632			-0.311	-0.159	1.594			0.211	0.085	1.789			0.239	-0.012	1.496
0.064	-0.290	1.682			0.071	-0.234	1.732			0.080	0.093	1.718			0.051	0.276	1.662			-0.084	-0.006	1.785			-0.139	-0.219	1.785			-0.275	-0.211	1.628			-0.305	-0.208	1.570			0.212	0.086	1.791			0.238	-0.011	1.498
0.065	-0.289	1.681			0.071	-0.233	1.731			0.080	0.093	1.718			0.051	0.276	1.662			-0.083	-0.006	1.788			-0.138	-0.224	1.794			-0.268	-0.249	1.618			-0.298	-0.266	1.552			0.213	0.088	1.793			0.237	-0.010	1.499
0.065	-0.288	1.681			0.071	-0.232	1.731			0.081	0.093	1.718			0.052	0.276	1.663			-0.083	-0.005	1.791			-0.137	-0.230	1.803			-0.261	-0.284	1.615			-0.290	-0.317	1.548			0.213	0.089	1.794			0.236	-0.009	1.500
0.065	-0.287	1.681			0.072	-0.231	1.731			0.081	0.093	1.718			0.052	0.276	1.663			-0.083	-0.005	1.794			-0.135	-0.235	1.810			-0.253	-0.325	1.616			-0.282	-0.365	1.551			0.213	0.090	1.795			0.234	-0.008	1.500
0.065	-0.286	1.681			0.072	-0.231	1.731			0.081	0.093	1.717			0.052	0.276	1.664			-0.084	-0.006	1.796			-0.135	-0.240	1.833			-0.247	-0.358	1.619			-0.272	-0.409	1.561			0.213	0.091	1.796			0.231	-0.006	1.500
0.066	-0.285	1.681			0.072	-0.230	1.731			0.081	0.093	1.717			0.051	0.277	1.665			-0.084	-0.006	1.799			-0.134	-0.243	1.843			-0.240	-0.390	1.629			-0.260	-0.453	1.578			0.213	0.092	1.797			0.228	-0.005	1.499
0.066	-0.285	1.681			0.072	-0.229	1.731			0.082	0.093	1.717			0.051	0.277	1.665			-0.084	-0.005	1.802			-0.133	-0.247	1.849			-0.230	-0.419	1.646			-0.250	-0.485	1.594			0.213	0.093	1.798			0.226	-0.004	1.499
0.065	-0.284	1.681			0.072	-0.229	1.730			0.082	0.093	1.717			0.050	0.277	1.666			-0.084	-0.005	1.806			-0.132	-0.252	1.854			-0.219	-0.444	1.663			-0.240	-0.514	1.613			0.212	0.093	1.798			0.224	-0.004	1.499
0.065	-0.283	1.681			0.072	-0.228	1.730			0.082	0.093	1.716			0.050	0.278	1.667			-0.083	-0.004	1.809			-0.131	-0.257	1.858			-0.210	-0.468	1.678			-0.229	-0.540	1.637			0.212	0.093	1.798			0.222	-0.003	1.498
0.065	-0.283	1.681			0.072	-0.228	1.730			0.082	0.093	1.716			0.049	0.278	1.668			-0.083	-0.003	1.811			-0.130	-0.261	1.861			-0.197	-0.483	1.698			-0.216	-0.564	1.664			0.211	0.093	1.798			0.220	-0.003	1.498
0.064	-0.282	1.681			0.072	-0.227	1.730			0.082	0.093	1.716			0.048	0.278	1.669			-0.083	-0.003	1.813			-0.129	-0.265	1.863			-0.188	-0.495	1.711			-0.205	-0.585	1.695			0.210	0.093	1.798			0.219	-0.002	1.498
0.063	-0.282	1.681			0.071	-0.227	1.730			0.081	0.093	1.716			0.048	0.278	1.670			-0.083	-0.003	1.815			-0.129	-0.268	1.865			-0.177	-0.503	1.740			-0.198	-0.595	1.717			0.209	0.093	1.797			0.217	-0.002	1.497
0.062	-0.281	1.681			0.071	-0.226	1.730			0.081	0.094	1.715			0.047	0.279	1.671			-0.083	-0.002	1.816			-0.128	-0.270	1.867			-0.172	-0.514	1.757			-0.191	-0.609	1.742			0.207	0.093	1.797			0.215	-0.002	1.496
0.061	-0.281	1.681			0.070	-0.226	1.730			0.080	0.094	1.715			0.046	0.279	1.671			-0.083	-0.002	1.818			-0.127	-0.272	1.869			-0.164	-0.517	1.778			-0.180	-0.603	1.770			0.206	0.093	1.796			0.214	-0.001	1.496
0.060	-0.280	1.681			0.070	-0.225	1.730			0.080	0.094	1.715			0.045	0.279	1.672			-0.083	-0.002	1.819			-0.127	-0.274	1.870			-0.159	-0.520	1.791			-0.174	-0.601	1.784			0.205	0.092	1.796			0.212	-0.001	1.494
0.059	-0.280	1.682			0.069	-0.225	1.730			0.079	0.094	1.714			0.044	0.280	1.673			-0.082	-0.001	1.820			-0.126	-0.275	1.873			-0.154	-0.518	1.803			-0.169	-0.595	1.800			0.203	0.092	1.795			0.211	-0.000	1.494
0.058	-0.280	1.682			0.069	-0.224	1.730			0.079	0.094	1.714			0.043	0.280	1.674			-0.082	-0.001	1.821			-0.126	-0.276	1.875			-0.150	-0.518	1.812			-0.162	-0.559	1.822			0.202	0.092	1.794			0.209	-0.000	1.493
0.057	-0.280	1.682			0.068	-0.224	1.729			0.078	0.094	1.714			0.042	0.280	1.674			-0.082	-0.001	1.822			-0.125	-0.277	1.877			-0.147	-0.518	1.821			-0.158	-0.548	1.833			0.201	0.091	1.793			0.207	-0.000	1.491
0.056	-0.280	1.682			0.067	-0.224	1.729			0.077	0.094	1.713			0.041	0.280	1.675			-0.082	-0.001	1.823			-0.125	-0.278	1.880			-0.143	-0.515	1.831			-0.154	-0.540	1.842			0.199	0.091	1.792			0.206	0.000	1.490
0.055	-0.280	1.682			0.066	-0.224	1.729			0.076	0.094	1.713			0.039	0.281	1.676			-0.082	-0.000	1.824			-0.125	-0.278	1.883			-0.139	-0.512	1.838			-0.151	-0.525	1.852			0.198	0.090	1.791			0.204	0.000	1.489
0.054	-0.280	1.682			0.066	-0.224	1.729			0.075	0.095	1.712			0.038	0.281	1.676			-0.082	-0.000	1.825			-0.124	-0.277	1.887			-0.136	-0.509	1.844			-0.149	-0.522	1.859			0.196	0.089	1.790			0.202	0.000	1.488
0.053	-0.280	1.682			0.065	-0.224	1.728			0.074	0.095	1.712			0.037	0.281	1.677			-0.082	-0.000	1.825			-0.124	-0.276	1.891			-0.138	-0.504	1.850			-0.149	-0.527	1.863			0.195	0.089	1.789			0.201	0.000	1.487
0.052	-0.280	1.682			0.064	-0.224	1.728			0.072	0.095	1.711			0.036	0.281	1.677			-0.082	0.000	1.826			-0.125	-0.275	1.895			-0.139	-0.501	1.854			-0.149	-0.530	1.865			0.193	0.088	1.788			0.199	0.001	1.486
0.050	-0.281	1.682			0.063	-0.224	1.727			0.071	0.095	1.711			0.035	0.281	1.678			-0.082	0.000	1.826			-0.125	-0.274	1.898			-0.140	-0.497	1.857			-0.151	-0.533	1.866			0.191	0.088	1.787			0.197	0.001	1.485
0.049	-0.281	1.681			0.062	-0.224	1.727			0.070	0.095	1.711			0.034	0.281	1.678			-0.082	0.000	1.827			-0.125	-0.273	1.901			-0.141	-0.493	1.857			-0.153	-0.535	1.865			0.190	0.087	1.787			0.195	0.001	1.484
0.048	-0.281	1.681			0.061	-0.224	1.726			0.069	0.095	1.710			0.032	0.281	1.679			-0.082	0.001	1.827			-0.125	-0.273	1.903			-0.143	-0.489	1.856			-0.156	-0.536	1.860			0.189	0.087	1.786			0.194	0.001	1.483
0.047	-0.282	1.681			0.060	-0.224	1.726			0.068	0.095	1.710			0.031	0.281	1.680			-0.081	0.001	1.828			-0.125	-0.272	1.905			-0.145	-0.486	1.855			-0.160	-0.536	1.854			0.187	0.087	1.785			0.192	0.001	1.482
0.046	-0.282	1.681			0.059	-0.224	1.726			0.067	0.095	1.710			0.030	0.281	1.680			-0.081	0.001	1.828			-0.125	-0.272	1.906			-0.147	-0.483	1.852			-0.165	-0.536	1.846			0.186	0.086	1.784			0.190	0.002	1.481
0.045	-0.282	1.681			0.058	-0.224	1.725			0.066	0.095	1.710			0.029	0.282	1.681			-0.081	0.001	1.829			-0.125	-0.272	1.907			-0.151	-0.479	1.847			-0.168	-0.536	1.840			0.185	0.086	1.784			0.189	0.002	1.480
0.044	-0.282	1.681			0.057	-0.224	1.725			0.065	0.096	1.709			0.028	0.282	1.681			-0.081	0.001	1.829			-0.125	-0.271	1.908			-0.158	-0.479	1.838			-0.181	-0.548	1.823			0.184	0.086	1.783			0.187	0.002	1.480
0.044	-0.282	1.680			0.057	-0.225	1.725			0.064	0.096	1.709			0.027	0.282	1.682			-0.081	0.001	1.829			-0.126	-0.271	1.908			-0.162	-0.478	1.832			-0.187	-0.545	1.809			0.183	0.086	1.783			0.186	0.003	1.479
0.043	-0.283	1.680			0.056	-0.225	1.724			0.063	0.096	1.709			0.026	0.282	1.682			-0.081	0.001	1.830			-0.126	-0.271	1.908			-0.165	-0.477	1.828			-0.190	-0.543	1.802			0.182	0.086	1.782			0.185	0.003	1.479
0.042	-0.283	1.680			0.055	-0.225	1.724			0.062	0.096	1.709			0.025	0.282	1.683			-0.081	0.002	1.830			-0.127	-0.270	1.906			-0.168	-0.476	1.824			-0.194	-0.546	1.797			0.181	0.085	1.782			0.184	0.003	1.478
0.041	-0.283	1.680			0.055	-0.225	1.724			0.061	0.096	1.709			0.025	0.282	1.684			-0.081	0.002	1.830			-0.127	-0.270	1.904			-0.170	-0.474	1.820			-0.195	-0.545	1.794			0.180	0.085	1.781			0.183	0.004	1.478
0.040	-0.283	1.679			0.054	-0.225	1.723			0.060	0.097	1.709			0.024	0.282	1.684			-0.081	0.002	1.831			-0.128	-0.270	1.902			-0.172	-0.473	1.817			-0.197	-0.547	1.790			0.179	0.085	1.781			0.182	0.004	1.477
0.040	-0.283	1.679			0.053	-0.225	1.723			0.059	0.097	1.709			0.023	0.282	1.685			-0.081	0.002	1.831			-0.128	-0.270	1.900			-0.173	-0.472	1.814			-0.197	-0.545	1.787			0.178	0.085	1.781			0.181	0.004	1.477
0.039	-0.283	1.679			0.053	-0.225	1.723			0.058	0.097	1.709			0.022	0.282	1.685			-0.081	0.002	1.832			-0.128	-0.270	1.894			-0.174	-0.472	1.811			-0.199	-0.548	1.785			0.177	0.085	1.780			0.180	0.004	1.477
0.038	-0.283	1.679			0.052	-0.225	1.723			0.057	0.097	1.709			0.022	0.283	1.686			-0.081	0.003	1.832			-0.128	-0.271	1.888			-0.175	-0.473	1.809			-0.199	-0.548	1.784			0.177	0.085	1.780			0.179	0.005	1.476
0.038	-0.284	1.679			0.052	-0.225	1.723			0.056	0.098	1.709			0.021	0.283	1.686			-0.081	0.003	1.833			-0.128	-0.271	1.884			-0.175	-0.473	1.808			-0.200	-0.551	1.783			0.176	0.085	1.780			0.179	0.005	1.476
0.037	-0.284	1.678			0.051	-0.225	1.722			0.055	0.098	1.709			0.020	0.283	1.687			-0.081	0.003	1.833			-0.128	-0.272	1.881			-0.176	-0.473	1.807			-0.200	-0.551	1.782			0.175	0.085	1.780			0.178	0.005	1.476
0.036	-0.284	1.678			0.051	-0.225	1.722			0.055	0.098	1.709			0.019	0.283	1.688			-0.081	0.003	1.834			-0.128	-0.272	1.878			-0.176	-0.473	1.807			-0.199	-0.551	1.782			0.174	0.085	1.779			0.178	0.005	1.476
0.036	-0.284	1.678			0.050	-0.225	1.722			0.054	0.098	1.709			0.018	0.283	1.689			-0.081	0.003	1.834			-0.128	-0.273	1.876			-0.176	-0.474	1.806			-0.199	-0.551	1.782			0.174	0.085	1.779			0.177	0.006	1.476
0.035	-0.284	1.678			0.050	-0.225	1.722			0.053	0.098	1.709			0.017	0.283	1.689			-0.082	0.003	1.835			-0.128	-0.273	1.875			-0.176	-0.474	1.806			-0.198	-0.551	1.782			0.173	0.085	1.779			0.176	0.006	1.475
0.034	-0.283	1.677			0.049	-0.225	1.722			0.053	0.099	1.709			0.017	0.283	1.690			-0.082	0.004	1.835			-0.128	-0.273	1.874			-0.176	-0.475	1.806			-0.197	-0.551	1.783			0.172	0.085	1.779			0.176	0.006	1.475
0.034	-0.283	1.677			0.049	-0.225	1.722			0.052	0.099	1.709			0.016	0.283	1.691			-0.082	0.004	1.836			-0.128	-0.274	1.872			-0.175	-0.475	1.806			-0.196	-0.552	1.784			0.172	0.085	1.779			0.175	0.007	1.475
0.033	-0.283	1.677			0.049	-0.225	1.722			0.051	0.099	1.710			0.015	0.283	1.692			-0.083	0.004	1.836			-0.128	-0.274	1.872			-0.175	-0.476	1.807			-0.195	-0.551	1.786			0.171	0.085	1.779			0.174	0.007	1.475
0.033	-0.283	1.677			0.048	-0.225	1.721			0.051	0.100	1.710			0.014	0.283	1.692			-0.083	0.004	1.837			-0.128	-0.274	1.871			-0.174	-0.477	1.808			-0.193	-0.551	1.789			0.171	0.085	1.778			0.174	0.008	1.475
0.032	-0.283	1.676			0.048	-0.224	1.721			0.050	0.100	1.710			0.013	0.283	1.693			-0.083	0.004	1.838			-0.128	-0.274	1.870			-0.173	-0.477	1.809			-0.192	-0.551	1.791			0.170	0.085	1.778			0.173	0.008	1.475
0.031	-0.282	1.676			0.048	-0.224	1.721			0.050	0.100	1.710			0.012	0.283	1.694			-0.084	0.004	1.839			-0.128	-0.274	1.870			-0.172	-0.478	1.810			-0.190	-0.551	1.794			0.169	0.085	1.778			0.173	0.009	1.475
0.031	-0.282	1.676			0.047	-0.224	1.721			0.049	0.100	1.710			0.011	0.283	1.694			-0.084	0.005	1.840			-0.128	-0.274	1.870			-0.172	-0.478	1.810			-0.189	-0.550	1.795			0.169	0.085	1.778			0.172	0.009	1.475
0.030	-0.282	1.675			0.047	-0.224	1.721			0.049	0.101	1.710			0.010	0.283	1.695			-0.085	0.005	1.841			-0.128	-0.274	1.869			-0.171	-0.478	1.811			-0.188	-0.550	1.797			0.168	0.085	1.778			0.172	0.010	1.474
0.030	-0.281	1.675			0.047	-0.224	1.721			0.048	0.101	1.710			0.009	0.283	1.696			-0.085	0.005	1.841			-0.128	-0.275	1.869			-0.170	-0.478	1.812			-0.187	-0.550	1.798			0.168	0.085	1.778			0.171	0.010	1.474
0.030	-0.281	1.675			0.046	-0.223	1.721			0.048	0.101	1.711			0.008	0.283	1.696			-0.085	0.005	1.842			-0.128	-0.275	1.869			-0.169	-0.479	1.813			-0.187	-0.550	1.799			0.167	0.085	1.778			0.171	0.011	1.474
0.029	-0.281	1.675			0.046	-0.223	1.721			0.047	0.102	1.711			0.007	0.283	1.697			-0.085	0.005	1.842			-0.128	-0.275	1.869			-0.169	-0.479	1.813			-0.186	-0.550	1.800			0.167	0.085	1.778			0.170	0.011	1.474
0.029	-0.280	1.674			0.046	-0.223	1.721			0.046	0.102	1.711			0.006	0.283	1.698			-0.086	0.005	1.843			-0.128	-0.275	1.868			-0.168	-0.479	1.814			-0.186	-0.550	1.801			0.166	0.085	1.778			0.169	0.012	1.475
0.028	-0.280	1.674			0.045	-0.223	1.720			0.046	0.103	1.711			0.005	0.283	1.698			-0.086	0.005	1.843			-0.130	-0.273	1.875			-0.167	-0.478	1.814			-0.185	-0.547	1.802			0.166	0.086	1.778			0.169	0.013	1.475
0.028	-0.280	1.674			0.045	-0.223	1.720			0.045	0.103	1.712			0.005	0.283	1.699			-0.086	0.006	1.845			-0.130	-0.273	1.874			-0.167	-0.478	1.815			-0.185	-0.547	1.802			0.165	0.086	1.778			0.168	0.013	1.475
0.028	-0.280	1.674			0.045	-0.222	1.720			0.044	0.103	1.712			0.004	0.283	1.699			-0.086	0.007	1.846			-0.130	-0.272	1.873			-0.167	-0.478	1.815			-0.185	-0.547	1.803			0.164	0.086	1.778			0.167	0.014	1.475
0.027	-0.279	1.674			0.045	-0.222	1.720			0.044	0.104	1.712			0.003	0.283	1.700			-0.087	0.007	1.846			-0.129	-0.273	1.870			-0.167	-0.479	1.815			-0.185	-0.547	1.803			0.164	0.086	1.778			0.167	0.015	1.475
0.027	-0.279	1.674			0.044	-0.222	1.720			0.043	0.104	1.712			0.002	0.283	1.700			-0.087	0.007	1.847			-0.129	-0.273	1.869			-0.166	-0.479	1.815			-0.185	-0.546	1.803			0.163	0.087	1.778			0.166	0.016	1.475
0.027	-0.279	1.673			0.044	-0.222	1.720			0.042	0.105	1.713			0.001	0.282	1.701			-0.087	0.008	1.848			-0.129	-0.273	1.869			-0.166	-0.478	1.815			-0.184	-0.545	1.803			0.162	0.087	1.778			0.165	0.017	1.476
0.026	-0.279	1.673			0.044	-0.222	1.720			0.041	0.105	1.713			0.000	0.282	1.702			-0.087	0.009	1.849			-0.129	-0.273	1.869			-0.166	-0.478	1.815			-0.184	-0.545	1.803			0.162	0.087	1.779			0.165	0.017	1.476
0.026	-0.279	1.673			0.044	-0.222	1.720			0.041	0.105	1.713			-0.001	0.282	1.702			-0.087	0.009	1.850			-0.129	-0.273	1.868			-0.165	-0.478	1.815			-0.184	-0.545	1.802			0.161	0.087	1.779			0.165	0.018	1.476
0.026	-0.279	1.673			0.043	-0.222	1.720			0.040	0.106	1.714			-0.001	0.282	1.703			-0.087	0.010	1.851			-0.129	-0.272	1.868			-0.165	-0.478	1.814			-0.184	-0.544	1.802			0.160	0.088	1.779			0.164	0.019	1.476
0.025	-0.278	1.673			0.043	-0.221	1.720			0.039	0.106	1.714			-0.002	0.282	1.703			-0.088	0.010	1.852			-0.129	-0.272	1.868			-0.165	-0.478	1.814			-0.184	-0.544	1.802			0.160	0.088	1.779			0.164	0.019	1.476
0.025	-0.278	1.673			0.043	-0.221	1.720			0.039	0.106	1.714			-0.003	0.282	1.704			-0.088	0.010	1.852			-0.129	-0.273	1.868			-0.165	-0.478	1.814			-0.184	-0.544	1.802			0.159	0.088	1.779			0.164	0.020	1.477
0.025	-0.278	1.673			0.043	-0.221	1.720			0.038	0.107	1.715			-0.003	0.282	1.704			-0.088	0.010	1.853			-0.129	-0.273	1.868			-0.165	-0.478	1.814			-0.184	-0.544	1.802			0.158	0.088	1.779			0.164	0.021	1.477
0.025	-0.278	1.673			0.042	-0.221	1.720			0.038	0.107	1.715			-0.004	0.282	1.705			-0.088	0.010	1.853			-0.129	-0.273	1.867			-0.164	-0.478	1.814			-0.184	-0.543	1.801			0.158	0.089	1.780			0.163	0.021	1.477
0.024	-0.278	1.673			0.042	-0.221	1.720			0.037	0.107	1.715			-0.005	0.282	1.705			-0.088	0.010	1.853			-0.129	-0.273	1.868			-0.164	-0.478	1.814			-0.184	-0.543	1.801			0.157	0.089	1.780			0.163	0.021	1.477
0.024	-0.278	1.673			0.042	-0.221	1.720			0.037	0.107	1.715			-0.005	0.282	1.705			-0.088	0.010	1.854			-0.129	-0.273	1.868			-0.164	-0.478	1.814			-0.184	-0.543	1.801			0.157	0.089	1.780			0.163	0.022	1.477
0.024	-0.278	1.673			0.042	-0.221	1.720			0.036	0.108	1.715			-0.006	0.282	1.706			-0.088	0.010	1.854			-0.129	-0.273	1.868			-0.164	-0.478	1.814			-0.184	-0.543	1.801			0.156	0.089	1.780			0.163	0.022	1.477
0.024	-0.277	1.673			0.041	-0.220	1.720			0.036	0.108	1.716			-0.006	0.282	1.706			-0.089	0.010	1.854			-0.129	-0.273	1.867			-0.164	-0.478	1.814			-0.184	-0.543	1.801			0.156	0.089	1.780			0.163	0.022	1.478
0.023	-0.277	1.673			0.041	-0.220	1.720			0.035	0.108	1.716			-0.007	0.282	1.707			-0.089	0.010	1.854			-0.129	-0.273	1.868			-0.164	-0.478	1.814			-0.184	-0.542	1.801			0.155	0.090	1.780			0.163	0.022	1.478
0.023	-0.277	1.673			0.041	-0.220	1.720			0.035	0.108	1.716			-0.007	0.282	1.707			-0.089	0.010	1.855			-0.130	-0.273	1.870			-0.164	-0.478	1.814			-0.184	-0.542	1.801			0.155	0.090	1.781			0.164	0.021	1.479
0.023	-0.277	1.673			0.041	-0.220	1.721			0.035	0.108	1.716			-0.008	0.282	1.707			-0.090	0.009	1.854			-0.130	-0.273	1.870			-0.166	-0.486	1.813			-0.185	-0.546	1.800			0.154	0.090	1.781			0.165	0.020	1.480
0.023	-0.277	1.673			0.040	-0.220	1.721			0.034	0.108	1.717			-0.008	0.282	1.707			-0.092	0.006	1.851			-0.130	-0.276	1.868			-0.166	-0.488	1.814			-0.185	-0.549	1.801			0.154	0.090	1.781			0.167	0.016	1.482
0.023	-0.277	1.673			0.040	-0.220	1.721			0.033	0.109	1.717			-0.009	0.282	1.708			-0.094	0.004	1.849			-0.134	-0.274	1.877			-0.166	-0.486	1.815			-0.185	-0.548	1.801			0.153	0.090	1.781			0.170	0.011	1.485
0.022	-0.277	1.673			0.039	-0.220	1.722			0.033	0.109	1.717			-0.010	0.282	1.708			-0.096	0.003	1.848			-0.137	-0.274	1.882			-0.166	-0.485	1.815			-0.185	-0.548	1.802			0.153	0.090	1.781			0.173	0.005	1.488
0.022	-0.278	1.674			0.039	-0.220	1.722			0.032	0.109	1.717			-0.010	0.282	1.708			-0.098	0.002	1.847			-0.139	-0.273	1.885			-0.166	-0.484	1.816			-0.185	-0.547	1.802			0.152	0.090	1.782			0.179	-0.005	1.494
0.022	-0.278	1.674			0.038	-0.221	1.723			0.032	0.108	1.718			-0.011	0.282	1.708			-0.100	0.001	1.847			-0.139	-0.277	1.879			-0.166	-0.485	1.816			-0.185	-0.548	1.802			0.151	0.090	1.782			0.185	-0.017	1.500
0.021	-0.278	1.675			0.037	-0.221	1.723			0.031	0.108	1.718			-0.012	0.282	1.708			-0.103	-0.001	1.845			-0.141	-0.278	1.878			-0.167	-0.486	1.816			-0.185	-0.549	1.802			0.151	0.090	1.782			0.191	-0.028	1.506
0.021	-0.279	1.675			0.036	-0.221	1.724			0.030	0.108	1.718			-0.014	0.282	1.708			-0.106	-0.004	1.841			-0.142	-0.278	1.878			-0.167	-0.486	1.815			-0.185	-0.549	1.802			0.150	0.090	1.782			0.204	-0.049	1.520
0.021	-0.279	1.676			0.035	-0.222	1.725			0.029	0.108	1.718			-0.015	0.282	1.708			-0.110	-0.005	1.839			-0.144	-0.281	1.876			-0.171	-0.491	1.813			-0.194	-0.565	1.798			0.149	0.090	1.782			0.211	-0.061	1.528
0.020	-0.280	1.677			0.034	-0.222	1.726			0.028	0.107	1.718			-0.017	0.282	1.708			-0.113	-0.007	1.837			-0.146	-0.283	1.871			-0.175	-0.495	1.811			-0.198	-0.574	1.795			0.149	0.090	1.783			0.221	-0.078	1.541
0.018	-0.283	1.679			0.034	-0.224	1.727			0.027	0.106	1.718			-0.019	0.282	1.707			-0.116	-0.008	1.834			-0.147	-0.285	1.867			-0.178	-0.498	1.808			-0.202	-0.580	1.793			0.134	0.038	1.734			0.252	-0.134	1.519
0.017	-0.286	1.680			0.033	-0.226	1.727			0.026	0.106	1.718			-0.021	0.282	1.706			-0.121	-0.010	1.829			-0.149	-0.288	1.862			-0.181	-0.500	1.805			-0.204	-0.583	1.791			0.128	0.018	1.715			0.263	-0.158	1.519
0.015	-0.289	1.681			0.032	-0.228	1.728			0.024	0.105	1.718			-0.024	0.282	1.704			-0.125	-0.012	1.824			-0.152	-0.291	1.857			-0.185	-0.501	1.802			-0.207	-0.587	1.789			0.126	0.008	1.706			0.269	-0.174	1.518
0.014	-0.291	1.682			0.031	-0.229	1.728			0.023	0.104	1.718			-0.026	0.281	1.703			-0.130	-0.014	1.820			-0.154	-0.293	1.851			-0.188	-0.503	1.797			-0.209	-0.590	1.785			0.125	0.002	1.700			0.273	-0.185	1.519
0.013	-0.293	1.683			0.030	-0.231	1.729			0.021	0.103	1.717			-0.029	0.281	1.701			-0.134	-0.016	1.816			-0.157	-0.295	1.846			-0.193	-0.506	1.792			-0.212	-0.594	1.781			0.124	-0.004	1.695			0.274	-0.198	1.525
0.012	-0.295	1.684			0.029	-0.232	1.729			0.020	0.102	1.717			-0.031	0.281	1.699			-0.140	-0.019	1.808			-0.160	-0.298	1.840			-0.198	-0.510	1.787			-0.215	-0.599	1.776			0.124	-0.008	1.692			0.274	-0.209	1.533
0.011	-0.296	1.684			0.027	-0.233	1.729			0.018	0.101	1.716			-0.033	0.281	1.698			-0.145	-0.022	1.802			-0.163	-0.300	1.835			-0.202	-0.513	1.782			-0.218	-0.603	1.771			0.124	-0.011	1.690			0.272	-0.220	1.543
0.010	-0.297	1.685			0.026	-0.235	1.729			0.016	0.100	1.716			-0.035	0.280	1.696			-0.149	-0.024	1.796			-0.166	-0.301	1.830			-0.207	-0.516	1.777			-0.221	-0.608	1.765			0.125	-0.015	1.688			0.268	-0.230	1.558
0.009	-0.299	1.685			0.025	-0.236	1.729			0.014	0.099	1.715			-0.037	0.280	1.694			-0.152	-0.026	1.790			-0.170	-0.302	1.825			-0.211	-0.519	1.771			-0.224	-0.611	1.758			0.125	-0.018	1.687			0.259	-0.243	1.585
0.009	-0.300	1.686			0.024	-0.237	1.729			0.012	0.098	1.714			-0.039	0.280	1.692			-0.155	-0.028	1.786			-0.173	-0.303	1.820			-0.215	-0.521	1.765			-0.227	-0.614	1.751			0.126	-0.020	1.686			0.256	-0.251	1.602
0.008	-0.300	1.686			0.022	-0.238	1.729			0.010	0.097	1.713			-0.041	0.280	1.690			-0.158	-0.030	1.782			-0.176	-0.305	1.816			-0.220	-0.526	1.756			-0.230	-0.618	1.742			0.127	-0.022	1.686			0.249	-0.259	1.621
0.008	-0.301	1.686			0.021	-0.238	1.729			0.009	0.096	1.712			-0.042	0.279	1.689			-0.160	-0.031	1.779			-0.179	-0.305	1.812			-0.223	-0.529	1.750			-0.232	-0.621	1.733			0.128	-0.024	1.687			0.242	-0.265	1.635
0.007	-0.302	1.686			0.020	-0.239	1.729			0.007	0.096	1.712			-0.044	0.279	1.688			-0.162	-0.032	1.776			-0.182	-0.306	1.808			-0.226	-0.530	1.744			-0.234	-0.623	1.725			0.129	-0.025	1.688			0.239	-0.269	1.643
0.007	-0.303	1.687			0.019	-0.240	1.729			0.005	0.095	1.711			-0.045	0.279	1.686			-0.164	-0.033	1.773			-0.184	-0.307	1.805			-0.228	-0.533	1.737			-0.236	-0.624	1.716			0.130	-0.026	1.689			0.237	-0.272	1.650
0.006	-0.303	1.687			0.018	-0.240	1.728			0.004	0.094	1.710			-0.047	0.279	1.685			-0.165	-0.034	1.771			-0.186	-0.307	1.803			-0.230	-0.535	1.730			-0.238	-0.624	1.709			0.131	-0.026	1.690			0.236	-0.275	1.654
0.006	-0.304	1.687			0.017	-0.241	1.728			0.003	0.094	1.710			-0.048	0.279	1.684			-0.166	-0.035	1.769			-0.187	-0.308	1.801			-0.232	-0.537	1.726			-0.239	-0.624	1.702			0.131	-0.026	1.692			0.236	-0.268	1.649
0.006	-0.304	1.687			0.016	-0.242	1.728			0.001	0.093	1.710			-0.049	0.279	1.683			-0.168	-0.035	1.768			-0.189	-0.308	1.799			-0.233	-0.538	1.721			-0.240	-0.625	1.697			0.132	-0.026	1.694			0.237	-0.263	1.645
0.005	-0.305	1.688			0.015	-0.242	1.728			-0.000	0.093	1.709			-0.050	0.278	1.682			-0.169	-0.036	1.766			-0.190	-0.309	1.797			-0.235	-0.540	1.718			-0.241	-0.625	1.693			0.132	-0.026	1.696			0.239	-0.253	1.636
0.005	-0.305	1.688			0.014	-0.242	1.727			-0.001	0.093	1.709			-0.051	0.278	1.682			-0.170	-0.036	1.766			-0.191	-0.309	1.796			-0.236	-0.540	1.715			-0.242	-0.625	1.689			0.133	-0.026	1.697			0.242	-0.240	1.619
0.004	-0.306	1.688			0.013	-0.243	1.727			-0.003	0.092	1.709			-0.053	0.278	1.681			-0.172	-0.036	1.766			-0.192	-0.310	1.794			-0.237	-0.541	1.713			-0.243	-0.624	1.686			0.133	-0.025	1.699			0.246	-0.227	1.604
0.004	-0.306	1.688			0.012	-0.243	1.727			-0.004	0.092	1.709			-0.054	0.278	1.681			-0.173	-0.036	1.769			-0.193	-0.310	1.793			-0.237	-0.541	1.711			-0.243	-0.624	1.684			0.132	-0.024	1.700			0.253	-0.211	1.570
0.004	-0.307	1.688			0.012	-0.243	1.727			-0.006	0.092	1.709			-0.056	0.278	1.682			-0.174	-0.035	1.773			-0.194	-0.310	1.792			-0.238	-0.542	1.710			-0.244	-0.624	1.683			0.131	-0.024	1.700			0.257	-0.198	1.540
0.003	-0.307	1.689			0.011	-0.244	1.727			-0.008	0.092	1.710			-0.058	0.278	1.683			-0.175	-0.034	1.781			-0.194	-0.311	1.793			-0.237	-0.541	1.713			-0.244	-0.624	1.684			0.129	-0.023	1.699			0.259	-0.186	1.523
0.003	-0.307	1.689			0.011	-0.244	1.727			-0.010	0.092	1.712			-0.060	0.278	1.685			-0.175	-0.031	1.794			-0.194	-0.310	1.795			-0.236	-0.540	1.718			-0.244	-0.623	1.688			0.125	-0.021	1.699			0.261	-0.170	1.505
0.002	-0.308	1.689			0.010	-0.244	1.727			-0.012	0.093	1.714			-0.061	0.278	1.687			-0.175	-0.030	1.801			-0.192	-0.311	1.799			-0.235	-0.539	1.724			-0.242	-0.624	1.700			0.121	-0.020	1.698			0.246	-0.132	1.462
0.002	-0.308	1.689			0.010	-0.244	1.727			-0.013	0.093	1.715			-0.063	0.279	1.691			-0.174	-0.029	1.808			-0.190	-0.311	1.805			-0.232	-0.539	1.735			-0.240	-0.625	1.714			0.113	-0.020	1.695			0.227	-0.108	1.429
0.001	-0.308	1.690			0.010	-0.245	1.727			-0.015	0.094	1.717			-0.065	0.279	1.695			-0.173	-0.028	1.812			-0.188	-0.311	1.811			-0.230	-0.541	1.746			-0.239	-0.628	1.729			0.103	-0.025	1.687			0.218	-0.095	1.407
0.001	-0.309	1.690			0.010	-0.245	1.727			-0.016	0.095	1.719			-0.066	0.279	1.698			-0.170	-0.027	1.828			-0.183	-0.311	1.826			-0.226	-0.543	1.758			-0.237	-0.632	1.742			0.094	-0.031	1.680			0.187	-0.069	1.375
0.000	-0.309	1.690			0.010	-0.245	1.727			-0.017	0.097	1.722			-0.067	0.280	1.703			-0.161	-0.009	1.863			-0.178	-0.301	1.839			-0.220	-0.544	1.776			-0.234	-0.633	1.751			0.087	-0.035	1.673			0.176	-0.058	1.362
-0.000	-0.309	1.691			0.010	-0.245	1.727			-0.019	0.099	1.724			-0.068	0.280	1.707			-0.158	-0.010	1.863			-0.176	-0.301	1.845			-0.215	-0.545	1.788			-0.230	-0.635	1.771			0.081	-0.038	1.668			0.168	-0.049	1.351
-0.001	-0.310	1.691			0.011	-0.245	1.727			-0.021	0.103	1.726			-0.069	0.281	1.712			-0.157	-0.009	1.865			-0.173	-0.300	1.851			-0.205	-0.538	1.808			-0.225	-0.631	1.784			0.077	-0.041	1.664			0.160	-0.040	1.342
-0.002	-0.310	1.691			0.011	-0.245	1.727			-0.022	0.108	1.729			-0.069	0.283	1.716			-0.154	-0.009	1.866			-0.170	-0.299	1.856			-0.200	-0.536	1.816			-0.220	-0.629	1.795			0.073	-0.043	1.659			0.152	-0.031	1.334
-0.002	-0.310	1.691			0.011	-0.245	1.726			-0.024	0.112	1.731			-0.069	0.284	1.720			-0.142	0.008	1.887			-0.159	-0.284	1.883			-0.192	-0.531	1.830			-0.216	-0.625	1.807			0.069	-0.046	1.655			0.146	-0.024	1.327
-0.003	-0.311	1.691			0.012	-0.245	1.726			-0.025	0.115	1.732			-0.070	0.286	1.724			-0.139	0.013	1.893			-0.153	-0.275	1.898			-0.188	-0.529	1.837			-0.212	-0.623	1.817			0.066	-0.048	1.651			0.140	-0.018	1.322
-0.004	-0.312	1.691			0.012	-0.246	1.725			-0.026	0.116	1.733			-0.070	0.286	1.726			-0.136	0.014	1.897			-0.149	-0.274	1.906			-0.185	-0.530	1.842			-0.208	-0.624	1.824			0.063	-0.050	1.648			0.133	-0.012	1.317
-0.005	-0.312	1.691			0.013	-0.246	1.724			-0.027	0.120	1.733			-0.070	0.288	1.729			-0.134	0.017	1.901			-0.145	-0.269	1.914			-0.182	-0.528	1.847			-0.205	-0.621	1.831			0.061	-0.053	1.645			0.127	-0.007	1.312
-0.006	-0.314	1.690			0.013	-0.247	1.723			-0.028	0.119	1.733			-0.070	0.288	1.731			-0.130	0.022	1.908			-0.142	-0.265	1.923			-0.180	-0.526	1.854			-0.203	-0.619	1.839			0.059	-0.054	1.642			0.121	-0.002	1.309
-0.007	-0.316	1.690			0.014	-0.248	1.722			-0.029	0.118	1.733			-0.070	0.288	1.733			-0.128	0.024	1.913			-0.139	-0.262	1.930			-0.178	-0.525	1.860			-0.201	-0.618	1.846			0.057	-0.056	1.640			0.116	0.001	1.306
-0.008	-0.318	1.689			0.015	-0.249	1.721			-0.029	0.117	1.732			-0.069	0.287	1.735			-0.127	0.025	1.916			-0.137	-0.259	1.936			-0.176	-0.524	1.865			-0.199	-0.617	1.852			0.056	-0.058	1.638			0.113	0.005	1.304
-0.009	-0.319	1.689			0.015	-0.250	1.720			-0.030	0.116	1.732			-0.069	0.286	1.737			-0.125	0.027	1.920			-0.135	-0.258	1.942			-0.174	-0.524	1.869			-0.197	-0.616	1.857			0.054	-0.060	1.636			0.108	0.006	1.303
-0.010	-0.320	1.689			0.015	-0.251	1.719			-0.030	0.114	1.731			-0.069	0.285	1.738			-0.124	0.028	1.923			-0.133	-0.256	1.946			-0.173	-0.523	1.873			-0.196	-0.615	1.862			0.053	-0.061	1.634			0.103	0.007	1.303
-0.011	-0.321	1.688			0.016	-0.252	1.718			-0.030	0.113	1.731			-0.069	0.284	1.739			-0.123	0.030	1.926			-0.132	-0.255	1.950			-0.171	-0.523	1.876			-0.194	-0.615	1.866			0.052	-0.063	1.633			0.099	0.007	1.302
-0.011	-0.322	1.688			0.016	-0.253	1.717			-0.030	0.112	1.730			-0.068	0.284	1.740			-0.122	0.031	1.928			-0.131	-0.253	1.954			-0.170	-0.522	1.879			-0.193	-0.614	1.869			0.051	-0.064	1.631			0.096	0.008	1.301
-0.012	-0.323	1.688			0.016	-0.254	1.716			-0.030	0.110	1.730			-0.068	0.283	1.741			-0.121	0.032	1.931			-0.129	-0.252	1.957			-0.169	-0.522	1.882			-0.192	-0.614	1.873			0.050	-0.065	1.630			0.094	0.007	1.301
-0.013	-0.324	1.687			0.016	-0.254	1.715			-0.030	0.108	1.729			-0.067	0.282	1.742			-0.120	0.032	1.933			-0.128	-0.251	1.960			-0.168	-0.522	1.885			-0.192	-0.614	1.875			0.050	-0.066	1.629			0.092	0.007	1.302
-0.013	-0.324	1.687			0.017	-0.255	1.715			-0.030	0.106	1.728			-0.067	0.281	1.743			-0.119	0.033	1.935			-0.127	-0.251	1.963			-0.167	-0.522	1.887			-0.191	-0.614	1.878			0.049	-0.068	1.627			0.090	0.006	1.303
-0.014	-0.325	1.686			0.017	-0.256	1.714			-0.029	0.104	1.727			-0.067	0.280	1.744			-0.118	0.034	1.937			-0.126	-0.250	1.965			-0.166	-0.522	1.889			-0.190	-0.614	1.881			0.049	-0.069	1.626			0.089	0.005	1.304
-0.014	-0.326	1.686			0.017	-0.256	1.713			-0.029	0.102	1.727			-0.066	0.279	1.744			-0.117	0.034	1.938			-0.126	-0.250	1.967			-0.165	-0.522	1.891			-0.189	-0.614	1.883			0.048	-0.070	1.625			0.088	0.004	1.305
-0.015	-0.326	1.686			0.017	-0.257	1.712			-0.029	0.100	1.726			-0.065	0.278	1.745			-0.117	0.034	1.940			-0.125	-0.249	1.970			-0.165	-0.522	1.893			-0.189	-0.613	1.885			0.048	-0.070	1.625			0.088	0.003	1.306
-0.015	-0.327	1.685			0.017	-0.257	1.712			-0.029	0.099	1.725			-0.065	0.277	1.745			-0.116	0.034	1.941			-0.124	-0.249	1.971			-0.164	-0.522	1.895			-0.188	-0.613	1.887			0.048	-0.071	1.624			0.087	0.002	1.306
-0.016	-0.328	1.684			0.017	-0.259	1.711			-0.029	0.097	1.725			-0.065	0.276	1.745			-0.116	0.034	1.942			-0.124	-0.249	1.973			-0.166	-0.520	1.891			-0.188	-0.612	1.886			0.048	-0.072	1.623			0.087	0.001	1.307
-0.016	-0.330	1.683			0.018	-0.260	1.709			-0.028	0.096	1.724			-0.064	0.275	1.745			-0.115	0.033	1.943			-0.123	-0.249	1.974			-0.168	-0.518	1.886			-0.189	-0.611	1.884			0.048	-0.073	1.623			0.087	0.000	1.308
-0.016	-0.332	1.682			0.018	-0.263	1.708			-0.028	0.095	1.724			-0.064	0.274	1.746			-0.115	0.033	1.944			-0.123	-0.250	1.975			-0.169	-0.517	1.882			-0.190	-0.610	1.882			0.048	-0.073	1.622			0.087	-0.001	1.309
-0.016	-0.334	1.681			0.018	-0.264	1.707			-0.028	0.093	1.723			-0.063	0.273	1.746			-0.114	0.032	1.944			-0.122	-0.250	1.976			-0.171	-0.515	1.879			-0.191	-0.608	1.879			0.048	-0.074	1.621			0.087	-0.001	1.309
-0.017	-0.335	1.680			0.018	-0.265	1.706			-0.028	0.092	1.723			-0.063	0.272	1.746			-0.114	0.032	1.944			-0.122	-0.251	1.977			-0.171	-0.510	1.875			-0.191	-0.604	1.877			0.048	-0.075	1.621			0.087	-0.002	1.310
-0.017	-0.336	1.680			0.019	-0.266	1.705			-0.027	0.091	1.722			-0.062	0.272	1.746			-0.113	0.031	1.945			-0.122	-0.251	1.977			-0.172	-0.507	1.872			-0.193	-0.598	1.866			0.049	-0.075	1.621			0.088	-0.003	1.311
-0.017	-0.337	1.679			0.019	-0.267	1.705			-0.027	0.090	1.722			-0.062	0.271	1.746			-0.113	0.030	1.945			-0.122	-0.252	1.978			-0.172	-0.505	1.870			-0.193	-0.596	1.863			0.049	-0.076	1.620			0.088	-0.003	1.311
-0.017	-0.337	1.679			0.019	-0.268	1.704			-0.027	0.090	1.722			-0.062	0.270	1.746			-0.113	0.030	1.945			-0.121	-0.252	1.978			-0.173	-0.503	1.868			-0.194	-0.594	1.861			0.050	-0.076	1.620			0.089	-0.004	1.312
-0.019	-0.324	1.681			0.018	-0.261	1.705			-0.027	0.089	1.722			-0.061	0.270	1.746			-0.112	0.029	1.945			-0.121	-0.253	1.978			-0.173	-0.502	1.867			-0.194	-0.593	1.859			0.050	-0.077	1.620			0.089	-0.004	1.312
-0.019	-0.316	1.682			0.018	-0.256	1.706			-0.027	0.088	1.721			-0.061	0.269	1.746			-0.112	0.028	1.945			-0.121	-0.254	1.978			-0.173	-0.502	1.866			-0.194	-0.592	1.857			0.050	-0.077	1.620			0.089	-0.005	1.313
-0.020	-0.311	1.683			0.018	-0.252	1.707			-0.026	0.088	1.721			-0.061	0.269	1.745			-0.112	0.027	1.945			-0.121	-0.254	1.978			-0.173	-0.501	1.866			-0.195	-0.591	1.855			0.051	-0.077	1.619			0.089	-0.005	1.313
-0.020	-0.306	1.684			0.017	-0.248	1.707			-0.026	0.087	1.721			-0.060	0.268	1.745			-0.112	0.027	1.944			-0.121	-0.255	1.978			-0.173	-0.500	1.865			-0.195	-0.590	1.853			0.051	-0.078	1.619			0.089	-0.005	1.314
-0.021	-0.303	1.684			0.017	-0.245	1.707			-0.026	0.086	1.721			-0.060	0.268	1.745			-0.112	0.026	1.944			-0.121	-0.256	1.978			-0.173	-0.500	1.864			-0.195	-0.589	1.851			0.051	-0.078	1.619			0.090	-0.006	1.314
-0.021	-0.304	1.684			0.017	-0.245	1.707			-0.026	0.086	1.720			-0.060	0.267	1.745			-0.112	0.025	1.944			-0.121	-0.256	1.978			-0.173	-0.499	1.863			-0.194	-0.589	1.851			0.052	-0.078	1.619			0.090	-0.006	1.315
-0.021	-0.302	1.684			0.017	-0.244	1.707			-0.026	0.085	1.720			-0.060	0.267	1.745			-0.111	0.025	1.944			-0.121	-0.257	1.977			-0.174	-0.499	1.863			-0.194	-0.588	1.850			0.052	-0.078	1.619			0.090	-0.007	1.315
-0.021	-0.304	1.683			0.017	-0.244	1.707			-0.026	0.085	1.720			-0.059	0.267	1.745			-0.111	0.024	1.944			-0.121	-0.257	1.977			-0.174	-0.498	1.862			-0.194	-0.588	1.849			0.052	-0.078	1.619			0.091	-0.007	1.316
-0.020	-0.306	1.683			0.017	-0.244	1.707			-0.025	0.085	1.720			-0.059	0.266	1.745			-0.111	0.024	1.943			-0.121	-0.258	1.977			-0.174	-0.498	1.862			-0.194	-0.587	1.848			0.053	-0.079	1.619			0.091	-0.007	1.316
-0.020	-0.310	1.682			0.018	-0.246	1.706			-0.025	0.084	1.720			-0.059	0.266	1.745			-0.111	0.024	1.943			-0.121	-0.258	1.977			-0.174	-0.497	1.861			-0.193	-0.587	1.848			0.053	-0.079	1.619			0.092	-0.008	1.317
-0.019	-0.314	1.681			0.018	-0.248	1.706			-0.025	0.084	1.720			-0.059	0.266	1.745			-0.111	0.023	1.943			-0.121	-0.259	1.976			-0.174	-0.497	1.860			-0.193	-0.587	1.847			0.054	-0.079	1.620			0.092	-0.008	1.317
-0.018	-0.317	1.680			0.018	-0.250	1.705			-0.025	0.084	1.720			-0.059	0.265	1.745			-0.111	0.023	1.943			-0.121	-0.259	1.976			-0.160	-0.479	1.799			-0.181	-0.576	1.811			0.054	-0.079	1.620			0.092	-0.009	1.317
-0.018	-0.320	1.679			0.019	-0.252	1.705			-0.025	0.084	1.720			-0.058	0.265	1.744			-0.111	0.022	1.943			-0.121	-0.260	1.976			-0.157	-0.475	1.787			-0.174	-0.571	1.792			0.054	-0.079	1.620			0.092	-0.009	1.318
-0.018	-0.322	1.679			0.019	-0.253	1.705			-0.026	0.084	1.721			-0.059	0.265	1.744			-0.111	0.022	1.942			-0.121	-0.260	1.976			-0.155	-0.472	1.779			-0.170	-0.566	1.781			0.055	-0.079	1.620			0.092	-0.009	1.318
-0.018	-0.322	1.679			0.019	-0.253	1.705			-0.026	0.092	1.722			-0.060	0.268	1.744			-0.110	0.026	1.942			-0.120	-0.256	1.975			-0.150	-0.462	1.769			-0.162	-0.554	1.769			0.055	-0.079	1.620			0.092	-0.009	1.318
-0.018	-0.322	1.679			0.019	-0.253	1.705			-0.026	0.093	1.722			-0.060	0.268	1.745			-0.110	0.026	1.942			-0.120	-0.256	1.975			-0.147	-0.459	1.764			-0.159	-0.552	1.762			0.056	-0.079	1.621			0.092	-0.010	1.319
-0.018	-0.324	1.679			0.019	-0.255	1.705			-0.026	0.093	1.722			-0.060	0.268	1.745			-0.109	0.026	1.942			-0.119	-0.256	1.975			-0.145	-0.458	1.759			-0.156	-0.550	1.756			0.056	-0.079	1.621			0.093	-0.010	1.319
-0.018	-0.325	1.679			0.019	-0.255	1.705			-0.026	0.093	1.722			-0.060	0.268	1.745			-0.109	0.026	1.942			-0.119	-0.255	1.975			-0.144	-0.456	1.756			-0.154	-0.548	1.753			0.057	-0.079	1.621			0.093	-0.010	1.320
-0.018	-0.325	1.679			0.019	-0.255	1.705			-0.026	0.093	1.723			-0.060	0.268	1.745			-0.109	0.027	1.943			-0.119	-0.255	1.975			-0.143	-0.454	1.753			-0.153	-0.546	1.750			0.057	-0.079	1.622			0.094	-0.010	1.320
-0.018	-0.325	1.679			0.019	-0.256	1.705			-0.025	0.097	1.724			-0.060	0.269	1.745			-0.109	0.027	1.943			-0.120	-0.255	1.975			-0.142	-0.452	1.750			-0.151	-0.544	1.747			0.057	-0.078	1.622			0.095	-0.010	1.321
-0.018	-0.325	1.679			0.019	-0.255	1.705			-0.025	0.101	1.725			-0.061	0.271	1.745			-0.109	0.027	1.943			-0.120	-0.255	1.975			-0.142	-0.451	1.747			-0.150	-0.543	1.744			0.057	-0.076	1.623			0.095	-0.010	1.321
-0.018	-0.324	1.679			0.019	-0.255	1.705			-0.025	0.103	1.726			-0.061	0.272	1.745			-0.109	0.027	1.943			-0.120	-0.255	1.975			-0.141	-0.450	1.744			-0.149	-0.542	1.742			0.058	-0.075	1.624			0.096	-0.010	1.322
-0.018	-0.322	1.680			0.019	-0.253	1.706			-0.024	0.105	1.728			-0.061	0.272	1.745			-0.112	0.027	1.928			-0.121	-0.255	1.968			-0.141	-0.453	1.738			-0.149	-0.543	1.736			0.058	-0.072	1.626			0.096	-0.010	1.322
-0.017	-0.321	1.680			0.018	-0.252	1.707			-0.024	0.107	1.729			-0.061	0.273	1.745			-0.121	-0.014	1.875			-0.128	-0.282	1.929			-0.145	-0.475	1.717			-0.150	-0.555	1.723			0.061	-0.067	1.627			0.097	-0.010	1.323
-0.017	-0.319	1.680			0.018	-0.251	1.708			-0.023	0.108	1.730			-0.061	0.273	1.745			-0.126	-0.003	1.890			-0.130	-0.281	1.931			-0.149	-0.465	1.733			-0.153	-0.548	1.733			0.063	-0.063	1.628			0.097	-0.010	1.323
-0.016	-0.317	1.680			0.019	-0.250	1.708			-0.022	0.109	1.731			-0.061	0.274	1.746			-0.127	-0.005	1.888			-0.134	-0.284	1.922			-0.165	-0.486	1.787			-0.163	-0.562	1.761			0.065	-0.057	1.631			0.099	-0.009	1.324
-0.016	-0.316	1.680			0.019	-0.249	1.709			-0.022	0.109	1.732			-0.061	0.274	1.746			-0.129	-0.008	1.886			-0.141	-0.283	1.922			-0.171	-0.492	1.806			-0.169	-0.569	1.776			0.073	-0.042	1.635			0.103	-0.007	1.325
-0.015	-0.314	1.680			0.019	-0.248	1.710			-0.021	0.110	1.733			-0.061	0.274	1.746			-0.132	-0.006	1.889			-0.145	-0.282	1.908			-0.174	-0.492	1.817			-0.172	-0.571	1.787			0.079	-0.034	1.638			0.135	-0.006	1.347
-0.015	-0.313	1.680			0.019	-0.247	1.711			-0.020	0.110	1.734			-0.062	0.275	1.746			-0.133	-0.007	1.887			-0.149	-0.286	1.898			-0.178	-0.497	1.823			-0.176	-0.578	1.795			0.083	-0.029	1.640			0.151	-0.005	1.362
-0.014	-0.312	1.681			0.019	-0.246	1.712			-0.019	0.111	1.735			-0.062	0.275	1.747			-0.135	-0.008	1.884			-0.152	-0.289	1.891			-0.180	-0.501	1.827			-0.180	-0.582	1.801			0.086	-0.024	1.641			0.162	-0.004	1.372
-0.014	-0.311	1.681			0.019	-0.245	1.713			-0.019	0.111	1.736			-0.062	0.275	1.747			-0.136	-0.010	1.882			-0.154	-0.292	1.885			-0.182	-0.504	1.830			-0.182	-0.586	1.805			0.089	-0.020	1.643			0.175	-0.004	1.377
-0.013	-0.310	1.681			0.019	-0.245	1.714			-0.018	0.111	1.737			-0.062	0.276	1.747			-0.138	-0.011	1.880			-0.156	-0.294	1.881			-0.185	-0.508	1.832			-0.191	-0.587	1.807			0.092	-0.017	1.644			0.193	-0.009	1.388
-0.013	-0.309	1.682			0.019	-0.244	1.715			-0.018	0.111	1.738			-0.062	0.276	1.747			-0.139	-0.013	1.878			-0.158	-0.296	1.876			-0.189	-0.512	1.833			-0.195	-0.588	1.808			0.095	-0.014	1.646			0.204	-0.010	1.395
-0.013	-0.308	1.682			0.019	-0.243	1.716			-0.017	0.111	1.739			-0.062	0.276	1.748			-0.141	-0.014	1.876			-0.160	-0.298	1.872			-0.193	-0.517	1.832			-0.203	-0.591	1.807			0.098	-0.011	1.648			0.218	-0.006	1.409
-0.012	-0.307	1.682			0.019	-0.243	1.717			-0.017	0.111	1.739			-0.062	0.276	1.748			-0.143	-0.016	1.873			-0.161	-0.300	1.868			-0.197	-0.522	1.830			-0.211	-0.600	1.804			0.102	-0.009	1.649			0.228	-0.004	1.421
-0.012	-0.306	1.682			0.019	-0.242	1.718			-0.016	0.111	1.740			-0.062	0.277	1.748			-0.144	-0.017	1.871			-0.163	-0.302	1.864			-0.202	-0.527	1.826			-0.218	-0.607	1.801			0.105	-0.007	1.651			0.238	-0.002	1.432
-0.012	-0.306	1.683			0.019	-0.242	1.720			-0.016	0.111	1.741			-0.062	0.277	1.748			-0.146	-0.019	1.867			-0.165	-0.304	1.861			-0.207	-0.531	1.823			-0.224	-0.613	1.798			0.108	-0.006	1.653			0.246	-0.001	1.445
-0.011	-0.305	1.683			0.018	-0.241	1.721			-0.015	0.111	1.742			-0.062	0.277	1.748			-0.152	-0.027	1.855			-0.166	-0.306	1.857			-0.211	-0.535	1.819			-0.228	-0.618	1.795			0.111	-0.005	1.655			0.254	-0.001	1.456
-0.011	-0.304	1.683			0.018	-0.241	1.722			-0.015	0.110	1.742			-0.062	0.277	1.748			-0.155	-0.032	1.848			-0.168	-0.308	1.854			-0.216	-0.538	1.814			-0.232	-0.622	1.792			0.114	-0.004	1.657			0.261	-0.001	1.465
-0.011	-0.304	1.684			0.018	-0.240	1.724			-0.015	0.110	1.743			-0.063	0.278	1.748			-0.158	-0.035	1.842			-0.169	-0.310	1.851			-0.219	-0.540	1.809			-0.236	-0.625	1.788			0.118	-0.003	1.659			0.267	-0.001	1.472
-0.010	-0.303	1.684			0.017	-0.240	1.725			-0.014	0.110	1.744			-0.063	0.278	1.748			-0.160	-0.038	1.837			-0.171	-0.312	1.848			-0.223	-0.542	1.805			-0.239	-0.628	1.784			0.121	-0.002	1.662			0.273	-0.002	1.479
-0.010	-0.303	1.684			0.017	-0.240	1.726			-0.014	0.109	1.744			-0.063	0.278	1.749			-0.161	-0.040	1.834			-0.172	-0.313	1.846			-0.226	-0.543	1.800			-0.242	-0.630	1.780			0.124	-0.001	1.664			0.278	-0.003	1.484
-0.009	-0.302	1.685			0.017	-0.240	1.727			-0.013	0.109	1.745			-0.063	0.278	1.749			-0.163	-0.041	1.830			-0.174	-0.314	1.843			-0.228	-0.544	1.796			-0.244	-0.631	1.776			0.127	-0.001	1.667			0.283	-0.003	1.489
-0.009	-0.302	1.685			0.017	-0.239	1.729			-0.013	0.109	1.746			-0.063	0.278	1.749			-0.164	-0.042	1.827			-0.175	-0.315	1.841			-0.231	-0.545	1.792			-0.246	-0.632	1.772			0.130	-0.001	1.669			0.287	-0.004	1.494
-0.008	-0.301	1.685			0.017	-0.239	1.730			-0.012	0.108	1.746			-0.063	0.278	1.749			-0.165	-0.044	1.825			-0.176	-0.316	1.839			-0.232	-0.545	1.788			-0.248	-0.633	1.769			0.132	-0.000	1.671			0.291	-0.005	1.498
-0.008	-0.301	1.686			0.017	-0.239	1.731			-0.012	0.108	1.747			-0.063	0.279	1.749			-0.165	-0.045	1.823			-0.177	-0.317	1.837			-0.234	-0.547	1.783			-0.249	-0.635	1.765			0.134	-0.000	1.673			0.294	-0.005	1.502
-0.007	-0.301	1.686			0.017	-0.239	1.732			-0.012	0.108	1.748			-0.063	0.279	1.749			-0.166	-0.046	1.821			-0.178	-0.318	1.835			-0.235	-0.548	1.780			-0.250	-0.636	1.761			0.136	-0.000	1.675			0.298	-0.006	1.506
-0.007	-0.300	1.687			0.017	-0.239	1.733			-0.011	0.108	1.748			-0.063	0.279	1.749			-0.167	-0.046	1.819			-0.179	-0.318	1.833			-0.236	-0.548	1.777			-0.251	-0.637	1.758			0.138	-0.000	1.677			0.300	-0.006	1.509
-0.006	-0.300	1.687			0.017	-0.239	1.734			-0.011	0.107	1.749			-0.063	0.279	1.749			-0.167	-0.047	1.817			-0.180	-0.319	1.831			-0.237	-0.549	1.774			-0.252	-0.638	1.755			0.140	0.000	1.678			0.303	-0.007	1.512
-0.006	-0.300	1.688			0.017	-0.238	1.735			-0.010	0.107	1.749			-0.063	0.279	1.749			-0.168	-0.047	1.816			-0.181	-0.319	1.830			-0.238	-0.549	1.772			-0.252	-0.639	1.752			0.141	0.000	1.680			0.305	-0.007	1.515
-0.005	-0.299	1.688			0.017	-0.238	1.736			-0.010	0.107	1.750			-0.063	0.279	1.749			-0.168	-0.047	1.814			-0.182	-0.320	1.829			-0.238	-0.550	1.770			-0.253	-0.639	1.750			0.143	0.000	1.681			0.307	-0.007	1.517
-0.004	-0.299	1.689			0.017	-0.238	1.737			-0.010	0.106	1.750			-0.063	0.279	1.749			-0.168	-0.048	1.813			-0.182	-0.320	1.827			-0.239	-0.550	1.768			-0.253	-0.639	1.748			0.144	0.000	1.682			0.309	-0.008	1.519
-0.004	-0.299	1.690			0.017	-0.238	1.738			-0.009	0.106	1.751			-0.063	0.279	1.749			-0.168	-0.047	1.812			-0.183	-0.321	1.826			-0.239	-0.550	1.767			-0.253	-0.640	1.747			0.145	0.000	1.683			0.310	-0.009	1.521
-0.003	-0.299	1.690			0.017	-0.238	1.739			-0.009	0.106	1.752			-0.063	0.279	1.748			-0.168	-0.047	1.812			-0.183	-0.321	1.825			-0.239	-0.550	1.765			-0.253	-0.640	1.746			0.146	0.000	1.684			0.311	-0.009	1.522
-0.003	-0.298	1.691			0.017	-0.238	1.740			-0.008	0.105	1.752			-0.063	0.279	1.748			-0.168	-0.046	1.812			-0.184	-0.321	1.825			-0.239	-0.549	1.765			-0.252	-0.639	1.745			0.147	0.000	1.685			0.311	-0.010	1.523
-0.002	-0.298	1.692			0.017	-0.238	1.741			-0.008	0.105	1.753			-0.063	0.279	1.748			-0.167	-0.045	1.813			-0.184	-0.321	1.824			-0.238	-0.549	1.765			-0.251	-0.639	1.745			0.148	0.000	1.686			0.310	-0.011	1.523
-0.002	-0.298	1.692			0.018	-0.238	1.741			-0.008	0.105	1.753			-0.063	0.280	1.748			-0.166	-0.043	1.815			-0.183	-0.321	1.825			-0.237	-0.548	1.765			-0.250	-0.638	1.745			0.148	0.000	1.687			0.308	-0.011	1.523
-0.001	-0.298	1.693			0.018	-0.238	1.742			-0.008	0.105	1.753			-0.063	0.280	1.748			-0.165	-0.041	1.817			-0.183	-0.320	1.826			-0.235	-0.548	1.766			-0.249	-0.638	1.747			0.149	0.000	1.687			0.305	-0.012	1.520
-0.001	-0.298	1.693			0.018	-0.238	1.743			-0.007	0.105	1.754			-0.063	0.280	1.748			-0.163	-0.038	1.821			-0.181	-0.319	1.828			-0.234	-0.548	1.768			-0.247	-0.637	1.749			0.149	-0.000	1.688			0.300	-0.011	1.516
-0.001	-0.298	1.694			0.018	-0.238	1.744			-0.007	0.104	1.754			-0.063	0.280	1.748			-0.162	-0.037	1.823			-0.180	-0.319	1.830			-0.231	-0.547	1.771			-0.245	-0.637	1.752			0.149	-0.000	1.688			0.293	-0.010	1.510
-0.000	-0.298	1.695			0.019	-0.238	1.744			-0.007	0.104	1.755			-0.063	0.280	1.748			-0.158	-0.031	1.839			-0.177	-0.317	1.834			-0.228	-0.547	1.775			-0.242	-0.637	1.756			0.149	-0.001	1.688			0.284	-0.009	1.503
0.000	-0.297	1.696			0.020	-0.238	1.745			-0.006	0.104	1.755			-0.063	0.280	1.748			-0.156	-0.027	1.848			-0.175	-0.314	1.840			-0.225	-0.547	1.780			-0.239	-0.637	1.762			0.149	-0.002	1.687			0.271	-0.008	1.490
0.001	-0.297	1.697			0.020	-0.238	1.746			-0.006	0.104	1.756			-0.063	0.280	1.748			-0.155	-0.025	1.855			-0.172	-0.312	1.844			-0.221	-0.547	1.786			-0.236	-0.637	1.768			0.147	-0.003	1.687			0.259	-0.010	1.474
0.001	-0.297	1.697			0.021	-0.238	1.746			-0.006	0.104	1.757			-0.063	0.280	1.748			-0.153	-0.023	1.861			-0.170	-0.311	1.849			-0.217	-0.547	1.793			-0.233	-0.636	1.776			0.146	-0.003	1.686			0.246	-0.010	1.454
0.001	-0.297	1.698			0.021	-0.238	1.747			-0.006	0.104	1.757			-0.063	0.280	1.748			-0.151	-0.021	1.866			-0.167	-0.300	1.887			-0.213	-0.546	1.799			-0.230	-0.636	1.782			0.143	-0.004	1.684			0.234	-0.009	1.436
0.002	-0.297	1.699			0.022	-0.238	1.748			-0.005	0.104	1.758			-0.063	0.280	1.748			-0.150	-0.020	1.870			-0.166	-0.296	1.899			-0.203	-0.537	1.814			-0.223	-0.626	1.795			0.141	-0.005	1.683			0.223	-0.009	1.429
0.002	-0.298	1.700			0.023	-0.238	1.748			-0.005	0.104	1.759			-0.063	0.280	1.749			-0.148	-0.018	1.874			-0.162	-0.296	1.901			-0.197	-0.533	1.822			-0.220	-0.624	1.800			0.138	-0.006	1.681			0.209	-0.008	1.427
0.002	-0.298	1.701			0.024	-0.238	1.749			-0.005	0.104	1.760			-0.063	0.280	1.749			-0.146	-0.017	1.879			-0.159	-0.295	1.903			-0.193	-0.532	1.827			-0.217	-0.623	1.805			0.135	-0.006	1.679			0.198	-0.010	1.426
0.003	-0.298	1.702			0.025	-0.238	1.749			-0.004	0.104	1.761			-0.063	0.280	1.749			-0.143	-0.015	1.884			-0.158	-0.262	1.952			-0.185	-0.521	1.840			-0.212	-0.616	1.813			0.127	-0.007	1.678			0.176	-0.006	1.417
0.003	-0.298	1.703			0.027	-0.238	1.750			-0.004	0.104	1.762			-0.063	0.280	1.750			-0.141	-0.014	1.888			-0.154	-0.261	1.954			-0.182	-0.522	1.844			-0.210	-0.616	1.817			0.099	-0.020	1.680			0.146	-0.007	1.412
0.004	-0.299	1.704			0.028	-0.238	1.750			-0.004	0.104	1.763			-0.062	0.280	1.750			-0.137	-0.012	1.894			-0.152	-0.259	1.957			-0.175	-0.520	1.853			-0.204	-0.614	1.825			0.092	-0.023	1.680			0.121	-0.008	1.409
0.004	-0.302	1.705			0.030	-0.241	1.749			-0.004	0.102	1.762			-0.063	0.280	1.751			-0.133	-0.007	1.908			-0.151	-0.257	1.961			-0.169	-0.518	1.860			-0.199	-0.612	1.833			0.083	-0.031	1.678			0.118	-0.010	1.399
0.005	-0.306	1.706			0.032	-0.244	1.749			-0.004	0.100	1.761			-0.063	0.279	1.751			-0.130	-0.005	1.913			-0.149	-0.255	1.964			-0.166	-0.516	1.864			-0.194	-0.609	1.838			0.085	-0.037	1.671			0.114	-0.012	1.394
0.006	-0.308	1.707			0.034	-0.245	1.748			-0.004	0.107	1.759			-0.062	0.281	1.752			-0.127	0.011	1.922			-0.146	-0.244	1.969			-0.160	-0.501	1.871			-0.174	-0.574	1.856			0.087	-0.041	1.666			0.106	-0.014	1.377
0.006	-0.310	1.707			0.035	-0.245	1.748			-0.005	0.112	1.758			-0.062	0.283	1.754			-0.124	0.022	1.929			-0.144	-0.236	1.973			-0.122	-0.218	1.728			-0.046	-0.056	1.177			0.088	-0.044	1.663			0.100	-0.015	1.371
0.007	-0.311	1.708			0.036	-0.246	1.748			-0.005	0.114	1.758			-0.060	0.284	1.755			-0.123	0.028	1.934			-0.142	-0.231	1.977			-0.117	-0.200	1.725			-0.125	-0.155	1.546			0.089	-0.045	1.660			0.095	-0.016	1.368
0.007	-0.311	1.708			0.037	-0.246	1.748			-0.005	0.114	1.758			-0.059	0.285	1.757			-0.122	0.032	1.939			-0.141	-0.228	1.980			-0.112	-0.171	1.713			-0.135	-0.111	1.577			0.090	-0.045	1.657			0.088	-0.016	1.364
0.007	-0.311	1.709			0.038	-0.246	1.748			-0.005	0.115	1.759			-0.057	0.285	1.759			-0.121	0.036	1.944			-0.140	-0.225	1.984			-0.108	-0.152	1.706			-0.120	0.025	1.175			0.092	-0.043	1.655			0.072	-0.020	1.364
0.008	-0.312	1.709			0.039	-0.246	1.748			-0.005	0.116	1.759			-0.057	0.285	1.760			-0.119	0.038	1.948			-0.139	-0.223	1.987			-0.104	-0.137	1.702			-0.159	-0.036	1.504			0.093	-0.042	1.652			0.065	-0.016	1.373
0.008	-0.312	1.710			0.039	-0.246	1.748			-0.005	0.116	1.760			-0.056	0.285	1.761			-0.119	0.041	1.951			-0.138	-0.220	1.989			-0.101	-0.124	1.697			-0.119	-0.053	1.538			0.094	-0.039	1.650			0.060	-0.013	1.378
0.008	-0.312	1.710			0.040	-0.246	1.748			-0.005	0.117	1.761			-0.055	0.285	1.762			-0.118	0.043	1.954			-0.138	-0.218	1.992			-0.098	-0.112	1.694			-0.104	-0.058	1.561			0.096	-0.037	1.648			0.056	-0.012	1.382
0.008	-0.313	1.710			0.041	-0.246	1.748			-0.005	0.117	1.761			-0.055	0.285	1.763			-0.117	0.045	1.957			-0.137	-0.217	1.994			-0.096	-0.101	1.690			-0.096	-0.060	1.572			0.096	-0.035	1.646			0.044	-0.014	1.385
0.008	-0.313	1.711			0.041	-0.246	1.748			-0.005	0.118	1.762			-0.055	0.285	1.764			-0.116	0.047	1.959			-0.136	-0.215	1.997			-0.094	-0.093	1.687			-0.091	-0.062	1.579			0.097	-0.034	1.645			0.035	-0.017	1.389
[truncated: 30 more columns]
