# Supplementary material for: A natural user interface to integrate citizen science and physical exercise
Source: PLoS One. 2017 Feb 23;12(2):e0172587. doi: 10.1371/journal.pone.0172587 (PMC5322974; doi:10.1371/journal.pone.0172587)
Supplement: S1 Folder — Kinect raw data of each participant in the two kinect groups (KC and KNC). Data of each participant are saved in a binary file. Trajectories of points have been extracted form the binary file and saved in a text file. (ZIP) [file pone.0172587.s002.zip › Raw_data/Par21/Par21_Right_NC_points.txt]

0.014	-0.258	1.623			0.026	-0.197	1.673			0.019	0.150	1.667			-0.012	0.343	1.650			-0.138	0.048	1.708			-0.186	-0.219	1.734			-0.229	-0.432	1.670			-0.227	-0.509	1.645			0.176	0.039	1.623			0.265	-0.154	1.583
0.014	-0.258	1.623			0.026	-0.197	1.672			0.018	0.151	1.666			-0.013	0.344	1.649			-0.139	0.049	1.707			-0.187	-0.219	1.733			-0.231	-0.433	1.668			-0.228	-0.510	1.642			0.175	0.039	1.623			0.264	-0.154	1.583
0.013	-0.258	1.622			0.025	-0.196	1.672			0.017	0.151	1.665			-0.015	0.344	1.649			-0.140	0.049	1.707			-0.188	-0.219	1.732			-0.232	-0.434	1.665			-0.229	-0.511	1.639			0.175	0.039	1.623			0.263	-0.154	1.583
0.012	-0.258	1.622			0.025	-0.196	1.671			0.016	0.151	1.665			-0.016	0.344	1.649			-0.141	0.049	1.707			-0.189	-0.219	1.731			-0.233	-0.435	1.663			-0.230	-0.512	1.637			0.175	0.039	1.622			0.262	-0.155	1.582
0.012	-0.257	1.621			0.024	-0.196	1.670			0.016	0.151	1.664			-0.018	0.345	1.649			-0.142	0.049	1.707			-0.189	-0.219	1.730			-0.233	-0.436	1.661			-0.231	-0.512	1.635			0.174	0.039	1.622			0.261	-0.155	1.580
0.011	-0.257	1.620			0.023	-0.196	1.670			0.015	0.151	1.664			-0.019	0.345	1.649			-0.143	0.049	1.706			-0.190	-0.219	1.730			-0.234	-0.436	1.660			-0.231	-0.513	1.633			0.174	0.039	1.622			0.260	-0.155	1.579
0.011	-0.257	1.620			0.023	-0.196	1.669			0.014	0.152	1.663			-0.020	0.345	1.649			-0.143	0.049	1.706			-0.190	-0.220	1.729			-0.234	-0.436	1.659			-0.232	-0.513	1.632			0.174	0.039	1.621			0.260	-0.155	1.577
0.010	-0.257	1.619			0.022	-0.195	1.669			0.014	0.152	1.663			-0.022	0.346	1.648			-0.144	0.049	1.706			-0.191	-0.220	1.728			-0.234	-0.437	1.658			-0.232	-0.513	1.631			0.173	0.039	1.621			0.259	-0.155	1.576
0.010	-0.257	1.618			0.022	-0.195	1.668			0.013	0.152	1.662			-0.023	0.346	1.648			-0.145	0.049	1.706			-0.191	-0.220	1.728			-0.235	-0.437	1.658			-0.232	-0.513	1.631			0.173	0.039	1.621			0.258	-0.156	1.575
0.009	-0.256	1.618			0.021	-0.195	1.667			0.013	0.152	1.662			-0.024	0.346	1.648			-0.146	0.049	1.706			-0.192	-0.220	1.728			-0.235	-0.437	1.657			-0.233	-0.514	1.630			0.173	0.039	1.621			0.257	-0.156	1.574
0.008	-0.256	1.617			0.020	-0.195	1.667			0.012	0.152	1.661			-0.025	0.346	1.648			-0.146	0.049	1.705			-0.192	-0.220	1.727			-0.235	-0.437	1.657			-0.233	-0.514	1.630			0.172	0.039	1.620			0.257	-0.156	1.572
0.008	-0.256	1.617			0.020	-0.195	1.666			0.011	0.152	1.661			-0.026	0.347	1.648			-0.147	0.049	1.705			-0.192	-0.220	1.727			-0.235	-0.437	1.657			-0.233	-0.514	1.630			0.172	0.039	1.620			0.256	-0.156	1.571
0.007	-0.256	1.616			0.019	-0.194	1.666			0.011	0.153	1.660			-0.027	0.347	1.648			-0.147	0.049	1.705			-0.192	-0.220	1.727			-0.235	-0.437	1.657			-0.232	-0.513	1.631			0.172	0.039	1.620			0.255	-0.157	1.570
0.007	-0.256	1.615			0.019	-0.194	1.665			0.010	0.153	1.660			-0.028	0.347	1.648			-0.148	0.049	1.705			-0.193	-0.220	1.726			-0.235	-0.437	1.658			-0.232	-0.513	1.632			0.171	0.039	1.620			0.255	-0.157	1.569
0.006	-0.255	1.614			0.018	-0.194	1.664			0.010	0.153	1.659			-0.029	0.348	1.648			-0.149	0.049	1.705			-0.193	-0.220	1.726			-0.235	-0.436	1.659			-0.232	-0.512	1.634			0.171	0.040	1.619			0.254	-0.159	1.567
0.006	-0.255	1.614			0.018	-0.194	1.664			0.010	0.153	1.659			-0.029	0.348	1.648			-0.149	0.049	1.705			-0.193	-0.220	1.726			-0.235	-0.436	1.659			-0.232	-0.512	1.634			0.171	0.040	1.619			0.254	-0.159	1.567
0.005	-0.255	1.614			0.018	-0.194	1.663			0.009	0.153	1.659			-0.030	0.348	1.647			-0.149	0.049	1.704			-0.193	-0.220	1.726			-0.234	-0.435	1.660			-0.232	-0.512	1.636			0.171	0.040	1.619			0.253	-0.159	1.566
0.005	-0.255	1.613			0.017	-0.194	1.663			0.009	0.153	1.658			-0.031	0.348	1.647			-0.149	0.049	1.704			-0.193	-0.220	1.726			-0.234	-0.435	1.661			-0.232	-0.511	1.637			0.170	0.040	1.619			0.253	-0.159	1.563
0.005	-0.255	1.613			0.017	-0.193	1.662			0.008	0.153	1.658			-0.031	0.348	1.647			-0.150	0.049	1.704			-0.194	-0.220	1.725			-0.234	-0.434	1.662			-0.232	-0.511	1.638			0.170	0.040	1.619			0.253	-0.159	1.561
0.004	-0.255	1.612			0.016	-0.193	1.662			0.008	0.153	1.657			-0.032	0.348	1.647			-0.150	0.049	1.704			-0.194	-0.220	1.725			-0.234	-0.434	1.663			-0.232	-0.511	1.639			0.170	0.040	1.619			0.253	-0.159	1.558
0.004	-0.255	1.612			0.016	-0.193	1.661			0.008	0.153	1.657			-0.032	0.348	1.647			-0.150	0.049	1.704			-0.194	-0.220	1.725			-0.234	-0.434	1.663			-0.232	-0.511	1.639			0.170	0.040	1.618			0.253	-0.159	1.556
0.004	-0.255	1.611			0.016	-0.193	1.661			0.007	0.153	1.657			-0.033	0.348	1.647			-0.151	0.049	1.704			-0.194	-0.220	1.725			-0.234	-0.434	1.664			-0.231	-0.511	1.640			0.170	0.040	1.618			0.253	-0.159	1.554
0.003	-0.254	1.611			0.016	-0.193	1.660			0.007	0.153	1.656			-0.033	0.348	1.647			-0.151	0.049	1.704			-0.194	-0.220	1.725			-0.233	-0.434	1.664			-0.231	-0.511	1.640			0.170	0.041	1.618			0.253	-0.159	1.552
0.003	-0.254	1.610			0.015	-0.193	1.659			0.007	0.153	1.656			-0.034	0.348	1.646			-0.152	0.049	1.703			-0.194	-0.220	1.725			-0.233	-0.434	1.664			-0.231	-0.511	1.641			0.169	0.041	1.618			0.253	-0.156	1.548
0.003	-0.254	1.610			0.015	-0.193	1.659			0.007	0.153	1.656			-0.034	0.348	1.646			-0.152	0.049	1.703			-0.194	-0.220	1.725			-0.233	-0.434	1.664			-0.231	-0.511	1.641			0.169	0.041	1.618			0.253	-0.156	1.548
0.003	-0.254	1.609			0.015	-0.193	1.659			0.006	0.154	1.655			-0.034	0.348	1.646			-0.152	0.049	1.703			-0.194	-0.221	1.725			-0.233	-0.434	1.665			-0.231	-0.511	1.641			0.169	0.041	1.617			0.253	-0.155	1.547
0.002	-0.254	1.609			0.015	-0.193	1.659			0.006	0.154	1.655			-0.035	0.348	1.646			-0.152	0.049	1.703			-0.194	-0.221	1.725			-0.233	-0.434	1.665			-0.231	-0.511	1.641			0.169	0.041	1.617			0.253	-0.154	1.545
0.002	-0.254	1.608			0.014	-0.193	1.658			0.006	0.154	1.654			-0.035	0.348	1.646			-0.152	0.049	1.703			-0.194	-0.221	1.725			-0.233	-0.434	1.665			-0.231	-0.511	1.641			0.169	0.041	1.617			0.253	-0.154	1.545
0.002	-0.254	1.608			0.014	-0.192	1.658			0.006	0.154	1.654			-0.035	0.348	1.646			-0.152	0.048	1.703			-0.194	-0.221	1.724			-0.233	-0.433	1.665			-0.231	-0.510	1.641			0.169	0.041	1.617			0.253	-0.154	1.544
0.002	-0.254	1.607			0.014	-0.192	1.657			0.005	0.154	1.654			-0.036	0.348	1.646			-0.152	0.048	1.702			-0.194	-0.221	1.724			-0.233	-0.433	1.665			-0.231	-0.510	1.641			0.169	0.042	1.617			0.253	-0.154	1.543
0.002	-0.254	1.607			0.014	-0.192	1.657			0.005	0.154	1.653			-0.036	0.348	1.645			-0.153	0.048	1.702			-0.194	-0.221	1.724			-0.232	-0.433	1.665			-0.231	-0.510	1.641			0.169	0.042	1.616			0.253	-0.154	1.543
0.002	-0.254	1.607			0.014	-0.192	1.657			0.005	0.154	1.653			-0.036	0.348	1.645			-0.153	0.048	1.702			-0.194	-0.221	1.724			-0.232	-0.433	1.666			-0.231	-0.510	1.642			0.169	0.042	1.616			0.253	-0.154	1.542
0.001	-0.254	1.606			0.014	-0.192	1.656			0.005	0.154	1.653			-0.036	0.348	1.645			-0.153	0.048	1.702			-0.193	-0.221	1.724			-0.232	-0.433	1.666			-0.231	-0.510	1.642			0.169	0.042	1.616			0.253	-0.154	1.541
0.001	-0.254	1.606			0.014	-0.192	1.656			0.005	0.154	1.652			-0.037	0.348	1.645			-0.153	0.048	1.702			-0.193	-0.222	1.724			-0.232	-0.433	1.666			-0.230	-0.510	1.642			0.169	0.042	1.616			0.253	-0.154	1.541
0.001	-0.253	1.606			0.014	-0.192	1.656			0.005	0.154	1.652			-0.037	0.348	1.644			-0.153	0.048	1.702			-0.193	-0.222	1.724			-0.231	-0.433	1.666			-0.230	-0.510	1.642			0.169	0.042	1.616			0.253	-0.154	1.540
0.001	-0.253	1.605			0.014	-0.192	1.655			0.005	0.154	1.652			-0.037	0.348	1.644			-0.153	0.048	1.702			-0.193	-0.222	1.724			-0.231	-0.432	1.666			-0.230	-0.510	1.642			0.169	0.043	1.615			0.253	-0.154	1.539
0.001	-0.253	1.605			0.013	-0.192	1.655			0.005	0.153	1.651			-0.037	0.348	1.644			-0.153	0.048	1.701			-0.193	-0.222	1.724			-0.231	-0.432	1.666			-0.230	-0.509	1.642			0.169	0.043	1.615			0.253	-0.154	1.539
0.001	-0.253	1.605			0.013	-0.192	1.655			0.005	0.153	1.651			-0.037	0.347	1.643			-0.153	0.048	1.701			-0.193	-0.222	1.724			-0.231	-0.432	1.666			-0.230	-0.509	1.642			0.169	0.043	1.615			0.253	-0.154	1.538
0.001	-0.253	1.605			0.013	-0.192	1.654			0.005	0.153	1.651			-0.037	0.347	1.642			-0.153	0.048	1.701			-0.192	-0.222	1.724			-0.231	-0.432	1.666			-0.230	-0.509	1.642			0.169	0.043	1.615			0.253	-0.154	1.538
0.001	-0.253	1.604			0.013	-0.192	1.654			0.005	0.153	1.650			-0.037	0.347	1.642			-0.153	0.048	1.701			-0.192	-0.222	1.724			-0.230	-0.432	1.666			-0.230	-0.509	1.642			0.169	0.043	1.615			0.253	-0.154	1.538
0.001	-0.253	1.604			0.013	-0.192	1.654			0.005	0.153	1.650			-0.037	0.346	1.641			-0.153	0.048	1.701			-0.192	-0.222	1.723			-0.230	-0.432	1.667			-0.229	-0.509	1.642			0.169	0.044	1.615			0.253	-0.152	1.538
0.001	-0.253	1.604			0.013	-0.192	1.654			0.005	0.153	1.650			-0.037	0.346	1.640			-0.153	0.048	1.700			-0.192	-0.222	1.723			-0.230	-0.432	1.667			-0.229	-0.509	1.642			0.169	0.044	1.615			0.254	-0.151	1.537
0.001	-0.253	1.604			0.013	-0.192	1.653			0.005	0.153	1.649			-0.037	0.346	1.640			-0.153	0.048	1.700			-0.192	-0.222	1.723			-0.230	-0.432	1.667			-0.229	-0.509	1.642			0.169	0.044	1.615			0.254	-0.151	1.537
0.001	-0.253	1.603			0.013	-0.192	1.653			0.005	0.153	1.649			-0.036	0.345	1.639			-0.152	0.048	1.700			-0.191	-0.222	1.723			-0.230	-0.432	1.667			-0.229	-0.509	1.643			0.169	0.044	1.614			0.254	-0.151	1.537
0.001	-0.253	1.603			0.013	-0.192	1.653			0.005	0.153	1.649			-0.036	0.345	1.639			-0.152	0.048	1.700			-0.191	-0.222	1.723			-0.230	-0.432	1.667			-0.229	-0.509	1.643			0.169	0.044	1.614			0.254	-0.151	1.537
0.001	-0.253	1.603			0.013	-0.192	1.653			0.005	0.152	1.648			-0.036	0.345	1.638			-0.152	0.047	1.699			-0.191	-0.222	1.723			-0.229	-0.432	1.667			-0.229	-0.509	1.643			0.169	0.044	1.614			0.254	-0.151	1.537
0.001	-0.253	1.603			0.013	-0.192	1.653			0.005	0.152	1.648			-0.035	0.344	1.637			-0.152	0.047	1.699			-0.191	-0.222	1.723			-0.229	-0.431	1.667			-0.229	-0.509	1.643			0.169	0.045	1.614			0.254	-0.151	1.537
0.001	-0.253	1.603			0.013	-0.192	1.652			0.006	0.152	1.648			-0.035	0.344	1.636			-0.152	0.047	1.699			-0.191	-0.222	1.723			-0.229	-0.431	1.667			-0.229	-0.509	1.643			0.169	0.045	1.614			0.254	-0.151	1.537
0.001	-0.253	1.602			0.013	-0.192	1.652			0.006	0.152	1.648			-0.034	0.343	1.636			-0.152	0.047	1.698			-0.191	-0.222	1.723			-0.229	-0.431	1.667			-0.229	-0.509	1.643			0.170	0.045	1.614			0.254	-0.151	1.537
0.001	-0.253	1.602			0.013	-0.192	1.652			0.006	0.152	1.647			-0.034	0.343	1.635			-0.151	0.047	1.698			-0.190	-0.222	1.723			-0.229	-0.431	1.667			-0.229	-0.509	1.643			0.170	0.045	1.614			0.254	-0.152	1.537
0.001	-0.253	1.602			0.013	-0.192	1.652			0.006	0.152	1.647			-0.033	0.343	1.634			-0.151	0.047	1.698			-0.190	-0.222	1.722			-0.229	-0.431	1.667			-0.229	-0.509	1.643			0.170	0.045	1.614			0.254	-0.152	1.537
0.001	-0.253	1.602			0.013	-0.192	1.652			0.006	0.151	1.647			-0.033	0.342	1.633			-0.151	0.047	1.697			-0.190	-0.222	1.722			-0.229	-0.431	1.667			-0.229	-0.509	1.643			0.170	0.045	1.614			0.255	-0.152	1.537
0.001	-0.253	1.602			0.013	-0.192	1.651			0.006	0.151	1.646			-0.032	0.342	1.633			-0.151	0.047	1.697			-0.190	-0.222	1.722			-0.229	-0.431	1.667			-0.228	-0.509	1.643			0.170	0.045	1.614			0.255	-0.151	1.537
0.001	-0.253	1.601			0.014	-0.192	1.651			0.006	0.151	1.646			-0.032	0.342	1.632			-0.150	0.047	1.696			-0.190	-0.222	1.722			-0.229	-0.431	1.667			-0.228	-0.509	1.643			0.171	0.046	1.614			0.255	-0.151	1.537
0.001	-0.253	1.601			0.014	-0.192	1.651			0.007	0.151	1.646			-0.032	0.342	1.632			-0.150	0.047	1.696			-0.190	-0.222	1.722			-0.228	-0.431	1.667			-0.228	-0.509	1.643			0.171	0.046	1.614			0.255	-0.152	1.537
0.001	-0.253	1.601			0.014	-0.192	1.651			0.007	0.151	1.646			-0.031	0.342	1.631			-0.150	0.047	1.695			-0.189	-0.222	1.722			-0.228	-0.431	1.667			-0.228	-0.509	1.643			0.171	0.046	1.614			0.255	-0.152	1.537
0.002	-0.253	1.601			0.014	-0.192	1.651			0.007	0.151	1.645			-0.031	0.341	1.630			-0.149	0.047	1.695			-0.189	-0.222	1.721			-0.228	-0.431	1.667			-0.228	-0.509	1.643			0.171	0.046	1.614			0.255	-0.152	1.537
0.002	-0.253	1.601			0.014	-0.192	1.651			0.007	0.150	1.645			-0.030	0.341	1.630			-0.149	0.047	1.695			-0.189	-0.222	1.721			-0.228	-0.431	1.667			-0.228	-0.509	1.643			0.172	0.046	1.614			0.255	-0.152	1.537
0.002	-0.253	1.601			0.014	-0.192	1.651			0.007	0.150	1.645			-0.030	0.341	1.629			-0.149	0.047	1.694			-0.189	-0.222	1.721			-0.228	-0.431	1.667			-0.228	-0.509	1.642			0.173	0.046	1.614			0.255	-0.153	1.537
0.002	-0.253	1.601			0.014	-0.192	1.650			0.007	0.150	1.645			-0.029	0.341	1.629			-0.149	0.047	1.694			-0.189	-0.222	1.721			-0.228	-0.431	1.666			-0.228	-0.509	1.642			0.174	0.046	1.614			0.255	-0.150	1.534
0.002	-0.253	1.600			0.014	-0.192	1.650			0.007	0.150	1.645			-0.029	0.341	1.628			-0.148	0.047	1.693			-0.189	-0.222	1.721			-0.228	-0.432	1.666			-0.228	-0.509	1.642			0.175	0.047	1.615			0.256	-0.147	1.530
0.002	-0.253	1.600			0.014	-0.192	1.650			0.007	0.150	1.644			-0.029	0.341	1.628			-0.148	0.047	1.693			-0.189	-0.222	1.721			-0.228	-0.432	1.666			-0.228	-0.509	1.642			0.176	0.047	1.615			0.255	-0.140	1.517
0.002	-0.253	1.600			0.014	-0.192	1.650			0.007	0.150	1.644			-0.029	0.341	1.628			-0.148	0.047	1.693			-0.189	-0.222	1.720			-0.228	-0.432	1.666			-0.228	-0.509	1.642			0.177	0.047	1.616			0.252	-0.131	1.496
0.002	-0.253	1.600			0.014	-0.192	1.650			0.007	0.150	1.644			-0.028	0.340	1.627			-0.148	0.047	1.692			-0.189	-0.222	1.720			-0.228	-0.432	1.665			-0.228	-0.510	1.641			0.178	0.048	1.616			0.250	-0.128	1.480
0.002	-0.253	1.600			0.014	-0.192	1.650			0.007	0.150	1.644			-0.028	0.340	1.627			-0.147	0.047	1.692			-0.188	-0.222	1.720			-0.227	-0.433	1.665			-0.227	-0.510	1.641			0.179	0.048	1.616			0.249	-0.127	1.472
0.003	-0.253	1.600			0.014	-0.192	1.650			0.007	0.150	1.643			-0.027	0.340	1.627			-0.147	0.047	1.692			-0.188	-0.222	1.720			-0.227	-0.433	1.664			-0.227	-0.511	1.640			0.181	0.048	1.615			0.249	-0.126	1.467
0.003	-0.254	1.600			0.014	-0.192	1.650			0.007	0.150	1.643			-0.027	0.340	1.627			-0.147	0.047	1.691			-0.188	-0.222	1.720			-0.227	-0.434	1.663			-0.227	-0.511	1.640			0.182	0.050	1.614			0.248	-0.124	1.463
0.003	-0.254	1.600			0.014	-0.193	1.650			0.006	0.150	1.643			-0.026	0.340	1.627			-0.147	0.047	1.691			-0.188	-0.222	1.719			-0.227	-0.435	1.662			-0.227	-0.512	1.639			0.183	0.051	1.612			0.246	-0.122	1.459
0.004	-0.254	1.600			0.015	-0.193	1.650			0.005	0.151	1.643			-0.025	0.340	1.627			-0.146	0.047	1.691			-0.188	-0.222	1.719			-0.227	-0.436	1.661			-0.227	-0.513	1.638			0.183	0.054	1.610			0.235	-0.072	1.398
0.004	-0.254	1.600			0.015	-0.193	1.650			0.005	0.151	1.643			-0.024	0.340	1.627			-0.146	0.047	1.691			-0.188	-0.222	1.719			-0.228	-0.437	1.660			-0.227	-0.513	1.637			0.183	0.059	1.608			0.193	-0.035	1.344
0.004	-0.255	1.600			0.016	-0.193	1.649			0.005	0.152	1.643			-0.023	0.340	1.627			-0.146	0.047	1.690			-0.188	-0.222	1.719			-0.228	-0.438	1.659			-0.228	-0.514	1.636			0.181	0.064	1.606			0.176	-0.018	1.324
0.005	-0.255	1.600			0.016	-0.193	1.649			0.005	0.152	1.643			-0.022	0.340	1.628			-0.145	0.047	1.690			-0.188	-0.222	1.719			-0.228	-0.438	1.658			-0.228	-0.514	1.635			0.179	0.070	1.604			0.167	-0.007	1.312
0.005	-0.255	1.600			0.017	-0.193	1.650			0.006	0.153	1.643			-0.021	0.340	1.629			-0.145	0.046	1.690			-0.188	-0.222	1.718			-0.228	-0.439	1.657			-0.228	-0.514	1.634			0.178	0.075	1.603			0.159	0.002	1.304
0.006	-0.256	1.600			0.017	-0.193	1.650			0.006	0.154	1.643			-0.019	0.340	1.629			-0.144	0.046	1.690			-0.188	-0.222	1.718			-0.228	-0.440	1.656			-0.228	-0.515	1.633			0.176	0.080	1.602			0.153	0.009	1.298
0.006	-0.256	1.600			0.018	-0.194	1.650			0.006	0.155	1.643			-0.018	0.340	1.630			-0.143	0.046	1.690			-0.188	-0.222	1.718			-0.228	-0.440	1.655			-0.228	-0.515	1.633			0.175	0.084	1.601			0.149	0.016	1.292
0.007	-0.256	1.600			0.019	-0.194	1.650			0.007	0.156	1.643			-0.017	0.340	1.630			-0.143	0.046	1.690			-0.188	-0.222	1.718			-0.228	-0.441	1.655			-0.228	-0.515	1.632			0.173	0.087	1.601			0.144	0.021	1.288
0.007	-0.257	1.600			0.019	-0.194	1.650			0.008	0.157	1.643			-0.016	0.340	1.631			-0.142	0.046	1.690			-0.188	-0.222	1.718			-0.228	-0.441	1.654			-0.228	-0.515	1.632			0.172	0.091	1.600			0.140	0.026	1.284
0.008	-0.257	1.600			0.020	-0.194	1.650			0.009	0.158	1.642			-0.015	0.340	1.631			-0.141	0.046	1.689			-0.188	-0.222	1.718			-0.228	-0.441	1.654			-0.228	-0.515	1.631			0.171	0.093	1.600			0.136	0.030	1.282
0.008	-0.258	1.600			0.020	-0.194	1.650			0.010	0.160	1.642			-0.015	0.340	1.632			-0.140	0.046	1.689			-0.188	-0.222	1.718			-0.228	-0.441	1.654			-0.228	-0.515	1.631			0.169	0.096	1.599			0.132	0.034	1.280
0.009	-0.258	1.600			0.021	-0.195	1.649			0.010	0.161	1.642			-0.014	0.340	1.632			-0.139	0.046	1.689			-0.188	-0.222	1.718			-0.228	-0.441	1.654			-0.228	-0.515	1.631			0.168	0.098	1.599			0.129	0.036	1.279
0.009	-0.259	1.600			0.022	-0.195	1.649			0.011	0.162	1.642			-0.013	0.340	1.633			-0.138	0.046	1.689			-0.187	-0.222	1.718			-0.228	-0.441	1.655			-0.228	-0.515	1.632			0.167	0.099	1.598			0.126	0.038	1.279
0.009	-0.259	1.600			0.022	-0.195	1.649			0.012	0.163	1.642			-0.012	0.340	1.634			-0.137	0.046	1.690			-0.187	-0.222	1.718			-0.227	-0.441	1.656			-0.228	-0.515	1.633			0.166	0.101	1.598			0.124	0.039	1.279
0.010	-0.259	1.600			0.023	-0.195	1.649			0.013	0.164	1.642			-0.012	0.340	1.634			-0.136	0.046	1.690			-0.187	-0.222	1.719			-0.227	-0.440	1.657			-0.228	-0.515	1.634			0.166	0.102	1.597			0.122	0.040	1.279
0.010	-0.260	1.600			0.024	-0.196	1.649			0.014	0.165	1.642			-0.011	0.340	1.635			-0.136	0.046	1.690			-0.186	-0.222	1.719			-0.227	-0.440	1.659			-0.227	-0.515	1.636			0.165	0.104	1.597			0.120	0.041	1.280
0.010	-0.260	1.600			0.024	-0.196	1.649			0.015	0.166	1.642			-0.011	0.341	1.635			-0.135	0.046	1.690			-0.186	-0.222	1.720			-0.226	-0.439	1.661			-0.227	-0.515	1.639			0.164	0.105	1.597			0.119	0.041	1.282
0.011	-0.261	1.600			0.025	-0.196	1.649			0.016	0.167	1.642			-0.010	0.341	1.636			-0.134	0.046	1.690			-0.185	-0.221	1.721			-0.226	-0.437	1.665			-0.227	-0.513	1.643			0.164	0.106	1.596			0.118	0.041	1.283
0.011	-0.261	1.600			0.025	-0.196	1.649			0.016	0.168	1.642			-0.010	0.341	1.636			-0.133	0.045	1.690			-0.185	-0.221	1.722			-0.226	-0.436	1.668			-0.227	-0.512	1.646			0.163	0.107	1.596			0.118	0.041	1.284
0.011	-0.261	1.600			0.025	-0.196	1.649			0.017	0.169	1.642			-0.009	0.341	1.637			-0.132	0.045	1.690			-0.184	-0.221	1.723			-0.225	-0.435	1.671			-0.227	-0.511	1.648			0.163	0.108	1.596			0.118	0.041	1.286
0.012	-0.262	1.600			0.026	-0.196	1.649			0.017	0.170	1.641			-0.008	0.342	1.638			-0.132	0.045	1.690			-0.184	-0.221	1.724			-0.225	-0.434	1.673			-0.227	-0.511	1.650			0.163	0.109	1.596			0.118	0.041	1.287
0.012	-0.262	1.600			0.026	-0.196	1.649			0.018	0.171	1.641			-0.008	0.342	1.638			-0.131	0.045	1.691			-0.183	-0.221	1.725			-0.225	-0.434	1.675			-0.227	-0.511	1.652			0.162	0.109	1.595			0.118	0.041	1.289
0.012	-0.262	1.600			0.027	-0.196	1.649			0.018	0.172	1.641			-0.007	0.343	1.639			-0.131	0.045	1.691			-0.183	-0.220	1.725			-0.225	-0.434	1.676			-0.228	-0.511	1.654			0.162	0.110	1.595			0.119	0.041	1.291
0.012	-0.262	1.600			0.027	-0.197	1.648			0.018	0.173	1.640			-0.007	0.344	1.639			-0.130	0.045	1.691			-0.183	-0.220	1.726			-0.225	-0.434	1.678			-0.228	-0.511	1.655			0.162	0.111	1.595			0.119	0.041	1.293
0.012	-0.262	1.600			0.027	-0.197	1.648			0.018	0.174	1.640			-0.006	0.345	1.640			-0.129	0.045	1.692			-0.182	-0.220	1.727			-0.225	-0.434	1.679			-0.228	-0.511	1.656			0.162	0.111	1.595			0.120	0.040	1.294
0.013	-0.263	1.600			0.028	-0.197	1.648			0.018	0.175	1.640			-0.006	0.345	1.640			-0.129	0.045	1.692			-0.182	-0.220	1.728			-0.225	-0.433	1.680			-0.228	-0.511	1.657			0.161	0.112	1.595			0.121	0.040	1.296
0.013	-0.263	1.600			0.028	-0.196	1.648			0.018	0.176	1.639			-0.006	0.346	1.641			-0.128	0.045	1.692			-0.182	-0.220	1.729			-0.225	-0.433	1.681			-0.228	-0.510	1.658			0.161	0.113	1.595			0.123	0.040	1.298
0.013	-0.263	1.600			0.028	-0.196	1.648			0.018	0.177	1.639			-0.005	0.347	1.641			-0.128	0.045	1.693			-0.181	-0.220	1.729			-0.225	-0.433	1.682			-0.228	-0.510	1.659			0.161	0.113	1.596			0.125	0.040	1.300
0.013	-0.263	1.600			0.028	-0.196	1.648			0.018	0.178	1.639			-0.005	0.348	1.642			-0.127	0.045	1.693			-0.181	-0.220	1.730			-0.225	-0.433	1.683			-0.228	-0.510	1.660			0.162	0.114	1.596			0.126	0.040	1.302
0.013	-0.263	1.600			0.029	-0.196	1.648			0.018	0.178	1.638			-0.004	0.348	1.642			-0.127	0.045	1.693			-0.181	-0.219	1.731			-0.225	-0.432	1.683			-0.228	-0.510	1.660			0.162	0.114	1.596			0.127	0.040	1.304
0.013	-0.263	1.600			0.029	-0.196	1.648			0.018	0.179	1.638			-0.004	0.349	1.643			-0.127	0.045	1.694			-0.181	-0.219	1.731			-0.225	-0.432	1.684			-0.228	-0.510	1.661			0.162	0.115	1.597			0.128	0.040	1.305
0.013	-0.263	1.600			0.029	-0.196	1.648			0.018	0.180	1.638			-0.003	0.350	1.643			-0.126	0.045	1.694			-0.181	-0.219	1.732			-0.225	-0.432	1.684			-0.228	-0.510	1.661			0.163	0.112	1.597			0.129	0.040	1.305
0.014	-0.263	1.600			0.029	-0.196	1.648			0.017	0.181	1.637			-0.003	0.350	1.644			-0.126	0.045	1.694			-0.181	-0.219	1.732			-0.225	-0.432	1.685			-0.228	-0.509	1.662			0.164	0.108	1.597			0.130	0.039	1.305
0.014	-0.263	1.600			0.029	-0.196	1.648			0.017	0.181	1.637			-0.002	0.351	1.644			-0.126	0.045	1.694			-0.180	-0.219	1.732			-0.225	-0.432	1.685			-0.228	-0.509	1.662			0.164	0.108	1.598			0.131	0.040	1.306
0.014	-0.263	1.600			0.029	-0.196	1.648			0.017	0.182	1.637			-0.002	0.352	1.644			-0.125	0.045	1.694			-0.180	-0.219	1.733			-0.225	-0.432	1.685			-0.229	-0.509	1.662			0.165	0.108	1.598			0.131	0.040	1.307
0.014	-0.263	1.600			0.030	-0.196	1.648			0.016	0.183	1.637			-0.001	0.353	1.645			-0.125	0.045	1.695			-0.180	-0.219	1.733			-0.225	-0.432	1.686			-0.229	-0.509	1.663			0.165	0.108	1.598			0.132	0.040	1.307
0.014	-0.263	1.600			0.030	-0.196	1.648			0.016	0.183	1.636			-0.001	0.353	1.645			-0.125	0.045	1.695			-0.180	-0.219	1.733			-0.225	-0.431	1.686			-0.229	-0.509	1.663			0.164	0.106	1.598			0.132	0.040	1.307
0.014	-0.264	1.600			0.030	-0.196	1.648			0.015	0.184	1.636			-0.000	0.354	1.645			-0.125	0.045	1.695			-0.180	-0.219	1.734			-0.225	-0.431	1.686			-0.229	-0.509	1.663			0.165	0.106	1.598			0.133	0.040	1.307
0.014	-0.264	1.600			0.030	-0.196	1.648			0.015	0.185	1.636			0.000	0.355	1.645			-0.124	0.045	1.695			-0.180	-0.219	1.734			-0.225	-0.431	1.686			-0.229	-0.508	1.663			0.165	0.105	1.598			0.133	0.040	1.307
0.014	-0.264	1.600			0.030	-0.195	1.647			0.015	0.185	1.635			0.000	0.355	1.646			-0.124	0.045	1.695			-0.180	-0.219	1.734			-0.225	-0.431	1.687			-0.229	-0.508	1.663			0.165	0.105	1.598			0.134	0.040	1.307
0.014	-0.264	1.600			0.030	-0.195	1.647			0.014	0.186	1.635			0.001	0.356	1.646			-0.124	0.045	1.695			-0.180	-0.219	1.735			-0.225	-0.430	1.687			-0.229	-0.508	1.664			0.166	0.106	1.598			0.134	0.040	1.306
0.014	-0.264	1.600			0.030	-0.195	1.647			0.013	0.186	1.634			0.001	0.357	1.646			-0.124	0.045	1.695			-0.180	-0.219	1.735			-0.225	-0.430	1.687			-0.229	-0.508	1.664			0.166	0.106	1.598			0.135	0.040	1.306
0.015	-0.264	1.600			0.030	-0.195	1.647			0.013	0.187	1.633			0.002	0.357	1.646			-0.124	0.045	1.695			-0.180	-0.218	1.735			-0.225	-0.430	1.687			-0.229	-0.508	1.664			0.166	0.106	1.597			0.135	0.040	1.306
0.015	-0.264	1.600			0.031	-0.195	1.647			0.012	0.188	1.633			0.002	0.358	1.645			-0.123	0.045	1.696			-0.180	-0.218	1.735			-0.225	-0.430	1.687			-0.229	-0.508	1.664			0.167	0.106	1.597			0.136	0.040	1.306
0.015	-0.264	1.600			0.031	-0.194	1.646			0.011	0.188	1.632			0.002	0.359	1.645			-0.123	0.045	1.696			-0.179	-0.218	1.735			-0.225	-0.430	1.687			-0.229	-0.507	1.664			0.167	0.106	1.597			0.136	0.040	1.306
0.015	-0.264	1.599			0.031	-0.194	1.646			0.011	0.189	1.631			0.003	0.360	1.644			-0.123	0.045	1.695			-0.179	-0.218	1.735			-0.225	-0.430	1.687			-0.229	-0.507	1.664			0.168	0.106	1.596			0.137	0.040	1.306
0.015	-0.264	1.599			0.031	-0.193	1.645			0.010	0.189	1.630			0.003	0.360	1.644			-0.123	0.045	1.695			-0.179	-0.218	1.736			-0.225	-0.430	1.687			-0.229	-0.507	1.664			0.168	0.107	1.596			0.137	0.039	1.305
0.015	-0.263	1.599			0.031	-0.193	1.645			0.010	0.190	1.629			0.003	0.361	1.643			-0.123	0.046	1.695			-0.179	-0.218	1.736			-0.225	-0.430	1.687			-0.229	-0.507	1.664			0.168	0.107	1.595			0.137	0.039	1.305
0.015	-0.263	1.599			0.031	-0.193	1.644			0.009	0.190	1.627			0.003	0.362	1.642			-0.123	0.046	1.695			-0.179	-0.218	1.736			-0.225	-0.430	1.687			-0.229	-0.507	1.664			0.169	0.107	1.594			0.138	0.039	1.304
0.015	-0.263	1.599			0.030	-0.192	1.643			0.009	0.191	1.626			0.004	0.362	1.641			-0.123	0.046	1.695			-0.179	-0.218	1.736			-0.226	-0.429	1.687			-0.229	-0.507	1.664			0.169	0.107	1.593			0.138	0.038	1.303
0.015	-0.263	1.598			0.030	-0.192	1.642			0.008	0.191	1.625			0.004	0.363	1.640			-0.123	0.046	1.694			-0.180	-0.217	1.736			-0.226	-0.429	1.687			-0.229	-0.507	1.664			0.169	0.107	1.592			0.139	0.038	1.302
0.015	-0.263	1.598			0.030	-0.191	1.641			0.008	0.192	1.623			0.004	0.364	1.638			-0.124	0.046	1.694			-0.180	-0.217	1.735			-0.226	-0.429	1.687			-0.230	-0.507	1.664			0.170	0.108	1.591			0.139	0.037	1.302
0.016	-0.263	1.598			0.030	-0.190	1.639			0.007	0.192	1.621			0.005	0.364	1.637			-0.124	0.047	1.693			-0.180	-0.217	1.735			-0.226	-0.429	1.686			-0.230	-0.507	1.663			0.170	0.108	1.590			0.139	0.036	1.301
0.016	-0.263	1.597			0.030	-0.190	1.638			0.006	0.193	1.619			0.005	0.365	1.635			-0.124	0.047	1.692			-0.180	-0.216	1.735			-0.227	-0.429	1.686			-0.230	-0.507	1.663			0.170	0.108	1.589			0.140	0.036	1.300
0.016	-0.263	1.597			0.029	-0.190	1.637			0.006	0.193	1.617			0.005	0.366	1.634			-0.124	0.047	1.692			-0.180	-0.216	1.734			-0.227	-0.429	1.685			-0.231	-0.506	1.662			0.170	0.108	1.588			0.140	0.035	1.299
0.016	-0.262	1.597			0.029	-0.189	1.635			0.005	0.194	1.616			0.006	0.366	1.632			-0.124	0.047	1.691			-0.181	-0.216	1.734			-0.227	-0.429	1.684			-0.231	-0.506	1.661			0.171	0.108	1.587			0.140	0.035	1.298
0.016	-0.262	1.596			0.029	-0.189	1.634			0.005	0.194	1.615			0.006	0.367	1.630			-0.124	0.047	1.691			-0.181	-0.215	1.734			-0.228	-0.429	1.683			-0.232	-0.506	1.660			0.171	0.108	1.586			0.140	0.034	1.297
0.016	-0.262	1.596			0.029	-0.188	1.633			0.004	0.194	1.614			0.007	0.367	1.629			-0.124	0.048	1.690			-0.181	-0.215	1.733			-0.228	-0.429	1.682			-0.232	-0.506	1.659			0.172	0.108	1.585			0.140	0.033	1.296
0.016	-0.262	1.595			0.029	-0.188	1.631			0.004	0.195	1.613			0.007	0.367	1.628			-0.125	0.048	1.690			-0.181	-0.215	1.733			-0.229	-0.429	1.682			-0.232	-0.506	1.658			0.172	0.108	1.583			0.141	0.033	1.295
0.017	-0.262	1.595			0.029	-0.188	1.630			0.004	0.195	1.612			0.008	0.368	1.626			-0.125	0.048	1.689			-0.182	-0.214	1.732			-0.229	-0.429	1.681			-0.233	-0.506	1.658			0.172	0.108	1.582			0.141	0.032	1.293
0.017	-0.262	1.594			0.029	-0.188	1.629			0.004	0.195	1.611			0.008	0.368	1.625			-0.125	0.049	1.689			-0.182	-0.214	1.731			-0.229	-0.428	1.680			-0.233	-0.506	1.657			0.173	0.108	1.581			0.141	0.031	1.292
0.017	-0.262	1.594			0.029	-0.187	1.628			0.005	0.195	1.610			0.009	0.368	1.624			-0.125	0.049	1.689			-0.182	-0.213	1.731			-0.229	-0.428	1.679			-0.233	-0.506	1.656			0.173	0.107	1.579			0.141	0.031	1.291
0.017	-0.262	1.593			0.029	-0.187	1.627			0.006	0.196	1.609			0.010	0.368	1.622			-0.125	0.050	1.688			-0.182	-0.213	1.730			-0.229	-0.428	1.679			-0.233	-0.506	1.656			0.174	0.107	1.578			0.141	0.030	1.290
0.018	-0.262	1.593			0.030	-0.187	1.625			0.009	0.197	1.608			0.011	0.369	1.621			-0.125	0.050	1.688			-0.182	-0.212	1.730			-0.229	-0.428	1.678			-0.233	-0.506	1.655			0.174	0.107	1.577			0.141	0.030	1.289
0.018	-0.262	1.592			0.030	-0.187	1.624			0.012	0.198	1.606			0.011	0.370	1.619			-0.125	0.050	1.687			-0.182	-0.212	1.729			-0.229	-0.428	1.677			-0.234	-0.506	1.654			0.174	0.107	1.576			0.141	0.029	1.288
0.019	-0.262	1.592			0.031	-0.187	1.623			0.014	0.199	1.605			0.012	0.371	1.618			-0.125	0.051	1.687			-0.182	-0.212	1.729			-0.229	-0.429	1.677			-0.234	-0.506	1.654			0.174	0.107	1.575			0.141	0.029	1.288
0.019	-0.262	1.591			0.031	-0.186	1.622			0.017	0.200	1.603			0.013	0.371	1.616			-0.125	0.051	1.687			-0.182	-0.211	1.728			-0.229	-0.429	1.676			-0.234	-0.506	1.653			0.175	0.107	1.574			0.141	0.028	1.287
0.019	-0.261	1.590			0.031	-0.186	1.620			0.019	0.201	1.602			0.014	0.372	1.615			-0.125	0.051	1.686			-0.182	-0.211	1.728			-0.229	-0.429	1.676			-0.234	-0.506	1.653			0.175	0.107	1.574			0.141	0.028	1.286
0.020	-0.261	1.590			0.032	-0.186	1.619			0.021	0.201	1.601			0.014	0.373	1.614			-0.125	0.051	1.685			-0.182	-0.211	1.727			-0.229	-0.429	1.675			-0.233	-0.506	1.653			0.175	0.106	1.573			0.141	0.028	1.285
0.020	-0.261	1.589			0.032	-0.186	1.618			0.022	0.202	1.600			0.015	0.373	1.612			-0.124	0.052	1.685			-0.182	-0.211	1.727			-0.228	-0.429	1.675			-0.233	-0.506	1.652			0.175	0.106	1.572			0.141	0.027	1.285
0.021	-0.261	1.589			0.033	-0.186	1.617			0.024	0.202	1.599			0.016	0.374	1.611			-0.124	0.052	1.684			-0.181	-0.210	1.726			-0.228	-0.429	1.674			-0.233	-0.506	1.652			0.175	0.106	1.571			0.141	0.027	1.284
0.021	-0.261	1.588			0.033	-0.186	1.616			0.025	0.203	1.598			0.016	0.374	1.610			-0.124	0.052	1.684			-0.181	-0.210	1.726			-0.228	-0.429	1.674			-0.233	-0.505	1.652			0.175	0.106	1.571			0.141	0.027	1.283
0.021	-0.261	1.588			0.033	-0.186	1.615			0.026	0.203	1.598			0.017	0.375	1.610			-0.124	0.052	1.684			-0.181	-0.210	1.725			-0.228	-0.429	1.673			-0.233	-0.505	1.652			0.175	0.106	1.570			0.141	0.026	1.283
0.022	-0.261	1.587			0.034	-0.185	1.614			0.027	0.203	1.597			0.017	0.374	1.609			-0.124	0.052	1.683			-0.181	-0.210	1.725			-0.228	-0.429	1.673			-0.233	-0.505	1.651			0.175	0.106	1.570			0.140	0.026	1.282
0.022	-0.261	1.586			0.034	-0.185	1.613			0.028	0.202	1.596			0.018	0.374	1.608			-0.125	0.053	1.683			-0.181	-0.210	1.725			-0.228	-0.429	1.673			-0.233	-0.505	1.651			0.175	0.106	1.569			0.140	0.026	1.282
0.022	-0.261	1.586			0.034	-0.185	1.613			0.029	0.200	1.597			0.019	0.372	1.607			-0.125	0.053	1.683			-0.181	-0.210	1.725			-0.228	-0.429	1.673			-0.233	-0.505	1.651			0.175	0.106	1.569			0.140	0.025	1.281
0.023	-0.260	1.585			0.035	-0.185	1.612			0.031	0.197	1.597			0.019	0.369	1.607			-0.126	0.052	1.683			-0.181	-0.210	1.724			-0.228	-0.429	1.672			-0.233	-0.505	1.651			0.174	0.106	1.568			0.139	0.025	1.281
0.023	-0.260	1.585			0.035	-0.185	1.612			0.032	0.191	1.600			0.020	0.366	1.607			-0.129	0.050	1.683			-0.181	-0.210	1.724			-0.228	-0.429	1.672			-0.233	-0.505	1.650			0.174	0.105	1.568			0.138	0.024	1.281
0.024	-0.260	1.584			0.035	-0.185	1.611			0.032	0.186	1.603			0.021	0.363	1.606			-0.130	0.050	1.683			-0.182	-0.211	1.724			-0.228	-0.429	1.672			-0.233	-0.505	1.650			0.174	0.105	1.567			0.137	0.023	1.281
0.024	-0.260	1.584			0.035	-0.185	1.611			0.033	0.181	1.605			0.021	0.361	1.606			-0.131	0.048	1.683			-0.182	-0.211	1.723			-0.228	-0.428	1.671			-0.233	-0.504	1.650			0.173	0.105	1.567			0.135	0.021	1.281
0.024	-0.259	1.584			0.036	-0.185	1.611			0.033	0.176	1.608			0.021	0.359	1.606			-0.133	0.047	1.683			-0.182	-0.211	1.723			-0.228	-0.428	1.671			-0.233	-0.504	1.649			0.173	0.104	1.567			0.133	0.019	1.281
0.024	-0.259	1.583			0.036	-0.185	1.610			0.034	0.172	1.611			0.022	0.358	1.606			-0.134	0.045	1.684			-0.182	-0.211	1.723			-0.228	-0.427	1.671			-0.233	-0.503	1.649			0.172	0.104	1.566			0.131	0.017	1.281
0.025	-0.259	1.583			0.037	-0.185	1.611			0.034	0.168	1.613			0.022	0.356	1.606			-0.136	0.044	1.684			-0.182	-0.211	1.723			-0.228	-0.427	1.670			-0.233	-0.503	1.649			0.171	0.103	1.566			0.129	0.014	1.282
0.025	-0.259	1.583			0.037	-0.186	1.611			0.034	0.165	1.615			0.022	0.355	1.605			-0.137	0.042	1.685			-0.182	-0.211	1.722			-0.229	-0.427	1.670			-0.233	-0.503	1.648			0.170	0.102	1.566			0.127	0.011	1.282
0.025	-0.259	1.582			0.038	-0.186	1.611			0.034	0.162	1.616			0.021	0.353	1.605			-0.138	0.041	1.686			-0.182	-0.212	1.722			-0.229	-0.426	1.670			-0.234	-0.503	1.648			0.169	0.102	1.566			0.126	0.009	1.282
0.025	-0.259	1.582			0.038	-0.187	1.612			0.034	0.160	1.618			0.021	0.352	1.605			-0.140	0.040	1.686			-0.182	-0.212	1.722			-0.229	-0.426	1.669			-0.234	-0.502	1.648			0.168	0.101	1.565			0.125	0.006	1.283
0.025	-0.259	1.582			0.038	-0.187	1.613			0.034	0.158	1.619			0.021	0.351	1.605			-0.141	0.038	1.687			-0.182	-0.213	1.722			-0.229	-0.426	1.669			-0.234	-0.502	1.647			0.167	0.100	1.565			0.124	0.004	1.283
0.025	-0.259	1.582			0.039	-0.188	1.613			0.035	0.156	1.620			0.021	0.350	1.605			-0.142	0.037	1.687			-0.182	-0.213	1.721			-0.229	-0.425	1.669			-0.234	-0.502	1.647			0.167	0.099	1.565			0.123	0.003	1.283
0.025	-0.258	1.582			0.039	-0.188	1.614			0.035	0.154	1.621			0.020	0.349	1.605			-0.143	0.036	1.688			-0.183	-0.213	1.721			-0.229	-0.425	1.669			-0.234	-0.501	1.647			0.166	0.099	1.565			0.122	0.001	1.284
0.025	-0.258	1.582			0.039	-0.189	1.615			0.035	0.153	1.622			0.020	0.348	1.606			-0.144	0.035	1.689			-0.183	-0.214	1.721			-0.229	-0.425	1.668			-0.234	-0.501	1.646			0.165	0.098	1.565			0.121	0.000	1.284
0.025	-0.258	1.581			0.040	-0.189	1.616			0.035	0.152	1.623			0.020	0.347	1.606			-0.145	0.034	1.689			-0.183	-0.214	1.721			-0.229	-0.424	1.668			-0.234	-0.501	1.646			0.164	0.098	1.565			0.120	-0.000	1.284
0.025	-0.258	1.581			0.040	-0.190	1.617			0.035	0.151	1.624			0.020	0.346	1.606			-0.146	0.033	1.689			-0.183	-0.214	1.721			-0.230	-0.424	1.668			-0.234	-0.501	1.646			0.164	0.097	1.565			0.120	-0.001	1.284
0.025	-0.258	1.581			0.040	-0.190	1.618			0.035	0.150	1.624			0.020	0.346	1.606			-0.146	0.033	1.690			-0.183	-0.214	1.721			-0.230	-0.424	1.668			-0.234	-0.500	1.646			0.163	0.097	1.565			0.120	-0.002	1.284
0.025	-0.258	1.581			0.040	-0.190	1.618			0.034	0.153	1.623			0.019	0.345	1.606			-0.147	0.033	1.689			-0.183	-0.215	1.721			-0.230	-0.423	1.668			-0.234	-0.500	1.646			0.163	0.097	1.565			0.128	-0.002	1.287
0.025	-0.257	1.581			0.040	-0.189	1.619			0.033	0.157	1.621			0.019	0.345	1.606			-0.148	0.035	1.689			-0.183	-0.215	1.721			-0.231	-0.421	1.669			-0.235	-0.498	1.646			0.162	0.098	1.566			0.133	-0.002	1.289
0.025	-0.257	1.581			0.039	-0.189	1.620			0.032	0.162	1.618			0.019	0.346	1.607			-0.150	0.037	1.687			-0.184	-0.214	1.720			-0.231	-0.420	1.669			-0.235	-0.497	1.647			0.161	0.098	1.566			0.137	-0.002	1.290
0.024	-0.256	1.581			0.039	-0.188	1.620			0.029	0.172	1.613			0.018	0.350	1.607			-0.150	0.037	1.686			-0.184	-0.214	1.721			-0.231	-0.420	1.670			-0.236	-0.497	1.647			0.160	0.100	1.566			0.140	-0.001	1.291
0.024	-0.256	1.581			0.039	-0.188	1.620			0.027	0.174	1.608			0.018	0.350	1.607			-0.150	0.037	1.685			-0.184	-0.215	1.721			-0.232	-0.420	1.670			-0.236	-0.497	1.647			0.160	0.100	1.566			0.135	0.009	1.285
0.021	-0.259	1.581			0.037	-0.190	1.619			0.026	0.175	1.604			0.018	0.350	1.607			-0.150	0.038	1.684			-0.185	-0.215	1.721			-0.232	-0.420	1.670			-0.237	-0.497	1.648			0.143	0.045	1.560			0.131	0.010	1.279
0.018	-0.263	1.580			0.034	-0.193	1.617			0.024	0.174	1.598			0.018	0.350	1.607			-0.150	0.038	1.683			-0.185	-0.215	1.721			-0.233	-0.419	1.671			-0.237	-0.496	1.648			0.137	0.023	1.558			0.129	0.011	1.276
0.016	-0.266	1.579			0.031	-0.195	1.615			0.023	0.174	1.594			0.017	0.350	1.608			-0.150	0.038	1.682			-0.186	-0.216	1.721			-0.233	-0.419	1.671			-0.238	-0.496	1.649			0.135	0.015	1.559			0.129	0.012	1.275
0.014	-0.269	1.579			0.028	-0.198	1.613			0.022	0.173	1.593			0.017	0.349	1.608			-0.150	0.039	1.681			-0.186	-0.216	1.721			-0.234	-0.419	1.672			-0.239	-0.496	1.649			0.133	0.007	1.562			0.129	0.012	1.275
0.011	-0.272	1.578			0.025	-0.200	1.611			0.020	0.173	1.591			0.017	0.349	1.608			-0.149	0.039	1.679			-0.187	-0.216	1.721			-0.234	-0.419	1.672			-0.239	-0.496	1.650			0.130	0.001	1.564			0.129	0.012	1.275
0.009	-0.274	1.577			0.023	-0.202	1.610			0.013	0.185	1.592			0.015	0.357	1.606			-0.149	0.039	1.678			-0.188	-0.216	1.721			-0.235	-0.419	1.672			-0.240	-0.496	1.650			0.127	0.001	1.568			0.129	0.015	1.278
0.007	-0.276	1.577			0.020	-0.204	1.609			0.006	0.184	1.593			0.014	0.357	1.606			-0.148	0.039	1.676			-0.188	-0.216	1.721			-0.235	-0.419	1.673			-0.241	-0.496	1.650			0.122	-0.004	1.573			0.129	0.016	1.281
0.006	-0.277	1.576			0.017	-0.204	1.608			0.003	0.186	1.593			0.012	0.358	1.605			-0.148	0.040	1.675			-0.189	-0.216	1.721			-0.236	-0.419	1.673			-0.241	-0.496	1.651			0.119	-0.006	1.575			0.130	0.017	1.282
0.005	-0.277	1.575			0.016	-0.203	1.607			0.005	0.204	1.589			0.003	0.376	1.600			-0.147	0.040	1.673			-0.190	-0.216	1.721			-0.237	-0.419	1.673			-0.242	-0.496	1.651			0.119	0.001	1.576			0.130	0.018	1.282
0.004	-0.277	1.574			0.014	-0.202	1.605			0.006	0.213	1.586			-0.003	0.385	1.596			-0.146	0.041	1.671			-0.192	-0.216	1.720			-0.238	-0.419	1.673			-0.243	-0.496	1.651			0.119	0.006	1.577			0.131	0.018	1.282
0.003	-0.275	1.573			0.013	-0.199	1.604			0.007	0.219	1.584			-0.007	0.390	1.594			-0.146	0.041	1.670			-0.193	-0.215	1.720			-0.239	-0.419	1.673			-0.244	-0.496	1.651			0.120	0.010	1.578			0.131	0.019	1.282
0.001	-0.274	1.572			0.012	-0.196	1.602			0.008	0.224	1.583			-0.010	0.394	1.592			-0.145	0.042	1.668			-0.194	-0.215	1.719			-0.240	-0.418	1.672			-0.246	-0.496	1.650			0.121	0.014	1.578			0.131	0.019	1.282
0.001	-0.271	1.571			0.011	-0.194	1.600			0.009	0.228	1.582			-0.013	0.397	1.590			-0.145	0.042	1.666			-0.195	-0.215	1.718			-0.241	-0.418	1.672			-0.247	-0.496	1.650			0.122	0.017	1.579			0.131	0.020	1.282
0.000	-0.269	1.569			0.011	-0.190	1.599			0.010	0.231	1.581			-0.015	0.399	1.589			-0.144	0.043	1.665			-0.196	-0.214	1.717			-0.242	-0.418	1.672			-0.248	-0.496	1.650			0.123	0.021	1.579			0.132	0.020	1.282
-0.000	-0.266	1.568			0.010	-0.189	1.598			0.013	0.213	1.586			-0.015	0.388	1.589			-0.144	0.044	1.663			-0.198	-0.213	1.716			-0.243	-0.418	1.671			-0.250	-0.495	1.649			0.124	0.016	1.582			0.133	0.009	1.285
-0.001	-0.265	1.567			0.009	-0.188	1.597			0.015	0.202	1.588			-0.014	0.379	1.588			-0.143	0.045	1.661			-0.199	-0.213	1.715			-0.244	-0.418	1.670			-0.251	-0.495	1.648			0.125	0.011	1.584			0.135	-0.000	1.287
-0.001	-0.263	1.566			0.009	-0.187	1.597			0.016	0.195	1.590			-0.014	0.373	1.587			-0.142	0.045	1.659			-0.199	-0.212	1.714			-0.245	-0.417	1.669			-0.252	-0.495	1.648			0.126	0.007	1.585			0.136	-0.008	1.288
-0.002	-0.262	1.565			0.008	-0.187	1.596			0.017	0.189	1.591			-0.013	0.369	1.586			-0.141	0.046	1.657			-0.200	-0.211	1.713			-0.246	-0.417	1.668			-0.253	-0.494	1.647			0.126	0.004	1.587			0.136	-0.014	1.290
-0.002	-0.261	1.564			0.008	-0.187	1.596			0.018	0.184	1.592			-0.013	0.364	1.585			-0.140	0.047	1.654			-0.201	-0.210	1.711			-0.247	-0.416	1.667			-0.254	-0.494	1.645			0.127	-0.000	1.588			0.140	-0.014	1.291
-0.002	-0.260	1.563			0.007	-0.186	1.595			0.018	0.179	1.593			-0.012	0.361	1.584			-0.139	0.047	1.652			-0.202	-0.210	1.710			-0.248	-0.416	1.666			-0.255	-0.494	1.644			0.128	-0.003	1.590			0.151	-0.004	1.319
-0.002	-0.260	1.563			0.007	-0.186	1.595			0.019	0.176	1.594			-0.010	0.358	1.582			-0.138	0.048	1.650			-0.202	-0.209	1.709			-0.248	-0.416	1.665			-0.256	-0.493	1.643			0.128	-0.006	1.591			0.156	0.000	1.332
-0.002	-0.259	1.562			0.008	-0.187	1.595			0.020	0.172	1.594			-0.009	0.356	1.581			-0.137	0.048	1.648			-0.203	-0.208	1.707			-0.249	-0.416	1.663			-0.257	-0.493	1.642			0.128	0.011	1.565			0.165	-0.001	1.330
-0.002	-0.259	1.561			0.009	-0.187	1.594			0.020	0.169	1.595			-0.007	0.354	1.580			-0.136	0.048	1.646			-0.203	-0.208	1.706			-0.249	-0.415	1.662			-0.257	-0.493	1.640			0.129	0.018	1.554			0.179	-0.004	1.329
-0.002	-0.259	1.561			0.010	-0.188	1.594			0.020	0.166	1.595			-0.006	0.352	1.579			-0.136	0.049	1.645			-0.203	-0.207	1.705			-0.250	-0.415	1.660			-0.257	-0.493	1.639			0.130	0.022	1.547			0.204	-0.006	1.293
-0.001	-0.259	1.560			0.012	-0.189	1.595			0.021	0.163	1.595			-0.004	0.350	1.577			-0.135	0.049	1.643			-0.204	-0.207	1.704			-0.250	-0.415	1.659			-0.258	-0.493	1.638			0.133	0.025	1.542			0.215	-0.009	1.286
-0.001	-0.258	1.559			0.013	-0.189	1.595			0.021	0.161	1.595			-0.002	0.349	1.576			-0.134	0.050	1.642			-0.204	-0.206	1.703			-0.250	-0.415	1.658			-0.258	-0.492	1.637			0.136	0.028	1.538			0.233	-0.018	1.298
-0.000	-0.258	1.559			0.014	-0.190	1.595			0.021	0.160	1.596			-0.001	0.348	1.575			-0.134	0.050	1.641			-0.204	-0.206	1.702			-0.251	-0.415	1.656			-0.258	-0.492	1.636			0.139	0.030	1.534			0.251	-0.026	1.317
0.000	-0.258	1.558			0.015	-0.190	1.595			0.022	0.158	1.596			0.001	0.346	1.574			-0.133	0.050	1.640			-0.204	-0.205	1.701			-0.251	-0.415	1.655			-0.258	-0.492	1.635			0.143	0.032	1.532			0.262	-0.031	1.322
0.001	-0.258	1.558			0.016	-0.190	1.595			0.022	0.156	1.596			0.003	0.345	1.573			-0.133	0.051	1.639			-0.204	-0.205	1.700			-0.251	-0.414	1.654			-0.258	-0.492	1.634			0.147	0.034	1.530			0.272	-0.035	1.326
0.002	-0.257	1.557			0.017	-0.191	1.595			0.022	0.155	1.596			0.005	0.344	1.571			-0.132	0.051	1.638			-0.204	-0.204	1.699			-0.251	-0.414	1.653			-0.259	-0.492	1.633			0.152	0.035	1.529			0.290	-0.043	1.340
0.003	-0.257	1.557			0.018	-0.191	1.596			0.023	0.153	1.595			0.007	0.343	1.569			-0.131	0.052	1.637			-0.204	-0.203	1.698			-0.252	-0.414	1.653			-0.259	-0.492	1.632			0.157	0.036	1.528			0.302	-0.049	1.348
0.004	-0.257	1.556			0.020	-0.191	1.596			0.024	0.152	1.595			0.011	0.342	1.567			-0.131	0.052	1.636			-0.204	-0.203	1.697			-0.252	-0.414	1.652			-0.259	-0.492	1.631			0.163	0.036	1.528			0.315	-0.055	1.360
0.006	-0.256	1.556			0.021	-0.191	1.596			0.025	0.150	1.594			0.014	0.341	1.564			-0.130	0.053	1.634			-0.203	-0.202	1.696			-0.252	-0.414	1.651			-0.259	-0.492	1.631			0.169	0.036	1.529			0.327	-0.060	1.372
0.007	-0.256	1.555			0.023	-0.192	1.596			0.027	0.149	1.593			0.019	0.339	1.562			-0.128	0.053	1.632			-0.203	-0.201	1.695			-0.252	-0.414	1.651			-0.259	-0.492	1.630			0.175	0.036	1.530			0.338	-0.066	1.386
0.010	-0.255	1.554			0.024	-0.192	1.596			0.029	0.147	1.592			0.023	0.338	1.558			-0.127	0.054	1.630			-0.202	-0.200	1.694			-0.252	-0.414	1.650			-0.259	-0.492	1.630			0.182	0.035	1.531			0.348	-0.071	1.399
0.012	-0.255	1.553			0.027	-0.192	1.596			0.033	0.146	1.590			0.029	0.337	1.555			-0.124	0.055	1.628			-0.201	-0.199	1.692			-0.252	-0.414	1.650			-0.259	-0.492	1.630			0.188	0.035	1.532			0.357	-0.076	1.410
0.015	-0.254	1.552			0.029	-0.192	1.596			0.036	0.144	1.589			0.035	0.336	1.552			-0.122	0.055	1.625			-0.199	-0.198	1.690			-0.252	-0.414	1.649			-0.259	-0.492	1.629			0.194	0.034	1.534			0.364	-0.080	1.418
0.018	-0.254	1.551			0.031	-0.192	1.595			0.040	0.143	1.587			0.040	0.335	1.548			-0.118	0.056	1.622			-0.198	-0.196	1.688			-0.252	-0.414	1.648			-0.258	-0.492	1.628			0.200	0.033	1.535			0.371	-0.083	1.425
0.022	-0.253	1.551			0.034	-0.192	1.595			0.044	0.142	1.584			0.046	0.335	1.545			-0.115	0.056	1.619			-0.196	-0.195	1.686			-0.251	-0.414	1.647			-0.258	-0.492	1.627			0.205	0.033	1.537			0.377	-0.085	1.431
0.025	-0.253	1.549			0.037	-0.192	1.594			0.048	0.142	1.582			0.051	0.334	1.542			-0.112	0.057	1.615			-0.194	-0.194	1.683			-0.250	-0.414	1.644			-0.256	-0.492	1.625			0.211	0.032	1.538			0.383	-0.088	1.436
0.029	-0.252	1.548			0.040	-0.191	1.593			0.052	0.141	1.580			0.056	0.334	1.539			-0.108	0.057	1.612			-0.192	-0.193	1.680			-0.249	-0.415	1.641			-0.254	-0.492	1.623			0.216	0.031	1.539			0.388	-0.090	1.440
0.033	-0.252	1.547			0.044	-0.191	1.592			0.056	0.140	1.578			0.061	0.334	1.536			-0.104	0.057	1.609			-0.189	-0.192	1.677			-0.246	-0.415	1.638			-0.251	-0.492	1.620			0.221	0.031	1.540			0.393	-0.092	1.444
0.037	-0.252	1.546			0.047	-0.191	1.591			0.060	0.140	1.576			0.066	0.333	1.534			-0.101	0.057	1.605			-0.186	-0.192	1.674			-0.244	-0.415	1.634			-0.248	-0.492	1.616			0.225	0.030	1.541			0.397	-0.094	1.447
0.041	-0.252	1.545			0.051	-0.191	1.590			0.064	0.139	1.574			0.070	0.333	1.531			-0.097	0.057	1.602			-0.183	-0.191	1.670			-0.241	-0.416	1.629			-0.244	-0.492	1.612			0.229	0.030	1.541			0.401	-0.095	1.451
0.044	-0.252	1.544			0.054	-0.191	1.589			0.068	0.139	1.572			0.074	0.333	1.529			-0.093	0.057	1.599			-0.180	-0.191	1.667			-0.238	-0.416	1.625			-0.240	-0.492	1.607			0.233	0.029	1.542			0.405	-0.097	1.453
0.048	-0.251	1.543			0.057	-0.191	1.587			0.071	0.139	1.570			0.077	0.332	1.528			-0.090	0.057	1.597			-0.177	-0.191	1.664			-0.234	-0.416	1.621			-0.236	-0.492	1.603			0.237	0.029	1.542			0.408	-0.098	1.456
0.051	-0.251	1.541			0.061	-0.191	1.586			0.075	0.138	1.568			0.080	0.332	1.526			-0.087	0.056	1.594			-0.174	-0.191	1.661			-0.231	-0.416	1.617			-0.232	-0.492	1.599			0.240	0.029	1.542			0.412	-0.099	1.458
0.055	-0.251	1.540			0.064	-0.191	1.584			0.079	0.138	1.567			0.082	0.332	1.524			-0.084	0.056	1.592			-0.171	-0.191	1.658			-0.228	-0.416	1.614			-0.229	-0.493	1.596			0.243	0.029	1.542			0.415	-0.100	1.460
0.058	-0.251	1.539			0.067	-0.191	1.583			0.082	0.138	1.565			0.085	0.332	1.523			-0.081	0.056	1.590			-0.168	-0.191	1.656			-0.224	-0.416	1.610			-0.225	-0.493	1.592			0.246	0.029	1.541			0.418	-0.101	1.461
0.061	-0.251	1.538			0.070	-0.191	1.581			0.085	0.138	1.563			0.087	0.332	1.521			-0.079	0.056	1.588			-0.164	-0.192	1.654			-0.221	-0.416	1.607			-0.221	-0.493	1.589			0.249	0.028	1.540			0.420	-0.101	1.462
0.063	-0.251	1.537			0.073	-0.191	1.580			0.087	0.138	1.561			0.089	0.331	1.520			-0.076	0.056	1.587			-0.162	-0.192	1.652			-0.217	-0.417	1.605			-0.218	-0.493	1.587			0.252	0.028	1.539			0.423	-0.101	1.461
0.066	-0.251	1.536			0.075	-0.191	1.578			0.090	0.138	1.559			0.091	0.331	1.519			-0.074	0.055	1.585			-0.159	-0.193	1.650			-0.215	-0.417	1.603			-0.215	-0.493	1.584			0.254	0.028	1.538			0.426	-0.101	1.460
0.068	-0.251	1.535			0.078	-0.191	1.576			0.092	0.137	1.557			0.092	0.331	1.517			-0.072	0.055	1.584			-0.157	-0.193	1.649			-0.212	-0.417	1.601			-0.212	-0.494	1.583			0.256	0.028	1.536			0.428	-0.101	1.458
0.069	-0.251	1.534			0.080	-0.191	1.574			0.094	0.137	1.555			0.093	0.331	1.515			-0.071	0.055	1.582			-0.154	-0.193	1.648			-0.210	-0.417	1.600			-0.209	-0.494	1.581			0.258	0.028	1.534			0.430	-0.101	1.457
0.071	-0.251	1.533			0.081	-0.191	1.572			0.095	0.137	1.552			0.093	0.331	1.513			-0.069	0.055	1.581			-0.153	-0.193	1.647			-0.208	-0.417	1.599			-0.207	-0.494	1.580			0.259	0.028	1.532			0.432	-0.101	1.456
0.072	-0.251	1.531			0.082	-0.191	1.569			0.095	0.137	1.548			0.092	0.331	1.510			-0.068	0.054	1.580			-0.151	-0.194	1.646			-0.206	-0.417	1.598			-0.205	-0.495	1.579			0.259	0.027	1.529			0.433	-0.101	1.455
0.073	-0.252	1.528			0.083	-0.191	1.565			0.095	0.137	1.545			0.089	0.331	1.505			-0.068	0.054	1.578			-0.150	-0.194	1.645			-0.205	-0.418	1.597			-0.204	-0.495	1.578			0.259	0.027	1.526			0.433	-0.101	1.454
0.073	-0.252	1.525			0.083	-0.191	1.560			0.093	0.137	1.541			0.086	0.331	1.501			-0.068	0.054	1.577			-0.149	-0.194	1.644			-0.203	-0.419	1.597			-0.203	-0.496	1.578			0.257	0.027	1.523			0.433	-0.102	1.453
0.072	-0.252	1.521			0.081	-0.191	1.555			0.089	0.137	1.536			0.080	0.330	1.497			-0.070	0.053	1.574			-0.148	-0.194	1.643			-0.203	-0.419	1.597			-0.202	-0.497	1.578			0.254	0.028	1.519			0.431	-0.102	1.454
0.071	-0.252	1.516			0.079	-0.191	1.550			0.085	0.137	1.532			0.074	0.330	1.493			-0.074	0.052	1.571			-0.147	-0.195	1.642			-0.202	-0.420	1.597			-0.201	-0.498	1.578			0.250	0.028	1.516			0.429	-0.103	1.454
0.068	-0.252	1.511			0.076	-0.190	1.545			0.079	0.137	1.528			0.068	0.331	1.489			-0.079	0.052	1.568			-0.148	-0.195	1.641			-0.202	-0.422	1.597			-0.201	-0.499	1.579			0.245	0.029	1.513			0.426	-0.103	1.454
0.065	-0.251	1.506			0.072	-0.190	1.540			0.073	0.137	1.524			0.060	0.331	1.486			-0.084	0.051	1.565			-0.150	-0.196	1.640			-0.202	-0.423	1.598			-0.202	-0.500	1.580			0.238	0.029	1.510			0.422	-0.103	1.455
0.061	-0.251	1.501			0.067	-0.190	1.535			0.067	0.138	1.520			0.053	0.332	1.483			-0.090	0.051	1.561			-0.153	-0.196	1.638			-0.203	-0.424	1.598			-0.203	-0.502	1.581			0.232	0.030	1.507			0.418	-0.103	1.456
0.056	-0.251	1.496			0.062	-0.189	1.530			0.060	0.139	1.517			0.045	0.332	1.480			-0.096	0.050	1.558			-0.158	-0.197	1.635			-0.205	-0.426	1.598			-0.205	-0.503	1.581			0.224	0.031	1.504			0.414	-0.103	1.458
0.051	-0.250	1.491			0.057	-0.189	1.526			0.054	0.139	1.514			0.038	0.333	1.478			-0.103	0.050	1.555			-0.163	-0.198	1.633			-0.208	-0.427	1.598			-0.208	-0.505	1.581			0.217	0.032	1.502			0.411	-0.102	1.459
0.046	-0.250	1.487			0.052	-0.188	1.523			0.047	0.140	1.511			0.031	0.334	1.476			-0.109	0.050	1.552			-0.168	-0.198	1.630			-0.213	-0.429	1.597			-0.212	-0.507	1.580			0.210	0.033	1.500			0.407	-0.101	1.460
0.041	-0.249	1.483			0.047	-0.187	1.519			0.041	0.142	1.508			0.023	0.335	1.474			-0.116	0.050	1.549			-0.174	-0.199	1.627			-0.218	-0.430	1.595			-0.217	-0.508	1.579			0.204	0.034	1.498			0.403	-0.100	1.462
0.037	-0.248	1.480			0.042	-0.187	1.517			0.035	0.143	1.506			0.017	0.336	1.473			-0.122	0.050	1.546			-0.180	-0.199	1.624			-0.223	-0.431	1.594			-0.223	-0.509	1.577			0.198	0.035	1.496			0.399	-0.099	1.463
0.031	-0.247	1.476			0.037	-0.186	1.514			0.029	0.144	1.504			0.010	0.337	1.472			-0.128	0.051	1.544			-0.186	-0.199	1.621			-0.228	-0.431	1.591			-0.228	-0.509	1.575			0.193	0.036	1.494			0.393	-0.096	1.466
0.026	-0.246	1.473			0.032	-0.185	1.511			0.024	0.146	1.502			0.004	0.339	1.470			-0.134	0.051	1.542			-0.192	-0.199	1.619			-0.233	-0.432	1.589			-0.234	-0.510	1.572			0.187	0.037	1.492			0.388	-0.094	1.468
0.021	-0.245	1.470			0.027	-0.184	1.509			0.018	0.147	1.500			-0.002	0.340	1.469			-0.139	0.052	1.540			-0.197	-0.199	1.616			-0.238	-0.432	1.586			-0.239	-0.510	1.569			0.181	0.038	1.491			0.383	-0.092	1.470
0.017	-0.244	1.467			0.022	-0.183	1.507			0.013	0.149	1.498			-0.007	0.342	1.468			-0.145	0.053	1.538			-0.203	-0.198	1.613			-0.243	-0.432	1.584			-0.244	-0.510	1.567			0.176	0.039	1.489			0.378	-0.090	1.471
0.012	-0.243	1.465			0.018	-0.181	1.505			0.008	0.150	1.496			-0.012	0.343	1.467			-0.150	0.053	1.536			-0.207	-0.198	1.611			-0.248	-0.432	1.581			-0.249	-0.509	1.564			0.171	0.040	1.488			0.374	-0.088	1.473
0.008	-0.241	1.462			0.013	-0.180	1.503			0.003	0.152	1.494			-0.018	0.345	1.466			-0.155	0.054	1.534			-0.212	-0.198	1.608			-0.252	-0.431	1.579			-0.253	-0.509	1.562			0.167	0.042	1.486			0.371	-0.087	1.474
0.004	-0.240	1.460			0.009	-0.179	1.501			-0.002	0.154	1.492			-0.023	0.347	1.464			-0.160	0.055	1.532			-0.217	-0.197	1.606			-0.256	-0.431	1.577			-0.257	-0.508	1.560			0.162	0.043	1.484			0.367	-0.085	1.475
-0.001	-0.238	1.457			0.005	-0.177	1.499			-0.007	0.156	1.489			-0.028	0.349	1.463			-0.165	0.056	1.529			-0.221	-0.196	1.604			-0.260	-0.430	1.575			-0.260	-0.507	1.558			0.157	0.045	1.482			0.364	-0.083	1.475
-0.004	-0.237	1.455			0.001	-0.176	1.497			-0.011	0.158	1.487			-0.032	0.351	1.461			-0.169	0.058	1.527			-0.225	-0.195	1.601			-0.263	-0.429	1.574			-0.263	-0.506	1.557			0.153	0.047	1.480			0.360	-0.081	1.476
-0.008	-0.236	1.453			-0.003	-0.174	1.496			-0.015	0.160	1.484			-0.036	0.353	1.459			-0.173	0.059	1.525			-0.228	-0.193	1.599			-0.266	-0.428	1.572			-0.266	-0.505	1.555			0.149	0.048	1.478			0.357	-0.079	1.476
-0.011	-0.234	1.451			-0.006	-0.173	1.494			-0.019	0.162	1.482			-0.040	0.355	1.456			-0.177	0.061	1.522			-0.232	-0.192	1.597			-0.269	-0.427	1.571			-0.269	-0.504	1.554			0.145	0.050	1.476			0.354	-0.078	1.476
-0.014	-0.233	1.449			-0.009	-0.172	1.492			-0.022	0.163	1.479			-0.043	0.356	1.454			-0.180	0.062	1.520			-0.235	-0.191	1.595			-0.272	-0.425	1.570			-0.271	-0.503	1.553			0.142	0.051	1.474			0.352	-0.077	1.476
-0.016	-0.233	1.447			-0.012	-0.171	1.490			-0.025	0.165	1.477			-0.045	0.357	1.451			-0.183	0.063	1.517			-0.237	-0.189	1.593			-0.274	-0.424	1.569			-0.274	-0.502	1.553			0.139	0.052	1.472			0.349	-0.075	1.476
-0.018	-0.232	1.445			-0.014	-0.170	1.488			-0.028	0.165	1.474			-0.048	0.358	1.448			-0.186	0.064	1.514			-0.240	-0.188	1.592			-0.277	-0.423	1.568			-0.276	-0.501	1.552			0.137	0.053	1.471			0.347	-0.074	1.473
-0.020	-0.231	1.444			-0.016	-0.169	1.487			-0.030	0.166	1.472			-0.049	0.359	1.444			-0.188	0.065	1.512			-0.242	-0.187	1.590			-0.279	-0.422	1.567			-0.277	-0.500	1.551			0.135	0.054	1.469			0.345	-0.071	1.468
-0.022	-0.231	1.443			-0.018	-0.168	1.485			-0.031	0.166	1.469			-0.049	0.359	1.440			-0.190	0.066	1.509			-0.244	-0.186	1.588			-0.281	-0.421	1.566			-0.279	-0.499	1.551			0.133	0.054	1.468			0.342	-0.069	1.460
-0.023	-0.230	1.442			-0.020	-0.168	1.484			-0.033	0.167	1.466			-0.049	0.359	1.436			-0.191	0.067	1.505			-0.246	-0.185	1.586			-0.283	-0.420	1.565			-0.281	-0.498	1.550			0.132	0.055	1.466			0.338	-0.067	1.450
-0.024	-0.230	1.441			-0.021	-0.167	1.482			-0.033	0.166	1.463			-0.047	0.358	1.432			-0.192	0.067	1.502			-0.248	-0.184	1.584			-0.284	-0.419	1.564			-0.282	-0.498	1.549			0.131	0.055	1.465			0.332	-0.064	1.434
-0.025	-0.230	1.439			-0.021	-0.167	1.480			-0.033	0.166	1.460			-0.045	0.357	1.428			-0.192	0.067	1.498			-0.249	-0.183	1.582			-0.286	-0.419	1.563			-0.283	-0.497	1.549			0.132	0.055	1.463			0.326	-0.061	1.416
-0.025	-0.230	1.438			-0.021	-0.167	1.478			-0.031	0.165	1.458			-0.041	0.356	1.424			-0.191	0.067	1.495			-0.249	-0.183	1.579			-0.286	-0.418	1.561			-0.284	-0.497	1.547			0.134	0.054	1.460			0.321	-0.058	1.393
-0.023	-0.230	1.437			-0.020	-0.167	1.476			-0.029	0.164	1.455			-0.037	0.355	1.421			-0.189	0.067	1.492			-0.249	-0.182	1.577			-0.287	-0.418	1.559			-0.283	-0.496	1.545			0.137	0.054	1.458			0.318	-0.055	1.377
-0.021	-0.230	1.436			-0.017	-0.167	1.474			-0.025	0.163	1.453			-0.032	0.354	1.419			-0.186	0.066	1.489			-0.248	-0.183	1.574			-0.286	-0.418	1.556			-0.282	-0.496	1.541			0.141	0.053	1.455			0.317	-0.053	1.361
-0.017	-0.231	1.435			-0.014	-0.168	1.472			-0.021	0.162	1.451			-0.027	0.353	1.417			-0.182	0.066	1.487			-0.245	-0.183	1.571			-0.284	-0.418	1.552			-0.280	-0.497	1.537			0.146	0.052	1.452			0.317	-0.049	1.344
-0.013	-0.231	1.434			-0.010	-0.168	1.469			-0.017	0.161	1.450			-0.022	0.352	1.416			-0.178	0.065	1.485			-0.241	-0.184	1.568			-0.281	-0.418	1.549			-0.276	-0.497	1.534			0.151	0.052	1.448			0.317	-0.047	1.331
-0.009	-0.232	1.433			-0.005	-0.169	1.467			-0.012	0.160	1.449			-0.017	0.352	1.415			-0.173	0.064	1.484			-0.236	-0.185	1.566			-0.277	-0.419	1.545			-0.272	-0.497	1.530			0.156	0.051	1.444			0.318	-0.044	1.319
-0.005	-0.233	1.432			-0.001	-0.170	1.466			-0.007	0.159	1.448			-0.013	0.351	1.415			-0.167	0.064	1.483			-0.229	-0.186	1.564			-0.271	-0.419	1.543			-0.268	-0.498	1.527			0.161	0.050	1.441			0.319	-0.043	1.310
-0.001	-0.233	1.431			0.004	-0.171	1.464			-0.002	0.158	1.447			-0.008	0.350	1.415			-0.161	0.063	1.483			-0.223	-0.187	1.562			-0.264	-0.419	1.540			-0.262	-0.498	1.525			0.166	0.050	1.437			0.320	-0.042	1.302
0.003	-0.234	1.430			0.008	-0.171	1.462			0.003	0.157	1.446			-0.004	0.350	1.415			-0.156	0.062	1.482			-0.217	-0.188	1.561			-0.257	-0.419	1.539			-0.255	-0.498	1.524			0.171	0.049	1.433			0.322	-0.040	1.295
0.007	-0.235	1.429			0.012	-0.172	1.461			0.008	0.157	1.446			0.001	0.349	1.415			-0.150	0.062	1.482			-0.210	-0.188	1.561			-0.251	-0.419	1.539			-0.248	-0.498	1.523			0.175	0.048	1.430			0.324	-0.039	1.288
0.011	-0.235	1.428			0.017	-0.172	1.460			0.012	0.156	1.445			0.006	0.349	1.415			-0.145	0.061	1.481			-0.204	-0.189	1.561			-0.245	-0.420	1.539			-0.242	-0.499	1.524			0.179	0.048	1.427			0.328	-0.035	1.277
0.015	-0.236	1.427			0.021	-0.173	1.459			0.017	0.156	1.445			0.011	0.349	1.415			-0.140	0.061	1.481			-0.199	-0.189	1.561			-0.239	-0.419	1.540			-0.235	-0.499	1.525			0.183	0.048	1.424			0.330	-0.032	1.269
0.018	-0.236	1.426			0.025	-0.173	1.458			0.023	0.156	1.444			0.015	0.349	1.415			-0.135	0.061	1.481			-0.194	-0.189	1.561			-0.234	-0.419	1.541			-0.230	-0.498	1.527			0.187	0.048	1.421			0.331	-0.029	1.262
0.022	-0.236	1.425			0.030	-0.174	1.457			0.028	0.156	1.444			0.020	0.349	1.415			-0.131	0.060	1.481			-0.189	-0.189	1.561			-0.230	-0.419	1.542			-0.225	-0.498	1.529			0.190	0.048	1.419			0.331	-0.025	1.253
0.026	-0.237	1.425			0.034	-0.174	1.457			0.033	0.155	1.444			0.025	0.349	1.416			-0.126	0.060	1.481			-0.185	-0.189	1.561			-0.226	-0.419	1.543			-0.221	-0.497	1.530			0.193	0.047	1.417			0.331	-0.022	1.246
0.029	-0.237	1.425			0.038	-0.175	1.456			0.039	0.155	1.445			0.030	0.349	1.416			-0.121	0.060	1.481			-0.181	-0.189	1.562			-0.223	-0.419	1.543			-0.218	-0.497	1.531			0.196	0.047	1.415			0.331	-0.020	1.240
0.033	-0.238	1.425			0.042	-0.176	1.456			0.044	0.155	1.445			0.035	0.348	1.417			-0.117	0.060	1.482			-0.177	-0.189	1.562			-0.220	-0.419	1.544			-0.216	-0.497	1.532			0.198	0.047	1.413			0.327	-0.020	1.232
0.036	-0.239	1.424			0.046	-0.176	1.456			0.048	0.155	1.446			0.039	0.348	1.418			-0.112	0.060	1.483			-0.174	-0.189	1.563			-0.217	-0.419	1.544			-0.213	-0.497	1.532			0.200	0.047	1.411			0.322	-0.020	1.225
0.039	-0.240	1.424			0.050	-0.177	1.457			0.052	0.154	1.447			0.044	0.348	1.419			-0.108	0.060	1.484			-0.170	-0.189	1.563			-0.215	-0.419	1.545			-0.211	-0.497	1.533			0.202	0.047	1.410			0.318	-0.022	1.219
0.042	-0.240	1.425			0.053	-0.178	1.457			0.056	0.154	1.447			0.048	0.348	1.420			-0.104	0.060	1.485			-0.167	-0.189	1.564			-0.214	-0.419	1.545			-0.210	-0.497	1.533			0.204	0.046	1.408			0.314	-0.024	1.214
0.045	-0.241	1.425			0.056	-0.178	1.457			0.060	0.154	1.448			0.052	0.348	1.421			-0.100	0.060	1.486			-0.164	-0.189	1.564			-0.212	-0.419	1.545			-0.208	-0.497	1.533			0.205	0.046	1.407			0.308	-0.027	1.210
0.047	-0.242	1.425			0.059	-0.179	1.458			0.063	0.154	1.448			0.055	0.348	1.423			-0.097	0.060	1.487			-0.161	-0.189	1.565			-0.210	-0.419	1.546			-0.207	-0.497	1.533			0.205	0.045	1.405			0.302	-0.032	1.207
0.049	-0.243	1.425			0.062	-0.180	1.458			0.065	0.154	1.449			0.058	0.348	1.424			-0.094	0.060	1.489			-0.158	-0.189	1.566			-0.209	-0.419	1.546			-0.205	-0.496	1.534			0.206	0.045	1.404			0.296	-0.036	1.204
0.051	-0.244	1.426			0.065	-0.182	1.459			0.068	0.153	1.450			0.061	0.347	1.425			-0.091	0.060	1.490			-0.156	-0.189	1.568			-0.207	-0.419	1.547			-0.204	-0.496	1.534			0.206	0.044	1.403			0.291	-0.041	1.202
0.053	-0.246	1.426			0.067	-0.183	1.460			0.070	0.153	1.450			0.063	0.347	1.426			-0.088	0.060	1.491			-0.153	-0.189	1.570			-0.206	-0.419	1.548			-0.202	-0.496	1.536			0.206	0.043	1.402			0.286	-0.044	1.201
0.054	-0.247	1.427			0.068	-0.184	1.461			0.072	0.153	1.451			0.065	0.347	1.427			-0.085	0.060	1.492			-0.150	-0.189	1.572			-0.204	-0.419	1.551			-0.201	-0.495	1.538			0.206	0.042	1.401			0.238	-0.014	1.172
0.055	-0.249	1.428			0.070	-0.186	1.461			0.073	0.153	1.451			0.067	0.347	1.428			-0.083	0.059	1.494			-0.147	-0.189	1.575			-0.199	-0.414	1.559			-0.199	-0.491	1.543			0.205	0.041	1.401			0.215	-0.001	1.159
0.056	-0.252	1.429			0.071	-0.188	1.463			0.074	0.152	1.452			0.069	0.347	1.429			-0.081	0.059	1.495			-0.145	-0.189	1.578			-0.194	-0.408	1.566			-0.197	-0.486	1.550			0.203	0.039	1.400			0.199	0.006	1.150
0.056	-0.255	1.430			0.071	-0.191	1.464			0.074	0.152	1.454			0.071	0.346	1.430			-0.079	0.059	1.496			-0.143	-0.188	1.582			-0.191	-0.402	1.573			-0.195	-0.481	1.557			0.199	0.037	1.400			0.186	0.011	1.144
0.055	-0.260	1.431			0.071	-0.195	1.466			0.073	0.151	1.455			0.072	0.346	1.431			-0.077	0.058	1.498			-0.141	-0.188	1.585			-0.188	-0.400	1.579			-0.195	-0.478	1.563			0.196	0.035	1.400			0.175	0.015	1.140
0.054	-0.266	1.433			0.070	-0.200	1.468			0.067	0.148	1.460			0.073	0.346	1.432			-0.075	0.058	1.499			-0.139	-0.188	1.589			-0.188	-0.402	1.586			-0.195	-0.479	1.569			0.189	0.031	1.401			0.163	0.017	1.137
0.053	-0.271	1.434			0.069	-0.205	1.470			0.060	0.146	1.464			0.074	0.345	1.434			-0.074	0.057	1.500			-0.138	-0.188	1.592			-0.188	-0.403	1.591			-0.196	-0.481	1.574			0.182	0.028	1.404			0.152	0.019	1.135
0.053	-0.273	1.435			0.069	-0.207	1.471			0.057	0.145	1.468			0.075	0.345	1.435			-0.072	0.056	1.501			-0.137	-0.188	1.595			-0.188	-0.405	1.597			-0.197	-0.482	1.580			0.178	0.065	1.406			0.143	0.028	1.134
0.054	-0.275	1.436			0.069	-0.208	1.473			0.062	0.147	1.470			0.076	0.344	1.436			-0.071	0.056	1.502			-0.136	-0.188	1.598			-0.189	-0.410	1.603			-0.198	-0.483	1.585			0.177	0.077	1.405			0.135	0.035	1.133
0.054	-0.276	1.436			0.070	-0.209	1.474			0.066	0.149	1.471			0.077	0.344	1.437			-0.071	0.054	1.504			-0.136	-0.189	1.602			-0.192	-0.422	1.609			-0.200	-0.489	1.590			0.176	0.083	1.405			0.150	0.027	1.125
0.054	-0.277	1.437			0.070	-0.210	1.474			0.068	0.150	1.472			0.077	0.344	1.439			-0.072	0.051	1.507			-0.137	-0.190	1.608			-0.193	-0.429	1.613			-0.202	-0.492	1.595			0.175	0.086	1.404			0.156	0.017	1.120
0.054	-0.278	1.437			0.071	-0.211	1.475			0.069	0.150	1.472			0.077	0.343	1.440			-0.074	0.049	1.509			-0.139	-0.193	1.614			-0.194	-0.424	1.621			-0.204	-0.490	1.602			0.174	0.088	1.403			0.161	0.003	1.123
0.054	-0.279	1.438			0.071	-0.212	1.476			0.070	0.151	1.473			0.077	0.343	1.442			-0.076	0.047	1.511			-0.141	-0.195	1.619			-0.194	-0.422	1.625			-0.205	-0.489	1.608			0.173	0.090	1.403			0.162	-0.007	1.125
0.053	-0.277	1.439			0.071	-0.212	1.476			0.070	0.151	1.473			0.077	0.343	1.443			-0.075	0.083	1.537			-0.139	-0.176	1.621			-0.193	-0.402	1.631			-0.205	-0.475	1.614			0.172	0.092	1.403			0.160	-0.011	1.123
0.051	-0.276	1.440			0.071	-0.211	1.477			0.070	0.151	1.474			0.076	0.343	1.445			-0.075	0.090	1.542			-0.138	-0.170	1.622			-0.192	-0.393	1.634			-0.205	-0.468	1.617			0.171	0.092	1.402			0.150	-0.016	1.121
0.050	-0.275	1.441			0.071	-0.210	1.478			0.070	0.151	1.475			0.075	0.343	1.446			-0.075	0.091	1.543			-0.138	-0.168	1.623			-0.193	-0.394	1.635			-0.206	-0.469	1.619			0.170	0.092	1.401			0.140	-0.022	1.119
0.049	-0.273	1.442			0.071	-0.209	1.479			0.070	0.151	1.475			0.074	0.343	1.447			-0.075	0.092	1.544			-0.138	-0.167	1.624			-0.194	-0.394	1.636			-0.206	-0.470	1.620			0.169	0.091	1.400			0.131	-0.030	1.120
0.048	-0.272	1.442			0.070	-0.208	1.480			0.070	0.151	1.476			0.073	0.344	1.449			-0.076	0.091	1.545			-0.139	-0.166	1.625			-0.194	-0.394	1.637			-0.207	-0.471	1.621			0.168	0.089	1.399			0.124	-0.040	1.129
0.047	-0.271	1.443			0.069	-0.207	1.481			0.070	0.151	1.476			0.072	0.344	1.450			-0.078	0.090	1.544			-0.140	-0.166	1.625			-0.196	-0.395	1.636			-0.208	-0.472	1.621			0.167	0.086	1.398			0.141	-0.059	1.167
0.046	-0.269	1.444			0.068	-0.206	1.482			0.070	0.151	1.477			0.070	0.344	1.451			-0.079	0.089	1.544			-0.141	-0.167	1.624			-0.197	-0.396	1.635			-0.209	-0.474	1.618			0.166	0.081	1.397			0.143	-0.069	1.181
0.044	-0.268	1.444			0.067	-0.205	1.483			0.069	0.151	1.477			0.069	0.344	1.452			-0.081	0.087	1.543			-0.142	-0.167	1.624			-0.198	-0.398	1.633			-0.210	-0.475	1.615			0.166	0.076	1.396			0.152	-0.083	1.199
0.043	-0.266	1.445			0.067	-0.204	1.483			0.069	0.151	1.477			0.068	0.344	1.453			-0.082	0.086	1.542			-0.143	-0.168	1.623			-0.199	-0.398	1.630			-0.210	-0.476	1.612			0.167	0.070	1.395			0.160	-0.095	1.212
0.042	-0.265	1.445			0.066	-0.203	1.484			0.069	0.151	1.478			0.067	0.344	1.454			-0.083	0.084	1.542			-0.144	-0.169	1.622			-0.200	-0.397	1.628			-0.210	-0.475	1.609			0.167	0.065	1.395			0.167	-0.105	1.223
0.041	-0.264	1.446			0.065	-0.202	1.485			0.068	0.151	1.478			0.066	0.344	1.455			-0.084	0.082	1.541			-0.145	-0.170	1.621			-0.200	-0.396	1.625			-0.210	-0.474	1.606			0.168	0.060	1.395			0.172	-0.113	1.231
0.040	-0.263	1.446			0.064	-0.201	1.485			0.068	0.151	1.478			0.065	0.345	1.456			-0.085	0.081	1.540			-0.145	-0.172	1.620			-0.199	-0.395	1.622			-0.210	-0.473	1.603			0.169	0.057	1.395			0.175	-0.119	1.238
0.040	-0.262	1.446			0.063	-0.200	1.485			0.068	0.151	1.479			0.064	0.345	1.457			-0.086	0.080	1.540			-0.146	-0.173	1.618			-0.199	-0.393	1.619			-0.210	-0.471	1.600			0.170	0.053	1.395			0.177	-0.124	1.243
0.039	-0.261	1.446			0.063	-0.200	1.486			0.068	0.151	1.479			0.063	0.345	1.458			-0.087	0.078	1.539			-0.147	-0.174	1.617			-0.198	-0.392	1.615			-0.209	-0.470	1.597			0.171	0.051	1.395			0.179	-0.128	1.248
0.038	-0.261	1.446			0.063	-0.199	1.486			0.068	0.151	1.479			0.062	0.345	1.458			-0.088	0.076	1.539			-0.147	-0.176	1.616			-0.198	-0.392	1.612			-0.209	-0.470	1.594			0.172	0.048	1.395			0.179	-0.131	1.251
0.038	-0.260	1.446			0.062	-0.199	1.486			0.067	0.151	1.480			0.062	0.345	1.459			-0.088	0.075	1.539			-0.148	-0.178	1.615			-0.198	-0.392	1.609			-0.209	-0.470	1.590			0.172	0.047	1.396			0.180	-0.134	1.254
0.038	-0.259	1.446			0.062	-0.198	1.487			0.067	0.151	1.480			0.061	0.345	1.460			-0.088	0.074	1.539			-0.148	-0.180	1.614			-0.198	-0.392	1.605			-0.208	-0.471	1.587			0.173	0.045	1.396			0.180	-0.137	1.257
0.037	-0.259	1.446			0.062	-0.198	1.487			0.067	0.151	1.481			0.061	0.345	1.462			-0.089	0.072	1.539			-0.148	-0.181	1.613			-0.198	-0.395	1.600			-0.208	-0.474	1.581			0.174	0.043	1.397			0.181	-0.140	1.259
0.037	-0.258	1.446			0.062	-0.198	1.487			0.068	0.151	1.482			0.061	0.345	1.463			-0.089	0.070	1.539			-0.148	-0.183	1.612			-0.198	-0.397	1.596			-0.208	-0.476	1.577			0.175	0.042	1.397			0.181	-0.142	1.262
0.037	-0.258	1.446			0.062	-0.197	1.488			0.068	0.151	1.483			0.061	0.345	1.465			-0.089	0.069	1.539			-0.148	-0.185	1.611			-0.198	-0.399	1.592			-0.207	-0.478	1.573			0.176	0.040	1.398			0.181	-0.144	1.264
0.037	-0.258	1.446			0.062	-0.197	1.488			0.068	0.151	1.484			0.060	0.345	1.467			-0.088	0.067	1.539			-0.148	-0.187	1.611			-0.198	-0.401	1.589			-0.207	-0.480	1.569			0.177	0.039	1.399			0.182	-0.145	1.267
0.037	-0.257	1.446			0.062	-0.197	1.488			0.068	0.151	1.486			0.061	0.345	1.470			-0.088	0.065	1.540			-0.148	-0.189	1.610			-0.197	-0.402	1.586			-0.206	-0.481	1.566			0.178	0.038	1.400			0.183	-0.147	1.269
0.037	-0.257	1.446			0.062	-0.197	1.488			0.069	0.151	1.487			0.061	0.345	1.472			-0.088	0.064	1.540			-0.148	-0.191	1.610			-0.197	-0.403	1.584			-0.206	-0.481	1.564			0.180	0.037	1.402			0.185	-0.147	1.272
0.037	-0.257	1.446			0.062	-0.197	1.489			0.070	0.151	1.489			0.062	0.345	1.475			-0.087	0.062	1.541			-0.147	-0.192	1.609			-0.196	-0.404	1.583			-0.205	-0.482	1.562			0.183	0.036	1.405			0.187	-0.148	1.275
0.037	-0.256	1.446			0.062	-0.197	1.489			0.071	0.151	1.491			0.062	0.345	1.478			-0.086	0.061	1.541			-0.147	-0.193	1.609			-0.195	-0.404	1.581			-0.204	-0.483	1.561			0.185	0.035	1.408			0.190	-0.148	1.278
0.038	-0.256	1.446			0.062	-0.196	1.489			0.071	0.151	1.493			0.063	0.345	1.481			-0.085	0.060	1.542			-0.146	-0.195	1.609			-0.194	-0.404	1.580			-0.203	-0.483	1.560			0.188	0.034	1.411			0.192	-0.147	1.281
0.038	-0.256	1.446			0.063	-0.196	1.490			0.072	0.151	1.496			0.064	0.345	1.484			-0.085	0.059	1.542			-0.146	-0.196	1.609			-0.193	-0.405	1.580			-0.202	-0.483	1.559			0.191	0.034	1.414			0.195	-0.147	1.284
0.039	-0.256	1.446			0.063	-0.196	1.491			0.074	0.151	1.498			0.066	0.345	1.487			-0.084	0.058	1.542			-0.145	-0.197	1.608			-0.191	-0.405	1.579			-0.201	-0.483	1.558			0.193	0.033	1.417			0.198	-0.147	1.286
0.040	-0.255	1.447			0.064	-0.196	1.491			0.075	0.151	1.500			0.067	0.345	1.490			-0.083	0.057	1.543			-0.144	-0.198	1.608			-0.190	-0.405	1.579			-0.199	-0.483	1.558			0.196	0.033	1.419			0.200	-0.146	1.289
0.041	-0.255	1.447			0.065	-0.196	1.492			0.076	0.151	1.503			0.069	0.345	1.493			-0.082	0.056	1.544			-0.144	-0.198	1.608			-0.189	-0.405	1.578			-0.198	-0.483	1.558			0.198	0.032	1.422			0.201	-0.146	1.291
0.042	-0.255	1.447			0.066	-0.196	1.493			0.078	0.151	1.505			0.070	0.345	1.496			-0.081	0.055	1.544			-0.143	-0.199	1.608			-0.188	-0.404	1.578			-0.197	-0.483	1.558			0.199	0.032	1.423			0.203	-0.146	1.292
0.043	-0.255	1.447			0.067	-0.196	1.494			0.080	0.151	1.508			0.072	0.345	1.498			-0.080	0.055	1.545			-0.142	-0.200	1.608			-0.187	-0.405	1.578			-0.196	-0.483	1.557			0.201	0.032	1.425			0.204	-0.146	1.294
0.045	-0.255	1.448			0.068	-0.196	1.495			0.081	0.151	1.510			0.073	0.345	1.500			-0.079	0.054	1.545			-0.142	-0.200	1.608			-0.186	-0.405	1.578			-0.195	-0.483	1.557			0.202	0.032	1.427			0.204	-0.145	1.295
0.046	-0.255	1.448			0.070	-0.196	1.496			0.083	0.151	1.512			0.075	0.345	1.502			-0.078	0.054	1.546			-0.141	-0.201	1.608			-0.185	-0.406	1.577			-0.194	-0.484	1.557			0.203	0.031	1.428			0.205	-0.145	1.296
0.048	-0.255	1.449			0.071	-0.197	1.497			0.084	0.151	1.514			0.076	0.345	1.504			-0.076	0.053	1.547			-0.140	-0.202	1.609			-0.185	-0.407	1.577			-0.194	-0.485	1.557			0.204	0.031	1.429			0.205	-0.144	1.297
0.049	-0.255	1.450			0.073	-0.197	1.498			0.085	0.151	1.516			0.077	0.345	1.505			-0.075	0.053	1.548			-0.140	-0.202	1.609			-0.184	-0.408	1.576			-0.193	-0.486	1.556			0.205	0.031	1.430			0.205	-0.144	1.298
0.050	-0.255	1.450			0.074	-0.197	1.500			0.086	0.151	1.518			0.079	0.345	1.507			-0.074	0.052	1.550			-0.139	-0.203	1.610			-0.184	-0.409	1.576			-0.192	-0.488	1.556			0.206	0.031	1.432			0.206	-0.143	1.299
0.052	-0.255	1.451			0.075	-0.197	1.501			0.088	0.151	1.519			0.080	0.345	1.508			-0.073	0.052	1.551			-0.138	-0.203	1.610			-0.183	-0.411	1.575			-0.192	-0.489	1.556			0.207	0.031	1.433			0.206	-0.142	1.299
0.053	-0.255	1.452			0.077	-0.197	1.502			0.089	0.151	1.521			0.081	0.345	1.510			-0.071	0.052	1.552			-0.137	-0.203	1.611			-0.183	-0.412	1.575			-0.192	-0.490	1.555			0.208	0.031	1.434			0.206	-0.141	1.300
0.054	-0.255	1.453			0.078	-0.197	1.503			0.090	0.151	1.523			0.082	0.345	1.511			-0.070	0.051	1.553			-0.136	-0.204	1.612			-0.183	-0.413	1.575			-0.191	-0.491	1.555			0.209	0.031	1.436			0.206	-0.141	1.301
0.055	-0.255	1.454			0.079	-0.197	1.505			0.091	0.151	1.524			0.083	0.345	1.513			-0.069	0.051	1.554			-0.135	-0.204	1.613			-0.182	-0.414	1.574			-0.191	-0.492	1.555			0.210	0.031	1.437			0.207	-0.140	1.302
0.057	-0.255	1.455			0.080	-0.197	1.506			0.092	0.151	1.526			0.084	0.345	1.514			-0.068	0.051	1.556			-0.134	-0.204	1.614			-0.182	-0.415	1.574			-0.190	-0.493	1.555			0.211	0.031	1.439			0.207	-0.140	1.303
0.058	-0.255	1.456			0.081	-0.197	1.507			0.093	0.151	1.527			0.085	0.345	1.516			-0.067	0.051	1.557			-0.133	-0.204	1.615			-0.181	-0.416	1.575			-0.190	-0.494	1.555			0.212	0.031	1.440			0.208	-0.139	1.304
0.060	-0.255	1.459			0.083	-0.198	1.510			0.095	0.151	1.530			0.086	0.346	1.518			-0.064	0.051	1.559			-0.131	-0.204	1.618			-0.178	-0.415	1.579			-0.188	-0.493	1.558			0.214	0.032	1.443			0.208	-0.138	1.305
0.060	-0.255	1.459			0.083	-0.198	1.510			0.095	0.151	1.530			0.086	0.346	1.518			-0.064	0.051	1.559			-0.131	-0.204	1.618			-0.178	-0.415	1.579			-0.188	-0.493	1.558			0.214	0.032	1.443			0.208	-0.138	1.305
0.060	-0.255	1.460			0.084	-0.198	1.511			0.096	0.151	1.531			0.087	0.346	1.519			-0.063	0.051	1.560			-0.130	-0.204	1.619			-0.176	-0.415	1.582			-0.187	-0.493	1.561			0.215	0.032	1.444			0.209	-0.138	1.306
0.061	-0.256	1.461			0.085	-0.198	1.512			0.096	0.151	1.532			0.088	0.346	1.521			-0.062	0.051	1.561			-0.129	-0.204	1.620			-0.175	-0.415	1.584			-0.186	-0.492	1.563			0.216	0.032	1.446			0.209	-0.137	1.307
0.062	-0.256	1.462			0.085	-0.198	1.513			0.097	0.151	1.533			0.088	0.346	1.522			-0.061	0.050	1.562			-0.128	-0.204	1.622			-0.174	-0.415	1.586			-0.185	-0.492	1.565			0.216	0.032	1.447			0.209	-0.137	1.307
0.063	-0.256	1.463			0.086	-0.198	1.515			0.098	0.151	1.534			0.089	0.346	1.523			-0.061	0.050	1.563			-0.127	-0.204	1.623			-0.174	-0.415	1.588			-0.184	-0.492	1.566			0.217	0.032	1.448			0.209	-0.136	1.308
0.063	-0.256	1.464			0.087	-0.198	1.516			0.098	0.151	1.535			0.090	0.346	1.524			-0.060	0.050	1.564			-0.126	-0.204	1.624			-0.173	-0.415	1.590			-0.183	-0.493	1.568			0.218	0.032	1.449			0.210	-0.136	1.309
0.064	-0.256	1.465			0.087	-0.198	1.517			0.099	0.151	1.535			0.090	0.346	1.525			-0.059	0.050	1.565			-0.125	-0.204	1.625			-0.173	-0.415	1.591			-0.183	-0.493	1.570			0.218	0.032	1.450			0.210	-0.135	1.309
0.065	-0.256	1.466			0.088	-0.198	1.518			0.099	0.151	1.536			0.091	0.346	1.526			-0.058	0.050	1.566			-0.124	-0.204	1.626			-0.172	-0.415	1.593			-0.182	-0.493	1.571			0.219	0.032	1.450			0.210	-0.135	1.310
0.065	-0.256	1.467			0.088	-0.198	1.519			0.100	0.151	1.537			0.092	0.346	1.526			-0.058	0.051	1.567			-0.124	-0.204	1.627			-0.172	-0.415	1.594			-0.182	-0.493	1.573			0.219	0.033	1.451			0.210	-0.135	1.310
0.066	-0.256	1.468			0.089	-0.198	1.519			0.100	0.151	1.537			0.092	0.346	1.527			-0.057	0.051	1.568			-0.123	-0.204	1.628			-0.172	-0.415	1.596			-0.181	-0.493	1.574			0.220	0.033	1.452			0.210	-0.134	1.311
0.066	-0.256	1.469			0.089	-0.198	1.520			0.101	0.151	1.538			0.093	0.346	1.528			-0.056	0.051	1.569			-0.122	-0.204	1.629			-0.171	-0.415	1.597			-0.181	-0.493	1.575			0.220	0.033	1.452			0.210	-0.134	1.311
0.066	-0.256	1.470			0.090	-0.198	1.521			0.101	0.151	1.539			0.093	0.346	1.528			-0.056	0.051	1.570			-0.121	-0.204	1.630			-0.171	-0.415	1.598			-0.180	-0.493	1.576			0.220	0.033	1.453			0.210	-0.134	1.311
0.067	-0.256	1.471			0.090	-0.198	1.522			0.102	0.151	1.539			0.094	0.346	1.528			-0.055	0.051	1.570			-0.120	-0.204	1.631			-0.170	-0.414	1.600			-0.179	-0.491	1.579			0.221	0.033	1.453			0.210	-0.134	1.312
0.067	-0.256	1.471			0.091	-0.198	1.522			0.102	0.151	1.539			0.095	0.346	1.528			-0.054	0.051	1.571			-0.119	-0.203	1.632			-0.169	-0.412	1.602			-0.178	-0.490	1.580			0.221	0.033	1.454			0.210	-0.134	1.312
0.068	-0.256	1.472			0.091	-0.198	1.523			0.103	0.151	1.539			0.097	0.346	1.527			-0.053	0.051	1.572			-0.118	-0.203	1.633			-0.167	-0.410	1.604			-0.177	-0.488	1.582			0.222	0.033	1.454			0.210	-0.133	1.312
0.068	-0.256	1.473			0.092	-0.198	1.523			0.105	0.151	1.539			0.099	0.345	1.525			-0.052	0.052	1.572			-0.117	-0.203	1.634			-0.166	-0.409	1.606			-0.177	-0.486	1.584			0.222	0.033	1.454			0.210	-0.134	1.312
0.069	-0.256	1.473			0.092	-0.198	1.524			0.107	0.151	1.537			0.103	0.345	1.521			-0.051	0.052	1.572			-0.116	-0.202	1.635			-0.164	-0.407	1.609			-0.175	-0.484	1.587			0.223	0.032	1.454			0.210	-0.134	1.312
0.069	-0.256	1.474			0.093	-0.198	1.524			0.110	0.150	1.535			0.108	0.344	1.515			-0.049	0.053	1.572			-0.115	-0.201	1.636			-0.163	-0.404	1.611			-0.174	-0.481	1.590			0.224	0.032	1.452			0.210	-0.134	1.312
0.070	-0.256	1.475			0.094	-0.197	1.525			0.113	0.149	1.532			0.113	0.342	1.507			-0.046	0.053	1.571			-0.113	-0.200	1.636			-0.161	-0.402	1.613			-0.172	-0.479	1.593			0.226	0.031	1.451			0.210	-0.135	1.311
0.071	-0.256	1.475			0.095	-0.197	1.525			0.116	0.148	1.527			0.118	0.340	1.498			-0.044	0.054	1.570			-0.111	-0.198	1.637			-0.159	-0.399	1.615			-0.170	-0.476	1.596			0.229	0.030	1.448			0.210	-0.137	1.310
0.072	-0.255	1.476			0.097	-0.197	1.525			0.120	0.146	1.522			0.124	0.338	1.488			-0.040	0.055	1.567			-0.108	-0.196	1.637			-0.157	-0.397	1.617			-0.169	-0.474	1.599			0.233	0.028	1.444			0.211	-0.139	1.309
0.074	-0.255	1.476			0.099	-0.196	1.525			0.124	0.144	1.515			0.129	0.336	1.477			-0.037	0.057	1.564			-0.105	-0.194	1.637			-0.155	-0.395	1.619			-0.167	-0.472	1.602			0.236	0.025	1.439			0.212	-0.142	1.307
0.076	-0.255	1.476			0.101	-0.195	1.524			0.128	0.143	1.508			0.135	0.333	1.466			-0.033	0.059	1.560			-0.102	-0.191	1.637			-0.153	-0.393	1.622			-0.166	-0.470	1.605			0.241	0.023	1.433			0.214	-0.146	1.304
0.079	-0.254	1.477			0.104	-0.194	1.522			0.133	0.140	1.500			0.140	0.331	1.455			-0.028	0.061	1.555			-0.099	-0.188	1.636			-0.150	-0.390	1.624			-0.164	-0.468	1.608			0.245	0.020	1.427			0.216	-0.151	1.301
0.081	-0.254	1.477			0.107	-0.193	1.519			0.137	0.138	1.492			0.144	0.328	1.445			-0.024	0.062	1.550			-0.096	-0.185	1.635			-0.148	-0.388	1.626			-0.162	-0.465	1.612			0.249	0.017	1.422			0.218	-0.155	1.298
0.084	-0.253	1.477			0.110	-0.192	1.516			0.140	0.136	1.484			0.148	0.326	1.435			-0.020	0.064	1.545			-0.093	-0.182	1.634			-0.146	-0.386	1.628			-0.160	-0.463	1.615			0.253	0.014	1.416			0.220	-0.158	1.295
0.087	-0.253	1.476			0.113	-0.192	1.512			0.143	0.134	1.477			0.152	0.323	1.425			-0.017	0.065	1.540			-0.090	-0.179	1.633			-0.145	-0.384	1.630			-0.158	-0.461	1.618			0.256	0.012	1.411			0.222	-0.162	1.291
0.090	-0.252	1.475			0.115	-0.191	1.508			0.146	0.132	1.471			0.155	0.321	1.416			-0.013	0.066	1.535			-0.087	-0.177	1.631			-0.143	-0.382	1.631			-0.157	-0.460	1.620			0.260	0.010	1.405			0.223	-0.165	1.288
0.093	-0.252	1.475			0.118	-0.190	1.504			0.149	0.130	1.465			0.158	0.319	1.408			-0.010	0.066	1.530			-0.084	-0.174	1.630			-0.142	-0.381	1.633			-0.155	-0.459	1.623			0.263	0.008	1.400			0.225	-0.168	1.285
0.096	-0.251	1.474			0.120	-0.189	1.499			0.151	0.128	1.459			0.160	0.317	1.401			-0.007	0.067	1.526			-0.082	-0.172	1.629			-0.140	-0.380	1.634			-0.154	-0.457	1.624			0.265	0.006	1.395			0.227	-0.171	1.281
0.099	-0.251	1.473			0.123	-0.189	1.495			0.153	0.127	1.454			0.162	0.315	1.394			-0.005	0.068	1.522			-0.079	-0.170	1.627			-0.139	-0.379	1.635			-0.153	-0.456	1.626			0.268	0.004	1.391			0.228	-0.173	1.278
0.102	-0.251	1.472			0.124	-0.189	1.490			0.155	0.126	1.449			0.164	0.314	1.389			-0.002	0.068	1.518			-0.077	-0.168	1.626			-0.137	-0.377	1.636			-0.151	-0.455	1.628			0.270	0.003	1.386			0.230	-0.176	1.275
0.104	-0.251	1.471			0.126	-0.188	1.486			0.156	0.124	1.444			0.165	0.312	1.383			-0.000	0.068	1.514			-0.074	-0.167	1.624			-0.136	-0.376	1.637			-0.150	-0.454	1.629			0.272	0.001	1.382			0.232	-0.178	1.272
0.106	-0.251	1.470			0.128	-0.188	1.482			0.158	0.123	1.440			0.167	0.311	1.379			0.002	0.069	1.511			-0.072	-0.165	1.622			-0.134	-0.375	1.637			-0.148	-0.453	1.630			0.274	-0.000	1.378			0.233	-0.181	1.269
0.109	-0.251	1.468			0.129	-0.188	1.479			0.159	0.122	1.437			0.168	0.310	1.374			0.004	0.069	1.507			-0.070	-0.164	1.620			-0.131	-0.373	1.637			-0.146	-0.452	1.631			0.275	-0.002	1.375			0.234	-0.183	1.267
0.111	-0.251	1.467			0.130	-0.188	1.475			0.160	0.121	1.433			0.169	0.309	1.370			0.006	0.069	1.504			-0.068	-0.163	1.618			-0.129	-0.372	1.637			-0.144	-0.451	1.631			0.276	-0.003	1.372			0.235	-0.184	1.264
0.113	-0.251	1.466			0.131	-0.188	1.472			0.161	0.121	1.430			0.171	0.308	1.367			0.007	0.069	1.502			-0.066	-0.162	1.616			-0.127	-0.371	1.637			-0.142	-0.449	1.631			0.278	-0.004	1.369			0.237	-0.186	1.262
0.115	-0.251	1.465			0.132	-0.188	1.468			0.162	0.120	1.427			0.172	0.307	1.364			0.009	0.070	1.499			-0.064	-0.161	1.614			-0.125	-0.370	1.636			-0.140	-0.448	1.631			0.279	-0.004	1.366			0.238	-0.187	1.260
0.116	-0.251	1.463			0.133	-0.188	1.465			0.163	0.119	1.425			0.173	0.306	1.361			0.010	0.070	1.497			-0.062	-0.161	1.612			-0.123	-0.369	1.636			-0.138	-0.447	1.630			0.280	-0.005	1.364			0.239	-0.188	1.258
0.118	-0.251	1.462			0.134	-0.188	1.463			0.164	0.119	1.423			0.173	0.306	1.358			0.011	0.070	1.495			-0.060	-0.160	1.611			-0.121	-0.368	1.635			-0.136	-0.446	1.630			0.281	-0.006	1.362			0.240	-0.189	1.256
0.119	-0.251	1.461			0.135	-0.188	1.460			0.165	0.118	1.421			0.174	0.305	1.356			0.012	0.070	1.493			-0.059	-0.160	1.609			-0.119	-0.367	1.634			-0.135	-0.446	1.629			0.281	-0.006	1.360			0.241	-0.190	1.255
0.120	-0.251	1.460			0.135	-0.188	1.457			0.166	0.118	1.419			0.175	0.305	1.354			0.013	0.070	1.491			-0.058	-0.159	1.608			-0.118	-0.366	1.633			-0.134	-0.445	1.628			0.282	-0.007	1.358			0.242	-0.191	1.253
0.122	-0.251	1.458			0.136	-0.188	1.455			0.167	0.117	1.417			0.175	0.304	1.352			0.014	0.070	1.490			-0.057	-0.159	1.606			-0.116	-0.366	1.632			-0.132	-0.445	1.627			0.283	-0.007	1.357			0.243	-0.191	1.251
0.123	-0.251	1.457			0.136	-0.188	1.453			0.167	0.117	1.416			0.176	0.304	1.350			0.015	0.071	1.488			-0.056	-0.159	1.605			-0.115	-0.366	1.631			-0.131	-0.445	1.626			0.284	-0.007	1.355			0.245	-0.192	1.249
0.124	-0.251	1.456			0.136	-0.188	1.451			0.168	0.117	1.414			0.176	0.304	1.349			0.016	0.071	1.487			-0.055	-0.158	1.604			-0.114	-0.365	1.630			-0.130	-0.444	1.625			0.284	-0.008	1.354			0.247	-0.192	1.248
0.124	-0.251	1.455			0.137	-0.188	1.449			0.168	0.116	1.413			0.175	0.304	1.348			0.017	0.071	1.486			-0.054	-0.158	1.604			-0.113	-0.365	1.629			-0.129	-0.444	1.624			0.285	-0.008	1.353			0.249	-0.192	1.246
0.125	-0.251	1.454			0.137	-0.188	1.448			0.169	0.116	1.412			0.175	0.304	1.348			0.017	0.071	1.485			-0.053	-0.158	1.603			-0.112	-0.365	1.628			-0.129	-0.444	1.623			0.285	-0.008	1.352			0.251	-0.191	1.244
0.126	-0.251	1.453			0.137	-0.188	1.446			0.169	0.116	1.411			0.174	0.305	1.348			0.018	0.071	1.484			-0.052	-0.158	1.602			-0.112	-0.365	1.627			-0.128	-0.444	1.622			0.286	-0.008	1.351			0.253	-0.191	1.243
0.126	-0.251	1.453			0.137	-0.188	1.445			0.169	0.116	1.411			0.173	0.306	1.349			0.018	0.071	1.483			-0.052	-0.157	1.601			-0.112	-0.367	1.625			-0.128	-0.445	1.621			0.286	-0.008	1.350			0.255	-0.190	1.242
0.127	-0.251	1.452			0.137	-0.188	1.444			0.169	0.117	1.411			0.172	0.306	1.351			0.019	0.071	1.482			-0.051	-0.157	1.601			-0.112	-0.368	1.623			-0.128	-0.445	1.619			0.287	-0.007	1.350			0.258	-0.189	1.240
0.127	-0.251	1.451			0.137	-0.188	1.442			0.168	0.117	1.411			0.171	0.307	1.353			0.019	0.071	1.482			-0.051	-0.157	1.600			-0.112	-0.370	1.621			-0.128	-0.446	1.618			0.287	-0.006	1.350			0.260	-0.188	1.240
0.128	-0.251	1.450			0.138	-0.188	1.441			0.168	0.118	1.411			0.170	0.309	1.355			0.019	0.071	1.481			-0.051	-0.157	1.600			-0.112	-0.372	1.620			-0.128	-0.447	1.616			0.287	-0.006	1.350			0.262	-0.187	1.239
0.128	-0.251	1.450			0.138	-0.188	1.440			0.168	0.118	1.412			0.169	0.310	1.357			0.019	0.071	1.481			-0.051	-0.157	1.599			-0.113	-0.374	1.618			-0.128	-0.448	1.615			0.287	-0.005	1.351			0.263	-0.186	1.238
0.129	-0.251	1.449			0.138	-0.188	1.439			0.167	0.119	1.413			0.168	0.310	1.359			0.019	0.071	1.481			-0.051	-0.157	1.599			-0.113	-0.376	1.617			-0.129	-0.449	1.613			0.287	-0.004	1.351			0.265	-0.186	1.238
0.129	-0.251	1.449			0.137	-0.188	1.439			0.167	0.119	1.414			0.167	0.311	1.362			0.019	0.071	1.481			-0.050	-0.157	1.598			-0.114	-0.377	1.615			-0.129	-0.450	1.611			0.287	-0.003	1.352			0.266	-0.185	1.238
0.129	-0.250	1.448			0.137	-0.188	1.438			0.167	0.120	1.415			0.166	0.312	1.364			0.019	0.072	1.481			-0.051	-0.157	1.598			-0.115	-0.379	1.614			-0.129	-0.451	1.610			0.287	-0.002	1.353			0.267	-0.184	1.237
0.129	-0.250	1.448			0.137	-0.188	1.437			0.166	0.121	1.416			0.166	0.313	1.366			0.019	0.072	1.481			-0.051	-0.157	1.598			-0.115	-0.380	1.613			-0.130	-0.451	1.609			0.287	-0.002	1.354			0.269	-0.183	1.237
0.129	-0.250	1.447			0.137	-0.188	1.437			0.166	0.121	1.418			0.165	0.314	1.368			0.019	0.072	1.482			-0.051	-0.157	1.597			-0.116	-0.381	1.612			-0.130	-0.452	1.607			0.287	-0.001	1.355			0.269	-0.182	1.237
0.129	-0.250	1.447			0.136	-0.188	1.436			0.165	0.122	1.419			0.165	0.315	1.371			0.018	0.072	1.482			-0.051	-0.157	1.597			-0.116	-0.381	1.611			-0.131	-0.453	1.606			0.287	-0.000	1.357			0.270	-0.182	1.238
0.129	-0.250	1.447			0.136	-0.188	1.436			0.165	0.122	1.421			0.164	0.315	1.373			0.018	0.072	1.483			-0.052	-0.157	1.597			-0.117	-0.382	1.611			-0.131	-0.453	1.605			0.286	0.001	1.358			0.271	-0.181	1.238
0.129	-0.250	1.446			0.136	-0.188	1.436			0.164	0.123	1.422			0.164	0.316	1.375			0.017	0.073	1.485			-0.053	-0.157	1.598			-0.117	-0.383	1.610			-0.132	-0.454	1.605			0.286	0.001	1.359			0.272	-0.180	1.239
0.129	-0.250	1.446			0.135	-0.188	1.436			0.163	0.124	1.424			0.163	0.317	1.377			0.016	0.073	1.486			-0.053	-0.157	1.598			-0.117	-0.383	1.610			-0.132	-0.454	1.604			0.286	0.002	1.361			0.273	-0.179	1.239
0.129	-0.250	1.446			0.135	-0.187	1.436			0.163	0.124	1.426			0.163	0.317	1.379			0.015	0.073	1.488			-0.054	-0.157	1.599			-0.118	-0.383	1.610			-0.132	-0.454	1.603			0.286	0.002	1.362			0.274	-0.179	1.240
0.128	-0.250	1.446			0.134	-0.187	1.437			0.162	0.125	1.428			0.162	0.318	1.382			0.015	0.074	1.490			-0.055	-0.157	1.600			-0.118	-0.383	1.610			-0.133	-0.455	1.603			0.285	0.003	1.364			0.274	-0.178	1.241
0.128	-0.250	1.446			0.133	-0.187	1.437			0.162	0.125	1.429			0.162	0.318	1.384			0.013	0.074	1.493			-0.056	-0.157	1.601			-0.119	-0.383	1.610			-0.133	-0.455	1.603			0.285	0.004	1.366			0.275	-0.177	1.242
0.127	-0.250	1.446			0.133	-0.187	1.438			0.161	0.126	1.431			0.161	0.319	1.387			0.012	0.075	1.495			-0.057	-0.157	1.603			-0.120	-0.383	1.610			-0.133	-0.455	1.602			0.285	0.005	1.369			0.276	-0.176	1.244
0.127	-0.249	1.446			0.132	-0.186	1.439			0.161	0.127	1.433			0.161	0.320	1.389			0.011	0.075	1.498			-0.059	-0.157	1.605			-0.121	-0.382	1.611			-0.134	-0.455	1.602			0.284	0.006	1.371			0.278	-0.174	1.246
0.126	-0.249	1.447			0.131	-0.186	1.440			0.160	0.127	1.435			0.160	0.320	1.392			0.010	0.075	1.500			-0.060	-0.157	1.607			-0.121	-0.382	1.612			-0.134	-0.455	1.602			0.284	0.007	1.373			0.280	-0.173	1.248
0.125	-0.249	1.447			0.130	-0.186	1.441			0.159	0.128	1.437			0.159	0.321	1.395			0.008	0.076	1.503			-0.061	-0.157	1.609			-0.122	-0.381	1.612			-0.135	-0.455	1.603			0.283	0.008	1.376			0.283	-0.171	1.251
0.124	-0.249	1.447			0.129	-0.186	1.442			0.158	0.129	1.439			0.158	0.322	1.398			0.007	0.076	1.505			-0.063	-0.157	1.611			-0.123	-0.381	1.613			-0.135	-0.455	1.603			0.283	0.010	1.379			0.289	-0.167	1.255
0.122	-0.248	1.448			0.128	-0.185	1.444			0.157	0.129	1.442			0.157	0.323	1.401			0.006	0.076	1.507			-0.064	-0.157	1.613			-0.124	-0.380	1.614			-0.136	-0.455	1.603			0.285	0.019	1.390			0.295	-0.164	1.258
0.121	-0.248	1.448			0.127	-0.185	1.445			0.156	0.130	1.444			0.156	0.323	1.404			0.005	0.075	1.509			-0.065	-0.158	1.615			-0.125	-0.380	1.615			-0.136	-0.455	1.604			0.284	0.027	1.398			0.300	-0.161	1.258
0.120	-0.248	1.449			0.125	-0.185	1.447			0.155	0.131	1.446			0.155	0.324	1.407			0.004	0.075	1.511			-0.067	-0.158	1.616			-0.126	-0.379	1.616			-0.137	-0.455	1.604			0.280	0.034	1.406			0.305	-0.158	1.254
0.119	-0.249	1.450			0.124	-0.185	1.449			0.154	0.131	1.448			0.154	0.325	1.410			0.002	0.075	1.513			-0.068	-0.159	1.618			-0.127	-0.379	1.617			-0.138	-0.455	1.605			0.277	0.038	1.411			0.310	-0.156	1.247
0.118	-0.249	1.450			0.123	-0.186	1.450			0.153	0.132	1.450			0.153	0.325	1.412			0.001	0.075	1.514			-0.069	-0.159	1.620			-0.128	-0.379	1.619			-0.139	-0.455	1.606			0.274	0.041	1.414			0.314	-0.154	1.241
0.116	-0.249	1.451			0.122	-0.186	1.452			0.152	0.132	1.452			0.152	0.326	1.414			0.000	0.075	1.516			-0.070	-0.159	1.621			-0.129	-0.379	1.620			-0.140	-0.455	1.607			0.273	0.042	1.417			0.318	-0.153	1.235
0.115	-0.249	1.452			0.121	-0.186	1.454			0.152	0.133	1.453			0.151	0.326	1.416			-0.001	0.075	1.517			-0.071	-0.159	1.622			-0.130	-0.378	1.621			-0.140	-0.455	1.607			0.272	0.043	1.419			0.322	-0.152	1.229
0.114	-0.250	1.452			0.120	-0.186	1.455			0.151	0.133	1.455			0.150	0.326	1.418			-0.002	0.074	1.518			-0.072	-0.160	1.623			-0.131	-0.378	1.622			-0.141	-0.455	1.608			0.271	0.043	1.421			0.326	-0.152	1.225
0.113	-0.250	1.453			0.120	-0.187	1.457			0.150	0.134	1.456			0.150	0.327	1.420			-0.003	0.074	1.520			-0.073	-0.160	1.625			-0.132	-0.378	1.623			-0.142	-0.456	1.609			0.271	0.043	1.423			0.329	-0.151	1.220
0.112	-0.250	1.454			0.119	-0.187	1.458			0.149	0.134	1.457			0.149	0.327	1.422			-0.004	0.074	1.521			-0.074	-0.160	1.626			-0.133	-0.378	1.623			-0.143	-0.456	1.609			0.270	0.042	1.425			0.334	-0.152	1.217
0.111	-0.250	1.454			0.118	-0.187	1.460			0.149	0.135	1.459			0.148	0.328	1.423			-0.005	0.074	1.522			-0.075	-0.160	1.627			-0.134	-0.378	1.624			-0.144	-0.456	1.610			0.270	0.041	1.427			0.337	-0.152	1.215
0.110	-0.250	1.455			0.117	-0.187	1.461			0.148	0.135	1.460			0.147	0.328	1.425			-0.006	0.074	1.523			-0.076	-0.161	1.627			-0.135	-0.378	1.625			-0.145	-0.456	1.610			0.270	0.040	1.428			0.340	-0.152	1.212
0.110	-0.251	1.455			0.117	-0.187	1.463			0.147	0.135	1.461			0.147	0.328	1.426			-0.006	0.074	1.524			-0.077	-0.161	1.628			-0.136	-0.379	1.625			-0.146	-0.457	1.611			0.270	0.039	1.429			0.342	-0.151	1.210
0.109	-0.251	1.456			0.116	-0.187	1.464			0.146	0.136	1.462			0.146	0.328	1.427			-0.007	0.074	1.524			-0.078	-0.161	1.629			-0.138	-0.379	1.626			-0.147	-0.457	1.611			0.270	0.038	1.430			0.344	-0.151	1.208
0.108	-0.251	1.456			0.116	-0.187	1.465			0.146	0.136	1.463			0.146	0.329	1.428			-0.008	0.073	1.525			-0.078	-0.161	1.630			-0.139	-0.379	1.626			-0.148	-0.458	1.611			0.270	0.037	1.431			0.346	-0.151	1.207
0.107	-0.251	1.457			0.115	-0.187	1.466			0.145	0.136	1.464			0.145	0.329	1.429			-0.009	0.073	1.526			-0.079	-0.161	1.630			-0.140	-0.380	1.626			-0.149	-0.458	1.611			0.270	0.036	1.432			0.349	-0.152	1.207
0.107	-0.251	1.457			0.115	-0.188	1.467			0.145	0.136	1.465			0.145	0.329	1.430			-0.009	0.073	1.526			-0.080	-0.161	1.631			-0.141	-0.380	1.627			-0.150	-0.459	1.612			0.270	0.034	1.433			0.352	-0.154	1.208
0.106	-0.251	1.458			0.114	-0.188	1.468			0.144	0.137	1.465			0.144	0.330	1.431			-0.010	0.073	1.527			-0.081	-0.162	1.631			-0.142	-0.380	1.627			-0.151	-0.459	1.612			0.270	0.033	1.433			0.355	-0.155	1.209
0.106	-0.251	1.458			0.114	-0.188	1.469			0.143	0.137	1.466			0.144	0.330	1.432			-0.010	0.073	1.527			-0.081	-0.162	1.632			-0.143	-0.380	1.627			-0.152	-0.459	1.612			0.270	0.032	1.434			0.358	-0.157	1.211
0.105	-0.251	1.458			0.114	-0.188	1.470			0.143	0.137	1.467			0.144	0.330	1.433			-0.011	0.073	1.528			-0.082	-0.162	1.632			-0.143	-0.380	1.627			-0.152	-0.460	1.612			0.271	0.031	1.435			0.360	-0.158	1.211
0.105	-0.251	1.459			0.113	-0.188	1.471			0.142	0.138	1.468			0.143	0.331	1.434			-0.011	0.073	1.528			-0.082	-0.162	1.633			-0.144	-0.381	1.627			-0.153	-0.460	1.612			0.271	0.031	1.435			0.362	-0.158	1.212
0.104	-0.251	1.459			0.113	-0.188	1.471			0.142	0.138	1.468			0.143	0.331	1.435			-0.012	0.073	1.529			-0.083	-0.162	1.633			-0.145	-0.381	1.627			-0.154	-0.460	1.612			0.271	0.030	1.435			0.368	-0.155	1.281
0.104	-0.251	1.459			0.113	-0.188	1.472			0.141	0.138	1.469			0.142	0.331	1.436			-0.012	0.073	1.529			-0.083	-0.162	1.633			-0.145	-0.381	1.627			-0.154	-0.460	1.612			0.271	0.029	1.436			0.370	-0.154	1.307
0.104	-0.251	1.459			0.112	-0.188	1.473			0.141	0.138	1.469			0.142	0.331	1.437			-0.013	0.072	1.529			-0.084	-0.162	1.634			-0.146	-0.381	1.628			-0.155	-0.460	1.612			0.271	0.028	1.436			0.372	-0.153	1.320
0.103	-0.252	1.460			0.112	-0.188	1.473			0.141	0.139	1.470			0.142	0.332	1.438			-0.013	0.072	1.530			-0.084	-0.163	1.634			-0.146	-0.381	1.628			-0.155	-0.461	1.612			0.271	0.027	1.436			0.373	-0.153	1.329
0.103	-0.252	1.460			0.112	-0.188	1.474			0.140	0.139	1.470			0.141	0.332	1.439			-0.014	0.072	1.530			-0.084	-0.163	1.634			-0.147	-0.381	1.628			-0.155	-0.461	1.612			0.271	0.027	1.437			0.375	-0.153	1.336
0.103	-0.252	1.460			0.112	-0.188	1.475			0.140	0.139	1.471			0.141	0.332	1.439			-0.014	0.072	1.530			-0.085	-0.163	1.634			-0.147	-0.381	1.628			-0.156	-0.461	1.612			0.271	0.026	1.437			0.376	-0.152	1.341
0.102	-0.252	1.460			0.112	-0.188	1.475			0.139	0.139	1.471			0.141	0.333	1.440			-0.014	0.072	1.531			-0.085	-0.163	1.635			-0.147	-0.381	1.628			-0.156	-0.461	1.613			0.272	0.026	1.437			0.377	-0.152	1.346
0.102	-0.252	1.461			0.111	-0.188	1.476			0.139	0.139	1.472			0.140	0.333	1.441			-0.015	0.072	1.531			-0.085	-0.163	1.635			-0.147	-0.381	1.628			-0.156	-0.461	1.613			0.272	0.025	1.437			0.379	-0.152	1.353
0.102	-0.252	1.461			0.111	-0.188	1.476			0.139	0.139	1.472			0.140	0.333	1.441			-0.015	0.072	1.531			-0.085	-0.163	1.635			-0.147	-0.381	1.628			-0.156	-0.461	1.613			0.272	0.025	1.437			0.379	-0.152	1.353
0.101	-0.252	1.461			0.111	-0.188	1.476			0.139	0.140	1.472			0.140	0.333	1.442			-0.015	0.072	1.531			-0.086	-0.164	1.635			-0.148	-0.381	1.628			-0.157	-0.461	1.613			0.272	0.024	1.437			0.380	-0.152	1.357
0.101	-0.252	1.461			0.111	-0.188	1.477			0.138	0.140	1.472			0.140	0.333	1.442			-0.015	0.072	1.532			-0.086	-0.164	1.635			-0.148	-0.381	1.628			-0.157	-0.461	1.613			0.272	0.024	1.437			0.381	-0.152	1.360
0.101	-0.252	1.461			0.111	-0.188	1.477			0.138	0.140	1.473			0.140	0.334	1.443			-0.016	0.072	1.532			-0.086	-0.164	1.635			-0.147	-0.381	1.628			-0.157	-0.461	1.613			0.272	0.023	1.437			0.382	-0.151	1.363
0.101	-0.252	1.461			0.111	-0.188	1.477			0.138	0.140	1.473			0.139	0.334	1.443			-0.016	0.072	1.532			-0.086	-0.164	1.635			-0.147	-0.381	1.628			-0.157	-0.461	1.613			0.272	0.023	1.437			0.383	-0.151	1.366
0.101	-0.252	1.461			0.110	-0.188	1.478			0.138	0.140	1.473			0.139	0.334	1.443			-0.016	0.072	1.532			-0.086	-0.164	1.635			-0.147	-0.381	1.628			-0.157	-0.461	1.613			0.272	0.022	1.437			0.383	-0.151	1.368
0.100	-0.252	1.461			0.110	-0.188	1.478			0.137	0.140	1.473			0.139	0.334	1.444			-0.016	0.071	1.532			-0.086	-0.165	1.635			-0.147	-0.381	1.628			-0.157	-0.461	1.613			0.273	0.022	1.437			0.384	-0.151	1.371
0.100	-0.252	1.462			0.110	-0.188	1.478			0.137	0.140	1.473			0.139	0.334	1.444			-0.017	0.071	1.532			-0.086	-0.165	1.635			-0.147	-0.380	1.628			-0.157	-0.461	1.613			0.273	0.022	1.437			0.385	-0.151	1.373
0.100	-0.252	1.462			0.110	-0.188	1.479			0.137	0.141	1.473			0.139	0.334	1.444			-0.017	0.071	1.532			-0.086	-0.165	1.634			-0.147	-0.380	1.628			-0.157	-0.460	1.613			0.273	0.021	1.437			0.385	-0.151	1.375
0.100	-0.252	1.462			0.110	-0.188	1.479			0.137	0.141	1.473			0.138	0.334	1.444			-0.017	0.071	1.532			-0.086	-0.165	1.634			-0.146	-0.380	1.627			-0.157	-0.460	1.613			0.273	0.021	1.437			0.386	-0.151	1.377
0.100	-0.252	1.462			0.110	-0.188	1.479			0.136	0.141	1.472			0.138	0.334	1.443			-0.017	0.071	1.531			-0.086	-0.165	1.634			-0.146	-0.380	1.627			-0.157	-0.460	1.613			0.273	0.020	1.437			0.386	-0.151	1.378
0.100	-0.252	1.462			0.110	-0.188	1.479			0.136	0.140	1.472			0.138	0.334	1.441			-0.017	0.071	1.531			-0.086	-0.166	1.634			-0.146	-0.380	1.627			-0.157	-0.460	1.613			0.274	0.020	1.436			0.387	-0.151	1.380
0.099	-0.252	1.462			0.110	-0.188	1.479			0.136	0.140	1.470			0.138	0.333	1.438			-0.017	0.070	1.530			-0.086	-0.166	1.633			-0.146	-0.380	1.627			-0.157	-0.460	1.613			0.274	0.020	1.436			0.387	-0.151	1.382
0.099	-0.252	1.462			0.110	-0.188	1.479			0.136	0.139	1.468			0.139	0.331	1.433			-0.017	0.070	1.528			-0.086	-0.166	1.633			-0.146	-0.380	1.627			-0.157	-0.460	1.613			0.275	0.019	1.436			0.388	-0.152	1.383
0.099	-0.252	1.462			0.110	-0.188	1.479			0.137	0.137	1.464			0.141	0.327	1.424			-0.017	0.069	1.526			-0.086	-0.166	1.632			-0.146	-0.380	1.627			-0.156	-0.460	1.613			0.276	0.018	1.435			0.389	-0.152	1.385
0.099	-0.252	1.462			0.110	-0.188	1.478			0.137	0.135	1.460			0.143	0.323	1.414			-0.017	0.068	1.522			-0.086	-0.166	1.631			-0.145	-0.380	1.627			-0.156	-0.460	1.613			0.277	0.017	1.434			0.389	-0.153	1.386
0.100	-0.252	1.462			0.110	-0.188	1.478			0.138	0.131	1.455			0.146	0.315	1.400			-0.017	0.067	1.518			-0.086	-0.166	1.630			-0.145	-0.380	1.626			-0.156	-0.460	1.613			0.278	0.016	1.433			0.390	-0.154	1.388
0.100	-0.252	1.462			0.111	-0.189	1.477			0.139	0.127	1.449			0.148	0.306	1.385			-0.016	0.066	1.513			-0.086	-0.165	1.629			-0.145	-0.380	1.626			-0.156	-0.460	1.613			0.280	0.015	1.431			0.391	-0.157	1.391
0.101	-0.253	1.462			0.111	-0.189	1.476			0.140	0.123	1.444			0.151	0.299	1.373			-0.015	0.064	1.508			-0.087	-0.165	1.628			-0.145	-0.380	1.626			-0.156	-0.460	1.613			0.282	0.013	1.430			0.392	-0.160	1.394
0.102	-0.253	1.463			0.112	-0.190	1.475			0.142	0.118	1.438			0.153	0.290	1.359			-0.015	0.061	1.502			-0.087	-0.165	1.626			-0.145	-0.380	1.625			-0.156	-0.460	1.613			0.285	0.011	1.428			0.394	-0.162	1.397
0.103	-0.254	1.463			0.113	-0.191	1.474			0.143	0.113	1.432			0.155	0.284	1.348			-0.014	0.059	1.496			-0.088	-0.164	1.624			-0.145	-0.380	1.625			-0.156	-0.460	1.612			0.287	0.009	1.427			0.395	-0.164	1.400
0.105	-0.255	1.463			0.115	-0.192	1.472			0.145	0.108	1.427			0.157	0.278	1.338			-0.012	0.057	1.490			-0.088	-0.164	1.622			-0.145	-0.380	1.624			-0.156	-0.460	1.612			0.289	0.007	1.425			0.396	-0.167	1.403
0.106	-0.256	1.464			0.116	-0.194	1.471			0.147	0.103	1.422			0.159	0.270	1.326			-0.011	0.054	1.484			-0.089	-0.163	1.620			-0.145	-0.380	1.624			-0.156	-0.460	1.612			0.291	0.005	1.423			0.399	-0.173	1.405
0.108	-0.257	1.464			0.118	-0.195	1.470			0.149	0.099	1.418			0.160	0.265	1.318			-0.010	0.052	1.478			-0.090	-0.163	1.617			-0.146	-0.380	1.623			-0.156	-0.459	1.612			0.294	0.004	1.422			0.401	-0.175	1.407
0.110	-0.258	1.465			0.119	-0.197	1.468			0.151	0.095	1.414			0.162	0.259	1.310			-0.009	0.049	1.473			-0.091	-0.162	1.614			-0.146	-0.380	1.621			-0.156	-0.459	1.611			0.296	0.002	1.420			0.403	-0.177	1.407
0.112	-0.259	1.465			0.121	-0.198	1.467			0.153	0.090	1.410			0.163	0.254	1.303			-0.008	0.047	1.469			-0.092	-0.162	1.612			-0.147	-0.380	1.620			-0.156	-0.458	1.610			0.298	-0.000	1.418			0.406	-0.178	1.407
0.113	-0.260	1.466			0.122	-0.200	1.466			0.155	0.086	1.406			0.164	0.250	1.296			-0.007	0.045	1.465			-0.093	-0.162	1.609			-0.147	-0.380	1.617			-0.156	-0.457	1.608			0.300	-0.002	1.417			0.407	-0.181	1.408
0.115	-0.261	1.466			0.124	-0.201	1.465			0.157	0.082	1.403			0.165	0.246	1.290			-0.006	0.043	1.461			-0.094	-0.161	1.607			-0.148	-0.380	1.615			-0.156	-0.457	1.607			0.301	-0.003	1.415			0.409	-0.184	1.409
0.117	-0.262	1.467			0.125	-0.203	1.464			0.159	0.079	1.400			0.167	0.242	1.285			-0.005	0.042	1.457			-0.095	-0.161	1.604			-0.148	-0.380	1.613			-0.156	-0.456	1.605			0.303	-0.005	1.413			0.413	-0.190	1.404
0.118	-0.263	1.467			0.127	-0.204	1.463			0.161	0.076	1.398			0.168	0.239	1.281			-0.003	0.040	1.454			-0.095	-0.161	1.602			-0.149	-0.380	1.610			-0.156	-0.455	1.603			0.305	-0.006	1.412			0.416	-0.190	1.401
0.119	-0.264	1.468			0.128	-0.205	1.463			0.162	0.074	1.396			0.168	0.237	1.277			-0.002	0.039	1.451			-0.096	-0.161	1.600			-0.149	-0.380	1.608			-0.156	-0.454	1.601			0.306	-0.008	1.410			0.418	-0.194	1.403
0.121	-0.265	1.468			0.129	-0.206	1.462			0.163	0.072	1.394			0.169	0.235	1.274			-0.002	0.038	1.448			-0.097	-0.161	1.598			-0.149	-0.380	1.605			-0.156	-0.453	1.599			0.308	-0.009	1.409			0.419	-0.195	1.402
0.122	-0.266	1.469			0.130	-0.207	1.461			0.164	0.070	1.392			0.170	0.233	1.271			-0.001	0.037	1.446			-0.097	-0.160	1.596			-0.150	-0.380	1.602			-0.156	-0.452	1.596			0.309	-0.010	1.408			0.421	-0.194	1.397
0.122	-0.266	1.469			0.131	-0.208	1.461			0.165	0.069	1.391			0.170	0.231	1.268			-0.001	0.036	1.444			-0.097	-0.160	1.595			-0.150	-0.381	1.600			-0.155	-0.451	1.594			0.310	-0.011	1.407			0.423	-0.192	1.378
0.123	-0.267	1.469			0.131	-0.209	1.460			0.166	0.067	1.390			0.171	0.230	1.266			-0.000	0.035	1.443			-0.098	-0.160	1.593			-0.150	-0.381	1.597			-0.155	-0.451	1.591			0.311	-0.011	1.406			0.422	-0.188	1.341
0.125	-0.267	1.469			0.132	-0.210	1.459			0.167	0.066	1.388			0.171	0.233	1.269			0.001	0.034	1.440			-0.098	-0.160	1.591			-0.150	-0.381	1.593			-0.154	-0.450	1.586			0.312	-0.013	1.404			0.419	-0.186	1.312
0.125	-0.267	1.469			0.132	-0.210	1.459			0.167	0.066	1.388			0.171	0.233	1.269			0.001	0.034	1.440			-0.098	-0.160	1.591			-0.150	-0.381	1.593			-0.154	-0.450	1.586			0.312	-0.013	1.404			0.419	-0.186	1.312
0.125	-0.268	1.469			0.133	-0.210	1.459			0.168	0.066	1.388			0.171	0.237	1.274			0.001	0.034	1.440			-0.099	-0.160	1.590			-0.150	-0.381	1.590			-0.154	-0.449	1.584			0.313	-0.013	1.403			0.413	-0.185	1.292
0.126	-0.268	1.470			0.133	-0.211	1.458			0.168	0.068	1.389			0.170	0.244	1.281			0.001	0.034	1.440			-0.099	-0.161	1.589			-0.150	-0.381	1.588			-0.154	-0.449	1.582			0.314	-0.014	1.402			0.410	-0.184	1.282
0.126	-0.268	1.470			0.134	-0.211	1.458			0.167	0.070	1.391			0.169	0.249	1.288			0.001	0.035	1.441			-0.099	-0.161	1.588			-0.149	-0.382	1.587			-0.154	-0.449	1.580			0.314	-0.014	1.401			0.404	-0.183	1.268
0.127	-0.268	1.469			0.134	-0.211	1.457			0.167	0.073	1.393			0.168	0.255	1.295			0.001	0.037	1.444			-0.099	-0.161	1.587			-0.149	-0.382	1.585			-0.154	-0.449	1.578			0.314	-0.014	1.400			0.401	-0.182	1.261
0.127	-0.268	1.469			0.134	-0.211	1.457			0.166	0.076	1.396			0.167	0.260	1.303			0.000	0.039	1.448			-0.099	-0.161	1.587			-0.149	-0.382	1.584			-0.153	-0.448	1.576			0.314	-0.013	1.399			0.399	-0.182	1.254
0.127	-0.268	1.469			0.134	-0.211	1.456			0.164	0.080	1.399			0.165	0.266	1.310			-0.000	0.042	1.452			-0.099	-0.161	1.587			-0.149	-0.382	1.583			-0.153	-0.448	1.575			0.314	-0.013	1.398			0.396	-0.179	1.252
0.127	-0.268	1.469			0.134	-0.210	1.456			0.163	0.083	1.402			0.164	0.271	1.317			-0.001	0.044	1.457			-0.098	-0.161	1.588			-0.149	-0.382	1.582			-0.153	-0.448	1.574			0.313	-0.012	1.397			0.393	-0.176	1.249
0.127	-0.268	1.468			0.134	-0.210	1.455			0.162	0.086	1.405			0.162	0.276	1.324			-0.002	0.047	1.462			-0.097	-0.162	1.589			-0.149	-0.382	1.581			-0.153	-0.448	1.573			0.312	-0.011	1.396			0.389	-0.174	1.248
0.127	-0.267	1.468			0.134	-0.210	1.455			0.160	0.090	1.407			0.160	0.280	1.330			-0.003	0.050	1.467			-0.096	-0.162	1.590			-0.149	-0.382	1.581			-0.153	-0.448	1.572			0.311	-0.010	1.395			0.384	-0.173	1.249
0.127	-0.267	1.467			0.134	-0.209	1.454			0.159	0.093	1.410			0.158	0.283	1.335			-0.003	0.052	1.471			-0.095	-0.162	1.592			-0.149	-0.382	1.581			-0.153	-0.448	1.572			0.310	-0.009	1.394			0.379	-0.172	1.251
0.127	-0.266	1.467			0.133	-0.208	1.454			0.157	0.095	1.413			0.157	0.286	1.340			-0.004	0.054	1.475			-0.094	-0.162	1.595			-0.149	-0.382	1.582			-0.153	-0.448	1.572			0.308	-0.007	1.393			0.374	-0.171	1.254
0.126	-0.266	1.466			0.133	-0.208	1.453			0.156	0.098	1.415			0.155	0.289	1.345			-0.005	0.055	1.478			-0.092	-0.162	1.597			-0.148	-0.382	1.584			-0.153	-0.449	1.573			0.306	-0.006	1.393			0.369	-0.170	1.256
0.126	-0.265	1.466			0.132	-0.207	1.453			0.155	0.100	1.418			0.153	0.292	1.349			-0.005	0.057	1.482			-0.091	-0.162	1.600			-0.148	-0.382	1.587			-0.153	-0.450	1.575			0.304	-0.004	1.392			0.365	-0.169	1.259
0.125	-0.265	1.466			0.131	-0.206	1.453			0.153	0.103	1.420			0.152	0.294	1.353			-0.006	0.058	1.485			-0.090	-0.161	1.603			-0.147	-0.381	1.591			-0.153	-0.451	1.577			0.302	-0.003	1.392			0.361	-0.169	1.263
0.125	-0.264	1.465			0.130	-0.205	1.453			0.152	0.105	1.423			0.150	0.297	1.358			-0.007	0.060	1.488			-0.089	-0.161	1.605			-0.147	-0.381	1.594			-0.153	-0.451	1.580			0.299	-0.001	1.392			0.337	-0.141	1.190
0.124	-0.264	1.465			0.129	-0.204	1.453			0.151	0.107	1.425			0.149	0.299	1.362			-0.007	0.061	1.491			-0.088	-0.161	1.608			-0.146	-0.381	1.597			-0.154	-0.452	1.583			0.297	0.001	1.393			0.331	-0.132	1.165
0.123	-0.263	1.465			0.128	-0.203	1.453			0.150	0.109	1.428			0.147	0.301	1.366			-0.008	0.062	1.494			-0.087	-0.161	1.611			-0.146	-0.381	1.600			-0.154	-0.453	1.586			0.294	0.002	1.393			0.328	-0.127	1.154
0.122	-0.263	1.465			0.127	-0.203	1.453			0.148	0.111	1.431			0.146	0.303	1.370			-0.009	0.063	1.497			-0.086	-0.161	1.613			-0.146	-0.381	1.603			-0.154	-0.454	1.589			0.290	0.004	1.394			0.325	-0.124	1.147
0.121	-0.262	1.465			0.126	-0.202	1.454			0.147	0.113	1.433			0.144	0.305	1.374			-0.009	0.064	1.500			-0.086	-0.161	1.616			-0.146	-0.382	1.606			-0.155	-0.454	1.592			0.287	0.006	1.396			0.323	-0.122	1.141
0.120	-0.262	1.465			0.124	-0.201	1.454			0.146	0.114	1.436			0.143	0.307	1.378			-0.010	0.066	1.503			-0.085	-0.160	1.619			-0.146	-0.382	1.609			-0.155	-0.455	1.595			0.284	0.008	1.397			0.321	-0.120	1.137
0.119	-0.261	1.465			0.123	-0.200	1.455			0.144	0.116	1.439			0.142	0.309	1.382			-0.011	0.067	1.506			-0.085	-0.160	1.621			-0.146	-0.382	1.612			-0.155	-0.455	1.597			0.281	0.009	1.398			0.319	-0.118	1.132
0.118	-0.261	1.465			0.122	-0.199	1.455			0.143	0.117	1.441			0.140	0.311	1.385			-0.012	0.068	1.509			-0.085	-0.160	1.623			-0.146	-0.382	1.614			-0.156	-0.456	1.599			0.279	0.011	1.400			0.318	-0.116	1.129
0.116	-0.260	1.465			0.121	-0.199	1.456			0.142	0.119	1.444			0.139	0.312	1.389			-0.012	0.068	1.512			-0.084	-0.160	1.625			-0.146	-0.382	1.616			-0.156	-0.456	1.601			0.275	0.012	1.402			0.316	-0.114	1.127
0.115	-0.260	1.466			0.119	-0.198	1.457			0.141	0.120	1.446			0.138	0.314	1.393			-0.013	0.069	1.515			-0.084	-0.160	1.627			-0.146	-0.383	1.618			-0.156	-0.456	1.603			0.272	0.014	1.404			0.316	-0.112	1.127
0.114	-0.260	1.466			0.118	-0.198	1.458			0.140	0.121	1.448			0.137	0.315	1.396			-0.014	0.070	1.517			-0.084	-0.160	1.629			-0.147	-0.383	1.620			-0.157	-0.457	1.605			0.269	0.016	1.407			0.315	-0.109	1.130
0.113	-0.259	1.466			0.117	-0.197	1.458			0.139	0.122	1.450			0.136	0.316	1.399			-0.014	0.071	1.520			-0.084	-0.160	1.631			-0.147	-0.383	1.622			-0.157	-0.457	1.607			0.261	0.023	1.413			0.314	-0.105	1.140
0.112	-0.259	1.467			0.116	-0.197	1.459			0.139	0.123	1.452			0.135	0.317	1.402			-0.015	0.071	1.522			-0.084	-0.160	1.632			-0.147	-0.383	1.623			-0.158	-0.457	1.608			0.255	0.030	1.420			0.313	-0.101	1.151
0.111	-0.259	1.467			0.115	-0.196	1.460			0.138	0.124	1.454			0.134	0.319	1.405			-0.016	0.072	1.523			-0.084	-0.160	1.634			-0.147	-0.383	1.624			-0.158	-0.458	1.609			0.255	0.037	1.425			0.324	-0.105	1.179
0.110	-0.258	1.467			0.114	-0.195	1.461			0.137	0.125	1.457			0.133	0.320	1.409			-0.016	0.072	1.525			-0.084	-0.160	1.635			-0.147	-0.383	1.625			-0.158	-0.458	1.610			0.257	0.042	1.429			0.328	-0.106	1.191
0.109	-0.258	1.468			0.113	-0.195	1.462			0.136	0.126	1.459			0.133	0.321	1.412			-0.017	0.072	1.527			-0.084	-0.160	1.636			-0.148	-0.383	1.626			-0.158	-0.458	1.611			0.259	0.046	1.431			0.331	-0.107	1.202
0.108	-0.257	1.468			0.112	-0.194	1.463			0.136	0.127	1.461			0.132	0.322	1.414			-0.017	0.073	1.528			-0.084	-0.160	1.637			-0.148	-0.384	1.627			-0.159	-0.459	1.612			0.261	0.048	1.433			0.334	-0.108	1.213
0.107	-0.257	1.469			0.111	-0.193	1.465			0.135	0.128	1.463			0.131	0.323	1.417			-0.018	0.073	1.530			-0.084	-0.160	1.638			-0.148	-0.384	1.628			-0.159	-0.459	1.613			0.262	0.050	1.435			0.336	-0.108	1.224
0.106	-0.256	1.469			0.110	-0.192	1.466			0.134	0.129	1.465			0.131	0.323	1.420			-0.018	0.073	1.531			-0.084	-0.160	1.639			-0.148	-0.384	1.629			-0.159	-0.459	1.614			0.262	0.051	1.436			0.337	-0.108	1.232
0.106	-0.256	1.470			0.110	-0.192	1.467			0.134	0.130	1.467			0.130	0.324	1.422			-0.018	0.074	1.532			-0.084	-0.160	1.640			-0.148	-0.384	1.630			-0.160	-0.460	1.615			0.263	0.052	1.437			0.338	-0.108	1.239
0.105	-0.255	1.470			0.109	-0.191	1.468			0.133	0.131	1.469			0.130	0.325	1.425			-0.019	0.074	1.533			-0.084	-0.160	1.641			-0.149	-0.384	1.630			-0.160	-0.460	1.615			0.263	0.052	1.438			0.337	-0.108	1.245
0.104	-0.255	1.471			0.108	-0.191	1.470			0.132	0.131	1.470			0.129	0.325	1.427			-0.019	0.074	1.534			-0.085	-0.160	1.642			-0.149	-0.384	1.631			-0.160	-0.460	1.616			0.263	0.053	1.439			0.337	-0.107	1.249
0.103	-0.255	1.471			0.108	-0.190	1.471			0.132	0.132	1.472			0.129	0.326	1.430			-0.020	0.074	1.536			-0.085	-0.161	1.642			-0.149	-0.384	1.631			-0.160	-0.461	1.616			0.264	0.053	1.439			0.337	-0.107	1.253
0.103	-0.254	1.472			0.107	-0.190	1.473			0.131	0.133	1.474			0.128	0.326	1.432			-0.020	0.074	1.536			-0.085	-0.161	1.643			-0.149	-0.385	1.632			-0.160	-0.461	1.617			0.264	0.053	1.440			0.336	-0.107	1.256
0.102	-0.254	1.472			0.107	-0.190	1.474			0.130	0.133	1.475			0.128	0.327	1.434			-0.020	0.075	1.537			-0.085	-0.161	1.644			-0.150	-0.385	1.632			-0.161	-0.461	1.617			0.264	0.053	1.441			0.336	-0.106	1.259
0.101	-0.254	1.473			0.106	-0.189	1.476			0.130	0.134	1.477			0.127	0.327	1.436			-0.020	0.075	1.538			-0.085	-0.161	1.644			-0.150	-0.385	1.633			-0.161	-0.462	1.617			0.264	0.053	1.441			0.335	-0.106	1.261
0.100	-0.254	1.473			0.105	-0.189	1.477			0.129	0.134	1.478			0.127	0.327	1.439			-0.021	0.075	1.539			-0.086	-0.161	1.645			-0.150	-0.385	1.633			-0.161	-0.462	1.618			0.264	0.053	1.441			0.332	-0.105	1.262
0.100	-0.254	1.474			0.105	-0.189	1.479			0.129	0.135	1.480			0.126	0.328	1.441			-0.021	0.075	1.540			-0.086	-0.162	1.646			-0.150	-0.386	1.633			-0.161	-0.463	1.618			0.264	0.052	1.442			0.330	-0.104	1.264
0.099	-0.253	1.475			0.105	-0.189	1.480			0.128	0.135	1.481			0.126	0.328	1.442			-0.022	0.075	1.541			-0.086	-0.162	1.646			-0.151	-0.386	1.634			-0.162	-0.463	1.618			0.263	0.052	1.442			0.328	-0.103	1.265
0.098	-0.253	1.475			0.104	-0.189	1.482			0.128	0.136	1.482			0.125	0.328	1.444			-0.022	0.074	1.542			-0.087	-0.162	1.647			-0.151	-0.386	1.634			-0.162	-0.463	1.619			0.263	0.052	1.442			0.326	-0.103	1.266
0.098	-0.253	1.476			0.104	-0.188	1.483			0.127	0.136	1.483			0.124	0.329	1.446			-0.023	0.074	1.543			-0.087	-0.163	1.648			-0.151	-0.386	1.635			-0.162	-0.464	1.619			0.263	0.051	1.442			0.325	-0.102	1.267
0.097	-0.253	1.476			0.103	-0.188	1.484			0.127	0.137	1.484			0.124	0.329	1.447			-0.023	0.074	1.544			-0.088	-0.163	1.649			-0.151	-0.386	1.635			-0.163	-0.464	1.620			0.262	0.051	1.442			0.323	-0.102	1.267
0.096	-0.253	1.477			0.103	-0.188	1.485			0.127	0.137	1.485			0.123	0.329	1.449			-0.024	0.074	1.545			-0.088	-0.163	1.649			-0.151	-0.386	1.636			-0.163	-0.464	1.621			0.262	0.050	1.442			0.322	-0.102	1.268
0.096	-0.252	1.477			0.103	-0.188	1.486			0.126	0.137	1.486			0.123	0.329	1.450			-0.025	0.074	1.546			-0.089	-0.164	1.650			-0.152	-0.386	1.636			-0.163	-0.464	1.621			0.261	0.049	1.442			0.320	-0.102	1.268
0.095	-0.252	1.478			0.102	-0.188	1.488			0.126	0.137	1.487			0.122	0.330	1.451			-0.026	0.074	1.548			-0.089	-0.164	1.651			-0.152	-0.386	1.636			-0.163	-0.464	1.622			0.261	0.049	1.442			0.319	-0.101	1.268
0.095	-0.252	1.478			0.102	-0.188	1.489			0.125	0.138	1.487			0.122	0.330	1.453			-0.027	0.074	1.549			-0.090	-0.164	1.651			-0.152	-0.386	1.637			-0.163	-0.465	1.623			0.260	0.048	1.442			0.317	-0.101	1.269
0.094	-0.252	1.479			0.102	-0.187	1.490			0.125	0.138	1.488			0.121	0.330	1.454			-0.028	0.073	1.550			-0.090	-0.165	1.652			-0.152	-0.386	1.638			-0.164	-0.465	1.623			0.260	0.048	1.442			0.316	-0.101	1.269
0.094	-0.252	1.479			0.101	-0.187	1.491			0.125	0.138	1.489			0.121	0.330	1.455			-0.029	0.073	1.551			-0.091	-0.165	1.653			-0.152	-0.386	1.638			-0.164	-0.465	1.624			0.259	0.047	1.442			0.315	-0.101	1.269
0.093	-0.251	1.480			0.101	-0.187	1.492			0.124	0.138	1.490			0.120	0.330	1.456			-0.030	0.073	1.552			-0.092	-0.165	1.653			-0.152	-0.386	1.639			-0.164	-0.465	1.625			0.259	0.046	1.442			0.313	-0.101	1.269
0.092	-0.251	1.480			0.101	-0.187	1.493			0.124	0.139	1.490			0.120	0.331	1.457			-0.031	0.073	1.553			-0.092	-0.166	1.654			-0.152	-0.386	1.639			-0.164	-0.465	1.625			0.259	0.046	1.442			0.312	-0.101	1.269
0.092	-0.251	1.480			0.100	-0.187	1.493			0.124	0.139	1.491			0.120	0.331	1.457			-0.032	0.073	1.554			-0.093	-0.166	1.655			-0.153	-0.386	1.640			-0.165	-0.465	1.626			0.258	0.045	1.442			0.311	-0.101	1.270
0.091	-0.251	1.481			0.100	-0.187	1.494			0.123	0.139	1.491			0.119	0.331	1.458			-0.033	0.073	1.555			-0.093	-0.166	1.655			-0.153	-0.386	1.640			-0.165	-0.465	1.626			0.258	0.045	1.442			0.310	-0.102	1.270
0.091	-0.251	1.481			0.100	-0.186	1.495			0.123	0.139	1.492			0.119	0.331	1.459			-0.033	0.073	1.556			-0.094	-0.167	1.656			-0.153	-0.386	1.640			-0.165	-0.465	1.627			0.257	0.044	1.442			0.309	-0.102	1.270
0.091	-0.250	1.482			0.100	-0.186	1.496			0.123	0.139	1.492			0.118	0.331	1.460			-0.034	0.073	1.557			-0.094	-0.167	1.656			-0.153	-0.386	1.641			-0.165	-0.465	1.627			0.257	0.044	1.442			0.308	-0.102	1.269
0.090	-0.250	1.482			0.100	-0.186	1.496			0.123	0.140	1.493			0.118	0.332	1.460			-0.035	0.073	1.558			-0.094	-0.167	1.656			-0.153	-0.386	1.641			-0.165	-0.465	1.628			0.256	0.043	1.442			0.307	-0.102	1.269
0.090	-0.250	1.482			0.099	-0.186	1.497			0.122	0.140	1.493			0.117	0.332	1.461			-0.035	0.073	1.558			-0.095	-0.167	1.657			-0.153	-0.386	1.642			-0.165	-0.464	1.628			0.256	0.043	1.442			0.305	-0.102	1.269
0.089	-0.250	1.483			0.099	-0.186	1.498			0.122	0.140	1.494			0.117	0.332	1.462			-0.036	0.073	1.559			-0.095	-0.168	1.657			-0.153	-0.386	1.642			-0.166	-0.464	1.629			0.256	0.042	1.442			0.304	-0.102	1.267
0.089	-0.250	1.483			0.099	-0.186	1.498			0.122	0.140	1.494			0.117	0.332	1.462			-0.036	0.073	1.559			-0.096	-0.168	1.658			-0.154	-0.385	1.642			-0.166	-0.464	1.629			0.255	0.042	1.442			0.299	-0.102	1.263
0.089	-0.250	1.483			0.099	-0.186	1.499			0.122	0.140	1.494			0.116	0.332	1.463			-0.037	0.073	1.560			-0.096	-0.168	1.658			-0.154	-0.385	1.643			-0.166	-0.464	1.629			0.255	0.042	1.442			0.294	-0.102	1.257
0.088	-0.250	1.484			0.099	-0.186	1.499			0.122	0.140	1.495			0.116	0.332	1.463			-0.037	0.073	1.560			-0.096	-0.168	1.658			-0.154	-0.385	1.643			-0.166	-0.464	1.630			0.254	0.041	1.442			0.289	-0.101	1.250
0.088	-0.250	1.484			0.099	-0.186	1.500			0.121	0.140	1.495			0.116	0.332	1.464			-0.038	0.073	1.561			-0.096	-0.168	1.658			-0.154	-0.385	1.643			-0.166	-0.464	1.630			0.254	0.041	1.442			0.283	-0.101	1.242
0.088	-0.250	1.484			0.099	-0.186	1.500			0.121	0.140	1.495			0.116	0.332	1.464			-0.038	0.073	1.561			-0.097	-0.168	1.659			-0.154	-0.385	1.643			-0.166	-0.464	1.630			0.254	0.041	1.442			0.278	-0.100	1.233
0.088	-0.250	1.484			0.098	-0.186	1.501			0.121	0.140	1.496			0.115	0.332	1.464			-0.038	0.072	1.561			-0.097	-0.169	1.659			-0.154	-0.385	1.644			-0.167	-0.464	1.630			0.253	0.041	1.442			0.274	-0.099	1.225
0.087	-0.250	1.485			0.098	-0.186	1.501			0.121	0.140	1.496			0.115	0.333	1.465			-0.038	0.072	1.562			-0.097	-0.169	1.659			-0.154	-0.385	1.644			-0.167	-0.464	1.631			0.253	0.041	1.442			0.271	-0.099	1.219
0.087	-0.250	1.485			0.098	-0.186	1.502			0.121	0.140	1.496			0.115	0.333	1.465			-0.039	0.072	1.562			-0.097	-0.169	1.659			-0.155	-0.385	1.644			-0.167	-0.464	1.631			0.253	0.041	1.442			0.268	-0.099	1.214
0.087	-0.250	1.485			0.098	-0.186	1.502			0.121	0.140	1.497			0.115	0.333	1.466			-0.039	0.072	1.562			-0.098	-0.169	1.660			-0.155	-0.385	1.644			-0.167	-0.464	1.631			0.253	0.041	1.442			0.266	-0.098	1.209
0.087	-0.250	1.485			0.098	-0.186	1.503			0.120	0.141	1.497			0.115	0.333	1.466			-0.039	0.072	1.562			-0.098	-0.169	1.660			-0.155	-0.385	1.645			-0.167	-0.463	1.631			0.253	0.042	1.442			0.265	-0.098	1.205
0.087	-0.250	1.486			0.098	-0.186	1.503			0.120	0.141	1.497			0.115	0.333	1.466			-0.039	0.072	1.563			-0.098	-0.169	1.660			-0.155	-0.384	1.645			-0.167	-0.463	1.632			0.253	0.043	1.442			0.264	-0.098	1.201
0.086	-0.250	1.486			0.098	-0.186	1.503			0.120	0.141	1.497			0.114	0.333	1.467			-0.039	0.072	1.563			-0.098	-0.169	1.660			-0.155	-0.384	1.645			-0.168	-0.463	1.632			0.253	0.044	1.442			0.262	-0.098	1.199
0.086	-0.250	1.486			0.098	-0.186	1.504			0.120	0.141	1.498			0.114	0.333	1.467			-0.039	0.071	1.563			-0.098	-0.169	1.660			-0.155	-0.384	1.645			-0.168	-0.463	1.632			0.254	0.046	1.442			0.261	-0.098	1.196
0.086	-0.250	1.486			0.098	-0.186	1.504			0.120	0.141	1.498			0.114	0.333	1.467			-0.039	0.071	1.563			-0.099	-0.170	1.660			-0.155	-0.384	1.645			-0.168	-0.463	1.632			0.254	0.047	1.443			0.261	-0.097	1.195
0.086	-0.250	1.486			0.098	-0.186	1.504			0.120	0.141	1.498			0.114	0.333	1.467			-0.039	0.070	1.562			-0.099	-0.170	1.660			-0.155	-0.384	1.646			-0.168	-0.463	1.633			0.255	0.049	1.444			0.260	-0.097	1.193
0.086	-0.250	1.486			0.098	-0.186	1.505			0.120	0.141	1.498			0.114	0.333	1.468			-0.039	0.070	1.562			-0.099	-0.170	1.661			-0.155	-0.384	1.646			-0.168	-0.463	1.633			0.256	0.051	1.445			0.260	-0.096	1.192
0.086	-0.250	1.487			0.098	-0.186	1.505			0.119	0.141	1.499			0.114	0.333	1.468			-0.039	0.070	1.562			-0.099	-0.170	1.661			-0.155	-0.384	1.646			-0.168	-0.463	1.633			0.257	0.054	1.446			0.261	-0.095	1.191
0.086	-0.250	1.487			0.098	-0.186	1.505			0.119	0.141	1.499			0.114	0.333	1.468			-0.038	0.069	1.562			-0.099	-0.170	1.661			-0.155	-0.384	1.646			-0.168	-0.463	1.633			0.257	0.057	1.449			0.262	-0.093	1.192
0.086	-0.250	1.487			0.098	-0.186	1.506			0.119	0.141	1.499			0.114	0.333	1.468			-0.038	0.069	1.562			-0.099	-0.170	1.661			-0.155	-0.384	1.647			-0.168	-0.463	1.634			0.256	0.061	1.452			0.264	-0.090	1.194
0.085	-0.250	1.487			0.098	-0.186	1.506			0.119	0.141	1.499			0.114	0.333	1.469			-0.038	0.069	1.562			-0.099	-0.170	1.661			-0.155	-0.383	1.647			-0.168	-0.462	1.634			0.256	0.063	1.453			0.266	-0.087	1.196
0.085	-0.250	1.487			0.098	-0.186	1.506			0.119	0.141	1.499			0.114	0.333	1.469			-0.038	0.068	1.562			-0.100	-0.170	1.661			-0.156	-0.383	1.647			-0.168	-0.462	1.634			0.255	0.065	1.455			0.267	-0.084	1.197
0.085	-0.250	1.487			0.098	-0.186	1.507			0.119	0.141	1.499			0.114	0.333	1.469			-0.038	0.068	1.562			-0.100	-0.170	1.661			-0.156	-0.383	1.647			-0.168	-0.462	1.634			0.255	0.066	1.456			0.269	-0.081	1.199
0.085	-0.250	1.487			0.098	-0.186	1.507			0.119	0.141	1.500			0.114	0.333	1.469			-0.038	0.068	1.562			-0.100	-0.171	1.661			-0.156	-0.383	1.647			-0.168	-0.462	1.634			0.254	0.068	1.457			0.270	-0.079	1.200
0.085	-0.250	1.487			0.098	-0.187	1.507			0.119	0.141	1.500			0.114	0.333	1.469			-0.038	0.068	1.562			-0.100	-0.171	1.662			-0.156	-0.383	1.647			-0.169	-0.462	1.634			0.243	0.057	1.459			0.272	-0.079	1.199
0.085	-0.250	1.488			0.098	-0.187	1.508			0.119	0.141	1.500			0.114	0.333	1.469			-0.038	0.068	1.562			-0.100	-0.171	1.662			-0.156	-0.383	1.648			-0.169	-0.462	1.635			0.237	0.053	1.460			0.274	-0.079	1.199
0.085	-0.250	1.488			0.098	-0.187	1.508			0.119	0.141	1.500			0.114	0.333	1.470			-0.038	0.067	1.562			-0.100	-0.171	1.662			-0.156	-0.383	1.648			-0.169	-0.462	1.635			0.235	0.050	1.461			0.276	-0.080	1.198
0.085	-0.251	1.488			0.098	-0.187	1.508			0.119	0.141	1.500			0.114	0.334	1.470			-0.038	0.067	1.562			-0.100	-0.171	1.662			-0.156	-0.383	1.648			-0.169	-0.462	1.635			0.233	0.049	1.461			0.280	-0.081	1.198
0.085	-0.251	1.488			0.098	-0.188	1.508			0.119	0.140	1.500			0.114	0.334	1.470			-0.038	0.067	1.562			-0.100	-0.171	1.662			-0.156	-0.383	1.648			-0.169	-0.462	1.635			0.232	0.047	1.462			0.283	-0.082	1.197
0.085	-0.251	1.488			0.098	-0.188	1.509			0.119	0.140	1.500			0.114	0.334	1.470			-0.038	0.067	1.562			-0.100	-0.171	1.662			-0.156	-0.383	1.648			-0.169	-0.462	1.635			0.232	0.046	1.462			0.294	-0.088	1.200
0.085	-0.251	1.488			0.098	-0.188	1.509			0.118	0.140	1.501			0.114	0.334	1.470			-0.038	0.067	1.562			-0.100	-0.171	1.662			-0.156	-0.383	1.648			-0.169	-0.462	1.635			0.232	0.044	1.462			0.308	-0.100	1.222
0.085	-0.251	1.488			0.098	-0.188	1.509			0.118	0.140	1.501			0.114	0.334	1.470			-0.038	0.067	1.562			-0.100	-0.171	1.662			-0.156	-0.383	1.649			-0.169	-0.461	1.635			0.233	0.041	1.461			0.315	-0.106	1.235
0.085	-0.252	1.488			0.098	-0.188	1.509			0.118	0.140	1.501			0.114	0.334	1.470			-0.037	0.067	1.562			-0.100	-0.171	1.662			-0.156	-0.383	1.649			-0.169	-0.461	1.636			0.234	0.039	1.460			0.324	-0.110	1.257
0.085	-0.252	1.488			0.098	-0.188	1.510			0.118	0.140	1.501			0.114	0.334	1.470			-0.037	0.067	1.562			-0.100	-0.171	1.662			-0.156	-0.383	1.649			-0.169	-0.461	1.636			0.236	0.037	1.460			0.330	-0.112	1.271
0.085	-0.252	1.489			0.098	-0.189	1.510			0.118	0.140	1.501			0.114	0.334	1.470			-0.037	0.067	1.562			-0.100	-0.171	1.662			-0.156	-0.382	1.649			-0.169	-0.461	1.636			0.237	0.034	1.459			0.337	-0.114	1.285
0.085	-0.252	1.489			0.099	-0.189	1.510			0.118	0.140	1.501			0.114	0.334	1.470			-0.037	0.067	1.562			-0.100	-0.171	1.663			-0.156	-0.382	1.649			-0.169	-0.461	1.636			0.239	0.032	1.458			0.345	-0.116	1.298
0.085	-0.252	1.489			0.099	-0.189	1.510			0.118	0.140	1.501			0.114	0.334	1.470			-0.037	0.067	1.562			-0.100	-0.171	1.663			-0.156	-0.382	1.649			-0.169	-0.461	1.636			0.240	0.031	1.458			0.352	-0.118	1.309
0.085	-0.252	1.489			0.099	-0.189	1.511			0.118	0.140	1.501			0.114	0.333	1.470			-0.037	0.067	1.562			-0.100	-0.171	1.663			-0.156	-0.382	1.649			-0.169	-0.461	1.636			0.241	0.029	1.458			0.360	-0.121	1.322
0.085	-0.252	1.489			0.099	-0.189	1.511			0.118	0.140	1.501			0.114	0.333	1.470			-0.037	0.067	1.562			-0.100	-0.171	1.663			-0.156	-0.382	1.650			-0.169	-0.461	1.637			0.242	0.027	1.457			0.366	-0.123	1.333
0.085	-0.252	1.489			0.099	-0.189	1.511			0.118	0.140	1.502			0.114	0.333	1.470			-0.037	0.067	1.562			-0.100	-0.171	1.663			-0.156	-0.382	1.650			-0.169	-0.461	1.637			0.244	0.026	1.457			0.372	-0.125	1.343
0.085	-0.253	1.489			0.099	-0.189	1.511			0.118	0.140	1.502			0.115	0.333	1.470			-0.037	0.067	1.562			-0.101	-0.171	1.663			-0.156	-0.382	1.650			-0.169	-0.461	1.637			0.245	0.025	1.457			0.377	-0.125	1.349
0.085	-0.253	1.489			0.099	-0.189	1.511			0.118	0.140	1.502			0.115	0.333	1.470			-0.037	0.067	1.562			-0.101	-0.171	1.663			-0.156	-0.382	1.650			-0.169	-0.461	1.638			0.246	0.024	1.457			0.382	-0.125	1.354
0.085	-0.253	1.489			0.099	-0.189	1.511			0.118	0.140	1.502			0.115	0.333	1.470			-0.037	0.067	1.562			-0.101	-0.171	1.663			-0.156	-0.382	1.651			-0.169	-0.461	1.638			0.247	0.023	1.457			0.387	-0.125	1.358
0.085	-0.253	1.489			0.099	-0.190	1.511			0.118	0.140	1.502			0.115	0.333	1.469			-0.036	0.067	1.562			-0.101	-0.171	1.663			-0.156	-0.382	1.651			-0.169	-0.461	1.638			0.248	0.022	1.457			0.392	-0.125	1.362
0.085	-0.253	1.489			0.099	-0.190	1.511			0.118	0.140	1.502			0.115	0.333	1.469			-0.036	0.067	1.562			-0.101	-0.171	1.663			-0.156	-0.382	1.651			-0.170	-0.460	1.639			0.250	0.021	1.457			0.396	-0.125	1.366
0.085	-0.253	1.489			0.099	-0.190	1.512			0.118	0.140	1.501			0.115	0.333	1.468			-0.036	0.067	1.562			-0.101	-0.170	1.663			-0.156	-0.382	1.651			-0.170	-0.460	1.639			0.251	0.020	1.458			0.400	-0.125	1.370
0.085	-0.253	1.489			0.099	-0.190	1.512			0.118	0.140	1.501			0.115	0.333	1.468			-0.036	0.067	1.562			-0.101	-0.170	1.663			-0.156	-0.382	1.652			-0.170	-0.460	1.639			0.253	0.019	1.458			0.404	-0.125	1.374
0.085	-0.253	1.490			0.098	-0.190	1.512			0.118	0.139	1.501			0.116	0.332	1.467			-0.036	0.067	1.561			-0.101	-0.170	1.663			-0.156	-0.382	1.652			-0.170	-0.460	1.639			0.255	0.018	1.459			0.407	-0.125	1.377
0.085	-0.253	1.490			0.098	-0.190	1.512			0.118	0.139	1.501			0.116	0.332	1.466			-0.036	0.067	1.561			-0.101	-0.170	1.663			-0.156	-0.382	1.652			-0.170	-0.460	1.639			0.256	0.018	1.459			0.410	-0.125	1.380
0.085	-0.253	1.490			0.098	-0.190	1.512			0.118	0.139	1.501			0.117	0.332	1.466			-0.036	0.067	1.560			-0.101	-0.170	1.663			-0.157	-0.382	1.652			-0.170	-0.460	1.639			0.258	0.017	1.460			0.412	-0.126	1.383
0.085	-0.253	1.490			0.098	-0.190	1.512			0.118	0.139	1.501			0.117	0.332	1.465			-0.035	0.067	1.560			-0.101	-0.170	1.663			-0.157	-0.382	1.651			-0.171	-0.460	1.639			0.259	0.017	1.460			0.414	-0.126	1.385
0.085	-0.253	1.490			0.098	-0.190	1.512			0.119	0.139	1.500			0.118	0.332	1.465			-0.035	0.067	1.559			-0.101	-0.169	1.663			-0.158	-0.382	1.651			-0.171	-0.461	1.638			0.260	0.016	1.461			0.416	-0.126	1.388
0.085	-0.253	1.490			0.098	-0.190	1.512			0.119	0.139	1.500			0.119	0.332	1.464			-0.035	0.067	1.559			-0.102	-0.169	1.663			-0.158	-0.383	1.649			-0.172	-0.461	1.637			0.262	0.016	1.462			0.418	-0.127	1.390
0.085	-0.253	1.490			0.098	-0.190	1.512			0.119	0.139	1.500			0.119	0.332	1.463			-0.035	0.067	1.558			-0.102	-0.169	1.662			-0.159	-0.383	1.648			-0.173	-0.462	1.635			0.263	0.016	1.462			0.420	-0.127	1.392
0.085	-0.253	1.490			0.098	-0.190	1.511			0.119	0.138	1.500			0.120	0.332	1.463			-0.035	0.067	1.557			-0.102	-0.169	1.662			-0.160	-0.384	1.646			-0.173	-0.462	1.633			0.264	0.015	1.463			0.421	-0.127	1.395
0.085	-0.253	1.490			0.098	-0.190	1.511			0.119	0.138	1.499			0.120	0.332	1.462			-0.035	0.067	1.557			-0.102	-0.169	1.661			-0.161	-0.384	1.645			-0.174	-0.462	1.631			0.265	0.015	1.463			0.422	-0.127	1.397
0.085	-0.253	1.490			0.098	-0.190	1.511			0.119	0.138	1.499			0.121	0.332	1.462			-0.034	0.067	1.556			-0.103	-0.168	1.661			-0.162	-0.385	1.643			-0.175	-0.462	1.629			0.266	0.015	1.464			0.422	-0.127	1.398
0.085	-0.253	1.489			0.098	-0.190	1.511			0.119	0.138	1.499			0.121	0.331	1.462			-0.034	0.067	1.555			-0.103	-0.168	1.660			-0.162	-0.386	1.641			-0.175	-0.463	1.627			0.266	0.015	1.464			0.423	-0.128	1.400
0.085	-0.253	1.489			0.098	-0.190	1.511			0.119	0.138	1.499			0.122	0.331	1.461			-0.034	0.067	1.555			-0.103	-0.168	1.660			-0.163	-0.387	1.640			-0.175	-0.463	1.626			0.267	0.015	1.465			0.423	-0.128	1.402
0.085	-0.253	1.489			0.098	-0.190	1.510			0.119	0.138	1.498			0.122	0.331	1.461			-0.034	0.067	1.554			-0.104	-0.168	1.659			-0.164	-0.387	1.639			-0.176	-0.463	1.624			0.268	0.015	1.465			0.423	-0.128	1.403
0.085	-0.253	1.489			0.098	-0.190	1.510			0.120	0.138	1.498			0.123	0.331	1.461			-0.034	0.066	1.553			-0.104	-0.168	1.658			-0.164	-0.387	1.638			-0.176	-0.463	1.623			0.268	0.015	1.465			0.422	-0.128	1.404
0.085	-0.253	1.489			0.098	-0.189	1.510			0.120	0.138	1.498			0.123	0.331	1.460			-0.034	0.066	1.553			-0.104	-0.168	1.658			-0.165	-0.388	1.637			-0.176	-0.463	1.622			0.269	0.014	1.466			0.422	-0.128	1.405
0.085	-0.253	1.489			0.098	-0.189	1.510			0.120	0.138	1.497			0.123	0.331	1.460			-0.034	0.066	1.552			-0.104	-0.168	1.657			-0.165	-0.388	1.636			-0.177	-0.464	1.621			0.270	0.014	1.466			0.421	-0.129	1.407
0.085	-0.253	1.489			0.098	-0.189	1.509			0.120	0.138	1.497			0.123	0.331	1.460			-0.034	0.066	1.551			-0.105	-0.168	1.657			-0.165	-0.388	1.635			-0.177	-0.464	1.620			0.270	0.014	1.466			0.420	-0.129	1.408
0.086	-0.253	1.489			0.098	-0.189	1.509			0.120	0.138	1.497			0.124	0.331	1.460			-0.034	0.066	1.551			-0.105	-0.168	1.657			-0.166	-0.388	1.635			-0.177	-0.464	1.619			0.270	0.014	1.467			0.419	-0.129	1.409
0.086	-0.253	1.489			0.098	-0.189	1.509			0.120	0.138	1.497			0.124	0.331	1.459			-0.034	0.066	1.550			-0.105	-0.168	1.656			-0.166	-0.389	1.634			-0.178	-0.464	1.619			0.271	0.014	1.467			0.418	-0.130	1.409
0.086	-0.253	1.489			0.098	-0.189	1.509			0.120	0.138	1.496			0.124	0.331	1.459			-0.034	0.066	1.550			-0.105	-0.168	1.656			-0.166	-0.389	1.634			-0.178	-0.464	1.618			0.271	0.014	1.467			0.417	-0.130	1.410
0.086	-0.253	1.489			0.098	-0.189	1.508			0.120	0.138	1.496			0.124	0.331	1.459			-0.034	0.066	1.549			-0.106	-0.168	1.655			-0.167	-0.389	1.633			-0.178	-0.464	1.618			0.271	0.014	1.468			0.415	-0.131	1.412
0.086	-0.253	1.489			0.098	-0.189	1.508			0.120	0.138	1.496			0.124	0.331	1.459			-0.034	0.066	1.549			-0.106	-0.168	1.655			-0.167	-0.389	1.633			-0.178	-0.464	1.617			0.272	0.015	1.468			0.414	-0.132	1.414
0.086	-0.253	1.488			0.098	-0.189	1.508			0.120	0.137	1.496			0.124	0.331	1.458			-0.034	0.065	1.548			-0.106	-0.168	1.655			-0.167	-0.389	1.633			-0.179	-0.464	1.617			0.272	0.015	1.468			0.412	-0.133	1.415
0.086	-0.253	1.488			0.098	-0.189	1.507			0.120	0.137	1.495			0.124	0.331	1.458			-0.034	0.065	1.548			-0.107	-0.168	1.654			-0.168	-0.390	1.632			-0.179	-0.464	1.617			0.272	0.015	1.469			0.411	-0.133	1.416
0.086	-0.253	1.488			0.098	-0.189	1.507			0.120	0.137	1.495			0.124	0.331	1.458			-0.035	0.065	1.547			-0.107	-0.168	1.654			-0.168	-0.390	1.632			-0.179	-0.465	1.616			0.272	0.015	1.469			0.410	-0.134	1.417
0.086	-0.252	1.488			0.098	-0.189	1.507			0.120	0.137	1.495			0.124	0.331	1.458			-0.035	0.065	1.546			-0.107	-0.168	1.654			-0.169	-0.390	1.631			-0.180	-0.465	1.616			0.272	0.015	1.469			0.409	-0.134	1.418
0.086	-0.252	1.488			0.098	-0.189	1.506			0.120	0.137	1.495			0.124	0.331	1.458			-0.035	0.065	1.546			-0.108	-0.168	1.653			-0.169	-0.390	1.631			-0.180	-0.465	1.616			0.272	0.015	1.469			0.408	-0.134	1.419
0.086	-0.252	1.488			0.097	-0.189	1.506			0.120	0.137	1.494			0.124	0.331	1.457			-0.036	0.064	1.545			-0.108	-0.168	1.653			-0.170	-0.391	1.630			-0.181	-0.465	1.615			0.272	0.015	1.470			0.408	-0.134	1.420
0.086	-0.252	1.487			0.097	-0.189	1.505			0.120	0.137	1.494			0.124	0.331	1.457			-0.036	0.064	1.544			-0.109	-0.168	1.652			-0.171	-0.391	1.630			-0.181	-0.465	1.614			0.272	0.016	1.470			0.408	-0.134	1.421
0.086	-0.252	1.487			0.097	-0.188	1.505			0.119	0.137	1.494			0.124	0.331	1.457			-0.036	0.064	1.544			-0.110	-0.168	1.652			-0.171	-0.391	1.629			-0.182	-0.465	1.614			0.272	0.016	1.470			0.408	-0.133	1.423
0.086	-0.252	1.486			0.097	-0.188	1.504			0.119	0.137	1.493			0.124	0.331	1.457			-0.037	0.064	1.543			-0.110	-0.168	1.651			-0.172	-0.391	1.629			-0.183	-0.465	1.613			0.272	0.016	1.470			0.409	-0.132	1.425
0.086	-0.252	1.486			0.096	-0.188	1.504			0.119	0.137	1.493			0.124	0.331	1.456			-0.037	0.064	1.542			-0.111	-0.168	1.650			-0.173	-0.391	1.628			-0.184	-0.465	1.613			0.272	0.016	1.471			0.411	-0.130	1.428
0.085	-0.252	1.485			0.096	-0.188	1.503			0.119	0.138	1.492			0.124	0.331	1.456			-0.037	0.063	1.541			-0.112	-0.168	1.649			-0.174	-0.391	1.627			-0.184	-0.465	1.612			0.272	0.016	1.471			0.413	-0.129	1.433
0.085	-0.252	1.485			0.096	-0.188	1.502			0.119	0.138	1.492			0.124	0.331	1.456			-0.038	0.063	1.540			-0.113	-0.168	1.649			-0.174	-0.390	1.627			-0.185	-0.464	1.612			0.272	0.017	1.471			0.416	-0.131	1.439
0.085	-0.252	1.484			0.096	-0.188	1.502			0.118	0.138	1.492			0.124	0.331	1.456			-0.038	0.063	1.539			-0.114	-0.168	1.648			-0.175	-0.390	1.626			-0.186	-0.464	1.611			0.272	0.017	1.472			0.418	-0.136	1.449
0.085	-0.251	1.483			0.095	-0.188	1.501			0.118	0.138	1.491			0.123	0.331	1.455			-0.039	0.063	1.538			-0.115	-0.168	1.647			-0.176	-0.390	1.626			-0.187	-0.464	1.611			0.271	0.017	1.472			0.418	-0.141	1.458
0.085	-0.251	1.483			0.095	-0.188	1.501			0.118	0.138	1.491			0.123	0.331	1.455			-0.039	0.063	1.538			-0.116	-0.168	1.646			-0.177	-0.390	1.625			-0.187	-0.464	1.610			0.271	0.018	1.472			0.418	-0.146	1.471
0.085	-0.251	1.482			0.095	-0.188	1.500			0.118	0.138	1.490			0.123	0.331	1.455			-0.040	0.063	1.537			-0.118	-0.168	1.645			-0.179	-0.390	1.624			-0.188	-0.464	1.609			0.271	0.018	1.473			0.418	-0.149	1.478
0.085	-0.251	1.481			0.094	-0.187	1.500			0.117	0.138	1.490			0.123	0.331	1.454			-0.040	0.062	1.536			-0.119	-0.168	1.644			-0.181	-0.390	1.622			-0.189	-0.464	1.608			0.271	0.018	1.473			0.417	-0.151	1.482
0.084	-0.251	1.481			0.094	-0.187	1.500			0.117	0.138	1.490			0.123	0.331	1.454			-0.041	0.062	1.535			-0.120	-0.168	1.643			-0.184	-0.391	1.620			-0.191	-0.464	1.607			0.271	0.019	1.474			0.418	-0.152	1.484
0.084	-0.251	1.480			0.094	-0.187	1.499			0.117	0.138	1.489			0.123	0.331	1.454			-0.041	0.062	1.534			-0.121	-0.168	1.642			-0.187	-0.392	1.618			-0.192	-0.464	1.605			0.271	0.019	1.474			0.418	-0.153	1.485
0.084	-0.251	1.480			0.094	-0.187	1.499			0.117	0.138	1.489			0.123	0.331	1.454			-0.041	0.062	1.534			-0.123	-0.168	1.640			-0.189	-0.393	1.615			-0.194	-0.465	1.603			0.270	0.019	1.475			0.418	-0.154	1.486
0.084	-0.250	1.479			0.094	-0.187	1.499			0.116	0.138	1.489			0.123	0.331	1.453			-0.042	0.062	1.533			-0.124	-0.168	1.639			-0.192	-0.394	1.613			-0.196	-0.465	1.600			0.270	0.020	1.476			0.418	-0.155	1.485
0.084	-0.250	1.479			0.093	-0.187	1.498			0.116	0.138	1.489			0.123	0.331	1.453			-0.042	0.062	1.532			-0.125	-0.168	1.638			-0.194	-0.395	1.611			-0.197	-0.465	1.598			0.270	0.020	1.476			0.417	-0.155	1.481
0.084	-0.250	1.479			0.093	-0.187	1.498			0.116	0.138	1.488			0.123	0.330	1.453			-0.043	0.062	1.532			-0.126	-0.168	1.637			-0.196	-0.396	1.609			-0.199	-0.465	1.596			0.270	0.020	1.477			0.415	-0.156	1.480
0.084	-0.250	1.478			0.093	-0.187	1.498			0.116	0.138	1.488			0.123	0.330	1.453			-0.043	0.061	1.531			-0.127	-0.168	1.636			-0.198	-0.396	1.607			-0.200	-0.466	1.594			0.270	0.020	1.477			0.414	-0.157	1.479
0.084	-0.250	1.478			0.093	-0.187	1.498			0.115	0.138	1.488			0.123	0.330	1.453			-0.044	0.061	1.531			-0.128	-0.168	1.636			-0.199	-0.397	1.606			-0.201	-0.466	1.592			0.269	0.021	1.477			0.413	-0.158	1.478
0.083	-0.250	1.478			0.093	-0.187	1.498			0.115	0.138	1.488			0.123	0.330	1.453			-0.044	0.061	1.530			-0.129	-0.169	1.635			-0.201	-0.398	1.604			-0.202	-0.466	1.590			0.269	0.021	1.478			0.411	-0.159	1.477
0.083	-0.250	1.477			0.092	-0.187	1.497			0.114	0.138	1.488			0.122	0.330	1.453			-0.045	0.061	1.530			-0.130	-0.169	1.634			-0.202	-0.398	1.603			-0.203	-0.466	1.589			0.269	0.021	1.478			0.410	-0.160	1.475
0.083	-0.250	1.477			0.092	-0.187	1.497			0.114	0.138	1.488			0.122	0.331	1.453			-0.045	0.061	1.529			-0.131	-0.169	1.634			-0.203	-0.398	1.602			-0.204	-0.466	1.588			0.269	0.021	1.478			0.408	-0.160	1.474
0.083	-0.250	1.477			0.092	-0.187	1.497			0.114	0.138	1.488			0.122	0.331	1.453			-0.046	0.061	1.529			-0.131	-0.169	1.633			-0.203	-0.399	1.601			-0.204	-0.467	1.587			0.268	0.022	1.479			0.407	-0.161	1.474
0.083	-0.249	1.476			0.092	-0.187	1.497			0.113	0.138	1.488			0.121	0.331	1.453			-0.046	0.061	1.529			-0.132	-0.169	1.633			-0.204	-0.399	1.601			-0.205	-0.467	1.587			0.268	0.022	1.479			0.406	-0.162	1.474
0.083	-0.249	1.476			0.092	-0.187	1.497			0.113	0.138	1.488			0.121	0.331	1.453			-0.047	0.061	1.529			-0.133	-0.169	1.633			-0.205	-0.399	1.600			-0.205	-0.467	1.586			0.267	0.022	1.479			0.404	-0.161	1.467
0.082	-0.249	1.476			0.091	-0.186	1.497			0.112	0.138	1.488			0.120	0.331	1.453			-0.047	0.061	1.529			-0.133	-0.169	1.632			-0.205	-0.399	1.600			-0.206	-0.467	1.586			0.266	0.022	1.479			0.402	-0.160	1.462
0.082	-0.249	1.476			0.091	-0.186	1.497			0.112	0.138	1.488			0.120	0.331	1.453			-0.048	0.061	1.529			-0.133	-0.169	1.632			-0.205	-0.398	1.601			-0.206	-0.467	1.586			0.266	0.023	1.479			0.398	-0.154	1.454
0.082	-0.249	1.475			0.091	-0.186	1.497			0.112	0.138	1.488			0.119	0.331	1.454			-0.048	0.061	1.529			-0.134	-0.169	1.632			-0.205	-0.398	1.602			-0.206	-0.467	1.586			0.265	0.023	1.479			0.394	-0.149	1.446
0.082	-0.249	1.475			0.091	-0.186	1.497			0.111	0.138	1.488			0.118	0.332	1.454			-0.049	0.061	1.529			-0.134	-0.169	1.632			-0.204	-0.397	1.603			-0.206	-0.468	1.587			0.264	0.023	1.480			0.391	-0.146	1.441
0.081	-0.249	1.475			0.090	-0.186	1.497			0.111	0.138	1.488			0.118	0.332	1.454			-0.049	0.061	1.529			-0.135	-0.169	1.632			-0.204	-0.397	1.605			-0.206	-0.468	1.588			0.264	0.023	1.480			0.388	-0.144	1.437
0.081	-0.249	1.475			0.090	-0.186	1.497			0.110	0.138	1.488			0.117	0.332	1.455			-0.050	0.061	1.529			-0.135	-0.170	1.632			-0.204	-0.396	1.606			-0.206	-0.468	1.589			0.263	0.024	1.480			0.383	-0.143	1.429
0.081	-0.249	1.475			0.090	-0.186	1.497			0.110	0.138	1.488			0.116	0.332	1.455			-0.051	0.061	1.529			-0.135	-0.170	1.632			-0.203	-0.397	1.607			-0.206	-0.469	1.590			0.262	0.024	1.480			0.374	-0.142	1.418
0.081	-0.249	1.475			0.089	-0.186	1.498			0.109	0.139	1.489			0.115	0.333	1.456			-0.051	0.061	1.529			-0.135	-0.170	1.632			-0.203	-0.397	1.609			-0.205	-0.469	1.591			0.262	0.024	1.480			0.360	-0.137	1.383
0.080	-0.249	1.475			0.089	-0.186	1.498			0.108	0.139	1.489			0.114	0.333	1.457			-0.052	0.061	1.530			-0.136	-0.170	1.632			-0.203	-0.397	1.610			-0.205	-0.470	1.592			0.261	0.024	1.480			0.353	-0.135	1.369
0.080	-0.249	1.475			0.088	-0.186	1.499			0.108	0.139	1.490			0.113	0.333	1.458			-0.052	0.061	1.530			-0.136	-0.170	1.632			-0.202	-0.397	1.611			-0.205	-0.470	1.593			0.260	0.024	1.480			0.344	-0.133	1.359
0.080	-0.249	1.475			0.088	-0.186	1.500			0.107	0.139	1.491			0.113	0.333	1.459			-0.053	0.061	1.531			-0.136	-0.170	1.633			-0.202	-0.397	1.611			-0.205	-0.470	1.594			0.258	0.025	1.480			0.336	-0.133	1.342
0.079	-0.249	1.475			0.087	-0.186	1.500			0.106	0.139	1.492			0.112	0.333	1.460			-0.053	0.061	1.531			-0.136	-0.171	1.633			-0.202	-0.397	1.612			-0.205	-0.471	1.594			0.257	0.025	1.480			0.331	-0.132	1.329
0.079	-0.249	1.476			0.087	-0.186	1.501			0.106	0.139	1.493			0.111	0.333	1.461			-0.054	0.061	1.532			-0.137	-0.171	1.634			-0.202	-0.397	1.612			-0.205	-0.471	1.595			0.255	0.026	1.481			0.321	-0.126	1.281
0.078	-0.249	1.476			0.087	-0.187	1.502			0.105	0.140	1.494			0.110	0.334	1.463			-0.055	0.061	1.533			-0.137	-0.171	1.635			-0.202	-0.397	1.613			-0.205	-0.471	1.595			0.252	0.027	1.481			0.317	-0.124	1.265
0.078	-0.249	1.476			0.086	-0.187	1.503			0.104	0.140	1.494			0.109	0.334	1.464			-0.055	0.061	1.534			-0.137	-0.171	1.635			-0.202	-0.397	1.613			-0.205	-0.471	1.595			0.249	0.028	1.481			0.315	-0.122	1.255
0.077	-0.249	1.477			0.086	-0.187	1.505			0.104	0.140	1.495			0.108	0.334	1.465			-0.056	0.061	1.536			-0.137	-0.172	1.636			-0.202	-0.397	1.613			-0.205	-0.471	1.596			0.245	0.029	1.481			0.312	-0.121	1.247
0.077	-0.250	1.478			0.086	-0.187	1.506			0.103	0.140	1.496			0.107	0.334	1.467			-0.057	0.061	1.537			-0.137	-0.172	1.637			-0.202	-0.398	1.614			-0.205	-0.471	1.596			0.241	0.031	1.481			0.310	-0.119	1.240
0.077	-0.250	1.478			0.085	-0.188	1.507			0.103	0.140	1.497			0.107	0.334	1.468			-0.057	0.061	1.538			-0.138	-0.172	1.639			-0.203	-0.398	1.614			-0.205	-0.472	1.596			0.237	0.032	1.482			0.307	-0.118	1.235
0.076	-0.250	1.479			0.085	-0.188	1.508			0.103	0.140	1.498			0.106	0.335	1.469			-0.058	0.061	1.540			-0.138	-0.172	1.640			-0.203	-0.398	1.615			-0.205	-0.472	1.597			0.234	0.034	1.482			0.305	-0.117	1.230
0.076	-0.251	1.479			0.085	-0.188	1.509			0.102	0.141	1.499			0.105	0.335	1.471			-0.058	0.062	1.541			-0.138	-0.172	1.641			-0.203	-0.398	1.616			-0.205	-0.472	1.597			0.230	0.036	1.483			0.303	-0.115	1.226
0.075	-0.251	1.480			0.085	-0.189	1.510			0.102	0.141	1.500			0.105	0.335	1.472			-0.059	0.062	1.543			-0.138	-0.172	1.643			-0.202	-0.398	1.617			-0.205	-0.472	1.598			0.226	0.037	1.483			0.301	-0.113	1.222
0.075	-0.252	1.481			0.085	-0.189	1.511			0.101	0.141	1.501			0.104	0.335	1.473			-0.059	0.062	1.544			-0.138	-0.172	1.644			-0.202	-0.397	1.618			-0.205	-0.472	1.599			0.223	0.039	1.484			0.299	-0.110	1.221
0.075	-0.252	1.481			0.084	-0.190	1.512			0.101	0.141	1.502			0.103	0.335	1.474			-0.059	0.062	1.546			-0.138	-0.172	1.646			-0.202	-0.397	1.621			-0.205	-0.472	1.601			0.220	0.042	1.485			0.296	-0.107	1.220
0.074	-0.252	1.482			0.084	-0.190	1.513			0.101	0.141	1.503			0.103	0.335	1.475			-0.060	0.062	1.547			-0.137	-0.172	1.647			-0.201	-0.396	1.623			-0.204	-0.471	1.602			0.217	0.044	1.485			0.294	-0.104	1.221
0.074	-0.253	1.482			0.084	-0.190	1.514			0.100	0.141	1.504			0.102	0.335	1.476			-0.060	0.063	1.549			-0.137	-0.172	1.649			-0.200	-0.395	1.625			-0.204	-0.471	1.604			0.215	0.046	1.486			0.292	-0.102	1.222
0.074	-0.253	1.483			0.084	-0.191	1.515			0.100	0.141	1.505			0.102	0.335	1.477			-0.060	0.063	1.550			-0.137	-0.172	1.650			-0.199	-0.395	1.627			-0.204	-0.471	1.607			0.212	0.049	1.487			0.290	-0.099	1.224
0.073	-0.253	1.484			0.084	-0.191	1.516			0.100	0.142	1.506			0.102	0.336	1.478			-0.060	0.063	1.551			-0.137	-0.172	1.651			-0.198	-0.394	1.629			-0.203	-0.470	1.609			0.214	0.055	1.490			0.289	-0.095	1.228
0.073	-0.253	1.484			0.084	-0.191	1.517			0.099	0.142	1.507			0.101	0.336	1.479			-0.060	0.063	1.552			-0.136	-0.172	1.653			-0.198	-0.393	1.631			-0.203	-0.470	1.611			0.214	0.060	1.492			0.285	-0.091	1.230
0.073	-0.253	1.485			0.084	-0.191	1.518			0.099	0.142	1.508			0.101	0.336	1.480			-0.060	0.063	1.553			-0.136	-0.172	1.654			-0.197	-0.393	1.633			-0.202	-0.470	1.612			0.220	0.064	1.493			0.283	-0.089	1.230
0.073	-0.253	1.486			0.084	-0.191	1.519			0.099	0.142	1.509			0.101	0.336	1.481			-0.061	0.063	1.555			-0.136	-0.172	1.655			-0.196	-0.392	1.634			-0.202	-0.469	1.614			0.224	0.067	1.494			0.282	-0.088	1.229
0.073	-0.253	1.486			0.084	-0.191	1.520			0.099	0.142	1.510			0.101	0.336	1.483			-0.060	0.063	1.556			-0.136	-0.172	1.656			-0.196	-0.392	1.636			-0.201	-0.469	1.615			0.228	0.069	1.494			0.280	-0.087	1.228
0.073	-0.253	1.487			0.084	-0.191	1.521			0.099	0.142	1.511			0.101	0.336	1.484			-0.060	0.063	1.557			-0.136	-0.172	1.657			-0.195	-0.391	1.637			-0.201	-0.469	1.616			0.231	0.070	1.493			0.279	-0.086	1.226
0.073	-0.253	1.488			0.084	-0.191	1.522			0.099	0.142	1.512			0.101	0.336	1.485			-0.060	0.063	1.558			-0.135	-0.172	1.658			-0.195	-0.391	1.638			-0.201	-0.469	1.617			0.233	0.071	1.493			0.276	-0.084	1.225
0.073	-0.253	1.488			0.085	-0.191	1.523			0.099	0.142	1.514			0.101	0.336	1.487			-0.060	0.063	1.559			-0.135	-0.173	1.659			-0.194	-0.391	1.638			-0.200	-0.469	1.618			0.235	0.071	1.491			0.273	-0.084	1.223
0.073	-0.253	1.489			0.085	-0.191	1.524			0.099	0.143	1.515			0.101	0.336	1.489			-0.060	0.063	1.560			-0.135	-0.173	1.660			-0.194	-0.391	1.639			-0.200	-0.469	1.619			0.236	0.071	1.490			0.270	-0.083	1.221
0.073	-0.253	1.489			0.085	-0.191	1.525			0.099	0.143	1.516			0.101	0.336	1.490			-0.060	0.063	1.562			-0.135	-0.173	1.661			-0.194	-0.391	1.640			-0.200	-0.468	1.619			0.237	0.071	1.489			0.267	-0.082	1.220
0.073	-0.253	1.490			0.085	-0.191	1.526			0.099	0.143	1.518			0.101	0.336	1.492			-0.059	0.063	1.563			-0.135	-0.173	1.662			-0.194	-0.390	1.640			-0.200	-0.468	1.620			0.238	0.071	1.488			0.264	-0.082	1.218
0.073	-0.253	1.490			0.086	-0.191	1.527			0.099	0.143	1.519			0.101	0.337	1.494			-0.059	0.064	1.564			-0.134	-0.173	1.662			-0.193	-0.390	1.641			-0.200	-0.468	1.620			0.239	0.070	1.487			0.261	-0.082	1.217
0.072	-0.253	1.491			0.086	-0.191	1.529			0.098	0.144	1.520			0.101	0.337	1.496			-0.059	0.064	1.565			-0.134	-0.173	1.663			-0.193	-0.390	1.641			-0.200	-0.468	1.621			0.239	0.070	1.486			0.258	-0.082	1.215
0.072	-0.254	1.492			0.086	-0.191	1.530			0.098	0.144	1.521			0.101	0.337	1.497			-0.058	0.064	1.567			-0.134	-0.173	1.664			-0.193	-0.390	1.642			-0.200	-0.468	1.621			0.240	0.069	1.485			0.256	-0.082	1.214
0.072	-0.254	1.492			0.086	-0.192	1.531			0.098	0.144	1.522			0.101	0.337	1.499			-0.058	0.064	1.568			-0.133	-0.173	1.665			-0.193	-0.390	1.642			-0.200	-0.468	1.622			0.240	0.069	1.484			0.254	-0.082	1.213
0.072	-0.254	1.493			0.086	-0.192	1.531			0.098	0.145	1.523			0.101	0.338	1.500			-0.058	0.064	1.569			-0.133	-0.173	1.665			-0.192	-0.390	1.642			-0.199	-0.468	1.622			0.240	0.068	1.483			0.252	-0.082	1.212
0.072	-0.255	1.493			0.086	-0.192	1.532			0.098	0.145	1.524			0.101	0.338	1.502			-0.057	0.064	1.569			-0.133	-0.173	1.666			-0.192	-0.390	1.643			-0.199	-0.468	1.622			0.240	0.068	1.482			0.250	-0.082	1.211
0.071	-0.255	1.494			0.086	-0.193	1.533			0.098	0.145	1.525			0.101	0.338	1.503			-0.057	0.064	1.570			-0.132	-0.174	1.667			-0.191	-0.390	1.644			-0.199	-0.468	1.623			0.241	0.067	1.481			0.248	-0.082	1.211
0.071	-0.255	1.494			0.086	-0.193	1.534			0.098	0.146	1.526			0.100	0.338	1.505			-0.057	0.064	1.571			-0.132	-0.174	1.668			-0.191	-0.390	1.644			-0.199	-0.468	1.623			0.241	0.067	1.480			0.247	-0.082	1.210
0.071	-0.256	1.494			0.086	-0.194	1.535			0.098	0.146	1.527			0.100	0.338	1.506			-0.057	0.064	1.572			-0.131	-0.174	1.669			-0.190	-0.390	1.645			-0.198	-0.469	1.624			0.241	0.066	1.480			0.245	-0.082	1.209
0.071	-0.256	1.495			0.086	-0.194	1.536			0.097	0.146	1.528			0.100	0.339	1.507			-0.056	0.063	1.572			-0.131	-0.174	1.670			-0.190	-0.391	1.646			-0.198	-0.469	1.625			0.241	0.066	1.479			0.244	-0.082	1.209
0.070	-0.257	1.495			0.086	-0.194	1.536			0.097	0.147	1.529			0.099	0.339	1.508			-0.056	0.063	1.573			-0.130	-0.174	1.670			-0.189	-0.391	1.646			-0.198	-0.469	1.625			0.241	0.065	1.478			0.242	-0.083	1.208
0.070	-0.257	1.496			0.086	-0.195	1.537			0.097	0.147	1.529			0.099	0.339	1.510			-0.056	0.063	1.573			-0.130	-0.175	1.671			-0.189	-0.392	1.647			-0.198	-0.469	1.626			0.241	0.065	1.478			0.241	-0.083	1.209
0.070	-0.257	1.496			0.086	-0.195	1.538			0.097	0.147	1.530			0.098	0.339	1.511			-0.056	0.063	1.574			-0.129	-0.175	1.672			-0.188	-0.392	1.648			-0.197	-0.470	1.627			0.241	0.064	1.477			0.240	-0.083	1.209
0.070	-0.258	1.496			0.086	-0.195	1.538			0.097	0.148	1.530			0.097	0.340	1.512			-0.056	0.063	1.574			-0.129	-0.175	1.673			-0.188	-0.392	1.648			-0.197	-0.470	1.627			0.241	0.064	1.477			0.240	-0.084	1.211
0.069	-0.258	1.496			0.086	-0.195	1.539			0.097	0.148	1.531			0.096	0.340	1.513			-0.056	0.063	1.575			-0.129	-0.175	1.673			-0.188	-0.392	1.649			-0.197	-0.470	1.628			0.241	0.063	1.477			0.240	-0.085	1.216
0.069	-0.258	1.497			0.086	-0.196	1.540			0.097	0.148	1.531			0.096	0.340	1.513			-0.056	0.063	1.575			-0.128	-0.176	1.674			-0.187	-0.393	1.650			-0.196	-0.471	1.628			0.240	0.063	1.476			0.239	-0.085	1.219
0.069	-0.258	1.497			0.086	-0.196	1.540			0.097	0.149	1.532			0.095	0.340	1.514			-0.056	0.062	1.576			-0.128	-0.176	1.674			-0.187	-0.393	1.650			-0.196	-0.471	1.629			0.240	0.062	1.476			0.238	-0.085	1.223
0.069	-0.258	1.497			0.086	-0.196	1.541			0.096	0.149	1.532			0.095	0.340	1.515			-0.056	0.062	1.576			-0.128	-0.176	1.675			-0.186	-0.393	1.651			-0.196	-0.471	1.629			0.240	0.061	1.476			0.238	-0.086	1.227
0.069	-0.259	1.497			0.086	-0.196	1.541			0.096	0.149	1.533			0.094	0.341	1.516			-0.056	0.062	1.577			-0.128	-0.176	1.676			-0.186	-0.394	1.651			-0.196	-0.471	1.630			0.239	0.061	1.476			0.252	-0.085	1.261
0.068	-0.259	1.498			0.086	-0.196	1.541			0.096	0.149	1.533			0.094	0.341	1.516			-0.056	0.062	1.577			-0.127	-0.176	1.676			-0.186	-0.394	1.652			-0.196	-0.471	1.630			0.239	0.060	1.476			0.256	-0.083	1.272
0.068	-0.259	1.498			0.086	-0.196	1.542			0.096	0.149	1.534			0.093	0.341	1.517			-0.056	0.062	1.578			-0.127	-0.177	1.677			-0.186	-0.394	1.652			-0.195	-0.471	1.630			0.239	0.060	1.475			0.255	-0.084	1.272
0.068	-0.259	1.498			0.086	-0.196	1.542			0.096	0.149	1.534			0.093	0.341	1.518			-0.056	0.062	1.578			-0.127	-0.177	1.677			-0.185	-0.394	1.652			-0.195	-0.472	1.631			0.238	0.059	1.475			0.258	-0.082	1.278
0.068	-0.259	1.498			0.086	-0.197	1.543			0.096	0.150	1.534			0.092	0.341	1.518			-0.056	0.062	1.579			-0.127	-0.177	1.677			-0.185	-0.394	1.652			-0.195	-0.472	1.631			0.238	0.059	1.475			0.255	-0.083	1.275
0.068	-0.259	1.498			0.086	-0.197	1.543			0.096	0.150	1.535			0.092	0.341	1.519			-0.056	0.062	1.579			-0.127	-0.177	1.678			-0.185	-0.394	1.653			-0.195	-0.472	1.631			0.238	0.058	1.475			0.257	-0.081	1.279
0.068	-0.259	1.498			0.086	-0.197	1.543			0.096	0.150	1.535			0.092	0.341	1.519			-0.056	0.061	1.580			-0.127	-0.177	1.678			-0.185	-0.395	1.653			-0.195	-0.472	1.631			0.237	0.057	1.475			0.255	-0.082	1.276
0.068	-0.259	1.499			0.086	-0.197	1.544			0.096	0.150	1.535			0.091	0.341	1.520			-0.057	0.061	1.580			-0.127	-0.177	1.678			-0.185	-0.395	1.653			-0.195	-0.473	1.631			0.237	0.057	1.475			0.257	-0.081	1.281
0.067	-0.259	1.499			0.086	-0.197	1.544			0.096	0.150	1.535			0.091	0.341	1.520			-0.057	0.061	1.581			-0.127	-0.177	1.679			-0.185	-0.396	1.653			-0.195	-0.473	1.631			0.237	0.057	1.475			0.259	-0.080	1.285
0.067	-0.260	1.499			0.086	-0.197	1.544			0.095	0.150	1.536			0.091	0.341	1.521			-0.057	0.061	1.581			-0.127	-0.177	1.679			-0.185	-0.396	1.653			-0.195	-0.474	1.632			0.236	0.056	1.476			0.260	-0.079	1.288
0.067	-0.260	1.499			0.086	-0.197	1.544			0.095	0.151	1.536			0.090	0.342	1.521			-0.057	0.061	1.581			-0.127	-0.178	1.679			-0.185	-0.397	1.653			-0.194	-0.474	1.632			0.236	0.056	1.476			0.260	-0.078	1.290
0.067	-0.260	1.499			0.086	-0.197	1.545			0.095	0.151	1.536			0.090	0.342	1.522			-0.057	0.061	1.582			-0.126	-0.178	1.679			-0.185	-0.397	1.654			-0.194	-0.474	1.632			0.236	0.055	1.476			0.261	-0.078	1.292
0.067	-0.260	1.499			0.086	-0.197	1.545			0.095	0.151	1.536			0.090	0.342	1.522			-0.058	0.061	1.582			-0.126	-0.178	1.680			-0.185	-0.397	1.654			-0.194	-0.474	1.632			0.235	0.055	1.476			0.262	-0.078	1.294
0.067	-0.260	1.499			0.086	-0.197	1.545			0.095	0.151	1.537			0.089	0.342	1.523			-0.058	0.061	1.583			-0.126	-0.178	1.680			-0.185	-0.397	1.654			-0.194	-0.474	1.632			0.235	0.055	1.476			0.260	-0.079	1.292
0.067	-0.260	1.500			0.086	-0.197	1.545			0.095	0.151	1.537			0.089	0.342	1.523			-0.058	0.061	1.583			-0.126	-0.178	1.680			-0.185	-0.397	1.654			-0.194	-0.474	1.632			0.234	0.054	1.476			0.258	-0.080	1.290
0.066	-0.260	1.500			0.086	-0.197	1.546			0.095	0.151	1.537			0.089	0.342	1.523			-0.058	0.061	1.583			-0.127	-0.178	1.680			-0.185	-0.397	1.654			-0.194	-0.475	1.633			0.234	0.054	1.476			0.257	-0.082	1.288
0.066	-0.260	1.500			0.086	-0.197	1.546			0.094	0.151	1.537			0.089	0.342	1.524			-0.058	0.061	1.584			-0.127	-0.178	1.681			-0.185	-0.397	1.654			-0.194	-0.475	1.633			0.234	0.054	1.477			0.256	-0.083	1.286
0.066	-0.260	1.500			0.086	-0.197	1.546			0.094	0.151	1.537			0.088	0.342	1.524			-0.059	0.061	1.584			-0.127	-0.178	1.681			-0.185	-0.398	1.655			-0.194	-0.475	1.633			0.233	0.053	1.477			0.254	-0.084	1.283
0.066	-0.260	1.500			0.086	-0.197	1.546			0.094	0.151	1.538			0.088	0.342	1.524			-0.059	0.061	1.584			-0.127	-0.178	1.681			-0.185	-0.398	1.655			-0.194	-0.475	1.633			0.233	0.053	1.477			0.253	-0.084	1.281
0.066	-0.260	1.500			0.085	-0.197	1.547			0.094	0.152	1.538			0.088	0.342	1.524			-0.059	0.061	1.584			-0.127	-0.179	1.681			-0.185	-0.398	1.655			-0.194	-0.475	1.633			0.233	0.053	1.477			0.252	-0.085	1.279
0.065	-0.260	1.500			0.085	-0.197	1.547			0.093	0.152	1.538			0.087	0.342	1.525			-0.059	0.061	1.585			-0.127	-0.179	1.682			-0.185	-0.399	1.655			-0.194	-0.476	1.634			0.232	0.053	1.477			0.251	-0.086	1.277
0.065	-0.260	1.501			0.085	-0.197	1.547			0.093	0.152	1.538			0.087	0.342	1.525			-0.059	0.061	1.585			-0.127	-0.179	1.682			-0.185	-0.399	1.655			-0.194	-0.476	1.634			0.232	0.052	1.478			0.250	-0.087	1.275
0.065	-0.260	1.501			0.085	-0.197	1.547			0.093	0.152	1.538			0.087	0.342	1.525			-0.060	0.061	1.585			-0.127	-0.179	1.682			-0.185	-0.399	1.655			-0.194	-0.477	1.634			0.232	0.052	1.478			0.249	-0.087	1.273
0.065	-0.260	1.501			0.085	-0.197	1.548			0.093	0.152	1.539			0.086	0.342	1.525			-0.060	0.061	1.585			-0.127	-0.179	1.682			-0.185	-0.400	1.655			-0.194	-0.477	1.634			0.231	0.052	1.478			0.248	-0.088	1.270
0.064	-0.260	1.501			0.085	-0.197	1.548			0.092	0.152	1.539			0.086	0.342	1.526			-0.060	0.061	1.586			-0.127	-0.179	1.682			-0.185	-0.400	1.655			-0.195	-0.477	1.634			0.231	0.052	1.478			0.247	-0.088	1.268
0.064	-0.260	1.501			0.084	-0.197	1.548			0.092	0.152	1.539			0.086	0.342	1.526			-0.060	0.061	1.586			-0.127	-0.179	1.682			-0.185	-0.401	1.655			-0.195	-0.478	1.634			0.231	0.052	1.478			0.246	-0.089	1.266
0.064	-0.260	1.501			0.084	-0.197	1.548			0.092	0.152	1.539			0.085	0.343	1.526			-0.060	0.061	1.586			-0.127	-0.179	1.683			-0.185	-0.401	1.656			-0.195	-0.478	1.634			0.231	0.051	1.479			0.245	-0.089	1.265
0.064	-0.260	1.501			0.084	-0.197	1.548			0.092	0.152	1.539			0.085	0.343	1.526			-0.060	0.061	1.586			-0.127	-0.179	1.683			-0.185	-0.401	1.656			-0.195	-0.478	1.635			0.231	0.051	1.479			0.245	-0.090	1.263
0.064	-0.260	1.501			0.084	-0.197	1.549			0.091	0.153	1.539			0.085	0.343	1.526			-0.061	0.061	1.586			-0.127	-0.179	1.683			-0.185	-0.401	1.656			-0.195	-0.478	1.635			0.230	0.051	1.479			0.244	-0.090	1.262
0.063	-0.260	1.502			0.084	-0.197	1.549			0.091	0.153	1.540			0.084	0.343	1.527			-0.061	0.061	1.587			-0.127	-0.179	1.683			-0.185	-0.401	1.656			-0.195	-0.478	1.635			0.230	0.051	1.479			0.244	-0.090	1.260
0.063	-0.260	1.502			0.084	-0.197	1.549			0.091	0.153	1.540			0.084	0.343	1.527			-0.061	0.061	1.587			-0.127	-0.179	1.683			-0.185	-0.401	1.656			-0.195	-0.478	1.635			0.230	0.051	1.479			0.243	-0.091	1.259
0.063	-0.260	1.502			0.083	-0.197	1.549			0.090	0.153	1.540			0.084	0.343	1.527			-0.061	0.060	1.587			-0.127	-0.179	1.683			-0.186	-0.402	1.657			-0.195	-0.479	1.635			0.230	0.051	1.479			0.243	-0.091	1.258
0.063	-0.260	1.502			0.083	-0.197	1.549			0.090	0.153	1.540			0.083	0.343	1.527			-0.061	0.060	1.587			-0.128	-0.179	1.684			-0.186	-0.402	1.657			-0.195	-0.479	1.636			0.230	0.051	1.480			0.243	-0.091	1.257
0.063	-0.260	1.502			0.083	-0.197	1.550			0.089	0.153	1.540			0.083	0.343	1.527			-0.061	0.060	1.587			-0.128	-0.179	1.684			-0.186	-0.402	1.657			-0.195	-0.479	1.636			0.230	0.051	1.480			0.242	-0.091	1.256
0.062	-0.260	1.502			0.083	-0.197	1.550			0.089	0.153	1.540			0.083	0.342	1.527			-0.061	0.060	1.587			-0.128	-0.180	1.684			-0.186	-0.402	1.657			-0.195	-0.479	1.636			0.230	0.051	1.480			0.242	-0.092	1.255
0.062	-0.260	1.502			0.082	-0.197	1.550			0.089	0.153	1.540			0.083	0.342	1.527			-0.061	0.060	1.587			-0.128	-0.180	1.684			-0.186	-0.402	1.658			-0.195	-0.479	1.636			0.229	0.051	1.480			0.242	-0.092	1.254
0.062	-0.260	1.503			0.082	-0.197	1.550			0.089	0.154	1.541			0.082	0.342	1.527			-0.061	0.060	1.587			-0.128	-0.180	1.684			-0.186	-0.402	1.658			-0.195	-0.479	1.637			0.229	0.051	1.480			0.241	-0.092	1.253
0.062	-0.260	1.503			0.082	-0.197	1.550			0.088	0.154	1.541			0.082	0.342	1.527			-0.061	0.060	1.587			-0.128	-0.180	1.684			-0.186	-0.402	1.658			-0.195	-0.479	1.637			0.229	0.051	1.481			0.241	-0.092	1.253
0.062	-0.260	1.503			0.082	-0.197	1.550			0.088	0.154	1.541			0.082	0.342	1.528			-0.061	0.060	1.588			-0.128	-0.180	1.684			-0.186	-0.402	1.658			-0.195	-0.479	1.637			0.229	0.051	1.481			0.241	-0.092	1.252
0.061	-0.260	1.503			0.082	-0.197	1.551			0.088	0.154	1.541			0.082	0.342	1.528			-0.061	0.060	1.588			-0.128	-0.180	1.684			-0.186	-0.402	1.659			-0.195	-0.479	1.637			0.229	0.051	1.481			0.241	-0.092	1.251
0.061	-0.260	1.503			0.081	-0.197	1.551			0.088	0.154	1.541			0.082	0.342	1.528			-0.062	0.060	1.588			-0.128	-0.180	1.685			-0.186	-0.402	1.659			-0.195	-0.479	1.638			0.229	0.051	1.481			0.241	-0.092	1.251
0.061	-0.260	1.503			0.081	-0.197	1.551			0.087	0.154	1.541			0.082	0.342	1.528			-0.062	0.060	1.588			-0.128	-0.180	1.685			-0.186	-0.402	1.659			-0.195	-0.479	1.638			0.229	0.051	1.481			0.240	-0.093	1.250
0.061	-0.260	1.503			0.081	-0.197	1.551			0.087	0.154	1.541			0.081	0.342	1.528			-0.062	0.060	1.588			-0.128	-0.180	1.685			-0.185	-0.402	1.659			-0.195	-0.479	1.638			0.229	0.051	1.481			0.240	-0.093	1.249
0.061	-0.260	1.504			0.081	-0.197	1.551			0.087	0.154	1.541			0.081	0.342	1.528			-0.062	0.060	1.588			-0.128	-0.180	1.685			-0.185	-0.402	1.660			-0.196	-0.479	1.638			0.229	0.051	1.481			0.240	-0.093	1.249
0.061	-0.260	1.504			0.081	-0.197	1.551			0.087	0.154	1.541			0.081	0.342	1.528			-0.062	0.060	1.588			-0.128	-0.180	1.685			-0.185	-0.402	1.660			-0.196	-0.478	1.639			0.229	0.051	1.482			0.240	-0.093	1.248
0.060	-0.260	1.504			0.081	-0.197	1.551			0.086	0.154	1.541			0.081	0.342	1.528			-0.062	0.060	1.588			-0.128	-0.180	1.685			-0.185	-0.402	1.660			-0.196	-0.478	1.639			0.229	0.051	1.482			0.240	-0.093	1.248
0.060	-0.260	1.504			0.080	-0.197	1.551			0.086	0.154	1.541			0.081	0.342	1.528			-0.062	0.060	1.588			-0.128	-0.180	1.685			-0.185	-0.402	1.660			-0.196	-0.478	1.639			0.229	0.051	1.482			0.240	-0.093	1.247
0.060	-0.260	1.504			0.080	-0.197	1.552			0.086	0.154	1.541			0.081	0.342	1.528			-0.062	0.060	1.588			-0.128	-0.180	1.685			-0.185	-0.402	1.660			-0.196	-0.478	1.639			0.229	0.051	1.482			0.240	-0.093	1.247
0.060	-0.260	1.504			0.080	-0.197	1.552			0.086	0.154	1.542			0.081	0.342	1.528			-0.062	0.060	1.588			-0.128	-0.180	1.685			-0.185	-0.401	1.661			-0.196	-0.478	1.639			0.229	0.051	1.482			0.240	-0.093	1.246
0.060	-0.260	1.504			0.080	-0.197	1.552			0.086	0.155	1.542			0.081	0.342	1.528			-0.062	0.060	1.588			-0.128	-0.180	1.685			-0.185	-0.401	1.661			-0.196	-0.478	1.640			0.229	0.051	1.482			0.240	-0.093	1.246
0.060	-0.260	1.504			0.080	-0.197	1.552			0.085	0.155	1.542			0.080	0.342	1.528			-0.062	0.060	1.588			-0.128	-0.180	1.685			-0.185	-0.401	1.661			-0.196	-0.478	1.640			0.229	0.051	1.482			0.239	-0.093	1.246
0.060	-0.260	1.504			0.080	-0.197	1.552			0.084	0.155	1.542			0.080	0.343	1.528			-0.062	0.060	1.588			-0.128	-0.180	1.685			-0.185	-0.401	1.661			-0.196	-0.478	1.640			0.230	0.051	1.482			0.239	-0.093	1.245
0.060	-0.260	1.504			0.080	-0.197	1.552			0.084	0.155	1.542			0.080	0.343	1.528			-0.062	0.060	1.589			-0.128	-0.180	1.686			-0.185	-0.401	1.661			-0.196	-0.478	1.640			0.231	0.051	1.482			0.239	-0.093	1.245
0.059	-0.260	1.504			0.080	-0.197	1.552			0.083	0.156	1.542			0.080	0.343	1.528			-0.062	0.060	1.589			-0.128	-0.180	1.686			-0.185	-0.401	1.662			-0.196	-0.478	1.640			0.235	0.049	1.480			0.239	-0.093	1.244
0.059	-0.260	1.505			0.079	-0.197	1.552			0.082	0.156	1.542			0.080	0.343	1.528			-0.062	0.060	1.589			-0.128	-0.180	1.686			-0.185	-0.401	1.662			-0.196	-0.478	1.641			0.238	0.048	1.479			0.239	-0.093	1.244
0.059	-0.260	1.505			0.079	-0.197	1.552			0.081	0.156	1.542			0.080	0.343	1.528			-0.062	0.060	1.589			-0.128	-0.180	1.686			-0.185	-0.401	1.662			-0.196	-0.477	1.641			0.241	0.047	1.478			0.239	-0.093	1.243
0.059	-0.260	1.505			0.079	-0.197	1.552			0.080	0.156	1.542			0.080	0.343	1.528			-0.063	0.060	1.589			-0.128	-0.180	1.686			-0.185	-0.401	1.662			-0.196	-0.477	1.641			0.243	0.046	1.478			0.240	-0.093	1.243
0.059	-0.259	1.505			0.079	-0.197	1.552			0.079	0.156	1.542			0.080	0.343	1.528			-0.063	0.061	1.590			-0.128	-0.180	1.686			-0.185	-0.401	1.662			-0.196	-0.477	1.641			0.245	0.046	1.478			0.240	-0.093	1.243
0.059	-0.259	1.505			0.079	-0.196	1.553			0.079	0.157	1.542			0.080	0.343	1.528			-0.063	0.061	1.590			-0.128	-0.180	1.686			-0.185	-0.401	1.662			-0.196	-0.477	1.641			0.247	0.046	1.478			0.240	-0.093	1.242
0.059	-0.259	1.505			0.079	-0.196	1.553			0.078	0.157	1.542			0.080	0.343	1.529			-0.063	0.061	1.590			-0.128	-0.180	1.686			-0.185	-0.401	1.662			-0.196	-0.477	1.641			0.250	0.044	1.476			0.240	-0.093	1.242
0.059	-0.259	1.505			0.079	-0.196	1.553			0.077	0.157	1.542			0.080	0.343	1.529			-0.063	0.061	1.590			-0.128	-0.180	1.686			-0.185	-0.401	1.662			-0.196	-0.478	1.641			0.252	0.042	1.475			0.240	-0.093	1.242
0.059	-0.258	1.505			0.079	-0.195	1.553			0.077	0.157	1.542			0.081	0.344	1.529			-0.063	0.061	1.591			-0.128	-0.180	1.686			-0.185	-0.401	1.662			-0.196	-0.478	1.641			0.254	0.041	1.474			0.240	-0.093	1.241
0.059	-0.258	1.506			0.078	-0.195	1.553			0.076	0.157	1.542			0.081	0.344	1.529			-0.064	0.061	1.591			-0.128	-0.180	1.686			-0.185	-0.401	1.662			-0.196	-0.478	1.641			0.256	0.040	1.473			0.240	-0.093	1.241
0.059	-0.257	1.506			0.078	-0.195	1.553			0.076	0.157	1.542			0.081	0.344	1.529			-0.064	0.061	1.591			-0.129	-0.180	1.686			-0.185	-0.401	1.662			-0.196	-0.478	1.641			0.258	0.039	1.472			0.240	-0.093	1.241
0.059	-0.256	1.506			0.078	-0.194	1.553			0.076	0.157	1.542			0.081	0.344	1.529			-0.064	0.062	1.592			-0.129	-0.180	1.686			-0.185	-0.401	1.662			-0.196	-0.478	1.641			0.260	0.037	1.471			0.241	-0.092	1.240
0.059	-0.254	1.506			0.078	-0.193	1.553			0.076	0.157	1.542			0.081	0.344	1.529			-0.064	0.062	1.592			-0.129	-0.180	1.686			-0.186	-0.401	1.662			-0.196	-0.478	1.641			0.262	0.036	1.471			0.242	-0.092	1.240
0.059	-0.252	1.507			0.078	-0.192	1.554			0.076	0.157	1.542			0.081	0.344	1.529			-0.065	0.062	1.592			-0.129	-0.180	1.686			-0.186	-0.401	1.662			-0.196	-0.478	1.641			0.264	0.035	1.470			0.244	-0.092	1.239
0.059	-0.252	1.507			0.078	-0.191	1.554			0.076	0.157	1.542			0.081	0.344	1.529			-0.065	0.062	1.592			-0.129	-0.180	1.686			-0.186	-0.401	1.662			-0.196	-0.477	1.642			0.238	0.025	1.475			0.252	-0.091	1.240
0.059	-0.252	1.507			0.078	-0.191	1.554			0.075	0.156	1.542			0.081	0.344	1.529			-0.065	0.062	1.593			-0.129	-0.180	1.686			-0.186	-0.400	1.662			-0.196	-0.477	1.642			0.232	0.024	1.478			0.267	-0.091	1.250
0.059	-0.252	1.507			0.078	-0.191	1.554			0.075	0.156	1.542			0.081	0.345	1.529			-0.065	0.062	1.593			-0.129	-0.180	1.686			-0.186	-0.400	1.662			-0.196	-0.477	1.642			0.228	0.023	1.480			0.284	-0.090	1.273
0.059	-0.251	1.507			0.078	-0.191	1.554			0.076	0.156	1.542			0.081	0.345	1.529			-0.065	0.062	1.593			-0.130	-0.180	1.686			-0.186	-0.400	1.662			-0.196	-0.477	1.642			0.226	0.023	1.482			0.295	-0.089	1.290
0.059	-0.251	1.507			0.078	-0.191	1.554			0.076	0.156	1.542			0.080	0.345	1.529			-0.066	0.062	1.593			-0.130	-0.180	1.686			-0.186	-0.400	1.662			-0.196	-0.477	1.642			0.224	0.023	1.483			0.303	-0.088	1.301
0.059	-0.251	1.507			0.078	-0.190	1.554			0.076	0.156	1.542			0.080	0.345	1.529			-0.066	0.063	1.593			-0.130	-0.179	1.686			-0.187	-0.399	1.662			-0.197	-0.477	1.642			0.222	0.023	1.485			0.314	-0.087	1.314
0.059	-0.251	1.507			0.078	-0.190	1.554			0.076	0.155	1.542			0.080	0.345	1.529			-0.066	0.063	1.593			-0.131	-0.179	1.687			-0.187	-0.399	1.662			-0.197	-0.476	1.643			0.221	0.023	1.486			0.323	-0.086	1.325
0.059	-0.251	1.508			0.078	-0.190	1.554			0.076	0.155	1.543			0.080	0.345	1.529			-0.066	0.063	1.593			-0.131	-0.179	1.687			-0.187	-0.399	1.663			-0.197	-0.476	1.643			0.220	0.023	1.487			0.331	-0.085	1.334
0.059	-0.250	1.508			0.078	-0.190	1.554			0.076	0.155	1.543			0.080	0.345	1.529			-0.067	0.063	1.593			-0.132	-0.179	1.687			-0.188	-0.399	1.663			-0.198	-0.476	1.644			0.219	0.024	1.489			0.338	-0.085	1.343
0.059	-0.250	1.508			0.077	-0.190	1.554			0.076	0.154	1.543			0.080	0.345	1.528			-0.068	0.063	1.593			-0.133	-0.179	1.687			-0.189	-0.398	1.664			-0.199	-0.475	1.645			0.218	0.024	1.491			0.350	-0.085	1.362
0.059	-0.250	1.508			0.077	-0.190	1.554			0.076	0.154	1.543			0.080	0.345	1.528			-0.068	0.063	1.593			-0.133	-0.179	1.687			-0.189	-0.398	1.664			-0.199	-0.475	1.645			0.218	0.024	1.491			0.350	-0.085	1.362
0.059	-0.250	1.508			0.077	-0.190	1.554			0.076	0.154	1.543			0.080	0.345	1.528			-0.068	0.063	1.593			-0.134	-0.178	1.687			-0.190	-0.398	1.664			-0.200	-0.475	1.645			0.218	0.024	1.493			0.355	-0.086	1.370
0.058	-0.250	1.508			0.077	-0.190	1.554			0.076	0.154	1.543			0.079	0.344	1.527			-0.069	0.063	1.592			-0.134	-0.178	1.687			-0.190	-0.397	1.664			-0.201	-0.475	1.646			0.218	0.024	1.494			0.359	-0.088	1.379
0.058	-0.250	1.508			0.077	-0.190	1.554			0.076	0.154	1.543			0.079	0.344	1.527			-0.069	0.063	1.592			-0.135	-0.178	1.687			-0.191	-0.397	1.665			-0.201	-0.474	1.646			0.217	0.025	1.496			0.363	-0.088	1.386
0.058	-0.250	1.508			0.077	-0.189	1.554			0.076	0.153	1.543			0.079	0.344	1.526			-0.070	0.063	1.591			-0.136	-0.178	1.687			-0.193	-0.398	1.665			-0.202	-0.475	1.646			0.217	0.025	1.497			0.367	-0.089	1.393
0.058	-0.249	1.508			0.076	-0.189	1.555			0.076	0.153	1.543			0.079	0.344	1.526			-0.070	0.063	1.591			-0.137	-0.177	1.687			-0.195	-0.398	1.664			-0.204	-0.475	1.646			0.217	0.026	1.499			0.370	-0.090	1.399
0.058	-0.249	1.508			0.076	-0.189	1.555			0.076	0.153	1.543			0.078	0.344	1.525			-0.071	0.063	1.591			-0.138	-0.177	1.687			-0.196	-0.398	1.664			-0.205	-0.476	1.646			0.218	0.026	1.500			0.373	-0.090	1.404
0.058	-0.249	1.508			0.076	-0.189	1.555			0.076	0.153	1.543			0.078	0.343	1.525			-0.072	0.063	1.590			-0.139	-0.177	1.687			-0.198	-0.399	1.664			-0.206	-0.476	1.646			0.218	0.026	1.502			0.376	-0.091	1.410
0.058	-0.249	1.508			0.075	-0.189	1.555			0.076	0.152	1.543			0.078	0.343	1.524			-0.073	0.063	1.589			-0.140	-0.177	1.687			-0.200	-0.399	1.663			-0.207	-0.476	1.645			0.218	0.027	1.503			0.379	-0.091	1.414
0.058	-0.249	1.508			0.075	-0.189	1.555			0.076	0.152	1.543			0.078	0.343	1.524			-0.073	0.063	1.589			-0.141	-0.176	1.686			-0.202	-0.400	1.663			-0.208	-0.477	1.645			0.218	0.027	1.505			0.382	-0.092	1.419
0.058	-0.249	1.508			0.075	-0.189	1.555			0.076	0.152	1.543			0.078	0.343	1.523			-0.074	0.062	1.588			-0.142	-0.176	1.686			-0.203	-0.400	1.662			-0.210	-0.477	1.645			0.219	0.028	1.507			0.385	-0.092	1.424
0.058	-0.249	1.508			0.074	-0.189	1.554			0.076	0.152	1.543			0.078	0.343	1.523			-0.075	0.062	1.587			-0.144	-0.176	1.686			-0.205	-0.401	1.662			-0.211	-0.477	1.644			0.219	0.028	1.508			0.388	-0.093	1.430
0.058	-0.249	1.507			0.074	-0.189	1.554			0.076	0.151	1.543			0.077	0.342	1.522			-0.075	0.062	1.587			-0.145	-0.176	1.685			-0.206	-0.401	1.661			-0.212	-0.477	1.643			0.219	0.028	1.510			0.391	-0.094	1.435
0.058	-0.249	1.507			0.074	-0.189	1.554			0.076	0.151	1.543			0.077	0.342	1.522			-0.076	0.062	1.586			-0.146	-0.176	1.685			-0.208	-0.401	1.660			-0.214	-0.477	1.643			0.220	0.029	1.511			0.394	-0.094	1.440
0.058	-0.249	1.507			0.073	-0.189	1.554			0.076	0.151	1.543			0.077	0.342	1.521			-0.076	0.062	1.585			-0.147	-0.175	1.684			-0.209	-0.401	1.660			-0.215	-0.477	1.642			0.221	0.029	1.513			0.397	-0.095	1.445
0.057	-0.249	1.507			0.073	-0.189	1.554			0.076	0.151	1.542			0.077	0.342	1.521			-0.077	0.062	1.585			-0.149	-0.175	1.684			-0.211	-0.401	1.659			-0.216	-0.477	1.641			0.221	0.029	1.514			0.399	-0.096	1.450
0.057	-0.249	1.507			0.072	-0.189	1.554			0.076	0.150	1.542			0.077	0.341	1.520			-0.077	0.062	1.584			-0.150	-0.175	1.683			-0.213	-0.401	1.658			-0.218	-0.477	1.641			0.222	0.029	1.516			0.402	-0.097	1.454
0.057	-0.249	1.507			0.072	-0.189	1.554			0.076	0.150	1.542			0.078	0.341	1.520			-0.078	0.062	1.583			-0.151	-0.174	1.683			-0.214	-0.401	1.657			-0.219	-0.477	1.640			0.222	0.029	1.517			0.403	-0.098	1.458
0.057	-0.249	1.507			0.071	-0.189	1.554			0.076	0.150	1.542			0.078	0.341	1.519			-0.078	0.062	1.582			-0.153	-0.174	1.682			-0.216	-0.401	1.656			-0.221	-0.477	1.639			0.223	0.030	1.518			0.405	-0.098	1.461
0.057	-0.249	1.507			0.071	-0.189	1.554			0.076	0.150	1.542			0.078	0.341	1.519			-0.079	0.062	1.581			-0.154	-0.174	1.681			-0.218	-0.401	1.655			-0.223	-0.476	1.637			0.223	0.030	1.519			0.407	-0.099	1.465
0.057	-0.248	1.506			0.070	-0.189	1.554			0.076	0.150	1.542			0.079	0.341	1.518			-0.079	0.061	1.580			-0.155	-0.173	1.681			-0.220	-0.401	1.654			-0.225	-0.475	1.636			0.224	0.030	1.520			0.408	-0.100	1.467
0.057	-0.248	1.506			0.070	-0.189	1.554			0.076	0.149	1.542			0.079	0.340	1.518			-0.080	0.061	1.579			-0.157	-0.173	1.680			-0.222	-0.401	1.652			-0.227	-0.474	1.634			0.224	0.030	1.521			0.409	-0.100	1.470
0.056	-0.248	1.506			0.069	-0.189	1.554			0.075	0.149	1.542			0.080	0.340	1.517			-0.080	0.061	1.578			-0.158	-0.172	1.679			-0.224	-0.400	1.651			-0.229	-0.474	1.633			0.224	0.030	1.522			0.411	-0.101	1.472
0.056	-0.248	1.506			0.069	-0.189	1.553			0.075	0.149	1.542			0.081	0.340	1.516			-0.080	0.061	1.577			-0.159	-0.172	1.679			-0.226	-0.400	1.649			-0.231	-0.473	1.632			0.225	0.030	1.523			0.412	-0.102	1.475
0.056	-0.248	1.506			0.068	-0.189	1.553			0.075	0.149	1.542			0.082	0.340	1.515			-0.081	0.061	1.576			-0.160	-0.172	1.678			-0.228	-0.400	1.648			-0.234	-0.472	1.630			0.225	0.030	1.524			0.413	-0.103	1.477
0.056	-0.248	1.505			0.068	-0.189	1.553			0.075	0.149	1.542			0.083	0.339	1.515			-0.081	0.061	1.574			-0.162	-0.171	1.677			-0.231	-0.400	1.646			-0.236	-0.472	1.629			0.226	0.030	1.525			0.414	-0.103	1.479
0.056	-0.248	1.505			0.067	-0.189	1.553			0.075	0.148	1.542			0.084	0.339	1.514			-0.081	0.061	1.573			-0.163	-0.171	1.676			-0.233	-0.400	1.645			-0.238	-0.471	1.627			0.226	0.030	1.525			0.414	-0.104	1.480
0.056	-0.248	1.505			0.067	-0.189	1.553			0.075	0.148	1.541			0.085	0.339	1.513			-0.081	0.061	1.572			-0.164	-0.170	1.675			-0.234	-0.400	1.643			-0.239	-0.471	1.626			0.227	0.030	1.526			0.415	-0.104	1.482
0.056	-0.248	1.504			0.066	-0.188	1.552			0.075	0.148	1.541			0.086	0.339	1.513			-0.081	0.060	1.571			-0.165	-0.170	1.675			-0.236	-0.400	1.642			-0.241	-0.470	1.625			0.227	0.030	1.527			0.416	-0.105	1.484
0.055	-0.248	1.504			0.066	-0.188	1.552			0.075	0.148	1.541			0.087	0.338	1.512			-0.081	0.060	1.569			-0.166	-0.170	1.674			-0.238	-0.400	1.640			-0.243	-0.470	1.623			0.227	0.030	1.527			0.416	-0.106	1.485
0.055	-0.248	1.504			0.066	-0.188	1.552			0.075	0.148	1.541			0.087	0.338	1.512			-0.081	0.060	1.568			-0.167	-0.169	1.673			-0.239	-0.400	1.639			-0.244	-0.470	1.622			0.228	0.030	1.528			0.417	-0.106	1.487
0.055	-0.248	1.503			0.065	-0.188	1.551			0.075	0.148	1.541			0.088	0.338	1.511			-0.081	0.060	1.567			-0.168	-0.169	1.672			-0.240	-0.400	1.638			-0.245	-0.470	1.621			0.228	0.030	1.528			0.417	-0.106	1.489
0.055	-0.248	1.502			0.065	-0.188	1.551			0.075	0.147	1.540			0.088	0.338	1.511			-0.082	0.060	1.566			-0.169	-0.169	1.671			-0.241	-0.400	1.636			-0.246	-0.470	1.620			0.228	0.030	1.529			0.418	-0.107	1.490
0.055	-0.248	1.502			0.064	-0.188	1.551			0.075	0.147	1.540			0.089	0.338	1.511			-0.082	0.060	1.565			-0.169	-0.169	1.670			-0.242	-0.400	1.635			-0.247	-0.470	1.618			0.229	0.030	1.529			0.419	-0.107	1.492
0.055	-0.247	1.501			0.064	-0.188	1.550			0.075	0.147	1.540			0.089	0.338	1.510			-0.082	0.059	1.563			-0.170	-0.169	1.669			-0.243	-0.401	1.633			-0.248	-0.469	1.617			0.229	0.030	1.530			0.419	-0.107	1.493
0.055	-0.247	1.501			0.064	-0.188	1.550			0.075	0.147	1.540			0.090	0.338	1.510			-0.082	0.059	1.562			-0.171	-0.169	1.668			-0.244	-0.401	1.632			-0.248	-0.469	1.615			0.229	0.030	1.530			0.420	-0.107	1.495
0.055	-0.247	1.500			0.063	-0.188	1.549			0.075	0.147	1.539			0.090	0.338	1.509			-0.082	0.059	1.561			-0.171	-0.168	1.667			-0.245	-0.401	1.630			-0.249	-0.469	1.614			0.230	0.029	1.530			0.420	-0.107	1.497
0.054	-0.247	1.499			0.063	-0.188	1.549			0.075	0.147	1.539			0.091	0.338	1.509			-0.082	0.059	1.560			-0.172	-0.168	1.667			-0.246	-0.401	1.629			-0.249	-0.469	1.613			0.230	0.029	1.531			0.421	-0.107	1.499
0.054	-0.247	1.499			0.062	-0.188	1.548			0.075	0.146	1.538			0.091	0.338	1.509			-0.082	0.058	1.559			-0.173	-0.168	1.666			-0.246	-0.402	1.628			-0.250	-0.469	1.611			0.230	0.029	1.531			0.422	-0.107	1.501
0.054	-0.247	1.498			0.062	-0.188	1.548			0.075	0.146	1.538			0.091	0.338	1.509			-0.082	0.058	1.557			-0.173	-0.168	1.665			-0.247	-0.402	1.626			-0.250	-0.470	1.610			0.230	0.029	1.531			0.422	-0.107	1.504
0.054	-0.247	1.497			0.062	-0.188	1.547			0.075	0.146	1.537			0.092	0.338	1.508			-0.082	0.058	1.556			-0.174	-0.168	1.663			-0.247	-0.402	1.625			-0.250	-0.470	1.609			0.231	0.029	1.532			0.422	-0.107	1.507
0.054	-0.247	1.496			0.062	-0.188	1.546			0.075	0.146	1.537			0.092	0.338	1.508			-0.082	0.058	1.555			-0.174	-0.168	1.662			-0.247	-0.403	1.623			-0.251	-0.470	1.607			0.231	0.029	1.532			0.423	-0.107	1.509
0.054	-0.247	1.496			0.061	-0.188	1.546			0.075	0.146	1.537			0.092	0.337	1.508			-0.082	0.057	1.554			-0.175	-0.169	1.661			-0.248	-0.403	1.622			-0.251	-0.470	1.605			0.231	0.029	1.532			0.423	-0.107	1.512
0.054	-0.247	1.495			0.061	-0.188	1.545			0.075	0.146	1.536			0.093	0.337	1.507			-0.082	0.057	1.553			-0.175	-0.169	1.660			-0.248	-0.403	1.620			-0.251	-0.470	1.603			0.231	0.029	1.532			0.423	-0.107	1.515
0.054	-0.247	1.494			0.061	-0.188	1.545			0.075	0.145	1.536			0.093	0.337	1.507			-0.082	0.057	1.552			-0.176	-0.169	1.658			-0.248	-0.404	1.618			-0.251	-0.470	1.602			0.232	0.029	1.533			0.423	-0.107	1.518
0.054	-0.247	1.494			0.061	-0.188	1.544			0.075	0.145	1.535			0.093	0.337	1.507			-0.082	0.057	1.551			-0.176	-0.169	1.657			-0.249	-0.404	1.617			-0.251	-0.471	1.600			0.232	0.029	1.533			0.423	-0.107	1.520
0.054	-0.247	1.493			0.060	-0.188	1.544			0.075	0.145	1.534			0.094	0.337	1.506			-0.083	0.057	1.551			-0.177	-0.169	1.656			-0.249	-0.404	1.615			-0.251	-0.471	1.598			0.232	0.029	1.533			0.424	-0.107	1.523
0.054	-0.247	1.492			0.060	-0.188	1.543			0.075	0.145	1.534			0.094	0.337	1.506			-0.083	0.057	1.550			-0.177	-0.169	1.654			-0.249	-0.404	1.614			-0.251	-0.471	1.596			0.232	0.029	1.533			0.424	-0.107	1.526
0.054	-0.246	1.492			0.060	-0.188	1.542			0.074	0.145	1.533			0.094	0.337	1.506			-0.083	0.057	1.549			-0.178	-0.170	1.653			-0.249	-0.405	1.612			-0.252	-0.471	1.594			0.232	0.029	1.534			0.424	-0.107	1.529
0.055	-0.246	1.491			0.060	-0.188	1.542			0.074	0.145	1.533			0.094	0.337	1.506			-0.083	0.056	1.548			-0.178	-0.170	1.652			-0.249	-0.405	1.611			-0.252	-0.471	1.593			0.233	0.029	1.534			0.423	-0.107	1.532
0.055	-0.246	1.491			0.060	-0.188	1.541			0.074	0.144	1.532			0.095	0.337	1.505			-0.083	0.056	1.548			-0.179	-0.170	1.651			-0.250	-0.404	1.610			-0.252	-0.471	1.591			0.233	0.029	1.534			0.423	-0.107	1.535
0.055	-0.246	1.490			0.060	-0.188	1.541			0.074	0.144	1.532			0.095	0.337	1.505			-0.083	0.056	1.547			-0.179	-0.170	1.650			-0.250	-0.404	1.609			-0.252	-0.471	1.590			0.233	0.029	1.534			0.421	-0.107	1.539
0.055	-0.246	1.489			0.059	-0.188	1.540			0.074	0.144	1.531			0.095	0.337	1.505			-0.083	0.056	1.546			-0.179	-0.170	1.649			-0.250	-0.404	1.608			-0.252	-0.471	1.589			0.233	0.029	1.534			0.420	-0.107	1.543
0.055	-0.246	1.489			0.059	-0.188	1.540			0.074	0.144	1.531			0.095	0.337	1.504			-0.083	0.056	1.546			-0.180	-0.170	1.648			-0.250	-0.404	1.607			-0.252	-0.471	1.588			0.233	0.029	1.534			0.419	-0.107	1.547
0.055	-0.246	1.488			0.059	-0.188	1.539			0.074	0.144	1.530			0.095	0.337	1.504			-0.083	0.056	1.545			-0.180	-0.170	1.647			-0.250	-0.404	1.606			-0.252	-0.471	1.587			0.233	0.029	1.535			0.417	-0.107	1.551
0.055	-0.246	1.488			0.059	-0.188	1.539			0.074	0.144	1.530			0.096	0.337	1.504			-0.083	0.056	1.544			-0.180	-0.170	1.646			-0.250	-0.404	1.605			-0.253	-0.471	1.586			0.234	0.029	1.535			0.412	-0.113	1.559
0.055	-0.246	1.487			0.059	-0.187	1.538			0.074	0.144	1.530			0.096	0.337	1.504			-0.083	0.056	1.544			-0.181	-0.170	1.646			-0.251	-0.404	1.604			-0.253	-0.471	1.585			0.234	0.029	1.535			0.408	-0.116	1.565
0.055	-0.246	1.487			0.059	-0.187	1.538			0.074	0.144	1.529			0.096	0.337	1.503			-0.083	0.056	1.543			-0.181	-0.170	1.645			-0.251	-0.404	1.603			-0.253	-0.471	1.584			0.234	0.029	1.535			0.404	-0.120	1.570
0.055	-0.246	1.486			0.058	-0.187	1.537			0.074	0.144	1.529			0.096	0.337	1.503			-0.083	0.056	1.543			-0.181	-0.170	1.644			-0.251	-0.404	1.602			-0.253	-0.471	1.583			0.234	0.029	1.535			0.401	-0.123	1.575
0.055	-0.246	1.486			0.058	-0.187	1.537			0.074	0.143	1.528			0.096	0.337	1.503			-0.083	0.056	1.542			-0.182	-0.170	1.643			-0.251	-0.404	1.601			-0.253	-0.471	1.582			0.234	0.029	1.535			0.397	-0.126	1.579
0.055	-0.246	1.486			0.058	-0.187	1.536			0.074	0.143	1.528			0.097	0.337	1.503			-0.083	0.056	1.542			-0.182	-0.170	1.643			-0.251	-0.404	1.600			-0.253	-0.471	1.581			0.234	0.029	1.536			0.395	-0.128	1.583
0.055	-0.246	1.485			0.058	-0.187	1.536			0.074	0.143	1.528			0.097	0.337	1.502			-0.083	0.056	1.541			-0.182	-0.170	1.642			-0.251	-0.404	1.599			-0.254	-0.471	1.580			0.234	0.029	1.536			0.392	-0.130	1.587
0.055	-0.246	1.485			0.058	-0.187	1.536			0.073	0.143	1.527			0.097	0.337	1.502			-0.083	0.056	1.541			-0.183	-0.170	1.641			-0.252	-0.404	1.599			-0.254	-0.471	1.579			0.234	0.029	1.536			0.390	-0.132	1.590
0.055	-0.246	1.484			0.058	-0.187	1.535			0.073	0.143	1.527			0.097	0.337	1.502			-0.083	0.056	1.541			-0.183	-0.170	1.640			-0.252	-0.404	1.598			-0.254	-0.471	1.578			0.234	0.029	1.536			0.388	-0.134	1.593
0.055	-0.246	1.484			0.058	-0.187	1.535			0.073	0.143	1.527			0.097	0.337	1.502			-0.083	0.056	1.540			-0.183	-0.170	1.640			-0.252	-0.404	1.597			-0.254	-0.471	1.577			0.235	0.029	1.536			0.386	-0.135	1.595
0.055	-0.246	1.484			0.058	-0.187	1.535			0.073	0.143	1.527			0.097	0.337	1.502			-0.083	0.056	1.540			-0.184	-0.170	1.639			-0.253	-0.404	1.596			-0.255	-0.471	1.576			0.235	0.029	1.536			0.385	-0.136	1.597
0.055	-0.246	1.483			0.057	-0.187	1.534			0.073	0.143	1.526			0.097	0.337	1.501			-0.084	0.056	1.539			-0.184	-0.171	1.638			-0.253	-0.404	1.595			-0.255	-0.471	1.575			0.235	0.029	1.537			0.384	-0.137	1.599
0.055	-0.246	1.483			0.057	-0.187	1.534			0.073	0.143	1.526			0.097	0.337	1.501			-0.084	0.056	1.539			-0.184	-0.171	1.638			-0.253	-0.404	1.594			-0.256	-0.471	1.574			0.234	0.029	1.537			0.383	-0.138	1.600
0.054	-0.246	1.483			0.057	-0.187	1.534			0.073	0.143	1.526			0.096	0.337	1.501			-0.084	0.056	1.539			-0.185	-0.171	1.637			-0.254	-0.404	1.593			-0.257	-0.472	1.573			0.234	0.029	1.538			0.381	-0.139	1.602
0.054	-0.246	1.483			0.056	-0.187	1.534			0.072	0.143	1.525			0.095	0.337	1.500			-0.086	0.056	1.538			-0.186	-0.171	1.636			-0.255	-0.405	1.592			-0.258	-0.472	1.572			0.233	0.029	1.539			0.380	-0.139	1.604
0.052	-0.246	1.484			0.054	-0.187	1.535			0.070	0.143	1.525			0.091	0.336	1.500			-0.089	0.055	1.539			-0.189	-0.172	1.636			-0.259	-0.405	1.591			-0.262	-0.473	1.572			0.230	0.029	1.541			0.377	-0.139	1.606
0.048	-0.246	1.485			0.050	-0.188	1.536			0.065	0.142	1.526			0.086	0.336	1.499			-0.094	0.055	1.539			-0.193	-0.173	1.636			-0.264	-0.406	1.591			-0.267	-0.474	1.571			0.226	0.030	1.543			0.374	-0.139	1.608
0.043	-0.247	1.487			0.044	-0.188	1.538			0.058	0.142	1.527			0.077	0.335	1.499			-0.103	0.054	1.541			-0.201	-0.175	1.636			-0.273	-0.409	1.590			-0.275	-0.475	1.571			0.219	0.030	1.547			0.369	-0.138	1.610
0.033	-0.247	1.491			0.034	-0.188	1.541			0.047	0.141	1.528			0.067	0.334	1.500			-0.114	0.053	1.544			-0.212	-0.177	1.637			-0.284	-0.411	1.590			-0.285	-0.477	1.571			0.210	0.030	1.553			0.360	-0.137	1.614
0.022	-0.248	1.495			0.022	-0.189	1.545			0.034	0.140	1.531			0.057	0.333	1.501			-0.127	0.052	1.547			-0.224	-0.179	1.638			-0.296	-0.412	1.590			-0.297	-0.478	1.571			0.198	0.030	1.558			0.349	-0.135	1.618
0.009	-0.248	1.500			0.008	-0.189	1.549			0.021	0.140	1.534			0.043	0.332	1.503			-0.142	0.051	1.551			-0.240	-0.181	1.640			-0.310	-0.413	1.591			-0.311	-0.480	1.571			0.185	0.030	1.564			0.334	-0.133	1.624
-0.005	-0.249	1.505			-0.006	-0.189	1.553			0.007	0.139	1.537			0.028	0.331	1.506			-0.155	0.051	1.554			-0.255	-0.182	1.642			-0.324	-0.413	1.592			-0.325	-0.481	1.572			0.169	0.031	1.569			0.323	-0.129	1.628
-0.019	-0.249	1.509			-0.020	-0.189	1.557			-0.008	0.140	1.540			0.013	0.331	1.508			-0.171	0.051	1.558			-0.271	-0.184	1.644			-0.338	-0.413	1.593			-0.339	-0.481	1.572			0.154	0.031	1.575			0.313	-0.125	1.633
-0.031	-0.249	1.514			-0.032	-0.189	1.561			-0.021	0.140	1.543			-0.001	0.332	1.511			-0.185	0.051	1.562			-0.285	-0.184	1.647			-0.352	-0.413	1.594			-0.353	-0.482	1.573			0.140	0.032	1.579			0.300	-0.120	1.637
-0.043	-0.248	1.518			-0.044	-0.188	1.565			-0.033	0.140	1.546			-0.016	0.332	1.514			-0.199	0.051	1.565			-0.298	-0.184	1.649			-0.364	-0.412	1.596			-0.365	-0.482	1.574			0.128	0.033	1.584			0.284	-0.115	1.643
-0.053	-0.248	1.522			-0.054	-0.188	1.568			-0.045	0.141	1.549			-0.028	0.333	1.516			-0.211	0.052	1.569			-0.311	-0.184	1.652			-0.376	-0.412	1.597			-0.377	-0.482	1.575			0.115	0.034	1.587			0.272	-0.112	1.647
-0.062	-0.247	1.526			-0.064	-0.187	1.571			-0.057	0.142	1.553			-0.039	0.333	1.519			-0.223	0.053	1.573			-0.322	-0.184	1.654			-0.387	-0.411	1.599			-0.389	-0.482	1.577			0.104	0.035	1.591			0.261	-0.108	1.651
-0.071	-0.247	1.529			-0.072	-0.186	1.574			-0.067	0.142	1.556			-0.049	0.334	1.521			-0.234	0.054	1.577			-0.331	-0.184	1.657			-0.397	-0.410	1.601			-0.399	-0.482	1.579			0.094	0.037	1.594			0.252	-0.107	1.655
-0.079	-0.247	1.532			-0.080	-0.186	1.577			-0.077	0.143	1.559			-0.061	0.335	1.524			-0.243	0.054	1.580			-0.339	-0.184	1.659			-0.405	-0.410	1.603			-0.408	-0.482	1.581			0.085	0.038	1.596			0.244	-0.105	1.658
-0.085	-0.246	1.534			-0.087	-0.186	1.579			-0.085	0.143	1.561			-0.070	0.336	1.526			-0.250	0.054	1.582			-0.347	-0.184	1.661			-0.412	-0.410	1.605			-0.416	-0.483	1.584			0.076	0.039	1.598			0.238	-0.104	1.661
-0.091	-0.246	1.536			-0.093	-0.185	1.581			-0.092	0.144	1.564			-0.078	0.337	1.529			-0.258	0.055	1.585			-0.353	-0.184	1.663			-0.419	-0.409	1.607			-0.422	-0.483	1.586			0.068	0.040	1.600			0.232	-0.101	1.663
-0.096	-0.246	1.538			-0.098	-0.185	1.583			-0.098	0.144	1.566			-0.086	0.337	1.531			-0.264	0.055	1.587			-0.359	-0.184	1.665			-0.424	-0.409	1.609			-0.428	-0.484	1.588			0.062	0.040	1.602			0.228	-0.099	1.666
-0.101	-0.246	1.540			-0.103	-0.185	1.584			-0.103	0.145	1.567			-0.093	0.338	1.533			-0.269	0.055	1.589			-0.363	-0.185	1.666			-0.429	-0.409	1.611			-0.433	-0.484	1.590			0.056	0.041	1.604			0.223	-0.098	1.668
-0.105	-0.246	1.542			-0.107	-0.185	1.586			-0.108	0.145	1.569			-0.098	0.338	1.535			-0.274	0.055	1.591			-0.368	-0.185	1.667			-0.433	-0.409	1.613			-0.437	-0.485	1.592			0.052	0.041	1.605			0.219	-0.096	1.670
-0.108	-0.246	1.543			-0.110	-0.185	1.587			-0.112	0.145	1.570			-0.103	0.339	1.536			-0.278	0.055	1.592			-0.372	-0.185	1.669			-0.437	-0.409	1.615			-0.441	-0.485	1.594			0.047	0.042	1.606			0.216	-0.094	1.671
-0.111	-0.246	1.544			-0.113	-0.185	1.588			-0.116	0.145	1.572			-0.107	0.339	1.537			-0.281	0.056	1.594			-0.375	-0.185	1.670			-0.440	-0.410	1.617			-0.444	-0.486	1.597			0.044	0.042	1.607			0.212	-0.093	1.673
-0.114	-0.246	1.545			-0.116	-0.185	1.589			-0.120	0.146	1.573			-0.111	0.339	1.539			-0.285	0.056	1.595			-0.378	-0.185	1.671			-0.442	-0.410	1.619			-0.447	-0.487	1.599			0.040	0.042	1.609			0.209	-0.092	1.675
-0.117	-0.246	1.547			-0.119	-0.185	1.590			-0.123	0.146	1.574			-0.115	0.340	1.540			-0.288	0.056	1.596			-0.381	-0.186	1.672			-0.445	-0.410	1.621			-0.449	-0.487	1.601			0.037	0.043	1.610			0.207	-0.091	1.676
-0.119	-0.246	1.547			-0.122	-0.185	1.591			-0.126	0.146	1.575			-0.118	0.340	1.541			-0.291	0.056	1.597			-0.383	-0.186	1.673			-0.446	-0.410	1.623			-0.450	-0.488	1.603			0.034	0.043	1.610			0.204	-0.090	1.678
-0.121	-0.246	1.548			-0.124	-0.185	1.592			-0.128	0.146	1.576			-0.121	0.340	1.542			-0.293	0.056	1.598			-0.385	-0.186	1.674			-0.447	-0.410	1.625			-0.451	-0.488	1.605			0.032	0.043	1.611			0.202	-0.089	1.679
-0.123	-0.246	1.549			-0.126	-0.185	1.593			-0.130	0.146	1.577			-0.123	0.340	1.542			-0.295	0.056	1.599			-0.386	-0.186	1.675			-0.448	-0.411	1.626			-0.452	-0.489	1.607			0.029	0.043	1.612			0.200	-0.089	1.681
-0.125	-0.246	1.550			-0.127	-0.185	1.593			-0.132	0.146	1.577			-0.125	0.340	1.543			-0.296	0.056	1.600			-0.387	-0.186	1.676			-0.447	-0.411	1.628			-0.451	-0.489	1.608			0.028	0.044	1.612			0.199	-0.088	1.682
-0.125	-0.246	1.551			-0.128	-0.185	1.594			-0.133	0.147	1.578			-0.127	0.341	1.544			-0.296	0.056	1.600			-0.387	-0.186	1.677			-0.447	-0.411	1.629			-0.450	-0.490	1.610			0.027	0.044	1.613			0.198	-0.088	1.684
-0.126	-0.246	1.551			-0.128	-0.185	1.594			-0.133	0.147	1.579			-0.127	0.341	1.545			-0.296	0.055	1.601			-0.386	-0.187	1.677			-0.445	-0.412	1.631			-0.448	-0.490	1.611			0.026	0.044	1.613			0.197	-0.088	1.685
-0.125	-0.246	1.551			-0.128	-0.185	1.595			-0.133	0.147	1.579			-0.126	0.341	1.546			-0.295	0.055	1.601			-0.385	-0.187	1.678			-0.444	-0.412	1.631			-0.447	-0.491	1.612			0.027	0.044	1.613			0.196	-0.088	1.687
-0.124	-0.246	1.551			-0.127	-0.185	1.595			-0.132	0.147	1.579			-0.124	0.341	1.546			-0.293	0.055	1.601			-0.383	-0.187	1.678			-0.442	-0.413	1.632			-0.444	-0.491	1.612			0.028	0.044	1.613			0.196	-0.088	1.688
-0.123	-0.246	1.551			-0.126	-0.185	1.595			-0.130	0.147	1.579			-0.121	0.341	1.545			-0.291	0.055	1.600			-0.380	-0.187	1.678			-0.439	-0.413	1.632			-0.442	-0.491	1.612			0.030	0.045	1.613			0.196	-0.088	1.689
-0.121	-0.246	1.551			-0.124	-0.185	1.595			-0.127	0.147	1.579			-0.118	0.341	1.545			-0.288	0.055	1.599			-0.378	-0.187	1.678			-0.437	-0.413	1.632			-0.440	-0.491	1.612			0.032	0.045	1.612			0.197	-0.088	1.690
-0.119	-0.247	1.551			-0.122	-0.185	1.595			-0.125	0.147	1.579			-0.114	0.340	1.544			-0.286	0.055	1.599			-0.375	-0.187	1.677			-0.435	-0.413	1.632			-0.437	-0.491	1.612			0.034	0.045	1.612			0.197	-0.089	1.691
-0.117	-0.247	1.551			-0.120	-0.185	1.594			-0.122	0.147	1.578			-0.110	0.340	1.542			-0.283	0.055	1.597			-0.373	-0.187	1.677			-0.433	-0.413	1.632			-0.435	-0.491	1.612			0.037	0.045	1.611			0.198	-0.089	1.692
-0.115	-0.247	1.550			-0.118	-0.185	1.593			-0.119	0.147	1.577			-0.106	0.340	1.541			-0.280	0.055	1.596			-0.371	-0.186	1.676			-0.431	-0.413	1.632			-0.433	-0.490	1.611			0.039	0.045	1.611			0.199	-0.090	1.693
-0.112	-0.246	1.550			-0.115	-0.185	1.593			-0.116	0.147	1.576			-0.102	0.340	1.539			-0.277	0.055	1.595			-0.368	-0.186	1.675			-0.429	-0.413	1.631			-0.430	-0.490	1.610			0.042	0.045	1.610			0.199	-0.090	1.693
-0.110	-0.246	1.549			-0.113	-0.185	1.592			-0.113	0.146	1.575			-0.098	0.339	1.537			-0.274	0.055	1.594			-0.366	-0.186	1.675			-0.427	-0.413	1.631			-0.428	-0.490	1.609			0.045	0.045	1.609			0.200	-0.091	1.694
-0.108	-0.246	1.548			-0.110	-0.185	1.591			-0.110	0.146	1.574			-0.095	0.339	1.535			-0.272	0.055	1.592			-0.364	-0.185	1.674			-0.425	-0.413	1.630			-0.426	-0.489	1.608			0.047	0.045	1.608			0.201	-0.091	1.694
-0.105	-0.246	1.547			-0.108	-0.185	1.590			-0.108	0.146	1.573			-0.091	0.338	1.533			-0.269	0.055	1.591			-0.362	-0.185	1.673			-0.423	-0.413	1.629			-0.424	-0.489	1.607			0.050	0.045	1.608			0.202	-0.092	1.694
-0.103	-0.246	1.546			-0.106	-0.185	1.588			-0.105	0.146	1.571			-0.088	0.338	1.532			-0.267	0.055	1.589			-0.360	-0.185	1.671			-0.421	-0.412	1.627			-0.422	-0.489	1.606			0.052	0.045	1.607			0.203	-0.093	1.695
-0.101	-0.246	1.545			-0.104	-0.185	1.587			-0.103	0.146	1.570			-0.085	0.337	1.530			-0.264	0.055	1.587			-0.358	-0.185	1.670			-0.420	-0.412	1.626			-0.421	-0.488	1.605			0.054	0.045	1.606			0.203	-0.093	1.695
-0.099	-0.246	1.544			-0.102	-0.185	1.586			-0.101	0.146	1.569			-0.083	0.337	1.528			-0.262	0.055	1.586			-0.356	-0.184	1.668			-0.418	-0.413	1.624			-0.419	-0.488	1.603			0.056	0.045	1.606			0.204	-0.094	1.696
-0.097	-0.246	1.543			-0.100	-0.185	1.585			-0.099	0.145	1.567			-0.081	0.337	1.527			-0.260	0.055	1.584			-0.355	-0.184	1.666			-0.416	-0.413	1.621			-0.417	-0.488	1.601			0.057	0.044	1.605			0.204	-0.094	1.696
-0.096	-0.246	1.542			-0.099	-0.185	1.583			-0.097	0.145	1.566			-0.079	0.336	1.525			-0.258	0.055	1.582			-0.353	-0.184	1.664			-0.414	-0.413	1.619			-0.415	-0.488	1.599			0.059	0.044	1.605			0.204	-0.095	1.697
-0.094	-0.246	1.541			-0.098	-0.185	1.582			-0.096	0.145	1.565			-0.077	0.336	1.524			-0.257	0.055	1.580			-0.352	-0.184	1.662			-0.413	-0.414	1.615			-0.414	-0.488	1.596			0.060	0.044	1.604			0.204	-0.095	1.697
-0.093	-0.246	1.540			-0.096	-0.185	1.581			-0.095	0.145	1.564			-0.075	0.335	1.523			-0.256	0.055	1.579			-0.351	-0.184	1.659			-0.411	-0.414	1.611			-0.412	-0.489	1.593			0.061	0.044	1.604			0.204	-0.096	1.697
-0.092	-0.246	1.539			-0.095	-0.185	1.579			-0.094	0.145	1.563			-0.074	0.335	1.522			-0.254	0.055	1.577			-0.350	-0.185	1.656			-0.410	-0.415	1.607			-0.411	-0.489	1.589			0.062	0.044	1.604			0.204	-0.096	1.698
-0.091	-0.246	1.538			-0.094	-0.185	1.578			-0.093	0.145	1.562			-0.073	0.335	1.521			-0.253	0.054	1.575			-0.350	-0.185	1.653			-0.409	-0.416	1.603			-0.410	-0.489	1.584			0.063	0.044	1.603			0.204	-0.097	1.698
-0.090	-0.246	1.537			-0.093	-0.184	1.577			-0.092	0.145	1.561			-0.072	0.335	1.520			-0.252	0.054	1.573			-0.349	-0.185	1.650			-0.409	-0.416	1.598			-0.409	-0.489	1.579			0.064	0.044	1.603			0.204	-0.097	1.699
-0.089	-0.246	1.536			-0.093	-0.184	1.575			-0.091	0.144	1.559			-0.071	0.334	1.519			-0.251	0.054	1.571			-0.349	-0.185	1.647			-0.409	-0.417	1.594			-0.408	-0.489	1.574			0.065	0.044	1.603			0.204	-0.097	1.699
-0.088	-0.246	1.535			-0.092	-0.184	1.574			-0.091	0.144	1.558			-0.070	0.334	1.518			-0.251	0.054	1.570			-0.349	-0.186	1.645			-0.408	-0.417	1.590			-0.408	-0.489	1.570			0.066	0.044	1.602			0.204	-0.098	1.699
-0.087	-0.246	1.534			-0.091	-0.184	1.573			-0.090	0.144	1.557			-0.069	0.334	1.517			-0.250	0.054	1.568			-0.349	-0.186	1.643			-0.408	-0.417	1.587			-0.408	-0.489	1.566			0.067	0.044	1.602			0.204	-0.098	1.699
-0.086	-0.246	1.532			-0.091	-0.184	1.571			-0.090	0.144	1.556			-0.069	0.334	1.517			-0.250	0.053	1.566			-0.349	-0.186	1.641			-0.408	-0.417	1.584			-0.408	-0.489	1.562			0.067	0.044	1.601			0.204	-0.099	1.698
-0.086	-0.246	1.531			-0.090	-0.184	1.570			-0.089	0.144	1.555			-0.068	0.334	1.516			-0.249	0.053	1.565			-0.348	-0.186	1.639			-0.408	-0.417	1.581			-0.407	-0.489	1.559			0.068	0.044	1.601			0.204	-0.099	1.698
-0.086	-0.246	1.530			-0.090	-0.184	1.568			-0.089	0.144	1.555			-0.068	0.334	1.515			-0.249	0.053	1.564			-0.348	-0.187	1.637			-0.408	-0.418	1.579			-0.407	-0.489	1.557			0.068	0.044	1.600			0.204	-0.100	1.696
-0.085	-0.246	1.528			-0.090	-0.184	1.567			-0.089	0.144	1.554			-0.067	0.334	1.514			-0.249	0.053	1.562			-0.348	-0.187	1.636			-0.408	-0.418	1.577			-0.407	-0.489	1.555			0.069	0.044	1.599			0.204	-0.100	1.694
-0.085	-0.246	1.527			-0.090	-0.184	1.566			-0.089	0.144	1.553			-0.067	0.334	1.514			-0.249	0.053	1.561			-0.348	-0.187	1.634			-0.407	-0.418	1.575			-0.407	-0.489	1.553			0.069	0.044	1.597			0.204	-0.101	1.692
-0.085	-0.246	1.525			-0.089	-0.184	1.565			-0.089	0.144	1.552			-0.067	0.334	1.513			-0.248	0.053	1.560			-0.348	-0.187	1.633			-0.407	-0.418	1.574			-0.407	-0.489	1.551			0.069	0.044	1.595			0.203	-0.102	1.689
-0.085	-0.246	1.524			-0.089	-0.185	1.564			-0.089	0.144	1.551			-0.067	0.334	1.512			-0.248	0.053	1.559			-0.348	-0.187	1.632			-0.407	-0.418	1.572			-0.407	-0.489	1.550			0.069	0.043	1.594			0.203	-0.103	1.685
-0.085	-0.246	1.523			-0.089	-0.185	1.563			-0.089	0.144	1.550			-0.067	0.334	1.512			-0.248	0.053	1.558			-0.348	-0.187	1.631			-0.407	-0.418	1.571			-0.407	-0.489	1.549			0.068	0.043	1.592			0.202	-0.104	1.681
-0.085	-0.246	1.521			-0.089	-0.185	1.562			-0.089	0.144	1.550			-0.067	0.334	1.511			-0.248	0.052	1.557			-0.348	-0.187	1.630			-0.407	-0.418	1.570			-0.407	-0.489	1.548			0.068	0.043	1.590			0.202	-0.105	1.676
-0.085	-0.246	1.520			-0.089	-0.185	1.561			-0.089	0.144	1.549			-0.067	0.334	1.511			-0.248	0.052	1.556			-0.348	-0.187	1.629			-0.408	-0.417	1.569			-0.407	-0.488	1.547			0.068	0.043	1.589			0.204	-0.105	1.668
-0.085	-0.246	1.519			-0.089	-0.185	1.560			-0.089	0.144	1.548			-0.067	0.334	1.510			-0.248	0.052	1.555			-0.348	-0.187	1.629			-0.408	-0.417	1.569			-0.408	-0.488	1.546			0.068	0.043	1.587			0.213	-0.104	1.653
-0.085	-0.246	1.518			-0.089	-0.185	1.559			-0.089	0.144	1.548			-0.067	0.334	1.510			-0.248	0.052	1.555			-0.348	-0.187	1.628			-0.409	-0.416	1.568			-0.409	-0.487	1.546			0.068	0.043	1.586			0.219	-0.104	1.644
-0.085	-0.246	1.517			-0.089	-0.185	1.559			-0.089	0.144	1.547			-0.067	0.334	1.510			-0.248	0.053	1.554			-0.348	-0.187	1.627			-0.410	-0.415	1.568			-0.411	-0.487	1.546			0.068	0.042	1.585			0.234	-0.104	1.621
-0.085	-0.246	1.516			-0.089	-0.185	1.558			-0.089	0.145	1.546			-0.067	0.334	1.509			-0.248	0.053	1.553			-0.349	-0.187	1.627			-0.411	-0.415	1.568			-0.412	-0.486	1.546			0.069	0.042	1.584			0.267	-0.089	1.577
-0.085	-0.246	1.515			-0.089	-0.185	1.558			-0.089	0.145	1.546			-0.067	0.334	1.509			-0.248	0.053	1.553			-0.350	-0.186	1.626			-0.413	-0.414	1.568			-0.414	-0.485	1.547			0.069	0.042	1.583			0.283	-0.076	1.554
-0.085	-0.246	1.515			-0.089	-0.185	1.557			-0.089	0.145	1.546			-0.067	0.334	1.509			-0.248	0.053	1.552			-0.351	-0.186	1.625			-0.415	-0.414	1.568			-0.416	-0.485	1.547			0.069	0.042	1.582			0.290	-0.068	1.540
-0.085	-0.246	1.514			-0.089	-0.185	1.557			-0.089	0.145	1.545			-0.066	0.334	1.509			-0.248	0.053	1.552			-0.352	-0.185	1.624			-0.417	-0.413	1.568			-0.418	-0.484	1.548			0.070	0.042	1.581			0.297	-0.056	1.520
-0.085	-0.246	1.514			-0.089	-0.185	1.556			-0.088	0.145	1.545			-0.066	0.335	1.508			-0.248	0.053	1.551			-0.353	-0.185	1.624			-0.419	-0.413	1.568			-0.421	-0.483	1.548			0.071	0.041	1.580			0.303	-0.044	1.505
-0.085	-0.246	1.513			-0.089	-0.185	1.556			-0.088	0.145	1.545			-0.065	0.335	1.508			-0.248	0.053	1.551			-0.354	-0.184	1.623			-0.421	-0.412	1.568			-0.424	-0.481	1.548			0.073	0.041	1.578			0.309	-0.032	1.490
-0.085	-0.246	1.513			-0.089	-0.185	1.556			-0.088	0.145	1.544			-0.065	0.335	1.509			-0.248	0.053	1.550			-0.355	-0.184	1.622			-0.422	-0.411	1.568			-0.426	-0.480	1.549			0.075	0.041	1.577			0.314	-0.023	1.479
-0.085	-0.246	1.512			-0.089	-0.185	1.556			-0.088	0.145	1.544			-0.064	0.335	1.509			-0.248	0.053	1.550			-0.356	-0.183	1.622			-0.424	-0.411	1.567			-0.428	-0.479	1.549			0.077	0.040	1.575			0.317	-0.015	1.470
-0.085	-0.246	1.512			-0.089	-0.185	1.556			-0.088	0.145	1.544			-0.063	0.335	1.509			-0.248	0.053	1.549			-0.356	-0.183	1.621			-0.425	-0.411	1.567			-0.430	-0.479	1.549			0.079	0.040	1.573			0.319	-0.008	1.463
-0.085	-0.246	1.512			-0.089	-0.185	1.555			-0.088	0.145	1.544			-0.062	0.335	1.510			-0.248	0.053	1.549			-0.357	-0.182	1.621			-0.426	-0.410	1.567			-0.431	-0.478	1.549			0.081	0.040	1.572			0.321	-0.003	1.457
-0.085	-0.246	1.512			-0.089	-0.185	1.555			-0.088	0.145	1.544			-0.062	0.335	1.510			-0.248	0.053	1.548			-0.358	-0.182	1.621			-0.427	-0.410	1.567			-0.432	-0.477	1.549			0.083	0.040	1.571			0.322	0.002	1.452
-0.085	-0.245	1.511			-0.089	-0.185	1.555			-0.088	0.145	1.544			-0.061	0.335	1.510			-0.247	0.053	1.548			-0.358	-0.181	1.620			-0.428	-0.410	1.567			-0.433	-0.477	1.549			0.084	0.039	1.569			0.320	0.008	1.446
-0.085	-0.245	1.511			-0.089	-0.185	1.555			-0.088	0.145	1.544			-0.060	0.335	1.511			-0.247	0.053	1.548			-0.358	-0.181	1.620			-0.429	-0.410	1.567			-0.434	-0.477	1.549			0.086	0.039	1.568			0.318	0.012	1.442
-0.085	-0.245	1.511			-0.089	-0.185	1.555			-0.088	0.145	1.544			-0.059	0.335	1.511			-0.247	0.053	1.548			-0.359	-0.180	1.620			-0.430	-0.410	1.567			-0.435	-0.476	1.550			0.087	0.039	1.567			0.316	0.016	1.438
-0.085	-0.245	1.511			-0.089	-0.184	1.556			-0.087	0.145	1.544			-0.059	0.335	1.512			-0.247	0.053	1.547			-0.359	-0.180	1.620			-0.430	-0.409	1.567			-0.435	-0.476	1.550			0.088	0.039	1.566			0.314	0.018	1.435
-0.085	-0.245	1.511			-0.089	-0.184	1.556			-0.087	0.145	1.544			-0.058	0.335	1.512			-0.247	0.053	1.547			-0.359	-0.179	1.620			-0.431	-0.409	1.568			-0.436	-0.476	1.551			0.089	0.039	1.566			0.313	0.020	1.432
-0.085	-0.245	1.510			-0.088	-0.184	1.556			-0.087	0.145	1.544			-0.057	0.336	1.513			-0.247	0.054	1.547			-0.359	-0.179	1.621			-0.431	-0.409	1.569			-0.436	-0.475	1.552			0.090	0.039	1.565			0.313	0.021	1.430
-0.085	-0.245	1.510			-0.088	-0.184	1.556			-0.087	0.145	1.545			-0.057	0.336	1.513			-0.247	0.054	1.547			-0.359	-0.179	1.621			-0.431	-0.409	1.570			-0.436	-0.475	1.553			0.091	0.039	1.564			0.311	0.022	1.427
-0.085	-0.245	1.510			-0.088	-0.184	1.556			-0.087	0.145	1.545			-0.056	0.336	1.514			-0.246	0.054	1.547			-0.359	-0.179	1.621			-0.431	-0.409	1.570			-0.436	-0.476	1.554			0.091	0.039	1.564			0.310	0.023	1.424
-0.085	-0.245	1.510			-0.088	-0.184	1.556			-0.086	0.145	1.546			-0.056	0.336	1.515			-0.246	0.054	1.547			-0.359	-0.178	1.622			-0.431	-0.409	1.571			-0.435	-0.476	1.555			0.092	0.039	1.563			0.308	0.022	1.421
-0.085	-0.245	1.510			-0.088	-0.184	1.557			-0.086	0.145	1.546			-0.055	0.336	1.515			-0.246	0.054	1.547			-0.359	-0.178	1.622			-0.431	-0.409	1.572			-0.435	-0.476	1.556			0.092	0.039	1.563			0.305	0.022	1.418
-0.085	-0.245	1.510			-0.088	-0.184	1.557			-0.086	0.145	1.547			-0.055	0.336	1.516			-0.246	0.054	1.547			-0.359	-0.178	1.623			-0.430	-0.409	1.573			-0.435	-0.476	1.557			0.093	0.039	1.562			0.301	0.021	1.413
-0.085	-0.245	1.510			-0.088	-0.184	1.557			-0.086	0.146	1.548			-0.054	0.336	1.517			-0.245	0.054	1.548			-0.359	-0.178	1.624			-0.430	-0.409	1.574			-0.434	-0.476	1.558			0.093	0.039	1.562			0.297	0.020	1.409
-0.085	-0.245	1.510			-0.087	-0.184	1.557			-0.085	0.146	1.549			-0.054	0.336	1.518			-0.245	0.054	1.548			-0.359	-0.178	1.625			-0.430	-0.409	1.575			-0.434	-0.476	1.559			0.094	0.039	1.561			0.293	0.020	1.403
-0.085	-0.245	1.510			-0.087	-0.185	1.558			-0.085	0.146	1.550			-0.054	0.336	1.519			-0.245	0.054	1.549			-0.358	-0.178	1.626			-0.430	-0.410	1.576			-0.434	-0.476	1.560			0.094	0.039	1.561			0.282	0.017	1.392
-0.084	-0.244	1.510			-0.087	-0.185	1.558			-0.085	0.146	1.551			-0.053	0.336	1.520			-0.244	0.054	1.550			-0.358	-0.178	1.627			-0.429	-0.410	1.577			-0.433	-0.476	1.561			0.094	0.039	1.561			0.274	0.015	1.384
-0.084	-0.244	1.510			-0.086	-0.185	1.559			-0.085	0.146	1.552			-0.053	0.336	1.522			-0.244	0.054	1.551			-0.357	-0.178	1.629			-0.429	-0.410	1.578			-0.433	-0.477	1.562			0.095	0.039	1.560			0.265	0.015	1.379
-0.084	-0.244	1.510			-0.086	-0.185	1.559			-0.084	0.146	1.554			-0.053	0.337	1.523			-0.244	0.053	1.552			-0.356	-0.179	1.630			-0.428	-0.410	1.580			-0.432	-0.477	1.564			0.095	0.039	1.560			0.257	0.014	1.376
-0.084	-0.244	1.510			-0.086	-0.185	1.559			-0.084	0.146	1.555			-0.053	0.337	1.524			-0.244	0.053	1.553			-0.355	-0.179	1.632			-0.427	-0.411	1.582			-0.431	-0.478	1.566			0.095	0.039	1.559			0.250	0.014	1.373
-0.084	-0.244	1.510			-0.085	-0.185	1.560			-0.084	0.146	1.556			-0.053	0.337	1.525			-0.243	0.053	1.554			-0.354	-0.179	1.634			-0.426	-0.411	1.585			-0.430	-0.478	1.568			0.094	0.039	1.559			0.238	0.011	1.365
-0.084	-0.244	1.510			-0.085	-0.185	1.560			-0.084	0.146	1.558			-0.053	0.337	1.527			-0.243	0.053	1.556			-0.353	-0.179	1.637			-0.425	-0.412	1.587			-0.429	-0.479	1.571			0.094	0.039	1.558			0.228	0.008	1.359
-0.084	-0.245	1.511			-0.084	-0.186	1.561			-0.083	0.147	1.559			-0.053	0.337	1.528			-0.243	0.053	1.557			-0.352	-0.180	1.639			-0.423	-0.412	1.590			-0.427	-0.480	1.574			0.093	0.040	1.557			0.218	0.006	1.353
-0.083	-0.245	1.511			-0.084	-0.186	1.562			-0.083	0.147	1.560			-0.054	0.338	1.529			-0.242	0.053	1.559			-0.350	-0.180	1.641			-0.422	-0.413	1.594			-0.426	-0.481	1.577			0.093	0.040	1.556			0.207	0.004	1.346
-0.083	-0.245	1.511			-0.083	-0.186	1.562			-0.083	0.147	1.561			-0.054	0.338	1.530			-0.242	0.053	1.560			-0.349	-0.180	1.644			-0.420	-0.414	1.597			-0.424	-0.482	1.580			0.091	0.040	1.555			0.198	0.005	1.341
-0.083	-0.245	1.512			-0.082	-0.187	1.564			-0.082	0.147	1.563			-0.054	0.338	1.533			-0.241	0.053	1.563			-0.346	-0.180	1.649			-0.417	-0.414	1.604			-0.421	-0.484	1.587			0.088	0.041	1.552			0.182	0.007	1.328
-0.083	-0.245	1.512			-0.082	-0.187	1.564			-0.082	0.147	1.563			-0.054	0.338	1.533			-0.241	0.053	1.563			-0.346	-0.180	1.649			-0.417	-0.414	1.604			-0.421	-0.484	1.587			0.088	0.041	1.552			0.182	0.007	1.328
-0.082	-0.245	1.512			-0.081	-0.187	1.564			-0.082	0.147	1.564			-0.054	0.338	1.534			-0.241	0.053	1.565			-0.345	-0.180	1.651			-0.415	-0.415	1.608			-0.420	-0.485	1.591			0.086	0.042	1.550			0.175	0.008	1.321
-0.082	-0.246	1.513			-0.080	-0.187	1.565			-0.081	0.147	1.565			-0.054	0.338	1.535			-0.240	0.053	1.566			-0.344	-0.180	1.653			-0.414	-0.415	1.611			-0.418	-0.486	1.594			0.083	0.042	1.548			0.168	0.009	1.314
-0.082	-0.246	1.513			-0.079	-0.188	1.566			-0.081	0.147	1.566			-0.055	0.339	1.536			-0.240	0.053	1.568			-0.342	-0.181	1.656			-0.412	-0.415	1.615			-0.417	-0.486	1.597			0.081	0.043	1.546			0.160	0.010	1.304
-0.082	-0.246	1.514			-0.079	-0.188	1.566			-0.081	0.147	1.567			-0.055	0.339	1.537			-0.239	0.053	1.569			-0.341	-0.181	1.658			-0.411	-0.415	1.618			-0.415	-0.487	1.600			0.079	0.044	1.544			0.144	0.005	1.305
-0.081	-0.247	1.514			-0.078	-0.189	1.567			-0.081	0.147	1.568			-0.055	0.339	1.539			-0.239	0.053	1.571			-0.339	-0.181	1.661			-0.409	-0.416	1.621			-0.414	-0.487	1.603			0.076	0.045	1.542			0.136	0.011	1.299
-0.081	-0.247	1.515			-0.077	-0.189	1.567			-0.081	0.148	1.568			-0.055	0.339	1.540			-0.239	0.053	1.572			-0.338	-0.181	1.663			-0.408	-0.416	1.625			-0.413	-0.488	1.606			0.074	0.045	1.541			0.130	0.015	1.296
-0.081	-0.247	1.515			-0.077	-0.189	1.568			-0.080	0.148	1.569			-0.056	0.339	1.541			-0.238	0.053	1.573			-0.336	-0.181	1.665			-0.406	-0.416	1.628			-0.411	-0.488	1.609			0.072	0.046	1.539			0.126	0.017	1.293
-0.081	-0.248	1.516			-0.076	-0.190	1.568			-0.080	0.148	1.570			-0.056	0.340	1.542			-0.238	0.053	1.575			-0.334	-0.181	1.667			-0.404	-0.415	1.632			-0.410	-0.489	1.613			0.070	0.047	1.537			0.122	0.018	1.290
-0.080	-0.248	1.516			-0.076	-0.190	1.569			-0.080	0.148	1.570			-0.057	0.340	1.543			-0.238	0.053	1.576			-0.333	-0.181	1.670			-0.403	-0.415	1.636			-0.408	-0.489	1.617			0.068	0.047	1.536			0.118	0.020	1.287
-0.080	-0.249	1.516			-0.075	-0.190	1.569			-0.080	0.148	1.571			-0.057	0.340	1.543			-0.237	0.053	1.577			-0.331	-0.181	1.672			-0.401	-0.415	1.640			-0.407	-0.490	1.621			0.066	0.048	1.534			0.115	0.020	1.285
-0.080	-0.249	1.517			-0.075	-0.191	1.570			-0.080	0.148	1.571			-0.058	0.340	1.544			-0.237	0.053	1.578			-0.330	-0.181	1.674			-0.399	-0.415	1.644			-0.405	-0.490	1.625			0.064	0.049	1.533			0.112	0.021	1.282
-0.080	-0.249	1.517			-0.074	-0.191	1.570			-0.080	0.148	1.572			-0.058	0.341	1.545			-0.237	0.053	1.579			-0.329	-0.181	1.676			-0.398	-0.415	1.648			-0.404	-0.490	1.629			0.062	0.049	1.532			0.109	0.022	1.280
-0.080	-0.250	1.518			-0.074	-0.191	1.571			-0.079	0.148	1.572			-0.059	0.341	1.546			-0.236	0.053	1.580			-0.327	-0.181	1.678			-0.396	-0.415	1.651			-0.403	-0.491	1.632			0.061	0.050	1.531			0.107	0.022	1.278
-0.080	-0.250	1.518			-0.073	-0.191	1.571			-0.079	0.148	1.573			-0.059	0.341	1.546			-0.236	0.053	1.582			-0.326	-0.181	1.680			-0.395	-0.415	1.655			-0.402	-0.491	1.636			0.060	0.050	1.530			0.104	0.023	1.277
-0.080	-0.250	1.518			-0.073	-0.192	1.571			-0.079	0.148	1.573			-0.059	0.341	1.547			-0.236	0.053	1.583			-0.325	-0.181	1.682			-0.394	-0.415	1.657			-0.401	-0.491	1.639			0.059	0.051	1.529			0.102	0.023	1.275
-0.080	-0.251	1.519			-0.073	-0.192	1.572			-0.079	0.148	1.574			-0.060	0.341	1.548			-0.235	0.053	1.584			-0.324	-0.181	1.684			-0.393	-0.414	1.660			-0.400	-0.491	1.641			0.058	0.051	1.529			0.100	0.023	1.273
-0.080	-0.251	1.519			-0.072	-0.192	1.572			-0.079	0.148	1.574			-0.060	0.341	1.548			-0.235	0.053	1.585			-0.323	-0.181	1.685			-0.392	-0.414	1.662			-0.399	-0.491	1.643			0.057	0.051	1.528			0.097	0.024	1.272
-0.080	-0.251	1.519			-0.072	-0.192	1.572			-0.079	0.149	1.575			-0.060	0.342	1.549			-0.235	0.053	1.585			-0.322	-0.181	1.686			-0.391	-0.414	1.664			-0.398	-0.491	1.645			0.056	0.052	1.527			0.095	0.024	1.271
-0.080	-0.252	1.520			-0.072	-0.193	1.572			-0.079	0.149	1.575			-0.061	0.342	1.549			-0.235	0.053	1.586			-0.321	-0.181	1.688			-0.390	-0.414	1.666			-0.398	-0.491	1.647			0.055	0.052	1.527			0.093	0.024	1.270
-0.079	-0.252	1.520			-0.071	-0.193	1.573			-0.078	0.149	1.575			-0.061	0.342	1.550			-0.234	0.053	1.587			-0.321	-0.181	1.689			-0.389	-0.413	1.668			-0.397	-0.491	1.649			0.054	0.052	1.526			0.092	0.025	1.269
-0.079	-0.252	1.520			-0.071	-0.193	1.573			-0.078	0.149	1.576			-0.061	0.342	1.550			-0.234	0.053	1.588			-0.320	-0.181	1.690			-0.389	-0.413	1.669			-0.397	-0.491	1.650			0.053	0.053	1.526			0.090	0.025	1.268
-0.079	-0.252	1.521			-0.071	-0.193	1.573			-0.078	0.149	1.576			-0.061	0.342	1.550			-0.234	0.053	1.589			-0.319	-0.181	1.691			-0.388	-0.413	1.671			-0.396	-0.491	1.651			0.053	0.053	1.525			0.088	0.026	1.268
-0.079	-0.253	1.521			-0.071	-0.193	1.573			-0.078	0.149	1.577			-0.061	0.342	1.551			-0.233	0.053	1.589			-0.319	-0.181	1.692			-0.388	-0.413	1.672			-0.396	-0.491	1.653			0.052	0.054	1.525			0.087	0.026	1.267
-0.079	-0.253	1.521			-0.070	-0.194	1.574			-0.078	0.149	1.577			-0.062	0.342	1.551			-0.233	0.053	1.590			-0.318	-0.180	1.692			-0.387	-0.413	1.673			-0.396	-0.491	1.654			0.051	0.054	1.525			0.085	0.026	1.267
-0.079	-0.253	1.521			-0.070	-0.194	1.574			-0.078	0.149	1.577			-0.062	0.342	1.552			-0.233	0.053	1.591			-0.318	-0.180	1.693			-0.387	-0.413	1.674			-0.395	-0.492	1.655			0.051	0.054	1.524			0.084	0.026	1.266
-0.079	-0.253	1.522			-0.070	-0.194	1.574			-0.078	0.149	1.578			-0.062	0.343	1.552			-0.233	0.053	1.591			-0.317	-0.180	1.694			-0.386	-0.413	1.675			-0.395	-0.492	1.656			0.050	0.054	1.524			0.083	0.026	1.266
-0.079	-0.254	1.522			-0.070	-0.194	1.574			-0.077	0.150	1.578			-0.062	0.343	1.552			-0.232	0.053	1.592			-0.317	-0.180	1.695			-0.386	-0.413	1.676			-0.394	-0.492	1.657			0.050	0.055	1.524			0.082	0.025	1.265
-0.079	-0.254	1.522			-0.069	-0.194	1.574			-0.077	0.150	1.578			-0.062	0.343	1.553			-0.232	0.053	1.592			-0.316	-0.181	1.695			-0.386	-0.413	1.677			-0.394	-0.492	1.658			0.049	0.055	1.524			0.080	0.025	1.265
-0.079	-0.254	1.522			-0.069	-0.194	1.575			-0.077	0.150	1.579			-0.062	0.343	1.553			-0.232	0.053	1.593			-0.316	-0.181	1.696			-0.385	-0.413	1.678			-0.394	-0.492	1.658			0.049	0.055	1.524			0.079	0.025	1.265
-0.079	-0.254	1.523			-0.069	-0.195	1.575			-0.077	0.150	1.579			-0.062	0.343	1.553			-0.231	0.053	1.593			-0.315	-0.181	1.696			-0.385	-0.413	1.678			-0.393	-0.492	1.659			0.048	0.055	1.524			0.078	0.025	1.265
-0.079	-0.255	1.523			-0.069	-0.195	1.575			-0.077	0.150	1.580			-0.063	0.343	1.553			-0.231	0.053	1.594			-0.315	-0.181	1.697			-0.384	-0.413	1.679			-0.393	-0.492	1.660			0.048	0.056	1.523			0.078	0.025	1.265
-0.079	-0.255	1.523			-0.069	-0.195	1.575			-0.077	0.150	1.580			-0.063	0.343	1.554			-0.231	0.053	1.594			-0.315	-0.181	1.698			-0.384	-0.413	1.680			-0.393	-0.492	1.660			0.047	0.056	1.523			0.077	0.024	1.265
-0.079	-0.255	1.523			-0.069	-0.195	1.575			-0.076	0.150	1.580			-0.063	0.343	1.554			-0.231	0.053	1.595			-0.314	-0.181	1.698			-0.383	-0.413	1.680			-0.392	-0.492	1.661			0.047	0.056	1.523			0.076	0.024	1.265
-0.079	-0.255	1.523			-0.068	-0.195	1.576			-0.076	0.150	1.581			-0.063	0.343	1.554			-0.230	0.053	1.595			-0.314	-0.181	1.699			-0.383	-0.413	1.681			-0.392	-0.492	1.662			0.046	0.056	1.523			0.076	0.023	1.265
-0.079	-0.256	1.524			-0.068	-0.196	1.576			-0.076	0.150	1.581			-0.063	0.343	1.555			-0.230	0.053	1.596			-0.314	-0.181	1.699			-0.382	-0.412	1.681			-0.392	-0.492	1.662			0.046	0.056	1.523			0.075	0.023	1.266
-0.079	-0.256	1.524			-0.068	-0.196	1.576			-0.076	0.150	1.582			-0.063	0.343	1.555			-0.230	0.053	1.596			-0.313	-0.181	1.699			-0.382	-0.412	1.682			-0.391	-0.492	1.663			0.045	0.056	1.524			0.075	0.022	1.266
-0.079	-0.256	1.524			-0.068	-0.196	1.576			-0.076	0.150	1.582			-0.064	0.343	1.555			-0.230	0.053	1.597			-0.313	-0.181	1.700			-0.382	-0.412	1.682			-0.391	-0.492	1.663			0.045	0.056	1.524			0.074	0.022	1.267
-0.079	-0.256	1.524			-0.068	-0.196	1.576			-0.076	0.150	1.582			-0.064	0.343	1.556			-0.230	0.052	1.597			-0.313	-0.181	1.700			-0.381	-0.412	1.683			-0.391	-0.492	1.663			0.045	0.056	1.524			0.076	0.021	1.271
-0.079	-0.256	1.524			-0.068	-0.196	1.576			-0.076	0.150	1.583			-0.064	0.343	1.556			-0.229	0.052	1.597			-0.312	-0.181	1.700			-0.381	-0.412	1.683			-0.391	-0.492	1.664			0.045	0.056	1.524			0.078	0.021	1.274
-0.079	-0.257	1.524			-0.068	-0.196	1.576			-0.076	0.150	1.583			-0.064	0.343	1.556			-0.229	0.052	1.598			-0.312	-0.181	1.701			-0.381	-0.413	1.683			-0.390	-0.492	1.664			0.044	0.056	1.525			0.080	0.021	1.277
-0.079	-0.257	1.525			-0.068	-0.197	1.577			-0.076	0.150	1.584			-0.064	0.343	1.557			-0.229	0.052	1.598			-0.312	-0.181	1.701			-0.380	-0.413	1.683			-0.390	-0.492	1.664			0.044	0.056	1.525			0.082	0.022	1.280
-0.079	-0.257	1.525			-0.068	-0.197	1.577			-0.076	0.150	1.584			-0.065	0.343	1.557			-0.229	0.052	1.598			-0.312	-0.181	1.701			-0.380	-0.413	1.683			-0.390	-0.492	1.664			0.044	0.056	1.526			0.083	0.022	1.282
-0.079	-0.257	1.525			-0.068	-0.197	1.577			-0.076	0.150	1.585			-0.065	0.343	1.557			-0.229	0.052	1.599			-0.312	-0.181	1.702			-0.380	-0.413	1.683			-0.390	-0.492	1.664			0.044	0.056	1.526			0.084	0.023	1.285
-0.079	-0.257	1.525			-0.068	-0.197	1.577			-0.076	0.150	1.585			-0.065	0.343	1.557			-0.229	0.052	1.599			-0.312	-0.182	1.702			-0.381	-0.413	1.683			-0.390	-0.492	1.664			0.044	0.056	1.527			0.086	0.023	1.288
-0.079	-0.257	1.525			-0.068	-0.197	1.577			-0.076	0.150	1.586			-0.065	0.343	1.558			-0.229	0.052	1.599			-0.312	-0.182	1.702			-0.381	-0.414	1.682			-0.391	-0.493	1.663			0.044	0.056	1.528			0.087	0.024	1.290
-0.079	-0.257	1.525			-0.067	-0.197	1.577			-0.076	0.150	1.586			-0.065	0.343	1.558			-0.229	0.052	1.600			-0.312	-0.182	1.702			-0.382	-0.414	1.681			-0.391	-0.493	1.661			0.044	0.056	1.528			0.089	0.024	1.293
-0.079	-0.258	1.525			-0.067	-0.197	1.578			-0.076	0.150	1.587			-0.065	0.342	1.558			-0.229	0.052	1.600			-0.312	-0.182	1.702			-0.382	-0.414	1.680			-0.392	-0.493	1.660			0.044	0.056	1.529			0.090	0.024	1.295
-0.079	-0.258	1.526			-0.067	-0.198	1.578			-0.076	0.150	1.587			-0.066	0.342	1.558			-0.229	0.052	1.600			-0.312	-0.182	1.702			-0.383	-0.414	1.678			-0.393	-0.493	1.658			0.045	0.056	1.530			0.091	0.022	1.299
-0.079	-0.258	1.526			-0.067	-0.198	1.578			-0.076	0.150	1.587			-0.066	0.342	1.559			-0.229	0.052	1.601			-0.313	-0.183	1.702			-0.384	-0.415	1.677			-0.393	-0.493	1.656			0.045	0.055	1.531			0.092	0.019	1.304
-0.079	-0.258	1.526			-0.067	-0.198	1.578			-0.076	0.150	1.588			-0.066	0.342	1.559			-0.229	0.051	1.601			-0.313	-0.183	1.702			-0.385	-0.415	1.675			-0.394	-0.493	1.654			0.045	0.055	1.531			0.093	0.018	1.306
-0.079	-0.258	1.526			-0.067	-0.198	1.578			-0.076	0.150	1.588			-0.066	0.342	1.559			-0.229	0.051	1.601			-0.313	-0.183	1.702			-0.385	-0.415	1.674			-0.394	-0.493	1.653			0.045	0.055	1.532			0.094	0.017	1.308
-0.079	-0.258	1.526			-0.067	-0.198	1.578			-0.076	0.150	1.589			-0.067	0.342	1.559			-0.229	0.051	1.601			-0.314	-0.183	1.702			-0.386	-0.415	1.673			-0.395	-0.494	1.652			0.045	0.055	1.533			0.094	0.016	1.310
-0.079	-0.258	1.526			-0.067	-0.198	1.579			-0.076	0.150	1.589			-0.067	0.342	1.560			-0.229	0.051	1.602			-0.314	-0.184	1.701			-0.386	-0.416	1.672			-0.395	-0.494	1.651			0.045	0.055	1.533			0.095	0.015	1.312
-0.079	-0.258	1.526			-0.067	-0.198	1.579			-0.076	0.150	1.589			-0.067	0.341	1.560			-0.229	0.051	1.602			-0.314	-0.184	1.701			-0.387	-0.416	1.671			-0.396	-0.494	1.649			0.046	0.055	1.534			0.096	0.014	1.313
-0.079	-0.258	1.527			-0.068	-0.198	1.579			-0.076	0.150	1.590			-0.067	0.341	1.560			-0.229	0.051	1.602			-0.315	-0.184	1.701			-0.387	-0.416	1.670			-0.396	-0.494	1.649			0.046	0.055	1.535			0.096	0.013	1.315
-0.079	-0.258	1.527			-0.068	-0.198	1.579			-0.077	0.150	1.590			-0.068	0.341	1.560			-0.229	0.051	1.602			-0.315	-0.185	1.701			-0.387	-0.416	1.669			-0.396	-0.494	1.648			0.046	0.055	1.535			0.096	0.012	1.316
-0.079	-0.258	1.527			-0.068	-0.198	1.579			-0.077	0.150	1.590			-0.068	0.341	1.561			-0.229	0.051	1.603			-0.315	-0.185	1.701			-0.387	-0.416	1.669			-0.396	-0.494	1.647			0.046	0.055	1.536			0.096	0.011	1.318
-0.079	-0.258	1.527			-0.068	-0.198	1.579			-0.077	0.150	1.591			-0.068	0.341	1.561			-0.230	0.051	1.603			-0.316	-0.185	1.701			-0.387	-0.416	1.668			-0.396	-0.494	1.647			0.046	0.056	1.538			0.096	0.010	1.320
-0.079	-0.258	1.527			-0.068	-0.199	1.580			-0.077	0.150	1.591			-0.068	0.341	1.561			-0.230	0.051	1.603			-0.316	-0.185	1.701			-0.388	-0.416	1.668			-0.396	-0.494	1.646			0.046	0.057	1.539			0.096	0.009	1.322
-0.079	-0.259	1.527			-0.068	-0.199	1.580			-0.077	0.150	1.591			-0.068	0.341	1.561			-0.230	0.050	1.603			-0.316	-0.185	1.701			-0.388	-0.417	1.667			-0.396	-0.494	1.646			0.045	0.058	1.541			0.095	0.009	1.324
-0.079	-0.259	1.527			-0.068	-0.199	1.580			-0.077	0.150	1.591			-0.068	0.341	1.561			-0.230	0.050	1.603			-0.316	-0.186	1.700			-0.388	-0.417	1.667			-0.396	-0.494	1.645			0.045	0.059	1.543			0.095	0.008	1.325
-0.079	-0.259	1.527			-0.068	-0.199	1.580			-0.077	0.150	1.592			-0.069	0.340	1.561			-0.230	0.050	1.604			-0.316	-0.186	1.700			-0.388	-0.417	1.667			-0.397	-0.494	1.645			0.045	0.059	1.544			0.095	0.008	1.327
-0.079	-0.259	1.527			-0.068	-0.199	1.580			-0.077	0.150	1.592			-0.069	0.340	1.562			-0.230	0.050	1.604			-0.317	-0.186	1.700			-0.388	-0.417	1.666			-0.397	-0.494	1.645			0.045	0.060	1.545			0.095	0.007	1.328
-0.079	-0.259	1.528			-0.068	-0.199	1.580			-0.077	0.150	1.592			-0.069	0.340	1.562			-0.230	0.050	1.604			-0.317	-0.186	1.700			-0.388	-0.417	1.666			-0.397	-0.494	1.644			0.045	0.061	1.546			0.095	0.007	1.329
-0.079	-0.259	1.528			-0.068	-0.199	1.580			-0.077	0.150	1.592			-0.069	0.340	1.562			-0.230	0.050	1.604			-0.317	-0.186	1.700			-0.388	-0.417	1.666			-0.397	-0.495	1.644			0.045	0.061	1.546			0.095	0.007	1.330
-0.079	-0.259	1.528			-0.068	-0.199	1.581			-0.078	0.150	1.592			-0.069	0.340	1.562			-0.230	0.050	1.604			-0.317	-0.186	1.700			-0.388	-0.417	1.665			-0.397	-0.495	1.644			0.045	0.061	1.547			0.095	0.006	1.331
-0.079	-0.259	1.528			-0.068	-0.199	1.581			-0.078	0.150	1.593			-0.069	0.340	1.562			-0.230	0.050	1.604			-0.317	-0.187	1.700			-0.388	-0.417	1.665			-0.397	-0.494	1.644			0.045	0.061	1.547			0.095	0.006	1.331
-0.079	-0.259	1.528			-0.068	-0.199	1.581			-0.078	0.150	1.593			-0.069	0.340	1.562			-0.230	0.050	1.605			-0.317	-0.187	1.700			-0.388	-0.417	1.665			-0.397	-0.494	1.643			0.045	0.062	1.547			0.095	0.006	1.332
-0.079	-0.259	1.528			-0.068	-0.199	1.581			-0.078	0.150	1.593			-0.069	0.340	1.562			-0.230	0.050	1.605			-0.317	-0.187	1.700			-0.388	-0.417	1.665			-0.396	-0.494	1.643			0.046	0.063	1.547			0.095	0.005	1.333
-0.079	-0.259	1.528			-0.068	-0.199	1.581			-0.078	0.150	1.593			-0.069	0.340	1.563			-0.230	0.050	1.605			-0.317	-0.187	1.700			-0.388	-0.417	1.665			-0.396	-0.494	1.643			0.046	0.065	1.547			0.095	0.006	1.333
-0.079	-0.259	1.528			-0.068	-0.199	1.581			-0.078	0.150	1.593			-0.070	0.340	1.563			-0.231	0.050	1.605			-0.317	-0.187	1.700			-0.388	-0.417	1.664			-0.396	-0.494	1.643			0.046	0.067	1.548			0.095	0.006	1.334
-0.079	-0.259	1.528			-0.068	-0.199	1.581			-0.078	0.149	1.594			-0.070	0.340	1.563			-0.231	0.050	1.605			-0.317	-0.187	1.700			-0.387	-0.417	1.664			-0.396	-0.494	1.643			0.045	0.073	1.549			0.094	0.008	1.335
-0.079	-0.258	1.528			-0.068	-0.199	1.581			-0.078	0.149	1.594			-0.070	0.340	1.563			-0.231	0.050	1.605			-0.317	-0.187	1.700			-0.387	-0.417	1.664			-0.396	-0.494	1.643			0.045	0.080	1.552			0.094	0.012	1.337
-0.079	-0.258	1.529			-0.068	-0.199	1.581			-0.078	0.149	1.594			-0.070	0.340	1.563			-0.231	0.050	1.605			-0.317	-0.187	1.700			-0.387	-0.417	1.664			-0.396	-0.494	1.643			0.045	0.086	1.555			0.094	0.016	1.339
-0.079	-0.258	1.529			-0.068	-0.199	1.581			-0.078	0.149	1.594			-0.070	0.340	1.563			-0.231	0.050	1.606			-0.317	-0.187	1.700			-0.386	-0.417	1.664			-0.395	-0.494	1.643			0.046	0.092	1.558			0.094	0.019	1.341
-0.079	-0.258	1.529			-0.068	-0.198	1.582			-0.078	0.149	1.594			-0.070	0.340	1.563			-0.231	0.050	1.606			-0.317	-0.187	1.699			-0.386	-0.417	1.664			-0.395	-0.494	1.643			0.047	0.096	1.560			0.094	0.023	1.343
-0.079	-0.257	1.529			-0.068	-0.198	1.582			-0.078	0.149	1.594			-0.070	0.340	1.563			-0.230	0.050	1.606			-0.317	-0.188	1.699			-0.386	-0.417	1.664			-0.395	-0.494	1.643			0.049	0.099	1.562			0.089	0.022	1.324
-0.078	-0.257	1.529			-0.068	-0.198	1.582			-0.078	0.149	1.594			-0.070	0.339	1.563			-0.230	0.050	1.607			-0.317	-0.188	1.699			-0.385	-0.417	1.664			-0.394	-0.494	1.643			0.050	0.102	1.563			0.086	0.021	1.314
-0.078	-0.257	1.529			-0.068	-0.198	1.582			-0.078	0.149	1.594			-0.070	0.339	1.564			-0.230	0.050	1.607			-0.316	-0.188	1.699			-0.384	-0.417	1.664			-0.393	-0.494	1.643			0.052	0.105	1.563			0.089	0.022	1.303
-0.078	-0.256	1.529			-0.067	-0.198	1.582			-0.077	0.149	1.595			-0.070	0.339	1.564			-0.230	0.050	1.607			-0.316	-0.188	1.699			-0.384	-0.417	1.664			-0.393	-0.494	1.643			0.054	0.106	1.562			0.093	0.018	1.294
-0.078	-0.256	1.529			-0.067	-0.197	1.582			-0.077	0.149	1.595			-0.070	0.339	1.564			-0.229	0.050	1.607			-0.315	-0.188	1.699			-0.383	-0.417	1.664			-0.392	-0.495	1.643			0.056	0.107	1.561			0.096	0.013	1.287
-0.077	-0.256	1.530			-0.067	-0.197	1.582			-0.077	0.149	1.595			-0.070	0.339	1.564			-0.229	0.050	1.607			-0.315	-0.188	1.699			-0.382	-0.417	1.665			-0.391	-0.495	1.644			0.058	0.106	1.557			0.099	0.008	1.285
-0.077	-0.256	1.530			-0.066	-0.197	1.582			-0.077	0.150	1.595			-0.070	0.339	1.564			-0.228	0.051	1.608			-0.314	-0.188	1.699			-0.380	-0.417	1.666			-0.390	-0.495	1.644			0.059	0.105	1.553			0.101	0.005	1.284
-0.077	-0.255	1.530			-0.066	-0.197	1.582			-0.077	0.150	1.595			-0.069	0.339	1.564			-0.228	0.051	1.608			-0.313	-0.188	1.699			-0.378	-0.417	1.667			-0.388	-0.495	1.645			0.060	0.104	1.549			0.104	0.002	1.284
-0.077	-0.255	1.530			-0.066	-0.196	1.582			-0.077	0.150	1.595			-0.069	0.339	1.564			-0.228	0.052	1.610			-0.312	-0.187	1.699			-0.376	-0.417	1.668			-0.386	-0.494	1.647			0.061	0.103	1.546			0.105	-0.002	1.285
-0.077	-0.255	1.530			-0.065	-0.196	1.582			-0.077	0.150	1.595			-0.069	0.339	1.564			-0.228	0.056	1.614			-0.310	-0.187	1.699			-0.374	-0.417	1.669			-0.384	-0.494	1.648			0.061	0.101	1.544			0.106	-0.006	1.286
-0.076	-0.255	1.530			-0.065	-0.196	1.582			-0.077	0.150	1.595			-0.069	0.339	1.564			-0.227	0.065	1.621			-0.308	-0.183	1.699			-0.371	-0.416	1.671			-0.382	-0.493	1.650			0.061	0.100	1.541			0.106	-0.009	1.286
-0.076	-0.254	1.530			-0.064	-0.195	1.582			-0.076	0.150	1.595			-0.069	0.339	1.564			-0.226	0.071	1.625			-0.305	-0.180	1.699			-0.369	-0.416	1.672			-0.381	-0.493	1.651			0.062	0.097	1.538			0.105	-0.013	1.286
-0.076	-0.254	1.530			-0.064	-0.195	1.582			-0.076	0.150	1.595			-0.069	0.339	1.564			-0.225	0.075	1.627			-0.303	-0.177	1.699			-0.368	-0.416	1.674			-0.379	-0.493	1.653			0.062	0.095	1.535			0.103	-0.018	1.288
-0.076	-0.254	1.530			-0.063	-0.195	1.582			-0.076	0.150	1.595			-0.069	0.339	1.564			-0.224	0.077	1.628			-0.301	-0.176	1.699			-0.366	-0.416	1.675			-0.378	-0.493	1.654			0.063	0.093	1.533			0.100	-0.023	1.291
-0.076	-0.254	1.530			-0.063	-0.195	1.582			-0.076	0.150	1.595			-0.069	0.339	1.564			-0.223	0.078	1.629			-0.300	-0.175	1.699			-0.365	-0.416	1.676			-0.376	-0.493	1.655			0.063	0.091	1.530			0.098	-0.028	1.297
-0.076	-0.253	1.530			-0.062	-0.194	1.582			-0.075	0.150	1.595			-0.069	0.339	1.564			-0.222	0.078	1.628			-0.299	-0.174	1.699			-0.363	-0.416	1.676			-0.375	-0.493	1.656			0.063	0.088	1.528			0.096	-0.033	1.302
-0.075	-0.253	1.530			-0.062	-0.194	1.582			-0.075	0.150	1.595			-0.069	0.340	1.564			-0.221	0.079	1.628			-0.298	-0.174	1.699			-0.362	-0.416	1.677			-0.374	-0.493	1.656			0.064	0.085	1.525			0.095	-0.038	1.307
-0.075	-0.253	1.530			-0.062	-0.194	1.582			-0.075	0.150	1.595			-0.069	0.340	1.564			-0.220	0.079	1.627			-0.297	-0.174	1.699			-0.361	-0.416	1.678			-0.373	-0.493	1.657			0.064	0.082	1.523			0.094	-0.045	1.311
-0.075	-0.253	1.530			-0.061	-0.194	1.582			-0.074	0.150	1.594			-0.069	0.340	1.564			-0.220	0.078	1.627			-0.296	-0.173	1.699			-0.360	-0.415	1.678			-0.372	-0.492	1.658			0.064	0.079	1.520			0.092	-0.051	1.315
-0.075	-0.253	1.530			-0.061	-0.194	1.582			-0.073	0.150	1.594			-0.069	0.340	1.564			-0.218	0.077	1.625			-0.294	-0.173	1.699			-0.358	-0.415	1.679			-0.370	-0.492	1.659			0.065	0.073	1.516			0.090	-0.064	1.322
-0.075	-0.253	1.530			-0.061	-0.194	1.582			-0.073	0.150	1.594			-0.069	0.340	1.564			-0.218	0.077	1.625			-0.294	-0.173	1.699			-0.358	-0.415	1.679			-0.370	-0.492	1.659			0.065	0.073	1.516			0.090	-0.064	1.322
-0.075	-0.253	1.530			-0.060	-0.193	1.582			-0.073	0.150	1.593			-0.069	0.340	1.564			-0.217	0.077	1.624			-0.293	-0.173	1.699			-0.357	-0.415	1.680			-0.369	-0.492	1.659			0.066	0.070	1.514			0.089	-0.070	1.325
-0.075	-0.252	1.530			-0.060	-0.193	1.582			-0.072	0.150	1.593			-0.069	0.340	1.564			-0.216	0.076	1.623			-0.292	-0.173	1.698			-0.357	-0.415	1.680			-0.368	-0.492	1.660			0.066	0.068	1.512			0.088	-0.075	1.327
-0.075	-0.252	1.530			-0.060	-0.193	1.582			-0.072	0.150	1.593			-0.069	0.340	1.563			-0.216	0.075	1.623			-0.291	-0.174	1.698			-0.356	-0.415	1.680			-0.368	-0.492	1.660			0.066	0.065	1.511			0.087	-0.079	1.329
-0.075	-0.252	1.530			-0.060	-0.193	1.582			-0.071	0.150	1.592			-0.068	0.340	1.563			-0.215	0.075	1.622			-0.291	-0.174	1.698			-0.355	-0.415	1.681			-0.367	-0.492	1.661			0.067	0.063	1.509			0.086	-0.083	1.331
-0.074	-0.252	1.530			-0.059	-0.193	1.582			-0.071	0.150	1.592			-0.068	0.340	1.563			-0.214	0.074	1.621			-0.290	-0.174	1.698			-0.354	-0.415	1.681			-0.366	-0.492	1.661			0.067	0.062	1.508			0.084	-0.087	1.333
-0.074	-0.252	1.530			-0.059	-0.193	1.582			-0.070	0.151	1.592			-0.068	0.340	1.563			-0.214	0.074	1.621			-0.289	-0.174	1.698			-0.353	-0.415	1.682			-0.365	-0.492	1.662			0.068	0.060	1.507			0.083	-0.090	1.334
-0.074	-0.252	1.530			-0.059	-0.193	1.582			-0.070	0.151	1.591			-0.068	0.341	1.563			-0.213	0.073	1.620			-0.289	-0.174	1.698			-0.353	-0.415	1.682			-0.364	-0.492	1.662			0.068	0.058	1.506			0.083	-0.093	1.336
-0.074	-0.252	1.530			-0.058	-0.192	1.582			-0.069	0.151	1.591			-0.068	0.341	1.562			-0.213	0.072	1.619			-0.288	-0.174	1.698			-0.352	-0.415	1.682			-0.364	-0.492	1.663			0.068	0.057	1.505			0.082	-0.095	1.337
-0.074	-0.252	1.530			-0.058	-0.192	1.581			-0.068	0.151	1.590			-0.067	0.341	1.562			-0.212	0.072	1.619			-0.287	-0.174	1.698			-0.351	-0.415	1.683			-0.363	-0.492	1.663			0.069	0.056	1.504			0.082	-0.097	1.338
-0.074	-0.252	1.530			-0.058	-0.192	1.581			-0.068	0.151	1.590			-0.067	0.341	1.562			-0.212	0.072	1.618			-0.287	-0.174	1.698			-0.350	-0.415	1.684			-0.362	-0.492	1.664			0.069	0.054	1.504			0.082	-0.100	1.339
-0.074	-0.252	1.530			-0.058	-0.192	1.581			-0.067	0.151	1.590			-0.067	0.341	1.561			-0.212	0.071	1.618			-0.286	-0.175	1.698			-0.349	-0.415	1.684			-0.361	-0.492	1.665			0.069	0.053	1.503			0.081	-0.102	1.340
-0.074	-0.251	1.530			-0.058	-0.192	1.581			-0.067	0.151	1.589			-0.066	0.341	1.561			-0.211	0.071	1.618			-0.286	-0.175	1.698			-0.348	-0.415	1.685			-0.360	-0.492	1.665			0.070	0.052	1.502			0.081	-0.103	1.340
-0.074	-0.251	1.530			-0.057	-0.192	1.581			-0.066	0.151	1.589			-0.066	0.341	1.561			-0.211	0.070	1.617			-0.285	-0.175	1.698			-0.348	-0.415	1.685			-0.360	-0.492	1.666			0.070	0.051	1.502			0.081	-0.105	1.341
-0.074	-0.251	1.530			-0.057	-0.192	1.581			-0.066	0.151	1.589			-0.066	0.341	1.561			-0.210	0.070	1.617			-0.285	-0.175	1.698			-0.347	-0.415	1.686			-0.359	-0.492	1.667			0.071	0.050	1.502			0.081	-0.106	1.342
-0.073	-0.251	1.530			-0.057	-0.192	1.581			-0.065	0.151	1.588			-0.066	0.341	1.560			-0.210	0.070	1.616			-0.284	-0.175	1.698			-0.347	-0.414	1.686			-0.359	-0.492	1.667			0.071	0.050	1.501			0.080	-0.108	1.342
-0.073	-0.251	1.530			-0.057	-0.192	1.581			-0.065	0.151	1.588			-0.065	0.341	1.560			-0.210	0.069	1.616			-0.284	-0.175	1.698			-0.346	-0.414	1.686			-0.358	-0.492	1.667			0.071	0.049	1.501			0.080	-0.109	1.343
-0.073	-0.251	1.530			-0.056	-0.192	1.581			-0.065	0.151	1.588			-0.065	0.342	1.560			-0.209	0.069	1.616			-0.284	-0.175	1.698			-0.345	-0.414	1.687			-0.358	-0.492	1.668			0.071	0.048	1.501			0.080	-0.109	1.343
-0.073	-0.251	1.530			-0.056	-0.192	1.581			-0.064	0.151	1.588			-0.065	0.342	1.560			-0.209	0.069	1.615			-0.283	-0.175	1.698			-0.345	-0.414	1.687			-0.357	-0.492	1.668			0.072	0.048	1.500			0.052	-0.091	1.333
-0.073	-0.251	1.530			-0.056	-0.192	1.581			-0.064	0.151	1.588			-0.064	0.342	1.559			-0.208	0.069	1.615			-0.283	-0.175	1.698			-0.345	-0.414	1.687			-0.357	-0.492	1.668			0.072	0.047	1.500			0.038	-0.083	1.327
-0.073	-0.251	1.530			-0.056	-0.192	1.581			-0.063	0.151	1.587			-0.064	0.342	1.559			-0.208	0.068	1.615			-0.282	-0.175	1.698			-0.344	-0.414	1.687			-0.356	-0.492	1.669			0.072	0.047	1.500			0.014	-0.074	1.315
-0.073	-0.251	1.530			-0.055	-0.192	1.581			-0.063	0.151	1.587			-0.064	0.342	1.559			-0.208	0.068	1.615			-0.282	-0.176	1.698			-0.344	-0.414	1.688			-0.356	-0.492	1.669			0.072	0.047	1.499			0.001	-0.069	1.309
-0.072	-0.251	1.531			-0.055	-0.192	1.581			-0.063	0.151	1.587			-0.063	0.342	1.559			-0.207	0.068	1.615			-0.282	-0.176	1.699			-0.343	-0.414	1.688			-0.355	-0.492	1.669			0.072	0.047	1.499			-0.007	-0.066	1.306
-0.072	-0.251	1.531			-0.054	-0.192	1.581			-0.062	0.151	1.587			-0.063	0.342	1.559			-0.207	0.068	1.615			-0.281	-0.176	1.699			-0.343	-0.414	1.688			-0.355	-0.492	1.669			0.072	0.047	1.499			-0.013	-0.064	1.303
-0.072	-0.251	1.531			-0.054	-0.192	1.581			-0.062	0.151	1.587			-0.063	0.342	1.559			-0.207	0.068	1.615			-0.281	-0.176	1.699			-0.342	-0.414	1.688			-0.355	-0.492	1.669			0.072	0.047	1.498			-0.017	-0.062	1.301
-0.072	-0.251	1.531			-0.054	-0.192	1.581			-0.062	0.151	1.587			-0.063	0.342	1.559			-0.206	0.068	1.615			-0.280	-0.176	1.699			-0.342	-0.414	1.688			-0.354	-0.492	1.669			0.072	0.047	1.498			-0.021	-0.061	1.299
-0.071	-0.251	1.531			-0.053	-0.192	1.581			-0.061	0.151	1.587			-0.062	0.343	1.559			-0.206	0.068	1.615			-0.280	-0.176	1.699			-0.341	-0.414	1.688			-0.353	-0.491	1.670			0.071	0.047	1.498			-0.024	-0.060	1.298
-0.071	-0.251	1.531			-0.053	-0.192	1.581			-0.061	0.151	1.587			-0.062	0.343	1.558			-0.206	0.068	1.616			-0.279	-0.176	1.700			-0.340	-0.414	1.689			-0.353	-0.491	1.670			0.071	0.048	1.497			-0.027	-0.059	1.297
-0.071	-0.251	1.531			-0.052	-0.192	1.581			-0.061	0.151	1.586			-0.062	0.343	1.558			-0.205	0.067	1.616			-0.279	-0.177	1.700			-0.339	-0.414	1.689			-0.352	-0.491	1.670			0.071	0.048	1.497			-0.030	-0.058	1.296
-0.071	-0.252	1.531			-0.052	-0.192	1.581			-0.061	0.151	1.586			-0.062	0.343	1.558			-0.205	0.067	1.616			-0.278	-0.177	1.700			-0.339	-0.414	1.690			-0.351	-0.492	1.671			0.071	0.048	1.497			-0.032	-0.057	1.295
-0.071	-0.252	1.531			-0.052	-0.192	1.581			-0.060	0.151	1.586			-0.061	0.343	1.558			-0.205	0.067	1.616			-0.277	-0.177	1.701			-0.338	-0.415	1.690			-0.351	-0.492	1.671			0.070	0.049	1.497			-0.035	-0.057	1.294
-0.070	-0.252	1.532			-0.051	-0.192	1.581			-0.060	0.151	1.586			-0.061	0.343	1.558			-0.204	0.067	1.616			-0.277	-0.177	1.701			-0.336	-0.415	1.691			-0.350	-0.492	1.672			0.070	0.049	1.496			-0.037	-0.056	1.293
-0.070	-0.252	1.532			-0.051	-0.192	1.581			-0.060	0.151	1.586			-0.061	0.343	1.558			-0.204	0.067	1.617			-0.276	-0.177	1.702			-0.335	-0.415	1.692			-0.349	-0.492	1.673			0.070	0.049	1.496			-0.038	-0.055	1.292
-0.070	-0.252	1.532			-0.051	-0.192	1.581			-0.060	0.151	1.586			-0.061	0.343	1.558			-0.204	0.067	1.617			-0.275	-0.177	1.702			-0.334	-0.415	1.693			-0.348	-0.492	1.673			0.070	0.049	1.496			-0.039	-0.055	1.291
-0.070	-0.252	1.532			-0.050	-0.192	1.581			-0.059	0.151	1.586			-0.061	0.343	1.558			-0.203	0.067	1.617			-0.275	-0.178	1.703			-0.333	-0.415	1.694			-0.347	-0.492	1.674			0.069	0.050	1.496			-0.034	-0.055	1.289
-0.070	-0.252	1.532			-0.050	-0.192	1.581			-0.059	0.151	1.586			-0.061	0.343	1.558			-0.203	0.067	1.617			-0.274	-0.178	1.703			-0.332	-0.414	1.695			-0.346	-0.491	1.675			0.069	0.050	1.496			-0.028	-0.054	1.288
-0.070	-0.252	1.533			-0.050	-0.192	1.581			-0.059	0.151	1.586			-0.060	0.343	1.558			-0.202	0.067	1.618			-0.273	-0.177	1.704			-0.331	-0.414	1.696			-0.346	-0.491	1.676			0.069	0.051	1.496			-0.024	-0.053	1.285
-0.069	-0.253	1.533			-0.049	-0.193	1.582			-0.059	0.151	1.586			-0.060	0.343	1.558			-0.201	0.068	1.619			-0.272	-0.176	1.704			-0.331	-0.414	1.697			-0.345	-0.491	1.677			0.069	0.051	1.496			-0.020	-0.052	1.282
-0.069	-0.253	1.533			-0.049	-0.193	1.582			-0.059	0.151	1.586			-0.060	0.343	1.558			-0.199	0.071	1.621			-0.271	-0.175	1.705			-0.330	-0.414	1.698			-0.344	-0.491	1.678			0.069	0.053	1.496			-0.016	-0.050	1.278
-0.069	-0.253	1.533			-0.049	-0.193	1.582			-0.058	0.151	1.586			-0.060	0.343	1.558			-0.197	0.073	1.622			-0.270	-0.174	1.705			-0.330	-0.414	1.699			-0.344	-0.491	1.679			0.068	0.054	1.497			-0.013	-0.047	1.273
-0.069	-0.253	1.534			-0.048	-0.193	1.582			-0.058	0.151	1.586			-0.060	0.344	1.558			-0.196	0.074	1.623			-0.269	-0.173	1.706			-0.329	-0.414	1.699			-0.343	-0.491	1.679			0.068	0.055	1.498			-0.011	-0.046	1.269
-0.068	-0.253	1.534			-0.048	-0.193	1.582			-0.058	0.151	1.586			-0.060	0.344	1.558			-0.195	0.075	1.624			-0.268	-0.172	1.706			-0.329	-0.414	1.700			-0.343	-0.491	1.680			0.068	0.056	1.498			-0.002	-0.047	1.284
-0.068	-0.254	1.534			-0.047	-0.193	1.583			-0.058	0.151	1.586			-0.059	0.344	1.558			-0.194	0.076	1.626			-0.268	-0.172	1.707			-0.329	-0.414	1.700			-0.343	-0.491	1.680			0.068	0.057	1.499			0.016	-0.038	1.288
-0.068	-0.254	1.535			-0.047	-0.194	1.583			-0.057	0.151	1.586			-0.059	0.344	1.558			-0.193	0.077	1.627			-0.267	-0.171	1.707			-0.329	-0.415	1.701			-0.342	-0.491	1.681			0.068	0.058	1.499			0.025	-0.033	1.289
-0.067	-0.254	1.535			-0.046	-0.194	1.583			-0.057	0.151	1.587			-0.059	0.344	1.558			-0.192	0.078	1.627			-0.267	-0.171	1.707			-0.329	-0.416	1.701			-0.342	-0.492	1.681			0.068	0.058	1.500			0.030	-0.029	1.290
-0.067	-0.254	1.536			-0.046	-0.194	1.584			-0.056	0.151	1.587			-0.058	0.344	1.558			-0.191	0.078	1.628			-0.266	-0.171	1.707			-0.329	-0.417	1.701			-0.342	-0.492	1.681			0.069	0.059	1.500			0.034	-0.027	1.291
-0.067	-0.255	1.536			-0.045	-0.194	1.584			-0.056	0.151	1.587			-0.058	0.344	1.559			-0.191	0.079	1.629			-0.266	-0.170	1.707			-0.329	-0.418	1.701			-0.342	-0.492	1.682			0.069	0.059	1.501			0.037	-0.024	1.291
-0.066	-0.254	1.537			-0.045	-0.194	1.584			-0.056	0.151	1.587			-0.058	0.343	1.559			-0.190	0.079	1.630			-0.265	-0.170	1.708			-0.329	-0.418	1.701			-0.341	-0.492	1.682			0.069	0.060	1.501			0.039	-0.022	1.291
-0.066	-0.254	1.538			-0.044	-0.194	1.585			-0.055	0.151	1.588			-0.057	0.343	1.559			-0.189	0.080	1.631			-0.265	-0.170	1.708			-0.329	-0.419	1.701			-0.341	-0.492	1.682			0.069	0.060	1.502			0.041	-0.020	1.291
-0.065	-0.253	1.539			-0.044	-0.193	1.586			-0.055	0.151	1.588			-0.057	0.343	1.559			-0.189	0.081	1.632			-0.264	-0.169	1.708			-0.329	-0.419	1.702			-0.341	-0.492	1.682			0.069	0.060	1.502			0.043	-0.017	1.291
-0.065	-0.252	1.540			-0.043	-0.192	1.587			-0.055	0.151	1.588			-0.057	0.343	1.560			-0.188	0.082	1.633			-0.264	-0.169	1.709			-0.329	-0.419	1.702			-0.341	-0.492	1.683			0.069	0.060	1.502			0.044	-0.016	1.291
-0.065	-0.251	1.541			-0.043	-0.191	1.587			-0.054	0.151	1.588			-0.056	0.343	1.560			-0.187	0.082	1.634			-0.263	-0.168	1.709			-0.328	-0.419	1.702			-0.340	-0.492	1.683			0.069	0.060	1.503			0.046	-0.014	1.291
-0.065	-0.251	1.541			-0.043	-0.191	1.588			-0.054	0.151	1.588			-0.056	0.343	1.560			-0.186	0.083	1.636			-0.263	-0.168	1.709			-0.328	-0.419	1.703			-0.340	-0.492	1.683			0.070	0.061	1.503			0.047	-0.012	1.291
-0.064	-0.250	1.542			-0.042	-0.191	1.588			-0.054	0.151	1.589			-0.056	0.343	1.561			-0.186	0.084	1.637			-0.262	-0.167	1.710			-0.328	-0.419	1.703			-0.340	-0.492	1.684			0.070	0.061	1.503			0.048	-0.011	1.291
-0.064	-0.249	1.543			-0.042	-0.190	1.589			-0.054	0.151	1.589			-0.056	0.343	1.561			-0.185	0.085	1.638			-0.261	-0.166	1.711			-0.327	-0.418	1.705			-0.339	-0.492	1.685			0.070	0.061	1.504			0.049	-0.008	1.291
-0.064	-0.248	1.544			-0.041	-0.189	1.590			-0.053	0.151	1.589			-0.056	0.343	1.561			-0.185	0.086	1.640			-0.260	-0.166	1.711			-0.326	-0.418	1.706			-0.338	-0.492	1.686			0.070	0.061	1.504			0.048	0.001	1.289
-0.064	-0.247	1.544			-0.041	-0.189	1.590			-0.053	0.151	1.589			-0.055	0.343	1.561			-0.184	0.087	1.642			-0.260	-0.165	1.712			-0.326	-0.417	1.707			-0.337	-0.491	1.687			0.070	0.061	1.504			0.037	0.001	1.269
-0.063	-0.247	1.545			-0.041	-0.188	1.591			-0.053	0.151	1.589			-0.055	0.343	1.562			-0.184	0.089	1.644			-0.259	-0.164	1.713			-0.325	-0.417	1.708			-0.337	-0.491	1.689			0.070	0.061	1.505			0.035	0.000	1.263
-0.063	-0.246	1.546			-0.040	-0.187	1.591			-0.053	0.151	1.590			-0.055	0.343	1.562			-0.184	0.090	1.646			-0.258	-0.163	1.714			-0.324	-0.416	1.709			-0.336	-0.490	1.690			0.070	0.061	1.505			0.035	0.000	1.261
-0.063	-0.244	1.546			-0.040	-0.187	1.592			-0.052	0.151	1.590			-0.055	0.343	1.562			-0.184	0.091	1.649			-0.257	-0.163	1.715			-0.323	-0.415	1.711			-0.335	-0.490	1.691			0.070	0.061	1.505			0.035	0.001	1.261
-0.063	-0.243	1.547			-0.040	-0.186	1.592			-0.052	0.151	1.590			-0.055	0.342	1.562			-0.184	0.092	1.650			-0.257	-0.162	1.716			-0.322	-0.414	1.712			-0.334	-0.489	1.692			0.071	0.061	1.505			0.035	0.004	1.253
-0.063	-0.242	1.548			-0.039	-0.184	1.593			-0.052	0.151	1.590			-0.055	0.342	1.563			-0.184	0.092	1.651			-0.256	-0.162	1.718			-0.321	-0.412	1.713			-0.334	-0.488	1.694			0.070	0.063	1.506			0.036	0.007	1.248
-0.063	-0.241	1.548			-0.039	-0.184	1.593			-0.052	0.151	1.590			-0.054	0.342	1.563			-0.184	0.091	1.651			-0.256	-0.163	1.719			-0.320	-0.411	1.714			-0.333	-0.487	1.695			0.070	0.065	1.506			0.036	0.010	1.241
-0.063	-0.242	1.548			-0.039	-0.184	1.593			-0.052	0.151	1.591			-0.054	0.342	1.563			-0.184	0.089	1.651			-0.255	-0.164	1.720			-0.319	-0.410	1.716			-0.332	-0.486	1.696			0.070	0.068	1.507			0.039	0.012	1.235
-0.062	-0.242	1.548			-0.039	-0.184	1.593			-0.051	0.151	1.591			-0.054	0.342	1.564			-0.184	0.085	1.650			-0.255	-0.165	1.722			-0.318	-0.408	1.717			-0.332	-0.484	1.697			0.070	0.070	1.507			0.041	0.014	1.233
-0.062	-0.242	1.548			-0.038	-0.184	1.593			-0.051	0.151	1.591			-0.054	0.342	1.564			-0.184	0.082	1.648			-0.255	-0.166	1.723			-0.317	-0.407	1.718			-0.331	-0.483	1.699			0.069	0.074	1.508			0.043	0.015	1.231
-0.062	-0.243	1.548			-0.038	-0.184	1.593			-0.051	0.151	1.591			-0.054	0.342	1.564			-0.185	0.080	1.647			-0.255	-0.167	1.724			-0.316	-0.406	1.719			-0.330	-0.482	1.700			0.067	0.076	1.509			0.045	0.016	1.230
-0.062	-0.244	1.548			-0.038	-0.185	1.593			-0.051	0.151	1.591			-0.054	0.341	1.565			-0.185	0.077	1.646			-0.255	-0.168	1.725			-0.315	-0.405	1.720			-0.330	-0.482	1.701			0.065	0.078	1.510			0.046	0.017	1.229
-0.061	-0.245	1.548			-0.038	-0.185	1.593			-0.051	0.151	1.591			-0.054	0.341	1.565			-0.185	0.076	1.646			-0.254	-0.169	1.726			-0.315	-0.404	1.721			-0.330	-0.481	1.702			0.064	0.079	1.511			0.047	0.017	1.228
-0.061	-0.246	1.548			-0.037	-0.186	1.593			-0.051	0.151	1.591			-0.054	0.341	1.565			-0.186	0.074	1.645			-0.254	-0.170	1.727			-0.314	-0.404	1.722			-0.329	-0.480	1.703			0.063	0.080	1.511			0.048	0.025	1.224
-0.061	-0.247	1.547			-0.037	-0.186	1.593			-0.051	0.151	1.591			-0.054	0.341	1.565			-0.186	0.073	1.644			-0.254	-0.170	1.728			-0.314	-0.403	1.722			-0.329	-0.480	1.703			0.063	0.080	1.511			0.080	0.032	1.255
-0.061	-0.248	1.547			-0.037	-0.187	1.593			-0.050	0.151	1.592			-0.053	0.341	1.566			-0.187	0.071	1.644			-0.255	-0.171	1.729			-0.313	-0.403	1.723			-0.329	-0.480	1.704			0.062	0.080	1.511			0.092	0.031	1.266
-0.060	-0.249	1.547			-0.037	-0.188	1.593			-0.050	0.151	1.592			-0.053	0.341	1.566			-0.187	0.070	1.643			-0.255	-0.172	1.730			-0.313	-0.402	1.724			-0.329	-0.479	1.705			0.062	0.079	1.512			0.102	0.027	1.275
-0.060	-0.250	1.546			-0.037	-0.189	1.593			-0.050	0.151	1.592			-0.054	0.341	1.566			-0.188	0.068	1.642			-0.255	-0.173	1.731			-0.313	-0.402	1.725			-0.328	-0.479	1.707			0.062	0.077	1.513			0.118	0.004	1.279
-0.060	-0.250	1.546			-0.037	-0.189	1.593			-0.050	0.151	1.592			-0.054	0.341	1.566			-0.188	0.068	1.642			-0.255	-0.173	1.731			-0.313	-0.402	1.725			-0.328	-0.479	1.707			0.062	0.077	1.513			0.118	0.004	1.279
-0.060	-0.251	1.546			-0.037	-0.189	1.593			-0.050	0.151	1.592			-0.054	0.341	1.567			-0.189	0.067	1.642			-0.256	-0.174	1.732			-0.313	-0.402	1.726			-0.329	-0.479	1.708			0.062	0.075	1.514			0.123	0.002	1.282
-0.060	-0.251	1.546			-0.037	-0.190	1.593			-0.050	0.151	1.593			-0.054	0.341	1.567			-0.189	0.066	1.641			-0.256	-0.174	1.732			-0.313	-0.402	1.727			-0.329	-0.479	1.708			0.062	0.074	1.515			0.127	-0.001	1.284
-0.060	-0.252	1.546			-0.037	-0.190	1.593			-0.050	0.151	1.593			-0.054	0.341	1.567			-0.190	0.065	1.641			-0.257	-0.175	1.733			-0.313	-0.402	1.727			-0.329	-0.479	1.709			0.063	0.072	1.517			0.132	-0.002	1.288
-0.060	-0.252	1.545			-0.037	-0.191	1.593			-0.050	0.151	1.594			-0.054	0.341	1.568			-0.191	0.064	1.640			-0.258	-0.176	1.733			-0.314	-0.402	1.727			-0.330	-0.479	1.709			0.064	0.071	1.518			0.136	-0.004	1.292
-0.060	-0.253	1.545			-0.037	-0.191	1.593			-0.050	0.151	1.594			-0.054	0.341	1.568			-0.191	0.063	1.640			-0.258	-0.177	1.733			-0.316	-0.403	1.726			-0.331	-0.480	1.709			0.065	0.069	1.519			0.140	-0.004	1.296
-0.060	-0.253	1.545			-0.037	-0.192	1.593			-0.051	0.151	1.595			-0.054	0.341	1.569			-0.192	0.062	1.639			-0.259	-0.177	1.733			-0.317	-0.404	1.726			-0.333	-0.481	1.708			0.065	0.068	1.520			0.144	-0.005	1.298
-0.059	-0.254	1.545			-0.038	-0.192	1.593			-0.051	0.151	1.596			-0.054	0.341	1.569			-0.193	0.062	1.639			-0.260	-0.178	1.733			-0.319	-0.404	1.724			-0.334	-0.481	1.706			0.066	0.067	1.522			0.148	-0.006	1.299
-0.059	-0.254	1.545			-0.038	-0.192	1.593			-0.051	0.151	1.597			-0.054	0.341	1.570			-0.193	0.061	1.638			-0.261	-0.179	1.733			-0.321	-0.405	1.723			-0.336	-0.482	1.705			0.067	0.066	1.523			0.152	-0.007	1.300
-0.059	-0.254	1.544			-0.038	-0.193	1.592			-0.051	0.151	1.598			-0.054	0.341	1.571			-0.194	0.060	1.638			-0.263	-0.180	1.733			-0.323	-0.406	1.721			-0.338	-0.483	1.702			0.068	0.065	1.524			0.154	-0.007	1.301
-0.059	-0.255	1.544			-0.038	-0.193	1.592			-0.051	0.150	1.599			-0.054	0.341	1.572			-0.194	0.059	1.638			-0.264	-0.180	1.732			-0.326	-0.407	1.719			-0.340	-0.484	1.700			0.069	0.064	1.526			0.157	-0.008	1.302
-0.059	-0.255	1.544			-0.038	-0.194	1.592			-0.052	0.150	1.601			-0.054	0.340	1.573			-0.194	0.059	1.637			-0.265	-0.181	1.732			-0.328	-0.408	1.717			-0.342	-0.485	1.698			0.069	0.063	1.527			0.160	-0.008	1.304
-0.059	-0.255	1.544			-0.038	-0.194	1.592			-0.052	0.150	1.602			-0.054	0.340	1.574			-0.195	0.058	1.637			-0.266	-0.182	1.732			-0.330	-0.409	1.714			-0.344	-0.486	1.695			0.070	0.062	1.528			0.162	-0.009	1.306
-0.059	-0.255	1.544			-0.038	-0.194	1.593			-0.052	0.150	1.603			-0.054	0.340	1.575			-0.195	0.057	1.637			-0.267	-0.182	1.732			-0.332	-0.410	1.712			-0.346	-0.487	1.693			0.071	0.061	1.530			0.165	-0.009	1.310
-0.059	-0.256	1.544			-0.039	-0.195	1.593			-0.052	0.150	1.604			-0.053	0.340	1.577			-0.196	0.057	1.636			-0.268	-0.183	1.731			-0.333	-0.411	1.710			-0.347	-0.488	1.690			0.072	0.060	1.531			0.167	-0.010	1.312
-0.059	-0.256	1.544			-0.039	-0.195	1.593			-0.052	0.150	1.605			-0.053	0.340	1.578			-0.196	0.056	1.636			-0.269	-0.184	1.731			-0.335	-0.411	1.709			-0.349	-0.488	1.688			0.073	0.060	1.533			0.170	-0.010	1.315
-0.058	-0.256	1.543			-0.039	-0.196	1.593			-0.052	0.149	1.607			-0.053	0.340	1.579			-0.196	0.055	1.636			-0.270	-0.184	1.731			-0.336	-0.412	1.707			-0.350	-0.489	1.686			0.074	0.059	1.535			0.172	-0.011	1.319
-0.058	-0.256	1.543			-0.039	-0.196	1.593			-0.052	0.149	1.608			-0.052	0.340	1.581			-0.197	0.055	1.635			-0.271	-0.185	1.730			-0.338	-0.412	1.706			-0.351	-0.489	1.685			0.075	0.058	1.537			0.174	-0.012	1.323
-0.058	-0.257	1.543			-0.039	-0.196	1.593			-0.052	0.149	1.609			-0.052	0.340	1.582			-0.197	0.054	1.635			-0.271	-0.186	1.730			-0.339	-0.412	1.704			-0.353	-0.489	1.683			0.076	0.057	1.539			0.176	-0.012	1.329
-0.058	-0.257	1.543			-0.039	-0.197	1.593			-0.052	0.149	1.610			-0.051	0.340	1.584			-0.197	0.054	1.635			-0.272	-0.186	1.730			-0.341	-0.413	1.703			-0.354	-0.490	1.681			0.077	0.056	1.542			0.178	-0.013	1.334
-0.058	-0.257	1.543			-0.039	-0.197	1.593			-0.052	0.149	1.612			-0.050	0.340	1.586			-0.197	0.053	1.635			-0.273	-0.187	1.730			-0.343	-0.414	1.701			-0.355	-0.491	1.680			0.079	0.056	1.544			0.180	-0.014	1.338
-0.058	-0.257	1.543			-0.039	-0.197	1.593			-0.051	0.148	1.613			-0.050	0.340	1.587			-0.197	0.053	1.634			-0.274	-0.187	1.730			-0.345	-0.414	1.700			-0.357	-0.491	1.678			0.080	0.055	1.546			0.182	-0.014	1.341
-0.058	-0.257	1.543			-0.040	-0.198	1.593			-0.051	0.148	1.614			-0.049	0.340	1.588			-0.198	0.052	1.634			-0.275	-0.187	1.729			-0.346	-0.415	1.699			-0.358	-0.491	1.677			0.081	0.054	1.548			0.184	-0.015	1.344
-0.058	-0.257	1.543			-0.040	-0.198	1.593			-0.051	0.148	1.615			-0.048	0.340	1.590			-0.198	0.052	1.634			-0.276	-0.188	1.729			-0.348	-0.415	1.698			-0.359	-0.492	1.676			0.082	0.054	1.550			0.185	-0.015	1.346
-0.058	-0.258	1.543			-0.040	-0.198	1.594			-0.051	0.148	1.617			-0.047	0.340	1.591			-0.198	0.051	1.634			-0.277	-0.188	1.729			-0.349	-0.415	1.697			-0.361	-0.492	1.674			0.082	0.053	1.551			0.186	-0.015	1.348
-0.057	-0.258	1.543			-0.040	-0.198	1.594			-0.051	0.148	1.618			-0.047	0.340	1.593			-0.198	0.051	1.634			-0.278	-0.189	1.729			-0.350	-0.416	1.696			-0.362	-0.492	1.673			0.083	0.053	1.553			0.187	-0.016	1.350
-0.057	-0.258	1.543			-0.040	-0.199	1.594			-0.051	0.148	1.619			-0.046	0.340	1.594			-0.198	0.050	1.634			-0.279	-0.189	1.728			-0.352	-0.416	1.695			-0.363	-0.492	1.672			0.084	0.053	1.554			0.188	-0.016	1.351
-0.057	-0.258	1.543			-0.040	-0.199	1.594			-0.051	0.147	1.620			-0.046	0.339	1.595			-0.199	0.050	1.634			-0.280	-0.190	1.728			-0.353	-0.416	1.694			-0.364	-0.493	1.670			0.084	0.052	1.556			0.189	-0.017	1.353
-0.057	-0.258	1.543			-0.041	-0.199	1.595			-0.051	0.147	1.622			-0.045	0.339	1.596			-0.199	0.049	1.634			-0.281	-0.190	1.728			-0.354	-0.416	1.693			-0.365	-0.493	1.669			0.085	0.052	1.557			0.190	-0.017	1.354
-0.057	-0.258	1.543			-0.041	-0.200	1.595			-0.051	0.147	1.623			-0.045	0.339	1.598			-0.199	0.049	1.633			-0.281	-0.190	1.728			-0.355	-0.417	1.692			-0.366	-0.493	1.668			0.085	0.051	1.558			0.190	-0.017	1.356
-0.057	-0.258	1.543			-0.041	-0.200	1.595			-0.051	0.147	1.624			-0.044	0.339	1.599			-0.199	0.049	1.633			-0.282	-0.191	1.728			-0.355	-0.417	1.691			-0.367	-0.493	1.667			0.085	0.051	1.559			0.190	-0.017	1.357
-0.057	-0.258	1.543			-0.041	-0.200	1.595			-0.051	0.147	1.625			-0.044	0.339	1.600			-0.199	0.048	1.634			-0.283	-0.191	1.728			-0.356	-0.417	1.691			-0.367	-0.493	1.667			0.086	0.051	1.560			0.190	-0.017	1.358
-0.057	-0.259	1.543			-0.041	-0.200	1.596			-0.051	0.147	1.626			-0.043	0.339	1.601			-0.199	0.048	1.634			-0.284	-0.191	1.728			-0.357	-0.417	1.690			-0.368	-0.493	1.666			0.086	0.051	1.561			0.189	-0.018	1.360
-0.057	-0.259	1.543			-0.041	-0.201	1.596			-0.050	0.147	1.627			-0.043	0.339	1.602			-0.200	0.047	1.634			-0.284	-0.192	1.728			-0.357	-0.417	1.690			-0.369	-0.494	1.665			0.086	0.050	1.562			0.187	-0.018	1.362
-0.057	-0.259	1.543			-0.042	-0.201	1.596			-0.050	0.147	1.628			-0.043	0.339	1.603			-0.200	0.047	1.634			-0.285	-0.192	1.728			-0.358	-0.417	1.689			-0.369	-0.494	1.665			0.086	0.050	1.563			0.185	-0.018	1.362
-0.057	-0.259	1.543			-0.042	-0.201	1.597			-0.050	0.147	1.629			-0.043	0.339	1.604			-0.200	0.047	1.634			-0.285	-0.192	1.728			-0.359	-0.418	1.689			-0.369	-0.494	1.664			0.086	0.050	1.564			0.183	-0.018	1.362
-0.057	-0.259	1.543			-0.042	-0.201	1.597			-0.050	0.147	1.629			-0.043	0.339	1.605			-0.200	0.046	1.634			-0.286	-0.192	1.728			-0.359	-0.418	1.689			-0.370	-0.494	1.664			0.086	0.050	1.564			0.181	-0.019	1.361
-0.057	-0.259	1.543			-0.042	-0.202	1.598			-0.050	0.147	1.630			-0.042	0.339	1.606			-0.200	0.046	1.635			-0.286	-0.192	1.728			-0.360	-0.418	1.689			-0.370	-0.494	1.664			0.086	0.050	1.565			0.179	-0.019	1.360
-0.057	-0.259	1.543			-0.042	-0.202	1.598			-0.050	0.147	1.631			-0.042	0.339	1.606			-0.200	0.046	1.635			-0.287	-0.193	1.728			-0.360	-0.418	1.689			-0.371	-0.494	1.664			0.086	0.050	1.566			0.177	-0.019	1.359
-0.057	-0.259	1.543			-0.042	-0.202	1.598			-0.050	0.147	1.631			-0.042	0.339	1.607			-0.200	0.045	1.635			-0.287	-0.193	1.728			-0.360	-0.418	1.689			-0.371	-0.494	1.665			0.086	0.049	1.566			0.175	-0.019	1.358
-0.057	-0.260	1.544			-0.043	-0.202	1.599			-0.050	0.147	1.632			-0.042	0.339	1.608			-0.201	0.045	1.636			-0.288	-0.193	1.729			-0.361	-0.418	1.690			-0.371	-0.494	1.665			0.086	0.049	1.567			0.174	-0.019	1.356
-0.057	-0.260	1.544			-0.043	-0.202	1.599			-0.050	0.147	1.633			-0.042	0.339	1.609			-0.201	0.045	1.636			-0.288	-0.193	1.729			-0.361	-0.418	1.691			-0.372	-0.494	1.666			0.086	0.049	1.567			0.172	-0.019	1.355
-0.057	-0.260	1.544			-0.043	-0.203	1.599			-0.050	0.147	1.633			-0.042	0.339	1.609			-0.201	0.045	1.636			-0.288	-0.193	1.729			-0.361	-0.418	1.692			-0.372	-0.494	1.668			0.086	0.049	1.568			0.170	-0.019	1.353
-0.057	-0.260	1.544			-0.043	-0.203	1.600			-0.050	0.147	1.634			-0.042	0.339	1.610			-0.201	0.044	1.637			-0.289	-0.193	1.730			-0.361	-0.417	1.694			-0.372	-0.493	1.669			0.086	0.049	1.568			0.168	-0.019	1.352
-0.057	-0.260	1.545			-0.043	-0.203	1.600			-0.050	0.147	1.634			-0.042	0.339	1.611			-0.201	0.044	1.638			-0.289	-0.193	1.730			-0.361	-0.417	1.695			-0.371	-0.493	1.671			0.085	0.049	1.569			0.165	-0.017	1.347
-0.057	-0.260	1.545			-0.043	-0.203	1.601			-0.050	0.147	1.635			-0.042	0.339	1.611			-0.202	0.044	1.638			-0.289	-0.193	1.731			-0.360	-0.417	1.696			-0.371	-0.493	1.672			0.085	0.050	1.569			0.162	-0.015	1.344
-0.057	-0.260	1.545			-0.043	-0.203	1.601			-0.050	0.147	1.635			-0.042	0.339	1.612			-0.202	0.044	1.639			-0.290	-0.194	1.731			-0.360	-0.416	1.697			-0.371	-0.493	1.673			0.084	0.050	1.569			0.152	-0.012	1.335
-0.057	-0.260	1.546			-0.043	-0.203	1.601			-0.050	0.147	1.636			-0.042	0.339	1.612			-0.202	0.044	1.639			-0.290	-0.194	1.731			-0.360	-0.416	1.699			-0.371	-0.492	1.675			0.084	0.050	1.569			0.143	-0.012	1.332
-0.057	-0.260	1.546			-0.043	-0.203	1.602			-0.050	0.147	1.636			-0.042	0.339	1.613			-0.202	0.044	1.640			-0.290	-0.194	1.732			-0.360	-0.416	1.699			-0.371	-0.492	1.676			0.083	0.051	1.570			0.136	-0.011	1.330
-0.057	-0.261	1.546			-0.043	-0.204	1.602			-0.050	0.147	1.636			-0.042	0.339	1.613			-0.202	0.044	1.641			-0.290	-0.194	1.732			-0.360	-0.416	1.700			-0.370	-0.492	1.676			0.081	0.054	1.570			0.129	-0.010	1.329
-0.057	-0.261	1.547			-0.044	-0.204	1.603			-0.050	0.147	1.637			-0.042	0.339	1.614			-0.203	0.044	1.642			-0.290	-0.194	1.732			-0.360	-0.416	1.701			-0.370	-0.492	1.677			0.079	0.057	1.571			0.124	-0.008	1.328
-0.057	-0.261	1.547			-0.044	-0.204	1.603			-0.050	0.147	1.637			-0.042	0.339	1.614			-0.203	0.044	1.642			-0.291	-0.194	1.732			-0.360	-0.416	1.701			-0.370	-0.492	1.678			0.078	0.060	1.572			0.119	-0.006	1.327
-0.057	-0.261	1.548			-0.044	-0.204	1.603			-0.050	0.147	1.637			-0.042	0.339	1.614			-0.203	0.044	1.643			-0.291	-0.194	1.733			-0.360	-0.416	1.701			-0.370	-0.492	1.678			0.077	0.064	1.573			0.115	-0.004	1.327
-0.057	-0.261	1.548			-0.044	-0.204	1.604			-0.050	0.147	1.638			-0.042	0.339	1.615			-0.202	0.044	1.643			-0.291	-0.194	1.733			-0.359	-0.416	1.701			-0.370	-0.492	1.678			0.077	0.068	1.573			0.112	-0.003	1.326
-0.057	-0.261	1.548			-0.044	-0.204	1.604			-0.050	0.147	1.638			-0.042	0.339	1.615			-0.202	0.044	1.644			-0.291	-0.194	1.733			-0.359	-0.416	1.701			-0.370	-0.492	1.678			0.076	0.072	1.574			0.109	-0.000	1.326
-0.057	-0.261	1.549			-0.044	-0.204	1.605			-0.050	0.147	1.639			-0.042	0.339	1.616			-0.202	0.044	1.644			-0.291	-0.194	1.733			-0.359	-0.416	1.701			-0.370	-0.493	1.678			0.076	0.075	1.574			0.087	-0.003	1.313
-0.057	-0.261	1.549			-0.044	-0.204	1.605			-0.051	0.147	1.639			-0.042	0.339	1.616			-0.202	0.044	1.645			-0.291	-0.194	1.733			-0.359	-0.417	1.701			-0.369	-0.493	1.678			0.075	0.077	1.575			0.075	-0.004	1.305
-0.057	-0.262	1.550			-0.044	-0.204	1.605			-0.051	0.147	1.639			-0.042	0.339	1.616			-0.202	0.045	1.646			-0.291	-0.194	1.733			-0.358	-0.417	1.701			-0.369	-0.494	1.678			0.075	0.078	1.575			0.067	-0.006	1.300
-0.057	-0.262	1.550			-0.044	-0.205	1.606			-0.051	0.147	1.639			-0.042	0.339	1.617			-0.202	0.045	1.647			-0.290	-0.194	1.733			-0.357	-0.418	1.701			-0.369	-0.494	1.678			0.074	0.079	1.575			0.060	-0.008	1.296
-0.057	-0.262	1.550			-0.044	-0.205	1.606			-0.051	0.147	1.640			-0.042	0.339	1.617			-0.202	0.046	1.649			-0.290	-0.194	1.734			-0.356	-0.418	1.700			-0.368	-0.494	1.678			0.074	0.080	1.575			0.055	-0.009	1.293
-0.057	-0.257	1.553			-0.043	-0.202	1.607			-0.051	0.147	1.640			-0.042	0.339	1.617			-0.202	0.047	1.651			-0.290	-0.194	1.734			-0.355	-0.418	1.700			-0.367	-0.494	1.678			0.073	0.080	1.575			0.050	-0.010	1.291
-0.057	-0.254	1.554			-0.043	-0.200	1.609			-0.051	0.147	1.640			-0.042	0.339	1.618			-0.202	0.048	1.653			-0.290	-0.194	1.734			-0.353	-0.418	1.700			-0.366	-0.494	1.678			0.073	0.081	1.575			0.046	-0.011	1.289
-0.057	-0.251	1.556			-0.043	-0.197	1.610			-0.051	0.147	1.640			-0.042	0.339	1.618			-0.202	0.049	1.654			-0.289	-0.194	1.734			-0.352	-0.418	1.700			-0.365	-0.494	1.678			0.073	0.081	1.575			0.043	-0.012	1.287
-0.057	-0.250	1.557			-0.043	-0.196	1.610			-0.051	0.147	1.641			-0.043	0.339	1.618			-0.203	0.050	1.656			-0.289	-0.194	1.734			-0.351	-0.417	1.700			-0.364	-0.494	1.678			0.072	0.082	1.575			0.040	-0.013	1.286
-0.057	-0.248	1.557			-0.042	-0.195	1.611			-0.051	0.147	1.641			-0.043	0.339	1.619			-0.203	0.051	1.658			-0.288	-0.194	1.734			-0.350	-0.418	1.700			-0.363	-0.494	1.678			0.072	0.082	1.575			0.037	-0.014	1.284
-0.058	-0.247	1.558			-0.042	-0.194	1.612			-0.051	0.147	1.641			-0.043	0.339	1.619			-0.203	0.051	1.660			-0.288	-0.195	1.734			-0.349	-0.418	1.700			-0.362	-0.494	1.678			0.072	0.082	1.574			0.034	-0.015	1.283
-0.058	-0.245	1.559			-0.042	-0.193	1.612			-0.051	0.147	1.641			-0.043	0.339	1.619			-0.203	0.052	1.661			-0.287	-0.195	1.734			-0.347	-0.418	1.700			-0.361	-0.495	1.678			0.072	0.081	1.574			0.043	-0.011	1.307
-0.058	-0.244	1.559			-0.042	-0.191	1.613			-0.051	0.147	1.641			-0.043	0.339	1.620			-0.203	0.054	1.664			-0.287	-0.194	1.734			-0.346	-0.419	1.700			-0.360	-0.495	1.678			0.072	0.081	1.573			0.046	-0.009	1.317
-0.058	-0.243	1.560			-0.041	-0.190	1.613			-0.050	0.147	1.642			-0.043	0.339	1.620			-0.203	0.056	1.667			-0.286	-0.194	1.734			-0.345	-0.420	1.700			-0.359	-0.496	1.678			0.072	0.080	1.573			0.041	-0.013	1.312
-0.058	-0.242	1.560			-0.041	-0.189	1.614			-0.050	0.147	1.642			-0.043	0.339	1.620			-0.202	0.058	1.669			-0.284	-0.193	1.734			-0.344	-0.421	1.699			-0.358	-0.497	1.678			0.072	0.080	1.572			0.038	-0.015	1.309
-0.058	-0.241	1.561			-0.041	-0.188	1.614			-0.050	0.147	1.642			-0.043	0.339	1.620			-0.201	0.061	1.671			-0.283	-0.192	1.733			-0.343	-0.422	1.699			-0.357	-0.498	1.677			0.072	0.079	1.572			0.035	-0.017	1.307
-0.058	-0.240	1.561			-0.040	-0.187	1.614			-0.050	0.147	1.642			-0.043	0.339	1.621			-0.199	0.063	1.672			-0.281	-0.190	1.733			-0.342	-0.423	1.699			-0.356	-0.499	1.677			0.072	0.078	1.571			0.033	-0.019	1.304
-0.058	-0.239	1.562			-0.040	-0.187	1.615			-0.050	0.147	1.642			-0.043	0.339	1.621			-0.198	0.065	1.674			-0.279	-0.189	1.732			-0.341	-0.423	1.698			-0.355	-0.500	1.677			0.072	0.077	1.570			0.029	-0.020	1.301
-0.058	-0.238	1.562			-0.040	-0.186	1.615			-0.050	0.148	1.642			-0.043	0.339	1.621			-0.196	0.067	1.674			-0.277	-0.188	1.731			-0.340	-0.423	1.698			-0.354	-0.500	1.676			0.072	0.077	1.570			0.027	-0.021	1.299
-0.058	-0.238	1.562			-0.040	-0.185	1.615			-0.050	0.148	1.642			-0.043	0.339	1.621			-0.195	0.069	1.675			-0.275	-0.186	1.730			-0.339	-0.424	1.698			-0.353	-0.500	1.676			0.072	0.076	1.569			0.024	-0.022	1.296
-0.057	-0.237	1.563			-0.040	-0.185	1.615			-0.049	0.148	1.642			-0.043	0.339	1.621			-0.194	0.070	1.676			-0.273	-0.185	1.730			-0.338	-0.424	1.698			-0.352	-0.500	1.676			0.072	0.075	1.568			0.022	-0.023	1.294
-0.057	-0.236	1.563			-0.039	-0.184	1.616			-0.049	0.148	1.642			-0.043	0.339	1.621			-0.193	0.072	1.677			-0.272	-0.184	1.729			-0.337	-0.424	1.697			-0.351	-0.500	1.676			0.073	0.075	1.568			0.020	-0.024	1.293
-0.057	-0.236	1.563			-0.039	-0.183	1.616			-0.049	0.148	1.642			-0.043	0.339	1.622			-0.192	0.073	1.677			-0.270	-0.183	1.728			-0.336	-0.423	1.697			-0.349	-0.500	1.675			0.073	0.074	1.567			0.016	-0.025	1.291
-0.057	-0.235	1.563			-0.039	-0.183	1.616			-0.049	0.148	1.642			-0.043	0.339	1.622			-0.192	0.074	1.678			-0.269	-0.183	1.728			-0.334	-0.423	1.697			-0.348	-0.500	1.675			0.073	0.073	1.566			0.013	-0.026	1.290
-0.057	-0.235	1.563			-0.039	-0.182	1.616			-0.049	0.148	1.642			-0.043	0.339	1.622			-0.191	0.075	1.678			-0.268	-0.182	1.727			-0.333	-0.423	1.696			-0.347	-0.500	1.675			0.073	0.072	1.565			0.012	-0.026	1.288
-0.057	-0.235	1.564			-0.039	-0.182	1.616			-0.048	0.148	1.642			-0.043	0.339	1.622			-0.190	0.075	1.678			-0.267	-0.182	1.726			-0.332	-0.423	1.696			-0.345	-0.500	1.674			0.073	0.072	1.564			0.010	-0.027	1.287
-0.057	-0.234	1.564			-0.039	-0.182	1.616			-0.048	0.149	1.642			-0.043	0.339	1.622			-0.190	0.076	1.678			-0.265	-0.181	1.726			-0.330	-0.423	1.696			-0.344	-0.500	1.674			0.073	0.071	1.564			0.008	-0.027	1.286
-0.057	-0.234	1.564			-0.038	-0.181	1.616			-0.048	0.149	1.642			-0.043	0.339	1.622			-0.189	0.077	1.678			-0.264	-0.181	1.725			-0.329	-0.424	1.696			-0.343	-0.500	1.674			0.074	0.070	1.563			0.006	-0.028	1.285
-0.057	-0.233	1.564			-0.038	-0.181	1.616			-0.048	0.149	1.642			-0.043	0.339	1.622			-0.188	0.077	1.678			-0.263	-0.181	1.725			-0.328	-0.424	1.696			-0.342	-0.501	1.674			0.074	0.070	1.562			0.004	-0.029	1.284
-0.057	-0.233	1.564			-0.038	-0.181	1.616			-0.047	0.149	1.642			-0.043	0.339	1.622			-0.187	0.077	1.677			-0.262	-0.181	1.724			-0.327	-0.425	1.695			-0.340	-0.501	1.673			0.074	0.069	1.561			0.002	-0.029	1.283
-0.057	-0.233	1.564			-0.038	-0.180	1.616			-0.047	0.149	1.642			-0.044	0.339	1.622			-0.186	0.076	1.676			-0.261	-0.181	1.723			-0.326	-0.426	1.695			-0.339	-0.502	1.673			0.074	0.069	1.561			0.001	-0.030	1.283
-0.057	-0.233	1.564			-0.038	-0.180	1.616			-0.047	0.149	1.641			-0.044	0.339	1.622			-0.185	0.076	1.674			-0.260	-0.182	1.723			-0.325	-0.426	1.695			-0.338	-0.503	1.673			0.074	0.068	1.560			-0.000	-0.030	1.282
-0.057	-0.233	1.564			-0.038	-0.180	1.616			-0.046	0.150	1.641			-0.044	0.339	1.622			-0.184	0.075	1.673			-0.259	-0.182	1.722			-0.324	-0.427	1.695			-0.337	-0.504	1.673			0.075	0.068	1.559			-0.002	-0.031	1.282
-0.057	-0.234	1.563			-0.037	-0.180	1.616			-0.046	0.150	1.641			-0.044	0.340	1.622			-0.183	0.074	1.672			-0.258	-0.182	1.721			-0.323	-0.428	1.695			-0.336	-0.505	1.672			0.075	0.067	1.558			-0.003	-0.031	1.281
-0.057	-0.235	1.562			-0.037	-0.181	1.615			-0.046	0.150	1.641			-0.045	0.340	1.621			-0.183	0.073	1.671			-0.257	-0.183	1.720			-0.322	-0.429	1.695			-0.335	-0.506	1.672			0.075	0.067	1.557			-0.004	-0.032	1.281
-0.056	-0.236	1.561			-0.037	-0.182	1.614			-0.045	0.150	1.640			-0.045	0.340	1.621			-0.182	0.072	1.669			-0.257	-0.184	1.720			-0.321	-0.430	1.694			-0.334	-0.506	1.672			0.075	0.066	1.557			-0.005	-0.032	1.280
-0.056	-0.237	1.560			-0.037	-0.182	1.614			-0.045	0.150	1.640			-0.045	0.340	1.621			-0.182	0.071	1.668			-0.256	-0.185	1.719			-0.321	-0.430	1.694			-0.333	-0.507	1.672			0.076	0.066	1.556			-0.006	-0.033	1.280
-0.056	-0.238	1.560			-0.036	-0.183	1.613			-0.045	0.151	1.640			-0.045	0.340	1.621			-0.181	0.070	1.666			-0.255	-0.185	1.718			-0.320	-0.431	1.694			-0.332	-0.508	1.672			0.076	0.066	1.555			-0.007	-0.033	1.279
-0.056	-0.239	1.559			-0.036	-0.183	1.612			-0.044	0.151	1.639			-0.046	0.340	1.620			-0.181	0.069	1.665			-0.254	-0.186	1.718			-0.319	-0.431	1.694			-0.331	-0.508	1.672			0.076	0.065	1.554			-0.008	-0.033	1.279
-0.056	-0.239	1.559			-0.036	-0.184	1.612			-0.044	0.151	1.639			-0.046	0.341	1.620			-0.180	0.068	1.664			-0.254	-0.187	1.717			-0.319	-0.432	1.694			-0.330	-0.509	1.672			0.076	0.065	1.553			-0.009	-0.034	1.278
-0.056	-0.240	1.558			-0.036	-0.184	1.611			-0.044	0.151	1.638			-0.046	0.341	1.620			-0.180	0.067	1.663			-0.253	-0.187	1.717			-0.318	-0.432	1.694			-0.330	-0.509	1.672			0.077	0.064	1.552			-0.010	-0.034	1.278
-0.056	-0.240	1.558			-0.036	-0.184	1.611			-0.044	0.152	1.638			-0.047	0.341	1.619			-0.179	0.066	1.662			-0.253	-0.188	1.716			-0.318	-0.433	1.694			-0.329	-0.509	1.672			0.077	0.064	1.551			-0.011	-0.034	1.277
-0.056	-0.240	1.557			-0.036	-0.184	1.611			-0.043	0.152	1.638			-0.047	0.341	1.619			-0.179	0.065	1.661			-0.252	-0.189	1.716			-0.317	-0.433	1.694			-0.328	-0.510	1.672			0.077	0.064	1.550			-0.012	-0.035	1.277
-0.056	-0.241	1.557			-0.035	-0.185	1.610			-0.043	0.152	1.637			-0.047	0.341	1.618			-0.179	0.064	1.659			-0.252	-0.189	1.716			-0.317	-0.434	1.695			-0.328	-0.510	1.673			0.077	0.063	1.549			-0.012	-0.035	1.276
-0.056	-0.241	1.557			-0.035	-0.185	1.610			-0.043	0.152	1.637			-0.047	0.341	1.618			-0.178	0.064	1.659			-0.251	-0.190	1.715			-0.316	-0.434	1.695			-0.327	-0.510	1.673			0.077	0.063	1.548			-0.013	-0.035	1.275
-0.056	-0.241	1.556			-0.035	-0.185	1.609			-0.042	0.152	1.636			-0.048	0.341	1.617			-0.178	0.063	1.658			-0.251	-0.190	1.715			-0.315	-0.434	1.695			-0.326	-0.511	1.673			0.077	0.063	1.547			-0.014	-0.035	1.275
-0.056	-0.241	1.556			-0.035	-0.185	1.609			-0.042	0.153	1.636			-0.048	0.342	1.616			-0.178	0.062	1.657			-0.251	-0.191	1.715			-0.315	-0.435	1.695			-0.326	-0.511	1.674			0.078	0.062	1.546			-0.014	-0.035	1.274
-0.056	-0.242	1.556			-0.035	-0.185	1.609			-0.042	0.153	1.635			-0.048	0.342	1.616			-0.178	0.061	1.656			-0.250	-0.191	1.714			-0.314	-0.435	1.696			-0.325	-0.511	1.675			0.078	0.062	1.545			-0.015	-0.035	1.274
-0.056	-0.242	1.556			-0.035	-0.185	1.608			-0.042	0.153	1.635			-0.048	0.342	1.615			-0.177	0.061	1.655			-0.250	-0.192	1.714			-0.313	-0.435	1.696			-0.324	-0.511	1.675			0.078	0.062	1.544			-0.015	-0.036	1.273
-0.056	-0.242	1.555			-0.035	-0.185	1.608			-0.042	0.153	1.634			-0.049	0.342	1.615			-0.177	0.060	1.654			-0.250	-0.192	1.714			-0.313	-0.435	1.697			-0.323	-0.511	1.676			0.078	0.061	1.543			-0.016	-0.036	1.272
-0.056	-0.242	1.555			-0.035	-0.185	1.608			-0.041	0.153	1.633			-0.049	0.342	1.614			-0.177	0.059	1.653			-0.249	-0.192	1.714			-0.312	-0.435	1.698			-0.322	-0.511	1.677			0.078	0.061	1.542			-0.016	-0.036	1.272
-0.056	-0.242	1.555			-0.035	-0.186	1.607			-0.041	0.154	1.633			-0.049	0.342	1.614			-0.177	0.059	1.652			-0.249	-0.193	1.714			-0.312	-0.435	1.698			-0.322	-0.511	1.677			0.078	0.061	1.541			-0.015	-0.035	1.272
-0.056	-0.242	1.555			-0.035	-0.186	1.607			-0.041	0.154	1.632			-0.049	0.342	1.613			-0.177	0.058	1.652			-0.249	-0.193	1.713			-0.310	-0.435	1.699			-0.321	-0.510	1.679			0.078	0.061	1.540			0.001	-0.035	1.293
-0.056	-0.242	1.554			-0.035	-0.186	1.607			-0.041	0.154	1.632			-0.049	0.343	1.613			-0.176	0.058	1.651			-0.249	-0.193	1.713			-0.310	-0.434	1.700			-0.320	-0.510	1.679			0.078	0.061	1.539			0.008	-0.036	1.306
-0.056	-0.242	1.554			-0.035	-0.186	1.606			-0.040	0.154	1.631			-0.050	0.343	1.612			-0.176	0.058	1.651			-0.248	-0.194	1.713			-0.309	-0.434	1.701			-0.320	-0.510	1.680			0.078	0.061	1.539			0.009	-0.037	1.307
-0.056	-0.243	1.554			-0.034	-0.186	1.606			-0.040	0.154	1.631			-0.050	0.343	1.611			-0.176	0.057	1.650			-0.248	-0.194	1.713			-0.308	-0.433	1.702			-0.319	-0.509	1.681			0.078	0.061	1.538			0.011	-0.037	1.307
-0.056	-0.243	1.554			-0.034	-0.186	1.606			-0.040	0.154	1.630			-0.050	0.343	1.611			-0.176	0.057	1.650			-0.248	-0.194	1.713			-0.308	-0.433	1.702			-0.319	-0.509	1.681			0.078	0.060	1.537			0.014	-0.038	1.312
-0.056	-0.243	1.553			-0.034	-0.186	1.606			-0.040	0.154	1.629			-0.050	0.343	1.610			-0.176	0.057	1.649			-0.248	-0.194	1.713			-0.308	-0.433	1.703			-0.319	-0.509	1.682			0.078	0.060	1.537			0.015	-0.038	1.311
-0.056	-0.243	1.553			-0.034	-0.186	1.605			-0.040	0.155	1.629			-0.050	0.343	1.610			-0.176	0.056	1.649			-0.248	-0.195	1.713			-0.307	-0.433	1.703			-0.318	-0.509	1.682			0.078	0.060	1.536			0.016	-0.039	1.311
-0.056	-0.243	1.553			-0.034	-0.186	1.605			-0.040	0.155	1.628			-0.050	0.343	1.609			-0.176	0.056	1.648			-0.247	-0.195	1.712			-0.307	-0.433	1.703			-0.318	-0.509	1.682			0.078	0.060	1.536			0.017	-0.039	1.310
-0.056	-0.243	1.553			-0.034	-0.186	1.605			-0.039	0.155	1.628			-0.050	0.343	1.609			-0.176	0.056	1.648			-0.247	-0.195	1.712			-0.307	-0.433	1.704			-0.318	-0.509	1.683			0.078	0.060	1.535			0.018	-0.039	1.310
-0.056	-0.243	1.552			-0.034	-0.186	1.604			-0.039	0.155	1.627			-0.050	0.343	1.608			-0.175	0.056	1.648			-0.247	-0.195	1.712			-0.306	-0.433	1.704			-0.318	-0.509	1.683			0.078	0.060	1.535			0.022	-0.043	1.318
-0.055	-0.243	1.552			-0.034	-0.186	1.604			-0.039	0.155	1.627			-0.050	0.343	1.608			-0.175	0.055	1.647			-0.247	-0.195	1.712			-0.306	-0.433	1.704			-0.318	-0.509	1.684			0.078	0.060	1.534			0.025	-0.045	1.323
-0.055	-0.243	1.552			-0.034	-0.186	1.604			-0.039	0.155	1.626			-0.050	0.344	1.607			-0.175	0.055	1.647			-0.247	-0.195	1.712			-0.306	-0.433	1.705			-0.318	-0.509	1.684			0.078	0.060	1.534			0.031	-0.037	1.323
-0.055	-0.243	1.552			-0.034	-0.186	1.604			-0.039	0.155	1.626			-0.050	0.344	1.607			-0.175	0.055	1.647			-0.247	-0.196	1.712			-0.306	-0.433	1.705			-0.317	-0.509	1.684			0.078	0.060	1.534			0.035	-0.032	1.323
-0.055	-0.243	1.552			-0.034	-0.186	1.603			-0.039	0.155	1.626			-0.050	0.344	1.607			-0.175	0.055	1.647			-0.247	-0.196	1.712			-0.306	-0.433	1.705			-0.317	-0.509	1.684			0.079	0.060	1.533			0.038	-0.029	1.323
-0.055	-0.243	1.552			-0.034	-0.186	1.603			-0.038	0.155	1.625			-0.050	0.344	1.606			-0.175	0.055	1.646			-0.246	-0.196	1.712			-0.305	-0.433	1.705			-0.317	-0.509	1.685			0.079	0.060	1.533			0.041	-0.026	1.324
-0.055	-0.243	1.551			-0.034	-0.186	1.603			-0.038	0.155	1.625			-0.050	0.344	1.606			-0.175	0.055	1.646			-0.246	-0.196	1.712			-0.305	-0.433	1.705			-0.317	-0.509	1.685			0.079	0.060	1.533			0.043	-0.024	1.324
-0.055	-0.243	1.551			-0.034	-0.186	1.603			-0.038	0.155	1.625			-0.050	0.344	1.606			-0.175	0.055	1.646			-0.246	-0.196	1.712			-0.305	-0.433	1.706			-0.317	-0.509	1.685			0.079	0.060	1.532			0.044	-0.022	1.324
-0.055	-0.243	1.551			-0.034	-0.186	1.603			-0.038	0.155	1.624			-0.050	0.344	1.605			-0.175	0.055	1.646			-0.246	-0.196	1.712			-0.305	-0.433	1.706			-0.317	-0.509	1.685			0.079	0.060	1.532			0.046	-0.021	1.324
-0.055	-0.243	1.551			-0.033	-0.186	1.603			-0.038	0.155	1.624			-0.050	0.344	1.605			-0.175	0.054	1.645			-0.246	-0.196	1.712			-0.305	-0.433	1.706			-0.317	-0.509	1.686			0.079	0.060	1.532			0.047	-0.019	1.325
-0.055	-0.243	1.551			-0.033	-0.186	1.602			-0.038	0.155	1.624			-0.050	0.344	1.605			-0.175	0.054	1.645			-0.246	-0.196	1.712			-0.305	-0.433	1.706			-0.317	-0.509	1.686			0.079	0.060	1.532			0.048	-0.018	1.325
-0.055	-0.243	1.551			-0.033	-0.186	1.602			-0.038	0.155	1.623			-0.050	0.344	1.605			-0.175	0.054	1.645			-0.246	-0.196	1.711			-0.304	-0.433	1.706			-0.316	-0.509	1.686			0.079	0.060	1.531			0.049	-0.017	1.325
-0.055	-0.243	1.551			-0.033	-0.186	1.602			-0.038	0.155	1.623			-0.050	0.344	1.604			-0.175	0.054	1.645			-0.246	-0.196	1.711			-0.304	-0.433	1.707			-0.316	-0.509	1.686			0.079	0.060	1.531			0.050	-0.016	1.325
-0.055	-0.243	1.550			-0.033	-0.186	1.602			-0.038	0.155	1.623			-0.050	0.344	1.604			-0.175	0.054	1.645			-0.246	-0.196	1.711			-0.304	-0.432	1.707			-0.316	-0.509	1.686			0.079	0.060	1.531			0.051	-0.015	1.325
-0.055	-0.243	1.550			-0.033	-0.186	1.602			-0.038	0.155	1.623			-0.050	0.345	1.604			-0.175	0.054	1.645			-0.246	-0.197	1.711			-0.304	-0.432	1.707			-0.316	-0.509	1.686			0.079	0.060	1.531			0.052	-0.015	1.325
-0.055	-0.243	1.550			-0.033	-0.186	1.602			-0.037	0.155	1.622			-0.050	0.345	1.604			-0.175	0.054	1.645			-0.246	-0.197	1.711			-0.304	-0.432	1.707			-0.316	-0.508	1.687			0.079	0.060	1.531			0.053	-0.014	1.325
-0.055	-0.243	1.550			-0.033	-0.186	1.601			-0.037	0.155	1.622			-0.050	0.345	1.604			-0.175	0.054	1.644			-0.245	-0.197	1.711			-0.304	-0.432	1.707			-0.316	-0.508	1.687			0.079	0.060	1.530			0.054	-0.013	1.325
-0.055	-0.243	1.550			-0.033	-0.186	1.601			-0.037	0.155	1.622			-0.050	0.345	1.604			-0.175	0.054	1.644			-0.245	-0.197	1.711			-0.304	-0.431	1.707			-0.316	-0.508	1.687			0.079	0.060	1.530			0.054	-0.013	1.325
-0.055	-0.243	1.550			-0.033	-0.186	1.601			-0.037	0.155	1.622			-0.050	0.345	1.603			-0.175	0.054	1.644			-0.245	-0.197	1.711			-0.303	-0.431	1.707			-0.315	-0.508	1.687			0.079	0.060	1.530			0.055	-0.012	1.325
-0.055	-0.243	1.550			-0.033	-0.186	1.601			-0.037	0.155	1.621			-0.050	0.345	1.603			-0.175	0.054	1.644			-0.245	-0.197	1.711			-0.303	-0.431	1.707			-0.315	-0.508	1.687			0.079	0.060	1.530			0.056	-0.012	1.325
-0.055	-0.243	1.550			-0.033	-0.186	1.601			-0.037	0.156	1.621			-0.050	0.345	1.603			-0.175	0.054	1.644			-0.245	-0.197	1.711			-0.303	-0.430	1.707			-0.315	-0.507	1.687			0.079	0.060	1.530			0.056	-0.011	1.324
-0.055	-0.243	1.550			-0.033	-0.186	1.601			-0.038	0.156	1.621			-0.050	0.346	1.603			-0.175	0.054	1.644			-0.245	-0.197	1.711			-0.303	-0.430	1.708			-0.315	-0.507	1.687			0.079	0.061	1.529			0.041	-0.017	1.295
-0.055	-0.243	1.550			-0.033	-0.186	1.601			-0.038	0.156	1.620			-0.051	0.346	1.603			-0.176	0.058	1.646			-0.245	-0.195	1.712			-0.303	-0.428	1.708			-0.315	-0.505	1.688			0.079	0.061	1.529			0.035	-0.018	1.281
-0.055	-0.242	1.550			-0.033	-0.185	1.601			-0.038	0.156	1.620			-0.051	0.346	1.603			-0.177	0.062	1.649			-0.245	-0.193	1.712			-0.303	-0.426	1.708			-0.315	-0.503	1.688			0.079	0.061	1.529			0.032	-0.018	1.271
-0.056	-0.241	1.550			-0.033	-0.185	1.600			-0.038	0.156	1.620			-0.051	0.346	1.603			-0.178	0.066	1.652			-0.246	-0.190	1.714			-0.302	-0.423	1.709			-0.315	-0.501	1.689			0.078	0.062	1.529			0.031	-0.016	1.263
-0.056	-0.240	1.550			-0.033	-0.184	1.600			-0.038	0.156	1.619			-0.052	0.346	1.603			-0.179	0.069	1.655			-0.246	-0.189	1.715			-0.301	-0.419	1.710			-0.314	-0.496	1.691			0.077	0.064	1.529			0.036	-0.013	1.256
-0.057	-0.241	1.549			-0.034	-0.184	1.600			-0.038	0.156	1.619			-0.052	0.347	1.602			-0.180	0.070	1.656			-0.246	-0.188	1.716			-0.300	-0.414	1.712			-0.314	-0.492	1.692			0.076	0.067	1.529			0.038	-0.009	1.251
-0.057	-0.242	1.549			-0.034	-0.184	1.600			-0.039	0.156	1.619			-0.052	0.347	1.602			-0.180	0.070	1.655			-0.246	-0.188	1.716			-0.299	-0.411	1.713			-0.313	-0.488	1.693			0.074	0.071	1.528			0.041	-0.006	1.246
-0.057	-0.244	1.548			-0.034	-0.185	1.599			-0.039	0.156	1.618			-0.052	0.347	1.602			-0.181	0.069	1.655			-0.247	-0.188	1.717			-0.299	-0.409	1.713			-0.313	-0.486	1.695			0.074	0.078	1.529			0.043	-0.003	1.243
-0.058	-0.245	1.548			-0.035	-0.186	1.599			-0.040	0.156	1.618			-0.053	0.347	1.602			-0.181	0.068	1.654			-0.247	-0.188	1.717			-0.298	-0.406	1.714			-0.313	-0.484	1.696			0.074	0.085	1.529			0.046	0.000	1.241
-0.058	-0.246	1.547			-0.035	-0.187	1.598			-0.041	0.157	1.617			-0.053	0.347	1.602			-0.182	0.067	1.653			-0.247	-0.188	1.718			-0.298	-0.404	1.715			-0.313	-0.481	1.697			0.078	0.095	1.532			0.047	0.002	1.240
-0.058	-0.247	1.547			-0.036	-0.187	1.598			-0.042	0.157	1.616			-0.054	0.348	1.601			-0.182	0.066	1.651			-0.248	-0.188	1.719			-0.297	-0.401	1.716			-0.312	-0.478	1.699			0.081	0.104	1.534			0.049	0.005	1.240
-0.058	-0.247	1.547			-0.036	-0.187	1.598			-0.042	0.157	1.616			-0.054	0.348	1.601			-0.182	0.066	1.651			-0.248	-0.188	1.719			-0.297	-0.401	1.716			-0.312	-0.478	1.699			0.081	0.104	1.534			0.049	0.005	1.240
-0.058	-0.248	1.547			-0.036	-0.188	1.598			-0.042	0.157	1.616			-0.054	0.348	1.601			-0.183	0.065	1.650			-0.248	-0.188	1.720			-0.297	-0.399	1.717			-0.312	-0.476	1.700			0.067	0.102	1.537			0.049	0.005	1.240
-0.059	-0.251	1.546			-0.036	-0.190	1.597			-0.043	0.157	1.615			-0.055	0.348	1.601			-0.183	0.064	1.649			-0.248	-0.188	1.721			-0.296	-0.397	1.718			-0.312	-0.474	1.701			0.053	0.100	1.540			0.048	0.006	1.239
-0.059	-0.251	1.546			-0.036	-0.190	1.597			-0.043	0.157	1.615			-0.055	0.348	1.601			-0.183	0.064	1.649			-0.248	-0.188	1.721			-0.296	-0.397	1.718			-0.312	-0.474	1.701			0.053	0.100	1.540			0.048	0.006	1.239
-0.059	-0.252	1.546			-0.037	-0.191	1.597			-0.044	0.157	1.615			-0.055	0.348	1.601			-0.184	0.063	1.648			-0.249	-0.188	1.721			-0.296	-0.396	1.718			-0.312	-0.473	1.701			0.049	0.100	1.541			0.048	0.006	1.239
-0.059	-0.254	1.546			-0.037	-0.192	1.596			-0.044	0.157	1.615			-0.056	0.348	1.600			-0.184	0.062	1.648			-0.249	-0.188	1.721			-0.296	-0.396	1.718			-0.312	-0.473	1.702			0.045	0.098	1.542			0.047	0.005	1.239
-0.059	-0.255	1.545			-0.037	-0.194	1.596			-0.044	0.157	1.615			-0.056	0.348	1.600			-0.184	0.062	1.647			-0.249	-0.188	1.722			-0.296	-0.395	1.718			-0.312	-0.472	1.702			0.042	0.097	1.543			0.046	0.005	1.239
-0.059	-0.257	1.545			-0.037	-0.195	1.596			-0.045	0.157	1.615			-0.056	0.348	1.600			-0.185	0.062	1.647			-0.250	-0.188	1.722			-0.296	-0.395	1.718			-0.313	-0.472	1.702			0.039	0.096	1.543			0.045	0.004	1.239
-0.060	-0.258	1.545			-0.037	-0.196	1.596			-0.045	0.157	1.614			-0.057	0.348	1.600			-0.185	0.061	1.647			-0.250	-0.188	1.723			-0.297	-0.396	1.718			-0.314	-0.473	1.701			0.036	0.095	1.543			0.044	0.004	1.239
-0.060	-0.259	1.545			-0.038	-0.197	1.595			-0.045	0.157	1.614			-0.057	0.348	1.599			-0.185	0.061	1.646			-0.250	-0.188	1.723			-0.298	-0.396	1.717			-0.315	-0.473	1.700			0.034	0.093	1.544			0.043	0.003	1.239
-0.060	-0.260	1.545			-0.038	-0.198	1.595			-0.046	0.157	1.614			-0.058	0.348	1.599			-0.186	0.060	1.646			-0.251	-0.188	1.723			-0.299	-0.397	1.716			-0.316	-0.474	1.699			0.032	0.093	1.544			0.043	0.003	1.240
-0.060	-0.261	1.545			-0.038	-0.198	1.595			-0.046	0.157	1.614			-0.058	0.348	1.599			-0.186	0.060	1.646			-0.251	-0.189	1.723			-0.299	-0.398	1.715			-0.316	-0.475	1.698			0.031	0.093	1.545			0.042	0.002	1.240
-0.060	-0.262	1.545			-0.038	-0.199	1.595			-0.046	0.157	1.614			-0.058	0.348	1.599			-0.186	0.060	1.646			-0.252	-0.189	1.724			-0.300	-0.399	1.714			-0.317	-0.476	1.697			0.030	0.093	1.545			0.042	0.002	1.241
-0.060	-0.263	1.545			-0.038	-0.200	1.595			-0.046	0.157	1.614			-0.058	0.348	1.599			-0.187	0.059	1.645			-0.252	-0.189	1.724			-0.301	-0.400	1.713			-0.318	-0.477	1.696			0.029	0.093	1.545			0.042	0.001	1.242
-0.060	-0.264	1.544			-0.038	-0.201	1.595			-0.047	0.157	1.614			-0.059	0.348	1.599			-0.187	0.059	1.645			-0.253	-0.189	1.724			-0.302	-0.400	1.712			-0.319	-0.477	1.695			0.048	0.104	1.547			0.044	0.000	1.246
-0.060	-0.264	1.545			-0.038	-0.201	1.595			-0.047	0.157	1.614			-0.059	0.348	1.599			-0.187	0.058	1.645			-0.253	-0.190	1.724			-0.303	-0.401	1.711			-0.319	-0.478	1.694			0.053	0.107	1.547			0.046	-0.000	1.249
-0.060	-0.264	1.545			-0.038	-0.201	1.595			-0.047	0.157	1.614			-0.059	0.348	1.598			-0.187	0.058	1.645			-0.254	-0.190	1.724			-0.303	-0.401	1.710			-0.320	-0.479	1.692			0.057	0.110	1.548			0.048	-0.001	1.252
-0.059	-0.265	1.545			-0.038	-0.202	1.595			-0.048	0.157	1.614			-0.059	0.348	1.598			-0.188	0.058	1.644			-0.254	-0.191	1.724			-0.304	-0.403	1.708			-0.321	-0.481	1.690			0.060	0.112	1.548			0.049	-0.001	1.254
-0.059	-0.265	1.545			-0.038	-0.202	1.595			-0.048	0.157	1.614			-0.059	0.348	1.598			-0.188	0.057	1.644			-0.254	-0.191	1.723			-0.305	-0.405	1.707			-0.321	-0.482	1.689			0.063	0.114	1.548			0.051	-0.002	1.257
-0.059	-0.265	1.545			-0.038	-0.202	1.595			-0.049	0.157	1.614			-0.059	0.348	1.598			-0.188	0.057	1.644			-0.255	-0.191	1.723			-0.305	-0.405	1.706			-0.322	-0.483	1.688			0.065	0.116	1.548			0.052	-0.002	1.259
-0.059	-0.265	1.545			-0.038	-0.202	1.595			-0.050	0.157	1.614			-0.059	0.348	1.598			-0.188	0.056	1.644			-0.255	-0.192	1.723			-0.306	-0.406	1.706			-0.322	-0.483	1.687			0.067	0.117	1.549			0.053	-0.002	1.260
-0.059	-0.265	1.545			-0.039	-0.202	1.595			-0.050	0.157	1.614			-0.060	0.348	1.598			-0.188	0.056	1.643			-0.255	-0.192	1.723			-0.306	-0.406	1.705			-0.322	-0.483	1.687			0.068	0.119	1.549			0.054	-0.002	1.262
-0.058	-0.265	1.545			-0.039	-0.202	1.596			-0.051	0.157	1.614			-0.060	0.348	1.598			-0.188	0.056	1.643			-0.256	-0.192	1.723			-0.306	-0.406	1.704			-0.323	-0.483	1.686			0.070	0.120	1.549			0.055	-0.003	1.263
-0.058	-0.265	1.546			-0.039	-0.202	1.596			-0.051	0.157	1.614			-0.060	0.348	1.598			-0.189	0.055	1.643			-0.256	-0.193	1.723			-0.306	-0.406	1.704			-0.323	-0.483	1.686			0.071	0.121	1.549			0.056	-0.003	1.265
-0.058	-0.264	1.546			-0.039	-0.202	1.596			-0.052	0.157	1.614			-0.060	0.348	1.598			-0.189	0.055	1.643			-0.256	-0.193	1.723			-0.306	-0.406	1.704			-0.323	-0.484	1.685			0.073	0.123	1.549			0.056	-0.003	1.266
-0.057	-0.264	1.546			-0.039	-0.202	1.596			-0.052	0.157	1.614			-0.060	0.348	1.598			-0.189	0.055	1.643			-0.256	-0.193	1.723			-0.307	-0.407	1.703			-0.323	-0.484	1.685			0.075	0.124	1.550			0.057	-0.003	1.267
-0.057	-0.263	1.547			-0.039	-0.201	1.597			-0.052	0.157	1.614			-0.060	0.348	1.598			-0.189	0.055	1.643			-0.257	-0.193	1.723			-0.307	-0.407	1.703			-0.323	-0.484	1.684			0.076	0.124	1.550			0.058	-0.003	1.268
-0.057	-0.262	1.547			-0.039	-0.201	1.597			-0.052	0.157	1.614			-0.060	0.348	1.598			-0.189	0.055	1.643			-0.257	-0.194	1.723			-0.307	-0.407	1.703			-0.323	-0.484	1.684			0.077	0.125	1.550			0.058	-0.003	1.269
-0.057	-0.262	1.547			-0.039	-0.201	1.597			-0.053	0.157	1.614			-0.060	0.348	1.598			-0.189	0.054	1.643			-0.257	-0.194	1.723			-0.307	-0.407	1.703			-0.323	-0.484	1.684			0.078	0.126	1.551			0.059	-0.003	1.271
-0.056	-0.261	1.548			-0.039	-0.200	1.598			-0.053	0.157	1.615			-0.060	0.348	1.598			-0.189	0.054	1.643			-0.257	-0.194	1.723			-0.307	-0.407	1.703			-0.323	-0.484	1.684			0.080	0.127	1.551			0.060	-0.003	1.273
-0.056	-0.261	1.548			-0.039	-0.200	1.598			-0.053	0.157	1.615			-0.060	0.348	1.598			-0.189	0.054	1.643			-0.257	-0.194	1.723			-0.307	-0.407	1.703			-0.323	-0.484	1.684			0.080	0.127	1.551			0.060	-0.003	1.273
-0.056	-0.260	1.548			-0.039	-0.200	1.598			-0.053	0.157	1.615			-0.061	0.348	1.598			-0.189	0.054	1.643			-0.257	-0.194	1.723			-0.306	-0.407	1.703			-0.323	-0.484	1.684			0.081	0.127	1.552			0.061	-0.003	1.274
-0.056	-0.259	1.548			-0.039	-0.199	1.598			-0.053	0.157	1.615			-0.061	0.348	1.598			-0.189	0.054	1.643			-0.257	-0.195	1.723			-0.306	-0.407	1.703			-0.322	-0.484	1.684			0.082	0.127	1.552			0.061	-0.003	1.275
-0.056	-0.259	1.548			-0.039	-0.199	1.599			-0.053	0.157	1.615			-0.061	0.348	1.598			-0.189	0.053	1.643			-0.257	-0.195	1.724			-0.306	-0.407	1.704			-0.322	-0.484	1.685			0.083	0.128	1.553			0.062	-0.003	1.276
-0.056	-0.258	1.548			-0.039	-0.199	1.599			-0.053	0.157	1.616			-0.061	0.348	1.599			-0.189	0.053	1.644			-0.257	-0.195	1.724			-0.305	-0.407	1.704			-0.322	-0.484	1.685			0.068	0.108	1.552			0.053	-0.011	1.277
-0.056	-0.258	1.548			-0.038	-0.199	1.599			-0.053	0.156	1.616			-0.061	0.348	1.599			-0.189	0.053	1.644			-0.257	-0.195	1.724			-0.305	-0.406	1.704			-0.322	-0.483	1.685			0.061	0.099	1.552			0.047	-0.017	1.277
-0.056	-0.258	1.548			-0.038	-0.199	1.599			-0.053	0.156	1.616			-0.061	0.348	1.599			-0.190	0.053	1.644			-0.257	-0.195	1.724			-0.305	-0.406	1.705			-0.321	-0.483	1.686			0.058	0.093	1.551			0.043	-0.022	1.277
-0.056	-0.258	1.549			-0.038	-0.199	1.599			-0.053	0.156	1.616			-0.061	0.347	1.599			-0.190	0.053	1.644			-0.257	-0.195	1.724			-0.305	-0.406	1.705			-0.321	-0.483	1.686			0.057	0.089	1.549			0.041	-0.025	1.277
-0.056	-0.258	1.549			-0.038	-0.199	1.599			-0.053	0.156	1.616			-0.062	0.347	1.599			-0.190	0.053	1.645			-0.257	-0.196	1.724			-0.304	-0.406	1.705			-0.321	-0.483	1.686			0.056	0.085	1.548			0.040	-0.028	1.276
-0.056	-0.258	1.549			-0.038	-0.199	1.599			-0.053	0.156	1.617			-0.062	0.347	1.599			-0.190	0.052	1.645			-0.257	-0.196	1.725			-0.304	-0.406	1.706			-0.321	-0.483	1.687			0.056	0.081	1.547			0.042	-0.015	1.268
-0.055	-0.258	1.549			-0.038	-0.198	1.599			-0.053	0.156	1.617			-0.062	0.347	1.599			-0.190	0.052	1.645			-0.257	-0.196	1.725			-0.304	-0.406	1.706			-0.321	-0.483	1.687			0.056	0.077	1.546			0.070	0.005	1.261
-0.055	-0.258	1.549			-0.038	-0.198	1.599			-0.053	0.156	1.617			-0.062	0.347	1.599			-0.190	0.052	1.645			-0.257	-0.196	1.725			-0.304	-0.406	1.706			-0.320	-0.483	1.687			0.056	0.074	1.544			0.084	0.015	1.265
-0.056	-0.258	1.549			-0.038	-0.198	1.599			-0.053	0.156	1.617			-0.063	0.347	1.599			-0.190	0.052	1.645			-0.257	-0.196	1.725			-0.304	-0.406	1.707			-0.320	-0.483	1.688			0.057	0.071	1.543			0.093	0.020	1.277
-0.056	-0.258	1.549			-0.038	-0.198	1.599			-0.053	0.156	1.617			-0.063	0.347	1.599			-0.190	0.052	1.646			-0.257	-0.196	1.725			-0.303	-0.406	1.707			-0.320	-0.483	1.688			0.057	0.069	1.542			0.111	0.033	1.268
-0.056	-0.258	1.549			-0.038	-0.198	1.599			-0.053	0.156	1.617			-0.063	0.347	1.599			-0.190	0.052	1.646			-0.257	-0.196	1.726			-0.303	-0.406	1.708			-0.320	-0.483	1.688			0.057	0.067	1.541			0.120	0.039	1.265
-0.056	-0.258	1.549			-0.038	-0.198	1.599			-0.053	0.155	1.617			-0.064	0.346	1.599			-0.190	0.052	1.646			-0.257	-0.197	1.726			-0.303	-0.406	1.708			-0.320	-0.483	1.689			0.057	0.065	1.540			0.127	0.043	1.263
-0.056	-0.258	1.549			-0.038	-0.198	1.599			-0.053	0.155	1.617			-0.064	0.346	1.599			-0.190	0.052	1.646			-0.257	-0.197	1.726			-0.303	-0.406	1.709			-0.320	-0.483	1.689			0.058	0.063	1.539			0.132	0.045	1.263
-0.056	-0.258	1.549			-0.038	-0.198	1.599			-0.053	0.155	1.617			-0.065	0.346	1.598			-0.190	0.052	1.646			-0.257	-0.197	1.726			-0.303	-0.406	1.709			-0.319	-0.483	1.690			0.059	0.061	1.538			0.136	0.047	1.263
-0.056	-0.258	1.549			-0.038	-0.198	1.599			-0.053	0.155	1.617			-0.066	0.346	1.598			-0.190	0.051	1.646			-0.257	-0.197	1.726			-0.303	-0.406	1.709			-0.319	-0.483	1.690			0.059	0.060	1.537			0.141	0.048	1.263
-0.057	-0.258	1.549			-0.039	-0.198	1.599			-0.053	0.155	1.617			-0.066	0.346	1.597			-0.190	0.051	1.646			-0.257	-0.197	1.726			-0.302	-0.406	1.710			-0.319	-0.482	1.691			0.060	0.058	1.536			0.146	0.048	1.264
-0.057	-0.257	1.549			-0.039	-0.198	1.599			-0.053	0.155	1.617			-0.067	0.346	1.597			-0.191	0.051	1.646			-0.257	-0.197	1.727			-0.302	-0.406	1.710			-0.319	-0.482	1.691			0.061	0.057	1.535			0.151	0.047	1.267
-0.057	-0.257	1.549			-0.039	-0.198	1.599			-0.053	0.155	1.617			-0.068	0.346	1.596			-0.191	0.051	1.646			-0.257	-0.197	1.727			-0.302	-0.405	1.711			-0.319	-0.482	1.692			0.061	0.056	1.534			0.157	0.045	1.271
-0.057	-0.257	1.549			-0.039	-0.198	1.599			-0.053	0.155	1.617			-0.068	0.346	1.595			-0.191	0.051	1.646			-0.257	-0.197	1.727			-0.302	-0.405	1.711			-0.319	-0.482	1.692			0.062	0.055	1.533			0.162	0.043	1.278
-0.057	-0.257	1.549			-0.039	-0.198	1.599			-0.053	0.155	1.616			-0.069	0.346	1.594			-0.192	0.051	1.646			-0.257	-0.197	1.727			-0.302	-0.405	1.711			-0.319	-0.482	1.692			0.064	0.054	1.532			0.172	0.038	1.291
-0.057	-0.257	1.549			-0.039	-0.198	1.599			-0.053	0.155	1.616			-0.069	0.346	1.594			-0.192	0.051	1.646			-0.257	-0.197	1.727			-0.302	-0.405	1.711			-0.319	-0.482	1.692			0.064	0.054	1.532			0.172	0.038	1.291
-0.057	-0.257	1.548			-0.039	-0.198	1.599			-0.053	0.155	1.616			-0.070	0.346	1.593			-0.193	0.051	1.645			-0.257	-0.197	1.727			-0.302	-0.405	1.711			-0.319	-0.482	1.692			0.065	0.053	1.531			0.176	0.036	1.297
-0.057	-0.257	1.548			-0.039	-0.198	1.599			-0.053	0.154	1.615			-0.070	0.346	1.593			-0.194	0.051	1.645			-0.258	-0.197	1.727			-0.303	-0.406	1.710			-0.320	-0.482	1.691			0.066	0.053	1.531			0.182	0.031	1.301
-0.058	-0.257	1.548			-0.039	-0.198	1.599			-0.053	0.154	1.615			-0.071	0.346	1.592			-0.194	0.051	1.645			-0.258	-0.197	1.726			-0.304	-0.406	1.709			-0.321	-0.482	1.689			0.067	0.053	1.530			0.188	0.026	1.304
-0.058	-0.257	1.548			-0.039	-0.197	1.599			-0.054	0.154	1.614			-0.071	0.346	1.591			-0.195	0.051	1.644			-0.259	-0.197	1.726			-0.306	-0.406	1.707			-0.323	-0.483	1.688			0.068	0.053	1.530			0.197	0.015	1.311
-0.058	-0.257	1.547			-0.040	-0.197	1.598			-0.054	0.154	1.613			-0.072	0.346	1.590			-0.196	0.051	1.643			-0.259	-0.198	1.725			-0.307	-0.407	1.705			-0.324	-0.484	1.685			0.069	0.052	1.529			0.206	0.005	1.314
-0.058	-0.256	1.547			-0.040	-0.197	1.598			-0.054	0.154	1.613			-0.073	0.346	1.590			-0.197	0.051	1.643			-0.260	-0.198	1.725			-0.309	-0.408	1.704			-0.326	-0.484	1.683			0.070	0.052	1.529			0.213	-0.003	1.317
-0.058	-0.256	1.547			-0.040	-0.197	1.597			-0.055	0.154	1.612			-0.074	0.346	1.589			-0.198	0.051	1.642			-0.260	-0.198	1.724			-0.311	-0.409	1.702			-0.327	-0.485	1.681			0.071	0.052	1.529			0.220	-0.012	1.321
-0.058	-0.256	1.546			-0.040	-0.196	1.597			-0.055	0.154	1.611			-0.074	0.346	1.588			-0.199	0.051	1.641			-0.261	-0.198	1.723			-0.312	-0.409	1.701			-0.329	-0.486	1.679			0.072	0.052	1.528			0.225	-0.018	1.324
-0.059	-0.255	1.546			-0.041	-0.196	1.597			-0.056	0.154	1.610			-0.075	0.345	1.587			-0.199	0.051	1.641			-0.262	-0.198	1.723			-0.313	-0.410	1.699			-0.330	-0.486	1.677			0.073	0.052	1.528			0.231	-0.028	1.330
-0.059	-0.255	1.545			-0.041	-0.196	1.596			-0.056	0.154	1.609			-0.076	0.345	1.586			-0.200	0.051	1.640			-0.263	-0.198	1.722			-0.315	-0.410	1.698			-0.331	-0.486	1.675			0.075	0.052	1.528			0.236	-0.029	1.353
-0.059	-0.255	1.545			-0.041	-0.195	1.596			-0.057	0.154	1.609			-0.077	0.345	1.586			-0.201	0.051	1.639			-0.263	-0.198	1.721			-0.316	-0.411	1.697			-0.333	-0.487	1.674			0.076	0.052	1.528			0.243	-0.039	1.362
-0.059	-0.254	1.544			-0.042	-0.195	1.595			-0.057	0.154	1.608			-0.077	0.345	1.585			-0.202	0.051	1.639			-0.264	-0.198	1.720			-0.317	-0.411	1.695			-0.334	-0.487	1.672			0.077	0.052	1.528			0.246	-0.045	1.367
-0.059	-0.254	1.544			-0.042	-0.195	1.595			-0.058	0.154	1.607			-0.078	0.345	1.584			-0.203	0.051	1.638			-0.265	-0.198	1.719			-0.318	-0.411	1.694			-0.335	-0.487	1.671			0.078	0.052	1.528			0.248	-0.045	1.377
-0.059	-0.254	1.543			-0.043	-0.194	1.594			-0.058	0.154	1.606			-0.079	0.345	1.584			-0.204	0.051	1.637			-0.266	-0.198	1.718			-0.319	-0.412	1.693			-0.336	-0.487	1.669			0.079	0.052	1.529			0.249	-0.045	1.384
-0.060	-0.254	1.543			-0.043	-0.194	1.594			-0.059	0.154	1.605			-0.079	0.345	1.583			-0.205	0.051	1.636			-0.266	-0.198	1.718			-0.320	-0.412	1.692			-0.336	-0.488	1.668			0.080	0.052	1.529			0.250	-0.045	1.389
-0.060	-0.253	1.542			-0.043	-0.194	1.593			-0.060	0.153	1.605			-0.080	0.345	1.582			-0.206	0.051	1.636			-0.267	-0.198	1.717			-0.321	-0.412	1.690			-0.337	-0.488	1.667			0.081	0.052	1.529			0.251	-0.045	1.394
-0.060	-0.253	1.542			-0.044	-0.193	1.593			-0.060	0.153	1.604			-0.080	0.344	1.582			-0.207	0.051	1.635			-0.268	-0.199	1.716			-0.322	-0.413	1.689			-0.338	-0.488	1.665			0.081	0.052	1.529			0.252	-0.045	1.397
-0.060	-0.253	1.541			-0.044	-0.193	1.592			-0.061	0.153	1.603			-0.081	0.344	1.581			-0.207	0.051	1.635			-0.269	-0.199	1.715			-0.323	-0.413	1.687			-0.339	-0.489	1.664			0.082	0.052	1.530			0.252	-0.045	1.401
-0.060	-0.252	1.541			-0.045	-0.193	1.592			-0.061	0.153	1.603			-0.081	0.344	1.581			-0.208	0.051	1.634			-0.270	-0.199	1.714			-0.324	-0.413	1.686			-0.340	-0.489	1.662			0.083	0.052	1.530			0.252	-0.044	1.403
-0.061	-0.252	1.540			-0.045	-0.193	1.591			-0.062	0.153	1.602			-0.082	0.344	1.580			-0.209	0.051	1.633			-0.271	-0.199	1.713			-0.325	-0.414	1.685			-0.341	-0.489	1.661			0.083	0.052	1.531			0.252	-0.043	1.405
-0.061	-0.252	1.540			-0.045	-0.192	1.591			-0.062	0.153	1.602			-0.082	0.344	1.580			-0.210	0.051	1.633			-0.272	-0.199	1.712			-0.327	-0.414	1.683			-0.343	-0.490	1.660			0.084	0.052	1.531			0.250	-0.038	1.404
-0.061	-0.251	1.539			-0.046	-0.192	1.591			-0.063	0.153	1.601			-0.082	0.344	1.579			-0.211	0.051	1.632			-0.273	-0.199	1.711			-0.328	-0.415	1.681			-0.344	-0.491	1.658			0.085	0.052	1.531			0.248	-0.031	1.399
-0.061	-0.251	1.539			-0.046	-0.192	1.590			-0.063	0.153	1.601			-0.083	0.344	1.579			-0.211	0.051	1.632			-0.274	-0.199	1.710			-0.330	-0.416	1.679			-0.345	-0.492	1.657			0.085	0.053	1.531			0.246	-0.026	1.394
-0.061	-0.251	1.539			-0.046	-0.192	1.590			-0.064	0.153	1.600			-0.083	0.344	1.578			-0.212	0.051	1.632			-0.275	-0.200	1.710			-0.332	-0.417	1.678			-0.346	-0.493	1.655			0.085	0.053	1.532			0.243	-0.022	1.390
-0.061	-0.251	1.538			-0.047	-0.191	1.590			-0.064	0.153	1.600			-0.084	0.344	1.578			-0.213	0.051	1.631			-0.275	-0.200	1.709			-0.333	-0.418	1.676			-0.347	-0.494	1.654			0.086	0.053	1.532			0.241	-0.019	1.386
-0.061	-0.251	1.538			-0.047	-0.191	1.589			-0.064	0.153	1.600			-0.084	0.344	1.578			-0.214	0.051	1.631			-0.276	-0.200	1.708			-0.334	-0.419	1.675			-0.348	-0.495	1.653			0.086	0.053	1.532			0.239	-0.016	1.383
-0.062	-0.250	1.538			-0.047	-0.191	1.589			-0.065	0.153	1.600			-0.084	0.343	1.577			-0.214	0.050	1.631			-0.277	-0.200	1.708			-0.335	-0.420	1.674			-0.349	-0.496	1.652			0.086	0.053	1.533			0.234	-0.014	1.379
-0.062	-0.250	1.538			-0.048	-0.191	1.589			-0.065	0.153	1.599			-0.084	0.343	1.577			-0.215	0.050	1.630			-0.278	-0.200	1.707			-0.337	-0.421	1.673			-0.350	-0.497	1.651			0.086	0.053	1.533			0.231	-0.012	1.375
-0.062	-0.250	1.537			-0.048	-0.191	1.589			-0.066	0.153	1.599			-0.085	0.343	1.577			-0.215	0.050	1.630			-0.278	-0.201	1.707			-0.337	-0.422	1.672			-0.350	-0.498	1.650			0.086	0.054	1.533			0.228	-0.011	1.373
-0.062	-0.250	1.537			-0.048	-0.191	1.589			-0.066	0.153	1.599			-0.085	0.343	1.576			-0.216	0.050	1.630			-0.279	-0.201	1.706			-0.338	-0.423	1.671			-0.351	-0.499	1.649			0.086	0.054	1.533			0.225	-0.010	1.371
-0.062	-0.250	1.537			-0.048	-0.191	1.588			-0.066	0.153	1.599			-0.085	0.343	1.576			-0.216	0.050	1.629			-0.279	-0.201	1.706			-0.339	-0.423	1.671			-0.351	-0.499	1.649			0.086	0.054	1.533			0.223	-0.010	1.369
-0.062	-0.250	1.537			-0.048	-0.190	1.588			-0.067	0.153	1.599			-0.085	0.343	1.576			-0.217	0.050	1.629			-0.280	-0.201	1.705			-0.340	-0.424	1.670			-0.352	-0.500	1.648			0.086	0.054	1.534			0.222	-0.009	1.368
-0.062	-0.249	1.536			-0.049	-0.190	1.588			-0.067	0.153	1.598			-0.086	0.343	1.576			-0.218	0.050	1.629			-0.280	-0.201	1.705			-0.340	-0.424	1.670			-0.352	-0.500	1.648			0.086	0.055	1.534			0.221	-0.009	1.367
-0.063	-0.249	1.536			-0.049	-0.190	1.588			-0.068	0.153	1.598			-0.086	0.343	1.576			-0.218	0.050	1.629			-0.281	-0.201	1.705			-0.341	-0.425	1.670			-0.353	-0.501	1.648			0.085	0.055	1.534			0.221	-0.008	1.366
-0.063	-0.249	1.536			-0.049	-0.190	1.588			-0.068	0.153	1.598			-0.087	0.343	1.575			-0.219	0.049	1.629			-0.281	-0.202	1.705			-0.341	-0.425	1.670			-0.353	-0.501	1.648			0.085	0.055	1.534			0.220	-0.008	1.366
-0.063	-0.249	1.536			-0.050	-0.190	1.587			-0.069	0.153	1.598			-0.088	0.342	1.575			-0.220	0.049	1.629			-0.282	-0.202	1.705			-0.341	-0.425	1.671			-0.353	-0.501	1.648			0.085	0.056	1.534			0.221	-0.008	1.366
-0.063	-0.249	1.536			-0.050	-0.190	1.587			-0.070	0.152	1.598			-0.089	0.342	1.575			-0.221	0.049	1.629			-0.282	-0.202	1.705			-0.341	-0.424	1.673			-0.353	-0.500	1.649			0.084	0.056	1.535			0.221	-0.008	1.366
-0.064	-0.249	1.536			-0.051	-0.190	1.587			-0.071	0.152	1.598			-0.091	0.341	1.575			-0.222	0.049	1.630			-0.283	-0.202	1.705			-0.340	-0.424	1.674			-0.353	-0.500	1.651			0.083	0.056	1.535			0.221	-0.008	1.367
-0.065	-0.248	1.535			-0.051	-0.190	1.587			-0.073	0.152	1.598			-0.093	0.341	1.574			-0.224	0.049	1.630			-0.283	-0.203	1.706			-0.340	-0.423	1.676			-0.353	-0.500	1.653			0.082	0.057	1.535			0.222	-0.009	1.368
-0.065	-0.248	1.535			-0.052	-0.189	1.587			-0.074	0.152	1.598			-0.095	0.340	1.574			-0.225	0.049	1.631			-0.284	-0.203	1.706			-0.339	-0.423	1.678			-0.352	-0.499	1.655			0.082	0.057	1.535			0.223	-0.009	1.370
-0.066	-0.248	1.535			-0.053	-0.189	1.587			-0.075	0.152	1.598			-0.097	0.340	1.574			-0.227	0.049	1.632			-0.284	-0.203	1.706			-0.338	-0.422	1.680			-0.352	-0.498	1.657			0.081	0.057	1.536			0.224	-0.010	1.371
-0.067	-0.248	1.535			-0.054	-0.189	1.587			-0.077	0.152	1.599			-0.099	0.339	1.574			-0.229	0.048	1.633			-0.285	-0.203	1.707			-0.338	-0.422	1.682			-0.351	-0.498	1.659			0.080	0.058	1.536			0.225	-0.011	1.373
-0.068	-0.248	1.535			-0.055	-0.189	1.587			-0.078	0.151	1.599			-0.101	0.339	1.573			-0.230	0.048	1.633			-0.286	-0.204	1.707			-0.337	-0.422	1.683			-0.351	-0.498	1.660			0.078	0.058	1.536			0.227	-0.012	1.376
-0.068	-0.247	1.535			-0.056	-0.189	1.587			-0.080	0.151	1.599			-0.103	0.338	1.573			-0.232	0.048	1.634			-0.286	-0.204	1.708			-0.337	-0.422	1.684			-0.351	-0.498	1.662			0.077	0.058	1.537			0.228	-0.014	1.378
-0.069	-0.247	1.535			-0.057	-0.189	1.587			-0.081	0.151	1.599			-0.105	0.338	1.573			-0.233	0.048	1.635			-0.287	-0.205	1.709			-0.337	-0.422	1.685			-0.351	-0.498	1.662			0.076	0.058	1.537			0.230	-0.015	1.381
-0.070	-0.247	1.535			-0.058	-0.189	1.587			-0.083	0.151	1.599			-0.106	0.338	1.573			-0.235	0.048	1.635			-0.287	-0.205	1.709			-0.337	-0.422	1.686			-0.351	-0.499	1.663			0.075	0.059	1.538			0.232	-0.016	1.384
-0.071	-0.247	1.535			-0.058	-0.189	1.587			-0.085	0.151	1.599			-0.108	0.337	1.573			-0.237	0.047	1.636			-0.288	-0.205	1.710			-0.337	-0.423	1.686			-0.351	-0.499	1.664			0.074	0.059	1.538			0.234	-0.016	1.387
-0.071	-0.247	1.535			-0.059	-0.188	1.587			-0.086	0.150	1.599			-0.109	0.337	1.573			-0.238	0.047	1.637			-0.289	-0.206	1.710			-0.338	-0.423	1.687			-0.351	-0.499	1.664			0.073	0.059	1.539			0.236	-0.017	1.390
-0.072	-0.247	1.535			-0.060	-0.188	1.587			-0.088	0.150	1.600			-0.111	0.337	1.572			-0.240	0.047	1.637			-0.289	-0.206	1.710			-0.338	-0.424	1.687			-0.352	-0.500	1.665			0.072	0.059	1.540			0.238	-0.018	1.394
-0.073	-0.246	1.535			-0.061	-0.188	1.587			-0.089	0.150	1.600			-0.113	0.337	1.572			-0.241	0.046	1.638			-0.290	-0.207	1.711			-0.340	-0.425	1.687			-0.352	-0.502	1.665			0.071	0.059	1.540			0.240	-0.019	1.398
-0.074	-0.246	1.535			-0.062	-0.188	1.587			-0.090	0.150	1.600			-0.114	0.336	1.572			-0.243	0.046	1.638			-0.291	-0.208	1.711			-0.341	-0.427	1.687			-0.353	-0.503	1.665			0.070	0.060	1.541			0.242	-0.020	1.402
-0.075	-0.246	1.535			-0.063	-0.188	1.587			-0.092	0.150	1.600			-0.116	0.336	1.572			-0.244	0.046	1.639			-0.292	-0.208	1.711			-0.342	-0.428	1.687			-0.354	-0.504	1.664			0.069	0.060	1.542			0.243	-0.021	1.409
-0.076	-0.246	1.535			-0.064	-0.188	1.587			-0.093	0.150	1.600			-0.117	0.336	1.572			-0.246	0.045	1.639			-0.293	-0.209	1.711			-0.343	-0.429	1.686			-0.356	-0.506	1.664			0.068	0.060	1.542			0.244	-0.022	1.416
-0.077	-0.246	1.535			-0.065	-0.188	1.587			-0.094	0.150	1.600			-0.118	0.336	1.572			-0.248	0.045	1.639			-0.294	-0.209	1.712			-0.345	-0.431	1.685			-0.357	-0.507	1.663			0.067	0.060	1.543			0.245	-0.023	1.422
-0.077	-0.246	1.535			-0.066	-0.188	1.587			-0.095	0.150	1.600			-0.120	0.336	1.572			-0.249	0.045	1.640			-0.296	-0.210	1.712			-0.346	-0.432	1.685			-0.359	-0.509	1.663			0.066	0.060	1.544			0.246	-0.024	1.427
-0.078	-0.245	1.535			-0.067	-0.187	1.587			-0.096	0.150	1.600			-0.121	0.336	1.571			-0.251	0.044	1.640			-0.297	-0.211	1.712			-0.348	-0.433	1.684			-0.360	-0.510	1.662			0.065	0.060	1.545			0.246	-0.025	1.431
-0.079	-0.245	1.535			-0.068	-0.187	1.588			-0.097	0.149	1.600			-0.122	0.336	1.571			-0.252	0.044	1.640			-0.299	-0.212	1.711			-0.349	-0.434	1.683			-0.361	-0.511	1.661			0.064	0.060	1.545			0.246	-0.026	1.435
-0.080	-0.245	1.535			-0.069	-0.187	1.588			-0.098	0.149	1.600			-0.123	0.336	1.571			-0.253	0.043	1.640			-0.300	-0.212	1.711			-0.351	-0.435	1.682			-0.362	-0.512	1.661			0.063	0.060	1.546			0.246	-0.026	1.439
-0.080	-0.245	1.536			-0.070	-0.187	1.588			-0.099	0.149	1.600			-0.123	0.335	1.571			-0.254	0.043	1.640			-0.302	-0.213	1.711			-0.353	-0.436	1.681			-0.364	-0.513	1.660			0.062	0.060	1.547			0.246	-0.027	1.442
-0.081	-0.245	1.536			-0.071	-0.187	1.588			-0.100	0.149	1.600			-0.124	0.335	1.571			-0.256	0.042	1.640			-0.303	-0.213	1.711			-0.354	-0.437	1.680			-0.365	-0.514	1.659			0.061	0.060	1.548			0.246	-0.028	1.444
-0.082	-0.245	1.536			-0.072	-0.187	1.588			-0.101	0.149	1.600			-0.125	0.335	1.571			-0.257	0.042	1.640			-0.305	-0.214	1.711			-0.356	-0.438	1.678			-0.367	-0.515	1.657			0.061	0.060	1.549			0.245	-0.031	1.446
-0.082	-0.245	1.536			-0.073	-0.187	1.588			-0.102	0.149	1.600			-0.126	0.335	1.570			-0.258	0.042	1.639			-0.306	-0.214	1.710			-0.359	-0.439	1.676			-0.369	-0.516	1.656			0.060	0.060	1.550			0.243	-0.034	1.446
-0.083	-0.245	1.536			-0.074	-0.187	1.588			-0.102	0.149	1.600			-0.126	0.335	1.570			-0.259	0.042	1.639			-0.308	-0.215	1.710			-0.361	-0.440	1.675			-0.370	-0.517	1.655			0.060	0.060	1.551			0.240	-0.038	1.446
-0.083	-0.244	1.536			-0.074	-0.187	1.589			-0.103	0.149	1.600			-0.127	0.335	1.570			-0.259	0.041	1.639			-0.309	-0.215	1.710			-0.362	-0.441	1.673			-0.372	-0.518	1.653			0.059	0.060	1.551			0.235	-0.041	1.441
-0.084	-0.244	1.536			-0.075	-0.187	1.589			-0.104	0.149	1.600			-0.127	0.335	1.570			-0.260	0.041	1.639			-0.310	-0.215	1.709			-0.364	-0.442	1.671			-0.374	-0.519	1.651			0.058	0.060	1.552			0.226	-0.045	1.430
-0.084	-0.244	1.536			-0.075	-0.186	1.589			-0.104	0.149	1.600			-0.128	0.335	1.570			-0.261	0.041	1.639			-0.312	-0.216	1.709			-0.365	-0.442	1.670			-0.375	-0.520	1.650			0.058	0.060	1.553			0.215	-0.050	1.413
-0.084	-0.244	1.536			-0.076	-0.186	1.589			-0.105	0.149	1.600			-0.128	0.335	1.570			-0.262	0.041	1.639			-0.313	-0.216	1.708			-0.367	-0.443	1.668			-0.376	-0.521	1.648			0.058	0.060	1.553			0.207	-0.052	1.402
-0.085	-0.244	1.536			-0.076	-0.186	1.589			-0.105	0.149	1.600			-0.128	0.335	1.570			-0.262	0.040	1.639			-0.314	-0.216	1.708			-0.368	-0.444	1.667			-0.377	-0.521	1.646			0.057	0.060	1.554			0.199	-0.054	1.393
-0.085	-0.244	1.537			-0.077	-0.186	1.589			-0.106	0.149	1.600			-0.129	0.335	1.570			-0.263	0.040	1.639			-0.315	-0.217	1.708			-0.369	-0.444	1.665			-0.379	-0.522	1.645			0.057	0.060	1.554			0.192	-0.055	1.387
-0.086	-0.244	1.537			-0.077	-0.186	1.589			-0.106	0.149	1.600			-0.129	0.335	1.570			-0.263	0.040	1.638			-0.316	-0.217	1.707			-0.370	-0.445	1.664			-0.379	-0.522	1.643			0.056	0.060	1.555			0.182	-0.056	1.379
-0.086	-0.244	1.537			-0.078	-0.186	1.589			-0.107	0.149	1.601			-0.129	0.335	1.570			-0.264	0.040	1.638			-0.316	-0.217	1.707			-0.371	-0.445	1.663			-0.380	-0.523	1.642			0.056	0.059	1.555			0.174	-0.056	1.373
-0.086	-0.244	1.537			-0.078	-0.186	1.590			-0.107	0.149	1.601			-0.129	0.335	1.570			-0.264	0.040	1.638			-0.317	-0.217	1.707			-0.371	-0.446	1.662			-0.381	-0.523	1.641			0.055	0.059	1.555			0.165	-0.053	1.370
-0.086	-0.244	1.537			-0.078	-0.186	1.590			-0.107	0.149	1.601			-0.130	0.335	1.570			-0.265	0.040	1.638			-0.318	-0.217	1.706			-0.372	-0.446	1.662			-0.381	-0.523	1.640			0.054	0.059	1.555			0.157	-0.050	1.366
-0.087	-0.244	1.537			-0.079	-0.186	1.590			-0.108	0.149	1.601			-0.129	0.335	1.570			-0.265	0.039	1.638			-0.318	-0.218	1.706			-0.372	-0.446	1.661			-0.382	-0.523	1.640			0.053	0.058	1.554			0.152	-0.045	1.362
-0.087	-0.245	1.538			-0.079	-0.187	1.590			-0.108	0.149	1.601			-0.129	0.335	1.570			-0.266	0.039	1.638			-0.319	-0.218	1.706			-0.373	-0.446	1.661			-0.382	-0.524	1.639			0.050	0.059	1.552			0.142	-0.029	1.352
-0.087	-0.245	1.538			-0.079	-0.187	1.590			-0.108	0.149	1.601			-0.129	0.335	1.570			-0.266	0.040	1.638			-0.319	-0.218	1.706			-0.373	-0.446	1.660			-0.382	-0.524	1.639			0.047	0.061	1.549			0.137	-0.006	1.344
-0.088	-0.245	1.539			-0.079	-0.187	1.591			-0.108	0.149	1.602			-0.128	0.335	1.570			-0.266	0.040	1.639			-0.319	-0.218	1.706			-0.373	-0.446	1.660			-0.382	-0.523	1.639			0.043	0.065	1.546			0.133	0.014	1.339
-0.088	-0.246	1.540			-0.079	-0.187	1.591			-0.108	0.149	1.602			-0.128	0.335	1.570			-0.265	0.040	1.639			-0.319	-0.217	1.706			-0.372	-0.445	1.661			-0.382	-0.522	1.639			0.039	0.069	1.542			0.131	0.016	1.337
-0.088	-0.246	1.540			-0.078	-0.188	1.592			-0.107	0.149	1.602			-0.127	0.334	1.571			-0.264	0.041	1.641			-0.319	-0.217	1.706			-0.372	-0.443	1.662			-0.382	-0.521	1.640			0.036	0.074	1.538			0.088	0.016	1.305
-0.088	-0.247	1.542			-0.077	-0.188	1.593			-0.106	0.149	1.602			-0.126	0.335	1.571			-0.264	0.042	1.641			-0.318	-0.215	1.707			-0.370	-0.441	1.665			-0.381	-0.519	1.642			0.036	0.077	1.532			0.072	0.020	1.298
-0.087	-0.249	1.543			-0.076	-0.189	1.593			-0.106	0.149	1.602			-0.124	0.335	1.571			-0.263	0.043	1.642			-0.317	-0.214	1.709			-0.368	-0.438	1.669			-0.379	-0.515	1.646			0.036	0.080	1.528			0.063	0.023	1.292
-0.086	-0.250	1.544			-0.074	-0.190	1.594			-0.105	0.149	1.602			-0.122	0.335	1.571			-0.263	0.043	1.643			-0.315	-0.212	1.711			-0.365	-0.434	1.674			-0.377	-0.511	1.650			0.036	0.082	1.525			0.056	0.025	1.289
-0.086	-0.252	1.545			-0.073	-0.191	1.595			-0.104	0.150	1.602			-0.121	0.335	1.571			-0.263	0.044	1.643			-0.313	-0.210	1.713			-0.362	-0.429	1.681			-0.375	-0.506	1.657			0.036	0.082	1.522			0.049	0.027	1.284
-0.085	-0.253	1.547			-0.072	-0.192	1.595			-0.103	0.150	1.601			-0.120	0.335	1.571			-0.262	0.045	1.644			-0.311	-0.208	1.716			-0.358	-0.425	1.688			-0.372	-0.502	1.664			0.037	0.081	1.519			0.044	0.029	1.281
-0.085	-0.255	1.548			-0.071	-0.193	1.596			-0.102	0.150	1.601			-0.118	0.335	1.571			-0.262	0.046	1.644			-0.308	-0.206	1.718			-0.354	-0.421	1.694			-0.369	-0.498	1.672			0.038	0.081	1.516			0.039	0.030	1.278
-0.084	-0.256	1.549			-0.070	-0.193	1.597			-0.101	0.150	1.601			-0.118	0.335	1.571			-0.261	0.046	1.645			-0.306	-0.204	1.721			-0.350	-0.418	1.702			-0.365	-0.494	1.681			0.039	0.079	1.513			0.034	0.032	1.275
-0.084	-0.257	1.550			-0.069	-0.194	1.597			-0.100	0.150	1.600			-0.117	0.335	1.571			-0.261	0.047	1.645			-0.303	-0.202	1.726			-0.346	-0.416	1.709			-0.361	-0.492	1.689			0.039	0.077	1.511			0.030	0.033	1.272
-0.084	-0.258	1.551			-0.069	-0.195	1.598			-0.100	0.150	1.600			-0.116	0.335	1.571			-0.253	0.055	1.650			-0.298	-0.192	1.736			-0.342	-0.414	1.716			-0.357	-0.491	1.698			0.040	0.075	1.508			0.010	0.033	1.266
-0.084	-0.259	1.552			-0.068	-0.195	1.598			-0.099	0.151	1.600			-0.115	0.335	1.571			-0.247	0.060	1.654			-0.294	-0.186	1.742			-0.338	-0.413	1.722			-0.353	-0.490	1.704			0.040	0.073	1.506			-0.001	0.034	1.263
-0.084	-0.260	1.553			-0.068	-0.196	1.599			-0.098	0.151	1.599			-0.115	0.336	1.571			-0.239	0.065	1.655			-0.289	-0.183	1.742			-0.334	-0.413	1.727			-0.350	-0.490	1.710			0.041	0.070	1.504			-0.008	0.035	1.261
-0.084	-0.261	1.554			-0.067	-0.197	1.599			-0.097	0.151	1.599			-0.114	0.336	1.571			-0.233	0.068	1.656			-0.285	-0.180	1.743			-0.331	-0.413	1.732			-0.347	-0.490	1.715			0.041	0.068	1.502			-0.014	0.035	1.259
-0.084	-0.262	1.554			-0.066	-0.197	1.600			-0.097	0.151	1.599			-0.113	0.336	1.571			-0.230	0.070	1.657			-0.282	-0.177	1.744			-0.328	-0.412	1.736			-0.345	-0.490	1.719			0.041	0.066	1.501			-0.019	0.036	1.257
-0.084	-0.263	1.555			-0.066	-0.198	1.600			-0.096	0.151	1.599			-0.113	0.336	1.571			-0.227	0.072	1.657			-0.277	-0.175	1.742			-0.326	-0.412	1.739			-0.342	-0.489	1.723			0.042	0.064	1.499			-0.024	0.037	1.255
-0.085	-0.264	1.556			-0.065	-0.199	1.600			-0.095	0.151	1.599			-0.112	0.336	1.571			-0.224	0.074	1.658			-0.275	-0.173	1.743			-0.323	-0.412	1.742			-0.340	-0.489	1.726			0.042	0.062	1.498			-0.028	0.037	1.254
-0.085	-0.265	1.556			-0.065	-0.199	1.600			-0.095	0.151	1.598			-0.112	0.336	1.571			-0.222	0.075	1.659			-0.273	-0.172	1.744			-0.321	-0.411	1.745			-0.338	-0.488	1.729			0.042	0.060	1.497			-0.031	0.038	1.252
-0.085	-0.266	1.556			-0.065	-0.200	1.601			-0.094	0.151	1.598			-0.111	0.336	1.571			-0.220	0.077	1.659			-0.272	-0.171	1.744			-0.319	-0.411	1.747			-0.337	-0.488	1.731			0.042	0.059	1.496			-0.034	0.038	1.251
-0.085	-0.266	1.557			-0.064	-0.200	1.601			-0.093	0.151	1.598			-0.111	0.336	1.572			-0.218	0.078	1.661			-0.270	-0.171	1.744			-0.318	-0.411	1.749			-0.335	-0.488	1.734			0.043	0.058	1.495			-0.037	0.038	1.251
-0.085	-0.266	1.557			-0.064	-0.200	1.601			-0.092	0.151	1.598			-0.110	0.336	1.572			-0.217	0.079	1.662			-0.269	-0.170	1.745			-0.316	-0.410	1.751			-0.334	-0.488	1.735			0.043	0.057	1.495			-0.040	0.038	1.252
-0.085	-0.267	1.557			-0.063	-0.201	1.601			-0.091	0.151	1.598			-0.109	0.336	1.572			-0.216	0.080	1.664			-0.268	-0.169	1.745			-0.315	-0.410	1.752			-0.333	-0.487	1.737			0.043	0.056	1.494			-0.051	0.035	1.248
-0.084	-0.267	1.558			-0.063	-0.201	1.601			-0.090	0.151	1.598			-0.108	0.337	1.572			-0.216	0.081	1.665			-0.267	-0.169	1.745			-0.314	-0.410	1.753			-0.332	-0.487	1.739			0.043	0.055	1.494			-0.062	0.031	1.245
-0.084	-0.267	1.558			-0.062	-0.201	1.601			-0.089	0.152	1.597			-0.107	0.337	1.573			-0.215	0.082	1.667			-0.267	-0.168	1.746			-0.313	-0.409	1.754			-0.331	-0.486	1.740			0.044	0.055	1.493			-0.075	0.027	1.242
-0.084	-0.268	1.558			-0.061	-0.201	1.601			-0.088	0.152	1.597			-0.105	0.337	1.573			-0.215	0.083	1.669			-0.266	-0.168	1.746			-0.311	-0.409	1.755			-0.330	-0.486	1.740			0.044	0.054	1.493			-0.083	0.024	1.241
-0.084	-0.268	1.558			-0.061	-0.201	1.601			-0.087	0.152	1.597			-0.104	0.337	1.574			-0.214	0.084	1.671			-0.265	-0.168	1.746			-0.311	-0.408	1.755			-0.329	-0.486	1.739			0.045	0.053	1.492			-0.089	0.023	1.239
-0.084	-0.268	1.559			-0.060	-0.202	1.601			-0.085	0.152	1.597			-0.102	0.338	1.574			-0.214	0.085	1.672			-0.265	-0.167	1.746			-0.310	-0.408	1.754			-0.328	-0.485	1.738			0.045	0.053	1.492			-0.094	0.021	1.239
-0.083	-0.268	1.559			-0.059	-0.202	1.601			-0.084	0.152	1.597			-0.100	0.338	1.575			-0.213	0.086	1.674			-0.264	-0.167	1.746			-0.309	-0.408	1.753			-0.328	-0.485	1.736			0.046	0.052	1.492			-0.099	0.020	1.238
-0.083	-0.268	1.559			-0.058	-0.202	1.601			-0.083	0.152	1.597			-0.098	0.338	1.575			-0.213	0.087	1.676			-0.264	-0.167	1.746			-0.309	-0.407	1.752			-0.328	-0.484	1.735			0.046	0.052	1.492			-0.102	0.020	1.238
-0.082	-0.268	1.559			-0.057	-0.202	1.601			-0.082	0.152	1.597			-0.096	0.338	1.576			-0.212	0.088	1.677			-0.263	-0.166	1.746			-0.309	-0.407	1.750			-0.328	-0.484	1.733			0.047	0.052	1.492			-0.106	0.019	1.237
-0.082	-0.268	1.559			-0.056	-0.202	1.601			-0.080	0.152	1.597			-0.094	0.338	1.576			-0.212	0.088	1.679			-0.263	-0.166	1.746			-0.309	-0.407	1.749			-0.327	-0.484	1.732			0.048	0.051	1.492			-0.109	0.018	1.237
-0.081	-0.268	1.559			-0.055	-0.202	1.601			-0.079	0.152	1.597			-0.092	0.339	1.577			-0.211	0.089	1.680			-0.262	-0.166	1.746			-0.309	-0.407	1.748			-0.327	-0.484	1.730			0.049	0.051	1.492			-0.111	0.017	1.237
-0.081	-0.268	1.559			-0.055	-0.202	1.601			-0.078	0.152	1.597			-0.090	0.339	1.577			-0.211	0.089	1.681			-0.262	-0.166	1.746			-0.308	-0.407	1.747			-0.327	-0.484	1.729			0.050	0.050	1.492			-0.113	0.016	1.238
-0.080	-0.268	1.559			-0.054	-0.202	1.601			-0.076	0.152	1.598			-0.088	0.339	1.578			-0.210	0.090	1.682			-0.262	-0.166	1.746			-0.308	-0.406	1.746			-0.327	-0.483	1.728			0.051	0.050	1.493			-0.114	0.015	1.239
-0.080	-0.268	1.559			-0.053	-0.202	1.601			-0.075	0.152	1.598			-0.086	0.339	1.578			-0.210	0.090	1.683			-0.261	-0.166	1.746			-0.308	-0.406	1.746			-0.327	-0.483	1.728			0.052	0.050	1.493			-0.115	0.014	1.240
-0.079	-0.268	1.559			-0.053	-0.202	1.601			-0.074	0.152	1.598			-0.084	0.339	1.579			-0.209	0.091	1.684			-0.261	-0.166	1.746			-0.308	-0.406	1.745			-0.326	-0.483	1.727			0.053	0.049	1.494			-0.116	0.013	1.241
-0.079	-0.268	1.559			-0.052	-0.202	1.601			-0.072	0.152	1.598			-0.082	0.339	1.579			-0.209	0.091	1.685			-0.261	-0.166	1.746			-0.308	-0.406	1.745			-0.326	-0.483	1.727			0.055	0.049	1.494			-0.117	0.012	1.243
-0.078	-0.268	1.559			-0.051	-0.202	1.601			-0.071	0.152	1.598			-0.081	0.339	1.580			-0.208	0.091	1.686			-0.260	-0.166	1.746			-0.308	-0.406	1.744			-0.326	-0.483	1.727			0.056	0.049	1.494			-0.117	0.011	1.244
-0.078	-0.267	1.559			-0.050	-0.202	1.601			-0.070	0.152	1.599			-0.079	0.339	1.580			-0.208	0.092	1.687			-0.260	-0.166	1.746			-0.307	-0.406	1.744			-0.325	-0.483	1.727			0.057	0.048	1.495			-0.117	0.010	1.246
-0.077	-0.267	1.559			-0.049	-0.202	1.601			-0.069	0.152	1.599			-0.078	0.339	1.580			-0.207	0.092	1.688			-0.260	-0.166	1.746			-0.307	-0.405	1.744			-0.325	-0.482	1.727			0.057	0.048	1.495			-0.118	0.009	1.247
-0.077	-0.267	1.559			-0.049	-0.202	1.601			-0.067	0.152	1.599			-0.076	0.339	1.581			-0.207	0.092	1.689			-0.259	-0.166	1.746			-0.307	-0.405	1.744			-0.325	-0.482	1.726			0.058	0.048	1.495			-0.118	0.008	1.248
-0.076	-0.267	1.559			-0.048	-0.202	1.601			-0.066	0.152	1.599			-0.075	0.339	1.581			-0.206	0.093	1.690			-0.259	-0.166	1.746			-0.306	-0.405	1.744			-0.325	-0.482	1.726			0.059	0.048	1.496			-0.118	0.008	1.250
-0.075	-0.267	1.559			-0.047	-0.202	1.601			-0.065	0.152	1.600			-0.074	0.339	1.581			-0.206	0.093	1.691			-0.259	-0.166	1.746			-0.306	-0.404	1.744			-0.324	-0.482	1.726			0.060	0.047	1.496			-0.118	0.007	1.251
-0.075	-0.267	1.559			-0.046	-0.202	1.601			-0.064	0.152	1.600			-0.073	0.339	1.581			-0.205	0.093	1.692			-0.258	-0.166	1.746			-0.305	-0.404	1.744			-0.324	-0.481	1.726			0.061	0.047	1.496			-0.118	0.007	1.252
-0.074	-0.267	1.559			-0.045	-0.202	1.601			-0.063	0.152	1.600			-0.072	0.339	1.582			-0.204	0.094	1.693			-0.258	-0.166	1.746			-0.305	-0.404	1.744			-0.323	-0.481	1.726			0.062	0.047	1.496			-0.118	0.006	1.253
-0.073	-0.267	1.559			-0.045	-0.202	1.601			-0.061	0.152	1.600			-0.071	0.339	1.582			-0.204	0.094	1.694			-0.257	-0.166	1.746			-0.305	-0.403	1.744			-0.323	-0.481	1.727			0.062	0.047	1.496			-0.117	0.006	1.254
-0.073	-0.267	1.559			-0.044	-0.202	1.601			-0.060	0.152	1.601			-0.070	0.339	1.582			-0.203	0.094	1.695			-0.257	-0.167	1.746			-0.304	-0.403	1.744			-0.322	-0.480	1.727			0.063	0.047	1.497			-0.116	0.005	1.254
-0.072	-0.267	1.559			-0.043	-0.202	1.601			-0.059	0.152	1.601			-0.069	0.339	1.582			-0.202	0.094	1.696			-0.256	-0.167	1.746			-0.303	-0.403	1.744			-0.321	-0.480	1.727			0.064	0.047	1.497			-0.110	0.003	1.255
-0.071	-0.267	1.558			-0.042	-0.202	1.600			-0.058	0.152	1.601			-0.068	0.339	1.582			-0.201	0.094	1.696			-0.256	-0.167	1.747			-0.303	-0.403	1.744			-0.320	-0.480	1.728			0.065	0.047	1.497			-0.103	0.002	1.258
-0.070	-0.267	1.558			-0.041	-0.203	1.600			-0.057	0.152	1.601			-0.067	0.339	1.583			-0.200	0.094	1.697			-0.255	-0.167	1.747			-0.302	-0.402	1.744			-0.319	-0.480	1.728			0.065	0.046	1.497			-0.096	0.001	1.259
-0.069	-0.268	1.558			-0.040	-0.203	1.600			-0.055	0.152	1.602			-0.066	0.339	1.583			-0.200	0.094	1.698			-0.253	-0.168	1.746			-0.301	-0.413	1.743			-0.320	-0.480	1.725			0.066	0.046	1.498			-0.069	0.012	1.264
-0.068	-0.269	1.558			-0.039	-0.204	1.600			-0.054	0.152	1.602			-0.065	0.339	1.583			-0.199	0.094	1.698			-0.253	-0.168	1.746			-0.300	-0.420	1.743			-0.324	-0.475	1.719			0.067	0.046	1.498			-0.059	0.014	1.263
-0.067	-0.269	1.557			-0.038	-0.204	1.600			-0.053	0.153	1.602			-0.064	0.338	1.583			-0.198	0.094	1.699			-0.251	-0.169	1.746			-0.299	-0.425	1.742			-0.321	-0.497	1.727			0.068	0.046	1.498			-0.053	0.015	1.263
-0.067	-0.269	1.557			-0.037	-0.204	1.600			-0.052	0.153	1.602			-0.063	0.338	1.583			-0.198	0.094	1.699			-0.250	-0.169	1.745			-0.299	-0.428	1.742			-0.320	-0.507	1.731			0.069	0.046	1.499			-0.044	0.016	1.260
-0.066	-0.269	1.557			-0.036	-0.204	1.600			-0.052	0.153	1.602			-0.062	0.338	1.583			-0.197	0.094	1.700			-0.249	-0.169	1.745			-0.298	-0.431	1.742			-0.320	-0.513	1.734			0.071	0.047	1.499			-0.033	0.021	1.249
-0.065	-0.269	1.557			-0.036	-0.204	1.600			-0.051	0.153	1.602			-0.061	0.339	1.584			-0.196	0.095	1.700			-0.248	-0.169	1.745			-0.298	-0.432	1.742			-0.320	-0.515	1.735			0.073	0.047	1.500			-0.020	0.025	1.241
-0.065	-0.268	1.557			-0.035	-0.203	1.600			-0.049	0.160	1.600			-0.059	0.341	1.584			-0.195	0.098	1.698			-0.245	-0.163	1.744			-0.298	-0.429	1.741			-0.310	-0.496	1.725			0.075	0.049	1.501			-0.011	0.028	1.235
-0.064	-0.267	1.557			-0.035	-0.201	1.600			-0.048	0.169	1.596			-0.057	0.345	1.583			-0.194	0.102	1.695			-0.242	-0.155	1.742			-0.294	-0.419	1.745			-0.309	-0.490	1.729			0.078	0.050	1.502			-0.003	0.031	1.231
-0.063	-0.265	1.557			-0.035	-0.198	1.599			-0.047	0.176	1.592			-0.055	0.349	1.583			-0.193	0.107	1.692			-0.240	-0.148	1.740			-0.294	-0.416	1.744			-0.307	-0.482	1.729			0.080	0.052	1.503			0.005	0.033	1.227
-0.063	-0.265	1.557			-0.034	-0.198	1.599			-0.046	0.177	1.589			-0.055	0.350	1.583			-0.192	0.108	1.689			-0.239	-0.147	1.739			-0.293	-0.413	1.745			-0.307	-0.481	1.730			0.083	0.043	1.507			0.012	0.033	1.225
-0.062	-0.266	1.556			-0.035	-0.198	1.598			-0.045	0.178	1.586			-0.054	0.350	1.583			-0.190	0.062	1.661			-0.242	-0.170	1.744			-0.292	-0.413	1.746			-0.307	-0.481	1.731			0.085	0.037	1.509			0.020	0.034	1.223
-0.061	-0.269	1.555			-0.035	-0.200	1.596			-0.045	0.174	1.579			-0.053	0.350	1.584			-0.189	0.048	1.653			-0.243	-0.181	1.746			-0.292	-0.413	1.746			-0.307	-0.482	1.732			0.086	0.032	1.510			0.027	0.035	1.221
-0.060	-0.272	1.553			-0.035	-0.203	1.593			-0.045	0.172	1.574			-0.052	0.350	1.584			-0.188	0.042	1.649			-0.244	-0.187	1.747			-0.292	-0.413	1.747			-0.306	-0.482	1.732			0.087	0.028	1.511			0.084	0.074	1.271
-0.060	-0.274	1.553			-0.036	-0.205	1.592			-0.047	0.168	1.574			-0.052	0.350	1.584			-0.188	0.038	1.647			-0.244	-0.190	1.747			-0.292	-0.412	1.747			-0.306	-0.481	1.733			0.087	0.023	1.515			0.109	0.083	1.304
-0.059	-0.275	1.552			-0.037	-0.206	1.591			-0.050	0.172	1.577			-0.052	0.351	1.585			-0.187	0.036	1.645			-0.245	-0.192	1.748			-0.291	-0.412	1.747			-0.306	-0.481	1.733			0.086	0.023	1.520			0.118	0.090	1.313
-0.059	-0.276	1.552			-0.038	-0.206	1.591			-0.052	0.175	1.579			-0.051	0.352	1.585			-0.187	0.035	1.644			-0.245	-0.194	1.748			-0.291	-0.411	1.747			-0.306	-0.481	1.733			0.085	0.022	1.524			0.126	0.095	1.320
-0.059	-0.276	1.551			-0.038	-0.207	1.591			-0.054	0.176	1.581			-0.052	0.352	1.585			-0.187	0.033	1.642			-0.245	-0.195	1.747			-0.291	-0.410	1.747			-0.306	-0.481	1.732			0.084	0.021	1.528			0.131	0.098	1.326
-0.059	-0.277	1.551			-0.039	-0.207	1.591			-0.055	0.176	1.583			-0.053	0.352	1.586			-0.186	0.032	1.641			-0.245	-0.196	1.747			-0.292	-0.410	1.746			-0.306	-0.480	1.732			0.084	0.020	1.532			0.136	0.101	1.331
-0.059	-0.277	1.551			-0.040	-0.207	1.591			-0.056	0.177	1.585			-0.054	0.352	1.587			-0.186	0.031	1.641			-0.246	-0.197	1.747			-0.292	-0.409	1.746			-0.307	-0.480	1.731			0.083	0.019	1.535			0.141	0.103	1.335
-0.059	-0.277	1.551			-0.041	-0.207	1.591			-0.057	0.176	1.586			-0.055	0.351	1.588			-0.186	0.031	1.641			-0.246	-0.198	1.747			-0.292	-0.408	1.745			-0.307	-0.480	1.730			0.083	0.018	1.538			0.145	0.105	1.339
-0.060	-0.277	1.551			-0.042	-0.207	1.591			-0.058	0.176	1.588			-0.057	0.351	1.588			-0.186	0.031	1.642			-0.247	-0.199	1.747			-0.293	-0.408	1.744			-0.308	-0.480	1.729			0.082	0.017	1.541			0.148	0.107	1.343
-0.060	-0.277	1.551			-0.043	-0.207	1.591			-0.058	0.175	1.590			-0.058	0.351	1.589			-0.187	0.032	1.642			-0.248	-0.200	1.747			-0.294	-0.407	1.743			-0.309	-0.480	1.728			0.082	0.016	1.544			0.151	0.108	1.347
-0.060	-0.277	1.551			-0.044	-0.207	1.592			-0.059	0.175	1.592			-0.060	0.350	1.590			-0.188	0.033	1.644			-0.248	-0.201	1.747			-0.295	-0.407	1.742			-0.311	-0.481	1.727			0.082	0.014	1.546			0.154	0.109	1.351
-0.061	-0.276	1.551			-0.045	-0.207	1.592			-0.059	0.174	1.593			-0.061	0.350	1.591			-0.188	0.034	1.645			-0.249	-0.201	1.747			-0.296	-0.407	1.741			-0.313	-0.481	1.725			0.082	0.013	1.549			0.156	0.109	1.354
-0.061	-0.276	1.551			-0.046	-0.207	1.593			-0.059	0.173	1.595			-0.063	0.350	1.591			-0.189	0.035	1.646			-0.250	-0.202	1.747			-0.298	-0.408	1.739			-0.314	-0.482	1.723			0.082	0.012	1.551			0.157	0.109	1.357
-0.062	-0.275	1.551			-0.047	-0.206	1.593			-0.059	0.172	1.597			-0.064	0.349	1.592			-0.190	0.036	1.647			-0.251	-0.202	1.747			-0.300	-0.408	1.738			-0.316	-0.483	1.722			0.082	0.011	1.553			0.158	0.108	1.360
-0.062	-0.275	1.551			-0.048	-0.206	1.594			-0.060	0.171	1.598			-0.065	0.349	1.592			-0.191	0.037	1.648			-0.252	-0.203	1.746			-0.301	-0.408	1.737			-0.317	-0.484	1.721			0.082	0.010	1.555			0.159	0.108	1.362
-0.063	-0.274	1.551			-0.048	-0.206	1.595			-0.060	0.170	1.600			-0.066	0.348	1.593			-0.191	0.037	1.650			-0.252	-0.203	1.746			-0.302	-0.409	1.736			-0.319	-0.484	1.719			0.082	0.009	1.557			0.159	0.107	1.365
-0.064	-0.273	1.552			-0.049	-0.206	1.595			-0.060	0.169	1.601			-0.067	0.348	1.593			-0.192	0.038	1.651			-0.253	-0.203	1.746			-0.303	-0.409	1.735			-0.320	-0.485	1.718			0.082	0.009	1.558			0.159	0.106	1.367
-0.064	-0.273	1.552			-0.050	-0.205	1.596			-0.060	0.169	1.602			-0.068	0.348	1.594			-0.193	0.039	1.651			-0.254	-0.204	1.746			-0.304	-0.409	1.734			-0.321	-0.485	1.717			0.082	0.008	1.560			0.158	0.106	1.368
-0.065	-0.272	1.552			-0.051	-0.205	1.597			-0.060	0.168	1.603			-0.069	0.347	1.594			-0.193	0.040	1.652			-0.255	-0.204	1.745			-0.305	-0.409	1.733			-0.323	-0.486	1.716			0.082	0.007	1.561			0.158	0.105	1.370
-0.065	-0.272	1.552			-0.051	-0.205	1.597			-0.060	0.168	1.604			-0.070	0.347	1.594			-0.194	0.040	1.653			-0.255	-0.204	1.745			-0.306	-0.409	1.733			-0.324	-0.486	1.715			0.081	0.007	1.562			0.157	0.104	1.371
-0.066	-0.271	1.553			-0.052	-0.205	1.598			-0.060	0.167	1.605			-0.071	0.347	1.595			-0.194	0.041	1.654			-0.256	-0.204	1.745			-0.307	-0.410	1.732			-0.325	-0.486	1.714			0.081	0.006	1.563			0.156	0.103	1.372
-0.066	-0.271	1.553			-0.052	-0.204	1.599			-0.060	0.167	1.606			-0.071	0.347	1.595			-0.194	0.041	1.654			-0.257	-0.204	1.745			-0.308	-0.410	1.731			-0.325	-0.487	1.714			0.081	0.006	1.564			0.155	0.102	1.373
-0.067	-0.270	1.553			-0.053	-0.204	1.599			-0.060	0.166	1.606			-0.072	0.346	1.595			-0.195	0.042	1.655			-0.257	-0.205	1.744			-0.309	-0.410	1.731			-0.326	-0.487	1.713			0.081	0.005	1.565			0.154	0.101	1.373
-0.067	-0.270	1.553			-0.053	-0.204	1.600			-0.060	0.166	1.607			-0.073	0.346	1.596			-0.195	0.042	1.656			-0.258	-0.205	1.744			-0.309	-0.411	1.730			-0.327	-0.488	1.712			0.081	0.005	1.566			0.153	0.100	1.374
-0.067	-0.270	1.554			-0.054	-0.204	1.600			-0.060	0.166	1.608			-0.074	0.346	1.596			-0.196	0.043	1.656			-0.258	-0.205	1.744			-0.310	-0.411	1.730			-0.328	-0.488	1.711			0.081	0.004	1.567			0.152	0.099	1.374
-0.068	-0.269	1.554			-0.054	-0.204	1.601			-0.060	0.165	1.608			-0.074	0.346	1.596			-0.196	0.043	1.657			-0.259	-0.205	1.744			-0.311	-0.411	1.729			-0.329	-0.489	1.711			0.081	0.004	1.568			0.151	0.098	1.374
-0.068	-0.269	1.554			-0.055	-0.204	1.601			-0.060	0.165	1.608			-0.075	0.345	1.596			-0.196	0.044	1.657			-0.259	-0.205	1.744			-0.311	-0.412	1.729			-0.329	-0.489	1.710			0.081	0.003	1.568			0.150	0.097	1.375
-0.069	-0.269	1.554			-0.055	-0.203	1.602			-0.060	0.165	1.609			-0.076	0.345	1.596			-0.197	0.044	1.658			-0.260	-0.205	1.743			-0.312	-0.412	1.728			-0.330	-0.489	1.710			0.081	0.003	1.569			0.148	0.097	1.374
-0.069	-0.269	1.555			-0.055	-0.203	1.602			-0.061	0.165	1.609			-0.076	0.345	1.597			-0.197	0.044	1.658			-0.260	-0.205	1.743			-0.312	-0.412	1.728			-0.330	-0.490	1.710			0.081	0.003	1.570			0.147	0.096	1.374
-0.069	-0.269	1.555			-0.056	-0.203	1.603			-0.061	0.164	1.609			-0.077	0.345	1.597			-0.197	0.044	1.659			-0.260	-0.205	1.743			-0.312	-0.412	1.728			-0.330	-0.490	1.709			0.081	0.003	1.570			0.145	0.095	1.374
-0.070	-0.268	1.555			-0.056	-0.203	1.603			-0.061	0.164	1.610			-0.077	0.345	1.597			-0.197	0.045	1.659			-0.261	-0.205	1.743			-0.313	-0.412	1.727			-0.331	-0.490	1.709			0.081	0.002	1.571			0.144	0.095	1.373
-0.070	-0.268	1.555			-0.056	-0.203	1.603			-0.061	0.164	1.610			-0.078	0.345	1.597			-0.197	0.045	1.660			-0.261	-0.205	1.743			-0.313	-0.412	1.727			-0.331	-0.490	1.709			0.080	0.002	1.571			0.142	0.094	1.373
-0.071	-0.268	1.556			-0.057	-0.203	1.604			-0.061	0.164	1.610			-0.078	0.345	1.597			-0.197	0.045	1.660			-0.261	-0.205	1.743			-0.313	-0.412	1.727			-0.331	-0.490	1.709			0.080	0.002	1.572			0.141	0.093	1.373
-0.071	-0.268	1.556			-0.057	-0.203	1.604			-0.062	0.164	1.611			-0.078	0.344	1.597			-0.198	0.045	1.660			-0.261	-0.206	1.743			-0.313	-0.412	1.727			-0.331	-0.490	1.709			0.080	0.002	1.572			0.139	0.093	1.372
-0.071	-0.268	1.556			-0.057	-0.203	1.605			-0.062	0.163	1.611			-0.079	0.344	1.597			-0.198	0.046	1.661			-0.262	-0.206	1.743			-0.313	-0.412	1.727			-0.331	-0.490	1.709			0.080	0.001	1.572			0.138	0.092	1.372
-0.072	-0.268	1.557			-0.058	-0.203	1.605			-0.062	0.163	1.611			-0.079	0.344	1.598			-0.198	0.046	1.662			-0.262	-0.206	1.743			-0.313	-0.412	1.727			-0.331	-0.490	1.709			0.079	0.001	1.573			0.137	0.092	1.372
-0.072	-0.268	1.557			-0.058	-0.203	1.605			-0.062	0.163	1.611			-0.080	0.344	1.598			-0.198	0.046	1.662			-0.262	-0.206	1.743			-0.313	-0.412	1.728			-0.331	-0.490	1.709			0.079	0.001	1.573			0.136	0.091	1.372
-0.073	-0.268	1.557			-0.058	-0.203	1.606			-0.062	0.163	1.612			-0.080	0.344	1.598			-0.198	0.047	1.663			-0.262	-0.206	1.743			-0.312	-0.411	1.728			-0.330	-0.489	1.710			0.079	0.001	1.573			0.136	0.091	1.372
-0.073	-0.268	1.558			-0.058	-0.203	1.606			-0.062	0.162	1.612			-0.081	0.344	1.598			-0.198	0.047	1.663			-0.262	-0.205	1.743			-0.312	-0.411	1.729			-0.330	-0.489	1.710			0.079	0.001	1.574			0.135	0.090	1.372
-0.073	-0.268	1.558			-0.059	-0.203	1.607			-0.062	0.162	1.612			-0.081	0.344	1.598			-0.198	0.047	1.664			-0.262	-0.205	1.743			-0.311	-0.410	1.729			-0.330	-0.488	1.711			0.079	0.001	1.574			0.135	0.090	1.372
-0.074	-0.267	1.559			-0.059	-0.203	1.608			-0.062	0.162	1.613			-0.082	0.344	1.598			-0.198	0.047	1.665			-0.262	-0.205	1.744			-0.311	-0.410	1.730			-0.329	-0.487	1.711			0.079	0.000	1.574			0.134	0.089	1.372
-0.074	-0.267	1.559			-0.058	-0.203	1.608			-0.062	0.161	1.613			-0.082	0.343	1.598			-0.198	0.048	1.665			-0.263	-0.205	1.744			-0.310	-0.409	1.731			-0.329	-0.487	1.712			0.056	0.039	1.557			0.121	0.107	1.362
-0.074	-0.267	1.559			-0.058	-0.203	1.608			-0.062	0.160	1.614			-0.082	0.343	1.598			-0.199	0.048	1.666			-0.263	-0.204	1.744			-0.310	-0.408	1.731			-0.329	-0.486	1.713			0.049	0.050	1.552			0.113	0.117	1.357
-0.074	-0.267	1.560			-0.057	-0.203	1.609			-0.062	0.160	1.615			-0.083	0.343	1.598			-0.199	0.048	1.666			-0.263	-0.204	1.745			-0.310	-0.408	1.732			-0.328	-0.485	1.713			0.046	0.057	1.549			0.109	0.123	1.352
-0.074	-0.266	1.560			-0.057	-0.202	1.609			-0.061	0.159	1.615			-0.083	0.343	1.598			-0.199	0.049	1.667			-0.263	-0.204	1.745			-0.309	-0.408	1.732			-0.328	-0.485	1.714			0.044	0.061	1.547			0.105	0.128	1.349
-0.074	-0.266	1.561			-0.056	-0.202	1.610			-0.061	0.159	1.616			-0.083	0.343	1.598			-0.199	0.049	1.667			-0.263	-0.203	1.745			-0.309	-0.407	1.733			-0.328	-0.485	1.714			0.043	0.064	1.545			0.103	0.132	1.347
-0.074	-0.266	1.561			-0.056	-0.202	1.610			-0.061	0.158	1.617			-0.083	0.343	1.598			-0.199	0.049	1.668			-0.263	-0.203	1.746			-0.309	-0.408	1.733			-0.328	-0.485	1.715			0.042	0.067	1.544			0.101	0.135	1.345
-0.074	-0.266	1.561			-0.055	-0.202	1.610			-0.060	0.158	1.617			-0.083	0.343	1.598			-0.199	0.049	1.668			-0.263	-0.203	1.746			-0.309	-0.408	1.733			-0.328	-0.485	1.715			0.041	0.069	1.543			0.100	0.138	1.344
-0.074	-0.265	1.562			-0.054	-0.202	1.611			-0.060	0.157	1.618			-0.083	0.342	1.598			-0.199	0.049	1.668			-0.263	-0.203	1.746			-0.309	-0.409	1.733			-0.328	-0.486	1.715			0.041	0.070	1.542			0.099	0.139	1.342
-0.074	-0.265	1.562			-0.054	-0.202	1.611			-0.060	0.156	1.619			-0.083	0.342	1.598			-0.199	0.050	1.669			-0.263	-0.203	1.746			-0.309	-0.409	1.734			-0.328	-0.486	1.715			0.042	0.071	1.541			0.099	0.129	1.337
-0.074	-0.265	1.562			-0.053	-0.202	1.611			-0.059	0.156	1.619			-0.083	0.342	1.599			-0.199	0.050	1.669			-0.264	-0.203	1.746			-0.310	-0.409	1.734			-0.328	-0.486	1.715			0.042	0.072	1.540			0.098	0.121	1.333
-0.073	-0.265	1.563			-0.053	-0.202	1.612			-0.059	0.155	1.620			-0.083	0.342	1.599			-0.199	0.050	1.669			-0.264	-0.203	1.746			-0.310	-0.410	1.733			-0.328	-0.487	1.715			0.043	0.073	1.540			0.098	0.115	1.329
-0.073	-0.265	1.563			-0.052	-0.202	1.612			-0.059	0.155	1.621			-0.083	0.342	1.599			-0.199	0.050	1.669			-0.264	-0.203	1.746			-0.311	-0.410	1.733			-0.329	-0.487	1.714			0.043	0.073	1.539			0.098	0.109	1.327
-0.073	-0.264	1.563			-0.052	-0.202	1.612			-0.059	0.154	1.621			-0.083	0.342	1.599			-0.199	0.050	1.670			-0.264	-0.202	1.746			-0.312	-0.411	1.732			-0.330	-0.488	1.713			0.044	0.074	1.539			0.097	0.104	1.324
-0.073	-0.264	1.564			-0.051	-0.202	1.613			-0.058	0.154	1.622			-0.083	0.341	1.599			-0.199	0.050	1.670			-0.264	-0.202	1.746			-0.313	-0.413	1.731			-0.331	-0.489	1.712			0.045	0.074	1.539			0.097	0.100	1.323
-0.073	-0.264	1.564			-0.051	-0.201	1.613			-0.058	0.153	1.622			-0.083	0.341	1.599			-0.199	0.050	1.670			-0.264	-0.202	1.746			-0.314	-0.413	1.730			-0.331	-0.490	1.711			0.045	0.074	1.539			0.097	0.096	1.321
-0.072	-0.264	1.564			-0.051	-0.201	1.613			-0.058	0.153	1.623			-0.083	0.341	1.599			-0.199	0.050	1.670			-0.265	-0.202	1.746			-0.315	-0.414	1.729			-0.332	-0.491	1.710			0.046	0.074	1.539			0.097	0.093	1.320
-0.072	-0.264	1.565			-0.050	-0.201	1.614			-0.058	0.153	1.624			-0.083	0.341	1.600			-0.199	0.050	1.670			-0.265	-0.202	1.746			-0.316	-0.414	1.728			-0.333	-0.491	1.709			0.047	0.073	1.539			0.097	0.083	1.319
-0.072	-0.263	1.565			-0.050	-0.201	1.614			-0.058	0.152	1.624			-0.082	0.341	1.600			-0.200	0.050	1.671			-0.265	-0.202	1.746			-0.317	-0.415	1.727			-0.333	-0.492	1.708			0.048	0.073	1.539			0.097	0.081	1.318
-0.072	-0.263	1.565			-0.050	-0.201	1.614			-0.058	0.152	1.625			-0.082	0.340	1.600			-0.200	0.051	1.671			-0.265	-0.202	1.746			-0.318	-0.415	1.726			-0.334	-0.492	1.707			0.049	0.072	1.539			0.097	0.078	1.317
-0.072	-0.263	1.565			-0.049	-0.201	1.614			-0.057	0.152	1.625			-0.082	0.340	1.600			-0.200	0.051	1.671			-0.266	-0.202	1.745			-0.319	-0.416	1.725			-0.335	-0.493	1.706			0.049	0.071	1.540			0.099	0.071	1.317
-0.071	-0.263	1.566			-0.049	-0.201	1.615			-0.057	0.151	1.626			-0.082	0.340	1.600			-0.200	0.051	1.671			-0.266	-0.202	1.745			-0.319	-0.416	1.724			-0.335	-0.493	1.705			0.050	0.071	1.540			0.100	0.066	1.317
-0.071	-0.263	1.566			-0.049	-0.201	1.615			-0.057	0.151	1.626			-0.082	0.340	1.600			-0.200	0.051	1.671			-0.266	-0.202	1.745			-0.320	-0.417	1.724			-0.336	-0.493	1.704			0.051	0.069	1.541			0.101	0.062	1.317
-0.071	-0.263	1.566			-0.049	-0.201	1.615			-0.057	0.151	1.626			-0.082	0.340	1.600			-0.200	0.051	1.671			-0.267	-0.202	1.745			-0.320	-0.417	1.723			-0.336	-0.494	1.703			0.051	0.068	1.541			0.101	0.058	1.317
-0.071	-0.263	1.566			-0.048	-0.201	1.615			-0.057	0.151	1.627			-0.082	0.339	1.600			-0.200	0.051	1.672			-0.267	-0.202	1.745			-0.321	-0.417	1.722			-0.336	-0.494	1.703			0.052	0.067	1.541			0.101	0.056	1.316
-0.071	-0.262	1.566			-0.048	-0.201	1.615			-0.057	0.150	1.627			-0.081	0.339	1.601			-0.200	0.051	1.672			-0.267	-0.202	1.745			-0.321	-0.417	1.722			-0.337	-0.494	1.702			0.052	0.066	1.542			0.101	0.055	1.316
-0.071	-0.262	1.567			-0.048	-0.201	1.616			-0.057	0.150	1.628			-0.081	0.339	1.601			-0.201	0.051	1.672			-0.267	-0.202	1.744			-0.322	-0.418	1.722			-0.337	-0.495	1.702			0.053	0.066	1.542			0.101	0.054	1.315
-0.070	-0.262	1.567			-0.048	-0.201	1.616			-0.057	0.150	1.628			-0.081	0.339	1.601			-0.201	0.051	1.672			-0.268	-0.202	1.744			-0.322	-0.418	1.721			-0.337	-0.495	1.702			0.053	0.065	1.542			0.101	0.053	1.315
-0.070	-0.262	1.567			-0.048	-0.201	1.616			-0.057	0.150	1.628			-0.081	0.339	1.601			-0.201	0.051	1.672			-0.268	-0.202	1.744			-0.322	-0.418	1.721			-0.337	-0.495	1.701			0.054	0.064	1.543			0.101	0.052	1.315
-0.070	-0.262	1.567			-0.047	-0.201	1.616			-0.057	0.150	1.628			-0.081	0.339	1.601			-0.201	0.051	1.672			-0.268	-0.202	1.744			-0.322	-0.418	1.721			-0.337	-0.495	1.701			0.054	0.063	1.543			0.102	0.051	1.314
-0.070	-0.262	1.567			-0.047	-0.201	1.616			-0.057	0.149	1.629			-0.081	0.339	1.601			-0.201	0.051	1.672			-0.268	-0.202	1.744			-0.323	-0.418	1.721			-0.338	-0.495	1.701			0.055	0.062	1.543			0.102	0.050	1.314
-0.070	-0.262	1.567			-0.047	-0.201	1.616			-0.057	0.149	1.629			-0.081	0.338	1.601			-0.201	0.051	1.672			-0.268	-0.202	1.744			-0.323	-0.418	1.721			-0.338	-0.495	1.701			0.055	0.062	1.544			0.102	0.048	1.314
-0.070	-0.262	1.567			-0.047	-0.201	1.617			-0.057	0.149	1.629			-0.081	0.338	1.601			-0.201	0.051	1.672			-0.268	-0.202	1.744			-0.323	-0.418	1.720			-0.338	-0.495	1.700			0.055	0.061	1.544			0.103	0.047	1.313
-0.070	-0.262	1.567			-0.047	-0.201	1.617			-0.057	0.149	1.629			-0.080	0.338	1.601			-0.201	0.051	1.673			-0.268	-0.202	1.744			-0.323	-0.418	1.720			-0.338	-0.495	1.700			0.056	0.061	1.544			0.111	0.035	1.294
-0.070	-0.262	1.568			-0.047	-0.201	1.617			-0.057	0.149	1.630			-0.080	0.338	1.601			-0.201	0.051	1.673			-0.269	-0.203	1.743			-0.323	-0.418	1.720			-0.338	-0.495	1.700			0.056	0.060	1.544			0.112	0.032	1.293
-0.070	-0.262	1.568			-0.047	-0.201	1.617			-0.057	0.149	1.630			-0.080	0.338	1.601			-0.202	0.051	1.673			-0.269	-0.203	1.743			-0.323	-0.418	1.720			-0.338	-0.495	1.700			0.057	0.060	1.544			0.115	0.028	1.289
-0.070	-0.262	1.568			-0.046	-0.201	1.617			-0.056	0.148	1.630			-0.080	0.338	1.601			-0.202	0.051	1.673			-0.269	-0.203	1.743			-0.323	-0.418	1.720			-0.338	-0.495	1.700			0.057	0.059	1.545			0.120	0.023	1.284
-0.070	-0.262	1.568			-0.046	-0.201	1.617			-0.056	0.148	1.630			-0.080	0.338	1.601			-0.202	0.051	1.673			-0.269	-0.203	1.743			-0.323	-0.418	1.720			-0.338	-0.495	1.700			0.057	0.059	1.545			0.120	0.023	1.284
-0.070	-0.262	1.568			-0.046	-0.201	1.617			-0.056	0.148	1.630			-0.080	0.338	1.601			-0.202	0.051	1.673			-0.269	-0.203	1.743			-0.323	-0.418	1.720			-0.338	-0.495	1.700			0.058	0.059	1.545			0.122	0.021	1.282
-0.069	-0.262	1.568			-0.046	-0.201	1.617			-0.056	0.148	1.630			-0.080	0.337	1.601			-0.202	0.051	1.673			-0.269	-0.203	1.743			-0.323	-0.418	1.720			-0.338	-0.495	1.700			0.058	0.058	1.545			0.125	0.020	1.280
-0.069	-0.261	1.568			-0.046	-0.201	1.617			-0.057	0.148	1.630			-0.081	0.337	1.601			-0.203	0.050	1.673			-0.269	-0.203	1.743			-0.323	-0.418	1.720			-0.338	-0.495	1.700			0.058	0.058	1.545			0.130	0.019	1.284
-0.069	-0.261	1.568			-0.046	-0.201	1.617			-0.057	0.148	1.631			-0.081	0.337	1.601			-0.203	0.050	1.673			-0.270	-0.203	1.743			-0.323	-0.418	1.720			-0.338	-0.495	1.700			0.059	0.058	1.545			0.135	0.018	1.289
-0.069	-0.261	1.568			-0.046	-0.201	1.617			-0.057	0.148	1.631			-0.081	0.337	1.601			-0.204	0.050	1.673			-0.270	-0.203	1.743			-0.323	-0.418	1.720			-0.338	-0.495	1.700			0.059	0.058	1.545			0.139	0.018	1.293
-0.069	-0.261	1.568			-0.046	-0.201	1.617			-0.057	0.148	1.631			-0.082	0.337	1.601			-0.205	0.050	1.673			-0.270	-0.204	1.742			-0.323	-0.418	1.720			-0.337	-0.495	1.699			0.059	0.057	1.545			0.142	0.017	1.298
-0.069	-0.261	1.568			-0.046	-0.201	1.617			-0.057	0.148	1.631			-0.082	0.336	1.601			-0.206	0.049	1.673			-0.270	-0.204	1.742			-0.323	-0.418	1.720			-0.337	-0.495	1.699			0.060	0.057	1.545			0.146	0.017	1.305
-0.069	-0.261	1.568			-0.046	-0.201	1.617			-0.057	0.147	1.631			-0.082	0.336	1.601			-0.207	0.049	1.673			-0.270	-0.204	1.742			-0.323	-0.418	1.720			-0.337	-0.495	1.699			0.060	0.057	1.545			0.148	0.017	1.311
-0.069	-0.261	1.568			-0.046	-0.201	1.617			-0.057	0.147	1.631			-0.083	0.336	1.601			-0.208	0.049	1.673			-0.271	-0.205	1.742			-0.323	-0.418	1.719			-0.337	-0.495	1.699			0.060	0.057	1.545			0.151	0.017	1.316
-0.069	-0.261	1.568			-0.047	-0.200	1.617			-0.058	0.147	1.631			-0.084	0.336	1.601			-0.209	0.048	1.673			-0.271	-0.205	1.741			-0.323	-0.418	1.718			-0.337	-0.495	1.697			0.061	0.057	1.545			0.153	0.017	1.320
-0.069	-0.260	1.568			-0.047	-0.200	1.617			-0.058	0.147	1.631			-0.084	0.336	1.601			-0.210	0.048	1.673			-0.272	-0.206	1.741			-0.323	-0.419	1.717			-0.337	-0.496	1.696			0.061	0.056	1.546			0.155	0.018	1.323
-0.069	-0.260	1.568			-0.047	-0.200	1.617			-0.059	0.147	1.631			-0.085	0.336	1.601			-0.212	0.047	1.672			-0.272	-0.207	1.740			-0.324	-0.419	1.715			-0.337	-0.497	1.694			0.061	0.056	1.546			0.156	0.018	1.326
-0.069	-0.260	1.568			-0.047	-0.200	1.617			-0.059	0.147	1.631			-0.086	0.336	1.601			-0.213	0.047	1.672			-0.273	-0.208	1.739			-0.324	-0.420	1.714			-0.337	-0.497	1.693			0.062	0.056	1.546			0.158	0.018	1.329
-0.070	-0.260	1.568			-0.047	-0.200	1.617			-0.060	0.147	1.631			-0.087	0.335	1.600			-0.215	0.046	1.672			-0.274	-0.209	1.738			-0.325	-0.421	1.712			-0.338	-0.498	1.691			0.062	0.056	1.546			0.159	0.019	1.331
-0.070	-0.259	1.568			-0.047	-0.200	1.617			-0.061	0.147	1.631			-0.087	0.335	1.600			-0.216	0.046	1.672			-0.275	-0.210	1.737			-0.325	-0.422	1.710			-0.338	-0.499	1.688			0.062	0.056	1.546			0.160	0.019	1.333
-0.070	-0.259	1.567			-0.048	-0.200	1.617			-0.062	0.146	1.631			-0.088	0.335	1.600			-0.218	0.046	1.672			-0.276	-0.211	1.736			-0.326	-0.423	1.708			-0.338	-0.500	1.686			0.062	0.056	1.546			0.161	0.020	1.335
-0.070	-0.259	1.567			-0.048	-0.199	1.617			-0.063	0.146	1.631			-0.089	0.335	1.600			-0.219	0.045	1.672			-0.277	-0.212	1.735			-0.327	-0.424	1.706			-0.339	-0.501	1.684			0.063	0.056	1.546			0.163	0.020	1.337
-0.070	-0.259	1.567			-0.048	-0.199	1.617			-0.064	0.146	1.631			-0.090	0.335	1.600			-0.220	0.045	1.671			-0.278	-0.212	1.734			-0.328	-0.425	1.704			-0.340	-0.503	1.681			0.063	0.055	1.546			0.165	0.021	1.339
-0.070	-0.258	1.567			-0.049	-0.199	1.617			-0.065	0.146	1.630			-0.091	0.335	1.600			-0.222	0.045	1.671			-0.279	-0.213	1.733			-0.329	-0.426	1.701			-0.340	-0.504	1.679			0.063	0.055	1.546			0.167	0.023	1.342
-0.070	-0.258	1.567			-0.049	-0.199	1.616			-0.066	0.146	1.630			-0.092	0.335	1.599			-0.223	0.044	1.671			-0.280	-0.214	1.732			-0.330	-0.427	1.700			-0.341	-0.505	1.677			0.063	0.055	1.547			0.171	0.025	1.346
-0.070	-0.258	1.567			-0.050	-0.198	1.616			-0.067	0.146	1.630			-0.094	0.335	1.599			-0.225	0.044	1.671			-0.281	-0.215	1.730			-0.331	-0.428	1.698			-0.342	-0.505	1.675			0.064	0.055	1.547			0.175	0.027	1.349
-0.071	-0.257	1.566			-0.051	-0.198	1.616			-0.068	0.146	1.630			-0.095	0.335	1.599			-0.226	0.043	1.670			-0.282	-0.215	1.729			-0.332	-0.429	1.696			-0.343	-0.506	1.673			0.064	0.055	1.547			0.180	0.029	1.352
-0.071	-0.257	1.566			-0.051	-0.198	1.616			-0.070	0.145	1.630			-0.097	0.334	1.598			-0.228	0.043	1.670			-0.283	-0.216	1.728			-0.333	-0.430	1.695			-0.343	-0.507	1.672			0.064	0.055	1.547			0.184	0.031	1.354
-0.072	-0.256	1.566			-0.052	-0.197	1.616			-0.071	0.145	1.629			-0.099	0.334	1.598			-0.229	0.043	1.669			-0.285	-0.217	1.727			-0.334	-0.431	1.693			-0.344	-0.508	1.670			0.064	0.055	1.547			0.189	0.033	1.356
-0.072	-0.256	1.565			-0.053	-0.197	1.615			-0.073	0.145	1.629			-0.100	0.334	1.598			-0.231	0.042	1.669			-0.286	-0.218	1.726			-0.335	-0.432	1.691			-0.345	-0.509	1.668			0.064	0.055	1.548			0.194	0.035	1.359
-0.072	-0.255	1.565			-0.054	-0.196	1.615			-0.074	0.145	1.629			-0.101	0.334	1.597			-0.233	0.042	1.668			-0.287	-0.219	1.725			-0.336	-0.433	1.689			-0.346	-0.510	1.667			0.065	0.055	1.548			0.198	0.037	1.362
-0.073	-0.255	1.565			-0.055	-0.196	1.615			-0.075	0.145	1.628			-0.103	0.334	1.597			-0.234	0.041	1.668			-0.289	-0.219	1.724			-0.338	-0.434	1.687			-0.347	-0.511	1.665			0.065	0.055	1.548			0.202	0.039	1.366
-0.073	-0.254	1.564			-0.056	-0.195	1.615			-0.077	0.145	1.628			-0.104	0.334	1.597			-0.236	0.040	1.667			-0.290	-0.220	1.722			-0.339	-0.436	1.685			-0.348	-0.513	1.663			0.065	0.055	1.549			0.206	0.042	1.370
-0.074	-0.254	1.564			-0.057	-0.195	1.614			-0.079	0.145	1.628			-0.106	0.334	1.596			-0.238	0.040	1.666			-0.292	-0.221	1.721			-0.341	-0.437	1.683			-0.350	-0.514	1.661			0.065	0.055	1.549			0.211	0.044	1.372
-0.074	-0.253	1.564			-0.058	-0.194	1.614			-0.080	0.145	1.627			-0.107	0.334	1.596			-0.239	0.039	1.665			-0.293	-0.222	1.720			-0.342	-0.439	1.681			-0.351	-0.516	1.658			0.066	0.056	1.549			0.216	0.046	1.374
-0.075	-0.253	1.564			-0.059	-0.194	1.614			-0.082	0.145	1.627			-0.108	0.334	1.595			-0.241	0.038	1.664			-0.295	-0.223	1.718			-0.344	-0.440	1.678			-0.352	-0.517	1.655			0.066	0.056	1.550			0.220	0.047	1.376
-0.075	-0.252	1.563			-0.060	-0.193	1.614			-0.083	0.145	1.626			-0.109	0.334	1.595			-0.243	0.038	1.663			-0.296	-0.224	1.717			-0.346	-0.442	1.674			-0.353	-0.519	1.652			0.066	0.056	1.550			0.223	0.049	1.377
-0.076	-0.252	1.563			-0.061	-0.193	1.613			-0.085	0.144	1.626			-0.110	0.334	1.594			-0.244	0.037	1.662			-0.298	-0.225	1.715			-0.348	-0.443	1.670			-0.354	-0.521	1.648			0.067	0.056	1.551			0.226	0.050	1.381
-0.076	-0.251	1.563			-0.062	-0.193	1.613			-0.086	0.144	1.625			-0.111	0.334	1.594			-0.246	0.036	1.661			-0.300	-0.226	1.713			-0.349	-0.445	1.666			-0.356	-0.522	1.644			0.067	0.056	1.552			0.229	0.052	1.383
-0.077	-0.251	1.562			-0.063	-0.192	1.613			-0.088	0.144	1.625			-0.112	0.334	1.594			-0.248	0.036	1.660			-0.302	-0.227	1.711			-0.351	-0.446	1.662			-0.357	-0.523	1.639			0.067	0.057	1.553			0.231	0.053	1.385
-0.077	-0.250	1.562			-0.064	-0.192	1.613			-0.089	0.144	1.625			-0.113	0.334	1.593			-0.249	0.035	1.659			-0.304	-0.228	1.709			-0.352	-0.447	1.658			-0.358	-0.524	1.635			0.067	0.057	1.554			0.233	0.054	1.387
-0.078	-0.250	1.562			-0.065	-0.191	1.613			-0.091	0.144	1.624			-0.114	0.334	1.593			-0.251	0.034	1.658			-0.305	-0.229	1.706			-0.354	-0.448	1.654			-0.359	-0.526	1.630			0.067	0.057	1.555			0.234	0.054	1.390
-0.078	-0.249	1.562			-0.066	-0.191	1.613			-0.092	0.144	1.624			-0.115	0.334	1.593			-0.252	0.034	1.657			-0.307	-0.229	1.704			-0.356	-0.449	1.650			-0.360	-0.527	1.626			0.067	0.058	1.556			0.235	0.055	1.392
-0.078	-0.249	1.561			-0.066	-0.191	1.612			-0.094	0.144	1.624			-0.116	0.334	1.593			-0.253	0.034	1.656			-0.309	-0.230	1.702			-0.357	-0.450	1.646			-0.361	-0.528	1.622			0.067	0.058	1.557			0.237	0.056	1.393
-0.079	-0.249	1.561			-0.067	-0.190	1.612			-0.095	0.144	1.623			-0.116	0.334	1.592			-0.255	0.033	1.655			-0.310	-0.231	1.700			-0.358	-0.451	1.642			-0.362	-0.528	1.618			0.067	0.058	1.558			0.237	0.056	1.394
-0.079	-0.248	1.561			-0.068	-0.190	1.612			-0.096	0.144	1.623			-0.117	0.334	1.592			-0.256	0.033	1.654			-0.312	-0.231	1.699			-0.359	-0.451	1.639			-0.363	-0.529	1.614			0.067	0.058	1.559			0.238	0.056	1.396
-0.080	-0.248	1.561			-0.069	-0.190	1.612			-0.097	0.143	1.623			-0.118	0.334	1.592			-0.257	0.032	1.653			-0.313	-0.232	1.697			-0.360	-0.452	1.636			-0.364	-0.529	1.611			0.067	0.059	1.560			0.238	0.056	1.397
-0.080	-0.248	1.561			-0.070	-0.189	1.612			-0.098	0.143	1.623			-0.118	0.335	1.592			-0.258	0.032	1.652			-0.314	-0.232	1.696			-0.361	-0.452	1.634			-0.365	-0.530	1.609			0.067	0.059	1.561			0.238	0.056	1.398
-0.081	-0.247	1.560			-0.071	-0.189	1.612			-0.099	0.143	1.622			-0.119	0.335	1.592			-0.259	0.032	1.652			-0.316	-0.233	1.694			-0.362	-0.453	1.632			-0.366	-0.530	1.606			0.067	0.059	1.562			0.236	0.056	1.400
-0.081	-0.247	1.560			-0.071	-0.189	1.612			-0.100	0.143	1.622			-0.119	0.335	1.592			-0.260	0.032	1.651			-0.317	-0.233	1.693			-0.363	-0.453	1.630			-0.366	-0.530	1.604			0.067	0.059	1.563			0.235	0.056	1.401
-0.081	-0.247	1.560			-0.072	-0.189	1.612			-0.101	0.143	1.622			-0.120	0.335	1.591			-0.261	0.031	1.650			-0.317	-0.233	1.692			-0.364	-0.454	1.628			-0.367	-0.531	1.602			0.067	0.059	1.563			0.233	0.056	1.402
-0.082	-0.246	1.560			-0.073	-0.189	1.612			-0.102	0.143	1.622			-0.120	0.335	1.591			-0.261	0.031	1.650			-0.318	-0.233	1.691			-0.364	-0.454	1.627			-0.368	-0.531	1.601			0.067	0.059	1.564			0.230	0.056	1.402
-0.082	-0.246	1.560			-0.074	-0.188	1.612			-0.103	0.143	1.622			-0.121	0.335	1.591			-0.262	0.031	1.650			-0.319	-0.234	1.691			-0.365	-0.454	1.626			-0.368	-0.531	1.599			0.067	0.060	1.565			0.226	0.056	1.401
-0.083	-0.246	1.560			-0.074	-0.188	1.612			-0.103	0.143	1.622			-0.121	0.335	1.591			-0.263	0.031	1.649			-0.320	-0.234	1.690			-0.365	-0.455	1.625			-0.369	-0.532	1.598			0.067	0.060	1.565			0.222	0.057	1.397
-0.083	-0.246	1.560			-0.075	-0.188	1.612			-0.104	0.143	1.621			-0.122	0.335	1.591			-0.263	0.031	1.649			-0.320	-0.234	1.689			-0.366	-0.455	1.624			-0.369	-0.532	1.597			0.066	0.060	1.566			0.216	0.058	1.390
-0.084	-0.246	1.560			-0.075	-0.188	1.612			-0.105	0.143	1.621			-0.122	0.335	1.591			-0.264	0.031	1.648			-0.321	-0.234	1.689			-0.367	-0.455	1.623			-0.370	-0.532	1.597			0.066	0.060	1.566			0.211	0.058	1.384
-0.084	-0.245	1.560			-0.076	-0.188	1.612			-0.105	0.143	1.621			-0.123	0.335	1.591			-0.264	0.030	1.648			-0.322	-0.234	1.688			-0.367	-0.454	1.623			-0.371	-0.531	1.597			0.066	0.060	1.566			0.206	0.059	1.380
-0.084	-0.245	1.560			-0.076	-0.188	1.612			-0.106	0.143	1.621			-0.123	0.335	1.591			-0.265	0.030	1.648			-0.322	-0.235	1.688			-0.368	-0.454	1.624			-0.372	-0.531	1.598			0.065	0.060	1.567			0.201	0.059	1.376
-0.085	-0.245	1.560			-0.077	-0.188	1.612			-0.106	0.143	1.621			-0.123	0.335	1.591			-0.265	0.030	1.648			-0.323	-0.235	1.688			-0.369	-0.453	1.624			-0.372	-0.530	1.599			0.065	0.060	1.567			0.196	0.059	1.373
-0.085	-0.245	1.560			-0.077	-0.188	1.612			-0.106	0.143	1.621			-0.123	0.335	1.590			-0.266	0.030	1.647			-0.323	-0.235	1.688			-0.369	-0.452	1.625			-0.373	-0.529	1.600			0.064	0.060	1.567			0.191	0.059	1.370
-0.085	-0.245	1.559			-0.078	-0.188	1.612			-0.107	0.143	1.621			-0.124	0.335	1.590			-0.266	0.030	1.647			-0.323	-0.234	1.688			-0.370	-0.452	1.626			-0.374	-0.528	1.601			0.064	0.060	1.567			0.186	0.059	1.366
-0.086	-0.245	1.559			-0.078	-0.187	1.612			-0.107	0.143	1.621			-0.124	0.334	1.590			-0.266	0.030	1.647			-0.324	-0.234	1.688			-0.370	-0.451	1.627			-0.374	-0.528	1.602			0.063	0.060	1.567			0.182	0.059	1.361
-0.086	-0.245	1.559			-0.078	-0.187	1.611			-0.107	0.143	1.621			-0.124	0.334	1.590			-0.267	0.030	1.647			-0.324	-0.234	1.688			-0.370	-0.450	1.628			-0.374	-0.527	1.603			0.063	0.060	1.567			0.177	0.059	1.356
-0.086	-0.245	1.559			-0.078	-0.187	1.611			-0.108	0.142	1.621			-0.125	0.334	1.590			-0.267	0.030	1.647			-0.324	-0.234	1.689			-0.370	-0.450	1.629			-0.375	-0.527	1.604			0.062	0.059	1.566			0.173	0.059	1.351
-0.086	-0.245	1.559			-0.079	-0.187	1.611			-0.108	0.142	1.621			-0.125	0.334	1.589			-0.267	0.030	1.647			-0.324	-0.234	1.689			-0.370	-0.449	1.630			-0.375	-0.526	1.605			0.061	0.059	1.566			0.171	0.060	1.347
-0.087	-0.245	1.559			-0.079	-0.187	1.611			-0.108	0.142	1.621			-0.125	0.333	1.588			-0.267	0.030	1.648			-0.324	-0.233	1.690			-0.370	-0.449	1.631			-0.375	-0.526	1.606			0.061	0.059	1.566			0.168	0.060	1.344
-0.087	-0.245	1.559			-0.079	-0.187	1.611			-0.108	0.142	1.621			-0.126	0.332	1.587			-0.267	0.030	1.648			-0.324	-0.234	1.691			-0.370	-0.449	1.633			-0.375	-0.526	1.607			0.060	0.059	1.566			0.166	0.060	1.342
-0.087	-0.245	1.559			-0.079	-0.188	1.611			-0.108	0.142	1.621			-0.126	0.331	1.585			-0.267	0.030	1.649			-0.324	-0.234	1.692			-0.369	-0.449	1.634			-0.375	-0.525	1.609			0.060	0.059	1.565			0.164	0.061	1.340
-0.088	-0.245	1.559			-0.080	-0.188	1.611			-0.108	0.141	1.622			-0.127	0.329	1.584			-0.267	0.030	1.650			-0.323	-0.234	1.693			-0.369	-0.448	1.636			-0.375	-0.525	1.610			0.059	0.059	1.565			0.163	0.061	1.339
-0.088	-0.245	1.559			-0.080	-0.188	1.611			-0.108	0.141	1.622			-0.127	0.328	1.582			-0.266	0.030	1.650			-0.322	-0.234	1.695			-0.368	-0.448	1.638			-0.374	-0.525	1.612			0.058	0.058	1.565			0.161	0.061	1.338
-0.088	-0.245	1.559			-0.080	-0.188	1.611			-0.108	0.140	1.622			-0.128	0.327	1.581			-0.266	0.030	1.651			-0.322	-0.234	1.696			-0.366	-0.448	1.640			-0.373	-0.525	1.614			0.058	0.058	1.565			0.160	0.062	1.338
-0.089	-0.245	1.559			-0.080	-0.189	1.611			-0.108	0.139	1.623			-0.128	0.326	1.580			-0.266	0.029	1.653			-0.321	-0.234	1.698			-0.365	-0.448	1.642			-0.372	-0.525	1.615			0.057	0.058	1.565			0.158	0.063	1.337
-0.089	-0.246	1.559			-0.080	-0.189	1.611			-0.107	0.139	1.624			-0.129	0.325	1.579			-0.266	0.029	1.654			-0.320	-0.235	1.699			-0.364	-0.448	1.644			-0.372	-0.525	1.617			0.057	0.058	1.565			0.157	0.063	1.338
-0.089	-0.246	1.559			-0.080	-0.189	1.611			-0.107	0.138	1.624			-0.129	0.324	1.579			-0.265	0.029	1.656			-0.319	-0.235	1.700			-0.363	-0.449	1.646			-0.371	-0.525	1.618			0.056	0.058	1.564			0.156	0.064	1.338
-0.089	-0.246	1.558			-0.080	-0.189	1.611			-0.107	0.138	1.625			-0.129	0.322	1.578			-0.265	0.029	1.658			-0.319	-0.235	1.701			-0.362	-0.449	1.647			-0.370	-0.525	1.620			0.056	0.057	1.564			0.155	0.064	1.339
-0.090	-0.246	1.558			-0.080	-0.190	1.611			-0.107	0.137	1.625			-0.130	0.321	1.577			-0.265	0.029	1.659			-0.318	-0.236	1.702			-0.361	-0.449	1.649			-0.369	-0.525	1.621			0.055	0.057	1.564			0.154	0.065	1.340
-0.090	-0.246	1.558			-0.080	-0.190	1.611			-0.106	0.137	1.626			-0.130	0.320	1.577			-0.265	0.029	1.660			-0.317	-0.236	1.703			-0.360	-0.449	1.650			-0.369	-0.525	1.622			0.055	0.057	1.564			0.153	0.065	1.340
-0.090	-0.246	1.558			-0.080	-0.190	1.611			-0.106	0.136	1.626			-0.130	0.320	1.576			-0.264	0.029	1.661			-0.316	-0.236	1.704			-0.359	-0.449	1.651			-0.368	-0.525	1.623			0.055	0.057	1.564			0.152	0.065	1.340
-0.090	-0.247	1.558			-0.080	-0.191	1.611			-0.106	0.136	1.627			-0.130	0.319	1.576			-0.264	0.028	1.662			-0.316	-0.236	1.705			-0.358	-0.449	1.652			-0.367	-0.525	1.624			0.054	0.057	1.564			0.150	0.064	1.341
-0.090	-0.247	1.558			-0.080	-0.191	1.611			-0.105	0.135	1.627			-0.130	0.318	1.575			-0.263	0.028	1.663			-0.315	-0.236	1.706			-0.358	-0.449	1.653			-0.367	-0.525	1.625			0.054	0.056	1.564			0.146	0.063	1.342
-0.090	-0.248	1.558			-0.079	-0.192	1.611			-0.105	0.135	1.627			-0.130	0.318	1.575			-0.262	0.028	1.663			-0.315	-0.237	1.706			-0.357	-0.449	1.654			-0.366	-0.525	1.626			0.052	0.055	1.564			0.143	0.062	1.342
-0.089	-0.248	1.558			-0.079	-0.193	1.611			-0.104	0.134	1.628			-0.130	0.317	1.575			-0.261	0.028	1.663			-0.314	-0.236	1.707			-0.357	-0.449	1.655			-0.366	-0.525	1.627			0.051	0.055	1.564			0.140	0.061	1.343
-0.089	-0.249	1.558			-0.078	-0.193	1.610			-0.103	0.134	1.628			-0.130	0.317	1.575			-0.260	0.028	1.664			-0.313	-0.236	1.708			-0.356	-0.449	1.655			-0.365	-0.525	1.627			0.050	0.054	1.564			0.136	0.060	1.343
-0.088	-0.250	1.558			-0.077	-0.194	1.610			-0.103	0.133	1.627			-0.130	0.317	1.574			-0.259	0.028	1.664			-0.312	-0.236	1.708			-0.356	-0.450	1.656			-0.365	-0.525	1.627			0.047	0.052	1.563			0.107	0.057	1.298
-0.088	-0.252	1.558			-0.076	-0.196	1.610			-0.103	0.131	1.626			-0.131	0.316	1.574			-0.258	0.028	1.664			-0.311	-0.236	1.708			-0.355	-0.450	1.656			-0.365	-0.525	1.628			0.043	0.048	1.562			0.097	0.056	1.285
-0.087	-0.256	1.558			-0.074	-0.200	1.610			-0.104	0.125	1.623			-0.131	0.316	1.574			-0.256	0.028	1.664			-0.311	-0.236	1.709			-0.355	-0.450	1.656			-0.364	-0.525	1.628			0.038	0.043	1.560			0.090	0.056	1.277
-0.086	-0.260	1.558			-0.073	-0.203	1.609			-0.105	0.120	1.621			-0.131	0.316	1.574			-0.255	0.028	1.664			-0.310	-0.236	1.709			-0.354	-0.450	1.656			-0.364	-0.526	1.627			0.034	0.037	1.559			0.085	0.056	1.271
-0.085	-0.263	1.558			-0.072	-0.207	1.609			-0.105	0.115	1.618			-0.131	0.315	1.573			-0.254	0.028	1.665			-0.309	-0.236	1.709			-0.354	-0.450	1.656			-0.363	-0.526	1.627			0.030	0.024	1.556			0.081	0.055	1.267
-0.084	-0.266	1.558			-0.072	-0.209	1.608			-0.105	0.110	1.617			-0.132	0.315	1.573			-0.253	0.028	1.665			-0.308	-0.236	1.710			-0.353	-0.450	1.656			-0.363	-0.525	1.627			0.028	0.016	1.554			0.077	0.055	1.263
-0.084	-0.268	1.558			-0.071	-0.212	1.608			-0.105	0.105	1.614			-0.133	0.314	1.574			-0.252	0.027	1.665			-0.307	-0.236	1.710			-0.352	-0.450	1.656			-0.362	-0.525	1.627			0.027	0.010	1.553			0.071	0.056	1.259
-0.083	-0.271	1.558			-0.070	-0.215	1.608			-0.104	0.100	1.611			-0.135	0.312	1.574			-0.251	0.027	1.665			-0.306	-0.237	1.710			-0.351	-0.450	1.656			-0.362	-0.525	1.627			0.026	0.005	1.552			0.067	0.057	1.256
-0.083	-0.273	1.558			-0.069	-0.217	1.607			-0.102	0.095	1.609			-0.138	0.310	1.574			-0.251	0.027	1.665			-0.305	-0.237	1.711			-0.350	-0.450	1.656			-0.361	-0.525	1.627			0.025	0.001	1.550			0.062	0.057	1.253
-0.083	-0.275	1.558			-0.069	-0.219	1.607			-0.101	0.092	1.606			-0.140	0.309	1.574			-0.250	0.027	1.665			-0.303	-0.237	1.711			-0.348	-0.450	1.657			-0.360	-0.525	1.628			0.024	-0.003	1.549			0.057	0.058	1.250
-0.082	-0.276	1.558			-0.068	-0.220	1.607			-0.099	0.089	1.604			-0.142	0.308	1.574			-0.249	0.027	1.665			-0.302	-0.237	1.712			-0.345	-0.448	1.661			-0.356	-0.523	1.632			0.024	-0.006	1.547			0.053	0.063	1.248
-0.082	-0.277	1.558			-0.068	-0.222	1.607			-0.099	0.087	1.603			-0.144	0.307	1.574			-0.248	0.027	1.665			-0.300	-0.237	1.713			-0.341	-0.447	1.664			-0.352	-0.522	1.635			0.023	-0.008	1.545			0.047	0.067	1.245
-0.082	-0.278	1.558			-0.067	-0.223	1.607			-0.098	0.085	1.602			-0.147	0.305	1.575			-0.247	0.027	1.665			-0.298	-0.236	1.714			-0.338	-0.446	1.667			-0.349	-0.521	1.639			0.022	-0.010	1.543			0.037	0.069	1.241
-0.082	-0.279	1.558			-0.067	-0.224	1.606			-0.098	0.082	1.600			-0.152	0.303	1.576			-0.247	0.027	1.666			-0.296	-0.236	1.715			-0.333	-0.444	1.672			-0.345	-0.519	1.645			0.021	-0.011	1.541			0.031	0.071	1.239
-0.082	-0.280	1.558			-0.067	-0.224	1.606			-0.100	0.080	1.600			-0.160	0.300	1.577			-0.247	0.027	1.666			-0.294	-0.236	1.717			-0.329	-0.443	1.676			-0.341	-0.519	1.651			0.020	-0.013	1.539			0.026	0.073	1.237
-0.082	-0.280	1.558			-0.067	-0.225	1.606			-0.101	0.077	1.599			-0.163	0.296	1.578			-0.247	0.027	1.666			-0.292	-0.236	1.718			-0.326	-0.442	1.679			-0.338	-0.518	1.655			0.019	-0.014	1.537			0.016	0.074	1.235
-0.083	-0.280	1.558			-0.067	-0.225	1.606			-0.102	0.076	1.598			-0.165	0.294	1.579			-0.247	0.027	1.667			-0.291	-0.236	1.720			-0.323	-0.441	1.683			-0.336	-0.517	1.659			0.017	-0.015	1.536			0.012	0.075	1.233
-0.083	-0.280	1.558			-0.067	-0.224	1.605			-0.104	0.095	1.587			-0.167	0.294	1.578			-0.246	0.040	1.662			-0.282	-0.210	1.715			-0.320	-0.440	1.686			-0.331	-0.510	1.668			0.016	-0.016	1.534			0.029	0.079	1.275
-0.084	-0.279	1.558			-0.068	-0.222	1.604			-0.105	0.104	1.581			-0.168	0.294	1.577			-0.245	0.049	1.659			-0.278	-0.198	1.714			-0.317	-0.439	1.689			-0.328	-0.507	1.673			0.014	-0.017	1.532			0.034	0.081	1.288
-0.085	-0.278	1.558			-0.070	-0.219	1.602			-0.107	0.109	1.578			-0.170	0.295	1.576			-0.246	0.055	1.657			-0.276	-0.192	1.713			-0.315	-0.439	1.690			-0.330	-0.501	1.673			0.013	-0.018	1.530			0.037	0.083	1.296
-0.086	-0.276	1.558			-0.072	-0.215	1.601			-0.109	0.113	1.576			-0.172	0.295	1.575			-0.247	0.060	1.656			-0.274	-0.188	1.712			-0.313	-0.440	1.692			-0.328	-0.500	1.674			0.012	-0.018	1.529			0.040	0.085	1.302
-0.087	-0.274	1.558			-0.073	-0.212	1.599			-0.111	0.116	1.574			-0.174	0.296	1.574			-0.248	0.064	1.655			-0.273	-0.185	1.712			-0.312	-0.440	1.693			-0.326	-0.500	1.676			0.010	-0.018	1.527			0.042	0.088	1.307
-0.088	-0.269	1.558			-0.076	-0.206	1.597			-0.115	0.123	1.571			-0.177	0.298	1.572			-0.250	0.072	1.652			-0.271	-0.177	1.711			-0.308	-0.434	1.696			-0.323	-0.498	1.678			0.011	-0.011	1.523			0.043	0.090	1.308
-0.090	-0.264	1.557			-0.079	-0.198	1.593			-0.119	0.136	1.564			-0.179	0.304	1.565			-0.252	0.083	1.647			-0.270	-0.165	1.707			-0.303	-0.427	1.700			-0.319	-0.494	1.681			0.012	-0.002	1.518			0.043	0.093	1.308
-0.091	-0.260	1.556			-0.081	-0.192	1.590			-0.121	0.146	1.558			-0.177	0.311	1.557			-0.254	0.093	1.643			-0.268	-0.154	1.703			-0.300	-0.421	1.702			-0.317	-0.491	1.683			0.016	0.009	1.513			-0.018	0.088	1.265
-0.091	-0.257	1.555			-0.082	-0.187	1.586			-0.120	0.163	1.550			-0.177	0.324	1.548			-0.254	0.107	1.636			-0.266	-0.136	1.697			-0.297	-0.411	1.704			-0.315	-0.483	1.685			0.019	0.018	1.509			-0.044	0.086	1.246
-0.092	-0.254	1.555			-0.083	-0.183	1.583			-0.119	0.173	1.545			-0.174	0.333	1.542			-0.253	0.118	1.631			-0.264	-0.126	1.693			-0.294	-0.404	1.705			-0.313	-0.478	1.686			0.021	0.024	1.506			-0.060	0.084	1.238
-0.092	-0.250	1.554			-0.085	-0.177	1.577			-0.116	0.185	1.539			-0.166	0.345	1.533			-0.251	0.132	1.624			-0.262	-0.114	1.688			-0.291	-0.395	1.706			-0.310	-0.470	1.687			0.025	0.034	1.500			-0.083	0.080	1.228
-0.092	-0.250	1.554			-0.085	-0.177	1.577			-0.116	0.185	1.539			-0.166	0.345	1.533			-0.251	0.132	1.624			-0.262	-0.114	1.688			-0.291	-0.395	1.706			-0.310	-0.470	1.687			0.025	0.034	1.500			-0.083	0.080	1.228
-0.092	-0.249	1.553			-0.085	-0.175	1.574			-0.115	0.189	1.536			-0.161	0.348	1.529			-0.250	0.137	1.621			-0.260	-0.110	1.687			-0.289	-0.392	1.707			-0.309	-0.468	1.688			0.026	0.038	1.497			-0.092	0.079	1.225
-0.092	-0.248	1.552			-0.085	-0.173	1.570			-0.113	0.192	1.533			-0.156	0.351	1.525			-0.249	0.141	1.618			-0.259	-0.107	1.685			-0.288	-0.390	1.707			-0.308	-0.465	1.688			0.028	0.041	1.493			-0.101	0.073	1.222
-0.091	-0.247	1.551			-0.085	-0.172	1.567			-0.111	0.194	1.530			-0.151	0.353	1.522			-0.247	0.145	1.616			-0.258	-0.104	1.684			-0.287	-0.388	1.708			-0.308	-0.464	1.689			0.029	0.044	1.490			-0.108	0.070	1.220
-0.091	-0.247	1.550			-0.084	-0.171	1.563			-0.108	0.196	1.528			-0.146	0.355	1.518			-0.245	0.148	1.614			-0.257	-0.101	1.683			-0.287	-0.386	1.708			-0.307	-0.462	1.689			0.031	0.047	1.487			-0.114	0.067	1.218
-0.090	-0.246	1.549			-0.083	-0.171	1.560			-0.105	0.197	1.526			-0.141	0.356	1.515			-0.244	0.150	1.611			-0.256	-0.099	1.681			-0.286	-0.384	1.708			-0.307	-0.461	1.690			0.032	0.049	1.483			-0.119	0.064	1.216
-0.088	-0.246	1.547			-0.082	-0.171	1.556			-0.102	0.198	1.524			-0.136	0.356	1.512			-0.242	0.153	1.609			-0.255	-0.097	1.680			-0.285	-0.383	1.709			-0.306	-0.459	1.690			0.034	0.052	1.480			-0.124	0.061	1.214
-0.087	-0.247	1.545			-0.081	-0.171	1.552			-0.099	0.199	1.522			-0.131	0.356	1.509			-0.240	0.155	1.607			-0.253	-0.096	1.679			-0.284	-0.382	1.709			-0.306	-0.458	1.690			0.036	0.054	1.477			-0.129	0.059	1.214
-0.085	-0.247	1.543			-0.080	-0.172	1.549			-0.097	0.199	1.520			-0.127	0.356	1.506			-0.238	0.156	1.605			-0.252	-0.095	1.678			-0.284	-0.380	1.709			-0.305	-0.457	1.691			0.037	0.056	1.474			-0.134	0.058	1.213
-0.084	-0.247	1.542			-0.079	-0.172	1.546			-0.094	0.199	1.518			-0.123	0.357	1.504			-0.236	0.158	1.603			-0.251	-0.094	1.676			-0.283	-0.379	1.710			-0.305	-0.456	1.691			0.038	0.058	1.471			-0.138	0.056	1.213
-0.082	-0.248	1.540			-0.078	-0.172	1.543			-0.091	0.199	1.517			-0.119	0.357	1.502			-0.234	0.159	1.601			-0.249	-0.094	1.675			-0.282	-0.378	1.710			-0.305	-0.455	1.692			0.039	0.059	1.468			-0.144	0.052	1.215
-0.081	-0.248	1.538			-0.077	-0.173	1.540			-0.089	0.199	1.516			-0.116	0.356	1.500			-0.232	0.159	1.599			-0.248	-0.094	1.674			-0.282	-0.377	1.711			-0.304	-0.454	1.692			0.040	0.060	1.465			-0.150	0.050	1.217
-0.080	-0.249	1.536			-0.076	-0.173	1.537			-0.086	0.198	1.514			-0.112	0.356	1.498			-0.230	0.160	1.597			-0.246	-0.094	1.673			-0.281	-0.376	1.711			-0.304	-0.453	1.693			0.041	0.062	1.462			-0.155	0.047	1.219
-0.079	-0.249	1.535			-0.075	-0.174	1.535			-0.084	0.198	1.513			-0.109	0.356	1.496			-0.227	0.160	1.595			-0.245	-0.095	1.672			-0.281	-0.375	1.711			-0.303	-0.453	1.693			0.042	0.063	1.459			-0.160	0.046	1.221
-0.077	-0.250	1.533			-0.074	-0.175	1.532			-0.082	0.197	1.512			-0.107	0.356	1.495			-0.225	0.161	1.594			-0.243	-0.095	1.671			-0.280	-0.375	1.712			-0.303	-0.452	1.694			0.042	0.063	1.456			-0.165	0.044	1.223
-0.076	-0.251	1.532			-0.073	-0.175	1.530			-0.080	0.197	1.510			-0.104	0.356	1.494			-0.223	0.161	1.592			-0.241	-0.096	1.670			-0.279	-0.374	1.712			-0.302	-0.452	1.695			0.043	0.064	1.453			-0.171	0.042	1.226
-0.075	-0.252	1.530			-0.072	-0.176	1.528			-0.078	0.196	1.509			-0.102	0.355	1.492			-0.221	0.161	1.591			-0.240	-0.096	1.669			-0.278	-0.374	1.713			-0.301	-0.451	1.695			0.043	0.065	1.450			-0.176	0.040	1.228
-0.073	-0.252	1.529			-0.071	-0.177	1.526			-0.076	0.195	1.509			-0.099	0.355	1.491			-0.219	0.160	1.589			-0.238	-0.096	1.668			-0.277	-0.374	1.713			-0.300	-0.451	1.696			0.043	0.065	1.447			-0.181	0.038	1.231
-0.072	-0.253	1.527			-0.070	-0.178	1.524			-0.073	0.195	1.508			-0.097	0.355	1.490			-0.217	0.160	1.588			-0.237	-0.096	1.667			-0.275	-0.374	1.713			-0.299	-0.451	1.696			0.043	0.065	1.444			-0.185	0.036	1.233
-0.071	-0.254	1.526			-0.069	-0.179	1.522			-0.071	0.194	1.507			-0.095	0.354	1.489			-0.215	0.160	1.586			-0.235	-0.097	1.667			-0.273	-0.374	1.714			-0.298	-0.451	1.697			0.043	0.065	1.441			-0.189	0.035	1.235
-0.070	-0.255	1.525			-0.068	-0.180	1.520			-0.069	0.193	1.506			-0.093	0.354	1.488			-0.213	0.159	1.585			-0.234	-0.097	1.666			-0.272	-0.374	1.714			-0.296	-0.451	1.697			0.043	0.066	1.438			-0.192	0.033	1.236
-0.068	-0.256	1.523			-0.066	-0.181	1.519			-0.067	0.192	1.505			-0.091	0.354	1.487			-0.210	0.158	1.584			-0.232	-0.098	1.665			-0.270	-0.374	1.715			-0.295	-0.451	1.698			0.043	0.066	1.435			-0.195	0.032	1.238
-0.067	-0.257	1.522			-0.065	-0.182	1.517			-0.065	0.192	1.503			-0.089	0.353	1.486			-0.208	0.158	1.582			-0.231	-0.098	1.664			-0.267	-0.374	1.715			-0.292	-0.451	1.698			0.043	0.065	1.433			-0.197	0.031	1.239
-0.065	-0.258	1.521			-0.064	-0.183	1.515			-0.063	0.191	1.502			-0.087	0.353	1.485			-0.206	0.157	1.581			-0.229	-0.099	1.663			-0.265	-0.375	1.716			-0.290	-0.451	1.699			0.043	0.065	1.430			-0.200	0.029	1.240
-0.064	-0.260	1.519			-0.062	-0.184	1.514			-0.061	0.190	1.501			-0.085	0.353	1.484			-0.204	0.156	1.579			-0.227	-0.099	1.662			-0.262	-0.375	1.716			-0.288	-0.451	1.700			0.043	0.065	1.428			-0.202	0.028	1.241
-0.062	-0.261	1.518			-0.061	-0.185	1.512			-0.059	0.190	1.500			-0.083	0.352	1.484			-0.202	0.156	1.578			-0.225	-0.100	1.661			-0.260	-0.375	1.717			-0.284	-0.459	1.704			0.043	0.065	1.426			-0.204	0.028	1.242
-0.061	-0.262	1.517			-0.060	-0.186	1.511			-0.057	0.189	1.499			-0.081	0.352	1.483			-0.199	0.155	1.577			-0.224	-0.101	1.660			-0.257	-0.375	1.717			-0.281	-0.464	1.707			0.043	0.065	1.424			-0.205	0.027	1.243
-0.059	-0.263	1.515			-0.058	-0.187	1.509			-0.055	0.189	1.498			-0.079	0.352	1.482			-0.197	0.154	1.576			-0.222	-0.101	1.659			-0.255	-0.375	1.718			-0.278	-0.468	1.710			0.043	0.065	1.422			-0.206	0.026	1.244
-0.058	-0.263	1.514			-0.057	-0.188	1.508			-0.053	0.188	1.497			-0.077	0.351	1.481			-0.195	0.154	1.575			-0.220	-0.102	1.658			-0.252	-0.375	1.719			-0.276	-0.471	1.713			0.044	0.064	1.421			-0.207	0.025	1.244
-0.057	-0.264	1.513			-0.056	-0.189	1.507			-0.051	0.187	1.496			-0.075	0.351	1.480			-0.194	0.153	1.574			-0.219	-0.103	1.657			-0.250	-0.375	1.719			-0.274	-0.473	1.715			0.044	0.064	1.419			-0.208	0.024	1.245
-0.055	-0.265	1.512			-0.055	-0.189	1.506			-0.050	0.187	1.496			-0.073	0.350	1.480			-0.192	0.153	1.573			-0.217	-0.103	1.656			-0.248	-0.375	1.720			-0.272	-0.475	1.717			0.044	0.064	1.417			-0.208	0.024	1.246
-0.054	-0.266	1.511			-0.053	-0.190	1.505			-0.048	0.186	1.495			-0.071	0.350	1.479			-0.190	0.152	1.572			-0.216	-0.104	1.656			-0.247	-0.375	1.720			-0.271	-0.476	1.718			0.045	0.063	1.416			-0.208	0.023	1.246
-0.053	-0.266	1.510			-0.052	-0.191	1.504			-0.047	0.186	1.495			-0.070	0.350	1.478			-0.189	0.151	1.571			-0.214	-0.105	1.655			-0.246	-0.376	1.719			-0.269	-0.466	1.711			0.045	0.063	1.415			-0.208	0.023	1.247
-0.052	-0.267	1.510			-0.052	-0.191	1.503			-0.046	0.185	1.494			-0.068	0.349	1.478			-0.187	0.151	1.570			-0.213	-0.105	1.654			-0.244	-0.376	1.720			-0.268	-0.469	1.714			0.045	0.063	1.413			-0.206	0.022	1.247
-0.051	-0.267	1.509			-0.051	-0.192	1.502			-0.044	0.185	1.493			-0.066	0.349	1.477			-0.186	0.150	1.570			-0.212	-0.106	1.654			-0.242	-0.376	1.720			-0.267	-0.470	1.715			0.046	0.062	1.412			-0.205	0.022	1.246
-0.050	-0.268	1.508			-0.050	-0.192	1.501			-0.043	0.185	1.493			-0.064	0.348	1.477			-0.184	0.150	1.569			-0.211	-0.106	1.653			-0.241	-0.376	1.721			-0.266	-0.472	1.717			0.046	0.062	1.411			-0.202	0.022	1.245
-0.050	-0.268	1.508			-0.049	-0.193	1.501			-0.042	0.184	1.493			-0.062	0.348	1.476			-0.183	0.149	1.568			-0.209	-0.107	1.653			-0.240	-0.376	1.721			-0.265	-0.474	1.718			0.047	0.061	1.410			-0.199	0.023	1.243
-0.049	-0.269	1.507			-0.048	-0.193	1.500			-0.041	0.184	1.492			-0.061	0.348	1.476			-0.182	0.148	1.568			-0.208	-0.107	1.652			-0.238	-0.377	1.721			-0.263	-0.472	1.718			0.048	0.061	1.409			-0.196	0.023	1.241
-0.048	-0.269	1.506			-0.047	-0.193	1.499			-0.040	0.183	1.492			-0.059	0.347	1.476			-0.181	0.148	1.567			-0.207	-0.108	1.652			-0.237	-0.377	1.722			-0.262	-0.471	1.718			0.048	0.060	1.408			-0.193	0.023	1.239
-0.047	-0.269	1.506			-0.046	-0.194	1.499			-0.039	0.183	1.491			-0.057	0.347	1.475			-0.180	0.147	1.567			-0.206	-0.109	1.651			-0.236	-0.377	1.722			-0.261	-0.469	1.718			0.049	0.060	1.408			-0.190	0.024	1.238
-0.047	-0.270	1.506			-0.046	-0.194	1.498			-0.038	0.183	1.491			-0.056	0.347	1.475			-0.178	0.147	1.567			-0.205	-0.109	1.651			-0.235	-0.377	1.722			-0.260	-0.468	1.717			0.050	0.059	1.407			-0.188	0.024	1.237
-0.046	-0.270	1.505			-0.045	-0.194	1.498			-0.037	0.182	1.491			-0.055	0.346	1.475			-0.177	0.146	1.566			-0.204	-0.110	1.650			-0.235	-0.377	1.722			-0.259	-0.467	1.717			0.051	0.059	1.406			-0.185	0.024	1.236
-0.045	-0.270	1.505			-0.044	-0.195	1.498			-0.036	0.182	1.491			-0.053	0.346	1.474			-0.176	0.146	1.566			-0.203	-0.110	1.650			-0.234	-0.377	1.722			-0.259	-0.466	1.716			0.052	0.058	1.406			-0.184	0.024	1.235
-0.045	-0.270	1.504			-0.044	-0.195	1.497			-0.035	0.181	1.490			-0.052	0.346	1.474			-0.175	0.145	1.565			-0.202	-0.111	1.650			-0.233	-0.377	1.723			-0.258	-0.465	1.716			0.052	0.058	1.405			-0.182	0.024	1.234
-0.044	-0.271	1.504			-0.043	-0.195	1.497			-0.034	0.181	1.490			-0.051	0.345	1.474			-0.174	0.145	1.565			-0.201	-0.111	1.649			-0.233	-0.377	1.723			-0.257	-0.464	1.715			0.053	0.057	1.405			-0.181	0.024	1.233
-0.044	-0.271	1.504			-0.043	-0.195	1.497			-0.033	0.181	1.490			-0.050	0.345	1.474			-0.173	0.144	1.565			-0.200	-0.112	1.649			-0.232	-0.377	1.723			-0.257	-0.464	1.714			0.054	0.057	1.404			-0.180	0.024	1.232
-0.043	-0.271	1.503			-0.042	-0.196	1.496			-0.032	0.180	1.490			-0.049	0.345	1.473			-0.172	0.144	1.565			-0.199	-0.112	1.649			-0.232	-0.377	1.723			-0.257	-0.463	1.714			0.054	0.056	1.404			-0.179	0.024	1.232
-0.043	-0.271	1.503			-0.042	-0.196	1.496			-0.031	0.180	1.490			-0.048	0.344	1.473			-0.171	0.143	1.564			-0.198	-0.113	1.648			-0.231	-0.378	1.723			-0.257	-0.462	1.713			0.055	0.056	1.403			-0.178	0.024	1.231
-0.042	-0.271	1.503			-0.041	-0.196	1.496			-0.031	0.180	1.489			-0.047	0.344	1.473			-0.170	0.143	1.564			-0.197	-0.113	1.648			-0.231	-0.378	1.723			-0.257	-0.462	1.712			0.055	0.055	1.403			-0.177	0.024	1.231
-0.042	-0.272	1.502			-0.041	-0.196	1.495			-0.030	0.179	1.489			-0.047	0.344	1.472			-0.170	0.142	1.564			-0.196	-0.114	1.648			-0.231	-0.378	1.722			-0.257	-0.464	1.711			0.056	0.055	1.402			-0.176	0.024	1.230
-0.041	-0.272	1.502			-0.040	-0.196	1.495			-0.029	0.179	1.489			-0.046	0.343	1.472			-0.169	0.142	1.563			-0.196	-0.114	1.647			-0.231	-0.378	1.721			-0.258	-0.466	1.710			0.056	0.054	1.402			-0.176	0.024	1.229
-0.041	-0.272	1.501			-0.040	-0.197	1.494			-0.029	0.179	1.488			-0.045	0.343	1.471			-0.168	0.141	1.563			-0.195	-0.115	1.647			-0.231	-0.379	1.721			-0.259	-0.467	1.710			0.056	0.054	1.401			-0.175	0.024	1.228
-0.041	-0.272	1.500			-0.040	-0.197	1.494			-0.028	0.178	1.488			-0.044	0.343	1.470			-0.168	0.141	1.562			-0.194	-0.115	1.646			-0.231	-0.379	1.720			-0.259	-0.468	1.709			0.057	0.053	1.400			-0.175	0.023	1.226
-0.041	-0.272	1.499			-0.039	-0.197	1.493			-0.028	0.178	1.487			-0.044	0.342	1.469			-0.167	0.141	1.562			-0.194	-0.115	1.645			-0.231	-0.379	1.719			-0.260	-0.468	1.709			0.057	0.053	1.399			-0.173	0.024	1.222
-0.041	-0.272	1.498			-0.039	-0.197	1.493			-0.028	0.177	1.486			-0.043	0.342	1.468			-0.167	0.140	1.561			-0.193	-0.116	1.645			-0.231	-0.379	1.718			-0.260	-0.469	1.708			0.057	0.052	1.398			-0.168	0.025	1.214
-0.041	-0.272	1.497			-0.039	-0.197	1.492			-0.027	0.177	1.485			-0.043	0.341	1.466			-0.166	0.140	1.561			-0.193	-0.116	1.644			-0.232	-0.380	1.718			-0.260	-0.469	1.707			0.058	0.052	1.397			-0.156	0.028	1.198
-0.040	-0.272	1.496			-0.039	-0.197	1.491			-0.027	0.177	1.484			-0.043	0.340	1.464			-0.166	0.139	1.560			-0.192	-0.117	1.643			-0.232	-0.380	1.717			-0.261	-0.468	1.706			0.058	0.051	1.396			-0.134	0.035	1.176
-0.040	-0.272	1.494			-0.038	-0.197	1.490			-0.027	0.176	1.483			-0.043	0.340	1.462			-0.165	0.139	1.559			-0.192	-0.117	1.642			-0.232	-0.380	1.716			-0.261	-0.467	1.705			0.059	0.051	1.396			-0.108	0.042	1.153
-0.041	-0.271	1.492			-0.039	-0.197	1.488			-0.027	0.176	1.481			-0.043	0.340	1.460			-0.165	0.139	1.558			-0.192	-0.118	1.641			-0.232	-0.380	1.715			-0.261	-0.466	1.704			0.060	0.050	1.395			-0.070	0.052	1.130
-0.042	-0.267	1.489			-0.040	-0.194	1.485			-0.027	0.177	1.477			-0.044	0.341	1.458			-0.165	0.139	1.556			-0.191	-0.117	1.639			-0.232	-0.378	1.714			-0.261	-0.462	1.702			0.061	0.048	1.395			-0.015	0.059	1.134
-0.053	-0.238	1.481			-0.050	-0.165	1.475			-0.037	0.204	1.455			-0.053	0.368	1.445			-0.170	0.152	1.544			-0.196	-0.104	1.626			-0.231	-0.352	1.702			-0.260	-0.446	1.696			0.062	0.046	1.395			0.008	0.063	1.131
-0.058	-0.225	1.478			-0.054	-0.153	1.471			-0.037	0.213	1.448			-0.055	0.378	1.439			-0.170	0.159	1.536			-0.197	-0.096	1.619			-0.231	-0.341	1.697			-0.259	-0.435	1.692			0.059	0.035	1.398			0.023	0.066	1.127
-0.058	-0.230	1.476			-0.055	-0.160	1.471			-0.045	0.171	1.467			-0.051	0.343	1.456			-0.174	0.145	1.541			-0.209	-0.122	1.639			-0.241	-0.362	1.687			-0.264	-0.447	1.686			0.057	0.028	1.399			0.037	0.069	1.123
-0.058	-0.233	1.474			-0.055	-0.167	1.471			-0.043	0.124	1.470			-0.046	0.320	1.457			-0.175	0.115	1.543			-0.218	-0.151	1.655			-0.245	-0.368	1.684			-0.266	-0.450	1.683			0.056	0.024	1.400			0.049	0.073	1.117
-0.059	-0.236	1.473			-0.054	-0.172	1.472			-0.045	0.121	1.474			-0.046	0.315	1.460			-0.172	0.094	1.551			-0.220	-0.158	1.659			-0.247	-0.370	1.681			-0.268	-0.451	1.680			0.056	0.020	1.401			0.060	0.075	1.114
-0.057	-0.238	1.472			-0.052	-0.175	1.472			-0.044	0.118	1.474			-0.065	0.297	1.462			-0.172	0.081	1.557			-0.222	-0.167	1.663			-0.250	-0.373	1.679			-0.270	-0.454	1.675			0.056	0.017	1.401			0.068	0.076	1.110
-0.055	-0.237	1.470			-0.048	-0.176	1.471			-0.030	0.112	1.468			-0.070	0.285	1.462			-0.171	0.073	1.557			-0.224	-0.174	1.665			-0.252	-0.377	1.676			-0.274	-0.457	1.670			0.059	0.014	1.399			0.077	0.076	1.105
-0.052	-0.234	1.469			-0.044	-0.174	1.472			-0.030	0.116	1.475			-0.073	0.283	1.462			-0.173	0.070	1.564			-0.225	-0.178	1.667			-0.255	-0.379	1.672			-0.278	-0.458	1.664			0.060	0.014	1.402			0.086	0.076	1.106
-0.049	-0.234	1.469			-0.041	-0.174	1.473			-0.029	0.119	1.479			-0.072	0.289	1.462			-0.172	0.064	1.564			-0.226	-0.182	1.668			-0.259	-0.383	1.667			-0.282	-0.462	1.656			0.060	0.015	1.404			0.095	0.077	1.105
-0.047	-0.235	1.469			-0.038	-0.175	1.476			-0.029	0.121	1.483			-0.072	0.293	1.461			-0.172	0.060	1.565			-0.227	-0.185	1.668			-0.263	-0.386	1.663			-0.285	-0.464	1.651			0.061	0.017	1.404			0.108	0.083	1.114
-0.045	-0.236	1.469			-0.036	-0.176	1.478			-0.029	0.122	1.486			-0.072	0.297	1.461			-0.172	0.056	1.565			-0.227	-0.188	1.669			-0.265	-0.388	1.660			-0.287	-0.466	1.646			0.062	0.020	1.405			0.121	0.086	1.122
-0.044	-0.237	1.469			-0.034	-0.177	1.480			-0.029	0.124	1.488			-0.071	0.299	1.461			-0.172	0.053	1.566			-0.228	-0.190	1.670			-0.267	-0.390	1.657			-0.289	-0.467	1.642			0.064	0.024	1.405			0.137	0.087	1.127
-0.043	-0.238	1.470			-0.032	-0.178	1.482			-0.029	0.125	1.491			-0.071	0.302	1.461			-0.172	0.051	1.566			-0.229	-0.192	1.670			-0.269	-0.392	1.655			-0.291	-0.469	1.639			0.067	0.028	1.405			0.154	0.086	1.132
-0.042	-0.239	1.470			-0.030	-0.179	1.484			-0.029	0.126	1.493			-0.072	0.304	1.461			-0.172	0.049	1.567			-0.230	-0.194	1.671			-0.271	-0.393	1.653			-0.292	-0.470	1.636			0.069	0.032	1.405			0.176	0.084	1.135
-0.041	-0.239	1.470			-0.028	-0.180	1.487			-0.029	0.127	1.495			-0.072	0.306	1.461			-0.172	0.046	1.567			-0.230	-0.196	1.671			-0.272	-0.395	1.651			-0.294	-0.471	1.633			0.072	0.036	1.405			0.204	0.078	1.167
-0.040	-0.240	1.471			-0.027	-0.180	1.489			-0.029	0.129	1.497			-0.072	0.308	1.462			-0.173	0.045	1.568			-0.231	-0.198	1.672			-0.273	-0.396	1.649			-0.295	-0.472	1.631			0.075	0.040	1.407			0.221	0.073	1.180
-0.039	-0.240	1.471			-0.025	-0.181	1.491			-0.029	0.130	1.499			-0.072	0.310	1.462			-0.173	0.043	1.569			-0.231	-0.199	1.672			-0.275	-0.397	1.648			-0.296	-0.473	1.629			0.079	0.044	1.408			0.237	0.066	1.196
-0.039	-0.241	1.472			-0.024	-0.181	1.494			-0.030	0.131	1.501			-0.073	0.312	1.463			-0.174	0.042	1.569			-0.232	-0.201	1.672			-0.276	-0.398	1.647			-0.297	-0.474	1.628			0.082	0.048	1.411			0.250	0.059	1.212
-0.038	-0.241	1.473			-0.023	-0.181	1.496			-0.031	0.133	1.503			-0.073	0.313	1.464			-0.175	0.041	1.570			-0.232	-0.202	1.673			-0.277	-0.399	1.646			-0.298	-0.475	1.626			0.086	0.051	1.414			0.261	0.052	1.226
-0.038	-0.241	1.473			-0.023	-0.182	1.499			-0.031	0.134	1.506			-0.074	0.315	1.465			-0.176	0.040	1.571			-0.233	-0.203	1.673			-0.279	-0.401	1.645			-0.299	-0.476	1.624			0.089	0.055	1.418			0.270	0.046	1.239
-0.038	-0.242	1.474			-0.022	-0.182	1.502			-0.033	0.135	1.509			-0.074	0.316	1.467			-0.177	0.040	1.572			-0.234	-0.204	1.673			-0.280	-0.403	1.644			-0.300	-0.478	1.623			0.091	0.058	1.423			0.276	0.040	1.253
-0.037	-0.242	1.475			-0.022	-0.183	1.506			-0.034	0.136	1.511			-0.075	0.318	1.469			-0.178	0.039	1.573			-0.234	-0.205	1.673			-0.282	-0.405	1.643			-0.301	-0.480	1.622			0.093	0.060	1.428			0.281	0.036	1.264
-0.037	-0.242	1.477			-0.022	-0.183	1.509			-0.035	0.137	1.514			-0.077	0.319	1.471			-0.180	0.039	1.574			-0.235	-0.206	1.674			-0.285	-0.408	1.642			-0.303	-0.482	1.620			0.095	0.063	1.433			0.285	0.032	1.275
-0.037	-0.242	1.478			-0.022	-0.183	1.513			-0.037	0.139	1.517			-0.078	0.320	1.474			-0.181	0.039	1.575			-0.236	-0.207	1.674			-0.287	-0.410	1.641			-0.305	-0.485	1.619			0.096	0.065	1.439			0.287	0.028	1.284
-0.037	-0.243	1.480			-0.022	-0.184	1.516			-0.039	0.140	1.521			-0.079	0.321	1.477			-0.184	0.039	1.577			-0.237	-0.207	1.674			-0.289	-0.412	1.640			-0.306	-0.487	1.618			0.097	0.066	1.444			0.290	0.026	1.291
-0.038	-0.243	1.482			-0.023	-0.184	1.520			-0.040	0.141	1.524			-0.081	0.322	1.480			-0.186	0.039	1.579			-0.238	-0.208	1.674			-0.292	-0.415	1.640			-0.308	-0.489	1.616			0.098	0.067	1.449			0.291	0.023	1.298
-0.038	-0.243	1.484			-0.023	-0.184	1.523			-0.042	0.141	1.527			-0.083	0.323	1.484			-0.188	0.039	1.581			-0.239	-0.209	1.674			-0.294	-0.417	1.639			-0.310	-0.491	1.615			0.098	0.069	1.454			0.291	0.021	1.304
-0.039	-0.244	1.486			-0.024	-0.185	1.527			-0.044	0.143	1.531			-0.085	0.325	1.488			-0.190	0.039	1.582			-0.240	-0.210	1.674			-0.296	-0.419	1.638			-0.312	-0.493	1.615			0.098	0.070	1.459			0.291	0.018	1.310
-0.040	-0.244	1.488			-0.025	-0.185	1.531			-0.046	0.144	1.535			-0.087	0.325	1.493			-0.191	0.039	1.584			-0.241	-0.210	1.675			-0.298	-0.421	1.638			-0.313	-0.495	1.614			0.097	0.070	1.463			0.290	0.016	1.315
-0.041	-0.245	1.491			-0.026	-0.185	1.534			-0.048	0.144	1.538			-0.090	0.326	1.498			-0.193	0.039	1.586			-0.242	-0.211	1.675			-0.299	-0.422	1.638			-0.315	-0.497	1.613			0.096	0.071	1.467			0.288	0.014	1.320
-0.042	-0.245	1.493			-0.027	-0.186	1.538			-0.050	0.145	1.541			-0.093	0.327	1.504			-0.195	0.039	1.588			-0.244	-0.211	1.676			-0.301	-0.424	1.638			-0.316	-0.498	1.613			0.095	0.072	1.471			0.286	0.012	1.324
-0.043	-0.246	1.496			-0.028	-0.186	1.541			-0.053	0.146	1.545			-0.096	0.328	1.509			-0.196	0.038	1.589			-0.245	-0.212	1.677			-0.302	-0.425	1.639			-0.317	-0.499	1.613			0.093	0.073	1.475			0.284	0.011	1.327
-0.045	-0.247	1.498			-0.030	-0.187	1.544			-0.055	0.147	1.548			-0.099	0.328	1.514			-0.198	0.038	1.591			-0.246	-0.213	1.678			-0.303	-0.426	1.640			-0.319	-0.500	1.614			0.091	0.073	1.478			0.282	0.010	1.330
-0.047	-0.247	1.501			-0.032	-0.187	1.547			-0.057	0.148	1.551			-0.102	0.329	1.518			-0.200	0.037	1.594			-0.247	-0.214	1.680			-0.304	-0.428	1.643			-0.320	-0.502	1.616			0.088	0.074	1.481			0.280	0.009	1.333
-0.049	-0.248	1.503			-0.033	-0.188	1.550			-0.060	0.149	1.554			-0.105	0.329	1.523			-0.202	0.035	1.597			-0.249	-0.215	1.682			-0.304	-0.428	1.647			-0.321	-0.502	1.620			0.085	0.074	1.484			0.278	0.009	1.335
-0.051	-0.249	1.506			-0.035	-0.188	1.553			-0.062	0.150	1.557			-0.109	0.330	1.527			-0.205	0.035	1.600			-0.250	-0.216	1.684			-0.303	-0.428	1.653			-0.321	-0.501	1.627			0.082	0.075	1.487			0.277	0.009	1.338
-0.053	-0.249	1.508			-0.037	-0.188	1.556			-0.065	0.151	1.559			-0.112	0.330	1.531			-0.207	0.034	1.603			-0.251	-0.217	1.687			-0.302	-0.427	1.660			-0.320	-0.501	1.635			0.079	0.075	1.489			0.275	0.010	1.341
-0.055	-0.250	1.510			-0.038	-0.189	1.558			-0.067	0.152	1.562			-0.115	0.331	1.535			-0.210	0.034	1.606			-0.252	-0.218	1.689			-0.300	-0.426	1.668			-0.319	-0.500	1.644			0.076	0.076	1.491			0.275	0.012	1.343
-0.057	-0.250	1.512			-0.040	-0.189	1.560			-0.070	0.152	1.564			-0.119	0.331	1.538			-0.212	0.033	1.609			-0.252	-0.218	1.692			-0.299	-0.426	1.675			-0.319	-0.500	1.652			0.073	0.077	1.493			0.274	0.013	1.346
-0.058	-0.250	1.514			-0.041	-0.189	1.562			-0.072	0.153	1.566			-0.122	0.332	1.542			-0.214	0.033	1.611			-0.253	-0.219	1.694			-0.298	-0.425	1.681			-0.318	-0.499	1.660			0.070	0.077	1.495			0.274	0.016	1.349
-0.060	-0.251	1.516			-0.043	-0.189	1.564			-0.074	0.154	1.568			-0.124	0.332	1.544			-0.215	0.033	1.613			-0.254	-0.219	1.696			-0.297	-0.425	1.687			-0.317	-0.499	1.666			0.068	0.078	1.496			0.273	0.019	1.351
-0.062	-0.251	1.517			-0.044	-0.189	1.566			-0.076	0.154	1.570			-0.127	0.332	1.547			-0.217	0.032	1.615			-0.254	-0.220	1.698			-0.296	-0.424	1.692			-0.317	-0.499	1.672			0.065	0.078	1.497			0.273	0.024	1.355
-0.063	-0.251	1.519			-0.045	-0.189	1.567			-0.078	0.155	1.571			-0.129	0.332	1.549			-0.219	0.032	1.617			-0.255	-0.220	1.700			-0.295	-0.424	1.696			-0.317	-0.498	1.677			0.063	0.079	1.498			0.274	0.029	1.358
-0.064	-0.251	1.520			-0.047	-0.190	1.569			-0.080	0.155	1.573			-0.132	0.333	1.551			-0.220	0.032	1.618			-0.255	-0.220	1.702			-0.295	-0.423	1.700			-0.317	-0.498	1.681			0.061	0.079	1.499			0.274	0.035	1.361
-0.066	-0.251	1.521			-0.048	-0.190	1.570			-0.082	0.156	1.574			-0.134	0.333	1.553			-0.221	0.032	1.620			-0.256	-0.220	1.704			-0.295	-0.423	1.703			-0.317	-0.498	1.685			0.059	0.080	1.500			0.275	0.040	1.365
-0.067	-0.251	1.523			-0.049	-0.189	1.571			-0.084	0.156	1.575			-0.136	0.333	1.555			-0.223	0.032	1.621			-0.257	-0.221	1.705			-0.295	-0.423	1.706			-0.317	-0.498	1.688			0.057	0.080	1.501			0.276	0.046	1.368
-0.068	-0.251	1.524			-0.050	-0.189	1.573			-0.086	0.156	1.576			-0.138	0.334	1.556			-0.224	0.032	1.622			-0.257	-0.221	1.706			-0.295	-0.423	1.708			-0.317	-0.498	1.690			0.055	0.081	1.502			0.278	0.052	1.370
-0.069	-0.251	1.525			-0.051	-0.189	1.574			-0.087	0.157	1.576			-0.139	0.334	1.558			-0.225	0.032	1.623			-0.258	-0.221	1.708			-0.295	-0.423	1.710			-0.317	-0.498	1.693			0.053	0.081	1.502			0.280	0.058	1.373
-0.070	-0.251	1.525			-0.052	-0.189	1.575			-0.089	0.157	1.577			-0.141	0.334	1.559			-0.226	0.032	1.624			-0.258	-0.221	1.709			-0.295	-0.422	1.712			-0.317	-0.498	1.695			0.052	0.082	1.503			0.281	0.064	1.375
-0.071	-0.251	1.526			-0.053	-0.189	1.575			-0.090	0.157	1.578			-0.142	0.334	1.560			-0.227	0.032	1.625			-0.259	-0.221	1.710			-0.295	-0.422	1.713			-0.317	-0.497	1.696			0.050	0.082	1.503			0.283	0.070	1.377
-0.072	-0.251	1.527			-0.054	-0.189	1.576			-0.091	0.158	1.578			-0.144	0.335	1.561			-0.228	0.032	1.626			-0.259	-0.220	1.711			-0.295	-0.422	1.715			-0.317	-0.497	1.698			0.049	0.083	1.503			0.285	0.078	1.378
-0.073	-0.251	1.528			-0.055	-0.189	1.577			-0.092	0.158	1.578			-0.145	0.335	1.562			-0.229	0.032	1.627			-0.260	-0.220	1.712			-0.295	-0.421	1.716			-0.318	-0.497	1.700			0.048	0.084	1.503			0.287	0.085	1.379
-0.074	-0.251	1.529			-0.055	-0.188	1.578			-0.093	0.159	1.578			-0.146	0.335	1.562			-0.229	0.032	1.627			-0.260	-0.220	1.712			-0.295	-0.421	1.717			-0.318	-0.497	1.701			0.047	0.084	1.503			0.289	0.093	1.380
-0.074	-0.251	1.530			-0.056	-0.188	1.578			-0.094	0.159	1.577			-0.146	0.336	1.562			-0.230	0.033	1.627			-0.261	-0.219	1.713			-0.295	-0.420	1.718			-0.318	-0.496	1.702			0.047	0.085	1.502			0.291	0.100	1.381
-0.075	-0.250	1.530			-0.057	-0.187	1.579			-0.094	0.160	1.575			-0.147	0.336	1.562			-0.230	0.033	1.628			-0.261	-0.218	1.714			-0.296	-0.419	1.719			-0.318	-0.495	1.703			0.046	0.086	1.501			0.294	0.107	1.381
-0.075	-0.249	1.531			-0.057	-0.186	1.579			-0.094	0.160	1.574			-0.146	0.337	1.560			-0.231	0.034	1.628			-0.261	-0.217	1.715			-0.296	-0.418	1.720			-0.318	-0.494	1.703			0.047	0.088	1.499			0.296	0.114	1.382
-0.076	-0.249	1.532			-0.058	-0.186	1.580			-0.094	0.161	1.571			-0.146	0.338	1.558			-0.231	0.035	1.627			-0.261	-0.216	1.715			-0.296	-0.417	1.720			-0.318	-0.493	1.704			0.047	0.089	1.498			0.298	0.120	1.382
-0.076	-0.248	1.533			-0.058	-0.185	1.580			-0.093	0.161	1.569			-0.144	0.339	1.556			-0.231	0.036	1.626			-0.261	-0.215	1.716			-0.296	-0.415	1.720			-0.319	-0.491	1.704			0.048	0.090	1.496			0.300	0.125	1.383
-0.076	-0.247	1.533			-0.058	-0.184	1.579			-0.093	0.162	1.566			-0.142	0.340	1.553			-0.230	0.037	1.625			-0.261	-0.213	1.716			-0.296	-0.414	1.720			-0.319	-0.490	1.704			0.049	0.092	1.494			0.301	0.129	1.383
-0.076	-0.246	1.534			-0.059	-0.182	1.579			-0.092	0.162	1.564			-0.141	0.340	1.549			-0.230	0.038	1.624			-0.261	-0.212	1.716			-0.296	-0.412	1.719			-0.319	-0.488	1.703			0.051	0.093	1.492			0.303	0.133	1.384
-0.076	-0.246	1.534			-0.059	-0.181	1.578			-0.090	0.162	1.561			-0.139	0.341	1.546			-0.229	0.039	1.622			-0.261	-0.211	1.715			-0.296	-0.411	1.719			-0.319	-0.487	1.703			0.052	0.094	1.490			0.304	0.137	1.385
-0.076	-0.245	1.535			-0.059	-0.180	1.577			-0.089	0.162	1.558			-0.137	0.341	1.543			-0.229	0.040	1.620			-0.261	-0.209	1.715			-0.296	-0.409	1.717			-0.319	-0.485	1.702			0.054	0.095	1.489			0.306	0.140	1.386
-0.075	-0.244	1.535			-0.058	-0.178	1.575			-0.088	0.162	1.555			-0.135	0.341	1.540			-0.228	0.041	1.619			-0.260	-0.208	1.714			-0.296	-0.407	1.716			-0.319	-0.484	1.701			0.055	0.096	1.487			0.307	0.142	1.387
-0.075	-0.243	1.535			-0.058	-0.177	1.573			-0.087	0.162	1.552			-0.134	0.341	1.536			-0.227	0.042	1.617			-0.260	-0.207	1.713			-0.297	-0.407	1.713			-0.320	-0.484	1.698			0.056	0.097	1.486			0.309	0.145	1.388
-0.074	-0.242	1.535			-0.058	-0.176	1.571			-0.085	0.162	1.549			-0.132	0.341	1.533			-0.227	0.043	1.615			-0.260	-0.206	1.712			-0.298	-0.407	1.710			-0.320	-0.484	1.695			0.057	0.097	1.484			0.312	0.148	1.390
-0.073	-0.240	1.534			-0.058	-0.174	1.569			-0.085	0.162	1.547			-0.131	0.341	1.531			-0.226	0.044	1.613			-0.260	-0.205	1.711			-0.299	-0.407	1.707			-0.320	-0.484	1.692			0.059	0.098	1.483			0.316	0.150	1.392
-0.073	-0.239	1.534			-0.058	-0.173	1.566			-0.084	0.162	1.544			-0.130	0.341	1.528			-0.226	0.044	1.611			-0.260	-0.204	1.709			-0.300	-0.407	1.704			-0.321	-0.484	1.689			0.060	0.098	1.482			0.319	0.152	1.394
-0.072	-0.238	1.533			-0.058	-0.172	1.564			-0.083	0.162	1.541			-0.129	0.341	1.525			-0.226	0.045	1.609			-0.259	-0.203	1.707			-0.300	-0.407	1.700			-0.322	-0.484	1.685			0.060	0.099	1.481			0.322	0.153	1.395
-0.071	-0.237	1.532			-0.058	-0.171	1.561			-0.083	0.162	1.539			-0.129	0.341	1.522			-0.225	0.046	1.606			-0.260	-0.202	1.704			-0.303	-0.412	1.692			-0.323	-0.489	1.678			0.061	0.099	1.480			0.325	0.154	1.397
-0.070	-0.236	1.531			-0.058	-0.170	1.558			-0.082	0.161	1.536			-0.128	0.341	1.519			-0.225	0.046	1.604			-0.260	-0.202	1.701			-0.305	-0.414	1.686			-0.325	-0.492	1.672			0.062	0.100	1.479			0.328	0.154	1.399
-0.070	-0.236	1.530			-0.058	-0.169	1.555			-0.082	0.161	1.533			-0.128	0.340	1.516			-0.225	0.047	1.601			-0.260	-0.201	1.698			-0.307	-0.416	1.681			-0.326	-0.493	1.666			0.063	0.100	1.478			0.331	0.154	1.401
-0.069	-0.235	1.528			-0.058	-0.168	1.552			-0.082	0.161	1.531			-0.127	0.340	1.513			-0.225	0.047	1.598			-0.260	-0.201	1.694			-0.309	-0.417	1.676			-0.327	-0.495	1.661			0.063	0.100	1.477			0.334	0.154	1.403
-0.069	-0.234	1.527			-0.058	-0.167	1.548			-0.081	0.161	1.528			-0.128	0.340	1.510			-0.226	0.047	1.595			-0.261	-0.201	1.691			-0.311	-0.421	1.669			-0.328	-0.498	1.654			0.064	0.101	1.476			0.336	0.153	1.405
-0.068	-0.233	1.525			-0.059	-0.167	1.545			-0.082	0.160	1.525			-0.128	0.340	1.506			-0.226	0.047	1.592			-0.262	-0.201	1.687			-0.313	-0.423	1.664			-0.329	-0.501	1.647			0.064	0.101	1.475			0.338	0.153	1.407
-0.068	-0.232	1.523			-0.059	-0.166	1.542			-0.082	0.160	1.523			-0.128	0.340	1.503			-0.227	0.047	1.590			-0.263	-0.201	1.684			-0.315	-0.425	1.659			-0.331	-0.504	1.640			0.065	0.101	1.473			0.339	0.152	1.409
-0.067	-0.232	1.521			-0.060	-0.165	1.539			-0.082	0.160	1.520			-0.129	0.339	1.500			-0.228	0.047	1.586			-0.264	-0.201	1.680			-0.317	-0.427	1.655			-0.332	-0.505	1.635			0.065	0.101	1.472			0.340	0.151	1.411
-0.067	-0.231	1.519			-0.060	-0.165	1.535			-0.083	0.160	1.518			-0.130	0.339	1.497			-0.229	0.047	1.583			-0.265	-0.201	1.677			-0.319	-0.429	1.650			-0.334	-0.507	1.629			0.065	0.102	1.471			0.341	0.150	1.413
-0.067	-0.230	1.517			-0.061	-0.164	1.532			-0.083	0.159	1.515			-0.131	0.339	1.494			-0.230	0.047	1.580			-0.266	-0.202	1.673			-0.321	-0.432	1.645			-0.335	-0.510	1.624			0.065	0.102	1.470			0.342	0.149	1.415
-0.067	-0.230	1.515			-0.062	-0.164	1.529			-0.084	0.159	1.512			-0.132	0.338	1.491			-0.231	0.046	1.576			-0.268	-0.202	1.669			-0.323	-0.434	1.640			-0.337	-0.512	1.620			0.065	0.102	1.469			0.342	0.148	1.416
-0.067	-0.229	1.512			-0.063	-0.164	1.526			-0.086	0.159	1.509			-0.133	0.338	1.488			-0.232	0.046	1.573			-0.270	-0.203	1.665			-0.325	-0.436	1.636			-0.338	-0.514	1.616			0.065	0.102	1.467			0.342	0.147	1.418
-0.068	-0.229	1.510			-0.064	-0.164	1.523			-0.087	0.158	1.506			-0.135	0.338	1.484			-0.234	0.045	1.570			-0.272	-0.204	1.661			-0.327	-0.438	1.632			-0.340	-0.516	1.611			0.064	0.102	1.466			0.342	0.146	1.420
-0.068	-0.229	1.508			-0.065	-0.163	1.520			-0.088	0.158	1.504			-0.137	0.337	1.481			-0.236	0.045	1.568			-0.274	-0.205	1.658			-0.329	-0.440	1.628			-0.342	-0.518	1.607			0.063	0.102	1.464			0.342	0.144	1.421
-0.069	-0.228	1.506			-0.066	-0.163	1.517			-0.090	0.158	1.501			-0.139	0.337	1.478			-0.238	0.044	1.565			-0.276	-0.206	1.654			-0.331	-0.442	1.624			-0.343	-0.520	1.602			0.063	0.102	1.463			0.341	0.143	1.423
-0.069	-0.228	1.503			-0.067	-0.163	1.514			-0.091	0.157	1.498			-0.141	0.336	1.475			-0.240	0.043	1.561			-0.278	-0.207	1.651			-0.333	-0.444	1.620			-0.345	-0.521	1.598			0.062	0.102	1.461			0.340	0.142	1.424
-0.070	-0.228	1.501			-0.069	-0.163	1.511			-0.093	0.157	1.496			-0.142	0.336	1.472			-0.242	0.042	1.557			-0.280	-0.208	1.647			-0.335	-0.445	1.616			-0.347	-0.523	1.595			0.061	0.102	1.460			0.339	0.141	1.426
-0.071	-0.228	1.498			-0.070	-0.163	1.508			-0.095	0.156	1.493			-0.144	0.335	1.469			-0.244	0.040	1.554			-0.282	-0.209	1.644			-0.337	-0.447	1.612			-0.348	-0.525	1.591			0.060	0.102	1.458			0.338	0.139	1.428
-0.072	-0.228	1.496			-0.071	-0.163	1.505			-0.097	0.156	1.490			-0.147	0.335	1.466			-0.246	0.039	1.551			-0.284	-0.211	1.641			-0.339	-0.448	1.608			-0.350	-0.526	1.587			0.059	0.102	1.457			0.337	0.138	1.429
-0.072	-0.228	1.494			-0.073	-0.163	1.502			-0.099	0.156	1.487			-0.149	0.335	1.463			-0.249	0.038	1.548			-0.287	-0.212	1.638			-0.341	-0.449	1.605			-0.352	-0.527	1.584			0.057	0.102	1.455			0.335	0.136	1.431
-0.073	-0.227	1.491			-0.074	-0.163	1.499			-0.101	0.155	1.485			-0.151	0.334	1.460			-0.251	0.036	1.546			-0.289	-0.214	1.636			-0.342	-0.450	1.602			-0.353	-0.528	1.581			0.056	0.102	1.454			0.334	0.135	1.434
-0.075	-0.227	1.489			-0.076	-0.163	1.497			-0.103	0.155	1.482			-0.154	0.334	1.457			-0.253	0.035	1.543			-0.291	-0.215	1.633			-0.344	-0.451	1.599			-0.355	-0.529	1.578			0.054	0.101	1.452			0.332	0.133	1.436
-0.076	-0.227	1.486			-0.077	-0.163	1.494			-0.105	0.155	1.480			-0.156	0.333	1.454			-0.256	0.035	1.541			-0.293	-0.216	1.631			-0.346	-0.452	1.596			-0.356	-0.530	1.575			0.052	0.101	1.450			0.330	0.131	1.437
-0.077	-0.227	1.484			-0.079	-0.163	1.491			-0.107	0.154	1.478			-0.158	0.333	1.451			-0.258	0.034	1.539			-0.295	-0.216	1.628			-0.348	-0.453	1.593			-0.358	-0.531	1.572			0.050	0.101	1.449			0.327	0.129	1.439
-0.079	-0.227	1.482			-0.081	-0.163	1.489			-0.109	0.154	1.476			-0.161	0.332	1.448			-0.261	0.033	1.537			-0.298	-0.217	1.626			-0.349	-0.455	1.590			-0.359	-0.532	1.569			0.048	0.101	1.447			0.324	0.128	1.440
-0.081	-0.227	1.480			-0.083	-0.163	1.486			-0.112	0.154	1.474			-0.163	0.332	1.445			-0.263	0.033	1.535			-0.300	-0.218	1.623			-0.351	-0.456	1.588			-0.361	-0.532	1.567			0.045	0.100	1.445			0.322	0.127	1.442
-0.082	-0.227	1.477			-0.085	-0.163	1.484			-0.114	0.154	1.472			-0.166	0.332	1.443			-0.266	0.033	1.532			-0.302	-0.218	1.620			-0.353	-0.456	1.585			-0.363	-0.533	1.565			0.043	0.100	1.443			0.319	0.125	1.443
-0.085	-0.227	1.475			-0.087	-0.163	1.482			-0.116	0.154	1.470			-0.168	0.332	1.440			-0.269	0.033	1.530			-0.305	-0.218	1.618			-0.355	-0.457	1.583			-0.365	-0.533	1.562			0.040	0.100	1.442			0.317	0.124	1.444
-0.087	-0.227	1.474			-0.089	-0.163	1.480			-0.119	0.154	1.468			-0.171	0.332	1.438			-0.272	0.033	1.529			-0.307	-0.219	1.616			-0.357	-0.458	1.580			-0.367	-0.533	1.560			0.038	0.100	1.440			0.314	0.123	1.445
-0.089	-0.226	1.472			-0.092	-0.163	1.478			-0.121	0.154	1.466			-0.173	0.332	1.436			-0.275	0.033	1.527			-0.310	-0.219	1.613			-0.359	-0.459	1.578			-0.369	-0.533	1.557			0.035	0.100	1.439			0.311	0.122	1.445
-0.091	-0.226	1.470			-0.094	-0.163	1.476			-0.124	0.154	1.465			-0.175	0.331	1.434			-0.278	0.033	1.525			-0.313	-0.219	1.611			-0.362	-0.459	1.576			-0.371	-0.533	1.555			0.032	0.100	1.437			0.309	0.122	1.446
-0.093	-0.226	1.469			-0.096	-0.163	1.475			-0.126	0.154	1.463			-0.178	0.331	1.432			-0.280	0.033	1.524			-0.315	-0.219	1.609			-0.364	-0.460	1.573			-0.374	-0.533	1.553			0.030	0.100	1.436			0.306	0.121	1.446
-0.095	-0.226	1.467			-0.098	-0.162	1.473			-0.128	0.154	1.462			-0.180	0.332	1.430			-0.282	0.033	1.522			-0.318	-0.220	1.607			-0.366	-0.460	1.572			-0.376	-0.533	1.551			0.028	0.100	1.435			0.303	0.121	1.446
-0.096	-0.226	1.466			-0.100	-0.162	1.472			-0.131	0.154	1.460			-0.183	0.332	1.429			-0.285	0.033	1.521			-0.320	-0.220	1.606			-0.369	-0.460	1.570			-0.379	-0.532	1.549			0.025	0.100	1.434			0.301	0.120	1.447
-0.098	-0.225	1.464			-0.102	-0.162	1.470			-0.133	0.154	1.459			-0.185	0.332	1.427			-0.287	0.033	1.519			-0.323	-0.219	1.604			-0.371	-0.460	1.568			-0.381	-0.531	1.547			0.023	0.100	1.433			0.298	0.120	1.447
-0.100	-0.225	1.463			-0.104	-0.162	1.469			-0.136	0.155	1.458			-0.187	0.332	1.426			-0.290	0.034	1.518			-0.325	-0.219	1.602			-0.373	-0.460	1.567			-0.384	-0.530	1.545			0.021	0.101	1.432			0.296	0.120	1.447
-0.102	-0.225	1.462			-0.106	-0.161	1.467			-0.138	0.155	1.457			-0.189	0.333	1.425			-0.292	0.035	1.517			-0.327	-0.218	1.601			-0.375	-0.459	1.565			-0.387	-0.529	1.544			0.018	0.101	1.431			0.294	0.120	1.447
-0.104	-0.224	1.460			-0.108	-0.161	1.466			-0.141	0.156	1.456			-0.191	0.333	1.424			-0.295	0.036	1.516			-0.330	-0.217	1.599			-0.378	-0.459	1.564			-0.389	-0.528	1.543			0.016	0.101	1.430			0.291	0.120	1.447
-0.106	-0.223	1.459			-0.110	-0.160	1.465			-0.143	0.157	1.455			-0.193	0.334	1.423			-0.297	0.037	1.515			-0.332	-0.216	1.598			-0.380	-0.457	1.563			-0.391	-0.527	1.542			0.014	0.102	1.429			0.289	0.120	1.447
-0.108	-0.223	1.458			-0.112	-0.159	1.464			-0.145	0.157	1.454			-0.195	0.335	1.422			-0.299	0.038	1.514			-0.334	-0.215	1.597			-0.383	-0.456	1.562			-0.394	-0.526	1.541			0.012	0.102	1.429			0.287	0.120	1.447
-0.110	-0.222	1.457			-0.114	-0.159	1.463			-0.148	0.158	1.453			-0.197	0.335	1.421			-0.302	0.039	1.513			-0.337	-0.214	1.596			-0.386	-0.454	1.562			-0.396	-0.525	1.540			0.011	0.103	1.428			0.285	0.120	1.447
-0.112	-0.221	1.456			-0.116	-0.158	1.462			-0.150	0.159	1.452			-0.199	0.336	1.421			-0.304	0.041	1.512			-0.339	-0.213	1.595			-0.389	-0.452	1.562			-0.399	-0.523	1.540			0.008	0.104	1.427			0.283	0.121	1.447
-0.114	-0.221	1.455			-0.118	-0.157	1.461			-0.152	0.161	1.452			-0.202	0.337	1.420			-0.306	0.042	1.511			-0.341	-0.212	1.594			-0.391	-0.450	1.562			-0.401	-0.521	1.540			0.006	0.105	1.427			0.281	0.121	1.447
-0.116	-0.220	1.454			-0.120	-0.156	1.460			-0.155	0.162	1.451			-0.204	0.338	1.419			-0.308	0.043	1.510			-0.344	-0.211	1.593			-0.393	-0.448	1.562			-0.403	-0.520	1.540			0.004	0.105	1.426			0.279	0.122	1.447
-0.118	-0.219	1.453			-0.122	-0.156	1.459			-0.157	0.163	1.450			-0.206	0.340	1.419			-0.310	0.044	1.510			-0.346	-0.209	1.592			-0.396	-0.446	1.562			-0.405	-0.519	1.540			0.002	0.106	1.426			0.277	0.122	1.447
-0.119	-0.218	1.452			-0.123	-0.155	1.458			-0.159	0.164	1.450			-0.208	0.341	1.418			-0.312	0.045	1.509			-0.348	-0.208	1.591			-0.398	-0.445	1.562			-0.408	-0.517	1.540			0.001	0.107	1.425			0.275	0.123	1.447
-0.121	-0.217	1.451			-0.125	-0.154	1.458			-0.161	0.165	1.449			-0.209	0.342	1.418			-0.314	0.047	1.508			-0.350	-0.207	1.590			-0.400	-0.443	1.562			-0.410	-0.516	1.540			-0.001	0.108	1.425			0.273	0.123	1.447
-0.122	-0.217	1.451			-0.126	-0.153	1.457			-0.163	0.166	1.449			-0.211	0.343	1.417			-0.315	0.048	1.507			-0.352	-0.206	1.590			-0.402	-0.442	1.561			-0.411	-0.515	1.540			-0.003	0.109	1.424			0.271	0.124	1.447
-0.124	-0.216	1.450			-0.128	-0.152	1.457			-0.165	0.168	1.448			-0.212	0.344	1.417			-0.317	0.049	1.506			-0.354	-0.204	1.589			-0.403	-0.441	1.561			-0.413	-0.514	1.540			-0.004	0.110	1.424			0.270	0.124	1.448
-0.125	-0.215	1.450			-0.129	-0.152	1.456			-0.167	0.169	1.448			-0.214	0.345	1.416			-0.319	0.050	1.506			-0.356	-0.203	1.588			-0.405	-0.440	1.561			-0.415	-0.514	1.540			-0.006	0.111	1.424			0.268	0.125	1.448
-0.126	-0.215	1.449			-0.130	-0.151	1.456			-0.168	0.170	1.447			-0.215	0.346	1.416			-0.320	0.051	1.505			-0.357	-0.202	1.588			-0.406	-0.439	1.561			-0.416	-0.513	1.540			-0.007	0.111	1.424			0.267	0.125	1.448
-0.127	-0.214	1.448			-0.132	-0.150	1.455			-0.170	0.171	1.447			-0.217	0.347	1.416			-0.321	0.052	1.504			-0.359	-0.201	1.587			-0.408	-0.438	1.561			-0.418	-0.512	1.540			-0.009	0.112	1.423			0.265	0.126	1.448
-0.128	-0.213	1.448			-0.133	-0.149	1.455			-0.171	0.172	1.446			-0.218	0.348	1.415			-0.323	0.053	1.504			-0.361	-0.199	1.586			-0.409	-0.437	1.560			-0.419	-0.511	1.540			-0.010	0.114	1.423			0.264	0.126	1.448
-0.129	-0.213	1.448			-0.134	-0.149	1.454			-0.173	0.173	1.446			-0.219	0.350	1.415			-0.324	0.054	1.503			-0.362	-0.198	1.586			-0.410	-0.435	1.560			-0.420	-0.511	1.540			-0.012	0.115	1.423			0.262	0.127	1.448
-0.130	-0.212	1.447			-0.135	-0.148	1.454			-0.174	0.175	1.445			-0.221	0.351	1.414			-0.325	0.055	1.502			-0.364	-0.197	1.586			-0.412	-0.434	1.560			-0.421	-0.510	1.540			-0.013	0.116	1.422			0.261	0.128	1.448
-0.131	-0.211	1.447			-0.136	-0.147	1.454			-0.176	0.176	1.445			-0.222	0.352	1.414			-0.326	0.056	1.501			-0.365	-0.196	1.585			-0.413	-0.433	1.560			-0.422	-0.509	1.540			-0.014	0.117	1.422			0.260	0.129	1.448
-0.132	-0.210	1.447			-0.137	-0.146	1.453			-0.177	0.177	1.444			-0.223	0.354	1.414			-0.327	0.057	1.501			-0.366	-0.195	1.585			-0.414	-0.432	1.560			-0.423	-0.508	1.540			-0.016	0.118	1.422			0.258	0.129	1.448
-0.133	-0.210	1.446			-0.138	-0.145	1.453			-0.178	0.178	1.444			-0.225	0.355	1.413			-0.328	0.058	1.500			-0.368	-0.194	1.584			-0.415	-0.431	1.560			-0.424	-0.507	1.540			-0.017	0.119	1.422			0.257	0.130	1.448
-0.134	-0.209	1.446			-0.139	-0.145	1.453			-0.180	0.179	1.444			-0.226	0.356	1.413			-0.329	0.058	1.500			-0.369	-0.193	1.584			-0.415	-0.430	1.561			-0.425	-0.506	1.540			-0.018	0.120	1.422			0.256	0.131	1.448
-0.134	-0.208	1.446			-0.140	-0.144	1.453			-0.181	0.180	1.443			-0.227	0.357	1.412			-0.330	0.059	1.499			-0.370	-0.192	1.584			-0.416	-0.429	1.561			-0.426	-0.506	1.541			-0.019	0.121	1.421			0.255	0.132	1.447
-0.135	-0.208	1.446			-0.140	-0.143	1.453			-0.182	0.180	1.443			-0.228	0.358	1.412			-0.331	0.059	1.499			-0.371	-0.191	1.584			-0.417	-0.428	1.561			-0.427	-0.505	1.541			-0.020	0.122	1.421			0.253	0.132	1.447
-0.136	-0.207	1.446			-0.141	-0.143	1.452			-0.183	0.181	1.443			-0.230	0.359	1.412			-0.332	0.060	1.498			-0.371	-0.191	1.584			-0.418	-0.427	1.561			-0.427	-0.505	1.542			-0.022	0.122	1.421			0.252	0.133	1.447
-0.136	-0.207	1.446			-0.142	-0.142	1.452			-0.184	0.182	1.443			-0.231	0.359	1.412			-0.332	0.060	1.498			-0.372	-0.190	1.584			-0.418	-0.427	1.562			-0.428	-0.504	1.542			-0.023	0.123	1.421			0.250	0.134	1.447
-0.137	-0.207	1.446			-0.142	-0.142	1.452			-0.185	0.182	1.443			-0.233	0.360	1.411			-0.333	0.061	1.497			-0.373	-0.190	1.584			-0.419	-0.426	1.563			-0.429	-0.504	1.543			-0.024	0.124	1.421			0.249	0.134	1.446
-0.138	-0.206	1.446			-0.143	-0.142	1.452			-0.187	0.182	1.443			-0.235	0.360	1.411			-0.334	0.061	1.497			-0.374	-0.189	1.584			-0.419	-0.426	1.564			-0.429	-0.504	1.545			-0.026	0.124	1.421			0.248	0.135	1.446
-0.138	-0.206	1.446			-0.144	-0.141	1.452			-0.188	0.183	1.443			-0.237	0.360	1.411			-0.334	0.061	1.497			-0.375	-0.189	1.584			-0.420	-0.426	1.565			-0.430	-0.504	1.546			-0.027	0.124	1.421			0.246	0.135	1.445
-0.139	-0.206	1.446			-0.145	-0.141	1.452			-0.189	0.183	1.443			-0.239	0.360	1.412			-0.335	0.061	1.497			-0.375	-0.188	1.584			-0.420	-0.426	1.566			-0.430	-0.504	1.547			-0.029	0.125	1.421			0.245	0.135	1.445
-0.140	-0.206	1.446			-0.146	-0.141	1.453			-0.191	0.183	1.444			-0.240	0.360	1.412			-0.336	0.061	1.497			-0.376	-0.188	1.585			-0.420	-0.426	1.568			-0.430	-0.504	1.549			-0.030	0.125	1.422			0.243	0.135	1.444
-0.140	-0.206	1.447			-0.146	-0.141	1.453			-0.192	0.183	1.444			-0.242	0.359	1.412			-0.337	0.061	1.497			-0.377	-0.188	1.586			-0.420	-0.426	1.569			-0.431	-0.504	1.551			-0.032	0.125	1.422			0.242	0.136	1.443
-0.141	-0.206	1.447			-0.147	-0.141	1.453			-0.194	0.183	1.445			-0.245	0.359	1.413			-0.337	0.061	1.497			-0.377	-0.189	1.587			-0.420	-0.426	1.572			-0.431	-0.504	1.553			-0.034	0.125	1.422			0.240	0.136	1.443
-0.142	-0.206	1.448			-0.148	-0.141	1.454			-0.196	0.183	1.446			-0.247	0.358	1.414			-0.338	0.061	1.498			-0.378	-0.189	1.589			-0.420	-0.426	1.574			-0.431	-0.505	1.555			-0.036	0.124	1.423			0.238	0.135	1.442
-0.143	-0.206	1.448			-0.149	-0.142	1.455			-0.197	0.182	1.447			-0.248	0.357	1.414			-0.339	0.060	1.498			-0.379	-0.189	1.590			-0.420	-0.427	1.577			-0.431	-0.506	1.558			-0.038	0.124	1.423			0.237	0.135	1.442
-0.144	-0.207	1.449			-0.150	-0.142	1.456			-0.199	0.182	1.449			-0.251	0.357	1.415			-0.341	0.060	1.499			-0.380	-0.190	1.592			-0.420	-0.428	1.579			-0.431	-0.507	1.561			-0.040	0.124	1.424			0.235	0.135	1.442
-0.145	-0.207	1.450			-0.152	-0.142	1.457			-0.201	0.181	1.450			-0.253	0.356	1.416			-0.342	0.059	1.500			-0.381	-0.190	1.593			-0.421	-0.429	1.582			-0.432	-0.508	1.563			-0.042	0.123	1.425			0.233	0.134	1.442
-0.146	-0.208	1.451			-0.153	-0.143	1.458			-0.203	0.180	1.452			-0.255	0.355	1.418			-0.343	0.058	1.501			-0.382	-0.191	1.595			-0.421	-0.431	1.585			-0.432	-0.509	1.566			-0.044	0.123	1.426			0.231	0.134	1.442
-0.148	-0.209	1.452			-0.155	-0.144	1.460			-0.206	0.179	1.454			-0.257	0.354	1.419			-0.345	0.057	1.503			-0.383	-0.191	1.596			-0.422	-0.432	1.587			-0.432	-0.511	1.568			-0.046	0.122	1.428			0.229	0.133	1.443
-0.150	-0.209	1.454			-0.157	-0.145	1.462			-0.208	0.178	1.456			-0.259	0.353	1.421			-0.347	0.056	1.504			-0.384	-0.192	1.598			-0.422	-0.434	1.589			-0.433	-0.512	1.570			-0.049	0.121	1.429			0.227	0.132	1.443
-0.152	-0.210	1.455			-0.159	-0.146	1.464			-0.210	0.177	1.458			-0.261	0.351	1.423			-0.349	0.055	1.506			-0.386	-0.193	1.600			-0.423	-0.435	1.591			-0.434	-0.513	1.572			-0.051	0.119	1.431			0.224	0.131	1.444
-0.154	-0.212	1.457			-0.161	-0.148	1.466			-0.213	0.175	1.460			-0.264	0.350	1.425			-0.351	0.054	1.507			-0.387	-0.194	1.601			-0.424	-0.436	1.593			-0.435	-0.515	1.574			-0.054	0.118	1.433			0.222	0.129	1.446
-0.157	-0.213	1.458			-0.164	-0.149	1.468			-0.216	0.173	1.463			-0.266	0.348	1.427			-0.353	0.053	1.509			-0.389	-0.195	1.603			-0.425	-0.438	1.595			-0.436	-0.517	1.576			-0.057	0.117	1.435			0.219	0.127	1.447
-0.159	-0.215	1.460			-0.167	-0.151	1.471			-0.219	0.172	1.465			-0.268	0.346	1.429			-0.357	0.051	1.512			-0.391	-0.197	1.605			-0.427	-0.441	1.597			-0.438	-0.519	1.578			-0.060	0.115	1.438			0.216	0.124	1.448
-0.162	-0.216	1.462			-0.169	-0.152	1.473			-0.221	0.171	1.468			-0.271	0.345	1.431			-0.360	0.050	1.516			-0.394	-0.199	1.607			-0.429	-0.444	1.599			-0.440	-0.521	1.579			-0.062	0.114	1.440			0.214	0.121	1.448
-0.165	-0.217	1.464			-0.172	-0.153	1.476			-0.224	0.169	1.471			-0.272	0.343	1.434			-0.364	0.049	1.519			-0.396	-0.200	1.609			-0.432	-0.446	1.600			-0.442	-0.523	1.581			-0.065	0.112	1.442			0.209	0.117	1.449
-0.167	-0.218	1.466			-0.174	-0.154	1.478			-0.226	0.168	1.473			-0.274	0.342	1.436			-0.367	0.048	1.522			-0.398	-0.202	1.611			-0.433	-0.448	1.602			-0.443	-0.525	1.582			-0.067	0.111	1.444			0.202	0.111	1.448
-0.169	-0.219	1.468			-0.176	-0.155	1.481			-0.228	0.167	1.476			-0.276	0.341	1.439			-0.370	0.047	1.526			-0.400	-0.203	1.613			-0.435	-0.451	1.603			-0.445	-0.527	1.583			-0.069	0.109	1.447			0.193	0.102	1.443
-0.172	-0.220	1.469			-0.178	-0.157	1.484			-0.229	0.165	1.480			-0.277	0.340	1.441			-0.373	0.046	1.529			-0.401	-0.205	1.614			-0.437	-0.452	1.603			-0.446	-0.528	1.584			-0.071	0.108	1.449			0.181	0.093	1.433
-0.173	-0.221	1.471			-0.180	-0.158	1.487			-0.230	0.164	1.484			-0.277	0.339	1.445			-0.375	0.045	1.534			-0.403	-0.206	1.616			-0.438	-0.454	1.604			-0.447	-0.529	1.584			-0.072	0.106	1.451			0.169	0.084	1.422
-0.175	-0.222	1.473			-0.181	-0.159	1.489			-0.231	0.163	1.488			-0.276	0.338	1.450			-0.377	0.044	1.538			-0.404	-0.208	1.618			-0.439	-0.455	1.604			-0.448	-0.530	1.584			-0.072	0.104	1.454			0.152	0.071	1.404
-0.176	-0.223	1.474			-0.182	-0.160	1.492			-0.230	0.162	1.492			-0.274	0.337	1.456			-0.378	0.043	1.542			-0.405	-0.209	1.619			-0.440	-0.456	1.604			-0.449	-0.531	1.584			-0.072	0.102	1.456			0.136	0.058	1.377
-0.177	-0.223	1.476			-0.182	-0.161	1.495			-0.228	0.162	1.497			-0.270	0.337	1.463			-0.377	0.043	1.547			-0.406	-0.210	1.620			-0.441	-0.458	1.604			-0.450	-0.532	1.584			-0.071	0.099	1.458			0.128	0.047	1.364
-0.178	-0.224	1.477			-0.181	-0.162	1.499			-0.225	0.161	1.502			-0.265	0.337	1.470			-0.375	0.042	1.552			-0.406	-0.211	1.622			-0.442	-0.458	1.604			-0.451	-0.533	1.584			-0.069	0.097	1.460			0.113	0.042	1.341
-0.178	-0.226	1.478			-0.179	-0.164	1.503			-0.220	0.161	1.508			-0.258	0.337	1.477			-0.370	0.042	1.556			-0.404	-0.213	1.624			-0.442	-0.459	1.604			-0.451	-0.533	1.583			-0.067	0.094	1.461			0.095	0.040	1.312
-0.177	-0.227	1.480			-0.175	-0.166	1.507			-0.213	0.161	1.513			-0.250	0.338	1.484			-0.365	0.042	1.561			-0.402	-0.213	1.627			-0.442	-0.459	1.604			-0.451	-0.533	1.583			-0.065	0.092	1.462			0.076	0.041	1.275
-0.174	-0.230	1.482			-0.171	-0.169	1.511			-0.206	0.161	1.518			-0.241	0.338	1.490			-0.357	0.042	1.565			-0.398	-0.214	1.630			-0.441	-0.459	1.604			-0.450	-0.532	1.583			-0.062	0.089	1.462			0.061	0.034	1.240
-0.171	-0.232	1.483			-0.164	-0.171	1.514			-0.197	0.161	1.522			-0.231	0.339	1.496			-0.350	0.043	1.569			-0.392	-0.214	1.635			-0.439	-0.459	1.605			-0.447	-0.530	1.584			-0.060	0.087	1.462			0.053	0.040	1.214
-0.166	-0.235	1.484			-0.157	-0.174	1.517			-0.189	0.161	1.524			-0.221	0.341	1.501			-0.339	0.043	1.573			-0.385	-0.213	1.639			-0.434	-0.458	1.608			-0.443	-0.527	1.587			-0.057	0.085	1.462			0.047	0.043	1.199
-0.159	-0.239	1.485			-0.149	-0.177	1.520			-0.182	0.161	1.526			-0.212	0.342	1.505			-0.326	0.042	1.574			-0.376	-0.212	1.645			-0.425	-0.454	1.615			-0.436	-0.523	1.592			-0.054	0.084	1.461			0.038	0.049	1.191
-0.152	-0.243	1.485			-0.140	-0.181	1.521			-0.174	0.161	1.527			-0.203	0.342	1.508			-0.315	0.040	1.574			-0.368	-0.212	1.650			-0.416	-0.450	1.622			-0.427	-0.519	1.600			-0.052	0.082	1.460			0.032	0.051	1.184
-0.146	-0.246	1.486			-0.133	-0.183	1.523			-0.166	0.160	1.527			-0.196	0.343	1.510			-0.306	0.040	1.574			-0.359	-0.210	1.655			-0.404	-0.442	1.633			-0.418	-0.513	1.610			-0.049	0.080	1.458			0.027	0.052	1.179
-0.141	-0.249	1.486			-0.127	-0.186	1.524			-0.159	0.160	1.527			-0.190	0.343	1.512			-0.297	0.039	1.574			-0.351	-0.209	1.659			-0.394	-0.436	1.642			-0.410	-0.509	1.619			-0.047	0.077	1.455			0.022	0.053	1.174
0.033	-0.274	1.351			0.065	-0.214	1.395			0.059	0.140	1.404			-0.081	0.258	1.472			-0.073	0.025	1.454			-0.125	-0.202	1.575			-0.163	-0.397	1.630			-0.183	-0.478	1.620			0.133	0.042	1.306			0.212	0.060	1.091
0.033	-0.273	1.351			0.065	-0.213	1.395			0.060	0.141	1.403			-0.082	0.257	1.472			-0.074	0.026	1.455			-0.132	-0.200	1.578			-0.165	-0.396	1.629			-0.184	-0.476	1.620			0.135	0.044	1.306			0.216	0.057	1.091
0.034	-0.271	1.351			0.066	-0.212	1.395			0.060	0.142	1.404			-0.083	0.256	1.472			-0.075	0.026	1.455			-0.137	-0.199	1.581			-0.166	-0.395	1.628			-0.185	-0.475	1.619			0.136	0.045	1.306			0.218	0.055	1.092
0.034	-0.270	1.351			0.066	-0.210	1.395			0.060	0.142	1.404			-0.084	0.256	1.472			-0.076	0.026	1.456			-0.142	-0.198	1.582			-0.168	-0.394	1.627			-0.186	-0.474	1.617			0.138	0.046	1.306			0.220	0.053	1.093
0.034	-0.269	1.351			0.066	-0.209	1.395			0.060	0.143	1.404			-0.085	0.255	1.471			-0.078	0.028	1.458			-0.146	-0.197	1.584			-0.169	-0.394	1.626			-0.188	-0.473	1.616			0.139	0.047	1.306			0.222	0.051	1.093
0.034	-0.267	1.351			0.066	-0.208	1.395			0.060	0.143	1.404			-0.086	0.255	1.471			-0.079	0.030	1.460			-0.150	-0.196	1.586			-0.170	-0.393	1.625			-0.189	-0.472	1.615			0.140	0.048	1.307			0.224	0.050	1.094
0.034	-0.266	1.351			0.066	-0.207	1.395			0.060	0.143	1.405			-0.087	0.254	1.471			-0.081	0.031	1.461			-0.154	-0.195	1.587			-0.172	-0.392	1.624			-0.190	-0.471	1.614			0.142	0.049	1.307			0.225	0.048	1.094
0.035	-0.265	1.351			0.066	-0.206	1.395			0.060	0.144	1.405			-0.087	0.254	1.471			-0.082	0.032	1.462			-0.157	-0.194	1.588			-0.173	-0.391	1.623			-0.191	-0.471	1.613			0.143	0.050	1.307			0.226	0.047	1.095
0.035	-0.264	1.351			0.066	-0.205	1.396			0.059	0.144	1.406			-0.088	0.253	1.471			-0.083	0.032	1.463			-0.160	-0.193	1.589			-0.174	-0.391	1.622			-0.192	-0.470	1.612			0.144	0.050	1.308			0.228	0.046	1.095
0.035	-0.263	1.351			0.066	-0.204	1.396			0.059	0.144	1.406			-0.089	0.253	1.471			-0.084	0.033	1.464			-0.162	-0.193	1.590			-0.175	-0.390	1.622			-0.193	-0.470	1.612			0.145	0.051	1.308			0.229	0.045	1.096
0.035	-0.262	1.352			0.066	-0.203	1.396			0.059	0.144	1.407			-0.089	0.253	1.471			-0.084	0.033	1.465			-0.164	-0.192	1.591			-0.176	-0.390	1.621			-0.194	-0.469	1.611			0.146	0.051	1.309			0.229	0.044	1.096
0.035	-0.261	1.352			0.065	-0.203	1.396			0.058	0.144	1.407			-0.090	0.252	1.470			-0.085	0.034	1.466			-0.165	-0.192	1.592			-0.176	-0.390	1.621			-0.195	-0.469	1.611			0.147	0.051	1.309			0.230	0.043	1.096
0.035	-0.261	1.352			0.065	-0.202	1.397			0.058	0.144	1.408			-0.090	0.252	1.470			-0.086	0.034	1.466			-0.166	-0.191	1.593			-0.177	-0.389	1.620			-0.195	-0.468	1.610			0.148	0.051	1.309			0.231	0.042	1.097
0.035	-0.260	1.352			0.065	-0.201	1.397			0.057	0.144	1.409			-0.090	0.252	1.470			-0.086	0.034	1.467			-0.166	-0.191	1.594			-0.177	-0.389	1.620			-0.196	-0.468	1.610			0.148	0.051	1.310			0.235	0.037	1.100
0.035	-0.260	1.352			0.065	-0.201	1.398			0.056	0.144	1.410			-0.091	0.251	1.470			-0.087	0.035	1.468			-0.167	-0.191	1.595			-0.178	-0.389	1.620			-0.196	-0.468	1.610			0.149	0.051	1.310			0.237	0.035	1.101
0.035	-0.259	1.353			0.064	-0.200	1.398			0.056	0.144	1.410			-0.091	0.251	1.470			-0.087	0.035	1.468			-0.167	-0.191	1.596			-0.178	-0.389	1.619			-0.197	-0.468	1.609			0.149	0.051	1.311			0.239	0.032	1.104
0.034	-0.259	1.353			0.064	-0.200	1.399			0.055	0.144	1.411			-0.092	0.251	1.470			-0.088	0.035	1.469			-0.166	-0.191	1.597			-0.179	-0.389	1.619			-0.197	-0.467	1.609			0.150	0.051	1.312			0.242	0.030	1.106
0.034	-0.258	1.354			0.063	-0.200	1.399			0.054	0.143	1.412			-0.092	0.251	1.470			-0.089	0.035	1.469			-0.166	-0.191	1.597			-0.179	-0.388	1.619			-0.198	-0.467	1.609			0.150	0.050	1.312			0.243	0.028	1.107
0.034	-0.258	1.354			0.063	-0.200	1.400			0.053	0.143	1.413			-0.092	0.251	1.470			-0.089	0.035	1.470			-0.167	-0.191	1.598			-0.180	-0.388	1.619			-0.198	-0.467	1.609			0.150	0.050	1.313			0.245	0.026	1.109
0.033	-0.258	1.355			0.062	-0.200	1.401			0.052	0.143	1.414			-0.093	0.250	1.470			-0.090	0.035	1.470			-0.167	-0.191	1.598			-0.180	-0.388	1.619			-0.199	-0.467	1.608			0.151	0.049	1.314			0.246	0.024	1.111
0.032	-0.258	1.356			0.061	-0.200	1.402			0.051	0.143	1.416			-0.093	0.250	1.470			-0.091	0.035	1.471			-0.167	-0.191	1.599			-0.181	-0.389	1.619			-0.199	-0.467	1.609			0.151	0.049	1.316			0.247	0.023	1.113
0.031	-0.258	1.357			0.060	-0.200	1.403			0.049	0.143	1.418			-0.093	0.250	1.470			-0.092	0.035	1.472			-0.167	-0.191	1.599			-0.182	-0.389	1.620			-0.200	-0.467	1.609			0.150	0.048	1.317			0.248	0.022	1.115
0.030	-0.258	1.358			0.058	-0.200	1.405			0.047	0.143	1.420			-0.094	0.251	1.471			-0.094	0.036	1.473			-0.168	-0.191	1.600			-0.183	-0.389	1.620			-0.201	-0.468	1.609			0.150	0.048	1.319			0.249	0.022	1.118
0.028	-0.257	1.360			0.055	-0.199	1.407			0.045	0.143	1.422			-0.095	0.251	1.472			-0.097	0.037	1.475			-0.169	-0.191	1.600			-0.185	-0.389	1.621			-0.203	-0.467	1.610			0.149	0.047	1.321			0.249	0.023	1.121
0.026	-0.257	1.362			0.053	-0.199	1.410			0.042	0.144	1.425			-0.096	0.252	1.474			-0.100	0.038	1.478			-0.170	-0.191	1.601			-0.188	-0.388	1.622			-0.205	-0.467	1.611			0.148	0.047	1.324			0.250	0.024	1.124
0.023	-0.256	1.365			0.049	-0.198	1.412			0.038	0.144	1.428			-0.098	0.254	1.476			-0.103	0.040	1.481			-0.171	-0.191	1.601			-0.191	-0.388	1.622			-0.209	-0.467	1.612			0.147	0.048	1.327			0.251	0.025	1.129
[truncated: 373 more rows]
[truncated: 30 more columns]
