# Supplementary material for: A natural user interface to integrate citizen science and physical exercise
Source: PLoS One. 2017 Feb 23;12(2):e0172587. doi: 10.1371/journal.pone.0172587 (PMC5322974; doi:10.1371/journal.pone.0172587)
Supplement: S1 Folder — Kinect raw data of each participant in the two kinect groups (KC and KNC). Data of each participant are saved in a binary file. Trajectories of points have been extracted form the binary file and saved in a text file. (ZIP) [file pone.0172587.s002.zip › Raw_data/Par22/Par22_Right_NC_points.txt]

0.040	-0.267	1.632			0.051	-0.213	1.682			0.058	0.108	1.686			0.044	0.298	1.650			-0.122	0.018	1.709			-0.180	-0.250	1.717			-0.162	-0.460	1.634			-0.156	-0.532	1.608			0.238	0.013	1.642			0.367	-0.130	1.512
0.040	-0.267	1.632			0.051	-0.213	1.682			0.058	0.108	1.686			0.044	0.298	1.650			-0.121	0.018	1.710			-0.179	-0.250	1.717			-0.161	-0.461	1.634			-0.155	-0.533	1.608			0.238	0.013	1.642			0.365	-0.132	1.514
0.041	-0.267	1.632			0.051	-0.213	1.682			0.059	0.108	1.686			0.045	0.298	1.650			-0.121	0.017	1.710			-0.179	-0.251	1.718			-0.161	-0.461	1.634			-0.155	-0.533	1.608			0.237	0.012	1.642			0.363	-0.133	1.506
0.041	-0.267	1.632			0.052	-0.213	1.682			0.059	0.108	1.687			0.045	0.298	1.650			-0.121	0.017	1.710			-0.178	-0.251	1.718			-0.161	-0.461	1.634			-0.154	-0.533	1.607			0.237	0.012	1.642			0.361	-0.134	1.508
0.041	-0.268	1.632			0.052	-0.214	1.682			0.060	0.108	1.687			0.045	0.298	1.651			-0.120	0.017	1.711			-0.178	-0.251	1.718			-0.160	-0.462	1.634			-0.154	-0.534	1.607			0.237	0.012	1.641			0.360	-0.135	1.508
0.041	-0.268	1.632			0.052	-0.214	1.682			0.060	0.108	1.687			0.046	0.298	1.651			-0.120	0.017	1.711			-0.177	-0.251	1.719			-0.160	-0.463	1.634			-0.153	-0.535	1.607			0.236	0.011	1.641			0.358	-0.136	1.508
0.042	-0.268	1.632			0.053	-0.214	1.682			0.060	0.108	1.687			0.046	0.298	1.651			-0.119	0.017	1.711			-0.177	-0.251	1.719			-0.159	-0.463	1.634			-0.153	-0.535	1.607			0.236	0.011	1.641			0.357	-0.136	1.507
0.042	-0.268	1.632			0.053	-0.214	1.682			0.061	0.108	1.687			0.046	0.298	1.651			-0.119	0.017	1.711			-0.176	-0.251	1.719			-0.159	-0.464	1.634			-0.153	-0.535	1.607			0.236	0.011	1.641			0.361	-0.136	1.512
0.042	-0.268	1.632			0.053	-0.214	1.683			0.061	0.107	1.688			0.046	0.298	1.651			-0.119	0.017	1.712			-0.176	-0.251	1.720			-0.159	-0.464	1.634			-0.152	-0.536	1.607			0.236	0.010	1.640			0.364	-0.136	1.516
0.042	-0.269	1.632			0.053	-0.214	1.683			0.061	0.107	1.688			0.047	0.298	1.652			-0.118	0.017	1.712			-0.175	-0.252	1.720			-0.158	-0.464	1.634			-0.152	-0.536	1.607			0.236	0.010	1.640			0.364	-0.134	1.515
0.042	-0.269	1.632			0.054	-0.215	1.683			0.061	0.107	1.688			0.047	0.298	1.652			-0.118	0.016	1.712			-0.175	-0.252	1.720			-0.158	-0.464	1.634			-0.152	-0.536	1.607			0.235	0.010	1.640			0.365	-0.132	1.515
0.042	-0.269	1.632			0.054	-0.215	1.683			0.062	0.107	1.688			0.047	0.298	1.652			-0.118	0.016	1.712			-0.175	-0.252	1.720			-0.158	-0.465	1.634			-0.152	-0.536	1.607			0.235	0.010	1.640			0.366	-0.129	1.514
0.043	-0.269	1.632			0.054	-0.215	1.683			0.062	0.107	1.688			0.047	0.298	1.652			-0.117	0.016	1.713			-0.174	-0.252	1.721			-0.158	-0.465	1.634			-0.152	-0.536	1.607			0.235	0.009	1.640			0.367	-0.126	1.513
0.043	-0.269	1.632			0.054	-0.215	1.683			0.062	0.107	1.688			0.047	0.298	1.652			-0.117	0.016	1.713			-0.174	-0.252	1.721			-0.158	-0.464	1.634			-0.151	-0.536	1.607			0.235	0.009	1.639			0.368	-0.123	1.513
0.043	-0.269	1.632			0.054	-0.215	1.683			0.062	0.107	1.688			0.048	0.298	1.652			-0.117	0.016	1.713			-0.174	-0.252	1.721			-0.158	-0.464	1.634			-0.152	-0.536	1.607			0.235	0.009	1.639			0.369	-0.122	1.512
0.043	-0.269	1.632			0.055	-0.215	1.683			0.063	0.107	1.688			0.048	0.298	1.652			-0.117	0.016	1.713			-0.174	-0.252	1.721			-0.158	-0.463	1.634			-0.152	-0.535	1.608			0.235	0.009	1.639			0.370	-0.120	1.513
0.043	-0.269	1.632			0.055	-0.215	1.683			0.063	0.107	1.689			0.048	0.298	1.652			-0.117	0.016	1.713			-0.173	-0.252	1.721			-0.158	-0.463	1.634			-0.152	-0.535	1.608			0.235	0.009	1.639			0.371	-0.119	1.513
0.043	-0.270	1.632			0.055	-0.215	1.683			0.063	0.107	1.689			0.048	0.298	1.652			-0.116	0.016	1.713			-0.173	-0.252	1.721			-0.158	-0.462	1.634			-0.152	-0.534	1.608			0.235	0.008	1.639			0.373	-0.117	1.515
0.043	-0.270	1.632			0.055	-0.216	1.683			0.063	0.107	1.689			0.048	0.298	1.652			-0.116	0.016	1.713			-0.173	-0.252	1.721			-0.158	-0.461	1.634			-0.153	-0.533	1.608			0.235	0.008	1.639			0.376	-0.116	1.516
0.044	-0.270	1.632			0.055	-0.216	1.683			0.063	0.107	1.689			0.048	0.298	1.652			-0.116	0.016	1.713			-0.173	-0.252	1.721			-0.159	-0.461	1.634			-0.153	-0.532	1.608			0.235	0.008	1.639			0.378	-0.116	1.519
0.044	-0.270	1.632			0.055	-0.216	1.683			0.064	0.107	1.689			0.048	0.298	1.652			-0.116	0.016	1.713			-0.173	-0.252	1.721			-0.159	-0.461	1.634			-0.153	-0.532	1.608			0.235	0.008	1.639			0.380	-0.115	1.521
0.044	-0.270	1.632			0.056	-0.216	1.683			0.064	0.107	1.689			0.049	0.297	1.652			-0.116	0.016	1.713			-0.173	-0.252	1.721			-0.159	-0.461	1.634			-0.153	-0.532	1.608			0.235	0.008	1.639			0.382	-0.114	1.523
0.044	-0.270	1.632			0.056	-0.216	1.683			0.064	0.107	1.689			0.049	0.297	1.652			-0.116	0.016	1.713			-0.173	-0.252	1.721			-0.159	-0.460	1.634			-0.153	-0.532	1.608			0.235	0.008	1.639			0.384	-0.114	1.526
0.044	-0.270	1.632			0.056	-0.216	1.683			0.064	0.107	1.689			0.049	0.297	1.652			-0.116	0.016	1.713			-0.173	-0.252	1.721			-0.159	-0.460	1.634			-0.153	-0.532	1.608			0.236	0.007	1.639			0.385	-0.114	1.528
0.044	-0.270	1.632			0.056	-0.216	1.683			0.064	0.107	1.689			0.049	0.297	1.652			-0.115	0.016	1.713			-0.172	-0.252	1.720			-0.159	-0.460	1.633			-0.153	-0.531	1.608			0.236	0.007	1.639			0.387	-0.114	1.529
0.044	-0.270	1.632			0.056	-0.216	1.683			0.064	0.107	1.689			0.049	0.297	1.652			-0.115	0.015	1.713			-0.172	-0.252	1.720			-0.159	-0.460	1.633			-0.153	-0.531	1.608			0.236	0.007	1.639			0.388	-0.114	1.531
0.044	-0.270	1.632			0.056	-0.216	1.683			0.064	0.107	1.689			0.049	0.297	1.652			-0.115	0.015	1.712			-0.172	-0.252	1.720			-0.159	-0.459	1.633			-0.153	-0.530	1.607			0.236	0.007	1.639			0.389	-0.114	1.532
0.044	-0.270	1.632			0.056	-0.216	1.683			0.065	0.107	1.689			0.049	0.297	1.652			-0.115	0.015	1.712			-0.173	-0.252	1.719			-0.159	-0.459	1.632			-0.153	-0.530	1.607			0.236	0.007	1.639			0.390	-0.114	1.534
0.045	-0.271	1.632			0.056	-0.216	1.683			0.065	0.107	1.688			0.049	0.297	1.652			-0.115	0.015	1.712			-0.173	-0.252	1.719			-0.159	-0.458	1.632			-0.153	-0.529	1.607			0.236	0.007	1.639			0.391	-0.114	1.535
0.045	-0.271	1.632			0.056	-0.216	1.683			0.065	0.107	1.688			0.049	0.297	1.652			-0.115	0.015	1.712			-0.173	-0.252	1.718			-0.159	-0.458	1.632			-0.153	-0.529	1.607			0.237	0.006	1.639			0.392	-0.114	1.536
0.045	-0.271	1.632			0.056	-0.216	1.683			0.065	0.107	1.688			0.050	0.297	1.651			-0.115	0.015	1.711			-0.173	-0.252	1.718			-0.159	-0.458	1.631			-0.154	-0.529	1.607			0.237	0.006	1.639			0.392	-0.114	1.537
0.045	-0.271	1.632			0.057	-0.216	1.683			0.065	0.107	1.688			0.050	0.297	1.651			-0.115	0.015	1.711			-0.173	-0.252	1.717			-0.159	-0.458	1.631			-0.154	-0.529	1.607			0.237	0.006	1.639			0.393	-0.114	1.538
0.045	-0.271	1.632			0.057	-0.216	1.683			0.065	0.107	1.688			0.050	0.297	1.651			-0.115	0.015	1.711			-0.173	-0.252	1.717			-0.159	-0.458	1.631			-0.154	-0.528	1.606			0.237	0.006	1.640			0.393	-0.114	1.539
0.045	-0.271	1.632			0.057	-0.217	1.683			0.065	0.107	1.688			0.050	0.297	1.651			-0.115	0.015	1.711			-0.173	-0.252	1.717			-0.159	-0.457	1.630			-0.154	-0.528	1.606			0.237	0.006	1.640			0.394	-0.114	1.539
0.045	-0.271	1.632			0.057	-0.217	1.683			0.065	0.107	1.688			0.050	0.297	1.651			-0.115	0.015	1.710			-0.173	-0.252	1.716			-0.159	-0.457	1.630			-0.154	-0.528	1.606			0.238	0.006	1.640			0.394	-0.114	1.540
0.045	-0.271	1.632			0.057	-0.217	1.683			0.065	0.107	1.688			0.050	0.297	1.651			-0.115	0.015	1.710			-0.173	-0.252	1.716			-0.160	-0.457	1.630			-0.154	-0.528	1.606			0.238	0.006	1.640			0.395	-0.114	1.541
0.045	-0.271	1.632			0.057	-0.217	1.683			0.065	0.107	1.688			0.050	0.297	1.651			-0.115	0.015	1.710			-0.173	-0.252	1.716			-0.160	-0.457	1.630			-0.154	-0.527	1.606			0.238	0.006	1.640			0.395	-0.114	1.541
0.045	-0.271	1.632			0.057	-0.217	1.682			0.065	0.107	1.688			0.050	0.297	1.651			-0.115	0.015	1.710			-0.173	-0.252	1.715			-0.160	-0.457	1.630			-0.154	-0.527	1.606			0.238	0.006	1.640			0.395	-0.114	1.542
0.045	-0.271	1.632			0.057	-0.217	1.682			0.065	0.107	1.688			0.050	0.297	1.651			-0.115	0.015	1.709			-0.173	-0.252	1.715			-0.160	-0.456	1.630			-0.154	-0.527	1.606			0.238	0.006	1.640			0.396	-0.113	1.542
0.046	-0.271	1.632			0.057	-0.217	1.682			0.065	0.107	1.688			0.050	0.297	1.650			-0.115	0.015	1.709			-0.173	-0.252	1.715			-0.160	-0.456	1.630			-0.154	-0.527	1.606			0.239	0.005	1.640			0.396	-0.113	1.542
0.046	-0.271	1.632			0.057	-0.217	1.682			0.065	0.107	1.688			0.050	0.297	1.650			-0.115	0.015	1.709			-0.173	-0.252	1.714			-0.160	-0.456	1.630			-0.154	-0.526	1.606			0.239	0.005	1.640			0.397	-0.112	1.541
0.046	-0.271	1.632			0.057	-0.217	1.682			0.066	0.107	1.688			0.050	0.297	1.650			-0.115	0.015	1.709			-0.173	-0.252	1.714			-0.160	-0.456	1.629			-0.154	-0.526	1.606			0.239	0.005	1.641			0.398	-0.110	1.541
0.046	-0.271	1.632			0.057	-0.217	1.682			0.066	0.107	1.687			0.051	0.297	1.650			-0.114	0.015	1.709			-0.173	-0.252	1.714			-0.160	-0.456	1.629			-0.154	-0.526	1.606			0.239	0.005	1.641			0.401	-0.103	1.538
0.046	-0.271	1.631			0.057	-0.217	1.682			0.066	0.107	1.687			0.051	0.297	1.650			-0.114	0.015	1.709			-0.173	-0.252	1.714			-0.160	-0.456	1.629			-0.154	-0.526	1.606			0.239	0.005	1.641			0.404	-0.096	1.535
0.046	-0.271	1.631			0.057	-0.217	1.682			0.066	0.107	1.687			0.051	0.297	1.650			-0.114	0.015	1.708			-0.173	-0.252	1.714			-0.160	-0.456	1.629			-0.154	-0.526	1.606			0.239	0.005	1.641			0.408	-0.089	1.534
0.046	-0.271	1.631			0.057	-0.217	1.682			0.066	0.107	1.687			0.051	0.297	1.650			-0.114	0.015	1.708			-0.173	-0.252	1.713			-0.160	-0.457	1.629			-0.154	-0.526	1.605			0.239	0.005	1.641			0.413	-0.084	1.532
0.046	-0.271	1.631			0.057	-0.217	1.682			0.066	0.107	1.687			0.051	0.297	1.650			-0.114	0.015	1.708			-0.173	-0.252	1.713			-0.160	-0.458	1.628			-0.155	-0.528	1.605			0.240	0.005	1.641			0.419	-0.080	1.529
0.046	-0.271	1.631			0.057	-0.217	1.682			0.066	0.107	1.687			0.051	0.297	1.650			-0.114	0.015	1.708			-0.173	-0.252	1.713			-0.161	-0.457	1.629			-0.155	-0.528	1.605			0.240	0.005	1.641			0.425	-0.075	1.527
0.046	-0.272	1.631			0.057	-0.217	1.682			0.066	0.107	1.687			0.051	0.297	1.650			-0.114	0.015	1.708			-0.174	-0.252	1.713			-0.161	-0.457	1.629			-0.156	-0.527	1.605			0.240	0.005	1.641			0.432	-0.071	1.524
0.046	-0.272	1.631			0.057	-0.217	1.682			0.066	0.107	1.687			0.051	0.297	1.650			-0.114	0.015	1.708			-0.174	-0.252	1.713			-0.161	-0.457	1.629			-0.156	-0.527	1.605			0.240	0.006	1.640			0.437	-0.067	1.523
0.046	-0.272	1.631			0.057	-0.217	1.682			0.066	0.107	1.687			0.051	0.297	1.649			-0.114	0.015	1.708			-0.174	-0.252	1.713			-0.162	-0.456	1.630			-0.156	-0.526	1.606			0.240	0.006	1.640			0.444	-0.061	1.521
0.046	-0.272	1.631			0.057	-0.217	1.682			0.066	0.107	1.687			0.051	0.297	1.649			-0.115	0.015	1.708			-0.174	-0.252	1.713			-0.162	-0.456	1.630			-0.157	-0.526	1.606			0.240	0.006	1.640			0.451	-0.055	1.520
0.046	-0.271	1.631			0.057	-0.217	1.682			0.066	0.107	1.687			0.051	0.297	1.649			-0.115	0.015	1.708			-0.174	-0.252	1.713			-0.163	-0.456	1.630			-0.157	-0.526	1.606			0.240	0.006	1.640			0.457	-0.050	1.520
0.046	-0.271	1.631			0.057	-0.217	1.682			0.066	0.107	1.687			0.051	0.297	1.649			-0.115	0.015	1.708			-0.174	-0.252	1.713			-0.163	-0.455	1.630			-0.158	-0.525	1.607			0.240	0.006	1.640			0.462	-0.046	1.520
0.046	-0.271	1.631			0.057	-0.217	1.682			0.065	0.107	1.687			0.051	0.297	1.649			-0.115	0.015	1.708			-0.174	-0.252	1.713			-0.165	-0.454	1.631			-0.159	-0.524	1.607			0.240	0.007	1.640			0.466	-0.043	1.520
0.046	-0.271	1.631			0.057	-0.217	1.682			0.065	0.106	1.687			0.050	0.297	1.649			-0.115	0.015	1.708			-0.174	-0.252	1.713			-0.165	-0.458	1.629			-0.160	-0.531	1.603			0.240	0.007	1.640			0.470	-0.040	1.521
0.046	-0.271	1.631			0.057	-0.217	1.682			0.065	0.106	1.686			0.050	0.297	1.649			-0.115	0.015	1.708			-0.175	-0.252	1.713			-0.166	-0.458	1.629			-0.161	-0.530	1.604			0.240	0.007	1.639			0.474	-0.037	1.523
0.046	-0.271	1.631			0.057	-0.217	1.682			0.065	0.106	1.686			0.050	0.297	1.648			-0.115	0.015	1.708			-0.175	-0.251	1.713			-0.166	-0.460	1.628			-0.161	-0.534	1.601			0.241	0.007	1.639			0.478	-0.035	1.525
0.046	-0.271	1.631			0.057	-0.217	1.682			0.065	0.106	1.686			0.050	0.297	1.648			-0.115	0.015	1.708			-0.175	-0.251	1.713			-0.168	-0.459	1.628			-0.162	-0.533	1.602			0.241	0.008	1.639			0.482	-0.033	1.529
0.046	-0.271	1.631			0.057	-0.217	1.682			0.065	0.106	1.686			0.050	0.297	1.648			-0.115	0.015	1.707			-0.176	-0.251	1.713			-0.169	-0.458	1.629			-0.164	-0.532	1.603			0.241	0.008	1.639			0.485	-0.031	1.532
0.046	-0.271	1.631			0.057	-0.217	1.682			0.065	0.106	1.686			0.050	0.297	1.648			-0.116	0.015	1.707			-0.176	-0.251	1.713			-0.170	-0.457	1.630			-0.165	-0.531	1.604			0.241	0.008	1.639			0.488	-0.030	1.537
0.046	-0.271	1.631			0.057	-0.216	1.682			0.065	0.106	1.686			0.050	0.297	1.648			-0.116	0.015	1.707			-0.176	-0.251	1.713			-0.172	-0.456	1.630			-0.166	-0.529	1.604			0.241	0.008	1.639			0.491	-0.030	1.542
0.046	-0.271	1.631			0.057	-0.216	1.682			0.065	0.106	1.686			0.050	0.297	1.647			-0.116	0.015	1.707			-0.177	-0.250	1.712			-0.173	-0.455	1.631			-0.168	-0.528	1.605			0.241	0.008	1.639			0.493	-0.029	1.548
0.046	-0.271	1.631			0.057	-0.216	1.682			0.064	0.106	1.686			0.050	0.297	1.647			-0.116	0.015	1.707			-0.177	-0.250	1.712			-0.174	-0.454	1.631			-0.169	-0.527	1.605			0.241	0.009	1.639			0.495	-0.029	1.554
0.046	-0.271	1.631			0.057	-0.216	1.682			0.064	0.106	1.686			0.050	0.297	1.647			-0.116	0.016	1.707			-0.178	-0.250	1.712			-0.173	-0.458	1.628			-0.168	-0.530	1.603			0.241	0.009	1.639			0.496	-0.029	1.560
0.046	-0.271	1.631			0.057	-0.216	1.682			0.064	0.106	1.686			0.050	0.297	1.647			-0.117	0.016	1.706			-0.179	-0.249	1.712			-0.172	-0.460	1.627			-0.168	-0.532	1.603			0.241	0.009	1.639			0.497	-0.029	1.566
0.046	-0.271	1.631			0.057	-0.216	1.682			0.064	0.106	1.686			0.050	0.297	1.647			-0.117	0.016	1.706			-0.179	-0.249	1.711			-0.172	-0.461	1.626			-0.168	-0.532	1.602			0.241	0.009	1.640			0.498	-0.029	1.571
0.045	-0.271	1.631			0.057	-0.216	1.682			0.064	0.106	1.685			0.050	0.297	1.646			-0.117	0.016	1.706			-0.180	-0.248	1.711			-0.172	-0.462	1.626			-0.168	-0.533	1.602			0.242	0.010	1.640			0.498	-0.030	1.577
0.045	-0.270	1.631			0.056	-0.216	1.682			0.064	0.106	1.685			0.050	0.297	1.646			-0.117	0.016	1.706			-0.180	-0.248	1.710			-0.172	-0.462	1.625			-0.168	-0.534	1.601			0.242	0.010	1.640			0.499	-0.030	1.582
0.045	-0.270	1.631			0.056	-0.216	1.681			0.064	0.106	1.685			0.050	0.297	1.646			-0.117	0.017	1.705			-0.181	-0.247	1.710			-0.173	-0.460	1.625			-0.169	-0.532	1.602			0.242	0.010	1.641			0.499	-0.031	1.587
0.045	-0.270	1.631			0.056	-0.216	1.681			0.064	0.106	1.685			0.050	0.297	1.646			-0.118	0.017	1.705			-0.181	-0.247	1.710			-0.173	-0.460	1.625			-0.169	-0.532	1.601			0.242	0.011	1.641			0.499	-0.032	1.592
0.045	-0.270	1.631			0.056	-0.216	1.681			0.064	0.106	1.685			0.051	0.297	1.645			-0.118	0.017	1.704			-0.182	-0.246	1.709			-0.173	-0.461	1.624			-0.169	-0.533	1.601			0.243	0.011	1.642			0.499	-0.033	1.596
0.045	-0.270	1.631			0.056	-0.215	1.681			0.064	0.106	1.685			0.051	0.297	1.645			-0.118	0.017	1.704			-0.183	-0.246	1.709			-0.173	-0.461	1.624			-0.169	-0.533	1.601			0.243	0.011	1.643			0.499	-0.033	1.600
0.045	-0.270	1.631			0.056	-0.215	1.681			0.064	0.106	1.685			0.052	0.297	1.645			-0.118	0.018	1.704			-0.183	-0.245	1.708			-0.173	-0.462	1.623			-0.168	-0.534	1.600			0.244	0.011	1.644			0.499	-0.034	1.604
0.045	-0.270	1.631			0.056	-0.215	1.681			0.064	0.106	1.685			0.052	0.297	1.645			-0.118	0.018	1.703			-0.183	-0.245	1.708			-0.174	-0.460	1.624			-0.169	-0.533	1.600			0.244	0.011	1.645			0.499	-0.035	1.607
0.045	-0.270	1.631			0.055	-0.215	1.681			0.063	0.106	1.685			0.053	0.297	1.644			-0.118	0.018	1.703			-0.184	-0.245	1.707			-0.174	-0.460	1.624			-0.169	-0.533	1.600			0.245	0.012	1.646			0.499	-0.036	1.610
0.045	-0.270	1.631			0.055	-0.215	1.681			0.063	0.106	1.685			0.053	0.297	1.644			-0.118	0.018	1.702			-0.184	-0.244	1.707			-0.174	-0.460	1.623			-0.169	-0.533	1.600			0.245	0.012	1.647			0.499	-0.037	1.613
0.045	-0.270	1.631			0.055	-0.215	1.681			0.063	0.106	1.685			0.054	0.297	1.644			-0.118	0.018	1.702			-0.185	-0.244	1.706			-0.173	-0.460	1.623			-0.169	-0.533	1.600			0.246	0.012	1.648			0.499	-0.038	1.616
0.045	-0.270	1.631			0.055	-0.215	1.681			0.063	0.106	1.685			0.054	0.297	1.644			-0.118	0.019	1.701			-0.185	-0.243	1.706			-0.174	-0.458	1.623			-0.169	-0.531	1.600			0.246	0.012	1.649			0.498	-0.039	1.619
0.045	-0.270	1.631			0.055	-0.215	1.682			0.063	0.106	1.685			0.055	0.297	1.644			-0.118	0.019	1.701			-0.185	-0.243	1.705			-0.174	-0.458	1.623			-0.169	-0.532	1.600			0.247	0.012	1.650			0.498	-0.040	1.621
0.045	-0.270	1.631			0.055	-0.215	1.682			0.063	0.106	1.685			0.056	0.297	1.644			-0.118	0.019	1.700			-0.186	-0.243	1.705			-0.174	-0.458	1.623			-0.168	-0.532	1.600			0.247	0.012	1.651			0.498	-0.040	1.623
0.045	-0.270	1.631			0.055	-0.215	1.682			0.063	0.106	1.685			0.056	0.297	1.644			-0.118	0.019	1.700			-0.186	-0.242	1.705			-0.173	-0.458	1.623			-0.168	-0.532	1.600			0.248	0.012	1.652			0.498	-0.041	1.625
0.045	-0.269	1.631			0.055	-0.215	1.682			0.063	0.106	1.685			0.057	0.297	1.644			-0.118	0.019	1.700			-0.186	-0.242	1.704			-0.173	-0.457	1.623			-0.168	-0.531	1.600			0.248	0.012	1.653			0.498	-0.042	1.627
0.045	-0.269	1.631			0.054	-0.215	1.682			0.063	0.106	1.685			0.057	0.297	1.643			-0.118	0.019	1.699			-0.187	-0.242	1.704			-0.173	-0.456	1.623			-0.168	-0.530	1.601			0.249	0.012	1.653			0.497	-0.043	1.629
0.045	-0.269	1.631			0.054	-0.214	1.682			0.063	0.106	1.685			0.058	0.297	1.643			-0.118	0.020	1.699			-0.187	-0.242	1.704			-0.173	-0.456	1.623			-0.167	-0.530	1.601			0.249	0.012	1.654			0.497	-0.044	1.630
0.045	-0.269	1.631			0.054	-0.214	1.682			0.063	0.106	1.685			0.059	0.297	1.643			-0.118	0.020	1.699			-0.187	-0.241	1.703			-0.173	-0.456	1.623			-0.167	-0.530	1.601			0.249	0.012	1.655			0.495	-0.049	1.633
0.045	-0.269	1.631			0.054	-0.214	1.682			0.063	0.106	1.685			0.059	0.297	1.643			-0.118	0.020	1.698			-0.187	-0.241	1.703			-0.172	-0.456	1.623			-0.166	-0.531	1.601			0.250	0.012	1.656			0.493	-0.052	1.634
0.045	-0.269	1.631			0.054	-0.214	1.682			0.063	0.106	1.685			0.060	0.297	1.643			-0.118	0.020	1.698			-0.187	-0.241	1.703			-0.172	-0.457	1.623			-0.166	-0.531	1.601			0.250	0.012	1.656			0.493	-0.054	1.635
0.045	-0.269	1.631			0.054	-0.214	1.682			0.063	0.106	1.685			0.060	0.297	1.643			-0.118	0.020	1.698			-0.188	-0.241	1.703			-0.171	-0.457	1.623			-0.166	-0.531	1.601			0.250	0.012	1.657			0.492	-0.056	1.636
0.045	-0.269	1.631			0.054	-0.214	1.682			0.063	0.106	1.685			0.061	0.297	1.643			-0.118	0.020	1.698			-0.188	-0.241	1.702			-0.171	-0.458	1.623			-0.165	-0.532	1.601			0.251	0.012	1.658			0.492	-0.057	1.637
0.045	-0.269	1.631			0.054	-0.214	1.682			0.063	0.106	1.685			0.061	0.297	1.643			-0.118	0.020	1.697			-0.188	-0.240	1.702			-0.170	-0.459	1.623			-0.164	-0.534	1.601			0.251	0.011	1.658			0.491	-0.058	1.638
0.045	-0.269	1.632			0.054	-0.214	1.682			0.063	0.106	1.685			0.061	0.297	1.643			-0.118	0.020	1.697			-0.188	-0.240	1.702			-0.170	-0.460	1.623			-0.163	-0.535	1.600			0.251	0.011	1.659			0.491	-0.059	1.638
0.045	-0.269	1.632			0.054	-0.214	1.682			0.063	0.106	1.685			0.062	0.297	1.643			-0.118	0.020	1.697			-0.188	-0.240	1.702			-0.170	-0.461	1.622			-0.163	-0.537	1.600			0.251	0.011	1.659			0.491	-0.060	1.639
0.045	-0.269	1.632			0.054	-0.214	1.682			0.063	0.106	1.685			0.062	0.297	1.643			-0.118	0.021	1.697			-0.188	-0.240	1.702			-0.169	-0.462	1.622			-0.162	-0.538	1.600			0.251	0.011	1.660			0.490	-0.061	1.639
0.045	-0.269	1.632			0.054	-0.214	1.682			0.064	0.106	1.685			0.062	0.297	1.643			-0.118	0.021	1.697			-0.188	-0.240	1.702			-0.169	-0.462	1.622			-0.162	-0.539	1.600			0.252	0.011	1.660			0.489	-0.063	1.639
0.045	-0.269	1.632			0.054	-0.214	1.682			0.064	0.106	1.685			0.063	0.297	1.643			-0.118	0.021	1.697			-0.188	-0.240	1.702			-0.169	-0.461	1.623			-0.162	-0.538	1.601			0.252	0.011	1.660			0.488	-0.064	1.638
0.045	-0.269	1.632			0.054	-0.214	1.682			0.064	0.106	1.685			0.063	0.296	1.643			-0.118	0.021	1.696			-0.189	-0.240	1.702			-0.168	-0.460	1.624			-0.162	-0.537	1.601			0.252	0.011	1.661			0.488	-0.065	1.638
0.045	-0.269	1.632			0.053	-0.214	1.682			0.064	0.106	1.685			0.063	0.296	1.643			-0.118	0.021	1.696			-0.189	-0.239	1.701			-0.168	-0.460	1.624			-0.161	-0.537	1.602			0.252	0.011	1.661			0.488	-0.065	1.637
0.045	-0.269	1.632			0.053	-0.214	1.683			0.064	0.106	1.685			0.064	0.296	1.643			-0.118	0.021	1.696			-0.189	-0.239	1.701			-0.168	-0.461	1.624			-0.161	-0.538	1.602			0.252	0.011	1.661			0.487	-0.065	1.636
0.045	-0.269	1.632			0.053	-0.214	1.683			0.064	0.106	1.685			0.064	0.296	1.643			-0.117	0.021	1.696			-0.189	-0.239	1.701			-0.168	-0.461	1.624			-0.161	-0.538	1.602			0.252	0.011	1.662			0.487	-0.065	1.635
0.045	-0.268	1.632			0.053	-0.214	1.683			0.064	0.106	1.685			0.064	0.296	1.643			-0.117	0.021	1.696			-0.189	-0.239	1.701			-0.169	-0.458	1.627			-0.162	-0.535	1.604			0.252	0.011	1.662			0.486	-0.066	1.635
0.045	-0.268	1.632			0.053	-0.214	1.683			0.064	0.106	1.685			0.064	0.296	1.643			-0.117	0.021	1.696			-0.189	-0.239	1.701			-0.169	-0.459	1.627			-0.162	-0.535	1.605			0.253	0.011	1.662			0.485	-0.067	1.634
0.045	-0.268	1.632			0.053	-0.214	1.683			0.064	0.106	1.685			0.064	0.296	1.643			-0.117	0.021	1.696			-0.189	-0.239	1.701			-0.169	-0.459	1.628			-0.162	-0.535	1.605			0.253	0.011	1.662			0.485	-0.067	1.633
0.045	-0.268	1.633			0.053	-0.214	1.683			0.064	0.106	1.685			0.065	0.296	1.643			-0.117	0.021	1.696			-0.189	-0.239	1.701			-0.169	-0.459	1.628			-0.162	-0.535	1.605			0.253	0.011	1.662			0.485	-0.067	1.632
0.045	-0.268	1.633			0.053	-0.214	1.683			0.064	0.106	1.685			0.065	0.296	1.643			-0.117	0.021	1.696			-0.189	-0.239	1.702			-0.169	-0.458	1.629			-0.162	-0.533	1.607			0.253	0.011	1.663			0.485	-0.067	1.631
0.045	-0.268	1.633			0.053	-0.213	1.683			0.064	0.106	1.685			0.065	0.296	1.643			-0.117	0.021	1.696			-0.189	-0.239	1.702			-0.169	-0.456	1.630			-0.173	-0.523	1.615			0.253	0.011	1.663			0.484	-0.068	1.630
0.045	-0.268	1.633			0.053	-0.213	1.683			0.065	0.106	1.685			0.065	0.296	1.643			-0.117	0.021	1.696			-0.189	-0.239	1.702			-0.170	-0.454	1.632			-0.177	-0.518	1.619			0.253	0.011	1.663			0.484	-0.067	1.629
0.045	-0.268	1.633			0.053	-0.213	1.683			0.065	0.106	1.685			0.065	0.296	1.643			-0.117	0.021	1.696			-0.189	-0.239	1.702			-0.171	-0.453	1.633			-0.180	-0.516	1.620			0.253	0.011	1.663			0.484	-0.067	1.628
0.045	-0.268	1.633			0.053	-0.213	1.683			0.065	0.106	1.685			0.065	0.296	1.643			-0.117	0.021	1.696			-0.188	-0.239	1.702			-0.172	-0.452	1.634			-0.181	-0.514	1.622			0.253	0.011	1.663			0.484	-0.067	1.627
0.045	-0.268	1.633			0.053	-0.213	1.683			0.065	0.106	1.685			0.065	0.296	1.643			-0.117	0.022	1.696			-0.188	-0.239	1.702			-0.172	-0.452	1.634			-0.176	-0.517	1.618			0.253	0.011	1.663			0.484	-0.067	1.626
0.045	-0.268	1.633			0.053	-0.213	1.683			0.065	0.106	1.685			0.066	0.296	1.643			-0.117	0.022	1.696			-0.188	-0.238	1.702			-0.172	-0.452	1.634			-0.172	-0.520	1.615			0.253	0.011	1.663			0.484	-0.067	1.626
0.045	-0.268	1.633			0.053	-0.213	1.683			0.065	0.106	1.685			0.066	0.296	1.643			-0.117	0.022	1.696			-0.188	-0.238	1.702			-0.171	-0.452	1.634			-0.170	-0.522	1.613			0.253	0.011	1.664			0.484	-0.066	1.625
0.045	-0.268	1.633			0.053	-0.213	1.683			0.065	0.106	1.685			0.066	0.296	1.643			-0.117	0.022	1.696			-0.188	-0.238	1.702			-0.171	-0.452	1.635			-0.167	-0.524	1.611			0.253	0.011	1.664			0.484	-0.066	1.624
0.045	-0.268	1.633			0.053	-0.213	1.684			0.065	0.106	1.685			0.066	0.296	1.643			-0.117	0.022	1.696			-0.188	-0.238	1.702			-0.171	-0.453	1.635			-0.166	-0.525	1.610			0.253	0.011	1.664			0.484	-0.066	1.624
0.045	-0.268	1.633			0.053	-0.213	1.684			0.065	0.106	1.685			0.066	0.296	1.643			-0.116	0.022	1.696			-0.188	-0.238	1.703			-0.170	-0.453	1.635			-0.164	-0.526	1.608			0.253	0.011	1.664			0.484	-0.065	1.623
0.046	-0.268	1.633			0.053	-0.213	1.684			0.065	0.106	1.685			0.066	0.296	1.643			-0.116	0.022	1.696			-0.188	-0.238	1.703			-0.170	-0.453	1.635			-0.163	-0.527	1.607			0.254	0.011	1.664			0.484	-0.065	1.623
0.046	-0.268	1.633			0.053	-0.213	1.684			0.065	0.106	1.685			0.066	0.296	1.643			-0.116	0.022	1.696			-0.188	-0.238	1.703			-0.170	-0.454	1.635			-0.162	-0.528	1.606			0.254	0.011	1.664			0.484	-0.065	1.623
0.046	-0.268	1.634			0.053	-0.213	1.684			0.066	0.106	1.685			0.066	0.296	1.643			-0.116	0.022	1.696			-0.188	-0.238	1.703			-0.169	-0.454	1.635			-0.161	-0.529	1.606			0.254	0.011	1.664			0.484	-0.064	1.622
0.046	-0.268	1.634			0.053	-0.213	1.684			0.066	0.106	1.685			0.066	0.296	1.643			-0.116	0.022	1.696			-0.188	-0.238	1.703			-0.169	-0.454	1.635			-0.160	-0.529	1.605			0.254	0.010	1.664			0.484	-0.064	1.622
0.046	-0.268	1.634			0.053	-0.213	1.684			0.066	0.106	1.685			0.067	0.296	1.643			-0.116	0.022	1.696			-0.188	-0.239	1.703			-0.169	-0.455	1.635			-0.159	-0.530	1.604			0.254	0.010	1.664			0.484	-0.064	1.622
0.046	-0.268	1.634			0.053	-0.213	1.684			0.066	0.106	1.685			0.067	0.296	1.643			-0.116	0.022	1.696			-0.187	-0.239	1.703			-0.168	-0.455	1.634			-0.158	-0.530	1.604			0.254	0.010	1.664			0.484	-0.064	1.622
0.046	-0.268	1.634			0.053	-0.213	1.684			0.066	0.106	1.685			0.067	0.296	1.643			-0.116	0.022	1.696			-0.187	-0.239	1.703			-0.168	-0.455	1.634			-0.157	-0.531	1.603			0.254	0.010	1.664			0.484	-0.064	1.622
0.046	-0.268	1.634			0.053	-0.213	1.684			0.066	0.106	1.685			0.067	0.296	1.643			-0.116	0.022	1.696			-0.187	-0.239	1.703			-0.168	-0.456	1.634			-0.157	-0.531	1.602			0.254	0.010	1.664			0.484	-0.063	1.621
0.046	-0.268	1.634			0.053	-0.213	1.684			0.066	0.106	1.685			0.067	0.296	1.643			-0.115	0.022	1.696			-0.187	-0.239	1.703			-0.167	-0.456	1.634			-0.156	-0.532	1.602			0.254	0.010	1.664			0.484	-0.063	1.621
0.046	-0.268	1.634			0.054	-0.213	1.684			0.066	0.106	1.685			0.067	0.296	1.643			-0.115	0.022	1.696			-0.187	-0.239	1.703			-0.167	-0.456	1.634			-0.156	-0.532	1.602			0.254	0.010	1.664			0.484	-0.063	1.621
0.046	-0.268	1.634			0.054	-0.213	1.684			0.067	0.106	1.685			0.067	0.296	1.643			-0.115	0.022	1.696			-0.187	-0.239	1.703			-0.167	-0.456	1.634			-0.155	-0.532	1.601			0.254	0.010	1.664			0.484	-0.063	1.621
0.046	-0.268	1.634			0.054	-0.213	1.684			0.067	0.106	1.685			0.067	0.296	1.643			-0.115	0.022	1.696			-0.187	-0.239	1.704			-0.166	-0.457	1.633			-0.155	-0.533	1.601			0.254	0.010	1.664			0.485	-0.065	1.623
0.046	-0.268	1.634			0.054	-0.213	1.684			0.067	0.105	1.685			0.067	0.296	1.643			-0.115	0.022	1.696			-0.187	-0.239	1.704			-0.166	-0.457	1.633			-0.154	-0.533	1.600			0.254	0.010	1.664			0.485	-0.066	1.623
0.046	-0.268	1.634			0.054	-0.213	1.684			0.067	0.105	1.685			0.068	0.296	1.643			-0.115	0.022	1.696			-0.186	-0.239	1.704			-0.166	-0.457	1.633			-0.154	-0.533	1.600			0.254	0.010	1.664			0.486	-0.066	1.624
0.046	-0.268	1.634			0.054	-0.213	1.684			0.067	0.105	1.685			0.068	0.296	1.643			-0.114	0.022	1.696			-0.186	-0.239	1.704			-0.166	-0.458	1.633			-0.154	-0.533	1.600			0.255	0.010	1.664			0.486	-0.067	1.624
0.047	-0.268	1.634			0.054	-0.213	1.685			0.067	0.105	1.685			0.068	0.296	1.643			-0.114	0.022	1.696			-0.186	-0.239	1.704			-0.165	-0.458	1.632			-0.153	-0.533	1.600			0.255	0.010	1.664			0.486	-0.067	1.623
0.047	-0.268	1.634			0.054	-0.213	1.685			0.068	0.105	1.685			0.069	0.296	1.643			-0.114	0.022	1.695			-0.186	-0.239	1.704			-0.165	-0.458	1.632			-0.153	-0.534	1.599			0.255	0.010	1.664			0.485	-0.068	1.623
0.047	-0.268	1.635			0.054	-0.213	1.685			0.068	0.105	1.685			0.069	0.296	1.643			-0.113	0.021	1.695			-0.186	-0.239	1.703			-0.164	-0.459	1.631			-0.153	-0.534	1.599			0.255	0.010	1.665			0.483	-0.070	1.622
0.047	-0.268	1.635			0.054	-0.213	1.685			0.068	0.105	1.685			0.070	0.295	1.643			-0.113	0.021	1.695			-0.185	-0.239	1.703			-0.163	-0.461	1.629			-0.153	-0.534	1.599			0.255	0.010	1.665			0.481	-0.072	1.620
0.047	-0.268	1.635			0.055	-0.213	1.685			0.069	0.105	1.685			0.070	0.295	1.644			-0.113	0.021	1.695			-0.185	-0.239	1.703			-0.163	-0.462	1.628			-0.152	-0.534	1.599			0.256	0.009	1.665			0.479	-0.075	1.620
0.048	-0.268	1.635			0.055	-0.213	1.685			0.069	0.105	1.685			0.071	0.295	1.644			-0.112	0.021	1.695			-0.185	-0.239	1.703			-0.162	-0.463	1.627			-0.152	-0.534	1.599			0.256	0.009	1.665			0.477	-0.078	1.619
0.048	-0.268	1.635			0.055	-0.213	1.685			0.069	0.105	1.685			0.071	0.295	1.644			-0.112	0.021	1.695			-0.184	-0.239	1.703			-0.161	-0.465	1.626			-0.152	-0.534	1.598			0.256	0.009	1.665			0.474	-0.081	1.619
0.048	-0.268	1.635			0.055	-0.213	1.685			0.069	0.105	1.685			0.072	0.295	1.644			-0.112	0.021	1.695			-0.184	-0.239	1.703			-0.160	-0.466	1.625			-0.152	-0.535	1.598			0.257	0.009	1.666			0.472	-0.083	1.619
0.049	-0.268	1.635			0.055	-0.213	1.685			0.070	0.105	1.685			0.072	0.295	1.644			-0.111	0.021	1.695			-0.184	-0.239	1.703			-0.159	-0.467	1.624			-0.152	-0.535	1.598			0.257	0.009	1.666			0.471	-0.085	1.620
0.049	-0.268	1.636			0.056	-0.213	1.686			0.070	0.105	1.685			0.073	0.295	1.644			-0.111	0.021	1.695			-0.183	-0.239	1.703			-0.159	-0.468	1.623			-0.151	-0.535	1.598			0.257	0.009	1.666			0.469	-0.087	1.620
0.049	-0.268	1.636			0.056	-0.213	1.686			0.070	0.105	1.686			0.073	0.295	1.644			-0.111	0.021	1.695			-0.183	-0.239	1.703			-0.158	-0.469	1.622			-0.151	-0.535	1.598			0.257	0.009	1.666			0.468	-0.088	1.620
0.050	-0.268	1.636			0.056	-0.213	1.686			0.071	0.105	1.686			0.074	0.295	1.644			-0.110	0.021	1.695			-0.183	-0.239	1.703			-0.158	-0.469	1.622			-0.151	-0.535	1.598			0.257	0.009	1.666			0.466	-0.090	1.621
0.050	-0.268	1.636			0.056	-0.213	1.686			0.071	0.105	1.686			0.074	0.295	1.644			-0.110	0.021	1.695			-0.182	-0.239	1.703			-0.158	-0.470	1.621			-0.151	-0.535	1.598			0.258	0.008	1.667			0.465	-0.091	1.621
0.050	-0.268	1.636			0.057	-0.213	1.686			0.072	0.105	1.686			0.075	0.295	1.645			-0.110	0.021	1.695			-0.182	-0.240	1.703			-0.157	-0.470	1.621			-0.151	-0.535	1.598			0.258	0.008	1.667			0.464	-0.092	1.621
0.051	-0.268	1.636			0.057	-0.213	1.686			0.072	0.105	1.686			0.075	0.296	1.645			-0.109	0.021	1.695			-0.181	-0.240	1.703			-0.157	-0.471	1.621			-0.151	-0.535	1.597			0.258	0.008	1.667			0.462	-0.093	1.617
0.051	-0.268	1.636			0.057	-0.214	1.686			0.072	0.105	1.686			0.075	0.296	1.645			-0.109	0.021	1.695			-0.181	-0.240	1.703			-0.157	-0.471	1.620			-0.151	-0.535	1.597			0.258	0.008	1.667			0.458	-0.094	1.605
0.051	-0.268	1.637			0.058	-0.214	1.687			0.073	0.105	1.686			0.076	0.296	1.645			-0.109	0.020	1.695			-0.181	-0.240	1.703			-0.156	-0.471	1.620			-0.151	-0.535	1.597			0.258	0.008	1.667			0.454	-0.094	1.590
0.051	-0.268	1.637			0.058	-0.214	1.687			0.073	0.105	1.687			0.076	0.296	1.646			-0.108	0.020	1.695			-0.180	-0.240	1.702			-0.156	-0.472	1.619			-0.150	-0.535	1.597			0.259	0.008	1.667			0.447	-0.092	1.562
0.052	-0.268	1.637			0.058	-0.214	1.687			0.074	0.105	1.687			0.077	0.296	1.647			-0.108	0.020	1.695			-0.180	-0.240	1.702			-0.156	-0.472	1.619			-0.150	-0.536	1.597			0.259	0.008	1.667			0.439	-0.087	1.535
0.052	-0.268	1.637			0.059	-0.214	1.687			0.074	0.105	1.687			0.078	0.296	1.647			-0.108	0.020	1.695			-0.180	-0.240	1.702			-0.155	-0.472	1.618			-0.150	-0.536	1.597			0.259	0.008	1.667			0.433	-0.083	1.522
0.052	-0.269	1.637			0.059	-0.214	1.687			0.074	0.105	1.688			0.078	0.296	1.648			-0.107	0.020	1.695			-0.179	-0.240	1.702			-0.155	-0.473	1.618			-0.150	-0.536	1.597			0.259	0.008	1.667			0.425	-0.077	1.508
0.053	-0.269	1.637			0.059	-0.214	1.687			0.075	0.105	1.688			0.079	0.296	1.649			-0.107	0.020	1.695			-0.179	-0.240	1.702			-0.155	-0.473	1.617			-0.150	-0.536	1.597			0.259	0.008	1.667			0.415	-0.071	1.498
0.053	-0.269	1.637			0.060	-0.214	1.688			0.075	0.105	1.688			0.079	0.296	1.650			-0.106	0.020	1.695			-0.178	-0.240	1.702			-0.154	-0.473	1.617			-0.150	-0.536	1.597			0.259	0.007	1.666			0.406	-0.068	1.489
0.053	-0.269	1.638			0.060	-0.214	1.688			0.076	0.105	1.689			0.080	0.297	1.650			-0.106	0.020	1.695			-0.178	-0.241	1.702			-0.154	-0.473	1.617			-0.150	-0.536	1.597			0.258	0.008	1.664			0.398	-0.065	1.480
0.054	-0.269	1.638			0.061	-0.215	1.688			0.076	0.105	1.689			0.080	0.297	1.651			-0.106	0.020	1.695			-0.177	-0.241	1.701			-0.154	-0.473	1.617			-0.150	-0.536	1.597			0.257	0.008	1.662			0.385	-0.063	1.458
0.054	-0.269	1.638			0.061	-0.215	1.688			0.076	0.105	1.689			0.080	0.297	1.652			-0.105	0.020	1.695			-0.176	-0.241	1.701			-0.153	-0.472	1.617			-0.150	-0.536	1.597			0.256	0.008	1.659			0.378	-0.061	1.446
0.054	-0.269	1.638			0.062	-0.215	1.688			0.077	0.105	1.689			0.081	0.297	1.652			-0.105	0.019	1.695			-0.176	-0.241	1.701			-0.153	-0.471	1.618			-0.150	-0.536	1.597			0.255	0.009	1.656			0.373	-0.060	1.435
0.054	-0.269	1.638			0.062	-0.215	1.688			0.077	0.105	1.690			0.081	0.297	1.652			-0.105	0.019	1.695			-0.175	-0.241	1.701			-0.152	-0.471	1.618			-0.150	-0.536	1.597			0.253	0.009	1.652			0.368	-0.060	1.427
0.055	-0.270	1.638			0.063	-0.215	1.688			0.077	0.105	1.690			0.081	0.297	1.653			-0.104	0.019	1.696			-0.175	-0.242	1.702			-0.152	-0.470	1.619			-0.150	-0.536	1.597			0.252	0.010	1.649			0.365	-0.059	1.420
0.055	-0.270	1.638			0.063	-0.215	1.689			0.078	0.105	1.690			0.081	0.297	1.653			-0.104	0.019	1.696			-0.174	-0.242	1.702			-0.151	-0.469	1.620			-0.150	-0.537	1.598			0.250	0.010	1.645			0.361	-0.059	1.414
0.055	-0.270	1.638			0.064	-0.215	1.689			0.078	0.105	1.690			0.082	0.297	1.653			-0.104	0.019	1.696			-0.173	-0.242	1.703			-0.151	-0.468	1.622			-0.150	-0.537	1.598			0.248	0.011	1.641			0.358	-0.058	1.409
0.055	-0.270	1.638			0.064	-0.216	1.689			0.078	0.105	1.690			0.082	0.297	1.653			-0.103	0.019	1.696			-0.172	-0.243	1.704			-0.151	-0.467	1.623			-0.150	-0.537	1.599			0.247	0.011	1.638			0.354	-0.057	1.404
0.055	-0.270	1.638			0.065	-0.216	1.689			0.078	0.105	1.690			0.082	0.297	1.653			-0.103	0.019	1.696			-0.171	-0.243	1.705			-0.152	-0.464	1.628			-0.150	-0.536	1.602			0.245	0.012	1.635			0.352	-0.056	1.399
0.055	-0.270	1.638			0.065	-0.216	1.689			0.079	0.105	1.690			0.081	0.297	1.653			-0.103	0.019	1.697			-0.171	-0.243	1.706			-0.154	-0.461	1.631			-0.151	-0.530	1.606			0.244	0.012	1.632			0.349	-0.056	1.396
0.056	-0.270	1.638			0.066	-0.216	1.688			0.079	0.105	1.690			0.081	0.297	1.653			-0.103	0.019	1.697			-0.170	-0.244	1.707			-0.154	-0.459	1.633			-0.152	-0.526	1.609			0.242	0.013	1.629			0.347	-0.055	1.392
0.056	-0.271	1.638			0.066	-0.216	1.688			0.079	0.105	1.690			0.080	0.297	1.653			-0.102	0.019	1.698			-0.169	-0.244	1.708			-0.155	-0.458	1.635			-0.153	-0.522	1.611			0.241	0.013	1.626			0.344	-0.055	1.388
0.056	-0.271	1.638			0.067	-0.216	1.688			0.079	0.105	1.689			0.080	0.297	1.652			-0.102	0.019	1.698			-0.169	-0.244	1.709			-0.156	-0.456	1.637			-0.154	-0.520	1.612			0.240	0.013	1.624			0.342	-0.054	1.385
0.056	-0.271	1.638			0.067	-0.217	1.688			0.079	0.105	1.689			0.079	0.297	1.652			-0.102	0.019	1.699			-0.168	-0.245	1.710			-0.156	-0.455	1.638			-0.154	-0.518	1.614			0.238	0.013	1.622			0.340	-0.054	1.382
0.056	-0.271	1.638			0.068	-0.217	1.688			0.080	0.106	1.689			0.078	0.297	1.652			-0.102	0.019	1.699			-0.167	-0.245	1.711			-0.157	-0.454	1.639			-0.155	-0.516	1.615			0.237	0.014	1.620			0.338	-0.053	1.379
0.056	-0.271	1.638			0.068	-0.217	1.687			0.080	0.106	1.689			0.077	0.297	1.651			-0.102	0.019	1.700			-0.167	-0.245	1.712			-0.157	-0.453	1.640			-0.155	-0.514	1.616			0.236	0.014	1.618			0.336	-0.053	1.377
0.056	-0.272	1.638			0.068	-0.217	1.687			0.080	0.106	1.688			0.076	0.297	1.651			-0.102	0.019	1.700			-0.166	-0.245	1.712			-0.157	-0.452	1.641			-0.156	-0.513	1.617			0.235	0.014	1.617			0.335	-0.053	1.374
0.056	-0.272	1.637			0.069	-0.217	1.687			0.080	0.106	1.688			0.075	0.297	1.650			-0.102	0.019	1.701			-0.166	-0.246	1.713			-0.157	-0.452	1.642			-0.156	-0.512	1.618			0.234	0.014	1.615			0.333	-0.053	1.371
0.056	-0.272	1.637			0.069	-0.217	1.686			0.080	0.106	1.688			0.074	0.297	1.650			-0.102	0.019	1.701			-0.166	-0.246	1.714			-0.158	-0.451	1.643			-0.156	-0.511	1.618			0.234	0.014	1.614			0.332	-0.053	1.369
0.056	-0.272	1.637			0.069	-0.218	1.686			0.080	0.106	1.687			0.073	0.297	1.649			-0.102	0.018	1.701			-0.165	-0.246	1.715			-0.158	-0.451	1.643			-0.156	-0.511	1.619			0.233	0.015	1.613			0.331	-0.054	1.367
0.056	-0.272	1.637			0.070	-0.218	1.686			0.080	0.106	1.687			0.072	0.297	1.649			-0.102	0.018	1.702			-0.165	-0.246	1.715			-0.158	-0.450	1.644			-0.156	-0.512	1.619			0.232	0.015	1.612			0.330	-0.055	1.365
0.056	-0.273	1.636			0.070	-0.218	1.685			0.080	0.106	1.686			0.071	0.297	1.649			-0.102	0.018	1.702			-0.164	-0.247	1.716			-0.158	-0.450	1.644			-0.156	-0.513	1.619			0.231	0.015	1.610			0.329	-0.055	1.364
0.056	-0.273	1.636			0.070	-0.218	1.685			0.080	0.106	1.686			0.070	0.297	1.648			-0.102	0.018	1.703			-0.164	-0.247	1.716			-0.158	-0.449	1.644			-0.155	-0.514	1.619			0.231	0.015	1.609			0.328	-0.055	1.362
0.056	-0.273	1.636			0.070	-0.218	1.684			0.080	0.107	1.685			0.069	0.298	1.648			-0.102	0.018	1.703			-0.164	-0.247	1.717			-0.157	-0.451	1.643			-0.155	-0.516	1.618			0.230	0.015	1.609			0.327	-0.056	1.362
0.056	-0.273	1.635			0.070	-0.218	1.684			0.080	0.107	1.685			0.069	0.298	1.647			-0.102	0.018	1.703			-0.164	-0.247	1.717			-0.156	-0.454	1.641			-0.155	-0.519	1.618			0.230	0.015	1.608			0.327	-0.056	1.362
0.056	-0.273	1.635			0.071	-0.218	1.684			0.080	0.107	1.684			0.068	0.298	1.647			-0.102	0.018	1.704			-0.163	-0.247	1.717			-0.155	-0.456	1.639			-0.154	-0.521	1.617			0.229	0.015	1.607			0.326	-0.056	1.362
0.056	-0.273	1.635			0.071	-0.218	1.683			0.080	0.107	1.684			0.067	0.298	1.647			-0.102	0.018	1.704			-0.163	-0.247	1.718			-0.154	-0.458	1.638			-0.154	-0.522	1.617			0.229	0.015	1.606			0.325	-0.056	1.362
0.056	-0.274	1.634			0.071	-0.218	1.683			0.080	0.107	1.683			0.066	0.298	1.646			-0.102	0.018	1.704			-0.163	-0.247	1.718			-0.154	-0.460	1.637			-0.154	-0.524	1.617			0.228	0.016	1.605			0.325	-0.056	1.363
0.056	-0.274	1.634			0.071	-0.218	1.683			0.080	0.107	1.683			0.066	0.298	1.646			-0.102	0.018	1.704			-0.163	-0.248	1.718			-0.153	-0.462	1.635			-0.154	-0.525	1.616			0.228	0.016	1.605			0.324	-0.057	1.364
0.056	-0.274	1.634			0.071	-0.219	1.682			0.080	0.107	1.682			0.065	0.298	1.646			-0.102	0.018	1.705			-0.163	-0.248	1.719			-0.153	-0.463	1.634			-0.154	-0.526	1.616			0.228	0.016	1.604			0.324	-0.057	1.365
0.056	-0.274	1.633			0.071	-0.219	1.682			0.080	0.107	1.682			0.065	0.298	1.645			-0.102	0.018	1.705			-0.163	-0.248	1.719			-0.152	-0.464	1.633			-0.154	-0.527	1.616			0.227	0.016	1.604			0.323	-0.056	1.374
0.055	-0.274	1.633			0.071	-0.219	1.682			0.080	0.107	1.682			0.064	0.298	1.645			-0.102	0.018	1.705			-0.162	-0.248	1.719			-0.152	-0.466	1.633			-0.154	-0.528	1.615			0.227	0.016	1.603			0.322	-0.055	1.379
0.055	-0.274	1.633			0.071	-0.219	1.681			0.080	0.107	1.681			0.064	0.298	1.645			-0.102	0.018	1.705			-0.162	-0.248	1.719			-0.152	-0.466	1.632			-0.153	-0.529	1.615			0.227	0.016	1.603			0.321	-0.055	1.383
0.055	-0.274	1.633			0.071	-0.219	1.681			0.079	0.107	1.681			0.063	0.298	1.644			-0.102	0.018	1.706			-0.162	-0.248	1.720			-0.151	-0.466	1.632			-0.153	-0.530	1.615			0.226	0.016	1.602			0.317	-0.055	1.385
0.055	-0.274	1.632			0.072	-0.219	1.681			0.079	0.107	1.681			0.063	0.298	1.644			-0.102	0.018	1.706			-0.162	-0.248	1.720			-0.151	-0.466	1.632			-0.153	-0.530	1.615			0.226	0.016	1.602			0.314	-0.059	1.390
0.055	-0.275	1.632			0.072	-0.219	1.680			0.079	0.107	1.680			0.063	0.298	1.644			-0.102	0.018	1.706			-0.162	-0.248	1.720			-0.151	-0.467	1.631			-0.153	-0.531	1.614			0.226	0.016	1.601			0.312	-0.060	1.392
0.055	-0.275	1.632			0.072	-0.219	1.680			0.079	0.108	1.680			0.062	0.298	1.644			-0.102	0.018	1.706			-0.162	-0.248	1.720			-0.151	-0.467	1.631			-0.153	-0.532	1.614			0.225	0.016	1.601			0.309	-0.062	1.394
0.055	-0.275	1.632			0.072	-0.219	1.680			0.079	0.108	1.680			0.062	0.298	1.644			-0.102	0.018	1.706			-0.162	-0.248	1.720			-0.151	-0.467	1.631			-0.153	-0.532	1.613			0.225	0.016	1.601			0.306	-0.064	1.396
0.055	-0.275	1.632			0.072	-0.219	1.680			0.079	0.108	1.680			0.062	0.298	1.644			-0.102	0.018	1.706			-0.162	-0.248	1.720			-0.150	-0.466	1.631			-0.153	-0.533	1.613			0.224	0.016	1.601			0.303	-0.066	1.398
0.055	-0.275	1.631			0.072	-0.219	1.680			0.079	0.108	1.679			0.062	0.298	1.643			-0.102	0.018	1.707			-0.161	-0.248	1.721			-0.150	-0.466	1.631			-0.152	-0.533	1.613			0.222	0.016	1.602			0.298	-0.069	1.401
0.055	-0.275	1.631			0.072	-0.219	1.679			0.079	0.108	1.679			0.061	0.298	1.643			-0.102	0.018	1.707			-0.161	-0.249	1.721			-0.150	-0.466	1.630			-0.152	-0.534	1.612			0.219	0.015	1.604			0.293	-0.072	1.404
0.055	-0.276	1.631			0.072	-0.219	1.679			0.079	0.108	1.679			0.061	0.298	1.643			-0.102	0.018	1.707			-0.161	-0.249	1.721			-0.150	-0.467	1.630			-0.152	-0.534	1.612			0.217	0.014	1.605			0.288	-0.075	1.407
0.055	-0.276	1.631			0.072	-0.220	1.679			0.079	0.108	1.679			0.061	0.298	1.643			-0.102	0.018	1.707			-0.161	-0.249	1.721			-0.150	-0.467	1.629			-0.152	-0.534	1.612			0.215	0.013	1.606			0.284	-0.078	1.409
0.055	-0.276	1.631			0.072	-0.220	1.679			0.079	0.108	1.679			0.061	0.298	1.643			-0.102	0.017	1.708			-0.161	-0.249	1.721			-0.149	-0.468	1.629			-0.152	-0.535	1.611			0.213	0.013	1.607			0.239	-0.042	1.387
0.054	-0.277	1.630			0.072	-0.220	1.679			0.079	0.108	1.679			0.060	0.298	1.643			-0.103	0.017	1.708			-0.161	-0.249	1.721			-0.149	-0.468	1.629			-0.152	-0.535	1.611			0.211	0.012	1.608			0.217	-0.027	1.378
0.054	-0.278	1.630			0.071	-0.221	1.679			0.079	0.108	1.679			0.059	0.298	1.644			-0.103	0.017	1.709			-0.161	-0.249	1.721			-0.149	-0.468	1.629			-0.152	-0.535	1.611			0.210	0.012	1.609			0.213	-0.026	1.358
0.054	-0.278	1.630			0.071	-0.221	1.679			0.078	0.108	1.679			0.059	0.298	1.644			-0.103	0.017	1.710			-0.161	-0.249	1.721			-0.149	-0.468	1.628			-0.151	-0.536	1.611			0.220	0.039	1.614			0.211	-0.023	1.352
0.054	-0.278	1.630			0.071	-0.221	1.679			0.077	0.109	1.680			0.058	0.298	1.645			-0.104	0.016	1.712			-0.161	-0.249	1.722			-0.149	-0.468	1.628			-0.151	-0.536	1.611			0.224	0.050	1.616			0.208	-0.020	1.347
0.054	-0.278	1.631			0.071	-0.221	1.679			0.075	0.110	1.680			0.057	0.298	1.646			-0.105	0.016	1.715			-0.161	-0.249	1.722			-0.149	-0.468	1.628			-0.151	-0.536	1.610			0.225	0.056	1.617			0.204	-0.019	1.344
0.053	-0.277	1.631			0.071	-0.220	1.679			0.074	0.112	1.680			0.056	0.298	1.647			-0.106	0.016	1.717			-0.161	-0.249	1.723			-0.149	-0.469	1.628			-0.151	-0.536	1.610			0.224	0.060	1.618			0.200	-0.018	1.340
0.053	-0.277	1.631			0.071	-0.220	1.679			0.073	0.114	1.680			0.055	0.298	1.648			-0.107	0.015	1.720			-0.160	-0.250	1.723			-0.149	-0.467	1.630			-0.151	-0.536	1.610			0.224	0.062	1.619			0.192	-0.018	1.337
0.053	-0.277	1.631			0.071	-0.220	1.679			0.073	0.115	1.680			0.054	0.298	1.650			-0.108	0.014	1.723			-0.160	-0.250	1.724			-0.149	-0.468	1.630			-0.151	-0.537	1.610			0.223	0.065	1.619			0.193	-0.022	1.366
0.053	-0.277	1.631			0.071	-0.220	1.679			0.072	0.116	1.681			0.054	0.298	1.652			-0.121	-0.009	1.739			-0.160	-0.250	1.726			-0.149	-0.468	1.630			-0.151	-0.537	1.610			0.222	0.066	1.620			0.193	-0.026	1.381
0.053	-0.277	1.632			0.071	-0.220	1.680			0.071	0.116	1.684			0.052	0.298	1.654			-0.118	0.004	1.755			-0.160	-0.249	1.729			-0.148	-0.468	1.630			-0.151	-0.537	1.610			0.220	0.068	1.621			0.191	-0.034	1.396
0.052	-0.277	1.633			0.071	-0.220	1.681			0.069	0.115	1.687			0.051	0.298	1.657			-0.108	0.023	1.763			-0.157	-0.242	1.734			-0.154	-0.450	1.646			-0.157	-0.524	1.620			0.218	0.069	1.622			0.188	-0.049	1.414
0.051	-0.277	1.635			0.070	-0.220	1.682			0.067	0.115	1.690			0.048	0.298	1.660			-0.106	0.028	1.766			-0.156	-0.240	1.737			-0.157	-0.444	1.651			-0.160	-0.518	1.626			0.215	0.068	1.623			0.151	-0.058	1.427
0.049	-0.277	1.638			0.068	-0.220	1.685			0.065	0.113	1.695			0.044	0.297	1.664			-0.106	0.029	1.768			-0.157	-0.240	1.739			-0.156	-0.445	1.651			-0.161	-0.517	1.627			0.211	0.067	1.625			0.131	-0.061	1.429
0.046	-0.276	1.641			0.066	-0.220	1.688			0.062	0.112	1.699			0.041	0.296	1.668			-0.107	0.030	1.770			-0.157	-0.240	1.742			-0.159	-0.444	1.654			-0.165	-0.515	1.630			0.206	0.064	1.627			0.118	-0.063	1.432
0.042	-0.276	1.644			0.063	-0.220	1.691			0.058	0.111	1.704			0.036	0.295	1.672			-0.108	0.031	1.773			-0.159	-0.241	1.745			-0.162	-0.443	1.656			-0.168	-0.513	1.633			0.200	0.060	1.630			0.103	-0.065	1.436
0.038	-0.276	1.648			0.059	-0.220	1.695			0.054	0.110	1.709			0.031	0.294	1.676			-0.111	0.030	1.776			-0.162	-0.244	1.748			-0.168	-0.453	1.654			-0.171	-0.516	1.633			0.193	0.056	1.633			0.089	-0.068	1.441
0.033	-0.276	1.651			0.055	-0.221	1.698			0.049	0.109	1.714			0.025	0.293	1.681			-0.117	0.029	1.780			-0.166	-0.247	1.752			-0.172	-0.459	1.653			-0.175	-0.518	1.634			0.185	0.052	1.636			0.075	-0.071	1.449
0.027	-0.276	1.655			0.049	-0.221	1.702			0.042	0.109	1.719			0.018	0.292	1.687			-0.124	0.027	1.784			-0.171	-0.250	1.755			-0.177	-0.463	1.653			-0.179	-0.520	1.634			0.176	0.048	1.639			0.062	-0.074	1.459
0.019	-0.277	1.659			0.042	-0.222	1.706			0.035	0.108	1.725			0.009	0.292	1.693			-0.132	0.025	1.788			-0.179	-0.253	1.759			-0.182	-0.467	1.653			-0.184	-0.522	1.636			0.167	0.044	1.642			0.009	-0.074	1.466
0.011	-0.277	1.663			0.034	-0.222	1.711			0.028	0.108	1.730			0.001	0.291	1.698			-0.140	0.023	1.793			-0.187	-0.256	1.763			-0.198	-0.465	1.662			-0.196	-0.522	1.642			0.157	0.041	1.645			-0.010	-0.075	1.470
0.002	-0.278	1.667			0.025	-0.223	1.715			0.020	0.107	1.735			-0.008	0.291	1.704			-0.148	0.021	1.796			-0.197	-0.259	1.767			-0.207	-0.464	1.667			-0.205	-0.521	1.646			0.148	0.038	1.649			-0.023	-0.076	1.474
-0.007	-0.278	1.671			0.016	-0.223	1.719			0.012	0.107	1.740			-0.016	0.291	1.709			-0.155	0.020	1.800			-0.205	-0.260	1.772			-0.215	-0.467	1.669			-0.213	-0.523	1.649			0.139	0.036	1.652			-0.033	-0.077	1.479
-0.016	-0.279	1.675			0.007	-0.224	1.723			0.004	0.108	1.745			-0.024	0.291	1.714			-0.164	0.019	1.804			-0.214	-0.262	1.776			-0.222	-0.470	1.671			-0.220	-0.525	1.651			0.130	0.034	1.656			-0.041	-0.077	1.484
-0.025	-0.279	1.679			-0.001	-0.224	1.727			-0.004	0.108	1.750			-0.031	0.290	1.718			-0.172	0.018	1.807			-0.222	-0.264	1.780			-0.228	-0.473	1.672			-0.227	-0.528	1.653			0.123	0.032	1.659			-0.048	-0.078	1.490
-0.032	-0.280	1.682			-0.009	-0.225	1.731			-0.011	0.108	1.754			-0.039	0.291	1.723			-0.178	0.017	1.810			-0.231	-0.265	1.785			-0.233	-0.475	1.673			-0.233	-0.530	1.655			0.116	0.031	1.662			-0.054	-0.079	1.495
-0.039	-0.280	1.685			-0.015	-0.225	1.734			-0.018	0.108	1.758			-0.045	0.291	1.727			-0.184	0.016	1.813			-0.239	-0.265	1.789			-0.240	-0.478	1.675			-0.240	-0.532	1.657			0.109	0.030	1.666			-0.058	-0.080	1.501
-0.045	-0.280	1.688			-0.021	-0.225	1.737			-0.024	0.109	1.762			-0.051	0.291	1.731			-0.190	0.016	1.816			-0.246	-0.265	1.792			-0.246	-0.481	1.677			-0.256	-0.537	1.663			0.103	0.029	1.669			-0.061	-0.081	1.506
-0.051	-0.281	1.691			-0.027	-0.225	1.741			-0.029	0.109	1.765			-0.056	0.292	1.735			-0.196	0.015	1.818			-0.253	-0.266	1.796			-0.254	-0.481	1.681			-0.263	-0.541	1.667			0.098	0.029	1.672			-0.061	-0.082	1.512
-0.056	-0.281	1.694			-0.033	-0.225	1.744			-0.035	0.110	1.769			-0.061	0.292	1.738			-0.202	0.015	1.821			-0.259	-0.266	1.799			-0.260	-0.482	1.683			-0.268	-0.543	1.670			0.092	0.029	1.675			-0.053	-0.084	1.516
-0.061	-0.280	1.697			-0.038	-0.225	1.747			-0.040	0.110	1.772			-0.065	0.292	1.741			-0.208	0.015	1.823			-0.265	-0.266	1.801			-0.265	-0.484	1.686			-0.272	-0.546	1.672			0.088	0.029	1.678			-0.046	-0.086	1.519
-0.066	-0.280	1.700			-0.043	-0.225	1.749			-0.045	0.110	1.775			-0.070	0.293	1.744			-0.213	0.015	1.825			-0.270	-0.266	1.804			-0.280	-0.476	1.696			-0.280	-0.533	1.681			0.083	0.030	1.682			-0.039	-0.087	1.522
-0.069	-0.280	1.702			-0.047	-0.225	1.752			-0.049	0.110	1.777			-0.074	0.293	1.747			-0.217	0.015	1.827			-0.275	-0.266	1.806			-0.284	-0.476	1.698			-0.283	-0.534	1.683			0.079	0.031	1.685			-0.033	-0.087	1.524
-0.073	-0.280	1.704			-0.051	-0.224	1.754			-0.053	0.111	1.780			-0.077	0.294	1.749			-0.221	0.015	1.829			-0.279	-0.266	1.807			-0.290	-0.472	1.703			-0.287	-0.530	1.686			0.076	0.032	1.688			-0.028	-0.087	1.526
-0.076	-0.279	1.706			-0.054	-0.224	1.756			-0.057	0.111	1.782			-0.080	0.294	1.751			-0.225	0.015	1.830			-0.283	-0.265	1.809			-0.295	-0.469	1.706			-0.290	-0.528	1.689			0.072	0.034	1.691			-0.023	-0.087	1.528
-0.079	-0.279	1.708			-0.057	-0.224	1.758			-0.060	0.111	1.785			-0.083	0.294	1.753			-0.228	0.016	1.831			-0.286	-0.265	1.810			-0.299	-0.467	1.709			-0.293	-0.526	1.691			0.069	0.035	1.694			-0.018	-0.086	1.530
-0.082	-0.279	1.709			-0.060	-0.223	1.760			-0.063	0.112	1.787			-0.085	0.295	1.755			-0.232	0.016	1.832			-0.290	-0.265	1.811			-0.302	-0.466	1.711			-0.296	-0.524	1.694			0.067	0.037	1.697			-0.014	-0.085	1.531
-0.084	-0.278	1.711			-0.063	-0.223	1.762			-0.066	0.112	1.788			-0.088	0.295	1.757			-0.235	0.016	1.833			-0.293	-0.265	1.812			-0.305	-0.465	1.713			-0.298	-0.522	1.695			0.064	0.038	1.699			-0.011	-0.085	1.533
-0.086	-0.278	1.712			-0.065	-0.223	1.763			-0.069	0.112	1.790			-0.090	0.295	1.758			-0.238	0.016	1.834			-0.296	-0.265	1.813			-0.307	-0.464	1.714			-0.300	-0.521	1.697			0.062	0.039	1.702			-0.007	-0.084	1.534
-0.088	-0.278	1.713			-0.067	-0.222	1.764			-0.071	0.112	1.791			-0.092	0.296	1.759			-0.241	0.016	1.834			-0.298	-0.265	1.813			-0.309	-0.464	1.715			-0.302	-0.519	1.699			0.060	0.041	1.704			-0.004	-0.084	1.535
-0.090	-0.277	1.715			-0.069	-0.222	1.766			-0.073	0.112	1.793			-0.094	0.296	1.761			-0.244	0.016	1.835			-0.301	-0.265	1.814			-0.311	-0.463	1.717			-0.304	-0.518	1.700			0.059	0.042	1.706			-0.000	-0.084	1.536
-0.092	-0.277	1.716			-0.071	-0.222	1.767			-0.075	0.113	1.794			-0.095	0.296	1.762			-0.246	0.016	1.835			-0.303	-0.264	1.814			-0.313	-0.462	1.718			-0.306	-0.515	1.701			0.057	0.043	1.708			0.003	-0.084	1.537
-0.093	-0.277	1.717			-0.073	-0.222	1.768			-0.077	0.113	1.795			-0.097	0.296	1.763			-0.249	0.016	1.835			-0.305	-0.264	1.814			-0.314	-0.461	1.718			-0.307	-0.513	1.702			0.056	0.044	1.710			0.005	-0.083	1.538
-0.095	-0.277	1.718			-0.075	-0.222	1.769			-0.079	0.113	1.796			-0.099	0.297	1.764			-0.251	0.017	1.835			-0.307	-0.264	1.814			-0.315	-0.461	1.719			-0.309	-0.512	1.702			0.054	0.045	1.711			0.007	-0.083	1.539
-0.096	-0.276	1.718			-0.076	-0.221	1.770			-0.080	0.113	1.797			-0.100	0.297	1.765			-0.253	0.017	1.835			-0.309	-0.264	1.814			-0.315	-0.460	1.719			-0.310	-0.510	1.703			0.053	0.046	1.713			0.009	-0.083	1.540
-0.097	-0.276	1.719			-0.077	-0.221	1.771			-0.082	0.113	1.798			-0.101	0.297	1.766			-0.255	0.017	1.835			-0.311	-0.264	1.814			-0.316	-0.459	1.720			-0.311	-0.508	1.704			0.052	0.047	1.714			0.011	-0.083	1.540
-0.098	-0.276	1.720			-0.079	-0.221	1.771			-0.083	0.113	1.799			-0.103	0.297	1.767			-0.257	0.017	1.835			-0.312	-0.264	1.813			-0.316	-0.459	1.720			-0.312	-0.507	1.704			0.051	0.047	1.715			0.013	-0.083	1.541
-0.099	-0.275	1.721			-0.080	-0.221	1.772			-0.085	0.113	1.799			-0.104	0.298	1.767			-0.259	0.017	1.835			-0.314	-0.264	1.813			-0.316	-0.459	1.720			-0.313	-0.505	1.705			0.050	0.048	1.716			0.014	-0.083	1.542
-0.100	-0.275	1.721			-0.081	-0.220	1.773			-0.086	0.113	1.800			-0.105	0.298	1.768			-0.260	0.017	1.834			-0.315	-0.264	1.813			-0.316	-0.458	1.720			-0.314	-0.504	1.705			0.049	0.049	1.717			0.015	-0.083	1.542
-0.100	-0.275	1.722			-0.082	-0.220	1.773			-0.087	0.114	1.800			-0.106	0.298	1.768			-0.262	0.017	1.834			-0.316	-0.264	1.812			-0.316	-0.458	1.720			-0.315	-0.502	1.705			0.048	0.049	1.718			0.017	-0.083	1.543
-0.101	-0.274	1.722			-0.082	-0.220	1.774			-0.088	0.114	1.801			-0.107	0.298	1.768			-0.263	0.017	1.834			-0.317	-0.263	1.812			-0.316	-0.457	1.719			-0.316	-0.501	1.706			0.047	0.050	1.719			0.018	-0.083	1.543
-0.101	-0.274	1.723			-0.083	-0.220	1.774			-0.089	0.114	1.801			-0.108	0.299	1.768			-0.265	0.017	1.834			-0.318	-0.263	1.812			-0.316	-0.457	1.719			-0.317	-0.500	1.706			0.047	0.050	1.720			0.019	-0.083	1.543
-0.102	-0.274	1.723			-0.084	-0.219	1.775			-0.090	0.114	1.801			-0.108	0.299	1.768			-0.266	0.017	1.833			-0.319	-0.263	1.811			-0.316	-0.456	1.719			-0.317	-0.499	1.706			0.046	0.051	1.721			0.020	-0.083	1.544
-0.102	-0.273	1.724			-0.084	-0.219	1.775			-0.091	0.114	1.801			-0.109	0.299	1.768			-0.267	0.017	1.833			-0.320	-0.263	1.811			-0.316	-0.456	1.719			-0.318	-0.498	1.706			0.046	0.052	1.722			0.020	-0.083	1.545
-0.102	-0.273	1.724			-0.085	-0.219	1.776			-0.092	0.114	1.801			-0.110	0.300	1.768			-0.268	0.017	1.833			-0.320	-0.263	1.810			-0.315	-0.456	1.719			-0.318	-0.497	1.706			0.045	0.053	1.723			0.021	-0.083	1.545
-0.102	-0.273	1.724			-0.085	-0.218	1.776			-0.092	0.114	1.801			-0.110	0.300	1.768			-0.269	0.018	1.832			-0.321	-0.263	1.810			-0.315	-0.455	1.719			-0.319	-0.496	1.706			0.045	0.053	1.723			0.022	-0.083	1.546
-0.103	-0.272	1.724			-0.086	-0.218	1.776			-0.093	0.114	1.801			-0.110	0.300	1.767			-0.270	0.018	1.832			-0.321	-0.262	1.809			-0.315	-0.455	1.719			-0.318	-0.496	1.706			0.045	0.054	1.724			0.022	-0.083	1.546
-0.103	-0.272	1.725			-0.086	-0.218	1.776			-0.093	0.114	1.801			-0.111	0.301	1.767			-0.270	0.018	1.832			-0.322	-0.262	1.809			-0.315	-0.455	1.718			-0.318	-0.496	1.705			0.044	0.054	1.724			0.023	-0.083	1.547
-0.103	-0.272	1.725			-0.086	-0.217	1.776			-0.094	0.114	1.800			-0.111	0.301	1.766			-0.271	0.018	1.831			-0.322	-0.262	1.809			-0.315	-0.455	1.718			-0.315	-0.504	1.700			0.044	0.055	1.724			0.023	-0.083	1.547
-0.103	-0.271	1.725			-0.086	-0.217	1.777			-0.094	0.114	1.800			-0.111	0.301	1.765			-0.272	0.018	1.831			-0.323	-0.262	1.808			-0.315	-0.454	1.718			-0.314	-0.510	1.697			0.044	0.055	1.725			0.024	-0.083	1.547
-0.103	-0.271	1.725			-0.086	-0.217	1.777			-0.094	0.114	1.800			-0.111	0.301	1.765			-0.272	0.018	1.831			-0.323	-0.262	1.808			-0.315	-0.454	1.718			-0.312	-0.514	1.695			0.044	0.055	1.725			0.025	-0.083	1.547
-0.103	-0.271	1.725			-0.086	-0.216	1.777			-0.095	0.114	1.799			-0.111	0.301	1.764			-0.273	0.018	1.831			-0.323	-0.261	1.808			-0.315	-0.454	1.718			-0.312	-0.515	1.694			0.044	0.056	1.725			0.026	-0.084	1.547
-0.102	-0.270	1.725			-0.086	-0.216	1.777			-0.095	0.114	1.799			-0.111	0.302	1.763			-0.273	0.019	1.830			-0.323	-0.261	1.808			-0.315	-0.454	1.718			-0.312	-0.512	1.695			0.044	0.056	1.725			0.028	-0.084	1.547
-0.102	-0.270	1.725			-0.086	-0.216	1.777			-0.095	0.114	1.798			-0.111	0.302	1.762			-0.274	0.019	1.830			-0.324	-0.261	1.808			-0.315	-0.454	1.718			-0.312	-0.510	1.695			0.044	0.056	1.725			0.034	-0.084	1.546
-0.102	-0.270	1.725			-0.086	-0.216	1.777			-0.095	0.114	1.797			-0.111	0.302	1.761			-0.274	0.018	1.829			-0.324	-0.261	1.807			-0.315	-0.453	1.718			-0.311	-0.508	1.696			0.045	0.056	1.726			0.047	-0.083	1.545
-0.102	-0.270	1.725			-0.086	-0.215	1.776			-0.095	0.114	1.797			-0.111	0.302	1.760			-0.275	0.017	1.829			-0.324	-0.260	1.807			-0.314	-0.453	1.718			-0.311	-0.504	1.697			0.046	0.057	1.725			0.060	-0.083	1.544
-0.102	-0.269	1.725			-0.086	-0.215	1.776			-0.095	0.115	1.795			-0.111	0.302	1.759			-0.275	0.017	1.828			-0.324	-0.259	1.807			-0.314	-0.452	1.719			-0.311	-0.502	1.698			0.047	0.057	1.725			0.071	-0.081	1.542
-0.101	-0.269	1.725			-0.086	-0.214	1.776			-0.094	0.115	1.792			-0.111	0.303	1.758			-0.275	0.016	1.827			-0.324	-0.258	1.807			-0.314	-0.452	1.719			-0.312	-0.499	1.699			0.048	0.057	1.724			0.084	-0.079	1.541
-0.101	-0.269	1.725			-0.086	-0.214	1.776			-0.094	0.116	1.789			-0.110	0.303	1.758			-0.276	0.016	1.827			-0.324	-0.257	1.807			-0.314	-0.451	1.719			-0.312	-0.499	1.699			0.049	0.057	1.724			0.094	-0.077	1.538
-0.101	-0.269	1.724			-0.086	-0.214	1.775			-0.096	0.114	1.787			-0.110	0.303	1.757			-0.276	0.016	1.826			-0.323	-0.257	1.807			-0.314	-0.451	1.720			-0.312	-0.499	1.699			0.051	0.057	1.723			0.103	-0.073	1.530
-0.101	-0.268	1.724			-0.086	-0.214	1.775			-0.098	0.112	1.785			-0.110	0.304	1.756			-0.276	0.015	1.825			-0.323	-0.256	1.807			-0.314	-0.450	1.720			-0.312	-0.499	1.700			0.054	0.054	1.721			0.112	-0.068	1.522
-0.101	-0.268	1.724			-0.086	-0.214	1.775			-0.097	0.113	1.781			-0.110	0.304	1.754			-0.276	0.015	1.823			-0.323	-0.255	1.808			-0.314	-0.450	1.721			-0.312	-0.499	1.700			0.054	0.047	1.718			0.121	-0.062	1.511
-0.100	-0.268	1.724			-0.086	-0.213	1.774			-0.096	0.114	1.778			-0.110	0.304	1.753			-0.275	0.015	1.821			-0.323	-0.255	1.808			-0.314	-0.449	1.722			-0.312	-0.497	1.701			0.054	0.042	1.716			0.129	-0.054	1.499
-0.100	-0.268	1.723			-0.085	-0.213	1.773			-0.096	0.115	1.776			-0.110	0.305	1.752			-0.275	0.015	1.820			-0.323	-0.254	1.808			-0.314	-0.449	1.723			-0.312	-0.495	1.702			0.053	0.039	1.714			0.134	-0.048	1.491
-0.100	-0.268	1.723			-0.085	-0.212	1.773			-0.096	0.116	1.774			-0.109	0.305	1.752			-0.275	0.015	1.819			-0.323	-0.253	1.808			-0.314	-0.449	1.724			-0.312	-0.494	1.703			0.053	0.037	1.712			0.139	-0.044	1.484
-0.100	-0.267	1.722			-0.085	-0.212	1.772			-0.096	0.117	1.773			-0.109	0.305	1.751			-0.275	0.015	1.818			-0.323	-0.253	1.808			-0.314	-0.448	1.725			-0.312	-0.493	1.704			0.052	0.036	1.710			0.143	-0.042	1.479
-0.100	-0.267	1.722			-0.085	-0.211	1.771			-0.096	0.117	1.772			-0.109	0.305	1.750			-0.275	0.015	1.818			-0.323	-0.252	1.808			-0.315	-0.448	1.725			-0.313	-0.492	1.705			0.052	0.035	1.709			0.146	-0.039	1.474
-0.099	-0.267	1.721			-0.085	-0.211	1.771			-0.096	0.118	1.771			-0.109	0.306	1.749			-0.275	0.016	1.817			-0.323	-0.251	1.809			-0.315	-0.447	1.727			-0.313	-0.490	1.706			0.051	0.034	1.707			0.142	-0.028	1.442
-0.099	-0.266	1.721			-0.084	-0.210	1.770			-0.096	0.119	1.770			-0.109	0.306	1.749			-0.275	0.016	1.817			-0.323	-0.250	1.810			-0.315	-0.446	1.728			-0.313	-0.489	1.707			0.048	0.032	1.704			0.140	-0.022	1.428
-0.099	-0.266	1.720			-0.084	-0.210	1.769			-0.096	0.119	1.769			-0.110	0.306	1.748			-0.275	0.016	1.816			-0.323	-0.249	1.810			-0.315	-0.445	1.729			-0.313	-0.489	1.707			0.045	0.029	1.702			0.135	-0.018	1.417
-0.099	-0.266	1.720			-0.084	-0.210	1.768			-0.097	0.115	1.767			-0.110	0.306	1.748			-0.275	0.016	1.815			-0.323	-0.248	1.810			-0.315	-0.444	1.729			-0.313	-0.489	1.707			0.043	0.026	1.700			0.129	-0.014	1.411
-0.099	-0.267	1.719			-0.084	-0.211	1.768			-0.102	0.109	1.766			-0.111	0.307	1.747			-0.275	0.016	1.815			-0.322	-0.247	1.811			-0.314	-0.444	1.730			-0.313	-0.489	1.708			0.042	0.023	1.698			0.120	-0.011	1.407
-0.098	-0.267	1.719			-0.084	-0.211	1.767			-0.114	0.108	1.772			-0.111	0.308	1.747			-0.275	0.016	1.815			-0.322	-0.247	1.811			-0.314	-0.444	1.730			-0.313	-0.489	1.708			0.042	0.039	1.696			0.100	-0.015	1.412
-0.098	-0.267	1.718			-0.083	-0.211	1.767			-0.109	0.111	1.769			-0.108	0.311	1.745			-0.276	0.016	1.815			-0.322	-0.246	1.811			-0.314	-0.443	1.730			-0.312	-0.487	1.709			0.041	0.039	1.695			0.086	-0.027	1.439
-0.098	-0.267	1.718			-0.083	-0.211	1.766			-0.105	0.114	1.767			-0.107	0.312	1.745			-0.276	0.015	1.814			-0.322	-0.245	1.812			-0.314	-0.442	1.731			-0.312	-0.485	1.710			0.038	0.050	1.693			0.079	-0.029	1.445
-0.098	-0.265	1.718			-0.083	-0.209	1.766			-0.104	0.116	1.765			-0.107	0.313	1.745			-0.277	0.016	1.815			-0.321	-0.243	1.813			-0.315	-0.441	1.736			-0.314	-0.487	1.713			0.037	0.059	1.692			0.074	-0.030	1.449
-0.098	-0.264	1.718			-0.082	-0.207	1.765			-0.103	0.119	1.764			-0.106	0.314	1.746			-0.278	0.016	1.815			-0.320	-0.239	1.815			-0.316	-0.437	1.740			-0.315	-0.474	1.720			0.036	0.066	1.690			0.067	-0.031	1.457
-0.098	-0.262	1.718			-0.082	-0.205	1.765			-0.102	0.120	1.763			-0.106	0.315	1.746			-0.280	0.016	1.816			-0.319	-0.235	1.817			-0.317	-0.434	1.745			-0.315	-0.466	1.725			0.035	0.071	1.689			0.061	-0.031	1.458
-0.097	-0.261	1.718			-0.082	-0.204	1.765			-0.102	0.122	1.762			-0.106	0.315	1.747			-0.280	0.016	1.816			-0.318	-0.231	1.819			-0.314	-0.430	1.747			-0.314	-0.467	1.725			0.035	0.075	1.689			0.057	-0.030	1.458
-0.097	-0.260	1.718			-0.081	-0.203	1.765			-0.101	0.124	1.762			-0.106	0.316	1.747			-0.281	0.015	1.817			-0.316	-0.229	1.821			-0.312	-0.428	1.749			-0.313	-0.467	1.726			0.034	0.079	1.688			0.051	-0.030	1.459
-0.097	-0.260	1.717			-0.081	-0.202	1.764			-0.101	0.126	1.761			-0.107	0.317	1.749			-0.281	0.011	1.819			-0.313	-0.229	1.826			-0.303	-0.439	1.744			-0.307	-0.484	1.720			0.033	0.084	1.686			0.039	-0.032	1.468
-0.097	-0.260	1.717			-0.081	-0.202	1.764			-0.101	0.126	1.761			-0.107	0.317	1.749			-0.281	0.011	1.819			-0.313	-0.229	1.826			-0.303	-0.439	1.744			-0.307	-0.484	1.720			0.033	0.084	1.686			0.039	-0.032	1.468
-0.097	-0.260	1.717			-0.080	-0.201	1.764			-0.102	0.127	1.761			-0.108	0.317	1.750			-0.281	0.009	1.821			-0.312	-0.230	1.829			-0.302	-0.439	1.746			-0.306	-0.482	1.723			0.033	0.086	1.686			0.035	-0.033	1.471
-0.097	-0.259	1.717			-0.080	-0.201	1.764			-0.102	0.128	1.761			-0.109	0.318	1.751			-0.280	0.009	1.822			-0.311	-0.232	1.831			-0.298	-0.446	1.743			-0.304	-0.489	1.721			0.033	0.087	1.685			0.021	-0.027	1.471
-0.097	-0.259	1.717			-0.080	-0.201	1.763			-0.102	0.129	1.761			-0.110	0.318	1.752			-0.279	0.008	1.824			-0.309	-0.235	1.834			-0.295	-0.451	1.741			-0.303	-0.495	1.719			0.032	0.089	1.685			0.012	-0.023	1.471
-0.096	-0.259	1.717			-0.079	-0.200	1.763			-0.102	0.130	1.761			-0.111	0.318	1.753			-0.278	0.008	1.826			-0.308	-0.238	1.836			-0.295	-0.451	1.742			-0.303	-0.493	1.722			0.032	0.090	1.684			0.006	-0.021	1.471
-0.096	-0.259	1.717			-0.079	-0.200	1.763			-0.102	0.131	1.762			-0.113	0.318	1.754			-0.277	0.007	1.827			-0.307	-0.240	1.839			-0.294	-0.452	1.743			-0.303	-0.493	1.723			0.032	0.091	1.684			0.001	-0.019	1.471
-0.096	-0.259	1.717			-0.079	-0.200	1.763			-0.102	0.131	1.762			-0.113	0.318	1.754			-0.276	0.007	1.829			-0.306	-0.242	1.840			-0.293	-0.452	1.744			-0.303	-0.492	1.724			0.031	0.092	1.683			-0.002	-0.018	1.471
-0.096	-0.259	1.717			-0.078	-0.200	1.763			-0.102	0.132	1.762			-0.114	0.318	1.755			-0.276	0.007	1.831			-0.306	-0.244	1.842			-0.293	-0.453	1.745			-0.303	-0.492	1.726			0.031	0.093	1.683			-0.006	-0.017	1.471
-0.096	-0.259	1.717			-0.078	-0.200	1.763			-0.102	0.133	1.762			-0.115	0.318	1.756			-0.275	0.007	1.832			-0.305	-0.246	1.843			-0.293	-0.453	1.745			-0.303	-0.491	1.727			0.031	0.094	1.682			-0.009	-0.016	1.471
-0.096	-0.259	1.717			-0.078	-0.200	1.763			-0.102	0.133	1.762			-0.116	0.318	1.757			-0.274	0.007	1.833			-0.305	-0.247	1.844			-0.292	-0.453	1.746			-0.303	-0.491	1.728			0.031	0.095	1.682			-0.011	-0.015	1.471
-0.096	-0.259	1.717			-0.077	-0.200	1.762			-0.102	0.134	1.762			-0.116	0.318	1.757			-0.274	0.007	1.834			-0.304	-0.248	1.845			-0.292	-0.454	1.747			-0.304	-0.488	1.730			0.030	0.096	1.682			-0.013	-0.013	1.469
-0.096	-0.259	1.717			-0.077	-0.199	1.762			-0.102	0.134	1.763			-0.117	0.318	1.758			-0.273	0.007	1.835			-0.304	-0.246	1.847			-0.293	-0.449	1.752			-0.304	-0.486	1.733			0.030	0.096	1.681			-0.015	-0.009	1.462
-0.095	-0.259	1.717			-0.077	-0.199	1.762			-0.101	0.135	1.763			-0.117	0.318	1.758			-0.273	0.006	1.835			-0.303	-0.245	1.848			-0.293	-0.446	1.756			-0.304	-0.483	1.735			0.030	0.097	1.681			-0.015	-0.004	1.453
-0.095	-0.259	1.717			-0.077	-0.199	1.762			-0.101	0.135	1.763			-0.117	0.318	1.759			-0.273	0.006	1.836			-0.303	-0.245	1.849			-0.293	-0.446	1.757			-0.305	-0.481	1.738			0.030	0.098	1.680			-0.013	0.010	1.420
-0.095	-0.259	1.717			-0.076	-0.199	1.762			-0.101	0.135	1.763			-0.117	0.318	1.759			-0.273	0.006	1.837			-0.303	-0.245	1.849			-0.295	-0.446	1.759			-0.306	-0.484	1.739			0.030	0.098	1.680			0.002	0.011	1.411
-0.096	-0.260	1.717			-0.076	-0.200	1.762			-0.101	0.131	1.763			-0.118	0.317	1.760			-0.273	0.006	1.837			-0.303	-0.246	1.849			-0.295	-0.446	1.759			-0.306	-0.486	1.739			0.027	0.044	1.677			0.015	0.013	1.405
-0.096	-0.262	1.717			-0.077	-0.203	1.762			-0.102	0.125	1.763			-0.118	0.317	1.760			-0.272	0.006	1.838			-0.303	-0.247	1.849			-0.296	-0.446	1.759			-0.306	-0.487	1.738			0.027	0.026	1.676			0.041	0.024	1.390
-0.097	-0.263	1.717			-0.077	-0.204	1.762			-0.102	0.120	1.763			-0.119	0.316	1.760			-0.272	0.006	1.838			-0.303	-0.248	1.849			-0.296	-0.446	1.759			-0.307	-0.489	1.738			0.027	0.021	1.675			0.055	0.030	1.382
-0.096	-0.261	1.716			-0.076	-0.203	1.761			-0.099	0.124	1.763			-0.119	0.316	1.760			-0.268	0.012	1.838			-0.302	-0.245	1.848			-0.294	-0.460	1.751			-0.306	-0.500	1.733			0.027	0.018	1.674			0.070	0.035	1.375
-0.096	-0.260	1.716			-0.076	-0.201	1.761			-0.098	0.125	1.764			-0.119	0.316	1.760			-0.268	0.012	1.837			-0.302	-0.246	1.848			-0.296	-0.460	1.750			-0.307	-0.501	1.733			0.028	0.018	1.673			0.083	0.039	1.370
-0.096	-0.259	1.716			-0.076	-0.201	1.761			-0.097	0.125	1.764			-0.120	0.316	1.761			-0.268	0.012	1.836			-0.302	-0.247	1.847			-0.298	-0.459	1.750			-0.308	-0.502	1.733			0.029	0.018	1.672			0.099	0.042	1.367
-0.096	-0.259	1.716			-0.075	-0.200	1.760			-0.097	0.126	1.764			-0.120	0.316	1.761			-0.267	0.012	1.835			-0.303	-0.248	1.847			-0.299	-0.462	1.747			-0.309	-0.506	1.731			0.030	0.018	1.671			0.123	0.045	1.377
-0.096	-0.259	1.715			-0.075	-0.200	1.760			-0.097	0.126	1.764			-0.120	0.316	1.761			-0.268	0.012	1.835			-0.303	-0.249	1.846			-0.300	-0.462	1.746			-0.309	-0.507	1.730			0.031	0.018	1.670			0.141	0.047	1.385
-0.096	-0.258	1.715			-0.075	-0.200	1.760			-0.097	0.127	1.765			-0.120	0.316	1.761			-0.268	0.012	1.835			-0.304	-0.250	1.845			-0.301	-0.461	1.746			-0.310	-0.508	1.730			0.033	0.019	1.670			0.167	0.048	1.391
-0.096	-0.258	1.715			-0.075	-0.200	1.760			-0.097	0.127	1.765			-0.120	0.316	1.761			-0.268	0.012	1.834			-0.305	-0.251	1.843			-0.301	-0.461	1.745			-0.310	-0.508	1.729			0.035	0.020	1.669			0.188	0.048	1.398
-0.096	-0.258	1.715			-0.075	-0.200	1.760			-0.097	0.127	1.765			-0.121	0.316	1.761			-0.269	0.013	1.833			-0.306	-0.251	1.842			-0.302	-0.460	1.744			-0.311	-0.509	1.728			0.037	0.022	1.669			0.210	0.049	1.411
-0.096	-0.258	1.715			-0.075	-0.200	1.760			-0.097	0.127	1.765			-0.121	0.316	1.761			-0.269	0.012	1.832			-0.307	-0.252	1.840			-0.302	-0.459	1.743			-0.311	-0.509	1.727			0.040	0.023	1.669			0.229	0.050	1.426
-0.096	-0.258	1.715			-0.075	-0.200	1.760			-0.097	0.128	1.765			-0.121	0.316	1.760			-0.270	0.012	1.831			-0.308	-0.252	1.838			-0.303	-0.459	1.743			-0.312	-0.505	1.726			0.043	0.025	1.670			0.247	0.052	1.440
-0.096	-0.258	1.715			-0.075	-0.200	1.760			-0.097	0.128	1.765			-0.121	0.316	1.760			-0.271	0.012	1.830			-0.309	-0.252	1.837			-0.304	-0.458	1.742			-0.312	-0.502	1.725			0.046	0.027	1.671			0.264	0.052	1.456
-0.096	-0.258	1.715			-0.075	-0.200	1.760			-0.097	0.128	1.765			-0.121	0.316	1.759			-0.273	0.012	1.828			-0.310	-0.252	1.835			-0.304	-0.457	1.741			-0.312	-0.500	1.724			0.049	0.029	1.672			0.280	0.051	1.474
-0.096	-0.258	1.714			-0.075	-0.200	1.759			-0.097	0.128	1.765			-0.122	0.316	1.758			-0.274	0.012	1.826			-0.312	-0.252	1.833			-0.305	-0.456	1.740			-0.312	-0.498	1.723			0.052	0.030	1.673			0.293	0.051	1.490
-0.096	-0.258	1.714			-0.076	-0.200	1.759			-0.097	0.128	1.765			-0.122	0.315	1.757			-0.275	0.012	1.824			-0.313	-0.252	1.830			-0.306	-0.456	1.738			-0.312	-0.496	1.722			0.055	0.032	1.674			0.305	0.049	1.507
-0.096	-0.258	1.714			-0.076	-0.199	1.759			-0.098	0.128	1.765			-0.122	0.315	1.756			-0.277	0.012	1.822			-0.315	-0.252	1.828			-0.306	-0.455	1.737			-0.313	-0.495	1.721			0.057	0.033	1.676			0.316	0.047	1.524
-0.096	-0.257	1.713			-0.076	-0.199	1.759			-0.098	0.128	1.765			-0.122	0.315	1.754			-0.278	0.012	1.820			-0.316	-0.252	1.825			-0.307	-0.454	1.736			-0.313	-0.493	1.720			0.059	0.034	1.677			0.325	0.044	1.542
-0.096	-0.257	1.713			-0.077	-0.199	1.759			-0.098	0.128	1.764			-0.123	0.315	1.753			-0.279	0.012	1.818			-0.318	-0.252	1.823			-0.308	-0.453	1.734			-0.311	-0.499	1.713			0.062	0.036	1.679			0.331	0.041	1.561
-0.096	-0.257	1.713			-0.077	-0.199	1.758			-0.099	0.129	1.764			-0.123	0.314	1.752			-0.280	0.012	1.815			-0.319	-0.252	1.820			-0.308	-0.452	1.733			-0.311	-0.498	1.711			0.063	0.037	1.681			0.332	0.032	1.586
-0.096	-0.257	1.712			-0.078	-0.199	1.758			-0.100	0.129	1.764			-0.123	0.314	1.750			-0.282	0.012	1.813			-0.321	-0.251	1.818			-0.309	-0.452	1.732			-0.311	-0.496	1.709			0.065	0.038	1.683			0.334	0.026	1.602
-0.096	-0.257	1.712			-0.078	-0.199	1.758			-0.101	0.129	1.763			-0.124	0.314	1.749			-0.283	0.012	1.811			-0.322	-0.251	1.815			-0.310	-0.451	1.731			-0.311	-0.494	1.708			0.066	0.039	1.685			0.337	0.025	1.618
-0.096	-0.257	1.711			-0.079	-0.199	1.757			-0.102	0.128	1.762			-0.125	0.314	1.747			-0.285	0.012	1.808			-0.324	-0.251	1.813			-0.310	-0.450	1.729			-0.311	-0.493	1.707			0.068	0.040	1.687			0.340	0.023	1.632
-0.097	-0.256	1.710			-0.080	-0.199	1.757			-0.103	0.128	1.762			-0.125	0.313	1.745			-0.286	0.012	1.806			-0.326	-0.250	1.811			-0.312	-0.450	1.728			-0.311	-0.492	1.706			0.068	0.041	1.689			0.343	0.023	1.646
-0.097	-0.256	1.710			-0.080	-0.199	1.756			-0.105	0.128	1.761			-0.126	0.313	1.744			-0.288	0.012	1.804			-0.328	-0.250	1.808			-0.313	-0.449	1.727			-0.311	-0.490	1.705			0.069	0.042	1.692			0.345	0.021	1.661
-0.097	-0.256	1.709			-0.081	-0.198	1.756			-0.107	0.128	1.760			-0.127	0.313	1.742			-0.290	0.011	1.801			-0.330	-0.249	1.805			-0.314	-0.448	1.725			-0.312	-0.488	1.704			0.069	0.043	1.695			0.346	0.020	1.672
-0.097	-0.256	1.709			-0.082	-0.198	1.755			-0.109	0.128	1.759			-0.128	0.313	1.741			-0.292	0.011	1.798			-0.333	-0.248	1.802			-0.316	-0.448	1.724			-0.312	-0.486	1.703			0.069	0.044	1.699			0.347	0.018	1.682
-0.097	-0.256	1.708			-0.084	-0.198	1.755			-0.111	0.127	1.759			-0.129	0.313	1.739			-0.294	0.011	1.796			-0.336	-0.247	1.799			-0.317	-0.447	1.723			-0.313	-0.484	1.702			0.068	0.045	1.703			0.347	0.016	1.692
-0.097	-0.256	1.708			-0.085	-0.198	1.754			-0.113	0.127	1.758			-0.131	0.312	1.738			-0.296	0.011	1.793			-0.339	-0.246	1.795			-0.318	-0.446	1.721			-0.313	-0.482	1.701			0.068	0.046	1.707			0.346	0.015	1.700
-0.097	-0.255	1.707			-0.086	-0.198	1.754			-0.115	0.127	1.757			-0.132	0.312	1.737			-0.298	0.010	1.790			-0.342	-0.245	1.792			-0.320	-0.445	1.720			-0.314	-0.480	1.700			0.066	0.046	1.711			0.345	0.013	1.707
-0.097	-0.255	1.707			-0.087	-0.198	1.754			-0.117	0.126	1.757			-0.133	0.312	1.736			-0.300	0.010	1.788			-0.345	-0.244	1.788			-0.321	-0.445	1.718			-0.315	-0.478	1.698			0.065	0.046	1.715			0.344	0.012	1.713
-0.098	-0.255	1.706			-0.088	-0.198	1.753			-0.120	0.126	1.757			-0.135	0.312	1.736			-0.302	0.010	1.785			-0.348	-0.243	1.785			-0.323	-0.444	1.716			-0.315	-0.477	1.697			0.064	0.047	1.719			0.342	0.011	1.719
-0.098	-0.255	1.706			-0.090	-0.198	1.753			-0.123	0.125	1.756			-0.136	0.311	1.735			-0.304	0.009	1.783			-0.350	-0.242	1.781			-0.324	-0.443	1.714			-0.316	-0.475	1.696			0.063	0.047	1.722			0.340	0.011	1.726
-0.098	-0.255	1.706			-0.091	-0.198	1.753			-0.125	0.125	1.756			-0.138	0.311	1.734			-0.306	0.009	1.781			-0.353	-0.241	1.779			-0.326	-0.443	1.713			-0.316	-0.484	1.690			0.062	0.047	1.725			0.336	0.011	1.733
-0.098	-0.255	1.705			-0.093	-0.198	1.753			-0.127	0.124	1.756			-0.139	0.311	1.734			-0.308	0.008	1.779			-0.355	-0.241	1.776			-0.327	-0.442	1.712			-0.317	-0.482	1.690			0.060	0.047	1.728			0.325	0.011	1.744
-0.099	-0.255	1.705			-0.094	-0.198	1.752			-0.130	0.124	1.756			-0.141	0.311	1.734			-0.309	0.008	1.777			-0.357	-0.240	1.774			-0.329	-0.442	1.710			-0.318	-0.481	1.689			0.059	0.047	1.730			0.320	0.011	1.752
-0.099	-0.255	1.704			-0.096	-0.198	1.752			-0.132	0.123	1.756			-0.142	0.310	1.733			-0.311	0.008	1.776			-0.359	-0.240	1.772			-0.330	-0.441	1.709			-0.319	-0.479	1.688			0.058	0.047	1.733			0.315	0.010	1.759
-0.100	-0.255	1.704			-0.098	-0.198	1.752			-0.134	0.123	1.756			-0.144	0.310	1.733			-0.313	0.007	1.774			-0.361	-0.239	1.770			-0.332	-0.441	1.708			-0.320	-0.478	1.687			0.056	0.047	1.736			0.310	0.010	1.767
-0.100	-0.255	1.704			-0.099	-0.198	1.752			-0.136	0.123	1.756			-0.145	0.310	1.733			-0.314	0.007	1.772			-0.363	-0.239	1.768			-0.334	-0.441	1.707			-0.321	-0.476	1.687			0.055	0.047	1.738			0.306	0.008	1.774
-0.101	-0.255	1.703			-0.101	-0.199	1.752			-0.138	0.122	1.756			-0.146	0.310	1.733			-0.316	0.007	1.771			-0.365	-0.239	1.766			-0.335	-0.440	1.706			-0.322	-0.475	1.686			0.053	0.047	1.741			0.302	0.007	1.782
-0.101	-0.255	1.703			-0.103	-0.199	1.752			-0.139	0.122	1.756			-0.147	0.310	1.733			-0.317	0.006	1.769			-0.367	-0.239	1.764			-0.337	-0.440	1.704			-0.324	-0.474	1.685			0.051	0.047	1.744			0.298	0.006	1.789
-0.102	-0.255	1.702			-0.104	-0.199	1.751			-0.141	0.122	1.756			-0.148	0.310	1.733			-0.319	0.006	1.767			-0.369	-0.238	1.761			-0.338	-0.440	1.703			-0.326	-0.472	1.684			0.049	0.047	1.747			0.291	0.004	1.798
-0.103	-0.255	1.702			-0.106	-0.199	1.751			-0.143	0.121	1.756			-0.149	0.310	1.732			-0.320	0.006	1.766			-0.372	-0.238	1.759			-0.340	-0.440	1.701			-0.327	-0.471	1.683			0.047	0.047	1.751			0.285	0.002	1.806
-0.104	-0.255	1.702			-0.108	-0.199	1.751			-0.145	0.121	1.756			-0.150	0.310	1.732			-0.322	0.006	1.764			-0.374	-0.238	1.756			-0.342	-0.440	1.700			-0.329	-0.470	1.682			0.045	0.046	1.754			0.280	0.001	1.814
-0.104	-0.255	1.701			-0.110	-0.200	1.751			-0.146	0.121	1.756			-0.151	0.309	1.732			-0.324	0.005	1.762			-0.376	-0.237	1.754			-0.343	-0.440	1.698			-0.330	-0.469	1.681			0.043	0.046	1.757			0.275	-0.000	1.822
-0.105	-0.255	1.701			-0.112	-0.200	1.751			-0.148	0.120	1.756			-0.152	0.309	1.732			-0.325	0.005	1.760			-0.379	-0.237	1.751			-0.345	-0.439	1.696			-0.332	-0.469	1.679			0.041	0.046	1.760			0.270	-0.001	1.829
-0.106	-0.255	1.701			-0.113	-0.200	1.751			-0.150	0.120	1.756			-0.153	0.309	1.732			-0.327	0.005	1.758			-0.381	-0.237	1.747			-0.347	-0.439	1.694			-0.333	-0.468	1.678			0.039	0.045	1.764			0.265	-0.002	1.836
-0.107	-0.255	1.701			-0.115	-0.200	1.751			-0.152	0.119	1.756			-0.154	0.309	1.732			-0.328	0.005	1.756			-0.383	-0.236	1.744			-0.348	-0.439	1.691			-0.335	-0.467	1.676			0.037	0.045	1.767			0.261	-0.003	1.842
-0.108	-0.255	1.701			-0.117	-0.201	1.751			-0.154	0.119	1.757			-0.154	0.309	1.732			-0.330	0.004	1.754			-0.385	-0.236	1.740			-0.350	-0.438	1.688			-0.336	-0.466	1.674			0.035	0.045	1.771			0.257	-0.003	1.848
-0.109	-0.255	1.701			-0.119	-0.201	1.751			-0.156	0.118	1.757			-0.155	0.309	1.733			-0.332	0.004	1.752			-0.387	-0.235	1.737			-0.351	-0.438	1.686			-0.338	-0.465	1.672			0.033	0.044	1.774			0.254	-0.004	1.854
-0.110	-0.255	1.700			-0.121	-0.201	1.751			-0.158	0.117	1.757			-0.156	0.308	1.733			-0.333	0.004	1.750			-0.389	-0.234	1.734			-0.353	-0.437	1.683			-0.339	-0.464	1.670			0.031	0.044	1.777			0.251	-0.004	1.858
-0.111	-0.255	1.700			-0.123	-0.201	1.751			-0.160	0.117	1.757			-0.157	0.308	1.733			-0.335	0.004	1.747			-0.391	-0.234	1.731			-0.354	-0.437	1.680			-0.340	-0.463	1.668			0.029	0.044	1.779			0.249	-0.005	1.862
-0.112	-0.255	1.700			-0.125	-0.202	1.751			-0.162	0.116	1.757			-0.158	0.308	1.733			-0.336	0.004	1.745			-0.393	-0.233	1.728			-0.355	-0.436	1.678			-0.342	-0.462	1.666			0.028	0.044	1.782			0.246	-0.005	1.866
-0.113	-0.255	1.700			-0.126	-0.202	1.752			-0.164	0.116	1.757			-0.159	0.308	1.733			-0.338	0.003	1.744			-0.394	-0.233	1.725			-0.356	-0.436	1.676			-0.344	-0.460	1.664			0.026	0.044	1.784			0.244	-0.005	1.869
-0.114	-0.255	1.701			-0.128	-0.202	1.752			-0.165	0.116	1.758			-0.161	0.308	1.733			-0.339	0.003	1.742			-0.396	-0.232	1.723			-0.357	-0.435	1.674			-0.345	-0.466	1.660			0.025	0.044	1.786			0.243	-0.005	1.872
-0.115	-0.255	1.701			-0.130	-0.202	1.752			-0.167	0.115	1.758			-0.162	0.307	1.733			-0.340	0.003	1.740			-0.397	-0.232	1.721			-0.358	-0.435	1.673			-0.347	-0.463	1.658			0.023	0.044	1.788			0.241	-0.005	1.875
-0.116	-0.255	1.701			-0.131	-0.202	1.752			-0.168	0.115	1.758			-0.163	0.307	1.733			-0.341	0.003	1.739			-0.398	-0.232	1.719			-0.358	-0.435	1.671			-0.348	-0.468	1.656			0.022	0.044	1.790			0.239	-0.006	1.878
-0.117	-0.255	1.701			-0.133	-0.202	1.752			-0.170	0.115	1.758			-0.164	0.307	1.733			-0.342	0.003	1.738			-0.399	-0.231	1.718			-0.359	-0.434	1.670			-0.349	-0.471	1.653			0.021	0.044	1.791			0.238	-0.006	1.880
-0.118	-0.255	1.701			-0.134	-0.202	1.752			-0.171	0.114	1.758			-0.165	0.307	1.733			-0.343	0.003	1.736			-0.400	-0.231	1.716			-0.360	-0.434	1.669			-0.350	-0.473	1.652			0.020	0.044	1.792			0.236	-0.005	1.882
-0.119	-0.255	1.701			-0.135	-0.202	1.753			-0.172	0.114	1.758			-0.166	0.307	1.733			-0.344	0.002	1.735			-0.401	-0.231	1.715			-0.360	-0.434	1.668			-0.352	-0.470	1.651			0.019	0.044	1.794			0.235	-0.005	1.883
-0.121	-0.255	1.701			-0.137	-0.203	1.753			-0.173	0.114	1.758			-0.167	0.307	1.733			-0.345	0.002	1.734			-0.402	-0.231	1.714			-0.361	-0.434	1.667			-0.352	-0.473	1.650			0.018	0.044	1.795			0.234	-0.005	1.883
-0.122	-0.255	1.702			-0.138	-0.203	1.753			-0.174	0.114	1.758			-0.168	0.306	1.733			-0.346	0.002	1.734			-0.403	-0.231	1.713			-0.362	-0.434	1.666			-0.353	-0.476	1.649			0.017	0.044	1.796			0.233	-0.005	1.882
-0.123	-0.255	1.702			-0.139	-0.203	1.753			-0.175	0.113	1.758			-0.169	0.306	1.733			-0.347	0.002	1.733			-0.403	-0.230	1.712			-0.362	-0.433	1.665			-0.356	-0.472	1.650			0.016	0.044	1.796			0.232	-0.005	1.881
-0.124	-0.255	1.702			-0.140	-0.203	1.753			-0.176	0.113	1.758			-0.170	0.306	1.733			-0.348	0.002	1.732			-0.404	-0.230	1.711			-0.363	-0.433	1.665			-0.358	-0.469	1.651			0.016	0.044	1.797			0.232	-0.005	1.879
-0.125	-0.255	1.702			-0.141	-0.203	1.753			-0.177	0.113	1.758			-0.171	0.306	1.733			-0.348	0.002	1.731			-0.405	-0.230	1.710			-0.364	-0.433	1.664			-0.359	-0.467	1.652			0.015	0.044	1.797			0.232	-0.005	1.876
-0.126	-0.255	1.702			-0.142	-0.203	1.753			-0.178	0.113	1.758			-0.172	0.306	1.733			-0.349	0.002	1.731			-0.405	-0.230	1.710			-0.364	-0.433	1.664			-0.361	-0.465	1.653			0.014	0.044	1.798			0.232	-0.006	1.873
-0.127	-0.255	1.703			-0.143	-0.203	1.754			-0.179	0.113	1.758			-0.172	0.306	1.733			-0.350	0.002	1.730			-0.406	-0.230	1.709			-0.365	-0.433	1.664			-0.362	-0.464	1.654			0.013	0.044	1.798			0.233	-0.008	1.870
-0.127	-0.255	1.703			-0.144	-0.203	1.754			-0.179	0.113	1.758			-0.173	0.306	1.733			-0.350	0.002	1.730			-0.407	-0.230	1.709			-0.366	-0.433	1.664			-0.363	-0.462	1.655			0.012	0.044	1.798			0.234	-0.010	1.867
-0.128	-0.256	1.703			-0.144	-0.203	1.754			-0.180	0.113	1.758			-0.174	0.306	1.733			-0.351	0.002	1.730			-0.407	-0.230	1.709			-0.366	-0.433	1.664			-0.364	-0.461	1.656			0.011	0.044	1.797			0.235	-0.012	1.863
-0.129	-0.256	1.703			-0.145	-0.203	1.754			-0.181	0.113	1.758			-0.175	0.306	1.733			-0.351	0.002	1.729			-0.408	-0.230	1.709			-0.367	-0.433	1.664			-0.365	-0.460	1.656			0.010	0.044	1.797			0.235	-0.015	1.859
-0.130	-0.256	1.703			-0.146	-0.203	1.754			-0.181	0.113	1.758			-0.175	0.306	1.733			-0.352	0.002	1.729			-0.408	-0.230	1.710			-0.367	-0.433	1.665			-0.366	-0.459	1.657			0.009	0.044	1.797			0.235	-0.018	1.854
-0.130	-0.256	1.703			-0.146	-0.203	1.754			-0.182	0.112	1.758			-0.176	0.306	1.732			-0.352	0.002	1.729			-0.408	-0.230	1.710			-0.368	-0.434	1.665			-0.366	-0.458	1.658			0.009	0.044	1.797			0.234	-0.021	1.848
-0.131	-0.256	1.703			-0.147	-0.203	1.754			-0.182	0.112	1.758			-0.176	0.306	1.732			-0.353	0.002	1.729			-0.409	-0.230	1.711			-0.368	-0.434	1.665			-0.367	-0.457	1.659			0.008	0.043	1.796			0.232	-0.024	1.841
-0.131	-0.256	1.703			-0.147	-0.203	1.754			-0.183	0.112	1.758			-0.177	0.306	1.732			-0.353	0.002	1.729			-0.409	-0.230	1.711			-0.369	-0.434	1.666			-0.367	-0.456	1.660			0.008	0.043	1.796			0.229	-0.027	1.835
-0.132	-0.256	1.704			-0.148	-0.203	1.754			-0.183	0.112	1.758			-0.177	0.306	1.732			-0.354	0.002	1.729			-0.409	-0.231	1.712			-0.369	-0.434	1.666			-0.368	-0.456	1.660			0.007	0.043	1.795			0.227	-0.029	1.828
-0.132	-0.256	1.704			-0.148	-0.203	1.754			-0.184	0.112	1.758			-0.178	0.306	1.732			-0.354	0.002	1.729			-0.409	-0.231	1.713			-0.369	-0.434	1.667			-0.368	-0.455	1.661			0.007	0.043	1.794			0.224	-0.032	1.821
-0.133	-0.256	1.704			-0.149	-0.203	1.754			-0.184	0.112	1.758			-0.178	0.306	1.732			-0.354	0.002	1.729			-0.409	-0.231	1.713			-0.370	-0.434	1.667			-0.368	-0.454	1.662			0.006	0.042	1.794			0.221	-0.033	1.814
-0.133	-0.256	1.704			-0.149	-0.204	1.754			-0.184	0.112	1.758			-0.178	0.306	1.731			-0.355	0.002	1.729			-0.409	-0.231	1.714			-0.370	-0.434	1.668			-0.369	-0.454	1.662			0.006	0.042	1.793			0.218	-0.035	1.806
-0.133	-0.256	1.704			-0.149	-0.204	1.754			-0.184	0.112	1.758			-0.179	0.306	1.731			-0.355	0.002	1.729			-0.408	-0.231	1.715			-0.370	-0.434	1.668			-0.369	-0.453	1.663			0.006	0.042	1.792			0.216	-0.036	1.796
-0.134	-0.256	1.704			-0.150	-0.204	1.754			-0.185	0.112	1.758			-0.179	0.306	1.731			-0.355	0.002	1.729			-0.408	-0.231	1.716			-0.370	-0.435	1.669			-0.368	-0.453	1.664			0.006	0.042	1.791			0.214	-0.038	1.787
-0.134	-0.256	1.704			-0.150	-0.204	1.755			-0.185	0.112	1.758			-0.179	0.306	1.731			-0.355	0.002	1.730			-0.408	-0.231	1.718			-0.370	-0.435	1.670			-0.367	-0.454	1.665			0.006	0.041	1.789			0.212	-0.039	1.776
-0.134	-0.256	1.704			-0.150	-0.204	1.755			-0.185	0.112	1.757			-0.180	0.306	1.730			-0.355	0.003	1.730			-0.407	-0.232	1.719			-0.370	-0.435	1.671			-0.367	-0.454	1.666			0.006	0.041	1.788			0.209	-0.041	1.765
-0.135	-0.257	1.704			-0.150	-0.204	1.755			-0.185	0.112	1.757			-0.180	0.306	1.730			-0.355	0.003	1.731			-0.407	-0.232	1.720			-0.370	-0.435	1.672			-0.366	-0.454	1.666			0.007	0.040	1.786			0.207	-0.043	1.752
-0.135	-0.257	1.704			-0.150	-0.204	1.755			-0.184	0.112	1.757			-0.180	0.306	1.730			-0.355	0.003	1.732			-0.406	-0.232	1.721			-0.369	-0.436	1.673			-0.366	-0.454	1.667			0.007	0.040	1.784			0.204	-0.045	1.739
-0.135	-0.257	1.704			-0.150	-0.204	1.755			-0.184	0.113	1.757			-0.180	0.306	1.729			-0.355	0.003	1.732			-0.405	-0.232	1.723			-0.369	-0.436	1.674			-0.365	-0.455	1.668			0.007	0.039	1.782			0.202	-0.047	1.724
-0.135	-0.257	1.704			-0.150	-0.204	1.755			-0.184	0.113	1.756			-0.180	0.306	1.729			-0.354	0.004	1.733			-0.405	-0.232	1.724			-0.369	-0.436	1.675			-0.365	-0.455	1.668			0.008	0.039	1.779			0.200	-0.049	1.712
-0.135	-0.257	1.704			-0.150	-0.204	1.755			-0.184	0.113	1.756			-0.181	0.306	1.729			-0.354	0.004	1.734			-0.404	-0.232	1.725			-0.369	-0.436	1.676			-0.364	-0.455	1.669			0.008	0.039	1.776			0.197	-0.051	1.698
-0.135	-0.257	1.704			-0.149	-0.204	1.755			-0.183	0.113	1.756			-0.181	0.306	1.728			-0.354	0.004	1.735			-0.403	-0.233	1.727			-0.368	-0.436	1.677			-0.364	-0.456	1.670			0.009	0.038	1.773			0.195	-0.052	1.685
-0.136	-0.257	1.704			-0.149	-0.204	1.755			-0.182	0.113	1.755			-0.181	0.306	1.728			-0.353	0.005	1.737			-0.402	-0.233	1.729			-0.368	-0.436	1.678			-0.363	-0.456	1.670			0.010	0.038	1.769			0.193	-0.054	1.673
-0.136	-0.257	1.705			-0.148	-0.204	1.755			-0.182	0.113	1.755			-0.181	0.306	1.728			-0.352	0.005	1.738			-0.401	-0.233	1.731			-0.367	-0.436	1.680			-0.357	-0.476	1.669			0.011	0.037	1.765			0.191	-0.055	1.660
-0.136	-0.257	1.705			-0.147	-0.204	1.755			-0.181	0.114	1.755			-0.181	0.306	1.728			-0.352	0.005	1.739			-0.400	-0.233	1.733			-0.367	-0.437	1.681			-0.353	-0.487	1.669			0.012	0.036	1.761			0.188	-0.055	1.647
-0.136	-0.257	1.705			-0.146	-0.204	1.755			-0.179	0.114	1.754			-0.181	0.306	1.727			-0.351	0.005	1.741			-0.399	-0.233	1.735			-0.366	-0.437	1.683			-0.351	-0.494	1.669			0.013	0.036	1.756			0.186	-0.055	1.632
-0.135	-0.257	1.705			-0.145	-0.204	1.755			-0.178	0.114	1.754			-0.181	0.306	1.727			-0.350	0.006	1.742			-0.397	-0.234	1.737			-0.365	-0.437	1.685			-0.349	-0.499	1.670			0.014	0.035	1.752			0.184	-0.055	1.621
-0.135	-0.258	1.705			-0.144	-0.204	1.755			-0.177	0.115	1.753			-0.181	0.306	1.727			-0.349	0.006	1.744			-0.396	-0.234	1.740			-0.364	-0.437	1.687			-0.347	-0.503	1.671			0.015	0.034	1.747			0.182	-0.055	1.609
-0.135	-0.258	1.705			-0.143	-0.204	1.755			-0.176	0.115	1.753			-0.181	0.306	1.727			-0.348	0.006	1.746			-0.394	-0.235	1.743			-0.364	-0.438	1.689			-0.346	-0.507	1.671			0.016	0.034	1.743			0.181	-0.054	1.598
-0.135	-0.258	1.705			-0.142	-0.204	1.755			-0.174	0.116	1.752			-0.181	0.307	1.726			-0.347	0.006	1.747			-0.393	-0.235	1.745			-0.363	-0.438	1.691			-0.345	-0.510	1.672			0.017	0.033	1.738			0.179	-0.054	1.590
-0.135	-0.258	1.705			-0.141	-0.204	1.755			-0.173	0.116	1.752			-0.181	0.307	1.726			-0.347	0.007	1.749			-0.391	-0.236	1.748			-0.362	-0.439	1.693			-0.344	-0.512	1.673			0.018	0.033	1.734			0.178	-0.053	1.583
-0.135	-0.258	1.705			-0.139	-0.204	1.755			-0.172	0.117	1.751			-0.180	0.307	1.726			-0.346	0.007	1.751			-0.389	-0.236	1.751			-0.361	-0.439	1.694			-0.343	-0.515	1.674			0.018	0.032	1.730			0.177	-0.054	1.577
-0.134	-0.259	1.705			-0.138	-0.204	1.755			-0.170	0.117	1.751			-0.180	0.307	1.725			-0.345	0.007	1.752			-0.388	-0.237	1.754			-0.361	-0.440	1.696			-0.342	-0.517	1.675			0.019	0.032	1.726			0.176	-0.054	1.573
-0.134	-0.259	1.705			-0.137	-0.204	1.755			-0.169	0.117	1.750			-0.180	0.307	1.725			-0.344	0.007	1.754			-0.386	-0.237	1.757			-0.360	-0.440	1.698			-0.343	-0.517	1.679			0.020	0.032	1.722			0.173	-0.057	1.567
-0.134	-0.259	1.705			-0.135	-0.204	1.755			-0.167	0.118	1.750			-0.180	0.307	1.725			-0.343	0.007	1.755			-0.384	-0.238	1.759			-0.359	-0.440	1.699			-0.343	-0.517	1.681			0.020	0.032	1.718			0.171	-0.059	1.563
-0.133	-0.259	1.705			-0.134	-0.204	1.754			-0.166	0.118	1.749			-0.180	0.307	1.724			-0.342	0.007	1.757			-0.383	-0.238	1.762			-0.359	-0.441	1.701			-0.343	-0.517	1.683			0.021	0.032	1.714			0.167	-0.061	1.554
-0.133	-0.260	1.705			-0.132	-0.204	1.754			-0.164	0.119	1.748			-0.179	0.308	1.724			-0.341	0.007	1.758			-0.381	-0.239	1.765			-0.358	-0.441	1.702			-0.343	-0.517	1.684			0.021	0.032	1.710			0.161	-0.062	1.533
-0.132	-0.260	1.705			-0.131	-0.204	1.754			-0.163	0.119	1.748			-0.179	0.308	1.724			-0.340	0.007	1.760			-0.379	-0.239	1.767			-0.357	-0.441	1.704			-0.342	-0.517	1.686			0.021	0.032	1.707			0.157	-0.059	1.526
-0.132	-0.260	1.704			-0.129	-0.204	1.753			-0.161	0.120	1.747			-0.179	0.308	1.723			-0.339	0.008	1.761			-0.378	-0.240	1.769			-0.356	-0.442	1.705			-0.342	-0.517	1.687			0.022	0.033	1.703			0.154	-0.057	1.519
-0.131	-0.260	1.704			-0.128	-0.204	1.753			-0.160	0.120	1.746			-0.178	0.308	1.723			-0.338	0.008	1.762			-0.376	-0.241	1.771			-0.355	-0.443	1.707			-0.341	-0.517	1.688			0.022	0.033	1.699			0.150	-0.054	1.511
-0.130	-0.261	1.704			-0.126	-0.204	1.752			-0.158	0.121	1.746			-0.178	0.309	1.722			-0.337	0.008	1.764			-0.374	-0.241	1.773			-0.354	-0.443	1.708			-0.340	-0.517	1.689			0.022	0.033	1.696			0.145	-0.050	1.503
-0.130	-0.261	1.704			-0.125	-0.204	1.752			-0.157	0.121	1.745			-0.177	0.309	1.722			-0.336	0.008	1.765			-0.372	-0.242	1.775			-0.353	-0.444	1.709			-0.339	-0.497	1.696			0.022	0.034	1.693			0.141	-0.047	1.497
-0.129	-0.261	1.703			-0.123	-0.204	1.751			-0.155	0.121	1.744			-0.177	0.309	1.721			-0.335	0.008	1.766			-0.371	-0.243	1.776			-0.352	-0.444	1.710			-0.338	-0.487	1.700			0.022	0.035	1.689			0.137	-0.044	1.489
-0.128	-0.262	1.703			-0.122	-0.204	1.751			-0.154	0.122	1.743			-0.176	0.309	1.720			-0.335	0.008	1.767			-0.369	-0.243	1.778			-0.351	-0.445	1.712			-0.338	-0.483	1.702			0.022	0.035	1.686			0.133	-0.041	1.482
-0.128	-0.262	1.703			-0.121	-0.204	1.750			-0.152	0.122	1.742			-0.176	0.310	1.720			-0.334	0.008	1.768			-0.367	-0.244	1.780			-0.350	-0.445	1.713			-0.337	-0.479	1.704			0.022	0.036	1.683			0.129	-0.038	1.472
-0.127	-0.262	1.702			-0.119	-0.204	1.750			-0.151	0.123	1.741			-0.175	0.310	1.719			-0.333	0.008	1.769			-0.366	-0.245	1.781			-0.349	-0.446	1.714			-0.336	-0.475	1.705			0.021	0.037	1.680			0.126	-0.037	1.465
-0.126	-0.262	1.702			-0.118	-0.204	1.749			-0.150	0.123	1.741			-0.174	0.310	1.718			-0.332	0.008	1.770			-0.365	-0.245	1.782			-0.348	-0.446	1.715			-0.335	-0.473	1.707			0.021	0.038	1.677			0.123	-0.035	1.456
-0.126	-0.262	1.702			-0.116	-0.204	1.749			-0.149	0.124	1.740			-0.174	0.310	1.717			-0.331	0.008	1.771			-0.363	-0.245	1.783			-0.347	-0.447	1.716			-0.334	-0.470	1.708			0.021	0.038	1.675			0.120	-0.033	1.446
-0.125	-0.263	1.701			-0.115	-0.204	1.748			-0.148	0.124	1.739			-0.173	0.311	1.716			-0.330	0.008	1.772			-0.362	-0.246	1.785			-0.346	-0.447	1.717			-0.334	-0.468	1.709			0.021	0.039	1.672			0.117	-0.030	1.433
-0.124	-0.263	1.701			-0.114	-0.204	1.747			-0.146	0.124	1.738			-0.173	0.311	1.716			-0.329	0.008	1.772			-0.361	-0.246	1.786			-0.345	-0.447	1.717			-0.333	-0.467	1.710			0.020	0.039	1.669			0.114	-0.028	1.416
-0.124	-0.263	1.700			-0.113	-0.204	1.747			-0.145	0.125	1.737			-0.172	0.311	1.715			-0.328	0.008	1.773			-0.359	-0.246	1.787			-0.344	-0.448	1.718			-0.333	-0.465	1.711			0.020	0.040	1.666			0.111	-0.027	1.407
-0.123	-0.263	1.700			-0.111	-0.204	1.746			-0.144	0.125	1.736			-0.171	0.311	1.714			-0.327	0.009	1.774			-0.358	-0.247	1.788			-0.342	-0.448	1.719			-0.330	-0.473	1.709			0.019	0.040	1.663			0.109	-0.025	1.400
-0.122	-0.263	1.699			-0.110	-0.204	1.745			-0.143	0.125	1.735			-0.171	0.311	1.713			-0.327	0.009	1.774			-0.356	-0.247	1.789			-0.341	-0.448	1.720			-0.328	-0.478	1.708			0.019	0.041	1.660			0.106	-0.024	1.394
-0.121	-0.264	1.699			-0.109	-0.204	1.745			-0.142	0.125	1.734			-0.170	0.312	1.712			-0.326	0.009	1.775			-0.355	-0.247	1.790			-0.339	-0.448	1.721			-0.328	-0.477	1.709			0.018	0.041	1.658			0.104	-0.023	1.390
-0.121	-0.264	1.698			-0.108	-0.204	1.744			-0.141	0.126	1.733			-0.169	0.312	1.711			-0.325	0.009	1.776			-0.354	-0.247	1.791			-0.338	-0.448	1.721			-0.327	-0.476	1.709			0.017	0.042	1.655			0.102	-0.022	1.385
-0.120	-0.264	1.698			-0.107	-0.204	1.743			-0.140	0.126	1.732			-0.168	0.312	1.710			-0.324	0.009	1.776			-0.353	-0.247	1.791			-0.337	-0.448	1.722			-0.326	-0.475	1.710			0.017	0.042	1.653			0.099	-0.021	1.381
-0.119	-0.264	1.697			-0.105	-0.204	1.742			-0.139	0.126	1.731			-0.168	0.312	1.709			-0.323	0.010	1.777			-0.351	-0.247	1.792			-0.336	-0.449	1.723			-0.325	-0.474	1.710			0.016	0.043	1.651			0.097	-0.020	1.377
-0.118	-0.264	1.697			-0.104	-0.204	1.742			-0.138	0.126	1.730			-0.167	0.313	1.709			-0.322	0.010	1.777			-0.350	-0.248	1.793			-0.334	-0.449	1.723			-0.325	-0.473	1.711			0.015	0.043	1.649			0.096	-0.019	1.374
-0.118	-0.265	1.696			-0.103	-0.204	1.741			-0.137	0.127	1.729			-0.166	0.313	1.708			-0.321	0.010	1.778			-0.349	-0.248	1.794			-0.333	-0.449	1.724			-0.324	-0.473	1.711			0.015	0.044	1.647			0.094	-0.019	1.371
-0.117	-0.265	1.696			-0.102	-0.204	1.740			-0.136	0.127	1.729			-0.166	0.313	1.707			-0.320	0.011	1.778			-0.348	-0.248	1.794			-0.331	-0.449	1.724			-0.323	-0.473	1.712			0.014	0.044	1.646			0.092	-0.018	1.368
-0.116	-0.265	1.695			-0.101	-0.204	1.739			-0.135	0.127	1.728			-0.165	0.313	1.706			-0.319	0.011	1.779			-0.346	-0.248	1.795			-0.330	-0.449	1.725			-0.322	-0.475	1.711			0.013	0.045	1.644			0.091	-0.018	1.365
-0.116	-0.265	1.695			-0.100	-0.204	1.739			-0.135	0.127	1.727			-0.164	0.313	1.706			-0.317	0.011	1.779			-0.345	-0.248	1.795			-0.329	-0.449	1.725			-0.320	-0.478	1.711			0.013	0.045	1.643			0.084	-0.019	1.384
-0.115	-0.265	1.694			-0.099	-0.204	1.738			-0.134	0.127	1.726			-0.164	0.313	1.705			-0.316	0.012	1.780			-0.344	-0.248	1.796			-0.328	-0.449	1.726			-0.320	-0.480	1.710			0.012	0.046	1.641			0.080	-0.018	1.388
-0.114	-0.265	1.693			-0.098	-0.204	1.737			-0.133	0.128	1.725			-0.163	0.314	1.704			-0.315	0.012	1.780			-0.343	-0.248	1.796			-0.327	-0.449	1.726			-0.319	-0.483	1.710			0.012	0.046	1.640			0.078	-0.018	1.389
-0.114	-0.265	1.693			-0.098	-0.204	1.736			-0.132	0.128	1.724			-0.163	0.314	1.704			-0.314	0.012	1.781			-0.342	-0.249	1.797			-0.326	-0.450	1.726			-0.318	-0.485	1.710			0.012	0.047	1.639			0.075	-0.017	1.395
-0.113	-0.265	1.692			-0.097	-0.204	1.736			-0.131	0.128	1.724			-0.162	0.314	1.703			-0.313	0.013	1.781			-0.340	-0.249	1.798			-0.325	-0.450	1.727			-0.317	-0.487	1.709			0.011	0.047	1.638			0.073	-0.017	1.400
-0.112	-0.265	1.691			-0.096	-0.204	1.735			-0.131	0.128	1.723			-0.162	0.314	1.703			-0.312	0.013	1.781			-0.339	-0.249	1.798			-0.324	-0.450	1.727			-0.317	-0.488	1.709			0.011	0.048	1.637			0.075	-0.016	1.385
-0.112	-0.265	1.691			-0.095	-0.204	1.734			-0.130	0.128	1.722			-0.161	0.314	1.702			-0.311	0.013	1.782			-0.338	-0.249	1.798			-0.323	-0.450	1.727			-0.316	-0.490	1.709			0.011	0.048	1.636			0.073	-0.017	1.394
-0.111	-0.265	1.690			-0.095	-0.203	1.733			-0.129	0.128	1.722			-0.161	0.314	1.702			-0.311	0.013	1.782			-0.337	-0.249	1.799			-0.322	-0.450	1.727			-0.316	-0.492	1.708			0.010	0.049	1.635			0.075	-0.017	1.382
-0.111	-0.265	1.690			-0.094	-0.203	1.733			-0.129	0.128	1.721			-0.160	0.314	1.701			-0.310	0.013	1.782			-0.336	-0.250	1.799			-0.321	-0.450	1.727			-0.316	-0.493	1.708			0.010	0.049	1.634			0.077	-0.018	1.377
-0.110	-0.265	1.689			-0.093	-0.203	1.732			-0.128	0.128	1.720			-0.160	0.314	1.701			-0.309	0.013	1.782			-0.335	-0.250	1.800			-0.321	-0.450	1.727			-0.315	-0.494	1.708			0.010	0.049	1.634			0.078	-0.018	1.371
-0.110	-0.265	1.689			-0.093	-0.203	1.732			-0.128	0.128	1.720			-0.159	0.314	1.700			-0.309	0.014	1.782			-0.334	-0.250	1.800			-0.320	-0.450	1.727			-0.315	-0.495	1.708			0.009	0.050	1.633			0.079	-0.018	1.366
-0.109	-0.265	1.688			-0.092	-0.203	1.731			-0.127	0.128	1.719			-0.159	0.314	1.700			-0.308	0.014	1.783			-0.333	-0.250	1.800			-0.319	-0.450	1.728			-0.314	-0.496	1.707			0.009	0.050	1.632			0.079	-0.018	1.363
-0.109	-0.265	1.688			-0.092	-0.203	1.731			-0.127	0.128	1.719			-0.159	0.314	1.699			-0.307	0.014	1.783			-0.332	-0.250	1.801			-0.319	-0.451	1.728			-0.314	-0.497	1.707			0.009	0.050	1.632			0.080	-0.020	1.360
-0.109	-0.265	1.688			-0.091	-0.203	1.730			-0.126	0.129	1.718			-0.159	0.314	1.699			-0.307	0.014	1.783			-0.332	-0.250	1.801			-0.318	-0.451	1.728			-0.314	-0.498	1.707			0.009	0.050	1.631			0.080	-0.019	1.357
-0.108	-0.266	1.687			-0.091	-0.203	1.730			-0.126	0.129	1.718			-0.158	0.314	1.698			-0.306	0.014	1.783			-0.331	-0.250	1.801			-0.317	-0.451	1.728			-0.314	-0.499	1.707			0.009	0.051	1.631			0.080	-0.019	1.355
-0.108	-0.266	1.687			-0.090	-0.203	1.729			-0.125	0.129	1.717			-0.158	0.314	1.698			-0.306	0.014	1.783			-0.331	-0.250	1.801			-0.317	-0.451	1.728			-0.313	-0.500	1.707			0.008	0.051	1.630			0.079	-0.018	1.353
-0.108	-0.266	1.687			-0.090	-0.203	1.729			-0.125	0.129	1.717			-0.158	0.314	1.697			-0.305	0.014	1.783			-0.330	-0.251	1.801			-0.316	-0.451	1.728			-0.313	-0.500	1.707			0.008	0.051	1.630			0.079	-0.018	1.351
-0.107	-0.266	1.686			-0.090	-0.203	1.728			-0.125	0.129	1.716			-0.158	0.314	1.697			-0.305	0.014	1.783			-0.329	-0.251	1.802			-0.316	-0.451	1.728			-0.313	-0.501	1.706			0.008	0.051	1.629			0.079	-0.018	1.350
-0.107	-0.266	1.686			-0.089	-0.203	1.728			-0.124	0.129	1.716			-0.158	0.314	1.696			-0.305	0.014	1.784			-0.329	-0.251	1.802			-0.316	-0.451	1.728			-0.313	-0.502	1.706			0.008	0.051	1.629			0.079	-0.017	1.348
-0.107	-0.266	1.686			-0.089	-0.203	1.728			-0.124	0.129	1.716			-0.158	0.314	1.696			-0.304	0.014	1.784			-0.329	-0.251	1.802			-0.315	-0.451	1.728			-0.313	-0.503	1.706			0.007	0.052	1.629			0.077	-0.015	1.346
-0.106	-0.266	1.685			-0.089	-0.203	1.727			-0.124	0.129	1.715			-0.158	0.314	1.695			-0.304	0.014	1.784			-0.328	-0.251	1.802			-0.315	-0.451	1.728			-0.313	-0.503	1.706			0.007	0.052	1.629			0.076	-0.012	1.344
-0.106	-0.266	1.685			-0.088	-0.203	1.727			-0.124	0.129	1.715			-0.158	0.314	1.695			-0.304	0.014	1.784			-0.328	-0.251	1.802			-0.315	-0.451	1.728			-0.313	-0.504	1.706			0.006	0.051	1.630			0.076	-0.014	1.344
-0.106	-0.266	1.685			-0.088	-0.203	1.727			-0.123	0.129	1.715			-0.158	0.314	1.694			-0.303	0.014	1.784			-0.327	-0.251	1.802			-0.314	-0.451	1.728			-0.313	-0.504	1.706			0.004	0.048	1.632			0.076	-0.014	1.344
-0.106	-0.266	1.685			-0.088	-0.203	1.726			-0.123	0.129	1.715			-0.158	0.314	1.694			-0.303	0.014	1.784			-0.327	-0.251	1.802			-0.314	-0.451	1.728			-0.312	-0.505	1.706			0.003	0.047	1.633			0.075	-0.014	1.343
-0.106	-0.266	1.684			-0.088	-0.203	1.726			-0.123	0.129	1.714			-0.158	0.314	1.694			-0.303	0.014	1.784			-0.327	-0.251	1.802			-0.314	-0.451	1.728			-0.312	-0.505	1.706			0.001	0.046	1.634			0.074	-0.014	1.343
-0.106	-0.266	1.684			-0.088	-0.204	1.726			-0.123	0.129	1.714			-0.158	0.314	1.693			-0.303	0.014	1.784			-0.327	-0.251	1.802			-0.314	-0.451	1.728			-0.312	-0.505	1.705			0.000	0.044	1.635			0.073	-0.014	1.343
-0.106	-0.267	1.684			-0.089	-0.204	1.725			-0.123	0.129	1.714			-0.159	0.314	1.693			-0.303	0.014	1.784			-0.327	-0.251	1.802			-0.314	-0.451	1.727			-0.312	-0.506	1.705			-0.001	0.043	1.636			0.072	-0.015	1.344
-0.107	-0.266	1.683			-0.090	-0.203	1.725			-0.124	0.129	1.714			-0.159	0.314	1.693			-0.303	0.014	1.784			-0.327	-0.251	1.801			-0.314	-0.451	1.727			-0.312	-0.506	1.704			0.031	0.061	1.641			0.072	-0.015	1.345
-0.107	-0.265	1.683			-0.091	-0.203	1.725			-0.125	0.129	1.714			-0.160	0.314	1.694			-0.303	0.014	1.784			-0.327	-0.250	1.801			-0.314	-0.450	1.726			-0.312	-0.506	1.703			0.043	0.067	1.643			0.072	-0.016	1.346
-0.108	-0.264	1.683			-0.092	-0.202	1.725			-0.127	0.130	1.715			-0.162	0.314	1.694			-0.303	0.014	1.783			-0.328	-0.250	1.800			-0.314	-0.450	1.725			-0.312	-0.506	1.703			0.048	0.070	1.644			0.072	-0.018	1.348
-0.108	-0.263	1.683			-0.093	-0.201	1.725			-0.131	0.131	1.716			-0.164	0.314	1.695			-0.304	0.013	1.783			-0.329	-0.250	1.799			-0.315	-0.450	1.724			-0.312	-0.506	1.702			0.050	0.073	1.646			0.070	-0.020	1.351
-0.109	-0.262	1.682			-0.095	-0.200	1.726			-0.136	0.132	1.717			-0.165	0.314	1.697			-0.305	0.013	1.783			-0.329	-0.250	1.798			-0.316	-0.449	1.723			-0.312	-0.507	1.701			0.051	0.076	1.648			0.069	-0.022	1.355
-0.110	-0.261	1.682			-0.096	-0.199	1.726			-0.140	0.133	1.718			-0.167	0.315	1.698			-0.306	0.012	1.783			-0.331	-0.250	1.797			-0.317	-0.449	1.721			-0.312	-0.507	1.700			0.051	0.079	1.650			0.066	-0.024	1.360
-0.110	-0.261	1.682			-0.098	-0.198	1.726			-0.146	0.136	1.719			-0.170	0.315	1.701			-0.307	0.011	1.783			-0.332	-0.249	1.796			-0.318	-0.449	1.720			-0.313	-0.507	1.699			0.049	0.081	1.653			0.061	-0.026	1.368
-0.111	-0.260	1.682			-0.099	-0.198	1.726			-0.150	0.139	1.721			-0.171	0.316	1.703			-0.309	0.010	1.783			-0.333	-0.249	1.795			-0.319	-0.448	1.718			-0.314	-0.499	1.698			0.046	0.083	1.656			0.057	-0.028	1.377
-0.112	-0.260	1.682			-0.101	-0.197	1.727			-0.152	0.139	1.722			-0.173	0.317	1.706			-0.310	0.009	1.783			-0.334	-0.249	1.794			-0.321	-0.448	1.717			-0.315	-0.499	1.696			0.042	0.085	1.659			0.052	-0.029	1.383
-0.112	-0.259	1.683			-0.102	-0.197	1.727			-0.152	0.138	1.723			-0.175	0.317	1.709			-0.312	0.008	1.783			-0.336	-0.249	1.793			-0.322	-0.448	1.715			-0.318	-0.492	1.696			0.037	0.086	1.662			0.048	-0.031	1.389
-0.113	-0.259	1.683			-0.103	-0.197	1.727			-0.153	0.138	1.723			-0.177	0.318	1.712			-0.314	0.007	1.783			-0.337	-0.249	1.793			-0.324	-0.448	1.714			-0.319	-0.487	1.696			0.033	0.087	1.665			0.041	-0.031	1.394
-0.114	-0.259	1.683			-0.104	-0.197	1.728			-0.153	0.137	1.723			-0.178	0.318	1.715			-0.317	0.005	1.783			-0.339	-0.249	1.792			-0.325	-0.448	1.713			-0.320	-0.484	1.696			0.028	0.087	1.668			0.032	-0.031	1.398
-0.114	-0.259	1.683			-0.105	-0.197	1.728			-0.152	0.139	1.725			-0.180	0.318	1.719			-0.320	0.004	1.784			-0.341	-0.249	1.791			-0.327	-0.447	1.713			-0.321	-0.481	1.695			0.024	0.088	1.671			0.024	-0.031	1.400
-0.115	-0.259	1.683			-0.105	-0.197	1.729			-0.151	0.141	1.727			-0.182	0.318	1.722			-0.322	0.002	1.785			-0.343	-0.249	1.791			-0.328	-0.447	1.712			-0.322	-0.478	1.695			0.019	0.088	1.674			0.016	-0.031	1.403
-0.116	-0.259	1.684			-0.106	-0.197	1.729			-0.150	0.143	1.728			-0.184	0.318	1.725			-0.325	0.000	1.786			-0.346	-0.248	1.791			-0.329	-0.446	1.712			-0.324	-0.476	1.696			0.014	0.088	1.677			0.008	-0.031	1.405
-0.117	-0.259	1.684			-0.107	-0.197	1.730			-0.150	0.145	1.729			-0.186	0.317	1.728			-0.328	-0.001	1.787			-0.349	-0.247	1.791			-0.331	-0.445	1.712			-0.325	-0.474	1.696			0.010	0.088	1.679			0.000	-0.031	1.407
-0.118	-0.259	1.685			-0.108	-0.197	1.731			-0.150	0.146	1.731			-0.189	0.317	1.732			-0.331	-0.003	1.788			-0.351	-0.245	1.791			-0.332	-0.444	1.712			-0.326	-0.472	1.696			0.006	0.088	1.682			-0.007	-0.031	1.411
-0.118	-0.259	1.686			-0.109	-0.197	1.732			-0.151	0.147	1.732			-0.191	0.317	1.735			-0.334	-0.005	1.789			-0.354	-0.243	1.792			-0.334	-0.442	1.712			-0.327	-0.471	1.697			0.002	0.088	1.684			-0.017	-0.032	1.413
-0.119	-0.259	1.687			-0.110	-0.197	1.733			-0.152	0.147	1.734			-0.193	0.317	1.739			-0.337	-0.007	1.791			-0.356	-0.241	1.793			-0.337	-0.440	1.715			-0.329	-0.476	1.696			-0.002	0.088	1.686			-0.025	-0.032	1.422
-0.121	-0.259	1.688			-0.112	-0.197	1.734			-0.154	0.147	1.736			-0.195	0.316	1.742			-0.339	-0.009	1.792			-0.358	-0.240	1.793			-0.339	-0.438	1.716			-0.330	-0.474	1.697			-0.006	0.088	1.689			-0.032	-0.032	1.428
-0.122	-0.259	1.689			-0.113	-0.197	1.736			-0.158	0.147	1.740			-0.197	0.316	1.745			-0.343	-0.011	1.794			-0.360	-0.239	1.794			-0.340	-0.438	1.717			-0.331	-0.473	1.697			-0.009	0.087	1.691			-0.038	-0.033	1.438
-0.124	-0.259	1.691			-0.115	-0.197	1.738			-0.162	0.145	1.745			-0.199	0.316	1.749			-0.346	-0.014	1.797			-0.362	-0.239	1.795			-0.341	-0.437	1.717			-0.332	-0.472	1.698			-0.012	0.087	1.693			-0.044	-0.033	1.447
-0.125	-0.259	1.693			-0.117	-0.197	1.740			-0.166	0.143	1.750			-0.201	0.316	1.751			-0.350	-0.017	1.801			-0.363	-0.239	1.796			-0.342	-0.437	1.717			-0.333	-0.471	1.698			-0.015	0.087	1.695			-0.048	-0.036	1.469
-0.127	-0.259	1.694			-0.118	-0.197	1.742			-0.170	0.140	1.755			-0.202	0.315	1.755			-0.354	-0.020	1.804			-0.365	-0.239	1.797			-0.343	-0.437	1.718			-0.333	-0.470	1.699			-0.017	0.086	1.697			-0.050	-0.039	1.482
-0.129	-0.259	1.696			-0.120	-0.198	1.745			-0.173	0.139	1.759			-0.204	0.315	1.758			-0.356	-0.026	1.806			-0.367	-0.241	1.799			-0.343	-0.437	1.718			-0.334	-0.470	1.699			-0.020	0.085	1.699			-0.052	-0.040	1.491
-0.130	-0.259	1.698			-0.122	-0.198	1.747			-0.175	0.137	1.763			-0.206	0.315	1.761			-0.358	-0.028	1.807			-0.368	-0.243	1.801			-0.344	-0.437	1.718			-0.334	-0.472	1.698			-0.022	0.085	1.700			-0.055	-0.042	1.497
-0.132	-0.259	1.700			-0.124	-0.199	1.749			-0.177	0.135	1.767			-0.209	0.315	1.764			-0.359	-0.031	1.808			-0.370	-0.244	1.802			-0.344	-0.437	1.718			-0.334	-0.476	1.697			-0.024	0.084	1.702			-0.058	-0.045	1.503
-0.133	-0.259	1.701			-0.125	-0.200	1.751			-0.179	0.134	1.770			-0.211	0.315	1.767			-0.360	-0.033	1.809			-0.372	-0.245	1.804			-0.345	-0.438	1.718			-0.335	-0.476	1.698			-0.027	0.082	1.703			-0.061	-0.047	1.509
-0.135	-0.260	1.703			-0.127	-0.200	1.753			-0.181	0.133	1.773			-0.213	0.315	1.770			-0.361	-0.034	1.810			-0.373	-0.246	1.805			-0.345	-0.438	1.718			-0.335	-0.478	1.697			-0.029	0.081	1.705			-0.064	-0.050	1.514
-0.136	-0.260	1.704			-0.128	-0.201	1.755			-0.183	0.132	1.775			-0.215	0.314	1.773			-0.362	-0.035	1.812			-0.374	-0.246	1.805			-0.341	-0.449	1.714			-0.333	-0.488	1.693			-0.031	0.080	1.706			-0.067	-0.053	1.519
-0.137	-0.261	1.706			-0.129	-0.201	1.756			-0.184	0.131	1.778			-0.217	0.314	1.775			-0.363	-0.036	1.813			-0.375	-0.247	1.806			-0.341	-0.449	1.715			-0.334	-0.486	1.695			-0.033	0.078	1.707			-0.071	-0.055	1.523
-0.139	-0.261	1.707			-0.130	-0.202	1.758			-0.185	0.131	1.780			-0.219	0.314	1.777			-0.363	-0.036	1.815			-0.375	-0.247	1.807			-0.341	-0.449	1.716			-0.334	-0.485	1.697			-0.034	0.077	1.708			-0.074	-0.057	1.527
-0.140	-0.261	1.709			-0.132	-0.202	1.759			-0.186	0.130	1.782			-0.221	0.314	1.779			-0.363	-0.035	1.818			-0.376	-0.248	1.808			-0.342	-0.450	1.716			-0.335	-0.484	1.699			-0.036	0.076	1.709			-0.077	-0.059	1.530
-0.141	-0.262	1.710			-0.133	-0.203	1.761			-0.188	0.129	1.783			-0.222	0.314	1.781			-0.363	-0.035	1.820			-0.377	-0.248	1.810			-0.342	-0.450	1.717			-0.336	-0.484	1.700			-0.038	0.075	1.710			-0.080	-0.061	1.533
-0.142	-0.262	1.711			-0.133	-0.203	1.762			-0.189	0.129	1.785			-0.224	0.313	1.783			-0.363	-0.034	1.822			-0.377	-0.249	1.811			-0.342	-0.450	1.718			-0.336	-0.483	1.700			-0.039	0.074	1.710			-0.082	-0.063	1.536
-0.143	-0.262	1.712			-0.134	-0.204	1.763			-0.189	0.129	1.787			-0.225	0.313	1.785			-0.364	-0.033	1.825			-0.378	-0.250	1.813			-0.342	-0.449	1.719			-0.337	-0.483	1.701			-0.040	0.073	1.711			-0.084	-0.064	1.538
-0.144	-0.262	1.714			-0.135	-0.204	1.764			-0.190	0.128	1.788			-0.226	0.313	1.786			-0.364	-0.032	1.827			-0.378	-0.251	1.815			-0.343	-0.450	1.719			-0.337	-0.483	1.702			-0.041	0.072	1.712			-0.087	-0.065	1.540
-0.145	-0.263	1.715			-0.136	-0.204	1.765			-0.191	0.128	1.789			-0.227	0.313	1.788			-0.364	-0.030	1.830			-0.378	-0.252	1.816			-0.343	-0.450	1.720			-0.337	-0.483	1.702			-0.042	0.071	1.712			-0.089	-0.066	1.542
-0.146	-0.263	1.716			-0.136	-0.204	1.766			-0.192	0.128	1.791			-0.228	0.313	1.789			-0.364	-0.029	1.832			-0.378	-0.253	1.818			-0.343	-0.450	1.721			-0.338	-0.482	1.703			-0.043	0.071	1.713			-0.091	-0.067	1.544
-0.147	-0.263	1.717			-0.137	-0.204	1.767			-0.192	0.127	1.792			-0.229	0.313	1.790			-0.364	-0.027	1.834			-0.378	-0.254	1.819			-0.343	-0.450	1.721			-0.338	-0.482	1.704			-0.044	0.070	1.713			-0.092	-0.068	1.545
-0.148	-0.263	1.717			-0.138	-0.205	1.768			-0.193	0.127	1.793			-0.230	0.313	1.792			-0.364	-0.026	1.837			-0.378	-0.256	1.821			-0.343	-0.451	1.722			-0.338	-0.482	1.704			-0.045	0.069	1.713			-0.094	-0.069	1.547
-0.148	-0.263	1.718			-0.138	-0.205	1.769			-0.194	0.127	1.794			-0.231	0.313	1.793			-0.361	-0.009	1.843			-0.378	-0.256	1.822			-0.344	-0.451	1.723			-0.338	-0.482	1.705			-0.046	0.069	1.714			-0.096	-0.070	1.548
-0.149	-0.263	1.719			-0.139	-0.205	1.770			-0.194	0.127	1.795			-0.231	0.313	1.793			-0.360	0.000	1.847			-0.378	-0.256	1.823			-0.344	-0.450	1.724			-0.339	-0.481	1.705			-0.046	0.068	1.714			-0.097	-0.071	1.548
-0.150	-0.263	1.720			-0.139	-0.205	1.770			-0.195	0.126	1.796			-0.232	0.313	1.794			-0.360	0.002	1.848			-0.378	-0.257	1.825			-0.344	-0.450	1.725			-0.339	-0.481	1.706			-0.047	0.068	1.714			-0.099	-0.072	1.549
-0.150	-0.263	1.721			-0.140	-0.205	1.771			-0.195	0.126	1.796			-0.233	0.313	1.795			-0.360	0.003	1.850			-0.378	-0.258	1.826			-0.344	-0.451	1.725			-0.339	-0.481	1.707			-0.048	0.067	1.715			-0.100	-0.072	1.549
-0.151	-0.263	1.721			-0.140	-0.205	1.772			-0.196	0.126	1.797			-0.233	0.313	1.796			-0.358	0.009	1.851			-0.377	-0.258	1.827			-0.344	-0.450	1.727			-0.339	-0.481	1.707			-0.048	0.067	1.715			-0.101	-0.073	1.549
-0.151	-0.263	1.722			-0.140	-0.205	1.772			-0.196	0.126	1.798			-0.234	0.313	1.797			-0.358	0.009	1.852			-0.377	-0.259	1.828			-0.344	-0.450	1.727			-0.339	-0.481	1.708			-0.049	0.066	1.715			-0.102	-0.073	1.548
-0.152	-0.263	1.723			-0.141	-0.205	1.773			-0.196	0.126	1.798			-0.234	0.313	1.797			-0.358	0.008	1.853			-0.377	-0.259	1.829			-0.344	-0.451	1.728			-0.340	-0.480	1.709			-0.049	0.066	1.715			-0.102	-0.073	1.548
-0.152	-0.264	1.723			-0.141	-0.205	1.773			-0.197	0.126	1.799			-0.235	0.313	1.798			-0.358	0.007	1.853			-0.377	-0.260	1.830			-0.345	-0.451	1.728			-0.340	-0.480	1.709			-0.050	0.065	1.716			-0.102	-0.073	1.547
-0.152	-0.264	1.724			-0.141	-0.206	1.774			-0.197	0.125	1.800			-0.235	0.312	1.799			-0.358	0.005	1.853			-0.377	-0.261	1.831			-0.345	-0.451	1.728			-0.340	-0.480	1.710			-0.050	0.065	1.716			-0.102	-0.072	1.545
-0.153	-0.264	1.724			-0.142	-0.206	1.774			-0.197	0.125	1.800			-0.236	0.312	1.799			-0.358	0.003	1.853			-0.377	-0.261	1.832			-0.345	-0.451	1.729			-0.340	-0.480	1.710			-0.050	0.065	1.716			-0.101	-0.072	1.543
-0.153	-0.264	1.724			-0.142	-0.206	1.775			-0.197	0.125	1.801			-0.236	0.312	1.800			-0.358	0.000	1.853			-0.377	-0.262	1.832			-0.345	-0.451	1.729			-0.340	-0.480	1.710			-0.051	0.064	1.716			-0.099	-0.071	1.541
-0.154	-0.264	1.725			-0.142	-0.206	1.775			-0.198	0.125	1.801			-0.236	0.312	1.800			-0.357	-0.001	1.853			-0.377	-0.262	1.833			-0.345	-0.452	1.730			-0.340	-0.479	1.711			-0.051	0.064	1.716			-0.097	-0.069	1.538
-0.154	-0.264	1.725			-0.142	-0.206	1.776			-0.198	0.125	1.802			-0.237	0.312	1.801			-0.357	-0.002	1.853			-0.377	-0.263	1.833			-0.345	-0.452	1.730			-0.340	-0.479	1.711			-0.051	0.064	1.716			-0.094	-0.066	1.535
-0.154	-0.264	1.726			-0.143	-0.206	1.776			-0.198	0.125	1.802			-0.237	0.312	1.801			-0.353	0.006	1.853			-0.376	-0.262	1.834			-0.345	-0.451	1.731			-0.341	-0.479	1.712			-0.051	0.064	1.716			-0.092	-0.064	1.533
-0.154	-0.264	1.726			-0.143	-0.206	1.776			-0.198	0.125	1.802			-0.237	0.312	1.801			-0.352	0.009	1.853			-0.376	-0.261	1.834			-0.345	-0.450	1.732			-0.341	-0.479	1.712			-0.051	0.063	1.716			-0.090	-0.063	1.531
-0.155	-0.264	1.726			-0.143	-0.206	1.777			-0.198	0.125	1.802			-0.237	0.312	1.802			-0.350	0.012	1.853			-0.375	-0.260	1.834			-0.346	-0.449	1.733			-0.341	-0.479	1.712			-0.052	0.063	1.717			-0.088	-0.061	1.529
-0.155	-0.264	1.727			-0.143	-0.206	1.777			-0.198	0.125	1.803			-0.238	0.312	1.802			-0.349	0.014	1.853			-0.375	-0.259	1.834			-0.346	-0.449	1.734			-0.341	-0.479	1.713			-0.052	0.063	1.717			-0.086	-0.060	1.528
-0.155	-0.264	1.727			-0.143	-0.206	1.777			-0.198	0.125	1.803			-0.238	0.312	1.802			-0.348	0.016	1.853			-0.375	-0.258	1.834			-0.346	-0.448	1.735			-0.341	-0.479	1.713			-0.052	0.063	1.717			-0.084	-0.059	1.526
-0.155	-0.264	1.727			-0.143	-0.206	1.777			-0.198	0.125	1.803			-0.238	0.312	1.802			-0.347	0.018	1.853			-0.375	-0.257	1.834			-0.346	-0.448	1.735			-0.341	-0.478	1.713			-0.051	0.063	1.717			-0.081	-0.057	1.523
-0.155	-0.264	1.727			-0.144	-0.206	1.778			-0.197	0.125	1.803			-0.238	0.312	1.802			-0.346	0.020	1.853			-0.374	-0.257	1.834			-0.346	-0.447	1.736			-0.341	-0.478	1.714			-0.051	0.063	1.717			-0.079	-0.055	1.520
-0.156	-0.264	1.728			-0.144	-0.206	1.778			-0.197	0.125	1.803			-0.237	0.312	1.801			-0.345	0.022	1.853			-0.374	-0.256	1.834			-0.346	-0.447	1.737			-0.341	-0.478	1.714			-0.051	0.063	1.717			-0.076	-0.053	1.518
-0.156	-0.264	1.728			-0.144	-0.206	1.778			-0.197	0.125	1.803			-0.237	0.312	1.801			-0.344	0.023	1.853			-0.374	-0.255	1.834			-0.346	-0.446	1.737			-0.341	-0.478	1.714			-0.051	0.064	1.716			-0.073	-0.052	1.516
-0.156	-0.264	1.728			-0.144	-0.206	1.778			-0.196	0.125	1.803			-0.237	0.312	1.801			-0.344	0.024	1.853			-0.374	-0.255	1.834			-0.346	-0.446	1.738			-0.341	-0.478	1.715			-0.050	0.064	1.716			-0.070	-0.051	1.514
-0.156	-0.264	1.728			-0.144	-0.206	1.778			-0.196	0.126	1.802			-0.236	0.313	1.800			-0.343	0.026	1.853			-0.374	-0.254	1.834			-0.346	-0.446	1.738			-0.341	-0.478	1.715			-0.050	0.065	1.716			-0.067	-0.050	1.511
-0.156	-0.264	1.728			-0.144	-0.207	1.778			-0.196	0.126	1.802			-0.236	0.313	1.800			-0.342	0.027	1.853			-0.373	-0.254	1.834			-0.346	-0.445	1.739			-0.341	-0.478	1.715			-0.049	0.066	1.715			-0.063	-0.048	1.509
-0.156	-0.265	1.728			-0.143	-0.207	1.778			-0.195	0.126	1.802			-0.235	0.313	1.799			-0.341	0.028	1.853			-0.373	-0.253	1.834			-0.346	-0.445	1.739			-0.341	-0.478	1.715			-0.048	0.066	1.715			-0.058	-0.047	1.507
-0.155	-0.265	1.728			-0.143	-0.207	1.778			-0.194	0.126	1.801			-0.234	0.313	1.799			-0.341	0.029	1.853			-0.373	-0.253	1.834			-0.347	-0.445	1.739			-0.341	-0.478	1.716			-0.048	0.067	1.714			-0.054	-0.046	1.506
-0.155	-0.265	1.728			-0.142	-0.207	1.778			-0.194	0.126	1.800			-0.233	0.313	1.798			-0.340	0.030	1.852			-0.373	-0.252	1.834			-0.347	-0.444	1.740			-0.341	-0.478	1.716			-0.047	0.069	1.714			-0.049	-0.045	1.504
-0.154	-0.265	1.728			-0.142	-0.207	1.778			-0.192	0.127	1.799			-0.231	0.314	1.797			-0.339	0.031	1.851			-0.372	-0.251	1.834			-0.347	-0.444	1.740			-0.342	-0.478	1.716			-0.046	0.070	1.713			-0.044	-0.044	1.504
-0.153	-0.266	1.727			-0.141	-0.207	1.777			-0.191	0.128	1.796			-0.230	0.314	1.796			-0.350	0.007	1.846			-0.372	-0.251	1.834			-0.347	-0.443	1.741			-0.341	-0.478	1.716			-0.045	0.071	1.713			-0.040	-0.044	1.503
-0.152	-0.266	1.726			-0.140	-0.207	1.776			-0.189	0.130	1.792			-0.229	0.314	1.795			-0.353	-0.002	1.843			-0.372	-0.250	1.834			-0.347	-0.443	1.741			-0.341	-0.478	1.717			-0.044	0.072	1.712			-0.035	-0.044	1.496
-0.151	-0.266	1.726			-0.139	-0.206	1.775			-0.186	0.133	1.788			-0.227	0.314	1.794			-0.355	-0.007	1.841			-0.371	-0.248	1.834			-0.347	-0.442	1.742			-0.342	-0.477	1.717			-0.043	0.074	1.712			-0.032	-0.043	1.493
-0.150	-0.266	1.725			-0.138	-0.206	1.774			-0.184	0.137	1.783			-0.226	0.315	1.793			-0.355	-0.010	1.839			-0.371	-0.247	1.834			-0.347	-0.440	1.742			-0.341	-0.477	1.717			-0.042	0.075	1.711			-0.028	-0.040	1.488
-0.149	-0.266	1.725			-0.137	-0.205	1.774			-0.180	0.141	1.778			-0.225	0.316	1.792			-0.355	-0.012	1.838			-0.371	-0.246	1.834			-0.347	-0.440	1.743			-0.341	-0.477	1.717			-0.042	0.076	1.710			-0.012	-0.030	1.491
-0.149	-0.266	1.724			-0.136	-0.205	1.773			-0.176	0.140	1.773			-0.223	0.316	1.790			-0.355	-0.013	1.836			-0.371	-0.246	1.834			-0.347	-0.440	1.743			-0.341	-0.477	1.717			-0.041	0.077	1.710			-0.009	-0.025	1.469
-0.148	-0.266	1.723			-0.135	-0.205	1.772			-0.172	0.139	1.769			-0.222	0.316	1.789			-0.355	-0.015	1.835			-0.370	-0.246	1.834			-0.347	-0.439	1.743			-0.341	-0.477	1.717			-0.039	0.079	1.709			-0.007	-0.023	1.456
-0.147	-0.266	1.723			-0.134	-0.204	1.771			-0.170	0.138	1.763			-0.221	0.316	1.788			-0.355	-0.016	1.834			-0.370	-0.245	1.834			-0.347	-0.439	1.743			-0.341	-0.477	1.718			-0.037	0.081	1.707			-0.005	-0.020	1.446
-0.147	-0.265	1.722			-0.134	-0.204	1.770			-0.171	0.114	1.754			-0.220	0.315	1.786			-0.355	-0.017	1.833			-0.370	-0.246	1.833			-0.347	-0.440	1.743			-0.341	-0.477	1.718			-0.033	0.084	1.705			-0.001	-0.017	1.435
-0.146	-0.265	1.722			-0.133	-0.203	1.769			-0.175	0.120	1.755			-0.219	0.315	1.784			-0.355	-0.017	1.832			-0.369	-0.246	1.833			-0.347	-0.440	1.743			-0.341	-0.477	1.718			-0.027	0.088	1.703			0.003	-0.013	1.427
-0.146	-0.264	1.721			-0.133	-0.203	1.768			-0.178	0.123	1.756			-0.218	0.315	1.783			-0.355	-0.018	1.831			-0.369	-0.246	1.833			-0.347	-0.440	1.743			-0.340	-0.482	1.715			-0.019	0.092	1.700			0.008	-0.008	1.419
-0.145	-0.263	1.720			-0.132	-0.202	1.768			-0.179	0.125	1.756			-0.218	0.315	1.781			-0.354	-0.018	1.830			-0.369	-0.246	1.832			-0.347	-0.440	1.743			-0.339	-0.487	1.713			-0.014	0.094	1.699			0.014	-0.000	1.411
-0.144	-0.261	1.720			-0.132	-0.200	1.767			-0.179	0.127	1.757			-0.218	0.315	1.779			-0.354	-0.018	1.829			-0.369	-0.246	1.832			-0.347	-0.440	1.743			-0.339	-0.489	1.713			-0.008	0.096	1.698			0.019	0.006	1.405
-0.144	-0.260	1.719			-0.131	-0.200	1.767			-0.178	0.127	1.758			-0.217	0.314	1.778			-0.353	-0.017	1.828			-0.368	-0.247	1.831			-0.347	-0.441	1.742			-0.339	-0.490	1.713			-0.028	0.067	1.695			0.022	0.007	1.401
-0.143	-0.260	1.719			-0.131	-0.200	1.766			-0.178	0.128	1.758			-0.216	0.314	1.776			-0.352	-0.016	1.827			-0.368	-0.247	1.831			-0.347	-0.441	1.742			-0.339	-0.491	1.713			-0.030	0.064	1.693			0.027	0.009	1.397
-0.143	-0.260	1.719			-0.130	-0.200	1.766			-0.177	0.128	1.759			-0.216	0.314	1.775			-0.351	-0.015	1.826			-0.368	-0.247	1.831			-0.346	-0.441	1.742			-0.339	-0.493	1.712			-0.030	0.063	1.692			0.039	0.010	1.394
-0.142	-0.260	1.718			-0.130	-0.199	1.765			-0.177	0.129	1.759			-0.215	0.314	1.774			-0.350	-0.014	1.826			-0.367	-0.248	1.830			-0.346	-0.442	1.742			-0.339	-0.493	1.713			-0.030	0.061	1.690			0.068	0.012	1.408
-0.142	-0.260	1.718			-0.130	-0.199	1.765			-0.177	0.129	1.760			-0.214	0.314	1.772			-0.350	-0.014	1.825			-0.367	-0.248	1.830			-0.346	-0.442	1.742			-0.339	-0.493	1.713			-0.029	0.059	1.689			0.102	0.016	1.416
-0.142	-0.260	1.718			-0.129	-0.199	1.765			-0.176	0.129	1.760			-0.214	0.314	1.770			-0.349	-0.013	1.824			-0.367	-0.249	1.830			-0.344	-0.450	1.740			-0.338	-0.502	1.710			-0.027	0.057	1.686			0.140	0.023	1.429
-0.142	-0.260	1.717			-0.129	-0.199	1.764			-0.176	0.129	1.760			-0.213	0.313	1.768			-0.348	-0.012	1.824			-0.366	-0.249	1.830			-0.342	-0.455	1.738			-0.326	-0.506	1.708			-0.025	0.055	1.684			0.173	0.029	1.443
-0.141	-0.260	1.717			-0.129	-0.199	1.764			-0.175	0.130	1.760			-0.212	0.313	1.766			-0.347	-0.012	1.823			-0.366	-0.250	1.830			-0.341	-0.459	1.738			-0.322	-0.507	1.708			-0.022	0.054	1.681			0.205	0.037	1.460
-0.141	-0.259	1.717			-0.129	-0.199	1.763			-0.175	0.130	1.760			-0.212	0.313	1.764			-0.347	-0.011	1.823			-0.366	-0.250	1.830			-0.342	-0.460	1.740			-0.320	-0.506	1.709			-0.019	0.052	1.679			0.224	0.040	1.470
-0.141	-0.259	1.716			-0.128	-0.199	1.763			-0.174	0.130	1.759			-0.211	0.313	1.761			-0.346	-0.010	1.822			-0.365	-0.251	1.830			-0.342	-0.460	1.742			-0.318	-0.505	1.710			-0.015	0.051	1.677			0.240	0.043	1.479
-0.141	-0.259	1.715			-0.128	-0.198	1.762			-0.174	0.130	1.759			-0.209	0.313	1.758			-0.345	-0.009	1.821			-0.365	-0.251	1.830			-0.343	-0.460	1.744			-0.316	-0.504	1.711			-0.010	0.050	1.675			0.253	0.045	1.487
-0.141	-0.259	1.714			-0.128	-0.198	1.761			-0.173	0.130	1.758			-0.208	0.313	1.755			-0.344	-0.008	1.820			-0.365	-0.251	1.830			-0.343	-0.461	1.744			-0.314	-0.503	1.712			-0.006	0.049	1.674			0.264	0.047	1.494
-0.141	-0.258	1.713			-0.128	-0.198	1.761			-0.172	0.130	1.758			-0.206	0.313	1.752			-0.343	-0.007	1.819			-0.365	-0.251	1.830			-0.343	-0.461	1.745			-0.312	-0.502	1.712			-0.001	0.049	1.674			0.273	0.047	1.499
-0.140	-0.258	1.713			-0.128	-0.198	1.760			-0.171	0.130	1.757			-0.203	0.314	1.750			-0.342	-0.006	1.818			-0.365	-0.251	1.829			-0.343	-0.460	1.744			-0.311	-0.500	1.711			0.003	0.048	1.674			0.280	0.047	1.503
-0.140	-0.257	1.712			-0.127	-0.198	1.759			-0.169	0.130	1.757			-0.201	0.314	1.747			-0.341	-0.004	1.817			-0.364	-0.252	1.828			-0.344	-0.459	1.743			-0.309	-0.498	1.710			0.008	0.047	1.674			0.287	0.047	1.508
-0.140	-0.257	1.711			-0.127	-0.197	1.758			-0.168	0.130	1.756			-0.198	0.314	1.745			-0.339	-0.003	1.814			-0.364	-0.251	1.827			-0.345	-0.458	1.741			-0.315	-0.498	1.707			0.012	0.046	1.675			0.293	0.046	1.512
-0.139	-0.257	1.710			-0.127	-0.197	1.757			-0.166	0.130	1.756			-0.196	0.314	1.743			-0.337	-0.002	1.812			-0.364	-0.251	1.825			-0.345	-0.457	1.740			-0.319	-0.498	1.705			0.015	0.045	1.676			0.298	0.045	1.516
-0.139	-0.256	1.709			-0.126	-0.197	1.757			-0.165	0.130	1.755			-0.194	0.314	1.742			-0.336	-0.000	1.810			-0.364	-0.251	1.823			-0.345	-0.455	1.738			-0.322	-0.499	1.704			0.019	0.045	1.676			0.302	0.043	1.520
-0.138	-0.256	1.708			-0.126	-0.197	1.756			-0.163	0.129	1.755			-0.191	0.315	1.741			-0.334	0.001	1.808			-0.364	-0.250	1.821			-0.346	-0.454	1.736			-0.328	-0.491	1.705			0.022	0.044	1.677			0.305	0.041	1.524
-0.138	-0.256	1.707			-0.126	-0.197	1.755			-0.162	0.129	1.755			-0.189	0.315	1.739			-0.333	0.002	1.806			-0.364	-0.250	1.819			-0.346	-0.453	1.735			-0.330	-0.491	1.704			0.025	0.044	1.678			0.307	0.039	1.528
-0.137	-0.255	1.706			-0.125	-0.197	1.755			-0.161	0.129	1.754			-0.188	0.315	1.738			-0.332	0.003	1.804			-0.364	-0.249	1.817			-0.346	-0.452	1.734			-0.331	-0.491	1.704			0.027	0.043	1.680			0.308	0.036	1.531
-0.137	-0.255	1.705			-0.125	-0.197	1.754			-0.160	0.129	1.754			-0.186	0.315	1.737			-0.331	0.003	1.803			-0.364	-0.249	1.815			-0.346	-0.451	1.732			-0.333	-0.492	1.703			0.029	0.043	1.681			0.309	0.033	1.535
-0.136	-0.255	1.704			-0.125	-0.197	1.753			-0.159	0.129	1.754			-0.185	0.315	1.737			-0.330	0.004	1.801			-0.364	-0.248	1.814			-0.346	-0.450	1.731			-0.334	-0.492	1.702			0.032	0.042	1.682			0.309	0.031	1.539
-0.136	-0.255	1.704			-0.124	-0.197	1.753			-0.158	0.129	1.754			-0.183	0.315	1.736			-0.329	0.005	1.800			-0.364	-0.248	1.813			-0.346	-0.450	1.730			-0.335	-0.493	1.702			0.034	0.042	1.683			0.307	0.026	1.546
-0.135	-0.255	1.703			-0.124	-0.196	1.753			-0.157	0.129	1.753			-0.182	0.316	1.735			-0.328	0.005	1.799			-0.364	-0.248	1.811			-0.346	-0.449	1.730			-0.336	-0.493	1.702			0.035	0.041	1.684			0.292	0.010	1.574
-0.135	-0.254	1.703			-0.124	-0.196	1.752			-0.156	0.129	1.753			-0.181	0.316	1.734			-0.328	0.006	1.798			-0.364	-0.248	1.810			-0.346	-0.449	1.729			-0.337	-0.493	1.701			0.037	0.040	1.686			0.286	0.002	1.587
-0.134	-0.254	1.702			-0.124	-0.196	1.752			-0.155	0.129	1.753			-0.180	0.316	1.734			-0.327	0.006	1.797			-0.364	-0.247	1.809			-0.346	-0.448	1.728			-0.338	-0.494	1.701			0.039	0.040	1.688			0.280	-0.007	1.602
-0.134	-0.254	1.702			-0.123	-0.196	1.751			-0.154	0.129	1.753			-0.179	0.316	1.733			-0.327	0.006	1.796			-0.364	-0.247	1.808			-0.347	-0.448	1.728			-0.340	-0.494	1.701			0.040	0.039	1.690			0.274	-0.016	1.617
-0.133	-0.254	1.701			-0.123	-0.196	1.751			-0.153	0.129	1.753			-0.178	0.316	1.733			-0.326	0.007	1.795			-0.364	-0.247	1.808			-0.347	-0.448	1.728			-0.341	-0.495	1.701			0.041	0.038	1.693			0.266	-0.027	1.636
-0.133	-0.254	1.701			-0.123	-0.196	1.751			-0.153	0.129	1.753			-0.177	0.316	1.733			-0.326	0.007	1.795			-0.364	-0.247	1.807			-0.347	-0.448	1.727			-0.342	-0.496	1.702			0.042	0.037	1.696			0.261	-0.035	1.649
-0.132	-0.254	1.700			-0.123	-0.196	1.750			-0.152	0.128	1.752			-0.176	0.316	1.732			-0.325	0.007	1.794			-0.364	-0.247	1.806			-0.347	-0.447	1.727			-0.345	-0.490	1.705			0.042	0.036	1.700			0.256	-0.042	1.662
-0.132	-0.254	1.700			-0.123	-0.196	1.750			-0.151	0.128	1.752			-0.175	0.316	1.732			-0.325	0.008	1.794			-0.364	-0.247	1.806			-0.347	-0.447	1.727			-0.346	-0.491	1.705			0.042	0.034	1.704			0.252	-0.047	1.673
-0.132	-0.254	1.700			-0.123	-0.197	1.750			-0.151	0.128	1.752			-0.174	0.316	1.732			-0.325	0.008	1.793			-0.364	-0.246	1.805			-0.348	-0.447	1.726			-0.348	-0.486	1.707			0.042	0.033	1.708			0.249	-0.052	1.682
-0.131	-0.254	1.699			-0.123	-0.197	1.750			-0.150	0.128	1.752			-0.173	0.316	1.732			-0.324	0.008	1.792			-0.364	-0.246	1.805			-0.348	-0.447	1.726			-0.350	-0.483	1.708			0.042	0.032	1.712			0.246	-0.056	1.690
-0.131	-0.254	1.699			-0.122	-0.197	1.750			-0.149	0.127	1.753			-0.172	0.316	1.732			-0.324	0.008	1.792			-0.364	-0.246	1.804			-0.348	-0.446	1.725			-0.351	-0.482	1.709			0.043	0.030	1.716			0.244	-0.059	1.698
-0.131	-0.254	1.699			-0.122	-0.197	1.749			-0.149	0.127	1.753			-0.171	0.316	1.733			-0.323	0.009	1.791			-0.365	-0.246	1.803			-0.349	-0.446	1.725			-0.351	-0.480	1.709			0.043	0.029	1.720			0.243	-0.062	1.704
-0.130	-0.255	1.699			-0.122	-0.198	1.749			-0.148	0.127	1.753			-0.170	0.316	1.734			-0.323	0.009	1.791			-0.365	-0.246	1.802			-0.349	-0.446	1.724			-0.352	-0.479	1.709			0.043	0.028	1.724			0.241	-0.064	1.710
-0.130	-0.255	1.699			-0.122	-0.198	1.749			-0.147	0.126	1.754			-0.168	0.315	1.734			-0.322	0.009	1.790			-0.365	-0.246	1.801			-0.349	-0.446	1.723			-0.352	-0.479	1.709			0.043	0.027	1.728			0.240	-0.066	1.715
-0.130	-0.255	1.699			-0.122	-0.199	1.749			-0.146	0.125	1.754			-0.167	0.315	1.735			-0.322	0.009	1.789			-0.366	-0.246	1.800			-0.350	-0.445	1.722			-0.350	-0.490	1.702			0.043	0.026	1.731			0.239	-0.068	1.720
-0.129	-0.256	1.699			-0.122	-0.199	1.750			-0.146	0.125	1.755			-0.165	0.315	1.736			-0.321	0.009	1.789			-0.366	-0.246	1.798			-0.350	-0.445	1.721			-0.350	-0.491	1.700			0.043	0.025	1.734			0.238	-0.070	1.724
-0.129	-0.256	1.699			-0.122	-0.200	1.750			-0.145	0.124	1.755			-0.164	0.315	1.737			-0.321	0.009	1.788			-0.367	-0.246	1.797			-0.350	-0.445	1.719			-0.350	-0.492	1.698			0.044	0.024	1.737			0.237	-0.072	1.728
-0.128	-0.257	1.699			-0.122	-0.201	1.750			-0.144	0.124	1.756			-0.163	0.314	1.738			-0.320	0.009	1.787			-0.368	-0.246	1.795			-0.350	-0.445	1.718			-0.350	-0.493	1.697			0.044	0.023	1.740			0.238	-0.075	1.732
-0.128	-0.257	1.699			-0.122	-0.201	1.750			-0.144	0.123	1.757			-0.161	0.314	1.740			-0.320	0.009	1.786			-0.368	-0.246	1.794			-0.350	-0.444	1.717			-0.351	-0.488	1.696			0.044	0.022	1.743			0.239	-0.077	1.735
-0.128	-0.258	1.699			-0.122	-0.202	1.750			-0.143	0.123	1.757			-0.160	0.314	1.741			-0.320	0.009	1.786			-0.369	-0.245	1.792			-0.351	-0.444	1.716			-0.350	-0.485	1.696			0.044	0.022	1.745			0.240	-0.080	1.738
-0.127	-0.258	1.699			-0.122	-0.202	1.751			-0.143	0.122	1.758			-0.159	0.313	1.741			-0.319	0.009	1.785			-0.369	-0.245	1.791			-0.351	-0.444	1.715			-0.351	-0.481	1.696			0.044	0.021	1.747			0.241	-0.082	1.741
-0.127	-0.259	1.699			-0.122	-0.203	1.751			-0.142	0.122	1.758			-0.158	0.313	1.742			-0.319	0.009	1.784			-0.369	-0.245	1.790			-0.351	-0.444	1.714			-0.351	-0.479	1.695			0.044	0.021	1.748			0.242	-0.084	1.743
-0.126	-0.259	1.699			-0.122	-0.204	1.751			-0.142	0.121	1.759			-0.157	0.313	1.743			-0.318	0.009	1.784			-0.370	-0.245	1.789			-0.351	-0.444	1.713			-0.351	-0.477	1.695			0.045	0.020	1.750			0.243	-0.086	1.745
-0.126	-0.260	1.700			-0.122	-0.204	1.751			-0.141	0.121	1.759			-0.156	0.313	1.744			-0.318	0.009	1.783			-0.370	-0.245	1.788			-0.351	-0.444	1.712			-0.351	-0.476	1.695			0.045	0.020	1.751			0.245	-0.088	1.747
-0.126	-0.260	1.700			-0.122	-0.205	1.752			-0.141	0.121	1.760			-0.156	0.313	1.745			-0.317	0.009	1.783			-0.370	-0.245	1.787			-0.351	-0.443	1.711			-0.351	-0.475	1.695			0.045	0.020	1.753			0.246	-0.090	1.749
-0.125	-0.261	1.700			-0.122	-0.205	1.752			-0.141	0.120	1.760			-0.155	0.313	1.745			-0.317	0.009	1.782			-0.371	-0.245	1.787			-0.351	-0.443	1.711			-0.351	-0.474	1.695			0.045	0.019	1.754			0.248	-0.091	1.748
-0.125	-0.261	1.700			-0.122	-0.206	1.752			-0.140	0.120	1.761			-0.154	0.313	1.746			-0.317	0.009	1.782			-0.371	-0.245	1.786			-0.352	-0.443	1.710			-0.351	-0.473	1.695			0.045	0.019	1.755			0.251	-0.092	1.747
-0.125	-0.262	1.700			-0.122	-0.206	1.752			-0.140	0.120	1.761			-0.154	0.312	1.747			-0.316	0.009	1.781			-0.371	-0.245	1.785			-0.352	-0.443	1.710			-0.351	-0.472	1.695			0.045	0.019	1.756			0.253	-0.092	1.746
-0.124	-0.262	1.700			-0.122	-0.206	1.752			-0.140	0.120	1.761			-0.153	0.312	1.747			-0.316	0.009	1.781			-0.371	-0.245	1.785			-0.352	-0.443	1.709			-0.351	-0.472	1.695			0.045	0.019	1.757			0.254	-0.093	1.744
-0.124	-0.262	1.701			-0.122	-0.207	1.753			-0.140	0.119	1.762			-0.153	0.312	1.748			-0.316	0.009	1.781			-0.371	-0.245	1.784			-0.352	-0.443	1.709			-0.351	-0.471	1.694			0.045	0.018	1.758			0.256	-0.093	1.743
-0.124	-0.262	1.701			-0.122	-0.207	1.753			-0.139	0.119	1.762			-0.152	0.312	1.748			-0.316	0.009	1.780			-0.371	-0.245	1.784			-0.352	-0.443	1.709			-0.351	-0.471	1.694			0.045	0.018	1.758			0.257	-0.093	1.742
-0.124	-0.263	1.701			-0.122	-0.207	1.753			-0.139	0.119	1.762			-0.152	0.312	1.749			-0.315	0.009	1.780			-0.371	-0.245	1.784			-0.352	-0.443	1.708			-0.351	-0.471	1.694			0.046	0.018	1.759			0.259	-0.092	1.738
-0.124	-0.263	1.701			-0.122	-0.208	1.753			-0.139	0.119	1.762			-0.152	0.312	1.749			-0.315	0.009	1.780			-0.371	-0.245	1.783			-0.352	-0.443	1.708			-0.351	-0.470	1.694			0.046	0.018	1.759			0.261	-0.092	1.735
-0.123	-0.263	1.701			-0.122	-0.208	1.753			-0.139	0.119	1.763			-0.151	0.312	1.749			-0.315	0.009	1.779			-0.372	-0.245	1.783			-0.352	-0.443	1.708			-0.351	-0.470	1.694			0.045	0.018	1.759			0.262	-0.091	1.732
-0.123	-0.263	1.701			-0.122	-0.208	1.753			-0.139	0.118	1.763			-0.151	0.312	1.750			-0.315	0.009	1.779			-0.372	-0.245	1.782			-0.352	-0.443	1.707			-0.351	-0.469	1.694			0.045	0.018	1.759			0.263	-0.090	1.729
-0.123	-0.264	1.701			-0.122	-0.208	1.753			-0.138	0.118	1.763			-0.151	0.312	1.750			-0.315	0.009	1.779			-0.372	-0.245	1.782			-0.352	-0.443	1.707			-0.352	-0.469	1.695			0.045	0.019	1.759			0.262	-0.087	1.726
-0.123	-0.264	1.701			-0.122	-0.208	1.753			-0.138	0.118	1.763			-0.151	0.312	1.750			-0.314	0.009	1.779			-0.372	-0.245	1.782			-0.352	-0.443	1.707			-0.352	-0.468	1.695			0.045	0.019	1.759			0.260	-0.084	1.724
-0.123	-0.264	1.701			-0.122	-0.209	1.753			-0.138	0.118	1.763			-0.150	0.312	1.750			-0.314	0.009	1.778			-0.372	-0.245	1.782			-0.352	-0.443	1.707			-0.352	-0.467	1.695			0.045	0.019	1.759			0.259	-0.081	1.723
-0.123	-0.264	1.701			-0.122	-0.209	1.753			-0.138	0.118	1.763			-0.150	0.312	1.751			-0.314	0.009	1.778			-0.372	-0.245	1.781			-0.352	-0.443	1.707			-0.352	-0.466	1.696			0.045	0.019	1.758			0.257	-0.078	1.721
-0.122	-0.264	1.701			-0.122	-0.209	1.753			-0.138	0.118	1.763			-0.150	0.312	1.751			-0.314	0.009	1.778			-0.372	-0.245	1.781			-0.352	-0.443	1.706			-0.352	-0.466	1.696			0.045	0.020	1.758			0.256	-0.076	1.720
-0.122	-0.264	1.701			-0.122	-0.209	1.754			-0.138	0.118	1.764			-0.150	0.312	1.751			-0.314	0.009	1.778			-0.372	-0.245	1.781			-0.353	-0.443	1.706			-0.352	-0.465	1.696			0.045	0.020	1.757			0.255	-0.073	1.719
-0.122	-0.264	1.701			-0.122	-0.209	1.754			-0.138	0.118	1.764			-0.150	0.312	1.751			-0.314	0.009	1.777			-0.372	-0.245	1.780			-0.353	-0.443	1.706			-0.352	-0.472	1.694			0.045	0.020	1.757			0.254	-0.071	1.717
-0.122	-0.265	1.701			-0.122	-0.209	1.754			-0.138	0.118	1.764			-0.150	0.312	1.751			-0.314	0.009	1.777			-0.372	-0.245	1.780			-0.352	-0.443	1.706			-0.352	-0.475	1.693			0.044	0.021	1.756			0.252	-0.069	1.716
-0.122	-0.265	1.701			-0.122	-0.209	1.754			-0.138	0.117	1.764			-0.150	0.312	1.751			-0.313	0.008	1.777			-0.372	-0.245	1.780			-0.352	-0.443	1.705			-0.351	-0.480	1.691			0.044	0.021	1.755			0.251	-0.066	1.714
-0.122	-0.265	1.701			-0.121	-0.210	1.754			-0.137	0.117	1.764			-0.150	0.312	1.751			-0.313	0.008	1.777			-0.372	-0.245	1.780			-0.352	-0.443	1.705			-0.350	-0.479	1.691			0.044	0.021	1.754			0.250	-0.064	1.711
-0.122	-0.265	1.701			-0.121	-0.210	1.754			-0.137	0.117	1.764			-0.150	0.312	1.751			-0.313	0.008	1.776			-0.372	-0.245	1.780			-0.352	-0.443	1.705			-0.350	-0.479	1.691			0.044	0.022	1.753			0.249	-0.062	1.709
-0.122	-0.265	1.701			-0.121	-0.210	1.754			-0.137	0.117	1.764			-0.150	0.312	1.751			-0.313	0.008	1.776			-0.372	-0.245	1.779			-0.352	-0.443	1.705			-0.350	-0.478	1.691			0.044	0.022	1.752			0.248	-0.060	1.706
-0.122	-0.265	1.701			-0.121	-0.210	1.753			-0.137	0.117	1.764			-0.150	0.312	1.751			-0.313	0.008	1.776			-0.372	-0.245	1.779			-0.352	-0.443	1.705			-0.350	-0.478	1.691			0.043	0.023	1.751			0.247	-0.058	1.703
-0.121	-0.265	1.701			-0.121	-0.210	1.753			-0.137	0.117	1.763			-0.151	0.312	1.751			-0.313	0.008	1.776			-0.372	-0.245	1.779			-0.352	-0.443	1.704			-0.350	-0.478	1.691			0.043	0.023	1.749			0.246	-0.056	1.701
-0.121	-0.265	1.701			-0.121	-0.210	1.753			-0.138	0.117	1.763			-0.151	0.312	1.751			-0.313	0.008	1.776			-0.372	-0.245	1.779			-0.352	-0.443	1.704			-0.350	-0.478	1.691			0.043	0.024	1.748			0.245	-0.054	1.698
-0.121	-0.265	1.701			-0.121	-0.210	1.753			-0.138	0.118	1.763			-0.152	0.312	1.751			-0.313	0.008	1.775			-0.372	-0.245	1.779			-0.352	-0.443	1.704			-0.350	-0.478	1.691			0.042	0.024	1.746			0.244	-0.053	1.695
-0.121	-0.265	1.701			-0.121	-0.210	1.753			-0.138	0.118	1.763			-0.152	0.312	1.750			-0.313	0.008	1.775			-0.372	-0.245	1.779			-0.352	-0.443	1.704			-0.350	-0.481	1.691			0.042	0.024	1.745			0.244	-0.052	1.693
-0.121	-0.265	1.701			-0.121	-0.210	1.753			-0.138	0.118	1.763			-0.153	0.313	1.750			-0.313	0.008	1.775			-0.372	-0.245	1.778			-0.352	-0.444	1.704			-0.350	-0.483	1.691			0.042	0.025	1.743			0.243	-0.050	1.690
-0.121	-0.265	1.701			-0.121	-0.210	1.753			-0.138	0.118	1.762			-0.153	0.313	1.750			-0.313	0.008	1.775			-0.372	-0.245	1.778			-0.352	-0.444	1.704			-0.350	-0.485	1.691			0.042	0.025	1.741			0.243	-0.049	1.688
-0.121	-0.265	1.700			-0.121	-0.210	1.752			-0.138	0.118	1.762			-0.154	0.313	1.749			-0.313	0.008	1.775			-0.372	-0.245	1.778			-0.352	-0.444	1.705			-0.350	-0.487	1.691			0.041	0.026	1.740			0.243	-0.048	1.686
-0.121	-0.265	1.700			-0.121	-0.210	1.752			-0.138	0.118	1.762			-0.155	0.313	1.749			-0.313	0.008	1.775			-0.371	-0.245	1.778			-0.352	-0.444	1.705			-0.350	-0.490	1.691			0.041	0.026	1.738			0.242	-0.048	1.685
-0.121	-0.265	1.700			-0.120	-0.209	1.752			-0.138	0.118	1.761			-0.155	0.313	1.749			-0.313	0.008	1.775			-0.371	-0.246	1.778			-0.352	-0.445	1.705			-0.350	-0.492	1.692			0.041	0.026	1.737			0.242	-0.047	1.683
-0.121	-0.265	1.699			-0.120	-0.209	1.751			-0.139	0.119	1.761			-0.156	0.313	1.748			-0.314	0.008	1.774			-0.371	-0.246	1.778			-0.352	-0.445	1.705			-0.350	-0.491	1.692			0.041	0.027	1.735			0.242	-0.046	1.681
-0.121	-0.265	1.699			-0.120	-0.209	1.751			-0.139	0.119	1.760			-0.156	0.314	1.748			-0.314	0.008	1.774			-0.371	-0.246	1.779			-0.351	-0.445	1.705			-0.351	-0.489	1.694			0.040	0.027	1.734			0.242	-0.045	1.680
-0.121	-0.265	1.699			-0.120	-0.209	1.751			-0.139	0.119	1.760			-0.157	0.314	1.747			-0.314	0.008	1.774			-0.371	-0.246	1.779			-0.351	-0.445	1.705			-0.351	-0.488	1.694			0.040	0.027	1.733			0.242	-0.044	1.680
-0.121	-0.264	1.698			-0.120	-0.209	1.750			-0.139	0.119	1.759			-0.157	0.314	1.747			-0.314	0.007	1.774			-0.370	-0.246	1.779			-0.351	-0.445	1.705			-0.351	-0.487	1.695			0.040	0.027	1.732			0.243	-0.043	1.679
-0.121	-0.264	1.698			-0.120	-0.209	1.750			-0.139	0.120	1.759			-0.158	0.314	1.747			-0.314	0.007	1.774			-0.370	-0.246	1.779			-0.351	-0.445	1.705			-0.351	-0.485	1.696			0.040	0.027	1.732			0.244	-0.042	1.680
-0.121	-0.264	1.698			-0.120	-0.208	1.749			-0.139	0.120	1.758			-0.158	0.314	1.746			-0.314	0.007	1.774			-0.370	-0.246	1.779			-0.351	-0.446	1.705			-0.351	-0.484	1.697			0.040	0.028	1.731			0.247	-0.039	1.683
-0.121	-0.264	1.697			-0.120	-0.208	1.749			-0.139	0.120	1.758			-0.158	0.314	1.746			-0.314	0.007	1.774			-0.370	-0.247	1.779			-0.351	-0.446	1.706			-0.351	-0.483	1.697			0.040	0.028	1.730			0.250	-0.037	1.688
-0.121	-0.264	1.697			-0.120	-0.208	1.748			-0.139	0.120	1.757			-0.159	0.314	1.746			-0.314	0.007	1.774			-0.370	-0.247	1.779			-0.351	-0.446	1.706			-0.351	-0.483	1.698			0.040	0.028	1.730			0.254	-0.035	1.693
-0.121	-0.264	1.696			-0.120	-0.208	1.748			-0.139	0.120	1.757			-0.159	0.314	1.745			-0.314	0.007	1.773			-0.369	-0.247	1.779			-0.351	-0.446	1.706			-0.351	-0.482	1.697			0.040	0.028	1.729			0.258	-0.033	1.699
-0.121	-0.263	1.695			-0.120	-0.208	1.747			-0.139	0.121	1.756			-0.159	0.315	1.745			-0.314	0.007	1.773			-0.369	-0.247	1.779			-0.351	-0.446	1.705			-0.350	-0.481	1.697			0.040	0.028	1.729			0.261	-0.032	1.705
-0.121	-0.263	1.695			-0.119	-0.208	1.747			-0.139	0.121	1.756			-0.159	0.315	1.745			-0.314	0.007	1.773			-0.369	-0.247	1.779			-0.351	-0.446	1.705			-0.350	-0.480	1.696			0.040	0.028	1.728			0.264	-0.031	1.711
-0.121	-0.263	1.694			-0.119	-0.207	1.746			-0.139	0.121	1.755			-0.159	0.315	1.745			-0.314	0.007	1.772			-0.369	-0.247	1.778			-0.351	-0.446	1.705			-0.349	-0.479	1.696			0.040	0.029	1.728			0.267	-0.030	1.716
-0.121	-0.263	1.694			-0.119	-0.207	1.746			-0.139	0.121	1.755			-0.160	0.315	1.744			-0.314	0.007	1.772			-0.369	-0.247	1.778			-0.351	-0.446	1.705			-0.349	-0.478	1.695			0.040	0.029	1.728			0.271	-0.030	1.720
-0.121	-0.263	1.693			-0.119	-0.207	1.745			-0.139	0.121	1.755			-0.160	0.315	1.744			-0.314	0.007	1.771			-0.369	-0.247	1.777			-0.351	-0.446	1.704			-0.346	-0.490	1.686			0.040	0.029	1.728			0.274	-0.029	1.724
-0.121	-0.263	1.693			-0.119	-0.207	1.745			-0.139	0.121	1.754			-0.160	0.315	1.744			-0.313	0.007	1.770			-0.369	-0.246	1.776			-0.351	-0.446	1.703			-0.346	-0.490	1.685			0.041	0.029	1.728			0.277	-0.029	1.728
-0.121	-0.263	1.692			-0.119	-0.207	1.744			-0.139	0.121	1.754			-0.160	0.315	1.744			-0.313	0.007	1.770			-0.368	-0.246	1.775			-0.351	-0.446	1.702			-0.346	-0.489	1.684			0.041	0.029	1.729			0.280	-0.029	1.732
-0.121	-0.262	1.692			-0.119	-0.207	1.744			-0.139	0.121	1.754			-0.160	0.315	1.744			-0.313	0.007	1.769			-0.368	-0.246	1.774			-0.351	-0.446	1.701			-0.345	-0.488	1.683			0.041	0.029	1.729			0.283	-0.029	1.735
-0.121	-0.262	1.691			-0.119	-0.207	1.743			-0.138	0.121	1.753			-0.159	0.315	1.744			-0.313	0.007	1.768			-0.368	-0.246	1.772			-0.351	-0.446	1.700			-0.345	-0.487	1.682			0.042	0.030	1.730			0.285	-0.029	1.738
-0.121	-0.262	1.691			-0.119	-0.207	1.743			-0.138	0.122	1.753			-0.159	0.315	1.744			-0.313	0.006	1.767			-0.368	-0.246	1.771			-0.351	-0.446	1.699			-0.343	-0.495	1.676			0.042	0.030	1.731			0.287	-0.029	1.741
-0.121	-0.262	1.690			-0.119	-0.207	1.743			-0.138	0.122	1.753			-0.159	0.315	1.744			-0.312	0.006	1.766			-0.368	-0.246	1.770			-0.351	-0.445	1.698			-0.343	-0.494	1.675			0.042	0.030	1.731			0.289	-0.030	1.744
-0.121	-0.262	1.690			-0.119	-0.207	1.742			-0.138	0.122	1.753			-0.159	0.315	1.744			-0.312	0.006	1.765			-0.368	-0.245	1.769			-0.351	-0.445	1.697			-0.343	-0.493	1.674			0.043	0.030	1.732			0.291	-0.030	1.747
-0.120	-0.262	1.689			-0.119	-0.207	1.742			-0.138	0.122	1.752			-0.159	0.315	1.744			-0.312	0.006	1.765			-0.368	-0.245	1.767			-0.351	-0.445	1.695			-0.343	-0.492	1.673			0.043	0.030	1.733			0.293	-0.030	1.749
-0.120	-0.262	1.689			-0.119	-0.207	1.741			-0.138	0.122	1.752			-0.158	0.316	1.744			-0.312	0.006	1.764			-0.368	-0.245	1.766			-0.350	-0.445	1.694			-0.343	-0.491	1.672			0.043	0.030	1.734			0.294	-0.030	1.751
-0.120	-0.262	1.688			-0.119	-0.207	1.741			-0.138	0.122	1.752			-0.158	0.316	1.744			-0.312	0.006	1.763			-0.368	-0.245	1.765			-0.350	-0.445	1.693			-0.343	-0.489	1.672			0.044	0.030	1.734			0.295	-0.030	1.752
-0.120	-0.262	1.688			-0.119	-0.206	1.741			-0.138	0.122	1.752			-0.158	0.316	1.744			-0.312	0.006	1.763			-0.368	-0.245	1.764			-0.350	-0.445	1.692			-0.343	-0.488	1.671			0.044	0.030	1.735			0.296	-0.031	1.754
-0.120	-0.262	1.688			-0.119	-0.206	1.741			-0.138	0.122	1.752			-0.158	0.316	1.744			-0.311	0.006	1.762			-0.369	-0.245	1.764			-0.350	-0.445	1.692			-0.343	-0.487	1.671			0.044	0.030	1.736			0.297	-0.031	1.755
-0.120	-0.262	1.688			-0.119	-0.206	1.740			-0.138	0.122	1.752			-0.158	0.316	1.744			-0.311	0.006	1.761			-0.369	-0.245	1.763			-0.350	-0.445	1.691			-0.343	-0.486	1.670			0.045	0.030	1.736			0.298	-0.031	1.757
-0.120	-0.262	1.687			-0.119	-0.206	1.740			-0.138	0.122	1.751			-0.157	0.316	1.744			-0.311	0.006	1.761			-0.369	-0.245	1.762			-0.350	-0.445	1.691			-0.343	-0.485	1.670			0.045	0.030	1.737			0.299	-0.031	1.758
-0.120	-0.262	1.687			-0.119	-0.206	1.740			-0.138	0.122	1.751			-0.157	0.316	1.744			-0.311	0.006	1.760			-0.369	-0.244	1.761			-0.350	-0.445	1.690			-0.343	-0.484	1.670			0.045	0.030	1.738			0.300	-0.031	1.759
-0.120	-0.262	1.687			-0.119	-0.206	1.740			-0.137	0.122	1.751			-0.157	0.316	1.744			-0.311	0.006	1.760			-0.369	-0.244	1.761			-0.350	-0.445	1.690			-0.343	-0.483	1.670			0.045	0.031	1.738			0.301	-0.031	1.760
-0.120	-0.262	1.687			-0.119	-0.206	1.740			-0.137	0.122	1.751			-0.157	0.316	1.744			-0.311	0.006	1.760			-0.369	-0.244	1.760			-0.350	-0.444	1.689			-0.342	-0.482	1.670			0.045	0.031	1.739			0.301	-0.031	1.761
-0.120	-0.262	1.686			-0.119	-0.206	1.739			-0.137	0.122	1.751			-0.157	0.316	1.744			-0.311	0.006	1.759			-0.369	-0.244	1.760			-0.350	-0.444	1.689			-0.342	-0.481	1.670			0.046	0.031	1.739			0.302	-0.032	1.762
-0.120	-0.262	1.686			-0.119	-0.206	1.739			-0.137	0.122	1.751			-0.157	0.316	1.744			-0.311	0.006	1.759			-0.369	-0.244	1.760			-0.350	-0.444	1.689			-0.342	-0.480	1.670			0.046	0.031	1.739			0.302	-0.032	1.762
-0.119	-0.262	1.686			-0.119	-0.206	1.739			-0.137	0.122	1.751			-0.157	0.316	1.744			-0.311	0.006	1.759			-0.369	-0.244	1.759			-0.350	-0.444	1.689			-0.342	-0.480	1.670			0.046	0.031	1.740			0.303	-0.032	1.763
-0.119	-0.262	1.686			-0.119	-0.206	1.739			-0.137	0.122	1.751			-0.157	0.316	1.744			-0.311	0.006	1.758			-0.369	-0.244	1.759			-0.350	-0.444	1.688			-0.342	-0.479	1.670			0.046	0.031	1.740			0.303	-0.032	1.764
-0.119	-0.262	1.686			-0.119	-0.206	1.739			-0.137	0.122	1.750			-0.157	0.316	1.744			-0.311	0.006	1.758			-0.369	-0.244	1.759			-0.350	-0.444	1.688			-0.342	-0.478	1.670			0.046	0.031	1.741			0.303	-0.032	1.764
-0.119	-0.262	1.686			-0.119	-0.206	1.739			-0.137	0.122	1.750			-0.157	0.316	1.744			-0.311	0.006	1.758			-0.369	-0.244	1.758			-0.350	-0.444	1.688			-0.343	-0.478	1.671			0.046	0.031	1.741			0.303	-0.033	1.764
-0.119	-0.262	1.686			-0.119	-0.206	1.739			-0.137	0.122	1.750			-0.157	0.316	1.744			-0.311	0.006	1.758			-0.369	-0.244	1.758			-0.350	-0.444	1.688			-0.343	-0.477	1.671			0.046	0.031	1.741			0.303	-0.033	1.764
-0.119	-0.262	1.686			-0.119	-0.206	1.739			-0.137	0.122	1.750			-0.157	0.316	1.744			-0.311	0.006	1.758			-0.369	-0.244	1.758			-0.350	-0.444	1.688			-0.343	-0.477	1.672			0.046	0.031	1.741			0.301	-0.034	1.763
-0.119	-0.262	1.686			-0.119	-0.206	1.739			-0.137	0.122	1.750			-0.157	0.316	1.743			-0.311	0.006	1.757			-0.369	-0.244	1.758			-0.351	-0.444	1.689			-0.343	-0.476	1.672			0.046	0.031	1.742			0.300	-0.034	1.763
-0.119	-0.262	1.686			-0.119	-0.206	1.738			-0.137	0.122	1.750			-0.157	0.316	1.743			-0.311	0.006	1.757			-0.369	-0.243	1.758			-0.351	-0.444	1.689			-0.343	-0.476	1.673			0.046	0.031	1.742			0.299	-0.035	1.762
-0.119	-0.262	1.686			-0.119	-0.206	1.738			-0.137	0.122	1.750			-0.157	0.316	1.743			-0.311	0.006	1.757			-0.369	-0.243	1.758			-0.351	-0.444	1.689			-0.343	-0.475	1.673			0.046	0.031	1.742			0.298	-0.035	1.760
-0.119	-0.262	1.686			-0.119	-0.206	1.738			-0.137	0.122	1.750			-0.157	0.316	1.743			-0.311	0.006	1.757			-0.369	-0.243	1.758			-0.352	-0.444	1.690			-0.343	-0.475	1.674			0.046	0.031	1.742			0.297	-0.036	1.759
-0.119	-0.262	1.686			-0.119	-0.206	1.738			-0.137	0.122	1.750			-0.158	0.316	1.743			-0.312	0.006	1.758			-0.370	-0.243	1.758			-0.352	-0.445	1.690			-0.344	-0.474	1.674			0.046	0.031	1.742			0.295	-0.036	1.756
-0.119	-0.262	1.686			-0.119	-0.206	1.739			-0.137	0.122	1.750			-0.158	0.316	1.743			-0.312	0.006	1.758			-0.370	-0.243	1.758			-0.352	-0.445	1.691			-0.344	-0.474	1.675			0.046	0.031	1.743			0.294	-0.037	1.753
-0.119	-0.262	1.686			-0.119	-0.206	1.739			-0.138	0.122	1.750			-0.159	0.316	1.743			-0.313	0.006	1.758			-0.370	-0.243	1.758			-0.352	-0.445	1.691			-0.344	-0.474	1.676			0.046	0.031	1.743			0.294	-0.037	1.749
-0.120	-0.261	1.686			-0.119	-0.206	1.739			-0.138	0.122	1.750			-0.159	0.316	1.743			-0.313	0.006	1.758			-0.370	-0.243	1.759			-0.353	-0.445	1.692			-0.344	-0.473	1.676			0.046	0.031	1.743			0.293	-0.037	1.744
-0.120	-0.261	1.686			-0.119	-0.206	1.739			-0.138	0.122	1.750			-0.160	0.316	1.743			-0.314	0.006	1.759			-0.370	-0.243	1.759			-0.353	-0.445	1.692			-0.345	-0.473	1.677			0.045	0.031	1.743			0.292	-0.037	1.738
-0.120	-0.261	1.686			-0.120	-0.206	1.739			-0.138	0.122	1.750			-0.161	0.316	1.742			-0.314	0.005	1.759			-0.371	-0.244	1.759			-0.353	-0.445	1.693			-0.345	-0.473	1.678			0.045	0.031	1.743			0.291	-0.037	1.732
-0.120	-0.261	1.687			-0.120	-0.206	1.739			-0.138	0.122	1.750			-0.161	0.316	1.742			-0.315	0.005	1.760			-0.371	-0.244	1.760			-0.354	-0.445	1.693			-0.345	-0.472	1.678			0.045	0.031	1.743			0.291	-0.037	1.725
-0.120	-0.261	1.687			-0.120	-0.206	1.739			-0.138	0.122	1.750			-0.162	0.315	1.742			-0.315	0.005	1.760			-0.371	-0.244	1.760			-0.354	-0.445	1.694			-0.346	-0.472	1.679			0.044	0.031	1.742			0.290	-0.038	1.717
-0.120	-0.261	1.687			-0.120	-0.206	1.739			-0.139	0.122	1.750			-0.163	0.315	1.742			-0.316	0.005	1.761			-0.371	-0.244	1.761			-0.354	-0.445	1.694			-0.346	-0.472	1.680			0.044	0.031	1.742			0.289	-0.038	1.709
-0.120	-0.261	1.687			-0.120	-0.206	1.739			-0.139	0.122	1.750			-0.164	0.315	1.742			-0.317	0.005	1.761			-0.371	-0.244	1.762			-0.354	-0.445	1.695			-0.346	-0.472	1.681			0.043	0.031	1.742			0.288	-0.038	1.701
-0.121	-0.261	1.687			-0.120	-0.206	1.740			-0.139	0.122	1.750			-0.165	0.315	1.742			-0.317	0.005	1.762			-0.372	-0.244	1.762			-0.355	-0.445	1.695			-0.347	-0.471	1.682			0.043	0.031	1.741			0.286	-0.038	1.694
-0.121	-0.261	1.688			-0.120	-0.206	1.740			-0.140	0.122	1.750			-0.166	0.315	1.742			-0.318	0.005	1.763			-0.372	-0.244	1.763			-0.355	-0.446	1.696			-0.347	-0.471	1.682			0.042	0.031	1.741			0.284	-0.039	1.685
-0.121	-0.261	1.688			-0.120	-0.206	1.740			-0.140	0.122	1.750			-0.167	0.315	1.742			-0.319	0.005	1.763			-0.372	-0.244	1.764			-0.355	-0.446	1.696			-0.347	-0.471	1.683			0.042	0.031	1.740			0.283	-0.039	1.677
-0.121	-0.261	1.688			-0.120	-0.206	1.740			-0.140	0.122	1.750			-0.168	0.315	1.742			-0.319	0.004	1.764			-0.372	-0.244	1.765			-0.355	-0.446	1.697			-0.347	-0.471	1.684			0.041	0.031	1.739			0.281	-0.039	1.670
-0.121	-0.261	1.688			-0.121	-0.206	1.740			-0.140	0.122	1.750			-0.169	0.315	1.742			-0.320	0.004	1.764			-0.372	-0.245	1.766			-0.355	-0.446	1.698			-0.348	-0.471	1.684			0.041	0.031	1.738			0.279	-0.040	1.663
-0.122	-0.261	1.689			-0.121	-0.206	1.740			-0.141	0.122	1.750			-0.170	0.315	1.741			-0.321	0.004	1.765			-0.372	-0.245	1.767			-0.355	-0.446	1.698			-0.348	-0.471	1.685			0.040	0.031	1.737			0.277	-0.040	1.656
-0.122	-0.261	1.689			-0.121	-0.206	1.740			-0.141	0.122	1.750			-0.170	0.315	1.741			-0.321	0.004	1.766			-0.372	-0.245	1.768			-0.355	-0.446	1.699			-0.348	-0.471	1.686			0.039	0.031	1.736			0.275	-0.040	1.650
-0.122	-0.261	1.689			-0.121	-0.206	1.741			-0.141	0.122	1.750			-0.171	0.315	1.741			-0.322	0.004	1.767			-0.372	-0.245	1.769			-0.355	-0.446	1.700			-0.348	-0.471	1.687			0.039	0.031	1.735			0.272	-0.040	1.644
-0.122	-0.261	1.689			-0.121	-0.206	1.741			-0.142	0.122	1.750			-0.172	0.315	1.741			-0.322	0.004	1.767			-0.372	-0.245	1.770			-0.356	-0.446	1.700			-0.349	-0.471	1.688			0.038	0.030	1.734			0.270	-0.041	1.638
-0.123	-0.261	1.689			-0.121	-0.206	1.741			-0.142	0.122	1.750			-0.173	0.315	1.741			-0.323	0.004	1.768			-0.371	-0.246	1.771			-0.356	-0.446	1.701			-0.349	-0.471	1.689			0.038	0.030	1.733			0.267	-0.041	1.633
-0.123	-0.261	1.690			-0.121	-0.205	1.741			-0.142	0.122	1.750			-0.174	0.315	1.741			-0.323	0.003	1.769			-0.371	-0.246	1.772			-0.356	-0.447	1.702			-0.350	-0.470	1.690			0.037	0.030	1.731			0.263	-0.041	1.628
-0.123	-0.261	1.690			-0.121	-0.205	1.741			-0.142	0.122	1.750			-0.174	0.315	1.741			-0.324	0.003	1.769			-0.371	-0.246	1.773			-0.356	-0.447	1.702			-0.350	-0.470	1.691			0.037	0.030	1.730			0.259	-0.042	1.623
-0.123	-0.261	1.690			-0.121	-0.205	1.741			-0.143	0.122	1.750			-0.175	0.314	1.741			-0.324	0.003	1.770			-0.371	-0.246	1.774			-0.356	-0.447	1.703			-0.350	-0.470	1.691			0.036	0.030	1.728			0.256	-0.042	1.619
-0.123	-0.261	1.690			-0.121	-0.205	1.741			-0.143	0.122	1.750			-0.175	0.314	1.741			-0.325	0.003	1.771			-0.371	-0.246	1.775			-0.356	-0.447	1.703			-0.350	-0.470	1.692			0.036	0.030	1.727			0.252	-0.042	1.614
-0.123	-0.261	1.690			-0.121	-0.205	1.741			-0.143	0.122	1.750			-0.176	0.314	1.741			-0.325	0.003	1.771			-0.370	-0.246	1.776			-0.356	-0.447	1.704			-0.351	-0.470	1.693			0.036	0.030	1.726			0.250	-0.042	1.608
-0.124	-0.261	1.690			-0.121	-0.205	1.741			-0.143	0.122	1.750			-0.176	0.314	1.741			-0.325	0.003	1.772			-0.370	-0.246	1.777			-0.356	-0.447	1.704			-0.351	-0.470	1.693			0.035	0.030	1.724			0.247	-0.042	1.603
-0.124	-0.261	1.690			-0.121	-0.205	1.741			-0.143	0.122	1.750			-0.177	0.314	1.741			-0.325	0.003	1.772			-0.370	-0.246	1.778			-0.356	-0.447	1.705			-0.351	-0.470	1.694			0.035	0.030	1.723			0.245	-0.042	1.598
-0.124	-0.261	1.690			-0.121	-0.205	1.742			-0.143	0.122	1.750			-0.177	0.314	1.741			-0.326	0.003	1.773			-0.370	-0.246	1.778			-0.356	-0.447	1.705			-0.351	-0.470	1.695			0.035	0.030	1.722			0.242	-0.042	1.593
-0.124	-0.261	1.691			-0.122	-0.205	1.742			-0.144	0.122	1.750			-0.178	0.314	1.741			-0.326	0.003	1.773			-0.370	-0.246	1.779			-0.356	-0.447	1.706			-0.352	-0.470	1.695			0.035	0.030	1.720			0.240	-0.042	1.589
-0.124	-0.261	1.691			-0.122	-0.205	1.742			-0.144	0.122	1.750			-0.178	0.314	1.741			-0.326	0.003	1.774			-0.369	-0.246	1.780			-0.356	-0.447	1.706			-0.352	-0.470	1.696			0.034	0.030	1.719			0.237	-0.041	1.585
-0.124	-0.260	1.691			-0.122	-0.205	1.742			-0.144	0.122	1.750			-0.179	0.314	1.741			-0.326	0.003	1.774			-0.369	-0.247	1.780			-0.356	-0.447	1.707			-0.352	-0.470	1.696			0.034	0.030	1.718			0.235	-0.041	1.581
-0.125	-0.260	1.691			-0.122	-0.205	1.742			-0.144	0.122	1.750			-0.179	0.314	1.741			-0.327	0.003	1.774			-0.369	-0.247	1.781			-0.356	-0.447	1.707			-0.352	-0.470	1.697			0.034	0.030	1.717			0.232	-0.040	1.576
-0.125	-0.260	1.691			-0.122	-0.205	1.742			-0.144	0.122	1.750			-0.179	0.314	1.741			-0.327	0.003	1.775			-0.369	-0.247	1.781			-0.356	-0.447	1.707			-0.352	-0.470	1.697			0.034	0.030	1.716			0.229	-0.039	1.571
-0.125	-0.260	1.691			-0.122	-0.205	1.742			-0.144	0.122	1.750			-0.179	0.314	1.740			-0.327	0.003	1.775			-0.368	-0.247	1.782			-0.356	-0.447	1.708			-0.352	-0.470	1.698			0.034	0.030	1.715			0.226	-0.039	1.566
-0.125	-0.260	1.691			-0.122	-0.205	1.742			-0.144	0.122	1.750			-0.180	0.314	1.740			-0.327	0.003	1.775			-0.368	-0.247	1.782			-0.356	-0.447	1.708			-0.353	-0.470	1.698			0.033	0.030	1.713			0.223	-0.038	1.561
-0.125	-0.260	1.691			-0.122	-0.205	1.742			-0.144	0.122	1.750			-0.180	0.314	1.740			-0.327	0.002	1.776			-0.368	-0.247	1.783			-0.355	-0.447	1.708			-0.353	-0.470	1.698			0.033	0.030	1.712			0.219	-0.035	1.549
-0.125	-0.260	1.691			-0.122	-0.205	1.742			-0.145	0.122	1.750			-0.180	0.314	1.740			-0.327	0.002	1.776			-0.368	-0.247	1.783			-0.355	-0.447	1.709			-0.353	-0.470	1.699			0.033	0.030	1.711			0.217	-0.033	1.541
-0.125	-0.260	1.691			-0.122	-0.205	1.742			-0.145	0.122	1.750			-0.181	0.314	1.740			-0.327	0.002	1.776			-0.367	-0.247	1.784			-0.355	-0.447	1.709			-0.353	-0.470	1.699			0.033	0.030	1.710			0.214	-0.032	1.535
-0.125	-0.260	1.691			-0.122	-0.205	1.742			-0.145	0.122	1.750			-0.181	0.314	1.740			-0.327	0.002	1.776			-0.367	-0.247	1.784			-0.355	-0.447	1.709			-0.353	-0.470	1.699			0.032	0.030	1.708			0.211	-0.031	1.530
-0.125	-0.260	1.691			-0.122	-0.205	1.742			-0.145	0.122	1.750			-0.181	0.314	1.740			-0.327	0.002	1.777			-0.367	-0.248	1.785			-0.354	-0.448	1.709			-0.353	-0.470	1.700			0.032	0.030	1.707			0.208	-0.030	1.522
-0.126	-0.260	1.691			-0.122	-0.205	1.742			-0.145	0.122	1.750			-0.181	0.314	1.740			-0.328	0.002	1.777			-0.366	-0.248	1.785			-0.354	-0.448	1.710			-0.353	-0.470	1.700			0.032	0.031	1.705			0.205	-0.029	1.516
-0.126	-0.260	1.691			-0.122	-0.205	1.742			-0.145	0.122	1.750			-0.182	0.314	1.740			-0.328	0.002	1.777			-0.366	-0.248	1.785			-0.354	-0.448	1.710			-0.353	-0.470	1.700			0.031	0.031	1.704			0.202	-0.028	1.511
-0.126	-0.260	1.691			-0.122	-0.205	1.742			-0.145	0.122	1.750			-0.182	0.314	1.740			-0.328	0.002	1.777			-0.366	-0.248	1.786			-0.353	-0.448	1.710			-0.353	-0.470	1.701			0.031	0.031	1.702			0.199	-0.027	1.504
-0.126	-0.260	1.691			-0.122	-0.205	1.742			-0.145	0.122	1.750			-0.182	0.314	1.740			-0.328	0.002	1.777			-0.366	-0.248	1.786			-0.353	-0.448	1.710			-0.353	-0.470	1.701			0.030	0.031	1.700			0.196	-0.027	1.499
-0.126	-0.260	1.691			-0.122	-0.205	1.742			-0.145	0.122	1.750			-0.182	0.314	1.739			-0.328	0.002	1.778			-0.365	-0.248	1.786			-0.352	-0.448	1.711			-0.353	-0.470	1.701			0.030	0.031	1.698			0.193	-0.026	1.492
-0.126	-0.260	1.691			-0.121	-0.205	1.742			-0.145	0.122	1.750			-0.183	0.314	1.739			-0.328	0.002	1.778			-0.365	-0.249	1.786			-0.351	-0.448	1.711			-0.353	-0.471	1.701			0.029	0.032	1.696			0.191	-0.025	1.488
-0.126	-0.260	1.691			-0.121	-0.205	1.742			-0.145	0.122	1.750			-0.183	0.314	1.739			-0.328	0.002	1.778			-0.365	-0.249	1.787			-0.351	-0.449	1.711			-0.353	-0.471	1.702			0.028	0.032	1.693			0.188	-0.025	1.484
-0.126	-0.260	1.691			-0.121	-0.205	1.742			-0.146	0.122	1.749			-0.183	0.314	1.739			-0.328	0.002	1.778			-0.364	-0.249	1.787			-0.350	-0.449	1.711			-0.353	-0.471	1.702			0.028	0.032	1.691			0.185	-0.024	1.478
-0.126	-0.260	1.691			-0.121	-0.205	1.741			-0.146	0.122	1.749			-0.184	0.314	1.738			-0.328	0.002	1.778			-0.364	-0.249	1.787			-0.349	-0.449	1.712			-0.352	-0.471	1.702			0.027	0.032	1.689			0.183	-0.024	1.473
-0.126	-0.260	1.691			-0.121	-0.205	1.741			-0.146	0.122	1.749			-0.184	0.314	1.738			-0.328	0.002	1.779			-0.363	-0.249	1.788			-0.349	-0.449	1.712			-0.352	-0.471	1.703			0.026	0.033	1.687			0.180	-0.023	1.467
-0.126	-0.260	1.691			-0.121	-0.204	1.741			-0.146	0.123	1.748			-0.185	0.314	1.737			-0.328	0.002	1.779			-0.363	-0.250	1.788			-0.348	-0.449	1.712			-0.351	-0.475	1.702			0.026	0.033	1.685			0.178	-0.022	1.462
-0.127	-0.260	1.691			-0.121	-0.204	1.741			-0.146	0.123	1.748			-0.185	0.314	1.736			-0.328	0.002	1.779			-0.363	-0.250	1.789			-0.347	-0.449	1.713			-0.351	-0.479	1.702			0.025	0.033	1.682			0.176	-0.022	1.458
-0.127	-0.260	1.691			-0.121	-0.204	1.741			-0.146	0.123	1.747			-0.185	0.314	1.736			-0.327	0.002	1.779			-0.362	-0.250	1.789			-0.347	-0.450	1.713			-0.350	-0.482	1.701			0.024	0.033	1.680			0.174	-0.021	1.454
-0.127	-0.260	1.690			-0.120	-0.204	1.740			-0.146	0.123	1.746			-0.186	0.314	1.735			-0.327	0.002	1.779			-0.362	-0.250	1.789			-0.346	-0.450	1.713			-0.350	-0.485	1.701			0.024	0.034	1.678			0.173	-0.021	1.451
-0.127	-0.261	1.690			-0.120	-0.204	1.740			-0.146	0.123	1.745			-0.186	0.314	1.734			-0.327	0.002	1.779			-0.361	-0.250	1.790			-0.345	-0.450	1.713			-0.349	-0.487	1.700			0.023	0.034	1.676			0.172	-0.021	1.448
-0.127	-0.261	1.690			-0.120	-0.204	1.740			-0.146	0.123	1.745			-0.187	0.314	1.733			-0.327	0.002	1.779			-0.361	-0.251	1.790			-0.345	-0.450	1.714			-0.349	-0.489	1.700			0.023	0.034	1.674			0.170	-0.021	1.446
-0.127	-0.261	1.690			-0.120	-0.204	1.739			-0.146	0.123	1.744			-0.187	0.314	1.733			-0.327	0.002	1.780			-0.360	-0.251	1.791			-0.344	-0.450	1.714			-0.348	-0.491	1.700			0.022	0.034	1.673			0.169	-0.020	1.443
-0.128	-0.261	1.689			-0.120	-0.204	1.739			-0.146	0.123	1.743			-0.188	0.314	1.732			-0.327	0.002	1.780			-0.360	-0.251	1.791			-0.344	-0.450	1.714			-0.348	-0.494	1.699			0.022	0.034	1.671			0.168	-0.020	1.441
-0.128	-0.261	1.689			-0.120	-0.204	1.738			-0.146	0.123	1.742			-0.188	0.314	1.731			-0.327	0.002	1.780			-0.359	-0.251	1.791			-0.343	-0.451	1.714			-0.347	-0.497	1.699			0.021	0.035	1.669			0.167	-0.020	1.439
-0.128	-0.261	1.689			-0.120	-0.204	1.738			-0.146	0.124	1.741			-0.189	0.314	1.730			-0.327	0.002	1.780			-0.359	-0.252	1.791			-0.343	-0.451	1.714			-0.347	-0.498	1.699			0.021	0.035	1.668			0.166	-0.020	1.437
-0.128	-0.261	1.688			-0.119	-0.204	1.737			-0.146	0.124	1.740			-0.189	0.314	1.729			-0.327	0.002	1.780			-0.358	-0.252	1.792			-0.342	-0.451	1.715			-0.347	-0.500	1.698			0.021	0.035	1.667			0.163	-0.025	1.456
-0.128	-0.261	1.688			-0.119	-0.204	1.736			-0.146	0.124	1.739			-0.189	0.314	1.728			-0.326	0.002	1.780			-0.358	-0.252	1.792			-0.342	-0.451	1.715			-0.347	-0.501	1.698			0.020	0.035	1.666			0.161	-0.030	1.461
-0.128	-0.261	1.687			-0.119	-0.204	1.736			-0.146	0.124	1.738			-0.190	0.314	1.727			-0.326	0.002	1.780			-0.358	-0.252	1.792			-0.342	-0.451	1.715			-0.346	-0.502	1.698			0.020	0.035	1.665			0.160	-0.032	1.470
-0.129	-0.261	1.686			-0.119	-0.204	1.735			-0.146	0.124	1.737			-0.190	0.314	1.727			-0.326	0.002	1.780			-0.357	-0.252	1.792			-0.341	-0.451	1.715			-0.346	-0.503	1.698			0.020	0.035	1.664			0.159	-0.034	1.475
-0.129	-0.261	1.686			-0.119	-0.204	1.734			-0.146	0.124	1.736			-0.191	0.314	1.726			-0.326	0.002	1.780			-0.357	-0.252	1.792			-0.341	-0.451	1.715			-0.346	-0.504	1.698			0.020	0.036	1.663			0.157	-0.036	1.478
-0.129	-0.261	1.685			-0.119	-0.204	1.733			-0.146	0.124	1.736			-0.191	0.314	1.725			-0.326	0.002	1.780			-0.357	-0.253	1.792			-0.341	-0.451	1.715			-0.346	-0.505	1.697			0.020	0.036	1.662			0.156	-0.037	1.481
-0.129	-0.261	1.684			-0.118	-0.204	1.733			-0.147	0.124	1.735			-0.191	0.314	1.724			-0.326	0.002	1.780			-0.357	-0.253	1.792			-0.341	-0.451	1.715			-0.346	-0.506	1.697			0.019	0.036	1.661			0.153	-0.041	1.486
-0.129	-0.261	1.684			-0.118	-0.204	1.732			-0.147	0.124	1.734			-0.192	0.314	1.724			-0.326	0.002	1.780			-0.356	-0.253	1.792			-0.341	-0.451	1.715			-0.346	-0.507	1.697			0.019	0.036	1.661			0.152	-0.044	1.489
-0.129	-0.261	1.683			-0.118	-0.204	1.731			-0.147	0.124	1.733			-0.192	0.314	1.723			-0.326	0.003	1.780			-0.356	-0.252	1.792			-0.341	-0.451	1.715			-0.346	-0.507	1.697			0.017	0.036	1.661			0.152	-0.048	1.490
-0.129	-0.261	1.682			-0.118	-0.204	1.731			-0.147	0.124	1.733			-0.193	0.313	1.723			-0.326	0.003	1.780			-0.356	-0.252	1.792			-0.341	-0.451	1.714			-0.347	-0.508	1.696			0.012	0.034	1.661			0.151	-0.051	1.491
-0.129	-0.261	1.682			-0.118	-0.204	1.730			-0.148	0.124	1.732			-0.194	0.313	1.722			-0.326	0.003	1.780			-0.356	-0.252	1.791			-0.341	-0.451	1.714			-0.345	-0.498	1.696			0.001	0.031	1.662			0.149	-0.054	1.487
-0.129	-0.262	1.681			-0.118	-0.204	1.729			-0.149	0.124	1.731			-0.196	0.313	1.721			-0.326	0.003	1.780			-0.355	-0.252	1.791			-0.342	-0.451	1.714			-0.344	-0.491	1.695			-0.004	0.030	1.662			0.144	-0.055	1.484
-0.130	-0.262	1.680			-0.118	-0.204	1.729			-0.150	0.124	1.731			-0.198	0.313	1.721			-0.326	0.003	1.780			-0.355	-0.252	1.791			-0.342	-0.451	1.713			-0.344	-0.487	1.695			-0.009	0.029	1.662			0.138	-0.057	1.483
-0.130	-0.263	1.679			-0.119	-0.205	1.728			-0.151	0.125	1.731			-0.201	0.312	1.721			-0.327	0.002	1.779			-0.355	-0.252	1.791			-0.343	-0.451	1.713			-0.343	-0.484	1.694			-0.014	0.028	1.662			0.132	-0.057	1.481
-0.131	-0.264	1.678			-0.119	-0.205	1.727			-0.154	0.125	1.730			-0.205	0.311	1.721			-0.327	0.002	1.779			-0.356	-0.252	1.790			-0.343	-0.450	1.712			-0.343	-0.481	1.694			-0.020	0.027	1.663			0.128	-0.058	1.480
-0.131	-0.265	1.677			-0.120	-0.206	1.726			-0.158	0.125	1.731			-0.209	0.311	1.722			-0.329	0.001	1.778			-0.356	-0.251	1.790			-0.343	-0.450	1.712			-0.342	-0.479	1.694			-0.025	0.026	1.664			0.123	-0.058	1.479
-0.132	-0.266	1.676			-0.121	-0.207	1.725			-0.162	0.125	1.731			-0.214	0.310	1.722			-0.331	-0.000	1.778			-0.357	-0.251	1.789			-0.344	-0.450	1.711			-0.342	-0.476	1.693			-0.027	0.026	1.665			0.118	-0.059	1.478
-0.134	-0.267	1.675			-0.124	-0.208	1.724			-0.172	0.125	1.731			-0.225	0.308	1.725			-0.337	-0.004	1.778			-0.359	-0.252	1.788			-0.344	-0.450	1.710			-0.340	-0.484	1.687			-0.030	0.025	1.666			0.107	-0.060	1.478
-0.134	-0.267	1.675			-0.124	-0.208	1.724			-0.172	0.125	1.731			-0.225	0.308	1.725			-0.337	-0.004	1.778			-0.359	-0.252	1.788			-0.344	-0.450	1.710			-0.340	-0.484	1.687			-0.030	0.025	1.666			0.107	-0.060	1.478
-0.135	-0.267	1.674			-0.126	-0.208	1.724			-0.178	0.125	1.732			-0.230	0.308	1.727			-0.340	-0.006	1.778			-0.361	-0.252	1.788			-0.345	-0.450	1.709			-0.339	-0.487	1.685			-0.030	0.025	1.667			0.101	-0.061	1.479
-0.137	-0.268	1.674			-0.128	-0.208	1.723			-0.183	0.124	1.732			-0.235	0.307	1.730			-0.343	-0.007	1.779			-0.363	-0.253	1.787			-0.345	-0.450	1.708			-0.340	-0.485	1.685			-0.030	0.026	1.669			0.096	-0.062	1.480
-0.138	-0.268	1.674			-0.131	-0.209	1.723			-0.189	0.123	1.733			-0.240	0.307	1.732			-0.346	-0.009	1.779			-0.364	-0.254	1.787			-0.346	-0.451	1.708			-0.340	-0.482	1.685			-0.031	0.027	1.671			0.090	-0.064	1.483
-0.140	-0.269	1.673			-0.134	-0.210	1.723			-0.196	0.121	1.734			-0.244	0.307	1.734			-0.349	-0.010	1.780			-0.366	-0.254	1.786			-0.347	-0.451	1.707			-0.340	-0.480	1.685			-0.031	0.028	1.672			0.086	-0.065	1.485
-0.142	-0.269	1.673			-0.137	-0.210	1.724			-0.205	0.119	1.737			-0.248	0.306	1.736			-0.351	-0.011	1.780			-0.368	-0.255	1.786			-0.348	-0.451	1.707			-0.341	-0.479	1.685			-0.031	0.029	1.674			0.081	-0.067	1.489
-0.144	-0.269	1.673			-0.140	-0.211	1.724			-0.212	0.120	1.739			-0.252	0.306	1.739			-0.354	-0.013	1.781			-0.370	-0.255	1.786			-0.349	-0.452	1.706			-0.341	-0.478	1.685			-0.032	0.029	1.676			0.077	-0.069	1.492
-0.147	-0.270	1.674			-0.143	-0.211	1.724			-0.217	0.119	1.740			-0.255	0.306	1.741			-0.356	-0.014	1.782			-0.372	-0.256	1.785			-0.350	-0.452	1.706			-0.342	-0.476	1.685			-0.033	0.030	1.677			0.074	-0.071	1.495
-0.151	-0.271	1.674			-0.148	-0.212	1.725			-0.226	0.120	1.743			-0.260	0.306	1.745			-0.361	-0.016	1.783			-0.375	-0.257	1.785			-0.352	-0.453	1.705			-0.342	-0.474	1.685			-0.034	0.031	1.679			0.069	-0.073	1.499
-0.151	-0.271	1.674			-0.148	-0.212	1.725			-0.226	0.120	1.743			-0.260	0.306	1.745			-0.361	-0.016	1.783			-0.375	-0.257	1.785			-0.352	-0.453	1.705			-0.342	-0.474	1.685			-0.034	0.031	1.679			0.069	-0.073	1.499
-0.153	-0.271	1.675			-0.151	-0.212	1.726			-0.228	0.120	1.744			-0.263	0.306	1.747			-0.363	-0.017	1.784			-0.377	-0.258	1.785			-0.353	-0.454	1.704			-0.343	-0.473	1.686			-0.035	0.032	1.681			0.067	-0.074	1.501
-0.155	-0.271	1.675			-0.153	-0.213	1.726			-0.231	0.120	1.745			-0.265	0.306	1.748			-0.364	-0.018	1.785			-0.378	-0.259	1.785			-0.355	-0.455	1.704			-0.345	-0.471	1.687			-0.035	0.032	1.682			0.065	-0.074	1.502
-0.156	-0.271	1.675			-0.154	-0.213	1.727			-0.233	0.119	1.746			-0.267	0.306	1.750			-0.366	-0.018	1.785			-0.380	-0.260	1.785			-0.356	-0.455	1.704			-0.348	-0.479	1.686			-0.036	0.033	1.683			0.064	-0.074	1.504
-0.158	-0.272	1.676			-0.156	-0.213	1.727			-0.234	0.119	1.746			-0.268	0.306	1.751			-0.367	-0.019	1.786			-0.381	-0.261	1.786			-0.358	-0.456	1.704			-0.349	-0.486	1.684			-0.036	0.033	1.684			0.062	-0.075	1.505
-0.159	-0.272	1.676			-0.157	-0.213	1.728			-0.236	0.119	1.747			-0.270	0.305	1.752			-0.368	-0.019	1.787			-0.383	-0.261	1.786			-0.359	-0.457	1.704			-0.351	-0.482	1.686			-0.037	0.033	1.685			0.061	-0.075	1.506
-0.161	-0.272	1.677			-0.159	-0.213	1.728			-0.237	0.119	1.748			-0.271	0.305	1.753			-0.370	-0.020	1.787			-0.384	-0.262	1.786			-0.360	-0.457	1.704			-0.352	-0.479	1.687			-0.038	0.033	1.686			0.060	-0.075	1.508
-0.162	-0.272	1.677			-0.160	-0.213	1.729			-0.237	0.120	1.750			-0.272	0.305	1.754			-0.371	-0.020	1.788			-0.385	-0.262	1.787			-0.361	-0.457	1.704			-0.353	-0.486	1.686			-0.040	0.032	1.688			0.060	-0.076	1.509
-0.163	-0.272	1.677			-0.161	-0.214	1.729			-0.237	0.120	1.751			-0.273	0.305	1.755			-0.372	-0.020	1.788			-0.387	-0.263	1.787			-0.361	-0.458	1.704			-0.353	-0.488	1.685			-0.042	0.031	1.689			0.061	-0.076	1.511
-0.164	-0.272	1.678			-0.162	-0.214	1.729			-0.237	0.121	1.752			-0.274	0.305	1.756			-0.372	-0.021	1.789			-0.388	-0.263	1.788			-0.362	-0.458	1.704			-0.353	-0.491	1.684			-0.045	0.029	1.690			0.062	-0.076	1.513
-0.165	-0.272	1.678			-0.163	-0.214	1.730			-0.237	0.121	1.754			-0.275	0.305	1.757			-0.373	-0.021	1.789			-0.389	-0.263	1.788			-0.363	-0.458	1.704			-0.354	-0.488	1.686			-0.047	0.027	1.691			0.063	-0.076	1.515
-0.165	-0.273	1.678			-0.163	-0.214	1.730			-0.236	0.122	1.755			-0.276	0.305	1.758			-0.374	-0.021	1.790			-0.390	-0.264	1.788			-0.363	-0.458	1.704			-0.355	-0.487	1.686			-0.060	0.019	1.693			0.064	-0.076	1.517
-0.166	-0.273	1.679			-0.164	-0.215	1.730			-0.235	0.122	1.756			-0.276	0.305	1.759			-0.375	-0.022	1.790			-0.390	-0.264	1.789			-0.364	-0.459	1.704			-0.355	-0.486	1.687			-0.069	0.015	1.694			0.066	-0.076	1.519
-0.167	-0.274	1.679			-0.164	-0.215	1.731			-0.234	0.123	1.758			-0.277	0.305	1.759			-0.375	-0.022	1.790			-0.391	-0.264	1.789			-0.365	-0.459	1.704			-0.356	-0.485	1.687			-0.075	0.011	1.695			0.067	-0.076	1.521
-0.167	-0.274	1.680			-0.165	-0.215	1.731			-0.233	0.124	1.759			-0.277	0.304	1.760			-0.376	-0.022	1.791			-0.392	-0.264	1.790			-0.365	-0.459	1.704			-0.356	-0.484	1.688			-0.079	0.009	1.695			0.068	-0.076	1.522
-0.168	-0.275	1.680			-0.165	-0.216	1.732			-0.232	0.124	1.760			-0.277	0.304	1.761			-0.376	-0.022	1.791			-0.393	-0.264	1.790			-0.366	-0.459	1.705			-0.357	-0.488	1.688			-0.083	0.008	1.696			0.069	-0.076	1.523
-0.168	-0.276	1.680			-0.165	-0.216	1.732			-0.231	0.125	1.761			-0.277	0.304	1.762			-0.377	-0.022	1.792			-0.393	-0.264	1.790			-0.366	-0.459	1.705			-0.358	-0.482	1.692			-0.085	0.007	1.696			0.070	-0.075	1.525
-0.169	-0.276	1.681			-0.165	-0.217	1.733			-0.230	0.125	1.762			-0.277	0.304	1.762			-0.377	-0.022	1.792			-0.394	-0.264	1.791			-0.367	-0.459	1.706			-0.359	-0.479	1.694			-0.087	0.006	1.697			0.072	-0.075	1.526
-0.169	-0.277	1.681			-0.166	-0.217	1.733			-0.229	0.125	1.762			-0.277	0.304	1.763			-0.377	-0.022	1.793			-0.394	-0.264	1.791			-0.367	-0.459	1.707			-0.359	-0.478	1.694			-0.088	0.005	1.697			0.073	-0.075	1.527
-0.169	-0.277	1.682			-0.166	-0.217	1.734			-0.228	0.126	1.763			-0.277	0.304	1.764			-0.377	-0.022	1.793			-0.395	-0.264	1.792			-0.368	-0.459	1.707			-0.360	-0.477	1.695			-0.089	0.005	1.698			0.074	-0.075	1.528
-0.170	-0.277	1.682			-0.166	-0.218	1.734			-0.227	0.126	1.764			-0.277	0.304	1.764			-0.378	-0.021	1.794			-0.395	-0.264	1.792			-0.368	-0.459	1.708			-0.360	-0.476	1.696			-0.090	0.004	1.698			0.075	-0.075	1.529
-0.170	-0.278	1.682			-0.166	-0.218	1.734			-0.227	0.126	1.764			-0.277	0.304	1.765			-0.378	-0.021	1.794			-0.395	-0.264	1.793			-0.368	-0.459	1.708			-0.360	-0.475	1.696			-0.091	0.004	1.698			0.076	-0.075	1.529
-0.170	-0.278	1.683			-0.166	-0.218	1.735			-0.226	0.127	1.765			-0.276	0.304	1.765			-0.378	-0.021	1.795			-0.395	-0.264	1.793			-0.368	-0.458	1.709			-0.360	-0.475	1.697			-0.091	0.004	1.699			0.077	-0.075	1.530
-0.170	-0.278	1.683			-0.165	-0.218	1.735			-0.225	0.127	1.765			-0.276	0.304	1.766			-0.378	-0.021	1.796			-0.396	-0.264	1.794			-0.368	-0.458	1.709			-0.360	-0.474	1.698			-0.090	0.004	1.699			0.078	-0.074	1.531
-0.170	-0.278	1.683			-0.165	-0.219	1.736			-0.224	0.127	1.766			-0.276	0.304	1.766			-0.378	-0.021	1.796			-0.396	-0.264	1.794			-0.368	-0.458	1.710			-0.360	-0.473	1.698			-0.088	0.004	1.699			0.079	-0.074	1.531
-0.170	-0.279	1.684			-0.165	-0.219	1.736			-0.223	0.127	1.766			-0.275	0.304	1.766			-0.378	-0.021	1.797			-0.396	-0.264	1.795			-0.368	-0.458	1.710			-0.360	-0.473	1.698			-0.086	0.005	1.699			0.079	-0.074	1.532
-0.170	-0.279	1.684			-0.165	-0.219	1.737			-0.223	0.127	1.767			-0.275	0.304	1.767			-0.378	-0.020	1.797			-0.396	-0.264	1.795			-0.368	-0.458	1.711			-0.360	-0.472	1.699			-0.084	0.005	1.700			0.080	-0.074	1.532
-0.170	-0.279	1.685			-0.165	-0.219	1.737			-0.222	0.127	1.767			-0.275	0.304	1.767			-0.378	-0.020	1.798			-0.396	-0.264	1.796			-0.368	-0.458	1.711			-0.360	-0.472	1.699			-0.082	0.006	1.700			0.081	-0.074	1.532
-0.170	-0.279	1.685			-0.164	-0.219	1.738			-0.221	0.128	1.767			-0.274	0.304	1.768			-0.378	-0.020	1.798			-0.396	-0.263	1.796			-0.368	-0.458	1.711			-0.360	-0.472	1.699			-0.079	0.007	1.700			0.082	-0.074	1.533
-0.170	-0.279	1.685			-0.164	-0.219	1.738			-0.221	0.128	1.768			-0.274	0.304	1.768			-0.378	-0.020	1.799			-0.396	-0.263	1.797			-0.367	-0.458	1.712			-0.360	-0.471	1.700			-0.078	0.008	1.700			0.082	-0.074	1.533
-0.170	-0.279	1.686			-0.164	-0.219	1.738			-0.220	0.128	1.768			-0.273	0.304	1.768			-0.378	-0.020	1.799			-0.396	-0.263	1.797			-0.367	-0.457	1.712			-0.360	-0.471	1.700			-0.076	0.009	1.701			0.083	-0.073	1.533
-0.169	-0.279	1.686			-0.164	-0.219	1.739			-0.220	0.128	1.768			-0.273	0.304	1.768			-0.378	-0.020	1.800			-0.396	-0.263	1.798			-0.367	-0.457	1.714			-0.360	-0.475	1.700			-0.074	0.009	1.701			0.083	-0.073	1.533
-0.169	-0.279	1.686			-0.163	-0.219	1.739			-0.219	0.128	1.768			-0.273	0.304	1.769			-0.377	-0.020	1.800			-0.396	-0.263	1.798			-0.367	-0.457	1.715			-0.359	-0.478	1.700			-0.073	0.010	1.701			0.084	-0.073	1.533
-0.169	-0.279	1.687			-0.163	-0.219	1.739			-0.219	0.128	1.769			-0.272	0.304	1.769			-0.377	-0.020	1.800			-0.396	-0.263	1.799			-0.367	-0.457	1.716			-0.358	-0.481	1.700			-0.072	0.010	1.701			0.084	-0.073	1.533
-0.169	-0.279	1.687			-0.163	-0.219	1.740			-0.218	0.128	1.769			-0.272	0.304	1.769			-0.377	-0.020	1.801			-0.395	-0.263	1.799			-0.367	-0.457	1.716			-0.358	-0.480	1.701			-0.071	0.010	1.701			0.085	-0.073	1.533
-0.168	-0.279	1.687			-0.162	-0.219	1.740			-0.218	0.128	1.769			-0.272	0.304	1.769			-0.377	-0.020	1.801			-0.395	-0.262	1.800			-0.366	-0.457	1.717			-0.358	-0.479	1.702			-0.073	0.010	1.701			0.085	-0.073	1.533
-0.168	-0.279	1.687			-0.162	-0.219	1.740			-0.217	0.128	1.769			-0.271	0.304	1.770			-0.377	-0.019	1.802			-0.395	-0.262	1.801			-0.366	-0.457	1.718			-0.355	-0.491	1.698			-0.074	0.010	1.701			0.086	-0.072	1.533
-0.168	-0.279	1.688			-0.161	-0.219	1.740			-0.217	0.129	1.769			-0.271	0.304	1.770			-0.377	-0.019	1.802			-0.395	-0.262	1.801			-0.366	-0.457	1.719			-0.355	-0.489	1.700			-0.075	0.010	1.701			0.087	-0.071	1.531
-0.167	-0.279	1.688			-0.160	-0.219	1.741			-0.216	0.129	1.770			-0.271	0.304	1.770			-0.376	-0.019	1.802			-0.395	-0.261	1.802			-0.366	-0.456	1.719			-0.355	-0.487	1.700			-0.075	0.011	1.701			0.089	-0.069	1.530
-0.166	-0.278	1.688			-0.160	-0.218	1.741			-0.216	0.129	1.770			-0.270	0.304	1.770			-0.376	-0.019	1.803			-0.394	-0.261	1.803			-0.366	-0.456	1.720			-0.354	-0.485	1.701			-0.075	0.014	1.701			0.092	-0.066	1.527
-0.165	-0.276	1.689			-0.159	-0.217	1.741			-0.215	0.128	1.770			-0.270	0.304	1.770			-0.375	-0.019	1.803			-0.394	-0.260	1.804			-0.366	-0.456	1.720			-0.354	-0.483	1.702			-0.071	0.020	1.701			0.096	-0.062	1.524
-0.164	-0.275	1.689			-0.158	-0.216	1.742			-0.215	0.128	1.770			-0.270	0.304	1.771			-0.375	-0.019	1.804			-0.394	-0.260	1.804			-0.365	-0.455	1.721			-0.354	-0.482	1.703			-0.066	0.025	1.701			0.099	-0.042	1.510
-0.163	-0.273	1.689			-0.157	-0.215	1.742			-0.214	0.128	1.770			-0.269	0.304	1.771			-0.374	-0.018	1.804			-0.393	-0.260	1.805			-0.365	-0.455	1.721			-0.353	-0.484	1.702			-0.060	0.029	1.702			0.101	-0.033	1.503
-0.162	-0.272	1.690			-0.156	-0.214	1.742			-0.214	0.128	1.771			-0.269	0.304	1.771			-0.374	-0.017	1.805			-0.393	-0.259	1.805			-0.365	-0.455	1.722			-0.353	-0.485	1.702			-0.055	0.033	1.702			0.103	-0.029	1.502
-0.161	-0.270	1.690			-0.155	-0.214	1.743			-0.214	0.128	1.771			-0.268	0.304	1.771			-0.373	-0.017	1.806			-0.392	-0.259	1.806			-0.365	-0.454	1.722			-0.352	-0.486	1.702			-0.050	0.037	1.702			0.105	-0.026	1.501
-0.160	-0.269	1.690			-0.155	-0.213	1.743			-0.213	0.128	1.771			-0.267	0.304	1.772			-0.373	-0.016	1.806			-0.392	-0.259	1.807			-0.365	-0.454	1.723			-0.352	-0.487	1.702			-0.046	0.039	1.702			0.107	-0.022	1.499
-0.160	-0.268	1.691			-0.154	-0.212	1.743			-0.213	0.128	1.771			-0.267	0.304	1.772			-0.372	-0.015	1.807			-0.392	-0.258	1.807			-0.365	-0.454	1.723			-0.352	-0.488	1.701			-0.043	0.041	1.703			0.109	-0.019	1.498
-0.159	-0.267	1.691			-0.154	-0.212	1.744			-0.212	0.127	1.771			-0.266	0.304	1.772			-0.372	-0.015	1.808			-0.391	-0.258	1.807			-0.364	-0.454	1.723			-0.351	-0.489	1.701			-0.040	0.043	1.703			0.110	-0.017	1.497
-0.159	-0.267	1.691			-0.153	-0.211	1.744			-0.212	0.127	1.771			-0.264	0.304	1.772			-0.371	-0.014	1.808			-0.391	-0.258	1.808			-0.364	-0.454	1.724			-0.351	-0.490	1.700			-0.038	0.044	1.703			0.111	-0.014	1.495
-0.158	-0.266	1.692			-0.153	-0.210	1.744			-0.211	0.127	1.771			-0.263	0.305	1.772			-0.371	-0.014	1.809			-0.390	-0.258	1.808			-0.364	-0.453	1.724			-0.350	-0.492	1.700			-0.035	0.046	1.703			0.112	-0.012	1.494
-0.158	-0.265	1.692			-0.152	-0.210	1.744			-0.211	0.127	1.771			-0.262	0.305	1.772			-0.370	-0.013	1.809			-0.390	-0.258	1.809			-0.364	-0.453	1.724			-0.350	-0.493	1.699			-0.033	0.047	1.703			0.113	-0.010	1.493
-0.157	-0.264	1.692			-0.151	-0.209	1.745			-0.210	0.126	1.771			-0.261	0.305	1.772			-0.370	-0.012	1.809			-0.389	-0.257	1.809			-0.364	-0.453	1.724			-0.349	-0.494	1.699			-0.031	0.048	1.703			0.114	-0.008	1.492
-0.157	-0.263	1.692			-0.151	-0.208	1.745			-0.209	0.126	1.771			-0.259	0.305	1.771			-0.369	-0.012	1.810			-0.388	-0.257	1.809			-0.363	-0.453	1.725			-0.349	-0.495	1.699			-0.029	0.050	1.703			0.115	-0.007	1.491
-0.156	-0.263	1.692			-0.150	-0.208	1.745			-0.209	0.126	1.771			-0.258	0.305	1.771			-0.369	-0.011	1.810			-0.388	-0.257	1.810			-0.363	-0.453	1.725			-0.349	-0.496	1.698			-0.027	0.052	1.702			0.116	-0.006	1.490
-0.155	-0.262	1.693			-0.150	-0.207	1.745			-0.208	0.125	1.771			-0.257	0.305	1.771			-0.368	-0.011	1.810			-0.387	-0.257	1.810			-0.363	-0.453	1.725			-0.348	-0.497	1.698			-0.026	0.053	1.702			0.116	-0.004	1.489
-0.155	-0.261	1.693			-0.149	-0.207	1.745			-0.208	0.125	1.771			-0.255	0.306	1.771			-0.367	-0.010	1.811			-0.386	-0.257	1.810			-0.362	-0.453	1.725			-0.348	-0.498	1.698			-0.025	0.054	1.702			0.117	-0.003	1.489
-0.154	-0.261	1.693			-0.149	-0.206	1.745			-0.207	0.125	1.771			-0.254	0.306	1.771			-0.367	-0.010	1.811			-0.386	-0.257	1.811			-0.362	-0.452	1.725			-0.348	-0.499	1.698			-0.023	0.055	1.702			0.117	-0.002	1.488
-0.154	-0.260	1.693			-0.148	-0.206	1.745			-0.207	0.125	1.771			-0.253	0.306	1.770			-0.366	-0.010	1.811			-0.385	-0.257	1.811			-0.362	-0.452	1.726			-0.348	-0.499	1.698			-0.022	0.056	1.702			0.118	-0.001	1.487
-0.153	-0.260	1.693			-0.148	-0.205	1.746			-0.206	0.124	1.771			-0.252	0.306	1.770			-0.366	-0.009	1.811			-0.384	-0.256	1.811			-0.361	-0.452	1.726			-0.348	-0.500	1.697			-0.021	0.056	1.702			0.118	-0.000	1.487
-0.153	-0.259	1.693			-0.147	-0.205	1.746			-0.206	0.124	1.771			-0.251	0.306	1.770			-0.365	-0.009	1.811			-0.384	-0.256	1.811			-0.361	-0.452	1.726			-0.348	-0.500	1.697			-0.020	0.057	1.702			0.119	0.000	1.486
-0.153	-0.259	1.693			-0.147	-0.204	1.746			-0.205	0.124	1.771			-0.251	0.306	1.770			-0.364	-0.009	1.811			-0.383	-0.256	1.812			-0.360	-0.452	1.726			-0.348	-0.501	1.697			-0.019	0.057	1.701			0.119	0.001	1.486
-0.152	-0.258	1.693			-0.146	-0.204	1.746			-0.205	0.123	1.770			-0.250	0.306	1.769			-0.364	-0.008	1.811			-0.382	-0.257	1.812			-0.360	-0.452	1.726			-0.347	-0.501	1.697			-0.018	0.057	1.701			0.120	0.002	1.485
-0.152	-0.258	1.693			-0.146	-0.204	1.746			-0.204	0.123	1.770			-0.249	0.306	1.769			-0.363	-0.008	1.811			-0.381	-0.257	1.813			-0.359	-0.452	1.726			-0.347	-0.502	1.697			-0.017	0.057	1.701			0.120	0.002	1.485
-0.152	-0.258	1.693			-0.146	-0.203	1.746			-0.204	0.123	1.770			-0.248	0.306	1.769			-0.362	-0.008	1.811			-0.381	-0.257	1.813			-0.359	-0.453	1.726			-0.347	-0.502	1.697			-0.016	0.058	1.701			0.121	0.001	1.485
-0.151	-0.257	1.694			-0.145	-0.203	1.746			-0.203	0.123	1.770			-0.247	0.306	1.768			-0.362	-0.007	1.811			-0.380	-0.258	1.813			-0.358	-0.453	1.726			-0.347	-0.503	1.696			-0.015	0.058	1.700			0.121	0.000	1.486
-0.151	-0.257	1.694			-0.145	-0.203	1.746			-0.203	0.122	1.770			-0.247	0.306	1.768			-0.361	-0.007	1.811			-0.379	-0.258	1.814			-0.358	-0.453	1.726			-0.347	-0.503	1.696			-0.014	0.058	1.700			0.122	-0.002	1.487
-0.151	-0.257	1.694			-0.144	-0.203	1.746			-0.203	0.122	1.769			-0.246	0.306	1.768			-0.361	-0.007	1.811			-0.379	-0.258	1.814			-0.357	-0.453	1.726			-0.347	-0.504	1.696			-0.014	0.058	1.700			0.123	-0.004	1.488
-0.150	-0.257	1.694			-0.144	-0.202	1.746			-0.202	0.122	1.769			-0.245	0.306	1.768			-0.360	-0.006	1.811			-0.378	-0.258	1.814			-0.357	-0.453	1.726			-0.347	-0.504	1.696			-0.013	0.057	1.700			0.123	-0.006	1.490
-0.150	-0.256	1.694			-0.144	-0.202	1.746			-0.202	0.122	1.769			-0.245	0.306	1.768			-0.359	-0.006	1.811			-0.377	-0.258	1.814			-0.357	-0.453	1.726			-0.347	-0.504	1.696			-0.013	0.057	1.699			0.124	-0.008	1.492
-0.150	-0.256	1.694			-0.143	-0.202	1.746			-0.201	0.122	1.769			-0.244	0.306	1.767			-0.359	-0.006	1.811			-0.377	-0.258	1.814			-0.356	-0.453	1.726			-0.347	-0.504	1.696			-0.013	0.057	1.699			0.124	-0.009	1.493
-0.150	-0.256	1.694			-0.143	-0.202	1.746			-0.201	0.122	1.769			-0.243	0.306	1.767			-0.358	-0.006	1.811			-0.376	-0.258	1.815			-0.356	-0.453	1.726			-0.346	-0.505	1.696			-0.012	0.057	1.699			0.125	-0.011	1.494
-0.149	-0.256	1.694			-0.143	-0.202	1.746			-0.201	0.121	1.768			-0.243	0.306	1.767			-0.358	-0.005	1.811			-0.376	-0.258	1.815			-0.356	-0.453	1.726			-0.346	-0.505	1.696			-0.012	0.056	1.698			0.128	-0.017	1.498
-0.149	-0.256	1.694			-0.143	-0.201	1.746			-0.200	0.121	1.768			-0.242	0.306	1.767			-0.357	-0.005	1.811			-0.376	-0.258	1.815			-0.355	-0.453	1.726			-0.346	-0.505	1.696			-0.012	0.056	1.698			0.129	-0.020	1.500
-0.149	-0.255	1.694			-0.142	-0.201	1.746			-0.200	0.121	1.768			-0.242	0.306	1.767			-0.357	-0.005	1.811			-0.375	-0.258	1.815			-0.355	-0.453	1.726			-0.346	-0.505	1.696			-0.012	0.055	1.698			0.130	-0.022	1.501
-0.149	-0.255	1.694			-0.142	-0.201	1.746			-0.200	0.121	1.768			-0.241	0.306	1.767			-0.356	-0.005	1.811			-0.375	-0.258	1.815			-0.355	-0.453	1.726			-0.346	-0.506	1.695			-0.013	0.054	1.697			0.130	-0.023	1.501
-0.148	-0.255	1.694			-0.142	-0.201	1.746			-0.199	0.121	1.768			-0.241	0.306	1.767			-0.356	-0.004	1.811			-0.374	-0.259	1.816			-0.355	-0.453	1.726			-0.346	-0.506	1.695			-0.014	0.054	1.697			0.129	-0.023	1.500
-0.148	-0.255	1.694			-0.142	-0.201	1.746			-0.199	0.121	1.768			-0.241	0.306	1.767			-0.355	-0.004	1.811			-0.374	-0.259	1.816			-0.355	-0.453	1.726			-0.346	-0.506	1.695			-0.015	0.052	1.696			0.128	-0.023	1.500
-0.148	-0.255	1.694			-0.141	-0.201	1.745			-0.199	0.121	1.767			-0.240	0.306	1.766			-0.355	-0.004	1.811			-0.374	-0.259	1.816			-0.354	-0.453	1.726			-0.346	-0.506	1.695			-0.017	0.051	1.696			0.127	-0.024	1.500
-0.148	-0.255	1.694			-0.141	-0.201	1.745			-0.199	0.121	1.767			-0.240	0.306	1.766			-0.354	-0.004	1.811			-0.373	-0.259	1.816			-0.354	-0.453	1.726			-0.346	-0.506	1.695			-0.019	0.049	1.695			0.127	-0.025	1.500
-0.148	-0.255	1.694			-0.141	-0.201	1.745			-0.198	0.120	1.767			-0.240	0.306	1.766			-0.354	-0.004	1.811			-0.373	-0.259	1.816			-0.354	-0.453	1.726			-0.345	-0.506	1.695			-0.022	0.047	1.695			0.126	-0.025	1.500
-0.147	-0.255	1.694			-0.141	-0.201	1.745			-0.198	0.120	1.767			-0.240	0.306	1.766			-0.353	-0.004	1.811			-0.373	-0.259	1.816			-0.354	-0.453	1.726			-0.345	-0.507	1.695			-0.026	0.045	1.694			0.125	-0.026	1.501
-0.147	-0.255	1.693			-0.140	-0.201	1.745			-0.198	0.120	1.767			-0.240	0.306	1.766			-0.353	-0.004	1.811			-0.373	-0.259	1.816			-0.354	-0.453	1.727			-0.345	-0.507	1.695			-0.030	0.043	1.694			0.124	-0.027	1.501
-0.147	-0.255	1.693			-0.140	-0.201	1.745			-0.198	0.120	1.767			-0.239	0.306	1.766			-0.353	-0.004	1.811			-0.372	-0.259	1.816			-0.354	-0.453	1.727			-0.345	-0.507	1.695			-0.035	0.040	1.693			0.123	-0.029	1.502
-0.147	-0.256	1.693			-0.140	-0.201	1.745			-0.197	0.120	1.767			-0.239	0.306	1.766			-0.352	-0.004	1.811			-0.372	-0.259	1.817			-0.349	-0.459	1.722			-0.343	-0.510	1.693			-0.039	0.038	1.693			0.121	-0.030	1.501
-0.147	-0.256	1.693			-0.140	-0.201	1.745			-0.197	0.120	1.767			-0.240	0.306	1.765			-0.352	-0.005	1.811			-0.372	-0.259	1.817			-0.349	-0.459	1.722			-0.343	-0.510	1.693			-0.044	0.035	1.693			0.119	-0.030	1.501
-0.147	-0.257	1.693			-0.140	-0.201	1.745			-0.197	0.120	1.767			-0.240	0.306	1.765			-0.352	-0.005	1.811			-0.372	-0.259	1.817			-0.349	-0.459	1.722			-0.343	-0.510	1.693			-0.047	0.033	1.693			0.117	-0.031	1.501
-0.147	-0.258	1.693			-0.139	-0.202	1.745			-0.197	0.120	1.767			-0.240	0.306	1.765			-0.352	-0.005	1.811			-0.372	-0.259	1.817			-0.348	-0.459	1.722			-0.342	-0.510	1.693			-0.051	0.031	1.692			0.115	-0.032	1.500
-0.147	-0.259	1.693			-0.139	-0.202	1.745			-0.197	0.120	1.766			-0.241	0.306	1.765			-0.352	-0.006	1.811			-0.371	-0.259	1.817			-0.348	-0.458	1.723			-0.342	-0.510	1.693			-0.054	0.029	1.692			0.113	-0.033	1.500
-0.148	-0.260	1.693			-0.139	-0.203	1.745			-0.197	0.120	1.766			-0.241	0.306	1.765			-0.351	-0.006	1.811			-0.371	-0.259	1.817			-0.348	-0.458	1.723			-0.342	-0.510	1.693			-0.057	0.027	1.692			0.111	-0.034	1.499
-0.148	-0.261	1.693			-0.139	-0.203	1.744			-0.196	0.120	1.766			-0.242	0.306	1.765			-0.351	-0.007	1.811			-0.371	-0.259	1.818			-0.348	-0.458	1.723			-0.342	-0.510	1.693			-0.060	0.026	1.692			0.109	-0.034	1.498
-0.148	-0.262	1.693			-0.139	-0.204	1.744			-0.196	0.120	1.766			-0.243	0.306	1.765			-0.351	-0.007	1.811			-0.371	-0.259	1.818			-0.348	-0.457	1.724			-0.342	-0.510	1.693			-0.062	0.025	1.692			0.107	-0.034	1.497
-0.148	-0.263	1.693			-0.139	-0.204	1.744			-0.196	0.120	1.766			-0.243	0.306	1.765			-0.351	-0.008	1.811			-0.371	-0.259	1.818			-0.348	-0.457	1.724			-0.342	-0.510	1.693			-0.065	0.023	1.692			0.106	-0.035	1.495
-0.149	-0.264	1.693			-0.139	-0.205	1.744			-0.196	0.120	1.766			-0.244	0.306	1.765			-0.351	-0.008	1.811			-0.371	-0.259	1.819			-0.348	-0.457	1.724			-0.341	-0.510	1.694			-0.067	0.022	1.692			0.104	-0.035	1.495
-0.149	-0.265	1.693			-0.140	-0.206	1.744			-0.196	0.120	1.766			-0.245	0.306	1.765			-0.352	-0.009	1.812			-0.371	-0.259	1.819			-0.348	-0.456	1.725			-0.341	-0.510	1.694			-0.070	0.020	1.693			0.103	-0.035	1.494
-0.150	-0.266	1.693			-0.140	-0.206	1.744			-0.196	0.120	1.766			-0.247	0.306	1.765			-0.352	-0.010	1.812			-0.371	-0.259	1.819			-0.348	-0.457	1.725			-0.341	-0.510	1.694			-0.072	0.019	1.693			0.102	-0.036	1.494
-0.150	-0.267	1.693			-0.140	-0.207	1.744			-0.196	0.120	1.766			-0.248	0.306	1.766			-0.352	-0.010	1.813			-0.371	-0.259	1.819			-0.348	-0.457	1.725			-0.341	-0.510	1.693			-0.075	0.017	1.693			0.100	-0.036	1.495
-0.151	-0.268	1.693			-0.140	-0.208	1.744			-0.196	0.121	1.767			-0.249	0.306	1.766			-0.353	-0.011	1.813			-0.371	-0.259	1.820			-0.348	-0.457	1.726			-0.341	-0.510	1.694			-0.077	0.015	1.693			0.099	-0.037	1.496
-0.151	-0.269	1.694			-0.140	-0.209	1.744			-0.197	0.121	1.767			-0.250	0.306	1.766			-0.353	-0.011	1.813			-0.371	-0.259	1.820			-0.348	-0.457	1.725			-0.341	-0.510	1.694			-0.079	0.014	1.693			0.097	-0.039	1.499
-0.152	-0.270	1.694			-0.141	-0.209	1.745			-0.197	0.121	1.767			-0.251	0.306	1.767			-0.353	-0.012	1.814			-0.371	-0.259	1.820			-0.349	-0.457	1.727			-0.341	-0.510	1.695			-0.081	0.013	1.693			0.095	-0.041	1.504
-0.152	-0.271	1.694			-0.141	-0.210	1.745			-0.197	0.121	1.767			-0.252	0.306	1.767			-0.353	-0.012	1.814			-0.371	-0.259	1.821			-0.347	-0.461	1.724			-0.340	-0.512	1.693			-0.082	0.012	1.693			0.094	-0.043	1.509
-0.152	-0.271	1.694			-0.141	-0.211	1.745			-0.197	0.121	1.767			-0.253	0.306	1.768			-0.354	-0.013	1.814			-0.372	-0.259	1.821			-0.345	-0.465	1.722			-0.338	-0.514	1.692			-0.083	0.011	1.693			0.093	-0.045	1.515
-0.153	-0.272	1.694			-0.142	-0.211	1.745			-0.197	0.121	1.767			-0.254	0.306	1.768			-0.354	-0.013	1.815			-0.372	-0.259	1.822			-0.345	-0.466	1.721			-0.338	-0.515	1.691			-0.083	0.010	1.693			0.093	-0.047	1.522
-0.153	-0.273	1.694			-0.142	-0.212	1.745			-0.198	0.121	1.767			-0.255	0.305	1.768			-0.354	-0.014	1.815			-0.372	-0.260	1.822			-0.345	-0.467	1.720			-0.337	-0.516	1.691			-0.084	0.010	1.694			0.094	-0.049	1.530
-0.154	-0.273	1.694			-0.142	-0.212	1.745			-0.198	0.121	1.767			-0.256	0.305	1.769			-0.355	-0.014	1.815			-0.372	-0.260	1.822			-0.346	-0.467	1.721			-0.337	-0.516	1.691			-0.083	0.011	1.694			0.095	-0.050	1.538
-0.154	-0.273	1.694			-0.143	-0.213	1.745			-0.198	0.122	1.768			-0.257	0.305	1.769			-0.355	-0.015	1.816			-0.372	-0.261	1.823			-0.345	-0.468	1.720			-0.337	-0.517	1.690			-0.082	0.012	1.696			0.100	-0.055	1.555
-0.154	-0.274	1.694			-0.143	-0.213	1.745			-0.198	0.122	1.768			-0.258	0.305	1.770			-0.355	-0.015	1.816			-0.372	-0.261	1.823			-0.345	-0.469	1.719			-0.336	-0.517	1.690			-0.081	0.013	1.697			0.102	-0.057	1.564
-0.154	-0.274	1.694			-0.143	-0.213	1.745			-0.199	0.122	1.768			-0.258	0.305	1.770			-0.356	-0.015	1.816			-0.373	-0.262	1.823			-0.345	-0.469	1.719			-0.336	-0.518	1.689			-0.080	0.015	1.699			0.105	-0.059	1.573
-0.154	-0.274	1.694			-0.143	-0.214	1.745			-0.199	0.122	1.768			-0.259	0.305	1.770			-0.356	-0.016	1.816			-0.373	-0.262	1.823			-0.345	-0.470	1.719			-0.336	-0.518	1.689			-0.078	0.017	1.700			0.106	-0.059	1.579
-0.155	-0.275	1.694			-0.144	-0.214	1.745			-0.199	0.122	1.769			-0.260	0.305	1.771			-0.357	-0.016	1.817			-0.373	-0.262	1.823			-0.345	-0.470	1.718			-0.336	-0.519	1.688			-0.076	0.020	1.702			0.107	-0.059	1.584
-0.155	-0.275	1.694			-0.144	-0.214	1.745			-0.200	0.122	1.769			-0.260	0.305	1.771			-0.357	-0.016	1.817			-0.374	-0.263	1.823			-0.345	-0.471	1.717			-0.335	-0.519	1.688			-0.073	0.022	1.705			0.108	-0.059	1.588
-0.155	-0.275	1.694			-0.144	-0.214	1.745			-0.200	0.122	1.769			-0.261	0.305	1.772			-0.358	-0.017	1.817			-0.374	-0.263	1.823			-0.349	-0.469	1.718			-0.341	-0.503	1.694			-0.070	0.024	1.707			0.109	-0.059	1.592
-0.155	-0.275	1.694			-0.145	-0.214	1.745			-0.201	0.121	1.770			-0.261	0.305	1.772			-0.358	-0.017	1.817			-0.375	-0.263	1.822			-0.351	-0.468	1.718			-0.343	-0.494	1.697			-0.067	0.026	1.709			0.110	-0.059	1.595
-0.155	-0.275	1.694			-0.145	-0.214	1.746			-0.201	0.121	1.770			-0.262	0.305	1.773			-0.359	-0.017	1.817			-0.376	-0.263	1.822			-0.352	-0.466	1.718			-0.345	-0.488	1.699			-0.064	0.028	1.711			0.110	-0.059	1.598
-0.155	-0.275	1.694			-0.145	-0.214	1.746			-0.202	0.121	1.771			-0.262	0.305	1.773			-0.360	-0.017	1.818			-0.377	-0.263	1.821			-0.354	-0.465	1.718			-0.346	-0.488	1.698			-0.062	0.029	1.713			0.111	-0.058	1.600
-0.156	-0.274	1.694			-0.146	-0.214	1.746			-0.202	0.121	1.771			-0.263	0.305	1.773			-0.361	-0.017	1.818			-0.378	-0.263	1.820			-0.355	-0.464	1.718			-0.346	-0.489	1.698			-0.060	0.030	1.715			0.112	-0.058	1.603
-0.156	-0.274	1.694			-0.146	-0.214	1.746			-0.203	0.121	1.772			-0.263	0.305	1.774			-0.361	-0.017	1.818			-0.378	-0.262	1.820			-0.356	-0.463	1.718			-0.348	-0.484	1.700			-0.058	0.031	1.717			0.113	-0.057	1.605
-0.156	-0.274	1.695			-0.146	-0.214	1.746			-0.203	0.121	1.772			-0.263	0.305	1.774			-0.362	-0.018	1.818			-0.379	-0.262	1.819			-0.357	-0.462	1.718			-0.348	-0.481	1.701			-0.056	0.032	1.718			0.114	-0.057	1.607
-0.156	-0.274	1.695			-0.146	-0.214	1.746			-0.203	0.121	1.773			-0.264	0.305	1.774			-0.363	-0.018	1.818			-0.380	-0.262	1.818			-0.357	-0.461	1.718			-0.349	-0.482	1.700			-0.055	0.033	1.720			0.115	-0.057	1.609
-0.156	-0.273	1.695			-0.147	-0.214	1.747			-0.204	0.120	1.773			-0.264	0.305	1.775			-0.364	-0.018	1.818			-0.381	-0.262	1.818			-0.358	-0.461	1.718			-0.349	-0.480	1.701			-0.053	0.034	1.721			0.115	-0.056	1.610
-0.156	-0.273	1.695			-0.147	-0.214	1.747			-0.205	0.120	1.774			-0.264	0.305	1.775			-0.365	-0.018	1.818			-0.381	-0.262	1.817			-0.359	-0.460	1.719			-0.350	-0.477	1.702			-0.053	0.034	1.722			0.116	-0.055	1.611
-0.156	-0.273	1.695			-0.147	-0.214	1.747			-0.205	0.120	1.774			-0.265	0.304	1.776			-0.365	-0.018	1.818			-0.382	-0.261	1.817			-0.360	-0.459	1.720			-0.351	-0.476	1.703			-0.052	0.035	1.723			0.116	-0.056	1.613
-0.156	-0.272	1.695			-0.147	-0.214	1.747			-0.206	0.120	1.775			-0.265	0.304	1.776			-0.366	-0.018	1.818			-0.382	-0.261	1.816			-0.361	-0.458	1.721			-0.352	-0.474	1.704			-0.051	0.035	1.723			0.117	-0.056	1.615
-0.156	-0.272	1.695			-0.148	-0.214	1.747			-0.207	0.119	1.776			-0.266	0.304	1.777			-0.367	-0.019	1.818			-0.383	-0.261	1.816			-0.362	-0.457	1.722			-0.354	-0.469	1.708			-0.051	0.035	1.724			0.117	-0.056	1.616
-0.156	-0.272	1.696			-0.148	-0.214	1.748			-0.208	0.119	1.777			-0.266	0.304	1.777			-0.367	-0.019	1.818			-0.383	-0.260	1.816			-0.363	-0.457	1.722			-0.354	-0.472	1.709			-0.050	0.036	1.725			0.117	-0.056	1.618
-0.156	-0.272	1.696			-0.148	-0.214	1.748			-0.209	0.118	1.778			-0.267	0.304	1.778			-0.368	-0.019	1.818			-0.384	-0.260	1.816			-0.364	-0.456	1.724			-0.356	-0.468	1.712			-0.050	0.036	1.725			0.117	-0.056	1.619
-0.156	-0.271	1.696			-0.148	-0.214	1.748			-0.210	0.118	1.778			-0.268	0.303	1.779			-0.368	-0.019	1.818			-0.384	-0.260	1.816			-0.364	-0.456	1.726			-0.357	-0.466	1.715			-0.050	0.036	1.726			0.117	-0.056	1.620
-0.156	-0.271	1.696			-0.149	-0.214	1.749			-0.211	0.118	1.779			-0.269	0.303	1.779			-0.369	-0.019	1.818			-0.385	-0.260	1.816			-0.365	-0.455	1.727			-0.358	-0.465	1.716			-0.050	0.036	1.726			0.117	-0.056	1.621
-0.156	-0.271	1.696			-0.149	-0.214	1.749			-0.212	0.117	1.780			-0.270	0.303	1.780			-0.369	-0.020	1.818			-0.385	-0.260	1.817			-0.365	-0.455	1.728			-0.358	-0.473	1.716			-0.050	0.036	1.727			0.121	-0.063	1.628
-0.156	-0.271	1.697			-0.149	-0.214	1.749			-0.214	0.117	1.781			-0.271	0.302	1.782			-0.370	-0.020	1.818			-0.386	-0.260	1.817			-0.366	-0.454	1.729			-0.358	-0.475	1.716			-0.051	0.036	1.727			0.125	-0.077	1.640
-0.156	-0.271	1.697			-0.150	-0.214	1.750			-0.215	0.116	1.782			-0.272	0.302	1.783			-0.370	-0.020	1.818			-0.386	-0.259	1.818			-0.366	-0.454	1.730			-0.358	-0.479	1.716			-0.053	0.035	1.728			0.128	-0.091	1.657
-0.156	-0.271	1.697			-0.150	-0.214	1.750			-0.216	0.116	1.783			-0.273	0.302	1.784			-0.370	-0.021	1.819			-0.387	-0.259	1.819			-0.366	-0.453	1.731			-0.358	-0.482	1.716			-0.054	0.035	1.728			0.129	-0.097	1.663
-0.156	-0.271	1.697			-0.150	-0.214	1.750			-0.218	0.116	1.784			-0.275	0.301	1.785			-0.371	-0.021	1.819			-0.387	-0.259	1.821			-0.367	-0.453	1.731			-0.359	-0.486	1.716			-0.056	0.035	1.728			0.130	-0.101	1.667
-0.156	-0.271	1.697			-0.150	-0.214	1.751			-0.219	0.116	1.785			-0.276	0.301	1.787			-0.371	-0.022	1.819			-0.388	-0.259	1.822			-0.367	-0.453	1.732			-0.359	-0.489	1.716			-0.057	0.035	1.729			0.131	-0.104	1.670
-0.156	-0.271	1.697			-0.151	-0.214	1.751			-0.220	0.115	1.787			-0.278	0.301	1.788			-0.372	-0.022	1.819			-0.388	-0.260	1.823			-0.367	-0.453	1.732			-0.359	-0.493	1.715			-0.059	0.034	1.729			0.131	-0.106	1.672
-0.156	-0.271	1.698			-0.151	-0.215	1.752			-0.223	0.115	1.789			-0.281	0.300	1.790			-0.373	-0.023	1.820			-0.389	-0.262	1.826			-0.368	-0.453	1.733			-0.360	-0.487	1.718			-0.062	0.034	1.730			0.132	-0.110	1.677
-0.156	-0.271	1.698			-0.151	-0.215	1.752			-0.223	0.115	1.789			-0.281	0.300	1.790			-0.373	-0.023	1.820			-0.389	-0.262	1.826			-0.368	-0.453	1.733			-0.360	-0.487	1.718			-0.062	0.034	1.730			0.132	-0.110	1.677
-0.157	-0.271	1.698			-0.152	-0.215	1.752			-0.225	0.114	1.789			-0.282	0.299	1.792			-0.374	-0.024	1.821			-0.389	-0.262	1.827			-0.368	-0.453	1.733			-0.360	-0.485	1.720			-0.063	0.034	1.730			0.132	-0.112	1.678
-0.157	-0.271	1.699			-0.152	-0.215	1.753			-0.226	0.114	1.790			-0.284	0.299	1.793			-0.375	-0.025	1.821			-0.389	-0.263	1.828			-0.368	-0.452	1.734			-0.360	-0.484	1.721			-0.064	0.033	1.730			0.132	-0.113	1.680
-0.157	-0.271	1.699			-0.153	-0.215	1.753			-0.227	0.114	1.791			-0.285	0.299	1.794			-0.375	-0.025	1.822			-0.390	-0.263	1.828			-0.368	-0.452	1.734			-0.361	-0.483	1.721			-0.065	0.033	1.730			0.132	-0.115	1.682
-0.157	-0.271	1.699			-0.153	-0.215	1.754			-0.228	0.113	1.792			-0.287	0.298	1.795			-0.376	-0.026	1.822			-0.390	-0.263	1.829			-0.368	-0.452	1.734			-0.361	-0.483	1.722			-0.066	0.032	1.731			0.132	-0.116	1.683
-0.158	-0.271	1.700			-0.154	-0.215	1.754			-0.230	0.113	1.793			-0.288	0.298	1.796			-0.377	-0.027	1.823			-0.390	-0.263	1.830			-0.368	-0.452	1.735			-0.361	-0.482	1.722			-0.068	0.032	1.731			0.131	-0.117	1.684
-0.158	-0.271	1.700			-0.155	-0.215	1.755			-0.231	0.113	1.794			-0.290	0.297	1.797			-0.378	-0.028	1.824			-0.391	-0.263	1.831			-0.368	-0.452	1.735			-0.361	-0.482	1.723			-0.069	0.031	1.731			0.131	-0.118	1.685
-0.159	-0.271	1.701			-0.155	-0.215	1.755			-0.232	0.112	1.794			-0.292	0.297	1.797			-0.380	-0.029	1.825			-0.391	-0.264	1.831			-0.369	-0.452	1.735			-0.361	-0.481	1.723			-0.070	0.031	1.731			0.130	-0.118	1.686
-0.159	-0.271	1.701			-0.156	-0.215	1.756			-0.234	0.112	1.795			-0.294	0.296	1.798			-0.381	-0.029	1.826			-0.392	-0.264	1.832			-0.369	-0.452	1.736			-0.362	-0.481	1.723			-0.072	0.030	1.732			0.130	-0.119	1.686
-0.160	-0.271	1.702			-0.156	-0.215	1.756			-0.235	0.112	1.796			-0.295	0.296	1.799			-0.383	-0.030	1.827			-0.392	-0.264	1.832			-0.369	-0.452	1.736			-0.362	-0.481	1.724			-0.074	0.029	1.732			0.129	-0.119	1.686
-0.160	-0.271	1.702			-0.157	-0.216	1.757			-0.236	0.111	1.796			-0.297	0.295	1.799			-0.384	-0.031	1.828			-0.392	-0.264	1.833			-0.369	-0.452	1.736			-0.362	-0.481	1.724			-0.076	0.028	1.732			0.128	-0.120	1.687
-0.161	-0.271	1.703			-0.158	-0.216	1.757			-0.237	0.111	1.797			-0.299	0.294	1.800			-0.386	-0.031	1.829			-0.393	-0.264	1.834			-0.369	-0.452	1.736			-0.362	-0.481	1.724			-0.079	0.027	1.732			0.126	-0.118	1.685
-0.161	-0.271	1.703			-0.158	-0.216	1.758			-0.238	0.111	1.797			-0.301	0.294	1.800			-0.388	-0.032	1.831			-0.393	-0.265	1.834			-0.369	-0.452	1.736			-0.362	-0.481	1.724			-0.083	0.027	1.733			0.101	-0.105	1.665
-0.162	-0.271	1.703			-0.159	-0.216	1.758			-0.239	0.110	1.798			-0.304	0.292	1.800			-0.389	-0.032	1.832			-0.393	-0.265	1.835			-0.369	-0.452	1.737			-0.362	-0.481	1.724			-0.086	0.026	1.733			0.090	-0.092	1.654
-0.162	-0.271	1.704			-0.159	-0.216	1.759			-0.241	0.110	1.798			-0.307	0.291	1.800			-0.391	-0.032	1.834			-0.394	-0.265	1.835			-0.369	-0.452	1.737			-0.362	-0.481	1.725			-0.089	0.026	1.733			0.084	-0.084	1.649
-0.163	-0.271	1.704			-0.160	-0.216	1.759			-0.242	0.109	1.799			-0.309	0.290	1.800			-0.392	-0.033	1.835			-0.394	-0.266	1.836			-0.369	-0.452	1.737			-0.362	-0.480	1.725			-0.092	0.025	1.732			0.077	-0.071	1.637
-0.164	-0.271	1.705			-0.161	-0.216	1.760			-0.243	0.109	1.799			-0.312	0.289	1.800			-0.394	-0.033	1.836			-0.394	-0.266	1.836			-0.369	-0.452	1.737			-0.362	-0.480	1.725			-0.095	0.025	1.732			0.073	-0.066	1.633
-0.164	-0.272	1.705			-0.161	-0.216	1.760			-0.245	0.108	1.799			-0.315	0.287	1.800			-0.395	-0.034	1.837			-0.394	-0.267	1.837			-0.369	-0.453	1.737			-0.361	-0.489	1.721			-0.097	0.024	1.732			0.071	-0.063	1.630
-0.165	-0.272	1.706			-0.162	-0.216	1.760			-0.246	0.108	1.800			-0.318	0.286	1.799			-0.397	-0.034	1.837			-0.395	-0.268	1.837			-0.369	-0.453	1.737			-0.360	-0.495	1.717			-0.099	0.023	1.732			0.069	-0.060	1.628
-0.166	-0.272	1.706			-0.163	-0.217	1.761			-0.248	0.107	1.800			-0.321	0.284	1.798			-0.398	-0.034	1.838			-0.395	-0.268	1.838			-0.369	-0.454	1.738			-0.359	-0.501	1.715			-0.101	0.022	1.732			0.065	-0.053	1.619
-0.167	-0.272	1.707			-0.163	-0.217	1.761			-0.249	0.106	1.800			-0.324	0.282	1.797			-0.400	-0.035	1.839			-0.395	-0.269	1.838			-0.369	-0.454	1.738			-0.358	-0.505	1.713			-0.104	0.022	1.732			0.062	-0.047	1.614
-0.167	-0.272	1.707			-0.164	-0.217	1.762			-0.251	0.106	1.800			-0.327	0.281	1.796			-0.401	-0.035	1.840			-0.395	-0.269	1.839			-0.369	-0.455	1.738			-0.357	-0.509	1.711			-0.106	0.021	1.731			0.060	-0.046	1.613
-0.168	-0.272	1.708			-0.165	-0.217	1.762			-0.252	0.105	1.800			-0.330	0.279	1.796			-0.403	-0.035	1.841			-0.395	-0.270	1.839			-0.369	-0.455	1.738			-0.357	-0.512	1.710			-0.108	0.021	1.731			0.058	-0.044	1.612
-0.169	-0.272	1.708			-0.166	-0.217	1.763			-0.254	0.104	1.800			-0.332	0.278	1.795			-0.404	-0.036	1.841			-0.396	-0.270	1.840			-0.369	-0.456	1.738			-0.355	-0.516	1.708			-0.110	0.020	1.731			0.057	-0.043	1.611
-0.170	-0.273	1.709			-0.166	-0.217	1.763			-0.255	0.104	1.800			-0.334	0.276	1.794			-0.406	-0.036	1.842			-0.396	-0.271	1.840			-0.368	-0.457	1.737			-0.354	-0.519	1.706			-0.112	0.020	1.731			0.056	-0.042	1.611
-0.170	-0.273	1.709			-0.167	-0.218	1.763			-0.257	0.103	1.801			-0.337	0.275	1.793			-0.407	-0.036	1.843			-0.396	-0.272	1.841			-0.367	-0.458	1.737			-0.353	-0.521	1.705			-0.113	0.019	1.730			0.054	-0.040	1.608
-0.171	-0.273	1.710			-0.168	-0.218	1.764			-0.258	0.103	1.801			-0.339	0.274	1.792			-0.408	-0.037	1.843			-0.396	-0.272	1.841			-0.366	-0.459	1.737			-0.352	-0.523	1.703			-0.115	0.019	1.730			0.052	-0.037	1.605
-0.172	-0.273	1.710			-0.169	-0.218	1.764			-0.259	0.102	1.801			-0.341	0.273	1.791			-0.410	-0.037	1.844			-0.396	-0.273	1.842			-0.367	-0.460	1.738			-0.351	-0.525	1.703			-0.116	0.018	1.730			0.050	-0.036	1.603
-0.173	-0.274	1.710			-0.169	-0.218	1.764			-0.260	0.102	1.801			-0.343	0.272	1.791			-0.411	-0.037	1.844			-0.396	-0.273	1.842			-0.367	-0.460	1.739			-0.351	-0.527	1.703			-0.118	0.018	1.730			0.049	-0.034	1.601
-0.173	-0.274	1.711			-0.170	-0.218	1.765			-0.262	0.101	1.801			-0.345	0.271	1.790			-0.412	-0.038	1.845			-0.397	-0.274	1.843			-0.367	-0.461	1.738			-0.351	-0.529	1.702			-0.119	0.018	1.730			0.048	-0.032	1.599
-0.174	-0.274	1.711			-0.171	-0.219	1.765			-0.263	0.101	1.800			-0.347	0.270	1.789			-0.413	-0.038	1.845			-0.397	-0.274	1.843			-0.367	-0.462	1.739			-0.351	-0.530	1.702			-0.120	0.017	1.730			0.046	-0.031	1.598
-0.175	-0.274	1.711			-0.172	-0.219	1.765			-0.264	0.100	1.800			-0.348	0.269	1.788			-0.415	-0.038	1.845			-0.397	-0.274	1.843			-0.368	-0.462	1.740			-0.351	-0.531	1.702			-0.121	0.017	1.729			0.045	-0.030	1.596
-0.176	-0.274	1.712			-0.172	-0.219	1.765			-0.265	0.100	1.800			-0.350	0.268	1.787			-0.416	-0.039	1.846			-0.397	-0.275	1.844			-0.368	-0.463	1.741			-0.351	-0.533	1.701			-0.123	0.017	1.729			0.044	-0.028	1.595
-0.176	-0.275	1.712			-0.173	-0.219	1.766			-0.266	0.100	1.800			-0.352	0.268	1.786			-0.417	-0.039	1.846			-0.397	-0.275	1.844			-0.368	-0.463	1.741			-0.350	-0.534	1.701			-0.124	0.016	1.729			0.043	-0.027	1.593
-0.177	-0.275	1.712			-0.174	-0.219	1.766			-0.267	0.099	1.800			-0.353	0.267	1.785			-0.418	-0.039	1.846			-0.397	-0.275	1.844			-0.368	-0.463	1.741			-0.350	-0.535	1.701			-0.125	0.016	1.729			0.042	-0.026	1.592
-0.178	-0.275	1.712			-0.175	-0.219	1.766			-0.268	0.099	1.800			-0.355	0.266	1.785			-0.419	-0.039	1.846			-0.398	-0.275	1.845			-0.368	-0.464	1.742			-0.350	-0.536	1.701			-0.126	0.016	1.728			0.041	-0.025	1.591
-0.178	-0.275	1.713			-0.175	-0.220	1.766			-0.269	0.098	1.800			-0.356	0.266	1.784			-0.420	-0.040	1.847			-0.398	-0.276	1.845			-0.368	-0.464	1.742			-0.350	-0.536	1.701			-0.127	0.015	1.728			0.040	-0.024	1.590
-0.179	-0.276	1.713			-0.176	-0.220	1.766			-0.270	0.098	1.800			-0.357	0.265	1.783			-0.421	-0.040	1.847			-0.398	-0.276	1.845			-0.369	-0.464	1.743			-0.350	-0.537	1.701			-0.129	0.015	1.727			0.039	-0.023	1.588
-0.180	-0.276	1.713			-0.177	-0.220	1.766			-0.271	0.098	1.800			-0.358	0.265	1.783			-0.422	-0.040	1.847			-0.398	-0.276	1.846			-0.369	-0.464	1.744			-0.350	-0.538	1.701			-0.130	0.015	1.727			0.038	-0.022	1.587
-0.180	-0.276	1.713			-0.177	-0.220	1.766			-0.271	0.098	1.799			-0.359	0.264	1.782			-0.423	-0.040	1.847			-0.398	-0.276	1.846			-0.369	-0.465	1.744			-0.350	-0.539	1.701			-0.131	0.014	1.726			0.037	-0.022	1.586
-0.181	-0.276	1.713			-0.178	-0.220	1.766			-0.272	0.097	1.799			-0.360	0.264	1.782			-0.423	-0.040	1.847			-0.398	-0.276	1.846			-0.369	-0.465	1.745			-0.350	-0.539	1.701			-0.132	0.014	1.726			0.036	-0.021	1.584
-0.181	-0.276	1.713			-0.178	-0.220	1.766			-0.273	0.097	1.799			-0.361	0.263	1.781			-0.424	-0.040	1.847			-0.399	-0.276	1.846			-0.370	-0.465	1.745			-0.351	-0.540	1.701			-0.133	0.014	1.725			0.035	-0.020	1.583
-0.182	-0.277	1.713			-0.179	-0.221	1.766			-0.274	0.097	1.799			-0.361	0.263	1.780			-0.425	-0.040	1.847			-0.399	-0.276	1.847			-0.370	-0.465	1.746			-0.351	-0.540	1.702			-0.134	0.013	1.725			0.034	-0.020	1.582
-0.182	-0.277	1.713			-0.179	-0.221	1.766			-0.274	0.097	1.798			-0.362	0.263	1.780			-0.426	-0.041	1.847			-0.399	-0.277	1.847			-0.370	-0.465	1.745			-0.351	-0.541	1.701			-0.135	0.013	1.724			0.033	-0.019	1.581
-0.183	-0.277	1.713			-0.180	-0.221	1.766			-0.275	0.097	1.798			-0.363	0.263	1.779			-0.426	-0.041	1.847			-0.399	-0.277	1.847			-0.370	-0.466	1.745			-0.351	-0.541	1.701			-0.135	0.013	1.723			0.032	-0.019	1.579
-0.183	-0.277	1.713			-0.180	-0.221	1.766			-0.275	0.097	1.797			-0.363	0.262	1.778			-0.427	-0.041	1.847			-0.398	-0.278	1.848			-0.370	-0.466	1.745			-0.351	-0.542	1.701			-0.135	0.012	1.722			0.044	-0.031	1.582
-0.184	-0.277	1.713			-0.181	-0.221	1.766			-0.275	0.097	1.796			-0.363	0.262	1.777			-0.427	-0.041	1.846			-0.398	-0.279	1.848			-0.370	-0.466	1.745			-0.351	-0.543	1.701			-0.133	0.012	1.720			0.051	-0.039	1.583
-0.184	-0.277	1.713			-0.181	-0.221	1.766			-0.275	0.097	1.796			-0.363	0.262	1.776			-0.427	-0.041	1.846			-0.398	-0.279	1.848			-0.370	-0.467	1.745			-0.351	-0.543	1.701			-0.131	0.012	1.719			0.056	-0.044	1.584
-0.185	-0.277	1.713			-0.181	-0.221	1.766			-0.275	0.097	1.794			-0.362	0.262	1.775			-0.428	-0.041	1.845			-0.397	-0.280	1.849			-0.370	-0.467	1.745			-0.351	-0.544	1.701			-0.129	0.012	1.717			0.055	-0.042	1.578
-0.185	-0.277	1.713			-0.182	-0.221	1.766			-0.274	0.097	1.793			-0.361	0.262	1.773			-0.428	-0.041	1.845			-0.397	-0.281	1.849			-0.371	-0.467	1.745			-0.351	-0.544	1.701			-0.127	0.011	1.716			0.059	-0.047	1.578
-0.185	-0.277	1.713			-0.182	-0.221	1.766			-0.274	0.097	1.792			-0.360	0.262	1.771			-0.428	-0.040	1.844			-0.397	-0.282	1.850			-0.371	-0.468	1.745			-0.351	-0.545	1.701			-0.125	0.011	1.715			0.062	-0.051	1.578
-0.186	-0.278	1.713			-0.183	-0.221	1.765			-0.273	0.097	1.791			-0.359	0.262	1.769			-0.427	-0.040	1.843			-0.396	-0.282	1.850			-0.371	-0.468	1.745			-0.352	-0.545	1.701			-0.124	0.011	1.714			0.065	-0.054	1.578
-0.187	-0.278	1.712			-0.184	-0.222	1.765			-0.273	0.098	1.790			-0.358	0.263	1.767			-0.426	-0.040	1.842			-0.397	-0.283	1.850			-0.372	-0.468	1.745			-0.353	-0.545	1.701			-0.124	0.010	1.713			0.066	-0.057	1.579
-0.190	-0.279	1.711			-0.185	-0.222	1.764			-0.273	0.098	1.789			-0.357	0.263	1.765			-0.426	-0.040	1.841			-0.399	-0.284	1.850			-0.386	-0.466	1.735			-0.360	-0.544	1.696			-0.124	0.010	1.712			0.066	-0.060	1.580
-0.196	-0.281	1.709			-0.190	-0.224	1.762			-0.273	0.098	1.788			-0.356	0.263	1.763			-0.427	-0.040	1.839			-0.407	-0.285	1.846			-0.415	-0.467	1.729			-0.378	-0.543	1.692			-0.124	0.009	1.711			0.066	-0.066	1.584
-0.205	-0.283	1.707			-0.199	-0.226	1.760			-0.275	0.098	1.786			-0.356	0.264	1.760			-0.429	-0.039	1.835			-0.420	-0.285	1.840			-0.425	-0.467	1.722			-0.388	-0.543	1.688			-0.125	0.009	1.711			0.064	-0.071	1.589
-0.215	-0.285	1.705			-0.208	-0.227	1.758			-0.277	0.098	1.785			-0.356	0.265	1.758			-0.434	-0.038	1.828			-0.435	-0.287	1.832			-0.433	-0.468	1.717			-0.397	-0.543	1.683			-0.127	0.009	1.710			0.061	-0.076	1.593
-0.225	-0.286	1.703			-0.219	-0.229	1.756			-0.282	0.098	1.782			-0.356	0.266	1.755			-0.442	-0.037	1.821			-0.451	-0.289	1.823			-0.446	-0.471	1.710			-0.409	-0.544	1.677			-0.129	0.008	1.710			0.058	-0.080	1.597
-0.234	-0.287	1.701			-0.229	-0.230	1.753			-0.288	0.097	1.780			-0.357	0.268	1.752			-0.449	-0.037	1.814			-0.464	-0.289	1.817			-0.458	-0.471	1.703			-0.421	-0.544	1.671			-0.132	0.008	1.710			0.051	-0.082	1.599
-0.243	-0.287	1.699			-0.239	-0.231	1.751			-0.295	0.097	1.778			-0.359	0.269	1.748			-0.457	-0.038	1.807			-0.478	-0.290	1.810			-0.468	-0.477	1.693			-0.427	-0.543	1.657			-0.136	0.008	1.710			0.042	-0.082	1.601
-0.252	-0.287	1.697			-0.249	-0.231	1.750			-0.303	0.097	1.776			-0.362	0.270	1.745			-0.467	-0.038	1.801			-0.492	-0.289	1.804			-0.475	-0.481	1.686			-0.436	-0.537	1.646			-0.141	0.009	1.711			0.034	-0.087	1.606
-0.261	-0.287	1.695			-0.259	-0.231	1.748			-0.310	0.096	1.774			-0.365	0.272	1.742			-0.476	-0.037	1.796			-0.505	-0.287	1.799			-0.481	-0.483	1.680			-0.441	-0.535	1.641			-0.146	0.010	1.712			0.026	-0.089	1.608
-0.270	-0.286	1.693			-0.268	-0.231	1.746			-0.317	0.096	1.772			-0.368	0.273	1.738			-0.485	-0.035	1.791			-0.515	-0.286	1.794			-0.486	-0.485	1.676			-0.445	-0.533	1.637			-0.152	0.010	1.713			0.019	-0.091	1.611
-0.278	-0.285	1.691			-0.277	-0.231	1.745			-0.324	0.096	1.770			-0.371	0.274	1.735			-0.493	-0.034	1.787			-0.525	-0.284	1.790			-0.490	-0.487	1.672			-0.449	-0.532	1.633			-0.158	0.011	1.714			0.014	-0.094	1.613
-0.285	-0.285	1.690			-0.284	-0.231	1.743			-0.330	0.095	1.769			-0.374	0.275	1.733			-0.499	-0.033	1.783			-0.533	-0.283	1.786			-0.504	-0.481	1.669			-0.458	-0.523	1.631			-0.163	0.012	1.716			0.009	-0.096	1.615
-0.292	-0.284	1.688			-0.291	-0.230	1.742			-0.336	0.095	1.767			-0.377	0.276	1.730			-0.505	-0.032	1.780			-0.540	-0.282	1.783			-0.510	-0.483	1.663			-0.462	-0.522	1.626			-0.168	0.012	1.717			0.004	-0.099	1.617
-0.297	-0.284	1.687			-0.297	-0.230	1.741			-0.342	0.095	1.766			-0.381	0.277	1.728			-0.511	-0.032	1.777			-0.546	-0.281	1.780			-0.519	-0.479	1.661			-0.470	-0.516	1.624			-0.172	0.013	1.718			0.000	-0.101	1.618
-0.303	-0.284	1.686			-0.302	-0.230	1.740			-0.347	0.095	1.765			-0.383	0.277	1.726			-0.516	-0.031	1.775			-0.551	-0.280	1.777			-0.526	-0.476	1.660			-0.476	-0.511	1.622			-0.177	0.013	1.719			-0.004	-0.103	1.619
-0.307	-0.283	1.684			-0.307	-0.230	1.738			-0.351	0.095	1.764			-0.386	0.278	1.724			-0.520	-0.030	1.772			-0.556	-0.279	1.775			-0.531	-0.474	1.659			-0.481	-0.507	1.621			-0.181	0.014	1.720			-0.008	-0.105	1.620
-0.311	-0.283	1.683			-0.312	-0.230	1.737			-0.355	0.094	1.763			-0.389	0.279	1.722			-0.524	-0.030	1.770			-0.561	-0.278	1.772			-0.535	-0.472	1.658			-0.485	-0.504	1.620			-0.184	0.014	1.720			-0.011	-0.106	1.620
-0.315	-0.283	1.682			-0.316	-0.230	1.736			-0.359	0.094	1.762			-0.392	0.279	1.720			-0.527	-0.029	1.768			-0.565	-0.277	1.770			-0.539	-0.471	1.656			-0.489	-0.501	1.618			-0.187	0.014	1.721			-0.015	-0.107	1.621
-0.319	-0.283	1.681			-0.320	-0.230	1.736			-0.363	0.094	1.761			-0.394	0.280	1.719			-0.531	-0.029	1.766			-0.569	-0.277	1.768			-0.543	-0.470	1.656			-0.493	-0.499	1.617			-0.190	0.014	1.721			-0.020	-0.108	1.618
-0.322	-0.282	1.680			-0.323	-0.230	1.735			-0.366	0.094	1.760			-0.397	0.280	1.717			-0.534	-0.028	1.765			-0.572	-0.276	1.767			-0.546	-0.469	1.655			-0.496	-0.497	1.616			-0.193	0.015	1.722			-0.027	-0.105	1.612
-0.325	-0.282	1.679			-0.326	-0.230	1.734			-0.369	0.094	1.760			-0.400	0.280	1.716			-0.536	-0.028	1.763			-0.575	-0.276	1.765			-0.550	-0.468	1.654			-0.520	-0.500	1.618			-0.196	0.015	1.722			-0.031	-0.104	1.610
-0.327	-0.282	1.679			-0.329	-0.229	1.733			-0.372	0.094	1.759			-0.402	0.281	1.714			-0.539	-0.028	1.762			-0.578	-0.275	1.764			-0.553	-0.467	1.653			-0.527	-0.501	1.618			-0.198	0.015	1.722			-0.034	-0.104	1.608
-0.330	-0.282	1.678			-0.332	-0.229	1.732			-0.375	0.094	1.758			-0.405	0.281	1.713			-0.541	-0.028	1.760			-0.581	-0.275	1.762			-0.556	-0.467	1.653			-0.532	-0.501	1.618			-0.200	0.016	1.722			-0.036	-0.104	1.607
-0.332	-0.282	1.677			-0.334	-0.229	1.732			-0.378	0.094	1.758			-0.407	0.281	1.712			-0.544	-0.027	1.759			-0.584	-0.275	1.761			-0.559	-0.466	1.652			-0.537	-0.501	1.618			-0.202	0.016	1.722			-0.039	-0.104	1.607
-0.334	-0.281	1.677			-0.336	-0.229	1.731			-0.380	0.094	1.757			-0.409	0.282	1.711			-0.546	-0.027	1.758			-0.586	-0.275	1.760			-0.561	-0.466	1.651			-0.541	-0.501	1.618			-0.204	0.016	1.722			-0.041	-0.104	1.606
-0.336	-0.281	1.676			-0.338	-0.229	1.731			-0.382	0.094	1.756			-0.411	0.282	1.710			-0.548	-0.027	1.757			-0.588	-0.274	1.759			-0.563	-0.465	1.651			-0.545	-0.501	1.617			-0.206	0.017	1.722			-0.042	-0.103	1.605
-0.338	-0.281	1.675			-0.340	-0.229	1.730			-0.384	0.094	1.756			-0.413	0.282	1.709			-0.550	-0.027	1.756			-0.590	-0.274	1.758			-0.565	-0.465	1.651			-0.548	-0.501	1.617			-0.208	0.017	1.722			-0.044	-0.103	1.604
-0.340	-0.281	1.675			-0.342	-0.229	1.730			-0.386	0.094	1.755			-0.415	0.282	1.708			-0.551	-0.027	1.755			-0.592	-0.274	1.757			-0.566	-0.464	1.651			-0.551	-0.501	1.617			-0.210	0.017	1.722			-0.045	-0.103	1.604
-0.341	-0.281	1.674			-0.344	-0.229	1.729			-0.387	0.094	1.755			-0.416	0.282	1.707			-0.553	-0.027	1.754			-0.593	-0.274	1.756			-0.568	-0.464	1.651			-0.554	-0.501	1.617			-0.212	0.018	1.721			-0.047	-0.103	1.603
-0.343	-0.281	1.674			-0.345	-0.229	1.729			-0.389	0.094	1.754			-0.418	0.282	1.706			-0.554	-0.027	1.753			-0.595	-0.274	1.756			-0.569	-0.463	1.651			-0.556	-0.502	1.617			-0.214	0.018	1.721			-0.048	-0.103	1.602
-0.344	-0.281	1.673			-0.346	-0.229	1.728			-0.390	0.094	1.754			-0.419	0.282	1.706			-0.556	-0.027	1.753			-0.596	-0.273	1.755			-0.569	-0.463	1.652			-0.559	-0.502	1.617			-0.216	0.018	1.721			-0.049	-0.103	1.602
-0.345	-0.281	1.673			-0.347	-0.229	1.728			-0.391	0.094	1.753			-0.421	0.282	1.705			-0.557	-0.027	1.752			-0.596	-0.273	1.755			-0.568	-0.465	1.652			-0.560	-0.504	1.617			-0.217	0.018	1.720			-0.050	-0.103	1.601
-0.346	-0.281	1.672			-0.348	-0.229	1.727			-0.393	0.094	1.753			-0.422	0.282	1.704			-0.558	-0.027	1.752			-0.597	-0.273	1.755			-0.567	-0.467	1.652			-0.560	-0.507	1.617			-0.218	0.019	1.720			-0.051	-0.102	1.600
-0.347	-0.280	1.672			-0.349	-0.229	1.727			-0.394	0.094	1.753			-0.423	0.282	1.704			-0.559	-0.027	1.751			-0.597	-0.273	1.755			-0.568	-0.467	1.654			-0.562	-0.508	1.619			-0.220	0.019	1.720			-0.051	-0.102	1.599
-0.348	-0.280	1.672			-0.350	-0.228	1.726			-0.395	0.094	1.752			-0.424	0.282	1.703			-0.560	-0.027	1.751			-0.597	-0.273	1.755			-0.569	-0.467	1.655			-0.564	-0.509	1.620			-0.221	0.019	1.719			-0.052	-0.102	1.599
-0.349	-0.280	1.671			-0.351	-0.228	1.726			-0.396	0.094	1.752			-0.425	0.283	1.703			-0.561	-0.027	1.751			-0.597	-0.274	1.755			-0.569	-0.468	1.657			-0.565	-0.509	1.621			-0.222	0.019	1.719			-0.052	-0.102	1.598
-0.349	-0.280	1.671			-0.351	-0.228	1.726			-0.397	0.094	1.752			-0.426	0.283	1.702			-0.562	-0.027	1.751			-0.597	-0.274	1.755			-0.570	-0.468	1.658			-0.567	-0.510	1.622			-0.223	0.020	1.719			-0.053	-0.102	1.598
-0.350	-0.280	1.671			-0.351	-0.228	1.725			-0.398	0.094	1.751			-0.427	0.283	1.702			-0.562	-0.027	1.751			-0.597	-0.274	1.756			-0.571	-0.468	1.659			-0.568	-0.511	1.623			-0.224	0.020	1.718			-0.053	-0.101	1.597
-0.350	-0.280	1.670			-0.352	-0.228	1.725			-0.398	0.094	1.751			-0.427	0.283	1.701			-0.563	-0.027	1.751			-0.597	-0.274	1.756			-0.571	-0.468	1.660			-0.569	-0.512	1.624			-0.225	0.020	1.718			-0.054	-0.101	1.597
-0.350	-0.280	1.670			-0.352	-0.228	1.725			-0.399	0.094	1.751			-0.428	0.283	1.701			-0.563	-0.027	1.751			-0.597	-0.275	1.757			-0.571	-0.468	1.661			-0.570	-0.513	1.624			-0.226	0.020	1.718			-0.054	-0.101	1.596
-0.350	-0.280	1.670			-0.352	-0.228	1.725			-0.400	0.094	1.750			-0.429	0.283	1.701			-0.563	-0.027	1.751			-0.597	-0.275	1.757			-0.571	-0.468	1.662			-0.570	-0.513	1.625			-0.226	0.020	1.718			-0.054	-0.101	1.595
-0.350	-0.280	1.670			-0.352	-0.228	1.725			-0.400	0.094	1.750			-0.430	0.283	1.700			-0.564	-0.027	1.751			-0.596	-0.275	1.758			-0.571	-0.469	1.662			-0.571	-0.514	1.626			-0.227	0.020	1.717			-0.054	-0.101	1.595
-0.350	-0.280	1.670			-0.352	-0.228	1.725			-0.401	0.094	1.750			-0.430	0.283	1.700			-0.564	-0.028	1.752			-0.596	-0.275	1.758			-0.571	-0.469	1.663			-0.571	-0.515	1.627			-0.228	0.021	1.717			-0.054	-0.100	1.595
-0.350	-0.280	1.670			-0.352	-0.227	1.724			-0.401	0.095	1.749			-0.431	0.283	1.700			-0.564	-0.028	1.752			-0.595	-0.276	1.759			-0.571	-0.469	1.664			-0.571	-0.515	1.628			-0.228	0.021	1.717			-0.054	-0.100	1.595
-0.350	-0.280	1.670			-0.352	-0.227	1.724			-0.401	0.095	1.749			-0.432	0.283	1.700			-0.564	-0.028	1.752			-0.595	-0.276	1.759			-0.571	-0.469	1.665			-0.572	-0.516	1.628			-0.229	0.021	1.717			-0.054	-0.100	1.595
-0.350	-0.280	1.670			-0.352	-0.227	1.724			-0.402	0.095	1.749			-0.432	0.283	1.700			-0.564	-0.028	1.753			-0.595	-0.276	1.760			-0.571	-0.469	1.665			-0.572	-0.517	1.629			-0.229	0.021	1.717			-0.054	-0.100	1.595
-0.350	-0.280	1.670			-0.352	-0.227	1.724			-0.402	0.095	1.749			-0.433	0.283	1.700			-0.564	-0.028	1.753			-0.594	-0.277	1.760			-0.571	-0.469	1.666			-0.572	-0.517	1.630			-0.230	0.021	1.717			-0.054	-0.099	1.596
-0.350	-0.280	1.670			-0.352	-0.227	1.724			-0.402	0.095	1.749			-0.433	0.283	1.700			-0.564	-0.028	1.754			-0.594	-0.277	1.761			-0.571	-0.470	1.666			-0.572	-0.518	1.630			-0.231	0.021	1.716			-0.054	-0.099	1.596
-0.350	-0.280	1.670			-0.351	-0.227	1.724			-0.403	0.095	1.749			-0.434	0.283	1.700			-0.565	-0.029	1.754			-0.593	-0.278	1.761			-0.571	-0.470	1.667			-0.572	-0.518	1.631			-0.231	0.021	1.716			-0.054	-0.099	1.596
-0.350	-0.280	1.670			-0.351	-0.227	1.724			-0.403	0.095	1.749			-0.435	0.283	1.700			-0.565	-0.029	1.755			-0.593	-0.278	1.762			-0.571	-0.470	1.667			-0.572	-0.519	1.632			-0.231	0.021	1.716			-0.054	-0.099	1.596
-0.350	-0.280	1.670			-0.351	-0.227	1.724			-0.403	0.095	1.748			-0.435	0.282	1.700			-0.565	-0.029	1.756			-0.593	-0.278	1.762			-0.566	-0.474	1.665			-0.568	-0.522	1.631			-0.232	0.021	1.716			-0.054	-0.099	1.596
-0.349	-0.280	1.670			-0.351	-0.227	1.725			-0.404	0.095	1.748			-0.436	0.282	1.700			-0.565	-0.030	1.756			-0.592	-0.279	1.763			-0.562	-0.476	1.663			-0.565	-0.524	1.630			-0.233	0.021	1.716			-0.054	-0.099	1.596
-0.349	-0.280	1.670			-0.350	-0.227	1.725			-0.404	0.095	1.748			-0.437	0.282	1.700			-0.565	-0.030	1.757			-0.592	-0.279	1.763			-0.559	-0.478	1.662			-0.563	-0.526	1.629			-0.234	0.021	1.716			-0.054	-0.099	1.596
-0.349	-0.280	1.670			-0.350	-0.227	1.725			-0.404	0.095	1.748			-0.438	0.282	1.701			-0.565	-0.030	1.758			-0.592	-0.279	1.764			-0.557	-0.480	1.661			-0.561	-0.528	1.629			-0.238	0.020	1.716			-0.055	-0.099	1.596
-0.349	-0.280	1.671			-0.350	-0.227	1.725			-0.405	0.095	1.748			-0.439	0.282	1.702			-0.565	-0.031	1.758			-0.591	-0.280	1.765			-0.555	-0.481	1.661			-0.559	-0.529	1.629			-0.243	0.019	1.716			-0.055	-0.099	1.595
-0.348	-0.280	1.671			-0.350	-0.227	1.725			-0.405	0.095	1.748			-0.441	0.281	1.702			-0.566	-0.031	1.759			-0.591	-0.281	1.765			-0.554	-0.481	1.661			-0.558	-0.530	1.629			-0.247	0.016	1.715			-0.056	-0.099	1.595
-0.348	-0.281	1.671			-0.350	-0.227	1.725			-0.407	0.095	1.748			-0.445	0.279	1.704			-0.567	-0.032	1.760			-0.591	-0.281	1.766			-0.553	-0.482	1.662			-0.557	-0.530	1.629			-0.250	0.014	1.715			-0.060	-0.099	1.594
-0.348	-0.281	1.671			-0.350	-0.228	1.725			-0.410	0.094	1.749			-0.451	0.277	1.705			-0.569	-0.034	1.762			-0.591	-0.287	1.770			-0.553	-0.482	1.662			-0.555	-0.531	1.630			-0.252	0.012	1.714			-0.064	-0.100	1.594
-0.349	-0.281	1.671			-0.350	-0.228	1.725			-0.413	0.094	1.749			-0.459	0.273	1.707			-0.573	-0.038	1.764			-0.591	-0.292	1.773			-0.552	-0.483	1.663			-0.554	-0.533	1.630			-0.253	0.010	1.714			-0.072	-0.101	1.593
-0.349	-0.282	1.672			-0.351	-0.228	1.726			-0.418	0.093	1.749			-0.469	0.269	1.709			-0.577	-0.043	1.767			-0.592	-0.297	1.775			-0.551	-0.484	1.663			-0.553	-0.534	1.631			-0.255	0.009	1.713			-0.077	-0.101	1.594
-0.349	-0.282	1.672			-0.351	-0.229	1.726			-0.425	0.091	1.750			-0.479	0.265	1.711			-0.582	-0.049	1.769			-0.592	-0.300	1.777			-0.554	-0.488	1.666			-0.554	-0.536	1.632			-0.257	0.007	1.713			-0.082	-0.101	1.593
-0.350	-0.284	1.672			-0.353	-0.230	1.726			-0.431	0.090	1.750			-0.488	0.261	1.713			-0.587	-0.054	1.772			-0.592	-0.304	1.779			-0.553	-0.490	1.666			-0.552	-0.538	1.633			-0.266	0.002	1.712			-0.087	-0.101	1.593
-0.351	-0.285	1.673			-0.354	-0.231	1.727			-0.437	0.087	1.751			-0.495	0.257	1.715			-0.591	-0.060	1.774			-0.592	-0.307	1.780			-0.552	-0.491	1.667			-0.551	-0.539	1.633			-0.281	-0.007	1.710			-0.094	-0.096	1.591
-0.352	-0.286	1.673			-0.355	-0.232	1.727			-0.442	0.085	1.751			-0.502	0.254	1.716			-0.595	-0.063	1.775			-0.593	-0.310	1.781			-0.551	-0.492	1.667			-0.550	-0.540	1.633			-0.291	-0.011	1.710			-0.097	-0.094	1.591
-0.353	-0.287	1.673			-0.356	-0.233	1.727			-0.447	0.082	1.752			-0.508	0.251	1.718			-0.598	-0.065	1.777			-0.593	-0.312	1.782			-0.550	-0.493	1.667			-0.549	-0.541	1.634			-0.296	-0.012	1.710			-0.099	-0.092	1.593
-0.353	-0.288	1.673			-0.357	-0.234	1.727			-0.452	0.080	1.752			-0.514	0.249	1.720			-0.599	-0.066	1.778			-0.593	-0.314	1.782			-0.550	-0.494	1.667			-0.548	-0.542	1.634			-0.302	-0.004	1.713			-0.100	-0.089	1.597
-0.353	-0.288	1.673			-0.357	-0.234	1.727			-0.446	0.071	1.752			-0.518	0.246	1.721			-0.602	-0.068	1.779			-0.594	-0.317	1.783			-0.549	-0.495	1.668			-0.548	-0.544	1.634			-0.307	0.004	1.716			-0.096	-0.085	1.606
-0.354	-0.288	1.673			-0.357	-0.235	1.727			-0.453	0.067	1.753			-0.522	0.244	1.722			-0.606	-0.072	1.780			-0.595	-0.320	1.784			-0.549	-0.496	1.668			-0.547	-0.545	1.634			-0.310	0.005	1.717			-0.090	-0.079	1.619
-0.354	-0.289	1.674			-0.358	-0.235	1.727			-0.457	0.064	1.753			-0.525	0.242	1.723			-0.609	-0.076	1.782			-0.595	-0.323	1.784			-0.537	-0.509	1.653			-0.540	-0.553	1.626			-0.312	0.005	1.718			-0.071	-0.046	1.614
-0.354	-0.289	1.674			-0.358	-0.236	1.727			-0.461	0.061	1.754			-0.528	0.241	1.724			-0.611	-0.079	1.782			-0.596	-0.325	1.784			-0.531	-0.515	1.645			-0.535	-0.558	1.621			-0.314	0.005	1.719			-0.057	-0.033	1.619
-0.354	-0.289	1.674			-0.359	-0.237	1.727			-0.463	0.059	1.754			-0.530	0.239	1.725			-0.614	-0.082	1.783			-0.596	-0.327	1.784			-0.527	-0.518	1.640			-0.531	-0.562	1.617			-0.313	0.006	1.720			-0.044	-0.021	1.627
-0.355	-0.290	1.673			-0.360	-0.237	1.727			-0.466	0.058	1.755			-0.532	0.238	1.725			-0.615	-0.084	1.784			-0.597	-0.329	1.784			-0.545	-0.519	1.643			-0.536	-0.564	1.616			-0.311	0.007	1.721			-0.032	-0.013	1.636
-0.355	-0.290	1.673			-0.360	-0.238	1.727			-0.467	0.057	1.755			-0.534	0.237	1.726			-0.617	-0.086	1.784			-0.598	-0.331	1.784			-0.546	-0.519	1.642			-0.536	-0.565	1.615			-0.309	0.007	1.723			-0.022	-0.006	1.646
-0.355	-0.290	1.673			-0.361	-0.238	1.727			-0.469	0.055	1.755			-0.536	0.236	1.727			-0.618	-0.088	1.785			-0.598	-0.333	1.783			-0.551	-0.519	1.642			-0.539	-0.566	1.615			-0.305	0.008	1.724			-0.014	-0.001	1.654
-0.356	-0.290	1.673			-0.361	-0.239	1.727			-0.470	0.054	1.756			-0.536	0.235	1.728			-0.619	-0.089	1.785			-0.599	-0.334	1.783			-0.553	-0.519	1.642			-0.540	-0.565	1.613			-0.301	0.009	1.725			-0.007	0.002	1.661
-0.356	-0.290	1.673			-0.362	-0.239	1.727			-0.471	0.054	1.756			-0.536	0.234	1.728			-0.619	-0.091	1.784			-0.600	-0.336	1.782			-0.553	-0.519	1.641			-0.540	-0.565	1.612			-0.297	0.009	1.726			-0.001	0.005	1.668
-0.356	-0.291	1.673			-0.363	-0.240	1.727			-0.472	0.053	1.756			-0.534	0.234	1.729			-0.619	-0.092	1.783			-0.600	-0.337	1.781			-0.556	-0.519	1.640			-0.541	-0.565	1.611			-0.293	0.010	1.727			0.004	0.007	1.673
-0.357	-0.291	1.672			-0.363	-0.240	1.727			-0.472	0.052	1.757			-0.531	0.233	1.730			-0.617	-0.093	1.782			-0.601	-0.337	1.779			-0.558	-0.518	1.640			-0.542	-0.566	1.610			-0.289	0.010	1.728			0.009	0.009	1.678
-0.357	-0.291	1.672			-0.364	-0.240	1.726			-0.472	0.052	1.757			-0.528	0.234	1.731			-0.616	-0.094	1.780			-0.602	-0.338	1.777			-0.560	-0.518	1.639			-0.542	-0.566	1.609			-0.285	0.011	1.729			0.013	0.010	1.682
-0.357	-0.291	1.671			-0.364	-0.241	1.726			-0.471	0.051	1.758			-0.525	0.234	1.732			-0.615	-0.094	1.778			-0.602	-0.338	1.776			-0.561	-0.518	1.639			-0.543	-0.566	1.608			-0.281	0.011	1.730			0.017	0.010	1.686
-0.358	-0.291	1.671			-0.364	-0.241	1.726			-0.470	0.051	1.758			-0.521	0.234	1.732			-0.614	-0.095	1.777			-0.603	-0.338	1.774			-0.561	-0.517	1.638			-0.543	-0.562	1.609			-0.278	0.011	1.730			0.020	0.011	1.689
-0.358	-0.291	1.670			-0.365	-0.241	1.725			-0.469	0.051	1.758			-0.518	0.235	1.732			-0.612	-0.095	1.775			-0.603	-0.338	1.772			-0.561	-0.516	1.637			-0.543	-0.561	1.607			-0.274	0.012	1.731			0.024	0.011	1.692
-0.358	-0.291	1.670			-0.365	-0.242	1.725			-0.467	0.051	1.759			-0.515	0.235	1.732			-0.611	-0.095	1.773			-0.604	-0.336	1.769			-0.562	-0.515	1.637			-0.543	-0.560	1.607			-0.271	0.012	1.731			0.027	0.011	1.695
-0.358	-0.291	1.669			-0.365	-0.242	1.725			-0.466	0.051	1.759			-0.512	0.236	1.732			-0.609	-0.095	1.772			-0.604	-0.334	1.766			-0.562	-0.514	1.637			-0.544	-0.559	1.606			-0.269	0.012	1.732			0.029	0.011	1.697
-0.358	-0.291	1.668			-0.365	-0.242	1.724			-0.464	0.052	1.759			-0.509	0.236	1.732			-0.608	-0.095	1.770			-0.604	-0.332	1.763			-0.563	-0.513	1.637			-0.544	-0.559	1.606			-0.266	0.012	1.732			0.032	0.011	1.699
-0.358	-0.291	1.668			-0.365	-0.242	1.724			-0.462	0.052	1.758			-0.506	0.237	1.732			-0.606	-0.094	1.768			-0.604	-0.330	1.760			-0.561	-0.510	1.636			-0.543	-0.556	1.605			-0.264	0.013	1.732			0.034	0.011	1.701
-0.358	-0.290	1.667			-0.365	-0.242	1.723			-0.460	0.052	1.758			-0.504	0.237	1.731			-0.605	-0.094	1.767			-0.604	-0.329	1.758			-0.561	-0.508	1.635			-0.543	-0.555	1.605			-0.261	0.013	1.732			0.036	0.010	1.702
-0.357	-0.290	1.666			-0.365	-0.243	1.722			-0.458	0.053	1.758			-0.502	0.238	1.731			-0.603	-0.094	1.765			-0.604	-0.327	1.756			-0.561	-0.507	1.635			-0.543	-0.555	1.604			-0.259	0.013	1.732			0.038	0.010	1.703
-0.357	-0.290	1.665			-0.365	-0.243	1.721			-0.456	0.053	1.757			-0.500	0.238	1.730			-0.601	-0.093	1.763			-0.604	-0.326	1.754			-0.561	-0.506	1.635			-0.543	-0.555	1.604			-0.257	0.013	1.732			0.040	0.010	1.704
-0.357	-0.290	1.664			-0.365	-0.243	1.720			-0.454	0.053	1.756			-0.498	0.239	1.730			-0.600	-0.093	1.762			-0.604	-0.324	1.752			-0.560	-0.504	1.634			-0.531	-0.550	1.598			-0.255	0.013	1.731			0.041	0.009	1.705
-0.356	-0.290	1.662			-0.364	-0.243	1.719			-0.452	0.054	1.756			-0.496	0.239	1.729			-0.598	-0.092	1.760			-0.604	-0.324	1.751			-0.560	-0.504	1.634			-0.532	-0.550	1.597			-0.253	0.014	1.731			0.043	0.009	1.706
-0.356	-0.289	1.661			-0.364	-0.243	1.718			-0.450	0.054	1.755			-0.494	0.240	1.728			-0.597	-0.092	1.758			-0.603	-0.323	1.749			-0.560	-0.504	1.633			-0.532	-0.549	1.597			-0.252	0.014	1.731			0.044	0.009	1.706
-0.355	-0.289	1.660			-0.363	-0.243	1.717			-0.449	0.055	1.754			-0.492	0.240	1.727			-0.595	-0.092	1.757			-0.603	-0.323	1.748			-0.560	-0.503	1.633			-0.532	-0.549	1.597			-0.250	0.014	1.730			0.046	0.008	1.706
-0.354	-0.289	1.659			-0.363	-0.242	1.716			-0.447	0.055	1.753			-0.490	0.241	1.726			-0.594	-0.091	1.755			-0.603	-0.322	1.747			-0.560	-0.503	1.633			-0.533	-0.549	1.597			-0.248	0.014	1.730			0.047	0.008	1.706
-0.354	-0.288	1.658			-0.362	-0.242	1.715			-0.445	0.056	1.752			-0.489	0.241	1.725			-0.593	-0.091	1.754			-0.602	-0.322	1.745			-0.560	-0.503	1.633			-0.533	-0.549	1.596			-0.247	0.014	1.729			0.048	0.007	1.706
-0.353	-0.288	1.657			-0.361	-0.242	1.714			-0.443	0.056	1.751			-0.487	0.242	1.724			-0.591	-0.090	1.752			-0.602	-0.321	1.744			-0.560	-0.502	1.632			-0.533	-0.549	1.596			-0.245	0.015	1.728			0.049	0.007	1.706
-0.352	-0.288	1.655			-0.361	-0.242	1.712			-0.441	0.057	1.749			-0.485	0.242	1.722			-0.590	-0.090	1.751			-0.601	-0.321	1.743			-0.560	-0.502	1.632			-0.534	-0.549	1.596			-0.243	0.015	1.727			0.050	0.006	1.705
-0.352	-0.288	1.654			-0.360	-0.242	1.711			-0.440	0.057	1.748			-0.484	0.243	1.721			-0.589	-0.089	1.749			-0.601	-0.320	1.742			-0.558	-0.501	1.631			-0.533	-0.549	1.595			-0.242	0.015	1.726			0.051	0.006	1.704
-0.351	-0.287	1.653			-0.359	-0.241	1.710			-0.438	0.058	1.747			-0.482	0.243	1.720			-0.587	-0.089	1.748			-0.600	-0.319	1.740			-0.557	-0.500	1.630			-0.533	-0.549	1.595			-0.240	0.015	1.725			0.052	0.005	1.703
-0.350	-0.287	1.652			-0.358	-0.241	1.709			-0.436	0.059	1.746			-0.480	0.244	1.718			-0.585	-0.088	1.746			-0.600	-0.319	1.739			-0.557	-0.499	1.630			-0.533	-0.548	1.595			-0.238	0.015	1.723			0.053	0.005	1.702
-0.350	-0.287	1.651			-0.358	-0.241	1.708			-0.435	0.059	1.744			-0.478	0.244	1.716			-0.584	-0.087	1.744			-0.599	-0.318	1.738			-0.556	-0.499	1.629			-0.534	-0.548	1.595			-0.237	0.016	1.722			0.054	0.004	1.701
-0.349	-0.286	1.650			-0.357	-0.241	1.707			-0.433	0.060	1.743			-0.476	0.245	1.715			-0.582	-0.086	1.743			-0.598	-0.317	1.737			-0.556	-0.498	1.629			-0.534	-0.548	1.595			-0.235	0.016	1.720			0.055	0.003	1.699
-0.348	-0.286	1.649			-0.356	-0.240	1.705			-0.431	0.061	1.742			-0.475	0.246	1.713			-0.580	-0.085	1.741			-0.598	-0.316	1.736			-0.556	-0.498	1.629			-0.535	-0.548	1.595			-0.233	0.016	1.719			0.056	0.003	1.698
-0.347	-0.286	1.648			-0.355	-0.240	1.704			-0.430	0.062	1.740			-0.473	0.246	1.711			-0.579	-0.084	1.740			-0.597	-0.316	1.735			-0.555	-0.498	1.629			-0.536	-0.548	1.595			-0.232	0.016	1.717			0.057	0.002	1.696
-0.346	-0.285	1.647			-0.354	-0.239	1.703			-0.428	0.063	1.738			-0.471	0.247	1.709			-0.578	-0.083	1.738			-0.596	-0.315	1.734			-0.555	-0.497	1.628			-0.536	-0.548	1.595			-0.230	0.017	1.715			0.058	0.002	1.693
-0.345	-0.285	1.646			-0.353	-0.239	1.702			-0.426	0.064	1.737			-0.468	0.249	1.706			-0.576	-0.081	1.737			-0.595	-0.314	1.733			-0.554	-0.497	1.628			-0.536	-0.548	1.595			-0.228	0.017	1.713			0.060	0.001	1.691
-0.344	-0.284	1.644			-0.352	-0.238	1.701			-0.423	0.065	1.735			-0.466	0.250	1.704			-0.574	-0.079	1.735			-0.594	-0.313	1.732			-0.554	-0.496	1.628			-0.536	-0.547	1.595			-0.226	0.018	1.712			0.061	0.001	1.688
-0.343	-0.283	1.643			-0.350	-0.237	1.699			-0.420	0.067	1.732			-0.464	0.252	1.701			-0.573	-0.077	1.733			-0.593	-0.311	1.731			-0.554	-0.495	1.628			-0.536	-0.547	1.595			-0.224	0.019	1.710			0.062	0.000	1.686
-0.342	-0.282	1.642			-0.349	-0.235	1.698			-0.418	0.070	1.730			-0.461	0.254	1.698			-0.571	-0.074	1.732			-0.591	-0.309	1.729			-0.553	-0.494	1.628			-0.537	-0.547	1.595			-0.222	0.020	1.707			0.064	0.000	1.684
-0.340	-0.281	1.641			-0.347	-0.233	1.696			-0.415	0.073	1.727			-0.457	0.257	1.694			-0.569	-0.071	1.730			-0.590	-0.307	1.728			-0.552	-0.493	1.627			-0.532	-0.542	1.595			-0.219	0.022	1.705			0.066	0.000	1.681
-0.338	-0.279	1.639			-0.345	-0.231	1.694			-0.411	0.076	1.724			-0.454	0.260	1.691			-0.567	-0.066	1.728			-0.588	-0.304	1.727			-0.550	-0.491	1.627			-0.530	-0.540	1.594			-0.217	0.024	1.702			0.067	0.000	1.679
-0.337	-0.277	1.638			-0.343	-0.229	1.693			-0.408	0.079	1.721			-0.450	0.263	1.688			-0.564	-0.062	1.726			-0.586	-0.302	1.726			-0.549	-0.490	1.627			-0.527	-0.537	1.594			-0.214	0.026	1.699			0.069	0.001	1.677
-0.335	-0.275	1.636			-0.340	-0.226	1.691			-0.405	0.083	1.718			-0.446	0.267	1.685			-0.561	-0.056	1.724			-0.584	-0.299	1.725			-0.548	-0.488	1.627			-0.526	-0.535	1.594			-0.211	0.029	1.697			0.071	0.001	1.674
-0.333	-0.273	1.635			-0.338	-0.224	1.690			-0.401	0.087	1.716			-0.443	0.271	1.681			-0.559	-0.052	1.721			-0.581	-0.296	1.724			-0.546	-0.485	1.627			-0.525	-0.535	1.594			-0.208	0.031	1.694			0.073	0.002	1.671
-0.330	-0.271	1.634			-0.335	-0.221	1.688			-0.397	0.091	1.713			-0.439	0.275	1.678			-0.556	-0.048	1.719			-0.579	-0.293	1.723			-0.544	-0.483	1.627			-0.525	-0.534	1.595			-0.205	0.034	1.691			0.076	0.003	1.668
-0.328	-0.269	1.633			-0.333	-0.219	1.687			-0.394	0.095	1.710			-0.435	0.279	1.675			-0.554	-0.044	1.717			-0.577	-0.291	1.722			-0.543	-0.481	1.628			-0.524	-0.534	1.595			-0.203	0.036	1.689			0.078	0.003	1.666
-0.326	-0.267	1.632			-0.331	-0.217	1.686			-0.391	0.098	1.708			-0.431	0.282	1.672			-0.552	-0.040	1.716			-0.575	-0.288	1.721			-0.542	-0.479	1.628			-0.524	-0.533	1.596			-0.200	0.039	1.686			0.080	0.004	1.663
-0.324	-0.266	1.631			-0.328	-0.214	1.685			-0.388	0.101	1.706			-0.427	0.285	1.669			-0.549	-0.036	1.714			-0.573	-0.285	1.721			-0.540	-0.477	1.628			-0.523	-0.532	1.597			-0.198	0.040	1.684			0.083	0.004	1.660
-0.322	-0.264	1.630			-0.326	-0.213	1.684			-0.385	0.104	1.704			-0.423	0.288	1.666			-0.547	-0.032	1.712			-0.571	-0.283	1.720			-0.538	-0.475	1.629			-0.521	-0.529	1.598			-0.195	0.042	1.682			0.085	0.005	1.658
-0.320	-0.263	1.630			-0.324	-0.211	1.683			-0.382	0.106	1.702			-0.419	0.291	1.663			-0.545	-0.029	1.710			-0.569	-0.280	1.720			-0.537	-0.473	1.630			-0.519	-0.527	1.599			-0.193	0.044	1.680			0.087	0.005	1.656
-0.318	-0.262	1.629			-0.322	-0.209	1.683			-0.380	0.109	1.700			-0.416	0.293	1.660			-0.543	-0.026	1.708			-0.567	-0.278	1.719			-0.535	-0.471	1.630			-0.517	-0.525	1.600			-0.191	0.045	1.678			0.089	0.005	1.653
-0.316	-0.261	1.629			-0.321	-0.208	1.682			-0.377	0.111	1.698			-0.413	0.296	1.657			-0.541	-0.024	1.706			-0.566	-0.276	1.719			-0.534	-0.469	1.631			-0.515	-0.523	1.601			-0.189	0.046	1.676			0.089	0.005	1.651
-0.315	-0.260	1.628			-0.319	-0.207	1.681			-0.375	0.112	1.696			-0.410	0.298	1.655			-0.539	-0.022	1.705			-0.564	-0.274	1.718			-0.532	-0.468	1.632			-0.514	-0.521	1.602			-0.187	0.047	1.675			0.089	0.005	1.649
-0.313	-0.259	1.628			-0.318	-0.206	1.681			-0.374	0.114	1.695			-0.407	0.299	1.653			-0.537	-0.020	1.703			-0.563	-0.272	1.718			-0.531	-0.466	1.632			-0.513	-0.520	1.603			-0.185	0.048	1.674			0.089	0.004	1.647
-0.312	-0.258	1.628			-0.316	-0.205	1.681			-0.372	0.115	1.694			-0.405	0.301	1.651			-0.535	-0.018	1.702			-0.562	-0.271	1.718			-0.530	-0.465	1.633			-0.511	-0.518	1.604			-0.184	0.049	1.673			0.087	0.003	1.644
-0.310	-0.257	1.627			-0.315	-0.204	1.680			-0.371	0.116	1.693			-0.402	0.302	1.650			-0.534	-0.017	1.701			-0.561	-0.269	1.717			-0.529	-0.464	1.633			-0.510	-0.517	1.605			-0.183	0.049	1.672			0.085	0.002	1.641
-0.309	-0.257	1.627			-0.314	-0.203	1.680			-0.369	0.117	1.692			-0.401	0.303	1.648			-0.533	-0.015	1.700			-0.560	-0.268	1.717			-0.528	-0.463	1.634			-0.510	-0.516	1.606			-0.181	0.050	1.671			0.081	0.000	1.639
-0.308	-0.256	1.627			-0.313	-0.203	1.680			-0.368	0.118	1.691			-0.399	0.304	1.647			-0.532	-0.014	1.699			-0.559	-0.267	1.717			-0.527	-0.462	1.634			-0.511	-0.494	1.615			-0.180	0.050	1.670			0.078	-0.001	1.637
-0.307	-0.256	1.627			-0.312	-0.202	1.679			-0.367	0.119	1.690			-0.398	0.305	1.646			-0.531	-0.013	1.698			-0.558	-0.266	1.716			-0.526	-0.461	1.634			-0.511	-0.483	1.620			-0.179	0.051	1.669			0.074	-0.003	1.635
-0.306	-0.255	1.627			-0.312	-0.201	1.679			-0.366	0.120	1.689			-0.397	0.306	1.645			-0.530	-0.012	1.697			-0.557	-0.265	1.716			-0.525	-0.460	1.635			-0.511	-0.477	1.624			-0.179	0.052	1.669			0.070	-0.003	1.633
-0.306	-0.255	1.627			-0.311	-0.201	1.679			-0.365	0.121	1.689			-0.396	0.307	1.644			-0.529	-0.011	1.697			-0.557	-0.264	1.716			-0.525	-0.460	1.636			-0.511	-0.486	1.625			-0.178	0.052	1.668			0.067	-0.004	1.631
-0.305	-0.255	1.627			-0.310	-0.200	1.679			-0.365	0.121	1.688			-0.395	0.307	1.643			-0.529	-0.010	1.696			-0.556	-0.263	1.716			-0.524	-0.459	1.637			-0.511	-0.493	1.626			-0.177	0.053	1.667			0.063	-0.005	1.629
-0.304	-0.254	1.627			-0.310	-0.200	1.679			-0.364	0.122	1.688			-0.395	0.308	1.643			-0.529	-0.009	1.696			-0.556	-0.263	1.716			-0.524	-0.459	1.637			-0.511	-0.497	1.627			-0.177	0.053	1.667			0.059	-0.006	1.628
-0.304	-0.254	1.627			-0.309	-0.199	1.679			-0.364	0.122	1.687			-0.396	0.308	1.643			-0.529	-0.009	1.697			-0.555	-0.262	1.716			-0.523	-0.458	1.638			-0.510	-0.498	1.628			-0.178	0.054	1.667			0.055	-0.006	1.626
-0.304	-0.254	1.628			-0.309	-0.199	1.679			-0.365	0.122	1.687			-0.397	0.308	1.643			-0.530	-0.009	1.697			-0.555	-0.262	1.716			-0.523	-0.458	1.639			-0.510	-0.499	1.628			-0.179	0.054	1.667			0.051	-0.007	1.625
-0.303	-0.254	1.628			-0.309	-0.199	1.680			-0.365	0.122	1.687			-0.399	0.308	1.644			-0.531	-0.009	1.698			-0.555	-0.261	1.717			-0.523	-0.458	1.640			-0.511	-0.502	1.629			-0.181	0.055	1.667			0.047	-0.007	1.624
-0.304	-0.253	1.629			-0.309	-0.199	1.680			-0.367	0.122	1.688			-0.403	0.307	1.645			-0.533	-0.009	1.699			-0.556	-0.261	1.717			-0.523	-0.457	1.641			-0.511	-0.503	1.629			-0.183	0.055	1.668			0.043	-0.007	1.624
-0.304	-0.253	1.629			-0.309	-0.198	1.681			-0.369	0.122	1.689			-0.406	0.306	1.646			-0.534	-0.009	1.701			-0.556	-0.261	1.719			-0.523	-0.457	1.642			-0.510	-0.503	1.630			-0.186	0.055	1.668			0.039	-0.008	1.623
-0.305	-0.254	1.630			-0.310	-0.199	1.682			-0.371	0.122	1.689			-0.410	0.306	1.648			-0.536	-0.009	1.703			-0.557	-0.261	1.720			-0.524	-0.457	1.643			-0.510	-0.503	1.630			-0.188	0.056	1.669			0.036	-0.008	1.623
-0.306	-0.254	1.631			-0.311	-0.199	1.683			-0.373	0.121	1.690			-0.413	0.305	1.650			-0.538	-0.010	1.704			-0.558	-0.261	1.721			-0.524	-0.457	1.644			-0.510	-0.503	1.630			-0.191	0.056	1.670			0.033	-0.008	1.622
-0.307	-0.254	1.632			-0.312	-0.199	1.684			-0.375	0.121	1.692			-0.416	0.304	1.651			-0.540	-0.011	1.706			-0.559	-0.261	1.723			-0.525	-0.457	1.645			-0.510	-0.503	1.631			-0.194	0.056	1.671			0.029	-0.008	1.622
-0.308	-0.254	1.634			-0.314	-0.199	1.685			-0.377	0.120	1.693			-0.419	0.303	1.653			-0.541	-0.011	1.707			-0.560	-0.261	1.724			-0.526	-0.457	1.646			-0.510	-0.504	1.631			-0.196	0.056	1.672			0.026	-0.008	1.621
-0.310	-0.255	1.635			-0.315	-0.200	1.686			-0.380	0.120	1.694			-0.422	0.303	1.655			-0.543	-0.012	1.709			-0.561	-0.262	1.726			-0.528	-0.458	1.647			-0.510	-0.504	1.631			-0.199	0.055	1.673			0.023	-0.007	1.621
-0.311	-0.255	1.636			-0.316	-0.200	1.687			-0.382	0.119	1.695			-0.425	0.302	1.656			-0.545	-0.013	1.711			-0.563	-0.263	1.727			-0.529	-0.458	1.647			-0.510	-0.504	1.631			-0.202	0.055	1.674			0.021	-0.007	1.621
-0.313	-0.256	1.637			-0.318	-0.200	1.688			-0.384	0.118	1.696			-0.427	0.302	1.658			-0.547	-0.014	1.713			-0.564	-0.263	1.729			-0.530	-0.458	1.648			-0.511	-0.505	1.631			-0.204	0.055	1.675			0.019	-0.007	1.621
-0.314	-0.256	1.638			-0.319	-0.201	1.689			-0.386	0.118	1.698			-0.430	0.301	1.660			-0.549	-0.015	1.715			-0.565	-0.264	1.730			-0.532	-0.459	1.649			-0.512	-0.506	1.631			-0.206	0.055	1.676			0.016	-0.006	1.620
-0.316	-0.256	1.639			-0.321	-0.201	1.690			-0.387	0.117	1.699			-0.432	0.301	1.661			-0.551	-0.016	1.717			-0.566	-0.265	1.732			-0.533	-0.459	1.650			-0.515	-0.508	1.631			-0.208	0.055	1.676			0.015	-0.006	1.620
-0.317	-0.257	1.639			-0.322	-0.201	1.691			-0.389	0.117	1.700			-0.434	0.300	1.663			-0.552	-0.016	1.718			-0.568	-0.265	1.733			-0.535	-0.460	1.651			-0.519	-0.510	1.631			-0.210	0.054	1.677			0.013	-0.005	1.620
-0.318	-0.257	1.640			-0.323	-0.202	1.692			-0.390	0.117	1.701			-0.436	0.300	1.665			-0.554	-0.017	1.720			-0.569	-0.266	1.735			-0.536	-0.460	1.651			-0.523	-0.512	1.631			-0.212	0.054	1.678			0.011	-0.005	1.619
-0.320	-0.257	1.641			-0.324	-0.202	1.693			-0.392	0.116	1.702			-0.438	0.299	1.666			-0.555	-0.018	1.721			-0.570	-0.267	1.736			-0.537	-0.461	1.652			-0.525	-0.514	1.631			-0.213	0.054	1.679			0.010	-0.005	1.619
-0.321	-0.257	1.642			-0.325	-0.202	1.693			-0.393	0.116	1.703			-0.440	0.299	1.668			-0.556	-0.018	1.722			-0.571	-0.268	1.737			-0.539	-0.461	1.652			-0.528	-0.515	1.631			-0.214	0.054	1.680			0.009	-0.004	1.619
-0.322	-0.258	1.642			-0.326	-0.202	1.694			-0.394	0.116	1.704			-0.441	0.299	1.669			-0.557	-0.019	1.723			-0.572	-0.268	1.738			-0.540	-0.462	1.653			-0.530	-0.516	1.631			-0.216	0.053	1.680			0.007	-0.004	1.619
-0.323	-0.258	1.643			-0.327	-0.203	1.695			-0.395	0.115	1.705			-0.442	0.299	1.670			-0.558	-0.019	1.724			-0.573	-0.269	1.739			-0.541	-0.462	1.653			-0.532	-0.518	1.631			-0.217	0.053	1.681			0.006	-0.003	1.619
-0.323	-0.258	1.643			-0.328	-0.203	1.695			-0.396	0.115	1.706			-0.443	0.298	1.672			-0.559	-0.019	1.725			-0.574	-0.270	1.740			-0.542	-0.463	1.654			-0.533	-0.518	1.631			-0.218	0.053	1.681			0.005	-0.003	1.618
-0.324	-0.258	1.644			-0.329	-0.203	1.696			-0.397	0.115	1.707			-0.445	0.298	1.673			-0.559	-0.020	1.726			-0.574	-0.270	1.740			-0.543	-0.463	1.654			-0.535	-0.519	1.631			-0.219	0.053	1.682			0.004	-0.002	1.618
-0.325	-0.258	1.644			-0.330	-0.203	1.696			-0.398	0.115	1.708			-0.445	0.298	1.674			-0.560	-0.020	1.727			-0.575	-0.271	1.741			-0.544	-0.464	1.654			-0.536	-0.520	1.631			-0.219	0.053	1.682			0.003	-0.002	1.618
-0.326	-0.258	1.645			-0.330	-0.204	1.696			-0.399	0.115	1.708			-0.446	0.298	1.675			-0.561	-0.020	1.728			-0.576	-0.271	1.742			-0.544	-0.464	1.655			-0.537	-0.521	1.630			-0.220	0.052	1.683			0.002	-0.002	1.618
-0.326	-0.259	1.645			-0.331	-0.204	1.697			-0.399	0.115	1.709			-0.447	0.297	1.676			-0.561	-0.021	1.728			-0.576	-0.272	1.742			-0.545	-0.464	1.655			-0.538	-0.521	1.630			-0.221	0.052	1.683			0.002	-0.001	1.619
-0.327	-0.259	1.645			-0.332	-0.204	1.697			-0.400	0.114	1.710			-0.448	0.297	1.677			-0.562	-0.021	1.729			-0.577	-0.272	1.743			-0.546	-0.465	1.655			-0.539	-0.522	1.630			-0.222	0.052	1.684			0.001	-0.001	1.619
-0.328	-0.259	1.646			-0.332	-0.204	1.698			-0.401	0.114	1.710			-0.448	0.297	1.679			-0.562	-0.021	1.730			-0.577	-0.272	1.743			-0.546	-0.465	1.655			-0.539	-0.522	1.630			-0.222	0.052	1.684			0.001	-0.000	1.620
-0.328	-0.259	1.646			-0.333	-0.204	1.698			-0.401	0.114	1.711			-0.449	0.297	1.680			-0.563	-0.021	1.730			-0.578	-0.273	1.744			-0.547	-0.465	1.655			-0.540	-0.523	1.630			-0.223	0.051	1.685			0.000	0.000	1.620
-0.328	-0.259	1.646			-0.333	-0.204	1.698			-0.401	0.114	1.712			-0.449	0.297	1.681			-0.563	-0.022	1.731			-0.578	-0.273	1.744			-0.547	-0.465	1.655			-0.541	-0.523	1.630			-0.223	0.051	1.686			0.000	0.001	1.621
-0.329	-0.259	1.646			-0.333	-0.204	1.698			-0.402	0.114	1.712			-0.449	0.297	1.683			-0.564	-0.022	1.731			-0.578	-0.273	1.745			-0.548	-0.466	1.655			-0.541	-0.523	1.630			-0.223	0.051	1.687			-0.000	0.001	1.622
-0.329	-0.259	1.646			-0.334	-0.205	1.699			-0.402	0.114	1.713			-0.449	0.297	1.684			-0.564	-0.022	1.732			-0.579	-0.274	1.745			-0.548	-0.466	1.655			-0.542	-0.523	1.629			-0.224	0.051	1.687			-0.000	0.001	1.622
-0.330	-0.259	1.647			-0.334	-0.205	1.699			-0.403	0.114	1.713			-0.449	0.297	1.686			-0.564	-0.022	1.732			-0.579	-0.274	1.745			-0.548	-0.466	1.655			-0.542	-0.523	1.629			-0.224	0.051	1.688			-0.000	0.002	1.623
-0.330	-0.259	1.647			-0.335	-0.205	1.699			-0.403	0.114	1.714			-0.449	0.297	1.687			-0.565	-0.022	1.732			-0.579	-0.274	1.745			-0.549	-0.466	1.655			-0.542	-0.523	1.629			-0.224	0.051	1.689			-0.001	0.002	1.623
-0.330	-0.259	1.647			-0.335	-0.205	1.699			-0.403	0.114	1.715			-0.449	0.297	1.688			-0.565	-0.022	1.733			-0.580	-0.274	1.745			-0.549	-0.466	1.655			-0.543	-0.523	1.628			-0.224	0.050	1.690			-0.001	0.003	1.623
-0.331	-0.259	1.647			-0.336	-0.205	1.700			-0.404	0.114	1.715			-0.449	0.297	1.690			-0.566	-0.022	1.733			-0.581	-0.274	1.745			-0.550	-0.466	1.655			-0.543	-0.523	1.627			-0.224	0.050	1.691			-0.001	0.003	1.622
-0.331	-0.259	1.647			-0.336	-0.205	1.700			-0.404	0.114	1.715			-0.449	0.297	1.690			-0.566	-0.022	1.733			-0.581	-0.274	1.745			-0.550	-0.466	1.655			-0.543	-0.523	1.627			-0.224	0.050	1.691			-0.001	0.003	1.622
-0.331	-0.259	1.648			-0.336	-0.205	1.700			-0.404	0.114	1.716			-0.449	0.297	1.691			-0.566	-0.023	1.734			-0.581	-0.274	1.745			-0.550	-0.466	1.655			-0.544	-0.523	1.627			-0.224	0.050	1.691			-0.001	0.004	1.622
-0.332	-0.259	1.648			-0.336	-0.205	1.700			-0.404	0.114	1.716			-0.449	0.297	1.692			-0.566	-0.023	1.734			-0.582	-0.274	1.745			-0.550	-0.466	1.655			-0.544	-0.523	1.627			-0.224	0.050	1.691			-0.001	0.004	1.621
-0.332	-0.259	1.648			-0.337	-0.205	1.701			-0.405	0.114	1.716			-0.448	0.297	1.692			-0.566	-0.023	1.734			-0.582	-0.274	1.745			-0.550	-0.466	1.655			-0.544	-0.523	1.627			-0.224	0.050	1.692			-0.001	0.005	1.619
-0.332	-0.259	1.649			-0.337	-0.205	1.701			-0.405	0.114	1.717			-0.448	0.298	1.692			-0.567	-0.023	1.734			-0.582	-0.273	1.745			-0.551	-0.466	1.655			-0.544	-0.523	1.627			-0.224	0.050	1.692			-0.001	0.006	1.616
-0.333	-0.259	1.649			-0.337	-0.205	1.701			-0.405	0.114	1.717			-0.448	0.298	1.691			-0.567	-0.022	1.734			-0.583	-0.273	1.745			-0.551	-0.466	1.655			-0.545	-0.523	1.627			-0.224	0.050	1.692			-0.001	0.006	1.613
-0.333	-0.259	1.649			-0.337	-0.205	1.701			-0.405	0.114	1.717			-0.447	0.298	1.690			-0.567	-0.022	1.734			-0.583	-0.273	1.745			-0.551	-0.465	1.655			-0.545	-0.523	1.627			-0.224	0.050	1.692			-0.001	0.008	1.607
-0.333	-0.259	1.650			-0.338	-0.205	1.702			-0.405	0.114	1.717			-0.446	0.299	1.689			-0.567	-0.022	1.734			-0.583	-0.273	1.744			-0.552	-0.465	1.656			-0.545	-0.523	1.627			-0.224	0.050	1.691			-0.000	0.008	1.602
-0.334	-0.259	1.650			-0.338	-0.204	1.702			-0.405	0.114	1.716			-0.444	0.300	1.685			-0.568	-0.022	1.734			-0.584	-0.272	1.745			-0.552	-0.465	1.657			-0.547	-0.523	1.630			-0.222	0.050	1.689			0.001	0.009	1.594
-0.334	-0.259	1.650			-0.338	-0.204	1.702			-0.405	0.114	1.716			-0.444	0.300	1.685			-0.568	-0.022	1.734			-0.584	-0.272	1.745			-0.552	-0.465	1.657			-0.547	-0.523	1.630			-0.222	0.050	1.689			0.001	0.009	1.594
-0.334	-0.259	1.651			-0.338	-0.204	1.703			-0.405	0.114	1.715			-0.442	0.300	1.682			-0.568	-0.021	1.734			-0.584	-0.272	1.745			-0.553	-0.465	1.658			-0.547	-0.522	1.631			-0.221	0.051	1.687			0.001	0.010	1.590
-0.334	-0.259	1.651			-0.338	-0.204	1.703			-0.404	0.115	1.714			-0.440	0.300	1.679			-0.568	-0.021	1.733			-0.585	-0.271	1.745			-0.553	-0.464	1.659			-0.548	-0.522	1.632			-0.219	0.051	1.684			0.002	0.010	1.586
-0.334	-0.259	1.652			-0.338	-0.204	1.703			-0.402	0.115	1.713			-0.438	0.301	1.676			-0.568	-0.020	1.733			-0.585	-0.271	1.745			-0.552	-0.464	1.660			-0.548	-0.522	1.633			-0.217	0.051	1.682			0.003	0.010	1.582
-0.334	-0.259	1.652			-0.338	-0.204	1.703			-0.401	0.115	1.711			-0.436	0.301	1.673			-0.567	-0.019	1.732			-0.584	-0.271	1.745			-0.551	-0.463	1.661			-0.548	-0.522	1.634			-0.215	0.051	1.679			0.005	0.009	1.578
-0.334	-0.258	1.652			-0.338	-0.204	1.703			-0.398	0.116	1.709			-0.433	0.301	1.670			-0.566	-0.018	1.731			-0.584	-0.270	1.745			-0.550	-0.463	1.661			-0.547	-0.522	1.635			-0.211	0.051	1.675			0.008	0.009	1.573
-0.334	-0.258	1.653			-0.336	-0.203	1.704			-0.395	0.116	1.706			-0.429	0.301	1.666			-0.564	-0.017	1.730			-0.583	-0.269	1.745			-0.549	-0.462	1.662			-0.547	-0.522	1.636			-0.207	0.051	1.672			0.011	0.008	1.569
-0.332	-0.258	1.653			-0.335	-0.203	1.703			-0.391	0.117	1.703			-0.425	0.301	1.662			-0.562	-0.016	1.729			-0.581	-0.269	1.745			-0.547	-0.462	1.662			-0.546	-0.521	1.637			-0.202	0.050	1.668			0.015	0.007	1.563
-0.330	-0.258	1.653			-0.332	-0.202	1.703			-0.385	0.117	1.701			-0.419	0.301	1.659			-0.558	-0.015	1.727			-0.578	-0.268	1.745			-0.544	-0.462	1.662			-0.545	-0.521	1.638			-0.197	0.050	1.664			0.020	0.005	1.556
-0.327	-0.258	1.653			-0.328	-0.202	1.703			-0.380	0.118	1.698			-0.413	0.302	1.656			-0.553	-0.013	1.726			-0.574	-0.268	1.745			-0.540	-0.461	1.662			-0.543	-0.521	1.638			-0.191	0.049	1.660			0.024	0.004	1.551
-0.324	-0.258	1.652			-0.324	-0.201	1.702			-0.373	0.119	1.695			-0.407	0.302	1.653			-0.548	-0.012	1.724			-0.570	-0.267	1.744			-0.535	-0.461	1.662			-0.541	-0.521	1.639			-0.185	0.049	1.656			0.029	0.003	1.544
-0.319	-0.258	1.652			-0.318	-0.201	1.701			-0.366	0.119	1.693			-0.399	0.302	1.650			-0.539	-0.010	1.721			-0.564	-0.266	1.744			-0.531	-0.460	1.662			-0.538	-0.520	1.639			-0.178	0.049	1.653			0.034	0.002	1.538
-0.314	-0.258	1.651			-0.313	-0.200	1.700			-0.358	0.120	1.690			-0.391	0.303	1.647			-0.532	-0.009	1.719			-0.558	-0.265	1.743			-0.526	-0.460	1.661			-0.535	-0.520	1.640			-0.171	0.049	1.649			0.037	0.001	1.534
-0.308	-0.258	1.650			-0.306	-0.200	1.699			-0.350	0.121	1.688			-0.383	0.304	1.645			-0.524	-0.007	1.716			-0.551	-0.265	1.742			-0.521	-0.459	1.660			-0.531	-0.520	1.640			-0.163	0.048	1.645			0.045	0.000	1.523
-0.302	-0.257	1.649			-0.299	-0.200	1.697			-0.343	0.121	1.686			-0.375	0.304	1.643			-0.517	-0.006	1.714			-0.545	-0.264	1.741			-0.515	-0.459	1.659			-0.527	-0.519	1.640			-0.156	0.048	1.642			0.057	-0.000	1.506
-0.297	-0.257	1.648			-0.293	-0.199	1.696			-0.335	0.122	1.684			-0.368	0.304	1.641			-0.510	-0.005	1.713			-0.539	-0.263	1.740			-0.508	-0.458	1.659			-0.521	-0.519	1.640			-0.148	0.048	1.638			0.064	-0.001	1.495
-0.291	-0.257	1.647			-0.287	-0.199	1.695			-0.327	0.122	1.683			-0.360	0.305	1.640			-0.503	-0.004	1.711			-0.533	-0.263	1.739			-0.497	-0.459	1.657			-0.512	-0.519	1.639			-0.142	0.048	1.635			0.069	-0.001	1.488
-0.286	-0.257	1.646			-0.281	-0.199	1.693			-0.320	0.122	1.681			-0.352	0.305	1.638			-0.496	-0.003	1.710			-0.526	-0.262	1.738			-0.491	-0.459	1.657			-0.507	-0.519	1.640			-0.135	0.047	1.632			0.073	-0.001	1.481
-0.281	-0.257	1.645			-0.276	-0.198	1.692			-0.313	0.123	1.679			-0.345	0.306	1.637			-0.489	-0.002	1.709			-0.519	-0.261	1.737			-0.487	-0.459	1.657			-0.502	-0.519	1.640			-0.129	0.047	1.629			0.079	-0.002	1.474
-0.276	-0.257	1.644			-0.270	-0.198	1.691			-0.307	0.124	1.678			-0.338	0.306	1.636			-0.483	-0.001	1.708			-0.513	-0.261	1.737			-0.478	-0.459	1.655			-0.494	-0.519	1.639			-0.123	0.047	1.626			0.083	-0.002	1.467
-0.271	-0.257	1.643			-0.265	-0.198	1.690			-0.301	0.124	1.677			-0.331	0.307	1.635			-0.477	-0.001	1.707			-0.507	-0.260	1.736			-0.472	-0.460	1.654			-0.488	-0.519	1.638			-0.117	0.046	1.623			0.088	-0.003	1.461
-0.266	-0.257	1.642			-0.259	-0.198	1.688			-0.295	0.124	1.675			-0.325	0.307	1.634			-0.471	0.000	1.706			-0.501	-0.260	1.736			-0.466	-0.460	1.653			-0.482	-0.519	1.637			-0.111	0.046	1.620			0.091	-0.003	1.455
-0.262	-0.257	1.641			-0.255	-0.198	1.687			-0.289	0.125	1.674			-0.318	0.308	1.634			-0.465	0.001	1.705			-0.496	-0.259	1.736			-0.462	-0.459	1.653			-0.477	-0.519	1.637			-0.106	0.046	1.617			0.095	-0.003	1.450
-0.258	-0.257	1.639			-0.250	-0.198	1.686			-0.283	0.125	1.673			-0.313	0.308	1.633			-0.459	0.001	1.705			-0.490	-0.259	1.736			-0.458	-0.459	1.653			-0.473	-0.519	1.638			-0.101	0.045	1.614			0.098	-0.003	1.445
-0.253	-0.257	1.638			-0.245	-0.198	1.685			-0.277	0.126	1.671			-0.308	0.308	1.632			-0.454	0.002	1.704			-0.485	-0.259	1.736			-0.456	-0.459	1.653			-0.469	-0.518	1.638			-0.096	0.045	1.611			0.100	-0.004	1.441
-0.250	-0.257	1.637			-0.241	-0.198	1.684			-0.272	0.126	1.670			-0.303	0.309	1.632			-0.448	0.003	1.704			-0.480	-0.259	1.735			-0.453	-0.459	1.653			-0.466	-0.518	1.638			-0.091	0.045	1.608			0.103	-0.004	1.437
-0.246	-0.257	1.636			-0.236	-0.198	1.682			-0.266	0.126	1.669			-0.298	0.309	1.631			-0.443	0.003	1.704			-0.476	-0.259	1.735			-0.451	-0.459	1.653			-0.463	-0.518	1.638			-0.087	0.045	1.606			0.105	-0.004	1.434
-0.243	-0.257	1.635			-0.233	-0.198	1.681			-0.261	0.126	1.668			-0.293	0.309	1.630			-0.439	0.004	1.703			-0.472	-0.259	1.735			-0.448	-0.458	1.653			-0.460	-0.518	1.638			-0.083	0.044	1.603			0.107	-0.004	1.430
-0.240	-0.257	1.634			-0.229	-0.198	1.680			-0.256	0.126	1.667			-0.288	0.310	1.629			-0.434	0.004	1.703			-0.468	-0.259	1.735			-0.445	-0.458	1.652			-0.456	-0.518	1.638			-0.079	0.044	1.601			0.108	-0.005	1.427
-0.236	-0.257	1.633			-0.225	-0.198	1.679			-0.251	0.127	1.666			-0.284	0.310	1.628			-0.430	0.005	1.703			-0.464	-0.259	1.735			-0.442	-0.458	1.652			-0.453	-0.517	1.637			-0.075	0.044	1.599			0.110	-0.005	1.424
-0.234	-0.257	1.633			-0.222	-0.198	1.678			-0.247	0.127	1.665			-0.279	0.310	1.628			-0.425	0.005	1.703			-0.461	-0.258	1.735			-0.439	-0.457	1.652			-0.450	-0.517	1.637			-0.072	0.043	1.597			0.111	-0.005	1.421
-0.231	-0.257	1.632			-0.219	-0.198	1.677			-0.243	0.127	1.664			-0.275	0.310	1.627			-0.421	0.006	1.702			-0.458	-0.258	1.735			-0.437	-0.457	1.652			-0.447	-0.517	1.637			-0.069	0.043	1.595			0.112	-0.006	1.420
-0.228	-0.257	1.631			-0.216	-0.198	1.676			-0.239	0.127	1.663			-0.270	0.310	1.627			-0.418	0.007	1.702			-0.454	-0.258	1.735			-0.431	-0.459	1.650			-0.442	-0.518	1.635			-0.066	0.043	1.593			0.112	-0.007	1.419
-0.226	-0.258	1.630			-0.213	-0.198	1.675			-0.235	0.127	1.662			-0.266	0.310	1.626			-0.414	0.007	1.702			-0.451	-0.258	1.735			-0.427	-0.461	1.648			-0.433	-0.527	1.634			-0.062	0.042	1.592			0.112	-0.009	1.419
-0.223	-0.258	1.629			-0.210	-0.198	1.675			-0.231	0.127	1.661			-0.262	0.310	1.626			-0.410	0.008	1.702			-0.448	-0.258	1.734			-0.423	-0.462	1.647			-0.411	-0.523	1.625			-0.059	0.042	1.590			0.112	-0.010	1.418
-0.221	-0.258	1.628			-0.207	-0.198	1.674			-0.228	0.127	1.660			-0.257	0.310	1.626			-0.407	0.008	1.702			-0.445	-0.258	1.734			-0.420	-0.464	1.645			-0.404	-0.522	1.623			-0.057	0.042	1.589			0.113	-0.012	1.418
-0.218	-0.258	1.627			-0.204	-0.199	1.672			-0.224	0.127	1.659			-0.253	0.310	1.625			-0.403	0.009	1.702			-0.442	-0.258	1.734			-0.418	-0.464	1.645			-0.398	-0.520	1.621			-0.053	0.041	1.587			0.113	-0.013	1.418
-0.214	-0.258	1.626			-0.200	-0.199	1.671			-0.220	0.127	1.658			-0.249	0.310	1.625			-0.399	0.009	1.702			-0.438	-0.258	1.734			-0.415	-0.464	1.645			-0.392	-0.519	1.620			-0.050	0.041	1.586			0.115	-0.016	1.416
-0.210	-0.259	1.624			-0.196	-0.199	1.670			-0.215	0.127	1.657			-0.244	0.310	1.624			-0.395	0.009	1.702			-0.435	-0.258	1.733			-0.411	-0.466	1.643			-0.387	-0.519	1.618			-0.047	0.040	1.584			0.116	-0.018	1.414
-0.206	-0.259	1.622			-0.192	-0.200	1.668			-0.211	0.127	1.656			-0.240	0.310	1.624			-0.390	0.009	1.702			-0.431	-0.258	1.733			-0.408	-0.467	1.642			-0.381	-0.518	1.616			-0.043	0.039	1.583			0.118	-0.019	1.413
-0.202	-0.259	1.621			-0.188	-0.200	1.667			-0.206	0.126	1.655			-0.235	0.310	1.623			-0.386	0.010	1.701			-0.427	-0.258	1.732			-0.404	-0.469	1.641			-0.376	-0.518	1.615			-0.038	0.038	1.582			0.119	-0.020	1.412
-0.198	-0.260	1.619			-0.183	-0.200	1.665			-0.200	0.126	1.654			-0.230	0.310	1.622			-0.381	0.010	1.701			-0.422	-0.258	1.732			-0.400	-0.470	1.639			-0.373	-0.520	1.614			-0.033	0.037	1.580			0.124	-0.024	1.414
-0.194	-0.260	1.618			-0.179	-0.201	1.664			-0.195	0.126	1.652			-0.223	0.310	1.621			-0.375	0.010	1.701			-0.417	-0.258	1.731			-0.395	-0.471	1.638			-0.370	-0.521	1.613			-0.028	0.036	1.579			0.132	-0.025	1.410
-0.189	-0.260	1.617			-0.174	-0.201	1.662			-0.189	0.125	1.651			-0.218	0.309	1.620			-0.370	0.010	1.700			-0.411	-0.258	1.730			-0.391	-0.469	1.638			-0.368	-0.521	1.613			-0.022	0.035	1.577			0.138	-0.026	1.407
-0.185	-0.260	1.615			-0.169	-0.201	1.661			-0.182	0.125	1.649			-0.211	0.309	1.618			-0.363	0.011	1.699			-0.406	-0.258	1.729			-0.386	-0.467	1.638			-0.368	-0.520	1.613			-0.015	0.034	1.576			0.146	-0.025	1.403
-0.180	-0.260	1.614			-0.164	-0.201	1.659			-0.176	0.125	1.647			-0.204	0.309	1.617			-0.357	0.011	1.699			-0.400	-0.258	1.728			-0.382	-0.465	1.637			-0.367	-0.519	1.613			-0.009	0.033	1.574			0.156	-0.022	1.397
-0.175	-0.260	1.613			-0.158	-0.201	1.658			-0.169	0.125	1.645			-0.197	0.309	1.615			-0.351	0.011	1.698			-0.394	-0.257	1.727			-0.378	-0.464	1.637			-0.367	-0.518	1.613			-0.002	0.033	1.571			0.189	-0.009	1.372
-0.169	-0.260	1.612			-0.153	-0.201	1.656			-0.162	0.125	1.643			-0.189	0.309	1.613			-0.345	0.012	1.697			-0.388	-0.257	1.727			-0.375	-0.463	1.637			-0.367	-0.517	1.614			0.005	0.033	1.569			0.203	-0.004	1.363
-0.164	-0.260	1.610			-0.147	-0.201	1.655			-0.156	0.124	1.641			-0.181	0.309	1.611			-0.338	0.013	1.696			-0.382	-0.256	1.726			-0.372	-0.462	1.637			-0.366	-0.516	1.614			0.012	0.033	1.566			0.216	0.000	1.356
-0.159	-0.260	1.609			-0.142	-0.200	1.653			-0.149	0.124	1.638			-0.174	0.309	1.609			-0.331	0.014	1.695			-0.377	-0.256	1.725			-0.368	-0.460	1.637			-0.364	-0.515	1.614			0.019	0.033	1.564			0.225	0.001	1.356
-0.154	-0.259	1.608			-0.136	-0.200	1.651			-0.142	0.124	1.636			-0.167	0.309	1.606			-0.324	0.015	1.694			-0.372	-0.255	1.725			-0.365	-0.459	1.638			-0.362	-0.514	1.614			0.026	0.034	1.561			0.233	0.001	1.357
-0.149	-0.259	1.607			-0.131	-0.199	1.650			-0.136	0.124	1.633			-0.160	0.309	1.604			-0.318	0.015	1.693			-0.367	-0.254	1.725			-0.362	-0.458	1.638			-0.360	-0.514	1.614			0.032	0.035	1.559			0.252	0.008	1.361
-0.145	-0.258	1.606			-0.127	-0.199	1.648			-0.131	0.124	1.631			-0.154	0.309	1.602			-0.312	0.016	1.692			-0.363	-0.254	1.724			-0.359	-0.456	1.638			-0.359	-0.513	1.614			0.038	0.035	1.557			0.264	0.009	1.365
-0.141	-0.257	1.605			-0.123	-0.198	1.646			-0.126	0.124	1.629			-0.148	0.309	1.600			-0.307	0.017	1.691			-0.359	-0.253	1.724			-0.356	-0.455	1.639			-0.358	-0.513	1.614			0.044	0.036	1.555			0.275	0.009	1.370
-0.137	-0.257	1.604			-0.119	-0.198	1.645			-0.121	0.124	1.628			-0.142	0.309	1.598			-0.301	0.018	1.689			-0.355	-0.253	1.724			-0.353	-0.454	1.639			-0.356	-0.512	1.614			0.050	0.036	1.554			0.284	0.008	1.376
-0.133	-0.257	1.603			-0.115	-0.197	1.643			-0.116	0.124	1.626			-0.136	0.309	1.596			-0.297	0.018	1.688			-0.351	-0.252	1.724			-0.350	-0.453	1.639			-0.355	-0.511	1.615			0.055	0.037	1.553			0.294	0.005	1.384
-0.130	-0.256	1.602			-0.112	-0.197	1.642			-0.112	0.123	1.625			-0.131	0.309	1.594			-0.292	0.019	1.687			-0.348	-0.252	1.723			-0.347	-0.452	1.639			-0.354	-0.510	1.615			0.061	0.037	1.553			0.302	0.005	1.391
-0.126	-0.256	1.601			-0.109	-0.197	1.640			-0.108	0.123	1.623			-0.126	0.309	1.593			-0.288	0.020	1.686			-0.345	-0.251	1.723			-0.345	-0.451	1.639			-0.352	-0.510	1.615			0.066	0.037	1.553			0.308	0.006	1.397
-0.123	-0.255	1.600			-0.106	-0.196	1.639			-0.104	0.123	1.622			-0.121	0.309	1.591			-0.284	0.020	1.685			-0.342	-0.251	1.723			-0.343	-0.451	1.639			-0.351	-0.509	1.616			0.071	0.037	1.553			0.314	0.006	1.402
-0.120	-0.255	1.600			-0.103	-0.196	1.638			-0.101	0.123	1.622			-0.116	0.309	1.590			-0.280	0.021	1.684			-0.339	-0.250	1.722			-0.341	-0.450	1.639			-0.350	-0.509	1.616			0.076	0.037	1.554			0.319	0.006	1.408
-0.117	-0.255	1.599			-0.101	-0.196	1.637			-0.097	0.123	1.621			-0.111	0.309	1.589			-0.277	0.021	1.683			-0.337	-0.250	1.721			-0.339	-0.449	1.639			-0.349	-0.508	1.616			0.080	0.037	1.555			0.324	0.006	1.413
-0.114	-0.254	1.598			-0.098	-0.196	1.637			-0.094	0.122	1.620			-0.107	0.309	1.588			-0.274	0.022	1.682			-0.334	-0.249	1.721			-0.337	-0.448	1.639			-0.348	-0.507	1.616			0.085	0.037	1.556			0.328	0.006	1.418
-0.112	-0.254	1.598			-0.096	-0.196	1.636			-0.090	0.122	1.620			-0.103	0.309	1.588			-0.271	0.022	1.681			-0.332	-0.249	1.720			-0.335	-0.448	1.638			-0.347	-0.507	1.616			0.089	0.037	1.557			0.331	0.005	1.424
-0.110	-0.254	1.598			-0.094	-0.195	1.635			-0.087	0.122	1.619			-0.099	0.309	1.587			-0.268	0.023	1.680			-0.330	-0.248	1.720			-0.333	-0.447	1.638			-0.346	-0.506	1.616			0.093	0.036	1.559			0.334	0.005	1.429
-0.107	-0.254	1.597			-0.092	-0.195	1.635			-0.085	0.122	1.619			-0.096	0.309	1.587			-0.265	0.023	1.679			-0.328	-0.248	1.719			-0.332	-0.447	1.638			-0.344	-0.506	1.616			0.096	0.036	1.561			0.337	0.005	1.435
-0.105	-0.254	1.597			-0.090	-0.195	1.634			-0.082	0.121	1.619			-0.093	0.309	1.587			-0.263	0.023	1.678			-0.326	-0.248	1.719			-0.330	-0.446	1.637			-0.343	-0.505	1.615			0.100	0.035	1.563			0.339	0.004	1.440
-0.103	-0.254	1.597			-0.088	-0.195	1.634			-0.079	0.121	1.619			-0.090	0.309	1.587			-0.261	0.024	1.677			-0.325	-0.247	1.718			-0.329	-0.445	1.637			-0.341	-0.504	1.615			0.103	0.035	1.565			0.341	0.003	1.446
-0.101	-0.254	1.597			-0.086	-0.195	1.634			-0.077	0.121	1.619			-0.087	0.309	1.587			-0.259	0.024	1.677			-0.323	-0.247	1.718			-0.327	-0.445	1.636			-0.337	-0.503	1.614			0.106	0.035	1.567			0.343	0.002	1.451
-0.099	-0.254	1.597			-0.084	-0.195	1.634			-0.075	0.121	1.619			-0.084	0.309	1.587			-0.257	0.024	1.676			-0.322	-0.247	1.717			-0.326	-0.444	1.636			-0.331	-0.494	1.615			0.109	0.034	1.570			0.345	-0.005	1.459
-0.097	-0.254	1.597			-0.083	-0.195	1.634			-0.073	0.121	1.620			-0.082	0.309	1.588			-0.255	0.024	1.676			-0.321	-0.246	1.717			-0.325	-0.444	1.636			-0.327	-0.489	1.615			0.111	0.034	1.573			0.347	-0.009	1.464
-0.095	-0.254	1.597			-0.081	-0.195	1.634			-0.070	0.120	1.621			-0.079	0.309	1.589			-0.253	0.024	1.675			-0.319	-0.246	1.717			-0.324	-0.444	1.635			-0.324	-0.485	1.615			0.114	0.033	1.576			0.348	-0.011	1.469
-0.093	-0.254	1.597			-0.080	-0.196	1.635			-0.069	0.120	1.622			-0.077	0.309	1.590			-0.252	0.025	1.675			-0.318	-0.246	1.716			-0.323	-0.443	1.635			-0.321	-0.482	1.616			0.116	0.032	1.580			0.344	-0.015	1.476
-0.091	-0.254	1.598			-0.078	-0.196	1.635			-0.067	0.120	1.624			-0.074	0.310	1.591			-0.250	0.025	1.675			-0.317	-0.246	1.716			-0.321	-0.443	1.635			-0.319	-0.480	1.616			0.118	0.031	1.583			0.341	-0.018	1.481
-0.090	-0.254	1.598			-0.077	-0.196	1.636			-0.065	0.119	1.625			-0.072	0.310	1.593			-0.249	0.025	1.675			-0.316	-0.245	1.716			-0.320	-0.442	1.635			-0.317	-0.478	1.616			0.120	0.030	1.587			0.336	-0.020	1.486
-0.088	-0.254	1.599			-0.075	-0.197	1.638			-0.063	0.119	1.627			-0.070	0.310	1.595			-0.247	0.025	1.674			-0.315	-0.245	1.716			-0.319	-0.442	1.634			-0.315	-0.477	1.616			0.121	0.029	1.591			0.333	-0.027	1.491
-0.087	-0.255	1.600			-0.074	-0.197	1.640			-0.062	0.118	1.630			-0.069	0.310	1.597			-0.246	0.025	1.675			-0.314	-0.245	1.715			-0.319	-0.442	1.634			-0.313	-0.476	1.616			0.122	0.028	1.595			0.324	-0.033	1.497
-0.085	-0.255	1.601			-0.073	-0.198	1.642			-0.061	0.118	1.632			-0.067	0.309	1.600			-0.245	0.025	1.675			-0.313	-0.245	1.715			-0.318	-0.441	1.634			-0.312	-0.474	1.616			0.123	0.027	1.598			0.319	-0.039	1.502
-0.084	-0.255	1.603			-0.072	-0.198	1.644			-0.061	0.117	1.635			-0.066	0.309	1.603			-0.244	0.025	1.676			-0.313	-0.245	1.715			-0.317	-0.441	1.634			-0.311	-0.476	1.616			0.124	0.026	1.602			0.316	-0.043	1.505
-0.083	-0.256	1.604			-0.071	-0.199	1.646			-0.060	0.117	1.639			-0.066	0.309	1.607			-0.243	0.024	1.678			-0.312	-0.245	1.716			-0.316	-0.441	1.634			-0.309	-0.475	1.616			0.124	0.025	1.605			0.312	-0.047	1.507
-0.082	-0.257	1.606			-0.070	-0.200	1.649			-0.060	0.116	1.643			-0.066	0.309	1.612			-0.243	0.023	1.680			-0.312	-0.245	1.717			-0.316	-0.441	1.634			-0.308	-0.474	1.617			0.123	0.025	1.609			0.309	-0.050	1.509
-0.082	-0.257	1.608			-0.070	-0.201	1.652			-0.061	0.116	1.648			-0.068	0.308	1.618			-0.244	0.022	1.684			-0.311	-0.245	1.718			-0.315	-0.441	1.634			-0.310	-0.478	1.618			0.123	0.024	1.613			0.305	-0.053	1.510
-0.081	-0.257	1.610			-0.070	-0.201	1.655			-0.062	0.115	1.652			-0.070	0.308	1.623			-0.245	0.021	1.689			-0.311	-0.246	1.719			-0.315	-0.449	1.635			-0.309	-0.501	1.618			0.121	0.024	1.617			0.293	-0.054	1.507
-0.081	-0.258	1.612			-0.070	-0.202	1.658			-0.064	0.115	1.657			-0.073	0.308	1.629			-0.248	0.019	1.694			-0.312	-0.246	1.722			-0.314	-0.455	1.635			-0.309	-0.512	1.617			0.117	0.024	1.622			0.282	-0.054	1.507
-0.082	-0.258	1.615			-0.071	-0.202	1.661			-0.067	0.115	1.662			-0.076	0.308	1.636			-0.250	0.017	1.699			-0.313	-0.247	1.725			-0.314	-0.460	1.635			-0.309	-0.520	1.618			0.113	0.025	1.626			0.274	-0.054	1.504
-0.083	-0.258	1.618			-0.072	-0.202	1.664			-0.070	0.114	1.667			-0.080	0.307	1.642			-0.253	0.015	1.704			-0.315	-0.249	1.728			-0.314	-0.463	1.635			-0.309	-0.525	1.618			0.107	0.026	1.631			0.267	-0.055	1.502
-0.084	-0.258	1.621			-0.073	-0.203	1.668			-0.073	0.114	1.672			-0.085	0.307	1.648			-0.256	0.014	1.709			-0.317	-0.250	1.732			-0.313	-0.466	1.636			-0.310	-0.530	1.619			0.100	0.026	1.635			0.261	-0.055	1.501
-0.087	-0.258	1.624			-0.075	-0.203	1.672			-0.077	0.115	1.677			-0.091	0.307	1.653			-0.259	0.013	1.714			-0.320	-0.250	1.736			-0.313	-0.469	1.636			-0.311	-0.534	1.620			0.092	0.026	1.638			0.256	-0.056	1.500
-0.089	-0.258	1.628			-0.078	-0.203	1.676			-0.081	0.115	1.682			-0.097	0.307	1.658			-0.262	0.012	1.718			-0.323	-0.251	1.740			-0.315	-0.469	1.638			-0.313	-0.537	1.621			0.083	0.026	1.642			0.251	-0.056	1.500
-0.093	-0.258	1.631			-0.081	-0.203	1.679			-0.085	0.116	1.686			-0.104	0.306	1.663			-0.266	0.012	1.723			-0.326	-0.251	1.744			-0.316	-0.471	1.639			-0.315	-0.542	1.623			0.074	0.025	1.644			0.245	-0.057	1.499
-0.102	-0.259	1.639			-0.089	-0.203	1.687			-0.094	0.117	1.694			-0.117	0.306	1.672			-0.275	0.012	1.734			-0.333	-0.251	1.752			-0.319	-0.474	1.642			-0.321	-0.549	1.626			0.056	0.023	1.649			0.224	-0.058	1.504
-0.102	-0.259	1.639			-0.089	-0.203	1.687			-0.094	0.117	1.694			-0.117	0.306	1.672			-0.275	0.012	1.734			-0.333	-0.251	1.752			-0.319	-0.474	1.642			-0.321	-0.549	1.626			0.056	0.023	1.649			0.224	-0.058	1.504
-0.107	-0.259	1.642			-0.093	-0.204	1.690			-0.099	0.118	1.697			-0.124	0.305	1.677			-0.280	0.012	1.739			-0.337	-0.250	1.756			-0.320	-0.476	1.643			-0.323	-0.552	1.627			0.048	0.021	1.651			0.213	-0.058	1.507
-0.112	-0.260	1.645			-0.098	-0.204	1.694			-0.104	0.119	1.701			-0.130	0.305	1.680			-0.284	0.013	1.743			-0.341	-0.250	1.760			-0.324	-0.477	1.645			-0.327	-0.555	1.629			0.041	0.019	1.653			0.204	-0.058	1.509
-0.117	-0.260	1.648			-0.102	-0.204	1.697			-0.109	0.120	1.704			-0.136	0.305	1.683			-0.289	0.013	1.747			-0.345	-0.250	1.763			-0.327	-0.479	1.647			-0.332	-0.557	1.631			0.033	0.017	1.654			0.193	-0.059	1.509
-0.122	-0.261	1.651			-0.107	-0.205	1.699			-0.114	0.122	1.707			-0.142	0.305	1.687			-0.293	0.013	1.751			-0.350	-0.249	1.767			-0.331	-0.480	1.649			-0.336	-0.559	1.633			0.026	0.016	1.656			0.181	-0.059	1.508
-0.127	-0.262	1.654			-0.112	-0.205	1.702			-0.119	0.123	1.710			-0.148	0.305	1.690			-0.297	0.013	1.754			-0.354	-0.249	1.771			-0.335	-0.481	1.652			-0.343	-0.561	1.637			0.019	0.014	1.658			0.173	-0.059	1.508
-0.132	-0.263	1.656			-0.116	-0.206	1.705			-0.123	0.124	1.712			-0.153	0.304	1.693			-0.302	0.013	1.757			-0.358	-0.248	1.774			-0.339	-0.481	1.654			-0.349	-0.562	1.640			0.013	0.014	1.659			0.167	-0.059	1.509
-0.137	-0.263	1.659			-0.121	-0.206	1.708			-0.128	0.125	1.715			-0.158	0.305	1.695			-0.307	0.013	1.760			-0.362	-0.248	1.776			-0.342	-0.482	1.655			-0.354	-0.563	1.643			0.007	0.013	1.661			0.162	-0.059	1.509
-0.142	-0.263	1.661			-0.126	-0.206	1.710			-0.132	0.126	1.717			-0.164	0.305	1.698			-0.311	0.012	1.763			-0.365	-0.248	1.779			-0.345	-0.483	1.657			-0.357	-0.564	1.645			0.001	0.012	1.662			0.158	-0.059	1.509
-0.146	-0.263	1.663			-0.130	-0.206	1.712			-0.137	0.126	1.719			-0.168	0.305	1.700			-0.316	0.012	1.766			-0.369	-0.248	1.781			-0.348	-0.484	1.658			-0.360	-0.565	1.646			-0.004	0.012	1.663			0.155	-0.059	1.510
-0.150	-0.263	1.665			-0.134	-0.206	1.714			-0.141	0.127	1.721			-0.173	0.305	1.702			-0.320	0.012	1.768			-0.372	-0.248	1.783			-0.351	-0.484	1.659			-0.365	-0.566	1.649			-0.008	0.012	1.664			0.151	-0.059	1.510
-0.154	-0.264	1.667			-0.137	-0.206	1.716			-0.145	0.128	1.723			-0.178	0.305	1.704			-0.323	0.011	1.770			-0.376	-0.248	1.785			-0.354	-0.485	1.661			-0.368	-0.567	1.651			-0.013	0.012	1.666			0.148	-0.059	1.510
-0.157	-0.264	1.668			-0.141	-0.206	1.717			-0.149	0.128	1.725			-0.182	0.305	1.706			-0.327	0.011	1.772			-0.379	-0.248	1.787			-0.357	-0.485	1.662			-0.372	-0.568	1.652			-0.018	0.012	1.667			0.144	-0.058	1.509
-0.160	-0.264	1.669			-0.144	-0.206	1.718			-0.152	0.129	1.727			-0.185	0.305	1.708			-0.330	0.010	1.773			-0.382	-0.247	1.788			-0.360	-0.485	1.663			-0.389	-0.555	1.655			-0.021	0.012	1.667			0.140	-0.057	1.507
-0.162	-0.264	1.670			-0.146	-0.206	1.720			-0.155	0.130	1.728			-0.188	0.305	1.710			-0.333	0.010	1.774			-0.384	-0.247	1.789			-0.363	-0.485	1.664			-0.391	-0.556	1.656			-0.024	0.012	1.668			0.135	-0.055	1.504
-0.165	-0.264	1.671			-0.149	-0.206	1.721			-0.158	0.130	1.730			-0.191	0.306	1.711			-0.336	0.010	1.776			-0.387	-0.247	1.791			-0.366	-0.485	1.665			-0.393	-0.556	1.657			-0.027	0.011	1.669			0.130	-0.054	1.501
-0.168	-0.264	1.673			-0.152	-0.206	1.722			-0.161	0.131	1.731			-0.194	0.306	1.713			-0.338	0.010	1.777			-0.389	-0.247	1.792			-0.368	-0.486	1.666			-0.395	-0.556	1.658			-0.029	0.011	1.670			0.126	-0.052	1.497
-0.170	-0.264	1.673			-0.154	-0.206	1.723			-0.164	0.131	1.732			-0.197	0.306	1.714			-0.341	0.009	1.778			-0.391	-0.247	1.792			-0.371	-0.486	1.667			-0.400	-0.553	1.659			-0.032	0.011	1.670			0.122	-0.051	1.495
-0.172	-0.264	1.674			-0.156	-0.206	1.724			-0.166	0.132	1.733			-0.199	0.306	1.715			-0.343	0.009	1.779			-0.393	-0.248	1.793			-0.373	-0.486	1.668			-0.402	-0.552	1.660			-0.034	0.011	1.671			0.118	-0.049	1.492
-0.175	-0.264	1.675			-0.158	-0.206	1.725			-0.169	0.132	1.734			-0.202	0.306	1.716			-0.346	0.009	1.780			-0.395	-0.248	1.794			-0.375	-0.486	1.668			-0.404	-0.552	1.661			-0.037	0.011	1.671			0.098	-0.023	1.446
-0.177	-0.265	1.676			-0.161	-0.206	1.725			-0.172	0.132	1.734			-0.204	0.306	1.717			-0.348	0.009	1.780			-0.396	-0.248	1.795			-0.376	-0.486	1.669			-0.406	-0.552	1.662			-0.039	0.010	1.672			0.089	-0.012	1.427
-0.179	-0.265	1.676			-0.163	-0.206	1.726			-0.175	0.132	1.735			-0.206	0.307	1.718			-0.350	0.008	1.781			-0.398	-0.248	1.795			-0.378	-0.486	1.670			-0.407	-0.553	1.662			-0.041	0.010	1.672			0.083	-0.010	1.424
-0.181	-0.265	1.677			-0.165	-0.207	1.726			-0.178	0.132	1.735			-0.209	0.307	1.719			-0.352	0.008	1.781			-0.399	-0.248	1.796			-0.379	-0.486	1.670			-0.408	-0.553	1.663			-0.044	0.008	1.671			0.078	-0.007	1.417
-0.183	-0.266	1.677			-0.167	-0.207	1.727			-0.181	0.131	1.734			-0.211	0.307	1.719			-0.353	0.008	1.782			-0.401	-0.249	1.796			-0.381	-0.486	1.671			-0.409	-0.553	1.663			-0.046	0.007	1.670			0.074	-0.004	1.412
-0.185	-0.267	1.677			-0.169	-0.209	1.727			-0.186	0.127	1.733			-0.214	0.307	1.719			-0.355	0.008	1.782			-0.402	-0.249	1.797			-0.382	-0.486	1.671			-0.410	-0.553	1.664			-0.049	0.004	1.668			0.070	-0.002	1.408
-0.187	-0.268	1.677			-0.171	-0.210	1.727			-0.192	0.123	1.732			-0.216	0.307	1.719			-0.356	0.007	1.782			-0.403	-0.250	1.797			-0.383	-0.485	1.672			-0.411	-0.554	1.664			-0.052	0.001	1.666			0.067	-0.001	1.405
-0.189	-0.269	1.678			-0.174	-0.211	1.727			-0.197	0.119	1.731			-0.218	0.307	1.719			-0.358	0.007	1.783			-0.404	-0.250	1.797			-0.385	-0.485	1.673			-0.411	-0.553	1.665			-0.053	-0.001	1.665			0.064	0.000	1.402
-0.191	-0.271	1.678			-0.176	-0.213	1.727			-0.201	0.115	1.731			-0.220	0.307	1.719			-0.359	0.007	1.783			-0.405	-0.251	1.798			-0.386	-0.484	1.673			-0.412	-0.553	1.665			-0.054	-0.002	1.663			0.058	0.001	1.396
-0.193	-0.272	1.678			-0.178	-0.214	1.727			-0.206	0.111	1.730			-0.222	0.307	1.719			-0.360	0.006	1.783			-0.406	-0.252	1.798			-0.390	-0.477	1.679			-0.413	-0.547	1.670			-0.055	-0.004	1.662			0.052	0.002	1.390
-0.194	-0.273	1.678			-0.179	-0.215	1.726			-0.211	0.106	1.730			-0.224	0.307	1.718			-0.361	0.006	1.783			-0.407	-0.252	1.798			-0.394	-0.472	1.682			-0.414	-0.541	1.673			-0.056	-0.005	1.661			0.046	0.004	1.384
-0.195	-0.273	1.678			-0.181	-0.216	1.726			-0.215	0.101	1.731			-0.226	0.307	1.718			-0.363	0.005	1.783			-0.408	-0.253	1.798			-0.396	-0.470	1.685			-0.414	-0.537	1.676			-0.057	-0.005	1.660			0.040	0.005	1.379
-0.197	-0.274	1.678			-0.182	-0.218	1.726			-0.220	0.096	1.731			-0.227	0.307	1.718			-0.364	0.005	1.783			-0.408	-0.254	1.798			-0.397	-0.468	1.685			-0.415	-0.536	1.677			-0.058	-0.006	1.659			0.033	0.006	1.375
-0.198	-0.275	1.678			-0.184	-0.219	1.726			-0.224	0.091	1.731			-0.229	0.306	1.718			-0.365	0.004	1.783			-0.409	-0.255	1.798			-0.398	-0.467	1.686			-0.415	-0.534	1.678			-0.059	-0.005	1.658			0.025	0.006	1.371
-0.199	-0.276	1.678			-0.185	-0.220	1.726			-0.231	0.083	1.733			-0.232	0.304	1.718			-0.367	0.003	1.782			-0.410	-0.257	1.798			-0.400	-0.465	1.687			-0.416	-0.531	1.680			-0.060	-0.004	1.657			0.015	0.007	1.366
-0.200	-0.276	1.677			-0.187	-0.221	1.725			-0.237	0.077	1.733			-0.235	0.302	1.718			-0.368	0.002	1.782			-0.410	-0.258	1.798			-0.400	-0.464	1.687			-0.416	-0.531	1.680			-0.062	-0.002	1.656			0.007	0.008	1.363
-0.201	-0.277	1.677			-0.187	-0.223	1.724			-0.225	0.068	1.721			-0.235	0.300	1.717			-0.370	0.001	1.782			-0.411	-0.260	1.797			-0.401	-0.464	1.688			-0.416	-0.530	1.680			-0.064	-0.000	1.655			0.000	0.009	1.361
-0.201	-0.278	1.676			-0.188	-0.224	1.723			-0.225	0.076	1.722			-0.236	0.304	1.715			-0.372	0.000	1.782			-0.412	-0.261	1.797			-0.402	-0.463	1.688			-0.417	-0.528	1.681			-0.067	0.002	1.654			-0.006	0.007	1.362
-0.202	-0.279	1.676			-0.189	-0.225	1.723			-0.225	0.082	1.723			-0.238	0.308	1.714			-0.375	-0.001	1.782			-0.413	-0.263	1.796			-0.403	-0.463	1.688			-0.417	-0.528	1.681			-0.069	0.005	1.653			-0.010	0.006	1.364
-0.203	-0.279	1.675			-0.189	-0.225	1.722			-0.225	0.086	1.723			-0.239	0.312	1.713			-0.379	-0.004	1.783			-0.414	-0.265	1.796			-0.406	-0.463	1.689			-0.419	-0.524	1.684			-0.072	0.008	1.652			-0.017	0.004	1.365
-0.203	-0.279	1.675			-0.190	-0.225	1.721			-0.225	0.090	1.723			-0.242	0.312	1.714			-0.381	-0.005	1.783			-0.415	-0.267	1.795			-0.407	-0.462	1.688			-0.419	-0.524	1.683			-0.076	0.012	1.652			-0.023	0.003	1.367
-0.204	-0.279	1.674			-0.190	-0.225	1.720			-0.225	0.095	1.723			-0.245	0.313	1.715			-0.384	-0.005	1.783			-0.415	-0.268	1.795			-0.408	-0.462	1.688			-0.420	-0.524	1.683			-0.079	0.017	1.651			-0.028	0.002	1.369
-0.205	-0.279	1.673			-0.191	-0.224	1.719			-0.227	0.100	1.722			-0.247	0.314	1.716			-0.387	-0.006	1.784			-0.418	-0.265	1.795			-0.409	-0.461	1.687			-0.421	-0.524	1.682			-0.083	0.023	1.651			-0.034	0.001	1.372
-0.205	-0.278	1.672			-0.192	-0.222	1.718			-0.228	0.105	1.721			-0.250	0.314	1.717			-0.390	-0.006	1.784			-0.420	-0.262	1.795			-0.410	-0.461	1.687			-0.421	-0.524	1.681			-0.086	0.028	1.651			-0.039	0.000	1.374
-0.206	-0.277	1.671			-0.192	-0.220	1.717			-0.230	0.110	1.721			-0.252	0.314	1.718			-0.394	-0.006	1.785			-0.422	-0.258	1.795			-0.412	-0.460	1.687			-0.422	-0.524	1.681			-0.089	0.033	1.651			-0.044	-0.001	1.378
-0.207	-0.274	1.669			-0.194	-0.217	1.715			-0.233	0.117	1.720			-0.256	0.315	1.720			-0.403	-0.006	1.786			-0.425	-0.253	1.795			-0.414	-0.455	1.690			-0.423	-0.518	1.684			-0.096	0.053	1.650			-0.051	-0.004	1.385
-0.207	-0.274	1.669			-0.194	-0.217	1.715			-0.233	0.117	1.720			-0.256	0.315	1.720			-0.403	-0.006	1.786			-0.425	-0.253	1.795			-0.414	-0.455	1.690			-0.423	-0.518	1.684			-0.096	0.053	1.650			-0.051	-0.004	1.385
-0.208	-0.273	1.668			-0.195	-0.215	1.714			-0.236	0.120	1.721			-0.258	0.315	1.720			-0.406	-0.006	1.787			-0.426	-0.252	1.795			-0.415	-0.454	1.689			-0.424	-0.518	1.683			-0.098	0.062	1.650			-0.053	-0.011	1.396
-0.209	-0.272	1.668			-0.195	-0.214	1.714			-0.238	0.122	1.722			-0.260	0.315	1.721			-0.409	-0.010	1.786			-0.427	-0.252	1.795			-0.416	-0.452	1.690			-0.425	-0.515	1.684			-0.100	0.069	1.649			-0.055	-0.014	1.402
-0.210	-0.271	1.667			-0.196	-0.213	1.714			-0.239	0.124	1.723			-0.262	0.315	1.722			-0.411	-0.012	1.786			-0.428	-0.252	1.796			-0.416	-0.453	1.689			-0.425	-0.517	1.683			-0.102	0.074	1.649			-0.058	-0.015	1.407
-0.210	-0.271	1.667			-0.197	-0.212	1.713			-0.241	0.126	1.724			-0.264	0.315	1.723			-0.413	-0.014	1.785			-0.429	-0.253	1.795			-0.417	-0.453	1.688			-0.425	-0.518	1.681			-0.104	0.078	1.649			-0.061	-0.016	1.411
-0.211	-0.271	1.667			-0.198	-0.212	1.713			-0.242	0.127	1.724			-0.266	0.315	1.723			-0.415	-0.016	1.785			-0.430	-0.255	1.795			-0.417	-0.453	1.686			-0.425	-0.519	1.680			-0.106	0.081	1.649			-0.064	-0.016	1.415
-0.212	-0.270	1.667			-0.199	-0.211	1.713			-0.245	0.129	1.726			-0.270	0.315	1.725			-0.413	0.008	1.790			-0.432	-0.253	1.794			-0.419	-0.451	1.687			-0.426	-0.519	1.679			-0.108	0.086	1.648			-0.074	-0.017	1.423
-0.212	-0.270	1.667			-0.199	-0.211	1.713			-0.245	0.129	1.726			-0.270	0.315	1.725			-0.413	0.008	1.790			-0.432	-0.253	1.794			-0.419	-0.451	1.687			-0.426	-0.519	1.679			-0.108	0.086	1.648			-0.074	-0.017	1.423
-0.214	-0.269	1.667			-0.200	-0.210	1.714			-0.247	0.131	1.727			-0.274	0.315	1.725			-0.414	0.014	1.791			-0.433	-0.253	1.794			-0.420	-0.449	1.688			-0.426	-0.518	1.680			-0.111	0.090	1.648			-0.082	-0.018	1.429
-0.214	-0.269	1.667			-0.200	-0.210	1.714			-0.247	0.131	1.727			-0.274	0.315	1.725			-0.414	0.014	1.791			-0.433	-0.253	1.794			-0.420	-0.449	1.688			-0.426	-0.518	1.680			-0.111	0.090	1.648			-0.082	-0.018	1.429
-0.215	-0.269	1.667			-0.201	-0.210	1.714			-0.247	0.132	1.728			-0.275	0.315	1.726			-0.414	0.015	1.791			-0.433	-0.254	1.794			-0.420	-0.449	1.688			-0.427	-0.517	1.680			-0.112	0.091	1.647			-0.094	-0.020	1.433
-0.215	-0.269	1.667			-0.201	-0.209	1.714			-0.248	0.132	1.728			-0.276	0.315	1.726			-0.415	0.016	1.792			-0.434	-0.254	1.793			-0.421	-0.448	1.688			-0.427	-0.517	1.680			-0.113	0.092	1.647			-0.102	-0.021	1.437
-0.216	-0.269	1.667			-0.202	-0.209	1.714			-0.249	0.133	1.729			-0.277	0.315	1.726			-0.416	0.017	1.792			-0.434	-0.255	1.793			-0.421	-0.448	1.688			-0.427	-0.516	1.680			-0.114	0.094	1.647			-0.108	-0.023	1.439
-0.217	-0.269	1.668			-0.202	-0.209	1.714			-0.249	0.133	1.729			-0.279	0.314	1.726			-0.416	0.017	1.792			-0.434	-0.256	1.793			-0.420	-0.455	1.686			-0.427	-0.522	1.678			-0.115	0.095	1.647			-0.113	-0.024	1.441
-0.217	-0.268	1.668			-0.203	-0.209	1.715			-0.250	0.134	1.730			-0.279	0.314	1.726			-0.416	0.018	1.792			-0.434	-0.256	1.792			-0.419	-0.460	1.684			-0.426	-0.526	1.676			-0.116	0.095	1.646			-0.117	-0.025	1.443
-0.218	-0.268	1.668			-0.203	-0.208	1.715			-0.250	0.134	1.730			-0.280	0.314	1.727			-0.416	0.018	1.792			-0.434	-0.257	1.792			-0.419	-0.460	1.684			-0.426	-0.526	1.677			-0.116	0.096	1.646			-0.120	-0.026	1.444
-0.218	-0.268	1.668			-0.203	-0.208	1.715			-0.250	0.134	1.731			-0.281	0.314	1.727			-0.416	0.018	1.792			-0.434	-0.258	1.792			-0.419	-0.460	1.684			-0.426	-0.525	1.677			-0.116	0.095	1.646			-0.122	-0.027	1.445
-0.219	-0.268	1.669			-0.204	-0.208	1.715			-0.250	0.135	1.731			-0.282	0.314	1.727			-0.416	0.019	1.792			-0.434	-0.259	1.792			-0.419	-0.460	1.685			-0.426	-0.525	1.678			-0.116	0.094	1.645			-0.124	-0.028	1.446
-0.219	-0.268	1.669			-0.204	-0.208	1.716			-0.250	0.135	1.732			-0.282	0.314	1.727			-0.416	0.019	1.791			-0.434	-0.259	1.792			-0.419	-0.460	1.685			-0.427	-0.524	1.679			-0.116	0.093	1.645			-0.124	-0.030	1.447
-0.220	-0.268	1.670			-0.204	-0.208	1.716			-0.249	0.135	1.732			-0.283	0.314	1.726			-0.415	0.019	1.791			-0.433	-0.261	1.791			-0.419	-0.461	1.685			-0.427	-0.522	1.680			-0.115	0.091	1.644			-0.125	-0.032	1.448
-0.220	-0.268	1.670			-0.204	-0.208	1.716			-0.249	0.135	1.732			-0.283	0.314	1.726			-0.415	0.019	1.791			-0.433	-0.261	1.791			-0.419	-0.461	1.685			-0.427	-0.522	1.680			-0.115	0.091	1.644			-0.125	-0.032	1.448
-0.220	-0.268	1.670			-0.204	-0.208	1.717			-0.248	0.135	1.733			-0.283	0.313	1.726			-0.414	0.019	1.791			-0.433	-0.262	1.791			-0.419	-0.461	1.686			-0.427	-0.521	1.681			-0.115	0.090	1.644			-0.124	-0.034	1.449
-0.220	-0.268	1.670			-0.204	-0.207	1.717			-0.248	0.134	1.733			-0.283	0.313	1.726			-0.414	0.019	1.791			-0.432	-0.262	1.791			-0.419	-0.461	1.686			-0.427	-0.520	1.682			-0.114	0.089	1.643			-0.124	-0.035	1.449
-0.220	-0.268	1.671			-0.204	-0.207	1.718			-0.247	0.134	1.733			-0.282	0.313	1.725			-0.412	0.019	1.791			-0.432	-0.263	1.791			-0.417	-0.464	1.684			-0.425	-0.525	1.680			-0.113	0.089	1.643			-0.124	-0.036	1.449
-0.220	-0.268	1.671			-0.204	-0.207	1.718			-0.246	0.134	1.734			-0.282	0.313	1.725			-0.411	0.019	1.790			-0.431	-0.263	1.791			-0.416	-0.467	1.683			-0.424	-0.529	1.678			-0.112	0.088	1.643			-0.124	-0.037	1.449
-0.220	-0.268	1.671			-0.204	-0.207	1.718			-0.245	0.134	1.734			-0.281	0.312	1.725			-0.410	0.019	1.790			-0.431	-0.264	1.791			-0.415	-0.468	1.683			-0.423	-0.531	1.677			-0.111	0.087	1.643			-0.123	-0.037	1.450
-0.220	-0.268	1.672			-0.204	-0.207	1.719			-0.244	0.134	1.734			-0.280	0.312	1.724			-0.409	0.018	1.790			-0.430	-0.264	1.791			-0.414	-0.469	1.683			-0.422	-0.533	1.676			-0.110	0.085	1.643			-0.123	-0.038	1.450
-0.220	-0.268	1.672			-0.204	-0.207	1.719			-0.243	0.133	1.734			-0.279	0.312	1.724			-0.408	0.018	1.789			-0.430	-0.264	1.791			-0.414	-0.468	1.683			-0.422	-0.529	1.678			-0.109	0.084	1.643			-0.122	-0.039	1.450
-0.220	-0.268	1.672			-0.204	-0.207	1.719			-0.242	0.133	1.734			-0.279	0.312	1.724			-0.407	0.018	1.789			-0.429	-0.265	1.791			-0.413	-0.469	1.682			-0.421	-0.532	1.677			-0.108	0.083	1.643			-0.122	-0.039	1.450
-0.220	-0.268	1.673			-0.203	-0.207	1.720			-0.241	0.133	1.735			-0.278	0.311	1.723			-0.406	0.018	1.789			-0.428	-0.265	1.791			-0.412	-0.470	1.682			-0.420	-0.534	1.675			-0.107	0.082	1.642			-0.122	-0.040	1.450
-0.220	-0.268	1.673			-0.203	-0.207	1.720			-0.241	0.133	1.735			-0.277	0.311	1.723			-0.405	0.018	1.789			-0.428	-0.265	1.790			-0.411	-0.471	1.681			-0.419	-0.536	1.674			-0.106	0.082	1.642			-0.123	-0.040	1.450
-0.220	-0.268	1.673			-0.203	-0.207	1.720			-0.240	0.133	1.735			-0.277	0.311	1.723			-0.404	0.018	1.789			-0.427	-0.266	1.790			-0.411	-0.471	1.682			-0.419	-0.533	1.676			-0.105	0.081	1.642			-0.123	-0.041	1.450
-0.220	-0.268	1.673			-0.203	-0.207	1.721			-0.239	0.132	1.735			-0.276	0.311	1.722			-0.403	0.018	1.788			-0.427	-0.266	1.790			-0.410	-0.471	1.681			-0.418	-0.535	1.675			-0.105	0.080	1.642			-0.124	-0.041	1.450
-0.220	-0.268	1.674			-0.202	-0.207	1.721			-0.239	0.132	1.735			-0.275	0.311	1.722			-0.403	0.018	1.788			-0.426	-0.266	1.790			-0.410	-0.472	1.680			-0.418	-0.536	1.673			-0.104	0.079	1.642			-0.125	-0.042	1.450
-0.220	-0.268	1.674			-0.202	-0.207	1.721			-0.238	0.132	1.735			-0.275	0.311	1.722			-0.402	0.018	1.788			-0.426	-0.266	1.790			-0.409	-0.473	1.679			-0.417	-0.538	1.672			-0.103	0.078	1.642			-0.125	-0.042	1.450
-0.219	-0.268	1.674			-0.202	-0.207	1.721			-0.238	0.132	1.735			-0.275	0.310	1.722			-0.401	0.018	1.788			-0.425	-0.266	1.790			-0.409	-0.474	1.679			-0.417	-0.540	1.671			-0.103	0.078	1.642			-0.126	-0.043	1.450
-0.219	-0.268	1.674			-0.202	-0.207	1.722			-0.237	0.132	1.735			-0.274	0.310	1.721			-0.401	0.017	1.788			-0.425	-0.267	1.790			-0.409	-0.473	1.681			-0.417	-0.536	1.674			-0.102	0.077	1.642			-0.127	-0.043	1.450
-0.219	-0.268	1.675			-0.202	-0.207	1.722			-0.237	0.132	1.735			-0.274	0.310	1.721			-0.400	0.017	1.788			-0.424	-0.267	1.790			-0.408	-0.472	1.680			-0.416	-0.536	1.674			-0.102	0.076	1.641			-0.128	-0.043	1.450
-0.219	-0.268	1.675			-0.202	-0.207	1.722			-0.236	0.131	1.735			-0.274	0.310	1.721			-0.400	0.017	1.788			-0.424	-0.267	1.790			-0.408	-0.472	1.680			-0.416	-0.536	1.674			-0.101	0.075	1.641			-0.129	-0.044	1.450
-0.219	-0.268	1.675			-0.201	-0.207	1.722			-0.236	0.131	1.735			-0.274	0.310	1.721			-0.399	0.017	1.788			-0.424	-0.267	1.789			-0.408	-0.472	1.680			-0.416	-0.537	1.673			-0.101	0.075	1.641			-0.131	-0.044	1.449
-0.219	-0.268	1.675			-0.201	-0.208	1.722			-0.236	0.131	1.735			-0.274	0.310	1.721			-0.399	0.017	1.788			-0.423	-0.268	1.789			-0.408	-0.472	1.680			-0.416	-0.538	1.673			-0.101	0.074	1.641			-0.132	-0.045	1.449
-0.219	-0.268	1.675			-0.201	-0.208	1.722			-0.235	0.131	1.735			-0.274	0.310	1.720			-0.399	0.017	1.787			-0.423	-0.268	1.789			-0.407	-0.472	1.680			-0.416	-0.538	1.673			-0.100	0.073	1.641			-0.133	-0.045	1.449
-0.219	-0.268	1.675			-0.201	-0.208	1.722			-0.235	0.131	1.735			-0.274	0.310	1.720			-0.399	0.017	1.787			-0.423	-0.268	1.789			-0.407	-0.473	1.680			-0.415	-0.539	1.672			-0.100	0.073	1.641			-0.135	-0.045	1.448
-0.219	-0.268	1.675			-0.201	-0.208	1.723			-0.235	0.131	1.735			-0.274	0.310	1.720			-0.398	0.016	1.787			-0.422	-0.268	1.789			-0.407	-0.473	1.679			-0.415	-0.540	1.671			-0.100	0.072	1.640			-0.136	-0.046	1.448
-0.219	-0.268	1.675			-0.201	-0.208	1.723			-0.235	0.131	1.734			-0.274	0.309	1.720			-0.398	0.016	1.787			-0.422	-0.268	1.789			-0.407	-0.473	1.679			-0.415	-0.541	1.671			-0.100	0.071	1.640			-0.138	-0.046	1.447
-0.219	-0.268	1.675			-0.201	-0.208	1.723			-0.235	0.131	1.734			-0.274	0.309	1.719			-0.398	0.016	1.787			-0.422	-0.269	1.789			-0.408	-0.472	1.680			-0.416	-0.538	1.672			-0.100	0.071	1.640			-0.140	-0.046	1.446
-0.219	-0.268	1.675			-0.201	-0.208	1.723			-0.235	0.131	1.734			-0.275	0.309	1.719			-0.398	0.016	1.787			-0.422	-0.269	1.789			-0.409	-0.471	1.679			-0.416	-0.538	1.672			-0.100	0.070	1.639			-0.142	-0.046	1.446
-0.219	-0.268	1.675			-0.201	-0.208	1.723			-0.236	0.130	1.734			-0.276	0.309	1.718			-0.398	0.016	1.787			-0.422	-0.269	1.788			-0.409	-0.470	1.680			-0.417	-0.536	1.673			-0.100	0.069	1.639			-0.144	-0.047	1.445
-0.219	-0.269	1.675			-0.202	-0.208	1.723			-0.236	0.130	1.733			-0.276	0.309	1.718			-0.398	0.015	1.787			-0.422	-0.269	1.788			-0.410	-0.470	1.679			-0.417	-0.536	1.673			-0.100	0.068	1.639			-0.146	-0.047	1.445
-0.220	-0.269	1.675			-0.202	-0.208	1.722			-0.237	0.130	1.733			-0.278	0.309	1.717			-0.399	0.015	1.786			-0.422	-0.269	1.788			-0.410	-0.470	1.679			-0.417	-0.536	1.672			-0.100	0.068	1.638			-0.148	-0.047	1.444
-0.220	-0.269	1.675			-0.203	-0.208	1.722			-0.238	0.130	1.732			-0.279	0.309	1.717			-0.400	0.015	1.786			-0.422	-0.270	1.787			-0.412	-0.469	1.679			-0.419	-0.534	1.673			-0.101	0.067	1.638			-0.150	-0.047	1.443
-0.221	-0.269	1.675			-0.203	-0.208	1.722			-0.239	0.130	1.731			-0.281	0.309	1.716			-0.400	0.014	1.786			-0.423	-0.270	1.787			-0.413	-0.468	1.680			-0.420	-0.532	1.673			-0.102	0.066	1.637			-0.152	-0.048	1.443
-0.222	-0.269	1.675			-0.204	-0.208	1.722			-0.241	0.130	1.730			-0.282	0.309	1.715			-0.402	0.014	1.785			-0.424	-0.270	1.787			-0.414	-0.467	1.679			-0.421	-0.532	1.673			-0.102	0.066	1.636			-0.154	-0.048	1.442
-0.223	-0.269	1.675			-0.205	-0.208	1.721			-0.242	0.130	1.729			-0.284	0.309	1.714			-0.403	0.013	1.785			-0.426	-0.270	1.786			-0.415	-0.466	1.679			-0.421	-0.532	1.673			-0.103	0.065	1.636			-0.157	-0.048	1.441
-0.224	-0.269	1.674			-0.207	-0.208	1.721			-0.244	0.130	1.728			-0.286	0.309	1.713			-0.405	0.013	1.784			-0.427	-0.271	1.785			-0.416	-0.466	1.679			-0.422	-0.532	1.672			-0.104	0.065	1.635			-0.159	-0.048	1.440
-0.226	-0.269	1.674			-0.208	-0.208	1.720			-0.246	0.130	1.727			-0.289	0.309	1.713			-0.407	0.012	1.783			-0.429	-0.271	1.785			-0.418	-0.465	1.679			-0.424	-0.531	1.673			-0.105	0.064	1.634			-0.161	-0.049	1.440
-0.227	-0.269	1.673			-0.210	-0.208	1.720			-0.249	0.130	1.726			-0.291	0.309	1.712			-0.409	0.011	1.782			-0.430	-0.272	1.784			-0.420	-0.465	1.679			-0.425	-0.530	1.673			-0.107	0.063	1.633			-0.163	-0.049	1.439
-0.229	-0.269	1.673			-0.212	-0.208	1.719			-0.251	0.130	1.726			-0.293	0.309	1.711			-0.411	0.011	1.781			-0.432	-0.272	1.783			-0.422	-0.465	1.678			-0.427	-0.530	1.673			-0.108	0.063	1.632			-0.165	-0.049	1.438
-0.231	-0.269	1.673			-0.214	-0.208	1.719			-0.253	0.130	1.725			-0.296	0.309	1.710			-0.413	0.010	1.780			-0.433	-0.272	1.782			-0.423	-0.465	1.678			-0.428	-0.530	1.672			-0.109	0.063	1.631			-0.167	-0.050	1.437
-0.232	-0.269	1.672			-0.215	-0.208	1.718			-0.255	0.130	1.724			-0.298	0.309	1.709			-0.415	0.010	1.779			-0.435	-0.272	1.781			-0.425	-0.465	1.677			-0.429	-0.531	1.671			-0.111	0.062	1.630			-0.170	-0.050	1.437
-0.234	-0.269	1.672			-0.217	-0.208	1.718			-0.257	0.130	1.723			-0.300	0.309	1.708			-0.418	0.010	1.778			-0.436	-0.273	1.780			-0.426	-0.465	1.676			-0.431	-0.532	1.670			-0.112	0.062	1.629			-0.172	-0.050	1.436
-0.236	-0.270	1.671			-0.219	-0.208	1.717			-0.258	0.130	1.722			-0.302	0.309	1.707			-0.420	0.010	1.778			-0.438	-0.273	1.779			-0.427	-0.465	1.676			-0.432	-0.533	1.668			-0.114	0.061	1.628			-0.174	-0.050	1.435
-0.238	-0.270	1.671			-0.221	-0.208	1.717			-0.260	0.130	1.721			-0.304	0.309	1.706			-0.421	0.010	1.777			-0.440	-0.273	1.778			-0.428	-0.465	1.675			-0.433	-0.534	1.668			-0.115	0.061	1.628			-0.176	-0.050	1.435
-0.239	-0.270	1.670			-0.222	-0.208	1.716			-0.262	0.131	1.721			-0.305	0.309	1.706			-0.423	0.010	1.776			-0.441	-0.273	1.777			-0.429	-0.465	1.675			-0.434	-0.534	1.667			-0.117	0.061	1.627			-0.177	-0.051	1.434
-0.241	-0.270	1.670			-0.224	-0.208	1.716			-0.263	0.131	1.720			-0.307	0.309	1.705			-0.425	0.009	1.776			-0.443	-0.273	1.776			-0.430	-0.465	1.674			-0.435	-0.535	1.666			-0.118	0.061	1.626			-0.179	-0.051	1.434
-0.242	-0.270	1.669			-0.225	-0.208	1.715			-0.264	0.131	1.719			-0.308	0.309	1.704			-0.426	0.009	1.775			-0.444	-0.273	1.775			-0.431	-0.465	1.673			-0.436	-0.535	1.665			-0.119	0.060	1.625			-0.180	-0.051	1.433
-0.243	-0.270	1.669			-0.226	-0.208	1.715			-0.265	0.131	1.719			-0.309	0.309	1.704			-0.427	0.009	1.774			-0.445	-0.273	1.774			-0.432	-0.465	1.673			-0.437	-0.536	1.665			-0.121	0.060	1.625			-0.181	-0.051	1.433
-0.245	-0.270	1.668			-0.228	-0.208	1.714			-0.266	0.131	1.718			-0.311	0.309	1.703			-0.429	0.009	1.774			-0.446	-0.273	1.773			-0.433	-0.465	1.672			-0.438	-0.536	1.664			-0.122	0.060	1.624			-0.182	-0.051	1.432
-0.246	-0.270	1.668			-0.229	-0.208	1.714			-0.267	0.131	1.718			-0.312	0.309	1.703			-0.430	0.009	1.773			-0.447	-0.273	1.772			-0.434	-0.465	1.672			-0.439	-0.537	1.663			-0.123	0.060	1.623			-0.183	-0.051	1.432
-0.247	-0.270	1.668			-0.230	-0.208	1.714			-0.268	0.131	1.717			-0.313	0.309	1.702			-0.431	0.009	1.773			-0.448	-0.273	1.772			-0.435	-0.465	1.672			-0.440	-0.537	1.663			-0.124	0.060	1.623			-0.183	-0.052	1.431
-0.248	-0.270	1.667			-0.231	-0.208	1.713			-0.269	0.131	1.717			-0.313	0.308	1.702			-0.432	0.009	1.772			-0.450	-0.272	1.771			-0.435	-0.465	1.671			-0.440	-0.537	1.662			-0.125	0.060	1.622			-0.184	-0.052	1.431
-0.248	-0.270	1.667			-0.231	-0.208	1.713			-0.270	0.131	1.716			-0.314	0.308	1.701			-0.432	0.009	1.772			-0.452	-0.272	1.771			-0.436	-0.465	1.671			-0.441	-0.538	1.661			-0.126	0.060	1.622			-0.185	-0.052	1.431
-0.249	-0.270	1.667			-0.232	-0.208	1.713			-0.271	0.131	1.716			-0.315	0.308	1.701			-0.433	0.009	1.771			-0.453	-0.272	1.771			-0.437	-0.465	1.670			-0.442	-0.538	1.661			-0.126	0.060	1.621			-0.185	-0.052	1.430
-0.250	-0.270	1.666			-0.233	-0.208	1.712			-0.271	0.131	1.716			-0.316	0.308	1.701			-0.434	0.009	1.771			-0.453	-0.272	1.770			-0.437	-0.465	1.670			-0.442	-0.539	1.660			-0.127	0.060	1.621			-0.186	-0.052	1.430
-0.251	-0.270	1.666			-0.234	-0.208	1.712			-0.272	0.131	1.715			-0.316	0.308	1.700			-0.435	0.009	1.770			-0.454	-0.272	1.769			-0.438	-0.466	1.669			-0.443	-0.539	1.659			-0.128	0.060	1.621			-0.186	-0.052	1.430
-0.251	-0.270	1.666			-0.234	-0.208	1.712			-0.272	0.131	1.715			-0.317	0.308	1.700			-0.435	0.009	1.770			-0.455	-0.272	1.769			-0.438	-0.466	1.669			-0.443	-0.540	1.659			-0.128	0.060	1.620			-0.187	-0.052	1.429
-0.252	-0.270	1.666			-0.235	-0.208	1.712			-0.273	0.131	1.715			-0.317	0.308	1.700			-0.436	0.009	1.769			-0.456	-0.272	1.768			-0.439	-0.466	1.668			-0.444	-0.540	1.658			-0.129	0.060	1.620			-0.187	-0.052	1.429
-0.252	-0.270	1.665			-0.235	-0.208	1.711			-0.273	0.131	1.714			-0.318	0.308	1.699			-0.436	0.009	1.769			-0.456	-0.271	1.768			-0.439	-0.466	1.668			-0.444	-0.540	1.658			-0.129	0.060	1.620			-0.187	-0.052	1.428
-0.253	-0.270	1.665			-0.236	-0.208	1.711			-0.274	0.131	1.714			-0.318	0.308	1.699			-0.437	0.010	1.768			-0.457	-0.271	1.768			-0.440	-0.465	1.668			-0.446	-0.537	1.659			-0.130	0.060	1.619			-0.187	-0.052	1.428
-0.253	-0.270	1.665			-0.236	-0.208	1.711			-0.274	0.131	1.714			-0.319	0.308	1.699			-0.437	0.010	1.768			-0.458	-0.271	1.768			-0.441	-0.465	1.669			-0.448	-0.534	1.661			-0.130	0.060	1.619			-0.187	-0.052	1.428
-0.254	-0.270	1.665			-0.237	-0.208	1.711			-0.275	0.131	1.714			-0.319	0.308	1.699			-0.437	0.010	1.768			-0.459	-0.271	1.768			-0.441	-0.465	1.668			-0.448	-0.534	1.660			-0.130	0.060	1.619			-0.187	-0.052	1.427
-0.254	-0.270	1.665			-0.237	-0.208	1.710			-0.275	0.131	1.713			-0.319	0.308	1.698			-0.438	0.010	1.767			-0.459	-0.270	1.767			-0.441	-0.465	1.668			-0.449	-0.532	1.661			-0.131	0.060	1.618			-0.187	-0.052	1.427
-0.254	-0.270	1.664			-0.237	-0.208	1.710			-0.275	0.131	1.713			-0.320	0.308	1.698			-0.438	0.010	1.767			-0.460	-0.270	1.767			-0.442	-0.464	1.669			-0.450	-0.529	1.662			-0.131	0.060	1.618			-0.187	-0.052	1.427
-0.255	-0.270	1.664			-0.238	-0.208	1.710			-0.276	0.131	1.713			-0.320	0.308	1.698			-0.438	0.010	1.767			-0.460	-0.270	1.767			-0.442	-0.464	1.668			-0.450	-0.530	1.661			-0.131	0.060	1.618			-0.187	-0.052	1.426
-0.255	-0.270	1.664			-0.238	-0.208	1.710			-0.276	0.131	1.713			-0.320	0.308	1.698			-0.439	0.010	1.766			-0.461	-0.270	1.767			-0.442	-0.465	1.667			-0.450	-0.531	1.660			-0.131	0.060	1.618			-0.187	-0.052	1.426
-0.255	-0.270	1.664			-0.238	-0.208	1.710			-0.276	0.131	1.713			-0.320	0.308	1.697			-0.439	0.010	1.766			-0.461	-0.269	1.767			-0.442	-0.464	1.668			-0.451	-0.528	1.662			-0.132	0.060	1.617			-0.187	-0.052	1.426
-0.255	-0.270	1.663			-0.239	-0.208	1.709			-0.277	0.131	1.712			-0.321	0.308	1.697			-0.439	0.010	1.766			-0.461	-0.269	1.767			-0.443	-0.463	1.668			-0.451	-0.525	1.663			-0.132	0.060	1.617			-0.187	-0.052	1.426
-0.256	-0.270	1.663			-0.239	-0.208	1.709			-0.277	0.131	1.712			-0.321	0.308	1.697			-0.439	0.010	1.765			-0.462	-0.269	1.767			-0.443	-0.463	1.669			-0.452	-0.523	1.665			-0.132	0.060	1.617			-0.188	-0.052	1.425
-0.256	-0.270	1.663			-0.239	-0.208	1.709			-0.277	0.131	1.712			-0.321	0.308	1.697			-0.440	0.010	1.765			-0.462	-0.268	1.767			-0.443	-0.463	1.668			-0.452	-0.524	1.663			-0.132	0.060	1.617			-0.188	-0.052	1.425
-0.256	-0.270	1.663			-0.239	-0.208	1.709			-0.277	0.131	1.712			-0.321	0.308	1.697			-0.440	0.010	1.765			-0.462	-0.268	1.767			-0.443	-0.463	1.669			-0.452	-0.522	1.665			-0.132	0.060	1.617			-0.188	-0.052	1.425
-0.256	-0.270	1.663			-0.239	-0.208	1.709			-0.277	0.131	1.712			-0.321	0.308	1.696			-0.440	0.010	1.764			-0.462	-0.268	1.767			-0.443	-0.463	1.669			-0.453	-0.521	1.666			-0.133	0.060	1.617			-0.188	-0.052	1.425
-0.256	-0.270	1.662			-0.240	-0.208	1.708			-0.277	0.131	1.712			-0.321	0.308	1.696			-0.440	0.010	1.764			-0.462	-0.268	1.766			-0.443	-0.463	1.668			-0.452	-0.523	1.664			-0.133	0.060	1.616			-0.188	-0.052	1.425
-0.256	-0.270	1.662			-0.240	-0.208	1.708			-0.278	0.131	1.711			-0.321	0.308	1.696			-0.440	0.010	1.764			-0.462	-0.268	1.766			-0.443	-0.463	1.668			-0.452	-0.521	1.665			-0.133	0.060	1.616			-0.188	-0.052	1.425
-0.256	-0.270	1.662			-0.240	-0.208	1.708			-0.278	0.131	1.711			-0.321	0.308	1.696			-0.440	0.010	1.764			-0.462	-0.268	1.766			-0.443	-0.463	1.669			-0.453	-0.519	1.666			-0.133	0.060	1.616			-0.188	-0.052	1.425
-0.257	-0.270	1.662			-0.240	-0.208	1.708			-0.278	0.131	1.711			-0.321	0.308	1.696			-0.440	0.011	1.763			-0.462	-0.268	1.766			-0.443	-0.463	1.669			-0.453	-0.518	1.666			-0.133	0.060	1.616			-0.188	-0.052	1.424
-0.257	-0.270	1.661			-0.240	-0.208	1.708			-0.278	0.132	1.711			-0.320	0.308	1.696			-0.440	0.011	1.763			-0.462	-0.268	1.766			-0.443	-0.463	1.669			-0.453	-0.517	1.667			-0.133	0.060	1.616			-0.188	-0.052	1.424
-0.257	-0.270	1.661			-0.240	-0.208	1.708			-0.278	0.132	1.711			-0.320	0.308	1.696			-0.440	0.011	1.763			-0.462	-0.268	1.766			-0.444	-0.463	1.669			-0.454	-0.516	1.668			-0.133	0.060	1.616			-0.187	-0.052	1.424
-0.257	-0.270	1.661			-0.240	-0.208	1.707			-0.278	0.132	1.711			-0.320	0.308	1.696			-0.440	0.011	1.763			-0.462	-0.268	1.765			-0.444	-0.463	1.669			-0.454	-0.515	1.668			-0.133	0.061	1.616			-0.186	-0.052	1.424
-0.257	-0.270	1.661			-0.240	-0.208	1.707			-0.278	0.132	1.711			-0.320	0.308	1.696			-0.440	0.011	1.763			-0.462	-0.268	1.765			-0.444	-0.463	1.669			-0.454	-0.514	1.669			-0.133	0.061	1.616			-0.183	-0.052	1.424
-0.256	-0.270	1.661			-0.240	-0.208	1.707			-0.278	0.132	1.711			-0.320	0.308	1.696			-0.439	0.011	1.762			-0.461	-0.267	1.765			-0.444	-0.463	1.670			-0.454	-0.513	1.669			-0.133	0.061	1.616			-0.179	-0.052	1.423
-0.256	-0.270	1.661			-0.240	-0.208	1.707			-0.277	0.132	1.711			-0.319	0.308	1.696			-0.439	0.012	1.762			-0.461	-0.267	1.765			-0.444	-0.463	1.670			-0.454	-0.512	1.669			-0.133	0.061	1.616			-0.172	-0.052	1.423
-0.256	-0.270	1.660			-0.240	-0.208	1.707			-0.277	0.132	1.711			-0.319	0.309	1.696			-0.439	0.012	1.762			-0.461	-0.267	1.765			-0.444	-0.463	1.670			-0.454	-0.512	1.670			-0.133	0.061	1.616			-0.157	-0.053	1.422
-0.256	-0.270	1.660			-0.240	-0.208	1.707			-0.277	0.132	1.711			-0.318	0.309	1.696			-0.439	0.012	1.762			-0.461	-0.267	1.765			-0.444	-0.463	1.670			-0.454	-0.511	1.670			-0.133	0.061	1.616			-0.143	-0.053	1.422
-0.256	-0.270	1.660			-0.239	-0.208	1.706			-0.277	0.132	1.711			-0.318	0.309	1.696			-0.437	0.016	1.763			-0.459	-0.264	1.765			-0.444	-0.460	1.672			-0.454	-0.511	1.670			-0.133	0.062	1.616			-0.104	-0.052	1.426
-0.256	-0.270	1.660			-0.239	-0.208	1.706			-0.277	0.132	1.711			-0.318	0.309	1.696			-0.436	0.018	1.764			-0.458	-0.262	1.765			-0.444	-0.458	1.673			-0.454	-0.510	1.671			-0.132	0.062	1.616			-0.088	-0.051	1.428
-0.255	-0.270	1.659			-0.238	-0.208	1.706			-0.276	0.132	1.711			-0.317	0.309	1.696			-0.437	-0.009	1.761			-0.457	-0.262	1.765			-0.441	-0.459	1.673			-0.452	-0.511	1.670			-0.132	0.063	1.616			-0.066	-0.049	1.431
-0.255	-0.270	1.659			-0.238	-0.208	1.706			-0.276	0.132	1.711			-0.317	0.309	1.696			-0.437	-0.009	1.761			-0.457	-0.262	1.765			-0.441	-0.459	1.673			-0.452	-0.511	1.670			-0.132	0.063	1.616			-0.066	-0.049	1.431
-0.254	-0.270	1.659			-0.237	-0.208	1.705			-0.276	0.132	1.711			-0.316	0.309	1.697			-0.438	-0.019	1.760			-0.456	-0.264	1.766			-0.440	-0.459	1.672			-0.451	-0.512	1.669			-0.132	0.063	1.616			-0.058	-0.049	1.432
-0.253	-0.270	1.658			-0.237	-0.208	1.705			-0.276	0.132	1.711			-0.315	0.309	1.697			-0.438	-0.020	1.760			-0.456	-0.263	1.766			-0.440	-0.459	1.672			-0.451	-0.514	1.668			-0.131	0.063	1.616			-0.051	-0.048	1.433
-0.252	-0.270	1.658			-0.236	-0.208	1.705			-0.275	0.132	1.711			-0.314	0.309	1.697			-0.438	-0.021	1.760			-0.456	-0.263	1.767			-0.439	-0.459	1.672			-0.450	-0.515	1.667			-0.130	0.064	1.616			-0.045	-0.048	1.433
-0.251	-0.270	1.657			-0.235	-0.208	1.704			-0.274	0.132	1.710			-0.313	0.309	1.698			-0.439	-0.022	1.760			-0.456	-0.262	1.768			-0.439	-0.459	1.672			-0.450	-0.516	1.667			-0.129	0.065	1.617			-0.039	-0.048	1.432
-0.250	-0.270	1.657			-0.235	-0.208	1.704			-0.272	0.134	1.709			-0.313	0.310	1.698			-0.439	-0.023	1.761			-0.456	-0.262	1.768			-0.439	-0.459	1.672			-0.450	-0.517	1.666			-0.128	0.065	1.617			-0.034	-0.047	1.429
-0.250	-0.269	1.657			-0.234	-0.208	1.704			-0.271	0.137	1.707			-0.312	0.310	1.698			-0.439	-0.023	1.761			-0.456	-0.262	1.768			-0.439	-0.459	1.672			-0.450	-0.515	1.667			-0.126	0.067	1.617			-0.028	-0.046	1.421
-0.249	-0.269	1.656			-0.233	-0.207	1.703			-0.270	0.139	1.706			-0.311	0.310	1.698			-0.439	-0.024	1.761			-0.455	-0.263	1.769			-0.439	-0.459	1.673			-0.450	-0.514	1.668			-0.124	0.068	1.617			-0.024	-0.044	1.411
-0.248	-0.269	1.656			-0.233	-0.207	1.703			-0.269	0.138	1.705			-0.311	0.310	1.699			-0.439	-0.024	1.761			-0.455	-0.263	1.769			-0.439	-0.459	1.673			-0.449	-0.514	1.669			-0.121	0.070	1.617			-0.020	-0.041	1.400
-0.248	-0.269	1.656			-0.233	-0.207	1.703			-0.270	0.139	1.705			-0.312	0.310	1.699			-0.439	-0.023	1.761			-0.455	-0.265	1.770			-0.438	-0.459	1.672			-0.448	-0.516	1.667			-0.117	0.073	1.617			-0.019	-0.033	1.376
-0.248	-0.269	1.656			-0.232	-0.207	1.703			-0.271	0.140	1.705			-0.312	0.310	1.699			-0.438	-0.023	1.761			-0.455	-0.265	1.770			-0.438	-0.459	1.672			-0.448	-0.515	1.668			-0.113	0.075	1.616			-0.017	-0.029	1.362
-0.247	-0.269	1.655			-0.232	-0.206	1.702			-0.272	0.141	1.704			-0.312	0.310	1.699			-0.438	-0.023	1.761			-0.455	-0.267	1.770			-0.437	-0.460	1.672			-0.448	-0.515	1.668			-0.110	0.076	1.616			-0.017	-0.019	1.347
-0.247	-0.268	1.655			-0.232	-0.206	1.702			-0.272	0.141	1.704			-0.312	0.310	1.699			-0.438	-0.022	1.760			-0.454	-0.267	1.771			-0.437	-0.460	1.672			-0.448	-0.515	1.668			-0.107	0.077	1.615			-0.017	-0.012	1.337
-0.246	-0.268	1.655			-0.231	-0.206	1.702			-0.272	0.142	1.704			-0.312	0.310	1.699			-0.437	-0.021	1.760			-0.454	-0.268	1.771			-0.437	-0.460	1.672			-0.448	-0.514	1.668			-0.103	0.077	1.615			-0.016	-0.008	1.330
-0.246	-0.267	1.655			-0.231	-0.205	1.702			-0.272	0.142	1.704			-0.312	0.310	1.698			-0.436	-0.020	1.759			-0.454	-0.269	1.771			-0.437	-0.461	1.672			-0.448	-0.514	1.669			-0.100	0.077	1.614			-0.016	-0.006	1.324
-0.245	-0.266	1.654			-0.231	-0.204	1.702			-0.272	0.142	1.704			-0.311	0.310	1.698			-0.436	-0.020	1.759			-0.454	-0.270	1.771			-0.437	-0.461	1.671			-0.447	-0.517	1.666			-0.097	0.078	1.614			-0.017	0.001	1.317
-0.245	-0.266	1.654			-0.230	-0.204	1.701			-0.272	0.142	1.703			-0.311	0.310	1.698			-0.435	-0.019	1.759			-0.454	-0.271	1.771			-0.436	-0.462	1.670			-0.446	-0.520	1.665			-0.124	0.047	1.615			-0.027	0.003	1.315
-0.245	-0.266	1.654			-0.230	-0.204	1.701			-0.272	0.142	1.703			-0.311	0.310	1.697			-0.435	-0.018	1.758			-0.454	-0.272	1.771			-0.436	-0.462	1.669			-0.446	-0.522	1.663			-0.133	0.036	1.615			-0.033	0.004	1.313
-0.245	-0.266	1.653			-0.230	-0.204	1.701			-0.272	0.142	1.703			-0.311	0.310	1.697			-0.435	-0.016	1.758			-0.454	-0.272	1.771			-0.436	-0.463	1.669			-0.446	-0.521	1.664			-0.138	0.030	1.614			-0.037	0.005	1.311
-0.244	-0.267	1.653			-0.230	-0.205	1.700			-0.272	0.142	1.703			-0.311	0.309	1.696			-0.434	-0.015	1.757			-0.454	-0.273	1.771			-0.435	-0.463	1.669			-0.445	-0.522	1.663			-0.141	0.026	1.614			-0.039	0.006	1.310
-0.244	-0.267	1.653			-0.229	-0.205	1.700			-0.272	0.142	1.703			-0.310	0.309	1.696			-0.434	-0.014	1.757			-0.453	-0.274	1.771			-0.435	-0.463	1.669			-0.445	-0.524	1.662			-0.143	0.024	1.614			-0.039	0.004	1.309
-0.244	-0.267	1.652			-0.229	-0.205	1.700			-0.271	0.142	1.702			-0.310	0.309	1.695			-0.433	-0.013	1.756			-0.453	-0.274	1.771			-0.435	-0.463	1.668			-0.445	-0.525	1.661			-0.144	0.022	1.613			-0.043	-0.007	1.356
-0.244	-0.268	1.652			-0.229	-0.205	1.699			-0.271	0.141	1.702			-0.310	0.309	1.694			-0.433	-0.011	1.756			-0.453	-0.274	1.771			-0.435	-0.464	1.668			-0.444	-0.527	1.660			-0.145	0.021	1.613			-0.044	-0.011	1.369
-0.244	-0.268	1.652			-0.229	-0.206	1.699			-0.271	0.141	1.702			-0.309	0.309	1.693			-0.433	-0.010	1.755			-0.453	-0.275	1.771			-0.435	-0.464	1.668			-0.444	-0.528	1.660			-0.146	0.020	1.612			-0.043	-0.009	1.356
-0.244	-0.268	1.651			-0.228	-0.206	1.698			-0.271	0.141	1.701			-0.309	0.309	1.692			-0.432	-0.008	1.754			-0.453	-0.275	1.771			-0.435	-0.464	1.667			-0.444	-0.529	1.659			-0.147	0.020	1.611			-0.041	-0.009	1.350
-0.244	-0.269	1.651			-0.228	-0.206	1.698			-0.270	0.140	1.701			-0.309	0.309	1.690			-0.432	-0.007	1.754			-0.453	-0.275	1.771			-0.435	-0.464	1.667			-0.443	-0.530	1.658			-0.147	0.020	1.609			-0.040	-0.010	1.346
-0.243	-0.269	1.651			-0.228	-0.206	1.697			-0.270	0.140	1.700			-0.308	0.309	1.689			-0.431	-0.006	1.753			-0.453	-0.275	1.771			-0.434	-0.464	1.667			-0.444	-0.526	1.660			-0.147	0.021	1.607			-0.040	-0.010	1.344
-0.243	-0.269	1.650			-0.228	-0.206	1.697			-0.270	0.139	1.699			-0.308	0.309	1.688			-0.431	-0.005	1.753			-0.453	-0.275	1.771			-0.434	-0.465	1.667			-0.443	-0.528	1.659			-0.146	0.023	1.605			-0.039	-0.010	1.344
-0.243	-0.269	1.650			-0.227	-0.207	1.696			-0.269	0.139	1.699			-0.307	0.309	1.687			-0.430	-0.004	1.752			-0.453	-0.276	1.771			-0.434	-0.465	1.667			-0.443	-0.525	1.661			-0.145	0.024	1.603			-0.039	-0.009	1.343
-0.243	-0.269	1.649			-0.227	-0.207	1.696			-0.269	0.138	1.698			-0.307	0.309	1.685			-0.430	-0.003	1.751			-0.453	-0.276	1.771			-0.433	-0.465	1.666			-0.443	-0.526	1.660			-0.144	0.025	1.601			-0.038	-0.009	1.343
-0.243	-0.269	1.649			-0.227	-0.207	1.695			-0.268	0.138	1.697			-0.306	0.309	1.684			-0.430	-0.002	1.751			-0.453	-0.276	1.771			-0.433	-0.464	1.666			-0.442	-0.526	1.660			-0.143	0.026	1.598			-0.034	-0.008	1.333
-0.243	-0.269	1.648			-0.227	-0.207	1.694			-0.268	0.137	1.696			-0.306	0.310	1.683			-0.429	-0.001	1.750			-0.453	-0.276	1.771			-0.433	-0.464	1.665			-0.442	-0.527	1.659			-0.142	0.027	1.596			-0.034	-0.007	1.341
-0.243	-0.270	1.648			-0.226	-0.207	1.694			-0.267	0.137	1.695			-0.305	0.310	1.681			-0.429	-0.001	1.750			-0.453	-0.276	1.770			-0.432	-0.464	1.665			-0.441	-0.528	1.658			-0.141	0.028	1.594			-0.032	-0.008	1.346
-0.242	-0.270	1.647			-0.226	-0.207	1.693			-0.267	0.136	1.694			-0.304	0.310	1.680			-0.429	-0.000	1.749			-0.453	-0.276	1.770			-0.432	-0.464	1.664			-0.441	-0.528	1.657			-0.140	0.028	1.591			-0.031	-0.009	1.351
-0.242	-0.270	1.647			-0.225	-0.207	1.692			-0.266	0.136	1.693			-0.304	0.310	1.678			-0.428	0.001	1.748			-0.452	-0.276	1.770			-0.432	-0.464	1.664			-0.441	-0.529	1.657			-0.139	0.029	1.589			-0.031	-0.010	1.355
-0.242	-0.270	1.646			-0.225	-0.207	1.691			-0.266	0.136	1.692			-0.303	0.310	1.677			-0.428	0.001	1.748			-0.452	-0.276	1.770			-0.431	-0.464	1.664			-0.440	-0.528	1.657			-0.138	0.030	1.588			-0.030	-0.010	1.358
-0.242	-0.270	1.645			-0.225	-0.207	1.691			-0.265	0.135	1.691			-0.302	0.310	1.676			-0.427	0.002	1.747			-0.452	-0.276	1.770			-0.431	-0.464	1.663			-0.440	-0.528	1.657			-0.137	0.030	1.586			-0.029	-0.010	1.360
-0.242	-0.270	1.645			-0.224	-0.207	1.690			-0.265	0.135	1.690			-0.302	0.311	1.675			-0.427	0.002	1.746			-0.452	-0.276	1.769			-0.431	-0.464	1.663			-0.440	-0.527	1.657			-0.136	0.031	1.585			-0.028	-0.011	1.363
-0.241	-0.270	1.644			-0.224	-0.207	1.689			-0.264	0.135	1.690			-0.301	0.311	1.674			-0.427	0.003	1.746			-0.452	-0.276	1.769			-0.430	-0.463	1.663			-0.439	-0.527	1.657			-0.135	0.031	1.584			-0.028	-0.011	1.365
-0.241	-0.270	1.644			-0.224	-0.207	1.688			-0.264	0.135	1.689			-0.300	0.311	1.673			-0.426	0.003	1.745			-0.452	-0.276	1.768			-0.430	-0.463	1.662			-0.439	-0.527	1.656			-0.134	0.032	1.583			-0.027	-0.011	1.367
-0.241	-0.270	1.643			-0.224	-0.207	1.688			-0.264	0.134	1.688			-0.300	0.311	1.672			-0.426	0.004	1.744			-0.452	-0.276	1.768			-0.429	-0.463	1.662			-0.439	-0.526	1.656			-0.134	0.032	1.582			-0.027	-0.011	1.368
-0.241	-0.270	1.642			-0.223	-0.207	1.687			-0.263	0.134	1.687			-0.299	0.311	1.671			-0.425	0.004	1.743			-0.452	-0.276	1.767			-0.429	-0.462	1.661			-0.439	-0.526	1.656			-0.133	0.032	1.581			-0.026	-0.011	1.369
-0.241	-0.269	1.642			-0.223	-0.207	1.686			-0.263	0.134	1.687			-0.299	0.311	1.670			-0.425	0.005	1.743			-0.452	-0.276	1.767			-0.428	-0.462	1.660			-0.438	-0.526	1.655			-0.132	0.033	1.580			-0.025	-0.012	1.371
-0.241	-0.269	1.641			-0.223	-0.207	1.686			-0.262	0.134	1.686			-0.298	0.312	1.669			-0.424	0.005	1.742			-0.452	-0.275	1.766			-0.428	-0.462	1.660			-0.438	-0.526	1.655			-0.131	0.033	1.579			-0.024	-0.012	1.372
-0.240	-0.269	1.641			-0.223	-0.207	1.685			-0.262	0.134	1.686			-0.297	0.312	1.669			-0.424	0.005	1.741			-0.451	-0.275	1.766			-0.428	-0.462	1.659			-0.437	-0.527	1.653			-0.130	0.034	1.578			-0.023	-0.012	1.373
-0.240	-0.269	1.640			-0.222	-0.207	1.685			-0.262	0.133	1.685			-0.297	0.312	1.668			-0.423	0.005	1.740			-0.451	-0.275	1.765			-0.428	-0.462	1.659			-0.438	-0.525	1.654			-0.129	0.034	1.578			-0.022	-0.011	1.374
-0.240	-0.269	1.639			-0.222	-0.207	1.684			-0.261	0.133	1.685			-0.296	0.312	1.668			-0.423	0.005	1.740			-0.451	-0.275	1.764			-0.427	-0.462	1.659			-0.437	-0.525	1.654			-0.127	0.035	1.577			-0.020	-0.011	1.375
-0.240	-0.269	1.639			-0.222	-0.207	1.684			-0.261	0.133	1.684			-0.296	0.312	1.667			-0.422	0.005	1.739			-0.451	-0.275	1.764			-0.427	-0.462	1.658			-0.437	-0.526	1.653			-0.126	0.035	1.576			-0.018	-0.010	1.376
-0.240	-0.269	1.638			-0.222	-0.207	1.683			-0.260	0.133	1.684			-0.295	0.312	1.667			-0.421	0.005	1.738			-0.451	-0.275	1.763			-0.427	-0.462	1.658			-0.437	-0.525	1.654			-0.124	0.036	1.576			-0.004	-0.009	1.347
-0.239	-0.269	1.638			-0.221	-0.207	1.683			-0.260	0.133	1.683			-0.294	0.312	1.666			-0.421	0.006	1.738			-0.451	-0.275	1.763			-0.427	-0.462	1.658			-0.437	-0.526	1.653			-0.123	0.036	1.576			0.002	-0.008	1.334
-0.239	-0.269	1.637			-0.221	-0.207	1.682			-0.259	0.133	1.683			-0.294	0.313	1.666			-0.420	0.006	1.737			-0.450	-0.275	1.762			-0.427	-0.462	1.657			-0.436	-0.527	1.652			-0.121	0.037	1.575			0.006	-0.007	1.327
-0.239	-0.269	1.637			-0.221	-0.207	1.682			-0.259	0.133	1.683			-0.293	0.313	1.666			-0.420	0.006	1.737			-0.450	-0.275	1.762			-0.426	-0.462	1.657			-0.436	-0.527	1.652			-0.119	0.037	1.575			0.009	-0.007	1.322
-0.238	-0.269	1.636			-0.220	-0.207	1.681			-0.258	0.133	1.682			-0.292	0.313	1.666			-0.419	0.006	1.736			-0.450	-0.275	1.762			-0.426	-0.462	1.657			-0.436	-0.527	1.651			-0.118	0.038	1.575			0.013	-0.009	1.319
-0.238	-0.269	1.636			-0.220	-0.207	1.681			-0.257	0.133	1.682			-0.290	0.313	1.666			-0.419	0.006	1.736			-0.449	-0.275	1.761			-0.426	-0.462	1.656			-0.435	-0.528	1.650			-0.116	0.039	1.575			0.015	-0.010	1.323
-0.238	-0.269	1.635			-0.220	-0.207	1.680			-0.256	0.133	1.682			-0.289	0.313	1.666			-0.418	0.006	1.735			-0.449	-0.275	1.761			-0.426	-0.462	1.656			-0.435	-0.528	1.650			-0.114	0.039	1.575			0.016	-0.012	1.332
-0.237	-0.269	1.635			-0.219	-0.207	1.680			-0.255	0.133	1.682			-0.288	0.313	1.666			-0.418	0.006	1.735			-0.449	-0.275	1.760			-0.425	-0.462	1.656			-0.435	-0.529	1.649			-0.113	0.039	1.575			0.017	-0.013	1.337
-0.237	-0.269	1.635			-0.219	-0.207	1.680			-0.254	0.133	1.682			-0.286	0.313	1.667			-0.417	0.006	1.735			-0.449	-0.275	1.760			-0.425	-0.462	1.656			-0.434	-0.530	1.648			-0.111	0.040	1.576			0.019	-0.014	1.339
-0.236	-0.269	1.634			-0.218	-0.207	1.680			-0.253	0.133	1.682			-0.285	0.314	1.667			-0.416	0.006	1.735			-0.448	-0.275	1.760			-0.425	-0.462	1.655			-0.434	-0.529	1.648			-0.110	0.040	1.576			0.020	-0.016	1.341
-0.236	-0.268	1.634			-0.218	-0.207	1.679			-0.252	0.133	1.682			-0.284	0.314	1.667			-0.416	0.006	1.735			-0.448	-0.275	1.760			-0.425	-0.462	1.655			-0.434	-0.529	1.648			-0.108	0.041	1.577			0.021	-0.019	1.346
-0.235	-0.268	1.634			-0.217	-0.207	1.679			-0.251	0.133	1.682			-0.283	0.314	1.668			-0.415	0.006	1.735			-0.447	-0.275	1.759			-0.424	-0.462	1.655			-0.434	-0.529	1.648			-0.107	0.041	1.578			0.023	-0.023	1.353
-0.235	-0.268	1.633			-0.217	-0.207	1.679			-0.250	0.133	1.682			-0.282	0.314	1.668			-0.414	0.006	1.735			-0.447	-0.275	1.759			-0.424	-0.464	1.654			-0.435	-0.529	1.648			-0.106	0.041	1.579			0.025	-0.026	1.356
-0.234	-0.268	1.633			-0.216	-0.207	1.679			-0.248	0.133	1.683			-0.281	0.314	1.669			-0.413	0.006	1.735			-0.446	-0.275	1.759			-0.423	-0.464	1.655			-0.435	-0.529	1.648			-0.106	0.040	1.580			0.027	-0.030	1.359
-0.234	-0.269	1.633			-0.215	-0.207	1.678			-0.247	0.133	1.683			-0.279	0.314	1.669			-0.412	0.006	1.735			-0.446	-0.274	1.759			-0.422	-0.464	1.654			-0.435	-0.529	1.648			-0.106	0.039	1.582			0.028	-0.032	1.361
-0.233	-0.269	1.633			-0.215	-0.207	1.678			-0.246	0.133	1.683			-0.278	0.314	1.670			-0.412	0.006	1.735			-0.445	-0.274	1.759			-0.422	-0.465	1.654			-0.435	-0.529	1.648			-0.106	0.037	1.585			0.029	-0.035	1.362
-0.232	-0.269	1.632			-0.214	-0.207	1.678			-0.245	0.133	1.684			-0.277	0.314	1.670			-0.411	0.006	1.736			-0.444	-0.274	1.759			-0.421	-0.465	1.655			-0.435	-0.529	1.648			-0.106	0.035	1.587			0.030	-0.035	1.359
-0.232	-0.269	1.632			-0.214	-0.208	1.678			-0.244	0.133	1.684			-0.276	0.314	1.671			-0.410	0.006	1.736			-0.444	-0.274	1.759			-0.421	-0.465	1.655			-0.435	-0.528	1.648			-0.105	0.034	1.588			0.032	-0.038	1.362
-0.231	-0.269	1.632			-0.213	-0.208	1.678			-0.243	0.133	1.685			-0.275	0.314	1.672			-0.409	0.006	1.737			-0.443	-0.275	1.759			-0.420	-0.465	1.654			-0.435	-0.528	1.648			-0.104	0.034	1.589			0.034	-0.040	1.363
-0.230	-0.270	1.632			-0.212	-0.208	1.678			-0.242	0.133	1.685			-0.274	0.313	1.673			-0.408	0.005	1.738			-0.442	-0.275	1.759			-0.420	-0.465	1.654			-0.435	-0.528	1.648			-0.103	0.034	1.590			0.036	-0.042	1.365
-0.229	-0.270	1.632			-0.211	-0.209	1.678			-0.240	0.133	1.686			-0.272	0.313	1.674			-0.406	0.005	1.739			-0.441	-0.275	1.759			-0.419	-0.465	1.654			-0.435	-0.528	1.648			-0.101	0.033	1.590			0.039	-0.042	1.367
-0.229	-0.270	1.632			-0.210	-0.209	1.678			-0.238	0.132	1.686			-0.271	0.312	1.675			-0.404	0.004	1.741			-0.440	-0.276	1.760			-0.419	-0.467	1.654			-0.435	-0.528	1.648			-0.098	0.032	1.591			0.043	-0.041	1.370
-0.228	-0.271	1.632			-0.209	-0.210	1.678			-0.235	0.130	1.687			-0.269	0.311	1.676			-0.402	0.003	1.743			-0.438	-0.276	1.761			-0.418	-0.468	1.654			-0.435	-0.529	1.648			-0.096	0.031	1.591			0.048	-0.040	1.373
-0.227	-0.272	1.632			-0.208	-0.211	1.679			-0.233	0.128	1.688			-0.266	0.309	1.678			-0.399	0.001	1.745			-0.437	-0.278	1.762			-0.418	-0.471	1.654			-0.435	-0.529	1.648			-0.092	0.028	1.590			0.055	-0.039	1.375
-0.227	-0.273	1.633			-0.207	-0.213	1.679			-0.230	0.125	1.689			-0.264	0.306	1.679			-0.396	-0.002	1.747			-0.435	-0.280	1.764			-0.417	-0.474	1.654			-0.435	-0.531	1.648			-0.089	0.025	1.590			0.062	-0.039	1.378
-0.226	-0.275	1.633			-0.205	-0.215	1.679			-0.226	0.121	1.690			-0.262	0.302	1.681			-0.393	-0.005	1.750			-0.433	-0.283	1.767			-0.417	-0.476	1.654			-0.436	-0.532	1.648			-0.085	0.021	1.590			0.069	-0.041	1.386
-0.225	-0.278	1.633			-0.204	-0.219	1.679			-0.223	0.116	1.691			-0.260	0.298	1.682			-0.390	-0.009	1.752			-0.432	-0.286	1.769			-0.417	-0.479	1.655			-0.436	-0.534	1.648			-0.082	0.017	1.589			0.076	-0.042	1.390
-0.224	-0.281	1.633			-0.202	-0.223	1.680			-0.221	0.111	1.692			-0.258	0.292	1.683			-0.388	-0.014	1.755			-0.431	-0.291	1.772			-0.417	-0.482	1.655			-0.436	-0.535	1.649			-0.078	0.012	1.589			0.083	-0.046	1.397
-0.223	-0.285	1.633			-0.201	-0.227	1.680			-0.218	0.105	1.693			-0.256	0.287	1.684			-0.385	-0.019	1.758			-0.429	-0.295	1.774			-0.417	-0.485	1.656			-0.437	-0.537	1.649			-0.076	0.007	1.589			0.088	-0.050	1.405
-0.223	-0.289	1.633			-0.200	-0.232	1.679			-0.216	0.099	1.695			-0.255	0.281	1.684			-0.383	-0.024	1.760			-0.428	-0.299	1.776			-0.418	-0.487	1.656			-0.439	-0.547	1.646			-0.073	0.002	1.589			0.093	-0.054	1.410
-0.221	-0.294	1.632			-0.198	-0.238	1.679			-0.214	0.094	1.696			-0.255	0.275	1.684			-0.381	-0.028	1.763			-0.427	-0.304	1.778			-0.418	-0.489	1.656			-0.441	-0.553	1.644			-0.071	-0.002	1.590			0.098	-0.058	1.414
-0.221	-0.299	1.631			-0.197	-0.242	1.678			-0.212	0.088	1.697			-0.255	0.268	1.685			-0.379	-0.033	1.765			-0.427	-0.308	1.779			-0.419	-0.491	1.657			-0.442	-0.558	1.642			-0.069	-0.006	1.590			0.102	-0.061	1.417
-0.220	-0.301	1.631			-0.196	-0.246	1.678			-0.211	0.084	1.698			-0.255	0.263	1.685			-0.377	-0.037	1.767			-0.427	-0.312	1.781			-0.420	-0.493	1.657			-0.443	-0.562	1.640			-0.068	-0.010	1.590			0.107	-0.064	1.420
-0.220	-0.304	1.630			-0.196	-0.249	1.678			-0.209	0.079	1.700			-0.255	0.257	1.685			-0.375	-0.041	1.769			-0.427	-0.314	1.782			-0.421	-0.495	1.657			-0.432	-0.552	1.630			-0.066	-0.013	1.591			0.111	-0.067	1.422
-0.220	-0.306	1.630			-0.195	-0.251	1.677			-0.208	0.075	1.701			-0.255	0.253	1.685			-0.374	-0.044	1.770			-0.427	-0.316	1.784			-0.423	-0.496	1.658			-0.429	-0.549	1.628			-0.065	-0.016	1.592			0.115	-0.070	1.425
-0.220	-0.308	1.629			-0.195	-0.254	1.677			-0.207	0.071	1.702			-0.256	0.249	1.685			-0.373	-0.047	1.771			-0.428	-0.318	1.785			-0.425	-0.497	1.659			-0.427	-0.547	1.625			-0.064	-0.019	1.592			0.118	-0.072	1.428
-0.220	-0.309	1.629			-0.195	-0.256	1.677			-0.206	0.067	1.703			-0.256	0.245	1.686			-0.371	-0.051	1.772			-0.428	-0.319	1.785			-0.428	-0.498	1.659			-0.425	-0.544	1.624			-0.062	-0.022	1.593			0.123	-0.074	1.430
-0.220	-0.311	1.628			-0.195	-0.258	1.676			-0.205	0.064	1.703			-0.256	0.242	1.686			-0.370	-0.054	1.773			-0.428	-0.321	1.786			-0.430	-0.499	1.660			-0.423	-0.543	1.622			-0.061	-0.024	1.594			0.127	-0.076	1.432
-0.220	-0.312	1.628			-0.195	-0.259	1.676			-0.204	0.061	1.704			-0.256	0.239	1.686			-0.369	-0.056	1.774			-0.428	-0.322	1.787			-0.432	-0.500	1.660			-0.422	-0.541	1.621			-0.060	-0.027	1.595			0.131	-0.078	1.434
-0.220	-0.313	1.628			-0.195	-0.261	1.676			-0.203	0.059	1.705			-0.255	0.236	1.687			-0.368	-0.059	1.775			-0.428	-0.323	1.788			-0.434	-0.501	1.660			-0.421	-0.539	1.619			-0.059	-0.029	1.596			0.135	-0.079	1.436
-0.221	-0.314	1.627			-0.195	-0.262	1.676			-0.202	0.056	1.706			-0.255	0.234	1.687			-0.367	-0.061	1.776			-0.429	-0.323	1.788			-0.436	-0.501	1.661			-0.420	-0.538	1.618			-0.058	-0.032	1.597			0.139	-0.081	1.438
-0.221	-0.315	1.627			-0.195	-0.263	1.675			-0.201	0.054	1.706			-0.254	0.232	1.687			-0.367	-0.064	1.776			-0.429	-0.324	1.789			-0.437	-0.502	1.661			-0.419	-0.536	1.617			-0.057	-0.034	1.599			0.143	-0.083	1.440
-0.221	-0.315	1.627			-0.195	-0.264	1.675			-0.200	0.052	1.707			-0.254	0.230	1.687			-0.366	-0.066	1.777			-0.430	-0.324	1.789			-0.438	-0.502	1.661			-0.418	-0.535	1.616			-0.055	-0.036	1.600			0.146	-0.084	1.442
-0.221	-0.316	1.626			-0.195	-0.265	1.675			-0.199	0.050	1.707			-0.253	0.228	1.687			-0.365	-0.067	1.777			-0.430	-0.324	1.789			-0.440	-0.502	1.661			-0.417	-0.534	1.616			-0.054	-0.038	1.601			0.150	-0.086	1.445
-0.222	-0.317	1.626			-0.195	-0.266	1.675			-0.198	0.048	1.708			-0.252	0.226	1.688			-0.365	-0.069	1.778			-0.431	-0.324	1.790			-0.441	-0.503	1.661			-0.416	-0.533	1.615			-0.052	-0.040	1.603			0.156	-0.089	1.447
-0.222	-0.317	1.626			-0.195	-0.267	1.675			-0.197	0.046	1.708			-0.251	0.224	1.688			-0.364	-0.070	1.778			-0.431	-0.324	1.790			-0.442	-0.503	1.661			-0.416	-0.531	1.614			-0.051	-0.042	1.604			0.160	-0.091	1.448
-0.222	-0.318	1.626			-0.195	-0.268	1.675			-0.196	0.045	1.709			-0.250	0.223	1.688			-0.364	-0.072	1.778			-0.432	-0.324	1.790			-0.443	-0.503	1.661			-0.415	-0.530	1.613			-0.049	-0.044	1.606			0.163	-0.093	1.450
-0.222	-0.318	1.625			-0.195	-0.269	1.675			-0.195	0.043	1.709			-0.249	0.221	1.688			-0.363	-0.073	1.779			-0.432	-0.324	1.790			-0.444	-0.503	1.661			-0.414	-0.529	1.613			-0.047	-0.045	1.608			0.166	-0.095	1.451
-0.222	-0.319	1.625			-0.195	-0.269	1.675			-0.194	0.042	1.710			-0.247	0.220	1.688			-0.363	-0.074	1.779			-0.432	-0.324	1.790			-0.444	-0.503	1.661			-0.414	-0.528	1.612			-0.045	-0.047	1.610			0.168	-0.097	1.453
-0.222	-0.319	1.625			-0.194	-0.270	1.675			-0.193	0.041	1.711			-0.246	0.219	1.688			-0.362	-0.075	1.780			-0.433	-0.323	1.790			-0.445	-0.504	1.661			-0.413	-0.528	1.611			-0.044	-0.048	1.612			0.170	-0.098	1.454
-0.222	-0.319	1.625			-0.194	-0.271	1.675			-0.192	0.040	1.711			-0.244	0.218	1.688			-0.362	-0.076	1.780			-0.433	-0.323	1.790			-0.445	-0.504	1.661			-0.413	-0.527	1.611			-0.042	-0.049	1.613			0.171	-0.099	1.456
-0.221	-0.319	1.625			-0.194	-0.271	1.675			-0.191	0.039	1.712			-0.243	0.217	1.688			-0.361	-0.077	1.780			-0.433	-0.323	1.790			-0.446	-0.504	1.661			-0.412	-0.526	1.610			-0.041	-0.050	1.615			0.172	-0.100	1.457
-0.221	-0.319	1.626			-0.194	-0.272	1.675			-0.190	0.038	1.712			-0.242	0.216	1.689			-0.361	-0.077	1.781			-0.433	-0.323	1.790			-0.446	-0.504	1.661			-0.411	-0.525	1.610			-0.039	-0.050	1.617			0.173	-0.101	1.458
-0.221	-0.319	1.626			-0.194	-0.272	1.676			-0.189	0.037	1.713			-0.241	0.216	1.689			-0.360	-0.078	1.781			-0.433	-0.322	1.790			-0.446	-0.504	1.660			-0.411	-0.524	1.609			-0.038	-0.051	1.618			0.174	-0.102	1.459
-0.221	-0.319	1.626			-0.193	-0.272	1.676			-0.187	0.036	1.714			-0.240	0.215	1.689			-0.359	-0.078	1.782			-0.433	-0.322	1.790			-0.446	-0.504	1.660			-0.410	-0.524	1.609			-0.037	-0.051	1.620			0.175	-0.103	1.461
-0.220	-0.318	1.627			-0.193	-0.272	1.677			-0.186	0.035	1.715			-0.239	0.215	1.689			-0.359	-0.079	1.783			-0.433	-0.321	1.791			-0.446	-0.504	1.660			-0.409	-0.523	1.608			-0.036	-0.052	1.621			0.176	-0.104	1.462
-0.220	-0.318	1.628			-0.193	-0.272	1.677			-0.185	0.035	1.716			-0.238	0.214	1.689			-0.358	-0.079	1.784			-0.433	-0.320	1.792			-0.446	-0.503	1.659			-0.409	-0.522	1.608			-0.034	-0.052	1.623			0.177	-0.104	1.463
-0.219	-0.318	1.628			-0.192	-0.272	1.678			-0.184	0.035	1.717			-0.237	0.214	1.689			-0.357	-0.079	1.785			-0.432	-0.319	1.793			-0.446	-0.503	1.659			-0.408	-0.522	1.608			-0.033	-0.052	1.624			0.177	-0.105	1.465
-0.219	-0.317	1.629			-0.192	-0.272	1.679			-0.183	0.034	1.718			-0.236	0.214	1.689			-0.357	-0.079	1.786			-0.431	-0.318	1.794			-0.446	-0.503	1.659			-0.408	-0.521	1.607			-0.032	-0.052	1.626			0.177	-0.105	1.467
-0.219	-0.317	1.630			-0.191	-0.271	1.680			-0.182	0.034	1.719			-0.236	0.213	1.689			-0.356	-0.079	1.788			-0.431	-0.317	1.795			-0.446	-0.503	1.659			-0.407	-0.521	1.607			-0.031	-0.051	1.628			0.177	-0.105	1.469
-0.218	-0.316	1.631			-0.191	-0.271	1.681			-0.181	0.034	1.720			-0.235	0.213	1.689			-0.356	-0.079	1.789			-0.430	-0.316	1.796			-0.445	-0.503	1.659			-0.406	-0.520	1.607			-0.030	-0.051	1.629			0.175	-0.105	1.472
-0.218	-0.316	1.632			-0.190	-0.271	1.682			-0.180	0.034	1.721			-0.234	0.213	1.689			-0.355	-0.079	1.790			-0.430	-0.315	1.796			-0.444	-0.503	1.658			-0.406	-0.520	1.607			-0.029	-0.050	1.631			0.174	-0.105	1.475
-0.217	-0.315	1.634			-0.190	-0.270	1.684			-0.179	0.034	1.722			-0.234	0.213	1.689			-0.354	-0.078	1.792			-0.429	-0.314	1.797			-0.444	-0.503	1.658			-0.405	-0.519	1.607			-0.029	-0.050	1.632			0.176	-0.105	1.468
-0.217	-0.314	1.635			-0.190	-0.269	1.685			-0.178	0.035	1.723			-0.233	0.213	1.690			-0.354	-0.077	1.794			-0.429	-0.313	1.798			-0.443	-0.502	1.658			-0.404	-0.519	1.606			-0.028	-0.049	1.634			0.177	-0.105	1.463
-0.216	-0.314	1.637			-0.189	-0.269	1.687			-0.177	0.035	1.724			-0.233	0.213	1.690			-0.354	-0.076	1.796			-0.428	-0.313	1.799			-0.442	-0.502	1.658			-0.404	-0.519	1.606			-0.027	-0.048	1.636			0.178	-0.105	1.458
-0.216	-0.313	1.639			-0.189	-0.268	1.689			-0.176	0.035	1.725			-0.232	0.212	1.690			-0.353	-0.075	1.797			-0.428	-0.312	1.799			-0.441	-0.502	1.658			-0.403	-0.518	1.606			-0.026	-0.047	1.637			0.177	-0.104	1.453
-0.216	-0.312	1.641			-0.188	-0.267	1.690			-0.176	0.036	1.726			-0.232	0.212	1.690			-0.353	-0.074	1.799			-0.428	-0.311	1.800			-0.440	-0.502	1.658			-0.402	-0.518	1.607			-0.026	-0.046	1.639			0.177	-0.104	1.452
-0.215	-0.311	1.642			-0.188	-0.266	1.692			-0.175	0.037	1.727			-0.231	0.213	1.690			-0.353	-0.073	1.801			-0.427	-0.311	1.801			-0.439	-0.502	1.658			-0.401	-0.518	1.607			-0.026	-0.045	1.640			0.172	-0.104	1.445
-0.215	-0.310	1.644			-0.188	-0.265	1.694			-0.175	0.037	1.728			-0.231	0.213	1.690			-0.353	-0.072	1.803			-0.427	-0.310	1.802			-0.438	-0.502	1.659			-0.400	-0.517	1.607			-0.026	-0.044	1.642			0.168	-0.104	1.439
-0.215	-0.310	1.646			-0.188	-0.264	1.696			-0.175	0.038	1.729			-0.231	0.213	1.690			-0.353	-0.071	1.804			-0.426	-0.310	1.802			-0.437	-0.502	1.659			-0.399	-0.517	1.607			-0.026	-0.042	1.644			0.166	-0.104	1.437
-0.214	-0.309	1.648			-0.188	-0.263	1.697			-0.175	0.039	1.730			-0.232	0.214	1.691			-0.354	-0.070	1.806			-0.426	-0.309	1.803			-0.436	-0.502	1.659			-0.398	-0.517	1.608			-0.027	-0.039	1.646			0.135	-0.098	1.455
-0.214	-0.308	1.649			-0.187	-0.263	1.699			-0.176	0.040	1.731			-0.233	0.214	1.691			-0.354	-0.069	1.808			-0.425	-0.309	1.804			-0.434	-0.502	1.659			-0.397	-0.517	1.608			-0.028	-0.037	1.649			0.118	-0.087	1.429
-0.214	-0.308	1.651			-0.187	-0.262	1.700			-0.177	0.041	1.732			-0.234	0.215	1.692			-0.355	-0.067	1.809			-0.425	-0.309	1.805			-0.433	-0.501	1.660			-0.396	-0.517	1.608			-0.029	-0.034	1.651			0.103	-0.079	1.413
-0.213	-0.307	1.652			-0.187	-0.261	1.702			-0.178	0.042	1.734			-0.236	0.216	1.693			-0.355	-0.066	1.811			-0.424	-0.309	1.807			-0.431	-0.501	1.660			-0.395	-0.516	1.609			-0.032	-0.031	1.654			0.094	-0.075	1.406
-0.213	-0.307	1.654			-0.187	-0.261	1.703			-0.180	0.043	1.736			-0.238	0.217	1.694			-0.355	-0.064	1.812			-0.423	-0.309	1.808			-0.429	-0.501	1.661			-0.394	-0.516	1.609			-0.041	-0.030	1.659			0.083	-0.072	1.402
-0.213	-0.306	1.655			-0.187	-0.260	1.705			-0.183	0.044	1.738			-0.241	0.218	1.695			-0.356	-0.062	1.814			-0.423	-0.309	1.809			-0.427	-0.498	1.663			-0.392	-0.514	1.611			-0.054	-0.036	1.663			0.074	-0.071	1.399
-0.213	-0.307	1.656			-0.188	-0.260	1.706			-0.190	0.046	1.741			-0.246	0.219	1.698			-0.357	-0.061	1.815			-0.422	-0.308	1.810			-0.427	-0.495	1.666			-0.392	-0.513	1.614			-0.062	-0.040	1.666			0.065	-0.069	1.396
-0.213	-0.307	1.658			-0.188	-0.260	1.708			-0.201	0.048	1.744			-0.251	0.219	1.701			-0.357	-0.060	1.816			-0.422	-0.309	1.811			-0.425	-0.493	1.668			-0.390	-0.511	1.615			-0.063	-0.041	1.667			0.056	-0.067	1.391
-0.214	-0.307	1.659			-0.190	-0.260	1.709			-0.235	0.033	1.759			-0.258	0.220	1.704			-0.358	-0.060	1.818			-0.421	-0.309	1.812			-0.424	-0.491	1.669			-0.389	-0.510	1.616			-0.064	-0.040	1.669			0.044	-0.066	1.388
-0.214	-0.307	1.660			-0.191	-0.261	1.711			-0.237	0.036	1.761			-0.264	0.221	1.708			-0.355	-0.056	1.818			-0.420	-0.308	1.813			-0.422	-0.487	1.672			-0.388	-0.507	1.618			-0.066	-0.040	1.671			0.029	-0.065	1.387
-0.214	-0.308	1.661			-0.191	-0.261	1.712			-0.236	0.040	1.762			-0.269	0.221	1.711			-0.348	-0.050	1.818			-0.418	-0.305	1.813			-0.421	-0.485	1.673			-0.387	-0.505	1.620			-0.071	-0.034	1.673			0.006	-0.062	1.387
-0.214	-0.308	1.661			-0.191	-0.261	1.713			-0.234	0.044	1.763			-0.274	0.221	1.715			-0.343	-0.045	1.817			-0.416	-0.302	1.814			-0.420	-0.483	1.674			-0.386	-0.503	1.622			-0.075	0.004	1.679			-0.017	-0.058	1.388
-0.214	-0.308	1.662			-0.192	-0.261	1.713			-0.234	0.047	1.764			-0.279	0.222	1.719			-0.340	-0.041	1.817			-0.414	-0.300	1.815			-0.420	-0.481	1.676			-0.385	-0.502	1.623			-0.078	0.010	1.681			-0.030	-0.058	1.397
-0.214	-0.308	1.663			-0.192	-0.261	1.714			-0.234	0.052	1.764			-0.283	0.223	1.722			-0.338	-0.037	1.816			-0.412	-0.297	1.816			-0.419	-0.480	1.677			-0.384	-0.500	1.624			-0.081	0.014	1.682			-0.037	-0.061	1.412
-0.214	-0.308	1.663			-0.192	-0.261	1.714			-0.236	0.055	1.764			-0.287	0.224	1.726			-0.336	-0.033	1.816			-0.411	-0.294	1.817			-0.418	-0.478	1.678			-0.383	-0.499	1.625			-0.083	0.019	1.683			-0.044	-0.062	1.421
-0.214	-0.308	1.664			-0.192	-0.260	1.715			-0.237	0.058	1.765			-0.291	0.225	1.730			-0.335	-0.030	1.816			-0.409	-0.293	1.817			-0.417	-0.477	1.678			-0.382	-0.498	1.626			-0.085	0.023	1.684			-0.051	-0.061	1.427
-0.214	-0.308	1.664			-0.192	-0.260	1.716			-0.238	0.060	1.766			-0.294	0.225	1.734			-0.335	-0.028	1.817			-0.407	-0.291	1.818			-0.412	-0.483	1.671			-0.380	-0.500	1.624			-0.086	0.027	1.685			-0.057	-0.060	1.434
-0.214	-0.308	1.665			-0.192	-0.260	1.716			-0.239	0.061	1.767			-0.297	0.226	1.738			-0.334	-0.026	1.817			-0.406	-0.290	1.819			-0.405	-0.491	1.662			-0.375	-0.504	1.620			-0.088	0.030	1.686			-0.063	-0.059	1.440
-0.214	-0.308	1.665			-0.192	-0.259	1.717			-0.240	0.063	1.768			-0.300	0.227	1.741			-0.333	-0.024	1.818			-0.404	-0.290	1.819			-0.401	-0.496	1.656			-0.372	-0.507	1.616			-0.089	0.032	1.686			-0.069	-0.058	1.445
-0.213	-0.308	1.666			-0.192	-0.259	1.717			-0.241	0.064	1.769			-0.302	0.227	1.744			-0.333	-0.023	1.818			-0.402	-0.289	1.819			-0.398	-0.499	1.651			-0.369	-0.510	1.613			-0.089	0.034	1.686			-0.075	-0.057	1.448
-0.213	-0.308	1.666			-0.192	-0.258	1.718			-0.242	0.065	1.770			-0.304	0.227	1.747			-0.332	-0.021	1.819			-0.400	-0.289	1.820			-0.396	-0.501	1.650			-0.366	-0.512	1.610			-0.089	0.035	1.687			-0.081	-0.057	1.451
-0.213	-0.307	1.666			-0.192	-0.258	1.718			-0.242	0.066	1.771			-0.306	0.228	1.749			-0.332	-0.020	1.819			-0.396	-0.288	1.820			-0.395	-0.503	1.648			-0.364	-0.514	1.608			-0.089	0.035	1.686			-0.139	-0.057	1.459
-0.211	-0.308	1.666			-0.191	-0.258	1.719			-0.242	0.067	1.772			-0.307	0.228	1.752			-0.331	-0.019	1.820			-0.392	-0.288	1.822			-0.391	-0.492	1.665			-0.361	-0.510	1.615			-0.088	0.035	1.686			-0.160	-0.058	1.463
-0.208	-0.310	1.666			-0.189	-0.259	1.719			-0.242	0.068	1.773			-0.308	0.228	1.754			-0.330	-0.018	1.820			-0.388	-0.289	1.823			-0.390	-0.489	1.669			-0.358	-0.507	1.620			-0.086	0.035	1.685			-0.175	-0.059	1.467
-0.205	-0.313	1.665			-0.187	-0.260	1.719			-0.242	0.069	1.774			-0.309	0.228	1.757			-0.330	-0.016	1.821			-0.385	-0.289	1.824			-0.388	-0.484	1.677			-0.356	-0.504	1.625			-0.084	0.033	1.683			-0.197	-0.062	1.472
-0.203	-0.315	1.665			-0.185	-0.261	1.719			-0.241	0.069	1.775			-0.309	0.228	1.759			-0.329	-0.015	1.821			-0.381	-0.289	1.825			-0.382	-0.494	1.670			-0.352	-0.508	1.622			-0.083	0.031	1.681			-0.222	-0.066	1.479
-0.199	-0.318	1.665			-0.182	-0.263	1.718			-0.240	0.070	1.776			-0.309	0.227	1.761			-0.329	-0.014	1.822			-0.376	-0.289	1.826			-0.376	-0.488	1.678			-0.348	-0.506	1.627			-0.081	0.029	1.679			-0.237	-0.069	1.484
-0.194	-0.322	1.664			-0.178	-0.265	1.718			-0.238	0.071	1.777			-0.309	0.227	1.764			-0.328	-0.014	1.822			-0.371	-0.289	1.826			-0.373	-0.484	1.683			-0.344	-0.503	1.631			-0.080	0.028	1.676			-0.249	-0.071	1.488
-0.191	-0.325	1.663			-0.175	-0.267	1.717			-0.237	0.071	1.778			-0.308	0.227	1.766			-0.327	-0.013	1.823			-0.365	-0.290	1.828			-0.370	-0.482	1.685			-0.341	-0.501	1.634			-0.079	0.026	1.674			-0.258	-0.073	1.493
-0.188	-0.327	1.662			-0.172	-0.269	1.717			-0.234	0.072	1.779			-0.307	0.226	1.768			-0.326	-0.012	1.824			-0.359	-0.290	1.829			-0.367	-0.479	1.689			-0.338	-0.498	1.637			-0.078	0.024	1.672			-0.267	-0.075	1.497
-0.186	-0.330	1.662			-0.169	-0.271	1.716			-0.232	0.073	1.779			-0.306	0.226	1.770			-0.325	-0.011	1.824			-0.354	-0.290	1.830			-0.365	-0.477	1.691			-0.335	-0.496	1.639			-0.077	0.023	1.670			-0.273	-0.077	1.501
-0.181	-0.332	1.661			-0.164	-0.273	1.715			-0.229	0.073	1.780			-0.304	0.226	1.772			-0.323	-0.010	1.825			-0.349	-0.290	1.831			-0.363	-0.476	1.692			-0.332	-0.494	1.642			-0.076	0.021	1.668			-0.278	-0.078	1.505
-0.178	-0.335	1.660			-0.161	-0.275	1.714			-0.226	0.074	1.780			-0.303	0.225	1.773			-0.322	-0.009	1.825			-0.345	-0.290	1.832			-0.361	-0.474	1.694			-0.329	-0.493	1.644			-0.075	0.020	1.666			-0.282	-0.080	1.509
-0.175	-0.337	1.659			-0.158	-0.276	1.713			-0.223	0.075	1.780			-0.301	0.225	1.775			-0.321	-0.009	1.826			-0.340	-0.289	1.834			-0.359	-0.473	1.696			-0.327	-0.491	1.646			-0.075	0.019	1.665			-0.284	-0.081	1.513
-0.172	-0.338	1.659			-0.154	-0.277	1.713			-0.221	0.075	1.781			-0.299	0.225	1.776			-0.319	-0.008	1.826			-0.336	-0.289	1.836			-0.355	-0.480	1.689			-0.323	-0.494	1.644			-0.074	0.017	1.663			-0.285	-0.083	1.516
-0.170	-0.339	1.658			-0.152	-0.278	1.712			-0.218	0.076	1.781			-0.297	0.225	1.777			-0.317	-0.007	1.827			-0.333	-0.289	1.838			-0.352	-0.485	1.684			-0.321	-0.497	1.642			-0.073	0.016	1.661			-0.285	-0.084	1.520
-0.168	-0.315	1.667			-0.148	-0.261	1.717			-0.215	0.076	1.781			-0.294	0.225	1.777			-0.316	-0.007	1.827			-0.330	-0.288	1.839			-0.350	-0.487	1.682			-0.318	-0.498	1.640			-0.073	0.015	1.660			-0.284	-0.086	1.523
-0.166	-0.304	1.670			-0.145	-0.252	1.720			-0.212	0.076	1.781			-0.293	0.225	1.778			-0.314	-0.006	1.827			-0.328	-0.288	1.840			-0.348	-0.489	1.680			-0.316	-0.500	1.639			-0.072	0.014	1.658			-0.284	-0.087	1.526
-0.166	-0.291	1.674			-0.144	-0.243	1.722			-0.210	0.077	1.780			-0.291	0.224	1.778			-0.312	-0.006	1.828			-0.326	-0.288	1.841			-0.346	-0.488	1.682			-0.314	-0.499	1.640			-0.072	0.013	1.657			-0.283	-0.089	1.528
-0.165	-0.285	1.676			-0.143	-0.237	1.724			-0.208	0.077	1.780			-0.289	0.224	1.779			-0.311	-0.005	1.828			-0.324	-0.287	1.842			-0.342	-0.481	1.692			-0.311	-0.497	1.644			-0.071	0.012	1.656			-0.281	-0.090	1.530
-0.165	-0.279	1.678			-0.142	-0.232	1.725			-0.206	0.077	1.780			-0.287	0.224	1.779			-0.309	-0.005	1.828			-0.322	-0.287	1.843			-0.341	-0.480	1.692			-0.310	-0.497	1.645			-0.071	0.011	1.654			-0.280	-0.092	1.532
-0.165	-0.274	1.679			-0.141	-0.228	1.726			-0.204	0.078	1.779			-0.285	0.224	1.779			-0.307	-0.005	1.828			-0.321	-0.287	1.843			-0.340	-0.480	1.693			-0.308	-0.496	1.645			-0.070	0.011	1.653			-0.278	-0.093	1.534
-0.163	-0.279	1.676			-0.139	-0.229	1.725			-0.202	0.078	1.779			-0.283	0.224	1.779			-0.306	-0.004	1.828			-0.319	-0.287	1.844			-0.339	-0.479	1.693			-0.307	-0.496	1.646			-0.070	0.010	1.652			-0.273	-0.097	1.540
-0.161	-0.281	1.675			-0.138	-0.230	1.724			-0.200	0.078	1.778			-0.282	0.224	1.778			-0.304	-0.004	1.828			-0.318	-0.287	1.844			-0.337	-0.475	1.698			-0.305	-0.494	1.648			-0.069	0.009	1.651			-0.245	-0.103	1.528
-0.161	-0.282	1.674			-0.137	-0.230	1.723			-0.198	0.079	1.778			-0.280	0.225	1.778			-0.303	-0.004	1.828			-0.317	-0.286	1.845			-0.336	-0.472	1.701			-0.304	-0.492	1.651			-0.069	0.009	1.650			-0.224	-0.108	1.519
-0.160	-0.281	1.674			-0.136	-0.230	1.723			-0.196	0.079	1.777			-0.277	0.225	1.777			-0.301	-0.003	1.827			-0.316	-0.286	1.845			-0.335	-0.470	1.704			-0.302	-0.490	1.653			-0.068	0.008	1.649			-0.199	-0.114	1.508
-0.159	-0.281	1.673			-0.135	-0.230	1.722			-0.188	0.067	1.769			-0.274	0.225	1.776			-0.296	-0.009	1.823			-0.317	-0.292	1.843			-0.336	-0.470	1.703			-0.302	-0.490	1.653			-0.067	0.008	1.648			-0.160	-0.119	1.491
-0.158	-0.282	1.673			-0.134	-0.232	1.721			-0.183	0.060	1.764			-0.271	0.224	1.775			-0.291	-0.014	1.820			-0.319	-0.297	1.841			-0.337	-0.471	1.701			-0.301	-0.490	1.653			-0.065	0.008	1.648			-0.122	-0.122	1.479
-0.158	-0.283	1.672			-0.134	-0.234	1.720			-0.180	0.056	1.761			-0.269	0.224	1.774			-0.288	-0.018	1.818			-0.320	-0.300	1.840			-0.339	-0.474	1.703			-0.302	-0.491	1.655			-0.064	0.008	1.647			-0.060	-0.120	1.469
-0.158	-0.285	1.671			-0.133	-0.235	1.719			-0.177	0.064	1.762			-0.261	0.234	1.772			-0.285	-0.016	1.818			-0.321	-0.292	1.838			-0.341	-0.469	1.714			-0.302	-0.489	1.661			-0.063	0.009	1.647			-0.024	-0.116	1.465
-0.157	-0.286	1.671			-0.132	-0.236	1.719			-0.174	0.074	1.762			-0.252	0.246	1.771			-0.281	-0.011	1.817			-0.324	-0.283	1.836			-0.337	-0.471	1.698			-0.300	-0.488	1.657			-0.059	0.012	1.646			0.046	-0.098	1.470
-0.157	-0.286	1.671			-0.132	-0.236	1.719			-0.174	0.074	1.762			-0.252	0.246	1.771			-0.281	-0.011	1.817			-0.324	-0.283	1.836			-0.337	-0.471	1.698			-0.300	-0.488	1.657			-0.059	0.012	1.646			0.046	-0.098	1.470
-0.157	-0.285	1.670			-0.132	-0.234	1.718			-0.172	0.078	1.762			-0.248	0.251	1.770			-0.295	-0.024	1.822			-0.327	-0.286	1.836			-0.335	-0.473	1.688			-0.298	-0.489	1.651			-0.056	0.015	1.647			0.067	-0.090	1.473
-0.157	-0.283	1.669			-0.132	-0.233	1.717			-0.171	0.082	1.761			-0.244	0.256	1.769			-0.302	-0.028	1.825			-0.330	-0.289	1.836			-0.333	-0.474	1.681			-0.297	-0.490	1.646			-0.053	0.017	1.647			0.085	-0.084	1.475
-0.157	-0.282	1.669			-0.132	-0.231	1.717			-0.169	0.087	1.760			-0.240	0.262	1.769			-0.306	-0.031	1.826			-0.333	-0.291	1.836			-0.338	-0.473	1.682			-0.298	-0.489	1.646			-0.050	0.019	1.647			0.101	-0.080	1.476
-0.158	-0.282	1.669			-0.133	-0.230	1.717			-0.169	0.090	1.759			-0.238	0.266	1.768			-0.308	-0.033	1.827			-0.336	-0.293	1.836			-0.341	-0.471	1.682			-0.300	-0.488	1.645			-0.046	0.020	1.648			0.117	-0.075	1.477
-0.158	-0.281	1.669			-0.134	-0.229	1.717			-0.168	0.093	1.759			-0.235	0.269	1.767			-0.310	-0.034	1.827			-0.338	-0.294	1.835			-0.348	-0.472	1.685			-0.304	-0.488	1.646			-0.043	0.018	1.648			0.127	-0.072	1.475
-0.159	-0.280	1.668			-0.134	-0.228	1.717			-0.168	0.095	1.758			-0.233	0.272	1.766			-0.311	-0.035	1.827			-0.340	-0.295	1.835			-0.351	-0.471	1.685			-0.305	-0.488	1.646			-0.041	0.017	1.648			0.134	-0.061	1.470
-0.159	-0.279	1.668			-0.135	-0.227	1.717			-0.168	0.098	1.757			-0.231	0.275	1.766			-0.313	-0.036	1.827			-0.342	-0.296	1.834			-0.353	-0.471	1.685			-0.307	-0.487	1.646			-0.038	0.016	1.648			0.139	-0.051	1.464
-0.160	-0.276	1.668			-0.137	-0.224	1.717			-0.167	0.101	1.757			-0.227	0.279	1.765			-0.316	-0.037	1.827			-0.346	-0.297	1.833			-0.357	-0.469	1.686			-0.310	-0.486	1.646			-0.033	0.017	1.649			0.148	-0.039	1.461
-0.160	-0.276	1.668			-0.137	-0.224	1.717			-0.167	0.101	1.757			-0.227	0.279	1.765			-0.316	-0.037	1.827			-0.346	-0.297	1.833			-0.357	-0.469	1.686			-0.310	-0.486	1.646			-0.033	0.017	1.649			0.148	-0.039	1.461
-0.161	-0.274	1.668			-0.137	-0.222	1.717			-0.167	0.102	1.756			-0.226	0.281	1.765			-0.317	-0.037	1.827			-0.348	-0.297	1.832			-0.359	-0.469	1.686			-0.312	-0.486	1.645			-0.031	0.018	1.649			0.150	-0.034	1.459
-0.161	-0.273	1.668			-0.138	-0.221	1.717			-0.167	0.104	1.756			-0.224	0.282	1.765			-0.319	-0.038	1.827			-0.350	-0.297	1.831			-0.362	-0.467	1.686			-0.315	-0.485	1.645			-0.029	0.018	1.649			0.149	-0.027	1.455
-0.162	-0.272	1.668			-0.139	-0.219	1.717			-0.167	0.105	1.756			-0.223	0.284	1.765			-0.320	-0.038	1.826			-0.352	-0.297	1.830			-0.364	-0.466	1.685			-0.317	-0.484	1.644			-0.027	0.019	1.649			0.144	-0.022	1.449
-0.162	-0.270	1.668			-0.139	-0.218	1.717			-0.167	0.106	1.756			-0.221	0.285	1.765			-0.321	-0.038	1.826			-0.353	-0.297	1.830			-0.364	-0.465	1.684			-0.318	-0.483	1.643			-0.026	0.019	1.649			0.121	-0.002	1.403
-0.163	-0.269	1.668			-0.140	-0.217	1.718			-0.167	0.107	1.756			-0.220	0.286	1.765			-0.321	-0.038	1.826			-0.355	-0.297	1.829			-0.365	-0.465	1.683			-0.318	-0.483	1.642			-0.027	0.017	1.650			0.111	0.005	1.389
-0.163	-0.269	1.668			-0.141	-0.217	1.718			-0.168	0.108	1.756			-0.219	0.287	1.765			-0.322	-0.037	1.825			-0.357	-0.297	1.828			-0.365	-0.466	1.680			-0.319	-0.483	1.640			-0.031	0.009	1.650			0.103	0.009	1.380
-0.165	-0.271	1.668			-0.142	-0.219	1.717			-0.170	0.104	1.755			-0.218	0.288	1.765			-0.323	-0.037	1.824			-0.358	-0.297	1.827			-0.365	-0.466	1.678			-0.320	-0.483	1.638			-0.034	-0.002	1.649			0.097	0.012	1.373
-0.166	-0.273	1.668			-0.144	-0.221	1.717			-0.173	0.092	1.752			-0.218	0.289	1.765			-0.324	-0.037	1.824			-0.360	-0.298	1.826			-0.365	-0.466	1.677			-0.320	-0.483	1.637			-0.035	-0.009	1.649			0.080	0.015	1.362
-0.168	-0.274	1.668			-0.146	-0.223	1.717			-0.176	0.081	1.749			-0.217	0.289	1.766			-0.325	-0.037	1.823			-0.361	-0.298	1.825			-0.366	-0.465	1.676			-0.321	-0.482	1.636			-0.036	-0.013	1.648			0.047	0.017	1.350
-0.169	-0.276	1.668			-0.147	-0.226	1.717			-0.175	0.080	1.749			-0.217	0.292	1.768			-0.325	-0.037	1.823			-0.363	-0.298	1.824			-0.367	-0.465	1.676			-0.322	-0.482	1.636			-0.037	-0.015	1.648			0.031	0.018	1.344
-0.171	-0.278	1.668			-0.149	-0.227	1.717			-0.174	0.082	1.749			-0.217	0.296	1.770			-0.326	-0.036	1.822			-0.364	-0.298	1.823			-0.362	-0.489	1.658			-0.321	-0.494	1.625			-0.038	-0.017	1.648			0.015	0.019	1.339
-0.172	-0.278	1.668			-0.149	-0.227	1.717			-0.175	0.090	1.749			-0.216	0.298	1.771			-0.328	-0.032	1.821			-0.365	-0.296	1.820			-0.362	-0.490	1.658			-0.322	-0.495	1.625			-0.041	-0.017	1.648			-0.001	0.018	1.336
-0.173	-0.278	1.668			-0.150	-0.226	1.717			-0.176	0.098	1.749			-0.215	0.300	1.772			-0.330	-0.027	1.821			-0.366	-0.293	1.818			-0.360	-0.489	1.658			-0.321	-0.495	1.624			-0.044	-0.014	1.648			-0.015	0.017	1.341
-0.173	-0.278	1.668			-0.151	-0.226	1.718			-0.177	0.104	1.749			-0.215	0.302	1.773			-0.332	-0.023	1.820			-0.368	-0.288	1.820			-0.367	-0.481	1.668			-0.325	-0.494	1.626			-0.047	-0.007	1.647			-0.027	0.015	1.349
-0.174	-0.278	1.668			-0.152	-0.226	1.718			-0.178	0.109	1.749			-0.214	0.303	1.774			-0.334	-0.022	1.820			-0.370	-0.285	1.822			-0.372	-0.477	1.674			-0.327	-0.492	1.628			-0.051	0.001	1.647			-0.042	0.014	1.356
-0.175	-0.278	1.669			-0.153	-0.225	1.718			-0.179	0.113	1.749			-0.214	0.304	1.775			-0.335	-0.021	1.821			-0.371	-0.283	1.823			-0.375	-0.474	1.677			-0.330	-0.491	1.630			-0.053	0.009	1.646			-0.056	0.013	1.360
-0.175	-0.278	1.669			-0.153	-0.225	1.718			-0.180	0.116	1.749			-0.213	0.305	1.776			-0.336	-0.021	1.821			-0.372	-0.282	1.823			-0.365	-0.479	1.670			-0.327	-0.493	1.626			-0.056	0.015	1.645			-0.069	0.012	1.362
-0.176	-0.279	1.669			-0.154	-0.225	1.718			-0.180	0.119	1.749			-0.213	0.306	1.776			-0.337	-0.020	1.821			-0.373	-0.280	1.825			-0.360	-0.481	1.666			-0.325	-0.495	1.624			-0.058	0.021	1.644			-0.082	0.011	1.365
-0.176	-0.279	1.669			-0.154	-0.224	1.718			-0.181	0.121	1.749			-0.213	0.307	1.777			-0.338	-0.020	1.821			-0.374	-0.279	1.826			-0.357	-0.483	1.664			-0.323	-0.496	1.622			-0.059	0.025	1.643			-0.095	0.010	1.369
-0.177	-0.279	1.669			-0.154	-0.224	1.718			-0.181	0.123	1.750			-0.213	0.308	1.777			-0.339	-0.020	1.822			-0.375	-0.277	1.828			-0.356	-0.483	1.663			-0.322	-0.496	1.621			-0.061	0.028	1.643			-0.108	0.008	1.373
-0.178	-0.279	1.669			-0.155	-0.224	1.718			-0.182	0.125	1.750			-0.213	0.309	1.778			-0.339	-0.020	1.822			-0.376	-0.276	1.829			-0.355	-0.483	1.662			-0.321	-0.497	1.620			-0.062	0.031	1.642			-0.121	0.006	1.377
-0.178	-0.279	1.669			-0.155	-0.224	1.718			-0.182	0.126	1.750			-0.213	0.309	1.778			-0.340	-0.020	1.822			-0.376	-0.275	1.830			-0.358	-0.470	1.679			-0.322	-0.491	1.627			-0.062	0.033	1.642			-0.133	0.003	1.382
-0.178	-0.279	1.669			-0.155	-0.224	1.718			-0.183	0.127	1.750			-0.214	0.310	1.778			-0.341	-0.020	1.823			-0.377	-0.274	1.831			-0.360	-0.464	1.688			-0.323	-0.487	1.632			-0.063	0.035	1.641			-0.144	0.000	1.387
-0.179	-0.279	1.669			-0.156	-0.224	1.718			-0.183	0.129	1.750			-0.214	0.310	1.778			-0.342	-0.020	1.823			-0.378	-0.273	1.832			-0.361	-0.460	1.693			-0.324	-0.484	1.636			-0.064	0.037	1.641			-0.155	-0.003	1.393
-0.179	-0.280	1.670			-0.156	-0.224	1.718			-0.185	0.122	1.749			-0.215	0.310	1.778			-0.344	-0.028	1.822			-0.378	-0.273	1.833			-0.361	-0.458	1.696			-0.324	-0.482	1.639			-0.064	0.038	1.640			-0.167	-0.006	1.400
-0.180	-0.280	1.670			-0.156	-0.224	1.718			-0.186	0.124	1.749			-0.215	0.310	1.778			-0.345	-0.028	1.823			-0.378	-0.272	1.833			-0.361	-0.456	1.698			-0.325	-0.480	1.642			-0.065	0.040	1.640			-0.178	-0.009	1.407
-0.179	-0.283	1.669			-0.156	-0.226	1.717			-0.187	0.117	1.747			-0.216	0.310	1.778			-0.346	-0.035	1.822			-0.379	-0.272	1.834			-0.362	-0.455	1.700			-0.325	-0.479	1.644			-0.065	0.041	1.640			-0.191	-0.013	1.414
-0.179	-0.286	1.667			-0.155	-0.228	1.716			-0.188	0.113	1.745			-0.217	0.310	1.778			-0.347	-0.040	1.821			-0.379	-0.272	1.835			-0.362	-0.456	1.698			-0.325	-0.479	1.644			-0.066	0.042	1.639			-0.204	-0.016	1.420
-0.178	-0.289	1.666			-0.155	-0.231	1.714			-0.189	0.109	1.744			-0.218	0.310	1.778			-0.348	-0.045	1.820			-0.379	-0.272	1.835			-0.362	-0.457	1.697			-0.325	-0.479	1.644			-0.066	0.043	1.639			-0.214	-0.019	1.427
-0.178	-0.292	1.665			-0.154	-0.233	1.713			-0.190	0.106	1.743			-0.219	0.310	1.778			-0.349	-0.048	1.820			-0.380	-0.272	1.836			-0.363	-0.458	1.697			-0.326	-0.479	1.644			-0.067	0.044	1.638			-0.222	-0.022	1.432
-0.177	-0.295	1.663			-0.154	-0.236	1.712			-0.190	0.104	1.742			-0.220	0.310	1.777			-0.350	-0.052	1.819			-0.380	-0.272	1.836			-0.363	-0.458	1.696			-0.326	-0.478	1.645			-0.067	0.045	1.638			-0.230	-0.024	1.438
-0.176	-0.297	1.662			-0.153	-0.238	1.710			-0.191	0.102	1.742			-0.221	0.309	1.777			-0.351	-0.054	1.819			-0.380	-0.273	1.837			-0.363	-0.457	1.698			-0.326	-0.478	1.646			-0.068	0.045	1.637			-0.238	-0.027	1.447
-0.176	-0.299	1.661			-0.152	-0.239	1.709			-0.191	0.101	1.741			-0.221	0.309	1.777			-0.351	-0.057	1.818			-0.379	-0.274	1.837			-0.363	-0.459	1.696			-0.326	-0.478	1.646			-0.069	0.046	1.636			-0.248	-0.033	1.458
-0.177	-0.280	1.666			-0.153	-0.227	1.711			-0.191	0.099	1.740			-0.222	0.308	1.777			-0.352	-0.059	1.818			-0.379	-0.275	1.837			-0.362	-0.458	1.696			-0.325	-0.477	1.646			-0.070	0.046	1.636			-0.254	-0.036	1.466
-0.178	-0.270	1.668			-0.153	-0.220	1.713			-0.192	0.098	1.740			-0.223	0.308	1.777			-0.352	-0.061	1.818			-0.378	-0.276	1.837			-0.362	-0.459	1.695			-0.325	-0.477	1.646			-0.070	0.047	1.635			-0.259	-0.040	1.474
-0.179	-0.264	1.670			-0.153	-0.215	1.714			-0.192	0.097	1.739			-0.224	0.307	1.777			-0.353	-0.063	1.817			-0.377	-0.278	1.837			-0.362	-0.459	1.694			-0.325	-0.477	1.646			-0.071	0.047	1.634			-0.263	-0.043	1.484
-0.179	-0.259	1.671			-0.153	-0.211	1.714			-0.192	0.096	1.739			-0.224	0.307	1.777			-0.353	-0.064	1.817			-0.376	-0.280	1.837			-0.362	-0.459	1.694			-0.325	-0.477	1.646			-0.072	0.047	1.633			-0.266	-0.045	1.490
-0.179	-0.255	1.672			-0.153	-0.208	1.715			-0.191	0.095	1.738			-0.225	0.306	1.777			-0.353	-0.066	1.817			-0.367	-0.304	1.827			-0.360	-0.469	1.683			-0.325	-0.481	1.641			-0.073	0.048	1.633			-0.268	-0.049	1.498
-0.178	-0.252	1.672			-0.152	-0.206	1.715			-0.190	0.093	1.738			-0.225	0.304	1.778			-0.352	-0.068	1.816			-0.363	-0.316	1.823			-0.358	-0.474	1.675			-0.323	-0.485	1.636			-0.074	0.048	1.632			-0.269	-0.053	1.505
-0.177	-0.250	1.672			-0.151	-0.203	1.715			-0.189	0.091	1.737			-0.224	0.303	1.778			-0.351	-0.070	1.816			-0.361	-0.320	1.821			-0.357	-0.476	1.671			-0.322	-0.486	1.634			-0.075	0.048	1.631			-0.270	-0.056	1.511
-0.176	-0.247	1.672			-0.149	-0.201	1.715			-0.186	0.089	1.737			-0.223	0.301	1.779			-0.350	-0.072	1.815			-0.359	-0.324	1.820			-0.356	-0.477	1.669			-0.322	-0.488	1.632			-0.076	0.048	1.631			-0.271	-0.059	1.517
-0.175	-0.245	1.672			-0.147	-0.199	1.714			-0.183	0.087	1.736			-0.221	0.299	1.780			-0.348	-0.074	1.815			-0.354	-0.330	1.816			-0.345	-0.506	1.643			-0.315	-0.505	1.615			-0.077	0.048	1.631			-0.271	-0.062	1.522
-0.173	-0.243	1.672			-0.145	-0.197	1.714			-0.179	0.085	1.736			-0.219	0.297	1.781			-0.345	-0.076	1.815			-0.351	-0.335	1.814			-0.341	-0.517	1.634			-0.310	-0.516	1.605			-0.077	0.048	1.630			-0.271	-0.065	1.526
-0.149	-0.286	1.650			-0.123	-0.231	1.697			-0.174	0.083	1.736			-0.215	0.294	1.783			-0.342	-0.078	1.814			-0.348	-0.339	1.812			-0.339	-0.516	1.632			-0.309	-0.517	1.603			-0.078	0.048	1.630			-0.269	-0.069	1.531
-0.141	-0.299	1.643			-0.115	-0.242	1.691			-0.170	0.081	1.736			-0.211	0.292	1.784			-0.339	-0.080	1.814			-0.346	-0.343	1.810			-0.337	-0.515	1.630			-0.308	-0.518	1.601			-0.078	0.047	1.630			-0.267	-0.072	1.535
-0.136	-0.307	1.638			-0.110	-0.249	1.687			-0.164	0.080	1.736			-0.206	0.290	1.786			-0.334	-0.082	1.814			-0.343	-0.346	1.809			-0.336	-0.514	1.629			-0.306	-0.519	1.599			-0.077	0.047	1.630			-0.264	-0.074	1.539
-0.132	-0.312	1.635			-0.106	-0.254	1.684			-0.158	0.078	1.736			-0.201	0.288	1.788			-0.329	-0.084	1.814			-0.341	-0.349	1.808			-0.332	-0.519	1.624			-0.302	-0.525	1.593			-0.076	0.046	1.631			-0.261	-0.076	1.542
-0.129	-0.317	1.633			-0.102	-0.258	1.682			-0.152	0.076	1.737			-0.195	0.286	1.790			-0.324	-0.086	1.814			-0.339	-0.351	1.807			-0.328	-0.523	1.621			-0.298	-0.530	1.589			-0.075	0.045	1.631			-0.257	-0.079	1.546
-0.127	-0.320	1.631			-0.099	-0.262	1.680			-0.146	0.075	1.737			-0.190	0.284	1.792			-0.319	-0.088	1.815			-0.336	-0.354	1.806			-0.326	-0.526	1.618			-0.295	-0.533	1.585			-0.073	0.044	1.632			-0.254	-0.081	1.549
-0.124	-0.323	1.630			-0.096	-0.265	1.678			-0.141	0.074	1.738			-0.185	0.283	1.794			-0.314	-0.089	1.815			-0.333	-0.357	1.805			-0.323	-0.524	1.619			-0.294	-0.534	1.584			-0.070	0.043	1.633			-0.250	-0.083	1.551
-0.122	-0.325	1.628			-0.093	-0.267	1.677			-0.136	0.072	1.738			-0.180	0.282	1.796			-0.309	-0.090	1.815			-0.330	-0.359	1.804			-0.321	-0.526	1.617			-0.291	-0.537	1.581			-0.068	0.042	1.634			-0.246	-0.085	1.554
-0.120	-0.328	1.627			-0.091	-0.269	1.676			-0.132	0.072	1.738			-0.176	0.281	1.798			-0.305	-0.092	1.815			-0.327	-0.361	1.804			-0.319	-0.528	1.616			-0.289	-0.539	1.579			-0.066	0.041	1.635			-0.241	-0.087	1.556
-0.118	-0.329	1.626			-0.088	-0.271	1.675			-0.127	0.071	1.739			-0.172	0.280	1.800			-0.300	-0.093	1.816			-0.324	-0.364	1.803			-0.318	-0.530	1.614			-0.287	-0.541	1.577			-0.063	0.040	1.636			-0.237	-0.088	1.558
-0.116	-0.331	1.625			-0.086	-0.273	1.674			-0.123	0.070	1.739			-0.167	0.280	1.801			-0.296	-0.093	1.816			-0.322	-0.365	1.803			-0.316	-0.529	1.616			-0.286	-0.542	1.576			-0.061	0.039	1.637			-0.230	-0.091	1.559
-0.114	-0.333	1.624			-0.084	-0.274	1.673			-0.120	0.070	1.740			-0.159	0.279	1.805			-0.292	-0.094	1.816			-0.319	-0.367	1.803			-0.314	-0.528	1.618			-0.284	-0.542	1.576			-0.058	0.038	1.637			-0.225	-0.094	1.561
-0.113	-0.334	1.623			-0.082	-0.276	1.672			-0.117	0.069	1.740			-0.150	0.279	1.809			-0.288	-0.095	1.817			-0.316	-0.369	1.802			-0.313	-0.527	1.619			-0.283	-0.543	1.575			-0.056	0.037	1.639			-0.219	-0.097	1.563
-0.111	-0.335	1.622			-0.081	-0.277	1.671			-0.113	0.069	1.741			-0.143	0.278	1.813			-0.285	-0.096	1.817			-0.314	-0.371	1.802			-0.312	-0.528	1.618			-0.281	-0.544	1.574			-0.053	0.036	1.640			-0.214	-0.100	1.564
-0.109	-0.337	1.621			-0.079	-0.278	1.671			-0.110	0.069	1.742			-0.137	0.278	1.816			-0.281	-0.096	1.818			-0.311	-0.373	1.802			-0.311	-0.529	1.618			-0.280	-0.545	1.573			-0.050	0.035	1.641			-0.208	-0.103	1.566
-0.108	-0.338	1.621			-0.077	-0.279	1.670			-0.107	0.068	1.742			-0.131	0.277	1.819			-0.278	-0.097	1.818			-0.308	-0.375	1.801			-0.310	-0.529	1.619			-0.279	-0.546	1.573			-0.047	0.034	1.642			-0.203	-0.105	1.567
-0.106	-0.339	1.620			-0.075	-0.280	1.669			-0.105	0.068	1.743			-0.127	0.277	1.821			-0.275	-0.097	1.819			-0.305	-0.376	1.801			-0.309	-0.528	1.620			-0.277	-0.546	1.573			-0.044	0.033	1.643			-0.199	-0.107	1.568
-0.105	-0.340	1.619			-0.074	-0.281	1.669			-0.102	0.068	1.743			-0.123	0.277	1.824			-0.272	-0.097	1.819			-0.303	-0.377	1.800			-0.308	-0.528	1.621			-0.276	-0.546	1.574			-0.042	0.032	1.644			-0.195	-0.109	1.569
-0.104	-0.340	1.619			-0.073	-0.282	1.669			-0.100	0.067	1.744			-0.115	0.280	1.831			-0.270	-0.098	1.820			-0.301	-0.378	1.800			-0.307	-0.528	1.622			-0.275	-0.547	1.574			-0.039	0.031	1.645			-0.191	-0.111	1.570
-0.103	-0.341	1.619			-0.071	-0.283	1.668			-0.098	0.067	1.744			-0.112	0.279	1.833			-0.267	-0.098	1.820			-0.299	-0.379	1.799			-0.306	-0.527	1.623			-0.274	-0.547	1.574			-0.037	0.031	1.646			-0.188	-0.112	1.570
-0.102	-0.342	1.618			-0.070	-0.283	1.668			-0.096	0.067	1.745			-0.110	0.279	1.834			-0.265	-0.098	1.821			-0.297	-0.380	1.799			-0.305	-0.532	1.623			-0.273	-0.549	1.573			-0.036	0.030	1.647			-0.186	-0.113	1.571
-0.100	-0.342	1.618			-0.069	-0.284	1.668			-0.094	0.067	1.745			-0.107	0.278	1.836			-0.262	-0.098	1.821			-0.296	-0.381	1.799			-0.305	-0.531	1.624			-0.272	-0.549	1.574			-0.034	0.029	1.647			-0.183	-0.115	1.572
-0.099	-0.343	1.618			-0.068	-0.284	1.667			-0.092	0.067	1.746			-0.105	0.278	1.837			-0.260	-0.098	1.822			-0.294	-0.381	1.798			-0.304	-0.530	1.626			-0.271	-0.549	1.575			-0.033	0.029	1.648			-0.181	-0.115	1.572
-0.098	-0.343	1.618			-0.067	-0.285	1.667			-0.091	0.067	1.747			-0.103	0.278	1.838			-0.258	-0.098	1.822			-0.293	-0.382	1.798			-0.304	-0.530	1.627			-0.270	-0.549	1.576			-0.031	0.029	1.648			-0.179	-0.116	1.573
-0.097	-0.343	1.618			-0.065	-0.285	1.667			-0.089	0.068	1.747			-0.101	0.278	1.839			-0.256	-0.098	1.823			-0.291	-0.382	1.798			-0.304	-0.529	1.629			-0.270	-0.548	1.577			-0.030	0.028	1.649			-0.177	-0.117	1.573
-0.097	-0.343	1.618			-0.065	-0.285	1.667			-0.088	0.068	1.748			-0.100	0.277	1.840			-0.255	-0.098	1.823			-0.290	-0.382	1.798			-0.304	-0.529	1.630			-0.269	-0.548	1.578			-0.029	0.028	1.649			-0.175	-0.118	1.574
-0.096	-0.343	1.618			-0.064	-0.285	1.667			-0.086	0.068	1.748			-0.098	0.277	1.841			-0.253	-0.098	1.824			-0.289	-0.382	1.798			-0.303	-0.528	1.632			-0.269	-0.548	1.579			-0.028	0.027	1.650			-0.174	-0.118	1.574
-0.095	-0.343	1.618			-0.063	-0.285	1.667			-0.085	0.068	1.749			-0.097	0.277	1.842			-0.251	-0.098	1.824			-0.287	-0.382	1.798			-0.303	-0.529	1.632			-0.268	-0.549	1.579			-0.027	0.027	1.650			-0.172	-0.119	1.574
-0.095	-0.343	1.618			-0.062	-0.285	1.668			-0.084	0.069	1.749			-0.096	0.276	1.842			-0.250	-0.098	1.825			-0.286	-0.382	1.798			-0.303	-0.528	1.634			-0.268	-0.548	1.581			-0.027	0.027	1.650			-0.171	-0.119	1.575
-0.094	-0.343	1.618			-0.062	-0.285	1.668			-0.083	0.070	1.750			-0.096	0.276	1.843			-0.249	-0.097	1.825			-0.285	-0.381	1.797			-0.303	-0.528	1.635			-0.267	-0.548	1.582			-0.026	0.027	1.651			-0.170	-0.120	1.575
-0.094	-0.342	1.618			-0.061	-0.285	1.668			-0.082	0.071	1.750			-0.095	0.276	1.843			-0.248	-0.097	1.825			-0.285	-0.378	1.793			-0.303	-0.528	1.635			-0.267	-0.548	1.582			-0.025	0.026	1.651			-0.169	-0.120	1.575
-0.093	-0.342	1.619			-0.061	-0.285	1.669			-0.082	0.072	1.751			-0.094	0.276	1.844			-0.246	-0.096	1.826			-0.285	-0.376	1.794			-0.303	-0.527	1.637			-0.267	-0.547	1.584			-0.025	0.026	1.651			-0.167	-0.121	1.575
-0.093	-0.342	1.619			-0.061	-0.284	1.669			-0.081	0.073	1.751			-0.093	0.276	1.844			-0.246	-0.095	1.826			-0.284	-0.376	1.795			-0.304	-0.525	1.639			-0.267	-0.546	1.586			-0.024	0.026	1.651			-0.166	-0.121	1.575
-0.093	-0.341	1.619			-0.060	-0.284	1.670			-0.081	0.073	1.752			-0.093	0.276	1.844			-0.245	-0.095	1.827			-0.284	-0.375	1.796			-0.304	-0.524	1.641			-0.267	-0.545	1.587			-0.023	0.026	1.652			-0.166	-0.121	1.575
-0.093	-0.341	1.620			-0.060	-0.283	1.670			-0.081	0.075	1.753			-0.093	0.276	1.844			-0.244	-0.094	1.827			-0.284	-0.373	1.798			-0.304	-0.523	1.642			-0.267	-0.544	1.589			-0.023	0.026	1.652			-0.165	-0.121	1.575
-0.093	-0.340	1.620			-0.060	-0.283	1.671			-0.081	0.076	1.753			-0.093	0.276	1.844			-0.243	-0.093	1.828			-0.284	-0.371	1.799			-0.305	-0.524	1.642			-0.267	-0.544	1.589			-0.022	0.026	1.652			-0.164	-0.121	1.575
-0.093	-0.340	1.621			-0.061	-0.282	1.671			-0.081	0.077	1.754			-0.093	0.276	1.844			-0.243	-0.092	1.829			-0.283	-0.370	1.800			-0.305	-0.525	1.642			-0.266	-0.545	1.589			-0.022	0.025	1.652			-0.163	-0.122	1.575
-0.093	-0.340	1.621			-0.061	-0.282	1.672			-0.081	0.078	1.755			-0.093	0.276	1.844			-0.243	-0.091	1.829			-0.283	-0.370	1.800			-0.306	-0.524	1.644			-0.267	-0.543	1.591			-0.022	0.025	1.653			-0.162	-0.122	1.575
-0.094	-0.339	1.622			-0.061	-0.281	1.672			-0.081	0.079	1.755			-0.094	0.276	1.844			-0.242	-0.091	1.830			-0.283	-0.369	1.800			-0.306	-0.523	1.645			-0.267	-0.542	1.593			-0.021	0.025	1.653			-0.162	-0.122	1.575
-0.094	-0.339	1.622			-0.061	-0.281	1.673			-0.082	0.080	1.756			-0.095	0.277	1.843			-0.242	-0.090	1.830			-0.283	-0.368	1.801			-0.307	-0.521	1.646			-0.267	-0.541	1.594			-0.021	0.025	1.653			-0.161	-0.122	1.575
-0.094	-0.338	1.623			-0.062	-0.280	1.673			-0.082	0.081	1.756			-0.096	0.277	1.843			-0.242	-0.089	1.831			-0.283	-0.367	1.801			-0.307	-0.520	1.648			-0.268	-0.541	1.595			-0.021	0.025	1.653			-0.161	-0.122	1.575
-0.095	-0.338	1.623			-0.062	-0.280	1.674			-0.083	0.082	1.757			-0.097	0.277	1.843			-0.242	-0.088	1.831			-0.284	-0.366	1.803			-0.308	-0.518	1.649			-0.268	-0.539	1.597			-0.021	0.025	1.654			-0.161	-0.122	1.575
-0.095	-0.337	1.624			-0.063	-0.279	1.674			-0.084	0.083	1.757			-0.098	0.278	1.843			-0.243	-0.087	1.832			-0.285	-0.365	1.805			-0.308	-0.517	1.651			-0.269	-0.538	1.599			-0.022	0.025	1.654			-0.160	-0.122	1.575
-0.096	-0.337	1.624			-0.063	-0.279	1.675			-0.084	0.084	1.758			-0.099	0.278	1.843			-0.243	-0.086	1.832			-0.286	-0.364	1.806			-0.309	-0.515	1.652			-0.269	-0.536	1.600			-0.022	0.026	1.654			-0.160	-0.122	1.575
-0.096	-0.337	1.625			-0.064	-0.278	1.676			-0.085	0.085	1.759			-0.100	0.278	1.843			-0.243	-0.085	1.833			-0.286	-0.363	1.807			-0.309	-0.514	1.653			-0.269	-0.535	1.601			-0.023	0.026	1.655			-0.160	-0.122	1.575
-0.097	-0.336	1.625			-0.065	-0.278	1.676			-0.086	0.086	1.759			-0.101	0.279	1.843			-0.244	-0.084	1.833			-0.287	-0.362	1.808			-0.310	-0.519	1.648			-0.270	-0.537	1.600			-0.023	0.026	1.655			-0.160	-0.122	1.575
-0.098	-0.336	1.626			-0.065	-0.277	1.677			-0.087	0.086	1.760			-0.102	0.279	1.843			-0.244	-0.083	1.834			-0.287	-0.361	1.808			-0.310	-0.519	1.649			-0.270	-0.536	1.601			-0.024	0.026	1.656			-0.160	-0.122	1.575
-0.098	-0.335	1.626			-0.066	-0.277	1.677			-0.088	0.087	1.760			-0.103	0.279	1.843			-0.245	-0.082	1.835			-0.287	-0.361	1.809			-0.311	-0.518	1.649			-0.270	-0.536	1.601			-0.024	0.026	1.656			-0.160	-0.122	1.575
-0.099	-0.335	1.627			-0.067	-0.277	1.678			-0.089	0.088	1.761			-0.104	0.279	1.843			-0.245	-0.082	1.835			-0.288	-0.360	1.810			-0.311	-0.517	1.649			-0.270	-0.535	1.602			-0.025	0.026	1.656			-0.160	-0.122	1.575
-0.100	-0.335	1.627			-0.067	-0.276	1.678			-0.089	0.089	1.761			-0.105	0.279	1.844			-0.246	-0.081	1.836			-0.288	-0.359	1.811			-0.312	-0.520	1.646			-0.271	-0.536	1.601			-0.025	0.026	1.656			-0.160	-0.122	1.575
-0.100	-0.335	1.627			-0.068	-0.276	1.679			-0.090	0.089	1.762			-0.105	0.279	1.844			-0.246	-0.080	1.836			-0.288	-0.359	1.811			-0.312	-0.519	1.646			-0.271	-0.536	1.601			-0.026	0.026	1.657			-0.160	-0.122	1.575
-0.101	-0.334	1.628			-0.068	-0.276	1.679			-0.090	0.090	1.762			-0.106	0.280	1.845			-0.247	-0.080	1.837			-0.289	-0.358	1.812			-0.312	-0.519	1.646			-0.271	-0.535	1.601			-0.026	0.026	1.657			-0.160	-0.122	1.575
-0.101	-0.334	1.628			-0.069	-0.276	1.679			-0.091	0.090	1.763			-0.107	0.280	1.845			-0.247	-0.079	1.838			-0.289	-0.358	1.812			-0.312	-0.519	1.646			-0.271	-0.535	1.601			-0.026	0.026	1.657			-0.160	-0.122	1.575
-0.101	-0.334	1.628			-0.069	-0.275	1.679			-0.091	0.090	1.764			-0.107	0.280	1.846			-0.247	-0.078	1.838			-0.289	-0.358	1.813			-0.312	-0.518	1.646			-0.272	-0.535	1.601			-0.026	0.026	1.658			-0.160	-0.122	1.575
-0.102	-0.334	1.628			-0.069	-0.275	1.680			-0.091	0.091	1.764			-0.108	0.280	1.847			-0.248	-0.078	1.839			-0.289	-0.357	1.813			-0.313	-0.518	1.646			-0.272	-0.534	1.602			-0.027	0.026	1.658			-0.160	-0.122	1.575
-0.102	-0.334	1.629			-0.070	-0.275	1.680			-0.091	0.091	1.765			-0.108	0.280	1.849			-0.248	-0.078	1.839			-0.289	-0.357	1.814			-0.313	-0.517	1.646			-0.272	-0.534	1.602			-0.027	0.026	1.659			-0.160	-0.122	1.575
-0.102	-0.334	1.629			-0.070	-0.275	1.680			-0.091	0.091	1.766			-0.108	0.280	1.851			-0.248	-0.077	1.840			-0.289	-0.357	1.814			-0.313	-0.516	1.646			-0.272	-0.533	1.602			-0.027	0.026	1.659			-0.160	-0.122	1.575
-0.103	-0.334	1.629			-0.070	-0.275	1.680			-0.091	0.091	1.767			-0.108	0.280	1.854			-0.248	-0.077	1.841			-0.288	-0.356	1.815			-0.313	-0.516	1.646			-0.272	-0.533	1.602			-0.027	0.026	1.660			-0.160	-0.122	1.575
-0.103	-0.334	1.629			-0.070	-0.275	1.680			-0.091	0.092	1.768			-0.108	0.280	1.857			-0.248	-0.076	1.842			-0.288	-0.356	1.815			-0.313	-0.515	1.646			-0.272	-0.533	1.602			-0.026	0.026	1.660			-0.160	-0.122	1.575
-0.103	-0.333	1.629			-0.070	-0.275	1.681			-0.090	0.092	1.769			-0.107	0.279	1.860			-0.248	-0.076	1.843			-0.288	-0.356	1.816			-0.313	-0.515	1.646			-0.272	-0.532	1.602			-0.026	0.025	1.661			-0.160	-0.122	1.575
-0.103	-0.333	1.629			-0.070	-0.275	1.681			-0.090	0.092	1.771			-0.106	0.279	1.863			-0.247	-0.076	1.844			-0.287	-0.355	1.816			-0.313	-0.514	1.646			-0.272	-0.532	1.602			-0.025	0.025	1.662			-0.160	-0.122	1.575
-0.103	-0.333	1.629			-0.070	-0.275	1.681			-0.088	0.092	1.772			-0.105	0.279	1.866			-0.247	-0.075	1.845			-0.287	-0.355	1.817			-0.313	-0.514	1.646			-0.273	-0.531	1.603			-0.025	0.025	1.663			-0.160	-0.121	1.576
-0.103	-0.333	1.630			-0.070	-0.275	1.681			-0.087	0.092	1.774			-0.104	0.279	1.868			-0.246	-0.075	1.846			-0.286	-0.355	1.817			-0.313	-0.510	1.647			-0.273	-0.530	1.603			-0.024	0.024	1.665			-0.159	-0.121	1.576
-0.098	-0.340	1.627			-0.064	-0.280	1.677			-0.066	0.093	1.747			-0.048	0.265	1.831			-0.236	-0.074	1.834			-0.268	-0.322	1.762			-0.312	-0.507	1.652			-0.273	-0.528	1.605			-0.012	0.025	1.651			-0.150	-0.118	1.562
-0.097	-0.341	1.627			-0.062	-0.281	1.677			-0.063	0.090	1.755			-0.041	0.260	1.838			-0.234	-0.075	1.837			-0.269	-0.319	1.762			-0.312	-0.502	1.655			-0.273	-0.525	1.607			-0.010	0.024	1.655			-0.149	-0.118	1.563
-0.096	-0.342	1.626			-0.060	-0.282	1.677			-0.061	0.089	1.761			-0.035	0.256	1.842			-0.233	-0.075	1.840			-0.269	-0.316	1.762			-0.311	-0.501	1.655			-0.272	-0.524	1.607			-0.008	0.024	1.658			-0.149	-0.118	1.564
-0.094	-0.342	1.626			-0.059	-0.282	1.677			-0.060	0.087	1.765			-0.031	0.254	1.845			-0.231	-0.076	1.842			-0.269	-0.314	1.761			-0.310	-0.501	1.655			-0.272	-0.523	1.607			-0.007	0.023	1.660			-0.148	-0.118	1.565
-0.094	-0.342	1.626			-0.058	-0.283	1.677			-0.058	0.086	1.769			-0.027	0.252	1.848			-0.229	-0.076	1.844			-0.268	-0.316	1.760			-0.310	-0.502	1.654			-0.272	-0.523	1.607			-0.005	0.022	1.662			-0.148	-0.117	1.566
-0.093	-0.343	1.626			-0.057	-0.283	1.677			-0.057	0.086	1.771			-0.024	0.250	1.850			-0.228	-0.076	1.846			-0.263	-0.314	1.749			-0.309	-0.502	1.654			-0.272	-0.523	1.607			-0.004	0.022	1.663			-0.147	-0.117	1.566
-0.092	-0.343	1.627			-0.056	-0.284	1.677			-0.056	0.085	1.774			-0.021	0.248	1.852			-0.227	-0.077	1.847			-0.260	-0.312	1.742			-0.309	-0.501	1.654			-0.272	-0.523	1.607			-0.003	0.021	1.665			-0.146	-0.117	1.567
-0.091	-0.343	1.627			-0.055	-0.284	1.677			-0.056	0.085	1.776			-0.018	0.247	1.853			-0.226	-0.077	1.849			-0.265	-0.330	1.772			-0.308	-0.501	1.653			-0.271	-0.522	1.607			-0.002	0.021	1.666			-0.146	-0.117	1.568
-0.090	-0.343	1.627			-0.054	-0.284	1.678			-0.055	0.085	1.777			-0.016	0.247	1.854			-0.225	-0.077	1.850			-0.265	-0.332	1.773			-0.307	-0.501	1.653			-0.271	-0.522	1.607			-0.001	0.021	1.667			-0.146	-0.116	1.569
-0.090	-0.343	1.627			-0.053	-0.284	1.678			-0.054	0.085	1.779			-0.014	0.246	1.855			-0.224	-0.077	1.851			-0.268	-0.337	1.788			-0.307	-0.501	1.653			-0.271	-0.522	1.607			-0.000	0.021	1.668			-0.145	-0.116	1.570
-0.086	-0.348	1.627			-0.050	-0.287	1.678			-0.041	0.088	1.757			0.003	0.249	1.832			-0.215	-0.075	1.841			-0.268	-0.337	1.791			-0.306	-0.510	1.648			-0.270	-0.525	1.605			0.010	0.020	1.653			-0.137	-0.115	1.558
-0.085	-0.348	1.628			-0.049	-0.287	1.679			-0.041	0.090	1.763			0.005	0.250	1.833			-0.214	-0.075	1.843			-0.269	-0.338	1.797			-0.305	-0.510	1.648			-0.269	-0.526	1.605			0.012	0.020	1.655			-0.137	-0.114	1.560
-0.085	-0.345	1.631			-0.049	-0.285	1.682			-0.042	0.092	1.767			0.007	0.251	1.834			-0.230	-0.037	1.853			-0.271	-0.316	1.809			-0.304	-0.510	1.648			-0.269	-0.525	1.605			0.013	0.020	1.656			-0.137	-0.112	1.561
-0.084	-0.343	1.633			-0.049	-0.283	1.685			-0.045	0.106	1.781			0.014	0.258	1.831			-0.232	-0.022	1.856			-0.272	-0.303	1.816			-0.303	-0.510	1.648			-0.269	-0.525	1.605			0.014	0.020	1.657			-0.138	-0.111	1.562
-0.084	-0.341	1.636			-0.049	-0.280	1.689			-0.046	0.114	1.789			0.018	0.264	1.828			-0.232	-0.010	1.854			-0.272	-0.292	1.819			-0.303	-0.509	1.649			-0.268	-0.525	1.605			0.015	0.020	1.658			-0.138	-0.109	1.563
-0.084	-0.338	1.638			-0.050	-0.277	1.692			-0.046	0.119	1.794			0.021	0.267	1.825			-0.231	0.002	1.852			-0.272	-0.281	1.822			-0.302	-0.507	1.650			-0.268	-0.524	1.606			0.016	0.020	1.659			-0.138	-0.108	1.564
-0.084	-0.336	1.640			-0.051	-0.274	1.696			-0.047	0.123	1.797			0.023	0.271	1.823			-0.228	0.014	1.841			-0.271	-0.271	1.823			-0.301	-0.504	1.652			-0.267	-0.522	1.607			0.016	0.020	1.660			-0.138	-0.107	1.565
-0.084	-0.334	1.642			-0.053	-0.272	1.698			-0.047	0.126	1.800			0.025	0.273	1.821			-0.225	0.023	1.833			-0.271	-0.261	1.828			-0.300	-0.499	1.656			-0.266	-0.519	1.609			0.017	0.020	1.661			-0.141	-0.104	1.563
-0.087	-0.325	1.647			-0.056	-0.266	1.704			-0.048	0.128	1.802			0.027	0.275	1.820			-0.221	0.030	1.824			-0.272	-0.248	1.837			-0.299	-0.487	1.664			-0.266	-0.519	1.609			0.018	0.020	1.662			-0.143	-0.102	1.562
-0.089	-0.319	1.651			-0.059	-0.261	1.708			-0.048	0.130	1.803			0.028	0.276	1.818			-0.218	0.036	1.817			-0.273	-0.240	1.843			-0.298	-0.480	1.669			-0.265	-0.512	1.614			0.019	0.020	1.663			-0.145	-0.100	1.560
-0.090	-0.315	1.654			-0.062	-0.258	1.712			-0.048	0.131	1.805			0.029	0.278	1.817			-0.216	0.040	1.810			-0.273	-0.235	1.844			-0.297	-0.477	1.671			-0.264	-0.509	1.616			0.020	0.019	1.664			-0.147	-0.098	1.559
-0.091	-0.312	1.657			-0.064	-0.255	1.715			-0.049	0.133	1.806			0.030	0.279	1.815			-0.214	0.043	1.806			-0.274	-0.232	1.846			-0.297	-0.476	1.672			-0.264	-0.506	1.617			0.020	0.019	1.664			-0.149	-0.097	1.556
-0.092	-0.309	1.659			-0.066	-0.253	1.717			-0.050	0.133	1.807			0.031	0.279	1.814			-0.210	0.042	1.793			-0.274	-0.229	1.847			-0.297	-0.474	1.673			-0.263	-0.504	1.619			0.021	0.019	1.665			-0.145	-0.099	1.557
-0.093	-0.307	1.660			-0.068	-0.251	1.720			-0.051	0.134	1.808			0.031	0.280	1.813			-0.207	0.037	1.780			-0.274	-0.227	1.847			-0.297	-0.473	1.674			-0.263	-0.503	1.619			0.022	0.019	1.666			-0.085	-0.109	1.530
-0.094	-0.306	1.662			-0.070	-0.249	1.722			-0.052	0.134	1.809			0.029	0.280	1.812			-0.206	0.031	1.769			-0.276	-0.227	1.847			-0.300	-0.466	1.686			-0.265	-0.497	1.628			0.023	0.019	1.667			-0.056	-0.114	1.517
-0.095	-0.305	1.663			-0.071	-0.248	1.724			-0.054	0.134	1.809			0.022	0.281	1.808			-0.206	0.024	1.759			-0.277	-0.229	1.845			-0.302	-0.470	1.684			-0.265	-0.496	1.629			0.024	0.019	1.668			-0.032	-0.118	1.510
-0.095	-0.304	1.665			-0.072	-0.248	1.725			-0.055	0.134	1.810			0.014	0.281	1.805			-0.206	0.020	1.757			-0.280	-0.234	1.843			-0.304	-0.475	1.680			-0.266	-0.497	1.628			0.025	0.019	1.669			-0.004	-0.124	1.507
-0.096	-0.303	1.666			-0.073	-0.247	1.726			-0.056	0.133	1.810			0.007	0.282	1.803			-0.215	0.011	1.796			-0.284	-0.242	1.842			-0.305	-0.478	1.678			-0.266	-0.497	1.628			0.026	0.019	1.670			0.026	-0.131	1.510
-0.097	-0.302	1.667			-0.073	-0.246	1.727			-0.058	0.132	1.810			-0.002	0.281	1.798			-0.219	0.007	1.810			-0.288	-0.248	1.843			-0.306	-0.481	1.676			-0.266	-0.498	1.628			0.027	0.018	1.671			0.054	-0.138	1.515
-0.098	-0.300	1.670			-0.074	-0.245	1.729			-0.060	0.130	1.809			-0.011	0.280	1.793			-0.223	0.003	1.820			-0.292	-0.254	1.843			-0.307	-0.483	1.675			-0.267	-0.498	1.628			0.028	0.017	1.672			0.079	-0.145	1.523
-0.100	-0.298	1.673			-0.075	-0.244	1.730			-0.063	0.128	1.809			-0.018	0.278	1.789			-0.229	-0.003	1.828			-0.297	-0.263	1.843			-0.307	-0.485	1.674			-0.267	-0.499	1.628			0.029	0.016	1.674			0.100	-0.152	1.535
-0.103	-0.296	1.676			-0.077	-0.242	1.732			-0.066	0.126	1.808			-0.024	0.277	1.786			-0.235	-0.007	1.834			-0.300	-0.268	1.843			-0.308	-0.486	1.673			-0.268	-0.500	1.627			0.031	0.014	1.677			0.119	-0.159	1.551
-0.105	-0.293	1.678			-0.079	-0.240	1.734			-0.069	0.124	1.808			-0.030	0.275	1.783			-0.239	-0.011	1.837			-0.303	-0.273	1.843			-0.309	-0.488	1.672			-0.268	-0.500	1.627			0.033	0.012	1.680			0.135	-0.166	1.566
-0.107	-0.291	1.681			-0.081	-0.239	1.736			-0.071	0.122	1.807			-0.035	0.274	1.780			-0.242	-0.013	1.840			-0.306	-0.276	1.842			-0.309	-0.489	1.671			-0.268	-0.501	1.627			0.036	0.010	1.684			0.149	-0.172	1.582
-0.109	-0.290	1.683			-0.083	-0.237	1.738			-0.074	0.120	1.806			-0.039	0.273	1.777			-0.245	-0.015	1.842			-0.308	-0.278	1.842			-0.310	-0.490	1.670			-0.269	-0.502	1.626			0.038	0.008	1.688			0.159	-0.177	1.594
-0.111	-0.288	1.685			-0.086	-0.236	1.740			-0.077	0.118	1.805			-0.043	0.271	1.774			-0.248	-0.017	1.843			-0.310	-0.281	1.841			-0.310	-0.491	1.669			-0.269	-0.502	1.626			0.040	0.007	1.692			0.169	-0.181	1.605
-0.113	-0.286	1.686			-0.088	-0.235	1.741			-0.080	0.117	1.804			-0.046	0.270	1.772			-0.251	-0.019	1.844			-0.313	-0.282	1.840			-0.310	-0.492	1.669			-0.270	-0.503	1.626			0.042	0.005	1.695			0.178	-0.181	1.620
-0.114	-0.285	1.688			-0.090	-0.234	1.743			-0.082	0.115	1.803			-0.049	0.270	1.770			-0.254	-0.020	1.844			-0.316	-0.284	1.840			-0.311	-0.493	1.668			-0.270	-0.503	1.625			0.044	0.004	1.699			0.186	-0.180	1.632
-0.116	-0.284	1.689			-0.092	-0.233	1.744			-0.085	0.114	1.802			-0.052	0.269	1.769			-0.257	-0.021	1.844			-0.318	-0.286	1.839			-0.311	-0.493	1.668			-0.270	-0.504	1.625			0.045	0.003	1.702			0.192	-0.178	1.641
-0.117	-0.283	1.690			-0.094	-0.232	1.745			-0.087	0.113	1.800			-0.054	0.268	1.767			-0.260	-0.022	1.844			-0.321	-0.287	1.837			-0.312	-0.494	1.667			-0.271	-0.504	1.625			0.046	0.002	1.704			0.197	-0.177	1.648
-0.118	-0.282	1.691			-0.095	-0.231	1.746			-0.089	0.112	1.799			-0.056	0.267	1.765			-0.263	-0.023	1.843			-0.324	-0.288	1.836			-0.312	-0.494	1.667			-0.271	-0.505	1.624			0.047	0.002	1.706			0.203	-0.178	1.651
-0.119	-0.281	1.692			-0.097	-0.230	1.747			-0.091	0.111	1.798			-0.058	0.267	1.764			-0.266	-0.024	1.842			-0.326	-0.289	1.834			-0.313	-0.494	1.666			-0.272	-0.505	1.624			0.048	0.001	1.708			0.207	-0.178	1.653
-0.120	-0.281	1.693			-0.098	-0.230	1.748			-0.093	0.110	1.797			-0.060	0.266	1.762			-0.268	-0.024	1.841			-0.329	-0.289	1.833			-0.313	-0.494	1.666			-0.273	-0.505	1.624			0.049	0.000	1.710			0.209	-0.177	1.642
-0.121	-0.280	1.693			-0.099	-0.229	1.748			-0.095	0.109	1.796			-0.062	0.266	1.761			-0.271	-0.025	1.840			-0.331	-0.289	1.831			-0.314	-0.495	1.665			-0.273	-0.505	1.623			0.049	-0.000	1.711			0.210	-0.177	1.635
-0.122	-0.280	1.694			-0.100	-0.229	1.749			-0.097	0.109	1.795			-0.063	0.265	1.760			-0.274	-0.025	1.839			-0.333	-0.290	1.830			-0.315	-0.495	1.665			-0.274	-0.506	1.623			0.050	-0.001	1.713			0.210	-0.174	1.624
-0.122	-0.279	1.695			-0.102	-0.228	1.750			-0.099	0.108	1.795			-0.064	0.265	1.759			-0.276	-0.026	1.838			-0.335	-0.290	1.828			-0.316	-0.495	1.664			-0.275	-0.506	1.622			0.050	-0.001	1.714			0.211	-0.172	1.623
-0.123	-0.279	1.695			-0.103	-0.228	1.750			-0.100	0.108	1.794			-0.066	0.264	1.758			-0.278	-0.026	1.837			-0.337	-0.290	1.827			-0.316	-0.495	1.664			-0.275	-0.506	1.622			0.051	-0.001	1.715			0.210	-0.169	1.621
-0.124	-0.278	1.696			-0.104	-0.227	1.750			-0.102	0.107	1.793			-0.068	0.263	1.756			-0.280	-0.026	1.836			-0.338	-0.290	1.826			-0.317	-0.495	1.664			-0.276	-0.506	1.622			0.051	-0.002	1.715			0.209	-0.165	1.621
-0.124	-0.278	1.696			-0.105	-0.227	1.751			-0.103	0.107	1.792			-0.069	0.263	1.755			-0.281	-0.026	1.835			-0.339	-0.290	1.825			-0.318	-0.495	1.663			-0.277	-0.506	1.621			0.051	-0.002	1.716			0.194	-0.128	1.578
-0.125	-0.278	1.696			-0.106	-0.227	1.751			-0.104	0.106	1.792			-0.070	0.262	1.754			-0.283	-0.026	1.834			-0.341	-0.290	1.824			-0.318	-0.494	1.663			-0.277	-0.506	1.621			0.051	-0.002	1.716			0.187	-0.109	1.548
-0.126	-0.277	1.697			-0.106	-0.227	1.751			-0.105	0.106	1.791			-0.071	0.262	1.753			-0.284	-0.027	1.834			-0.342	-0.290	1.823			-0.319	-0.494	1.662			-0.278	-0.506	1.620			0.050	-0.002	1.715			0.186	-0.103	1.540
-0.127	-0.277	1.697			-0.107	-0.226	1.751			-0.106	0.106	1.791			-0.072	0.262	1.752			-0.285	-0.027	1.833			-0.343	-0.290	1.822			-0.319	-0.494	1.662			-0.278	-0.506	1.620			0.049	-0.002	1.714			0.180	-0.097	1.533
-0.128	-0.277	1.697			-0.108	-0.226	1.751			-0.107	0.105	1.790			-0.073	0.261	1.751			-0.286	-0.027	1.832			-0.343	-0.290	1.821			-0.320	-0.494	1.662			-0.279	-0.506	1.620			0.049	-0.002	1.712			0.166	-0.082	1.514
-0.128	-0.277	1.697			-0.109	-0.226	1.751			-0.108	0.105	1.790			-0.074	0.261	1.751			-0.287	-0.027	1.832			-0.344	-0.290	1.821			-0.320	-0.494	1.661			-0.279	-0.507	1.619			0.046	-0.001	1.709			0.159	-0.074	1.501
-0.129	-0.277	1.697			-0.109	-0.226	1.751			-0.109	0.105	1.789			-0.075	0.261	1.750			-0.287	-0.027	1.831			-0.345	-0.290	1.820			-0.321	-0.494	1.661			-0.280	-0.507	1.619			0.038	-0.006	1.703			0.157	-0.071	1.463
-0.130	-0.278	1.696			-0.110	-0.226	1.751			-0.109	0.105	1.788			-0.075	0.261	1.749			-0.287	-0.027	1.829			-0.345	-0.290	1.820			-0.321	-0.494	1.661			-0.280	-0.507	1.619			0.034	-0.009	1.699			0.154	-0.070	1.448
-0.131	-0.278	1.696			-0.111	-0.226	1.750			-0.110	0.105	1.787			-0.075	0.261	1.749			-0.287	-0.027	1.828			-0.346	-0.289	1.819			-0.321	-0.494	1.660			-0.281	-0.507	1.618			0.033	-0.012	1.694			0.138	-0.059	1.421
-0.131	-0.279	1.695			-0.111	-0.227	1.749			-0.110	0.105	1.786			-0.076	0.261	1.749			-0.287	-0.027	1.827			-0.346	-0.289	1.819			-0.322	-0.494	1.660			-0.281	-0.507	1.618			0.033	-0.015	1.690			0.136	-0.057	1.416
-0.132	-0.281	1.693			-0.111	-0.228	1.747			-0.109	0.105	1.783			-0.076	0.261	1.749			-0.286	-0.027	1.826			-0.345	-0.289	1.818			-0.322	-0.494	1.659			-0.281	-0.507	1.617			0.032	-0.017	1.688			0.133	-0.056	1.410
-0.132	-0.282	1.692			-0.111	-0.229	1.746			-0.107	0.105	1.780			-0.075	0.262	1.749			-0.285	-0.027	1.826			-0.345	-0.289	1.818			-0.322	-0.494	1.659			-0.282	-0.507	1.617			0.032	-0.017	1.685			0.131	-0.055	1.406
-0.133	-0.283	1.691			-0.111	-0.230	1.744			-0.106	0.105	1.777			-0.074	0.263	1.749			-0.285	-0.027	1.825			-0.344	-0.289	1.818			-0.322	-0.494	1.659			-0.282	-0.507	1.616			0.032	-0.017	1.683			0.127	-0.054	1.403
-0.132	-0.283	1.689			-0.110	-0.230	1.742			-0.104	0.106	1.775			-0.088	0.279	1.774			-0.285	-0.027	1.825			-0.342	-0.288	1.818			-0.322	-0.494	1.658			-0.282	-0.508	1.616			0.032	-0.014	1.680			0.124	-0.056	1.402
-0.132	-0.283	1.688			-0.109	-0.230	1.740			-0.103	0.106	1.774			-0.094	0.285	1.784			-0.285	-0.027	1.825			-0.340	-0.287	1.819			-0.322	-0.494	1.658			-0.282	-0.508	1.616			0.034	0.007	1.675			0.121	-0.057	1.402
-0.131	-0.283	1.686			-0.107	-0.230	1.738			-0.103	0.106	1.772			-0.098	0.289	1.790			-0.284	-0.028	1.825			-0.337	-0.285	1.819			-0.322	-0.494	1.658			-0.282	-0.508	1.615			0.035	0.018	1.673			0.119	-0.058	1.402
-0.130	-0.283	1.685			-0.106	-0.230	1.736			-0.102	0.106	1.771			-0.101	0.291	1.794			-0.282	-0.028	1.824			-0.333	-0.279	1.823			-0.322	-0.494	1.658			-0.282	-0.508	1.615			0.036	0.025	1.671			0.113	-0.058	1.404
-0.129	-0.282	1.683			-0.104	-0.229	1.734			-0.101	0.106	1.770			-0.103	0.293	1.796			-0.281	-0.029	1.825			-0.329	-0.275	1.825			-0.322	-0.494	1.657			-0.283	-0.508	1.615			0.036	0.030	1.669			0.108	-0.057	1.406
-0.128	-0.282	1.682			-0.103	-0.229	1.733			-0.101	0.107	1.770			-0.105	0.294	1.798			-0.280	-0.030	1.825			-0.326	-0.273	1.826			-0.322	-0.494	1.657			-0.283	-0.508	1.615			0.035	0.033	1.668			0.103	-0.057	1.408
-0.127	-0.282	1.681			-0.102	-0.229	1.731			-0.100	0.107	1.769			-0.107	0.295	1.800			-0.279	-0.032	1.826			-0.324	-0.271	1.827			-0.322	-0.494	1.657			-0.283	-0.508	1.614			0.035	0.036	1.667			0.097	-0.056	1.410
-0.126	-0.283	1.679			-0.100	-0.229	1.729			-0.100	0.107	1.768			-0.108	0.296	1.801			-0.278	-0.033	1.826			-0.321	-0.270	1.827			-0.321	-0.494	1.656			-0.282	-0.509	1.614			0.035	0.038	1.666			0.091	-0.056	1.411
-0.124	-0.283	1.677			-0.097	-0.230	1.727			-0.099	0.107	1.768			-0.109	0.297	1.802			-0.277	-0.034	1.826			-0.319	-0.270	1.827			-0.320	-0.494	1.656			-0.282	-0.509	1.613			0.034	0.040	1.665			0.085	-0.055	1.413
-0.122	-0.284	1.675			-0.095	-0.230	1.725			-0.098	0.107	1.767			-0.110	0.298	1.804			-0.276	-0.036	1.826			-0.316	-0.270	1.828			-0.319	-0.494	1.655			-0.281	-0.509	1.613			0.034	0.042	1.664			0.079	-0.054	1.415
-0.121	-0.284	1.673			-0.093	-0.230	1.724			-0.097	0.107	1.767			-0.112	0.298	1.804			-0.259	-0.014	1.832			-0.313	-0.267	1.827			-0.317	-0.494	1.655			-0.280	-0.509	1.612			0.034	0.043	1.663			0.073	-0.054	1.416
-0.119	-0.284	1.672			-0.092	-0.231	1.722			-0.097	0.107	1.766			-0.113	0.299	1.805			-0.255	-0.009	1.833			-0.309	-0.265	1.827			-0.314	-0.493	1.654			-0.279	-0.509	1.612			0.033	0.045	1.662			0.069	-0.054	1.417
-0.118	-0.285	1.671			-0.090	-0.231	1.721			-0.096	0.108	1.766			-0.114	0.299	1.806			-0.252	-0.005	1.835			-0.307	-0.263	1.826			-0.312	-0.493	1.654			-0.278	-0.509	1.611			0.033	0.046	1.662			0.065	-0.053	1.417
-0.117	-0.285	1.670			-0.089	-0.231	1.720			-0.095	0.108	1.766			-0.114	0.299	1.806			-0.249	-0.001	1.836			-0.304	-0.262	1.826			-0.310	-0.492	1.653			-0.277	-0.509	1.611			0.032	0.047	1.661			0.062	-0.053	1.418
-0.116	-0.285	1.669			-0.088	-0.231	1.719			-0.094	0.108	1.765			-0.115	0.299	1.806			-0.246	0.002	1.836			-0.302	-0.261	1.826			-0.308	-0.492	1.652			-0.275	-0.509	1.610			0.032	0.048	1.660			0.059	-0.053	1.419
-0.116	-0.286	1.668			-0.086	-0.232	1.718			-0.093	0.108	1.765			-0.116	0.298	1.805			-0.244	0.002	1.837			-0.300	-0.262	1.825			-0.306	-0.493	1.651			-0.274	-0.509	1.609			0.032	0.049	1.659			0.056	-0.052	1.420
-0.115	-0.286	1.667			-0.085	-0.232	1.717			-0.092	0.108	1.765			-0.116	0.297	1.804			-0.243	0.003	1.837			-0.299	-0.265	1.824			-0.304	-0.493	1.650			-0.272	-0.509	1.608			0.031	0.050	1.659			0.054	-0.052	1.420
-0.114	-0.286	1.666			-0.084	-0.232	1.716			-0.091	0.108	1.765			-0.116	0.296	1.803			-0.242	0.003	1.837			-0.297	-0.267	1.824			-0.303	-0.493	1.649			-0.271	-0.510	1.607			0.031	0.050	1.658			0.051	-0.052	1.422
-0.113	-0.287	1.665			-0.083	-0.233	1.715			-0.089	0.108	1.764			-0.116	0.295	1.801			-0.240	0.004	1.838			-0.296	-0.268	1.823			-0.301	-0.494	1.649			-0.270	-0.510	1.606			0.031	0.051	1.657			0.049	-0.052	1.424
-0.112	-0.287	1.664			-0.082	-0.233	1.714			-0.088	0.108	1.764			-0.116	0.294	1.800			-0.239	0.004	1.838			-0.295	-0.270	1.823			-0.300	-0.494	1.648			-0.269	-0.510	1.605			0.031	0.050	1.656			0.046	-0.052	1.425
-0.111	-0.287	1.663			-0.081	-0.233	1.713			-0.086	0.108	1.764			-0.115	0.293	1.799			-0.235	0.005	1.836			-0.293	-0.270	1.822			-0.299	-0.494	1.647			-0.268	-0.511	1.605			0.031	0.050	1.655			0.043	-0.052	1.427
-0.110	-0.288	1.662			-0.080	-0.234	1.712			-0.084	0.108	1.764			-0.114	0.292	1.798			-0.232	0.006	1.835			-0.292	-0.270	1.821			-0.298	-0.495	1.646			-0.267	-0.511	1.604			0.032	0.048	1.654			0.040	-0.053	1.428
-0.109	-0.289	1.660			-0.078	-0.235	1.710			-0.082	0.108	1.764			-0.113	0.292	1.797			-0.229	0.006	1.832			-0.290	-0.270	1.820			-0.297	-0.495	1.646			-0.266	-0.511	1.603			0.033	0.045	1.653			0.036	-0.054	1.429
-0.108	-0.290	1.659			-0.077	-0.235	1.709			-0.080	0.107	1.764			-0.111	0.291	1.797			-0.225	0.006	1.828			-0.289	-0.270	1.820			-0.296	-0.495	1.645			-0.264	-0.511	1.602			0.035	0.042	1.652			0.031	-0.055	1.430
-0.106	-0.291	1.657			-0.076	-0.236	1.708			-0.078	0.107	1.764			-0.109	0.290	1.796			-0.222	0.006	1.822			-0.288	-0.270	1.819			-0.295	-0.495	1.644			-0.263	-0.512	1.601			0.038	0.038	1.651			0.027	-0.057	1.431
-0.105	-0.292	1.656			-0.075	-0.237	1.707			-0.076	0.107	1.764			-0.107	0.289	1.795			-0.219	0.005	1.816			-0.286	-0.270	1.818			-0.294	-0.495	1.643			-0.263	-0.512	1.600			0.041	0.035	1.650			0.021	-0.058	1.433
-0.103	-0.293	1.654			-0.074	-0.238	1.706			-0.073	0.107	1.764			-0.104	0.288	1.795			-0.216	0.005	1.811			-0.285	-0.271	1.817			-0.293	-0.495	1.642			-0.262	-0.512	1.600			0.043	0.032	1.649			0.016	-0.060	1.434
-0.102	-0.294	1.652			-0.073	-0.239	1.705			-0.071	0.107	1.764			-0.102	0.287	1.795			-0.214	0.004	1.807			-0.283	-0.271	1.816			-0.293	-0.495	1.642			-0.261	-0.512	1.599			0.045	0.029	1.648			0.011	-0.061	1.435
-0.100	-0.294	1.651			-0.072	-0.240	1.704			-0.068	0.106	1.764			-0.099	0.286	1.795			-0.212	0.003	1.804			-0.282	-0.271	1.815			-0.292	-0.496	1.641			-0.260	-0.512	1.598			0.047	0.026	1.648			0.006	-0.063	1.436
-0.099	-0.295	1.650			-0.071	-0.240	1.703			-0.066	0.106	1.764			-0.097	0.286	1.795			-0.211	0.002	1.801			-0.280	-0.272	1.814			-0.291	-0.496	1.640			-0.259	-0.512	1.597			0.049	0.024	1.647			0.002	-0.064	1.437
-0.098	-0.296	1.649			-0.070	-0.241	1.703			-0.064	0.106	1.764			-0.094	0.285	1.795			-0.209	0.000	1.798			-0.279	-0.273	1.814			-0.290	-0.496	1.640			-0.258	-0.513	1.597			0.051	0.022	1.646			-0.001	-0.065	1.438
-0.097	-0.296	1.648			-0.069	-0.242	1.702			-0.062	0.106	1.764			-0.092	0.285	1.796			-0.207	-0.001	1.795			-0.278	-0.274	1.814			-0.290	-0.496	1.639			-0.257	-0.513	1.596			0.052	0.021	1.646			-0.004	-0.066	1.439
-0.095	-0.297	1.646			-0.067	-0.242	1.701			-0.060	0.106	1.764			-0.090	0.284	1.796			-0.206	-0.002	1.793			-0.276	-0.275	1.813			-0.289	-0.496	1.638			-0.257	-0.513	1.595			0.053	0.019	1.645			-0.007	-0.067	1.440
-0.094	-0.298	1.645			-0.066	-0.243	1.700			-0.058	0.106	1.764			-0.088	0.284	1.796			-0.205	-0.004	1.791			-0.275	-0.276	1.813			-0.288	-0.496	1.638			-0.256	-0.513	1.595			0.054	0.018	1.645			-0.009	-0.068	1.440
-0.093	-0.299	1.644			-0.065	-0.244	1.699			-0.056	0.106	1.764			-0.087	0.283	1.796			-0.203	-0.005	1.789			-0.274	-0.277	1.813			-0.288	-0.496	1.637			-0.255	-0.513	1.594			0.055	0.016	1.644			-0.011	-0.069	1.441
-0.092	-0.299	1.643			-0.064	-0.245	1.698			-0.055	0.106	1.764			-0.085	0.283	1.797			-0.202	-0.005	1.788			-0.273	-0.277	1.813			-0.287	-0.496	1.637			-0.254	-0.513	1.593			0.056	0.015	1.644			-0.013	-0.070	1.441
-0.091	-0.300	1.643			-0.063	-0.245	1.698			-0.054	0.106	1.764			-0.084	0.283	1.797			-0.201	-0.006	1.786			-0.273	-0.278	1.813			-0.287	-0.496	1.636			-0.254	-0.513	1.593			0.057	0.014	1.643			-0.013	-0.073	1.442
-0.090	-0.301	1.642			-0.062	-0.246	1.697			-0.052	0.106	1.764			-0.082	0.282	1.797			-0.200	-0.007	1.785			-0.272	-0.278	1.813			-0.286	-0.497	1.636			-0.253	-0.514	1.592			0.057	0.014	1.643			-0.009	-0.076	1.442
-0.089	-0.301	1.641			-0.062	-0.247	1.697			-0.051	0.106	1.764			-0.081	0.282	1.797			-0.199	-0.008	1.783			-0.271	-0.279	1.812			-0.286	-0.497	1.636			-0.252	-0.514	1.592			0.058	0.013	1.643			0.003	-0.083	1.443
-0.089	-0.302	1.640			-0.061	-0.247	1.696			-0.050	0.106	1.764			-0.080	0.282	1.797			-0.199	-0.010	1.781			-0.271	-0.280	1.813			-0.285	-0.497	1.635			-0.252	-0.514	1.592			0.058	0.012	1.643			0.024	-0.093	1.446
-0.088	-0.303	1.640			-0.060	-0.248	1.696			-0.049	0.106	1.764			-0.079	0.281	1.797			-0.200	-0.013	1.782			-0.270	-0.281	1.813			-0.285	-0.497	1.635			-0.251	-0.514	1.591			0.059	0.012	1.643			0.052	-0.102	1.452
-0.087	-0.303	1.639			-0.059	-0.249	1.695			-0.048	0.106	1.764			-0.078	0.281	1.797			-0.202	-0.022	1.784			-0.270	-0.282	1.813			-0.284	-0.497	1.635			-0.251	-0.514	1.591			0.059	0.011	1.642			0.079	-0.110	1.459
-0.086	-0.304	1.639			-0.059	-0.249	1.695			-0.048	0.105	1.764			-0.077	0.281	1.797			-0.204	-0.027	1.786			-0.270	-0.283	1.813			-0.284	-0.497	1.634			-0.250	-0.514	1.590			0.060	0.011	1.643			0.109	-0.117	1.466
-0.086	-0.304	1.638			-0.058	-0.249	1.694			-0.047	0.105	1.764			-0.076	0.281	1.797			-0.206	-0.030	1.788			-0.270	-0.284	1.813			-0.284	-0.497	1.634			-0.250	-0.514	1.590			0.061	0.011	1.643			0.129	-0.121	1.471
-0.086	-0.304	1.638			-0.058	-0.250	1.694			-0.046	0.105	1.764			-0.076	0.281	1.797			-0.207	-0.032	1.790			-0.271	-0.285	1.813			-0.283	-0.497	1.634			-0.250	-0.514	1.590			0.063	0.009	1.645			0.144	-0.124	1.474
-0.085	-0.304	1.638			-0.057	-0.250	1.694			-0.046	0.105	1.764			-0.075	0.280	1.797			-0.208	-0.034	1.792			-0.272	-0.286	1.813			-0.283	-0.497	1.634			-0.249	-0.514	1.590			0.065	0.007	1.646			0.156	-0.125	1.474
-0.085	-0.305	1.637			-0.057	-0.250	1.693			-0.045	0.105	1.764			-0.075	0.280	1.796			-0.208	-0.035	1.793			-0.272	-0.287	1.812			-0.283	-0.497	1.634			-0.249	-0.514	1.589			0.066	0.004	1.648			0.169	-0.123	1.470
-0.085	-0.305	1.637			-0.057	-0.250	1.693			-0.045	0.105	1.764			-0.074	0.280	1.796			-0.208	-0.036	1.793			-0.273	-0.287	1.812			-0.283	-0.497	1.633			-0.249	-0.514	1.589			0.063	-0.003	1.649			0.178	-0.122	1.466
-0.084	-0.305	1.637			-0.056	-0.251	1.693			-0.045	0.105	1.764			-0.074	0.280	1.796			-0.208	-0.037	1.793			-0.275	-0.285	1.812			-0.287	-0.477	1.652			-0.250	-0.504	1.598			0.061	-0.008	1.650			0.185	-0.122	1.464
-0.084	-0.305	1.637			-0.056	-0.251	1.693			-0.044	0.105	1.764			-0.074	0.279	1.795			-0.208	-0.038	1.793			-0.276	-0.284	1.812			-0.290	-0.467	1.660			-0.251	-0.497	1.604			0.059	-0.011	1.651			0.175	-0.090	1.415
-0.084	-0.305	1.636			-0.056	-0.251	1.693			-0.044	0.105	1.764			-0.074	0.279	1.795			-0.208	-0.039	1.793			-0.278	-0.282	1.811			-0.289	-0.465	1.659			-0.251	-0.495	1.604			0.057	-0.015	1.651			0.170	-0.077	1.395
-0.084	-0.305	1.636			-0.056	-0.251	1.693			-0.044	0.105	1.764			-0.074	0.279	1.794			-0.208	-0.040	1.793			-0.279	-0.281	1.811			-0.288	-0.466	1.655			-0.250	-0.494	1.603			0.056	-0.017	1.652			0.161	-0.077	1.393
-0.084	-0.306	1.637			-0.056	-0.252	1.693			-0.048	0.086	1.761			-0.073	0.278	1.794			-0.208	-0.041	1.793			-0.279	-0.280	1.811			-0.287	-0.468	1.650			-0.250	-0.494	1.602			0.055	-0.020	1.651			0.151	-0.076	1.392
-0.085	-0.306	1.637			-0.057	-0.252	1.693			-0.048	0.087	1.760			-0.072	0.279	1.794			-0.207	-0.032	1.794			-0.280	-0.276	1.809			-0.287	-0.469	1.647			-0.250	-0.493	1.601			0.055	-0.021	1.651			0.105	-0.060	1.378
-0.085	-0.301	1.640			-0.057	-0.248	1.695			-0.047	0.091	1.759			-0.071	0.280	1.795			-0.214	-0.039	1.797			-0.281	-0.272	1.808			-0.286	-0.467	1.646			-0.249	-0.491	1.601			0.068	0.013	1.650			0.045	-0.055	1.387
-0.085	-0.301	1.640			-0.057	-0.248	1.695			-0.047	0.091	1.759			-0.071	0.280	1.795			-0.214	-0.039	1.797			-0.281	-0.272	1.808			-0.286	-0.467	1.646			-0.249	-0.491	1.601			0.068	0.013	1.650			0.045	-0.055	1.387
-0.084	-0.300	1.640			-0.056	-0.248	1.695			-0.047	0.092	1.759			-0.070	0.281	1.795			-0.213	-0.039	1.798			-0.281	-0.271	1.808			-0.284	-0.470	1.643			-0.248	-0.492	1.599			0.069	0.015	1.649			0.015	-0.046	1.398
-0.084	-0.300	1.640			-0.056	-0.247	1.695			-0.047	0.093	1.759			-0.069	0.281	1.795			-0.212	-0.039	1.799			-0.278	-0.277	1.805			-0.282	-0.473	1.639			-0.247	-0.492	1.597			0.070	0.016	1.649			-0.023	-0.042	1.410
-0.084	-0.300	1.640			-0.056	-0.247	1.695			-0.047	0.094	1.759			-0.069	0.281	1.794			-0.211	-0.039	1.800			-0.276	-0.281	1.803			-0.280	-0.475	1.636			-0.245	-0.493	1.595			0.071	0.017	1.648			-0.049	-0.039	1.421
-0.084	-0.300	1.640			-0.055	-0.247	1.695			-0.047	0.095	1.758			-0.069	0.281	1.794			-0.207	-0.025	1.810			-0.274	-0.280	1.802			-0.279	-0.477	1.634			-0.244	-0.494	1.594			0.071	0.018	1.647			-0.073	-0.037	1.432
-0.082	-0.304	1.640			-0.054	-0.249	1.694			-0.047	0.096	1.758			-0.068	0.281	1.794			-0.204	-0.018	1.816			-0.272	-0.279	1.801			-0.277	-0.469	1.648			-0.243	-0.490	1.600			0.071	0.018	1.645			-0.129	-0.049	1.446
-0.081	-0.306	1.639			-0.052	-0.250	1.694			-0.047	0.097	1.758			-0.068	0.281	1.794			-0.202	-0.014	1.820			-0.270	-0.278	1.800			-0.276	-0.470	1.648			-0.242	-0.490	1.600			0.070	0.018	1.643			-0.149	-0.052	1.452
-0.080	-0.307	1.639			-0.052	-0.251	1.693			-0.047	0.098	1.758			-0.067	0.281	1.793			-0.201	-0.011	1.822			-0.269	-0.278	1.800			-0.275	-0.471	1.649			-0.242	-0.490	1.600			0.069	0.017	1.641			-0.162	-0.055	1.456
-0.080	-0.308	1.639			-0.051	-0.252	1.693			-0.046	0.098	1.758			-0.067	0.281	1.793			-0.200	-0.010	1.823			-0.267	-0.278	1.800			-0.275	-0.471	1.649			-0.241	-0.490	1.601			0.068	0.016	1.638			-0.172	-0.057	1.461
-0.079	-0.299	1.643			-0.049	-0.246	1.694			-0.046	0.099	1.757			-0.067	0.281	1.792			-0.199	-0.009	1.824			-0.266	-0.278	1.800			-0.274	-0.470	1.650			-0.240	-0.489	1.601			0.067	0.016	1.636			-0.180	-0.060	1.466
-0.078	-0.299	1.643			-0.048	-0.246	1.694			-0.046	0.100	1.757			-0.067	0.281	1.791			-0.198	-0.008	1.825			-0.265	-0.279	1.800			-0.274	-0.470	1.651			-0.240	-0.489	1.602			0.066	0.015	1.634			-0.186	-0.065	1.472
-0.077	-0.296	1.644			-0.047	-0.245	1.694			-0.046	0.101	1.757			-0.066	0.281	1.790			-0.197	-0.008	1.826			-0.264	-0.279	1.799			-0.273	-0.470	1.651			-0.239	-0.489	1.602			0.065	0.014	1.632			-0.187	-0.070	1.479
-0.077	-0.296	1.644			-0.047	-0.245	1.694			-0.046	0.101	1.757			-0.066	0.281	1.789			-0.197	-0.007	1.826			-0.263	-0.280	1.799			-0.273	-0.469	1.652			-0.239	-0.488	1.603			0.064	0.013	1.630			-0.183	-0.076	1.484
-0.077	-0.296	1.644			-0.046	-0.244	1.694			-0.046	0.102	1.756			-0.066	0.281	1.788			-0.196	-0.007	1.826			-0.262	-0.280	1.799			-0.272	-0.469	1.652			-0.238	-0.488	1.603			0.063	0.013	1.628			-0.150	-0.084	1.485
-0.077	-0.296	1.645			-0.046	-0.244	1.694			-0.045	0.102	1.756			-0.066	0.281	1.787			-0.195	-0.007	1.826			-0.262	-0.281	1.799			-0.272	-0.469	1.652			-0.238	-0.487	1.603			0.062	0.012	1.627			-0.136	-0.088	1.485
-0.076	-0.296	1.645			-0.046	-0.244	1.694			-0.045	0.103	1.755			-0.065	0.281	1.785			-0.195	-0.007	1.826			-0.261	-0.281	1.799			-0.271	-0.468	1.653			-0.237	-0.487	1.604			0.062	0.011	1.625			-0.111	-0.098	1.479
-0.076	-0.296	1.645			-0.045	-0.244	1.694			-0.045	0.103	1.755			-0.065	0.281	1.784			-0.194	-0.007	1.825			-0.261	-0.281	1.799			-0.270	-0.471	1.649			-0.236	-0.488	1.602			0.061	0.011	1.625			-0.078	-0.108	1.470
-0.076	-0.296	1.645			-0.045	-0.244	1.694			-0.044	0.104	1.755			-0.064	0.281	1.783			-0.194	-0.006	1.824			-0.261	-0.281	1.798			-0.269	-0.473	1.646			-0.236	-0.489	1.601			0.061	0.011	1.624			-0.038	-0.117	1.460
-0.076	-0.296	1.645			-0.045	-0.244	1.694			-0.044	0.104	1.754			-0.064	0.281	1.782			-0.194	-0.006	1.819			-0.261	-0.282	1.797			-0.269	-0.475	1.644			-0.235	-0.489	1.600			0.061	0.010	1.624			0.002	-0.124	1.454
-0.076	-0.296	1.645			-0.044	-0.244	1.694			-0.044	0.104	1.754			-0.063	0.281	1.780			-0.194	-0.006	1.814			-0.261	-0.282	1.796			-0.268	-0.476	1.642			-0.234	-0.490	1.599			0.062	0.010	1.624			0.057	-0.131	1.456
-0.075	-0.296	1.645			-0.044	-0.244	1.694			-0.044	0.104	1.754			-0.063	0.281	1.779			-0.195	-0.008	1.810			-0.263	-0.283	1.794			-0.268	-0.477	1.640			-0.234	-0.491	1.598			0.064	0.010	1.625			0.081	-0.135	1.458
-0.075	-0.296	1.646			-0.044	-0.244	1.695			-0.043	0.104	1.754			-0.062	0.281	1.778			-0.198	-0.010	1.807			-0.265	-0.285	1.792			-0.267	-0.478	1.638			-0.233	-0.492	1.596			0.066	0.010	1.627			0.126	-0.139	1.472
-0.075	-0.296	1.646			-0.044	-0.244	1.695			-0.043	0.104	1.753			-0.062	0.282	1.776			-0.200	-0.012	1.803			-0.267	-0.286	1.790			-0.267	-0.479	1.637			-0.233	-0.492	1.595			0.071	0.009	1.631			0.151	-0.142	1.479
-0.075	-0.296	1.646			-0.044	-0.244	1.695			-0.043	0.104	1.753			-0.061	0.282	1.775			-0.203	-0.014	1.800			-0.269	-0.286	1.787			-0.267	-0.480	1.636			-0.232	-0.493	1.594			0.075	0.009	1.636			0.169	-0.145	1.484
-0.075	-0.296	1.646			-0.045	-0.244	1.696			-0.043	0.105	1.753			-0.061	0.282	1.774			-0.205	-0.015	1.797			-0.272	-0.287	1.785			-0.267	-0.481	1.634			-0.232	-0.493	1.593			0.079	0.009	1.640			0.181	-0.146	1.486
-0.075	-0.296	1.646			-0.046	-0.243	1.696			-0.043	0.105	1.753			-0.061	0.282	1.773			-0.207	-0.016	1.794			-0.274	-0.288	1.783			-0.268	-0.481	1.633			-0.232	-0.494	1.592			0.082	0.008	1.644			0.193	-0.147	1.486
-0.075	-0.296	1.647			-0.047	-0.243	1.698			-0.043	0.105	1.752			-0.060	0.283	1.770			-0.212	-0.018	1.789			-0.278	-0.288	1.780			-0.268	-0.482	1.631			-0.232	-0.495	1.591			0.083	0.002	1.650			0.216	-0.146	1.479
-0.075	-0.296	1.647			-0.047	-0.243	1.698			-0.043	0.105	1.752			-0.060	0.283	1.770			-0.212	-0.018	1.789			-0.278	-0.288	1.780			-0.268	-0.482	1.631			-0.232	-0.495	1.591			0.083	0.002	1.650			0.216	-0.146	1.479
-0.075	-0.296	1.647			-0.048	-0.243	1.698			-0.043	0.105	1.752			-0.060	0.283	1.769			-0.213	-0.019	1.787			-0.280	-0.289	1.778			-0.269	-0.483	1.631			-0.233	-0.495	1.590			0.084	0.001	1.652			0.224	-0.147	1.479
-0.075	-0.295	1.647			-0.049	-0.242	1.699			-0.043	0.105	1.752			-0.060	0.284	1.768			-0.215	-0.019	1.785			-0.282	-0.289	1.777			-0.269	-0.483	1.630			-0.233	-0.496	1.589			0.084	0.000	1.653			0.213	-0.122	1.451
-0.075	-0.295	1.648			-0.050	-0.242	1.700			-0.044	0.105	1.752			-0.060	0.284	1.767			-0.217	-0.020	1.784			-0.283	-0.289	1.776			-0.270	-0.483	1.629			-0.233	-0.496	1.589			0.085	0.000	1.653			0.204	-0.106	1.439
-0.076	-0.295	1.648			-0.051	-0.241	1.701			-0.044	0.105	1.751			-0.061	0.285	1.766			-0.219	-0.020	1.783			-0.284	-0.289	1.775			-0.270	-0.484	1.629			-0.233	-0.496	1.588			0.084	0.000	1.654			0.193	-0.091	1.430
-0.076	-0.294	1.649			-0.052	-0.241	1.701			-0.045	0.105	1.751			-0.061	0.285	1.765			-0.221	-0.020	1.782			-0.285	-0.289	1.775			-0.270	-0.484	1.628			-0.233	-0.497	1.587			0.084	0.001	1.653			0.174	-0.075	1.427
-0.077	-0.294	1.649			-0.052	-0.241	1.702			-0.046	0.105	1.751			-0.062	0.286	1.764			-0.222	-0.020	1.781			-0.286	-0.289	1.774			-0.272	-0.482	1.629			-0.234	-0.496	1.587			0.073	0.001	1.649			0.148	-0.051	1.380
-0.078	-0.294	1.649			-0.053	-0.241	1.702			-0.047	0.105	1.750			-0.063	0.287	1.763			-0.222	-0.020	1.780			-0.287	-0.289	1.774			-0.273	-0.482	1.629			-0.234	-0.496	1.587			0.055	-0.012	1.644			0.139	-0.048	1.376
-0.079	-0.295	1.650			-0.054	-0.242	1.703			-0.061	0.087	1.748			-0.064	0.287	1.762			-0.223	-0.020	1.780			-0.288	-0.289	1.774			-0.273	-0.482	1.629			-0.234	-0.496	1.587			0.048	-0.020	1.641			0.132	-0.044	1.373
-0.081	-0.295	1.651			-0.056	-0.242	1.703			-0.062	0.090	1.746			-0.064	0.288	1.761			-0.221	-0.014	1.779			-0.286	-0.278	1.775			-0.287	-0.463	1.656			-0.241	-0.488	1.599			0.045	-0.024	1.639			0.113	-0.034	1.368
-0.084	-0.295	1.653			-0.058	-0.241	1.705			-0.063	0.093	1.744			-0.065	0.288	1.761			-0.219	-0.007	1.778			-0.284	-0.269	1.776			-0.288	-0.458	1.659			-0.242	-0.484	1.602			0.044	-0.026	1.638			0.058	-0.009	1.345
-0.086	-0.294	1.654			-0.060	-0.240	1.705			-0.063	0.097	1.741			-0.065	0.289	1.760			-0.217	-0.001	1.778			-0.282	-0.259	1.780			-0.288	-0.457	1.660			-0.243	-0.482	1.603			0.046	-0.020	1.634			0.043	-0.003	1.339
-0.086	-0.293	1.655			-0.061	-0.239	1.706			-0.063	0.100	1.740			-0.065	0.289	1.760			-0.215	0.005	1.777			-0.280	-0.253	1.783			-0.288	-0.459	1.659			-0.243	-0.482	1.604			0.053	-0.009	1.630			0.032	-0.000	1.335
-0.087	-0.293	1.655			-0.061	-0.239	1.706			-0.062	0.103	1.739			-0.065	0.290	1.759			-0.213	0.009	1.777			-0.277	-0.249	1.784			-0.287	-0.462	1.656			-0.243	-0.483	1.603			0.057	-0.002	1.627			-0.012	-0.000	1.341
-0.087	-0.293	1.656			-0.061	-0.238	1.706			-0.062	0.104	1.738			-0.066	0.290	1.759			-0.212	0.013	1.777			-0.276	-0.242	1.792			-0.286	-0.461	1.657			-0.244	-0.482	1.604			0.059	0.002	1.626			-0.028	-0.000	1.344
-0.087	-0.293	1.656			-0.062	-0.238	1.707			-0.061	0.106	1.737			-0.066	0.291	1.758			-0.210	0.016	1.777			-0.275	-0.238	1.797			-0.285	-0.461	1.657			-0.243	-0.482	1.604			0.061	0.006	1.624			-0.030	-0.006	1.359
-0.088	-0.293	1.656			-0.062	-0.238	1.707			-0.061	0.107	1.737			-0.066	0.291	1.758			-0.209	0.018	1.777			-0.274	-0.235	1.800			-0.284	-0.461	1.656			-0.243	-0.481	1.604			0.063	0.009	1.623			-0.032	-0.010	1.367
-0.088	-0.293	1.657			-0.062	-0.238	1.707			-0.060	0.108	1.737			-0.067	0.292	1.757			-0.205	0.022	1.782			-0.272	-0.233	1.804			-0.281	-0.451	1.667			-0.243	-0.475	1.612			0.065	0.013	1.621			-0.030	-0.017	1.382
-0.088	-0.293	1.657			-0.062	-0.238	1.707			-0.060	0.108	1.737			-0.067	0.292	1.757			-0.205	0.022	1.782			-0.272	-0.233	1.804			-0.281	-0.451	1.667			-0.243	-0.475	1.612			0.065	0.013	1.621			-0.030	-0.017	1.382
-0.088	-0.293	1.657			-0.062	-0.238	1.707			-0.059	0.109	1.737			-0.067	0.292	1.757			-0.203	0.023	1.786			-0.269	-0.235	1.802			-0.275	-0.464	1.655			-0.241	-0.479	1.608			0.066	0.014	1.621			-0.027	-0.021	1.389
-0.089	-0.293	1.657			-0.062	-0.237	1.707			-0.058	0.109	1.737			-0.067	0.292	1.756			-0.202	0.024	1.789			-0.267	-0.238	1.800			-0.275	-0.461	1.659			-0.240	-0.478	1.611			0.066	0.015	1.620			-0.023	-0.025	1.394
-0.089	-0.293	1.657			-0.062	-0.237	1.707			-0.057	0.110	1.737			-0.067	0.292	1.756			-0.200	0.024	1.792			-0.266	-0.239	1.800			-0.275	-0.459	1.662			-0.240	-0.476	1.613			0.067	0.017	1.620			-0.011	-0.032	1.399
-0.089	-0.293	1.657			-0.061	-0.237	1.707			-0.056	0.110	1.737			-0.067	0.292	1.756			-0.199	0.023	1.794			-0.266	-0.241	1.800			-0.275	-0.457	1.665			-0.240	-0.475	1.615			0.067	0.018	1.620			0.000	-0.038	1.402
-0.088	-0.293	1.657			-0.061	-0.238	1.706			-0.055	0.110	1.737			-0.067	0.292	1.756			-0.198	0.022	1.795			-0.266	-0.244	1.800			-0.275	-0.456	1.665			-0.240	-0.474	1.615			0.068	0.019	1.619			0.007	-0.042	1.405
-0.088	-0.293	1.657			-0.060	-0.238	1.706			-0.053	0.110	1.738			-0.067	0.292	1.755			-0.197	0.022	1.795			-0.266	-0.246	1.799			-0.274	-0.462	1.657			-0.240	-0.477	1.612			0.068	0.020	1.619			0.018	-0.048	1.409
-0.087	-0.294	1.656			-0.059	-0.238	1.706			-0.052	0.110	1.738			-0.067	0.292	1.755			-0.196	0.021	1.796			-0.266	-0.247	1.798			-0.274	-0.466	1.652			-0.239	-0.479	1.610			0.068	0.021	1.620			0.031	-0.056	1.413
-0.087	-0.294	1.656			-0.058	-0.239	1.705			-0.050	0.110	1.739			-0.066	0.292	1.755			-0.196	0.021	1.796			-0.266	-0.249	1.797			-0.273	-0.469	1.648			-0.239	-0.481	1.607			0.069	0.022	1.620			0.049	-0.066	1.418
-0.086	-0.294	1.656			-0.057	-0.239	1.705			-0.049	0.109	1.739			-0.066	0.292	1.755			-0.196	0.018	1.796			-0.268	-0.253	1.795			-0.273	-0.472	1.645			-0.238	-0.483	1.605			0.070	0.023	1.621			0.072	-0.075	1.426
-0.085	-0.295	1.655			-0.057	-0.239	1.705			-0.047	0.109	1.740			-0.066	0.292	1.755			-0.197	0.016	1.796			-0.269	-0.257	1.793			-0.273	-0.474	1.642			-0.238	-0.484	1.603			0.070	0.024	1.623			0.093	-0.082	1.433
-0.085	-0.295	1.655			-0.056	-0.239	1.704			-0.046	0.109	1.740			-0.065	0.292	1.755			-0.199	0.013	1.796			-0.271	-0.261	1.790			-0.273	-0.475	1.640			-0.238	-0.486	1.601			0.072	0.024	1.625			0.122	-0.092	1.441
-0.084	-0.295	1.655			-0.056	-0.239	1.704			-0.045	0.109	1.740			-0.065	0.292	1.755			-0.201	0.010	1.795			-0.273	-0.265	1.788			-0.273	-0.476	1.638			-0.238	-0.487	1.599			0.074	0.025	1.628			0.142	-0.099	1.447
-0.084	-0.295	1.654			-0.055	-0.239	1.704			-0.044	0.108	1.741			-0.064	0.292	1.755			-0.203	0.007	1.795			-0.275	-0.269	1.785			-0.273	-0.478	1.636			-0.238	-0.488	1.598			0.076	0.025	1.632			0.165	-0.107	1.455
-0.083	-0.295	1.654			-0.055	-0.239	1.704			-0.043	0.108	1.741			-0.064	0.292	1.755			-0.205	0.005	1.794			-0.277	-0.271	1.783			-0.273	-0.479	1.634			-0.238	-0.489	1.596			0.079	0.024	1.636			0.180	-0.112	1.461
-0.083	-0.294	1.654			-0.055	-0.239	1.704			-0.043	0.108	1.741			-0.064	0.292	1.755			-0.208	0.002	1.793			-0.279	-0.273	1.781			-0.274	-0.479	1.633			-0.238	-0.490	1.595			0.083	0.023	1.641			0.201	-0.118	1.469
-0.083	-0.294	1.654			-0.055	-0.239	1.704			-0.042	0.108	1.742			-0.064	0.292	1.755			-0.211	-0.000	1.792			-0.281	-0.275	1.780			-0.274	-0.480	1.632			-0.238	-0.491	1.593			0.086	0.019	1.645			0.214	-0.121	1.474
-0.083	-0.294	1.654			-0.055	-0.239	1.704			-0.042	0.108	1.742			-0.063	0.292	1.755			-0.213	-0.003	1.790			-0.282	-0.277	1.778			-0.274	-0.481	1.631			-0.239	-0.492	1.592			0.090	0.012	1.649			0.223	-0.122	1.476
-0.083	-0.294	1.654			-0.056	-0.239	1.705			-0.042	0.108	1.742			-0.063	0.292	1.754			-0.216	-0.005	1.788			-0.284	-0.278	1.777			-0.275	-0.481	1.630			-0.239	-0.492	1.592			0.086	-0.001	1.651			0.230	-0.120	1.475
-0.083	-0.294	1.654			-0.056	-0.239	1.705			-0.042	0.107	1.742			-0.064	0.292	1.754			-0.218	-0.006	1.787			-0.286	-0.279	1.776			-0.276	-0.482	1.629			-0.239	-0.493	1.591			0.085	-0.004	1.652			0.236	-0.119	1.474
-0.083	-0.294	1.654			-0.057	-0.239	1.705			-0.043	0.107	1.742			-0.064	0.292	1.754			-0.221	-0.008	1.786			-0.287	-0.280	1.775			-0.277	-0.482	1.629			-0.240	-0.493	1.590			0.086	-0.005	1.652			0.240	-0.117	1.474
-0.084	-0.294	1.654			-0.058	-0.239	1.705			-0.044	0.107	1.742			-0.065	0.292	1.753			-0.223	-0.010	1.785			-0.289	-0.281	1.775			-0.288	-0.478	1.638			-0.245	-0.492	1.593			0.086	-0.006	1.653			0.241	-0.110	1.474
-0.084	-0.293	1.655			-0.059	-0.238	1.706			-0.046	0.107	1.742			-0.067	0.293	1.752			-0.226	-0.011	1.784			-0.290	-0.282	1.774			-0.289	-0.479	1.639			-0.245	-0.493	1.593			0.085	-0.005	1.652			0.236	-0.097	1.470
-0.085	-0.292	1.655			-0.060	-0.237	1.706			-0.048	0.108	1.741			-0.070	0.293	1.751			-0.228	-0.012	1.784			-0.292	-0.283	1.775			-0.290	-0.480	1.639			-0.246	-0.494	1.593			0.083	-0.004	1.650			0.224	-0.080	1.460
-0.087	-0.291	1.656			-0.061	-0.236	1.706			-0.051	0.108	1.741			-0.075	0.294	1.749			-0.231	-0.013	1.783			-0.294	-0.284	1.776			-0.296	-0.477	1.649			-0.250	-0.493	1.598			0.079	-0.002	1.646			0.204	-0.062	1.443
-0.089	-0.290	1.657			-0.063	-0.235	1.707			-0.054	0.109	1.740			-0.082	0.294	1.747			-0.233	-0.014	1.783			-0.295	-0.285	1.777			-0.296	-0.478	1.649			-0.251	-0.494	1.598			0.072	0.002	1.640			0.187	-0.049	1.434
-0.091	-0.289	1.657			-0.065	-0.234	1.707			-0.058	0.110	1.739			-0.088	0.295	1.745			-0.235	-0.015	1.784			-0.297	-0.285	1.779			-0.299	-0.476	1.657			-0.253	-0.493	1.603			0.065	0.005	1.635			0.166	-0.038	1.422
-0.093	-0.288	1.658			-0.066	-0.233	1.708			-0.061	0.111	1.738			-0.094	0.295	1.744			-0.237	-0.015	1.784			-0.298	-0.286	1.782			-0.301	-0.475	1.662			-0.256	-0.492	1.607			0.059	0.009	1.630			0.145	-0.029	1.411
-0.095	-0.287	1.659			-0.068	-0.232	1.708			-0.065	0.112	1.737			-0.098	0.296	1.742			-0.239	-0.016	1.784			-0.299	-0.286	1.785			-0.306	-0.473	1.670			-0.259	-0.491	1.613			0.045	0.011	1.622			0.117	-0.019	1.399
-0.098	-0.287	1.659			-0.069	-0.231	1.708			-0.070	0.112	1.735			-0.103	0.296	1.741			-0.241	-0.017	1.785			-0.300	-0.287	1.788			-0.305	-0.477	1.669			-0.260	-0.493	1.614			0.021	-0.004	1.615			0.105	-0.018	1.363
-0.101	-0.287	1.660			-0.072	-0.232	1.707			-0.081	0.102	1.728			-0.108	0.295	1.740			-0.243	-0.017	1.786			-0.300	-0.287	1.791			-0.306	-0.477	1.671			-0.261	-0.493	1.615			0.012	-0.012	1.611			0.090	-0.014	1.339
-0.104	-0.288	1.660			-0.074	-0.232	1.707			-0.083	0.101	1.726			-0.111	0.296	1.739			-0.244	-0.018	1.786			-0.301	-0.288	1.794			-0.307	-0.477	1.672			-0.262	-0.493	1.617			0.007	-0.017	1.608			0.071	-0.011	1.320
-0.106	-0.289	1.660			-0.076	-0.232	1.707			-0.086	0.105	1.723			-0.114	0.296	1.738			-0.246	-0.018	1.786			-0.301	-0.289	1.797			-0.309	-0.476	1.675			-0.264	-0.493	1.620			0.004	-0.018	1.607			0.061	-0.011	1.314
-0.107	-0.285	1.660			-0.077	-0.228	1.706			-0.089	0.109	1.720			-0.116	0.296	1.737			-0.248	-0.018	1.787			-0.301	-0.288	1.799			-0.312	-0.474	1.683			-0.267	-0.492	1.626			0.011	0.034	1.595			0.051	-0.012	1.310
-0.108	-0.282	1.659			-0.078	-0.225	1.705			-0.092	0.113	1.718			-0.118	0.297	1.737			-0.249	-0.018	1.787			-0.301	-0.288	1.802			-0.312	-0.474	1.684			-0.268	-0.492	1.627			0.013	0.049	1.591			0.036	-0.014	1.306
-0.109	-0.281	1.659			-0.079	-0.223	1.704			-0.094	0.115	1.716			-0.120	0.297	1.737			-0.251	-0.017	1.788			-0.301	-0.287	1.806			-0.313	-0.474	1.686			-0.269	-0.492	1.629			0.012	0.055	1.590			0.014	-0.015	1.309
-0.109	-0.281	1.659			-0.080	-0.222	1.703			-0.095	0.117	1.715			-0.122	0.297	1.736			-0.253	-0.017	1.788			-0.301	-0.287	1.808			-0.312	-0.487	1.677			-0.269	-0.497	1.626			0.011	0.058	1.588			-0.013	-0.015	1.312
-0.110	-0.280	1.658			-0.080	-0.222	1.703			-0.097	0.118	1.715			-0.123	0.298	1.736			-0.254	-0.017	1.789			-0.301	-0.288	1.808			-0.312	-0.487	1.677			-0.270	-0.498	1.627			0.009	0.060	1.587			-0.028	-0.015	1.313
-0.111	-0.280	1.658			-0.081	-0.221	1.702			-0.098	0.119	1.714			-0.125	0.298	1.736			-0.256	-0.016	1.789			-0.302	-0.285	1.812			-0.312	-0.490	1.676			-0.271	-0.499	1.627			0.008	0.063	1.586			-0.040	-0.017	1.315
-0.111	-0.280	1.658			-0.081	-0.221	1.701			-0.099	0.120	1.714			-0.127	0.298	1.736			-0.257	-0.016	1.790			-0.302	-0.282	1.815			-0.312	-0.492	1.674			-0.271	-0.501	1.627			0.006	0.065	1.585			-0.047	-0.021	1.322
-0.112	-0.280	1.657			-0.082	-0.220	1.701			-0.100	0.121	1.713			-0.128	0.298	1.736			-0.258	-0.016	1.791			-0.302	-0.281	1.817			-0.312	-0.494	1.673			-0.272	-0.503	1.627			0.005	0.066	1.585			-0.051	-0.025	1.328
-0.113	-0.280	1.657			-0.082	-0.220	1.700			-0.101	0.122	1.713			-0.130	0.298	1.735			-0.257	-0.011	1.794			-0.302	-0.279	1.819			-0.312	-0.495	1.673			-0.272	-0.504	1.626			0.003	0.068	1.585			-0.053	-0.030	1.336
-0.113	-0.280	1.656			-0.083	-0.220	1.700			-0.101	0.122	1.713			-0.131	0.298	1.735			-0.256	-0.008	1.797			-0.303	-0.277	1.821			-0.313	-0.496	1.672			-0.273	-0.505	1.626			0.002	0.068	1.585			-0.051	-0.036	1.345
-0.114	-0.281	1.655			-0.083	-0.220	1.699			-0.102	0.123	1.713			-0.132	0.298	1.735			-0.256	-0.005	1.799			-0.303	-0.276	1.822			-0.313	-0.486	1.679			-0.274	-0.502	1.630			0.000	0.068	1.585			-0.031	-0.048	1.363
-0.115	-0.281	1.655			-0.084	-0.221	1.698			-0.103	0.124	1.712			-0.133	0.298	1.735			-0.255	-0.002	1.801			-0.303	-0.274	1.823			-0.314	-0.480	1.684			-0.274	-0.499	1.633			-0.001	0.068	1.586			-0.020	-0.054	1.371
-0.115	-0.282	1.654			-0.084	-0.221	1.698			-0.103	0.124	1.712			-0.134	0.298	1.735			-0.255	0.000	1.802			-0.303	-0.273	1.823			-0.314	-0.485	1.678			-0.275	-0.501	1.631			-0.002	0.067	1.587			-0.000	-0.060	1.381
-0.116	-0.282	1.654			-0.084	-0.221	1.697			-0.103	0.125	1.712			-0.135	0.298	1.735			-0.254	0.002	1.803			-0.303	-0.271	1.823			-0.315	-0.477	1.683			-0.276	-0.498	1.634			-0.003	0.066	1.588			0.013	-0.065	1.387
-0.116	-0.283	1.654			-0.085	-0.221	1.697			-0.103	0.125	1.713			-0.136	0.298	1.735			-0.253	0.005	1.804			-0.303	-0.269	1.822			-0.315	-0.481	1.678			-0.276	-0.499	1.632			-0.004	0.064	1.589			0.024	-0.068	1.391
-0.117	-0.283	1.653			-0.085	-0.222	1.696			-0.104	0.125	1.713			-0.137	0.298	1.734			-0.253	0.007	1.805			-0.303	-0.266	1.821			-0.315	-0.483	1.675			-0.277	-0.500	1.631			-0.004	0.063	1.590			0.034	-0.071	1.394
-0.117	-0.283	1.653			-0.085	-0.222	1.696			-0.104	0.126	1.713			-0.138	0.298	1.734			-0.252	0.009	1.805			-0.303	-0.263	1.819			-0.316	-0.485	1.672			-0.277	-0.501	1.630			-0.003	0.061	1.591			0.043	-0.073	1.396
-0.118	-0.284	1.652			-0.086	-0.222	1.695			-0.104	0.126	1.713			-0.138	0.298	1.734			-0.252	0.011	1.805			-0.302	-0.261	1.818			-0.316	-0.486	1.670			-0.278	-0.502	1.628			-0.003	0.059	1.592			0.059	-0.076	1.399
-0.118	-0.284	1.652			-0.086	-0.222	1.695			-0.103	0.126	1.713			-0.139	0.298	1.734			-0.251	0.013	1.806			-0.302	-0.258	1.815			-0.316	-0.487	1.667			-0.278	-0.503	1.627			-0.001	0.058	1.593			0.070	-0.078	1.401
-0.118	-0.284	1.651			-0.086	-0.223	1.694			-0.103	0.126	1.713			-0.139	0.299	1.734			-0.251	0.015	1.806			-0.302	-0.256	1.813			-0.317	-0.488	1.665			-0.279	-0.504	1.626			0.000	0.057	1.594			0.079	-0.079	1.402
-0.119	-0.285	1.650			-0.086	-0.223	1.694			-0.103	0.127	1.713			-0.139	0.299	1.733			-0.251	0.016	1.806			-0.303	-0.253	1.810			-0.317	-0.489	1.664			-0.279	-0.504	1.624			0.002	0.056	1.595			0.087	-0.080	1.402
-0.119	-0.285	1.650			-0.087	-0.223	1.693			-0.103	0.127	1.713			-0.139	0.299	1.733			-0.254	0.010	1.800			-0.304	-0.256	1.808			-0.317	-0.489	1.663			-0.280	-0.505	1.623			0.004	0.054	1.596			0.095	-0.081	1.396
-0.119	-0.285	1.649			-0.087	-0.223	1.693			-0.103	0.128	1.712			-0.138	0.299	1.733			-0.255	0.008	1.796			-0.306	-0.258	1.806			-0.318	-0.490	1.661			-0.280	-0.505	1.622			0.007	0.051	1.596			0.101	-0.081	1.392
-0.120	-0.285	1.648			-0.088	-0.223	1.692			-0.103	0.128	1.712			-0.138	0.300	1.732			-0.256	0.006	1.793			-0.308	-0.260	1.804			-0.320	-0.484	1.664			-0.281	-0.503	1.623			0.010	0.046	1.596			0.111	-0.083	1.389
[truncated: 176 more rows]
[truncated: 30 more columns]
