# Supplementary material for: A natural user interface to integrate citizen science and physical exercise
Source: PLoS One. 2017 Feb 23;12(2):e0172587. doi: 10.1371/journal.pone.0172587 (PMC5322974; doi:10.1371/journal.pone.0172587)
Supplement: S1 Folder — Kinect raw data of each participant in the two kinect groups (KC and KNC). Data of each participant are saved in a binary file. Trajectories of points have been extracted form the binary file and saved in a text file. (ZIP) [file pone.0172587.s002.zip › Raw_data/Par23/Par23_Right_NC_points.txt]

-0.256	-0.419	1.591			-0.256	-0.357	1.634			-0.263	-0.020	1.621			-0.255	0.159	1.608			-0.380	-0.135	1.607			-0.452	-0.354	1.638			-0.493	-0.544	1.599			-0.497	-0.606	1.584			-0.137	-0.114	1.605			-0.003	-0.217	1.501
-0.255	-0.419	1.591			-0.256	-0.357	1.635			-0.263	-0.020	1.622			-0.255	0.159	1.609			-0.380	-0.135	1.608			-0.452	-0.354	1.638			-0.492	-0.544	1.600			-0.496	-0.606	1.584			-0.137	-0.114	1.605			-0.003	-0.217	1.501
-0.255	-0.419	1.592			-0.256	-0.357	1.636			-0.262	-0.020	1.623			-0.255	0.159	1.610			-0.380	-0.135	1.608			-0.452	-0.354	1.639			-0.492	-0.544	1.600			-0.496	-0.607	1.585			-0.137	-0.114	1.606			-0.003	-0.217	1.502
-0.255	-0.419	1.592			-0.256	-0.357	1.636			-0.262	-0.020	1.623			-0.255	0.159	1.610			-0.380	-0.135	1.609			-0.452	-0.354	1.639			-0.492	-0.545	1.601			-0.496	-0.607	1.585			-0.137	-0.114	1.606			-0.003	-0.217	1.502
-0.255	-0.419	1.593			-0.255	-0.357	1.637			-0.262	-0.020	1.624			-0.255	0.159	1.611			-0.380	-0.135	1.609			-0.452	-0.354	1.640			-0.492	-0.545	1.602			-0.496	-0.607	1.586			-0.137	-0.114	1.606			-0.003	-0.217	1.502
-0.255	-0.419	1.593			-0.255	-0.357	1.638			-0.262	-0.020	1.625			-0.255	0.159	1.612			-0.379	-0.135	1.610			-0.452	-0.354	1.640			-0.492	-0.545	1.602			-0.496	-0.607	1.586			-0.137	-0.114	1.607			-0.003	-0.217	1.502
-0.255	-0.419	1.594			-0.255	-0.357	1.638			-0.262	-0.020	1.625			-0.254	0.159	1.612			-0.379	-0.135	1.610			-0.452	-0.354	1.641			-0.492	-0.546	1.603			-0.495	-0.607	1.587			-0.137	-0.114	1.607			-0.003	-0.217	1.502
-0.255	-0.420	1.594			-0.255	-0.357	1.639			-0.262	-0.020	1.626			-0.254	0.159	1.613			-0.379	-0.135	1.611			-0.451	-0.354	1.641			-0.492	-0.546	1.603			-0.495	-0.608	1.587			-0.137	-0.114	1.608			-0.003	-0.217	1.502
-0.255	-0.420	1.595			-0.255	-0.358	1.639			-0.262	-0.020	1.626			-0.254	0.159	1.613			-0.379	-0.136	1.611			-0.451	-0.354	1.642			-0.491	-0.547	1.604			-0.495	-0.608	1.588			-0.136	-0.114	1.608			-0.003	-0.217	1.503
-0.254	-0.420	1.595			-0.255	-0.358	1.640			-0.261	-0.020	1.627			-0.254	0.159	1.614			-0.379	-0.136	1.612			-0.451	-0.354	1.642			-0.491	-0.547	1.605			-0.495	-0.608	1.588			-0.136	-0.114	1.609			-0.003	-0.217	1.503
-0.254	-0.420	1.596			-0.255	-0.358	1.641			-0.261	-0.020	1.627			-0.254	0.159	1.614			-0.379	-0.136	1.612			-0.451	-0.355	1.642			-0.491	-0.547	1.605			-0.495	-0.608	1.589			-0.136	-0.114	1.609			-0.003	-0.217	1.503
-0.254	-0.420	1.596			-0.254	-0.358	1.641			-0.261	-0.020	1.628			-0.254	0.159	1.615			-0.378	-0.136	1.613			-0.451	-0.355	1.643			-0.491	-0.547	1.606			-0.495	-0.608	1.590			-0.136	-0.114	1.609			-0.003	-0.217	1.503
-0.254	-0.420	1.597			-0.254	-0.358	1.641			-0.261	-0.020	1.628			-0.254	0.159	1.615			-0.378	-0.136	1.613			-0.451	-0.355	1.643			-0.491	-0.547	1.606			-0.495	-0.608	1.590			-0.136	-0.114	1.610			-0.003	-0.217	1.503
-0.254	-0.420	1.597			-0.254	-0.358	1.642			-0.261	-0.020	1.628			-0.254	0.159	1.616			-0.378	-0.136	1.613			-0.451	-0.355	1.643			-0.491	-0.548	1.606			-0.495	-0.608	1.591			-0.136	-0.114	1.610			-0.003	-0.217	1.503
-0.254	-0.420	1.597			-0.254	-0.358	1.642			-0.261	-0.020	1.629			-0.254	0.159	1.616			-0.378	-0.136	1.614			-0.450	-0.355	1.643			-0.491	-0.548	1.607			-0.495	-0.607	1.591			-0.136	-0.114	1.610			-0.003	-0.217	1.504
-0.254	-0.420	1.598			-0.254	-0.358	1.643			-0.261	-0.020	1.629			-0.253	0.158	1.616			-0.378	-0.136	1.614			-0.450	-0.355	1.644			-0.491	-0.548	1.607			-0.495	-0.607	1.592			-0.136	-0.114	1.610			-0.002	-0.217	1.504
-0.254	-0.420	1.598			-0.254	-0.358	1.643			-0.261	-0.020	1.629			-0.253	0.158	1.617			-0.378	-0.136	1.614			-0.450	-0.355	1.644			-0.491	-0.548	1.607			-0.495	-0.607	1.592			-0.136	-0.114	1.611			-0.002	-0.217	1.504
-0.254	-0.420	1.598			-0.254	-0.358	1.643			-0.261	-0.020	1.630			-0.253	0.158	1.617			-0.378	-0.136	1.615			-0.450	-0.355	1.644			-0.491	-0.548	1.608			-0.495	-0.607	1.593			-0.136	-0.114	1.611			-0.002	-0.217	1.504
-0.254	-0.421	1.598			-0.254	-0.358	1.644			-0.260	-0.020	1.630			-0.253	0.158	1.617			-0.377	-0.136	1.615			-0.450	-0.355	1.644			-0.491	-0.548	1.608			-0.495	-0.607	1.593			-0.135	-0.114	1.611			-0.002	-0.217	1.504
-0.253	-0.421	1.599			-0.254	-0.358	1.644			-0.260	-0.020	1.630			-0.253	0.158	1.618			-0.377	-0.136	1.615			-0.450	-0.355	1.644			-0.491	-0.548	1.608			-0.495	-0.607	1.594			-0.135	-0.114	1.611			-0.002	-0.217	1.504
-0.253	-0.421	1.599			-0.253	-0.359	1.644			-0.260	-0.020	1.630			-0.253	0.158	1.618			-0.377	-0.136	1.615			-0.450	-0.355	1.645			-0.491	-0.549	1.608			-0.495	-0.607	1.594			-0.135	-0.114	1.612			-0.002	-0.217	1.504
-0.253	-0.421	1.599			-0.253	-0.359	1.644			-0.260	-0.020	1.631			-0.253	0.158	1.618			-0.377	-0.136	1.616			-0.450	-0.355	1.645			-0.490	-0.549	1.609			-0.494	-0.607	1.594			-0.135	-0.114	1.612			-0.002	-0.217	1.504
-0.253	-0.421	1.599			-0.253	-0.359	1.645			-0.260	-0.020	1.631			-0.253	0.158	1.618			-0.377	-0.136	1.616			-0.450	-0.355	1.645			-0.490	-0.549	1.609			-0.494	-0.607	1.594			-0.135	-0.114	1.612			-0.002	-0.217	1.504
-0.253	-0.421	1.599			-0.253	-0.359	1.645			-0.260	-0.020	1.631			-0.253	0.158	1.619			-0.377	-0.136	1.616			-0.449	-0.355	1.645			-0.490	-0.549	1.609			-0.494	-0.607	1.594			-0.135	-0.114	1.612			-0.002	-0.217	1.504
-0.253	-0.421	1.600			-0.253	-0.359	1.645			-0.260	-0.020	1.631			-0.253	0.158	1.619			-0.377	-0.136	1.616			-0.449	-0.355	1.645			-0.490	-0.549	1.609			-0.494	-0.607	1.595			-0.135	-0.114	1.612			-0.001	-0.217	1.504
-0.253	-0.421	1.600			-0.253	-0.359	1.645			-0.260	-0.020	1.631			-0.253	0.158	1.619			-0.377	-0.136	1.616			-0.449	-0.355	1.645			-0.490	-0.549	1.609			-0.494	-0.607	1.595			-0.135	-0.114	1.612			-0.001	-0.217	1.504
-0.253	-0.421	1.600			-0.253	-0.359	1.646			-0.259	-0.020	1.632			-0.252	0.158	1.619			-0.376	-0.136	1.617			-0.449	-0.355	1.645			-0.490	-0.549	1.609			-0.494	-0.607	1.595			-0.135	-0.114	1.612			-0.001	-0.217	1.504
-0.253	-0.421	1.600			-0.253	-0.359	1.646			-0.259	-0.020	1.632			-0.252	0.158	1.619			-0.376	-0.136	1.617			-0.449	-0.356	1.645			-0.490	-0.549	1.610			-0.494	-0.607	1.595			-0.135	-0.114	1.613			-0.001	-0.217	1.504
-0.253	-0.421	1.600			-0.253	-0.359	1.646			-0.259	-0.020	1.632			-0.252	0.158	1.619			-0.376	-0.136	1.617			-0.449	-0.356	1.645			-0.490	-0.549	1.610			-0.494	-0.607	1.595			-0.135	-0.114	1.613			-0.001	-0.217	1.504
-0.253	-0.421	1.600			-0.253	-0.359	1.646			-0.259	-0.020	1.632			-0.252	0.158	1.619			-0.376	-0.136	1.617			-0.449	-0.356	1.645			-0.490	-0.549	1.610			-0.494	-0.607	1.595			-0.134	-0.114	1.613			-0.000	-0.217	1.504
-0.253	-0.421	1.600			-0.252	-0.359	1.646			-0.259	-0.020	1.632			-0.252	0.158	1.620			-0.376	-0.136	1.617			-0.448	-0.356	1.645			-0.490	-0.549	1.610			-0.494	-0.607	1.595			-0.134	-0.114	1.613			-0.000	-0.217	1.504
-0.252	-0.421	1.600			-0.252	-0.359	1.646			-0.259	-0.020	1.632			-0.252	0.158	1.620			-0.376	-0.136	1.617			-0.448	-0.356	1.645			-0.490	-0.549	1.610			-0.494	-0.607	1.595			-0.134	-0.114	1.613			0.000	-0.217	1.503
-0.252	-0.421	1.600			-0.252	-0.359	1.646			-0.258	-0.020	1.632			-0.251	0.158	1.620			-0.375	-0.136	1.617			-0.448	-0.356	1.645			-0.490	-0.549	1.609			-0.493	-0.607	1.595			-0.134	-0.114	1.613			0.000	-0.217	1.503
-0.252	-0.421	1.600			-0.252	-0.359	1.646			-0.258	-0.020	1.632			-0.251	0.158	1.620			-0.375	-0.136	1.617			-0.447	-0.356	1.645			-0.490	-0.549	1.609			-0.493	-0.607	1.594			-0.134	-0.114	1.613			0.001	-0.217	1.503
-0.252	-0.421	1.600			-0.252	-0.359	1.646			-0.258	-0.020	1.632			-0.251	0.158	1.620			-0.375	-0.136	1.617			-0.447	-0.356	1.644			-0.489	-0.549	1.609			-0.493	-0.607	1.594			-0.133	-0.114	1.613			0.001	-0.217	1.502
-0.252	-0.421	1.600			-0.251	-0.359	1.646			-0.258	-0.020	1.632			-0.250	0.158	1.620			-0.375	-0.136	1.617			-0.446	-0.356	1.644			-0.489	-0.549	1.609			-0.493	-0.607	1.594			-0.133	-0.114	1.612			0.002	-0.217	1.502
-0.251	-0.421	1.600			-0.251	-0.359	1.646			-0.257	-0.020	1.632			-0.250	0.158	1.620			-0.374	-0.136	1.617			-0.446	-0.356	1.643			-0.489	-0.549	1.609			-0.493	-0.607	1.594			-0.133	-0.114	1.612			0.002	-0.217	1.502
-0.251	-0.421	1.600			-0.251	-0.359	1.646			-0.257	-0.020	1.632			-0.250	0.158	1.619			-0.374	-0.136	1.617			-0.445	-0.356	1.643			-0.489	-0.549	1.609			-0.492	-0.607	1.593			-0.132	-0.114	1.612			0.002	-0.217	1.501
-0.251	-0.421	1.600			-0.251	-0.359	1.646			-0.257	-0.020	1.632			-0.249	0.158	1.619			-0.374	-0.136	1.617			-0.445	-0.356	1.643			-0.489	-0.549	1.608			-0.492	-0.607	1.593			-0.132	-0.114	1.612			0.002	-0.217	1.501
-0.251	-0.421	1.600			-0.250	-0.359	1.646			-0.256	-0.019	1.632			-0.249	0.158	1.619			-0.373	-0.136	1.616			-0.445	-0.356	1.642			-0.488	-0.549	1.608			-0.492	-0.607	1.593			-0.132	-0.114	1.612			0.003	-0.217	1.500
-0.250	-0.421	1.599			-0.250	-0.359	1.646			-0.256	-0.019	1.631			-0.248	0.158	1.619			-0.373	-0.136	1.616			-0.444	-0.356	1.642			-0.488	-0.549	1.608			-0.492	-0.607	1.592			-0.131	-0.114	1.611			0.003	-0.216	1.500
-0.250	-0.421	1.599			-0.250	-0.359	1.645			-0.256	-0.019	1.631			-0.248	0.158	1.618			-0.373	-0.136	1.616			-0.444	-0.356	1.642			-0.488	-0.549	1.607			-0.491	-0.607	1.592			-0.131	-0.114	1.611			0.003	-0.216	1.499
-0.250	-0.421	1.599			-0.249	-0.359	1.645			-0.255	-0.019	1.631			-0.247	0.158	1.618			-0.373	-0.136	1.616			-0.443	-0.356	1.641			-0.488	-0.549	1.607			-0.491	-0.607	1.592			-0.130	-0.114	1.610			0.003	-0.216	1.498
-0.250	-0.421	1.599			-0.249	-0.359	1.645			-0.255	-0.019	1.630			-0.247	0.158	1.618			-0.372	-0.135	1.616			-0.443	-0.356	1.641			-0.487	-0.549	1.607			-0.491	-0.607	1.591			-0.130	-0.114	1.610			0.004	-0.216	1.497
-0.249	-0.421	1.599			-0.249	-0.359	1.645			-0.254	-0.019	1.630			-0.246	0.158	1.617			-0.372	-0.135	1.615			-0.443	-0.356	1.641			-0.487	-0.549	1.606			-0.491	-0.607	1.591			-0.129	-0.114	1.610			0.004	-0.216	1.496
-0.249	-0.421	1.599			-0.248	-0.358	1.645			-0.254	-0.019	1.630			-0.246	0.158	1.617			-0.372	-0.135	1.615			-0.442	-0.356	1.640			-0.487	-0.549	1.606			-0.491	-0.607	1.591			-0.129	-0.114	1.609			0.004	-0.216	1.495
-0.249	-0.421	1.598			-0.248	-0.358	1.644			-0.253	-0.019	1.630			-0.245	0.158	1.617			-0.371	-0.135	1.615			-0.442	-0.356	1.640			-0.487	-0.549	1.606			-0.490	-0.607	1.590			-0.129	-0.114	1.609			0.005	-0.215	1.494
-0.248	-0.421	1.598			-0.248	-0.358	1.644			-0.253	-0.019	1.629			-0.245	0.158	1.616			-0.371	-0.135	1.615			-0.442	-0.356	1.640			-0.486	-0.549	1.606			-0.490	-0.607	1.590			-0.128	-0.114	1.608			0.005	-0.215	1.492
-0.248	-0.421	1.598			-0.247	-0.358	1.644			-0.253	-0.019	1.629			-0.245	0.158	1.616			-0.371	-0.135	1.615			-0.441	-0.356	1.640			-0.486	-0.549	1.605			-0.490	-0.607	1.590			-0.128	-0.114	1.608			0.005	-0.215	1.489
-0.248	-0.421	1.598			-0.247	-0.358	1.644			-0.252	-0.019	1.629			-0.244	0.158	1.616			-0.371	-0.135	1.615			-0.441	-0.356	1.639			-0.486	-0.549	1.605			-0.490	-0.607	1.590			-0.127	-0.114	1.607			0.006	-0.215	1.487
-0.248	-0.420	1.598			-0.247	-0.358	1.644			-0.252	-0.019	1.629			-0.244	0.158	1.615			-0.370	-0.135	1.614			-0.441	-0.356	1.639			-0.485	-0.549	1.605			-0.490	-0.607	1.590			-0.127	-0.114	1.607			0.007	-0.214	1.483
-0.247	-0.420	1.597			-0.246	-0.358	1.643			-0.252	-0.019	1.628			-0.244	0.158	1.615			-0.370	-0.135	1.614			-0.440	-0.356	1.639			-0.485	-0.549	1.605			-0.489	-0.607	1.590			-0.126	-0.114	1.606			0.008	-0.214	1.478
-0.247	-0.420	1.597			-0.246	-0.358	1.643			-0.251	-0.019	1.628			-0.243	0.158	1.615			-0.370	-0.135	1.614			-0.440	-0.356	1.639			-0.485	-0.549	1.605			-0.489	-0.607	1.589			-0.126	-0.114	1.605			0.009	-0.214	1.471
-0.247	-0.420	1.597			-0.246	-0.358	1.643			-0.251	-0.019	1.628			-0.243	0.158	1.614			-0.369	-0.135	1.614			-0.440	-0.356	1.638			-0.485	-0.549	1.605			-0.489	-0.607	1.589			-0.125	-0.114	1.605			0.010	-0.213	1.465
-0.247	-0.420	1.597			-0.245	-0.358	1.643			-0.251	-0.019	1.628			-0.242	0.158	1.614			-0.369	-0.135	1.614			-0.439	-0.356	1.638			-0.484	-0.549	1.605			-0.489	-0.607	1.589			-0.125	-0.115	1.604			0.010	-0.212	1.460
-0.247	-0.420	1.597			-0.245	-0.358	1.642			-0.250	-0.019	1.627			-0.242	0.158	1.614			-0.369	-0.135	1.613			-0.439	-0.356	1.638			-0.484	-0.549	1.605			-0.488	-0.607	1.589			-0.125	-0.115	1.604			0.011	-0.211	1.455
-0.246	-0.420	1.597			-0.245	-0.358	1.642			-0.250	-0.019	1.627			-0.242	0.158	1.614			-0.368	-0.135	1.613			-0.438	-0.356	1.638			-0.484	-0.549	1.605			-0.488	-0.607	1.589			-0.124	-0.115	1.603			0.010	-0.210	1.451
-0.246	-0.420	1.597			-0.245	-0.358	1.642			-0.250	-0.019	1.627			-0.241	0.158	1.613			-0.368	-0.135	1.613			-0.438	-0.356	1.638			-0.483	-0.549	1.605			-0.488	-0.608	1.589			-0.124	-0.115	1.602			0.010	-0.209	1.447
-0.246	-0.420	1.597			-0.244	-0.358	1.642			-0.249	-0.019	1.627			-0.241	0.158	1.613			-0.368	-0.135	1.613			-0.437	-0.356	1.638			-0.483	-0.549	1.605			-0.488	-0.608	1.589			-0.124	-0.114	1.602			0.009	-0.206	1.437
-0.246	-0.420	1.596			-0.244	-0.358	1.642			-0.249	-0.019	1.627			-0.241	0.158	1.613			-0.367	-0.135	1.613			-0.437	-0.356	1.638			-0.483	-0.549	1.605			-0.487	-0.608	1.589			-0.123	-0.114	1.601			0.003	-0.206	1.417
-0.246	-0.420	1.596			-0.244	-0.358	1.642			-0.249	-0.019	1.627			-0.240	0.158	1.613			-0.367	-0.135	1.613			-0.436	-0.356	1.638			-0.482	-0.549	1.605			-0.487	-0.608	1.589			-0.123	-0.114	1.600			0.002	-0.204	1.413
-0.245	-0.421	1.596			-0.243	-0.358	1.641			-0.248	-0.019	1.626			-0.240	0.158	1.613			-0.366	-0.135	1.613			-0.436	-0.356	1.637			-0.482	-0.549	1.605			-0.487	-0.608	1.589			-0.123	-0.114	1.599			0.000	-0.201	1.409
-0.245	-0.421	1.596			-0.243	-0.358	1.641			-0.248	-0.019	1.626			-0.240	0.158	1.613			-0.366	-0.135	1.613			-0.435	-0.356	1.637			-0.481	-0.550	1.605			-0.486	-0.609	1.590			-0.123	-0.114	1.599			-0.002	-0.198	1.408
-0.245	-0.421	1.596			-0.243	-0.358	1.641			-0.248	-0.019	1.626			-0.240	0.158	1.613			-0.365	-0.135	1.613			-0.434	-0.356	1.638			-0.481	-0.550	1.606			-0.485	-0.610	1.590			-0.122	-0.114	1.598			-0.005	-0.196	1.407
-0.245	-0.421	1.596			-0.242	-0.358	1.641			-0.247	-0.019	1.626			-0.239	0.158	1.612			-0.365	-0.135	1.613			-0.434	-0.356	1.638			-0.480	-0.550	1.607			-0.485	-0.611	1.591			-0.122	-0.114	1.597			-0.007	-0.194	1.406
-0.244	-0.421	1.596			-0.242	-0.358	1.641			-0.247	-0.019	1.626			-0.239	0.158	1.612			-0.365	-0.134	1.613			-0.433	-0.356	1.638			-0.479	-0.551	1.607			-0.484	-0.612	1.592			-0.122	-0.113	1.596			-0.010	-0.192	1.404
-0.244	-0.421	1.596			-0.241	-0.358	1.641			-0.247	-0.019	1.626			-0.239	0.158	1.612			-0.364	-0.134	1.613			-0.433	-0.356	1.639			-0.478	-0.551	1.609			-0.483	-0.613	1.594			-0.122	-0.113	1.595			-0.016	-0.190	1.404
-0.244	-0.421	1.596			-0.241	-0.358	1.641			-0.246	-0.019	1.626			-0.239	0.158	1.612			-0.364	-0.134	1.613			-0.432	-0.356	1.640			-0.477	-0.552	1.610			-0.483	-0.614	1.595			-0.122	-0.112	1.595			-0.023	-0.190	1.395
-0.243	-0.421	1.596			-0.240	-0.358	1.641			-0.246	-0.019	1.626			-0.238	0.158	1.612			-0.364	-0.134	1.613			-0.431	-0.356	1.641			-0.477	-0.553	1.611			-0.482	-0.615	1.597			-0.123	-0.112	1.594			-0.030	-0.189	1.382
-0.243	-0.421	1.597			-0.240	-0.358	1.641			-0.246	-0.019	1.626			-0.238	0.158	1.612			-0.363	-0.134	1.614			-0.431	-0.356	1.642			-0.476	-0.553	1.613			-0.481	-0.616	1.599			-0.124	-0.112	1.593			-0.036	-0.188	1.374
-0.243	-0.421	1.597			-0.239	-0.358	1.641			-0.245	-0.019	1.626			-0.238	0.158	1.612			-0.363	-0.134	1.614			-0.430	-0.355	1.644			-0.475	-0.554	1.615			-0.481	-0.617	1.600			-0.127	-0.112	1.591			-0.040	-0.187	1.368
-0.243	-0.422	1.597			-0.238	-0.359	1.641			-0.245	-0.019	1.626			-0.238	0.158	1.612			-0.363	-0.134	1.615			-0.430	-0.355	1.646			-0.475	-0.555	1.616			-0.480	-0.618	1.602			-0.136	-0.115	1.588			-0.048	-0.184	1.360
-0.242	-0.424	1.598			-0.238	-0.360	1.641			-0.245	-0.019	1.625			-0.238	0.158	1.612			-0.363	-0.134	1.616			-0.430	-0.355	1.648			-0.474	-0.555	1.618			-0.480	-0.618	1.604			-0.147	-0.123	1.584			-0.053	-0.183	1.354
-0.243	-0.427	1.599			-0.237	-0.361	1.641			-0.245	-0.018	1.625			-0.238	0.158	1.612			-0.362	-0.134	1.616			-0.430	-0.354	1.650			-0.473	-0.556	1.619			-0.479	-0.619	1.605			-0.157	-0.131	1.579			-0.057	-0.182	1.349
-0.243	-0.430	1.600			-0.236	-0.363	1.641			-0.244	-0.018	1.625			-0.237	0.158	1.612			-0.362	-0.134	1.617			-0.430	-0.354	1.653			-0.473	-0.557	1.621			-0.479	-0.620	1.607			-0.160	-0.134	1.577			-0.060	-0.182	1.344
-0.243	-0.432	1.601			-0.236	-0.364	1.642			-0.244	-0.018	1.625			-0.237	0.158	1.612			-0.362	-0.134	1.617			-0.429	-0.353	1.655			-0.472	-0.558	1.622			-0.478	-0.621	1.608			-0.162	-0.136	1.574			-0.062	-0.181	1.339
-0.243	-0.434	1.602			-0.235	-0.366	1.642			-0.244	-0.018	1.625			-0.237	0.159	1.613			-0.361	-0.134	1.617			-0.429	-0.353	1.656			-0.472	-0.559	1.624			-0.478	-0.622	1.609			-0.162	-0.137	1.572			-0.064	-0.180	1.334
-0.243	-0.436	1.603			-0.235	-0.367	1.642			-0.244	-0.018	1.625			-0.237	0.159	1.613			-0.359	-0.135	1.617			-0.429	-0.353	1.658			-0.471	-0.559	1.625			-0.478	-0.622	1.610			-0.162	-0.137	1.568			-0.065	-0.180	1.330
-0.243	-0.437	1.604			-0.235	-0.368	1.642			-0.244	-0.018	1.626			-0.237	0.159	1.613			-0.357	-0.135	1.617			-0.429	-0.352	1.660			-0.471	-0.560	1.627			-0.477	-0.623	1.612			-0.159	-0.134	1.565			-0.066	-0.179	1.326
-0.243	-0.439	1.604			-0.235	-0.369	1.642			-0.244	-0.018	1.626			-0.237	0.159	1.613			-0.356	-0.136	1.617			-0.428	-0.352	1.661			-0.470	-0.561	1.628			-0.477	-0.624	1.613			-0.156	-0.132	1.562			-0.068	-0.178	1.322
-0.244	-0.440	1.605			-0.234	-0.370	1.642			-0.245	-0.018	1.626			-0.237	0.159	1.614			-0.354	-0.137	1.617			-0.428	-0.351	1.662			-0.470	-0.562	1.629			-0.477	-0.625	1.614			-0.154	-0.130	1.559			-0.069	-0.177	1.319
-0.244	-0.441	1.605			-0.234	-0.370	1.642			-0.245	-0.017	1.626			-0.237	0.160	1.614			-0.353	-0.137	1.617			-0.428	-0.351	1.664			-0.470	-0.562	1.631			-0.477	-0.625	1.615			-0.152	-0.129	1.557			-0.070	-0.177	1.316
-0.244	-0.442	1.606			-0.234	-0.371	1.642			-0.245	-0.017	1.626			-0.236	0.160	1.614			-0.351	-0.138	1.617			-0.428	-0.351	1.665			-0.470	-0.563	1.632			-0.476	-0.626	1.617			-0.150	-0.127	1.556			-0.072	-0.176	1.314
-0.244	-0.443	1.606			-0.234	-0.372	1.642			-0.246	-0.017	1.627			-0.236	0.160	1.615			-0.350	-0.138	1.616			-0.428	-0.350	1.666			-0.469	-0.564	1.633			-0.476	-0.627	1.618			-0.149	-0.125	1.554			-0.073	-0.175	1.313
-0.244	-0.444	1.607			-0.234	-0.372	1.643			-0.246	-0.016	1.627			-0.236	0.160	1.615			-0.350	-0.139	1.616			-0.428	-0.350	1.667			-0.469	-0.564	1.635			-0.476	-0.627	1.619			-0.147	-0.124	1.553			-0.075	-0.174	1.313
-0.244	-0.444	1.607			-0.234	-0.373	1.643			-0.247	-0.016	1.628			-0.236	0.160	1.615			-0.349	-0.139	1.617			-0.428	-0.350	1.669			-0.469	-0.565	1.636			-0.476	-0.628	1.620			-0.146	-0.122	1.552			-0.076	-0.174	1.313
-0.244	-0.445	1.608			-0.234	-0.373	1.643			-0.246	-0.015	1.628			-0.236	0.160	1.616			-0.349	-0.139	1.617			-0.428	-0.349	1.670			-0.469	-0.565	1.637			-0.476	-0.628	1.621			-0.144	-0.120	1.552			-0.078	-0.173	1.314
-0.244	-0.445	1.608			-0.234	-0.373	1.643			-0.246	-0.014	1.629			-0.236	0.161	1.616			-0.349	-0.139	1.617			-0.428	-0.349	1.671			-0.469	-0.566	1.638			-0.476	-0.629	1.622			-0.142	-0.116	1.553			-0.079	-0.172	1.314
-0.244	-0.446	1.608			-0.234	-0.374	1.643			-0.246	-0.014	1.629			-0.236	0.161	1.617			-0.349	-0.139	1.617			-0.428	-0.349	1.672			-0.469	-0.566	1.639			-0.476	-0.629	1.624			-0.140	-0.113	1.554			-0.081	-0.172	1.316
-0.244	-0.446	1.609			-0.234	-0.374	1.643			-0.246	-0.013	1.629			-0.236	0.161	1.617			-0.349	-0.140	1.618			-0.428	-0.349	1.673			-0.469	-0.567	1.640			-0.476	-0.629	1.625			-0.139	-0.110	1.554			-0.083	-0.171	1.317
-0.244	-0.446	1.609			-0.233	-0.374	1.643			-0.246	-0.012	1.630			-0.237	0.161	1.618			-0.349	-0.140	1.618			-0.428	-0.349	1.674			-0.469	-0.567	1.641			-0.476	-0.630	1.626			-0.138	-0.108	1.555			-0.084	-0.171	1.319
-0.244	-0.447	1.610			-0.233	-0.374	1.643			-0.245	-0.012	1.630			-0.237	0.161	1.618			-0.349	-0.140	1.619			-0.428	-0.349	1.675			-0.469	-0.568	1.642			-0.476	-0.630	1.627			-0.137	-0.106	1.555			-0.086	-0.172	1.322
-0.244	-0.447	1.610			-0.233	-0.375	1.644			-0.245	-0.012	1.630			-0.237	0.161	1.619			-0.349	-0.141	1.619			-0.429	-0.350	1.676			-0.469	-0.568	1.643			-0.476	-0.630	1.628			-0.136	-0.104	1.556			-0.087	-0.172	1.324
-0.244	-0.447	1.610			-0.233	-0.375	1.644			-0.245	-0.011	1.631			-0.237	0.161	1.620			-0.350	-0.141	1.620			-0.429	-0.350	1.677			-0.469	-0.569	1.643			-0.476	-0.630	1.628			-0.136	-0.102	1.557			-0.089	-0.172	1.329
-0.244	-0.447	1.611			-0.233	-0.375	1.644			-0.244	-0.011	1.631			-0.237	0.161	1.620			-0.350	-0.141	1.621			-0.429	-0.350	1.678			-0.469	-0.569	1.644			-0.476	-0.630	1.629			-0.135	-0.101	1.557			-0.092	-0.172	1.328
-0.244	-0.447	1.611			-0.233	-0.375	1.644			-0.243	-0.011	1.631			-0.237	0.161	1.621			-0.351	-0.142	1.621			-0.429	-0.350	1.679			-0.469	-0.569	1.645			-0.476	-0.630	1.630			-0.135	-0.100	1.557			-0.095	-0.171	1.336
-0.244	-0.448	1.611			-0.233	-0.375	1.644			-0.243	-0.010	1.632			-0.237	0.161	1.622			-0.351	-0.142	1.622			-0.430	-0.351	1.680			-0.469	-0.570	1.645			-0.476	-0.631	1.631			-0.134	-0.099	1.558			-0.096	-0.172	1.335
-0.244	-0.448	1.612			-0.233	-0.375	1.644			-0.243	-0.010	1.632			-0.238	0.162	1.622			-0.352	-0.143	1.623			-0.430	-0.351	1.680			-0.469	-0.570	1.646			-0.476	-0.631	1.631			-0.134	-0.098	1.558			-0.098	-0.170	1.350
-0.244	-0.448	1.612			-0.233	-0.375	1.644			-0.242	-0.010	1.632			-0.238	0.162	1.623			-0.353	-0.143	1.623			-0.430	-0.352	1.681			-0.470	-0.571	1.647			-0.476	-0.631	1.632			-0.134	-0.097	1.558			-0.099	-0.170	1.351
-0.243	-0.448	1.612			-0.233	-0.376	1.645			-0.242	-0.010	1.633			-0.238	0.162	1.624			-0.354	-0.144	1.624			-0.431	-0.352	1.682			-0.470	-0.571	1.648			-0.476	-0.631	1.633			-0.133	-0.096	1.559			-0.100	-0.170	1.352
-0.243	-0.448	1.613			-0.232	-0.376	1.645			-0.241	-0.010	1.633			-0.239	0.162	1.625			-0.354	-0.144	1.625			-0.431	-0.353	1.683			-0.470	-0.572	1.648			-0.476	-0.632	1.634			-0.133	-0.096	1.559			-0.101	-0.171	1.353
-0.243	-0.447	1.613			-0.232	-0.376	1.645			-0.241	-0.010	1.633			-0.239	0.162	1.625			-0.355	-0.145	1.625			-0.432	-0.353	1.684			-0.470	-0.572	1.649			-0.476	-0.632	1.635			-0.133	-0.095	1.559			-0.102	-0.171	1.354
-0.243	-0.447	1.613			-0.232	-0.376	1.645			-0.241	-0.009	1.634			-0.239	0.162	1.626			-0.356	-0.146	1.626			-0.432	-0.354	1.686			-0.470	-0.573	1.650			-0.477	-0.632	1.636			-0.133	-0.094	1.560			-0.103	-0.171	1.354
-0.243	-0.447	1.614			-0.232	-0.375	1.645			-0.241	-0.009	1.634			-0.239	0.162	1.627			-0.357	-0.146	1.627			-0.433	-0.354	1.688			-0.470	-0.574	1.651			-0.477	-0.633	1.636			-0.133	-0.094	1.560			-0.104	-0.171	1.355
-0.243	-0.447	1.614			-0.232	-0.375	1.646			-0.240	-0.010	1.635			-0.240	0.162	1.628			-0.359	-0.149	1.626			-0.433	-0.356	1.689			-0.471	-0.574	1.652			-0.477	-0.633	1.637			-0.133	-0.093	1.560			-0.105	-0.171	1.356
-0.243	-0.446	1.615			-0.232	-0.375	1.646			-0.240	-0.010	1.635			-0.240	0.162	1.629			-0.360	-0.151	1.625			-0.434	-0.357	1.690			-0.471	-0.574	1.653			-0.477	-0.634	1.638			-0.133	-0.093	1.561			-0.105	-0.172	1.358
-0.243	-0.446	1.615			-0.232	-0.375	1.646			-0.240	-0.010	1.636			-0.240	0.162	1.630			-0.361	-0.155	1.624			-0.434	-0.359	1.692			-0.471	-0.575	1.654			-0.477	-0.634	1.639			-0.133	-0.092	1.561			-0.106	-0.172	1.360
-0.243	-0.446	1.615			-0.232	-0.375	1.647			-0.240	-0.010	1.636			-0.240	0.162	1.630			-0.362	-0.159	1.622			-0.435	-0.361	1.693			-0.471	-0.575	1.654			-0.477	-0.635	1.640			-0.133	-0.092	1.561			-0.107	-0.173	1.363
-0.242	-0.446	1.616			-0.232	-0.375	1.647			-0.240	-0.010	1.637			-0.240	0.162	1.631			-0.362	-0.167	1.617			-0.436	-0.363	1.694			-0.471	-0.576	1.655			-0.477	-0.635	1.641			-0.133	-0.092	1.562			-0.108	-0.173	1.365
-0.242	-0.446	1.616			-0.232	-0.375	1.648			-0.240	-0.010	1.637			-0.241	0.162	1.632			-0.362	-0.174	1.613			-0.436	-0.365	1.695			-0.471	-0.576	1.656			-0.477	-0.635	1.642			-0.133	-0.091	1.562			-0.108	-0.174	1.367
-0.242	-0.445	1.616			-0.232	-0.375	1.648			-0.240	-0.010	1.638			-0.241	0.162	1.633			-0.361	-0.177	1.611			-0.437	-0.368	1.696			-0.471	-0.577	1.657			-0.478	-0.636	1.642			-0.133	-0.091	1.563			-0.109	-0.175	1.369
-0.242	-0.445	1.617			-0.232	-0.375	1.649			-0.240	-0.011	1.638			-0.241	0.162	1.634			-0.361	-0.183	1.608			-0.437	-0.371	1.696			-0.472	-0.577	1.657			-0.478	-0.636	1.643			-0.133	-0.091	1.563			-0.110	-0.176	1.371
-0.242	-0.445	1.617			-0.232	-0.375	1.650			-0.240	-0.011	1.639			-0.241	0.163	1.634			-0.360	-0.187	1.605			-0.437	-0.374	1.696			-0.472	-0.577	1.658			-0.478	-0.636	1.643			-0.134	-0.091	1.564			-0.110	-0.177	1.373
-0.242	-0.445	1.618			-0.233	-0.375	1.650			-0.240	-0.011	1.640			-0.241	0.163	1.635			-0.360	-0.190	1.604			-0.438	-0.375	1.698			-0.472	-0.577	1.659			-0.478	-0.636	1.644			-0.135	-0.092	1.565			-0.111	-0.178	1.375
-0.242	-0.445	1.618			-0.233	-0.375	1.651			-0.240	-0.012	1.640			-0.242	0.163	1.636			-0.360	-0.193	1.602			-0.438	-0.375	1.699			-0.472	-0.578	1.659			-0.478	-0.637	1.645			-0.135	-0.092	1.565			-0.111	-0.179	1.378
-0.241	-0.445	1.618			-0.233	-0.375	1.651			-0.241	-0.012	1.641			-0.242	0.163	1.636			-0.360	-0.196	1.601			-0.439	-0.376	1.701			-0.472	-0.578	1.660			-0.478	-0.637	1.645			-0.136	-0.092	1.566			-0.112	-0.180	1.380
-0.241	-0.445	1.619			-0.233	-0.375	1.652			-0.241	-0.012	1.641			-0.242	0.163	1.637			-0.360	-0.198	1.600			-0.439	-0.377	1.702			-0.472	-0.578	1.660			-0.478	-0.637	1.646			-0.137	-0.093	1.567			-0.112	-0.181	1.383
-0.241	-0.445	1.619			-0.233	-0.376	1.653			-0.241	-0.012	1.642			-0.242	0.163	1.637			-0.359	-0.200	1.599			-0.439	-0.378	1.703			-0.472	-0.579	1.661			-0.478	-0.637	1.646			-0.138	-0.093	1.568			-0.112	-0.182	1.385
-0.241	-0.445	1.619			-0.233	-0.376	1.653			-0.241	-0.013	1.643			-0.242	0.163	1.638			-0.359	-0.201	1.599			-0.440	-0.378	1.704			-0.472	-0.579	1.661			-0.478	-0.638	1.647			-0.139	-0.094	1.568			-0.113	-0.183	1.388
-0.241	-0.445	1.620			-0.233	-0.376	1.654			-0.242	-0.013	1.643			-0.243	0.163	1.639			-0.359	-0.196	1.604			-0.440	-0.378	1.704			-0.472	-0.579	1.662			-0.478	-0.638	1.647			-0.140	-0.094	1.569			-0.113	-0.183	1.390
-0.241	-0.445	1.620			-0.233	-0.376	1.654			-0.242	-0.013	1.644			-0.243	0.163	1.639			-0.359	-0.165	1.624			-0.437	-0.370	1.704			-0.472	-0.579	1.662			-0.478	-0.638	1.648			-0.140	-0.095	1.570			-0.114	-0.184	1.393
-0.241	-0.445	1.621			-0.233	-0.376	1.655			-0.242	-0.014	1.644			-0.243	0.163	1.640			-0.360	-0.153	1.631			-0.436	-0.365	1.704			-0.472	-0.578	1.663			-0.478	-0.637	1.649			-0.141	-0.095	1.570			-0.114	-0.185	1.395
-0.241	-0.445	1.621			-0.233	-0.376	1.655			-0.243	-0.014	1.645			-0.243	0.163	1.641			-0.360	-0.146	1.636			-0.435	-0.361	1.704			-0.472	-0.578	1.664			-0.478	-0.636	1.650			-0.142	-0.096	1.571			-0.114	-0.186	1.397
-0.242	-0.445	1.622			-0.233	-0.376	1.656			-0.243	-0.014	1.646			-0.243	0.163	1.641			-0.360	-0.141	1.639			-0.434	-0.357	1.704			-0.472	-0.578	1.664			-0.478	-0.635	1.651			-0.142	-0.096	1.571			-0.114	-0.187	1.398
-0.242	-0.444	1.622			-0.233	-0.375	1.656			-0.243	-0.015	1.646			-0.243	0.163	1.642			-0.361	-0.137	1.642			-0.433	-0.354	1.704			-0.472	-0.577	1.665			-0.478	-0.634	1.651			-0.143	-0.097	1.572			-0.115	-0.188	1.400
-0.242	-0.444	1.623			-0.233	-0.375	1.657			-0.244	-0.015	1.647			-0.244	0.163	1.642			-0.361	-0.134	1.645			-0.433	-0.352	1.705			-0.472	-0.577	1.665			-0.478	-0.634	1.652			-0.144	-0.097	1.573			-0.115	-0.188	1.402
-0.243	-0.443	1.623			-0.234	-0.375	1.657			-0.244	-0.015	1.647			-0.244	0.163	1.643			-0.361	-0.131	1.647			-0.432	-0.349	1.705			-0.472	-0.575	1.667			-0.478	-0.634	1.652			-0.144	-0.097	1.573			-0.116	-0.189	1.403
-0.243	-0.443	1.624			-0.234	-0.375	1.658			-0.244	-0.015	1.648			-0.244	0.163	1.644			-0.362	-0.128	1.650			-0.432	-0.347	1.706			-0.472	-0.574	1.667			-0.478	-0.634	1.653			-0.145	-0.098	1.574			-0.116	-0.190	1.404
-0.244	-0.442	1.624			-0.234	-0.374	1.658			-0.245	-0.016	1.648			-0.244	0.163	1.644			-0.362	-0.125	1.652			-0.432	-0.346	1.706			-0.472	-0.574	1.668			-0.478	-0.634	1.653			-0.145	-0.098	1.574			-0.116	-0.191	1.405
-0.244	-0.441	1.625			-0.234	-0.374	1.659			-0.245	-0.016	1.649			-0.244	0.163	1.645			-0.363	-0.122	1.654			-0.432	-0.344	1.706			-0.472	-0.573	1.669			-0.478	-0.634	1.654			-0.146	-0.099	1.574			-0.117	-0.192	1.407
-0.245	-0.441	1.626			-0.234	-0.373	1.660			-0.245	-0.016	1.649			-0.244	0.163	1.645			-0.363	-0.120	1.656			-0.431	-0.343	1.707			-0.472	-0.573	1.669			-0.478	-0.634	1.654			-0.146	-0.099	1.575			-0.117	-0.192	1.408
-0.245	-0.440	1.626			-0.235	-0.373	1.660			-0.245	-0.016	1.650			-0.244	0.163	1.645			-0.364	-0.119	1.658			-0.431	-0.342	1.707			-0.472	-0.572	1.670			-0.478	-0.634	1.654			-0.147	-0.099	1.575			-0.117	-0.193	1.409
-0.246	-0.439	1.627			-0.235	-0.373	1.661			-0.246	-0.017	1.650			-0.245	0.163	1.646			-0.364	-0.117	1.660			-0.431	-0.340	1.707			-0.472	-0.572	1.670			-0.478	-0.634	1.655			-0.147	-0.100	1.576			-0.117	-0.194	1.410
-0.246	-0.438	1.627			-0.235	-0.372	1.661			-0.246	-0.017	1.651			-0.245	0.163	1.646			-0.364	-0.115	1.661			-0.431	-0.339	1.707			-0.472	-0.572	1.670			-0.478	-0.634	1.655			-0.147	-0.100	1.576			-0.118	-0.195	1.411
-0.247	-0.438	1.628			-0.235	-0.372	1.662			-0.246	-0.017	1.651			-0.245	0.163	1.647			-0.364	-0.114	1.662			-0.431	-0.338	1.707			-0.473	-0.570	1.671			-0.478	-0.634	1.656			-0.148	-0.100	1.576			-0.118	-0.195	1.411
-0.247	-0.437	1.628			-0.236	-0.371	1.662			-0.247	-0.017	1.651			-0.245	0.163	1.647			-0.365	-0.113	1.663			-0.431	-0.338	1.708			-0.473	-0.570	1.672			-0.478	-0.634	1.656			-0.148	-0.100	1.576			-0.119	-0.196	1.412
-0.248	-0.436	1.628			-0.236	-0.371	1.662			-0.247	-0.017	1.652			-0.245	0.163	1.648			-0.365	-0.112	1.664			-0.430	-0.337	1.708			-0.473	-0.569	1.672			-0.478	-0.634	1.656			-0.148	-0.101	1.577			-0.120	-0.196	1.412
-0.248	-0.436	1.629			-0.236	-0.370	1.663			-0.247	-0.017	1.652			-0.245	0.163	1.648			-0.365	-0.111	1.665			-0.430	-0.336	1.708			-0.473	-0.569	1.672			-0.479	-0.634	1.656			-0.148	-0.101	1.577			-0.120	-0.197	1.413
-0.249	-0.435	1.629			-0.236	-0.370	1.663			-0.247	-0.017	1.652			-0.245	0.163	1.648			-0.365	-0.110	1.666			-0.430	-0.336	1.708			-0.473	-0.569	1.673			-0.479	-0.634	1.657			-0.149	-0.101	1.577			-0.121	-0.198	1.414
-0.249	-0.435	1.629			-0.237	-0.370	1.664			-0.248	-0.018	1.653			-0.245	0.163	1.649			-0.366	-0.109	1.667			-0.430	-0.335	1.708			-0.473	-0.569	1.673			-0.479	-0.634	1.657			-0.149	-0.101	1.577			-0.125	-0.197	1.412
-0.250	-0.434	1.630			-0.237	-0.369	1.664			-0.248	-0.018	1.653			-0.245	0.163	1.649			-0.366	-0.108	1.668			-0.430	-0.334	1.708			-0.473	-0.568	1.673			-0.479	-0.634	1.657			-0.149	-0.101	1.578			-0.128	-0.197	1.412
-0.250	-0.434	1.630			-0.237	-0.369	1.664			-0.248	-0.018	1.653			-0.246	0.163	1.649			-0.366	-0.107	1.668			-0.430	-0.334	1.708			-0.473	-0.568	1.673			-0.479	-0.634	1.657			-0.149	-0.102	1.578			-0.130	-0.198	1.412
-0.250	-0.433	1.630			-0.237	-0.369	1.664			-0.248	-0.018	1.654			-0.246	0.163	1.649			-0.366	-0.107	1.669			-0.430	-0.333	1.707			-0.473	-0.568	1.674			-0.479	-0.634	1.657			-0.150	-0.102	1.578			-0.131	-0.198	1.412
-0.251	-0.433	1.630			-0.237	-0.368	1.665			-0.248	-0.018	1.654			-0.246	0.163	1.650			-0.366	-0.106	1.670			-0.430	-0.333	1.707			-0.473	-0.568	1.674			-0.479	-0.634	1.658			-0.150	-0.102	1.578			-0.133	-0.198	1.412
-0.251	-0.433	1.631			-0.238	-0.368	1.665			-0.249	-0.018	1.654			-0.246	0.163	1.650			-0.367	-0.106	1.670			-0.430	-0.333	1.707			-0.473	-0.568	1.674			-0.479	-0.634	1.658			-0.150	-0.102	1.578			-0.133	-0.199	1.412
-0.251	-0.432	1.631			-0.238	-0.368	1.665			-0.249	-0.018	1.654			-0.246	0.163	1.650			-0.367	-0.106	1.671			-0.430	-0.333	1.706			-0.473	-0.568	1.674			-0.479	-0.634	1.658			-0.150	-0.102	1.578			-0.134	-0.199	1.412
-0.252	-0.432	1.631			-0.238	-0.367	1.665			-0.249	-0.018	1.654			-0.246	0.163	1.650			-0.367	-0.105	1.671			-0.429	-0.333	1.705			-0.473	-0.568	1.674			-0.479	-0.634	1.658			-0.151	-0.103	1.578			-0.136	-0.200	1.412
-0.252	-0.432	1.631			-0.238	-0.367	1.666			-0.249	-0.018	1.655			-0.246	0.163	1.651			-0.368	-0.105	1.672			-0.429	-0.333	1.704			-0.473	-0.568	1.674			-0.479	-0.634	1.658			-0.151	-0.103	1.579			-0.138	-0.200	1.412
-0.252	-0.431	1.631			-0.238	-0.367	1.666			-0.249	-0.019	1.655			-0.246	0.163	1.651			-0.368	-0.105	1.672			-0.429	-0.333	1.703			-0.473	-0.568	1.674			-0.479	-0.634	1.658			-0.151	-0.103	1.579			-0.142	-0.212	1.412
-0.252	-0.431	1.631			-0.238	-0.367	1.666			-0.249	-0.019	1.655			-0.246	0.163	1.651			-0.368	-0.105	1.672			-0.429	-0.334	1.702			-0.473	-0.568	1.674			-0.479	-0.634	1.658			-0.151	-0.103	1.579			-0.146	-0.212	1.411
-0.252	-0.431	1.631			-0.238	-0.367	1.666			-0.250	-0.019	1.655			-0.246	0.163	1.651			-0.369	-0.105	1.672			-0.429	-0.333	1.701			-0.473	-0.568	1.674			-0.479	-0.634	1.658			-0.152	-0.104	1.579			-0.149	-0.211	1.410
-0.253	-0.431	1.632			-0.238	-0.366	1.666			-0.250	-0.019	1.655			-0.246	0.163	1.651			-0.369	-0.105	1.673			-0.429	-0.333	1.701			-0.473	-0.568	1.674			-0.479	-0.634	1.658			-0.152	-0.104	1.579			-0.151	-0.211	1.410
-0.253	-0.430	1.632			-0.238	-0.366	1.666			-0.250	-0.019	1.655			-0.246	0.163	1.651			-0.370	-0.105	1.673			-0.429	-0.333	1.700			-0.473	-0.568	1.674			-0.479	-0.634	1.658			-0.152	-0.104	1.579			-0.154	-0.210	1.409
-0.253	-0.430	1.632			-0.239	-0.366	1.666			-0.250	-0.019	1.656			-0.246	0.163	1.652			-0.370	-0.105	1.673			-0.430	-0.333	1.700			-0.473	-0.568	1.674			-0.479	-0.634	1.658			-0.153	-0.104	1.579			-0.154	-0.215	1.413
-0.253	-0.430	1.632			-0.239	-0.366	1.667			-0.250	-0.019	1.656			-0.246	0.163	1.652			-0.371	-0.105	1.674			-0.429	-0.334	1.699			-0.473	-0.568	1.674			-0.479	-0.635	1.658			-0.153	-0.105	1.579			-0.155	-0.218	1.415
-0.253	-0.430	1.632			-0.239	-0.366	1.667			-0.250	-0.019	1.656			-0.247	0.163	1.652			-0.371	-0.105	1.674			-0.429	-0.334	1.698			-0.473	-0.568	1.674			-0.480	-0.635	1.659			-0.153	-0.105	1.579			-0.155	-0.221	1.416
-0.253	-0.430	1.632			-0.239	-0.366	1.667			-0.251	-0.019	1.656			-0.247	0.163	1.652			-0.371	-0.106	1.673			-0.429	-0.335	1.697			-0.473	-0.567	1.675			-0.480	-0.635	1.659			-0.154	-0.105	1.578			-0.156	-0.221	1.417
-0.254	-0.429	1.632			-0.239	-0.366	1.667			-0.251	-0.019	1.656			-0.247	0.163	1.652			-0.372	-0.107	1.673			-0.429	-0.335	1.696			-0.473	-0.567	1.675			-0.480	-0.635	1.659			-0.154	-0.105	1.578			-0.157	-0.222	1.417
-0.254	-0.429	1.632			-0.239	-0.365	1.667			-0.251	-0.019	1.656			-0.247	0.163	1.652			-0.372	-0.107	1.673			-0.429	-0.335	1.695			-0.474	-0.567	1.675			-0.480	-0.635	1.659			-0.154	-0.106	1.578			-0.158	-0.222	1.417
-0.254	-0.429	1.632			-0.239	-0.365	1.667			-0.251	-0.019	1.656			-0.247	0.163	1.652			-0.372	-0.108	1.672			-0.430	-0.335	1.695			-0.474	-0.567	1.675			-0.480	-0.635	1.659			-0.155	-0.106	1.578			-0.159	-0.223	1.417
-0.254	-0.429	1.632			-0.239	-0.365	1.667			-0.251	-0.019	1.656			-0.247	0.163	1.652			-0.373	-0.108	1.672			-0.430	-0.336	1.694			-0.474	-0.568	1.674			-0.480	-0.635	1.659			-0.155	-0.106	1.578			-0.160	-0.223	1.417
-0.254	-0.429	1.632			-0.239	-0.365	1.667			-0.251	-0.019	1.656			-0.247	0.163	1.652			-0.373	-0.108	1.672			-0.430	-0.336	1.693			-0.474	-0.568	1.674			-0.480	-0.635	1.659			-0.156	-0.106	1.578			-0.160	-0.224	1.418
-0.254	-0.429	1.632			-0.239	-0.365	1.667			-0.252	-0.019	1.656			-0.247	0.163	1.652			-0.374	-0.109	1.672			-0.430	-0.337	1.692			-0.474	-0.568	1.674			-0.480	-0.635	1.659			-0.156	-0.107	1.578			-0.160	-0.225	1.418
-0.254	-0.429	1.632			-0.239	-0.365	1.667			-0.252	-0.019	1.656			-0.247	0.163	1.652			-0.374	-0.109	1.672			-0.430	-0.337	1.691			-0.474	-0.568	1.674			-0.480	-0.635	1.658			-0.156	-0.107	1.577			-0.162	-0.226	1.416
-0.254	-0.429	1.632			-0.239	-0.365	1.667			-0.252	-0.019	1.656			-0.247	0.163	1.653			-0.374	-0.109	1.671			-0.430	-0.337	1.690			-0.474	-0.569	1.673			-0.480	-0.635	1.658			-0.157	-0.107	1.577			-0.162	-0.227	1.416
-0.255	-0.429	1.631			-0.239	-0.365	1.667			-0.252	-0.019	1.656			-0.247	0.163	1.653			-0.375	-0.110	1.671			-0.430	-0.337	1.690			-0.474	-0.569	1.673			-0.480	-0.636	1.658			-0.157	-0.107	1.577			-0.163	-0.227	1.415
-0.255	-0.429	1.631			-0.239	-0.365	1.667			-0.252	-0.019	1.656			-0.247	0.163	1.653			-0.375	-0.110	1.671			-0.430	-0.338	1.690			-0.474	-0.567	1.673			-0.480	-0.635	1.658			-0.158	-0.108	1.577			-0.164	-0.226	1.415
-0.255	-0.428	1.631			-0.239	-0.365	1.667			-0.253	-0.019	1.656			-0.247	0.163	1.653			-0.375	-0.110	1.671			-0.430	-0.338	1.690			-0.474	-0.567	1.673			-0.480	-0.635	1.658			-0.158	-0.108	1.577			-0.165	-0.227	1.414
-0.255	-0.428	1.631			-0.240	-0.365	1.667			-0.253	-0.020	1.656			-0.247	0.163	1.653			-0.375	-0.110	1.671			-0.430	-0.338	1.689			-0.474	-0.567	1.673			-0.480	-0.635	1.658			-0.158	-0.108	1.576			-0.166	-0.227	1.413
-0.255	-0.428	1.631			-0.240	-0.364	1.667			-0.253	-0.020	1.656			-0.247	0.163	1.653			-0.376	-0.111	1.670			-0.430	-0.338	1.688			-0.474	-0.567	1.673			-0.480	-0.635	1.658			-0.159	-0.108	1.576			-0.166	-0.227	1.412
-0.255	-0.428	1.631			-0.240	-0.364	1.667			-0.253	-0.020	1.656			-0.247	0.163	1.653			-0.376	-0.111	1.670			-0.423	-0.342	1.675			-0.474	-0.567	1.673			-0.480	-0.635	1.658			-0.159	-0.109	1.576			-0.167	-0.228	1.411
-0.255	-0.428	1.631			-0.240	-0.364	1.667			-0.253	-0.020	1.656			-0.247	0.163	1.653			-0.376	-0.111	1.670			-0.419	-0.344	1.668			-0.474	-0.567	1.673			-0.480	-0.635	1.658			-0.159	-0.109	1.576			-0.168	-0.228	1.410
-0.255	-0.428	1.631			-0.240	-0.364	1.667			-0.253	-0.020	1.656			-0.247	0.163	1.653			-0.376	-0.111	1.670			-0.416	-0.345	1.663			-0.474	-0.567	1.673			-0.480	-0.635	1.658			-0.160	-0.109	1.575			-0.168	-0.227	1.410
-0.255	-0.428	1.630			-0.240	-0.364	1.667			-0.253	-0.020	1.656			-0.247	0.163	1.653			-0.375	-0.113	1.668			-0.416	-0.346	1.662			-0.474	-0.567	1.673			-0.480	-0.635	1.658			-0.160	-0.109	1.575			-0.169	-0.228	1.409
-0.255	-0.428	1.630			-0.240	-0.364	1.667			-0.254	-0.020	1.656			-0.247	0.163	1.653			-0.375	-0.114	1.667			-0.417	-0.346	1.662			-0.474	-0.567	1.673			-0.480	-0.635	1.658			-0.160	-0.109	1.575			-0.188	-0.225	1.394
-0.255	-0.428	1.630			-0.240	-0.364	1.667			-0.254	-0.020	1.656			-0.247	0.163	1.652			-0.375	-0.114	1.666			-0.417	-0.347	1.662			-0.473	-0.569	1.671			-0.490	-0.625	1.659			-0.160	-0.110	1.575			-0.197	-0.224	1.386
-0.255	-0.429	1.630			-0.240	-0.364	1.667			-0.254	-0.020	1.656			-0.248	0.163	1.652			-0.374	-0.115	1.665			-0.417	-0.347	1.662			-0.471	-0.570	1.669			-0.495	-0.620	1.660			-0.161	-0.110	1.575			-0.203	-0.223	1.381
-0.255	-0.429	1.630			-0.240	-0.364	1.667			-0.254	-0.020	1.656			-0.248	0.163	1.652			-0.374	-0.116	1.663			-0.417	-0.347	1.662			-0.471	-0.571	1.667			-0.498	-0.617	1.660			-0.161	-0.110	1.574			-0.205	-0.223	1.380
-0.255	-0.429	1.629			-0.240	-0.364	1.667			-0.254	-0.020	1.656			-0.248	0.163	1.652			-0.373	-0.117	1.662			-0.417	-0.348	1.662			-0.470	-0.573	1.665			-0.500	-0.615	1.660			-0.161	-0.110	1.574			-0.207	-0.223	1.379
-0.255	-0.429	1.629			-0.240	-0.365	1.667			-0.254	-0.020	1.656			-0.248	0.163	1.652			-0.372	-0.118	1.660			-0.417	-0.348	1.663			-0.469	-0.574	1.664			-0.501	-0.614	1.660			-0.161	-0.110	1.574			-0.208	-0.223	1.378
-0.255	-0.429	1.629			-0.240	-0.365	1.667			-0.254	-0.020	1.656			-0.248	0.163	1.652			-0.371	-0.119	1.659			-0.418	-0.349	1.663			-0.468	-0.575	1.663			-0.502	-0.613	1.660			-0.162	-0.111	1.574			-0.210	-0.223	1.377
-0.255	-0.430	1.629			-0.240	-0.365	1.667			-0.254	-0.020	1.656			-0.248	0.163	1.652			-0.367	-0.122	1.655			-0.417	-0.349	1.663			-0.468	-0.576	1.662			-0.503	-0.613	1.660			-0.162	-0.111	1.574			-0.211	-0.223	1.376
-0.255	-0.430	1.628			-0.240	-0.365	1.667			-0.255	-0.020	1.656			-0.248	0.163	1.652			-0.367	-0.122	1.655			-0.419	-0.349	1.668			-0.467	-0.576	1.661			-0.504	-0.612	1.661			-0.162	-0.111	1.573			-0.212	-0.223	1.375
-0.255	-0.430	1.628			-0.240	-0.365	1.667			-0.255	-0.020	1.656			-0.248	0.163	1.652			-0.367	-0.123	1.654			-0.420	-0.349	1.668			-0.467	-0.577	1.660			-0.505	-0.611	1.661			-0.162	-0.111	1.573			-0.214	-0.223	1.375
-0.255	-0.431	1.628			-0.240	-0.365	1.666			-0.255	-0.020	1.656			-0.248	0.163	1.652			-0.367	-0.123	1.654			-0.420	-0.349	1.669			-0.467	-0.577	1.660			-0.505	-0.611	1.661			-0.162	-0.111	1.573			-0.215	-0.223	1.374
-0.255	-0.431	1.628			-0.240	-0.366	1.666			-0.255	-0.020	1.656			-0.248	0.163	1.652			-0.363	-0.125	1.651			-0.420	-0.349	1.669			-0.466	-0.578	1.659			-0.505	-0.612	1.661			-0.162	-0.111	1.573			-0.216	-0.223	1.374
-0.255	-0.431	1.628			-0.240	-0.366	1.666			-0.255	-0.020	1.656			-0.248	0.163	1.652			-0.361	-0.127	1.649			-0.420	-0.350	1.669			-0.466	-0.578	1.658			-0.505	-0.612	1.660			-0.163	-0.111	1.573			-0.212	-0.224	1.378
-0.255	-0.432	1.628			-0.240	-0.366	1.666			-0.255	-0.020	1.656			-0.248	0.163	1.652			-0.359	-0.128	1.648			-0.420	-0.350	1.669			-0.465	-0.579	1.658			-0.503	-0.615	1.660			-0.163	-0.111	1.573			-0.217	-0.224	1.377
-0.255	-0.432	1.627			-0.240	-0.366	1.666			-0.255	-0.020	1.656			-0.248	0.163	1.652			-0.358	-0.129	1.646			-0.419	-0.350	1.669			-0.465	-0.580	1.659			-0.497	-0.620	1.659			-0.163	-0.112	1.573			-0.220	-0.223	1.376
-0.255	-0.433	1.627			-0.240	-0.367	1.666			-0.255	-0.020	1.656			-0.248	0.163	1.652			-0.357	-0.130	1.645			-0.419	-0.351	1.670			-0.465	-0.580	1.658			-0.500	-0.610	1.653			-0.163	-0.112	1.573			-0.222	-0.223	1.376
-0.255	-0.433	1.627			-0.240	-0.367	1.666			-0.255	-0.020	1.656			-0.248	0.163	1.652			-0.358	-0.130	1.647			-0.420	-0.351	1.671			-0.465	-0.581	1.659			-0.494	-0.616	1.653			-0.163	-0.112	1.573			-0.224	-0.223	1.375
-0.255	-0.434	1.627			-0.240	-0.367	1.666			-0.255	-0.020	1.656			-0.248	0.163	1.652			-0.358	-0.130	1.646			-0.420	-0.351	1.671			-0.465	-0.581	1.659			-0.493	-0.617	1.649			-0.163	-0.112	1.573			-0.225	-0.223	1.375
-0.255	-0.434	1.627			-0.240	-0.368	1.666			-0.255	-0.020	1.656			-0.248	0.163	1.652			-0.357	-0.131	1.646			-0.420	-0.351	1.672			-0.464	-0.582	1.658			-0.491	-0.618	1.647			-0.163	-0.112	1.572			-0.227	-0.222	1.375
-0.255	-0.434	1.627			-0.240	-0.368	1.666			-0.255	-0.020	1.656			-0.248	0.163	1.652			-0.358	-0.131	1.646			-0.420	-0.352	1.673			-0.464	-0.582	1.658			-0.489	-0.620	1.645			-0.163	-0.112	1.572			-0.229	-0.222	1.375
-0.255	-0.434	1.627			-0.240	-0.368	1.666			-0.255	-0.020	1.656			-0.248	0.163	1.652			-0.358	-0.131	1.646			-0.420	-0.352	1.673			-0.464	-0.582	1.658			-0.489	-0.620	1.645			-0.163	-0.112	1.572			-0.229	-0.222	1.375
-0.255	-0.435	1.627			-0.240	-0.368	1.666			-0.255	-0.020	1.656			-0.248	0.163	1.652			-0.357	-0.132	1.646			-0.420	-0.352	1.674			-0.463	-0.583	1.658			-0.487	-0.622	1.644			-0.163	-0.112	1.572			-0.230	-0.222	1.375
-0.255	-0.435	1.627			-0.240	-0.369	1.666			-0.255	-0.020	1.656			-0.248	0.163	1.652			-0.357	-0.132	1.645			-0.420	-0.352	1.674			-0.463	-0.583	1.658			-0.486	-0.623	1.643			-0.164	-0.112	1.572			-0.231	-0.222	1.375
-0.255	-0.435	1.627			-0.240	-0.369	1.666			-0.255	-0.020	1.656			-0.248	0.163	1.652			-0.356	-0.132	1.645			-0.420	-0.352	1.675			-0.463	-0.583	1.660			-0.483	-0.626	1.645			-0.164	-0.112	1.572			-0.232	-0.222	1.375
-0.255	-0.436	1.627			-0.240	-0.369	1.666			-0.255	-0.020	1.656			-0.248	0.163	1.652			-0.356	-0.133	1.645			-0.420	-0.352	1.675			-0.463	-0.583	1.660			-0.483	-0.627	1.645			-0.164	-0.112	1.572			-0.233	-0.221	1.375
-0.255	-0.436	1.627			-0.240	-0.370	1.666			-0.256	-0.020	1.656			-0.248	0.163	1.652			-0.355	-0.133	1.644			-0.420	-0.352	1.676			-0.463	-0.584	1.660			-0.482	-0.627	1.644			-0.164	-0.112	1.572			-0.234	-0.221	1.375
-0.255	-0.436	1.627			-0.240	-0.370	1.667			-0.256	-0.020	1.656			-0.248	0.163	1.652			-0.355	-0.133	1.644			-0.420	-0.352	1.676			-0.464	-0.583	1.662			-0.481	-0.629	1.646			-0.164	-0.112	1.572			-0.235	-0.221	1.376
-0.255	-0.437	1.627			-0.240	-0.370	1.667			-0.256	-0.020	1.656			-0.248	0.163	1.652			-0.355	-0.133	1.644			-0.420	-0.352	1.676			-0.464	-0.584	1.662			-0.479	-0.630	1.644			-0.164	-0.113	1.572			-0.235	-0.221	1.376
-0.255	-0.437	1.627			-0.240	-0.371	1.667			-0.256	-0.020	1.656			-0.248	0.163	1.652			-0.355	-0.134	1.644			-0.420	-0.353	1.677			-0.464	-0.584	1.662			-0.478	-0.630	1.644			-0.164	-0.113	1.572			-0.236	-0.221	1.377
-0.255	-0.438	1.627			-0.240	-0.371	1.667			-0.256	-0.020	1.656			-0.248	0.163	1.652			-0.354	-0.134	1.644			-0.420	-0.353	1.677			-0.463	-0.584	1.662			-0.477	-0.631	1.643			-0.164	-0.113	1.572			-0.233	-0.221	1.382
-0.254	-0.438	1.627			-0.240	-0.371	1.667			-0.256	-0.020	1.656			-0.248	0.163	1.652			-0.354	-0.134	1.643			-0.420	-0.353	1.678			-0.463	-0.584	1.662			-0.477	-0.631	1.643			-0.164	-0.113	1.572			-0.233	-0.221	1.383
-0.254	-0.438	1.627			-0.240	-0.371	1.667			-0.256	-0.020	1.656			-0.248	0.163	1.652			-0.354	-0.134	1.643			-0.420	-0.353	1.678			-0.464	-0.584	1.663			-0.476	-0.633	1.645			-0.164	-0.113	1.573			-0.233	-0.221	1.384
-0.254	-0.439	1.627			-0.240	-0.372	1.667			-0.256	-0.020	1.656			-0.248	0.163	1.653			-0.354	-0.135	1.643			-0.420	-0.353	1.679			-0.464	-0.584	1.663			-0.475	-0.644	1.645			-0.164	-0.113	1.573			-0.234	-0.221	1.385
-0.254	-0.439	1.627			-0.240	-0.372	1.668			-0.256	-0.020	1.656			-0.248	0.163	1.653			-0.353	-0.135	1.643			-0.420	-0.353	1.679			-0.464	-0.585	1.664			-0.474	-0.645	1.647			-0.164	-0.113	1.573			-0.234	-0.221	1.386
-0.254	-0.439	1.627			-0.240	-0.372	1.668			-0.256	-0.020	1.657			-0.248	0.163	1.653			-0.353	-0.135	1.643			-0.420	-0.353	1.679			-0.464	-0.585	1.665			-0.474	-0.646	1.648			-0.164	-0.113	1.573			-0.234	-0.221	1.386
-0.254	-0.439	1.628			-0.240	-0.373	1.668			-0.256	-0.020	1.657			-0.248	0.163	1.653			-0.353	-0.135	1.643			-0.420	-0.353	1.680			-0.465	-0.585	1.666			-0.473	-0.647	1.649			-0.164	-0.113	1.573			-0.234	-0.221	1.387
-0.254	-0.440	1.628			-0.240	-0.373	1.668			-0.256	-0.020	1.657			-0.248	0.163	1.653			-0.353	-0.135	1.643			-0.420	-0.353	1.680			-0.465	-0.585	1.666			-0.473	-0.647	1.650			-0.164	-0.113	1.573			-0.234	-0.222	1.388
-0.254	-0.440	1.628			-0.240	-0.373	1.669			-0.256	-0.020	1.657			-0.248	0.163	1.653			-0.353	-0.136	1.643			-0.420	-0.353	1.680			-0.465	-0.585	1.667			-0.473	-0.648	1.651			-0.164	-0.113	1.574			-0.234	-0.222	1.389
-0.254	-0.440	1.628			-0.240	-0.373	1.669			-0.256	-0.020	1.657			-0.248	0.163	1.653			-0.352	-0.136	1.643			-0.420	-0.353	1.681			-0.465	-0.585	1.667			-0.475	-0.644	1.648			-0.164	-0.113	1.574			-0.234	-0.222	1.390
-0.255	-0.441	1.628			-0.240	-0.374	1.669			-0.256	-0.020	1.658			-0.248	0.163	1.653			-0.352	-0.136	1.643			-0.420	-0.354	1.681			-0.465	-0.585	1.667			-0.477	-0.640	1.646			-0.164	-0.113	1.574			-0.235	-0.222	1.390
-0.255	-0.441	1.629			-0.240	-0.374	1.669			-0.256	-0.021	1.658			-0.248	0.163	1.654			-0.352	-0.136	1.643			-0.420	-0.354	1.681			-0.465	-0.585	1.668			-0.478	-0.639	1.647			-0.164	-0.113	1.574			-0.235	-0.222	1.391
-0.255	-0.441	1.629			-0.240	-0.374	1.670			-0.256	-0.021	1.658			-0.248	0.163	1.654			-0.352	-0.136	1.643			-0.420	-0.354	1.681			-0.465	-0.586	1.668			-0.478	-0.639	1.647			-0.164	-0.114	1.574			-0.235	-0.222	1.392
-0.255	-0.441	1.629			-0.240	-0.374	1.670			-0.256	-0.021	1.658			-0.248	0.163	1.654			-0.352	-0.136	1.643			-0.420	-0.354	1.682			-0.465	-0.586	1.668			-0.479	-0.639	1.648			-0.165	-0.114	1.575			-0.235	-0.222	1.392
-0.255	-0.441	1.630			-0.240	-0.374	1.671			-0.256	-0.021	1.659			-0.248	0.163	1.654			-0.352	-0.137	1.643			-0.420	-0.354	1.682			-0.465	-0.586	1.668			-0.480	-0.638	1.649			-0.165	-0.114	1.575			-0.235	-0.222	1.393
-0.255	-0.441	1.630			-0.240	-0.374	1.671			-0.256	-0.021	1.659			-0.248	0.163	1.654			-0.352	-0.137	1.644			-0.420	-0.354	1.682			-0.465	-0.586	1.669			-0.480	-0.639	1.651			-0.165	-0.114	1.575			-0.235	-0.222	1.394
-0.255	-0.440	1.630			-0.240	-0.374	1.671			-0.256	-0.021	1.659			-0.248	0.163	1.655			-0.352	-0.137	1.644			-0.420	-0.354	1.683			-0.465	-0.586	1.670			-0.479	-0.640	1.652			-0.165	-0.114	1.575			-0.235	-0.222	1.394
-0.255	-0.440	1.631			-0.240	-0.374	1.672			-0.256	-0.021	1.660			-0.248	0.163	1.655			-0.352	-0.137	1.644			-0.420	-0.354	1.683			-0.465	-0.586	1.670			-0.481	-0.638	1.652			-0.165	-0.114	1.576			-0.235	-0.222	1.395
-0.255	-0.440	1.631			-0.240	-0.374	1.672			-0.257	-0.021	1.660			-0.249	0.163	1.655			-0.351	-0.137	1.644			-0.420	-0.354	1.683			-0.465	-0.586	1.670			-0.482	-0.637	1.652			-0.165	-0.114	1.576			-0.235	-0.222	1.395
-0.255	-0.440	1.631			-0.240	-0.374	1.672			-0.257	-0.021	1.661			-0.249	0.163	1.655			-0.351	-0.137	1.644			-0.420	-0.354	1.684			-0.465	-0.586	1.670			-0.482	-0.637	1.652			-0.165	-0.114	1.576			-0.235	-0.222	1.396
-0.255	-0.440	1.632			-0.241	-0.374	1.673			-0.257	-0.021	1.661			-0.249	0.163	1.656			-0.351	-0.137	1.644			-0.420	-0.354	1.684			-0.465	-0.586	1.671			-0.481	-0.637	1.653			-0.165	-0.114	1.576			-0.237	-0.222	1.396
-0.255	-0.440	1.632			-0.241	-0.374	1.673			-0.257	-0.021	1.661			-0.249	0.163	1.656			-0.351	-0.137	1.644			-0.420	-0.354	1.684			-0.465	-0.586	1.671			-0.481	-0.637	1.654			-0.165	-0.114	1.577			-0.239	-0.222	1.396
-0.255	-0.440	1.632			-0.241	-0.374	1.673			-0.257	-0.021	1.662			-0.249	0.163	1.656			-0.351	-0.137	1.644			-0.420	-0.354	1.684			-0.465	-0.586	1.672			-0.480	-0.637	1.656			-0.165	-0.114	1.577			-0.240	-0.222	1.397
-0.255	-0.440	1.633			-0.241	-0.374	1.674			-0.257	-0.021	1.662			-0.249	0.163	1.657			-0.351	-0.137	1.645			-0.420	-0.354	1.685			-0.465	-0.586	1.672			-0.484	-0.631	1.653			-0.165	-0.114	1.577			-0.240	-0.222	1.397
-0.255	-0.440	1.633			-0.241	-0.374	1.674			-0.257	-0.021	1.662			-0.249	0.163	1.657			-0.351	-0.137	1.645			-0.420	-0.354	1.685			-0.465	-0.586	1.672			-0.486	-0.627	1.651			-0.165	-0.114	1.577			-0.241	-0.222	1.397
-0.255	-0.440	1.633			-0.241	-0.374	1.674			-0.257	-0.021	1.663			-0.249	0.163	1.658			-0.351	-0.137	1.645			-0.420	-0.354	1.685			-0.465	-0.586	1.672			-0.485	-0.628	1.653			-0.165	-0.114	1.578			-0.242	-0.222	1.398
-0.255	-0.440	1.634			-0.241	-0.374	1.675			-0.257	-0.021	1.663			-0.249	0.163	1.658			-0.351	-0.138	1.645			-0.420	-0.354	1.686			-0.465	-0.586	1.673			-0.483	-0.629	1.654			-0.165	-0.114	1.578			-0.233	-0.225	1.403
-0.255	-0.440	1.634			-0.241	-0.374	1.675			-0.257	-0.021	1.663			-0.249	0.163	1.658			-0.351	-0.138	1.645			-0.421	-0.353	1.689			-0.465	-0.586	1.674			-0.482	-0.628	1.656			-0.165	-0.114	1.578			-0.228	-0.227	1.408
-0.255	-0.439	1.634			-0.241	-0.373	1.676			-0.257	-0.021	1.664			-0.249	0.163	1.659			-0.350	-0.138	1.646			-0.421	-0.353	1.689			-0.465	-0.586	1.674			-0.482	-0.628	1.656			-0.165	-0.114	1.578			-0.223	-0.228	1.411
-0.255	-0.439	1.634			-0.241	-0.373	1.676			-0.257	-0.021	1.664			-0.249	0.163	1.659			-0.350	-0.138	1.646			-0.421	-0.353	1.690			-0.465	-0.586	1.674			-0.482	-0.628	1.656			-0.165	-0.114	1.579			-0.220	-0.229	1.414
-0.255	-0.439	1.635			-0.241	-0.373	1.676			-0.257	-0.021	1.664			-0.249	0.163	1.659			-0.350	-0.138	1.646			-0.420	-0.353	1.690			-0.465	-0.585	1.675			-0.482	-0.628	1.656			-0.165	-0.114	1.579			-0.217	-0.230	1.416
-0.255	-0.439	1.635			-0.241	-0.373	1.677			-0.257	-0.021	1.665			-0.249	0.163	1.659			-0.350	-0.138	1.646			-0.420	-0.353	1.691			-0.465	-0.585	1.675			-0.481	-0.630	1.658			-0.165	-0.114	1.579			-0.215	-0.230	1.418
-0.255	-0.439	1.635			-0.241	-0.373	1.677			-0.257	-0.021	1.665			-0.249	0.163	1.660			-0.350	-0.138	1.646			-0.420	-0.353	1.691			-0.465	-0.585	1.675			-0.482	-0.630	1.660			-0.165	-0.114	1.579			-0.212	-0.231	1.420
-0.255	-0.438	1.636			-0.241	-0.373	1.677			-0.257	-0.021	1.665			-0.249	0.163	1.660			-0.350	-0.138	1.647			-0.420	-0.353	1.691			-0.465	-0.585	1.676			-0.481	-0.632	1.661			-0.165	-0.114	1.580			-0.209	-0.231	1.423
-0.255	-0.438	1.636			-0.240	-0.372	1.678			-0.256	-0.021	1.666			-0.249	0.163	1.660			-0.350	-0.138	1.647			-0.420	-0.353	1.692			-0.465	-0.585	1.676			-0.481	-0.631	1.660			-0.165	-0.114	1.580			-0.207	-0.231	1.425
-0.255	-0.438	1.636			-0.240	-0.372	1.678			-0.256	-0.021	1.666			-0.249	0.163	1.661			-0.350	-0.138	1.647			-0.420	-0.353	1.692			-0.465	-0.585	1.676			-0.481	-0.631	1.660			-0.165	-0.114	1.580			-0.205	-0.232	1.427
-0.255	-0.437	1.637			-0.240	-0.372	1.678			-0.256	-0.021	1.666			-0.249	0.163	1.661			-0.350	-0.138	1.648			-0.420	-0.353	1.692			-0.465	-0.585	1.677			-0.481	-0.631	1.659			-0.165	-0.114	1.580			-0.204	-0.232	1.428
-0.255	-0.437	1.637			-0.240	-0.372	1.678			-0.256	-0.021	1.667			-0.249	0.163	1.661			-0.349	-0.138	1.648			-0.420	-0.353	1.692			-0.465	-0.585	1.677			-0.481	-0.631	1.660			-0.165	-0.114	1.580			-0.202	-0.232	1.429
-0.255	-0.437	1.637			-0.240	-0.372	1.679			-0.256	-0.021	1.667			-0.249	0.163	1.661			-0.349	-0.138	1.648			-0.420	-0.353	1.692			-0.464	-0.585	1.677			-0.481	-0.631	1.660			-0.165	-0.115	1.581			-0.201	-0.232	1.430
-0.255	-0.437	1.637			-0.240	-0.372	1.679			-0.256	-0.021	1.667			-0.249	0.163	1.662			-0.349	-0.138	1.649			-0.420	-0.353	1.693			-0.464	-0.585	1.677			-0.481	-0.631	1.660			-0.165	-0.115	1.581			-0.201	-0.232	1.431
-0.255	-0.437	1.637			-0.240	-0.372	1.679			-0.256	-0.021	1.667			-0.249	0.163	1.662			-0.349	-0.138	1.649			-0.420	-0.353	1.693			-0.464	-0.585	1.677			-0.481	-0.631	1.662			-0.165	-0.115	1.581			-0.200	-0.232	1.432
-0.255	-0.437	1.638			-0.240	-0.372	1.679			-0.256	-0.021	1.668			-0.249	0.163	1.662			-0.349	-0.138	1.649			-0.420	-0.353	1.693			-0.464	-0.585	1.677			-0.481	-0.632	1.663			-0.165	-0.115	1.581			-0.199	-0.232	1.433
-0.255	-0.437	1.638			-0.240	-0.372	1.680			-0.256	-0.021	1.668			-0.249	0.163	1.662			-0.349	-0.138	1.649			-0.420	-0.353	1.693			-0.464	-0.585	1.677			-0.481	-0.632	1.664			-0.165	-0.115	1.581			-0.198	-0.232	1.434
-0.255	-0.437	1.638			-0.240	-0.372	1.680			-0.256	-0.021	1.668			-0.249	0.163	1.662			-0.349	-0.138	1.650			-0.420	-0.353	1.694			-0.464	-0.585	1.677			-0.480	-0.632	1.664			-0.165	-0.115	1.582			-0.198	-0.233	1.434
-0.255	-0.437	1.638			-0.240	-0.372	1.680			-0.256	-0.021	1.668			-0.249	0.163	1.663			-0.349	-0.138	1.650			-0.420	-0.353	1.694			-0.464	-0.586	1.677			-0.480	-0.633	1.665			-0.165	-0.115	1.582			-0.197	-0.233	1.435
-0.255	-0.437	1.639			-0.240	-0.372	1.680			-0.256	-0.021	1.669			-0.249	0.163	1.663			-0.349	-0.138	1.650			-0.420	-0.353	1.694			-0.464	-0.586	1.677			-0.480	-0.633	1.666			-0.165	-0.115	1.582			-0.197	-0.233	1.435
-0.255	-0.437	1.639			-0.240	-0.372	1.681			-0.256	-0.021	1.669			-0.248	0.163	1.663			-0.349	-0.138	1.650			-0.420	-0.353	1.694			-0.463	-0.586	1.677			-0.480	-0.633	1.666			-0.165	-0.115	1.582			-0.196	-0.233	1.436
-0.255	-0.436	1.639			-0.240	-0.371	1.681			-0.256	-0.021	1.669			-0.248	0.163	1.663			-0.349	-0.138	1.651			-0.420	-0.353	1.694			-0.464	-0.585	1.678			-0.479	-0.635	1.667			-0.165	-0.115	1.582			-0.196	-0.233	1.436
-0.255	-0.436	1.639			-0.240	-0.371	1.681			-0.256	-0.021	1.669			-0.248	0.163	1.663			-0.349	-0.138	1.651			-0.420	-0.353	1.694			-0.464	-0.585	1.679			-0.479	-0.636	1.668			-0.165	-0.115	1.583			-0.195	-0.233	1.437
-0.255	-0.436	1.639			-0.240	-0.371	1.681			-0.256	-0.021	1.670			-0.248	0.163	1.664			-0.349	-0.138	1.651			-0.420	-0.353	1.695			-0.464	-0.585	1.679			-0.478	-0.636	1.672			-0.165	-0.115	1.583			-0.195	-0.233	1.437
-0.255	-0.436	1.640			-0.240	-0.371	1.682			-0.256	-0.021	1.670			-0.248	0.163	1.664			-0.349	-0.138	1.652			-0.420	-0.353	1.695			-0.464	-0.585	1.679			-0.478	-0.637	1.672			-0.165	-0.115	1.583			-0.195	-0.233	1.438
-0.255	-0.436	1.640			-0.240	-0.371	1.682			-0.256	-0.021	1.670			-0.248	0.163	1.664			-0.349	-0.139	1.652			-0.420	-0.353	1.695			-0.464	-0.585	1.679			-0.480	-0.629	1.664			-0.165	-0.115	1.583			-0.195	-0.233	1.438
-0.255	-0.436	1.640			-0.240	-0.371	1.682			-0.256	-0.021	1.670			-0.248	0.163	1.664			-0.349	-0.139	1.652			-0.420	-0.353	1.695			-0.464	-0.585	1.680			-0.482	-0.626	1.660			-0.165	-0.115	1.584			-0.195	-0.233	1.438
-0.255	-0.436	1.640			-0.240	-0.371	1.682			-0.256	-0.021	1.670			-0.248	0.163	1.664			-0.349	-0.139	1.653			-0.420	-0.353	1.695			-0.464	-0.585	1.680			-0.480	-0.629	1.662			-0.165	-0.115	1.584			-0.195	-0.233	1.439
-0.255	-0.436	1.640			-0.240	-0.371	1.683			-0.256	-0.021	1.671			-0.248	0.163	1.665			-0.349	-0.139	1.653			-0.420	-0.353	1.695			-0.464	-0.585	1.680			-0.479	-0.632	1.663			-0.165	-0.115	1.584			-0.195	-0.233	1.439
-0.255	-0.436	1.641			-0.240	-0.371	1.683			-0.256	-0.021	1.671			-0.248	0.163	1.665			-0.349	-0.139	1.653			-0.420	-0.353	1.695			-0.464	-0.585	1.681			-0.478	-0.633	1.664			-0.165	-0.115	1.584			-0.195	-0.233	1.439
-0.255	-0.436	1.641			-0.240	-0.371	1.683			-0.256	-0.021	1.671			-0.248	0.163	1.665			-0.349	-0.139	1.654			-0.420	-0.353	1.696			-0.464	-0.585	1.681			-0.478	-0.635	1.665			-0.165	-0.115	1.584			-0.195	-0.233	1.440
-0.255	-0.435	1.641			-0.240	-0.371	1.683			-0.256	-0.021	1.671			-0.248	0.163	1.665			-0.349	-0.139	1.654			-0.420	-0.353	1.696			-0.464	-0.585	1.681			-0.476	-0.635	1.663			-0.165	-0.115	1.584			-0.196	-0.234	1.440
-0.255	-0.435	1.641			-0.240	-0.371	1.683			-0.256	-0.021	1.671			-0.248	0.163	1.665			-0.349	-0.139	1.654			-0.420	-0.353	1.696			-0.464	-0.585	1.681			-0.476	-0.635	1.662			-0.165	-0.115	1.585			-0.196	-0.235	1.440
-0.255	-0.435	1.641			-0.240	-0.370	1.683			-0.256	-0.021	1.672			-0.248	0.163	1.666			-0.350	-0.139	1.654			-0.420	-0.353	1.696			-0.464	-0.585	1.681			-0.475	-0.636	1.663			-0.165	-0.115	1.585			-0.197	-0.235	1.440
-0.255	-0.435	1.641			-0.240	-0.370	1.684			-0.256	-0.021	1.672			-0.248	0.163	1.666			-0.350	-0.139	1.655			-0.420	-0.354	1.696			-0.465	-0.586	1.682			-0.475	-0.638	1.665			-0.165	-0.115	1.585			-0.197	-0.235	1.440
-0.255	-0.435	1.641			-0.240	-0.370	1.684			-0.256	-0.021	1.672			-0.248	0.163	1.666			-0.350	-0.139	1.655			-0.420	-0.354	1.696			-0.465	-0.586	1.682			-0.474	-0.639	1.666			-0.165	-0.115	1.585			-0.198	-0.236	1.440
-0.255	-0.435	1.642			-0.240	-0.370	1.684			-0.256	-0.021	1.672			-0.248	0.163	1.666			-0.351	-0.139	1.655			-0.420	-0.354	1.696			-0.465	-0.586	1.683			-0.474	-0.640	1.667			-0.165	-0.115	1.585			-0.199	-0.236	1.440
-0.255	-0.435	1.642			-0.240	-0.370	1.684			-0.256	-0.021	1.672			-0.248	0.163	1.666			-0.351	-0.139	1.656			-0.420	-0.354	1.696			-0.465	-0.586	1.683			-0.474	-0.642	1.668			-0.165	-0.115	1.585			-0.200	-0.236	1.440
-0.255	-0.434	1.642			-0.240	-0.370	1.684			-0.256	-0.021	1.672			-0.248	0.163	1.666			-0.352	-0.139	1.656			-0.420	-0.354	1.696			-0.465	-0.586	1.683			-0.473	-0.642	1.668			-0.165	-0.115	1.585			-0.200	-0.236	1.440
-0.255	-0.434	1.642			-0.240	-0.370	1.684			-0.256	-0.021	1.672			-0.249	0.163	1.666			-0.352	-0.139	1.656			-0.420	-0.354	1.696			-0.465	-0.586	1.683			-0.475	-0.641	1.670			-0.165	-0.115	1.586			-0.201	-0.236	1.441
-0.255	-0.434	1.642			-0.240	-0.370	1.684			-0.256	-0.021	1.672			-0.249	0.163	1.666			-0.353	-0.139	1.656			-0.420	-0.354	1.696			-0.465	-0.586	1.683			-0.475	-0.642	1.670			-0.165	-0.115	1.586			-0.201	-0.236	1.441
-0.255	-0.434	1.642			-0.240	-0.369	1.684			-0.256	-0.021	1.672			-0.249	0.163	1.666			-0.353	-0.139	1.657			-0.421	-0.354	1.696			-0.465	-0.586	1.683			-0.475	-0.642	1.672			-0.165	-0.115	1.586			-0.202	-0.236	1.441
-0.255	-0.434	1.642			-0.240	-0.369	1.684			-0.256	-0.021	1.672			-0.249	0.163	1.666			-0.354	-0.139	1.657			-0.421	-0.354	1.696			-0.465	-0.586	1.683			-0.475	-0.642	1.674			-0.165	-0.115	1.586			-0.202	-0.236	1.441
-0.255	-0.434	1.642			-0.240	-0.369	1.684			-0.256	-0.021	1.672			-0.249	0.163	1.666			-0.354	-0.139	1.657			-0.421	-0.354	1.696			-0.465	-0.587	1.683			-0.475	-0.643	1.675			-0.165	-0.115	1.586			-0.203	-0.236	1.441
-0.255	-0.434	1.642			-0.240	-0.369	1.684			-0.257	-0.021	1.672			-0.250	0.163	1.666			-0.355	-0.139	1.657			-0.421	-0.355	1.696			-0.466	-0.587	1.683			-0.475	-0.643	1.675			-0.166	-0.115	1.586			-0.204	-0.237	1.441
-0.255	-0.434	1.642			-0.241	-0.369	1.684			-0.257	-0.021	1.672			-0.250	0.163	1.666			-0.355	-0.139	1.657			-0.421	-0.355	1.696			-0.466	-0.587	1.683			-0.475	-0.644	1.676			-0.166	-0.115	1.586			-0.205	-0.237	1.440
-0.256	-0.434	1.642			-0.241	-0.369	1.684			-0.257	-0.020	1.671			-0.251	0.163	1.665			-0.355	-0.139	1.657			-0.421	-0.355	1.696			-0.466	-0.587	1.684			-0.475	-0.644	1.676			-0.166	-0.115	1.586			-0.205	-0.237	1.440
-0.256	-0.434	1.642			-0.241	-0.369	1.684			-0.257	-0.020	1.671			-0.251	0.163	1.665			-0.356	-0.139	1.657			-0.421	-0.355	1.696			-0.467	-0.587	1.683			-0.476	-0.651	1.674			-0.166	-0.116	1.586			-0.206	-0.237	1.440
-0.256	-0.434	1.642			-0.241	-0.369	1.683			-0.258	-0.020	1.670			-0.251	0.163	1.665			-0.356	-0.138	1.656			-0.422	-0.355	1.696			-0.467	-0.587	1.682			-0.477	-0.657	1.672			-0.167	-0.116	1.585			-0.207	-0.237	1.440
-0.256	-0.434	1.641			-0.241	-0.369	1.682			-0.258	-0.020	1.669			-0.252	0.162	1.664			-0.357	-0.138	1.656			-0.422	-0.355	1.695			-0.467	-0.587	1.681			-0.478	-0.662	1.671			-0.167	-0.116	1.585			-0.208	-0.237	1.439
-0.256	-0.434	1.641			-0.242	-0.369	1.682			-0.258	-0.020	1.668			-0.253	0.162	1.663			-0.357	-0.138	1.656			-0.422	-0.355	1.695			-0.467	-0.587	1.681			-0.479	-0.659	1.671			-0.168	-0.116	1.584			-0.208	-0.238	1.439
-0.256	-0.435	1.640			-0.242	-0.369	1.681			-0.259	-0.020	1.667			-0.253	0.162	1.662			-0.358	-0.138	1.655			-0.422	-0.355	1.695			-0.467	-0.587	1.680			-0.480	-0.657	1.671			-0.168	-0.116	1.583			-0.209	-0.238	1.438
-0.256	-0.435	1.640			-0.242	-0.370	1.679			-0.259	-0.020	1.666			-0.254	0.162	1.660			-0.359	-0.138	1.655			-0.422	-0.355	1.694			-0.467	-0.587	1.679			-0.482	-0.656	1.670			-0.169	-0.116	1.582			-0.210	-0.238	1.438
-0.256	-0.435	1.639			-0.242	-0.370	1.678			-0.259	-0.020	1.664			-0.254	0.162	1.659			-0.359	-0.138	1.653			-0.423	-0.355	1.694			-0.468	-0.587	1.679			-0.483	-0.654	1.670			-0.169	-0.117	1.581			-0.210	-0.238	1.437
-0.256	-0.435	1.638			-0.243	-0.370	1.676			-0.260	-0.020	1.662			-0.255	0.162	1.657			-0.360	-0.138	1.652			-0.423	-0.355	1.692			-0.468	-0.587	1.678			-0.484	-0.654	1.669			-0.170	-0.117	1.580			-0.211	-0.239	1.436
-0.257	-0.436	1.637			-0.243	-0.370	1.675			-0.260	-0.020	1.660			-0.256	0.162	1.655			-0.360	-0.138	1.650			-0.423	-0.355	1.691			-0.468	-0.587	1.676			-0.484	-0.650	1.672			-0.170	-0.117	1.578			-0.212	-0.239	1.435
-0.257	-0.436	1.635			-0.243	-0.370	1.673			-0.260	-0.020	1.658			-0.257	0.162	1.653			-0.361	-0.138	1.648			-0.424	-0.355	1.690			-0.468	-0.587	1.675			-0.484	-0.650	1.671			-0.171	-0.117	1.576			-0.213	-0.239	1.434
-0.257	-0.436	1.634			-0.243	-0.370	1.671			-0.261	-0.020	1.656			-0.258	0.162	1.650			-0.361	-0.138	1.646			-0.424	-0.355	1.688			-0.469	-0.587	1.675			-0.485	-0.650	1.671			-0.171	-0.117	1.574			-0.214	-0.239	1.432
-0.257	-0.437	1.632			-0.244	-0.370	1.668			-0.261	-0.019	1.654			-0.258	0.162	1.647			-0.362	-0.138	1.643			-0.424	-0.355	1.686			-0.469	-0.587	1.674			-0.484	-0.649	1.670			-0.172	-0.117	1.571			-0.215	-0.239	1.431
-0.257	-0.437	1.631			-0.244	-0.371	1.666			-0.261	-0.019	1.651			-0.259	0.162	1.644			-0.362	-0.138	1.641			-0.424	-0.355	1.684			-0.470	-0.586	1.673			-0.484	-0.649	1.669			-0.173	-0.117	1.569			-0.216	-0.239	1.429
-0.257	-0.437	1.629			-0.244	-0.371	1.664			-0.262	-0.019	1.649			-0.260	0.162	1.642			-0.362	-0.138	1.638			-0.424	-0.355	1.682			-0.469	-0.586	1.670			-0.485	-0.642	1.673			-0.173	-0.117	1.567			-0.216	-0.240	1.427
-0.257	-0.437	1.627			-0.244	-0.371	1.661			-0.262	-0.019	1.647			-0.261	0.162	1.639			-0.362	-0.138	1.636			-0.424	-0.355	1.680			-0.470	-0.586	1.668			-0.484	-0.642	1.671			-0.174	-0.117	1.564			-0.217	-0.240	1.425
-0.257	-0.438	1.626			-0.244	-0.371	1.659			-0.262	-0.018	1.644			-0.261	0.162	1.636			-0.362	-0.138	1.634			-0.424	-0.355	1.678			-0.470	-0.586	1.667			-0.484	-0.641	1.668			-0.174	-0.117	1.562			-0.218	-0.240	1.424
-0.257	-0.438	1.624			-0.245	-0.371	1.657			-0.262	-0.018	1.642			-0.262	0.162	1.634			-0.363	-0.138	1.632			-0.425	-0.355	1.676			-0.471	-0.586	1.666			-0.484	-0.641	1.666			-0.174	-0.118	1.560			-0.218	-0.240	1.422
-0.257	-0.438	1.622			-0.245	-0.371	1.654			-0.262	-0.018	1.640			-0.262	0.162	1.631			-0.364	-0.137	1.631			-0.425	-0.355	1.675			-0.470	-0.585	1.662			-0.486	-0.635	1.667			-0.175	-0.118	1.558			-0.219	-0.240	1.420
-0.257	-0.438	1.620			-0.245	-0.370	1.652			-0.262	-0.018	1.638			-0.263	0.162	1.629			-0.365	-0.136	1.631			-0.427	-0.352	1.676			-0.470	-0.584	1.661			-0.486	-0.635	1.664			-0.175	-0.118	1.556			-0.219	-0.241	1.418
-0.257	-0.437	1.619			-0.245	-0.370	1.650			-0.262	-0.018	1.636			-0.263	0.162	1.627			-0.366	-0.135	1.630			-0.428	-0.351	1.676			-0.470	-0.582	1.659			-0.485	-0.635	1.662			-0.175	-0.118	1.554			-0.220	-0.241	1.416
-0.257	-0.437	1.617			-0.245	-0.370	1.647			-0.262	-0.018	1.634			-0.264	0.163	1.625			-0.368	-0.134	1.629			-0.429	-0.349	1.677			-0.470	-0.581	1.658			-0.484	-0.635	1.660			-0.175	-0.118	1.552			-0.220	-0.241	1.414
-0.257	-0.437	1.616			-0.245	-0.369	1.645			-0.262	-0.018	1.632			-0.264	0.163	1.623			-0.369	-0.133	1.629			-0.430	-0.348	1.677			-0.470	-0.580	1.657			-0.484	-0.635	1.658			-0.176	-0.118	1.550			-0.220	-0.241	1.412
-0.257	-0.436	1.614			-0.245	-0.369	1.644			-0.262	-0.017	1.630			-0.264	0.163	1.621			-0.370	-0.132	1.629			-0.431	-0.347	1.677			-0.470	-0.579	1.657			-0.484	-0.635	1.657			-0.176	-0.118	1.549			-0.219	-0.241	1.410
-0.257	-0.436	1.613			-0.245	-0.368	1.642			-0.262	-0.017	1.629			-0.264	0.163	1.620			-0.370	-0.131	1.628			-0.431	-0.346	1.678			-0.471	-0.579	1.656			-0.483	-0.635	1.655			-0.176	-0.118	1.547			-0.218	-0.242	1.405
-0.257	-0.436	1.612			-0.245	-0.368	1.640			-0.262	-0.017	1.628			-0.264	0.163	1.618			-0.371	-0.131	1.628			-0.432	-0.345	1.678			-0.471	-0.578	1.655			-0.483	-0.635	1.654			-0.176	-0.118	1.546			-0.211	-0.250	1.395
-0.257	-0.435	1.610			-0.245	-0.368	1.639			-0.262	-0.017	1.626			-0.265	0.163	1.617			-0.372	-0.130	1.628			-0.432	-0.345	1.678			-0.471	-0.577	1.655			-0.483	-0.635	1.653			-0.176	-0.118	1.544			-0.206	-0.252	1.389
-0.257	-0.435	1.609			-0.245	-0.367	1.637			-0.262	-0.017	1.625			-0.265	0.163	1.615			-0.373	-0.129	1.628			-0.433	-0.344	1.678			-0.471	-0.576	1.654			-0.482	-0.635	1.652			-0.176	-0.119	1.543			-0.202	-0.252	1.385
-0.257	-0.435	1.609			-0.245	-0.367	1.636			-0.262	-0.017	1.624			-0.265	0.163	1.614			-0.373	-0.129	1.627			-0.433	-0.344	1.678			-0.470	-0.574	1.654			-0.482	-0.634	1.651			-0.176	-0.119	1.542			-0.197	-0.252	1.378
-0.257	-0.435	1.608			-0.245	-0.367	1.635			-0.262	-0.017	1.623			-0.265	0.163	1.612			-0.374	-0.128	1.627			-0.433	-0.343	1.678			-0.470	-0.572	1.654			-0.481	-0.634	1.650			-0.176	-0.119	1.541			-0.185	-0.252	1.374
-0.257	-0.434	1.607			-0.245	-0.366	1.634			-0.262	-0.017	1.622			-0.265	0.163	1.611			-0.375	-0.126	1.628			-0.433	-0.342	1.678			-0.470	-0.569	1.655			-0.481	-0.633	1.650			-0.175	-0.119	1.540			-0.175	-0.251	1.371
-0.257	-0.433	1.606			-0.245	-0.366	1.633			-0.262	-0.017	1.621			-0.265	0.162	1.610			-0.376	-0.123	1.629			-0.433	-0.341	1.677			-0.469	-0.568	1.654			-0.480	-0.633	1.649			-0.174	-0.119	1.539			-0.167	-0.251	1.368
-0.257	-0.433	1.605			-0.245	-0.365	1.632			-0.262	-0.017	1.620			-0.266	0.162	1.609			-0.376	-0.121	1.630			-0.433	-0.340	1.677			-0.469	-0.568	1.654			-0.480	-0.633	1.648			-0.172	-0.120	1.538			-0.153	-0.250	1.368
-0.257	-0.432	1.604			-0.245	-0.365	1.631			-0.262	-0.017	1.620			-0.266	0.162	1.608			-0.377	-0.120	1.631			-0.433	-0.340	1.676			-0.469	-0.567	1.654			-0.479	-0.633	1.648			-0.169	-0.120	1.537			-0.143	-0.248	1.368
-0.257	-0.432	1.604			-0.245	-0.365	1.630			-0.262	-0.017	1.619			-0.266	0.162	1.607			-0.378	-0.120	1.631			-0.433	-0.340	1.676			-0.469	-0.567	1.653			-0.479	-0.634	1.647			-0.167	-0.120	1.537			-0.135	-0.247	1.367
-0.257	-0.431	1.603			-0.245	-0.364	1.629			-0.262	-0.018	1.618			-0.266	0.162	1.606			-0.378	-0.120	1.631			-0.433	-0.340	1.676			-0.469	-0.567	1.653			-0.479	-0.634	1.646			-0.164	-0.120	1.537			-0.127	-0.247	1.367
-0.257	-0.431	1.602			-0.245	-0.364	1.629			-0.261	-0.018	1.617			-0.266	0.162	1.606			-0.379	-0.120	1.630			-0.433	-0.340	1.675			-0.469	-0.567	1.653			-0.478	-0.634	1.644			-0.161	-0.120	1.537			-0.121	-0.246	1.366
-0.256	-0.430	1.601			-0.245	-0.363	1.627			-0.261	-0.018	1.616			-0.266	0.162	1.604			-0.379	-0.121	1.630			-0.433	-0.341	1.675			-0.469	-0.567	1.651			-0.478	-0.634	1.641			-0.154	-0.119	1.538			-0.110	-0.244	1.362
-0.256	-0.430	1.601			-0.245	-0.363	1.627			-0.261	-0.018	1.616			-0.266	0.162	1.604			-0.379	-0.121	1.630			-0.433	-0.341	1.675			-0.469	-0.567	1.651			-0.478	-0.634	1.641			-0.154	-0.119	1.538			-0.110	-0.244	1.362
-0.256	-0.430	1.601			-0.245	-0.363	1.627			-0.260	-0.018	1.616			-0.265	0.162	1.604			-0.379	-0.122	1.629			-0.434	-0.342	1.674			-0.469	-0.567	1.650			-0.477	-0.634	1.640			-0.150	-0.119	1.538			-0.106	-0.243	1.360
-0.256	-0.429	1.601			-0.245	-0.363	1.626			-0.260	-0.018	1.615			-0.265	0.162	1.603			-0.378	-0.124	1.628			-0.434	-0.342	1.674			-0.469	-0.566	1.649			-0.477	-0.632	1.637			-0.147	-0.118	1.539			-0.097	-0.241	1.365
-0.255	-0.429	1.600			-0.245	-0.363	1.626			-0.259	-0.018	1.615			-0.264	0.161	1.602			-0.378	-0.124	1.628			-0.434	-0.343	1.673			-0.469	-0.566	1.647			-0.477	-0.632	1.634			-0.143	-0.118	1.540			-0.092	-0.239	1.368
-0.255	-0.429	1.600			-0.245	-0.362	1.625			-0.258	-0.018	1.614			-0.264	0.161	1.602			-0.377	-0.125	1.627			-0.434	-0.343	1.673			-0.469	-0.566	1.645			-0.477	-0.630	1.631			-0.139	-0.118	1.541			-0.087	-0.238	1.366
-0.254	-0.428	1.600			-0.244	-0.362	1.625			-0.258	-0.018	1.614			-0.262	0.161	1.602			-0.376	-0.125	1.627			-0.433	-0.343	1.672			-0.469	-0.566	1.643			-0.476	-0.629	1.628			-0.136	-0.117	1.542			-0.084	-0.237	1.364
-0.254	-0.428	1.599			-0.244	-0.362	1.625			-0.257	-0.018	1.614			-0.261	0.160	1.602			-0.376	-0.125	1.627			-0.433	-0.343	1.671			-0.469	-0.566	1.641			-0.476	-0.627	1.625			-0.133	-0.117	1.543			-0.081	-0.235	1.359
-0.253	-0.428	1.599			-0.244	-0.362	1.625			-0.256	-0.019	1.614			-0.260	0.160	1.602			-0.375	-0.126	1.627			-0.432	-0.344	1.670			-0.468	-0.566	1.639			-0.475	-0.626	1.623			-0.130	-0.117	1.544			-0.078	-0.234	1.358
-0.252	-0.428	1.599			-0.243	-0.362	1.624			-0.255	-0.019	1.614			-0.259	0.160	1.602			-0.374	-0.126	1.626			-0.432	-0.344	1.669			-0.468	-0.565	1.638			-0.475	-0.625	1.621			-0.127	-0.117	1.545			-0.075	-0.234	1.357
-0.251	-0.427	1.599			-0.243	-0.361	1.624			-0.254	-0.019	1.614			-0.257	0.159	1.602			-0.373	-0.126	1.626			-0.431	-0.345	1.668			-0.468	-0.565	1.636			-0.474	-0.625	1.619			-0.123	-0.116	1.547			-0.071	-0.234	1.360
-0.250	-0.427	1.599			-0.242	-0.361	1.624			-0.252	-0.019	1.614			-0.256	0.159	1.602			-0.371	-0.127	1.626			-0.430	-0.345	1.668			-0.467	-0.565	1.635			-0.474	-0.624	1.617			-0.120	-0.116	1.548			-0.068	-0.233	1.360
-0.249	-0.427	1.599			-0.241	-0.361	1.625			-0.251	-0.019	1.614			-0.254	0.159	1.603			-0.369	-0.128	1.625			-0.429	-0.346	1.667			-0.467	-0.565	1.633			-0.473	-0.624	1.616			-0.117	-0.116	1.549			-0.064	-0.232	1.364
-0.248	-0.427	1.599			-0.240	-0.361	1.625			-0.250	-0.019	1.615			-0.253	0.159	1.603			-0.367	-0.129	1.625			-0.429	-0.347	1.666			-0.466	-0.565	1.632			-0.472	-0.624	1.615			-0.114	-0.116	1.550			-0.061	-0.232	1.365
-0.247	-0.427	1.600			-0.239	-0.361	1.625			-0.248	-0.019	1.615			-0.251	0.158	1.603			-0.365	-0.130	1.624			-0.428	-0.347	1.666			-0.466	-0.565	1.631			-0.472	-0.624	1.613			-0.112	-0.115	1.551			-0.059	-0.232	1.366
-0.246	-0.427	1.600			-0.239	-0.361	1.625			-0.247	-0.019	1.616			-0.250	0.158	1.604			-0.363	-0.131	1.624			-0.427	-0.348	1.665			-0.465	-0.565	1.631			-0.471	-0.624	1.613			-0.110	-0.115	1.551			-0.057	-0.232	1.366
-0.245	-0.427	1.600			-0.238	-0.361	1.626			-0.246	-0.020	1.616			-0.248	0.158	1.605			-0.362	-0.132	1.624			-0.426	-0.349	1.665			-0.465	-0.565	1.630			-0.471	-0.623	1.612			-0.108	-0.115	1.552			-0.055	-0.231	1.366
-0.244	-0.427	1.600			-0.237	-0.361	1.626			-0.244	-0.020	1.617			-0.246	0.158	1.605			-0.360	-0.133	1.623			-0.425	-0.349	1.664			-0.464	-0.565	1.629			-0.470	-0.623	1.611			-0.106	-0.115	1.553			-0.053	-0.231	1.366
-0.243	-0.427	1.600			-0.236	-0.361	1.627			-0.243	-0.020	1.617			-0.245	0.158	1.606			-0.358	-0.134	1.623			-0.425	-0.350	1.664			-0.464	-0.565	1.629			-0.469	-0.623	1.611			-0.105	-0.115	1.553			-0.052	-0.230	1.367
-0.242	-0.427	1.601			-0.235	-0.361	1.627			-0.242	-0.020	1.618			-0.243	0.158	1.607			-0.356	-0.135	1.623			-0.424	-0.351	1.664			-0.463	-0.565	1.629			-0.469	-0.623	1.610			-0.104	-0.115	1.554			-0.050	-0.230	1.365
-0.241	-0.427	1.601			-0.234	-0.362	1.628			-0.241	-0.020	1.618			-0.242	0.157	1.608			-0.355	-0.136	1.623			-0.423	-0.351	1.663			-0.462	-0.565	1.628			-0.468	-0.623	1.610			-0.103	-0.115	1.554			-0.049	-0.230	1.367
-0.240	-0.428	1.601			-0.233	-0.362	1.628			-0.239	-0.020	1.619			-0.240	0.157	1.608			-0.353	-0.137	1.622			-0.422	-0.352	1.663			-0.462	-0.565	1.628			-0.468	-0.623	1.610			-0.102	-0.115	1.555			-0.047	-0.229	1.368
-0.239	-0.428	1.602			-0.232	-0.362	1.629			-0.238	-0.020	1.620			-0.239	0.157	1.609			-0.351	-0.138	1.622			-0.421	-0.352	1.663			-0.461	-0.566	1.628			-0.467	-0.624	1.610			-0.101	-0.115	1.556			-0.046	-0.229	1.372
-0.238	-0.428	1.602			-0.231	-0.362	1.629			-0.237	-0.020	1.620			-0.238	0.157	1.610			-0.350	-0.138	1.622			-0.421	-0.353	1.663			-0.461	-0.566	1.628			-0.467	-0.624	1.610			-0.100	-0.115	1.556			-0.044	-0.225	1.380
-0.237	-0.428	1.602			-0.230	-0.363	1.630			-0.236	-0.020	1.621			-0.236	0.157	1.611			-0.349	-0.139	1.622			-0.420	-0.353	1.663			-0.460	-0.566	1.628			-0.466	-0.624	1.610			-0.099	-0.115	1.557			-0.042	-0.223	1.384
-0.236	-0.429	1.602			-0.229	-0.363	1.631			-0.235	-0.020	1.621			-0.235	0.157	1.612			-0.347	-0.139	1.622			-0.419	-0.353	1.663			-0.460	-0.566	1.628			-0.466	-0.624	1.610			-0.099	-0.115	1.558			-0.040	-0.221	1.390
-0.236	-0.429	1.603			-0.228	-0.363	1.631			-0.234	-0.020	1.622			-0.234	0.157	1.613			-0.346	-0.140	1.622			-0.419	-0.354	1.663			-0.459	-0.566	1.628			-0.465	-0.624	1.610			-0.099	-0.115	1.560			-0.039	-0.219	1.393
-0.235	-0.429	1.603			-0.227	-0.363	1.632			-0.233	-0.020	1.623			-0.232	0.157	1.613			-0.345	-0.140	1.622			-0.418	-0.354	1.663			-0.459	-0.566	1.628			-0.465	-0.625	1.611			-0.099	-0.114	1.561			-0.029	-0.217	1.412
-0.234	-0.429	1.603			-0.226	-0.364	1.633			-0.232	-0.020	1.624			-0.231	0.157	1.614			-0.344	-0.141	1.622			-0.418	-0.354	1.663			-0.458	-0.567	1.628			-0.464	-0.625	1.611			-0.099	-0.114	1.563			-0.024	-0.216	1.422
-0.233	-0.430	1.604			-0.225	-0.364	1.633			-0.231	-0.020	1.624			-0.230	0.157	1.615			-0.343	-0.141	1.622			-0.417	-0.354	1.663			-0.458	-0.567	1.629			-0.464	-0.625	1.612			-0.100	-0.114	1.565			-0.022	-0.215	1.427
-0.232	-0.430	1.604			-0.224	-0.364	1.634			-0.230	-0.020	1.625			-0.229	0.158	1.616			-0.343	-0.141	1.622			-0.416	-0.355	1.663			-0.457	-0.567	1.629			-0.463	-0.626	1.612			-0.102	-0.114	1.568			-0.016	-0.212	1.436
-0.231	-0.430	1.605			-0.223	-0.365	1.635			-0.229	-0.021	1.626			-0.227	0.158	1.618			-0.342	-0.141	1.623			-0.416	-0.355	1.664			-0.457	-0.567	1.629			-0.462	-0.626	1.613			-0.103	-0.113	1.570			-0.024	-0.216	1.412
-0.231	-0.430	1.605			-0.222	-0.365	1.636			-0.228	-0.021	1.627			-0.226	0.158	1.619			-0.342	-0.141	1.625			-0.415	-0.355	1.664			-0.456	-0.567	1.630			-0.462	-0.626	1.613			-0.105	-0.113	1.572			-0.028	-0.217	1.401
-0.230	-0.430	1.605			-0.221	-0.365	1.637			-0.227	-0.021	1.628			-0.224	0.158	1.620			-0.341	-0.141	1.626			-0.415	-0.355	1.665			-0.456	-0.567	1.630			-0.461	-0.627	1.614			-0.106	-0.113	1.574			-0.029	-0.218	1.395
-0.229	-0.431	1.606			-0.220	-0.365	1.638			-0.226	-0.021	1.629			-0.223	0.158	1.621			-0.341	-0.141	1.628			-0.414	-0.356	1.665			-0.455	-0.567	1.630			-0.461	-0.627	1.614			-0.108	-0.113	1.576			-0.031	-0.218	1.391
-0.228	-0.431	1.606			-0.220	-0.365	1.639			-0.224	-0.021	1.630			-0.222	0.158	1.621			-0.341	-0.140	1.629			-0.413	-0.356	1.666			-0.455	-0.567	1.631			-0.460	-0.627	1.615			-0.109	-0.113	1.578			-0.032	-0.218	1.389
-0.227	-0.431	1.607			-0.219	-0.366	1.640			-0.223	-0.021	1.631			-0.221	0.158	1.622			-0.341	-0.140	1.631			-0.413	-0.356	1.667			-0.454	-0.567	1.631			-0.460	-0.627	1.615			-0.110	-0.113	1.580			-0.032	-0.218	1.387
-0.227	-0.431	1.607			-0.218	-0.366	1.641			-0.222	-0.021	1.632			-0.219	0.159	1.625			-0.340	-0.140	1.632			-0.412	-0.356	1.667			-0.453	-0.567	1.632			-0.459	-0.628	1.616			-0.111	-0.113	1.581			-0.032	-0.218	1.386
-0.226	-0.431	1.608			-0.217	-0.366	1.642			-0.221	-0.021	1.633			-0.217	0.159	1.627			-0.340	-0.139	1.634			-0.411	-0.356	1.668			-0.453	-0.567	1.633			-0.458	-0.628	1.616			-0.112	-0.112	1.583			-0.032	-0.219	1.385
-0.225	-0.431	1.608			-0.215	-0.366	1.643			-0.219	-0.021	1.633			-0.215	0.159	1.628			-0.340	-0.139	1.635			-0.410	-0.356	1.669			-0.452	-0.567	1.633			-0.457	-0.628	1.617			-0.113	-0.112	1.584			-0.032	-0.219	1.384
-0.224	-0.432	1.609			-0.214	-0.366	1.644			-0.218	-0.021	1.634			-0.214	0.159	1.630			-0.339	-0.138	1.636			-0.410	-0.355	1.670			-0.451	-0.567	1.634			-0.457	-0.628	1.617			-0.113	-0.112	1.585			-0.031	-0.219	1.384
-0.223	-0.432	1.610			-0.213	-0.367	1.645			-0.217	-0.021	1.635			-0.213	0.159	1.631			-0.339	-0.138	1.638			-0.409	-0.355	1.671			-0.450	-0.567	1.634			-0.456	-0.628	1.618			-0.114	-0.112	1.587			-0.031	-0.219	1.384
-0.222	-0.432	1.610			-0.212	-0.367	1.646			-0.216	-0.021	1.636			-0.212	0.159	1.632			-0.338	-0.138	1.639			-0.408	-0.355	1.672			-0.449	-0.567	1.635			-0.455	-0.628	1.618			-0.114	-0.112	1.588			-0.030	-0.220	1.383
-0.221	-0.432	1.611			-0.211	-0.367	1.646			-0.214	-0.021	1.637			-0.211	0.159	1.633			-0.337	-0.137	1.640			-0.407	-0.355	1.673			-0.448	-0.567	1.636			-0.454	-0.628	1.619			-0.113	-0.112	1.589			-0.030	-0.220	1.383
-0.220	-0.432	1.611			-0.210	-0.367	1.647			-0.213	-0.021	1.638			-0.210	0.159	1.633			-0.337	-0.137	1.641			-0.406	-0.354	1.674			-0.447	-0.566	1.636			-0.453	-0.628	1.619			-0.113	-0.112	1.591			-0.029	-0.221	1.384
-0.219	-0.432	1.612			-0.209	-0.367	1.648			-0.212	-0.022	1.639			-0.209	0.159	1.634			-0.336	-0.136	1.642			-0.405	-0.354	1.675			-0.446	-0.566	1.637			-0.453	-0.628	1.620			-0.112	-0.112	1.593			-0.028	-0.221	1.384
-0.218	-0.432	1.612			-0.208	-0.367	1.649			-0.211	-0.022	1.639			-0.208	0.159	1.635			-0.335	-0.136	1.643			-0.403	-0.354	1.676			-0.445	-0.566	1.638			-0.452	-0.628	1.621			-0.110	-0.111	1.594			-0.027	-0.222	1.385
-0.217	-0.432	1.613			-0.207	-0.367	1.650			-0.210	-0.022	1.640			-0.207	0.159	1.636			-0.335	-0.136	1.644			-0.402	-0.354	1.677			-0.444	-0.565	1.638			-0.451	-0.628	1.621			-0.109	-0.111	1.596			-0.025	-0.223	1.385
-0.216	-0.432	1.614			-0.206	-0.367	1.651			-0.209	-0.022	1.641			-0.206	0.159	1.636			-0.334	-0.136	1.644			-0.401	-0.353	1.678			-0.443	-0.565	1.639			-0.450	-0.628	1.622			-0.108	-0.111	1.597			-0.022	-0.227	1.389
-0.215	-0.431	1.614			-0.205	-0.367	1.652			-0.208	-0.022	1.641			-0.205	0.159	1.637			-0.334	-0.135	1.645			-0.400	-0.353	1.679			-0.442	-0.565	1.639			-0.449	-0.628	1.622			-0.106	-0.111	1.599			-0.019	-0.230	1.392
-0.214	-0.431	1.615			-0.204	-0.367	1.653			-0.207	-0.022	1.642			-0.204	0.159	1.637			-0.333	-0.135	1.646			-0.399	-0.353	1.680			-0.441	-0.565	1.640			-0.448	-0.629	1.623			-0.105	-0.111	1.600			-0.017	-0.232	1.394
-0.213	-0.431	1.615			-0.203	-0.367	1.653			-0.206	-0.022	1.643			-0.204	0.159	1.638			-0.332	-0.135	1.646			-0.399	-0.353	1.681			-0.440	-0.565	1.641			-0.447	-0.629	1.624			-0.103	-0.111	1.602			-0.016	-0.234	1.396
-0.212	-0.431	1.615			-0.202	-0.367	1.654			-0.205	-0.022	1.643			-0.203	0.159	1.638			-0.332	-0.135	1.647			-0.398	-0.353	1.681			-0.439	-0.565	1.641			-0.446	-0.629	1.625			-0.101	-0.111	1.603			-0.014	-0.236	1.398
-0.211	-0.431	1.616			-0.202	-0.366	1.655			-0.205	-0.022	1.644			-0.202	0.159	1.639			-0.331	-0.135	1.647			-0.397	-0.353	1.682			-0.438	-0.564	1.642			-0.444	-0.629	1.625			-0.100	-0.111	1.604			-0.012	-0.238	1.399
-0.210	-0.431	1.616			-0.201	-0.366	1.655			-0.204	-0.022	1.645			-0.202	0.159	1.639			-0.330	-0.135	1.648			-0.396	-0.353	1.683			-0.438	-0.564	1.642			-0.443	-0.629	1.626			-0.098	-0.111	1.605			-0.011	-0.239	1.401
-0.209	-0.431	1.617			-0.200	-0.366	1.656			-0.203	-0.022	1.645			-0.201	0.159	1.640			-0.330	-0.135	1.648			-0.395	-0.353	1.683			-0.437	-0.564	1.643			-0.443	-0.629	1.627			-0.097	-0.111	1.606			-0.009	-0.243	1.406
-0.209	-0.431	1.617			-0.199	-0.366	1.657			-0.202	-0.022	1.646			-0.200	0.159	1.640			-0.329	-0.135	1.649			-0.395	-0.353	1.684			-0.436	-0.564	1.643			-0.442	-0.629	1.627			-0.095	-0.111	1.607			-0.010	-0.244	1.423
-0.208	-0.430	1.617			-0.199	-0.366	1.657			-0.202	-0.022	1.646			-0.200	0.159	1.640			-0.329	-0.134	1.649			-0.394	-0.353	1.684			-0.435	-0.564	1.644			-0.441	-0.629	1.628			-0.094	-0.111	1.608			-0.011	-0.245	1.432
-0.207	-0.430	1.618			-0.198	-0.366	1.658			-0.201	-0.022	1.647			-0.199	0.159	1.641			-0.328	-0.134	1.650			-0.394	-0.353	1.685			-0.435	-0.564	1.644			-0.440	-0.629	1.628			-0.093	-0.111	1.609			-0.011	-0.246	1.440
-0.207	-0.430	1.618			-0.198	-0.366	1.658			-0.200	-0.022	1.647			-0.199	0.159	1.641			-0.328	-0.135	1.650			-0.393	-0.353	1.685			-0.434	-0.564	1.644			-0.439	-0.629	1.628			-0.091	-0.111	1.609			-0.011	-0.246	1.447
-0.206	-0.430	1.618			-0.197	-0.366	1.659			-0.200	-0.022	1.647			-0.198	0.159	1.642			-0.327	-0.135	1.650			-0.393	-0.353	1.685			-0.433	-0.565	1.645			-0.439	-0.629	1.629			-0.090	-0.111	1.610			-0.012	-0.247	1.452
-0.206	-0.430	1.619			-0.197	-0.366	1.659			-0.199	-0.022	1.648			-0.198	0.159	1.642			-0.327	-0.135	1.651			-0.392	-0.353	1.686			-0.432	-0.565	1.645			-0.438	-0.629	1.629			-0.089	-0.111	1.611			-0.012	-0.247	1.456
-0.205	-0.430	1.619			-0.196	-0.366	1.660			-0.199	-0.022	1.648			-0.198	0.159	1.642			-0.326	-0.135	1.651			-0.392	-0.353	1.686			-0.432	-0.565	1.645			-0.438	-0.629	1.630			-0.088	-0.111	1.611			-0.012	-0.247	1.460
-0.205	-0.430	1.619			-0.196	-0.366	1.660			-0.199	-0.022	1.649			-0.197	0.159	1.643			-0.326	-0.135	1.651			-0.391	-0.353	1.686			-0.431	-0.566	1.646			-0.437	-0.630	1.630			-0.087	-0.111	1.612			-0.012	-0.248	1.463
-0.204	-0.430	1.619			-0.195	-0.366	1.660			-0.198	-0.022	1.649			-0.197	0.159	1.643			-0.325	-0.135	1.651			-0.391	-0.353	1.687			-0.431	-0.566	1.646			-0.437	-0.630	1.630			-0.087	-0.111	1.612			-0.012	-0.248	1.465
-0.204	-0.430	1.620			-0.195	-0.366	1.661			-0.198	-0.022	1.649			-0.196	0.159	1.643			-0.325	-0.135	1.652			-0.390	-0.353	1.687			-0.430	-0.566	1.646			-0.436	-0.630	1.630			-0.086	-0.111	1.612			-0.012	-0.248	1.468
-0.203	-0.430	1.620			-0.195	-0.366	1.661			-0.197	-0.022	1.650			-0.196	0.159	1.644			-0.324	-0.135	1.652			-0.390	-0.353	1.687			-0.430	-0.566	1.646			-0.436	-0.630	1.631			-0.085	-0.112	1.613			-0.012	-0.248	1.470
-0.203	-0.430	1.620			-0.194	-0.366	1.661			-0.197	-0.022	1.650			-0.196	0.159	1.644			-0.324	-0.135	1.652			-0.390	-0.353	1.687			-0.429	-0.566	1.647			-0.435	-0.630	1.631			-0.084	-0.112	1.613			-0.012	-0.248	1.472
-0.203	-0.430	1.620			-0.194	-0.366	1.662			-0.197	-0.022	1.650			-0.196	0.159	1.644			-0.324	-0.136	1.652			-0.389	-0.353	1.688			-0.429	-0.566	1.647			-0.435	-0.630	1.631			-0.084	-0.112	1.613			-0.006	-0.248	1.464
-0.202	-0.429	1.620			-0.194	-0.366	1.662			-0.196	-0.023	1.650			-0.195	0.159	1.645			-0.323	-0.136	1.652			-0.389	-0.353	1.688			-0.428	-0.566	1.647			-0.435	-0.630	1.631			-0.083	-0.112	1.613			-0.005	-0.248	1.463
-0.202	-0.429	1.620			-0.194	-0.366	1.662			-0.196	-0.023	1.650			-0.195	0.159	1.645			-0.323	-0.136	1.652			-0.389	-0.353	1.688			-0.428	-0.566	1.647			-0.434	-0.630	1.631			-0.082	-0.112	1.614			-0.002	-0.248	1.462
-0.202	-0.429	1.620			-0.193	-0.366	1.663			-0.196	-0.023	1.651			-0.195	0.159	1.645			-0.322	-0.136	1.652			-0.389	-0.353	1.688			-0.428	-0.566	1.647			-0.434	-0.630	1.632			-0.082	-0.113	1.614			-0.000	-0.248	1.459
-0.202	-0.429	1.620			-0.193	-0.366	1.663			-0.196	-0.023	1.651			-0.195	0.159	1.645			-0.322	-0.136	1.652			-0.388	-0.354	1.688			-0.427	-0.567	1.647			-0.434	-0.630	1.632			-0.081	-0.113	1.614			0.002	-0.247	1.457
-0.201	-0.429	1.621			-0.193	-0.366	1.663			-0.195	-0.023	1.651			-0.194	0.158	1.645			-0.322	-0.137	1.652			-0.388	-0.354	1.689			-0.427	-0.567	1.648			-0.434	-0.630	1.632			-0.081	-0.113	1.614			0.004	-0.247	1.455
-0.201	-0.429	1.621			-0.193	-0.366	1.663			-0.195	-0.023	1.651			-0.194	0.158	1.646			-0.321	-0.137	1.652			-0.388	-0.354	1.689			-0.427	-0.567	1.648			-0.433	-0.630	1.632			-0.080	-0.113	1.614			0.005	-0.247	1.454
-0.201	-0.429	1.621			-0.192	-0.366	1.663			-0.195	-0.023	1.651			-0.194	0.158	1.646			-0.321	-0.137	1.652			-0.388	-0.354	1.689			-0.427	-0.567	1.648			-0.433	-0.630	1.632			-0.080	-0.113	1.614			0.006	-0.247	1.454
-0.201	-0.429	1.621			-0.192	-0.366	1.664			-0.195	-0.023	1.652			-0.194	0.158	1.646			-0.321	-0.137	1.652			-0.388	-0.354	1.689			-0.426	-0.567	1.648			-0.433	-0.631	1.632			-0.080	-0.113	1.614			0.007	-0.247	1.454
-0.200	-0.429	1.621			-0.192	-0.366	1.664			-0.195	-0.023	1.652			-0.194	0.158	1.646			-0.320	-0.137	1.652			-0.387	-0.354	1.689			-0.426	-0.567	1.648			-0.433	-0.631	1.632			-0.079	-0.114	1.615			0.008	-0.247	1.455
-0.200	-0.429	1.621			-0.192	-0.366	1.664			-0.195	-0.023	1.652			-0.193	0.158	1.646			-0.320	-0.137	1.652			-0.387	-0.354	1.689			-0.426	-0.567	1.647			-0.432	-0.631	1.631			-0.079	-0.114	1.615			0.008	-0.247	1.455
-0.200	-0.429	1.621			-0.192	-0.366	1.664			-0.194	-0.023	1.652			-0.193	0.158	1.646			-0.320	-0.138	1.652			-0.387	-0.354	1.688			-0.426	-0.567	1.647			-0.432	-0.631	1.631			-0.079	-0.114	1.615			0.009	-0.247	1.456
-0.200	-0.429	1.621			-0.192	-0.366	1.664			-0.194	-0.023	1.652			-0.193	0.158	1.646			-0.320	-0.138	1.651			-0.387	-0.354	1.688			-0.426	-0.567	1.647			-0.432	-0.630	1.631			-0.078	-0.114	1.615			0.010	-0.247	1.456
-0.200	-0.429	1.621			-0.191	-0.366	1.664			-0.194	-0.023	1.652			-0.193	0.158	1.647			-0.319	-0.138	1.651			-0.387	-0.355	1.688			-0.426	-0.566	1.647			-0.432	-0.630	1.630			-0.078	-0.114	1.615			0.011	-0.247	1.457
-0.200	-0.429	1.621			-0.191	-0.366	1.665			-0.194	-0.023	1.652			-0.193	0.158	1.647			-0.319	-0.138	1.651			-0.387	-0.355	1.688			-0.425	-0.566	1.646			-0.432	-0.630	1.630			-0.078	-0.114	1.615			0.013	-0.246	1.459
-0.199	-0.429	1.621			-0.191	-0.366	1.665			-0.194	-0.023	1.652			-0.193	0.158	1.647			-0.319	-0.138	1.651			-0.387	-0.355	1.687			-0.425	-0.566	1.646			-0.431	-0.630	1.629			-0.078	-0.115	1.615			0.014	-0.244	1.462
-0.199	-0.429	1.621			-0.191	-0.366	1.665			-0.194	-0.023	1.652			-0.192	0.158	1.647			-0.319	-0.138	1.651			-0.386	-0.355	1.687			-0.425	-0.566	1.645			-0.431	-0.630	1.629			-0.078	-0.115	1.615			0.016	-0.242	1.465
-0.199	-0.429	1.621			-0.191	-0.366	1.665			-0.194	-0.023	1.652			-0.192	0.158	1.647			-0.319	-0.138	1.651			-0.386	-0.355	1.686			-0.425	-0.566	1.644			-0.431	-0.630	1.628			-0.077	-0.115	1.615			0.019	-0.242	1.465
-0.199	-0.429	1.621			-0.191	-0.366	1.665			-0.193	-0.023	1.653			-0.191	0.158	1.647			-0.318	-0.138	1.650			-0.386	-0.356	1.685			-0.425	-0.566	1.643			-0.431	-0.630	1.627			-0.077	-0.115	1.614			0.022	-0.240	1.468
-0.199	-0.429	1.621			-0.191	-0.366	1.665			-0.193	-0.023	1.653			-0.191	0.158	1.647			-0.318	-0.138	1.650			-0.386	-0.356	1.685			-0.425	-0.566	1.643			-0.431	-0.630	1.627			-0.077	-0.115	1.614			0.022	-0.240	1.468
-0.199	-0.429	1.621			-0.191	-0.366	1.665			-0.193	-0.023	1.653			-0.191	0.158	1.647			-0.318	-0.138	1.650			-0.386	-0.356	1.684			-0.425	-0.566	1.642			-0.431	-0.630	1.626			-0.077	-0.116	1.614			0.024	-0.238	1.470
-0.199	-0.429	1.621			-0.191	-0.366	1.665			-0.193	-0.023	1.653			-0.191	0.158	1.647			-0.318	-0.138	1.650			-0.386	-0.356	1.683			-0.425	-0.566	1.641			-0.431	-0.629	1.625			-0.076	-0.116	1.614			0.025	-0.237	1.472
-0.199	-0.429	1.620			-0.191	-0.366	1.665			-0.193	-0.023	1.653			-0.190	0.158	1.646			-0.318	-0.139	1.650			-0.385	-0.357	1.681			-0.425	-0.565	1.640			-0.431	-0.629	1.625			-0.076	-0.116	1.614			0.026	-0.237	1.474
-0.199	-0.429	1.620			-0.191	-0.366	1.665			-0.193	-0.023	1.652			-0.189	0.158	1.646			-0.318	-0.139	1.649			-0.385	-0.357	1.679			-0.425	-0.565	1.639			-0.431	-0.629	1.624			-0.076	-0.116	1.614			0.028	-0.237	1.475
-0.199	-0.429	1.620			-0.190	-0.366	1.665			-0.193	-0.023	1.652			-0.189	0.158	1.646			-0.317	-0.139	1.649			-0.384	-0.357	1.677			-0.425	-0.566	1.638			-0.431	-0.629	1.623			-0.075	-0.117	1.614			0.030	-0.237	1.476
-0.199	-0.428	1.620			-0.190	-0.365	1.665			-0.193	-0.023	1.652			-0.188	0.158	1.646			-0.317	-0.139	1.649			-0.384	-0.358	1.676			-0.425	-0.566	1.637			-0.431	-0.629	1.622			-0.075	-0.117	1.614			0.031	-0.237	1.477
-0.198	-0.428	1.620			-0.190	-0.365	1.665			-0.192	-0.023	1.652			-0.188	0.158	1.646			-0.317	-0.139	1.648			-0.383	-0.358	1.674			-0.425	-0.566	1.636			-0.430	-0.629	1.621			-0.075	-0.117	1.614			0.033	-0.237	1.479
-0.198	-0.428	1.620			-0.190	-0.365	1.665			-0.192	-0.023	1.652			-0.187	0.158	1.645			-0.317	-0.139	1.648			-0.383	-0.358	1.672			-0.425	-0.565	1.635			-0.430	-0.628	1.620			-0.074	-0.118	1.614			0.035	-0.238	1.480
-0.198	-0.428	1.619			-0.190	-0.365	1.665			-0.192	-0.023	1.652			-0.187	0.158	1.645			-0.317	-0.139	1.648			-0.382	-0.359	1.670			-0.425	-0.565	1.633			-0.430	-0.628	1.619			-0.074	-0.118	1.614			0.036	-0.238	1.482
-0.198	-0.428	1.619			-0.190	-0.365	1.665			-0.192	-0.023	1.652			-0.186	0.158	1.645			-0.317	-0.139	1.647			-0.382	-0.359	1.669			-0.425	-0.565	1.632			-0.429	-0.628	1.617			-0.073	-0.118	1.614			0.038	-0.239	1.483
-0.198	-0.428	1.619			-0.190	-0.365	1.665			-0.192	-0.023	1.652			-0.186	0.158	1.645			-0.317	-0.138	1.647			-0.381	-0.359	1.668			-0.424	-0.565	1.631			-0.429	-0.628	1.616			-0.073	-0.118	1.614			0.039	-0.239	1.485
-0.198	-0.428	1.619			-0.190	-0.365	1.665			-0.192	-0.023	1.652			-0.185	0.158	1.645			-0.317	-0.138	1.647			-0.381	-0.359	1.667			-0.424	-0.565	1.630			-0.429	-0.628	1.615			-0.073	-0.119	1.614			0.040	-0.240	1.486
-0.198	-0.428	1.619			-0.190	-0.365	1.665			-0.192	-0.023	1.651			-0.185	0.158	1.644			-0.316	-0.138	1.646			-0.381	-0.359	1.666			-0.424	-0.565	1.629			-0.428	-0.628	1.614			-0.072	-0.119	1.614			0.042	-0.240	1.487
-0.198	-0.428	1.618			-0.190	-0.365	1.665			-0.192	-0.023	1.651			-0.184	0.158	1.644			-0.316	-0.138	1.646			-0.381	-0.360	1.665			-0.424	-0.564	1.628			-0.428	-0.628	1.613			-0.072	-0.119	1.614			0.043	-0.240	1.488
-0.197	-0.428	1.618			-0.190	-0.365	1.664			-0.191	-0.023	1.651			-0.184	0.158	1.644			-0.316	-0.138	1.646			-0.381	-0.360	1.665			-0.424	-0.564	1.627			-0.428	-0.627	1.612			-0.071	-0.119	1.614			0.044	-0.240	1.489
-0.197	-0.427	1.618			-0.190	-0.365	1.664			-0.191	-0.023	1.651			-0.183	0.158	1.644			-0.316	-0.138	1.645			-0.381	-0.360	1.664			-0.424	-0.564	1.626			-0.428	-0.627	1.611			-0.071	-0.120	1.614			0.045	-0.241	1.490
-0.197	-0.427	1.618			-0.190	-0.365	1.664			-0.191	-0.023	1.651			-0.183	0.158	1.644			-0.316	-0.138	1.645			-0.380	-0.360	1.664			-0.424	-0.564	1.626			-0.427	-0.627	1.610			-0.071	-0.120	1.614			0.047	-0.242	1.491
-0.197	-0.427	1.618			-0.190	-0.365	1.664			-0.191	-0.023	1.651			-0.183	0.158	1.644			-0.316	-0.138	1.645			-0.380	-0.360	1.663			-0.423	-0.563	1.625			-0.427	-0.627	1.609			-0.070	-0.120	1.614			0.049	-0.242	1.491
-0.197	-0.427	1.617			-0.190	-0.365	1.664			-0.191	-0.023	1.651			-0.182	0.158	1.644			-0.316	-0.138	1.645			-0.380	-0.360	1.663			-0.423	-0.563	1.624			-0.427	-0.627	1.608			-0.070	-0.120	1.614			0.051	-0.243	1.492
-0.197	-0.427	1.617			-0.190	-0.365	1.664			-0.191	-0.023	1.651			-0.182	0.158	1.644			-0.316	-0.138	1.644			-0.380	-0.360	1.662			-0.423	-0.563	1.623			-0.427	-0.627	1.607			-0.070	-0.121	1.615			0.052	-0.244	1.493
-0.197	-0.427	1.617			-0.190	-0.365	1.664			-0.191	-0.023	1.651			-0.181	0.158	1.644			-0.316	-0.138	1.644			-0.380	-0.360	1.662			-0.423	-0.563	1.623			-0.426	-0.627	1.607			-0.070	-0.121	1.615			0.053	-0.244	1.493
-0.197	-0.427	1.617			-0.190	-0.365	1.664			-0.191	-0.023	1.650			-0.181	0.158	1.644			-0.316	-0.138	1.644			-0.380	-0.360	1.662			-0.423	-0.562	1.622			-0.426	-0.626	1.606			-0.069	-0.121	1.615			0.054	-0.245	1.494
-0.197	-0.427	1.617			-0.190	-0.365	1.664			-0.191	-0.023	1.650			-0.181	0.158	1.644			-0.315	-0.138	1.643			-0.380	-0.360	1.661			-0.423	-0.562	1.622			-0.426	-0.626	1.606			-0.069	-0.121	1.615			0.056	-0.245	1.495
-0.196	-0.427	1.616			-0.190	-0.365	1.664			-0.191	-0.024	1.650			-0.180	0.157	1.644			-0.315	-0.138	1.643			-0.380	-0.360	1.661			-0.423	-0.562	1.621			-0.426	-0.626	1.605			-0.069	-0.122	1.615			0.057	-0.245	1.497
-0.196	-0.427	1.616			-0.190	-0.365	1.663			-0.191	-0.024	1.650			-0.180	0.157	1.644			-0.315	-0.138	1.643			-0.380	-0.360	1.661			-0.423	-0.562	1.621			-0.426	-0.626	1.604			-0.068	-0.122	1.616			0.058	-0.245	1.498
-0.196	-0.427	1.616			-0.190	-0.365	1.663			-0.190	-0.024	1.650			-0.180	0.157	1.644			-0.315	-0.138	1.643			-0.380	-0.360	1.660			-0.423	-0.562	1.620			-0.426	-0.626	1.604			-0.068	-0.122	1.616			0.059	-0.246	1.500
-0.196	-0.427	1.616			-0.190	-0.365	1.663			-0.190	-0.024	1.650			-0.180	0.157	1.644			-0.315	-0.138	1.643			-0.380	-0.360	1.660			-0.423	-0.561	1.620			-0.425	-0.626	1.604			-0.068	-0.122	1.616			0.060	-0.246	1.502
-0.196	-0.426	1.616			-0.190	-0.365	1.663			-0.190	-0.024	1.650			-0.179	0.157	1.644			-0.315	-0.138	1.642			-0.380	-0.360	1.660			-0.423	-0.561	1.620			-0.425	-0.626	1.603			-0.068	-0.123	1.617			0.061	-0.246	1.504
-0.196	-0.426	1.616			-0.190	-0.365	1.663			-0.190	-0.024	1.650			-0.179	0.157	1.644			-0.315	-0.138	1.642			-0.380	-0.360	1.660			-0.423	-0.561	1.619			-0.425	-0.626	1.603			-0.067	-0.123	1.617			0.061	-0.246	1.507
-0.196	-0.426	1.616			-0.190	-0.364	1.663			-0.190	-0.024	1.650			-0.179	0.157	1.644			-0.315	-0.138	1.642			-0.380	-0.360	1.660			-0.423	-0.561	1.619			-0.425	-0.626	1.603			-0.067	-0.123	1.618			0.062	-0.246	1.509
-0.196	-0.426	1.616			-0.190	-0.364	1.663			-0.190	-0.024	1.650			-0.179	0.157	1.644			-0.315	-0.138	1.642			-0.380	-0.360	1.659			-0.423	-0.561	1.619			-0.425	-0.626	1.602			-0.067	-0.123	1.618			0.063	-0.246	1.512
-0.196	-0.426	1.616			-0.190	-0.364	1.663			-0.190	-0.024	1.650			-0.179	0.157	1.644			-0.315	-0.138	1.642			-0.380	-0.360	1.659			-0.422	-0.561	1.618			-0.425	-0.626	1.602			-0.066	-0.123	1.618			0.063	-0.246	1.515
-0.196	-0.426	1.616			-0.190	-0.364	1.663			-0.190	-0.024	1.650			-0.178	0.157	1.644			-0.315	-0.138	1.642			-0.380	-0.360	1.659			-0.422	-0.561	1.618			-0.425	-0.626	1.602			-0.066	-0.124	1.619			0.064	-0.246	1.518
-0.196	-0.426	1.615			-0.190	-0.364	1.663			-0.190	-0.024	1.650			-0.178	0.157	1.644			-0.315	-0.138	1.641			-0.380	-0.360	1.659			-0.422	-0.561	1.618			-0.425	-0.626	1.601			-0.066	-0.124	1.620			0.064	-0.246	1.521
-0.196	-0.426	1.615			-0.190	-0.364	1.663			-0.190	-0.024	1.650			-0.177	0.157	1.645			-0.314	-0.138	1.641			-0.380	-0.360	1.659			-0.422	-0.561	1.617			-0.425	-0.626	1.601			-0.066	-0.124	1.621			0.065	-0.246	1.527
-0.196	-0.426	1.615			-0.190	-0.364	1.663			-0.190	-0.024	1.650			-0.177	0.157	1.645			-0.314	-0.138	1.641			-0.380	-0.360	1.659			-0.422	-0.561	1.617			-0.425	-0.626	1.601			-0.066	-0.124	1.621			0.065	-0.246	1.527
-0.195	-0.426	1.615			-0.190	-0.364	1.663			-0.190	-0.024	1.650			-0.177	0.157	1.645			-0.314	-0.137	1.641			-0.380	-0.360	1.659			-0.422	-0.561	1.617			-0.425	-0.625	1.601			-0.065	-0.124	1.621			0.066	-0.245	1.529
-0.195	-0.426	1.615			-0.190	-0.364	1.663			-0.190	-0.024	1.650			-0.177	0.157	1.645			-0.314	-0.137	1.641			-0.380	-0.360	1.659			-0.422	-0.561	1.617			-0.425	-0.625	1.601			-0.065	-0.125	1.622			0.066	-0.245	1.532
-0.195	-0.426	1.615			-0.190	-0.364	1.663			-0.190	-0.024	1.650			-0.177	0.157	1.645			-0.314	-0.137	1.641			-0.380	-0.360	1.659			-0.422	-0.561	1.617			-0.425	-0.625	1.600			-0.065	-0.125	1.623			0.066	-0.245	1.534
-0.195	-0.426	1.615			-0.190	-0.364	1.663			-0.189	-0.024	1.650			-0.176	0.157	1.646			-0.314	-0.137	1.641			-0.380	-0.359	1.659			-0.422	-0.561	1.617			-0.424	-0.625	1.600			-0.064	-0.125	1.624			0.067	-0.245	1.537
-0.195	-0.426	1.615			-0.190	-0.364	1.663			-0.189	-0.024	1.650			-0.176	0.157	1.646			-0.314	-0.137	1.641			-0.380	-0.359	1.659			-0.422	-0.560	1.617			-0.424	-0.625	1.600			-0.064	-0.125	1.625			0.067	-0.245	1.540
-0.195	-0.426	1.615			-0.190	-0.364	1.663			-0.189	-0.024	1.651			-0.175	0.157	1.647			-0.313	-0.137	1.641			-0.380	-0.359	1.659			-0.422	-0.560	1.617			-0.424	-0.625	1.600			-0.063	-0.125	1.626			0.068	-0.245	1.543
-0.194	-0.426	1.616			-0.190	-0.364	1.663			-0.189	-0.024	1.651			-0.175	0.157	1.647			-0.313	-0.137	1.641			-0.379	-0.359	1.659			-0.421	-0.561	1.617			-0.424	-0.625	1.600			-0.063	-0.125	1.628			0.068	-0.244	1.545
-0.194	-0.426	1.616			-0.189	-0.364	1.663			-0.189	-0.024	1.651			-0.175	0.157	1.648			-0.313	-0.137	1.642			-0.379	-0.359	1.659			-0.421	-0.561	1.617			-0.424	-0.625	1.600			-0.062	-0.125	1.629			0.069	-0.244	1.548
-0.194	-0.426	1.616			-0.189	-0.364	1.663			-0.188	-0.024	1.651			-0.174	0.157	1.648			-0.313	-0.136	1.642			-0.379	-0.359	1.660			-0.421	-0.561	1.617			-0.424	-0.625	1.600			-0.061	-0.125	1.630			0.069	-0.244	1.550
-0.194	-0.426	1.616			-0.189	-0.364	1.664			-0.188	-0.024	1.652			-0.173	0.157	1.649			-0.313	-0.136	1.642			-0.379	-0.358	1.660			-0.420	-0.561	1.617			-0.423	-0.625	1.600			-0.061	-0.125	1.631			0.070	-0.244	1.552
-0.193	-0.425	1.616			-0.189	-0.364	1.664			-0.188	-0.024	1.652			-0.173	0.157	1.650			-0.312	-0.136	1.642			-0.379	-0.358	1.660			-0.420	-0.562	1.617			-0.423	-0.625	1.600			-0.060	-0.126	1.632			0.070	-0.244	1.555
-0.193	-0.425	1.617			-0.189	-0.364	1.664			-0.188	-0.024	1.652			-0.173	0.157	1.650			-0.312	-0.136	1.643			-0.379	-0.358	1.661			-0.419	-0.562	1.617			-0.423	-0.626	1.600			-0.060	-0.126	1.633			0.071	-0.244	1.557
-0.193	-0.425	1.617			-0.189	-0.364	1.664			-0.187	-0.024	1.653			-0.172	0.157	1.651			-0.312	-0.136	1.643			-0.378	-0.358	1.661			-0.419	-0.563	1.617			-0.422	-0.626	1.600			-0.060	-0.126	1.634			0.071	-0.244	1.558
-0.192	-0.425	1.618			-0.189	-0.364	1.665			-0.187	-0.024	1.653			-0.172	0.157	1.651			-0.312	-0.136	1.644			-0.378	-0.358	1.661			-0.419	-0.563	1.617			-0.422	-0.626	1.601			-0.059	-0.126	1.635			0.071	-0.244	1.560
-0.192	-0.425	1.618			-0.188	-0.364	1.665			-0.186	-0.025	1.654			-0.171	0.157	1.652			-0.311	-0.135	1.644			-0.378	-0.358	1.662			-0.418	-0.564	1.618			-0.421	-0.626	1.601			-0.059	-0.126	1.636			0.072	-0.244	1.562
-0.191	-0.425	1.618			-0.188	-0.364	1.666			-0.186	-0.025	1.654			-0.171	0.157	1.652			-0.311	-0.135	1.644			-0.378	-0.358	1.662			-0.418	-0.564	1.618			-0.421	-0.627	1.601			-0.058	-0.126	1.637			0.072	-0.244	1.564
-0.191	-0.425	1.619			-0.188	-0.364	1.666			-0.185	-0.025	1.655			-0.170	0.157	1.653			-0.311	-0.135	1.645			-0.377	-0.357	1.663			-0.417	-0.565	1.618			-0.421	-0.627	1.602			-0.058	-0.126	1.638			0.073	-0.244	1.565
-0.191	-0.425	1.619			-0.187	-0.364	1.667			-0.185	-0.025	1.655			-0.170	0.157	1.653			-0.310	-0.135	1.645			-0.377	-0.357	1.663			-0.417	-0.565	1.618			-0.420	-0.627	1.602			-0.057	-0.126	1.639			0.073	-0.244	1.566
-0.190	-0.425	1.620			-0.187	-0.364	1.667			-0.185	-0.025	1.656			-0.169	0.157	1.654			-0.310	-0.135	1.646			-0.377	-0.357	1.664			-0.416	-0.566	1.619			-0.420	-0.627	1.602			-0.057	-0.127	1.640			0.074	-0.244	1.568
-0.190	-0.425	1.620			-0.187	-0.364	1.668			-0.184	-0.025	1.656			-0.169	0.157	1.654			-0.310	-0.135	1.646			-0.377	-0.357	1.664			-0.416	-0.566	1.619			-0.419	-0.628	1.603			-0.056	-0.127	1.641			0.074	-0.244	1.569
-0.189	-0.425	1.621			-0.187	-0.364	1.668			-0.184	-0.025	1.657			-0.168	0.157	1.655			-0.309	-0.135	1.647			-0.376	-0.357	1.665			-0.415	-0.567	1.619			-0.419	-0.628	1.603			-0.056	-0.127	1.641			0.074	-0.244	1.570
-0.189	-0.425	1.621			-0.186	-0.364	1.668			-0.183	-0.025	1.657			-0.168	0.157	1.655			-0.309	-0.135	1.647			-0.376	-0.357	1.665			-0.415	-0.567	1.619			-0.419	-0.628	1.603			-0.056	-0.127	1.642			0.075	-0.244	1.571
-0.189	-0.425	1.622			-0.186	-0.364	1.669			-0.183	-0.025	1.658			-0.168	0.157	1.655			-0.309	-0.135	1.648			-0.376	-0.357	1.666			-0.415	-0.568	1.620			-0.418	-0.629	1.604			-0.055	-0.127	1.643			0.075	-0.244	1.572
-0.188	-0.425	1.622			-0.186	-0.364	1.669			-0.183	-0.025	1.658			-0.167	0.157	1.656			-0.309	-0.135	1.648			-0.375	-0.357	1.666			-0.414	-0.568	1.620			-0.418	-0.629	1.604			-0.055	-0.127	1.643			0.075	-0.244	1.573
-0.188	-0.425	1.622			-0.186	-0.364	1.670			-0.182	-0.025	1.658			-0.167	0.157	1.656			-0.308	-0.134	1.649			-0.375	-0.357	1.666			-0.414	-0.569	1.620			-0.417	-0.629	1.604			-0.055	-0.127	1.644			0.075	-0.244	1.574
-0.188	-0.425	1.623			-0.185	-0.364	1.670			-0.182	-0.025	1.659			-0.167	0.157	1.656			-0.308	-0.134	1.649			-0.375	-0.357	1.667			-0.413	-0.569	1.620			-0.417	-0.629	1.605			-0.054	-0.127	1.644			0.076	-0.245	1.575
-0.188	-0.425	1.623			-0.185	-0.364	1.670			-0.182	-0.025	1.659			-0.166	0.157	1.657			-0.308	-0.134	1.649			-0.374	-0.357	1.667			-0.413	-0.570	1.620			-0.416	-0.630	1.605			-0.054	-0.127	1.645			0.076	-0.245	1.575
-0.187	-0.425	1.623			-0.185	-0.364	1.670			-0.181	-0.025	1.659			-0.166	0.157	1.657			-0.308	-0.134	1.650			-0.374	-0.357	1.668			-0.412	-0.570	1.621			-0.416	-0.630	1.606			-0.054	-0.127	1.645			0.076	-0.245	1.576
-0.187	-0.425	1.624			-0.185	-0.364	1.671			-0.181	-0.025	1.659			-0.166	0.157	1.657			-0.307	-0.134	1.650			-0.374	-0.357	1.668			-0.412	-0.571	1.621			-0.415	-0.630	1.606			-0.054	-0.127	1.646			0.077	-0.247	1.576
-0.187	-0.425	1.624			-0.185	-0.364	1.671			-0.181	-0.025	1.660			-0.166	0.157	1.657			-0.307	-0.134	1.650			-0.374	-0.357	1.668			-0.411	-0.571	1.621			-0.415	-0.630	1.606			-0.054	-0.128	1.646			0.078	-0.248	1.576
-0.187	-0.425	1.624			-0.185	-0.364	1.671			-0.180	-0.026	1.660			-0.166	0.157	1.657			-0.307	-0.134	1.651			-0.373	-0.357	1.669			-0.411	-0.572	1.621			-0.415	-0.631	1.607			-0.053	-0.128	1.646			0.078	-0.250	1.575
-0.187	-0.425	1.624			-0.184	-0.364	1.672			-0.180	-0.026	1.660			-0.165	0.157	1.657			-0.307	-0.134	1.651			-0.373	-0.357	1.669			-0.411	-0.572	1.622			-0.414	-0.631	1.607			-0.053	-0.128	1.647			0.079	-0.253	1.574
-0.186	-0.425	1.625			-0.184	-0.364	1.672			-0.180	-0.026	1.660			-0.165	0.157	1.657			-0.307	-0.134	1.651			-0.373	-0.357	1.669			-0.410	-0.573	1.622			-0.414	-0.631	1.607			-0.053	-0.128	1.647			0.079	-0.255	1.573
-0.186	-0.425	1.625			-0.184	-0.364	1.672			-0.180	-0.026	1.660			-0.165	0.157	1.658			-0.307	-0.134	1.651			-0.372	-0.357	1.670			-0.410	-0.573	1.622			-0.414	-0.631	1.608			-0.053	-0.128	1.647			0.080	-0.257	1.572
-0.186	-0.425	1.625			-0.184	-0.364	1.672			-0.179	-0.026	1.661			-0.165	0.157	1.658			-0.306	-0.134	1.652			-0.372	-0.357	1.670			-0.409	-0.573	1.623			-0.413	-0.631	1.608			-0.053	-0.128	1.648			0.080	-0.261	1.570
-0.186	-0.425	1.625			-0.184	-0.364	1.672			-0.179	-0.026	1.661			-0.165	0.157	1.658			-0.306	-0.134	1.652			-0.372	-0.357	1.670			-0.409	-0.573	1.623			-0.413	-0.631	1.608			-0.053	-0.128	1.648			0.080	-0.261	1.570
-0.186	-0.425	1.625			-0.184	-0.364	1.672			-0.179	-0.026	1.661			-0.165	0.157	1.658			-0.306	-0.134	1.652			-0.372	-0.357	1.670			-0.409	-0.573	1.623			-0.413	-0.632	1.609			-0.053	-0.128	1.648			0.080	-0.263	1.568
-0.186	-0.425	1.625			-0.184	-0.364	1.673			-0.179	-0.026	1.661			-0.164	0.157	1.657			-0.306	-0.134	1.652			-0.372	-0.357	1.671			-0.409	-0.573	1.623			-0.413	-0.632	1.609			-0.052	-0.128	1.648			0.080	-0.265	1.566
-0.186	-0.425	1.626			-0.184	-0.364	1.673			-0.179	-0.026	1.661			-0.164	0.157	1.657			-0.306	-0.134	1.652			-0.372	-0.357	1.671			-0.409	-0.573	1.624			-0.412	-0.632	1.609			-0.052	-0.128	1.648			0.079	-0.267	1.564
-0.186	-0.425	1.626			-0.184	-0.364	1.673			-0.179	-0.026	1.661			-0.164	0.157	1.657			-0.306	-0.134	1.652			-0.371	-0.357	1.671			-0.409	-0.573	1.624			-0.412	-0.632	1.609			-0.052	-0.128	1.648			0.078	-0.268	1.562
-0.186	-0.425	1.626			-0.183	-0.364	1.673			-0.179	-0.026	1.661			-0.165	0.157	1.657			-0.306	-0.134	1.653			-0.371	-0.357	1.671			-0.409	-0.573	1.624			-0.412	-0.632	1.610			-0.052	-0.128	1.648			0.076	-0.270	1.559
-0.185	-0.425	1.626			-0.183	-0.364	1.673			-0.179	-0.026	1.661			-0.165	0.157	1.656			-0.306	-0.134	1.653			-0.371	-0.357	1.671			-0.409	-0.573	1.624			-0.412	-0.632	1.610			-0.053	-0.129	1.647			0.075	-0.271	1.557
-0.186	-0.425	1.626			-0.183	-0.364	1.673			-0.179	-0.026	1.661			-0.165	0.157	1.655			-0.306	-0.134	1.653			-0.371	-0.357	1.671			-0.409	-0.573	1.625			-0.412	-0.632	1.610			-0.053	-0.129	1.647			0.073	-0.272	1.554
-0.186	-0.425	1.626			-0.183	-0.364	1.673			-0.179	-0.026	1.660			-0.166	0.156	1.655			-0.306	-0.134	1.653			-0.371	-0.358	1.672			-0.408	-0.573	1.625			-0.412	-0.632	1.610			-0.053	-0.129	1.646			0.070	-0.273	1.551
-0.186	-0.426	1.626			-0.184	-0.364	1.673			-0.179	-0.026	1.660			-0.166	0.156	1.654			-0.306	-0.135	1.652			-0.371	-0.358	1.672			-0.408	-0.573	1.625			-0.412	-0.632	1.610			-0.053	-0.129	1.646			0.067	-0.274	1.548
-0.186	-0.426	1.626			-0.184	-0.364	1.673			-0.179	-0.027	1.660			-0.167	0.156	1.653			-0.306	-0.135	1.652			-0.371	-0.358	1.672			-0.408	-0.573	1.625			-0.412	-0.632	1.611			-0.054	-0.129	1.645			0.064	-0.275	1.544
-0.187	-0.426	1.626			-0.184	-0.364	1.672			-0.180	-0.027	1.659			-0.168	0.156	1.653			-0.307	-0.135	1.652			-0.371	-0.358	1.672			-0.408	-0.573	1.625			-0.412	-0.633	1.611			-0.054	-0.130	1.644			0.060	-0.275	1.541
-0.187	-0.426	1.625			-0.185	-0.364	1.672			-0.180	-0.027	1.659			-0.169	0.156	1.652			-0.307	-0.136	1.651			-0.371	-0.358	1.672			-0.408	-0.574	1.625			-0.412	-0.633	1.611			-0.055	-0.130	1.643			0.056	-0.276	1.537
-0.188	-0.426	1.625			-0.186	-0.365	1.672			-0.181	-0.027	1.658			-0.170	0.156	1.651			-0.308	-0.136	1.651			-0.372	-0.359	1.672			-0.408	-0.574	1.625			-0.411	-0.633	1.611			-0.056	-0.130	1.642			0.051	-0.277	1.534
-0.189	-0.426	1.624			-0.187	-0.365	1.671			-0.183	-0.027	1.657			-0.172	0.156	1.650			-0.309	-0.137	1.650			-0.373	-0.359	1.672			-0.408	-0.574	1.625			-0.412	-0.633	1.611			-0.058	-0.131	1.639			0.047	-0.278	1.531
-0.191	-0.427	1.624			-0.188	-0.365	1.670			-0.184	-0.027	1.656			-0.174	0.155	1.648			-0.311	-0.137	1.650			-0.374	-0.359	1.672			-0.408	-0.574	1.626			-0.412	-0.633	1.611			-0.061	-0.131	1.637			0.042	-0.279	1.528
-0.193	-0.427	1.623			-0.189	-0.365	1.669			-0.185	-0.027	1.655			-0.176	0.155	1.647			-0.313	-0.137	1.649			-0.375	-0.359	1.672			-0.409	-0.574	1.626			-0.413	-0.633	1.612			-0.065	-0.132	1.634			0.037	-0.281	1.523
-0.196	-0.428	1.622			-0.192	-0.365	1.667			-0.189	-0.027	1.652			-0.180	0.155	1.645			-0.319	-0.137	1.648			-0.379	-0.360	1.673			-0.412	-0.575	1.626			-0.416	-0.633	1.612			-0.075	-0.134	1.626			0.024	-0.284	1.511
-0.196	-0.428	1.622			-0.192	-0.365	1.667			-0.189	-0.027	1.652			-0.180	0.155	1.645			-0.319	-0.137	1.648			-0.379	-0.360	1.673			-0.412	-0.575	1.626			-0.416	-0.633	1.612			-0.075	-0.134	1.626			0.024	-0.284	1.511
-0.198	-0.428	1.621			-0.193	-0.366	1.666			-0.190	-0.028	1.651			-0.181	0.155	1.644			-0.321	-0.137	1.647			-0.381	-0.360	1.673			-0.415	-0.575	1.626			-0.418	-0.633	1.613			-0.081	-0.135	1.622			0.015	-0.285	1.497
-0.200	-0.429	1.620			-0.195	-0.366	1.665			-0.192	-0.028	1.650			-0.183	0.155	1.643			-0.323	-0.138	1.647			-0.383	-0.360	1.673			-0.418	-0.574	1.627			-0.422	-0.633	1.614			-0.088	-0.136	1.618			0.008	-0.286	1.486
-0.202	-0.429	1.619			-0.195	-0.367	1.664			-0.193	-0.028	1.649			-0.185	0.155	1.642			-0.326	-0.138	1.646			-0.385	-0.360	1.673			-0.421	-0.573	1.627			-0.426	-0.632	1.614			-0.097	-0.139	1.611			-0.002	-0.283	1.462
-0.203	-0.431	1.618			-0.196	-0.368	1.663			-0.195	-0.028	1.648			-0.186	0.155	1.641			-0.327	-0.138	1.646			-0.387	-0.360	1.673			-0.424	-0.572	1.628			-0.432	-0.630	1.615			-0.109	-0.143	1.602			-0.010	-0.280	1.444
-0.204	-0.431	1.617			-0.196	-0.368	1.662			-0.196	-0.028	1.646			-0.187	0.154	1.640			-0.329	-0.138	1.646			-0.389	-0.360	1.673			-0.426	-0.571	1.628			-0.436	-0.628	1.616			-0.107	-0.144	1.597			-0.015	-0.278	1.432
-0.204	-0.432	1.616			-0.196	-0.369	1.660			-0.196	-0.028	1.645			-0.188	0.154	1.639			-0.330	-0.138	1.645			-0.390	-0.360	1.673			-0.429	-0.570	1.629			-0.440	-0.626	1.617			-0.105	-0.145	1.593			-0.022	-0.273	1.413
-0.203	-0.432	1.614			-0.195	-0.369	1.658			-0.197	-0.028	1.644			-0.189	0.154	1.638			-0.331	-0.138	1.645			-0.391	-0.360	1.673			-0.431	-0.569	1.629			-0.443	-0.624	1.617			-0.100	-0.145	1.588			-0.026	-0.270	1.402
-0.201	-0.432	1.612			-0.192	-0.368	1.655			-0.196	-0.029	1.642			-0.189	0.154	1.637			-0.331	-0.138	1.645			-0.392	-0.360	1.673			-0.432	-0.568	1.629			-0.445	-0.623	1.618			-0.085	-0.142	1.580			-0.029	-0.269	1.395
-0.198	-0.431	1.609			-0.188	-0.368	1.651			-0.194	-0.029	1.639			-0.188	0.154	1.636			-0.330	-0.137	1.646			-0.391	-0.360	1.673			-0.433	-0.567	1.629			-0.447	-0.622	1.618			-0.075	-0.141	1.574			-0.032	-0.268	1.389
-0.195	-0.429	1.606			-0.183	-0.366	1.648			-0.190	-0.029	1.635			-0.187	0.154	1.634			-0.328	-0.137	1.646			-0.390	-0.360	1.673			-0.434	-0.566	1.630			-0.447	-0.621	1.618			-0.068	-0.139	1.568			-0.034	-0.267	1.385
-0.190	-0.428	1.603			-0.177	-0.365	1.644			-0.186	-0.029	1.631			-0.185	0.154	1.632			-0.324	-0.136	1.647			-0.385	-0.359	1.672			-0.432	-0.565	1.630			-0.445	-0.619	1.618			-0.061	-0.138	1.564			-0.035	-0.266	1.381
-0.185	-0.427	1.601			-0.171	-0.364	1.640			-0.179	-0.029	1.626			-0.182	0.153	1.630			-0.318	-0.135	1.648			-0.378	-0.359	1.671			-0.428	-0.565	1.631			-0.441	-0.618	1.618			-0.056	-0.137	1.559			-0.036	-0.265	1.377
-0.180	-0.426	1.598			-0.165	-0.363	1.637			-0.173	-0.028	1.622			-0.179	0.153	1.627			-0.312	-0.135	1.648			-0.369	-0.359	1.671			-0.420	-0.565	1.631			-0.434	-0.617	1.618			-0.051	-0.137	1.555			-0.037	-0.265	1.372
-0.175	-0.425	1.596			-0.158	-0.362	1.633			-0.166	-0.028	1.618			-0.174	0.152	1.624			-0.305	-0.134	1.650			-0.360	-0.359	1.671			-0.410	-0.565	1.632			-0.424	-0.616	1.618			-0.047	-0.136	1.550			-0.036	-0.264	1.368
-0.169	-0.424	1.593			-0.151	-0.361	1.630			-0.158	-0.027	1.614			-0.166	0.152	1.621			-0.298	-0.133	1.651			-0.350	-0.359	1.672			-0.399	-0.566	1.632			-0.409	-0.618	1.618			-0.043	-0.135	1.547			-0.036	-0.263	1.365
-0.164	-0.423	1.591			-0.145	-0.360	1.626			-0.151	-0.026	1.610			-0.160	0.152	1.618			-0.292	-0.132	1.653			-0.340	-0.358	1.674			-0.388	-0.568	1.633			-0.397	-0.619	1.618			-0.040	-0.135	1.543			-0.035	-0.263	1.362
-0.157	-0.424	1.589			-0.138	-0.360	1.623			-0.145	-0.026	1.607			-0.153	0.153	1.616			-0.288	-0.131	1.655			-0.331	-0.357	1.675			-0.379	-0.569	1.634			-0.388	-0.621	1.619			-0.037	-0.134	1.540			-0.033	-0.262	1.359
-0.151	-0.425	1.587			-0.132	-0.361	1.620			-0.140	-0.025	1.604			-0.146	0.153	1.615			-0.273	-0.133	1.651			-0.323	-0.357	1.677			-0.370	-0.571	1.635			-0.380	-0.623	1.620			-0.034	-0.133	1.537			-0.032	-0.261	1.357
-0.145	-0.426	1.584			-0.126	-0.361	1.617			-0.135	-0.025	1.602			-0.141	0.154	1.613			-0.268	-0.133	1.650			-0.316	-0.357	1.678			-0.362	-0.573	1.636			-0.371	-0.625	1.621			-0.031	-0.132	1.534			-0.030	-0.261	1.355
-0.140	-0.427	1.583			-0.121	-0.362	1.615			-0.131	-0.024	1.600			-0.136	0.154	1.612			-0.262	-0.134	1.649			-0.310	-0.357	1.679			-0.356	-0.575	1.638			-0.364	-0.627	1.623			-0.028	-0.132	1.531			-0.028	-0.260	1.353
-0.136	-0.427	1.581			-0.117	-0.362	1.613			-0.127	-0.024	1.599			-0.131	0.154	1.611			-0.258	-0.134	1.648			-0.305	-0.358	1.680			-0.350	-0.577	1.640			-0.358	-0.629	1.626			-0.026	-0.131	1.528			-0.027	-0.260	1.352
-0.133	-0.428	1.580			-0.113	-0.362	1.611			-0.124	-0.024	1.597			-0.127	0.154	1.610			-0.242	-0.118	1.655			-0.294	-0.345	1.681			-0.341	-0.569	1.648			-0.352	-0.626	1.630			-0.023	-0.131	1.526			-0.025	-0.260	1.351
-0.130	-0.428	1.579			-0.110	-0.363	1.609			-0.121	-0.024	1.596			-0.124	0.154	1.609			-0.234	-0.110	1.659			-0.287	-0.338	1.683			-0.335	-0.564	1.653			-0.348	-0.628	1.633			-0.022	-0.130	1.524			-0.024	-0.260	1.350
-0.128	-0.428	1.578			-0.108	-0.363	1.608			-0.118	-0.024	1.595			-0.121	0.154	1.608			-0.230	-0.106	1.660			-0.283	-0.334	1.683			-0.331	-0.561	1.657			-0.344	-0.627	1.636			-0.020	-0.130	1.523			-0.023	-0.259	1.349
-0.126	-0.428	1.577			-0.106	-0.362	1.607			-0.116	-0.024	1.594			-0.119	0.154	1.608			-0.226	-0.103	1.662			-0.279	-0.331	1.684			-0.328	-0.560	1.660			-0.341	-0.630	1.640			-0.019	-0.129	1.521			-0.022	-0.259	1.349
-0.125	-0.428	1.577			-0.104	-0.362	1.606			-0.114	-0.024	1.593			-0.116	0.154	1.607			-0.224	-0.102	1.662			-0.277	-0.330	1.685			-0.326	-0.559	1.662			-0.339	-0.632	1.643			-0.017	-0.129	1.520			-0.021	-0.259	1.348
-0.123	-0.427	1.576			-0.102	-0.362	1.605			-0.113	-0.024	1.592			-0.115	0.154	1.607			-0.222	-0.101	1.663			-0.274	-0.329	1.686			-0.324	-0.559	1.664			-0.336	-0.630	1.646			-0.016	-0.129	1.518			-0.022	-0.256	1.349
-0.122	-0.427	1.576			-0.101	-0.362	1.604			-0.111	-0.024	1.592			-0.113	0.154	1.606			-0.220	-0.103	1.661			-0.273	-0.329	1.686			-0.323	-0.560	1.666			-0.335	-0.629	1.648			-0.016	-0.129	1.517			-0.023	-0.255	1.349
-0.121	-0.427	1.576			-0.100	-0.362	1.603			-0.110	-0.024	1.591			-0.111	0.154	1.606			-0.220	-0.101	1.663			-0.272	-0.328	1.688			-0.322	-0.559	1.668			-0.334	-0.627	1.651			-0.016	-0.129	1.517			-0.025	-0.254	1.349
-0.120	-0.427	1.576			-0.099	-0.362	1.603			-0.109	-0.025	1.591			-0.110	0.154	1.605			-0.220	-0.107	1.657			-0.273	-0.330	1.687			-0.323	-0.562	1.670			-0.334	-0.627	1.653			-0.016	-0.129	1.516			-0.026	-0.253	1.349
-0.120	-0.428	1.576			-0.099	-0.363	1.603			-0.108	-0.025	1.591			-0.109	0.154	1.605			-0.221	-0.112	1.652			-0.274	-0.332	1.687			-0.326	-0.565	1.670			-0.331	-0.627	1.656			-0.017	-0.129	1.516			-0.028	-0.253	1.349
-0.120	-0.428	1.576			-0.100	-0.363	1.603			-0.107	-0.025	1.591			-0.108	0.154	1.605			-0.221	-0.115	1.649			-0.274	-0.333	1.687			-0.330	-0.567	1.671			-0.333	-0.628	1.658			-0.019	-0.129	1.516			-0.030	-0.252	1.350
-0.121	-0.429	1.578			-0.102	-0.364	1.604			-0.107	-0.026	1.592			-0.107	0.153	1.604			-0.222	-0.118	1.645			-0.276	-0.335	1.687			-0.333	-0.569	1.672			-0.335	-0.628	1.660			-0.021	-0.129	1.517			-0.032	-0.252	1.351
-0.123	-0.430	1.579			-0.104	-0.365	1.605			-0.108	-0.027	1.593			-0.106	0.153	1.604			-0.223	-0.122	1.642			-0.279	-0.338	1.686			-0.336	-0.571	1.673			-0.339	-0.630	1.661			-0.024	-0.130	1.518			-0.034	-0.251	1.353
-0.124	-0.431	1.580			-0.106	-0.366	1.606			-0.109	-0.027	1.594			-0.105	0.153	1.604			-0.224	-0.125	1.639			-0.282	-0.341	1.685			-0.340	-0.574	1.673			-0.343	-0.631	1.662			-0.027	-0.131	1.519			-0.037	-0.251	1.355
-0.126	-0.432	1.582			-0.108	-0.367	1.608			-0.110	-0.028	1.595			-0.105	0.153	1.605			-0.225	-0.128	1.637			-0.286	-0.343	1.684			-0.343	-0.576	1.674			-0.348	-0.633	1.664			-0.030	-0.131	1.520			-0.040	-0.251	1.357
-0.128	-0.433	1.583			-0.111	-0.368	1.609			-0.111	-0.029	1.596			-0.106	0.153	1.605			-0.227	-0.131	1.635			-0.289	-0.346	1.683			-0.346	-0.578	1.674			-0.352	-0.634	1.665			-0.033	-0.132	1.522			-0.043	-0.251	1.359
-0.130	-0.434	1.585			-0.113	-0.369	1.610			-0.113	-0.029	1.598			-0.108	0.152	1.606			-0.228	-0.133	1.633			-0.292	-0.348	1.682			-0.349	-0.580	1.675			-0.356	-0.635	1.666			-0.036	-0.133	1.523			-0.046	-0.251	1.362
-0.132	-0.435	1.586			-0.116	-0.370	1.612			-0.115	-0.030	1.600			-0.110	0.151	1.607			-0.229	-0.135	1.631			-0.294	-0.349	1.682			-0.351	-0.581	1.675			-0.360	-0.636	1.668			-0.039	-0.133	1.524			-0.049	-0.250	1.364
-0.135	-0.436	1.588			-0.118	-0.371	1.613			-0.117	-0.031	1.601			-0.112	0.151	1.607			-0.230	-0.137	1.630			-0.296	-0.351	1.681			-0.354	-0.583	1.676			-0.363	-0.637	1.669			-0.042	-0.134	1.525			-0.051	-0.251	1.366
-0.137	-0.436	1.589			-0.121	-0.371	1.614			-0.119	-0.031	1.603			-0.114	0.150	1.608			-0.231	-0.138	1.629			-0.299	-0.352	1.681			-0.356	-0.584	1.676			-0.366	-0.638	1.670			-0.044	-0.134	1.527			-0.054	-0.251	1.369
-0.139	-0.437	1.591			-0.123	-0.372	1.616			-0.121	-0.032	1.605			-0.116	0.150	1.609			-0.233	-0.140	1.628			-0.300	-0.353	1.681			-0.358	-0.585	1.676			-0.369	-0.639	1.671			-0.047	-0.135	1.528			-0.056	-0.251	1.371
-0.141	-0.438	1.592			-0.125	-0.373	1.617			-0.123	-0.032	1.606			-0.119	0.149	1.610			-0.234	-0.141	1.628			-0.303	-0.354	1.681			-0.360	-0.586	1.677			-0.371	-0.640	1.672			-0.049	-0.135	1.529			-0.058	-0.251	1.373
-0.143	-0.439	1.593			-0.127	-0.373	1.618			-0.125	-0.032	1.608			-0.121	0.149	1.611			-0.236	-0.143	1.628			-0.305	-0.356	1.681			-0.362	-0.587	1.677			-0.374	-0.640	1.673			-0.051	-0.135	1.530			-0.060	-0.252	1.375
-0.145	-0.439	1.594			-0.129	-0.374	1.619			-0.126	-0.033	1.609			-0.122	0.149	1.612			-0.237	-0.144	1.627			-0.306	-0.357	1.681			-0.364	-0.588	1.678			-0.376	-0.641	1.674			-0.054	-0.136	1.531			-0.062	-0.252	1.377
-0.146	-0.440	1.596			-0.131	-0.375	1.620			-0.128	-0.033	1.611			-0.124	0.149	1.613			-0.239	-0.146	1.627			-0.290	-0.372	1.624			-0.365	-0.588	1.677			-0.378	-0.640	1.673			-0.056	-0.136	1.533			-0.064	-0.252	1.379
-0.148	-0.441	1.597			-0.133	-0.375	1.621			-0.130	-0.033	1.612			-0.126	0.149	1.615			-0.240	-0.147	1.627			-0.284	-0.378	1.604			-0.366	-0.587	1.676			-0.379	-0.639	1.672			-0.058	-0.136	1.534			-0.066	-0.253	1.381
-0.150	-0.441	1.597			-0.135	-0.376	1.622			-0.132	-0.033	1.614			-0.127	0.149	1.616			-0.242	-0.148	1.626			-0.282	-0.381	1.594			-0.367	-0.587	1.676			-0.380	-0.638	1.671			-0.060	-0.137	1.535			-0.067	-0.254	1.383
-0.151	-0.442	1.598			-0.136	-0.376	1.623			-0.134	-0.033	1.615			-0.129	0.149	1.618			-0.243	-0.149	1.626			-0.281	-0.383	1.589			-0.368	-0.587	1.675			-0.381	-0.638	1.671			-0.062	-0.137	1.536			-0.069	-0.254	1.385
-0.152	-0.442	1.599			-0.137	-0.377	1.624			-0.135	-0.033	1.616			-0.130	0.149	1.619			-0.244	-0.150	1.626			-0.280	-0.384	1.584			-0.368	-0.587	1.675			-0.382	-0.638	1.671			-0.064	-0.137	1.538			-0.071	-0.255	1.387
-0.154	-0.443	1.600			-0.139	-0.377	1.625			-0.137	-0.033	1.617			-0.132	0.149	1.621			-0.245	-0.151	1.627			-0.280	-0.386	1.581			-0.369	-0.587	1.675			-0.383	-0.638	1.671			-0.066	-0.137	1.539			-0.072	-0.255	1.389
-0.155	-0.443	1.601			-0.140	-0.377	1.626			-0.138	-0.033	1.618			-0.133	0.149	1.622			-0.247	-0.152	1.627			-0.279	-0.387	1.578			-0.370	-0.586	1.675			-0.384	-0.637	1.671			-0.068	-0.137	1.540			-0.074	-0.256	1.390
-0.156	-0.444	1.601			-0.141	-0.378	1.627			-0.139	-0.033	1.619			-0.135	0.149	1.623			-0.248	-0.153	1.627			-0.278	-0.388	1.575			-0.370	-0.586	1.675			-0.384	-0.637	1.671			-0.069	-0.138	1.541			-0.075	-0.256	1.392
-0.157	-0.444	1.602			-0.142	-0.378	1.627			-0.140	-0.033	1.620			-0.137	0.149	1.625			-0.249	-0.154	1.627			-0.278	-0.389	1.572			-0.371	-0.586	1.675			-0.385	-0.637	1.671			-0.070	-0.138	1.542			-0.076	-0.257	1.394
-0.157	-0.444	1.602			-0.143	-0.379	1.628			-0.141	-0.033	1.621			-0.139	0.150	1.626			-0.250	-0.154	1.628			-0.278	-0.390	1.570			-0.371	-0.586	1.675			-0.385	-0.637	1.671			-0.072	-0.138	1.542			-0.078	-0.257	1.395
-0.158	-0.445	1.603			-0.144	-0.379	1.629			-0.142	-0.033	1.622			-0.141	0.150	1.627			-0.251	-0.155	1.628			-0.277	-0.391	1.568			-0.372	-0.586	1.675			-0.386	-0.637	1.671			-0.073	-0.138	1.543			-0.079	-0.258	1.397
-0.159	-0.445	1.603			-0.144	-0.379	1.630			-0.143	-0.033	1.623			-0.142	0.150	1.629			-0.252	-0.155	1.629			-0.277	-0.392	1.566			-0.372	-0.586	1.675			-0.386	-0.637	1.671			-0.074	-0.138	1.544			-0.080	-0.258	1.398
-0.160	-0.445	1.604			-0.145	-0.379	1.630			-0.144	-0.033	1.624			-0.143	0.150	1.630			-0.253	-0.156	1.630			-0.277	-0.392	1.564			-0.373	-0.586	1.675			-0.387	-0.636	1.671			-0.075	-0.138	1.545			-0.082	-0.259	1.399
-0.160	-0.446	1.604			-0.146	-0.380	1.631			-0.145	-0.033	1.625			-0.145	0.150	1.631			-0.254	-0.156	1.630			-0.276	-0.393	1.563			-0.373	-0.586	1.675			-0.387	-0.636	1.671			-0.076	-0.138	1.546			-0.083	-0.259	1.401
-0.161	-0.446	1.605			-0.146	-0.380	1.632			-0.146	-0.033	1.625			-0.146	0.150	1.633			-0.255	-0.157	1.631			-0.276	-0.393	1.562			-0.373	-0.585	1.675			-0.387	-0.636	1.671			-0.077	-0.138	1.546			-0.086	-0.260	1.402
-0.162	-0.446	1.605			-0.147	-0.380	1.632			-0.147	-0.033	1.626			-0.147	0.150	1.634			-0.256	-0.156	1.632			-0.276	-0.393	1.563			-0.373	-0.584	1.675			-0.387	-0.635	1.671			-0.078	-0.138	1.547			-0.089	-0.260	1.404
-0.162	-0.446	1.606			-0.147	-0.380	1.633			-0.147	-0.033	1.627			-0.148	0.151	1.635			-0.257	-0.156	1.634			-0.276	-0.391	1.564			-0.373	-0.583	1.675			-0.387	-0.634	1.671			-0.079	-0.138	1.548			-0.092	-0.260	1.406
-0.163	-0.446	1.606			-0.148	-0.380	1.633			-0.148	-0.033	1.628			-0.148	0.151	1.637			-0.258	-0.155	1.635			-0.276	-0.391	1.564			-0.373	-0.583	1.675			-0.387	-0.634	1.671			-0.080	-0.138	1.548			-0.095	-0.260	1.407
-0.163	-0.447	1.607			-0.148	-0.380	1.634			-0.149	-0.033	1.628			-0.149	0.151	1.638			-0.258	-0.155	1.637			-0.275	-0.390	1.564			-0.373	-0.582	1.675			-0.387	-0.633	1.671			-0.081	-0.138	1.549			-0.098	-0.261	1.408
-0.164	-0.447	1.607			-0.148	-0.381	1.635			-0.149	-0.033	1.629			-0.150	0.151	1.639			-0.259	-0.154	1.639			-0.275	-0.390	1.565			-0.373	-0.581	1.675			-0.387	-0.632	1.672			-0.082	-0.138	1.550			-0.103	-0.262	1.409
-0.164	-0.447	1.607			-0.149	-0.381	1.635			-0.150	-0.032	1.630			-0.150	0.151	1.640			-0.260	-0.153	1.641			-0.276	-0.388	1.567			-0.373	-0.580	1.675			-0.386	-0.631	1.672			-0.082	-0.138	1.550			-0.107	-0.262	1.410
-0.164	-0.447	1.608			-0.149	-0.381	1.636			-0.150	-0.032	1.631			-0.151	0.152	1.642			-0.261	-0.152	1.642			-0.276	-0.387	1.569			-0.373	-0.579	1.675			-0.386	-0.631	1.672			-0.083	-0.138	1.551			-0.111	-0.263	1.411
-0.165	-0.447	1.608			-0.149	-0.381	1.637			-0.151	-0.032	1.631			-0.152	0.152	1.643			-0.261	-0.152	1.644			-0.276	-0.385	1.571			-0.373	-0.579	1.675			-0.386	-0.630	1.672			-0.084	-0.137	1.551			-0.114	-0.263	1.412
-0.165	-0.447	1.608			-0.149	-0.380	1.637			-0.151	-0.032	1.632			-0.152	0.152	1.644			-0.262	-0.151	1.646			-0.276	-0.384	1.572			-0.373	-0.578	1.676			-0.386	-0.629	1.672			-0.084	-0.137	1.552			-0.117	-0.264	1.413
-0.166	-0.447	1.609			-0.150	-0.380	1.638			-0.152	-0.032	1.633			-0.153	0.152	1.645			-0.262	-0.150	1.648			-0.276	-0.383	1.574			-0.373	-0.577	1.676			-0.386	-0.629	1.672			-0.085	-0.137	1.552			-0.119	-0.264	1.414
-0.166	-0.447	1.609			-0.150	-0.380	1.639			-0.152	-0.031	1.634			-0.153	0.152	1.646			-0.263	-0.150	1.649			-0.277	-0.382	1.575			-0.373	-0.576	1.676			-0.386	-0.628	1.672			-0.086	-0.137	1.553			-0.121	-0.265	1.414
-0.166	-0.447	1.610			-0.150	-0.380	1.640			-0.152	-0.031	1.634			-0.153	0.152	1.647			-0.263	-0.149	1.650			-0.277	-0.381	1.576			-0.373	-0.576	1.676			-0.385	-0.627	1.673			-0.086	-0.137	1.554			-0.123	-0.265	1.415
-0.166	-0.447	1.610			-0.150	-0.380	1.641			-0.153	-0.031	1.635			-0.154	0.153	1.648			-0.263	-0.148	1.652			-0.277	-0.380	1.577			-0.372	-0.574	1.678			-0.387	-0.629	1.676			-0.087	-0.137	1.554			-0.125	-0.265	1.416
-0.167	-0.447	1.611			-0.150	-0.380	1.641			-0.153	-0.031	1.636			-0.154	0.153	1.649			-0.264	-0.148	1.653			-0.277	-0.380	1.578			-0.372	-0.572	1.680			-0.388	-0.631	1.679			-0.087	-0.137	1.555			-0.126	-0.266	1.417
-0.167	-0.447	1.611			-0.150	-0.380	1.642			-0.153	-0.031	1.637			-0.154	0.153	1.650			-0.264	-0.147	1.655			-0.277	-0.379	1.579			-0.372	-0.571	1.681			-0.387	-0.630	1.679			-0.088	-0.137	1.555			-0.128	-0.266	1.417
-0.167	-0.446	1.612			-0.149	-0.379	1.643			-0.154	-0.030	1.637			-0.154	0.153	1.651			-0.269	-0.122	1.690			-0.279	-0.366	1.595			-0.370	-0.564	1.684			-0.388	-0.631	1.682			-0.088	-0.137	1.556			-0.129	-0.266	1.418
-0.168	-0.445	1.613			-0.149	-0.379	1.644			-0.154	-0.030	1.638			-0.155	0.153	1.652			-0.271	-0.113	1.703			-0.281	-0.357	1.606			-0.369	-0.559	1.687			-0.388	-0.633	1.685			-0.088	-0.137	1.556			-0.130	-0.267	1.418
-0.168	-0.444	1.614			-0.149	-0.378	1.645			-0.154	-0.030	1.639			-0.155	0.153	1.653			-0.272	-0.108	1.710			-0.282	-0.351	1.613			-0.368	-0.556	1.689			-0.389	-0.634	1.687			-0.089	-0.137	1.556			-0.131	-0.267	1.419
-0.169	-0.443	1.615			-0.149	-0.377	1.646			-0.155	-0.030	1.639			-0.155	0.153	1.654			-0.273	-0.104	1.716			-0.282	-0.346	1.619			-0.367	-0.553	1.691			-0.390	-0.635	1.689			-0.089	-0.137	1.557			-0.133	-0.267	1.420
-0.169	-0.442	1.616			-0.148	-0.377	1.646			-0.155	-0.030	1.640			-0.156	0.153	1.655			-0.274	-0.101	1.720			-0.283	-0.342	1.624			-0.366	-0.550	1.693			-0.390	-0.636	1.691			-0.090	-0.137	1.557			-0.134	-0.268	1.420
-0.170	-0.441	1.617			-0.148	-0.376	1.647			-0.155	-0.030	1.641			-0.156	0.153	1.656			-0.274	-0.099	1.723			-0.283	-0.337	1.626			-0.365	-0.546	1.692			-0.383	-0.619	1.687			-0.090	-0.137	1.558			-0.135	-0.268	1.421
-0.170	-0.440	1.618			-0.148	-0.375	1.648			-0.156	-0.029	1.642			-0.156	0.153	1.657			-0.275	-0.097	1.726			-0.282	-0.333	1.628			-0.363	-0.543	1.692			-0.379	-0.609	1.685			-0.090	-0.137	1.558			-0.136	-0.269	1.422
-0.170	-0.439	1.619			-0.148	-0.375	1.649			-0.156	-0.029	1.642			-0.156	0.154	1.657			-0.275	-0.095	1.729			-0.282	-0.330	1.629			-0.363	-0.540	1.692			-0.382	-0.617	1.689			-0.090	-0.137	1.559			-0.137	-0.269	1.423
-0.171	-0.439	1.620			-0.148	-0.374	1.649			-0.156	-0.029	1.643			-0.157	0.154	1.658			-0.276	-0.094	1.732			-0.282	-0.328	1.631			-0.362	-0.537	1.693			-0.384	-0.622	1.691			-0.091	-0.137	1.559			-0.138	-0.270	1.423
-0.171	-0.438	1.621			-0.148	-0.374	1.650			-0.156	-0.029	1.644			-0.157	0.154	1.659			-0.276	-0.092	1.734			-0.282	-0.326	1.632			-0.361	-0.535	1.693			-0.385	-0.626	1.694			-0.091	-0.137	1.560			-0.138	-0.270	1.424
-0.171	-0.437	1.621			-0.148	-0.373	1.651			-0.156	-0.029	1.644			-0.158	0.154	1.660			-0.277	-0.091	1.736			-0.282	-0.323	1.633			-0.361	-0.533	1.694			-0.386	-0.629	1.695			-0.091	-0.137	1.560			-0.139	-0.271	1.425
-0.172	-0.437	1.622			-0.148	-0.373	1.651			-0.157	-0.029	1.645			-0.158	0.154	1.661			-0.277	-0.090	1.738			-0.282	-0.321	1.634			-0.360	-0.531	1.694			-0.387	-0.631	1.696			-0.092	-0.137	1.561			-0.140	-0.271	1.426
-0.172	-0.436	1.623			-0.148	-0.372	1.652			-0.157	-0.029	1.646			-0.159	0.154	1.661			-0.277	-0.089	1.740			-0.282	-0.320	1.635			-0.360	-0.530	1.694			-0.387	-0.633	1.697			-0.092	-0.137	1.561			-0.140	-0.272	1.428
-0.172	-0.436	1.623			-0.148	-0.372	1.652			-0.157	-0.028	1.646			-0.159	0.154	1.662			-0.278	-0.088	1.742			-0.282	-0.318	1.635			-0.359	-0.529	1.695			-0.384	-0.624	1.694			-0.092	-0.137	1.562			-0.141	-0.273	1.429
-0.173	-0.435	1.624			-0.148	-0.372	1.653			-0.157	-0.028	1.647			-0.160	0.154	1.663			-0.278	-0.087	1.743			-0.282	-0.316	1.636			-0.359	-0.527	1.695			-0.385	-0.627	1.696			-0.092	-0.137	1.563			-0.142	-0.274	1.431
-0.173	-0.435	1.625			-0.148	-0.371	1.654			-0.158	-0.028	1.648			-0.161	0.154	1.664			-0.278	-0.086	1.745			-0.283	-0.315	1.637			-0.359	-0.526	1.695			-0.386	-0.630	1.697			-0.093	-0.137	1.563			-0.142	-0.275	1.433
-0.173	-0.434	1.625			-0.148	-0.371	1.654			-0.158	-0.028	1.649			-0.161	0.154	1.665			-0.279	-0.085	1.746			-0.283	-0.314	1.638			-0.358	-0.525	1.696			-0.383	-0.622	1.695			-0.093	-0.137	1.564			-0.143	-0.276	1.435
-0.173	-0.434	1.626			-0.148	-0.370	1.655			-0.158	-0.028	1.650			-0.162	0.154	1.666			-0.279	-0.085	1.748			-0.283	-0.313	1.638			-0.358	-0.524	1.696			-0.381	-0.617	1.694			-0.093	-0.137	1.564			-0.143	-0.277	1.436
-0.173	-0.434	1.626			-0.148	-0.370	1.655			-0.158	-0.028	1.651			-0.162	0.154	1.666			-0.279	-0.085	1.749			-0.283	-0.312	1.639			-0.358	-0.523	1.696			-0.380	-0.614	1.693			-0.094	-0.137	1.565			-0.143	-0.277	1.438
-0.174	-0.433	1.627			-0.148	-0.370	1.656			-0.158	-0.027	1.651			-0.163	0.154	1.667			-0.279	-0.084	1.750			-0.283	-0.311	1.640			-0.358	-0.523	1.697			-0.379	-0.611	1.693			-0.094	-0.137	1.565			-0.144	-0.278	1.439
-0.174	-0.433	1.627			-0.148	-0.370	1.656			-0.159	-0.027	1.652			-0.163	0.154	1.668			-0.280	-0.084	1.751			-0.283	-0.310	1.640			-0.357	-0.522	1.697			-0.378	-0.608	1.692			-0.094	-0.137	1.566			-0.144	-0.279	1.441
-0.174	-0.433	1.628			-0.148	-0.369	1.657			-0.159	-0.027	1.653			-0.164	0.154	1.669			-0.280	-0.084	1.752			-0.283	-0.309	1.641			-0.357	-0.521	1.697			-0.380	-0.616	1.696			-0.094	-0.137	1.567			-0.144	-0.279	1.442
-0.174	-0.432	1.628			-0.148	-0.369	1.658			-0.159	-0.027	1.654			-0.165	0.154	1.670			-0.280	-0.084	1.752			-0.283	-0.308	1.641			-0.357	-0.521	1.698			-0.382	-0.621	1.699			-0.095	-0.137	1.567			-0.144	-0.280	1.443
-0.174	-0.432	1.629			-0.148	-0.369	1.658			-0.159	-0.027	1.654			-0.165	0.154	1.671			-0.280	-0.085	1.753			-0.283	-0.308	1.642			-0.357	-0.520	1.698			-0.383	-0.624	1.701			-0.095	-0.137	1.568			-0.145	-0.280	1.445
-0.174	-0.432	1.629			-0.148	-0.369	1.659			-0.159	-0.027	1.655			-0.166	0.154	1.672			-0.280	-0.085	1.753			-0.283	-0.307	1.642			-0.357	-0.520	1.698			-0.384	-0.627	1.702			-0.095	-0.137	1.569			-0.145	-0.281	1.446
-0.175	-0.432	1.630			-0.147	-0.368	1.659			-0.159	-0.027	1.656			-0.166	0.154	1.672			-0.280	-0.085	1.754			-0.283	-0.307	1.642			-0.357	-0.519	1.699			-0.385	-0.629	1.704			-0.096	-0.137	1.569			-0.145	-0.281	1.447
-0.175	-0.432	1.630			-0.147	-0.368	1.660			-0.160	-0.026	1.657			-0.167	0.154	1.673			-0.280	-0.085	1.754			-0.283	-0.306	1.643			-0.356	-0.519	1.699			-0.386	-0.631	1.705			-0.096	-0.137	1.570			-0.145	-0.282	1.448
-0.175	-0.431	1.631			-0.147	-0.368	1.660			-0.160	-0.026	1.657			-0.167	0.154	1.674			-0.279	-0.086	1.754			-0.283	-0.306	1.643			-0.356	-0.518	1.700			-0.383	-0.624	1.703			-0.096	-0.137	1.571			-0.145	-0.282	1.449
-0.175	-0.431	1.631			-0.147	-0.368	1.661			-0.160	-0.026	1.658			-0.168	0.154	1.675			-0.279	-0.086	1.754			-0.283	-0.306	1.643			-0.356	-0.518	1.700			-0.381	-0.619	1.702			-0.096	-0.137	1.571			-0.146	-0.282	1.451
-0.175	-0.431	1.631			-0.147	-0.368	1.661			-0.160	-0.026	1.659			-0.169	0.154	1.675			-0.279	-0.087	1.755			-0.283	-0.305	1.643			-0.356	-0.518	1.701			-0.379	-0.615	1.701			-0.097	-0.137	1.572			-0.146	-0.283	1.452
-0.175	-0.431	1.632			-0.147	-0.368	1.662			-0.160	-0.026	1.659			-0.169	0.154	1.676			-0.279	-0.087	1.755			-0.283	-0.305	1.644			-0.356	-0.518	1.702			-0.378	-0.612	1.700			-0.097	-0.137	1.572			-0.147	-0.283	1.453
-0.175	-0.431	1.632			-0.147	-0.368	1.662			-0.160	-0.026	1.660			-0.170	0.154	1.676			-0.279	-0.087	1.755			-0.282	-0.305	1.644			-0.356	-0.518	1.702			-0.377	-0.609	1.700			-0.097	-0.137	1.573			-0.147	-0.283	1.453
-0.175	-0.431	1.632			-0.147	-0.368	1.663			-0.161	-0.026	1.660			-0.170	0.154	1.677			-0.279	-0.088	1.755			-0.282	-0.305	1.644			-0.356	-0.518	1.703			-0.376	-0.607	1.700			-0.097	-0.137	1.573			-0.147	-0.284	1.454
-0.175	-0.431	1.633			-0.147	-0.368	1.663			-0.161	-0.026	1.661			-0.171	0.154	1.677			-0.279	-0.088	1.755			-0.282	-0.305	1.644			-0.356	-0.518	1.704			-0.375	-0.606	1.699			-0.097	-0.137	1.574			-0.147	-0.284	1.455
-0.175	-0.431	1.633			-0.147	-0.367	1.664			-0.161	-0.025	1.662			-0.171	0.154	1.678			-0.279	-0.088	1.755			-0.282	-0.305	1.644			-0.356	-0.518	1.704			-0.375	-0.604	1.699			-0.098	-0.137	1.574			-0.148	-0.284	1.456
-0.175	-0.431	1.633			-0.147	-0.367	1.664			-0.161	-0.025	1.662			-0.172	0.154	1.678			-0.279	-0.089	1.755			-0.282	-0.305	1.644			-0.355	-0.518	1.705			-0.374	-0.603	1.699			-0.098	-0.137	1.575			-0.148	-0.284	1.456
-0.175	-0.431	1.634			-0.147	-0.367	1.664			-0.161	-0.025	1.663			-0.172	0.154	1.678			-0.278	-0.089	1.756			-0.282	-0.305	1.645			-0.355	-0.518	1.705			-0.374	-0.602	1.699			-0.098	-0.137	1.575			-0.148	-0.284	1.457
-0.175	-0.431	1.634			-0.147	-0.367	1.665			-0.161	-0.025	1.663			-0.173	0.154	1.679			-0.278	-0.089	1.756			-0.282	-0.305	1.645			-0.355	-0.518	1.706			-0.373	-0.601	1.699			-0.098	-0.137	1.576			-0.148	-0.285	1.458
-0.176	-0.431	1.634			-0.146	-0.367	1.665			-0.161	-0.025	1.664			-0.173	0.154	1.679			-0.278	-0.089	1.756			-0.282	-0.305	1.645			-0.355	-0.518	1.707			-0.373	-0.600	1.699			-0.098	-0.137	1.576			-0.149	-0.285	1.458
-0.176	-0.431	1.635			-0.146	-0.367	1.666			-0.161	-0.025	1.664			-0.174	0.154	1.680			-0.278	-0.090	1.756			-0.282	-0.305	1.645			-0.355	-0.519	1.706			-0.372	-0.598	1.698			-0.098	-0.137	1.576			-0.149	-0.285	1.459
-0.176	-0.431	1.635			-0.146	-0.367	1.666			-0.161	-0.025	1.664			-0.174	0.154	1.680			-0.278	-0.090	1.756			-0.282	-0.305	1.645			-0.355	-0.519	1.706			-0.377	-0.613	1.703			-0.099	-0.137	1.577			-0.149	-0.285	1.460
-0.176	-0.431	1.635			-0.146	-0.367	1.666			-0.161	-0.025	1.665			-0.174	0.154	1.681			-0.278	-0.090	1.756			-0.282	-0.305	1.645			-0.355	-0.520	1.707			-0.376	-0.611	1.703			-0.099	-0.137	1.577			-0.149	-0.285	1.460
-0.176	-0.431	1.635			-0.146	-0.367	1.667			-0.161	-0.025	1.665			-0.174	0.154	1.681			-0.278	-0.090	1.756			-0.282	-0.306	1.645			-0.355	-0.520	1.707			-0.375	-0.609	1.703			-0.099	-0.137	1.578			-0.150	-0.285	1.461
-0.176	-0.431	1.636			-0.146	-0.367	1.667			-0.162	-0.025	1.666			-0.175	0.154	1.681			-0.278	-0.090	1.756			-0.282	-0.306	1.645			-0.355	-0.520	1.708			-0.375	-0.608	1.703			-0.099	-0.137	1.578			-0.150	-0.285	1.461
-0.176	-0.431	1.636			-0.146	-0.367	1.667			-0.162	-0.025	1.666			-0.175	0.154	1.682			-0.278	-0.091	1.756			-0.282	-0.306	1.645			-0.355	-0.520	1.708			-0.374	-0.607	1.702			-0.099	-0.137	1.578			-0.150	-0.285	1.462
-0.176	-0.431	1.636			-0.146	-0.367	1.668			-0.162	-0.025	1.666			-0.175	0.154	1.682			-0.278	-0.091	1.757			-0.282	-0.306	1.645			-0.355	-0.520	1.708			-0.374	-0.606	1.702			-0.099	-0.137	1.579			-0.150	-0.285	1.462
-0.176	-0.431	1.636			-0.146	-0.367	1.668			-0.162	-0.024	1.667			-0.175	0.154	1.682			-0.277	-0.091	1.757			-0.282	-0.306	1.646			-0.354	-0.520	1.709			-0.377	-0.617	1.707			-0.099	-0.137	1.579			-0.151	-0.286	1.463
-0.176	-0.431	1.637			-0.146	-0.367	1.668			-0.162	-0.024	1.667			-0.176	0.154	1.683			-0.277	-0.091	1.757			-0.282	-0.306	1.646			-0.354	-0.520	1.709			-0.376	-0.615	1.706			-0.099	-0.137	1.579			-0.151	-0.286	1.463
-0.176	-0.431	1.637			-0.146	-0.367	1.669			-0.162	-0.024	1.667			-0.176	0.154	1.683			-0.277	-0.091	1.757			-0.282	-0.306	1.646			-0.354	-0.521	1.709			-0.376	-0.613	1.706			-0.100	-0.137	1.579			-0.151	-0.286	1.464
-0.176	-0.431	1.637			-0.145	-0.367	1.669			-0.162	-0.024	1.668			-0.176	0.154	1.684			-0.277	-0.091	1.757			-0.282	-0.307	1.646			-0.354	-0.521	1.710			-0.375	-0.611	1.706			-0.100	-0.137	1.580			-0.152	-0.286	1.464
-0.176	-0.431	1.637			-0.145	-0.367	1.669			-0.162	-0.024	1.668			-0.176	0.154	1.684			-0.277	-0.091	1.757			-0.282	-0.307	1.646			-0.354	-0.521	1.710			-0.374	-0.609	1.706			-0.100	-0.137	1.580			-0.152	-0.286	1.465
-0.176	-0.431	1.637			-0.145	-0.368	1.669			-0.162	-0.024	1.668			-0.177	0.154	1.684			-0.277	-0.091	1.757			-0.282	-0.307	1.646			-0.354	-0.521	1.711			-0.373	-0.608	1.705			-0.100	-0.137	1.580			-0.152	-0.286	1.465
-0.176	-0.431	1.637			-0.145	-0.368	1.670			-0.162	-0.024	1.668			-0.177	0.154	1.685			-0.277	-0.091	1.757			-0.282	-0.307	1.647			-0.354	-0.521	1.711			-0.373	-0.607	1.705			-0.100	-0.137	1.580			-0.153	-0.286	1.465
-0.176	-0.431	1.638			-0.145	-0.368	1.670			-0.162	-0.024	1.669			-0.177	0.154	1.685			-0.277	-0.091	1.758			-0.282	-0.307	1.647			-0.354	-0.521	1.712			-0.373	-0.606	1.706			-0.100	-0.137	1.581			-0.153	-0.286	1.466
-0.176	-0.431	1.638			-0.145	-0.368	1.670			-0.162	-0.024	1.669			-0.177	0.154	1.685			-0.277	-0.092	1.758			-0.282	-0.308	1.647			-0.354	-0.522	1.713			-0.372	-0.605	1.706			-0.100	-0.137	1.581			-0.153	-0.286	1.466
-0.176	-0.431	1.638			-0.145	-0.368	1.670			-0.162	-0.024	1.669			-0.178	0.154	1.685			-0.277	-0.092	1.758			-0.282	-0.308	1.647			-0.354	-0.522	1.713			-0.372	-0.605	1.706			-0.100	-0.137	1.581			-0.154	-0.286	1.466
-0.176	-0.431	1.638			-0.145	-0.368	1.671			-0.162	-0.024	1.669			-0.178	0.154	1.686			-0.277	-0.092	1.758			-0.282	-0.308	1.647			-0.354	-0.522	1.714			-0.372	-0.604	1.706			-0.100	-0.137	1.581			-0.154	-0.286	1.467
-0.176	-0.431	1.638			-0.145	-0.368	1.671			-0.162	-0.024	1.670			-0.178	0.154	1.686			-0.277	-0.092	1.758			-0.282	-0.308	1.648			-0.355	-0.522	1.714			-0.371	-0.603	1.706			-0.101	-0.137	1.582			-0.154	-0.286	1.467
-0.176	-0.431	1.638			-0.145	-0.368	1.671			-0.162	-0.024	1.670			-0.178	0.154	1.686			-0.277	-0.092	1.758			-0.282	-0.309	1.648			-0.355	-0.523	1.715			-0.371	-0.603	1.706			-0.101	-0.137	1.582			-0.154	-0.286	1.467
-0.176	-0.431	1.638			-0.145	-0.368	1.671			-0.162	-0.024	1.670			-0.179	0.154	1.686			-0.277	-0.092	1.758			-0.283	-0.309	1.648			-0.355	-0.523	1.716			-0.371	-0.602	1.706			-0.101	-0.137	1.582			-0.155	-0.286	1.468
-0.176	-0.431	1.638			-0.144	-0.368	1.671			-0.162	-0.023	1.670			-0.179	0.154	1.686			-0.277	-0.092	1.758			-0.283	-0.309	1.648			-0.355	-0.523	1.717			-0.371	-0.601	1.706			-0.101	-0.137	1.582			-0.155	-0.286	1.468
-0.176	-0.431	1.639			-0.144	-0.368	1.672			-0.162	-0.023	1.671			-0.179	0.154	1.686			-0.277	-0.092	1.758			-0.283	-0.309	1.648			-0.355	-0.523	1.717			-0.371	-0.601	1.706			-0.101	-0.137	1.582			-0.155	-0.286	1.468
-0.176	-0.431	1.639			-0.144	-0.368	1.672			-0.162	-0.023	1.671			-0.179	0.154	1.687			-0.277	-0.092	1.758			-0.283	-0.309	1.649			-0.355	-0.523	1.717			-0.370	-0.601	1.707			-0.101	-0.137	1.582			-0.155	-0.286	1.468
-0.176	-0.431	1.639			-0.144	-0.368	1.672			-0.162	-0.023	1.671			-0.180	0.154	1.687			-0.277	-0.092	1.758			-0.283	-0.310	1.649			-0.355	-0.523	1.718			-0.370	-0.600	1.707			-0.101	-0.137	1.583			-0.155	-0.286	1.468
-0.176	-0.431	1.639			-0.144	-0.368	1.672			-0.163	-0.023	1.671			-0.180	0.154	1.687			-0.276	-0.092	1.758			-0.283	-0.310	1.649			-0.355	-0.523	1.718			-0.370	-0.600	1.707			-0.101	-0.137	1.583			-0.156	-0.286	1.469
-0.176	-0.431	1.639			-0.144	-0.368	1.672			-0.163	-0.023	1.671			-0.180	0.154	1.687			-0.276	-0.092	1.759			-0.283	-0.310	1.649			-0.355	-0.524	1.718			-0.370	-0.600	1.707			-0.101	-0.137	1.583			-0.156	-0.286	1.469
-0.176	-0.431	1.639			-0.144	-0.368	1.672			-0.163	-0.023	1.671			-0.180	0.154	1.687			-0.276	-0.092	1.759			-0.283	-0.310	1.649			-0.355	-0.524	1.719			-0.370	-0.599	1.707			-0.102	-0.137	1.583			-0.156	-0.286	1.469
-0.176	-0.431	1.639			-0.144	-0.368	1.672			-0.163	-0.023	1.672			-0.181	0.154	1.688			-0.276	-0.092	1.759			-0.283	-0.310	1.649			-0.355	-0.524	1.719			-0.370	-0.599	1.707			-0.102	-0.137	1.583			-0.157	-0.286	1.469
-0.176	-0.431	1.639			-0.144	-0.368	1.672			-0.163	-0.023	1.672			-0.181	0.154	1.688			-0.276	-0.092	1.759			-0.284	-0.310	1.650			-0.355	-0.524	1.719			-0.370	-0.599	1.707			-0.102	-0.137	1.583			-0.157	-0.286	1.469
-0.176	-0.431	1.639			-0.144	-0.368	1.673			-0.163	-0.023	1.672			-0.181	0.154	1.688			-0.276	-0.092	1.759			-0.284	-0.311	1.650			-0.355	-0.524	1.719			-0.370	-0.598	1.707			-0.102	-0.137	1.584			-0.158	-0.286	1.469
-0.176	-0.431	1.639			-0.144	-0.368	1.673			-0.163	-0.023	1.672			-0.181	0.154	1.688			-0.276	-0.093	1.759			-0.284	-0.311	1.650			-0.355	-0.524	1.720			-0.370	-0.598	1.707			-0.102	-0.137	1.584			-0.158	-0.286	1.469
-0.176	-0.431	1.639			-0.144	-0.368	1.673			-0.163	-0.023	1.672			-0.181	0.154	1.688			-0.276	-0.093	1.759			-0.284	-0.311	1.650			-0.355	-0.524	1.720			-0.370	-0.598	1.707			-0.102	-0.137	1.584			-0.159	-0.286	1.470
-0.176	-0.431	1.639			-0.144	-0.368	1.673			-0.163	-0.023	1.672			-0.181	0.154	1.688			-0.276	-0.093	1.759			-0.284	-0.311	1.650			-0.355	-0.524	1.720			-0.370	-0.598	1.707			-0.102	-0.137	1.584			-0.160	-0.286	1.470
-0.176	-0.431	1.639			-0.144	-0.368	1.673			-0.163	-0.023	1.672			-0.181	0.154	1.688			-0.276	-0.093	1.759			-0.284	-0.311	1.650			-0.355	-0.524	1.720			-0.370	-0.597	1.707			-0.102	-0.137	1.584			-0.161	-0.286	1.470
-0.176	-0.432	1.639			-0.144	-0.368	1.673			-0.163	-0.023	1.673			-0.182	0.154	1.689			-0.276	-0.093	1.759			-0.284	-0.311	1.650			-0.355	-0.524	1.720			-0.370	-0.597	1.707			-0.102	-0.137	1.584			-0.162	-0.286	1.470
-0.176	-0.432	1.639			-0.144	-0.368	1.673			-0.163	-0.023	1.673			-0.182	0.154	1.689			-0.276	-0.093	1.759			-0.284	-0.311	1.651			-0.355	-0.524	1.720			-0.370	-0.597	1.707			-0.102	-0.137	1.584			-0.163	-0.287	1.470
-0.176	-0.432	1.640			-0.144	-0.368	1.673			-0.163	-0.023	1.673			-0.182	0.153	1.689			-0.276	-0.093	1.759			-0.284	-0.311	1.651			-0.355	-0.524	1.720			-0.370	-0.597	1.707			-0.103	-0.136	1.584			-0.164	-0.287	1.471
-0.176	-0.432	1.640			-0.144	-0.368	1.673			-0.163	-0.023	1.673			-0.183	0.153	1.689			-0.276	-0.093	1.759			-0.285	-0.311	1.651			-0.355	-0.524	1.721			-0.370	-0.597	1.707			-0.103	-0.136	1.584			-0.164	-0.287	1.471
-0.176	-0.432	1.640			-0.144	-0.368	1.673			-0.163	-0.022	1.673			-0.183	0.153	1.689			-0.276	-0.093	1.759			-0.285	-0.312	1.651			-0.355	-0.525	1.721			-0.370	-0.596	1.707			-0.103	-0.136	1.584			-0.165	-0.287	1.471
-0.176	-0.432	1.640			-0.143	-0.368	1.673			-0.163	-0.022	1.673			-0.183	0.153	1.689			-0.276	-0.093	1.759			-0.285	-0.312	1.651			-0.355	-0.525	1.721			-0.370	-0.596	1.707			-0.103	-0.136	1.585			-0.166	-0.287	1.471
-0.176	-0.432	1.640			-0.143	-0.368	1.673			-0.163	-0.022	1.673			-0.184	0.153	1.689			-0.276	-0.093	1.759			-0.285	-0.312	1.651			-0.355	-0.525	1.721			-0.370	-0.596	1.707			-0.103	-0.136	1.585			-0.167	-0.287	1.471
-0.176	-0.432	1.640			-0.143	-0.368	1.673			-0.163	-0.022	1.674			-0.184	0.153	1.690			-0.276	-0.093	1.759			-0.285	-0.312	1.651			-0.355	-0.525	1.721			-0.373	-0.605	1.710			-0.103	-0.136	1.585			-0.168	-0.287	1.472
-0.176	-0.432	1.640			-0.143	-0.368	1.674			-0.163	-0.022	1.674			-0.184	0.153	1.690			-0.276	-0.093	1.759			-0.285	-0.312	1.652			-0.355	-0.525	1.721			-0.374	-0.605	1.710			-0.103	-0.137	1.585			-0.168	-0.287	1.472
-0.176	-0.432	1.640			-0.143	-0.368	1.674			-0.164	-0.022	1.674			-0.185	0.153	1.690			-0.276	-0.093	1.759			-0.285	-0.312	1.652			-0.355	-0.525	1.721			-0.374	-0.605	1.710			-0.104	-0.137	1.585			-0.169	-0.287	1.472
-0.176	-0.432	1.640			-0.143	-0.368	1.674			-0.164	-0.022	1.674			-0.185	0.153	1.690			-0.276	-0.093	1.760			-0.285	-0.312	1.652			-0.355	-0.525	1.721			-0.379	-0.620	1.715			-0.104	-0.137	1.585			-0.170	-0.287	1.472
-0.176	-0.432	1.640			-0.143	-0.368	1.674			-0.164	-0.022	1.674			-0.185	0.153	1.690			-0.276	-0.093	1.760			-0.286	-0.312	1.652			-0.355	-0.525	1.721			-0.381	-0.628	1.718			-0.104	-0.137	1.585			-0.170	-0.287	1.472
-0.176	-0.432	1.640			-0.143	-0.368	1.674			-0.164	-0.022	1.674			-0.186	0.153	1.690			-0.276	-0.093	1.760			-0.286	-0.312	1.652			-0.356	-0.525	1.721			-0.380	-0.624	1.716			-0.104	-0.137	1.585			-0.170	-0.288	1.472
-0.176	-0.432	1.640			-0.143	-0.368	1.674			-0.164	-0.022	1.674			-0.186	0.153	1.690			-0.276	-0.093	1.760			-0.286	-0.312	1.652			-0.356	-0.525	1.721			-0.380	-0.622	1.715			-0.105	-0.137	1.585			-0.170	-0.288	1.472
-0.176	-0.432	1.640			-0.144	-0.368	1.674			-0.164	-0.022	1.675			-0.187	0.153	1.690			-0.276	-0.093	1.760			-0.286	-0.312	1.652			-0.356	-0.525	1.721			-0.379	-0.620	1.714			-0.105	-0.137	1.585			-0.168	-0.288	1.472
-0.176	-0.432	1.640			-0.144	-0.368	1.674			-0.164	-0.022	1.675			-0.187	0.153	1.690			-0.276	-0.093	1.760			-0.286	-0.312	1.653			-0.356	-0.525	1.721			-0.378	-0.618	1.714			-0.105	-0.137	1.585			-0.166	-0.289	1.472
-0.177	-0.431	1.640			-0.144	-0.368	1.674			-0.165	-0.022	1.675			-0.188	0.153	1.690			-0.276	-0.093	1.760			-0.287	-0.313	1.653			-0.356	-0.526	1.721			-0.378	-0.616	1.713			-0.105	-0.137	1.585			-0.161	-0.289	1.472
-0.177	-0.431	1.640			-0.144	-0.368	1.675			-0.165	-0.022	1.675			-0.188	0.153	1.690			-0.276	-0.093	1.760			-0.287	-0.313	1.653			-0.356	-0.526	1.721			-0.378	-0.615	1.713			-0.104	-0.137	1.586			-0.156	-0.289	1.472
-0.178	-0.430	1.641			-0.145	-0.367	1.675			-0.165	-0.022	1.675			-0.188	0.153	1.690			-0.277	-0.093	1.760			-0.292	-0.314	1.660			-0.357	-0.526	1.722			-0.377	-0.612	1.714			-0.101	-0.136	1.587			-0.135	-0.286	1.470
-0.178	-0.430	1.641			-0.145	-0.367	1.675			-0.165	-0.022	1.675			-0.188	0.153	1.690			-0.277	-0.093	1.760			-0.292	-0.314	1.660			-0.357	-0.526	1.722			-0.377	-0.612	1.714			-0.101	-0.136	1.587			-0.135	-0.286	1.470
-0.178	-0.430	1.640			-0.146	-0.367	1.675			-0.166	-0.022	1.676			-0.189	0.153	1.691			-0.277	-0.093	1.760			-0.295	-0.316	1.665			-0.357	-0.526	1.723			-0.377	-0.611	1.716			-0.098	-0.137	1.587			-0.128	-0.285	1.469
-0.178	-0.431	1.640			-0.146	-0.368	1.675			-0.166	-0.022	1.676			-0.189	0.154	1.691			-0.283	-0.113	1.743			-0.298	-0.337	1.651			-0.360	-0.535	1.725			-0.378	-0.615	1.716			-0.096	-0.137	1.588			-0.112	-0.286	1.469
-0.178	-0.432	1.640			-0.147	-0.368	1.676			-0.165	-0.021	1.675			-0.189	0.154	1.691			-0.286	-0.121	1.737			-0.298	-0.341	1.649			-0.362	-0.540	1.725			-0.378	-0.617	1.716			-0.092	-0.137	1.589			-0.103	-0.286	1.468
-0.178	-0.433	1.639			-0.148	-0.369	1.676			-0.165	-0.021	1.675			-0.189	0.154	1.691			-0.287	-0.124	1.734			-0.299	-0.346	1.644			-0.362	-0.542	1.725			-0.379	-0.618	1.716			-0.090	-0.137	1.590			-0.095	-0.285	1.467
-0.179	-0.434	1.639			-0.148	-0.370	1.676			-0.164	-0.019	1.675			-0.189	0.154	1.691			-0.288	-0.127	1.731			-0.299	-0.349	1.640			-0.363	-0.544	1.725			-0.379	-0.618	1.716			-0.088	-0.138	1.591			-0.089	-0.284	1.467
-0.179	-0.435	1.639			-0.149	-0.370	1.676			-0.165	-0.017	1.675			-0.189	0.154	1.691			-0.289	-0.128	1.729			-0.298	-0.352	1.637			-0.364	-0.546	1.723			-0.379	-0.620	1.714			-0.086	-0.138	1.592			-0.082	-0.283	1.466
-0.179	-0.436	1.638			-0.150	-0.371	1.676			-0.166	-0.016	1.675			-0.189	0.154	1.691			-0.289	-0.130	1.727			-0.298	-0.354	1.634			-0.365	-0.548	1.721			-0.380	-0.621	1.712			-0.084	-0.139	1.593			-0.074	-0.282	1.465
-0.179	-0.438	1.638			-0.151	-0.372	1.677			-0.168	-0.013	1.675			-0.189	0.155	1.691			-0.290	-0.133	1.724			-0.330	-0.360	1.704			-0.371	-0.562	1.718			-0.384	-0.632	1.708			-0.081	-0.141	1.596			-0.060	-0.280	1.464
-0.179	-0.438	1.638			-0.151	-0.372	1.677			-0.168	-0.013	1.675			-0.189	0.155	1.691			-0.290	-0.133	1.724			-0.330	-0.360	1.704			-0.371	-0.562	1.718			-0.384	-0.632	1.708			-0.081	-0.141	1.596			-0.060	-0.280	1.464
-0.179	-0.438	1.638			-0.152	-0.372	1.677			-0.169	-0.013	1.676			-0.190	0.155	1.691			-0.290	-0.134	1.722			-0.334	-0.362	1.714			-0.372	-0.563	1.717			-0.385	-0.634	1.706			-0.080	-0.141	1.597			-0.053	-0.279	1.464
-0.179	-0.439	1.638			-0.153	-0.373	1.677			-0.170	-0.012	1.676			-0.190	0.155	1.691			-0.291	-0.135	1.721			-0.337	-0.363	1.719			-0.374	-0.565	1.716			-0.386	-0.635	1.705			-0.079	-0.142	1.598			-0.047	-0.277	1.465
-0.179	-0.439	1.638			-0.153	-0.373	1.678			-0.170	-0.012	1.676			-0.190	0.155	1.691			-0.291	-0.136	1.719			-0.340	-0.364	1.724			-0.375	-0.566	1.714			-0.387	-0.636	1.702			-0.078	-0.143	1.600			-0.041	-0.276	1.465
-0.180	-0.440	1.637			-0.154	-0.374	1.678			-0.171	-0.012	1.676			-0.190	0.155	1.691			-0.291	-0.137	1.718			-0.342	-0.365	1.727			-0.377	-0.569	1.711			-0.389	-0.638	1.698			-0.076	-0.144	1.601			-0.036	-0.275	1.465
-0.180	-0.440	1.637			-0.154	-0.374	1.678			-0.171	-0.011	1.677			-0.190	0.155	1.691			-0.291	-0.138	1.717			-0.343	-0.366	1.729			-0.379	-0.571	1.708			-0.390	-0.641	1.693			-0.074	-0.145	1.603			-0.031	-0.274	1.465
-0.180	-0.440	1.637			-0.155	-0.374	1.678			-0.171	-0.011	1.677			-0.190	0.155	1.691			-0.292	-0.139	1.716			-0.345	-0.367	1.732			-0.381	-0.573	1.705			-0.392	-0.643	1.688			-0.072	-0.146	1.604			-0.026	-0.273	1.465
-0.180	-0.440	1.637			-0.155	-0.374	1.678			-0.172	-0.012	1.677			-0.190	0.155	1.691			-0.292	-0.140	1.715			-0.346	-0.368	1.733			-0.383	-0.575	1.702			-0.393	-0.644	1.684			-0.071	-0.146	1.606			-0.022	-0.273	1.466
-0.180	-0.440	1.637			-0.156	-0.375	1.679			-0.172	-0.012	1.678			-0.190	0.156	1.691			-0.292	-0.140	1.714			-0.348	-0.369	1.735			-0.384	-0.576	1.699			-0.394	-0.645	1.680			-0.069	-0.147	1.607			-0.018	-0.272	1.466
-0.180	-0.441	1.637			-0.156	-0.375	1.679			-0.172	-0.012	1.678			-0.190	0.156	1.691			-0.293	-0.141	1.714			-0.349	-0.370	1.735			-0.385	-0.577	1.696			-0.395	-0.646	1.677			-0.068	-0.147	1.608			-0.014	-0.273	1.468
-0.180	-0.441	1.637			-0.156	-0.375	1.679			-0.172	-0.012	1.679			-0.190	0.156	1.691			-0.293	-0.142	1.713			-0.350	-0.371	1.736			-0.386	-0.578	1.694			-0.396	-0.647	1.673			-0.067	-0.148	1.609			-0.007	-0.279	1.472
-0.180	-0.441	1.637			-0.157	-0.375	1.679			-0.171	-0.013	1.679			-0.190	0.156	1.691			-0.293	-0.142	1.712			-0.350	-0.371	1.736			-0.387	-0.579	1.691			-0.396	-0.648	1.670			-0.066	-0.148	1.610			-0.000	-0.286	1.476
-0.179	-0.441	1.637			-0.157	-0.375	1.679			-0.171	-0.013	1.680			-0.189	0.156	1.690			-0.294	-0.143	1.712			-0.351	-0.372	1.735			-0.388	-0.580	1.689			-0.397	-0.648	1.668			-0.065	-0.149	1.611			0.009	-0.302	1.485
-0.179	-0.441	1.637			-0.157	-0.375	1.679			-0.171	-0.014	1.680			-0.189	0.156	1.690			-0.294	-0.143	1.711			-0.352	-0.372	1.735			-0.389	-0.580	1.686			-0.397	-0.648	1.665			-0.065	-0.149	1.612			0.017	-0.316	1.501
-0.179	-0.441	1.636			-0.157	-0.376	1.679			-0.171	-0.015	1.681			-0.189	0.157	1.690			-0.294	-0.144	1.711			-0.352	-0.373	1.734			-0.390	-0.580	1.684			-0.398	-0.648	1.663			-0.077	-0.154	1.612			0.023	-0.326	1.517
-0.179	-0.442	1.636			-0.157	-0.376	1.679			-0.170	-0.015	1.681			-0.189	0.157	1.690			-0.294	-0.144	1.710			-0.352	-0.373	1.733			-0.390	-0.580	1.682			-0.398	-0.648	1.661			-0.080	-0.155	1.613			0.026	-0.328	1.516
-0.178	-0.443	1.636			-0.157	-0.377	1.679			-0.170	-0.016	1.681			-0.188	0.157	1.690			-0.294	-0.145	1.709			-0.352	-0.374	1.732			-0.391	-0.580	1.680			-0.399	-0.648	1.659			-0.084	-0.157	1.613			0.029	-0.332	1.523
-0.178	-0.444	1.635			-0.157	-0.378	1.679			-0.170	-0.017	1.682			-0.188	0.157	1.689			-0.294	-0.146	1.708			-0.352	-0.375	1.730			-0.391	-0.580	1.678			-0.399	-0.648	1.657			-0.087	-0.158	1.613			0.032	-0.334	1.522
-0.177	-0.445	1.635			-0.157	-0.379	1.679			-0.169	-0.017	1.682			-0.188	0.157	1.689			-0.294	-0.146	1.707			-0.352	-0.375	1.729			-0.391	-0.580	1.677			-0.399	-0.648	1.655			-0.090	-0.159	1.613			0.034	-0.334	1.521
-0.177	-0.445	1.635			-0.156	-0.380	1.679			-0.169	-0.018	1.683			-0.187	0.157	1.689			-0.294	-0.147	1.706			-0.352	-0.376	1.727			-0.392	-0.580	1.675			-0.399	-0.648	1.653			-0.092	-0.160	1.613			0.036	-0.335	1.520
-0.177	-0.446	1.634			-0.156	-0.380	1.679			-0.168	-0.018	1.683			-0.186	0.158	1.689			-0.294	-0.148	1.705			-0.352	-0.377	1.726			-0.392	-0.580	1.674			-0.400	-0.648	1.652			-0.095	-0.161	1.613			0.037	-0.336	1.520
-0.176	-0.447	1.634			-0.156	-0.381	1.679			-0.168	-0.019	1.683			-0.185	0.158	1.688			-0.294	-0.148	1.703			-0.352	-0.377	1.725			-0.392	-0.579	1.672			-0.400	-0.648	1.650			-0.095	-0.162	1.614			0.038	-0.337	1.519
-0.176	-0.448	1.633			-0.156	-0.382	1.679			-0.168	-0.020	1.683			-0.185	0.158	1.688			-0.293	-0.149	1.702			-0.351	-0.377	1.723			-0.392	-0.579	1.671			-0.400	-0.648	1.649			-0.096	-0.162	1.614			0.039	-0.338	1.518
-0.175	-0.448	1.633			-0.156	-0.383	1.679			-0.167	-0.020	1.683			-0.184	0.158	1.688			-0.293	-0.149	1.701			-0.351	-0.378	1.721			-0.392	-0.579	1.670			-0.400	-0.648	1.648			-0.096	-0.162	1.614			0.039	-0.338	1.517
-0.175	-0.449	1.633			-0.156	-0.383	1.679			-0.167	-0.021	1.683			-0.183	0.158	1.687			-0.293	-0.150	1.701			-0.350	-0.378	1.720			-0.392	-0.578	1.668			-0.400	-0.647	1.647			-0.095	-0.163	1.614			0.039	-0.338	1.515
-0.175	-0.449	1.632			-0.156	-0.383	1.678			-0.166	-0.021	1.684			-0.182	0.158	1.687			-0.293	-0.150	1.700			-0.350	-0.378	1.718			-0.392	-0.578	1.667			-0.400	-0.647	1.646			-0.094	-0.163	1.614			0.039	-0.338	1.514
-0.174	-0.450	1.632			-0.156	-0.384	1.678			-0.166	-0.022	1.684			-0.181	0.159	1.687			-0.293	-0.150	1.699			-0.349	-0.378	1.717			-0.392	-0.578	1.666			-0.400	-0.647	1.645			-0.092	-0.163	1.614			0.039	-0.338	1.512
-0.174	-0.450	1.632			-0.156	-0.384	1.678			-0.166	-0.023	1.684			-0.179	0.159	1.686			-0.293	-0.150	1.699			-0.349	-0.378	1.716			-0.392	-0.578	1.665			-0.400	-0.647	1.644			-0.090	-0.163	1.614			0.038	-0.337	1.509
-0.174	-0.450	1.631			-0.155	-0.385	1.678			-0.165	-0.023	1.684			-0.178	0.159	1.686			-0.292	-0.150	1.698			-0.348	-0.378	1.714			-0.392	-0.578	1.664			-0.400	-0.647	1.643			-0.089	-0.163	1.614			0.025	-0.302	1.472
-0.173	-0.450	1.631			-0.155	-0.385	1.678			-0.165	-0.024	1.684			-0.177	0.159	1.686			-0.292	-0.150	1.698			-0.348	-0.378	1.713			-0.392	-0.578	1.664			-0.400	-0.647	1.643			-0.087	-0.163	1.614			0.022	-0.292	1.462
-0.173	-0.450	1.631			-0.155	-0.385	1.678			-0.164	-0.024	1.684			-0.177	0.159	1.685			-0.292	-0.150	1.697			-0.348	-0.377	1.712			-0.392	-0.578	1.663			-0.400	-0.647	1.642			-0.085	-0.163	1.614			0.020	-0.285	1.456
-0.173	-0.450	1.630			-0.155	-0.385	1.678			-0.164	-0.024	1.684			-0.176	0.159	1.685			-0.292	-0.150	1.697			-0.347	-0.377	1.711			-0.392	-0.578	1.662			-0.400	-0.646	1.641			-0.084	-0.163	1.614			0.019	-0.281	1.451
-0.172	-0.451	1.630			-0.155	-0.385	1.677			-0.164	-0.025	1.683			-0.175	0.160	1.685			-0.292	-0.150	1.697			-0.347	-0.377	1.710			-0.392	-0.578	1.661			-0.400	-0.646	1.641			-0.082	-0.163	1.614			0.018	-0.277	1.446
-0.172	-0.451	1.630			-0.155	-0.386	1.677			-0.163	-0.025	1.683			-0.174	0.160	1.685			-0.292	-0.150	1.696			-0.346	-0.377	1.709			-0.391	-0.578	1.661			-0.400	-0.646	1.640			-0.080	-0.163	1.613			0.017	-0.274	1.443
-0.171	-0.451	1.630			-0.154	-0.386	1.677			-0.163	-0.026	1.683			-0.173	0.160	1.685			-0.292	-0.150	1.696			-0.346	-0.377	1.708			-0.391	-0.579	1.660			-0.400	-0.646	1.640			-0.079	-0.162	1.613			0.016	-0.270	1.439
-0.171	-0.451	1.629			-0.154	-0.386	1.677			-0.163	-0.026	1.683			-0.172	0.160	1.685			-0.291	-0.150	1.696			-0.346	-0.377	1.708			-0.391	-0.579	1.659			-0.399	-0.646	1.639			-0.078	-0.162	1.613			0.015	-0.267	1.434
-0.171	-0.451	1.629			-0.154	-0.386	1.677			-0.162	-0.026	1.683			-0.171	0.160	1.684			-0.291	-0.150	1.696			-0.345	-0.376	1.707			-0.391	-0.579	1.659			-0.399	-0.646	1.639			-0.076	-0.162	1.613			0.013	-0.264	1.427
-0.171	-0.451	1.629			-0.154	-0.386	1.677			-0.162	-0.027	1.683			-0.170	0.160	1.684			-0.291	-0.150	1.695			-0.345	-0.376	1.706			-0.391	-0.579	1.658			-0.399	-0.645	1.639			-0.075	-0.162	1.613			0.012	-0.261	1.421
-0.170	-0.451	1.629			-0.154	-0.386	1.677			-0.162	-0.027	1.683			-0.170	0.160	1.684			-0.291	-0.149	1.695			-0.345	-0.376	1.706			-0.391	-0.579	1.658			-0.399	-0.645	1.639			-0.074	-0.162	1.612			0.011	-0.259	1.417
-0.170	-0.451	1.628			-0.154	-0.386	1.676			-0.162	-0.027	1.683			-0.169	0.161	1.684			-0.291	-0.149	1.695			-0.345	-0.376	1.705			-0.391	-0.579	1.657			-0.399	-0.645	1.638			-0.073	-0.162	1.612			0.010	-0.257	1.413
-0.170	-0.451	1.628			-0.153	-0.386	1.676			-0.161	-0.027	1.683			-0.168	0.161	1.684			-0.290	-0.149	1.695			-0.344	-0.376	1.705			-0.390	-0.579	1.657			-0.399	-0.645	1.638			-0.071	-0.161	1.612			0.010	-0.255	1.410
-0.169	-0.450	1.628			-0.153	-0.386	1.676			-0.161	-0.028	1.683			-0.167	0.161	1.684			-0.290	-0.149	1.695			-0.344	-0.375	1.704			-0.390	-0.579	1.657			-0.399	-0.645	1.638			-0.070	-0.161	1.612			0.009	-0.254	1.408
-0.169	-0.450	1.628			-0.153	-0.386	1.676			-0.161	-0.028	1.683			-0.167	0.161	1.684			-0.290	-0.148	1.695			-0.344	-0.375	1.704			-0.390	-0.579	1.656			-0.398	-0.645	1.638			-0.069	-0.160	1.612			0.009	-0.253	1.406
-0.169	-0.450	1.627			-0.153	-0.386	1.676			-0.161	-0.028	1.683			-0.166	0.161	1.684			-0.290	-0.148	1.695			-0.344	-0.375	1.704			-0.390	-0.579	1.656			-0.398	-0.644	1.638			-0.068	-0.159	1.613			0.008	-0.251	1.404
-0.169	-0.450	1.627			-0.153	-0.386	1.676			-0.161	-0.028	1.683			-0.166	0.161	1.684			-0.289	-0.148	1.695			-0.344	-0.375	1.704			-0.390	-0.579	1.656			-0.398	-0.644	1.638			-0.067	-0.158	1.613			0.008	-0.250	1.402
-0.168	-0.450	1.627			-0.153	-0.386	1.675			-0.160	-0.029	1.683			-0.165	0.161	1.684			-0.289	-0.148	1.694			-0.344	-0.374	1.703			-0.390	-0.579	1.656			-0.398	-0.644	1.638			-0.066	-0.157	1.613			0.008	-0.249	1.400
-0.168	-0.450	1.627			-0.152	-0.386	1.675			-0.160	-0.029	1.682			-0.165	0.161	1.684			-0.289	-0.147	1.694			-0.343	-0.374	1.703			-0.390	-0.579	1.656			-0.398	-0.644	1.638			-0.065	-0.156	1.613			0.008	-0.250	1.401
-0.168	-0.450	1.626			-0.152	-0.386	1.675			-0.160	-0.029	1.682			-0.164	0.161	1.684			-0.289	-0.147	1.694			-0.343	-0.374	1.703			-0.390	-0.579	1.655			-0.398	-0.644	1.638			-0.064	-0.155	1.614			0.008	-0.250	1.400
-0.168	-0.449	1.626			-0.152	-0.386	1.675			-0.160	-0.029	1.682			-0.164	0.161	1.683			-0.288	-0.147	1.694			-0.343	-0.374	1.703			-0.389	-0.579	1.655			-0.397	-0.644	1.638			-0.064	-0.154	1.614			0.008	-0.249	1.399
-0.167	-0.449	1.626			-0.152	-0.386	1.675			-0.159	-0.029	1.682			-0.163	0.161	1.683			-0.288	-0.147	1.694			-0.343	-0.374	1.702			-0.389	-0.580	1.655			-0.397	-0.644	1.638			-0.063	-0.153	1.614			0.010	-0.251	1.403
-0.167	-0.449	1.626			-0.152	-0.386	1.675			-0.159	-0.030	1.682			-0.163	0.161	1.683			-0.288	-0.146	1.694			-0.343	-0.373	1.702			-0.389	-0.580	1.655			-0.397	-0.643	1.638			-0.062	-0.152	1.615			0.007	-0.248	1.399
-0.167	-0.449	1.626			-0.152	-0.386	1.674			-0.159	-0.030	1.682			-0.162	0.161	1.683			-0.287	-0.146	1.694			-0.342	-0.373	1.702			-0.389	-0.580	1.655			-0.397	-0.643	1.639			-0.062	-0.151	1.615			0.010	-0.255	1.415
-0.167	-0.449	1.625			-0.152	-0.386	1.674			-0.159	-0.030	1.682			-0.162	0.161	1.683			-0.287	-0.146	1.694			-0.342	-0.373	1.702			-0.389	-0.580	1.655			-0.397	-0.643	1.639			-0.061	-0.149	1.615			0.010	-0.255	1.414
-0.166	-0.449	1.625			-0.151	-0.386	1.674			-0.159	-0.030	1.682			-0.161	0.161	1.683			-0.287	-0.145	1.694			-0.342	-0.372	1.702			-0.388	-0.580	1.656			-0.396	-0.643	1.639			-0.061	-0.148	1.616			0.009	-0.254	1.413
-0.166	-0.448	1.625			-0.151	-0.386	1.674			-0.158	-0.030	1.682			-0.161	0.161	1.683			-0.286	-0.145	1.694			-0.342	-0.372	1.702			-0.388	-0.580	1.656			-0.396	-0.643	1.639			-0.060	-0.147	1.616			0.010	-0.256	1.416
-0.166	-0.448	1.625			-0.151	-0.386	1.674			-0.158	-0.030	1.682			-0.161	0.161	1.683			-0.286	-0.145	1.693			-0.342	-0.372	1.702			-0.388	-0.581	1.656			-0.396	-0.643	1.639			-0.060	-0.146	1.617			0.011	-0.257	1.418
-0.166	-0.448	1.625			-0.151	-0.386	1.674			-0.158	-0.030	1.681			-0.160	0.161	1.683			-0.285	-0.145	1.693			-0.342	-0.372	1.702			-0.388	-0.581	1.656			-0.396	-0.643	1.640			-0.060	-0.145	1.617			0.012	-0.258	1.420
-0.166	-0.448	1.625			-0.151	-0.386	1.674			-0.158	-0.030	1.681			-0.160	0.161	1.683			-0.285	-0.145	1.692			-0.342	-0.372	1.702			-0.388	-0.581	1.656			-0.396	-0.643	1.640			-0.059	-0.144	1.617			0.012	-0.258	1.421
-0.166	-0.448	1.625			-0.151	-0.386	1.674			-0.158	-0.031	1.681			-0.160	0.161	1.683			-0.284	-0.145	1.692			-0.342	-0.372	1.702			-0.387	-0.581	1.656			-0.395	-0.643	1.640			-0.059	-0.144	1.617			0.013	-0.259	1.421
-0.165	-0.448	1.624			-0.151	-0.386	1.673			-0.157	-0.031	1.681			-0.159	0.161	1.683			-0.283	-0.145	1.692			-0.341	-0.371	1.702			-0.387	-0.581	1.657			-0.395	-0.642	1.640			-0.059	-0.143	1.618			0.009	-0.253	1.414
-0.165	-0.448	1.624			-0.151	-0.385	1.673			-0.157	-0.031	1.681			-0.159	0.161	1.683			-0.283	-0.145	1.691			-0.341	-0.371	1.702			-0.387	-0.582	1.657			-0.395	-0.642	1.641			-0.059	-0.142	1.618			0.006	-0.250	1.409
-0.165	-0.448	1.624			-0.151	-0.385	1.673			-0.157	-0.031	1.681			-0.159	0.161	1.683			-0.282	-0.145	1.691			-0.341	-0.371	1.702			-0.387	-0.582	1.657			-0.395	-0.642	1.641			-0.059	-0.142	1.618			0.007	-0.251	1.410
-0.165	-0.448	1.624			-0.150	-0.385	1.673			-0.157	-0.031	1.681			-0.158	0.161	1.683			-0.282	-0.144	1.690			-0.341	-0.371	1.702			-0.387	-0.582	1.657			-0.395	-0.642	1.641			-0.059	-0.141	1.618			0.007	-0.250	1.410
-0.165	-0.447	1.624			-0.150	-0.385	1.673			-0.156	-0.031	1.681			-0.158	0.161	1.683			-0.281	-0.144	1.690			-0.341	-0.370	1.702			-0.387	-0.582	1.658			-0.394	-0.642	1.642			-0.059	-0.140	1.619			0.007	-0.250	1.409
-0.165	-0.447	1.624			-0.150	-0.385	1.673			-0.156	-0.031	1.680			-0.158	0.161	1.683			-0.280	-0.144	1.690			-0.341	-0.370	1.702			-0.386	-0.583	1.658			-0.394	-0.642	1.642			-0.059	-0.140	1.619			0.007	-0.250	1.409
-0.165	-0.447	1.624			-0.150	-0.385	1.673			-0.156	-0.031	1.680			-0.157	0.161	1.683			-0.280	-0.144	1.689			-0.340	-0.369	1.702			-0.386	-0.583	1.658			-0.394	-0.642	1.643			-0.059	-0.139	1.619			0.007	-0.250	1.409
-0.164	-0.447	1.624			-0.150	-0.385	1.673			-0.156	-0.031	1.680			-0.157	0.161	1.683			-0.279	-0.144	1.689			-0.340	-0.369	1.702			-0.386	-0.583	1.658			-0.394	-0.642	1.643			-0.060	-0.139	1.619			0.007	-0.249	1.408
-0.164	-0.447	1.624			-0.150	-0.385	1.673			-0.155	-0.031	1.680			-0.157	0.161	1.683			-0.279	-0.143	1.689			-0.340	-0.369	1.702			-0.386	-0.583	1.659			-0.394	-0.642	1.644			-0.060	-0.138	1.619			0.007	-0.249	1.408
-0.164	-0.447	1.624			-0.150	-0.385	1.673			-0.155	-0.031	1.680			-0.156	0.161	1.683			-0.278	-0.144	1.688			-0.340	-0.369	1.703			-0.386	-0.583	1.659			-0.394	-0.642	1.644			-0.060	-0.137	1.620			0.007	-0.249	1.408
-0.164	-0.447	1.624			-0.149	-0.385	1.673			-0.155	-0.031	1.680			-0.156	0.160	1.683			-0.277	-0.144	1.688			-0.340	-0.368	1.703			-0.386	-0.583	1.659			-0.394	-0.642	1.644			-0.060	-0.137	1.620			0.007	-0.249	1.407
-0.164	-0.447	1.624			-0.149	-0.385	1.673			-0.154	-0.031	1.680			-0.156	0.160	1.683			-0.277	-0.144	1.688			-0.340	-0.368	1.703			-0.385	-0.583	1.660			-0.393	-0.642	1.645			-0.061	-0.136	1.620			0.007	-0.248	1.407
-0.164	-0.447	1.624			-0.149	-0.385	1.673			-0.154	-0.031	1.680			-0.155	0.160	1.683			-0.277	-0.143	1.687			-0.340	-0.368	1.703			-0.385	-0.584	1.660			-0.393	-0.642	1.645			-0.061	-0.136	1.620			0.006	-0.248	1.407
-0.164	-0.447	1.624			-0.149	-0.385	1.673			-0.154	-0.031	1.680			-0.155	0.160	1.683			-0.276	-0.144	1.687			-0.339	-0.368	1.703			-0.385	-0.584	1.660			-0.393	-0.642	1.646			-0.061	-0.136	1.620			0.006	-0.248	1.407
-0.163	-0.447	1.624			-0.149	-0.385	1.673			-0.153	-0.031	1.679			-0.155	0.160	1.684			-0.276	-0.143	1.687			-0.339	-0.368	1.704			-0.385	-0.584	1.661			-0.393	-0.643	1.646			-0.062	-0.135	1.620			0.006	-0.248	1.406
-0.163	-0.447	1.624			-0.149	-0.385	1.673			-0.153	-0.032	1.679			-0.154	0.160	1.684			-0.275	-0.143	1.687			-0.339	-0.367	1.704			-0.385	-0.584	1.661			-0.393	-0.643	1.647			-0.062	-0.135	1.620			0.006	-0.248	1.406
-0.163	-0.447	1.624			-0.148	-0.385	1.672			-0.153	-0.032	1.679			-0.154	0.160	1.684			-0.275	-0.143	1.687			-0.339	-0.367	1.704			-0.385	-0.584	1.662			-0.393	-0.643	1.647			-0.062	-0.135	1.620			0.006	-0.248	1.406
-0.163	-0.447	1.624			-0.148	-0.385	1.672			-0.153	-0.032	1.679			-0.154	0.160	1.684			-0.275	-0.143	1.687			-0.339	-0.367	1.704			-0.384	-0.584	1.662			-0.393	-0.643	1.648			-0.063	-0.134	1.620			0.007	-0.249	1.406
-0.163	-0.447	1.624			-0.148	-0.385	1.672			-0.152	-0.032	1.679			-0.153	0.160	1.684			-0.275	-0.143	1.687			-0.339	-0.367	1.705			-0.384	-0.584	1.662			-0.392	-0.643	1.648			-0.063	-0.134	1.620			0.007	-0.248	1.406
-0.163	-0.447	1.624			-0.148	-0.385	1.672			-0.152	-0.032	1.679			-0.153	0.160	1.684			-0.274	-0.143	1.687			-0.339	-0.367	1.705			-0.384	-0.585	1.663			-0.392	-0.643	1.648			-0.063	-0.134	1.620			0.007	-0.248	1.406
-0.163	-0.447	1.624			-0.148	-0.385	1.672			-0.152	-0.032	1.679			-0.153	0.160	1.684			-0.274	-0.143	1.687			-0.339	-0.367	1.705			-0.384	-0.585	1.663			-0.392	-0.643	1.649			-0.063	-0.134	1.621			0.007	-0.248	1.406
-0.162	-0.447	1.623			-0.147	-0.385	1.672			-0.152	-0.032	1.679			-0.152	0.160	1.684			-0.274	-0.143	1.687			-0.338	-0.366	1.705			-0.384	-0.585	1.663			-0.392	-0.643	1.649			-0.063	-0.133	1.621			0.007	-0.248	1.406
-0.162	-0.447	1.623			-0.147	-0.385	1.672			-0.151	-0.032	1.679			-0.152	0.160	1.684			-0.274	-0.143	1.687			-0.338	-0.366	1.705			-0.384	-0.585	1.664			-0.392	-0.643	1.650			-0.063	-0.133	1.621			0.007	-0.247	1.405
-0.162	-0.447	1.623			-0.147	-0.385	1.672			-0.151	-0.032	1.679			-0.152	0.160	1.684			-0.274	-0.143	1.687			-0.338	-0.366	1.705			-0.384	-0.585	1.664			-0.392	-0.643	1.650			-0.063	-0.133	1.621			0.007	-0.247	1.405
-0.162	-0.447	1.623			-0.147	-0.385	1.672			-0.151	-0.032	1.678			-0.151	0.159	1.684			-0.273	-0.143	1.686			-0.338	-0.366	1.705			-0.384	-0.585	1.664			-0.392	-0.643	1.651			-0.063	-0.133	1.621			0.007	-0.246	1.404
-0.162	-0.447	1.623			-0.147	-0.385	1.672			-0.151	-0.032	1.678			-0.151	0.159	1.684			-0.273	-0.143	1.686			-0.338	-0.366	1.705			-0.384	-0.585	1.665			-0.392	-0.643	1.651			-0.063	-0.133	1.621			0.007	-0.246	1.404
-0.161	-0.447	1.623			-0.146	-0.385	1.672			-0.150	-0.032	1.678			-0.151	0.159	1.684			-0.273	-0.143	1.686			-0.338	-0.366	1.705			-0.383	-0.585	1.665			-0.392	-0.643	1.652			-0.063	-0.133	1.621			0.008	-0.246	1.404
-0.161	-0.447	1.623			-0.146	-0.385	1.672			-0.150	-0.032	1.678			-0.150	0.159	1.684			-0.273	-0.143	1.686			-0.337	-0.366	1.705			-0.383	-0.585	1.665			-0.392	-0.643	1.652			-0.062	-0.133	1.621			0.009	-0.246	1.404
-0.161	-0.446	1.623			-0.146	-0.385	1.672			-0.150	-0.032	1.678			-0.150	0.159	1.684			-0.273	-0.143	1.686			-0.337	-0.366	1.705			-0.383	-0.586	1.665			-0.392	-0.643	1.652			-0.061	-0.132	1.621			0.009	-0.246	1.404
-0.161	-0.446	1.623			-0.146	-0.384	1.672			-0.149	-0.032	1.678			-0.150	0.159	1.684			-0.272	-0.143	1.686			-0.337	-0.366	1.705			-0.383	-0.586	1.666			-0.392	-0.643	1.653			-0.060	-0.132	1.622			0.010	-0.246	1.404
-0.160	-0.446	1.623			-0.145	-0.384	1.672			-0.149	-0.032	1.678			-0.149	0.159	1.684			-0.272	-0.143	1.686			-0.337	-0.366	1.705			-0.383	-0.586	1.666			-0.392	-0.644	1.653			-0.058	-0.132	1.622			0.011	-0.246	1.404
-0.160	-0.446	1.623			-0.145	-0.384	1.672			-0.149	-0.032	1.678			-0.149	0.159	1.683			-0.272	-0.143	1.686			-0.337	-0.366	1.705			-0.383	-0.586	1.666			-0.392	-0.644	1.653			-0.057	-0.132	1.622			0.012	-0.246	1.404
-0.160	-0.446	1.623			-0.145	-0.384	1.672			-0.149	-0.032	1.678			-0.148	0.159	1.683			-0.272	-0.143	1.686			-0.337	-0.366	1.705			-0.383	-0.586	1.666			-0.392	-0.644	1.654			-0.055	-0.132	1.622			0.014	-0.246	1.404
-0.159	-0.445	1.623			-0.145	-0.384	1.672			-0.148	-0.032	1.678			-0.147	0.159	1.683			-0.272	-0.143	1.686			-0.337	-0.366	1.705			-0.383	-0.586	1.667			-0.392	-0.644	1.654			-0.053	-0.132	1.623			0.015	-0.245	1.403
-0.159	-0.445	1.623			-0.145	-0.384	1.672			-0.148	-0.032	1.678			-0.147	0.158	1.683			-0.272	-0.143	1.686			-0.337	-0.366	1.705			-0.383	-0.586	1.667			-0.392	-0.644	1.654			-0.050	-0.132	1.623			0.017	-0.245	1.403
-0.158	-0.445	1.623			-0.144	-0.383	1.672			-0.147	-0.032	1.678			-0.146	0.158	1.683			-0.271	-0.143	1.686			-0.336	-0.366	1.705			-0.383	-0.586	1.667			-0.392	-0.644	1.655			-0.048	-0.132	1.623			0.018	-0.244	1.403
-0.158	-0.444	1.624			-0.144	-0.383	1.672			-0.147	-0.032	1.678			-0.145	0.158	1.683			-0.271	-0.143	1.686			-0.336	-0.366	1.705			-0.383	-0.586	1.667			-0.392	-0.644	1.655			-0.046	-0.132	1.623			0.024	-0.249	1.408
-0.157	-0.444	1.624			-0.144	-0.383	1.672			-0.147	-0.032	1.677			-0.144	0.158	1.683			-0.271	-0.144	1.686			-0.336	-0.366	1.705			-0.383	-0.586	1.667			-0.392	-0.644	1.655			-0.044	-0.133	1.624			0.028	-0.253	1.412
-0.157	-0.443	1.624			-0.143	-0.382	1.672			-0.146	-0.032	1.677			-0.144	0.158	1.683			-0.271	-0.144	1.686			-0.336	-0.366	1.706			-0.383	-0.586	1.667			-0.392	-0.644	1.655			-0.043	-0.133	1.624			0.031	-0.256	1.414
-0.157	-0.443	1.624			-0.143	-0.382	1.672			-0.146	-0.032	1.677			-0.143	0.158	1.683			-0.271	-0.144	1.685			-0.336	-0.366	1.706			-0.383	-0.587	1.668			-0.393	-0.644	1.656			-0.041	-0.133	1.624			0.034	-0.258	1.416
-0.156	-0.443	1.624			-0.143	-0.382	1.672			-0.145	-0.032	1.677			-0.142	0.158	1.682			-0.270	-0.144	1.685			-0.336	-0.366	1.706			-0.383	-0.587	1.668			-0.393	-0.644	1.656			-0.040	-0.133	1.624			0.036	-0.262	1.419
-0.156	-0.442	1.624			-0.142	-0.382	1.672			-0.145	-0.032	1.677			-0.140	0.157	1.682			-0.270	-0.144	1.685			-0.336	-0.366	1.706			-0.383	-0.587	1.668			-0.393	-0.644	1.656			-0.038	-0.133	1.624			0.037	-0.265	1.421
-0.155	-0.442	1.624			-0.142	-0.381	1.672			-0.144	-0.032	1.677			-0.139	0.157	1.681			-0.270	-0.144	1.685			-0.336	-0.366	1.706			-0.383	-0.587	1.668			-0.393	-0.644	1.656			-0.037	-0.133	1.624			0.041	-0.266	1.452
-0.155	-0.442	1.624			-0.142	-0.381	1.672			-0.143	-0.032	1.676			-0.138	0.157	1.680			-0.269	-0.144	1.685			-0.336	-0.366	1.706			-0.383	-0.587	1.668			-0.393	-0.644	1.656			-0.036	-0.133	1.624			0.043	-0.266	1.465
-0.155	-0.441	1.624			-0.141	-0.381	1.672			-0.143	-0.032	1.676			-0.136	0.157	1.679			-0.269	-0.144	1.684			-0.336	-0.366	1.706			-0.383	-0.587	1.668			-0.393	-0.644	1.656			-0.035	-0.133	1.624			0.045	-0.265	1.474
-0.154	-0.441	1.624			-0.141	-0.380	1.672			-0.142	-0.032	1.676			-0.135	0.156	1.678			-0.269	-0.144	1.684			-0.336	-0.366	1.706			-0.383	-0.587	1.668			-0.393	-0.644	1.657			-0.034	-0.133	1.624			0.046	-0.265	1.479
-0.154	-0.440	1.624			-0.140	-0.380	1.672			-0.140	-0.032	1.674			-0.131	0.156	1.676			-0.268	-0.145	1.684			-0.335	-0.366	1.706			-0.383	-0.587	1.668			-0.392	-0.644	1.657			-0.032	-0.133	1.624			0.049	-0.266	1.486
-0.154	-0.440	1.624			-0.140	-0.380	1.672			-0.140	-0.032	1.674			-0.131	0.156	1.676			-0.268	-0.145	1.684			-0.335	-0.366	1.706			-0.383	-0.587	1.668			-0.392	-0.644	1.657			-0.032	-0.133	1.624			0.049	-0.266	1.486
-0.153	-0.440	1.624			-0.140	-0.380	1.672			-0.139	-0.033	1.673			-0.129	0.155	1.674			-0.268	-0.145	1.683			-0.335	-0.366	1.706			-0.383	-0.587	1.668			-0.392	-0.644	1.657			-0.031	-0.133	1.623			0.050	-0.266	1.489
-0.153	-0.440	1.624			-0.140	-0.379	1.672			-0.138	-0.033	1.673			-0.127	0.155	1.672			-0.267	-0.145	1.683			-0.335	-0.366	1.706			-0.383	-0.587	1.668			-0.392	-0.644	1.657			-0.030	-0.133	1.623			0.052	-0.266	1.491
-0.152	-0.439	1.624			-0.139	-0.379	1.672			-0.137	-0.033	1.671			-0.125	0.154	1.670			-0.267	-0.145	1.682			-0.335	-0.366	1.706			-0.383	-0.587	1.668			-0.392	-0.644	1.656			-0.029	-0.134	1.623			0.053	-0.266	1.493
-0.152	-0.439	1.624			-0.139	-0.379	1.672			-0.136	-0.033	1.670			-0.123	0.153	1.667			-0.267	-0.145	1.682			-0.335	-0.366	1.706			-0.383	-0.587	1.668			-0.392	-0.644	1.656			-0.027	-0.134	1.622			0.054	-0.267	1.495
-0.151	-0.439	1.624			-0.138	-0.378	1.671			-0.135	-0.033	1.669			-0.122	0.153	1.665			-0.266	-0.145	1.681			-0.335	-0.366	1.706			-0.383	-0.587	1.668			-0.392	-0.643	1.656			-0.026	-0.134	1.621			0.055	-0.267	1.496
-0.151	-0.439	1.624			-0.138	-0.378	1.671			-0.134	-0.033	1.668			-0.120	0.152	1.662			-0.266	-0.145	1.680			-0.334	-0.365	1.705			-0.383	-0.587	1.667			-0.392	-0.643	1.656			-0.025	-0.135	1.621			0.056	-0.267	1.498
-0.150	-0.438	1.623			-0.137	-0.378	1.671			-0.133	-0.034	1.666			-0.118	0.152	1.660			-0.265	-0.145	1.679			-0.334	-0.365	1.705			-0.383	-0.587	1.667			-0.391	-0.643	1.655			-0.024	-0.135	1.620			0.058	-0.267	1.499
-0.150	-0.438	1.623			-0.137	-0.377	1.671			-0.132	-0.034	1.665			-0.117	0.151	1.658			-0.264	-0.144	1.678			-0.333	-0.365	1.704			-0.382	-0.587	1.666			-0.391	-0.643	1.655			-0.023	-0.135	1.619			0.059	-0.267	1.500
-0.149	-0.438	1.623			-0.136	-0.377	1.671			-0.131	-0.034	1.663			-0.115	0.151	1.655			-0.263	-0.144	1.677			-0.333	-0.365	1.703			-0.382	-0.586	1.665			-0.391	-0.642	1.654			-0.022	-0.136	1.618			0.061	-0.267	1.500
-0.149	-0.437	1.623			-0.135	-0.377	1.670			-0.130	-0.034	1.662			-0.114	0.150	1.653			-0.263	-0.144	1.675			-0.332	-0.364	1.702			-0.382	-0.586	1.664			-0.390	-0.642	1.653			-0.021	-0.136	1.617			0.062	-0.266	1.501
-0.148	-0.437	1.623			-0.135	-0.376	1.670			-0.129	-0.035	1.661			-0.113	0.150	1.651			-0.262	-0.144	1.674			-0.332	-0.364	1.701			-0.381	-0.586	1.663			-0.390	-0.641	1.652			-0.020	-0.136	1.616			0.064	-0.266	1.501
-0.148	-0.437	1.623			-0.134	-0.376	1.670			-0.128	-0.035	1.659			-0.111	0.149	1.649			-0.261	-0.144	1.673			-0.331	-0.364	1.700			-0.381	-0.586	1.662			-0.389	-0.641	1.651			-0.019	-0.136	1.616			0.066	-0.266	1.500
-0.147	-0.437	1.622			-0.134	-0.376	1.669			-0.127	-0.035	1.658			-0.110	0.149	1.647			-0.261	-0.144	1.671			-0.330	-0.364	1.699			-0.380	-0.586	1.660			-0.389	-0.641	1.650			-0.018	-0.137	1.615			0.067	-0.265	1.500
-0.147	-0.436	1.622			-0.133	-0.375	1.669			-0.127	-0.035	1.657			-0.109	0.148	1.645			-0.260	-0.144	1.670			-0.330	-0.364	1.698			-0.380	-0.586	1.659			-0.389	-0.640	1.649			-0.017	-0.137	1.614			0.069	-0.265	1.499
-0.146	-0.436	1.622			-0.133	-0.375	1.668			-0.126	-0.035	1.655			-0.108	0.148	1.643			-0.259	-0.144	1.669			-0.329	-0.363	1.697			-0.379	-0.586	1.657			-0.388	-0.640	1.648			-0.016	-0.137	1.613			0.070	-0.265	1.498
-0.146	-0.436	1.622			-0.132	-0.375	1.668			-0.125	-0.036	1.654			-0.108	0.148	1.641			-0.259	-0.144	1.668			-0.328	-0.363	1.696			-0.379	-0.586	1.656			-0.388	-0.640	1.647			-0.015	-0.137	1.612			0.072	-0.264	1.497
-0.145	-0.436	1.621			-0.131	-0.374	1.666			-0.124	-0.036	1.651			-0.106	0.147	1.637			-0.258	-0.143	1.665			-0.327	-0.363	1.694			-0.377	-0.585	1.653			-0.386	-0.639	1.644			-0.013	-0.138	1.610			0.075	-0.264	1.494
-0.145	-0.436	1.621			-0.131	-0.374	1.666			-0.124	-0.036	1.651			-0.106	0.147	1.637			-0.258	-0.143	1.665			-0.327	-0.363	1.694			-0.377	-0.585	1.653			-0.386	-0.639	1.644			-0.013	-0.138	1.610			0.075	-0.264	1.494
-0.144	-0.435	1.621			-0.131	-0.374	1.666			-0.123	-0.036	1.650			-0.105	0.147	1.635			-0.257	-0.143	1.664			-0.327	-0.363	1.693			-0.377	-0.585	1.652			-0.386	-0.638	1.643			-0.013	-0.138	1.609			0.076	-0.263	1.492
-0.144	-0.435	1.620			-0.130	-0.374	1.665			-0.123	-0.036	1.649			-0.104	0.147	1.634			-0.257	-0.143	1.664			-0.326	-0.363	1.692			-0.376	-0.585	1.651			-0.385	-0.637	1.641			-0.012	-0.138	1.608			0.078	-0.263	1.491
-0.143	-0.435	1.620			-0.130	-0.373	1.664			-0.122	-0.037	1.647			-0.104	0.147	1.632			-0.256	-0.143	1.663			-0.326	-0.363	1.691			-0.375	-0.584	1.650			-0.384	-0.637	1.640			-0.011	-0.138	1.607			0.079	-0.263	1.489
-0.143	-0.435	1.620			-0.129	-0.373	1.663			-0.122	-0.037	1.646			-0.103	0.147	1.631			-0.256	-0.143	1.662			-0.325	-0.362	1.690			-0.375	-0.584	1.649			-0.384	-0.637	1.639			-0.011	-0.138	1.606			0.080	-0.263	1.488
-0.142	-0.435	1.619			-0.129	-0.373	1.662			-0.121	-0.037	1.645			-0.102	0.147	1.630			-0.255	-0.143	1.661			-0.325	-0.362	1.690			-0.374	-0.584	1.648			-0.383	-0.636	1.638			-0.010	-0.139	1.605			0.081	-0.263	1.486
-0.142	-0.435	1.619			-0.129	-0.373	1.662			-0.120	-0.037	1.644			-0.102	0.146	1.628			-0.255	-0.143	1.660			-0.324	-0.362	1.689			-0.373	-0.584	1.647			-0.383	-0.636	1.637			-0.009	-0.139	1.605			0.082	-0.262	1.485
-0.142	-0.434	1.619			-0.128	-0.372	1.661			-0.120	-0.037	1.642			-0.101	0.146	1.627			-0.255	-0.143	1.660			-0.324	-0.362	1.688			-0.373	-0.584	1.646			-0.382	-0.636	1.636			-0.009	-0.139	1.604			0.083	-0.262	1.484
-0.141	-0.434	1.618			-0.128	-0.372	1.660			-0.119	-0.037	1.641			-0.101	0.146	1.626			-0.254	-0.142	1.659			-0.323	-0.362	1.687			-0.372	-0.584	1.646			-0.382	-0.635	1.635			-0.008	-0.139	1.603			0.083	-0.262	1.484
-0.141	-0.434	1.618			-0.128	-0.372	1.659			-0.119	-0.037	1.640			-0.100	0.146	1.625			-0.254	-0.142	1.658			-0.323	-0.362	1.687			-0.372	-0.583	1.645			-0.381	-0.635	1.634			-0.008	-0.139	1.602			0.084	-0.261	1.483
-0.141	-0.434	1.618			-0.127	-0.372	1.658			-0.119	-0.037	1.639			-0.100	0.146	1.623			-0.254	-0.142	1.658			-0.322	-0.362	1.686			-0.371	-0.583	1.644			-0.381	-0.635	1.633			-0.007	-0.139	1.601			0.085	-0.261	1.482
-0.140	-0.434	1.618			-0.127	-0.371	1.657			-0.118	-0.037	1.638			-0.099	0.146	1.622			-0.253	-0.142	1.657			-0.322	-0.362	1.686			-0.370	-0.583	1.644			-0.380	-0.634	1.633			-0.007	-0.140	1.601			0.086	-0.261	1.482
-0.140	-0.434	1.617			-0.127	-0.371	1.656			-0.118	-0.037	1.637			-0.099	0.146	1.621			-0.253	-0.142	1.656			-0.321	-0.361	1.685			-0.370	-0.583	1.643			-0.380	-0.634	1.632			-0.007	-0.140	1.600			0.086	-0.260	1.481
-0.140	-0.434	1.617			-0.126	-0.371	1.655			-0.118	-0.038	1.637			-0.099	0.146	1.620			-0.253	-0.142	1.656			-0.321	-0.361	1.685			-0.369	-0.583	1.643			-0.380	-0.634	1.632			-0.006	-0.140	1.599			0.087	-0.260	1.481
-0.139	-0.434	1.617			-0.126	-0.371	1.655			-0.117	-0.038	1.636			-0.098	0.146	1.619			-0.253	-0.142	1.655			-0.321	-0.361	1.684			-0.368	-0.583	1.642			-0.379	-0.634	1.631			-0.006	-0.140	1.599			0.088	-0.259	1.480
-0.139	-0.434	1.617			-0.126	-0.371	1.654			-0.117	-0.038	1.635			-0.098	0.146	1.618			-0.252	-0.142	1.655			-0.320	-0.361	1.684			-0.368	-0.582	1.641			-0.379	-0.633	1.631			-0.005	-0.140	1.598			0.088	-0.259	1.480
-0.139	-0.433	1.616			-0.126	-0.371	1.653			-0.117	-0.038	1.634			-0.098	0.146	1.617			-0.252	-0.142	1.654			-0.320	-0.361	1.684			-0.367	-0.582	1.641			-0.378	-0.633	1.630			-0.005	-0.140	1.598			0.090	-0.261	1.477
-0.139	-0.433	1.616			-0.126	-0.370	1.652			-0.117	-0.038	1.634			-0.097	0.146	1.617			-0.252	-0.141	1.654			-0.320	-0.361	1.683			-0.366	-0.582	1.641			-0.378	-0.633	1.630			-0.005	-0.140	1.597			0.091	-0.262	1.475
-0.139	-0.433	1.616			-0.126	-0.370	1.651			-0.116	-0.038	1.633			-0.097	0.146	1.616			-0.252	-0.141	1.654			-0.319	-0.361	1.683			-0.366	-0.582	1.640			-0.377	-0.633	1.629			-0.004	-0.140	1.597			0.092	-0.264	1.474
-0.138	-0.433	1.616			-0.126	-0.370	1.651			-0.116	-0.038	1.633			-0.097	0.146	1.615			-0.251	-0.141	1.653			-0.319	-0.361	1.683			-0.365	-0.582	1.640			-0.377	-0.633	1.629			-0.004	-0.140	1.596			0.093	-0.265	1.473
-0.138	-0.433	1.616			-0.125	-0.370	1.650			-0.116	-0.038	1.632			-0.097	0.146	1.615			-0.251	-0.141	1.653			-0.319	-0.361	1.682			-0.365	-0.582	1.639			-0.377	-0.633	1.629			-0.004	-0.140	1.596			0.094	-0.265	1.472
-0.138	-0.433	1.615			-0.125	-0.370	1.649			-0.116	-0.038	1.632			-0.097	0.145	1.614			-0.251	-0.141	1.653			-0.319	-0.361	1.682			-0.364	-0.582	1.639			-0.376	-0.632	1.629			-0.004	-0.140	1.595			0.095	-0.266	1.471
-0.138	-0.433	1.615			-0.125	-0.370	1.649			-0.115	-0.038	1.631			-0.096	0.145	1.614			-0.251	-0.141	1.652			-0.318	-0.360	1.682			-0.364	-0.581	1.639			-0.376	-0.632	1.628			-0.004	-0.140	1.595			0.096	-0.267	1.471
-0.138	-0.433	1.615			-0.125	-0.370	1.648			-0.115	-0.038	1.631			-0.096	0.145	1.613			-0.250	-0.141	1.652			-0.318	-0.360	1.682			-0.363	-0.581	1.639			-0.376	-0.632	1.628			-0.003	-0.140	1.595			0.097	-0.267	1.471
-0.138	-0.433	1.615			-0.125	-0.370	1.647			-0.115	-0.038	1.630			-0.096	0.145	1.613			-0.250	-0.141	1.652			-0.318	-0.360	1.681			-0.363	-0.581	1.638			-0.376	-0.632	1.628			-0.003	-0.140	1.595			0.098	-0.268	1.471
-0.137	-0.433	1.615			-0.125	-0.369	1.647			-0.115	-0.038	1.630			-0.096	0.145	1.612			-0.250	-0.141	1.651			-0.318	-0.360	1.681			-0.363	-0.581	1.638			-0.375	-0.632	1.627			-0.003	-0.140	1.594			0.099	-0.269	1.471
-0.137	-0.433	1.614			-0.125	-0.369	1.646			-0.115	-0.038	1.630			-0.096	0.145	1.612			-0.250	-0.141	1.651			-0.318	-0.360	1.681			-0.363	-0.581	1.638			-0.375	-0.632	1.627			-0.003	-0.140	1.594			0.100	-0.269	1.471
-0.137	-0.433	1.614			-0.125	-0.369	1.646			-0.115	-0.038	1.629			-0.096	0.145	1.611			-0.250	-0.141	1.651			-0.317	-0.360	1.681			-0.362	-0.581	1.638			-0.375	-0.632	1.627			-0.002	-0.140	1.594			0.101	-0.270	1.472
-0.137	-0.433	1.614			-0.125	-0.369	1.646			-0.115	-0.038	1.629			-0.095	0.145	1.611			-0.250	-0.141	1.651			-0.317	-0.360	1.681			-0.362	-0.581	1.637			-0.375	-0.632	1.627			-0.002	-0.140	1.594			0.102	-0.270	1.473
-0.137	-0.433	1.614			-0.125	-0.369	1.645			-0.114	-0.038	1.629			-0.095	0.145	1.611			-0.250	-0.141	1.650			-0.317	-0.360	1.680			-0.362	-0.581	1.637			-0.375	-0.632	1.627			-0.002	-0.140	1.594			0.103	-0.271	1.475
-0.137	-0.433	1.614			-0.125	-0.369	1.645			-0.114	-0.038	1.628			-0.095	0.145	1.610			-0.249	-0.140	1.650			-0.317	-0.360	1.680			-0.362	-0.581	1.637			-0.374	-0.632	1.626			-0.002	-0.140	1.594			0.104	-0.271	1.476
-0.137	-0.433	1.614			-0.125	-0.369	1.644			-0.114	-0.038	1.628			-0.095	0.145	1.610			-0.249	-0.140	1.650			-0.317	-0.360	1.680			-0.361	-0.581	1.637			-0.374	-0.632	1.626			-0.001	-0.140	1.594			0.104	-0.271	1.478
-0.137	-0.432	1.614			-0.125	-0.369	1.644			-0.114	-0.038	1.628			-0.095	0.145	1.610			-0.249	-0.140	1.650			-0.317	-0.360	1.680			-0.361	-0.581	1.637			-0.374	-0.632	1.626			-0.001	-0.140	1.595			0.106	-0.272	1.481
-0.137	-0.432	1.614			-0.125	-0.369	1.644			-0.114	-0.038	1.628			-0.095	0.145	1.610			-0.249	-0.140	1.650			-0.317	-0.360	1.680			-0.361	-0.581	1.637			-0.374	-0.632	1.626			-0.001	-0.140	1.595			0.106	-0.272	1.481
-0.137	-0.432	1.614			-0.125	-0.369	1.644			-0.114	-0.038	1.628			-0.095	0.145	1.609			-0.249	-0.140	1.650			-0.316	-0.360	1.680			-0.361	-0.581	1.636			-0.374	-0.632	1.625			-0.000	-0.140	1.595			0.106	-0.273	1.482
-0.136	-0.432	1.614			-0.125	-0.369	1.643			-0.114	-0.039	1.628			-0.095	0.145	1.609			-0.249	-0.140	1.650			-0.316	-0.360	1.680			-0.361	-0.581	1.636			-0.374	-0.631	1.625			-0.000	-0.140	1.596			0.107	-0.273	1.483
-0.136	-0.432	1.613			-0.125	-0.369	1.643			-0.114	-0.039	1.628			-0.094	0.145	1.609			-0.249	-0.140	1.650			-0.316	-0.360	1.679			-0.361	-0.581	1.636			-0.374	-0.631	1.625			0.000	-0.140	1.596			0.107	-0.273	1.484
-0.136	-0.432	1.613			-0.125	-0.369	1.643			-0.114	-0.039	1.628			-0.094	0.144	1.609			-0.249	-0.140	1.650			-0.316	-0.360	1.679			-0.361	-0.581	1.636			-0.374	-0.631	1.625			0.000	-0.140	1.597			0.107	-0.274	1.486
-0.136	-0.432	1.613			-0.125	-0.369	1.643			-0.114	-0.039	1.628			-0.094	0.144	1.609			-0.249	-0.140	1.650			-0.316	-0.360	1.679			-0.361	-0.581	1.636			-0.374	-0.631	1.625			0.001	-0.140	1.597			0.108	-0.274	1.487
-0.136	-0.432	1.613			-0.125	-0.369	1.643			-0.114	-0.039	1.628			-0.094	0.144	1.610			-0.249	-0.140	1.650			-0.316	-0.360	1.679			-0.360	-0.581	1.636			-0.374	-0.631	1.624			0.001	-0.140	1.598			0.108	-0.274	1.489
-0.136	-0.432	1.613			-0.125	-0.369	1.643			-0.114	-0.039	1.629			-0.094	0.144	1.610			-0.248	-0.140	1.650			-0.316	-0.359	1.679			-0.360	-0.581	1.636			-0.374	-0.631	1.624			0.001	-0.140	1.599			0.108	-0.274	1.490
-0.136	-0.432	1.613			-0.125	-0.369	1.643			-0.113	-0.039	1.629			-0.094	0.144	1.610			-0.248	-0.139	1.650			-0.316	-0.359	1.679			-0.360	-0.581	1.635			-0.374	-0.631	1.624			0.001	-0.140	1.599			0.108	-0.274	1.492
-0.136	-0.432	1.613			-0.125	-0.369	1.643			-0.113	-0.039	1.629			-0.094	0.144	1.611			-0.248	-0.139	1.650			-0.316	-0.359	1.679			-0.360	-0.581	1.635			-0.374	-0.631	1.624			0.001	-0.140	1.600			0.108	-0.274	1.493
-0.136	-0.432	1.613			-0.125	-0.369	1.643			-0.113	-0.039	1.630			-0.094	0.144	1.612			-0.248	-0.139	1.651			-0.316	-0.359	1.679			-0.360	-0.581	1.635			-0.373	-0.631	1.624			0.001	-0.140	1.600			0.108	-0.274	1.494
-0.136	-0.432	1.613			-0.125	-0.369	1.643			-0.113	-0.039	1.631			-0.094	0.143	1.612			-0.248	-0.139	1.651			-0.316	-0.359	1.679			-0.360	-0.581	1.636			-0.374	-0.631	1.624			0.002	-0.140	1.601			0.108	-0.274	1.495
-0.136	-0.432	1.613			-0.125	-0.369	1.643			-0.113	-0.039	1.631			-0.094	0.143	1.613			-0.248	-0.139	1.651			-0.316	-0.359	1.679			-0.360	-0.581	1.636			-0.374	-0.631	1.624			0.002	-0.140	1.602			0.108	-0.274	1.496
-0.136	-0.432	1.613			-0.125	-0.369	1.643			-0.113	-0.039	1.632			-0.094	0.143	1.614			-0.248	-0.139	1.652			-0.316	-0.359	1.679			-0.360	-0.581	1.636			-0.374	-0.631	1.625			0.002	-0.140	1.602			0.108	-0.274	1.498
-0.136	-0.432	1.613			-0.125	-0.369	1.644			-0.113	-0.039	1.633			-0.094	0.143	1.614			-0.248	-0.139	1.652			-0.316	-0.359	1.679			-0.361	-0.581	1.636			-0.374	-0.632	1.625			0.002	-0.140	1.603			0.108	-0.274	1.499
-0.136	-0.432	1.613			-0.125	-0.369	1.644			-0.113	-0.039	1.633			-0.094	0.143	1.615			-0.248	-0.139	1.652			-0.315	-0.359	1.679			-0.361	-0.581	1.637			-0.374	-0.632	1.626			0.002	-0.140	1.603			0.108	-0.274	1.500
-0.136	-0.432	1.613			-0.125	-0.369	1.644			-0.114	-0.039	1.634			-0.094	0.143	1.616			-0.249	-0.139	1.653			-0.315	-0.359	1.680			-0.361	-0.581	1.637			-0.374	-0.632	1.626			0.002	-0.140	1.604			0.108	-0.274	1.501
-0.136	-0.432	1.613			-0.125	-0.369	1.645			-0.114	-0.040	1.635			-0.094	0.143	1.617			-0.249	-0.139	1.653			-0.315	-0.359	1.680			-0.361	-0.581	1.638			-0.374	-0.632	1.627			0.002	-0.140	1.604			0.108	-0.274	1.502
-0.135	-0.432	1.613			-0.125	-0.369	1.645			-0.114	-0.040	1.635			-0.094	0.143	1.618			-0.249	-0.139	1.653			-0.315	-0.359	1.680			-0.362	-0.581	1.638			-0.375	-0.632	1.627			0.002	-0.140	1.605			0.107	-0.274	1.503
-0.135	-0.432	1.613			-0.125	-0.369	1.646			-0.114	-0.040	1.636			-0.094	0.143	1.619			-0.249	-0.139	1.654			-0.315	-0.359	1.680			-0.362	-0.581	1.639			-0.375	-0.632	1.627			0.002	-0.140	1.606			0.107	-0.274	1.504
-0.135	-0.432	1.614			-0.125	-0.369	1.646			-0.114	-0.040	1.637			-0.094	0.143	1.619			-0.249	-0.139	1.654			-0.315	-0.359	1.680			-0.362	-0.580	1.639			-0.375	-0.632	1.628			0.002	-0.140	1.606			0.107	-0.274	1.505
-0.135	-0.432	1.614			-0.125	-0.369	1.647			-0.114	-0.040	1.637			-0.094	0.143	1.620			-0.249	-0.139	1.654			-0.315	-0.360	1.680			-0.362	-0.580	1.639			-0.375	-0.632	1.628			0.002	-0.140	1.607			0.107	-0.274	1.505
-0.135	-0.432	1.614			-0.125	-0.369	1.648			-0.114	-0.040	1.638			-0.094	0.143	1.621			-0.249	-0.139	1.655			-0.316	-0.360	1.680			-0.362	-0.580	1.640			-0.375	-0.632	1.628			0.002	-0.140	1.607			0.107	-0.274	1.506
-0.135	-0.432	1.614			-0.125	-0.369	1.648			-0.114	-0.040	1.639			-0.094	0.143	1.622			-0.249	-0.139	1.655			-0.316	-0.360	1.681			-0.363	-0.580	1.640			-0.375	-0.632	1.628			0.002	-0.140	1.607			0.107	-0.274	1.507
-0.135	-0.432	1.614			-0.125	-0.369	1.649			-0.114	-0.040	1.639			-0.094	0.143	1.622			-0.249	-0.139	1.655			-0.316	-0.360	1.681			-0.363	-0.580	1.640			-0.375	-0.632	1.629			0.002	-0.140	1.608			0.107	-0.274	1.508
-0.135	-0.432	1.614			-0.125	-0.370	1.649			-0.114	-0.040	1.640			-0.094	0.143	1.623			-0.249	-0.139	1.656			-0.316	-0.360	1.681			-0.363	-0.580	1.641			-0.375	-0.632	1.629			0.001	-0.140	1.608			0.107	-0.273	1.508
-0.135	-0.432	1.614			-0.125	-0.370	1.650			-0.114	-0.040	1.640			-0.094	0.143	1.624			-0.249	-0.139	1.656			-0.316	-0.360	1.681			-0.363	-0.580	1.641			-0.375	-0.632	1.629			0.001	-0.140	1.609			0.106	-0.273	1.509
-0.135	-0.432	1.614			-0.125	-0.370	1.650			-0.114	-0.040	1.641			-0.094	0.143	1.625			-0.249	-0.139	1.656			-0.316	-0.360	1.681			-0.363	-0.580	1.641			-0.376	-0.632	1.629			0.001	-0.140	1.609			0.106	-0.273	1.510
-0.135	-0.432	1.614			-0.125	-0.370	1.651			-0.114	-0.040	1.641			-0.094	0.143	1.625			-0.249	-0.139	1.657			-0.316	-0.360	1.681			-0.363	-0.580	1.641			-0.376	-0.632	1.629			0.001	-0.140	1.610			0.106	-0.273	1.510
-0.135	-0.432	1.614			-0.125	-0.370	1.651			-0.114	-0.040	1.642			-0.094	0.143	1.626			-0.249	-0.139	1.657			-0.316	-0.360	1.681			-0.364	-0.580	1.641			-0.376	-0.632	1.629			0.001	-0.140	1.610			0.106	-0.273	1.511
-0.135	-0.432	1.615			-0.125	-0.370	1.652			-0.114	-0.040	1.642			-0.094	0.143	1.627			-0.249	-0.139	1.657			-0.316	-0.360	1.681			-0.364	-0.580	1.641			-0.376	-0.632	1.629			0.001	-0.140	1.611			0.106	-0.273	1.511
-0.135	-0.432	1.615			-0.125	-0.370	1.653			-0.114	-0.040	1.643			-0.094	0.143	1.627			-0.249	-0.139	1.657			-0.316	-0.360	1.682			-0.364	-0.580	1.642			-0.376	-0.632	1.629			0.001	-0.140	1.611			0.106	-0.273	1.512
-0.135	-0.432	1.615			-0.125	-0.370	1.653			-0.115	-0.040	1.643			-0.094	0.144	1.628			-0.250	-0.139	1.658			-0.316	-0.360	1.682			-0.364	-0.580	1.642			-0.376	-0.632	1.629			0.001	-0.140	1.612			0.106	-0.273	1.512
-0.135	-0.432	1.615			-0.125	-0.370	1.654			-0.115	-0.040	1.644			-0.094	0.144	1.628			-0.250	-0.139	1.658			-0.316	-0.360	1.682			-0.364	-0.580	1.642			-0.376	-0.632	1.629			0.001	-0.140	1.612			0.106	-0.273	1.512
-0.135	-0.432	1.615			-0.125	-0.370	1.654			-0.115	-0.040	1.644			-0.094	0.144	1.629			-0.250	-0.139	1.658			-0.316	-0.360	1.682			-0.364	-0.580	1.642			-0.376	-0.632	1.629			0.001	-0.140	1.612			0.106	-0.273	1.513
-0.135	-0.432	1.615			-0.125	-0.370	1.655			-0.115	-0.040	1.644			-0.094	0.144	1.629			-0.250	-0.139	1.659			-0.316	-0.360	1.682			-0.364	-0.580	1.642			-0.376	-0.632	1.629			0.000	-0.140	1.613			0.106	-0.273	1.513
-0.135	-0.432	1.615			-0.125	-0.370	1.655			-0.115	-0.040	1.645			-0.094	0.144	1.630			-0.250	-0.139	1.659			-0.316	-0.360	1.682			-0.365	-0.580	1.642			-0.376	-0.632	1.630			0.000	-0.140	1.613			0.106	-0.273	1.513
-0.135	-0.432	1.615			-0.125	-0.370	1.656			-0.115	-0.040	1.645			-0.094	0.144	1.630			-0.250	-0.139	1.659			-0.316	-0.360	1.682			-0.365	-0.580	1.642			-0.376	-0.632	1.630			0.000	-0.140	1.614			0.106	-0.273	1.514
-0.135	-0.432	1.616			-0.125	-0.370	1.656			-0.115	-0.040	1.646			-0.094	0.144	1.631			-0.250	-0.139	1.659			-0.316	-0.360	1.682			-0.365	-0.580	1.642			-0.376	-0.632	1.630			0.000	-0.140	1.614			0.105	-0.273	1.514
-0.135	-0.432	1.616			-0.125	-0.371	1.656			-0.115	-0.040	1.646			-0.094	0.144	1.631			-0.250	-0.139	1.660			-0.316	-0.360	1.683			-0.365	-0.580	1.643			-0.376	-0.633	1.630			-0.000	-0.140	1.614			0.105	-0.274	1.514
-0.135	-0.432	1.616			-0.125	-0.371	1.657			-0.115	-0.040	1.646			-0.094	0.144	1.632			-0.250	-0.139	1.660			-0.316	-0.360	1.683			-0.365	-0.580	1.643			-0.376	-0.633	1.630			-0.000	-0.140	1.615			0.105	-0.274	1.514
-0.135	-0.432	1.616			-0.125	-0.371	1.657			-0.115	-0.040	1.646			-0.094	0.144	1.632			-0.250	-0.139	1.660			-0.316	-0.360	1.683			-0.365	-0.580	1.643			-0.376	-0.633	1.630			-0.000	-0.140	1.615			0.105	-0.273	1.514
-0.135	-0.432	1.616			-0.125	-0.371	1.658			-0.115	-0.040	1.647			-0.094	0.144	1.633			-0.250	-0.139	1.660			-0.316	-0.360	1.683			-0.365	-0.580	1.643			-0.376	-0.633	1.630			-0.000	-0.140	1.615			0.104	-0.273	1.515
-0.135	-0.432	1.616			-0.125	-0.371	1.658			-0.115	-0.039	1.647			-0.094	0.144	1.633			-0.250	-0.139	1.661			-0.316	-0.361	1.683			-0.365	-0.581	1.643			-0.376	-0.633	1.630			-0.000	-0.140	1.615			0.103	-0.273	1.515
-0.135	-0.432	1.616			-0.125	-0.371	1.659			-0.115	-0.039	1.647			-0.094	0.144	1.633			-0.250	-0.139	1.661			-0.316	-0.361	1.684			-0.365	-0.581	1.644			-0.376	-0.633	1.630			-0.001	-0.140	1.616			0.102	-0.272	1.516
-0.135	-0.432	1.617			-0.125	-0.371	1.659			-0.115	-0.039	1.648			-0.094	0.144	1.634			-0.250	-0.139	1.661			-0.316	-0.361	1.684			-0.365	-0.581	1.644			-0.376	-0.633	1.631			-0.001	-0.140	1.616			0.101	-0.272	1.516
-0.135	-0.432	1.617			-0.125	-0.371	1.659			-0.115	-0.039	1.648			-0.094	0.144	1.634			-0.251	-0.139	1.662			-0.316	-0.361	1.684			-0.364	-0.578	1.645			-0.376	-0.633	1.631			-0.001	-0.140	1.616			0.100	-0.272	1.516
-0.135	-0.432	1.617			-0.125	-0.371	1.660			-0.115	-0.039	1.648			-0.094	0.144	1.634			-0.251	-0.139	1.662			-0.316	-0.361	1.684			-0.364	-0.578	1.645			-0.376	-0.633	1.631			-0.001	-0.140	1.616			0.099	-0.272	1.516
-0.135	-0.432	1.617			-0.125	-0.371	1.660			-0.115	-0.039	1.648			-0.094	0.145	1.635			-0.251	-0.139	1.662			-0.316	-0.361	1.685			-0.364	-0.579	1.644			-0.376	-0.633	1.631			-0.001	-0.140	1.617			0.097	-0.272	1.516
-0.135	-0.432	1.617			-0.125	-0.371	1.660			-0.116	-0.039	1.649			-0.095	0.145	1.635			-0.251	-0.139	1.662			-0.317	-0.361	1.685			-0.364	-0.580	1.644			-0.376	-0.634	1.631			-0.001	-0.140	1.617			0.095	-0.272	1.515
-0.136	-0.432	1.617			-0.125	-0.371	1.661			-0.116	-0.039	1.649			-0.095	0.145	1.635			-0.251	-0.139	1.663			-0.317	-0.361	1.685			-0.364	-0.581	1.644			-0.376	-0.634	1.631			-0.001	-0.140	1.617			0.093	-0.273	1.513
-0.136	-0.432	1.617			-0.125	-0.371	1.661			-0.116	-0.039	1.649			-0.095	0.145	1.635			-0.251	-0.139	1.663			-0.317	-0.361	1.685			-0.361	-0.575	1.646			-0.375	-0.633	1.631			-0.001	-0.140	1.617			0.090	-0.276	1.509
-0.136	-0.432	1.618			-0.125	-0.371	1.661			-0.116	-0.039	1.649			-0.095	0.145	1.636			-0.251	-0.139	1.663			-0.317	-0.361	1.685			-0.361	-0.575	1.646			-0.375	-0.633	1.631			-0.001	-0.140	1.617			0.088	-0.278	1.505
-0.136	-0.432	1.618			-0.125	-0.371	1.661			-0.116	-0.039	1.650			-0.096	0.145	1.636			-0.251	-0.139	1.664			-0.317	-0.361	1.686			-0.361	-0.575	1.646			-0.375	-0.633	1.632			-0.001	-0.140	1.617			0.086	-0.280	1.502
-0.136	-0.432	1.618			-0.125	-0.371	1.662			-0.116	-0.039	1.650			-0.096	0.145	1.637			-0.251	-0.139	1.664			-0.317	-0.361	1.686			-0.360	-0.575	1.646			-0.375	-0.633	1.632			-0.002	-0.140	1.618			0.085	-0.285	1.491
-0.136	-0.432	1.618			-0.125	-0.371	1.662			-0.116	-0.039	1.650			-0.097	0.146	1.637			-0.251	-0.139	1.664			-0.317	-0.362	1.686			-0.360	-0.576	1.646			-0.375	-0.634	1.632			-0.002	-0.140	1.618			0.084	-0.287	1.487
-0.136	-0.432	1.618			-0.125	-0.372	1.662			-0.116	-0.039	1.650			-0.097	0.146	1.637			-0.251	-0.139	1.664			-0.317	-0.362	1.686			-0.360	-0.576	1.646			-0.375	-0.634	1.632			-0.002	-0.140	1.618			0.084	-0.289	1.485
-0.136	-0.432	1.618			-0.125	-0.372	1.662			-0.116	-0.039	1.650			-0.098	0.146	1.638			-0.251	-0.139	1.664			-0.317	-0.362	1.686			-0.360	-0.576	1.647			-0.375	-0.634	1.632			-0.003	-0.140	1.618			0.082	-0.290	1.484
-0.136	-0.432	1.618			-0.126	-0.372	1.663			-0.116	-0.039	1.650			-0.098	0.146	1.638			-0.251	-0.139	1.664			-0.317	-0.362	1.687			-0.359	-0.576	1.647			-0.375	-0.634	1.633			-0.004	-0.140	1.618			0.081	-0.291	1.484
-0.136	-0.433	1.618			-0.126	-0.372	1.663			-0.116	-0.039	1.651			-0.099	0.146	1.638			-0.252	-0.140	1.665			-0.317	-0.362	1.687			-0.359	-0.577	1.647			-0.375	-0.634	1.633			-0.007	-0.140	1.618			0.080	-0.292	1.483
-0.137	-0.433	1.619			-0.126	-0.372	1.663			-0.116	-0.039	1.651			-0.100	0.147	1.639			-0.252	-0.140	1.665			-0.317	-0.362	1.687			-0.359	-0.577	1.647			-0.374	-0.634	1.633			-0.010	-0.140	1.618			0.079	-0.293	1.483
-0.137	-0.433	1.619			-0.126	-0.372	1.663			-0.117	-0.039	1.651			-0.101	0.147	1.639			-0.252	-0.140	1.665			-0.317	-0.362	1.688			-0.359	-0.577	1.647			-0.374	-0.635	1.633			-0.013	-0.140	1.618			0.079	-0.293	1.483
-0.137	-0.434	1.619			-0.126	-0.373	1.663			-0.117	-0.039	1.651			-0.102	0.147	1.639			-0.252	-0.140	1.665			-0.317	-0.362	1.688			-0.359	-0.578	1.647			-0.374	-0.635	1.634			-0.016	-0.141	1.618			0.078	-0.295	1.484
-0.138	-0.434	1.619			-0.126	-0.373	1.664			-0.117	-0.039	1.651			-0.103	0.147	1.640			-0.252	-0.140	1.666			-0.317	-0.362	1.688			-0.359	-0.578	1.648			-0.374	-0.635	1.634			-0.018	-0.141	1.618			0.077	-0.296	1.485
-0.138	-0.434	1.619			-0.126	-0.373	1.664			-0.117	-0.039	1.652			-0.104	0.147	1.640			-0.253	-0.140	1.666			-0.318	-0.362	1.688			-0.359	-0.578	1.648			-0.374	-0.635	1.634			-0.021	-0.141	1.618			0.076	-0.297	1.486
-0.138	-0.434	1.619			-0.126	-0.373	1.664			-0.118	-0.039	1.652			-0.106	0.148	1.640			-0.253	-0.140	1.667			-0.318	-0.362	1.689			-0.359	-0.578	1.648			-0.374	-0.635	1.634			-0.023	-0.141	1.618			0.075	-0.298	1.486
-0.138	-0.435	1.619			-0.127	-0.373	1.664			-0.118	-0.039	1.652			-0.107	0.148	1.640			-0.254	-0.139	1.667			-0.318	-0.362	1.689			-0.359	-0.579	1.648			-0.374	-0.635	1.634			-0.025	-0.141	1.618			0.074	-0.299	1.487
-0.139	-0.435	1.619			-0.127	-0.374	1.664			-0.118	-0.039	1.652			-0.108	0.148	1.641			-0.255	-0.139	1.668			-0.318	-0.363	1.689			-0.359	-0.579	1.648			-0.374	-0.635	1.634			-0.028	-0.140	1.618			0.074	-0.299	1.487
-0.139	-0.435	1.619			-0.127	-0.374	1.664			-0.119	-0.039	1.652			-0.110	0.148	1.641			-0.255	-0.139	1.669			-0.318	-0.363	1.689			-0.359	-0.579	1.648			-0.374	-0.635	1.635			-0.029	-0.140	1.618			0.073	-0.300	1.488
-0.139	-0.436	1.619			-0.127	-0.374	1.664			-0.119	-0.039	1.653			-0.111	0.149	1.641			-0.256	-0.139	1.669			-0.318	-0.363	1.690			-0.359	-0.579	1.648			-0.374	-0.635	1.635			-0.031	-0.140	1.618			0.073	-0.300	1.489
-0.140	-0.436	1.619			-0.127	-0.374	1.665			-0.120	-0.039	1.653			-0.113	0.149	1.642			-0.257	-0.139	1.670			-0.318	-0.363	1.690			-0.359	-0.579	1.648			-0.374	-0.635	1.635			-0.033	-0.140	1.618			0.072	-0.301	1.490
-0.140	-0.436	1.619			-0.127	-0.375	1.665			-0.121	-0.039	1.653			-0.114	0.149	1.642			-0.258	-0.139	1.671			-0.318	-0.363	1.690			-0.359	-0.579	1.648			-0.374	-0.635	1.635			-0.035	-0.141	1.618			0.072	-0.301	1.491
-0.141	-0.437	1.619			-0.128	-0.375	1.665			-0.121	-0.038	1.654			-0.115	0.149	1.643			-0.259	-0.138	1.672			-0.319	-0.363	1.690			-0.359	-0.579	1.648			-0.373	-0.635	1.635			-0.036	-0.141	1.618			0.071	-0.301	1.493
-0.141	-0.437	1.619			-0.128	-0.375	1.665			-0.122	-0.038	1.654			-0.116	0.149	1.643			-0.260	-0.138	1.673			-0.319	-0.363	1.690			-0.359	-0.579	1.648			-0.373	-0.635	1.635			-0.038	-0.141	1.618			0.071	-0.302	1.495
-0.141	-0.437	1.619			-0.128	-0.375	1.665			-0.123	-0.038	1.654			-0.118	0.150	1.643			-0.261	-0.138	1.674			-0.319	-0.363	1.691			-0.360	-0.579	1.647			-0.373	-0.635	1.635			-0.040	-0.141	1.618			0.070	-0.302	1.496
-0.142	-0.438	1.620			-0.128	-0.376	1.665			-0.124	-0.038	1.655			-0.119	0.150	1.644			-0.262	-0.137	1.675			-0.319	-0.363	1.691			-0.360	-0.579	1.647			-0.373	-0.635	1.634			-0.042	-0.142	1.618			0.069	-0.302	1.498
-0.142	-0.438	1.620			-0.129	-0.376	1.665			-0.124	-0.038	1.655			-0.120	0.150	1.644			-0.263	-0.137	1.676			-0.319	-0.363	1.691			-0.360	-0.579	1.647			-0.373	-0.635	1.634			-0.044	-0.142	1.618			0.069	-0.302	1.500
-0.143	-0.438	1.620			-0.129	-0.376	1.665			-0.125	-0.038	1.656			-0.121	0.150	1.645			-0.264	-0.137	1.677			-0.320	-0.363	1.691			-0.361	-0.579	1.647			-0.373	-0.635	1.634			-0.045	-0.142	1.617			0.068	-0.302	1.502
-0.143	-0.439	1.620			-0.129	-0.376	1.665			-0.126	-0.038	1.656			-0.122	0.151	1.646			-0.265	-0.137	1.678			-0.320	-0.363	1.691			-0.361	-0.578	1.647			-0.373	-0.635	1.634			-0.047	-0.143	1.617			0.068	-0.303	1.504
-0.144	-0.439	1.620			-0.129	-0.377	1.666			-0.127	-0.037	1.657			-0.123	0.151	1.646			-0.266	-0.137	1.678			-0.320	-0.363	1.692			-0.361	-0.578	1.647			-0.373	-0.635	1.634			-0.049	-0.143	1.617			0.068	-0.303	1.506
-0.144	-0.439	1.620			-0.130	-0.377	1.666			-0.128	-0.037	1.657			-0.124	0.151	1.647			-0.266	-0.137	1.679			-0.321	-0.363	1.692			-0.362	-0.578	1.647			-0.373	-0.635	1.634			-0.050	-0.144	1.617			0.067	-0.303	1.508
-0.144	-0.439	1.620			-0.130	-0.377	1.666			-0.129	-0.037	1.658			-0.125	0.151	1.647			-0.267	-0.136	1.680			-0.321	-0.363	1.692			-0.362	-0.578	1.648			-0.373	-0.635	1.634			-0.052	-0.144	1.617			0.066	-0.303	1.510
-0.145	-0.440	1.620			-0.130	-0.377	1.666			-0.130	-0.037	1.658			-0.126	0.151	1.648			-0.268	-0.136	1.681			-0.321	-0.363	1.692			-0.362	-0.578	1.648			-0.373	-0.635	1.634			-0.053	-0.145	1.617			0.066	-0.303	1.512
-0.145	-0.440	1.620			-0.130	-0.378	1.666			-0.130	-0.037	1.659			-0.127	0.152	1.649			-0.269	-0.136	1.681			-0.321	-0.363	1.692			-0.363	-0.577	1.648			-0.374	-0.635	1.634			-0.055	-0.145	1.616			0.065	-0.303	1.514
-0.146	-0.440	1.620			-0.131	-0.378	1.666			-0.131	-0.037	1.660			-0.127	0.152	1.649			-0.269	-0.136	1.682			-0.322	-0.363	1.693			-0.363	-0.577	1.648			-0.374	-0.635	1.634			-0.056	-0.146	1.616			0.065	-0.303	1.516
-0.146	-0.440	1.620			-0.131	-0.378	1.666			-0.132	-0.037	1.660			-0.128	0.152	1.650			-0.270	-0.136	1.683			-0.322	-0.363	1.693			-0.364	-0.577	1.648			-0.374	-0.635	1.634			-0.057	-0.146	1.616			0.064	-0.303	1.518
-0.146	-0.441	1.620			-0.131	-0.378	1.666			-0.133	-0.036	1.661			-0.129	0.152	1.650			-0.271	-0.136	1.683			-0.322	-0.363	1.693			-0.364	-0.576	1.648			-0.374	-0.635	1.634			-0.058	-0.146	1.616			0.064	-0.303	1.521
-0.147	-0.441	1.620			-0.131	-0.379	1.666			-0.133	-0.036	1.661			-0.130	0.152	1.651			-0.271	-0.136	1.684			-0.323	-0.363	1.693			-0.364	-0.576	1.648			-0.374	-0.635	1.635			-0.059	-0.147	1.616			0.063	-0.303	1.524
-0.147	-0.441	1.621			-0.132	-0.379	1.667			-0.134	-0.036	1.662			-0.130	0.153	1.652			-0.272	-0.136	1.685			-0.323	-0.363	1.694			-0.364	-0.576	1.648			-0.374	-0.635	1.635			-0.060	-0.147	1.616			0.062	-0.303	1.526
-0.148	-0.441	1.621			-0.132	-0.379	1.667			-0.135	-0.036	1.663			-0.131	0.153	1.653			-0.272	-0.136	1.685			-0.323	-0.363	1.694			-0.365	-0.576	1.649			-0.374	-0.635	1.635			-0.062	-0.147	1.616			0.061	-0.303	1.528
-0.148	-0.442	1.621			-0.132	-0.379	1.667			-0.135	-0.036	1.663			-0.132	0.153	1.654			-0.273	-0.135	1.686			-0.324	-0.363	1.694			-0.365	-0.575	1.649			-0.374	-0.635	1.635			-0.064	-0.148	1.615			0.061	-0.304	1.530
-0.149	-0.442	1.621			-0.132	-0.380	1.667			-0.136	-0.036	1.664			-0.132	0.153	1.655			-0.273	-0.135	1.686			-0.324	-0.363	1.694			-0.365	-0.575	1.649			-0.374	-0.635	1.635			-0.067	-0.150	1.614			0.060	-0.304	1.532
-0.149	-0.443	1.621			-0.133	-0.380	1.667			-0.137	-0.036	1.665			-0.133	0.153	1.656			-0.274	-0.135	1.687			-0.324	-0.364	1.695			-0.366	-0.575	1.649			-0.375	-0.635	1.635			-0.068	-0.151	1.614			0.059	-0.304	1.534
-0.150	-0.443	1.621			-0.133	-0.380	1.668			-0.138	-0.035	1.666			-0.134	0.153	1.657			-0.274	-0.135	1.688			-0.325	-0.364	1.695			-0.366	-0.575	1.649			-0.375	-0.635	1.635			-0.068	-0.152	1.614			0.058	-0.304	1.536
-0.150	-0.443	1.622			-0.134	-0.381	1.668			-0.138	-0.035	1.666			-0.135	0.153	1.658			-0.275	-0.135	1.688			-0.325	-0.364	1.695			-0.366	-0.575	1.649			-0.375	-0.635	1.635			-0.066	-0.154	1.615			0.057	-0.305	1.538
-0.151	-0.443	1.622			-0.134	-0.381	1.668			-0.139	-0.035	1.667			-0.136	0.154	1.659			-0.276	-0.136	1.689			-0.325	-0.364	1.695			-0.366	-0.575	1.649			-0.375	-0.635	1.635			-0.064	-0.155	1.615			0.054	-0.305	1.541
-0.151	-0.444	1.622			-0.135	-0.381	1.669			-0.140	-0.035	1.668			-0.137	0.154	1.661			-0.276	-0.136	1.690			-0.326	-0.364	1.696			-0.366	-0.575	1.649			-0.375	-0.635	1.635			-0.062	-0.156	1.617			0.051	-0.306	1.544
-0.152	-0.444	1.623			-0.136	-0.381	1.669			-0.141	-0.035	1.670			-0.138	0.154	1.663			-0.277	-0.136	1.691			-0.326	-0.364	1.696			-0.367	-0.575	1.649			-0.375	-0.635	1.635			-0.059	-0.156	1.619			0.048	-0.307	1.546
-0.152	-0.444	1.623			-0.137	-0.381	1.670			-0.141	-0.035	1.671			-0.139	0.154	1.665			-0.278	-0.136	1.692			-0.326	-0.365	1.696			-0.367	-0.575	1.649			-0.375	-0.635	1.635			-0.055	-0.157	1.623			0.044	-0.309	1.549
-0.153	-0.444	1.623			-0.138	-0.381	1.671			-0.142	-0.034	1.672			-0.140	0.154	1.667			-0.278	-0.136	1.693			-0.327	-0.365	1.696			-0.367	-0.575	1.649			-0.375	-0.635	1.635			-0.050	-0.156	1.627			0.040	-0.310	1.552
-0.153	-0.443	1.624			-0.139	-0.381	1.671			-0.143	-0.034	1.673			-0.141	0.155	1.668			-0.279	-0.136	1.694			-0.327	-0.365	1.697			-0.367	-0.575	1.649			-0.375	-0.635	1.635			-0.047	-0.156	1.630			0.036	-0.312	1.555
-0.154	-0.443	1.624			-0.140	-0.381	1.672			-0.144	-0.034	1.674			-0.141	0.155	1.670			-0.280	-0.136	1.695			-0.327	-0.365	1.697			-0.367	-0.575	1.649			-0.375	-0.635	1.635			-0.043	-0.155	1.634			0.032	-0.315	1.559
-0.154	-0.443	1.625			-0.141	-0.381	1.673			-0.145	-0.034	1.676			-0.142	0.155	1.672			-0.280	-0.136	1.696			-0.328	-0.365	1.697			-0.368	-0.575	1.649			-0.376	-0.635	1.635			-0.040	-0.155	1.637			0.027	-0.319	1.563
-0.155	-0.442	1.625			-0.142	-0.380	1.674			-0.146	-0.034	1.677			-0.143	0.155	1.674			-0.281	-0.136	1.696			-0.328	-0.366	1.698			-0.368	-0.575	1.649			-0.376	-0.635	1.635			-0.038	-0.154	1.640			0.024	-0.322	1.567
-0.155	-0.442	1.626			-0.143	-0.380	1.674			-0.146	-0.034	1.679			-0.144	0.155	1.676			-0.281	-0.137	1.697			-0.329	-0.366	1.698			-0.368	-0.575	1.650			-0.376	-0.635	1.635			-0.036	-0.154	1.642			0.020	-0.324	1.569
-0.156	-0.442	1.626			-0.144	-0.380	1.675			-0.147	-0.034	1.680			-0.144	0.156	1.677			-0.281	-0.137	1.697			-0.329	-0.366	1.698			-0.369	-0.575	1.650			-0.376	-0.635	1.635			-0.034	-0.153	1.645			0.017	-0.326	1.572
-0.157	-0.441	1.627			-0.145	-0.380	1.676			-0.148	-0.034	1.681			-0.145	0.156	1.679			-0.282	-0.137	1.698			-0.329	-0.366	1.699			-0.369	-0.575	1.650			-0.376	-0.635	1.635			-0.033	-0.153	1.647			0.015	-0.328	1.574
-0.157	-0.441	1.627			-0.146	-0.379	1.677			-0.149	-0.034	1.683			-0.146	0.156	1.681			-0.282	-0.137	1.699			-0.330	-0.367	1.699			-0.370	-0.575	1.651			-0.377	-0.635	1.635			-0.032	-0.153	1.648			0.012	-0.330	1.576
-0.158	-0.441	1.628			-0.146	-0.379	1.678			-0.150	-0.033	1.684			-0.147	0.156	1.682			-0.283	-0.137	1.699			-0.331	-0.367	1.700			-0.371	-0.576	1.652			-0.378	-0.635	1.636			-0.031	-0.153	1.650			0.009	-0.331	1.577
-0.158	-0.440	1.629			-0.147	-0.379	1.678			-0.151	-0.033	1.686			-0.148	0.156	1.684			-0.283	-0.137	1.700			-0.331	-0.367	1.701			-0.372	-0.576	1.652			-0.378	-0.636	1.636			-0.030	-0.153	1.651			0.007	-0.333	1.578
-0.159	-0.440	1.629			-0.148	-0.379	1.679			-0.151	-0.033	1.687			-0.149	0.156	1.685			-0.283	-0.137	1.700			-0.332	-0.367	1.701			-0.373	-0.576	1.653			-0.379	-0.636	1.637			-0.029	-0.152	1.653			0.005	-0.334	1.579
-0.159	-0.440	1.629			-0.149	-0.378	1.680			-0.152	-0.033	1.689			-0.150	0.156	1.687			-0.283	-0.137	1.701			-0.333	-0.367	1.702			-0.375	-0.576	1.654			-0.380	-0.636	1.638			-0.028	-0.152	1.654			0.003	-0.335	1.580
-0.160	-0.439	1.630			-0.150	-0.378	1.680			-0.153	-0.033	1.690			-0.151	0.156	1.689			-0.284	-0.138	1.701			-0.334	-0.367	1.703			-0.376	-0.576	1.656			-0.381	-0.636	1.638			-0.028	-0.152	1.656			0.002	-0.338	1.581
-0.160	-0.439	1.630			-0.150	-0.378	1.681			-0.154	-0.033	1.691			-0.151	0.157	1.691			-0.284	-0.138	1.702			-0.335	-0.368	1.704			-0.378	-0.577	1.657			-0.382	-0.637	1.639			-0.027	-0.152	1.657			0.001	-0.340	1.581
-0.161	-0.439	1.631			-0.151	-0.378	1.681			-0.155	-0.033	1.692			-0.152	0.157	1.692			-0.284	-0.138	1.702			-0.336	-0.368	1.705			-0.379	-0.577	1.658			-0.383	-0.637	1.640			-0.027	-0.152	1.658			-0.001	-0.342	1.582
-0.161	-0.438	1.631			-0.152	-0.378	1.682			-0.155	-0.033	1.693			-0.153	0.157	1.694			-0.285	-0.138	1.702			-0.337	-0.368	1.706			-0.381	-0.577	1.659			-0.384	-0.637	1.640			-0.026	-0.152	1.659			-0.002	-0.343	1.582
-0.161	-0.438	1.631			-0.152	-0.378	1.682			-0.156	-0.033	1.695			-0.154	0.157	1.695			-0.285	-0.138	1.703			-0.338	-0.368	1.707			-0.382	-0.577	1.660			-0.385	-0.638	1.641			-0.026	-0.151	1.660			-0.004	-0.344	1.582
-0.162	-0.438	1.632			-0.153	-0.377	1.683			-0.157	-0.033	1.696			-0.155	0.157	1.696			-0.285	-0.138	1.703			-0.339	-0.368	1.708			-0.383	-0.576	1.661			-0.386	-0.638	1.642			-0.026	-0.151	1.661			-0.005	-0.345	1.582
-0.162	-0.437	1.632			-0.154	-0.377	1.683			-0.158	-0.033	1.697			-0.156	0.157	1.697			-0.286	-0.138	1.704			-0.340	-0.368	1.709			-0.385	-0.576	1.663			-0.387	-0.638	1.643			-0.026	-0.151	1.662			-0.007	-0.346	1.582
-0.163	-0.437	1.633			-0.154	-0.377	1.684			-0.158	-0.033	1.698			-0.156	0.157	1.698			-0.286	-0.139	1.704			-0.341	-0.368	1.710			-0.386	-0.576	1.664			-0.388	-0.638	1.643			-0.027	-0.151	1.663			-0.008	-0.347	1.582
-0.163	-0.437	1.633			-0.155	-0.377	1.684			-0.159	-0.033	1.698			-0.157	0.157	1.699			-0.287	-0.139	1.705			-0.342	-0.368	1.711			-0.387	-0.577	1.664			-0.389	-0.639	1.644			-0.027	-0.151	1.663			-0.009	-0.347	1.581
-0.164	-0.437	1.633			-0.156	-0.377	1.685			-0.160	-0.033	1.699			-0.158	0.157	1.700			-0.287	-0.139	1.705			-0.343	-0.368	1.712			-0.388	-0.577	1.665			-0.390	-0.639	1.645			-0.027	-0.151	1.664			-0.010	-0.348	1.581
-0.164	-0.436	1.634			-0.156	-0.377	1.685			-0.160	-0.033	1.700			-0.158	0.157	1.701			-0.288	-0.139	1.706			-0.344	-0.368	1.713			-0.389	-0.577	1.666			-0.391	-0.639	1.645			-0.028	-0.150	1.665			-0.011	-0.348	1.581
-0.165	-0.436	1.634			-0.157	-0.377	1.685			-0.161	-0.033	1.701			-0.159	0.157	1.701			-0.288	-0.139	1.706			-0.345	-0.369	1.714			-0.390	-0.577	1.666			-0.392	-0.639	1.646			-0.028	-0.150	1.665			-0.012	-0.349	1.581
-0.166	-0.436	1.634			-0.158	-0.377	1.686			-0.162	-0.033	1.701			-0.160	0.157	1.702			-0.289	-0.140	1.707			-0.346	-0.369	1.714			-0.391	-0.577	1.667			-0.393	-0.640	1.646			-0.029	-0.150	1.666			-0.013	-0.349	1.580
-0.166	-0.436	1.635			-0.158	-0.376	1.686			-0.162	-0.033	1.702			-0.161	0.157	1.703			-0.289	-0.140	1.707			-0.346	-0.369	1.715			-0.392	-0.577	1.667			-0.393	-0.640	1.646			-0.029	-0.150	1.666			-0.014	-0.350	1.580
-0.166	-0.436	1.635			-0.159	-0.376	1.686			-0.163	-0.033	1.703			-0.161	0.157	1.703			-0.290	-0.140	1.708			-0.347	-0.369	1.715			-0.393	-0.578	1.668			-0.394	-0.640	1.647			-0.030	-0.150	1.667			-0.015	-0.350	1.580
-0.167	-0.435	1.635			-0.159	-0.376	1.687			-0.163	-0.033	1.703			-0.162	0.157	1.704			-0.290	-0.140	1.708			-0.348	-0.369	1.716			-0.393	-0.578	1.668			-0.394	-0.640	1.647			-0.031	-0.150	1.667			-0.015	-0.351	1.579
-0.167	-0.435	1.635			-0.160	-0.376	1.687			-0.164	-0.033	1.704			-0.162	0.157	1.704			-0.291	-0.140	1.708			-0.349	-0.369	1.716			-0.394	-0.578	1.669			-0.395	-0.640	1.648			-0.031	-0.150	1.667			-0.016	-0.352	1.579
-0.168	-0.435	1.636			-0.160	-0.376	1.687			-0.164	-0.033	1.704			-0.163	0.157	1.704			-0.291	-0.140	1.709			-0.349	-0.369	1.717			-0.394	-0.578	1.669			-0.396	-0.640	1.648			-0.032	-0.150	1.668			-0.017	-0.352	1.579
-0.168	-0.435	1.636			-0.161	-0.376	1.688			-0.165	-0.033	1.705			-0.163	0.156	1.705			-0.292	-0.141	1.709			-0.350	-0.369	1.717			-0.395	-0.578	1.669			-0.396	-0.640	1.648			-0.033	-0.150	1.668			-0.017	-0.352	1.578
-0.169	-0.435	1.636			-0.161	-0.376	1.688			-0.165	-0.033	1.705			-0.164	0.156	1.705			-0.292	-0.141	1.710			-0.350	-0.369	1.718			-0.396	-0.578	1.669			-0.397	-0.641	1.648			-0.033	-0.150	1.668			-0.018	-0.353	1.578
-0.169	-0.435	1.636			-0.162	-0.376	1.688			-0.166	-0.033	1.705			-0.164	0.156	1.705			-0.293	-0.141	1.710			-0.351	-0.369	1.718			-0.396	-0.579	1.670			-0.397	-0.641	1.649			-0.034	-0.150	1.669			-0.019	-0.353	1.577
-0.170	-0.435	1.636			-0.162	-0.376	1.688			-0.166	-0.033	1.706			-0.165	0.156	1.706			-0.294	-0.141	1.710			-0.352	-0.370	1.718			-0.397	-0.579	1.670			-0.397	-0.641	1.649			-0.035	-0.150	1.669			-0.019	-0.353	1.577
-0.170	-0.434	1.637			-0.162	-0.376	1.688			-0.166	-0.033	1.706			-0.165	0.156	1.706			-0.294	-0.141	1.710			-0.352	-0.370	1.719			-0.397	-0.579	1.670			-0.398	-0.641	1.649			-0.036	-0.150	1.669			-0.020	-0.353	1.576
-0.170	-0.434	1.637			-0.163	-0.376	1.689			-0.167	-0.033	1.706			-0.166	0.156	1.706			-0.295	-0.141	1.711			-0.353	-0.370	1.719			-0.398	-0.579	1.670			-0.398	-0.641	1.649			-0.037	-0.149	1.669			-0.021	-0.353	1.576
-0.171	-0.434	1.637			-0.163	-0.376	1.689			-0.167	-0.033	1.707			-0.166	0.156	1.706			-0.295	-0.142	1.711			-0.353	-0.370	1.719			-0.398	-0.580	1.670			-0.399	-0.641	1.649			-0.038	-0.149	1.669			-0.021	-0.353	1.575
-0.171	-0.434	1.637			-0.163	-0.376	1.689			-0.167	-0.033	1.707			-0.167	0.156	1.707			-0.296	-0.142	1.711			-0.353	-0.370	1.719			-0.399	-0.580	1.671			-0.399	-0.641	1.649			-0.039	-0.149	1.669			-0.022	-0.353	1.574
-0.171	-0.434	1.637			-0.164	-0.376	1.689			-0.168	-0.033	1.707			-0.167	0.156	1.707			-0.296	-0.142	1.712			-0.354	-0.370	1.720			-0.399	-0.580	1.671			-0.399	-0.641	1.650			-0.039	-0.149	1.669			-0.022	-0.353	1.574
-0.171	-0.434	1.637			-0.164	-0.376	1.689			-0.168	-0.033	1.707			-0.168	0.156	1.707			-0.297	-0.142	1.712			-0.354	-0.370	1.720			-0.399	-0.580	1.671			-0.399	-0.641	1.650			-0.040	-0.149	1.668			-0.023	-0.352	1.573
-0.172	-0.434	1.637			-0.164	-0.376	1.689			-0.168	-0.033	1.708			-0.168	0.156	1.707			-0.297	-0.142	1.712			-0.354	-0.370	1.720			-0.400	-0.580	1.671			-0.400	-0.641	1.650			-0.041	-0.149	1.668			-0.023	-0.352	1.572
-0.172	-0.434	1.638			-0.164	-0.376	1.689			-0.168	-0.033	1.708			-0.168	0.156	1.707			-0.297	-0.142	1.712			-0.355	-0.370	1.720			-0.400	-0.580	1.671			-0.400	-0.641	1.650			-0.041	-0.148	1.668			-0.024	-0.351	1.571
-0.172	-0.434	1.638			-0.164	-0.376	1.690			-0.169	-0.033	1.708			-0.169	0.156	1.707			-0.298	-0.142	1.713			-0.355	-0.370	1.720			-0.400	-0.580	1.671			-0.400	-0.641	1.650			-0.042	-0.148	1.668			-0.025	-0.350	1.571
-0.172	-0.434	1.638			-0.165	-0.375	1.690			-0.169	-0.033	1.708			-0.169	0.155	1.707			-0.298	-0.142	1.713			-0.355	-0.371	1.720			-0.400	-0.580	1.672			-0.400	-0.641	1.650			-0.043	-0.148	1.668			-0.025	-0.349	1.570
-0.173	-0.434	1.638			-0.165	-0.375	1.690			-0.169	-0.033	1.708			-0.169	0.155	1.707			-0.299	-0.142	1.713			-0.356	-0.371	1.720			-0.401	-0.580	1.672			-0.401	-0.641	1.650			-0.043	-0.148	1.667			-0.026	-0.349	1.569
-0.173	-0.433	1.638			-0.165	-0.375	1.690			-0.169	-0.033	1.708			-0.169	0.155	1.706			-0.299	-0.143	1.713			-0.356	-0.371	1.721			-0.401	-0.580	1.672			-0.401	-0.641	1.650			-0.044	-0.148	1.667			-0.026	-0.348	1.569
-0.173	-0.433	1.638			-0.165	-0.375	1.690			-0.169	-0.033	1.708			-0.170	0.155	1.706			-0.299	-0.143	1.713			-0.356	-0.371	1.721			-0.401	-0.580	1.672			-0.401	-0.642	1.651			-0.044	-0.148	1.667			-0.026	-0.347	1.569
-0.173	-0.433	1.638			-0.165	-0.375	1.690			-0.170	-0.033	1.708			-0.170	0.155	1.706			-0.300	-0.143	1.713			-0.356	-0.371	1.721			-0.401	-0.580	1.672			-0.401	-0.642	1.651			-0.045	-0.148	1.667			-0.027	-0.347	1.568
-0.173	-0.433	1.638			-0.165	-0.375	1.690			-0.170	-0.033	1.708			-0.170	0.155	1.706			-0.300	-0.143	1.713			-0.357	-0.371	1.721			-0.401	-0.580	1.672			-0.401	-0.642	1.651			-0.045	-0.148	1.666			-0.027	-0.346	1.568
-0.173	-0.433	1.638			-0.166	-0.375	1.690			-0.170	-0.033	1.708			-0.170	0.155	1.706			-0.300	-0.143	1.713			-0.357	-0.371	1.721			-0.402	-0.580	1.672			-0.402	-0.642	1.651			-0.046	-0.147	1.666			-0.027	-0.345	1.567
-0.174	-0.433	1.638			-0.166	-0.375	1.690			-0.170	-0.033	1.708			-0.171	0.154	1.705			-0.301	-0.143	1.713			-0.357	-0.371	1.721			-0.402	-0.580	1.672			-0.402	-0.642	1.651			-0.046	-0.147	1.666			-0.028	-0.345	1.567
-0.174	-0.433	1.638			-0.166	-0.375	1.690			-0.170	-0.033	1.708			-0.171	0.154	1.704			-0.301	-0.143	1.713			-0.357	-0.371	1.721			-0.402	-0.580	1.672			-0.402	-0.642	1.651			-0.047	-0.147	1.665			-0.028	-0.344	1.567
-0.174	-0.433	1.638			-0.166	-0.375	1.690			-0.171	-0.033	1.708			-0.171	0.154	1.704			-0.301	-0.143	1.713			-0.357	-0.372	1.721			-0.402	-0.580	1.672			-0.402	-0.642	1.651			-0.047	-0.147	1.665			-0.028	-0.344	1.566
-0.174	-0.433	1.638			-0.166	-0.375	1.690			-0.171	-0.033	1.708			-0.172	0.153	1.703			-0.302	-0.144	1.713			-0.358	-0.372	1.721			-0.402	-0.580	1.672			-0.402	-0.642	1.651			-0.048	-0.147	1.664			-0.028	-0.343	1.566
-0.174	-0.433	1.638			-0.166	-0.375	1.690			-0.171	-0.033	1.708			-0.172	0.153	1.702			-0.302	-0.144	1.713			-0.358	-0.372	1.721			-0.402	-0.580	1.672			-0.402	-0.642	1.651			-0.048	-0.147	1.664			-0.029	-0.343	1.566
-0.174	-0.433	1.638			-0.166	-0.375	1.690			-0.171	-0.033	1.708			-0.172	0.153	1.702			-0.302	-0.144	1.713			-0.358	-0.372	1.721			-0.402	-0.580	1.672			-0.402	-0.642	1.651			-0.048	-0.147	1.663			-0.029	-0.342	1.566
-0.174	-0.433	1.638			-0.166	-0.375	1.690			-0.171	-0.033	1.708			-0.172	0.153	1.701			-0.302	-0.144	1.712			-0.358	-0.372	1.721			-0.402	-0.580	1.672			-0.402	-0.642	1.651			-0.049	-0.147	1.663			-0.029	-0.342	1.565
-0.174	-0.433	1.638			-0.166	-0.375	1.690			-0.171	-0.033	1.707			-0.172	0.152	1.701			-0.303	-0.144	1.712			-0.358	-0.372	1.721			-0.402	-0.580	1.672			-0.403	-0.642	1.651			-0.049	-0.147	1.662			-0.029	-0.341	1.565
-0.175	-0.433	1.638			-0.166	-0.375	1.690			-0.171	-0.033	1.707			-0.173	0.152	1.700			-0.303	-0.145	1.712			-0.358	-0.372	1.720			-0.402	-0.580	1.672			-0.403	-0.642	1.651			-0.050	-0.147	1.661			-0.029	-0.341	1.565
-0.175	-0.433	1.638			-0.166	-0.375	1.690			-0.171	-0.033	1.707			-0.173	0.152	1.699			-0.303	-0.145	1.712			-0.359	-0.373	1.720			-0.403	-0.580	1.672			-0.403	-0.642	1.651			-0.050	-0.146	1.661			-0.029	-0.341	1.565
-0.175	-0.433	1.638			-0.166	-0.375	1.690			-0.172	-0.033	1.706			-0.173	0.152	1.699			-0.303	-0.145	1.712			-0.359	-0.373	1.720			-0.403	-0.580	1.672			-0.403	-0.642	1.651			-0.050	-0.146	1.660			-0.029	-0.340	1.565
-0.175	-0.433	1.638			-0.166	-0.375	1.690			-0.172	-0.033	1.706			-0.173	0.151	1.698			-0.304	-0.145	1.712			-0.359	-0.373	1.720			-0.403	-0.580	1.672			-0.403	-0.642	1.651			-0.051	-0.146	1.660			-0.030	-0.340	1.564
-0.175	-0.433	1.638			-0.166	-0.375	1.690			-0.172	-0.033	1.706			-0.173	0.151	1.698			-0.304	-0.145	1.711			-0.359	-0.373	1.720			-0.403	-0.580	1.672			-0.403	-0.642	1.651			-0.051	-0.146	1.659			-0.030	-0.340	1.564
-0.175	-0.433	1.638			-0.166	-0.375	1.689			-0.172	-0.033	1.705			-0.173	0.151	1.698			-0.304	-0.145	1.711			-0.359	-0.373	1.720			-0.403	-0.580	1.672			-0.403	-0.642	1.651			-0.051	-0.146	1.659			-0.030	-0.339	1.564
-0.175	-0.433	1.638			-0.166	-0.375	1.689			-0.172	-0.033	1.705			-0.173	0.151	1.697			-0.304	-0.145	1.711			-0.359	-0.373	1.720			-0.403	-0.580	1.672			-0.403	-0.642	1.651			-0.052	-0.146	1.658			-0.030	-0.339	1.564
-0.175	-0.433	1.638			-0.166	-0.375	1.689			-0.172	-0.033	1.705			-0.173	0.151	1.697			-0.304	-0.145	1.711			-0.359	-0.373	1.720			-0.403	-0.580	1.672			-0.403	-0.642	1.651			-0.052	-0.146	1.658			-0.030	-0.339	1.564
-0.175	-0.433	1.638			-0.166	-0.375	1.689			-0.172	-0.033	1.704			-0.174	0.151	1.697			-0.304	-0.145	1.711			-0.359	-0.373	1.719			-0.403	-0.580	1.672			-0.403	-0.642	1.651			-0.052	-0.145	1.657			-0.030	-0.339	1.564
-0.175	-0.433	1.637			-0.166	-0.375	1.689			-0.172	-0.033	1.704			-0.174	0.151	1.696			-0.305	-0.145	1.711			-0.359	-0.373	1.719			-0.403	-0.580	1.672			-0.403	-0.642	1.651			-0.052	-0.145	1.657			-0.030	-0.338	1.563
-0.175	-0.433	1.637			-0.166	-0.375	1.689			-0.172	-0.033	1.704			-0.174	0.151	1.696			-0.305	-0.145	1.711			-0.359	-0.373	1.719			-0.403	-0.580	1.672			-0.404	-0.642	1.651			-0.053	-0.145	1.657			-0.030	-0.338	1.563
-0.175	-0.433	1.637			-0.166	-0.375	1.688			-0.172	-0.033	1.703			-0.174	0.151	1.696			-0.305	-0.145	1.711			-0.359	-0.373	1.719			-0.403	-0.580	1.672			-0.404	-0.642	1.651			-0.053	-0.145	1.656			-0.030	-0.338	1.563
-0.175	-0.433	1.637			-0.166	-0.375	1.688			-0.172	-0.033	1.703			-0.174	0.151	1.695			-0.305	-0.145	1.711			-0.359	-0.373	1.719			-0.403	-0.580	1.672			-0.404	-0.642	1.651			-0.053	-0.145	1.656			-0.030	-0.338	1.563
-0.175	-0.433	1.637			-0.166	-0.375	1.688			-0.172	-0.033	1.702			-0.174	0.151	1.695			-0.305	-0.145	1.711			-0.359	-0.373	1.718			-0.403	-0.580	1.672			-0.404	-0.642	1.651			-0.053	-0.145	1.655			-0.030	-0.337	1.563
-0.175	-0.433	1.637			-0.166	-0.375	1.688			-0.172	-0.033	1.702			-0.174	0.151	1.695			-0.305	-0.145	1.710			-0.360	-0.373	1.718			-0.403	-0.580	1.672			-0.404	-0.642	1.651			-0.054	-0.145	1.655			-0.030	-0.337	1.562
-0.175	-0.433	1.637			-0.166	-0.375	1.688			-0.173	-0.033	1.701			-0.174	0.150	1.694			-0.306	-0.145	1.710			-0.360	-0.373	1.718			-0.403	-0.580	1.671			-0.404	-0.642	1.651			-0.054	-0.145	1.654			-0.030	-0.337	1.562
-0.175	-0.433	1.637			-0.166	-0.375	1.687			-0.173	-0.033	1.701			-0.174	0.150	1.694			-0.306	-0.145	1.710			-0.360	-0.373	1.718			-0.403	-0.580	1.671			-0.404	-0.641	1.651			-0.054	-0.145	1.654			-0.030	-0.337	1.562
-0.175	-0.433	1.636			-0.166	-0.375	1.687			-0.173	-0.033	1.701			-0.174	0.150	1.693			-0.306	-0.146	1.709			-0.360	-0.374	1.717			-0.403	-0.580	1.671			-0.404	-0.641	1.651			-0.054	-0.145	1.653			-0.030	-0.337	1.562
-0.175	-0.433	1.636			-0.166	-0.375	1.687			-0.173	-0.033	1.700			-0.174	0.150	1.692			-0.305	-0.146	1.708			-0.360	-0.374	1.717			-0.403	-0.580	1.671			-0.404	-0.641	1.651			-0.054	-0.145	1.653			-0.030	-0.336	1.561
-0.175	-0.433	1.636			-0.166	-0.375	1.687			-0.173	-0.033	1.700			-0.175	0.150	1.691			-0.305	-0.146	1.708			-0.360	-0.374	1.717			-0.403	-0.580	1.671			-0.404	-0.641	1.651			-0.054	-0.145	1.652			-0.030	-0.336	1.561
-0.175	-0.433	1.636			-0.166	-0.375	1.687			-0.173	-0.033	1.699			-0.175	0.150	1.690			-0.305	-0.146	1.707			-0.360	-0.374	1.717			-0.403	-0.580	1.671			-0.404	-0.641	1.651			-0.055	-0.145	1.652			-0.030	-0.336	1.561
-0.175	-0.433	1.636			-0.166	-0.375	1.686			-0.173	-0.033	1.699			-0.175	0.149	1.690			-0.306	-0.146	1.707			-0.360	-0.374	1.716			-0.403	-0.580	1.671			-0.404	-0.641	1.651			-0.055	-0.145	1.652			-0.030	-0.336	1.560
-0.175	-0.433	1.635			-0.166	-0.375	1.686			-0.173	-0.033	1.698			-0.175	0.149	1.689			-0.306	-0.146	1.707			-0.360	-0.374	1.716			-0.403	-0.580	1.670			-0.404	-0.641	1.650			-0.055	-0.145	1.651			-0.030	-0.336	1.560
-0.175	-0.434	1.635			-0.166	-0.375	1.686			-0.173	-0.033	1.698			-0.175	0.149	1.689			-0.306	-0.146	1.706			-0.360	-0.374	1.716			-0.403	-0.580	1.670			-0.404	-0.641	1.650			-0.055	-0.145	1.651			-0.030	-0.335	1.560
-0.175	-0.434	1.635			-0.166	-0.375	1.685			-0.173	-0.033	1.698			-0.175	0.149	1.689			-0.306	-0.146	1.706			-0.360	-0.374	1.715			-0.403	-0.580	1.670			-0.404	-0.641	1.650			-0.055	-0.145	1.651			-0.030	-0.335	1.559
-0.175	-0.434	1.635			-0.166	-0.375	1.685			-0.173	-0.033	1.697			-0.174	0.149	1.688			-0.306	-0.146	1.706			-0.360	-0.375	1.715			-0.403	-0.580	1.670			-0.404	-0.641	1.650			-0.055	-0.144	1.650			-0.030	-0.335	1.559
-0.175	-0.434	1.634			-0.166	-0.375	1.685			-0.173	-0.034	1.697			-0.174	0.149	1.688			-0.306	-0.147	1.705			-0.360	-0.375	1.715			-0.402	-0.580	1.669			-0.404	-0.641	1.650			-0.055	-0.144	1.650			-0.030	-0.335	1.559
-0.175	-0.434	1.634			-0.166	-0.375	1.685			-0.173	-0.034	1.696			-0.174	0.149	1.687			-0.305	-0.147	1.704			-0.360	-0.375	1.714			-0.402	-0.580	1.669			-0.404	-0.641	1.650			-0.055	-0.144	1.649			-0.030	-0.335	1.558
-0.175	-0.434	1.634			-0.165	-0.375	1.684			-0.173	-0.034	1.696			-0.174	0.149	1.687			-0.305	-0.147	1.704			-0.360	-0.375	1.714			-0.402	-0.580	1.669			-0.404	-0.641	1.650			-0.056	-0.144	1.649			-0.030	-0.335	1.558
-0.175	-0.434	1.633			-0.165	-0.375	1.684			-0.173	-0.034	1.696			-0.174	0.149	1.687			-0.305	-0.147	1.704			-0.360	-0.375	1.714			-0.402	-0.580	1.669			-0.404	-0.641	1.650			-0.056	-0.144	1.649			-0.030	-0.334	1.558
-0.175	-0.434	1.633			-0.165	-0.375	1.684			-0.173	-0.034	1.695			-0.174	0.150	1.687			-0.305	-0.147	1.703			-0.360	-0.375	1.713			-0.402	-0.580	1.669			-0.404	-0.641	1.650			-0.056	-0.144	1.649			-0.030	-0.334	1.557
-0.175	-0.434	1.633			-0.165	-0.375	1.683			-0.173	-0.034	1.695			-0.174	0.150	1.686			-0.305	-0.147	1.702			-0.360	-0.375	1.713			-0.402	-0.581	1.668			-0.404	-0.641	1.649			-0.056	-0.144	1.648			-0.030	-0.334	1.557
-0.175	-0.434	1.632			-0.165	-0.376	1.683			-0.173	-0.034	1.694			-0.174	0.150	1.686			-0.305	-0.147	1.702			-0.360	-0.375	1.713			-0.402	-0.581	1.668			-0.404	-0.641	1.649			-0.056	-0.144	1.648			-0.030	-0.334	1.556
-0.174	-0.434	1.632			-0.165	-0.376	1.683			-0.172	-0.034	1.694			-0.174	0.150	1.686			-0.305	-0.147	1.702			-0.360	-0.375	1.712			-0.402	-0.581	1.668			-0.404	-0.641	1.649			-0.056	-0.144	1.648			-0.030	-0.334	1.556
-0.174	-0.434	1.632			-0.165	-0.376	1.682			-0.172	-0.034	1.694			-0.173	0.150	1.686			-0.305	-0.148	1.701			-0.360	-0.376	1.712			-0.402	-0.581	1.668			-0.404	-0.641	1.649			-0.056	-0.144	1.647			-0.030	-0.334	1.556
-0.174	-0.434	1.631			-0.165	-0.376	1.682			-0.172	-0.034	1.693			-0.173	0.150	1.685			-0.305	-0.148	1.701			-0.360	-0.376	1.712			-0.402	-0.581	1.668			-0.404	-0.641	1.649			-0.056	-0.144	1.647			-0.030	-0.334	1.555
-0.174	-0.434	1.631			-0.165	-0.376	1.682			-0.172	-0.034	1.693			-0.173	0.150	1.685			-0.305	-0.148	1.700			-0.360	-0.376	1.711			-0.402	-0.580	1.668			-0.404	-0.641	1.649			-0.056	-0.144	1.647			-0.030	-0.333	1.555
-0.174	-0.435	1.631			-0.165	-0.376	1.681			-0.172	-0.034	1.693			-0.173	0.150	1.685			-0.305	-0.148	1.700			-0.360	-0.376	1.711			-0.402	-0.580	1.667			-0.404	-0.641	1.649			-0.056	-0.144	1.646			-0.031	-0.333	1.554
-0.174	-0.435	1.630			-0.165	-0.376	1.681			-0.172	-0.034	1.693			-0.173	0.150	1.685			-0.305	-0.148	1.700			-0.360	-0.376	1.711			-0.402	-0.580	1.667			-0.404	-0.641	1.649			-0.056	-0.144	1.646			-0.031	-0.333	1.554
-0.174	-0.435	1.630			-0.164	-0.376	1.681			-0.172	-0.034	1.692			-0.173	0.150	1.685			-0.305	-0.148	1.699			-0.360	-0.376	1.710			-0.402	-0.580	1.667			-0.403	-0.641	1.648			-0.056	-0.144	1.646			-0.031	-0.333	1.553
-0.174	-0.435	1.630			-0.164	-0.376	1.680			-0.172	-0.034	1.692			-0.173	0.150	1.684			-0.304	-0.148	1.699			-0.360	-0.376	1.710			-0.402	-0.580	1.667			-0.403	-0.641	1.648			-0.056	-0.144	1.646			-0.031	-0.333	1.553
-0.174	-0.435	1.629			-0.164	-0.376	1.680			-0.172	-0.034	1.692			-0.172	0.150	1.684			-0.304	-0.148	1.699			-0.360	-0.376	1.710			-0.402	-0.581	1.667			-0.403	-0.641	1.648			-0.056	-0.144	1.645			-0.031	-0.333	1.552
-0.174	-0.435	1.629			-0.164	-0.376	1.680			-0.172	-0.034	1.692			-0.172	0.150	1.684			-0.304	-0.148	1.698			-0.360	-0.376	1.710			-0.402	-0.581	1.667			-0.403	-0.641	1.648			-0.056	-0.144	1.645			-0.031	-0.333	1.552
-0.173	-0.435	1.629			-0.164	-0.376	1.679			-0.172	-0.034	1.691			-0.172	0.150	1.684			-0.304	-0.148	1.698			-0.359	-0.376	1.710			-0.401	-0.581	1.666			-0.403	-0.640	1.648			-0.056	-0.144	1.645			-0.031	-0.333	1.552
-0.173	-0.435	1.629			-0.164	-0.376	1.679			-0.172	-0.034	1.691			-0.172	0.150	1.684			-0.304	-0.148	1.698			-0.359	-0.376	1.709			-0.401	-0.581	1.666			-0.403	-0.640	1.648			-0.056	-0.144	1.645			-0.031	-0.333	1.551
-0.173	-0.435	1.628			-0.164	-0.376	1.679			-0.172	-0.034	1.691			-0.172	0.150	1.684			-0.304	-0.148	1.698			-0.359	-0.376	1.709			-0.401	-0.581	1.666			-0.403	-0.640	1.648			-0.056	-0.144	1.644			-0.031	-0.333	1.551
-0.173	-0.435	1.628			-0.164	-0.376	1.679			-0.172	-0.034	1.691			-0.172	0.150	1.684			-0.304	-0.148	1.698			-0.359	-0.376	1.709			-0.401	-0.581	1.666			-0.403	-0.640	1.648			-0.056	-0.144	1.644			-0.031	-0.333	1.550
-0.173	-0.435	1.628			-0.164	-0.376	1.678			-0.172	-0.034	1.690			-0.172	0.151	1.684			-0.304	-0.148	1.698			-0.359	-0.376	1.709			-0.401	-0.581	1.666			-0.403	-0.640	1.648			-0.056	-0.144	1.644			-0.031	-0.333	1.550
-0.173	-0.435	1.628			-0.163	-0.376	1.678			-0.172	-0.034	1.690			-0.171	0.151	1.683			-0.304	-0.148	1.698			-0.359	-0.376	1.709			-0.401	-0.581	1.666			-0.403	-0.640	1.648			-0.055	-0.144	1.644			-0.031	-0.333	1.549
-0.173	-0.435	1.627			-0.163	-0.376	1.678			-0.172	-0.034	1.690			-0.171	0.151	1.683			-0.304	-0.148	1.698			-0.359	-0.376	1.708			-0.401	-0.581	1.666			-0.403	-0.640	1.647			-0.055	-0.144	1.643			-0.031	-0.333	1.549
-0.173	-0.435	1.627			-0.163	-0.376	1.678			-0.172	-0.034	1.690			-0.171	0.151	1.683			-0.304	-0.147	1.698			-0.359	-0.376	1.708			-0.401	-0.581	1.665			-0.403	-0.640	1.647			-0.055	-0.144	1.643			-0.031	-0.332	1.548
-0.173	-0.435	1.627			-0.163	-0.376	1.677			-0.172	-0.034	1.690			-0.171	0.151	1.683			-0.304	-0.147	1.698			-0.359	-0.376	1.708			-0.401	-0.581	1.665			-0.403	-0.640	1.647			-0.055	-0.144	1.643			-0.031	-0.332	1.548
-0.173	-0.435	1.627			-0.163	-0.376	1.677			-0.172	-0.034	1.689			-0.171	0.151	1.683			-0.304	-0.147	1.698			-0.359	-0.376	1.708			-0.401	-0.581	1.665			-0.403	-0.640	1.647			-0.055	-0.144	1.642			-0.031	-0.332	1.548
-0.173	-0.435	1.627			-0.163	-0.376	1.677			-0.172	-0.034	1.689			-0.171	0.151	1.683			-0.305	-0.147	1.698			-0.359	-0.375	1.708			-0.401	-0.581	1.665			-0.403	-0.640	1.647			-0.055	-0.144	1.642			-0.032	-0.332	1.547
-0.173	-0.435	1.626			-0.163	-0.376	1.677			-0.171	-0.034	1.689			-0.171	0.151	1.683			-0.304	-0.146	1.698			-0.359	-0.375	1.708			-0.401	-0.581	1.665			-0.403	-0.640	1.647			-0.055	-0.144	1.642			-0.032	-0.332	1.547
-0.173	-0.435	1.626			-0.163	-0.376	1.677			-0.171	-0.034	1.689			-0.170	0.151	1.683			-0.304	-0.146	1.697			-0.359	-0.375	1.707			-0.401	-0.581	1.665			-0.403	-0.640	1.647			-0.055	-0.144	1.642			-0.032	-0.332	1.547
-0.173	-0.435	1.626			-0.163	-0.376	1.677			-0.171	-0.034	1.689			-0.170	0.151	1.683			-0.304	-0.146	1.697			-0.359	-0.375	1.707			-0.401	-0.581	1.665			-0.403	-0.640	1.647			-0.055	-0.144	1.641			-0.032	-0.332	1.546
-0.173	-0.435	1.626			-0.163	-0.376	1.676			-0.171	-0.034	1.688			-0.170	0.151	1.683			-0.304	-0.146	1.697			-0.359	-0.375	1.707			-0.401	-0.581	1.665			-0.403	-0.640	1.647			-0.055	-0.144	1.641			-0.032	-0.332	1.546
-0.172	-0.435	1.626			-0.163	-0.376	1.676			-0.171	-0.034	1.688			-0.170	0.151	1.683			-0.304	-0.146	1.697			-0.359	-0.375	1.707			-0.401	-0.581	1.665			-0.403	-0.640	1.647			-0.055	-0.144	1.641			-0.032	-0.332	1.546
-0.172	-0.435	1.626			-0.162	-0.376	1.676			-0.171	-0.034	1.688			-0.170	0.151	1.683			-0.304	-0.146	1.697			-0.359	-0.375	1.707			-0.401	-0.581	1.665			-0.403	-0.640	1.647			-0.055	-0.144	1.641			-0.032	-0.332	1.546
-0.172	-0.435	1.626			-0.162	-0.376	1.676			-0.171	-0.034	1.688			-0.170	0.151	1.683			-0.304	-0.146	1.697			-0.359	-0.375	1.707			-0.401	-0.581	1.665			-0.403	-0.640	1.647			-0.055	-0.144	1.641			-0.032	-0.332	1.545
-0.172	-0.435	1.625			-0.162	-0.376	1.676			-0.171	-0.034	1.688			-0.169	0.151	1.682			-0.304	-0.146	1.697			-0.359	-0.375	1.707			-0.401	-0.581	1.665			-0.403	-0.640	1.647			-0.055	-0.144	1.640			-0.032	-0.332	1.545
-0.172	-0.435	1.625			-0.162	-0.376	1.676			-0.171	-0.034	1.687			-0.169	0.151	1.682			-0.304	-0.146	1.697			-0.359	-0.375	1.707			-0.401	-0.581	1.665			-0.403	-0.640	1.647			-0.054	-0.144	1.640			-0.032	-0.332	1.545
-0.172	-0.435	1.625			-0.162	-0.376	1.675			-0.171	-0.034	1.687			-0.169	0.152	1.682			-0.304	-0.146	1.697			-0.359	-0.375	1.707			-0.401	-0.581	1.664			-0.403	-0.640	1.647			-0.054	-0.144	1.640			-0.032	-0.332	1.545
-0.172	-0.435	1.625			-0.162	-0.376	1.675			-0.171	-0.034	1.687			-0.169	0.152	1.682			-0.304	-0.146	1.697			-0.359	-0.375	1.707			-0.401	-0.581	1.664			-0.403	-0.640	1.647			-0.054	-0.144	1.640			-0.032	-0.332	1.544
-0.172	-0.435	1.625			-0.162	-0.376	1.675			-0.171	-0.034	1.687			-0.169	0.152	1.682			-0.304	-0.146	1.697			-0.359	-0.375	1.707			-0.401	-0.581	1.664			-0.403	-0.640	1.647			-0.054	-0.144	1.640			-0.032	-0.332	1.544
-0.172	-0.435	1.625			-0.162	-0.376	1.675			-0.171	-0.034	1.687			-0.169	0.152	1.682			-0.304	-0.146	1.697			-0.359	-0.375	1.707			-0.401	-0.580	1.664			-0.403	-0.640	1.647			-0.054	-0.144	1.640			-0.032	-0.332	1.544
-0.172	-0.435	1.625			-0.162	-0.376	1.675			-0.171	-0.034	1.687			-0.169	0.152	1.682			-0.304	-0.146	1.696			-0.359	-0.375	1.706			-0.401	-0.580	1.664			-0.403	-0.640	1.647			-0.054	-0.144	1.639			-0.032	-0.332	1.543
-0.172	-0.435	1.625			-0.162	-0.376	1.675			-0.171	-0.034	1.687			-0.168	0.152	1.682			-0.304	-0.146	1.696			-0.359	-0.375	1.706			-0.401	-0.580	1.664			-0.403	-0.640	1.647			-0.054	-0.144	1.639			-0.032	-0.332	1.543
-0.172	-0.435	1.625			-0.162	-0.376	1.675			-0.170	-0.034	1.686			-0.168	0.152	1.682			-0.304	-0.146	1.696			-0.359	-0.375	1.706			-0.401	-0.580	1.664			-0.403	-0.640	1.647			-0.054	-0.144	1.639			-0.032	-0.331	1.542
-0.172	-0.435	1.624			-0.162	-0.376	1.675			-0.170	-0.034	1.686			-0.168	0.152	1.682			-0.304	-0.145	1.696			-0.359	-0.375	1.706			-0.401	-0.580	1.664			-0.403	-0.640	1.646			-0.054	-0.144	1.639			-0.031	-0.331	1.542
-0.172	-0.434	1.624			-0.162	-0.376	1.675			-0.170	-0.034	1.686			-0.168	0.152	1.682			-0.304	-0.145	1.696			-0.358	-0.375	1.706			-0.401	-0.577	1.665			-0.403	-0.639	1.647			-0.054	-0.144	1.639			-0.031	-0.331	1.541
-0.172	-0.434	1.624			-0.162	-0.376	1.675			-0.170	-0.034	1.686			-0.168	0.152	1.682			-0.303	-0.145	1.696			-0.358	-0.374	1.706			-0.401	-0.577	1.665			-0.403	-0.639	1.647			-0.053	-0.144	1.639			-0.031	-0.331	1.540
-0.172	-0.434	1.624			-0.162	-0.375	1.674			-0.170	-0.034	1.686			-0.168	0.152	1.682			-0.303	-0.145	1.696			-0.358	-0.374	1.706			-0.401	-0.576	1.665			-0.403	-0.639	1.647			-0.053	-0.144	1.639			-0.030	-0.332	1.540
-0.172	-0.434	1.624			-0.162	-0.375	1.674			-0.170	-0.034	1.686			-0.168	0.152	1.682			-0.303	-0.145	1.696			-0.358	-0.374	1.706			-0.401	-0.576	1.665			-0.403	-0.639	1.647			-0.053	-0.144	1.639			-0.029	-0.333	1.540
-0.172	-0.434	1.624			-0.162	-0.375	1.674			-0.170	-0.034	1.686			-0.168	0.153	1.682			-0.303	-0.145	1.696			-0.358	-0.374	1.706			-0.401	-0.576	1.665			-0.403	-0.639	1.647			-0.053	-0.144	1.638			-0.029	-0.333	1.538
-0.172	-0.434	1.624			-0.162	-0.375	1.674			-0.170	-0.034	1.686			-0.167	0.153	1.682			-0.303	-0.144	1.696			-0.358	-0.374	1.706			-0.400	-0.572	1.666			-0.403	-0.637	1.647			-0.052	-0.145	1.638			-0.028	-0.334	1.536
-0.172	-0.434	1.624			-0.162	-0.375	1.674			-0.170	-0.034	1.686			-0.167	0.153	1.682			-0.303	-0.144	1.696			-0.358	-0.374	1.706			-0.400	-0.571	1.666			-0.403	-0.637	1.647			-0.052	-0.145	1.638			-0.027	-0.335	1.534
-0.172	-0.434	1.624			-0.162	-0.375	1.674			-0.170	-0.034	1.686			-0.167	0.153	1.682			-0.302	-0.144	1.696			-0.358	-0.373	1.706			-0.400	-0.569	1.667			-0.403	-0.635	1.647			-0.052	-0.145	1.638			-0.026	-0.335	1.532
-0.172	-0.434	1.624			-0.162	-0.375	1.674			-0.170	-0.034	1.686			-0.167	0.153	1.682			-0.302	-0.144	1.696			-0.358	-0.373	1.706			-0.400	-0.568	1.667			-0.403	-0.635	1.647			-0.051	-0.145	1.638			-0.025	-0.336	1.531
-0.172	-0.434	1.624			-0.162	-0.375	1.674			-0.170	-0.034	1.685			-0.167	0.153	1.682			-0.302	-0.144	1.696			-0.358	-0.373	1.706			-0.400	-0.568	1.667			-0.403	-0.635	1.647			-0.051	-0.145	1.638			-0.024	-0.337	1.529
-0.172	-0.434	1.624			-0.162	-0.375	1.674			-0.170	-0.034	1.685			-0.167	0.153	1.682			-0.302	-0.143	1.696			-0.358	-0.373	1.706			-0.400	-0.568	1.667			-0.403	-0.635	1.647			-0.051	-0.145	1.638			-0.023	-0.337	1.527
-0.172	-0.434	1.624			-0.162	-0.375	1.674			-0.170	-0.034	1.685			-0.167	0.153	1.682			-0.301	-0.143	1.696			-0.358	-0.372	1.706			-0.400	-0.567	1.667			-0.403	-0.635	1.647			-0.050	-0.145	1.638			-0.022	-0.335	1.526
-0.172	-0.434	1.624			-0.162	-0.375	1.674			-0.170	-0.034	1.685			-0.166	0.154	1.682			-0.301	-0.143	1.696			-0.358	-0.372	1.706			-0.400	-0.567	1.667			-0.403	-0.635	1.647			-0.050	-0.145	1.638			-0.021	-0.333	1.524
-0.172	-0.434	1.624			-0.162	-0.375	1.674			-0.170	-0.034	1.685			-0.166	0.154	1.682			-0.301	-0.143	1.696			-0.358	-0.372	1.706			-0.400	-0.567	1.667			-0.403	-0.635	1.647			-0.050	-0.146	1.638			-0.019	-0.330	1.522
-0.172	-0.434	1.623			-0.162	-0.375	1.674			-0.170	-0.034	1.685			-0.166	0.154	1.682			-0.300	-0.142	1.696			-0.357	-0.371	1.706			-0.399	-0.567	1.667			-0.403	-0.635	1.647			-0.049	-0.146	1.638			-0.017	-0.326	1.520
-0.172	-0.434	1.623			-0.162	-0.375	1.674			-0.170	-0.034	1.685			-0.166	0.154	1.682			-0.300	-0.142	1.696			-0.357	-0.371	1.706			-0.399	-0.567	1.667			-0.403	-0.635	1.647			-0.049	-0.146	1.638			-0.017	-0.326	1.520
-0.172	-0.434	1.623			-0.162	-0.375	1.674			-0.170	-0.034	1.685			-0.166	0.154	1.682			-0.300	-0.142	1.696			-0.357	-0.371	1.706			-0.399	-0.567	1.667			-0.403	-0.635	1.647			-0.049	-0.146	1.638			-0.016	-0.324	1.520
-0.172	-0.434	1.623			-0.162	-0.375	1.674			-0.170	-0.034	1.685			-0.166	0.154	1.682			-0.299	-0.141	1.696			-0.357	-0.371	1.706			-0.399	-0.567	1.667			-0.403	-0.635	1.647			-0.049	-0.146	1.638			-0.015	-0.322	1.519
-0.172	-0.434	1.623			-0.161	-0.375	1.674			-0.169	-0.034	1.685			-0.166	0.154	1.682			-0.299	-0.141	1.696			-0.357	-0.370	1.706			-0.399	-0.567	1.667			-0.403	-0.635	1.647			-0.048	-0.146	1.638			-0.015	-0.320	1.518
-0.172	-0.434	1.623			-0.161	-0.375	1.674			-0.169	-0.034	1.685			-0.166	0.154	1.682			-0.299	-0.141	1.696			-0.357	-0.370	1.706			-0.399	-0.567	1.667			-0.403	-0.635	1.647			-0.048	-0.146	1.638			-0.014	-0.320	1.518
-0.172	-0.434	1.623			-0.161	-0.375	1.674			-0.169	-0.034	1.685			-0.166	0.154	1.682			-0.299	-0.141	1.696			-0.356	-0.370	1.706			-0.399	-0.567	1.667			-0.403	-0.636	1.647			-0.048	-0.146	1.638			-0.014	-0.319	1.517
-0.172	-0.434	1.623			-0.161	-0.375	1.674			-0.169	-0.034	1.685			-0.165	0.155	1.682			-0.298	-0.141	1.696			-0.356	-0.370	1.706			-0.399	-0.568	1.667			-0.402	-0.636	1.647			-0.047	-0.146	1.638			-0.013	-0.318	1.517
-0.172	-0.434	1.623			-0.161	-0.375	1.674			-0.169	-0.034	1.685			-0.165	0.155	1.682			-0.298	-0.140	1.696			-0.356	-0.370	1.706			-0.399	-0.568	1.667			-0.402	-0.636	1.647			-0.047	-0.146	1.638			-0.013	-0.317	1.517
-0.172	-0.434	1.623			-0.161	-0.375	1.674			-0.169	-0.034	1.685			-0.165	0.155	1.682			-0.298	-0.140	1.696			-0.356	-0.369	1.706			-0.398	-0.568	1.667			-0.402	-0.636	1.647			-0.047	-0.147	1.638			-0.012	-0.316	1.516
-0.172	-0.434	1.623			-0.161	-0.375	1.674			-0.169	-0.034	1.685			-0.165	0.155	1.682			-0.297	-0.140	1.696			-0.356	-0.369	1.706			-0.398	-0.569	1.667			-0.402	-0.636	1.647			-0.046	-0.147	1.638			-0.011	-0.315	1.516
-0.172	-0.434	1.623			-0.161	-0.375	1.674			-0.169	-0.034	1.685			-0.165	0.155	1.682			-0.297	-0.140	1.696			-0.356	-0.369	1.706			-0.398	-0.569	1.667			-0.402	-0.636	1.647			-0.046	-0.147	1.638			-0.011	-0.314	1.516
-0.172	-0.434	1.623			-0.161	-0.375	1.674			-0.168	-0.034	1.685			-0.165	0.155	1.682			-0.297	-0.140	1.696			-0.355	-0.369	1.706			-0.398	-0.569	1.667			-0.402	-0.636	1.647			-0.046	-0.147	1.638			-0.011	-0.313	1.515
-0.172	-0.434	1.623			-0.161	-0.375	1.674			-0.168	-0.034	1.685			-0.165	0.155	1.682			-0.297	-0.139	1.696			-0.355	-0.368	1.706			-0.398	-0.570	1.666			-0.402	-0.636	1.647			-0.046	-0.147	1.638			-0.010	-0.313	1.515
-0.171	-0.433	1.623			-0.161	-0.375	1.674			-0.168	-0.034	1.685			-0.165	0.155	1.682			-0.296	-0.139	1.696			-0.355	-0.368	1.706			-0.398	-0.570	1.666			-0.402	-0.636	1.647			-0.045	-0.147	1.638			-0.010	-0.313	1.515
-0.171	-0.433	1.623			-0.161	-0.375	1.674			-0.168	-0.034	1.685			-0.165	0.155	1.682			-0.296	-0.139	1.696			-0.355	-0.368	1.706			-0.397	-0.570	1.667			-0.402	-0.636	1.647			-0.045	-0.147	1.638			-0.010	-0.312	1.515
-0.171	-0.433	1.623			-0.161	-0.375	1.674			-0.168	-0.034	1.685			-0.165	0.155	1.682			-0.296	-0.139	1.696			-0.355	-0.368	1.706			-0.397	-0.570	1.667			-0.402	-0.636	1.647			-0.045	-0.147	1.638			-0.009	-0.312	1.514
-0.171	-0.433	1.623			-0.161	-0.375	1.674			-0.168	-0.034	1.685			-0.165	0.155	1.682			-0.296	-0.139	1.696			-0.355	-0.368	1.706			-0.397	-0.570	1.667			-0.402	-0.636	1.647			-0.045	-0.147	1.638			-0.009	-0.311	1.514
-0.171	-0.433	1.623			-0.161	-0.375	1.674			-0.168	-0.034	1.685			-0.165	0.155	1.682			-0.296	-0.139	1.696			-0.354	-0.368	1.707			-0.397	-0.570	1.667			-0.402	-0.636	1.647			-0.044	-0.147	1.638			-0.009	-0.311	1.514
-0.171	-0.433	1.623			-0.161	-0.375	1.674			-0.167	-0.035	1.685			-0.164	0.155	1.682			-0.295	-0.139	1.696			-0.354	-0.367	1.707			-0.397	-0.570	1.667			-0.401	-0.636	1.647			-0.044	-0.147	1.638			-0.008	-0.310	1.514
-0.171	-0.433	1.624			-0.161	-0.375	1.674			-0.167	-0.035	1.685			-0.164	0.155	1.682			-0.295	-0.138	1.696			-0.354	-0.367	1.707			-0.397	-0.571	1.667			-0.401	-0.636	1.647			-0.044	-0.147	1.638			-0.008	-0.310	1.514
-0.171	-0.433	1.624			-0.161	-0.375	1.674			-0.167	-0.035	1.686			-0.164	0.155	1.682			-0.295	-0.138	1.696			-0.354	-0.367	1.707			-0.396	-0.571	1.667			-0.401	-0.637	1.647			-0.044	-0.147	1.638			-0.008	-0.309	1.514
-0.171	-0.433	1.624			-0.161	-0.375	1.674			-0.167	-0.035	1.686			-0.164	0.155	1.682			-0.295	-0.138	1.696			-0.354	-0.367	1.707			-0.396	-0.571	1.667			-0.401	-0.637	1.647			-0.044	-0.148	1.638			-0.008	-0.309	1.514
-0.171	-0.433	1.624			-0.161	-0.375	1.674			-0.167	-0.035	1.686			-0.164	0.155	1.682			-0.295	-0.138	1.696			-0.354	-0.367	1.707			-0.396	-0.571	1.668			-0.401	-0.637	1.647			-0.043	-0.148	1.638			-0.008	-0.309	1.513
-0.171	-0.433	1.624			-0.161	-0.375	1.674			-0.167	-0.035	1.686			-0.164	0.155	1.682			-0.294	-0.138	1.696			-0.353	-0.367	1.707			-0.396	-0.571	1.668			-0.401	-0.637	1.647			-0.043	-0.148	1.638			-0.008	-0.308	1.513
-0.171	-0.433	1.624			-0.161	-0.375	1.674			-0.167	-0.035	1.686			-0.164	0.155	1.682			-0.294	-0.138	1.696			-0.353	-0.367	1.707			-0.396	-0.571	1.668			-0.401	-0.637	1.647			-0.043	-0.148	1.638			-0.008	-0.308	1.513
-0.171	-0.433	1.624			-0.161	-0.375	1.674			-0.167	-0.035	1.686			-0.164	0.155	1.682			-0.294	-0.138	1.696			-0.353	-0.366	1.707			-0.395	-0.571	1.668			-0.400	-0.637	1.648			-0.043	-0.148	1.638			-0.008	-0.308	1.513
-0.171	-0.433	1.624			-0.161	-0.375	1.674			-0.166	-0.035	1.686			-0.164	0.155	1.682			-0.294	-0.138	1.696			-0.353	-0.366	1.707			-0.395	-0.570	1.669			-0.400	-0.636	1.648			-0.043	-0.148	1.638			-0.007	-0.307	1.513
-0.171	-0.433	1.624			-0.161	-0.375	1.674			-0.166	-0.035	1.686			-0.164	0.155	1.682			-0.294	-0.138	1.696			-0.353	-0.366	1.708			-0.395	-0.570	1.669			-0.400	-0.636	1.648			-0.043	-0.148	1.638			-0.007	-0.307	1.513
-0.171	-0.433	1.624			-0.161	-0.375	1.674			-0.166	-0.035	1.686			-0.164	0.155	1.683			-0.294	-0.138	1.696			-0.353	-0.366	1.708			-0.395	-0.570	1.670			-0.400	-0.636	1.648			-0.043	-0.148	1.638			-0.007	-0.307	1.513
-0.171	-0.433	1.624			-0.161	-0.375	1.674			-0.166	-0.035	1.686			-0.164	0.155	1.683			-0.294	-0.138	1.696			-0.353	-0.366	1.708			-0.395	-0.570	1.670			-0.400	-0.636	1.648			-0.042	-0.148	1.638			-0.007	-0.307	1.513
-0.171	-0.433	1.624			-0.161	-0.375	1.674			-0.166	-0.035	1.686			-0.164	0.155	1.683			-0.293	-0.137	1.696			-0.352	-0.366	1.708			-0.395	-0.570	1.670			-0.400	-0.636	1.648			-0.042	-0.148	1.638			-0.007	-0.306	1.513
-0.171	-0.433	1.624			-0.161	-0.374	1.675			-0.166	-0.035	1.686			-0.164	0.155	1.683			-0.293	-0.137	1.697			-0.352	-0.366	1.708			-0.395	-0.570	1.670			-0.400	-0.637	1.649			-0.042	-0.148	1.638			-0.007	-0.306	1.512
-0.171	-0.433	1.624			-0.161	-0.374	1.675			-0.166	-0.035	1.686			-0.164	0.155	1.683			-0.293	-0.137	1.697			-0.352	-0.366	1.708			-0.394	-0.570	1.671			-0.399	-0.636	1.649			-0.042	-0.148	1.638			-0.008	-0.306	1.512
-0.171	-0.433	1.625			-0.161	-0.374	1.675			-0.166	-0.035	1.686			-0.164	0.155	1.683			-0.293	-0.137	1.697			-0.352	-0.366	1.708			-0.394	-0.569	1.671			-0.399	-0.636	1.649			-0.042	-0.148	1.638			-0.008	-0.306	1.512
-0.171	-0.433	1.625			-0.161	-0.374	1.675			-0.166	-0.035	1.686			-0.164	0.155	1.683			-0.293	-0.137	1.697			-0.352	-0.366	1.708			-0.394	-0.569	1.672			-0.399	-0.636	1.650			-0.042	-0.148	1.638			-0.008	-0.305	1.512
-0.171	-0.433	1.625			-0.160	-0.374	1.675			-0.166	-0.035	1.686			-0.163	0.155	1.683			-0.293	-0.137	1.697			-0.352	-0.366	1.708			-0.394	-0.569	1.672			-0.399	-0.636	1.650			-0.042	-0.148	1.638			-0.008	-0.305	1.512
-0.171	-0.433	1.625			-0.160	-0.374	1.675			-0.166	-0.035	1.686			-0.163	0.155	1.683			-0.293	-0.137	1.697			-0.352	-0.366	1.708			-0.394	-0.570	1.672			-0.399	-0.636	1.650			-0.042	-0.148	1.638			-0.008	-0.305	1.512
-0.171	-0.432	1.625			-0.160	-0.374	1.675			-0.165	-0.035	1.686			-0.163	0.155	1.683			-0.293	-0.137	1.697			-0.352	-0.366	1.708			-0.394	-0.570	1.672			-0.399	-0.636	1.650			-0.042	-0.148	1.638			-0.008	-0.305	1.512
-0.171	-0.432	1.625			-0.160	-0.374	1.675			-0.165	-0.035	1.686			-0.163	0.155	1.683			-0.293	-0.137	1.697			-0.352	-0.366	1.709			-0.394	-0.571	1.672			-0.399	-0.636	1.650			-0.042	-0.148	1.638			-0.008	-0.305	1.512
-0.171	-0.432	1.625			-0.160	-0.374	1.675			-0.165	-0.035	1.687			-0.163	0.155	1.683			-0.293	-0.137	1.697			-0.352	-0.365	1.709			-0.394	-0.571	1.672			-0.399	-0.637	1.650			-0.042	-0.148	1.638			-0.008	-0.304	1.512
-0.171	-0.432	1.625			-0.160	-0.374	1.675			-0.165	-0.035	1.687			-0.163	0.155	1.683			-0.293	-0.137	1.697			-0.351	-0.365	1.709			-0.394	-0.572	1.672			-0.398	-0.637	1.650			-0.042	-0.148	1.638			-0.008	-0.304	1.512
-0.171	-0.432	1.625			-0.160	-0.374	1.676			-0.165	-0.035	1.687			-0.163	0.155	1.683			-0.292	-0.137	1.697			-0.351	-0.365	1.709			-0.394	-0.573	1.672			-0.398	-0.637	1.650			-0.042	-0.148	1.638			-0.008	-0.304	1.512
-0.171	-0.432	1.626			-0.160	-0.374	1.676			-0.165	-0.035	1.687			-0.163	0.155	1.683			-0.292	-0.137	1.698			-0.351	-0.365	1.709			-0.394	-0.573	1.672			-0.398	-0.637	1.650			-0.041	-0.148	1.638			-0.008	-0.304	1.512
-0.171	-0.432	1.626			-0.160	-0.374	1.676			-0.165	-0.035	1.687			-0.163	0.155	1.683			-0.292	-0.137	1.698			-0.351	-0.365	1.709			-0.394	-0.574	1.672			-0.398	-0.637	1.651			-0.041	-0.148	1.638			-0.009	-0.304	1.512
-0.171	-0.432	1.626			-0.160	-0.374	1.676			-0.165	-0.035	1.687			-0.163	0.155	1.683			-0.292	-0.137	1.698			-0.351	-0.365	1.709			-0.394	-0.574	1.672			-0.398	-0.638	1.651			-0.041	-0.148	1.638			-0.009	-0.304	1.512
-0.171	-0.432	1.626			-0.160	-0.374	1.676			-0.165	-0.035	1.687			-0.163	0.155	1.683			-0.292	-0.137	1.698			-0.351	-0.365	1.709			-0.394	-0.574	1.672			-0.398	-0.638	1.651			-0.041	-0.148	1.638			-0.009	-0.304	1.512
-0.171	-0.432	1.626			-0.160	-0.374	1.676			-0.165	-0.035	1.687			-0.163	0.155	1.683			-0.292	-0.137	1.698			-0.351	-0.365	1.709			-0.394	-0.575	1.672			-0.398	-0.638	1.651			-0.041	-0.148	1.638			-0.009	-0.303	1.512
-0.171	-0.432	1.626			-0.160	-0.374	1.676			-0.165	-0.035	1.687			-0.163	0.155	1.683			-0.292	-0.137	1.698			-0.351	-0.365	1.709			-0.394	-0.575	1.672			-0.398	-0.638	1.651			-0.041	-0.148	1.638			-0.009	-0.303	1.512
-0.171	-0.432	1.626			-0.160	-0.374	1.676			-0.165	-0.035	1.687			-0.163	0.155	1.684			-0.292	-0.137	1.698			-0.351	-0.365	1.709			-0.394	-0.575	1.672			-0.398	-0.638	1.651			-0.041	-0.148	1.638			-0.009	-0.303	1.512
-0.171	-0.432	1.626			-0.160	-0.374	1.676			-0.165	-0.035	1.687			-0.163	0.155	1.684			-0.292	-0.136	1.698			-0.351	-0.365	1.709			-0.394	-0.576	1.672			-0.398	-0.638	1.651			-0.041	-0.148	1.638			-0.009	-0.303	1.512
-0.171	-0.432	1.626			-0.160	-0.374	1.676			-0.165	-0.035	1.687			-0.163	0.155	1.684			-0.292	-0.136	1.698			-0.351	-0.365	1.710			-0.394	-0.576	1.672			-0.398	-0.638	1.651			-0.041	-0.148	1.638			-0.009	-0.303	1.512
-0.171	-0.431	1.627			-0.160	-0.374	1.676			-0.165	-0.035	1.687			-0.163	0.155	1.684			-0.292	-0.136	1.698			-0.351	-0.365	1.710			-0.394	-0.576	1.672			-0.398	-0.639	1.651			-0.041	-0.148	1.638			-0.009	-0.303	1.512
-0.171	-0.431	1.627			-0.160	-0.373	1.677			-0.164	-0.035	1.687			-0.163	0.155	1.684			-0.292	-0.136	1.699			-0.351	-0.365	1.710			-0.394	-0.577	1.672			-0.398	-0.639	1.651			-0.041	-0.148	1.638			-0.010	-0.302	1.511
-0.171	-0.431	1.627			-0.160	-0.373	1.677			-0.164	-0.035	1.687			-0.163	0.155	1.684			-0.292	-0.136	1.699			-0.351	-0.365	1.710			-0.394	-0.577	1.672			-0.398	-0.639	1.651			-0.041	-0.148	1.638			-0.010	-0.302	1.511
-0.171	-0.431	1.627			-0.160	-0.373	1.677			-0.164	-0.035	1.687			-0.163	0.155	1.684			-0.292	-0.136	1.699			-0.351	-0.365	1.710			-0.394	-0.577	1.672			-0.398	-0.639	1.651			-0.041	-0.148	1.638			-0.010	-0.302	1.511
-0.171	-0.431	1.627			-0.160	-0.373	1.677			-0.164	-0.035	1.687			-0.163	0.155	1.684			-0.292	-0.136	1.699			-0.351	-0.365	1.710			-0.394	-0.577	1.672			-0.398	-0.639	1.652			-0.041	-0.148	1.638			-0.010	-0.302	1.511
-0.171	-0.431	1.627			-0.160	-0.373	1.677			-0.164	-0.035	1.687			-0.163	0.155	1.684			-0.292	-0.136	1.699			-0.351	-0.365	1.710			-0.394	-0.578	1.672			-0.398	-0.639	1.652			-0.041	-0.148	1.638			-0.011	-0.301	1.510
-0.171	-0.431	1.627			-0.160	-0.373	1.677			-0.164	-0.035	1.688			-0.163	0.155	1.684			-0.292	-0.136	1.699			-0.351	-0.365	1.710			-0.394	-0.578	1.672			-0.398	-0.639	1.652			-0.041	-0.148	1.638			-0.011	-0.301	1.510
-0.171	-0.431	1.627			-0.160	-0.373	1.677			-0.164	-0.035	1.688			-0.163	0.155	1.684			-0.292	-0.136	1.699			-0.351	-0.365	1.710			-0.394	-0.578	1.672			-0.398	-0.639	1.652			-0.041	-0.148	1.638			-0.011	-0.301	1.509
-0.171	-0.431	1.627			-0.160	-0.373	1.677			-0.164	-0.035	1.688			-0.163	0.155	1.684			-0.292	-0.136	1.699			-0.351	-0.365	1.710			-0.394	-0.578	1.672			-0.398	-0.639	1.652			-0.041	-0.148	1.638			-0.011	-0.300	1.508
-0.171	-0.431	1.627			-0.160	-0.373	1.677			-0.164	-0.035	1.688			-0.163	0.155	1.684			-0.292	-0.136	1.699			-0.351	-0.365	1.710			-0.395	-0.578	1.672			-0.398	-0.639	1.652			-0.041	-0.148	1.638			-0.011	-0.298	1.505
-0.171	-0.431	1.627			-0.160	-0.373	1.677			-0.164	-0.035	1.688			-0.163	0.155	1.684			-0.292	-0.136	1.699			-0.351	-0.365	1.710			-0.395	-0.578	1.672			-0.398	-0.640	1.652			-0.041	-0.148	1.638			-0.012	-0.297	1.503
-0.171	-0.431	1.627			-0.160	-0.373	1.677			-0.164	-0.035	1.688			-0.163	0.155	1.684			-0.292	-0.136	1.699			-0.351	-0.365	1.710			-0.395	-0.579	1.672			-0.398	-0.640	1.652			-0.041	-0.147	1.638			-0.012	-0.295	1.498
-0.171	-0.431	1.627			-0.160	-0.373	1.677			-0.164	-0.035	1.688			-0.163	0.155	1.684			-0.292	-0.136	1.699			-0.351	-0.365	1.710			-0.395	-0.579	1.672			-0.398	-0.640	1.652			-0.041	-0.147	1.638			-0.014	-0.292	1.482
-0.171	-0.431	1.627			-0.160	-0.373	1.677			-0.164	-0.035	1.688			-0.163	0.155	1.685			-0.292	-0.136	1.699			-0.351	-0.365	1.710			-0.395	-0.579	1.672			-0.398	-0.640	1.652			-0.041	-0.147	1.638			-0.015	-0.290	1.468
-0.171	-0.431	1.627			-0.160	-0.373	1.677			-0.164	-0.035	1.688			-0.163	0.155	1.685			-0.291	-0.137	1.699			-0.351	-0.365	1.710			-0.395	-0.579	1.672			-0.398	-0.640	1.652			-0.041	-0.146	1.638			-0.017	-0.288	1.455
-0.171	-0.431	1.627			-0.160	-0.373	1.677			-0.164	-0.035	1.688			-0.163	0.155	1.685			-0.291	-0.137	1.698			-0.351	-0.365	1.710			-0.395	-0.580	1.672			-0.398	-0.640	1.652			-0.042	-0.145	1.637			-0.018	-0.286	1.448
-0.171	-0.431	1.627			-0.160	-0.373	1.677			-0.164	-0.035	1.688			-0.163	0.155	1.685			-0.291	-0.137	1.698			-0.351	-0.365	1.710			-0.395	-0.580	1.672			-0.398	-0.640	1.652			-0.044	-0.143	1.637			-0.018	-0.284	1.442
-0.171	-0.431	1.627			-0.160	-0.373	1.677			-0.164	-0.035	1.688			-0.163	0.155	1.685			-0.291	-0.138	1.698			-0.351	-0.365	1.711			-0.395	-0.580	1.672			-0.398	-0.640	1.652			-0.047	-0.142	1.637			-0.019	-0.281	1.436
-0.171	-0.431	1.627			-0.160	-0.373	1.677			-0.164	-0.035	1.688			-0.163	0.155	1.685			-0.290	-0.138	1.698			-0.351	-0.365	1.711			-0.395	-0.581	1.672			-0.398	-0.641	1.653			-0.049	-0.140	1.636			-0.018	-0.277	1.429
-0.171	-0.432	1.627			-0.159	-0.374	1.677			-0.164	-0.035	1.688			-0.163	0.155	1.685			-0.290	-0.138	1.698			-0.350	-0.365	1.710			-0.395	-0.581	1.672			-0.398	-0.641	1.653			-0.050	-0.139	1.636			-0.018	-0.271	1.423
-0.171	-0.432	1.627			-0.159	-0.374	1.677			-0.164	-0.035	1.688			-0.163	0.155	1.685			-0.290	-0.138	1.697			-0.350	-0.366	1.710			-0.395	-0.581	1.672			-0.398	-0.641	1.653			-0.051	-0.139	1.636			-0.017	-0.267	1.418
-0.171	-0.432	1.627			-0.159	-0.374	1.677			-0.164	-0.035	1.688			-0.163	0.155	1.685			-0.290	-0.138	1.697			-0.350	-0.366	1.710			-0.395	-0.582	1.672			-0.398	-0.641	1.653			-0.051	-0.138	1.635			-0.016	-0.268	1.453
-0.171	-0.432	1.627			-0.159	-0.374	1.677			-0.164	-0.035	1.688			-0.163	0.155	1.685			-0.290	-0.139	1.697			-0.350	-0.367	1.710			-0.395	-0.582	1.672			-0.398	-0.641	1.653			-0.052	-0.138	1.635			-0.017	-0.269	1.454
-0.170	-0.432	1.627			-0.159	-0.374	1.677			-0.164	-0.035	1.688			-0.163	0.155	1.685			-0.289	-0.139	1.697			-0.350	-0.367	1.709			-0.395	-0.582	1.671			-0.398	-0.641	1.653			-0.052	-0.138	1.635			-0.018	-0.270	1.454
-0.170	-0.432	1.627			-0.159	-0.374	1.677			-0.164	-0.035	1.688			-0.163	0.155	1.685			-0.289	-0.139	1.696			-0.350	-0.367	1.709			-0.395	-0.583	1.671			-0.398	-0.641	1.653			-0.052	-0.138	1.635			-0.018	-0.271	1.454
-0.170	-0.433	1.627			-0.159	-0.374	1.677			-0.164	-0.035	1.688			-0.162	0.155	1.685			-0.289	-0.140	1.696			-0.349	-0.368	1.708			-0.395	-0.583	1.671			-0.398	-0.642	1.653			-0.052	-0.137	1.634			-0.018	-0.271	1.453
-0.170	-0.433	1.627			-0.159	-0.374	1.677			-0.164	-0.035	1.688			-0.162	0.155	1.685			-0.289	-0.140	1.696			-0.349	-0.368	1.708			-0.395	-0.583	1.671			-0.398	-0.642	1.653			-0.053	-0.137	1.634			-0.015	-0.269	1.455
-0.170	-0.433	1.627			-0.158	-0.375	1.677			-0.164	-0.035	1.688			-0.162	0.155	1.685			-0.289	-0.140	1.696			-0.349	-0.369	1.707			-0.395	-0.583	1.671			-0.398	-0.642	1.653			-0.053	-0.137	1.634			-0.013	-0.268	1.457
-0.170	-0.433	1.627			-0.158	-0.375	1.677			-0.163	-0.035	1.688			-0.162	0.155	1.685			-0.289	-0.140	1.695			-0.348	-0.369	1.706			-0.395	-0.584	1.671			-0.398	-0.642	1.653			-0.053	-0.137	1.634			-0.010	-0.267	1.459
-0.170	-0.433	1.627			-0.158	-0.375	1.677			-0.163	-0.035	1.688			-0.162	0.155	1.685			-0.288	-0.141	1.695			-0.348	-0.370	1.705			-0.395	-0.584	1.671			-0.398	-0.642	1.653			-0.053	-0.137	1.633			-0.006	-0.265	1.464
-0.170	-0.433	1.627			-0.158	-0.375	1.677			-0.163	-0.035	1.688			-0.162	0.155	1.686			-0.288	-0.141	1.694			-0.347	-0.371	1.702			-0.395	-0.584	1.670			-0.398	-0.642	1.653			-0.053	-0.137	1.633			-0.003	-0.265	1.466
-0.169	-0.434	1.627			-0.158	-0.375	1.677			-0.163	-0.035	1.688			-0.162	0.155	1.686			-0.288	-0.142	1.693			-0.346	-0.371	1.702			-0.395	-0.585	1.670			-0.398	-0.642	1.653			-0.053	-0.137	1.632			0.013	-0.267	1.453
-0.169	-0.434	1.627			-0.158	-0.375	1.677			-0.163	-0.035	1.688			-0.162	0.155	1.686			-0.288	-0.142	1.693			-0.346	-0.371	1.702			-0.395	-0.585	1.670			-0.398	-0.642	1.653			-0.053	-0.137	1.632			0.013	-0.267	1.453
-0.169	-0.434	1.627			-0.158	-0.375	1.677			-0.163	-0.035	1.688			-0.162	0.155	1.686			-0.288	-0.142	1.693			-0.346	-0.372	1.701			-0.395	-0.585	1.670			-0.398	-0.642	1.653			-0.053	-0.137	1.632			0.016	-0.269	1.450
-0.169	-0.434	1.627			-0.158	-0.375	1.677			-0.163	-0.035	1.688			-0.161	0.155	1.686			-0.287	-0.142	1.692			-0.346	-0.372	1.700			-0.395	-0.585	1.670			-0.398	-0.642	1.653			-0.054	-0.137	1.632			0.019	-0.269	1.449
-0.169	-0.434	1.627			-0.158	-0.376	1.677			-0.163	-0.035	1.688			-0.161	0.155	1.685			-0.287	-0.143	1.692			-0.346	-0.372	1.700			-0.394	-0.585	1.670			-0.398	-0.642	1.653			-0.054	-0.137	1.632			0.022	-0.270	1.449
-0.169	-0.435	1.627			-0.157	-0.376	1.677			-0.162	-0.035	1.687			-0.161	0.155	1.685			-0.287	-0.143	1.691			-0.346	-0.373	1.700			-0.394	-0.585	1.670			-0.398	-0.642	1.653			-0.054	-0.137	1.631			0.025	-0.270	1.449
-0.169	-0.435	1.626			-0.157	-0.376	1.676			-0.162	-0.035	1.687			-0.160	0.154	1.685			-0.287	-0.144	1.690			-0.345	-0.373	1.699			-0.394	-0.585	1.669			-0.398	-0.642	1.653			-0.054	-0.137	1.631			0.029	-0.267	1.455
-0.169	-0.435	1.626			-0.157	-0.376	1.676			-0.162	-0.035	1.687			-0.160	0.154	1.685			-0.286	-0.144	1.690			-0.345	-0.373	1.698			-0.394	-0.586	1.669			-0.398	-0.642	1.653			-0.054	-0.137	1.631			0.032	-0.266	1.459
-0.169	-0.435	1.626			-0.157	-0.376	1.676			-0.162	-0.035	1.687			-0.159	0.154	1.684			-0.286	-0.144	1.689			-0.345	-0.374	1.698			-0.394	-0.586	1.669			-0.398	-0.642	1.653			-0.054	-0.137	1.631			0.035	-0.265	1.461
-0.168	-0.436	1.626			-0.157	-0.376	1.676			-0.161	-0.035	1.687			-0.159	0.153	1.684			-0.286	-0.145	1.689			-0.345	-0.374	1.697			-0.394	-0.586	1.669			-0.398	-0.642	1.653			-0.053	-0.137	1.631			0.038	-0.265	1.462
-0.168	-0.436	1.626			-0.157	-0.376	1.676			-0.161	-0.035	1.686			-0.158	0.153	1.684			-0.286	-0.145	1.688			-0.345	-0.374	1.697			-0.394	-0.586	1.668			-0.398	-0.642	1.653			-0.053	-0.137	1.630			0.041	-0.265	1.463
-0.168	-0.436	1.626			-0.156	-0.377	1.676			-0.161	-0.035	1.686			-0.158	0.153	1.684			-0.286	-0.145	1.688			-0.345	-0.374	1.697			-0.394	-0.586	1.668			-0.398	-0.642	1.653			-0.053	-0.137	1.630			0.044	-0.265	1.463
-0.168	-0.436	1.626			-0.156	-0.377	1.676			-0.160	-0.035	1.686			-0.157	0.152	1.683			-0.285	-0.146	1.687			-0.345	-0.374	1.697			-0.394	-0.586	1.667			-0.398	-0.642	1.653			-0.053	-0.137	1.630			0.046	-0.265	1.464
-0.168	-0.436	1.626			-0.156	-0.377	1.676			-0.160	-0.035	1.686			-0.156	0.152	1.683			-0.285	-0.146	1.687			-0.345	-0.375	1.696			-0.394	-0.587	1.667			-0.398	-0.642	1.652			-0.053	-0.137	1.630			0.048	-0.265	1.465
-0.167	-0.437	1.625			-0.156	-0.377	1.675			-0.160	-0.035	1.685			-0.156	0.151	1.682			-0.285	-0.146	1.686			-0.345	-0.375	1.696			-0.394	-0.587	1.667			-0.398	-0.642	1.652			-0.053	-0.137	1.630			0.050	-0.265	1.466
-0.167	-0.437	1.625			-0.156	-0.377	1.675			-0.159	-0.035	1.685			-0.155	0.151	1.682			-0.285	-0.147	1.686			-0.344	-0.375	1.696			-0.394	-0.587	1.666			-0.398	-0.642	1.652			-0.053	-0.137	1.630			0.052	-0.266	1.467
-0.167	-0.437	1.625			-0.155	-0.377	1.675			-0.159	-0.035	1.685			-0.154	0.151	1.682			-0.285	-0.147	1.685			-0.344	-0.375	1.696			-0.394	-0.587	1.666			-0.398	-0.642	1.651			-0.052	-0.138	1.630			0.054	-0.266	1.467
-0.167	-0.437	1.625			-0.155	-0.377	1.675			-0.158	-0.035	1.684			-0.153	0.150	1.681			-0.285	-0.147	1.685			-0.344	-0.375	1.696			-0.394	-0.587	1.665			-0.398	-0.641	1.651			-0.052	-0.138	1.629			0.056	-0.266	1.469
-0.166	-0.437	1.625			-0.155	-0.378	1.675			-0.158	-0.035	1.684			-0.153	0.150	1.681			-0.285	-0.147	1.685			-0.344	-0.375	1.695			-0.394	-0.587	1.665			-0.398	-0.641	1.651			-0.051	-0.138	1.629			0.058	-0.266	1.470
-0.166	-0.437	1.625			-0.155	-0.378	1.675			-0.157	-0.035	1.684			-0.152	0.149	1.680			-0.284	-0.147	1.684			-0.344	-0.376	1.695			-0.394	-0.587	1.664			-0.398	-0.641	1.650			-0.051	-0.138	1.629			0.059	-0.267	1.471
-0.166	-0.437	1.624			-0.154	-0.378	1.675			-0.156	-0.035	1.683			-0.151	0.149	1.680			-0.284	-0.147	1.684			-0.344	-0.376	1.695			-0.394	-0.587	1.664			-0.398	-0.641	1.650			-0.051	-0.138	1.629			0.060	-0.267	1.472
-0.165	-0.438	1.624			-0.154	-0.378	1.674			-0.156	-0.035	1.683			-0.151	0.148	1.680			-0.284	-0.148	1.684			-0.344	-0.376	1.695			-0.394	-0.587	1.663			-0.398	-0.641	1.649			-0.050	-0.138	1.629			0.062	-0.267	1.473
-0.165	-0.438	1.624			-0.154	-0.378	1.674			-0.155	-0.035	1.682			-0.150	0.148	1.679			-0.284	-0.148	1.683			-0.344	-0.376	1.695			-0.394	-0.587	1.662			-0.398	-0.641	1.649			-0.049	-0.138	1.629			0.063	-0.268	1.474
-0.165	-0.438	1.624			-0.154	-0.378	1.674			-0.155	-0.035	1.682			-0.149	0.147	1.679			-0.284	-0.148	1.683			-0.344	-0.376	1.694			-0.394	-0.587	1.662			-0.398	-0.640	1.648			-0.049	-0.139	1.629			0.064	-0.268	1.475
-0.164	-0.438	1.624			-0.153	-0.378	1.674			-0.154	-0.035	1.681			-0.148	0.147	1.678			-0.283	-0.148	1.682			-0.344	-0.376	1.694			-0.394	-0.587	1.661			-0.398	-0.640	1.648			-0.048	-0.139	1.630			0.064	-0.267	1.480
-0.164	-0.438	1.624			-0.153	-0.378	1.674			-0.153	-0.035	1.680			-0.147	0.147	1.678			-0.283	-0.148	1.682			-0.344	-0.376	1.694			-0.394	-0.587	1.660			-0.398	-0.640	1.647			-0.048	-0.139	1.630			0.065	-0.267	1.483
-0.164	-0.438	1.624			-0.153	-0.378	1.674			-0.153	-0.035	1.680			-0.146	0.146	1.677			-0.283	-0.148	1.682			-0.344	-0.376	1.694			-0.394	-0.587	1.660			-0.398	-0.640	1.646			-0.047	-0.139	1.630			0.066	-0.267	1.484
-0.164	-0.438	1.624			-0.153	-0.378	1.674			-0.152	-0.035	1.679			-0.145	0.146	1.677			-0.283	-0.148	1.681			-0.344	-0.376	1.694			-0.394	-0.587	1.659			-0.398	-0.640	1.646			-0.046	-0.139	1.630			0.066	-0.267	1.486
-0.163	-0.438	1.624			-0.152	-0.378	1.674			-0.151	-0.035	1.679			-0.145	0.146	1.676			-0.282	-0.148	1.681			-0.344	-0.376	1.693			-0.393	-0.587	1.659			-0.398	-0.640	1.646			-0.046	-0.139	1.630			0.067	-0.267	1.487
-0.163	-0.438	1.623			-0.152	-0.378	1.673			-0.151	-0.035	1.678			-0.144	0.145	1.675			-0.282	-0.148	1.680			-0.344	-0.376	1.693			-0.393	-0.587	1.658			-0.398	-0.639	1.645			-0.045	-0.139	1.630			0.068	-0.267	1.487
-0.163	-0.438	1.623			-0.152	-0.378	1.673			-0.150	-0.036	1.678			-0.143	0.145	1.675			-0.282	-0.148	1.680			-0.344	-0.376	1.693			-0.393	-0.587	1.658			-0.397	-0.639	1.645			-0.044	-0.139	1.630			0.069	-0.267	1.488
-0.162	-0.438	1.623			-0.152	-0.378	1.673			-0.150	-0.036	1.677			-0.142	0.145	1.674			-0.282	-0.148	1.679			-0.344	-0.376	1.693			-0.393	-0.587	1.657			-0.397	-0.639	1.644			-0.044	-0.139	1.630			0.070	-0.267	1.489
-0.162	-0.438	1.623			-0.151	-0.378	1.673			-0.149	-0.036	1.677			-0.141	0.144	1.673			-0.281	-0.148	1.679			-0.343	-0.376	1.693			-0.393	-0.587	1.657			-0.397	-0.639	1.644			-0.043	-0.139	1.630			0.071	-0.268	1.490
-0.162	-0.438	1.623			-0.151	-0.378	1.673			-0.149	-0.036	1.676			-0.141	0.144	1.673			-0.281	-0.148	1.678			-0.343	-0.375	1.693			-0.393	-0.587	1.656			-0.397	-0.639	1.644			-0.043	-0.139	1.630			0.072	-0.268	1.490
-0.161	-0.438	1.623			-0.151	-0.378	1.673			-0.148	-0.036	1.676			-0.140	0.144	1.672			-0.281	-0.148	1.678			-0.343	-0.375	1.692			-0.393	-0.587	1.656			-0.397	-0.639	1.643			-0.042	-0.139	1.630			0.073	-0.268	1.491
-0.161	-0.438	1.623			-0.151	-0.378	1.673			-0.148	-0.036	1.675			-0.139	0.144	1.672			-0.280	-0.147	1.678			-0.343	-0.375	1.692			-0.393	-0.587	1.656			-0.397	-0.639	1.643			-0.041	-0.139	1.630			0.073	-0.268	1.491
-0.161	-0.438	1.623			-0.150	-0.378	1.673			-0.147	-0.036	1.675			-0.139	0.143	1.671			-0.280	-0.147	1.677			-0.343	-0.375	1.692			-0.393	-0.587	1.655			-0.397	-0.639	1.643			-0.041	-0.139	1.630			0.074	-0.268	1.492
-0.160	-0.438	1.623			-0.150	-0.378	1.673			-0.147	-0.036	1.674			-0.138	0.143	1.671			-0.280	-0.147	1.677			-0.343	-0.375	1.692			-0.393	-0.587	1.655			-0.397	-0.639	1.642			-0.040	-0.139	1.630			0.075	-0.268	1.492
-0.160	-0.438	1.623			-0.150	-0.378	1.672			-0.147	-0.036	1.674			-0.138	0.143	1.670			-0.280	-0.147	1.677			-0.343	-0.375	1.692			-0.393	-0.587	1.655			-0.397	-0.638	1.642			-0.040	-0.139	1.630			0.075	-0.268	1.493
-0.160	-0.438	1.623			-0.150	-0.378	1.672			-0.146	-0.036	1.674			-0.137	0.143	1.670			-0.279	-0.147	1.676			-0.343	-0.375	1.692			-0.393	-0.587	1.654			-0.397	-0.638	1.642			-0.039	-0.139	1.630			0.076	-0.269	1.493
-0.160	-0.438	1.623			-0.150	-0.378	1.672			-0.146	-0.036	1.673			-0.137	0.143	1.670			-0.279	-0.147	1.676			-0.343	-0.374	1.691			-0.393	-0.587	1.654			-0.397	-0.638	1.642			-0.039	-0.139	1.630			0.076	-0.269	1.494
-0.159	-0.438	1.623			-0.149	-0.378	1.672			-0.146	-0.036	1.673			-0.136	0.143	1.669			-0.279	-0.147	1.676			-0.343	-0.374	1.691			-0.393	-0.587	1.654			-0.397	-0.638	1.641			-0.038	-0.139	1.630			0.076	-0.269	1.494
-0.159	-0.438	1.623			-0.149	-0.378	1.672			-0.146	-0.036	1.673			-0.136	0.142	1.669			-0.279	-0.147	1.675			-0.343	-0.374	1.691			-0.393	-0.587	1.653			-0.397	-0.638	1.641			-0.038	-0.140	1.630			0.077	-0.269	1.495
-0.159	-0.438	1.622			-0.149	-0.378	1.672			-0.145	-0.036	1.673			-0.136	0.142	1.669			-0.279	-0.147	1.675			-0.343	-0.374	1.691			-0.393	-0.586	1.653			-0.397	-0.638	1.640			-0.038	-0.140	1.630			0.077	-0.269	1.495
-0.159	-0.437	1.622			-0.149	-0.378	1.672			-0.145	-0.036	1.672			-0.135	0.142	1.669			-0.279	-0.147	1.675			-0.343	-0.374	1.691			-0.393	-0.586	1.653			-0.397	-0.638	1.640			-0.037	-0.140	1.630			0.077	-0.269	1.495
-0.159	-0.437	1.622			-0.149	-0.377	1.672			-0.145	-0.036	1.672			-0.135	0.142	1.668			-0.278	-0.147	1.675			-0.343	-0.374	1.691			-0.393	-0.586	1.652			-0.397	-0.637	1.640			-0.037	-0.140	1.630			0.076	-0.270	1.496
-0.158	-0.437	1.622			-0.149	-0.377	1.672			-0.145	-0.036	1.672			-0.135	0.142	1.668			-0.278	-0.146	1.675			-0.343	-0.374	1.690			-0.393	-0.586	1.652			-0.397	-0.637	1.639			-0.037	-0.140	1.631			0.074	-0.270	1.498
-0.158	-0.437	1.622			-0.148	-0.377	1.672			-0.144	-0.036	1.672			-0.135	0.142	1.668			-0.278	-0.146	1.674			-0.343	-0.374	1.690			-0.393	-0.586	1.651			-0.397	-0.637	1.639			-0.036	-0.140	1.631			0.069	-0.273	1.500
-0.158	-0.437	1.622			-0.148	-0.377	1.672			-0.144	-0.036	1.672			-0.134	0.142	1.668			-0.278	-0.146	1.674			-0.343	-0.373	1.690			-0.393	-0.586	1.651			-0.397	-0.637	1.638			-0.036	-0.140	1.631			0.065	-0.275	1.500
-0.158	-0.437	1.622			-0.148	-0.377	1.672			-0.144	-0.036	1.671			-0.134	0.142	1.667			-0.278	-0.146	1.674			-0.342	-0.373	1.690			-0.393	-0.586	1.651			-0.397	-0.637	1.638			-0.036	-0.140	1.631			0.061	-0.277	1.501
-0.158	-0.437	1.622			-0.148	-0.377	1.672			-0.144	-0.036	1.671			-0.134	0.142	1.667			-0.278	-0.146	1.674			-0.342	-0.373	1.690			-0.393	-0.586	1.651			-0.397	-0.637	1.638			-0.036	-0.140	1.631			0.056	-0.280	1.501
-0.158	-0.437	1.622			-0.148	-0.377	1.672			-0.144	-0.036	1.671			-0.134	0.142	1.667			-0.278	-0.146	1.674			-0.342	-0.373	1.690			-0.393	-0.585	1.650			-0.397	-0.636	1.637			-0.035	-0.140	1.631			0.052	-0.283	1.501
-0.157	-0.437	1.622			-0.148	-0.377	1.672			-0.144	-0.036	1.671			-0.134	0.142	1.667			-0.278	-0.146	1.674			-0.342	-0.373	1.690			-0.393	-0.585	1.650			-0.397	-0.636	1.637			-0.035	-0.140	1.631			0.047	-0.285	1.501
-0.157	-0.437	1.622			-0.148	-0.377	1.672			-0.144	-0.036	1.671			-0.134	0.142	1.666			-0.278	-0.146	1.674			-0.342	-0.373	1.690			-0.393	-0.585	1.650			-0.397	-0.636	1.637			-0.035	-0.140	1.631			0.043	-0.286	1.502
-0.157	-0.437	1.622			-0.148	-0.377	1.671			-0.144	-0.036	1.671			-0.135	0.141	1.666			-0.278	-0.146	1.674			-0.342	-0.373	1.690			-0.393	-0.585	1.649			-0.396	-0.636	1.636			-0.035	-0.140	1.631			0.040	-0.286	1.502
-0.157	-0.437	1.622			-0.148	-0.377	1.671			-0.144	-0.036	1.670			-0.135	0.141	1.666			-0.278	-0.146	1.674			-0.342	-0.373	1.690			-0.393	-0.585	1.649			-0.396	-0.636	1.636			-0.035	-0.140	1.631			0.037	-0.286	1.503
-0.157	-0.437	1.622			-0.148	-0.377	1.671			-0.144	-0.036	1.670			-0.136	0.141	1.666			-0.278	-0.146	1.674			-0.342	-0.373	1.689			-0.393	-0.584	1.649			-0.396	-0.636	1.636			-0.035	-0.140	1.631			0.035	-0.286	1.506
-0.157	-0.437	1.622			-0.148	-0.377	1.671			-0.144	-0.036	1.670			-0.136	0.141	1.666			-0.278	-0.146	1.674			-0.342	-0.373	1.690			-0.393	-0.584	1.649			-0.396	-0.636	1.636			-0.035	-0.140	1.631			0.030	-0.286	1.504
-0.157	-0.437	1.622			-0.147	-0.377	1.671			-0.144	-0.036	1.670			-0.136	0.142	1.666			-0.279	-0.146	1.674			-0.342	-0.373	1.690			-0.393	-0.584	1.649			-0.396	-0.636	1.635			-0.034	-0.140	1.631			0.027	-0.287	1.508
-0.157	-0.437	1.622			-0.147	-0.377	1.671			-0.144	-0.036	1.670			-0.137	0.142	1.666			-0.279	-0.145	1.674			-0.343	-0.373	1.690			-0.393	-0.584	1.649			-0.396	-0.636	1.635			-0.034	-0.140	1.631			0.021	-0.289	1.514
-0.157	-0.437	1.622			-0.147	-0.377	1.671			-0.144	-0.036	1.670			-0.137	0.142	1.666			-0.279	-0.145	1.674			-0.343	-0.373	1.690			-0.393	-0.584	1.649			-0.396	-0.636	1.635			-0.034	-0.140	1.631			0.021	-0.289	1.514
-0.157	-0.437	1.622			-0.147	-0.377	1.671			-0.144	-0.036	1.670			-0.138	0.142	1.666			-0.279	-0.145	1.674			-0.343	-0.373	1.690			-0.393	-0.584	1.649			-0.396	-0.636	1.635			-0.034	-0.140	1.631			0.018	-0.291	1.517
-0.157	-0.437	1.622			-0.147	-0.377	1.671			-0.144	-0.036	1.670			-0.138	0.142	1.666			-0.280	-0.145	1.674			-0.343	-0.373	1.690			-0.393	-0.583	1.649			-0.396	-0.636	1.635			-0.034	-0.140	1.631			0.015	-0.292	1.520
-0.157	-0.437	1.622			-0.147	-0.377	1.671			-0.144	-0.036	1.670			-0.139	0.142	1.666			-0.280	-0.145	1.674			-0.343	-0.373	1.690			-0.393	-0.583	1.649			-0.396	-0.636	1.635			-0.034	-0.140	1.631			0.013	-0.293	1.523
-0.157	-0.437	1.622			-0.147	-0.377	1.671			-0.145	-0.036	1.670			-0.139	0.142	1.666			-0.280	-0.145	1.675			-0.343	-0.372	1.690			-0.393	-0.583	1.649			-0.397	-0.636	1.635			-0.034	-0.140	1.631			0.021	-0.299	1.497
-0.157	-0.436	1.622			-0.147	-0.377	1.671			-0.145	-0.036	1.670			-0.140	0.142	1.666			-0.281	-0.145	1.675			-0.343	-0.372	1.690			-0.394	-0.583	1.649			-0.397	-0.636	1.635			-0.034	-0.140	1.631			0.024	-0.303	1.488
-0.157	-0.436	1.622			-0.147	-0.376	1.671			-0.145	-0.036	1.670			-0.140	0.142	1.667			-0.281	-0.145	1.675			-0.343	-0.372	1.690			-0.394	-0.583	1.649			-0.397	-0.636	1.635			-0.034	-0.140	1.631			0.026	-0.306	1.485
-0.157	-0.436	1.622			-0.147	-0.376	1.671			-0.145	-0.036	1.670			-0.141	0.142	1.667			-0.282	-0.145	1.675			-0.343	-0.372	1.690			-0.394	-0.583	1.649			-0.397	-0.636	1.635			-0.034	-0.140	1.631			0.026	-0.308	1.482
-0.157	-0.436	1.622			-0.147	-0.376	1.671			-0.145	-0.035	1.670			-0.141	0.143	1.667			-0.282	-0.145	1.676			-0.343	-0.372	1.691			-0.394	-0.582	1.650			-0.397	-0.636	1.635			-0.036	-0.139	1.631			0.027	-0.311	1.479
-0.157	-0.436	1.622			-0.147	-0.376	1.671			-0.145	-0.035	1.670			-0.141	0.143	1.667			-0.282	-0.145	1.676			-0.343	-0.372	1.691			-0.394	-0.582	1.650			-0.397	-0.636	1.635			-0.036	-0.139	1.631			0.027	-0.311	1.479
-0.157	-0.436	1.622			-0.147	-0.376	1.671			-0.146	-0.035	1.670			-0.142	0.143	1.667			-0.283	-0.144	1.676			-0.343	-0.372	1.691			-0.394	-0.582	1.650			-0.397	-0.636	1.635			-0.037	-0.139	1.631			0.028	-0.312	1.478
-0.157	-0.436	1.622			-0.147	-0.376	1.671			-0.146	-0.035	1.669			-0.142	0.143	1.667			-0.283	-0.144	1.676			-0.343	-0.372	1.691			-0.394	-0.582	1.650			-0.397	-0.636	1.635			-0.038	-0.139	1.631			0.028	-0.313	1.477
-0.157	-0.436	1.622			-0.147	-0.376	1.671			-0.146	-0.035	1.669			-0.143	0.143	1.667			-0.284	-0.144	1.677			-0.343	-0.372	1.691			-0.394	-0.582	1.650			-0.397	-0.636	1.635			-0.039	-0.138	1.631			0.028	-0.313	1.476
-0.157	-0.436	1.622			-0.147	-0.376	1.671			-0.146	-0.035	1.669			-0.143	0.143	1.667			-0.285	-0.144	1.677			-0.343	-0.372	1.691			-0.394	-0.582	1.650			-0.397	-0.636	1.635			-0.041	-0.138	1.631			0.029	-0.314	1.475
-0.157	-0.436	1.622			-0.147	-0.376	1.671			-0.147	-0.035	1.669			-0.144	0.143	1.667			-0.285	-0.144	1.678			-0.344	-0.372	1.691			-0.394	-0.581	1.650			-0.397	-0.636	1.635			-0.042	-0.137	1.631			0.029	-0.314	1.474
-0.157	-0.436	1.622			-0.147	-0.376	1.671			-0.147	-0.035	1.669			-0.144	0.143	1.667			-0.286	-0.143	1.678			-0.344	-0.372	1.691			-0.394	-0.581	1.650			-0.397	-0.636	1.635			-0.043	-0.137	1.632			0.028	-0.315	1.475
-0.157	-0.436	1.622			-0.147	-0.376	1.671			-0.147	-0.035	1.670			-0.144	0.143	1.667			-0.287	-0.143	1.679			-0.344	-0.372	1.691			-0.394	-0.581	1.649			-0.397	-0.636	1.635			-0.043	-0.137	1.632			0.028	-0.316	1.481
-0.157	-0.436	1.622			-0.147	-0.376	1.671			-0.147	-0.035	1.670			-0.145	0.143	1.668			-0.287	-0.143	1.679			-0.344	-0.372	1.691			-0.394	-0.581	1.649			-0.397	-0.636	1.635			-0.043	-0.137	1.633			0.026	-0.318	1.488
-0.157	-0.436	1.622			-0.147	-0.376	1.671			-0.148	-0.035	1.670			-0.145	0.143	1.668			-0.288	-0.143	1.680			-0.344	-0.372	1.691			-0.394	-0.580	1.649			-0.397	-0.636	1.635			-0.042	-0.137	1.634			0.019	-0.323	1.511
-0.157	-0.436	1.622			-0.148	-0.376	1.671			-0.148	-0.035	1.670			-0.145	0.143	1.668			-0.288	-0.143	1.680			-0.344	-0.372	1.691			-0.394	-0.580	1.649			-0.397	-0.636	1.634			-0.041	-0.138	1.635			0.017	-0.325	1.521
-0.157	-0.436	1.622			-0.148	-0.376	1.671			-0.148	-0.035	1.670			-0.146	0.143	1.668			-0.289	-0.143	1.680			-0.344	-0.372	1.691			-0.394	-0.580	1.649			-0.397	-0.636	1.634			-0.040	-0.139	1.636			0.014	-0.326	1.529
-0.157	-0.435	1.622			-0.148	-0.376	1.671			-0.148	-0.035	1.670			-0.146	0.143	1.668			-0.289	-0.143	1.680			-0.344	-0.372	1.691			-0.394	-0.580	1.649			-0.397	-0.636	1.634			-0.039	-0.139	1.637			0.014	-0.330	1.534
-0.157	-0.435	1.622			-0.148	-0.375	1.671			-0.149	-0.035	1.670			-0.146	0.143	1.668			-0.289	-0.143	1.680			-0.344	-0.372	1.691			-0.394	-0.579	1.649			-0.397	-0.636	1.634			-0.038	-0.140	1.638			0.012	-0.332	1.538
-0.157	-0.435	1.623			-0.148	-0.375	1.671			-0.149	-0.035	1.670			-0.147	0.143	1.668			-0.289	-0.143	1.680			-0.344	-0.372	1.692			-0.394	-0.579	1.649			-0.397	-0.636	1.634			-0.037	-0.140	1.639			0.012	-0.334	1.542
-0.157	-0.435	1.623			-0.148	-0.375	1.671			-0.149	-0.035	1.670			-0.147	0.143	1.668			-0.290	-0.143	1.681			-0.345	-0.373	1.692			-0.394	-0.579	1.648			-0.397	-0.636	1.634			-0.036	-0.140	1.640			0.011	-0.337	1.545
-0.157	-0.435	1.623			-0.149	-0.375	1.671			-0.150	-0.035	1.670			-0.147	0.143	1.669			-0.290	-0.143	1.681			-0.345	-0.373	1.692			-0.394	-0.578	1.648			-0.397	-0.636	1.633			-0.036	-0.141	1.641			0.010	-0.339	1.548
-0.157	-0.435	1.623			-0.149	-0.375	1.672			-0.150	-0.035	1.671			-0.147	0.143	1.669			-0.290	-0.143	1.681			-0.345	-0.373	1.692			-0.394	-0.578	1.648			-0.397	-0.636	1.633			-0.035	-0.141	1.641			0.010	-0.342	1.551
-0.158	-0.435	1.623			-0.149	-0.375	1.672			-0.150	-0.035	1.671			-0.148	0.143	1.669			-0.290	-0.143	1.681			-0.345	-0.373	1.692			-0.394	-0.578	1.648			-0.397	-0.636	1.633			-0.035	-0.142	1.642			0.009	-0.344	1.554
-0.158	-0.435	1.623			-0.149	-0.375	1.672			-0.150	-0.035	1.671			-0.148	0.144	1.670			-0.290	-0.143	1.681			-0.345	-0.373	1.692			-0.394	-0.578	1.648			-0.397	-0.636	1.633			-0.034	-0.142	1.642			0.008	-0.346	1.556
-0.158	-0.435	1.623			-0.149	-0.375	1.672			-0.151	-0.035	1.671			-0.148	0.144	1.670			-0.291	-0.143	1.681			-0.345	-0.373	1.692			-0.394	-0.577	1.648			-0.397	-0.636	1.633			-0.034	-0.142	1.643			0.008	-0.348	1.558
-0.158	-0.434	1.623			-0.149	-0.375	1.672			-0.151	-0.035	1.672			-0.148	0.144	1.670			-0.291	-0.143	1.681			-0.345	-0.373	1.692			-0.394	-0.577	1.648			-0.397	-0.636	1.633			-0.034	-0.143	1.643			0.006	-0.349	1.560
-0.158	-0.434	1.623			-0.150	-0.374	1.672			-0.151	-0.035	1.672			-0.149	0.144	1.671			-0.291	-0.143	1.681			-0.345	-0.373	1.692			-0.394	-0.577	1.648			-0.398	-0.636	1.633			-0.033	-0.143	1.644			0.005	-0.349	1.561
-0.158	-0.434	1.623			-0.150	-0.374	1.672			-0.152	-0.035	1.672			-0.149	0.144	1.671			-0.291	-0.143	1.681			-0.346	-0.373	1.692			-0.394	-0.577	1.648			-0.398	-0.636	1.633			-0.033	-0.143	1.644			0.003	-0.350	1.563
-0.158	-0.434	1.623			-0.150	-0.374	1.672			-0.152	-0.035	1.672			-0.149	0.144	1.671			-0.291	-0.143	1.682			-0.346	-0.373	1.692			-0.394	-0.576	1.648			-0.398	-0.636	1.633			-0.033	-0.143	1.645			0.002	-0.350	1.564
-0.158	-0.434	1.623			-0.150	-0.374	1.672			-0.152	-0.035	1.673			-0.149	0.144	1.672			-0.291	-0.143	1.682			-0.346	-0.373	1.692			-0.395	-0.576	1.649			-0.398	-0.636	1.633			-0.033	-0.143	1.645			0.000	-0.350	1.565
-0.158	-0.434	1.623			-0.150	-0.374	1.672			-0.153	-0.035	1.673			-0.150	0.144	1.672			-0.292	-0.143	1.682			-0.346	-0.373	1.693			-0.395	-0.576	1.649			-0.398	-0.636	1.633			-0.033	-0.143	1.645			-0.002	-0.350	1.566
-0.158	-0.434	1.623			-0.150	-0.374	1.672			-0.153	-0.035	1.673			-0.150	0.144	1.672			-0.292	-0.143	1.682			-0.346	-0.373	1.693			-0.395	-0.576	1.649			-0.398	-0.636	1.633			-0.033	-0.144	1.646			-0.003	-0.349	1.567
-0.158	-0.434	1.623			-0.150	-0.374	1.672			-0.154	-0.035	1.674			-0.150	0.144	1.673			-0.293	-0.142	1.683			-0.346	-0.373	1.693			-0.395	-0.575	1.649			-0.398	-0.636	1.633			-0.033	-0.144	1.646			-0.005	-0.349	1.567
-0.158	-0.434	1.623			-0.151	-0.374	1.672			-0.154	-0.035	1.674			-0.150	0.144	1.673			-0.294	-0.142	1.684			-0.347	-0.372	1.693			-0.395	-0.575	1.649			-0.398	-0.636	1.633			-0.033	-0.144	1.646			-0.007	-0.348	1.568
-0.158	-0.433	1.623			-0.151	-0.374	1.673			-0.154	-0.034	1.674			-0.150	0.144	1.674			-0.295	-0.141	1.685			-0.347	-0.372	1.693			-0.395	-0.575	1.649			-0.399	-0.636	1.633			-0.034	-0.144	1.646			-0.008	-0.347	1.568
-0.159	-0.433	1.624			-0.151	-0.374	1.673			-0.155	-0.034	1.675			-0.151	0.144	1.674			-0.296	-0.141	1.686			-0.347	-0.372	1.693			-0.395	-0.575	1.649			-0.399	-0.636	1.633			-0.034	-0.144	1.647			-0.010	-0.346	1.567
-0.159	-0.433	1.624			-0.151	-0.373	1.673			-0.155	-0.034	1.675			-0.151	0.144	1.674			-0.297	-0.140	1.687			-0.347	-0.372	1.693			-0.395	-0.575	1.649			-0.399	-0.636	1.633			-0.034	-0.144	1.647			-0.012	-0.345	1.567
-0.159	-0.433	1.624			-0.151	-0.373	1.673			-0.156	-0.034	1.676			-0.151	0.144	1.675			-0.298	-0.140	1.688			-0.347	-0.372	1.694			-0.396	-0.575	1.649			-0.399	-0.636	1.633			-0.034	-0.145	1.647			-0.014	-0.344	1.566
-0.159	-0.433	1.624			-0.151	-0.373	1.673			-0.156	-0.034	1.676			-0.152	0.144	1.675			-0.299	-0.140	1.689			-0.348	-0.372	1.694			-0.396	-0.575	1.649			-0.399	-0.636	1.633			-0.034	-0.145	1.648			-0.020	-0.341	1.562
-0.159	-0.432	1.624			-0.152	-0.373	1.674			-0.156	-0.034	1.676			-0.152	0.144	1.675			-0.300	-0.140	1.690			-0.348	-0.372	1.694			-0.396	-0.574	1.649			-0.400	-0.636	1.633			-0.035	-0.145	1.648			-0.023	-0.340	1.559
-0.160	-0.432	1.625			-0.152	-0.373	1.674			-0.157	-0.034	1.677			-0.152	0.144	1.676			-0.301	-0.140	1.691			-0.348	-0.372	1.694			-0.396	-0.574	1.649			-0.400	-0.636	1.633			-0.035	-0.145	1.648			-0.025	-0.339	1.558
-0.160	-0.432	1.625			-0.152	-0.373	1.674			-0.157	-0.034	1.677			-0.153	0.144	1.676			-0.302	-0.140	1.693			-0.349	-0.372	1.694			-0.396	-0.574	1.649			-0.400	-0.636	1.633			-0.035	-0.145	1.648			-0.027	-0.339	1.557
-0.160	-0.432	1.625			-0.152	-0.372	1.674			-0.158	-0.034	1.678			-0.153	0.144	1.676			-0.304	-0.139	1.696			-0.349	-0.372	1.695			-0.396	-0.574	1.649			-0.400	-0.636	1.633			-0.035	-0.145	1.648			-0.030	-0.338	1.555
-0.161	-0.431	1.625			-0.152	-0.372	1.674			-0.158	-0.034	1.678			-0.153	0.144	1.676			-0.306	-0.138	1.698			-0.349	-0.372	1.695			-0.396	-0.574	1.649			-0.400	-0.635	1.633			-0.036	-0.146	1.648			-0.032	-0.337	1.554
-0.161	-0.431	1.626			-0.153	-0.372	1.675			-0.158	-0.034	1.678			-0.153	0.144	1.677			-0.308	-0.138	1.700			-0.350	-0.372	1.695			-0.396	-0.574	1.649			-0.400	-0.635	1.633			-0.036	-0.146	1.648			-0.035	-0.337	1.552
-0.161	-0.431	1.626			-0.153	-0.372	1.675			-0.159	-0.034	1.679			-0.154	0.144	1.677			-0.309	-0.137	1.703			-0.350	-0.372	1.695			-0.397	-0.574	1.650			-0.401	-0.635	1.633			-0.037	-0.146	1.649			-0.038	-0.336	1.550
-0.162	-0.430	1.626			-0.153	-0.372	1.675			-0.159	-0.034	1.679			-0.154	0.144	1.677			-0.311	-0.136	1.705			-0.350	-0.372	1.696			-0.397	-0.574	1.650			-0.401	-0.635	1.633			-0.037	-0.146	1.649			-0.041	-0.336	1.549
-0.162	-0.430	1.627			-0.153	-0.371	1.675			-0.159	-0.034	1.679			-0.154	0.144	1.678			-0.312	-0.135	1.707			-0.351	-0.371	1.696			-0.397	-0.574	1.650			-0.401	-0.635	1.633			-0.038	-0.146	1.649			-0.044	-0.336	1.547
-0.163	-0.429	1.627			-0.154	-0.371	1.676			-0.160	-0.034	1.680			-0.155	0.144	1.678			-0.315	-0.133	1.712			-0.351	-0.371	1.697			-0.397	-0.574	1.650			-0.401	-0.636	1.634			-0.038	-0.147	1.649			-0.049	-0.335	1.544
-0.163	-0.429	1.627			-0.154	-0.371	1.676			-0.160	-0.034	1.680			-0.155	0.144	1.678			-0.315	-0.133	1.712			-0.351	-0.371	1.697			-0.397	-0.574	1.650			-0.401	-0.636	1.634			-0.038	-0.147	1.649			-0.049	-0.335	1.544
-0.164	-0.428	1.628			-0.154	-0.370	1.676			-0.161	-0.034	1.680			-0.155	0.144	1.678			-0.317	-0.132	1.715			-0.352	-0.370	1.698			-0.398	-0.574	1.651			-0.402	-0.636	1.634			-0.039	-0.147	1.649			-0.054	-0.335	1.541
-0.164	-0.428	1.628			-0.154	-0.370	1.676			-0.161	-0.034	1.680			-0.155	0.144	1.678			-0.317	-0.132	1.715			-0.352	-0.370	1.698			-0.398	-0.574	1.651			-0.402	-0.636	1.634			-0.039	-0.147	1.649			-0.054	-0.335	1.541
-0.164	-0.428	1.628			-0.154	-0.370	1.677			-0.161	-0.034	1.681			-0.155	0.144	1.679			-0.316	-0.126	1.716			-0.352	-0.363	1.699			-0.398	-0.574	1.651			-0.402	-0.636	1.634			-0.040	-0.147	1.649			-0.057	-0.334	1.539
-0.165	-0.427	1.628			-0.155	-0.370	1.677			-0.161	-0.034	1.681			-0.156	0.144	1.679			-0.311	-0.123	1.712			-0.352	-0.360	1.699			-0.398	-0.574	1.652			-0.402	-0.636	1.635			-0.040	-0.147	1.649			-0.060	-0.333	1.537
-0.165	-0.427	1.629			-0.155	-0.369	1.677			-0.161	-0.034	1.681			-0.156	0.144	1.679			-0.309	-0.120	1.712			-0.352	-0.357	1.699			-0.398	-0.573	1.652			-0.402	-0.636	1.635			-0.040	-0.147	1.648			-0.063	-0.333	1.535
-0.165	-0.427	1.629			-0.156	-0.369	1.678			-0.162	-0.034	1.681			-0.156	0.144	1.679			-0.307	-0.118	1.710			-0.352	-0.355	1.700			-0.398	-0.573	1.652			-0.403	-0.637	1.635			-0.041	-0.147	1.648			-0.066	-0.332	1.533
-0.166	-0.427	1.629			-0.156	-0.369	1.678			-0.162	-0.034	1.682			-0.156	0.144	1.679			-0.305	-0.116	1.708			-0.352	-0.353	1.700			-0.399	-0.573	1.653			-0.403	-0.637	1.636			-0.042	-0.148	1.648			-0.068	-0.332	1.531
-0.166	-0.426	1.629			-0.156	-0.369	1.678			-0.162	-0.034	1.682			-0.156	0.144	1.679			-0.303	-0.115	1.706			-0.352	-0.352	1.700			-0.399	-0.573	1.653			-0.403	-0.637	1.636			-0.042	-0.148	1.648			-0.070	-0.331	1.529
-0.167	-0.426	1.630			-0.157	-0.369	1.678			-0.162	-0.035	1.682			-0.157	0.144	1.680			-0.301	-0.115	1.703			-0.352	-0.351	1.700			-0.399	-0.573	1.653			-0.404	-0.637	1.636			-0.043	-0.148	1.648			-0.072	-0.331	1.528
-0.167	-0.426	1.630			-0.157	-0.369	1.679			-0.163	-0.035	1.682			-0.157	0.144	1.680			-0.299	-0.115	1.701			-0.352	-0.350	1.700			-0.399	-0.573	1.653			-0.404	-0.637	1.636			-0.043	-0.148	1.647			-0.073	-0.331	1.527
-0.167	-0.426	1.630			-0.158	-0.369	1.679			-0.163	-0.035	1.682			-0.157	0.144	1.680			-0.297	-0.114	1.699			-0.352	-0.350	1.700			-0.400	-0.573	1.654			-0.404	-0.637	1.637			-0.044	-0.148	1.647			-0.075	-0.330	1.526
-0.168	-0.426	1.630			-0.158	-0.369	1.679			-0.163	-0.035	1.682			-0.157	0.144	1.680			-0.296	-0.114	1.698			-0.352	-0.349	1.700			-0.400	-0.573	1.654			-0.405	-0.637	1.637			-0.044	-0.148	1.647			-0.076	-0.330	1.525
-0.168	-0.426	1.630			-0.159	-0.369	1.679			-0.163	-0.035	1.683			-0.157	0.144	1.680			-0.295	-0.114	1.696			-0.352	-0.348	1.700			-0.400	-0.573	1.654			-0.405	-0.637	1.637			-0.045	-0.148	1.646			-0.077	-0.330	1.524
-0.168	-0.426	1.630			-0.159	-0.369	1.679			-0.164	-0.035	1.683			-0.158	0.144	1.680			-0.294	-0.114	1.695			-0.353	-0.348	1.700			-0.401	-0.574	1.654			-0.406	-0.637	1.637			-0.046	-0.148	1.646			-0.079	-0.329	1.523
-0.169	-0.426	1.630			-0.160	-0.369	1.679			-0.164	-0.035	1.683			-0.158	0.144	1.680			-0.293	-0.115	1.693			-0.353	-0.347	1.700			-0.401	-0.574	1.654			-0.406	-0.637	1.637			-0.046	-0.148	1.646			-0.082	-0.330	1.521
-0.169	-0.426	1.631			-0.160	-0.369	1.680			-0.164	-0.035	1.683			-0.158	0.144	1.680			-0.292	-0.115	1.692			-0.353	-0.347	1.700			-0.401	-0.574	1.655			-0.406	-0.638	1.638			-0.047	-0.148	1.645			-0.083	-0.330	1.521
-0.170	-0.426	1.631			-0.161	-0.369	1.680			-0.165	-0.035	1.683			-0.158	0.144	1.680			-0.292	-0.115	1.690			-0.353	-0.347	1.700			-0.402	-0.574	1.655			-0.407	-0.638	1.638			-0.047	-0.148	1.645			-0.086	-0.331	1.520
-0.170	-0.426	1.631			-0.161	-0.369	1.680			-0.165	-0.035	1.683			-0.158	0.144	1.680			-0.291	-0.116	1.689			-0.353	-0.346	1.700			-0.402	-0.574	1.655			-0.407	-0.638	1.638			-0.048	-0.148	1.644			-0.088	-0.332	1.519
-0.170	-0.427	1.631			-0.161	-0.369	1.680			-0.165	-0.035	1.683			-0.159	0.144	1.680			-0.291	-0.116	1.687			-0.354	-0.346	1.700			-0.402	-0.574	1.655			-0.408	-0.637	1.638			-0.049	-0.148	1.644			-0.092	-0.334	1.521
-0.171	-0.427	1.631			-0.162	-0.369	1.680			-0.166	-0.035	1.683			-0.159	0.144	1.680			-0.291	-0.117	1.686			-0.354	-0.346	1.699			-0.403	-0.574	1.655			-0.408	-0.637	1.638			-0.049	-0.148	1.643			-0.096	-0.337	1.524
-0.171	-0.427	1.631			-0.162	-0.369	1.680			-0.166	-0.035	1.683			-0.159	0.144	1.680			-0.291	-0.118	1.684			-0.354	-0.346	1.699			-0.403	-0.574	1.655			-0.409	-0.637	1.638			-0.050	-0.148	1.642			-0.100	-0.340	1.528
-0.171	-0.427	1.631			-0.163	-0.369	1.680			-0.167	-0.035	1.683			-0.159	0.144	1.680			-0.290	-0.119	1.683			-0.355	-0.347	1.698			-0.403	-0.574	1.655			-0.409	-0.637	1.639			-0.051	-0.148	1.642			-0.101	-0.340	1.522
-0.172	-0.427	1.631			-0.163	-0.369	1.680			-0.167	-0.035	1.683			-0.160	0.144	1.680			-0.290	-0.120	1.681			-0.355	-0.347	1.698			-0.404	-0.574	1.656			-0.410	-0.636	1.639			-0.051	-0.148	1.641			-0.102	-0.340	1.518
-0.172	-0.427	1.630			-0.164	-0.369	1.680			-0.168	-0.035	1.682			-0.160	0.144	1.680			-0.290	-0.121	1.679			-0.355	-0.347	1.697			-0.404	-0.574	1.656			-0.410	-0.636	1.639			-0.052	-0.148	1.640			-0.103	-0.339	1.515
-0.173	-0.428	1.630			-0.164	-0.369	1.679			-0.168	-0.035	1.682			-0.160	0.144	1.680			-0.290	-0.122	1.677			-0.356	-0.348	1.696			-0.405	-0.574	1.656			-0.411	-0.635	1.639			-0.053	-0.148	1.638			-0.103	-0.339	1.512
-0.173	-0.428	1.630			-0.165	-0.370	1.679			-0.169	-0.035	1.681			-0.161	0.144	1.679			-0.291	-0.123	1.675			-0.357	-0.349	1.695			-0.405	-0.574	1.656			-0.412	-0.635	1.639			-0.054	-0.148	1.637			-0.103	-0.338	1.509
-0.174	-0.428	1.629			-0.165	-0.370	1.678			-0.170	-0.035	1.681			-0.161	0.144	1.679			-0.291	-0.124	1.673			-0.357	-0.349	1.694			-0.405	-0.574	1.656			-0.412	-0.635	1.639			-0.055	-0.148	1.635			-0.104	-0.338	1.507
-0.174	-0.429	1.629			-0.166	-0.370	1.678			-0.170	-0.035	1.680			-0.162	0.144	1.678			-0.292	-0.126	1.671			-0.358	-0.350	1.694			-0.406	-0.574	1.655			-0.413	-0.635	1.638			-0.056	-0.148	1.633			-0.104	-0.337	1.506
-0.175	-0.429	1.628			-0.167	-0.370	1.677			-0.171	-0.035	1.678			-0.163	0.144	1.677			-0.292	-0.128	1.668			-0.359	-0.351	1.693			-0.406	-0.574	1.655			-0.413	-0.634	1.638			-0.057	-0.148	1.631			-0.104	-0.337	1.504
-0.176	-0.429	1.627			-0.168	-0.371	1.676			-0.172	-0.035	1.677			-0.164	0.144	1.675			-0.293	-0.129	1.666			-0.359	-0.352	1.691			-0.407	-0.574	1.654			-0.414	-0.634	1.637			-0.058	-0.148	1.629			-0.104	-0.336	1.502
-0.177	-0.430	1.625			-0.169	-0.371	1.674			-0.173	-0.035	1.675			-0.165	0.144	1.674			-0.294	-0.131	1.663			-0.360	-0.353	1.690			-0.408	-0.573	1.654			-0.414	-0.634	1.636			-0.059	-0.148	1.627			-0.104	-0.336	1.500
-0.177	-0.430	1.624			-0.170	-0.371	1.673			-0.174	-0.035	1.673			-0.165	0.144	1.672			-0.294	-0.132	1.661			-0.361	-0.354	1.689			-0.408	-0.573	1.652			-0.415	-0.633	1.635			-0.060	-0.148	1.624			-0.103	-0.335	1.498
-0.178	-0.430	1.622			-0.171	-0.371	1.671			-0.175	-0.035	1.671			-0.166	0.144	1.671			-0.295	-0.134	1.658			-0.363	-0.355	1.687			-0.409	-0.573	1.651			-0.416	-0.633	1.634			-0.061	-0.148	1.622			-0.103	-0.334	1.495
-0.179	-0.431	1.620			-0.171	-0.372	1.669			-0.175	-0.035	1.669			-0.167	0.144	1.669			-0.296	-0.135	1.655			-0.364	-0.356	1.685			-0.410	-0.573	1.648			-0.417	-0.632	1.631			-0.062	-0.148	1.619			-0.103	-0.333	1.493
-0.181	-0.431	1.615			-0.173	-0.372	1.664			-0.177	-0.035	1.664			-0.168	0.144	1.665			-0.297	-0.137	1.651			-0.366	-0.359	1.680			-0.412	-0.571	1.642			-0.419	-0.629	1.625			-0.064	-0.148	1.614			-0.102	-0.332	1.489
-0.181	-0.431	1.615			-0.173	-0.372	1.664			-0.177	-0.035	1.664			-0.168	0.144	1.665			-0.297	-0.137	1.651			-0.366	-0.359	1.680			-0.412	-0.571	1.642			-0.419	-0.629	1.625			-0.064	-0.148	1.614			-0.102	-0.332	1.489
-0.181	-0.431	1.613			-0.174	-0.372	1.662			-0.178	-0.035	1.662			-0.169	0.145	1.663			-0.298	-0.138	1.648			-0.367	-0.359	1.678			-0.413	-0.571	1.639			-0.420	-0.628	1.621			-0.065	-0.147	1.612			-0.101	-0.331	1.486
-0.182	-0.432	1.611			-0.174	-0.372	1.660			-0.178	-0.035	1.661			-0.170	0.145	1.661			-0.298	-0.139	1.646			-0.368	-0.360	1.676			-0.414	-0.570	1.635			-0.421	-0.626	1.617			-0.065	-0.147	1.610			-0.101	-0.329	1.484
-0.183	-0.432	1.609			-0.175	-0.372	1.658			-0.179	-0.035	1.659			-0.170	0.145	1.659			-0.299	-0.139	1.644			-0.369	-0.361	1.673			-0.415	-0.569	1.632			-0.421	-0.625	1.613			-0.066	-0.147	1.607			-0.101	-0.328	1.481
-0.183	-0.432	1.607			-0.176	-0.372	1.656			-0.179	-0.034	1.657			-0.171	0.145	1.657			-0.299	-0.140	1.642			-0.370	-0.361	1.671			-0.415	-0.568	1.629			-0.422	-0.624	1.610			-0.067	-0.147	1.606			-0.101	-0.327	1.478
-0.184	-0.432	1.605			-0.176	-0.372	1.654			-0.180	-0.034	1.656			-0.171	0.146	1.655			-0.300	-0.141	1.640			-0.371	-0.362	1.669			-0.416	-0.567	1.626			-0.423	-0.622	1.607			-0.067	-0.147	1.604			-0.101	-0.326	1.475
-0.184	-0.432	1.603			-0.177	-0.372	1.653			-0.180	-0.034	1.654			-0.172	0.146	1.654			-0.300	-0.141	1.638			-0.372	-0.362	1.667			-0.417	-0.566	1.623			-0.423	-0.621	1.603			-0.068	-0.147	1.602			-0.101	-0.325	1.472
-0.184	-0.432	1.602			-0.177	-0.372	1.651			-0.181	-0.034	1.653			-0.172	0.146	1.652			-0.300	-0.142	1.636			-0.373	-0.363	1.665			-0.417	-0.566	1.621			-0.424	-0.620	1.601			-0.068	-0.146	1.601			-0.101	-0.324	1.470
-0.185	-0.432	1.601			-0.178	-0.373	1.650			-0.181	-0.034	1.652			-0.173	0.146	1.651			-0.301	-0.142	1.635			-0.374	-0.363	1.664			-0.418	-0.565	1.618			-0.424	-0.619	1.598			-0.069	-0.146	1.599			-0.102	-0.323	1.468
-0.185	-0.432	1.599			-0.178	-0.373	1.649			-0.182	-0.034	1.651			-0.173	0.146	1.650			-0.301	-0.143	1.633			-0.374	-0.364	1.662			-0.418	-0.564	1.616			-0.425	-0.619	1.596			-0.069	-0.146	1.598			-0.102	-0.322	1.466
-0.185	-0.432	1.598			-0.178	-0.373	1.648			-0.182	-0.034	1.650			-0.173	0.146	1.649			-0.301	-0.143	1.632			-0.375	-0.364	1.660			-0.418	-0.564	1.615			-0.425	-0.618	1.594			-0.069	-0.146	1.597			-0.102	-0.321	1.465
-0.186	-0.432	1.597			-0.179	-0.373	1.647			-0.182	-0.033	1.649			-0.173	0.147	1.648			-0.301	-0.143	1.631			-0.375	-0.365	1.658			-0.419	-0.563	1.613			-0.426	-0.617	1.593			-0.070	-0.146	1.596			-0.102	-0.320	1.464
-0.186	-0.432	1.596			-0.179	-0.373	1.646			-0.183	-0.033	1.648			-0.174	0.147	1.647			-0.302	-0.144	1.630			-0.376	-0.365	1.657			-0.419	-0.563	1.612			-0.426	-0.617	1.591			-0.070	-0.146	1.595			-0.102	-0.319	1.462
-0.186	-0.432	1.596			-0.179	-0.373	1.645			-0.183	-0.033	1.647			-0.174	0.147	1.646			-0.302	-0.144	1.629			-0.376	-0.366	1.656			-0.419	-0.562	1.611			-0.426	-0.616	1.590			-0.070	-0.146	1.594			-0.102	-0.318	1.461
-0.186	-0.432	1.595			-0.179	-0.373	1.644			-0.183	-0.033	1.646			-0.174	0.147	1.646			-0.302	-0.145	1.628			-0.377	-0.366	1.655			-0.419	-0.562	1.610			-0.426	-0.616	1.589			-0.071	-0.146	1.593			-0.102	-0.318	1.460
-0.187	-0.432	1.594			-0.180	-0.373	1.644			-0.183	-0.033	1.646			-0.174	0.147	1.645			-0.302	-0.145	1.627			-0.377	-0.366	1.654			-0.420	-0.562	1.609			-0.427	-0.616	1.588			-0.071	-0.146	1.593			-0.102	-0.317	1.459
-0.187	-0.432	1.594			-0.180	-0.373	1.643			-0.183	-0.033	1.645			-0.174	0.147	1.645			-0.302	-0.145	1.627			-0.377	-0.367	1.653			-0.420	-0.562	1.608			-0.427	-0.616	1.588			-0.071	-0.146	1.592			-0.102	-0.317	1.458
-0.187	-0.433	1.593			-0.180	-0.373	1.643			-0.184	-0.033	1.645			-0.175	0.147	1.644			-0.302	-0.145	1.626			-0.378	-0.367	1.653			-0.420	-0.562	1.608			-0.427	-0.616	1.587			-0.071	-0.146	1.592			-0.102	-0.317	1.457
-0.187	-0.433	1.593			-0.180	-0.373	1.642			-0.184	-0.033	1.644			-0.175	0.147	1.644			-0.303	-0.146	1.625			-0.378	-0.367	1.652			-0.420	-0.561	1.607			-0.427	-0.616	1.587			-0.071	-0.146	1.591			-0.103	-0.316	1.457
-0.187	-0.433	1.592			-0.180	-0.373	1.642			-0.184	-0.033	1.644			-0.175	0.147	1.643			-0.303	-0.146	1.625			-0.378	-0.368	1.651			-0.420	-0.562	1.607			-0.427	-0.616	1.587			-0.072	-0.146	1.590			-0.103	-0.316	1.456
-0.187	-0.433	1.592			-0.180	-0.373	1.641			-0.184	-0.033	1.643			-0.175	0.147	1.643			-0.303	-0.146	1.625			-0.378	-0.368	1.651			-0.421	-0.562	1.607			-0.427	-0.616	1.588			-0.072	-0.146	1.590			-0.103	-0.316	1.455
-0.188	-0.433	1.591			-0.180	-0.373	1.641			-0.184	-0.033	1.643			-0.175	0.147	1.642			-0.303	-0.147	1.625			-0.379	-0.368	1.651			-0.421	-0.562	1.608			-0.427	-0.617	1.589			-0.072	-0.146	1.589			-0.103	-0.315	1.455
-0.188	-0.433	1.591			-0.181	-0.373	1.641			-0.184	-0.033	1.643			-0.175	0.147	1.642			-0.303	-0.147	1.625			-0.379	-0.368	1.651			-0.421	-0.563	1.609			-0.427	-0.617	1.591			-0.072	-0.145	1.589			-0.103	-0.315	1.454
-0.188	-0.433	1.591			-0.181	-0.373	1.641			-0.184	-0.033	1.642			-0.175	0.147	1.642			-0.304	-0.147	1.625			-0.379	-0.369	1.651			-0.421	-0.563	1.610			-0.427	-0.618	1.592			-0.072	-0.145	1.589			-0.103	-0.316	1.454
-0.188	-0.433	1.591			-0.181	-0.373	1.641			-0.184	-0.033	1.642			-0.175	0.147	1.642			-0.304	-0.148	1.625			-0.379	-0.369	1.651			-0.421	-0.564	1.611			-0.427	-0.618	1.594			-0.072	-0.145	1.589			-0.103	-0.316	1.454
-0.188	-0.433	1.591			-0.180	-0.373	1.641			-0.184	-0.033	1.642			-0.175	0.147	1.642			-0.304	-0.148	1.626			-0.379	-0.369	1.651			-0.421	-0.565	1.612			-0.427	-0.619	1.595			-0.072	-0.145	1.588			-0.103	-0.316	1.454
-0.188	-0.433	1.591			-0.180	-0.373	1.641			-0.184	-0.033	1.642			-0.175	0.147	1.642			-0.304	-0.148	1.626			-0.379	-0.370	1.651			-0.421	-0.565	1.613			-0.427	-0.620	1.597			-0.072	-0.145	1.589			-0.103	-0.317	1.454
-0.188	-0.433	1.592			-0.180	-0.373	1.641			-0.184	-0.033	1.642			-0.175	0.147	1.642			-0.304	-0.148	1.627			-0.379	-0.370	1.652			-0.421	-0.566	1.614			-0.426	-0.620	1.598			-0.072	-0.145	1.589			-0.104	-0.317	1.455
-0.188	-0.433	1.592			-0.180	-0.373	1.642			-0.184	-0.033	1.642			-0.175	0.147	1.642			-0.305	-0.148	1.628			-0.379	-0.370	1.652			-0.421	-0.566	1.615			-0.426	-0.621	1.599			-0.072	-0.145	1.589			-0.104	-0.318	1.455
-0.188	-0.433	1.593			-0.180	-0.373	1.642			-0.184	-0.033	1.643			-0.174	0.147	1.643			-0.305	-0.149	1.629			-0.379	-0.371	1.653			-0.421	-0.567	1.616			-0.426	-0.622	1.601			-0.072	-0.145	1.590			-0.104	-0.319	1.455
-0.187	-0.433	1.594			-0.180	-0.373	1.643			-0.184	-0.033	1.643			-0.174	0.147	1.643			-0.305	-0.149	1.630			-0.379	-0.371	1.654			-0.421	-0.567	1.617			-0.426	-0.622	1.602			-0.072	-0.145	1.590			-0.104	-0.319	1.456
-0.187	-0.433	1.595			-0.180	-0.373	1.644			-0.184	-0.033	1.643			-0.174	0.147	1.644			-0.305	-0.149	1.631			-0.379	-0.371	1.655			-0.421	-0.568	1.618			-0.426	-0.623	1.603			-0.072	-0.145	1.591			-0.104	-0.320	1.456
-0.187	-0.433	1.595			-0.179	-0.373	1.644			-0.184	-0.033	1.644			-0.174	0.147	1.645			-0.305	-0.149	1.632			-0.379	-0.372	1.656			-0.421	-0.568	1.619			-0.426	-0.623	1.604			-0.072	-0.145	1.592			-0.104	-0.320	1.456
-0.187	-0.433	1.596			-0.179	-0.373	1.645			-0.183	-0.033	1.644			-0.173	0.147	1.646			-0.305	-0.149	1.633			-0.379	-0.372	1.657			-0.421	-0.569	1.620			-0.426	-0.624	1.605			-0.072	-0.145	1.592			-0.103	-0.321	1.457
-0.187	-0.433	1.597			-0.179	-0.373	1.646			-0.183	-0.033	1.645			-0.173	0.147	1.647			-0.305	-0.149	1.634			-0.379	-0.372	1.658			-0.420	-0.569	1.621			-0.425	-0.624	1.606			-0.071	-0.145	1.593			-0.103	-0.321	1.457
-0.187	-0.433	1.598			-0.179	-0.373	1.647			-0.183	-0.033	1.646			-0.173	0.147	1.648			-0.305	-0.150	1.635			-0.379	-0.372	1.659			-0.420	-0.569	1.622			-0.425	-0.625	1.606			-0.071	-0.145	1.594			-0.103	-0.322	1.458
-0.187	-0.433	1.599			-0.179	-0.373	1.648			-0.183	-0.033	1.647			-0.172	0.147	1.649			-0.305	-0.150	1.636			-0.379	-0.372	1.661			-0.420	-0.569	1.623			-0.425	-0.625	1.607			-0.071	-0.145	1.595			-0.103	-0.322	1.458
-0.186	-0.433	1.600			-0.178	-0.373	1.649			-0.183	-0.033	1.647			-0.172	0.147	1.650			-0.305	-0.150	1.638			-0.379	-0.372	1.662			-0.420	-0.570	1.624			-0.425	-0.625	1.608			-0.071	-0.145	1.595			-0.103	-0.322	1.458
-0.186	-0.433	1.601			-0.178	-0.373	1.650			-0.182	-0.033	1.648			-0.172	0.147	1.651			-0.305	-0.150	1.639			-0.378	-0.373	1.663			-0.420	-0.570	1.625			-0.424	-0.626	1.609			-0.071	-0.145	1.596			-0.103	-0.322	1.459
-0.186	-0.433	1.602			-0.178	-0.373	1.650			-0.182	-0.033	1.649			-0.172	0.147	1.651			-0.305	-0.150	1.640			-0.378	-0.373	1.664			-0.420	-0.570	1.626			-0.424	-0.626	1.609			-0.071	-0.145	1.597			-0.103	-0.322	1.459
-0.186	-0.433	1.603			-0.178	-0.373	1.651			-0.182	-0.034	1.650			-0.172	0.147	1.652			-0.305	-0.150	1.641			-0.378	-0.373	1.666			-0.419	-0.570	1.627			-0.424	-0.627	1.610			-0.071	-0.145	1.598			-0.103	-0.323	1.460
-0.186	-0.433	1.604			-0.177	-0.373	1.652			-0.182	-0.034	1.651			-0.172	0.147	1.653			-0.305	-0.150	1.642			-0.378	-0.373	1.667			-0.419	-0.570	1.628			-0.424	-0.627	1.611			-0.071	-0.145	1.599			-0.103	-0.323	1.460
-0.186	-0.433	1.605			-0.177	-0.373	1.653			-0.182	-0.034	1.652			-0.171	0.147	1.654			-0.305	-0.150	1.643			-0.378	-0.373	1.668			-0.419	-0.570	1.629			-0.423	-0.627	1.611			-0.070	-0.145	1.600			-0.103	-0.323	1.461
-0.186	-0.433	1.605			-0.177	-0.373	1.654			-0.182	-0.034	1.653			-0.171	0.147	1.655			-0.305	-0.150	1.644			-0.378	-0.373	1.668			-0.419	-0.570	1.630			-0.423	-0.628	1.612			-0.070	-0.145	1.600			-0.103	-0.323	1.461
-0.185	-0.433	1.606			-0.177	-0.373	1.655			-0.181	-0.034	1.653			-0.171	0.147	1.656			-0.306	-0.150	1.645			-0.378	-0.373	1.669			-0.419	-0.570	1.631			-0.423	-0.628	1.613			-0.070	-0.145	1.601			-0.103	-0.323	1.462
-0.185	-0.433	1.607			-0.177	-0.373	1.656			-0.181	-0.034	1.654			-0.171	0.147	1.656			-0.306	-0.150	1.646			-0.377	-0.373	1.670			-0.418	-0.571	1.632			-0.423	-0.628	1.614			-0.070	-0.145	1.602			-0.102	-0.324	1.463
-0.185	-0.433	1.608			-0.177	-0.373	1.656			-0.181	-0.034	1.655			-0.171	0.147	1.657			-0.306	-0.150	1.647			-0.377	-0.374	1.670			-0.418	-0.571	1.632			-0.423	-0.629	1.614			-0.070	-0.145	1.603			-0.102	-0.324	1.463
-0.185	-0.433	1.608			-0.177	-0.373	1.657			-0.181	-0.034	1.656			-0.171	0.147	1.658			-0.306	-0.150	1.647			-0.377	-0.374	1.671			-0.418	-0.571	1.633			-0.422	-0.629	1.615			-0.070	-0.145	1.603			-0.102	-0.324	1.464
-0.185	-0.433	1.609			-0.176	-0.373	1.658			-0.181	-0.034	1.656			-0.171	0.147	1.658			-0.306	-0.150	1.648			-0.376	-0.374	1.671			-0.418	-0.571	1.634			-0.422	-0.629	1.616			-0.070	-0.145	1.604			-0.101	-0.324	1.466
-0.185	-0.433	1.610			-0.176	-0.373	1.658			-0.181	-0.034	1.657			-0.171	0.147	1.659			-0.306	-0.150	1.649			-0.376	-0.374	1.671			-0.418	-0.571	1.635			-0.422	-0.629	1.616			-0.070	-0.145	1.605			-0.100	-0.325	1.467
-0.185	-0.433	1.610			-0.176	-0.373	1.659			-0.181	-0.034	1.658			-0.171	0.147	1.659			-0.306	-0.150	1.650			-0.375	-0.374	1.671			-0.418	-0.571	1.635			-0.422	-0.629	1.617			-0.070	-0.145	1.606			-0.099	-0.325	1.468
-0.185	-0.433	1.611			-0.176	-0.373	1.659			-0.181	-0.034	1.658			-0.171	0.147	1.660			-0.306	-0.149	1.651			-0.375	-0.374	1.672			-0.418	-0.571	1.636			-0.422	-0.630	1.617			-0.070	-0.145	1.606			-0.099	-0.325	1.470
-0.185	-0.433	1.611			-0.176	-0.373	1.660			-0.181	-0.034	1.659			-0.171	0.147	1.660			-0.306	-0.149	1.652			-0.374	-0.374	1.672			-0.418	-0.571	1.636			-0.422	-0.630	1.618			-0.070	-0.145	1.607			-0.096	-0.326	1.476
-0.185	-0.433	1.611			-0.176	-0.373	1.660			-0.181	-0.034	1.659			-0.171	0.147	1.661			-0.306	-0.148	1.653			-0.374	-0.374	1.673			-0.417	-0.571	1.637			-0.422	-0.630	1.618			-0.069	-0.145	1.607			-0.092	-0.322	1.472
-0.185	-0.433	1.612			-0.176	-0.373	1.660			-0.181	-0.034	1.660			-0.171	0.147	1.661			-0.306	-0.146	1.655			-0.374	-0.373	1.673			-0.417	-0.571	1.637			-0.422	-0.630	1.619			-0.069	-0.145	1.608			-0.087	-0.319	1.470
-0.185	-0.433	1.612			-0.176	-0.373	1.661			-0.181	-0.034	1.660			-0.171	0.147	1.662			-0.307	-0.145	1.657			-0.373	-0.373	1.674			-0.417	-0.571	1.638			-0.422	-0.630	1.619			-0.069	-0.145	1.608			-0.077	-0.315	1.473
-0.185	-0.433	1.613			-0.176	-0.373	1.661			-0.181	-0.034	1.661			-0.171	0.147	1.662			-0.307	-0.145	1.659			-0.373	-0.373	1.674			-0.417	-0.571	1.638			-0.421	-0.630	1.619			-0.069	-0.145	1.609			-0.070	-0.313	1.474
-0.184	-0.433	1.613			-0.176	-0.373	1.661			-0.181	-0.034	1.661			-0.171	0.147	1.662			-0.308	-0.144	1.660			-0.373	-0.373	1.675			-0.417	-0.571	1.638			-0.421	-0.631	1.620			-0.069	-0.145	1.609			-0.063	-0.309	1.476
-0.184	-0.432	1.613			-0.176	-0.373	1.662			-0.181	-0.034	1.662			-0.171	0.147	1.663			-0.308	-0.143	1.661			-0.373	-0.372	1.675			-0.417	-0.571	1.639			-0.421	-0.631	1.620			-0.069	-0.146	1.610			-0.058	-0.307	1.478
-0.184	-0.432	1.613			-0.175	-0.373	1.662			-0.181	-0.034	1.662			-0.171	0.147	1.663			-0.308	-0.143	1.662			-0.372	-0.372	1.675			-0.417	-0.571	1.639			-0.421	-0.631	1.620			-0.069	-0.146	1.610			-0.054	-0.305	1.479
-0.184	-0.432	1.614			-0.175	-0.373	1.662			-0.181	-0.034	1.662			-0.171	0.147	1.663			-0.309	-0.142	1.663			-0.372	-0.372	1.676			-0.417	-0.571	1.639			-0.421	-0.631	1.620			-0.069	-0.146	1.611			-0.050	-0.302	1.481
-0.184	-0.432	1.614			-0.175	-0.372	1.663			-0.181	-0.034	1.663			-0.171	0.147	1.664			-0.309	-0.142	1.664			-0.372	-0.372	1.676			-0.417	-0.571	1.640			-0.421	-0.631	1.620			-0.068	-0.146	1.611			-0.046	-0.301	1.482
-0.184	-0.432	1.614			-0.175	-0.372	1.663			-0.181	-0.034	1.663			-0.171	0.147	1.664			-0.309	-0.142	1.664			-0.372	-0.372	1.676			-0.417	-0.571	1.640			-0.421	-0.631	1.621			-0.068	-0.146	1.612			-0.043	-0.300	1.482
-0.184	-0.432	1.614			-0.175	-0.372	1.663			-0.181	-0.034	1.663			-0.171	0.147	1.664			-0.309	-0.142	1.665			-0.372	-0.372	1.676			-0.417	-0.571	1.640			-0.421	-0.631	1.621			-0.068	-0.146	1.613			-0.041	-0.300	1.482
-0.184	-0.432	1.615			-0.175	-0.372	1.663			-0.181	-0.034	1.664			-0.171	0.147	1.664			-0.310	-0.142	1.665			-0.372	-0.372	1.677			-0.417	-0.571	1.640			-0.421	-0.631	1.621			-0.067	-0.146	1.613			-0.037	-0.298	1.483
-0.184	-0.432	1.615			-0.175	-0.372	1.663			-0.180	-0.034	1.664			-0.171	0.147	1.665			-0.310	-0.141	1.666			-0.372	-0.372	1.677			-0.417	-0.571	1.640			-0.421	-0.631	1.621			-0.067	-0.146	1.614			-0.035	-0.297	1.484
-0.183	-0.431	1.615			-0.175	-0.372	1.664			-0.180	-0.034	1.664			-0.171	0.147	1.665			-0.310	-0.141	1.666			-0.371	-0.372	1.677			-0.416	-0.571	1.640			-0.421	-0.631	1.621			-0.066	-0.146	1.615			-0.032	-0.297	1.485
-0.183	-0.431	1.615			-0.175	-0.372	1.664			-0.180	-0.034	1.664			-0.171	0.147	1.665			-0.310	-0.141	1.667			-0.371	-0.372	1.677			-0.416	-0.571	1.640			-0.420	-0.631	1.620			-0.066	-0.146	1.615			-0.030	-0.296	1.485
-0.183	-0.431	1.615			-0.175	-0.372	1.664			-0.180	-0.034	1.665			-0.171	0.147	1.665			-0.310	-0.141	1.667			-0.371	-0.372	1.677			-0.416	-0.570	1.640			-0.420	-0.631	1.620			-0.065	-0.146	1.616			-0.028	-0.295	1.486
-0.183	-0.431	1.615			-0.174	-0.372	1.664			-0.180	-0.034	1.665			-0.171	0.147	1.665			-0.310	-0.141	1.667			-0.371	-0.372	1.677			-0.416	-0.570	1.640			-0.420	-0.631	1.620			-0.065	-0.146	1.617			-0.026	-0.294	1.486
-0.183	-0.431	1.615			-0.174	-0.372	1.664			-0.180	-0.034	1.665			-0.171	0.147	1.666			-0.310	-0.141	1.668			-0.371	-0.372	1.677			-0.416	-0.570	1.640			-0.420	-0.630	1.620			-0.064	-0.146	1.617			-0.025	-0.292	1.485
-0.183	-0.431	1.615			-0.174	-0.372	1.664			-0.180	-0.034	1.665			-0.171	0.147	1.666			-0.310	-0.141	1.668			-0.371	-0.372	1.677			-0.416	-0.570	1.639			-0.420	-0.630	1.619			-0.063	-0.146	1.618			-0.023	-0.291	1.485
-0.183	-0.430	1.615			-0.174	-0.372	1.664			-0.180	-0.034	1.665			-0.171	0.147	1.666			-0.310	-0.141	1.668			-0.370	-0.372	1.677			-0.415	-0.570	1.639			-0.419	-0.630	1.619			-0.062	-0.145	1.619			-0.021	-0.290	1.484
-0.182	-0.430	1.615			-0.174	-0.372	1.664			-0.180	-0.034	1.666			-0.171	0.147	1.666			-0.310	-0.141	1.668			-0.370	-0.372	1.677			-0.415	-0.570	1.639			-0.419	-0.630	1.619			-0.061	-0.145	1.620			-0.020	-0.288	1.483
-0.182	-0.430	1.616			-0.174	-0.371	1.665			-0.180	-0.034	1.666			-0.171	0.147	1.666			-0.310	-0.141	1.668			-0.370	-0.372	1.677			-0.415	-0.570	1.639			-0.419	-0.630	1.619			-0.060	-0.145	1.620			-0.018	-0.287	1.483
-0.182	-0.430	1.616			-0.174	-0.371	1.665			-0.180	-0.034	1.666			-0.171	0.147	1.666			-0.310	-0.141	1.668			-0.370	-0.373	1.677			-0.415	-0.569	1.639			-0.419	-0.630	1.619			-0.060	-0.145	1.621			-0.016	-0.286	1.475
-0.182	-0.430	1.616			-0.174	-0.371	1.665			-0.180	-0.034	1.666			-0.171	0.147	1.667			-0.310	-0.141	1.668			-0.369	-0.373	1.677			-0.414	-0.569	1.638			-0.419	-0.629	1.618			-0.059	-0.144	1.622			-0.014	-0.286	1.470
-0.181	-0.430	1.616			-0.174	-0.371	1.665			-0.180	-0.034	1.666			-0.171	0.147	1.667			-0.310	-0.141	1.668			-0.369	-0.373	1.677			-0.414	-0.569	1.638			-0.418	-0.629	1.618			-0.058	-0.144	1.622			-0.012	-0.285	1.467
-0.181	-0.430	1.616			-0.173	-0.371	1.665			-0.179	-0.034	1.666			-0.171	0.147	1.667			-0.310	-0.142	1.668			-0.369	-0.373	1.677			-0.414	-0.569	1.638			-0.418	-0.629	1.618			-0.057	-0.144	1.623			-0.010	-0.284	1.465
-0.181	-0.430	1.616			-0.173	-0.371	1.665			-0.179	-0.034	1.667			-0.171	0.147	1.667			-0.310	-0.142	1.668			-0.368	-0.373	1.677			-0.413	-0.569	1.638			-0.418	-0.629	1.618			-0.057	-0.144	1.623			-0.009	-0.284	1.463
-0.181	-0.430	1.616			-0.173	-0.371	1.665			-0.179	-0.034	1.667			-0.171	0.147	1.667			-0.309	-0.142	1.668			-0.368	-0.373	1.676			-0.413	-0.569	1.638			-0.418	-0.629	1.618			-0.056	-0.143	1.624			-0.005	-0.285	1.456
-0.180	-0.430	1.615			-0.173	-0.371	1.665			-0.179	-0.034	1.667			-0.171	0.146	1.667			-0.309	-0.142	1.668			-0.368	-0.374	1.676			-0.413	-0.569	1.637			-0.417	-0.629	1.618			-0.056	-0.143	1.624			-0.002	-0.286	1.452
-0.180	-0.430	1.615			-0.173	-0.371	1.665			-0.179	-0.034	1.667			-0.171	0.146	1.667			-0.309	-0.142	1.668			-0.368	-0.374	1.676			-0.412	-0.569	1.637			-0.417	-0.629	1.618			-0.056	-0.142	1.625			0.000	-0.285	1.447
-0.179	-0.430	1.615			-0.172	-0.371	1.665			-0.179	-0.034	1.667			-0.171	0.146	1.667			-0.309	-0.143	1.668			-0.367	-0.374	1.676			-0.412	-0.569	1.637			-0.417	-0.629	1.618			-0.056	-0.142	1.625			0.003	-0.279	1.437
-0.179	-0.430	1.615			-0.172	-0.371	1.665			-0.178	-0.034	1.667			-0.171	0.146	1.668			-0.309	-0.143	1.668			-0.367	-0.374	1.676			-0.412	-0.569	1.637			-0.417	-0.629	1.618			-0.056	-0.141	1.625			0.005	-0.276	1.433
-0.179	-0.430	1.615			-0.172	-0.371	1.665			-0.178	-0.034	1.667			-0.171	0.146	1.668			-0.308	-0.143	1.667			-0.367	-0.374	1.676			-0.412	-0.569	1.637			-0.416	-0.629	1.617			-0.056	-0.141	1.626			0.009	-0.278	1.439
-0.178	-0.430	1.615			-0.172	-0.371	1.665			-0.178	-0.034	1.668			-0.171	0.146	1.668			-0.308	-0.143	1.667			-0.367	-0.374	1.676			-0.411	-0.569	1.637			-0.416	-0.629	1.617			-0.055	-0.140	1.626			0.012	-0.280	1.443
-0.178	-0.430	1.615			-0.171	-0.372	1.665			-0.177	-0.034	1.668			-0.171	0.146	1.668			-0.307	-0.144	1.667			-0.366	-0.374	1.676			-0.411	-0.569	1.636			-0.416	-0.629	1.617			-0.055	-0.140	1.627			0.020	-0.280	1.450
-0.178	-0.430	1.615			-0.171	-0.372	1.665			-0.177	-0.034	1.668			-0.171	0.146	1.668			-0.307	-0.144	1.667			-0.366	-0.374	1.676			-0.411	-0.569	1.636			-0.416	-0.629	1.617			-0.055	-0.140	1.627			0.020	-0.280	1.450
-0.177	-0.430	1.615			-0.171	-0.372	1.665			-0.177	-0.034	1.668			-0.171	0.146	1.668			-0.307	-0.144	1.667			-0.366	-0.374	1.676			-0.410	-0.569	1.636			-0.416	-0.629	1.617			-0.055	-0.139	1.628			0.026	-0.280	1.454
-0.177	-0.431	1.615			-0.171	-0.372	1.665			-0.177	-0.034	1.668			-0.171	0.146	1.668			-0.307	-0.144	1.667			-0.366	-0.375	1.676			-0.410	-0.569	1.636			-0.415	-0.629	1.617			-0.055	-0.139	1.628			0.033	-0.279	1.462
-0.177	-0.431	1.615			-0.170	-0.372	1.665			-0.177	-0.034	1.668			-0.171	0.146	1.668			-0.306	-0.144	1.667			-0.365	-0.375	1.676			-0.410	-0.569	1.636			-0.415	-0.629	1.617			-0.055	-0.139	1.629			0.039	-0.279	1.469
-0.176	-0.431	1.615			-0.170	-0.372	1.665			-0.176	-0.034	1.668			-0.171	0.146	1.668			-0.306	-0.144	1.667			-0.365	-0.375	1.676			-0.410	-0.569	1.636			-0.415	-0.629	1.617			-0.054	-0.138	1.629			0.043	-0.278	1.476
-0.176	-0.431	1.615			-0.170	-0.372	1.665			-0.176	-0.034	1.668			-0.170	0.146	1.668			-0.306	-0.144	1.667			-0.365	-0.375	1.676			-0.409	-0.568	1.636			-0.415	-0.630	1.617			-0.054	-0.138	1.630			0.048	-0.277	1.484
-0.176	-0.431	1.615			-0.170	-0.372	1.665			-0.176	-0.034	1.668			-0.170	0.146	1.669			-0.305	-0.144	1.666			-0.365	-0.375	1.676			-0.409	-0.568	1.636			-0.414	-0.630	1.617			-0.054	-0.138	1.631			0.051	-0.277	1.490
-0.175	-0.431	1.615			-0.169	-0.372	1.665			-0.175	-0.034	1.669			-0.170	0.146	1.669			-0.305	-0.144	1.666			-0.365	-0.375	1.676			-0.409	-0.568	1.636			-0.414	-0.630	1.617			-0.054	-0.137	1.631			0.055	-0.276	1.496
-0.175	-0.431	1.615			-0.169	-0.372	1.665			-0.175	-0.034	1.669			-0.169	0.146	1.669			-0.304	-0.145	1.666			-0.364	-0.375	1.676			-0.408	-0.568	1.636			-0.414	-0.630	1.617			-0.053	-0.137	1.633			0.060	-0.276	1.506
-0.175	-0.431	1.615			-0.169	-0.372	1.665			-0.175	-0.034	1.669			-0.169	0.146	1.669			-0.304	-0.145	1.666			-0.364	-0.375	1.676			-0.408	-0.568	1.636			-0.414	-0.630	1.617			-0.053	-0.137	1.633			0.060	-0.276	1.506
-0.174	-0.431	1.615			-0.169	-0.372	1.665			-0.174	-0.034	1.669			-0.169	0.146	1.669			-0.304	-0.145	1.666			-0.364	-0.375	1.676			-0.408	-0.568	1.635			-0.413	-0.630	1.617			-0.053	-0.137	1.633			0.062	-0.275	1.510
-0.174	-0.431	1.615			-0.169	-0.372	1.665			-0.174	-0.033	1.669			-0.169	0.146	1.669			-0.304	-0.145	1.666			-0.364	-0.375	1.677			-0.408	-0.568	1.635			-0.413	-0.630	1.617			-0.053	-0.136	1.634			0.064	-0.275	1.513
-0.174	-0.431	1.615			-0.168	-0.372	1.665			-0.174	-0.033	1.669			-0.168	0.146	1.670			-0.303	-0.145	1.666			-0.364	-0.375	1.677			-0.408	-0.568	1.635			-0.413	-0.630	1.617			-0.053	-0.136	1.635			0.066	-0.275	1.517
-0.174	-0.432	1.615			-0.168	-0.372	1.665			-0.173	-0.033	1.669			-0.168	0.146	1.670			-0.303	-0.145	1.666			-0.363	-0.375	1.677			-0.407	-0.568	1.635			-0.413	-0.630	1.616			-0.052	-0.136	1.635			0.067	-0.275	1.520
-0.173	-0.432	1.615			-0.168	-0.372	1.665			-0.173	-0.033	1.670			-0.168	0.146	1.670			-0.303	-0.145	1.666			-0.363	-0.375	1.677			-0.407	-0.568	1.635			-0.412	-0.630	1.616			-0.052	-0.136	1.636			0.068	-0.275	1.523
-0.173	-0.432	1.615			-0.168	-0.372	1.665			-0.173	-0.033	1.670			-0.167	0.146	1.670			-0.302	-0.145	1.666			-0.363	-0.375	1.677			-0.407	-0.568	1.635			-0.412	-0.630	1.616			-0.052	-0.136	1.637			0.070	-0.275	1.526
-0.173	-0.432	1.615			-0.168	-0.373	1.665			-0.172	-0.033	1.670			-0.167	0.145	1.671			-0.302	-0.145	1.666			-0.363	-0.375	1.677			-0.407	-0.567	1.635			-0.412	-0.630	1.616			-0.052	-0.136	1.638			0.071	-0.274	1.528
-0.172	-0.432	1.615			-0.167	-0.373	1.666			-0.172	-0.033	1.671			-0.166	0.145	1.671			-0.301	-0.145	1.666			-0.362	-0.375	1.677			-0.406	-0.567	1.635			-0.411	-0.630	1.616			-0.051	-0.135	1.639			0.073	-0.274	1.532
-0.172	-0.432	1.615			-0.167	-0.373	1.666			-0.172	-0.033	1.671			-0.166	0.145	1.671			-0.301	-0.145	1.666			-0.362	-0.375	1.677			-0.406	-0.567	1.635			-0.411	-0.630	1.616			-0.051	-0.135	1.639			0.073	-0.274	1.532
-0.172	-0.432	1.615			-0.167	-0.373	1.666			-0.171	-0.033	1.671			-0.166	0.145	1.672			-0.301	-0.145	1.666			-0.362	-0.375	1.677			-0.406	-0.567	1.635			-0.411	-0.630	1.616			-0.051	-0.135	1.640			0.074	-0.274	1.534
-0.172	-0.432	1.615			-0.167	-0.373	1.666			-0.171	-0.033	1.671			-0.165	0.145	1.672			-0.301	-0.145	1.667			-0.361	-0.375	1.677			-0.406	-0.567	1.635			-0.410	-0.630	1.616			-0.051	-0.135	1.640			0.075	-0.274	1.536
-0.172	-0.432	1.616			-0.167	-0.373	1.666			-0.171	-0.033	1.671			-0.165	0.145	1.672			-0.301	-0.145	1.667			-0.361	-0.375	1.677			-0.406	-0.567	1.635			-0.410	-0.630	1.616			-0.050	-0.135	1.641			0.076	-0.274	1.537
-0.172	-0.432	1.616			-0.167	-0.373	1.666			-0.170	-0.033	1.671			-0.165	0.145	1.673			-0.300	-0.145	1.667			-0.361	-0.375	1.677			-0.406	-0.567	1.635			-0.410	-0.630	1.616			-0.050	-0.135	1.642			0.076	-0.274	1.539
-0.171	-0.432	1.616			-0.167	-0.373	1.666			-0.170	-0.033	1.672			-0.164	0.145	1.673			-0.300	-0.145	1.667			-0.361	-0.375	1.677			-0.406	-0.567	1.635			-0.410	-0.630	1.616			-0.050	-0.135	1.642			0.077	-0.274	1.540
-0.171	-0.432	1.616			-0.166	-0.373	1.666			-0.170	-0.033	1.672			-0.164	0.145	1.673			-0.300	-0.145	1.667			-0.361	-0.374	1.677			-0.405	-0.567	1.635			-0.410	-0.630	1.616			-0.050	-0.135	1.643			0.078	-0.274	1.542
-0.171	-0.432	1.616			-0.166	-0.373	1.666			-0.170	-0.033	1.672			-0.164	0.145	1.673			-0.300	-0.145	1.667			-0.360	-0.374	1.678			-0.405	-0.567	1.635			-0.409	-0.630	1.616			-0.050	-0.134	1.644			0.078	-0.274	1.543
-0.171	-0.432	1.616			-0.166	-0.373	1.666			-0.169	-0.033	1.672			-0.164	0.145	1.674			-0.299	-0.145	1.667			-0.360	-0.374	1.678			-0.405	-0.567	1.635			-0.409	-0.630	1.616			-0.049	-0.134	1.644			0.079	-0.274	1.545
-0.171	-0.432	1.616			-0.166	-0.373	1.667			-0.169	-0.033	1.673			-0.163	0.145	1.674			-0.299	-0.145	1.667			-0.360	-0.374	1.678			-0.405	-0.567	1.635			-0.409	-0.630	1.616			-0.049	-0.134	1.645			0.079	-0.274	1.546
-0.170	-0.432	1.616			-0.166	-0.373	1.667			-0.169	-0.033	1.673			-0.163	0.145	1.674			-0.299	-0.145	1.667			-0.360	-0.374	1.678			-0.405	-0.567	1.635			-0.409	-0.631	1.616			-0.049	-0.134	1.645			0.080	-0.274	1.547
-0.170	-0.432	1.616			-0.166	-0.373	1.667			-0.169	-0.033	1.673			-0.163	0.145	1.675			-0.299	-0.145	1.667			-0.360	-0.374	1.679			-0.405	-0.566	1.635			-0.409	-0.631	1.616			-0.049	-0.134	1.645			0.080	-0.274	1.548
-0.170	-0.432	1.617			-0.166	-0.373	1.667			-0.168	-0.033	1.673			-0.163	0.145	1.675			-0.299	-0.145	1.667			-0.360	-0.374	1.679			-0.405	-0.566	1.635			-0.409	-0.631	1.616			-0.049	-0.134	1.646			0.080	-0.274	1.549
-0.170	-0.432	1.617			-0.166	-0.373	1.667			-0.168	-0.033	1.673			-0.162	0.145	1.675			-0.299	-0.145	1.668			-0.360	-0.374	1.679			-0.405	-0.566	1.636			-0.409	-0.631	1.616			-0.049	-0.134	1.646			0.081	-0.274	1.550
-0.170	-0.432	1.617			-0.166	-0.373	1.667			-0.168	-0.033	1.674			-0.162	0.145	1.675			-0.298	-0.145	1.668			-0.360	-0.374	1.679			-0.405	-0.566	1.636			-0.408	-0.631	1.616			-0.049	-0.134	1.647			0.081	-0.275	1.551
-0.170	-0.432	1.617			-0.165	-0.373	1.667			-0.168	-0.033	1.674			-0.162	0.145	1.676			-0.298	-0.145	1.668			-0.359	-0.374	1.680			-0.404	-0.566	1.636			-0.408	-0.631	1.616			-0.049	-0.134	1.647			0.081	-0.275	1.552
-0.170	-0.432	1.617			-0.165	-0.373	1.667			-0.168	-0.033	1.674			-0.162	0.145	1.676			-0.298	-0.145	1.668			-0.359	-0.374	1.680			-0.404	-0.566	1.636			-0.408	-0.631	1.616			-0.049	-0.134	1.647			0.081	-0.275	1.552
-0.169	-0.432	1.617			-0.165	-0.373	1.668			-0.168	-0.033	1.674			-0.162	0.145	1.676			-0.298	-0.145	1.668			-0.359	-0.374	1.680			-0.404	-0.566	1.636			-0.408	-0.631	1.616			-0.048	-0.134	1.648			0.082	-0.275	1.554
-0.169	-0.432	1.617			-0.165	-0.373	1.668			-0.168	-0.033	1.674			-0.162	0.145	1.676			-0.298	-0.145	1.668			-0.359	-0.374	1.680			-0.404	-0.566	1.636			-0.408	-0.631	1.616			-0.048	-0.134	1.648			0.082	-0.275	1.554
-0.169	-0.432	1.617			-0.165	-0.373	1.668			-0.168	-0.033	1.674			-0.161	0.145	1.676			-0.298	-0.145	1.668			-0.359	-0.373	1.681			-0.404	-0.566	1.636			-0.408	-0.631	1.616			-0.048	-0.134	1.648			0.082	-0.275	1.555
-0.169	-0.432	1.617			-0.165	-0.373	1.668			-0.167	-0.033	1.674			-0.161	0.145	1.677			-0.298	-0.145	1.668			-0.359	-0.373	1.681			-0.404	-0.566	1.636			-0.408	-0.631	1.617			-0.048	-0.134	1.649			0.082	-0.275	1.557
-0.169	-0.432	1.617			-0.165	-0.373	1.668			-0.167	-0.033	1.675			-0.161	0.145	1.677			-0.298	-0.145	1.668			-0.359	-0.373	1.681			-0.404	-0.566	1.636			-0.408	-0.631	1.617			-0.048	-0.134	1.649			0.081	-0.275	1.558
-0.169	-0.432	1.617			-0.165	-0.373	1.668			-0.167	-0.033	1.675			-0.161	0.145	1.677			-0.297	-0.145	1.668			-0.359	-0.373	1.681			-0.404	-0.566	1.636			-0.408	-0.631	1.617			-0.048	-0.134	1.649			0.081	-0.275	1.560
-0.169	-0.432	1.617			-0.165	-0.373	1.668			-0.167	-0.033	1.675			-0.161	0.145	1.677			-0.297	-0.145	1.668			-0.359	-0.373	1.681			-0.404	-0.566	1.636			-0.408	-0.631	1.617			-0.048	-0.134	1.649			0.081	-0.275	1.561
-0.169	-0.432	1.618			-0.165	-0.373	1.668			-0.167	-0.033	1.675			-0.161	0.145	1.677			-0.297	-0.144	1.668			-0.359	-0.373	1.682			-0.404	-0.565	1.636			-0.408	-0.631	1.617			-0.048	-0.134	1.650			0.081	-0.275	1.563
-0.169	-0.432	1.618			-0.165	-0.373	1.668			-0.167	-0.033	1.675			-0.161	0.145	1.677			-0.297	-0.144	1.668			-0.359	-0.373	1.682			-0.404	-0.565	1.636			-0.408	-0.631	1.617			-0.048	-0.134	1.650			0.082	-0.275	1.565
-0.169	-0.432	1.618			-0.165	-0.373	1.668			-0.167	-0.033	1.675			-0.161	0.145	1.677			-0.297	-0.144	1.669			-0.359	-0.373	1.682			-0.404	-0.565	1.637			-0.408	-0.631	1.617			-0.048	-0.134	1.650			0.082	-0.275	1.567
-0.169	-0.432	1.618			-0.165	-0.373	1.668			-0.167	-0.033	1.675			-0.161	0.145	1.678			-0.297	-0.144	1.669			-0.359	-0.373	1.682			-0.404	-0.565	1.637			-0.408	-0.631	1.617			-0.048	-0.134	1.650			0.082	-0.275	1.569
-0.169	-0.432	1.618			-0.165	-0.373	1.668			-0.167	-0.033	1.675			-0.161	0.145	1.678			-0.297	-0.144	1.669			-0.359	-0.373	1.682			-0.404	-0.565	1.637			-0.408	-0.631	1.617			-0.048	-0.134	1.651			0.082	-0.275	1.571
-0.169	-0.432	1.618			-0.165	-0.373	1.668			-0.167	-0.033	1.675			-0.161	0.145	1.678			-0.297	-0.144	1.669			-0.359	-0.373	1.682			-0.404	-0.565	1.637			-0.408	-0.631	1.618			-0.048	-0.134	1.651			0.083	-0.275	1.573
-0.169	-0.432	1.618			-0.165	-0.373	1.669			-0.167	-0.033	1.676			-0.161	0.145	1.678			-0.297	-0.144	1.669			-0.359	-0.373	1.683			-0.404	-0.565	1.637			-0.408	-0.630	1.618			-0.048	-0.134	1.651			0.083	-0.275	1.575
-0.169	-0.432	1.618			-0.165	-0.373	1.669			-0.167	-0.033	1.676			-0.161	0.145	1.678			-0.297	-0.144	1.669			-0.359	-0.373	1.683			-0.404	-0.565	1.637			-0.408	-0.630	1.618			-0.048	-0.134	1.652			0.083	-0.275	1.577
-0.169	-0.432	1.618			-0.165	-0.373	1.669			-0.167	-0.033	1.676			-0.160	0.145	1.678			-0.297	-0.144	1.669			-0.359	-0.372	1.683			-0.404	-0.565	1.637			-0.408	-0.630	1.618			-0.048	-0.134	1.652			0.083	-0.275	1.578
-0.168	-0.432	1.618			-0.165	-0.373	1.669			-0.167	-0.033	1.676			-0.160	0.145	1.678			-0.297	-0.144	1.669			-0.359	-0.372	1.683			-0.404	-0.565	1.637			-0.409	-0.630	1.618			-0.048	-0.134	1.653			0.084	-0.276	1.580
-0.168	-0.432	1.618			-0.165	-0.373	1.669			-0.167	-0.033	1.676			-0.160	0.145	1.678			-0.297	-0.144	1.669			-0.359	-0.372	1.683			-0.404	-0.564	1.637			-0.409	-0.630	1.618			-0.048	-0.134	1.653			0.084	-0.276	1.582
-0.168	-0.432	1.618			-0.165	-0.373	1.669			-0.167	-0.033	1.676			-0.160	0.145	1.678			-0.297	-0.144	1.669			-0.359	-0.372	1.683			-0.404	-0.564	1.637			-0.409	-0.629	1.618			-0.048	-0.134	1.653			0.084	-0.276	1.583
-0.168	-0.432	1.618			-0.165	-0.373	1.669			-0.167	-0.033	1.676			-0.160	0.145	1.678			-0.297	-0.144	1.669			-0.360	-0.372	1.683			-0.404	-0.564	1.637			-0.409	-0.629	1.618			-0.048	-0.134	1.654			0.084	-0.276	1.584
-0.168	-0.432	1.618			-0.165	-0.373	1.669			-0.167	-0.033	1.676			-0.160	0.145	1.678			-0.297	-0.144	1.669			-0.360	-0.372	1.683			-0.404	-0.564	1.637			-0.409	-0.629	1.618			-0.048	-0.134	1.654			0.084	-0.276	1.586
-0.168	-0.432	1.618			-0.165	-0.373	1.669			-0.167	-0.033	1.676			-0.160	0.145	1.678			-0.297	-0.144	1.669			-0.360	-0.372	1.683			-0.404	-0.564	1.637			-0.409	-0.629	1.618			-0.048	-0.134	1.654			0.084	-0.276	1.587
-0.168	-0.432	1.618			-0.165	-0.373	1.669			-0.167	-0.033	1.676			-0.160	0.145	1.678			-0.297	-0.144	1.669			-0.360	-0.372	1.683			-0.404	-0.564	1.637			-0.409	-0.628	1.618			-0.048	-0.134	1.655			0.085	-0.276	1.588
-0.168	-0.432	1.618			-0.165	-0.373	1.669			-0.167	-0.033	1.676			-0.160	0.145	1.678			-0.297	-0.144	1.669			-0.360	-0.372	1.683			-0.404	-0.564	1.637			-0.409	-0.628	1.618			-0.048	-0.134	1.655			0.085	-0.276	1.589
-0.168	-0.432	1.619			-0.165	-0.373	1.669			-0.167	-0.033	1.676			-0.160	0.145	1.678			-0.297	-0.144	1.669			-0.360	-0.372	1.683			-0.404	-0.564	1.637			-0.410	-0.628	1.618			-0.048	-0.134	1.656			0.085	-0.277	1.590
-0.168	-0.432	1.619			-0.165	-0.373	1.669			-0.167	-0.033	1.676			-0.160	0.145	1.679			-0.297	-0.144	1.669			-0.360	-0.372	1.683			-0.404	-0.564	1.637			-0.410	-0.628	1.618			-0.048	-0.134	1.656			0.085	-0.277	1.591
-0.168	-0.432	1.619			-0.165	-0.373	1.669			-0.167	-0.033	1.677			-0.160	0.145	1.679			-0.297	-0.144	1.669			-0.360	-0.372	1.684			-0.404	-0.564	1.636			-0.410	-0.628	1.618			-0.048	-0.134	1.656			0.085	-0.277	1.592
-0.168	-0.432	1.619			-0.165	-0.373	1.670			-0.167	-0.033	1.677			-0.160	0.145	1.679			-0.297	-0.144	1.669			-0.360	-0.372	1.684			-0.404	-0.564	1.636			-0.410	-0.628	1.618			-0.048	-0.134	1.656			0.085	-0.277	1.593
-0.168	-0.432	1.619			-0.165	-0.373	1.670			-0.167	-0.033	1.677			-0.160	0.145	1.679			-0.297	-0.144	1.669			-0.360	-0.372	1.684			-0.404	-0.564	1.636			-0.410	-0.628	1.618			-0.048	-0.134	1.657			0.085	-0.277	1.593
-0.168	-0.432	1.619			-0.165	-0.373	1.670			-0.167	-0.033	1.677			-0.160	0.145	1.679			-0.297	-0.144	1.669			-0.360	-0.372	1.684			-0.404	-0.563	1.636			-0.410	-0.628	1.618			-0.048	-0.134	1.657			0.085	-0.278	1.594
-0.168	-0.432	1.619			-0.165	-0.373	1.670			-0.167	-0.033	1.677			-0.160	0.145	1.679			-0.297	-0.144	1.669			-0.360	-0.372	1.684			-0.404	-0.563	1.636			-0.410	-0.628	1.618			-0.048	-0.134	1.657			0.085	-0.278	1.595
-0.168	-0.432	1.619			-0.165	-0.373	1.670			-0.167	-0.033	1.677			-0.160	0.145	1.679			-0.297	-0.144	1.669			-0.360	-0.372	1.684			-0.404	-0.563	1.636			-0.410	-0.628	1.618			-0.048	-0.134	1.658			0.085	-0.278	1.596
-0.168	-0.432	1.619			-0.165	-0.373	1.670			-0.167	-0.033	1.677			-0.160	0.145	1.679			-0.297	-0.144	1.669			-0.361	-0.372	1.684			-0.404	-0.563	1.636			-0.410	-0.628	1.618			-0.048	-0.134	1.658			0.085	-0.278	1.596
-0.168	-0.432	1.619			-0.166	-0.373	1.670			-0.168	-0.033	1.677			-0.160	0.145	1.679			-0.297	-0.144	1.669			-0.361	-0.372	1.684			-0.404	-0.563	1.636			-0.410	-0.628	1.618			-0.048	-0.134	1.658			0.086	-0.278	1.597
-0.168	-0.432	1.619			-0.166	-0.373	1.670			-0.168	-0.033	1.677			-0.160	0.145	1.678			-0.297	-0.144	1.669			-0.361	-0.372	1.684			-0.405	-0.563	1.636			-0.410	-0.628	1.618			-0.048	-0.135	1.658			0.086	-0.278	1.598
-0.168	-0.432	1.619			-0.166	-0.373	1.670			-0.168	-0.033	1.677			-0.160	0.145	1.678			-0.297	-0.144	1.669			-0.361	-0.372	1.684			-0.405	-0.563	1.636			-0.410	-0.628	1.618			-0.048	-0.135	1.659			0.086	-0.278	1.598
-0.168	-0.432	1.619			-0.166	-0.373	1.670			-0.168	-0.033	1.677			-0.161	0.145	1.678			-0.297	-0.144	1.669			-0.361	-0.372	1.684			-0.405	-0.563	1.636			-0.410	-0.627	1.618			-0.048	-0.135	1.659			0.086	-0.278	1.599
-0.168	-0.432	1.619			-0.166	-0.373	1.670			-0.168	-0.033	1.677			-0.161	0.145	1.678			-0.297	-0.144	1.669			-0.361	-0.371	1.684			-0.405	-0.563	1.636			-0.411	-0.627	1.618			-0.048	-0.135	1.659			0.086	-0.278	1.599
-0.169	-0.432	1.619			-0.166	-0.373	1.670			-0.168	-0.033	1.677			-0.161	0.145	1.678			-0.297	-0.144	1.669			-0.361	-0.371	1.684			-0.405	-0.563	1.636			-0.411	-0.627	1.618			-0.048	-0.135	1.659			0.086	-0.278	1.600
-0.169	-0.432	1.619			-0.166	-0.373	1.670			-0.168	-0.033	1.678			-0.161	0.145	1.678			-0.297	-0.144	1.669			-0.361	-0.371	1.684			-0.405	-0.563	1.636			-0.411	-0.627	1.618			-0.048	-0.135	1.660			0.086	-0.278	1.600
-0.169	-0.432	1.620			-0.166	-0.373	1.671			-0.168	-0.033	1.678			-0.161	0.145	1.678			-0.298	-0.143	1.669			-0.361	-0.371	1.684			-0.405	-0.563	1.636			-0.411	-0.627	1.618			-0.048	-0.135	1.660			0.086	-0.278	1.601
-0.169	-0.432	1.620			-0.167	-0.373	1.671			-0.169	-0.033	1.678			-0.161	0.145	1.678			-0.298	-0.143	1.669			-0.361	-0.371	1.684			-0.405	-0.563	1.636			-0.411	-0.627	1.618			-0.048	-0.135	1.660			0.086	-0.278	1.601
-0.169	-0.432	1.620			-0.167	-0.373	1.671			-0.169	-0.033	1.678			-0.161	0.145	1.678			-0.298	-0.143	1.669			-0.361	-0.372	1.684			-0.405	-0.563	1.636			-0.411	-0.627	1.618			-0.048	-0.135	1.660			0.086	-0.279	1.602
-0.169	-0.432	1.620			-0.167	-0.373	1.671			-0.169	-0.033	1.678			-0.161	0.144	1.678			-0.298	-0.143	1.669			-0.362	-0.372	1.684			-0.405	-0.563	1.636			-0.411	-0.627	1.618			-0.049	-0.135	1.660			0.086	-0.279	1.602
-0.169	-0.432	1.620			-0.167	-0.373	1.671			-0.169	-0.033	1.678			-0.161	0.144	1.678			-0.298	-0.144	1.669			-0.362	-0.372	1.684			-0.405	-0.563	1.636			-0.411	-0.627	1.618			-0.049	-0.135	1.661			0.086	-0.279	1.603
-0.169	-0.432	1.620			-0.167	-0.373	1.671			-0.169	-0.033	1.678			-0.162	0.144	1.678			-0.298	-0.144	1.670			-0.362	-0.372	1.684			-0.405	-0.563	1.636			-0.411	-0.628	1.618			-0.049	-0.135	1.661			0.086	-0.279	1.603
-0.169	-0.432	1.620			-0.167	-0.373	1.671			-0.170	-0.033	1.679			-0.162	0.144	1.678			-0.298	-0.144	1.670			-0.362	-0.372	1.684			-0.405	-0.563	1.636			-0.411	-0.628	1.618			-0.049	-0.135	1.661			0.086	-0.279	1.603
-0.169	-0.432	1.620			-0.167	-0.373	1.671			-0.170	-0.033	1.679			-0.162	0.144	1.678			-0.298	-0.144	1.670			-0.362	-0.372	1.684			-0.405	-0.563	1.636			-0.411	-0.628	1.618			-0.049	-0.135	1.661			0.086	-0.279	1.604
-0.169	-0.432	1.620			-0.168	-0.373	1.671			-0.170	-0.033	1.679			-0.162	0.144	1.679			-0.298	-0.144	1.670			-0.362	-0.372	1.684			-0.405	-0.563	1.636			-0.411	-0.628	1.618			-0.049	-0.135	1.661			0.086	-0.279	1.604
-0.169	-0.432	1.620			-0.168	-0.373	1.672			-0.170	-0.033	1.679			-0.162	0.144	1.679			-0.298	-0.144	1.670			-0.362	-0.372	1.684			-0.405	-0.563	1.636			-0.411	-0.628	1.618			-0.049	-0.135	1.662			0.086	-0.279	1.604
-0.170	-0.432	1.620			-0.168	-0.373	1.672			-0.171	-0.033	1.679			-0.162	0.144	1.679			-0.299	-0.144	1.670			-0.362	-0.372	1.684			-0.405	-0.563	1.637			-0.411	-0.628	1.618			-0.049	-0.135	1.662			0.085	-0.279	1.605
-0.170	-0.432	1.621			-0.168	-0.373	1.672			-0.171	-0.033	1.679			-0.163	0.144	1.679			-0.299	-0.144	1.670			-0.362	-0.372	1.684			-0.405	-0.563	1.637			-0.411	-0.628	1.618			-0.049	-0.135	1.662			0.085	-0.279	1.605
-0.170	-0.432	1.621			-0.168	-0.373	1.672			-0.171	-0.033	1.680			-0.163	0.144	1.679			-0.299	-0.144	1.670			-0.362	-0.372	1.685			-0.406	-0.563	1.637			-0.412	-0.628	1.618			-0.049	-0.135	1.662			0.085	-0.279	1.605
-0.170	-0.432	1.621			-0.168	-0.373	1.672			-0.171	-0.033	1.680			-0.163	0.144	1.679			-0.299	-0.144	1.670			-0.363	-0.372	1.685			-0.406	-0.563	1.637			-0.412	-0.628	1.619			-0.050	-0.135	1.662			0.085	-0.279	1.606
-0.170	-0.432	1.621			-0.169	-0.373	1.672			-0.172	-0.033	1.680			-0.163	0.144	1.679			-0.299	-0.144	1.670			-0.363	-0.372	1.685			-0.406	-0.563	1.637			-0.412	-0.628	1.619			-0.050	-0.135	1.663			0.085	-0.279	1.606
-0.170	-0.432	1.621			-0.169	-0.373	1.672			-0.172	-0.034	1.680			-0.163	0.144	1.679			-0.299	-0.144	1.671			-0.363	-0.372	1.685			-0.406	-0.564	1.637			-0.412	-0.628	1.619			-0.050	-0.135	1.663			0.085	-0.279	1.606
-0.170	-0.432	1.621			-0.169	-0.373	1.672			-0.172	-0.034	1.681			-0.164	0.144	1.679			-0.299	-0.144	1.671			-0.363	-0.372	1.685			-0.406	-0.564	1.637			-0.412	-0.628	1.619			-0.050	-0.135	1.663			0.085	-0.279	1.606
-0.171	-0.432	1.621			-0.169	-0.373	1.673			-0.172	-0.034	1.681			-0.164	0.144	1.679			-0.299	-0.144	1.671			-0.363	-0.372	1.685			-0.406	-0.564	1.638			-0.412	-0.629	1.619			-0.050	-0.136	1.663			0.085	-0.279	1.607
-0.171	-0.432	1.621			-0.169	-0.373	1.673			-0.173	-0.034	1.681			-0.164	0.144	1.680			-0.300	-0.144	1.671			-0.363	-0.372	1.685			-0.406	-0.564	1.638			-0.412	-0.629	1.619			-0.050	-0.136	1.663			0.085	-0.279	1.607
-0.171	-0.432	1.621			-0.169	-0.373	1.673			-0.173	-0.034	1.681			-0.164	0.144	1.680			-0.300	-0.144	1.671			-0.363	-0.372	1.685			-0.407	-0.564	1.638			-0.412	-0.629	1.619			-0.050	-0.136	1.664			0.085	-0.279	1.607
-0.171	-0.432	1.622			-0.170	-0.373	1.673			-0.173	-0.034	1.682			-0.165	0.144	1.680			-0.300	-0.144	1.671			-0.363	-0.373	1.685			-0.407	-0.564	1.638			-0.412	-0.629	1.619			-0.051	-0.136	1.664			0.085	-0.279	1.607
-0.171	-0.432	1.622			-0.170	-0.373	1.673			-0.173	-0.034	1.682			-0.165	0.144	1.680			-0.300	-0.144	1.671			-0.364	-0.373	1.685			-0.407	-0.564	1.638			-0.412	-0.629	1.619			-0.051	-0.136	1.664			0.085	-0.279	1.607
-0.171	-0.432	1.622			-0.170	-0.373	1.673			-0.174	-0.034	1.682			-0.165	0.144	1.680			-0.300	-0.144	1.671			-0.364	-0.373	1.686			-0.407	-0.564	1.638			-0.412	-0.629	1.620			-0.051	-0.136	1.664			0.085	-0.279	1.608
-0.172	-0.432	1.622			-0.170	-0.373	1.673			-0.174	-0.034	1.682			-0.165	0.144	1.680			-0.300	-0.144	1.671			-0.364	-0.373	1.686			-0.407	-0.564	1.638			-0.412	-0.629	1.620			-0.051	-0.136	1.664			0.085	-0.279	1.608
-0.172	-0.432	1.622			-0.170	-0.373	1.673			-0.174	-0.034	1.682			-0.166	0.144	1.681			-0.300	-0.144	1.672			-0.364	-0.373	1.686			-0.407	-0.565	1.639			-0.412	-0.629	1.620			-0.051	-0.136	1.664			0.085	-0.279	1.608
-0.172	-0.432	1.622			-0.171	-0.373	1.674			-0.174	-0.034	1.682			-0.166	0.144	1.681			-0.300	-0.144	1.672			-0.364	-0.373	1.686			-0.407	-0.565	1.639			-0.413	-0.630	1.620			-0.051	-0.136	1.665			0.085	-0.279	1.608
-0.172	-0.432	1.622			-0.171	-0.373	1.674			-0.174	-0.034	1.683			-0.166	0.144	1.681			-0.301	-0.144	1.672			-0.364	-0.373	1.686			-0.407	-0.565	1.639			-0.413	-0.630	1.620			-0.052	-0.136	1.665			0.085	-0.279	1.609
-0.172	-0.432	1.622			-0.171	-0.374	1.674			-0.175	-0.034	1.683			-0.166	0.144	1.681			-0.301	-0.144	1.672			-0.364	-0.373	1.686			-0.408	-0.565	1.639			-0.413	-0.630	1.620			-0.052	-0.136	1.665			0.085	-0.279	1.609
-0.172	-0.432	1.622			-0.171	-0.374	1.674			-0.175	-0.034	1.683			-0.166	0.144	1.681			-0.301	-0.145	1.672			-0.364	-0.373	1.686			-0.408	-0.565	1.639			-0.413	-0.630	1.620			-0.052	-0.136	1.665			0.085	-0.279	1.609
-0.172	-0.432	1.623			-0.171	-0.374	1.674			-0.175	-0.034	1.683			-0.167	0.144	1.681			-0.301	-0.145	1.672			-0.364	-0.373	1.686			-0.408	-0.565	1.639			-0.413	-0.630	1.620			-0.052	-0.136	1.665			0.085	-0.279	1.609
-0.173	-0.432	1.623			-0.171	-0.374	1.674			-0.175	-0.034	1.683			-0.167	0.144	1.681			-0.301	-0.145	1.672			-0.365	-0.373	1.686			-0.408	-0.565	1.639			-0.413	-0.630	1.620			-0.052	-0.136	1.665			0.085	-0.279	1.610
-0.173	-0.432	1.623			-0.172	-0.374	1.674			-0.175	-0.034	1.683			-0.167	0.144	1.682			-0.301	-0.145	1.672			-0.365	-0.373	1.686			-0.408	-0.565	1.639			-0.413	-0.630	1.620			-0.053	-0.136	1.665			0.085	-0.279	1.610
-0.173	-0.432	1.623			-0.172	-0.374	1.674			-0.175	-0.034	1.683			-0.167	0.144	1.682			-0.301	-0.145	1.672			-0.365	-0.373	1.686			-0.408	-0.565	1.639			-0.413	-0.630	1.620			-0.053	-0.136	1.666			0.086	-0.279	1.611
-0.173	-0.432	1.623			-0.172	-0.374	1.674			-0.176	-0.034	1.684			-0.168	0.144	1.682			-0.301	-0.145	1.672			-0.365	-0.373	1.686			-0.408	-0.565	1.640			-0.413	-0.630	1.621			-0.053	-0.136	1.666			0.086	-0.278	1.611
-0.173	-0.432	1.623			-0.172	-0.374	1.674			-0.176	-0.034	1.684			-0.168	0.144	1.682			-0.301	-0.145	1.672			-0.365	-0.373	1.686			-0.409	-0.565	1.640			-0.413	-0.630	1.621			-0.053	-0.136	1.666			0.086	-0.278	1.612
-0.173	-0.432	1.623			-0.172	-0.374	1.674			-0.176	-0.034	1.684			-0.168	0.144	1.682			-0.302	-0.145	1.672			-0.365	-0.373	1.686			-0.409	-0.565	1.640			-0.414	-0.630	1.620			-0.053	-0.136	1.666			0.087	-0.278	1.612
-0.173	-0.432	1.623			-0.172	-0.374	1.674			-0.176	-0.034	1.684			-0.168	0.144	1.682			-0.302	-0.145	1.672			-0.366	-0.373	1.686			-0.409	-0.565	1.639			-0.414	-0.629	1.620			-0.054	-0.136	1.666			0.087	-0.278	1.613
-0.174	-0.432	1.623			-0.173	-0.374	1.675			-0.176	-0.034	1.684			-0.168	0.144	1.682			-0.302	-0.145	1.672			-0.366	-0.374	1.686			-0.409	-0.565	1.639			-0.414	-0.629	1.620			-0.054	-0.136	1.666			0.088	-0.278	1.614
-0.174	-0.432	1.623			-0.173	-0.374	1.675			-0.176	-0.034	1.684			-0.169	0.144	1.682			-0.302	-0.145	1.672			-0.366	-0.374	1.686			-0.409	-0.565	1.639			-0.414	-0.629	1.620			-0.054	-0.136	1.666			0.088	-0.278	1.614
-0.174	-0.432	1.623			-0.173	-0.374	1.675			-0.176	-0.034	1.684			-0.169	0.144	1.682			-0.302	-0.145	1.672			-0.366	-0.374	1.686			-0.409	-0.565	1.639			-0.414	-0.628	1.620			-0.054	-0.136	1.666			0.089	-0.277	1.615
-0.174	-0.432	1.623			-0.173	-0.374	1.675			-0.176	-0.034	1.684			-0.169	0.143	1.682			-0.302	-0.145	1.672			-0.366	-0.374	1.686			-0.410	-0.565	1.639			-0.415	-0.628	1.619			-0.054	-0.136	1.666			0.090	-0.277	1.616
-0.174	-0.432	1.623			-0.173	-0.374	1.675			-0.177	-0.034	1.684			-0.169	0.143	1.682			-0.303	-0.145	1.672			-0.367	-0.374	1.685			-0.410	-0.565	1.639			-0.415	-0.628	1.619			-0.054	-0.136	1.667			0.090	-0.277	1.616
-0.174	-0.432	1.623			-0.173	-0.374	1.675			-0.177	-0.034	1.684			-0.169	0.143	1.682			-0.303	-0.145	1.672			-0.367	-0.374	1.685			-0.410	-0.565	1.639			-0.415	-0.628	1.619			-0.055	-0.136	1.667			0.091	-0.278	1.617
-0.174	-0.432	1.623			-0.173	-0.374	1.675			-0.177	-0.034	1.684			-0.169	0.143	1.682			-0.303	-0.145	1.672			-0.367	-0.374	1.685			-0.410	-0.565	1.638			-0.415	-0.627	1.619			-0.055	-0.136	1.667			0.091	-0.278	1.618
-0.174	-0.432	1.623			-0.173	-0.374	1.675			-0.177	-0.034	1.684			-0.170	0.143	1.682			-0.303	-0.145	1.672			-0.367	-0.374	1.685			-0.410	-0.565	1.638			-0.415	-0.627	1.618			-0.055	-0.136	1.667			0.092	-0.278	1.618
-0.174	-0.432	1.623			-0.174	-0.374	1.675			-0.177	-0.034	1.684			-0.170	0.143	1.682			-0.303	-0.145	1.672			-0.367	-0.374	1.685			-0.410	-0.565	1.638			-0.415	-0.627	1.618			-0.055	-0.136	1.667			0.092	-0.278	1.619
-0.174	-0.432	1.623			-0.174	-0.374	1.675			-0.177	-0.034	1.684			-0.170	0.143	1.682			-0.303	-0.145	1.672			-0.367	-0.374	1.684			-0.411	-0.565	1.638			-0.415	-0.627	1.618			-0.055	-0.136	1.667			0.092	-0.278	1.619
-0.174	-0.432	1.623			-0.174	-0.374	1.675			-0.177	-0.034	1.684			-0.170	0.143	1.682			-0.303	-0.145	1.672			-0.368	-0.374	1.684			-0.411	-0.565	1.637			-0.415	-0.626	1.618			-0.055	-0.136	1.667			0.093	-0.278	1.620
-0.174	-0.432	1.623			-0.174	-0.374	1.675			-0.177	-0.034	1.684			-0.170	0.143	1.681			-0.303	-0.145	1.671			-0.368	-0.374	1.684			-0.411	-0.565	1.637			-0.416	-0.626	1.617			-0.055	-0.136	1.667			0.093	-0.278	1.620
-0.175	-0.432	1.623			-0.174	-0.374	1.675			-0.177	-0.034	1.684			-0.170	0.143	1.681			-0.303	-0.145	1.671			-0.368	-0.374	1.684			-0.411	-0.564	1.637			-0.416	-0.626	1.617			-0.055	-0.136	1.667			0.093	-0.278	1.621
-0.175	-0.432	1.623			-0.174	-0.374	1.675			-0.177	-0.034	1.684			-0.170	0.143	1.681			-0.304	-0.145	1.671			-0.368	-0.374	1.684			-0.411	-0.564	1.636			-0.416	-0.626	1.617			-0.055	-0.136	1.667			0.093	-0.278	1.621
-0.175	-0.432	1.623			-0.174	-0.374	1.675			-0.177	-0.034	1.684			-0.170	0.143	1.681			-0.304	-0.145	1.671			-0.368	-0.374	1.683			-0.411	-0.564	1.636			-0.416	-0.625	1.617			-0.056	-0.136	1.667			0.093	-0.279	1.622
-0.175	-0.432	1.623			-0.174	-0.374	1.675			-0.178	-0.034	1.684			-0.170	0.143	1.681			-0.304	-0.145	1.671			-0.368	-0.374	1.683			-0.411	-0.564	1.636			-0.416	-0.625	1.616			-0.056	-0.136	1.667			0.093	-0.279	1.623
-0.175	-0.432	1.623			-0.174	-0.374	1.675			-0.178	-0.035	1.684			-0.170	0.143	1.681			-0.304	-0.145	1.671			-0.368	-0.374	1.683			-0.411	-0.564	1.635			-0.416	-0.625	1.616			-0.056	-0.136	1.667			0.093	-0.280	1.623
-0.175	-0.432	1.623			-0.174	-0.374	1.675			-0.178	-0.035	1.684			-0.170	0.143	1.681			-0.304	-0.145	1.671			-0.368	-0.374	1.683			-0.411	-0.564	1.635			-0.416	-0.625	1.616			-0.056	-0.136	1.667			0.093	-0.280	1.623
-0.175	-0.432	1.623			-0.174	-0.374	1.675			-0.178	-0.035	1.684			-0.170	0.143	1.680			-0.304	-0.145	1.671			-0.368	-0.374	1.682			-0.411	-0.564	1.635			-0.416	-0.625	1.615			-0.056	-0.136	1.667			0.093	-0.281	1.624
-0.175	-0.432	1.623			-0.174	-0.374	1.674			-0.178	-0.035	1.684			-0.170	0.143	1.680			-0.304	-0.145	1.671			-0.368	-0.374	1.682			-0.411	-0.564	1.634			-0.416	-0.624	1.615			-0.056	-0.136	1.667			0.093	-0.282	1.624
-0.175	-0.432	1.623			-0.174	-0.374	1.674			-0.178	-0.035	1.684			-0.170	0.143	1.680			-0.304	-0.145	1.670			-0.368	-0.374	1.682			-0.411	-0.564	1.634			-0.415	-0.624	1.615			-0.056	-0.136	1.667			0.093	-0.282	1.625
-0.175	-0.432	1.623			-0.175	-0.374	1.674			-0.178	-0.035	1.684			-0.170	0.143	1.680			-0.304	-0.145	1.670			-0.368	-0.374	1.682			-0.411	-0.564	1.634			-0.415	-0.624	1.615			-0.056	-0.136	1.667			0.092	-0.283	1.625
-0.175	-0.432	1.623			-0.175	-0.374	1.674			-0.178	-0.035	1.684			-0.170	0.143	1.680			-0.304	-0.145	1.670			-0.368	-0.374	1.682			-0.411	-0.564	1.634			-0.415	-0.624	1.614			-0.056	-0.136	1.668			0.092	-0.284	1.625
-0.175	-0.432	1.623			-0.175	-0.374	1.674			-0.178	-0.035	1.684			-0.170	0.143	1.680			-0.304	-0.144	1.670			-0.368	-0.374	1.681			-0.411	-0.564	1.633			-0.415	-0.624	1.614			-0.056	-0.136	1.668			0.092	-0.285	1.625
-0.175	-0.432	1.623			-0.175	-0.374	1.674			-0.178	-0.035	1.683			-0.170	0.143	1.679			-0.304	-0.144	1.670			-0.368	-0.374	1.681			-0.411	-0.564	1.633			-0.415	-0.624	1.614			-0.056	-0.136	1.668			0.091	-0.286	1.626
-0.175	-0.432	1.623			-0.175	-0.374	1.674			-0.178	-0.035	1.683			-0.170	0.143	1.679			-0.304	-0.144	1.670			-0.368	-0.374	1.681			-0.411	-0.564	1.633			-0.415	-0.624	1.614			-0.056	-0.136	1.668			0.091	-0.287	1.626
-0.175	-0.432	1.623			-0.175	-0.374	1.674			-0.178	-0.035	1.683			-0.170	0.143	1.679			-0.305	-0.144	1.670			-0.368	-0.374	1.681			-0.411	-0.564	1.633			-0.415	-0.624	1.614			-0.056	-0.136	1.668			0.090	-0.288	1.626
-0.175	-0.432	1.623			-0.175	-0.374	1.674			-0.178	-0.035	1.683			-0.170	0.143	1.679			-0.305	-0.144	1.670			-0.368	-0.374	1.681			-0.411	-0.563	1.632			-0.415	-0.624	1.613			-0.056	-0.136	1.668			0.089	-0.289	1.626
-0.175	-0.432	1.622			-0.175	-0.374	1.674			-0.178	-0.035	1.683			-0.170	0.143	1.679			-0.305	-0.144	1.670			-0.368	-0.374	1.681			-0.411	-0.563	1.632			-0.415	-0.624	1.613			-0.056	-0.136	1.668			0.088	-0.290	1.626
-0.175	-0.432	1.622			-0.175	-0.374	1.674			-0.178	-0.035	1.683			-0.170	0.143	1.678			-0.305	-0.144	1.670			-0.368	-0.374	1.681			-0.411	-0.563	1.632			-0.415	-0.624	1.613			-0.056	-0.136	1.668			0.088	-0.291	1.626
-0.175	-0.432	1.622			-0.175	-0.374	1.674			-0.178	-0.035	1.683			-0.170	0.143	1.678			-0.305	-0.144	1.670			-0.368	-0.374	1.680			-0.410	-0.563	1.632			-0.415	-0.624	1.613			-0.056	-0.136	1.668			0.086	-0.293	1.626
-0.175	-0.432	1.622			-0.175	-0.374	1.674			-0.178	-0.035	1.683			-0.170	0.143	1.678			-0.305	-0.144	1.670			-0.368	-0.374	1.680			-0.410	-0.563	1.632			-0.415	-0.624	1.613			-0.056	-0.136	1.668			0.085	-0.294	1.626
-0.175	-0.432	1.622			-0.175	-0.374	1.674			-0.178	-0.035	1.683			-0.170	0.143	1.678			-0.305	-0.144	1.670			-0.368	-0.374	1.680			-0.410	-0.563	1.631			-0.415	-0.624	1.613			-0.056	-0.136	1.668			0.082	-0.296	1.627
-0.175	-0.432	1.622			-0.175	-0.374	1.674			-0.178	-0.035	1.682			-0.170	0.142	1.678			-0.305	-0.144	1.670			-0.368	-0.374	1.680			-0.410	-0.563	1.631			-0.415	-0.624	1.613			-0.056	-0.136	1.668			0.079	-0.299	1.627
-0.175	-0.432	1.622			-0.175	-0.374	1.673			-0.178	-0.035	1.682			-0.170	0.142	1.678			-0.305	-0.144	1.670			-0.368	-0.374	1.680			-0.410	-0.563	1.631			-0.414	-0.624	1.613			-0.056	-0.136	1.668			0.075	-0.301	1.628
-0.175	-0.432	1.622			-0.175	-0.374	1.673			-0.178	-0.035	1.682			-0.170	0.142	1.677			-0.305	-0.144	1.670			-0.368	-0.374	1.680			-0.410	-0.563	1.631			-0.414	-0.624	1.612			-0.056	-0.136	1.668			0.072	-0.303	1.629
-0.175	-0.432	1.622			-0.175	-0.374	1.673			-0.178	-0.035	1.682			-0.170	0.142	1.677			-0.305	-0.144	1.670			-0.368	-0.374	1.679			-0.410	-0.563	1.631			-0.414	-0.624	1.612			-0.056	-0.136	1.668			0.070	-0.305	1.630
-0.175	-0.432	1.622			-0.175	-0.374	1.673			-0.178	-0.035	1.682			-0.170	0.142	1.677			-0.305	-0.144	1.670			-0.368	-0.374	1.679			-0.410	-0.563	1.631			-0.414	-0.625	1.612			-0.056	-0.136	1.668			0.067	-0.306	1.631
-0.175	-0.432	1.622			-0.175	-0.374	1.673			-0.178	-0.035	1.682			-0.170	0.142	1.677			-0.305	-0.144	1.670			-0.368	-0.374	1.679			-0.409	-0.563	1.631			-0.414	-0.625	1.612			-0.056	-0.136	1.668			0.065	-0.307	1.631
-0.175	-0.432	1.622			-0.175	-0.374	1.673			-0.178	-0.035	1.682			-0.170	0.142	1.677			-0.305	-0.144	1.670			-0.368	-0.374	1.679			-0.409	-0.562	1.631			-0.414	-0.625	1.612			-0.056	-0.136	1.668			0.063	-0.309	1.631
-0.175	-0.432	1.622			-0.175	-0.374	1.673			-0.178	-0.035	1.682			-0.170	0.142	1.677			-0.305	-0.144	1.670			-0.368	-0.374	1.679			-0.409	-0.562	1.631			-0.413	-0.625	1.612			-0.056	-0.136	1.668			0.061	-0.310	1.632
-0.175	-0.432	1.622			-0.175	-0.374	1.673			-0.178	-0.035	1.682			-0.170	0.142	1.676			-0.305	-0.144	1.670			-0.368	-0.374	1.679			-0.409	-0.562	1.630			-0.413	-0.625	1.612			-0.055	-0.137	1.668			0.059	-0.311	1.632
-0.175	-0.432	1.622			-0.175	-0.374	1.673			-0.178	-0.035	1.681			-0.169	0.142	1.676			-0.305	-0.144	1.670			-0.368	-0.374	1.679			-0.409	-0.562	1.630			-0.413	-0.625	1.612			-0.055	-0.137	1.668			0.057	-0.312	1.632
-0.175	-0.432	1.622			-0.175	-0.373	1.673			-0.178	-0.035	1.681			-0.169	0.142	1.676			-0.305	-0.144	1.670			-0.368	-0.374	1.679			-0.409	-0.562	1.630			-0.413	-0.625	1.612			-0.055	-0.137	1.668			0.056	-0.312	1.632
-0.175	-0.432	1.622			-0.175	-0.373	1.673			-0.178	-0.035	1.681			-0.169	0.142	1.676			-0.305	-0.144	1.670			-0.367	-0.374	1.679			-0.408	-0.562	1.630			-0.413	-0.625	1.612			-0.055	-0.137	1.668			0.054	-0.313	1.632
-0.175	-0.432	1.622			-0.175	-0.373	1.673			-0.178	-0.035	1.681			-0.169	0.142	1.676			-0.305	-0.144	1.670			-0.367	-0.374	1.679			-0.408	-0.562	1.630			-0.412	-0.625	1.612			-0.055	-0.137	1.668			0.052	-0.314	1.631
-0.175	-0.432	1.622			-0.175	-0.373	1.673			-0.178	-0.035	1.681			-0.169	0.142	1.676			-0.305	-0.144	1.670			-0.367	-0.375	1.679			-0.408	-0.562	1.630			-0.412	-0.626	1.612			-0.055	-0.137	1.668			0.050	-0.314	1.628
-0.175	-0.432	1.622			-0.175	-0.373	1.673			-0.178	-0.035	1.681			-0.169	0.142	1.676			-0.305	-0.144	1.670			-0.367	-0.375	1.679			-0.408	-0.562	1.630			-0.412	-0.626	1.612			-0.054	-0.138	1.668			0.048	-0.315	1.625
-0.175	-0.431	1.621			-0.175	-0.373	1.673			-0.178	-0.035	1.681			-0.169	0.142	1.676			-0.305	-0.144	1.670			-0.367	-0.375	1.679			-0.408	-0.562	1.630			-0.412	-0.626	1.612			-0.054	-0.138	1.668			0.045	-0.315	1.621
-0.175	-0.431	1.621			-0.175	-0.373	1.673			-0.178	-0.035	1.681			-0.169	0.142	1.675			-0.305	-0.144	1.670			-0.367	-0.375	1.679			-0.408	-0.562	1.630			-0.412	-0.626	1.612			-0.054	-0.138	1.668			0.044	-0.315	1.608
-0.175	-0.431	1.621			-0.175	-0.373	1.673			-0.178	-0.035	1.681			-0.169	0.142	1.675			-0.305	-0.144	1.670			-0.367	-0.375	1.679			-0.407	-0.561	1.630			-0.412	-0.626	1.612			-0.054	-0.138	1.668			0.043	-0.316	1.594
-0.175	-0.431	1.621			-0.175	-0.373	1.673			-0.178	-0.035	1.681			-0.169	0.142	1.675			-0.305	-0.144	1.670			-0.367	-0.375	1.679			-0.407	-0.561	1.630			-0.411	-0.626	1.612			-0.054	-0.138	1.668			0.046	-0.312	1.546
-0.175	-0.431	1.621			-0.175	-0.373	1.673			-0.178	-0.035	1.681			-0.169	0.142	1.675			-0.305	-0.144	1.670			-0.367	-0.375	1.679			-0.407	-0.561	1.630			-0.411	-0.626	1.612			-0.054	-0.138	1.668			0.046	-0.311	1.529
-0.175	-0.431	1.621			-0.175	-0.373	1.673			-0.178	-0.035	1.681			-0.169	0.142	1.675			-0.305	-0.144	1.670			-0.367	-0.375	1.679			-0.407	-0.561	1.630			-0.411	-0.626	1.612			-0.054	-0.138	1.668			0.046	-0.310	1.518
-0.175	-0.431	1.621			-0.175	-0.373	1.673			-0.178	-0.035	1.681			-0.169	0.142	1.675			-0.305	-0.144	1.670			-0.366	-0.375	1.679			-0.407	-0.561	1.630			-0.411	-0.626	1.612			-0.054	-0.138	1.667			0.045	-0.309	1.508
-0.175	-0.431	1.621			-0.175	-0.373	1.673			-0.178	-0.035	1.681			-0.169	0.142	1.675			-0.305	-0.144	1.670			-0.366	-0.375	1.679			-0.406	-0.561	1.630			-0.411	-0.626	1.612			-0.054	-0.138	1.666			0.043	-0.307	1.499
-0.175	-0.431	1.621			-0.174	-0.373	1.673			-0.178	-0.035	1.681			-0.169	0.142	1.675			-0.305	-0.144	1.670			-0.366	-0.375	1.679			-0.406	-0.561	1.631			-0.411	-0.627	1.612			-0.054	-0.138	1.665			0.042	-0.306	1.492
-0.175	-0.431	1.621			-0.174	-0.373	1.673			-0.177	-0.035	1.680			-0.169	0.142	1.675			-0.305	-0.144	1.670			-0.366	-0.375	1.680			-0.406	-0.561	1.631			-0.410	-0.627	1.612			-0.054	-0.138	1.664			0.041	-0.304	1.484
-0.175	-0.431	1.621			-0.174	-0.373	1.673			-0.177	-0.036	1.680			-0.169	0.142	1.675			-0.305	-0.144	1.670			-0.366	-0.375	1.680			-0.406	-0.561	1.632			-0.410	-0.627	1.613			-0.054	-0.138	1.663			0.038	-0.300	1.474
-0.175	-0.431	1.621			-0.174	-0.373	1.673			-0.177	-0.036	1.680			-0.169	0.142	1.675			-0.305	-0.144	1.671			-0.365	-0.375	1.681			-0.405	-0.562	1.632			-0.410	-0.628	1.614			-0.055	-0.137	1.661			0.035	-0.293	1.462
-0.175	-0.431	1.621			-0.173	-0.373	1.673			-0.177	-0.036	1.680			-0.169	0.142	1.675			-0.305	-0.144	1.671			-0.365	-0.375	1.681			-0.405	-0.562	1.634			-0.410	-0.629	1.615			-0.055	-0.137	1.660			0.030	-0.285	1.450
-0.175	-0.431	1.621			-0.173	-0.373	1.673			-0.177	-0.036	1.680			-0.169	0.142	1.675			-0.305	-0.144	1.671			-0.365	-0.375	1.682			-0.405	-0.563	1.635			-0.409	-0.630	1.616			-0.055	-0.137	1.658			0.027	-0.279	1.441
-0.175	-0.431	1.621			-0.173	-0.373	1.673			-0.177	-0.036	1.680			-0.169	0.142	1.675			-0.305	-0.144	1.671			-0.364	-0.375	1.683			-0.404	-0.564	1.637			-0.409	-0.630	1.618			-0.056	-0.137	1.657			0.025	-0.275	1.434
-0.175	-0.432	1.621			-0.172	-0.374	1.673			-0.176	-0.036	1.680			-0.169	0.142	1.674			-0.305	-0.144	1.672			-0.364	-0.375	1.684			-0.404	-0.565	1.638			-0.408	-0.631	1.619			-0.056	-0.136	1.655			0.023	-0.271	1.428
-0.175	-0.432	1.621			-0.172	-0.374	1.673			-0.176	-0.036	1.680			-0.169	0.142	1.674			-0.305	-0.144	1.672			-0.363	-0.375	1.685			-0.403	-0.567	1.639			-0.408	-0.632	1.620			-0.056	-0.136	1.653			0.022	-0.268	1.423
-0.174	-0.432	1.621			-0.172	-0.374	1.673			-0.176	-0.036	1.680			-0.169	0.142	1.674			-0.305	-0.144	1.672			-0.363	-0.375	1.686			-0.403	-0.568	1.641			-0.407	-0.633	1.622			-0.057	-0.136	1.652			0.020	-0.265	1.419
-0.174	-0.432	1.621			-0.171	-0.374	1.673			-0.175	-0.036	1.680			-0.169	0.142	1.674			-0.304	-0.144	1.673			-0.362	-0.375	1.687			-0.402	-0.569	1.642			-0.407	-0.633	1.623			-0.057	-0.136	1.650			0.019	-0.263	1.415
-0.174	-0.432	1.621			-0.171	-0.374	1.672			-0.175	-0.036	1.680			-0.169	0.142	1.674			-0.304	-0.144	1.673			-0.362	-0.375	1.688			-0.402	-0.570	1.643			-0.406	-0.634	1.624			-0.057	-0.135	1.649			0.019	-0.261	1.411
-0.174	-0.432	1.621			-0.170	-0.374	1.672			-0.175	-0.035	1.680			-0.169	0.142	1.674			-0.304	-0.144	1.673			-0.362	-0.375	1.688			-0.402	-0.571	1.644			-0.406	-0.634	1.625			-0.058	-0.135	1.647			0.018	-0.259	1.408
-0.174	-0.432	1.621			-0.170	-0.374	1.672			-0.175	-0.035	1.679			-0.169	0.142	1.674			-0.304	-0.144	1.673			-0.361	-0.375	1.689			-0.401	-0.571	1.645			-0.406	-0.635	1.626			-0.058	-0.135	1.646			0.017	-0.257	1.405
-0.174	-0.432	1.621			-0.170	-0.374	1.672			-0.174	-0.035	1.679			-0.169	0.142	1.674			-0.304	-0.144	1.674			-0.361	-0.375	1.690			-0.401	-0.572	1.645			-0.405	-0.635	1.626			-0.058	-0.135	1.644			0.016	-0.256	1.402
-0.174	-0.432	1.621			-0.169	-0.374	1.672			-0.174	-0.035	1.679			-0.169	0.142	1.674			-0.304	-0.144	1.674			-0.361	-0.375	1.690			-0.401	-0.573	1.646			-0.405	-0.635	1.627			-0.059	-0.134	1.643			0.016	-0.254	1.400
-0.174	-0.432	1.621			-0.169	-0.374	1.672			-0.174	-0.035	1.679			-0.169	0.143	1.674			-0.303	-0.144	1.674			-0.361	-0.375	1.691			-0.400	-0.573	1.646			-0.405	-0.636	1.628			-0.059	-0.134	1.642			0.015	-0.253	1.398
-0.174	-0.432	1.621			-0.168	-0.374	1.672			-0.173	-0.035	1.679			-0.169	0.143	1.674			-0.303	-0.144	1.674			-0.360	-0.375	1.691			-0.400	-0.573	1.647			-0.404	-0.636	1.628			-0.059	-0.134	1.641			0.015	-0.251	1.396
-0.174	-0.432	1.621			-0.168	-0.374	1.672			-0.173	-0.035	1.679			-0.169	0.143	1.674			-0.303	-0.144	1.674			-0.360	-0.375	1.692			-0.400	-0.574	1.647			-0.404	-0.636	1.629			-0.059	-0.134	1.640			0.015	-0.250	1.395
-0.174	-0.433	1.621			-0.168	-0.375	1.672			-0.173	-0.035	1.678			-0.169	0.143	1.674			-0.303	-0.144	1.675			-0.360	-0.375	1.692			-0.400	-0.574	1.648			-0.404	-0.636	1.629			-0.059	-0.134	1.639			0.014	-0.249	1.394
-0.174	-0.433	1.621			-0.167	-0.375	1.672			-0.172	-0.035	1.678			-0.169	0.143	1.674			-0.303	-0.144	1.675			-0.360	-0.375	1.692			-0.399	-0.574	1.648			-0.404	-0.636	1.629			-0.059	-0.133	1.638			0.014	-0.247	1.392
-0.173	-0.433	1.621			-0.167	-0.375	1.672			-0.172	-0.035	1.678			-0.168	0.143	1.674			-0.303	-0.144	1.675			-0.360	-0.375	1.693			-0.399	-0.575	1.648			-0.403	-0.637	1.630			-0.060	-0.133	1.637			0.013	-0.246	1.391
-0.173	-0.433	1.621			-0.167	-0.375	1.672			-0.172	-0.035	1.678			-0.168	0.143	1.673			-0.302	-0.144	1.675			-0.360	-0.375	1.693			-0.399	-0.575	1.648			-0.403	-0.637	1.630			-0.060	-0.133	1.636			0.013	-0.245	1.391
-0.173	-0.433	1.621			-0.166	-0.375	1.672			-0.172	-0.035	1.678			-0.168	0.143	1.673			-0.302	-0.144	1.675			-0.359	-0.375	1.693			-0.399	-0.575	1.649			-0.403	-0.637	1.630			-0.060	-0.133	1.635			0.013	-0.244	1.389
-0.173	-0.433	1.621			-0.166	-0.375	1.672			-0.171	-0.035	1.677			-0.168	0.143	1.673			-0.302	-0.145	1.675			-0.359	-0.375	1.693			-0.399	-0.576	1.649			-0.403	-0.637	1.631			-0.060	-0.133	1.634			0.013	-0.244	1.389
-0.173	-0.433	1.621			-0.166	-0.375	1.672			-0.171	-0.035	1.677			-0.168	0.143	1.673			-0.302	-0.145	1.675			-0.359	-0.375	1.694			-0.398	-0.576	1.649			-0.403	-0.637	1.631			-0.060	-0.133	1.633			0.013	-0.243	1.388
-0.173	-0.433	1.621			-0.165	-0.375	1.671			-0.171	-0.035	1.677			-0.168	0.143	1.673			-0.302	-0.145	1.675			-0.359	-0.375	1.694			-0.398	-0.576	1.649			-0.403	-0.637	1.631			-0.060	-0.133	1.633			0.013	-0.242	1.388
-0.173	-0.433	1.621			-0.165	-0.375	1.671			-0.170	-0.035	1.677			-0.168	0.143	1.673			-0.302	-0.145	1.676			-0.359	-0.375	1.694			-0.398	-0.576	1.649			-0.402	-0.637	1.631			-0.060	-0.133	1.632			0.012	-0.242	1.387
-0.173	-0.434	1.621			-0.165	-0.375	1.671			-0.170	-0.035	1.677			-0.168	0.144	1.673			-0.301	-0.145	1.676			-0.359	-0.375	1.694			-0.398	-0.576	1.650			-0.402	-0.637	1.631			-0.060	-0.132	1.631			0.012	-0.241	1.387
-0.173	-0.434	1.621			-0.164	-0.375	1.671			-0.170	-0.035	1.676			-0.168	0.144	1.673			-0.301	-0.145	1.676			-0.359	-0.375	1.694			-0.398	-0.577	1.650			-0.402	-0.637	1.632			-0.060	-0.132	1.630			0.012	-0.241	1.386
-0.173	-0.434	1.621			-0.164	-0.375	1.671			-0.170	-0.035	1.676			-0.168	0.144	1.672			-0.301	-0.145	1.676			-0.359	-0.375	1.694			-0.398	-0.577	1.650			-0.402	-0.637	1.632			-0.061	-0.132	1.629			0.012	-0.240	1.386
-0.172	-0.434	1.621			-0.164	-0.376	1.671			-0.169	-0.035	1.676			-0.167	0.144	1.672			-0.301	-0.145	1.676			-0.359	-0.375	1.695			-0.398	-0.577	1.650			-0.402	-0.638	1.632			-0.061	-0.132	1.629			0.012	-0.240	1.386
-0.172	-0.434	1.621			-0.163	-0.376	1.671			-0.169	-0.035	1.676			-0.167	0.144	1.672			-0.301	-0.145	1.676			-0.358	-0.375	1.695			-0.397	-0.577	1.650			-0.402	-0.638	1.632			-0.061	-0.132	1.628			0.012	-0.240	1.385
-0.172	-0.434	1.621			-0.163	-0.376	1.671			-0.169	-0.035	1.675			-0.167	0.144	1.672			-0.300	-0.145	1.676			-0.358	-0.375	1.695			-0.397	-0.577	1.650			-0.402	-0.638	1.632			-0.061	-0.132	1.627			0.012	-0.239	1.385
-0.172	-0.434	1.621			-0.163	-0.376	1.670			-0.168	-0.035	1.675			-0.167	0.144	1.672			-0.300	-0.145	1.676			-0.358	-0.375	1.695			-0.397	-0.577	1.650			-0.401	-0.638	1.633			-0.061	-0.132	1.626			0.012	-0.239	1.385
-0.172	-0.435	1.621			-0.162	-0.376	1.670			-0.168	-0.035	1.675			-0.167	0.144	1.672			-0.300	-0.145	1.676			-0.358	-0.375	1.695			-0.397	-0.577	1.650			-0.401	-0.638	1.633			-0.061	-0.132	1.626			0.012	-0.238	1.384
-0.172	-0.435	1.621			-0.162	-0.376	1.670			-0.168	-0.035	1.675			-0.167	0.145	1.672			-0.300	-0.145	1.676			-0.358	-0.375	1.695			-0.397	-0.578	1.651			-0.401	-0.638	1.633			-0.061	-0.132	1.625			0.012	-0.238	1.384
-0.172	-0.435	1.621			-0.162	-0.376	1.670			-0.167	-0.035	1.674			-0.167	0.145	1.672			-0.299	-0.145	1.676			-0.358	-0.375	1.696			-0.397	-0.578	1.651			-0.401	-0.638	1.633			-0.061	-0.131	1.624			0.011	-0.237	1.383
-0.171	-0.435	1.621			-0.161	-0.376	1.670			-0.167	-0.035	1.674			-0.166	0.145	1.672			-0.299	-0.146	1.676			-0.358	-0.375	1.696			-0.397	-0.578	1.651			-0.401	-0.638	1.633			-0.061	-0.131	1.624			0.011	-0.237	1.383
-0.171	-0.435	1.621			-0.161	-0.376	1.670			-0.167	-0.035	1.674			-0.166	0.145	1.671			-0.299	-0.146	1.676			-0.358	-0.375	1.696			-0.397	-0.578	1.651			-0.401	-0.638	1.634			-0.061	-0.131	1.623			0.011	-0.236	1.382
-0.171	-0.435	1.620			-0.161	-0.376	1.670			-0.167	-0.035	1.674			-0.166	0.145	1.671			-0.299	-0.146	1.676			-0.358	-0.375	1.696			-0.396	-0.578	1.651			-0.401	-0.638	1.634			-0.061	-0.131	1.623			0.011	-0.236	1.382
-0.171	-0.435	1.620			-0.160	-0.376	1.670			-0.166	-0.035	1.673			-0.166	0.145	1.671			-0.298	-0.146	1.676			-0.358	-0.375	1.696			-0.396	-0.578	1.651			-0.400	-0.638	1.634			-0.061	-0.131	1.622			0.011	-0.236	1.381
-0.171	-0.435	1.620			-0.160	-0.376	1.670			-0.166	-0.035	1.673			-0.166	0.145	1.671			-0.298	-0.146	1.676			-0.358	-0.375	1.697			-0.396	-0.578	1.652			-0.400	-0.638	1.634			-0.061	-0.131	1.622			0.011	-0.235	1.381
-0.171	-0.435	1.620			-0.160	-0.376	1.669			-0.166	-0.035	1.673			-0.166	0.145	1.671			-0.298	-0.146	1.676			-0.357	-0.376	1.697			-0.396	-0.578	1.652			-0.400	-0.638	1.634			-0.061	-0.131	1.621			-0.014	-0.260	1.442
-0.171	-0.436	1.620			-0.160	-0.376	1.669			-0.165	-0.035	1.673			-0.165	0.145	1.671			-0.298	-0.146	1.676			-0.357	-0.376	1.697			-0.396	-0.578	1.652			-0.400	-0.638	1.635			-0.061	-0.131	1.621			-0.024	-0.269	1.466
-0.170	-0.436	1.620			-0.159	-0.377	1.669			-0.165	-0.035	1.673			-0.165	0.145	1.671			-0.297	-0.146	1.676			-0.357	-0.376	1.697			-0.396	-0.578	1.652			-0.400	-0.638	1.635			-0.061	-0.131	1.620			-0.029	-0.275	1.477
-0.170	-0.436	1.620			-0.159	-0.377	1.669			-0.165	-0.035	1.673			-0.165	0.145	1.671			-0.297	-0.147	1.676			-0.357	-0.376	1.697			-0.396	-0.578	1.652			-0.400	-0.638	1.635			-0.061	-0.131	1.620			-0.031	-0.280	1.485
-0.170	-0.436	1.620			-0.159	-0.377	1.669			-0.165	-0.035	1.672			-0.165	0.146	1.671			-0.297	-0.147	1.676			-0.357	-0.376	1.698			-0.396	-0.578	1.652			-0.400	-0.638	1.635			-0.061	-0.131	1.620			-0.033	-0.283	1.491
-0.170	-0.436	1.620			-0.158	-0.377	1.669			-0.165	-0.035	1.672			-0.165	0.146	1.671			-0.297	-0.147	1.676			-0.357	-0.376	1.698			-0.396	-0.578	1.653			-0.400	-0.638	1.635			-0.061	-0.131	1.619			-0.034	-0.286	1.496
-0.170	-0.436	1.620			-0.158	-0.377	1.669			-0.164	-0.035	1.672			-0.164	0.146	1.671			-0.297	-0.147	1.677			-0.357	-0.376	1.698			-0.396	-0.578	1.653			-0.400	-0.638	1.636			-0.061	-0.131	1.619			-0.035	-0.288	1.501
-0.170	-0.436	1.620			-0.158	-0.377	1.669			-0.164	-0.035	1.672			-0.164	0.146	1.671			-0.296	-0.147	1.677			-0.356	-0.376	1.698			-0.395	-0.578	1.653			-0.400	-0.638	1.636			-0.060	-0.131	1.619			-0.036	-0.290	1.504
-0.169	-0.436	1.620			-0.158	-0.377	1.669			-0.164	-0.035	1.672			-0.164	0.146	1.671			-0.296	-0.147	1.677			-0.356	-0.376	1.698			-0.395	-0.578	1.653			-0.400	-0.638	1.636			-0.060	-0.131	1.618			-0.037	-0.291	1.507
-0.169	-0.436	1.620			-0.157	-0.377	1.669			-0.164	-0.035	1.672			-0.164	0.146	1.671			-0.296	-0.147	1.677			-0.356	-0.376	1.698			-0.395	-0.578	1.653			-0.400	-0.638	1.636			-0.060	-0.131	1.618			-0.039	-0.292	1.510
-0.169	-0.436	1.620			-0.157	-0.377	1.669			-0.163	-0.035	1.672			-0.164	0.146	1.671			-0.296	-0.148	1.677			-0.356	-0.376	1.699			-0.395	-0.578	1.654			-0.400	-0.638	1.637			-0.060	-0.131	1.618			-0.039	-0.294	1.512
-0.169	-0.436	1.620			-0.157	-0.377	1.669			-0.163	-0.035	1.672			-0.163	0.146	1.671			-0.295	-0.148	1.677			-0.356	-0.376	1.699			-0.395	-0.578	1.654			-0.399	-0.638	1.637			-0.060	-0.131	1.618			-0.040	-0.295	1.514
-0.169	-0.436	1.620			-0.156	-0.377	1.669			-0.163	-0.035	1.672			-0.163	0.146	1.670			-0.295	-0.148	1.677			-0.356	-0.376	1.699			-0.395	-0.578	1.654			-0.399	-0.638	1.637			-0.060	-0.131	1.617			-0.041	-0.295	1.516
-0.169	-0.437	1.620			-0.156	-0.377	1.669			-0.163	-0.035	1.672			-0.163	0.146	1.670			-0.295	-0.148	1.677			-0.355	-0.377	1.699			-0.395	-0.578	1.654			-0.399	-0.638	1.637			-0.060	-0.131	1.617			-0.041	-0.296	1.517
-0.168	-0.437	1.620			-0.156	-0.377	1.669			-0.162	-0.035	1.672			-0.163	0.147	1.671			-0.294	-0.148	1.678			-0.355	-0.377	1.700			-0.395	-0.578	1.655			-0.399	-0.638	1.637			-0.059	-0.131	1.617			-0.041	-0.296	1.518
-0.168	-0.437	1.620			-0.156	-0.377	1.669			-0.162	-0.035	1.672			-0.163	0.147	1.671			-0.294	-0.148	1.678			-0.355	-0.377	1.700			-0.395	-0.578	1.655			-0.399	-0.638	1.638			-0.059	-0.131	1.617			-0.041	-0.295	1.518
-0.168	-0.437	1.620			-0.155	-0.377	1.669			-0.162	-0.035	1.672			-0.163	0.148	1.671			-0.294	-0.149	1.678			-0.355	-0.377	1.700			-0.395	-0.578	1.655			-0.399	-0.638	1.638			-0.059	-0.131	1.617			-0.037	-0.227	1.457
-0.168	-0.437	1.620			-0.155	-0.377	1.669			-0.161	-0.035	1.673			-0.163	0.149	1.671			-0.293	-0.149	1.679			-0.355	-0.377	1.701			-0.395	-0.578	1.656			-0.399	-0.638	1.638			-0.058	-0.131	1.617			-0.036	-0.205	1.438
-0.168	-0.437	1.620			-0.155	-0.377	1.669			-0.161	-0.036	1.673			-0.163	0.150	1.671			-0.293	-0.149	1.679			-0.355	-0.377	1.701			-0.395	-0.577	1.656			-0.399	-0.638	1.638			-0.058	-0.131	1.617			-0.039	-0.232	1.461
-0.168	-0.437	1.620			-0.155	-0.377	1.669			-0.160	-0.036	1.673			-0.163	0.151	1.672			-0.293	-0.149	1.680			-0.355	-0.377	1.701			-0.395	-0.577	1.656			-0.399	-0.638	1.639			-0.058	-0.131	1.617			-0.040	-0.242	1.470
-0.167	-0.437	1.621			-0.154	-0.377	1.669			-0.159	-0.037	1.674			-0.163	0.152	1.672			-0.292	-0.150	1.681			-0.354	-0.378	1.701			-0.395	-0.577	1.656			-0.399	-0.638	1.639			-0.057	-0.131	1.617			-0.037	-0.214	1.446
-0.167	-0.437	1.621			-0.154	-0.377	1.669			-0.159	-0.038	1.675			-0.163	0.152	1.672			-0.292	-0.150	1.682			-0.354	-0.378	1.702			-0.395	-0.577	1.657			-0.399	-0.638	1.639			-0.057	-0.131	1.618			-0.036	-0.199	1.433
-0.167	-0.437	1.621			-0.154	-0.378	1.669			-0.158	-0.038	1.675			-0.163	0.153	1.672			-0.291	-0.150	1.682			-0.354	-0.378	1.703			-0.395	-0.577	1.657			-0.400	-0.638	1.640			-0.056	-0.131	1.618			-0.040	-0.235	1.464
-0.167	-0.437	1.621			-0.154	-0.378	1.670			-0.158	-0.039	1.676			-0.163	0.154	1.672			-0.291	-0.150	1.683			-0.354	-0.378	1.703			-0.395	-0.577	1.658			-0.400	-0.638	1.640			-0.056	-0.131	1.618			-0.041	-0.245	1.473
-0.167	-0.437	1.621			-0.153	-0.378	1.670			-0.157	-0.039	1.676			-0.163	0.154	1.673			-0.291	-0.151	1.684			-0.354	-0.378	1.704			-0.395	-0.577	1.658			-0.400	-0.638	1.641			-0.055	-0.131	1.619			-0.043	-0.250	1.477
-0.166	-0.437	1.621			-0.153	-0.378	1.670			-0.157	-0.040	1.677			-0.163	0.155	1.673			-0.290	-0.151	1.685			-0.354	-0.378	1.704			-0.395	-0.577	1.659			-0.400	-0.638	1.641			-0.054	-0.131	1.619			-0.039	-0.219	1.451
-0.166	-0.437	1.621			-0.153	-0.378	1.670			-0.156	-0.041	1.678			-0.163	0.156	1.673			-0.290	-0.151	1.685			-0.354	-0.379	1.705			-0.395	-0.577	1.659			-0.400	-0.638	1.642			-0.054	-0.131	1.620			-0.040	-0.239	1.469
-0.166	-0.437	1.622			-0.152	-0.378	1.670			-0.156	-0.041	1.678			-0.163	0.156	1.673			-0.290	-0.151	1.686			-0.354	-0.379	1.706			-0.395	-0.577	1.660			-0.401	-0.639	1.643			-0.053	-0.131	1.620			-0.040	-0.249	1.477
-0.166	-0.437	1.622			-0.152	-0.378	1.671			-0.155	-0.042	1.679			-0.163	0.156	1.673			-0.289	-0.152	1.686			-0.354	-0.379	1.707			-0.395	-0.577	1.661			-0.401	-0.639	1.643			-0.053	-0.131	1.620			-0.037	-0.219	1.451
-0.166	-0.437	1.622			-0.152	-0.378	1.671			-0.155	-0.042	1.679			-0.163	0.157	1.673			-0.289	-0.152	1.687			-0.353	-0.379	1.707			-0.395	-0.577	1.661			-0.401	-0.639	1.644			-0.052	-0.131	1.621			-0.035	-0.203	1.438
-0.165	-0.437	1.622			-0.151	-0.378	1.671			-0.154	-0.043	1.680			-0.163	0.157	1.673			-0.289	-0.152	1.688			-0.353	-0.379	1.708			-0.395	-0.577	1.662			-0.401	-0.639	1.645			-0.052	-0.131	1.621			-0.036	-0.239	1.469
-0.165	-0.437	1.622			-0.151	-0.378	1.671			-0.154	-0.043	1.680			-0.163	0.158	1.673			-0.288	-0.152	1.688			-0.353	-0.379	1.709			-0.395	-0.577	1.663			-0.402	-0.639	1.645			-0.052	-0.131	1.621			-0.036	-0.250	1.479
-0.165	-0.437	1.622			-0.151	-0.379	1.672			-0.154	-0.044	1.681			-0.163	0.158	1.673			-0.288	-0.152	1.689			-0.353	-0.379	1.709			-0.395	-0.577	1.663			-0.402	-0.640	1.646			-0.051	-0.131	1.622			-0.033	-0.221	1.453
-0.165	-0.437	1.623			-0.151	-0.379	1.672			-0.153	-0.044	1.681			-0.163	0.158	1.673			-0.288	-0.152	1.689			-0.353	-0.379	1.710			-0.395	-0.577	1.664			-0.402	-0.640	1.646			-0.051	-0.132	1.622			-0.032	-0.205	1.440
-0.165	-0.437	1.623			-0.150	-0.379	1.672			-0.153	-0.044	1.682			-0.163	0.158	1.673			-0.287	-0.152	1.690			-0.353	-0.379	1.711			-0.395	-0.577	1.665			-0.402	-0.640	1.647			-0.050	-0.132	1.623			-0.030	-0.195	1.431
-0.164	-0.437	1.623			-0.150	-0.379	1.672			-0.153	-0.045	1.682			-0.163	0.159	1.673			-0.287	-0.152	1.690			-0.353	-0.379	1.712			-0.395	-0.577	1.665			-0.402	-0.640	1.647			-0.050	-0.132	1.623			-0.035	-0.235	1.464
-0.164	-0.437	1.623			-0.150	-0.379	1.672			-0.152	-0.045	1.682			-0.163	0.159	1.673			-0.287	-0.152	1.690			-0.353	-0.379	1.712			-0.395	-0.577	1.666			-0.403	-0.640	1.648			-0.049	-0.132	1.623			-0.032	-0.215	1.447
-0.164	-0.437	1.623			-0.150	-0.379	1.673			-0.152	-0.045	1.683			-0.163	0.159	1.673			-0.286	-0.152	1.691			-0.353	-0.379	1.713			-0.395	-0.577	1.666			-0.403	-0.640	1.648			-0.049	-0.132	1.624			-0.031	-0.203	1.436
-0.164	-0.437	1.624			-0.149	-0.379	1.673			-0.152	-0.046	1.683			-0.163	0.159	1.673			-0.286	-0.153	1.691			-0.352	-0.379	1.713			-0.395	-0.576	1.667			-0.403	-0.640	1.649			-0.049	-0.132	1.624			-0.036	-0.235	1.463
-0.164	-0.437	1.624			-0.149	-0.379	1.673			-0.152	-0.046	1.683			-0.163	0.159	1.673			-0.286	-0.153	1.691			-0.352	-0.379	1.714			-0.396	-0.576	1.667			-0.403	-0.640	1.649			-0.048	-0.132	1.624			-0.033	-0.216	1.446
-0.163	-0.437	1.624			-0.149	-0.379	1.673			-0.151	-0.046	1.683			-0.163	0.160	1.673			-0.286	-0.153	1.692			-0.352	-0.379	1.714			-0.396	-0.576	1.667			-0.403	-0.641	1.649			-0.048	-0.132	1.624			-0.037	-0.238	1.465
-0.163	-0.437	1.624			-0.149	-0.379	1.673			-0.151	-0.046	1.684			-0.163	0.160	1.673			-0.286	-0.153	1.692			-0.352	-0.379	1.715			-0.396	-0.576	1.668			-0.403	-0.641	1.650			-0.047	-0.133	1.625			-0.033	-0.218	1.447
-0.163	-0.437	1.624			-0.149	-0.379	1.673			-0.151	-0.047	1.684			-0.163	0.160	1.673			-0.285	-0.153	1.692			-0.352	-0.379	1.715			-0.396	-0.576	1.668			-0.403	-0.641	1.650			-0.047	-0.133	1.625			-0.031	-0.206	1.436
-0.163	-0.437	1.624			-0.149	-0.379	1.674			-0.151	-0.047	1.684			-0.163	0.160	1.673			-0.285	-0.153	1.693			-0.352	-0.379	1.715			-0.396	-0.576	1.669			-0.403	-0.641	1.650			-0.047	-0.133	1.625			-0.037	-0.236	1.461
-0.163	-0.437	1.624			-0.148	-0.379	1.674			-0.151	-0.047	1.684			-0.162	0.160	1.673			-0.285	-0.153	1.693			-0.352	-0.379	1.716			-0.396	-0.576	1.669			-0.404	-0.641	1.651			-0.046	-0.133	1.625			-0.033	-0.217	1.445
-0.163	-0.437	1.625			-0.148	-0.380	1.674			-0.150	-0.047	1.684			-0.162	0.160	1.673			-0.285	-0.153	1.693			-0.352	-0.379	1.716			-0.396	-0.575	1.669			-0.404	-0.641	1.651			-0.046	-0.133	1.625			-0.031	-0.206	1.435
-0.163	-0.437	1.625			-0.148	-0.380	1.674			-0.150	-0.047	1.685			-0.162	0.160	1.673			-0.285	-0.153	1.693			-0.352	-0.379	1.716			-0.396	-0.575	1.669			-0.404	-0.641	1.651			-0.046	-0.133	1.626			-0.030	-0.198	1.428
-0.162	-0.437	1.625			-0.148	-0.380	1.674			-0.150	-0.047	1.685			-0.162	0.160	1.673			-0.284	-0.153	1.693			-0.352	-0.379	1.716			-0.396	-0.575	1.670			-0.404	-0.641	1.651			-0.046	-0.133	1.626			-0.036	-0.236	1.460
-0.162	-0.437	1.625			-0.148	-0.380	1.674			-0.150	-0.048	1.685			-0.162	0.161	1.673			-0.284	-0.153	1.694			-0.351	-0.379	1.716			-0.396	-0.575	1.670			-0.404	-0.641	1.652			-0.045	-0.133	1.626			-0.033	-0.218	1.444
-0.162	-0.437	1.625			-0.148	-0.380	1.674			-0.150	-0.048	1.685			-0.162	0.161	1.673			-0.284	-0.153	1.694			-0.351	-0.379	1.715			-0.396	-0.575	1.670			-0.404	-0.641	1.652			-0.045	-0.133	1.626			-0.031	-0.207	1.435
-0.162	-0.437	1.625			-0.148	-0.380	1.674			-0.150	-0.048	1.685			-0.162	0.161	1.673			-0.284	-0.153	1.694			-0.351	-0.379	1.715			-0.396	-0.575	1.670			-0.404	-0.641	1.652			-0.045	-0.134	1.626			-0.029	-0.199	1.428
-0.162	-0.437	1.625			-0.147	-0.380	1.674			-0.149	-0.048	1.685			-0.162	0.161	1.672			-0.284	-0.153	1.694			-0.351	-0.379	1.715			-0.396	-0.575	1.670			-0.404	-0.641	1.652			-0.045	-0.134	1.626			-0.028	-0.193	1.423
-0.162	-0.437	1.625			-0.147	-0.380	1.675			-0.149	-0.048	1.685			-0.162	0.161	1.672			-0.284	-0.153	1.694			-0.351	-0.379	1.715			-0.396	-0.575	1.670			-0.404	-0.641	1.652			-0.044	-0.134	1.626			-0.027	-0.189	1.419
-0.162	-0.437	1.625			-0.147	-0.380	1.675			-0.149	-0.048	1.685			-0.162	0.161	1.672			-0.284	-0.153	1.694			-0.350	-0.379	1.715			-0.396	-0.575	1.671			-0.404	-0.641	1.652			-0.044	-0.134	1.626			-0.026	-0.185	1.415
-0.162	-0.437	1.625			-0.147	-0.380	1.675			-0.149	-0.048	1.685			-0.162	0.161	1.672			-0.284	-0.153	1.694			-0.350	-0.379	1.715			-0.396	-0.575	1.671			-0.404	-0.641	1.653			-0.044	-0.134	1.627			-0.025	-0.182	1.412
-0.162	-0.437	1.625			-0.147	-0.380	1.675			-0.149	-0.049	1.685			-0.162	0.161	1.672			-0.283	-0.153	1.694			-0.350	-0.379	1.715			-0.396	-0.575	1.671			-0.404	-0.641	1.653			-0.044	-0.134	1.627			-0.025	-0.179	1.410
-0.161	-0.437	1.625			-0.147	-0.380	1.675			-0.149	-0.049	1.685			-0.162	0.161	1.672			-0.283	-0.153	1.695			-0.350	-0.379	1.715			-0.396	-0.575	1.671			-0.404	-0.641	1.653			-0.044	-0.134	1.627			-0.024	-0.176	1.408
-0.161	-0.438	1.626			-0.147	-0.380	1.675			-0.149	-0.049	1.685			-0.161	0.161	1.672			-0.283	-0.153	1.695			-0.350	-0.379	1.715			-0.396	-0.575	1.671			-0.404	-0.642	1.653			-0.043	-0.134	1.627			-0.024	-0.174	1.406
-0.161	-0.438	1.626			-0.147	-0.380	1.675			-0.148	-0.049	1.685			-0.161	0.161	1.671			-0.283	-0.153	1.695			-0.350	-0.379	1.715			-0.396	-0.575	1.671			-0.404	-0.642	1.653			-0.043	-0.134	1.627			-0.023	-0.173	1.404
-0.161	-0.438	1.626			-0.147	-0.380	1.675			-0.148	-0.049	1.685			-0.161	0.161	1.671			-0.283	-0.153	1.695			-0.349	-0.379	1.714			-0.396	-0.575	1.671			-0.404	-0.642	1.653			-0.043	-0.134	1.627			-0.022	-0.171	1.403
-0.161	-0.438	1.626			-0.147	-0.380	1.675			-0.148	-0.049	1.685			-0.161	0.161	1.671			-0.283	-0.153	1.695			-0.349	-0.379	1.712			-0.396	-0.575	1.671			-0.404	-0.642	1.653			-0.043	-0.135	1.627			-0.022	-0.169	1.402
-0.161	-0.438	1.626			-0.146	-0.380	1.675			-0.148	-0.049	1.685			-0.161	0.161	1.671			-0.283	-0.153	1.695			-0.349	-0.379	1.712			-0.396	-0.574	1.671			-0.404	-0.642	1.653			-0.043	-0.135	1.627			-0.021	-0.168	1.400
-0.161	-0.438	1.626			-0.146	-0.380	1.675			-0.148	-0.049	1.685			-0.161	0.161	1.671			-0.283	-0.153	1.695			-0.349	-0.379	1.712			-0.396	-0.574	1.671			-0.404	-0.642	1.653			-0.043	-0.135	1.627			-0.020	-0.167	1.399
-0.161	-0.438	1.626			-0.146	-0.380	1.675			-0.148	-0.049	1.685			-0.161	0.161	1.670			-0.283	-0.152	1.695			-0.348	-0.379	1.711			-0.396	-0.574	1.671			-0.404	-0.641	1.653			-0.042	-0.135	1.627			-0.019	-0.166	1.398
-0.161	-0.438	1.626			-0.146	-0.380	1.675			-0.148	-0.049	1.685			-0.160	0.161	1.670			-0.283	-0.152	1.695			-0.348	-0.379	1.710			-0.396	-0.574	1.671			-0.404	-0.641	1.654			-0.042	-0.135	1.627			-0.018	-0.164	1.397
-0.161	-0.438	1.626			-0.146	-0.380	1.675			-0.147	-0.049	1.685			-0.160	0.161	1.670			-0.283	-0.152	1.695			-0.348	-0.379	1.709			-0.396	-0.574	1.671			-0.404	-0.641	1.654			-0.042	-0.135	1.627			-0.017	-0.163	1.397
-0.161	-0.438	1.626			-0.146	-0.380	1.675			-0.147	-0.049	1.685			-0.160	0.161	1.670			-0.282	-0.152	1.695			-0.348	-0.379	1.709			-0.396	-0.574	1.671			-0.404	-0.641	1.654			-0.042	-0.135	1.627			0.007	-0.206	1.441
-0.161	-0.438	1.626			-0.146	-0.380	1.675			-0.147	-0.050	1.685			-0.160	0.161	1.670			-0.282	-0.152	1.695			-0.348	-0.379	1.708			-0.396	-0.574	1.671			-0.404	-0.641	1.654			-0.042	-0.135	1.627			0.016	-0.222	1.458
-0.161	-0.438	1.626			-0.146	-0.380	1.675			-0.147	-0.050	1.685			-0.160	0.161	1.669			-0.282	-0.152	1.695			-0.348	-0.379	1.708			-0.396	-0.573	1.671			-0.404	-0.641	1.654			-0.042	-0.135	1.627			0.021	-0.230	1.466
-0.161	-0.438	1.626			-0.146	-0.380	1.675			-0.147	-0.050	1.684			-0.160	0.161	1.669			-0.282	-0.152	1.695			-0.348	-0.379	1.707			-0.396	-0.573	1.670			-0.404	-0.641	1.654			-0.042	-0.135	1.627			0.025	-0.235	1.471
-0.161	-0.438	1.626			-0.146	-0.380	1.675			-0.147	-0.050	1.684			-0.160	0.161	1.669			-0.282	-0.152	1.695			-0.348	-0.379	1.707			-0.396	-0.573	1.670			-0.404	-0.641	1.653			-0.042	-0.135	1.627			0.028	-0.239	1.476
-0.160	-0.437	1.626			-0.146	-0.380	1.675			-0.147	-0.050	1.684			-0.160	0.161	1.669			-0.282	-0.152	1.695			-0.348	-0.379	1.707			-0.396	-0.573	1.670			-0.404	-0.641	1.653			-0.042	-0.135	1.627			0.030	-0.242	1.478
-0.160	-0.437	1.626			-0.146	-0.380	1.675			-0.147	-0.050	1.684			-0.159	0.161	1.669			-0.282	-0.152	1.695			-0.348	-0.379	1.707			-0.396	-0.573	1.670			-0.404	-0.641	1.653			-0.042	-0.135	1.628			0.033	-0.245	1.480
-0.160	-0.437	1.626			-0.146	-0.380	1.675			-0.147	-0.050	1.684			-0.159	0.161	1.668			-0.282	-0.152	1.694			-0.348	-0.379	1.706			-0.396	-0.573	1.669			-0.404	-0.641	1.653			-0.041	-0.135	1.628			0.035	-0.248	1.481
-0.160	-0.437	1.626			-0.146	-0.380	1.675			-0.147	-0.050	1.684			-0.159	0.161	1.668			-0.282	-0.152	1.694			-0.348	-0.379	1.706			-0.396	-0.573	1.669			-0.404	-0.641	1.653			-0.041	-0.135	1.628			0.037	-0.250	1.483
-0.160	-0.437	1.625			-0.146	-0.380	1.675			-0.147	-0.050	1.684			-0.159	0.161	1.668			-0.282	-0.152	1.694			-0.348	-0.379	1.706			-0.397	-0.573	1.669			-0.405	-0.641	1.652			-0.041	-0.135	1.628			0.039	-0.252	1.484
-0.160	-0.437	1.625			-0.146	-0.380	1.675			-0.146	-0.050	1.684			-0.159	0.161	1.668			-0.282	-0.152	1.694			-0.348	-0.379	1.705			-0.397	-0.572	1.668			-0.405	-0.641	1.652			-0.041	-0.135	1.628			0.041	-0.255	1.484
-0.160	-0.437	1.625			-0.146	-0.380	1.675			-0.146	-0.050	1.683			-0.159	0.161	1.668			-0.282	-0.151	1.693			-0.348	-0.379	1.703			-0.397	-0.572	1.668			-0.405	-0.641	1.652			-0.041	-0.135	1.628			0.043	-0.257	1.484
-0.160	-0.437	1.625			-0.146	-0.380	1.675			-0.146	-0.050	1.683			-0.159	0.161	1.667			-0.282	-0.151	1.693			-0.348	-0.379	1.703			-0.397	-0.572	1.667			-0.405	-0.641	1.651			-0.041	-0.135	1.628			0.046	-0.260	1.484
-0.160	-0.437	1.625			-0.146	-0.380	1.675			-0.146	-0.050	1.683			-0.158	0.160	1.667			-0.282	-0.151	1.692			-0.348	-0.379	1.702			-0.398	-0.571	1.667			-0.405	-0.640	1.651			-0.041	-0.135	1.628			0.047	-0.261	1.485
-0.160	-0.437	1.625			-0.146	-0.380	1.674			-0.146	-0.050	1.683			-0.158	0.160	1.667			-0.282	-0.151	1.692			-0.348	-0.379	1.701			-0.398	-0.571	1.666			-0.405	-0.640	1.650			-0.041	-0.136	1.628			0.049	-0.263	1.486
-0.160	-0.437	1.625			-0.146	-0.380	1.674			-0.146	-0.050	1.683			-0.158	0.160	1.667			-0.282	-0.151	1.691			-0.348	-0.379	1.700			-0.398	-0.571	1.666			-0.405	-0.640	1.650			-0.041	-0.136	1.628			0.050	-0.264	1.487
-0.160	-0.437	1.625			-0.146	-0.380	1.674			-0.146	-0.050	1.683			-0.158	0.160	1.667			-0.282	-0.151	1.691			-0.349	-0.378	1.699			-0.398	-0.570	1.665			-0.405	-0.640	1.649			-0.041	-0.136	1.629			0.051	-0.266	1.488
-0.160	-0.437	1.625			-0.146	-0.380	1.674			-0.146	-0.050	1.683			-0.158	0.160	1.666			-0.282	-0.150	1.690			-0.349	-0.378	1.698			-0.399	-0.570	1.664			-0.406	-0.639	1.648			-0.041	-0.136	1.629			0.053	-0.267	1.489
-0.160	-0.437	1.624			-0.146	-0.380	1.674			-0.146	-0.050	1.683			-0.158	0.160	1.666			-0.282	-0.150	1.690			-0.349	-0.378	1.698			-0.399	-0.569	1.664			-0.406	-0.639	1.648			-0.041	-0.136	1.629			0.054	-0.268	1.489
-0.160	-0.437	1.624			-0.146	-0.380	1.674			-0.146	-0.050	1.682			-0.158	0.160	1.666			-0.282	-0.150	1.689			-0.349	-0.378	1.697			-0.399	-0.569	1.663			-0.406	-0.639	1.647			-0.040	-0.136	1.629			0.056	-0.269	1.490
-0.160	-0.437	1.624			-0.147	-0.380	1.674			-0.146	-0.050	1.682			-0.158	0.160	1.666			-0.282	-0.150	1.689			-0.350	-0.378	1.696			-0.400	-0.569	1.662			-0.407	-0.638	1.646			-0.040	-0.136	1.630			0.057	-0.270	1.490
-0.160	-0.437	1.624			-0.147	-0.380	1.674			-0.146	-0.050	1.682			-0.158	0.160	1.666			-0.282	-0.150	1.688			-0.350	-0.378	1.696			-0.401	-0.569	1.661			-0.407	-0.638	1.645			-0.040	-0.136	1.630			0.058	-0.271	1.491
-0.160	-0.437	1.624			-0.147	-0.380	1.673			-0.146	-0.050	1.682			-0.157	0.160	1.666			-0.283	-0.150	1.688			-0.350	-0.377	1.695			-0.401	-0.569	1.660			-0.407	-0.638	1.644			-0.040	-0.136	1.631			0.059	-0.272	1.492
-0.160	-0.437	1.624			-0.147	-0.380	1.673			-0.146	-0.050	1.682			-0.157	0.160	1.666			-0.283	-0.149	1.687			-0.351	-0.377	1.695			-0.402	-0.570	1.659			-0.408	-0.638	1.643			-0.040	-0.136	1.631			0.060	-0.272	1.493
-0.160	-0.437	1.623			-0.148	-0.380	1.673			-0.147	-0.050	1.682			-0.157	0.160	1.666			-0.283	-0.149	1.687			-0.351	-0.377	1.694			-0.402	-0.569	1.658			-0.408	-0.638	1.642			-0.040	-0.137	1.632			0.061	-0.273	1.493
-0.160	-0.436	1.623			-0.148	-0.380	1.673			-0.147	-0.050	1.682			-0.157	0.160	1.665			-0.283	-0.149	1.686			-0.352	-0.377	1.694			-0.403	-0.569	1.657			-0.409	-0.637	1.641			-0.040	-0.137	1.633			0.062	-0.274	1.494
-0.160	-0.436	1.623			-0.148	-0.380	1.673			-0.147	-0.050	1.682			-0.157	0.160	1.665			-0.283	-0.149	1.686			-0.352	-0.377	1.694			-0.403	-0.569	1.656			-0.409	-0.637	1.640			-0.040	-0.137	1.633			0.063	-0.275	1.494
-0.161	-0.436	1.623			-0.148	-0.380	1.673			-0.147	-0.050	1.682			-0.157	0.160	1.665			-0.283	-0.149	1.685			-0.352	-0.377	1.693			-0.404	-0.569	1.655			-0.410	-0.636	1.639			-0.040	-0.137	1.634			0.064	-0.275	1.495
-0.161	-0.436	1.623			-0.149	-0.379	1.673			-0.147	-0.050	1.682			-0.157	0.160	1.665			-0.284	-0.149	1.685			-0.353	-0.376	1.693			-0.404	-0.569	1.654			-0.410	-0.635	1.638			-0.040	-0.137	1.635			0.065	-0.276	1.496
-0.161	-0.436	1.623			-0.149	-0.379	1.672			-0.147	-0.050	1.682			-0.157	0.160	1.665			-0.284	-0.148	1.684			-0.353	-0.376	1.692			-0.405	-0.569	1.653			-0.411	-0.635	1.637			-0.040	-0.137	1.635			0.065	-0.276	1.496
-0.161	-0.436	1.623			-0.149	-0.379	1.672			-0.147	-0.050	1.682			-0.157	0.160	1.665			-0.284	-0.148	1.684			-0.354	-0.376	1.692			-0.405	-0.568	1.653			-0.411	-0.634	1.637			-0.040	-0.137	1.636			0.066	-0.276	1.497
-0.161	-0.436	1.622			-0.150	-0.379	1.672			-0.148	-0.049	1.682			-0.157	0.160	1.665			-0.284	-0.148	1.684			-0.354	-0.376	1.691			-0.405	-0.568	1.652			-0.412	-0.633	1.636			-0.040	-0.138	1.637			0.066	-0.277	1.498
-0.161	-0.436	1.622			-0.150	-0.379	1.672			-0.148	-0.049	1.682			-0.157	0.160	1.665			-0.285	-0.148	1.683			-0.354	-0.376	1.691			-0.406	-0.568	1.652			-0.412	-0.632	1.635			-0.040	-0.138	1.637			0.067	-0.277	1.498
-0.161	-0.436	1.622			-0.150	-0.379	1.672			-0.149	-0.049	1.682			-0.157	0.160	1.665			-0.285	-0.148	1.683			-0.355	-0.376	1.691			-0.406	-0.567	1.651			-0.412	-0.632	1.635			-0.040	-0.138	1.638			0.067	-0.277	1.499
-0.161	-0.436	1.622			-0.151	-0.379	1.672			-0.149	-0.049	1.682			-0.157	0.160	1.665			-0.285	-0.148	1.683			-0.355	-0.376	1.690			-0.407	-0.567	1.651			-0.413	-0.631	1.634			-0.040	-0.138	1.639			0.067	-0.277	1.500
-0.161	-0.435	1.622			-0.151	-0.379	1.672			-0.150	-0.049	1.682			-0.157	0.160	1.665			-0.285	-0.148	1.683			-0.355	-0.376	1.690			-0.407	-0.567	1.650			-0.413	-0.631	1.634			-0.040	-0.138	1.639			0.067	-0.277	1.500
-0.162	-0.435	1.622			-0.152	-0.379	1.672			-0.150	-0.049	1.682			-0.157	0.160	1.665			-0.285	-0.148	1.682			-0.356	-0.375	1.690			-0.407	-0.567	1.650			-0.414	-0.630	1.633			-0.040	-0.138	1.640			0.067	-0.277	1.501
-0.162	-0.435	1.622			-0.152	-0.379	1.672			-0.151	-0.049	1.682			-0.157	0.160	1.665			-0.286	-0.148	1.682			-0.357	-0.375	1.690			-0.408	-0.566	1.650			-0.414	-0.630	1.633			-0.040	-0.138	1.641			0.067	-0.277	1.501
-0.162	-0.435	1.622			-0.153	-0.379	1.672			-0.151	-0.049	1.682			-0.157	0.161	1.665			-0.286	-0.148	1.682			-0.357	-0.375	1.690			-0.408	-0.566	1.649			-0.414	-0.629	1.633			-0.041	-0.138	1.641			0.067	-0.277	1.502
-0.162	-0.435	1.622			-0.153	-0.379	1.672			-0.152	-0.049	1.682			-0.158	0.161	1.666			-0.286	-0.147	1.682			-0.358	-0.375	1.690			-0.408	-0.566	1.649			-0.415	-0.629	1.632			-0.041	-0.138	1.642			0.067	-0.277	1.503
-0.162	-0.435	1.622			-0.154	-0.379	1.672			-0.153	-0.049	1.683			-0.158	0.161	1.666			-0.286	-0.147	1.682			-0.358	-0.375	1.690			-0.409	-0.565	1.649			-0.415	-0.629	1.632			-0.041	-0.138	1.643			0.067	-0.277	1.503
-0.163	-0.435	1.622			-0.154	-0.379	1.672			-0.153	-0.048	1.683			-0.159	0.161	1.666			-0.287	-0.147	1.682			-0.359	-0.374	1.691			-0.409	-0.565	1.649			-0.415	-0.628	1.632			-0.042	-0.138	1.643			0.066	-0.277	1.504
-0.163	-0.435	1.622			-0.155	-0.378	1.672			-0.154	-0.048	1.683			-0.159	0.161	1.667			-0.287	-0.147	1.682			-0.360	-0.374	1.691			-0.410	-0.564	1.649			-0.416	-0.628	1.632			-0.042	-0.138	1.644			0.065	-0.276	1.506
-0.163	-0.435	1.622			-0.155	-0.378	1.673			-0.155	-0.048	1.684			-0.160	0.161	1.667			-0.287	-0.147	1.681			-0.360	-0.374	1.691			-0.410	-0.564	1.650			-0.416	-0.628	1.632			-0.042	-0.138	1.645			0.064	-0.276	1.508
-0.164	-0.435	1.622			-0.156	-0.378	1.673			-0.155	-0.048	1.684			-0.160	0.161	1.668			-0.288	-0.147	1.681			-0.361	-0.374	1.692			-0.410	-0.564	1.650			-0.416	-0.628	1.632			-0.043	-0.138	1.645			0.063	-0.275	1.510
-0.164	-0.435	1.622			-0.156	-0.378	1.673			-0.156	-0.048	1.684			-0.161	0.161	1.668			-0.288	-0.147	1.681			-0.362	-0.374	1.692			-0.411	-0.563	1.650			-0.417	-0.627	1.633			-0.043	-0.138	1.646			0.062	-0.274	1.512
-0.164	-0.435	1.622			-0.157	-0.378	1.673			-0.157	-0.048	1.685			-0.161	0.162	1.669			-0.288	-0.147	1.681			-0.362	-0.374	1.693			-0.411	-0.563	1.651			-0.417	-0.627	1.633			-0.043	-0.138	1.647			0.061	-0.274	1.513
-0.165	-0.435	1.622			-0.157	-0.378	1.673			-0.157	-0.048	1.685			-0.162	0.162	1.669			-0.289	-0.147	1.681			-0.363	-0.374	1.693			-0.411	-0.563	1.651			-0.418	-0.627	1.633			-0.044	-0.138	1.647			0.061	-0.274	1.514
-0.165	-0.435	1.622			-0.158	-0.378	1.673			-0.158	-0.047	1.685			-0.163	0.162	1.670			-0.289	-0.147	1.682			-0.363	-0.373	1.694			-0.412	-0.562	1.651			-0.418	-0.627	1.633			-0.044	-0.138	1.648			0.060	-0.274	1.516
-0.165	-0.435	1.623			-0.158	-0.378	1.674			-0.158	-0.047	1.686			-0.163	0.162	1.671			-0.290	-0.147	1.682			-0.364	-0.373	1.695			-0.412	-0.562	1.652			-0.418	-0.627	1.634			-0.045	-0.138	1.649			0.060	-0.273	1.517
-0.166	-0.435	1.623			-0.159	-0.378	1.674			-0.159	-0.047	1.686			-0.164	0.162	1.671			-0.290	-0.147	1.682			-0.364	-0.373	1.695			-0.412	-0.562	1.652			-0.418	-0.627	1.634			-0.045	-0.138	1.649			0.060	-0.273	1.517
-0.166	-0.435	1.623			-0.159	-0.378	1.674			-0.160	-0.047	1.686			-0.165	0.162	1.672			-0.290	-0.147	1.682			-0.365	-0.373	1.696			-0.412	-0.562	1.652			-0.419	-0.627	1.635			-0.046	-0.138	1.650			0.060	-0.273	1.518
-0.167	-0.435	1.623			-0.160	-0.378	1.675			-0.160	-0.047	1.687			-0.165	0.162	1.672			-0.291	-0.147	1.682			-0.365	-0.373	1.697			-0.413	-0.561	1.653			-0.419	-0.627	1.635			-0.046	-0.138	1.651			0.060	-0.273	1.519
-0.167	-0.435	1.624			-0.160	-0.378	1.675			-0.161	-0.047	1.687			-0.166	0.163	1.673			-0.291	-0.147	1.682			-0.366	-0.373	1.697			-0.413	-0.561	1.653			-0.419	-0.627	1.636			-0.046	-0.138	1.651			0.059	-0.273	1.519
-0.167	-0.435	1.624			-0.161	-0.378	1.675			-0.162	-0.047	1.688			-0.167	0.163	1.674			-0.292	-0.147	1.683			-0.366	-0.373	1.698			-0.413	-0.561	1.654			-0.420	-0.627	1.636			-0.047	-0.138	1.652			0.059	-0.273	1.520
-0.168	-0.435	1.624			-0.161	-0.378	1.676			-0.162	-0.047	1.688			-0.167	0.163	1.674			-0.292	-0.147	1.683			-0.367	-0.373	1.698			-0.413	-0.561	1.654			-0.420	-0.627	1.637			-0.047	-0.138	1.653			0.059	-0.273	1.521
-0.168	-0.435	1.625			-0.162	-0.378	1.676			-0.163	-0.047	1.689			-0.168	0.163	1.675			-0.293	-0.147	1.683			-0.367	-0.373	1.699			-0.414	-0.561	1.655			-0.420	-0.627	1.637			-0.048	-0.138	1.653			0.059	-0.273	1.521
-0.169	-0.435	1.625			-0.162	-0.378	1.676			-0.163	-0.047	1.689			-0.169	0.163	1.675			-0.293	-0.147	1.683			-0.367	-0.373	1.700			-0.414	-0.561	1.655			-0.420	-0.627	1.638			-0.048	-0.138	1.654			0.059	-0.273	1.522
-0.169	-0.435	1.625			-0.163	-0.379	1.677			-0.164	-0.047	1.690			-0.169	0.163	1.676			-0.293	-0.147	1.684			-0.368	-0.373	1.700			-0.414	-0.560	1.656			-0.420	-0.627	1.638			-0.048	-0.138	1.654			0.058	-0.273	1.524
-0.170	-0.435	1.626			-0.163	-0.379	1.677			-0.164	-0.046	1.690			-0.170	0.163	1.676			-0.294	-0.147	1.684			-0.368	-0.373	1.701			-0.414	-0.560	1.656			-0.421	-0.627	1.638			-0.049	-0.138	1.655			0.057	-0.272	1.527
-0.170	-0.435	1.626			-0.164	-0.379	1.678			-0.165	-0.046	1.690			-0.170	0.163	1.677			-0.294	-0.147	1.685			-0.368	-0.373	1.701			-0.414	-0.560	1.656			-0.421	-0.627	1.639			-0.049	-0.138	1.655			0.055	-0.272	1.530
-0.170	-0.435	1.626			-0.164	-0.379	1.678			-0.166	-0.046	1.691			-0.171	0.163	1.677			-0.295	-0.147	1.685			-0.369	-0.373	1.702			-0.415	-0.560	1.657			-0.421	-0.627	1.639			-0.049	-0.138	1.656			0.053	-0.272	1.532
-0.171	-0.435	1.627			-0.165	-0.379	1.678			-0.166	-0.046	1.691			-0.171	0.163	1.678			-0.295	-0.147	1.685			-0.369	-0.373	1.702			-0.415	-0.560	1.657			-0.421	-0.627	1.640			-0.050	-0.139	1.656			0.050	-0.273	1.537
-0.171	-0.435	1.627			-0.165	-0.379	1.679			-0.166	-0.046	1.692			-0.172	0.163	1.678			-0.296	-0.147	1.686			-0.369	-0.373	1.703			-0.415	-0.560	1.658			-0.422	-0.627	1.640			-0.050	-0.139	1.657			0.047	-0.273	1.542
-0.172	-0.435	1.628			-0.166	-0.379	1.679			-0.167	-0.046	1.692			-0.172	0.163	1.679			-0.296	-0.147	1.686			-0.369	-0.373	1.703			-0.415	-0.560	1.658			-0.422	-0.628	1.640			-0.050	-0.139	1.657			0.044	-0.275	1.548
-0.172	-0.435	1.628			-0.166	-0.379	1.679			-0.167	-0.046	1.692			-0.173	0.163	1.679			-0.297	-0.147	1.687			-0.370	-0.373	1.704			-0.415	-0.560	1.658			-0.422	-0.628	1.641			-0.051	-0.139	1.658			0.040	-0.276	1.553
-0.172	-0.435	1.628			-0.166	-0.379	1.680			-0.168	-0.046	1.693			-0.173	0.163	1.679			-0.297	-0.147	1.687			-0.370	-0.373	1.704			-0.415	-0.560	1.659			-0.422	-0.628	1.641			-0.051	-0.139	1.658			0.037	-0.277	1.557
-0.173	-0.435	1.629			-0.167	-0.379	1.680			-0.168	-0.046	1.693			-0.173	0.163	1.680			-0.297	-0.147	1.687			-0.370	-0.373	1.705			-0.415	-0.560	1.659			-0.422	-0.628	1.642			-0.051	-0.139	1.658			0.035	-0.279	1.560
-0.173	-0.435	1.629			-0.167	-0.379	1.680			-0.169	-0.046	1.693			-0.174	0.163	1.680			-0.298	-0.147	1.688			-0.370	-0.373	1.705			-0.416	-0.560	1.660			-0.422	-0.629	1.642			-0.051	-0.139	1.659			0.032	-0.280	1.563
-0.173	-0.435	1.629			-0.167	-0.379	1.681			-0.169	-0.046	1.694			-0.174	0.163	1.681			-0.298	-0.147	1.688			-0.370	-0.373	1.706			-0.416	-0.561	1.660			-0.422	-0.629	1.643			-0.052	-0.139	1.659			0.031	-0.286	1.557
-0.174	-0.435	1.629			-0.168	-0.379	1.681			-0.169	-0.046	1.694			-0.175	0.163	1.681			-0.298	-0.147	1.689			-0.371	-0.374	1.706			-0.416	-0.562	1.660			-0.423	-0.630	1.643			-0.052	-0.139	1.660			0.030	-0.291	1.553
-0.174	-0.435	1.630			-0.168	-0.379	1.681			-0.170	-0.046	1.694			-0.176	0.163	1.682			-0.299	-0.147	1.689			-0.371	-0.374	1.708			-0.415	-0.564	1.661			-0.423	-0.631	1.644			-0.055	-0.138	1.661			0.027	-0.297	1.537
-0.174	-0.435	1.630			-0.168	-0.379	1.681			-0.170	-0.046	1.694			-0.176	0.163	1.682			-0.299	-0.147	1.689			-0.371	-0.374	1.708			-0.415	-0.564	1.661			-0.423	-0.631	1.644			-0.055	-0.138	1.661			0.027	-0.297	1.537
-0.174	-0.435	1.630			-0.168	-0.379	1.682			-0.170	-0.046	1.695			-0.176	0.163	1.682			-0.299	-0.147	1.690			-0.371	-0.374	1.708			-0.415	-0.565	1.662			-0.423	-0.632	1.644			-0.057	-0.138	1.661			0.024	-0.299	1.533
-0.175	-0.436	1.630			-0.169	-0.379	1.682			-0.170	-0.046	1.695			-0.177	0.163	1.683			-0.300	-0.147	1.690			-0.371	-0.374	1.709			-0.415	-0.566	1.662			-0.423	-0.632	1.645			-0.059	-0.137	1.661			0.020	-0.301	1.530
-0.175	-0.436	1.631			-0.169	-0.379	1.682			-0.171	-0.046	1.695			-0.178	0.163	1.683			-0.301	-0.148	1.691			-0.371	-0.374	1.709			-0.415	-0.568	1.662			-0.423	-0.633	1.645			-0.060	-0.137	1.662			0.017	-0.303	1.529
-0.175	-0.436	1.631			-0.169	-0.379	1.682			-0.171	-0.046	1.695			-0.178	0.163	1.684			-0.302	-0.148	1.692			-0.372	-0.374	1.709			-0.415	-0.568	1.662			-0.423	-0.634	1.645			-0.061	-0.137	1.662			0.011	-0.304	1.527
-0.176	-0.436	1.631			-0.169	-0.379	1.683			-0.171	-0.046	1.696			-0.179	0.163	1.684			-0.303	-0.148	1.693			-0.372	-0.375	1.710			-0.415	-0.569	1.662			-0.423	-0.634	1.645			-0.061	-0.137	1.662			0.005	-0.304	1.526
-0.176	-0.436	1.631			-0.170	-0.379	1.683			-0.172	-0.046	1.696			-0.180	0.163	1.685			-0.304	-0.148	1.694			-0.372	-0.375	1.710			-0.414	-0.569	1.662			-0.423	-0.635	1.646			-0.061	-0.137	1.663			-0.008	-0.319	1.543
-0.176	-0.436	1.632			-0.170	-0.379	1.683			-0.172	-0.046	1.696			-0.180	0.163	1.686			-0.305	-0.148	1.696			-0.372	-0.375	1.711			-0.414	-0.570	1.662			-0.423	-0.635	1.646			-0.061	-0.138	1.664			-0.014	-0.327	1.551
-0.177	-0.436	1.632			-0.170	-0.379	1.683			-0.172	-0.046	1.696			-0.181	0.163	1.687			-0.307	-0.148	1.698			-0.372	-0.375	1.711			-0.414	-0.570	1.663			-0.423	-0.635	1.646			-0.060	-0.138	1.666			-0.018	-0.331	1.556
-0.177	-0.435	1.632			-0.171	-0.379	1.684			-0.173	-0.046	1.697			-0.182	0.164	1.687			-0.309	-0.147	1.700			-0.372	-0.375	1.711			-0.414	-0.571	1.663			-0.422	-0.636	1.646			-0.059	-0.139	1.667			-0.021	-0.335	1.560
-0.177	-0.435	1.633			-0.171	-0.379	1.684			-0.173	-0.046	1.697			-0.183	0.164	1.688			-0.309	-0.147	1.701			-0.372	-0.375	1.712			-0.414	-0.572	1.662			-0.422	-0.636	1.646			-0.058	-0.139	1.668			-0.024	-0.338	1.562
-0.178	-0.435	1.633			-0.171	-0.379	1.684			-0.173	-0.046	1.697			-0.183	0.164	1.689			-0.310	-0.147	1.701			-0.372	-0.376	1.712			-0.413	-0.572	1.662			-0.422	-0.636	1.646			-0.058	-0.140	1.670			-0.026	-0.341	1.564
-0.178	-0.435	1.633			-0.172	-0.378	1.685			-0.174	-0.046	1.698			-0.184	0.164	1.689			-0.311	-0.147	1.702			-0.373	-0.376	1.712			-0.413	-0.573	1.662			-0.422	-0.637	1.646			-0.057	-0.140	1.671			-0.028	-0.343	1.566
-0.178	-0.435	1.633			-0.172	-0.378	1.685			-0.174	-0.045	1.698			-0.185	0.164	1.690			-0.311	-0.147	1.703			-0.373	-0.376	1.712			-0.413	-0.573	1.662			-0.422	-0.637	1.646			-0.056	-0.141	1.672			-0.030	-0.345	1.568
-0.179	-0.434	1.634			-0.173	-0.378	1.685			-0.175	-0.045	1.699			-0.186	0.164	1.691			-0.312	-0.147	1.704			-0.373	-0.376	1.712			-0.413	-0.574	1.662			-0.422	-0.637	1.646			-0.055	-0.141	1.673			-0.032	-0.347	1.570
-0.179	-0.434	1.634			-0.173	-0.378	1.685			-0.175	-0.045	1.699			-0.186	0.164	1.692			-0.313	-0.147	1.704			-0.373	-0.376	1.713			-0.412	-0.574	1.662			-0.421	-0.638	1.646			-0.055	-0.141	1.673			-0.033	-0.349	1.572
-0.179	-0.434	1.634			-0.173	-0.378	1.686			-0.176	-0.045	1.699			-0.187	0.163	1.692			-0.313	-0.147	1.705			-0.373	-0.376	1.713			-0.412	-0.575	1.662			-0.421	-0.638	1.646			-0.055	-0.142	1.674			-0.034	-0.351	1.573
-0.180	-0.434	1.634			-0.174	-0.378	1.686			-0.176	-0.045	1.700			-0.188	0.163	1.693			-0.314	-0.147	1.705			-0.373	-0.376	1.713			-0.412	-0.572	1.662			-0.421	-0.636	1.646			-0.054	-0.142	1.674			-0.035	-0.352	1.574
-0.180	-0.434	1.635			-0.174	-0.378	1.686			-0.177	-0.045	1.700			-0.189	0.163	1.694			-0.314	-0.147	1.706			-0.373	-0.376	1.713			-0.412	-0.569	1.663			-0.420	-0.634	1.646			-0.054	-0.142	1.675			-0.036	-0.354	1.575
-0.181	-0.434	1.635			-0.174	-0.377	1.686			-0.177	-0.045	1.700			-0.189	0.163	1.695			-0.314	-0.147	1.706			-0.373	-0.376	1.713			-0.412	-0.568	1.663			-0.420	-0.634	1.646			-0.054	-0.143	1.675			-0.037	-0.355	1.576
-0.181	-0.433	1.635			-0.175	-0.377	1.687			-0.178	-0.045	1.701			-0.190	0.163	1.695			-0.315	-0.146	1.707			-0.373	-0.376	1.713			-0.412	-0.568	1.663			-0.420	-0.634	1.646			-0.054	-0.143	1.675			-0.037	-0.356	1.577
-0.181	-0.433	1.635			-0.175	-0.377	1.687			-0.179	-0.044	1.701			-0.191	0.163	1.696			-0.315	-0.146	1.707			-0.373	-0.376	1.714			-0.412	-0.568	1.664			-0.420	-0.634	1.646			-0.054	-0.143	1.676			-0.038	-0.357	1.578
-0.182	-0.433	1.635			-0.175	-0.377	1.687			-0.179	-0.044	1.702			-0.191	0.163	1.697			-0.316	-0.146	1.708			-0.373	-0.376	1.714			-0.412	-0.568	1.664			-0.420	-0.634	1.646			-0.055	-0.144	1.676			-0.038	-0.358	1.578
-0.182	-0.433	1.635			-0.176	-0.377	1.687			-0.180	-0.044	1.702			-0.192	0.163	1.697			-0.316	-0.146	1.708			-0.373	-0.376	1.714			-0.412	-0.568	1.664			-0.420	-0.634	1.646			-0.055	-0.144	1.676			-0.039	-0.358	1.579
-0.182	-0.433	1.636			-0.176	-0.377	1.687			-0.180	-0.044	1.703			-0.192	0.163	1.698			-0.316	-0.146	1.708			-0.373	-0.376	1.714			-0.412	-0.568	1.664			-0.420	-0.634	1.646			-0.056	-0.145	1.675			-0.039	-0.359	1.579
-0.182	-0.433	1.636			-0.176	-0.377	1.687			-0.181	-0.044	1.703			-0.193	0.163	1.699			-0.317	-0.146	1.709			-0.373	-0.376	1.714			-0.412	-0.568	1.664			-0.420	-0.634	1.646			-0.056	-0.145	1.675			-0.039	-0.359	1.580
-0.183	-0.433	1.636			-0.176	-0.377	1.688			-0.181	-0.044	1.703			-0.193	0.163	1.699			-0.317	-0.146	1.709			-0.374	-0.377	1.714			-0.412	-0.568	1.664			-0.420	-0.635	1.647			-0.057	-0.146	1.674			-0.039	-0.360	1.580
-0.183	-0.433	1.636			-0.177	-0.377	1.688			-0.182	-0.044	1.704			-0.194	0.163	1.700			-0.317	-0.146	1.709			-0.374	-0.377	1.715			-0.412	-0.568	1.664			-0.420	-0.635	1.647			-0.058	-0.147	1.674			-0.039	-0.360	1.581
-0.183	-0.432	1.636			-0.177	-0.377	1.688			-0.183	-0.043	1.704			-0.194	0.163	1.700			-0.318	-0.146	1.709			-0.374	-0.377	1.715			-0.412	-0.568	1.664			-0.420	-0.635	1.647			-0.059	-0.147	1.674			-0.039	-0.360	1.581
-0.183	-0.432	1.636			-0.177	-0.377	1.688			-0.183	-0.043	1.705			-0.195	0.163	1.701			-0.318	-0.146	1.709			-0.375	-0.377	1.715			-0.412	-0.569	1.665			-0.420	-0.635	1.647			-0.060	-0.147	1.673			-0.040	-0.359	1.581
-0.184	-0.432	1.636			-0.177	-0.376	1.688			-0.184	-0.043	1.705			-0.195	0.163	1.701			-0.319	-0.146	1.710			-0.375	-0.378	1.716			-0.412	-0.569	1.665			-0.420	-0.635	1.647			-0.061	-0.148	1.673			-0.041	-0.359	1.581
-0.184	-0.432	1.636			-0.178	-0.376	1.688			-0.185	-0.043	1.706			-0.196	0.162	1.702			-0.320	-0.146	1.710			-0.375	-0.378	1.716			-0.413	-0.569	1.665			-0.420	-0.636	1.647			-0.062	-0.148	1.672			-0.041	-0.359	1.581
-0.184	-0.432	1.636			-0.178	-0.376	1.688			-0.185	-0.043	1.706			-0.196	0.162	1.703			-0.320	-0.146	1.711			-0.376	-0.378	1.716			-0.413	-0.570	1.665			-0.421	-0.636	1.647			-0.063	-0.148	1.672			-0.042	-0.359	1.582
-0.184	-0.432	1.637			-0.178	-0.376	1.688			-0.186	-0.043	1.706			-0.197	0.162	1.703			-0.321	-0.146	1.712			-0.376	-0.378	1.717			-0.414	-0.570	1.666			-0.421	-0.636	1.647			-0.064	-0.149	1.671			-0.042	-0.358	1.582
-0.185	-0.432	1.637			-0.178	-0.376	1.688			-0.186	-0.043	1.707			-0.197	0.162	1.704			-0.322	-0.146	1.712			-0.377	-0.378	1.717			-0.415	-0.570	1.666			-0.421	-0.636	1.647			-0.065	-0.149	1.671			-0.043	-0.358	1.582
-0.185	-0.432	1.637			-0.178	-0.376	1.689			-0.187	-0.042	1.707			-0.198	0.162	1.704			-0.323	-0.146	1.713			-0.377	-0.378	1.717			-0.415	-0.570	1.666			-0.421	-0.637	1.647			-0.066	-0.149	1.671			-0.043	-0.358	1.582
-0.185	-0.432	1.637			-0.179	-0.376	1.689			-0.187	-0.042	1.707			-0.198	0.162	1.704			-0.324	-0.145	1.713			-0.377	-0.378	1.717			-0.416	-0.571	1.667			-0.422	-0.637	1.647			-0.067	-0.149	1.670			-0.053	-0.350	1.571
-0.186	-0.432	1.637			-0.179	-0.376	1.689			-0.188	-0.042	1.708			-0.199	0.162	1.705			-0.325	-0.145	1.714			-0.378	-0.378	1.718			-0.416	-0.571	1.667			-0.422	-0.637	1.647			-0.068	-0.150	1.670			-0.059	-0.347	1.567
-0.186	-0.432	1.637			-0.179	-0.376	1.689			-0.189	-0.042	1.708			-0.199	0.162	1.705			-0.326	-0.145	1.715			-0.378	-0.378	1.718			-0.417	-0.571	1.667			-0.422	-0.638	1.647			-0.069	-0.150	1.670			-0.062	-0.344	1.563
-0.187	-0.431	1.637			-0.180	-0.376	1.689			-0.189	-0.042	1.708			-0.200	0.162	1.706			-0.327	-0.145	1.715			-0.378	-0.378	1.718			-0.418	-0.571	1.667			-0.423	-0.638	1.647			-0.070	-0.150	1.669			-0.065	-0.342	1.561
-0.187	-0.431	1.637			-0.180	-0.376	1.689			-0.190	-0.042	1.709			-0.200	0.162	1.706			-0.329	-0.144	1.717			-0.379	-0.378	1.718			-0.418	-0.571	1.668			-0.423	-0.638	1.647			-0.071	-0.150	1.669			-0.068	-0.341	1.559
-0.188	-0.431	1.637			-0.180	-0.376	1.689			-0.190	-0.042	1.709			-0.200	0.162	1.707			-0.331	-0.143	1.720			-0.379	-0.378	1.718			-0.419	-0.572	1.668			-0.424	-0.639	1.647			-0.072	-0.150	1.669			-0.070	-0.340	1.558
-0.188	-0.431	1.637			-0.180	-0.376	1.689			-0.191	-0.042	1.709			-0.201	0.161	1.707			-0.333	-0.141	1.722			-0.380	-0.378	1.718			-0.419	-0.572	1.668			-0.424	-0.639	1.647			-0.073	-0.150	1.668			-0.073	-0.338	1.555
-0.189	-0.431	1.638			-0.181	-0.376	1.689			-0.192	-0.042	1.710			-0.201	0.161	1.707			-0.336	-0.140	1.726			-0.380	-0.377	1.718			-0.420	-0.572	1.668			-0.425	-0.639	1.647			-0.074	-0.150	1.668			-0.076	-0.337	1.553
-0.189	-0.431	1.638			-0.181	-0.375	1.689			-0.192	-0.042	1.710			-0.202	0.161	1.708			-0.339	-0.138	1.729			-0.380	-0.377	1.718			-0.421	-0.573	1.668			-0.425	-0.640	1.647			-0.075	-0.151	1.668			-0.079	-0.336	1.551
-0.190	-0.431	1.638			-0.181	-0.375	1.690			-0.193	-0.042	1.710			-0.202	0.160	1.708			-0.340	-0.136	1.732			-0.381	-0.376	1.718			-0.422	-0.573	1.668			-0.426	-0.640	1.647			-0.076	-0.151	1.667			-0.082	-0.335	1.548
-0.191	-0.430	1.638			-0.182	-0.375	1.690			-0.194	-0.042	1.711			-0.203	0.160	1.708			-0.341	-0.132	1.735			-0.381	-0.371	1.719			-0.422	-0.573	1.668			-0.427	-0.640	1.647			-0.077	-0.151	1.667			-0.085	-0.334	1.546
-0.192	-0.430	1.638			-0.182	-0.375	1.690			-0.194	-0.042	1.711			-0.204	0.160	1.709			-0.341	-0.127	1.736			-0.381	-0.367	1.719			-0.423	-0.573	1.669			-0.427	-0.640	1.647			-0.078	-0.151	1.667			-0.088	-0.333	1.543
-0.193	-0.430	1.639			-0.183	-0.375	1.690			-0.195	-0.042	1.711			-0.204	0.159	1.709			-0.340	-0.124	1.738			-0.381	-0.363	1.718			-0.423	-0.574	1.669			-0.428	-0.641	1.647			-0.079	-0.151	1.666			-0.091	-0.331	1.540
-0.194	-0.429	1.639			-0.184	-0.374	1.691			-0.196	-0.042	1.712			-0.205	0.159	1.710			-0.340	-0.121	1.738			-0.381	-0.359	1.719			-0.424	-0.574	1.669			-0.428	-0.641	1.647			-0.079	-0.150	1.666			-0.095	-0.330	1.537
-0.195	-0.429	1.639			-0.184	-0.374	1.691			-0.196	-0.042	1.712			-0.205	0.159	1.710			-0.339	-0.118	1.739			-0.382	-0.357	1.719			-0.424	-0.574	1.669			-0.429	-0.641	1.647			-0.080	-0.150	1.666			-0.098	-0.329	1.535
-0.196	-0.429	1.640			-0.186	-0.374	1.691			-0.197	-0.042	1.712			-0.206	0.159	1.711			-0.333	-0.121	1.730			-0.382	-0.356	1.719			-0.425	-0.574	1.669			-0.429	-0.642	1.647			-0.081	-0.150	1.665			-0.101	-0.328	1.532
-0.197	-0.429	1.640			-0.187	-0.374	1.692			-0.198	-0.042	1.712			-0.206	0.159	1.712			-0.329	-0.123	1.724			-0.382	-0.355	1.719			-0.425	-0.574	1.669			-0.430	-0.642	1.648			-0.082	-0.150	1.665			-0.103	-0.328	1.529
-0.198	-0.430	1.640			-0.188	-0.375	1.692			-0.198	-0.042	1.713			-0.207	0.159	1.712			-0.326	-0.125	1.720			-0.383	-0.355	1.719			-0.426	-0.575	1.669			-0.430	-0.642	1.648			-0.083	-0.150	1.665			-0.107	-0.326	1.526
-0.199	-0.430	1.641			-0.190	-0.375	1.693			-0.199	-0.042	1.713			-0.208	0.159	1.713			-0.324	-0.128	1.715			-0.383	-0.356	1.719			-0.426	-0.575	1.670			-0.430	-0.642	1.648			-0.084	-0.150	1.664			-0.112	-0.326	1.525
-0.200	-0.431	1.641			-0.191	-0.375	1.693			-0.200	-0.042	1.713			-0.208	0.159	1.713			-0.323	-0.131	1.712			-0.384	-0.356	1.720			-0.427	-0.575	1.670			-0.431	-0.643	1.648			-0.085	-0.150	1.664			-0.117	-0.324	1.521
-0.201	-0.431	1.642			-0.192	-0.376	1.694			-0.200	-0.042	1.714			-0.209	0.159	1.714			-0.322	-0.133	1.709			-0.385	-0.358	1.720			-0.428	-0.574	1.671			-0.432	-0.641	1.649			-0.087	-0.149	1.663			-0.122	-0.322	1.518
-0.202	-0.432	1.642			-0.193	-0.376	1.694			-0.201	-0.042	1.714			-0.209	0.159	1.714			-0.321	-0.135	1.707			-0.386	-0.359	1.720			-0.429	-0.574	1.672			-0.432	-0.642	1.650			-0.088	-0.149	1.662			-0.126	-0.320	1.515
-0.203	-0.432	1.642			-0.194	-0.376	1.694			-0.201	-0.042	1.714			-0.210	0.159	1.715			-0.321	-0.137	1.705			-0.387	-0.361	1.721			-0.430	-0.575	1.673			-0.433	-0.642	1.650			-0.089	-0.149	1.662			-0.130	-0.318	1.512
-0.204	-0.433	1.643			-0.195	-0.377	1.695			-0.202	-0.041	1.715			-0.211	0.159	1.715			-0.321	-0.139	1.704			-0.389	-0.362	1.722			-0.430	-0.576	1.674			-0.434	-0.643	1.651			-0.090	-0.148	1.661			-0.134	-0.315	1.509
-0.205	-0.434	1.643			-0.195	-0.377	1.695			-0.203	-0.041	1.715			-0.212	0.158	1.715			-0.320	-0.141	1.703			-0.390	-0.364	1.722			-0.431	-0.577	1.675			-0.434	-0.644	1.652			-0.092	-0.148	1.660			-0.138	-0.313	1.506
-0.206	-0.434	1.643			-0.196	-0.378	1.695			-0.203	-0.041	1.715			-0.212	0.158	1.716			-0.320	-0.143	1.701			-0.391	-0.365	1.723			-0.432	-0.579	1.676			-0.435	-0.644	1.653			-0.094	-0.148	1.659			-0.142	-0.311	1.503
-0.207	-0.435	1.644			-0.197	-0.378	1.696			-0.204	-0.041	1.715			-0.213	0.158	1.716			-0.320	-0.144	1.701			-0.392	-0.367	1.724			-0.433	-0.580	1.677			-0.435	-0.645	1.654			-0.096	-0.148	1.657			-0.145	-0.309	1.501
-0.207	-0.435	1.644			-0.197	-0.378	1.696			-0.204	-0.041	1.716			-0.214	0.158	1.717			-0.320	-0.145	1.700			-0.393	-0.368	1.724			-0.433	-0.581	1.678			-0.436	-0.645	1.654			-0.097	-0.148	1.656			-0.149	-0.307	1.499
-0.208	-0.436	1.645			-0.198	-0.379	1.696			-0.205	-0.041	1.716			-0.215	0.158	1.717			-0.321	-0.146	1.700			-0.394	-0.369	1.726			-0.434	-0.582	1.679			-0.436	-0.646	1.655			-0.099	-0.147	1.655			-0.152	-0.305	1.497
-0.209	-0.437	1.645			-0.199	-0.379	1.697			-0.205	-0.041	1.716			-0.216	0.157	1.717			-0.322	-0.148	1.700			-0.395	-0.371	1.728			-0.435	-0.583	1.680			-0.437	-0.646	1.656			-0.101	-0.147	1.654			-0.154	-0.304	1.496
-0.210	-0.437	1.645			-0.199	-0.379	1.697			-0.206	-0.041	1.716			-0.217	0.157	1.717			-0.322	-0.149	1.699			-0.396	-0.372	1.730			-0.435	-0.585	1.681			-0.437	-0.646	1.658			-0.102	-0.147	1.653			-0.156	-0.302	1.494
-0.210	-0.438	1.646			-0.200	-0.380	1.697			-0.206	-0.041	1.716			-0.218	0.157	1.717			-0.322	-0.150	1.699			-0.397	-0.372	1.732			-0.436	-0.586	1.682			-0.438	-0.647	1.659			-0.104	-0.147	1.653			-0.158	-0.301	1.493
-0.211	-0.438	1.646			-0.200	-0.380	1.697			-0.207	-0.041	1.717			-0.218	0.157	1.718			-0.322	-0.150	1.699			-0.397	-0.373	1.733			-0.436	-0.586	1.684			-0.438	-0.646	1.661			-0.105	-0.147	1.652			-0.160	-0.300	1.492
-0.211	-0.438	1.646			-0.200	-0.380	1.698			-0.207	-0.041	1.717			-0.219	0.157	1.718			-0.322	-0.151	1.698			-0.398	-0.373	1.734			-0.437	-0.586	1.685			-0.438	-0.646	1.663			-0.106	-0.147	1.651			-0.162	-0.300	1.491
-0.212	-0.439	1.646			-0.201	-0.381	1.698			-0.208	-0.041	1.717			-0.220	0.156	1.718			-0.322	-0.152	1.698			-0.398	-0.374	1.735			-0.437	-0.585	1.688			-0.439	-0.646	1.665			-0.108	-0.147	1.650			-0.164	-0.299	1.490
-0.212	-0.439	1.647			-0.201	-0.381	1.698			-0.208	-0.041	1.717			-0.220	0.156	1.718			-0.322	-0.152	1.698			-0.399	-0.374	1.736			-0.438	-0.585	1.689			-0.439	-0.646	1.666			-0.109	-0.147	1.650			-0.165	-0.298	1.490
-0.213	-0.440	1.647			-0.202	-0.381	1.698			-0.208	-0.041	1.717			-0.221	0.156	1.719			-0.322	-0.153	1.697			-0.399	-0.375	1.737			-0.438	-0.586	1.690			-0.440	-0.646	1.668			-0.110	-0.146	1.649			-0.166	-0.298	1.489
-0.213	-0.440	1.647			-0.202	-0.382	1.698			-0.209	-0.041	1.717			-0.221	0.156	1.719			-0.322	-0.154	1.697			-0.399	-0.375	1.738			-0.438	-0.587	1.691			-0.440	-0.646	1.669			-0.111	-0.146	1.649			-0.168	-0.297	1.488
-0.214	-0.441	1.647			-0.202	-0.382	1.699			-0.209	-0.041	1.718			-0.222	0.156	1.719			-0.322	-0.154	1.697			-0.400	-0.376	1.738			-0.439	-0.587	1.692			-0.440	-0.647	1.670			-0.112	-0.146	1.648			-0.169	-0.296	1.488
-0.214	-0.441	1.647			-0.203	-0.382	1.699			-0.209	-0.041	1.718			-0.222	0.156	1.719			-0.322	-0.155	1.697			-0.400	-0.376	1.738			-0.439	-0.588	1.692			-0.441	-0.647	1.671			-0.112	-0.146	1.648			-0.170	-0.296	1.487
-0.215	-0.442	1.648			-0.203	-0.383	1.699			-0.210	-0.041	1.718			-0.223	0.156	1.719			-0.322	-0.155	1.696			-0.400	-0.376	1.739			-0.440	-0.589	1.693			-0.441	-0.647	1.672			-0.113	-0.146	1.648			-0.171	-0.295	1.487
-0.215	-0.442	1.648			-0.203	-0.383	1.699			-0.210	-0.041	1.718			-0.223	0.156	1.719			-0.323	-0.156	1.696			-0.400	-0.377	1.737			-0.440	-0.589	1.694			-0.441	-0.648	1.672			-0.114	-0.146	1.647			-0.172	-0.295	1.487
-0.215	-0.442	1.648			-0.203	-0.383	1.699			-0.210	-0.041	1.718			-0.224	0.156	1.719			-0.323	-0.156	1.696			-0.400	-0.378	1.738			-0.440	-0.590	1.694			-0.442	-0.648	1.673			-0.114	-0.146	1.647			-0.173	-0.295	1.487
-0.216	-0.443	1.648			-0.204	-0.383	1.699			-0.211	-0.041	1.718			-0.224	0.156	1.720			-0.323	-0.156	1.697			-0.401	-0.378	1.738			-0.440	-0.590	1.695			-0.442	-0.648	1.674			-0.115	-0.146	1.647			-0.174	-0.294	1.487
-0.216	-0.443	1.648			-0.204	-0.383	1.699			-0.211	-0.041	1.718			-0.224	0.156	1.720			-0.323	-0.157	1.697			-0.401	-0.378	1.738			-0.441	-0.590	1.695			-0.442	-0.649	1.674			-0.116	-0.146	1.646			-0.175	-0.294	1.487
-0.216	-0.443	1.648			-0.204	-0.384	1.700			-0.211	-0.041	1.718			-0.225	0.155	1.720			-0.324	-0.157	1.697			-0.401	-0.379	1.739			-0.441	-0.591	1.695			-0.443	-0.649	1.675			-0.116	-0.146	1.646			-0.176	-0.294	1.487
-0.216	-0.443	1.649			-0.204	-0.384	1.700			-0.211	-0.040	1.718			-0.225	0.155	1.720			-0.324	-0.158	1.697			-0.402	-0.379	1.739			-0.441	-0.591	1.696			-0.443	-0.649	1.675			-0.117	-0.146	1.646			-0.176	-0.294	1.487
-0.217	-0.444	1.649			-0.205	-0.384	1.700			-0.212	-0.040	1.719			-0.225	0.155	1.720			-0.324	-0.158	1.697			-0.402	-0.379	1.739			-0.441	-0.591	1.696			-0.443	-0.649	1.676			-0.117	-0.146	1.646			-0.177	-0.294	1.487
-0.217	-0.444	1.649			-0.205	-0.384	1.700			-0.212	-0.040	1.719			-0.226	0.155	1.720			-0.324	-0.158	1.696			-0.402	-0.379	1.739			-0.441	-0.591	1.697			-0.443	-0.650	1.676			-0.117	-0.146	1.645			-0.178	-0.293	1.487
-0.217	-0.444	1.649			-0.205	-0.384	1.700			-0.212	-0.040	1.719			-0.226	0.155	1.720			-0.324	-0.159	1.696			-0.402	-0.379	1.740			-0.442	-0.591	1.697			-0.444	-0.650	1.676			-0.118	-0.146	1.645			-0.178	-0.293	1.487
-0.217	-0.444	1.649			-0.205	-0.385	1.700			-0.212	-0.040	1.719			-0.226	0.155	1.720			-0.324	-0.159	1.696			-0.402	-0.379	1.740			-0.442	-0.592	1.697			-0.444	-0.650	1.677			-0.118	-0.146	1.645			-0.179	-0.293	1.487
-0.218	-0.445	1.649			-0.206	-0.385	1.700			-0.213	-0.040	1.719			-0.226	0.155	1.720			-0.324	-0.159	1.696			-0.403	-0.380	1.740			-0.442	-0.592	1.697			-0.444	-0.651	1.677			-0.119	-0.146	1.645			-0.179	-0.294	1.488
-0.218	-0.445	1.649			-0.206	-0.385	1.700			-0.213	-0.040	1.719			-0.227	0.155	1.721			-0.324	-0.159	1.696			-0.403	-0.380	1.740			-0.442	-0.592	1.698			-0.444	-0.651	1.677			-0.119	-0.146	1.645			-0.179	-0.294	1.489
-0.218	-0.445	1.649			-0.206	-0.385	1.701			-0.213	-0.040	1.719			-0.227	0.155	1.721			-0.325	-0.159	1.696			-0.403	-0.380	1.740			-0.442	-0.592	1.698			-0.445	-0.651	1.678			-0.119	-0.146	1.645			-0.178	-0.295	1.490
-0.218	-0.445	1.650			-0.206	-0.385	1.701			-0.213	-0.040	1.719			-0.227	0.155	1.721			-0.325	-0.160	1.696			-0.403	-0.380	1.741			-0.442	-0.592	1.698			-0.445	-0.651	1.678			-0.119	-0.146	1.645			-0.176	-0.297	1.492
[truncated: 296 more rows]
[truncated: 30 more columns]
