# Supplementary material for: A natural user interface to integrate citizen science and physical exercise
Source: PLoS One. 2017 Feb 23;12(2):e0172587. doi: 10.1371/journal.pone.0172587 (PMC5322974; doi:10.1371/journal.pone.0172587)
Supplement: S1 Folder — Kinect raw data of each participant in the two kinect groups (KC and KNC). Data of each participant are saved in a binary file. Trajectories of points have been extracted form the binary file and saved in a text file. (ZIP) [file pone.0172587.s002.zip › Raw_data/Par24/Par24_Right_NC_points.txt]

-0.081	-0.452	1.800			-0.065	-0.403	1.839			-0.092	-0.133	1.843			-0.095	0.064	1.811			-0.214	-0.195	1.917			-0.242	-0.395	1.921			-0.249	-0.593	1.863			-0.248	-0.666	1.844			0.038	-0.218	1.780			0.040	-0.183	1.505
-0.082	-0.453	1.800			-0.066	-0.404	1.839			-0.093	-0.135	1.842			-0.095	0.064	1.811			-0.214	-0.195	1.917			-0.242	-0.396	1.919			-0.249	-0.592	1.860			-0.248	-0.666	1.839			0.038	-0.220	1.780			0.043	-0.203	1.506
-0.082	-0.453	1.800			-0.066	-0.404	1.839			-0.094	-0.137	1.842			-0.094	0.063	1.811			-0.214	-0.195	1.917			-0.243	-0.405	1.915			-0.249	-0.600	1.849			-0.248	-0.672	1.829			0.038	-0.221	1.780			0.044	-0.217	1.508
-0.083	-0.454	1.800			-0.067	-0.405	1.839			-0.094	-0.139	1.841			-0.093	0.063	1.811			-0.214	-0.195	1.917			-0.243	-0.408	1.913			-0.249	-0.600	1.845			-0.248	-0.673	1.824			0.039	-0.223	1.781			0.044	-0.220	1.508
-0.083	-0.454	1.800			-0.067	-0.406	1.839			-0.095	-0.141	1.841			-0.093	0.062	1.812			-0.214	-0.195	1.918			-0.242	-0.409	1.910			-0.248	-0.600	1.843			-0.248	-0.673	1.820			0.039	-0.224	1.781			0.046	-0.202	1.514
-0.083	-0.455	1.800			-0.067	-0.407	1.839			-0.095	-0.143	1.840			-0.092	0.061	1.812			-0.214	-0.195	1.918			-0.242	-0.410	1.909			-0.248	-0.600	1.840			-0.248	-0.673	1.817			0.039	-0.225	1.781			0.046	-0.193	1.517
-0.083	-0.460	1.799			-0.067	-0.414	1.837			-0.081	-0.167	1.825			-0.081	0.049	1.804			-0.212	-0.199	1.914			-0.242	-0.410	1.907			-0.248	-0.598	1.838			-0.248	-0.672	1.815			0.044	-0.235	1.783			0.047	-0.191	1.520
-0.082	-0.468	1.797			-0.066	-0.422	1.835			-0.075	-0.177	1.820			-0.075	0.042	1.799			-0.210	-0.203	1.911			-0.241	-0.410	1.905			-0.248	-0.606	1.833			-0.248	-0.675	1.811			0.048	-0.243	1.786			0.048	-0.189	1.523
-0.082	-0.469	1.797			-0.067	-0.423	1.834			-0.077	-0.178	1.820			-0.075	0.040	1.800			-0.210	-0.203	1.910			-0.241	-0.410	1.903			-0.248	-0.605	1.833			-0.248	-0.675	1.810			0.049	-0.243	1.786			0.048	-0.183	1.524
-0.082	-0.470	1.797			-0.067	-0.424	1.834			-0.078	-0.180	1.820			-0.074	0.039	1.802			-0.210	-0.203	1.910			-0.241	-0.410	1.902			-0.248	-0.604	1.832			-0.248	-0.674	1.809			0.049	-0.243	1.786			0.048	-0.179	1.525
-0.083	-0.471	1.797			-0.067	-0.425	1.834			-0.079	-0.180	1.821			-0.074	0.039	1.803			-0.210	-0.204	1.910			-0.241	-0.410	1.902			-0.248	-0.604	1.832			-0.248	-0.674	1.808			0.049	-0.243	1.786			0.047	-0.175	1.525
-0.083	-0.472	1.797			-0.067	-0.426	1.834			-0.081	-0.181	1.820			-0.074	0.038	1.804			-0.210	-0.204	1.910			-0.241	-0.410	1.901			-0.247	-0.602	1.832			-0.248	-0.674	1.808			0.050	-0.243	1.787			0.047	-0.172	1.526
-0.083	-0.472	1.797			-0.068	-0.427	1.834			-0.082	-0.181	1.821			-0.074	0.038	1.806			-0.210	-0.204	1.910			-0.241	-0.410	1.901			-0.248	-0.607	1.832			-0.248	-0.675	1.807			0.050	-0.243	1.787			0.047	-0.170	1.526
-0.084	-0.473	1.797			-0.068	-0.427	1.834			-0.084	-0.180	1.822			-0.074	0.038	1.807			-0.210	-0.204	1.910			-0.241	-0.410	1.902			-0.248	-0.605	1.835			-0.248	-0.674	1.808			0.050	-0.243	1.787			0.047	-0.169	1.526
-0.084	-0.473	1.797			-0.069	-0.428	1.834			-0.087	-0.180	1.823			-0.075	0.038	1.808			-0.210	-0.204	1.911			-0.241	-0.410	1.902			-0.248	-0.603	1.837			-0.248	-0.673	1.810			0.051	-0.243	1.787			0.047	-0.167	1.527
-0.084	-0.473	1.797			-0.069	-0.428	1.834			-0.089	-0.179	1.824			-0.075	0.038	1.809			-0.210	-0.204	1.911			-0.242	-0.410	1.903			-0.248	-0.602	1.839			-0.249	-0.673	1.813			0.051	-0.243	1.787			0.047	-0.165	1.528
-0.085	-0.474	1.797			-0.070	-0.428	1.834			-0.091	-0.178	1.825			-0.075	0.038	1.810			-0.210	-0.204	1.911			-0.242	-0.410	1.904			-0.249	-0.602	1.840			-0.250	-0.674	1.816			0.051	-0.242	1.788			0.047	-0.163	1.528
-0.085	-0.474	1.798			-0.070	-0.429	1.834			-0.092	-0.178	1.825			-0.075	0.038	1.811			-0.210	-0.204	1.911			-0.243	-0.410	1.905			-0.250	-0.601	1.843			-0.251	-0.674	1.819			0.052	-0.242	1.788			0.047	-0.161	1.528
-0.086	-0.474	1.798			-0.071	-0.429	1.834			-0.094	-0.178	1.825			-0.075	0.038	1.812			-0.210	-0.204	1.911			-0.243	-0.411	1.905			-0.251	-0.601	1.845			-0.252	-0.675	1.822			0.052	-0.242	1.788			0.048	-0.160	1.528
-0.086	-0.474	1.798			-0.071	-0.429	1.834			-0.095	-0.178	1.826			-0.076	0.038	1.812			-0.210	-0.204	1.911			-0.243	-0.412	1.906			-0.251	-0.602	1.847			-0.253	-0.676	1.825			0.052	-0.241	1.788			0.048	-0.159	1.529
-0.086	-0.474	1.798			-0.072	-0.429	1.834			-0.096	-0.178	1.826			-0.076	0.037	1.813			-0.210	-0.204	1.911			-0.243	-0.412	1.906			-0.252	-0.602	1.849			-0.253	-0.676	1.828			0.052	-0.240	1.788			0.048	-0.157	1.529
-0.087	-0.474	1.798			-0.072	-0.429	1.834			-0.097	-0.179	1.826			-0.076	0.037	1.813			-0.210	-0.204	1.911			-0.244	-0.413	1.907			-0.252	-0.602	1.850			-0.254	-0.677	1.830			0.052	-0.239	1.788			0.048	-0.156	1.529
-0.087	-0.474	1.798			-0.073	-0.429	1.834			-0.097	-0.179	1.826			-0.076	0.037	1.814			-0.210	-0.204	1.911			-0.244	-0.413	1.907			-0.252	-0.602	1.851			-0.255	-0.678	1.832			0.053	-0.238	1.788			0.048	-0.155	1.529
-0.087	-0.474	1.798			-0.073	-0.429	1.835			-0.098	-0.180	1.826			-0.076	0.036	1.815			-0.210	-0.204	1.912			-0.244	-0.414	1.907			-0.253	-0.603	1.853			-0.255	-0.679	1.834			0.053	-0.237	1.788			0.048	-0.154	1.529
-0.088	-0.474	1.798			-0.073	-0.429	1.835			-0.098	-0.180	1.826			-0.076	0.036	1.816			-0.211	-0.204	1.912			-0.245	-0.414	1.908			-0.253	-0.603	1.853			-0.255	-0.679	1.835			0.053	-0.236	1.787			0.048	-0.154	1.529
-0.088	-0.474	1.799			-0.073	-0.429	1.835			-0.099	-0.180	1.826			-0.076	0.035	1.816			-0.211	-0.204	1.912			-0.245	-0.415	1.908			-0.253	-0.603	1.854			-0.256	-0.680	1.836			0.053	-0.235	1.787			0.048	-0.153	1.528
-0.088	-0.474	1.799			-0.074	-0.429	1.835			-0.099	-0.181	1.826			-0.076	0.035	1.817			-0.211	-0.204	1.912			-0.245	-0.415	1.908			-0.254	-0.603	1.854			-0.256	-0.680	1.837			0.053	-0.234	1.787			0.047	-0.152	1.528
-0.088	-0.474	1.799			-0.074	-0.429	1.835			-0.099	-0.181	1.826			-0.076	0.035	1.817			-0.211	-0.204	1.912			-0.245	-0.416	1.908			-0.254	-0.603	1.854			-0.256	-0.680	1.837			0.053	-0.234	1.787			0.047	-0.152	1.528
-0.089	-0.474	1.799			-0.074	-0.429	1.835			-0.100	-0.181	1.826			-0.077	0.035	1.817			-0.211	-0.203	1.913			-0.245	-0.416	1.908			-0.254	-0.603	1.855			-0.257	-0.681	1.838			0.053	-0.234	1.787			0.046	-0.152	1.528
-0.089	-0.474	1.799			-0.075	-0.429	1.835			-0.100	-0.182	1.826			-0.077	0.034	1.818			-0.212	-0.203	1.913			-0.245	-0.417	1.908			-0.254	-0.603	1.855			-0.257	-0.681	1.838			0.052	-0.234	1.787			0.046	-0.151	1.528
-0.089	-0.474	1.799			-0.075	-0.429	1.835			-0.100	-0.182	1.826			-0.077	0.034	1.818			-0.212	-0.203	1.913			-0.245	-0.417	1.908			-0.254	-0.603	1.855			-0.257	-0.681	1.838			0.052	-0.234	1.786			0.046	-0.151	1.528
-0.089	-0.474	1.799			-0.075	-0.430	1.835			-0.099	-0.185	1.824			-0.075	0.032	1.816			-0.213	-0.205	1.912			-0.245	-0.417	1.908			-0.254	-0.603	1.855			-0.257	-0.681	1.837			0.052	-0.234	1.786			0.053	-0.150	1.542
-0.090	-0.475	1.799			-0.075	-0.430	1.835			-0.099	-0.185	1.824			-0.075	0.031	1.816			-0.213	-0.206	1.912			-0.245	-0.418	1.908			-0.255	-0.608	1.852			-0.257	-0.684	1.835			0.052	-0.234	1.786			0.053	-0.149	1.542
-0.090	-0.475	1.799			-0.075	-0.430	1.835			-0.099	-0.186	1.824			-0.075	0.030	1.816			-0.213	-0.206	1.912			-0.245	-0.418	1.908			-0.255	-0.609	1.850			-0.257	-0.686	1.833			0.054	-0.231	1.787			0.053	-0.148	1.541
-0.090	-0.475	1.799			-0.076	-0.430	1.835			-0.099	-0.188	1.823			-0.075	0.029	1.816			-0.214	-0.208	1.913			-0.246	-0.417	1.908			-0.255	-0.608	1.850			-0.256	-0.684	1.832			0.054	-0.230	1.787			0.052	-0.148	1.540
-0.090	-0.475	1.799			-0.076	-0.430	1.834			-0.099	-0.189	1.822			-0.075	0.028	1.817			-0.215	-0.208	1.913			-0.246	-0.417	1.908			-0.255	-0.606	1.849			-0.256	-0.683	1.831			0.055	-0.223	1.790			0.052	-0.147	1.540
-0.090	-0.475	1.799			-0.076	-0.430	1.834			-0.099	-0.190	1.822			-0.075	0.027	1.817			-0.216	-0.209	1.913			-0.246	-0.417	1.908			-0.255	-0.605	1.849			-0.256	-0.681	1.830			0.055	-0.218	1.792			0.051	-0.147	1.540
-0.090	-0.475	1.799			-0.076	-0.430	1.834			-0.100	-0.191	1.822			-0.075	0.026	1.818			-0.230	-0.221	1.927			-0.246	-0.418	1.907			-0.255	-0.611	1.845			-0.255	-0.684	1.828			0.053	-0.220	1.791			0.050	-0.146	1.539
-0.090	-0.475	1.799			-0.076	-0.430	1.834			-0.100	-0.192	1.821			-0.076	0.025	1.819			-0.237	-0.228	1.933			-0.246	-0.433	1.901			-0.255	-0.621	1.841			-0.255	-0.685	1.826			0.051	-0.223	1.789			0.048	-0.146	1.538
-0.091	-0.475	1.799			-0.077	-0.431	1.834			-0.101	-0.193	1.821			-0.076	0.024	1.820			-0.242	-0.233	1.938			-0.246	-0.442	1.898			-0.255	-0.627	1.838			-0.255	-0.687	1.825			0.049	-0.225	1.788			0.046	-0.146	1.536
-0.091	-0.475	1.800			-0.077	-0.431	1.834			-0.103	-0.194	1.821			-0.077	0.023	1.821			-0.245	-0.239	1.942			-0.245	-0.448	1.896			-0.255	-0.631	1.837			-0.255	-0.688	1.824			0.047	-0.227	1.787			0.044	-0.146	1.535
-0.091	-0.475	1.800			-0.077	-0.431	1.834			-0.104	-0.195	1.822			-0.078	0.022	1.823			-0.250	-0.249	1.946			-0.245	-0.453	1.894			-0.255	-0.635	1.835			-0.255	-0.692	1.822			0.046	-0.228	1.786			0.043	-0.146	1.538
-0.091	-0.475	1.800			-0.077	-0.431	1.834			-0.103	-0.188	1.823			-0.079	0.029	1.825			-0.250	-0.251	1.947			-0.245	-0.456	1.893			-0.256	-0.638	1.835			-0.255	-0.693	1.821			0.045	-0.228	1.786			0.037	-0.146	1.535
-0.091	-0.475	1.800			-0.078	-0.431	1.834			-0.118	-0.192	1.832			-0.086	0.026	1.831			-0.253	-0.260	1.949			-0.245	-0.460	1.892			-0.256	-0.641	1.834			-0.256	-0.696	1.821			0.045	-0.228	1.786			0.032	-0.146	1.533
-0.092	-0.475	1.800			-0.078	-0.431	1.834			-0.127	-0.195	1.837			-0.091	0.024	1.835			-0.255	-0.267	1.950			-0.245	-0.463	1.891			-0.256	-0.645	1.834			-0.257	-0.699	1.821			0.044	-0.228	1.786			0.028	-0.146	1.532
-0.092	-0.475	1.800			-0.078	-0.431	1.834			-0.135	-0.197	1.842			-0.097	0.022	1.840			-0.257	-0.272	1.951			-0.245	-0.470	1.890			-0.256	-0.651	1.833			-0.258	-0.706	1.821			0.044	-0.228	1.785			0.024	-0.145	1.531
-0.092	-0.475	1.800			-0.079	-0.431	1.834			-0.141	-0.199	1.846			-0.062	-0.020	1.852			-0.258	-0.276	1.952			-0.245	-0.475	1.889			-0.256	-0.656	1.832			-0.259	-0.711	1.821			0.044	-0.228	1.785			0.027	-0.147	1.549
-0.092	-0.476	1.800			-0.079	-0.432	1.834			-0.145	-0.200	1.848			-0.040	-0.080	1.862			-0.259	-0.280	1.953			-0.245	-0.482	1.888			-0.256	-0.663	1.832			-0.259	-0.719	1.821			0.043	-0.229	1.785			0.025	-0.146	1.551
-0.092	-0.481	1.800			-0.080	-0.436	1.835			-0.157	-0.205	1.855			-0.036	-0.103	1.866			-0.259	-0.285	1.952			-0.244	-0.488	1.888			-0.256	-0.669	1.832			-0.259	-0.723	1.821			0.043	-0.229	1.784			0.029	-0.147	1.565
-0.090	-0.475	1.802			-0.079	-0.430	1.837			-0.145	-0.186	1.861			-0.044	-0.062	1.864			-0.259	-0.287	1.952			-0.244	-0.493	1.887			-0.256	-0.674	1.831			-0.258	-0.728	1.821			0.048	-0.220	1.784			0.029	-0.147	1.569
-0.089	-0.473	1.802			-0.078	-0.429	1.837			-0.140	-0.195	1.853			-0.018	-0.095	1.859			-0.260	-0.290	1.954			-0.244	-0.498	1.887			-0.256	-0.679	1.831			-0.258	-0.734	1.820			0.051	-0.226	1.778			0.029	-0.145	1.574
-0.089	-0.473	1.802			-0.078	-0.429	1.837			-0.147	-0.198	1.855			-0.018	-0.102	1.861			-0.261	-0.293	1.955			-0.243	-0.502	1.886			-0.257	-0.685	1.832			-0.259	-0.738	1.820			0.018	-0.245	1.774			0.032	-0.147	1.585
-0.089	-0.472	1.802			-0.078	-0.429	1.838			-0.141	-0.203	1.849			-0.033	-0.064	1.850			-0.253	-0.287	1.945			-0.238	-0.491	1.889			-0.256	-0.674	1.836			-0.258	-0.729	1.824			0.039	-0.216	1.782			0.032	-0.147	1.587
-0.089	-0.472	1.802			-0.079	-0.428	1.838			-0.147	-0.206	1.851			-0.040	-0.057	1.848			-0.250	-0.284	1.943			-0.236	-0.482	1.891			-0.255	-0.667	1.840			-0.257	-0.726	1.826			0.045	-0.241	1.787			0.033	-0.149	1.596
-0.089	-0.472	1.803			-0.079	-0.429	1.838			-0.171	-0.207	1.868			-0.054	-0.050	1.856			-0.248	-0.281	1.942			-0.233	-0.475	1.892			-0.254	-0.659	1.843			-0.256	-0.723	1.827			0.003	-0.216	1.799			0.035	-0.150	1.602
-0.087	-0.468	1.804			-0.073	-0.420	1.843			-0.120	-0.152	1.886			-0.059	-0.016	1.849			-0.246	-0.277	1.941			-0.231	-0.468	1.893			-0.253	-0.654	1.845			-0.255	-0.720	1.829			0.035	-0.183	1.795			0.034	-0.150	1.603
-0.085	-0.464	1.805			-0.069	-0.413	1.845			-0.104	-0.133	1.877			-0.059	0.004	1.844			-0.246	-0.276	1.941			-0.229	-0.464	1.893			-0.251	-0.649	1.847			-0.254	-0.716	1.830			0.045	-0.172	1.793			0.034	-0.151	1.603
-0.083	-0.462	1.806			-0.066	-0.410	1.847			-0.094	-0.122	1.877			-0.060	0.013	1.840			-0.245	-0.274	1.942			-0.229	-0.461	1.894			-0.250	-0.645	1.848			-0.253	-0.715	1.831			0.051	-0.165	1.793			0.034	-0.152	1.603
-0.082	-0.460	1.807			-0.065	-0.407	1.848			-0.089	-0.116	1.878			-0.060	0.019	1.838			-0.243	-0.271	1.940			-0.228	-0.460	1.894			-0.249	-0.645	1.848			-0.252	-0.713	1.832			0.054	-0.160	1.793			0.034	-0.153	1.604
-0.081	-0.458	1.807			-0.063	-0.405	1.849			-0.086	-0.111	1.880			-0.060	0.022	1.837			-0.241	-0.266	1.942			-0.228	-0.457	1.895			-0.248	-0.641	1.850			-0.252	-0.712	1.833			0.057	-0.156	1.793			0.034	-0.154	1.604
-0.079	-0.456	1.808			-0.061	-0.402	1.849			-0.082	-0.107	1.877			-0.060	0.028	1.836			-0.241	-0.262	1.943			-0.226	-0.450	1.895			-0.247	-0.634	1.852			-0.251	-0.708	1.834			0.058	-0.153	1.793			0.034	-0.155	1.604
-0.078	-0.454	1.808			-0.060	-0.401	1.849			-0.079	-0.104	1.875			-0.060	0.031	1.835			-0.240	-0.259	1.943			-0.225	-0.446	1.895			-0.246	-0.630	1.854			-0.251	-0.706	1.835			0.059	-0.150	1.793			0.034	-0.155	1.604
-0.077	-0.453	1.808			-0.059	-0.400	1.850			-0.078	-0.101	1.875			-0.060	0.033	1.834			-0.236	-0.256	1.938			-0.224	-0.444	1.896			-0.245	-0.628	1.855			-0.250	-0.704	1.836			0.061	-0.149	1.793			0.034	-0.156	1.603
-0.077	-0.453	1.808			-0.059	-0.399	1.850			-0.077	-0.099	1.876			-0.060	0.034	1.832			-0.233	-0.254	1.934			-0.224	-0.442	1.896			-0.245	-0.627	1.855			-0.250	-0.704	1.836			0.062	-0.147	1.793			0.034	-0.156	1.602
-0.076	-0.452	1.809			-0.058	-0.398	1.851			-0.076	-0.097	1.877			-0.061	0.035	1.831			-0.233	-0.253	1.935			-0.223	-0.440	1.896			-0.244	-0.625	1.856			-0.250	-0.702	1.837			0.062	-0.146	1.793			-0.023	-0.156	1.579
-0.076	-0.451	1.809			-0.058	-0.397	1.851			-0.076	-0.096	1.878			-0.061	0.037	1.830			-0.233	-0.252	1.935			-0.223	-0.439	1.897			-0.244	-0.624	1.856			-0.250	-0.701	1.839			0.063	-0.145	1.793			-0.037	-0.163	1.569
-0.076	-0.451	1.809			-0.057	-0.397	1.851			-0.077	-0.095	1.879			-0.093	0.010	1.807			-0.232	-0.251	1.935			-0.222	-0.438	1.897			-0.243	-0.624	1.857			-0.250	-0.700	1.840			0.063	-0.144	1.793			-0.042	-0.170	1.573
-0.075	-0.451	1.809			-0.057	-0.396	1.852			-0.076	-0.094	1.880			-0.104	0.001	1.800			-0.232	-0.251	1.935			-0.222	-0.437	1.898			-0.243	-0.624	1.857			-0.250	-0.699	1.841			0.064	-0.142	1.792			-0.045	-0.175	1.575
-0.074	-0.451	1.809			-0.056	-0.396	1.852			-0.076	-0.093	1.881			-0.111	-0.003	1.795			-0.231	-0.250	1.934			-0.222	-0.437	1.899			-0.243	-0.623	1.858			-0.250	-0.698	1.841			0.064	-0.142	1.792			-0.048	-0.177	1.575
-0.074	-0.451	1.810			-0.056	-0.396	1.852			-0.075	-0.092	1.882			-0.116	-0.006	1.792			-0.231	-0.250	1.934			-0.222	-0.436	1.899			-0.242	-0.623	1.859			-0.250	-0.697	1.842			0.064	-0.142	1.792			-0.051	-0.180	1.576
-0.073	-0.451	1.810			-0.055	-0.397	1.853			-0.075	-0.092	1.883			-0.119	-0.008	1.789			-0.230	-0.250	1.934			-0.222	-0.436	1.900			-0.242	-0.622	1.860			-0.250	-0.696	1.843			0.064	-0.142	1.791			-0.053	-0.182	1.576
-0.073	-0.451	1.810			-0.055	-0.397	1.853			-0.076	-0.092	1.883			-0.122	-0.010	1.787			-0.230	-0.250	1.933			-0.224	-0.436	1.904			-0.242	-0.622	1.860			-0.249	-0.695	1.844			0.064	-0.142	1.791			-0.056	-0.183	1.575
-0.073	-0.451	1.810			-0.054	-0.397	1.853			-0.076	-0.092	1.884			-0.124	-0.012	1.785			-0.230	-0.250	1.934			-0.224	-0.437	1.906			-0.242	-0.623	1.861			-0.249	-0.694	1.845			0.065	-0.142	1.791			-0.058	-0.185	1.575
-0.072	-0.451	1.810			-0.054	-0.397	1.853			-0.077	-0.092	1.884			-0.126	-0.013	1.783			-0.230	-0.251	1.934			-0.225	-0.438	1.907			-0.241	-0.623	1.862			-0.249	-0.693	1.846			0.065	-0.143	1.791			-0.060	-0.186	1.574
-0.072	-0.451	1.811			-0.054	-0.396	1.853			-0.078	-0.093	1.884			-0.128	-0.014	1.781			-0.230	-0.251	1.935			-0.225	-0.438	1.909			-0.241	-0.624	1.863			-0.249	-0.693	1.847			0.065	-0.143	1.790			-0.061	-0.187	1.575
-0.072	-0.450	1.811			-0.053	-0.396	1.854			-0.078	-0.093	1.885			-0.129	-0.016	1.780			-0.231	-0.252	1.936			-0.225	-0.438	1.910			-0.241	-0.625	1.864			-0.249	-0.693	1.848			0.065	-0.143	1.790			-0.063	-0.188	1.576
-0.071	-0.450	1.811			-0.053	-0.396	1.854			-0.079	-0.094	1.885			-0.130	-0.017	1.778			-0.230	-0.252	1.936			-0.225	-0.439	1.910			-0.240	-0.626	1.864			-0.249	-0.693	1.848			0.064	-0.143	1.790			-0.064	-0.189	1.577
-0.071	-0.450	1.811			-0.053	-0.396	1.854			-0.080	-0.095	1.885			-0.131	-0.019	1.777			-0.231	-0.266	1.939			-0.222	-0.451	1.908			-0.241	-0.635	1.863			-0.250	-0.697	1.848			0.064	-0.143	1.790			-0.065	-0.190	1.580
-0.071	-0.450	1.811			-0.052	-0.396	1.854			-0.081	-0.095	1.886			-0.131	-0.020	1.776			-0.233	-0.268	1.943			-0.221	-0.451	1.908			-0.240	-0.635	1.863			-0.250	-0.697	1.848			0.064	-0.143	1.789			-0.066	-0.191	1.582
-0.071	-0.450	1.811			-0.052	-0.396	1.854			-0.082	-0.096	1.887			-0.131	-0.022	1.775			-0.234	-0.269	1.946			-0.220	-0.452	1.908			-0.240	-0.636	1.864			-0.250	-0.698	1.848			0.064	-0.143	1.789			-0.069	-0.191	1.578
-0.070	-0.450	1.811			-0.052	-0.396	1.854			-0.083	-0.097	1.887			-0.130	-0.024	1.775			-0.196	-0.199	1.940			-0.219	-0.439	1.910			-0.240	-0.635	1.865			-0.250	-0.698	1.849			0.064	-0.143	1.789			-0.075	-0.187	1.575
-0.070	-0.450	1.811			-0.052	-0.396	1.854			-0.084	-0.098	1.888			-0.130	-0.025	1.774			-0.180	-0.169	1.938			-0.217	-0.421	1.912			-0.240	-0.634	1.865			-0.249	-0.698	1.849			0.064	-0.144	1.788			-0.080	-0.184	1.573
-0.070	-0.450	1.811			-0.052	-0.397	1.854			-0.085	-0.099	1.889			-0.129	-0.027	1.775			-0.172	-0.154	1.939			-0.216	-0.408	1.915			-0.239	-0.631	1.867			-0.249	-0.698	1.849			0.063	-0.144	1.788			-0.084	-0.182	1.572
-0.070	-0.450	1.812			-0.052	-0.397	1.854			-0.085	-0.099	1.889			-0.128	-0.028	1.774			-0.167	-0.145	1.939			-0.215	-0.401	1.916			-0.239	-0.630	1.867			-0.249	-0.697	1.850			0.063	-0.144	1.787			-0.087	-0.181	1.570
-0.070	-0.451	1.812			-0.052	-0.398	1.855			-0.085	-0.100	1.890			-0.128	-0.029	1.774			-0.163	-0.139	1.940			-0.215	-0.395	1.918			-0.239	-0.630	1.868			-0.249	-0.697	1.850			0.063	-0.145	1.787			-0.090	-0.179	1.569
-0.070	-0.451	1.812			-0.052	-0.398	1.854			-0.074	-0.101	1.866			-0.132	-0.025	1.773			-0.160	-0.133	1.941			-0.214	-0.390	1.919			-0.238	-0.629	1.868			-0.249	-0.697	1.850			0.063	-0.145	1.786			-0.092	-0.178	1.568
-0.070	-0.451	1.812			-0.051	-0.399	1.854			-0.067	-0.101	1.860			-0.132	-0.025	1.772			-0.158	-0.128	1.941			-0.213	-0.386	1.920			-0.238	-0.629	1.869			-0.249	-0.697	1.850			0.063	-0.145	1.786			-0.094	-0.177	1.567
-0.070	-0.452	1.812			-0.051	-0.399	1.853			-0.061	-0.101	1.857			-0.082	0.028	1.805			-0.156	-0.124	1.942			-0.213	-0.384	1.920			-0.238	-0.628	1.869			-0.248	-0.697	1.850			0.063	-0.145	1.785			-0.096	-0.176	1.566
-0.070	-0.453	1.812			-0.050	-0.400	1.853			-0.055	-0.100	1.855			-0.060	0.051	1.820			-0.154	-0.121	1.942			-0.212	-0.381	1.921			-0.238	-0.628	1.870			-0.248	-0.697	1.850			0.064	-0.145	1.784			-0.097	-0.176	1.566
-0.070	-0.453	1.812			-0.050	-0.401	1.852			-0.051	-0.100	1.854			-0.051	0.062	1.826			-0.152	-0.117	1.943			-0.211	-0.378	1.921			-0.237	-0.627	1.870			-0.248	-0.697	1.850			0.064	-0.145	1.784			-0.099	-0.175	1.565
-0.070	-0.454	1.812			-0.049	-0.401	1.852			-0.047	-0.099	1.852			-0.045	0.068	1.829			-0.150	-0.114	1.943			-0.210	-0.375	1.921			-0.237	-0.626	1.871			-0.248	-0.697	1.851			0.064	-0.145	1.783			-0.100	-0.174	1.565
-0.070	-0.454	1.812			-0.048	-0.402	1.851			-0.043	-0.098	1.851			-0.041	0.073	1.831			-0.148	-0.111	1.943			-0.211	-0.372	1.923			-0.237	-0.625	1.871			-0.248	-0.697	1.851			0.064	-0.145	1.783			-0.101	-0.174	1.565
-0.069	-0.455	1.812			-0.047	-0.402	1.851			-0.039	-0.097	1.849			-0.036	0.078	1.832			-0.140	-0.109	1.933			-0.211	-0.365	1.927			-0.236	-0.618	1.873			-0.248	-0.696	1.851			0.065	-0.145	1.782			-0.102	-0.173	1.564
-0.068	-0.455	1.812			-0.045	-0.402	1.850			-0.036	-0.096	1.847			-0.032	0.082	1.833			-0.135	-0.107	1.927			-0.209	-0.363	1.926			-0.236	-0.617	1.874			-0.247	-0.696	1.851			0.066	-0.145	1.781			-0.102	-0.173	1.564
-0.067	-0.455	1.811			-0.044	-0.402	1.849			-0.033	-0.095	1.846			-0.028	0.086	1.833			-0.132	-0.106	1.923			-0.207	-0.361	1.925			-0.235	-0.616	1.874			-0.247	-0.696	1.851			0.067	-0.145	1.780			-0.103	-0.172	1.564
-0.066	-0.455	1.811			-0.042	-0.402	1.848			-0.030	-0.094	1.844			-0.024	0.090	1.830			-0.131	-0.105	1.919			-0.207	-0.357	1.929			-0.235	-0.613	1.875			-0.247	-0.696	1.851			0.068	-0.145	1.779			-0.103	-0.172	1.564
-0.064	-0.453	1.810			-0.040	-0.400	1.847			-0.027	-0.092	1.843			-0.020	0.092	1.825			-0.130	-0.105	1.917			-0.205	-0.357	1.924			-0.234	-0.600	1.877			-0.244	-0.681	1.855			0.070	-0.145	1.777			-0.097	-0.173	1.562
-0.063	-0.450	1.809			-0.038	-0.397	1.845			-0.025	-0.091	1.841			-0.017	0.094	1.820			-0.132	-0.103	1.919			-0.206	-0.354	1.927			-0.233	-0.593	1.878			-0.243	-0.673	1.857			0.072	-0.144	1.775			-0.097	-0.173	1.561
-0.061	-0.448	1.808			-0.035	-0.394	1.843			-0.023	-0.090	1.839			-0.015	0.096	1.816			-0.133	-0.102	1.919			-0.206	-0.352	1.929			-0.233	-0.588	1.879			-0.242	-0.668	1.858			0.075	-0.144	1.771			-0.093	-0.174	1.559
-0.058	-0.445	1.807			-0.033	-0.391	1.841			-0.020	-0.088	1.835			-0.013	0.098	1.811			-0.134	-0.101	1.918			-0.206	-0.351	1.930			-0.232	-0.585	1.879			-0.241	-0.665	1.859			0.077	-0.143	1.768			-0.092	-0.175	1.557
-0.055	-0.442	1.805			-0.030	-0.388	1.839			-0.019	-0.086	1.832			-0.012	0.099	1.805			-0.135	-0.101	1.918			-0.206	-0.350	1.931			-0.232	-0.583	1.879			-0.241	-0.663	1.860			0.080	-0.142	1.765			-0.090	-0.175	1.556
-0.052	-0.439	1.804			-0.027	-0.386	1.837			-0.017	-0.085	1.830			-0.010	0.099	1.800			-0.137	-0.102	1.917			-0.205	-0.350	1.931			-0.232	-0.582	1.880			-0.240	-0.662	1.860			0.082	-0.142	1.762			-0.090	-0.175	1.555
-0.049	-0.437	1.802			-0.024	-0.383	1.835			-0.015	-0.083	1.827			-0.009	0.100	1.796			-0.138	-0.103	1.917			-0.205	-0.350	1.931			-0.232	-0.580	1.880			-0.240	-0.660	1.861			0.084	-0.141	1.759			-0.089	-0.175	1.554
-0.046	-0.434	1.801			-0.020	-0.380	1.832			-0.013	-0.082	1.824			-0.008	0.100	1.791			-0.140	-0.102	1.923			-0.203	-0.349	1.931			-0.232	-0.579	1.880			-0.240	-0.659	1.861			0.086	-0.141	1.756			-0.089	-0.175	1.553
-0.044	-0.432	1.799			-0.018	-0.378	1.830			-0.011	-0.080	1.822			-0.008	0.100	1.787			-0.140	-0.102	1.926			-0.201	-0.349	1.929			-0.231	-0.581	1.878			-0.239	-0.660	1.860			0.088	-0.140	1.752			-0.089	-0.176	1.552
-0.042	-0.429	1.798			-0.015	-0.375	1.827			-0.010	-0.079	1.820			-0.007	0.100	1.783			-0.141	-0.102	1.928			-0.198	-0.350	1.928			-0.229	-0.583	1.876			-0.237	-0.662	1.859			0.090	-0.140	1.749			-0.088	-0.176	1.551
-0.039	-0.428	1.797			-0.013	-0.374	1.825			-0.007	-0.080	1.818			-0.006	0.100	1.780			-0.141	-0.103	1.930			-0.196	-0.351	1.926			-0.228	-0.584	1.875			-0.235	-0.663	1.857			0.092	-0.139	1.745			-0.088	-0.176	1.550
-0.037	-0.426	1.795			-0.010	-0.372	1.823			-0.005	-0.080	1.816			-0.006	0.100	1.778			-0.141	-0.103	1.931			-0.193	-0.352	1.925			-0.223	-0.583	1.873			-0.232	-0.662	1.856			0.094	-0.139	1.741			-0.088	-0.176	1.549
-0.035	-0.425	1.794			-0.008	-0.371	1.822			-0.003	-0.079	1.814			-0.005	0.100	1.776			-0.140	-0.104	1.932			-0.184	-0.355	1.918			-0.219	-0.581	1.871			-0.226	-0.659	1.854			0.095	-0.139	1.738			-0.088	-0.176	1.548
-0.033	-0.425	1.793			-0.006	-0.371	1.820			0.000	-0.081	1.811			-0.004	0.100	1.774			-0.139	-0.104	1.933			-0.179	-0.357	1.915			-0.211	-0.585	1.868			-0.219	-0.663	1.850			0.097	-0.139	1.734			-0.088	-0.176	1.547
-0.032	-0.424	1.792			-0.005	-0.370	1.818			0.002	-0.081	1.809			-0.003	0.100	1.772			-0.138	-0.105	1.934			-0.174	-0.358	1.913			-0.205	-0.588	1.865			-0.206	-0.667	1.842			0.099	-0.138	1.731			-0.088	-0.175	1.547
-0.030	-0.423	1.791			-0.003	-0.369	1.817			0.005	-0.081	1.807			-0.002	0.101	1.771			-0.137	-0.106	1.934			-0.170	-0.360	1.911			-0.199	-0.588	1.863			-0.199	-0.666	1.839			0.100	-0.138	1.729			-0.088	-0.175	1.546
-0.028	-0.421	1.790			-0.001	-0.368	1.816			0.007	-0.080	1.806			-0.001	0.101	1.770			-0.135	-0.105	1.938			-0.164	-0.358	1.908			-0.191	-0.583	1.861			-0.191	-0.661	1.837			0.102	-0.138	1.726			-0.088	-0.175	1.545
-0.027	-0.420	1.789			0.001	-0.366	1.814			0.009	-0.079	1.804			-0.000	0.101	1.769			-0.134	-0.106	1.939			-0.158	-0.359	1.904			-0.183	-0.572	1.860			-0.184	-0.651	1.837			0.103	-0.138	1.724			-0.088	-0.175	1.545
-0.025	-0.420	1.789			0.003	-0.366	1.813			0.011	-0.078	1.802			0.001	0.102	1.768			-0.132	-0.106	1.941			-0.155	-0.359	1.904			-0.178	-0.579	1.858			-0.180	-0.657	1.833			0.105	-0.138	1.722			-0.088	-0.175	1.544
-0.023	-0.418	1.788			0.004	-0.364	1.812			0.012	-0.078	1.801			0.001	0.102	1.768			-0.130	-0.106	1.944			-0.152	-0.359	1.904			-0.175	-0.581	1.856			-0.176	-0.663	1.830			0.107	-0.138	1.720			-0.087	-0.175	1.544
-0.021	-0.416	1.788			0.006	-0.363	1.810			0.014	-0.077	1.800			0.002	0.102	1.767			-0.129	-0.105	1.948			-0.148	-0.358	1.904			-0.173	-0.582	1.855			-0.174	-0.668	1.828			0.108	-0.138	1.718			-0.087	-0.175	1.543
-0.019	-0.415	1.787			0.008	-0.362	1.809			0.016	-0.076	1.799			0.003	0.102	1.766			-0.126	-0.106	1.949			-0.147	-0.359	1.913			-0.171	-0.584	1.855			-0.171	-0.671	1.826			0.110	-0.138	1.716			-0.087	-0.174	1.543
-0.018	-0.415	1.787			0.010	-0.361	1.809			0.017	-0.076	1.798			0.004	0.102	1.766			-0.124	-0.108	1.949			-0.144	-0.360	1.912			-0.169	-0.588	1.853			-0.169	-0.671	1.825			0.111	-0.137	1.715			-0.086	-0.174	1.542
-0.015	-0.415	1.786			0.012	-0.361	1.807			0.019	-0.075	1.797			0.005	0.102	1.765			-0.121	-0.109	1.949			-0.141	-0.361	1.910			-0.168	-0.592	1.852			-0.168	-0.674	1.824			0.113	-0.137	1.713			-0.086	-0.174	1.542
-0.013	-0.415	1.785			0.014	-0.361	1.806			0.021	-0.074	1.796			0.006	0.102	1.765			-0.119	-0.110	1.949			-0.139	-0.362	1.909			-0.167	-0.595	1.851			-0.166	-0.676	1.823			0.114	-0.137	1.712			-0.085	-0.174	1.541
-0.011	-0.416	1.784			0.016	-0.361	1.805			0.022	-0.074	1.795			0.008	0.102	1.764			-0.117	-0.111	1.948			-0.138	-0.362	1.909			-0.166	-0.598	1.851			-0.165	-0.678	1.823			0.115	-0.137	1.711			-0.085	-0.173	1.541
-0.009	-0.414	1.784			0.018	-0.360	1.804			0.024	-0.073	1.794			0.009	0.102	1.764			-0.116	-0.111	1.951			-0.136	-0.362	1.909			-0.165	-0.598	1.850			-0.163	-0.675	1.823			0.117	-0.137	1.709			-0.085	-0.173	1.541
-0.007	-0.413	1.784			0.019	-0.359	1.804			0.025	-0.073	1.794			0.010	0.101	1.765			-0.115	-0.111	1.954			-0.135	-0.362	1.909			-0.164	-0.598	1.850			-0.162	-0.677	1.822			0.118	-0.137	1.708			-0.084	-0.173	1.540
-0.006	-0.412	1.783			0.021	-0.359	1.803			0.027	-0.072	1.793			0.011	0.101	1.765			-0.108	-0.114	1.947			-0.133	-0.363	1.909			-0.160	-0.587	1.855			-0.161	-0.664	1.828			0.120	-0.137	1.707			-0.081	-0.173	1.540
-0.004	-0.411	1.783			0.022	-0.358	1.803			0.029	-0.072	1.792			0.013	0.101	1.765			-0.108	-0.113	1.953			-0.131	-0.358	1.908			-0.157	-0.577	1.857			-0.159	-0.654	1.832			0.121	-0.138	1.706			-0.078	-0.172	1.540
-0.003	-0.411	1.783			0.023	-0.357	1.802			0.030	-0.072	1.792			0.014	0.100	1.766			-0.108	-0.113	1.957			-0.129	-0.356	1.908			-0.146	-0.559	1.860			-0.154	-0.636	1.836			0.122	-0.138	1.705			-0.075	-0.172	1.540
-0.002	-0.411	1.782			0.025	-0.357	1.802			0.032	-0.071	1.791			0.015	0.099	1.766			-0.103	-0.115	1.954			-0.133	-0.358	1.930			-0.147	-0.564	1.861			-0.153	-0.636	1.837			0.124	-0.138	1.705			-0.073	-0.172	1.540
-0.000	-0.410	1.782			0.026	-0.357	1.801			0.033	-0.071	1.791			0.016	0.099	1.766			-0.104	-0.114	1.958			-0.161	-0.336	1.987			-0.140	-0.520	1.875			-0.145	-0.606	1.845			0.125	-0.138	1.704			-0.071	-0.172	1.540
0.001	-0.409	1.783			0.027	-0.356	1.801			0.035	-0.071	1.791			0.018	0.098	1.766			-0.104	-0.113	1.961			-0.171	-0.328	2.009			-0.137	-0.505	1.879			-0.141	-0.589	1.850			0.127	-0.138	1.705			-0.069	-0.172	1.539
0.002	-0.405	1.784			0.029	-0.354	1.802			0.037	-0.071	1.790			0.019	0.098	1.767			-0.103	-0.113	1.963			-0.177	-0.324	2.020			-0.135	-0.488	1.884			-0.137	-0.571	1.855			0.129	-0.138	1.705			-0.068	-0.172	1.539
0.003	-0.405	1.783			0.030	-0.354	1.801			0.038	-0.071	1.790			0.020	0.098	1.767			-0.099	-0.115	1.957			-0.159	-0.343	1.992			-0.137	-0.500	1.882			-0.136	-0.570	1.856			0.131	-0.139	1.705			-0.066	-0.171	1.539
0.004	-0.405	1.783			0.030	-0.353	1.801			0.039	-0.071	1.790			0.021	0.097	1.767			-0.098	-0.115	1.958			-0.158	-0.338	1.991			-0.137	-0.502	1.881			-0.138	-0.574	1.856			0.132	-0.139	1.705			-0.064	-0.171	1.539
0.005	-0.404	1.783			0.031	-0.353	1.801			0.041	-0.071	1.790			0.022	0.096	1.767			-0.098	-0.115	1.959			-0.165	-0.329	2.003			-0.137	-0.501	1.882			-0.139	-0.573	1.858			0.134	-0.139	1.706			-0.063	-0.171	1.539
0.005	-0.404	1.783			0.032	-0.353	1.801			0.042	-0.071	1.789			0.024	0.096	1.767			-0.097	-0.115	1.960			-0.167	-0.327	2.008			-0.136	-0.495	1.883			-0.138	-0.569	1.859			0.135	-0.139	1.706			-0.062	-0.171	1.539
0.006	-0.403	1.783			0.033	-0.352	1.801			0.043	-0.071	1.789			0.025	0.095	1.766			-0.097	-0.115	1.961			-0.168	-0.326	2.011			-0.135	-0.494	1.883			-0.138	-0.567	1.860			0.136	-0.139	1.706			-0.061	-0.171	1.539
0.007	-0.403	1.783			0.033	-0.352	1.801			0.044	-0.072	1.789			0.027	0.095	1.766			-0.097	-0.115	1.962			-0.170	-0.324	2.015			-0.134	-0.484	1.885			-0.138	-0.562	1.862			0.138	-0.139	1.707			-0.060	-0.171	1.539
0.007	-0.403	1.783			0.034	-0.352	1.801			0.045	-0.072	1.789			0.029	0.094	1.765			-0.097	-0.115	1.962			-0.171	-0.323	2.019			-0.134	-0.488	1.885			-0.138	-0.562	1.863			0.139	-0.140	1.707			-0.059	-0.171	1.539
0.008	-0.402	1.783			0.035	-0.351	1.801			0.046	-0.072	1.789			0.031	0.093	1.764			-0.096	-0.115	1.963			-0.164	-0.324	2.003			-0.136	-0.505	1.876			-0.140	-0.581	1.853			0.140	-0.140	1.707			-0.058	-0.171	1.539
0.009	-0.402	1.783			0.035	-0.351	1.800			0.047	-0.073	1.789			0.033	0.092	1.764			-0.096	-0.115	1.963			-0.161	-0.324	1.997			-0.135	-0.505	1.876			-0.140	-0.581	1.853			0.141	-0.140	1.707			-0.058	-0.171	1.540
0.009	-0.401	1.783			0.036	-0.351	1.800			0.048	-0.073	1.789			0.034	0.091	1.763			-0.095	-0.115	1.963			-0.157	-0.324	1.989			-0.133	-0.506	1.872			-0.135	-0.582	1.847			0.141	-0.140	1.707			-0.057	-0.170	1.540
0.010	-0.401	1.783			0.036	-0.351	1.801			0.049	-0.074	1.789			0.036	0.091	1.762			-0.095	-0.115	1.964			-0.155	-0.323	1.986			-0.132	-0.506	1.872			-0.135	-0.582	1.847			0.142	-0.140	1.707			-0.056	-0.170	1.540
0.010	-0.401	1.783			0.037	-0.350	1.801			0.050	-0.074	1.789			0.037	0.090	1.762			-0.094	-0.115	1.964			-0.155	-0.322	1.984			-0.134	-0.512	1.870			-0.140	-0.596	1.845			0.143	-0.140	1.707			-0.056	-0.170	1.540
0.010	-0.401	1.784			0.037	-0.350	1.801			0.051	-0.074	1.789			0.039	0.089	1.761			-0.094	-0.115	1.964			-0.154	-0.321	1.982			-0.135	-0.517	1.869			-0.142	-0.604	1.844			0.144	-0.141	1.707			-0.055	-0.170	1.540
0.011	-0.400	1.784			0.038	-0.350	1.801			0.052	-0.075	1.789			0.040	0.089	1.761			-0.093	-0.115	1.964			-0.153	-0.321	1.979			-0.135	-0.521	1.868			-0.142	-0.609	1.842			0.145	-0.141	1.707			-0.055	-0.170	1.540
0.011	-0.401	1.784			0.038	-0.350	1.801			0.053	-0.075	1.789			0.041	0.088	1.760			-0.093	-0.115	1.964			-0.151	-0.320	1.976			-0.135	-0.524	1.867			-0.142	-0.612	1.841			0.145	-0.141	1.707			-0.054	-0.170	1.541
0.013	-0.405	1.784			0.039	-0.353	1.801			0.054	-0.075	1.789			0.042	0.088	1.759			-0.093	-0.115	1.964			-0.152	-0.319	1.978			-0.133	-0.510	1.873			-0.137	-0.593	1.846			0.146	-0.141	1.707			-0.054	-0.170	1.541
0.013	-0.404	1.784			0.040	-0.353	1.801			0.055	-0.076	1.790			0.043	0.087	1.759			-0.092	-0.115	1.964			-0.152	-0.319	1.978			-0.131	-0.507	1.874			-0.133	-0.583	1.848			0.147	-0.141	1.707			-0.054	-0.169	1.541
0.014	-0.404	1.783			0.041	-0.353	1.801			0.056	-0.076	1.790			0.045	0.087	1.758			-0.092	-0.115	1.965			-0.152	-0.318	1.979			-0.130	-0.500	1.876			-0.131	-0.574	1.851			0.147	-0.142	1.708			-0.053	-0.169	1.542
0.015	-0.403	1.783			0.041	-0.353	1.801			0.057	-0.077	1.790			0.046	0.086	1.757			-0.092	-0.115	1.965			-0.152	-0.318	1.978			-0.129	-0.499	1.877			-0.129	-0.570	1.852			0.148	-0.142	1.708			-0.053	-0.169	1.542
0.016	-0.402	1.783			0.042	-0.352	1.801			0.058	-0.077	1.790			0.046	0.086	1.757			-0.091	-0.115	1.965			-0.152	-0.318	1.978			-0.128	-0.495	1.878			-0.127	-0.565	1.853			0.148	-0.142	1.708			-0.053	-0.169	1.542
0.017	-0.401	1.783			0.043	-0.352	1.801			0.059	-0.078	1.790			0.047	0.085	1.756			-0.091	-0.115	1.965			-0.152	-0.317	1.979			-0.127	-0.492	1.879			-0.125	-0.560	1.855			0.149	-0.142	1.708			-0.053	-0.168	1.543
0.017	-0.400	1.784			0.044	-0.351	1.801			0.060	-0.078	1.790			0.048	0.085	1.755			-0.091	-0.115	1.965			-0.152	-0.317	1.979			-0.127	-0.490	1.880			-0.124	-0.557	1.856			0.150	-0.143	1.708			-0.053	-0.168	1.544
0.018	-0.399	1.784			0.044	-0.350	1.802			0.060	-0.078	1.790			0.049	0.084	1.755			-0.091	-0.115	1.965			-0.152	-0.317	1.979			-0.126	-0.489	1.881			-0.123	-0.554	1.856			0.150	-0.143	1.708			-0.052	-0.168	1.544
0.019	-0.399	1.784			0.045	-0.351	1.802			0.061	-0.079	1.790			0.050	0.084	1.754			-0.090	-0.115	1.965			-0.154	-0.315	1.981			-0.126	-0.486	1.882			-0.122	-0.551	1.858			0.151	-0.143	1.708			-0.052	-0.168	1.544
0.019	-0.399	1.784			0.045	-0.350	1.802			0.062	-0.079	1.790			0.050	0.083	1.753			-0.090	-0.115	1.965			-0.155	-0.315	1.983			-0.125	-0.483	1.884			-0.122	-0.547	1.859			0.151	-0.143	1.709			-0.052	-0.168	1.545
0.019	-0.399	1.784			0.045	-0.350	1.802			0.062	-0.079	1.790			0.051	0.083	1.753			-0.090	-0.115	1.965			-0.156	-0.314	1.984			-0.125	-0.481	1.886			-0.121	-0.544	1.861			0.152	-0.144	1.709			-0.052	-0.168	1.545
0.020	-0.399	1.784			0.046	-0.350	1.802			0.063	-0.080	1.790			0.052	0.083	1.753			-0.090	-0.115	1.965			-0.157	-0.313	1.986			-0.125	-0.479	1.887			-0.120	-0.541	1.862			0.152	-0.144	1.709			-0.051	-0.168	1.545
0.020	-0.399	1.784			0.046	-0.350	1.802			0.064	-0.080	1.790			0.052	0.083	1.752			-0.090	-0.115	1.965			-0.157	-0.313	1.986			-0.125	-0.478	1.888			-0.120	-0.539	1.863			0.153	-0.144	1.709			-0.051	-0.167	1.545
0.021	-0.399	1.784			0.046	-0.350	1.801			0.064	-0.080	1.790			0.053	0.082	1.752			-0.090	-0.115	1.965			-0.158	-0.312	1.987			-0.124	-0.477	1.888			-0.119	-0.538	1.863			0.153	-0.144	1.710			-0.051	-0.167	1.546
0.021	-0.399	1.784			0.046	-0.351	1.801			0.065	-0.081	1.790			0.053	0.082	1.752			-0.090	-0.114	1.965			-0.160	-0.311	1.989			-0.124	-0.475	1.889			-0.119	-0.535	1.864			0.154	-0.145	1.710			-0.050	-0.167	1.546
0.021	-0.399	1.784			0.047	-0.351	1.801			0.065	-0.081	1.790			0.054	0.082	1.752			-0.090	-0.114	1.966			-0.161	-0.311	1.991			-0.124	-0.474	1.889			-0.118	-0.533	1.865			0.155	-0.145	1.711			-0.050	-0.167	1.547
0.022	-0.399	1.785			0.047	-0.351	1.801			0.066	-0.081	1.790			0.054	0.082	1.752			-0.090	-0.114	1.966			-0.162	-0.310	1.992			-0.124	-0.471	1.890			-0.118	-0.530	1.865			0.155	-0.145	1.711			-0.050	-0.166	1.547
0.022	-0.399	1.785			0.047	-0.351	1.801			0.066	-0.081	1.790			0.055	0.082	1.752			-0.090	-0.114	1.966			-0.163	-0.310	1.994			-0.124	-0.469	1.891			-0.117	-0.528	1.866			0.156	-0.145	1.712			-0.049	-0.166	1.548
0.022	-0.399	1.785			0.047	-0.351	1.801			0.067	-0.082	1.790			0.055	0.082	1.752			-0.090	-0.114	1.966			-0.164	-0.309	1.995			-0.124	-0.468	1.891			-0.117	-0.526	1.867			0.156	-0.145	1.712			-0.049	-0.166	1.548
0.022	-0.399	1.785			0.047	-0.350	1.801			0.067	-0.082	1.790			0.056	0.082	1.752			-0.090	-0.113	1.966			-0.165	-0.309	1.996			-0.124	-0.466	1.892			-0.117	-0.524	1.867			0.156	-0.145	1.713			-0.049	-0.165	1.549
0.022	-0.399	1.785			0.047	-0.350	1.801			0.068	-0.082	1.790			0.056	0.082	1.752			-0.091	-0.113	1.967			-0.166	-0.308	1.997			-0.124	-0.465	1.892			-0.117	-0.523	1.868			0.157	-0.146	1.713			-0.048	-0.165	1.549
0.022	-0.399	1.785			0.047	-0.350	1.801			0.068	-0.082	1.790			0.056	0.082	1.752			-0.091	-0.113	1.967			-0.166	-0.308	1.997			-0.124	-0.464	1.893			-0.116	-0.521	1.868			0.157	-0.146	1.714			-0.048	-0.165	1.550
0.023	-0.400	1.785			0.046	-0.351	1.800			0.068	-0.082	1.790			0.058	0.084	1.757			-0.091	-0.112	1.967			-0.167	-0.308	1.998			-0.124	-0.463	1.893			-0.116	-0.520	1.869			0.158	-0.146	1.714			-0.047	-0.164	1.550
0.023	-0.400	1.785			0.046	-0.351	1.800			0.069	-0.082	1.790			0.059	0.084	1.759			-0.092	-0.112	1.968			-0.167	-0.307	1.998			-0.124	-0.474	1.891			-0.116	-0.524	1.868			0.158	-0.146	1.715			-0.047	-0.164	1.551
0.023	-0.400	1.786			0.046	-0.351	1.800			0.069	-0.082	1.790			0.059	0.085	1.761			-0.092	-0.111	1.968			-0.167	-0.307	1.997			-0.124	-0.474	1.892			-0.116	-0.524	1.869			0.159	-0.146	1.716			-0.046	-0.163	1.551
0.023	-0.401	1.786			0.045	-0.351	1.800			0.069	-0.082	1.790			0.060	0.085	1.763			-0.092	-0.111	1.969			-0.166	-0.307	1.996			-0.124	-0.474	1.892			-0.116	-0.523	1.869			0.159	-0.146	1.717			-0.046	-0.162	1.552
0.023	-0.401	1.786			0.045	-0.352	1.800			0.069	-0.082	1.790			0.061	0.086	1.765			-0.093	-0.110	1.970			-0.166	-0.307	1.995			-0.124	-0.474	1.892			-0.116	-0.523	1.869			0.159	-0.146	1.717			-0.045	-0.162	1.552
0.022	-0.402	1.786			0.045	-0.352	1.800			0.070	-0.083	1.790			0.061	0.086	1.766			-0.094	-0.110	1.971			-0.167	-0.306	1.995			-0.124	-0.473	1.893			-0.116	-0.522	1.870			0.160	-0.146	1.718			-0.044	-0.161	1.552
0.022	-0.402	1.786			0.044	-0.352	1.799			0.070	-0.083	1.790			0.061	0.087	1.766			-0.094	-0.110	1.972			-0.167	-0.306	1.996			-0.124	-0.485	1.890			-0.116	-0.529	1.868			0.160	-0.146	1.719			-0.043	-0.160	1.552
0.022	-0.402	1.787			0.044	-0.352	1.799			0.070	-0.083	1.790			0.062	0.087	1.767			-0.095	-0.109	1.972			-0.168	-0.306	1.997			-0.123	-0.480	1.892			-0.116	-0.527	1.869			0.160	-0.145	1.720			-0.040	-0.159	1.550
0.022	-0.400	1.788			0.043	-0.351	1.800			0.070	-0.083	1.790			0.062	0.086	1.767			-0.095	-0.109	1.973			-0.169	-0.306	1.998			-0.122	-0.477	1.893			-0.115	-0.526	1.870			0.161	-0.146	1.721			-0.034	-0.158	1.546
0.020	-0.394	1.791			0.041	-0.346	1.801			0.070	-0.083	1.791			0.062	0.086	1.767			-0.096	-0.108	1.974			-0.169	-0.307	1.999			-0.122	-0.476	1.894			-0.115	-0.525	1.870			0.162	-0.145	1.722			-0.023	-0.155	1.540
0.020	-0.389	1.793			0.040	-0.343	1.802			0.070	-0.083	1.791			0.059	0.088	1.772			-0.097	-0.108	1.975			-0.170	-0.307	1.999			-0.121	-0.475	1.894			-0.114	-0.525	1.871			0.163	-0.145	1.724			-0.002	-0.155	1.528
0.019	-0.386	1.794			0.038	-0.340	1.803			0.070	-0.083	1.791			0.058	0.088	1.772			-0.097	-0.106	1.976			-0.173	-0.304	2.001			-0.122	-0.470	1.895			-0.115	-0.520	1.871			0.164	-0.145	1.727			0.010	-0.156	1.524
0.019	-0.385	1.795			0.037	-0.339	1.803			0.070	-0.083	1.792			0.056	0.087	1.773			-0.098	-0.104	1.976			-0.174	-0.302	2.002			-0.123	-0.465	1.896			-0.115	-0.517	1.872			0.165	-0.145	1.729			0.030	-0.150	1.513
0.018	-0.384	1.795			0.036	-0.337	1.803			0.067	-0.080	1.792			0.056	0.087	1.774			-0.101	-0.097	1.973			-0.175	-0.300	2.003			-0.123	-0.460	1.898			-0.116	-0.515	1.873			0.166	-0.146	1.730			0.062	-0.150	1.526
0.018	-0.383	1.796			0.035	-0.336	1.803			0.063	-0.071	1.788			0.055	0.092	1.776			-0.119	-0.086	1.986			-0.175	-0.297	2.003			-0.126	-0.471	1.899			-0.117	-0.520	1.874			0.167	-0.145	1.732			0.083	-0.144	1.518
0.017	-0.382	1.796			0.033	-0.334	1.803			0.052	-0.070	1.774			0.054	0.093	1.778			-0.123	-0.084	1.991			-0.176	-0.293	2.002			-0.127	-0.468	1.901			-0.117	-0.519	1.875			0.167	-0.146	1.735			0.097	-0.139	1.511
0.017	-0.381	1.796			0.031	-0.332	1.802			0.048	-0.071	1.768			0.053	0.093	1.779			-0.124	-0.100	1.982			-0.176	-0.294	2.001			-0.127	-0.468	1.901			-0.118	-0.519	1.876			0.167	-0.146	1.737			0.108	-0.136	1.503
0.015	-0.380	1.797			0.029	-0.330	1.801			0.046	-0.071	1.765			0.052	0.093	1.780			-0.125	-0.104	1.980			-0.176	-0.294	2.000			-0.127	-0.468	1.902			-0.118	-0.518	1.876			0.165	-0.151	1.738			0.121	-0.134	1.495
0.012	-0.381	1.798			0.026	-0.330	1.801			0.044	-0.068	1.765			0.049	0.095	1.779			-0.124	-0.110	1.974			-0.176	-0.294	1.999			-0.127	-0.467	1.902			-0.118	-0.518	1.876			0.164	-0.152	1.740			0.127	-0.132	1.492
0.010	-0.381	1.799			0.023	-0.330	1.801			0.042	-0.067	1.768			0.046	0.095	1.780			-0.124	-0.114	1.970			-0.165	-0.307	1.976			-0.129	-0.491	1.895			-0.119	-0.530	1.873			0.162	-0.154	1.744			0.133	-0.131	1.491
0.009	-0.381	1.800			0.022	-0.330	1.801			0.045	-0.066	1.781			0.043	0.093	1.780			-0.124	-0.117	1.967			-0.161	-0.312	1.966			-0.131	-0.502	1.891			-0.121	-0.540	1.871			0.162	-0.157	1.754			0.140	-0.129	1.494
0.008	-0.382	1.800			0.020	-0.330	1.802			0.046	-0.066	1.789			0.040	0.092	1.781			-0.124	-0.118	1.965			-0.159	-0.316	1.961			-0.133	-0.509	1.888			-0.123	-0.547	1.869			0.140	-0.126	1.795			0.138	-0.106	1.512
0.007	-0.383	1.801			0.019	-0.330	1.802			0.047	-0.066	1.795			0.038	0.092	1.781			-0.124	-0.120	1.963			-0.158	-0.319	1.956			-0.135	-0.513	1.887			-0.133	-0.567	1.863			0.136	-0.132	1.796			0.141	-0.105	1.512
0.006	-0.384	1.801			0.018	-0.332	1.803			0.047	-0.067	1.800			0.036	0.091	1.782			-0.124	-0.121	1.961			-0.158	-0.319	1.954			-0.143	-0.527	1.879			-0.143	-0.594	1.854			0.134	-0.135	1.796			0.144	-0.104	1.511
0.005	-0.386	1.801			0.018	-0.334	1.804			0.047	-0.068	1.804			0.034	0.090	1.782			-0.124	-0.122	1.958			-0.158	-0.330	1.947			-0.147	-0.533	1.875			-0.148	-0.604	1.850			0.133	-0.137	1.797			0.147	-0.102	1.511
0.005	-0.389	1.800			0.018	-0.336	1.805			0.046	-0.069	1.807			0.033	0.090	1.782			-0.124	-0.124	1.955			-0.156	-0.329	1.939			-0.149	-0.537	1.871			-0.150	-0.610	1.846			0.132	-0.138	1.796			0.149	-0.101	1.511
0.004	-0.390	1.800			0.018	-0.338	1.806			0.046	-0.069	1.810			0.032	0.089	1.782			-0.124	-0.125	1.953			-0.156	-0.331	1.932			-0.152	-0.541	1.868			-0.153	-0.615	1.843			0.132	-0.140	1.796			0.158	-0.115	1.525
0.004	-0.392	1.800			0.018	-0.340	1.807			0.046	-0.070	1.812			0.031	0.089	1.782			-0.124	-0.126	1.951			-0.158	-0.343	1.930			-0.154	-0.544	1.865			-0.155	-0.619	1.840			0.132	-0.141	1.795			0.162	-0.118	1.528
0.003	-0.394	1.799			0.018	-0.341	1.808			0.045	-0.072	1.814			0.030	0.088	1.782			-0.124	-0.127	1.948			-0.159	-0.351	1.926			-0.156	-0.547	1.862			-0.157	-0.623	1.837			0.132	-0.142	1.794			0.169	-0.126	1.523
0.003	-0.395	1.799			0.018	-0.343	1.809			0.044	-0.073	1.815			0.029	0.087	1.782			-0.124	-0.127	1.946			-0.159	-0.355	1.923			-0.158	-0.549	1.859			-0.159	-0.627	1.835			0.133	-0.143	1.793			0.173	-0.131	1.520
0.003	-0.397	1.798			0.018	-0.345	1.810			0.043	-0.073	1.817			0.028	0.087	1.781			-0.124	-0.128	1.944			-0.155	-0.356	1.907			-0.161	-0.552	1.856			-0.161	-0.629	1.832			0.133	-0.144	1.792			0.177	-0.134	1.517
0.003	-0.398	1.797			0.018	-0.347	1.811			0.043	-0.074	1.818			0.027	0.087	1.781			-0.124	-0.129	1.941			-0.152	-0.357	1.898			-0.162	-0.554	1.853			-0.163	-0.632	1.829			0.134	-0.144	1.791			0.178	-0.162	1.518
0.003	-0.400	1.797			0.019	-0.348	1.812			0.042	-0.076	1.819			0.026	0.086	1.781			-0.123	-0.130	1.939			-0.152	-0.359	1.893			-0.164	-0.556	1.850			-0.164	-0.635	1.826			0.134	-0.145	1.790			0.179	-0.179	1.518
0.003	-0.401	1.796			0.019	-0.350	1.813			0.041	-0.076	1.820			0.026	0.085	1.781			-0.123	-0.131	1.936			-0.151	-0.360	1.890			-0.166	-0.558	1.848			-0.166	-0.637	1.823			0.135	-0.145	1.789			0.180	-0.191	1.518
0.003	-0.402	1.796			0.019	-0.351	1.814			0.041	-0.077	1.821			0.025	0.085	1.781			-0.123	-0.132	1.934			-0.151	-0.362	1.888			-0.167	-0.560	1.845			-0.167	-0.639	1.821			0.135	-0.145	1.789			0.181	-0.200	1.519
0.003	-0.403	1.795			0.020	-0.352	1.814			0.041	-0.078	1.821			0.025	0.085	1.780			-0.123	-0.133	1.932			-0.151	-0.363	1.885			-0.169	-0.563	1.841			-0.168	-0.643	1.817			0.135	-0.145	1.788			0.182	-0.207	1.519
0.003	-0.404	1.795			0.020	-0.354	1.815			0.040	-0.079	1.822			0.025	0.084	1.780			-0.122	-0.133	1.931			-0.150	-0.364	1.883			-0.171	-0.566	1.838			-0.169	-0.646	1.814			0.136	-0.145	1.788			0.183	-0.213	1.520
0.003	-0.405	1.795			0.021	-0.355	1.816			0.040	-0.079	1.823			0.024	0.084	1.780			-0.122	-0.134	1.929			-0.150	-0.365	1.882			-0.172	-0.568	1.835			-0.170	-0.647	1.812			0.136	-0.146	1.788			0.183	-0.218	1.520
0.003	-0.405	1.794			0.021	-0.356	1.817			0.040	-0.080	1.823			0.024	0.084	1.780			-0.122	-0.134	1.928			-0.150	-0.366	1.881			-0.173	-0.569	1.834			-0.171	-0.649	1.810			0.136	-0.146	1.787			0.183	-0.222	1.521
0.003	-0.406	1.794			0.021	-0.357	1.817			0.039	-0.080	1.824			0.024	0.083	1.780			-0.122	-0.135	1.927			-0.151	-0.367	1.880			-0.173	-0.570	1.832			-0.172	-0.650	1.809			0.136	-0.146	1.787			0.184	-0.226	1.521
0.003	-0.407	1.794			0.022	-0.357	1.818			0.039	-0.081	1.825			0.024	0.083	1.781			-0.122	-0.135	1.926			-0.151	-0.368	1.881			-0.174	-0.570	1.831			-0.172	-0.650	1.808			0.136	-0.146	1.787			0.184	-0.230	1.522
0.003	-0.407	1.794			0.022	-0.358	1.819			0.039	-0.082	1.825			0.023	0.083	1.781			-0.122	-0.135	1.926			-0.152	-0.369	1.882			-0.174	-0.571	1.830			-0.173	-0.651	1.807			0.136	-0.146	1.788			0.183	-0.233	1.524
0.003	-0.408	1.793			0.022	-0.359	1.819			0.039	-0.082	1.826			0.023	0.083	1.781			-0.122	-0.136	1.925			-0.152	-0.370	1.885			-0.175	-0.571	1.830			-0.173	-0.651	1.806			0.136	-0.146	1.789			0.182	-0.236	1.526
0.003	-0.408	1.793			0.023	-0.360	1.820			0.039	-0.082	1.827			0.023	0.083	1.781			-0.123	-0.136	1.925			-0.153	-0.370	1.887			-0.175	-0.571	1.830			-0.173	-0.651	1.806			0.136	-0.146	1.789			0.181	-0.238	1.529
0.003	-0.409	1.793			0.023	-0.360	1.821			0.039	-0.083	1.827			0.023	0.083	1.781			-0.123	-0.136	1.924			-0.154	-0.371	1.889			-0.175	-0.571	1.830			-0.173	-0.650	1.806			0.136	-0.146	1.790			0.180	-0.240	1.531
0.003	-0.409	1.793			0.023	-0.361	1.822			0.039	-0.083	1.828			0.023	0.083	1.782			-0.123	-0.136	1.924			-0.154	-0.371	1.891			-0.175	-0.572	1.831			-0.173	-0.651	1.807			0.136	-0.146	1.791			0.180	-0.242	1.533
0.003	-0.409	1.793			0.024	-0.361	1.822			0.039	-0.083	1.829			0.023	0.083	1.782			-0.123	-0.137	1.924			-0.154	-0.371	1.894			-0.174	-0.572	1.832			-0.173	-0.651	1.808			0.136	-0.145	1.792			0.179	-0.243	1.535
0.003	-0.410	1.793			0.024	-0.361	1.823			0.040	-0.083	1.829			0.023	0.083	1.783			-0.123	-0.137	1.924			-0.164	-0.343	1.918			-0.173	-0.567	1.837			-0.172	-0.646	1.813			0.136	-0.145	1.793			0.177	-0.242	1.537
0.003	-0.410	1.793			0.025	-0.361	1.824			0.040	-0.076	1.824			0.022	0.084	1.782			-0.123	-0.137	1.924			-0.162	-0.338	1.920			-0.173	-0.567	1.839			-0.172	-0.645	1.815			0.135	-0.141	1.792			0.175	-0.242	1.537
0.003	-0.410	1.793			0.025	-0.361	1.824			0.040	-0.073	1.822			0.022	0.084	1.782			-0.123	-0.137	1.925			-0.158	-0.333	1.916			-0.172	-0.567	1.841			-0.171	-0.645	1.817			0.135	-0.139	1.791			0.172	-0.240	1.537
0.003	-0.410	1.793			0.026	-0.360	1.825			0.039	-0.071	1.821			0.022	0.085	1.783			-0.123	-0.137	1.926			-0.158	-0.338	1.918			-0.172	-0.567	1.843			-0.170	-0.645	1.819			0.134	-0.137	1.791			0.170	-0.238	1.537
0.003	-0.410	1.793			0.026	-0.360	1.825			0.039	-0.069	1.820			0.022	0.085	1.783			-0.122	-0.137	1.926			-0.162	-0.329	1.929			-0.171	-0.564	1.847			-0.169	-0.642	1.823			0.134	-0.136	1.790			0.169	-0.237	1.537
0.004	-0.410	1.793			0.026	-0.360	1.826			0.039	-0.068	1.819			0.022	0.085	1.783			-0.123	-0.137	1.928			-0.161	-0.331	1.929			-0.171	-0.566	1.852			-0.169	-0.642	1.825			0.133	-0.134	1.790			0.149	-0.179	1.525
0.003	-0.410	1.794			0.026	-0.361	1.826			0.030	-0.086	1.820			0.022	0.085	1.783			-0.123	-0.138	1.929			-0.161	-0.332	1.930			-0.170	-0.567	1.856			-0.168	-0.643	1.828			0.128	-0.141	1.791			0.133	-0.164	1.526
0.003	-0.411	1.794			0.025	-0.361	1.827			0.024	-0.095	1.821			0.022	0.085	1.784			-0.123	-0.138	1.931			-0.157	-0.337	1.927			-0.170	-0.567	1.858			-0.167	-0.643	1.829			0.124	-0.146	1.792			0.124	-0.155	1.527
0.003	-0.412	1.795			0.024	-0.363	1.827			0.020	-0.100	1.823			0.022	0.085	1.784			-0.123	-0.139	1.933			-0.157	-0.336	1.929			-0.169	-0.568	1.860			-0.167	-0.643	1.831			0.120	-0.150	1.794			0.117	-0.149	1.529
0.002	-0.413	1.796			0.024	-0.364	1.828			0.017	-0.104	1.824			0.022	0.085	1.785			-0.124	-0.139	1.935			-0.158	-0.334	1.932			-0.169	-0.568	1.862			-0.166	-0.643	1.832			0.117	-0.154	1.795			0.112	-0.145	1.530
0.002	-0.414	1.797			0.023	-0.365	1.829			0.014	-0.107	1.825			0.022	0.084	1.785			-0.124	-0.140	1.936			-0.158	-0.333	1.933			-0.168	-0.568	1.862			-0.166	-0.643	1.833			0.114	-0.156	1.796			0.108	-0.142	1.531
0.001	-0.415	1.797			0.022	-0.366	1.830			0.012	-0.109	1.826			0.022	0.084	1.786			-0.124	-0.140	1.937			-0.158	-0.332	1.935			-0.167	-0.567	1.862			-0.165	-0.643	1.834			0.111	-0.159	1.797			0.105	-0.139	1.532
0.001	-0.416	1.798			0.022	-0.367	1.831			0.010	-0.111	1.827			0.022	0.084	1.787			-0.124	-0.140	1.938			-0.159	-0.332	1.937			-0.164	-0.561	1.863			-0.162	-0.637	1.836			0.109	-0.160	1.798			0.102	-0.137	1.532
0.000	-0.417	1.799			0.021	-0.368	1.831			0.009	-0.113	1.827			0.022	0.084	1.788			-0.124	-0.141	1.939			-0.159	-0.332	1.938			-0.163	-0.561	1.863			-0.162	-0.637	1.837			0.107	-0.162	1.799			0.100	-0.134	1.533
0.000	-0.417	1.799			0.021	-0.369	1.831			0.019	-0.099	1.821			0.022	0.084	1.789			-0.124	-0.141	1.940			-0.159	-0.332	1.939			-0.162	-0.561	1.862			-0.161	-0.638	1.837			0.110	-0.158	1.797			0.101	-0.128	1.529
0.000	-0.417	1.799			0.022	-0.369	1.832			0.025	-0.090	1.817			0.022	0.085	1.791			-0.124	-0.141	1.941			-0.159	-0.331	1.940			-0.161	-0.562	1.861			-0.160	-0.638	1.837			0.112	-0.154	1.795			0.101	-0.124	1.525
0.000	-0.417	1.800			0.022	-0.368	1.831			0.030	-0.081	1.813			0.022	0.087	1.793			-0.123	-0.141	1.941			-0.160	-0.331	1.941			-0.159	-0.557	1.862			-0.158	-0.634	1.838			0.115	-0.148	1.792			0.102	-0.119	1.523
0.000	-0.417	1.801			0.022	-0.366	1.831			0.033	-0.075	1.811			0.022	0.088	1.795			-0.123	-0.141	1.942			-0.160	-0.330	1.942			-0.157	-0.554	1.862			-0.157	-0.631	1.839			0.118	-0.144	1.791			0.102	-0.116	1.521
0.001	-0.416	1.801			0.022	-0.365	1.831			0.036	-0.071	1.810			0.022	0.090	1.796			-0.123	-0.141	1.942			-0.160	-0.330	1.943			-0.156	-0.554	1.862			-0.157	-0.631	1.839			0.120	-0.140	1.789			0.103	-0.112	1.519
0.001	-0.416	1.802			0.023	-0.363	1.830			0.038	-0.067	1.809			0.022	0.092	1.798			-0.123	-0.141	1.943			-0.160	-0.329	1.944			-0.156	-0.553	1.863			-0.156	-0.630	1.840			0.121	-0.136	1.788			0.104	-0.110	1.517
0.002	-0.415	1.802			0.023	-0.361	1.829			0.040	-0.064	1.808			0.022	0.094	1.799			-0.123	-0.141	1.943			-0.160	-0.329	1.944			-0.155	-0.553	1.863			-0.156	-0.630	1.840			0.123	-0.133	1.787			0.105	-0.107	1.516
0.003	-0.414	1.803			0.024	-0.360	1.828			0.042	-0.061	1.807			0.022	0.095	1.801			-0.123	-0.142	1.943			-0.162	-0.327	1.946			-0.155	-0.551	1.863			-0.155	-0.629	1.841			0.125	-0.130	1.786			0.106	-0.105	1.515
0.003	-0.413	1.803			0.024	-0.358	1.827			0.043	-0.058	1.807			0.022	0.097	1.803			-0.122	-0.142	1.944			-0.163	-0.325	1.948			-0.154	-0.550	1.864			-0.155	-0.627	1.842			0.126	-0.127	1.785			0.109	-0.106	1.514
0.004	-0.412	1.803			0.025	-0.356	1.826			0.044	-0.055	1.806			0.022	0.099	1.805			-0.122	-0.142	1.944			-0.162	-0.327	1.946			-0.154	-0.549	1.864			-0.155	-0.626	1.842			0.128	-0.124	1.785			0.109	-0.104	1.514
0.005	-0.411	1.803			0.025	-0.355	1.825			0.045	-0.053	1.806			0.023	0.101	1.806			-0.122	-0.142	1.944			-0.160	-0.329	1.944			-0.154	-0.549	1.865			-0.155	-0.626	1.843			0.129	-0.121	1.784			0.110	-0.103	1.513
0.006	-0.410	1.803			0.026	-0.353	1.824			0.046	-0.051	1.806			0.023	0.103	1.807			-0.122	-0.142	1.945			-0.159	-0.331	1.943			-0.156	-0.556	1.863			-0.155	-0.639	1.839			0.130	-0.119	1.784			0.110	-0.101	1.512
0.007	-0.409	1.803			0.027	-0.352	1.823			0.047	-0.049	1.805			0.024	0.105	1.809			-0.122	-0.142	1.945			-0.158	-0.332	1.941			-0.156	-0.557	1.863			-0.154	-0.639	1.840			0.131	-0.117	1.783			0.109	-0.100	1.512
0.007	-0.409	1.803			0.027	-0.352	1.823			0.039	-0.059	1.811			0.025	0.106	1.810			-0.122	-0.142	1.945			-0.158	-0.333	1.940			-0.157	-0.554	1.864			-0.154	-0.635	1.841			0.129	-0.119	1.785			0.107	-0.101	1.514
0.008	-0.409	1.802			0.027	-0.352	1.822			0.040	-0.055	1.810			0.026	0.108	1.812			-0.122	-0.142	1.945			-0.157	-0.334	1.939			-0.157	-0.554	1.864			-0.154	-0.635	1.841			0.129	-0.116	1.784			0.106	-0.099	1.513
0.009	-0.409	1.802			0.027	-0.351	1.821			0.040	-0.054	1.809			0.027	0.109	1.813			-0.121	-0.142	1.945			-0.156	-0.335	1.938			-0.157	-0.554	1.864			-0.154	-0.635	1.841			0.129	-0.115	1.783			0.113	-0.103	1.510
0.009	-0.409	1.802			0.028	-0.351	1.821			0.041	-0.054	1.808			0.028	0.109	1.814			-0.121	-0.142	1.945			-0.156	-0.335	1.937			-0.157	-0.554	1.864			-0.154	-0.635	1.841			0.130	-0.115	1.783			0.118	-0.106	1.508
0.010	-0.408	1.802			0.028	-0.351	1.820			0.041	-0.054	1.807			0.030	0.110	1.816			-0.121	-0.142	1.946			-0.155	-0.336	1.936			-0.158	-0.556	1.864			-0.154	-0.636	1.841			0.130	-0.114	1.782			0.122	-0.108	1.507
0.010	-0.408	1.802			0.028	-0.350	1.819			0.041	-0.054	1.806			0.032	0.110	1.817			-0.121	-0.141	1.947			-0.154	-0.337	1.935			-0.158	-0.557	1.863			-0.154	-0.637	1.840			0.130	-0.113	1.781			0.124	-0.110	1.506
0.011	-0.408	1.802			0.028	-0.350	1.818			0.041	-0.053	1.806			0.033	0.111	1.818			-0.121	-0.141	1.947			-0.154	-0.337	1.934			-0.160	-0.561	1.861			-0.154	-0.639	1.838			0.131	-0.113	1.781			0.127	-0.111	1.505
0.011	-0.408	1.801			0.028	-0.351	1.818			0.033	-0.067	1.810			0.034	0.111	1.819			-0.121	-0.140	1.948			-0.154	-0.337	1.933			-0.161	-0.563	1.859			-0.154	-0.641	1.837			0.127	-0.119	1.782			0.128	-0.115	1.508
0.011	-0.408	1.801			0.027	-0.351	1.817			0.028	-0.075	1.813			0.035	0.111	1.819			-0.121	-0.140	1.948			-0.153	-0.338	1.933			-0.162	-0.565	1.858			-0.153	-0.642	1.836			0.124	-0.124	1.784			0.129	-0.118	1.511
0.011	-0.409	1.801			0.027	-0.352	1.817			0.027	-0.076	1.812			0.037	0.112	1.820			-0.121	-0.140	1.949			-0.153	-0.338	1.933			-0.162	-0.566	1.857			-0.153	-0.643	1.835			0.123	-0.125	1.783			0.130	-0.119	1.510
0.011	-0.409	1.801			0.027	-0.352	1.816			0.027	-0.077	1.810			0.038	0.112	1.821			-0.121	-0.139	1.949			-0.153	-0.338	1.932			-0.162	-0.568	1.856			-0.153	-0.645	1.833			0.123	-0.125	1.782			0.131	-0.120	1.509
0.011	-0.409	1.801			0.026	-0.353	1.815			0.027	-0.078	1.809			0.039	0.112	1.822			-0.121	-0.139	1.949			-0.153	-0.338	1.932			-0.162	-0.569	1.855			-0.154	-0.646	1.833			0.123	-0.126	1.781			0.132	-0.120	1.508
0.011	-0.410	1.801			0.026	-0.354	1.815			0.026	-0.078	1.808			0.040	0.112	1.823			-0.121	-0.139	1.949			-0.153	-0.339	1.931			-0.159	-0.556	1.857			-0.153	-0.633	1.835			0.122	-0.127	1.781			0.133	-0.121	1.507
0.011	-0.410	1.800			0.025	-0.355	1.814			0.021	-0.082	1.812			0.041	0.112	1.824			-0.121	-0.138	1.950			-0.152	-0.339	1.931			-0.157	-0.549	1.858			-0.153	-0.626	1.836			0.118	-0.130	1.784			0.133	-0.123	1.513
0.011	-0.411	1.800			0.025	-0.356	1.814			0.021	-0.082	1.813			0.042	0.112	1.824			-0.121	-0.137	1.950			-0.152	-0.339	1.930			-0.156	-0.544	1.859			-0.153	-0.621	1.836			0.118	-0.130	1.784			0.133	-0.124	1.513
0.011	-0.411	1.800			0.024	-0.356	1.814			0.020	-0.083	1.812			0.043	0.113	1.825			-0.121	-0.136	1.951			-0.152	-0.340	1.930			-0.156	-0.545	1.858			-0.153	-0.621	1.836			0.117	-0.131	1.783			0.134	-0.124	1.513
0.011	-0.412	1.800			0.024	-0.356	1.813			0.020	-0.083	1.811			0.044	0.113	1.826			-0.121	-0.135	1.952			-0.152	-0.340	1.929			-0.156	-0.544	1.859			-0.153	-0.620	1.836			0.117	-0.131	1.783			0.134	-0.125	1.512
0.010	-0.412	1.800			0.024	-0.357	1.813			0.020	-0.083	1.810			0.044	0.113	1.826			-0.120	-0.135	1.952			-0.152	-0.340	1.929			-0.156	-0.543	1.859			-0.153	-0.619	1.836			0.116	-0.132	1.783			0.135	-0.125	1.512
0.010	-0.412	1.800			0.023	-0.358	1.813			0.015	-0.084	1.815			0.045	0.113	1.827			-0.120	-0.134	1.952			-0.151	-0.341	1.928			-0.156	-0.542	1.859			-0.153	-0.618	1.836			0.113	-0.134	1.786			0.133	-0.127	1.518
0.010	-0.413	1.800			0.023	-0.358	1.813			0.022	-0.083	1.804			0.045	0.113	1.827			-0.120	-0.134	1.953			-0.151	-0.342	1.928			-0.156	-0.541	1.859			-0.153	-0.617	1.837			0.115	-0.134	1.781			0.135	-0.128	1.510
0.010	-0.413	1.800			0.022	-0.358	1.812			0.022	-0.083	1.805			0.046	0.114	1.827			-0.120	-0.134	1.952			-0.151	-0.343	1.927			-0.156	-0.541	1.859			-0.153	-0.617	1.837			0.115	-0.134	1.781			0.135	-0.128	1.510
0.009	-0.415	1.799			0.021	-0.360	1.813			0.012	-0.088	1.816			0.046	0.113	1.828			-0.119	-0.134	1.952			-0.151	-0.343	1.927			-0.156	-0.544	1.859			-0.153	-0.620	1.836			0.109	-0.138	1.787			0.132	-0.131	1.521
0.008	-0.417	1.800			0.019	-0.363	1.815			-0.003	-0.078	1.851			0.047	0.113	1.829			-0.119	-0.134	1.951			-0.147	-0.341	1.922			-0.157	-0.547	1.859			-0.154	-0.623	1.836			0.100	-0.135	1.805			0.124	-0.129	1.555
0.008	-0.418	1.800			0.018	-0.365	1.817			-0.009	-0.075	1.864			0.047	0.114	1.829			-0.119	-0.133	1.952			-0.148	-0.345	1.923			-0.158	-0.549	1.859			-0.154	-0.625	1.836			0.093	-0.133	1.818			0.120	-0.129	1.569
0.007	-0.419	1.800			0.016	-0.367	1.820			-0.013	-0.073	1.872			0.048	0.114	1.831			-0.119	-0.133	1.953			-0.149	-0.348	1.924			-0.158	-0.551	1.858			-0.154	-0.626	1.835			0.089	-0.132	1.826			0.118	-0.129	1.578
0.006	-0.420	1.801			0.015	-0.368	1.823			-0.016	-0.072	1.877			0.048	0.114	1.832			-0.119	-0.132	1.953			-0.150	-0.351	1.924			-0.161	-0.566	1.855			-0.154	-0.644	1.831			0.117	-0.160	1.804			0.124	-0.134	1.558
0.005	-0.421	1.802			0.013	-0.369	1.825			-0.017	-0.080	1.876			0.048	0.112	1.834			-0.120	-0.132	1.954			-0.146	-0.348	1.920			-0.161	-0.568	1.855			-0.154	-0.646	1.831			0.126	-0.169	1.798			0.127	-0.137	1.548
0.003	-0.421	1.803			0.012	-0.370	1.827			-0.026	-0.105	1.868			0.043	0.095	1.840			-0.120	-0.132	1.955			-0.150	-0.341	1.927			-0.160	-0.567	1.854			-0.154	-0.645	1.831			0.128	-0.177	1.793			0.129	-0.140	1.540
0.002	-0.422	1.804			0.011	-0.371	1.829			-0.025	-0.122	1.859			0.041	0.086	1.842			-0.121	-0.131	1.956			-0.153	-0.336	1.932			-0.160	-0.566	1.854			-0.154	-0.644	1.831			0.131	-0.186	1.788			0.130	-0.141	1.534
0.000	-0.422	1.805			0.010	-0.371	1.830			-0.024	-0.134	1.852			0.039	0.078	1.843			-0.121	-0.131	1.957			-0.155	-0.333	1.935			-0.160	-0.566	1.854			-0.154	-0.644	1.831			0.133	-0.191	1.785			0.131	-0.143	1.531
-0.001	-0.422	1.806			0.009	-0.372	1.832			-0.025	-0.138	1.851			0.038	0.075	1.845			-0.122	-0.130	1.958			-0.174	-0.344	1.976			-0.160	-0.566	1.855			-0.155	-0.644	1.832			0.135	-0.195	1.783			0.132	-0.144	1.528
-0.003	-0.422	1.807			0.008	-0.372	1.833			-0.025	-0.142	1.850			0.038	0.072	1.845			-0.122	-0.130	1.959			-0.173	-0.339	1.974			-0.160	-0.565	1.855			-0.155	-0.643	1.832			0.136	-0.198	1.781			0.132	-0.144	1.526
-0.004	-0.421	1.807			0.007	-0.373	1.834			-0.026	-0.145	1.849			0.037	0.070	1.845			-0.122	-0.129	1.959			-0.173	-0.335	1.972			-0.159	-0.564	1.855			-0.155	-0.642	1.833			0.137	-0.200	1.780			0.132	-0.144	1.525
-0.005	-0.421	1.808			0.007	-0.373	1.834			-0.025	-0.147	1.847			0.037	0.068	1.845			-0.122	-0.129	1.960			-0.173	-0.332	1.971			-0.158	-0.556	1.856			-0.155	-0.634	1.834			0.137	-0.204	1.779			0.133	-0.144	1.523
-0.006	-0.421	1.809			0.006	-0.373	1.835			-0.023	-0.149	1.845			0.037	0.067	1.845			-0.123	-0.129	1.960			-0.173	-0.328	1.969			-0.157	-0.555	1.856			-0.155	-0.633	1.835			0.136	-0.206	1.778			0.133	-0.144	1.522
-0.007	-0.421	1.809			0.006	-0.374	1.836			-0.022	-0.151	1.843			0.037	0.065	1.845			-0.123	-0.129	1.960			-0.171	-0.324	1.964			-0.157	-0.555	1.856			-0.155	-0.633	1.835			0.136	-0.209	1.777			0.133	-0.145	1.522
-0.008	-0.421	1.810			0.005	-0.374	1.836			-0.021	-0.152	1.842			0.036	0.064	1.845			-0.123	-0.129	1.960			-0.171	-0.321	1.962			-0.157	-0.554	1.856			-0.155	-0.632	1.835			0.136	-0.211	1.776			0.133	-0.145	1.521
-0.009	-0.421	1.810			0.004	-0.375	1.837			-0.025	-0.142	1.853			0.035	0.065	1.844			-0.123	-0.129	1.960			-0.169	-0.320	1.958			-0.156	-0.550	1.856			-0.155	-0.628	1.835			0.135	-0.213	1.775			0.134	-0.145	1.520
-0.011	-0.421	1.811			0.003	-0.375	1.839			-0.028	-0.135	1.861			0.034	0.066	1.844			-0.123	-0.129	1.960			-0.169	-0.320	1.956			-0.156	-0.550	1.856			-0.155	-0.628	1.835			0.135	-0.215	1.774			0.134	-0.145	1.519
-0.012	-0.421	1.812			0.002	-0.376	1.840			-0.030	-0.131	1.866			0.033	0.067	1.843			-0.123	-0.129	1.959			-0.167	-0.319	1.953			-0.155	-0.548	1.856			-0.154	-0.626	1.835			0.134	-0.217	1.773			0.134	-0.145	1.519
-0.013	-0.422	1.812			0.001	-0.376	1.841			-0.031	-0.128	1.871			0.032	0.068	1.843			-0.123	-0.129	1.959			-0.167	-0.318	1.952			-0.155	-0.546	1.856			-0.155	-0.624	1.836			0.133	-0.218	1.772			0.134	-0.145	1.518
-0.014	-0.422	1.813			0.001	-0.376	1.842			-0.025	-0.129	1.865			0.032	0.068	1.842			-0.123	-0.129	1.959			-0.167	-0.318	1.951			-0.155	-0.546	1.856			-0.155	-0.624	1.836			0.135	-0.223	1.764			0.135	-0.141	1.507
-0.014	-0.422	1.813			0.000	-0.377	1.843			-0.019	-0.132	1.857			0.031	0.068	1.841			-0.123	-0.129	1.958			-0.166	-0.318	1.949			-0.155	-0.546	1.855			-0.155	-0.624	1.835			0.133	-0.223	1.764			0.135	-0.141	1.506
-0.015	-0.422	1.814			-0.000	-0.377	1.843			-0.015	-0.134	1.853			0.031	0.068	1.841			-0.123	-0.130	1.958			-0.166	-0.324	1.947			-0.156	-0.548	1.855			-0.155	-0.625	1.835			0.131	-0.223	1.764			0.135	-0.141	1.506
-0.015	-0.422	1.814			-0.000	-0.377	1.843			-0.013	-0.135	1.849			0.030	0.068	1.840			-0.123	-0.130	1.957			-0.166	-0.323	1.947			-0.156	-0.548	1.855			-0.155	-0.625	1.835			0.129	-0.223	1.764			0.135	-0.141	1.505
-0.016	-0.422	1.814			-0.001	-0.377	1.844			-0.011	-0.136	1.847			0.030	0.068	1.840			-0.122	-0.130	1.956			-0.165	-0.323	1.944			-0.156	-0.548	1.855			-0.155	-0.625	1.835			0.128	-0.223	1.764			0.135	-0.141	1.505
-0.016	-0.422	1.814			-0.001	-0.378	1.844			-0.010	-0.136	1.844			0.029	0.068	1.839			-0.122	-0.131	1.955			-0.164	-0.323	1.942			-0.156	-0.548	1.855			-0.155	-0.625	1.835			0.127	-0.222	1.764			0.135	-0.141	1.505
-0.017	-0.422	1.814			-0.001	-0.378	1.844			-0.008	-0.137	1.842			0.028	0.068	1.838			-0.122	-0.131	1.955			-0.163	-0.324	1.940			-0.156	-0.546	1.854			-0.156	-0.623	1.835			0.126	-0.222	1.764			0.135	-0.141	1.504
-0.017	-0.422	1.815			-0.002	-0.378	1.844			-0.008	-0.136	1.841			0.028	0.070	1.837			-0.122	-0.131	1.954			-0.162	-0.334	1.934			-0.157	-0.552	1.853			-0.156	-0.629	1.833			0.125	-0.222	1.764			0.136	-0.141	1.504
-0.017	-0.422	1.815			-0.002	-0.378	1.844			-0.007	-0.136	1.840			0.027	0.071	1.837			-0.122	-0.132	1.953			-0.153	-0.330	1.920			-0.158	-0.553	1.853			-0.156	-0.630	1.832			0.124	-0.222	1.764			0.136	-0.141	1.504
-0.018	-0.422	1.815			-0.002	-0.378	1.844			-0.008	-0.132	1.841			0.026	0.074	1.835			-0.122	-0.132	1.953			-0.153	-0.331	1.920			-0.158	-0.555	1.853			-0.157	-0.632	1.832			0.121	-0.220	1.767			0.136	-0.140	1.508
-0.018	-0.422	1.815			-0.002	-0.378	1.844			-0.009	-0.129	1.843			0.025	0.077	1.835			-0.122	-0.132	1.952			-0.156	-0.327	1.924			-0.159	-0.555	1.853			-0.157	-0.632	1.832			0.120	-0.219	1.768			0.136	-0.140	1.508
-0.018	-0.422	1.815			-0.002	-0.378	1.845			-0.017	-0.121	1.858			0.025	0.078	1.834			-0.122	-0.132	1.952			-0.159	-0.324	1.927			-0.160	-0.555	1.853			-0.157	-0.631	1.832			0.118	-0.218	1.771			0.136	-0.141	1.513
-0.019	-0.422	1.815			-0.003	-0.378	1.845			-0.023	-0.111	1.872			0.024	0.080	1.834			-0.122	-0.133	1.951			-0.156	-0.327	1.921			-0.159	-0.552	1.853			-0.157	-0.629	1.832			0.117	-0.218	1.772			0.136	-0.141	1.513
-0.019	-0.422	1.815			-0.003	-0.378	1.846			-0.027	-0.106	1.878			0.023	0.081	1.834			-0.122	-0.133	1.951			-0.153	-0.330	1.916			-0.159	-0.552	1.853			-0.157	-0.629	1.832			0.116	-0.218	1.772			0.136	-0.141	1.514
-0.019	-0.422	1.816			-0.003	-0.378	1.846			-0.028	-0.104	1.881			0.022	0.083	1.834			-0.122	-0.133	1.950			-0.159	-0.324	1.924			-0.160	-0.551	1.853			-0.158	-0.628	1.832			0.116	-0.219	1.772			0.136	-0.141	1.514
-0.019	-0.422	1.816			-0.004	-0.378	1.847			-0.029	-0.103	1.883			0.022	0.084	1.833			-0.122	-0.133	1.950			-0.162	-0.321	1.928			-0.160	-0.550	1.854			-0.158	-0.627	1.832			0.115	-0.219	1.772			0.136	-0.141	1.514
-0.020	-0.423	1.816			-0.004	-0.378	1.847			-0.030	-0.102	1.884			0.022	0.085	1.833			-0.122	-0.133	1.949			-0.161	-0.325	1.924			-0.161	-0.552	1.854			-0.158	-0.629	1.832			0.115	-0.219	1.772			0.136	-0.141	1.514
-0.020	-0.423	1.816			-0.004	-0.378	1.847			-0.024	-0.113	1.865			0.021	0.084	1.832			-0.122	-0.133	1.948			-0.159	-0.328	1.922			-0.161	-0.553	1.854			-0.159	-0.630	1.832			0.114	-0.219	1.773			0.136	-0.141	1.514
-0.020	-0.423	1.816			-0.004	-0.378	1.847			-0.021	-0.119	1.855			0.021	0.084	1.832			-0.122	-0.133	1.948			-0.158	-0.330	1.919			-0.162	-0.554	1.853			-0.159	-0.631	1.831			0.114	-0.219	1.773			0.136	-0.140	1.514
-0.020	-0.423	1.816			-0.004	-0.378	1.848			-0.021	-0.121	1.852			0.020	0.084	1.831			-0.122	-0.133	1.947			-0.158	-0.331	1.918			-0.162	-0.555	1.853			-0.159	-0.632	1.831			0.114	-0.218	1.773			0.136	-0.140	1.515
-0.020	-0.423	1.816			-0.004	-0.378	1.848			-0.021	-0.123	1.850			0.019	0.084	1.830			-0.122	-0.133	1.946			-0.157	-0.333	1.917			-0.163	-0.556	1.853			-0.159	-0.633	1.831			0.114	-0.218	1.773			0.136	-0.140	1.515
-0.021	-0.423	1.816			-0.005	-0.378	1.848			-0.022	-0.124	1.848			0.019	0.083	1.830			-0.122	-0.134	1.946			-0.157	-0.336	1.917			-0.163	-0.557	1.853			-0.160	-0.634	1.830			0.114	-0.218	1.773			0.136	-0.140	1.515
-0.021	-0.423	1.816			-0.005	-0.378	1.848			-0.023	-0.126	1.847			0.018	0.082	1.830			-0.122	-0.133	1.946			-0.157	-0.339	1.916			-0.164	-0.558	1.853			-0.160	-0.634	1.830			0.113	-0.218	1.773			0.135	-0.139	1.515
-0.021	-0.423	1.816			-0.005	-0.378	1.848			-0.023	-0.130	1.844			0.017	0.081	1.829			-0.122	-0.133	1.946			-0.154	-0.336	1.910			-0.164	-0.559	1.853			-0.160	-0.635	1.830			0.113	-0.218	1.773			0.135	-0.139	1.515
-0.021	-0.423	1.816			-0.005	-0.378	1.848			-0.023	-0.133	1.841			0.016	0.079	1.829			-0.123	-0.133	1.946			-0.159	-0.347	1.921			-0.164	-0.559	1.853			-0.160	-0.636	1.829			0.113	-0.218	1.773			0.134	-0.139	1.516
-0.021	-0.423	1.816			-0.005	-0.378	1.847			-0.023	-0.135	1.839			0.015	0.077	1.829			-0.124	-0.133	1.947			-0.159	-0.351	1.920			-0.165	-0.560	1.852			-0.160	-0.636	1.829			0.113	-0.218	1.773			0.134	-0.138	1.516
-0.022	-0.423	1.816			-0.005	-0.378	1.847			-0.023	-0.137	1.837			0.014	0.076	1.828			-0.125	-0.133	1.947			-0.160	-0.355	1.920			-0.165	-0.561	1.852			-0.160	-0.637	1.829			0.117	-0.212	1.777			0.133	-0.138	1.517
-0.022	-0.422	1.816			-0.006	-0.378	1.847			-0.024	-0.139	1.836			0.014	0.075	1.828			-0.126	-0.133	1.948			-0.160	-0.358	1.921			-0.165	-0.561	1.852			-0.161	-0.637	1.829			0.120	-0.207	1.780			0.132	-0.137	1.518
-0.022	-0.422	1.816			-0.006	-0.378	1.847			-0.024	-0.141	1.835			0.013	0.073	1.828			-0.127	-0.133	1.949			-0.158	-0.360	1.916			-0.165	-0.562	1.852			-0.161	-0.638	1.828			0.122	-0.201	1.783			0.130	-0.137	1.519
-0.022	-0.422	1.816			-0.006	-0.378	1.847			-0.025	-0.143	1.833			0.012	0.071	1.829			-0.129	-0.134	1.950			-0.157	-0.361	1.913			-0.166	-0.563	1.852			-0.161	-0.639	1.828			0.124	-0.196	1.785			0.128	-0.136	1.520
-0.023	-0.422	1.816			-0.007	-0.377	1.846			-0.025	-0.146	1.831			0.011	0.069	1.829			-0.130	-0.134	1.951			-0.157	-0.364	1.915			-0.166	-0.564	1.852			-0.162	-0.640	1.828			0.125	-0.192	1.787			0.127	-0.135	1.521
-0.023	-0.422	1.816			-0.007	-0.377	1.845			-0.027	-0.151	1.828			0.010	0.065	1.830			-0.135	-0.138	1.952			-0.157	-0.366	1.916			-0.167	-0.565	1.852			-0.162	-0.641	1.828			0.127	-0.188	1.788			0.125	-0.135	1.522
-0.023	-0.421	1.815			-0.007	-0.377	1.844			-0.027	-0.155	1.825			0.010	0.061	1.830			-0.138	-0.141	1.952			-0.158	-0.369	1.918			-0.167	-0.565	1.852			-0.162	-0.642	1.828			0.127	-0.184	1.790			0.123	-0.135	1.523
-0.022	-0.421	1.814			-0.006	-0.376	1.842			0.006	-0.121	1.827			0.010	0.069	1.829			-0.140	-0.144	1.953			-0.159	-0.372	1.920			-0.167	-0.566	1.852			-0.163	-0.643	1.828			0.128	-0.179	1.791			0.121	-0.135	1.523
-0.022	-0.420	1.814			-0.005	-0.376	1.841			0.027	-0.094	1.832			0.010	0.074	1.828			-0.141	-0.146	1.951			-0.160	-0.373	1.921			-0.168	-0.567	1.852			-0.164	-0.644	1.828			0.128	-0.175	1.792			0.118	-0.135	1.524
-0.021	-0.420	1.813			-0.003	-0.374	1.839			0.032	-0.083	1.829			0.010	0.078	1.828			-0.142	-0.147	1.951			-0.160	-0.374	1.921			-0.168	-0.567	1.852			-0.164	-0.644	1.828			0.128	-0.171	1.792			0.116	-0.135	1.524
-0.020	-0.419	1.812			-0.001	-0.371	1.838			0.035	-0.074	1.827			0.011	0.083	1.827			-0.143	-0.149	1.950			-0.160	-0.375	1.921			-0.168	-0.568	1.852			-0.165	-0.645	1.829			0.128	-0.167	1.793			0.116	-0.137	1.526
-0.018	-0.418	1.810			0.001	-0.369	1.836			0.037	-0.067	1.825			0.011	0.087	1.826			-0.145	-0.151	1.949			-0.160	-0.376	1.922			-0.171	-0.577	1.851			-0.165	-0.651	1.828			0.129	-0.163	1.795			0.116	-0.137	1.529
-0.017	-0.417	1.809			0.003	-0.367	1.834			0.037	-0.062	1.823			0.011	0.091	1.825			-0.147	-0.154	1.948			-0.161	-0.376	1.923			-0.171	-0.577	1.851			-0.166	-0.652	1.828			0.130	-0.159	1.795			0.117	-0.138	1.531
-0.016	-0.416	1.808			0.004	-0.366	1.833			0.038	-0.058	1.822			0.011	0.094	1.825			-0.149	-0.156	1.947			-0.162	-0.377	1.924			-0.169	-0.573	1.853			-0.165	-0.649	1.829			0.130	-0.157	1.796			0.109	-0.138	1.532
-0.015	-0.416	1.807			0.005	-0.364	1.832			0.038	-0.054	1.820			0.010	0.096	1.824			-0.151	-0.158	1.947			-0.162	-0.378	1.924			-0.170	-0.583	1.853			-0.166	-0.654	1.828			0.130	-0.154	1.796			0.103	-0.138	1.532
-0.014	-0.415	1.806			0.006	-0.363	1.831			0.039	-0.052	1.819			0.010	0.097	1.824			-0.152	-0.161	1.946			-0.162	-0.379	1.924			-0.170	-0.581	1.854			-0.166	-0.651	1.830			0.130	-0.152	1.796			0.101	-0.138	1.532
-0.014	-0.415	1.806			0.007	-0.362	1.831			0.038	-0.050	1.820			0.010	0.098	1.824			-0.154	-0.165	1.947			-0.161	-0.380	1.923			-0.169	-0.580	1.854			-0.166	-0.650	1.832			0.131	-0.150	1.796			0.089	-0.138	1.532
-0.013	-0.414	1.806			0.007	-0.362	1.830			0.036	-0.050	1.822			0.010	0.099	1.824			-0.136	-0.182	1.904			-0.160	-0.381	1.922			-0.169	-0.579	1.855			-0.166	-0.650	1.832			0.131	-0.148	1.796			0.086	-0.138	1.531
-0.013	-0.414	1.805			0.007	-0.361	1.830			0.033	-0.049	1.824			0.009	0.099	1.823			-0.133	-0.186	1.897			-0.185	-0.311	1.962			-0.172	-0.526	1.875			-0.170	-0.623	1.844			0.131	-0.145	1.795			0.077	-0.137	1.531
-0.012	-0.414	1.805			0.007	-0.361	1.830			0.030	-0.050	1.827			0.008	0.100	1.823			-0.131	-0.189	1.891			-0.188	-0.305	1.970			-0.172	-0.523	1.877			-0.171	-0.624	1.844			0.132	-0.143	1.795			0.069	-0.141	1.536
-0.012	-0.414	1.805			0.007	-0.360	1.831			0.026	-0.050	1.830			0.008	0.100	1.822			-0.129	-0.191	1.886			-0.184	-0.318	1.958			-0.169	-0.535	1.871			-0.172	-0.626	1.845			0.132	-0.141	1.794			0.067	-0.141	1.535
-0.013	-0.412	1.806			0.007	-0.359	1.832			0.022	-0.051	1.833			0.005	0.100	1.821			-0.120	-0.120	1.938			-0.174	-0.304	1.953			-0.166	-0.524	1.873			-0.169	-0.609	1.849			0.132	-0.139	1.794			0.065	-0.141	1.535
-0.014	-0.410	1.808			0.007	-0.357	1.833			0.019	-0.052	1.836			0.003	0.100	1.821			-0.116	-0.086	1.962			-0.172	-0.301	1.954			-0.164	-0.519	1.875			-0.168	-0.604	1.851			0.132	-0.138	1.793			0.061	-0.142	1.534
-0.015	-0.406	1.809			0.007	-0.354	1.835			0.017	-0.052	1.838			-0.000	0.100	1.820			-0.114	-0.074	1.971			-0.165	-0.298	1.950			-0.162	-0.520	1.875			-0.167	-0.604	1.851			0.132	-0.136	1.791			0.054	-0.140	1.533
-0.016	-0.403	1.811			0.006	-0.352	1.836			0.016	-0.052	1.839			-0.003	0.100	1.819			-0.113	-0.067	1.977			-0.161	-0.296	1.949			-0.162	-0.522	1.875			-0.164	-0.628	1.847			0.133	-0.135	1.790			0.050	-0.141	1.533
-0.018	-0.399	1.813			0.006	-0.349	1.838			0.014	-0.052	1.841			-0.006	0.100	1.819			-0.113	-0.062	1.982			-0.158	-0.295	1.947			-0.161	-0.523	1.875			-0.163	-0.627	1.847			0.133	-0.134	1.789			0.047	-0.141	1.532
-0.019	-0.395	1.815			0.005	-0.346	1.840			0.012	-0.053	1.842			-0.009	0.100	1.818			-0.112	-0.058	1.985			-0.154	-0.294	1.945			-0.160	-0.523	1.876			-0.163	-0.626	1.848			0.133	-0.133	1.788			0.044	-0.141	1.532
-0.020	-0.391	1.817			0.004	-0.343	1.842			0.009	-0.054	1.844			-0.014	0.099	1.820			-0.112	-0.054	1.988			-0.152	-0.293	1.944			-0.159	-0.523	1.876			-0.162	-0.626	1.849			0.133	-0.132	1.787			0.041	-0.142	1.532
-0.021	-0.388	1.818			0.004	-0.340	1.843			0.008	-0.054	1.844			-0.018	0.099	1.821			-0.112	-0.052	1.991			-0.150	-0.293	1.943			-0.158	-0.525	1.876			-0.161	-0.625	1.849			0.133	-0.131	1.786			0.038	-0.146	1.543
-0.022	-0.386	1.819			0.003	-0.338	1.844			0.005	-0.055	1.846			-0.021	0.099	1.821			-0.112	-0.050	1.994			-0.150	-0.292	1.942			-0.158	-0.528	1.877			-0.160	-0.625	1.849			0.133	-0.130	1.785			0.035	-0.149	1.549
-0.023	-0.384	1.820			0.003	-0.337	1.845			0.003	-0.055	1.847			-0.024	0.099	1.822			-0.113	-0.048	1.996			-0.149	-0.293	1.943			-0.159	-0.532	1.878			-0.159	-0.625	1.849			0.132	-0.129	1.784			0.032	-0.151	1.553
-0.023	-0.382	1.821			0.002	-0.335	1.846			0.002	-0.056	1.848			-0.026	0.099	1.822			-0.113	-0.048	1.998			-0.148	-0.294	1.943			-0.159	-0.535	1.879			-0.159	-0.625	1.849			0.132	-0.129	1.783			0.028	-0.152	1.550
-0.024	-0.381	1.821			0.002	-0.334	1.847			0.000	-0.056	1.848			-0.028	0.098	1.822			-0.114	-0.048	2.001			-0.147	-0.295	1.942			-0.159	-0.536	1.879			-0.158	-0.625	1.850			0.131	-0.129	1.781			0.025	-0.153	1.547
-0.025	-0.379	1.822			0.002	-0.332	1.847			-0.001	-0.057	1.848			-0.029	0.098	1.822			-0.115	-0.048	2.002			-0.146	-0.296	1.942			-0.159	-0.538	1.880			-0.158	-0.625	1.850			0.131	-0.129	1.780			0.022	-0.155	1.544
-0.025	-0.378	1.822			0.001	-0.331	1.848			-0.002	-0.057	1.849			-0.031	0.098	1.822			-0.116	-0.049	2.004			-0.145	-0.298	1.942			-0.160	-0.541	1.880			-0.159	-0.626	1.850			0.130	-0.129	1.778			0.019	-0.155	1.542
-0.025	-0.377	1.822			0.001	-0.331	1.848			-0.003	-0.058	1.849			-0.032	0.098	1.822			-0.117	-0.050	2.005			-0.144	-0.299	1.941			-0.161	-0.543	1.880			-0.159	-0.626	1.851			0.130	-0.129	1.776			0.016	-0.156	1.540
-0.026	-0.376	1.823			0.001	-0.330	1.849			-0.004	-0.058	1.849			-0.033	0.098	1.822			-0.118	-0.051	2.006			-0.143	-0.300	1.941			-0.161	-0.544	1.880			-0.159	-0.626	1.852			0.129	-0.129	1.775			0.014	-0.157	1.538
-0.026	-0.376	1.823			0.001	-0.329	1.849			-0.005	-0.059	1.849			-0.034	0.098	1.822			-0.118	-0.052	2.007			-0.144	-0.302	1.942			-0.161	-0.545	1.881			-0.160	-0.626	1.852			0.129	-0.129	1.773			0.011	-0.157	1.537
-0.026	-0.375	1.823			0.001	-0.329	1.849			-0.006	-0.059	1.849			-0.035	0.098	1.822			-0.119	-0.053	2.008			-0.145	-0.304	1.942			-0.162	-0.545	1.881			-0.160	-0.626	1.853			0.128	-0.129	1.772			0.009	-0.158	1.536
-0.026	-0.375	1.823			0.001	-0.328	1.849			-0.007	-0.060	1.849			-0.036	0.098	1.822			-0.120	-0.054	2.008			-0.146	-0.305	1.943			-0.162	-0.545	1.881			-0.161	-0.625	1.854			0.128	-0.129	1.771			0.007	-0.158	1.535
-0.026	-0.375	1.822			0.001	-0.328	1.849			-0.007	-0.060	1.849			-0.037	0.098	1.821			-0.121	-0.055	2.009			-0.146	-0.306	1.943			-0.162	-0.545	1.882			-0.162	-0.624	1.855			0.128	-0.128	1.770			0.005	-0.158	1.534
-0.026	-0.375	1.822			0.001	-0.328	1.849			-0.008	-0.061	1.849			-0.037	0.098	1.821			-0.121	-0.057	2.009			-0.146	-0.307	1.943			-0.162	-0.544	1.882			-0.162	-0.623	1.856			0.127	-0.128	1.769			0.003	-0.159	1.534
-0.026	-0.375	1.822			0.001	-0.328	1.849			-0.008	-0.062	1.848			-0.038	0.098	1.821			-0.122	-0.058	2.009			-0.146	-0.308	1.944			-0.163	-0.547	1.883			-0.164	-0.624	1.857			0.127	-0.128	1.769			0.001	-0.159	1.534
-0.026	-0.376	1.821			0.001	-0.328	1.848			-0.008	-0.062	1.846			-0.038	0.099	1.821			-0.123	-0.059	2.010			-0.146	-0.309	1.944			-0.164	-0.549	1.883			-0.166	-0.639	1.853			0.127	-0.128	1.768			-0.000	-0.159	1.534
-0.026	-0.376	1.820			0.001	-0.328	1.847			-0.008	-0.063	1.845			-0.038	0.099	1.821			-0.123	-0.060	2.010			-0.147	-0.310	1.944			-0.165	-0.550	1.884			-0.169	-0.648	1.850			0.127	-0.128	1.767			-0.002	-0.160	1.533
-0.026	-0.376	1.819			0.001	-0.329	1.847			-0.009	-0.064	1.844			-0.038	0.099	1.821			-0.124	-0.061	2.010			-0.148	-0.311	1.945			-0.165	-0.552	1.884			-0.170	-0.655	1.848			0.127	-0.128	1.767			-0.003	-0.160	1.533
-0.026	-0.377	1.819			0.001	-0.329	1.846			-0.009	-0.065	1.843			-0.037	0.099	1.820			-0.124	-0.062	2.009			-0.148	-0.312	1.945			-0.165	-0.553	1.884			-0.171	-0.655	1.849			0.126	-0.127	1.766			-0.005	-0.161	1.533
-0.026	-0.378	1.818			0.001	-0.330	1.845			-0.009	-0.066	1.841			-0.036	0.098	1.816			-0.125	-0.063	2.009			-0.149	-0.313	1.946			-0.166	-0.555	1.884			-0.172	-0.661	1.847			0.126	-0.127	1.765			-0.006	-0.161	1.533
-0.026	-0.378	1.817			0.001	-0.330	1.844			-0.009	-0.068	1.840			-0.035	0.097	1.813			-0.125	-0.065	2.009			-0.149	-0.314	1.946			-0.165	-0.552	1.885			-0.171	-0.650	1.850			0.126	-0.127	1.765			-0.006	-0.161	1.532
-0.026	-0.379	1.816			0.000	-0.330	1.842			-0.011	-0.064	1.823			-0.033	0.097	1.805			-0.128	-0.067	2.009			-0.180	-0.318	1.992			-0.162	-0.508	1.906			-0.170	-0.589	1.883			0.125	-0.127	1.764			0.007	-0.148	1.522
-0.026	-0.379	1.816			0.000	-0.330	1.842			-0.011	-0.064	1.823			-0.033	0.097	1.805			-0.128	-0.067	2.009			-0.180	-0.318	1.992			-0.162	-0.508	1.906			-0.170	-0.589	1.883			0.125	-0.127	1.764			0.007	-0.148	1.522
-0.026	-0.380	1.816			-0.000	-0.332	1.841			-0.009	-0.067	1.820			-0.032	0.096	1.801			-0.129	-0.070	2.009			-0.183	-0.317	1.997			-0.163	-0.509	1.907			-0.170	-0.588	1.883			0.122	-0.133	1.763			0.019	-0.140	1.516
-0.028	-0.386	1.815			-0.004	-0.341	1.838			-0.018	-0.102	1.818			-0.038	0.085	1.793			-0.147	-0.128	1.989			-0.178	-0.374	1.984			-0.164	-0.543	1.893			-0.170	-0.587	1.883			0.108	-0.165	1.757			0.048	-0.129	1.508
-0.029	-0.389	1.814			-0.007	-0.346	1.836			-0.021	-0.113	1.817			-0.042	0.078	1.787			-0.149	-0.139	1.979			-0.183	-0.366	1.992			-0.165	-0.546	1.896			-0.171	-0.594	1.884			0.102	-0.178	1.755			0.063	-0.129	1.503
-0.030	-0.391	1.814			-0.009	-0.348	1.835			-0.023	-0.118	1.816			-0.044	0.075	1.782			-0.150	-0.140	1.979			-0.183	-0.345	1.978			-0.166	-0.545	1.896			-0.171	-0.592	1.884			0.099	-0.184	1.754			0.072	-0.129	1.499
-0.030	-0.392	1.813			-0.010	-0.349	1.834			-0.023	-0.119	1.815			-0.047	0.073	1.778			-0.151	-0.141	1.978			-0.183	-0.339	1.973			-0.166	-0.544	1.896			-0.172	-0.591	1.885			0.096	-0.187	1.753			0.077	-0.128	1.497
-0.031	-0.393	1.813			-0.011	-0.350	1.832			-0.023	-0.120	1.814			-0.049	0.071	1.775			-0.155	-0.146	1.977			-0.182	-0.348	1.965			-0.167	-0.544	1.896			-0.172	-0.589	1.885			0.094	-0.189	1.753			0.081	-0.127	1.495
-0.031	-0.395	1.812			-0.012	-0.351	1.831			-0.024	-0.120	1.813			-0.050	0.070	1.773			-0.160	-0.152	1.975			-0.181	-0.355	1.959			-0.169	-0.557	1.892			-0.174	-0.623	1.876			0.092	-0.190	1.753			0.086	-0.126	1.494
-0.031	-0.398	1.811			-0.013	-0.353	1.830			-0.024	-0.120	1.814			-0.051	0.069	1.770			-0.165	-0.159	1.971			-0.181	-0.360	1.953			-0.171	-0.564	1.890			-0.176	-0.633	1.873			0.089	-0.191	1.753			0.091	-0.125	1.493
-0.031	-0.402	1.809			-0.013	-0.355	1.829			-0.025	-0.120	1.815			-0.052	0.068	1.768			-0.169	-0.166	1.963			-0.182	-0.369	1.947			-0.174	-0.568	1.887			-0.177	-0.640	1.869			0.088	-0.189	1.755			0.096	-0.124	1.493
-0.030	-0.406	1.807			-0.014	-0.358	1.828			-0.026	-0.120	1.816			-0.053	0.067	1.766			-0.172	-0.171	1.958			-0.184	-0.372	1.944			-0.176	-0.571	1.885			-0.178	-0.644	1.866			0.087	-0.183	1.760			0.108	-0.124	1.497
-0.030	-0.408	1.805			-0.014	-0.359	1.827			-0.027	-0.119	1.817			-0.054	0.066	1.765			-0.174	-0.175	1.954			-0.186	-0.376	1.940			-0.179	-0.574	1.883			-0.181	-0.647	1.863			0.086	-0.176	1.765			0.116	-0.125	1.500
-0.029	-0.411	1.804			-0.014	-0.361	1.826			-0.027	-0.119	1.817			-0.055	0.065	1.764			-0.177	-0.179	1.947			-0.187	-0.379	1.935			-0.182	-0.576	1.879			-0.184	-0.650	1.858			0.086	-0.171	1.769			0.122	-0.125	1.503
-0.029	-0.413	1.802			-0.014	-0.362	1.826			-0.028	-0.119	1.818			-0.056	0.064	1.762			-0.179	-0.182	1.942			-0.189	-0.382	1.931			-0.187	-0.579	1.872			-0.189	-0.654	1.851			0.086	-0.166	1.773			0.131	-0.124	1.510
-0.029	-0.414	1.801			-0.015	-0.364	1.825			-0.029	-0.119	1.819			-0.057	0.063	1.761			-0.181	-0.185	1.937			-0.191	-0.384	1.927			-0.192	-0.582	1.867			-0.193	-0.658	1.844			0.086	-0.162	1.775			0.138	-0.123	1.515
-0.028	-0.416	1.800			-0.015	-0.365	1.825			-0.030	-0.119	1.820			-0.058	0.062	1.760			-0.183	-0.187	1.933			-0.194	-0.386	1.922			-0.196	-0.584	1.861			-0.197	-0.660	1.838			0.086	-0.160	1.777			0.145	-0.123	1.520
-0.028	-0.417	1.799			-0.015	-0.366	1.824			-0.031	-0.119	1.821			-0.059	0.062	1.758			-0.185	-0.190	1.930			-0.197	-0.390	1.918			-0.201	-0.586	1.854			-0.202	-0.663	1.830			0.086	-0.157	1.779			0.150	-0.124	1.523
-0.027	-0.419	1.798			-0.015	-0.367	1.824			-0.032	-0.119	1.822			-0.061	0.060	1.757			-0.186	-0.192	1.927			-0.200	-0.393	1.913			-0.205	-0.588	1.848			-0.207	-0.665	1.823			0.087	-0.155	1.781			0.155	-0.124	1.526
-0.027	-0.420	1.797			-0.015	-0.369	1.824			-0.032	-0.119	1.823			-0.062	0.059	1.755			-0.188	-0.194	1.925			-0.203	-0.396	1.908			-0.209	-0.591	1.842			-0.212	-0.667	1.817			0.087	-0.153	1.783			0.162	-0.124	1.529
-0.027	-0.421	1.796			-0.015	-0.370	1.823			-0.033	-0.119	1.824			-0.064	0.057	1.753			-0.189	-0.195	1.922			-0.206	-0.399	1.904			-0.213	-0.592	1.837			-0.215	-0.669	1.811			0.087	-0.152	1.785			0.169	-0.124	1.531
-0.026	-0.422	1.795			-0.015	-0.371	1.823			-0.034	-0.119	1.825			-0.065	0.056	1.752			-0.190	-0.197	1.920			-0.209	-0.404	1.896			-0.216	-0.594	1.832			-0.218	-0.670	1.805			0.087	-0.151	1.786			0.175	-0.124	1.534
-0.026	-0.424	1.794			-0.015	-0.373	1.823			-0.035	-0.120	1.826			-0.067	0.055	1.750			-0.192	-0.199	1.918			-0.211	-0.406	1.891			-0.218	-0.595	1.828			-0.221	-0.671	1.801			0.087	-0.150	1.788			0.182	-0.124	1.537
-0.026	-0.425	1.793			-0.015	-0.374	1.823			-0.036	-0.120	1.827			-0.069	0.053	1.749			-0.193	-0.200	1.916			-0.213	-0.409	1.886			-0.220	-0.596	1.825			-0.223	-0.672	1.797			0.087	-0.150	1.789			0.187	-0.124	1.540
-0.026	-0.426	1.792			-0.015	-0.375	1.823			-0.037	-0.121	1.827			-0.070	0.052	1.748			-0.194	-0.202	1.914			-0.215	-0.411	1.882			-0.222	-0.596	1.822			-0.224	-0.673	1.794			0.087	-0.150	1.791			0.192	-0.124	1.543
-0.025	-0.427	1.792			-0.015	-0.376	1.822			-0.038	-0.121	1.828			-0.071	0.050	1.747			-0.195	-0.203	1.912			-0.216	-0.413	1.878			-0.223	-0.597	1.819			-0.226	-0.674	1.792			0.088	-0.149	1.792			0.197	-0.127	1.547
-0.025	-0.427	1.791			-0.015	-0.377	1.822			-0.039	-0.122	1.829			-0.072	0.049	1.747			-0.197	-0.205	1.910			-0.217	-0.415	1.875			-0.225	-0.598	1.817			-0.227	-0.674	1.789			0.088	-0.149	1.793			0.201	-0.134	1.563
-0.025	-0.428	1.791			-0.016	-0.379	1.823			-0.040	-0.123	1.830			-0.073	0.048	1.746			-0.198	-0.206	1.909			-0.218	-0.416	1.872			-0.226	-0.598	1.815			-0.228	-0.675	1.787			0.088	-0.149	1.795			0.204	-0.140	1.577
-0.025	-0.429	1.790			-0.016	-0.380	1.823			-0.041	-0.124	1.831			-0.074	0.047	1.746			-0.199	-0.208	1.907			-0.219	-0.417	1.870			-0.227	-0.599	1.813			-0.229	-0.675	1.785			0.088	-0.150	1.796			0.207	-0.143	1.586
-0.025	-0.430	1.790			-0.016	-0.381	1.823			-0.042	-0.124	1.832			-0.075	0.046	1.746			-0.200	-0.209	1.906			-0.220	-0.419	1.868			-0.228	-0.600	1.812			-0.230	-0.676	1.784			0.088	-0.150	1.797			0.208	-0.145	1.594
-0.026	-0.431	1.789			-0.017	-0.382	1.823			-0.044	-0.125	1.833			-0.076	0.045	1.746			-0.201	-0.210	1.905			-0.221	-0.420	1.866			-0.229	-0.600	1.810			-0.230	-0.676	1.782			0.088	-0.150	1.798			0.210	-0.147	1.600
-0.026	-0.431	1.789			-0.017	-0.383	1.823			-0.045	-0.126	1.834			-0.077	0.044	1.746			-0.202	-0.211	1.904			-0.221	-0.421	1.864			-0.230	-0.600	1.809			-0.231	-0.676	1.781			0.088	-0.150	1.799			0.211	-0.149	1.606
-0.026	-0.432	1.788			-0.018	-0.384	1.824			-0.046	-0.127	1.834			-0.078	0.043	1.746			-0.202	-0.212	1.903			-0.222	-0.422	1.863			-0.231	-0.601	1.808			-0.232	-0.677	1.780			0.088	-0.150	1.800			0.212	-0.149	1.610
-0.026	-0.433	1.788			-0.018	-0.385	1.824			-0.047	-0.128	1.835			-0.078	0.042	1.746			-0.203	-0.213	1.902			-0.223	-0.422	1.862			-0.231	-0.601	1.807			-0.232	-0.677	1.780			0.088	-0.151	1.802			0.214	-0.150	1.613
-0.026	-0.433	1.788			-0.019	-0.386	1.824			-0.048	-0.129	1.836			-0.079	0.041	1.746			-0.204	-0.214	1.901			-0.224	-0.423	1.861			-0.232	-0.601	1.806			-0.232	-0.677	1.779			0.088	-0.151	1.803			0.214	-0.150	1.615
-0.026	-0.434	1.788			-0.019	-0.387	1.824			-0.049	-0.130	1.836			-0.079	0.041	1.746			-0.205	-0.214	1.900			-0.225	-0.424	1.860			-0.233	-0.602	1.806			-0.233	-0.678	1.780			0.088	-0.151	1.804			0.215	-0.150	1.618
-0.027	-0.435	1.787			-0.020	-0.388	1.825			-0.050	-0.131	1.837			-0.080	0.040	1.747			-0.205	-0.215	1.899			-0.225	-0.425	1.859			-0.233	-0.602	1.806			-0.233	-0.678	1.781			0.088	-0.152	1.805			0.216	-0.150	1.620
-0.027	-0.435	1.787			-0.020	-0.389	1.825			-0.053	-0.132	1.838			-0.080	0.039	1.747			-0.206	-0.216	1.898			-0.226	-0.425	1.858			-0.234	-0.602	1.806			-0.234	-0.679	1.783			0.088	-0.152	1.806			0.216	-0.150	1.623
-0.027	-0.436	1.787			-0.021	-0.390	1.825			-0.054	-0.133	1.839			-0.081	0.039	1.748			-0.207	-0.216	1.898			-0.227	-0.426	1.858			-0.235	-0.602	1.807			-0.234	-0.679	1.785			0.088	-0.152	1.807			0.214	-0.149	1.629
-0.028	-0.437	1.787			-0.022	-0.391	1.826			-0.056	-0.135	1.840			-0.081	0.038	1.749			-0.207	-0.217	1.897			-0.227	-0.426	1.857			-0.235	-0.603	1.808			-0.235	-0.680	1.787			0.088	-0.153	1.808			0.212	-0.149	1.634
-0.028	-0.437	1.787			-0.022	-0.392	1.826			-0.058	-0.136	1.840			-0.082	0.037	1.749			-0.208	-0.217	1.897			-0.228	-0.427	1.857			-0.236	-0.604	1.809			-0.235	-0.681	1.789			0.088	-0.153	1.809			0.212	-0.148	1.639
-0.028	-0.438	1.787			-0.023	-0.393	1.826			-0.059	-0.137	1.841			-0.082	0.037	1.750			-0.209	-0.217	1.896			-0.229	-0.427	1.858			-0.236	-0.604	1.811			-0.236	-0.681	1.792			0.087	-0.154	1.810			0.211	-0.148	1.643
-0.029	-0.438	1.787			-0.024	-0.393	1.827			-0.061	-0.138	1.842			-0.083	0.035	1.750			-0.209	-0.218	1.896			-0.230	-0.427	1.858			-0.237	-0.604	1.812			-0.237	-0.682	1.794			0.087	-0.154	1.812			0.210	-0.148	1.647
-0.029	-0.439	1.787			-0.024	-0.394	1.827			-0.064	-0.140	1.843			-0.083	0.034	1.750			-0.210	-0.218	1.895			-0.231	-0.427	1.858			-0.237	-0.605	1.813			-0.237	-0.682	1.795			0.087	-0.155	1.813			0.212	-0.147	1.645
-0.030	-0.439	1.787			-0.025	-0.395	1.827			-0.066	-0.141	1.843			-0.084	0.033	1.750			-0.210	-0.218	1.895			-0.231	-0.428	1.858			-0.238	-0.605	1.814			-0.238	-0.683	1.797			0.087	-0.155	1.814			0.212	-0.146	1.650
-0.030	-0.439	1.787			-0.026	-0.395	1.828			-0.067	-0.142	1.844			-0.084	0.032	1.750			-0.211	-0.219	1.895			-0.232	-0.428	1.858			-0.238	-0.606	1.815			-0.238	-0.684	1.798			0.086	-0.156	1.815			0.212	-0.146	1.653
-0.030	-0.440	1.787			-0.026	-0.396	1.828			-0.069	-0.143	1.845			-0.085	0.032	1.751			-0.212	-0.219	1.894			-0.233	-0.429	1.858			-0.238	-0.608	1.816			-0.238	-0.684	1.799			0.086	-0.157	1.817			0.211	-0.146	1.657
-0.031	-0.440	1.787			-0.027	-0.396	1.828			-0.070	-0.143	1.845			-0.085	0.031	1.751			-0.212	-0.219	1.894			-0.233	-0.429	1.857			-0.239	-0.608	1.816			-0.239	-0.684	1.799			0.085	-0.157	1.818			0.211	-0.145	1.659
-0.031	-0.440	1.787			-0.028	-0.397	1.829			-0.071	-0.144	1.846			-0.086	0.030	1.751			-0.213	-0.219	1.894			-0.234	-0.430	1.857			-0.239	-0.609	1.816			-0.239	-0.684	1.800			0.085	-0.158	1.819			0.210	-0.145	1.662
-0.032	-0.441	1.787			-0.028	-0.397	1.829			-0.072	-0.145	1.846			-0.086	0.030	1.751			-0.214	-0.219	1.894			-0.234	-0.430	1.857			-0.240	-0.609	1.816			-0.239	-0.685	1.800			0.085	-0.158	1.820			0.210	-0.145	1.664
-0.032	-0.441	1.787			-0.029	-0.398	1.829			-0.073	-0.146	1.846			-0.086	0.029	1.751			-0.214	-0.220	1.893			-0.235	-0.430	1.856			-0.240	-0.610	1.816			-0.240	-0.685	1.800			0.084	-0.158	1.821			0.210	-0.145	1.666
-0.033	-0.441	1.787			-0.030	-0.398	1.829			-0.074	-0.146	1.847			-0.087	0.029	1.751			-0.215	-0.220	1.893			-0.235	-0.431	1.856			-0.241	-0.610	1.815			-0.240	-0.685	1.800			0.084	-0.159	1.822			0.209	-0.145	1.668
-0.033	-0.441	1.787			-0.030	-0.399	1.829			-0.075	-0.147	1.847			-0.087	0.028	1.752			-0.216	-0.220	1.893			-0.235	-0.431	1.856			-0.241	-0.610	1.815			-0.240	-0.685	1.800			0.083	-0.159	1.823			0.209	-0.144	1.670
-0.033	-0.442	1.787			-0.031	-0.399	1.830			-0.076	-0.147	1.847			-0.088	0.028	1.752			-0.216	-0.220	1.893			-0.236	-0.431	1.855			-0.241	-0.610	1.815			-0.241	-0.685	1.799			0.083	-0.160	1.824			0.208	-0.144	1.672
-0.034	-0.442	1.786			-0.031	-0.399	1.830			-0.076	-0.148	1.847			-0.089	0.027	1.753			-0.217	-0.220	1.893			-0.236	-0.431	1.855			-0.242	-0.610	1.814			-0.241	-0.685	1.798			0.083	-0.160	1.825			0.208	-0.144	1.674
-0.034	-0.442	1.786			-0.032	-0.400	1.830			-0.077	-0.148	1.847			-0.089	0.027	1.753			-0.217	-0.220	1.893			-0.236	-0.431	1.855			-0.242	-0.610	1.814			-0.241	-0.685	1.797			0.082	-0.160	1.826			0.208	-0.144	1.675
-0.035	-0.442	1.786			-0.033	-0.400	1.830			-0.078	-0.148	1.848			-0.090	0.026	1.754			-0.218	-0.221	1.893			-0.237	-0.431	1.854			-0.242	-0.610	1.813			-0.241	-0.685	1.796			0.082	-0.161	1.827			0.207	-0.144	1.677
-0.036	-0.442	1.786			-0.033	-0.400	1.830			-0.078	-0.149	1.848			-0.090	0.026	1.754			-0.218	-0.221	1.893			-0.237	-0.431	1.854			-0.243	-0.610	1.812			-0.241	-0.685	1.795			0.081	-0.161	1.828			0.211	-0.145	1.667
-0.036	-0.442	1.786			-0.034	-0.401	1.830			-0.079	-0.149	1.848			-0.091	0.025	1.754			-0.219	-0.221	1.893			-0.238	-0.431	1.854			-0.243	-0.610	1.812			-0.241	-0.685	1.794			0.080	-0.161	1.828			0.212	-0.146	1.673
-0.037	-0.443	1.786			-0.035	-0.401	1.830			-0.080	-0.150	1.848			-0.091	0.025	1.755			-0.219	-0.221	1.893			-0.238	-0.431	1.853			-0.243	-0.610	1.811			-0.241	-0.685	1.793			0.080	-0.162	1.829			0.213	-0.146	1.676
-0.037	-0.443	1.786			-0.035	-0.401	1.830			-0.080	-0.150	1.848			-0.092	0.025	1.755			-0.220	-0.221	1.893			-0.238	-0.431	1.853			-0.243	-0.610	1.810			-0.241	-0.685	1.792			0.079	-0.162	1.830			0.213	-0.146	1.680
-0.038	-0.443	1.786			-0.036	-0.401	1.830			-0.081	-0.150	1.848			-0.093	0.024	1.755			-0.221	-0.221	1.893			-0.239	-0.431	1.852			-0.243	-0.609	1.810			-0.241	-0.685	1.791			0.078	-0.162	1.831			0.216	-0.148	1.672
-0.039	-0.443	1.786			-0.037	-0.401	1.830			-0.082	-0.151	1.848			-0.093	0.024	1.756			-0.222	-0.221	1.893			-0.239	-0.431	1.852			-0.243	-0.609	1.809			-0.241	-0.685	1.790			0.077	-0.162	1.832			0.217	-0.148	1.672
-0.039	-0.443	1.786			-0.037	-0.401	1.830			-0.082	-0.151	1.848			-0.094	0.024	1.756			-0.223	-0.221	1.893			-0.239	-0.430	1.852			-0.243	-0.609	1.808			-0.241	-0.684	1.789			0.077	-0.163	1.832			0.217	-0.148	1.673
-0.040	-0.443	1.786			-0.038	-0.402	1.830			-0.083	-0.151	1.848			-0.094	0.023	1.756			-0.224	-0.221	1.894			-0.240	-0.430	1.851			-0.244	-0.609	1.808			-0.241	-0.684	1.789			0.076	-0.163	1.833			0.217	-0.148	1.675
-0.041	-0.443	1.785			-0.039	-0.402	1.830			-0.083	-0.152	1.848			-0.095	0.023	1.756			-0.225	-0.221	1.893			-0.240	-0.430	1.851			-0.244	-0.609	1.807			-0.241	-0.684	1.788			0.075	-0.163	1.834			0.217	-0.148	1.676
-0.042	-0.443	1.785			-0.040	-0.402	1.830			-0.084	-0.152	1.848			-0.095	0.023	1.756			-0.226	-0.221	1.893			-0.241	-0.430	1.850			-0.244	-0.609	1.807			-0.241	-0.684	1.787			0.074	-0.163	1.835			0.217	-0.148	1.678
-0.043	-0.443	1.785			-0.041	-0.402	1.830			-0.085	-0.152	1.849			-0.096	0.023	1.756			-0.226	-0.221	1.893			-0.242	-0.429	1.849			-0.244	-0.608	1.806			-0.241	-0.684	1.787			0.073	-0.164	1.835			0.218	-0.148	1.680
-0.044	-0.443	1.785			-0.042	-0.402	1.830			-0.085	-0.152	1.849			-0.096	0.022	1.757			-0.227	-0.221	1.893			-0.243	-0.429	1.849			-0.244	-0.608	1.805			-0.241	-0.684	1.786			0.073	-0.164	1.836			0.218	-0.148	1.682
-0.045	-0.443	1.785			-0.043	-0.403	1.829			-0.086	-0.152	1.849			-0.096	0.022	1.757			-0.228	-0.221	1.892			-0.244	-0.428	1.848			-0.244	-0.607	1.804			-0.241	-0.683	1.785			0.072	-0.164	1.837			0.218	-0.148	1.684
-0.046	-0.443	1.784			-0.044	-0.403	1.829			-0.087	-0.153	1.849			-0.097	0.022	1.757			-0.229	-0.221	1.892			-0.245	-0.427	1.847			-0.245	-0.606	1.803			-0.242	-0.682	1.784			0.071	-0.164	1.837			0.219	-0.149	1.686
-0.047	-0.443	1.784			-0.046	-0.403	1.829			-0.087	-0.153	1.848			-0.097	0.021	1.757			-0.230	-0.221	1.892			-0.246	-0.426	1.846			-0.245	-0.606	1.802			-0.242	-0.681	1.783			0.070	-0.165	1.838			0.220	-0.149	1.686
-0.048	-0.443	1.784			-0.047	-0.403	1.829			-0.088	-0.153	1.848			-0.097	0.021	1.757			-0.231	-0.221	1.891			-0.247	-0.425	1.844			-0.246	-0.605	1.801			-0.243	-0.680	1.782			0.069	-0.165	1.839			0.221	-0.149	1.687
-0.048	-0.444	1.784			-0.048	-0.403	1.829			-0.089	-0.153	1.848			-0.098	0.021	1.757			-0.232	-0.220	1.890			-0.249	-0.424	1.843			-0.247	-0.604	1.800			-0.244	-0.678	1.781			0.069	-0.166	1.839			0.223	-0.150	1.687
-0.049	-0.444	1.784			-0.049	-0.403	1.829			-0.089	-0.154	1.848			-0.098	0.021	1.757			-0.233	-0.220	1.889			-0.250	-0.423	1.842			-0.248	-0.603	1.798			-0.245	-0.677	1.779			0.068	-0.166	1.840			0.224	-0.150	1.688
-0.050	-0.444	1.784			-0.050	-0.404	1.828			-0.090	-0.154	1.848			-0.098	0.020	1.757			-0.234	-0.220	1.888			-0.251	-0.422	1.841			-0.249	-0.603	1.797			-0.246	-0.675	1.777			0.067	-0.166	1.841			0.225	-0.151	1.688
-0.051	-0.444	1.783			-0.051	-0.404	1.828			-0.091	-0.154	1.848			-0.098	0.020	1.757			-0.235	-0.220	1.887			-0.253	-0.422	1.840			-0.250	-0.602	1.795			-0.247	-0.673	1.776			0.067	-0.166	1.841			0.226	-0.151	1.689
-0.051	-0.444	1.783			-0.051	-0.404	1.828			-0.091	-0.154	1.848			-0.099	0.020	1.757			-0.236	-0.219	1.886			-0.254	-0.421	1.838			-0.251	-0.602	1.794			-0.248	-0.672	1.774			0.066	-0.167	1.842			0.227	-0.152	1.689
-0.052	-0.444	1.783			-0.052	-0.404	1.828			-0.092	-0.154	1.848			-0.099	0.020	1.757			-0.237	-0.219	1.885			-0.255	-0.421	1.837			-0.252	-0.601	1.792			-0.249	-0.671	1.773			0.065	-0.167	1.842			0.228	-0.152	1.689
-0.052	-0.444	1.783			-0.053	-0.404	1.828			-0.092	-0.154	1.847			-0.099	0.020	1.757			-0.237	-0.219	1.883			-0.256	-0.421	1.836			-0.253	-0.601	1.790			-0.250	-0.670	1.772			0.065	-0.167	1.843			0.229	-0.152	1.690
-0.053	-0.444	1.783			-0.053	-0.404	1.828			-0.093	-0.154	1.847			-0.098	0.020	1.757			-0.238	-0.218	1.882			-0.257	-0.421	1.834			-0.254	-0.601	1.789			-0.251	-0.669	1.771			0.064	-0.167	1.844			0.229	-0.153	1.690
-0.053	-0.444	1.783			-0.054	-0.404	1.828			-0.093	-0.154	1.847			-0.098	0.019	1.757			-0.238	-0.218	1.880			-0.258	-0.421	1.833			-0.255	-0.601	1.787			-0.252	-0.668	1.770			0.064	-0.168	1.844			0.229	-0.154	1.690
-0.053	-0.444	1.783			-0.055	-0.405	1.828			-0.094	-0.154	1.847			-0.097	0.019	1.757			-0.239	-0.217	1.878			-0.259	-0.420	1.832			-0.255	-0.601	1.786			-0.253	-0.667	1.769			0.063	-0.168	1.845			0.228	-0.154	1.691
-0.054	-0.444	1.783			-0.055	-0.405	1.828			-0.094	-0.155	1.846			-0.095	0.019	1.757			-0.239	-0.217	1.877			-0.260	-0.420	1.830			-0.256	-0.601	1.784			-0.253	-0.666	1.768			0.063	-0.168	1.846			0.227	-0.155	1.691
-0.054	-0.445	1.783			-0.056	-0.405	1.827			-0.094	-0.155	1.846			-0.093	0.019	1.756			-0.239	-0.216	1.875			-0.261	-0.420	1.829			-0.257	-0.600	1.783			-0.254	-0.666	1.767			0.063	-0.168	1.847			0.223	-0.156	1.693
-0.054	-0.445	1.783			-0.056	-0.405	1.827			-0.094	-0.155	1.846			-0.091	0.019	1.756			-0.239	-0.215	1.874			-0.262	-0.420	1.828			-0.257	-0.600	1.782			-0.254	-0.665	1.766			0.062	-0.168	1.847			0.220	-0.156	1.692
-0.054	-0.445	1.783			-0.057	-0.405	1.827			-0.095	-0.155	1.846			-0.089	0.019	1.755			-0.239	-0.215	1.872			-0.262	-0.420	1.827			-0.258	-0.600	1.781			-0.255	-0.665	1.765			0.062	-0.169	1.848			0.216	-0.157	1.693
-0.055	-0.445	1.783			-0.057	-0.405	1.827			-0.095	-0.155	1.846			-0.087	0.018	1.755			-0.238	-0.214	1.871			-0.263	-0.420	1.826			-0.258	-0.600	1.780			-0.255	-0.665	1.764			0.062	-0.169	1.849			0.212	-0.157	1.695
-0.055	-0.445	1.782			-0.057	-0.405	1.827			-0.095	-0.155	1.846			-0.085	0.018	1.754			-0.238	-0.213	1.870			-0.263	-0.419	1.826			-0.259	-0.600	1.779			-0.255	-0.665	1.762			0.062	-0.169	1.849			0.209	-0.157	1.696
-0.055	-0.445	1.782			-0.058	-0.405	1.827			-0.095	-0.154	1.846			-0.083	0.018	1.754			-0.238	-0.213	1.869			-0.264	-0.419	1.825			-0.259	-0.600	1.778			-0.255	-0.666	1.761			0.061	-0.169	1.850			0.206	-0.158	1.698
-0.055	-0.445	1.782			-0.058	-0.405	1.827			-0.095	-0.154	1.846			-0.082	0.018	1.754			-0.238	-0.212	1.869			-0.264	-0.419	1.824			-0.259	-0.600	1.777			-0.255	-0.667	1.760			0.061	-0.169	1.850			0.204	-0.158	1.699
-0.056	-0.445	1.783			-0.058	-0.405	1.827			-0.095	-0.154	1.846			-0.080	0.018	1.753			-0.238	-0.212	1.868			-0.265	-0.419	1.824			-0.260	-0.600	1.777			-0.255	-0.667	1.759			0.061	-0.169	1.851			0.202	-0.158	1.699
-0.056	-0.445	1.783			-0.059	-0.406	1.827			-0.095	-0.154	1.846			-0.079	0.017	1.753			-0.237	-0.212	1.867			-0.265	-0.419	1.823			-0.260	-0.599	1.776			-0.255	-0.667	1.758			0.061	-0.169	1.851			0.201	-0.158	1.700
-0.056	-0.445	1.783			-0.059	-0.406	1.827			-0.095	-0.154	1.846			-0.077	0.017	1.752			-0.237	-0.211	1.866			-0.265	-0.419	1.823			-0.260	-0.599	1.776			-0.255	-0.667	1.757			0.061	-0.169	1.852			0.200	-0.159	1.701
-0.056	-0.446	1.783			-0.059	-0.406	1.827			-0.095	-0.154	1.846			-0.076	0.017	1.752			-0.237	-0.211	1.866			-0.265	-0.419	1.823			-0.260	-0.599	1.775			-0.256	-0.667	1.757			0.061	-0.170	1.852			0.199	-0.159	1.701
-0.056	-0.446	1.783			-0.059	-0.406	1.828			-0.095	-0.154	1.846			-0.074	0.017	1.751			-0.236	-0.210	1.865			-0.266	-0.418	1.822			-0.261	-0.599	1.775			-0.256	-0.667	1.757			0.061	-0.170	1.853			0.198	-0.160	1.699
-0.056	-0.446	1.783			-0.059	-0.406	1.828			-0.094	-0.154	1.846			-0.073	0.016	1.751			-0.235	-0.210	1.864			-0.266	-0.418	1.822			-0.261	-0.598	1.775			-0.256	-0.668	1.757			0.062	-0.170	1.854			0.197	-0.161	1.698
-0.056	-0.446	1.783			-0.059	-0.406	1.828			-0.093	-0.153	1.847			-0.071	0.016	1.751			-0.234	-0.209	1.864			-0.266	-0.417	1.822			-0.261	-0.598	1.775			-0.256	-0.667	1.757			0.062	-0.170	1.854			0.196	-0.162	1.696
-0.056	-0.446	1.783			-0.059	-0.406	1.828			-0.092	-0.153	1.847			-0.069	0.016	1.751			-0.234	-0.209	1.863			-0.266	-0.417	1.822			-0.261	-0.597	1.775			-0.256	-0.667	1.757			0.063	-0.171	1.855			0.196	-0.163	1.694
-0.056	-0.447	1.784			-0.059	-0.406	1.828			-0.091	-0.152	1.848			-0.067	0.016	1.751			-0.233	-0.208	1.863			-0.266	-0.416	1.822			-0.261	-0.597	1.775			-0.256	-0.667	1.757			0.063	-0.171	1.856			0.195	-0.163	1.694
-0.055	-0.447	1.784			-0.059	-0.407	1.829			-0.089	-0.152	1.848			-0.065	0.016	1.751			-0.232	-0.208	1.862			-0.265	-0.416	1.822			-0.261	-0.596	1.775			-0.256	-0.667	1.757			0.064	-0.171	1.856			0.194	-0.164	1.694
-0.055	-0.447	1.784			-0.059	-0.407	1.829			-0.088	-0.151	1.849			-0.063	0.016	1.752			-0.231	-0.207	1.862			-0.265	-0.415	1.821			-0.261	-0.596	1.775			-0.256	-0.667	1.757			0.064	-0.171	1.857			0.193	-0.164	1.694
-0.055	-0.447	1.785			-0.059	-0.407	1.829			-0.087	-0.151	1.850			-0.061	0.016	1.752			-0.230	-0.207	1.862			-0.265	-0.415	1.821			-0.261	-0.595	1.775			-0.256	-0.667	1.757			0.064	-0.172	1.858			0.192	-0.164	1.694
-0.054	-0.448	1.785			-0.058	-0.407	1.830			-0.085	-0.151	1.850			-0.060	0.016	1.753			-0.229	-0.206	1.862			-0.265	-0.414	1.822			-0.261	-0.595	1.775			-0.256	-0.667	1.757			0.065	-0.172	1.858			0.191	-0.164	1.694
-0.054	-0.448	1.785			-0.058	-0.407	1.830			-0.084	-0.150	1.851			-0.059	0.016	1.753			-0.228	-0.206	1.861			-0.265	-0.414	1.822			-0.261	-0.594	1.775			-0.256	-0.667	1.757			0.066	-0.172	1.859			0.190	-0.165	1.694
-0.054	-0.448	1.786			-0.058	-0.407	1.830			-0.084	-0.150	1.851			-0.057	0.016	1.753			-0.228	-0.206	1.861			-0.265	-0.413	1.822			-0.261	-0.594	1.775			-0.256	-0.667	1.757			0.066	-0.172	1.859			0.190	-0.165	1.693
-0.053	-0.448	1.786			-0.057	-0.408	1.830			-0.083	-0.150	1.852			-0.056	0.016	1.754			-0.227	-0.205	1.861			-0.264	-0.413	1.822			-0.261	-0.593	1.775			-0.256	-0.667	1.757			0.067	-0.173	1.860			0.189	-0.165	1.693
-0.053	-0.448	1.786			-0.057	-0.408	1.831			-0.082	-0.150	1.852			-0.055	0.016	1.755			-0.226	-0.205	1.862			-0.264	-0.412	1.822			-0.261	-0.593	1.776			-0.256	-0.667	1.757			0.067	-0.173	1.860			0.189	-0.165	1.693
-0.053	-0.449	1.787			-0.057	-0.408	1.831			-0.081	-0.149	1.852			-0.054	0.017	1.755			-0.225	-0.204	1.862			-0.264	-0.412	1.822			-0.261	-0.593	1.776			-0.256	-0.667	1.758			0.068	-0.173	1.861			0.188	-0.166	1.693
-0.052	-0.449	1.787			-0.056	-0.408	1.832			-0.081	-0.149	1.853			-0.053	0.017	1.756			-0.225	-0.204	1.862			-0.263	-0.412	1.823			-0.261	-0.592	1.776			-0.256	-0.667	1.758			0.068	-0.173	1.861			0.188	-0.166	1.693
-0.052	-0.449	1.787			-0.056	-0.408	1.832			-0.080	-0.149	1.853			-0.052	0.017	1.757			-0.224	-0.203	1.863			-0.263	-0.411	1.823			-0.261	-0.592	1.776			-0.256	-0.667	1.758			0.069	-0.173	1.862			0.187	-0.166	1.694
-0.052	-0.449	1.788			-0.055	-0.408	1.832			-0.079	-0.149	1.854			-0.051	0.017	1.758			-0.223	-0.203	1.863			-0.263	-0.411	1.823			-0.261	-0.592	1.776			-0.256	-0.667	1.758			0.069	-0.174	1.862			0.187	-0.166	1.694
-0.051	-0.449	1.788			-0.055	-0.408	1.833			-0.079	-0.149	1.854			-0.050	0.018	1.759			-0.223	-0.202	1.863			-0.262	-0.410	1.824			-0.260	-0.591	1.776			-0.255	-0.667	1.758			0.069	-0.174	1.863			0.187	-0.166	1.695
-0.051	-0.449	1.788			-0.055	-0.408	1.833			-0.078	-0.149	1.855			-0.049	0.018	1.759			-0.222	-0.202	1.863			-0.262	-0.410	1.824			-0.260	-0.591	1.777			-0.255	-0.667	1.759			0.070	-0.174	1.863			0.187	-0.167	1.696
-0.051	-0.450	1.789			-0.055	-0.409	1.833			-0.077	-0.148	1.856			-0.048	0.018	1.760			-0.222	-0.202	1.864			-0.262	-0.410	1.824			-0.260	-0.591	1.777			-0.255	-0.667	1.759			0.070	-0.174	1.863			0.186	-0.167	1.696
-0.050	-0.450	1.789			-0.054	-0.409	1.834			-0.077	-0.148	1.857			-0.047	0.018	1.761			-0.221	-0.202	1.864			-0.262	-0.410	1.824			-0.260	-0.591	1.777			-0.255	-0.667	1.759			0.070	-0.175	1.864			0.182	-0.169	1.695
-0.050	-0.450	1.789			-0.054	-0.409	1.834			-0.076	-0.148	1.858			-0.046	0.019	1.762			-0.220	-0.201	1.863			-0.261	-0.409	1.824			-0.260	-0.591	1.777			-0.254	-0.667	1.760			0.071	-0.175	1.864			0.179	-0.170	1.694
-0.050	-0.450	1.790			-0.054	-0.409	1.835			-0.076	-0.148	1.858			-0.045	0.019	1.763			-0.219	-0.201	1.863			-0.261	-0.409	1.824			-0.260	-0.590	1.777			-0.254	-0.667	1.760			0.071	-0.175	1.865			0.175	-0.172	1.693
-0.049	-0.451	1.790			-0.054	-0.409	1.835			-0.075	-0.147	1.859			-0.044	0.020	1.764			-0.218	-0.201	1.863			-0.261	-0.409	1.824			-0.260	-0.590	1.777			-0.254	-0.667	1.760			0.071	-0.175	1.865			0.172	-0.172	1.692
-0.049	-0.451	1.791			-0.053	-0.410	1.836			-0.075	-0.147	1.860			-0.041	0.021	1.766			-0.217	-0.200	1.863			-0.260	-0.409	1.824			-0.260	-0.590	1.777			-0.254	-0.667	1.761			0.071	-0.175	1.866			0.170	-0.173	1.691
-0.049	-0.451	1.791			-0.053	-0.410	1.836			-0.075	-0.147	1.860			-0.039	0.022	1.768			-0.216	-0.200	1.863			-0.260	-0.408	1.824			-0.259	-0.590	1.777			-0.253	-0.667	1.761			0.071	-0.175	1.866			0.168	-0.173	1.691
-0.049	-0.451	1.791			-0.053	-0.410	1.836			-0.074	-0.147	1.861			-0.037	0.023	1.770			-0.215	-0.199	1.863			-0.260	-0.408	1.824			-0.259	-0.590	1.777			-0.253	-0.667	1.761			0.071	-0.175	1.866			0.166	-0.173	1.690
-0.048	-0.452	1.792			-0.053	-0.410	1.837			-0.074	-0.147	1.862			-0.036	0.024	1.772			-0.214	-0.199	1.863			-0.259	-0.408	1.824			-0.259	-0.590	1.777			-0.252	-0.667	1.760			0.071	-0.176	1.867			0.164	-0.172	1.690
-0.048	-0.452	1.792			-0.053	-0.410	1.837			-0.074	-0.146	1.862			-0.034	0.025	1.774			-0.213	-0.198	1.862			-0.259	-0.407	1.824			-0.258	-0.590	1.777			-0.251	-0.668	1.760			0.071	-0.176	1.867			0.163	-0.172	1.690
-0.048	-0.452	1.793			-0.053	-0.411	1.838			-0.073	-0.146	1.863			-0.033	0.026	1.776			-0.212	-0.198	1.862			-0.258	-0.407	1.824			-0.258	-0.590	1.776			-0.250	-0.668	1.759			0.070	-0.176	1.868			0.161	-0.172	1.690
-0.048	-0.453	1.793			-0.053	-0.411	1.838			-0.073	-0.146	1.863			-0.032	0.026	1.777			-0.211	-0.197	1.862			-0.257	-0.406	1.823			-0.257	-0.590	1.776			-0.249	-0.667	1.758			0.070	-0.176	1.868			0.160	-0.172	1.690
-0.048	-0.454	1.794			-0.053	-0.411	1.839			-0.073	-0.146	1.863			-0.031	0.027	1.778			-0.210	-0.197	1.862			-0.257	-0.406	1.823			-0.257	-0.590	1.775			-0.247	-0.668	1.757			0.069	-0.177	1.868			0.158	-0.171	1.690
-0.049	-0.455	1.794			-0.053	-0.412	1.839			-0.073	-0.146	1.864			-0.030	0.027	1.780			-0.210	-0.197	1.862			-0.256	-0.405	1.823			-0.256	-0.591	1.775			-0.246	-0.668	1.755			0.067	-0.177	1.869			0.155	-0.171	1.690
-0.049	-0.456	1.795			-0.053	-0.413	1.840			-0.073	-0.146	1.865			-0.030	0.027	1.780			-0.209	-0.196	1.862			-0.256	-0.405	1.823			-0.255	-0.591	1.774			-0.245	-0.668	1.754			0.066	-0.177	1.869			0.153	-0.170	1.690
-0.049	-0.456	1.795			-0.054	-0.413	1.840			-0.074	-0.145	1.865			-0.029	0.028	1.781			-0.208	-0.196	1.862			-0.255	-0.405	1.823			-0.254	-0.591	1.773			-0.243	-0.669	1.753			0.064	-0.178	1.870			0.150	-0.170	1.691
-0.050	-0.457	1.796			-0.054	-0.414	1.841			-0.074	-0.145	1.866			-0.029	0.028	1.782			-0.208	-0.196	1.862			-0.255	-0.404	1.822			-0.254	-0.591	1.773			-0.243	-0.668	1.752			0.063	-0.178	1.870			0.148	-0.169	1.691
-0.050	-0.458	1.796			-0.054	-0.414	1.841			-0.074	-0.145	1.866			-0.028	0.028	1.783			-0.207	-0.195	1.863			-0.254	-0.404	1.822			-0.253	-0.591	1.772			-0.242	-0.668	1.752			0.062	-0.178	1.871			0.147	-0.169	1.691
-0.050	-0.458	1.797			-0.054	-0.414	1.842			-0.074	-0.145	1.866			-0.028	0.029	1.783			-0.207	-0.195	1.863			-0.254	-0.404	1.822			-0.253	-0.591	1.772			-0.241	-0.668	1.751			0.061	-0.178	1.871			0.146	-0.169	1.691
-0.050	-0.459	1.797			-0.054	-0.415	1.842			-0.074	-0.145	1.867			-0.027	0.029	1.784			-0.206	-0.195	1.863			-0.253	-0.404	1.822			-0.252	-0.591	1.772			-0.240	-0.668	1.751			0.061	-0.178	1.871			0.145	-0.168	1.691
-0.050	-0.459	1.798			-0.054	-0.415	1.842			-0.073	-0.144	1.867			-0.027	0.029	1.784			-0.206	-0.194	1.863			-0.253	-0.404	1.822			-0.252	-0.591	1.772			-0.240	-0.668	1.751			0.060	-0.178	1.871			0.144	-0.168	1.691
-0.050	-0.459	1.798			-0.054	-0.415	1.843			-0.073	-0.144	1.867			-0.026	0.029	1.785			-0.206	-0.194	1.863			-0.253	-0.404	1.822			-0.252	-0.591	1.772			-0.240	-0.668	1.751			0.060	-0.178	1.871			0.144	-0.168	1.691
-0.050	-0.459	1.798			-0.054	-0.415	1.843			-0.073	-0.144	1.867			-0.026	0.029	1.785			-0.205	-0.194	1.863			-0.252	-0.403	1.822			-0.251	-0.591	1.772			-0.239	-0.668	1.752			0.060	-0.178	1.871			0.143	-0.168	1.691
-0.050	-0.460	1.799			-0.055	-0.415	1.843			-0.073	-0.144	1.867			-0.026	0.029	1.786			-0.205	-0.194	1.863			-0.252	-0.403	1.822			-0.251	-0.591	1.772			-0.239	-0.668	1.752			0.059	-0.179	1.872			0.142	-0.167	1.691
-0.050	-0.460	1.799			-0.055	-0.416	1.844			-0.073	-0.144	1.867			-0.025	0.030	1.786			-0.205	-0.193	1.864			-0.252	-0.403	1.822			-0.251	-0.591	1.773			-0.239	-0.668	1.753			0.059	-0.179	1.872			0.142	-0.167	1.691
-0.050	-0.460	1.799			-0.055	-0.416	1.844			-0.073	-0.144	1.868			-0.025	0.030	1.786			-0.204	-0.193	1.864			-0.252	-0.403	1.822			-0.251	-0.591	1.773			-0.239	-0.668	1.754			0.059	-0.179	1.872			0.141	-0.167	1.691
-0.050	-0.460	1.800			-0.055	-0.416	1.844			-0.073	-0.144	1.868			-0.025	0.030	1.787			-0.204	-0.193	1.864			-0.252	-0.403	1.823			-0.251	-0.591	1.773			-0.240	-0.668	1.755			0.059	-0.179	1.872			0.141	-0.167	1.691
-0.050	-0.460	1.800			-0.054	-0.416	1.844			-0.073	-0.144	1.868			-0.024	0.030	1.787			-0.204	-0.193	1.864			-0.251	-0.403	1.823			-0.251	-0.590	1.774			-0.240	-0.668	1.756			0.058	-0.179	1.872			0.141	-0.166	1.691
-0.050	-0.460	1.800			-0.054	-0.416	1.845			-0.072	-0.144	1.868			-0.024	0.030	1.787			-0.203	-0.193	1.864			-0.251	-0.402	1.823			-0.251	-0.590	1.774			-0.240	-0.668	1.757			0.058	-0.179	1.872			0.141	-0.166	1.692
-0.050	-0.460	1.800			-0.054	-0.416	1.845			-0.072	-0.144	1.868			-0.024	0.030	1.787			-0.203	-0.192	1.864			-0.251	-0.402	1.823			-0.251	-0.590	1.774			-0.241	-0.667	1.758			0.058	-0.179	1.873			0.141	-0.165	1.692
-0.050	-0.460	1.801			-0.054	-0.416	1.845			-0.072	-0.143	1.868			-0.024	0.030	1.787			-0.203	-0.192	1.864			-0.251	-0.402	1.823			-0.251	-0.590	1.775			-0.241	-0.667	1.759			0.058	-0.179	1.873			0.141	-0.165	1.692
-0.050	-0.460	1.801			-0.054	-0.416	1.845			-0.072	-0.143	1.868			-0.024	0.030	1.787			-0.203	-0.192	1.864			-0.251	-0.402	1.823			-0.252	-0.590	1.775			-0.242	-0.667	1.759			0.059	-0.179	1.872			0.141	-0.165	1.692
-0.050	-0.460	1.801			-0.054	-0.416	1.846			-0.072	-0.143	1.868			-0.023	0.030	1.788			-0.203	-0.192	1.864			-0.251	-0.402	1.823			-0.252	-0.590	1.775			-0.242	-0.667	1.759			0.059	-0.179	1.872			0.142	-0.166	1.692
-0.050	-0.460	1.801			-0.054	-0.415	1.846			-0.072	-0.143	1.869			-0.023	0.030	1.788			-0.202	-0.192	1.864			-0.251	-0.402	1.823			-0.252	-0.589	1.775			-0.242	-0.667	1.759			0.060	-0.179	1.872			0.142	-0.166	1.691
-0.049	-0.460	1.801			-0.054	-0.415	1.846			-0.071	-0.143	1.869			-0.023	0.030	1.788			-0.202	-0.192	1.864			-0.250	-0.402	1.823			-0.252	-0.589	1.775			-0.242	-0.666	1.759			0.061	-0.179	1.872			0.142	-0.166	1.691
-0.049	-0.460	1.802			-0.053	-0.415	1.846			-0.071	-0.143	1.869			-0.023	0.030	1.788			-0.202	-0.192	1.864			-0.250	-0.402	1.823			-0.252	-0.589	1.775			-0.242	-0.666	1.759			0.062	-0.179	1.872			0.143	-0.166	1.691
-0.049	-0.459	1.802			-0.053	-0.415	1.846			-0.071	-0.142	1.869			-0.023	0.030	1.788			-0.202	-0.192	1.864			-0.250	-0.402	1.823			-0.252	-0.589	1.775			-0.242	-0.666	1.759			0.063	-0.179	1.871			0.146	-0.165	1.692
-0.049	-0.459	1.802			-0.053	-0.415	1.847			-0.071	-0.142	1.869			-0.022	0.030	1.788			-0.202	-0.191	1.864			-0.250	-0.401	1.823			-0.252	-0.589	1.775			-0.242	-0.666	1.758			0.064	-0.179	1.871			0.146	-0.164	1.691
-0.049	-0.459	1.802			-0.053	-0.415	1.847			-0.071	-0.142	1.870			-0.022	0.030	1.788			-0.202	-0.191	1.864			-0.250	-0.401	1.823			-0.252	-0.589	1.775			-0.242	-0.666	1.758			0.065	-0.179	1.871			0.147	-0.163	1.691
-0.048	-0.459	1.802			-0.053	-0.415	1.847			-0.070	-0.141	1.870			-0.022	0.031	1.789			-0.201	-0.191	1.864			-0.250	-0.401	1.823			-0.252	-0.589	1.774			-0.242	-0.665	1.757			0.066	-0.178	1.871			0.147	-0.162	1.690
-0.048	-0.459	1.802			-0.053	-0.414	1.847			-0.070	-0.141	1.870			-0.022	0.031	1.789			-0.201	-0.191	1.864			-0.250	-0.401	1.823			-0.252	-0.589	1.774			-0.241	-0.665	1.755			0.066	-0.178	1.870			0.146	-0.160	1.690
-0.048	-0.458	1.803			-0.052	-0.414	1.847			-0.069	-0.140	1.870			-0.022	0.032	1.790			-0.201	-0.190	1.864			-0.249	-0.401	1.823			-0.251	-0.589	1.773			-0.241	-0.665	1.754			0.067	-0.177	1.870			0.146	-0.158	1.689
-0.048	-0.458	1.803			-0.052	-0.413	1.848			-0.068	-0.139	1.870			-0.022	0.033	1.791			-0.200	-0.190	1.865			-0.249	-0.401	1.823			-0.251	-0.588	1.772			-0.240	-0.664	1.753			0.067	-0.177	1.870			0.116	-0.153	1.639
-0.048	-0.458	1.803			-0.051	-0.413	1.848			-0.067	-0.137	1.869			-0.022	0.035	1.793			-0.199	-0.188	1.869			-0.247	-0.401	1.823			-0.250	-0.588	1.771			-0.238	-0.664	1.749			0.068	-0.175	1.868			0.101	-0.151	1.612
-0.048	-0.458	1.803			-0.051	-0.413	1.848			-0.067	-0.137	1.869			-0.022	0.035	1.793			-0.199	-0.188	1.869			-0.247	-0.401	1.823			-0.250	-0.588	1.771			-0.238	-0.664	1.749			0.068	-0.175	1.868			0.101	-0.151	1.612
-0.048	-0.457	1.803			-0.050	-0.412	1.848			-0.067	-0.137	1.869			-0.022	0.036	1.793			-0.198	-0.187	1.872			-0.246	-0.401	1.824			-0.249	-0.588	1.770			-0.238	-0.664	1.748			0.068	-0.175	1.868			0.097	-0.150	1.606
-0.047	-0.457	1.803			-0.050	-0.412	1.848			-0.068	-0.136	1.869			-0.023	0.037	1.794			-0.198	-0.187	1.875			-0.245	-0.401	1.826			-0.249	-0.588	1.770			-0.237	-0.663	1.747			0.070	-0.201	1.859			0.094	-0.151	1.600
-0.047	-0.457	1.803			-0.050	-0.412	1.848			-0.068	-0.136	1.868			-0.023	0.038	1.794			-0.197	-0.186	1.879			-0.243	-0.401	1.832			-0.248	-0.589	1.770			-0.236	-0.663	1.746			0.071	-0.213	1.854			0.091	-0.152	1.596
-0.047	-0.457	1.803			-0.050	-0.412	1.848			-0.069	-0.136	1.869			-0.023	0.038	1.794			-0.197	-0.186	1.883			-0.241	-0.402	1.837			-0.247	-0.589	1.771			-0.235	-0.663	1.746			0.072	-0.218	1.852			0.089	-0.153	1.592
-0.047	-0.457	1.803			-0.050	-0.412	1.848			-0.069	-0.135	1.869			-0.023	0.039	1.795			-0.196	-0.186	1.887			-0.239	-0.402	1.845			-0.245	-0.589	1.773			-0.234	-0.663	1.747			0.082	-0.207	1.849			0.087	-0.152	1.588
-0.047	-0.457	1.803			-0.049	-0.412	1.848			-0.070	-0.135	1.869			-0.023	0.039	1.795			-0.195	-0.185	1.892			-0.238	-0.402	1.850			-0.244	-0.589	1.778			-0.233	-0.663	1.750			0.087	-0.204	1.847			0.086	-0.152	1.585
-0.047	-0.457	1.803			-0.049	-0.412	1.848			-0.070	-0.135	1.869			-0.023	0.040	1.795			-0.194	-0.185	1.897			-0.236	-0.401	1.856			-0.242	-0.590	1.784			-0.231	-0.663	1.755			0.090	-0.201	1.846			0.085	-0.152	1.582
-0.047	-0.457	1.803			-0.049	-0.411	1.848			-0.071	-0.135	1.869			-0.023	0.040	1.795			-0.194	-0.184	1.902			-0.234	-0.401	1.861			-0.240	-0.590	1.792			-0.231	-0.664	1.763			0.092	-0.200	1.845			0.084	-0.151	1.579
-0.047	-0.457	1.803			-0.048	-0.411	1.848			-0.071	-0.135	1.869			-0.023	0.041	1.795			-0.193	-0.184	1.906			-0.232	-0.402	1.866			-0.239	-0.588	1.804			-0.230	-0.662	1.774			0.094	-0.199	1.843			0.084	-0.151	1.576
-0.047	-0.457	1.803			-0.048	-0.411	1.848			-0.072	-0.134	1.868			-0.024	0.041	1.795			-0.193	-0.183	1.909			-0.231	-0.403	1.871			-0.238	-0.588	1.812			-0.229	-0.661	1.783			0.096	-0.197	1.842			0.083	-0.151	1.573
-0.047	-0.456	1.803			-0.047	-0.410	1.848			-0.072	-0.136	1.865			-0.024	0.041	1.795			-0.192	-0.183	1.913			-0.230	-0.403	1.878			-0.238	-0.587	1.820			-0.228	-0.660	1.792			0.099	-0.196	1.838			0.084	-0.150	1.567
-0.047	-0.456	1.804			-0.046	-0.409	1.848			-0.071	-0.136	1.862			-0.024	0.042	1.795			-0.192	-0.182	1.916			-0.228	-0.404	1.883			-0.237	-0.587	1.827			-0.228	-0.660	1.799			0.101	-0.195	1.835			0.084	-0.150	1.563
-0.047	-0.455	1.803			-0.045	-0.408	1.847			-0.071	-0.137	1.860			-0.024	0.042	1.795			-0.191	-0.182	1.918			-0.228	-0.405	1.887			-0.237	-0.588	1.833			-0.229	-0.662	1.806			0.104	-0.194	1.832			0.085	-0.150	1.559
-0.046	-0.454	1.803			-0.044	-0.407	1.847			-0.071	-0.137	1.858			-0.024	0.043	1.795			-0.191	-0.181	1.921			-0.227	-0.406	1.890			-0.237	-0.588	1.838			-0.229	-0.662	1.812			0.106	-0.192	1.830			0.085	-0.149	1.555
-0.046	-0.453	1.803			-0.043	-0.406	1.847			-0.070	-0.137	1.856			-0.024	0.043	1.795			-0.190	-0.181	1.923			-0.226	-0.406	1.893			-0.237	-0.588	1.842			-0.229	-0.662	1.817			0.108	-0.191	1.828			0.087	-0.149	1.552
-0.046	-0.452	1.803			-0.042	-0.404	1.846			-0.069	-0.138	1.854			-0.025	0.043	1.794			-0.190	-0.181	1.924			-0.226	-0.406	1.895			-0.237	-0.589	1.845			-0.230	-0.663	1.820			0.110	-0.190	1.826			0.088	-0.148	1.550
-0.045	-0.450	1.803			-0.040	-0.403	1.845			-0.068	-0.138	1.852			-0.025	0.043	1.794			-0.190	-0.181	1.926			-0.225	-0.407	1.897			-0.236	-0.590	1.848			-0.230	-0.664	1.824			0.112	-0.189	1.823			0.089	-0.148	1.547
-0.045	-0.449	1.803			-0.039	-0.402	1.845			-0.067	-0.138	1.850			-0.025	0.044	1.794			-0.189	-0.181	1.927			-0.224	-0.407	1.899			-0.236	-0.590	1.850			-0.230	-0.665	1.826			0.114	-0.188	1.821			0.091	-0.147	1.544
-0.044	-0.448	1.803			-0.038	-0.401	1.844			-0.066	-0.138	1.848			-0.025	0.044	1.794			-0.189	-0.181	1.928			-0.224	-0.407	1.900			-0.236	-0.591	1.852			-0.230	-0.666	1.828			0.116	-0.187	1.819			0.092	-0.146	1.542
-0.044	-0.447	1.803			-0.036	-0.400	1.844			-0.066	-0.138	1.847			-0.025	0.044	1.794			-0.189	-0.181	1.929			-0.224	-0.407	1.902			-0.236	-0.592	1.854			-0.230	-0.667	1.830			0.117	-0.187	1.818			0.093	-0.146	1.541
-0.043	-0.447	1.803			-0.036	-0.399	1.844			-0.065	-0.138	1.846			-0.025	0.044	1.794			-0.189	-0.181	1.930			-0.223	-0.408	1.903			-0.236	-0.594	1.854			-0.230	-0.669	1.831			0.119	-0.186	1.816			0.094	-0.146	1.539
-0.043	-0.446	1.803			-0.035	-0.398	1.843			-0.064	-0.138	1.845			-0.025	0.044	1.794			-0.188	-0.181	1.931			-0.223	-0.408	1.904			-0.236	-0.595	1.854			-0.231	-0.671	1.831			0.120	-0.185	1.815			0.095	-0.145	1.538
-0.042	-0.445	1.803			-0.034	-0.398	1.843			-0.064	-0.138	1.844			-0.025	0.044	1.794			-0.188	-0.181	1.932			-0.222	-0.408	1.905			-0.236	-0.597	1.854			-0.230	-0.672	1.831			0.121	-0.184	1.814			0.096	-0.145	1.538
-0.042	-0.444	1.803			-0.033	-0.397	1.843			-0.063	-0.138	1.844			-0.025	0.044	1.794			-0.188	-0.181	1.932			-0.222	-0.408	1.905			-0.235	-0.598	1.853			-0.230	-0.673	1.830			0.122	-0.184	1.813			0.096	-0.145	1.537
-0.041	-0.444	1.803			-0.033	-0.397	1.843			-0.063	-0.138	1.843			-0.025	0.044	1.794			-0.187	-0.181	1.933			-0.222	-0.409	1.906			-0.235	-0.598	1.852			-0.230	-0.674	1.828			0.123	-0.183	1.812			0.097	-0.145	1.536
-0.041	-0.443	1.802			-0.032	-0.396	1.842			-0.063	-0.138	1.842			-0.025	0.044	1.794			-0.187	-0.182	1.933			-0.221	-0.409	1.905			-0.234	-0.599	1.850			-0.229	-0.674	1.825			0.124	-0.183	1.812			0.097	-0.145	1.535
-0.041	-0.443	1.802			-0.032	-0.396	1.842			-0.062	-0.138	1.842			-0.025	0.045	1.793			-0.187	-0.182	1.933			-0.221	-0.409	1.905			-0.234	-0.599	1.848			-0.228	-0.674	1.823			0.125	-0.182	1.811			0.097	-0.145	1.535
-0.040	-0.442	1.802			-0.031	-0.395	1.842			-0.062	-0.138	1.842			-0.025	0.045	1.793			-0.187	-0.183	1.933			-0.221	-0.410	1.904			-0.234	-0.600	1.846			-0.228	-0.674	1.821			0.126	-0.182	1.810			0.099	-0.146	1.535
-0.040	-0.442	1.802			-0.031	-0.395	1.842			-0.062	-0.138	1.841			-0.025	0.045	1.793			-0.186	-0.183	1.933			-0.220	-0.410	1.903			-0.233	-0.600	1.845			-0.227	-0.674	1.819			0.127	-0.181	1.810			0.100	-0.146	1.535
-0.039	-0.440	1.802			-0.029	-0.391	1.841			-0.050	-0.120	1.828			-0.026	0.048	1.794			-0.186	-0.183	1.934			-0.220	-0.409	1.902			-0.233	-0.600	1.843			-0.227	-0.674	1.817			0.132	-0.171	1.803			0.101	-0.145	1.532
-0.038	-0.437	1.802			-0.027	-0.387	1.839			-0.045	-0.111	1.822			-0.027	0.051	1.794			-0.186	-0.183	1.934			-0.219	-0.409	1.900			-0.232	-0.600	1.842			-0.226	-0.674	1.816			0.136	-0.163	1.798			0.102	-0.145	1.530
-0.038	-0.435	1.802			-0.026	-0.384	1.838			-0.042	-0.106	1.819			-0.027	0.054	1.795			-0.186	-0.183	1.934			-0.219	-0.408	1.899			-0.232	-0.598	1.840			-0.226	-0.673	1.815			0.139	-0.157	1.795			0.103	-0.144	1.528
-0.037	-0.433	1.802			-0.025	-0.381	1.837			-0.039	-0.102	1.816			-0.028	0.057	1.797			-0.185	-0.182	1.933			-0.218	-0.407	1.897			-0.231	-0.597	1.838			-0.226	-0.672	1.814			0.142	-0.153	1.792			0.103	-0.144	1.526
-0.036	-0.432	1.801			-0.024	-0.379	1.835			-0.038	-0.100	1.815			-0.029	0.058	1.798			-0.185	-0.182	1.933			-0.218	-0.407	1.896			-0.231	-0.595	1.837			-0.225	-0.670	1.813			0.144	-0.150	1.790			0.104	-0.144	1.525
-0.035	-0.430	1.801			-0.023	-0.377	1.834			-0.037	-0.098	1.814			-0.029	0.060	1.799			-0.185	-0.182	1.932			-0.218	-0.406	1.894			-0.230	-0.593	1.836			-0.225	-0.668	1.812			0.145	-0.147	1.789			0.105	-0.143	1.524
-0.035	-0.428	1.801			-0.022	-0.375	1.834			-0.035	-0.095	1.813			-0.030	0.062	1.800			-0.185	-0.182	1.931			-0.218	-0.405	1.893			-0.230	-0.591	1.835			-0.225	-0.667	1.812			0.146	-0.144	1.788			0.106	-0.142	1.523
-0.034	-0.427	1.801			-0.021	-0.373	1.833			-0.035	-0.093	1.814			-0.031	0.064	1.801			-0.185	-0.181	1.930			-0.217	-0.404	1.892			-0.230	-0.590	1.834			-0.224	-0.666	1.811			0.148	-0.141	1.788			0.107	-0.142	1.523
-0.033	-0.425	1.801			-0.021	-0.372	1.832			-0.034	-0.091	1.813			-0.031	0.065	1.802			-0.184	-0.181	1.929			-0.217	-0.404	1.891			-0.229	-0.588	1.834			-0.224	-0.664	1.811			0.148	-0.140	1.787			0.108	-0.141	1.523
-0.033	-0.424	1.801			-0.020	-0.371	1.832			-0.033	-0.091	1.813			-0.032	0.067	1.803			-0.184	-0.180	1.928			-0.217	-0.403	1.889			-0.229	-0.588	1.833			-0.224	-0.664	1.811			0.149	-0.138	1.786			0.108	-0.141	1.523
-0.032	-0.422	1.801			-0.020	-0.369	1.832			-0.032	-0.089	1.812			-0.033	0.069	1.805			-0.184	-0.180	1.926			-0.217	-0.403	1.887			-0.229	-0.587	1.832			-0.224	-0.663	1.810			0.150	-0.137	1.785			0.108	-0.140	1.522
-0.031	-0.421	1.800			-0.019	-0.368	1.831			-0.032	-0.089	1.812			-0.033	0.071	1.806			-0.184	-0.179	1.925			-0.217	-0.402	1.885			-0.229	-0.586	1.832			-0.224	-0.663	1.810			0.151	-0.135	1.785			0.109	-0.140	1.522
-0.031	-0.420	1.800			-0.019	-0.367	1.831			-0.031	-0.088	1.811			-0.034	0.072	1.806			-0.184	-0.179	1.923			-0.216	-0.402	1.883			-0.229	-0.586	1.831			-0.224	-0.663	1.810			0.152	-0.134	1.784			0.109	-0.140	1.521
-0.030	-0.419	1.800			-0.018	-0.366	1.830			-0.030	-0.088	1.811			-0.035	0.075	1.808			-0.184	-0.178	1.921			-0.216	-0.402	1.882			-0.228	-0.586	1.830			-0.223	-0.662	1.809			0.152	-0.133	1.783			0.110	-0.140	1.521
-0.030	-0.418	1.799			-0.018	-0.365	1.830			-0.030	-0.088	1.810			-0.036	0.077	1.810			-0.184	-0.178	1.918			-0.216	-0.402	1.880			-0.228	-0.586	1.829			-0.223	-0.662	1.808			0.153	-0.132	1.783			0.110	-0.139	1.520
-0.029	-0.417	1.799			-0.017	-0.364	1.829			-0.029	-0.089	1.810			-0.037	0.078	1.811			-0.183	-0.177	1.916			-0.216	-0.402	1.878			-0.228	-0.586	1.828			-0.223	-0.662	1.808			0.154	-0.132	1.782			0.110	-0.139	1.520
-0.028	-0.416	1.799			-0.017	-0.363	1.828			-0.029	-0.088	1.810			-0.038	0.080	1.812			-0.183	-0.176	1.912			-0.215	-0.402	1.876			-0.228	-0.586	1.826			-0.223	-0.662	1.807			0.154	-0.130	1.781			0.111	-0.139	1.519
-0.028	-0.415	1.798			-0.016	-0.362	1.828			-0.028	-0.086	1.809			-0.040	0.083	1.816			-0.182	-0.175	1.909			-0.215	-0.401	1.873			-0.227	-0.586	1.825			-0.223	-0.662	1.805			0.155	-0.129	1.781			0.112	-0.138	1.519
-0.027	-0.414	1.798			-0.016	-0.361	1.827			-0.027	-0.086	1.809			-0.040	0.085	1.815			-0.182	-0.175	1.907			-0.214	-0.401	1.871			-0.227	-0.586	1.823			-0.222	-0.662	1.804			0.156	-0.128	1.780			0.112	-0.138	1.518
-0.026	-0.413	1.797			-0.015	-0.361	1.826			-0.027	-0.086	1.808			-0.041	0.087	1.816			-0.181	-0.174	1.904			-0.214	-0.401	1.869			-0.227	-0.586	1.821			-0.222	-0.662	1.802			0.156	-0.127	1.780			0.113	-0.137	1.518
-0.025	-0.412	1.796			-0.015	-0.359	1.825			-0.026	-0.084	1.807			-0.042	0.088	1.817			-0.181	-0.173	1.902			-0.213	-0.400	1.867			-0.226	-0.585	1.820			-0.221	-0.661	1.800			0.157	-0.126	1.779			0.114	-0.137	1.517
-0.024	-0.410	1.795			-0.014	-0.357	1.824			-0.025	-0.083	1.807			-0.042	0.090	1.818			-0.180	-0.172	1.900			-0.212	-0.399	1.865			-0.225	-0.584	1.817			-0.221	-0.661	1.798			0.158	-0.124	1.778			0.115	-0.136	1.516
-0.023	-0.408	1.794			-0.013	-0.356	1.823			-0.024	-0.082	1.807			-0.042	0.091	1.817			-0.180	-0.171	1.898			-0.211	-0.399	1.863			-0.225	-0.584	1.815			-0.220	-0.660	1.796			0.159	-0.123	1.778			0.117	-0.132	1.516
-0.022	-0.406	1.793			-0.012	-0.355	1.822			-0.020	-0.079	1.812			-0.042	0.092	1.817			-0.179	-0.170	1.896			-0.211	-0.398	1.861			-0.224	-0.584	1.813			-0.219	-0.660	1.794			0.161	-0.121	1.780			0.121	-0.128	1.522
-0.021	-0.404	1.793			-0.012	-0.353	1.822			-0.019	-0.079	1.815			-0.042	0.092	1.816			-0.179	-0.170	1.894			-0.210	-0.398	1.859			-0.223	-0.583	1.812			-0.218	-0.660	1.792			0.162	-0.120	1.782			0.124	-0.126	1.525
-0.020	-0.405	1.791			-0.011	-0.354	1.821			-0.018	-0.079	1.818			-0.042	0.093	1.816			-0.179	-0.169	1.893			-0.210	-0.397	1.858			-0.223	-0.583	1.810			-0.217	-0.659	1.790			0.132	-0.131	1.800			0.120	-0.126	1.532
-0.018	-0.406	1.790			-0.010	-0.355	1.821			-0.017	-0.079	1.820			-0.041	0.093	1.815			-0.178	-0.169	1.891			-0.209	-0.397	1.857			-0.222	-0.583	1.808			-0.217	-0.659	1.788			0.122	-0.134	1.809			0.120	-0.126	1.539
-0.017	-0.407	1.789			-0.009	-0.356	1.821			-0.016	-0.080	1.822			-0.040	0.093	1.813			-0.178	-0.168	1.890			-0.208	-0.397	1.855			-0.222	-0.583	1.807			-0.216	-0.659	1.786			0.117	-0.135	1.814			0.122	-0.126	1.544
-0.016	-0.408	1.788			-0.008	-0.357	1.820			-0.016	-0.082	1.825			-0.038	0.092	1.812			-0.177	-0.168	1.889			-0.208	-0.397	1.854			-0.221	-0.583	1.806			-0.216	-0.659	1.785			0.114	-0.136	1.816			0.123	-0.126	1.547
-0.015	-0.410	1.787			-0.008	-0.359	1.820			-0.016	-0.083	1.827			-0.036	0.092	1.810			-0.177	-0.167	1.888			-0.208	-0.396	1.853			-0.221	-0.583	1.804			-0.215	-0.659	1.783			0.112	-0.137	1.818			0.126	-0.127	1.550
-0.014	-0.411	1.786			-0.007	-0.361	1.820			-0.016	-0.085	1.830			-0.035	0.091	1.808			-0.177	-0.167	1.887			-0.207	-0.396	1.852			-0.221	-0.583	1.803			-0.215	-0.659	1.782			0.111	-0.137	1.819			0.129	-0.127	1.552
-0.013	-0.413	1.785			-0.006	-0.363	1.820			-0.016	-0.086	1.832			-0.033	0.090	1.807			-0.176	-0.167	1.886			-0.207	-0.396	1.851			-0.220	-0.583	1.802			-0.215	-0.659	1.781			0.109	-0.138	1.820			0.130	-0.128	1.553
-0.012	-0.414	1.784			-0.005	-0.364	1.819			-0.016	-0.087	1.833			-0.032	0.089	1.806			-0.176	-0.167	1.886			-0.206	-0.396	1.849			-0.220	-0.583	1.801			-0.214	-0.659	1.779			0.108	-0.139	1.822			0.154	-0.141	1.594
-0.011	-0.415	1.783			-0.005	-0.366	1.819			-0.016	-0.089	1.835			-0.030	0.088	1.805			-0.175	-0.166	1.885			-0.206	-0.397	1.848			-0.220	-0.583	1.799			-0.214	-0.659	1.778			0.108	-0.140	1.823			0.162	-0.145	1.608
-0.010	-0.417	1.783			-0.004	-0.367	1.819			-0.015	-0.090	1.837			-0.028	0.088	1.804			-0.175	-0.166	1.884			-0.206	-0.397	1.847			-0.220	-0.583	1.798			-0.214	-0.659	1.776			0.107	-0.141	1.824			0.166	-0.147	1.612
-0.010	-0.418	1.782			-0.004	-0.369	1.820			-0.015	-0.091	1.838			-0.027	0.087	1.804			-0.174	-0.166	1.883			-0.205	-0.397	1.846			-0.220	-0.583	1.796			-0.213	-0.659	1.774			0.107	-0.142	1.825			0.174	-0.151	1.605
-0.009	-0.418	1.782			-0.003	-0.370	1.820			-0.015	-0.092	1.840			-0.025	0.087	1.804			-0.174	-0.166	1.882			-0.205	-0.397	1.845			-0.219	-0.584	1.794			-0.213	-0.659	1.772			0.107	-0.143	1.826			0.179	-0.154	1.601
-0.008	-0.419	1.781			-0.003	-0.371	1.820			-0.015	-0.093	1.841			-0.023	0.086	1.803			-0.174	-0.166	1.882			-0.205	-0.397	1.844			-0.219	-0.584	1.792			-0.213	-0.659	1.769			0.107	-0.144	1.827			0.183	-0.156	1.599
-0.008	-0.420	1.781			-0.002	-0.372	1.820			-0.015	-0.094	1.842			-0.022	0.086	1.803			-0.173	-0.166	1.881			-0.204	-0.397	1.843			-0.219	-0.584	1.790			-0.212	-0.660	1.766			0.108	-0.145	1.828			0.186	-0.157	1.597
-0.007	-0.421	1.781			-0.002	-0.373	1.820			-0.015	-0.095	1.843			-0.020	0.085	1.803			-0.172	-0.166	1.880			-0.204	-0.397	1.842			-0.219	-0.585	1.788			-0.212	-0.660	1.764			0.108	-0.146	1.829			0.189	-0.158	1.596
-0.006	-0.422	1.780			-0.001	-0.374	1.820			-0.015	-0.095	1.844			-0.019	0.085	1.803			-0.172	-0.166	1.880			-0.204	-0.398	1.841			-0.219	-0.586	1.785			-0.211	-0.660	1.761			0.109	-0.147	1.830			0.191	-0.159	1.596
-0.006	-0.423	1.780			-0.001	-0.375	1.821			-0.015	-0.096	1.845			-0.018	0.084	1.803			-0.171	-0.166	1.879			-0.204	-0.398	1.840			-0.219	-0.586	1.783			-0.211	-0.661	1.759			0.110	-0.148	1.831			0.194	-0.159	1.595
-0.005	-0.423	1.780			-0.001	-0.376	1.821			-0.014	-0.097	1.846			-0.017	0.084	1.803			-0.171	-0.166	1.878			-0.204	-0.398	1.839			-0.219	-0.587	1.781			-0.210	-0.661	1.756			0.111	-0.149	1.832			0.196	-0.160	1.595
-0.005	-0.424	1.780			-0.000	-0.377	1.821			-0.014	-0.097	1.847			-0.015	0.083	1.802			-0.170	-0.166	1.878			-0.203	-0.398	1.838			-0.219	-0.587	1.780			-0.210	-0.661	1.755			0.112	-0.150	1.833			0.198	-0.161	1.598
-0.005	-0.424	1.780			-0.000	-0.378	1.821			-0.014	-0.098	1.848			-0.014	0.083	1.802			-0.170	-0.166	1.877			-0.203	-0.398	1.837			-0.218	-0.587	1.778			-0.209	-0.661	1.753			0.113	-0.150	1.834			0.200	-0.162	1.602
-0.004	-0.425	1.780			0.000	-0.378	1.822			-0.014	-0.099	1.848			-0.013	0.082	1.802			-0.170	-0.166	1.877			-0.203	-0.398	1.836			-0.218	-0.587	1.777			-0.209	-0.661	1.751			0.114	-0.151	1.835			0.202	-0.163	1.605
-0.004	-0.425	1.779			0.000	-0.379	1.822			-0.014	-0.099	1.849			-0.013	0.082	1.802			-0.169	-0.166	1.877			-0.203	-0.398	1.835			-0.218	-0.587	1.776			-0.208	-0.661	1.750			0.115	-0.152	1.836			0.204	-0.163	1.606
-0.003	-0.426	1.779			0.001	-0.380	1.822			-0.014	-0.099	1.850			-0.012	0.082	1.804			-0.169	-0.166	1.876			-0.203	-0.398	1.835			-0.218	-0.587	1.775			-0.208	-0.662	1.749			0.115	-0.152	1.836			0.206	-0.164	1.607
-0.003	-0.426	1.779			0.001	-0.380	1.823			-0.014	-0.100	1.850			-0.011	0.082	1.805			-0.168	-0.166	1.876			-0.203	-0.398	1.834			-0.217	-0.588	1.774			-0.207	-0.662	1.748			0.116	-0.153	1.837			0.207	-0.164	1.608
-0.003	-0.427	1.779			0.001	-0.381	1.823			-0.014	-0.100	1.851			-0.010	0.082	1.806			-0.168	-0.167	1.876			-0.202	-0.398	1.834			-0.217	-0.588	1.773			-0.207	-0.662	1.747			0.117	-0.153	1.838			0.209	-0.164	1.608
-0.002	-0.427	1.779			0.001	-0.381	1.823			-0.014	-0.100	1.852			-0.010	0.082	1.807			-0.168	-0.167	1.875			-0.202	-0.398	1.833			-0.217	-0.588	1.772			-0.207	-0.662	1.746			0.118	-0.154	1.838			0.211	-0.163	1.609
-0.002	-0.427	1.779			0.001	-0.382	1.823			-0.014	-0.101	1.852			-0.009	0.082	1.808			-0.167	-0.167	1.875			-0.202	-0.398	1.833			-0.217	-0.588	1.772			-0.207	-0.662	1.746			0.119	-0.154	1.839			0.213	-0.162	1.611
-0.002	-0.428	1.780			0.002	-0.382	1.824			-0.014	-0.101	1.853			-0.008	0.082	1.809			-0.167	-0.167	1.875			-0.202	-0.398	1.832			-0.217	-0.588	1.771			-0.206	-0.662	1.745			0.120	-0.155	1.839			0.215	-0.161	1.613
-0.002	-0.428	1.780			0.002	-0.382	1.824			-0.014	-0.101	1.853			-0.008	0.082	1.809			-0.167	-0.167	1.875			-0.202	-0.399	1.832			-0.216	-0.588	1.770			-0.206	-0.662	1.744			0.120	-0.155	1.840			0.217	-0.160	1.615
-0.001	-0.428	1.780			0.002	-0.383	1.824			-0.014	-0.101	1.853			-0.007	0.082	1.810			-0.167	-0.167	1.875			-0.202	-0.399	1.832			-0.216	-0.588	1.770			-0.206	-0.661	1.744			0.121	-0.156	1.841			0.219	-0.159	1.618
-0.001	-0.429	1.780			0.002	-0.383	1.825			-0.014	-0.102	1.854			-0.006	0.082	1.811			-0.166	-0.167	1.874			-0.202	-0.399	1.831			-0.216	-0.587	1.770			-0.205	-0.661	1.744			0.122	-0.156	1.841			0.220	-0.158	1.620
-0.001	-0.429	1.780			0.002	-0.383	1.825			-0.014	-0.102	1.854			-0.006	0.082	1.811			-0.166	-0.167	1.874			-0.202	-0.399	1.831			-0.215	-0.587	1.769			-0.205	-0.661	1.744			0.122	-0.156	1.842			0.222	-0.158	1.622
-0.001	-0.429	1.780			0.002	-0.384	1.825			-0.014	-0.102	1.855			-0.005	0.082	1.812			-0.166	-0.167	1.874			-0.202	-0.399	1.830			-0.215	-0.586	1.770			-0.205	-0.660	1.744			0.123	-0.156	1.842			0.223	-0.157	1.624
-0.001	-0.429	1.780			0.002	-0.384	1.826			-0.014	-0.102	1.855			-0.005	0.082	1.812			-0.166	-0.167	1.874			-0.202	-0.399	1.830			-0.215	-0.586	1.770			-0.205	-0.660	1.744			0.124	-0.157	1.842			0.224	-0.157	1.625
-0.000	-0.429	1.781			0.002	-0.384	1.826			-0.014	-0.102	1.855			-0.005	0.082	1.813			-0.165	-0.167	1.874			-0.201	-0.399	1.830			-0.214	-0.585	1.769			-0.204	-0.659	1.744			0.124	-0.157	1.843			0.225	-0.157	1.626
-0.000	-0.430	1.781			0.002	-0.384	1.826			-0.014	-0.102	1.856			-0.004	0.082	1.813			-0.165	-0.167	1.874			-0.201	-0.399	1.830			-0.214	-0.585	1.769			-0.204	-0.659	1.744			0.125	-0.157	1.843			0.225	-0.157	1.627
-0.000	-0.430	1.781			0.002	-0.384	1.827			-0.014	-0.102	1.856			-0.004	0.082	1.813			-0.165	-0.167	1.874			-0.201	-0.399	1.829			-0.214	-0.585	1.769			-0.204	-0.659	1.744			0.125	-0.157	1.844			0.226	-0.157	1.628
-0.000	-0.430	1.781			0.002	-0.385	1.827			-0.014	-0.102	1.856			-0.004	0.082	1.814			-0.164	-0.167	1.873			-0.201	-0.399	1.829			-0.213	-0.584	1.769			-0.203	-0.658	1.744			0.126	-0.157	1.844			0.225	-0.157	1.627
0.000	-0.430	1.782			0.002	-0.385	1.827			-0.014	-0.103	1.856			-0.003	0.082	1.814			-0.164	-0.167	1.873			-0.201	-0.399	1.829			-0.212	-0.584	1.769			-0.203	-0.658	1.744			0.126	-0.158	1.844			0.225	-0.157	1.627
0.000	-0.430	1.782			0.002	-0.385	1.828			-0.014	-0.103	1.857			-0.003	0.082	1.814			-0.163	-0.168	1.873			-0.201	-0.399	1.829			-0.212	-0.583	1.768			-0.203	-0.658	1.743			0.127	-0.158	1.845			0.224	-0.158	1.627
0.000	-0.431	1.782			0.002	-0.385	1.828			-0.014	-0.103	1.857			-0.002	0.082	1.815			-0.163	-0.168	1.873			-0.201	-0.399	1.828			-0.211	-0.583	1.768			-0.202	-0.657	1.744			0.127	-0.158	1.845			0.223	-0.158	1.631
0.000	-0.431	1.782			0.002	-0.385	1.828			-0.013	-0.103	1.857			-0.002	0.083	1.816			-0.162	-0.168	1.873			-0.201	-0.399	1.828			-0.210	-0.582	1.768			-0.202	-0.656	1.744			0.127	-0.158	1.845			0.223	-0.158	1.632
0.000	-0.431	1.783			0.002	-0.385	1.829			-0.013	-0.103	1.857			-0.001	0.083	1.816			-0.161	-0.168	1.872			-0.201	-0.399	1.828			-0.209	-0.581	1.769			-0.201	-0.656	1.744			0.128	-0.158	1.845			0.222	-0.158	1.634
0.000	-0.431	1.783			0.002	-0.385	1.829			-0.013	-0.103	1.857			-0.001	0.084	1.818			-0.160	-0.168	1.872			-0.201	-0.399	1.828			-0.208	-0.580	1.769			-0.200	-0.655	1.744			0.128	-0.158	1.845			0.220	-0.159	1.637
0.000	-0.431	1.783			0.002	-0.385	1.829			-0.013	-0.102	1.858			-0.000	0.085	1.818			-0.159	-0.168	1.872			-0.200	-0.398	1.828			-0.207	-0.579	1.769			-0.200	-0.654	1.745			0.128	-0.158	1.845			0.218	-0.160	1.638
0.000	-0.431	1.784			0.002	-0.386	1.829			-0.013	-0.102	1.858			-0.000	0.085	1.819			-0.158	-0.167	1.872			-0.200	-0.398	1.828			-0.206	-0.578	1.770			-0.199	-0.653	1.745			0.128	-0.158	1.846			0.209	-0.170	1.642
0.000	-0.432	1.784			0.002	-0.386	1.830			-0.013	-0.102	1.858			0.000	0.085	1.820			-0.157	-0.167	1.871			-0.200	-0.398	1.828			-0.206	-0.577	1.770			-0.198	-0.652	1.746			0.129	-0.159	1.846			0.203	-0.177	1.645
0.001	-0.432	1.784			0.003	-0.386	1.830			-0.012	-0.102	1.858			0.001	0.085	1.820			-0.156	-0.167	1.871			-0.199	-0.398	1.828			-0.205	-0.576	1.771			-0.198	-0.651	1.747			0.129	-0.159	1.846			0.199	-0.183	1.648
0.001	-0.432	1.784			0.003	-0.386	1.830			-0.012	-0.101	1.858			0.001	0.085	1.821			-0.155	-0.167	1.871			-0.199	-0.397	1.828			-0.204	-0.576	1.772			-0.197	-0.650	1.748			0.129	-0.162	1.846			0.195	-0.194	1.651
0.001	-0.432	1.785			0.003	-0.386	1.830			-0.011	-0.101	1.858			0.002	0.085	1.822			-0.154	-0.167	1.871			-0.198	-0.397	1.828			-0.204	-0.575	1.772			-0.197	-0.650	1.749			0.128	-0.165	1.846			0.195	-0.206	1.657
0.001	-0.432	1.785			0.003	-0.386	1.831			-0.010	-0.100	1.858			0.002	0.085	1.823			-0.153	-0.166	1.871			-0.198	-0.396	1.829			-0.203	-0.575	1.773			-0.196	-0.650	1.750			0.128	-0.166	1.846			0.194	-0.215	1.661
0.001	-0.433	1.785			0.003	-0.386	1.831			-0.009	-0.100	1.858			0.003	0.085	1.824			-0.152	-0.166	1.871			-0.197	-0.396	1.829			-0.203	-0.574	1.773			-0.196	-0.649	1.751			0.128	-0.167	1.846			0.193	-0.220	1.663
0.001	-0.433	1.785			0.003	-0.386	1.831			-0.009	-0.099	1.857			0.003	0.085	1.825			-0.151	-0.166	1.871			-0.197	-0.396	1.829			-0.202	-0.574	1.774			-0.196	-0.649	1.752			0.128	-0.167	1.846			0.191	-0.225	1.665
0.001	-0.433	1.786			0.003	-0.386	1.831			-0.005	-0.096	1.857			0.003	0.086	1.826			-0.150	-0.165	1.871			-0.196	-0.395	1.830			-0.202	-0.574	1.775			-0.195	-0.649	1.753			0.128	-0.168	1.846			0.181	-0.190	1.627
0.001	-0.433	1.786			0.003	-0.386	1.831			-0.001	-0.093	1.856			0.004	0.086	1.827			-0.149	-0.165	1.871			-0.196	-0.395	1.830			-0.202	-0.573	1.776			-0.195	-0.649	1.755			0.129	-0.168	1.846			0.170	-0.176	1.612
0.001	-0.433	1.786			0.004	-0.385	1.832			0.002	-0.089	1.853			0.004	0.087	1.827			-0.148	-0.165	1.871			-0.195	-0.394	1.831			-0.201	-0.573	1.777			-0.195	-0.649	1.756			0.129	-0.168	1.846			0.163	-0.168	1.599
0.001	-0.433	1.786			0.004	-0.385	1.832			0.004	-0.085	1.850			0.004	0.087	1.828			-0.148	-0.165	1.872			-0.194	-0.394	1.831			-0.201	-0.573	1.778			-0.195	-0.648	1.757			0.129	-0.168	1.846			0.158	-0.162	1.590
0.002	-0.433	1.786			0.005	-0.384	1.832			0.006	-0.082	1.847			0.005	0.088	1.829			-0.147	-0.164	1.872			-0.194	-0.394	1.832			-0.201	-0.572	1.779			-0.194	-0.648	1.758			0.130	-0.167	1.845			0.154	-0.158	1.584
0.002	-0.433	1.786			0.005	-0.383	1.832			0.008	-0.079	1.844			0.004	0.089	1.830			-0.147	-0.164	1.873			-0.193	-0.394	1.832			-0.200	-0.572	1.780			-0.194	-0.647	1.759			0.130	-0.166	1.844			0.151	-0.154	1.579
0.002	-0.433	1.786			0.006	-0.382	1.832			0.009	-0.076	1.842			0.004	0.090	1.831			-0.147	-0.164	1.873			-0.192	-0.393	1.833			-0.200	-0.571	1.781			-0.194	-0.647	1.760			0.130	-0.166	1.843			0.149	-0.152	1.574
0.002	-0.433	1.787			0.007	-0.382	1.831			0.010	-0.073	1.840			0.004	0.091	1.832			-0.146	-0.163	1.874			-0.191	-0.393	1.834			-0.199	-0.571	1.782			-0.194	-0.646	1.761			0.131	-0.165	1.842			0.147	-0.150	1.571
0.002	-0.432	1.787			0.007	-0.381	1.831			0.011	-0.071	1.837			0.004	0.092	1.832			-0.146	-0.163	1.874			-0.190	-0.393	1.835			-0.199	-0.570	1.783			-0.193	-0.646	1.762			0.131	-0.164	1.840			0.145	-0.148	1.567
0.002	-0.432	1.787			0.008	-0.380	1.831			0.012	-0.069	1.835			0.003	0.093	1.833			-0.145	-0.163	1.875			-0.189	-0.392	1.836			-0.198	-0.570	1.785			-0.192	-0.645	1.763			0.131	-0.163	1.839			0.144	-0.146	1.564
0.002	-0.432	1.787			0.008	-0.379	1.831			0.012	-0.067	1.833			0.003	0.094	1.833			-0.145	-0.163	1.875			-0.188	-0.392	1.837			-0.197	-0.569	1.786			-0.192	-0.645	1.764			0.131	-0.162	1.838			0.143	-0.145	1.562
0.002	-0.432	1.787			0.009	-0.378	1.830			0.013	-0.066	1.831			0.003	0.094	1.834			-0.145	-0.162	1.876			-0.187	-0.392	1.838			-0.196	-0.569	1.787			-0.191	-0.645	1.765			0.132	-0.160	1.836			0.142	-0.144	1.559
0.002	-0.432	1.787			0.009	-0.378	1.830			0.013	-0.064	1.829			0.002	0.095	1.834			-0.145	-0.162	1.877			-0.185	-0.391	1.839			-0.196	-0.569	1.788			-0.191	-0.644	1.767			0.132	-0.159	1.835			0.141	-0.143	1.557
0.003	-0.431	1.787			0.010	-0.377	1.829			0.014	-0.062	1.828			0.002	0.096	1.834			-0.144	-0.162	1.877			-0.185	-0.391	1.839			-0.195	-0.568	1.789			-0.190	-0.644	1.768			0.132	-0.158	1.833			0.140	-0.142	1.555
0.003	-0.431	1.786			0.010	-0.376	1.828			0.015	-0.062	1.825			0.002	0.097	1.834			-0.144	-0.162	1.878			-0.184	-0.391	1.840			-0.194	-0.568	1.790			-0.190	-0.644	1.769			0.132	-0.157	1.831			0.139	-0.141	1.553
0.003	-0.431	1.786			0.011	-0.375	1.828			0.015	-0.063	1.823			0.002	0.097	1.834			-0.144	-0.161	1.878			-0.183	-0.391	1.841			-0.194	-0.568	1.791			-0.189	-0.643	1.770			0.133	-0.157	1.829			0.139	-0.140	1.550
0.003	-0.431	1.786			0.011	-0.375	1.827			0.016	-0.064	1.820			0.001	0.098	1.834			-0.144	-0.161	1.878			-0.182	-0.390	1.841			-0.193	-0.567	1.792			-0.188	-0.643	1.771			0.133	-0.158	1.827			0.138	-0.140	1.548
0.003	-0.431	1.786			0.012	-0.374	1.826			0.016	-0.066	1.816			0.001	0.098	1.834			-0.143	-0.161	1.879			-0.181	-0.390	1.842			-0.192	-0.567	1.793			-0.188	-0.643	1.772			0.134	-0.158	1.824			0.138	-0.140	1.545
0.003	-0.430	1.785			0.012	-0.374	1.825			0.016	-0.068	1.813			0.001	0.099	1.834			-0.143	-0.161	1.879			-0.180	-0.390	1.842			-0.192	-0.567	1.794			-0.188	-0.643	1.773			0.134	-0.159	1.822			0.138	-0.139	1.543
0.003	-0.430	1.785			0.013	-0.374	1.824			0.016	-0.070	1.809			0.002	0.100	1.834			-0.143	-0.161	1.879			-0.180	-0.390	1.842			-0.191	-0.567	1.795			-0.187	-0.643	1.774			0.135	-0.160	1.816			0.137	-0.139	1.540
0.003	-0.432	1.784			0.010	-0.379	1.822			-0.012	-0.113	1.811			-0.004	0.092	1.840			-0.137	-0.167	1.869			-0.179	-0.390	1.843			-0.190	-0.568	1.795			-0.186	-0.644	1.774			0.136	-0.180	1.802			0.136	-0.140	1.537
0.002	-0.433	1.784			0.009	-0.381	1.822			-0.023	-0.108	1.825			-0.000	0.095	1.841			-0.136	-0.167	1.869			-0.178	-0.391	1.843			-0.189	-0.568	1.795			-0.186	-0.644	1.775			0.137	-0.178	1.802			0.136	-0.139	1.535
0.002	-0.433	1.783			0.008	-0.383	1.822			-0.036	-0.118	1.855			0.001	0.091	1.842			-0.135	-0.167	1.869			-0.177	-0.390	1.842			-0.189	-0.568	1.796			-0.185	-0.644	1.775			0.138	-0.177	1.801			0.135	-0.139	1.534
0.002	-0.434	1.783			0.007	-0.385	1.822			-0.041	-0.122	1.866			0.002	0.088	1.843			-0.134	-0.166	1.868			-0.176	-0.390	1.842			-0.188	-0.568	1.796			-0.185	-0.643	1.776			0.139	-0.174	1.801			0.134	-0.138	1.533
0.002	-0.434	1.783			0.006	-0.387	1.822			-0.045	-0.125	1.873			0.003	0.085	1.843			-0.133	-0.166	1.868			-0.174	-0.390	1.842			-0.188	-0.567	1.796			-0.184	-0.643	1.776			0.142	-0.166	1.803			0.133	-0.138	1.534
0.002	-0.435	1.783			0.006	-0.388	1.823			-0.052	-0.122	1.875			0.002	0.086	1.840			-0.133	-0.169	1.866			-0.174	-0.390	1.842			-0.187	-0.567	1.796			-0.184	-0.643	1.776			0.141	-0.155	1.802			0.132	-0.137	1.534
0.000	-0.439	1.782			0.004	-0.391	1.823			-0.056	-0.120	1.875			0.002	0.085	1.836			-0.132	-0.172	1.863			-0.173	-0.390	1.841			-0.185	-0.569	1.794			-0.182	-0.645	1.775			0.136	-0.184	1.789			0.131	-0.139	1.530
-0.001	-0.442	1.782			0.003	-0.394	1.821			-0.039	-0.156	1.830			0.020	0.053	1.790			-0.132	-0.176	1.861			-0.172	-0.391	1.841			-0.184	-0.569	1.793			-0.181	-0.645	1.774			0.134	-0.196	1.783			0.129	-0.140	1.528
-0.000	-0.444	1.780			0.005	-0.399	1.816			-0.020	-0.183	1.796			0.022	0.041	1.792			-0.131	-0.177	1.859			-0.170	-0.391	1.840			-0.182	-0.569	1.791			-0.178	-0.645	1.771			0.136	-0.191	1.781			0.128	-0.140	1.526
-0.000	-0.444	1.780			0.005	-0.399	1.816			-0.020	-0.183	1.796			0.022	0.041	1.792			-0.131	-0.177	1.859			-0.170	-0.391	1.840			-0.182	-0.569	1.791			-0.178	-0.645	1.771			0.136	-0.191	1.781			0.128	-0.140	1.526
0.000	-0.445	1.779			0.006	-0.401	1.813			-0.008	-0.194	1.782			0.023	0.035	1.791			-0.130	-0.178	1.858			-0.169	-0.391	1.840			-0.180	-0.569	1.790			-0.176	-0.645	1.770			0.136	-0.193	1.779			0.127	-0.141	1.524
0.001	-0.446	1.778			0.006	-0.402	1.809			-0.002	-0.201	1.774			0.024	0.029	1.790			-0.130	-0.178	1.857			-0.168	-0.391	1.839			-0.180	-0.569	1.790			-0.175	-0.645	1.769			0.137	-0.195	1.778			0.127	-0.141	1.523
0.001	-0.447	1.777			0.007	-0.404	1.806			-0.001	-0.205	1.770			0.024	0.026	1.790			-0.129	-0.178	1.856			-0.167	-0.391	1.839			-0.179	-0.569	1.789			-0.174	-0.645	1.768			0.137	-0.196	1.778			0.126	-0.142	1.523
0.001	-0.447	1.776			0.008	-0.405	1.803			0.000	-0.208	1.767			0.025	0.023	1.789			-0.129	-0.178	1.855			-0.167	-0.391	1.838			-0.178	-0.569	1.789			-0.174	-0.645	1.767			0.138	-0.198	1.777			0.125	-0.143	1.522
0.002	-0.446	1.775			0.011	-0.399	1.798			0.020	-0.144	1.767			0.025	0.059	1.791			-0.129	-0.179	1.854			-0.166	-0.391	1.838			-0.177	-0.569	1.788			-0.173	-0.645	1.767			0.140	-0.178	1.777			0.124	-0.142	1.521
0.004	-0.445	1.774			0.014	-0.395	1.795			0.028	-0.115	1.768			0.025	0.073	1.792			-0.129	-0.179	1.854			-0.165	-0.391	1.838			-0.176	-0.569	1.788			-0.172	-0.645	1.767			0.142	-0.167	1.777			0.123	-0.142	1.520
0.005	-0.444	1.773			0.016	-0.391	1.793			0.032	-0.095	1.770			0.026	0.082	1.793			-0.130	-0.179	1.854			-0.165	-0.391	1.838			-0.176	-0.569	1.788			-0.171	-0.645	1.766			0.143	-0.160	1.776			0.121	-0.142	1.519
0.007	-0.442	1.773			0.018	-0.387	1.791			0.035	-0.083	1.771			0.025	0.088	1.793			-0.131	-0.180	1.854			-0.165	-0.385	1.840			-0.175	-0.569	1.787			-0.171	-0.645	1.766			0.143	-0.155	1.776			0.121	-0.142	1.518
0.008	-0.440	1.772			0.019	-0.384	1.790			0.036	-0.075	1.771			0.025	0.092	1.794			-0.131	-0.180	1.853			-0.164	-0.382	1.841			-0.175	-0.569	1.787			-0.171	-0.645	1.766			0.143	-0.151	1.776			0.120	-0.142	1.518
0.009	-0.439	1.772			0.020	-0.382	1.789			0.038	-0.069	1.771			0.024	0.096	1.794			-0.131	-0.181	1.853			-0.164	-0.379	1.842			-0.174	-0.569	1.788			-0.170	-0.644	1.766			0.143	-0.147	1.776			0.120	-0.142	1.517
0.009	-0.438	1.771			0.021	-0.380	1.788			0.038	-0.064	1.771			0.023	0.099	1.795			-0.132	-0.181	1.852			-0.164	-0.378	1.843			-0.174	-0.568	1.788			-0.170	-0.644	1.767			0.143	-0.145	1.775			0.119	-0.142	1.516
0.010	-0.437	1.771			0.022	-0.378	1.787			0.039	-0.060	1.771			0.021	0.103	1.798			-0.133	-0.182	1.852			-0.163	-0.378	1.843			-0.174	-0.568	1.789			-0.170	-0.643	1.767			0.143	-0.143	1.775			0.118	-0.142	1.515
0.011	-0.436	1.770			0.022	-0.377	1.787			0.040	-0.057	1.772			0.020	0.106	1.799			-0.133	-0.182	1.852			-0.163	-0.379	1.844			-0.173	-0.568	1.791			-0.170	-0.643	1.769			0.142	-0.141	1.774			0.117	-0.142	1.515
0.011	-0.436	1.770			0.023	-0.376	1.786			0.041	-0.054	1.772			0.019	0.108	1.799			-0.134	-0.182	1.852			-0.163	-0.379	1.844			-0.173	-0.568	1.792			-0.170	-0.643	1.770			0.142	-0.140	1.774			0.116	-0.142	1.515
0.011	-0.435	1.770			0.023	-0.375	1.786			0.042	-0.053	1.772			0.018	0.110	1.800			-0.135	-0.182	1.853			-0.162	-0.379	1.845			-0.173	-0.568	1.795			-0.170	-0.643	1.774			0.142	-0.139	1.773			0.116	-0.142	1.515
0.011	-0.435	1.770			0.023	-0.374	1.786			0.044	-0.053	1.776			0.016	0.112	1.801			-0.136	-0.182	1.853			-0.162	-0.378	1.846			-0.174	-0.567	1.798			-0.170	-0.642	1.777			0.141	-0.139	1.773			0.116	-0.141	1.514
0.011	-0.435	1.770			0.023	-0.374	1.786			0.046	-0.055	1.781			0.015	0.114	1.802			-0.137	-0.181	1.854			-0.162	-0.376	1.846			-0.174	-0.566	1.800			-0.170	-0.642	1.781			0.139	-0.139	1.772			0.117	-0.140	1.513
0.011	-0.434	1.770			0.023	-0.374	1.787			0.049	-0.057	1.788			0.013	0.115	1.803			-0.138	-0.181	1.854			-0.162	-0.376	1.847			-0.174	-0.566	1.803			-0.171	-0.641	1.784			0.137	-0.140	1.771			0.118	-0.139	1.512
0.011	-0.434	1.770			0.023	-0.374	1.788			0.053	-0.059	1.796			0.012	0.116	1.803			-0.138	-0.181	1.854			-0.161	-0.375	1.847			-0.174	-0.565	1.805			-0.172	-0.641	1.787			0.136	-0.141	1.770			0.117	-0.138	1.511
0.010	-0.435	1.770			0.020	-0.377	1.789			0.012	-0.119	1.787			0.003	0.088	1.803			-0.138	-0.181	1.853			-0.161	-0.375	1.847			-0.174	-0.565	1.807			-0.172	-0.640	1.789			0.135	-0.142	1.770			0.121	-0.136	1.511
0.008	-0.436	1.770			0.016	-0.381	1.789			-0.005	-0.144	1.783			-0.001	0.076	1.803			-0.139	-0.181	1.853			-0.161	-0.376	1.848			-0.175	-0.565	1.809			-0.173	-0.641	1.791			0.132	-0.146	1.768			0.120	-0.136	1.510
0.007	-0.437	1.770			0.013	-0.383	1.790			-0.012	-0.154	1.782			-0.004	0.068	1.802			-0.139	-0.181	1.853			-0.162	-0.377	1.848			-0.175	-0.565	1.811			-0.173	-0.641	1.793			0.130	-0.149	1.767			0.119	-0.135	1.509
0.005	-0.438	1.770			0.010	-0.386	1.790			-0.016	-0.161	1.781			-0.006	0.064	1.801			-0.139	-0.180	1.853			-0.162	-0.377	1.848			-0.175	-0.565	1.812			-0.174	-0.641	1.795			0.128	-0.151	1.767			0.119	-0.135	1.508
0.003	-0.439	1.770			0.007	-0.388	1.790			-0.019	-0.165	1.780			-0.008	0.060	1.800			-0.139	-0.180	1.853			-0.162	-0.378	1.849			-0.176	-0.565	1.813			-0.174	-0.641	1.796			0.127	-0.154	1.766			0.118	-0.135	1.507
0.001	-0.440	1.770			0.005	-0.390	1.789			-0.022	-0.169	1.780			-0.009	0.058	1.800			-0.140	-0.180	1.852			-0.163	-0.379	1.849			-0.176	-0.565	1.814			-0.175	-0.641	1.796			0.125	-0.156	1.766			0.117	-0.135	1.507
-0.001	-0.441	1.769			0.003	-0.392	1.789			-0.025	-0.171	1.780			-0.010	0.056	1.800			-0.140	-0.180	1.852			-0.163	-0.380	1.849			-0.177	-0.566	1.814			-0.175	-0.642	1.797			0.124	-0.158	1.766			0.116	-0.134	1.506
-0.002	-0.442	1.769			0.001	-0.394	1.789			-0.028	-0.173	1.780			-0.011	0.055	1.800			-0.140	-0.179	1.852			-0.164	-0.381	1.849			-0.178	-0.567	1.813			-0.177	-0.643	1.796			0.123	-0.160	1.766			0.116	-0.134	1.506
-0.004	-0.443	1.769			-0.001	-0.395	1.789			-0.030	-0.175	1.779			-0.012	0.054	1.799			-0.141	-0.179	1.851			-0.165	-0.382	1.848			-0.180	-0.568	1.812			-0.178	-0.645	1.795			0.122	-0.161	1.765			0.115	-0.134	1.506
-0.005	-0.443	1.769			-0.002	-0.396	1.789			-0.032	-0.177	1.779			-0.013	0.053	1.799			-0.141	-0.179	1.851			-0.166	-0.383	1.848			-0.181	-0.569	1.811			-0.180	-0.645	1.793			0.121	-0.163	1.765			0.114	-0.134	1.505
-0.006	-0.444	1.768			-0.004	-0.397	1.788			-0.034	-0.178	1.779			-0.014	0.052	1.799			-0.142	-0.178	1.850			-0.168	-0.385	1.847			-0.183	-0.569	1.808			-0.182	-0.646	1.792			0.120	-0.164	1.765			0.114	-0.134	1.505
-0.007	-0.444	1.768			-0.005	-0.397	1.788			-0.036	-0.177	1.779			-0.014	0.052	1.798			-0.142	-0.178	1.850			-0.169	-0.387	1.846			-0.185	-0.571	1.806			-0.184	-0.647	1.789			0.120	-0.166	1.765			0.113	-0.134	1.505
-0.008	-0.445	1.767			-0.006	-0.398	1.788			-0.039	-0.175	1.780			-0.015	0.052	1.797			-0.143	-0.178	1.849			-0.171	-0.388	1.844			-0.187	-0.572	1.803			-0.186	-0.649	1.786			0.119	-0.167	1.765			0.112	-0.133	1.505
-0.009	-0.445	1.767			-0.007	-0.399	1.788			-0.042	-0.174	1.780			-0.016	0.052	1.797			-0.144	-0.178	1.848			-0.173	-0.390	1.842			-0.189	-0.573	1.800			-0.188	-0.650	1.782			0.119	-0.168	1.765			0.112	-0.133	1.505
-0.010	-0.446	1.767			-0.008	-0.399	1.788			-0.043	-0.172	1.780			-0.017	0.053	1.795			-0.144	-0.177	1.847			-0.174	-0.391	1.841			-0.191	-0.575	1.797			-0.190	-0.651	1.778			0.118	-0.169	1.765			0.111	-0.133	1.505
-0.011	-0.446	1.766			-0.009	-0.400	1.787			-0.044	-0.171	1.781			-0.017	0.054	1.795			-0.145	-0.177	1.846			-0.176	-0.392	1.839			-0.193	-0.578	1.792			-0.192	-0.654	1.772			0.118	-0.171	1.765			0.111	-0.133	1.505
-0.011	-0.446	1.766			-0.009	-0.400	1.787			-0.045	-0.169	1.781			-0.018	0.054	1.794			-0.146	-0.177	1.845			-0.177	-0.394	1.838			-0.195	-0.580	1.789			-0.193	-0.656	1.768			0.118	-0.172	1.765			0.111	-0.133	1.504
-0.012	-0.447	1.765			-0.010	-0.401	1.787			-0.046	-0.168	1.781			-0.018	0.055	1.793			-0.146	-0.177	1.844			-0.179	-0.395	1.836			-0.196	-0.582	1.786			-0.194	-0.658	1.764			0.117	-0.173	1.765			0.110	-0.133	1.504
-0.013	-0.447	1.765			-0.011	-0.401	1.787			-0.046	-0.167	1.781			-0.019	0.055	1.792			-0.147	-0.177	1.842			-0.180	-0.396	1.835			-0.197	-0.584	1.783			-0.195	-0.660	1.761			0.117	-0.174	1.765			0.110	-0.133	1.504
-0.013	-0.447	1.764			-0.011	-0.401	1.787			-0.046	-0.166	1.781			-0.019	0.056	1.792			-0.147	-0.176	1.842			-0.181	-0.396	1.834			-0.198	-0.585	1.781			-0.196	-0.661	1.758			0.117	-0.175	1.765			0.110	-0.133	1.504
-0.014	-0.448	1.764			-0.012	-0.402	1.787			-0.046	-0.165	1.780			-0.019	0.057	1.791			-0.148	-0.176	1.841			-0.182	-0.397	1.833			-0.199	-0.586	1.780			-0.197	-0.662	1.756			0.116	-0.180	1.763			0.109	-0.133	1.504
-0.014	-0.448	1.763			-0.012	-0.402	1.787			-0.046	-0.163	1.780			-0.019	0.057	1.790			-0.148	-0.176	1.840			-0.182	-0.398	1.832			-0.200	-0.587	1.778			-0.197	-0.663	1.754			0.116	-0.184	1.761			0.109	-0.133	1.503
-0.015	-0.448	1.763			-0.012	-0.402	1.787			-0.045	-0.162	1.780			-0.020	0.058	1.789			-0.149	-0.176	1.839			-0.183	-0.398	1.831			-0.200	-0.588	1.777			-0.198	-0.664	1.753			0.115	-0.187	1.759			0.109	-0.133	1.503
-0.015	-0.449	1.762			-0.013	-0.403	1.787			-0.045	-0.161	1.779			-0.020	0.059	1.788			-0.149	-0.176	1.838			-0.184	-0.399	1.831			-0.201	-0.589	1.776			-0.198	-0.664	1.752			0.115	-0.190	1.758			0.109	-0.133	1.502
-0.015	-0.449	1.762			-0.013	-0.403	1.787			-0.045	-0.160	1.779			-0.020	0.060	1.786			-0.149	-0.176	1.837			-0.184	-0.399	1.830			-0.201	-0.589	1.775			-0.198	-0.665	1.751			0.114	-0.193	1.757			0.108	-0.133	1.502
-0.016	-0.450	1.762			-0.013	-0.403	1.786			-0.044	-0.159	1.779			-0.021	0.060	1.785			-0.150	-0.176	1.837			-0.185	-0.399	1.829			-0.201	-0.589	1.775			-0.199	-0.665	1.751			0.114	-0.195	1.756			0.108	-0.133	1.502
-0.016	-0.450	1.761			-0.014	-0.403	1.786			-0.044	-0.159	1.779			-0.021	0.061	1.784			-0.150	-0.176	1.836			-0.185	-0.400	1.829			-0.202	-0.589	1.774			-0.199	-0.665	1.750			0.114	-0.197	1.755			0.108	-0.133	1.501
-0.017	-0.450	1.761			-0.014	-0.404	1.786			-0.043	-0.158	1.778			-0.021	0.062	1.782			-0.150	-0.176	1.835			-0.185	-0.400	1.828			-0.202	-0.589	1.774			-0.199	-0.665	1.750			0.114	-0.198	1.755			0.108	-0.133	1.501
-0.017	-0.450	1.761			-0.014	-0.404	1.786			-0.043	-0.157	1.778			-0.021	0.062	1.781			-0.150	-0.176	1.835			-0.186	-0.400	1.828			-0.202	-0.589	1.774			-0.199	-0.664	1.750			0.114	-0.200	1.754			0.108	-0.133	1.501
-0.017	-0.451	1.760			-0.015	-0.404	1.786			-0.042	-0.156	1.778			-0.021	0.063	1.780			-0.150	-0.175	1.834			-0.186	-0.401	1.828			-0.202	-0.588	1.774			-0.199	-0.663	1.751			0.113	-0.201	1.754			0.108	-0.133	1.501
-0.017	-0.451	1.760			-0.015	-0.404	1.786			-0.042	-0.155	1.778			-0.021	0.063	1.779			-0.150	-0.175	1.834			-0.186	-0.401	1.827			-0.202	-0.588	1.774			-0.199	-0.663	1.751			0.113	-0.202	1.753			0.108	-0.133	1.500
-0.018	-0.451	1.760			-0.015	-0.404	1.786			-0.041	-0.154	1.778			-0.021	0.064	1.778			-0.151	-0.175	1.833			-0.187	-0.401	1.827			-0.201	-0.587	1.774			-0.198	-0.662	1.751			0.113	-0.203	1.753			0.108	-0.133	1.500
-0.018	-0.451	1.760			-0.015	-0.405	1.786			-0.042	-0.146	1.787			-0.021	0.067	1.777			-0.151	-0.175	1.833			-0.187	-0.401	1.827			-0.201	-0.587	1.774			-0.198	-0.662	1.752			0.113	-0.204	1.752			0.109	-0.133	1.500
-0.018	-0.451	1.759			-0.015	-0.405	1.786			-0.043	-0.139	1.793			-0.020	0.070	1.776			-0.151	-0.175	1.832			-0.187	-0.402	1.826			-0.201	-0.586	1.774			-0.198	-0.661	1.752			0.113	-0.205	1.752			0.109	-0.133	1.499
-0.018	-0.451	1.759			-0.015	-0.405	1.786			-0.042	-0.135	1.795			-0.019	0.073	1.775			-0.151	-0.175	1.832			-0.187	-0.402	1.826			-0.200	-0.586	1.775			-0.198	-0.661	1.752			0.113	-0.206	1.752			0.109	-0.134	1.499
-0.018	-0.452	1.759			-0.015	-0.405	1.787			-0.041	-0.131	1.796			-0.019	0.077	1.773			-0.151	-0.175	1.832			-0.188	-0.402	1.826			-0.200	-0.586	1.775			-0.198	-0.661	1.753			0.113	-0.207	1.751			0.110	-0.134	1.499
-0.018	-0.452	1.759			-0.015	-0.405	1.787			-0.040	-0.128	1.797			-0.017	0.082	1.773			-0.151	-0.174	1.831			-0.188	-0.402	1.826			-0.200	-0.585	1.775			-0.197	-0.661	1.753			0.113	-0.207	1.751			0.110	-0.135	1.498
-0.018	-0.452	1.759			-0.015	-0.404	1.787			-0.039	-0.125	1.797			-0.016	0.085	1.773			-0.150	-0.174	1.831			-0.187	-0.402	1.825			-0.199	-0.584	1.776			-0.197	-0.659	1.754			0.113	-0.208	1.751			0.111	-0.135	1.498
-0.018	-0.452	1.758			-0.014	-0.404	1.787			-0.038	-0.123	1.797			-0.015	0.087	1.773			-0.150	-0.174	1.830			-0.187	-0.401	1.825			-0.199	-0.583	1.776			-0.197	-0.658	1.755			0.112	-0.208	1.751			0.111	-0.135	1.498
-0.018	-0.452	1.758			-0.014	-0.404	1.788			-0.037	-0.121	1.796			-0.014	0.089	1.772			-0.150	-0.174	1.830			-0.186	-0.400	1.825			-0.199	-0.582	1.776			-0.196	-0.657	1.755			0.112	-0.209	1.750			0.112	-0.136	1.497
-0.018	-0.452	1.758			-0.013	-0.403	1.788			-0.036	-0.120	1.796			-0.013	0.091	1.772			-0.149	-0.173	1.829			-0.186	-0.399	1.825			-0.199	-0.582	1.777			-0.196	-0.657	1.755			0.112	-0.209	1.750			0.112	-0.136	1.497
-0.018	-0.451	1.758			-0.013	-0.403	1.789			-0.035	-0.118	1.796			-0.012	0.093	1.772			-0.149	-0.173	1.829			-0.185	-0.398	1.825			-0.198	-0.582	1.777			-0.196	-0.657	1.755			0.111	-0.208	1.750			0.113	-0.136	1.497
-0.018	-0.451	1.758			-0.012	-0.402	1.789			-0.034	-0.117	1.796			-0.012	0.094	1.772			-0.148	-0.173	1.829			-0.185	-0.398	1.824			-0.198	-0.581	1.777			-0.196	-0.657	1.755			0.111	-0.208	1.750			0.113	-0.136	1.496
-0.017	-0.451	1.758			-0.011	-0.402	1.790			-0.033	-0.116	1.796			-0.011	0.095	1.772			-0.148	-0.173	1.828			-0.184	-0.397	1.824			-0.198	-0.581	1.777			-0.196	-0.656	1.756			0.110	-0.207	1.750			0.114	-0.136	1.496
-0.017	-0.451	1.758			-0.010	-0.401	1.790			-0.033	-0.115	1.795			-0.011	0.096	1.772			-0.147	-0.172	1.828			-0.183	-0.396	1.824			-0.198	-0.581	1.777			-0.196	-0.656	1.756			0.110	-0.206	1.750			0.114	-0.136	1.496
-0.016	-0.450	1.757			-0.010	-0.401	1.790			-0.032	-0.114	1.795			-0.010	0.098	1.772			-0.146	-0.172	1.828			-0.183	-0.395	1.824			-0.198	-0.581	1.777			-0.195	-0.656	1.756			0.109	-0.205	1.750			0.115	-0.137	1.496
-0.016	-0.450	1.757			-0.009	-0.400	1.791			-0.031	-0.113	1.795			-0.010	0.099	1.771			-0.146	-0.171	1.827			-0.182	-0.394	1.824			-0.197	-0.581	1.777			-0.195	-0.656	1.756			0.109	-0.205	1.750			0.116	-0.137	1.495
-0.015	-0.450	1.757			-0.008	-0.400	1.791			-0.030	-0.112	1.794			-0.010	0.100	1.773			-0.145	-0.171	1.827			-0.182	-0.393	1.824			-0.197	-0.580	1.777			-0.195	-0.656	1.756			0.109	-0.205	1.750			0.116	-0.137	1.495
-0.015	-0.449	1.757			-0.008	-0.399	1.791			-0.029	-0.111	1.794			-0.009	0.101	1.773			-0.144	-0.170	1.827			-0.181	-0.392	1.824			-0.197	-0.580	1.777			-0.195	-0.656	1.756			0.109	-0.205	1.750			0.117	-0.137	1.495
-0.014	-0.449	1.757			-0.007	-0.398	1.792			-0.028	-0.110	1.794			-0.009	0.102	1.772			-0.143	-0.170	1.827			-0.180	-0.391	1.824			-0.197	-0.580	1.777			-0.195	-0.656	1.756			0.109	-0.205	1.750			0.118	-0.137	1.495
-0.012	-0.445	1.757			-0.002	-0.389	1.791			-0.008	-0.072	1.778			-0.009	0.106	1.771			-0.143	-0.169	1.827			-0.180	-0.390	1.824			-0.196	-0.580	1.777			-0.194	-0.655	1.757			0.117	-0.184	1.745			0.122	-0.134	1.489
-0.010	-0.441	1.757			0.002	-0.382	1.790			-0.001	-0.060	1.773			-0.008	0.109	1.771			-0.142	-0.168	1.827			-0.179	-0.389	1.824			-0.196	-0.580	1.777			-0.194	-0.655	1.757			0.123	-0.172	1.742			0.125	-0.132	1.485
-0.007	-0.437	1.756			0.005	-0.376	1.789			0.003	-0.052	1.771			-0.008	0.111	1.771			-0.141	-0.168	1.827			-0.179	-0.388	1.824			-0.196	-0.580	1.778			-0.194	-0.655	1.757			0.127	-0.162	1.740			0.128	-0.130	1.482
-0.005	-0.433	1.756			0.007	-0.372	1.788			0.006	-0.048	1.770			-0.008	0.112	1.771			-0.140	-0.167	1.827			-0.178	-0.387	1.824			-0.196	-0.580	1.778			-0.194	-0.655	1.757			0.130	-0.157	1.739			0.130	-0.129	1.481
-0.004	-0.430	1.756			0.009	-0.369	1.788			0.008	-0.046	1.770			-0.007	0.113	1.771			-0.139	-0.166	1.828			-0.178	-0.386	1.825			-0.195	-0.580	1.778			-0.194	-0.655	1.757			0.131	-0.155	1.739			0.132	-0.128	1.480
-0.003	-0.429	1.756			0.009	-0.368	1.788			0.010	-0.046	1.770			-0.007	0.114	1.771			-0.138	-0.165	1.828			-0.178	-0.385	1.825			-0.195	-0.579	1.778			-0.194	-0.655	1.758			0.129	-0.157	1.741			0.132	-0.128	1.481
-0.002	-0.429	1.756			0.010	-0.367	1.788			0.012	-0.046	1.771			-0.006	0.114	1.772			-0.138	-0.164	1.828			-0.177	-0.385	1.825			-0.195	-0.578	1.779			-0.193	-0.653	1.758			0.127	-0.159	1.743			0.139	-0.133	1.483
-0.002	-0.428	1.756			0.011	-0.367	1.788			0.013	-0.048	1.774			-0.006	0.115	1.772			-0.137	-0.164	1.828			-0.177	-0.385	1.825			-0.194	-0.577	1.780			-0.193	-0.652	1.759			0.126	-0.160	1.745			0.143	-0.136	1.486
-0.001	-0.427	1.756			0.012	-0.366	1.788			0.015	-0.051	1.778			-0.005	0.115	1.772			-0.136	-0.164	1.828			-0.177	-0.384	1.825			-0.194	-0.576	1.780			-0.193	-0.652	1.760			0.126	-0.158	1.750			0.146	-0.136	1.489
-0.000	-0.427	1.756			0.012	-0.365	1.788			0.016	-0.052	1.781			-0.004	0.114	1.772			-0.136	-0.163	1.828			-0.177	-0.384	1.825			-0.194	-0.576	1.780			-0.193	-0.651	1.760			0.127	-0.155	1.757			0.156	-0.141	1.499
0.000	-0.426	1.756			0.013	-0.365	1.788			0.017	-0.054	1.783			-0.003	0.114	1.772			-0.136	-0.163	1.828			-0.177	-0.384	1.825			-0.194	-0.576	1.781			-0.193	-0.651	1.760			0.127	-0.152	1.761			0.170	-0.150	1.548
0.001	-0.426	1.756			0.013	-0.365	1.789			0.018	-0.056	1.785			-0.002	0.114	1.772			-0.135	-0.163	1.827			-0.177	-0.384	1.825			-0.194	-0.575	1.781			-0.193	-0.651	1.760			0.128	-0.150	1.765			0.175	-0.151	1.553
0.002	-0.426	1.756			0.014	-0.365	1.789			0.018	-0.057	1.787			-0.001	0.114	1.772			-0.135	-0.162	1.827			-0.177	-0.384	1.824			-0.194	-0.575	1.781			-0.192	-0.651	1.761			0.129	-0.148	1.769			0.181	-0.151	1.553
0.002	-0.425	1.756			0.014	-0.365	1.789			0.019	-0.058	1.788			0.000	0.113	1.772			-0.135	-0.162	1.826			-0.177	-0.385	1.824			-0.194	-0.575	1.781			-0.192	-0.650	1.761			0.130	-0.147	1.771			0.190	-0.153	1.564
0.003	-0.425	1.756			0.015	-0.365	1.790			0.019	-0.059	1.789			0.001	0.113	1.772			-0.135	-0.162	1.825			-0.178	-0.385	1.823			-0.194	-0.574	1.780			-0.192	-0.650	1.761			0.130	-0.145	1.774			0.196	-0.151	1.563
0.003	-0.425	1.756			0.015	-0.365	1.790			0.020	-0.060	1.790			0.003	0.112	1.772			-0.134	-0.162	1.824			-0.178	-0.386	1.821			-0.195	-0.575	1.779			-0.192	-0.650	1.760			0.131	-0.144	1.776			0.201	-0.151	1.567
0.004	-0.425	1.756			0.015	-0.365	1.790			0.020	-0.062	1.791			0.003	0.112	1.772			-0.134	-0.162	1.823			-0.179	-0.387	1.819			-0.195	-0.575	1.777			-0.192	-0.651	1.759			0.132	-0.143	1.778			0.206	-0.151	1.570
0.005	-0.424	1.756			0.015	-0.365	1.791			0.020	-0.063	1.792			0.004	0.111	1.772			-0.134	-0.162	1.822			-0.180	-0.388	1.817			-0.196	-0.575	1.775			-0.192	-0.651	1.756			0.133	-0.142	1.781			0.211	-0.150	1.575
0.005	-0.424	1.756			0.015	-0.365	1.791			0.020	-0.064	1.793			0.005	0.110	1.771			-0.134	-0.162	1.820			-0.181	-0.388	1.815			-0.196	-0.576	1.771			-0.192	-0.652	1.753			0.134	-0.141	1.783			0.217	-0.149	1.586
0.005	-0.424	1.756			0.015	-0.366	1.791			0.020	-0.065	1.794			0.006	0.110	1.771			-0.135	-0.161	1.819			-0.182	-0.389	1.813			-0.197	-0.575	1.768			-0.192	-0.651	1.749			0.135	-0.140	1.786			0.221	-0.148	1.594
0.006	-0.424	1.756			0.015	-0.366	1.792			0.019	-0.066	1.794			0.007	0.109	1.771			-0.135	-0.161	1.817			-0.183	-0.390	1.810			-0.197	-0.574	1.764			-0.192	-0.650	1.745			0.136	-0.140	1.788			0.226	-0.147	1.603
0.006	-0.424	1.756			0.015	-0.366	1.792			0.019	-0.067	1.796			0.008	0.109	1.771			-0.135	-0.161	1.815			-0.184	-0.390	1.807			-0.197	-0.573	1.760			-0.191	-0.649	1.740			0.136	-0.139	1.791			0.231	-0.147	1.613
0.007	-0.424	1.756			0.015	-0.367	1.793			0.019	-0.068	1.797			0.008	0.108	1.772			-0.135	-0.162	1.813			-0.185	-0.391	1.803			-0.197	-0.573	1.755			-0.191	-0.648	1.735			0.137	-0.138	1.794			0.236	-0.147	1.621
0.007	-0.424	1.756			0.015	-0.367	1.793			0.019	-0.069	1.799			0.009	0.108	1.772			-0.136	-0.162	1.811			-0.186	-0.391	1.800			-0.197	-0.573	1.751			-0.190	-0.648	1.730			0.138	-0.138	1.796			0.240	-0.147	1.627
0.007	-0.423	1.756			0.015	-0.367	1.793			0.019	-0.069	1.800			0.010	0.107	1.772			-0.136	-0.162	1.809			-0.187	-0.391	1.796			-0.197	-0.573	1.747			-0.190	-0.648	1.726			0.138	-0.137	1.798			0.244	-0.147	1.634
0.008	-0.423	1.756			0.014	-0.368	1.794			0.018	-0.070	1.800			0.010	0.106	1.772			-0.136	-0.162	1.806			-0.188	-0.391	1.793			-0.197	-0.572	1.743			-0.189	-0.647	1.722			0.139	-0.137	1.800			0.247	-0.147	1.639
0.008	-0.423	1.756			0.014	-0.368	1.794			0.018	-0.071	1.801			0.011	0.106	1.772			-0.136	-0.162	1.804			-0.188	-0.391	1.790			-0.196	-0.572	1.739			-0.189	-0.647	1.718			0.139	-0.137	1.803			0.251	-0.147	1.644
0.008	-0.423	1.756			0.014	-0.369	1.795			0.018	-0.071	1.802			0.012	0.105	1.774			-0.137	-0.162	1.802			-0.189	-0.391	1.787			-0.196	-0.572	1.736			-0.188	-0.647	1.714			0.140	-0.137	1.805			0.253	-0.147	1.648
0.008	-0.423	1.756			0.013	-0.369	1.795			0.017	-0.072	1.803			0.013	0.105	1.775			-0.137	-0.162	1.800			-0.189	-0.391	1.784			-0.195	-0.571	1.732			-0.187	-0.647	1.711			0.140	-0.137	1.807			0.259	-0.146	1.648
0.009	-0.423	1.756			0.013	-0.369	1.795			0.016	-0.073	1.803			0.014	0.104	1.776			-0.137	-0.162	1.798			-0.190	-0.390	1.781			-0.195	-0.571	1.729			-0.187	-0.647	1.708			0.141	-0.136	1.809			0.263	-0.145	1.648
0.009	-0.423	1.756			0.012	-0.370	1.796			0.016	-0.073	1.803			0.014	0.104	1.777			-0.137	-0.162	1.797			-0.190	-0.390	1.778			-0.194	-0.572	1.726			-0.186	-0.647	1.705			0.141	-0.136	1.811			0.267	-0.145	1.648
0.009	-0.423	1.756			0.012	-0.370	1.796			0.015	-0.074	1.804			0.015	0.103	1.777			-0.137	-0.162	1.795			-0.190	-0.390	1.776			-0.194	-0.572	1.723			-0.186	-0.647	1.702			0.141	-0.137	1.813			0.270	-0.145	1.649
0.009	-0.423	1.756			0.011	-0.370	1.796			0.014	-0.075	1.804			0.016	0.103	1.778			-0.138	-0.162	1.793			-0.191	-0.390	1.774			-0.193	-0.572	1.721			-0.185	-0.647	1.700			0.141	-0.137	1.815			0.272	-0.144	1.654
0.009	-0.423	1.756			0.010	-0.371	1.796			0.014	-0.075	1.804			0.016	0.102	1.778			-0.138	-0.162	1.792			-0.191	-0.389	1.771			-0.193	-0.572	1.718			-0.184	-0.647	1.697			0.142	-0.137	1.816			0.274	-0.144	1.658
0.009	-0.424	1.756			0.010	-0.371	1.797			0.013	-0.076	1.804			0.017	0.102	1.779			-0.138	-0.162	1.790			-0.191	-0.389	1.770			-0.192	-0.572	1.716			-0.184	-0.647	1.695			0.142	-0.137	1.818			0.275	-0.145	1.662
0.009	-0.424	1.756			0.009	-0.372	1.797			0.012	-0.076	1.804			0.017	0.101	1.780			-0.138	-0.163	1.789			-0.191	-0.389	1.768			-0.192	-0.572	1.714			-0.183	-0.647	1.693			0.142	-0.137	1.819			0.276	-0.145	1.666
0.009	-0.424	1.756			0.009	-0.372	1.797			0.011	-0.077	1.804			0.018	0.101	1.781			-0.138	-0.163	1.787			-0.191	-0.388	1.766			-0.192	-0.572	1.712			-0.183	-0.647	1.692			0.142	-0.137	1.821			0.277	-0.145	1.669
0.010	-0.424	1.756			0.008	-0.372	1.797			0.010	-0.077	1.804			0.019	0.101	1.782			-0.137	-0.163	1.786			-0.191	-0.388	1.764			-0.191	-0.572	1.711			-0.182	-0.647	1.690			0.142	-0.137	1.822			0.278	-0.145	1.673
0.010	-0.424	1.756			0.008	-0.372	1.798			0.010	-0.077	1.804			0.020	0.101	1.782			-0.137	-0.163	1.785			-0.191	-0.388	1.763			-0.191	-0.572	1.709			-0.182	-0.647	1.689			0.142	-0.137	1.824			0.279	-0.146	1.676
0.010	-0.424	1.756			0.007	-0.373	1.798			0.009	-0.078	1.804			0.020	0.101	1.782			-0.137	-0.163	1.784			-0.191	-0.388	1.762			-0.190	-0.572	1.708			-0.181	-0.647	1.687			0.143	-0.137	1.825			0.279	-0.146	1.678
0.010	-0.424	1.756			0.007	-0.373	1.798			0.009	-0.078	1.805			0.021	0.100	1.782			-0.137	-0.163	1.783			-0.191	-0.387	1.761			-0.190	-0.572	1.706			-0.181	-0.647	1.686			0.143	-0.138	1.827			0.280	-0.146	1.681
0.010	-0.424	1.756			0.006	-0.373	1.798			0.008	-0.078	1.805			0.021	0.100	1.783			-0.137	-0.163	1.782			-0.191	-0.387	1.759			-0.190	-0.572	1.705			-0.181	-0.647	1.685			0.143	-0.138	1.828			0.280	-0.146	1.683
0.010	-0.424	1.757			0.006	-0.373	1.798			0.008	-0.078	1.805			0.022	0.100	1.783			-0.137	-0.163	1.781			-0.190	-0.387	1.758			-0.189	-0.572	1.704			-0.180	-0.647	1.684			0.143	-0.138	1.829			0.281	-0.146	1.680
0.010	-0.424	1.757			0.005	-0.373	1.798			0.008	-0.078	1.805			0.023	0.100	1.784			-0.137	-0.163	1.780			-0.190	-0.387	1.757			-0.189	-0.572	1.703			-0.180	-0.647	1.683			0.143	-0.138	1.830			0.281	-0.147	1.681
0.010	-0.424	1.757			0.005	-0.374	1.799			0.007	-0.079	1.805			0.024	0.100	1.784			-0.137	-0.163	1.780			-0.190	-0.387	1.757			-0.189	-0.571	1.702			-0.180	-0.646	1.682			0.144	-0.138	1.831			0.281	-0.147	1.681
0.010	-0.424	1.757			0.005	-0.374	1.799			0.007	-0.079	1.805			0.025	0.100	1.784			-0.136	-0.162	1.779			-0.190	-0.386	1.756			-0.188	-0.570	1.702			-0.179	-0.645	1.682			0.144	-0.138	1.832			0.281	-0.147	1.682
0.010	-0.425	1.757			0.004	-0.374	1.799			0.007	-0.079	1.805			0.026	0.100	1.785			-0.136	-0.162	1.778			-0.190	-0.386	1.755			-0.188	-0.569	1.701			-0.179	-0.645	1.681			0.144	-0.138	1.833			0.280	-0.148	1.682
0.010	-0.425	1.757			0.004	-0.374	1.799			0.007	-0.079	1.805			0.026	0.100	1.785			-0.136	-0.162	1.778			-0.190	-0.386	1.754			-0.188	-0.569	1.701			-0.178	-0.644	1.681			0.144	-0.138	1.834			0.279	-0.148	1.683
0.010	-0.425	1.757			0.004	-0.374	1.799			0.007	-0.079	1.805			0.027	0.100	1.785			-0.136	-0.162	1.777			-0.190	-0.386	1.754			-0.187	-0.568	1.701			-0.178	-0.644	1.681			0.144	-0.138	1.834			0.279	-0.149	1.684
0.010	-0.425	1.757			0.004	-0.374	1.799			0.007	-0.079	1.805			0.028	0.100	1.786			-0.136	-0.162	1.777			-0.189	-0.386	1.753			-0.187	-0.568	1.701			-0.178	-0.643	1.681			0.145	-0.138	1.835			0.278	-0.149	1.684
0.010	-0.425	1.757			0.003	-0.374	1.799			0.006	-0.079	1.805			0.029	0.100	1.786			-0.136	-0.162	1.776			-0.189	-0.386	1.753			-0.186	-0.567	1.701			-0.178	-0.642	1.681			0.145	-0.138	1.836			0.277	-0.150	1.684
0.010	-0.425	1.757			0.003	-0.374	1.799			0.006	-0.079	1.805			0.029	0.100	1.786			-0.135	-0.162	1.776			-0.189	-0.386	1.753			-0.186	-0.567	1.701			-0.177	-0.642	1.682			0.145	-0.138	1.836			0.276	-0.150	1.685
0.010	-0.425	1.757			0.003	-0.374	1.800			0.006	-0.080	1.805			0.030	0.100	1.785			-0.135	-0.162	1.776			-0.189	-0.386	1.752			-0.186	-0.566	1.702			-0.177	-0.642	1.682			0.145	-0.138	1.837			0.276	-0.150	1.685
0.010	-0.425	1.758			0.003	-0.374	1.800			0.006	-0.080	1.805			0.031	0.100	1.785			-0.135	-0.162	1.775			-0.188	-0.386	1.752			-0.186	-0.566	1.702			-0.177	-0.641	1.683			0.145	-0.139	1.837			0.276	-0.151	1.685
0.010	-0.425	1.758			0.003	-0.374	1.800			0.006	-0.080	1.805			0.031	0.100	1.784			-0.135	-0.162	1.775			-0.188	-0.386	1.752			-0.186	-0.565	1.703			-0.177	-0.641	1.684			0.146	-0.139	1.837			0.275	-0.151	1.685
0.010	-0.425	1.758			0.002	-0.374	1.800			0.006	-0.080	1.805			0.032	0.100	1.784			-0.135	-0.162	1.775			-0.188	-0.386	1.752			-0.185	-0.565	1.704			-0.177	-0.641	1.685			0.146	-0.139	1.838			0.275	-0.152	1.685
0.010	-0.425	1.758			0.002	-0.374	1.800			0.006	-0.080	1.805			0.033	0.100	1.783			-0.134	-0.162	1.775			-0.187	-0.386	1.752			-0.185	-0.565	1.704			-0.177	-0.640	1.686			0.146	-0.139	1.838			0.275	-0.152	1.685
0.010	-0.425	1.758			0.002	-0.375	1.800			0.006	-0.080	1.805			0.034	0.100	1.783			-0.134	-0.161	1.775			-0.187	-0.386	1.752			-0.186	-0.565	1.705			-0.177	-0.640	1.687			0.146	-0.139	1.838			0.275	-0.152	1.685
0.010	-0.425	1.758			0.002	-0.375	1.800			0.006	-0.080	1.805			0.035	0.100	1.783			-0.134	-0.161	1.774			-0.187	-0.386	1.752			-0.186	-0.564	1.705			-0.177	-0.640	1.688			0.147	-0.139	1.839			0.275	-0.153	1.686
0.010	-0.425	1.758			0.002	-0.375	1.800			0.007	-0.080	1.805			0.036	0.100	1.784			-0.133	-0.161	1.774			-0.186	-0.386	1.753			-0.186	-0.564	1.706			-0.177	-0.640	1.689			0.147	-0.139	1.839			0.275	-0.153	1.686
0.010	-0.425	1.759			0.002	-0.375	1.801			0.007	-0.080	1.805			0.037	0.100	1.784			-0.133	-0.161	1.774			-0.186	-0.386	1.753			-0.186	-0.564	1.707			-0.177	-0.640	1.689			0.147	-0.139	1.839			0.275	-0.153	1.686
0.010	-0.425	1.759			0.002	-0.375	1.801			0.007	-0.080	1.805			0.038	0.100	1.784			-0.133	-0.161	1.774			-0.186	-0.386	1.753			-0.186	-0.564	1.707			-0.177	-0.640	1.690			0.148	-0.140	1.839			0.275	-0.153	1.686
0.010	-0.425	1.759			0.002	-0.375	1.801			0.007	-0.080	1.804			0.039	0.101	1.784			-0.132	-0.161	1.774			-0.185	-0.386	1.753			-0.186	-0.564	1.708			-0.177	-0.640	1.691			0.148	-0.140	1.839			0.279	-0.155	1.683
0.010	-0.425	1.759			0.002	-0.375	1.801			0.008	-0.080	1.804			0.039	0.101	1.783			-0.132	-0.161	1.774			-0.185	-0.386	1.753			-0.186	-0.564	1.708			-0.177	-0.640	1.691			0.149	-0.140	1.839			0.283	-0.156	1.678
0.010	-0.426	1.759			0.002	-0.375	1.801			0.008	-0.080	1.804			0.040	0.101	1.783			-0.131	-0.161	1.774			-0.185	-0.386	1.754			-0.186	-0.564	1.708			-0.177	-0.640	1.692			0.149	-0.140	1.839			0.283	-0.157	1.679
0.010	-0.426	1.760			0.002	-0.375	1.801			0.008	-0.080	1.804			0.041	0.100	1.783			-0.131	-0.161	1.774			-0.185	-0.386	1.754			-0.186	-0.564	1.709			-0.177	-0.640	1.692			0.150	-0.140	1.839			0.283	-0.157	1.679
0.010	-0.426	1.760			0.002	-0.375	1.801			0.009	-0.080	1.803			0.042	0.100	1.782			-0.130	-0.161	1.774			-0.184	-0.386	1.754			-0.186	-0.564	1.709			-0.177	-0.640	1.693			0.150	-0.140	1.839			0.283	-0.157	1.679
0.010	-0.426	1.760			0.002	-0.375	1.802			0.009	-0.080	1.803			0.043	0.100	1.782			-0.130	-0.161	1.774			-0.184	-0.386	1.754			-0.186	-0.564	1.709			-0.177	-0.640	1.693			0.150	-0.141	1.839			0.283	-0.157	1.678
0.011	-0.426	1.760			0.002	-0.374	1.802			0.009	-0.080	1.803			0.043	0.100	1.781			-0.129	-0.161	1.774			-0.184	-0.386	1.754			-0.185	-0.563	1.709			-0.177	-0.640	1.693			0.151	-0.141	1.839			0.282	-0.157	1.677
0.011	-0.426	1.761			0.002	-0.374	1.802			0.010	-0.080	1.803			0.044	0.100	1.781			-0.128	-0.161	1.774			-0.183	-0.386	1.754			-0.185	-0.563	1.709			-0.177	-0.640	1.693			0.151	-0.141	1.839			0.276	-0.156	1.662
0.011	-0.426	1.761			0.002	-0.374	1.802			0.010	-0.080	1.803			0.044	0.100	1.781			-0.128	-0.161	1.774			-0.183	-0.386	1.754			-0.185	-0.563	1.709			-0.176	-0.639	1.693			0.152	-0.141	1.839			0.271	-0.154	1.657
0.011	-0.426	1.761			0.002	-0.374	1.802			0.010	-0.080	1.802			0.045	0.100	1.780			-0.127	-0.161	1.774			-0.182	-0.386	1.754			-0.184	-0.563	1.709			-0.176	-0.639	1.693			0.153	-0.142	1.838			0.267	-0.154	1.652
0.011	-0.426	1.762			0.003	-0.374	1.803			0.011	-0.080	1.802			0.046	0.100	1.780			-0.125	-0.160	1.774			-0.181	-0.386	1.755			-0.182	-0.563	1.709			-0.174	-0.640	1.693			0.154	-0.142	1.836			0.230	-0.138	1.600
0.011	-0.426	1.762			0.003	-0.374	1.803			0.011	-0.080	1.802			0.046	0.100	1.780			-0.125	-0.160	1.774			-0.181	-0.386	1.755			-0.182	-0.563	1.709			-0.174	-0.640	1.693			0.154	-0.142	1.836			0.230	-0.138	1.600
0.012	-0.426	1.762			0.004	-0.374	1.803			0.012	-0.080	1.802			0.046	0.100	1.780			-0.124	-0.160	1.776			-0.180	-0.386	1.756			-0.181	-0.563	1.708			-0.173	-0.639	1.692			0.154	-0.142	1.834			0.211	-0.129	1.580
0.012	-0.426	1.762			0.005	-0.374	1.803			0.013	-0.080	1.802			0.047	0.100	1.780			-0.122	-0.160	1.777			-0.178	-0.385	1.758			-0.180	-0.563	1.709			-0.173	-0.639	1.692			0.153	-0.142	1.830			0.200	-0.124	1.567
0.012	-0.426	1.763			0.006	-0.374	1.804			0.014	-0.080	1.802			0.047	0.100	1.780			-0.120	-0.159	1.780			-0.177	-0.384	1.760			-0.179	-0.563	1.709			-0.172	-0.639	1.692			0.153	-0.142	1.828			0.189	-0.120	1.557
0.013	-0.427	1.763			0.007	-0.374	1.804			0.015	-0.080	1.802			0.046	0.100	1.780			-0.118	-0.158	1.783			-0.175	-0.382	1.764			-0.178	-0.563	1.709			-0.171	-0.639	1.692			0.152	-0.143	1.826			0.181	-0.117	1.549
0.013	-0.427	1.763			0.008	-0.375	1.805			0.015	-0.080	1.802			0.046	0.100	1.779			-0.117	-0.158	1.786			-0.174	-0.380	1.769			-0.176	-0.560	1.713			-0.170	-0.637	1.693			0.151	-0.143	1.823			0.174	-0.115	1.543
0.013	-0.427	1.764			0.009	-0.375	1.805			0.016	-0.080	1.802			0.045	0.100	1.779			-0.115	-0.158	1.790			-0.173	-0.380	1.774			-0.175	-0.559	1.717			-0.169	-0.635	1.696			0.150	-0.144	1.821			0.169	-0.113	1.539
0.013	-0.427	1.764			0.010	-0.375	1.806			0.016	-0.081	1.801			0.043	0.101	1.778			-0.115	-0.158	1.794			-0.172	-0.379	1.780			-0.174	-0.558	1.722			-0.168	-0.634	1.700			0.148	-0.145	1.818			0.165	-0.112	1.535
0.014	-0.427	1.765			0.011	-0.375	1.806			0.016	-0.081	1.801			0.042	0.101	1.777			-0.114	-0.158	1.798			-0.171	-0.379	1.787			-0.173	-0.557	1.729			-0.167	-0.633	1.707			0.146	-0.147	1.815			0.159	-0.111	1.531
0.014	-0.428	1.765			0.012	-0.376	1.806			0.016	-0.082	1.801			0.040	0.101	1.777			-0.114	-0.159	1.803			-0.170	-0.380	1.794			-0.173	-0.557	1.739			-0.168	-0.633	1.718			0.143	-0.148	1.812			0.154	-0.110	1.528
0.014	-0.429	1.766			0.012	-0.376	1.807			0.016	-0.084	1.801			0.038	0.101	1.776			-0.114	-0.159	1.807			-0.168	-0.381	1.801			-0.173	-0.558	1.750			-0.169	-0.634	1.730			0.141	-0.150	1.810			0.150	-0.109	1.525
0.014	-0.430	1.766			0.013	-0.377	1.807			0.015	-0.086	1.801			0.037	0.101	1.776			-0.114	-0.160	1.812			-0.167	-0.382	1.808			-0.174	-0.559	1.761			-0.170	-0.636	1.742			0.135	-0.156	1.803			0.144	-0.110	1.521
0.014	-0.431	1.767			0.014	-0.378	1.808			0.013	-0.090	1.801			0.035	0.101	1.776			-0.115	-0.160	1.816			-0.166	-0.383	1.815			-0.175	-0.566	1.774			-0.171	-0.642	1.755			0.131	-0.161	1.797			0.139	-0.111	1.518
0.014	-0.432	1.768			0.014	-0.380	1.808			0.012	-0.093	1.800			0.031	0.101	1.775			-0.115	-0.161	1.820			-0.165	-0.385	1.822			-0.175	-0.568	1.788			-0.173	-0.644	1.768			0.129	-0.166	1.792			0.134	-0.112	1.515
0.013	-0.433	1.768			0.015	-0.381	1.809			0.010	-0.096	1.800			0.028	0.101	1.775			-0.115	-0.161	1.823			-0.165	-0.387	1.829			-0.176	-0.570	1.799			-0.174	-0.646	1.780			0.127	-0.171	1.788			0.131	-0.113	1.513
0.013	-0.434	1.769			0.015	-0.382	1.809			0.008	-0.099	1.801			0.025	0.100	1.775			-0.116	-0.162	1.826			-0.164	-0.389	1.835			-0.177	-0.572	1.808			-0.176	-0.649	1.793			0.125	-0.175	1.784			0.128	-0.113	1.511
0.013	-0.436	1.770			0.016	-0.383	1.810			0.006	-0.102	1.801			0.023	0.100	1.774			-0.116	-0.163	1.829			-0.164	-0.391	1.841			-0.177	-0.573	1.816			-0.178	-0.651	1.803			0.124	-0.178	1.781			0.125	-0.114	1.509
0.012	-0.437	1.770			0.016	-0.384	1.810			0.005	-0.105	1.801			0.020	0.099	1.774			-0.117	-0.163	1.832			-0.163	-0.392	1.846			-0.178	-0.575	1.823			-0.179	-0.652	1.811			0.123	-0.181	1.779			0.123	-0.115	1.507
0.012	-0.438	1.771			0.016	-0.385	1.810			0.003	-0.107	1.801			0.018	0.099	1.775			-0.117	-0.164	1.834			-0.163	-0.391	1.852			-0.178	-0.575	1.829			-0.180	-0.652	1.819			0.122	-0.184	1.777			0.121	-0.116	1.506
0.011	-0.439	1.772			0.016	-0.386	1.811			0.002	-0.109	1.801			0.016	0.099	1.775			-0.118	-0.164	1.836			-0.162	-0.390	1.856			-0.179	-0.574	1.835			-0.181	-0.652	1.825			0.122	-0.186	1.775			0.119	-0.117	1.505
0.010	-0.440	1.772			0.016	-0.387	1.811			0.001	-0.110	1.801			0.013	0.098	1.774			-0.118	-0.164	1.838			-0.162	-0.390	1.860			-0.179	-0.574	1.840			-0.181	-0.652	1.830			0.121	-0.187	1.773			0.118	-0.118	1.503
0.010	-0.439	1.773			0.016	-0.385	1.811			0.005	-0.090	1.795			0.010	0.099	1.774			-0.118	-0.165	1.840			-0.161	-0.389	1.863			-0.179	-0.574	1.844			-0.182	-0.652	1.834			0.123	-0.176	1.766			0.118	-0.117	1.498
0.009	-0.438	1.773			0.016	-0.383	1.811			0.006	-0.082	1.792			0.007	0.100	1.773			-0.119	-0.165	1.841			-0.161	-0.389	1.866			-0.180	-0.574	1.847			-0.182	-0.652	1.838			0.125	-0.169	1.762			0.117	-0.117	1.496
0.008	-0.438	1.774			0.016	-0.382	1.810			0.006	-0.080	1.792			0.005	0.100	1.773			-0.119	-0.165	1.843			-0.161	-0.389	1.869			-0.180	-0.574	1.850			-0.183	-0.652	1.841			0.122	-0.170	1.760			0.116	-0.118	1.494
0.008	-0.438	1.774			0.016	-0.382	1.810			0.006	-0.078	1.792			0.004	0.099	1.773			-0.120	-0.165	1.844			-0.161	-0.389	1.871			-0.180	-0.574	1.853			-0.183	-0.652	1.844			0.119	-0.171	1.758			0.116	-0.119	1.493
0.007	-0.438	1.775			0.016	-0.381	1.810			0.006	-0.077	1.791			0.002	0.099	1.773			-0.120	-0.165	1.845			-0.161	-0.389	1.873			-0.180	-0.574	1.856			-0.183	-0.652	1.846			0.118	-0.170	1.757			0.119	-0.121	1.494
0.007	-0.438	1.775			0.016	-0.381	1.810			0.006	-0.076	1.791			0.000	0.099	1.773			-0.121	-0.166	1.846			-0.161	-0.390	1.874			-0.180	-0.574	1.857			-0.183	-0.652	1.846			0.118	-0.170	1.757			0.124	-0.122	1.495
0.007	-0.438	1.775			0.016	-0.381	1.810			0.006	-0.075	1.791			-0.001	0.099	1.773			-0.123	-0.166	1.847			-0.161	-0.390	1.875			-0.181	-0.574	1.857			-0.184	-0.652	1.845			0.117	-0.169	1.756			0.147	-0.130	1.533
0.006	-0.438	1.775			0.016	-0.381	1.810			0.006	-0.075	1.791			-0.003	0.099	1.773			-0.125	-0.166	1.847			-0.162	-0.391	1.875			-0.182	-0.574	1.856			-0.184	-0.651	1.841			0.116	-0.167	1.755			0.159	-0.134	1.533
0.006	-0.438	1.775			0.015	-0.380	1.809			0.005	-0.074	1.791			-0.004	0.099	1.773			-0.127	-0.166	1.847			-0.163	-0.391	1.875			-0.183	-0.574	1.852			-0.185	-0.651	1.835			0.116	-0.166	1.755			0.168	-0.136	1.533
0.005	-0.438	1.775			0.015	-0.380	1.809			0.005	-0.073	1.790			-0.006	0.099	1.772			-0.131	-0.167	1.846			-0.165	-0.392	1.873			-0.185	-0.574	1.846			-0.186	-0.651	1.827			0.116	-0.164	1.755			0.175	-0.137	1.534
0.004	-0.438	1.775			0.014	-0.380	1.808			0.005	-0.073	1.790			-0.008	0.099	1.771			-0.134	-0.167	1.845			-0.168	-0.393	1.870			-0.187	-0.574	1.840			-0.187	-0.650	1.820			0.116	-0.163	1.755			0.183	-0.137	1.536
0.004	-0.438	1.775			0.013	-0.379	1.808			0.004	-0.072	1.790			-0.010	0.099	1.771			-0.138	-0.167	1.843			-0.171	-0.393	1.864			-0.189	-0.573	1.831			-0.188	-0.650	1.811			0.116	-0.162	1.754			0.190	-0.138	1.539
0.003	-0.437	1.775			0.012	-0.379	1.807			0.004	-0.072	1.789			-0.012	0.099	1.769			-0.141	-0.168	1.840			-0.174	-0.394	1.858			-0.192	-0.574	1.822			-0.189	-0.651	1.803			0.116	-0.160	1.754			0.196	-0.139	1.543
0.002	-0.437	1.774			0.011	-0.378	1.805			0.003	-0.071	1.788			-0.014	0.099	1.768			-0.145	-0.168	1.836			-0.177	-0.394	1.851			-0.194	-0.575	1.814			-0.191	-0.652	1.795			0.116	-0.158	1.755			0.200	-0.139	1.545
0.001	-0.436	1.773			0.010	-0.378	1.804			0.002	-0.071	1.788			-0.015	0.099	1.767			-0.148	-0.169	1.831			-0.180	-0.394	1.844			-0.197	-0.575	1.807			-0.193	-0.651	1.787			0.116	-0.157	1.755			0.205	-0.139	1.549
0.000	-0.436	1.772			0.008	-0.377	1.803			0.001	-0.071	1.787			-0.017	0.099	1.766			-0.151	-0.169	1.827			-0.184	-0.396	1.836			-0.200	-0.577	1.799			-0.195	-0.653	1.779			0.116	-0.156	1.755			0.208	-0.139	1.551
-0.000	-0.435	1.771			0.007	-0.377	1.801			0.000	-0.071	1.786			-0.018	0.099	1.764			-0.154	-0.170	1.822			-0.188	-0.397	1.829			-0.203	-0.579	1.790			-0.197	-0.655	1.771			0.116	-0.155	1.755			0.210	-0.139	1.552
-0.001	-0.435	1.769			0.006	-0.376	1.799			-0.001	-0.070	1.785			-0.020	0.098	1.763			-0.157	-0.170	1.817			-0.191	-0.398	1.823			-0.207	-0.582	1.782			-0.199	-0.657	1.763			0.116	-0.154	1.755			0.212	-0.140	1.553
-0.002	-0.435	1.768			0.005	-0.376	1.798			-0.002	-0.070	1.784			-0.021	0.098	1.761			-0.159	-0.170	1.813			-0.195	-0.399	1.816			-0.209	-0.584	1.775			-0.202	-0.659	1.755			0.116	-0.153	1.755			0.214	-0.140	1.552
-0.003	-0.434	1.766			0.004	-0.375	1.796			-0.003	-0.070	1.783			-0.022	0.098	1.760			-0.160	-0.170	1.810			-0.197	-0.400	1.811			-0.212	-0.585	1.769			-0.204	-0.660	1.747			0.116	-0.152	1.755			0.214	-0.140	1.552
-0.003	-0.434	1.765			0.003	-0.375	1.795			-0.003	-0.070	1.782			-0.023	0.098	1.758			-0.162	-0.170	1.807			-0.200	-0.401	1.806			-0.214	-0.585	1.763			-0.206	-0.660	1.741			0.116	-0.151	1.756			0.206	-0.140	1.540
-0.004	-0.433	1.763			0.002	-0.375	1.793			-0.004	-0.070	1.781			-0.024	0.098	1.757			-0.163	-0.170	1.804			-0.202	-0.402	1.803			-0.216	-0.585	1.757			-0.208	-0.661	1.734			0.116	-0.150	1.756			0.198	-0.139	1.548
-0.004	-0.433	1.762			0.001	-0.375	1.792			-0.005	-0.070	1.780			-0.025	0.098	1.755			-0.164	-0.170	1.802			-0.204	-0.402	1.799			-0.217	-0.586	1.752			-0.209	-0.660	1.728			0.116	-0.149	1.756			0.192	-0.139	1.553
-0.004	-0.433	1.760			0.001	-0.375	1.791			-0.006	-0.070	1.779			-0.025	0.098	1.754			-0.165	-0.170	1.800			-0.205	-0.403	1.797			-0.219	-0.586	1.748			-0.211	-0.660	1.723			0.116	-0.149	1.755			0.188	-0.140	1.556
-0.005	-0.433	1.759			0.000	-0.375	1.790			-0.007	-0.070	1.778			-0.026	0.098	1.752			-0.166	-0.170	1.798			-0.206	-0.403	1.795			-0.220	-0.586	1.744			-0.212	-0.660	1.718			0.115	-0.149	1.755			0.185	-0.136	1.553
-0.005	-0.433	1.758			-0.000	-0.374	1.789			-0.008	-0.070	1.777			-0.027	0.098	1.751			-0.167	-0.171	1.797			-0.207	-0.403	1.793			-0.220	-0.586	1.741			-0.212	-0.660	1.714			0.115	-0.148	1.755			0.182	-0.134	1.551
-0.005	-0.433	1.757			-0.001	-0.374	1.788			-0.009	-0.070	1.776			-0.027	0.098	1.750			-0.168	-0.171	1.796			-0.208	-0.404	1.791			-0.221	-0.586	1.739			-0.213	-0.660	1.710			0.115	-0.148	1.755			0.178	-0.134	1.554
-0.006	-0.433	1.756			-0.001	-0.374	1.787			-0.010	-0.071	1.775			-0.028	0.098	1.749			-0.168	-0.171	1.795			-0.209	-0.404	1.790			-0.222	-0.586	1.736			-0.213	-0.659	1.707			0.115	-0.148	1.755			0.177	-0.135	1.555
-0.006	-0.433	1.755			-0.002	-0.374	1.786			-0.011	-0.071	1.775			-0.028	0.098	1.747			-0.169	-0.171	1.794			-0.210	-0.404	1.788			-0.222	-0.586	1.734			-0.214	-0.659	1.705			0.114	-0.148	1.755			0.174	-0.135	1.556
-0.007	-0.433	1.754			-0.002	-0.374	1.785			-0.012	-0.071	1.774			-0.028	0.097	1.746			-0.170	-0.171	1.793			-0.210	-0.404	1.787			-0.223	-0.586	1.732			-0.214	-0.659	1.703			0.114	-0.148	1.755			0.173	-0.135	1.557
-0.007	-0.433	1.753			-0.003	-0.374	1.784			-0.013	-0.072	1.773			-0.029	0.097	1.745			-0.170	-0.171	1.792			-0.211	-0.404	1.786			-0.223	-0.586	1.731			-0.214	-0.659	1.702			0.114	-0.148	1.754			0.176	-0.134	1.544
-0.007	-0.433	1.752			-0.003	-0.375	1.784			-0.013	-0.072	1.772			-0.029	0.097	1.745			-0.171	-0.171	1.792			-0.211	-0.404	1.785			-0.223	-0.586	1.731			-0.213	-0.659	1.703			0.113	-0.147	1.754			0.178	-0.134	1.541
-0.008	-0.433	1.751			-0.004	-0.375	1.783			-0.014	-0.072	1.772			-0.030	0.097	1.744			-0.171	-0.171	1.791			-0.212	-0.404	1.785			-0.222	-0.586	1.732			-0.212	-0.660	1.705			0.113	-0.147	1.754			0.180	-0.135	1.539
-0.008	-0.432	1.751			-0.004	-0.375	1.782			-0.015	-0.072	1.771			-0.030	0.097	1.743			-0.172	-0.171	1.790			-0.212	-0.404	1.784			-0.222	-0.586	1.734			-0.212	-0.660	1.711			0.113	-0.147	1.754			0.183	-0.134	1.537
-0.008	-0.432	1.750			-0.005	-0.375	1.782			-0.016	-0.073	1.771			-0.030	0.097	1.742			-0.172	-0.171	1.789			-0.212	-0.404	1.784			-0.222	-0.585	1.736			-0.212	-0.659	1.716			0.113	-0.147	1.754			0.187	-0.133	1.536
-0.009	-0.432	1.750			-0.005	-0.375	1.781			-0.016	-0.073	1.770			-0.030	0.097	1.742			-0.173	-0.171	1.789			-0.212	-0.404	1.784			-0.221	-0.584	1.740			-0.212	-0.659	1.721			0.113	-0.146	1.754			0.192	-0.132	1.539
-0.009	-0.432	1.749			-0.006	-0.375	1.781			-0.017	-0.073	1.770			-0.031	0.097	1.741			-0.173	-0.171	1.788			-0.212	-0.404	1.784			-0.222	-0.583	1.742			-0.212	-0.658	1.726			0.112	-0.146	1.754			0.197	-0.130	1.543
-0.009	-0.432	1.748			-0.006	-0.375	1.781			-0.018	-0.073	1.769			-0.031	0.097	1.740			-0.174	-0.171	1.788			-0.213	-0.403	1.784			-0.222	-0.583	1.745			-0.213	-0.658	1.730			0.112	-0.146	1.754			0.201	-0.129	1.547
-0.010	-0.432	1.748			-0.007	-0.375	1.780			-0.018	-0.073	1.769			-0.031	0.097	1.740			-0.174	-0.171	1.787			-0.213	-0.403	1.784			-0.222	-0.582	1.747			-0.214	-0.657	1.733			0.112	-0.146	1.754			0.205	-0.127	1.552
-0.010	-0.432	1.748			-0.007	-0.375	1.780			-0.019	-0.073	1.769			-0.031	0.097	1.739			-0.174	-0.171	1.786			-0.214	-0.402	1.784			-0.222	-0.581	1.749			-0.214	-0.657	1.735			0.112	-0.145	1.755			0.208	-0.126	1.558
-0.010	-0.432	1.747			-0.007	-0.375	1.779			-0.019	-0.074	1.768			-0.031	0.097	1.739			-0.175	-0.171	1.785			-0.214	-0.402	1.784			-0.223	-0.580	1.750			-0.215	-0.656	1.737			0.112	-0.145	1.755			0.211	-0.125	1.562
-0.010	-0.432	1.747			-0.008	-0.375	1.779			-0.020	-0.074	1.768			-0.032	0.097	1.738			-0.175	-0.171	1.785			-0.215	-0.401	1.784			-0.223	-0.580	1.751			-0.216	-0.656	1.737			0.112	-0.145	1.755			0.214	-0.125	1.566
-0.011	-0.432	1.746			-0.008	-0.374	1.779			-0.020	-0.074	1.768			-0.032	0.096	1.738			-0.175	-0.171	1.784			-0.215	-0.401	1.784			-0.223	-0.580	1.751			-0.216	-0.656	1.738			0.111	-0.144	1.756			0.216	-0.125	1.567
-0.011	-0.432	1.746			-0.008	-0.374	1.778			-0.021	-0.074	1.767			-0.032	0.096	1.737			-0.175	-0.171	1.783			-0.216	-0.401	1.784			-0.224	-0.580	1.751			-0.217	-0.656	1.738			0.111	-0.144	1.756			0.218	-0.124	1.569
-0.011	-0.432	1.746			-0.009	-0.374	1.778			-0.021	-0.074	1.767			-0.032	0.096	1.737			-0.175	-0.170	1.783			-0.216	-0.401	1.783			-0.224	-0.580	1.751			-0.217	-0.656	1.737			0.111	-0.144	1.756			0.219	-0.125	1.570
-0.011	-0.432	1.745			-0.009	-0.374	1.778			-0.022	-0.074	1.767			-0.031	0.096	1.736			-0.175	-0.170	1.782			-0.216	-0.400	1.783			-0.224	-0.580	1.750			-0.217	-0.656	1.736			0.111	-0.143	1.757			0.220	-0.126	1.569
-0.011	-0.432	1.745			-0.009	-0.374	1.778			-0.022	-0.074	1.766			-0.031	0.096	1.736			-0.175	-0.170	1.781			-0.217	-0.400	1.783			-0.224	-0.580	1.749			-0.217	-0.656	1.734			0.111	-0.143	1.757			0.220	-0.127	1.567
-0.011	-0.432	1.745			-0.009	-0.374	1.777			-0.022	-0.075	1.766			-0.031	0.096	1.735			-0.175	-0.170	1.781			-0.217	-0.400	1.782			-0.224	-0.580	1.748			-0.216	-0.656	1.731			0.111	-0.143	1.758			0.217	-0.129	1.561
-0.012	-0.431	1.745			-0.010	-0.374	1.777			-0.022	-0.075	1.766			-0.031	0.096	1.735			-0.175	-0.170	1.780			-0.217	-0.400	1.782			-0.223	-0.580	1.747			-0.215	-0.655	1.727			0.111	-0.143	1.758			0.214	-0.131	1.555
-0.012	-0.431	1.744			-0.010	-0.374	1.777			-0.023	-0.075	1.766			-0.031	0.096	1.735			-0.175	-0.169	1.780			-0.217	-0.399	1.782			-0.222	-0.579	1.745			-0.214	-0.655	1.723			0.111	-0.142	1.758			0.211	-0.132	1.552
-0.012	-0.431	1.744			-0.010	-0.374	1.777			-0.023	-0.075	1.765			-0.031	0.096	1.735			-0.175	-0.169	1.779			-0.217	-0.399	1.782			-0.221	-0.579	1.743			-0.212	-0.654	1.720			0.111	-0.142	1.758			0.197	-0.136	1.557
-0.012	-0.431	1.744			-0.010	-0.374	1.777			-0.023	-0.075	1.765			-0.031	0.096	1.734			-0.174	-0.169	1.779			-0.217	-0.399	1.781			-0.220	-0.579	1.742			-0.211	-0.654	1.718			0.110	-0.143	1.759			0.193	-0.138	1.558
-0.012	-0.431	1.744			-0.010	-0.374	1.776			-0.023	-0.075	1.765			-0.031	0.096	1.734			-0.174	-0.169	1.779			-0.217	-0.399	1.781			-0.219	-0.579	1.740			-0.209	-0.653	1.716			0.109	-0.145	1.758			0.161	-0.133	1.528
-0.012	-0.431	1.744			-0.011	-0.374	1.776			-0.024	-0.075	1.765			-0.031	0.096	1.734			-0.174	-0.169	1.779			-0.216	-0.398	1.782			-0.218	-0.578	1.739			-0.208	-0.653	1.714			0.108	-0.146	1.758			0.140	-0.128	1.514
-0.012	-0.431	1.744			-0.011	-0.374	1.776			-0.024	-0.074	1.765			-0.031	0.096	1.734			-0.174	-0.169	1.780			-0.215	-0.398	1.783			-0.217	-0.578	1.739			-0.207	-0.652	1.713			0.107	-0.147	1.757			0.131	-0.127	1.506
-0.012	-0.431	1.744			-0.011	-0.374	1.776			-0.023	-0.072	1.764			-0.032	0.097	1.735			-0.173	-0.169	1.781			-0.213	-0.397	1.784			-0.216	-0.578	1.739			-0.207	-0.652	1.713			0.107	-0.147	1.757			0.126	-0.126	1.500
-0.012	-0.431	1.744			-0.011	-0.374	1.776			-0.023	-0.068	1.763			-0.034	0.098	1.735			-0.173	-0.169	1.782			-0.211	-0.397	1.786			-0.215	-0.578	1.739			-0.206	-0.652	1.713			0.106	-0.147	1.756			0.122	-0.125	1.495
-0.013	-0.431	1.743			-0.011	-0.373	1.775			-0.023	-0.064	1.762			-0.037	0.099	1.735			-0.173	-0.169	1.783			-0.209	-0.396	1.788			-0.213	-0.578	1.740			-0.205	-0.652	1.714			0.102	-0.154	1.752			0.118	-0.125	1.492
-0.013	-0.431	1.743			-0.011	-0.373	1.775			-0.023	-0.061	1.761			-0.040	0.101	1.736			-0.172	-0.169	1.785			-0.207	-0.396	1.791			-0.212	-0.579	1.744			-0.204	-0.652	1.718			0.099	-0.160	1.749			0.115	-0.125	1.489
-0.013	-0.431	1.743			-0.011	-0.373	1.775			-0.024	-0.057	1.760			-0.043	0.103	1.736			-0.172	-0.169	1.787			-0.205	-0.396	1.794			-0.210	-0.579	1.749			-0.203	-0.653	1.724			0.096	-0.165	1.746			0.112	-0.125	1.486
-0.014	-0.431	1.744			-0.011	-0.373	1.775			-0.024	-0.054	1.759			-0.047	0.105	1.737			-0.172	-0.170	1.789			-0.203	-0.397	1.798			-0.209	-0.578	1.755			-0.202	-0.653	1.731			0.094	-0.169	1.743			0.110	-0.125	1.483
-0.014	-0.431	1.744			-0.012	-0.372	1.774			-0.025	-0.052	1.758			-0.050	0.107	1.737			-0.171	-0.170	1.791			-0.202	-0.396	1.802			-0.208	-0.579	1.762			-0.202	-0.654	1.739			0.092	-0.172	1.741			0.107	-0.125	1.481
-0.015	-0.432	1.744			-0.012	-0.372	1.774			-0.026	-0.049	1.757			-0.052	0.108	1.738			-0.171	-0.171	1.793			-0.200	-0.396	1.806			-0.207	-0.580	1.770			-0.202	-0.655	1.748			0.090	-0.175	1.739			0.105	-0.125	1.479
-0.016	-0.432	1.744			-0.013	-0.372	1.773			-0.027	-0.047	1.756			-0.055	0.109	1.738			-0.171	-0.171	1.795			-0.199	-0.397	1.811			-0.207	-0.580	1.777			-0.203	-0.656	1.756			0.088	-0.177	1.737			0.103	-0.125	1.477
-0.017	-0.432	1.744			-0.013	-0.372	1.773			-0.028	-0.045	1.756			-0.057	0.111	1.738			-0.171	-0.171	1.797			-0.198	-0.397	1.815			-0.207	-0.581	1.784			-0.204	-0.657	1.765			0.087	-0.179	1.736			0.101	-0.125	1.475
-0.018	-0.433	1.744			-0.014	-0.372	1.772			-0.029	-0.044	1.755			-0.059	0.112	1.739			-0.171	-0.172	1.800			-0.197	-0.397	1.819			-0.207	-0.581	1.791			-0.205	-0.657	1.773			0.086	-0.181	1.735			0.099	-0.125	1.473
-0.018	-0.433	1.744			-0.014	-0.372	1.772			-0.030	-0.042	1.755			-0.061	0.113	1.739			-0.171	-0.172	1.801			-0.197	-0.397	1.822			-0.207	-0.582	1.796			-0.205	-0.658	1.780			0.085	-0.182	1.733			0.097	-0.125	1.472
-0.019	-0.433	1.745			-0.015	-0.372	1.771			-0.031	-0.041	1.754			-0.063	0.114	1.740			-0.172	-0.172	1.803			-0.196	-0.396	1.826			-0.208	-0.583	1.801			-0.206	-0.660	1.786			0.084	-0.184	1.733			0.096	-0.125	1.470
-0.020	-0.434	1.745			-0.016	-0.372	1.771			-0.031	-0.040	1.754			-0.065	0.115	1.740			-0.172	-0.172	1.805			-0.196	-0.394	1.829			-0.208	-0.584	1.805			-0.207	-0.661	1.791			0.083	-0.185	1.732			0.094	-0.125	1.469
-0.021	-0.434	1.745			-0.017	-0.371	1.770			-0.032	-0.039	1.753			-0.067	0.116	1.741			-0.172	-0.172	1.807			-0.196	-0.391	1.831			-0.208	-0.584	1.808			-0.208	-0.662	1.796			0.082	-0.186	1.731			0.093	-0.125	1.468
-0.021	-0.434	1.745			-0.017	-0.371	1.769			-0.033	-0.038	1.753			-0.068	0.116	1.741			-0.172	-0.173	1.809			-0.195	-0.389	1.833			-0.208	-0.585	1.811			-0.209	-0.662	1.799			0.081	-0.187	1.730			0.091	-0.125	1.467
-0.022	-0.434	1.745			-0.018	-0.371	1.769			-0.033	-0.037	1.753			-0.070	0.117	1.742			-0.173	-0.173	1.810			-0.195	-0.388	1.835			-0.209	-0.586	1.814			-0.209	-0.663	1.802			0.080	-0.188	1.729			0.090	-0.125	1.466
-0.023	-0.435	1.745			-0.019	-0.371	1.768			-0.034	-0.036	1.752			-0.072	0.118	1.742			-0.173	-0.173	1.811			-0.195	-0.388	1.837			-0.209	-0.586	1.816			-0.210	-0.664	1.804			0.079	-0.189	1.728			0.089	-0.125	1.465
-0.024	-0.435	1.745			-0.020	-0.371	1.768			-0.034	-0.035	1.752			-0.073	0.118	1.742			-0.174	-0.173	1.812			-0.195	-0.387	1.838			-0.209	-0.587	1.818			-0.210	-0.664	1.806			0.078	-0.190	1.728			0.088	-0.125	1.464
-0.025	-0.435	1.745			-0.021	-0.370	1.767			-0.035	-0.035	1.752			-0.074	0.118	1.743			-0.174	-0.173	1.813			-0.195	-0.386	1.839			-0.210	-0.587	1.819			-0.211	-0.665	1.807			0.077	-0.190	1.727			0.088	-0.126	1.463
-0.026	-0.435	1.745			-0.022	-0.370	1.766			-0.035	-0.034	1.752			-0.076	0.119	1.743			-0.174	-0.173	1.814			-0.195	-0.385	1.840			-0.210	-0.588	1.820			-0.211	-0.665	1.808			0.076	-0.191	1.727			0.087	-0.126	1.463
-0.027	-0.435	1.745			-0.022	-0.370	1.766			-0.036	-0.033	1.752			-0.077	0.119	1.743			-0.174	-0.173	1.815			-0.195	-0.385	1.841			-0.211	-0.588	1.821			-0.212	-0.666	1.807			0.076	-0.192	1.726			0.087	-0.126	1.463
-0.028	-0.435	1.745			-0.023	-0.370	1.766			-0.036	-0.033	1.752			-0.078	0.119	1.743			-0.175	-0.173	1.816			-0.195	-0.384	1.842			-0.212	-0.589	1.820			-0.213	-0.666	1.805			0.075	-0.192	1.726			0.086	-0.127	1.462
-0.029	-0.434	1.745			-0.024	-0.369	1.765			-0.037	-0.032	1.751			-0.079	0.120	1.744			-0.175	-0.172	1.817			-0.195	-0.384	1.842			-0.213	-0.590	1.819			-0.214	-0.667	1.801			0.075	-0.193	1.725			0.086	-0.127	1.462
-0.029	-0.434	1.746			-0.024	-0.369	1.765			-0.037	-0.032	1.751			-0.079	0.120	1.744			-0.176	-0.172	1.817			-0.196	-0.383	1.843			-0.214	-0.591	1.816			-0.216	-0.668	1.796			0.074	-0.193	1.725			0.086	-0.128	1.462
-0.030	-0.434	1.746			-0.025	-0.369	1.765			-0.037	-0.031	1.752			-0.080	0.120	1.744			-0.176	-0.172	1.818			-0.197	-0.383	1.843			-0.215	-0.592	1.813			-0.217	-0.669	1.790			0.074	-0.194	1.724			0.086	-0.128	1.462
-0.031	-0.434	1.746			-0.025	-0.369	1.764			-0.038	-0.031	1.752			-0.081	0.120	1.744			-0.177	-0.172	1.818			-0.197	-0.383	1.842			-0.216	-0.593	1.809			-0.217	-0.670	1.785			0.073	-0.194	1.724			0.085	-0.128	1.462
-0.032	-0.434	1.746			-0.026	-0.369	1.764			-0.038	-0.031	1.752			-0.081	0.120	1.744			-0.177	-0.172	1.819			-0.198	-0.383	1.842			-0.218	-0.595	1.805			-0.218	-0.671	1.781			0.072	-0.194	1.724			0.085	-0.129	1.462
-0.032	-0.434	1.746			-0.027	-0.368	1.764			-0.038	-0.031	1.752			-0.082	0.120	1.744			-0.178	-0.171	1.819			-0.199	-0.383	1.841			-0.219	-0.596	1.802			-0.219	-0.672	1.777			0.071	-0.194	1.724			0.082	-0.129	1.462
-0.033	-0.434	1.746			-0.027	-0.368	1.764			-0.039	-0.031	1.752			-0.083	0.121	1.745			-0.178	-0.171	1.819			-0.200	-0.383	1.840			-0.219	-0.597	1.800			-0.219	-0.673	1.774			0.070	-0.195	1.723			0.081	-0.130	1.462
-0.034	-0.434	1.746			-0.028	-0.368	1.764			-0.039	-0.031	1.752			-0.083	0.120	1.745			-0.179	-0.171	1.819			-0.201	-0.383	1.839			-0.220	-0.598	1.797			-0.220	-0.673	1.772			0.070	-0.195	1.723			0.079	-0.130	1.463
-0.034	-0.433	1.746			-0.028	-0.368	1.763			-0.040	-0.033	1.753			-0.083	0.119	1.745			-0.179	-0.170	1.819			-0.202	-0.383	1.838			-0.221	-0.598	1.796			-0.220	-0.672	1.770			0.067	-0.191	1.724			0.078	-0.130	1.463
-0.035	-0.433	1.746			-0.028	-0.368	1.763			-0.040	-0.034	1.754			-0.083	0.118	1.745			-0.180	-0.170	1.819			-0.203	-0.383	1.837			-0.221	-0.597	1.795			-0.220	-0.672	1.768			0.065	-0.187	1.725			0.078	-0.130	1.463
-0.035	-0.433	1.746			-0.029	-0.368	1.763			-0.041	-0.036	1.755			-0.083	0.117	1.746			-0.180	-0.169	1.819			-0.203	-0.382	1.836			-0.222	-0.597	1.794			-0.221	-0.672	1.767			0.064	-0.183	1.726			0.078	-0.130	1.464
-0.035	-0.433	1.746			-0.029	-0.368	1.763			-0.041	-0.038	1.755			-0.083	0.116	1.746			-0.181	-0.169	1.819			-0.204	-0.382	1.835			-0.222	-0.596	1.793			-0.221	-0.671	1.767			0.064	-0.177	1.728			0.079	-0.129	1.465
-0.035	-0.433	1.746			-0.029	-0.368	1.763			-0.042	-0.040	1.756			-0.083	0.115	1.746			-0.182	-0.169	1.819			-0.205	-0.383	1.834			-0.223	-0.594	1.792			-0.222	-0.669	1.766			0.064	-0.171	1.730			0.081	-0.128	1.467
-0.036	-0.433	1.745			-0.030	-0.368	1.763			-0.042	-0.042	1.756			-0.082	0.114	1.746			-0.183	-0.169	1.818			-0.206	-0.383	1.833			-0.223	-0.592	1.792			-0.222	-0.667	1.766			0.065	-0.165	1.731			0.088	-0.127	1.469
-0.036	-0.433	1.745			-0.030	-0.367	1.763			-0.042	-0.043	1.757			-0.082	0.113	1.746			-0.184	-0.168	1.817			-0.206	-0.383	1.831			-0.224	-0.590	1.792			-0.223	-0.665	1.766			0.065	-0.160	1.732			0.093	-0.126	1.471
-0.036	-0.432	1.745			-0.030	-0.367	1.763			-0.042	-0.044	1.757			-0.082	0.113	1.746			-0.185	-0.168	1.816			-0.207	-0.384	1.830			-0.224	-0.588	1.792			-0.223	-0.662	1.767			0.066	-0.156	1.732			0.098	-0.125	1.472
-0.035	-0.432	1.744			-0.030	-0.367	1.763			-0.043	-0.046	1.757			-0.082	0.112	1.746			-0.186	-0.168	1.814			-0.208	-0.384	1.828			-0.225	-0.586	1.792			-0.223	-0.660	1.767			0.067	-0.152	1.733			0.101	-0.125	1.472
-0.035	-0.432	1.744			-0.030	-0.367	1.762			-0.043	-0.047	1.757			-0.081	0.112	1.745			-0.187	-0.168	1.813			-0.210	-0.385	1.827			-0.225	-0.584	1.791			-0.224	-0.659	1.767			0.067	-0.149	1.733			0.105	-0.125	1.473
-0.035	-0.431	1.743			-0.030	-0.367	1.762			-0.043	-0.048	1.758			-0.081	0.111	1.745			-0.188	-0.167	1.811			-0.211	-0.386	1.825			-0.225	-0.583	1.791			-0.224	-0.658	1.768			0.068	-0.146	1.733			0.107	-0.125	1.474
-0.035	-0.431	1.743			-0.030	-0.367	1.762			-0.044	-0.049	1.758			-0.081	0.111	1.745			-0.189	-0.167	1.809			-0.213	-0.387	1.823			-0.226	-0.582	1.791			-0.225	-0.657	1.767			0.068	-0.144	1.733			0.109	-0.126	1.474
-0.034	-0.430	1.742			-0.030	-0.367	1.762			-0.044	-0.050	1.758			-0.080	0.110	1.744			-0.190	-0.167	1.808			-0.214	-0.388	1.822			-0.227	-0.581	1.790			-0.225	-0.657	1.767			0.069	-0.142	1.733			0.112	-0.126	1.474
-0.034	-0.430	1.742			-0.030	-0.367	1.762			-0.044	-0.050	1.758			-0.080	0.110	1.744			-0.191	-0.167	1.806			-0.216	-0.389	1.819			-0.228	-0.580	1.789			-0.226	-0.656	1.767			0.069	-0.140	1.734			0.113	-0.126	1.475
-0.034	-0.429	1.741			-0.030	-0.367	1.762			-0.044	-0.051	1.758			-0.080	0.110	1.744			-0.192	-0.167	1.804			-0.218	-0.390	1.817			-0.229	-0.580	1.787			-0.227	-0.655	1.765			0.069	-0.139	1.734			0.114	-0.125	1.475
-0.033	-0.429	1.741			-0.030	-0.367	1.762			-0.044	-0.052	1.758			-0.079	0.109	1.743			-0.193	-0.167	1.803			-0.219	-0.391	1.815			-0.231	-0.579	1.784			-0.228	-0.654	1.763			0.069	-0.138	1.734			0.114	-0.125	1.475
-0.033	-0.429	1.740			-0.030	-0.367	1.762			-0.045	-0.053	1.758			-0.079	0.109	1.743			-0.194	-0.167	1.801			-0.221	-0.392	1.813			-0.232	-0.578	1.782			-0.230	-0.653	1.760			0.069	-0.137	1.734			0.114	-0.125	1.475
-0.033	-0.428	1.739			-0.030	-0.366	1.762			-0.045	-0.053	1.757			-0.078	0.108	1.742			-0.194	-0.167	1.800			-0.222	-0.393	1.811			-0.234	-0.577	1.778			-0.231	-0.653	1.755			0.069	-0.136	1.734			0.114	-0.124	1.476
-0.032	-0.427	1.739			-0.030	-0.366	1.762			-0.045	-0.052	1.756			-0.078	0.109	1.741			-0.195	-0.167	1.799			-0.223	-0.393	1.809			-0.235	-0.577	1.774			-0.233	-0.652	1.750			0.069	-0.135	1.734			0.113	-0.124	1.475
-0.032	-0.427	1.738			-0.029	-0.366	1.762			-0.045	-0.050	1.754			-0.077	0.110	1.740			-0.195	-0.167	1.798			-0.224	-0.393	1.807			-0.236	-0.577	1.770			-0.234	-0.652	1.745			0.069	-0.152	1.732			0.111	-0.124	1.475
-0.032	-0.428	1.738			-0.029	-0.366	1.761			-0.044	-0.054	1.743			-0.077	0.109	1.740			-0.195	-0.167	1.798			-0.224	-0.394	1.806			-0.237	-0.577	1.766			-0.234	-0.652	1.740			0.069	-0.161	1.731			0.110	-0.125	1.476
-0.032	-0.428	1.737			-0.029	-0.367	1.760			-0.043	-0.057	1.735			-0.076	0.109	1.739			-0.195	-0.167	1.797			-0.225	-0.394	1.805			-0.237	-0.577	1.763			-0.234	-0.652	1.735			0.070	-0.166	1.731			0.109	-0.125	1.475
-0.032	-0.429	1.737			-0.030	-0.369	1.759			-0.060	-0.108	1.742			-0.072	0.097	1.740			-0.195	-0.167	1.796			-0.225	-0.395	1.804			-0.237	-0.577	1.760			-0.234	-0.651	1.731			0.071	-0.169	1.730			0.107	-0.125	1.475
-0.032	-0.429	1.736			-0.030	-0.371	1.759			-0.064	-0.123	1.744			-0.068	0.090	1.740			-0.195	-0.168	1.796			-0.226	-0.395	1.803			-0.237	-0.577	1.758			-0.234	-0.651	1.728			0.072	-0.171	1.730			0.103	-0.125	1.475
-0.033	-0.430	1.736			-0.031	-0.373	1.759			-0.066	-0.132	1.744			-0.065	0.084	1.741			-0.195	-0.168	1.796			-0.226	-0.395	1.802			-0.237	-0.577	1.756			-0.234	-0.651	1.726			0.073	-0.172	1.730			0.100	-0.126	1.475
-0.033	-0.430	1.736			-0.032	-0.375	1.759			-0.067	-0.139	1.745			-0.063	0.079	1.742			-0.194	-0.168	1.797			-0.226	-0.396	1.802			-0.236	-0.577	1.754			-0.233	-0.651	1.724			0.074	-0.173	1.730			0.098	-0.126	1.474
-0.034	-0.431	1.736			-0.032	-0.377	1.759			-0.068	-0.145	1.745			-0.061	0.075	1.743			-0.194	-0.169	1.797			-0.221	-0.388	1.804			-0.236	-0.577	1.753			-0.233	-0.651	1.722			0.074	-0.174	1.730			0.091	-0.126	1.474
-0.034	-0.432	1.737			-0.033	-0.379	1.759			-0.069	-0.149	1.745			-0.059	0.072	1.744			-0.193	-0.169	1.799			-0.218	-0.386	1.806			-0.234	-0.577	1.753			-0.231	-0.650	1.722			0.075	-0.174	1.729			0.086	-0.127	1.474
-0.034	-0.432	1.737			-0.033	-0.380	1.759			-0.054	-0.132	1.751			-0.056	0.077	1.744			-0.192	-0.170	1.800			-0.216	-0.383	1.808			-0.232	-0.578	1.754			-0.229	-0.651	1.723			0.076	-0.175	1.729			0.082	-0.127	1.473
-0.034	-0.433	1.738			-0.032	-0.381	1.761			-0.018	-0.091	1.768			-0.054	0.081	1.744			-0.191	-0.170	1.802			-0.213	-0.379	1.810			-0.227	-0.576	1.759			-0.226	-0.649	1.728			0.076	-0.175	1.729			0.079	-0.127	1.473
-0.034	-0.434	1.739			-0.031	-0.381	1.763			-0.005	-0.077	1.775			-0.052	0.084	1.745			-0.190	-0.171	1.805			-0.211	-0.377	1.813			-0.224	-0.574	1.763			-0.222	-0.647	1.735			0.077	-0.176	1.729			0.076	-0.127	1.473
-0.034	-0.434	1.740			-0.029	-0.382	1.765			0.002	-0.070	1.779			-0.050	0.086	1.745			-0.188	-0.171	1.807			-0.208	-0.373	1.816			-0.220	-0.572	1.769			-0.218	-0.645	1.743			0.078	-0.176	1.729			0.076	-0.127	1.473
-0.034	-0.435	1.742			-0.026	-0.383	1.769			0.013	-0.068	1.785			-0.049	0.088	1.746			-0.187	-0.172	1.810			-0.206	-0.370	1.819			-0.217	-0.570	1.775			-0.214	-0.643	1.751			0.079	-0.176	1.729			0.075	-0.127	1.473
-0.033	-0.436	1.744			-0.024	-0.384	1.771			0.020	-0.067	1.788			-0.047	0.089	1.746			-0.185	-0.172	1.812			-0.204	-0.368	1.822			-0.214	-0.568	1.781			-0.211	-0.642	1.760			0.080	-0.176	1.730			0.074	-0.127	1.473
-0.033	-0.437	1.745			-0.023	-0.384	1.772			-0.001	-0.069	1.762			-0.046	0.091	1.747			-0.184	-0.172	1.815			-0.202	-0.366	1.825			-0.211	-0.567	1.788			-0.208	-0.641	1.768			0.081	-0.177	1.730			0.073	-0.128	1.473
-0.033	-0.438	1.746			-0.023	-0.385	1.773			-0.028	-0.120	1.763			-0.044	0.081	1.751			-0.182	-0.173	1.818			-0.200	-0.365	1.828			-0.208	-0.570	1.795			-0.206	-0.644	1.775			0.082	-0.177	1.730			0.072	-0.128	1.473
-0.032	-0.439	1.747			-0.022	-0.386	1.774			-0.036	-0.136	1.764			-0.043	0.075	1.754			-0.181	-0.173	1.820			-0.198	-0.364	1.830			-0.205	-0.573	1.801			-0.204	-0.648	1.781			0.083	-0.177	1.730			0.072	-0.128	1.474
-0.032	-0.439	1.748			-0.022	-0.386	1.774			-0.040	-0.145	1.764			-0.042	0.070	1.756			-0.180	-0.173	1.823			-0.196	-0.363	1.833			-0.203	-0.575	1.806			-0.202	-0.650	1.786			0.084	-0.178	1.731			0.072	-0.128	1.474
-0.032	-0.440	1.749			-0.022	-0.387	1.775			-0.041	-0.152	1.764			-0.041	0.066	1.758			-0.178	-0.173	1.825			-0.194	-0.362	1.835			-0.202	-0.576	1.811			-0.201	-0.651	1.791			0.085	-0.178	1.731			0.072	-0.129	1.474
-0.032	-0.441	1.750			-0.022	-0.388	1.776			-0.042	-0.156	1.764			-0.039	0.063	1.760			-0.176	-0.173	1.827			-0.192	-0.362	1.837			-0.200	-0.577	1.815			-0.200	-0.652	1.795			0.086	-0.178	1.732			0.072	-0.129	1.475
-0.032	-0.441	1.751			-0.022	-0.390	1.776			-0.043	-0.160	1.764			-0.038	0.060	1.761			-0.174	-0.173	1.829			-0.190	-0.362	1.839			-0.199	-0.577	1.818			-0.199	-0.652	1.798			0.087	-0.179	1.733			0.072	-0.129	1.476
-0.031	-0.442	1.752			-0.022	-0.391	1.777			-0.044	-0.164	1.764			-0.037	0.057	1.763			-0.172	-0.173	1.831			-0.188	-0.362	1.841			-0.198	-0.577	1.820			-0.198	-0.652	1.801			0.089	-0.179	1.734			0.072	-0.130	1.476
-0.031	-0.442	1.753			-0.022	-0.392	1.777			-0.044	-0.167	1.765			-0.036	0.055	1.765			-0.171	-0.173	1.833			-0.186	-0.363	1.843			-0.198	-0.577	1.823			-0.197	-0.652	1.803			0.090	-0.180	1.735			0.072	-0.130	1.477
-0.031	-0.443	1.754			-0.022	-0.393	1.778			-0.045	-0.169	1.765			-0.035	0.053	1.766			-0.169	-0.173	1.834			-0.185	-0.364	1.845			-0.197	-0.577	1.825			-0.197	-0.652	1.805			0.092	-0.180	1.736			0.075	-0.130	1.479
-0.031	-0.443	1.755			-0.022	-0.393	1.778			-0.046	-0.172	1.765			-0.033	0.051	1.768			-0.168	-0.173	1.836			-0.184	-0.365	1.847			-0.196	-0.577	1.826			-0.196	-0.652	1.807			0.093	-0.180	1.737			0.077	-0.131	1.481
-0.031	-0.444	1.756			-0.022	-0.394	1.779			-0.046	-0.174	1.766			-0.032	0.050	1.771			-0.166	-0.173	1.838			-0.182	-0.365	1.849			-0.195	-0.577	1.827			-0.196	-0.652	1.808			0.095	-0.181	1.738			0.079	-0.131	1.482
-0.030	-0.444	1.757			-0.022	-0.395	1.779			-0.047	-0.176	1.767			-0.030	0.048	1.773			-0.165	-0.173	1.840			-0.181	-0.366	1.850			-0.195	-0.577	1.828			-0.195	-0.653	1.809			0.096	-0.181	1.740			0.079	-0.131	1.483
-0.030	-0.445	1.757			-0.022	-0.396	1.780			-0.047	-0.177	1.767			-0.028	0.046	1.776			-0.163	-0.173	1.841			-0.179	-0.370	1.852			-0.194	-0.577	1.829			-0.194	-0.653	1.809			0.097	-0.181	1.741			0.079	-0.132	1.484
-0.030	-0.445	1.758			-0.022	-0.397	1.781			-0.044	-0.175	1.771			-0.026	0.047	1.778			-0.162	-0.173	1.843			-0.177	-0.374	1.853			-0.193	-0.578	1.829			-0.194	-0.653	1.808			0.098	-0.182	1.742			0.079	-0.132	1.486
-0.030	-0.446	1.759			-0.021	-0.397	1.782			-0.030	-0.150	1.780			-0.022	0.063	1.781			-0.161	-0.173	1.844			-0.176	-0.377	1.855			-0.193	-0.578	1.828			-0.193	-0.653	1.807			0.099	-0.182	1.743			0.080	-0.132	1.487
-0.029	-0.446	1.761			-0.020	-0.397	1.783			-0.001	-0.110	1.787			-0.020	0.071	1.783			-0.160	-0.173	1.846			-0.174	-0.380	1.856			-0.192	-0.578	1.828			-0.193	-0.653	1.805			0.101	-0.182	1.745			0.091	-0.135	1.510
-0.028	-0.446	1.762			-0.019	-0.397	1.785			-0.002	-0.114	1.790			-0.018	0.072	1.785			-0.158	-0.173	1.848			-0.173	-0.383	1.857			-0.191	-0.578	1.827			-0.192	-0.653	1.804			0.102	-0.182	1.746			0.093	-0.135	1.511
-0.028	-0.446	1.763			-0.017	-0.397	1.786			0.001	-0.114	1.793			-0.017	0.074	1.786			-0.157	-0.173	1.849			-0.172	-0.385	1.857			-0.191	-0.578	1.826			-0.191	-0.653	1.802			0.102	-0.183	1.747			0.094	-0.135	1.512
-0.027	-0.447	1.764			-0.016	-0.397	1.788			-0.007	-0.126	1.793			-0.016	0.072	1.788			-0.156	-0.173	1.851			-0.171	-0.386	1.858			-0.190	-0.578	1.825			-0.191	-0.653	1.800			0.103	-0.183	1.748			0.095	-0.135	1.512
-0.026	-0.447	1.765			-0.015	-0.398	1.789			-0.011	-0.134	1.794			-0.015	0.071	1.789			-0.155	-0.173	1.852			-0.170	-0.387	1.859			-0.189	-0.579	1.824			-0.190	-0.654	1.799			0.104	-0.183	1.749			0.096	-0.135	1.513
-0.026	-0.447	1.766			-0.015	-0.398	1.790			-0.013	-0.138	1.794			-0.015	0.070	1.790			-0.154	-0.173	1.854			-0.169	-0.388	1.860			-0.191	-0.586	1.822			-0.190	-0.657	1.796			0.105	-0.183	1.751			0.097	-0.134	1.513
-0.025	-0.447	1.767			-0.014	-0.398	1.791			-0.015	-0.142	1.794			-0.014	0.069	1.792			-0.153	-0.173	1.855			-0.169	-0.388	1.860			-0.190	-0.588	1.822			-0.189	-0.659	1.795			0.107	-0.184	1.752			0.098	-0.134	1.514
-0.025	-0.448	1.768			-0.014	-0.399	1.793			-0.016	-0.144	1.794			-0.013	0.068	1.793			-0.151	-0.173	1.856			-0.168	-0.389	1.861			-0.190	-0.589	1.822			-0.188	-0.660	1.795			0.108	-0.185	1.753			0.099	-0.134	1.515
-0.025	-0.448	1.769			-0.013	-0.399	1.794			-0.016	-0.147	1.795			-0.013	0.067	1.794			-0.150	-0.174	1.857			-0.167	-0.390	1.861			-0.189	-0.590	1.822			-0.187	-0.661	1.795			0.109	-0.186	1.754			0.100	-0.134	1.515
-0.024	-0.449	1.770			-0.013	-0.400	1.795			-0.017	-0.149	1.795			-0.013	0.066	1.795			-0.149	-0.174	1.858			-0.166	-0.391	1.862			-0.189	-0.591	1.823			-0.187	-0.662	1.795			0.111	-0.189	1.756			0.102	-0.134	1.516
-0.024	-0.449	1.771			-0.013	-0.400	1.796			-0.019	-0.148	1.797			-0.012	0.067	1.796			-0.148	-0.174	1.859			-0.166	-0.392	1.863			-0.189	-0.591	1.823			-0.187	-0.662	1.796			0.112	-0.193	1.758			0.103	-0.135	1.516
-0.023	-0.450	1.772			-0.012	-0.401	1.797			-0.021	-0.148	1.799			-0.011	0.067	1.797			-0.147	-0.174	1.860			-0.165	-0.394	1.865			-0.188	-0.591	1.825			-0.186	-0.662	1.798			0.112	-0.196	1.759			0.105	-0.135	1.517
-0.023	-0.450	1.773			-0.012	-0.402	1.799			-0.022	-0.148	1.801			-0.011	0.067	1.797			-0.146	-0.174	1.861			-0.165	-0.395	1.866			-0.188	-0.590	1.826			-0.187	-0.662	1.801			0.113	-0.198	1.760			0.107	-0.136	1.517
-0.023	-0.451	1.774			-0.012	-0.402	1.800			-0.026	-0.142	1.806			-0.011	0.070	1.798			-0.145	-0.174	1.861			-0.164	-0.395	1.867			-0.188	-0.590	1.828			-0.187	-0.662	1.804			0.114	-0.200	1.761			0.109	-0.136	1.518
-0.023	-0.451	1.775			-0.012	-0.403	1.801			-0.028	-0.138	1.810			-0.011	0.073	1.798			-0.144	-0.174	1.862			-0.164	-0.395	1.868			-0.188	-0.590	1.829			-0.187	-0.662	1.807			0.114	-0.201	1.762			0.111	-0.137	1.518
-0.022	-0.451	1.775			-0.011	-0.402	1.803			-0.013	-0.082	1.803			-0.011	0.088	1.797			-0.143	-0.174	1.863			-0.164	-0.396	1.869			-0.188	-0.591	1.831			-0.188	-0.664	1.809			0.115	-0.203	1.763			0.114	-0.137	1.518
-0.021	-0.451	1.776			-0.009	-0.401	1.804			-0.009	-0.065	1.801			-0.011	0.096	1.796			-0.142	-0.174	1.863			-0.163	-0.396	1.870			-0.188	-0.592	1.832			-0.188	-0.666	1.811			0.115	-0.204	1.763			0.116	-0.138	1.518
-0.020	-0.451	1.776			-0.008	-0.399	1.804			-0.006	-0.057	1.800			-0.011	0.101	1.795			-0.141	-0.174	1.864			-0.163	-0.396	1.871			-0.188	-0.593	1.834			-0.189	-0.667	1.813			0.116	-0.205	1.764			0.119	-0.140	1.519
-0.019	-0.451	1.777			-0.006	-0.398	1.805			-0.004	-0.051	1.800			-0.011	0.104	1.795			-0.140	-0.174	1.864			-0.163	-0.397	1.872			-0.188	-0.594	1.835			-0.189	-0.668	1.815			0.117	-0.207	1.765			0.122	-0.141	1.520
-0.019	-0.451	1.777			-0.005	-0.397	1.805			-0.002	-0.048	1.799			-0.011	0.105	1.795			-0.139	-0.174	1.865			-0.163	-0.397	1.872			-0.189	-0.595	1.835			-0.190	-0.669	1.816			0.118	-0.211	1.766			0.127	-0.143	1.521
-0.018	-0.451	1.778			-0.004	-0.396	1.806			0.000	-0.044	1.799			-0.010	0.108	1.795			-0.138	-0.174	1.865			-0.162	-0.397	1.873			-0.189	-0.595	1.836			-0.190	-0.670	1.817			0.119	-0.212	1.767			0.130	-0.143	1.522
-0.017	-0.451	1.778			-0.003	-0.394	1.806			0.002	-0.040	1.799			-0.010	0.110	1.795			-0.137	-0.174	1.866			-0.162	-0.397	1.874			-0.189	-0.595	1.836			-0.190	-0.670	1.817			0.120	-0.213	1.768			0.133	-0.144	1.522
-0.015	-0.451	1.778			-0.002	-0.393	1.807			0.003	-0.037	1.799			-0.009	0.112	1.795			-0.136	-0.173	1.866			-0.162	-0.398	1.874			-0.188	-0.595	1.837			-0.190	-0.670	1.818			0.120	-0.214	1.768			0.135	-0.145	1.523
-0.015	-0.451	1.779			-0.001	-0.392	1.807			0.004	-0.034	1.799			-0.009	0.113	1.795			-0.135	-0.173	1.866			-0.162	-0.398	1.875			-0.188	-0.596	1.837			-0.190	-0.671	1.818			0.121	-0.215	1.769			0.137	-0.145	1.523
-0.014	-0.450	1.779			0.001	-0.391	1.807			0.006	-0.031	1.799			-0.008	0.115	1.795			-0.134	-0.173	1.866			-0.161	-0.398	1.875			-0.188	-0.596	1.837			-0.190	-0.671	1.818			0.122	-0.215	1.770			0.139	-0.145	1.524
-0.013	-0.450	1.779			0.001	-0.389	1.808			0.007	-0.029	1.799			-0.008	0.117	1.795			-0.134	-0.173	1.867			-0.161	-0.398	1.875			-0.188	-0.596	1.837			-0.190	-0.671	1.817			0.122	-0.216	1.770			0.141	-0.146	1.524
-0.012	-0.450	1.779			0.002	-0.388	1.808			0.008	-0.027	1.799			-0.007	0.118	1.795			-0.133	-0.173	1.867			-0.161	-0.399	1.876			-0.187	-0.594	1.836			-0.189	-0.668	1.816			0.123	-0.217	1.771			0.143	-0.146	1.525
-0.011	-0.449	1.779			0.003	-0.387	1.808			0.009	-0.025	1.799			-0.006	0.120	1.795			-0.132	-0.172	1.867			-0.161	-0.399	1.876			-0.187	-0.593	1.835			-0.189	-0.667	1.814			0.124	-0.217	1.772			0.144	-0.146	1.525
-0.010	-0.449	1.779			0.004	-0.387	1.808			0.010	-0.023	1.799			-0.006	0.121	1.795			-0.131	-0.172	1.867			-0.161	-0.399	1.876			-0.186	-0.592	1.833			-0.188	-0.666	1.812			0.124	-0.218	1.772			0.146	-0.146	1.526
-0.009	-0.449	1.779			0.005	-0.386	1.808			0.010	-0.022	1.799			-0.005	0.122	1.795			-0.130	-0.172	1.867			-0.160	-0.399	1.877			-0.185	-0.591	1.832			-0.187	-0.665	1.811			0.125	-0.218	1.773			0.147	-0.146	1.526
-0.008	-0.449	1.779			0.005	-0.385	1.809			0.004	-0.063	1.808			-0.003	0.120	1.795			-0.129	-0.172	1.867			-0.160	-0.399	1.877			-0.184	-0.590	1.831			-0.187	-0.664	1.809			0.123	-0.234	1.778			0.147	-0.155	1.537
-0.008	-0.449	1.780			0.006	-0.385	1.809			0.007	-0.058	1.806			-0.003	0.121	1.795			-0.128	-0.171	1.867			-0.160	-0.400	1.877			-0.183	-0.589	1.830			-0.186	-0.663	1.808			0.124	-0.234	1.778			0.149	-0.154	1.536
-0.007	-0.448	1.780			0.006	-0.385	1.809			0.004	-0.075	1.810			-0.001	0.119	1.795			-0.128	-0.171	1.867			-0.160	-0.400	1.877			-0.183	-0.589	1.829			-0.185	-0.663	1.807			0.125	-0.233	1.778			0.151	-0.153	1.536
-0.006	-0.448	1.780			0.007	-0.385	1.810			0.003	-0.085	1.812			-0.000	0.118	1.795			-0.127	-0.171	1.867			-0.159	-0.400	1.877			-0.182	-0.589	1.828			-0.185	-0.663	1.805			0.126	-0.232	1.779			0.152	-0.152	1.535
-0.005	-0.448	1.780			0.008	-0.385	1.810			0.006	-0.077	1.809			0.001	0.118	1.795			-0.126	-0.171	1.867			-0.159	-0.400	1.877			-0.182	-0.588	1.828			-0.184	-0.662	1.805			0.132	-0.207	1.773			0.155	-0.144	1.525
-0.005	-0.448	1.780			0.009	-0.385	1.810			0.004	-0.088	1.811			0.003	0.115	1.796			-0.125	-0.171	1.867			-0.159	-0.400	1.877			-0.181	-0.588	1.828			-0.184	-0.662	1.804			0.132	-0.208	1.774			0.156	-0.144	1.525
-0.004	-0.448	1.780			0.009	-0.386	1.811			-0.002	-0.095	1.817			0.004	0.113	1.797			-0.125	-0.171	1.867			-0.159	-0.400	1.877			-0.181	-0.588	1.827			-0.184	-0.662	1.804			0.133	-0.208	1.774			0.157	-0.144	1.525
-0.003	-0.448	1.780			0.010	-0.387	1.811			-0.006	-0.100	1.821			0.006	0.111	1.797			-0.124	-0.171	1.867			-0.158	-0.401	1.877			-0.180	-0.587	1.827			-0.183	-0.661	1.804			0.133	-0.209	1.774			0.157	-0.144	1.525
-0.003	-0.448	1.780			0.010	-0.388	1.812			-0.010	-0.103	1.824			0.007	0.109	1.798			-0.123	-0.170	1.867			-0.158	-0.401	1.877			-0.180	-0.587	1.827			-0.183	-0.661	1.804			0.133	-0.209	1.775			0.158	-0.144	1.525
-0.002	-0.449	1.780			0.010	-0.390	1.812			-0.012	-0.126	1.818			0.011	0.091	1.801			-0.123	-0.171	1.867			-0.158	-0.401	1.876			-0.180	-0.586	1.827			-0.183	-0.661	1.804			0.133	-0.210	1.775			0.158	-0.144	1.526
-0.001	-0.449	1.780			0.010	-0.392	1.813			-0.012	-0.138	1.815			0.013	0.081	1.802			-0.122	-0.171	1.867			-0.158	-0.402	1.876			-0.179	-0.586	1.827			-0.182	-0.660	1.804			0.134	-0.210	1.776			0.157	-0.144	1.526
-0.001	-0.450	1.780			0.011	-0.394	1.813			-0.013	-0.146	1.813			0.014	0.074	1.803			-0.121	-0.171	1.867			-0.158	-0.402	1.876			-0.179	-0.586	1.827			-0.182	-0.660	1.804			0.135	-0.210	1.776			0.157	-0.143	1.526
-0.000	-0.450	1.780			0.011	-0.395	1.813			-0.013	-0.152	1.811			0.016	0.069	1.803			-0.121	-0.171	1.867			-0.157	-0.402	1.876			-0.179	-0.585	1.827			-0.182	-0.660	1.804			0.136	-0.209	1.776			0.156	-0.143	1.526
0.001	-0.450	1.780			0.012	-0.396	1.813			-0.014	-0.156	1.810			0.016	0.065	1.804			-0.120	-0.171	1.867			-0.157	-0.403	1.876			-0.179	-0.585	1.827			-0.182	-0.660	1.804			0.137	-0.208	1.777			0.155	-0.143	1.526
0.001	-0.450	1.780			0.012	-0.397	1.813			-0.015	-0.160	1.810			0.017	0.062	1.805			-0.120	-0.171	1.867			-0.157	-0.403	1.876			-0.178	-0.585	1.827			-0.181	-0.659	1.804			0.139	-0.207	1.777			0.154	-0.142	1.525
0.002	-0.450	1.780			0.012	-0.398	1.813			-0.017	-0.163	1.811			0.018	0.059	1.805			-0.119	-0.171	1.866			-0.157	-0.403	1.876			-0.178	-0.585	1.827			-0.181	-0.659	1.804			0.140	-0.205	1.777			0.153	-0.142	1.525
0.002	-0.450	1.780			0.013	-0.399	1.813			-0.018	-0.165	1.811			0.018	0.057	1.806			-0.119	-0.171	1.866			-0.157	-0.403	1.876			-0.178	-0.584	1.827			-0.181	-0.659	1.804			0.142	-0.204	1.778			0.153	-0.142	1.525
0.003	-0.451	1.779			0.013	-0.399	1.813			-0.018	-0.168	1.810			0.019	0.055	1.806			-0.118	-0.172	1.866			-0.156	-0.404	1.876			-0.177	-0.584	1.827			-0.181	-0.659	1.804			0.143	-0.202	1.778			0.152	-0.141	1.525
0.003	-0.451	1.779			0.013	-0.400	1.813			-0.018	-0.170	1.810			0.019	0.053	1.806			-0.118	-0.172	1.866			-0.156	-0.404	1.876			-0.177	-0.584	1.827			-0.180	-0.659	1.804			0.144	-0.201	1.778			0.151	-0.141	1.525
0.004	-0.451	1.779			0.013	-0.401	1.814			-0.019	-0.172	1.810			0.020	0.052	1.807			-0.117	-0.172	1.866			-0.156	-0.404	1.876			-0.177	-0.584	1.827			-0.180	-0.659	1.804			0.145	-0.201	1.778			0.151	-0.141	1.525
0.004	-0.451	1.779			0.014	-0.401	1.814			-0.018	-0.173	1.809			0.020	0.051	1.807			-0.117	-0.172	1.866			-0.156	-0.404	1.875			-0.176	-0.584	1.827			-0.180	-0.658	1.804			0.145	-0.201	1.778			0.150	-0.141	1.524
0.004	-0.451	1.779			0.014	-0.402	1.814			-0.018	-0.173	1.809			0.021	0.050	1.807			-0.116	-0.172	1.866			-0.155	-0.405	1.875			-0.176	-0.584	1.827			-0.179	-0.658	1.804			0.145	-0.202	1.778			0.150	-0.141	1.524
0.005	-0.452	1.779			0.014	-0.403	1.814			-0.020	-0.159	1.817			0.022	0.055	1.807			-0.116	-0.173	1.866			-0.155	-0.405	1.875			-0.175	-0.584	1.827			-0.179	-0.658	1.804			0.145	-0.204	1.777			0.150	-0.141	1.524
0.005	-0.452	1.779			0.014	-0.403	1.814			-0.017	-0.149	1.819			0.024	0.063	1.805			-0.116	-0.173	1.866			-0.155	-0.406	1.875			-0.175	-0.584	1.827			-0.178	-0.658	1.804			0.144	-0.205	1.777			0.150	-0.141	1.524
0.005	-0.452	1.779			0.015	-0.404	1.814			-0.015	-0.143	1.819			0.025	0.069	1.804			-0.115	-0.173	1.866			-0.154	-0.406	1.875			-0.174	-0.584	1.827			-0.178	-0.658	1.804			0.144	-0.206	1.777			0.150	-0.141	1.524
0.007	-0.451	1.778			0.019	-0.398	1.813			0.011	-0.087	1.809			0.025	0.083	1.801			-0.115	-0.173	1.866			-0.154	-0.406	1.875			-0.174	-0.584	1.827			-0.177	-0.658	1.804			0.150	-0.197	1.774			0.152	-0.139	1.519
0.008	-0.449	1.778			0.022	-0.393	1.812			0.020	-0.070	1.806			0.024	0.090	1.799			-0.114	-0.174	1.866			-0.154	-0.407	1.875			-0.174	-0.584	1.827			-0.177	-0.658	1.804			0.154	-0.191	1.772			0.154	-0.137	1.517
0.010	-0.446	1.777			0.025	-0.389	1.812			0.026	-0.062	1.807			0.024	0.092	1.798			-0.114	-0.174	1.866			-0.153	-0.407	1.875			-0.173	-0.583	1.827			-0.177	-0.658	1.804			0.158	-0.187	1.771			0.155	-0.137	1.516
0.012	-0.444	1.777			0.027	-0.386	1.812			0.030	-0.058	1.807			0.024	0.093	1.798			-0.114	-0.174	1.866			-0.153	-0.407	1.875			-0.173	-0.583	1.827			-0.176	-0.658	1.804			0.161	-0.185	1.771			0.157	-0.136	1.515
0.013	-0.443	1.777			0.028	-0.385	1.812			0.032	-0.055	1.808			0.025	0.094	1.798			-0.113	-0.174	1.866			-0.153	-0.407	1.875			-0.173	-0.583	1.827			-0.176	-0.658	1.804			0.156	-0.182	1.772			0.156	-0.136	1.515
0.014	-0.442	1.776			0.029	-0.384	1.812			0.035	-0.052	1.808			0.025	0.095	1.797			-0.113	-0.174	1.866			-0.153	-0.407	1.875			-0.173	-0.583	1.827			-0.176	-0.658	1.804			0.153	-0.180	1.774			0.155	-0.136	1.516
0.015	-0.441	1.776			0.030	-0.383	1.812			0.037	-0.051	1.809			0.025	0.096	1.797			-0.113	-0.174	1.866			-0.152	-0.407	1.874			-0.173	-0.583	1.827			-0.175	-0.658	1.804			0.152	-0.179	1.775			0.155	-0.136	1.516
0.015	-0.441	1.776			0.031	-0.383	1.812			0.039	-0.049	1.809			0.025	0.097	1.797			-0.112	-0.174	1.866			-0.152	-0.407	1.874			-0.173	-0.583	1.827			-0.175	-0.658	1.804			0.151	-0.177	1.775			0.155	-0.136	1.516
0.016	-0.440	1.776			0.031	-0.382	1.812			0.041	-0.048	1.810			0.025	0.098	1.797			-0.112	-0.174	1.865			-0.152	-0.406	1.874			-0.173	-0.582	1.827			-0.175	-0.657	1.805			0.150	-0.176	1.776			0.156	-0.136	1.516
0.017	-0.440	1.775			0.032	-0.382	1.812			0.043	-0.048	1.811			0.026	0.098	1.797			-0.112	-0.174	1.865			-0.152	-0.406	1.874			-0.173	-0.582	1.827			-0.175	-0.657	1.805			0.150	-0.174	1.779			0.156	-0.136	1.518
0.018	-0.439	1.775			0.033	-0.381	1.812			0.044	-0.048	1.811			0.026	0.099	1.797			-0.111	-0.174	1.865			-0.151	-0.406	1.873			-0.173	-0.582	1.827			-0.175	-0.657	1.805			0.149	-0.172	1.781			0.157	-0.135	1.521
0.018	-0.439	1.775			0.033	-0.381	1.812			0.045	-0.049	1.812			0.026	0.100	1.797			-0.111	-0.174	1.865			-0.151	-0.406	1.873			-0.173	-0.582	1.827			-0.175	-0.657	1.805			0.149	-0.171	1.783			0.158	-0.135	1.523
0.019	-0.438	1.775			0.034	-0.380	1.812			0.046	-0.049	1.813			0.026	0.100	1.797			-0.111	-0.174	1.865			-0.152	-0.406	1.872			-0.173	-0.582	1.825			-0.175	-0.657	1.804			0.149	-0.169	1.785			0.159	-0.135	1.525
0.019	-0.438	1.774			0.034	-0.380	1.812			0.047	-0.051	1.813			0.027	0.100	1.797			-0.111	-0.174	1.864			-0.152	-0.406	1.871			-0.173	-0.583	1.824			-0.175	-0.658	1.803			0.149	-0.168	1.786			0.159	-0.135	1.526
0.020	-0.438	1.774			0.034	-0.380	1.812			0.048	-0.052	1.814			0.027	0.101	1.797			-0.110	-0.174	1.864			-0.152	-0.406	1.870			-0.174	-0.583	1.823			-0.176	-0.658	1.802			0.148	-0.167	1.787			0.160	-0.135	1.527
0.020	-0.437	1.774			0.035	-0.379	1.812			0.048	-0.053	1.814			0.027	0.101	1.797			-0.110	-0.174	1.863			-0.152	-0.406	1.869			-0.174	-0.584	1.821			-0.176	-0.659	1.800			0.148	-0.167	1.788			0.161	-0.135	1.528
0.021	-0.437	1.774			0.035	-0.379	1.812			0.049	-0.054	1.815			0.027	0.101	1.797			-0.110	-0.174	1.863			-0.152	-0.406	1.868			-0.174	-0.584	1.820			-0.176	-0.659	1.798			0.148	-0.166	1.789			0.161	-0.135	1.529
0.021	-0.437	1.774			0.036	-0.379	1.812			0.049	-0.055	1.815			0.027	0.102	1.797			-0.110	-0.174	1.863			-0.152	-0.405	1.867			-0.175	-0.585	1.818			-0.177	-0.660	1.796			0.148	-0.166	1.790			0.162	-0.135	1.529
0.022	-0.436	1.773			0.036	-0.379	1.812			0.049	-0.055	1.816			0.027	0.102	1.797			-0.110	-0.174	1.862			-0.153	-0.405	1.866			-0.174	-0.584	1.816			-0.177	-0.659	1.794			0.148	-0.165	1.790			0.162	-0.135	1.530
0.022	-0.436	1.773			0.036	-0.378	1.812			0.049	-0.056	1.816			0.027	0.102	1.797			-0.110	-0.174	1.862			-0.153	-0.405	1.865			-0.174	-0.583	1.814			-0.176	-0.658	1.791			0.148	-0.165	1.791			0.162	-0.136	1.531
0.022	-0.436	1.773			0.036	-0.378	1.812			0.049	-0.057	1.817			0.027	0.102	1.798			-0.109	-0.174	1.862			-0.153	-0.405	1.864			-0.174	-0.583	1.812			-0.176	-0.657	1.789			0.147	-0.165	1.792			0.163	-0.136	1.531
0.022	-0.436	1.773			0.037	-0.378	1.812			0.049	-0.058	1.817			0.027	0.102	1.798			-0.109	-0.174	1.861			-0.153	-0.404	1.863			-0.174	-0.582	1.810			-0.176	-0.656	1.787			0.147	-0.164	1.792			0.163	-0.136	1.531
0.023	-0.436	1.773			0.037	-0.378	1.812			0.049	-0.059	1.817			0.026	0.103	1.798			-0.109	-0.174	1.861			-0.153	-0.403	1.862			-0.174	-0.581	1.809			-0.176	-0.656	1.785			0.147	-0.164	1.792			0.163	-0.136	1.532
0.023	-0.436	1.773			0.037	-0.378	1.812			0.049	-0.060	1.818			0.026	0.103	1.799			-0.109	-0.174	1.861			-0.153	-0.403	1.861			-0.173	-0.581	1.808			-0.175	-0.655	1.784			0.147	-0.165	1.792			0.163	-0.136	1.532
0.023	-0.435	1.773			0.037	-0.378	1.812			0.048	-0.061	1.818			0.026	0.103	1.799			-0.109	-0.174	1.861			-0.153	-0.402	1.860			-0.173	-0.580	1.807			-0.175	-0.654	1.783			0.146	-0.165	1.793			0.163	-0.136	1.532
0.023	-0.435	1.773			0.037	-0.378	1.812			0.048	-0.062	1.818			0.026	0.103	1.799			-0.109	-0.173	1.860			-0.153	-0.402	1.859			-0.173	-0.580	1.806			-0.175	-0.654	1.782			0.146	-0.165	1.793			0.163	-0.136	1.533
0.023	-0.435	1.772			0.037	-0.378	1.812			0.048	-0.062	1.819			0.025	0.103	1.800			-0.109	-0.173	1.860			-0.153	-0.401	1.859			-0.173	-0.579	1.805			-0.175	-0.653	1.781			0.146	-0.165	1.793			0.163	-0.136	1.533
0.023	-0.435	1.772			0.037	-0.378	1.812			0.048	-0.063	1.819			0.025	0.102	1.800			-0.109	-0.173	1.860			-0.153	-0.401	1.858			-0.173	-0.578	1.805			-0.174	-0.652	1.781			0.146	-0.165	1.793			0.163	-0.136	1.533
0.024	-0.435	1.772			0.037	-0.378	1.812			0.048	-0.064	1.819			0.025	0.102	1.800			-0.109	-0.173	1.860			-0.153	-0.400	1.858			-0.173	-0.578	1.804			-0.174	-0.652	1.780			0.145	-0.166	1.793			0.163	-0.136	1.533
0.024	-0.435	1.772			0.037	-0.378	1.812			0.047	-0.065	1.819			0.024	0.102	1.800			-0.109	-0.173	1.859			-0.153	-0.400	1.857			-0.173	-0.578	1.804			-0.174	-0.652	1.780			0.145	-0.166	1.793			0.163	-0.136	1.533
0.024	-0.435	1.772			0.037	-0.378	1.812			0.047	-0.065	1.820			0.024	0.102	1.801			-0.109	-0.173	1.859			-0.153	-0.400	1.857			-0.173	-0.578	1.804			-0.174	-0.652	1.780			0.144	-0.167	1.793			0.163	-0.137	1.533
0.023	-0.435	1.772			0.037	-0.378	1.812			0.047	-0.066	1.820			0.024	0.102	1.801			-0.109	-0.173	1.859			-0.153	-0.400	1.856			-0.174	-0.579	1.804			-0.175	-0.653	1.781			0.143	-0.170	1.791			0.162	-0.137	1.533
0.023	-0.436	1.771			0.037	-0.379	1.811			0.047	-0.066	1.820			0.024	0.102	1.801			-0.109	-0.173	1.859			-0.153	-0.399	1.856			-0.174	-0.580	1.804			-0.175	-0.654	1.781			0.142	-0.171	1.791			0.161	-0.138	1.532
0.023	-0.436	1.771			0.037	-0.379	1.811			0.047	-0.066	1.820			0.024	0.102	1.801			-0.109	-0.173	1.859			-0.153	-0.399	1.856			-0.175	-0.581	1.805			-0.176	-0.655	1.781			0.141	-0.173	1.790			0.161	-0.140	1.532
0.023	-0.436	1.771			0.037	-0.379	1.811			0.047	-0.066	1.820			0.024	0.101	1.802			-0.108	-0.173	1.858			-0.153	-0.399	1.856			-0.176	-0.582	1.805			-0.176	-0.657	1.782			0.140	-0.175	1.789			0.163	-0.142	1.531
0.023	-0.436	1.771			0.037	-0.380	1.811			0.047	-0.067	1.820			0.024	0.101	1.802			-0.108	-0.172	1.858			-0.153	-0.399	1.855			-0.178	-0.584	1.805			-0.177	-0.658	1.782			0.140	-0.176	1.789			0.163	-0.143	1.530
0.023	-0.437	1.770			0.037	-0.380	1.811			0.048	-0.067	1.820			0.024	0.101	1.802			-0.108	-0.172	1.858			-0.154	-0.398	1.855			-0.179	-0.585	1.805			-0.178	-0.659	1.782			0.140	-0.178	1.788			0.164	-0.144	1.530
0.023	-0.437	1.770			0.037	-0.380	1.811			0.048	-0.066	1.820			0.024	0.101	1.802			-0.108	-0.172	1.858			-0.154	-0.398	1.855			-0.179	-0.586	1.805			-0.178	-0.660	1.782			0.139	-0.178	1.788			0.164	-0.145	1.529
0.023	-0.437	1.770			0.037	-0.380	1.811			0.049	-0.066	1.820			0.025	0.101	1.802			-0.107	-0.172	1.857			-0.154	-0.398	1.855			-0.180	-0.586	1.805			-0.179	-0.660	1.782			0.139	-0.179	1.787			0.165	-0.146	1.528
0.023	-0.437	1.770			0.037	-0.380	1.811			0.051	-0.065	1.820			0.025	0.101	1.803			-0.107	-0.171	1.857			-0.154	-0.398	1.855			-0.181	-0.587	1.805			-0.179	-0.661	1.782			0.139	-0.180	1.787			0.166	-0.147	1.528
0.023	-0.437	1.770			0.037	-0.380	1.811			0.052	-0.064	1.820			0.026	0.101	1.803			-0.107	-0.171	1.857			-0.154	-0.398	1.855			-0.182	-0.587	1.805			-0.180	-0.661	1.782			0.140	-0.180	1.786			0.167	-0.148	1.527
0.023	-0.437	1.770			0.037	-0.380	1.810			0.053	-0.063	1.819			0.026	0.101	1.803			-0.106	-0.171	1.857			-0.154	-0.397	1.855			-0.182	-0.588	1.804			-0.181	-0.662	1.781			0.140	-0.181	1.786			0.168	-0.149	1.526
0.023	-0.437	1.769			0.037	-0.380	1.810			0.054	-0.062	1.819			0.027	0.101	1.803			-0.106	-0.171	1.857			-0.154	-0.397	1.855			-0.183	-0.588	1.804			-0.181	-0.662	1.781			0.140	-0.181	1.786			0.169	-0.150	1.526
0.023	-0.437	1.769			0.037	-0.381	1.810			0.055	-0.061	1.819			0.028	0.101	1.803			-0.106	-0.170	1.857			-0.154	-0.397	1.855			-0.183	-0.588	1.804			-0.181	-0.662	1.781			0.140	-0.181	1.785			0.170	-0.151	1.525
0.023	-0.437	1.769			0.037	-0.381	1.810			0.056	-0.060	1.818			0.029	0.101	1.803			-0.106	-0.170	1.857			-0.154	-0.397	1.854			-0.183	-0.589	1.804			-0.181	-0.662	1.780			0.140	-0.182	1.785			0.171	-0.151	1.524
0.023	-0.437	1.769			0.038	-0.381	1.810			0.057	-0.059	1.818			0.030	0.101	1.803			-0.105	-0.170	1.857			-0.154	-0.397	1.854			-0.184	-0.588	1.804			-0.182	-0.662	1.780			0.140	-0.182	1.784			0.171	-0.152	1.524
0.023	-0.438	1.769			0.038	-0.381	1.810			0.057	-0.058	1.817			0.030	0.102	1.803			-0.105	-0.170	1.856			-0.154	-0.397	1.854			-0.184	-0.588	1.803			-0.182	-0.662	1.780			0.140	-0.182	1.784			0.172	-0.152	1.523
0.023	-0.438	1.768			0.038	-0.381	1.810			0.058	-0.057	1.817			0.031	0.102	1.803			-0.105	-0.170	1.856			-0.154	-0.397	1.854			-0.184	-0.588	1.803			-0.182	-0.662	1.779			0.140	-0.182	1.783			0.173	-0.152	1.522
0.023	-0.438	1.768			0.038	-0.381	1.809			0.058	-0.056	1.816			0.032	0.103	1.802			-0.104	-0.170	1.856			-0.154	-0.397	1.854			-0.184	-0.588	1.803			-0.182	-0.662	1.779			0.140	-0.182	1.782			0.173	-0.153	1.521
0.023	-0.438	1.768			0.038	-0.381	1.809			0.059	-0.056	1.814			0.032	0.103	1.802			-0.104	-0.169	1.856			-0.154	-0.397	1.854			-0.184	-0.587	1.803			-0.182	-0.661	1.779			0.140	-0.184	1.780			0.174	-0.153	1.519
0.023	-0.438	1.768			0.039	-0.381	1.809			0.059	-0.055	1.812			0.033	0.104	1.802			-0.104	-0.169	1.856			-0.154	-0.397	1.854			-0.183	-0.586	1.804			-0.182	-0.660	1.779			0.141	-0.183	1.778			0.175	-0.153	1.517
0.023	-0.439	1.768			0.039	-0.381	1.809			0.059	-0.055	1.809			0.033	0.104	1.802			-0.104	-0.169	1.856			-0.154	-0.397	1.854			-0.183	-0.585	1.804			-0.182	-0.659	1.780			0.140	-0.184	1.776			0.176	-0.153	1.515
0.023	-0.439	1.768			0.039	-0.382	1.808			0.058	-0.054	1.807			0.034	0.104	1.802			-0.103	-0.169	1.856			-0.154	-0.397	1.855			-0.182	-0.584	1.805			-0.181	-0.658	1.781			0.140	-0.184	1.775			0.176	-0.152	1.513
0.023	-0.439	1.767			0.039	-0.382	1.808			0.058	-0.053	1.806			0.034	0.105	1.802			-0.103	-0.169	1.856			-0.154	-0.397	1.855			-0.182	-0.583	1.806			-0.181	-0.657	1.782			0.140	-0.184	1.773			0.176	-0.152	1.511
0.023	-0.440	1.767			0.039	-0.382	1.808			0.057	-0.051	1.804			0.035	0.106	1.802			-0.103	-0.169	1.856			-0.154	-0.397	1.855			-0.182	-0.582	1.807			-0.181	-0.656	1.783			0.140	-0.184	1.772			0.176	-0.152	1.510
0.023	-0.440	1.767			0.040	-0.382	1.808			0.057	-0.050	1.803			0.035	0.107	1.802			-0.103	-0.169	1.856			-0.154	-0.397	1.855			-0.182	-0.581	1.808			-0.181	-0.655	1.784			0.139	-0.183	1.770			0.176	-0.151	1.508
0.023	-0.441	1.767			0.039	-0.382	1.807			0.055	-0.050	1.800			0.036	0.107	1.802			-0.103	-0.169	1.856			-0.154	-0.397	1.856			-0.182	-0.580	1.809			-0.181	-0.654	1.785			0.138	-0.190	1.769			0.176	-0.152	1.508
0.023	-0.441	1.767			0.039	-0.383	1.807			0.053	-0.049	1.798			0.036	0.108	1.801			-0.103	-0.169	1.857			-0.154	-0.397	1.856			-0.181	-0.579	1.810			-0.182	-0.653	1.787			0.138	-0.190	1.768			0.176	-0.152	1.508
0.022	-0.442	1.766			0.039	-0.383	1.806			0.052	-0.048	1.797			0.036	0.109	1.801			-0.103	-0.169	1.857			-0.153	-0.398	1.857			-0.181	-0.579	1.811			-0.182	-0.653	1.788			0.138	-0.191	1.768			0.175	-0.152	1.508
0.022	-0.443	1.766			0.039	-0.383	1.806			0.051	-0.047	1.795			0.037	0.110	1.801			-0.103	-0.169	1.857			-0.153	-0.398	1.858			-0.181	-0.578	1.812			-0.182	-0.652	1.789			0.138	-0.195	1.768			0.174	-0.152	1.509
0.022	-0.444	1.765			0.039	-0.384	1.805			0.049	-0.046	1.794			0.037	0.111	1.801			-0.103	-0.169	1.857			-0.153	-0.398	1.858			-0.181	-0.578	1.813			-0.182	-0.652	1.790			0.138	-0.198	1.767			0.174	-0.153	1.509
0.021	-0.445	1.765			0.038	-0.384	1.805			0.047	-0.045	1.793			0.038	0.111	1.801			-0.103	-0.169	1.857			-0.153	-0.399	1.859			-0.181	-0.578	1.814			-0.182	-0.652	1.791			0.139	-0.203	1.767			0.173	-0.153	1.510
0.020	-0.446	1.765			0.037	-0.385	1.804			0.045	-0.045	1.793			0.038	0.111	1.801			-0.103	-0.169	1.857			-0.153	-0.399	1.860			-0.181	-0.577	1.815			-0.182	-0.652	1.792			0.139	-0.207	1.767			0.172	-0.154	1.510
0.019	-0.447	1.764			0.036	-0.386	1.803			0.042	-0.046	1.792			0.038	0.111	1.801			-0.103	-0.170	1.858			-0.153	-0.399	1.860			-0.181	-0.577	1.815			-0.182	-0.651	1.793			0.139	-0.209	1.766			0.171	-0.154	1.510
0.019	-0.448	1.764			0.034	-0.388	1.803			0.017	-0.081	1.810			0.038	0.109	1.801			-0.103	-0.170	1.858			-0.152	-0.400	1.861			-0.181	-0.577	1.816			-0.182	-0.651	1.794			0.139	-0.211	1.766			0.171	-0.154	1.510
0.018	-0.449	1.764			0.032	-0.390	1.803			0.008	-0.092	1.816			0.039	0.107	1.801			-0.103	-0.170	1.858			-0.152	-0.400	1.861			-0.181	-0.577	1.817			-0.182	-0.651	1.794			0.140	-0.211	1.765			0.170	-0.154	1.510
0.017	-0.450	1.764			0.031	-0.392	1.803			0.003	-0.100	1.819			0.039	0.104	1.800			-0.103	-0.170	1.858			-0.152	-0.400	1.862			-0.181	-0.577	1.817			-0.182	-0.651	1.795			0.142	-0.211	1.764			0.169	-0.154	1.509
0.017	-0.450	1.764			0.030	-0.393	1.803			-0.001	-0.104	1.821			0.039	0.102	1.800			-0.103	-0.170	1.858			-0.152	-0.401	1.863			-0.181	-0.577	1.818			-0.182	-0.651	1.796			0.143	-0.211	1.764			0.169	-0.154	1.509
0.016	-0.451	1.763			0.029	-0.394	1.803			-0.002	-0.141	1.806			0.037	0.079	1.800			-0.102	-0.170	1.858			-0.152	-0.401	1.863			-0.180	-0.577	1.819			-0.182	-0.651	1.796			0.145	-0.210	1.763			0.168	-0.153	1.509
0.016	-0.452	1.763			0.028	-0.396	1.802			-0.003	-0.155	1.800			0.036	0.066	1.799			-0.102	-0.170	1.859			-0.151	-0.402	1.863			-0.180	-0.577	1.819			-0.181	-0.651	1.797			0.146	-0.209	1.763			0.166	-0.153	1.508
0.015	-0.452	1.763			0.027	-0.397	1.802			-0.001	-0.169	1.793			0.036	0.056	1.798			-0.102	-0.170	1.859			-0.151	-0.402	1.864			-0.180	-0.577	1.820			-0.181	-0.651	1.797			0.148	-0.209	1.762			0.164	-0.152	1.508
0.015	-0.452	1.763			0.027	-0.399	1.800			0.007	-0.181	1.784			0.038	0.048	1.797			-0.102	-0.170	1.859			-0.151	-0.402	1.864			-0.179	-0.577	1.820			-0.181	-0.651	1.798			0.149	-0.208	1.762			0.161	-0.151	1.507
0.015	-0.453	1.763			0.027	-0.400	1.799			0.008	-0.186	1.781			0.039	0.043	1.797			-0.102	-0.170	1.859			-0.150	-0.403	1.865			-0.179	-0.577	1.821			-0.181	-0.651	1.798			0.151	-0.207	1.761			0.158	-0.150	1.507
0.015	-0.453	1.762			0.027	-0.401	1.798			0.032	-0.167	1.787			0.044	0.052	1.797			-0.102	-0.170	1.859			-0.150	-0.403	1.865			-0.179	-0.576	1.821			-0.180	-0.650	1.798			0.152	-0.206	1.761			0.154	-0.150	1.507
0.015	-0.453	1.762			0.029	-0.401	1.796			0.060	-0.118	1.787			0.048	0.061	1.797			-0.102	-0.170	1.859			-0.150	-0.403	1.865			-0.178	-0.576	1.821			-0.180	-0.649	1.797			0.154	-0.204	1.761			0.151	-0.149	1.506
0.016	-0.453	1.761			0.031	-0.400	1.794			0.070	-0.098	1.787			0.052	0.069	1.797			-0.102	-0.171	1.859			-0.149	-0.402	1.866			-0.179	-0.576	1.817			-0.180	-0.650	1.793			0.155	-0.203	1.760			0.149	-0.148	1.506
0.017	-0.452	1.760			0.034	-0.399	1.793			0.075	-0.089	1.787			0.056	0.074	1.798			-0.102	-0.171	1.859			-0.148	-0.401	1.866			-0.180	-0.577	1.813			-0.182	-0.649	1.786			0.156	-0.202	1.760			0.146	-0.147	1.506
0.019	-0.451	1.758			0.036	-0.398	1.791			0.079	-0.082	1.787			0.061	0.079	1.799			-0.102	-0.171	1.859			-0.148	-0.400	1.866			-0.181	-0.577	1.809			-0.186	-0.648	1.777			0.157	-0.201	1.759			0.144	-0.147	1.505
0.020	-0.451	1.757			0.038	-0.397	1.790			0.082	-0.077	1.786			0.064	0.083	1.800			-0.097	-0.170	1.857			-0.148	-0.399	1.866			-0.182	-0.578	1.804			-0.190	-0.647	1.770			0.158	-0.200	1.758			0.142	-0.146	1.504
0.021	-0.450	1.756			0.040	-0.396	1.789			0.084	-0.073	1.786			0.068	0.087	1.800			-0.096	-0.171	1.857			-0.147	-0.399	1.867			-0.185	-0.579	1.798			-0.193	-0.647	1.763			0.159	-0.199	1.758			0.139	-0.145	1.504
0.023	-0.449	1.755			0.042	-0.394	1.788			0.086	-0.069	1.786			0.070	0.089	1.801			-0.098	-0.173	1.863			-0.147	-0.398	1.867			-0.187	-0.580	1.792			-0.196	-0.646	1.757			0.160	-0.198	1.757			0.136	-0.145	1.503
0.025	-0.447	1.754			0.045	-0.392	1.786			0.087	-0.067	1.786			0.073	0.092	1.802			-0.100	-0.175	1.869			-0.147	-0.397	1.866			-0.189	-0.581	1.787			-0.199	-0.646	1.753			0.162	-0.196	1.756			0.134	-0.145	1.502
0.026	-0.445	1.753			0.047	-0.390	1.786			0.088	-0.064	1.786			0.075	0.093	1.802			-0.101	-0.177	1.872			-0.146	-0.397	1.866			-0.191	-0.582	1.783			-0.201	-0.645	1.749			0.163	-0.194	1.755			0.132	-0.145	1.501
0.028	-0.444	1.752			0.049	-0.388	1.785			0.089	-0.062	1.786			0.077	0.095	1.804			-0.102	-0.178	1.875			-0.146	-0.397	1.866			-0.193	-0.583	1.779			-0.202	-0.645	1.746			0.164	-0.193	1.754			0.131	-0.148	1.505
0.029	-0.442	1.751			0.051	-0.386	1.784			0.090	-0.060	1.786			0.079	0.097	1.805			-0.104	-0.181	1.879			-0.146	-0.396	1.866			-0.193	-0.584	1.776			-0.203	-0.645	1.743			0.164	-0.191	1.753			0.130	-0.149	1.508
0.030	-0.440	1.751			0.053	-0.385	1.784			0.090	-0.059	1.787			0.080	0.097	1.806			-0.106	-0.183	1.883			-0.146	-0.396	1.865			-0.194	-0.584	1.774			-0.204	-0.645	1.741			0.166	-0.188	1.751			0.129	-0.151	1.511
0.031	-0.439	1.750			0.054	-0.383	1.783			0.091	-0.058	1.788			0.082	0.098	1.808			-0.107	-0.186	1.886			-0.144	-0.394	1.865			-0.194	-0.584	1.773			-0.205	-0.644	1.739			0.167	-0.186	1.750			0.128	-0.152	1.513
0.032	-0.438	1.750			0.055	-0.382	1.783			0.091	-0.057	1.789			0.083	0.099	1.810			-0.105	-0.191	1.884			-0.144	-0.393	1.865			-0.195	-0.584	1.771			-0.205	-0.644	1.738			0.168	-0.184	1.748			0.126	-0.155	1.520
0.033	-0.437	1.749			0.056	-0.382	1.783			0.091	-0.057	1.791			0.084	0.100	1.810			-0.104	-0.193	1.884			-0.143	-0.392	1.865			-0.195	-0.584	1.770			-0.206	-0.644	1.737			0.170	-0.182	1.747			0.119	-0.155	1.516
0.034	-0.436	1.749			0.057	-0.381	1.783			0.091	-0.057	1.792			0.085	0.100	1.811			-0.102	-0.196	1.881			-0.142	-0.390	1.865			-0.195	-0.584	1.769			-0.206	-0.643	1.735			0.172	-0.180	1.746			0.116	-0.155	1.514
0.034	-0.435	1.749			0.057	-0.381	1.782			0.091	-0.057	1.794			0.086	0.101	1.812			-0.100	-0.197	1.879			-0.141	-0.388	1.866			-0.194	-0.584	1.768			-0.207	-0.643	1.734			0.173	-0.179	1.745			0.114	-0.155	1.512
0.035	-0.435	1.748			0.058	-0.380	1.782			0.090	-0.057	1.795			0.087	0.101	1.812			-0.099	-0.199	1.878			-0.140	-0.386	1.867			-0.193	-0.583	1.767			-0.207	-0.643	1.733			0.175	-0.177	1.743			0.111	-0.155	1.511
0.035	-0.435	1.748			0.059	-0.380	1.782			0.090	-0.057	1.796			0.087	0.101	1.813			-0.082	-0.204	1.856			-0.138	-0.384	1.867			-0.190	-0.580	1.769			-0.205	-0.640	1.734			0.177	-0.175	1.742			0.108	-0.154	1.510
0.036	-0.434	1.748			0.059	-0.380	1.782			0.090	-0.057	1.797			0.088	0.102	1.813			-0.081	-0.206	1.855			-0.137	-0.383	1.867			-0.188	-0.579	1.769			-0.203	-0.637	1.734			0.179	-0.173	1.741			0.105	-0.154	1.510
0.037	-0.434	1.748			0.060	-0.379	1.782			0.090	-0.057	1.798			0.089	0.102	1.813			-0.080	-0.209	1.855			-0.137	-0.383	1.868			-0.186	-0.577	1.769			-0.200	-0.633	1.735			0.181	-0.171	1.739			0.100	-0.154	1.509
0.038	-0.431	1.748			0.062	-0.378	1.782			0.090	-0.058	1.799			0.089	0.102	1.814			-0.080	-0.210	1.855			-0.136	-0.383	1.868			-0.185	-0.576	1.770			-0.198	-0.629	1.736			0.183	-0.170	1.738			0.095	-0.153	1.509
0.039	-0.430	1.748			0.063	-0.377	1.783			0.091	-0.058	1.800			0.090	0.102	1.814			-0.079	-0.212	1.855			-0.135	-0.383	1.868			-0.184	-0.575	1.770			-0.196	-0.627	1.737			0.184	-0.169	1.737			0.089	-0.152	1.508
0.040	-0.429	1.748			0.064	-0.376	1.783			0.091	-0.058	1.801			0.090	0.102	1.814			-0.079	-0.213	1.855			-0.134	-0.382	1.868			-0.183	-0.574	1.770			-0.195	-0.625	1.737			0.185	-0.167	1.736			0.085	-0.152	1.508
0.041	-0.429	1.747			0.065	-0.376	1.783			0.091	-0.058	1.801			0.091	0.102	1.814			-0.078	-0.214	1.856			-0.133	-0.393	1.863			-0.182	-0.574	1.769			-0.194	-0.624	1.737			0.186	-0.166	1.735			0.081	-0.151	1.508
0.042	-0.429	1.747			0.066	-0.376	1.783			0.092	-0.058	1.802			0.091	0.103	1.814			-0.078	-0.215	1.857			-0.132	-0.393	1.863			-0.182	-0.573	1.769			-0.192	-0.622	1.736			0.187	-0.165	1.734			0.078	-0.151	1.508
0.043	-0.429	1.747			0.068	-0.376	1.783			0.092	-0.058	1.802			0.092	0.103	1.814			-0.078	-0.217	1.859			-0.131	-0.394	1.863			-0.181	-0.571	1.767			-0.190	-0.618	1.734			0.188	-0.164	1.733			0.074	-0.151	1.508
0.045	-0.429	1.746			0.069	-0.376	1.783			0.093	-0.058	1.803			0.092	0.103	1.814			-0.078	-0.219	1.859			-0.130	-0.394	1.863			-0.179	-0.569	1.765			-0.189	-0.615	1.730			0.189	-0.163	1.732			0.072	-0.151	1.508
0.047	-0.430	1.745			0.071	-0.377	1.782			0.093	-0.058	1.803			0.093	0.103	1.814			-0.078	-0.220	1.860			-0.129	-0.395	1.863			-0.178	-0.564	1.762			-0.187	-0.610	1.726			0.190	-0.163	1.730			0.069	-0.150	1.508
0.048	-0.430	1.745			0.073	-0.377	1.782			0.093	-0.058	1.803			0.093	0.103	1.814			-0.078	-0.221	1.861			-0.128	-0.395	1.863			-0.177	-0.560	1.758			-0.185	-0.606	1.720			0.191	-0.162	1.729			0.059	-0.148	1.510
0.050	-0.431	1.744			0.074	-0.377	1.782			0.094	-0.058	1.803			0.094	0.103	1.814			-0.077	-0.222	1.861			-0.127	-0.395	1.863			-0.176	-0.555	1.753			-0.184	-0.602	1.714			0.192	-0.160	1.727			0.056	-0.149	1.510
0.051	-0.431	1.744			0.076	-0.378	1.781			0.094	-0.059	1.803			0.094	0.103	1.814			-0.077	-0.222	1.862			-0.126	-0.395	1.863			-0.175	-0.549	1.747			-0.182	-0.595	1.705			0.193	-0.159	1.725			0.053	-0.150	1.510
0.052	-0.432	1.743			0.077	-0.378	1.781			0.095	-0.059	1.803			0.095	0.103	1.814			-0.076	-0.222	1.863			-0.125	-0.394	1.863			-0.173	-0.539	1.735			-0.180	-0.586	1.692			0.194	-0.159	1.723			0.049	-0.149	1.510
0.053	-0.432	1.743			0.078	-0.378	1.780			0.096	-0.059	1.803			0.096	0.103	1.813			-0.076	-0.222	1.864			-0.124	-0.394	1.863			-0.166	-0.510	1.718			-0.168	-0.544	1.666			0.195	-0.158	1.722			0.045	-0.149	1.511
0.055	-0.433	1.742			0.080	-0.379	1.780			0.096	-0.059	1.803			0.097	0.103	1.813			-0.075	-0.223	1.864			-0.123	-0.394	1.864			-0.148	-0.458	1.701			-0.151	-0.488	1.641			0.196	-0.157	1.720			0.042	-0.148	1.511
0.056	-0.434	1.741			0.082	-0.380	1.779			0.097	-0.059	1.803			0.099	0.103	1.813			-0.075	-0.224	1.864			-0.120	-0.393	1.871			-0.137	-0.389	1.672			-0.141	-0.393	1.601			0.196	-0.156	1.718			0.040	-0.148	1.511
0.058	-0.435	1.739			0.084	-0.380	1.778			0.098	-0.060	1.802			0.101	0.103	1.812			-0.075	-0.225	1.864			-0.120	-0.394	1.871			-0.133	-0.315	1.657			-0.134	-0.320	1.617			0.197	-0.156	1.716			0.037	-0.147	1.512
0.061	-0.436	1.738			0.086	-0.381	1.776			0.099	-0.060	1.802			0.102	0.103	1.811			-0.074	-0.226	1.863			-0.128	-0.392	1.856			-0.124	-0.231	1.654			-0.118	-0.196	1.613			0.198	-0.156	1.714			0.035	-0.147	1.512
0.062	-0.437	1.737			0.088	-0.382	1.775			0.100	-0.060	1.801			0.106	0.103	1.812			-0.073	-0.227	1.862			-0.167	-0.351	1.795			-0.117	-0.138	1.668			-0.097	-0.077	1.642			0.199	-0.155	1.713			0.033	-0.147	1.512
0.064	-0.438	1.735			0.089	-0.383	1.774			0.102	-0.061	1.800			0.109	0.103	1.812			-0.057	-0.210	1.855			-0.168	-0.306	1.767			-0.111	-0.059	1.694			-0.092	0.004	1.672			0.199	-0.155	1.711			0.032	-0.147	1.512
0.065	-0.439	1.734			0.091	-0.384	1.773			0.103	-0.061	1.799			0.112	0.104	1.813			-0.048	-0.197	1.851			-0.173	-0.253	1.742			-0.104	-0.000	1.706			-0.084	0.056	1.687			0.200	-0.155	1.709			0.030	-0.146	1.512
0.067	-0.439	1.733			0.092	-0.384	1.772			0.105	-0.062	1.798			0.115	0.104	1.813			-0.019	-0.148	1.854			-0.171	-0.234	1.735			-0.091	0.027	1.702			-0.071	0.088	1.687			0.201	-0.155	1.708			0.040	-0.150	1.512
0.068	-0.425	1.733			0.094	-0.376	1.772			0.107	-0.062	1.797			0.118	0.104	1.813			-0.014	-0.139	1.855			-0.171	-0.221	1.730			-0.068	0.038	1.683			-0.049	0.107	1.673			0.202	-0.155	1.706			0.039	-0.150	1.512
0.069	-0.425	1.733			0.095	-0.376	1.771			0.109	-0.063	1.797			0.121	0.104	1.814			0.010	-0.105	1.870			-0.167	-0.205	1.730			0.010	-0.078	1.625			0.041	-0.002	1.607			0.203	-0.154	1.705			0.042	-0.154	1.508
0.069	-0.425	1.732			0.096	-0.376	1.771			0.110	-0.063	1.796			0.124	0.104	1.814			0.001	-0.103	1.813			-0.168	-0.198	1.726			0.023	-0.093	1.609			0.077	-0.054	1.577			0.204	-0.154	1.703			0.042	-0.154	1.508
0.070	-0.426	1.732			0.097	-0.376	1.770			0.112	-0.063	1.796			0.129	0.104	1.817			0.004	-0.100	1.817			-0.169	-0.193	1.722			0.037	-0.113	1.595			0.095	-0.072	1.563			0.206	-0.154	1.702			0.050	-0.161	1.505
0.071	-0.426	1.731			0.097	-0.376	1.770			0.114	-0.063	1.795			0.133	0.104	1.819			0.005	-0.098	1.820			-0.170	-0.188	1.719			0.044	-0.122	1.588			0.106	-0.082	1.554			0.208	-0.154	1.701			0.055	-0.164	1.503
0.071	-0.426	1.731			0.098	-0.376	1.770			0.115	-0.063	1.794			0.137	0.103	1.820			0.007	-0.097	1.822			-0.170	-0.185	1.718			0.047	-0.130	1.584			0.113	-0.091	1.547			0.210	-0.154	1.699			0.059	-0.166	1.501
0.072	-0.427	1.730			0.099	-0.376	1.769			0.117	-0.063	1.794			0.139	0.103	1.820			0.008	-0.096	1.825			-0.171	-0.184	1.718			0.050	-0.135	1.580			0.119	-0.097	1.541			0.211	-0.154	1.698			0.061	-0.167	1.499
0.073	-0.427	1.729			0.100	-0.376	1.769			0.118	-0.063	1.793			0.141	0.103	1.821			0.009	-0.095	1.825			-0.171	-0.184	1.718			0.052	-0.139	1.578			0.123	-0.103	1.537			0.213	-0.153	1.697			0.063	-0.167	1.497
0.074	-0.429	1.729			0.101	-0.376	1.768			0.120	-0.063	1.792			0.143	0.104	1.821			0.010	-0.095	1.822			-0.171	-0.185	1.719			0.053	-0.143	1.577			0.126	-0.108	1.534			0.214	-0.153	1.696			0.065	-0.168	1.495
0.075	-0.431	1.728			0.102	-0.377	1.768			0.121	-0.063	1.792			0.144	0.103	1.821			0.011	-0.094	1.820			-0.171	-0.186	1.720			0.053	-0.146	1.575			0.128	-0.112	1.531			0.215	-0.153	1.695			0.066	-0.168	1.494
0.076	-0.432	1.727			0.103	-0.378	1.767			0.122	-0.064	1.791			0.146	0.103	1.820			0.019	-0.091	1.825			-0.168	-0.187	1.723			0.052	-0.147	1.572			0.127	-0.115	1.526			0.216	-0.153	1.693			0.067	-0.168	1.492
0.077	-0.432	1.727			0.103	-0.378	1.766			0.124	-0.064	1.790			0.147	0.103	1.819			0.019	-0.086	1.805			-0.166	-0.189	1.725			0.025	-0.149	1.553			0.101	-0.120	1.505			0.218	-0.153	1.692			0.088	-0.167	1.498
0.078	-0.432	1.726			0.104	-0.379	1.766			0.125	-0.064	1.789			0.148	0.103	1.817			0.019	-0.085	1.807			-0.164	-0.190	1.725			0.017	-0.151	1.544			0.089	-0.123	1.492			0.219	-0.153	1.691			0.098	-0.166	1.501
0.078	-0.432	1.726			0.105	-0.379	1.766			0.126	-0.064	1.788			0.148	0.102	1.813			0.017	-0.086	1.810			-0.161	-0.191	1.724			0.014	-0.151	1.536			0.083	-0.125	1.481			0.220	-0.153	1.689			0.097	-0.165	1.499
0.079	-0.432	1.726			0.105	-0.379	1.765			0.127	-0.064	1.787			0.148	0.102	1.810			0.016	-0.088	1.813			-0.158	-0.191	1.722			-0.053	-0.043	1.611			-0.033	0.030	1.616			0.221	-0.153	1.688			0.089	-0.163	1.497
0.079	-0.432	1.725			0.106	-0.378	1.765			0.128	-0.064	1.786			0.148	0.101	1.807			0.015	-0.090	1.815			-0.154	-0.191	1.717			-0.082	0.001	1.635			-0.059	0.054	1.633			0.221	-0.153	1.687			0.084	-0.161	1.496
0.080	-0.432	1.725			0.106	-0.378	1.765			0.128	-0.064	1.785			0.149	0.101	1.805			0.014	-0.091	1.816			-0.152	-0.190	1.714			-0.100	0.023	1.648			-0.097	0.087	1.664			0.222	-0.153	1.686			0.080	-0.160	1.495
0.080	-0.432	1.725			0.107	-0.378	1.764			0.129	-0.064	1.784			0.148	0.101	1.802			0.013	-0.092	1.817			-0.150	-0.190	1.711			-0.108	0.034	1.654			-0.107	0.099	1.672			0.223	-0.153	1.685			0.077	-0.159	1.494
0.080	-0.432	1.724			0.107	-0.378	1.764			0.130	-0.064	1.783			0.148	0.100	1.799			0.012	-0.093	1.817			-0.148	-0.190	1.709			-0.109	0.041	1.655			-0.105	0.107	1.671			0.223	-0.153	1.685			0.074	-0.159	1.493
0.080	-0.415	1.726			0.107	-0.369	1.764			0.130	-0.063	1.782			0.147	0.100	1.795			0.011	-0.094	1.818			-0.147	-0.191	1.707			-0.079	0.026	1.638			-0.081	0.079	1.642			0.224	-0.152	1.684			0.069	-0.158	1.494
0.081	-0.415	1.726			0.105	-0.368	1.764			0.131	-0.063	1.781			0.146	0.100	1.791			-0.007	-0.095	1.753			-0.147	-0.194	1.706			-0.073	-0.004	1.630			-0.052	0.022	1.613			0.224	-0.152	1.683			0.064	-0.158	1.494
0.081	-0.415	1.726			0.104	-0.367	1.764			0.131	-0.063	1.780			0.144	0.099	1.788			-0.017	-0.103	1.713			-0.147	-0.199	1.707			-0.024	-0.095	1.582			0.030	-0.064	1.532			0.225	-0.152	1.682			0.061	-0.158	1.494
0.081	-0.415	1.726			0.104	-0.367	1.764			0.131	-0.063	1.779			0.142	0.099	1.784			-0.017	-0.110	1.771			-0.146	-0.208	1.708			-0.000	-0.144	1.558			0.066	-0.108	1.496			0.225	-0.152	1.681			0.058	-0.158	1.494
0.082	-0.416	1.725			0.105	-0.366	1.764			0.131	-0.063	1.778			0.139	0.099	1.780			-0.017	-0.113	1.792			-0.144	-0.220	1.709			0.028	-0.170	1.564			0.105	-0.129	1.492			0.225	-0.152	1.680			0.055	-0.158	1.494
0.082	-0.417	1.725			0.105	-0.367	1.763			0.131	-0.063	1.777			0.137	0.098	1.776			-0.017	-0.114	1.802			-0.139	-0.235	1.711			0.041	-0.182	1.566			0.125	-0.140	1.489			0.224	-0.152	1.678			0.052	-0.158	1.493
0.082	-0.420	1.724			0.106	-0.368	1.762			0.130	-0.063	1.776			0.134	0.098	1.773			-0.017	-0.115	1.809			-0.136	-0.248	1.713			0.049	-0.190	1.567			0.138	-0.147	1.486			0.223	-0.152	1.676			0.048	-0.158	1.492
0.083	-0.423	1.724			0.106	-0.370	1.761			0.130	-0.063	1.775			0.132	0.097	1.769			-0.018	-0.117	1.814			-0.132	-0.261	1.718			0.054	-0.198	1.569			0.148	-0.153	1.484			0.222	-0.151	1.674			0.044	-0.158	1.492
0.083	-0.427	1.723			0.107	-0.373	1.760			0.129	-0.063	1.774			0.129	0.097	1.766			-0.019	-0.120	1.816			-0.129	-0.273	1.722			0.057	-0.202	1.569			0.155	-0.156	1.481			0.221	-0.151	1.673			0.041	-0.158	1.491
0.083	-0.430	1.722			0.107	-0.375	1.760			0.129	-0.064	1.773			0.127	0.096	1.763			-0.019	-0.123	1.819			-0.125	-0.281	1.724			0.060	-0.206	1.568			0.160	-0.159	1.478			0.221	-0.151	1.671			0.039	-0.158	1.491
0.083	-0.432	1.722			0.108	-0.376	1.759			0.128	-0.064	1.772			0.125	0.096	1.761			-0.020	-0.127	1.822			-0.122	-0.289	1.730			0.036	-0.270	1.569			0.111	-0.240	1.504			0.220	-0.151	1.670			0.037	-0.157	1.491
0.084	-0.434	1.721			0.108	-0.377	1.758			0.127	-0.064	1.771			0.123	0.095	1.758			-0.021	-0.129	1.825			-0.120	-0.294	1.737			0.019	-0.306	1.575			0.056	-0.315	1.539			0.219	-0.151	1.669			0.035	-0.157	1.490
0.084	-0.434	1.721			0.109	-0.378	1.757			0.127	-0.064	1.770			0.121	0.095	1.756			-0.021	-0.130	1.827			-0.117	-0.299	1.740			0.005	-0.336	1.579			0.021	-0.358	1.561			0.219	-0.151	1.667			0.033	-0.157	1.490
0.084	-0.435	1.720			0.109	-0.379	1.756			0.126	-0.064	1.769			0.119	0.095	1.754			-0.021	-0.131	1.830			-0.106	-0.305	1.771			-0.019	-0.362	1.591			-0.007	-0.394	1.575			0.218	-0.151	1.666			0.031	-0.157	1.490
0.084	-0.436	1.719			0.109	-0.379	1.755			0.126	-0.064	1.768			0.117	0.095	1.752			-0.021	-0.131	1.832			-0.104	-0.308	1.794			-0.035	-0.382	1.599			-0.028	-0.428	1.584			0.218	-0.150	1.665			0.030	-0.157	1.489
0.084	-0.436	1.719			0.109	-0.379	1.754			0.125	-0.064	1.767			0.116	0.095	1.751			-0.020	-0.131	1.834			-0.100	-0.314	1.806			-0.055	-0.408	1.611			-0.055	-0.463	1.597			0.217	-0.150	1.664			0.029	-0.157	1.489
0.083	-0.430	1.718			0.109	-0.377	1.753			0.124	-0.064	1.766			0.114	0.094	1.749			-0.020	-0.132	1.836			-0.095	-0.322	1.815			-0.071	-0.434	1.624			-0.073	-0.490	1.604			0.217	-0.150	1.663			0.027	-0.157	1.489
0.082	-0.429	1.717			0.109	-0.376	1.752			0.123	-0.064	1.764			0.113	0.094	1.747			-0.020	-0.132	1.837			-0.091	-0.331	1.823			-0.089	-0.466	1.637			-0.090	-0.519	1.613			0.216	-0.150	1.663			0.026	-0.157	1.489
0.081	-0.429	1.716			0.108	-0.376	1.751			0.122	-0.065	1.762			0.111	0.094	1.745			-0.019	-0.132	1.838			-0.087	-0.339	1.831			-0.103	-0.488	1.653			-0.107	-0.544	1.629			0.216	-0.150	1.662			0.025	-0.157	1.488
0.080	-0.429	1.716			0.108	-0.375	1.750			0.122	-0.065	1.760			0.110	0.094	1.743			-0.019	-0.132	1.839			-0.084	-0.344	1.836			-0.115	-0.511	1.671			-0.121	-0.570	1.650			0.215	-0.150	1.660			0.025	-0.157	1.487
0.079	-0.428	1.715			0.108	-0.375	1.749			0.121	-0.065	1.757			0.108	0.095	1.741			-0.018	-0.131	1.839			-0.081	-0.348	1.841			-0.123	-0.532	1.693			-0.132	-0.592	1.672			0.215	-0.150	1.659			0.025	-0.157	1.485
0.079	-0.428	1.714			0.107	-0.375	1.748			0.120	-0.065	1.753			0.107	0.095	1.738			-0.018	-0.131	1.840			-0.079	-0.351	1.846			-0.128	-0.548	1.716			-0.138	-0.613	1.699			0.214	-0.150	1.658			0.025	-0.157	1.482
0.078	-0.428	1.714			0.106	-0.374	1.747			0.119	-0.065	1.749			0.105	0.095	1.734			-0.017	-0.130	1.839			-0.076	-0.354	1.850			-0.132	-0.561	1.739			-0.141	-0.635	1.732			0.214	-0.150	1.657			0.027	-0.157	1.478
0.077	-0.428	1.713			0.106	-0.374	1.746			0.118	-0.065	1.745			0.104	0.096	1.730			-0.016	-0.129	1.837			-0.074	-0.356	1.854			-0.132	-0.570	1.765			-0.142	-0.648	1.756			0.214	-0.150	1.655			0.029	-0.157	1.473
0.076	-0.428	1.712			0.105	-0.374	1.744			0.118	-0.065	1.741			0.103	0.096	1.724			-0.016	-0.128	1.835			-0.072	-0.358	1.857			-0.129	-0.574	1.789			-0.140	-0.654	1.778			0.214	-0.150	1.652			0.032	-0.157	1.467
0.076	-0.428	1.711			0.104	-0.373	1.742			0.117	-0.065	1.735			0.102	0.097	1.719			-0.015	-0.127	1.832			-0.070	-0.359	1.861			-0.121	-0.560	1.823			-0.133	-0.642	1.807			0.214	-0.149	1.650			0.045	-0.158	1.451
0.075	-0.428	1.710			0.103	-0.373	1.740			0.116	-0.065	1.730			0.101	0.097	1.714			-0.015	-0.125	1.828			-0.068	-0.359	1.864			-0.121	-0.567	1.836			-0.134	-0.650	1.823			0.214	-0.149	1.647			0.052	-0.159	1.442
0.075	-0.427	1.709			0.102	-0.373	1.737			0.115	-0.065	1.725			0.100	0.097	1.708			-0.015	-0.124	1.823			-0.067	-0.359	1.866			-0.120	-0.576	1.844			-0.136	-0.659	1.831			0.214	-0.149	1.644			0.056	-0.159	1.435
0.074	-0.427	1.707			0.101	-0.372	1.734			0.115	-0.065	1.720			0.100	0.097	1.701			-0.015	-0.123	1.817			-0.064	-0.359	1.861			-0.120	-0.581	1.852			-0.138	-0.666	1.840			0.215	-0.148	1.641			0.060	-0.159	1.429
0.074	-0.427	1.705			0.100	-0.371	1.730			0.114	-0.065	1.714			0.099	0.097	1.696			-0.015	-0.122	1.812			-0.063	-0.359	1.861			-0.119	-0.584	1.860			-0.139	-0.671	1.848			0.215	-0.148	1.637			0.062	-0.159	1.425
0.074	-0.427	1.703			0.100	-0.371	1.727			0.114	-0.065	1.709			0.099	0.097	1.690			-0.016	-0.121	1.806			-0.062	-0.358	1.861			-0.118	-0.585	1.866			-0.138	-0.670	1.856			0.216	-0.148	1.634			0.066	-0.158	1.419
0.074	-0.427	1.701			0.099	-0.370	1.723			0.113	-0.066	1.704			0.099	0.097	1.685			-0.016	-0.120	1.801			-0.061	-0.356	1.861			-0.117	-0.585	1.871			-0.138	-0.673	1.862			0.217	-0.147	1.631			0.070	-0.158	1.414
0.074	-0.427	1.699			0.098	-0.370	1.720			0.113	-0.066	1.700			0.099	0.097	1.680			-0.016	-0.119	1.796			-0.060	-0.355	1.860			-0.115	-0.583	1.873			-0.138	-0.673	1.866			0.217	-0.147	1.628			0.073	-0.157	1.409
0.074	-0.427	1.698			0.097	-0.370	1.716			0.112	-0.066	1.695			0.099	0.097	1.675			-0.016	-0.119	1.793			-0.060	-0.354	1.859			-0.115	-0.580	1.873			-0.138	-0.672	1.869			0.218	-0.147	1.625			0.076	-0.157	1.405
0.074	-0.427	1.696			0.096	-0.369	1.713			0.112	-0.067	1.691			0.099	0.097	1.671			-0.017	-0.119	1.788			-0.060	-0.353	1.858			-0.114	-0.579	1.870			-0.137	-0.666	1.865			0.218	-0.147	1.623			0.079	-0.157	1.400
0.074	-0.427	1.694			0.095	-0.369	1.710			0.111	-0.067	1.688			0.100	0.097	1.667			-0.017	-0.120	1.783			-0.060	-0.352	1.857			-0.114	-0.576	1.866			-0.138	-0.665	1.865			0.219	-0.147	1.620			0.082	-0.157	1.397
0.073	-0.427	1.693			0.093	-0.369	1.706			0.111	-0.067	1.685			0.100	0.097	1.663			-0.018	-0.120	1.780			-0.061	-0.352	1.854			-0.115	-0.574	1.859			-0.138	-0.664	1.863			0.219	-0.148	1.617			0.084	-0.157	1.393
0.073	-0.427	1.691			0.092	-0.369	1.703			0.110	-0.067	1.682			0.100	0.097	1.660			-0.019	-0.121	1.777			-0.062	-0.351	1.852			-0.115	-0.568	1.852			-0.139	-0.660	1.860			0.220	-0.148	1.615			0.086	-0.157	1.390
0.072	-0.427	1.690			0.091	-0.368	1.700			0.110	-0.067	1.679			0.100	0.097	1.658			-0.019	-0.121	1.774			-0.063	-0.351	1.849			-0.116	-0.561	1.845			-0.138	-0.644	1.845			0.220	-0.149	1.613			0.087	-0.157	1.388
0.072	-0.427	1.689			0.089	-0.368	1.697			0.110	-0.066	1.676			0.100	0.098	1.656			-0.020	-0.123	1.771			-0.064	-0.352	1.847			-0.117	-0.558	1.839			-0.138	-0.638	1.836			0.220	-0.150	1.611			0.089	-0.156	1.385
0.071	-0.427	1.687			0.088	-0.368	1.694			0.109	-0.066	1.674			0.100	0.098	1.653			-0.022	-0.124	1.769			-0.066	-0.354	1.842			-0.119	-0.556	1.835			-0.140	-0.635	1.829			0.220	-0.150	1.609			0.090	-0.156	1.383
0.071	-0.427	1.686			0.086	-0.368	1.692			0.109	-0.066	1.672			0.100	0.098	1.651			-0.023	-0.126	1.766			-0.068	-0.357	1.837			-0.120	-0.554	1.831			-0.141	-0.633	1.827			0.220	-0.152	1.607			0.092	-0.156	1.382
0.070	-0.428	1.684			0.084	-0.369	1.689			0.108	-0.066	1.670			0.100	0.098	1.650			-0.024	-0.129	1.761			-0.070	-0.358	1.832			-0.121	-0.553	1.827			-0.142	-0.631	1.820			0.219	-0.153	1.606			0.094	-0.155	1.380
0.069	-0.428	1.683			0.082	-0.369	1.687			0.108	-0.066	1.668			0.099	0.098	1.648			-0.029	-0.137	1.753			-0.072	-0.361	1.828			-0.128	-0.564	1.816			-0.145	-0.634	1.813			0.219	-0.155	1.605			0.097	-0.155	1.383
0.068	-0.429	1.682			0.080	-0.369	1.685			0.107	-0.066	1.666			0.099	0.098	1.646			-0.032	-0.144	1.747			-0.074	-0.363	1.826			-0.130	-0.563	1.814			-0.146	-0.631	1.811			0.218	-0.156	1.604			0.099	-0.154	1.381
0.067	-0.429	1.681			0.079	-0.369	1.683			0.106	-0.066	1.665			0.099	0.098	1.645			-0.035	-0.148	1.743			-0.075	-0.365	1.825			-0.131	-0.561	1.812			-0.148	-0.628	1.808			0.217	-0.157	1.603			0.103	-0.153	1.387
0.066	-0.430	1.680			0.077	-0.370	1.681			0.106	-0.066	1.663			0.099	0.098	1.643			-0.041	-0.158	1.737			-0.077	-0.366	1.824			-0.132	-0.561	1.810			-0.150	-0.628	1.805			0.216	-0.159	1.602			0.106	-0.151	1.384
0.065	-0.430	1.679			0.075	-0.370	1.679			0.105	-0.066	1.662			0.098	0.099	1.642			-0.045	-0.165	1.733			-0.079	-0.367	1.824			-0.132	-0.575	1.798			-0.152	-0.635	1.797			0.214	-0.160	1.602			0.109	-0.149	1.382
0.064	-0.431	1.678			0.074	-0.370	1.678			0.104	-0.065	1.661			0.097	0.099	1.641			-0.048	-0.170	1.730			-0.082	-0.366	1.822			-0.133	-0.578	1.794			-0.152	-0.636	1.794			0.212	-0.161	1.602			0.112	-0.147	1.380
0.063	-0.431	1.677			0.072	-0.371	1.677			0.102	-0.065	1.660			0.096	0.099	1.640			-0.051	-0.175	1.727			-0.084	-0.365	1.820			-0.133	-0.581	1.792			-0.153	-0.637	1.792			0.210	-0.162	1.602			0.114	-0.146	1.379
0.061	-0.432	1.677			0.070	-0.371	1.676			0.101	-0.065	1.659			0.095	0.099	1.640			-0.053	-0.177	1.725			-0.086	-0.364	1.819			-0.134	-0.583	1.790			-0.153	-0.638	1.790			0.209	-0.163	1.602			0.115	-0.145	1.377
0.060	-0.432	1.677			0.068	-0.371	1.675			0.099	-0.064	1.658			0.093	0.100	1.639			-0.054	-0.179	1.723			-0.088	-0.363	1.818			-0.135	-0.583	1.789			-0.154	-0.638	1.789			0.206	-0.163	1.602			0.117	-0.145	1.377
0.058	-0.433	1.676			0.066	-0.371	1.674			0.097	-0.063	1.657			0.090	0.100	1.639			-0.057	-0.182	1.721			-0.089	-0.362	1.817			-0.134	-0.568	1.791			-0.153	-0.630	1.789			0.203	-0.162	1.603			0.118	-0.144	1.376
0.057	-0.433	1.676			0.064	-0.371	1.673			0.095	-0.062	1.657			0.088	0.101	1.639			-0.058	-0.184	1.720			-0.091	-0.361	1.816			-0.134	-0.564	1.790			-0.152	-0.628	1.786			0.201	-0.162	1.604			0.120	-0.144	1.376
0.056	-0.433	1.675			0.063	-0.371	1.672			0.091	-0.061	1.656			0.086	0.101	1.639			-0.060	-0.186	1.718			-0.093	-0.359	1.814			-0.135	-0.562	1.789			-0.152	-0.627	1.783			0.198	-0.162	1.605			0.121	-0.144	1.374
0.055	-0.433	1.675			0.061	-0.371	1.671			0.086	-0.058	1.654			0.084	0.103	1.639			-0.065	-0.188	1.717			-0.096	-0.358	1.813			-0.138	-0.565	1.786			-0.153	-0.630	1.779			0.195	-0.162	1.606			0.122	-0.144	1.373
0.054	-0.434	1.674			0.060	-0.371	1.670			0.082	-0.054	1.652			0.082	0.105	1.639			-0.067	-0.190	1.716			-0.098	-0.357	1.812			-0.140	-0.563	1.785			-0.154	-0.629	1.777			0.192	-0.162	1.608			0.139	-0.142	1.381
0.053	-0.434	1.674			0.058	-0.371	1.669			0.079	-0.050	1.650			0.079	0.108	1.639			-0.071	-0.191	1.716			-0.100	-0.356	1.811			-0.141	-0.562	1.783			-0.154	-0.629	1.775			0.189	-0.161	1.610			0.148	-0.141	1.385
0.052	-0.434	1.673			0.057	-0.370	1.668			0.077	-0.046	1.649			0.076	0.111	1.639			-0.074	-0.191	1.717			-0.103	-0.356	1.810			-0.142	-0.561	1.782			-0.154	-0.629	1.773			0.186	-0.161	1.612			0.155	-0.140	1.387
0.050	-0.434	1.672			0.055	-0.370	1.667			0.072	-0.047	1.645			0.074	0.111	1.640			-0.078	-0.190	1.717			-0.106	-0.357	1.809			-0.143	-0.560	1.781			-0.155	-0.628	1.771			0.184	-0.162	1.614			0.156	-0.138	1.386
0.049	-0.434	1.671			0.053	-0.371	1.666			0.068	-0.048	1.642			0.071	0.111	1.641			-0.081	-0.187	1.719			-0.108	-0.358	1.808			-0.144	-0.559	1.780			-0.155	-0.628	1.769			0.181	-0.164	1.616			0.157	-0.136	1.385
0.047	-0.435	1.671			0.050	-0.371	1.664			0.063	-0.049	1.638			0.069	0.111	1.641			-0.083	-0.184	1.720			-0.111	-0.360	1.807			-0.145	-0.558	1.779			-0.155	-0.628	1.768			0.178	-0.167	1.619			0.158	-0.135	1.384
0.045	-0.436	1.670			0.048	-0.372	1.663			0.060	-0.050	1.635			0.066	0.110	1.642			-0.086	-0.182	1.721			-0.113	-0.361	1.806			-0.146	-0.558	1.778			-0.156	-0.628	1.766			0.175	-0.171	1.622			0.159	-0.134	1.384
0.043	-0.436	1.669			0.046	-0.372	1.662			0.057	-0.051	1.633			0.063	0.110	1.643			-0.088	-0.180	1.722			-0.115	-0.363	1.805			-0.147	-0.558	1.777			-0.156	-0.629	1.765			0.173	-0.173	1.624			0.160	-0.133	1.384
0.041	-0.437	1.668			0.043	-0.373	1.661			0.054	-0.052	1.631			0.061	0.109	1.644			-0.089	-0.178	1.723			-0.117	-0.364	1.804			-0.149	-0.557	1.776			-0.157	-0.629	1.763			0.171	-0.176	1.626			0.160	-0.133	1.384
0.039	-0.437	1.668			0.041	-0.373	1.660			0.052	-0.053	1.629			0.058	0.109	1.645			-0.091	-0.176	1.724			-0.119	-0.364	1.803			-0.150	-0.557	1.775			-0.157	-0.629	1.762			0.170	-0.178	1.627			0.161	-0.132	1.384
0.037	-0.438	1.668			0.039	-0.374	1.659			0.049	-0.054	1.628			0.056	0.108	1.646			-0.092	-0.175	1.725			-0.121	-0.366	1.802			-0.151	-0.556	1.775			-0.158	-0.628	1.761			0.168	-0.180	1.629			0.161	-0.131	1.384
0.036	-0.438	1.667			0.038	-0.374	1.659			0.047	-0.054	1.626			0.055	0.108	1.646			-0.093	-0.174	1.725			-0.124	-0.367	1.802			-0.152	-0.556	1.774			-0.158	-0.628	1.760			0.166	-0.183	1.631			0.162	-0.131	1.384
0.034	-0.438	1.667			0.036	-0.374	1.658			0.040	-0.047	1.634			0.053	0.110	1.647			-0.094	-0.172	1.727			-0.126	-0.369	1.801			-0.154	-0.556	1.773			-0.159	-0.629	1.759			0.162	-0.188	1.634			0.161	-0.131	1.385
0.033	-0.439	1.667			0.034	-0.374	1.658			0.036	-0.042	1.639			0.031	0.115	1.647			-0.096	-0.170	1.728			-0.128	-0.370	1.801			-0.155	-0.555	1.773			-0.160	-0.629	1.758			0.157	-0.191	1.636			0.161	-0.131	1.385
0.031	-0.439	1.666			0.032	-0.374	1.658			0.033	-0.039	1.642			0.021	0.117	1.647			-0.097	-0.168	1.730			-0.130	-0.371	1.801			-0.156	-0.555	1.772			-0.161	-0.629	1.757			0.150	-0.192	1.637			0.161	-0.130	1.385
0.030	-0.438	1.667			0.031	-0.373	1.658			0.033	-0.037	1.646			0.014	0.117	1.648			-0.098	-0.166	1.732			-0.131	-0.372	1.800			-0.157	-0.555	1.771			-0.161	-0.629	1.756			0.147	-0.193	1.637			0.162	-0.130	1.385
0.028	-0.438	1.667			0.029	-0.373	1.659			0.032	-0.040	1.653			0.010	0.114	1.650			-0.100	-0.164	1.734			-0.133	-0.372	1.800			-0.159	-0.554	1.771			-0.162	-0.628	1.755			0.143	-0.193	1.638			0.162	-0.130	1.385
0.027	-0.438	1.667			0.028	-0.372	1.660			0.031	-0.043	1.659			0.007	0.112	1.651			-0.101	-0.162	1.735			-0.134	-0.373	1.800			-0.160	-0.554	1.770			-0.163	-0.628	1.754			0.141	-0.193	1.640			0.163	-0.130	1.385
0.026	-0.437	1.667			0.027	-0.372	1.661			0.030	-0.045	1.664			0.005	0.110	1.652			-0.102	-0.161	1.737			-0.136	-0.374	1.800			-0.161	-0.554	1.770			-0.163	-0.628	1.753			0.140	-0.190	1.642			0.163	-0.130	1.386
0.024	-0.437	1.667			0.026	-0.371	1.663			0.030	-0.047	1.667			0.003	0.109	1.653			-0.103	-0.159	1.738			-0.137	-0.374	1.800			-0.162	-0.554	1.769			-0.164	-0.629	1.752			0.139	-0.186	1.644			0.164	-0.130	1.386
0.023	-0.436	1.668			0.025	-0.371	1.665			0.029	-0.049	1.671			0.001	0.107	1.654			-0.105	-0.158	1.740			-0.138	-0.375	1.800			-0.163	-0.554	1.769			-0.165	-0.629	1.752			0.139	-0.181	1.646			0.174	-0.133	1.407
0.022	-0.436	1.668			0.024	-0.370	1.667			0.029	-0.050	1.673			-0.000	0.106	1.655			-0.106	-0.158	1.740			-0.140	-0.375	1.800			-0.164	-0.554	1.769			-0.166	-0.629	1.752			0.139	-0.176	1.648			0.181	-0.134	1.421
0.021	-0.435	1.668			0.023	-0.370	1.668			0.028	-0.051	1.675			-0.001	0.105	1.656			-0.107	-0.157	1.741			-0.141	-0.376	1.800			-0.164	-0.554	1.769			-0.166	-0.629	1.751			0.139	-0.173	1.650			0.186	-0.134	1.431
0.020	-0.434	1.669			0.023	-0.369	1.670			0.028	-0.052	1.677			-0.002	0.104	1.656			-0.107	-0.156	1.742			-0.142	-0.376	1.800			-0.165	-0.554	1.769			-0.167	-0.629	1.751			0.139	-0.169	1.651			0.191	-0.133	1.441
0.020	-0.434	1.669			0.022	-0.369	1.672			0.027	-0.053	1.679			-0.003	0.104	1.657			-0.108	-0.156	1.742			-0.143	-0.377	1.800			-0.167	-0.554	1.769			-0.169	-0.629	1.751			0.139	-0.166	1.652			0.195	-0.131	1.448
0.019	-0.433	1.670			0.022	-0.368	1.674			0.027	-0.054	1.681			-0.004	0.103	1.658			-0.109	-0.155	1.743			-0.144	-0.377	1.800			-0.168	-0.554	1.768			-0.170	-0.630	1.751			0.139	-0.164	1.654			0.198	-0.131	1.454
0.018	-0.432	1.670			0.021	-0.368	1.676			0.026	-0.055	1.682			-0.005	0.102	1.658			-0.110	-0.155	1.743			-0.145	-0.378	1.800			-0.171	-0.555	1.768			-0.172	-0.631	1.751			0.140	-0.161	1.655			0.201	-0.130	1.457
0.018	-0.432	1.671			0.021	-0.368	1.677			0.026	-0.056	1.683			-0.006	0.102	1.659			-0.111	-0.154	1.744			-0.147	-0.378	1.800			-0.174	-0.557	1.767			-0.175	-0.633	1.750			0.140	-0.159	1.656			0.203	-0.129	1.459
0.017	-0.431	1.671			0.021	-0.367	1.679			0.025	-0.057	1.685			-0.006	0.101	1.660			-0.112	-0.154	1.744			-0.148	-0.379	1.800			-0.177	-0.559	1.766			-0.178	-0.635	1.749			0.140	-0.157	1.657			0.206	-0.129	1.461
0.016	-0.431	1.672			0.020	-0.367	1.681			0.025	-0.057	1.686			-0.007	0.100	1.660			-0.113	-0.154	1.744			-0.150	-0.380	1.799			-0.179	-0.561	1.766			-0.181	-0.637	1.748			0.140	-0.155	1.658			0.208	-0.128	1.461
0.016	-0.430	1.672			0.020	-0.366	1.682			0.024	-0.058	1.687			-0.007	0.100	1.661			-0.114	-0.154	1.745			-0.152	-0.380	1.799			-0.182	-0.563	1.764			-0.184	-0.639	1.746			0.141	-0.154	1.659			0.211	-0.127	1.462
0.015	-0.429	1.673			0.020	-0.366	1.684			0.024	-0.059	1.688			-0.007	0.099	1.661			-0.115	-0.154	1.745			-0.154	-0.381	1.798			-0.185	-0.565	1.762			-0.187	-0.641	1.744			0.141	-0.152	1.660			0.213	-0.127	1.462
0.015	-0.429	1.673			0.020	-0.366	1.685			0.023	-0.059	1.689			-0.008	0.099	1.662			-0.116	-0.154	1.745			-0.156	-0.382	1.797			-0.188	-0.567	1.760			-0.190	-0.643	1.741			0.141	-0.151	1.660			0.214	-0.127	1.463
0.015	-0.428	1.674			0.019	-0.366	1.686			0.023	-0.060	1.690			-0.008	0.098	1.662			-0.118	-0.154	1.745			-0.158	-0.383	1.797			-0.191	-0.569	1.758			-0.192	-0.645	1.739			0.141	-0.150	1.661			0.216	-0.126	1.464
0.014	-0.428	1.674			0.019	-0.365	1.687			0.022	-0.061	1.691			-0.009	0.098	1.662			-0.119	-0.155	1.745			-0.160	-0.384	1.796			-0.193	-0.570	1.757			-0.195	-0.646	1.737			0.141	-0.149	1.662			0.218	-0.126	1.464
0.014	-0.428	1.674			0.019	-0.365	1.689			0.022	-0.061	1.691			-0.009	0.097	1.663			-0.121	-0.155	1.744			-0.161	-0.384	1.795			-0.195	-0.571	1.755			-0.196	-0.647	1.735			0.141	-0.148	1.662			0.219	-0.126	1.464
0.014	-0.427	1.675			0.019	-0.365	1.690			0.021	-0.062	1.692			-0.009	0.097	1.663			-0.122	-0.155	1.744			-0.163	-0.385	1.794			-0.197	-0.572	1.754			-0.198	-0.648	1.733			0.141	-0.147	1.663			0.220	-0.125	1.463
0.013	-0.427	1.675			0.018	-0.365	1.690			0.020	-0.063	1.692			-0.010	0.097	1.663			-0.124	-0.156	1.744			-0.165	-0.386	1.793			-0.198	-0.573	1.752			-0.200	-0.649	1.731			0.141	-0.146	1.664			0.222	-0.124	1.462
0.013	-0.426	1.675			0.018	-0.365	1.691			0.020	-0.063	1.693			-0.010	0.096	1.663			-0.125	-0.156	1.743			-0.167	-0.386	1.792			-0.200	-0.574	1.751			-0.201	-0.650	1.730			0.141	-0.145	1.664			0.223	-0.124	1.461
0.013	-0.426	1.676			0.018	-0.364	1.692			0.019	-0.064	1.693			-0.011	0.096	1.663			-0.127	-0.157	1.742			-0.169	-0.387	1.791			-0.201	-0.575	1.750			-0.202	-0.650	1.729			0.141	-0.145	1.664			0.224	-0.123	1.459
0.012	-0.426	1.676			0.018	-0.364	1.693			0.018	-0.065	1.693			-0.011	0.096	1.663			-0.129	-0.157	1.742			-0.171	-0.387	1.790			-0.202	-0.576	1.749			-0.204	-0.651	1.727			0.141	-0.144	1.665			0.225	-0.122	1.458
0.012	-0.425	1.676			0.017	-0.364	1.693			0.017	-0.065	1.693			-0.011	0.095	1.663			-0.130	-0.157	1.741			-0.173	-0.388	1.789			-0.204	-0.576	1.748			-0.205	-0.652	1.726			0.140	-0.144	1.665			0.226	-0.122	1.458
0.012	-0.425	1.677			0.017	-0.364	1.694			0.015	-0.066	1.693			-0.012	0.095	1.663			-0.132	-0.158	1.740			-0.174	-0.388	1.788			-0.205	-0.577	1.747			-0.206	-0.652	1.726			0.140	-0.143	1.666			0.226	-0.121	1.459
0.011	-0.425	1.677			0.017	-0.364	1.694			0.014	-0.067	1.692			-0.012	0.095	1.662			-0.134	-0.158	1.739			-0.176	-0.388	1.787			-0.207	-0.578	1.746			-0.207	-0.653	1.725			0.140	-0.142	1.666			0.226	-0.121	1.460
0.011	-0.424	1.677			0.016	-0.364	1.695			0.013	-0.068	1.692			-0.012	0.094	1.661			-0.135	-0.158	1.738			-0.178	-0.389	1.785			-0.209	-0.578	1.746			-0.209	-0.653	1.724			0.140	-0.142	1.666			0.226	-0.121	1.462
0.011	-0.424	1.677			0.016	-0.364	1.695			0.011	-0.068	1.691			-0.013	0.094	1.661			-0.137	-0.158	1.737			-0.180	-0.389	1.784			-0.210	-0.578	1.745			-0.210	-0.654	1.724			0.140	-0.141	1.666			0.226	-0.120	1.462
0.010	-0.424	1.677			0.015	-0.364	1.695			0.010	-0.069	1.691			-0.013	0.093	1.660			-0.138	-0.158	1.736			-0.182	-0.389	1.783			-0.212	-0.579	1.745			-0.212	-0.654	1.724			0.140	-0.141	1.667			0.226	-0.120	1.463
0.010	-0.424	1.678			0.015	-0.363	1.696			0.009	-0.069	1.690			-0.013	0.093	1.659			-0.139	-0.159	1.735			-0.184	-0.389	1.782			-0.214	-0.579	1.744			-0.213	-0.654	1.723			0.139	-0.141	1.667			0.226	-0.119	1.463
0.009	-0.423	1.678			0.014	-0.363	1.696			0.007	-0.070	1.690			-0.014	0.093	1.658			-0.141	-0.159	1.734			-0.186	-0.389	1.781			-0.215	-0.579	1.744			-0.215	-0.654	1.723			0.139	-0.140	1.667			0.225	-0.119	1.462
0.009	-0.423	1.678			0.014	-0.363	1.696			0.006	-0.070	1.689			-0.014	0.092	1.657			-0.142	-0.159	1.733			-0.188	-0.389	1.780			-0.217	-0.579	1.743			-0.216	-0.654	1.723			0.139	-0.140	1.667			0.225	-0.119	1.461
0.009	-0.423	1.678			0.013	-0.363	1.696			0.005	-0.071	1.689			-0.015	0.092	1.656			-0.143	-0.159	1.732			-0.189	-0.389	1.779			-0.218	-0.579	1.743			-0.218	-0.654	1.723			0.138	-0.139	1.667			0.224	-0.118	1.460
0.008	-0.423	1.678			0.013	-0.363	1.696			0.004	-0.071	1.688			-0.015	0.092	1.655			-0.144	-0.159	1.731			-0.190	-0.389	1.778			-0.219	-0.579	1.742			-0.219	-0.654	1.722			0.138	-0.139	1.667			0.223	-0.118	1.459
0.008	-0.422	1.678			0.012	-0.363	1.696			0.003	-0.072	1.688			-0.016	0.091	1.654			-0.145	-0.159	1.730			-0.192	-0.389	1.777			-0.220	-0.578	1.742			-0.220	-0.654	1.722			0.137	-0.139	1.667			0.223	-0.118	1.457
0.007	-0.422	1.678			0.011	-0.363	1.696			0.002	-0.072	1.687			-0.016	0.091	1.653			-0.146	-0.159	1.730			-0.193	-0.389	1.777			-0.222	-0.578	1.742			-0.222	-0.654	1.721			0.137	-0.139	1.667			0.222	-0.117	1.456
0.007	-0.422	1.678			0.010	-0.363	1.696			0.001	-0.073	1.687			-0.017	0.091	1.652			-0.148	-0.160	1.729			-0.194	-0.389	1.776			-0.223	-0.578	1.741			-0.223	-0.654	1.721			0.136	-0.138	1.667			0.221	-0.117	1.454
0.006	-0.422	1.679			0.010	-0.363	1.696			-0.000	-0.073	1.686			-0.018	0.090	1.650			-0.149	-0.160	1.728			-0.195	-0.389	1.776			-0.223	-0.578	1.741			-0.224	-0.653	1.720			0.135	-0.138	1.667			0.220	-0.117	1.454
0.006	-0.422	1.679			0.009	-0.363	1.695			-0.002	-0.073	1.686			-0.019	0.090	1.649			-0.150	-0.160	1.728			-0.196	-0.389	1.775			-0.224	-0.577	1.740			-0.225	-0.652	1.720			0.134	-0.138	1.666			0.220	-0.117	1.453
0.005	-0.422	1.679			0.008	-0.363	1.695			-0.003	-0.074	1.685			-0.020	0.089	1.648			-0.151	-0.160	1.727			-0.197	-0.389	1.775			-0.225	-0.577	1.740			-0.225	-0.652	1.720			0.133	-0.138	1.666			0.219	-0.117	1.453
0.005	-0.421	1.679			0.007	-0.363	1.695			-0.004	-0.074	1.684			-0.021	0.089	1.646			-0.152	-0.160	1.726			-0.197	-0.389	1.774			-0.226	-0.577	1.740			-0.226	-0.652	1.720			0.132	-0.138	1.666			0.218	-0.116	1.454
0.004	-0.421	1.679			0.006	-0.363	1.695			-0.005	-0.075	1.684			-0.022	0.088	1.644			-0.153	-0.161	1.725			-0.198	-0.389	1.773			-0.226	-0.577	1.740			-0.227	-0.652	1.719			0.132	-0.138	1.665			0.217	-0.116	1.456
0.004	-0.421	1.679			0.005	-0.363	1.694			-0.006	-0.075	1.683			-0.022	0.087	1.643			-0.154	-0.161	1.724			-0.199	-0.389	1.773			-0.227	-0.577	1.739			-0.227	-0.652	1.719			0.131	-0.138	1.665			0.216	-0.116	1.458
0.003	-0.421	1.679			0.004	-0.363	1.694			-0.007	-0.076	1.682			-0.023	0.087	1.641			-0.155	-0.161	1.723			-0.200	-0.390	1.772			-0.228	-0.577	1.739			-0.228	-0.652	1.719			0.130	-0.138	1.665			0.215	-0.116	1.459
0.003	-0.421	1.679			0.004	-0.363	1.693			-0.009	-0.076	1.681			-0.024	0.086	1.639			-0.156	-0.162	1.721			-0.200	-0.390	1.771			-0.228	-0.577	1.739			-0.229	-0.652	1.719			0.129	-0.138	1.664			0.215	-0.115	1.460
0.002	-0.421	1.679			0.003	-0.363	1.693			-0.010	-0.077	1.680			-0.025	0.086	1.637			-0.157	-0.162	1.720			-0.201	-0.390	1.771			-0.229	-0.576	1.739			-0.229	-0.651	1.719			0.128	-0.137	1.664			0.214	-0.115	1.461
0.002	-0.421	1.679			0.002	-0.363	1.692			-0.011	-0.077	1.678			-0.025	0.085	1.634			-0.158	-0.163	1.718			-0.202	-0.390	1.769			-0.230	-0.576	1.738			-0.230	-0.651	1.718			0.128	-0.137	1.664			0.214	-0.115	1.462
0.001	-0.421	1.679			0.001	-0.364	1.691			-0.012	-0.078	1.677			-0.026	0.085	1.632			-0.160	-0.163	1.717			-0.203	-0.390	1.768			-0.230	-0.575	1.738			-0.231	-0.650	1.718			0.127	-0.137	1.663			0.213	-0.115	1.465
0.001	-0.421	1.679			-0.000	-0.364	1.690			-0.014	-0.079	1.676			-0.026	0.084	1.630			-0.161	-0.163	1.715			-0.204	-0.391	1.767			-0.231	-0.575	1.737			-0.231	-0.650	1.718			0.126	-0.137	1.663			0.213	-0.115	1.468
0.000	-0.421	1.679			-0.001	-0.364	1.689			-0.015	-0.079	1.674			-0.027	0.084	1.628			-0.162	-0.164	1.713			-0.206	-0.391	1.765			-0.232	-0.574	1.737			-0.232	-0.650	1.718			0.126	-0.137	1.663			0.213	-0.115	1.470
-0.000	-0.421	1.679			-0.002	-0.364	1.688			-0.016	-0.080	1.673			-0.027	0.083	1.626			-0.163	-0.164	1.712			-0.207	-0.391	1.764			-0.233	-0.574	1.736			-0.233	-0.650	1.717			0.125	-0.137	1.662			0.213	-0.115	1.472
-0.001	-0.421	1.679			-0.003	-0.364	1.687			-0.017	-0.080	1.672			-0.028	0.083	1.624			-0.164	-0.164	1.710			-0.208	-0.391	1.762			-0.234	-0.573	1.735			-0.234	-0.649	1.716			0.124	-0.137	1.662			0.213	-0.116	1.475
-0.001	-0.421	1.679			-0.004	-0.364	1.686			-0.018	-0.081	1.671			-0.028	0.082	1.622			-0.165	-0.165	1.708			-0.210	-0.391	1.760			-0.235	-0.573	1.733			-0.235	-0.648	1.715			0.124	-0.137	1.662			0.214	-0.117	1.477
-0.002	-0.421	1.679			-0.004	-0.364	1.685			-0.019	-0.081	1.669			-0.029	0.082	1.620			-0.165	-0.165	1.707			-0.211	-0.391	1.758			-0.237	-0.572	1.732			-0.236	-0.647	1.713			0.123	-0.137	1.661			0.215	-0.117	1.480
-0.002	-0.421	1.679			-0.005	-0.364	1.684			-0.019	-0.082	1.668			-0.029	0.082	1.618			-0.166	-0.165	1.705			-0.212	-0.391	1.757			-0.238	-0.571	1.730			-0.237	-0.647	1.711			0.123	-0.136	1.661			0.215	-0.118	1.482
-0.002	-0.421	1.678			-0.005	-0.364	1.683			-0.020	-0.082	1.667			-0.029	0.081	1.616			-0.167	-0.165	1.704			-0.213	-0.391	1.755			-0.239	-0.571	1.728			-0.237	-0.646	1.708			0.122	-0.136	1.661			0.216	-0.119	1.484
-0.003	-0.421	1.678			-0.006	-0.364	1.682			-0.021	-0.082	1.667			-0.029	0.081	1.615			-0.167	-0.165	1.703			-0.214	-0.391	1.754			-0.240	-0.570	1.726			-0.238	-0.645	1.706			0.122	-0.136	1.661			0.217	-0.119	1.485
-0.003	-0.421	1.678			-0.007	-0.364	1.681			-0.021	-0.083	1.666			-0.029	0.081	1.614			-0.168	-0.165	1.702			-0.215	-0.391	1.753			-0.241	-0.570	1.724			-0.239	-0.644	1.703			0.122	-0.136	1.661			0.218	-0.120	1.487
-0.003	-0.421	1.678			-0.007	-0.364	1.681			-0.022	-0.083	1.665			-0.030	0.081	1.612			-0.168	-0.166	1.701			-0.216	-0.391	1.751			-0.241	-0.569	1.722			-0.239	-0.644	1.700			0.121	-0.136	1.660			0.219	-0.122	1.489
-0.004	-0.421	1.678			-0.007	-0.364	1.680			-0.022	-0.083	1.665			-0.030	0.080	1.611			-0.169	-0.166	1.700			-0.217	-0.391	1.750			-0.242	-0.569	1.720			-0.239	-0.643	1.698			0.121	-0.136	1.660			0.220	-0.122	1.490
-0.004	-0.421	1.678			-0.008	-0.364	1.679			-0.022	-0.083	1.664			-0.030	0.080	1.610			-0.169	-0.166	1.699			-0.218	-0.391	1.749			-0.242	-0.568	1.719			-0.239	-0.643	1.696			0.121	-0.136	1.660			0.221	-0.123	1.492
-0.004	-0.421	1.678			-0.008	-0.364	1.678			-0.023	-0.084	1.663			-0.030	0.080	1.609			-0.169	-0.166	1.698			-0.218	-0.391	1.748			-0.243	-0.568	1.717			-0.239	-0.642	1.694			0.121	-0.136	1.660			0.222	-0.124	1.493
-0.004	-0.420	1.678			-0.008	-0.364	1.678			-0.023	-0.084	1.663			-0.030	0.080	1.608			-0.169	-0.166	1.697			-0.219	-0.391	1.747			-0.243	-0.568	1.716			-0.239	-0.642	1.692			0.120	-0.136	1.660			0.222	-0.125	1.494
-0.004	-0.420	1.677			-0.008	-0.364	1.677			-0.023	-0.084	1.662			-0.029	0.080	1.607			-0.170	-0.166	1.696			-0.219	-0.391	1.747			-0.244	-0.568	1.714			-0.239	-0.641	1.691			0.120	-0.136	1.660			0.223	-0.125	1.495
-0.005	-0.420	1.677			-0.009	-0.364	1.676			-0.023	-0.084	1.662			-0.029	0.079	1.606			-0.170	-0.166	1.695			-0.220	-0.391	1.746			-0.244	-0.567	1.713			-0.239	-0.641	1.690			0.120	-0.136	1.659			0.224	-0.126	1.496
-0.005	-0.420	1.677			-0.009	-0.364	1.676			-0.023	-0.085	1.661			-0.029	0.079	1.605			-0.170	-0.166	1.694			-0.220	-0.391	1.745			-0.244	-0.567	1.712			-0.239	-0.641	1.689			0.120	-0.136	1.659			0.224	-0.127	1.496
-0.005	-0.420	1.677			-0.009	-0.364	1.675			-0.023	-0.085	1.661			-0.029	0.079	1.605			-0.170	-0.166	1.694			-0.220	-0.391	1.744			-0.244	-0.567	1.711			-0.239	-0.641	1.688			0.120	-0.136	1.659			0.225	-0.127	1.497
-0.005	-0.420	1.677			-0.009	-0.364	1.675			-0.024	-0.085	1.661			-0.029	0.079	1.604			-0.170	-0.166	1.693			-0.221	-0.391	1.743			-0.244	-0.567	1.711			-0.238	-0.640	1.687			0.119	-0.136	1.659			0.226	-0.128	1.498
-0.005	-0.420	1.677			-0.009	-0.364	1.674			-0.024	-0.085	1.660			-0.029	0.079	1.603			-0.170	-0.166	1.692			-0.220	-0.390	1.742			-0.245	-0.567	1.710			-0.238	-0.640	1.686			0.119	-0.136	1.659			0.228	-0.128	1.500
-0.005	-0.420	1.677			-0.009	-0.364	1.674			-0.024	-0.085	1.660			-0.028	0.079	1.603			-0.170	-0.166	1.692			-0.220	-0.390	1.740			-0.245	-0.566	1.709			-0.238	-0.640	1.686			0.119	-0.136	1.659			0.229	-0.129	1.501
-0.005	-0.420	1.676			-0.009	-0.364	1.673			-0.024	-0.085	1.660			-0.028	0.079	1.602			-0.170	-0.166	1.691			-0.221	-0.390	1.739			-0.245	-0.566	1.709			-0.238	-0.640	1.685			0.119	-0.135	1.659			0.232	-0.130	1.503
-0.005	-0.420	1.676			-0.009	-0.364	1.673			-0.023	-0.085	1.659			-0.028	0.079	1.602			-0.170	-0.166	1.690			-0.221	-0.390	1.739			-0.245	-0.566	1.708			-0.238	-0.640	1.684			0.119	-0.135	1.659			0.234	-0.130	1.506
-0.005	-0.420	1.676			-0.009	-0.364	1.672			-0.023	-0.085	1.659			-0.027	0.079	1.602			-0.170	-0.166	1.689			-0.221	-0.390	1.738			-0.245	-0.566	1.707			-0.238	-0.640	1.684			0.120	-0.135	1.660			0.238	-0.131	1.510
-0.005	-0.420	1.676			-0.009	-0.364	1.672			-0.023	-0.086	1.659			-0.027	0.079	1.601			-0.170	-0.166	1.689			-0.221	-0.390	1.737			-0.245	-0.566	1.707			-0.237	-0.640	1.684			0.120	-0.135	1.660			0.241	-0.131	1.513
-0.005	-0.420	1.676			-0.009	-0.365	1.672			-0.023	-0.086	1.659			-0.026	0.079	1.601			-0.170	-0.166	1.688			-0.221	-0.390	1.736			-0.245	-0.566	1.706			-0.237	-0.640	1.683			0.120	-0.135	1.661			0.244	-0.132	1.517
-0.005	-0.420	1.676			-0.009	-0.365	1.671			-0.023	-0.086	1.659			-0.026	0.078	1.601			-0.169	-0.166	1.687			-0.222	-0.390	1.735			-0.245	-0.566	1.705			-0.237	-0.640	1.683			0.120	-0.135	1.662			0.247	-0.132	1.521
-0.005	-0.420	1.676			-0.009	-0.365	1.671			-0.023	-0.086	1.659			-0.025	0.078	1.601			-0.169	-0.166	1.687			-0.222	-0.390	1.734			-0.245	-0.566	1.704			-0.237	-0.640	1.682			0.121	-0.135	1.663			0.250	-0.132	1.525
-0.005	-0.420	1.676			-0.009	-0.365	1.671			-0.023	-0.086	1.659			-0.025	0.078	1.601			-0.169	-0.166	1.686			-0.222	-0.390	1.733			-0.245	-0.566	1.703			-0.237	-0.640	1.681			0.121	-0.135	1.665			0.253	-0.132	1.529
-0.005	-0.420	1.676			-0.009	-0.365	1.671			-0.023	-0.086	1.659			-0.024	0.078	1.601			-0.169	-0.166	1.685			-0.223	-0.391	1.732			-0.245	-0.566	1.702			-0.236	-0.640	1.680			0.122	-0.135	1.666			0.257	-0.132	1.534
-0.005	-0.420	1.675			-0.009	-0.365	1.670			-0.022	-0.086	1.659			-0.023	0.078	1.601			-0.169	-0.166	1.685			-0.223	-0.391	1.730			-0.245	-0.566	1.700			-0.236	-0.640	1.678			0.122	-0.135	1.668			0.259	-0.132	1.539
-0.005	-0.420	1.675			-0.009	-0.365	1.670			-0.022	-0.086	1.659			-0.023	0.078	1.601			-0.169	-0.166	1.684			-0.223	-0.391	1.729			-0.245	-0.567	1.698			-0.236	-0.641	1.676			0.123	-0.134	1.670			0.262	-0.132	1.543
-0.005	-0.420	1.675			-0.009	-0.365	1.670			-0.022	-0.087	1.659			-0.022	0.078	1.602			-0.168	-0.167	1.683			-0.224	-0.391	1.727			-0.245	-0.567	1.695			-0.236	-0.641	1.674			0.123	-0.134	1.673			0.265	-0.132	1.548
-0.006	-0.420	1.675			-0.009	-0.365	1.670			-0.022	-0.087	1.660			-0.021	0.078	1.602			-0.168	-0.167	1.683			-0.224	-0.391	1.726			-0.245	-0.567	1.693			-0.236	-0.641	1.671			0.124	-0.134	1.675			0.267	-0.131	1.553
-0.006	-0.420	1.675			-0.009	-0.365	1.670			-0.022	-0.087	1.660			-0.021	0.078	1.603			-0.168	-0.167	1.682			-0.225	-0.392	1.724			-0.245	-0.567	1.690			-0.235	-0.641	1.669			0.124	-0.134	1.678			0.269	-0.131	1.558
-0.006	-0.420	1.675			-0.009	-0.365	1.670			-0.023	-0.087	1.661			-0.020	0.078	1.604			-0.168	-0.167	1.682			-0.226	-0.392	1.722			-0.245	-0.567	1.688			-0.235	-0.641	1.666			0.124	-0.134	1.680			0.271	-0.131	1.563
-0.006	-0.420	1.675			-0.009	-0.365	1.670			-0.023	-0.087	1.661			-0.019	0.078	1.605			-0.168	-0.167	1.681			-0.226	-0.392	1.720			-0.245	-0.567	1.685			-0.235	-0.641	1.664			0.124	-0.133	1.683			0.273	-0.130	1.568
-0.006	-0.420	1.675			-0.009	-0.365	1.670			-0.023	-0.088	1.662			-0.018	0.078	1.606			-0.168	-0.167	1.681			-0.226	-0.392	1.719			-0.245	-0.567	1.683			-0.235	-0.641	1.661			0.124	-0.133	1.686			0.274	-0.130	1.572
-0.006	-0.420	1.675			-0.009	-0.365	1.670			-0.023	-0.088	1.663			-0.018	0.077	1.607			-0.168	-0.167	1.680			-0.227	-0.392	1.717			-0.245	-0.567	1.681			-0.234	-0.641	1.659			0.124	-0.133	1.689			0.275	-0.129	1.577
-0.006	-0.420	1.675			-0.009	-0.365	1.671			-0.023	-0.088	1.663			-0.017	0.077	1.608			-0.168	-0.167	1.680			-0.227	-0.392	1.716			-0.245	-0.567	1.679			-0.234	-0.641	1.657			0.124	-0.133	1.691			0.276	-0.129	1.581
-0.005	-0.420	1.675			-0.009	-0.364	1.671			-0.023	-0.088	1.664			-0.016	0.077	1.609			-0.167	-0.167	1.679			-0.227	-0.392	1.715			-0.245	-0.567	1.677			-0.234	-0.641	1.655			0.124	-0.132	1.694			0.277	-0.128	1.585
-0.005	-0.420	1.676			-0.009	-0.364	1.671			-0.023	-0.088	1.665			-0.016	0.077	1.611			-0.167	-0.167	1.679			-0.228	-0.392	1.714			-0.244	-0.567	1.676			-0.233	-0.641	1.653			0.124	-0.132	1.696			0.278	-0.128	1.589
-0.005	-0.420	1.676			-0.009	-0.364	1.672			-0.023	-0.088	1.666			-0.015	0.077	1.612			-0.167	-0.167	1.679			-0.228	-0.392	1.713			-0.244	-0.567	1.674			-0.233	-0.641	1.652			0.124	-0.132	1.698			0.279	-0.128	1.592
-0.005	-0.420	1.676			-0.009	-0.364	1.673			-0.023	-0.089	1.667			-0.015	0.077	1.613			-0.167	-0.168	1.678			-0.228	-0.392	1.712			-0.244	-0.567	1.673			-0.233	-0.641	1.651			0.124	-0.132	1.700			0.280	-0.127	1.595
-0.005	-0.420	1.676			-0.009	-0.364	1.673			-0.023	-0.089	1.668			-0.014	0.077	1.615			-0.167	-0.168	1.678			-0.228	-0.392	1.711			-0.244	-0.567	1.672			-0.233	-0.641	1.650			0.124	-0.132	1.702			0.281	-0.127	1.598
-0.005	-0.420	1.677			-0.008	-0.365	1.674			-0.023	-0.089	1.670			-0.014	0.077	1.616			-0.167	-0.168	1.678			-0.229	-0.392	1.711			-0.244	-0.567	1.671			-0.233	-0.641	1.649			0.124	-0.132	1.704			0.282	-0.127	1.601
-0.005	-0.420	1.677			-0.008	-0.365	1.675			-0.023	-0.089	1.671			-0.014	0.077	1.618			-0.167	-0.168	1.678			-0.229	-0.392	1.710			-0.244	-0.567	1.670			-0.233	-0.641	1.648			0.124	-0.131	1.706			0.282	-0.126	1.604
-0.005	-0.420	1.678			-0.008	-0.365	1.676			-0.023	-0.089	1.672			-0.013	0.077	1.619			-0.167	-0.168	1.677			-0.229	-0.392	1.709			-0.244	-0.567	1.670			-0.233	-0.641	1.648			0.124	-0.131	1.707			0.283	-0.126	1.606
-0.005	-0.420	1.678			-0.008	-0.365	1.677			-0.023	-0.089	1.673			-0.013	0.077	1.620			-0.167	-0.168	1.677			-0.229	-0.392	1.709			-0.244	-0.567	1.669			-0.232	-0.641	1.647			0.124	-0.131	1.709			0.283	-0.126	1.608
-0.005	-0.420	1.679			-0.008	-0.365	1.679			-0.023	-0.089	1.675			-0.013	0.077	1.622			-0.167	-0.168	1.677			-0.229	-0.392	1.708			-0.244	-0.567	1.669			-0.232	-0.641	1.647			0.124	-0.131	1.711			0.284	-0.126	1.610
-0.005	-0.420	1.679			-0.008	-0.365	1.680			-0.023	-0.089	1.676			-0.013	0.077	1.623			-0.167	-0.168	1.677			-0.229	-0.392	1.708			-0.244	-0.568	1.668			-0.232	-0.642	1.647			0.124	-0.131	1.712			0.285	-0.125	1.612
-0.005	-0.420	1.680			-0.008	-0.365	1.681			-0.022	-0.089	1.677			-0.012	0.077	1.624			-0.167	-0.168	1.677			-0.230	-0.393	1.708			-0.244	-0.568	1.668			-0.232	-0.642	1.647			0.124	-0.131	1.714			0.285	-0.125	1.614
-0.004	-0.420	1.680			-0.008	-0.365	1.682			-0.022	-0.090	1.678			-0.012	0.077	1.626			-0.167	-0.168	1.677			-0.230	-0.393	1.707			-0.244	-0.568	1.668			-0.232	-0.643	1.647			0.124	-0.131	1.715			0.285	-0.125	1.616
-0.004	-0.420	1.681			-0.007	-0.365	1.683			-0.022	-0.090	1.679			-0.012	0.077	1.627			-0.166	-0.168	1.677			-0.230	-0.393	1.707			-0.244	-0.569	1.668			-0.232	-0.643	1.648			0.124	-0.131	1.716			0.286	-0.125	1.618
-0.004	-0.420	1.681			-0.007	-0.365	1.684			-0.022	-0.090	1.680			-0.012	0.077	1.628			-0.166	-0.168	1.677			-0.230	-0.393	1.707			-0.244	-0.569	1.668			-0.232	-0.644	1.648			0.124	-0.131	1.717			0.286	-0.125	1.619
-0.004	-0.420	1.682			-0.007	-0.365	1.685			-0.022	-0.090	1.681			-0.012	0.077	1.629			-0.166	-0.169	1.677			-0.230	-0.393	1.707			-0.244	-0.569	1.668			-0.231	-0.644	1.648			0.124	-0.131	1.718			0.286	-0.124	1.621
-0.004	-0.420	1.683			-0.007	-0.365	1.686			-0.022	-0.090	1.682			-0.012	0.077	1.630			-0.166	-0.169	1.677			-0.230	-0.394	1.706			-0.243	-0.570	1.668			-0.231	-0.644	1.649			0.124	-0.131	1.719			0.287	-0.124	1.622
-0.004	-0.420	1.683			-0.007	-0.365	1.687			-0.022	-0.090	1.683			-0.012	0.077	1.631			-0.166	-0.169	1.677			-0.230	-0.394	1.706			-0.243	-0.570	1.668			-0.231	-0.645	1.649			0.125	-0.131	1.720			0.287	-0.124	1.623
-0.004	-0.420	1.684			-0.007	-0.365	1.688			-0.022	-0.090	1.684			-0.012	0.076	1.632			-0.166	-0.169	1.677			-0.230	-0.394	1.706			-0.243	-0.570	1.668			-0.231	-0.645	1.649			0.125	-0.131	1.721			0.287	-0.124	1.625
-0.003	-0.420	1.684			-0.007	-0.365	1.689			-0.022	-0.090	1.685			-0.012	0.076	1.633			-0.166	-0.169	1.678			-0.230	-0.394	1.706			-0.243	-0.571	1.668			-0.230	-0.646	1.650			0.125	-0.131	1.722			0.288	-0.124	1.626
-0.003	-0.420	1.685			-0.007	-0.365	1.690			-0.022	-0.090	1.685			-0.012	0.076	1.634			-0.166	-0.169	1.678			-0.231	-0.395	1.706			-0.242	-0.571	1.668			-0.230	-0.646	1.650			0.125	-0.131	1.723			0.288	-0.124	1.627
-0.003	-0.420	1.685			-0.007	-0.365	1.691			-0.023	-0.091	1.686			-0.011	0.076	1.635			-0.166	-0.169	1.678			-0.231	-0.395	1.706			-0.242	-0.571	1.668			-0.230	-0.646	1.650			0.125	-0.131	1.724			0.288	-0.124	1.628
-0.003	-0.420	1.686			-0.007	-0.365	1.691			-0.023	-0.091	1.687			-0.011	0.076	1.635			-0.166	-0.170	1.678			-0.231	-0.395	1.706			-0.242	-0.572	1.669			-0.230	-0.646	1.650			0.125	-0.131	1.724			0.288	-0.124	1.629
-0.003	-0.420	1.686			-0.007	-0.365	1.692			-0.023	-0.091	1.687			-0.011	0.076	1.636			-0.165	-0.170	1.679			-0.231	-0.395	1.706			-0.242	-0.572	1.669			-0.229	-0.647	1.650			0.125	-0.131	1.725			0.288	-0.124	1.630
-0.003	-0.420	1.687			-0.007	-0.365	1.693			-0.023	-0.091	1.688			-0.011	0.076	1.637			-0.165	-0.170	1.679			-0.231	-0.396	1.706			-0.241	-0.572	1.669			-0.229	-0.647	1.650			0.125	-0.131	1.726			0.289	-0.124	1.631
-0.003	-0.420	1.687			-0.007	-0.365	1.693			-0.023	-0.091	1.688			-0.011	0.076	1.637			-0.165	-0.170	1.679			-0.231	-0.396	1.706			-0.241	-0.572	1.669			-0.229	-0.647	1.651			0.125	-0.131	1.726			0.289	-0.123	1.632
-0.003	-0.420	1.688			-0.007	-0.365	1.694			-0.023	-0.091	1.689			-0.011	0.076	1.638			-0.165	-0.170	1.679			-0.231	-0.396	1.706			-0.241	-0.572	1.669			-0.229	-0.647	1.651			0.125	-0.131	1.727			0.289	-0.123	1.633
[truncated: 30 more columns]
