# Supplementary material for: A natural user interface to integrate citizen science and physical exercise
Source: PLoS One. 2017 Feb 23;12(2):e0172587. doi: 10.1371/journal.pone.0172587 (PMC5322974; doi:10.1371/journal.pone.0172587)
Supplement: S1 Folder — Kinect raw data of each participant in the two kinect groups (KC and KNC). Data of each participant are saved in a binary file. Trajectories of points have been extracted form the binary file and saved in a text file. (ZIP) [file pone.0172587.s002.zip › Raw_data/Par25/Par25_Right_NC_points.txt]

0.040	-0.285	1.303			0.043	-0.229	1.323			0.043	0.055	1.315			0.037	0.243	1.279			-0.132	-0.037	1.365			-0.204	-0.262	1.403			-0.234	-0.453	1.348			-0.234	-0.493	1.331			0.210	-0.046	1.311			0.382	-0.143	1.237
0.040	-0.285	1.303			0.043	-0.229	1.324			0.043	0.055	1.315			0.037	0.243	1.279			-0.132	-0.037	1.365			-0.204	-0.262	1.403			-0.234	-0.453	1.348			-0.233	-0.493	1.331			0.210	-0.046	1.312			0.382	-0.143	1.237
0.040	-0.285	1.303			0.043	-0.229	1.324			0.042	0.055	1.315			0.037	0.243	1.279			-0.132	-0.037	1.366			-0.204	-0.262	1.403			-0.234	-0.453	1.348			-0.233	-0.493	1.331			0.210	-0.046	1.312			0.383	-0.143	1.237
0.040	-0.285	1.303			0.043	-0.229	1.324			0.042	0.055	1.316			0.037	0.243	1.280			-0.132	-0.037	1.366			-0.204	-0.262	1.403			-0.234	-0.453	1.348			-0.233	-0.493	1.331			0.210	-0.046	1.312			0.383	-0.143	1.238
0.040	-0.285	1.303			0.043	-0.229	1.325			0.042	0.055	1.316			0.037	0.243	1.280			-0.132	-0.037	1.366			-0.203	-0.262	1.403			-0.234	-0.453	1.348			-0.233	-0.493	1.331			0.210	-0.046	1.312			0.383	-0.143	1.238
0.040	-0.285	1.303			0.044	-0.229	1.325			0.042	0.055	1.316			0.037	0.243	1.280			-0.132	-0.037	1.367			-0.203	-0.262	1.403			-0.233	-0.453	1.348			-0.232	-0.493	1.331			0.210	-0.046	1.312			0.384	-0.143	1.238
0.040	-0.285	1.303			0.044	-0.229	1.325			0.042	0.055	1.317			0.037	0.243	1.280			-0.132	-0.037	1.367			-0.203	-0.262	1.403			-0.233	-0.453	1.348			-0.232	-0.493	1.331			0.210	-0.046	1.312			0.384	-0.143	1.239
0.040	-0.285	1.303			0.044	-0.229	1.326			0.042	0.055	1.317			0.037	0.244	1.280			-0.132	-0.037	1.367			-0.203	-0.262	1.404			-0.233	-0.453	1.348			-0.232	-0.493	1.331			0.210	-0.046	1.313			0.384	-0.143	1.239
0.040	-0.285	1.303			0.044	-0.229	1.326			0.042	0.055	1.318			0.036	0.244	1.281			-0.132	-0.037	1.368			-0.202	-0.262	1.404			-0.232	-0.453	1.348			-0.232	-0.493	1.331			0.210	-0.046	1.313			0.384	-0.143	1.239
0.040	-0.285	1.303			0.044	-0.230	1.326			0.042	0.055	1.318			0.036	0.244	1.281			-0.132	-0.037	1.368			-0.202	-0.262	1.404			-0.232	-0.453	1.348			-0.231	-0.493	1.331			0.210	-0.046	1.313			0.385	-0.143	1.239
0.040	-0.285	1.303			0.044	-0.230	1.327			0.042	0.055	1.319			0.036	0.244	1.281			-0.132	-0.037	1.368			-0.202	-0.262	1.404			-0.232	-0.453	1.348			-0.231	-0.493	1.331			0.210	-0.046	1.313			0.385	-0.143	1.240
0.040	-0.285	1.303			0.044	-0.230	1.327			0.042	0.055	1.319			0.036	0.244	1.281			-0.132	-0.037	1.369			-0.201	-0.262	1.404			-0.231	-0.453	1.348			-0.231	-0.493	1.331			0.210	-0.045	1.314			0.385	-0.143	1.240
0.040	-0.285	1.303			0.044	-0.230	1.328			0.042	0.055	1.319			0.036	0.244	1.282			-0.132	-0.037	1.369			-0.201	-0.262	1.405			-0.231	-0.453	1.349			-0.230	-0.493	1.332			0.210	-0.045	1.314			0.386	-0.143	1.240
0.040	-0.285	1.303			0.044	-0.230	1.328			0.043	0.055	1.320			0.036	0.244	1.282			-0.131	-0.037	1.369			-0.201	-0.262	1.405			-0.231	-0.452	1.349			-0.230	-0.493	1.332			0.210	-0.045	1.314			0.386	-0.143	1.241
0.040	-0.285	1.303			0.044	-0.230	1.329			0.043	0.055	1.321			0.036	0.244	1.282			-0.131	-0.037	1.370			-0.200	-0.262	1.405			-0.230	-0.452	1.349			-0.230	-0.493	1.332			0.210	-0.045	1.314			0.386	-0.143	1.241
0.040	-0.285	1.303			0.044	-0.230	1.330			0.043	0.055	1.321			0.036	0.244	1.283			-0.131	-0.037	1.370			-0.200	-0.262	1.405			-0.230	-0.452	1.349			-0.229	-0.493	1.332			0.210	-0.045	1.315			0.387	-0.143	1.242
0.040	-0.285	1.304			0.044	-0.230	1.330			0.043	0.055	1.322			0.035	0.245	1.283			-0.131	-0.037	1.371			-0.200	-0.262	1.406			-0.230	-0.452	1.350			-0.229	-0.493	1.332			0.210	-0.045	1.315			0.387	-0.143	1.242
0.040	-0.285	1.304			0.044	-0.230	1.331			0.043	0.055	1.322			0.035	0.245	1.284			-0.131	-0.037	1.371			-0.199	-0.262	1.406			-0.229	-0.452	1.350			-0.229	-0.493	1.333			0.210	-0.045	1.316			0.387	-0.143	1.242
0.040	-0.284	1.304			0.045	-0.230	1.332			0.043	0.055	1.323			0.035	0.245	1.284			-0.131	-0.037	1.372			-0.199	-0.262	1.406			-0.229	-0.452	1.350			-0.229	-0.494	1.333			0.210	-0.045	1.316			0.387	-0.143	1.243
0.040	-0.284	1.304			0.045	-0.230	1.332			0.043	0.055	1.323			0.035	0.245	1.285			-0.131	-0.037	1.372			-0.199	-0.262	1.407			-0.229	-0.452	1.350			-0.228	-0.494	1.333			0.210	-0.045	1.316			0.387	-0.143	1.243
0.040	-0.284	1.304			0.045	-0.230	1.333			0.043	0.055	1.324			0.035	0.245	1.285			-0.131	-0.037	1.373			-0.199	-0.262	1.407			-0.228	-0.452	1.351			-0.228	-0.494	1.333			0.210	-0.045	1.317			0.388	-0.143	1.243
0.040	-0.284	1.305			0.045	-0.230	1.334			0.043	0.055	1.325			0.035	0.245	1.286			-0.131	-0.037	1.373			-0.198	-0.262	1.407			-0.228	-0.452	1.351			-0.228	-0.494	1.333			0.210	-0.045	1.317			0.388	-0.142	1.244
0.040	-0.284	1.305			0.045	-0.230	1.334			0.043	0.055	1.325			0.035	0.246	1.286			-0.130	-0.037	1.374			-0.198	-0.263	1.408			-0.228	-0.452	1.351			-0.227	-0.494	1.334			0.210	-0.045	1.318			0.388	-0.142	1.244
0.040	-0.284	1.305			0.045	-0.230	1.335			0.043	0.055	1.326			0.034	0.246	1.287			-0.130	-0.037	1.375			-0.198	-0.263	1.408			-0.228	-0.452	1.351			-0.227	-0.494	1.334			0.210	-0.045	1.318			0.388	-0.142	1.244
0.040	-0.284	1.305			0.045	-0.230	1.336			0.043	0.055	1.327			0.034	0.246	1.288			-0.130	-0.037	1.375			-0.197	-0.263	1.409			-0.227	-0.452	1.352			-0.227	-0.494	1.334			0.210	-0.045	1.319			0.388	-0.142	1.245
0.040	-0.284	1.306			0.045	-0.230	1.337			0.043	0.055	1.327			0.034	0.246	1.288			-0.130	-0.038	1.376			-0.197	-0.263	1.409			-0.227	-0.452	1.352			-0.227	-0.494	1.334			0.210	-0.045	1.319			0.388	-0.142	1.245
0.040	-0.284	1.306			0.045	-0.230	1.338			0.043	0.056	1.328			0.034	0.246	1.289			-0.130	-0.038	1.377			-0.197	-0.263	1.409			-0.227	-0.452	1.352			-0.227	-0.495	1.335			0.210	-0.045	1.320			0.388	-0.142	1.246
0.040	-0.284	1.307			0.045	-0.230	1.338			0.043	0.056	1.329			0.034	0.246	1.290			-0.130	-0.038	1.377			-0.196	-0.263	1.410			-0.227	-0.452	1.353			-0.226	-0.495	1.335			0.210	-0.045	1.321			0.388	-0.142	1.246
0.040	-0.284	1.307			0.046	-0.230	1.339			0.043	0.056	1.329			0.034	0.246	1.290			-0.130	-0.038	1.378			-0.196	-0.263	1.410			-0.226	-0.452	1.353			-0.226	-0.495	1.335			0.210	-0.045	1.321			0.387	-0.142	1.246
0.040	-0.284	1.307			0.046	-0.230	1.340			0.043	0.056	1.330			0.034	0.246	1.291			-0.130	-0.038	1.379			-0.196	-0.263	1.411			-0.226	-0.452	1.353			-0.226	-0.495	1.335			0.210	-0.045	1.322			0.387	-0.141	1.247
0.040	-0.284	1.308			0.046	-0.230	1.341			0.043	0.056	1.331			0.034	0.246	1.292			-0.130	-0.038	1.379			-0.196	-0.263	1.411			-0.226	-0.452	1.354			-0.226	-0.495	1.336			0.210	-0.045	1.322			0.387	-0.141	1.247
0.040	-0.284	1.308			0.046	-0.230	1.341			0.043	0.056	1.331			0.034	0.247	1.292			-0.130	-0.038	1.380			-0.195	-0.263	1.412			-0.226	-0.452	1.354			-0.225	-0.496	1.336			0.210	-0.045	1.322			0.386	-0.141	1.247
0.041	-0.284	1.309			0.046	-0.231	1.342			0.043	0.056	1.332			0.034	0.247	1.293			-0.130	-0.038	1.380			-0.195	-0.264	1.413			-0.225	-0.452	1.355			-0.225	-0.496	1.336			0.210	-0.044	1.323			0.386	-0.141	1.247
0.041	-0.284	1.309			0.046	-0.231	1.343			0.043	0.056	1.332			0.034	0.247	1.294			-0.130	-0.038	1.381			-0.195	-0.264	1.413			-0.225	-0.453	1.355			-0.225	-0.496	1.337			0.210	-0.044	1.323			0.385	-0.140	1.247
0.041	-0.284	1.309			0.046	-0.231	1.343			0.043	0.056	1.333			0.034	0.247	1.294			-0.130	-0.038	1.382			-0.194	-0.264	1.414			-0.225	-0.453	1.356			-0.224	-0.496	1.337			0.210	-0.044	1.324			0.385	-0.140	1.247
0.041	-0.284	1.310			0.046	-0.231	1.344			0.043	0.056	1.333			0.033	0.247	1.295			-0.130	-0.039	1.382			-0.194	-0.264	1.414			-0.224	-0.453	1.356			-0.224	-0.497	1.337			0.210	-0.044	1.324			0.384	-0.140	1.247
0.041	-0.284	1.310			0.046	-0.231	1.344			0.044	0.056	1.334			0.033	0.247	1.296			-0.129	-0.039	1.383			-0.194	-0.264	1.415			-0.224	-0.453	1.357			-0.224	-0.497	1.338			0.210	-0.044	1.324			0.383	-0.140	1.247
0.041	-0.284	1.310			0.046	-0.231	1.345			0.044	0.056	1.334			0.033	0.247	1.296			-0.129	-0.039	1.383			-0.194	-0.264	1.415			-0.224	-0.453	1.357			-0.223	-0.497	1.338			0.210	-0.044	1.325			0.382	-0.140	1.247
0.041	-0.284	1.311			0.047	-0.231	1.346			0.044	0.056	1.335			0.033	0.247	1.297			-0.129	-0.039	1.384			-0.193	-0.264	1.416			-0.223	-0.453	1.358			-0.223	-0.498	1.339			0.210	-0.044	1.325			0.381	-0.139	1.247
0.041	-0.284	1.311			0.047	-0.231	1.346			0.044	0.056	1.335			0.033	0.247	1.297			-0.129	-0.039	1.384			-0.193	-0.264	1.416			-0.223	-0.453	1.358			-0.223	-0.498	1.339			0.210	-0.044	1.325			0.380	-0.139	1.247
0.041	-0.284	1.311			0.047	-0.231	1.346			0.044	0.056	1.336			0.033	0.247	1.298			-0.129	-0.039	1.384			-0.193	-0.264	1.417			-0.223	-0.453	1.359			-0.223	-0.498	1.340			0.210	-0.044	1.325			0.379	-0.139	1.247
0.041	-0.284	1.311			0.047	-0.231	1.347			0.044	0.056	1.336			0.033	0.247	1.298			-0.129	-0.039	1.385			-0.193	-0.264	1.417			-0.223	-0.453	1.359			-0.222	-0.499	1.340			0.210	-0.044	1.326			0.378	-0.139	1.246
0.041	-0.284	1.312			0.047	-0.231	1.347			0.044	0.056	1.336			0.033	0.247	1.299			-0.129	-0.039	1.385			-0.192	-0.264	1.417			-0.222	-0.453	1.360			-0.222	-0.499	1.341			0.210	-0.044	1.326			0.377	-0.140	1.246
0.041	-0.284	1.312			0.047	-0.231	1.348			0.044	0.056	1.337			0.033	0.248	1.299			-0.129	-0.039	1.385			-0.192	-0.265	1.418			-0.222	-0.453	1.360			-0.222	-0.499	1.341			0.210	-0.044	1.326			0.375	-0.140	1.245
0.041	-0.284	1.312			0.047	-0.231	1.348			0.044	0.056	1.337			0.033	0.248	1.300			-0.129	-0.039	1.386			-0.192	-0.265	1.418			-0.222	-0.453	1.361			-0.222	-0.499	1.341			0.210	-0.044	1.326			0.374	-0.140	1.244
0.041	-0.284	1.312			0.047	-0.231	1.348			0.044	0.056	1.337			0.033	0.248	1.300			-0.129	-0.039	1.386			-0.192	-0.265	1.418			-0.222	-0.453	1.361			-0.221	-0.500	1.342			0.210	-0.044	1.327			0.372	-0.140	1.242
0.041	-0.284	1.313			0.047	-0.231	1.349			0.044	0.056	1.337			0.033	0.248	1.301			-0.129	-0.039	1.386			-0.192	-0.265	1.419			-0.222	-0.453	1.361			-0.221	-0.500	1.342			0.210	-0.044	1.327			0.370	-0.138	1.238
0.041	-0.284	1.313			0.047	-0.231	1.349			0.044	0.056	1.338			0.033	0.248	1.301			-0.129	-0.039	1.387			-0.192	-0.265	1.419			-0.221	-0.453	1.362			-0.221	-0.500	1.342			0.210	-0.044	1.327			0.367	-0.137	1.233
0.041	-0.284	1.313			0.047	-0.231	1.349			0.044	0.056	1.338			0.033	0.248	1.301			-0.129	-0.039	1.387			-0.191	-0.265	1.419			-0.221	-0.453	1.362			-0.221	-0.500	1.342			0.210	-0.044	1.327			0.364	-0.135	1.227
0.041	-0.284	1.313			0.047	-0.231	1.350			0.044	0.056	1.338			0.033	0.248	1.302			-0.129	-0.039	1.387			-0.191	-0.265	1.419			-0.221	-0.453	1.362			-0.221	-0.500	1.343			0.210	-0.044	1.327			0.360	-0.130	1.218
0.041	-0.284	1.313			0.047	-0.231	1.350			0.044	0.056	1.338			0.033	0.248	1.302			-0.129	-0.039	1.387			-0.191	-0.264	1.420			-0.221	-0.452	1.363			-0.221	-0.501	1.343			0.210	-0.044	1.327			0.357	-0.127	1.211
0.041	-0.284	1.314			0.047	-0.231	1.350			0.044	0.056	1.339			0.033	0.248	1.303			-0.128	-0.039	1.387			-0.191	-0.263	1.420			-0.220	-0.451	1.363			-0.220	-0.501	1.343			0.210	-0.044	1.327			0.351	-0.122	1.200
0.041	-0.284	1.314			0.048	-0.231	1.350			0.044	0.056	1.339			0.033	0.248	1.303			-0.128	-0.039	1.388			-0.191	-0.260	1.419			-0.220	-0.450	1.364			-0.220	-0.501	1.343			0.209	-0.044	1.327			0.348	-0.120	1.185
0.041	-0.284	1.314			0.048	-0.231	1.351			0.045	0.057	1.339			0.033	0.248	1.303			-0.128	-0.039	1.388			-0.190	-0.258	1.419			-0.219	-0.449	1.364			-0.220	-0.501	1.343			0.209	-0.045	1.327			0.345	-0.118	1.173
0.041	-0.284	1.314			0.048	-0.231	1.351			0.045	0.057	1.340			0.033	0.248	1.303			-0.127	-0.038	1.388			-0.190	-0.256	1.419			-0.219	-0.449	1.365			-0.220	-0.501	1.343			0.209	-0.045	1.327			0.342	-0.117	1.165
0.041	-0.284	1.314			0.048	-0.231	1.351			0.046	0.058	1.340			0.033	0.248	1.304			-0.127	-0.038	1.388			-0.190	-0.254	1.419			-0.219	-0.448	1.365			-0.220	-0.501	1.344			0.209	-0.045	1.327			0.340	-0.117	1.158
0.041	-0.284	1.314			0.048	-0.231	1.351			0.046	0.059	1.340			0.033	0.248	1.304			-0.127	-0.038	1.388			-0.189	-0.253	1.419			-0.218	-0.447	1.365			-0.220	-0.501	1.344			0.206	-0.053	1.322			0.339	-0.116	1.153
0.041	-0.284	1.314			0.048	-0.231	1.351			0.046	0.061	1.339			0.033	0.248	1.304			-0.126	-0.038	1.388			-0.189	-0.253	1.419			-0.218	-0.447	1.365			-0.219	-0.501	1.344			0.204	-0.059	1.320			0.338	-0.116	1.149
0.041	-0.284	1.315			0.048	-0.231	1.352			0.046	0.063	1.339			0.032	0.248	1.305			-0.126	-0.038	1.388			-0.189	-0.252	1.419			-0.218	-0.446	1.366			-0.219	-0.501	1.344			0.203	-0.062	1.317			0.333	-0.112	1.142
0.041	-0.284	1.315			0.048	-0.231	1.352			0.045	0.065	1.338			0.032	0.248	1.305			-0.126	-0.037	1.388			-0.189	-0.252	1.419			-0.217	-0.446	1.366			-0.219	-0.501	1.344			0.202	-0.065	1.316			0.329	-0.109	1.137
0.041	-0.284	1.315			0.048	-0.230	1.352			0.045	0.066	1.337			0.032	0.248	1.305			-0.126	-0.037	1.388			-0.188	-0.251	1.420			-0.217	-0.446	1.366			-0.219	-0.502	1.344			0.202	-0.067	1.314			0.322	-0.103	1.128
0.041	-0.284	1.315			0.048	-0.230	1.352			0.044	0.068	1.336			0.032	0.249	1.306			-0.126	-0.037	1.389			-0.188	-0.251	1.420			-0.217	-0.445	1.366			-0.219	-0.502	1.344			0.201	-0.069	1.313			0.317	-0.099	1.123
0.041	-0.284	1.315			0.048	-0.230	1.351			0.042	0.070	1.335			0.031	0.249	1.306			-0.125	-0.037	1.389			-0.188	-0.251	1.420			-0.217	-0.445	1.366			-0.219	-0.502	1.344			0.201	-0.070	1.312			0.314	-0.097	1.119
0.041	-0.285	1.315			0.048	-0.230	1.351			0.041	0.071	1.334			0.031	0.249	1.306			-0.125	-0.037	1.389			-0.188	-0.250	1.420			-0.217	-0.445	1.367			-0.219	-0.502	1.344			0.201	-0.071	1.311			0.311	-0.095	1.116
0.041	-0.285	1.315			0.048	-0.230	1.351			0.039	0.072	1.333			0.030	0.249	1.306			-0.125	-0.037	1.389			-0.188	-0.250	1.420			-0.216	-0.445	1.367			-0.219	-0.502	1.344			0.200	-0.072	1.310			0.306	-0.092	1.110
0.041	-0.285	1.315			0.048	-0.230	1.350			0.037	0.073	1.332			0.030	0.249	1.307			-0.125	-0.037	1.389			-0.188	-0.250	1.420			-0.216	-0.444	1.367			-0.218	-0.502	1.345			0.200	-0.073	1.310			0.303	-0.090	1.106
0.040	-0.286	1.315			0.047	-0.231	1.349			0.028	0.067	1.333			0.029	0.249	1.307			-0.125	-0.037	1.389			-0.187	-0.250	1.421			-0.216	-0.444	1.367			-0.218	-0.502	1.345			0.200	-0.074	1.309			0.300	-0.088	1.103
0.040	-0.286	1.315			0.046	-0.231	1.349			0.021	0.063	1.334			0.028	0.249	1.307			-0.125	-0.037	1.389			-0.187	-0.250	1.421			-0.216	-0.444	1.368			-0.218	-0.503	1.345			0.199	-0.074	1.308			0.297	-0.087	1.100
0.039	-0.287	1.315			0.045	-0.232	1.349			0.015	0.059	1.336			0.028	0.249	1.307			-0.125	-0.037	1.389			-0.187	-0.250	1.421			-0.216	-0.444	1.368			-0.218	-0.503	1.346			0.199	-0.075	1.307			0.294	-0.086	1.098
0.039	-0.287	1.315			0.044	-0.233	1.349			0.009	0.055	1.338			0.027	0.249	1.307			-0.125	-0.037	1.389			-0.187	-0.250	1.422			-0.215	-0.444	1.369			-0.218	-0.503	1.346			0.198	-0.075	1.307			0.291	-0.085	1.097
0.038	-0.288	1.315			0.043	-0.234	1.349			0.002	0.049	1.342			0.027	0.249	1.308			-0.125	-0.037	1.390			-0.187	-0.251	1.422			-0.215	-0.444	1.369			-0.218	-0.504	1.346			0.198	-0.075	1.306			0.288	-0.084	1.095
0.037	-0.289	1.315			0.042	-0.235	1.349			0.001	0.048	1.342			0.026	0.249	1.308			-0.125	-0.037	1.390			-0.186	-0.251	1.423			-0.215	-0.444	1.369			-0.218	-0.504	1.347			0.197	-0.075	1.306			0.285	-0.083	1.094
0.037	-0.289	1.315			0.041	-0.236	1.349			0.003	0.040	1.341			0.025	0.248	1.309			-0.125	-0.038	1.391			-0.186	-0.251	1.423			-0.215	-0.445	1.370			-0.218	-0.504	1.347			0.196	-0.074	1.305			0.281	-0.082	1.093
0.036	-0.290	1.315			0.040	-0.237	1.349			0.004	0.034	1.339			0.024	0.248	1.309			-0.126	-0.038	1.392			-0.186	-0.252	1.424			-0.215	-0.445	1.370			-0.217	-0.505	1.348			0.194	-0.073	1.305			0.277	-0.082	1.092
0.036	-0.290	1.315			0.040	-0.238	1.349			0.010	0.040	1.340			0.023	0.248	1.310			-0.127	-0.039	1.394			-0.186	-0.252	1.425			-0.215	-0.446	1.371			-0.217	-0.505	1.348			0.193	-0.072	1.304			0.272	-0.081	1.090
0.035	-0.291	1.315			0.039	-0.238	1.349			0.017	0.049	1.341			0.023	0.249	1.311			-0.128	-0.039	1.396			-0.186	-0.253	1.427			-0.215	-0.446	1.372			-0.217	-0.505	1.349			0.190	-0.071	1.304			0.267	-0.080	1.088
0.035	-0.291	1.315			0.039	-0.238	1.349			0.022	0.055	1.342			0.022	0.249	1.311			-0.130	-0.040	1.398			-0.186	-0.253	1.428			-0.215	-0.447	1.373			-0.217	-0.506	1.350			0.188	-0.070	1.304			0.260	-0.079	1.086
0.034	-0.292	1.315			0.039	-0.239	1.349			0.025	0.060	1.342			0.021	0.250	1.312			-0.131	-0.041	1.401			-0.186	-0.253	1.429			-0.214	-0.447	1.374			-0.217	-0.506	1.351			0.185	-0.068	1.305			0.252	-0.078	1.084
0.034	-0.292	1.315			0.038	-0.239	1.349			0.028	0.064	1.343			0.020	0.250	1.314			-0.133	-0.043	1.404			-0.186	-0.253	1.431			-0.214	-0.448	1.375			-0.217	-0.507	1.352			0.181	-0.065	1.305			0.244	-0.078	1.082
0.033	-0.292	1.315			0.038	-0.239	1.349			0.030	0.068	1.343			0.019	0.251	1.315			-0.135	-0.044	1.407			-0.186	-0.252	1.433			-0.214	-0.449	1.377			-0.217	-0.507	1.354			0.178	-0.062	1.306			0.236	-0.077	1.081
0.033	-0.293	1.315			0.038	-0.239	1.349			0.031	0.071	1.343			0.018	0.251	1.317			-0.137	-0.045	1.410			-0.186	-0.252	1.435			-0.214	-0.450	1.379			-0.217	-0.508	1.356			0.174	-0.059	1.307			0.227	-0.077	1.081
0.032	-0.293	1.315			0.038	-0.239	1.349			0.032	0.073	1.343			0.016	0.252	1.320			-0.145	-0.047	1.422			-0.186	-0.251	1.438			-0.214	-0.451	1.382			-0.218	-0.509	1.359			0.170	-0.055	1.308			0.221	-0.077	1.081
0.030	-0.293	1.316			0.037	-0.239	1.350			0.032	0.075	1.343			0.014	0.253	1.323			-0.149	-0.048	1.427			-0.187	-0.251	1.441			-0.215	-0.451	1.387			-0.218	-0.510	1.363			0.167	-0.051	1.309			0.216	-0.077	1.081
0.028	-0.293	1.317			0.036	-0.238	1.350			0.031	0.077	1.343			0.011	0.254	1.326			-0.153	-0.049	1.432			-0.187	-0.250	1.444			-0.215	-0.452	1.391			-0.219	-0.511	1.367			0.163	-0.048	1.310			0.212	-0.077	1.082
0.025	-0.292	1.319			0.034	-0.237	1.352			0.030	0.079	1.343			0.008	0.255	1.330			-0.156	-0.050	1.436			-0.188	-0.250	1.448			-0.215	-0.454	1.396			-0.219	-0.512	1.372			0.160	-0.045	1.311			0.207	-0.078	1.083
0.020	-0.291	1.322			0.032	-0.236	1.354			0.028	0.081	1.344			0.005	0.255	1.333			-0.161	-0.051	1.441			-0.188	-0.250	1.453			-0.216	-0.455	1.400			-0.220	-0.514	1.376			0.157	-0.042	1.312			0.202	-0.080	1.088
0.016	-0.290	1.325			0.028	-0.234	1.356			0.025	0.083	1.345			0.001	0.256	1.338			-0.165	-0.053	1.445			-0.189	-0.250	1.458			-0.216	-0.457	1.405			-0.221	-0.516	1.381			0.153	-0.039	1.313			0.197	-0.081	1.092
0.012	-0.288	1.329			0.025	-0.232	1.359			0.021	0.084	1.347			-0.003	0.256	1.342			-0.169	-0.054	1.450			-0.190	-0.250	1.463			-0.216	-0.458	1.410			-0.221	-0.517	1.386			0.150	-0.036	1.313			0.193	-0.082	1.095
0.007	-0.287	1.333			0.021	-0.230	1.361			0.017	0.085	1.348			-0.007	0.257	1.346			-0.174	-0.055	1.454			-0.190	-0.251	1.468			-0.217	-0.460	1.416			-0.222	-0.519	1.392			0.146	-0.033	1.314			0.189	-0.083	1.098
0.002	-0.286	1.337			0.016	-0.229	1.364			0.013	0.086	1.350			-0.012	0.257	1.350			-0.178	-0.056	1.458			-0.192	-0.251	1.473			-0.218	-0.462	1.422			-0.223	-0.520	1.397			0.142	-0.031	1.315			0.185	-0.084	1.102
-0.003	-0.285	1.341			0.012	-0.228	1.367			0.008	0.087	1.353			-0.016	0.257	1.355			-0.183	-0.057	1.462			-0.193	-0.252	1.479			-0.218	-0.464	1.428			-0.224	-0.522	1.403			0.139	-0.029	1.316			0.162	-0.080	1.101
-0.012	-0.284	1.349			0.003	-0.226	1.374			-0.001	0.087	1.359			-0.025	0.258	1.363			-0.191	-0.059	1.471			-0.196	-0.253	1.491			-0.221	-0.467	1.441			-0.227	-0.526	1.416			0.131	-0.026	1.318			0.134	-0.073	1.096
-0.012	-0.284	1.349			0.003	-0.226	1.374			-0.001	0.087	1.359			-0.025	0.258	1.363			-0.191	-0.059	1.471			-0.196	-0.253	1.491			-0.221	-0.467	1.441			-0.227	-0.526	1.416			0.131	-0.026	1.318			0.134	-0.073	1.096
-0.020	-0.285	1.356			-0.004	-0.225	1.379			-0.009	0.086	1.366			-0.033	0.258	1.371			-0.196	-0.061	1.480			-0.199	-0.255	1.502			-0.223	-0.470	1.454			-0.230	-0.531	1.428			0.123	-0.023	1.320			0.121	-0.071	1.095
-0.020	-0.285	1.356			-0.004	-0.225	1.379			-0.009	0.086	1.366			-0.033	0.258	1.371			-0.196	-0.061	1.480			-0.199	-0.255	1.502			-0.223	-0.470	1.454			-0.230	-0.531	1.428			0.123	-0.023	1.320			0.121	-0.071	1.095
-0.023	-0.285	1.359			-0.007	-0.226	1.382			-0.013	0.086	1.369			-0.037	0.258	1.374			-0.197	-0.062	1.483			-0.200	-0.256	1.507			-0.225	-0.472	1.460			-0.231	-0.534	1.435			0.120	-0.021	1.321			0.116	-0.071	1.096
-0.026	-0.286	1.362			-0.010	-0.226	1.384			-0.016	0.085	1.372			-0.040	0.258	1.378			-0.199	-0.062	1.485			-0.202	-0.257	1.511			-0.226	-0.473	1.465			-0.233	-0.536	1.441			0.117	-0.020	1.322			0.112	-0.070	1.096
-0.029	-0.286	1.365			-0.013	-0.226	1.387			-0.019	0.085	1.375			-0.044	0.258	1.381			-0.200	-0.063	1.488			-0.203	-0.258	1.515			-0.228	-0.474	1.471			-0.235	-0.539	1.447			0.114	-0.019	1.323			0.109	-0.070	1.098
-0.031	-0.287	1.367			-0.016	-0.227	1.389			-0.022	0.085	1.378			-0.048	0.258	1.385			-0.201	-0.064	1.491			-0.205	-0.259	1.519			-0.230	-0.475	1.477			-0.237	-0.541	1.452			0.111	-0.018	1.325			0.104	-0.069	1.097
-0.034	-0.287	1.370			-0.018	-0.227	1.391			-0.025	0.085	1.381			-0.051	0.257	1.388			-0.202	-0.064	1.495			-0.206	-0.260	1.523			-0.231	-0.476	1.482			-0.239	-0.543	1.457			0.108	-0.017	1.326			0.098	-0.068	1.097
-0.038	-0.288	1.374			-0.023	-0.227	1.395			-0.030	0.085	1.386			-0.056	0.257	1.393			-0.204	-0.065	1.500			-0.209	-0.262	1.529			-0.234	-0.478	1.490			-0.243	-0.546	1.465			0.103	-0.015	1.329			0.121	-0.084	1.125
-0.038	-0.288	1.374			-0.023	-0.227	1.395			-0.030	0.085	1.386			-0.056	0.257	1.393			-0.204	-0.065	1.500			-0.209	-0.262	1.529			-0.234	-0.478	1.490			-0.243	-0.546	1.465			0.103	-0.015	1.329			0.121	-0.084	1.125
-0.040	-0.288	1.376			-0.025	-0.228	1.397			-0.032	0.085	1.388			-0.059	0.257	1.395			-0.204	-0.066	1.502			-0.210	-0.263	1.532			-0.235	-0.478	1.493			-0.244	-0.548	1.469			0.100	-0.015	1.330			0.117	-0.084	1.126
-0.042	-0.289	1.377			-0.026	-0.228	1.398			-0.034	0.084	1.390			-0.061	0.257	1.397			-0.205	-0.066	1.504			-0.212	-0.264	1.535			-0.236	-0.479	1.496			-0.245	-0.549	1.472			0.098	-0.014	1.331			0.114	-0.083	1.127
-0.043	-0.289	1.379			-0.028	-0.228	1.400			-0.035	0.084	1.392			-0.063	0.257	1.399			-0.206	-0.067	1.506			-0.213	-0.265	1.538			-0.237	-0.480	1.499			-0.247	-0.550	1.474			0.096	-0.014	1.332			0.110	-0.082	1.126
-0.045	-0.290	1.381			-0.029	-0.229	1.401			-0.037	0.084	1.393			-0.065	0.257	1.401			-0.206	-0.067	1.508			-0.214	-0.266	1.540			-0.238	-0.480	1.502			-0.248	-0.551	1.477			0.094	-0.013	1.334			0.107	-0.080	1.125
-0.046	-0.290	1.382			-0.031	-0.229	1.402			-0.038	0.084	1.395			-0.066	0.257	1.402			-0.207	-0.068	1.511			-0.216	-0.267	1.542			-0.239	-0.480	1.504			-0.248	-0.552	1.479			0.092	-0.013	1.335			0.104	-0.079	1.124
-0.047	-0.290	1.383			-0.032	-0.229	1.404			-0.040	0.084	1.397			-0.068	0.257	1.404			-0.207	-0.068	1.512			-0.217	-0.268	1.544			-0.240	-0.481	1.506			-0.249	-0.552	1.481			0.090	-0.013	1.335			0.101	-0.077	1.122
-0.048	-0.290	1.384			-0.033	-0.230	1.405			-0.041	0.083	1.398			-0.069	0.257	1.405			-0.208	-0.069	1.514			-0.218	-0.269	1.546			-0.240	-0.481	1.507			-0.250	-0.553	1.482			0.089	-0.012	1.336			0.098	-0.076	1.120
-0.049	-0.291	1.385			-0.034	-0.230	1.406			-0.042	0.083	1.399			-0.071	0.257	1.407			-0.208	-0.069	1.516			-0.219	-0.272	1.548			-0.241	-0.482	1.509			-0.251	-0.554	1.484			0.088	-0.012	1.337			0.096	-0.075	1.119
-0.050	-0.291	1.386			-0.035	-0.230	1.407			-0.043	0.083	1.401			-0.072	0.257	1.408			-0.209	-0.070	1.517			-0.220	-0.275	1.550			-0.242	-0.482	1.511			-0.252	-0.554	1.485			0.086	-0.011	1.338			0.095	-0.075	1.120
-0.051	-0.291	1.387			-0.035	-0.230	1.408			-0.044	0.083	1.402			-0.073	0.257	1.409			-0.209	-0.070	1.518			-0.221	-0.279	1.551			-0.242	-0.483	1.511			-0.252	-0.555	1.486			0.085	-0.011	1.338			0.095	-0.076	1.122
-0.052	-0.291	1.388			-0.036	-0.231	1.409			-0.045	0.082	1.403			-0.074	0.257	1.410			-0.210	-0.071	1.520			-0.222	-0.283	1.553			-0.244	-0.484	1.512			-0.253	-0.555	1.487			0.084	-0.010	1.339			0.095	-0.076	1.124
-0.052	-0.292	1.388			-0.036	-0.231	1.409			-0.046	0.082	1.404			-0.076	0.257	1.411			-0.210	-0.071	1.521			-0.222	-0.287	1.553			-0.245	-0.485	1.512			-0.254	-0.556	1.487			0.083	-0.010	1.340			0.095	-0.076	1.125
-0.052	-0.292	1.388			-0.036	-0.231	1.410			-0.047	0.081	1.406			-0.078	0.256	1.412			-0.211	-0.072	1.522			-0.222	-0.291	1.554			-0.246	-0.487	1.511			-0.256	-0.556	1.487			0.082	-0.010	1.340			0.076	-0.071	1.123
-0.052	-0.292	1.388			-0.036	-0.231	1.411			-0.048	0.080	1.407			-0.080	0.256	1.413			-0.211	-0.072	1.524			-0.222	-0.295	1.555			-0.248	-0.488	1.510			-0.257	-0.556	1.487			0.082	-0.009	1.340			0.066	-0.068	1.122
-0.052	-0.292	1.388			-0.036	-0.232	1.411			-0.049	0.079	1.409			-0.083	0.255	1.413			-0.212	-0.073	1.525			-0.222	-0.297	1.555			-0.249	-0.490	1.509			-0.258	-0.556	1.486			0.081	-0.009	1.341			0.045	-0.064	1.115
-0.052	-0.292	1.387			-0.036	-0.232	1.412			-0.049	0.078	1.410			-0.087	0.254	1.414			-0.212	-0.074	1.526			-0.222	-0.300	1.556			-0.250	-0.491	1.509			-0.259	-0.556	1.486			0.080	-0.009	1.341			0.033	-0.061	1.112
-0.051	-0.291	1.387			-0.036	-0.232	1.412			-0.050	0.077	1.412			-0.091	0.252	1.414			-0.213	-0.075	1.528			-0.222	-0.302	1.556			-0.250	-0.492	1.508			-0.260	-0.556	1.485			0.079	-0.009	1.342			0.024	-0.059	1.109
-0.051	-0.291	1.387			-0.035	-0.232	1.413			-0.051	0.076	1.413			-0.094	0.251	1.415			-0.213	-0.076	1.529			-0.222	-0.304	1.557			-0.251	-0.493	1.508			-0.260	-0.556	1.484			0.079	-0.008	1.342			0.018	-0.058	1.107
-0.050	-0.291	1.386			-0.035	-0.232	1.413			-0.051	0.075	1.414			-0.097	0.249	1.415			-0.214	-0.076	1.530			-0.221	-0.306	1.558			-0.251	-0.494	1.507			-0.261	-0.556	1.484			0.078	-0.008	1.343			0.013	-0.057	1.106
-0.050	-0.291	1.386			-0.034	-0.233	1.414			-0.052	0.074	1.416			-0.100	0.248	1.416			-0.214	-0.077	1.531			-0.221	-0.308	1.558			-0.251	-0.494	1.507			-0.261	-0.557	1.483			0.078	-0.008	1.343			0.009	-0.057	1.105
-0.050	-0.291	1.385			-0.033	-0.233	1.414			-0.052	0.073	1.417			-0.103	0.247	1.416			-0.215	-0.078	1.532			-0.220	-0.309	1.559			-0.251	-0.495	1.507			-0.261	-0.558	1.482			0.077	-0.008	1.343			0.006	-0.056	1.105
-0.049	-0.291	1.385			-0.033	-0.233	1.414			-0.053	0.072	1.418			-0.106	0.246	1.416			-0.215	-0.079	1.533			-0.220	-0.311	1.559			-0.249	-0.497	1.510			-0.261	-0.560	1.483			0.077	-0.007	1.344			0.003	-0.056	1.104
-0.049	-0.290	1.385			-0.032	-0.233	1.415			-0.053	0.071	1.419			-0.108	0.245	1.417			-0.215	-0.079	1.534			-0.219	-0.312	1.560			-0.248	-0.498	1.511			-0.260	-0.561	1.484			0.077	-0.007	1.344			0.000	-0.055	1.103
-0.048	-0.290	1.384			-0.032	-0.233	1.415			-0.054	0.071	1.420			-0.109	0.244	1.417			-0.215	-0.080	1.535			-0.218	-0.313	1.561			-0.246	-0.498	1.513			-0.259	-0.562	1.485			0.076	-0.007	1.344			-0.002	-0.055	1.103
-0.048	-0.290	1.384			-0.031	-0.233	1.415			-0.054	0.070	1.421			-0.111	0.243	1.417			-0.216	-0.081	1.536			-0.217	-0.313	1.562			-0.245	-0.499	1.515			-0.258	-0.564	1.487			0.076	-0.007	1.344			-0.005	-0.054	1.102
-0.047	-0.289	1.383			-0.029	-0.233	1.416			-0.054	0.069	1.422			-0.114	0.242	1.418			-0.216	-0.082	1.538			-0.215	-0.314	1.563			-0.242	-0.499	1.519			-0.249	-0.555	1.500			0.076	-0.007	1.345			-0.009	-0.053	1.102
-0.047	-0.289	1.383			-0.029	-0.233	1.416			-0.054	0.069	1.422			-0.114	0.242	1.418			-0.216	-0.082	1.538			-0.215	-0.314	1.563			-0.242	-0.499	1.519			-0.249	-0.555	1.500			0.076	-0.007	1.345			-0.009	-0.053	1.102
-0.047	-0.289	1.383			-0.029	-0.233	1.416			-0.055	0.068	1.423			-0.115	0.242	1.418			-0.216	-0.082	1.538			-0.214	-0.314	1.564			-0.241	-0.499	1.520			-0.247	-0.556	1.501			0.076	-0.007	1.345			-0.008	-0.054	1.102
-0.046	-0.289	1.382			-0.028	-0.233	1.416			-0.055	0.068	1.424			-0.116	0.241	1.418			-0.217	-0.083	1.539			-0.213	-0.314	1.565			-0.240	-0.500	1.522			-0.246	-0.558	1.503			0.076	-0.007	1.345			-0.009	-0.053	1.102
-0.046	-0.289	1.382			-0.027	-0.233	1.416			-0.055	0.067	1.424			-0.117	0.241	1.418			-0.217	-0.083	1.540			-0.212	-0.314	1.566			-0.239	-0.500	1.523			-0.245	-0.559	1.504			0.077	-0.007	1.345			-0.009	-0.053	1.102
-0.045	-0.288	1.382			-0.027	-0.233	1.417			-0.055	0.067	1.425			-0.118	0.240	1.418			-0.217	-0.084	1.540			-0.211	-0.314	1.566			-0.238	-0.500	1.524			-0.245	-0.560	1.505			0.077	-0.007	1.345			-0.010	-0.053	1.101
-0.045	-0.288	1.381			-0.026	-0.234	1.417			-0.055	0.066	1.425			-0.119	0.240	1.418			-0.217	-0.084	1.541			-0.210	-0.314	1.567			-0.237	-0.500	1.525			-0.244	-0.561	1.505			0.077	-0.007	1.346			-0.011	-0.053	1.101
-0.045	-0.288	1.381			-0.025	-0.234	1.417			-0.055	0.066	1.426			-0.120	0.240	1.418			-0.217	-0.085	1.541			-0.209	-0.315	1.567			-0.237	-0.500	1.526			-0.244	-0.562	1.506			0.078	-0.007	1.346			-0.011	-0.053	1.101
-0.044	-0.288	1.381			-0.025	-0.234	1.417			-0.055	0.065	1.426			-0.120	0.239	1.418			-0.217	-0.085	1.542			-0.208	-0.315	1.567			-0.236	-0.500	1.526			-0.243	-0.563	1.506			0.078	-0.007	1.346			-0.007	-0.054	1.103
-0.044	-0.288	1.380			-0.024	-0.234	1.417			-0.054	0.065	1.427			-0.121	0.239	1.418			-0.217	-0.086	1.542			-0.208	-0.315	1.568			-0.236	-0.500	1.527			-0.243	-0.563	1.506			0.078	-0.007	1.346			-0.003	-0.055	1.105
-0.043	-0.287	1.380			-0.024	-0.234	1.417			-0.054	0.064	1.427			-0.121	0.238	1.418			-0.217	-0.086	1.543			-0.207	-0.315	1.568			-0.236	-0.500	1.527			-0.243	-0.565	1.505			0.079	-0.007	1.346			-0.001	-0.056	1.107
-0.043	-0.287	1.380			-0.023	-0.234	1.417			-0.054	0.064	1.428			-0.122	0.238	1.418			-0.217	-0.086	1.543			-0.206	-0.315	1.568			-0.235	-0.501	1.527			-0.243	-0.566	1.503			0.079	-0.007	1.346			0.001	-0.056	1.107
-0.043	-0.287	1.380			-0.022	-0.234	1.417			-0.054	0.063	1.428			-0.122	0.238	1.418			-0.217	-0.087	1.544			-0.206	-0.315	1.568			-0.235	-0.501	1.526			-0.243	-0.566	1.501			0.080	-0.007	1.346			0.001	-0.057	1.107
-0.042	-0.287	1.379			-0.022	-0.234	1.417			-0.054	0.063	1.429			-0.122	0.237	1.418			-0.217	-0.087	1.544			-0.205	-0.316	1.568			-0.234	-0.501	1.526			-0.243	-0.567	1.499			0.080	-0.007	1.346			0.000	-0.057	1.107
-0.042	-0.287	1.379			-0.021	-0.234	1.418			-0.053	0.062	1.429			-0.123	0.237	1.418			-0.217	-0.088	1.545			-0.204	-0.316	1.569			-0.234	-0.501	1.525			-0.243	-0.568	1.497			0.080	-0.007	1.346			0.000	-0.057	1.108
-0.042	-0.287	1.379			-0.021	-0.234	1.418			-0.053	0.062	1.429			-0.123	0.237	1.418			-0.217	-0.088	1.545			-0.204	-0.316	1.569			-0.234	-0.501	1.524			-0.243	-0.568	1.496			0.081	-0.007	1.346			0.000	-0.057	1.108
-0.041	-0.287	1.379			-0.020	-0.234	1.418			-0.053	0.062	1.430			-0.123	0.236	1.418			-0.216	-0.088	1.546			-0.203	-0.316	1.569			-0.233	-0.500	1.523			-0.243	-0.569	1.494			0.081	-0.007	1.347			-0.000	-0.057	1.108
-0.041	-0.286	1.379			-0.020	-0.234	1.418			-0.052	0.061	1.430			-0.123	0.236	1.418			-0.216	-0.089	1.546			-0.203	-0.316	1.569			-0.233	-0.500	1.523			-0.243	-0.569	1.493			0.082	-0.007	1.347			-0.000	-0.057	1.108
-0.041	-0.286	1.379			-0.019	-0.234	1.418			-0.052	0.061	1.431			-0.123	0.236	1.418			-0.216	-0.089	1.546			-0.202	-0.316	1.569			-0.233	-0.500	1.523			-0.243	-0.569	1.492			0.082	-0.007	1.347			-0.001	-0.057	1.108
-0.040	-0.286	1.379			-0.019	-0.234	1.418			-0.051	0.061	1.431			-0.123	0.236	1.418			-0.216	-0.089	1.547			-0.201	-0.316	1.569			-0.233	-0.500	1.522			-0.243	-0.569	1.492			0.083	-0.007	1.347			-0.001	-0.057	1.108
-0.040	-0.286	1.379			-0.018	-0.234	1.418			-0.051	0.061	1.431			-0.123	0.235	1.418			-0.216	-0.090	1.547			-0.201	-0.316	1.569			-0.232	-0.500	1.522			-0.243	-0.570	1.491			0.084	-0.007	1.347			-0.001	-0.057	1.108
-0.040	-0.286	1.378			-0.018	-0.234	1.418			-0.051	0.060	1.432			-0.123	0.235	1.418			-0.215	-0.090	1.547			-0.200	-0.316	1.569			-0.232	-0.500	1.522			-0.243	-0.570	1.491			0.084	-0.007	1.348			-0.001	-0.057	1.108
-0.039	-0.286	1.378			-0.017	-0.234	1.418			-0.050	0.060	1.432			-0.122	0.235	1.418			-0.215	-0.090	1.548			-0.200	-0.316	1.569			-0.232	-0.500	1.522			-0.243	-0.570	1.490			0.085	-0.007	1.348			-0.001	-0.057	1.108
-0.039	-0.286	1.378			-0.017	-0.234	1.419			-0.050	0.060	1.432			-0.122	0.235	1.418			-0.215	-0.091	1.548			-0.199	-0.316	1.569			-0.232	-0.500	1.522			-0.243	-0.570	1.490			0.085	-0.007	1.348			-0.002	-0.057	1.108
-0.039	-0.286	1.378			-0.016	-0.234	1.419			-0.049	0.060	1.433			-0.122	0.235	1.418			-0.215	-0.091	1.548			-0.199	-0.316	1.569			-0.231	-0.500	1.522			-0.243	-0.571	1.490			0.086	-0.007	1.348			-0.002	-0.057	1.108
-0.038	-0.286	1.378			-0.016	-0.234	1.419			-0.049	0.059	1.433			-0.122	0.234	1.418			-0.214	-0.091	1.549			-0.199	-0.316	1.569			-0.231	-0.500	1.522			-0.243	-0.571	1.489			0.086	-0.007	1.348			-0.002	-0.057	1.108
-0.038	-0.286	1.378			-0.015	-0.234	1.419			-0.049	0.059	1.433			-0.121	0.234	1.418			-0.214	-0.091	1.549			-0.198	-0.316	1.569			-0.231	-0.500	1.522			-0.243	-0.571	1.489			0.087	-0.007	1.349			-0.002	-0.057	1.108
-0.038	-0.286	1.378			-0.015	-0.234	1.419			-0.048	0.059	1.434			-0.121	0.234	1.418			-0.214	-0.092	1.549			-0.198	-0.316	1.569			-0.231	-0.500	1.522			-0.243	-0.571	1.489			0.087	-0.007	1.349			-0.002	-0.057	1.108
-0.037	-0.286	1.379			-0.015	-0.234	1.419			-0.048	0.059	1.434			-0.121	0.234	1.418			-0.214	-0.092	1.549			-0.197	-0.315	1.569			-0.231	-0.500	1.522			-0.243	-0.571	1.489			0.088	-0.007	1.349			-0.002	-0.057	1.108
-0.037	-0.285	1.379			-0.014	-0.234	1.420			-0.047	0.059	1.434			-0.120	0.234	1.418			-0.213	-0.092	1.550			-0.197	-0.315	1.569			-0.230	-0.500	1.522			-0.243	-0.572	1.489			0.089	-0.007	1.350			-0.002	-0.057	1.108
-0.037	-0.285	1.379			-0.014	-0.234	1.420			-0.047	0.059	1.434			-0.120	0.234	1.418			-0.213	-0.092	1.550			-0.197	-0.315	1.569			-0.230	-0.500	1.522			-0.242	-0.572	1.489			0.090	-0.008	1.350			-0.002	-0.057	1.108
-0.036	-0.285	1.379			-0.013	-0.234	1.420			-0.046	0.059	1.434			-0.119	0.233	1.418			-0.213	-0.092	1.550			-0.196	-0.315	1.569			-0.230	-0.500	1.522			-0.242	-0.572	1.489			0.091	-0.008	1.350			-0.002	-0.056	1.108
-0.036	-0.285	1.379			-0.013	-0.233	1.420			-0.046	0.059	1.435			-0.118	0.233	1.418			-0.212	-0.093	1.550			-0.196	-0.315	1.569			-0.230	-0.500	1.522			-0.242	-0.572	1.489			0.092	-0.008	1.351			-0.001	-0.056	1.108
-0.035	-0.284	1.379			-0.012	-0.233	1.421			-0.045	0.059	1.435			-0.117	0.233	1.418			-0.212	-0.093	1.551			-0.196	-0.314	1.569			-0.230	-0.500	1.522			-0.242	-0.572	1.489			0.093	-0.008	1.351			0.010	-0.057	1.109
-0.035	-0.284	1.380			-0.012	-0.233	1.421			-0.045	0.059	1.435			-0.115	0.233	1.418			-0.211	-0.093	1.551			-0.195	-0.314	1.568			-0.229	-0.499	1.521			-0.242	-0.572	1.489			0.094	-0.008	1.352			0.011	-0.057	1.108
-0.034	-0.284	1.380			-0.011	-0.233	1.421			-0.044	0.059	1.435			-0.113	0.233	1.418			-0.211	-0.093	1.551			-0.195	-0.313	1.568			-0.229	-0.499	1.520			-0.242	-0.571	1.488			0.095	-0.008	1.352			0.012	-0.057	1.108
-0.033	-0.283	1.380			-0.011	-0.232	1.421			-0.043	0.059	1.435			-0.111	0.234	1.418			-0.210	-0.093	1.551			-0.194	-0.313	1.568			-0.228	-0.498	1.519			-0.241	-0.571	1.488			0.096	-0.008	1.353			-0.004	-0.048	1.111
-0.033	-0.283	1.380			-0.010	-0.232	1.421			-0.042	0.059	1.435			-0.109	0.234	1.418			-0.210	-0.093	1.551			-0.194	-0.312	1.567			-0.228	-0.497	1.518			-0.241	-0.570	1.487			0.097	-0.008	1.353			-0.012	-0.043	1.114
-0.032	-0.282	1.380			-0.010	-0.232	1.422			-0.041	0.059	1.435			-0.107	0.234	1.418			-0.209	-0.093	1.551			-0.194	-0.311	1.567			-0.228	-0.496	1.517			-0.241	-0.569	1.486			0.099	-0.008	1.354			-0.018	-0.040	1.115
-0.032	-0.282	1.381			-0.009	-0.231	1.422			-0.040	0.059	1.435			-0.105	0.234	1.417			-0.208	-0.093	1.551			-0.193	-0.311	1.566			-0.227	-0.495	1.515			-0.240	-0.569	1.484			0.100	-0.008	1.354			-0.022	-0.038	1.116
-0.031	-0.282	1.381			-0.009	-0.231	1.422			-0.039	0.060	1.435			-0.103	0.234	1.417			-0.207	-0.093	1.551			-0.193	-0.310	1.566			-0.227	-0.495	1.513			-0.240	-0.567	1.482			0.101	-0.008	1.355			-0.025	-0.036	1.117
-0.031	-0.281	1.381			-0.008	-0.231	1.422			-0.038	0.060	1.434			-0.101	0.235	1.417			-0.207	-0.093	1.551			-0.192	-0.310	1.565			-0.227	-0.494	1.512			-0.239	-0.565	1.480			0.102	-0.008	1.355			-0.027	-0.035	1.118
-0.030	-0.281	1.381			-0.008	-0.230	1.422			-0.037	0.060	1.434			-0.099	0.235	1.416			-0.206	-0.093	1.551			-0.192	-0.309	1.565			-0.227	-0.493	1.510			-0.239	-0.564	1.479			0.103	-0.008	1.356			-0.029	-0.033	1.119
-0.030	-0.281	1.381			-0.007	-0.230	1.422			-0.037	0.060	1.434			-0.098	0.235	1.416			-0.205	-0.093	1.551			-0.192	-0.309	1.564			-0.227	-0.492	1.508			-0.239	-0.562	1.477			0.104	-0.009	1.356			-0.030	-0.032	1.120
-0.029	-0.281	1.381			-0.007	-0.230	1.423			-0.036	0.060	1.434			-0.095	0.236	1.416			-0.204	-0.093	1.551			-0.191	-0.308	1.563			-0.227	-0.492	1.506			-0.238	-0.560	1.476			0.105	-0.009	1.357			0.023	-0.049	1.112
-0.029	-0.280	1.382			-0.006	-0.230	1.423			-0.035	0.061	1.434			-0.093	0.236	1.415			-0.203	-0.092	1.551			-0.191	-0.308	1.562			-0.226	-0.491	1.505			-0.238	-0.559	1.474			0.106	-0.009	1.357			0.043	-0.054	1.109
-0.029	-0.280	1.384			-0.006	-0.229	1.424			-0.034	0.062	1.433			-0.089	0.237	1.415			-0.202	-0.092	1.550			-0.191	-0.307	1.561			-0.226	-0.490	1.504			-0.238	-0.557	1.473			0.106	-0.009	1.357			0.048	-0.055	1.107
-0.029	-0.279	1.387			-0.006	-0.228	1.426			-0.032	0.063	1.432			-0.085	0.238	1.415			-0.201	-0.091	1.550			-0.190	-0.306	1.561			-0.226	-0.490	1.503			-0.238	-0.557	1.472			0.107	-0.009	1.358			0.084	-0.067	1.119
-0.030	-0.279	1.391			-0.006	-0.228	1.427			-0.030	0.065	1.430			-0.082	0.239	1.415			-0.199	-0.090	1.549			-0.190	-0.305	1.560			-0.226	-0.489	1.502			-0.238	-0.556	1.472			0.108	-0.009	1.358			0.098	-0.071	1.119
-0.030	-0.279	1.393			-0.007	-0.227	1.428			-0.028	0.066	1.428			-0.078	0.240	1.415			-0.197	-0.089	1.547			-0.190	-0.305	1.559			-0.226	-0.489	1.501			-0.237	-0.556	1.471			0.109	-0.010	1.358			0.102	-0.071	1.118
-0.030	-0.279	1.395			-0.007	-0.227	1.429			-0.025	0.067	1.427			-0.074	0.242	1.415			-0.195	-0.088	1.546			-0.190	-0.305	1.558			-0.226	-0.489	1.501			-0.237	-0.556	1.471			0.110	-0.012	1.358			0.113	-0.075	1.114
-0.029	-0.280	1.394			-0.006	-0.228	1.428			-0.021	0.068	1.425			-0.069	0.243	1.414			-0.192	-0.088	1.545			-0.190	-0.304	1.558			-0.225	-0.489	1.500			-0.237	-0.556	1.470			0.110	-0.016	1.358			0.121	-0.077	1.113
-0.027	-0.282	1.393			-0.005	-0.228	1.427			-0.017	0.068	1.424			-0.062	0.246	1.414			-0.188	-0.086	1.543			-0.189	-0.304	1.557			-0.225	-0.488	1.500			-0.237	-0.556	1.470			0.111	-0.021	1.358			0.127	-0.078	1.112
-0.026	-0.284	1.393			-0.003	-0.230	1.427			-0.012	0.069	1.422			-0.055	0.248	1.414			-0.181	-0.080	1.538			-0.189	-0.304	1.557			-0.225	-0.488	1.500			-0.237	-0.556	1.469			0.112	-0.027	1.357			0.132	-0.080	1.111
-0.024	-0.287	1.391			-0.002	-0.232	1.425			-0.009	0.068	1.422			-0.049	0.250	1.415			-0.173	-0.075	1.530			-0.189	-0.304	1.556			-0.225	-0.488	1.499			-0.237	-0.555	1.469			0.113	-0.033	1.356			0.136	-0.082	1.110
-0.022	-0.290	1.389			-0.000	-0.235	1.424			-0.013	0.048	1.426			-0.045	0.248	1.415			-0.166	-0.072	1.524			-0.189	-0.303	1.555			-0.225	-0.488	1.499			-0.237	-0.555	1.469			0.114	-0.037	1.355			0.141	-0.083	1.108
-0.021	-0.293	1.388			0.001	-0.239	1.423			-0.015	0.038	1.428			-0.042	0.247	1.415			-0.162	-0.070	1.519			-0.189	-0.303	1.554			-0.225	-0.488	1.499			-0.237	-0.555	1.468			0.115	-0.041	1.355			0.146	-0.085	1.106
-0.019	-0.295	1.386			0.002	-0.242	1.421			-0.014	0.032	1.427			-0.040	0.246	1.415			-0.158	-0.068	1.516			-0.189	-0.302	1.554			-0.225	-0.487	1.498			-0.237	-0.555	1.468			0.117	-0.045	1.354			0.151	-0.087	1.104
-0.018	-0.298	1.384			0.003	-0.245	1.420			-0.014	0.029	1.426			-0.040	0.245	1.413			-0.155	-0.066	1.512			-0.189	-0.302	1.553			-0.225	-0.487	1.498			-0.237	-0.555	1.468			0.119	-0.048	1.353			0.157	-0.089	1.102
-0.016	-0.300	1.383			0.004	-0.247	1.419			-0.013	0.027	1.425			-0.040	0.245	1.411			-0.152	-0.065	1.509			-0.189	-0.301	1.551			-0.225	-0.487	1.498			-0.236	-0.554	1.467			0.120	-0.050	1.352			0.162	-0.090	1.100
-0.015	-0.301	1.381			0.006	-0.249	1.417			-0.012	0.025	1.423			-0.041	0.245	1.409			-0.149	-0.063	1.505			-0.189	-0.299	1.550			-0.225	-0.486	1.497			-0.236	-0.554	1.467			0.121	-0.052	1.351			0.167	-0.092	1.099
-0.012	-0.302	1.378			0.007	-0.250	1.415			-0.010	0.025	1.420			-0.041	0.245	1.407			-0.146	-0.061	1.500			-0.189	-0.298	1.547			-0.225	-0.486	1.496			-0.236	-0.554	1.467			0.123	-0.054	1.350			0.171	-0.093	1.098
-0.010	-0.303	1.376			0.010	-0.251	1.414			-0.007	0.025	1.417			-0.041	0.245	1.405			-0.143	-0.059	1.496			-0.189	-0.296	1.545			-0.225	-0.485	1.495			-0.236	-0.553	1.466			0.125	-0.056	1.348			0.177	-0.096	1.097
-0.006	-0.301	1.373			0.012	-0.250	1.411			-0.003	0.026	1.414			-0.041	0.245	1.403			-0.142	-0.058	1.494			-0.189	-0.293	1.543			-0.225	-0.485	1.493			-0.236	-0.552	1.465			0.127	-0.057	1.346			0.183	-0.098	1.097
-0.003	-0.298	1.371			0.016	-0.248	1.409			0.001	0.028	1.411			-0.040	0.245	1.401			-0.140	-0.057	1.491			-0.189	-0.291	1.540			-0.225	-0.484	1.490			-0.236	-0.552	1.463			0.130	-0.058	1.345			0.189	-0.100	1.097
0.001	-0.293	1.368			0.019	-0.244	1.407			0.006	0.030	1.408			-0.039	0.245	1.399			-0.139	-0.056	1.489			-0.189	-0.288	1.537			-0.226	-0.484	1.487			-0.236	-0.551	1.461			0.134	-0.058	1.343			0.194	-0.102	1.097
0.004	-0.287	1.366			0.023	-0.239	1.405			0.011	0.034	1.405			-0.039	0.245	1.397			-0.138	-0.055	1.488			-0.189	-0.285	1.534			-0.227	-0.484	1.483			-0.236	-0.549	1.458			0.138	-0.057	1.341			0.198	-0.103	1.097
0.007	-0.282	1.364			0.026	-0.235	1.404			0.015	0.038	1.403			-0.038	0.245	1.395			-0.137	-0.054	1.486			-0.189	-0.282	1.532			-0.228	-0.483	1.480			-0.236	-0.548	1.455			0.141	-0.056	1.339			0.203	-0.105	1.097
0.009	-0.278	1.363			0.028	-0.231	1.402			0.019	0.042	1.401			-0.037	0.245	1.394			-0.137	-0.054	1.484			-0.189	-0.279	1.529			-0.228	-0.483	1.476			-0.236	-0.547	1.451			0.145	-0.055	1.338			0.207	-0.106	1.098
0.011	-0.275	1.361			0.030	-0.228	1.401			0.022	0.044	1.400			-0.036	0.245	1.392			-0.136	-0.053	1.483			-0.189	-0.275	1.526			-0.229	-0.483	1.472			-0.236	-0.545	1.448			0.147	-0.054	1.336			0.210	-0.107	1.098
0.013	-0.272	1.360			0.032	-0.226	1.401			0.024	0.046	1.399			-0.035	0.245	1.391			-0.136	-0.053	1.481			-0.189	-0.272	1.523			-0.230	-0.482	1.469			-0.236	-0.544	1.445			0.150	-0.053	1.335			0.213	-0.108	1.098
0.014	-0.270	1.359			0.033	-0.224	1.400			0.026	0.048	1.398			-0.034	0.245	1.390			-0.135	-0.052	1.480			-0.189	-0.270	1.521			-0.230	-0.482	1.466			-0.236	-0.542	1.442			0.153	-0.053	1.334			0.216	-0.109	1.098
0.015	-0.268	1.359			0.034	-0.222	1.399			0.028	0.050	1.397			-0.033	0.245	1.389			-0.135	-0.052	1.479			-0.189	-0.268	1.519			-0.231	-0.481	1.463			-0.236	-0.541	1.439			0.155	-0.052	1.333			0.218	-0.110	1.098
0.016	-0.267	1.358			0.035	-0.221	1.399			0.029	0.051	1.396			-0.032	0.245	1.388			-0.135	-0.051	1.478			-0.189	-0.266	1.517			-0.231	-0.481	1.460			-0.237	-0.540	1.437			0.157	-0.051	1.332			0.220	-0.110	1.098
0.017	-0.265	1.357			0.036	-0.219	1.398			0.031	0.052	1.396			-0.032	0.245	1.387			-0.135	-0.051	1.477			-0.189	-0.264	1.515			-0.232	-0.481	1.458			-0.237	-0.539	1.434			0.159	-0.050	1.331			0.222	-0.111	1.098
0.018	-0.264	1.357			0.037	-0.218	1.398			0.032	0.053	1.395			-0.031	0.245	1.386			-0.136	-0.051	1.476			-0.189	-0.263	1.514			-0.232	-0.481	1.456			-0.237	-0.539	1.433			0.160	-0.050	1.331			0.224	-0.111	1.098
0.019	-0.261	1.356			0.038	-0.216	1.397			0.033	0.055	1.395			-0.030	0.245	1.385			-0.136	-0.051	1.475			-0.189	-0.261	1.513			-0.232	-0.480	1.455			-0.237	-0.538	1.431			0.162	-0.049	1.330			0.226	-0.112	1.098
0.019	-0.259	1.355			0.039	-0.214	1.397			0.035	0.056	1.394			-0.030	0.245	1.384			-0.136	-0.051	1.474			-0.189	-0.260	1.512			-0.232	-0.480	1.453			-0.237	-0.537	1.430			0.164	-0.048	1.329			0.227	-0.112	1.098
0.020	-0.256	1.355			0.040	-0.211	1.396			0.036	0.057	1.394			-0.029	0.244	1.383			-0.136	-0.050	1.473			-0.189	-0.259	1.511			-0.232	-0.480	1.452			-0.237	-0.537	1.428			0.165	-0.047	1.329			0.229	-0.113	1.098
0.021	-0.253	1.354			0.041	-0.209	1.396			0.037	0.058	1.394			-0.029	0.244	1.383			-0.136	-0.050	1.473			-0.189	-0.258	1.510			-0.233	-0.480	1.451			-0.237	-0.536	1.427			0.167	-0.046	1.328			0.230	-0.113	1.098
0.021	-0.251	1.354			0.041	-0.207	1.396			0.038	0.059	1.393			-0.028	0.244	1.382			-0.136	-0.050	1.472			-0.189	-0.257	1.509			-0.233	-0.480	1.450			-0.237	-0.536	1.426			0.168	-0.045	1.328			0.231	-0.114	1.098
0.022	-0.249	1.353			0.042	-0.205	1.395			0.038	0.060	1.393			-0.028	0.244	1.381			-0.137	-0.050	1.471			-0.189	-0.256	1.508			-0.233	-0.479	1.449			-0.237	-0.536	1.426			0.169	-0.044	1.327			0.232	-0.114	1.099
0.022	-0.247	1.353			0.042	-0.204	1.395			0.039	0.062	1.393			-0.027	0.244	1.381			-0.138	-0.050	1.471			-0.189	-0.256	1.507			-0.233	-0.479	1.448			-0.237	-0.535	1.425			0.170	-0.043	1.327			0.233	-0.114	1.099
0.023	-0.246	1.353			0.043	-0.202	1.395			0.039	0.063	1.393			-0.027	0.244	1.380			-0.140	-0.050	1.471			-0.189	-0.255	1.507			-0.233	-0.479	1.448			-0.237	-0.535	1.424			0.170	-0.042	1.326			0.234	-0.115	1.099
0.023	-0.244	1.352			0.043	-0.201	1.394			0.039	0.064	1.393			-0.027	0.244	1.380			-0.141	-0.050	1.471			-0.189	-0.254	1.506			-0.233	-0.479	1.447			-0.237	-0.535	1.424			0.171	-0.042	1.326			0.235	-0.115	1.099
0.024	-0.244	1.352			0.044	-0.200	1.394			0.039	0.064	1.392			-0.026	0.244	1.379			-0.142	-0.050	1.472			-0.189	-0.253	1.506			-0.233	-0.479	1.447			-0.237	-0.534	1.424			0.168	-0.038	1.327			0.236	-0.115	1.099
0.024	-0.243	1.352			0.044	-0.200	1.394			0.039	0.065	1.392			-0.026	0.244	1.379			-0.143	-0.049	1.472			-0.189	-0.253	1.505			-0.233	-0.479	1.446			-0.237	-0.534	1.423			0.166	-0.036	1.328			0.237	-0.116	1.099
0.024	-0.243	1.351			0.044	-0.199	1.393			0.039	0.066	1.392			-0.025	0.244	1.378			-0.144	-0.049	1.472			-0.189	-0.252	1.505			-0.233	-0.478	1.446			-0.237	-0.534	1.423			0.164	-0.034	1.329			0.238	-0.116	1.099
0.025	-0.244	1.351			0.044	-0.200	1.393			0.038	0.067	1.392			-0.025	0.245	1.378			-0.144	-0.049	1.471			-0.189	-0.252	1.504			-0.233	-0.478	1.446			-0.237	-0.534	1.423			0.162	-0.033	1.330			0.239	-0.116	1.099
0.025	-0.245	1.350			0.044	-0.200	1.393			0.038	0.067	1.392			-0.024	0.245	1.377			-0.145	-0.049	1.471			-0.188	-0.253	1.504			-0.233	-0.478	1.446			-0.236	-0.534	1.423			0.161	-0.032	1.330			0.240	-0.116	1.100
0.025	-0.247	1.350			0.044	-0.201	1.392			0.038	0.068	1.392			-0.024	0.245	1.377			-0.145	-0.049	1.471			-0.188	-0.253	1.504			-0.233	-0.478	1.446			-0.236	-0.533	1.423			0.161	-0.031	1.330			0.242	-0.117	1.100
0.025	-0.248	1.349			0.044	-0.202	1.392			0.038	0.068	1.392			-0.023	0.245	1.377			-0.146	-0.049	1.471			-0.188	-0.254	1.503			-0.233	-0.478	1.446			-0.236	-0.533	1.423			0.160	-0.031	1.330			0.243	-0.117	1.101
0.025	-0.250	1.349			0.044	-0.203	1.392			0.038	0.068	1.392			-0.022	0.245	1.376			-0.146	-0.049	1.471			-0.188	-0.255	1.503			-0.233	-0.478	1.445			-0.236	-0.533	1.423			0.160	-0.030	1.331			0.245	-0.118	1.102
0.025	-0.252	1.349			0.044	-0.204	1.391			0.037	0.069	1.392			-0.021	0.246	1.376			-0.146	-0.049	1.471			-0.188	-0.256	1.503			-0.233	-0.478	1.445			-0.236	-0.533	1.423			0.160	-0.030	1.331			0.247	-0.119	1.103
0.025	-0.254	1.348			0.044	-0.206	1.391			0.037	0.069	1.392			-0.020	0.246	1.376			-0.147	-0.049	1.471			-0.188	-0.256	1.503			-0.232	-0.478	1.445			-0.236	-0.533	1.423			0.160	-0.030	1.331			0.248	-0.119	1.103
0.025	-0.256	1.348			0.044	-0.207	1.391			0.037	0.069	1.392			-0.019	0.246	1.375			-0.147	-0.048	1.471			-0.188	-0.257	1.502			-0.232	-0.478	1.445			-0.236	-0.533	1.422			0.160	-0.030	1.331			0.250	-0.120	1.104
0.025	-0.258	1.348			0.044	-0.209	1.391			0.037	0.069	1.391			-0.018	0.246	1.375			-0.147	-0.048	1.471			-0.188	-0.258	1.502			-0.232	-0.477	1.444			-0.236	-0.533	1.422			0.160	-0.030	1.331			0.251	-0.119	1.105
0.025	-0.260	1.348			0.044	-0.210	1.391			0.037	0.070	1.391			-0.017	0.247	1.375			-0.147	-0.048	1.471			-0.188	-0.259	1.502			-0.232	-0.477	1.444			-0.236	-0.532	1.422			0.160	-0.029	1.331			0.253	-0.119	1.106
0.025	-0.262	1.348			0.044	-0.211	1.390			0.037	0.070	1.391			-0.015	0.247	1.375			-0.147	-0.048	1.470			-0.187	-0.260	1.502			-0.232	-0.477	1.444			-0.236	-0.532	1.421			0.160	-0.029	1.331			0.254	-0.118	1.107
0.025	-0.263	1.347			0.044	-0.213	1.390			0.037	0.070	1.391			-0.014	0.247	1.374			-0.148	-0.048	1.470			-0.187	-0.260	1.501			-0.232	-0.477	1.443			-0.236	-0.532	1.421			0.160	-0.029	1.331			0.255	-0.118	1.108
0.026	-0.265	1.347			0.044	-0.214	1.390			0.037	0.070	1.391			-0.013	0.247	1.374			-0.148	-0.048	1.470			-0.187	-0.261	1.501			-0.232	-0.477	1.443			-0.236	-0.532	1.421			0.160	-0.029	1.331			0.256	-0.117	1.109
0.026	-0.266	1.347			0.045	-0.215	1.390			0.037	0.070	1.391			-0.012	0.248	1.374			-0.148	-0.048	1.470			-0.187	-0.262	1.501			-0.232	-0.477	1.443			-0.236	-0.532	1.420			0.160	-0.030	1.331			0.257	-0.117	1.110
0.026	-0.267	1.347			0.045	-0.216	1.390			0.036	0.070	1.391			-0.011	0.248	1.374			-0.148	-0.048	1.470			-0.187	-0.262	1.501			-0.232	-0.477	1.442			-0.236	-0.532	1.420			0.161	-0.030	1.331			0.258	-0.116	1.111
0.026	-0.268	1.347			0.045	-0.217	1.390			0.036	0.070	1.391			-0.010	0.248	1.374			-0.148	-0.048	1.470			-0.187	-0.263	1.501			-0.232	-0.477	1.442			-0.236	-0.532	1.420			0.161	-0.030	1.332			0.259	-0.115	1.112
0.026	-0.269	1.347			0.045	-0.218	1.390			0.036	0.070	1.391			-0.009	0.248	1.374			-0.148	-0.047	1.470			-0.187	-0.263	1.500			-0.231	-0.477	1.442			-0.236	-0.532	1.420			0.161	-0.030	1.332			0.260	-0.115	1.113
0.027	-0.270	1.347			0.045	-0.219	1.390			0.036	0.070	1.391			-0.008	0.248	1.373			-0.148	-0.047	1.470			-0.187	-0.263	1.500			-0.231	-0.477	1.441			-0.236	-0.532	1.419			0.162	-0.031	1.332			0.261	-0.114	1.114
0.027	-0.271	1.347			0.045	-0.220	1.390			0.036	0.070	1.391			-0.008	0.248	1.373			-0.148	-0.047	1.470			-0.187	-0.264	1.500			-0.231	-0.477	1.441			-0.236	-0.531	1.419			0.162	-0.031	1.332			0.261	-0.113	1.115
0.027	-0.272	1.346			0.045	-0.220	1.389			0.036	0.070	1.391			-0.007	0.249	1.373			-0.148	-0.047	1.470			-0.187	-0.264	1.500			-0.231	-0.476	1.441			-0.236	-0.531	1.419			0.163	-0.031	1.332			0.262	-0.113	1.115
0.027	-0.272	1.346			0.045	-0.221	1.389			0.036	0.069	1.391			-0.006	0.249	1.373			-0.148	-0.047	1.469			-0.187	-0.264	1.500			-0.231	-0.476	1.441			-0.236	-0.531	1.418			0.163	-0.031	1.332			0.262	-0.112	1.116
0.027	-0.273	1.346			0.045	-0.222	1.389			0.036	0.069	1.391			-0.005	0.249	1.373			-0.148	-0.047	1.469			-0.187	-0.265	1.500			-0.231	-0.476	1.440			-0.236	-0.531	1.418			0.163	-0.032	1.333			0.263	-0.112	1.116
0.027	-0.274	1.346			0.045	-0.222	1.389			0.036	0.069	1.391			-0.005	0.249	1.373			-0.148	-0.047	1.469			-0.187	-0.265	1.500			-0.231	-0.476	1.440			-0.236	-0.531	1.418			0.163	-0.032	1.333			0.263	-0.112	1.117
0.027	-0.274	1.346			0.046	-0.223	1.389			0.036	0.069	1.391			-0.004	0.249	1.373			-0.148	-0.047	1.469			-0.187	-0.265	1.499			-0.231	-0.476	1.440			-0.236	-0.531	1.418			0.164	-0.032	1.333			0.264	-0.112	1.117
0.027	-0.275	1.346			0.046	-0.223	1.389			0.036	0.069	1.391			-0.004	0.249	1.373			-0.148	-0.047	1.469			-0.187	-0.265	1.499			-0.231	-0.476	1.440			-0.236	-0.531	1.418			0.164	-0.032	1.333			0.261	-0.106	1.116
0.028	-0.275	1.346			0.046	-0.224	1.389			0.036	0.069	1.391			-0.003	0.249	1.373			-0.148	-0.047	1.469			-0.187	-0.265	1.499			-0.231	-0.476	1.440			-0.235	-0.531	1.417			0.164	-0.032	1.333			0.258	-0.102	1.114
0.028	-0.276	1.346			0.046	-0.224	1.389			0.036	0.069	1.391			-0.003	0.249	1.373			-0.148	-0.047	1.469			-0.187	-0.265	1.499			-0.230	-0.476	1.439			-0.235	-0.531	1.417			0.164	-0.033	1.333			0.256	-0.098	1.113
0.028	-0.276	1.346			0.046	-0.225	1.389			0.036	0.068	1.391			-0.002	0.250	1.373			-0.148	-0.047	1.469			-0.187	-0.265	1.499			-0.230	-0.476	1.439			-0.235	-0.531	1.417			0.164	-0.033	1.334			0.254	-0.094	1.113
0.028	-0.276	1.346			0.046	-0.225	1.389			0.036	0.068	1.391			-0.002	0.250	1.373			-0.148	-0.047	1.469			-0.187	-0.265	1.499			-0.230	-0.476	1.439			-0.235	-0.531	1.417			0.164	-0.033	1.334			0.254	-0.094	1.113
0.028	-0.277	1.346			0.046	-0.225	1.389			0.036	0.068	1.391			-0.002	0.250	1.373			-0.148	-0.047	1.469			-0.186	-0.265	1.499			-0.230	-0.477	1.439			-0.235	-0.531	1.417			0.164	-0.033	1.334			0.252	-0.092	1.112
0.028	-0.277	1.346			0.046	-0.225	1.389			0.036	0.068	1.391			-0.001	0.250	1.373			-0.148	-0.047	1.469			-0.186	-0.265	1.499			-0.230	-0.477	1.439			-0.235	-0.531	1.417			0.165	-0.033	1.334			0.252	-0.091	1.113
0.028	-0.277	1.346			0.046	-0.225	1.389			0.036	0.068	1.391			-0.001	0.250	1.373			-0.148	-0.047	1.469			-0.186	-0.265	1.499			-0.230	-0.477	1.439			-0.235	-0.531	1.417			0.165	-0.033	1.334			0.251	-0.090	1.113
0.028	-0.277	1.346			0.046	-0.226	1.389			0.036	0.068	1.392			-0.001	0.250	1.373			-0.148	-0.047	1.470			-0.186	-0.265	1.499			-0.230	-0.477	1.439			-0.235	-0.531	1.417			0.165	-0.033	1.334			0.251	-0.090	1.114
0.028	-0.277	1.346			0.046	-0.226	1.389			0.036	0.067	1.392			-0.000	0.250	1.373			-0.148	-0.047	1.470			-0.186	-0.265	1.499			-0.229	-0.477	1.439			-0.235	-0.531	1.417			0.165	-0.033	1.335			0.250	-0.088	1.114
0.028	-0.277	1.346			0.046	-0.226	1.389			0.035	0.067	1.392			-0.000	0.250	1.373			-0.148	-0.047	1.470			-0.185	-0.265	1.499			-0.229	-0.477	1.439			-0.235	-0.531	1.417			0.165	-0.033	1.335			0.250	-0.088	1.114
0.028	-0.277	1.347			0.046	-0.226	1.390			0.035	0.067	1.392			0.000	0.250	1.373			-0.147	-0.047	1.470			-0.185	-0.265	1.500			-0.229	-0.477	1.439			-0.235	-0.531	1.417			0.165	-0.033	1.335			0.249	-0.087	1.114
0.028	-0.277	1.347			0.046	-0.226	1.390			0.035	0.067	1.392			0.000	0.250	1.373			-0.147	-0.047	1.470			-0.185	-0.265	1.500			-0.229	-0.478	1.439			-0.234	-0.532	1.417			0.165	-0.033	1.335			0.249	-0.086	1.114
0.028	-0.277	1.347			0.046	-0.226	1.390			0.035	0.067	1.392			0.000	0.250	1.373			-0.147	-0.048	1.470			-0.185	-0.264	1.500			-0.229	-0.478	1.439			-0.234	-0.532	1.417			0.165	-0.033	1.335			0.248	-0.085	1.114
0.028	-0.277	1.347			0.046	-0.226	1.390			0.035	0.067	1.392			0.001	0.250	1.373			-0.147	-0.048	1.471			-0.185	-0.264	1.500			-0.228	-0.478	1.439			-0.234	-0.532	1.417			0.165	-0.033	1.336			0.248	-0.084	1.113
0.028	-0.277	1.347			0.046	-0.226	1.390			0.035	0.067	1.393			0.001	0.250	1.373			-0.147	-0.048	1.471			-0.184	-0.264	1.500			-0.228	-0.478	1.439			-0.234	-0.532	1.417			0.165	-0.033	1.336			0.247	-0.083	1.113
0.028	-0.277	1.347			0.046	-0.226	1.390			0.035	0.066	1.393			0.001	0.250	1.373			-0.147	-0.048	1.471			-0.184	-0.264	1.500			-0.228	-0.478	1.439			-0.234	-0.532	1.417			0.165	-0.033	1.336			0.247	-0.082	1.113
0.028	-0.277	1.347			0.046	-0.226	1.390			0.035	0.066	1.393			0.001	0.250	1.373			-0.147	-0.048	1.471			-0.184	-0.264	1.500			-0.228	-0.478	1.439			-0.234	-0.532	1.417			0.165	-0.033	1.336			0.246	-0.081	1.111
0.028	-0.277	1.347			0.046	-0.226	1.390			0.035	0.066	1.393			0.001	0.250	1.373			-0.147	-0.048	1.471			-0.184	-0.264	1.500			-0.228	-0.479	1.440			-0.233	-0.532	1.417			0.165	-0.033	1.336			0.246	-0.079	1.110
0.028	-0.277	1.348			0.046	-0.226	1.390			0.035	0.066	1.393			0.001	0.250	1.373			-0.147	-0.049	1.472			-0.184	-0.264	1.501			-0.228	-0.479	1.440			-0.233	-0.532	1.418			0.165	-0.033	1.337			0.245	-0.078	1.108
0.028	-0.276	1.348			0.046	-0.226	1.390			0.035	0.066	1.393			0.001	0.250	1.373			-0.147	-0.049	1.472			-0.184	-0.264	1.501			-0.227	-0.479	1.440			-0.233	-0.533	1.418			0.164	-0.033	1.337			0.246	-0.079	1.110
0.028	-0.276	1.348			0.046	-0.226	1.390			0.035	0.066	1.393			0.002	0.250	1.373			-0.147	-0.049	1.472			-0.183	-0.264	1.501			-0.227	-0.479	1.440			-0.233	-0.533	1.418			0.164	-0.034	1.337			0.246	-0.079	1.110
0.028	-0.276	1.348			0.046	-0.226	1.391			0.035	0.066	1.394			0.002	0.250	1.373			-0.147	-0.049	1.472			-0.183	-0.263	1.501			-0.227	-0.479	1.440			-0.233	-0.533	1.418			0.164	-0.034	1.337			0.246	-0.078	1.110
0.028	-0.276	1.348			0.046	-0.226	1.391			0.035	0.066	1.394			0.002	0.250	1.373			-0.146	-0.049	1.472			-0.183	-0.263	1.501			-0.227	-0.479	1.440			-0.233	-0.533	1.418			0.164	-0.034	1.337			0.245	-0.078	1.110
0.028	-0.276	1.348			0.046	-0.226	1.391			0.035	0.065	1.394			0.002	0.250	1.373			-0.146	-0.049	1.473			-0.183	-0.263	1.501			-0.227	-0.479	1.440			-0.233	-0.533	1.418			0.164	-0.034	1.337			0.245	-0.077	1.109
0.028	-0.276	1.348			0.046	-0.226	1.391			0.035	0.065	1.394			0.002	0.250	1.373			-0.146	-0.049	1.473			-0.183	-0.263	1.501			-0.227	-0.480	1.440			-0.233	-0.533	1.418			0.164	-0.034	1.338			0.245	-0.077	1.109
0.028	-0.276	1.348			0.046	-0.226	1.391			0.035	0.065	1.394			0.002	0.250	1.373			-0.146	-0.049	1.473			-0.183	-0.263	1.501			-0.227	-0.480	1.440			-0.232	-0.533	1.418			0.164	-0.034	1.338			0.245	-0.076	1.109
0.028	-0.276	1.348			0.046	-0.226	1.391			0.035	0.065	1.394			0.002	0.250	1.373			-0.146	-0.049	1.473			-0.183	-0.263	1.501			-0.227	-0.480	1.440			-0.232	-0.533	1.418			0.164	-0.034	1.338			0.246	-0.076	1.108
0.028	-0.276	1.349			0.046	-0.226	1.391			0.035	0.065	1.394			0.002	0.250	1.373			-0.146	-0.049	1.473			-0.183	-0.263	1.502			-0.226	-0.480	1.441			-0.232	-0.533	1.418			0.164	-0.034	1.338			0.246	-0.075	1.107
0.028	-0.276	1.349			0.046	-0.226	1.391			0.035	0.065	1.394			0.002	0.250	1.373			-0.146	-0.049	1.473			-0.183	-0.263	1.502			-0.226	-0.480	1.441			-0.232	-0.533	1.418			0.164	-0.034	1.338			0.247	-0.074	1.106
0.028	-0.276	1.349			0.046	-0.226	1.391			0.035	0.065	1.394			0.002	0.250	1.373			-0.146	-0.049	1.473			-0.183	-0.263	1.502			-0.226	-0.480	1.441			-0.232	-0.534	1.419			0.164	-0.034	1.338			0.247	-0.074	1.105
0.028	-0.276	1.349			0.046	-0.226	1.391			0.035	0.065	1.395			0.002	0.250	1.373			-0.146	-0.049	1.473			-0.183	-0.263	1.502			-0.226	-0.480	1.441			-0.232	-0.534	1.419			0.164	-0.034	1.338			0.248	-0.074	1.105
0.028	-0.276	1.349			0.046	-0.226	1.391			0.035	0.064	1.395			0.002	0.250	1.374			-0.146	-0.049	1.473			-0.183	-0.263	1.502			-0.226	-0.480	1.441			-0.232	-0.534	1.419			0.164	-0.034	1.339			0.252	-0.079	1.110
0.028	-0.276	1.349			0.046	-0.227	1.392			0.035	0.064	1.395			0.002	0.250	1.374			-0.146	-0.049	1.473			-0.183	-0.263	1.502			-0.226	-0.480	1.441			-0.232	-0.534	1.419			0.165	-0.034	1.339			0.255	-0.083	1.114
0.028	-0.276	1.349			0.046	-0.227	1.392			0.035	0.064	1.395			0.002	0.250	1.374			-0.146	-0.049	1.473			-0.183	-0.263	1.502			-0.226	-0.480	1.441			-0.232	-0.534	1.419			0.165	-0.034	1.339			0.258	-0.086	1.116
0.028	-0.276	1.349			0.046	-0.227	1.392			0.035	0.064	1.395			0.002	0.250	1.374			-0.146	-0.049	1.473			-0.183	-0.263	1.502			-0.226	-0.480	1.441			-0.232	-0.534	1.419			0.165	-0.035	1.339			0.260	-0.088	1.119
0.028	-0.276	1.349			0.046	-0.227	1.392			0.035	0.064	1.395			0.002	0.250	1.374			-0.145	-0.049	1.473			-0.183	-0.263	1.502			-0.226	-0.480	1.441			-0.232	-0.534	1.419			0.165	-0.035	1.339			0.262	-0.091	1.119
0.028	-0.276	1.349			0.046	-0.227	1.392			0.035	0.064	1.395			0.002	0.250	1.374			-0.145	-0.049	1.473			-0.183	-0.263	1.502			-0.226	-0.480	1.441			-0.232	-0.534	1.419			0.166	-0.035	1.339			0.263	-0.093	1.120
0.028	-0.277	1.349			0.046	-0.227	1.392			0.035	0.064	1.395			0.003	0.250	1.374			-0.145	-0.049	1.473			-0.183	-0.263	1.502			-0.226	-0.480	1.441			-0.232	-0.534	1.419			0.166	-0.035	1.339			0.264	-0.093	1.119
0.028	-0.277	1.349			0.046	-0.227	1.392			0.035	0.064	1.395			0.003	0.250	1.374			-0.145	-0.048	1.473			-0.183	-0.263	1.502			-0.226	-0.480	1.441			-0.232	-0.534	1.419			0.167	-0.035	1.339			0.265	-0.094	1.120
0.028	-0.277	1.350			0.046	-0.227	1.392			0.035	0.064	1.395			0.003	0.250	1.374			-0.145	-0.048	1.473			-0.183	-0.264	1.502			-0.226	-0.480	1.441			-0.232	-0.534	1.418			0.167	-0.036	1.340			0.266	-0.094	1.120
0.028	-0.277	1.350			0.046	-0.227	1.392			0.036	0.063	1.395			0.003	0.250	1.374			-0.144	-0.048	1.473			-0.184	-0.264	1.502			-0.226	-0.479	1.441			-0.232	-0.534	1.418			0.168	-0.036	1.340			0.267	-0.094	1.120
0.028	-0.277	1.350			0.046	-0.227	1.392			0.036	0.063	1.395			0.003	0.250	1.374			-0.144	-0.047	1.473			-0.184	-0.264	1.502			-0.226	-0.479	1.440			-0.232	-0.534	1.418			0.168	-0.036	1.340			0.268	-0.095	1.121
0.028	-0.277	1.350			0.046	-0.228	1.392			0.036	0.063	1.395			0.003	0.250	1.374			-0.144	-0.047	1.472			-0.184	-0.264	1.501			-0.227	-0.479	1.440			-0.232	-0.534	1.418			0.169	-0.037	1.340			0.269	-0.095	1.121
0.029	-0.278	1.350			0.046	-0.228	1.392			0.036	0.063	1.396			0.004	0.250	1.374			-0.143	-0.047	1.472			-0.184	-0.264	1.501			-0.227	-0.479	1.440			-0.232	-0.534	1.418			0.169	-0.037	1.340			0.270	-0.096	1.122
0.029	-0.278	1.350			0.046	-0.228	1.392			0.036	0.063	1.396			0.004	0.250	1.374			-0.143	-0.046	1.472			-0.185	-0.265	1.501			-0.227	-0.479	1.440			-0.233	-0.534	1.417			0.170	-0.037	1.340			0.271	-0.096	1.122
0.029	-0.279	1.350			0.046	-0.228	1.392			0.036	0.063	1.396			0.004	0.250	1.374			-0.143	-0.046	1.471			-0.185	-0.265	1.501			-0.227	-0.478	1.439			-0.233	-0.534	1.417			0.170	-0.038	1.340			0.272	-0.097	1.123
0.029	-0.279	1.350			0.046	-0.229	1.393			0.036	0.063	1.396			0.005	0.251	1.374			-0.143	-0.046	1.471			-0.186	-0.265	1.500			-0.228	-0.478	1.439			-0.233	-0.534	1.417			0.171	-0.038	1.340			0.273	-0.097	1.123
0.029	-0.280	1.350			0.046	-0.229	1.393			0.037	0.063	1.396			0.005	0.251	1.374			-0.142	-0.045	1.471			-0.186	-0.266	1.500			-0.228	-0.478	1.439			-0.233	-0.534	1.416			0.171	-0.038	1.340			0.274	-0.097	1.124
0.029	-0.280	1.350			0.047	-0.229	1.393			0.037	0.062	1.396			0.005	0.251	1.374			-0.142	-0.045	1.470			-0.187	-0.267	1.499			-0.228	-0.478	1.439			-0.233	-0.534	1.416			0.172	-0.039	1.340			0.275	-0.098	1.126
0.029	-0.280	1.350			0.047	-0.230	1.393			0.037	0.062	1.396			0.006	0.251	1.373			-0.142	-0.044	1.470			-0.188	-0.267	1.499			-0.228	-0.477	1.438			-0.234	-0.534	1.416			0.172	-0.039	1.340			0.280	-0.104	1.129
0.030	-0.281	1.350			0.047	-0.230	1.393			0.037	0.062	1.396			0.006	0.251	1.373			-0.141	-0.044	1.469			-0.188	-0.268	1.498			-0.229	-0.477	1.438			-0.234	-0.534	1.415			0.173	-0.039	1.340			0.283	-0.106	1.132
0.030	-0.281	1.350			0.047	-0.230	1.393			0.037	0.062	1.396			0.006	0.251	1.373			-0.141	-0.044	1.469			-0.189	-0.269	1.498			-0.229	-0.477	1.437			-0.234	-0.533	1.415			0.173	-0.040	1.341			0.285	-0.107	1.134
0.030	-0.282	1.349			0.047	-0.231	1.393			0.037	0.062	1.396			0.007	0.251	1.373			-0.141	-0.043	1.468			-0.190	-0.270	1.497			-0.229	-0.477	1.437			-0.235	-0.533	1.414			0.174	-0.040	1.341			0.286	-0.109	1.136
0.030	-0.282	1.349			0.047	-0.231	1.393			0.038	0.062	1.396			0.007	0.251	1.373			-0.140	-0.043	1.467			-0.190	-0.271	1.497			-0.230	-0.476	1.436			-0.235	-0.533	1.413			0.174	-0.040	1.341			0.288	-0.110	1.138
0.030	-0.283	1.349			0.047	-0.231	1.393			0.038	0.062	1.396			0.008	0.251	1.372			-0.140	-0.043	1.467			-0.191	-0.271	1.496			-0.230	-0.476	1.436			-0.235	-0.533	1.413			0.175	-0.040	1.341			0.289	-0.110	1.140
0.030	-0.283	1.349			0.047	-0.232	1.393			0.038	0.062	1.396			0.008	0.251	1.372			-0.140	-0.042	1.466			-0.191	-0.272	1.495			-0.230	-0.476	1.435			-0.235	-0.533	1.412			0.175	-0.041	1.341			0.290	-0.111	1.143
0.030	-0.283	1.349			0.047	-0.232	1.393			0.038	0.062	1.396			0.009	0.251	1.372			-0.139	-0.042	1.465			-0.192	-0.273	1.495			-0.231	-0.475	1.434			-0.236	-0.533	1.412			0.176	-0.041	1.342			0.291	-0.112	1.146
0.030	-0.284	1.349			0.047	-0.232	1.393			0.038	0.062	1.396			0.009	0.251	1.371			-0.139	-0.042	1.465			-0.192	-0.273	1.494			-0.231	-0.475	1.434			-0.236	-0.532	1.411			0.177	-0.041	1.342			0.293	-0.112	1.149
0.030	-0.284	1.349			0.047	-0.233	1.393			0.038	0.062	1.396			0.010	0.251	1.371			-0.138	-0.042	1.464			-0.193	-0.274	1.494			-0.231	-0.475	1.433			-0.236	-0.532	1.410			0.177	-0.041	1.343			0.294	-0.112	1.152
0.030	-0.284	1.349			0.047	-0.233	1.393			0.038	0.062	1.396			0.010	0.251	1.371			-0.138	-0.041	1.463			-0.194	-0.275	1.493			-0.232	-0.474	1.432			-0.236	-0.532	1.409			0.178	-0.041	1.343			0.295	-0.113	1.156
0.031	-0.285	1.349			0.047	-0.233	1.393			0.038	0.061	1.396			0.011	0.251	1.370			-0.138	-0.041	1.463			-0.194	-0.275	1.492			-0.232	-0.474	1.431			-0.237	-0.532	1.409			0.179	-0.041	1.344			0.296	-0.113	1.159
0.031	-0.285	1.349			0.047	-0.233	1.393			0.038	0.061	1.396			0.011	0.251	1.370			-0.137	-0.041	1.462			-0.195	-0.276	1.492			-0.232	-0.474	1.430			-0.237	-0.531	1.408			0.180	-0.041	1.344			0.297	-0.113	1.163
0.031	-0.285	1.349			0.047	-0.234	1.393			0.039	0.061	1.396			0.012	0.251	1.369			-0.137	-0.041	1.461			-0.195	-0.276	1.491			-0.233	-0.474	1.430			-0.237	-0.531	1.407			0.180	-0.041	1.345			0.298	-0.113	1.166
0.031	-0.285	1.349			0.047	-0.234	1.393			0.039	0.061	1.396			0.012	0.251	1.369			-0.137	-0.040	1.460			-0.196	-0.277	1.490			-0.233	-0.473	1.429			-0.238	-0.531	1.406			0.181	-0.041	1.345			0.300	-0.113	1.170
0.031	-0.286	1.349			0.047	-0.234	1.393			0.039	0.061	1.396			0.013	0.251	1.369			-0.136	-0.040	1.459			-0.196	-0.277	1.490			-0.233	-0.473	1.428			-0.238	-0.530	1.405			0.182	-0.041	1.346			0.301	-0.113	1.173
0.031	-0.286	1.349			0.047	-0.234	1.392			0.039	0.061	1.396			0.014	0.251	1.368			-0.136	-0.040	1.458			-0.197	-0.278	1.488			-0.234	-0.472	1.426			-0.238	-0.530	1.403			0.184	-0.041	1.347			0.304	-0.112	1.179
0.031	-0.286	1.349			0.047	-0.234	1.392			0.039	0.061	1.396			0.014	0.251	1.368			-0.136	-0.040	1.458			-0.197	-0.278	1.488			-0.234	-0.472	1.426			-0.238	-0.530	1.403			0.184	-0.041	1.347			0.304	-0.112	1.179
0.031	-0.286	1.348			0.047	-0.235	1.392			0.039	0.061	1.396			0.015	0.251	1.367			-0.135	-0.040	1.457			-0.198	-0.278	1.487			-0.234	-0.472	1.424			-0.239	-0.529	1.402			0.185	-0.042	1.348			0.306	-0.112	1.182
0.031	-0.286	1.348			0.047	-0.235	1.392			0.039	0.061	1.396			0.016	0.251	1.367			-0.135	-0.040	1.456			-0.198	-0.278	1.486			-0.235	-0.471	1.423			-0.239	-0.529	1.401			0.186	-0.042	1.349			0.307	-0.111	1.185
0.031	-0.287	1.348			0.047	-0.235	1.392			0.039	0.061	1.396			0.017	0.251	1.366			-0.135	-0.040	1.455			-0.199	-0.279	1.485			-0.235	-0.471	1.422			-0.239	-0.528	1.400			0.187	-0.042	1.349			0.309	-0.111	1.188
0.031	-0.287	1.348			0.047	-0.235	1.392			0.039	0.061	1.396			0.017	0.251	1.366			-0.134	-0.040	1.454			-0.199	-0.279	1.484			-0.235	-0.471	1.420			-0.239	-0.527	1.398			0.188	-0.042	1.350			0.310	-0.111	1.191
0.031	-0.287	1.348			0.047	-0.235	1.392			0.039	0.061	1.396			0.018	0.251	1.366			-0.134	-0.040	1.453			-0.200	-0.279	1.482			-0.236	-0.470	1.419			-0.240	-0.527	1.397			0.188	-0.042	1.351			0.312	-0.110	1.193
0.032	-0.287	1.348			0.047	-0.235	1.392			0.040	0.061	1.396			0.019	0.251	1.365			-0.134	-0.040	1.452			-0.201	-0.279	1.481			-0.236	-0.470	1.417			-0.240	-0.526	1.395			0.189	-0.042	1.352			0.313	-0.110	1.195
0.032	-0.287	1.348			0.047	-0.236	1.392			0.040	0.061	1.396			0.019	0.251	1.365			-0.133	-0.039	1.451			-0.201	-0.279	1.480			-0.236	-0.469	1.416			-0.240	-0.525	1.394			0.190	-0.042	1.352			0.314	-0.110	1.197
0.032	-0.288	1.348			0.046	-0.236	1.392			0.040	0.061	1.396			0.020	0.251	1.364			-0.133	-0.039	1.449			-0.202	-0.279	1.478			-0.237	-0.468	1.413			-0.241	-0.524	1.391			0.192	-0.042	1.354			0.316	-0.110	1.200
0.032	-0.288	1.348			0.046	-0.236	1.392			0.040	0.061	1.396			0.020	0.251	1.364			-0.133	-0.039	1.449			-0.202	-0.279	1.478			-0.237	-0.468	1.413			-0.241	-0.524	1.391			0.192	-0.042	1.354			0.316	-0.110	1.200
0.032	-0.288	1.348			0.046	-0.236	1.392			0.040	0.061	1.396			0.021	0.251	1.364			-0.133	-0.039	1.448			-0.202	-0.279	1.477			-0.237	-0.468	1.412			-0.241	-0.523	1.390			0.192	-0.042	1.354			0.317	-0.110	1.201
0.032	-0.288	1.348			0.046	-0.236	1.392			0.040	0.061	1.396			0.022	0.251	1.364			-0.132	-0.039	1.448			-0.203	-0.279	1.476			-0.237	-0.467	1.410			-0.241	-0.523	1.389			0.193	-0.042	1.355			0.318	-0.110	1.202
0.032	-0.288	1.348			0.046	-0.236	1.392			0.040	0.060	1.396			0.022	0.251	1.363			-0.132	-0.039	1.447			-0.203	-0.279	1.475			-0.238	-0.467	1.409			-0.241	-0.522	1.388			0.193	-0.042	1.356			0.318	-0.110	1.204
0.032	-0.288	1.348			0.046	-0.236	1.392			0.040	0.060	1.396			0.022	0.251	1.363			-0.132	-0.039	1.446			-0.203	-0.279	1.474			-0.238	-0.467	1.409			-0.241	-0.522	1.387			0.194	-0.043	1.356			0.319	-0.110	1.205
0.032	-0.288	1.348			0.046	-0.236	1.392			0.040	0.060	1.396			0.023	0.251	1.363			-0.132	-0.039	1.446			-0.204	-0.279	1.473			-0.238	-0.466	1.408			-0.241	-0.521	1.386			0.194	-0.043	1.356			0.319	-0.109	1.205
0.032	-0.288	1.348			0.046	-0.237	1.392			0.040	0.060	1.396			0.023	0.251	1.363			-0.132	-0.039	1.445			-0.204	-0.279	1.473			-0.238	-0.466	1.407			-0.241	-0.521	1.385			0.195	-0.043	1.357			0.320	-0.109	1.206
0.032	-0.289	1.347			0.046	-0.237	1.392			0.041	0.060	1.396			0.024	0.251	1.362			-0.132	-0.039	1.445			-0.204	-0.279	1.472			-0.238	-0.466	1.406			-0.241	-0.521	1.385			0.195	-0.043	1.357			0.320	-0.109	1.207
0.032	-0.289	1.347			0.046	-0.237	1.392			0.041	0.060	1.396			0.024	0.251	1.362			-0.132	-0.039	1.445			-0.204	-0.279	1.472			-0.238	-0.466	1.406			-0.241	-0.520	1.384			0.195	-0.043	1.358			0.321	-0.109	1.208
0.033	-0.289	1.347			0.046	-0.237	1.392			0.041	0.060	1.396			0.024	0.251	1.362			-0.131	-0.039	1.444			-0.204	-0.279	1.471			-0.238	-0.466	1.405			-0.242	-0.520	1.384			0.196	-0.043	1.358			0.321	-0.109	1.208
0.033	-0.289	1.347			0.046	-0.237	1.392			0.041	0.060	1.396			0.025	0.251	1.362			-0.131	-0.039	1.444			-0.205	-0.279	1.471			-0.238	-0.465	1.405			-0.242	-0.520	1.383			0.196	-0.043	1.358			0.321	-0.110	1.209
0.033	-0.289	1.347			0.046	-0.237	1.392			0.041	0.060	1.396			0.025	0.251	1.362			-0.131	-0.039	1.444			-0.205	-0.279	1.471			-0.239	-0.465	1.405			-0.242	-0.520	1.383			0.196	-0.043	1.358			0.321	-0.110	1.209
0.033	-0.289	1.347			0.046	-0.237	1.392			0.041	0.060	1.396			0.025	0.251	1.362			-0.131	-0.039	1.443			-0.205	-0.279	1.470			-0.239	-0.465	1.404			-0.242	-0.520	1.382			0.196	-0.043	1.359			0.320	-0.110	1.208
0.033	-0.289	1.347			0.046	-0.237	1.392			0.041	0.060	1.396			0.025	0.251	1.362			-0.131	-0.039	1.443			-0.205	-0.279	1.470			-0.239	-0.465	1.404			-0.242	-0.520	1.382			0.197	-0.043	1.359			0.319	-0.111	1.207
0.033	-0.289	1.347			0.046	-0.237	1.392			0.041	0.060	1.396			0.026	0.251	1.361			-0.131	-0.039	1.443			-0.205	-0.279	1.470			-0.239	-0.465	1.404			-0.242	-0.520	1.382			0.197	-0.043	1.359			0.316	-0.111	1.196
0.033	-0.289	1.347			0.046	-0.237	1.392			0.041	0.060	1.396			0.026	0.251	1.361			-0.131	-0.039	1.443			-0.205	-0.279	1.470			-0.239	-0.465	1.404			-0.242	-0.520	1.382			0.197	-0.043	1.359			0.314	-0.111	1.187
0.033	-0.289	1.347			0.046	-0.237	1.392			0.041	0.060	1.396			0.026	0.251	1.361			-0.131	-0.039	1.442			-0.205	-0.279	1.470			-0.238	-0.465	1.404			-0.242	-0.519	1.382			0.197	-0.043	1.360			0.311	-0.111	1.181
0.033	-0.289	1.347			0.046	-0.237	1.392			0.042	0.060	1.396			0.026	0.251	1.361			-0.131	-0.039	1.442			-0.205	-0.278	1.470			-0.238	-0.465	1.404			-0.241	-0.520	1.382			0.197	-0.043	1.360			0.309	-0.110	1.179
0.033	-0.289	1.347			0.046	-0.237	1.392			0.042	0.060	1.396			0.026	0.251	1.361			-0.131	-0.039	1.442			-0.205	-0.277	1.470			-0.238	-0.465	1.404			-0.241	-0.520	1.382			0.197	-0.043	1.360			0.306	-0.110	1.177
0.034	-0.289	1.347			0.046	-0.237	1.392			0.042	0.060	1.396			0.026	0.251	1.361			-0.131	-0.039	1.442			-0.204	-0.276	1.470			-0.238	-0.465	1.404			-0.241	-0.520	1.382			0.197	-0.043	1.360			0.303	-0.110	1.175
0.034	-0.289	1.347			0.046	-0.238	1.392			0.042	0.060	1.396			0.027	0.251	1.361			-0.131	-0.039	1.442			-0.204	-0.274	1.471			-0.238	-0.465	1.404			-0.241	-0.520	1.382			0.197	-0.043	1.360			0.300	-0.110	1.174
0.034	-0.289	1.347			0.047	-0.238	1.392			0.042	0.060	1.396			0.027	0.251	1.361			-0.130	-0.039	1.442			-0.203	-0.272	1.472			-0.238	-0.465	1.405			-0.241	-0.520	1.382			0.196	-0.042	1.360			0.298	-0.111	1.173
0.034	-0.289	1.347			0.047	-0.237	1.392			0.042	0.059	1.396			0.027	0.251	1.361			-0.130	-0.039	1.442			-0.203	-0.270	1.472			-0.237	-0.465	1.405			-0.241	-0.520	1.383			0.195	-0.042	1.360			0.295	-0.111	1.173
0.034	-0.289	1.347			0.047	-0.237	1.392			0.042	0.059	1.396			0.027	0.251	1.361			-0.130	-0.039	1.442			-0.202	-0.268	1.473			-0.237	-0.464	1.406			-0.240	-0.520	1.383			0.194	-0.042	1.360			0.293	-0.111	1.172
0.034	-0.289	1.347			0.047	-0.237	1.392			0.043	0.059	1.396			0.027	0.251	1.361			-0.130	-0.039	1.442			-0.202	-0.266	1.473			-0.237	-0.464	1.406			-0.240	-0.520	1.384			0.193	-0.042	1.360			0.292	-0.111	1.171
0.035	-0.289	1.347			0.047	-0.237	1.393			0.043	0.059	1.396			0.026	0.251	1.361			-0.130	-0.039	1.442			-0.201	-0.264	1.474			-0.236	-0.464	1.407			-0.240	-0.520	1.384			0.193	-0.042	1.360			0.290	-0.111	1.170
0.035	-0.288	1.347			0.047	-0.237	1.393			0.043	0.059	1.396			0.026	0.251	1.361			-0.130	-0.039	1.442			-0.201	-0.262	1.474			-0.236	-0.464	1.408			-0.240	-0.521	1.385			0.192	-0.042	1.360			0.288	-0.111	1.170
0.035	-0.288	1.347			0.047	-0.237	1.393			0.043	0.059	1.396			0.026	0.251	1.361			-0.130	-0.039	1.442			-0.200	-0.260	1.475			-0.236	-0.464	1.409			-0.239	-0.521	1.386			0.191	-0.041	1.360			0.287	-0.112	1.169
0.035	-0.288	1.348			0.047	-0.237	1.393			0.043	0.059	1.396			0.026	0.251	1.361			-0.130	-0.039	1.442			-0.200	-0.259	1.475			-0.235	-0.464	1.410			-0.239	-0.521	1.386			0.190	-0.041	1.360			0.286	-0.112	1.169
0.035	-0.288	1.348			0.047	-0.237	1.393			0.043	0.059	1.396			0.025	0.251	1.361			-0.130	-0.039	1.442			-0.199	-0.257	1.476			-0.235	-0.464	1.411			-0.239	-0.522	1.387			0.189	-0.041	1.360			0.284	-0.112	1.169
0.035	-0.287	1.348			0.048	-0.236	1.393			0.043	0.059	1.396			0.025	0.251	1.361			-0.130	-0.039	1.442			-0.199	-0.256	1.476			-0.235	-0.464	1.411			-0.238	-0.522	1.388			0.188	-0.041	1.360			0.283	-0.112	1.168
0.036	-0.287	1.348			0.048	-0.236	1.393			0.043	0.059	1.396			0.025	0.251	1.361			-0.130	-0.039	1.442			-0.199	-0.254	1.476			-0.235	-0.464	1.412			-0.238	-0.522	1.388			0.188	-0.041	1.359			0.282	-0.112	1.168
0.036	-0.287	1.348			0.048	-0.236	1.393			0.043	0.060	1.396			0.024	0.251	1.361			-0.130	-0.038	1.442			-0.198	-0.253	1.477			-0.234	-0.464	1.413			-0.238	-0.522	1.389			0.187	-0.041	1.359			0.281	-0.112	1.168
0.036	-0.287	1.348			0.048	-0.236	1.393			0.043	0.060	1.396			0.024	0.251	1.361			-0.130	-0.038	1.443			-0.198	-0.252	1.477			-0.234	-0.464	1.413			-0.238	-0.523	1.390			0.186	-0.041	1.359			0.281	-0.112	1.168
0.036	-0.287	1.348			0.048	-0.236	1.393			0.043	0.060	1.396			0.023	0.251	1.361			-0.130	-0.038	1.443			-0.198	-0.251	1.477			-0.234	-0.464	1.414			-0.237	-0.523	1.390			0.185	-0.041	1.359			0.280	-0.112	1.167
0.036	-0.286	1.348			0.048	-0.236	1.393			0.043	0.060	1.396			0.023	0.250	1.361			-0.129	-0.038	1.443			-0.197	-0.251	1.478			-0.234	-0.464	1.414			-0.237	-0.523	1.391			0.184	-0.041	1.358			0.279	-0.112	1.167
0.036	-0.286	1.348			0.048	-0.235	1.393			0.043	0.060	1.396			0.022	0.250	1.360			-0.129	-0.038	1.443			-0.197	-0.250	1.478			-0.233	-0.464	1.415			-0.237	-0.523	1.391			0.183	-0.042	1.358			0.278	-0.112	1.167
0.036	-0.286	1.348			0.048	-0.235	1.393			0.044	0.060	1.396			0.022	0.250	1.360			-0.129	-0.038	1.443			-0.197	-0.249	1.478			-0.233	-0.465	1.415			-0.237	-0.524	1.392			0.182	-0.042	1.357			0.277	-0.113	1.167
0.036	-0.286	1.348			0.049	-0.235	1.393			0.044	0.060	1.396			0.021	0.250	1.360			-0.129	-0.038	1.443			-0.197	-0.249	1.478			-0.233	-0.465	1.416			-0.237	-0.524	1.392			0.181	-0.043	1.357			0.276	-0.113	1.167
0.036	-0.286	1.348			0.049	-0.235	1.393			0.044	0.060	1.396			0.021	0.250	1.360			-0.129	-0.038	1.443			-0.197	-0.248	1.478			-0.233	-0.465	1.416			-0.236	-0.524	1.392			0.180	-0.044	1.356			0.276	-0.113	1.167
0.036	-0.286	1.348			0.049	-0.235	1.393			0.044	0.060	1.396			0.020	0.250	1.360			-0.129	-0.038	1.444			-0.197	-0.248	1.478			-0.233	-0.465	1.417			-0.236	-0.524	1.393			0.179	-0.045	1.355			0.275	-0.113	1.167
0.037	-0.286	1.348			0.049	-0.235	1.393			0.044	0.060	1.396			0.020	0.250	1.360			-0.129	-0.038	1.444			-0.196	-0.247	1.478			-0.233	-0.465	1.417			-0.236	-0.524	1.393			0.178	-0.046	1.355			0.275	-0.113	1.167
0.037	-0.285	1.348			0.049	-0.235	1.393			0.044	0.060	1.396			0.019	0.250	1.360			-0.129	-0.037	1.444			-0.196	-0.247	1.479			-0.232	-0.465	1.417			-0.236	-0.524	1.393			0.177	-0.047	1.354			0.274	-0.113	1.167
0.037	-0.285	1.348			0.049	-0.235	1.393			0.044	0.060	1.396			0.019	0.250	1.360			-0.129	-0.037	1.444			-0.196	-0.246	1.479			-0.232	-0.465	1.418			-0.236	-0.524	1.394			0.176	-0.048	1.353			0.273	-0.113	1.167
0.037	-0.285	1.348			0.049	-0.235	1.393			0.044	0.060	1.395			0.018	0.250	1.360			-0.129	-0.037	1.444			-0.196	-0.246	1.479			-0.232	-0.465	1.418			-0.236	-0.525	1.394			0.176	-0.049	1.353			0.273	-0.114	1.167
0.037	-0.285	1.348			0.049	-0.234	1.393			0.044	0.060	1.395			0.018	0.249	1.360			-0.128	-0.037	1.445			-0.196	-0.245	1.479			-0.232	-0.465	1.418			-0.236	-0.525	1.394			0.175	-0.049	1.352			0.273	-0.114	1.167
0.037	-0.285	1.348			0.049	-0.234	1.393			0.044	0.060	1.395			0.017	0.249	1.360			-0.128	-0.037	1.445			-0.196	-0.245	1.479			-0.232	-0.465	1.418			-0.236	-0.525	1.395			0.175	-0.050	1.352			0.272	-0.114	1.167
0.037	-0.285	1.348			0.049	-0.234	1.393			0.044	0.061	1.395			0.017	0.249	1.360			-0.128	-0.037	1.445			-0.196	-0.245	1.479			-0.232	-0.466	1.419			-0.235	-0.525	1.395			0.174	-0.050	1.352			0.272	-0.114	1.167
0.037	-0.285	1.348			0.049	-0.234	1.393			0.044	0.061	1.395			0.016	0.249	1.360			-0.128	-0.037	1.445			-0.195	-0.244	1.479			-0.232	-0.466	1.419			-0.235	-0.525	1.395			0.174	-0.051	1.351			0.271	-0.114	1.167
0.037	-0.285	1.348			0.049	-0.234	1.393			0.044	0.061	1.395			0.016	0.249	1.360			-0.128	-0.037	1.445			-0.195	-0.244	1.479			-0.232	-0.466	1.419			-0.235	-0.525	1.395			0.174	-0.051	1.351			0.271	-0.114	1.167
0.037	-0.285	1.348			0.049	-0.234	1.393			0.044	0.061	1.395			0.015	0.249	1.360			-0.128	-0.036	1.445			-0.195	-0.244	1.479			-0.232	-0.466	1.419			-0.235	-0.525	1.396			0.173	-0.052	1.351			0.271	-0.114	1.167
0.037	-0.285	1.348			0.049	-0.234	1.393			0.044	0.061	1.395			0.015	0.249	1.360			-0.128	-0.036	1.446			-0.195	-0.243	1.479			-0.232	-0.466	1.420			-0.235	-0.526	1.396			0.173	-0.052	1.350			0.271	-0.114	1.167
0.037	-0.284	1.348			0.049	-0.234	1.393			0.044	0.061	1.395			0.014	0.249	1.360			-0.128	-0.036	1.446			-0.195	-0.243	1.480			-0.232	-0.466	1.420			-0.235	-0.526	1.396			0.173	-0.053	1.350			0.271	-0.114	1.167
0.036	-0.284	1.348			0.049	-0.234	1.393			0.043	0.061	1.395			0.014	0.248	1.360			-0.128	-0.036	1.446			-0.195	-0.243	1.480			-0.231	-0.466	1.420			-0.235	-0.526	1.396			0.172	-0.053	1.350			0.272	-0.115	1.168
0.036	-0.284	1.348			0.049	-0.234	1.393			0.043	0.061	1.395			0.013	0.248	1.360			-0.128	-0.036	1.446			-0.195	-0.243	1.480			-0.231	-0.466	1.420			-0.235	-0.526	1.397			0.172	-0.054	1.349			0.275	-0.117	1.172
0.036	-0.284	1.348			0.049	-0.234	1.393			0.043	0.062	1.395			0.013	0.248	1.360			-0.128	-0.036	1.446			-0.195	-0.243	1.480			-0.231	-0.466	1.421			-0.235	-0.526	1.397			0.172	-0.054	1.349			0.279	-0.121	1.177
0.036	-0.284	1.348			0.049	-0.233	1.393			0.043	0.062	1.395			0.013	0.248	1.360			-0.128	-0.036	1.446			-0.195	-0.243	1.480			-0.231	-0.466	1.421			-0.234	-0.526	1.397			0.171	-0.054	1.349			0.283	-0.124	1.184
0.036	-0.284	1.348			0.049	-0.233	1.393			0.043	0.062	1.395			0.012	0.248	1.360			-0.128	-0.036	1.446			-0.195	-0.243	1.480			-0.231	-0.466	1.421			-0.234	-0.526	1.397			0.171	-0.054	1.349			0.287	-0.127	1.191
0.036	-0.284	1.348			0.049	-0.233	1.393			0.043	0.062	1.395			0.012	0.248	1.360			-0.128	-0.036	1.447			-0.194	-0.243	1.480			-0.231	-0.466	1.421			-0.234	-0.526	1.398			0.171	-0.054	1.350			0.291	-0.130	1.200
0.036	-0.284	1.348			0.049	-0.233	1.393			0.043	0.062	1.395			0.012	0.248	1.360			-0.128	-0.036	1.447			-0.194	-0.244	1.480			-0.231	-0.466	1.422			-0.234	-0.527	1.398			0.172	-0.054	1.351			0.296	-0.133	1.210
0.036	-0.284	1.348			0.049	-0.233	1.393			0.043	0.062	1.395			0.011	0.248	1.360			-0.128	-0.036	1.447			-0.195	-0.244	1.481			-0.231	-0.466	1.422			-0.234	-0.527	1.398			0.172	-0.053	1.352			0.302	-0.135	1.221
0.036	-0.284	1.348			0.049	-0.233	1.393			0.043	0.062	1.395			0.011	0.248	1.361			-0.128	-0.036	1.447			-0.195	-0.246	1.481			-0.231	-0.466	1.422			-0.234	-0.527	1.398			0.173	-0.052	1.355			0.309	-0.139	1.230
0.036	-0.284	1.348			0.049	-0.233	1.393			0.043	0.062	1.395			0.011	0.248	1.361			-0.128	-0.036	1.447			-0.196	-0.248	1.481			-0.231	-0.466	1.422			-0.234	-0.527	1.398			0.175	-0.050	1.357			0.316	-0.140	1.244
0.036	-0.284	1.348			0.049	-0.233	1.393			0.042	0.062	1.395			0.010	0.248	1.361			-0.129	-0.036	1.447			-0.197	-0.251	1.480			-0.231	-0.466	1.422			-0.234	-0.527	1.399			0.177	-0.049	1.360			0.323	-0.142	1.253
0.036	-0.284	1.348			0.048	-0.233	1.393			0.042	0.062	1.395			0.010	0.248	1.361			-0.129	-0.036	1.448			-0.198	-0.253	1.480			-0.231	-0.466	1.422			-0.234	-0.527	1.399			0.180	-0.048	1.363			0.330	-0.144	1.266
0.036	-0.284	1.348			0.048	-0.233	1.393			0.041	0.062	1.395			0.010	0.248	1.362			-0.130	-0.036	1.448			-0.200	-0.256	1.479			-0.231	-0.466	1.422			-0.234	-0.527	1.398			0.182	-0.047	1.367			0.334	-0.145	1.274
0.036	-0.284	1.348			0.048	-0.233	1.393			0.041	0.061	1.395			0.010	0.248	1.363			-0.130	-0.037	1.448			-0.201	-0.259	1.478			-0.232	-0.466	1.421			-0.235	-0.526	1.398			0.184	-0.047	1.370			0.339	-0.147	1.285
0.036	-0.284	1.348			0.047	-0.233	1.393			0.040	0.061	1.396			0.010	0.248	1.364			-0.131	-0.037	1.448			-0.202	-0.261	1.477			-0.233	-0.465	1.420			-0.236	-0.525	1.396			0.186	-0.047	1.374			0.343	-0.148	1.293
0.036	-0.284	1.348			0.047	-0.233	1.393			0.039	0.061	1.397			0.010	0.248	1.365			-0.132	-0.037	1.448			-0.204	-0.263	1.476			-0.234	-0.464	1.419			-0.237	-0.525	1.394			0.188	-0.047	1.377			0.346	-0.151	1.299
0.036	-0.284	1.348			0.046	-0.233	1.393			0.038	0.060	1.398			0.010	0.249	1.367			-0.132	-0.038	1.448			-0.206	-0.265	1.475			-0.235	-0.464	1.417			-0.238	-0.523	1.392			0.190	-0.047	1.381			0.349	-0.153	1.305
0.035	-0.284	1.348			0.045	-0.233	1.394			0.037	0.060	1.399			0.010	0.249	1.369			-0.133	-0.039	1.448			-0.207	-0.267	1.473			-0.236	-0.463	1.414			-0.239	-0.522	1.389			0.192	-0.047	1.385			0.351	-0.155	1.310
0.035	-0.284	1.348			0.044	-0.234	1.394			0.037	0.060	1.401			0.010	0.249	1.372			-0.134	-0.039	1.448			-0.208	-0.268	1.472			-0.237	-0.462	1.411			-0.241	-0.521	1.386			0.193	-0.048	1.390			0.352	-0.158	1.319
0.035	-0.284	1.348			0.043	-0.234	1.394			0.036	0.059	1.402			0.010	0.249	1.375			-0.135	-0.040	1.448			-0.210	-0.270	1.470			-0.238	-0.461	1.408			-0.241	-0.520	1.383			0.194	-0.048	1.394			0.353	-0.160	1.326
0.035	-0.284	1.349			0.042	-0.234	1.395			0.035	0.059	1.404			0.011	0.249	1.378			-0.135	-0.040	1.448			-0.211	-0.271	1.469			-0.239	-0.461	1.405			-0.242	-0.518	1.380			0.195	-0.049	1.398			0.353	-0.162	1.331
0.034	-0.284	1.349			0.041	-0.235	1.396			0.034	0.058	1.407			0.011	0.249	1.381			-0.136	-0.040	1.448			-0.212	-0.272	1.468			-0.240	-0.460	1.403			-0.243	-0.517	1.378			0.196	-0.050	1.403			0.354	-0.164	1.340
0.034	-0.284	1.349			0.040	-0.235	1.396			0.033	0.057	1.409			0.012	0.249	1.384			-0.137	-0.041	1.448			-0.213	-0.273	1.466			-0.241	-0.460	1.400			-0.244	-0.516	1.375			0.197	-0.051	1.407			0.354	-0.167	1.347
0.034	-0.284	1.349			0.039	-0.236	1.397			0.032	0.057	1.412			0.012	0.249	1.388			-0.137	-0.041	1.448			-0.214	-0.274	1.465			-0.242	-0.459	1.398			-0.244	-0.515	1.373			0.197	-0.052	1.412			0.354	-0.169	1.357
0.033	-0.284	1.350			0.038	-0.236	1.398			0.031	0.056	1.415			0.013	0.249	1.391			-0.138	-0.042	1.448			-0.216	-0.275	1.464			-0.242	-0.459	1.396			-0.245	-0.514	1.371			0.197	-0.053	1.417			0.354	-0.172	1.365
0.033	-0.285	1.350			0.036	-0.237	1.399			0.030	0.055	1.417			0.014	0.249	1.395			-0.139	-0.042	1.448			-0.217	-0.275	1.462			-0.243	-0.458	1.393			-0.245	-0.514	1.369			0.197	-0.054	1.422			0.352	-0.175	1.377
0.032	-0.285	1.351			0.035	-0.237	1.400			0.029	0.055	1.420			0.014	0.248	1.398			-0.139	-0.043	1.448			-0.218	-0.276	1.461			-0.244	-0.458	1.391			-0.246	-0.513	1.367			0.197	-0.056	1.427			0.350	-0.178	1.386
0.031	-0.285	1.352			0.033	-0.238	1.401			0.029	0.054	1.422			0.015	0.248	1.402			-0.140	-0.044	1.448			-0.220	-0.276	1.459			-0.245	-0.457	1.390			-0.247	-0.512	1.365			0.196	-0.057	1.431			0.348	-0.182	1.396
0.030	-0.286	1.352			0.032	-0.239	1.403			0.028	0.053	1.425			0.015	0.248	1.405			-0.140	-0.044	1.448			-0.221	-0.277	1.458			-0.246	-0.457	1.388			-0.248	-0.511	1.364			0.195	-0.059	1.436			0.346	-0.188	1.405
0.029	-0.287	1.353			0.030	-0.240	1.404			0.027	0.053	1.427			0.016	0.248	1.407			-0.141	-0.045	1.448			-0.222	-0.277	1.456			-0.247	-0.457	1.386			-0.248	-0.510	1.362			0.194	-0.060	1.441			0.343	-0.194	1.414
0.028	-0.287	1.354			0.028	-0.241	1.405			0.026	0.052	1.429			0.016	0.247	1.410			-0.142	-0.045	1.448			-0.224	-0.277	1.454			-0.248	-0.456	1.384			-0.249	-0.509	1.360			0.193	-0.061	1.445			0.341	-0.200	1.421
0.027	-0.288	1.355			0.026	-0.242	1.406			0.025	0.052	1.431			0.016	0.247	1.412			-0.142	-0.046	1.448			-0.226	-0.277	1.453			-0.249	-0.456	1.382			-0.250	-0.509	1.359			0.192	-0.062	1.449			0.339	-0.206	1.428
0.026	-0.289	1.356			0.025	-0.242	1.408			0.024	0.051	1.433			0.017	0.247	1.415			-0.143	-0.046	1.448			-0.227	-0.277	1.451			-0.251	-0.455	1.380			-0.251	-0.508	1.357			0.191	-0.062	1.453			0.337	-0.211	1.435
0.025	-0.289	1.357			0.023	-0.243	1.409			0.023	0.051	1.434			0.017	0.247	1.417			-0.143	-0.047	1.447			-0.229	-0.277	1.450			-0.252	-0.455	1.379			-0.252	-0.507	1.356			0.190	-0.063	1.457			0.335	-0.215	1.441
0.024	-0.290	1.358			0.022	-0.244	1.410			0.023	0.050	1.436			0.017	0.247	1.419			-0.144	-0.047	1.447			-0.230	-0.277	1.449			-0.253	-0.455	1.377			-0.253	-0.507	1.355			0.190	-0.064	1.460			0.334	-0.219	1.446
0.023	-0.290	1.359			0.020	-0.245	1.411			0.022	0.050	1.437			0.017	0.247	1.420			-0.144	-0.048	1.447			-0.231	-0.277	1.448			-0.254	-0.454	1.376			-0.254	-0.506	1.353			0.189	-0.064	1.463			0.332	-0.222	1.450
0.022	-0.291	1.360			0.019	-0.245	1.412			0.021	0.050	1.439			0.018	0.247	1.422			-0.145	-0.049	1.447			-0.232	-0.277	1.447			-0.255	-0.454	1.375			-0.255	-0.506	1.352			0.188	-0.064	1.466			0.331	-0.224	1.454
0.021	-0.292	1.361			0.018	-0.246	1.413			0.021	0.049	1.440			0.018	0.247	1.424			-0.146	-0.049	1.447			-0.233	-0.276	1.446			-0.256	-0.454	1.373			-0.255	-0.505	1.351			0.187	-0.065	1.468			0.330	-0.227	1.457
0.020	-0.292	1.362			0.017	-0.246	1.414			0.020	0.049	1.441			0.018	0.247	1.425			-0.146	-0.050	1.447			-0.234	-0.276	1.445			-0.256	-0.453	1.372			-0.256	-0.505	1.350			0.187	-0.065	1.470			0.330	-0.228	1.460
0.019	-0.293	1.363			0.016	-0.247	1.414			0.019	0.049	1.442			0.018	0.247	1.426			-0.147	-0.050	1.446			-0.235	-0.276	1.444			-0.257	-0.453	1.371			-0.257	-0.504	1.349			0.186	-0.065	1.472			0.329	-0.230	1.462
0.019	-0.293	1.363			0.015	-0.247	1.415			0.019	0.048	1.443			0.018	0.247	1.427			-0.147	-0.050	1.446			-0.236	-0.276	1.443			-0.258	-0.453	1.371			-0.257	-0.504	1.349			0.186	-0.065	1.474			0.328	-0.232	1.464
0.018	-0.293	1.364			0.014	-0.247	1.416			0.018	0.048	1.444			0.018	0.247	1.428			-0.148	-0.051	1.446			-0.237	-0.276	1.443			-0.258	-0.453	1.370			-0.258	-0.504	1.348			0.185	-0.066	1.475			0.327	-0.233	1.465
0.017	-0.294	1.365			0.013	-0.248	1.417			0.018	0.048	1.445			0.018	0.246	1.429			-0.148	-0.051	1.446			-0.237	-0.276	1.442			-0.259	-0.453	1.369			-0.258	-0.504	1.347			0.185	-0.066	1.477			0.326	-0.234	1.466
0.017	-0.294	1.365			0.012	-0.248	1.417			0.017	0.048	1.445			0.018	0.246	1.430			-0.149	-0.052	1.446			-0.238	-0.276	1.442			-0.259	-0.452	1.368			-0.258	-0.503	1.347			0.185	-0.066	1.478			0.322	-0.226	1.459
0.016	-0.294	1.366			0.012	-0.248	1.418			0.017	0.048	1.446			0.017	0.246	1.431			-0.149	-0.052	1.446			-0.238	-0.276	1.441			-0.260	-0.452	1.368			-0.259	-0.503	1.346			0.184	-0.066	1.479			0.322	-0.227	1.459
0.016	-0.295	1.367			0.011	-0.249	1.418			0.016	0.048	1.447			0.017	0.246	1.432			-0.150	-0.052	1.446			-0.239	-0.276	1.441			-0.260	-0.452	1.367			-0.259	-0.503	1.346			0.183	-0.066	1.479			0.321	-0.227	1.458
0.015	-0.295	1.367			0.011	-0.249	1.419			0.016	0.047	1.447			0.016	0.246	1.432			-0.150	-0.053	1.445			-0.239	-0.276	1.440			-0.261	-0.452	1.367			-0.259	-0.502	1.345			0.182	-0.066	1.479			0.320	-0.227	1.457
0.015	-0.295	1.368			0.010	-0.249	1.419			0.015	0.047	1.448			0.015	0.246	1.433			-0.151	-0.053	1.445			-0.240	-0.276	1.440			-0.261	-0.452	1.366			-0.260	-0.502	1.345			0.181	-0.065	1.479			0.320	-0.228	1.456
0.014	-0.295	1.368			0.010	-0.249	1.419			0.015	0.047	1.448			0.014	0.247	1.433			-0.151	-0.053	1.445			-0.240	-0.276	1.440			-0.261	-0.452	1.366			-0.260	-0.502	1.345			0.180	-0.065	1.478			0.320	-0.228	1.455
0.014	-0.296	1.368			0.009	-0.249	1.420			0.014	0.047	1.448			0.013	0.247	1.433			-0.152	-0.054	1.445			-0.241	-0.275	1.440			-0.262	-0.452	1.366			-0.260	-0.502	1.345			0.179	-0.065	1.477			0.319	-0.228	1.454
0.013	-0.296	1.369			0.009	-0.250	1.420			0.014	0.047	1.449			0.012	0.247	1.433			-0.152	-0.054	1.445			-0.241	-0.275	1.440			-0.262	-0.452	1.367			-0.260	-0.503	1.346			0.178	-0.064	1.476			0.319	-0.228	1.453
0.013	-0.296	1.369			0.008	-0.250	1.420			0.013	0.047	1.449			0.011	0.247	1.433			-0.153	-0.054	1.445			-0.241	-0.275	1.440			-0.262	-0.452	1.367			-0.261	-0.503	1.347			0.177	-0.064	1.474			0.319	-0.228	1.452
0.013	-0.296	1.369			0.008	-0.250	1.421			0.013	0.047	1.449			0.009	0.247	1.433			-0.153	-0.054	1.445			-0.242	-0.275	1.440			-0.263	-0.452	1.368			-0.261	-0.503	1.348			0.176	-0.063	1.473			0.319	-0.228	1.451
0.012	-0.296	1.369			0.008	-0.250	1.421			0.012	0.047	1.449			0.008	0.247	1.433			-0.154	-0.054	1.445			-0.242	-0.275	1.440			-0.263	-0.452	1.369			-0.261	-0.504	1.348			0.175	-0.063	1.472			0.319	-0.228	1.451
0.012	-0.296	1.370			0.007	-0.250	1.421			0.012	0.047	1.449			0.007	0.247	1.433			-0.154	-0.054	1.445			-0.242	-0.275	1.440			-0.263	-0.452	1.370			-0.261	-0.504	1.349			0.175	-0.063	1.471			0.319	-0.228	1.450
0.012	-0.297	1.370			0.007	-0.250	1.421			0.011	0.048	1.449			0.006	0.247	1.433			-0.155	-0.054	1.445			-0.242	-0.274	1.440			-0.263	-0.452	1.370			-0.261	-0.504	1.350			0.174	-0.062	1.470			0.319	-0.229	1.450
0.011	-0.297	1.370			0.007	-0.250	1.421			0.011	0.048	1.448			0.005	0.247	1.433			-0.155	-0.055	1.445			-0.243	-0.274	1.440			-0.263	-0.453	1.371			-0.261	-0.505	1.351			0.173	-0.062	1.469			0.319	-0.229	1.450
0.011	-0.297	1.370			0.006	-0.250	1.422			0.011	0.048	1.448			0.004	0.247	1.432			-0.155	-0.055	1.445			-0.243	-0.274	1.441			-0.263	-0.453	1.372			-0.261	-0.505	1.352			0.173	-0.062	1.468			0.319	-0.229	1.450
0.011	-0.297	1.370			0.006	-0.250	1.422			0.010	0.048	1.448			0.004	0.247	1.432			-0.156	-0.055	1.445			-0.243	-0.274	1.441			-0.263	-0.453	1.372			-0.262	-0.505	1.352			0.172	-0.062	1.467			0.319	-0.229	1.450
0.011	-0.297	1.371			0.006	-0.250	1.422			0.010	0.048	1.448			0.003	0.247	1.432			-0.156	-0.055	1.445			-0.243	-0.274	1.441			-0.263	-0.453	1.373			-0.262	-0.506	1.353			0.172	-0.061	1.466			0.319	-0.230	1.450
0.010	-0.297	1.371			0.006	-0.250	1.422			0.010	0.048	1.448			0.002	0.247	1.431			-0.156	-0.055	1.445			-0.243	-0.274	1.441			-0.263	-0.453	1.373			-0.262	-0.506	1.353			0.171	-0.061	1.465			0.319	-0.230	1.450
0.010	-0.297	1.371			0.005	-0.251	1.422			0.009	0.048	1.447			0.001	0.247	1.431			-0.157	-0.055	1.445			-0.243	-0.273	1.441			-0.263	-0.453	1.374			-0.262	-0.506	1.354			0.171	-0.061	1.465			0.319	-0.230	1.450
0.010	-0.297	1.371			0.005	-0.251	1.422			0.009	0.048	1.447			0.001	0.247	1.431			-0.157	-0.055	1.445			-0.243	-0.273	1.441			-0.263	-0.453	1.374			-0.262	-0.506	1.354			0.170	-0.061	1.464			0.319	-0.230	1.450
0.010	-0.297	1.371			0.005	-0.251	1.422			0.009	0.048	1.447			0.000	0.247	1.430			-0.157	-0.055	1.445			-0.243	-0.273	1.442			-0.263	-0.453	1.374			-0.262	-0.506	1.354			0.170	-0.061	1.464			0.319	-0.230	1.450
0.009	-0.297	1.371			0.005	-0.251	1.422			0.008	0.048	1.446			-0.000	0.247	1.430			-0.158	-0.055	1.445			-0.243	-0.273	1.442			-0.264	-0.453	1.374			-0.262	-0.506	1.354			0.170	-0.061	1.463			0.319	-0.230	1.450
0.009	-0.297	1.371			0.005	-0.251	1.422			0.008	0.049	1.446			-0.001	0.247	1.430			-0.158	-0.055	1.445			-0.243	-0.273	1.442			-0.264	-0.453	1.374			-0.262	-0.506	1.354			0.170	-0.060	1.463			0.319	-0.230	1.451
0.009	-0.297	1.371			0.005	-0.250	1.422			0.008	0.049	1.446			-0.001	0.247	1.429			-0.158	-0.055	1.445			-0.243	-0.273	1.442			-0.264	-0.453	1.374			-0.262	-0.506	1.354			0.169	-0.060	1.462			0.319	-0.231	1.451
0.009	-0.297	1.372			0.004	-0.250	1.423			0.008	0.049	1.445			-0.002	0.247	1.429			-0.158	-0.055	1.445			-0.244	-0.273	1.442			-0.264	-0.453	1.374			-0.262	-0.506	1.354			0.169	-0.060	1.462			0.319	-0.231	1.451
0.009	-0.297	1.372			0.004	-0.250	1.423			0.007	0.049	1.445			-0.002	0.247	1.428			-0.159	-0.055	1.445			-0.244	-0.273	1.442			-0.264	-0.453	1.374			-0.262	-0.506	1.355			0.169	-0.060	1.462			0.319	-0.231	1.451
0.009	-0.297	1.372			0.004	-0.250	1.423			0.007	0.049	1.445			-0.002	0.247	1.428			-0.159	-0.055	1.445			-0.244	-0.273	1.442			-0.264	-0.453	1.374			-0.262	-0.506	1.355			0.169	-0.060	1.462			0.319	-0.231	1.451
0.008	-0.297	1.372			0.004	-0.250	1.423			0.007	0.049	1.445			-0.003	0.247	1.428			-0.159	-0.055	1.445			-0.244	-0.272	1.442			-0.264	-0.453	1.374			-0.262	-0.506	1.355			0.168	-0.060	1.461			0.319	-0.231	1.451
0.008	-0.297	1.372			0.004	-0.250	1.423			0.007	0.049	1.444			-0.003	0.247	1.427			-0.160	-0.055	1.444			-0.244	-0.272	1.442			-0.264	-0.453	1.375			-0.262	-0.506	1.355			0.168	-0.060	1.461			0.319	-0.231	1.451
0.008	-0.297	1.372			0.004	-0.250	1.423			0.007	0.049	1.444			-0.003	0.247	1.426			-0.160	-0.055	1.444			-0.244	-0.272	1.442			-0.264	-0.453	1.375			-0.262	-0.506	1.355			0.168	-0.060	1.461			0.319	-0.230	1.451
0.008	-0.297	1.372			0.004	-0.250	1.423			0.006	0.049	1.443			-0.004	0.247	1.426			-0.160	-0.055	1.444			-0.244	-0.272	1.442			-0.264	-0.453	1.375			-0.262	-0.506	1.355			0.168	-0.060	1.461			0.319	-0.230	1.452
0.008	-0.297	1.372			0.004	-0.250	1.422			0.006	0.049	1.443			-0.004	0.247	1.425			-0.161	-0.055	1.444			-0.244	-0.272	1.441			-0.264	-0.453	1.375			-0.262	-0.506	1.355			0.168	-0.060	1.461			0.319	-0.230	1.452
0.008	-0.297	1.372			0.004	-0.250	1.422			0.006	0.050	1.443			-0.004	0.247	1.425			-0.161	-0.055	1.444			-0.244	-0.272	1.441			-0.264	-0.453	1.375			-0.262	-0.506	1.355			0.168	-0.060	1.461			0.319	-0.230	1.452
0.008	-0.297	1.372			0.003	-0.250	1.422			0.006	0.050	1.442			-0.004	0.247	1.424			-0.161	-0.055	1.444			-0.244	-0.272	1.441			-0.264	-0.453	1.375			-0.262	-0.506	1.355			0.167	-0.060	1.460			0.319	-0.229	1.452
0.007	-0.297	1.372			0.003	-0.250	1.422			0.006	0.050	1.442			-0.004	0.247	1.424			-0.161	-0.055	1.443			-0.244	-0.272	1.441			-0.264	-0.453	1.375			-0.262	-0.506	1.355			0.167	-0.059	1.460			0.319	-0.228	1.451
0.007	-0.297	1.372			0.003	-0.250	1.422			0.005	0.050	1.442			-0.005	0.247	1.423			-0.162	-0.055	1.443			-0.244	-0.272	1.441			-0.264	-0.453	1.375			-0.262	-0.506	1.355			0.167	-0.059	1.460			0.319	-0.226	1.449
0.007	-0.297	1.372			0.003	-0.250	1.422			0.005	0.050	1.441			-0.005	0.247	1.422			-0.162	-0.055	1.443			-0.245	-0.271	1.441			-0.264	-0.453	1.375			-0.262	-0.506	1.355			0.167	-0.059	1.460			0.320	-0.222	1.444
0.007	-0.297	1.372			0.003	-0.250	1.422			0.005	0.050	1.441			-0.005	0.247	1.422			-0.163	-0.055	1.443			-0.245	-0.271	1.441			-0.264	-0.453	1.375			-0.262	-0.506	1.355			0.167	-0.059	1.460			0.322	-0.216	1.436
0.007	-0.297	1.372			0.003	-0.250	1.422			0.005	0.050	1.440			-0.005	0.247	1.421			-0.163	-0.054	1.442			-0.245	-0.271	1.441			-0.264	-0.453	1.375			-0.262	-0.506	1.355			0.167	-0.059	1.460			0.325	-0.208	1.422
0.007	-0.297	1.372			0.003	-0.250	1.422			0.004	0.050	1.440			-0.006	0.247	1.421			-0.163	-0.054	1.442			-0.245	-0.271	1.440			-0.264	-0.453	1.375			-0.262	-0.506	1.355			0.166	-0.059	1.459			0.327	-0.202	1.411
0.007	-0.297	1.372			0.003	-0.250	1.422			0.004	0.050	1.440			-0.006	0.247	1.420			-0.164	-0.054	1.442			-0.245	-0.271	1.440			-0.264	-0.453	1.374			-0.262	-0.506	1.354			0.166	-0.059	1.459			0.328	-0.194	1.395
0.006	-0.297	1.372			0.002	-0.249	1.422			0.004	0.050	1.439			-0.007	0.247	1.419			-0.165	-0.054	1.442			-0.245	-0.271	1.440			-0.264	-0.453	1.374			-0.262	-0.506	1.354			0.166	-0.058	1.458			0.330	-0.185	1.377
0.006	-0.297	1.372			0.002	-0.249	1.422			0.003	0.050	1.439			-0.007	0.247	1.419			-0.165	-0.054	1.442			-0.245	-0.271	1.440			-0.264	-0.453	1.374			-0.262	-0.506	1.354			0.165	-0.058	1.457			0.329	-0.169	1.347
0.006	-0.297	1.372			0.002	-0.249	1.422			0.003	0.050	1.438			-0.008	0.247	1.418			-0.166	-0.054	1.442			-0.245	-0.271	1.440			-0.264	-0.453	1.374			-0.262	-0.506	1.354			0.165	-0.057	1.454			0.329	-0.160	1.328
0.006	-0.297	1.372			0.002	-0.249	1.422			0.002	0.050	1.438			-0.009	0.247	1.417			-0.167	-0.054	1.442			-0.246	-0.271	1.440			-0.264	-0.453	1.375			-0.262	-0.506	1.355			0.164	-0.056	1.451			0.325	-0.147	1.305
0.005	-0.297	1.372			0.002	-0.249	1.422			0.002	0.050	1.438			-0.010	0.248	1.417			-0.168	-0.054	1.443			-0.246	-0.271	1.441			-0.265	-0.454	1.375			-0.262	-0.506	1.355			0.163	-0.055	1.447			0.316	-0.133	1.293
0.005	-0.297	1.372			0.002	-0.249	1.422			0.001	0.051	1.437			-0.012	0.248	1.416			-0.169	-0.054	1.444			-0.246	-0.272	1.442			-0.265	-0.454	1.376			-0.263	-0.507	1.356			0.161	-0.054	1.443			0.313	-0.121	1.270
0.004	-0.297	1.373			0.002	-0.249	1.422			0.001	0.051	1.437			-0.014	0.248	1.415			-0.171	-0.054	1.445			-0.246	-0.273	1.445			-0.265	-0.455	1.378			-0.263	-0.507	1.357			0.160	-0.052	1.437			0.310	-0.113	1.260
0.004	-0.297	1.373			0.002	-0.249	1.422			-0.000	0.051	1.436			-0.017	0.248	1.415			-0.172	-0.054	1.448			-0.246	-0.274	1.448			-0.265	-0.456	1.381			-0.263	-0.508	1.359			0.158	-0.050	1.432			0.307	-0.105	1.253
0.003	-0.297	1.373			0.002	-0.249	1.422			-0.001	0.051	1.436			-0.020	0.248	1.414			-0.174	-0.054	1.450			-0.246	-0.275	1.453			-0.265	-0.458	1.385			-0.264	-0.509	1.363			0.157	-0.049	1.426			0.306	-0.097	1.246
0.002	-0.296	1.373			0.002	-0.248	1.422			-0.002	0.051	1.435			-0.024	0.248	1.413			-0.176	-0.054	1.453			-0.246	-0.277	1.458			-0.265	-0.459	1.390			-0.264	-0.511	1.368			0.156	-0.047	1.421			0.307	-0.084	1.237
0.001	-0.296	1.373			0.002	-0.248	1.422			-0.003	0.052	1.435			-0.028	0.248	1.412			-0.178	-0.055	1.456			-0.246	-0.278	1.463			-0.265	-0.461	1.397			-0.265	-0.514	1.374			0.155	-0.045	1.416			0.310	-0.073	1.230
0.001	-0.296	1.373			0.002	-0.248	1.422			-0.004	0.052	1.434			-0.031	0.248	1.411			-0.180	-0.055	1.459			-0.245	-0.280	1.468			-0.265	-0.464	1.404			-0.266	-0.517	1.381			0.154	-0.043	1.412			0.313	-0.064	1.224
-0.000	-0.295	1.374			0.001	-0.247	1.422			-0.005	0.052	1.433			-0.034	0.248	1.410			-0.181	-0.055	1.461			-0.245	-0.280	1.473			-0.265	-0.466	1.410			-0.266	-0.520	1.389			0.153	-0.042	1.409			0.316	-0.056	1.220
-0.001	-0.295	1.374			0.001	-0.247	1.422			-0.006	0.053	1.433			-0.037	0.248	1.409			-0.182	-0.055	1.463			-0.245	-0.281	1.477			-0.265	-0.468	1.416			-0.266	-0.523	1.395			0.152	-0.040	1.405			0.318	-0.051	1.216
-0.001	-0.295	1.374			0.001	-0.247	1.422			-0.007	0.053	1.432			-0.039	0.248	1.408			-0.183	-0.055	1.464			-0.244	-0.282	1.480			-0.264	-0.470	1.421			-0.266	-0.525	1.401			0.152	-0.039	1.403			0.320	-0.046	1.212
-0.002	-0.295	1.374			0.001	-0.246	1.422			-0.008	0.053	1.431			-0.041	0.248	1.407			-0.184	-0.055	1.466			-0.244	-0.282	1.482			-0.264	-0.471	1.425			-0.266	-0.527	1.405			0.152	-0.038	1.400			0.321	-0.042	1.209
-0.002	-0.294	1.374			0.001	-0.246	1.422			-0.008	0.053	1.431			-0.042	0.248	1.407			-0.184	-0.055	1.467			-0.244	-0.283	1.485			-0.264	-0.472	1.428			-0.266	-0.529	1.409			0.152	-0.038	1.398			0.319	-0.039	1.205
-0.003	-0.294	1.374			0.001	-0.246	1.422			-0.009	0.053	1.430			-0.044	0.248	1.406			-0.185	-0.055	1.467			-0.244	-0.283	1.486			-0.264	-0.473	1.431			-0.266	-0.530	1.411			0.151	-0.037	1.396			0.314	-0.040	1.197
-0.001	-0.280	1.376			0.004	-0.236	1.422			-0.009	0.054	1.430			-0.044	0.248	1.406			-0.185	-0.055	1.468			-0.240	-0.274	1.487			-0.264	-0.473	1.433			-0.266	-0.530	1.413			0.151	-0.037	1.394			0.303	-0.043	1.185
0.000	-0.271	1.377			0.006	-0.229	1.423			-0.007	0.055	1.429			-0.045	0.248	1.405			-0.184	-0.055	1.469			-0.237	-0.268	1.488			-0.264	-0.474	1.434			-0.266	-0.531	1.414			0.151	-0.036	1.393			0.289	-0.049	1.184
0.000	-0.276	1.376			0.007	-0.232	1.422			-0.006	0.055	1.428			-0.059	0.236	1.401			-0.184	-0.054	1.469			-0.236	-0.266	1.489			-0.263	-0.474	1.435			-0.266	-0.531	1.414			0.147	-0.045	1.383			0.279	-0.053	1.180
-0.001	-0.281	1.376			0.007	-0.235	1.422			-0.007	0.053	1.427			-0.061	0.236	1.400			-0.183	-0.054	1.470			-0.235	-0.265	1.490			-0.263	-0.474	1.435			-0.264	-0.531	1.412			0.141	-0.054	1.376			0.196	-0.016	1.171
-0.003	-0.284	1.376			0.007	-0.236	1.422			-0.009	0.052	1.427			-0.062	0.235	1.400			-0.183	-0.055	1.474			-0.233	-0.265	1.492			-0.261	-0.473	1.435			-0.262	-0.529	1.409			0.136	-0.059	1.371			0.153	-0.018	1.130
-0.005	-0.287	1.377			0.006	-0.238	1.421			-0.010	0.052	1.426			-0.063	0.235	1.400			-0.183	-0.055	1.476			-0.232	-0.264	1.493			-0.259	-0.469	1.434			-0.260	-0.527	1.406			0.130	-0.064	1.368			0.110	-0.012	1.120
-0.011	-0.288	1.380			0.004	-0.238	1.422			-0.011	0.052	1.426			-0.062	0.237	1.401			-0.183	-0.054	1.478			-0.231	-0.264	1.494			-0.257	-0.466	1.434			-0.259	-0.524	1.404			0.124	-0.065	1.364			0.088	-0.010	1.113
-0.015	-0.289	1.382			0.002	-0.238	1.423			-0.013	0.053	1.425			-0.061	0.238	1.403			-0.183	-0.054	1.479			-0.230	-0.264	1.497			-0.255	-0.464	1.434			-0.257	-0.523	1.402			0.119	-0.065	1.361			0.070	-0.009	1.108
-0.017	-0.290	1.383			0.001	-0.238	1.424			-0.014	0.054	1.424			-0.061	0.240	1.404			-0.183	-0.053	1.481			-0.227	-0.265	1.501			-0.254	-0.462	1.435			-0.255	-0.521	1.400			0.115	-0.063	1.358			0.056	-0.008	1.104
-0.019	-0.290	1.384			0.001	-0.238	1.424			-0.015	0.055	1.423			-0.060	0.241	1.406			-0.186	-0.054	1.500			-0.223	-0.267	1.508			-0.252	-0.461	1.436			-0.254	-0.520	1.400			0.110	-0.061	1.355			0.043	-0.008	1.101
-0.020	-0.290	1.384			0.001	-0.238	1.424			-0.017	0.057	1.422			-0.061	0.243	1.408			-0.187	-0.055	1.512			-0.217	-0.275	1.518			-0.250	-0.461	1.438			-0.253	-0.520	1.401			0.104	-0.059	1.352			0.031	-0.009	1.098
-0.021	-0.290	1.384			0.000	-0.237	1.424			-0.019	0.059	1.421			-0.061	0.244	1.410			-0.188	-0.055	1.517			-0.212	-0.282	1.527			-0.246	-0.464	1.443			-0.251	-0.521	1.404			0.100	-0.057	1.349			0.017	-0.011	1.095
-0.022	-0.291	1.384			0.000	-0.237	1.423			-0.020	0.061	1.421			-0.062	0.245	1.413			-0.189	-0.057	1.525			-0.208	-0.288	1.536			-0.242	-0.469	1.452			-0.248	-0.526	1.413			0.096	-0.055	1.347			0.007	-0.012	1.093
-0.023	-0.291	1.384			-0.000	-0.237	1.423			-0.022	0.063	1.420			-0.064	0.246	1.415			-0.189	-0.058	1.530			-0.205	-0.290	1.545			-0.237	-0.476	1.465			-0.243	-0.534	1.430			0.093	-0.054	1.345			-0.011	-0.014	1.093
-0.024	-0.291	1.384			-0.000	-0.237	1.423			-0.023	0.065	1.420			-0.065	0.247	1.417			-0.190	-0.060	1.534			-0.202	-0.294	1.554			-0.231	-0.483	1.482			-0.239	-0.544	1.449			0.091	-0.053	1.344			-0.024	-0.015	1.093
-0.025	-0.292	1.384			-0.001	-0.237	1.423			-0.024	0.066	1.420			-0.067	0.248	1.419			-0.191	-0.061	1.538			-0.200	-0.297	1.562			-0.225	-0.489	1.500			-0.235	-0.554	1.470			0.089	-0.052	1.342			-0.034	-0.016	1.092
-0.026	-0.292	1.384			-0.001	-0.237	1.423			-0.026	0.067	1.420			-0.068	0.249	1.421			-0.191	-0.062	1.541			-0.198	-0.300	1.569			-0.218	-0.493	1.522			-0.229	-0.560	1.493			0.087	-0.051	1.341			-0.042	-0.017	1.092
-0.026	-0.292	1.385			-0.001	-0.237	1.423			-0.027	0.069	1.420			-0.070	0.249	1.423			-0.192	-0.063	1.545			-0.196	-0.302	1.576			-0.213	-0.496	1.537			-0.223	-0.564	1.511			0.085	-0.049	1.340			-0.048	-0.019	1.093
-0.027	-0.293	1.385			-0.001	-0.237	1.423			-0.028	0.070	1.421			-0.071	0.249	1.424			-0.192	-0.064	1.548			-0.195	-0.304	1.582			-0.209	-0.497	1.550			-0.218	-0.568	1.527			0.084	-0.048	1.339			-0.053	-0.021	1.095
-0.027	-0.293	1.385			-0.001	-0.237	1.423			-0.029	0.071	1.421			-0.072	0.250	1.426			-0.193	-0.066	1.551			-0.193	-0.305	1.588			-0.205	-0.499	1.561			-0.213	-0.570	1.539			0.082	-0.047	1.337			-0.058	-0.023	1.096
-0.028	-0.294	1.385			-0.001	-0.237	1.422			-0.030	0.071	1.421			-0.073	0.250	1.427			-0.193	-0.067	1.553			-0.192	-0.306	1.593			-0.201	-0.500	1.570			-0.209	-0.572	1.549			0.081	-0.046	1.336			-0.062	-0.024	1.098
-0.028	-0.295	1.384			-0.002	-0.238	1.422			-0.031	0.072	1.422			-0.074	0.250	1.429			-0.193	-0.068	1.555			-0.190	-0.307	1.597			-0.199	-0.501	1.578			-0.206	-0.573	1.555			0.081	-0.045	1.336			-0.065	-0.026	1.100
-0.029	-0.296	1.384			-0.002	-0.238	1.422			-0.032	0.073	1.422			-0.075	0.250	1.430			-0.194	-0.068	1.558			-0.189	-0.301	1.602			-0.196	-0.501	1.584			-0.204	-0.574	1.561			0.080	-0.044	1.335			-0.067	-0.028	1.102
-0.029	-0.298	1.384			-0.002	-0.239	1.422			-0.033	0.073	1.422			-0.076	0.250	1.431			-0.194	-0.069	1.560			-0.188	-0.297	1.607			-0.194	-0.502	1.589			-0.202	-0.575	1.566			0.080	-0.043	1.334			-0.068	-0.029	1.103
-0.029	-0.299	1.384			-0.002	-0.240	1.421			-0.034	0.074	1.423			-0.077	0.250	1.432			-0.194	-0.070	1.561			-0.187	-0.297	1.610			-0.192	-0.503	1.593			-0.200	-0.577	1.570			0.079	-0.042	1.333			-0.069	-0.030	1.105
-0.029	-0.301	1.383			-0.002	-0.241	1.421			-0.034	0.074	1.423			-0.077	0.250	1.433			-0.194	-0.071	1.563			-0.186	-0.298	1.612			-0.191	-0.503	1.597			-0.198	-0.578	1.574			0.079	-0.040	1.333			-0.069	-0.031	1.107
-0.030	-0.301	1.383			-0.002	-0.241	1.421			-0.035	0.075	1.423			-0.078	0.250	1.433			-0.195	-0.071	1.565			-0.185	-0.298	1.615			-0.189	-0.504	1.600			-0.197	-0.578	1.577			0.079	-0.039	1.332			-0.065	-0.033	1.109
-0.030	-0.302	1.383			-0.002	-0.242	1.421			-0.035	0.075	1.424			-0.079	0.250	1.434			-0.195	-0.072	1.566			-0.185	-0.298	1.617			-0.188	-0.504	1.603			-0.197	-0.574	1.580			0.079	-0.039	1.332			-0.060	-0.035	1.111
-0.030	-0.303	1.383			-0.002	-0.242	1.421			-0.036	0.076	1.424			-0.079	0.250	1.435			-0.195	-0.072	1.567			-0.184	-0.299	1.619			-0.187	-0.504	1.604			-0.197	-0.573	1.580			0.079	-0.038	1.332			-0.061	-0.035	1.111
-0.030	-0.303	1.383			-0.002	-0.242	1.420			-0.036	0.076	1.424			-0.080	0.251	1.436			-0.195	-0.073	1.568			-0.183	-0.299	1.620			-0.187	-0.504	1.604			-0.197	-0.573	1.578			0.079	-0.037	1.332			-0.061	-0.034	1.112
-0.030	-0.303	1.383			-0.002	-0.243	1.420			-0.037	0.076	1.424			-0.080	0.251	1.436			-0.195	-0.073	1.570			-0.183	-0.300	1.621			-0.189	-0.503	1.600			-0.199	-0.572	1.574			0.079	-0.036	1.332			-0.043	-0.032	1.109
-0.030	-0.303	1.383			-0.002	-0.243	1.420			-0.037	0.077	1.425			-0.080	0.251	1.437			-0.195	-0.074	1.571			-0.183	-0.301	1.620			-0.190	-0.501	1.596			-0.207	-0.560	1.566			0.079	-0.036	1.332			-0.020	-0.030	1.110
-0.030	-0.304	1.383			-0.002	-0.243	1.420			-0.036	0.066	1.425			-0.080	0.250	1.438			-0.195	-0.081	1.570			-0.183	-0.302	1.619			-0.193	-0.500	1.587			-0.211	-0.560	1.556			0.077	-0.038	1.333			-0.002	-0.028	1.110
-0.030	-0.304	1.383			-0.002	-0.243	1.420			-0.035	0.060	1.426			-0.080	0.250	1.439			-0.194	-0.087	1.570			-0.183	-0.303	1.617			-0.197	-0.500	1.580			-0.215	-0.553	1.550			0.076	-0.040	1.335			0.015	-0.025	1.110
-0.030	-0.304	1.383			-0.002	-0.243	1.420			-0.033	0.062	1.428			-0.078	0.251	1.441			-0.193	-0.087	1.571			-0.184	-0.305	1.613			-0.201	-0.500	1.573			-0.218	-0.546	1.546			0.075	-0.042	1.336			0.030	-0.023	1.111
-0.030	-0.304	1.383			-0.002	-0.244	1.420			-0.032	0.064	1.430			-0.076	0.251	1.443			-0.193	-0.088	1.572			-0.186	-0.306	1.608			-0.204	-0.500	1.567			-0.223	-0.550	1.539			0.075	-0.046	1.339			0.039	-0.021	1.111
-0.030	-0.304	1.383			-0.002	-0.244	1.420			-0.030	0.055	1.431			-0.074	0.251	1.444			-0.191	-0.094	1.572			-0.187	-0.310	1.603			-0.207	-0.502	1.562			-0.227	-0.556	1.532			0.075	-0.049	1.341			0.046	-0.019	1.112
-0.030	-0.305	1.383			-0.002	-0.245	1.420			-0.030	0.056	1.432			-0.072	0.251	1.445			-0.191	-0.095	1.573			-0.188	-0.310	1.598			-0.210	-0.502	1.557			-0.230	-0.557	1.527			0.075	-0.052	1.344			0.050	-0.018	1.112
-0.030	-0.305	1.383			-0.002	-0.245	1.420			-0.029	0.057	1.433			-0.070	0.251	1.446			-0.190	-0.095	1.574			-0.188	-0.310	1.593			-0.215	-0.499	1.545			-0.233	-0.555	1.521			0.075	-0.055	1.346			0.054	-0.017	1.113
-0.030	-0.304	1.384			-0.002	-0.245	1.421			-0.029	0.058	1.434			-0.069	0.252	1.447			-0.190	-0.096	1.574			-0.189	-0.310	1.588			-0.218	-0.497	1.537			-0.235	-0.552	1.516			0.076	-0.056	1.348			0.056	-0.017	1.114
-0.030	-0.304	1.384			-0.001	-0.245	1.421			-0.028	0.060	1.435			-0.067	0.252	1.447			-0.189	-0.096	1.575			-0.190	-0.309	1.584			-0.221	-0.496	1.531			-0.236	-0.550	1.510			0.077	-0.057	1.350			0.056	-0.016	1.116
-0.029	-0.304	1.384			-0.001	-0.245	1.421			-0.028	0.062	1.435			-0.066	0.253	1.448			-0.189	-0.095	1.575			-0.190	-0.309	1.581			-0.223	-0.495	1.526			-0.237	-0.549	1.505			0.079	-0.057	1.352			0.010	-0.009	1.123
-0.029	-0.303	1.385			-0.001	-0.244	1.422			-0.028	0.064	1.436			-0.066	0.253	1.449			-0.189	-0.095	1.575			-0.190	-0.309	1.580			-0.224	-0.495	1.522			-0.238	-0.548	1.500			0.080	-0.056	1.353			-0.028	-0.006	1.131
-0.029	-0.303	1.385			-0.001	-0.244	1.422			-0.028	0.066	1.436			-0.065	0.253	1.449			-0.188	-0.094	1.575			-0.190	-0.310	1.579			-0.225	-0.495	1.519			-0.239	-0.548	1.496			0.082	-0.054	1.353			-0.042	-0.006	1.134
-0.028	-0.303	1.385			-0.001	-0.244	1.422			-0.027	0.067	1.437			-0.065	0.253	1.450			-0.188	-0.093	1.576			-0.190	-0.310	1.578			-0.226	-0.495	1.516			-0.239	-0.548	1.493			0.083	-0.051	1.352			-0.055	-0.009	1.140
-0.028	-0.303	1.385			-0.001	-0.244	1.422			-0.027	0.069	1.437			-0.065	0.253	1.450			-0.188	-0.093	1.576			-0.190	-0.311	1.578			-0.226	-0.496	1.514			-0.239	-0.548	1.490			0.084	-0.047	1.350			-0.070	-0.014	1.148
-0.028	-0.303	1.385			-0.000	-0.244	1.422			-0.028	0.070	1.438			-0.065	0.253	1.451			-0.187	-0.092	1.576			-0.188	-0.314	1.580			-0.223	-0.498	1.514			-0.238	-0.549	1.489			0.083	-0.043	1.347			-0.103	-0.026	1.163
-0.027	-0.304	1.385			0.000	-0.245	1.422			-0.028	0.068	1.438			-0.066	0.253	1.451			-0.188	-0.093	1.576			-0.182	-0.324	1.585			-0.215	-0.507	1.518			-0.232	-0.562	1.490			0.081	-0.038	1.343			-0.120	-0.033	1.172
-0.026	-0.305	1.385			0.002	-0.246	1.421			-0.029	0.066	1.438			-0.067	0.253	1.452			-0.188	-0.094	1.576			-0.180	-0.327	1.587			-0.206	-0.516	1.524			-0.224	-0.574	1.495			0.078	-0.034	1.339			-0.131	-0.038	1.178
-0.025	-0.306	1.384			0.003	-0.248	1.421			-0.030	0.063	1.438			-0.068	0.253	1.453			-0.188	-0.095	1.576			-0.178	-0.331	1.588			-0.196	-0.526	1.532			-0.199	-0.588	1.519			0.074	-0.029	1.334			-0.140	-0.043	1.184
-0.024	-0.307	1.383			0.004	-0.249	1.420			-0.031	0.060	1.437			-0.070	0.252	1.454			-0.188	-0.097	1.576			-0.176	-0.335	1.590			-0.182	-0.535	1.544			-0.195	-0.590	1.524			0.069	-0.026	1.331			-0.147	-0.047	1.190
-0.022	-0.309	1.382			0.005	-0.251	1.419			-0.032	0.058	1.437			-0.071	0.252	1.455			-0.189	-0.098	1.575			-0.175	-0.338	1.591			-0.178	-0.539	1.547			-0.184	-0.592	1.538			0.065	-0.024	1.327			-0.152	-0.051	1.195
-0.021	-0.311	1.382			0.006	-0.252	1.418			-0.033	0.056	1.437			-0.073	0.251	1.456			-0.189	-0.099	1.575			-0.174	-0.341	1.593			-0.174	-0.542	1.550			-0.180	-0.594	1.543			0.060	-0.021	1.324			-0.157	-0.054	1.199
-0.020	-0.313	1.381			0.008	-0.255	1.417			-0.033	0.054	1.437			-0.074	0.251	1.457			-0.189	-0.101	1.575			-0.172	-0.344	1.594			-0.171	-0.544	1.552			-0.177	-0.595	1.547			0.056	-0.020	1.322			-0.161	-0.057	1.204
-0.018	-0.317	1.380			0.009	-0.258	1.415			-0.034	0.053	1.437			-0.075	0.251	1.458			-0.189	-0.102	1.575			-0.171	-0.346	1.595			-0.168	-0.546	1.554			-0.174	-0.596	1.550			0.053	-0.018	1.320			-0.164	-0.060	1.208
-0.017	-0.320	1.378			0.010	-0.260	1.414			-0.034	0.051	1.437			-0.076	0.251	1.459			-0.190	-0.103	1.574			-0.171	-0.348	1.596			-0.166	-0.548	1.556			-0.171	-0.597	1.553			0.050	-0.017	1.318			-0.167	-0.062	1.211
-0.015	-0.323	1.378			0.012	-0.263	1.413			-0.034	0.050	1.437			-0.077	0.251	1.459			-0.190	-0.104	1.574			-0.170	-0.350	1.596			-0.163	-0.550	1.558			-0.169	-0.598	1.555			0.047	-0.017	1.316			-0.170	-0.065	1.215
-0.014	-0.325	1.377			0.013	-0.265	1.412			-0.035	0.049	1.437			-0.078	0.250	1.460			-0.190	-0.105	1.574			-0.169	-0.351	1.597			-0.161	-0.551	1.559			-0.167	-0.598	1.557			0.045	-0.016	1.315			-0.175	-0.068	1.220
-0.013	-0.328	1.376			0.014	-0.267	1.412			-0.035	0.048	1.437			-0.078	0.250	1.460			-0.190	-0.106	1.574			-0.168	-0.353	1.598			-0.159	-0.553	1.561			-0.165	-0.599	1.559			0.043	-0.015	1.314			-0.178	-0.070	1.224
-0.012	-0.330	1.375			0.015	-0.269	1.411			-0.035	0.048	1.437			-0.079	0.250	1.461			-0.190	-0.106	1.573			-0.167	-0.354	1.598			-0.158	-0.554	1.562			-0.163	-0.599	1.561			0.041	-0.015	1.313			-0.180	-0.072	1.227
-0.011	-0.332	1.375			0.016	-0.271	1.410			-0.035	0.047	1.436			-0.079	0.250	1.461			-0.190	-0.107	1.573			-0.167	-0.355	1.599			-0.156	-0.555	1.563			-0.162	-0.600	1.562			0.039	-0.014	1.312			-0.183	-0.074	1.230
-0.010	-0.334	1.374			0.017	-0.273	1.409			-0.035	0.046	1.436			-0.080	0.250	1.462			-0.190	-0.108	1.573			-0.166	-0.357	1.599			-0.154	-0.556	1.564			-0.160	-0.600	1.564			0.038	-0.014	1.311			-0.185	-0.075	1.232
-0.009	-0.336	1.374			0.018	-0.274	1.409			-0.035	0.045	1.436			-0.080	0.250	1.462			-0.190	-0.108	1.573			-0.165	-0.358	1.599			-0.153	-0.557	1.565			-0.159	-0.600	1.565			0.037	-0.014	1.310			-0.187	-0.077	1.235
-0.009	-0.337	1.373			0.018	-0.276	1.408			-0.035	0.045	1.436			-0.080	0.250	1.462			-0.190	-0.109	1.573			-0.165	-0.359	1.600			-0.151	-0.558	1.565			-0.157	-0.601	1.566			0.035	-0.013	1.309			-0.189	-0.078	1.237
-0.008	-0.339	1.373			0.019	-0.277	1.408			-0.035	0.044	1.436			-0.080	0.250	1.463			-0.190	-0.109	1.572			-0.164	-0.359	1.600			-0.150	-0.559	1.566			-0.156	-0.601	1.567			0.034	-0.013	1.308			-0.191	-0.079	1.239
-0.007	-0.340	1.372			0.020	-0.278	1.407			-0.035	0.044	1.436			-0.081	0.250	1.463			-0.190	-0.110	1.572			-0.163	-0.360	1.601			-0.149	-0.559	1.567			-0.155	-0.601	1.568			0.033	-0.013	1.308			-0.193	-0.080	1.241
-0.007	-0.341	1.372			0.020	-0.279	1.407			-0.035	0.043	1.435			-0.081	0.250	1.463			-0.190	-0.111	1.572			-0.163	-0.361	1.601			-0.148	-0.560	1.568			-0.154	-0.601	1.569			0.032	-0.013	1.307			-0.194	-0.081	1.242
-0.006	-0.342	1.372			0.021	-0.280	1.406			-0.035	0.043	1.435			-0.081	0.250	1.463			-0.190	-0.111	1.572			-0.162	-0.362	1.601			-0.146	-0.560	1.568			-0.153	-0.601	1.570			0.032	-0.013	1.307			-0.196	-0.082	1.244
-0.006	-0.343	1.371			0.021	-0.281	1.406			-0.035	0.042	1.435			-0.081	0.250	1.464			-0.190	-0.111	1.571			-0.162	-0.362	1.601			-0.145	-0.561	1.569			-0.152	-0.601	1.571			0.031	-0.013	1.306			-0.197	-0.083	1.245
-0.005	-0.344	1.371			0.022	-0.282	1.406			-0.035	0.042	1.435			-0.081	0.250	1.464			-0.190	-0.112	1.571			-0.161	-0.363	1.602			-0.144	-0.561	1.569			-0.151	-0.601	1.572			0.030	-0.013	1.306			-0.198	-0.084	1.247
-0.005	-0.345	1.371			0.022	-0.283	1.405			-0.034	0.042	1.435			-0.081	0.250	1.464			-0.190	-0.112	1.571			-0.161	-0.364	1.602			-0.143	-0.562	1.570			-0.150	-0.600	1.572			0.030	-0.013	1.305			-0.193	-0.083	1.247
-0.005	-0.346	1.370			0.022	-0.283	1.405			-0.034	0.041	1.434			-0.081	0.250	1.464			-0.190	-0.113	1.570			-0.160	-0.364	1.602			-0.143	-0.562	1.570			-0.150	-0.600	1.573			0.029	-0.013	1.305			-0.193	-0.084	1.248
-0.004	-0.346	1.370			0.023	-0.284	1.405			-0.034	0.041	1.434			-0.081	0.250	1.464			-0.190	-0.113	1.570			-0.160	-0.364	1.602			-0.142	-0.562	1.570			-0.149	-0.600	1.573			0.028	-0.013	1.305			-0.190	-0.084	1.248
-0.004	-0.347	1.370			0.023	-0.285	1.404			-0.034	0.041	1.434			-0.081	0.250	1.464			-0.190	-0.113	1.570			-0.159	-0.365	1.602			-0.141	-0.562	1.571			-0.148	-0.599	1.573			0.028	-0.013	1.304			-0.189	-0.085	1.249
-0.004	-0.348	1.370			0.024	-0.285	1.404			-0.033	0.041	1.433			-0.081	0.250	1.465			-0.189	-0.114	1.569			-0.159	-0.365	1.603			-0.140	-0.562	1.571			-0.148	-0.599	1.574			0.028	-0.013	1.304			-0.189	-0.085	1.249
-0.003	-0.348	1.369			0.024	-0.286	1.404			-0.033	0.041	1.433			-0.081	0.250	1.465			-0.189	-0.114	1.569			-0.158	-0.366	1.603			-0.139	-0.562	1.571			-0.147	-0.598	1.574			0.027	-0.014	1.304			-0.186	-0.085	1.249
-0.003	-0.349	1.369			0.024	-0.286	1.404			-0.033	0.040	1.433			-0.080	0.250	1.465			-0.189	-0.114	1.569			-0.158	-0.366	1.603			-0.139	-0.562	1.572			-0.147	-0.598	1.574			0.027	-0.014	1.304			-0.185	-0.086	1.249
-0.003	-0.349	1.369			0.024	-0.287	1.403			-0.032	0.040	1.433			-0.080	0.250	1.465			-0.189	-0.114	1.569			-0.157	-0.366	1.603			-0.138	-0.562	1.572			-0.147	-0.597	1.574			0.027	-0.014	1.303			-0.185	-0.086	1.249
-0.003	-0.350	1.369			0.025	-0.287	1.403			-0.032	0.040	1.432			-0.080	0.250	1.465			-0.189	-0.114	1.568			-0.157	-0.366	1.603			-0.138	-0.562	1.572			-0.146	-0.597	1.574			0.027	-0.015	1.303			-0.184	-0.086	1.249
-0.002	-0.350	1.369			0.025	-0.288	1.403			-0.032	0.040	1.432			-0.080	0.250	1.465			-0.189	-0.115	1.568			-0.157	-0.366	1.603			-0.137	-0.562	1.572			-0.146	-0.596	1.574			0.026	-0.015	1.303			-0.182	-0.086	1.248
-0.002	-0.351	1.368			0.025	-0.288	1.403			-0.031	0.040	1.432			-0.080	0.250	1.464			-0.188	-0.115	1.568			-0.156	-0.366	1.603			-0.137	-0.562	1.572			-0.146	-0.595	1.574			0.026	-0.015	1.303			-0.179	-0.086	1.247
-0.002	-0.351	1.368			0.025	-0.288	1.402			-0.031	0.040	1.431			-0.079	0.251	1.464			-0.188	-0.115	1.567			-0.156	-0.366	1.603			-0.136	-0.562	1.572			-0.146	-0.595	1.574			0.026	-0.016	1.303			-0.176	-0.085	1.246
-0.002	-0.352	1.368			0.026	-0.289	1.402			-0.030	0.040	1.431			-0.079	0.251	1.464			-0.188	-0.115	1.567			-0.155	-0.366	1.603			-0.135	-0.561	1.572			-0.145	-0.594	1.573			0.026	-0.017	1.303			-0.174	-0.085	1.245
-0.002	-0.352	1.368			0.026	-0.289	1.402			-0.030	0.040	1.431			-0.079	0.251	1.464			-0.188	-0.115	1.567			-0.155	-0.366	1.603			-0.135	-0.561	1.572			-0.145	-0.594	1.573			0.026	-0.017	1.303			-0.174	-0.085	1.245
-0.002	-0.352	1.368			0.026	-0.289	1.402			-0.030	0.040	1.430			-0.079	0.251	1.464			-0.188	-0.115	1.566			-0.155	-0.366	1.603			-0.135	-0.561	1.572			-0.145	-0.593	1.573			0.026	-0.017	1.302			-0.172	-0.085	1.244
-0.001	-0.352	1.368			0.026	-0.290	1.402			-0.030	0.041	1.430			-0.078	0.251	1.464			-0.187	-0.115	1.566			-0.154	-0.366	1.603			-0.135	-0.560	1.572			-0.145	-0.592	1.573			0.026	-0.017	1.302			-0.171	-0.085	1.243
-0.001	-0.353	1.367			0.026	-0.290	1.402			-0.030	0.041	1.430			-0.078	0.251	1.464			-0.187	-0.115	1.566			-0.154	-0.366	1.603			-0.135	-0.560	1.572			-0.145	-0.592	1.572			0.026	-0.018	1.302			-0.170	-0.085	1.242
-0.001	-0.353	1.367			0.026	-0.290	1.401			-0.029	0.041	1.430			-0.078	0.251	1.464			-0.187	-0.115	1.565			-0.154	-0.366	1.603			-0.134	-0.559	1.572			-0.145	-0.591	1.572			0.026	-0.018	1.302			-0.169	-0.085	1.242
-0.001	-0.353	1.367			0.027	-0.290	1.401			-0.029	0.041	1.429			-0.078	0.251	1.463			-0.187	-0.115	1.565			-0.153	-0.366	1.603			-0.134	-0.559	1.572			-0.145	-0.591	1.572			0.027	-0.018	1.302			-0.169	-0.085	1.242
-0.001	-0.353	1.367			0.027	-0.290	1.401			-0.029	0.041	1.429			-0.077	0.251	1.463			-0.187	-0.115	1.565			-0.153	-0.366	1.603			-0.134	-0.558	1.571			-0.145	-0.590	1.571			0.027	-0.019	1.302			-0.169	-0.085	1.242
-0.001	-0.354	1.367			0.027	-0.291	1.401			-0.029	0.042	1.429			-0.077	0.252	1.463			-0.187	-0.115	1.564			-0.153	-0.365	1.602			-0.134	-0.558	1.571			-0.145	-0.589	1.571			0.027	-0.019	1.302			-0.168	-0.085	1.241
-0.001	-0.354	1.367			0.027	-0.291	1.401			-0.028	0.042	1.428			-0.077	0.252	1.463			-0.186	-0.115	1.564			-0.152	-0.365	1.602			-0.134	-0.557	1.571			-0.145	-0.589	1.571			0.027	-0.019	1.302			-0.167	-0.085	1.240
-0.001	-0.354	1.367			0.027	-0.291	1.401			-0.028	0.042	1.428			-0.077	0.252	1.462			-0.186	-0.114	1.564			-0.152	-0.365	1.602			-0.134	-0.557	1.571			-0.145	-0.588	1.570			0.027	-0.020	1.301			-0.165	-0.084	1.239
-0.001	-0.354	1.366			0.027	-0.291	1.401			-0.028	0.043	1.428			-0.076	0.252	1.462			-0.186	-0.114	1.563			-0.152	-0.364	1.602			-0.134	-0.556	1.571			-0.145	-0.587	1.570			0.028	-0.020	1.301			-0.164	-0.084	1.239
-0.001	-0.354	1.366			0.027	-0.291	1.400			-0.027	0.043	1.428			-0.076	0.252	1.462			-0.186	-0.114	1.563			-0.152	-0.364	1.602			-0.134	-0.555	1.570			-0.145	-0.587	1.570			0.028	-0.020	1.301			-0.163	-0.084	1.238
-0.001	-0.354	1.366			0.027	-0.291	1.400			-0.027	0.043	1.427			-0.076	0.252	1.462			-0.185	-0.114	1.563			-0.151	-0.363	1.602			-0.133	-0.555	1.570			-0.145	-0.586	1.569			0.028	-0.021	1.301			-0.162	-0.083	1.238
-0.001	-0.354	1.366			0.027	-0.291	1.400			-0.027	0.044	1.427			-0.075	0.253	1.461			-0.185	-0.114	1.563			-0.151	-0.363	1.602			-0.133	-0.554	1.570			-0.145	-0.586	1.569			0.028	-0.021	1.301			-0.162	-0.083	1.237
-0.001	-0.354	1.366			0.027	-0.291	1.400			-0.026	0.044	1.427			-0.075	0.253	1.461			-0.185	-0.113	1.562			-0.151	-0.362	1.601			-0.133	-0.554	1.570			-0.145	-0.585	1.569			0.029	-0.021	1.301			-0.161	-0.083	1.237
-0.001	-0.354	1.366			0.027	-0.291	1.400			-0.026	0.045	1.427			-0.075	0.253	1.461			-0.185	-0.113	1.562			-0.150	-0.362	1.601			-0.133	-0.553	1.570			-0.145	-0.584	1.568			0.029	-0.021	1.301			-0.160	-0.083	1.236
-0.001	-0.354	1.366			0.027	-0.291	1.400			-0.026	0.045	1.427			-0.074	0.253	1.461			-0.184	-0.113	1.562			-0.150	-0.361	1.601			-0.133	-0.552	1.569			-0.145	-0.584	1.568			0.029	-0.021	1.301			-0.160	-0.083	1.236
-0.000	-0.354	1.366			0.028	-0.291	1.400			-0.025	0.046	1.426			-0.074	0.253	1.461			-0.184	-0.112	1.562			-0.150	-0.361	1.601			-0.133	-0.552	1.569			-0.145	-0.583	1.568			0.030	-0.022	1.301			-0.159	-0.083	1.235
-0.000	-0.354	1.366			0.028	-0.291	1.400			-0.025	0.046	1.426			-0.073	0.254	1.460			-0.184	-0.112	1.561			-0.150	-0.360	1.601			-0.133	-0.551	1.569			-0.145	-0.583	1.568			0.030	-0.022	1.301			-0.158	-0.082	1.235
-0.000	-0.354	1.365			0.028	-0.291	1.399			-0.023	0.064	1.429			-0.072	0.255	1.460			-0.182	-0.103	1.562			-0.148	-0.350	1.602			-0.132	-0.541	1.570			-0.145	-0.574	1.568			0.031	-0.022	1.300			-0.156	-0.082	1.234
-0.000	-0.354	1.365			0.028	-0.290	1.400			-0.022	0.073	1.431			-0.071	0.258	1.461			-0.181	-0.096	1.563			-0.148	-0.342	1.603			-0.132	-0.533	1.571			-0.145	-0.566	1.569			0.032	-0.022	1.300			-0.153	-0.081	1.232
-0.000	-0.354	1.365			0.028	-0.289	1.400			-0.021	0.079	1.432			-0.070	0.260	1.461			-0.181	-0.090	1.564			-0.147	-0.336	1.604			-0.132	-0.527	1.572			-0.145	-0.561	1.569			0.033	-0.022	1.300			-0.150	-0.080	1.229
-0.000	-0.354	1.365			0.028	-0.288	1.400			-0.020	0.084	1.433			-0.070	0.262	1.461			-0.180	-0.085	1.565			-0.146	-0.331	1.605			-0.132	-0.522	1.572			-0.145	-0.556	1.570			0.034	-0.022	1.300			-0.146	-0.078	1.226
-0.000	-0.353	1.366			0.028	-0.287	1.400			-0.020	0.088	1.433			-0.069	0.264	1.461			-0.179	-0.081	1.565			-0.146	-0.327	1.605			-0.131	-0.518	1.573			-0.144	-0.552	1.570			0.036	-0.022	1.300			-0.142	-0.077	1.223
-0.000	-0.352	1.366			0.028	-0.286	1.400			-0.019	0.091	1.434			-0.068	0.264	1.461			-0.179	-0.078	1.565			-0.145	-0.324	1.606			-0.131	-0.515	1.573			-0.144	-0.549	1.570			0.037	-0.022	1.300			-0.139	-0.075	1.220
-0.001	-0.351	1.366			0.028	-0.284	1.401			-0.019	0.093	1.434			-0.067	0.265	1.461			-0.178	-0.075	1.566			-0.145	-0.321	1.606			-0.131	-0.512	1.574			-0.144	-0.546	1.571			0.039	-0.022	1.299			-0.136	-0.074	1.217
-0.001	-0.350	1.366			0.028	-0.283	1.401			-0.018	0.095	1.435			-0.067	0.265	1.461			-0.177	-0.072	1.566			-0.144	-0.318	1.607			-0.131	-0.509	1.574			-0.144	-0.543	1.571			0.041	-0.022	1.299			-0.133	-0.072	1.215
-0.001	-0.349	1.366			0.028	-0.281	1.401			-0.018	0.097	1.435			-0.066	0.266	1.460			-0.177	-0.070	1.566			-0.144	-0.316	1.607			-0.130	-0.507	1.574			-0.143	-0.541	1.571			0.043	-0.021	1.299			-0.131	-0.071	1.212
-0.001	-0.348	1.367			0.029	-0.280	1.402			-0.017	0.099	1.435			-0.066	0.266	1.460			-0.176	-0.068	1.567			-0.143	-0.313	1.607			-0.130	-0.504	1.574			-0.143	-0.539	1.571			0.046	-0.021	1.299			-0.129	-0.069	1.209
-0.000	-0.346	1.367			0.029	-0.278	1.402			-0.017	0.100	1.436			-0.065	0.266	1.460			-0.176	-0.066	1.567			-0.143	-0.312	1.607			-0.130	-0.503	1.575			-0.143	-0.537	1.571			0.048	-0.021	1.298			-0.127	-0.067	1.206
-0.000	-0.345	1.367			0.029	-0.277	1.403			-0.016	0.102	1.436			-0.064	0.267	1.460			-0.175	-0.065	1.567			-0.142	-0.310	1.608			-0.129	-0.501	1.575			-0.142	-0.535	1.571			0.051	-0.020	1.298			-0.126	-0.066	1.203
0.000	-0.343	1.368			0.029	-0.275	1.403			-0.016	0.103	1.436			-0.064	0.267	1.459			-0.175	-0.063	1.567			-0.142	-0.308	1.608			-0.129	-0.499	1.575			-0.142	-0.534	1.572			0.053	-0.020	1.298			-0.125	-0.064	1.201
0.000	-0.342	1.368			0.030	-0.274	1.403			-0.015	0.104	1.436			-0.063	0.267	1.459			-0.174	-0.062	1.567			-0.141	-0.307	1.608			-0.128	-0.498	1.575			-0.142	-0.532	1.572			0.056	-0.020	1.298			-0.124	-0.063	1.200
0.001	-0.339	1.368			0.030	-0.271	1.404			-0.014	0.106	1.436			-0.062	0.267	1.458			-0.173	-0.059	1.568			-0.140	-0.304	1.608			-0.135	-0.513	1.581			-0.145	-0.550	1.575			0.061	-0.019	1.298			-0.126	-0.060	1.196
0.001	-0.339	1.368			0.030	-0.271	1.404			-0.014	0.106	1.436			-0.062	0.267	1.458			-0.173	-0.059	1.568			-0.140	-0.304	1.608			-0.135	-0.513	1.581			-0.145	-0.550	1.575			0.061	-0.019	1.298			-0.126	-0.060	1.196
0.001	-0.338	1.369			0.031	-0.270	1.404			-0.013	0.106	1.436			-0.061	0.267	1.457			-0.172	-0.058	1.568			-0.140	-0.303	1.608			-0.138	-0.520	1.585			-0.148	-0.560	1.578			0.063	-0.019	1.298			-0.130	-0.059	1.195
0.001	-0.337	1.369			0.031	-0.269	1.404			-0.012	0.107	1.436			-0.060	0.267	1.457			-0.171	-0.057	1.568			-0.139	-0.302	1.608			-0.140	-0.523	1.587			-0.150	-0.567	1.580			0.065	-0.019	1.298			-0.134	-0.058	1.194
0.001	-0.336	1.369			0.031	-0.268	1.404			-0.011	0.107	1.436			-0.059	0.266	1.456			-0.171	-0.056	1.568			-0.139	-0.301	1.608			-0.142	-0.526	1.589			-0.152	-0.572	1.582			0.067	-0.019	1.298			-0.137	-0.057	1.193
0.001	-0.335	1.369			0.031	-0.268	1.405			-0.010	0.108	1.436			-0.058	0.266	1.455			-0.170	-0.056	1.568			-0.138	-0.301	1.608			-0.143	-0.527	1.591			-0.153	-0.576	1.583			0.068	-0.019	1.297			-0.139	-0.057	1.193
0.002	-0.334	1.369			0.031	-0.267	1.405			-0.009	0.108	1.436			-0.057	0.266	1.455			-0.170	-0.055	1.568			-0.137	-0.300	1.608			-0.144	-0.529	1.592			-0.156	-0.583	1.584			0.070	-0.019	1.297			-0.141	-0.057	1.192
0.002	-0.334	1.369			0.032	-0.266	1.405			-0.008	0.108	1.436			-0.057	0.265	1.454			-0.169	-0.054	1.568			-0.137	-0.299	1.608			-0.145	-0.529	1.593			-0.158	-0.586	1.584			0.071	-0.019	1.297			-0.142	-0.057	1.191
0.002	-0.333	1.370			0.032	-0.265	1.405			-0.007	0.107	1.435			-0.056	0.265	1.453			-0.168	-0.054	1.568			-0.136	-0.299	1.608			-0.146	-0.529	1.594			-0.160	-0.589	1.584			0.073	-0.019	1.297			-0.143	-0.057	1.191
0.002	-0.332	1.370			0.032	-0.265	1.405			-0.007	0.107	1.435			-0.055	0.264	1.453			-0.168	-0.053	1.568			-0.136	-0.298	1.608			-0.147	-0.530	1.595			-0.161	-0.591	1.585			0.074	-0.019	1.297			-0.144	-0.057	1.190
0.002	-0.332	1.370			0.032	-0.264	1.405			-0.006	0.107	1.435			-0.054	0.264	1.452			-0.167	-0.053	1.567			-0.135	-0.298	1.608			-0.147	-0.530	1.595			-0.162	-0.592	1.585			0.075	-0.018	1.297			-0.144	-0.057	1.189
0.002	-0.331	1.370			0.032	-0.264	1.405			-0.005	0.107	1.435			-0.054	0.264	1.451			-0.166	-0.053	1.567			-0.134	-0.297	1.608			-0.148	-0.530	1.596			-0.163	-0.594	1.585			0.076	-0.018	1.297			-0.145	-0.057	1.189
0.002	-0.331	1.370			0.032	-0.263	1.406			-0.004	0.106	1.435			-0.053	0.263	1.451			-0.166	-0.052	1.567			-0.134	-0.297	1.608			-0.148	-0.530	1.597			-0.164	-0.595	1.585			0.077	-0.018	1.297			-0.144	-0.057	1.187
0.003	-0.330	1.370			0.033	-0.263	1.406			-0.004	0.106	1.435			-0.053	0.263	1.450			-0.165	-0.052	1.567			-0.133	-0.297	1.608			-0.149	-0.530	1.597			-0.165	-0.596	1.585			0.078	-0.018	1.297			-0.144	-0.057	1.187
0.003	-0.330	1.370			0.033	-0.263	1.406			-0.003	0.105	1.434			-0.052	0.262	1.450			-0.165	-0.052	1.567			-0.133	-0.297	1.608			-0.149	-0.531	1.598			-0.165	-0.598	1.585			0.079	-0.018	1.297			-0.144	-0.057	1.186
0.003	-0.329	1.370			0.033	-0.262	1.406			-0.002	0.105	1.434			-0.052	0.262	1.449			-0.164	-0.052	1.567			-0.132	-0.297	1.608			-0.150	-0.531	1.598			-0.166	-0.599	1.585			0.080	-0.018	1.297			-0.144	-0.057	1.186
0.003	-0.329	1.370			0.033	-0.262	1.406			-0.002	0.104	1.434			-0.051	0.262	1.449			-0.163	-0.052	1.567			-0.131	-0.297	1.608			-0.150	-0.531	1.599			-0.167	-0.599	1.585			0.080	-0.018	1.297			-0.143	-0.057	1.185
0.003	-0.329	1.371			0.033	-0.262	1.406			-0.001	0.104	1.434			-0.051	0.261	1.448			-0.163	-0.052	1.567			-0.131	-0.297	1.607			-0.151	-0.531	1.599			-0.167	-0.600	1.585			0.081	-0.018	1.297			-0.143	-0.057	1.184
0.003	-0.328	1.371			0.033	-0.261	1.406			-0.000	0.103	1.434			-0.050	0.261	1.448			-0.162	-0.052	1.567			-0.130	-0.297	1.607			-0.151	-0.531	1.600			-0.168	-0.601	1.586			0.082	-0.018	1.297			-0.142	-0.058	1.183
0.003	-0.328	1.371			0.033	-0.261	1.406			0.000	0.102	1.434			-0.050	0.261	1.447			-0.161	-0.052	1.567			-0.129	-0.297	1.607			-0.152	-0.529	1.600			-0.168	-0.600	1.586			0.083	-0.018	1.297			-0.142	-0.058	1.183
0.003	-0.328	1.371			0.033	-0.261	1.406			0.001	0.102	1.434			-0.049	0.260	1.447			-0.161	-0.052	1.567			-0.129	-0.298	1.607			-0.152	-0.527	1.601			-0.169	-0.599	1.586			0.083	-0.018	1.297			-0.141	-0.058	1.182
0.003	-0.328	1.371			0.033	-0.260	1.406			0.001	0.101	1.433			-0.049	0.260	1.446			-0.160	-0.053	1.567			-0.128	-0.298	1.607			-0.153	-0.523	1.601			-0.169	-0.596	1.586			0.084	-0.018	1.298			-0.141	-0.058	1.182
0.003	-0.327	1.371			0.034	-0.260	1.406			0.002	0.100	1.433			-0.048	0.260	1.446			-0.160	-0.053	1.567			-0.128	-0.298	1.607			-0.153	-0.520	1.602			-0.170	-0.594	1.586			0.085	-0.018	1.298			-0.140	-0.058	1.181
0.003	-0.327	1.371			0.034	-0.260	1.406			0.002	0.100	1.433			-0.048	0.259	1.446			-0.159	-0.053	1.567			-0.127	-0.299	1.607			-0.154	-0.518	1.602			-0.170	-0.592	1.585			0.086	-0.019	1.298			-0.132	-0.058	1.179
0.003	-0.327	1.371			0.034	-0.260	1.406			0.003	0.099	1.433			-0.047	0.259	1.445			-0.158	-0.054	1.567			-0.126	-0.299	1.607			-0.154	-0.516	1.602			-0.171	-0.591	1.585			0.087	-0.019	1.298			-0.126	-0.057	1.177
0.004	-0.327	1.371			0.034	-0.260	1.407			0.004	0.098	1.433			-0.047	0.259	1.445			-0.158	-0.054	1.567			-0.126	-0.300	1.607			-0.155	-0.515	1.602			-0.171	-0.580	1.582			0.088	-0.019	1.298			-0.119	-0.057	1.175
0.004	-0.326	1.371			0.034	-0.260	1.407			0.004	0.097	1.433			-0.046	0.259	1.444			-0.157	-0.055	1.567			-0.125	-0.300	1.607			-0.156	-0.513	1.602			-0.171	-0.576	1.581			0.090	-0.019	1.299			-0.110	-0.056	1.172
0.004	-0.326	1.371			0.034	-0.259	1.407			0.005	0.097	1.433			-0.046	0.259	1.444			-0.156	-0.056	1.567			-0.124	-0.301	1.607			-0.156	-0.512	1.602			-0.171	-0.572	1.580			0.092	-0.020	1.300			-0.100	-0.055	1.168
0.004	-0.325	1.372			0.034	-0.259	1.407			0.006	0.096	1.433			-0.045	0.258	1.444			-0.155	-0.056	1.567			-0.124	-0.302	1.607			-0.157	-0.511	1.601			-0.171	-0.569	1.579			0.095	-0.020	1.301			-0.088	-0.054	1.164
0.004	-0.325	1.372			0.034	-0.259	1.407			0.007	0.095	1.434			-0.044	0.258	1.443			-0.154	-0.057	1.567			-0.123	-0.302	1.607			-0.157	-0.510	1.601			-0.172	-0.569	1.578			0.098	-0.021	1.302			-0.076	-0.052	1.160
0.004	-0.324	1.372			0.034	-0.258	1.408			0.007	0.094	1.434			-0.043	0.258	1.443			-0.154	-0.058	1.567			-0.123	-0.303	1.608			-0.158	-0.509	1.600			-0.173	-0.568	1.577			0.101	-0.021	1.303			-0.065	-0.051	1.156
0.004	-0.322	1.373			0.035	-0.258	1.408			0.008	0.093	1.434			-0.042	0.258	1.443			-0.153	-0.058	1.567			-0.123	-0.303	1.608			-0.159	-0.508	1.598			-0.174	-0.568	1.576			0.105	-0.022	1.305			-0.055	-0.050	1.151
0.004	-0.321	1.374			0.035	-0.257	1.409			0.009	0.092	1.434			-0.041	0.258	1.443			-0.152	-0.059	1.567			-0.127	-0.307	1.609			-0.161	-0.508	1.596			-0.175	-0.570	1.573			0.108	-0.022	1.307			-0.040	-0.048	1.145
0.004	-0.320	1.374			0.035	-0.257	1.409			0.009	0.092	1.434			-0.040	0.258	1.443			-0.151	-0.060	1.567			-0.131	-0.311	1.610			-0.163	-0.509	1.593			-0.177	-0.572	1.570			0.111	-0.023	1.309			-0.032	-0.046	1.140
0.005	-0.318	1.375			0.035	-0.256	1.410			0.010	0.091	1.434			-0.039	0.258	1.443			-0.151	-0.060	1.567			-0.135	-0.313	1.610			-0.165	-0.509	1.590			-0.179	-0.574	1.567			0.114	-0.023	1.311			-0.024	-0.043	1.134
0.005	-0.317	1.376			0.035	-0.255	1.411			0.010	0.090	1.434			-0.037	0.258	1.443			-0.150	-0.061	1.567			-0.137	-0.313	1.610			-0.168	-0.508	1.587			-0.183	-0.573	1.562			0.115	-0.024	1.314			0.003	-0.036	1.123
0.004	-0.315	1.377			0.035	-0.254	1.412			0.011	0.090	1.434			-0.035	0.258	1.443			-0.149	-0.062	1.567			-0.142	-0.309	1.610			-0.171	-0.502	1.584			-0.193	-0.551	1.560			0.114	-0.033	1.319			0.018	-0.032	1.117
0.004	-0.313	1.378			0.034	-0.252	1.413			0.011	0.090	1.434			-0.034	0.259	1.443			-0.149	-0.062	1.567			-0.145	-0.310	1.610			-0.174	-0.502	1.581			-0.197	-0.541	1.558			0.115	-0.037	1.322			0.037	-0.028	1.111
0.003	-0.311	1.379			0.034	-0.251	1.414			0.012	0.090	1.434			-0.031	0.261	1.444			-0.148	-0.062	1.567			-0.148	-0.310	1.609			-0.177	-0.501	1.577			-0.200	-0.544	1.554			0.116	-0.040	1.324			0.055	-0.024	1.105
0.002	-0.310	1.380			0.033	-0.250	1.415			0.012	0.092	1.435			-0.027	0.266	1.446			-0.148	-0.061	1.567			-0.152	-0.308	1.608			-0.180	-0.497	1.574			-0.201	-0.544	1.552			0.116	-0.043	1.326			0.075	-0.024	1.093
0.002	-0.309	1.381			0.032	-0.248	1.416			0.011	0.091	1.435			-0.018	0.262	1.450			-0.147	-0.060	1.567			-0.155	-0.306	1.607			-0.185	-0.493	1.569			-0.203	-0.544	1.549			0.117	-0.045	1.328			0.092	-0.024	1.085
0.001	-0.308	1.382			0.032	-0.248	1.417			0.010	0.088	1.435			-0.015	0.261	1.452			-0.140	-0.057	1.561			-0.158	-0.303	1.605			-0.188	-0.490	1.566			-0.204	-0.543	1.546			0.117	-0.047	1.329			0.104	-0.024	1.079
0.001	-0.307	1.382			0.032	-0.247	1.418			0.010	0.086	1.434			-0.011	0.259	1.454			-0.135	-0.056	1.557			-0.161	-0.298	1.602			-0.190	-0.485	1.563			-0.205	-0.541	1.544			0.117	-0.050	1.332			0.117	-0.025	1.075
0.002	-0.306	1.383			0.032	-0.246	1.418			0.011	0.085	1.434			-0.010	0.258	1.454			-0.131	-0.053	1.553			-0.163	-0.293	1.599			-0.191	-0.481	1.562			-0.206	-0.540	1.543			0.116	-0.052	1.333			0.126	-0.025	1.071
0.002	-0.304	1.383			0.032	-0.245	1.419			0.013	0.085	1.434			-0.009	0.257	1.453			-0.129	-0.052	1.551			-0.165	-0.289	1.597			-0.190	-0.478	1.559			-0.206	-0.538	1.541			0.117	-0.054	1.335			0.139	-0.023	1.067
0.003	-0.302	1.384			0.033	-0.244	1.419			0.014	0.085	1.434			-0.008	0.257	1.453			-0.127	-0.050	1.549			-0.166	-0.286	1.594			-0.195	-0.477	1.555			-0.208	-0.540	1.536			0.117	-0.055	1.336			0.148	-0.021	1.065
0.005	-0.298	1.384			0.035	-0.241	1.420			0.016	0.085	1.433			-0.007	0.256	1.453			-0.124	-0.048	1.547			-0.168	-0.283	1.592			-0.199	-0.479	1.549			-0.210	-0.544	1.530			0.117	-0.056	1.337			0.157	-0.019	1.063
0.008	-0.294	1.384			0.037	-0.237	1.421			0.018	0.085	1.433			-0.007	0.256	1.453			-0.122	-0.046	1.546			-0.169	-0.280	1.590			-0.203	-0.481	1.544			-0.211	-0.548	1.524			0.117	-0.056	1.338			0.165	-0.018	1.062
0.010	-0.290	1.385			0.039	-0.234	1.421			0.020	0.086	1.433			-0.006	0.256	1.452			-0.120	-0.044	1.544			-0.170	-0.279	1.589			-0.205	-0.482	1.540			-0.213	-0.551	1.519			0.117	-0.057	1.339			0.172	-0.017	1.061
0.013	-0.285	1.385			0.041	-0.230	1.422			0.022	0.086	1.433			-0.005	0.255	1.451			-0.119	-0.043	1.543			-0.170	-0.278	1.587			-0.207	-0.483	1.537			-0.214	-0.553	1.515			0.118	-0.058	1.340			0.179	-0.016	1.060
0.015	-0.280	1.385			0.043	-0.227	1.422			0.023	0.086	1.433			-0.005	0.255	1.450			-0.119	-0.043	1.543			-0.171	-0.278	1.585			-0.209	-0.483	1.534			-0.216	-0.555	1.512			0.118	-0.058	1.341			0.185	-0.015	1.060
0.017	-0.277	1.385			0.044	-0.224	1.422			0.025	0.086	1.433			-0.004	0.255	1.450			-0.119	-0.042	1.542			-0.172	-0.278	1.584			-0.211	-0.484	1.531			-0.217	-0.556	1.508			0.118	-0.059	1.342			0.191	-0.014	1.061
0.018	-0.274	1.385			0.045	-0.222	1.423			0.026	0.086	1.433			-0.004	0.254	1.449			-0.119	-0.043	1.541			-0.172	-0.277	1.582			-0.212	-0.484	1.529			-0.219	-0.556	1.506			0.118	-0.060	1.343			0.197	-0.014	1.062
0.019	-0.272	1.385			0.046	-0.220	1.423			0.026	0.086	1.433			-0.003	0.254	1.448			-0.121	-0.044	1.541			-0.173	-0.277	1.581			-0.213	-0.484	1.527			-0.220	-0.557	1.503			0.118	-0.060	1.344			0.202	-0.014	1.064
0.020	-0.269	1.385			0.047	-0.219	1.423			0.027	0.086	1.433			-0.003	0.253	1.447			-0.122	-0.046	1.540			-0.173	-0.277	1.580			-0.214	-0.484	1.526			-0.221	-0.557	1.501			0.126	-0.048	1.347			0.206	-0.014	1.065
0.021	-0.267	1.385			0.047	-0.217	1.424			0.028	0.085	1.434			-0.003	0.253	1.446			-0.124	-0.048	1.540			-0.174	-0.277	1.579			-0.215	-0.483	1.524			-0.222	-0.557	1.499			0.131	-0.040	1.349			0.210	-0.014	1.066
0.022	-0.264	1.385			0.048	-0.215	1.424			0.029	0.085	1.434			-0.003	0.253	1.445			-0.125	-0.050	1.539			-0.174	-0.278	1.577			-0.216	-0.483	1.523			-0.223	-0.557	1.497			0.134	-0.036	1.350			0.214	-0.014	1.066
0.023	-0.262	1.385			0.049	-0.214	1.424			0.029	0.084	1.434			-0.003	0.252	1.445			-0.126	-0.051	1.539			-0.174	-0.278	1.576			-0.217	-0.483	1.522			-0.224	-0.557	1.496			0.137	-0.033	1.351			0.218	-0.014	1.066
0.024	-0.260	1.385			0.049	-0.212	1.424			0.030	0.084	1.434			-0.003	0.252	1.444			-0.128	-0.053	1.538			-0.174	-0.278	1.575			-0.218	-0.483	1.521			-0.224	-0.557	1.495			0.139	-0.031	1.352			0.221	-0.013	1.066
0.025	-0.259	1.385			0.050	-0.211	1.424			0.030	0.083	1.434			-0.003	0.252	1.443			-0.129	-0.054	1.538			-0.175	-0.278	1.575			-0.219	-0.483	1.519			-0.225	-0.557	1.493			0.140	-0.029	1.352			0.224	-0.013	1.066
0.026	-0.257	1.384			0.050	-0.210	1.424			0.031	0.083	1.434			-0.004	0.252	1.442			-0.130	-0.056	1.538			-0.175	-0.279	1.574			-0.219	-0.482	1.518			-0.226	-0.557	1.492			0.142	-0.027	1.353			0.226	-0.014	1.066
0.026	-0.256	1.384			0.051	-0.209	1.424			0.031	0.082	1.434			-0.004	0.252	1.442			-0.130	-0.057	1.537			-0.175	-0.279	1.573			-0.220	-0.482	1.518			-0.226	-0.557	1.491			0.143	-0.026	1.353			0.227	-0.014	1.067
0.027	-0.254	1.384			0.051	-0.208	1.424			0.032	0.082	1.434			-0.004	0.252	1.441			-0.131	-0.058	1.537			-0.175	-0.279	1.572			-0.220	-0.482	1.517			-0.227	-0.557	1.490			0.144	-0.025	1.354			0.228	-0.015	1.068
0.027	-0.253	1.384			0.052	-0.207	1.424			0.032	0.081	1.434			-0.004	0.252	1.440			-0.132	-0.059	1.536			-0.175	-0.280	1.571			-0.221	-0.482	1.516			-0.227	-0.557	1.489			0.145	-0.025	1.354			0.229	-0.015	1.068
0.028	-0.252	1.384			0.052	-0.206	1.424			0.032	0.081	1.434			-0.005	0.252	1.439			-0.133	-0.060	1.536			-0.175	-0.280	1.571			-0.221	-0.482	1.515			-0.228	-0.557	1.488			0.145	-0.024	1.355			0.229	-0.015	1.068
0.028	-0.251	1.384			0.052	-0.206	1.424			0.033	0.080	1.434			-0.006	0.252	1.438			-0.133	-0.061	1.535			-0.175	-0.280	1.570			-0.221	-0.482	1.515			-0.228	-0.557	1.487			0.146	-0.023	1.355			0.229	-0.015	1.069
0.029	-0.250	1.383			0.053	-0.204	1.424			0.033	0.080	1.434			-0.007	0.252	1.437			-0.134	-0.061	1.535			-0.175	-0.281	1.570			-0.222	-0.482	1.514			-0.228	-0.557	1.487			0.147	-0.022	1.355			0.228	-0.016	1.069
0.029	-0.248	1.383			0.053	-0.204	1.424			0.033	0.080	1.434			-0.007	0.253	1.436			-0.134	-0.062	1.535			-0.175	-0.281	1.569			-0.222	-0.482	1.513			-0.229	-0.557	1.486			0.147	-0.021	1.355			0.227	-0.016	1.070
0.029	-0.247	1.383			0.053	-0.203	1.424			0.033	0.079	1.434			-0.008	0.253	1.435			-0.134	-0.062	1.534			-0.175	-0.281	1.568			-0.222	-0.482	1.513			-0.229	-0.557	1.485			0.148	-0.021	1.355			0.225	-0.016	1.071
0.030	-0.246	1.383			0.053	-0.202	1.424			0.033	0.079	1.434			-0.010	0.253	1.434			-0.135	-0.063	1.534			-0.175	-0.281	1.568			-0.222	-0.482	1.513			-0.229	-0.557	1.485			0.149	-0.020	1.355			0.224	-0.017	1.072
0.030	-0.245	1.383			0.053	-0.201	1.424			0.034	0.079	1.434			-0.011	0.253	1.433			-0.135	-0.063	1.534			-0.175	-0.282	1.568			-0.222	-0.482	1.512			-0.229	-0.557	1.484			0.149	-0.019	1.355			0.222	-0.017	1.073
0.030	-0.244	1.382			0.054	-0.200	1.423			0.034	0.079	1.434			-0.012	0.253	1.432			-0.135	-0.063	1.534			-0.175	-0.282	1.567			-0.222	-0.482	1.512			-0.229	-0.557	1.484			0.150	-0.018	1.355			0.221	-0.017	1.075
0.031	-0.244	1.382			0.054	-0.199	1.423			0.034	0.078	1.434			-0.013	0.253	1.431			-0.135	-0.064	1.534			-0.175	-0.282	1.567			-0.221	-0.482	1.512			-0.229	-0.557	1.484			0.150	-0.017	1.355			0.219	-0.018	1.075
0.031	-0.243	1.382			0.054	-0.198	1.423			0.034	0.079	1.434			-0.014	0.253	1.430			-0.136	-0.064	1.533			-0.175	-0.282	1.566			-0.221	-0.483	1.512			-0.230	-0.557	1.483			0.151	-0.016	1.355			0.217	-0.018	1.076
0.031	-0.242	1.382			0.054	-0.198	1.423			0.034	0.079	1.433			-0.015	0.253	1.429			-0.136	-0.064	1.533			-0.175	-0.282	1.566			-0.221	-0.483	1.512			-0.230	-0.558	1.483			0.151	-0.015	1.354			0.215	-0.018	1.075
0.031	-0.241	1.382			0.054	-0.197	1.423			0.035	0.080	1.432			-0.016	0.253	1.428			-0.136	-0.064	1.533			-0.175	-0.281	1.566			-0.221	-0.483	1.512			-0.229	-0.558	1.483			0.152	-0.014	1.353			0.211	-0.019	1.078
0.031	-0.241	1.381			0.055	-0.197	1.423			0.035	0.080	1.432			-0.018	0.253	1.427			-0.135	-0.062	1.532			-0.175	-0.280	1.565			-0.221	-0.483	1.512			-0.229	-0.558	1.483			0.152	-0.012	1.352			0.206	-0.022	1.079
0.027	-0.255	1.379			0.053	-0.203	1.421			0.036	0.080	1.431			-0.020	0.254	1.426			-0.132	-0.057	1.527			-0.175	-0.280	1.565			-0.220	-0.483	1.512			-0.229	-0.557	1.484			0.143	-0.026	1.348			0.202	-0.024	1.081
0.025	-0.263	1.378			0.051	-0.208	1.419			0.036	0.081	1.430			-0.023	0.255	1.425			-0.129	-0.053	1.525			-0.175	-0.279	1.565			-0.220	-0.483	1.512			-0.228	-0.556	1.485			0.138	-0.034	1.346			0.198	-0.026	1.081
0.023	-0.269	1.377			0.050	-0.212	1.418			0.036	0.081	1.430			-0.025	0.255	1.424			-0.127	-0.050	1.523			-0.175	-0.278	1.564			-0.219	-0.482	1.513			-0.228	-0.556	1.485			0.135	-0.039	1.344			0.193	-0.027	1.082
0.022	-0.273	1.376			0.049	-0.215	1.417			0.036	0.081	1.429			-0.028	0.256	1.423			-0.126	-0.048	1.522			-0.175	-0.278	1.564			-0.219	-0.482	1.514			-0.227	-0.555	1.486			0.132	-0.043	1.343			0.190	-0.028	1.082
0.021	-0.276	1.376			0.049	-0.218	1.416			0.036	0.081	1.428			-0.030	0.257	1.422			-0.125	-0.047	1.521			-0.175	-0.277	1.564			-0.219	-0.481	1.514			-0.227	-0.554	1.487			0.130	-0.046	1.342			0.187	-0.029	1.082
0.020	-0.279	1.375			0.048	-0.221	1.416			0.036	0.081	1.428			-0.033	0.258	1.421			-0.124	-0.045	1.520			-0.174	-0.276	1.564			-0.218	-0.480	1.515			-0.226	-0.553	1.488			0.128	-0.049	1.342			0.184	-0.031	1.082
0.019	-0.282	1.375			0.047	-0.223	1.415			0.036	0.081	1.427			-0.035	0.258	1.421			-0.123	-0.044	1.520			-0.174	-0.276	1.563			-0.218	-0.480	1.516			-0.225	-0.552	1.489			0.127	-0.051	1.341			0.181	-0.032	1.082
0.018	-0.284	1.375			0.047	-0.225	1.415			0.036	0.081	1.427			-0.037	0.259	1.420			-0.122	-0.043	1.519			-0.174	-0.275	1.563			-0.217	-0.479	1.517			-0.225	-0.551	1.490			0.126	-0.052	1.340			0.179	-0.033	1.081
0.018	-0.285	1.374			0.046	-0.226	1.414			0.036	0.081	1.426			-0.039	0.260	1.420			-0.122	-0.042	1.519			-0.174	-0.275	1.563			-0.216	-0.478	1.518			-0.224	-0.550	1.491			0.124	-0.054	1.340			0.178	-0.034	1.081
0.017	-0.287	1.374			0.046	-0.228	1.414			0.036	0.081	1.426			-0.041	0.260	1.419			-0.121	-0.042	1.518			-0.174	-0.274	1.563			-0.215	-0.477	1.519			-0.223	-0.549	1.493			0.123	-0.055	1.339			0.176	-0.035	1.081
0.017	-0.288	1.374			0.046	-0.229	1.413			0.036	0.081	1.425			-0.042	0.261	1.419			-0.121	-0.041	1.518			-0.174	-0.274	1.563			-0.214	-0.476	1.521			-0.221	-0.548	1.495			0.123	-0.056	1.339			0.175	-0.035	1.081
0.017	-0.290	1.374			0.045	-0.230	1.413			0.036	0.081	1.425			-0.044	0.261	1.418			-0.120	-0.040	1.517			-0.174	-0.273	1.563			-0.213	-0.475	1.522			-0.220	-0.547	1.496			0.122	-0.057	1.339			0.174	-0.036	1.081
0.016	-0.291	1.373			0.045	-0.232	1.413			0.036	0.081	1.424			-0.045	0.261	1.418			-0.120	-0.040	1.517			-0.174	-0.273	1.563			-0.213	-0.474	1.523			-0.219	-0.546	1.498			0.121	-0.058	1.338			0.173	-0.037	1.081
0.016	-0.292	1.373			0.045	-0.233	1.412			0.035	0.081	1.424			-0.046	0.261	1.418			-0.119	-0.039	1.517			-0.173	-0.272	1.563			-0.212	-0.474	1.525			-0.218	-0.546	1.500			0.120	-0.059	1.338			0.172	-0.037	1.081
0.016	-0.293	1.373			0.045	-0.234	1.412			0.035	0.081	1.423			-0.047	0.262	1.417			-0.119	-0.039	1.517			-0.173	-0.272	1.564			-0.211	-0.473	1.526			-0.217	-0.545	1.501			0.120	-0.060	1.338			0.171	-0.038	1.081
0.016	-0.294	1.373			0.044	-0.234	1.412			0.035	0.081	1.423			-0.048	0.262	1.417			-0.119	-0.038	1.516			-0.173	-0.272	1.564			-0.210	-0.473	1.527			-0.217	-0.544	1.502			0.119	-0.060	1.338			0.170	-0.038	1.081
0.015	-0.295	1.373			0.044	-0.235	1.412			0.035	0.081	1.423			-0.049	0.262	1.417			-0.118	-0.038	1.516			-0.173	-0.271	1.564			-0.210	-0.472	1.528			-0.216	-0.544	1.503			0.119	-0.061	1.337			0.170	-0.039	1.080
0.015	-0.295	1.372			0.044	-0.236	1.411			0.035	0.081	1.422			-0.050	0.262	1.417			-0.118	-0.037	1.516			-0.173	-0.271	1.564			-0.210	-0.472	1.528			-0.215	-0.544	1.504			0.118	-0.061	1.337			0.169	-0.040	1.080
0.015	-0.296	1.372			0.044	-0.237	1.411			0.035	0.081	1.422			-0.050	0.262	1.416			-0.118	-0.037	1.516			-0.173	-0.271	1.564			-0.209	-0.472	1.529			-0.215	-0.544	1.505			0.118	-0.062	1.337			0.169	-0.040	1.080
0.015	-0.297	1.372			0.044	-0.237	1.411			0.035	0.080	1.422			-0.051	0.262	1.416			-0.118	-0.037	1.516			-0.173	-0.271	1.564			-0.209	-0.472	1.529			-0.215	-0.544	1.505			0.117	-0.062	1.337			0.168	-0.041	1.080
0.015	-0.297	1.372			0.044	-0.238	1.411			0.034	0.080	1.421			-0.052	0.263	1.416			-0.117	-0.036	1.516			-0.173	-0.271	1.564			-0.209	-0.472	1.529			-0.214	-0.544	1.506			0.117	-0.063	1.337			0.168	-0.041	1.080
0.015	-0.298	1.372			0.044	-0.239	1.411			0.034	0.080	1.421			-0.052	0.263	1.416			-0.117	-0.036	1.515			-0.173	-0.270	1.564			-0.209	-0.472	1.530			-0.214	-0.544	1.506			0.117	-0.063	1.336			0.168	-0.042	1.080
0.014	-0.299	1.372			0.043	-0.239	1.411			0.034	0.080	1.421			-0.053	0.263	1.415			-0.117	-0.036	1.515			-0.173	-0.270	1.564			-0.208	-0.472	1.530			-0.214	-0.544	1.506			0.116	-0.064	1.336			0.167	-0.042	1.080
0.014	-0.299	1.372			0.043	-0.240	1.410			0.034	0.080	1.421			-0.053	0.263	1.415			-0.117	-0.036	1.515			-0.172	-0.270	1.564			-0.208	-0.472	1.530			-0.214	-0.545	1.506			0.116	-0.064	1.336			0.167	-0.042	1.080
0.014	-0.300	1.372			0.043	-0.240	1.410			0.034	0.080	1.420			-0.054	0.263	1.415			-0.117	-0.035	1.515			-0.172	-0.270	1.564			-0.208	-0.472	1.530			-0.213	-0.544	1.506			0.116	-0.064	1.336			0.167	-0.042	1.080
0.014	-0.300	1.371			0.043	-0.241	1.410			0.034	0.079	1.420			-0.054	0.263	1.415			-0.116	-0.035	1.515			-0.172	-0.270	1.564			-0.208	-0.472	1.530			-0.213	-0.544	1.506			0.115	-0.065	1.336			0.167	-0.042	1.079
0.014	-0.301	1.371			0.043	-0.241	1.410			0.034	0.079	1.420			-0.054	0.263	1.415			-0.116	-0.035	1.515			-0.172	-0.270	1.564			-0.208	-0.472	1.530			-0.213	-0.544	1.507			0.115	-0.065	1.336			0.167	-0.043	1.079
0.014	-0.301	1.371			0.043	-0.241	1.410			0.034	0.079	1.419			-0.055	0.263	1.414			-0.116	-0.035	1.515			-0.172	-0.270	1.565			-0.208	-0.472	1.530			-0.213	-0.544	1.506			0.115	-0.065	1.336			0.167	-0.043	1.079
0.014	-0.301	1.371			0.043	-0.242	1.410			0.033	0.079	1.419			-0.055	0.263	1.414			-0.116	-0.035	1.514			-0.172	-0.271	1.565			-0.209	-0.472	1.530			-0.213	-0.545	1.506			0.115	-0.065	1.335			0.167	-0.043	1.078
0.014	-0.302	1.371			0.043	-0.242	1.410			0.033	0.078	1.419			-0.055	0.263	1.414			-0.116	-0.035	1.514			-0.172	-0.271	1.565			-0.209	-0.473	1.529			-0.213	-0.545	1.506			0.115	-0.066	1.335			0.167	-0.044	1.078
0.014	-0.302	1.371			0.043	-0.243	1.410			0.033	0.078	1.418			-0.056	0.263	1.414			-0.116	-0.034	1.514			-0.172	-0.271	1.565			-0.209	-0.473	1.529			-0.213	-0.545	1.506			0.114	-0.066	1.335			0.167	-0.044	1.078
0.014	-0.303	1.371			0.043	-0.243	1.409			0.033	0.078	1.418			-0.056	0.263	1.413			-0.116	-0.034	1.514			-0.172	-0.271	1.565			-0.209	-0.472	1.529			-0.213	-0.545	1.506			0.114	-0.066	1.335			0.166	-0.038	1.076
0.013	-0.303	1.371			0.043	-0.243	1.409			0.033	0.078	1.418			-0.056	0.263	1.413			-0.116	-0.034	1.513			-0.172	-0.271	1.565			-0.209	-0.472	1.529			-0.213	-0.545	1.506			0.114	-0.066	1.335			0.166	-0.037	1.077
0.013	-0.303	1.371			0.043	-0.244	1.409			0.033	0.077	1.417			-0.056	0.263	1.413			-0.114	-0.034	1.511			-0.172	-0.271	1.565			-0.209	-0.472	1.529			-0.213	-0.545	1.506			0.114	-0.066	1.335			0.166	-0.036	1.077
0.013	-0.303	1.371			0.043	-0.244	1.409			0.033	0.077	1.417			-0.056	0.263	1.412			-0.114	-0.034	1.509			-0.172	-0.271	1.565			-0.209	-0.472	1.529			-0.213	-0.545	1.506			0.114	-0.066	1.334			0.166	-0.034	1.078
0.013	-0.304	1.371			0.042	-0.244	1.409			0.033	0.077	1.417			-0.056	0.263	1.412			-0.113	-0.034	1.507			-0.172	-0.271	1.565			-0.209	-0.472	1.529			-0.213	-0.545	1.506			0.114	-0.066	1.334			0.168	-0.033	1.080
0.013	-0.304	1.371			0.042	-0.244	1.409			0.033	0.077	1.416			-0.055	0.263	1.411			-0.112	-0.034	1.506			-0.172	-0.271	1.565			-0.209	-0.472	1.529			-0.213	-0.544	1.506			0.114	-0.066	1.334			0.170	-0.033	1.083
0.013	-0.304	1.370			0.042	-0.245	1.409			0.033	0.077	1.416			-0.055	0.263	1.411			-0.112	-0.034	1.504			-0.172	-0.271	1.565			-0.209	-0.472	1.529			-0.213	-0.544	1.506			0.115	-0.065	1.333			0.174	-0.033	1.087
0.014	-0.304	1.370			0.042	-0.245	1.409			0.033	0.076	1.416			-0.054	0.263	1.410			-0.111	-0.034	1.503			-0.172	-0.271	1.565			-0.209	-0.472	1.529			-0.213	-0.544	1.505			0.116	-0.065	1.333			0.177	-0.033	1.092
0.014	-0.304	1.370			0.042	-0.245	1.409			0.033	0.076	1.415			-0.053	0.262	1.409			-0.111	-0.034	1.502			-0.172	-0.271	1.565			-0.209	-0.472	1.529			-0.213	-0.544	1.505			0.116	-0.065	1.332			0.181	-0.033	1.096
0.014	-0.303	1.370			0.042	-0.245	1.409			0.034	0.076	1.415			-0.052	0.262	1.409			-0.111	-0.033	1.501			-0.173	-0.270	1.564			-0.210	-0.472	1.528			-0.214	-0.545	1.504			0.117	-0.064	1.332			0.183	-0.032	1.099
0.014	-0.302	1.370			0.043	-0.245	1.409			0.034	0.076	1.415			-0.050	0.262	1.408			-0.111	-0.033	1.500			-0.173	-0.270	1.564			-0.211	-0.473	1.526			-0.214	-0.546	1.503			0.118	-0.064	1.331			0.186	-0.031	1.102
0.015	-0.301	1.370			0.043	-0.244	1.409			0.034	0.076	1.415			-0.048	0.261	1.407			-0.111	-0.033	1.500			-0.173	-0.270	1.564			-0.212	-0.474	1.525			-0.215	-0.547	1.501			0.119	-0.064	1.331			0.187	-0.029	1.105
0.015	-0.300	1.370			0.043	-0.244	1.409			0.035	0.076	1.414			-0.046	0.260	1.407			-0.112	-0.033	1.499			-0.173	-0.269	1.563			-0.213	-0.476	1.523			-0.216	-0.549	1.499			0.120	-0.063	1.330			0.190	-0.028	1.108
0.016	-0.298	1.370			0.043	-0.243	1.409			0.035	0.075	1.414			-0.045	0.260	1.406			-0.113	-0.034	1.499			-0.173	-0.269	1.563			-0.214	-0.478	1.520			-0.217	-0.551	1.497			0.121	-0.063	1.330			0.193	-0.027	1.111
0.016	-0.297	1.370			0.044	-0.242	1.409			0.036	0.075	1.414			-0.043	0.259	1.406			-0.116	-0.035	1.500			-0.173	-0.269	1.562			-0.215	-0.480	1.518			-0.218	-0.552	1.495			0.121	-0.063	1.330			0.195	-0.026	1.114
0.017	-0.294	1.370			0.044	-0.241	1.409			0.036	0.075	1.414			-0.041	0.258	1.405			-0.118	-0.037	1.500			-0.173	-0.269	1.562			-0.216	-0.482	1.516			-0.219	-0.554	1.493			0.122	-0.062	1.329			0.198	-0.025	1.117
0.017	-0.292	1.370			0.044	-0.240	1.409			0.037	0.075	1.414			-0.040	0.258	1.405			-0.121	-0.039	1.501			-0.174	-0.269	1.561			-0.216	-0.483	1.514			-0.220	-0.555	1.491			0.123	-0.062	1.329			0.200	-0.024	1.119
0.018	-0.290	1.370			0.045	-0.238	1.409			0.037	0.075	1.414			-0.038	0.257	1.404			-0.123	-0.041	1.502			-0.174	-0.269	1.561			-0.217	-0.484	1.512			-0.220	-0.556	1.489			0.124	-0.062	1.329			0.203	-0.023	1.121
0.018	-0.289	1.370			0.045	-0.237	1.409			0.038	0.074	1.414			-0.037	0.257	1.404			-0.126	-0.043	1.502			-0.174	-0.269	1.560			-0.218	-0.485	1.511			-0.221	-0.556	1.488			0.124	-0.062	1.328			0.207	-0.023	1.124
0.019	-0.287	1.370			0.045	-0.236	1.409			0.038	0.074	1.413			-0.036	0.256	1.403			-0.127	-0.044	1.503			-0.174	-0.270	1.560			-0.218	-0.486	1.510			-0.221	-0.557	1.486			0.128	-0.060	1.328			0.211	-0.023	1.126
0.020	-0.284	1.370			0.046	-0.235	1.409			0.039	0.074	1.413			-0.034	0.256	1.403			-0.129	-0.045	1.503			-0.175	-0.270	1.559			-0.219	-0.487	1.509			-0.222	-0.557	1.485			0.131	-0.057	1.328			0.214	-0.023	1.128
0.020	-0.282	1.370			0.046	-0.233	1.409			0.039	0.074	1.413			-0.020	0.254	1.390			-0.130	-0.046	1.504			-0.175	-0.270	1.559			-0.219	-0.488	1.507			-0.222	-0.558	1.484			0.134	-0.055	1.328			0.218	-0.024	1.130
0.021	-0.280	1.370			0.047	-0.231	1.409			0.040	0.073	1.413			-0.013	0.253	1.384			-0.131	-0.048	1.504			-0.175	-0.270	1.558			-0.219	-0.488	1.506			-0.223	-0.558	1.483			0.137	-0.053	1.328			0.222	-0.024	1.132
0.022	-0.278	1.370			0.047	-0.230	1.409			0.040	0.073	1.413			-0.008	0.252	1.379			-0.132	-0.049	1.504			-0.175	-0.271	1.558			-0.220	-0.489	1.506			-0.223	-0.559	1.482			0.139	-0.051	1.329			0.227	-0.026	1.134
0.022	-0.276	1.370			0.047	-0.229	1.410			0.040	0.073	1.413			-0.005	0.251	1.376			-0.133	-0.049	1.505			-0.175	-0.271	1.557			-0.220	-0.489	1.505			-0.224	-0.559	1.481			0.141	-0.050	1.329			0.232	-0.029	1.136
0.023	-0.275	1.370			0.048	-0.227	1.410			0.040	0.073	1.413			-0.002	0.251	1.374			-0.134	-0.050	1.505			-0.175	-0.272	1.557			-0.220	-0.490	1.504			-0.224	-0.559	1.481			0.143	-0.048	1.329			0.236	-0.031	1.138
0.023	-0.273	1.370			0.048	-0.226	1.410			0.040	0.072	1.413			-0.000	0.250	1.373			-0.135	-0.051	1.505			-0.176	-0.272	1.556			-0.220	-0.490	1.503			-0.224	-0.560	1.480			0.145	-0.047	1.329			0.239	-0.032	1.140
0.023	-0.272	1.370			0.048	-0.225	1.410			0.040	0.072	1.413			0.002	0.250	1.372			-0.136	-0.052	1.505			-0.176	-0.273	1.556			-0.221	-0.491	1.503			-0.224	-0.560	1.479			0.146	-0.045	1.330			0.242	-0.034	1.141
0.024	-0.271	1.370			0.048	-0.224	1.410			0.040	0.072	1.413			0.003	0.250	1.371			-0.136	-0.052	1.505			-0.176	-0.273	1.555			-0.221	-0.491	1.502			-0.224	-0.560	1.479			0.148	-0.044	1.331			0.245	-0.035	1.143
0.024	-0.270	1.370			0.049	-0.224	1.410			0.040	0.072	1.413			0.004	0.249	1.370			-0.137	-0.053	1.505			-0.176	-0.274	1.555			-0.221	-0.491	1.502			-0.225	-0.560	1.478			0.150	-0.042	1.331			0.247	-0.036	1.144
0.024	-0.269	1.370			0.049	-0.223	1.410			0.041	0.071	1.414			0.006	0.249	1.369			-0.137	-0.053	1.505			-0.176	-0.274	1.554			-0.221	-0.492	1.501			-0.225	-0.560	1.478			0.151	-0.041	1.332			0.249	-0.037	1.145
0.025	-0.268	1.370			0.049	-0.222	1.410			0.041	0.071	1.414			0.007	0.249	1.368			-0.137	-0.053	1.505			-0.176	-0.275	1.554			-0.221	-0.492	1.501			-0.225	-0.561	1.477			0.153	-0.039	1.332			0.251	-0.038	1.146
0.025	-0.267	1.370			0.049	-0.221	1.410			0.041	0.071	1.414			0.008	0.248	1.368			-0.137	-0.054	1.505			-0.176	-0.275	1.554			-0.221	-0.492	1.500			-0.225	-0.561	1.477			0.154	-0.038	1.333			0.253	-0.039	1.148
0.025	-0.267	1.370			0.049	-0.221	1.410			0.041	0.071	1.414			0.009	0.248	1.367			-0.136	-0.054	1.505			-0.176	-0.276	1.553			-0.222	-0.493	1.500			-0.225	-0.561	1.476			0.155	-0.037	1.334			0.254	-0.040	1.149
0.026	-0.266	1.370			0.049	-0.220	1.410			0.041	0.070	1.414			0.009	0.248	1.367			-0.136	-0.054	1.505			-0.176	-0.276	1.553			-0.222	-0.493	1.500			-0.225	-0.561	1.476			0.156	-0.036	1.334			0.256	-0.040	1.149
0.026	-0.265	1.370			0.050	-0.220	1.410			0.041	0.070	1.414			0.010	0.248	1.367			-0.136	-0.054	1.504			-0.176	-0.276	1.553			-0.222	-0.493	1.499			-0.225	-0.561	1.476			0.157	-0.035	1.335			0.257	-0.041	1.150
0.026	-0.265	1.370			0.050	-0.220	1.410			0.041	0.070	1.414			0.011	0.247	1.367			-0.135	-0.054	1.504			-0.176	-0.277	1.553			-0.222	-0.493	1.499			-0.225	-0.561	1.475			0.158	-0.034	1.335			0.258	-0.042	1.151
0.026	-0.264	1.370			0.050	-0.219	1.410			0.041	0.070	1.414			0.011	0.247	1.367			-0.134	-0.054	1.504			-0.176	-0.277	1.552			-0.222	-0.494	1.498			-0.225	-0.561	1.475			0.159	-0.033	1.336			0.260	-0.043	1.152
0.026	-0.264	1.370			0.050	-0.219	1.410			0.041	0.069	1.414			0.012	0.247	1.367			-0.134	-0.054	1.503			-0.176	-0.277	1.552			-0.222	-0.494	1.498			-0.225	-0.561	1.475			0.160	-0.032	1.337			0.261	-0.043	1.153
0.027	-0.264	1.370			0.050	-0.218	1.410			0.041	0.069	1.415			0.012	0.247	1.368			-0.133	-0.054	1.503			-0.175	-0.278	1.552			-0.222	-0.494	1.498			-0.225	-0.562	1.474			0.161	-0.032	1.337			0.262	-0.044	1.154
0.027	-0.263	1.369			0.050	-0.218	1.410			0.041	0.069	1.415			0.012	0.247	1.368			-0.132	-0.054	1.503			-0.175	-0.278	1.552			-0.222	-0.494	1.498			-0.225	-0.562	1.474			0.161	-0.031	1.338			0.263	-0.045	1.155
0.027	-0.263	1.369			0.050	-0.218	1.410			0.041	0.069	1.415			0.013	0.247	1.369			-0.132	-0.053	1.502			-0.175	-0.278	1.551			-0.222	-0.494	1.497			-0.225	-0.562	1.474			0.162	-0.030	1.339			0.264	-0.045	1.155
0.027	-0.263	1.369			0.050	-0.218	1.410			0.041	0.069	1.415			0.013	0.247	1.369			-0.131	-0.053	1.502			-0.175	-0.278	1.551			-0.222	-0.494	1.497			-0.225	-0.562	1.473			0.163	-0.029	1.339			0.265	-0.046	1.156
0.028	-0.262	1.369			0.050	-0.217	1.410			0.041	0.068	1.415			0.013	0.246	1.370			-0.130	-0.053	1.502			-0.175	-0.278	1.551			-0.222	-0.494	1.497			-0.225	-0.562	1.473			0.164	-0.029	1.340			0.266	-0.047	1.157
0.028	-0.262	1.369			0.051	-0.217	1.410			0.041	0.068	1.415			0.013	0.246	1.370			-0.129	-0.053	1.501			-0.175	-0.278	1.551			-0.222	-0.495	1.497			-0.225	-0.562	1.473			0.164	-0.028	1.340			0.266	-0.047	1.157
0.028	-0.262	1.369			0.051	-0.217	1.410			0.041	0.068	1.416			0.013	0.246	1.371			-0.128	-0.052	1.501			-0.175	-0.279	1.551			-0.222	-0.495	1.496			-0.225	-0.562	1.473			0.165	-0.028	1.340			0.267	-0.048	1.158
0.029	-0.262	1.369			0.051	-0.217	1.411			0.041	0.068	1.416			0.013	0.246	1.371			-0.128	-0.052	1.500			-0.175	-0.279	1.550			-0.222	-0.495	1.496			-0.225	-0.562	1.472			0.166	-0.027	1.341			0.268	-0.048	1.158
0.029	-0.262	1.369			0.051	-0.216	1.411			0.041	0.068	1.416			0.013	0.246	1.372			-0.127	-0.052	1.500			-0.175	-0.279	1.550			-0.221	-0.495	1.496			-0.224	-0.561	1.472			0.166	-0.027	1.341			0.269	-0.049	1.159
0.029	-0.262	1.369			0.051	-0.216	1.411			0.041	0.068	1.416			0.013	0.246	1.372			-0.126	-0.052	1.499			-0.175	-0.279	1.550			-0.221	-0.495	1.496			-0.224	-0.561	1.472			0.167	-0.027	1.341			0.270	-0.049	1.159
0.030	-0.262	1.369			0.051	-0.216	1.411			0.041	0.068	1.416			0.013	0.246	1.373			-0.126	-0.052	1.499			-0.174	-0.279	1.550			-0.221	-0.495	1.496			-0.224	-0.561	1.472			0.167	-0.026	1.342			0.270	-0.050	1.160
0.030	-0.262	1.369			0.052	-0.216	1.411			0.041	0.067	1.416			0.013	0.246	1.373			-0.125	-0.051	1.499			-0.174	-0.279	1.550			-0.221	-0.495	1.495			-0.224	-0.561	1.472			0.168	-0.026	1.342			0.271	-0.050	1.160
0.030	-0.262	1.369			0.052	-0.216	1.411			0.041	0.067	1.416			0.013	0.246	1.374			-0.124	-0.051	1.498			-0.174	-0.279	1.549			-0.221	-0.495	1.495			-0.224	-0.561	1.471			0.168	-0.026	1.342			0.271	-0.051	1.160
0.031	-0.262	1.369			0.052	-0.216	1.411			0.041	0.067	1.416			0.013	0.246	1.374			-0.123	-0.051	1.498			-0.174	-0.279	1.549			-0.221	-0.495	1.495			-0.224	-0.561	1.471			0.169	-0.025	1.343			0.272	-0.051	1.161
0.031	-0.262	1.369			0.052	-0.216	1.411			0.041	0.067	1.417			0.013	0.246	1.374			-0.123	-0.051	1.497			-0.174	-0.279	1.549			-0.221	-0.494	1.495			-0.224	-0.561	1.471			0.169	-0.025	1.343			0.272	-0.051	1.161
0.031	-0.262	1.369			0.052	-0.216	1.411			0.041	0.067	1.417			0.014	0.246	1.375			-0.122	-0.050	1.497			-0.174	-0.279	1.549			-0.220	-0.494	1.495			-0.224	-0.561	1.471			0.170	-0.025	1.343			0.273	-0.052	1.161
0.032	-0.262	1.369			0.052	-0.216	1.411			0.041	0.067	1.417			0.014	0.246	1.375			-0.122	-0.050	1.497			-0.174	-0.279	1.549			-0.220	-0.494	1.494			-0.223	-0.561	1.471			0.170	-0.025	1.344			0.273	-0.052	1.162
0.032	-0.262	1.369			0.053	-0.216	1.411			0.042	0.067	1.417			0.014	0.246	1.375			-0.121	-0.050	1.496			-0.174	-0.279	1.549			-0.220	-0.494	1.494			-0.223	-0.561	1.470			0.170	-0.025	1.344			0.274	-0.052	1.162
0.032	-0.262	1.369			0.053	-0.216	1.411			0.042	0.067	1.417			0.014	0.245	1.375			-0.121	-0.050	1.496			-0.173	-0.279	1.549			-0.220	-0.494	1.494			-0.223	-0.561	1.470			0.171	-0.024	1.344			0.274	-0.052	1.162
0.032	-0.262	1.369			0.053	-0.216	1.411			0.042	0.067	1.417			0.014	0.245	1.375			-0.120	-0.050	1.496			-0.173	-0.279	1.548			-0.220	-0.494	1.494			-0.223	-0.561	1.470			0.171	-0.024	1.344			0.274	-0.053	1.162
0.033	-0.262	1.369			0.053	-0.216	1.411			0.042	0.067	1.417			0.013	0.246	1.377			-0.120	-0.049	1.495			-0.173	-0.279	1.548			-0.220	-0.494	1.494			-0.223	-0.561	1.470			0.171	-0.024	1.344			0.275	-0.053	1.162
0.033	-0.262	1.369			0.053	-0.215	1.411			0.042	0.067	1.417			0.012	0.246	1.378			-0.119	-0.049	1.495			-0.173	-0.279	1.548			-0.219	-0.494	1.494			-0.223	-0.560	1.470			0.172	-0.024	1.345			0.275	-0.053	1.162
0.033	-0.262	1.369			0.053	-0.215	1.411			0.042	0.066	1.417			0.012	0.246	1.380			-0.119	-0.049	1.495			-0.173	-0.279	1.548			-0.219	-0.494	1.494			-0.223	-0.560	1.470			0.172	-0.024	1.345			0.275	-0.053	1.162
0.033	-0.262	1.369			0.053	-0.215	1.411			0.042	0.066	1.417			0.011	0.246	1.381			-0.118	-0.049	1.495			-0.173	-0.279	1.548			-0.219	-0.493	1.494			-0.222	-0.560	1.469			0.172	-0.024	1.345			0.275	-0.053	1.162
0.033	-0.262	1.369			0.053	-0.215	1.411			0.042	0.066	1.417			0.010	0.246	1.383			-0.118	-0.048	1.494			-0.173	-0.279	1.548			-0.219	-0.493	1.494			-0.222	-0.560	1.469			0.173	-0.024	1.345			0.275	-0.053	1.162
0.034	-0.262	1.369			0.054	-0.215	1.411			0.042	0.066	1.417			0.009	0.246	1.384			-0.118	-0.048	1.494			-0.173	-0.279	1.548			-0.218	-0.493	1.493			-0.222	-0.560	1.469			0.173	-0.024	1.345			0.276	-0.053	1.161
0.034	-0.262	1.369			0.054	-0.215	1.411			0.042	0.066	1.417			0.008	0.246	1.385			-0.118	-0.048	1.494			-0.173	-0.279	1.548			-0.218	-0.493	1.493			-0.222	-0.560	1.469			0.173	-0.024	1.345			0.276	-0.053	1.161
0.034	-0.262	1.369			0.054	-0.215	1.411			0.042	0.066	1.418			0.007	0.246	1.386			-0.117	-0.048	1.494			-0.172	-0.279	1.548			-0.218	-0.492	1.493			-0.222	-0.559	1.469			0.174	-0.024	1.345			0.275	-0.053	1.159
0.034	-0.262	1.369			0.054	-0.215	1.411			0.042	0.066	1.418			0.007	0.246	1.387			-0.117	-0.048	1.494			-0.172	-0.279	1.547			-0.218	-0.492	1.493			-0.222	-0.559	1.469			0.174	-0.024	1.345			0.275	-0.052	1.157
0.034	-0.262	1.369			0.054	-0.215	1.411			0.042	0.066	1.418			0.006	0.246	1.388			-0.117	-0.048	1.494			-0.172	-0.279	1.547			-0.217	-0.491	1.494			-0.221	-0.559	1.469			0.174	-0.024	1.345			0.275	-0.052	1.155
0.034	-0.262	1.369			0.054	-0.215	1.411			0.042	0.066	1.418			0.005	0.247	1.389			-0.117	-0.048	1.494			-0.172	-0.279	1.547			-0.217	-0.491	1.494			-0.221	-0.559	1.469			0.174	-0.024	1.345			0.275	-0.051	1.153
0.035	-0.261	1.369			0.054	-0.215	1.411			0.042	0.066	1.418			0.005	0.247	1.390			-0.117	-0.048	1.494			-0.172	-0.279	1.547			-0.216	-0.490	1.494			-0.221	-0.558	1.469			0.174	-0.024	1.345			0.274	-0.050	1.150
0.035	-0.261	1.369			0.054	-0.215	1.411			0.042	0.066	1.418			0.004	0.247	1.390			-0.117	-0.048	1.494			-0.172	-0.279	1.547			-0.216	-0.489	1.494			-0.221	-0.558	1.469			0.175	-0.024	1.345			0.270	-0.042	1.139
0.035	-0.261	1.369			0.055	-0.214	1.411			0.042	0.065	1.418			0.004	0.247	1.391			-0.116	-0.048	1.494			-0.172	-0.279	1.547			-0.215	-0.489	1.494			-0.221	-0.557	1.469			0.175	-0.024	1.345			0.268	-0.037	1.133
0.035	-0.261	1.369			0.055	-0.214	1.411			0.042	0.065	1.418			0.004	0.247	1.391			-0.116	-0.048	1.493			-0.172	-0.279	1.547			-0.215	-0.488	1.495			-0.220	-0.557	1.469			0.175	-0.024	1.345			0.266	-0.034	1.127
0.035	-0.261	1.369			0.055	-0.214	1.411			0.041	0.065	1.418			0.003	0.247	1.392			-0.116	-0.047	1.493			-0.172	-0.279	1.547			-0.215	-0.487	1.495			-0.220	-0.557	1.469			0.175	-0.024	1.345			0.265	-0.032	1.124
0.035	-0.261	1.369			0.055	-0.214	1.411			0.041	0.065	1.418			0.003	0.247	1.392			-0.116	-0.047	1.493			-0.172	-0.279	1.547			-0.214	-0.487	1.495			-0.220	-0.556	1.469			0.175	-0.024	1.344			0.264	-0.030	1.121
0.036	-0.261	1.369			0.055	-0.214	1.411			0.041	0.065	1.418			0.003	0.247	1.393			-0.116	-0.047	1.493			-0.171	-0.279	1.547			-0.214	-0.486	1.495			-0.220	-0.556	1.469			0.176	-0.024	1.344			0.263	-0.030	1.119
0.036	-0.261	1.369			0.055	-0.214	1.411			0.041	0.065	1.418			0.002	0.247	1.393			-0.116	-0.047	1.493			-0.171	-0.279	1.547			-0.214	-0.486	1.495			-0.220	-0.556	1.469			0.176	-0.024	1.344			0.263	-0.029	1.116
0.036	-0.261	1.369			0.055	-0.214	1.411			0.041	0.065	1.418			0.002	0.247	1.394			-0.116	-0.047	1.493			-0.171	-0.279	1.547			-0.213	-0.485	1.495			-0.220	-0.556	1.469			0.176	-0.023	1.344			0.262	-0.028	1.114
0.036	-0.260	1.369			0.055	-0.214	1.411			0.041	0.065	1.418			0.002	0.248	1.394			-0.116	-0.047	1.493			-0.171	-0.279	1.547			-0.213	-0.485	1.495			-0.220	-0.555	1.469			0.176	-0.023	1.344			0.262	-0.028	1.113
0.036	-0.260	1.369			0.056	-0.214	1.411			0.041	0.065	1.418			0.002	0.248	1.394			-0.115	-0.047	1.493			-0.171	-0.279	1.546			-0.213	-0.485	1.495			-0.220	-0.555	1.469			0.176	-0.023	1.344			0.261	-0.028	1.111
0.036	-0.260	1.369			0.056	-0.213	1.411			0.041	0.065	1.418			0.002	0.248	1.395			-0.115	-0.047	1.493			-0.171	-0.279	1.546			-0.213	-0.484	1.495			-0.219	-0.555	1.469			0.177	-0.023	1.343			0.261	-0.028	1.109
0.037	-0.260	1.369			0.056	-0.213	1.411			0.041	0.065	1.418			0.002	0.248	1.395			-0.115	-0.047	1.493			-0.171	-0.279	1.546			-0.212	-0.484	1.495			-0.219	-0.555	1.469			0.177	-0.023	1.343			0.261	-0.028	1.108
0.037	-0.260	1.369			0.056	-0.213	1.411			0.040	0.065	1.418			0.002	0.248	1.395			-0.115	-0.047	1.493			-0.171	-0.279	1.546			-0.212	-0.484	1.496			-0.219	-0.554	1.469			0.177	-0.023	1.343			0.260	-0.028	1.106
0.037	-0.260	1.369			0.056	-0.213	1.411			0.040	0.064	1.418			0.002	0.248	1.395			-0.115	-0.047	1.493			-0.171	-0.279	1.546			-0.212	-0.483	1.496			-0.219	-0.554	1.469			0.177	-0.023	1.342			0.260	-0.028	1.105
0.037	-0.260	1.369			0.056	-0.213	1.411			0.040	0.064	1.418			0.002	0.248	1.396			-0.115	-0.047	1.493			-0.171	-0.279	1.546			-0.212	-0.483	1.496			-0.219	-0.554	1.469			0.177	-0.023	1.342			0.259	-0.028	1.103
0.037	-0.260	1.369			0.056	-0.213	1.411			0.040	0.064	1.418			0.002	0.249	1.396			-0.115	-0.047	1.493			-0.171	-0.279	1.546			-0.212	-0.483	1.496			-0.219	-0.554	1.469			0.177	-0.022	1.342			0.259	-0.028	1.102
0.037	-0.260	1.368			0.057	-0.213	1.411			0.040	0.064	1.417			0.002	0.249	1.396			-0.116	-0.047	1.493			-0.170	-0.279	1.546			-0.211	-0.482	1.496			-0.219	-0.554	1.469			0.177	-0.022	1.341			0.259	-0.028	1.100
0.038	-0.260	1.368			0.057	-0.213	1.411			0.040	0.064	1.417			0.002	0.249	1.396			-0.116	-0.047	1.494			-0.170	-0.279	1.546			-0.211	-0.482	1.496			-0.219	-0.553	1.469			0.178	-0.022	1.341			0.258	-0.028	1.099
0.038	-0.260	1.368			0.057	-0.213	1.411			0.040	0.064	1.417			0.002	0.249	1.397			-0.116	-0.047	1.494			-0.170	-0.279	1.546			-0.211	-0.482	1.496			-0.219	-0.553	1.469			0.178	-0.022	1.341			0.258	-0.029	1.096
0.038	-0.260	1.368			0.057	-0.213	1.410			0.040	0.064	1.417			0.002	0.249	1.397			-0.116	-0.047	1.494			-0.170	-0.279	1.546			-0.211	-0.482	1.496			-0.219	-0.553	1.469			0.178	-0.022	1.340			0.257	-0.029	1.094
0.038	-0.259	1.368			0.057	-0.213	1.410			0.040	0.064	1.417			0.003	0.250	1.397			-0.116	-0.047	1.494			-0.170	-0.279	1.546			-0.211	-0.481	1.496			-0.219	-0.553	1.469			0.178	-0.022	1.340			0.256	-0.029	1.093
0.038	-0.259	1.368			0.058	-0.213	1.410			0.040	0.063	1.417			0.003	0.250	1.397			-0.117	-0.047	1.494			-0.170	-0.279	1.546			-0.211	-0.481	1.496			-0.219	-0.553	1.469			0.178	-0.022	1.339			0.256	-0.029	1.091
0.038	-0.259	1.368			0.058	-0.213	1.410			0.040	0.063	1.417			0.003	0.250	1.397			-0.117	-0.048	1.495			-0.170	-0.279	1.546			-0.210	-0.481	1.496			-0.219	-0.552	1.469			0.178	-0.022	1.338			0.255	-0.029	1.089
0.039	-0.259	1.368			0.058	-0.213	1.410			0.040	0.063	1.417			0.003	0.250	1.397			-0.117	-0.048	1.495			-0.170	-0.279	1.545			-0.210	-0.481	1.495			-0.219	-0.552	1.469			0.178	-0.022	1.338			0.254	-0.029	1.088
0.039	-0.260	1.367			0.058	-0.213	1.410			0.040	0.063	1.417			0.004	0.250	1.397			-0.118	-0.048	1.496			-0.170	-0.279	1.545			-0.210	-0.480	1.495			-0.219	-0.552	1.469			0.178	-0.022	1.337			0.254	-0.029	1.087
0.040	-0.260	1.367			0.059	-0.213	1.409			0.040	0.063	1.417			0.004	0.251	1.398			-0.118	-0.049	1.496			-0.170	-0.279	1.545			-0.210	-0.480	1.495			-0.219	-0.552	1.469			0.177	-0.022	1.336			0.254	-0.029	1.086
0.040	-0.262	1.367			0.060	-0.214	1.409			0.040	0.063	1.417			0.004	0.251	1.398			-0.119	-0.049	1.496			-0.170	-0.279	1.545			-0.210	-0.480	1.495			-0.219	-0.552	1.468			0.177	-0.023	1.335			0.254	-0.029	1.084
0.041	-0.264	1.366			0.060	-0.216	1.408			0.040	0.062	1.417			0.004	0.251	1.398			-0.119	-0.049	1.497			-0.170	-0.279	1.545			-0.210	-0.480	1.495			-0.219	-0.552	1.468			0.177	-0.024	1.334			0.254	-0.029	1.083
0.041	-0.266	1.366			0.060	-0.217	1.408			0.040	0.062	1.417			0.004	0.251	1.398			-0.120	-0.050	1.497			-0.169	-0.279	1.545			-0.210	-0.480	1.495			-0.219	-0.552	1.468			0.176	-0.024	1.334			0.254	-0.029	1.082
0.041	-0.269	1.365			0.061	-0.219	1.407			0.040	0.062	1.416			0.004	0.251	1.398			-0.120	-0.050	1.498			-0.169	-0.279	1.545			-0.209	-0.480	1.495			-0.219	-0.552	1.468			0.176	-0.025	1.333			0.256	-0.030	1.082
0.041	-0.271	1.365			0.061	-0.221	1.407			0.040	0.062	1.416			0.005	0.251	1.398			-0.121	-0.050	1.498			-0.169	-0.280	1.545			-0.209	-0.480	1.495			-0.219	-0.552	1.468			0.176	-0.025	1.332			0.261	-0.031	1.085
0.040	-0.274	1.365			0.061	-0.223	1.407			0.040	0.062	1.416			0.005	0.251	1.398			-0.121	-0.050	1.498			-0.169	-0.280	1.545			-0.209	-0.480	1.494			-0.219	-0.552	1.467			0.175	-0.026	1.332			0.269	-0.034	1.089
0.040	-0.275	1.364			0.061	-0.224	1.406			0.040	0.062	1.416			0.005	0.251	1.398			-0.121	-0.050	1.499			-0.169	-0.280	1.544			-0.209	-0.481	1.494			-0.219	-0.553	1.467			0.175	-0.026	1.331			0.277	-0.035	1.093
0.040	-0.277	1.364			0.061	-0.225	1.406			0.040	0.061	1.416			0.005	0.251	1.397			-0.122	-0.050	1.499			-0.169	-0.280	1.544			-0.209	-0.481	1.494			-0.219	-0.553	1.467			0.175	-0.026	1.331			0.286	-0.036	1.098
0.040	-0.278	1.364			0.060	-0.227	1.406			0.040	0.061	1.416			0.005	0.251	1.397			-0.122	-0.050	1.499			-0.169	-0.280	1.544			-0.209	-0.481	1.494			-0.219	-0.553	1.467			0.175	-0.026	1.331			0.296	-0.037	1.105
0.039	-0.280	1.364			0.060	-0.228	1.405			0.039	0.061	1.416			0.004	0.251	1.397			-0.122	-0.051	1.499			-0.169	-0.280	1.544			-0.209	-0.481	1.494			-0.219	-0.553	1.467			0.175	-0.026	1.331			0.306	-0.039	1.112
0.039	-0.281	1.363			0.060	-0.229	1.405			0.039	0.061	1.415			0.004	0.251	1.396			-0.123	-0.051	1.499			-0.169	-0.280	1.544			-0.209	-0.482	1.494			-0.218	-0.554	1.467			0.175	-0.027	1.330			0.316	-0.040	1.120
0.039	-0.282	1.363			0.060	-0.230	1.405			0.039	0.061	1.415			0.004	0.251	1.396			-0.123	-0.051	1.499			-0.169	-0.281	1.544			-0.209	-0.482	1.493			-0.218	-0.554	1.466			0.175	-0.027	1.330			0.324	-0.041	1.127
0.039	-0.283	1.363			0.059	-0.230	1.405			0.039	0.061	1.415			0.004	0.251	1.395			-0.123	-0.051	1.499			-0.169	-0.281	1.543			-0.209	-0.482	1.493			-0.218	-0.554	1.466			0.176	-0.027	1.331			0.330	-0.042	1.133
0.038	-0.284	1.363			0.059	-0.231	1.405			0.039	0.060	1.415			0.004	0.251	1.395			-0.124	-0.051	1.499			-0.170	-0.281	1.542			-0.209	-0.482	1.492			-0.218	-0.554	1.465			0.176	-0.027	1.331			0.336	-0.043	1.138
0.038	-0.284	1.363			0.059	-0.232	1.405			0.039	0.060	1.415			0.004	0.251	1.394			-0.125	-0.051	1.498			-0.170	-0.281	1.541			-0.210	-0.483	1.490			-0.218	-0.554	1.464			0.177	-0.027	1.332			0.341	-0.044	1.143
0.038	-0.285	1.363			0.058	-0.233	1.405			0.039	0.060	1.415			0.003	0.251	1.394			-0.125	-0.051	1.498			-0.171	-0.281	1.539			-0.211	-0.483	1.487			-0.219	-0.553	1.461			0.178	-0.028	1.332			0.346	-0.044	1.147
0.038	-0.286	1.363			0.058	-0.233	1.405			0.039	0.060	1.414			0.003	0.251	1.393			-0.126	-0.051	1.497			-0.172	-0.281	1.538			-0.212	-0.483	1.483			-0.220	-0.552	1.457			0.179	-0.028	1.333			0.350	-0.045	1.151
0.038	-0.286	1.363			0.058	-0.234	1.405			0.039	0.060	1.414			0.003	0.251	1.393			-0.127	-0.051	1.496			-0.173	-0.281	1.536			-0.214	-0.484	1.479			-0.221	-0.551	1.453			0.180	-0.028	1.334			0.354	-0.045	1.154
0.038	-0.287	1.362			0.058	-0.234	1.404			0.039	0.060	1.414			0.003	0.251	1.392			-0.128	-0.051	1.495			-0.175	-0.281	1.534			-0.216	-0.484	1.475			-0.223	-0.549	1.449			0.181	-0.028	1.335			0.358	-0.046	1.157
0.037	-0.287	1.362			0.057	-0.235	1.404			0.039	0.060	1.414			0.003	0.251	1.392			-0.129	-0.051	1.495			-0.176	-0.281	1.532			-0.218	-0.483	1.471			-0.224	-0.547	1.444			0.182	-0.028	1.336			0.361	-0.046	1.160
0.037	-0.288	1.362			0.057	-0.235	1.404			0.039	0.059	1.414			0.003	0.251	1.391			-0.129	-0.051	1.494			-0.178	-0.281	1.530			-0.219	-0.483	1.467			-0.226	-0.545	1.441			0.183	-0.029	1.338			0.365	-0.046	1.164
0.037	-0.288	1.362			0.057	-0.236	1.404			0.038	0.059	1.413			0.003	0.251	1.391			-0.130	-0.051	1.493			-0.179	-0.281	1.528			-0.221	-0.483	1.463			-0.227	-0.544	1.437			0.184	-0.029	1.339			0.369	-0.046	1.166
0.037	-0.289	1.362			0.056	-0.236	1.404			0.038	0.059	1.413			0.003	0.251	1.390			-0.131	-0.051	1.492			-0.180	-0.281	1.526			-0.222	-0.483	1.460			-0.228	-0.542	1.435			0.185	-0.029	1.340			0.372	-0.046	1.170
0.037	-0.289	1.362			0.056	-0.236	1.404			0.038	0.059	1.413			0.003	0.251	1.390			-0.131	-0.051	1.492			-0.181	-0.281	1.525			-0.223	-0.483	1.457			-0.229	-0.541	1.432			0.186	-0.029	1.341			0.376	-0.047	1.172
0.037	-0.289	1.362			0.056	-0.237	1.404			0.038	0.059	1.413			0.003	0.251	1.389			-0.132	-0.051	1.491			-0.182	-0.281	1.523			-0.224	-0.483	1.455			-0.230	-0.540	1.430			0.187	-0.029	1.343			0.379	-0.047	1.175
0.037	-0.290	1.362			0.055	-0.237	1.404			0.038	0.059	1.413			0.003	0.251	1.389			-0.132	-0.050	1.490			-0.183	-0.281	1.522			-0.225	-0.483	1.453			-0.231	-0.539	1.428			0.188	-0.030	1.344			0.381	-0.047	1.178
0.037	-0.290	1.362			0.055	-0.237	1.405			0.038	0.059	1.413			0.003	0.251	1.388			-0.133	-0.050	1.489			-0.184	-0.281	1.521			-0.226	-0.482	1.452			-0.231	-0.538	1.427			0.189	-0.030	1.345			0.384	-0.047	1.180
0.037	-0.290	1.362			0.055	-0.238	1.405			0.038	0.059	1.412			0.004	0.251	1.388			-0.133	-0.050	1.489			-0.185	-0.281	1.520			-0.226	-0.482	1.450			-0.232	-0.537	1.425			0.190	-0.030	1.347			0.386	-0.047	1.182
0.037	-0.290	1.362			0.055	-0.238	1.405			0.038	0.058	1.412			0.004	0.251	1.388			-0.134	-0.050	1.488			-0.186	-0.281	1.519			-0.227	-0.482	1.449			-0.232	-0.537	1.424			0.191	-0.030	1.348			0.387	-0.048	1.183
0.037	-0.291	1.362			0.054	-0.238	1.405			0.038	0.058	1.412			0.004	0.251	1.387			-0.134	-0.050	1.487			-0.187	-0.281	1.518			-0.227	-0.482	1.448			-0.232	-0.536	1.423			0.191	-0.031	1.349			0.389	-0.048	1.185
0.037	-0.291	1.362			0.054	-0.238	1.405			0.038	0.058	1.412			0.004	0.251	1.387			-0.135	-0.050	1.487			-0.187	-0.281	1.517			-0.228	-0.482	1.447			-0.233	-0.536	1.422			0.192	-0.031	1.350			0.391	-0.048	1.186
0.036	-0.291	1.362			0.054	-0.239	1.405			0.038	0.058	1.412			0.004	0.251	1.387			-0.135	-0.050	1.486			-0.188	-0.281	1.516			-0.228	-0.482	1.446			-0.233	-0.535	1.421			0.193	-0.031	1.351			0.392	-0.048	1.187
0.036	-0.291	1.362			0.054	-0.239	1.405			0.038	0.058	1.412			0.005	0.251	1.386			-0.135	-0.050	1.486			-0.188	-0.281	1.516			-0.229	-0.482	1.445			-0.233	-0.535	1.420			0.193	-0.031	1.352			0.394	-0.048	1.189
0.036	-0.291	1.362			0.054	-0.239	1.405			0.038	0.058	1.412			0.005	0.251	1.386			-0.135	-0.050	1.485			-0.189	-0.281	1.515			-0.229	-0.482	1.444			-0.234	-0.535	1.420			0.194	-0.031	1.353			0.395	-0.049	1.190
0.036	-0.292	1.362			0.053	-0.239	1.405			0.038	0.058	1.412			0.005	0.251	1.386			-0.136	-0.050	1.485			-0.189	-0.281	1.514			-0.229	-0.482	1.443			-0.234	-0.534	1.419			0.194	-0.032	1.353			0.396	-0.049	1.191
0.036	-0.292	1.362			0.053	-0.239	1.405			0.037	0.058	1.412			0.005	0.251	1.385			-0.136	-0.049	1.484			-0.190	-0.281	1.514			-0.230	-0.482	1.442			-0.234	-0.534	1.418			0.195	-0.032	1.354			0.397	-0.049	1.192
0.036	-0.292	1.362			0.053	-0.239	1.405			0.037	0.058	1.412			0.005	0.251	1.385			-0.136	-0.049	1.484			-0.190	-0.281	1.513			-0.230	-0.482	1.442			-0.234	-0.534	1.418			0.195	-0.032	1.355			0.398	-0.049	1.193
0.036	-0.292	1.362			0.053	-0.239	1.405			0.037	0.058	1.411			0.006	0.251	1.385			-0.136	-0.049	1.483			-0.190	-0.281	1.513			-0.230	-0.482	1.441			-0.234	-0.534	1.417			0.196	-0.032	1.355			0.399	-0.049	1.194
0.036	-0.292	1.362			0.053	-0.240	1.405			0.037	0.058	1.411			0.006	0.251	1.385			-0.136	-0.049	1.483			-0.191	-0.281	1.513			-0.230	-0.482	1.441			-0.234	-0.534	1.417			0.196	-0.032	1.356			0.400	-0.049	1.195
0.036	-0.292	1.362			0.052	-0.240	1.405			0.037	0.058	1.411			0.006	0.251	1.385			-0.137	-0.049	1.483			-0.191	-0.281	1.512			-0.230	-0.482	1.441			-0.234	-0.534	1.417			0.197	-0.032	1.356			0.401	-0.049	1.196
0.036	-0.292	1.362			0.052	-0.240	1.405			0.037	0.057	1.411			0.006	0.251	1.384			-0.137	-0.049	1.482			-0.191	-0.281	1.512			-0.230	-0.482	1.440			-0.234	-0.534	1.417			0.197	-0.032	1.357			0.402	-0.050	1.196
0.036	-0.292	1.362			0.052	-0.240	1.405			0.037	0.057	1.411			0.007	0.251	1.384			-0.137	-0.049	1.482			-0.191	-0.281	1.512			-0.230	-0.482	1.440			-0.234	-0.534	1.417			0.197	-0.032	1.357			0.403	-0.050	1.197
0.036	-0.292	1.362			0.052	-0.240	1.405			0.037	0.057	1.411			0.007	0.251	1.384			-0.137	-0.049	1.481			-0.192	-0.281	1.511			-0.230	-0.482	1.440			-0.234	-0.534	1.417			0.198	-0.032	1.358			0.403	-0.050	1.198
0.036	-0.292	1.362			0.052	-0.240	1.405			0.037	0.057	1.411			0.007	0.251	1.384			-0.137	-0.049	1.481			-0.192	-0.281	1.511			-0.231	-0.482	1.440			-0.234	-0.534	1.417			0.198	-0.033	1.358			0.404	-0.050	1.199
0.036	-0.292	1.362			0.052	-0.240	1.405			0.037	0.057	1.411			0.007	0.251	1.384			-0.137	-0.049	1.481			-0.192	-0.281	1.511			-0.231	-0.481	1.440			-0.234	-0.534	1.417			0.198	-0.033	1.359			0.405	-0.050	1.199
0.036	-0.292	1.362			0.052	-0.240	1.405			0.037	0.057	1.411			0.008	0.251	1.383			-0.137	-0.049	1.480			-0.192	-0.281	1.510			-0.231	-0.481	1.440			-0.234	-0.534	1.417			0.199	-0.033	1.359			0.405	-0.050	1.200
0.036	-0.292	1.362			0.052	-0.240	1.405			0.037	0.057	1.411			0.008	0.251	1.383			-0.137	-0.048	1.480			-0.193	-0.281	1.510			-0.231	-0.481	1.440			-0.234	-0.534	1.417			0.199	-0.033	1.359			0.405	-0.051	1.200
0.036	-0.292	1.362			0.051	-0.240	1.406			0.037	0.057	1.411			0.008	0.251	1.383			-0.137	-0.048	1.479			-0.193	-0.281	1.510			-0.231	-0.481	1.440			-0.234	-0.534	1.416			0.199	-0.033	1.360			0.405	-0.051	1.201
0.036	-0.292	1.362			0.051	-0.240	1.406			0.037	0.057	1.411			0.009	0.251	1.383			-0.137	-0.048	1.479			-0.193	-0.281	1.510			-0.231	-0.481	1.440			-0.234	-0.534	1.416			0.199	-0.033	1.360			0.403	-0.052	1.200
0.036	-0.292	1.362			0.051	-0.240	1.406			0.037	0.057	1.411			0.009	0.251	1.382			-0.137	-0.048	1.479			-0.193	-0.281	1.509			-0.231	-0.481	1.439			-0.234	-0.534	1.416			0.200	-0.033	1.360			0.397	-0.053	1.198
0.036	-0.292	1.362			0.051	-0.240	1.406			0.037	0.057	1.411			0.009	0.251	1.382			-0.137	-0.048	1.478			-0.193	-0.281	1.509			-0.231	-0.481	1.439			-0.234	-0.534	1.416			0.200	-0.033	1.361			0.386	-0.056	1.195
0.036	-0.292	1.362			0.051	-0.240	1.406			0.037	0.057	1.411			0.010	0.251	1.382			-0.136	-0.048	1.478			-0.193	-0.281	1.509			-0.231	-0.481	1.439			-0.234	-0.534	1.416			0.200	-0.033	1.361			0.373	-0.059	1.192
0.036	-0.292	1.362			0.051	-0.240	1.406			0.037	0.057	1.411			0.010	0.251	1.382			-0.136	-0.048	1.477			-0.193	-0.281	1.509			-0.231	-0.481	1.439			-0.234	-0.534	1.416			0.200	-0.033	1.361			0.361	-0.062	1.188
0.036	-0.292	1.362			0.051	-0.240	1.406			0.037	0.057	1.411			0.010	0.251	1.382			-0.136	-0.047	1.477			-0.194	-0.281	1.509			-0.231	-0.481	1.439			-0.234	-0.534	1.416			0.200	-0.033	1.361			0.349	-0.069	1.179
0.036	-0.292	1.362			0.051	-0.240	1.406			0.037	0.057	1.411			0.011	0.251	1.381			-0.136	-0.047	1.477			-0.194	-0.281	1.508			-0.230	-0.481	1.439			-0.234	-0.534	1.416			0.199	-0.034	1.360			0.337	-0.076	1.170
0.036	-0.292	1.362			0.051	-0.240	1.406			0.037	0.057	1.411			0.011	0.251	1.381			-0.136	-0.047	1.477			-0.194	-0.281	1.508			-0.230	-0.481	1.439			-0.234	-0.534	1.416			0.198	-0.034	1.359			0.311	-0.075	1.134
0.037	-0.291	1.362			0.052	-0.240	1.406			0.038	0.057	1.411			0.011	0.251	1.381			-0.135	-0.047	1.476			-0.193	-0.280	1.509			-0.230	-0.481	1.439			-0.233	-0.534	1.416			0.196	-0.034	1.356			0.287	-0.064	1.113
0.038	-0.284	1.362			0.053	-0.236	1.406			0.038	0.057	1.410			0.011	0.251	1.381			-0.134	-0.046	1.476			-0.192	-0.278	1.510			-0.230	-0.481	1.440			-0.233	-0.534	1.417			0.195	-0.033	1.355			0.281	-0.067	1.109
0.040	-0.275	1.362			0.056	-0.229	1.406			0.043	0.058	1.410			0.011	0.251	1.381			-0.129	-0.043	1.476			-0.191	-0.275	1.511			-0.229	-0.481	1.441			-0.233	-0.534	1.418			0.196	-0.031	1.353			0.259	-0.057	1.093
0.041	-0.270	1.362			0.058	-0.225	1.405			0.047	0.059	1.409			0.011	0.251	1.381			-0.125	-0.041	1.476			-0.189	-0.273	1.513			-0.228	-0.481	1.443			-0.231	-0.535	1.420			0.197	-0.029	1.351			0.249	-0.062	1.089
0.041	-0.270	1.362			0.058	-0.224	1.405			0.047	0.058	1.408			0.009	0.251	1.380			-0.122	-0.040	1.475			-0.188	-0.271	1.515			-0.226	-0.482	1.447			-0.230	-0.537	1.424			0.196	-0.029	1.349			0.242	-0.065	1.087
0.040	-0.277	1.362			0.057	-0.229	1.405			0.046	0.055	1.407			0.005	0.249	1.379			-0.120	-0.040	1.475			-0.186	-0.271	1.517			-0.224	-0.482	1.452			-0.228	-0.540	1.429			0.177	-0.052	1.336			0.234	-0.067	1.084
0.037	-0.284	1.362			0.056	-0.235	1.404			0.043	0.050	1.406			0.001	0.248	1.379			-0.119	-0.040	1.475			-0.184	-0.271	1.520			-0.222	-0.483	1.458			-0.226	-0.543	1.435			0.168	-0.064	1.330			0.227	-0.069	1.080
0.036	-0.290	1.362			0.055	-0.240	1.403			0.039	0.040	1.405			-0.003	0.245	1.380			-0.118	-0.041	1.476			-0.182	-0.272	1.523			-0.220	-0.485	1.464			-0.223	-0.546	1.441			0.162	-0.070	1.326			0.216	-0.071	1.075
0.034	-0.295	1.361			0.054	-0.245	1.403			0.033	0.030	1.404			-0.007	0.242	1.381			-0.118	-0.042	1.477			-0.181	-0.272	1.526			-0.218	-0.486	1.470			-0.221	-0.549	1.448			0.159	-0.074	1.324			0.206	-0.072	1.069
0.032	-0.298	1.361			0.052	-0.249	1.403			0.028	0.022	1.404			-0.011	0.238	1.383			-0.117	-0.043	1.477			-0.180	-0.272	1.528			-0.216	-0.488	1.476			-0.220	-0.552	1.455			0.155	-0.077	1.323			0.199	-0.072	1.065
0.031	-0.301	1.362			0.051	-0.251	1.403			0.030	0.027	1.403			-0.013	0.237	1.383			-0.117	-0.044	1.478			-0.179	-0.273	1.531			-0.214	-0.489	1.482			-0.218	-0.554	1.462			0.152	-0.079	1.322			0.189	-0.073	1.060
0.029	-0.303	1.362			0.050	-0.252	1.403			0.031	0.032	1.402			-0.011	0.240	1.384			-0.117	-0.044	1.479			-0.178	-0.274	1.534			-0.213	-0.490	1.488			-0.217	-0.554	1.469			0.149	-0.080	1.321			0.177	-0.074	1.057
0.026	-0.304	1.365			0.048	-0.253	1.404			0.030	0.038	1.399			-0.009	0.242	1.385			-0.117	-0.044	1.479			-0.178	-0.271	1.537			-0.211	-0.488	1.496			-0.215	-0.553	1.477			0.145	-0.080	1.321			0.166	-0.075	1.054
0.024	-0.304	1.366			0.046	-0.252	1.404			0.029	0.041	1.398			-0.008	0.244	1.386			-0.118	-0.045	1.480			-0.178	-0.269	1.540			-0.209	-0.487	1.502			-0.213	-0.553	1.483			0.141	-0.072	1.322			0.152	-0.077	1.054
0.023	-0.304	1.367			0.045	-0.252	1.405			0.029	0.043	1.398			-0.007	0.245	1.387			-0.118	-0.044	1.483			-0.177	-0.268	1.542			-0.207	-0.487	1.506			-0.212	-0.553	1.487			0.140	-0.062	1.323			0.132	-0.079	1.054
0.022	-0.305	1.368			0.045	-0.252	1.405			0.028	0.045	1.398			-0.007	0.246	1.387			-0.118	-0.044	1.484			-0.175	-0.270	1.545			-0.206	-0.487	1.510			-0.211	-0.554	1.491			0.138	-0.055	1.322			0.112	-0.080	1.055
0.022	-0.305	1.368			0.044	-0.253	1.405			0.028	0.047	1.398			-0.007	0.246	1.387			-0.117	-0.043	1.486			-0.173	-0.272	1.547			-0.205	-0.488	1.513			-0.210	-0.555	1.494			0.137	-0.049	1.322			0.084	-0.077	1.065
0.021	-0.305	1.368			0.044	-0.253	1.405			0.027	0.048	1.398			-0.007	0.247	1.388			-0.116	-0.034	1.493			-0.171	-0.271	1.549			-0.204	-0.488	1.516			-0.209	-0.556	1.497			0.136	-0.044	1.321			0.068	-0.075	1.070
0.021	-0.306	1.368			0.044	-0.253	1.405			0.027	0.049	1.398			-0.007	0.247	1.388			-0.116	-0.029	1.497			-0.169	-0.269	1.550			-0.203	-0.489	1.518			-0.208	-0.557	1.499			0.135	-0.040	1.320			0.055	-0.075	1.074
0.020	-0.306	1.368			0.043	-0.253	1.405			0.027	0.050	1.398			-0.007	0.247	1.388			-0.115	-0.024	1.501			-0.167	-0.268	1.552			-0.203	-0.490	1.520			-0.208	-0.558	1.501			0.134	-0.036	1.319			0.043	-0.074	1.077
0.020	-0.306	1.368			0.043	-0.253	1.405			0.026	0.051	1.398			-0.008	0.247	1.388			-0.115	-0.021	1.504			-0.165	-0.267	1.553			-0.202	-0.490	1.522			-0.207	-0.558	1.503			0.133	-0.033	1.319			0.032	-0.074	1.079
0.019	-0.307	1.368			0.043	-0.253	1.405			0.026	0.052	1.398			-0.008	0.248	1.388			-0.114	-0.017	1.507			-0.163	-0.266	1.555			-0.201	-0.491	1.524			-0.207	-0.559	1.504			0.132	-0.031	1.318			0.023	-0.073	1.081
0.019	-0.307	1.369			0.043	-0.253	1.404			0.026	0.053	1.398			-0.009	0.248	1.388			-0.114	-0.015	1.511			-0.161	-0.265	1.557			-0.200	-0.492	1.526			-0.206	-0.560	1.506			0.132	-0.029	1.317			0.015	-0.073	1.083
0.018	-0.307	1.369			0.042	-0.253	1.404			0.025	0.054	1.398			-0.010	0.248	1.388			-0.113	-0.012	1.514			-0.159	-0.264	1.559			-0.199	-0.494	1.528			-0.206	-0.561	1.508			0.131	-0.027	1.317			0.008	-0.073	1.084
0.018	-0.307	1.369			0.042	-0.253	1.404			0.025	0.054	1.399			-0.010	0.248	1.388			-0.113	-0.011	1.516			-0.158	-0.263	1.561			-0.199	-0.496	1.530			-0.205	-0.562	1.510			0.130	-0.026	1.316			0.001	-0.073	1.086
0.017	-0.307	1.369			0.042	-0.253	1.404			0.024	0.055	1.399			-0.011	0.248	1.389			-0.113	-0.009	1.519			-0.156	-0.262	1.563			-0.198	-0.498	1.533			-0.204	-0.564	1.514			0.130	-0.025	1.316			-0.004	-0.073	1.087
0.017	-0.308	1.369			0.042	-0.253	1.404			0.024	0.056	1.399			-0.012	0.249	1.389			-0.112	-0.008	1.520			-0.154	-0.262	1.565			-0.194	-0.496	1.539			-0.202	-0.564	1.518			0.129	-0.024	1.315			-0.009	-0.073	1.088
0.016	-0.308	1.369			0.041	-0.253	1.404			0.024	0.056	1.399			-0.013	0.249	1.389			-0.112	-0.007	1.522			-0.153	-0.261	1.566			-0.193	-0.497	1.543			-0.201	-0.565	1.521			0.128	-0.023	1.315			-0.014	-0.073	1.090
0.016	-0.308	1.369			0.041	-0.253	1.404			0.023	0.057	1.400			-0.013	0.249	1.389			-0.112	-0.006	1.524			-0.151	-0.261	1.568			-0.191	-0.497	1.546			-0.200	-0.567	1.524			0.128	-0.022	1.314			-0.018	-0.073	1.092
0.016	-0.308	1.369			0.041	-0.253	1.404			0.023	0.057	1.400			-0.014	0.249	1.389			-0.111	-0.005	1.525			-0.150	-0.261	1.569			-0.190	-0.498	1.549			-0.199	-0.568	1.527			0.127	-0.021	1.314			-0.021	-0.074	1.095
0.015	-0.308	1.369			0.041	-0.253	1.404			0.023	0.058	1.400			-0.015	0.249	1.389			-0.111	-0.004	1.527			-0.149	-0.260	1.571			-0.188	-0.499	1.551			-0.198	-0.569	1.529			0.127	-0.020	1.313			-0.023	-0.075	1.099
0.015	-0.308	1.369			0.041	-0.253	1.404			0.023	0.058	1.401			-0.015	0.249	1.389			-0.111	-0.004	1.528			-0.148	-0.260	1.572			-0.187	-0.499	1.554			-0.197	-0.570	1.531			0.127	-0.020	1.313			-0.025	-0.076	1.103
0.014	-0.308	1.369			0.041	-0.253	1.404			0.022	0.059	1.401			-0.016	0.249	1.390			-0.111	-0.004	1.529			-0.147	-0.260	1.573			-0.186	-0.499	1.556			-0.196	-0.571	1.533			0.126	-0.019	1.312			-0.027	-0.078	1.108
0.014	-0.308	1.369			0.040	-0.253	1.404			0.022	0.059	1.401			-0.016	0.249	1.390			-0.111	-0.004	1.531			-0.146	-0.261	1.574			-0.186	-0.500	1.557			-0.196	-0.572	1.535			0.126	-0.019	1.312			-0.029	-0.079	1.111
0.014	-0.308	1.369			0.040	-0.253	1.403			0.021	0.054	1.402			-0.017	0.250	1.390			-0.111	-0.005	1.532			-0.146	-0.261	1.576			-0.185	-0.501	1.559			-0.195	-0.573	1.536			0.126	-0.019	1.312			-0.031	-0.081	1.115
0.014	-0.308	1.369			0.040	-0.253	1.403			0.021	0.050	1.403			-0.017	0.250	1.390			-0.111	-0.006	1.534			-0.145	-0.262	1.577			-0.185	-0.502	1.560			-0.195	-0.573	1.537			0.126	-0.018	1.311			-0.032	-0.082	1.118
0.013	-0.308	1.369			0.040	-0.253	1.403			0.020	0.046	1.403			-0.018	0.249	1.390			-0.111	-0.007	1.535			-0.145	-0.264	1.578			-0.184	-0.503	1.561			-0.195	-0.574	1.538			0.126	-0.018	1.311			-0.034	-0.084	1.122
0.013	-0.308	1.369			0.040	-0.253	1.403			0.020	0.043	1.404			-0.018	0.249	1.390			-0.111	-0.008	1.537			-0.145	-0.265	1.579			-0.184	-0.504	1.562			-0.194	-0.575	1.539			0.126	-0.018	1.310			-0.035	-0.085	1.125
0.013	-0.308	1.369			0.040	-0.253	1.403			0.020	0.041	1.404			-0.019	0.249	1.391			-0.111	-0.010	1.538			-0.145	-0.266	1.581			-0.184	-0.505	1.562			-0.194	-0.575	1.540			0.126	-0.018	1.310			-0.036	-0.086	1.128
0.012	-0.308	1.369			0.040	-0.253	1.403			0.019	0.038	1.405			-0.019	0.249	1.391			-0.112	-0.011	1.539			-0.145	-0.268	1.582			-0.185	-0.506	1.562			-0.194	-0.576	1.541			0.126	-0.018	1.310			-0.036	-0.087	1.130
0.012	-0.308	1.369			0.040	-0.253	1.403			0.019	0.036	1.405			-0.020	0.249	1.391			-0.112	-0.013	1.540			-0.145	-0.269	1.583			-0.185	-0.507	1.562			-0.194	-0.576	1.541			0.126	-0.019	1.309			-0.037	-0.088	1.132
0.012	-0.308	1.369			0.040	-0.253	1.403			0.019	0.035	1.405			-0.020	0.249	1.391			-0.113	-0.014	1.541			-0.145	-0.270	1.584			-0.185	-0.508	1.562			-0.194	-0.576	1.541			0.126	-0.019	1.309			-0.037	-0.089	1.134
0.012	-0.308	1.369			0.040	-0.253	1.403			0.019	0.033	1.405			-0.021	0.249	1.392			-0.113	-0.016	1.542			-0.145	-0.272	1.585			-0.185	-0.509	1.562			-0.194	-0.577	1.542			0.126	-0.019	1.309			-0.037	-0.090	1.136
0.012	-0.308	1.369			0.040	-0.253	1.403			0.019	0.032	1.405			-0.021	0.248	1.392			-0.113	-0.017	1.543			-0.145	-0.273	1.585			-0.185	-0.510	1.562			-0.194	-0.577	1.542			0.126	-0.019	1.308			-0.037	-0.091	1.138
0.011	-0.308	1.369			0.040	-0.253	1.403			0.018	0.030	1.406			-0.021	0.248	1.392			-0.114	-0.018	1.544			-0.145	-0.274	1.586			-0.186	-0.511	1.562			-0.194	-0.577	1.542			0.126	-0.020	1.308			-0.037	-0.092	1.139
0.011	-0.308	1.369			0.039	-0.253	1.403			0.018	0.032	1.406			-0.022	0.248	1.392			-0.114	-0.019	1.544			-0.146	-0.275	1.587			-0.186	-0.511	1.562			-0.194	-0.577	1.542			0.126	-0.020	1.308			-0.037	-0.093	1.140
0.011	-0.308	1.369			0.039	-0.253	1.403			0.018	0.032	1.407			-0.022	0.248	1.392			-0.114	-0.021	1.545			-0.146	-0.277	1.587			-0.186	-0.509	1.562			-0.195	-0.576	1.542			0.126	-0.020	1.308			-0.036	-0.094	1.142
0.011	-0.307	1.369			0.039	-0.253	1.403			0.018	0.031	1.407			-0.022	0.248	1.393			-0.115	-0.022	1.545			-0.146	-0.278	1.588			-0.185	-0.508	1.562			-0.195	-0.576	1.543			0.126	-0.021	1.307			-0.035	-0.095	1.142
0.011	-0.307	1.369			0.039	-0.253	1.403			0.018	0.030	1.407			-0.023	0.248	1.393			-0.115	-0.023	1.545			-0.146	-0.279	1.589			-0.185	-0.508	1.563			-0.195	-0.576	1.543			0.126	-0.021	1.307			-0.034	-0.095	1.142
0.011	-0.307	1.369			0.039	-0.253	1.403			0.018	0.030	1.407			-0.023	0.248	1.393			-0.115	-0.024	1.546			-0.147	-0.279	1.589			-0.186	-0.508	1.563			-0.195	-0.576	1.543			0.126	-0.021	1.307			-0.031	-0.096	1.139
0.010	-0.307	1.369			0.039	-0.253	1.403			0.018	0.032	1.408			-0.023	0.248	1.393			-0.116	-0.025	1.546			-0.147	-0.280	1.589			-0.186	-0.508	1.563			-0.195	-0.576	1.542			0.126	-0.021	1.307			-0.020	-0.096	1.132
0.010	-0.307	1.369			0.039	-0.253	1.403			0.018	0.031	1.408			-0.024	0.248	1.393			-0.116	-0.027	1.546			-0.147	-0.283	1.590			-0.186	-0.508	1.563			-0.195	-0.576	1.542			0.126	-0.021	1.307			-0.006	-0.094	1.123
0.010	-0.307	1.369			0.039	-0.253	1.403			0.018	0.033	1.409			-0.024	0.248	1.393			-0.116	-0.030	1.545			-0.148	-0.285	1.590			-0.186	-0.508	1.563			-0.196	-0.576	1.542			0.126	-0.021	1.307			0.030	-0.090	1.112
0.010	-0.307	1.369			0.039	-0.253	1.403			0.018	0.032	1.408			-0.024	0.248	1.394			-0.116	-0.038	1.543			-0.149	-0.287	1.590			-0.186	-0.508	1.562			-0.197	-0.573	1.542			0.126	-0.021	1.307			0.045	-0.084	1.103
0.010	-0.306	1.369			0.039	-0.253	1.403			0.022	0.040	1.408			-0.023	0.251	1.394			-0.115	-0.038	1.543			-0.149	-0.287	1.591			-0.186	-0.504	1.562			-0.197	-0.565	1.543			0.124	-0.024	1.308			0.059	-0.076	1.092
0.010	-0.306	1.369			0.039	-0.253	1.403			0.021	0.041	1.411			-0.020	0.255	1.398			-0.114	-0.055	1.526			-0.150	-0.290	1.591			-0.186	-0.504	1.562			-0.198	-0.563	1.543			0.123	-0.029	1.309			0.080	-0.064	1.074
0.010	-0.307	1.369			0.039	-0.253	1.403			0.021	0.041	1.411			-0.023	0.254	1.398			-0.113	-0.058	1.522			-0.151	-0.291	1.591			-0.186	-0.503	1.562			-0.198	-0.563	1.543			0.122	-0.033	1.311			0.117	-0.066	1.060
0.012	-0.302	1.369			0.041	-0.250	1.403			0.026	0.046	1.410			-0.025	0.253	1.397			-0.108	-0.053	1.520			-0.153	-0.284	1.588			-0.186	-0.493	1.561			-0.197	-0.558	1.542			0.126	-0.033	1.312			0.140	-0.066	1.052
0.021	-0.288	1.368			0.050	-0.239	1.402			0.059	0.051	1.397			-0.025	0.253	1.397			-0.088	-0.048	1.511			-0.151	-0.274	1.582			-0.187	-0.492	1.560			-0.197	-0.558	1.540			0.146	-0.035	1.309			0.172	-0.048	1.048
0.025	-0.284	1.367			0.053	-0.235	1.401			0.049	0.054	1.400			-0.026	0.253	1.397			-0.100	-0.056	1.513			-0.153	-0.275	1.581			-0.187	-0.491	1.558			-0.198	-0.557	1.539			0.147	-0.036	1.309			0.205	-0.050	1.051
0.025	-0.283	1.367			0.054	-0.234	1.401			0.044	0.056	1.402			-0.026	0.253	1.397			-0.107	-0.060	1.514			-0.155	-0.276	1.580			-0.189	-0.490	1.556			-0.198	-0.558	1.536			0.147	-0.036	1.310			0.229	-0.051	1.055
0.026	-0.283	1.367			0.054	-0.233	1.401			0.041	0.058	1.403			-0.026	0.253	1.397			-0.112	-0.063	1.514			-0.157	-0.277	1.579			-0.191	-0.491	1.552			-0.199	-0.559	1.532			0.147	-0.036	1.311			0.251	-0.053	1.063
0.027	-0.283	1.367			0.055	-0.233	1.401			0.038	0.059	1.405			-0.026	0.253	1.398			-0.116	-0.065	1.515			-0.158	-0.279	1.577			-0.192	-0.492	1.548			-0.200	-0.560	1.529			0.148	-0.036	1.312			0.274	-0.050	1.082
0.027	-0.283	1.367			0.055	-0.233	1.401			0.036	0.060	1.406			-0.027	0.253	1.398			-0.120	-0.066	1.515			-0.160	-0.280	1.576			-0.194	-0.492	1.544			-0.201	-0.561	1.525			0.148	-0.036	1.313			0.290	-0.047	1.092
0.027	-0.284	1.367			0.054	-0.233	1.402			0.032	0.062	1.407			-0.027	0.253	1.398			-0.126	-0.067	1.515			-0.164	-0.282	1.572			-0.199	-0.493	1.535			-0.205	-0.561	1.516			0.150	-0.035	1.317			0.318	-0.041	1.109
0.027	-0.284	1.367			0.054	-0.233	1.402			0.032	0.062	1.407			-0.027	0.253	1.398			-0.126	-0.067	1.515			-0.164	-0.282	1.572			-0.199	-0.493	1.535			-0.205	-0.561	1.516			0.150	-0.035	1.317			0.318	-0.041	1.109
0.027	-0.284	1.367			0.053	-0.233	1.402			0.031	0.062	1.408			-0.027	0.253	1.398			-0.129	-0.067	1.514			-0.166	-0.284	1.569			-0.201	-0.494	1.530			-0.207	-0.562	1.510			0.151	-0.034	1.320			0.330	-0.038	1.117
0.027	-0.285	1.367			0.053	-0.233	1.403			0.030	0.063	1.408			-0.028	0.253	1.398			-0.131	-0.067	1.514			-0.169	-0.285	1.566			-0.204	-0.494	1.524			-0.209	-0.561	1.504			0.153	-0.034	1.323			0.342	-0.038	1.127
0.027	-0.285	1.367			0.052	-0.233	1.403			0.029	0.063	1.409			-0.028	0.253	1.398			-0.134	-0.068	1.513			-0.171	-0.286	1.562			-0.207	-0.494	1.518			-0.212	-0.561	1.497			0.155	-0.033	1.326			0.352	-0.037	1.134
0.026	-0.285	1.366			0.051	-0.234	1.404			0.028	0.064	1.409			-0.028	0.253	1.398			-0.136	-0.068	1.511			-0.174	-0.288	1.558			-0.210	-0.493	1.512			-0.215	-0.560	1.491			0.157	-0.033	1.329			0.361	-0.037	1.142
0.026	-0.286	1.366			0.050	-0.234	1.404			0.027	0.064	1.409			-0.028	0.253	1.398			-0.139	-0.068	1.510			-0.177	-0.289	1.554			-0.214	-0.493	1.505			-0.218	-0.559	1.484			0.159	-0.033	1.332			0.370	-0.038	1.150
0.026	-0.286	1.366			0.049	-0.234	1.404			0.026	0.064	1.410			-0.028	0.253	1.397			-0.141	-0.067	1.508			-0.180	-0.289	1.551			-0.217	-0.493	1.499			-0.222	-0.557	1.477			0.161	-0.032	1.335			0.377	-0.038	1.157
0.026	-0.286	1.366			0.048	-0.235	1.405			0.025	0.064	1.410			-0.028	0.253	1.397			-0.143	-0.067	1.507			-0.183	-0.289	1.547			-0.220	-0.492	1.494			-0.224	-0.555	1.471			0.162	-0.032	1.337			0.384	-0.039	1.165
0.026	-0.286	1.366			0.048	-0.235	1.405			0.025	0.065	1.410			-0.028	0.253	1.397			-0.145	-0.067	1.505			-0.185	-0.289	1.544			-0.223	-0.492	1.489			-0.227	-0.554	1.466			0.164	-0.032	1.340			0.390	-0.040	1.174
0.026	-0.287	1.366			0.047	-0.235	1.406			0.024	0.065	1.411			-0.028	0.253	1.397			-0.147	-0.067	1.504			-0.188	-0.289	1.540			-0.226	-0.491	1.484			-0.230	-0.552	1.461			0.166	-0.031	1.343			0.395	-0.041	1.183
0.026	-0.287	1.366			0.046	-0.235	1.406			0.023	0.065	1.411			-0.028	0.253	1.396			-0.149	-0.066	1.502			-0.190	-0.289	1.537			-0.228	-0.490	1.480			-0.232	-0.551	1.457			0.168	-0.031	1.346			0.399	-0.042	1.191
0.025	-0.287	1.366			0.045	-0.236	1.406			0.023	0.065	1.411			-0.028	0.253	1.396			-0.150	-0.066	1.500			-0.193	-0.289	1.534			-0.230	-0.490	1.476			-0.234	-0.549	1.454			0.169	-0.031	1.349			0.402	-0.043	1.198
0.025	-0.287	1.366			0.044	-0.236	1.407			0.022	0.065	1.411			-0.028	0.252	1.396			-0.152	-0.065	1.499			-0.195	-0.289	1.531			-0.232	-0.489	1.473			-0.236	-0.548	1.450			0.171	-0.031	1.351			0.405	-0.044	1.205
0.025	-0.287	1.366			0.043	-0.236	1.407			0.022	0.065	1.412			-0.028	0.252	1.395			-0.153	-0.065	1.497			-0.197	-0.288	1.529			-0.233	-0.489	1.470			-0.237	-0.547	1.447			0.172	-0.031	1.354			0.406	-0.045	1.211
0.025	-0.287	1.366			0.043	-0.236	1.407			0.021	0.065	1.412			-0.028	0.252	1.395			-0.154	-0.064	1.496			-0.199	-0.288	1.526			-0.235	-0.488	1.467			-0.239	-0.546	1.445			0.173	-0.030	1.356			0.408	-0.046	1.217
0.025	-0.288	1.366			0.042	-0.237	1.408			0.021	0.065	1.412			-0.028	0.252	1.395			-0.155	-0.064	1.495			-0.201	-0.288	1.524			-0.236	-0.488	1.465			-0.240	-0.545	1.442			0.175	-0.030	1.358			0.409	-0.047	1.222
0.025	-0.288	1.366			0.041	-0.237	1.408			0.020	0.065	1.412			-0.028	0.252	1.394			-0.156	-0.063	1.493			-0.202	-0.288	1.522			-0.237	-0.488	1.463			-0.241	-0.544	1.440			0.176	-0.030	1.360			0.409	-0.048	1.227
0.024	-0.288	1.366			0.041	-0.237	1.408			0.020	0.065	1.412			-0.028	0.252	1.394			-0.156	-0.063	1.492			-0.204	-0.288	1.521			-0.238	-0.487	1.461			-0.242	-0.544	1.439			0.176	-0.030	1.362			0.409	-0.048	1.231
0.024	-0.288	1.366			0.040	-0.237	1.408			0.019	0.065	1.413			-0.027	0.252	1.394			-0.157	-0.063	1.491			-0.205	-0.288	1.519			-0.239	-0.487	1.459			-0.243	-0.543	1.437			0.177	-0.030	1.363			0.409	-0.049	1.235
0.024	-0.288	1.366			0.039	-0.237	1.409			0.019	0.065	1.413			-0.027	0.252	1.393			-0.158	-0.062	1.490			-0.206	-0.288	1.518			-0.240	-0.487	1.458			-0.243	-0.543	1.435			0.178	-0.030	1.365			0.408	-0.050	1.239
0.024	-0.288	1.366			0.039	-0.237	1.409			0.019	0.064	1.413			-0.027	0.251	1.393			-0.159	-0.062	1.490			-0.207	-0.288	1.517			-0.240	-0.487	1.456			-0.244	-0.542	1.434			0.179	-0.030	1.366			0.408	-0.051	1.243
0.024	-0.289	1.366			0.038	-0.238	1.409			0.018	0.064	1.413			-0.027	0.251	1.393			-0.159	-0.062	1.489			-0.208	-0.288	1.516			-0.241	-0.486	1.455			-0.245	-0.542	1.433			0.179	-0.030	1.368			0.407	-0.051	1.246
0.024	-0.289	1.366			0.038	-0.238	1.410			0.018	0.064	1.413			-0.027	0.251	1.392			-0.160	-0.062	1.488			-0.208	-0.288	1.515			-0.242	-0.486	1.454			-0.245	-0.541	1.431			0.180	-0.030	1.369			0.406	-0.052	1.249
0.023	-0.289	1.366			0.037	-0.238	1.410			0.017	0.064	1.414			-0.027	0.251	1.392			-0.160	-0.061	1.488			-0.209	-0.289	1.514			-0.242	-0.486	1.453			-0.246	-0.541	1.431			0.180	-0.030	1.370			0.405	-0.053	1.251
0.023	-0.289	1.366			0.037	-0.238	1.410			0.017	0.063	1.414			-0.027	0.251	1.392			-0.161	-0.061	1.487			-0.210	-0.289	1.513			-0.243	-0.486	1.452			-0.246	-0.540	1.430			0.180	-0.030	1.372			0.404	-0.053	1.254
0.023	-0.289	1.366			0.036	-0.238	1.411			0.016	0.063	1.414			-0.027	0.251	1.392			-0.161	-0.061	1.487			-0.211	-0.289	1.513			-0.243	-0.486	1.452			-0.246	-0.540	1.430			0.181	-0.030	1.373			0.403	-0.054	1.256
0.023	-0.289	1.367			0.035	-0.238	1.411			0.016	0.062	1.414			-0.027	0.251	1.392			-0.162	-0.061	1.486			-0.211	-0.289	1.512			-0.244	-0.486	1.451			-0.246	-0.540	1.430			0.181	-0.030	1.374			0.402	-0.055	1.258
0.022	-0.289	1.367			0.035	-0.238	1.411			0.015	0.062	1.415			-0.027	0.251	1.391			-0.162	-0.061	1.486			-0.212	-0.289	1.512			-0.244	-0.486	1.451			-0.247	-0.540	1.430			0.181	-0.030	1.375			0.401	-0.055	1.260
0.022	-0.289	1.367			0.034	-0.238	1.412			0.015	0.062	1.415			-0.027	0.251	1.391			-0.162	-0.060	1.485			-0.212	-0.289	1.511			-0.244	-0.486	1.452			-0.246	-0.540	1.430			0.182	-0.030	1.376			0.400	-0.056	1.261
0.022	-0.290	1.367			0.034	-0.239	1.412			0.015	0.061	1.415			-0.027	0.251	1.391			-0.163	-0.060	1.485			-0.213	-0.289	1.511			-0.244	-0.486	1.452			-0.246	-0.540	1.431			0.182	-0.030	1.377			0.399	-0.056	1.263
0.022	-0.290	1.367			0.034	-0.239	1.412			0.014	0.061	1.415			-0.027	0.251	1.391			-0.163	-0.060	1.485			-0.213	-0.289	1.511			-0.244	-0.486	1.453			-0.246	-0.540	1.432			0.182	-0.029	1.377			0.399	-0.057	1.264
0.021	-0.290	1.368			0.033	-0.239	1.413			0.014	0.061	1.416			-0.027	0.250	1.391			-0.163	-0.060	1.485			-0.213	-0.289	1.511			-0.244	-0.486	1.453			-0.246	-0.541	1.433			0.182	-0.029	1.378			0.398	-0.058	1.265
0.021	-0.290	1.368			0.033	-0.239	1.413			0.014	0.060	1.416			-0.027	0.250	1.391			-0.163	-0.060	1.485			-0.214	-0.289	1.511			-0.244	-0.486	1.454			-0.246	-0.541	1.433			0.182	-0.029	1.379			0.397	-0.058	1.266
0.021	-0.290	1.368			0.033	-0.239	1.413			0.013	0.060	1.416			-0.027	0.250	1.391			-0.163	-0.060	1.484			-0.214	-0.289	1.512			-0.244	-0.486	1.455			-0.246	-0.541	1.434			0.183	-0.029	1.380			0.396	-0.058	1.267
0.021	-0.290	1.369			0.032	-0.239	1.414			0.013	0.060	1.416			-0.027	0.250	1.390			-0.163	-0.059	1.484			-0.214	-0.289	1.512			-0.243	-0.486	1.455			-0.245	-0.541	1.435			0.183	-0.029	1.380			0.395	-0.059	1.268
0.021	-0.290	1.369			0.032	-0.239	1.414			0.013	0.059	1.417			-0.027	0.250	1.390			-0.164	-0.059	1.484			-0.214	-0.289	1.513			-0.243	-0.487	1.456			-0.245	-0.542	1.436			0.183	-0.029	1.381			0.394	-0.059	1.268
0.020	-0.290	1.369			0.032	-0.239	1.414			0.013	0.059	1.417			-0.027	0.250	1.390			-0.164	-0.059	1.485			-0.214	-0.289	1.513			-0.243	-0.487	1.457			-0.245	-0.542	1.437			0.183	-0.029	1.382			0.393	-0.060	1.269
0.020	-0.290	1.369			0.031	-0.239	1.415			0.012	0.059	1.417			-0.026	0.250	1.390			-0.164	-0.059	1.485			-0.214	-0.290	1.514			-0.243	-0.487	1.458			-0.245	-0.542	1.437			0.183	-0.029	1.382			0.392	-0.060	1.269
0.020	-0.291	1.370			0.031	-0.239	1.415			0.012	0.059	1.417			-0.026	0.250	1.390			-0.164	-0.059	1.485			-0.214	-0.290	1.515			-0.243	-0.487	1.458			-0.244	-0.542	1.438			0.183	-0.029	1.383			0.392	-0.060	1.269
0.020	-0.291	1.370			0.031	-0.239	1.415			0.012	0.058	1.418			-0.026	0.250	1.390			-0.164	-0.059	1.485			-0.214	-0.290	1.515			-0.242	-0.487	1.459			-0.244	-0.543	1.439			0.183	-0.029	1.383			0.391	-0.060	1.269
0.020	-0.291	1.370			0.031	-0.240	1.416			0.012	0.058	1.418			-0.026	0.250	1.390			-0.164	-0.059	1.485			-0.213	-0.290	1.516			-0.242	-0.487	1.460			-0.244	-0.543	1.439			0.183	-0.029	1.384			0.390	-0.061	1.269
0.020	-0.291	1.371			0.031	-0.240	1.416			0.012	0.058	1.418			-0.026	0.250	1.390			-0.164	-0.059	1.485			-0.213	-0.290	1.517			-0.242	-0.488	1.461			-0.243	-0.543	1.440			0.183	-0.029	1.384			0.389	-0.061	1.269
0.020	-0.291	1.371			0.031	-0.240	1.416			0.012	0.058	1.418			-0.026	0.250	1.390			-0.163	-0.059	1.486			-0.213	-0.291	1.517			-0.241	-0.488	1.462			-0.243	-0.544	1.441			0.183	-0.029	1.384			0.389	-0.061	1.269
0.019	-0.291	1.371			0.030	-0.240	1.416			0.011	0.058	1.418			-0.026	0.250	1.390			-0.163	-0.059	1.486			-0.213	-0.291	1.518			-0.241	-0.488	1.463			-0.243	-0.544	1.442			0.183	-0.029	1.385			0.388	-0.061	1.269
0.019	-0.291	1.371			0.030	-0.240	1.416			0.011	0.057	1.419			-0.027	0.249	1.390			-0.163	-0.059	1.486			-0.212	-0.291	1.519			-0.241	-0.488	1.463			-0.242	-0.544	1.443			0.183	-0.029	1.385			0.388	-0.061	1.269
0.019	-0.291	1.371			0.030	-0.240	1.417			0.011	0.057	1.419			-0.027	0.249	1.390			-0.163	-0.059	1.487			-0.212	-0.291	1.519			-0.240	-0.488	1.464			-0.242	-0.545	1.443			0.183	-0.029	1.385			0.387	-0.061	1.269
0.019	-0.291	1.372			0.030	-0.240	1.417			0.011	0.057	1.419			-0.027	0.249	1.390			-0.163	-0.059	1.487			-0.212	-0.291	1.520			-0.240	-0.489	1.465			-0.241	-0.545	1.444			0.183	-0.029	1.386			0.386	-0.062	1.269
0.019	-0.291	1.372			0.030	-0.240	1.417			0.011	0.057	1.419			-0.027	0.249	1.390			-0.163	-0.059	1.487			-0.212	-0.292	1.520			-0.240	-0.489	1.466			-0.241	-0.545	1.445			0.183	-0.029	1.386			0.386	-0.062	1.269
0.019	-0.291	1.372			0.030	-0.240	1.417			0.011	0.057	1.419			-0.027	0.249	1.390			-0.163	-0.059	1.487			-0.211	-0.292	1.521			-0.239	-0.489	1.466			-0.241	-0.546	1.445			0.183	-0.029	1.386			0.386	-0.062	1.268
0.019	-0.291	1.372			0.030	-0.240	1.417			0.011	0.057	1.419			-0.027	0.249	1.390			-0.163	-0.059	1.488			-0.211	-0.292	1.521			-0.239	-0.489	1.467			-0.241	-0.546	1.446			0.183	-0.029	1.386			0.385	-0.062	1.268
0.019	-0.291	1.372			0.030	-0.240	1.417			0.011	0.056	1.419			-0.027	0.249	1.390			-0.163	-0.059	1.488			-0.211	-0.292	1.522			-0.239	-0.489	1.467			-0.240	-0.546	1.446			0.183	-0.029	1.386			0.385	-0.062	1.268
0.019	-0.291	1.372			0.029	-0.240	1.418			0.011	0.056	1.420			-0.027	0.249	1.390			-0.162	-0.059	1.488			-0.211	-0.292	1.522			-0.239	-0.489	1.468			-0.240	-0.546	1.447			0.182	-0.029	1.387			0.384	-0.062	1.267
0.019	-0.291	1.372			0.029	-0.240	1.418			0.011	0.056	1.420			-0.027	0.249	1.390			-0.162	-0.059	1.489			-0.210	-0.292	1.523			-0.238	-0.489	1.468			-0.240	-0.547	1.447			0.182	-0.029	1.387			0.384	-0.062	1.267
0.019	-0.291	1.373			0.029	-0.240	1.418			0.011	0.056	1.420			-0.027	0.249	1.390			-0.162	-0.059	1.489			-0.210	-0.292	1.523			-0.238	-0.490	1.469			-0.240	-0.547	1.447			0.182	-0.029	1.387			0.384	-0.062	1.267
0.019	-0.291	1.373			0.029	-0.240	1.418			0.011	0.056	1.420			-0.027	0.249	1.390			-0.162	-0.059	1.489			-0.210	-0.292	1.523			-0.238	-0.490	1.469			-0.240	-0.547	1.448			0.182	-0.030	1.387			0.383	-0.062	1.267
0.019	-0.291	1.373			0.029	-0.240	1.418			0.011	0.056	1.420			-0.027	0.249	1.390			-0.162	-0.059	1.489			-0.210	-0.292	1.524			-0.238	-0.490	1.469			-0.240	-0.547	1.448			0.182	-0.030	1.387			0.383	-0.063	1.266
0.019	-0.292	1.373			0.029	-0.240	1.418			0.011	0.056	1.420			-0.027	0.248	1.390			-0.162	-0.059	1.489			-0.210	-0.292	1.524			-0.238	-0.490	1.469			-0.239	-0.547	1.448			0.182	-0.030	1.387			0.383	-0.063	1.266
0.019	-0.292	1.373			0.029	-0.240	1.418			0.011	0.056	1.420			-0.027	0.248	1.390			-0.162	-0.059	1.490			-0.210	-0.292	1.524			-0.238	-0.490	1.470			-0.239	-0.547	1.448			0.182	-0.030	1.387			0.383	-0.063	1.266
0.018	-0.292	1.373			0.029	-0.240	1.418			0.011	0.056	1.420			-0.027	0.248	1.390			-0.162	-0.059	1.490			-0.210	-0.293	1.524			-0.238	-0.490	1.470			-0.239	-0.547	1.448			0.182	-0.030	1.387			0.383	-0.063	1.265
0.018	-0.292	1.373			0.029	-0.240	1.418			0.011	0.055	1.420			-0.027	0.248	1.390			-0.162	-0.059	1.490			-0.209	-0.293	1.525			-0.238	-0.490	1.470			-0.239	-0.547	1.449			0.181	-0.030	1.387			0.382	-0.063	1.265
0.018	-0.292	1.373			0.029	-0.240	1.419			0.011	0.055	1.420			-0.027	0.248	1.390			-0.162	-0.059	1.490			-0.209	-0.293	1.525			-0.237	-0.490	1.470			-0.239	-0.547	1.449			0.181	-0.030	1.387			0.382	-0.063	1.264
0.018	-0.292	1.373			0.029	-0.240	1.419			0.010	0.055	1.420			-0.027	0.248	1.390			-0.162	-0.059	1.490			-0.209	-0.293	1.525			-0.237	-0.490	1.470			-0.239	-0.548	1.449			0.181	-0.030	1.387			0.382	-0.063	1.263
0.018	-0.292	1.373			0.029	-0.240	1.419			0.010	0.055	1.420			-0.027	0.248	1.390			-0.162	-0.059	1.490			-0.209	-0.293	1.525			-0.237	-0.490	1.471			-0.239	-0.548	1.449			0.181	-0.030	1.387			0.381	-0.063	1.262
0.018	-0.292	1.374			0.029	-0.240	1.419			0.010	0.055	1.420			-0.028	0.248	1.390			-0.161	-0.059	1.490			-0.209	-0.293	1.525			-0.237	-0.490	1.471			-0.239	-0.548	1.449			0.181	-0.030	1.386			0.381	-0.062	1.260
0.018	-0.292	1.374			0.029	-0.240	1.419			0.010	0.055	1.420			-0.028	0.248	1.390			-0.161	-0.059	1.491			-0.209	-0.293	1.525			-0.237	-0.490	1.471			-0.239	-0.548	1.449			0.180	-0.030	1.386			0.380	-0.061	1.256
0.018	-0.292	1.374			0.029	-0.240	1.419			0.010	0.055	1.420			-0.028	0.248	1.390			-0.161	-0.059	1.491			-0.209	-0.293	1.525			-0.237	-0.490	1.471			-0.239	-0.548	1.449			0.180	-0.030	1.386			0.378	-0.060	1.253
0.018	-0.292	1.374			0.029	-0.240	1.419			0.010	0.055	1.420			-0.028	0.248	1.390			-0.161	-0.059	1.491			-0.209	-0.293	1.526			-0.237	-0.490	1.471			-0.239	-0.548	1.450			0.180	-0.030	1.386			0.376	-0.059	1.247
0.018	-0.292	1.374			0.029	-0.240	1.419			0.010	0.055	1.421			-0.028	0.248	1.390			-0.161	-0.059	1.491			-0.209	-0.293	1.526			-0.237	-0.490	1.471			-0.239	-0.548	1.450			0.179	-0.030	1.385			0.373	-0.057	1.240
0.018	-0.292	1.374			0.029	-0.240	1.419			0.010	0.055	1.421			-0.029	0.248	1.390			-0.161	-0.059	1.491			-0.209	-0.293	1.526			-0.237	-0.490	1.471			-0.239	-0.548	1.450			0.178	-0.029	1.385			0.368	-0.055	1.233
0.018	-0.292	1.374			0.029	-0.240	1.419			0.010	0.055	1.421			-0.029	0.248	1.390			-0.161	-0.059	1.491			-0.209	-0.293	1.526			-0.237	-0.490	1.471			-0.239	-0.548	1.450			0.178	-0.029	1.384			0.362	-0.054	1.226
0.018	-0.292	1.374			0.029	-0.240	1.419			0.010	0.055	1.421			-0.029	0.248	1.390			-0.161	-0.059	1.491			-0.209	-0.293	1.526			-0.237	-0.490	1.472			-0.239	-0.548	1.450			0.177	-0.029	1.383			0.354	-0.053	1.219
0.018	-0.292	1.374			0.029	-0.240	1.419			0.010	0.055	1.421			-0.030	0.247	1.389			-0.161	-0.059	1.491			-0.209	-0.293	1.526			-0.237	-0.490	1.472			-0.239	-0.548	1.450			0.175	-0.029	1.382			0.345	-0.052	1.211
0.018	-0.292	1.374			0.029	-0.240	1.419			0.010	0.055	1.421			-0.030	0.247	1.389			-0.161	-0.059	1.492			-0.209	-0.293	1.526			-0.237	-0.490	1.472			-0.239	-0.548	1.450			0.174	-0.029	1.380			0.336	-0.051	1.204
0.017	-0.292	1.374			0.028	-0.240	1.419			0.010	0.055	1.421			-0.031	0.247	1.389			-0.161	-0.059	1.492			-0.209	-0.293	1.527			-0.237	-0.491	1.472			-0.239	-0.548	1.450			0.172	-0.028	1.378			0.327	-0.050	1.196
0.017	-0.292	1.374			0.028	-0.240	1.419			0.010	0.055	1.421			-0.032	0.247	1.389			-0.161	-0.059	1.492			-0.208	-0.293	1.527			-0.237	-0.491	1.472			-0.239	-0.548	1.451			0.170	-0.028	1.375			0.318	-0.049	1.186
0.017	-0.292	1.374			0.028	-0.240	1.419			0.010	0.055	1.421			-0.032	0.247	1.389			-0.161	-0.059	1.493			-0.208	-0.293	1.528			-0.237	-0.491	1.473			-0.239	-0.548	1.451			0.168	-0.028	1.373			0.308	-0.046	1.174
0.017	-0.292	1.374			0.028	-0.240	1.419			0.010	0.055	1.421			-0.033	0.247	1.389			-0.161	-0.059	1.493			-0.208	-0.293	1.528			-0.237	-0.491	1.474			-0.239	-0.549	1.452			0.165	-0.028	1.369			0.300	-0.043	1.165
0.016	-0.292	1.374			0.028	-0.240	1.419			0.010	0.055	1.421			-0.034	0.246	1.389			-0.161	-0.059	1.494			-0.207	-0.293	1.530			-0.237	-0.491	1.475			-0.239	-0.549	1.453			0.163	-0.027	1.366			0.293	-0.041	1.158
0.016	-0.292	1.374			0.028	-0.241	1.419			0.010	0.055	1.421			-0.035	0.246	1.389			-0.162	-0.059	1.494			-0.207	-0.293	1.531			-0.237	-0.491	1.477			-0.239	-0.550	1.455			0.160	-0.027	1.363			0.286	-0.039	1.152
0.016	-0.292	1.374			0.028	-0.241	1.419			0.009	0.054	1.421			-0.036	0.246	1.389			-0.162	-0.060	1.495			-0.206	-0.294	1.533			-0.237	-0.492	1.480			-0.240	-0.551	1.457			0.157	-0.027	1.359			0.276	-0.034	1.141
0.015	-0.292	1.374			0.028	-0.241	1.419			0.009	0.054	1.420			-0.037	0.246	1.389			-0.162	-0.060	1.496			-0.205	-0.294	1.535			-0.236	-0.492	1.483			-0.239	-0.552	1.460			0.155	-0.027	1.356			0.266	-0.029	1.131
0.015	-0.292	1.374			0.028	-0.241	1.419			0.009	0.054	1.420			-0.038	0.246	1.389			-0.162	-0.060	1.497			-0.204	-0.294	1.537			-0.235	-0.493	1.486			-0.239	-0.553	1.463			0.152	-0.027	1.353			0.259	-0.026	1.124
0.015	-0.293	1.374			0.028	-0.241	1.419			0.009	0.054	1.420			-0.039	0.245	1.389			-0.162	-0.061	1.498			-0.203	-0.294	1.539			-0.235	-0.493	1.489			-0.239	-0.555	1.467			0.149	-0.027	1.349			0.250	-0.020	1.115
0.015	-0.293	1.374			0.028	-0.241	1.419			0.009	0.054	1.420			-0.039	0.245	1.389			-0.162	-0.061	1.498			-0.202	-0.295	1.541			-0.234	-0.494	1.493			-0.239	-0.556	1.470			0.146	-0.027	1.346			0.242	-0.015	1.108
0.014	-0.293	1.374			0.029	-0.241	1.419			0.009	0.054	1.420			-0.040	0.245	1.389			-0.161	-0.061	1.499			-0.201	-0.295	1.543			-0.233	-0.494	1.496			-0.238	-0.558	1.474			0.144	-0.027	1.343			0.235	-0.012	1.104
0.014	-0.293	1.374			0.029	-0.241	1.418			0.008	0.054	1.420			-0.041	0.245	1.389			-0.161	-0.062	1.500			-0.200	-0.296	1.545			-0.232	-0.495	1.499			-0.238	-0.560	1.477			0.142	-0.027	1.339			0.229	-0.009	1.101
0.014	-0.293	1.374			0.029	-0.241	1.418			0.008	0.054	1.420			-0.042	0.245	1.388			-0.161	-0.062	1.501			-0.199	-0.297	1.548			-0.231	-0.496	1.502			-0.237	-0.561	1.480			0.139	-0.027	1.336			0.224	-0.007	1.097
0.013	-0.293	1.374			0.029	-0.241	1.418			0.008	0.054	1.419			-0.043	0.244	1.388			-0.161	-0.062	1.502			-0.197	-0.297	1.549			-0.230	-0.496	1.505			-0.236	-0.562	1.483			0.137	-0.027	1.333			0.219	-0.005	1.095
0.013	-0.294	1.374			0.029	-0.241	1.417			0.008	0.054	1.419			-0.043	0.244	1.388			-0.161	-0.063	1.503			-0.196	-0.298	1.551			-0.229	-0.497	1.507			-0.235	-0.563	1.486			0.135	-0.027	1.331			0.214	-0.004	1.093
0.013	-0.294	1.374			0.029	-0.242	1.417			0.008	0.054	1.419			-0.044	0.244	1.387			-0.161	-0.063	1.504			-0.195	-0.298	1.553			-0.228	-0.497	1.510			-0.234	-0.564	1.488			0.133	-0.027	1.328			0.210	-0.003	1.090
0.012	-0.294	1.374			0.029	-0.242	1.416			0.007	0.054	1.418			-0.045	0.244	1.387			-0.160	-0.063	1.505			-0.194	-0.299	1.555			-0.227	-0.498	1.512			-0.233	-0.565	1.491			0.131	-0.027	1.326			0.207	-0.002	1.088
0.012	-0.295	1.373			0.029	-0.242	1.416			0.007	0.054	1.418			-0.045	0.243	1.387			-0.160	-0.064	1.505			-0.193	-0.299	1.556			-0.226	-0.498	1.514			-0.233	-0.566	1.493			0.130	-0.027	1.324			0.204	-0.001	1.086
0.012	-0.295	1.373			0.030	-0.242	1.415			0.007	0.054	1.417			-0.046	0.243	1.386			-0.160	-0.064	1.506			-0.192	-0.299	1.557			-0.225	-0.499	1.516			-0.232	-0.567	1.495			0.129	-0.027	1.322			0.201	0.000	1.085
0.011	-0.296	1.373			0.030	-0.243	1.415			0.007	0.054	1.416			-0.047	0.243	1.385			-0.159	-0.064	1.507			-0.191	-0.300	1.559			-0.224	-0.499	1.518			-0.231	-0.567	1.497			0.127	-0.028	1.320			0.198	0.001	1.083
0.011	-0.296	1.373			0.030	-0.243	1.414			0.007	0.054	1.416			-0.047	0.243	1.385			-0.159	-0.065	1.507			-0.190	-0.300	1.560			-0.224	-0.499	1.519			-0.230	-0.568	1.498			0.126	-0.028	1.318			0.195	0.002	1.081
0.011	-0.296	1.373			0.030	-0.243	1.413			0.007	0.054	1.415			-0.048	0.242	1.384			-0.159	-0.065	1.508			-0.189	-0.300	1.561			-0.223	-0.500	1.521			-0.229	-0.568	1.500			0.125	-0.028	1.317			0.193	0.002	1.079
0.010	-0.297	1.372			0.030	-0.243	1.413			0.006	0.054	1.414			-0.049	0.242	1.383			-0.159	-0.065	1.508			-0.188	-0.301	1.562			-0.222	-0.500	1.522			-0.229	-0.569	1.501			0.124	-0.028	1.315			0.190	0.003	1.078
0.010	-0.297	1.372			0.030	-0.244	1.412			0.006	0.054	1.413			-0.049	0.242	1.383			-0.158	-0.065	1.509			-0.188	-0.301	1.562			-0.222	-0.500	1.523			-0.228	-0.569	1.503			0.123	-0.028	1.314			0.187	0.003	1.078
0.010	-0.297	1.372			0.030	-0.244	1.412			0.006	0.054	1.413			-0.050	0.242	1.382			-0.158	-0.066	1.509			-0.187	-0.301	1.563			-0.221	-0.501	1.524			-0.228	-0.569	1.504			0.122	-0.028	1.312			0.201	-0.021	1.095
0.009	-0.298	1.371			0.030	-0.244	1.411			0.006	0.054	1.412			-0.050	0.241	1.382			-0.158	-0.066	1.510			-0.186	-0.301	1.564			-0.221	-0.501	1.525			-0.227	-0.570	1.505			0.121	-0.028	1.311			0.208	-0.034	1.103
0.009	-0.298	1.371			0.031	-0.244	1.410			0.006	0.054	1.411			-0.051	0.241	1.381			-0.157	-0.066	1.510			-0.186	-0.301	1.565			-0.220	-0.501	1.526			-0.227	-0.570	1.506			0.120	-0.028	1.309			0.213	-0.043	1.110
0.009	-0.298	1.371			0.031	-0.245	1.410			0.005	0.054	1.410			-0.051	0.241	1.380			-0.157	-0.066	1.511			-0.185	-0.302	1.565			-0.220	-0.501	1.527			-0.227	-0.570	1.507			0.119	-0.028	1.308			0.217	-0.048	1.114
0.008	-0.299	1.370			0.031	-0.245	1.409			0.005	0.054	1.409			-0.052	0.241	1.379			-0.157	-0.066	1.511			-0.184	-0.303	1.566			-0.219	-0.501	1.527			-0.226	-0.570	1.507			0.117	-0.029	1.307			0.219	-0.052	1.118
0.008	-0.299	1.370			0.031	-0.245	1.408			0.005	0.054	1.408			-0.053	0.240	1.378			-0.157	-0.067	1.511			-0.184	-0.304	1.567			-0.219	-0.502	1.528			-0.226	-0.571	1.508			0.114	-0.030	1.305			0.220	-0.056	1.121
0.007	-0.300	1.369			0.031	-0.246	1.407			0.004	0.054	1.407			-0.055	0.240	1.377			-0.156	-0.067	1.512			-0.183	-0.305	1.567			-0.219	-0.502	1.529			-0.226	-0.571	1.509			0.110	-0.031	1.304			0.221	-0.058	1.123
0.007	-0.301	1.369			0.030	-0.246	1.406			0.002	0.053	1.406			-0.057	0.240	1.376			-0.156	-0.067	1.512			-0.183	-0.306	1.568			-0.218	-0.502	1.529			-0.225	-0.571	1.510			0.105	-0.033	1.304			0.219	-0.059	1.124
0.006	-0.301	1.368			0.030	-0.247	1.406			0.001	0.053	1.406			-0.060	0.239	1.374			-0.156	-0.068	1.512			-0.182	-0.308	1.569			-0.218	-0.503	1.530			-0.225	-0.571	1.510			0.099	-0.035	1.305			0.208	-0.059	1.124
0.005	-0.304	1.367			0.029	-0.249	1.404			-0.000	0.052	1.404			-0.064	0.237	1.373			-0.155	-0.068	1.512			-0.182	-0.309	1.570			-0.218	-0.503	1.530			-0.225	-0.571	1.511			0.093	-0.038	1.306			0.195	-0.056	1.123
0.004	-0.307	1.366			0.029	-0.250	1.403			-0.001	0.052	1.403			-0.070	0.232	1.371			-0.155	-0.068	1.512			-0.182	-0.310	1.570			-0.217	-0.504	1.531			-0.224	-0.571	1.511			0.088	-0.040	1.307			0.149	-0.037	1.114
0.004	-0.309	1.365			0.029	-0.252	1.401			-0.002	0.051	1.402			-0.074	0.229	1.370			-0.154	-0.069	1.512			-0.181	-0.311	1.571			-0.217	-0.505	1.532			-0.224	-0.571	1.512			0.084	-0.054	1.305			0.133	-0.020	1.083
0.004	-0.311	1.364			0.030	-0.254	1.400			-0.003	0.050	1.399			-0.077	0.226	1.369			-0.152	-0.069	1.511			-0.181	-0.312	1.572			-0.216	-0.506	1.533			-0.224	-0.572	1.513			0.082	-0.059	1.304			0.126	-0.013	1.072
0.007	-0.318	1.361			0.032	-0.262	1.396			0.000	0.023	1.380			-0.081	0.219	1.366			-0.146	-0.084	1.501			-0.181	-0.313	1.573			-0.216	-0.508	1.534			-0.223	-0.572	1.514			0.080	-0.098	1.303			0.120	-0.011	1.068
0.009	-0.325	1.359			0.033	-0.268	1.392			0.001	0.012	1.372			-0.085	0.213	1.364			-0.142	-0.094	1.495			-0.181	-0.315	1.574			-0.215	-0.510	1.535			-0.222	-0.573	1.516			0.080	-0.114	1.303			0.115	-0.009	1.065
0.010	-0.330	1.358			0.033	-0.274	1.389			0.001	0.005	1.369			-0.089	0.207	1.363			-0.140	-0.101	1.491			-0.181	-0.316	1.576			-0.214	-0.512	1.537			-0.222	-0.574	1.517			0.079	-0.125	1.303			0.110	-0.008	1.062
0.010	-0.335	1.357			0.033	-0.279	1.387			-0.000	0.000	1.366			-0.094	0.202	1.362			-0.139	-0.106	1.488			-0.181	-0.317	1.577			-0.214	-0.514	1.538			-0.221	-0.575	1.519			0.079	-0.133	1.303			0.107	-0.007	1.061
0.011	-0.340	1.356			0.033	-0.284	1.385			-0.002	-0.004	1.365			-0.098	0.197	1.361			-0.139	-0.110	1.487			-0.181	-0.318	1.578			-0.213	-0.516	1.540			-0.221	-0.576	1.521			0.078	-0.139	1.303			0.114	-0.003	1.093
0.010	-0.345	1.355			0.031	-0.289	1.383			-0.004	-0.008	1.363			-0.099	0.179	1.363			-0.139	-0.115	1.485			-0.181	-0.319	1.579			-0.212	-0.518	1.541			-0.220	-0.577	1.522			0.078	-0.145	1.303			0.105	-0.008	1.107
0.010	-0.349	1.354			0.030	-0.293	1.381			-0.005	-0.012	1.362			-0.111	0.147	1.369			-0.139	-0.119	1.483			-0.180	-0.320	1.580			-0.212	-0.519	1.543			-0.219	-0.577	1.524			0.077	-0.150	1.303			0.100	-0.011	1.115
0.009	-0.352	1.354			0.028	-0.297	1.380			-0.008	-0.016	1.361			-0.112	0.140	1.375			-0.139	-0.123	1.482			-0.180	-0.320	1.581			-0.211	-0.520	1.545			-0.218	-0.578	1.526			0.077	-0.153	1.303			0.096	-0.013	1.120
0.007	-0.355	1.353			0.025	-0.300	1.380			-0.011	-0.019	1.362			-0.114	0.135	1.380			-0.141	-0.126	1.482			-0.180	-0.321	1.583			-0.210	-0.521	1.549			-0.217	-0.581	1.529			0.076	-0.157	1.303			0.085	-0.010	1.106
0.004	-0.357	1.354			0.022	-0.302	1.379			-0.016	-0.021	1.363			-0.115	0.132	1.385			-0.142	-0.129	1.482			-0.180	-0.322	1.584			-0.209	-0.522	1.552			-0.216	-0.583	1.532			0.075	-0.159	1.304			0.078	-0.009	1.099
0.001	-0.360	1.354			0.018	-0.304	1.379			-0.020	-0.023	1.365			-0.116	0.128	1.390			-0.144	-0.127	1.484			-0.181	-0.319	1.586			-0.207	-0.519	1.556			-0.214	-0.583	1.535			0.073	-0.160	1.304			0.073	-0.008	1.093
-0.001	-0.361	1.354			0.015	-0.306	1.379			-0.024	-0.024	1.366			-0.117	0.126	1.395			-0.145	-0.126	1.486			-0.181	-0.315	1.588			-0.206	-0.517	1.559			-0.213	-0.582	1.537			0.071	-0.157	1.305			0.066	-0.005	1.084
-0.005	-0.363	1.355			0.012	-0.307	1.379			-0.037	-0.021	1.376			-0.121	0.127	1.405			-0.146	-0.123	1.488			-0.182	-0.311	1.590			-0.203	-0.512	1.563			-0.211	-0.580	1.541			0.068	-0.153	1.305			0.062	-0.004	1.083
-0.008	-0.363	1.355			0.008	-0.308	1.380			-0.044	-0.020	1.380			-0.124	0.127	1.412			-0.146	-0.121	1.489			-0.182	-0.308	1.591			-0.200	-0.507	1.566			-0.210	-0.577	1.544			0.065	-0.149	1.305			0.056	-0.001	1.076
-0.012	-0.363	1.356			0.004	-0.307	1.381			-0.050	-0.020	1.384			-0.126	0.127	1.419			-0.147	-0.119	1.491			-0.182	-0.307	1.593			-0.198	-0.505	1.569			-0.209	-0.576	1.547			0.063	-0.145	1.305			0.052	0.001	1.073
-0.015	-0.363	1.358			0.001	-0.307	1.382			-0.054	-0.020	1.386			-0.129	0.126	1.425			-0.148	-0.116	1.492			-0.183	-0.305	1.594			-0.196	-0.503	1.571			-0.207	-0.575	1.550			0.061	-0.142	1.305			0.048	0.003	1.069
-0.019	-0.362	1.359			-0.002	-0.307	1.384			-0.058	-0.020	1.389			-0.131	0.126	1.430			-0.148	-0.114	1.494			-0.183	-0.304	1.595			-0.194	-0.501	1.574			-0.206	-0.573	1.553			0.059	-0.139	1.305			0.044	0.004	1.066
-0.022	-0.361	1.360			-0.005	-0.306	1.385			-0.062	-0.020	1.392			-0.129	0.133	1.431			-0.149	-0.111	1.495			-0.183	-0.303	1.596			-0.192	-0.499	1.576			-0.203	-0.559	1.561			0.057	-0.136	1.304			0.041	0.005	1.064
-0.025	-0.360	1.361			-0.007	-0.305	1.387			-0.064	-0.021	1.394			-0.128	0.139	1.432			-0.150	-0.108	1.498			-0.183	-0.302	1.597			-0.191	-0.498	1.578			-0.202	-0.557	1.565			0.056	-0.134	1.304			0.038	0.006	1.062
-0.027	-0.360	1.362			-0.009	-0.305	1.388			-0.067	-0.021	1.396			-0.127	0.143	1.432			-0.150	-0.106	1.499			-0.183	-0.302	1.598			-0.190	-0.498	1.579			-0.201	-0.556	1.567			0.055	-0.132	1.304			0.035	0.007	1.061
-0.030	-0.359	1.363			-0.012	-0.304	1.389			-0.070	-0.021	1.399			-0.126	0.145	1.433			-0.158	-0.096	1.520			-0.184	-0.303	1.600			-0.189	-0.498	1.580			-0.200	-0.556	1.569			0.053	-0.131	1.304			0.032	0.008	1.059
-0.032	-0.358	1.364			-0.014	-0.304	1.390			-0.073	-0.022	1.401			-0.126	0.148	1.434			-0.160	-0.094	1.523			-0.184	-0.304	1.601			-0.188	-0.500	1.581			-0.200	-0.557	1.571			0.052	-0.129	1.303			0.028	0.009	1.057
-0.034	-0.357	1.365			-0.016	-0.303	1.392			-0.076	-0.022	1.404			-0.127	0.150	1.435			-0.160	-0.093	1.525			-0.184	-0.306	1.603			-0.187	-0.501	1.583			-0.199	-0.558	1.573			0.051	-0.128	1.303			0.025	0.009	1.055
-0.036	-0.357	1.366			-0.017	-0.303	1.393			-0.079	-0.022	1.407			-0.127	0.151	1.436			-0.161	-0.092	1.527			-0.184	-0.307	1.604			-0.186	-0.502	1.584			-0.198	-0.558	1.575			0.050	-0.126	1.303			0.026	0.010	1.058
-0.038	-0.356	1.367			-0.019	-0.302	1.394			-0.081	-0.023	1.409			-0.127	0.152	1.437			-0.162	-0.092	1.528			-0.184	-0.309	1.605			-0.185	-0.504	1.585			-0.198	-0.559	1.576			0.049	-0.124	1.302			0.025	0.011	1.058
-0.040	-0.356	1.367			-0.020	-0.302	1.395			-0.083	-0.023	1.411			-0.128	0.153	1.437			-0.162	-0.091	1.529			-0.184	-0.310	1.606			-0.184	-0.505	1.587			-0.197	-0.560	1.578			0.048	-0.123	1.302			0.024	0.012	1.058
-0.041	-0.356	1.368			-0.022	-0.302	1.396			-0.085	-0.024	1.413			-0.128	0.154	1.438			-0.163	-0.090	1.530			-0.184	-0.310	1.607			-0.183	-0.505	1.588			-0.197	-0.559	1.579			0.047	-0.121	1.302			0.022	0.013	1.057
-0.042	-0.355	1.369			-0.023	-0.301	1.397			-0.087	-0.024	1.414			-0.128	0.155	1.438			-0.163	-0.090	1.531			-0.184	-0.310	1.607			-0.183	-0.506	1.588			-0.196	-0.559	1.580			0.046	-0.120	1.301			0.021	0.013	1.056
-0.043	-0.355	1.369			-0.024	-0.301	1.398			-0.088	-0.024	1.415			-0.129	0.156	1.439			-0.163	-0.089	1.532			-0.184	-0.310	1.608			-0.182	-0.506	1.589			-0.196	-0.559	1.581			0.045	-0.119	1.301			0.020	0.014	1.056
-0.044	-0.355	1.370			-0.025	-0.301	1.398			-0.090	-0.025	1.416			-0.129	0.156	1.439			-0.164	-0.089	1.533			-0.184	-0.310	1.609			-0.182	-0.505	1.590			-0.195	-0.558	1.582			0.045	-0.117	1.301			0.019	0.014	1.055
-0.045	-0.354	1.370			-0.026	-0.301	1.399			-0.091	-0.025	1.417			-0.130	0.157	1.440			-0.164	-0.088	1.534			-0.186	-0.300	1.610			-0.181	-0.502	1.591			-0.195	-0.555	1.583			0.044	-0.116	1.300			0.018	0.015	1.054
-0.046	-0.354	1.371			-0.027	-0.300	1.400			-0.092	-0.025	1.418			-0.130	0.157	1.440			-0.165	-0.088	1.534			-0.187	-0.297	1.610			-0.181	-0.499	1.592			-0.194	-0.554	1.584			0.044	-0.115	1.300			0.017	0.015	1.053
-0.047	-0.354	1.371			-0.028	-0.300	1.400			-0.093	-0.026	1.419			-0.131	0.158	1.441			-0.165	-0.087	1.535			-0.188	-0.295	1.611			-0.180	-0.497	1.593			-0.194	-0.553	1.585			0.044	-0.114	1.300			0.017	0.016	1.053
-0.048	-0.353	1.372			-0.028	-0.300	1.401			-0.094	-0.026	1.420			-0.131	0.159	1.441			-0.165	-0.087	1.535			-0.188	-0.297	1.612			-0.180	-0.498	1.594			-0.193	-0.554	1.586			0.043	-0.113	1.300			0.017	0.016	1.053
-0.049	-0.353	1.372			-0.029	-0.299	1.401			-0.094	-0.025	1.419			-0.131	0.160	1.440			-0.165	-0.086	1.535			-0.188	-0.299	1.613			-0.179	-0.500	1.595			-0.193	-0.555	1.587			0.043	-0.112	1.299			0.022	0.017	1.059
-0.049	-0.352	1.373			-0.029	-0.299	1.402			-0.092	-0.023	1.417			-0.130	0.161	1.439			-0.165	-0.085	1.535			-0.188	-0.299	1.613			-0.179	-0.499	1.595			-0.193	-0.554	1.588			0.043	-0.111	1.299			0.022	0.017	1.060
-0.050	-0.352	1.373			-0.030	-0.298	1.402			-0.090	-0.022	1.414			-0.129	0.163	1.438			-0.164	-0.084	1.533			-0.188	-0.298	1.613			-0.179	-0.498	1.596			-0.193	-0.553	1.588			0.042	-0.111	1.299			0.022	0.017	1.060
-0.050	-0.352	1.373			-0.030	-0.298	1.402			-0.088	-0.020	1.412			-0.127	0.165	1.436			-0.163	-0.084	1.531			-0.188	-0.297	1.614			-0.179	-0.497	1.596			-0.193	-0.553	1.588			0.042	-0.111	1.299			0.023	0.017	1.060
-0.051	-0.352	1.373			-0.030	-0.298	1.402			-0.086	-0.018	1.409			-0.125	0.166	1.434			-0.163	-0.081	1.531			-0.189	-0.291	1.613			-0.179	-0.497	1.596			-0.193	-0.552	1.589			0.042	-0.112	1.299			0.024	0.017	1.060
-0.051	-0.352	1.373			-0.030	-0.298	1.402			-0.083	-0.016	1.407			-0.122	0.165	1.431			-0.163	-0.078	1.532			-0.190	-0.286	1.612			-0.179	-0.496	1.596			-0.193	-0.551	1.589			0.042	-0.113	1.300			0.026	0.017	1.060
-0.051	-0.352	1.373			-0.029	-0.298	1.402			-0.081	-0.014	1.404			-0.120	0.165	1.428			-0.163	-0.077	1.533			-0.189	-0.289	1.612			-0.180	-0.497	1.596			-0.194	-0.552	1.589			0.042	-0.115	1.300			0.029	0.017	1.060
-0.050	-0.352	1.373			-0.029	-0.297	1.401			-0.078	-0.013	1.402			-0.126	0.157	1.412			-0.163	-0.076	1.534			-0.189	-0.292	1.612			-0.181	-0.498	1.596			-0.195	-0.558	1.585			0.043	-0.118	1.301			0.032	0.016	1.061
-0.049	-0.352	1.373			-0.027	-0.297	1.401			-0.075	-0.011	1.400			-0.129	0.153	1.404			-0.163	-0.074	1.535			-0.189	-0.294	1.611			-0.182	-0.499	1.596			-0.197	-0.563	1.582			0.044	-0.120	1.302			0.036	0.015	1.061
-0.048	-0.351	1.373			-0.025	-0.296	1.401			-0.072	-0.009	1.398			-0.131	0.150	1.398			-0.163	-0.073	1.536			-0.188	-0.295	1.611			-0.184	-0.500	1.595			-0.199	-0.566	1.579			0.044	-0.122	1.303			0.040	0.014	1.062
-0.046	-0.351	1.373			-0.022	-0.295	1.400			-0.068	-0.008	1.396			-0.133	0.148	1.393			-0.162	-0.072	1.537			-0.188	-0.297	1.611			-0.194	-0.516	1.584			-0.202	-0.576	1.572			0.045	-0.124	1.303			0.043	0.014	1.062
-0.044	-0.350	1.372			-0.020	-0.294	1.400			-0.064	-0.006	1.394			-0.134	0.147	1.390			-0.162	-0.070	1.538			-0.188	-0.298	1.610			-0.198	-0.522	1.580			-0.204	-0.582	1.568			0.045	-0.125	1.304			0.047	0.013	1.062
-0.043	-0.350	1.372			-0.018	-0.293	1.399			-0.061	-0.004	1.393			-0.135	0.145	1.386			-0.161	-0.068	1.539			-0.188	-0.298	1.610			-0.201	-0.525	1.577			-0.206	-0.586	1.565			0.045	-0.126	1.304			0.050	0.012	1.063
-0.041	-0.349	1.372			-0.016	-0.292	1.399			-0.058	-0.002	1.392			-0.136	0.144	1.384			-0.161	-0.067	1.541			-0.188	-0.298	1.608			-0.203	-0.528	1.575			-0.207	-0.589	1.562			0.046	-0.127	1.305			0.052	0.012	1.063
-0.039	-0.348	1.373			-0.014	-0.291	1.399			-0.055	0.001	1.391			-0.136	0.144	1.381			-0.160	-0.064	1.542			-0.189	-0.298	1.608			-0.205	-0.530	1.573			-0.209	-0.591	1.560			0.046	-0.128	1.305			0.055	0.011	1.063
-0.037	-0.347	1.373			-0.012	-0.290	1.399			-0.052	0.004	1.391			-0.137	0.144	1.378			-0.158	-0.062	1.544			-0.189	-0.298	1.606			-0.207	-0.531	1.571			-0.210	-0.592	1.558			0.046	-0.128	1.306			0.057	0.011	1.063
-0.036	-0.346	1.373			-0.010	-0.288	1.398			-0.049	0.007	1.390			-0.137	0.143	1.376			-0.157	-0.059	1.545			-0.189	-0.298	1.605			-0.208	-0.532	1.570			-0.211	-0.593	1.556			0.046	-0.128	1.306			0.060	0.011	1.062
-0.034	-0.345	1.373			-0.008	-0.287	1.398			-0.047	0.009	1.390			-0.136	0.144	1.374			-0.156	-0.057	1.546			-0.189	-0.298	1.604			-0.209	-0.534	1.569			-0.212	-0.594	1.554			0.047	-0.128	1.306			0.062	0.011	1.062
-0.030	-0.340	1.373			-0.004	-0.283	1.398			-0.044	0.012	1.390			-0.134	0.146	1.371			-0.154	-0.054	1.548			-0.189	-0.297	1.603			-0.210	-0.535	1.568			-0.213	-0.595	1.553			0.047	-0.126	1.307			0.066	0.011	1.061
-0.026	-0.334	1.373			0.000	-0.277	1.398			-0.042	0.015	1.391			-0.132	0.148	1.369			-0.153	-0.051	1.549			-0.188	-0.296	1.602			-0.211	-0.535	1.567			-0.214	-0.595	1.551			0.047	-0.123	1.307			0.071	0.013	1.060
-0.022	-0.318	1.375			0.004	-0.265	1.399			-0.039	0.018	1.391			-0.129	0.151	1.367			-0.151	-0.048	1.551			-0.188	-0.295	1.601			-0.212	-0.536	1.566			-0.215	-0.596	1.550			0.047	-0.118	1.307			0.077	0.014	1.059
-0.019	-0.310	1.376			0.007	-0.258	1.400			-0.037	0.021	1.392			-0.127	0.153	1.365			-0.152	-0.048	1.551			-0.189	-0.296	1.600			-0.213	-0.537	1.565			-0.215	-0.596	1.549			0.048	-0.108	1.307			0.083	0.016	1.057
-0.018	-0.302	1.377			0.008	-0.251	1.401			-0.035	0.025	1.393			-0.126	0.155	1.363			-0.152	-0.049	1.550			-0.189	-0.297	1.600			-0.213	-0.537	1.564			-0.216	-0.596	1.548			0.050	-0.096	1.306			0.093	0.017	1.060
-0.017	-0.299	1.377			0.009	-0.247	1.401			-0.034	0.028	1.394			-0.118	0.179	1.361			-0.152	-0.050	1.547			-0.189	-0.298	1.599			-0.214	-0.537	1.564			-0.217	-0.596	1.547			0.052	-0.088	1.305			0.098	0.018	1.062
-0.016	-0.296	1.376			0.010	-0.244	1.401			-0.033	0.030	1.394			-0.114	0.191	1.361			-0.152	-0.050	1.545			-0.189	-0.299	1.599			-0.214	-0.534	1.563			-0.217	-0.596	1.546			0.054	-0.080	1.305			0.103	0.018	1.063
-0.015	-0.294	1.376			0.011	-0.242	1.401			-0.032	0.032	1.395			-0.111	0.198	1.360			-0.152	-0.052	1.543			-0.189	-0.300	1.599			-0.212	-0.530	1.563			-0.218	-0.595	1.545			0.056	-0.073	1.303			0.141	0.008	1.092
-0.014	-0.292	1.375			0.012	-0.240	1.401			-0.031	0.034	1.396			-0.109	0.204	1.359			-0.152	-0.053	1.540			-0.189	-0.301	1.598			-0.211	-0.527	1.563			-0.218	-0.595	1.545			0.059	-0.067	1.302			0.155	0.005	1.099
-0.012	-0.290	1.374			0.013	-0.238	1.401			-0.030	0.036	1.396			-0.108	0.208	1.358			-0.152	-0.054	1.539			-0.189	-0.302	1.598			-0.210	-0.525	1.562			-0.218	-0.595	1.544			0.063	-0.061	1.301			0.164	0.003	1.103
-0.011	-0.289	1.373			0.014	-0.237	1.401			-0.029	0.037	1.397			-0.106	0.211	1.358			-0.152	-0.056	1.537			-0.189	-0.303	1.597			-0.209	-0.524	1.562			-0.218	-0.594	1.544			0.067	-0.056	1.299			0.172	0.002	1.106
-0.009	-0.288	1.372			0.015	-0.236	1.400			-0.028	0.039	1.397			-0.105	0.214	1.357			-0.151	-0.057	1.535			-0.188	-0.304	1.597			-0.209	-0.523	1.562			-0.218	-0.594	1.543			0.071	-0.051	1.298			0.179	0.001	1.108
-0.007	-0.288	1.371			0.016	-0.235	1.400			-0.027	0.040	1.398			-0.103	0.217	1.357			-0.151	-0.058	1.534			-0.188	-0.306	1.596			-0.208	-0.522	1.561			-0.218	-0.594	1.542			0.075	-0.047	1.297			0.185	-0.000	1.110
-0.005	-0.288	1.369			0.018	-0.235	1.399			-0.026	0.042	1.398			-0.102	0.219	1.356			-0.151	-0.059	1.532			-0.188	-0.307	1.595			-0.208	-0.521	1.561			-0.218	-0.594	1.542			0.078	-0.043	1.296			0.192	-0.001	1.112
-0.004	-0.288	1.368			0.019	-0.234	1.399			-0.025	0.043	1.398			-0.100	0.222	1.355			-0.151	-0.061	1.531			-0.187	-0.309	1.594			-0.208	-0.520	1.560			-0.218	-0.594	1.541			0.082	-0.040	1.296			0.197	-0.002	1.114
-0.002	-0.288	1.367			0.021	-0.234	1.398			-0.024	0.044	1.399			-0.098	0.224	1.355			-0.150	-0.062	1.529			-0.187	-0.310	1.593			-0.208	-0.520	1.559			-0.218	-0.594	1.540			0.085	-0.037	1.295			0.191	0.015	1.113
-0.001	-0.288	1.366			0.022	-0.234	1.398			-0.022	0.045	1.399			-0.096	0.225	1.354			-0.150	-0.063	1.528			-0.186	-0.312	1.592			-0.208	-0.519	1.558			-0.219	-0.594	1.538			0.088	-0.034	1.295			0.198	0.025	1.081
0.001	-0.288	1.366			0.023	-0.234	1.398			-0.021	0.046	1.399			-0.093	0.227	1.353			-0.150	-0.065	1.526			-0.185	-0.313	1.591			-0.209	-0.519	1.556			-0.219	-0.592	1.536			0.091	-0.032	1.295			0.203	0.026	1.076
0.002	-0.288	1.365			0.024	-0.234	1.397			-0.019	0.047	1.400			-0.091	0.228	1.353			-0.149	-0.066	1.525			-0.185	-0.315	1.590			-0.209	-0.518	1.555			-0.219	-0.589	1.533			0.093	-0.030	1.294			0.206	0.027	1.073
0.003	-0.288	1.365			0.025	-0.234	1.397			-0.018	0.048	1.400			-0.089	0.230	1.352			-0.149	-0.067	1.524			-0.184	-0.316	1.589			-0.209	-0.518	1.553			-0.219	-0.587	1.531			0.095	-0.028	1.294			0.209	0.028	1.071
0.004	-0.288	1.364			0.026	-0.234	1.397			-0.017	0.049	1.400			-0.087	0.231	1.352			-0.149	-0.068	1.523			-0.184	-0.317	1.588			-0.210	-0.518	1.551			-0.219	-0.585	1.529			0.098	-0.026	1.294			0.212	0.029	1.069
0.005	-0.288	1.364			0.027	-0.234	1.397			-0.015	0.049	1.400			-0.084	0.232	1.351			-0.148	-0.069	1.522			-0.183	-0.318	1.587			-0.210	-0.517	1.550			-0.220	-0.584	1.527			0.100	-0.024	1.294			0.215	0.029	1.068
0.006	-0.289	1.364			0.028	-0.234	1.397			-0.013	0.050	1.400			-0.082	0.233	1.351			-0.148	-0.070	1.521			-0.183	-0.319	1.586			-0.211	-0.517	1.548			-0.220	-0.582	1.525			0.102	-0.023	1.295			0.217	0.030	1.067
0.006	-0.289	1.363			0.029	-0.235	1.397			-0.012	0.050	1.401			-0.080	0.234	1.350			-0.148	-0.071	1.521			-0.182	-0.320	1.585			-0.211	-0.516	1.547			-0.220	-0.580	1.524			0.104	-0.022	1.295			0.220	0.030	1.066
0.007	-0.289	1.363			0.030	-0.235	1.397			-0.010	0.051	1.401			-0.078	0.234	1.350			-0.148	-0.071	1.520			-0.182	-0.320	1.585			-0.211	-0.515	1.545			-0.220	-0.579	1.522			0.106	-0.020	1.295			0.222	0.031	1.065
0.008	-0.289	1.363			0.030	-0.235	1.397			-0.008	0.051	1.401			-0.075	0.235	1.350			-0.147	-0.072	1.520			-0.181	-0.320	1.584			-0.211	-0.514	1.544			-0.221	-0.578	1.521			0.108	-0.019	1.295			0.224	0.031	1.064
0.008	-0.290	1.363			0.031	-0.236	1.397			-0.007	0.051	1.401			-0.073	0.235	1.349			-0.147	-0.072	1.519			-0.181	-0.320	1.583			-0.212	-0.513	1.543			-0.221	-0.577	1.520			0.109	-0.018	1.295			0.226	0.032	1.063
0.009	-0.290	1.363			0.032	-0.236	1.397			-0.005	0.052	1.401			-0.071	0.235	1.349			-0.147	-0.073	1.519			-0.180	-0.320	1.582			-0.212	-0.512	1.541			-0.221	-0.576	1.518			0.111	-0.017	1.296			0.228	0.032	1.063
0.009	-0.290	1.363			0.033	-0.236	1.397			-0.004	0.052	1.402			-0.069	0.236	1.349			-0.147	-0.073	1.518			-0.180	-0.320	1.581			-0.212	-0.512	1.540			-0.221	-0.575	1.518			0.113	-0.017	1.296			0.229	0.032	1.062
0.010	-0.290	1.362			0.033	-0.236	1.397			-0.002	0.052	1.402			-0.067	0.236	1.349			-0.146	-0.074	1.518			-0.179	-0.320	1.580			-0.212	-0.511	1.539			-0.221	-0.574	1.517			0.114	-0.016	1.296			0.231	0.032	1.062
0.010	-0.291	1.362			0.034	-0.237	1.397			-0.001	0.052	1.402			-0.065	0.236	1.348			-0.146	-0.074	1.518			-0.178	-0.320	1.580			-0.212	-0.510	1.539			-0.221	-0.573	1.516			0.116	-0.015	1.296			0.232	0.032	1.061
0.011	-0.291	1.362			0.035	-0.237	1.398			0.001	0.052	1.402			-0.064	0.236	1.348			-0.146	-0.074	1.517			-0.178	-0.319	1.579			-0.212	-0.510	1.538			-0.221	-0.573	1.515			0.117	-0.015	1.296			0.233	0.032	1.061
0.011	-0.291	1.362			0.035	-0.237	1.398			0.002	0.052	1.402			-0.062	0.236	1.348			-0.146	-0.074	1.517			-0.177	-0.318	1.578			-0.212	-0.509	1.537			-0.221	-0.572	1.514			0.119	-0.014	1.297			0.235	0.032	1.060
0.012	-0.291	1.362			0.036	-0.238	1.398			0.004	0.052	1.402			-0.061	0.236	1.348			-0.145	-0.075	1.517			-0.176	-0.317	1.577			-0.212	-0.509	1.536			-0.221	-0.572	1.514			0.120	-0.014	1.297			0.236	0.032	1.060
0.012	-0.291	1.362			0.037	-0.238	1.398			0.005	0.052	1.402			-0.059	0.236	1.348			-0.145	-0.075	1.516			-0.175	-0.317	1.577			-0.212	-0.508	1.536			-0.221	-0.571	1.513			0.121	-0.014	1.297			0.237	0.032	1.060
0.013	-0.292	1.362			0.037	-0.238	1.398			0.006	0.052	1.402			-0.058	0.236	1.348			-0.145	-0.075	1.516			-0.174	-0.316	1.576			-0.212	-0.508	1.535			-0.221	-0.571	1.513			0.123	-0.014	1.297			0.238	0.032	1.060
0.013	-0.292	1.362			0.038	-0.238	1.398			0.008	0.052	1.402			-0.056	0.236	1.348			-0.144	-0.075	1.516			-0.174	-0.315	1.575			-0.212	-0.507	1.535			-0.221	-0.570	1.512			0.124	-0.014	1.298			0.239	0.031	1.062
0.013	-0.292	1.362			0.038	-0.239	1.398			0.009	0.052	1.402			-0.054	0.236	1.348			-0.144	-0.075	1.516			-0.173	-0.313	1.575			-0.212	-0.507	1.534			-0.221	-0.570	1.512			0.126	-0.014	1.298			0.241	0.030	1.064
0.014	-0.292	1.362			0.039	-0.239	1.399			0.011	0.052	1.402			-0.053	0.236	1.347			-0.143	-0.075	1.516			-0.172	-0.312	1.574			-0.212	-0.507	1.534			-0.221	-0.569	1.511			0.127	-0.014	1.298			0.243	0.029	1.068
0.014	-0.292	1.363			0.040	-0.239	1.399			0.012	0.052	1.402			-0.051	0.236	1.347			-0.143	-0.075	1.516			-0.171	-0.310	1.573			-0.212	-0.506	1.533			-0.221	-0.569	1.511			0.129	-0.014	1.299			0.246	0.028	1.071
0.015	-0.292	1.363			0.040	-0.239	1.399			0.013	0.052	1.402			-0.049	0.236	1.347			-0.142	-0.075	1.516			-0.170	-0.309	1.572			-0.211	-0.506	1.533			-0.221	-0.569	1.510			0.131	-0.014	1.299			0.249	0.028	1.074
0.015	-0.293	1.363			0.041	-0.239	1.399			0.015	0.052	1.402			-0.047	0.236	1.347			-0.142	-0.074	1.516			-0.169	-0.307	1.572			-0.211	-0.506	1.532			-0.221	-0.568	1.510			0.134	-0.015	1.300			0.252	0.028	1.076
0.016	-0.293	1.363			0.042	-0.240	1.400			0.017	0.051	1.402			-0.045	0.235	1.347			-0.141	-0.074	1.516			-0.168	-0.306	1.571			-0.211	-0.505	1.531			-0.221	-0.568	1.509			0.136	-0.015	1.300			0.256	0.028	1.079
0.017	-0.293	1.364			0.042	-0.240	1.400			0.018	0.051	1.402			-0.043	0.235	1.347			-0.140	-0.073	1.516			-0.168	-0.304	1.570			-0.211	-0.505	1.530			-0.220	-0.567	1.507			0.139	-0.015	1.301			0.261	0.028	1.083
0.018	-0.293	1.364			0.043	-0.240	1.401			0.020	0.051	1.402			-0.040	0.235	1.347			-0.138	-0.072	1.515			-0.167	-0.303	1.569			-0.210	-0.504	1.528			-0.220	-0.567	1.506			0.143	-0.015	1.302			0.265	0.029	1.086
0.019	-0.293	1.364			0.045	-0.240	1.401			0.022	0.051	1.402			-0.037	0.235	1.347			-0.137	-0.071	1.515			-0.166	-0.301	1.568			-0.210	-0.504	1.526			-0.219	-0.566	1.504			0.147	-0.015	1.303			0.271	0.029	1.089
0.020	-0.293	1.365			0.046	-0.240	1.402			0.024	0.050	1.403			-0.034	0.235	1.347			-0.135	-0.069	1.514			-0.165	-0.299	1.566			-0.210	-0.503	1.523			-0.218	-0.565	1.502			0.150	-0.015	1.305			0.277	0.030	1.091
0.022	-0.293	1.365			0.047	-0.240	1.402			0.027	0.050	1.403			-0.030	0.235	1.347			-0.133	-0.068	1.513			-0.165	-0.298	1.565			-0.209	-0.502	1.521			-0.217	-0.565	1.499			0.154	-0.015	1.306			0.283	0.031	1.092
0.023	-0.292	1.366			0.049	-0.240	1.403			0.029	0.050	1.403			-0.027	0.234	1.347			-0.131	-0.066	1.512			-0.164	-0.296	1.564			-0.209	-0.501	1.518			-0.216	-0.564	1.496			0.158	-0.016	1.307			0.288	0.032	1.093
0.025	-0.292	1.366			0.050	-0.240	1.404			0.031	0.049	1.404			-0.023	0.234	1.347			-0.129	-0.065	1.511			-0.163	-0.294	1.562			-0.208	-0.500	1.515			-0.216	-0.563	1.493			0.162	-0.016	1.309			0.298	0.029	1.096
0.027	-0.292	1.367			0.052	-0.240	1.404			0.033	0.049	1.404			-0.020	0.234	1.347			-0.127	-0.063	1.510			-0.163	-0.292	1.560			-0.208	-0.500	1.512			-0.215	-0.563	1.491			0.166	-0.016	1.310			0.306	0.027	1.098
0.029	-0.291	1.368			0.054	-0.240	1.405			0.036	0.049	1.405			-0.016	0.234	1.348			-0.125	-0.062	1.509			-0.162	-0.290	1.559			-0.208	-0.499	1.510			-0.214	-0.562	1.488			0.170	-0.016	1.311			0.312	0.025	1.099
0.031	-0.291	1.368			0.055	-0.240	1.406			0.038	0.048	1.405			-0.013	0.234	1.348			-0.123	-0.060	1.508			-0.162	-0.289	1.557			-0.208	-0.498	1.507			-0.214	-0.561	1.485			0.173	-0.016	1.313			0.318	0.023	1.100
0.033	-0.291	1.369			0.057	-0.239	1.406			0.040	0.048	1.406			-0.009	0.234	1.348			-0.121	-0.059	1.507			-0.161	-0.287	1.556			-0.208	-0.497	1.505			-0.213	-0.561	1.483			0.177	-0.016	1.314			0.323	0.022	1.101
0.035	-0.290	1.369			0.059	-0.239	1.407			0.042	0.048	1.406			-0.006	0.234	1.348			-0.119	-0.058	1.505			-0.161	-0.286	1.554			-0.208	-0.496	1.503			-0.213	-0.560	1.481			0.180	-0.016	1.315			0.328	0.022	1.102
0.037	-0.290	1.370			0.060	-0.239	1.408			0.044	0.047	1.407			-0.003	0.234	1.348			-0.117	-0.057	1.505			-0.161	-0.284	1.553			-0.207	-0.496	1.501			-0.212	-0.560	1.479			0.183	-0.016	1.316			0.333	0.022	1.102
0.038	-0.290	1.370			0.062	-0.239	1.408			0.046	0.047	1.407			-0.000	0.234	1.348			-0.116	-0.056	1.504			-0.160	-0.282	1.552			-0.207	-0.495	1.499			-0.212	-0.559	1.478			0.186	-0.016	1.317			0.337	0.023	1.103
0.040	-0.289	1.371			0.063	-0.239	1.409			0.048	0.047	1.408			0.002	0.234	1.348			-0.114	-0.055	1.503			-0.160	-0.281	1.550			-0.207	-0.495	1.498			-0.211	-0.559	1.476			0.189	-0.016	1.318			0.341	0.025	1.104
0.042	-0.289	1.371			0.065	-0.239	1.410			0.050	0.046	1.408			0.004	0.234	1.349			-0.113	-0.054	1.502			-0.160	-0.280	1.549			-0.207	-0.494	1.496			-0.211	-0.558	1.475			0.191	-0.016	1.319			0.344	0.026	1.104
0.043	-0.289	1.371			0.066	-0.239	1.410			0.051	0.046	1.409			0.007	0.234	1.349			-0.112	-0.053	1.501			-0.160	-0.278	1.548			-0.207	-0.494	1.495			-0.211	-0.558	1.473			0.193	-0.016	1.320			0.347	0.026	1.105
0.045	-0.289	1.372			0.067	-0.239	1.411			0.053	0.046	1.409			0.009	0.234	1.349			-0.111	-0.052	1.501			-0.160	-0.277	1.547			-0.207	-0.493	1.494			-0.210	-0.558	1.472			0.195	-0.016	1.321			0.349	0.027	1.105
0.046	-0.288	1.372			0.068	-0.239	1.411			0.054	0.046	1.409			0.010	0.234	1.349			-0.110	-0.051	1.500			-0.160	-0.276	1.546			-0.207	-0.493	1.493			-0.210	-0.557	1.471			0.197	-0.016	1.322			0.351	0.028	1.105
0.047	-0.288	1.373			0.069	-0.238	1.412			0.055	0.046	1.410			0.012	0.234	1.349			-0.109	-0.051	1.500			-0.160	-0.276	1.545			-0.207	-0.493	1.492			-0.210	-0.557	1.470			0.199	-0.016	1.322			0.353	0.029	1.105
0.048	-0.288	1.373			0.070	-0.238	1.412			0.056	0.046	1.410			0.013	0.234	1.349			-0.108	-0.050	1.499			-0.159	-0.275	1.544			-0.207	-0.492	1.491			-0.210	-0.557	1.469			0.200	-0.015	1.323			0.354	0.030	1.105
0.049	-0.288	1.373			0.071	-0.238	1.412			0.057	0.046	1.410			0.014	0.234	1.349			-0.107	-0.050	1.499			-0.159	-0.274	1.543			-0.207	-0.492	1.490			-0.209	-0.557	1.468			0.201	-0.015	1.323			0.356	0.030	1.105
0.049	-0.288	1.373			0.072	-0.238	1.413			0.058	0.045	1.410			0.016	0.234	1.350			-0.107	-0.049	1.498			-0.159	-0.273	1.543			-0.207	-0.492	1.489			-0.209	-0.556	1.467			0.202	-0.015	1.324			0.356	0.029	1.105
0.050	-0.288	1.374			0.072	-0.238	1.413			0.058	0.045	1.411			0.017	0.234	1.350			-0.106	-0.049	1.498			-0.159	-0.273	1.542			-0.207	-0.491	1.488			-0.209	-0.556	1.467			0.203	-0.015	1.324			0.357	0.029	1.105
0.051	-0.288	1.374			0.073	-0.238	1.413			0.059	0.045	1.411			0.018	0.234	1.350			-0.106	-0.049	1.498			-0.159	-0.272	1.542			-0.206	-0.491	1.488			-0.209	-0.556	1.466			0.204	-0.015	1.324			0.357	0.029	1.104
0.051	-0.288	1.374			0.073	-0.238	1.414			0.060	0.045	1.411			0.018	0.234	1.350			-0.105	-0.048	1.497			-0.159	-0.272	1.541			-0.206	-0.491	1.487			-0.209	-0.556	1.465			0.205	-0.015	1.325			0.357	0.029	1.104
0.052	-0.287	1.374			0.074	-0.238	1.414			0.060	0.045	1.411			0.019	0.234	1.350			-0.105	-0.048	1.497			-0.159	-0.271	1.541			-0.206	-0.491	1.487			-0.209	-0.556	1.465			0.205	-0.015	1.325			0.356	0.029	1.103
0.052	-0.287	1.375			0.074	-0.238	1.414			0.061	0.045	1.411			0.020	0.234	1.351			-0.104	-0.048	1.497			-0.159	-0.271	1.541			-0.206	-0.491	1.486			-0.208	-0.556	1.465			0.206	-0.015	1.325			0.356	0.029	1.103
0.053	-0.287	1.375			0.075	-0.238	1.414			0.061	0.045	1.412			0.020	0.234	1.351			-0.104	-0.047	1.497			-0.159	-0.271	1.541			-0.206	-0.491	1.487			-0.208	-0.556	1.465			0.206	-0.015	1.326			0.355	0.030	1.102
0.053	-0.287	1.375			0.075	-0.238	1.415			0.061	0.045	1.412			0.020	0.234	1.351			-0.104	-0.047	1.496			-0.159	-0.271	1.541			-0.206	-0.491	1.487			-0.208	-0.557	1.466			0.206	-0.015	1.326			0.354	0.031	1.101
0.054	-0.287	1.375			0.075	-0.238	1.415			0.061	0.046	1.412			0.020	0.235	1.352			-0.103	-0.047	1.496			-0.160	-0.271	1.541			-0.206	-0.491	1.487			-0.208	-0.557	1.467			0.206	-0.015	1.326			0.353	0.033	1.101
0.054	-0.287	1.375			0.075	-0.238	1.415			0.061	0.046	1.412			0.021	0.235	1.352			-0.103	-0.047	1.496			-0.160	-0.271	1.541			-0.206	-0.491	1.488			-0.208	-0.558	1.468			0.206	-0.015	1.326			0.353	0.034	1.100
0.054	-0.287	1.375			0.076	-0.237	1.415			0.061	0.046	1.411			0.021	0.235	1.353			-0.103	-0.047	1.496			-0.160	-0.271	1.541			-0.206	-0.491	1.489			-0.208	-0.558	1.469			0.205	-0.015	1.326			0.352	0.036	1.100
0.054	-0.287	1.376			0.076	-0.237	1.415			0.061	0.046	1.411			0.021	0.235	1.353			-0.103	-0.046	1.495			-0.160	-0.271	1.541			-0.206	-0.491	1.490			-0.207	-0.559	1.470			0.205	-0.015	1.326			0.352	0.037	1.099
0.054	-0.287	1.376			0.076	-0.237	1.416			0.060	0.047	1.411			0.021	0.235	1.353			-0.104	-0.046	1.495			-0.161	-0.271	1.542			-0.207	-0.491	1.490			-0.207	-0.560	1.471			0.205	-0.015	1.326			0.351	0.038	1.099
0.055	-0.287	1.376			0.076	-0.237	1.416			0.060	0.047	1.410			0.020	0.235	1.354			-0.104	-0.046	1.494			-0.161	-0.271	1.542			-0.207	-0.491	1.491			-0.207	-0.560	1.472			0.205	-0.015	1.325			0.351	0.039	1.098
0.054	-0.287	1.376			0.075	-0.237	1.416			0.059	0.048	1.409			0.020	0.235	1.354			-0.105	-0.046	1.493			-0.161	-0.271	1.542			-0.207	-0.491	1.491			-0.207	-0.560	1.472			0.204	-0.015	1.325			0.348	0.040	1.096
0.054	-0.286	1.376			0.075	-0.236	1.415			0.058	0.048	1.409			0.020	0.236	1.354			-0.105	-0.046	1.492			-0.162	-0.271	1.541			-0.207	-0.491	1.492			-0.207	-0.561	1.472			0.203	-0.015	1.325			0.338	0.038	1.096
0.054	-0.286	1.376			0.074	-0.236	1.415			0.057	0.049	1.407			0.020	0.236	1.355			-0.106	-0.045	1.491			-0.163	-0.271	1.541			-0.207	-0.491	1.492			-0.207	-0.561	1.473			0.202	-0.015	1.324			0.324	0.036	1.095
0.053	-0.287	1.375			0.074	-0.236	1.414			0.056	0.050	1.406			0.019	0.236	1.355			-0.107	-0.045	1.490			-0.163	-0.271	1.541			-0.207	-0.490	1.492			-0.207	-0.561	1.473			0.198	-0.016	1.322			0.308	0.034	1.092
0.053	-0.287	1.375			0.073	-0.236	1.414			0.055	0.050	1.404			0.019	0.237	1.355			-0.108	-0.046	1.489			-0.164	-0.271	1.540			-0.207	-0.490	1.492			-0.207	-0.561	1.472			0.193	-0.019	1.318			0.278	0.038	1.072
0.052	-0.287	1.374			0.072	-0.236	1.412			0.052	0.051	1.402			0.018	0.237	1.354			-0.109	-0.046	1.487			-0.165	-0.271	1.540			-0.208	-0.489	1.492			-0.208	-0.560	1.472			0.188	-0.021	1.314			0.268	0.033	1.071
0.051	-0.286	1.372			0.071	-0.234	1.410			0.050	0.052	1.398			0.015	0.237	1.353			-0.111	-0.047	1.485			-0.166	-0.271	1.539			-0.208	-0.488	1.491			-0.209	-0.560	1.471			0.181	-0.024	1.310			0.257	0.028	1.075
0.049	-0.284	1.371			0.069	-0.233	1.407			0.048	0.053	1.395			0.008	0.235	1.350			-0.112	-0.047	1.484			-0.166	-0.270	1.539			-0.209	-0.488	1.491			-0.209	-0.559	1.471			0.173	-0.026	1.305			0.228	0.032	1.060
0.048	-0.283	1.369			0.068	-0.231	1.404			0.047	0.054	1.392			0.000	0.232	1.346			-0.113	-0.047	1.481			-0.167	-0.270	1.539			-0.210	-0.488	1.491			-0.210	-0.559	1.470			0.161	-0.028	1.300			0.214	0.034	1.053
0.047	-0.282	1.367			0.066	-0.230	1.401			0.045	0.056	1.389			-0.006	0.229	1.343			-0.115	-0.047	1.480			-0.168	-0.270	1.538			-0.210	-0.488	1.490			-0.211	-0.559	1.470			0.150	-0.031	1.295			0.203	0.035	1.049
0.044	-0.282	1.365			0.064	-0.229	1.398			0.043	0.057	1.386			-0.013	0.226	1.339			-0.116	-0.047	1.478			-0.169	-0.269	1.538			-0.211	-0.488	1.490			-0.211	-0.559	1.470			0.140	-0.034	1.291			0.193	0.036	1.047
0.042	-0.282	1.364			0.062	-0.228	1.395			0.041	0.058	1.383			-0.019	0.222	1.336			-0.117	-0.046	1.476			-0.170	-0.269	1.538			-0.212	-0.488	1.491			-0.212	-0.559	1.471			0.131	-0.036	1.288			0.182	0.037	1.043
0.039	-0.281	1.362			0.059	-0.227	1.393			0.039	0.059	1.381			-0.024	0.218	1.333			-0.119	-0.046	1.475			-0.171	-0.269	1.538			-0.213	-0.489	1.492			-0.213	-0.559	1.472			0.123	-0.039	1.286			0.172	0.038	1.040
0.037	-0.281	1.361			0.057	-0.227	1.390			0.037	0.060	1.378			-0.029	0.215	1.331			-0.122	-0.047	1.475			-0.173	-0.270	1.540			-0.215	-0.489	1.495			-0.215	-0.561	1.475			0.117	-0.040	1.284			0.165	0.039	1.038
0.034	-0.281	1.359			0.054	-0.227	1.388			0.035	0.061	1.375			-0.033	0.213	1.329			-0.124	-0.047	1.474			-0.174	-0.272	1.541			-0.216	-0.489	1.499			-0.216	-0.561	1.479			0.112	-0.042	1.282			0.159	0.040	1.036
0.032	-0.282	1.358			0.052	-0.227	1.385			0.033	0.062	1.373			-0.037	0.211	1.328			-0.125	-0.047	1.473			-0.176	-0.273	1.542			-0.217	-0.489	1.503			-0.218	-0.562	1.484			0.107	-0.044	1.280			0.154	0.040	1.035
0.030	-0.282	1.357			0.049	-0.226	1.383			0.031	0.063	1.371			-0.041	0.210	1.326			-0.126	-0.046	1.472			-0.177	-0.274	1.543			-0.218	-0.489	1.507			-0.219	-0.563	1.489			0.104	-0.045	1.279			0.149	0.041	1.033
0.028	-0.282	1.356			0.047	-0.226	1.381			0.030	0.064	1.369			-0.043	0.209	1.326			-0.127	-0.046	1.471			-0.178	-0.274	1.544			-0.219	-0.489	1.511			-0.219	-0.564	1.493			0.101	-0.046	1.278			0.145	0.041	1.032
0.026	-0.282	1.354			0.045	-0.226	1.379			0.028	0.064	1.368			-0.045	0.209	1.325			-0.128	-0.046	1.470			-0.179	-0.275	1.545			-0.219	-0.490	1.514			-0.220	-0.565	1.497			0.098	-0.046	1.277			0.142	0.042	1.031
0.025	-0.281	1.353			0.043	-0.225	1.377			0.026	0.065	1.366			-0.048	0.210	1.324			-0.130	-0.046	1.470			-0.180	-0.276	1.547			-0.220	-0.490	1.517			-0.221	-0.565	1.500			0.096	-0.047	1.276			0.140	0.043	1.030
0.023	-0.281	1.352			0.042	-0.225	1.376			0.025	0.066	1.365			-0.050	0.211	1.324			-0.131	-0.047	1.470			-0.181	-0.278	1.548			-0.221	-0.490	1.519			-0.221	-0.566	1.502			0.094	-0.047	1.275			0.140	0.044	1.030
0.022	-0.280	1.351			0.040	-0.224	1.374			0.023	0.066	1.364			-0.051	0.213	1.324			-0.134	-0.047	1.470			-0.183	-0.279	1.549			-0.221	-0.490	1.521			-0.222	-0.566	1.504			0.092	-0.047	1.274			0.143	0.046	1.031
0.021	-0.280	1.350			0.039	-0.224	1.373			0.021	0.066	1.362			-0.051	0.216	1.325			-0.136	-0.048	1.469			-0.183	-0.279	1.549			-0.221	-0.490	1.522			-0.223	-0.566	1.505			0.092	-0.046	1.273			0.162	0.041	1.055
0.020	-0.281	1.349			0.038	-0.224	1.372			0.019	0.066	1.361			-0.051	0.218	1.325			-0.138	-0.049	1.469			-0.184	-0.280	1.549			-0.222	-0.490	1.523			-0.223	-0.566	1.506			0.093	-0.045	1.273			0.171	0.043	1.056
0.019	-0.281	1.349			0.036	-0.224	1.370			0.018	0.066	1.360			-0.051	0.221	1.325			-0.139	-0.050	1.469			-0.185	-0.280	1.549			-0.222	-0.490	1.524			-0.224	-0.566	1.507			0.094	-0.044	1.272			0.178	0.045	1.056
0.018	-0.281	1.348			0.035	-0.225	1.369			0.016	0.066	1.360			-0.050	0.223	1.325			-0.141	-0.050	1.468			-0.187	-0.281	1.549			-0.223	-0.490	1.523			-0.225	-0.566	1.506			0.097	-0.042	1.272			0.186	0.047	1.056
0.017	-0.282	1.347			0.034	-0.225	1.368			0.015	0.066	1.359			-0.049	0.226	1.325			-0.142	-0.051	1.468			-0.188	-0.281	1.547			-0.225	-0.489	1.521			-0.227	-0.566	1.503			0.101	-0.039	1.272			0.202	0.046	1.063
0.016	-0.282	1.346			0.033	-0.225	1.368			0.014	0.066	1.358			-0.048	0.228	1.325			-0.144	-0.051	1.467			-0.190	-0.280	1.545			-0.227	-0.488	1.517			-0.229	-0.565	1.498			0.106	-0.035	1.272			0.216	0.046	1.066
0.015	-0.282	1.346			0.032	-0.225	1.367			0.013	0.066	1.357			-0.047	0.230	1.325			-0.145	-0.051	1.466			-0.191	-0.280	1.541			-0.229	-0.487	1.511			-0.232	-0.563	1.492			0.113	-0.031	1.272			0.231	0.045	1.070
0.015	-0.282	1.345			0.031	-0.225	1.366			0.012	0.066	1.357			-0.045	0.232	1.324			-0.146	-0.051	1.464			-0.193	-0.279	1.537			-0.232	-0.486	1.504			-0.234	-0.561	1.485			0.120	-0.027	1.272			0.246	0.044	1.074
0.014	-0.282	1.345			0.031	-0.226	1.365			0.011	0.066	1.356			-0.043	0.234	1.323			-0.147	-0.050	1.462			-0.196	-0.278	1.532			-0.234	-0.485	1.496			-0.236	-0.559	1.477			0.127	-0.024	1.273			0.262	0.044	1.076
0.014	-0.283	1.344			0.030	-0.226	1.365			0.011	0.066	1.355			-0.040	0.236	1.322			-0.148	-0.050	1.459			-0.198	-0.277	1.527			-0.237	-0.483	1.488			-0.238	-0.556	1.469			0.135	-0.021	1.273			0.278	0.045	1.077
0.014	-0.283	1.343			0.029	-0.226	1.364			0.010	0.066	1.355			-0.037	0.238	1.320			-0.149	-0.049	1.456			-0.200	-0.276	1.521			-0.239	-0.482	1.481			-0.240	-0.553	1.461			0.143	-0.018	1.274			0.294	0.045	1.078
0.014	-0.283	1.342			0.029	-0.226	1.363			0.010	0.065	1.354			-0.034	0.239	1.319			-0.149	-0.048	1.451			-0.203	-0.275	1.515			-0.241	-0.480	1.473			-0.241	-0.550	1.454			0.149	-0.016	1.275			0.308	0.045	1.079
0.014	-0.283	1.341			0.029	-0.226	1.363			0.010	0.065	1.353			-0.030	0.240	1.317			-0.149	-0.047	1.448			-0.205	-0.274	1.509			-0.243	-0.478	1.467			-0.243	-0.548	1.447			0.156	-0.015	1.276			0.320	0.044	1.081
0.015	-0.282	1.340			0.029	-0.226	1.362			0.011	0.064	1.352			-0.026	0.242	1.315			-0.149	-0.046	1.444			-0.206	-0.273	1.503			-0.244	-0.476	1.460			-0.244	-0.545	1.441			0.162	-0.013	1.277			0.331	0.043	1.083
0.017	-0.282	1.339			0.029	-0.225	1.361			0.011	0.064	1.351			-0.022	0.243	1.314			-0.148	-0.045	1.440			-0.208	-0.273	1.498			-0.245	-0.475	1.454			-0.246	-0.542	1.434			0.168	-0.012	1.278			0.341	0.042	1.085
0.018	-0.282	1.337			0.030	-0.225	1.360			0.013	0.063	1.350			-0.018	0.244	1.312			-0.148	-0.045	1.435			-0.209	-0.272	1.494			-0.246	-0.473	1.449			-0.247	-0.540	1.429			0.173	-0.011	1.279			0.348	0.041	1.087
0.020	-0.281	1.336			0.031	-0.225	1.359			0.014	0.063	1.349			-0.014	0.245	1.310			-0.147	-0.044	1.431			-0.210	-0.272	1.489			-0.247	-0.472	1.444			-0.248	-0.538	1.423			0.178	-0.011	1.280			0.355	0.040	1.088
0.022	-0.281	1.334			0.032	-0.225	1.358			0.016	0.062	1.347			-0.010	0.246	1.309			-0.145	-0.043	1.428			-0.211	-0.272	1.485			-0.248	-0.470	1.439			-0.248	-0.536	1.419			0.182	-0.010	1.280			0.361	0.040	1.089
0.024	-0.281	1.333			0.033	-0.225	1.356			0.018	0.062	1.346			-0.006	0.246	1.307			-0.144	-0.043	1.424			-0.212	-0.271	1.482			-0.248	-0.469	1.435			-0.249	-0.534	1.414			0.186	-0.010	1.281			0.366	0.039	1.091
0.026	-0.280	1.331			0.035	-0.225	1.355			0.020	0.061	1.345			-0.002	0.247	1.306			-0.143	-0.042	1.421			-0.212	-0.271	1.478			-0.249	-0.468	1.431			-0.249	-0.533	1.410			0.189	-0.009	1.282			0.370	0.038	1.092
0.028	-0.280	1.330			0.036	-0.225	1.354			0.022	0.061	1.344			0.001	0.247	1.304			-0.142	-0.042	1.418			-0.212	-0.270	1.475			-0.249	-0.467	1.427			-0.249	-0.531	1.407			0.192	-0.009	1.282			0.374	0.034	1.096
0.029	-0.279	1.329			0.038	-0.224	1.353			0.024	0.061	1.343			0.003	0.248	1.303			-0.141	-0.041	1.415			-0.212	-0.270	1.472			-0.249	-0.466	1.424			-0.249	-0.530	1.404			0.195	-0.009	1.283			0.376	0.027	1.102
0.031	-0.279	1.328			0.039	-0.224	1.352			0.025	0.060	1.342			0.006	0.248	1.302			-0.140	-0.040	1.413			-0.212	-0.269	1.470			-0.249	-0.465	1.421			-0.249	-0.529	1.401			0.197	-0.009	1.283			0.377	0.019	1.109
0.033	-0.279	1.327			0.040	-0.224	1.352			0.027	0.060	1.341			0.008	0.248	1.301			-0.139	-0.040	1.411			-0.212	-0.269	1.467			-0.249	-0.465	1.419			-0.249	-0.528	1.399			0.199	-0.009	1.283			0.378	0.012	1.114
0.034	-0.279	1.326			0.042	-0.224	1.351			0.028	0.060	1.341			0.010	0.249	1.300			-0.138	-0.040	1.409			-0.212	-0.269	1.466			-0.249	-0.464	1.417			-0.249	-0.527	1.397			0.201	-0.008	1.283			0.377	0.004	1.120
0.035	-0.279	1.325			0.043	-0.224	1.350			0.030	0.060	1.340			0.012	0.249	1.299			-0.137	-0.039	1.408			-0.212	-0.268	1.464			-0.248	-0.463	1.415			-0.249	-0.526	1.395			0.203	-0.009	1.284			0.376	-0.005	1.126
0.036	-0.278	1.324			0.044	-0.224	1.349			0.031	0.059	1.339			0.013	0.249	1.298			-0.136	-0.039	1.407			-0.211	-0.268	1.462			-0.248	-0.463	1.414			-0.248	-0.526	1.393			0.205	-0.009	1.284			0.375	-0.013	1.130
0.038	-0.278	1.323			0.045	-0.224	1.348			0.033	0.059	1.338			0.015	0.249	1.298			-0.135	-0.038	1.405			-0.210	-0.268	1.461			-0.247	-0.463	1.413			-0.247	-0.526	1.393			0.207	-0.010	1.284			0.375	-0.023	1.135
0.039	-0.278	1.322			0.046	-0.224	1.348			0.034	0.059	1.337			0.016	0.250	1.297			-0.135	-0.038	1.404			-0.209	-0.268	1.460			-0.246	-0.462	1.412			-0.245	-0.526	1.392			0.208	-0.011	1.284			0.375	-0.031	1.138
0.039	-0.278	1.322			0.047	-0.224	1.347			0.035	0.059	1.337			0.017	0.250	1.297			-0.134	-0.038	1.403			-0.207	-0.267	1.460			-0.244	-0.462	1.413			-0.243	-0.526	1.393			0.209	-0.012	1.284			0.375	-0.038	1.141
0.040	-0.278	1.321			0.048	-0.224	1.346			0.037	0.059	1.336			0.018	0.250	1.296			-0.133	-0.037	1.402			-0.206	-0.267	1.459			-0.242	-0.463	1.413			-0.241	-0.527	1.395			0.211	-0.013	1.284			0.375	-0.043	1.144
0.041	-0.278	1.320			0.049	-0.224	1.346			0.038	0.059	1.335			0.019	0.250	1.295			-0.133	-0.037	1.402			-0.204	-0.267	1.460			-0.240	-0.463	1.415			-0.239	-0.528	1.396			0.212	-0.014	1.284			0.375	-0.047	1.146
0.042	-0.278	1.320			0.049	-0.224	1.345			0.039	0.059	1.334			0.020	0.250	1.295			-0.132	-0.037	1.401			-0.202	-0.267	1.460			-0.238	-0.463	1.417			-0.237	-0.529	1.399			0.212	-0.015	1.284			0.376	-0.051	1.148
0.042	-0.278	1.319			0.050	-0.224	1.345			0.040	0.058	1.334			0.021	0.250	1.294			-0.132	-0.036	1.401			-0.201	-0.266	1.460			-0.236	-0.463	1.419			-0.235	-0.530	1.401			0.213	-0.016	1.283			0.377	-0.054	1.149
0.043	-0.278	1.319			0.051	-0.224	1.344			0.040	0.058	1.333			0.022	0.250	1.294			-0.131	-0.036	1.400			-0.200	-0.266	1.461			-0.235	-0.464	1.421			-0.233	-0.531	1.403			0.214	-0.018	1.283			0.377	-0.056	1.151
0.043	-0.278	1.318			0.051	-0.224	1.343			0.041	0.058	1.332			0.022	0.250	1.293			-0.131	-0.036	1.400			-0.198	-0.266	1.461			-0.233	-0.464	1.422			-0.232	-0.531	1.405			0.214	-0.019	1.283			0.378	-0.058	1.153
0.044	-0.278	1.318			0.052	-0.224	1.343			0.042	0.058	1.332			0.023	0.250	1.293			-0.130	-0.036	1.399			-0.197	-0.266	1.462			-0.232	-0.464	1.424			-0.231	-0.532	1.406			0.214	-0.020	1.283			0.379	-0.060	1.154
0.044	-0.278	1.317			0.052	-0.224	1.342			0.042	0.058	1.331			0.023	0.250	1.292			-0.130	-0.035	1.399			-0.196	-0.266	1.462			-0.231	-0.465	1.425			-0.230	-0.533	1.407			0.214	-0.021	1.283			0.379	-0.062	1.156
0.045	-0.278	1.317			0.052	-0.224	1.342			0.043	0.058	1.331			0.023	0.250	1.291			-0.130	-0.035	1.399			-0.195	-0.266	1.462			-0.230	-0.465	1.426			-0.229	-0.533	1.409			0.214	-0.022	1.283			0.380	-0.064	1.158
0.045	-0.278	1.317			0.052	-0.224	1.341			0.043	0.058	1.330			0.022	0.250	1.290			-0.129	-0.035	1.398			-0.194	-0.265	1.462			-0.229	-0.465	1.427			-0.228	-0.534	1.410			0.214	-0.024	1.284			0.380	-0.065	1.160
0.045	-0.278	1.316			0.053	-0.224	1.341			0.043	0.058	1.329			0.022	0.249	1.290			-0.129	-0.035	1.398			-0.194	-0.265	1.463			-0.229	-0.465	1.428			-0.228	-0.534	1.410			0.214	-0.025	1.284			0.381	-0.066	1.162
0.045	-0.278	1.316			0.053	-0.224	1.340			0.043	0.058	1.329			0.021	0.249	1.289			-0.129	-0.035	1.398			-0.193	-0.265	1.463			-0.229	-0.465	1.428			-0.228	-0.534	1.411			0.213	-0.026	1.284			0.381	-0.067	1.164
0.045	-0.278	1.315			0.053	-0.224	1.340			0.043	0.058	1.328			0.020	0.249	1.288			-0.129	-0.035	1.397			-0.193	-0.265	1.463			-0.228	-0.465	1.428			-0.228	-0.534	1.411			0.212	-0.027	1.284			0.381	-0.068	1.166
0.045	-0.278	1.315			0.052	-0.224	1.339			0.043	0.058	1.327			0.018	0.249	1.288			-0.129	-0.035	1.397			-0.193	-0.265	1.462			-0.228	-0.465	1.429			-0.227	-0.534	1.411			0.211	-0.028	1.284			0.381	-0.068	1.168
0.045	-0.279	1.314			0.052	-0.224	1.338			0.043	0.058	1.326			0.017	0.248	1.287			-0.129	-0.035	1.397			-0.192	-0.265	1.462			-0.228	-0.465	1.429			-0.228	-0.534	1.411			0.210	-0.029	1.284			0.380	-0.069	1.170
0.045	-0.279	1.314			0.051	-0.225	1.337			0.042	0.058	1.325			0.015	0.248	1.286			-0.130	-0.035	1.397			-0.192	-0.265	1.462			-0.228	-0.465	1.429			-0.228	-0.534	1.411			0.209	-0.030	1.284			0.380	-0.069	1.171
0.044	-0.279	1.313			0.051	-0.225	1.336			0.041	0.058	1.323			0.013	0.248	1.285			-0.130	-0.035	1.397			-0.192	-0.265	1.462			-0.229	-0.465	1.429			-0.229	-0.534	1.411			0.207	-0.031	1.284			0.379	-0.069	1.172
0.043	-0.279	1.312			0.049	-0.225	1.334			0.040	0.058	1.322			0.011	0.248	1.284			-0.131	-0.035	1.397			-0.192	-0.265	1.462			-0.229	-0.465	1.429			-0.230	-0.534	1.411			0.205	-0.032	1.283			0.378	-0.069	1.174
0.042	-0.279	1.311			0.048	-0.225	1.333			0.038	0.058	1.320			0.008	0.247	1.283			-0.132	-0.035	1.397			-0.193	-0.265	1.462			-0.230	-0.465	1.429			-0.231	-0.534	1.411			0.203	-0.033	1.283			0.377	-0.069	1.174
0.041	-0.280	1.310			0.047	-0.225	1.331			0.037	0.058	1.319			0.006	0.247	1.282			-0.133	-0.035	1.397			-0.193	-0.265	1.462			-0.231	-0.464	1.429			-0.232	-0.534	1.411			0.201	-0.034	1.282			0.375	-0.069	1.175
0.039	-0.280	1.309			0.045	-0.225	1.330			0.035	0.058	1.317			0.003	0.247	1.281			-0.135	-0.036	1.396			-0.194	-0.265	1.462			-0.232	-0.464	1.429			-0.233	-0.533	1.411			0.199	-0.034	1.282			0.374	-0.069	1.175
0.038	-0.280	1.308			0.044	-0.225	1.328			0.034	0.059	1.316			0.001	0.247	1.280			-0.137	-0.036	1.396			-0.194	-0.265	1.462			-0.233	-0.464	1.429			-0.234	-0.533	1.410			0.197	-0.035	1.281			0.372	-0.068	1.176
0.036	-0.280	1.307			0.042	-0.225	1.326			0.032	0.059	1.314			-0.002	0.247	1.279			-0.139	-0.036	1.396			-0.195	-0.265	1.462			-0.234	-0.464	1.428			-0.236	-0.533	1.410			0.194	-0.035	1.280			0.370	-0.068	1.175
0.035	-0.280	1.305			0.040	-0.224	1.324			0.030	0.060	1.312			-0.004	0.247	1.278			-0.141	-0.036	1.395			-0.197	-0.265	1.461			-0.236	-0.464	1.428			-0.237	-0.533	1.410			0.192	-0.036	1.279			0.368	-0.067	1.175
0.033	-0.279	1.304			0.038	-0.224	1.322			0.028	0.060	1.310			-0.007	0.247	1.277			-0.143	-0.036	1.395			-0.198	-0.265	1.461			-0.237	-0.464	1.428			-0.238	-0.533	1.409			0.190	-0.036	1.278			0.365	-0.066	1.174
0.031	-0.279	1.302			0.036	-0.224	1.320			0.025	0.061	1.308			-0.010	0.247	1.275			-0.145	-0.036	1.394			-0.200	-0.265	1.461			-0.239	-0.464	1.427			-0.240	-0.533	1.409			0.187	-0.036	1.276			0.363	-0.066	1.173
0.029	-0.279	1.300			0.034	-0.223	1.318			0.023	0.061	1.306			-0.012	0.248	1.274			-0.147	-0.036	1.393			-0.202	-0.264	1.460			-0.240	-0.463	1.427			-0.242	-0.532	1.409			0.185	-0.036	1.275			0.360	-0.065	1.171
0.027	-0.278	1.299			0.032	-0.223	1.316			0.021	0.062	1.304			-0.015	0.248	1.272			-0.149	-0.035	1.392			-0.203	-0.264	1.459			-0.242	-0.463	1.426			-0.244	-0.532	1.408			0.182	-0.036	1.273			0.358	-0.064	1.170
0.025	-0.278	1.297			0.030	-0.222	1.314			0.018	0.063	1.302			-0.018	0.248	1.270			-0.152	-0.035	1.391			-0.206	-0.263	1.458			-0.244	-0.463	1.426			-0.246	-0.532	1.407			0.179	-0.035	1.271			0.355	-0.063	1.168
0.023	-0.277	1.295			0.028	-0.221	1.311			0.016	0.063	1.299			-0.021	0.249	1.269			-0.154	-0.035	1.389			-0.208	-0.263	1.457			-0.246	-0.462	1.425			-0.248	-0.531	1.407			0.177	-0.035	1.269			0.352	-0.063	1.166
0.021	-0.277	1.293			0.026	-0.221	1.309			0.013	0.064	1.297			-0.024	0.249	1.266			-0.157	-0.034	1.388			-0.210	-0.262	1.455			-0.248	-0.461	1.424			-0.250	-0.531	1.406			0.174	-0.035	1.268			0.350	-0.062	1.163
0.019	-0.276	1.292			0.023	-0.220	1.307			0.011	0.065	1.295			-0.027	0.249	1.264			-0.159	-0.034	1.386			-0.212	-0.262	1.454			-0.250	-0.460	1.422			-0.252	-0.530	1.405			0.172	-0.034	1.265			0.346	-0.061	1.160
0.017	-0.275	1.290			0.021	-0.219	1.305			0.008	0.065	1.293			-0.029	0.250	1.262			-0.162	-0.034	1.384			-0.214	-0.261	1.452			-0.252	-0.459	1.421			-0.254	-0.530	1.403			0.169	-0.034	1.263			0.343	-0.060	1.156
0.015	-0.275	1.288			0.019	-0.218	1.303			0.006	0.066	1.290			-0.032	0.250	1.260			-0.165	-0.033	1.383			-0.217	-0.261	1.451			-0.254	-0.458	1.420			-0.256	-0.529	1.402			0.167	-0.033	1.261			0.339	-0.058	1.151
0.014	-0.274	1.287			0.017	-0.218	1.301			0.004	0.067	1.289			-0.035	0.251	1.258			-0.167	-0.032	1.381			-0.219	-0.260	1.449			-0.257	-0.457	1.418			-0.259	-0.529	1.401			0.165	-0.032	1.259			0.336	-0.057	1.147
0.012	-0.273	1.285			0.016	-0.217	1.299			0.002	0.068	1.287			-0.037	0.251	1.256			-0.169	-0.032	1.380			-0.221	-0.259	1.447			-0.259	-0.457	1.416			-0.262	-0.528	1.399			0.162	-0.032	1.257			0.332	-0.055	1.142
0.010	-0.273	1.284			0.014	-0.216	1.297			0.000	0.068	1.285			-0.040	0.252	1.253			-0.172	-0.031	1.379			-0.223	-0.259	1.446			-0.262	-0.456	1.414			-0.264	-0.527	1.397			0.160	-0.031	1.254			0.328	-0.053	1.137
0.009	-0.272	1.282			0.012	-0.216	1.295			-0.002	0.069	1.284			-0.042	0.252	1.252			-0.174	-0.031	1.378			-0.225	-0.258	1.445			-0.264	-0.455	1.412			-0.267	-0.526	1.395			0.158	-0.030	1.252			0.325	-0.052	1.133
0.008	-0.271	1.281			0.011	-0.215	1.294			-0.003	0.069	1.282			-0.044	0.252	1.250			-0.176	-0.030	1.377			-0.227	-0.257	1.443			-0.266	-0.455	1.411			-0.270	-0.525	1.394			0.156	-0.030	1.250			0.322	-0.050	1.129
0.006	-0.271	1.280			0.010	-0.214	1.292			-0.005	0.069	1.281			-0.046	0.253	1.248			-0.177	-0.030	1.376			-0.229	-0.257	1.442			-0.268	-0.455	1.409			-0.272	-0.525	1.392			0.154	-0.029	1.248			0.319	-0.049	1.124
0.005	-0.270	1.279			0.008	-0.214	1.291			-0.006	0.070	1.280			-0.048	0.253	1.246			-0.179	-0.030	1.375			-0.230	-0.256	1.441			-0.270	-0.454	1.408			-0.274	-0.524	1.391			0.152	-0.029	1.246			0.317	-0.047	1.121
0.004	-0.270	1.278			0.007	-0.213	1.290			-0.008	0.070	1.279			-0.049	0.253	1.245			-0.180	-0.030	1.375			-0.232	-0.256	1.440			-0.271	-0.454	1.407			-0.276	-0.523	1.390			0.150	-0.029	1.244			0.314	-0.046	1.117
0.003	-0.270	1.277			0.006	-0.213	1.289			-0.009	0.070	1.278			-0.051	0.253	1.243			-0.182	-0.029	1.374			-0.233	-0.256	1.439			-0.273	-0.454	1.406			-0.277	-0.523	1.389			0.149	-0.029	1.243			0.311	-0.045	1.113
0.002	-0.269	1.276			0.005	-0.213	1.288			-0.010	0.070	1.277			-0.053	0.253	1.242			-0.183	-0.029	1.374			-0.234	-0.255	1.439			-0.274	-0.453	1.405			-0.279	-0.523	1.388			0.148	-0.028	1.241			0.308	-0.044	1.109
0.001	-0.269	1.275			0.004	-0.212	1.287			-0.011	0.070	1.276			-0.054	0.253	1.241			-0.184	-0.029	1.373			-0.235	-0.255	1.438			-0.275	-0.453	1.404			-0.280	-0.522	1.387			0.146	-0.028	1.240			0.306	-0.043	1.105
0.000	-0.269	1.275			0.004	-0.212	1.286			-0.012	0.070	1.276			-0.055	0.253	1.239			-0.185	-0.029	1.373			-0.236	-0.255	1.438			-0.276	-0.453	1.404			-0.281	-0.522	1.386			0.145	-0.028	1.239			0.303	-0.042	1.102
-0.000	-0.268	1.274			0.003	-0.212	1.285			-0.013	0.070	1.275			-0.056	0.253	1.238			-0.187	-0.029	1.373			-0.237	-0.255	1.437			-0.277	-0.452	1.403			-0.282	-0.522	1.386			0.144	-0.028	1.237			0.300	-0.041	1.098
-0.001	-0.268	1.273			0.002	-0.212	1.285			-0.014	0.070	1.275			-0.057	0.253	1.237			-0.188	-0.030	1.372			-0.238	-0.254	1.437			-0.278	-0.452	1.403			-0.283	-0.521	1.385			0.143	-0.028	1.236			0.297	-0.039	1.093
-0.002	-0.268	1.273			0.002	-0.212	1.284			-0.015	0.070	1.274			-0.058	0.253	1.237			-0.188	-0.030	1.372			-0.239	-0.254	1.436			-0.278	-0.452	1.403			-0.284	-0.521	1.385			0.142	-0.028	1.235			0.294	-0.037	1.087
-0.002	-0.268	1.272			0.001	-0.211	1.283			-0.016	0.070	1.274			-0.059	0.253	1.236			-0.189	-0.030	1.372			-0.239	-0.254	1.436			-0.279	-0.452	1.402			-0.284	-0.521	1.385			0.141	-0.028	1.234			0.293	-0.035	1.075
-0.003	-0.268	1.272			0.000	-0.211	1.283			-0.017	0.070	1.274			-0.060	0.253	1.235			-0.190	-0.030	1.372			-0.240	-0.254	1.436			-0.280	-0.452	1.402			-0.285	-0.521	1.385			0.140	-0.028	1.234			0.292	-0.033	1.065
-0.003	-0.267	1.271			0.000	-0.211	1.283			-0.018	0.069	1.273			-0.060	0.253	1.234			-0.190	-0.030	1.372			-0.240	-0.254	1.437			-0.280	-0.452	1.403			-0.285	-0.521	1.385			0.139	-0.027	1.233			0.292	-0.031	1.058
-0.004	-0.267	1.271			-0.000	-0.211	1.282			-0.018	0.069	1.274			-0.061	0.253	1.234			-0.191	-0.031	1.373			-0.241	-0.254	1.437			-0.280	-0.452	1.404			-0.286	-0.522	1.386			0.138	-0.027	1.232			0.289	-0.025	1.048
-0.004	-0.267	1.271			-0.001	-0.211	1.282			-0.019	0.069	1.274			-0.062	0.252	1.233			-0.191	-0.031	1.374			-0.241	-0.255	1.438			-0.280	-0.453	1.405			-0.286	-0.522	1.388			0.137	-0.027	1.231			0.286	-0.022	1.043
-0.005	-0.267	1.271			-0.001	-0.212	1.282			-0.019	0.068	1.274			-0.062	0.252	1.233			-0.190	-0.032	1.375			-0.241	-0.255	1.440			-0.280	-0.454	1.407			-0.285	-0.523	1.390			0.137	-0.027	1.230			0.283	-0.020	1.043
-0.005	-0.267	1.271			-0.001	-0.212	1.282			-0.020	0.068	1.275			-0.062	0.252	1.232			-0.190	-0.032	1.376			-0.240	-0.255	1.442			-0.279	-0.455	1.409			-0.285	-0.524	1.392			0.136	-0.026	1.230			0.280	-0.019	1.043
-0.005	-0.268	1.271			-0.001	-0.212	1.283			-0.020	0.067	1.276			-0.063	0.251	1.232			-0.189	-0.033	1.377			-0.239	-0.256	1.444			-0.279	-0.456	1.411			-0.284	-0.526	1.395			0.135	-0.026	1.229			0.278	-0.018	1.043
-0.005	-0.268	1.271			-0.001	-0.212	1.284			-0.020	0.066	1.277			-0.063	0.251	1.232			-0.188	-0.034	1.379			-0.238	-0.256	1.447			-0.278	-0.457	1.415			-0.282	-0.527	1.399			0.135	-0.025	1.229			0.276	-0.017	1.043
-0.006	-0.268	1.271			-0.001	-0.213	1.284			-0.020	0.066	1.278			-0.062	0.250	1.232			-0.187	-0.034	1.381			-0.237	-0.257	1.450			-0.276	-0.459	1.418			-0.281	-0.529	1.403			0.134	-0.025	1.228			0.275	-0.016	1.043
-0.006	-0.268	1.272			-0.001	-0.213	1.285			-0.019	0.065	1.279			-0.062	0.250	1.232			-0.186	-0.035	1.383			-0.236	-0.257	1.453			-0.275	-0.460	1.422			-0.279	-0.531	1.407			0.134	-0.025	1.227			0.274	-0.015	1.043
-0.006	-0.269	1.273			-0.001	-0.214	1.286			-0.019	0.065	1.280			-0.061	0.249	1.233			-0.185	-0.035	1.385			-0.234	-0.258	1.457			-0.273	-0.461	1.426			-0.277	-0.533	1.412			0.134	-0.024	1.227			0.273	-0.015	1.044
-0.005	-0.269	1.273			-0.000	-0.214	1.287			-0.018	0.064	1.281			-0.061	0.248	1.233			-0.184	-0.035	1.387			-0.233	-0.258	1.460			-0.272	-0.462	1.430			-0.274	-0.535	1.416			0.134	-0.024	1.226			0.272	-0.013	1.045
-0.005	-0.269	1.274			0.001	-0.215	1.289			-0.018	0.063	1.282			-0.060	0.248	1.234			-0.182	-0.036	1.389			-0.232	-0.259	1.462			-0.270	-0.463	1.434			-0.272	-0.537	1.421			0.134	-0.023	1.226			0.272	-0.010	1.044
-0.005	-0.270	1.275			0.001	-0.215	1.290			-0.017	0.063	1.284			-0.059	0.247	1.235			-0.181	-0.036	1.390			-0.231	-0.259	1.465			-0.269	-0.464	1.437			-0.270	-0.539	1.425			0.134	-0.022	1.225			0.274	-0.010	1.048
-0.004	-0.270	1.277			0.002	-0.216	1.291			-0.016	0.062	1.285			-0.057	0.246	1.236			-0.180	-0.037	1.392			-0.229	-0.259	1.467			-0.267	-0.465	1.440			-0.268	-0.540	1.428			0.134	-0.022	1.225			0.271	-0.003	1.043
-0.003	-0.271	1.278			0.003	-0.216	1.293			-0.015	0.062	1.286			-0.056	0.246	1.238			-0.178	-0.037	1.394			-0.228	-0.260	1.469			-0.265	-0.466	1.443			-0.266	-0.542	1.431			0.134	-0.022	1.225			0.269	0.001	1.040
-0.002	-0.272	1.280			0.004	-0.217	1.295			-0.014	0.061	1.288			-0.054	0.245	1.240			-0.177	-0.038	1.395			-0.226	-0.260	1.471			-0.263	-0.466	1.445			-0.265	-0.543	1.433			0.134	-0.021	1.225			0.257	0.013	1.028
-0.001	-0.273	1.281			0.006	-0.218	1.296			-0.013	0.061	1.289			-0.053	0.244	1.242			-0.174	-0.039	1.397			-0.224	-0.261	1.473			-0.261	-0.468	1.447			-0.263	-0.543	1.434			0.133	-0.021	1.224			0.247	0.020	1.022
0.001	-0.273	1.282			0.009	-0.218	1.298			-0.010	0.060	1.291			-0.052	0.237	1.245			-0.172	-0.040	1.398			-0.221	-0.261	1.475			-0.259	-0.469	1.448			-0.261	-0.544	1.435			0.133	-0.021	1.224			0.232	0.027	1.016
0.004	-0.273	1.283			0.012	-0.218	1.299			-0.007	0.060	1.293			-0.051	0.229	1.249			-0.168	-0.042	1.400			-0.219	-0.260	1.476			-0.257	-0.471	1.449			-0.260	-0.544	1.437			0.131	-0.022	1.224			0.216	0.033	1.011
0.006	-0.273	1.284			0.014	-0.218	1.300			-0.004	0.059	1.295			-0.052	0.221	1.251			-0.167	-0.043	1.401			-0.216	-0.260	1.478			-0.254	-0.472	1.451			-0.258	-0.544	1.438			0.128	-0.026	1.224			0.174	0.050	0.993
0.007	-0.272	1.285			0.016	-0.218	1.301			-0.002	0.059	1.296			-0.050	0.219	1.255			-0.165	-0.043	1.402			-0.212	-0.258	1.480			-0.245	-0.465	1.457			-0.253	-0.539	1.441			0.123	-0.028	1.225			0.148	0.060	0.982
0.007	-0.270	1.286			0.016	-0.217	1.302			-0.001	0.059	1.297			-0.050	0.218	1.257			-0.164	-0.043	1.403			-0.209	-0.256	1.482			-0.239	-0.460	1.462			-0.249	-0.535	1.444			0.099	-0.021	1.233			0.126	0.067	0.976
0.007	-0.268	1.288			0.017	-0.215	1.304			0.000	0.060	1.298			-0.049	0.216	1.259			-0.163	-0.043	1.404			-0.206	-0.256	1.486			-0.235	-0.458	1.466			-0.246	-0.533	1.447			0.088	-0.017	1.237			0.108	0.071	0.972
0.006	-0.267	1.289			0.017	-0.214	1.305			0.001	0.059	1.299			-0.049	0.215	1.262			-0.162	-0.043	1.404			-0.202	-0.256	1.490			-0.230	-0.465	1.473			-0.244	-0.535	1.450			0.080	-0.015	1.239			0.092	0.075	0.968
0.006	-0.266	1.291			0.017	-0.214	1.306			0.001	0.058	1.301			-0.049	0.213	1.265			-0.162	-0.044	1.405			-0.199	-0.257	1.495			-0.227	-0.470	1.478			-0.241	-0.537	1.453			0.074	-0.013	1.241			0.080	0.077	0.966
0.005	-0.265	1.292			0.017	-0.213	1.307			0.001	0.057	1.303			-0.050	0.211	1.268			-0.161	-0.044	1.406			-0.196	-0.259	1.500			-0.225	-0.474	1.482			-0.239	-0.540	1.459			0.069	-0.012	1.243			0.070	0.079	0.965
0.005	-0.266	1.293			0.016	-0.214	1.309			-0.000	0.055	1.305			-0.051	0.209	1.271			-0.161	-0.045	1.407			-0.193	-0.260	1.505			-0.222	-0.478	1.488			-0.236	-0.543	1.465			0.066	-0.011	1.244			0.061	0.081	0.964
0.005	-0.266	1.294			0.016	-0.215	1.310			-0.001	0.054	1.307			-0.051	0.207	1.274			-0.161	-0.046	1.408			-0.190	-0.265	1.512			-0.219	-0.481	1.493			-0.232	-0.546	1.472			0.063	-0.022	1.247			0.053	0.080	0.968
0.005	-0.268	1.295			0.016	-0.216	1.311			-0.002	0.053	1.309			-0.052	0.206	1.276			-0.161	-0.047	1.409			-0.187	-0.269	1.518			-0.216	-0.482	1.501			-0.229	-0.548	1.480			0.061	-0.028	1.249			0.045	0.080	0.970
0.004	-0.269	1.296			0.016	-0.218	1.313			-0.002	0.051	1.311			-0.053	0.204	1.278			-0.161	-0.047	1.410			-0.184	-0.271	1.522			-0.214	-0.481	1.507			-0.227	-0.549	1.486			0.059	-0.033	1.250			0.039	0.080	0.973
0.003	-0.271	1.297			0.016	-0.219	1.315			-0.003	0.050	1.312			-0.053	0.203	1.280			-0.161	-0.048	1.411			-0.182	-0.273	1.526			-0.212	-0.481	1.513			-0.224	-0.550	1.492			0.058	-0.037	1.252			0.032	0.081	0.976
0.003	-0.272	1.298			0.015	-0.220	1.316			-0.004	0.049	1.314			-0.054	0.202	1.282			-0.162	-0.049	1.412			-0.180	-0.275	1.530			-0.210	-0.481	1.517			-0.222	-0.551	1.497			0.057	-0.040	1.253			0.026	0.081	0.979
0.002	-0.274	1.299			0.015	-0.222	1.318			-0.004	0.048	1.315			-0.054	0.201	1.284			-0.149	-0.043	1.416			-0.177	-0.273	1.531			-0.208	-0.480	1.522			-0.221	-0.551	1.502			0.056	-0.043	1.254			0.020	0.081	0.982
0.002	-0.276	1.300			0.015	-0.223	1.319			-0.005	0.047	1.317			-0.055	0.200	1.286			-0.145	-0.041	1.417			-0.175	-0.271	1.533			-0.206	-0.479	1.526			-0.219	-0.550	1.506			0.056	-0.045	1.254			0.015	0.081	0.984
0.001	-0.278	1.301			0.015	-0.225	1.320			-0.005	0.046	1.318			-0.055	0.199	1.288			-0.141	-0.039	1.418			-0.173	-0.269	1.534			-0.205	-0.478	1.529			-0.218	-0.550	1.510			0.056	-0.047	1.255			0.011	0.082	0.987
0.001	-0.280	1.302			0.015	-0.227	1.321			-0.006	0.046	1.319			-0.055	0.198	1.290			-0.136	-0.037	1.420			-0.171	-0.268	1.535			-0.203	-0.477	1.533			-0.216	-0.544	1.517			0.056	-0.049	1.256			0.006	0.082	0.991
0.001	-0.284	1.303			0.015	-0.230	1.323			-0.007	0.045	1.320			-0.056	0.198	1.291			-0.134	-0.036	1.421			-0.170	-0.267	1.536			-0.202	-0.475	1.536			-0.214	-0.539	1.523			0.056	-0.051	1.257			0.002	0.082	0.994
0.001	-0.288	1.304			0.015	-0.233	1.324			-0.007	0.044	1.321			-0.056	0.197	1.293			-0.132	-0.035	1.422			-0.168	-0.266	1.537			-0.200	-0.473	1.540			-0.213	-0.534	1.528			0.058	-0.054	1.258			-0.002	0.081	0.998
0.001	-0.292	1.304			0.016	-0.236	1.325			-0.008	0.044	1.322			-0.057	0.197	1.295			-0.130	-0.034	1.423			-0.167	-0.266	1.538			-0.199	-0.471	1.542			-0.213	-0.530	1.531			0.059	-0.056	1.259			-0.005	0.081	1.002
0.001	-0.295	1.305			0.016	-0.238	1.326			-0.008	0.043	1.323			-0.058	0.196	1.296			-0.128	-0.034	1.424			-0.166	-0.265	1.539			-0.198	-0.469	1.545			-0.212	-0.527	1.535			0.061	-0.059	1.260			-0.008	0.080	1.006
0.001	-0.298	1.306			0.016	-0.241	1.327			-0.009	0.042	1.324			-0.058	0.196	1.298			-0.126	-0.033	1.425			-0.165	-0.265	1.540			-0.197	-0.468	1.547			-0.211	-0.524	1.537			0.063	-0.061	1.261			-0.011	0.079	1.010
0.001	-0.300	1.306			0.016	-0.243	1.328			-0.009	0.042	1.326			-0.059	0.195	1.300			-0.124	-0.032	1.426			-0.164	-0.264	1.541			-0.196	-0.466	1.549			-0.211	-0.522	1.540			0.064	-0.063	1.261			-0.013	0.079	1.013
0.001	-0.302	1.307			0.017	-0.245	1.330			-0.010	0.041	1.327			-0.059	0.195	1.302			-0.123	-0.032	1.427			-0.164	-0.264	1.541			-0.196	-0.465	1.551			-0.210	-0.520	1.542			0.066	-0.064	1.262			-0.015	0.079	1.016
0.001	-0.304	1.308			0.017	-0.246	1.331			-0.011	0.041	1.328			-0.060	0.195	1.303			-0.121	-0.032	1.428			-0.163	-0.264	1.542			-0.195	-0.463	1.552			-0.210	-0.518	1.544			0.067	-0.065	1.263			-0.017	0.078	1.018
0.001	-0.305	1.308			0.017	-0.248	1.332			-0.011	0.040	1.329			-0.061	0.194	1.305			-0.120	-0.031	1.430			-0.162	-0.264	1.543			-0.194	-0.462	1.554			-0.209	-0.517	1.547			0.069	-0.066	1.263			-0.019	0.078	1.021
0.000	-0.307	1.309			0.017	-0.249	1.333			-0.012	0.040	1.330			-0.062	0.194	1.307			-0.119	-0.031	1.431			-0.161	-0.264	1.544			-0.194	-0.461	1.556			-0.208	-0.516	1.548			0.071	-0.066	1.264			-0.021	0.078	1.023
0.000	-0.308	1.310			0.017	-0.250	1.334			-0.013	0.040	1.332			-0.063	0.194	1.309			-0.118	-0.030	1.432			-0.161	-0.264	1.545			-0.193	-0.461	1.557			-0.208	-0.515	1.550			0.072	-0.067	1.265			-0.022	0.078	1.026
0.000	-0.309	1.310			0.017	-0.252	1.335			-0.014	0.039	1.333			-0.063	0.194	1.310			-0.117	-0.030	1.434			-0.160	-0.264	1.545			-0.192	-0.460	1.559			-0.207	-0.514	1.552			0.073	-0.067	1.265			-0.024	0.078	1.028
-0.000	-0.310	1.311			0.017	-0.253	1.337			-0.015	0.038	1.335			-0.065	0.193	1.313			-0.116	-0.031	1.435			-0.160	-0.264	1.546			-0.191	-0.460	1.561			-0.207	-0.513	1.553			0.074	-0.068	1.266			-0.025	0.077	1.031
-0.000	-0.312	1.312			0.017	-0.254	1.338			-0.016	0.038	1.337			-0.066	0.193	1.315			-0.116	-0.032	1.437			-0.159	-0.264	1.548			-0.190	-0.460	1.563			-0.206	-0.512	1.555			0.075	-0.068	1.267			-0.027	0.077	1.033
-0.001	-0.313	1.314			0.016	-0.256	1.340			-0.018	0.037	1.339			-0.068	0.192	1.317			-0.115	-0.034	1.439			-0.159	-0.265	1.549			-0.189	-0.460	1.565			-0.204	-0.517	1.558			0.076	-0.068	1.267			-0.029	0.077	1.036
-0.002	-0.315	1.315			0.016	-0.257	1.342			-0.020	0.036	1.342			-0.070	0.191	1.320			-0.115	-0.035	1.441			-0.159	-0.266	1.550			-0.187	-0.461	1.567			-0.202	-0.521	1.561			0.077	-0.069	1.268			-0.031	0.077	1.038
-0.003	-0.316	1.317			0.015	-0.258	1.344			-0.022	0.035	1.344			-0.073	0.190	1.323			-0.115	-0.037	1.443			-0.158	-0.267	1.552			-0.185	-0.462	1.569			-0.201	-0.526	1.564			0.077	-0.069	1.269			-0.033	0.076	1.041
-0.004	-0.317	1.318			0.014	-0.260	1.346			-0.024	0.034	1.347			-0.076	0.190	1.326			-0.115	-0.039	1.445			-0.158	-0.269	1.554			-0.183	-0.463	1.571			-0.199	-0.529	1.567			0.078	-0.069	1.269			-0.035	0.076	1.044
-0.005	-0.318	1.320			0.014	-0.261	1.348			-0.027	0.033	1.350			-0.079	0.189	1.329			-0.115	-0.041	1.447			-0.158	-0.270	1.557			-0.181	-0.464	1.573			-0.198	-0.532	1.570			0.078	-0.069	1.270			-0.037	0.076	1.047
-0.006	-0.319	1.321			0.013	-0.262	1.351			-0.031	0.032	1.355			-0.083	0.188	1.333			-0.115	-0.043	1.449			-0.157	-0.272	1.559			-0.179	-0.466	1.575			-0.196	-0.535	1.571			0.078	-0.070	1.271			-0.039	0.076	1.050
-0.007	-0.320	1.323			0.012	-0.263	1.353			-0.035	0.031	1.358			-0.087	0.187	1.337			-0.115	-0.045	1.451			-0.157	-0.273	1.561			-0.177	-0.467	1.577			-0.194	-0.537	1.572			0.078	-0.070	1.271			-0.041	0.077	1.052
-0.008	-0.321	1.324			0.011	-0.263	1.355			-0.038	0.030	1.362			-0.090	0.186	1.340			-0.115	-0.047	1.453			-0.156	-0.275	1.564			-0.175	-0.468	1.578			-0.193	-0.540	1.573			0.078	-0.070	1.272			-0.042	0.077	1.055
-0.009	-0.321	1.326			0.010	-0.264	1.357			-0.041	0.030	1.365			-0.093	0.185	1.343			-0.116	-0.048	1.456			-0.156	-0.276	1.566			-0.173	-0.470	1.580			-0.183	-0.540	1.578			0.078	-0.070	1.273			-0.044	0.077	1.058
-0.010	-0.322	1.327			0.009	-0.265	1.358			-0.043	0.029	1.367			-0.096	0.185	1.345			-0.116	-0.050	1.458			-0.155	-0.277	1.569			-0.165	-0.493	1.584			-0.176	-0.549	1.580			0.078	-0.070	1.274			-0.046	0.077	1.060
-0.011	-0.322	1.329			0.008	-0.265	1.360			-0.046	0.028	1.370			-0.099	0.184	1.348			-0.116	-0.052	1.460			-0.154	-0.279	1.571			-0.163	-0.498	1.586			-0.173	-0.553	1.583			0.078	-0.070	1.275			-0.048	0.077	1.063
-0.012	-0.323	1.330			0.008	-0.266	1.362			-0.048	0.028	1.372			-0.101	0.183	1.350			-0.117	-0.053	1.462			-0.153	-0.280	1.573			-0.161	-0.499	1.587			-0.170	-0.553	1.584			0.078	-0.070	1.276			-0.049	0.078	1.065
-0.013	-0.323	1.331			0.007	-0.266	1.363			-0.050	0.027	1.374			-0.104	0.183	1.352			-0.117	-0.054	1.464			-0.153	-0.281	1.575			-0.159	-0.507	1.589			-0.166	-0.559	1.586			0.077	-0.070	1.277			-0.050	0.078	1.067
-0.014	-0.324	1.332			0.007	-0.267	1.364			-0.051	0.027	1.376			-0.106	0.183	1.354			-0.117	-0.055	1.466			-0.152	-0.282	1.576			-0.157	-0.513	1.591			-0.163	-0.563	1.588			0.077	-0.070	1.277			-0.052	0.078	1.069
-0.014	-0.324	1.333			0.006	-0.267	1.366			-0.053	0.026	1.378			-0.107	0.182	1.356			-0.117	-0.056	1.468			-0.151	-0.283	1.578			-0.156	-0.517	1.592			-0.161	-0.567	1.589			0.076	-0.070	1.278			-0.053	0.078	1.071
-0.015	-0.324	1.334			0.006	-0.267	1.367			-0.054	0.026	1.380			-0.109	0.182	1.358			-0.118	-0.057	1.470			-0.151	-0.284	1.580			-0.154	-0.514	1.594			-0.158	-0.566	1.591			0.076	-0.070	1.279			-0.054	0.078	1.072
-0.015	-0.325	1.334			0.006	-0.268	1.368			-0.056	0.026	1.381			-0.110	0.182	1.359			-0.118	-0.058	1.472			-0.150	-0.285	1.581			-0.153	-0.511	1.596			-0.157	-0.566	1.592			0.076	-0.070	1.280			-0.054	0.078	1.074
-0.016	-0.325	1.335			0.005	-0.268	1.369			-0.057	0.025	1.382			-0.112	0.181	1.361			-0.118	-0.058	1.473			-0.150	-0.286	1.582			-0.152	-0.509	1.598			-0.155	-0.565	1.593			0.075	-0.070	1.281			-0.055	0.078	1.075
-0.016	-0.325	1.336			0.005	-0.268	1.370			-0.058	0.025	1.384			-0.113	0.181	1.362			-0.119	-0.059	1.475			-0.149	-0.287	1.584			-0.151	-0.507	1.599			-0.154	-0.564	1.594			0.075	-0.070	1.282			-0.056	0.078	1.076
-0.017	-0.325	1.337			0.005	-0.268	1.371			-0.059	0.025	1.385			-0.114	0.181	1.363			-0.119	-0.060	1.476			-0.149	-0.287	1.585			-0.150	-0.506	1.600			-0.153	-0.564	1.595			0.075	-0.070	1.283			-0.056	0.078	1.077
-0.017	-0.325	1.337			0.004	-0.268	1.371			-0.059	0.025	1.386			-0.115	0.181	1.364			-0.119	-0.060	1.478			-0.148	-0.288	1.586			-0.149	-0.505	1.601			-0.152	-0.563	1.595			0.074	-0.070	1.283			-0.057	0.079	1.078
-0.017	-0.325	1.338			0.004	-0.269	1.372			-0.060	0.025	1.387			-0.115	0.181	1.365			-0.119	-0.060	1.480			-0.148	-0.289	1.587			-0.149	-0.504	1.602			-0.151	-0.562	1.596			0.074	-0.069	1.284			-0.057	0.079	1.079
-0.018	-0.325	1.339			0.004	-0.269	1.373			-0.061	0.025	1.388			-0.116	0.181	1.366			-0.120	-0.061	1.482			-0.148	-0.289	1.588			-0.149	-0.502	1.603			-0.150	-0.561	1.596			0.074	-0.069	1.285			-0.057	0.079	1.080
-0.018	-0.325	1.340			0.004	-0.269	1.374			-0.061	0.025	1.389			-0.116	0.181	1.367			-0.120	-0.060	1.484			-0.147	-0.290	1.588			-0.149	-0.502	1.602			-0.149	-0.561	1.597			0.074	-0.069	1.286			-0.056	0.079	1.081
-0.018	-0.324	1.341			0.004	-0.268	1.375			-0.061	0.025	1.390			-0.116	0.182	1.368			-0.121	-0.057	1.492			-0.147	-0.290	1.589			-0.150	-0.501	1.602			-0.149	-0.561	1.597			0.074	-0.069	1.286			-0.053	0.079	1.081
-0.017	-0.318	1.343			0.005	-0.263	1.376			-0.060	0.026	1.390			-0.115	0.183	1.369			-0.121	-0.055	1.495			-0.147	-0.290	1.590			-0.150	-0.500	1.602			-0.150	-0.559	1.596			0.074	-0.069	1.287			-0.048	0.079	1.080
-0.017	-0.313	1.345			0.006	-0.258	1.378			-0.058	0.028	1.390			-0.113	0.185	1.369			-0.121	-0.054	1.498			-0.147	-0.290	1.591			-0.151	-0.499	1.601			-0.151	-0.559	1.595			0.075	-0.068	1.288			-0.039	0.081	1.077
-0.016	-0.308	1.346			0.007	-0.254	1.378			-0.053	0.032	1.389			-0.111	0.187	1.370			-0.121	-0.051	1.501			-0.146	-0.289	1.592			-0.151	-0.498	1.601			-0.154	-0.560	1.591			0.075	-0.067	1.289			-0.018	0.082	1.071
-0.015	-0.304	1.348			0.009	-0.250	1.379			-0.047	0.039	1.387			-0.109	0.190	1.370			-0.119	-0.047	1.503			-0.147	-0.261	1.576			-0.155	-0.492	1.590			-0.159	-0.559	1.584			0.075	-0.065	1.290			-0.003	0.084	1.065
-0.014	-0.299	1.348			0.010	-0.245	1.380			-0.042	0.046	1.385			-0.106	0.195	1.370			-0.118	-0.042	1.505			-0.147	-0.247	1.569			-0.158	-0.488	1.583			-0.162	-0.557	1.578			0.077	-0.062	1.290			0.010	0.086	1.059
-0.012	-0.291	1.349			0.013	-0.235	1.379			-0.036	0.060	1.380			-0.101	0.204	1.369			-0.116	-0.032	1.506			-0.144	-0.239	1.557			-0.160	-0.462	1.573			-0.165	-0.538	1.571			0.079	-0.058	1.290			0.027	0.089	1.050
-0.012	-0.281	1.351			0.014	-0.227	1.380			-0.028	0.066	1.379			-0.096	0.210	1.369			-0.112	-0.026	1.507			-0.143	-0.233	1.561			-0.162	-0.462	1.573			-0.167	-0.539	1.569			0.084	-0.055	1.291			0.045	0.088	1.046
-0.011	-0.264	1.354			0.016	-0.203	1.382			-0.026	0.108	1.368			-0.093	0.244	1.362			-0.111	0.003	1.504			-0.140	-0.208	1.544			-0.164	-0.443	1.564			-0.169	-0.522	1.563			0.088	-0.034	1.287			0.061	0.090	1.037
-0.010	-0.251	1.355			0.017	-0.188	1.383			-0.022	0.125	1.363			-0.089	0.265	1.357			-0.108	0.022	1.502			-0.139	-0.197	1.544			-0.165	-0.439	1.563			-0.170	-0.520	1.562			0.091	-0.018	1.285			0.075	0.092	1.029
-0.008	-0.241	1.355			0.020	-0.177	1.382			-0.016	0.141	1.359			-0.084	0.284	1.353			-0.103	0.040	1.499			-0.135	-0.183	1.543			-0.165	-0.434	1.564			-0.170	-0.516	1.560			0.097	-0.003	1.282			0.088	0.094	1.022
-0.006	-0.227	1.356			0.023	-0.164	1.382			-0.008	0.158	1.356			-0.076	0.303	1.350			-0.097	0.057	1.497			-0.133	-0.174	1.542			-0.164	-0.427	1.565			-0.168	-0.494	1.566			0.105	0.014	1.279			0.100	0.095	1.016
-0.003	-0.213	1.355			0.027	-0.146	1.381			0.008	0.203	1.352			-0.064	0.340	1.346			-0.085	0.095	1.494			-0.121	-0.126	1.537			-0.158	-0.387	1.567			-0.162	-0.445	1.568			0.118	0.050	1.276			0.113	0.095	1.011
0.000	-0.199	1.355			0.031	-0.131	1.380			0.016	0.225	1.351			-0.048	0.368	1.352			-0.077	0.121	1.492			-0.115	-0.103	1.534			-0.155	-0.365	1.566			-0.161	-0.432	1.567			0.127	0.076	1.274			0.134	0.090	1.012
0.003	-0.190	1.354			0.034	-0.122	1.379			0.020	0.234	1.350			-0.039	0.380	1.355			-0.072	0.132	1.492			-0.113	-0.096	1.533			-0.155	-0.360	1.565			-0.160	-0.425	1.567			0.133	0.087	1.273			0.148	0.087	1.012
0.005	-0.184	1.353			0.037	-0.116	1.378			0.025	0.239	1.349			-0.032	0.388	1.357			-0.067	0.140	1.491			-0.112	-0.090	1.532			-0.154	-0.355	1.565			-0.162	-0.421	1.565			0.138	0.095	1.272			0.160	0.084	1.013
0.008	-0.180	1.352			0.040	-0.113	1.377			0.036	0.223	1.352			-0.023	0.386	1.361			-0.061	0.141	1.492			-0.110	-0.101	1.529			-0.159	-0.367	1.554			-0.170	-0.440	1.555			0.145	0.095	1.273			0.173	0.080	1.015
0.011	-0.178	1.351			0.044	-0.113	1.376			0.043	0.215	1.354			-0.016	0.385	1.364			-0.055	0.141	1.492			-0.109	-0.109	1.527			-0.161	-0.374	1.548			-0.174	-0.449	1.550			0.151	0.039	1.262			0.183	0.077	1.016
0.018	-0.186	1.347			0.054	-0.130	1.371			0.049	0.163	1.359			-0.001	0.357	1.372			-0.047	0.115	1.494			-0.119	-0.154	1.538			-0.177	-0.414	1.547			-0.190	-0.505	1.544			0.153	0.020	1.259			0.191	0.075	1.017
0.024	-0.190	1.345			0.059	-0.136	1.370			0.052	0.145	1.360			0.006	0.340	1.373			-0.096	0.025	1.511			-0.137	-0.209	1.553			-0.183	-0.423	1.547			-0.194	-0.510	1.542			0.156	0.010	1.256			0.199	0.073	1.017
0.029	-0.193	1.342			0.063	-0.141	1.368			0.054	0.134	1.361			0.010	0.327	1.372			-0.120	-0.022	1.520			-0.145	-0.234	1.559			-0.190	-0.435	1.546			-0.199	-0.519	1.539			0.157	0.002	1.255			0.205	0.072	1.017
0.035	-0.198	1.339			0.067	-0.147	1.367			0.055	0.125	1.361			0.013	0.317	1.372			-0.123	-0.027	1.518			-0.148	-0.247	1.561			-0.195	-0.444	1.545			-0.203	-0.526	1.536			0.159	-0.003	1.254			0.212	0.071	1.017
0.040	-0.204	1.337			0.070	-0.153	1.366			0.055	0.117	1.361			0.015	0.311	1.371			-0.124	-0.031	1.515			-0.151	-0.255	1.563			-0.199	-0.450	1.544			-0.206	-0.531	1.534			0.160	-0.007	1.254			0.217	0.069	1.016
0.043	-0.210	1.334			0.072	-0.159	1.365			0.055	0.111	1.361			0.016	0.307	1.370			-0.125	-0.035	1.512			-0.152	-0.260	1.563			-0.201	-0.455	1.543			-0.208	-0.535	1.532			0.161	-0.011	1.254			0.223	0.068	1.016
0.046	-0.216	1.332			0.074	-0.165	1.364			0.055	0.106	1.362			0.013	0.284	1.361			-0.125	-0.038	1.508			-0.153	-0.264	1.562			-0.204	-0.459	1.542			-0.210	-0.539	1.531			0.162	-0.014	1.255			0.228	0.067	1.015
0.049	-0.221	1.330			0.076	-0.170	1.363			0.056	0.101	1.362			0.012	0.273	1.357			-0.125	-0.040	1.505			-0.154	-0.268	1.562			-0.206	-0.462	1.542			-0.212	-0.542	1.529			0.163	-0.016	1.255			0.232	0.066	1.015
0.050	-0.225	1.329			0.077	-0.174	1.362			0.056	0.098	1.362			0.012	0.267	1.354			-0.125	-0.041	1.502			-0.155	-0.271	1.562			-0.208	-0.465	1.541			-0.213	-0.544	1.528			0.164	-0.018	1.255			0.237	0.065	1.015
0.052	-0.229	1.328			0.078	-0.179	1.362			0.056	0.094	1.362			0.012	0.262	1.352			-0.125	-0.042	1.499			-0.156	-0.273	1.561			-0.209	-0.467	1.540			-0.214	-0.547	1.527			0.165	-0.020	1.256			0.245	0.057	1.016
0.052	-0.233	1.327			0.078	-0.183	1.361			0.056	0.091	1.362			0.013	0.258	1.351			-0.124	-0.043	1.497			-0.157	-0.275	1.561			-0.210	-0.469	1.539			-0.216	-0.549	1.526			0.165	-0.022	1.256			0.250	0.052	1.016
0.053	-0.237	1.326			0.079	-0.187	1.361			0.056	0.089	1.362			0.014	0.255	1.350			-0.124	-0.044	1.494			-0.158	-0.277	1.560			-0.212	-0.471	1.539			-0.217	-0.550	1.525			0.166	-0.023	1.256			0.255	0.048	1.017
0.053	-0.241	1.325			0.079	-0.190	1.360			0.056	0.086	1.362			0.015	0.253	1.349			-0.123	-0.044	1.492			-0.158	-0.279	1.559			-0.213	-0.473	1.538			-0.218	-0.552	1.524			0.167	-0.024	1.257			0.260	0.044	1.017
0.053	-0.245	1.324			0.078	-0.194	1.360			0.057	0.084	1.362			0.016	0.251	1.348			-0.122	-0.044	1.490			-0.159	-0.281	1.558			-0.214	-0.474	1.537			-0.218	-0.554	1.523			0.167	-0.025	1.257			0.263	0.041	1.018
0.053	-0.248	1.324			0.078	-0.196	1.360			0.057	0.082	1.362			0.017	0.249	1.347			-0.122	-0.044	1.488			-0.159	-0.282	1.557			-0.215	-0.476	1.537			-0.219	-0.555	1.522			0.168	-0.026	1.258			0.267	0.038	1.018
0.053	-0.250	1.323			0.078	-0.199	1.360			0.057	0.081	1.362			0.018	0.247	1.347			-0.120	-0.043	1.485			-0.159	-0.282	1.556			-0.216	-0.477	1.536			-0.220	-0.556	1.521			0.168	-0.027	1.258			0.270	0.036	1.019
0.053	-0.253	1.323			0.078	-0.202	1.359			0.057	0.079	1.362			0.019	0.246	1.346			-0.119	-0.043	1.483			-0.159	-0.283	1.555			-0.216	-0.478	1.536			-0.220	-0.557	1.520			0.169	-0.027	1.259			0.273	0.034	1.019
0.053	-0.256	1.322			0.078	-0.204	1.359			0.058	0.078	1.362			0.020	0.245	1.346			-0.118	-0.042	1.481			-0.159	-0.283	1.554			-0.217	-0.479	1.535			-0.221	-0.558	1.519			0.169	-0.028	1.259			0.276	0.032	1.020
0.052	-0.258	1.322			0.078	-0.206	1.359			0.058	0.077	1.362			0.020	0.244	1.345			-0.118	-0.042	1.480			-0.159	-0.284	1.553			-0.218	-0.480	1.535			-0.221	-0.559	1.518			0.170	-0.028	1.259			0.279	0.029	1.021
0.052	-0.260	1.322			0.078	-0.208	1.359			0.058	0.076	1.362			0.021	0.243	1.345			-0.117	-0.041	1.478			-0.160	-0.284	1.552			-0.218	-0.481	1.534			-0.222	-0.560	1.517			0.170	-0.029	1.260			0.281	0.028	1.022
0.052	-0.262	1.321			0.078	-0.210	1.359			0.058	0.075	1.362			0.022	0.242	1.344			-0.116	-0.041	1.477			-0.160	-0.284	1.551			-0.219	-0.482	1.534			-0.222	-0.561	1.517			0.170	-0.029	1.261			0.283	0.026	1.022
0.052	-0.264	1.321			0.077	-0.212	1.359			0.058	0.074	1.362			0.023	0.241	1.344			-0.115	-0.040	1.476			-0.160	-0.284	1.550			-0.219	-0.482	1.533			-0.222	-0.561	1.516			0.170	-0.030	1.261			0.286	0.024	1.023
0.052	-0.266	1.321			0.077	-0.213	1.358			0.059	0.073	1.362			0.023	0.241	1.343			-0.115	-0.040	1.475			-0.160	-0.284	1.549			-0.220	-0.483	1.533			-0.222	-0.562	1.516			0.170	-0.030	1.262			0.287	0.023	1.024
0.052	-0.267	1.321			0.077	-0.215	1.358			0.059	0.072	1.362			0.024	0.241	1.343			-0.114	-0.039	1.473			-0.160	-0.283	1.549			-0.220	-0.483	1.532			-0.222	-0.562	1.515			0.171	-0.030	1.262			0.289	0.021	1.025
0.051	-0.269	1.320			0.077	-0.216	1.358			0.059	0.071	1.362			0.025	0.240	1.343			-0.113	-0.039	1.472			-0.159	-0.283	1.548			-0.220	-0.483	1.532			-0.222	-0.562	1.515			0.171	-0.030	1.263			0.291	0.020	1.025
0.051	-0.270	1.320			0.077	-0.217	1.358			0.059	0.071	1.362			0.025	0.240	1.342			-0.112	-0.039	1.471			-0.159	-0.283	1.547			-0.220	-0.484	1.532			-0.222	-0.562	1.514			0.171	-0.030	1.263			0.292	0.019	1.026
0.051	-0.271	1.320			0.077	-0.218	1.358			0.059	0.070	1.362			0.026	0.240	1.342			-0.112	-0.038	1.470			-0.159	-0.282	1.547			-0.220	-0.484	1.531			-0.222	-0.562	1.514			0.171	-0.030	1.264			0.293	0.018	1.026
0.051	-0.272	1.320			0.077	-0.220	1.358			0.059	0.070	1.361			0.026	0.240	1.342			-0.111	-0.038	1.470			-0.159	-0.282	1.546			-0.220	-0.484	1.531			-0.221	-0.562	1.513			0.171	-0.030	1.264			0.295	0.017	1.027
0.051	-0.273	1.320			0.076	-0.220	1.358			0.059	0.069	1.361			0.027	0.240	1.342			-0.111	-0.038	1.469			-0.159	-0.282	1.546			-0.220	-0.484	1.531			-0.221	-0.562	1.513			0.171	-0.031	1.265			0.295	0.016	1.028
0.051	-0.274	1.320			0.076	-0.221	1.358			0.059	0.069	1.361			0.027	0.241	1.342			-0.110	-0.038	1.468			-0.159	-0.281	1.545			-0.220	-0.484	1.531			-0.221	-0.562	1.513			0.171	-0.031	1.265			0.296	0.015	1.028
0.051	-0.275	1.319			0.076	-0.222	1.358			0.059	0.069	1.361			0.027	0.241	1.341			-0.110	-0.037	1.468			-0.159	-0.281	1.545			-0.219	-0.484	1.530			-0.221	-0.561	1.512			0.171	-0.031	1.266			0.297	0.015	1.029
0.050	-0.276	1.319			0.076	-0.223	1.358			0.059	0.068	1.361			0.028	0.241	1.341			-0.109	-0.037	1.467			-0.159	-0.280	1.545			-0.219	-0.484	1.530			-0.220	-0.561	1.512			0.171	-0.031	1.266			0.297	0.014	1.029
0.050	-0.277	1.319			0.076	-0.224	1.358			0.059	0.068	1.361			0.028	0.241	1.341			-0.109	-0.037	1.466			-0.158	-0.280	1.544			-0.219	-0.483	1.530			-0.220	-0.561	1.512			0.171	-0.031	1.267			0.298	0.014	1.030
0.050	-0.277	1.319			0.076	-0.224	1.358			0.058	0.068	1.361			0.028	0.242	1.341			-0.109	-0.037	1.466			-0.158	-0.279	1.544			-0.219	-0.483	1.530			-0.220	-0.561	1.511			0.171	-0.031	1.267			0.298	0.013	1.030
0.050	-0.278	1.319			0.076	-0.225	1.358			0.058	0.068	1.361			0.028	0.242	1.341			-0.108	-0.037	1.466			-0.158	-0.279	1.544			-0.219	-0.483	1.530			-0.220	-0.560	1.511			0.171	-0.031	1.268			0.298	0.013	1.031
0.050	-0.278	1.319			0.075	-0.225	1.358			0.058	0.068	1.361			0.028	0.242	1.341			-0.108	-0.036	1.465			-0.158	-0.279	1.543			-0.218	-0.483	1.530			-0.219	-0.560	1.511			0.171	-0.031	1.268			0.298	0.013	1.031
0.050	-0.279	1.319			0.075	-0.226	1.358			0.058	0.068	1.361			0.029	0.243	1.341			-0.108	-0.036	1.465			-0.158	-0.278	1.543			-0.218	-0.482	1.529			-0.219	-0.560	1.511			0.171	-0.030	1.268			0.298	0.013	1.031
0.050	-0.279	1.319			0.075	-0.226	1.358			0.058	0.067	1.361			0.029	0.243	1.341			-0.107	-0.036	1.465			-0.158	-0.278	1.543			-0.218	-0.482	1.529			-0.219	-0.559	1.511			0.171	-0.030	1.269			0.297	0.012	1.032
0.049	-0.280	1.319			0.075	-0.227	1.358			0.058	0.067	1.361			0.029	0.243	1.341			-0.107	-0.035	1.465			-0.158	-0.277	1.543			-0.218	-0.482	1.529			-0.218	-0.559	1.511			0.171	-0.030	1.269			0.297	0.012	1.032
0.049	-0.280	1.319			0.075	-0.227	1.358			0.058	0.067	1.361			0.029	0.244	1.341			-0.107	-0.035	1.464			-0.158	-0.277	1.543			-0.217	-0.482	1.529			-0.218	-0.559	1.511			0.171	-0.030	1.269			0.297	0.012	1.033
0.049	-0.280	1.319			0.075	-0.227	1.358			0.058	0.067	1.361			0.029	0.244	1.341			-0.107	-0.035	1.464			-0.157	-0.276	1.543			-0.217	-0.481	1.529			-0.218	-0.558	1.511			0.171	-0.030	1.270			0.296	0.012	1.033
0.049	-0.281	1.320			0.075	-0.228	1.358			0.058	0.068	1.361			0.029	0.244	1.341			-0.106	-0.035	1.464			-0.157	-0.276	1.543			-0.217	-0.481	1.529			-0.217	-0.558	1.511			0.171	-0.030	1.270			0.296	0.013	1.033
0.049	-0.281	1.320			0.074	-0.228	1.358			0.058	0.068	1.361			0.029	0.245	1.341			-0.106	-0.034	1.464			-0.157	-0.276	1.543			-0.216	-0.481	1.529			-0.217	-0.558	1.511			0.171	-0.030	1.270			0.295	0.013	1.033
0.049	-0.281	1.320			0.074	-0.228	1.358			0.058	0.068	1.361			0.029	0.245	1.341			-0.106	-0.034	1.464			-0.157	-0.275	1.543			-0.216	-0.481	1.529			-0.217	-0.558	1.511			0.171	-0.030	1.270			0.294	0.013	1.034
0.048	-0.281	1.320			0.074	-0.228	1.358			0.057	0.068	1.361			0.028	0.245	1.341			-0.106	-0.034	1.464			-0.157	-0.275	1.543			-0.215	-0.481	1.530			-0.217	-0.558	1.511			0.171	-0.030	1.270			0.294	0.013	1.034
0.048	-0.281	1.320			0.074	-0.228	1.359			0.057	0.068	1.361			0.028	0.245	1.341			-0.105	-0.033	1.465			-0.157	-0.275	1.543			-0.215	-0.480	1.530			-0.216	-0.557	1.511			0.171	-0.030	1.271			0.293	0.013	1.034
0.048	-0.281	1.320			0.074	-0.228	1.359			0.057	0.068	1.361			0.028	0.246	1.341			-0.105	-0.033	1.465			-0.156	-0.274	1.543			-0.215	-0.480	1.530			-0.216	-0.557	1.511			0.171	-0.029	1.271			0.292	0.013	1.034
0.048	-0.281	1.320			0.074	-0.228	1.359			0.057	0.068	1.361			0.028	0.246	1.341			-0.105	-0.033	1.465			-0.156	-0.274	1.544			-0.214	-0.480	1.530			-0.215	-0.557	1.512			0.171	-0.029	1.271			0.292	0.013	1.035
0.048	-0.281	1.320			0.074	-0.229	1.359			0.057	0.068	1.361			0.028	0.246	1.341			-0.105	-0.032	1.465			-0.156	-0.274	1.544			-0.214	-0.480	1.530			-0.215	-0.557	1.512			0.171	-0.029	1.271			0.292	0.013	1.035
0.048	-0.282	1.321			0.073	-0.229	1.359			0.057	0.068	1.361			0.028	0.246	1.341			-0.105	-0.032	1.465			-0.156	-0.273	1.544			-0.213	-0.480	1.531			-0.215	-0.557	1.512			0.171	-0.029	1.271			0.291	0.012	1.036
0.047	-0.282	1.321			0.073	-0.229	1.359			0.057	0.068	1.361			0.028	0.247	1.341			-0.105	-0.032	1.465			-0.156	-0.273	1.545			-0.213	-0.480	1.531			-0.214	-0.557	1.512			0.171	-0.029	1.271			0.291	0.012	1.037
0.047	-0.282	1.321			0.073	-0.229	1.359			0.057	0.069	1.361			0.028	0.247	1.341			-0.104	-0.032	1.465			-0.155	-0.273	1.545			-0.213	-0.480	1.531			-0.214	-0.557	1.513			0.171	-0.029	1.271			0.290	0.012	1.037
0.047	-0.282	1.321			0.073	-0.229	1.359			0.057	0.069	1.361			0.028	0.247	1.341			-0.104	-0.032	1.466			-0.155	-0.272	1.545			-0.212	-0.480	1.531			-0.214	-0.557	1.513			0.171	-0.029	1.271			0.287	0.015	1.036
0.047	-0.282	1.321			0.073	-0.229	1.359			0.057	0.069	1.361			0.028	0.248	1.341			-0.104	-0.031	1.466			-0.155	-0.272	1.546			-0.212	-0.480	1.532			-0.213	-0.557	1.513			0.170	-0.029	1.271			0.284	0.017	1.036
0.047	-0.282	1.321			0.073	-0.229	1.359			0.057	0.069	1.361			0.028	0.248	1.341			-0.104	-0.031	1.466			-0.155	-0.272	1.546			-0.212	-0.480	1.532			-0.213	-0.556	1.514			0.170	-0.029	1.271			0.282	0.018	1.037
0.046	-0.282	1.321			0.073	-0.229	1.359			0.056	0.069	1.361			0.027	0.248	1.341			-0.104	-0.031	1.466			-0.154	-0.272	1.546			-0.211	-0.480	1.532			-0.213	-0.556	1.514			0.170	-0.029	1.272			0.280	0.019	1.038
0.046	-0.282	1.321			0.072	-0.229	1.359			0.056	0.069	1.361			0.027	0.248	1.341			-0.104	-0.031	1.466			-0.154	-0.272	1.547			-0.211	-0.480	1.532			-0.212	-0.556	1.514			0.170	-0.029	1.272			0.278	0.020	1.038
0.046	-0.283	1.321			0.072	-0.229	1.359			0.056	0.069	1.361			0.027	0.249	1.341			-0.104	-0.031	1.466			-0.154	-0.271	1.547			-0.211	-0.480	1.533			-0.212	-0.556	1.514			0.170	-0.028	1.272			0.277	0.020	1.039
0.046	-0.283	1.322			0.072	-0.229	1.359			0.056	0.069	1.361			0.027	0.249	1.341			-0.104	-0.031	1.466			-0.154	-0.271	1.547			-0.210	-0.480	1.533			-0.212	-0.556	1.515			0.170	-0.028	1.272			0.275	0.021	1.039
0.046	-0.283	1.322			0.072	-0.230	1.359			0.056	0.070	1.361			0.026	0.249	1.340			-0.103	-0.031	1.466			-0.154	-0.271	1.547			-0.210	-0.480	1.533			-0.212	-0.556	1.515			0.169	-0.028	1.271			0.274	0.021	1.040
0.045	-0.283	1.322			0.072	-0.230	1.359			0.056	0.070	1.360			0.026	0.249	1.340			-0.103	-0.030	1.466			-0.154	-0.271	1.548			-0.210	-0.480	1.533			-0.211	-0.556	1.515			0.169	-0.028	1.271			0.273	0.022	1.040
0.045	-0.283	1.322			0.072	-0.230	1.359			0.056	0.070	1.360			0.026	0.250	1.340			-0.103	-0.030	1.466			-0.154	-0.271	1.548			-0.209	-0.480	1.533			-0.211	-0.556	1.515			0.169	-0.028	1.271			0.272	0.022	1.041
0.045	-0.283	1.322			0.071	-0.230	1.359			0.056	0.070	1.360			0.025	0.250	1.340			-0.103	-0.030	1.467			-0.153	-0.271	1.548			-0.209	-0.480	1.534			-0.211	-0.556	1.515			0.169	-0.028	1.271			0.272	0.022	1.041
0.044	-0.283	1.322			0.071	-0.230	1.359			0.055	0.070	1.360			0.025	0.250	1.340			-0.103	-0.030	1.467			-0.153	-0.270	1.548			-0.209	-0.480	1.534			-0.211	-0.556	1.516			0.168	-0.028	1.271			0.271	0.023	1.041
0.044	-0.283	1.322			0.071	-0.230	1.359			0.055	0.070	1.360			0.024	0.251	1.339			-0.103	-0.030	1.467			-0.153	-0.270	1.548			-0.209	-0.480	1.534			-0.211	-0.556	1.516			0.168	-0.027	1.271			0.271	0.023	1.041
0.044	-0.283	1.322			0.071	-0.230	1.359			0.055	0.070	1.360			0.023	0.251	1.339			-0.103	-0.030	1.467			-0.153	-0.270	1.549			-0.208	-0.479	1.534			-0.210	-0.556	1.516			0.168	-0.027	1.270			0.270	0.023	1.041
0.044	-0.283	1.322			0.070	-0.230	1.359			0.055	0.070	1.359			0.023	0.251	1.338			-0.103	-0.030	1.467			-0.153	-0.270	1.549			-0.208	-0.479	1.534			-0.210	-0.556	1.516			0.168	-0.027	1.270			0.270	0.023	1.042
0.043	-0.283	1.322			0.070	-0.230	1.359			0.055	0.070	1.359			0.022	0.252	1.338			-0.103	-0.030	1.467			-0.153	-0.270	1.549			-0.208	-0.479	1.534			-0.210	-0.556	1.516			0.167	-0.027	1.270			0.270	0.023	1.042
0.043	-0.284	1.322			0.070	-0.230	1.359			0.055	0.071	1.359			0.022	0.252	1.338			-0.103	-0.030	1.467			-0.153	-0.270	1.549			-0.208	-0.479	1.534			-0.210	-0.556	1.516			0.167	-0.026	1.270			0.270	0.024	1.042
0.043	-0.284	1.322			0.070	-0.230	1.359			0.054	0.071	1.359			0.021	0.252	1.337			-0.103	-0.030	1.467			-0.153	-0.270	1.549			-0.208	-0.479	1.534			-0.210	-0.556	1.516			0.167	-0.026	1.269			0.270	0.024	1.042
0.043	-0.284	1.322			0.070	-0.230	1.359			0.054	0.071	1.358			0.021	0.252	1.337			-0.103	-0.030	1.467			-0.153	-0.270	1.549			-0.207	-0.479	1.534			-0.210	-0.555	1.516			0.167	-0.025	1.269			0.270	0.024	1.042
0.042	-0.284	1.322			0.069	-0.230	1.359			0.054	0.071	1.358			0.020	0.252	1.336			-0.103	-0.030	1.466			-0.153	-0.270	1.549			-0.207	-0.479	1.534			-0.210	-0.555	1.516			0.167	-0.025	1.268			0.270	0.024	1.042
0.042	-0.284	1.322			0.069	-0.230	1.359			0.054	0.071	1.358			0.020	0.252	1.336			-0.103	-0.030	1.466			-0.153	-0.270	1.549			-0.207	-0.479	1.534			-0.210	-0.555	1.516			0.167	-0.025	1.268			0.271	0.024	1.042
0.042	-0.284	1.322			0.069	-0.230	1.359			0.054	0.071	1.357			0.019	0.253	1.336			-0.103	-0.030	1.466			-0.153	-0.269	1.549			-0.207	-0.479	1.534			-0.209	-0.555	1.517			0.167	-0.024	1.268			0.272	0.024	1.042
0.041	-0.284	1.322			0.069	-0.230	1.359			0.054	0.071	1.357			0.019	0.253	1.335			-0.103	-0.030	1.466			-0.152	-0.269	1.549			-0.207	-0.479	1.534			-0.209	-0.555	1.517			0.167	-0.024	1.267			0.273	0.023	1.042
0.041	-0.284	1.322			0.068	-0.230	1.359			0.053	0.071	1.357			0.019	0.253	1.335			-0.103	-0.030	1.466			-0.152	-0.269	1.549			-0.207	-0.479	1.534			-0.209	-0.555	1.517			0.167	-0.023	1.267			0.274	0.023	1.041
0.041	-0.284	1.322			0.068	-0.230	1.359			0.053	0.071	1.356			0.019	0.253	1.334			-0.103	-0.030	1.466			-0.152	-0.269	1.549			-0.207	-0.479	1.534			-0.209	-0.555	1.517			0.167	-0.023	1.266			0.276	0.023	1.041
0.041	-0.284	1.322			0.068	-0.230	1.358			0.053	0.071	1.356			0.018	0.253	1.334			-0.103	-0.030	1.466			-0.152	-0.269	1.549			-0.207	-0.479	1.534			-0.209	-0.555	1.517			0.167	-0.022	1.266			0.277	0.023	1.041
0.040	-0.283	1.322			0.068	-0.230	1.358			0.053	0.071	1.355			0.018	0.253	1.333			-0.103	-0.030	1.465			-0.152	-0.269	1.549			-0.207	-0.479	1.534			-0.209	-0.555	1.516			0.167	-0.022	1.265			0.279	0.023	1.041
0.040	-0.283	1.321			0.067	-0.230	1.358			0.053	0.071	1.355			0.018	0.253	1.333			-0.103	-0.030	1.465			-0.152	-0.269	1.549			-0.207	-0.478	1.534			-0.209	-0.555	1.516			0.167	-0.021	1.265			0.281	0.022	1.041
0.040	-0.283	1.321			0.067	-0.229	1.358			0.053	0.071	1.354			0.018	0.253	1.332			-0.103	-0.030	1.465			-0.152	-0.269	1.549			-0.207	-0.478	1.534			-0.209	-0.555	1.516			0.168	-0.021	1.264			0.283	0.022	1.042
0.040	-0.283	1.321			0.067	-0.229	1.358			0.053	0.071	1.354			0.017	0.253	1.332			-0.103	-0.030	1.464			-0.152	-0.269	1.549			-0.207	-0.478	1.533			-0.209	-0.555	1.516			0.168	-0.020	1.264			0.286	0.021	1.042
0.040	-0.283	1.321			0.067	-0.229	1.357			0.052	0.071	1.354			0.017	0.253	1.331			-0.103	-0.030	1.464			-0.152	-0.269	1.549			-0.207	-0.478	1.533			-0.209	-0.555	1.516			0.169	-0.020	1.263			0.288	0.021	1.043
0.039	-0.283	1.321			0.066	-0.229	1.357			0.052	0.071	1.353			0.017	0.254	1.331			-0.103	-0.030	1.463			-0.153	-0.269	1.548			-0.207	-0.478	1.533			-0.209	-0.555	1.516			0.169	-0.019	1.263			0.291	0.020	1.044
0.039	-0.283	1.321			0.066	-0.229	1.357			0.052	0.071	1.353			0.017	0.254	1.331			-0.103	-0.030	1.463			-0.153	-0.269	1.548			-0.207	-0.478	1.533			-0.209	-0.554	1.516			0.170	-0.019	1.262			0.293	0.020	1.045
0.039	-0.283	1.320			0.066	-0.229	1.357			0.052	0.071	1.352			0.017	0.254	1.330			-0.103	-0.030	1.463			-0.153	-0.269	1.548			-0.207	-0.477	1.532			-0.209	-0.554	1.516			0.170	-0.019	1.262			0.296	0.019	1.046
0.039	-0.283	1.320			0.066	-0.229	1.357			0.052	0.071	1.352			0.017	0.254	1.330			-0.103	-0.030	1.462			-0.153	-0.269	1.548			-0.207	-0.477	1.532			-0.209	-0.554	1.515			0.171	-0.018	1.261			0.298	0.019	1.047
0.039	-0.282	1.320			0.066	-0.229	1.356			0.052	0.071	1.352			0.017	0.254	1.329			-0.103	-0.030	1.462			-0.153	-0.269	1.547			-0.207	-0.477	1.532			-0.209	-0.554	1.515			0.171	-0.018	1.261			0.300	0.019	1.048
0.039	-0.282	1.320			0.066	-0.229	1.356			0.052	0.071	1.351			0.017	0.254	1.329			-0.103	-0.030	1.461			-0.153	-0.269	1.547			-0.207	-0.477	1.531			-0.209	-0.554	1.515			0.172	-0.017	1.261			0.302	0.018	1.049
0.039	-0.282	1.320			0.066	-0.228	1.356			0.052	0.071	1.351			0.016	0.254	1.328			-0.103	-0.030	1.461			-0.153	-0.269	1.546			-0.207	-0.477	1.531			-0.209	-0.554	1.515			0.172	-0.017	1.260			0.303	0.018	1.049
0.039	-0.282	1.319			0.065	-0.228	1.356			0.052	0.071	1.351			0.016	0.254	1.328			-0.104	-0.031	1.460			-0.153	-0.269	1.545			-0.207	-0.477	1.531			-0.209	-0.554	1.514			0.173	-0.017	1.260			0.303	0.018	1.049
0.039	-0.282	1.319			0.065	-0.228	1.356			0.052	0.071	1.350			0.016	0.254	1.328			-0.104	-0.031	1.460			-0.153	-0.269	1.545			-0.208	-0.476	1.530			-0.209	-0.554	1.514			0.173	-0.017	1.260			0.304	0.018	1.049
0.039	-0.282	1.319			0.065	-0.228	1.356			0.052	0.071	1.350			0.016	0.254	1.327			-0.104	-0.031	1.459			-0.153	-0.268	1.544			-0.208	-0.476	1.529			-0.209	-0.553	1.512			0.173	-0.017	1.259			0.302	0.019	1.046
0.041	-0.254	1.321			0.067	-0.201	1.356			0.054	0.087	1.346			0.016	0.256	1.326			-0.104	-0.023	1.457			-0.152	-0.255	1.536			-0.208	-0.475	1.527			-0.209	-0.552	1.511			0.174	-0.017	1.259			0.294	0.020	1.042
0.040	-0.232	1.322			0.065	-0.179	1.355			0.053	0.105	1.340			0.013	0.260	1.323			-0.105	-0.011	1.454			-0.153	-0.239	1.527			-0.208	-0.474	1.526			-0.209	-0.551	1.510			0.173	-0.017	1.258			0.260	0.030	1.028
0.039	-0.221	1.323			0.063	-0.167	1.354			0.052	0.119	1.333			0.010	0.267	1.319			-0.106	0.001	1.449			-0.154	-0.225	1.520			-0.208	-0.471	1.524			-0.210	-0.548	1.508			0.173	-0.017	1.256			0.219	0.052	1.016
0.039	-0.218	1.323			0.062	-0.163	1.352			0.050	0.125	1.330			0.007	0.270	1.315			-0.108	0.007	1.446			-0.154	-0.220	1.518			-0.201	-0.440	1.523			-0.206	-0.518	1.508			0.171	-0.017	1.254			0.197	0.061	1.012
0.038	-0.216	1.322			0.059	-0.161	1.351			0.045	0.123	1.329			0.002	0.268	1.313			-0.110	0.008	1.444			-0.154	-0.221	1.519			-0.202	-0.447	1.521			-0.207	-0.524	1.505			0.167	-0.024	1.252			0.161	0.074	1.006
0.034	-0.222	1.322			0.055	-0.167	1.349			0.042	0.117	1.329			-0.001	0.265	1.312			-0.111	-0.005	1.450			-0.152	-0.235	1.526			-0.203	-0.452	1.519			-0.208	-0.529	1.502			0.163	-0.033	1.251			0.143	0.078	1.006
0.031	-0.226	1.321			0.052	-0.171	1.347			0.039	0.109	1.330			-0.009	0.258	1.313			-0.111	-0.008	1.451			-0.151	-0.236	1.528			-0.202	-0.452	1.519			-0.208	-0.529	1.502			0.157	-0.046	1.251			0.119	0.080	1.010
0.028	-0.231	1.321			0.049	-0.177	1.347			0.036	0.100	1.332			-0.011	0.251	1.320			-0.112	-0.013	1.453			-0.150	-0.237	1.531			-0.201	-0.452	1.520			-0.207	-0.529	1.502			0.144	-0.048	1.257			0.102	0.083	1.012
0.025	-0.237	1.322			0.045	-0.184	1.347			0.031	0.089	1.337			-0.013	0.243	1.326			-0.112	-0.019	1.459			-0.149	-0.241	1.536			-0.200	-0.452	1.522			-0.207	-0.528	1.503			0.137	-0.050	1.261			0.087	0.084	1.014
0.022	-0.241	1.323			0.042	-0.189	1.347			0.027	0.078	1.341			-0.015	0.237	1.331			-0.110	-0.022	1.461			-0.147	-0.245	1.541			-0.197	-0.454	1.526			-0.205	-0.529	1.505			0.132	-0.051	1.263			0.073	0.086	1.016
0.020	-0.252	1.322			0.041	-0.199	1.347			0.023	0.071	1.344			-0.017	0.231	1.335			-0.109	-0.024	1.462			-0.146	-0.249	1.546			-0.192	-0.456	1.533			-0.204	-0.530	1.508			0.129	-0.052	1.265			0.053	0.086	1.021
0.020	-0.260	1.321			0.040	-0.207	1.347			0.019	0.064	1.346			-0.020	0.227	1.338			-0.109	-0.025	1.463			-0.145	-0.252	1.551			-0.179	-0.458	1.548			-0.189	-0.533	1.530			0.126	-0.054	1.266			0.038	0.086	1.024
0.019	-0.267	1.321			0.039	-0.214	1.347			0.015	0.059	1.349			-0.024	0.223	1.342			-0.108	-0.027	1.463			-0.141	-0.255	1.556			-0.168	-0.462	1.559			-0.183	-0.535	1.536			0.124	-0.055	1.266			0.021	0.085	1.030
0.018	-0.274	1.321			0.038	-0.220	1.348			0.012	0.054	1.351			-0.027	0.219	1.345			-0.106	-0.028	1.464			-0.138	-0.258	1.561			-0.161	-0.462	1.567			-0.178	-0.536	1.543			0.122	-0.056	1.267			0.009	0.084	1.033
0.017	-0.281	1.320			0.037	-0.226	1.348			0.008	0.050	1.353			-0.031	0.216	1.348			-0.105	-0.030	1.465			-0.135	-0.260	1.564			-0.155	-0.463	1.573			-0.153	-0.528	1.573			0.120	-0.057	1.268			-0.001	0.084	1.036
0.016	-0.287	1.320			0.036	-0.232	1.348			0.004	0.046	1.356			-0.035	0.212	1.351			-0.103	-0.032	1.466			-0.131	-0.263	1.567			-0.150	-0.464	1.579			-0.148	-0.527	1.581			0.118	-0.058	1.268			-0.010	0.084	1.039
0.016	-0.292	1.320			0.036	-0.236	1.349			0.000	0.043	1.358			-0.038	0.210	1.354			-0.102	-0.033	1.466			-0.130	-0.264	1.568			-0.142	-0.474	1.587			-0.140	-0.535	1.590			0.117	-0.058	1.268			-0.017	0.084	1.041
0.015	-0.296	1.320			0.035	-0.241	1.349			-0.004	0.040	1.360			-0.042	0.207	1.357			-0.101	-0.035	1.467			-0.128	-0.266	1.570			-0.136	-0.480	1.592			-0.135	-0.539	1.595			0.115	-0.059	1.269			-0.025	0.084	1.044
0.014	-0.298	1.321			0.034	-0.243	1.350			-0.007	0.037	1.363			-0.046	0.204	1.361			-0.100	-0.037	1.468			-0.126	-0.268	1.571			-0.132	-0.484	1.597			-0.131	-0.542	1.599			0.113	-0.060	1.269			-0.032	0.084	1.047
0.013	-0.301	1.321			0.033	-0.246	1.350			-0.011	0.035	1.365			-0.051	0.202	1.364			-0.098	-0.039	1.469			-0.125	-0.269	1.573			-0.128	-0.486	1.601			-0.128	-0.543	1.603			0.112	-0.060	1.270			-0.038	0.084	1.050
0.012	-0.304	1.321			0.032	-0.249	1.351			-0.015	0.032	1.368			-0.055	0.200	1.367			-0.097	-0.041	1.470			-0.123	-0.271	1.574			-0.124	-0.492	1.607			-0.125	-0.546	1.607			0.110	-0.061	1.270			-0.044	0.084	1.052
0.012	-0.306	1.322			0.032	-0.251	1.352			-0.019	0.030	1.370			-0.060	0.197	1.371			-0.096	-0.042	1.470			-0.122	-0.272	1.575			-0.117	-0.508	1.611			-0.120	-0.554	1.610			0.108	-0.061	1.270			-0.050	0.084	1.055
0.011	-0.309	1.322			0.030	-0.254	1.352			-0.024	0.028	1.374			-0.065	0.195	1.375			-0.096	-0.043	1.471			-0.121	-0.274	1.576			-0.114	-0.513	1.614			-0.116	-0.561	1.612			0.106	-0.061	1.271			-0.055	0.084	1.058
0.009	-0.311	1.323			0.029	-0.256	1.353			-0.027	0.026	1.376			-0.069	0.193	1.378			-0.095	-0.045	1.471			-0.119	-0.276	1.577			-0.111	-0.518	1.616			-0.113	-0.567	1.614			0.104	-0.060	1.271			-0.061	0.084	1.062
0.008	-0.323	1.323			0.028	-0.262	1.353			-0.023	0.028	1.366			-0.071	0.192	1.379			-0.087	-0.045	1.463			-0.110	-0.276	1.569			-0.099	-0.522	1.606			-0.100	-0.573	1.603			0.102	-0.060	1.272			-0.067	0.084	1.064
0.006	-0.331	1.324			0.028	-0.268	1.354			-0.027	0.025	1.370			-0.074	0.191	1.381			-0.087	-0.047	1.463			-0.110	-0.279	1.569			-0.097	-0.527	1.608			-0.098	-0.579	1.605			0.099	-0.059	1.272			-0.072	0.084	1.067
0.005	-0.336	1.324			0.027	-0.272	1.354			-0.032	0.022	1.374			-0.078	0.189	1.383			-0.086	-0.050	1.464			-0.109	-0.282	1.571			-0.096	-0.532	1.609			-0.096	-0.585	1.606			0.096	-0.058	1.273			-0.076	0.084	1.069
0.004	-0.340	1.325			0.026	-0.276	1.355			-0.036	0.018	1.378			-0.082	0.187	1.387			-0.087	-0.053	1.466			-0.109	-0.285	1.572			-0.095	-0.537	1.612			-0.095	-0.590	1.608			0.094	-0.057	1.273			-0.081	0.084	1.071
0.003	-0.343	1.325			0.025	-0.279	1.356			-0.039	0.015	1.382			-0.085	0.185	1.389			-0.087	-0.056	1.468			-0.109	-0.288	1.574			-0.094	-0.542	1.614			-0.095	-0.595	1.611			0.092	-0.056	1.273			-0.084	0.084	1.073
0.003	-0.345	1.326			0.024	-0.281	1.357			-0.042	0.013	1.385			-0.088	0.183	1.392			-0.087	-0.059	1.469			-0.109	-0.291	1.576			-0.093	-0.546	1.616			-0.094	-0.600	1.612			0.090	-0.055	1.274			-0.088	0.084	1.075
0.002	-0.347	1.326			0.023	-0.284	1.357			-0.043	0.012	1.387			-0.090	0.182	1.394			-0.086	-0.060	1.470			-0.108	-0.293	1.577			-0.092	-0.549	1.617			-0.092	-0.603	1.613			0.088	-0.054	1.274			-0.091	0.084	1.077
0.001	-0.349	1.327			0.023	-0.286	1.358			-0.043	0.010	1.388			-0.092	0.181	1.395			-0.085	-0.062	1.470			-0.106	-0.295	1.577			-0.090	-0.551	1.618			-0.090	-0.605	1.614			0.086	-0.054	1.275			-0.095	0.084	1.079
0.001	-0.351	1.327			0.023	-0.288	1.358			-0.044	0.009	1.389			-0.094	0.180	1.397			-0.085	-0.063	1.471			-0.106	-0.296	1.578			-0.089	-0.554	1.619			-0.089	-0.608	1.615			0.084	-0.053	1.275			-0.098	0.084	1.081
0.000	-0.353	1.327			0.022	-0.290	1.359			-0.045	0.008	1.390			-0.095	0.179	1.398			-0.085	-0.065	1.471			-0.106	-0.298	1.578			-0.089	-0.556	1.619			-0.089	-0.611	1.615			0.083	-0.052	1.275			-0.100	0.084	1.082
-0.000	-0.354	1.327			0.022	-0.291	1.359			-0.046	0.007	1.390			-0.097	0.178	1.399			-0.085	-0.067	1.472			-0.106	-0.300	1.579			0.022	-0.468	1.482			-0.001	-0.544	1.507			0.081	-0.052	1.276			-0.103	0.084	1.084
-0.000	-0.356	1.328			0.021	-0.293	1.359			-0.047	0.006	1.391			-0.098	0.177	1.400			-0.085	-0.069	1.472			-0.106	-0.302	1.579			0.037	-0.459	1.465			0.037	-0.516	1.460			0.079	-0.051	1.276			-0.105	0.084	1.085
-0.001	-0.357	1.328			0.021	-0.294	1.359			-0.048	0.004	1.391			-0.100	0.176	1.401			-0.085	-0.070	1.472			-0.106	-0.304	1.579			0.054	-0.447	1.445			0.054	-0.505	1.440			0.078	-0.051	1.276			-0.108	0.084	1.087
-0.001	-0.358	1.328			0.020	-0.295	1.360			-0.049	0.003	1.391			-0.101	0.175	1.402			-0.085	-0.072	1.471			-0.106	-0.306	1.578			0.065	-0.440	1.432			0.065	-0.498	1.426			0.076	-0.050	1.277			-0.110	0.084	1.088
-0.002	-0.359	1.328			0.020	-0.296	1.360			-0.050	0.002	1.390			-0.102	0.174	1.403			-0.086	-0.074	1.471			-0.106	-0.308	1.578			0.073	-0.436	1.422			0.073	-0.493	1.417			0.075	-0.049	1.277			-0.112	0.084	1.090
-0.002	-0.360	1.329			0.020	-0.297	1.360			-0.051	0.000	1.390			-0.103	0.174	1.403			-0.086	-0.075	1.471			-0.107	-0.309	1.578			0.080	-0.432	1.414			0.080	-0.490	1.409			0.074	-0.049	1.277			-0.114	0.084	1.092
-0.002	-0.361	1.329			0.020	-0.298	1.360			-0.051	-0.001	1.389			-0.105	0.173	1.404			-0.086	-0.077	1.471			-0.107	-0.311	1.577			0.086	-0.429	1.408			0.086	-0.487	1.403			0.072	-0.048	1.278			-0.116	0.083	1.093
-0.003	-0.361	1.329			0.019	-0.299	1.360			-0.052	-0.004	1.390			-0.106	0.172	1.405			-0.087	-0.080	1.471			-0.108	-0.315	1.577			0.091	-0.427	1.403			0.091	-0.484	1.397			0.071	-0.048	1.278			-0.118	0.083	1.095
-0.003	-0.361	1.329			0.019	-0.300	1.361			-0.053	-0.006	1.390			-0.107	0.171	1.405			-0.089	-0.083	1.471			-0.110	-0.318	1.578			0.095	-0.425	1.398			0.095	-0.483	1.393			0.070	-0.048	1.278			-0.119	0.083	1.096
-0.003	-0.362	1.330			0.019	-0.300	1.361			-0.054	-0.009	1.390			-0.108	0.170	1.406			-0.090	-0.086	1.472			-0.111	-0.320	1.578			0.098	-0.424	1.394			0.098	-0.482	1.389			0.069	-0.047	1.278			-0.121	0.083	1.097
-0.003	-0.362	1.330			0.018	-0.301	1.361			-0.043	-0.017	1.366			-0.108	0.168	1.404			-0.086	-0.092	1.461			-0.108	-0.326	1.567			0.104	-0.425	1.384			0.104	-0.483	1.378			0.068	-0.047	1.279			-0.122	0.083	1.099
-0.003	-0.362	1.330			0.018	-0.302	1.361			-0.043	-0.017	1.364			-0.109	0.166	1.403			-0.086	-0.093	1.460			-0.108	-0.327	1.565			0.107	-0.423	1.379			0.107	-0.481	1.373			0.067	-0.047	1.279			-0.124	0.082	1.100
-0.003	-0.362	1.330			0.018	-0.302	1.360			-0.043	-0.018	1.362			-0.109	0.166	1.402			-0.086	-0.094	1.458			-0.108	-0.328	1.563			0.110	-0.422	1.375			0.110	-0.480	1.369			0.066	-0.046	1.279			-0.125	0.082	1.101
-0.003	-0.362	1.330			0.018	-0.302	1.360			-0.043	-0.018	1.361			-0.110	0.165	1.402			-0.086	-0.095	1.457			-0.108	-0.329	1.562			0.113	-0.420	1.371			0.113	-0.478	1.365			0.066	-0.046	1.279			-0.126	0.082	1.102
-0.004	-0.362	1.330			0.017	-0.303	1.360			-0.043	-0.018	1.360			-0.110	0.164	1.401			-0.086	-0.096	1.456			-0.108	-0.330	1.561			0.114	-0.419	1.367			0.114	-0.477	1.362			0.065	-0.046	1.280			-0.126	0.082	1.102
-0.004	-0.362	1.330			0.017	-0.303	1.360			-0.042	-0.018	1.358			-0.110	0.164	1.401			-0.086	-0.097	1.455			-0.108	-0.331	1.559			0.115	-0.418	1.365			0.115	-0.477	1.359			0.064	-0.046	1.280			-0.127	0.082	1.103
-0.004	-0.361	1.330			0.017	-0.303	1.359			-0.042	-0.018	1.357			-0.111	0.163	1.400			-0.086	-0.098	1.454			-0.108	-0.332	1.558			0.116	-0.418	1.362			0.116	-0.476	1.357			0.064	-0.045	1.280			-0.128	0.081	1.104
-0.004	-0.361	1.330			0.017	-0.303	1.359			-0.044	-0.021	1.362			-0.111	0.162	1.400			-0.088	-0.100	1.455			-0.109	-0.334	1.559			0.110	-0.423	1.369			0.110	-0.481	1.363			0.063	-0.045	1.280			-0.128	0.081	1.105
-0.003	-0.360	1.330			0.017	-0.303	1.359			-0.046	-0.023	1.365			-0.112	0.162	1.400			-0.089	-0.102	1.456			-0.111	-0.336	1.560			0.105	-0.427	1.374			0.105	-0.485	1.369			0.062	-0.045	1.280			-0.129	0.081	1.105
-0.003	-0.360	1.330			0.017	-0.303	1.359			-0.047	-0.025	1.368			-0.112	0.161	1.400			-0.090	-0.104	1.457			-0.112	-0.338	1.561			0.101	-0.430	1.379			0.101	-0.488	1.373			0.062	-0.045	1.280			-0.129	0.081	1.106
-0.003	-0.360	1.330			0.017	-0.303	1.359			-0.048	-0.027	1.370			-0.113	0.161	1.401			-0.091	-0.105	1.458			-0.113	-0.339	1.562			0.099	-0.433	1.382			0.098	-0.491	1.376			0.061	-0.045	1.280			-0.129	0.081	1.106
-0.003	-0.360	1.330			0.017	-0.303	1.359			-0.050	-0.028	1.373			-0.113	0.160	1.401			-0.092	-0.107	1.459			-0.114	-0.341	1.563			0.095	-0.436	1.386			0.095	-0.494	1.381			0.061	-0.044	1.280			-0.129	0.080	1.107
-0.003	-0.359	1.330			0.017	-0.303	1.359			-0.050	-0.028	1.372			-0.113	0.160	1.401			-0.092	-0.108	1.459			-0.114	-0.342	1.562			0.095	-0.436	1.385			0.095	-0.494	1.379			0.061	-0.044	1.281			-0.129	0.080	1.107
-0.003	-0.359	1.330			0.016	-0.303	1.359			-0.050	-0.027	1.370			-0.114	0.159	1.401			-0.093	-0.108	1.458			-0.115	-0.342	1.562			0.095	-0.436	1.384			0.095	-0.494	1.378			0.060	-0.044	1.281			-0.130	0.080	1.108
-0.003	-0.359	1.330			0.016	-0.303	1.359			-0.049	-0.025	1.368			-0.114	0.159	1.401			-0.093	-0.108	1.457			-0.115	-0.342	1.560			0.095	-0.435	1.383			0.095	-0.494	1.377			0.060	-0.044	1.281			-0.130	0.080	1.108
-0.002	-0.358	1.330			0.017	-0.303	1.358			-0.028	-0.041	1.333			-0.109	0.155	1.393			-0.083	-0.117	1.439			-0.106	-0.351	1.542			0.101	-0.444	1.370			0.101	-0.502	1.364			0.059	-0.044	1.281			-0.130	0.080	1.109
-0.002	-0.358	1.330			0.017	-0.303	1.355			-0.019	-0.047	1.320			-0.105	0.152	1.387			-0.076	-0.123	1.426			-0.099	-0.357	1.530			0.105	-0.450	1.360			0.105	-0.509	1.355			0.059	-0.044	1.281			-0.130	0.079	1.109
-0.002	-0.358	1.330			0.017	-0.303	1.355			-0.026	-0.034	1.333			-0.105	0.152	1.388			-0.077	-0.121	1.428			-0.100	-0.354	1.531			0.103	-0.448	1.363			0.103	-0.506	1.357			0.059	-0.044	1.281			-0.130	0.079	1.109
-0.001	-0.358	1.329			0.017	-0.302	1.354			-0.030	-0.028	1.340			-0.105	0.153	1.388			-0.078	-0.119	1.429			-0.101	-0.352	1.533			0.101	-0.446	1.365			0.101	-0.504	1.360			0.059	-0.043	1.281			-0.130	0.079	1.109
-0.001	-0.357	1.329			0.017	-0.302	1.354			-0.032	-0.024	1.344			-0.105	0.154	1.388			-0.079	-0.117	1.431			-0.102	-0.350	1.534			0.099	-0.444	1.367			0.099	-0.503	1.362			0.058	-0.043	1.281			-0.129	0.079	1.110
-0.001	-0.356	1.330			0.017	-0.301	1.354			-0.045	-0.023	1.385			-0.105	0.155	1.393			-0.086	-0.115	1.450			-0.109	-0.348	1.554			0.090	-0.445	1.390			0.090	-0.503	1.385			0.058	-0.043	1.281			-0.129	0.079	1.110
-0.001	-0.356	1.330			0.017	-0.301	1.354			-0.044	-0.020	1.384			-0.105	0.156	1.395			-0.086	-0.113	1.451			-0.109	-0.346	1.554			0.090	-0.443	1.391			0.090	-0.502	1.385			0.058	-0.043	1.281			-0.128	0.079	1.110
-0.001	-0.356	1.330			0.016	-0.300	1.354			-0.043	-0.017	1.384			-0.105	0.156	1.396			-0.086	-0.112	1.452			-0.109	-0.345	1.555			0.090	-0.442	1.392			0.090	-0.501	1.386			0.058	-0.043	1.282			-0.127	0.079	1.110
-0.000	-0.356	1.330			0.017	-0.301	1.353			-0.018	-0.023	1.339			-0.099	0.156	1.388			-0.077	-0.112	1.437			-0.100	-0.346	1.540			0.098	-0.444	1.378			0.097	-0.502	1.373			0.058	-0.043	1.282			-0.126	0.079	1.109
0.000	-0.356	1.330			0.018	-0.302	1.351			-0.014	-0.014	1.328			-0.095	0.158	1.383			-0.073	-0.106	1.428			-0.096	-0.340	1.531			0.103	-0.443	1.377			0.100	-0.502	1.372			0.058	-0.043	1.282			-0.124	0.080	1.109
0.001	-0.357	1.330			0.018	-0.302	1.349			-0.012	-0.008	1.320			-0.093	0.160	1.379			-0.070	-0.101	1.421			-0.093	-0.334	1.524			0.105	-0.442	1.376			0.103	-0.501	1.371			0.058	-0.043	1.282			-0.123	0.080	1.109
0.002	-0.357	1.329			0.018	-0.302	1.347			-0.010	-0.003	1.314			-0.091	0.162	1.377			-0.067	-0.097	1.415			-0.090	-0.330	1.518			0.108	-0.442	1.376			0.105	-0.500	1.370			0.059	-0.042	1.282			-0.122	0.080	1.109
0.002	-0.358	1.329			0.018	-0.303	1.345			-0.001	-0.021	1.305			-0.087	0.161	1.374			-0.061	-0.105	1.408			-0.084	-0.338	1.511			0.117	-0.454	1.374			0.115	-0.513	1.368			0.059	-0.042	1.282			-0.120	0.080	1.109
0.004	-0.359	1.328			0.019	-0.305	1.342			0.005	-0.031	1.300			-0.085	0.159	1.371			-0.055	-0.111	1.402			-0.079	-0.344	1.505			0.124	-0.464	1.372			0.122	-0.523	1.366			0.060	-0.042	1.282			-0.119	0.080	1.109
0.005	-0.360	1.327			0.020	-0.306	1.340			0.005	-0.029	1.304			-0.083	0.159	1.370			-0.054	-0.111	1.401			-0.077	-0.344	1.504			0.126	-0.466	1.375			0.124	-0.524	1.369			0.060	-0.042	1.283			-0.117	0.080	1.108
0.005	-0.360	1.327			0.020	-0.307	1.339			-0.005	-0.021	1.326			-0.082	0.160	1.372			-0.056	-0.108	1.408			-0.079	-0.341	1.511			0.124	-0.464	1.387			0.123	-0.523	1.381			0.061	-0.042	1.283			-0.115	0.081	1.108
0.006	-0.360	1.327			0.020	-0.306	1.339			-0.010	-0.015	1.339			-0.082	0.162	1.375			-0.058	-0.104	1.415			-0.081	-0.337	1.518			0.123	-0.462	1.397			0.122	-0.521	1.391			0.062	-0.042	1.283			-0.113	0.081	1.108
0.007	-0.359	1.327			0.020	-0.305	1.338			-0.015	-0.010	1.349			-0.082	0.163	1.378			-0.061	-0.101	1.422			-0.084	-0.334	1.525			0.121	-0.460	1.407			0.120	-0.518	1.401			0.063	-0.042	1.283			-0.112	0.081	1.108
0.008	-0.358	1.327			0.020	-0.304	1.338			-0.018	-0.006	1.357			-0.082	0.165	1.381			-0.063	-0.097	1.428			-0.086	-0.330	1.531			0.119	-0.457	1.415			0.118	-0.516	1.409			0.064	-0.042	1.283			-0.110	0.082	1.108
0.008	-0.357	1.327			0.020	-0.302	1.338			-0.021	-0.003	1.363			-0.082	0.167	1.384			-0.065	-0.094	1.434			-0.088	-0.327	1.537			0.118	-0.456	1.422			0.117	-0.514	1.416			0.066	-0.042	1.284			-0.107	0.082	1.108
0.009	-0.357	1.327			0.020	-0.301	1.338			-0.022	-0.001	1.367			-0.082	0.168	1.386			-0.066	-0.092	1.438			-0.089	-0.325	1.541			0.117	-0.454	1.427			0.116	-0.512	1.422			0.067	-0.042	1.284			-0.105	0.082	1.107
0.010	-0.355	1.327			0.019	-0.299	1.339			-0.031	0.005	1.384			-0.083	0.170	1.391			-0.073	-0.087	1.452			-0.096	-0.320	1.555			0.111	-0.450	1.441			0.111	-0.508	1.436			0.068	-0.042	1.284			-0.103	0.083	1.107
0.011	-0.354	1.328			0.019	-0.297	1.340			-0.036	0.008	1.393			-0.084	0.172	1.395			-0.077	-0.084	1.461			-0.100	-0.317	1.564			0.107	-0.447	1.451			0.107	-0.506	1.446			0.070	-0.042	1.284			-0.101	0.083	1.107
0.011	-0.352	1.328			0.019	-0.295	1.341			-0.036	0.009	1.395			-0.084	0.173	1.397			-0.077	-0.082	1.464			-0.101	-0.315	1.567			0.107	-0.446	1.455			0.106	-0.504	1.449			0.071	-0.042	1.284			-0.099	0.084	1.107
0.012	-0.350	1.328			0.019	-0.293	1.342			-0.038	0.010	1.400			-0.084	0.174	1.400			-0.079	-0.081	1.470			-0.102	-0.314	1.573			0.105	-0.445	1.461			0.105	-0.504	1.455			0.072	-0.042	1.284			-0.098	0.084	1.107
0.013	-0.349	1.329			0.019	-0.291	1.343			-0.039	0.010	1.404			-0.084	0.175	1.403			-0.081	-0.080	1.474			-0.104	-0.313	1.577			0.104	-0.445	1.466			0.104	-0.503	1.460			0.074	-0.042	1.285			-0.096	0.084	1.106
0.014	-0.347	1.329			0.019	-0.290	1.344			-0.038	0.012	1.403			-0.084	0.176	1.404			-0.081	-0.079	1.476			-0.104	-0.312	1.579			0.104	-0.444	1.468			0.104	-0.502	1.462			0.075	-0.042	1.285			-0.094	0.084	1.106
0.014	-0.347	1.329			0.019	-0.289	1.344			-0.037	0.013	1.403			-0.084	0.176	1.405			-0.081	-0.078	1.477			-0.104	-0.311	1.580			0.104	-0.443	1.470			0.104	-0.502	1.464			0.076	-0.042	1.285			-0.093	0.085	1.106
0.015	-0.346	1.330			0.019	-0.288	1.344			-0.037	0.013	1.402			-0.084	0.177	1.406			-0.081	-0.077	1.478			-0.104	-0.310	1.581			0.104	-0.443	1.471			0.104	-0.501	1.466			0.077	-0.042	1.285			-0.092	0.085	1.106
0.015	-0.345	1.330			0.019	-0.287	1.344			-0.036	0.014	1.401			-0.084	0.177	1.407			-0.081	-0.076	1.479			-0.105	-0.309	1.582			0.104	-0.442	1.473			0.104	-0.500	1.467			0.078	-0.042	1.285			-0.091	0.085	1.106
0.016	-0.345	1.330			0.019	-0.287	1.345			-0.035	0.014	1.400			-0.084	0.177	1.407			-0.081	-0.076	1.480			-0.105	-0.308	1.583			0.104	-0.441	1.474			0.104	-0.500	1.468			0.079	-0.042	1.285			-0.090	0.085	1.106
0.016	-0.345	1.330			0.019	-0.286	1.345			-0.034	0.015	1.399			-0.083	0.178	1.408			-0.081	-0.075	1.481			-0.105	-0.308	1.584			0.104	-0.441	1.474			0.104	-0.499	1.469			0.080	-0.042	1.285			-0.089	0.085	1.106
0.017	-0.344	1.330			0.020	-0.286	1.345			-0.036	0.014	1.404			-0.083	0.178	1.409			-0.083	-0.075	1.485			-0.106	-0.308	1.588			0.103	-0.441	1.478			0.103	-0.499	1.472			0.081	-0.042	1.285			-0.088	0.085	1.106
0.017	-0.344	1.330			0.020	-0.285	1.345			-0.034	0.014	1.399			-0.083	0.178	1.409			-0.082	-0.074	1.484			-0.105	-0.307	1.587			0.104	-0.440	1.476			0.104	-0.498	1.470			0.082	-0.042	1.285			-0.087	0.085	1.106
0.017	-0.343	1.330			0.020	-0.285	1.346			-0.035	0.013	1.401			-0.083	0.179	1.410			-0.083	-0.074	1.486			-0.106	-0.307	1.589			0.103	-0.440	1.478			0.103	-0.498	1.472			0.082	-0.042	1.285			-0.086	0.086	1.106
0.018	-0.343	1.331			0.020	-0.284	1.346			-0.032	0.013	1.396			-0.083	0.179	1.410			-0.082	-0.074	1.484			-0.105	-0.306	1.587			0.104	-0.439	1.476			0.104	-0.497	1.470			0.083	-0.042	1.285			-0.086	0.086	1.106
0.018	-0.343	1.331			0.020	-0.284	1.346			-0.031	0.013	1.392			-0.083	0.179	1.411			-0.081	-0.073	1.483			-0.104	-0.306	1.586			0.105	-0.439	1.474			0.105	-0.497	1.469			0.084	-0.042	1.285			-0.085	0.086	1.106
0.018	-0.342	1.331			0.020	-0.284	1.346			-0.029	0.013	1.389			-0.082	0.179	1.411			-0.080	-0.073	1.481			-0.103	-0.306	1.584			0.106	-0.438	1.472			0.106	-0.496	1.467			0.084	-0.042	1.285			-0.085	0.086	1.106
0.019	-0.342	1.331			0.020	-0.283	1.346			-0.031	0.012	1.393			-0.082	0.179	1.411			-0.081	-0.073	1.483			-0.104	-0.306	1.586			0.105	-0.438	1.474			0.105	-0.496	1.468			0.085	-0.042	1.285			-0.084	0.086	1.106
0.019	-0.341	1.331			0.021	-0.283	1.347			-0.033	0.012	1.396			-0.082	0.180	1.412			-0.082	-0.073	1.485			-0.105	-0.306	1.588			0.104	-0.438	1.475			0.104	-0.496	1.470			0.086	-0.042	1.285			-0.084	0.086	1.106
0.019	-0.341	1.331			0.021	-0.282	1.347			-0.032	0.011	1.395			-0.082	0.180	1.412			-0.081	-0.073	1.484			-0.104	-0.305	1.587			0.105	-0.438	1.475			0.105	-0.496	1.469			0.086	-0.042	1.285			-0.083	0.086	1.106
0.020	-0.340	1.331			0.021	-0.282	1.347			-0.031	0.011	1.394			-0.082	0.180	1.413			-0.081	-0.073	1.484			-0.104	-0.305	1.587			0.105	-0.437	1.474			0.105	-0.496	1.469			0.087	-0.042	1.285			-0.083	0.086	1.106
0.020	-0.340	1.331			0.021	-0.281	1.347			-0.030	0.011	1.393			-0.082	0.180	1.413			-0.080	-0.072	1.483			-0.103	-0.305	1.586			0.106	-0.437	1.474			0.106	-0.495	1.468			0.087	-0.042	1.285			-0.082	0.086	1.106
0.020	-0.340	1.331			0.021	-0.281	1.347			-0.029	0.011	1.392			-0.081	0.180	1.413			-0.080	-0.072	1.483			-0.103	-0.305	1.586			0.106	-0.437	1.473			0.106	-0.495	1.467			0.088	-0.042	1.286			-0.082	0.086	1.106
0.020	-0.339	1.331			0.021	-0.281	1.347			-0.029	0.011	1.391			-0.081	0.180	1.413			-0.079	-0.072	1.482			-0.102	-0.305	1.585			0.107	-0.437	1.472			0.107	-0.495	1.466			0.088	-0.042	1.286			-0.081	0.086	1.106
0.021	-0.339	1.332			0.022	-0.281	1.347			-0.028	0.011	1.390			-0.081	0.180	1.413			-0.079	-0.072	1.482			-0.102	-0.305	1.585			0.107	-0.436	1.471			0.107	-0.495	1.466			0.089	-0.042	1.286			-0.081	0.086	1.106
0.021	-0.339	1.332			0.022	-0.280	1.347			-0.027	0.011	1.389			-0.080	0.180	1.413			-0.078	-0.072	1.481			-0.101	-0.305	1.584			0.108	-0.436	1.471			0.108	-0.494	1.465			0.089	-0.042	1.286			-0.081	0.086	1.106
0.021	-0.339	1.332			0.022	-0.280	1.348			-0.030	0.011	1.396			-0.080	0.180	1.413			-0.079	-0.072	1.484			-0.102	-0.305	1.587			0.107	-0.436	1.473			0.107	-0.495	1.467			0.090	-0.042	1.286			-0.081	0.086	1.106
0.021	-0.338	1.332			0.022	-0.280	1.348			-0.032	0.010	1.400			-0.080	0.180	1.414			-0.080	-0.073	1.486			-0.103	-0.305	1.589			0.106	-0.436	1.475			0.105	-0.495	1.469			0.090	-0.042	1.286			-0.080	0.086	1.107
0.021	-0.338	1.332			0.022	-0.279	1.348			-0.034	0.010	1.404			-0.080	0.180	1.414			-0.081	-0.073	1.488			-0.104	-0.305	1.591			0.105	-0.436	1.477			0.105	-0.495	1.471			0.091	-0.042	1.286			-0.080	0.086	1.107
0.022	-0.338	1.332			0.022	-0.279	1.348			-0.035	0.009	1.407			-0.080	0.180	1.415			-0.082	-0.073	1.490			-0.105	-0.306	1.593			0.104	-0.437	1.478			0.104	-0.495	1.473			0.091	-0.042	1.286			-0.080	0.086	1.107
0.022	-0.337	1.332			0.023	-0.279	1.349			-0.035	0.009	1.409			-0.080	0.180	1.415			-0.082	-0.074	1.492			-0.105	-0.306	1.595			0.103	-0.437	1.480			0.103	-0.495	1.474			0.091	-0.042	1.286			-0.080	0.086	1.107
0.022	-0.337	1.332			0.023	-0.278	1.349			-0.036	0.008	1.411			-0.080	0.179	1.416			-0.082	-0.074	1.493			-0.105	-0.307	1.596			0.103	-0.437	1.481			0.103	-0.495	1.476			0.092	-0.042	1.286			-0.079	0.086	1.107
0.022	-0.337	1.332			0.023	-0.278	1.349			-0.031	0.008	1.404			-0.079	0.179	1.416			-0.081	-0.075	1.491			-0.103	-0.307	1.594			0.105	-0.437	1.479			0.104	-0.496	1.473			0.092	-0.042	1.286			-0.079	0.086	1.107
0.023	-0.338	1.332			0.025	-0.280	1.347			-0.003	0.008	1.352			-0.070	0.179	1.401			-0.064	-0.075	1.462			-0.087	-0.307	1.565			0.120	-0.437	1.449			0.120	-0.496	1.444			0.093	-0.042	1.286			-0.079	0.086	1.107
0.024	-0.338	1.331			0.026	-0.281	1.345			-0.002	0.008	1.352			-0.069	0.179	1.401			-0.063	-0.075	1.461			-0.086	-0.308	1.563			0.121	-0.437	1.448			0.121	-0.495	1.442			0.093	-0.042	1.286			-0.079	0.085	1.107
0.024	-0.338	1.331			0.027	-0.281	1.344			-0.002	0.008	1.353			-0.068	0.179	1.400			-0.063	-0.075	1.460			-0.086	-0.308	1.562			0.122	-0.437	1.447			0.122	-0.495	1.441			0.093	-0.042	1.286			-0.078	0.085	1.107
0.025	-0.338	1.330			0.028	-0.281	1.344			-0.002	0.008	1.353			-0.067	0.178	1.399			-0.062	-0.075	1.459			-0.085	-0.308	1.562			0.122	-0.437	1.446			0.122	-0.495	1.440			0.094	-0.042	1.286			-0.078	0.085	1.108
0.025	-0.338	1.330			0.028	-0.281	1.343			-0.002	0.007	1.355			-0.066	0.178	1.399			-0.061	-0.075	1.458			-0.084	-0.308	1.561			0.123	-0.437	1.445			0.123	-0.496	1.440			0.094	-0.042	1.285			-0.078	0.085	1.108
0.026	-0.338	1.330			0.029	-0.281	1.343			-0.002	0.007	1.356			-0.066	0.178	1.398			-0.061	-0.075	1.457			-0.084	-0.308	1.560			0.124	-0.437	1.444			0.123	-0.496	1.439			0.094	-0.042	1.285			-0.078	0.085	1.108
0.026	-0.338	1.329			0.029	-0.281	1.343			-0.002	0.007	1.358			-0.065	0.178	1.398			-0.060	-0.076	1.457			-0.083	-0.308	1.560			0.124	-0.437	1.444			0.124	-0.496	1.438			0.095	-0.042	1.285			-0.078	0.085	1.108
0.026	-0.337	1.329			0.030	-0.281	1.342			-0.003	0.007	1.360			-0.065	0.178	1.398			-0.059	-0.076	1.456			-0.082	-0.308	1.559			0.125	-0.437	1.443			0.125	-0.496	1.438			0.095	-0.042	1.285			-0.077	0.085	1.108
0.027	-0.337	1.329			0.030	-0.280	1.342			-0.003	0.007	1.364			-0.064	0.178	1.398			-0.059	-0.076	1.457			-0.082	-0.308	1.559			0.125	-0.437	1.444			0.125	-0.496	1.438			0.096	-0.042	1.285			-0.077	0.085	1.108
0.027	-0.337	1.329			0.031	-0.280	1.342			-0.005	0.007	1.369			-0.064	0.178	1.398			-0.059	-0.076	1.458			-0.082	-0.308	1.560			0.125	-0.437	1.445			0.125	-0.496	1.439			0.096	-0.042	1.285			-0.076	0.085	1.108
0.028	-0.336	1.329			0.031	-0.280	1.342			-0.006	0.008	1.373			-0.063	0.178	1.398			-0.059	-0.076	1.459			-0.081	-0.308	1.562			0.125	-0.437	1.446			0.125	-0.495	1.440			0.097	-0.042	1.285			-0.075	0.086	1.107
0.028	-0.335	1.328			0.031	-0.279	1.342			-0.007	0.009	1.376			-0.063	0.178	1.398			-0.058	-0.075	1.460			-0.081	-0.308	1.563			0.125	-0.437	1.447			0.125	-0.495	1.441			0.097	-0.042	1.285			-0.074	0.086	1.107
0.028	-0.335	1.328			0.032	-0.279	1.342			-0.007	0.009	1.378			-0.063	0.178	1.398			-0.058	-0.075	1.461			-0.081	-0.308	1.564			0.125	-0.437	1.448			0.125	-0.495	1.442			0.098	-0.042	1.285			-0.072	0.086	1.106
0.029	-0.334	1.328			0.032	-0.278	1.342			-0.010	0.010	1.385			-0.062	0.178	1.399			-0.059	-0.075	1.465			-0.082	-0.307	1.567			0.124	-0.436	1.451			0.124	-0.495	1.446			0.098	-0.042	1.285			-0.071	0.086	1.106
0.029	-0.334	1.328			0.032	-0.277	1.342			-0.013	0.010	1.391			-0.062	0.179	1.400			-0.060	-0.075	1.468			-0.083	-0.307	1.571			0.123	-0.436	1.455			0.123	-0.494	1.450			0.099	-0.042	1.285			-0.070	0.086	1.105
0.029	-0.333	1.328			0.032	-0.276	1.343			-0.015	0.011	1.397			-0.062	0.179	1.401			-0.062	-0.074	1.472			-0.085	-0.307	1.575			0.122	-0.435	1.459			0.121	-0.494	1.454			0.099	-0.042	1.285			-0.069	0.086	1.105
0.029	-0.332	1.328			0.032	-0.275	1.343			-0.017	0.012	1.401			-0.062	0.179	1.402			-0.063	-0.074	1.476			-0.086	-0.306	1.579			0.120	-0.435	1.463			0.120	-0.493	1.457			0.100	-0.042	1.285			-0.068	0.086	1.104
0.029	-0.331	1.328			0.032	-0.275	1.344			-0.019	0.013	1.403			-0.062	0.180	1.403			-0.064	-0.073	1.478			-0.087	-0.306	1.581			0.119	-0.434	1.465			0.119	-0.493	1.459			0.100	-0.042	1.285			-0.067	0.086	1.104
0.029	-0.331	1.328			0.032	-0.274	1.344			-0.019	0.013	1.405			-0.062	0.180	1.403			-0.064	-0.073	1.480			-0.087	-0.305	1.582			0.119	-0.434	1.466			0.119	-0.492	1.461			0.101	-0.042	1.285			-0.066	0.086	1.103
0.029	-0.331	1.328			0.032	-0.274	1.344			-0.020	0.014	1.406			-0.062	0.180	1.404			-0.065	-0.072	1.481			-0.088	-0.305	1.584			0.118	-0.433	1.468			0.118	-0.492	1.463			0.101	-0.042	1.285			-0.064	0.086	1.103
0.030	-0.330	1.328			0.032	-0.274	1.344			-0.020	0.014	1.408			-0.062	0.181	1.405			-0.066	-0.072	1.483			-0.089	-0.304	1.586			0.118	-0.433	1.470			0.117	-0.491	1.464			0.102	-0.043	1.285			-0.063	0.086	1.102
0.030	-0.330	1.328			0.032	-0.273	1.345			-0.021	0.014	1.409			-0.062	0.181	1.405			-0.066	-0.072	1.485			-0.089	-0.304	1.588			0.117	-0.432	1.472			0.117	-0.491	1.466			0.102	-0.043	1.285			-0.062	0.085	1.101
0.030	-0.330	1.328			0.032	-0.273	1.345			-0.022	0.015	1.410			-0.062	0.181	1.406			-0.067	-0.071	1.486			-0.090	-0.303	1.589			0.116	-0.432	1.473			0.116	-0.490	1.468			0.103	-0.043	1.285			-0.060	0.085	1.100
0.030	-0.330	1.328			0.032	-0.273	1.345			-0.022	0.015	1.412			-0.062	0.181	1.406			-0.067	-0.071	1.488			-0.090	-0.303	1.591			0.116	-0.432	1.475			0.116	-0.490	1.469			0.103	-0.043	1.284			-0.057	0.084	1.097
0.030	-0.330	1.328			0.032	-0.273	1.345			-0.023	0.016	1.413			-0.063	0.182	1.407			-0.068	-0.070	1.489			-0.091	-0.303	1.592			0.115	-0.431	1.476			0.115	-0.489	1.470			0.104	-0.043	1.284			-0.053	0.083	1.093
0.030	-0.330	1.329			0.032	-0.273	1.346			-0.023	0.016	1.414			-0.063	0.182	1.407			-0.068	-0.070	1.490			-0.091	-0.302	1.593			0.115	-0.431	1.477			0.114	-0.489	1.471			0.104	-0.044	1.284			-0.048	0.081	1.087
0.029	-0.330	1.329			0.032	-0.273	1.346			-0.024	0.016	1.414			-0.063	0.182	1.408			-0.069	-0.070	1.491			-0.092	-0.302	1.594			0.114	-0.430	1.478			0.114	-0.489	1.472			0.104	-0.045	1.283			-0.033	0.075	1.072
0.029	-0.331	1.329			0.031	-0.273	1.347			-0.025	0.017	1.415			-0.063	0.183	1.408			-0.070	-0.069	1.492			-0.092	-0.301	1.595			0.113	-0.430	1.479			0.113	-0.488	1.473			0.104	-0.046	1.282			-0.016	0.072	1.060
0.028	-0.332	1.330			0.030	-0.274	1.347			-0.026	0.018	1.415			-0.063	0.183	1.408			-0.070	-0.069	1.493			-0.093	-0.301	1.596			0.113	-0.429	1.480			0.112	-0.488	1.474			0.104	-0.049	1.281			-0.005	0.068	1.053
0.026	-0.335	1.331			0.029	-0.275	1.348			-0.026	0.019	1.414			-0.063	0.184	1.408			-0.071	-0.068	1.493			-0.094	-0.300	1.596			0.112	-0.429	1.480			0.112	-0.487	1.474			0.104	-0.053	1.279			0.011	0.058	1.052
0.025	-0.339	1.332			0.028	-0.278	1.349			-0.027	0.020	1.411			-0.063	0.185	1.407			-0.071	-0.068	1.493			-0.094	-0.300	1.595			0.112	-0.428	1.479			0.112	-0.487	1.474			0.103	-0.059	1.277			0.026	0.047	1.054
0.024	-0.343	1.333			0.028	-0.280	1.349			-0.027	0.020	1.407			-0.059	0.189	1.407			-0.071	-0.067	1.492			-0.094	-0.299	1.594			0.111	-0.428	1.478			0.111	-0.486	1.473			0.101	-0.067	1.275			0.036	0.040	1.055
0.024	-0.346	1.333			0.027	-0.283	1.349			-0.024	0.019	1.397			-0.056	0.192	1.407			-0.071	-0.067	1.487			-0.094	-0.300	1.590			0.112	-0.428	1.474			0.112	-0.486	1.469			0.100	-0.077	1.273			0.045	0.034	1.054
0.024	-0.351	1.333			0.027	-0.287	1.349			-0.022	0.018	1.388			-0.051	0.194	1.407			-0.070	-0.068	1.482			-0.093	-0.300	1.585			0.113	-0.428	1.469			0.113	-0.487	1.464			0.099	-0.087	1.272			0.053	0.030	1.049
0.024	-0.355	1.333			0.027	-0.291	1.348			-0.020	0.017	1.382			-0.052	0.192	1.403			-0.069	-0.068	1.478			-0.092	-0.300	1.581			0.114	-0.429	1.465			0.114	-0.487	1.460			0.098	-0.095	1.271			0.062	0.032	1.049
0.024	-0.359	1.333			0.028	-0.294	1.348			-0.019	0.017	1.377			-0.072	0.175	1.384			-0.068	-0.069	1.475			-0.091	-0.301	1.577			0.115	-0.429	1.461			0.115	-0.487	1.456			0.096	-0.103	1.270			0.069	0.033	1.048
0.025	-0.362	1.334			0.028	-0.297	1.347			-0.018	0.016	1.374			-0.080	0.169	1.376			-0.067	-0.069	1.472			-0.090	-0.301	1.575			-0.035	-0.508	1.571			-0.003	-0.549	1.541			0.094	-0.110	1.269			0.074	0.033	1.047
0.025	-0.365	1.334			0.028	-0.299	1.347			-0.017	0.016	1.372			-0.084	0.167	1.372			-0.067	-0.069	1.470			-0.090	-0.301	1.572			-0.067	-0.525	1.594			-0.053	-0.576	1.578			0.092	-0.114	1.269			0.077	0.031	1.045
0.025	-0.366	1.334			0.028	-0.300	1.347			-0.017	0.017	1.370			-0.087	0.165	1.369			-0.066	-0.068	1.468			-0.089	-0.300	1.570			-0.093	-0.535	1.613			-0.092	-0.590	1.603			0.091	-0.118	1.268			0.080	0.028	1.042
0.025	-0.367	1.334			0.028	-0.301	1.347			-0.016	0.019	1.368			-0.088	0.166	1.366			-0.066	-0.067	1.466			-0.088	-0.299	1.568			-0.105	-0.538	1.622			-0.108	-0.593	1.613			0.089	-0.120	1.267			0.085	0.028	1.039
0.025	-0.368	1.335			0.029	-0.301	1.347			-0.014	0.023	1.366			-0.089	0.167	1.362			-0.064	-0.065	1.464			-0.087	-0.297	1.566			-0.116	-0.536	1.629			-0.120	-0.591	1.619			0.087	-0.119	1.264			0.090	0.034	1.038
0.026	-0.366	1.334			0.030	-0.299	1.346			-0.011	0.027	1.364			-0.089	0.170	1.359			-0.062	-0.062	1.461			-0.085	-0.293	1.564			-0.125	-0.532	1.634			-0.130	-0.587	1.624			0.084	-0.114	1.261			0.107	0.021	1.037
0.028	-0.357	1.333			0.032	-0.292	1.345			-0.008	0.032	1.362			-0.087	0.175	1.356			-0.060	-0.058	1.459			-0.083	-0.290	1.561			-0.131	-0.527	1.637			-0.138	-0.581	1.625			0.085	-0.095	1.256			0.117	0.016	1.037
0.029	-0.350	1.332			0.034	-0.286	1.344			-0.006	0.037	1.360			-0.084	0.181	1.354			-0.060	-0.056	1.458			-0.083	-0.289	1.561			-0.136	-0.523	1.639			-0.144	-0.576	1.625			0.087	-0.080	1.251			0.143	0.002	1.040
0.030	-0.344	1.331			0.035	-0.280	1.342			-0.003	0.041	1.359			-0.078	0.188	1.353			-0.061	-0.054	1.458			-0.083	-0.287	1.560			-0.138	-0.510	1.637			-0.147	-0.565	1.624			0.088	-0.059	1.246			0.160	-0.006	1.040
0.031	-0.339	1.331			0.036	-0.276	1.341			-0.001	0.045	1.358			-0.073	0.194	1.352			-0.061	-0.053	1.458			-0.084	-0.284	1.562			-0.139	-0.498	1.634			-0.149	-0.557	1.623			0.091	-0.046	1.242			0.181	-0.005	1.025
0.031	-0.335	1.330			0.037	-0.272	1.341			0.002	0.049	1.357			-0.064	0.207	1.350			-0.061	-0.051	1.459			-0.085	-0.282	1.564			-0.140	-0.490	1.632			-0.149	-0.550	1.620			0.094	-0.036	1.239			0.196	-0.005	1.016
0.032	-0.331	1.330			0.038	-0.268	1.340			0.004	0.052	1.356			-0.058	0.215	1.349			-0.063	-0.050	1.460			-0.086	-0.280	1.566			-0.141	-0.485	1.631			-0.150	-0.544	1.618			0.096	-0.029	1.238			0.214	-0.011	1.018
0.033	-0.327	1.329			0.039	-0.265	1.340			0.006	0.054	1.355			-0.054	0.221	1.348			-0.064	-0.048	1.463			-0.088	-0.279	1.568			-0.142	-0.481	1.630			-0.151	-0.538	1.614			0.100	-0.023	1.238			0.229	-0.008	1.010
0.033	-0.324	1.329			0.040	-0.262	1.340			0.008	0.057	1.355			-0.051	0.225	1.347			-0.066	-0.046	1.465			-0.089	-0.277	1.570			-0.142	-0.478	1.628			-0.151	-0.531	1.611			0.103	-0.018	1.238			0.248	-0.016	1.022
0.034	-0.320	1.330			0.040	-0.258	1.340			0.011	0.059	1.354			-0.048	0.228	1.346			-0.068	-0.044	1.470			-0.091	-0.276	1.572			-0.143	-0.475	1.625			-0.153	-0.532	1.606			0.107	-0.015	1.239			0.260	-0.020	1.030
0.035	-0.316	1.330			0.041	-0.255	1.340			0.013	0.061	1.354			-0.045	0.231	1.345			-0.070	-0.041	1.474			-0.093	-0.274	1.574			-0.144	-0.472	1.623			-0.156	-0.532	1.602			0.112	-0.011	1.240			0.271	-0.024	1.039
0.035	-0.313	1.330			0.042	-0.252	1.340			0.016	0.062	1.354			-0.042	0.235	1.344			-0.072	-0.040	1.477			-0.096	-0.273	1.578			-0.145	-0.470	1.619			-0.158	-0.532	1.598			0.118	-0.009	1.242			0.280	-0.027	1.046
0.036	-0.310	1.331			0.044	-0.250	1.341			0.020	0.064	1.354			-0.039	0.237	1.344			-0.073	-0.039	1.480			-0.099	-0.271	1.580			-0.146	-0.468	1.614			-0.160	-0.533	1.594			0.124	-0.007	1.244			0.286	-0.026	1.050
0.038	-0.307	1.331			0.045	-0.247	1.341			0.023	0.065	1.354			-0.035	0.240	1.343			-0.074	-0.038	1.482			-0.102	-0.271	1.582			-0.150	-0.467	1.608			-0.163	-0.535	1.588			0.129	-0.005	1.246			0.293	-0.023	1.050
0.039	-0.304	1.332			0.046	-0.244	1.342			0.027	0.066	1.355			-0.032	0.242	1.343			-0.075	-0.037	1.484			-0.104	-0.270	1.584			-0.153	-0.467	1.603			-0.165	-0.537	1.583			0.135	-0.004	1.248			0.299	-0.021	1.050
0.040	-0.302	1.332			0.048	-0.242	1.343			0.030	0.067	1.355			-0.028	0.244	1.343			-0.076	-0.037	1.485			-0.105	-0.270	1.585			-0.156	-0.469	1.596			-0.168	-0.540	1.577			0.139	-0.003	1.250			0.303	-0.019	1.050
0.041	-0.300	1.333			0.049	-0.240	1.343			0.034	0.067	1.355			-0.025	0.246	1.342			-0.077	-0.037	1.486			-0.106	-0.269	1.586			-0.159	-0.470	1.592			-0.171	-0.542	1.572			0.143	-0.002	1.251			0.307	-0.016	1.050
0.042	-0.298	1.334			0.051	-0.238	1.344			0.037	0.068	1.356			-0.021	0.248	1.342			-0.077	-0.036	1.487			-0.108	-0.269	1.587			-0.162	-0.471	1.588			-0.173	-0.544	1.568			0.147	-0.001	1.252			0.310	-0.014	1.049
0.043	-0.296	1.334			0.053	-0.237	1.345			0.039	0.068	1.356			-0.018	0.249	1.342			-0.078	-0.036	1.487			-0.109	-0.269	1.587			-0.164	-0.472	1.584			-0.175	-0.546	1.565			0.151	-0.001	1.253			0.312	-0.012	1.048
0.044	-0.294	1.335			0.055	-0.235	1.346			0.042	0.069	1.356			-0.015	0.250	1.342			-0.078	-0.036	1.488			-0.110	-0.269	1.588			-0.166	-0.473	1.581			-0.177	-0.547	1.562			0.154	-0.000	1.254			0.315	-0.010	1.048
0.045	-0.293	1.335			0.057	-0.234	1.348			0.044	0.069	1.357			-0.012	0.251	1.341			-0.078	-0.036	1.489			-0.111	-0.269	1.588			-0.167	-0.474	1.578			-0.178	-0.548	1.560			0.157	-0.000	1.255			0.317	-0.009	1.048
0.046	-0.292	1.335			0.059	-0.233	1.349			0.046	0.070	1.357			-0.009	0.252	1.341			-0.079	-0.036	1.489			-0.111	-0.269	1.589			-0.168	-0.474	1.576			-0.179	-0.548	1.557			0.159	0.000	1.256			0.320	-0.008	1.049
0.047	-0.291	1.336			0.061	-0.232	1.350			0.048	0.070	1.357			-0.007	0.253	1.341			-0.079	-0.035	1.490			-0.112	-0.269	1.589			-0.169	-0.475	1.574			-0.180	-0.549	1.555			0.162	0.000	1.256			0.321	-0.008	1.054
0.048	-0.290	1.336			0.062	-0.231	1.351			0.050	0.070	1.358			-0.005	0.253	1.341			-0.079	-0.035	1.490			-0.113	-0.268	1.590			-0.170	-0.475	1.572			-0.180	-0.550	1.553			0.164	0.000	1.257			0.322	-0.007	1.058
0.049	-0.289	1.336			0.064	-0.230	1.352			0.052	0.070	1.358			-0.003	0.254	1.341			-0.079	-0.035	1.491			-0.113	-0.268	1.590			-0.170	-0.476	1.570			-0.180	-0.550	1.552			0.166	-0.000	1.258			0.322	-0.008	1.063
0.049	-0.288	1.336			0.066	-0.230	1.353			0.053	0.070	1.358			-0.001	0.254	1.341			-0.079	-0.036	1.491			-0.114	-0.268	1.590			-0.170	-0.476	1.569			-0.180	-0.551	1.550			0.169	-0.000	1.258			0.323	-0.009	1.068
0.050	-0.287	1.337			0.067	-0.229	1.354			0.055	0.070	1.358			0.001	0.255	1.341			-0.079	-0.036	1.491			-0.114	-0.268	1.590			-0.169	-0.476	1.568			-0.180	-0.551	1.549			0.171	-0.001	1.259			0.324	-0.010	1.074
0.051	-0.287	1.337			0.069	-0.229	1.355			0.056	0.070	1.359			0.002	0.255	1.341			-0.079	-0.036	1.492			-0.115	-0.268	1.591			-0.169	-0.476	1.567			-0.179	-0.551	1.548			0.172	-0.001	1.259			0.324	-0.011	1.079
0.052	-0.286	1.337			0.070	-0.229	1.356			0.057	0.070	1.359			0.004	0.256	1.341			-0.079	-0.036	1.492			-0.115	-0.268	1.591			-0.168	-0.476	1.566			-0.178	-0.551	1.547			0.174	-0.001	1.259			0.325	-0.012	1.083
0.052	-0.285	1.337			0.072	-0.228	1.357			0.059	0.070	1.359			0.005	0.256	1.341			-0.079	-0.036	1.492			-0.115	-0.268	1.591			-0.167	-0.476	1.565			-0.177	-0.551	1.546			0.176	-0.002	1.260			0.326	-0.014	1.086
0.053	-0.285	1.337			0.073	-0.228	1.357			0.060	0.070	1.359			0.006	0.256	1.341			-0.079	-0.036	1.492			-0.116	-0.268	1.591			-0.166	-0.475	1.564			-0.177	-0.552	1.546			0.178	-0.003	1.260			0.330	-0.013	1.080
0.054	-0.285	1.337			0.074	-0.228	1.358			0.061	0.070	1.359			0.008	0.256	1.340			-0.079	-0.036	1.492			-0.116	-0.268	1.591			-0.165	-0.475	1.564			-0.176	-0.552	1.545			0.179	-0.003	1.261			0.332	-0.012	1.075
0.055	-0.284	1.338			0.076	-0.228	1.359			0.062	0.070	1.359			0.009	0.256	1.340			-0.078	-0.037	1.492			-0.116	-0.268	1.591			-0.164	-0.475	1.563			-0.175	-0.551	1.545			0.181	-0.004	1.261			0.334	-0.011	1.072
0.055	-0.284	1.338			0.077	-0.228	1.359			0.063	0.070	1.360			0.010	0.256	1.340			-0.078	-0.037	1.491			-0.116	-0.269	1.591			-0.164	-0.475	1.563			-0.174	-0.551	1.544			0.182	-0.004	1.261			0.336	-0.011	1.069
0.056	-0.284	1.338			0.078	-0.228	1.360			0.064	0.070	1.360			0.011	0.256	1.340			-0.078	-0.037	1.491			-0.116	-0.269	1.591			-0.163	-0.474	1.563			-0.173	-0.551	1.544			0.183	-0.005	1.261			0.334	-0.013	1.074
0.056	-0.284	1.338			0.079	-0.228	1.361			0.065	0.070	1.360			0.012	0.256	1.340			-0.078	-0.038	1.491			-0.116	-0.269	1.590			-0.163	-0.474	1.562			-0.172	-0.551	1.544			0.184	-0.005	1.262			0.333	-0.015	1.078
0.057	-0.283	1.338			0.080	-0.228	1.361			0.065	0.070	1.360			0.013	0.256	1.340			-0.078	-0.038	1.491			-0.116	-0.269	1.590			-0.162	-0.474	1.562			-0.172	-0.551	1.544			0.185	-0.006	1.262			0.332	-0.016	1.080
0.058	-0.283	1.338			0.080	-0.228	1.362			0.066	0.070	1.360			0.014	0.256	1.340			-0.077	-0.038	1.491			-0.116	-0.269	1.590			-0.162	-0.474	1.562			-0.171	-0.551	1.543			0.186	-0.006	1.262			0.323	-0.011	1.072
0.058	-0.283	1.338			0.081	-0.227	1.362			0.067	0.070	1.360			0.015	0.255	1.340			-0.077	-0.038	1.490			-0.116	-0.270	1.590			-0.162	-0.473	1.561			-0.171	-0.551	1.543			0.187	-0.007	1.262			0.317	-0.008	1.066
0.059	-0.283	1.338			0.082	-0.228	1.362			0.067	0.069	1.360			0.016	0.255	1.339			-0.077	-0.038	1.490			-0.116	-0.270	1.589			-0.162	-0.473	1.561			-0.170	-0.551	1.543			0.188	-0.007	1.262			0.310	-0.005	1.061
0.059	-0.283	1.338			0.082	-0.228	1.363			0.068	0.069	1.360			0.016	0.255	1.339			-0.077	-0.039	1.490			-0.116	-0.270	1.589			-0.162	-0.473	1.561			-0.170	-0.551	1.543			0.188	-0.008	1.261			0.306	-0.004	1.059
0.059	-0.283	1.338			0.083	-0.228	1.363			0.068	0.069	1.360			0.017	0.255	1.339			-0.077	-0.039	1.490			-0.116	-0.270	1.589			-0.162	-0.473	1.560			-0.170	-0.551	1.542			0.187	-0.008	1.260			0.302	-0.004	1.056
0.060	-0.283	1.338			0.084	-0.228	1.363			0.069	0.069	1.360			0.018	0.255	1.339			-0.077	-0.039	1.490			-0.116	-0.271	1.589			-0.162	-0.473	1.560			-0.170	-0.550	1.542			0.186	-0.010	1.259			0.296	-0.003	1.053
0.060	-0.284	1.338			0.084	-0.228	1.363			0.069	0.069	1.360			0.018	0.255	1.339			-0.077	-0.039	1.489			-0.116	-0.271	1.588			-0.162	-0.473	1.560			-0.169	-0.550	1.542			0.183	-0.012	1.257			0.289	-0.003	1.052
0.060	-0.284	1.338			0.084	-0.228	1.363			0.069	0.069	1.360			0.019	0.255	1.339			-0.077	-0.039	1.489			-0.116	-0.271	1.588			-0.162	-0.472	1.559			-0.169	-0.550	1.542			0.180	-0.014	1.255			0.274	-0.008	1.048
0.060	-0.284	1.337			0.085	-0.229	1.363			0.069	0.068	1.359			0.019	0.254	1.339			-0.076	-0.040	1.489			-0.116	-0.271	1.588			-0.161	-0.472	1.559			-0.169	-0.550	1.542			0.176	-0.017	1.253			0.262	-0.009	1.046
0.060	-0.285	1.337			0.085	-0.229	1.362			0.069	0.068	1.359			0.020	0.254	1.338			-0.076	-0.040	1.489			-0.116	-0.271	1.588			-0.161	-0.471	1.559			-0.169	-0.549	1.542			0.169	-0.020	1.250			0.237	0.013	1.009
0.059	-0.286	1.336			0.084	-0.229	1.362			0.069	0.068	1.359			0.020	0.254	1.338			-0.076	-0.040	1.488			-0.116	-0.271	1.587			-0.160	-0.470	1.560			-0.168	-0.548	1.542			0.163	-0.023	1.248			0.226	0.020	0.996
0.058	-0.286	1.335			0.084	-0.230	1.361			0.069	0.068	1.358			0.020	0.254	1.338			-0.076	-0.040	1.487			-0.116	-0.271	1.587			-0.159	-0.469	1.561			-0.168	-0.547	1.543			0.156	-0.025	1.246			0.215	0.026	0.987
0.057	-0.287	1.334			0.083	-0.230	1.360			0.068	0.068	1.358			0.018	0.253	1.337			-0.075	-0.040	1.487			-0.116	-0.271	1.587			-0.157	-0.469	1.563			-0.167	-0.546	1.544			0.149	-0.027	1.244			0.206	0.029	0.981
0.056	-0.287	1.333			0.082	-0.231	1.359			0.067	0.068	1.357			0.016	0.252	1.337			-0.075	-0.040	1.486			-0.116	-0.270	1.587			-0.154	-0.467	1.566			-0.166	-0.544	1.546			0.142	-0.030	1.243			0.197	0.033	0.976
0.055	-0.288	1.332			0.081	-0.231	1.358			0.065	0.068	1.356			0.013	0.250	1.336			-0.074	-0.040	1.485			-0.116	-0.270	1.587			-0.152	-0.466	1.569			-0.165	-0.543	1.548			0.135	-0.033	1.242			0.190	0.034	0.972
0.053	-0.288	1.332			0.080	-0.232	1.357			0.064	0.068	1.356			0.008	0.247	1.335			-0.074	-0.039	1.484			-0.116	-0.269	1.587			-0.149	-0.466	1.571			-0.164	-0.542	1.551			0.129	-0.037	1.241			0.184	0.034	0.969
0.052	-0.289	1.331			0.079	-0.232	1.356			0.062	0.069	1.355			0.003	0.244	1.334			-0.073	-0.039	1.484			-0.114	-0.269	1.586			-0.147	-0.467	1.574			-0.163	-0.541	1.552			0.123	-0.040	1.240			0.176	0.035	0.967
0.051	-0.289	1.330			0.078	-0.233	1.354			0.060	0.069	1.354			-0.003	0.240	1.333			-0.073	-0.038	1.484			-0.112	-0.268	1.586			-0.145	-0.466	1.577			-0.162	-0.539	1.555			0.119	-0.044	1.240			0.166	0.033	0.974
0.049	-0.290	1.329			0.077	-0.233	1.353			0.058	0.069	1.353			-0.008	0.236	1.332			-0.073	-0.037	1.483			-0.111	-0.267	1.585			-0.142	-0.466	1.580			-0.161	-0.536	1.557			0.114	-0.047	1.239			0.163	0.020	1.000
0.048	-0.291	1.328			0.076	-0.234	1.352			0.056	0.068	1.353			-0.013	0.232	1.332			-0.072	-0.037	1.483			-0.110	-0.266	1.584			-0.140	-0.466	1.582			-0.161	-0.534	1.559			0.111	-0.050	1.239			0.158	0.021	0.999
0.046	-0.293	1.327			0.074	-0.235	1.351			0.054	0.068	1.352			-0.016	0.228	1.331			-0.072	-0.037	1.482			-0.109	-0.266	1.584			-0.139	-0.466	1.584			-0.160	-0.533	1.561			0.107	-0.053	1.238			0.154	0.021	0.998
0.045	-0.295	1.326			0.073	-0.237	1.350			0.052	0.068	1.351			-0.019	0.225	1.330			-0.072	-0.036	1.482			-0.108	-0.266	1.583			-0.135	-0.463	1.588			-0.158	-0.527	1.564			0.104	-0.057	1.238			0.150	0.022	0.998
0.043	-0.297	1.325			0.071	-0.238	1.349			0.049	0.068	1.351			-0.022	0.223	1.330			-0.071	-0.036	1.482			-0.107	-0.265	1.583			-0.133	-0.462	1.591			-0.157	-0.524	1.567			0.100	-0.060	1.238			0.147	0.016	1.011
0.042	-0.299	1.325			0.070	-0.240	1.348			0.047	0.067	1.350			-0.024	0.221	1.329			-0.071	-0.036	1.481			-0.106	-0.265	1.582			-0.131	-0.460	1.594			-0.156	-0.521	1.569			0.098	-0.063	1.238			0.140	0.014	1.019
0.041	-0.301	1.324			0.069	-0.241	1.347			0.045	0.067	1.350			-0.026	0.219	1.329			-0.071	-0.036	1.481			-0.106	-0.265	1.582			-0.129	-0.460	1.595			-0.155	-0.519	1.571			0.095	-0.066	1.237			0.136	0.016	1.015
0.040	-0.303	1.323			0.068	-0.243	1.346			0.043	0.067	1.349			-0.027	0.217	1.328			-0.071	-0.035	1.481			-0.105	-0.264	1.582			-0.128	-0.459	1.597			-0.155	-0.519	1.573			0.093	-0.069	1.237			0.133	0.017	1.014
0.039	-0.305	1.323			0.067	-0.244	1.345			0.042	0.066	1.349			-0.029	0.215	1.327			-0.071	-0.035	1.481			-0.105	-0.264	1.582			-0.127	-0.459	1.598			-0.154	-0.518	1.574			0.091	-0.072	1.237			0.131	0.018	1.012
0.038	-0.307	1.323			0.066	-0.246	1.345			0.040	0.066	1.348			-0.030	0.214	1.327			-0.071	-0.035	1.480			-0.104	-0.264	1.581			-0.126	-0.459	1.599			-0.154	-0.518	1.576			0.089	-0.074	1.237			0.129	0.019	1.010
0.037	-0.308	1.322			0.065	-0.247	1.344			0.038	0.065	1.348			-0.032	0.212	1.326			-0.071	-0.035	1.480			-0.104	-0.264	1.581			-0.126	-0.458	1.600			-0.153	-0.517	1.577			0.087	-0.076	1.237			0.127	0.019	1.009
0.036	-0.309	1.322			0.065	-0.248	1.344			0.037	0.064	1.347			-0.033	0.211	1.326			-0.071	-0.035	1.480			-0.104	-0.264	1.581			-0.125	-0.458	1.601			-0.153	-0.517	1.578			0.085	-0.079	1.237			0.125	0.019	1.009
0.036	-0.310	1.322			0.064	-0.249	1.343			0.035	0.064	1.347			-0.035	0.209	1.325			-0.071	-0.035	1.480			-0.103	-0.264	1.581			-0.124	-0.458	1.602			-0.153	-0.517	1.579			0.084	-0.082	1.238			0.123	0.020	1.008
0.035	-0.311	1.321			0.063	-0.250	1.343			0.033	0.063	1.347			-0.036	0.207	1.324			-0.071	-0.035	1.479			-0.103	-0.264	1.581			-0.124	-0.458	1.603			-0.151	-0.518	1.581			0.083	-0.085	1.238			0.122	0.020	1.008
0.035	-0.312	1.321			0.063	-0.251	1.343			0.031	0.062	1.346			-0.039	0.205	1.323			-0.071	-0.035	1.479			-0.103	-0.264	1.581			-0.123	-0.458	1.604			-0.150	-0.520	1.582			0.083	-0.089	1.238			0.120	0.020	1.008
0.034	-0.314	1.321			0.062	-0.252	1.343			0.028	0.059	1.346			-0.043	0.200	1.321			-0.072	-0.036	1.479			-0.103	-0.264	1.580			-0.123	-0.458	1.604			-0.149	-0.523	1.584			0.083	-0.093	1.239			0.118	0.020	1.008
0.034	-0.317	1.321			0.061	-0.255	1.342			0.025	0.053	1.345			-0.047	0.193	1.319			-0.073	-0.038	1.478			-0.103	-0.266	1.580			-0.123	-0.462	1.605			-0.149	-0.529	1.584			0.084	-0.099	1.240			0.117	0.020	1.010
0.034	-0.319	1.320			0.060	-0.258	1.342			0.022	0.046	1.341			-0.051	0.186	1.319			-0.074	-0.042	1.475			-0.103	-0.270	1.578			-0.123	-0.466	1.605			-0.150	-0.536	1.585			0.085	-0.103	1.240			0.115	0.020	1.011
0.034	-0.322	1.319			0.059	-0.261	1.341			0.019	0.039	1.337			-0.059	0.177	1.321			-0.076	-0.047	1.472			-0.103	-0.275	1.576			-0.124	-0.471	1.605			-0.150	-0.541	1.586			0.086	-0.107	1.241			0.112	0.021	1.012
0.033	-0.323	1.319			0.058	-0.262	1.340			0.017	0.035	1.335			-0.065	0.172	1.326			-0.074	-0.038	1.476			-0.101	-0.271	1.578			-0.124	-0.472	1.605			-0.150	-0.543	1.586			0.087	-0.109	1.241			0.109	0.021	1.014
0.032	-0.324	1.319			0.057	-0.263	1.340			0.015	0.033	1.334			-0.071	0.168	1.330			-0.073	-0.032	1.478			-0.100	-0.267	1.580			-0.123	-0.473	1.605			-0.150	-0.543	1.587			0.088	-0.110	1.240			0.103	0.020	1.021
0.031	-0.324	1.319			0.056	-0.264	1.340			0.011	0.030	1.336			-0.078	0.165	1.337			-0.073	-0.029	1.481			-0.099	-0.263	1.583			-0.123	-0.474	1.605			-0.150	-0.544	1.587			0.089	-0.110	1.240			0.099	0.019	1.027
0.028	-0.324	1.320			0.053	-0.264	1.340			0.006	0.028	1.338			-0.086	0.161	1.344			-0.073	-0.026	1.484			-0.099	-0.260	1.587			-0.123	-0.477	1.604			-0.149	-0.545	1.587			0.091	-0.110	1.239			0.094	0.018	1.031
0.025	-0.324	1.320			0.050	-0.265	1.341			0.002	0.025	1.341			-0.092	0.159	1.350			-0.074	-0.022	1.487			-0.098	-0.257	1.589			-0.123	-0.479	1.603			-0.149	-0.545	1.588			0.092	-0.108	1.238			0.089	0.018	1.034
0.022	-0.325	1.321			0.047	-0.266	1.342			-0.002	0.023	1.343			-0.097	0.156	1.355			-0.074	-0.020	1.489			-0.098	-0.255	1.591			-0.123	-0.482	1.603			-0.149	-0.546	1.588			0.093	-0.106	1.237			0.082	0.019	1.037
0.020	-0.325	1.321			0.044	-0.267	1.342			-0.007	0.020	1.346			-0.093	0.161	1.361			-0.074	-0.018	1.489			-0.097	-0.253	1.592			-0.123	-0.484	1.602			-0.147	-0.547	1.588			0.094	-0.104	1.237			0.074	0.019	1.038
0.017	-0.325	1.322			0.042	-0.267	1.342			-0.011	0.016	1.349			-0.090	0.164	1.366			-0.074	-0.017	1.490			-0.097	-0.252	1.593			-0.123	-0.486	1.602			-0.146	-0.548	1.588			0.094	-0.102	1.236			0.066	0.020	1.039
0.015	-0.325	1.322			0.039	-0.268	1.343			-0.015	0.013	1.351			-0.088	0.167	1.369			-0.074	-0.016	1.491			-0.096	-0.251	1.594			-0.122	-0.489	1.601			-0.145	-0.549	1.588			0.094	-0.100	1.235			0.059	0.020	1.040
0.013	-0.326	1.322			0.037	-0.269	1.343			-0.016	0.012	1.351			-0.086	0.170	1.371			-0.072	-0.014	1.489			-0.094	-0.248	1.593			-0.119	-0.490	1.599			-0.136	-0.549	1.584			0.094	-0.098	1.234			0.048	0.022	1.038
0.011	-0.327	1.321			0.035	-0.270	1.342			-0.020	0.009	1.351			-0.085	0.171	1.372			-0.072	-0.013	1.489			-0.094	-0.247	1.593			-0.118	-0.492	1.598			-0.134	-0.551	1.583			0.094	-0.096	1.233			0.039	0.024	1.037
0.008	-0.328	1.321			0.032	-0.272	1.342			-0.023	0.006	1.351			-0.085	0.172	1.373			-0.072	-0.013	1.489			-0.093	-0.247	1.593			-0.118	-0.494	1.597			-0.132	-0.553	1.582			0.093	-0.094	1.233			0.027	0.027	1.031
0.007	-0.330	1.320			0.030	-0.273	1.341			-0.026	0.003	1.351			-0.085	0.172	1.375			-0.072	-0.013	1.489			-0.093	-0.247	1.593			-0.118	-0.497	1.596			-0.130	-0.555	1.581			0.093	-0.092	1.232			0.019	0.029	1.029
0.005	-0.331	1.320			0.028	-0.275	1.341			-0.028	0.000	1.352			-0.085	0.172	1.376			-0.073	-0.013	1.489			-0.094	-0.246	1.593			-0.118	-0.499	1.595			-0.129	-0.557	1.581			0.092	-0.090	1.231			0.013	0.031	1.027
0.003	-0.333	1.319			0.026	-0.277	1.340			-0.031	-0.002	1.352			-0.085	0.172	1.376			-0.074	-0.013	1.489			-0.094	-0.246	1.593			-0.118	-0.501	1.595			-0.128	-0.559	1.580			0.091	-0.088	1.230			0.008	0.032	1.025
0.002	-0.334	1.318			0.025	-0.278	1.340			-0.033	-0.005	1.353			-0.085	0.173	1.377			-0.074	-0.014	1.488			-0.094	-0.246	1.593			-0.118	-0.503	1.594			-0.127	-0.560	1.580			0.090	-0.086	1.229			-0.002	0.036	1.017
0.000	-0.335	1.318			0.023	-0.280	1.339			-0.035	-0.007	1.353			-0.085	0.173	1.378			-0.075	-0.014	1.488			-0.095	-0.247	1.593			-0.118	-0.505	1.594			-0.126	-0.562	1.579			0.089	-0.084	1.228			-0.010	0.039	1.012
-0.001	-0.336	1.318			0.022	-0.281	1.339			-0.037	-0.008	1.354			-0.086	0.173	1.379			-0.076	-0.015	1.488			-0.095	-0.247	1.593			-0.118	-0.507	1.594			-0.126	-0.563	1.579			0.088	-0.082	1.228			-0.015	0.041	1.008
-0.002	-0.337	1.317			0.020	-0.282	1.339			-0.039	-0.010	1.354			-0.086	0.173	1.379			-0.076	-0.015	1.488			-0.096	-0.247	1.594			-0.119	-0.509	1.593			-0.125	-0.565	1.579			0.088	-0.081	1.227			-0.019	0.043	1.005
-0.003	-0.338	1.317			0.019	-0.283	1.339			-0.040	-0.011	1.355			-0.086	0.173	1.380			-0.077	-0.016	1.488			-0.096	-0.247	1.594			-0.119	-0.510	1.593			-0.124	-0.566	1.579			0.087	-0.080	1.226			-0.023	0.044	1.003
-0.004	-0.339	1.317			0.018	-0.284	1.339			-0.041	-0.013	1.355			-0.086	0.173	1.380			-0.078	-0.016	1.488			-0.097	-0.248	1.594			-0.119	-0.511	1.593			-0.124	-0.567	1.579			0.087	-0.079	1.226			-0.026	0.045	1.001
-0.005	-0.340	1.316			0.017	-0.285	1.338			-0.043	-0.014	1.355			-0.086	0.173	1.381			-0.078	-0.017	1.488			-0.098	-0.248	1.594			-0.119	-0.513	1.593			-0.124	-0.568	1.579			0.086	-0.078	1.226			-0.027	0.045	1.001
-0.006	-0.341	1.316			0.016	-0.286	1.338			-0.044	-0.015	1.355			-0.086	0.173	1.381			-0.079	-0.017	1.488			-0.098	-0.249	1.594			-0.120	-0.514	1.592			-0.123	-0.569	1.578			0.086	-0.077	1.225			-0.028	0.046	1.001
-0.006	-0.341	1.316			0.016	-0.286	1.338			-0.045	-0.016	1.356			-0.086	0.174	1.381			-0.080	-0.018	1.488			-0.099	-0.249	1.594			-0.120	-0.515	1.592			-0.123	-0.570	1.578			0.085	-0.076	1.225			-0.029	0.046	1.000
-0.007	-0.342	1.316			0.015	-0.287	1.338			-0.046	-0.017	1.356			-0.086	0.174	1.381			-0.080	-0.019	1.488			-0.099	-0.250	1.594			-0.120	-0.516	1.592			-0.123	-0.571	1.578			0.085	-0.075	1.224			-0.028	0.045	1.001
-0.007	-0.342	1.316			0.014	-0.287	1.338			-0.047	-0.018	1.356			-0.085	0.174	1.381			-0.081	-0.019	1.488			-0.100	-0.250	1.593			-0.120	-0.517	1.592			-0.122	-0.572	1.578			0.085	-0.075	1.224			-0.026	0.044	1.002
-0.008	-0.343	1.315			0.014	-0.288	1.338			-0.047	-0.018	1.356			-0.085	0.174	1.381			-0.081	-0.020	1.487			-0.100	-0.250	1.593			-0.120	-0.518	1.591			-0.122	-0.573	1.577			0.085	-0.074	1.224			-0.024	0.043	1.003
-0.008	-0.343	1.315			0.013	-0.289	1.338			-0.048	-0.019	1.356			-0.085	0.174	1.380			-0.082	-0.020	1.487			-0.100	-0.251	1.593			-0.120	-0.519	1.591			-0.122	-0.574	1.577			0.084	-0.074	1.224			-0.022	0.042	1.004
-0.009	-0.344	1.315			0.013	-0.289	1.337			-0.048	-0.020	1.356			-0.085	0.174	1.380			-0.082	-0.021	1.487			-0.101	-0.251	1.593			-0.120	-0.520	1.591			-0.121	-0.574	1.577			0.084	-0.073	1.223			-0.020	0.041	1.005
-0.009	-0.344	1.315			0.012	-0.289	1.337			-0.049	-0.020	1.356			-0.084	0.174	1.379			-0.082	-0.021	1.486			-0.101	-0.252	1.593			-0.121	-0.521	1.591			-0.121	-0.575	1.577			0.084	-0.073	1.223			-0.019	0.041	1.006
-0.010	-0.344	1.315			0.012	-0.290	1.337			-0.049	-0.021	1.356			-0.084	0.175	1.379			-0.083	-0.022	1.486			-0.101	-0.252	1.592			-0.121	-0.521	1.590			-0.121	-0.576	1.576			0.084	-0.072	1.223			0.003	0.039	1.020
-0.010	-0.345	1.315			0.012	-0.290	1.337			-0.049	-0.021	1.355			-0.083	0.175	1.378			-0.083	-0.023	1.486			-0.102	-0.253	1.592			-0.121	-0.522	1.590			-0.121	-0.576	1.576			0.084	-0.072	1.223			0.016	0.041	1.029
-0.010	-0.345	1.314			0.012	-0.291	1.337			-0.027	-0.004	1.347			-0.080	0.177	1.376			-0.076	-0.018	1.482			-0.095	-0.248	1.588			-0.114	-0.516	1.586			-0.113	-0.571	1.572			0.084	-0.072	1.222			0.024	0.043	1.034
-0.010	-0.346	1.314			0.012	-0.291	1.336			-0.028	-0.005	1.347			-0.078	0.178	1.375			-0.076	-0.018	1.482			-0.096	-0.248	1.588			-0.114	-0.517	1.586			-0.113	-0.571	1.572			0.083	-0.071	1.222			0.029	0.044	1.038
-0.010	-0.346	1.314			0.012	-0.292	1.336			-0.029	-0.006	1.348			-0.078	0.178	1.374			-0.077	-0.019	1.482			-0.096	-0.249	1.588			-0.114	-0.517	1.586			-0.113	-0.572	1.572			0.083	-0.071	1.222			0.032	0.044	1.041
-0.010	-0.346	1.314			0.013	-0.292	1.336			-0.018	0.004	1.344			-0.075	0.180	1.373			-0.071	-0.014	1.479			-0.090	-0.244	1.585			-0.108	-0.512	1.583			-0.107	-0.567	1.569			0.083	-0.071	1.222			0.035	0.045	1.043
-0.010	-0.347	1.314			0.013	-0.292	1.335			-0.011	0.009	1.342			-0.073	0.181	1.371			-0.066	-0.011	1.477			-0.086	-0.241	1.583			-0.103	-0.508	1.581			-0.102	-0.563	1.567			0.083	-0.070	1.222			0.037	0.045	1.045
-0.010	-0.347	1.314			0.014	-0.292	1.335			-0.016	0.006	1.345			-0.072	0.182	1.371			-0.067	-0.012	1.477			-0.087	-0.241	1.584			-0.104	-0.508	1.582			-0.103	-0.563	1.567			0.083	-0.070	1.222			0.039	0.045	1.046
-0.010	-0.347	1.314			0.014	-0.292	1.335			-0.019	0.003	1.347			-0.071	0.182	1.371			-0.068	-0.013	1.478			-0.088	-0.242	1.584			-0.105	-0.509	1.582			-0.104	-0.564	1.568			0.083	-0.070	1.221			0.040	0.046	1.047
-0.010	-0.347	1.314			0.014	-0.293	1.335			-0.022	0.001	1.349			-0.071	0.182	1.370			-0.069	-0.014	1.478			-0.089	-0.243	1.584			-0.105	-0.510	1.582			-0.105	-0.565	1.568			0.083	-0.070	1.221			0.042	0.046	1.048
-0.010	-0.348	1.313			0.014	-0.293	1.335			-0.024	-0.001	1.349			-0.070	0.183	1.370			-0.069	-0.015	1.478			-0.090	-0.244	1.585			-0.106	-0.510	1.583			-0.105	-0.566	1.568			0.083	-0.069	1.221			0.043	0.046	1.049
-0.010	-0.348	1.313			0.014	-0.293	1.335			-0.025	-0.002	1.350			-0.070	0.183	1.370			-0.070	-0.015	1.478			-0.090	-0.245	1.585			-0.107	-0.511	1.583			-0.106	-0.566	1.569			0.083	-0.069	1.221			0.044	0.047	1.050
-0.010	-0.348	1.313			0.014	-0.293	1.335			-0.027	-0.003	1.353			-0.070	0.183	1.370			-0.071	-0.016	1.480			-0.091	-0.245	1.586			-0.108	-0.512	1.584			-0.107	-0.567	1.570			0.083	-0.069	1.221			0.045	0.047	1.051
-0.010	-0.348	1.313			0.015	-0.293	1.335			-0.028	-0.004	1.357			-0.069	0.183	1.370			-0.072	-0.017	1.482			-0.092	-0.246	1.588			-0.109	-0.512	1.586			-0.108	-0.567	1.572			0.083	-0.069	1.221			0.046	0.047	1.052
-0.010	-0.348	1.313			0.015	-0.293	1.335			-0.017	0.005	1.351			-0.068	0.184	1.369			-0.067	-0.013	1.479			-0.087	-0.242	1.586			-0.104	-0.507	1.584			-0.103	-0.563	1.570			0.083	-0.068	1.221			0.047	0.047	1.052
-0.009	-0.348	1.313			0.015	-0.292	1.335			-0.018	0.003	1.351			-0.067	0.185	1.369			-0.067	-0.014	1.479			-0.088	-0.243	1.585			-0.104	-0.508	1.584			-0.103	-0.564	1.570			0.083	-0.068	1.221			0.048	0.047	1.052
-0.009	-0.347	1.314			0.016	-0.292	1.335			-0.019	0.002	1.352			-0.067	0.185	1.369			-0.067	-0.014	1.480			-0.088	-0.243	1.586			-0.104	-0.508	1.585			-0.104	-0.564	1.570			0.083	-0.068	1.221			0.048	0.046	1.053
-0.009	-0.347	1.314			0.016	-0.292	1.335			-0.020	0.001	1.353			-0.066	0.185	1.369			-0.067	-0.014	1.480			-0.088	-0.243	1.586			-0.105	-0.508	1.585			-0.104	-0.564	1.571			0.083	-0.068	1.221			0.049	0.046	1.053
-0.009	-0.347	1.314			0.016	-0.292	1.336			-0.021	0.001	1.354			-0.066	0.185	1.369			-0.068	-0.015	1.480			-0.089	-0.244	1.587			-0.106	-0.509	1.587			-0.104	-0.565	1.572			0.083	-0.068	1.221			0.050	0.046	1.053
-0.008	-0.347	1.314			0.017	-0.292	1.336			-0.022	0.000	1.355			-0.066	0.186	1.369			-0.068	-0.015	1.481			-0.089	-0.244	1.587			-0.106	-0.509	1.588			-0.105	-0.565	1.573			0.084	-0.068	1.221			0.051	0.046	1.054
-0.008	-0.347	1.314			0.017	-0.291	1.336			-0.022	-0.000	1.355			-0.065	0.186	1.369			-0.068	-0.015	1.481			-0.089	-0.244	1.587			-0.107	-0.510	1.590			-0.105	-0.565	1.574			0.084	-0.068	1.221			0.051	0.046	1.054
-0.008	-0.347	1.314			0.017	-0.291	1.336			-0.022	-0.001	1.355			-0.065	0.186	1.368			-0.068	-0.016	1.481			-0.089	-0.244	1.587			-0.107	-0.510	1.592			-0.105	-0.565	1.575			0.084	-0.068	1.221			0.052	0.045	1.054
-0.008	-0.346	1.314			0.018	-0.291	1.336			-0.023	-0.001	1.356			-0.065	0.186	1.368			-0.068	-0.016	1.481			-0.089	-0.245	1.588			-0.108	-0.510	1.594			-0.106	-0.565	1.576			0.084	-0.068	1.221			0.052	0.045	1.054
-0.007	-0.346	1.314			0.018	-0.290	1.336			-0.023	-0.001	1.356			-0.064	0.186	1.368			-0.068	-0.016	1.482			-0.089	-0.245	1.588			-0.108	-0.510	1.595			-0.106	-0.565	1.577			0.085	-0.068	1.221			0.053	0.045	1.054
-0.007	-0.346	1.315			0.018	-0.290	1.337			-0.023	-0.001	1.357			-0.064	0.186	1.368			-0.068	-0.016	1.482			-0.089	-0.245	1.588			-0.108	-0.510	1.595			-0.106	-0.566	1.578			0.085	-0.068	1.221			0.054	0.045	1.055
-0.006	-0.345	1.315			0.019	-0.290	1.337			-0.023	-0.002	1.357			-0.064	0.186	1.368			-0.069	-0.016	1.482			-0.090	-0.245	1.588			-0.109	-0.510	1.596			-0.106	-0.566	1.578			0.085	-0.068	1.222			0.054	0.045	1.055
-0.006	-0.345	1.315			0.019	-0.289	1.337			-0.023	-0.002	1.357			-0.064	0.187	1.368			-0.069	-0.016	1.482			-0.090	-0.245	1.589			-0.109	-0.510	1.596			-0.106	-0.566	1.579			0.086	-0.068	1.222			0.056	0.045	1.055
-0.005	-0.345	1.315			0.020	-0.289	1.337			-0.024	-0.002	1.357			-0.064	0.187	1.368			-0.069	-0.017	1.483			-0.090	-0.245	1.589			-0.109	-0.510	1.597			-0.107	-0.566	1.579			0.086	-0.068	1.222			0.057	0.045	1.055
-0.005	-0.345	1.315			0.020	-0.289	1.337			-0.024	-0.002	1.358			-0.063	0.187	1.368			-0.069	-0.017	1.483			-0.090	-0.245	1.589			-0.109	-0.510	1.597			-0.107	-0.566	1.580			0.086	-0.068	1.222			0.058	0.045	1.056
-0.005	-0.344	1.316			0.020	-0.289	1.338			-0.024	-0.002	1.358			-0.063	0.187	1.368			-0.069	-0.017	1.483			-0.090	-0.246	1.589			-0.109	-0.511	1.598			-0.107	-0.566	1.580			0.087	-0.069	1.223			0.058	0.045	1.056
-0.004	-0.344	1.316			0.021	-0.288	1.338			-0.024	-0.002	1.359			-0.063	0.187	1.369			-0.069	-0.017	1.484			-0.090	-0.246	1.590			-0.109	-0.511	1.598			-0.107	-0.566	1.581			0.087	-0.069	1.223			0.059	0.045	1.056
-0.004	-0.343	1.316			0.021	-0.288	1.339			-0.024	-0.003	1.361			-0.063	0.187	1.369			-0.069	-0.017	1.485			-0.090	-0.246	1.592			-0.109	-0.510	1.599			-0.107	-0.566	1.582			0.088	-0.069	1.223			0.059	0.045	1.056
-0.004	-0.343	1.317			0.021	-0.287	1.339			-0.024	-0.003	1.364			-0.062	0.187	1.370			-0.069	-0.017	1.487			-0.090	-0.246	1.593			-0.109	-0.510	1.600			-0.107	-0.566	1.582			0.088	-0.069	1.224			0.060	0.044	1.056
-0.003	-0.342	1.317			0.022	-0.287	1.339			-0.024	-0.002	1.365			-0.062	0.187	1.370			-0.069	-0.017	1.488			-0.090	-0.246	1.594			-0.110	-0.510	1.600			-0.107	-0.566	1.583			0.088	-0.070	1.224			0.060	0.044	1.056
-0.003	-0.342	1.318			0.022	-0.287	1.340			-0.025	-0.002	1.366			-0.062	0.187	1.371			-0.069	-0.017	1.489			-0.090	-0.246	1.595			-0.110	-0.510	1.601			-0.108	-0.566	1.583			0.089	-0.070	1.224			0.061	0.044	1.056
-0.003	-0.341	1.318			0.022	-0.286	1.340			-0.025	-0.002	1.367			-0.062	0.187	1.371			-0.069	-0.017	1.490			-0.091	-0.246	1.596			-0.110	-0.510	1.602			-0.108	-0.566	1.584			0.089	-0.070	1.225			0.061	0.044	1.056
-0.002	-0.341	1.318			0.022	-0.286	1.341			-0.025	-0.002	1.367			-0.062	0.187	1.372			-0.069	-0.017	1.491			-0.091	-0.246	1.597			-0.111	-0.509	1.598			-0.108	-0.565	1.583			0.090	-0.070	1.225			0.058	0.040	1.052
-0.002	-0.340	1.318			0.023	-0.285	1.341			-0.024	-0.002	1.368			-0.061	0.187	1.372			-0.069	-0.017	1.491			-0.091	-0.246	1.597			-0.111	-0.508	1.596			-0.109	-0.565	1.581			0.090	-0.071	1.225			0.056	0.037	1.049
-0.001	-0.340	1.319			0.023	-0.285	1.341			-0.024	0.000	1.366			-0.061	0.187	1.372			-0.069	-0.016	1.491			-0.090	-0.245	1.596			-0.110	-0.507	1.592			-0.109	-0.563	1.577			0.091	-0.072	1.226			0.056	0.034	1.047
-0.001	-0.340	1.319			0.024	-0.284	1.341			-0.020	0.004	1.360			-0.060	0.188	1.372			-0.068	-0.014	1.488			-0.089	-0.243	1.594			-0.110	-0.502	1.586			-0.108	-0.561	1.574			0.092	-0.077	1.229			0.057	0.030	1.042
-0.000	-0.340	1.319			0.024	-0.284	1.341			-0.018	0.008	1.355			-0.060	0.188	1.372			-0.066	-0.012	1.486			-0.087	-0.241	1.592			-0.109	-0.500	1.584			-0.108	-0.559	1.573			0.092	-0.083	1.233			0.062	0.026	1.029
0.001	-0.339	1.319			0.025	-0.283	1.341			-0.015	0.012	1.351			-0.065	0.186	1.368			-0.064	-0.010	1.484			-0.086	-0.238	1.590			-0.109	-0.496	1.583			-0.108	-0.557	1.572			0.092	-0.089	1.237			0.077	0.022	1.027
0.002	-0.338	1.319			0.027	-0.282	1.341			-0.012	0.019	1.349			-0.070	0.185	1.365			-0.062	-0.005	1.482			-0.084	-0.233	1.588			-0.108	-0.488	1.583			-0.108	-0.552	1.571			0.090	-0.092	1.240			0.084	0.020	1.020
0.004	-0.337	1.320			0.030	-0.279	1.341			-0.008	0.028	1.348			-0.072	0.186	1.362			-0.059	0.001	1.481			-0.080	-0.227	1.587			-0.107	-0.477	1.588			-0.109	-0.536	1.574			0.088	-0.094	1.242			0.099	0.012	1.023
0.008	-0.334	1.321			0.035	-0.274	1.341			-0.004	0.036	1.348			-0.074	0.188	1.361			-0.056	0.008	1.480			-0.077	-0.220	1.586			-0.106	-0.466	1.592			-0.109	-0.524	1.577			0.087	-0.095	1.243			0.107	0.008	1.022
0.012	-0.328	1.322			0.039	-0.268	1.342			-0.000	0.044	1.348			-0.074	0.191	1.359			-0.053	0.015	1.480			-0.074	-0.214	1.586			-0.105	-0.458	1.596			-0.109	-0.514	1.580			0.085	-0.094	1.244			0.113	0.005	1.023
0.014	-0.324	1.323			0.042	-0.263	1.342			0.003	0.050	1.348			-0.075	0.193	1.358			-0.056	0.011	1.489			-0.075	-0.215	1.590			-0.106	-0.459	1.600			-0.112	-0.515	1.584			0.084	-0.093	1.245			0.119	0.003	1.025
0.016	-0.321	1.324			0.044	-0.260	1.343			0.006	0.055	1.348			-0.074	0.196	1.357			-0.057	0.011	1.493			-0.076	-0.216	1.594			-0.108	-0.460	1.603			-0.113	-0.516	1.586			0.082	-0.091	1.246			0.123	0.001	1.025
0.018	-0.318	1.325			0.046	-0.256	1.343			0.008	0.060	1.349			-0.074	0.199	1.356			-0.059	0.009	1.497			-0.077	-0.217	1.597			-0.109	-0.461	1.605			-0.114	-0.516	1.588			0.081	-0.090	1.246			0.129	0.006	1.015
0.020	-0.307	1.326			0.048	-0.248	1.344			0.011	0.064	1.349			-0.073	0.201	1.355			-0.060	0.008	1.501			-0.078	-0.217	1.600			-0.110	-0.461	1.607			-0.115	-0.515	1.589			0.080	-0.089	1.247			0.133	0.009	1.009
0.021	-0.303	1.327			0.049	-0.243	1.345			0.013	0.067	1.349			-0.072	0.204	1.355			-0.060	0.007	1.503			-0.079	-0.218	1.603			-0.111	-0.461	1.608			-0.115	-0.514	1.589			0.079	-0.087	1.247			0.136	0.011	1.004
0.022	-0.300	1.328			0.050	-0.241	1.345			0.015	0.070	1.349			-0.072	0.206	1.354			-0.060	0.007	1.505			-0.079	-0.218	1.605			-0.112	-0.460	1.609			-0.116	-0.514	1.589			0.079	-0.086	1.247			0.138	0.013	1.001
0.022	-0.299	1.328			0.051	-0.239	1.345			0.017	0.073	1.349			-0.071	0.208	1.354			-0.061	0.006	1.507			-0.080	-0.219	1.607			-0.113	-0.460	1.609			-0.117	-0.513	1.590			0.078	-0.085	1.248			0.140	0.014	0.998
0.023	-0.298	1.328			0.052	-0.238	1.346			0.018	0.075	1.349			-0.070	0.210	1.353			-0.062	0.005	1.509			-0.080	-0.220	1.609			-0.115	-0.460	1.610			-0.117	-0.512	1.590			0.078	-0.085	1.248			0.141	0.015	0.996
0.023	-0.296	1.329			0.053	-0.236	1.346			0.019	0.077	1.349			-0.069	0.211	1.353			-0.062	0.004	1.511			-0.081	-0.221	1.610			-0.116	-0.460	1.610			-0.118	-0.511	1.590			0.077	-0.084	1.249			0.143	0.016	0.994
0.024	-0.295	1.329			0.053	-0.235	1.346			0.021	0.078	1.349			-0.068	0.213	1.352			-0.063	0.003	1.512			-0.081	-0.221	1.612			-0.117	-0.460	1.611			-0.119	-0.511	1.590			0.077	-0.083	1.249			0.144	0.017	0.992
0.024	-0.294	1.329			0.054	-0.234	1.346			0.022	0.080	1.349			-0.067	0.215	1.352			-0.063	0.002	1.513			-0.082	-0.222	1.613			-0.120	-0.467	1.606			-0.120	-0.514	1.587			0.077	-0.082	1.249			0.145	0.018	0.990
0.025	-0.293	1.329			0.055	-0.233	1.346			0.023	0.082	1.350			-0.066	0.217	1.352			-0.063	0.002	1.514			-0.082	-0.223	1.614			-0.121	-0.467	1.606			-0.121	-0.514	1.587			0.076	-0.081	1.249			0.146	0.018	0.989
0.025	-0.292	1.330			0.055	-0.232	1.346			0.024	0.083	1.350			-0.063	0.219	1.352			-0.063	0.002	1.515			-0.082	-0.223	1.615			-0.121	-0.472	1.604			-0.121	-0.517	1.585			0.076	-0.080	1.249			0.147	0.019	0.988
0.026	-0.291	1.330			0.056	-0.231	1.347			0.025	0.085	1.350			-0.061	0.222	1.353			-0.063	0.001	1.515			-0.082	-0.223	1.615			-0.122	-0.474	1.603			-0.121	-0.519	1.584			0.077	-0.077	1.249			0.149	0.019	0.986
0.026	-0.290	1.330			0.056	-0.229	1.347			0.026	0.086	1.350			-0.058	0.225	1.353			-0.063	0.001	1.515			-0.082	-0.223	1.616			-0.122	-0.475	1.602			-0.121	-0.521	1.583			0.078	-0.071	1.247			0.151	0.020	0.985
0.027	-0.288	1.329			0.057	-0.228	1.346			0.027	0.087	1.350			-0.055	0.228	1.354			-0.063	0.001	1.516			-0.082	-0.223	1.616			-0.122	-0.476	1.602			-0.122	-0.522	1.582			0.079	-0.058	1.244			0.154	0.021	0.982
0.027	-0.282	1.328			0.057	-0.223	1.346			0.028	0.089	1.350			-0.052	0.231	1.355			-0.063	0.001	1.516			-0.082	-0.223	1.617			-0.122	-0.477	1.601			-0.122	-0.523	1.581			0.081	-0.046	1.240			0.160	0.020	0.980
0.038	-0.244	1.324			0.068	-0.183	1.342			0.039	0.130	1.351			-0.042	0.258	1.356			-0.058	0.021	1.513			-0.077	-0.205	1.615			-0.117	-0.462	1.600			-0.117	-0.510	1.579			0.104	-0.025	1.213			0.164	0.019	0.978
0.043	-0.230	1.323			0.072	-0.170	1.341			0.043	0.143	1.352			-0.036	0.272	1.357			-0.054	0.032	1.512			-0.074	-0.195	1.614			-0.114	-0.453	1.599			-0.114	-0.502	1.577			0.112	-0.018	1.204			0.170	0.017	0.977
0.044	-0.226	1.322			0.074	-0.166	1.341			0.045	0.144	1.352			-0.035	0.275	1.357			-0.053	0.034	1.512			-0.073	-0.194	1.615			-0.113	-0.452	1.599			-0.113	-0.501	1.577			0.116	-0.014	1.200			0.179	0.011	0.978
0.046	-0.223	1.322			0.075	-0.164	1.341			0.047	0.144	1.353			-0.033	0.276	1.357			-0.052	0.035	1.512			-0.073	-0.192	1.615			-0.112	-0.451	1.599			-0.112	-0.500	1.576			0.120	-0.010	1.198			0.189	0.005	0.982
0.047	-0.220	1.321			0.076	-0.162	1.340			0.048	0.142	1.354			-0.032	0.277	1.357			-0.053	0.034	1.513			-0.073	-0.193	1.616			-0.112	-0.454	1.598			-0.112	-0.501	1.576			0.125	-0.008	1.197			0.201	-0.001	0.987
0.049	-0.221	1.320			0.078	-0.163	1.340			0.048	0.135	1.354			-0.030	0.275	1.357			-0.053	0.032	1.514			-0.073	-0.193	1.617			-0.111	-0.456	1.598			-0.111	-0.503	1.575			0.129	-0.006	1.197			0.216	-0.021	0.997
0.051	-0.224	1.319			0.079	-0.166	1.339			0.048	0.128	1.355			-0.028	0.272	1.357			-0.054	0.030	1.514			-0.087	-0.182	1.608			-0.112	-0.450	1.597			-0.111	-0.500	1.575			0.134	-0.006	1.199			0.226	-0.025	1.005
0.053	-0.230	1.318			0.080	-0.172	1.339			0.046	0.120	1.355			-0.021	0.271	1.359			-0.056	0.020	1.508			-0.094	-0.176	1.603			-0.112	-0.445	1.596			-0.111	-0.498	1.574			0.139	-0.006	1.203			0.233	-0.028	1.011
0.055	-0.235	1.317			0.081	-0.178	1.340			0.046	0.115	1.355			-0.015	0.271	1.360			-0.057	0.015	1.505			-0.099	-0.172	1.599			-0.112	-0.442	1.596			-0.112	-0.495	1.575			0.143	-0.008	1.207			0.239	-0.030	1.016
0.057	-0.241	1.317			0.081	-0.184	1.340			0.045	0.110	1.355			-0.011	0.272	1.361			-0.059	0.010	1.501			-0.102	-0.178	1.582			-0.114	-0.441	1.589			-0.117	-0.500	1.572			0.147	-0.010	1.212			0.245	-0.031	1.020
0.058	-0.246	1.317			0.082	-0.188	1.341			0.044	0.107	1.355			-0.007	0.272	1.361			-0.060	0.006	1.501			-0.103	-0.208	1.577			-0.115	-0.441	1.589			-0.120	-0.505	1.572			0.150	-0.013	1.217			0.252	-0.031	1.025
0.059	-0.251	1.317			0.082	-0.193	1.341			0.044	0.103	1.355			-0.004	0.272	1.362			-0.061	0.002	1.499			-0.104	-0.225	1.574			-0.116	-0.442	1.588			-0.124	-0.510	1.571			0.153	-0.015	1.221			0.258	-0.032	1.028
0.060	-0.255	1.317			0.083	-0.197	1.342			0.044	0.101	1.355			-0.001	0.272	1.363			-0.062	0.000	1.499			-0.105	-0.229	1.573			-0.118	-0.445	1.586			-0.128	-0.516	1.569			0.156	-0.017	1.225			0.263	-0.032	1.032
0.060	-0.259	1.318			0.083	-0.201	1.343			0.045	0.098	1.355			0.001	0.272	1.363			-0.063	-0.003	1.499			-0.108	-0.235	1.572			-0.121	-0.447	1.585			-0.133	-0.520	1.568			0.158	-0.019	1.229			0.274	-0.038	1.040
0.061	-0.263	1.318			0.083	-0.204	1.344			0.045	0.096	1.355			0.003	0.273	1.363			-0.064	-0.005	1.499			-0.109	-0.240	1.572			-0.124	-0.450	1.583			-0.138	-0.525	1.565			0.160	-0.022	1.233			0.281	-0.041	1.046
0.061	-0.266	1.319			0.083	-0.207	1.344			0.045	0.094	1.356			0.005	0.273	1.364			-0.066	-0.009	1.499			-0.111	-0.246	1.572			-0.128	-0.454	1.580			-0.142	-0.530	1.563			0.162	-0.024	1.236			0.287	-0.045	1.050
0.062	-0.269	1.320			0.084	-0.210	1.345			0.046	0.093	1.356			0.006	0.273	1.364			-0.067	-0.012	1.499			-0.113	-0.250	1.572			-0.132	-0.457	1.578			-0.146	-0.533	1.561			0.164	-0.026	1.239			0.291	-0.047	1.053
0.062	-0.271	1.320			0.084	-0.212	1.346			0.046	0.091	1.356			0.008	0.272	1.364			-0.068	-0.015	1.499			-0.114	-0.254	1.572			-0.135	-0.459	1.577			-0.149	-0.536	1.559			0.165	-0.027	1.242			0.295	-0.049	1.056
0.062	-0.274	1.321			0.084	-0.214	1.347			0.047	0.090	1.356			0.009	0.272	1.364			-0.069	-0.018	1.499			-0.115	-0.257	1.572			-0.139	-0.461	1.575			-0.152	-0.539	1.558			0.166	-0.029	1.245			0.299	-0.051	1.059
0.062	-0.276	1.322			0.084	-0.216	1.348			0.047	0.089	1.357			0.010	0.272	1.364			-0.071	-0.020	1.499			-0.116	-0.260	1.572			-0.141	-0.463	1.574			-0.155	-0.541	1.556			0.167	-0.030	1.247			0.302	-0.053	1.061
0.062	-0.277	1.322			0.084	-0.218	1.349			0.047	0.088	1.357			0.011	0.271	1.365			-0.071	-0.022	1.499			-0.117	-0.262	1.573			-0.144	-0.465	1.572			-0.157	-0.544	1.555			0.168	-0.031	1.249			0.305	-0.055	1.064
0.062	-0.279	1.323			0.084	-0.220	1.349			0.048	0.087	1.357			0.012	0.271	1.365			-0.072	-0.024	1.500			-0.117	-0.264	1.573			-0.146	-0.467	1.571			-0.158	-0.545	1.554			0.169	-0.032	1.251			0.308	-0.056	1.067
0.062	-0.280	1.324			0.084	-0.221	1.350			0.049	0.086	1.357			0.013	0.271	1.365			-0.073	-0.026	1.500			-0.118	-0.266	1.573			-0.147	-0.468	1.570			-0.160	-0.547	1.553			0.170	-0.033	1.253			0.310	-0.058	1.069
0.063	-0.282	1.324			0.084	-0.222	1.351			0.049	0.085	1.358			0.014	0.270	1.365			-0.074	-0.028	1.500			-0.119	-0.268	1.573			-0.149	-0.469	1.570			-0.161	-0.548	1.552			0.170	-0.034	1.254			0.313	-0.060	1.072
0.063	-0.283	1.325			0.084	-0.223	1.351			0.050	0.084	1.358			0.014	0.270	1.365			-0.075	-0.029	1.500			-0.119	-0.269	1.573			-0.150	-0.470	1.569			-0.162	-0.549	1.552			0.171	-0.035	1.256			0.315	-0.062	1.074
0.063	-0.284	1.325			0.084	-0.225	1.352			0.051	0.083	1.358			0.015	0.269	1.365			-0.075	-0.030	1.501			-0.120	-0.271	1.573			-0.151	-0.471	1.568			-0.163	-0.550	1.551			0.171	-0.036	1.258			0.317	-0.064	1.077
0.063	-0.285	1.325			0.084	-0.226	1.353			0.052	0.082	1.358			0.016	0.269	1.365			-0.075	-0.031	1.501			-0.120	-0.272	1.573			-0.152	-0.472	1.568			-0.164	-0.551	1.550			0.172	-0.037	1.259			0.319	-0.065	1.079
0.063	-0.286	1.326			0.084	-0.227	1.353			0.052	0.082	1.359			0.016	0.268	1.365			-0.076	-0.032	1.501			-0.120	-0.273	1.573			-0.153	-0.472	1.567			-0.165	-0.552	1.550			0.172	-0.037	1.261			0.320	-0.067	1.082
0.063	-0.287	1.326			0.085	-0.228	1.354			0.053	0.081	1.359			0.016	0.267	1.365			-0.076	-0.033	1.501			-0.121	-0.274	1.574			-0.153	-0.473	1.567			-0.166	-0.553	1.550			0.173	-0.038	1.262			0.322	-0.069	1.084
0.063	-0.288	1.327			0.085	-0.229	1.354			0.054	0.080	1.359			0.016	0.267	1.365			-0.077	-0.034	1.501			-0.121	-0.275	1.574			-0.154	-0.473	1.566			-0.167	-0.553	1.549			0.173	-0.039	1.264			0.323	-0.071	1.086
0.063	-0.289	1.327			0.085	-0.230	1.355			0.055	0.079	1.359			0.017	0.266	1.366			-0.077	-0.035	1.501			-0.121	-0.276	1.575			-0.155	-0.474	1.566			-0.167	-0.554	1.549			0.173	-0.040	1.265			0.324	-0.072	1.089
0.063	-0.290	1.327			0.085	-0.231	1.356			0.056	0.079	1.360			0.017	0.266	1.366			-0.077	-0.035	1.501			-0.121	-0.277	1.575			-0.155	-0.474	1.566			-0.168	-0.555	1.548			0.174	-0.040	1.266			0.325	-0.074	1.091
0.063	-0.290	1.328			0.086	-0.232	1.356			0.057	0.078	1.360			0.017	0.265	1.366			-0.077	-0.036	1.501			-0.121	-0.277	1.576			-0.156	-0.475	1.565			-0.168	-0.555	1.548			0.174	-0.041	1.268			0.326	-0.076	1.094
0.064	-0.291	1.328			0.086	-0.232	1.357			0.058	0.077	1.360			0.017	0.265	1.366			-0.077	-0.037	1.501			-0.121	-0.278	1.576			-0.156	-0.475	1.565			-0.169	-0.556	1.548			0.174	-0.042	1.269			0.327	-0.078	1.097
0.064	-0.292	1.328			0.086	-0.233	1.357			0.059	0.077	1.361			0.017	0.264	1.366			-0.078	-0.037	1.501			-0.121	-0.278	1.577			-0.157	-0.475	1.565			-0.169	-0.556	1.547			0.174	-0.042	1.270			0.328	-0.080	1.100
0.064	-0.292	1.328			0.087	-0.234	1.358			0.060	0.076	1.361			0.017	0.264	1.367			-0.078	-0.038	1.501			-0.121	-0.278	1.577			-0.157	-0.475	1.565			-0.169	-0.556	1.547			0.175	-0.043	1.272			0.329	-0.082	1.103
0.064	-0.293	1.329			0.087	-0.235	1.359			0.060	0.076	1.362			0.016	0.263	1.367			-0.078	-0.039	1.501			-0.121	-0.279	1.578			-0.157	-0.475	1.564			-0.169	-0.555	1.547			0.175	-0.044	1.273			0.330	-0.084	1.107
0.064	-0.294	1.329			0.087	-0.235	1.359			0.061	0.075	1.362			0.016	0.263	1.367			-0.078	-0.039	1.502			-0.121	-0.279	1.578			-0.157	-0.475	1.564			-0.169	-0.555	1.547			0.175	-0.044	1.275			0.331	-0.086	1.111
0.064	-0.294	1.329			0.087	-0.236	1.360			0.062	0.075	1.363			0.015	0.262	1.368			-0.078	-0.039	1.502			-0.121	-0.279	1.579			-0.157	-0.474	1.564			-0.169	-0.554	1.547			0.175	-0.045	1.276			0.331	-0.089	1.115
0.064	-0.295	1.329			0.088	-0.237	1.360			0.064	0.074	1.363			0.015	0.262	1.368			-0.078	-0.040	1.503			-0.121	-0.280	1.579			-0.157	-0.474	1.564			-0.169	-0.553	1.547			0.176	-0.045	1.278			0.333	-0.098	1.124
[truncated: 30 more columns]
