# Supplementary material for: A natural user interface to integrate citizen science and physical exercise
Source: PLoS One. 2017 Feb 23;12(2):e0172587. doi: 10.1371/journal.pone.0172587 (PMC5322974; doi:10.1371/journal.pone.0172587)
Supplement: S1 Folder — Kinect raw data of each participant in the two kinect groups (KC and KNC). Data of each participant are saved in a binary file. Trajectories of points have been extracted form the binary file and saved in a text file. (ZIP) [file pone.0172587.s002.zip › Raw_data/Par26/Par26_Right_NC_points.txt]

-0.070	-0.250	1.827			-0.068	-0.182	1.891			0.008	0.223	1.908			-0.085	0.378	1.818			-0.252	0.050	1.861			-0.360	-0.200	1.876			-0.392	-0.409	1.835			-0.404	-0.472	1.814			0.107	0.182	1.951			0.196	-0.038	1.745
-0.068	-0.248	1.827			-0.066	-0.181	1.891			0.010	0.222	1.907			-0.084	0.378	1.817			-0.251	0.049	1.860			-0.359	-0.200	1.876			-0.390	-0.408	1.833			-0.402	-0.471	1.812			0.110	0.183	1.949			0.197	-0.037	1.745
-0.067	-0.247	1.827			-0.064	-0.180	1.891			0.011	0.222	1.905			-0.083	0.377	1.815			-0.249	0.048	1.859			-0.358	-0.200	1.876			-0.388	-0.408	1.832			-0.400	-0.471	1.810			0.112	0.184	1.945			0.197	-0.037	1.745
-0.066	-0.246	1.827			-0.063	-0.180	1.890			0.012	0.221	1.903			-0.082	0.377	1.814			-0.247	0.047	1.859			-0.356	-0.199	1.876			-0.386	-0.407	1.830			-0.398	-0.471	1.809			0.113	0.184	1.942			0.198	-0.037	1.745
-0.064	-0.245	1.826			-0.061	-0.179	1.890			0.013	0.221	1.902			-0.080	0.377	1.814			-0.246	0.046	1.858			-0.355	-0.199	1.876			-0.384	-0.407	1.829			-0.396	-0.471	1.807			0.115	0.185	1.939			0.198	-0.037	1.744
-0.064	-0.254	1.824			-0.058	-0.182	1.888			0.014	0.221	1.901			-0.079	0.376	1.813			-0.245	0.045	1.857			-0.354	-0.199	1.876			-0.383	-0.406	1.828			-0.395	-0.470	1.806			0.091	0.122	1.884			0.205	-0.040	1.740
-0.063	-0.258	1.823			-0.057	-0.184	1.887			0.015	0.221	1.900			-0.078	0.376	1.812			-0.243	0.043	1.856			-0.353	-0.198	1.876			-0.382	-0.406	1.827			-0.394	-0.470	1.805			0.089	0.119	1.880			0.214	-0.049	1.731
-0.063	-0.261	1.822			-0.055	-0.186	1.886			0.015	0.221	1.899			-0.077	0.376	1.811			-0.242	0.042	1.856			-0.352	-0.198	1.876			-0.380	-0.405	1.826			-0.393	-0.470	1.804			0.091	0.100	1.866			0.219	-0.055	1.726
-0.062	-0.263	1.821			-0.054	-0.188	1.885			0.016	0.222	1.898			-0.076	0.376	1.810			-0.241	0.041	1.855			-0.351	-0.198	1.876			-0.379	-0.405	1.826			-0.392	-0.470	1.803			0.090	0.099	1.865			0.223	-0.058	1.723
-0.061	-0.263	1.820			-0.053	-0.188	1.885			0.016	0.222	1.897			-0.075	0.375	1.809			-0.240	0.040	1.854			-0.350	-0.197	1.876			-0.378	-0.405	1.825			-0.391	-0.470	1.802			0.089	0.133	1.891			0.222	-0.056	1.725
-0.060	-0.263	1.820			-0.053	-0.188	1.884			0.015	0.222	1.897			-0.074	0.375	1.808			-0.238	0.038	1.853			-0.349	-0.197	1.876			-0.378	-0.405	1.824			-0.390	-0.470	1.801			0.088	0.144	1.900			0.222	-0.054	1.726
-0.060	-0.264	1.820			-0.052	-0.188	1.884			0.015	0.222	1.896			-0.073	0.375	1.807			-0.237	0.037	1.852			-0.349	-0.197	1.876			-0.377	-0.404	1.824			-0.389	-0.469	1.801			0.088	0.151	1.905			0.221	-0.052	1.728
-0.059	-0.266	1.819			-0.051	-0.190	1.883			0.015	0.223	1.895			-0.072	0.375	1.806			-0.236	0.036	1.851			-0.348	-0.197	1.876			-0.376	-0.404	1.823			-0.388	-0.469	1.800			0.076	0.102	1.863			0.223	-0.053	1.728
-0.060	-0.269	1.818			-0.050	-0.193	1.882			0.015	0.223	1.894			-0.072	0.374	1.806			-0.235	0.035	1.850			-0.347	-0.197	1.876			-0.375	-0.404	1.823			-0.388	-0.469	1.799			0.071	0.077	1.845			0.226	-0.053	1.727
-0.060	-0.272	1.817			-0.049	-0.195	1.881			0.014	0.223	1.894			-0.071	0.374	1.805			-0.234	0.035	1.849			-0.347	-0.197	1.875			-0.375	-0.404	1.823			-0.387	-0.469	1.799			0.068	0.065	1.836			0.228	-0.054	1.727
-0.060	-0.275	1.816			-0.048	-0.198	1.880			0.014	0.223	1.893			-0.070	0.374	1.804			-0.233	0.034	1.849			-0.346	-0.196	1.875			-0.374	-0.404	1.822			-0.387	-0.469	1.799			0.067	0.058	1.831			0.230	-0.055	1.727
-0.060	-0.277	1.815			-0.048	-0.199	1.879			0.013	0.223	1.892			-0.070	0.374	1.804			-0.232	0.033	1.848			-0.346	-0.196	1.875			-0.374	-0.404	1.822			-0.386	-0.469	1.798			0.066	0.053	1.827			0.231	-0.056	1.727
-0.060	-0.279	1.815			-0.048	-0.201	1.878			0.013	0.223	1.892			-0.069	0.374	1.803			-0.232	0.033	1.848			-0.345	-0.196	1.875			-0.373	-0.404	1.822			-0.386	-0.469	1.798			0.065	0.049	1.824			0.233	-0.056	1.727
-0.061	-0.280	1.814			-0.047	-0.203	1.877			0.012	0.223	1.891			-0.069	0.374	1.803			-0.231	0.032	1.847			-0.345	-0.196	1.875			-0.373	-0.403	1.821			-0.385	-0.469	1.798			0.064	0.046	1.821			0.234	-0.057	1.727
-0.061	-0.282	1.814			-0.047	-0.204	1.877			0.012	0.223	1.891			-0.068	0.374	1.802			-0.231	0.032	1.846			-0.344	-0.196	1.875			-0.373	-0.403	1.821			-0.385	-0.469	1.797			0.064	0.043	1.818			0.235	-0.057	1.727
-0.061	-0.283	1.813			-0.047	-0.206	1.876			0.011	0.223	1.890			-0.068	0.374	1.802			-0.230	0.031	1.846			-0.344	-0.196	1.875			-0.372	-0.403	1.821			-0.385	-0.469	1.797			0.063	0.041	1.816			0.236	-0.058	1.726
-0.061	-0.285	1.813			-0.047	-0.207	1.876			0.010	0.224	1.890			-0.067	0.374	1.801			-0.230	0.031	1.845			-0.344	-0.196	1.875			-0.372	-0.403	1.821			-0.384	-0.468	1.797			0.063	0.038	1.814			0.237	-0.058	1.726
-0.062	-0.286	1.812			-0.047	-0.208	1.875			0.010	0.224	1.889			-0.067	0.374	1.801			-0.229	0.031	1.845			-0.343	-0.196	1.875			-0.372	-0.403	1.820			-0.384	-0.468	1.796			0.062	0.036	1.812			0.237	-0.058	1.726
-0.062	-0.287	1.812			-0.047	-0.209	1.875			0.009	0.224	1.889			-0.066	0.374	1.800			-0.229	0.031	1.844			-0.343	-0.195	1.874			-0.372	-0.403	1.820			-0.384	-0.468	1.796			0.062	0.034	1.811			0.238	-0.059	1.726
-0.062	-0.288	1.812			-0.047	-0.210	1.874			0.008	0.224	1.889			-0.066	0.374	1.800			-0.229	0.030	1.844			-0.343	-0.195	1.874			-0.371	-0.403	1.820			-0.384	-0.468	1.796			0.061	0.032	1.809			0.239	-0.059	1.726
-0.062	-0.288	1.811			-0.048	-0.211	1.874			0.007	0.224	1.889			-0.066	0.374	1.800			-0.228	0.030	1.844			-0.342	-0.195	1.874			-0.371	-0.403	1.820			-0.384	-0.468	1.796			0.065	0.062	1.834			0.232	-0.056	1.729
-0.063	-0.289	1.811			-0.048	-0.211	1.874			0.006	0.225	1.889			-0.066	0.374	1.799			-0.229	0.030	1.843			-0.342	-0.195	1.874			-0.371	-0.403	1.819			-0.384	-0.468	1.796			0.064	0.061	1.833			0.232	-0.056	1.729
-0.063	-0.289	1.811			-0.048	-0.212	1.874			0.005	0.225	1.889			-0.065	0.374	1.799			-0.229	0.030	1.843			-0.342	-0.195	1.874			-0.371	-0.403	1.819			-0.384	-0.468	1.795			0.065	0.072	1.842			0.226	-0.053	1.731
-0.063	-0.287	1.811			-0.050	-0.210	1.874			0.005	0.225	1.889			-0.065	0.374	1.798			-0.229	0.030	1.843			-0.342	-0.195	1.874			-0.372	-0.402	1.819			-0.384	-0.468	1.795			0.072	0.126	1.887			0.221	-0.050	1.734
-0.063	-0.284	1.812			-0.052	-0.208	1.874			0.004	0.226	1.889			-0.065	0.374	1.798			-0.229	0.030	1.843			-0.341	-0.195	1.874			-0.372	-0.402	1.819			-0.384	-0.468	1.795			0.075	0.147	1.904			0.218	-0.048	1.736
-0.062	-0.281	1.812			-0.053	-0.206	1.875			0.003	0.226	1.889			-0.065	0.374	1.797			-0.230	0.030	1.843			-0.341	-0.195	1.874			-0.373	-0.402	1.819			-0.385	-0.467	1.795			0.077	0.157	1.913			0.215	-0.047	1.737
-0.062	-0.278	1.813			-0.054	-0.204	1.875			0.002	0.226	1.889			-0.065	0.374	1.797			-0.230	0.030	1.842			-0.341	-0.195	1.873			-0.373	-0.402	1.819			-0.386	-0.467	1.795			0.079	0.163	1.919			0.213	-0.046	1.737
-0.062	-0.276	1.813			-0.055	-0.202	1.875			0.001	0.227	1.890			-0.065	0.374	1.797			-0.230	0.030	1.842			-0.341	-0.195	1.873			-0.374	-0.402	1.819			-0.386	-0.466	1.795			0.077	0.168	1.921			0.211	-0.045	1.738
-0.062	-0.274	1.814			-0.056	-0.201	1.876			0.000	0.227	1.890			-0.064	0.374	1.796			-0.231	0.030	1.842			-0.341	-0.195	1.873			-0.374	-0.402	1.819			-0.387	-0.466	1.796			0.078	0.171	1.924			0.209	-0.045	1.739
-0.062	-0.272	1.814			-0.057	-0.199	1.876			-0.000	0.227	1.890			-0.064	0.374	1.796			-0.231	0.030	1.842			-0.341	-0.195	1.873			-0.375	-0.402	1.819			-0.388	-0.466	1.796			0.078	0.175	1.926			0.208	-0.044	1.739
-0.062	-0.271	1.814			-0.057	-0.198	1.876			-0.001	0.227	1.891			-0.064	0.374	1.796			-0.232	0.030	1.842			-0.341	-0.195	1.873			-0.376	-0.402	1.819			-0.389	-0.465	1.796			0.079	0.177	1.929			0.206	-0.044	1.740
-0.062	-0.269	1.815			-0.057	-0.197	1.876			-0.002	0.227	1.891			-0.064	0.374	1.795			-0.233	0.030	1.843			-0.342	-0.195	1.873			-0.377	-0.402	1.820			-0.390	-0.465	1.797			0.072	0.182	1.927			0.204	-0.042	1.741
-0.062	-0.268	1.815			-0.058	-0.196	1.877			-0.002	0.227	1.891			-0.064	0.374	1.795			-0.234	0.030	1.843			-0.342	-0.195	1.873			-0.378	-0.402	1.820			-0.391	-0.464	1.797			0.068	0.185	1.926			0.202	-0.041	1.742
-0.062	-0.267	1.815			-0.058	-0.195	1.877			-0.003	0.227	1.892			-0.064	0.374	1.795			-0.234	0.031	1.843			-0.342	-0.195	1.873			-0.379	-0.402	1.820			-0.391	-0.464	1.798			0.064	0.187	1.925			0.200	-0.040	1.742
-0.062	-0.266	1.815			-0.058	-0.195	1.877			-0.003	0.227	1.893			-0.064	0.374	1.795			-0.235	0.031	1.843			-0.342	-0.195	1.873			-0.379	-0.402	1.821			-0.392	-0.463	1.798			0.061	0.189	1.923			0.199	-0.039	1.743
-0.062	-0.266	1.815			-0.058	-0.194	1.877			-0.005	0.227	1.895			-0.065	0.374	1.795			-0.236	0.031	1.843			-0.343	-0.195	1.873			-0.380	-0.403	1.821			-0.393	-0.463	1.799			0.059	0.190	1.922			0.197	-0.039	1.743
-0.062	-0.265	1.815			-0.059	-0.194	1.877			-0.006	0.227	1.897			-0.065	0.374	1.795			-0.237	0.031	1.844			-0.343	-0.195	1.873			-0.381	-0.403	1.821			-0.394	-0.463	1.799			0.056	0.191	1.921			0.196	-0.038	1.744
-0.062	-0.264	1.815			-0.059	-0.194	1.877			-0.007	0.226	1.898			-0.065	0.374	1.795			-0.237	0.031	1.844			-0.343	-0.195	1.873			-0.382	-0.403	1.822			-0.395	-0.463	1.800			0.055	0.192	1.920			0.195	-0.038	1.744
-0.062	-0.263	1.816			-0.059	-0.193	1.878			-0.008	0.226	1.899			-0.065	0.374	1.794			-0.238	0.031	1.844			-0.344	-0.195	1.874			-0.383	-0.403	1.822			-0.395	-0.462	1.800			0.090	0.180	1.938			0.195	-0.038	1.744
-0.062	-0.261	1.817			-0.060	-0.192	1.878			-0.008	0.225	1.900			-0.065	0.374	1.794			-0.239	0.031	1.845			-0.344	-0.196	1.874			-0.383	-0.403	1.823			-0.396	-0.462	1.800			0.096	0.179	1.942			0.195	-0.038	1.744
-0.062	-0.260	1.817			-0.060	-0.191	1.879			-0.008	0.225	1.901			-0.066	0.374	1.795			-0.239	0.032	1.845			-0.345	-0.196	1.874			-0.384	-0.403	1.823			-0.397	-0.462	1.801			0.096	0.180	1.943			0.194	-0.037	1.744
-0.062	-0.258	1.817			-0.061	-0.190	1.879			-0.009	0.225	1.901			-0.066	0.374	1.795			-0.240	0.032	1.845			-0.345	-0.196	1.874			-0.385	-0.404	1.823			-0.397	-0.462	1.801			0.097	0.180	1.944			0.193	-0.037	1.744
-0.062	-0.257	1.818			-0.061	-0.189	1.880			-0.009	0.224	1.902			-0.066	0.375	1.795			-0.240	0.032	1.845			-0.346	-0.196	1.874			-0.385	-0.404	1.824			-0.398	-0.461	1.802			0.106	0.177	1.948			0.194	-0.037	1.743
-0.062	-0.256	1.818			-0.061	-0.188	1.880			-0.009	0.224	1.902			-0.067	0.375	1.795			-0.241	0.033	1.846			-0.346	-0.196	1.874			-0.386	-0.404	1.824			-0.398	-0.461	1.802			0.109	0.176	1.950			0.194	-0.038	1.743
-0.062	-0.255	1.819			-0.062	-0.187	1.880			-0.010	0.224	1.902			-0.067	0.375	1.796			-0.241	0.033	1.846			-0.346	-0.196	1.875			-0.386	-0.404	1.824			-0.399	-0.461	1.802			0.113	0.176	1.952			0.195	-0.038	1.742
-0.062	-0.254	1.819			-0.062	-0.186	1.881			-0.010	0.223	1.903			-0.067	0.375	1.796			-0.242	0.033	1.846			-0.347	-0.197	1.875			-0.387	-0.404	1.824			-0.399	-0.461	1.803			0.115	0.175	1.954			0.196	-0.039	1.742
-0.062	-0.253	1.819			-0.062	-0.185	1.881			-0.010	0.222	1.902			-0.068	0.375	1.796			-0.242	0.033	1.846			-0.347	-0.197	1.875			-0.387	-0.404	1.825			-0.400	-0.461	1.803			0.118	0.174	1.954			0.195	-0.039	1.742
-0.062	-0.252	1.820			-0.063	-0.184	1.881			-0.010	0.222	1.902			-0.068	0.375	1.797			-0.243	0.033	1.847			-0.348	-0.197	1.875			-0.387	-0.405	1.825			-0.400	-0.461	1.803			0.120	0.174	1.955			0.195	-0.039	1.742
-0.062	-0.251	1.820			-0.063	-0.184	1.882			-0.011	0.221	1.902			-0.068	0.375	1.797			-0.243	0.034	1.847			-0.348	-0.197	1.875			-0.388	-0.405	1.825			-0.400	-0.461	1.804			0.122	0.173	1.955			0.195	-0.039	1.742
-0.062	-0.250	1.820			-0.063	-0.183	1.882			-0.011	0.221	1.902			-0.069	0.375	1.797			-0.243	0.034	1.847			-0.348	-0.197	1.875			-0.388	-0.405	1.825			-0.401	-0.461	1.804			0.089	0.175	1.933			0.194	-0.039	1.742
-0.063	-0.250	1.820			-0.063	-0.183	1.882			-0.011	0.220	1.901			-0.069	0.375	1.798			-0.244	0.035	1.848			-0.349	-0.197	1.876			-0.388	-0.405	1.825			-0.401	-0.461	1.804			0.076	0.176	1.924			0.193	-0.039	1.742
-0.063	-0.250	1.821			-0.063	-0.183	1.882			-0.011	0.219	1.900			-0.069	0.375	1.798			-0.244	0.036	1.848			-0.349	-0.198	1.876			-0.389	-0.405	1.825			-0.401	-0.461	1.804			0.067	0.177	1.919			0.193	-0.039	1.742
-0.063	-0.250	1.821			-0.064	-0.182	1.882			-0.011	0.219	1.900			-0.069	0.376	1.798			-0.245	0.036	1.849			-0.349	-0.198	1.876			-0.389	-0.405	1.826			-0.402	-0.461	1.805			0.062	0.177	1.915			0.192	-0.039	1.742
-0.063	-0.250	1.821			-0.064	-0.182	1.882			-0.011	0.218	1.900			-0.070	0.376	1.798			-0.245	0.037	1.849			-0.349	-0.198	1.876			-0.389	-0.405	1.826			-0.402	-0.461	1.805			0.086	0.173	1.932			0.192	-0.039	1.742
-0.064	-0.249	1.821			-0.064	-0.182	1.882			-0.011	0.218	1.900			-0.070	0.376	1.799			-0.245	0.037	1.850			-0.350	-0.198	1.876			-0.389	-0.405	1.826			-0.402	-0.461	1.805			0.097	0.171	1.940			0.192	-0.039	1.742
-0.064	-0.249	1.821			-0.064	-0.182	1.883			-0.012	0.218	1.900			-0.071	0.376	1.799			-0.245	0.037	1.850			-0.350	-0.198	1.876			-0.390	-0.405	1.826			-0.403	-0.461	1.805			0.100	0.170	1.942			0.191	-0.039	1.741
-0.064	-0.249	1.821			-0.065	-0.181	1.883			-0.012	0.218	1.900			-0.071	0.376	1.799			-0.245	0.038	1.850			-0.350	-0.198	1.877			-0.390	-0.405	1.826			-0.403	-0.461	1.806			0.103	0.169	1.944			0.191	-0.039	1.740
-0.064	-0.248	1.821			-0.065	-0.181	1.883			-0.012	0.218	1.900			-0.072	0.376	1.799			-0.245	0.038	1.851			-0.350	-0.198	1.877			-0.390	-0.405	1.827			-0.403	-0.461	1.806			0.106	0.168	1.945			0.190	-0.039	1.737
-0.064	-0.248	1.821			-0.065	-0.181	1.883			-0.012	0.218	1.900			-0.072	0.376	1.799			-0.245	0.038	1.851			-0.350	-0.198	1.878			-0.390	-0.405	1.827			-0.403	-0.461	1.806			0.109	0.167	1.946			0.189	-0.039	1.733
-0.064	-0.248	1.821			-0.065	-0.181	1.883			-0.012	0.218	1.900			-0.073	0.376	1.799			-0.245	0.039	1.852			-0.349	-0.198	1.879			-0.390	-0.405	1.828			-0.403	-0.461	1.807			0.111	0.166	1.947			0.186	-0.036	1.726
-0.064	-0.247	1.821			-0.065	-0.180	1.883			-0.012	0.218	1.899			-0.073	0.376	1.799			-0.245	0.039	1.853			-0.348	-0.198	1.882			-0.390	-0.405	1.829			-0.403	-0.461	1.808			0.113	0.164	1.947			0.181	-0.028	1.710
-0.064	-0.247	1.821			-0.066	-0.180	1.883			-0.011	0.218	1.897			-0.074	0.376	1.798			-0.245	0.039	1.853			-0.347	-0.198	1.884			-0.389	-0.405	1.830			-0.403	-0.460	1.809			0.116	0.163	1.948			0.177	-0.023	1.704
-0.065	-0.247	1.821			-0.066	-0.180	1.882			-0.011	0.217	1.895			-0.075	0.376	1.798			-0.244	0.040	1.854			-0.345	-0.199	1.888			-0.388	-0.405	1.833			-0.403	-0.460	1.811			0.117	0.163	1.949			0.172	-0.018	1.698
-0.065	-0.247	1.821			-0.066	-0.179	1.882			-0.010	0.217	1.891			-0.075	0.376	1.797			-0.252	0.052	1.876			-0.342	-0.200	1.893			-0.387	-0.406	1.835			-0.403	-0.465	1.814			0.119	0.162	1.950			0.165	-0.011	1.692
-0.066	-0.246	1.820			-0.066	-0.179	1.881			-0.010	0.216	1.884			-0.076	0.375	1.797			-0.249	0.050	1.877			-0.338	-0.202	1.900			-0.385	-0.406	1.839			-0.404	-0.469	1.817			0.108	0.171	1.948			0.149	0.011	1.682
-0.067	-0.246	1.819			-0.068	-0.178	1.879			-0.010	0.216	1.875			-0.077	0.375	1.796			-0.246	0.048	1.878			-0.333	-0.204	1.911			-0.383	-0.406	1.843			-0.402	-0.468	1.823			0.104	0.174	1.948			0.134	0.033	1.670
-0.069	-0.246	1.818			-0.069	-0.177	1.877			-0.010	0.217	1.869			-0.077	0.376	1.795			-0.244	0.047	1.879			-0.329	-0.205	1.924			-0.380	-0.406	1.849			-0.399	-0.466	1.829			0.102	0.177	1.947			0.123	0.054	1.660
-0.070	-0.245	1.817			-0.070	-0.176	1.876			-0.010	0.217	1.865			-0.078	0.376	1.795			-0.241	0.044	1.879			-0.325	-0.205	1.936			-0.375	-0.405	1.856			-0.396	-0.465	1.837			0.099	0.179	1.947			0.115	0.067	1.654
-0.071	-0.245	1.816			-0.071	-0.176	1.875			-0.010	0.218	1.861			-0.079	0.376	1.794			-0.239	0.040	1.879			-0.322	-0.204	1.946			-0.370	-0.404	1.864			-0.388	-0.464	1.850			0.097	0.182	1.947			0.107	0.080	1.648
-0.073	-0.245	1.815			-0.072	-0.175	1.873			-0.010	0.218	1.858			-0.079	0.376	1.793			-0.236	0.037	1.878			-0.318	-0.204	1.954			-0.364	-0.403	1.873			-0.383	-0.463	1.858			0.095	0.184	1.947			0.103	0.085	1.645
-0.074	-0.244	1.814			-0.073	-0.174	1.872			-0.010	0.218	1.855			-0.079	0.376	1.792			-0.234	0.034	1.878			-0.316	-0.204	1.961			-0.359	-0.403	1.881			-0.379	-0.463	1.865			0.093	0.186	1.946			0.099	0.089	1.643
-0.083	-0.258	1.810			-0.070	-0.182	1.866			-0.010	0.219	1.852			-0.080	0.377	1.791			-0.233	0.032	1.879			-0.313	-0.204	1.966			-0.355	-0.404	1.889			-0.376	-0.464	1.871			0.057	0.114	1.814			0.109	0.061	1.591
-0.088	-0.266	1.807			-0.068	-0.187	1.861			-0.010	0.219	1.850			-0.080	0.377	1.790			-0.232	0.031	1.879			-0.311	-0.204	1.973			-0.350	-0.405	1.897			-0.373	-0.464	1.877			0.045	0.091	1.770			0.112	0.049	1.567
-0.091	-0.271	1.804			-0.066	-0.192	1.857			-0.010	0.220	1.847			-0.081	0.378	1.789			-0.231	0.030	1.880			-0.309	-0.204	1.979			-0.346	-0.411	1.905			-0.365	-0.478	1.888			0.039	0.079	1.747			0.113	0.042	1.551
-0.093	-0.275	1.802			-0.064	-0.196	1.854			-0.010	0.220	1.845			-0.081	0.378	1.787			-0.230	0.029	1.881			-0.307	-0.205	1.987			-0.348	-0.424	1.951			-0.366	-0.496	1.946			0.036	0.072	1.735			0.113	0.037	1.540
-0.095	-0.278	1.801			-0.062	-0.199	1.851			-0.010	0.221	1.843			-0.081	0.378	1.785			-0.229	0.028	1.881			-0.305	-0.206	1.993			-0.343	-0.424	1.957			-0.354	-0.475	1.947			0.033	0.068	1.726			0.114	0.034	1.531
-0.096	-0.281	1.799			-0.061	-0.202	1.849			-0.010	0.221	1.841			-0.081	0.378	1.784			-0.229	0.027	1.882			-0.304	-0.206	1.998			-0.341	-0.424	1.961			-0.353	-0.476	1.950			0.031	0.064	1.719			0.114	0.032	1.524
-0.097	-0.283	1.798			-0.060	-0.204	1.847			-0.010	0.221	1.839			-0.081	0.378	1.782			-0.228	0.026	1.882			-0.303	-0.206	2.002			-0.345	-0.430	1.985			-0.355	-0.482	1.961			0.029	0.061	1.712			0.114	0.030	1.518
-0.098	-0.285	1.797			-0.059	-0.206	1.845			-0.010	0.221	1.838			-0.082	0.379	1.781			-0.227	0.025	1.883			-0.302	-0.207	2.005			-0.342	-0.428	1.985			-0.353	-0.481	1.963			0.027	0.058	1.706			0.114	0.028	1.513
-0.099	-0.287	1.795			-0.058	-0.207	1.844			-0.009	0.222	1.836			-0.082	0.379	1.780			-0.227	0.024	1.883			-0.301	-0.207	2.008			-0.340	-0.427	1.984			-0.352	-0.481	1.963			0.025	0.055	1.701			0.114	0.027	1.508
-0.100	-0.288	1.794			-0.058	-0.209	1.842			-0.009	0.222	1.835			-0.082	0.379	1.779			-0.226	0.023	1.883			-0.300	-0.207	2.011			-0.339	-0.425	1.985			-0.350	-0.480	1.962			0.024	0.053	1.697			0.115	0.026	1.504
-0.100	-0.290	1.794			-0.057	-0.210	1.841			-0.009	0.222	1.834			-0.082	0.379	1.778			-0.226	0.022	1.883			-0.299	-0.207	2.013			-0.338	-0.424	1.985			-0.349	-0.478	1.961			0.024	0.052	1.695			0.115	0.025	1.500
-0.101	-0.291	1.793			-0.057	-0.211	1.840			-0.009	0.222	1.832			-0.082	0.379	1.777			-0.225	0.021	1.884			-0.299	-0.207	2.015			-0.337	-0.423	1.984			-0.349	-0.478	1.959			0.024	0.052	1.694			0.116	0.024	1.497
-0.101	-0.292	1.792			-0.056	-0.212	1.839			-0.009	0.222	1.831			-0.082	0.379	1.776			-0.225	0.021	1.884			-0.298	-0.207	2.017			-0.337	-0.421	1.981			-0.349	-0.477	1.957			0.024	0.052	1.693			0.116	0.023	1.494
-0.102	-0.293	1.791			-0.056	-0.213	1.838			-0.009	0.222	1.830			-0.082	0.379	1.775			-0.225	0.020	1.884			-0.298	-0.208	2.018			-0.337	-0.421	1.978			-0.351	-0.477	1.955			0.024	0.052	1.694			0.117	0.022	1.492
-0.102	-0.294	1.791			-0.055	-0.214	1.837			-0.009	0.222	1.829			-0.082	0.380	1.774			-0.225	0.019	1.884			-0.298	-0.208	2.018			-0.337	-0.421	1.975			-0.353	-0.477	1.952			0.024	0.052	1.695			0.118	0.021	1.490
-0.102	-0.295	1.790			-0.055	-0.215	1.836			-0.009	0.222	1.828			-0.082	0.380	1.773			-0.224	0.019	1.884			-0.297	-0.209	2.017			-0.337	-0.421	1.971			-0.355	-0.477	1.949			0.024	0.053	1.696			0.119	0.020	1.489
-0.103	-0.296	1.789			-0.055	-0.216	1.835			-0.009	0.222	1.827			-0.082	0.380	1.773			-0.224	0.018	1.884			-0.297	-0.210	2.017			-0.338	-0.421	1.967			-0.358	-0.476	1.943			0.025	0.053	1.697			0.120	0.019	1.488
-0.103	-0.296	1.789			-0.054	-0.216	1.834			-0.009	0.223	1.826			-0.082	0.380	1.772			-0.224	0.017	1.884			-0.297	-0.210	2.015			-0.339	-0.420	1.964			-0.361	-0.475	1.938			0.025	0.054	1.698			0.121	0.018	1.488
-0.104	-0.297	1.788			-0.054	-0.217	1.834			-0.009	0.223	1.825			-0.082	0.380	1.771			-0.224	0.017	1.884			-0.298	-0.211	2.015			-0.340	-0.419	1.960			-0.363	-0.473	1.934			0.025	0.054	1.699			0.122	0.017	1.488
-0.104	-0.298	1.788			-0.054	-0.217	1.833			-0.009	0.223	1.825			-0.082	0.380	1.771			-0.224	0.016	1.884			-0.298	-0.210	2.012			-0.341	-0.418	1.958			-0.365	-0.472	1.931			0.026	0.055	1.701			0.123	0.016	1.488
-0.104	-0.298	1.787			-0.054	-0.218	1.833			-0.009	0.223	1.824			-0.082	0.380	1.770			-0.224	0.016	1.884			-0.298	-0.210	2.011			-0.342	-0.418	1.955			-0.366	-0.471	1.929			0.026	0.056	1.702			0.123	0.015	1.488
-0.104	-0.299	1.787			-0.054	-0.218	1.832			-0.009	0.223	1.824			-0.082	0.380	1.770			-0.224	0.016	1.884			-0.299	-0.210	2.009			-0.342	-0.417	1.953			-0.368	-0.471	1.927			0.026	0.056	1.703			0.124	0.014	1.489
-0.105	-0.299	1.787			-0.054	-0.219	1.832			-0.009	0.223	1.824			-0.082	0.380	1.769			-0.224	0.015	1.884			-0.299	-0.210	2.006			-0.343	-0.417	1.951			-0.369	-0.470	1.925			0.026	0.057	1.704			0.125	0.013	1.489
-0.105	-0.300	1.787			-0.054	-0.219	1.832			-0.009	0.224	1.824			-0.082	0.380	1.769			-0.224	0.015	1.883			-0.300	-0.210	2.005			-0.344	-0.416	1.950			-0.370	-0.470	1.924			0.026	0.057	1.705			0.125	0.012	1.490
-0.105	-0.300	1.786			-0.054	-0.220	1.832			-0.009	0.224	1.824			-0.082	0.380	1.769			-0.224	0.015	1.883			-0.300	-0.210	2.005			-0.344	-0.416	1.948			-0.371	-0.469	1.923			0.025	0.058	1.706			0.126	0.012	1.491
-0.106	-0.300	1.786			-0.054	-0.220	1.832			-0.009	0.224	1.824			-0.082	0.381	1.768			-0.225	0.014	1.883			-0.301	-0.210	2.005			-0.345	-0.415	1.947			-0.372	-0.469	1.923			0.025	0.058	1.708			0.126	0.011	1.492
-0.106	-0.301	1.786			-0.055	-0.220	1.832			-0.009	0.224	1.824			-0.082	0.381	1.768			-0.225	0.014	1.883			-0.302	-0.210	2.005			-0.346	-0.415	1.947			-0.373	-0.468	1.922			0.025	0.059	1.709			0.127	0.010	1.494
-0.106	-0.301	1.786			-0.055	-0.220	1.832			-0.010	0.224	1.824			-0.082	0.381	1.768			-0.225	0.014	1.883			-0.303	-0.210	2.005			-0.346	-0.414	1.946			-0.374	-0.468	1.922			0.025	0.059	1.710			0.127	0.010	1.495
-0.106	-0.301	1.786			-0.056	-0.221	1.832			-0.010	0.224	1.823			-0.082	0.381	1.767			-0.225	0.013	1.882			-0.303	-0.209	2.006			-0.346	-0.414	1.946			-0.375	-0.468	1.922			0.025	0.060	1.711			0.127	0.009	1.496
-0.107	-0.301	1.786			-0.056	-0.221	1.832			-0.010	0.224	1.823			-0.083	0.381	1.767			-0.226	0.013	1.882			-0.304	-0.209	2.006			-0.347	-0.414	1.946			-0.375	-0.467	1.922			0.025	0.060	1.712			0.128	0.009	1.497
-0.107	-0.301	1.786			-0.057	-0.221	1.832			-0.010	0.224	1.823			-0.083	0.381	1.767			-0.226	0.013	1.882			-0.305	-0.209	2.006			-0.347	-0.414	1.946			-0.376	-0.467	1.922			0.025	0.061	1.713			0.128	0.008	1.499
-0.107	-0.301	1.786			-0.058	-0.221	1.832			-0.011	0.224	1.823			-0.083	0.381	1.766			-0.226	0.013	1.881			-0.306	-0.209	2.006			-0.348	-0.413	1.946			-0.377	-0.467	1.923			0.024	0.061	1.714			0.128	0.008	1.500
-0.108	-0.301	1.786			-0.058	-0.221	1.833			-0.011	0.225	1.823			-0.084	0.381	1.766			-0.227	0.013	1.881			-0.306	-0.209	2.007			-0.349	-0.413	1.946			-0.378	-0.467	1.923			0.024	0.062	1.716			0.128	0.008	1.501
-0.108	-0.301	1.787			-0.059	-0.221	1.833			-0.012	0.225	1.823			-0.084	0.381	1.766			-0.227	0.013	1.880			-0.307	-0.209	2.007			-0.350	-0.413	1.947			-0.379	-0.467	1.924			0.024	0.062	1.717			0.128	0.007	1.502
-0.109	-0.301	1.787			-0.060	-0.221	1.833			-0.012	0.225	1.823			-0.084	0.381	1.766			-0.227	0.012	1.880			-0.308	-0.209	2.007			-0.350	-0.413	1.947			-0.379	-0.468	1.925			0.024	0.063	1.718			0.128	0.007	1.504
-0.109	-0.301	1.787			-0.061	-0.221	1.834			-0.013	0.225	1.823			-0.085	0.381	1.766			-0.227	0.012	1.880			-0.308	-0.209	2.007			-0.351	-0.413	1.948			-0.380	-0.468	1.926			0.024	0.063	1.719			0.128	0.007	1.505
-0.109	-0.301	1.788			-0.062	-0.221	1.834			-0.013	0.225	1.824			-0.085	0.381	1.765			-0.228	0.012	1.879			-0.309	-0.209	2.007			-0.352	-0.413	1.948			-0.381	-0.468	1.927			0.024	0.064	1.720			0.128	0.007	1.506
-0.110	-0.301	1.788			-0.063	-0.221	1.835			-0.014	0.226	1.825			-0.086	0.381	1.766			-0.228	0.013	1.879			-0.309	-0.209	2.007			-0.352	-0.413	1.949			-0.382	-0.468	1.928			0.024	0.064	1.721			0.128	0.007	1.508
-0.110	-0.301	1.789			-0.064	-0.220	1.836			-0.015	0.226	1.826			-0.087	0.381	1.766			-0.229	0.013	1.879			-0.310	-0.209	2.008			-0.353	-0.413	1.949			-0.382	-0.468	1.928			0.023	0.065	1.722			0.128	0.007	1.509
-0.111	-0.300	1.789			-0.065	-0.220	1.836			-0.016	0.228	1.831			-0.088	0.381	1.767			-0.230	0.014	1.879			-0.310	-0.209	2.008			-0.354	-0.413	1.949			-0.383	-0.468	1.929			0.023	0.065	1.723			0.128	0.006	1.510
-0.111	-0.300	1.790			-0.066	-0.220	1.837			-0.018	0.229	1.836			-0.089	0.382	1.768			-0.230	0.014	1.880			-0.311	-0.209	2.008			-0.355	-0.413	1.950			-0.383	-0.468	1.929			0.023	0.066	1.725			0.127	0.006	1.512
-0.112	-0.299	1.790			-0.067	-0.220	1.838			-0.019	0.230	1.840			-0.090	0.382	1.770			-0.231	0.015	1.880			-0.312	-0.209	2.008			-0.356	-0.413	1.951			-0.384	-0.468	1.930			0.023	0.066	1.726			0.127	0.006	1.513
-0.112	-0.299	1.791			-0.067	-0.219	1.839			-0.020	0.232	1.845			-0.091	0.383	1.772			-0.232	0.015	1.880			-0.312	-0.209	2.008			-0.356	-0.413	1.952			-0.384	-0.468	1.930			0.022	0.066	1.727			0.127	0.006	1.514
-0.112	-0.299	1.792			-0.068	-0.219	1.840			-0.020	0.233	1.849			-0.092	0.384	1.774			-0.235	0.018	1.883			-0.313	-0.209	2.008			-0.357	-0.414	1.952			-0.385	-0.468	1.930			0.022	0.067	1.728			0.127	0.007	1.516
-0.113	-0.298	1.793			-0.069	-0.218	1.841			-0.021	0.234	1.852			-0.093	0.384	1.776			-0.240	0.024	1.888			-0.314	-0.209	2.008			-0.359	-0.413	1.954			-0.385	-0.468	1.930			0.022	0.067	1.729			0.126	0.007	1.517
-0.113	-0.297	1.793			-0.070	-0.218	1.842			-0.021	0.235	1.855			-0.094	0.385	1.778			-0.241	0.026	1.889			-0.315	-0.208	2.008			-0.360	-0.413	1.956			-0.385	-0.467	1.931			0.021	0.068	1.730			0.126	0.007	1.518
-0.114	-0.296	1.794			-0.070	-0.218	1.843			-0.022	0.236	1.857			-0.094	0.385	1.780			-0.242	0.027	1.890			-0.316	-0.208	2.008			-0.362	-0.412	1.957			-0.386	-0.467	1.931			0.021	0.068	1.731			0.126	0.007	1.520
-0.114	-0.296	1.795			-0.071	-0.217	1.844			-0.022	0.237	1.859			-0.095	0.386	1.781			-0.244	0.028	1.891			-0.317	-0.207	2.009			-0.362	-0.412	1.958			-0.386	-0.466	1.931			0.021	0.069	1.733			0.125	0.007	1.521
-0.114	-0.295	1.796			-0.071	-0.217	1.845			-0.023	0.237	1.861			-0.095	0.386	1.783			-0.246	0.030	1.894			-0.318	-0.207	2.009			-0.363	-0.412	1.959			-0.386	-0.466	1.931			0.020	0.069	1.734			0.125	0.008	1.522
-0.115	-0.292	1.797			-0.072	-0.215	1.847			-0.023	0.238	1.863			-0.096	0.387	1.784			-0.248	0.032	1.896			-0.319	-0.207	2.009			-0.364	-0.412	1.960			-0.386	-0.466	1.931			0.020	0.069	1.735			0.124	0.008	1.524
-0.115	-0.290	1.798			-0.072	-0.213	1.848			-0.023	0.239	1.865			-0.097	0.387	1.786			-0.250	0.033	1.898			-0.320	-0.207	2.009			-0.365	-0.412	1.961			-0.387	-0.466	1.931			0.020	0.070	1.736			0.124	0.008	1.525
-0.115	-0.289	1.799			-0.073	-0.213	1.849			-0.024	0.239	1.867			-0.097	0.388	1.787			-0.252	0.035	1.900			-0.321	-0.207	2.010			-0.366	-0.412	1.963			-0.387	-0.466	1.932			0.019	0.070	1.737			0.124	0.009	1.526
-0.116	-0.289	1.800			-0.073	-0.212	1.850			-0.024	0.240	1.869			-0.098	0.388	1.789			-0.253	0.035	1.901			-0.322	-0.207	2.010			-0.368	-0.413	1.966			-0.387	-0.466	1.932			0.019	0.071	1.738			0.125	0.011	1.529
-0.116	-0.288	1.800			-0.073	-0.212	1.851			-0.025	0.241	1.871			-0.098	0.389	1.790			-0.255	0.040	1.905			-0.322	-0.206	2.009			-0.369	-0.412	1.968			-0.388	-0.464	1.933			0.019	0.071	1.738			0.126	0.013	1.533
-0.116	-0.288	1.801			-0.074	-0.211	1.852			-0.025	0.242	1.873			-0.098	0.389	1.791			-0.257	0.044	1.908			-0.323	-0.206	2.009			-0.370	-0.411	1.971			-0.388	-0.462	1.933			0.018	0.072	1.739			0.127	0.014	1.536
-0.116	-0.288	1.801			-0.074	-0.211	1.852			-0.025	0.243	1.874			-0.099	0.389	1.792			-0.259	0.047	1.911			-0.324	-0.205	2.009			-0.372	-0.411	1.974			-0.388	-0.461	1.934			0.018	0.072	1.740			0.127	0.014	1.537
-0.116	-0.287	1.802			-0.074	-0.211	1.853			-0.026	0.243	1.876			-0.099	0.390	1.793			-0.261	0.050	1.914			-0.324	-0.205	2.009			-0.373	-0.410	1.976			-0.388	-0.459	1.935			0.017	0.073	1.741			0.127	0.015	1.539
-0.116	-0.287	1.802			-0.074	-0.210	1.854			-0.026	0.244	1.877			-0.100	0.390	1.794			-0.262	0.052	1.916			-0.325	-0.204	2.009			-0.373	-0.409	1.977			-0.388	-0.458	1.935			0.017	0.074	1.742			0.125	0.015	1.540
-0.117	-0.287	1.802			-0.074	-0.210	1.854			-0.028	0.245	1.876			-0.101	0.391	1.795			-0.263	0.054	1.918			-0.325	-0.204	2.009			-0.374	-0.409	1.978			-0.388	-0.458	1.936			0.016	0.076	1.743			0.114	0.014	1.538
-0.117	-0.286	1.803			-0.074	-0.210	1.855			-0.029	0.246	1.876			-0.102	0.391	1.795			-0.264	0.055	1.920			-0.326	-0.203	2.009			-0.374	-0.409	1.978			-0.389	-0.458	1.936			0.016	0.077	1.743			0.107	0.013	1.538
-0.117	-0.286	1.803			-0.075	-0.209	1.855			-0.030	0.246	1.876			-0.103	0.391	1.794			-0.265	0.057	1.921			-0.326	-0.203	2.009			-0.374	-0.409	1.978			-0.389	-0.457	1.936			0.015	0.078	1.744			0.103	0.013	1.537
-0.117	-0.286	1.803			-0.075	-0.209	1.855			-0.037	0.239	1.849			-0.105	0.392	1.793			-0.266	0.058	1.922			-0.327	-0.202	2.010			-0.374	-0.408	1.977			-0.389	-0.457	1.937			0.015	0.079	1.745			0.099	0.012	1.537
-0.117	-0.285	1.804			-0.076	-0.208	1.854			-0.040	0.236	1.838			-0.110	0.393	1.789			-0.267	0.059	1.923			-0.328	-0.200	2.010			-0.373	-0.407	1.976			-0.390	-0.457	1.937			0.015	0.081	1.745			0.096	0.012	1.537
-0.117	-0.285	1.804			-0.076	-0.207	1.853			-0.042	0.234	1.831			-0.114	0.393	1.787			-0.267	0.061	1.925			-0.329	-0.199	2.011			-0.373	-0.407	1.976			-0.390	-0.457	1.937			0.014	0.082	1.746			0.093	0.012	1.537
-0.117	-0.285	1.804			-0.078	-0.206	1.852			-0.044	0.233	1.825			-0.117	0.393	1.784			-0.268	0.062	1.926			-0.329	-0.198	2.011			-0.374	-0.407	1.976			-0.390	-0.456	1.937			0.014	0.083	1.746			0.091	0.012	1.538
-0.117	-0.285	1.804			-0.078	-0.206	1.851			-0.041	0.238	1.849			-0.118	0.391	1.784			-0.268	0.063	1.926			-0.330	-0.197	2.011			-0.374	-0.407	1.977			-0.390	-0.456	1.937			0.014	0.084	1.747			0.089	0.012	1.538
-0.118	-0.284	1.804			-0.079	-0.205	1.850			-0.046	0.236	1.835			-0.120	0.393	1.783			-0.269	0.064	1.927			-0.330	-0.196	2.011			-0.374	-0.407	1.977			-0.390	-0.456	1.937			0.014	0.084	1.747			0.088	0.012	1.538
-0.118	-0.284	1.804			-0.081	-0.204	1.848			-0.048	0.235	1.831			-0.122	0.393	1.781			-0.269	0.065	1.928			-0.331	-0.195	2.012			-0.374	-0.407	1.977			-0.390	-0.456	1.937			0.013	0.085	1.747			0.086	0.011	1.538
-0.118	-0.284	1.804			-0.082	-0.204	1.846			-0.049	0.235	1.826			-0.123	0.394	1.780			-0.269	0.066	1.929			-0.331	-0.194	2.012			-0.374	-0.407	1.976			-0.390	-0.456	1.936			0.013	0.086	1.748			0.085	0.011	1.538
-0.118	-0.284	1.805			-0.083	-0.203	1.844			-0.051	0.234	1.823			-0.124	0.395	1.780			-0.270	0.067	1.929			-0.331	-0.194	2.012			-0.375	-0.407	1.977			-0.390	-0.456	1.936			0.013	0.086	1.748			0.084	0.011	1.538
-0.118	-0.284	1.805			-0.085	-0.202	1.842			-0.052	0.234	1.821			-0.125	0.395	1.779			-0.270	0.067	1.930			-0.332	-0.193	2.012			-0.375	-0.408	1.978			-0.390	-0.455	1.936			0.013	0.087	1.748			0.083	0.011	1.538
-0.119	-0.283	1.805			-0.086	-0.202	1.841			-0.053	0.234	1.819			-0.125	0.396	1.779			-0.270	0.068	1.930			-0.332	-0.193	2.012			-0.375	-0.408	1.978			-0.390	-0.455	1.936			0.012	0.087	1.748			0.082	0.011	1.538
-0.119	-0.283	1.804			-0.087	-0.202	1.839			-0.053	0.234	1.818			-0.126	0.396	1.779			-0.271	0.069	1.931			-0.332	-0.192	2.012			-0.376	-0.408	1.979			-0.390	-0.455	1.936			0.012	0.088	1.748			0.081	0.011	1.539
-0.119	-0.283	1.804			-0.088	-0.201	1.838			-0.054	0.233	1.817			-0.127	0.397	1.778			-0.271	0.069	1.931			-0.332	-0.192	2.012			-0.376	-0.408	1.979			-0.390	-0.455	1.936			0.012	0.088	1.748			0.081	0.010	1.539
-0.119	-0.283	1.804			-0.089	-0.201	1.836			-0.055	0.233	1.815			-0.127	0.397	1.778			-0.271	0.070	1.932			-0.333	-0.191	2.011			-0.376	-0.407	1.978			-0.390	-0.455	1.937			0.011	0.088	1.748			0.081	0.010	1.539
-0.119	-0.283	1.804			-0.090	-0.201	1.835			-0.055	0.233	1.814			-0.128	0.397	1.778			-0.271	0.070	1.932			-0.333	-0.191	2.011			-0.375	-0.407	1.976			-0.390	-0.455	1.937			0.011	0.089	1.748			0.081	0.010	1.539
-0.120	-0.283	1.804			-0.090	-0.200	1.834			-0.056	0.233	1.813			-0.128	0.397	1.777			-0.272	0.071	1.932			-0.333	-0.191	2.010			-0.376	-0.406	1.977			-0.390	-0.454	1.937			0.011	0.089	1.748			0.081	0.010	1.539
-0.120	-0.282	1.804			-0.091	-0.200	1.833			-0.056	0.233	1.812			-0.129	0.398	1.777			-0.272	0.071	1.932			-0.333	-0.191	2.010			-0.377	-0.406	1.978			-0.390	-0.454	1.937			0.010	0.089	1.748			0.081	0.009	1.539
-0.120	-0.282	1.804			-0.092	-0.200	1.832			-0.057	0.232	1.811			-0.129	0.398	1.777			-0.272	0.071	1.932			-0.333	-0.191	2.010			-0.378	-0.406	1.979			-0.390	-0.453	1.937			0.010	0.089	1.748			0.081	0.009	1.539
-0.120	-0.282	1.804			-0.093	-0.200	1.831			-0.057	0.232	1.810			-0.129	0.398	1.776			-0.272	0.071	1.932			-0.334	-0.191	2.009			-0.378	-0.405	1.980			-0.390	-0.452	1.938			0.010	0.089	1.748			0.081	0.009	1.539
-0.120	-0.282	1.804			-0.093	-0.200	1.830			-0.052	0.230	1.824			-0.129	0.397	1.777			-0.272	0.071	1.932			-0.334	-0.191	2.009			-0.379	-0.405	1.980			-0.391	-0.452	1.937			0.009	0.089	1.748			0.082	0.009	1.539
-0.120	-0.282	1.804			-0.093	-0.199	1.829			-0.052	0.230	1.824			-0.129	0.396	1.776			-0.272	0.070	1.932			-0.334	-0.191	2.008			-0.379	-0.405	1.980			-0.391	-0.452	1.938			0.009	0.089	1.748			0.083	0.009	1.539
-0.121	-0.282	1.804			-0.094	-0.199	1.829			-0.052	0.230	1.824			-0.129	0.396	1.776			-0.272	0.070	1.931			-0.334	-0.192	2.008			-0.380	-0.405	1.981			-0.391	-0.452	1.938			0.009	0.089	1.748			0.085	0.009	1.539
-0.121	-0.282	1.804			-0.094	-0.199	1.829			-0.052	0.229	1.824			-0.129	0.396	1.776			-0.272	0.069	1.930			-0.334	-0.192	2.007			-0.380	-0.405	1.978			-0.391	-0.452	1.937			0.009	0.089	1.747			0.087	0.009	1.539
-0.121	-0.282	1.803			-0.094	-0.199	1.828			-0.053	0.229	1.824			-0.129	0.396	1.776			-0.272	0.068	1.930			-0.335	-0.193	2.007			-0.380	-0.406	1.977			-0.392	-0.453	1.936			0.008	0.089	1.747			0.089	0.010	1.539
-0.121	-0.282	1.803			-0.095	-0.199	1.828			-0.053	0.229	1.823			-0.130	0.396	1.775			-0.272	0.067	1.929			-0.335	-0.193	2.007			-0.380	-0.406	1.975			-0.393	-0.453	1.936			0.008	0.089	1.747			0.092	0.010	1.539
-0.121	-0.282	1.803			-0.095	-0.199	1.827			-0.053	0.229	1.823			-0.130	0.396	1.774			-0.272	0.065	1.928			-0.335	-0.194	2.006			-0.380	-0.406	1.974			-0.393	-0.454	1.935			0.008	0.088	1.747			0.096	0.011	1.540
-0.121	-0.282	1.803			-0.095	-0.199	1.827			-0.053	0.229	1.823			-0.131	0.395	1.774			-0.272	0.063	1.926			-0.335	-0.195	2.006			-0.379	-0.407	1.973			-0.394	-0.455	1.935			0.008	0.088	1.746			0.099	0.012	1.541
-0.121	-0.282	1.803			-0.095	-0.199	1.827			-0.053	0.229	1.823			-0.131	0.395	1.774			-0.272	0.062	1.925			-0.335	-0.195	2.006			-0.380	-0.407	1.975			-0.394	-0.454	1.935			0.008	0.088	1.746			0.102	0.012	1.541
-0.122	-0.282	1.803			-0.096	-0.199	1.826			-0.053	0.229	1.822			-0.131	0.395	1.774			-0.272	0.062	1.925			-0.335	-0.195	2.005			-0.380	-0.407	1.975			-0.394	-0.454	1.935			0.007	0.088	1.746			0.104	0.013	1.542
-0.122	-0.282	1.803			-0.096	-0.199	1.826			-0.053	0.229	1.822			-0.132	0.395	1.773			-0.271	0.061	1.924			-0.336	-0.196	2.005			-0.380	-0.407	1.974			-0.394	-0.454	1.935			0.007	0.087	1.746			0.106	0.013	1.542
-0.122	-0.282	1.803			-0.096	-0.199	1.826			-0.053	0.229	1.822			-0.132	0.395	1.773			-0.271	0.060	1.923			-0.336	-0.196	2.005			-0.380	-0.407	1.973			-0.394	-0.455	1.935			0.007	0.087	1.746			0.108	0.014	1.543
-0.122	-0.282	1.802			-0.096	-0.199	1.826			-0.052	0.228	1.824			-0.131	0.393	1.774			-0.271	0.059	1.922			-0.336	-0.196	2.005			-0.379	-0.408	1.973			-0.395	-0.455	1.935			0.007	0.087	1.745			0.110	0.014	1.543
-0.122	-0.282	1.802			-0.096	-0.199	1.826			-0.052	0.228	1.824			-0.130	0.392	1.775			-0.271	0.058	1.921			-0.336	-0.197	2.005			-0.379	-0.408	1.972			-0.395	-0.456	1.934			0.007	0.087	1.745			0.111	0.014	1.543
-0.122	-0.282	1.802			-0.095	-0.200	1.826			-0.051	0.228	1.825			-0.130	0.391	1.775			-0.271	0.057	1.921			-0.336	-0.197	2.005			-0.378	-0.408	1.970			-0.395	-0.456	1.934			0.007	0.086	1.745			0.112	0.015	1.544
-0.122	-0.282	1.802			-0.095	-0.200	1.826			-0.051	0.228	1.825			-0.130	0.391	1.775			-0.270	0.056	1.920			-0.336	-0.198	2.005			-0.378	-0.409	1.969			-0.396	-0.457	1.934			0.007	0.086	1.745			0.113	0.015	1.544
-0.122	-0.282	1.802			-0.095	-0.200	1.827			-0.051	0.227	1.825			-0.130	0.391	1.775			-0.270	0.055	1.920			-0.336	-0.198	2.005			-0.377	-0.409	1.968			-0.396	-0.457	1.934			0.007	0.086	1.745			0.114	0.015	1.544
-0.122	-0.282	1.802			-0.094	-0.201	1.827			-0.051	0.227	1.825			-0.130	0.391	1.776			-0.270	0.055	1.919			-0.336	-0.199	2.004			-0.377	-0.409	1.967			-0.396	-0.458	1.934			0.007	0.086	1.745			0.115	0.015	1.545
-0.122	-0.282	1.802			-0.094	-0.201	1.827			-0.051	0.227	1.825			-0.130	0.391	1.776			-0.270	0.054	1.919			-0.336	-0.199	2.004			-0.377	-0.410	1.966			-0.396	-0.459	1.934			0.007	0.085	1.745			0.116	0.015	1.545
-0.122	-0.282	1.802			-0.094	-0.201	1.827			-0.051	0.227	1.825			-0.130	0.391	1.776			-0.270	0.053	1.918			-0.336	-0.199	2.004			-0.378	-0.410	1.968			-0.396	-0.459	1.934			0.007	0.085	1.745			0.117	0.016	1.545
-0.122	-0.282	1.801			-0.094	-0.201	1.827			-0.051	0.227	1.825			-0.130	0.390	1.776			-0.270	0.053	1.918			-0.336	-0.200	2.004			-0.377	-0.410	1.967			-0.397	-0.459	1.934			0.007	0.085	1.745			0.117	0.016	1.545
-0.122	-0.283	1.801			-0.094	-0.201	1.828			-0.051	0.227	1.825			-0.130	0.390	1.776			-0.270	0.052	1.917			-0.337	-0.200	2.004			-0.378	-0.411	1.967			-0.397	-0.459	1.934			0.007	0.085	1.745			0.118	0.016	1.546
-0.122	-0.283	1.801			-0.093	-0.202	1.828			-0.051	0.227	1.825			-0.130	0.390	1.776			-0.269	0.052	1.917			-0.337	-0.201	2.004			-0.378	-0.411	1.967			-0.397	-0.460	1.933			0.007	0.085	1.745			0.118	0.016	1.546
-0.122	-0.283	1.801			-0.093	-0.202	1.828			-0.051	0.227	1.825			-0.130	0.390	1.776			-0.269	0.051	1.917			-0.337	-0.201	2.004			-0.378	-0.411	1.966			-0.397	-0.460	1.933			0.007	0.084	1.745			0.119	0.016	1.546
-0.122	-0.283	1.801			-0.093	-0.202	1.828			-0.051	0.227	1.825			-0.130	0.390	1.776			-0.269	0.051	1.916			-0.337	-0.201	2.003			-0.378	-0.411	1.967			-0.397	-0.460	1.933			0.007	0.084	1.745			0.119	0.016	1.546
-0.122	-0.283	1.801			-0.093	-0.203	1.829			-0.048	0.230	1.835			-0.129	0.386	1.777			-0.269	0.050	1.916			-0.337	-0.202	2.003			-0.378	-0.412	1.967			-0.397	-0.461	1.933			0.007	0.084	1.745			0.120	0.016	1.546
-0.122	-0.283	1.801			-0.093	-0.203	1.829			-0.048	0.230	1.836			-0.129	0.386	1.777			-0.269	0.050	1.915			-0.337	-0.202	2.003			-0.378	-0.412	1.966			-0.398	-0.461	1.933			0.007	0.084	1.745			0.120	0.017	1.546
-0.122	-0.283	1.801			-0.092	-0.203	1.830			-0.047	0.230	1.838			-0.129	0.385	1.778			-0.269	0.049	1.915			-0.337	-0.203	2.003			-0.378	-0.412	1.966			-0.398	-0.462	1.932			0.007	0.084	1.745			0.121	0.017	1.546
-0.122	-0.283	1.801			-0.092	-0.204	1.831			-0.046	0.231	1.844			-0.128	0.383	1.779			-0.269	0.049	1.914			-0.337	-0.203	2.003			-0.379	-0.412	1.966			-0.398	-0.462	1.932			0.007	0.084	1.745			0.121	0.017	1.547
-0.122	-0.284	1.801			-0.091	-0.205	1.832			-0.045	0.232	1.848			-0.128	0.382	1.779			-0.268	0.048	1.914			-0.337	-0.203	2.003			-0.379	-0.413	1.968			-0.398	-0.461	1.932			0.007	0.083	1.746			0.121	0.017	1.547
-0.122	-0.284	1.801			-0.091	-0.205	1.833			-0.045	0.228	1.843			-0.128	0.382	1.780			-0.268	0.048	1.914			-0.337	-0.203	2.003			-0.379	-0.413	1.968			-0.398	-0.462	1.932			0.007	0.083	1.746			0.122	0.017	1.547
-0.122	-0.284	1.801			-0.090	-0.205	1.833			-0.044	0.228	1.844			-0.127	0.381	1.780			-0.268	0.047	1.913			-0.337	-0.204	2.003			-0.379	-0.413	1.968			-0.398	-0.462	1.932			0.007	0.083	1.746			0.122	0.017	1.547
-0.122	-0.284	1.801			-0.090	-0.206	1.834			-0.046	0.228	1.842			-0.128	0.382	1.781			-0.268	0.047	1.913			-0.337	-0.204	2.003			-0.379	-0.413	1.968			-0.398	-0.462	1.932			0.007	0.083	1.746			0.122	0.017	1.547
-0.122	-0.284	1.801			-0.090	-0.206	1.835			-0.045	0.229	1.844			-0.127	0.381	1.781			-0.268	0.047	1.913			-0.337	-0.204	2.003			-0.380	-0.413	1.968			-0.398	-0.462	1.932			0.007	0.083	1.746			0.122	0.017	1.547
-0.122	-0.284	1.800			-0.090	-0.206	1.835			-0.045	0.226	1.840			-0.127	0.381	1.782			-0.268	0.046	1.913			-0.337	-0.204	2.003			-0.380	-0.413	1.968			-0.398	-0.462	1.932			0.007	0.083	1.746			0.122	0.017	1.547
-0.122	-0.284	1.800			-0.089	-0.206	1.835			-0.044	0.224	1.839			-0.127	0.381	1.782			-0.268	0.046	1.913			-0.337	-0.204	2.003			-0.380	-0.413	1.968			-0.398	-0.462	1.932			0.007	0.083	1.746			0.122	0.017	1.547
-0.122	-0.284	1.800			-0.089	-0.207	1.836			-0.044	0.227	1.847			-0.127	0.381	1.783			-0.268	0.046	1.913			-0.337	-0.204	2.003			-0.380	-0.413	1.968			-0.398	-0.462	1.932			0.007	0.082	1.746			0.122	0.018	1.547
-0.122	-0.284	1.800			-0.089	-0.207	1.837			-0.043	0.229	1.851			-0.126	0.381	1.783			-0.268	0.047	1.913			-0.337	-0.204	2.003			-0.380	-0.413	1.968			-0.398	-0.462	1.932			0.008	0.082	1.746			0.122	0.018	1.547
-0.122	-0.284	1.800			-0.089	-0.207	1.837			-0.043	0.228	1.851			-0.126	0.381	1.784			-0.268	0.047	1.913			-0.337	-0.204	2.002			-0.380	-0.413	1.968			-0.398	-0.462	1.932			0.008	0.082	1.746			0.121	0.018	1.547
-0.122	-0.284	1.800			-0.088	-0.207	1.838			-0.043	0.228	1.852			-0.126	0.381	1.784			-0.268	0.047	1.913			-0.337	-0.205	2.002			-0.380	-0.413	1.968			-0.398	-0.462	1.932			0.008	0.082	1.746			0.121	0.017	1.547
-0.122	-0.285	1.800			-0.088	-0.207	1.838			-0.046	0.224	1.843			-0.126	0.381	1.785			-0.268	0.047	1.913			-0.337	-0.205	2.002			-0.380	-0.413	1.970			-0.398	-0.462	1.932			0.008	0.082	1.746			0.121	0.017	1.547
-0.122	-0.285	1.800			-0.088	-0.207	1.839			-0.046	0.225	1.844			-0.126	0.381	1.785			-0.268	0.047	1.913			-0.337	-0.205	2.002			-0.380	-0.413	1.970			-0.398	-0.462	1.932			0.008	0.082	1.746			0.120	0.017	1.547
-0.122	-0.285	1.800			-0.088	-0.208	1.839			-0.047	0.224	1.842			-0.125	0.381	1.786			-0.268	0.047	1.913			-0.337	-0.205	2.002			-0.380	-0.413	1.970			-0.398	-0.462	1.932			0.008	0.082	1.746			0.120	0.017	1.547
-0.122	-0.285	1.800			-0.088	-0.208	1.840			-0.046	0.225	1.846			-0.125	0.381	1.786			-0.269	0.048	1.914			-0.337	-0.205	2.002			-0.380	-0.413	1.969			-0.398	-0.462	1.932			0.008	0.082	1.746			0.119	0.017	1.547
-0.122	-0.285	1.800			-0.087	-0.208	1.840			-0.046	0.225	1.845			-0.125	0.381	1.786			-0.269	0.049	1.914			-0.337	-0.205	2.002			-0.379	-0.413	1.969			-0.398	-0.462	1.932			0.008	0.082	1.747			0.119	0.017	1.547
-0.122	-0.285	1.800			-0.087	-0.208	1.840			-0.046	0.225	1.846			-0.125	0.381	1.787			-0.269	0.049	1.914			-0.337	-0.205	2.002			-0.379	-0.412	1.968			-0.398	-0.462	1.932			0.008	0.082	1.747			0.119	0.017	1.547
-0.122	-0.285	1.801			-0.087	-0.208	1.841			-0.046	0.225	1.847			-0.125	0.380	1.787			-0.269	0.049	1.914			-0.337	-0.205	2.002			-0.379	-0.412	1.968			-0.398	-0.462	1.932			0.008	0.081	1.747			0.118	0.017	1.547
-0.122	-0.285	1.801			-0.087	-0.208	1.841			-0.045	0.226	1.849			-0.125	0.380	1.787			-0.269	0.049	1.914			-0.337	-0.205	2.002			-0.380	-0.412	1.971			-0.397	-0.459	1.933			0.008	0.081	1.747			0.118	0.017	1.547
-0.122	-0.285	1.801			-0.087	-0.209	1.842			-0.045	0.226	1.850			-0.125	0.379	1.788			-0.269	0.049	1.914			-0.337	-0.205	2.002			-0.381	-0.411	1.974			-0.397	-0.458	1.933			0.008	0.081	1.747			0.118	0.017	1.547
-0.122	-0.285	1.801			-0.086	-0.209	1.843			-0.045	0.226	1.851			-0.125	0.378	1.788			-0.269	0.049	1.915			-0.337	-0.205	2.002			-0.382	-0.411	1.976			-0.396	-0.456	1.934			0.008	0.081	1.747			0.118	0.017	1.547
-0.122	-0.285	1.801			-0.086	-0.209	1.843			-0.046	0.224	1.846			-0.125	0.378	1.788			-0.269	0.049	1.915			-0.337	-0.205	2.002			-0.382	-0.411	1.978			-0.396	-0.454	1.934			0.008	0.081	1.747			0.118	0.017	1.548
-0.122	-0.286	1.801			-0.086	-0.209	1.843			-0.047	0.222	1.842			-0.125	0.378	1.788			-0.269	0.049	1.915			-0.337	-0.205	2.002			-0.383	-0.411	1.980			-0.396	-0.453	1.935			0.008	0.081	1.747			0.118	0.017	1.548
-0.122	-0.286	1.801			-0.086	-0.209	1.843			-0.047	0.222	1.841			-0.125	0.378	1.788			-0.268	0.051	1.915			-0.337	-0.204	2.002			-0.382	-0.409	1.978			-0.396	-0.453	1.935			0.008	0.081	1.747			0.118	0.017	1.548
-0.122	-0.286	1.801			-0.086	-0.209	1.844			-0.047	0.221	1.841			-0.125	0.378	1.789			-0.268	0.051	1.915			-0.337	-0.203	2.002			-0.381	-0.408	1.977			-0.395	-0.453	1.935			0.008	0.081	1.747			0.118	0.017	1.548
-0.122	-0.286	1.801			-0.086	-0.210	1.844			-0.045	0.222	1.843			-0.125	0.378	1.789			-0.268	0.051	1.915			-0.337	-0.203	2.002			-0.382	-0.408	1.979			-0.395	-0.452	1.935			0.008	0.081	1.747			0.118	0.017	1.548
-0.122	-0.286	1.801			-0.086	-0.210	1.844			-0.045	0.222	1.843			-0.125	0.378	1.789			-0.268	0.052	1.915			-0.337	-0.202	2.002			-0.382	-0.407	1.979			-0.395	-0.451	1.936			0.008	0.081	1.747			0.119	0.017	1.549
-0.122	-0.286	1.801			-0.086	-0.210	1.844			-0.049	0.223	1.836			-0.125	0.382	1.789			-0.268	0.052	1.915			-0.337	-0.202	2.003			-0.382	-0.407	1.980			-0.395	-0.451	1.936			0.008	0.080	1.748			0.120	0.017	1.549
-0.122	-0.286	1.801			-0.086	-0.210	1.844			-0.050	0.223	1.833			-0.126	0.383	1.789			-0.268	0.052	1.915			-0.337	-0.202	2.003			-0.382	-0.407	1.980			-0.395	-0.451	1.936			0.008	0.080	1.748			0.120	0.018	1.550
-0.122	-0.286	1.801			-0.086	-0.210	1.844			-0.056	0.224	1.827			-0.126	0.387	1.789			-0.268	0.052	1.915			-0.337	-0.201	2.003			-0.381	-0.406	1.979			-0.395	-0.451	1.936			0.008	0.080	1.748			0.121	0.018	1.551
-0.122	-0.287	1.801			-0.086	-0.209	1.844			-0.058	0.223	1.825			-0.126	0.388	1.789			-0.268	0.052	1.915			-0.337	-0.201	2.003			-0.381	-0.406	1.979			-0.395	-0.451	1.936			0.008	0.080	1.748			0.122	0.018	1.552
-0.122	-0.287	1.801			-0.087	-0.209	1.843			-0.059	0.223	1.823			-0.126	0.389	1.789			-0.268	0.052	1.915			-0.337	-0.201	2.003			-0.381	-0.406	1.979			-0.395	-0.451	1.936			0.008	0.080	1.748			0.123	0.018	1.552
-0.122	-0.287	1.801			-0.087	-0.209	1.843			-0.059	0.223	1.823			-0.126	0.389	1.789			-0.268	0.053	1.915			-0.337	-0.201	2.003			-0.381	-0.406	1.979			-0.395	-0.451	1.936			0.008	0.079	1.748			0.124	0.019	1.553
-0.122	-0.287	1.801			-0.087	-0.209	1.843			-0.059	0.224	1.823			-0.126	0.390	1.789			-0.268	0.053	1.915			-0.337	-0.201	2.003			-0.381	-0.406	1.978			-0.396	-0.451	1.936			0.008	0.079	1.749			0.124	0.019	1.553
-0.122	-0.287	1.801			-0.087	-0.209	1.842			-0.059	0.224	1.822			-0.126	0.390	1.789			-0.268	0.053	1.915			-0.337	-0.201	2.003			-0.381	-0.406	1.977			-0.396	-0.451	1.937			0.008	0.079	1.749			0.124	0.019	1.553
-0.122	-0.287	1.801			-0.088	-0.209	1.842			-0.059	0.225	1.822			-0.126	0.391	1.789			-0.267	0.053	1.915			-0.337	-0.201	2.003			-0.380	-0.406	1.976			-0.396	-0.451	1.937			0.009	0.079	1.749			0.124	0.019	1.554
-0.122	-0.287	1.802			-0.088	-0.210	1.842			-0.058	0.225	1.822			-0.126	0.391	1.789			-0.266	0.052	1.912			-0.337	-0.201	2.003			-0.380	-0.406	1.975			-0.396	-0.451	1.937			0.009	0.078	1.749			0.125	0.019	1.554
-0.122	-0.288	1.802			-0.088	-0.210	1.842			-0.058	0.226	1.822			-0.126	0.392	1.789			-0.266	0.051	1.911			-0.337	-0.201	2.003			-0.380	-0.406	1.974			-0.396	-0.451	1.937			0.009	0.078	1.749			0.125	0.019	1.554
-0.122	-0.288	1.802			-0.088	-0.210	1.842			-0.059	0.226	1.822			-0.126	0.392	1.788			-0.265	0.051	1.910			-0.337	-0.201	2.003			-0.379	-0.406	1.972			-0.396	-0.452	1.937			0.009	0.078	1.750			0.125	0.019	1.554
-0.122	-0.288	1.802			-0.088	-0.210	1.841			-0.059	0.226	1.821			-0.127	0.392	1.788			-0.265	0.050	1.910			-0.337	-0.200	2.003			-0.379	-0.406	1.971			-0.397	-0.452	1.937			0.009	0.078	1.750			0.125	0.019	1.554
-0.122	-0.289	1.802			-0.089	-0.210	1.841			-0.062	0.229	1.818			-0.128	0.397	1.785			-0.265	0.050	1.909			-0.337	-0.201	2.003			-0.379	-0.406	1.970			-0.397	-0.452	1.937			0.009	0.078	1.750			0.125	0.019	1.555
-0.122	-0.289	1.802			-0.089	-0.210	1.840			-0.062	0.229	1.818			-0.129	0.397	1.784			-0.265	0.049	1.909			-0.337	-0.201	2.002			-0.379	-0.406	1.969			-0.397	-0.452	1.937			0.009	0.077	1.750			0.126	0.019	1.555
-0.122	-0.289	1.801			-0.089	-0.210	1.839			-0.066	0.232	1.814			-0.129	0.402	1.782			-0.264	0.049	1.908			-0.337	-0.201	2.002			-0.378	-0.407	1.967			-0.397	-0.453	1.937			0.009	0.077	1.750			0.126	0.019	1.555
-0.122	-0.290	1.801			-0.090	-0.210	1.839			-0.064	0.230	1.818			-0.128	0.400	1.782			-0.264	0.048	1.907			-0.337	-0.201	2.002			-0.378	-0.407	1.966			-0.397	-0.453	1.937			0.009	0.077	1.750			0.126	0.019	1.555
-0.122	-0.290	1.801			-0.090	-0.210	1.838			-0.063	0.230	1.818			-0.128	0.399	1.782			-0.264	0.048	1.907			-0.337	-0.201	2.002			-0.378	-0.407	1.964			-0.398	-0.453	1.937			0.009	0.077	1.750			0.126	0.019	1.555
-0.122	-0.290	1.801			-0.090	-0.211	1.838			-0.063	0.229	1.819			-0.128	0.398	1.782			-0.264	0.048	1.906			-0.337	-0.201	2.002			-0.378	-0.407	1.963			-0.398	-0.454	1.937			0.009	0.077	1.751			0.126	0.019	1.555
-0.122	-0.291	1.801			-0.090	-0.211	1.838			-0.052	0.237	1.849			-0.127	0.393	1.783			-0.263	0.047	1.906			-0.337	-0.201	2.002			-0.377	-0.408	1.962			-0.398	-0.454	1.937			0.009	0.076	1.751			0.126	0.020	1.556
-0.121	-0.292	1.801			-0.090	-0.212	1.838			-0.051	0.237	1.850			-0.127	0.392	1.783			-0.263	0.047	1.905			-0.337	-0.201	2.002			-0.377	-0.408	1.961			-0.398	-0.454	1.937			0.009	0.076	1.751			0.127	0.020	1.556
-0.121	-0.292	1.801			-0.090	-0.212	1.838			-0.051	0.237	1.847			-0.127	0.392	1.783			-0.263	0.046	1.905			-0.337	-0.201	2.002			-0.377	-0.408	1.960			-0.398	-0.454	1.937			0.009	0.076	1.751			0.127	0.020	1.556
-0.121	-0.293	1.801			-0.090	-0.212	1.838			-0.047	0.243	1.862			-0.126	0.389	1.784			-0.263	0.046	1.905			-0.337	-0.201	2.002			-0.377	-0.408	1.960			-0.398	-0.455	1.937			0.009	0.076	1.751			0.127	0.020	1.556
-0.121	-0.293	1.801			-0.090	-0.212	1.838			-0.049	0.240	1.851			-0.126	0.390	1.784			-0.263	0.046	1.904			-0.337	-0.201	2.002			-0.378	-0.409	1.962			-0.399	-0.455	1.937			0.009	0.076	1.751			0.127	0.020	1.556
-0.121	-0.293	1.801			-0.090	-0.212	1.838			-0.051	0.242	1.849			-0.126	0.392	1.784			-0.263	0.046	1.904			-0.337	-0.201	2.002			-0.379	-0.409	1.964			-0.399	-0.455	1.937			0.009	0.076	1.751			0.128	0.020	1.557
-0.121	-0.294	1.801			-0.090	-0.213	1.838			-0.058	0.240	1.841			-0.126	0.394	1.784			-0.263	0.045	1.904			-0.337	-0.201	2.002			-0.380	-0.410	1.967			-0.399	-0.455	1.937			0.009	0.075	1.752			0.128	0.021	1.557
-0.121	-0.294	1.801			-0.090	-0.213	1.838			-0.054	0.235	1.838			-0.125	0.393	1.785			-0.263	0.045	1.904			-0.337	-0.202	2.001			-0.380	-0.410	1.966			-0.399	-0.456	1.937			0.009	0.075	1.752			0.129	0.021	1.558
-0.121	-0.294	1.802			-0.090	-0.213	1.838			-0.049	0.235	1.849			-0.125	0.392	1.787			-0.263	0.045	1.904			-0.337	-0.202	2.001			-0.379	-0.410	1.966			-0.399	-0.457	1.936			0.009	0.075	1.752			0.130	0.021	1.558
-0.121	-0.294	1.802			-0.090	-0.213	1.838			-0.048	0.234	1.848			-0.124	0.392	1.789			-0.263	0.045	1.904			-0.338	-0.202	2.002			-0.380	-0.410	1.966			-0.399	-0.457	1.936			0.009	0.075	1.752			0.130	0.022	1.559
-0.121	-0.294	1.802			-0.090	-0.213	1.838			-0.047	0.232	1.847			-0.124	0.391	1.790			-0.263	0.045	1.904			-0.338	-0.202	2.002			-0.380	-0.410	1.967			-0.399	-0.457	1.936			0.009	0.075	1.752			0.131	0.022	1.559
-0.121	-0.294	1.802			-0.090	-0.213	1.838			-0.046	0.230	1.846			-0.123	0.391	1.792			-0.263	0.045	1.904			-0.338	-0.202	2.002			-0.380	-0.410	1.967			-0.399	-0.457	1.936			0.010	0.075	1.752			0.132	0.022	1.560
-0.121	-0.294	1.802			-0.090	-0.213	1.838			-0.045	0.228	1.844			-0.123	0.391	1.793			-0.263	0.045	1.904			-0.338	-0.202	2.002			-0.380	-0.410	1.967			-0.399	-0.458	1.936			0.010	0.074	1.752			0.132	0.023	1.560
-0.121	-0.294	1.802			-0.090	-0.213	1.838			-0.044	0.226	1.843			-0.123	0.391	1.794			-0.263	0.044	1.904			-0.338	-0.202	2.002			-0.380	-0.410	1.966			-0.399	-0.459	1.936			0.010	0.074	1.753			0.133	0.023	1.560
-0.120	-0.294	1.802			-0.090	-0.213	1.839			-0.044	0.226	1.843			-0.122	0.391	1.795			-0.264	0.044	1.904			-0.338	-0.202	2.002			-0.380	-0.411	1.967			-0.399	-0.459	1.936			0.010	0.074	1.753			0.133	0.024	1.560
-0.120	-0.294	1.802			-0.090	-0.213	1.839			-0.044	0.226	1.843			-0.122	0.391	1.796			-0.264	0.044	1.904			-0.338	-0.202	2.002			-0.381	-0.411	1.969			-0.399	-0.459	1.936			0.010	0.074	1.753			0.133	0.024	1.560
-0.120	-0.294	1.802			-0.090	-0.213	1.839			-0.046	0.226	1.841			-0.122	0.392	1.797			-0.264	0.044	1.904			-0.338	-0.202	2.002			-0.380	-0.411	1.967			-0.399	-0.459	1.936			0.010	0.074	1.753			0.133	0.024	1.560
-0.120	-0.295	1.802			-0.090	-0.213	1.839			-0.044	0.228	1.849			-0.122	0.392	1.797			-0.264	0.044	1.904			-0.338	-0.202	2.002			-0.379	-0.411	1.965			-0.399	-0.459	1.936			0.010	0.074	1.753			0.133	0.024	1.560
-0.120	-0.295	1.802			-0.090	-0.213	1.839			-0.046	0.226	1.844			-0.122	0.392	1.798			-0.264	0.044	1.904			-0.338	-0.203	2.002			-0.379	-0.411	1.964			-0.399	-0.459	1.935			0.010	0.074	1.753			0.133	0.025	1.560
-0.120	-0.295	1.802			-0.090	-0.213	1.839			-0.047	0.226	1.844			-0.122	0.392	1.798			-0.264	0.045	1.905			-0.338	-0.203	2.001			-0.378	-0.411	1.962			-0.399	-0.460	1.935			0.010	0.074	1.753			0.132	0.025	1.559
-0.120	-0.295	1.802			-0.089	-0.213	1.839			-0.047	0.226	1.844			-0.122	0.392	1.799			-0.265	0.046	1.907			-0.338	-0.203	2.001			-0.377	-0.411	1.961			-0.399	-0.460	1.935			0.010	0.074	1.753			0.121	0.022	1.553
-0.120	-0.294	1.802			-0.089	-0.213	1.840			-0.048	0.227	1.844			-0.122	0.393	1.799			-0.265	0.048	1.908			-0.338	-0.202	2.001			-0.376	-0.410	1.959			-0.399	-0.460	1.935			0.009	0.074	1.752			0.113	0.021	1.550
-0.121	-0.294	1.802			-0.089	-0.212	1.840			-0.051	0.226	1.840			-0.123	0.393	1.800			-0.266	0.050	1.910			-0.337	-0.202	2.000			-0.375	-0.409	1.957			-0.398	-0.460	1.934			0.009	0.075	1.752			0.106	0.019	1.547
-0.121	-0.293	1.802			-0.089	-0.212	1.840			-0.053	0.227	1.840			-0.123	0.394	1.800			-0.266	0.053	1.912			-0.337	-0.199	2.003			-0.374	-0.408	1.956			-0.398	-0.460	1.933			0.008	0.076	1.752			0.091	0.018	1.539
-0.122	-0.291	1.802			-0.090	-0.211	1.841			-0.057	0.227	1.860			-0.123	0.394	1.800			-0.266	0.055	1.914			-0.337	-0.196	2.005			-0.374	-0.408	1.955			-0.398	-0.460	1.933			0.007	0.077	1.750			0.082	0.017	1.535
-0.124	-0.287	1.804			-0.090	-0.207	1.844			-0.058	0.250	1.889			-0.123	0.394	1.801			-0.266	0.057	1.915			-0.337	-0.195	2.006			-0.373	-0.408	1.954			-0.397	-0.461	1.934			0.006	0.077	1.749			0.072	0.015	1.529
-0.126	-0.280	1.805			-0.091	-0.204	1.847			-0.060	0.244	1.895			-0.123	0.394	1.801			-0.266	0.059	1.917			-0.337	-0.190	2.009			-0.372	-0.407	1.953			-0.397	-0.461	1.934			0.005	0.078	1.748			0.063	0.012	1.524
-0.128	-0.272	1.808			-0.092	-0.200	1.850			-0.061	0.238	1.904			-0.123	0.394	1.801			-0.267	0.074	1.929			-0.337	-0.183	2.013			-0.372	-0.407	1.952			-0.396	-0.461	1.935			0.003	0.079	1.747			0.052	0.010	1.516
-0.133	-0.224	1.824			-0.093	-0.162	1.867			-0.061	0.244	1.910			-0.123	0.394	1.802			-0.268	0.082	1.937			-0.337	-0.178	2.016			-0.371	-0.407	1.952			-0.396	-0.462	1.935			0.001	0.080	1.745			0.045	0.008	1.511
-0.135	-0.212	1.827			-0.093	-0.149	1.869			-0.064	0.251	1.899			-0.125	0.397	1.800			-0.269	0.089	1.944			-0.337	-0.174	2.019			-0.372	-0.410	1.953			-0.396	-0.464	1.937			-0.001	0.081	1.743			0.038	0.007	1.508
-0.137	-0.203	1.827			-0.096	-0.137	1.866			-0.083	0.250	1.848			-0.130	0.405	1.796			-0.270	0.094	1.948			-0.337	-0.170	2.022			-0.386	-0.419	2.014			-0.395	-0.465	1.940			-0.003	0.081	1.741			0.033	0.006	1.506
-0.138	-0.197	1.828			-0.099	-0.129	1.863			-0.089	0.250	1.833			-0.134	0.410	1.793			-0.270	0.097	1.952			-0.337	-0.165	2.027			-0.393	-0.420	2.046			-0.394	-0.465	1.944			-0.006	0.082	1.739			0.028	0.005	1.504
-0.139	-0.192	1.828			-0.102	-0.123	1.859			-0.093	0.250	1.824			-0.137	0.414	1.791			-0.271	0.100	1.954			-0.337	-0.162	2.029			-0.395	-0.421	2.051			-0.392	-0.465	1.950			-0.010	0.081	1.735			0.018	-0.001	1.498
-0.141	-0.188	1.828			-0.104	-0.119	1.856			-0.096	0.250	1.818			-0.140	0.417	1.789			-0.271	0.102	1.956			-0.338	-0.158	2.032			-0.401	-0.419	2.075			-0.391	-0.465	1.954			-0.014	0.081	1.731			0.014	-0.003	1.496
-0.142	-0.186	1.827			-0.106	-0.116	1.853			-0.098	0.250	1.814			-0.142	0.419	1.787			-0.271	0.104	1.958			-0.338	-0.157	2.033			-0.405	-0.415	2.097			-0.415	-0.465	2.048			-0.017	0.080	1.727			0.010	-0.004	1.494
-0.143	-0.184	1.826			-0.108	-0.115	1.851			-0.100	0.250	1.810			-0.144	0.420	1.786			-0.271	0.106	1.959			-0.338	-0.155	2.034			-0.408	-0.413	2.108			-0.422	-0.465	2.070			-0.019	0.079	1.724			0.006	-0.005	1.492
-0.145	-0.184	1.824			-0.110	-0.115	1.848			-0.102	0.250	1.808			-0.146	0.422	1.784			-0.271	0.107	1.960			-0.338	-0.154	2.035			-0.410	-0.413	2.115			-0.426	-0.466	2.084			-0.021	0.079	1.721			0.001	-0.011	1.491
-0.147	-0.184	1.824			-0.116	-0.118	1.847			-0.139	0.219	1.841			-0.147	0.414	1.785			-0.272	0.110	1.962			-0.338	-0.153	2.036			-0.412	-0.411	2.123			-0.438	-0.482	2.115			-0.023	0.078	1.718			-0.001	-0.013	1.490
-0.153	-0.195	1.823			-0.126	-0.131	1.849			-0.175	0.197	1.880			-0.147	0.408	1.786			-0.272	0.111	1.963			-0.338	-0.152	2.034			-0.411	-0.416	2.110			-0.438	-0.490	2.112			-0.025	0.078	1.716			-0.004	-0.017	1.489
-0.157	-0.199	1.823			-0.131	-0.135	1.850			-0.179	0.194	1.880			-0.148	0.403	1.786			-0.273	0.113	1.964			-0.336	-0.151	2.028			-0.411	-0.417	2.103			-0.440	-0.498	2.110			-0.027	0.077	1.714			-0.007	-0.018	1.488
-0.159	-0.204	1.822			-0.134	-0.140	1.850			-0.182	0.192	1.880			-0.149	0.400	1.787			-0.272	0.113	1.963			-0.333	-0.154	2.016			-0.411	-0.417	2.102			-0.442	-0.502	2.111			-0.028	0.077	1.712			-0.009	-0.021	1.487
-0.161	-0.208	1.821			-0.137	-0.143	1.849			-0.184	0.190	1.880			-0.150	0.397	1.787			-0.272	0.114	1.962			-0.334	-0.151	2.019			-0.412	-0.417	2.100			-0.417	-0.476	2.047			-0.030	0.076	1.710			-0.011	-0.023	1.487
-0.163	-0.210	1.820			-0.139	-0.145	1.849			-0.186	0.188	1.878			-0.150	0.395	1.787			-0.272	0.114	1.960			-0.334	-0.150	2.020			-0.413	-0.417	2.100			-0.412	-0.470	2.037			-0.031	0.076	1.708			-0.013	-0.025	1.486
-0.164	-0.212	1.820			-0.141	-0.147	1.848			-0.187	0.186	1.876			-0.151	0.393	1.787			-0.272	0.114	1.959			-0.340	-0.136	2.036			-0.410	-0.403	2.083			-0.393	-0.420	2.010			-0.032	0.075	1.707			-0.015	-0.027	1.485
-0.165	-0.214	1.819			-0.142	-0.148	1.848			-0.188	0.185	1.874			-0.152	0.391	1.787			-0.272	0.114	1.957			-0.343	-0.127	2.046			-0.409	-0.397	2.079			-0.391	-0.422	2.002			-0.033	0.075	1.705			-0.017	-0.028	1.485
-0.166	-0.215	1.819			-0.143	-0.150	1.848			-0.189	0.183	1.871			-0.152	0.389	1.787			-0.272	0.113	1.956			-0.343	-0.128	2.045			-0.410	-0.399	2.079			-0.395	-0.443	1.991			-0.034	0.074	1.704			-0.018	-0.029	1.484
-0.167	-0.216	1.819			-0.145	-0.151	1.847			-0.189	0.182	1.869			-0.153	0.388	1.787			-0.272	0.113	1.954			-0.345	-0.126	2.048			-0.410	-0.399	2.080			-0.394	-0.446	1.983			-0.035	0.074	1.703			-0.020	-0.031	1.484
-0.168	-0.217	1.818			-0.145	-0.152	1.847			-0.189	0.182	1.867			-0.153	0.386	1.787			-0.272	0.112	1.952			-0.347	-0.122	2.054			-0.406	-0.395	2.063			-0.392	-0.437	1.977			-0.036	0.074	1.702			-0.021	-0.031	1.483
-0.168	-0.218	1.818			-0.146	-0.152	1.846			-0.189	0.181	1.865			-0.154	0.385	1.787			-0.271	0.111	1.951			-0.348	-0.120	2.057			-0.404	-0.394	2.054			-0.391	-0.434	1.973			-0.036	0.074	1.701			-0.023	-0.032	1.482
-0.169	-0.219	1.818			-0.147	-0.153	1.846			-0.189	0.181	1.863			-0.154	0.384	1.787			-0.271	0.111	1.950			-0.349	-0.119	2.059			-0.403	-0.395	2.046			-0.391	-0.438	1.969			-0.037	0.074	1.701			-0.024	-0.034	1.482
-0.169	-0.220	1.818			-0.148	-0.154	1.846			-0.189	0.180	1.861			-0.155	0.383	1.787			-0.271	0.110	1.949			-0.350	-0.118	2.061			-0.391	-0.395	2.014			-0.392	-0.439	1.967			-0.038	0.073	1.700			-0.025	-0.034	1.482
-0.169	-0.220	1.817			-0.148	-0.154	1.845			-0.188	0.180	1.859			-0.155	0.382	1.787			-0.271	0.110	1.948			-0.350	-0.117	2.062			-0.377	-0.378	2.000			-0.390	-0.438	1.965			-0.038	0.073	1.699			-0.027	-0.034	1.481
-0.170	-0.221	1.817			-0.148	-0.155	1.845			-0.187	0.180	1.858			-0.156	0.381	1.787			-0.271	0.109	1.947			-0.350	-0.116	2.064			-0.375	-0.380	1.993			-0.391	-0.442	1.962			-0.039	0.073	1.698			-0.037	-0.030	1.467
-0.170	-0.221	1.817			-0.149	-0.155	1.845			-0.187	0.180	1.856			-0.156	0.380	1.788			-0.271	0.109	1.946			-0.351	-0.115	2.065			-0.374	-0.382	1.988			-0.391	-0.444	1.963			-0.039	0.073	1.698			-0.043	-0.028	1.459
-0.170	-0.222	1.817			-0.149	-0.156	1.845			-0.186	0.180	1.854			-0.157	0.380	1.788			-0.271	0.108	1.945			-0.351	-0.115	2.066			-0.395	-0.388	2.054			-0.425	-0.466	2.052			-0.040	0.073	1.697			-0.046	-0.027	1.457
-0.171	-0.222	1.817			-0.149	-0.156	1.844			-0.186	0.180	1.853			-0.157	0.379	1.788			-0.271	0.108	1.945			-0.351	-0.114	2.067			-0.401	-0.391	2.067			-0.434	-0.477	2.069			-0.040	0.073	1.696			-0.047	-0.026	1.456
-0.171	-0.222	1.816			-0.150	-0.156	1.844			-0.185	0.180	1.852			-0.158	0.378	1.788			-0.271	0.108	1.944			-0.352	-0.113	2.068			-0.404	-0.392	2.074			-0.440	-0.483	2.080			-0.039	0.074	1.695			-0.049	-0.024	1.457
-0.171	-0.222	1.816			-0.150	-0.156	1.844			-0.184	0.180	1.850			-0.158	0.378	1.788			-0.271	0.108	1.944			-0.352	-0.113	2.069			-0.406	-0.393	2.083			-0.444	-0.487	2.090			-0.031	0.079	1.690			-0.050	-0.022	1.457
-0.171	-0.221	1.816			-0.149	-0.156	1.843			-0.183	0.181	1.849			-0.158	0.377	1.788			-0.271	0.107	1.944			-0.352	-0.112	2.070			-0.407	-0.394	2.088			-0.446	-0.481	2.102			-0.026	0.082	1.687			-0.051	-0.021	1.457
-0.171	-0.221	1.816			-0.149	-0.156	1.843			-0.182	0.181	1.848			-0.159	0.377	1.788			-0.272	0.107	1.943			-0.351	-0.114	2.069			-0.392	-0.407	2.035			-0.439	-0.478	2.085			-0.022	0.084	1.684			-0.053	-0.020	1.457
-0.171	-0.220	1.816			-0.149	-0.155	1.843			-0.182	0.182	1.848			-0.159	0.376	1.788			-0.272	0.107	1.943			-0.351	-0.116	2.068			-0.387	-0.412	2.016			-0.434	-0.477	2.073			-0.019	0.086	1.682			-0.054	-0.018	1.457
-0.170	-0.219	1.815			-0.148	-0.154	1.843			-0.181	0.182	1.847			-0.159	0.376	1.788			-0.272	0.107	1.943			-0.350	-0.117	2.067			-0.382	-0.411	2.006			-0.429	-0.473	2.064			-0.016	0.088	1.681			-0.056	-0.017	1.457
-0.170	-0.219	1.815			-0.148	-0.154	1.843			-0.180	0.182	1.846			-0.160	0.375	1.788			-0.272	0.107	1.943			-0.350	-0.119	2.066			-0.395	-0.412	2.053			-0.432	-0.471	2.079			-0.014	0.088	1.678			-0.057	-0.016	1.457
-0.170	-0.218	1.815			-0.147	-0.153	1.843			-0.178	0.183	1.846			-0.160	0.375	1.788			-0.272	0.107	1.943			-0.349	-0.120	2.065			-0.387	-0.416	2.021			-0.428	-0.470	2.067			-0.012	0.089	1.676			-0.058	-0.015	1.456
-0.170	-0.217	1.815			-0.146	-0.152	1.843			-0.177	0.184	1.846			-0.160	0.375	1.788			-0.272	0.107	1.943			-0.349	-0.122	2.064			-0.384	-0.418	2.008			-0.425	-0.470	2.058			-0.010	0.088	1.674			-0.060	-0.014	1.455
-0.169	-0.216	1.815			-0.146	-0.151	1.843			-0.177	0.184	1.845			-0.160	0.374	1.788			-0.272	0.107	1.943			-0.349	-0.121	2.065			-0.380	-0.415	2.003			-0.422	-0.466	2.054			-0.008	0.086	1.673			-0.062	-0.013	1.455
-0.169	-0.214	1.815			-0.145	-0.150	1.843			-0.176	0.184	1.845			-0.161	0.374	1.788			-0.274	0.107	1.945			-0.350	-0.121	2.068			-0.380	-0.412	1.998			-0.421	-0.463	2.049			-0.006	0.084	1.672			-0.063	-0.012	1.455
-0.169	-0.213	1.815			-0.145	-0.149	1.843			-0.176	0.184	1.845			-0.161	0.374	1.788			-0.275	0.108	1.947			-0.350	-0.121	2.069			-0.378	-0.410	1.994			-0.419	-0.460	2.045			-0.004	0.083	1.672			-0.065	-0.011	1.455
-0.169	-0.212	1.815			-0.145	-0.148	1.844			-0.178	0.185	1.848			-0.161	0.373	1.788			-0.276	0.108	1.948			-0.351	-0.121	2.071			-0.376	-0.407	1.989			-0.417	-0.457	2.040			-0.003	0.081	1.672			-0.067	-0.010	1.455
-0.169	-0.211	1.815			-0.145	-0.148	1.844			-0.178	0.185	1.849			-0.161	0.373	1.788			-0.277	0.109	1.950			-0.342	-0.139	2.043			-0.377	-0.416	1.980			-0.416	-0.462	2.033			-0.001	0.079	1.672			-0.069	-0.009	1.455
-0.170	-0.210	1.815			-0.144	-0.147	1.845			-0.178	0.185	1.849			-0.161	0.373	1.788			-0.278	0.109	1.951			-0.340	-0.143	2.036			-0.392	-0.383	2.054			-0.425	-0.448	2.085			0.000	0.077	1.672			-0.071	-0.008	1.456
-0.170	-0.209	1.815			-0.144	-0.146	1.846			-0.178	0.185	1.849			-0.162	0.373	1.788			-0.278	0.110	1.952			-0.338	-0.146	2.030			-0.400	-0.308	2.114			-0.428	-0.399	2.121			0.002	0.075	1.673			-0.073	-0.007	1.456
-0.170	-0.208	1.815			-0.144	-0.145	1.846			-0.178	0.185	1.849			-0.162	0.373	1.788			-0.279	0.110	1.953			-0.336	-0.148	2.025			-0.402	-0.275	2.139			-0.428	-0.380	2.135			0.003	0.073	1.675			-0.074	-0.006	1.457
-0.170	-0.208	1.816			-0.144	-0.145	1.847			-0.178	0.185	1.849			-0.162	0.372	1.788			-0.279	0.110	1.953			-0.335	-0.150	2.020			-0.403	-0.260	2.150			-0.429	-0.366	2.145			0.004	0.071	1.677			-0.076	-0.005	1.458
-0.170	-0.207	1.816			-0.144	-0.144	1.847			-0.179	0.185	1.849			-0.162	0.372	1.788			-0.279	0.111	1.954			-0.334	-0.152	2.017			-0.403	-0.252	2.157			-0.429	-0.358	2.151			0.004	0.069	1.678			-0.078	-0.005	1.460
-0.170	-0.206	1.816			-0.144	-0.143	1.848			-0.179	0.185	1.849			-0.162	0.372	1.788			-0.280	0.111	1.955			-0.333	-0.153	2.014			-0.403	-0.246	2.162			-0.429	-0.351	2.157			0.004	0.066	1.680			-0.079	-0.004	1.461
-0.170	-0.205	1.816			-0.144	-0.143	1.848			-0.178	0.185	1.849			-0.162	0.372	1.788			-0.280	0.112	1.955			-0.332	-0.155	2.011			-0.404	-0.240	2.166			-0.429	-0.345	2.161			0.004	0.064	1.681			-0.081	-0.003	1.462
-0.171	-0.205	1.816			-0.144	-0.142	1.848			-0.178	0.186	1.847			-0.163	0.372	1.788			-0.280	0.113	1.956			-0.331	-0.156	2.009			-0.404	-0.235	2.171			-0.429	-0.340	2.165			0.004	0.062	1.681			-0.082	-0.003	1.463
-0.171	-0.204	1.816			-0.144	-0.142	1.848			-0.177	0.186	1.845			-0.163	0.372	1.788			-0.281	0.113	1.956			-0.330	-0.156	2.007			-0.405	-0.232	2.173			-0.429	-0.336	2.168			0.004	0.061	1.682			-0.084	-0.002	1.464
-0.171	-0.203	1.816			-0.144	-0.141	1.848			-0.176	0.186	1.843			-0.163	0.372	1.788			-0.281	0.114	1.957			-0.330	-0.157	2.005			-0.405	-0.228	2.176			-0.430	-0.333	2.171			0.004	0.059	1.683			-0.085	-0.002	1.465
-0.171	-0.203	1.816			-0.144	-0.141	1.848			-0.183	0.187	1.856			-0.163	0.372	1.788			-0.281	0.115	1.958			-0.329	-0.158	2.004			-0.405	-0.225	2.179			-0.430	-0.329	2.174			0.004	0.058	1.683			-0.086	-0.002	1.466
-0.172	-0.202	1.817			-0.147	-0.140	1.853			-0.207	0.188	1.909			-0.164	0.371	1.789			-0.282	0.115	1.958			-0.329	-0.158	2.002			-0.406	-0.222	2.181			-0.430	-0.326	2.177			0.004	0.057	1.683			-0.088	-0.001	1.467
-0.173	-0.201	1.817			-0.148	-0.140	1.856			-0.207	0.188	1.910			-0.164	0.371	1.788			-0.282	0.116	1.959			-0.329	-0.159	2.001			-0.406	-0.219	2.183			-0.430	-0.312	2.189			0.004	0.055	1.684			-0.090	-0.001	1.467
-0.173	-0.201	1.818			-0.148	-0.140	1.857			-0.207	0.189	1.910			-0.164	0.371	1.788			-0.282	0.116	1.959			-0.328	-0.160	2.000			-0.406	-0.219	2.183			-0.430	-0.296	2.202			0.003	0.054	1.684			-0.093	-0.001	1.468
-0.174	-0.200	1.818			-0.149	-0.139	1.858			-0.207	0.188	1.906			-0.164	0.371	1.788			-0.283	0.117	1.960			-0.328	-0.160	1.998			-0.406	-0.218	2.183			-0.430	-0.286	2.210			0.003	0.053	1.684			-0.095	-0.001	1.468
-0.174	-0.200	1.819			-0.150	-0.139	1.860			-0.206	0.188	1.903			-0.164	0.371	1.787			-0.283	0.117	1.960			-0.328	-0.161	1.997			-0.406	-0.218	2.183			-0.430	-0.280	2.216			0.005	0.044	1.698			-0.098	-0.000	1.468
-0.175	-0.199	1.819			-0.150	-0.139	1.861			-0.211	0.185	1.908			-0.165	0.371	1.787			-0.284	0.117	1.960			-0.327	-0.161	1.996			-0.406	-0.217	2.184			-0.430	-0.275	2.220			0.004	0.044	1.699			-0.102	0.001	1.467
-0.175	-0.199	1.820			-0.151	-0.139	1.861			-0.211	0.183	1.903			-0.165	0.371	1.787			-0.284	0.118	1.961			-0.327	-0.162	1.995			-0.406	-0.216	2.185			-0.430	-0.271	2.223			0.003	0.043	1.699			-0.105	0.001	1.467
-0.176	-0.198	1.820			-0.151	-0.138	1.862			-0.211	0.182	1.900			-0.165	0.371	1.786			-0.284	0.118	1.961			-0.327	-0.162	1.994			-0.406	-0.216	2.185			-0.430	-0.268	2.226			0.002	0.043	1.700			-0.107	0.001	1.467
-0.176	-0.198	1.820			-0.151	-0.138	1.863			-0.211	0.181	1.896			-0.165	0.371	1.786			-0.285	0.118	1.961			-0.327	-0.162	1.994			-0.406	-0.217	2.183			-0.430	-0.265	2.229			0.002	0.043	1.700			-0.110	0.001	1.467
-0.176	-0.198	1.820			-0.151	-0.138	1.863			-0.211	0.180	1.893			-0.165	0.371	1.786			-0.285	0.119	1.961			-0.327	-0.163	1.993			-0.407	-0.217	2.183			-0.430	-0.261	2.231			0.001	0.042	1.701			-0.112	0.000	1.468
-0.177	-0.198	1.820			-0.152	-0.138	1.863			-0.211	0.180	1.891			-0.166	0.371	1.785			-0.285	0.119	1.961			-0.327	-0.163	1.992			-0.407	-0.217	2.183			-0.430	-0.259	2.234			0.000	0.042	1.701			-0.114	-0.000	1.469
-0.177	-0.197	1.821			-0.152	-0.138	1.864			-0.210	0.179	1.889			-0.166	0.371	1.785			-0.285	0.119	1.962			-0.327	-0.163	1.991			-0.407	-0.217	2.182			-0.430	-0.256	2.236			-0.000	0.041	1.702			-0.117	-0.001	1.470
-0.178	-0.197	1.821			-0.152	-0.138	1.864			-0.210	0.179	1.887			-0.166	0.371	1.785			-0.286	0.119	1.962			-0.327	-0.163	1.990			-0.407	-0.217	2.181			-0.430	-0.254	2.237			-0.001	0.040	1.702			-0.120	-0.002	1.471
-0.178	-0.197	1.821			-0.152	-0.137	1.865			-0.210	0.179	1.886			-0.167	0.371	1.785			-0.286	0.119	1.962			-0.327	-0.163	1.990			-0.407	-0.218	2.181			-0.422	-0.286	2.187			-0.002	0.040	1.702			-0.123	-0.003	1.472
-0.178	-0.197	1.821			-0.152	-0.137	1.865			-0.210	0.179	1.884			-0.167	0.371	1.784			-0.286	0.119	1.962			-0.327	-0.164	1.989			-0.407	-0.218	2.180			-0.423	-0.283	2.190			-0.003	0.039	1.703			-0.125	-0.003	1.474
-0.179	-0.196	1.821			-0.153	-0.137	1.865			-0.210	0.179	1.884			-0.168	0.371	1.784			-0.286	0.120	1.962			-0.327	-0.164	1.989			-0.408	-0.219	2.179			-0.424	-0.280	2.193			-0.004	0.039	1.703			-0.128	-0.004	1.475
-0.179	-0.196	1.821			-0.153	-0.137	1.865			-0.210	0.179	1.883			-0.168	0.371	1.784			-0.286	0.120	1.962			-0.327	-0.164	1.988			-0.408	-0.219	2.178			-0.424	-0.278	2.195			-0.005	0.039	1.704			-0.131	-0.005	1.476
-0.179	-0.196	1.821			-0.153	-0.137	1.866			-0.210	0.179	1.882			-0.168	0.372	1.784			-0.287	0.120	1.962			-0.327	-0.164	1.988			-0.408	-0.219	2.178			-0.425	-0.276	2.197			-0.006	0.038	1.704			-0.135	-0.006	1.477
-0.180	-0.196	1.821			-0.153	-0.137	1.866			-0.210	0.179	1.882			-0.169	0.372	1.784			-0.287	0.120	1.962			-0.327	-0.164	1.988			-0.408	-0.220	2.177			-0.426	-0.274	2.199			-0.007	0.038	1.704			-0.138	-0.006	1.478
-0.180	-0.196	1.821			-0.153	-0.137	1.866			-0.210	0.179	1.881			-0.169	0.372	1.784			-0.287	0.120	1.962			-0.327	-0.164	1.987			-0.408	-0.220	2.177			-0.426	-0.272	2.202			-0.008	0.037	1.705			-0.141	-0.007	1.478
-0.180	-0.196	1.821			-0.153	-0.137	1.866			-0.210	0.179	1.881			-0.169	0.372	1.784			-0.287	0.120	1.962			-0.327	-0.164	1.987			-0.409	-0.220	2.176			-0.427	-0.270	2.204			-0.009	0.037	1.705			-0.145	-0.008	1.478
-0.180	-0.196	1.821			-0.153	-0.137	1.867			-0.210	0.179	1.880			-0.170	0.372	1.784			-0.287	0.120	1.963			-0.327	-0.163	1.988			-0.409	-0.221	2.176			-0.428	-0.269	2.206			-0.009	0.036	1.706			-0.148	-0.008	1.478
-0.181	-0.196	1.821			-0.154	-0.137	1.867			-0.210	0.179	1.880			-0.170	0.372	1.784			-0.287	0.121	1.963			-0.328	-0.163	1.988			-0.409	-0.221	2.176			-0.428	-0.267	2.208			-0.010	0.036	1.706			-0.150	-0.009	1.478
-0.181	-0.196	1.821			-0.154	-0.137	1.867			-0.209	0.179	1.879			-0.171	0.372	1.784			-0.288	0.121	1.963			-0.328	-0.163	1.989			-0.409	-0.221	2.176			-0.429	-0.266	2.210			-0.011	0.036	1.706			-0.153	-0.009	1.479
-0.181	-0.196	1.821			-0.154	-0.137	1.867			-0.209	0.180	1.878			-0.171	0.372	1.784			-0.288	0.121	1.964			-0.328	-0.162	1.989			-0.409	-0.221	2.176			-0.429	-0.265	2.212			-0.012	0.035	1.707			-0.155	-0.010	1.479
-0.181	-0.196	1.821			-0.154	-0.137	1.867			-0.208	0.180	1.877			-0.171	0.373	1.784			-0.288	0.121	1.964			-0.328	-0.162	1.990			-0.409	-0.221	2.176			-0.430	-0.264	2.214			-0.012	0.035	1.707			-0.156	-0.010	1.479
-0.182	-0.196	1.821			-0.154	-0.137	1.867			-0.208	0.180	1.876			-0.172	0.373	1.784			-0.288	0.121	1.964			-0.329	-0.162	1.990			-0.410	-0.222	2.176			-0.430	-0.263	2.215			-0.013	0.035	1.707			-0.158	-0.011	1.480
-0.182	-0.196	1.821			-0.153	-0.137	1.866			-0.207	0.181	1.874			-0.172	0.373	1.784			-0.288	0.121	1.965			-0.329	-0.162	1.991			-0.410	-0.222	2.176			-0.431	-0.262	2.217			-0.014	0.035	1.708			-0.160	-0.011	1.480
-0.182	-0.196	1.821			-0.153	-0.137	1.866			-0.206	0.181	1.873			-0.172	0.373	1.784			-0.288	0.121	1.965			-0.329	-0.161	1.991			-0.410	-0.223	2.176			-0.431	-0.261	2.218			-0.015	0.035	1.708			-0.161	-0.011	1.481
-0.182	-0.196	1.820			-0.153	-0.137	1.866			-0.206	0.182	1.872			-0.173	0.373	1.784			-0.288	0.121	1.965			-0.329	-0.161	1.992			-0.410	-0.223	2.176			-0.432	-0.261	2.220			-0.016	0.035	1.707			-0.162	-0.012	1.481
-0.182	-0.196	1.820			-0.153	-0.138	1.866			-0.205	0.182	1.871			-0.173	0.373	1.784			-0.289	0.121	1.966			-0.330	-0.161	1.993			-0.410	-0.223	2.176			-0.432	-0.260	2.221			-0.017	0.035	1.707			-0.163	-0.012	1.481
-0.182	-0.196	1.820			-0.153	-0.138	1.865			-0.204	0.183	1.869			-0.173	0.374	1.784			-0.289	0.121	1.966			-0.330	-0.161	1.993			-0.410	-0.224	2.176			-0.432	-0.260	2.222			-0.018	0.036	1.707			-0.164	-0.012	1.482
-0.183	-0.196	1.820			-0.152	-0.138	1.865			-0.204	0.183	1.869			-0.173	0.374	1.784			-0.289	0.122	1.967			-0.330	-0.160	1.994			-0.410	-0.224	2.176			-0.433	-0.259	2.223			-0.019	0.036	1.707			-0.165	-0.013	1.482
-0.183	-0.196	1.820			-0.152	-0.138	1.865			-0.203	0.183	1.868			-0.174	0.374	1.785			-0.289	0.122	1.967			-0.330	-0.160	1.994			-0.410	-0.224	2.176			-0.433	-0.259	2.224			-0.020	0.036	1.707			-0.166	-0.013	1.482
-0.183	-0.196	1.820			-0.152	-0.138	1.865			-0.203	0.183	1.868			-0.174	0.374	1.785			-0.289	0.122	1.967			-0.331	-0.160	1.995			-0.411	-0.224	2.176			-0.433	-0.258	2.225			-0.020	0.037	1.707			-0.165	-0.014	1.485
-0.183	-0.196	1.820			-0.152	-0.138	1.865			-0.203	0.184	1.867			-0.174	0.375	1.785			-0.289	0.122	1.967			-0.331	-0.160	1.995			-0.411	-0.225	2.176			-0.433	-0.258	2.226			-0.021	0.037	1.706			-0.164	-0.015	1.487
-0.183	-0.197	1.820			-0.152	-0.138	1.864			-0.202	0.184	1.866			-0.174	0.375	1.785			-0.289	0.122	1.968			-0.331	-0.160	1.996			-0.411	-0.225	2.176			-0.434	-0.257	2.226			-0.022	0.037	1.706			-0.163	-0.016	1.489
-0.183	-0.197	1.819			-0.151	-0.138	1.864			-0.201	0.185	1.865			-0.174	0.375	1.785			-0.289	0.122	1.968			-0.331	-0.160	1.996			-0.411	-0.226	2.176			-0.434	-0.257	2.227			-0.023	0.038	1.706			-0.161	-0.016	1.490
-0.183	-0.197	1.819			-0.151	-0.139	1.864			-0.200	0.185	1.864			-0.174	0.375	1.785			-0.289	0.122	1.968			-0.331	-0.159	1.996			-0.411	-0.226	2.175			-0.434	-0.257	2.227			-0.023	0.038	1.705			-0.158	-0.017	1.490
-0.183	-0.198	1.819			-0.151	-0.139	1.864			-0.200	0.185	1.863			-0.175	0.375	1.785			-0.289	0.122	1.967			-0.331	-0.159	1.996			-0.411	-0.227	2.174			-0.434	-0.256	2.228			-0.024	0.039	1.705			-0.153	-0.017	1.490
-0.183	-0.199	1.819			-0.151	-0.140	1.863			-0.199	0.185	1.863			-0.175	0.375	1.785			-0.289	0.122	1.967			-0.331	-0.159	1.996			-0.411	-0.228	2.173			-0.434	-0.256	2.228			-0.025	0.040	1.705			-0.142	-0.016	1.489
-0.183	-0.201	1.818			-0.150	-0.141	1.863			-0.199	0.186	1.863			-0.175	0.375	1.785			-0.290	0.121	1.966			-0.332	-0.159	1.996			-0.413	-0.318	2.118			-0.419	-0.390	2.075			-0.026	0.041	1.704			-0.130	-0.015	1.474
-0.183	-0.204	1.818			-0.150	-0.143	1.863			-0.199	0.186	1.864			-0.175	0.376	1.785			-0.290	0.120	1.964			-0.332	-0.160	1.995			-0.415	-0.370	2.086			-0.416	-0.419	2.042			-0.029	0.044	1.705			-0.110	-0.014	1.475
-0.183	-0.208	1.818			-0.150	-0.146	1.863			-0.199	0.186	1.866			-0.174	0.376	1.785			-0.290	0.118	1.960			-0.337	-0.159	1.997			-0.416	-0.396	2.064			-0.408	-0.442	1.985			-0.034	0.047	1.704			-0.069	-0.024	1.481
-0.183	-0.213	1.818			-0.150	-0.149	1.863			-0.199	0.187	1.868			-0.174	0.376	1.785			-0.291	0.115	1.957			-0.340	-0.160	1.997			-0.414	-0.410	2.039			-0.405	-0.451	1.965			-0.038	0.050	1.704			-0.061	-0.025	1.478
-0.183	-0.217	1.818			-0.150	-0.152	1.863			-0.201	0.188	1.873			-0.174	0.376	1.785			-0.293	0.114	1.955			-0.348	-0.159	2.003			-0.413	-0.419	2.027			-0.404	-0.457	1.953			-0.041	0.052	1.704			-0.039	-0.022	1.479
-0.183	-0.226	1.817			-0.150	-0.159	1.863			-0.202	0.189	1.877			-0.174	0.376	1.785			-0.295	0.111	1.951			-0.354	-0.159	2.006			-0.408	-0.421	1.993			-0.404	-0.465	1.940			-0.043	0.053	1.704			-0.026	-0.019	1.480
-0.182	-0.232	1.817			-0.150	-0.164	1.864			-0.202	0.189	1.880			-0.173	0.376	1.785			-0.297	0.108	1.949			-0.359	-0.159	2.009			-0.407	-0.425	1.982			-0.403	-0.472	1.930			-0.045	0.055	1.705			0.010	-0.009	1.489
-0.182	-0.237	1.817			-0.150	-0.168	1.864			-0.203	0.190	1.883			-0.172	0.376	1.785			-0.298	0.106	1.945			-0.362	-0.159	2.009			-0.406	-0.427	1.970			-0.403	-0.477	1.921			-0.047	0.056	1.707			0.018	-0.007	1.491
-0.182	-0.242	1.816			-0.151	-0.172	1.865			-0.205	0.191	1.888			-0.171	0.377	1.785			-0.299	0.103	1.941			-0.364	-0.159	2.009			-0.405	-0.428	1.959			-0.405	-0.481	1.913			-0.048	0.058	1.709			0.030	-0.002	1.495
-0.182	-0.245	1.816			-0.151	-0.176	1.866			-0.206	0.192	1.892			-0.170	0.377	1.785			-0.300	0.100	1.935			-0.368	-0.161	2.007			-0.404	-0.427	1.949			-0.407	-0.484	1.907			-0.048	0.060	1.711			0.036	0.001	1.498
-0.181	-0.248	1.816			-0.151	-0.178	1.866			-0.206	0.192	1.893			-0.168	0.377	1.785			-0.301	0.097	1.930			-0.371	-0.162	2.004			-0.404	-0.425	1.940			-0.410	-0.486	1.901			-0.047	0.061	1.714			0.042	0.003	1.500
-0.181	-0.251	1.816			-0.152	-0.181	1.867			-0.206	0.193	1.894			-0.166	0.378	1.786			-0.302	0.093	1.925			-0.374	-0.165	2.001			-0.404	-0.423	1.931			-0.414	-0.487	1.896			-0.046	0.062	1.718			0.048	0.005	1.502
-0.180	-0.253	1.815			-0.152	-0.183	1.867			-0.206	0.193	1.894			-0.165	0.378	1.786			-0.303	0.090	1.920			-0.377	-0.168	1.995			-0.405	-0.421	1.924			-0.418	-0.487	1.890			-0.044	0.063	1.721			0.053	0.006	1.504
-0.180	-0.255	1.815			-0.152	-0.185	1.867			-0.207	0.193	1.895			-0.163	0.378	1.786			-0.304	0.088	1.917			-0.380	-0.172	1.987			-0.407	-0.419	1.916			-0.422	-0.487	1.885			-0.041	0.064	1.725			0.058	0.007	1.506
-0.179	-0.257	1.815			-0.152	-0.186	1.867			-0.207	0.193	1.895			-0.161	0.378	1.786			-0.304	0.086	1.914			-0.382	-0.175	1.980			-0.409	-0.418	1.909			-0.426	-0.487	1.879			-0.038	0.065	1.729			0.063	0.008	1.508
-0.178	-0.259	1.814			-0.152	-0.188	1.867			-0.207	0.194	1.896			-0.159	0.379	1.786			-0.305	0.084	1.911			-0.384	-0.179	1.972			-0.411	-0.418	1.902			-0.430	-0.486	1.873			-0.035	0.066	1.735			0.067	0.009	1.511
-0.177	-0.260	1.814			-0.152	-0.189	1.867			-0.207	0.194	1.896			-0.157	0.379	1.786			-0.305	0.083	1.909			-0.386	-0.181	1.965			-0.413	-0.416	1.895			-0.433	-0.487	1.867			-0.031	0.067	1.740			0.071	0.009	1.514
-0.176	-0.261	1.813			-0.152	-0.190	1.867			-0.207	0.194	1.897			-0.156	0.379	1.786			-0.306	0.081	1.906			-0.387	-0.183	1.958			-0.414	-0.415	1.889			-0.436	-0.488	1.860			-0.027	0.069	1.745			0.075	0.010	1.516
-0.175	-0.262	1.813			-0.152	-0.191	1.868			-0.207	0.195	1.897			-0.154	0.379	1.786			-0.306	0.080	1.904			-0.388	-0.185	1.952			-0.416	-0.414	1.884			-0.438	-0.489	1.855			-0.025	0.070	1.748			0.079	0.009	1.519
-0.173	-0.263	1.812			-0.152	-0.192	1.868			-0.207	0.195	1.897			-0.153	0.379	1.786			-0.307	0.079	1.902			-0.388	-0.186	1.947			-0.417	-0.413	1.878			-0.441	-0.490	1.849			-0.023	0.071	1.752			0.082	0.008	1.524
-0.172	-0.264	1.812			-0.152	-0.193	1.868			-0.207	0.195	1.897			-0.151	0.379	1.787			-0.307	0.078	1.901			-0.389	-0.187	1.942			-0.418	-0.412	1.873			-0.442	-0.490	1.843			-0.021	0.072	1.754			0.084	0.008	1.528
-0.170	-0.264	1.811			-0.151	-0.193	1.868			-0.207	0.196	1.897			-0.150	0.380	1.787			-0.307	0.077	1.899			-0.389	-0.188	1.938			-0.419	-0.412	1.869			-0.443	-0.490	1.838			-0.019	0.073	1.757			0.086	0.007	1.533
-0.169	-0.265	1.811			-0.151	-0.194	1.868			-0.207	0.196	1.897			-0.148	0.380	1.787			-0.308	0.076	1.898			-0.390	-0.189	1.934			-0.420	-0.411	1.865			-0.444	-0.491	1.834			-0.017	0.074	1.759			0.088	0.006	1.537
-0.168	-0.265	1.810			-0.151	-0.195	1.868			-0.207	0.196	1.897			-0.147	0.380	1.787			-0.308	0.075	1.896			-0.390	-0.189	1.931			-0.420	-0.411	1.861			-0.445	-0.491	1.830			-0.016	0.074	1.761			0.091	0.005	1.540
-0.166	-0.265	1.810			-0.151	-0.195	1.868			-0.207	0.197	1.898			-0.146	0.380	1.787			-0.308	0.074	1.895			-0.390	-0.190	1.928			-0.421	-0.410	1.857			-0.446	-0.491	1.826			-0.015	0.075	1.763			0.093	0.004	1.542
-0.165	-0.266	1.810			-0.150	-0.196	1.868			-0.207	0.197	1.898			-0.144	0.380	1.787			-0.308	0.073	1.894			-0.390	-0.191	1.926			-0.421	-0.410	1.854			-0.446	-0.491	1.823			-0.013	0.075	1.764			0.095	0.003	1.545
-0.164	-0.266	1.809			-0.150	-0.196	1.868			-0.207	0.197	1.898			-0.143	0.380	1.788			-0.309	0.073	1.892			-0.390	-0.192	1.923			-0.421	-0.409	1.852			-0.446	-0.491	1.821			-0.012	0.075	1.766			0.098	0.002	1.547
-0.163	-0.266	1.809			-0.150	-0.197	1.868			-0.207	0.197	1.898			-0.142	0.381	1.788			-0.309	0.072	1.891			-0.390	-0.192	1.921			-0.421	-0.409	1.850			-0.444	-0.487	1.821			-0.011	0.076	1.767			0.100	0.001	1.549
-0.162	-0.266	1.809			-0.150	-0.197	1.868			-0.207	0.198	1.898			-0.141	0.381	1.789			-0.309	0.072	1.890			-0.390	-0.193	1.920			-0.421	-0.409	1.848			-0.443	-0.483	1.821			-0.010	0.076	1.768			0.102	0.000	1.552
-0.161	-0.266	1.809			-0.149	-0.197	1.868			-0.207	0.198	1.899			-0.140	0.381	1.789			-0.309	0.071	1.889			-0.391	-0.193	1.918			-0.420	-0.408	1.847			-0.441	-0.480	1.823			-0.009	0.076	1.770			0.104	-0.001	1.555
-0.160	-0.266	1.809			-0.149	-0.197	1.868			-0.207	0.198	1.899			-0.139	0.381	1.789			-0.309	0.071	1.888			-0.390	-0.194	1.916			-0.420	-0.408	1.847			-0.440	-0.477	1.826			-0.008	0.076	1.771			0.106	-0.002	1.559
-0.159	-0.267	1.808			-0.149	-0.198	1.868			-0.207	0.198	1.899			-0.138	0.382	1.790			-0.309	0.070	1.888			-0.390	-0.194	1.915			-0.419	-0.407	1.848			-0.439	-0.475	1.828			-0.006	0.068	1.772			0.109	-0.004	1.562
-0.158	-0.267	1.808			-0.148	-0.198	1.869			-0.207	0.199	1.899			-0.137	0.382	1.790			-0.309	0.070	1.887			-0.390	-0.195	1.914			-0.418	-0.407	1.849			-0.438	-0.473	1.831			-0.006	0.061	1.773			0.112	-0.006	1.565
-0.157	-0.267	1.808			-0.148	-0.198	1.869			-0.207	0.199	1.899			-0.136	0.382	1.790			-0.309	0.070	1.886			-0.390	-0.196	1.913			-0.418	-0.407	1.851			-0.437	-0.472	1.834			-0.005	0.056	1.773			0.116	-0.008	1.569
-0.156	-0.268	1.808			-0.147	-0.199	1.869			-0.207	0.199	1.899			-0.135	0.382	1.791			-0.309	0.069	1.885			-0.390	-0.196	1.911			-0.418	-0.407	1.852			-0.436	-0.471	1.837			-0.005	0.051	1.774			0.120	-0.010	1.573
-0.155	-0.268	1.808			-0.147	-0.199	1.869			-0.207	0.199	1.899			-0.134	0.382	1.791			-0.309	0.069	1.884			-0.390	-0.197	1.910			-0.418	-0.408	1.854			-0.436	-0.471	1.839			-0.005	0.046	1.775			0.123	-0.012	1.578
-0.153	-0.269	1.808			-0.147	-0.200	1.869			-0.207	0.199	1.899			-0.133	0.382	1.791			-0.309	0.069	1.883			-0.391	-0.197	1.909			-0.418	-0.408	1.855			-0.436	-0.470	1.841			-0.005	0.042	1.776			0.127	-0.013	1.582
-0.152	-0.270	1.807			-0.146	-0.200	1.869			-0.207	0.200	1.899			-0.131	0.382	1.792			-0.309	0.068	1.881			-0.391	-0.197	1.908			-0.418	-0.408	1.856			-0.436	-0.470	1.842			-0.005	0.038	1.777			0.131	-0.015	1.586
-0.151	-0.270	1.807			-0.146	-0.200	1.869			-0.207	0.200	1.899			-0.130	0.382	1.792			-0.309	0.068	1.880			-0.391	-0.198	1.907			-0.418	-0.408	1.857			-0.435	-0.470	1.843			-0.005	0.035	1.778			0.135	-0.017	1.590
-0.150	-0.271	1.807			-0.145	-0.201	1.869			-0.207	0.200	1.899			-0.129	0.382	1.792			-0.309	0.067	1.878			-0.391	-0.198	1.906			-0.418	-0.408	1.857			-0.435	-0.470	1.843			-0.004	0.032	1.779			0.139	-0.018	1.594
-0.148	-0.271	1.807			-0.145	-0.201	1.869			-0.207	0.200	1.899			-0.128	0.382	1.792			-0.308	0.067	1.877			-0.391	-0.198	1.904			-0.418	-0.408	1.856			-0.435	-0.470	1.842			-0.004	0.030	1.780			0.143	-0.019	1.598
-0.147	-0.272	1.807			-0.144	-0.202	1.869			-0.207	0.200	1.899			-0.127	0.382	1.792			-0.308	0.067	1.875			-0.391	-0.198	1.903			-0.418	-0.408	1.856			-0.435	-0.470	1.842			-0.003	0.028	1.780			0.147	-0.019	1.602
-0.146	-0.272	1.807			-0.144	-0.202	1.869			-0.207	0.201	1.899			-0.126	0.382	1.793			-0.307	0.066	1.873			-0.390	-0.198	1.901			-0.418	-0.408	1.855			-0.435	-0.470	1.840			-0.003	0.026	1.781			0.151	-0.020	1.606
-0.145	-0.273	1.807			-0.143	-0.202	1.869			-0.207	0.201	1.900			-0.124	0.382	1.793			-0.307	0.066	1.872			-0.390	-0.199	1.899			-0.418	-0.408	1.852			-0.434	-0.471	1.836			-0.003	0.025	1.782			0.154	-0.021	1.610
-0.144	-0.273	1.807			-0.143	-0.203	1.869			-0.207	0.202	1.900			-0.123	0.381	1.793			-0.307	0.066	1.870			-0.390	-0.199	1.896			-0.418	-0.407	1.849			-0.433	-0.472	1.831			-0.002	0.023	1.783			0.157	-0.021	1.614
-0.143	-0.273	1.806			-0.143	-0.203	1.869			-0.207	0.202	1.900			-0.122	0.381	1.794			-0.306	0.065	1.868			-0.390	-0.199	1.892			-0.418	-0.407	1.844			-0.432	-0.473	1.824			-0.002	0.022	1.784			0.160	-0.021	1.617
-0.142	-0.274	1.806			-0.142	-0.203	1.869			-0.207	0.203	1.900			-0.121	0.381	1.794			-0.305	0.065	1.867			-0.389	-0.199	1.889			-0.417	-0.407	1.839			-0.430	-0.474	1.817			-0.002	0.021	1.784			0.164	-0.022	1.619
-0.141	-0.274	1.806			-0.142	-0.204	1.869			-0.207	0.204	1.901			-0.120	0.381	1.794			-0.304	0.065	1.864			-0.389	-0.199	1.885			-0.416	-0.406	1.833			-0.428	-0.475	1.810			-0.001	0.020	1.785			0.167	-0.021	1.622
-0.139	-0.274	1.806			-0.141	-0.204	1.870			-0.207	0.205	1.902			-0.119	0.381	1.795			-0.302	0.065	1.862			-0.388	-0.199	1.881			-0.415	-0.406	1.827			-0.425	-0.475	1.803			-0.001	0.019	1.786			0.170	-0.021	1.625
-0.138	-0.275	1.806			-0.141	-0.204	1.870			-0.207	0.206	1.902			-0.118	0.381	1.796			-0.300	0.065	1.860			-0.388	-0.199	1.878			-0.413	-0.407	1.822			-0.423	-0.476	1.796			-0.000	0.018	1.786			0.173	-0.021	1.627
-0.137	-0.275	1.806			-0.140	-0.204	1.870			-0.207	0.206	1.903			-0.116	0.381	1.796			-0.299	0.066	1.858			-0.387	-0.199	1.875			-0.412	-0.407	1.817			-0.421	-0.476	1.791			0.000	0.017	1.787			0.175	-0.021	1.629
-0.137	-0.275	1.806			-0.140	-0.205	1.870			-0.207	0.206	1.903			-0.115	0.382	1.797			-0.297	0.066	1.856			-0.387	-0.199	1.872			-0.411	-0.407	1.813			-0.420	-0.476	1.787			0.000	0.016	1.788			0.177	-0.021	1.632
-0.136	-0.276	1.806			-0.140	-0.205	1.870			-0.207	0.207	1.903			-0.114	0.382	1.798			-0.294	0.067	1.854			-0.386	-0.199	1.869			-0.410	-0.407	1.810			-0.418	-0.476	1.783			0.001	0.016	1.788			0.179	-0.020	1.635
-0.135	-0.276	1.806			-0.139	-0.205	1.870			-0.207	0.207	1.903			-0.113	0.382	1.799			-0.293	0.067	1.852			-0.385	-0.198	1.867			-0.409	-0.407	1.807			-0.417	-0.476	1.780			0.001	0.015	1.789			0.181	-0.020	1.637
-0.134	-0.276	1.805			-0.139	-0.205	1.870			-0.207	0.207	1.903			-0.112	0.382	1.799			-0.292	0.068	1.851			-0.385	-0.198	1.865			-0.408	-0.407	1.805			-0.416	-0.476	1.778			0.001	0.014	1.790			0.183	-0.020	1.638
-0.133	-0.276	1.805			-0.138	-0.206	1.870			-0.206	0.208	1.903			-0.111	0.382	1.800			-0.290	0.068	1.850			-0.385	-0.198	1.864			-0.408	-0.407	1.803			-0.415	-0.476	1.776			0.002	0.014	1.791			0.184	-0.020	1.639
-0.132	-0.277	1.805			-0.138	-0.206	1.870			-0.206	0.208	1.903			-0.111	0.382	1.801			-0.290	0.068	1.849			-0.384	-0.198	1.862			-0.407	-0.407	1.802			-0.414	-0.476	1.774			0.002	0.014	1.792			0.185	-0.020	1.641
-0.132	-0.277	1.805			-0.138	-0.206	1.870			-0.206	0.208	1.903			-0.110	0.382	1.801			-0.289	0.068	1.848			-0.384	-0.198	1.861			-0.407	-0.407	1.800			-0.414	-0.476	1.773			0.003	0.014	1.793			0.187	-0.020	1.642
-0.131	-0.277	1.805			-0.137	-0.206	1.870			-0.206	0.208	1.903			-0.109	0.382	1.802			-0.288	0.068	1.847			-0.384	-0.198	1.860			-0.406	-0.407	1.799			-0.413	-0.476	1.772			0.003	0.014	1.793			0.188	-0.020	1.643
-0.131	-0.277	1.805			-0.137	-0.206	1.870			-0.206	0.209	1.903			-0.109	0.382	1.803			-0.287	0.068	1.847			-0.384	-0.198	1.859			-0.406	-0.407	1.798			-0.412	-0.476	1.772			0.004	0.014	1.794			0.189	-0.020	1.643
-0.130	-0.278	1.805			-0.137	-0.207	1.870			-0.206	0.209	1.903			-0.108	0.382	1.803			-0.287	0.069	1.846			-0.384	-0.198	1.858			-0.406	-0.407	1.798			-0.412	-0.477	1.773			0.004	0.014	1.795			0.190	-0.021	1.643
-0.130	-0.278	1.805			-0.136	-0.207	1.870			-0.206	0.209	1.903			-0.108	0.382	1.804			-0.286	0.069	1.845			-0.384	-0.198	1.857			-0.406	-0.407	1.799			-0.413	-0.477	1.775			0.004	0.013	1.795			0.191	-0.021	1.643
-0.129	-0.278	1.805			-0.136	-0.207	1.870			-0.206	0.209	1.903			-0.107	0.382	1.805			-0.286	0.069	1.845			-0.383	-0.198	1.857			-0.406	-0.408	1.801			-0.414	-0.478	1.779			0.004	0.013	1.796			0.191	-0.022	1.642
-0.129	-0.278	1.805			-0.136	-0.207	1.870			-0.205	0.209	1.903			-0.107	0.382	1.805			-0.285	0.069	1.845			-0.383	-0.198	1.857			-0.407	-0.408	1.804			-0.415	-0.478	1.783			0.005	0.013	1.797			0.191	-0.022	1.643
-0.128	-0.278	1.805			-0.136	-0.207	1.870			-0.205	0.209	1.903			-0.107	0.383	1.806			-0.285	0.069	1.844			-0.383	-0.198	1.857			-0.408	-0.408	1.807			-0.417	-0.478	1.787			0.005	0.013	1.797			0.190	-0.022	1.644
-0.128	-0.278	1.805			-0.135	-0.207	1.870			-0.205	0.210	1.903			-0.106	0.383	1.807			-0.285	0.069	1.844			-0.384	-0.197	1.858			-0.409	-0.408	1.810			-0.418	-0.478	1.791			0.005	0.013	1.798			0.189	-0.022	1.645
-0.128	-0.278	1.805			-0.135	-0.207	1.870			-0.205	0.210	1.904			-0.106	0.383	1.807			-0.285	0.069	1.845			-0.384	-0.197	1.859			-0.411	-0.408	1.814			-0.420	-0.478	1.794			0.005	0.013	1.798			0.188	-0.023	1.646
-0.127	-0.278	1.805			-0.135	-0.207	1.871			-0.206	0.210	1.905			-0.106	0.383	1.808			-0.285	0.069	1.845			-0.384	-0.197	1.860			-0.412	-0.408	1.817			-0.421	-0.479	1.798			0.005	0.013	1.799			0.187	-0.023	1.646
-0.127	-0.279	1.805			-0.135	-0.208	1.871			-0.206	0.211	1.906			-0.106	0.383	1.809			-0.285	0.068	1.846			-0.384	-0.197	1.861			-0.413	-0.408	1.820			-0.423	-0.479	1.801			0.005	0.013	1.800			0.186	-0.023	1.647
-0.127	-0.279	1.806			-0.135	-0.208	1.871			-0.206	0.211	1.907			-0.106	0.383	1.810			-0.286	0.068	1.846			-0.385	-0.196	1.863			-0.414	-0.408	1.823			-0.424	-0.479	1.803			0.005	0.013	1.800			0.185	-0.023	1.649
-0.127	-0.279	1.806			-0.134	-0.208	1.871			-0.206	0.212	1.908			-0.106	0.384	1.811			-0.286	0.068	1.847			-0.385	-0.196	1.864			-0.415	-0.408	1.825			-0.425	-0.479	1.805			0.005	0.013	1.801			0.184	-0.022	1.650
-0.126	-0.279	1.806			-0.134	-0.208	1.872			-0.206	0.212	1.909			-0.106	0.384	1.812			-0.287	0.068	1.848			-0.386	-0.196	1.866			-0.416	-0.408	1.827			-0.426	-0.479	1.807			0.005	0.013	1.801			0.184	-0.022	1.651
-0.126	-0.278	1.807			-0.134	-0.208	1.872			-0.206	0.212	1.909			-0.106	0.384	1.813			-0.288	0.068	1.850			-0.386	-0.195	1.867			-0.417	-0.408	1.829			-0.427	-0.479	1.809			0.005	0.013	1.802			0.183	-0.022	1.652
-0.126	-0.278	1.807			-0.134	-0.208	1.873			-0.206	0.212	1.910			-0.106	0.384	1.814			-0.288	0.068	1.851			-0.386	-0.195	1.868			-0.418	-0.407	1.831			-0.427	-0.479	1.810			0.005	0.013	1.803			0.182	-0.022	1.653
-0.126	-0.278	1.808			-0.134	-0.207	1.873			-0.206	0.213	1.911			-0.106	0.384	1.815			-0.289	0.069	1.852			-0.387	-0.195	1.869			-0.418	-0.407	1.832			-0.428	-0.479	1.811			0.005	0.013	1.803			0.181	-0.022	1.653
-0.127	-0.278	1.808			-0.134	-0.207	1.874			-0.206	0.213	1.912			-0.106	0.385	1.816			-0.290	0.069	1.853			-0.387	-0.195	1.870			-0.419	-0.407	1.833			-0.429	-0.479	1.812			0.005	0.013	1.804			0.180	-0.022	1.654
-0.127	-0.278	1.809			-0.134	-0.207	1.875			-0.206	0.213	1.912			-0.107	0.385	1.817			-0.291	0.069	1.855			-0.387	-0.195	1.871			-0.419	-0.407	1.834			-0.429	-0.479	1.813			0.005	0.013	1.805			0.179	-0.022	1.655
-0.127	-0.278	1.809			-0.134	-0.207	1.875			-0.206	0.214	1.913			-0.107	0.385	1.818			-0.292	0.069	1.856			-0.388	-0.194	1.872			-0.420	-0.407	1.835			-0.430	-0.479	1.814			0.004	0.014	1.805			0.177	-0.022	1.655
-0.127	-0.278	1.810			-0.134	-0.207	1.876			-0.207	0.214	1.914			-0.107	0.386	1.819			-0.292	0.069	1.857			-0.388	-0.194	1.873			-0.420	-0.407	1.836			-0.430	-0.479	1.815			0.004	0.014	1.806			0.176	-0.022	1.655
-0.127	-0.277	1.811			-0.134	-0.207	1.876			-0.207	0.214	1.914			-0.108	0.386	1.820			-0.293	0.069	1.857			-0.388	-0.194	1.874			-0.421	-0.407	1.837			-0.430	-0.479	1.816			0.004	0.014	1.806			0.176	-0.022	1.656
-0.127	-0.277	1.811			-0.135	-0.207	1.877			-0.207	0.214	1.915			-0.108	0.386	1.820			-0.293	0.069	1.858			-0.388	-0.194	1.875			-0.421	-0.407	1.838			-0.431	-0.478	1.817			0.003	0.014	1.807			0.174	-0.022	1.656
-0.127	-0.277	1.812			-0.135	-0.207	1.877			-0.207	0.214	1.915			-0.108	0.386	1.821			-0.294	0.069	1.859			-0.389	-0.194	1.875			-0.421	-0.407	1.838			-0.431	-0.478	1.817			0.003	0.014	1.807			0.173	-0.022	1.656
-0.128	-0.277	1.812			-0.135	-0.207	1.878			-0.207	0.214	1.915			-0.109	0.387	1.822			-0.294	0.069	1.860			-0.389	-0.194	1.876			-0.422	-0.407	1.839			-0.431	-0.478	1.818			0.003	0.014	1.808			0.172	-0.022	1.656
-0.128	-0.277	1.813			-0.135	-0.206	1.878			-0.207	0.214	1.915			-0.109	0.387	1.822			-0.295	0.069	1.860			-0.389	-0.194	1.877			-0.422	-0.407	1.839			-0.432	-0.478	1.818			0.003	0.014	1.808			0.171	-0.022	1.657
-0.128	-0.277	1.813			-0.135	-0.206	1.878			-0.207	0.214	1.915			-0.109	0.387	1.823			-0.295	0.069	1.861			-0.389	-0.193	1.877			-0.422	-0.407	1.840			-0.432	-0.478	1.819			0.002	0.014	1.809			0.170	-0.023	1.657
-0.128	-0.277	1.813			-0.135	-0.206	1.879			-0.208	0.213	1.915			-0.109	0.387	1.823			-0.296	0.069	1.861			-0.389	-0.193	1.878			-0.422	-0.407	1.840			-0.432	-0.478	1.819			0.002	0.014	1.809			0.169	-0.023	1.657
-0.129	-0.276	1.814			-0.135	-0.206	1.879			-0.208	0.213	1.915			-0.109	0.387	1.824			-0.296	0.069	1.862			-0.390	-0.193	1.878			-0.422	-0.407	1.841			-0.433	-0.478	1.820			0.002	0.015	1.810			0.168	-0.023	1.657
-0.129	-0.276	1.814			-0.135	-0.206	1.879			-0.208	0.213	1.915			-0.110	0.387	1.824			-0.297	0.069	1.863			-0.390	-0.193	1.879			-0.423	-0.407	1.841			-0.433	-0.478	1.820			0.001	0.015	1.810			0.168	-0.023	1.657
-0.129	-0.276	1.815			-0.135	-0.206	1.880			-0.208	0.213	1.915			-0.110	0.387	1.824			-0.297	0.069	1.863			-0.390	-0.193	1.879			-0.423	-0.407	1.841			-0.433	-0.478	1.820			0.001	0.015	1.811			0.167	-0.024	1.658
-0.129	-0.276	1.815			-0.136	-0.206	1.880			-0.208	0.213	1.915			-0.110	0.387	1.825			-0.297	0.069	1.864			-0.390	-0.193	1.880			-0.423	-0.407	1.842			-0.433	-0.478	1.821			0.001	0.015	1.811			0.166	-0.024	1.658
-0.129	-0.276	1.815			-0.136	-0.206	1.880			-0.208	0.212	1.915			-0.110	0.387	1.825			-0.298	0.069	1.864			-0.390	-0.193	1.880			-0.423	-0.407	1.842			-0.433	-0.478	1.821			0.001	0.015	1.811			0.165	-0.024	1.658
-0.130	-0.276	1.816			-0.136	-0.206	1.881			-0.208	0.212	1.915			-0.110	0.387	1.825			-0.298	0.069	1.865			-0.390	-0.193	1.880			-0.423	-0.407	1.842			-0.434	-0.478	1.822			0.000	0.015	1.812			0.165	-0.024	1.658
-0.130	-0.276	1.816			-0.136	-0.206	1.881			-0.208	0.212	1.916			-0.111	0.387	1.825			-0.298	0.069	1.865			-0.390	-0.193	1.881			-0.423	-0.407	1.843			-0.434	-0.478	1.822			0.000	0.015	1.812			0.164	-0.024	1.658
-0.130	-0.276	1.816			-0.136	-0.206	1.881			-0.209	0.212	1.916			-0.111	0.387	1.826			-0.299	0.069	1.866			-0.390	-0.193	1.881			-0.424	-0.407	1.843			-0.434	-0.478	1.822			-0.000	0.015	1.812			0.164	-0.025	1.658
-0.130	-0.276	1.817			-0.136	-0.205	1.882			-0.209	0.212	1.916			-0.111	0.387	1.826			-0.299	0.069	1.866			-0.390	-0.193	1.882			-0.424	-0.407	1.843			-0.434	-0.478	1.823			-0.000	0.015	1.812			0.163	-0.025	1.658
-0.130	-0.276	1.817			-0.136	-0.205	1.882			-0.209	0.212	1.916			-0.111	0.387	1.826			-0.299	0.069	1.866			-0.391	-0.193	1.882			-0.424	-0.407	1.844			-0.434	-0.478	1.823			-0.001	0.015	1.813			0.163	-0.025	1.658
-0.131	-0.275	1.817			-0.136	-0.205	1.882			-0.209	0.212	1.917			-0.112	0.387	1.826			-0.300	0.069	1.867			-0.391	-0.193	1.882			-0.424	-0.407	1.844			-0.434	-0.478	1.823			-0.001	0.015	1.813			0.162	-0.025	1.658
-0.131	-0.275	1.817			-0.136	-0.205	1.882			-0.209	0.212	1.917			-0.112	0.387	1.826			-0.300	0.069	1.867			-0.391	-0.193	1.883			-0.424	-0.407	1.844			-0.435	-0.478	1.823			-0.001	0.015	1.813			0.162	-0.025	1.658
-0.131	-0.275	1.818			-0.136	-0.205	1.883			-0.209	0.212	1.917			-0.112	0.387	1.827			-0.300	0.069	1.868			-0.391	-0.192	1.883			-0.424	-0.407	1.844			-0.435	-0.478	1.824			-0.001	0.016	1.813			0.161	-0.025	1.658
-0.131	-0.275	1.818			-0.136	-0.205	1.883			-0.209	0.212	1.918			-0.112	0.387	1.827			-0.300	0.069	1.868			-0.391	-0.192	1.883			-0.424	-0.407	1.844			-0.435	-0.478	1.824			-0.001	0.016	1.813			0.161	-0.026	1.658
-0.131	-0.275	1.818			-0.137	-0.205	1.883			-0.210	0.212	1.918			-0.112	0.387	1.827			-0.301	0.069	1.869			-0.391	-0.192	1.884			-0.424	-0.407	1.845			-0.435	-0.478	1.824			-0.002	0.016	1.814			0.161	-0.026	1.658
-0.131	-0.275	1.818			-0.137	-0.205	1.883			-0.210	0.212	1.919			-0.113	0.387	1.827			-0.301	0.069	1.869			-0.391	-0.192	1.884			-0.424	-0.407	1.845			-0.435	-0.478	1.824			-0.002	0.016	1.814			0.160	-0.026	1.658
-0.131	-0.275	1.819			-0.137	-0.205	1.884			-0.210	0.212	1.919			-0.113	0.388	1.828			-0.301	0.069	1.870			-0.391	-0.192	1.884			-0.425	-0.407	1.845			-0.435	-0.478	1.825			-0.002	0.016	1.814			0.160	-0.026	1.658
-0.132	-0.275	1.819			-0.137	-0.205	1.884			-0.210	0.212	1.920			-0.113	0.388	1.828			-0.301	0.069	1.870			-0.391	-0.192	1.885			-0.425	-0.407	1.845			-0.435	-0.478	1.825			-0.002	0.016	1.814			0.160	-0.026	1.658
-0.132	-0.275	1.819			-0.137	-0.205	1.884			-0.210	0.212	1.921			-0.113	0.388	1.828			-0.301	0.069	1.871			-0.391	-0.192	1.885			-0.425	-0.407	1.846			-0.435	-0.478	1.825			-0.002	0.016	1.814			0.159	-0.026	1.657
-0.132	-0.275	1.819			-0.137	-0.205	1.884			-0.210	0.212	1.921			-0.114	0.388	1.829			-0.302	0.069	1.871			-0.391	-0.192	1.886			-0.425	-0.407	1.846			-0.436	-0.478	1.825			-0.002	0.016	1.814			0.159	-0.026	1.657
-0.132	-0.275	1.819			-0.137	-0.205	1.885			-0.210	0.212	1.922			-0.114	0.388	1.829			-0.302	0.069	1.871			-0.391	-0.192	1.886			-0.425	-0.407	1.846			-0.436	-0.478	1.826			-0.002	0.016	1.815			0.159	-0.025	1.658
-0.132	-0.275	1.820			-0.137	-0.205	1.885			-0.210	0.213	1.923			-0.114	0.388	1.829			-0.302	0.069	1.872			-0.392	-0.192	1.886			-0.425	-0.407	1.846			-0.436	-0.478	1.826			-0.002	0.016	1.815			0.159	-0.025	1.658
-0.132	-0.275	1.820			-0.137	-0.205	1.885			-0.210	0.213	1.923			-0.114	0.388	1.830			-0.302	0.069	1.872			-0.392	-0.192	1.887			-0.425	-0.407	1.846			-0.436	-0.478	1.826			-0.003	0.016	1.815			0.159	-0.025	1.658
-0.132	-0.275	1.820			-0.137	-0.205	1.885			-0.211	0.213	1.924			-0.114	0.388	1.830			-0.302	0.069	1.873			-0.392	-0.192	1.887			-0.425	-0.407	1.847			-0.436	-0.478	1.826			-0.003	0.016	1.815			0.159	-0.025	1.658
-0.132	-0.275	1.820			-0.137	-0.205	1.885			-0.211	0.213	1.925			-0.115	0.388	1.830			-0.302	0.070	1.873			-0.392	-0.192	1.888			-0.425	-0.406	1.847			-0.436	-0.478	1.827			-0.003	0.016	1.815			0.159	-0.025	1.658
-0.132	-0.275	1.820			-0.137	-0.205	1.885			-0.211	0.214	1.925			-0.115	0.388	1.830			-0.302	0.070	1.873			-0.392	-0.192	1.888			-0.425	-0.406	1.847			-0.436	-0.477	1.827			-0.003	0.016	1.815			0.159	-0.025	1.658
-0.132	-0.274	1.820			-0.137	-0.205	1.886			-0.211	0.214	1.926			-0.115	0.388	1.830			-0.302	0.070	1.874			-0.392	-0.192	1.888			-0.425	-0.406	1.848			-0.436	-0.477	1.827			-0.003	0.016	1.815			0.159	-0.025	1.658
-0.132	-0.274	1.821			-0.137	-0.204	1.886			-0.211	0.214	1.927			-0.115	0.388	1.831			-0.303	0.070	1.874			-0.392	-0.192	1.889			-0.425	-0.406	1.848			-0.436	-0.477	1.828			-0.003	0.016	1.815			0.159	-0.025	1.657
-0.132	-0.274	1.821			-0.137	-0.204	1.886			-0.211	0.214	1.927			-0.115	0.388	1.831			-0.303	0.070	1.874			-0.392	-0.192	1.889			-0.425	-0.406	1.848			-0.436	-0.477	1.828			-0.003	0.016	1.815			0.159	-0.025	1.657
-0.132	-0.274	1.821			-0.137	-0.204	1.886			-0.211	0.214	1.927			-0.115	0.388	1.831			-0.303	0.070	1.875			-0.391	-0.192	1.889			-0.425	-0.406	1.848			-0.436	-0.477	1.828			-0.003	0.016	1.815			0.159	-0.025	1.657
-0.133	-0.274	1.821			-0.137	-0.204	1.886			-0.210	0.214	1.927			-0.115	0.388	1.831			-0.303	0.070	1.875			-0.391	-0.192	1.890			-0.425	-0.406	1.849			-0.436	-0.477	1.828			-0.003	0.016	1.815			0.159	-0.024	1.657
-0.133	-0.274	1.821			-0.137	-0.204	1.886			-0.210	0.214	1.927			-0.115	0.389	1.832			-0.303	0.070	1.875			-0.391	-0.192	1.890			-0.425	-0.406	1.849			-0.436	-0.477	1.829			-0.003	0.017	1.815			0.161	-0.024	1.658
-0.132	-0.274	1.821			-0.137	-0.204	1.886			-0.210	0.213	1.927			-0.115	0.389	1.832			-0.302	0.071	1.876			-0.391	-0.192	1.890			-0.424	-0.406	1.849			-0.436	-0.477	1.829			-0.003	0.017	1.815			0.162	-0.024	1.659
-0.132	-0.274	1.821			-0.137	-0.204	1.886			-0.210	0.213	1.927			-0.115	0.389	1.832			-0.302	0.071	1.876			-0.391	-0.192	1.891			-0.424	-0.406	1.849			-0.436	-0.477	1.829			-0.002	0.017	1.815			0.163	-0.023	1.659
-0.132	-0.274	1.821			-0.136	-0.204	1.886			-0.203	0.214	1.928			-0.115	0.389	1.832			-0.301	0.071	1.876			-0.390	-0.192	1.891			-0.424	-0.406	1.850			-0.436	-0.476	1.829			-0.002	0.018	1.815			0.163	-0.022	1.658
-0.132	-0.274	1.821			-0.136	-0.205	1.886			-0.201	0.214	1.929			-0.115	0.389	1.832			-0.299	0.071	1.876			-0.390	-0.192	1.892			-0.424	-0.406	1.850			-0.436	-0.476	1.830			-0.001	0.019	1.814			0.164	-0.022	1.658
-0.131	-0.274	1.821			-0.135	-0.205	1.886			-0.200	0.214	1.930			-0.114	0.388	1.831			-0.298	0.071	1.877			-0.388	-0.192	1.893			-0.423	-0.406	1.850			-0.435	-0.476	1.830			0.000	0.021	1.813			0.164	-0.022	1.657
-0.131	-0.275	1.820			-0.134	-0.205	1.886			-0.199	0.214	1.930			-0.113	0.387	1.829			-0.295	0.071	1.877			-0.385	-0.192	1.895			-0.422	-0.405	1.851			-0.435	-0.476	1.830			0.002	0.023	1.811			0.164	-0.021	1.653
-0.130	-0.275	1.820			-0.132	-0.205	1.885			-0.198	0.213	1.930			-0.112	0.386	1.828			-0.292	0.071	1.877			-0.380	-0.191	1.898			-0.419	-0.403	1.852			-0.434	-0.475	1.831			0.004	0.026	1.809			0.163	-0.020	1.647
-0.129	-0.275	1.819			-0.130	-0.206	1.885			-0.197	0.212	1.930			-0.111	0.385	1.825			-0.287	0.070	1.878			-0.375	-0.191	1.901			-0.416	-0.401	1.854			-0.433	-0.475	1.831			0.006	0.028	1.804			0.161	-0.019	1.636
-0.128	-0.276	1.819			-0.128	-0.206	1.883			-0.193	0.205	1.919			-0.110	0.384	1.822			-0.283	0.070	1.879			-0.369	-0.190	1.906			-0.411	-0.400	1.857			-0.431	-0.474	1.833			0.009	0.031	1.798			0.159	-0.017	1.623
-0.124	-0.276	1.817			-0.103	-0.204	1.874			-0.104	0.212	1.892			-0.109	0.383	1.819			-0.278	0.069	1.879			-0.362	-0.190	1.913			-0.406	-0.398	1.860			-0.428	-0.474	1.835			0.015	0.041	1.791			0.151	-0.014	1.607
-0.121	-0.275	1.815			-0.092	-0.203	1.869			-0.065	0.224	1.883			-0.108	0.383	1.816			-0.274	0.068	1.880			-0.355	-0.191	1.920			-0.401	-0.398	1.864			-0.424	-0.475	1.838			0.019	0.048	1.786			0.146	-0.011	1.598
-0.117	-0.275	1.813			-0.084	-0.202	1.866			-0.049	0.228	1.879			-0.107	0.382	1.813			-0.270	0.067	1.882			-0.349	-0.192	1.927			-0.395	-0.397	1.869			-0.417	-0.471	1.846			0.022	0.054	1.782			0.142	-0.009	1.589
-0.115	-0.275	1.811			-0.078	-0.201	1.864			-0.038	0.230	1.877			-0.106	0.381	1.810			-0.267	0.066	1.883			-0.342	-0.193	1.934			-0.387	-0.398	1.875			-0.410	-0.468	1.852			0.025	0.059	1.778			0.138	-0.006	1.579
-0.113	-0.274	1.810			-0.074	-0.201	1.861			-0.027	0.230	1.871			-0.105	0.380	1.807			-0.263	0.065	1.884			-0.336	-0.194	1.942			-0.379	-0.398	1.883			-0.402	-0.466	1.861			0.027	0.062	1.772			0.134	-0.004	1.569
-0.111	-0.274	1.808			-0.070	-0.200	1.859			-0.018	0.230	1.865			-0.103	0.379	1.804			-0.259	0.064	1.885			-0.331	-0.195	1.949			-0.371	-0.399	1.891			-0.394	-0.465	1.870			0.029	0.065	1.767			0.130	-0.002	1.560
-0.109	-0.274	1.807			-0.066	-0.200	1.858			-0.011	0.229	1.861			-0.102	0.378	1.800			-0.256	0.063	1.886			-0.325	-0.195	1.955			-0.363	-0.400	1.898			-0.387	-0.465	1.879			0.030	0.067	1.763			0.127	0.001	1.552
-0.107	-0.274	1.806			-0.063	-0.200	1.856			-0.005	0.229	1.858			-0.100	0.378	1.798			-0.252	0.062	1.887			-0.320	-0.196	1.960			-0.356	-0.401	1.907			-0.378	-0.461	1.891			0.031	0.069	1.759			0.124	0.003	1.545
-0.106	-0.274	1.804			-0.061	-0.200	1.855			-0.000	0.229	1.856			-0.099	0.378	1.796			-0.249	0.061	1.888			-0.316	-0.197	1.964			-0.346	-0.403	1.929			-0.369	-0.457	1.900			0.032	0.071	1.756			0.120	0.006	1.538
-0.105	-0.274	1.803			-0.059	-0.200	1.853			0.005	0.229	1.854			-0.098	0.378	1.795			-0.246	0.059	1.889			-0.312	-0.197	1.968			-0.341	-0.404	1.942			-0.362	-0.454	1.909			0.033	0.073	1.753			0.116	0.010	1.532
-0.103	-0.274	1.802			-0.056	-0.200	1.852			0.009	0.230	1.852			-0.097	0.378	1.793			-0.243	0.058	1.889			-0.309	-0.197	1.971			-0.336	-0.405	1.956			-0.356	-0.453	1.916			0.034	0.074	1.750			0.114	0.013	1.527
-0.102	-0.274	1.800			-0.054	-0.200	1.850			0.013	0.230	1.850			-0.095	0.378	1.792			-0.241	0.056	1.890			-0.305	-0.197	1.974			-0.333	-0.405	1.965			-0.351	-0.454	1.921			0.035	0.076	1.747			0.112	0.015	1.523
-0.100	-0.274	1.798			-0.052	-0.201	1.848			0.016	0.229	1.848			-0.094	0.378	1.791			-0.238	0.055	1.890			-0.302	-0.197	1.978			-0.330	-0.405	1.973			-0.345	-0.452	1.927			0.035	0.077	1.745			0.111	0.018	1.519
-0.099	-0.275	1.797			-0.051	-0.201	1.847			0.018	0.229	1.846			-0.093	0.378	1.789			-0.236	0.053	1.890			-0.300	-0.197	1.981			-0.328	-0.405	1.979			-0.341	-0.451	1.932			0.036	0.078	1.743			0.112	0.022	1.516
-0.098	-0.275	1.795			-0.049	-0.201	1.845			0.019	0.229	1.844			-0.092	0.378	1.788			-0.234	0.052	1.891			-0.298	-0.197	1.984			-0.326	-0.405	1.984			-0.337	-0.450	1.936			0.036	0.079	1.741			0.114	0.026	1.514
-0.097	-0.275	1.793			-0.048	-0.201	1.843			0.020	0.229	1.843			-0.091	0.378	1.787			-0.232	0.051	1.891			-0.296	-0.197	1.986			-0.325	-0.405	1.988			-0.334	-0.450	1.938			0.036	0.081	1.740			0.115	0.029	1.512
-0.096	-0.275	1.792			-0.046	-0.201	1.842			0.020	0.228	1.841			-0.090	0.378	1.786			-0.231	0.050	1.891			-0.294	-0.197	1.988			-0.323	-0.405	1.991			-0.332	-0.449	1.941			0.036	0.082	1.738			0.116	0.031	1.511
-0.095	-0.275	1.790			-0.045	-0.201	1.840			0.020	0.228	1.839			-0.089	0.377	1.785			-0.229	0.049	1.891			-0.292	-0.198	1.990			-0.320	-0.406	1.985			-0.330	-0.450	1.943			0.037	0.083	1.736			0.116	0.034	1.509
-0.094	-0.275	1.789			-0.044	-0.201	1.839			0.019	0.227	1.838			-0.089	0.377	1.784			-0.228	0.048	1.892			-0.291	-0.198	1.992			-0.317	-0.406	1.981			-0.328	-0.450	1.944			0.037	0.084	1.735			0.116	0.036	1.508
-0.093	-0.275	1.788			-0.043	-0.202	1.838			0.019	0.227	1.837			-0.088	0.377	1.783			-0.227	0.048	1.892			-0.289	-0.198	1.993			-0.316	-0.407	1.977			-0.327	-0.450	1.945			0.037	0.085	1.733			0.116	0.037	1.506
-0.093	-0.275	1.787			-0.042	-0.202	1.836			0.018	0.227	1.836			-0.087	0.377	1.782			-0.226	0.047	1.892			-0.288	-0.198	1.994			-0.315	-0.408	1.973			-0.327	-0.453	1.944			0.037	0.085	1.732			0.116	0.039	1.505
-0.092	-0.275	1.786			-0.042	-0.202	1.835			0.017	0.227	1.835			-0.087	0.377	1.782			-0.225	0.046	1.892			-0.287	-0.199	1.995			-0.315	-0.409	1.967			-0.330	-0.454	1.941			0.037	0.086	1.731			0.116	0.041	1.504
-0.092	-0.275	1.785			-0.041	-0.202	1.834			0.016	0.226	1.834			-0.086	0.377	1.781			-0.224	0.046	1.892			-0.287	-0.200	1.994			-0.316	-0.410	1.962			-0.331	-0.453	1.937			0.036	0.087	1.730			0.116	0.042	1.504
-0.091	-0.275	1.784			-0.040	-0.202	1.833			0.014	0.226	1.834			-0.086	0.377	1.780			-0.223	0.045	1.892			-0.286	-0.200	1.992			-0.317	-0.410	1.957			-0.334	-0.454	1.933			0.036	0.088	1.729			0.116	0.043	1.503
-0.091	-0.275	1.783			-0.040	-0.202	1.832			0.013	0.226	1.833			-0.085	0.377	1.780			-0.222	0.044	1.892			-0.286	-0.201	1.990			-0.318	-0.411	1.952			-0.337	-0.455	1.930			0.036	0.088	1.728			0.116	0.044	1.503
-0.090	-0.275	1.782			-0.040	-0.202	1.831			0.012	0.226	1.833			-0.085	0.377	1.779			-0.222	0.044	1.892			-0.286	-0.202	1.988			-0.319	-0.411	1.948			-0.339	-0.456	1.926			0.036	0.089	1.727			0.116	0.045	1.503
-0.090	-0.275	1.781			-0.040	-0.202	1.830			0.011	0.226	1.832			-0.084	0.377	1.778			-0.221	0.043	1.892			-0.286	-0.202	1.985			-0.320	-0.411	1.945			-0.343	-0.458	1.923			0.035	0.089	1.727			0.117	0.046	1.503
-0.090	-0.275	1.781			-0.040	-0.203	1.830			0.010	0.226	1.832			-0.084	0.377	1.778			-0.221	0.043	1.892			-0.286	-0.203	1.983			-0.322	-0.412	1.942			-0.345	-0.459	1.920			0.035	0.089	1.726			0.118	0.047	1.504
-0.090	-0.276	1.780			-0.040	-0.203	1.829			0.009	0.226	1.832			-0.084	0.377	1.777			-0.221	0.043	1.892			-0.286	-0.203	1.981			-0.323	-0.412	1.939			-0.348	-0.460	1.917			0.034	0.090	1.725			0.119	0.047	1.505
-0.089	-0.276	1.779			-0.040	-0.203	1.828			0.008	0.226	1.833			-0.083	0.377	1.777			-0.221	0.043	1.892			-0.286	-0.203	1.979			-0.324	-0.412	1.936			-0.350	-0.461	1.915			0.034	0.090	1.725			0.120	0.047	1.506
-0.089	-0.276	1.779			-0.040	-0.203	1.828			0.007	0.226	1.833			-0.083	0.376	1.777			-0.221	0.042	1.892			-0.287	-0.204	1.976			-0.325	-0.412	1.934			-0.352	-0.462	1.913			0.034	0.090	1.724			0.121	0.047	1.506
-0.089	-0.276	1.778			-0.040	-0.203	1.827			0.006	0.226	1.834			-0.083	0.376	1.776			-0.221	0.042	1.892			-0.288	-0.204	1.974			-0.326	-0.412	1.932			-0.354	-0.462	1.911			0.033	0.090	1.724			0.123	0.047	1.507
-0.089	-0.276	1.778			-0.041	-0.203	1.827			0.005	0.226	1.835			-0.083	0.376	1.776			-0.221	0.042	1.891			-0.288	-0.204	1.972			-0.327	-0.412	1.930			-0.356	-0.463	1.909			0.033	0.089	1.723			0.124	0.046	1.508
-0.089	-0.276	1.778			-0.041	-0.204	1.827			0.005	0.226	1.835			-0.082	0.376	1.775			-0.221	0.042	1.891			-0.289	-0.205	1.970			-0.328	-0.412	1.928			-0.357	-0.463	1.908			0.033	0.089	1.723			0.125	0.046	1.509
-0.089	-0.276	1.777			-0.041	-0.204	1.826			0.004	0.226	1.836			-0.082	0.376	1.775			-0.222	0.042	1.890			-0.289	-0.205	1.969			-0.329	-0.412	1.926			-0.358	-0.464	1.906			0.032	0.089	1.723			0.125	0.045	1.509
-0.089	-0.276	1.777			-0.042	-0.204	1.826			0.003	0.226	1.836			-0.082	0.376	1.775			-0.222	0.042	1.890			-0.290	-0.205	1.968			-0.330	-0.412	1.925			-0.359	-0.464	1.905			0.032	0.088	1.723			0.126	0.045	1.510
-0.088	-0.276	1.777			-0.042	-0.204	1.826			0.003	0.226	1.837			-0.082	0.376	1.774			-0.222	0.043	1.889			-0.291	-0.205	1.966			-0.331	-0.412	1.923			-0.360	-0.465	1.904			0.032	0.088	1.723			0.126	0.045	1.510
-0.088	-0.276	1.776			-0.042	-0.204	1.826			0.002	0.226	1.838			-0.082	0.376	1.774			-0.223	0.043	1.889			-0.291	-0.205	1.965			-0.332	-0.412	1.922			-0.361	-0.465	1.903			0.032	0.088	1.723			0.126	0.044	1.510
-0.088	-0.276	1.776			-0.043	-0.204	1.826			0.001	0.226	1.839			-0.082	0.376	1.774			-0.223	0.043	1.888			-0.292	-0.205	1.964			-0.332	-0.412	1.920			-0.362	-0.466	1.902			0.031	0.087	1.723			0.126	0.043	1.510
-0.088	-0.276	1.776			-0.043	-0.204	1.826			0.001	0.226	1.840			-0.081	0.376	1.773			-0.224	0.044	1.888			-0.293	-0.205	1.963			-0.333	-0.412	1.919			-0.363	-0.466	1.901			0.031	0.087	1.723			0.126	0.043	1.511
-0.088	-0.276	1.775			-0.043	-0.204	1.826			-0.000	0.226	1.840			-0.081	0.376	1.773			-0.224	0.044	1.888			-0.293	-0.206	1.962			-0.334	-0.413	1.918			-0.363	-0.466	1.900			0.031	0.086	1.723			0.126	0.042	1.511
-0.088	-0.276	1.775			-0.044	-0.204	1.826			-0.001	0.226	1.841			-0.081	0.376	1.773			-0.225	0.044	1.887			-0.294	-0.206	1.961			-0.334	-0.413	1.917			-0.364	-0.467	1.899			0.031	0.086	1.723			0.127	0.042	1.511
-0.088	-0.276	1.775			-0.044	-0.204	1.826			-0.001	0.226	1.842			-0.081	0.376	1.772			-0.225	0.045	1.887			-0.294	-0.206	1.960			-0.335	-0.413	1.916			-0.364	-0.467	1.898			0.031	0.086	1.723			0.127	0.041	1.512
-0.088	-0.276	1.775			-0.044	-0.205	1.826			-0.002	0.226	1.843			-0.081	0.376	1.772			-0.225	0.045	1.886			-0.295	-0.206	1.959			-0.335	-0.413	1.916			-0.365	-0.467	1.897			0.031	0.085	1.723			0.127	0.041	1.512
-0.088	-0.276	1.775			-0.045	-0.205	1.826			-0.002	0.226	1.844			-0.081	0.376	1.772			-0.226	0.045	1.886			-0.295	-0.207	1.958			-0.336	-0.413	1.915			-0.365	-0.468	1.897			0.031	0.085	1.723			0.127	0.041	1.512
-0.088	-0.276	1.775			-0.045	-0.205	1.827			-0.002	0.226	1.845			-0.081	0.376	1.772			-0.226	0.045	1.886			-0.295	-0.207	1.957			-0.336	-0.413	1.914			-0.366	-0.468	1.896			0.031	0.084	1.723			0.127	0.040	1.512
-0.088	-0.276	1.775			-0.045	-0.205	1.827			-0.003	0.226	1.845			-0.081	0.376	1.772			-0.226	0.046	1.885			-0.295	-0.207	1.956			-0.336	-0.413	1.914			-0.366	-0.468	1.895			0.031	0.084	1.723			0.127	0.040	1.512
-0.088	-0.276	1.775			-0.045	-0.205	1.827			-0.003	0.226	1.846			-0.081	0.376	1.771			-0.227	0.046	1.885			-0.296	-0.207	1.955			-0.337	-0.413	1.913			-0.366	-0.468	1.895			0.031	0.084	1.723			0.127	0.039	1.513
-0.088	-0.277	1.775			-0.046	-0.205	1.827			-0.003	0.226	1.846			-0.081	0.376	1.771			-0.227	0.046	1.884			-0.296	-0.207	1.954			-0.337	-0.413	1.912			-0.367	-0.468	1.894			0.031	0.083	1.723			0.127	0.039	1.513
-0.088	-0.277	1.775			-0.046	-0.205	1.828			-0.003	0.226	1.847			-0.081	0.375	1.771			-0.227	0.046	1.884			-0.296	-0.207	1.953			-0.337	-0.414	1.912			-0.367	-0.469	1.894			0.031	0.083	1.723			0.127	0.038	1.513
-0.088	-0.277	1.775			-0.046	-0.205	1.828			-0.003	0.226	1.847			-0.081	0.375	1.771			-0.227	0.046	1.884			-0.296	-0.207	1.953			-0.337	-0.414	1.911			-0.367	-0.469	1.893			0.031	0.083	1.723			0.127	0.038	1.513
-0.089	-0.277	1.775			-0.046	-0.205	1.828			-0.004	0.226	1.847			-0.081	0.375	1.771			-0.227	0.046	1.884			-0.296	-0.208	1.952			-0.338	-0.414	1.911			-0.367	-0.469	1.893			0.031	0.082	1.724			0.127	0.037	1.513
-0.089	-0.277	1.775			-0.047	-0.205	1.828			-0.004	0.226	1.848			-0.081	0.375	1.771			-0.227	0.046	1.883			-0.297	-0.208	1.952			-0.338	-0.414	1.911			-0.368	-0.469	1.892			0.031	0.082	1.724			0.127	0.037	1.513
-0.089	-0.277	1.775			-0.047	-0.205	1.828			-0.004	0.226	1.848			-0.081	0.375	1.771			-0.228	0.046	1.883			-0.297	-0.208	1.951			-0.338	-0.414	1.910			-0.368	-0.469	1.892			0.031	0.082	1.724			0.127	0.037	1.513
-0.089	-0.277	1.775			-0.047	-0.205	1.828			-0.004	0.226	1.848			-0.080	0.375	1.771			-0.228	0.046	1.883			-0.297	-0.208	1.951			-0.338	-0.414	1.910			-0.368	-0.469	1.892			0.031	0.081	1.724			0.127	0.036	1.513
-0.089	-0.277	1.775			-0.047	-0.205	1.828			-0.004	0.226	1.848			-0.080	0.375	1.770			-0.228	0.046	1.883			-0.297	-0.208	1.950			-0.338	-0.414	1.909			-0.368	-0.469	1.891			0.031	0.081	1.724			0.127	0.036	1.513
-0.089	-0.277	1.775			-0.047	-0.205	1.828			-0.004	0.226	1.848			-0.080	0.375	1.770			-0.228	0.046	1.882			-0.297	-0.208	1.950			-0.338	-0.414	1.909			-0.368	-0.470	1.891			0.031	0.081	1.724			0.127	0.035	1.514
-0.089	-0.277	1.776			-0.047	-0.205	1.829			-0.004	0.225	1.848			-0.080	0.375	1.770			-0.228	0.046	1.882			-0.297	-0.208	1.950			-0.338	-0.414	1.909			-0.368	-0.470	1.891			0.032	0.080	1.725			0.126	0.034	1.514
-0.089	-0.277	1.775			-0.047	-0.205	1.829			-0.004	0.225	1.847			-0.080	0.375	1.770			-0.228	0.046	1.882			-0.297	-0.208	1.949			-0.338	-0.414	1.909			-0.368	-0.470	1.891			0.032	0.080	1.725			0.126	0.034	1.513
-0.088	-0.277	1.775			-0.047	-0.205	1.829			-0.004	0.225	1.847			-0.080	0.375	1.770			-0.228	0.046	1.882			-0.297	-0.208	1.949			-0.339	-0.414	1.908			-0.368	-0.470	1.890			0.033	0.080	1.725			0.125	0.033	1.513
-0.088	-0.277	1.775			-0.047	-0.205	1.829			-0.004	0.224	1.847			-0.080	0.375	1.770			-0.228	0.046	1.882			-0.297	-0.208	1.949			-0.339	-0.414	1.908			-0.368	-0.470	1.890			0.034	0.080	1.726			0.123	0.030	1.514
-0.088	-0.277	1.775			-0.047	-0.205	1.829			-0.003	0.223	1.846			-0.080	0.375	1.770			-0.228	0.046	1.881			-0.297	-0.208	1.948			-0.339	-0.414	1.908			-0.368	-0.470	1.890			0.035	0.079	1.727			0.121	0.028	1.514
-0.088	-0.277	1.775			-0.047	-0.206	1.829			-0.003	0.222	1.845			-0.080	0.375	1.770			-0.228	0.046	1.881			-0.297	-0.208	1.948			-0.339	-0.414	1.908			-0.368	-0.470	1.890			0.036	0.079	1.728			0.120	0.026	1.514
-0.088	-0.277	1.775			-0.048	-0.206	1.829			-0.003	0.221	1.844			-0.080	0.375	1.770			-0.228	0.046	1.880			-0.297	-0.208	1.948			-0.339	-0.414	1.907			-0.368	-0.470	1.889			0.037	0.079	1.728			0.120	0.024	1.514
-0.088	-0.277	1.775			-0.048	-0.206	1.829			-0.003	0.220	1.844			-0.080	0.375	1.770			-0.228	0.046	1.880			-0.298	-0.208	1.947			-0.339	-0.414	1.906			-0.368	-0.470	1.888			0.038	0.079	1.729			0.119	0.023	1.514
-0.088	-0.277	1.775			-0.048	-0.206	1.829			-0.003	0.219	1.843			-0.080	0.375	1.770			-0.229	0.046	1.879			-0.298	-0.208	1.947			-0.339	-0.414	1.905			-0.368	-0.470	1.887			0.039	0.079	1.729			0.119	0.021	1.515
-0.088	-0.276	1.775			-0.048	-0.205	1.829			-0.002	0.218	1.842			-0.080	0.375	1.770			-0.229	0.046	1.879			-0.298	-0.208	1.946			-0.339	-0.414	1.904			-0.367	-0.470	1.886			0.040	0.079	1.729			0.119	0.019	1.515
-0.088	-0.276	1.775			-0.048	-0.205	1.829			-0.002	0.218	1.842			-0.080	0.375	1.770			-0.229	0.045	1.878			-0.298	-0.208	1.946			-0.339	-0.414	1.903			-0.367	-0.470	1.885			0.041	0.078	1.729			0.118	0.018	1.515
-0.087	-0.276	1.775			-0.048	-0.205	1.829			-0.002	0.217	1.841			-0.080	0.375	1.770			-0.229	0.045	1.878			-0.298	-0.208	1.945			-0.339	-0.413	1.901			-0.367	-0.470	1.883			0.041	0.078	1.730			0.118	0.016	1.516
-0.087	-0.276	1.775			-0.048	-0.205	1.829			-0.002	0.217	1.841			-0.080	0.374	1.770			-0.229	0.045	1.877			-0.298	-0.208	1.945			-0.340	-0.413	1.899			-0.367	-0.470	1.881			0.042	0.078	1.730			0.118	0.015	1.516
-0.087	-0.276	1.775			-0.048	-0.205	1.829			-0.002	0.216	1.841			-0.080	0.374	1.769			-0.229	0.045	1.877			-0.298	-0.208	1.944			-0.340	-0.413	1.897			-0.367	-0.470	1.880			0.042	0.078	1.730			0.118	0.013	1.516
-0.087	-0.276	1.775			-0.047	-0.205	1.829			-0.002	0.216	1.840			-0.080	0.374	1.769			-0.229	0.045	1.876			-0.299	-0.208	1.943			-0.340	-0.413	1.896			-0.367	-0.470	1.878			0.043	0.078	1.730			0.118	0.012	1.516
-0.087	-0.276	1.775			-0.047	-0.205	1.829			-0.002	0.216	1.840			-0.080	0.374	1.769			-0.229	0.045	1.876			-0.299	-0.208	1.943			-0.340	-0.412	1.894			-0.367	-0.470	1.877			0.043	0.078	1.731			0.118	0.011	1.516
-0.087	-0.276	1.775			-0.047	-0.205	1.829			-0.002	0.216	1.840			-0.080	0.374	1.769			-0.229	0.045	1.876			-0.299	-0.208	1.942			-0.341	-0.412	1.892			-0.367	-0.469	1.875			0.044	0.078	1.731			0.118	0.010	1.517
-0.087	-0.276	1.775			-0.047	-0.205	1.829			-0.002	0.215	1.840			-0.080	0.374	1.769			-0.229	0.044	1.875			-0.299	-0.208	1.942			-0.341	-0.412	1.891			-0.368	-0.469	1.873			0.044	0.077	1.731			0.118	0.009	1.517
-0.087	-0.276	1.775			-0.047	-0.205	1.829			-0.002	0.215	1.840			-0.079	0.373	1.769			-0.229	0.044	1.875			-0.299	-0.208	1.941			-0.341	-0.411	1.888			-0.368	-0.468	1.870			0.044	0.077	1.731			0.118	0.009	1.518
-0.087	-0.276	1.775			-0.047	-0.205	1.829			-0.002	0.215	1.840			-0.079	0.373	1.769			-0.229	0.044	1.875			-0.299	-0.208	1.941			-0.342	-0.411	1.885			-0.368	-0.467	1.865			0.045	0.077	1.732			0.119	0.007	1.518
-0.086	-0.276	1.775			-0.047	-0.205	1.829			-0.001	0.215	1.840			-0.079	0.373	1.769			-0.228	0.044	1.874			-0.300	-0.207	1.940			-0.343	-0.409	1.880			-0.370	-0.470	1.855			0.045	0.077	1.732			0.119	0.006	1.519
-0.086	-0.276	1.775			-0.047	-0.205	1.829			-0.001	0.215	1.839			-0.079	0.373	1.769			-0.228	0.044	1.874			-0.300	-0.207	1.940			-0.344	-0.407	1.873			-0.372	-0.471	1.843			0.046	0.077	1.732			0.119	0.005	1.520
-0.086	-0.276	1.775			-0.047	-0.205	1.829			-0.001	0.215	1.839			-0.079	0.373	1.769			-0.228	0.044	1.874			-0.301	-0.207	1.938			-0.347	-0.404	1.863			-0.374	-0.470	1.829			0.046	0.077	1.733			0.120	0.004	1.521
-0.086	-0.276	1.775			-0.047	-0.205	1.829			-0.001	0.214	1.839			-0.079	0.372	1.769			-0.228	0.044	1.873			-0.303	-0.205	1.935			-0.349	-0.400	1.853			-0.376	-0.468	1.815			0.047	0.077	1.733			0.122	0.003	1.522
-0.086	-0.276	1.775			-0.047	-0.205	1.829			-0.001	0.214	1.839			-0.079	0.372	1.769			-0.228	0.044	1.873			-0.304	-0.204	1.931			-0.351	-0.396	1.843			-0.378	-0.466	1.801			0.048	0.077	1.734			0.124	0.002	1.523
-0.086	-0.276	1.775			-0.047	-0.205	1.829			-0.001	0.214	1.839			-0.079	0.372	1.769			-0.228	0.043	1.871			-0.306	-0.202	1.927			-0.353	-0.392	1.832			-0.379	-0.462	1.788			0.049	0.076	1.734			0.127	0.001	1.525
-0.086	-0.275	1.775			-0.047	-0.205	1.829			-0.001	0.213	1.838			-0.078	0.372	1.769			-0.228	0.043	1.870			-0.307	-0.199	1.921			-0.354	-0.387	1.822			-0.379	-0.457	1.774			0.050	0.076	1.735			0.131	-0.001	1.528
-0.085	-0.275	1.775			-0.047	-0.205	1.829			-0.000	0.213	1.838			-0.078	0.372	1.769			-0.227	0.043	1.869			-0.308	-0.196	1.916			-0.355	-0.383	1.812			-0.379	-0.453	1.763			0.051	0.076	1.736			0.135	-0.002	1.531
-0.085	-0.275	1.774			-0.047	-0.205	1.829			0.000	0.212	1.837			-0.077	0.371	1.769			-0.227	0.042	1.867			-0.310	-0.193	1.911			-0.356	-0.379	1.804			-0.379	-0.449	1.753			0.053	0.075	1.738			0.140	-0.004	1.535
-0.084	-0.276	1.774			-0.047	-0.205	1.829			0.000	0.212	1.837			-0.076	0.371	1.769			-0.226	0.042	1.865			-0.311	-0.191	1.906			-0.356	-0.376	1.797			-0.378	-0.447	1.746			0.055	0.074	1.739			0.146	-0.005	1.538
-0.083	-0.276	1.774			-0.047	-0.205	1.829			0.001	0.211	1.836			-0.075	0.371	1.769			-0.224	0.041	1.863			-0.312	-0.189	1.902			-0.355	-0.373	1.791			-0.377	-0.444	1.739			0.058	0.074	1.741			0.152	-0.006	1.542
-0.082	-0.276	1.774			-0.047	-0.206	1.829			0.001	0.211	1.836			-0.073	0.371	1.770			-0.223	0.041	1.861			-0.313	-0.187	1.898			-0.355	-0.371	1.786			-0.376	-0.443	1.733			0.060	0.072	1.743			0.158	-0.007	1.546
-0.081	-0.276	1.774			-0.047	-0.206	1.829			0.002	0.210	1.836			-0.071	0.370	1.771			-0.222	0.040	1.858			-0.313	-0.186	1.895			-0.355	-0.370	1.782			-0.375	-0.442	1.729			0.063	0.071	1.746			0.165	-0.008	1.551
-0.080	-0.276	1.774			-0.046	-0.206	1.829			0.002	0.210	1.836			-0.069	0.370	1.771			-0.219	0.039	1.855			-0.314	-0.185	1.892			-0.354	-0.369	1.778			-0.374	-0.441	1.724			0.066	0.071	1.748			0.175	-0.010	1.559
-0.078	-0.277	1.774			-0.046	-0.206	1.829			0.003	0.209	1.837			-0.067	0.370	1.772			-0.217	0.039	1.851			-0.314	-0.184	1.889			-0.353	-0.368	1.775			-0.373	-0.440	1.721			0.070	0.070	1.751			0.181	-0.013	1.562
-0.076	-0.277	1.774			-0.045	-0.206	1.830			0.004	0.208	1.837			-0.065	0.370	1.773			-0.213	0.038	1.846			-0.314	-0.184	1.886			-0.352	-0.368	1.772			-0.370	-0.441	1.718			0.073	0.069	1.755			0.196	-0.023	1.581
-0.074	-0.277	1.774			-0.045	-0.207	1.830			0.005	0.208	1.839			-0.064	0.370	1.774			-0.210	0.037	1.842			-0.314	-0.183	1.884			-0.350	-0.368	1.769			-0.367	-0.442	1.716			0.077	0.069	1.758			0.204	-0.028	1.590
-0.073	-0.278	1.775			-0.044	-0.207	1.831			0.006	0.208	1.840			-0.062	0.370	1.775			-0.206	0.036	1.837			-0.314	-0.183	1.881			-0.349	-0.368	1.767			-0.364	-0.442	1.715			0.081	0.069	1.761			0.209	-0.030	1.596
-0.071	-0.278	1.775			-0.044	-0.207	1.831			0.008	0.207	1.841			-0.060	0.370	1.776			-0.203	0.035	1.834			-0.314	-0.183	1.879			-0.346	-0.369	1.766			-0.360	-0.442	1.715			0.085	0.069	1.765			0.213	-0.033	1.601
-0.069	-0.279	1.775			-0.043	-0.208	1.832			0.009	0.206	1.841			-0.059	0.370	1.777			-0.200	0.034	1.831			-0.313	-0.183	1.877			-0.343	-0.370	1.764			-0.356	-0.443	1.714			0.088	0.069	1.768			0.216	-0.034	1.605
-0.067	-0.279	1.775			-0.042	-0.208	1.832			0.010	0.205	1.842			-0.057	0.370	1.778			-0.197	0.033	1.828			-0.313	-0.182	1.875			-0.340	-0.370	1.762			-0.351	-0.442	1.713			0.091	0.069	1.771			0.219	-0.036	1.608
-0.065	-0.280	1.775			-0.041	-0.208	1.833			0.011	0.205	1.843			-0.056	0.370	1.779			-0.195	0.032	1.825			-0.312	-0.182	1.872			-0.338	-0.370	1.760			-0.347	-0.442	1.711			0.094	0.069	1.773			0.222	-0.037	1.610
-0.064	-0.280	1.776			-0.041	-0.209	1.833			0.012	0.204	1.843			-0.054	0.370	1.779			-0.193	0.032	1.823			-0.311	-0.182	1.870			-0.334	-0.370	1.756			-0.342	-0.441	1.706			0.096	0.069	1.776			0.224	-0.038	1.613
-0.062	-0.280	1.776			-0.040	-0.209	1.834			0.014	0.203	1.844			-0.053	0.370	1.780			-0.191	0.031	1.822			-0.310	-0.182	1.867			-0.330	-0.369	1.751			-0.336	-0.440	1.700			0.099	0.070	1.778			0.225	-0.038	1.614
-0.060	-0.281	1.776			-0.039	-0.210	1.834			0.014	0.203	1.845			-0.052	0.370	1.780			-0.190	0.031	1.820			-0.309	-0.181	1.864			-0.327	-0.368	1.747			-0.332	-0.438	1.693			0.100	0.070	1.780			0.224	-0.037	1.614
-0.059	-0.281	1.777			-0.038	-0.210	1.835			0.015	0.202	1.845			-0.051	0.370	1.781			-0.188	0.030	1.819			-0.308	-0.181	1.861			-0.323	-0.367	1.742			-0.328	-0.436	1.687			0.102	0.070	1.781			0.216	-0.035	1.610
-0.058	-0.281	1.777			-0.038	-0.210	1.835			0.016	0.202	1.846			-0.050	0.370	1.782			-0.187	0.030	1.818			-0.307	-0.180	1.859			-0.321	-0.366	1.739			-0.325	-0.434	1.682			0.103	0.070	1.782			0.200	-0.034	1.603
-0.057	-0.281	1.777			-0.037	-0.210	1.836			0.017	0.202	1.846			-0.049	0.370	1.782			-0.187	0.030	1.818			-0.306	-0.180	1.857			-0.319	-0.365	1.736			-0.323	-0.432	1.678			0.104	0.071	1.783			0.183	-0.021	1.589
-0.057	-0.281	1.778			-0.037	-0.210	1.836			0.017	0.202	1.847			-0.048	0.370	1.783			-0.186	0.030	1.818			-0.306	-0.180	1.856			-0.317	-0.363	1.734			-0.321	-0.426	1.675			0.104	0.071	1.784			0.172	-0.012	1.581
-0.056	-0.282	1.778			-0.036	-0.211	1.837			0.017	0.202	1.847			-0.048	0.370	1.783			-0.191	0.033	1.827			-0.305	-0.179	1.856			-0.316	-0.362	1.732			-0.320	-0.424	1.673			0.097	0.073	1.781			0.165	-0.007	1.575
-0.057	-0.282	1.779			-0.036	-0.211	1.837			0.017	0.202	1.847			-0.048	0.370	1.784			-0.196	0.035	1.835			-0.304	-0.179	1.858			-0.315	-0.361	1.732			-0.321	-0.422	1.673			0.089	0.075	1.776			0.153	-0.001	1.566
-0.060	-0.282	1.780			-0.036	-0.211	1.837			0.016	0.203	1.846			-0.048	0.370	1.784			-0.201	0.037	1.843			-0.303	-0.177	1.866			-0.316	-0.358	1.737			-0.327	-0.413	1.686			0.079	0.077	1.772			0.145	0.002	1.560
-0.064	-0.281	1.782			-0.037	-0.210	1.838			0.015	0.204	1.846			-0.049	0.371	1.785			-0.210	0.042	1.858			-0.304	-0.175	1.887			-0.319	-0.352	1.751			-0.335	-0.409	1.701			0.070	0.080	1.768			0.118	0.002	1.550
-0.072	-0.274	1.786			-0.040	-0.206	1.840			0.012	0.207	1.848			-0.052	0.372	1.787			-0.218	0.048	1.872			-0.304	-0.174	1.902			-0.324	-0.349	1.767			-0.347	-0.408	1.720			0.062	0.082	1.765			0.083	0.001	1.530
-0.079	-0.269	1.789			-0.042	-0.203	1.841			0.008	0.209	1.847			-0.056	0.374	1.789			-0.242	0.067	1.915			-0.306	-0.175	1.917			-0.331	-0.349	1.785			-0.360	-0.399	1.752			0.052	0.084	1.759			0.063	-0.003	1.520
-0.084	-0.265	1.792			-0.044	-0.200	1.842			0.005	0.211	1.847			-0.060	0.375	1.790			-0.249	0.073	1.928			-0.308	-0.180	1.930			-0.337	-0.353	1.799			-0.373	-0.409	1.769			0.045	0.085	1.755			0.041	-0.008	1.505
-0.089	-0.261	1.794			-0.047	-0.197	1.843			0.003	0.212	1.848			-0.064	0.375	1.791			-0.252	0.075	1.934			-0.310	-0.183	1.941			-0.346	-0.358	1.816			-0.386	-0.420	1.788			0.039	0.086	1.751			0.025	-0.011	1.496
-0.093	-0.259	1.796			-0.049	-0.195	1.845			-0.002	0.215	1.850			-0.069	0.376	1.792			-0.255	0.077	1.939			-0.311	-0.186	1.948			-0.355	-0.365	1.833			-0.394	-0.419	1.814			0.033	0.087	1.747			0.011	-0.013	1.490
-0.097	-0.257	1.798			-0.051	-0.193	1.846			-0.006	0.219	1.855			-0.074	0.376	1.795			-0.257	0.078	1.942			-0.312	-0.188	1.953			-0.364	-0.373	1.852			-0.402	-0.421	1.842			0.028	0.088	1.744			0.001	-0.015	1.487
-0.101	-0.254	1.800			-0.054	-0.190	1.847			-0.010	0.222	1.857			-0.079	0.378	1.796			-0.259	0.079	1.946			-0.315	-0.190	1.963			-0.368	-0.376	1.866			-0.407	-0.425	1.858			0.023	0.089	1.741			-0.008	-0.017	1.485
-0.105	-0.253	1.801			-0.057	-0.188	1.848			-0.014	0.224	1.858			-0.084	0.379	1.797			-0.260	0.081	1.949			-0.316	-0.191	1.971			-0.373	-0.380	1.881			-0.413	-0.430	1.883			0.019	0.090	1.739			-0.016	-0.018	1.485
-0.108	-0.251	1.803			-0.060	-0.187	1.850			-0.019	0.228	1.861			-0.089	0.380	1.798			-0.262	0.081	1.951			-0.318	-0.192	1.977			-0.376	-0.382	1.893			-0.416	-0.433	1.897			0.016	0.091	1.737			-0.024	-0.019	1.484
-0.111	-0.250	1.804			-0.062	-0.185	1.850			-0.022	0.230	1.861			-0.095	0.380	1.797			-0.263	0.082	1.953			-0.320	-0.192	1.983			-0.379	-0.384	1.903			-0.419	-0.435	1.907			0.012	0.091	1.735			-0.030	-0.020	1.483
-0.114	-0.249	1.805			-0.066	-0.182	1.850			-0.044	0.238	1.838			-0.110	0.393	1.788			-0.264	0.082	1.954			-0.321	-0.193	1.988			-0.381	-0.386	1.917			-0.420	-0.436	1.917			0.010	0.091	1.734			-0.036	-0.021	1.482
-0.117	-0.248	1.805			-0.071	-0.179	1.848			-0.053	0.241	1.828			-0.118	0.399	1.784			-0.265	0.081	1.955			-0.322	-0.193	1.992			-0.385	-0.389	1.936			-0.422	-0.436	1.924			0.007	0.092	1.732			-0.041	-0.021	1.482
-0.119	-0.247	1.806			-0.076	-0.177	1.846			-0.059	0.243	1.823			-0.123	0.403	1.781			-0.265	0.081	1.954			-0.323	-0.193	1.996			-0.387	-0.390	1.945			-0.423	-0.437	1.930			0.004	0.092	1.731			-0.046	-0.022	1.482
-0.122	-0.245	1.806			-0.081	-0.174	1.844			-0.063	0.245	1.819			-0.126	0.406	1.779			-0.266	0.081	1.955			-0.324	-0.192	2.000			-0.388	-0.391	1.950			-0.424	-0.438	1.935			0.002	0.093	1.730			-0.050	-0.022	1.481
-0.125	-0.244	1.806			-0.085	-0.171	1.842			-0.067	0.246	1.815			-0.129	0.409	1.778			-0.266	0.082	1.955			-0.324	-0.192	2.003			-0.389	-0.391	1.955			-0.425	-0.438	1.940			-0.000	0.093	1.729			-0.054	-0.022	1.481
-0.127	-0.242	1.807			-0.089	-0.168	1.840			-0.070	0.247	1.813			-0.131	0.410	1.778			-0.266	0.082	1.955			-0.324	-0.192	2.005			-0.390	-0.392	1.959			-0.426	-0.439	1.944			-0.002	0.093	1.729			-0.058	-0.021	1.480
-0.129	-0.241	1.807			-0.093	-0.166	1.838			-0.074	0.247	1.811			-0.132	0.412	1.777			-0.267	0.082	1.954			-0.325	-0.191	2.008			-0.390	-0.393	1.963			-0.426	-0.441	1.947			-0.004	0.093	1.728			-0.061	-0.021	1.480
-0.131	-0.240	1.807			-0.096	-0.165	1.836			-0.077	0.247	1.809			-0.134	0.413	1.777			-0.267	0.083	1.954			-0.325	-0.191	2.010			-0.390	-0.394	1.965			-0.425	-0.442	1.948			-0.006	0.093	1.727			-0.063	-0.021	1.481
-0.133	-0.239	1.807			-0.099	-0.163	1.834			-0.081	0.246	1.807			-0.135	0.414	1.777			-0.267	0.083	1.954			-0.326	-0.191	2.011			-0.390	-0.395	1.966			-0.424	-0.443	1.948			-0.007	0.093	1.726			-0.064	-0.020	1.482
-0.135	-0.238	1.808			-0.102	-0.162	1.833			-0.084	0.245	1.806			-0.136	0.415	1.777			-0.267	0.083	1.953			-0.326	-0.190	2.013			-0.389	-0.395	1.967			-0.422	-0.444	1.946			-0.009	0.093	1.725			-0.065	-0.020	1.483
-0.136	-0.237	1.808			-0.105	-0.160	1.831			-0.088	0.244	1.804			-0.137	0.416	1.776			-0.268	0.084	1.953			-0.326	-0.190	2.013			-0.388	-0.395	1.965			-0.420	-0.444	1.942			-0.010	0.094	1.725			-0.065	-0.020	1.484
-0.137	-0.236	1.808			-0.107	-0.159	1.830			-0.091	0.243	1.802			-0.137	0.417	1.776			-0.268	0.084	1.952			-0.326	-0.189	2.014			-0.386	-0.396	1.963			-0.418	-0.445	1.940			-0.011	0.094	1.724			-0.065	-0.021	1.486
-0.138	-0.235	1.808			-0.109	-0.158	1.828			-0.094	0.243	1.801			-0.138	0.418	1.777			-0.268	0.084	1.951			-0.326	-0.189	2.014			-0.384	-0.395	1.959			-0.416	-0.445	1.936			-0.012	0.094	1.724			-0.066	-0.020	1.485
-0.139	-0.234	1.808			-0.112	-0.157	1.827			-0.096	0.242	1.800			-0.138	0.419	1.777			-0.268	0.084	1.951			-0.327	-0.188	2.013			-0.382	-0.395	1.956			-0.414	-0.446	1.933			-0.013	0.094	1.723			-0.066	-0.019	1.486
-0.140	-0.234	1.809			-0.114	-0.156	1.826			-0.099	0.242	1.798			-0.138	0.420	1.777			-0.268	0.084	1.950			-0.327	-0.188	2.013			-0.381	-0.395	1.953			-0.413	-0.446	1.930			-0.014	0.094	1.723			-0.066	-0.019	1.487
-0.141	-0.233	1.809			-0.116	-0.155	1.824			-0.101	0.242	1.797			-0.137	0.421	1.777			-0.268	0.084	1.949			-0.327	-0.187	2.012			-0.380	-0.395	1.951			-0.411	-0.446	1.928			-0.015	0.094	1.722			-0.066	-0.019	1.488
-0.142	-0.233	1.809			-0.117	-0.154	1.823			-0.102	0.242	1.796			-0.137	0.422	1.777			-0.267	0.085	1.949			-0.327	-0.187	2.011			-0.379	-0.395	1.948			-0.410	-0.447	1.926			-0.016	0.094	1.722			-0.065	-0.018	1.488
-0.143	-0.232	1.809			-0.119	-0.154	1.822			-0.104	0.242	1.795			-0.137	0.423	1.777			-0.267	0.085	1.948			-0.326	-0.186	2.010			-0.377	-0.395	1.946			-0.408	-0.448	1.925			-0.016	0.094	1.722			-0.065	-0.017	1.488
-0.144	-0.232	1.809			-0.120	-0.154	1.823			-0.073	0.248	1.851			-0.134	0.415	1.781			-0.267	0.085	1.947			-0.326	-0.186	2.009			-0.376	-0.395	1.945			-0.407	-0.448	1.923			-0.017	0.094	1.722			-0.065	-0.017	1.488
-0.144	-0.232	1.809			-0.119	-0.154	1.824			-0.064	0.247	1.864			-0.131	0.409	1.783			-0.267	0.085	1.947			-0.326	-0.186	2.008			-0.376	-0.395	1.943			-0.405	-0.449	1.922			-0.017	0.094	1.722			-0.065	-0.016	1.488
-0.145	-0.231	1.810			-0.119	-0.155	1.826			-0.060	0.247	1.869			-0.130	0.406	1.785			-0.267	0.085	1.946			-0.326	-0.185	2.007			-0.375	-0.396	1.943			-0.404	-0.449	1.921			-0.017	0.094	1.722			-0.065	-0.015	1.488
-0.145	-0.231	1.810			-0.118	-0.155	1.827			-0.059	0.246	1.867			-0.130	0.405	1.785			-0.266	0.085	1.945			-0.326	-0.185	2.008			-0.374	-0.396	1.942			-0.403	-0.450	1.920			-0.017	0.094	1.722			-0.064	-0.015	1.488
-0.145	-0.232	1.810			-0.117	-0.156	1.829			-0.058	0.246	1.868			-0.129	0.404	1.786			-0.266	0.085	1.945			-0.325	-0.184	2.008			-0.373	-0.397	1.941			-0.402	-0.451	1.920			-0.017	0.094	1.722			-0.064	-0.014	1.488
-0.145	-0.232	1.811			-0.115	-0.157	1.831			-0.056	0.245	1.868			-0.129	0.402	1.787			-0.266	0.085	1.944			-0.325	-0.184	2.009			-0.372	-0.398	1.940			-0.401	-0.452	1.919			-0.017	0.094	1.722			-0.063	-0.013	1.488
-0.144	-0.232	1.811			-0.114	-0.158	1.832			-0.055	0.245	1.868			-0.129	0.401	1.787			-0.265	0.085	1.944			-0.325	-0.184	2.009			-0.371	-0.399	1.940			-0.400	-0.453	1.919			-0.016	0.094	1.723			-0.063	-0.013	1.488
-0.144	-0.232	1.811			-0.112	-0.159	1.834			-0.054	0.244	1.867			-0.128	0.400	1.787			-0.265	0.085	1.943			-0.325	-0.183	2.010			-0.371	-0.400	1.940			-0.399	-0.454	1.919			-0.016	0.094	1.723			-0.063	-0.012	1.488
-0.144	-0.232	1.811			-0.110	-0.159	1.835			-0.053	0.244	1.867			-0.128	0.400	1.788			-0.265	0.085	1.943			-0.324	-0.183	2.010			-0.370	-0.400	1.940			-0.398	-0.456	1.920			-0.015	0.094	1.723			-0.063	-0.011	1.488
-0.143	-0.232	1.812			-0.108	-0.160	1.837			-0.051	0.243	1.867			-0.127	0.398	1.789			-0.265	0.085	1.943			-0.324	-0.183	2.010			-0.369	-0.402	1.942			-0.397	-0.456	1.920			-0.014	0.094	1.723			-0.064	-0.011	1.489
-0.143	-0.232	1.812			-0.106	-0.160	1.838			-0.050	0.242	1.866			-0.127	0.397	1.789			-0.265	0.085	1.943			-0.324	-0.182	2.011			-0.368	-0.404	1.944			-0.395	-0.457	1.920			-0.014	0.094	1.724			-0.064	-0.011	1.490
-0.142	-0.232	1.812			-0.105	-0.160	1.840			-0.050	0.241	1.864			-0.127	0.397	1.790			-0.264	0.085	1.943			-0.323	-0.182	2.011			-0.368	-0.406	1.947			-0.394	-0.457	1.920			-0.013	0.094	1.724			-0.064	-0.012	1.490
-0.142	-0.232	1.812			-0.104	-0.160	1.840			-0.050	0.241	1.858			-0.127	0.396	1.790			-0.264	0.085	1.943			-0.323	-0.182	2.011			-0.367	-0.407	1.950			-0.392	-0.458	1.920			-0.012	0.094	1.724			-0.065	-0.012	1.493
-0.141	-0.232	1.812			-0.103	-0.160	1.841			-0.051	0.241	1.858			-0.127	0.396	1.790			-0.264	0.085	1.943			-0.322	-0.182	2.012			-0.368	-0.409	1.955			-0.390	-0.457	1.920			-0.011	0.094	1.725			-0.065	-0.013	1.496
-0.141	-0.231	1.813			-0.103	-0.160	1.841			-0.075	0.238	1.833			-0.126	0.400	1.789			-0.264	0.085	1.944			-0.322	-0.181	2.012			-0.368	-0.411	1.958			-0.388	-0.457	1.920			-0.011	0.094	1.725			-0.065	-0.013	1.503
-0.141	-0.231	1.813			-0.103	-0.159	1.842			-0.075	0.241	1.842			-0.126	0.399	1.790			-0.264	0.086	1.944			-0.321	-0.181	2.012			-0.367	-0.411	1.960			-0.386	-0.457	1.920			-0.010	0.094	1.726			-0.064	-0.014	1.508
-0.140	-0.230	1.813			-0.103	-0.159	1.842			-0.080	0.238	1.836			-0.126	0.400	1.790			-0.263	0.086	1.944			-0.321	-0.181	2.012			-0.367	-0.412	1.961			-0.385	-0.457	1.920			-0.009	0.094	1.726			-0.065	-0.013	1.512
-0.140	-0.225	1.815			-0.103	-0.156	1.843			-0.082	0.237	1.835			-0.126	0.400	1.790			-0.263	0.087	1.946			-0.321	-0.180	2.013			-0.367	-0.413	1.962			-0.384	-0.457	1.920			-0.009	0.094	1.727			-0.066	-0.013	1.516
-0.140	-0.220	1.816			-0.104	-0.151	1.843			-0.089	0.235	1.828			-0.126	0.402	1.790			-0.263	0.089	1.947			-0.321	-0.178	2.015			-0.367	-0.413	1.962			-0.384	-0.457	1.920			-0.008	0.094	1.727			-0.067	-0.013	1.518
-0.141	-0.216	1.817			-0.106	-0.148	1.843			-0.094	0.234	1.824			-0.126	0.403	1.791			-0.264	0.090	1.949			-0.321	-0.177	2.016			-0.367	-0.413	1.963			-0.383	-0.458	1.920			-0.008	0.093	1.727			-0.068	-0.014	1.520
-0.144	-0.212	1.821			-0.121	-0.145	1.857			-0.149	0.209	1.893			-0.127	0.397	1.797			-0.264	0.092	1.951			-0.322	-0.175	2.018			-0.367	-0.414	1.963			-0.382	-0.458	1.921			-0.008	0.092	1.727			-0.074	-0.013	1.521
-0.148	-0.208	1.826			-0.129	-0.143	1.865			-0.175	0.198	1.926			-0.129	0.392	1.800			-0.265	0.094	1.953			-0.322	-0.174	2.019			-0.367	-0.414	1.964			-0.381	-0.458	1.921			-0.008	0.092	1.726			-0.082	-0.016	1.524
-0.151	-0.205	1.830			-0.134	-0.141	1.871			-0.187	0.195	1.943			-0.130	0.389	1.804			-0.265	0.096	1.955			-0.323	-0.171	2.021			-0.368	-0.414	1.966			-0.380	-0.458	1.921			-0.008	0.091	1.726			-0.089	-0.018	1.525
-0.154	-0.203	1.833			-0.137	-0.140	1.875			-0.193	0.193	1.950			-0.131	0.387	1.806			-0.266	0.098	1.957			-0.327	-0.164	2.029			-0.369	-0.414	1.967			-0.380	-0.458	1.921			-0.008	0.089	1.725			-0.094	-0.020	1.527
-0.156	-0.201	1.834			-0.138	-0.139	1.876			-0.172	0.200	1.909			-0.132	0.386	1.806			-0.267	0.100	1.959			-0.329	-0.162	2.031			-0.373	-0.415	1.971			-0.380	-0.457	1.922			-0.008	0.088	1.725			-0.098	-0.022	1.528
-0.157	-0.199	1.835			-0.140	-0.138	1.877			-0.167	0.201	1.900			-0.132	0.386	1.807			-0.268	0.102	1.960			-0.330	-0.159	2.034			-0.375	-0.415	1.972			-0.380	-0.457	1.922			-0.009	0.087	1.724			-0.102	-0.023	1.528
-0.158	-0.198	1.836			-0.141	-0.137	1.878			-0.165	0.202	1.895			-0.133	0.385	1.807			-0.268	0.103	1.962			-0.332	-0.157	2.036			-0.376	-0.414	1.973			-0.381	-0.457	1.923			-0.009	0.086	1.724			-0.105	-0.025	1.530
-0.159	-0.197	1.837			-0.141	-0.136	1.878			-0.164	0.202	1.891			-0.134	0.385	1.808			-0.269	0.105	1.963			-0.333	-0.156	2.037			-0.382	-0.395	1.987			-0.384	-0.449	1.929			-0.010	0.085	1.723			-0.108	-0.025	1.530
-0.160	-0.197	1.837			-0.142	-0.136	1.878			-0.162	0.202	1.888			-0.136	0.385	1.808			-0.269	0.106	1.964			-0.334	-0.154	2.038			-0.378	-0.384	1.984			-0.383	-0.446	1.925			-0.011	0.084	1.723			-0.111	-0.026	1.531
-0.161	-0.196	1.838			-0.142	-0.135	1.878			-0.160	0.202	1.884			-0.137	0.384	1.809			-0.270	0.107	1.964			-0.335	-0.153	2.038			-0.381	-0.384	1.985			-0.386	-0.444	1.927			-0.011	0.084	1.722			-0.114	-0.027	1.532
-0.161	-0.195	1.838			-0.142	-0.135	1.877			-0.159	0.203	1.880			-0.138	0.384	1.809			-0.271	0.108	1.965			-0.336	-0.152	2.038			-0.383	-0.384	1.986			-0.388	-0.443	1.928			-0.012	0.083	1.722			-0.116	-0.028	1.533
-0.162	-0.195	1.838			-0.143	-0.135	1.877			-0.158	0.203	1.878			-0.139	0.384	1.809			-0.271	0.109	1.966			-0.337	-0.152	2.037			-0.384	-0.385	1.987			-0.390	-0.442	1.929			-0.013	0.083	1.721			-0.118	-0.028	1.533
-0.163	-0.195	1.838			-0.143	-0.135	1.876			-0.157	0.203	1.875			-0.140	0.384	1.809			-0.272	0.109	1.966			-0.338	-0.151	2.037			-0.386	-0.385	1.987			-0.391	-0.441	1.929			-0.014	0.082	1.721			-0.119	-0.029	1.533
-0.164	-0.195	1.838			-0.143	-0.135	1.875			-0.156	0.204	1.873			-0.141	0.384	1.809			-0.273	0.110	1.967			-0.340	-0.150	2.035			-0.387	-0.385	1.987			-0.392	-0.441	1.929			-0.014	0.081	1.720			-0.120	-0.029	1.533
-0.165	-0.195	1.837			-0.142	-0.135	1.875			-0.155	0.204	1.871			-0.142	0.384	1.809			-0.273	0.111	1.967			-0.341	-0.150	2.035			-0.389	-0.386	1.987			-0.393	-0.440	1.930			-0.015	0.081	1.720			-0.121	-0.028	1.533
-0.166	-0.195	1.837			-0.142	-0.135	1.874			-0.155	0.204	1.869			-0.143	0.384	1.809			-0.274	0.111	1.968			-0.342	-0.150	2.033			-0.390	-0.387	1.987			-0.394	-0.440	1.930			-0.016	0.081	1.720			-0.123	-0.029	1.533
-0.166	-0.195	1.837			-0.142	-0.135	1.873			-0.154	0.204	1.867			-0.144	0.384	1.809			-0.275	0.112	1.968			-0.343	-0.150	2.030			-0.391	-0.388	1.987			-0.395	-0.439	1.930			-0.017	0.080	1.719			-0.123	-0.029	1.533
-0.167	-0.195	1.837			-0.142	-0.135	1.873			-0.154	0.204	1.866			-0.145	0.384	1.809			-0.276	0.112	1.968			-0.344	-0.151	2.027			-0.392	-0.388	1.987			-0.396	-0.439	1.930			-0.018	0.080	1.719			-0.124	-0.029	1.532
-0.168	-0.195	1.836			-0.142	-0.135	1.872			-0.153	0.204	1.864			-0.146	0.384	1.809			-0.276	0.113	1.968			-0.345	-0.151	2.025			-0.394	-0.390	1.989			-0.397	-0.438	1.930			-0.018	0.080	1.719			-0.125	-0.029	1.531
-0.168	-0.196	1.836			-0.142	-0.135	1.871			-0.152	0.205	1.863			-0.147	0.384	1.808			-0.277	0.113	1.969			-0.345	-0.152	2.023			-0.395	-0.391	1.990			-0.397	-0.438	1.931			-0.019	0.080	1.718			-0.125	-0.029	1.531
-0.169	-0.196	1.835			-0.142	-0.136	1.870			-0.152	0.205	1.862			-0.148	0.384	1.808			-0.278	0.113	1.969			-0.346	-0.152	2.023			-0.396	-0.391	1.990			-0.398	-0.437	1.931			-0.020	0.079	1.718			-0.125	-0.028	1.530
-0.169	-0.196	1.835			-0.142	-0.136	1.870			-0.151	0.205	1.860			-0.148	0.384	1.808			-0.279	0.114	1.969			-0.347	-0.151	2.023			-0.397	-0.391	1.991			-0.398	-0.437	1.931			-0.020	0.079	1.718			-0.125	-0.028	1.529
-0.169	-0.196	1.835			-0.141	-0.136	1.869			-0.151	0.205	1.860			-0.149	0.384	1.808			-0.279	0.114	1.969			-0.347	-0.152	2.021			-0.397	-0.392	1.991			-0.399	-0.436	1.931			-0.021	0.079	1.718			-0.125	-0.027	1.528
-0.170	-0.197	1.834			-0.141	-0.136	1.868			-0.150	0.205	1.859			-0.150	0.385	1.807			-0.280	0.114	1.969			-0.348	-0.152	2.020			-0.398	-0.392	1.990			-0.399	-0.436	1.931			-0.021	0.079	1.717			-0.124	-0.027	1.528
-0.170	-0.197	1.834			-0.141	-0.136	1.868			-0.150	0.205	1.858			-0.150	0.385	1.807			-0.280	0.114	1.969			-0.348	-0.152	2.019			-0.398	-0.393	1.989			-0.400	-0.436	1.931			-0.022	0.079	1.717			-0.124	-0.026	1.527
-0.170	-0.197	1.834			-0.141	-0.137	1.867			-0.150	0.205	1.858			-0.151	0.385	1.807			-0.281	0.114	1.969			-0.348	-0.152	2.018			-0.398	-0.394	1.987			-0.401	-0.437	1.931			-0.022	0.079	1.717			-0.124	-0.026	1.526
-0.170	-0.198	1.833			-0.141	-0.137	1.867			-0.150	0.205	1.857			-0.151	0.385	1.807			-0.281	0.114	1.969			-0.348	-0.152	2.018			-0.396	-0.394	1.981			-0.402	-0.437	1.930			-0.023	0.079	1.717			-0.124	-0.025	1.525
-0.170	-0.199	1.832			-0.140	-0.138	1.866			-0.149	0.205	1.857			-0.152	0.385	1.806			-0.282	0.114	1.968			-0.349	-0.153	2.017			-0.392	-0.393	1.974			-0.396	-0.436	1.925			-0.023	0.078	1.717			-0.124	-0.025	1.525
-0.170	-0.200	1.832			-0.140	-0.138	1.866			-0.149	0.205	1.857			-0.152	0.385	1.806			-0.282	0.114	1.968			-0.349	-0.153	2.016			-0.389	-0.392	1.969			-0.394	-0.436	1.923			-0.023	0.078	1.717			-0.123	-0.025	1.524
-0.170	-0.201	1.831			-0.139	-0.139	1.865			-0.149	0.205	1.857			-0.152	0.385	1.806			-0.282	0.115	1.968			-0.349	-0.153	2.015			-0.387	-0.391	1.965			-0.394	-0.436	1.922			-0.024	0.078	1.717			-0.123	-0.024	1.523
-0.170	-0.201	1.831			-0.139	-0.139	1.865			-0.149	0.205	1.857			-0.152	0.385	1.806			-0.282	0.115	1.967			-0.349	-0.153	2.015			-0.385	-0.392	1.962			-0.394	-0.437	1.921			-0.024	0.078	1.717			-0.124	-0.024	1.521
-0.170	-0.202	1.830			-0.138	-0.139	1.865			-0.148	0.205	1.857			-0.153	0.385	1.806			-0.283	0.115	1.968			-0.349	-0.153	2.014			-0.384	-0.392	1.958			-0.394	-0.439	1.920			-0.024	0.078	1.716			-0.126	-0.023	1.518
-0.170	-0.202	1.830			-0.138	-0.140	1.865			-0.148	0.205	1.858			-0.153	0.385	1.805			-0.283	0.115	1.968			-0.349	-0.153	2.014			-0.383	-0.393	1.955			-0.394	-0.440	1.918			-0.024	0.078	1.716			-0.127	-0.023	1.516
-0.170	-0.202	1.830			-0.137	-0.140	1.865			-0.148	0.205	1.858			-0.153	0.385	1.805			-0.283	0.115	1.968			-0.349	-0.153	2.014			-0.382	-0.394	1.953			-0.394	-0.442	1.917			-0.024	0.078	1.716			-0.127	-0.022	1.515
-0.170	-0.202	1.829			-0.137	-0.140	1.865			-0.147	0.206	1.859			-0.153	0.385	1.805			-0.283	0.115	1.968			-0.349	-0.153	2.014			-0.382	-0.394	1.951			-0.394	-0.443	1.916			-0.025	0.078	1.716			-0.127	-0.022	1.515
-0.170	-0.202	1.829			-0.136	-0.140	1.865			-0.147	0.206	1.861			-0.153	0.385	1.805			-0.283	0.115	1.968			-0.349	-0.153	2.014			-0.381	-0.395	1.949			-0.394	-0.444	1.916			-0.025	0.078	1.716			-0.128	-0.022	1.514
-0.170	-0.203	1.829			-0.136	-0.141	1.865			-0.147	0.206	1.862			-0.153	0.385	1.805			-0.283	0.115	1.968			-0.349	-0.153	2.014			-0.381	-0.395	1.947			-0.394	-0.445	1.915			-0.025	0.078	1.716			-0.128	-0.022	1.513
-0.170	-0.203	1.829			-0.135	-0.141	1.865			-0.146	0.207	1.862			-0.153	0.386	1.804			-0.284	0.116	1.967			-0.349	-0.152	2.015			-0.380	-0.396	1.946			-0.394	-0.446	1.914			-0.025	0.078	1.716			-0.129	-0.021	1.513
-0.170	-0.203	1.829			-0.134	-0.141	1.865			-0.146	0.207	1.863			-0.153	0.386	1.804			-0.284	0.116	1.967			-0.349	-0.152	2.015			-0.380	-0.396	1.945			-0.395	-0.447	1.913			-0.025	0.078	1.716			-0.129	-0.021	1.512
-0.170	-0.203	1.829			-0.134	-0.141	1.865			-0.146	0.208	1.866			-0.153	0.386	1.804			-0.284	0.116	1.967			-0.349	-0.152	2.016			-0.380	-0.396	1.944			-0.394	-0.447	1.913			-0.025	0.078	1.716			-0.129	-0.021	1.512
-0.170	-0.203	1.829			-0.133	-0.141	1.865			-0.146	0.208	1.868			-0.153	0.386	1.804			-0.284	0.116	1.967			-0.349	-0.152	2.016			-0.379	-0.396	1.943			-0.393	-0.448	1.913			-0.025	0.078	1.716			-0.129	-0.021	1.511
-0.169	-0.203	1.828			-0.133	-0.141	1.866			-0.146	0.209	1.874			-0.153	0.386	1.804			-0.284	0.116	1.967			-0.349	-0.152	2.016			-0.379	-0.396	1.943			-0.392	-0.448	1.912			-0.026	0.078	1.716			-0.130	-0.021	1.511
-0.169	-0.203	1.828			-0.132	-0.142	1.866			-0.146	0.210	1.876			-0.153	0.386	1.804			-0.284	0.116	1.967			-0.349	-0.152	2.016			-0.378	-0.396	1.942			-0.392	-0.448	1.912			-0.026	0.078	1.716			-0.130	-0.021	1.511
-0.169	-0.204	1.828			-0.132	-0.142	1.866			-0.146	0.210	1.877			-0.153	0.387	1.804			-0.284	0.116	1.967			-0.349	-0.151	2.017			-0.378	-0.396	1.942			-0.392	-0.448	1.913			-0.026	0.078	1.716			-0.131	-0.020	1.510
-0.169	-0.204	1.828			-0.131	-0.142	1.867			-0.146	0.210	1.878			-0.153	0.387	1.804			-0.284	0.116	1.967			-0.349	-0.152	2.016			-0.380	-0.396	1.947			-0.393	-0.448	1.913			-0.026	0.078	1.716			-0.131	-0.020	1.510
-0.169	-0.204	1.828			-0.131	-0.142	1.867			-0.146	0.210	1.879			-0.153	0.387	1.804			-0.284	0.116	1.967			-0.349	-0.151	2.019			-0.382	-0.397	1.951			-0.393	-0.448	1.914			-0.026	0.078	1.717			-0.131	-0.020	1.510
-0.169	-0.204	1.828			-0.131	-0.143	1.868			-0.146	0.211	1.880			-0.153	0.387	1.804			-0.284	0.116	1.967			-0.350	-0.151	2.020			-0.383	-0.397	1.954			-0.394	-0.447	1.915			-0.026	0.078	1.717			-0.132	-0.020	1.509
-0.169	-0.204	1.828			-0.130	-0.143	1.868			-0.146	0.211	1.880			-0.153	0.387	1.804			-0.284	0.116	1.967			-0.350	-0.150	2.021			-0.384	-0.397	1.956			-0.395	-0.447	1.916			-0.026	0.078	1.717			-0.132	-0.020	1.509
-0.169	-0.204	1.828			-0.130	-0.143	1.868			-0.146	0.211	1.881			-0.153	0.388	1.804			-0.284	0.116	1.967			-0.350	-0.150	2.021			-0.385	-0.398	1.958			-0.396	-0.446	1.917			-0.026	0.079	1.717			-0.132	-0.020	1.509
-0.168	-0.205	1.828			-0.130	-0.143	1.868			-0.146	0.211	1.881			-0.153	0.388	1.804			-0.284	0.116	1.967			-0.350	-0.150	2.021			-0.386	-0.398	1.960			-0.396	-0.446	1.917			-0.026	0.079	1.717			-0.132	-0.020	1.509
-0.168	-0.205	1.828			-0.129	-0.143	1.869			-0.146	0.211	1.882			-0.153	0.388	1.804			-0.284	0.116	1.967			-0.351	-0.150	2.022			-0.387	-0.398	1.962			-0.397	-0.446	1.918			-0.026	0.079	1.717			-0.131	-0.020	1.510
-0.168	-0.205	1.828			-0.129	-0.144	1.869			-0.146	0.211	1.882			-0.152	0.388	1.804			-0.284	0.115	1.966			-0.351	-0.150	2.022			-0.388	-0.398	1.963			-0.398	-0.445	1.918			-0.026	0.079	1.717			-0.130	-0.020	1.511
-0.168	-0.206	1.828			-0.129	-0.144	1.869			-0.146	0.211	1.883			-0.152	0.388	1.804			-0.285	0.115	1.966			-0.351	-0.151	2.022			-0.388	-0.398	1.964			-0.398	-0.445	1.919			-0.026	0.079	1.718			-0.128	-0.020	1.512
-0.168	-0.206	1.828			-0.129	-0.144	1.869			-0.146	0.211	1.883			-0.152	0.388	1.804			-0.285	0.115	1.966			-0.351	-0.151	2.022			-0.389	-0.398	1.964			-0.399	-0.445	1.919			-0.025	0.079	1.718			-0.127	-0.021	1.514
-0.168	-0.206	1.828			-0.128	-0.145	1.869			-0.146	0.211	1.883			-0.152	0.389	1.805			-0.285	0.115	1.966			-0.351	-0.152	2.020			-0.389	-0.398	1.965			-0.399	-0.444	1.920			-0.025	0.079	1.718			-0.126	-0.021	1.514
-0.168	-0.207	1.828			-0.128	-0.145	1.870			-0.146	0.211	1.883			-0.152	0.389	1.805			-0.285	0.115	1.965			-0.351	-0.153	2.018			-0.390	-0.398	1.965			-0.400	-0.444	1.920			-0.025	0.079	1.718			-0.126	-0.021	1.514
-0.167	-0.207	1.827			-0.128	-0.145	1.870			-0.146	0.211	1.883			-0.152	0.389	1.805			-0.285	0.114	1.965			-0.351	-0.154	2.016			-0.390	-0.398	1.966			-0.401	-0.445	1.921			-0.025	0.080	1.718			-0.125	-0.024	1.514
-0.167	-0.208	1.827			-0.128	-0.146	1.870			-0.146	0.212	1.884			-0.152	0.389	1.805			-0.285	0.114	1.964			-0.350	-0.155	2.013			-0.390	-0.398	1.966			-0.402	-0.445	1.920			-0.025	0.080	1.719			-0.125	-0.026	1.513
-0.167	-0.208	1.827			-0.128	-0.146	1.870			-0.146	0.212	1.884			-0.152	0.389	1.806			-0.286	0.114	1.964			-0.350	-0.156	2.012			-0.390	-0.397	1.965			-0.403	-0.445	1.920			-0.025	0.080	1.719			-0.123	-0.026	1.514
-0.167	-0.209	1.827			-0.128	-0.146	1.870			-0.146	0.212	1.884			-0.152	0.390	1.806			-0.286	0.113	1.963			-0.350	-0.157	2.010			-0.390	-0.397	1.963			-0.403	-0.445	1.920			-0.025	0.080	1.719			-0.118	-0.027	1.517
-0.167	-0.209	1.827			-0.128	-0.147	1.871			-0.146	0.212	1.885			-0.151	0.390	1.806			-0.286	0.113	1.963			-0.351	-0.158	2.009			-0.390	-0.396	1.961			-0.404	-0.445	1.920			-0.025	0.080	1.719			-0.115	-0.027	1.519
-0.167	-0.209	1.827			-0.127	-0.147	1.871			-0.146	0.212	1.885			-0.151	0.390	1.806			-0.286	0.112	1.962			-0.351	-0.159	2.007			-0.390	-0.395	1.960			-0.404	-0.445	1.920			-0.025	0.080	1.720			-0.112	-0.028	1.521
-0.167	-0.210	1.827			-0.127	-0.147	1.871			-0.146	0.212	1.885			-0.151	0.390	1.806			-0.287	0.111	1.961			-0.351	-0.160	2.006			-0.389	-0.394	1.958			-0.405	-0.445	1.920			-0.025	0.081	1.720			-0.109	-0.028	1.522
-0.166	-0.210	1.827			-0.127	-0.148	1.871			-0.146	0.212	1.886			-0.151	0.390	1.806			-0.287	0.111	1.961			-0.351	-0.160	2.005			-0.389	-0.394	1.956			-0.405	-0.445	1.920			-0.024	0.081	1.721			-0.107	-0.028	1.524
-0.166	-0.211	1.827			-0.127	-0.148	1.871			-0.147	0.211	1.887			-0.151	0.390	1.806			-0.287	0.110	1.961			-0.351	-0.161	2.004			-0.389	-0.393	1.954			-0.406	-0.445	1.920			-0.024	0.082	1.721			-0.105	-0.028	1.525
-0.166	-0.211	1.827			-0.127	-0.149	1.872			-0.148	0.211	1.889			-0.151	0.390	1.806			-0.287	0.110	1.960			-0.351	-0.162	2.004			-0.388	-0.392	1.953			-0.406	-0.445	1.920			-0.024	0.082	1.722			-0.103	-0.032	1.530
-0.166	-0.211	1.827			-0.127	-0.149	1.872			-0.149	0.211	1.891			-0.151	0.390	1.807			-0.287	0.109	1.960			-0.352	-0.162	2.004			-0.388	-0.392	1.952			-0.407	-0.445	1.920			-0.024	0.083	1.723			-0.103	-0.035	1.534
-0.166	-0.211	1.827			-0.127	-0.149	1.872			-0.150	0.211	1.892			-0.151	0.390	1.807			-0.288	0.108	1.959			-0.352	-0.162	2.004			-0.388	-0.392	1.952			-0.407	-0.445	1.920			-0.024	0.083	1.724			-0.102	-0.038	1.537
-0.166	-0.212	1.827			-0.127	-0.150	1.872			-0.150	0.211	1.894			-0.150	0.390	1.807			-0.288	0.108	1.959			-0.353	-0.162	2.007			-0.388	-0.391	1.951			-0.407	-0.445	1.920			-0.023	0.084	1.724			-0.101	-0.040	1.540
-0.166	-0.212	1.827			-0.127	-0.150	1.873			-0.151	0.210	1.895			-0.150	0.391	1.807			-0.288	0.107	1.958			-0.354	-0.162	2.008			-0.388	-0.391	1.950			-0.408	-0.446	1.920			-0.023	0.084	1.725			-0.099	-0.040	1.540
-0.166	-0.212	1.827			-0.127	-0.150	1.873			-0.152	0.210	1.899			-0.150	0.391	1.807			-0.288	0.107	1.958			-0.354	-0.162	2.010			-0.388	-0.391	1.950			-0.408	-0.446	1.920			-0.023	0.084	1.726			-0.097	-0.040	1.541
-0.166	-0.212	1.827			-0.127	-0.151	1.873			-0.154	0.210	1.902			-0.150	0.391	1.807			-0.288	0.106	1.958			-0.355	-0.161	2.011			-0.388	-0.391	1.950			-0.408	-0.447	1.920			-0.023	0.085	1.726			-0.095	-0.039	1.541
-0.166	-0.213	1.827			-0.127	-0.151	1.874			-0.155	0.210	1.904			-0.150	0.391	1.807			-0.288	0.106	1.957			-0.355	-0.161	2.012			-0.388	-0.391	1.950			-0.409	-0.447	1.919			-0.022	0.085	1.727			-0.093	-0.039	1.540
-0.165	-0.213	1.827			-0.127	-0.151	1.874			-0.155	0.210	1.905			-0.149	0.391	1.807			-0.288	0.106	1.957			-0.357	-0.160	2.017			-0.388	-0.390	1.950			-0.409	-0.448	1.919			-0.022	0.086	1.727			-0.091	-0.039	1.540
-0.165	-0.213	1.827			-0.127	-0.151	1.874			-0.156	0.210	1.906			-0.149	0.391	1.807			-0.288	0.105	1.956			-0.358	-0.159	2.020			-0.388	-0.390	1.949			-0.409	-0.448	1.919			-0.022	0.086	1.728			-0.088	-0.038	1.540
-0.165	-0.213	1.827			-0.127	-0.152	1.875			-0.156	0.210	1.907			-0.149	0.391	1.807			-0.288	0.104	1.956			-0.358	-0.159	2.021			-0.388	-0.390	1.949			-0.410	-0.449	1.919			-0.022	0.086	1.728			-0.085	-0.037	1.541
-0.165	-0.214	1.827			-0.127	-0.152	1.875			-0.156	0.210	1.907			-0.149	0.391	1.807			-0.288	0.104	1.955			-0.359	-0.159	2.021			-0.388	-0.390	1.950			-0.410	-0.450	1.919			-0.022	0.086	1.729			-0.083	-0.037	1.541
-0.165	-0.214	1.827			-0.127	-0.152	1.875			-0.153	0.209	1.898			-0.149	0.391	1.807			-0.288	0.103	1.954			-0.359	-0.159	2.022			-0.388	-0.390	1.949			-0.410	-0.451	1.919			-0.022	0.087	1.729			-0.081	-0.037	1.540
-0.165	-0.214	1.826			-0.128	-0.152	1.874			-0.155	0.206	1.886			-0.148	0.391	1.807			-0.288	0.103	1.953			-0.359	-0.159	2.022			-0.388	-0.390	1.949			-0.411	-0.452	1.919			-0.022	0.087	1.729			-0.079	-0.036	1.539
-0.165	-0.215	1.825			-0.128	-0.153	1.873			-0.156	0.204	1.876			-0.148	0.391	1.807			-0.289	0.102	1.953			-0.360	-0.159	2.023			-0.388	-0.390	1.949			-0.412	-0.454	1.919			-0.022	0.087	1.730			-0.077	-0.036	1.537
-0.165	-0.216	1.824			-0.129	-0.153	1.871			-0.157	0.202	1.869			-0.148	0.391	1.806			-0.290	0.101	1.952			-0.361	-0.159	2.021			-0.388	-0.390	1.949			-0.412	-0.455	1.919			-0.022	0.087	1.730			-0.076	-0.036	1.536
-0.166	-0.217	1.823			-0.131	-0.154	1.869			-0.166	0.200	1.871			-0.148	0.391	1.806			-0.291	0.101	1.950			-0.362	-0.165	2.006			-0.388	-0.390	1.948			-0.413	-0.455	1.919			-0.022	0.087	1.730			-0.074	-0.035	1.535
-0.167	-0.217	1.821			-0.132	-0.155	1.867			-0.173	0.198	1.873			-0.148	0.390	1.806			-0.292	0.099	1.947			-0.363	-0.169	1.994			-0.388	-0.390	1.946			-0.413	-0.456	1.918			-0.022	0.087	1.730			-0.071	-0.035	1.533
-0.168	-0.218	1.820			-0.134	-0.156	1.866			-0.179	0.196	1.876			-0.149	0.389	1.804			-0.293	0.098	1.945			-0.364	-0.172	1.985			-0.389	-0.391	1.943			-0.414	-0.457	1.917			-0.022	0.087	1.729			-0.068	-0.030	1.526
-0.169	-0.219	1.818			-0.137	-0.157	1.865			-0.184	0.195	1.878			-0.150	0.388	1.802			-0.295	0.097	1.942			-0.365	-0.175	1.978			-0.392	-0.393	1.938			-0.416	-0.458	1.916			-0.023	0.086	1.729			-0.066	-0.027	1.520
-0.171	-0.220	1.816			-0.139	-0.159	1.864			-0.189	0.193	1.878			-0.151	0.387	1.799			-0.296	0.096	1.939			-0.366	-0.176	1.971			-0.394	-0.395	1.934			-0.418	-0.459	1.914			-0.025	0.085	1.725			-0.064	-0.024	1.513
-0.173	-0.221	1.815			-0.142	-0.159	1.862			-0.192	0.191	1.878			-0.152	0.385	1.797			-0.298	0.096	1.936			-0.366	-0.178	1.967			-0.397	-0.398	1.928			-0.421	-0.461	1.912			-0.027	0.083	1.722			-0.063	-0.023	1.508
-0.175	-0.222	1.813			-0.144	-0.160	1.860			-0.196	0.190	1.877			-0.154	0.384	1.795			-0.299	0.095	1.934			-0.367	-0.179	1.962			-0.400	-0.400	1.923			-0.425	-0.463	1.908			-0.029	0.082	1.717			-0.063	-0.021	1.502
-0.177	-0.223	1.811			-0.147	-0.162	1.858			-0.198	0.188	1.877			-0.155	0.383	1.792			-0.300	0.094	1.932			-0.368	-0.180	1.957			-0.403	-0.402	1.918			-0.428	-0.464	1.905			-0.031	0.080	1.713			-0.063	-0.021	1.497
-0.179	-0.224	1.808			-0.149	-0.162	1.856			-0.201	0.187	1.875			-0.157	0.381	1.789			-0.301	0.094	1.930			-0.369	-0.181	1.953			-0.405	-0.403	1.914			-0.431	-0.465	1.902			-0.033	0.079	1.709			-0.063	-0.019	1.491
-0.182	-0.225	1.806			-0.151	-0.163	1.855			-0.204	0.186	1.874			-0.159	0.380	1.786			-0.302	0.093	1.928			-0.370	-0.182	1.950			-0.406	-0.403	1.911			-0.434	-0.465	1.899			-0.035	0.078	1.704			-0.063	-0.018	1.485
-0.186	-0.237	1.798			-0.155	-0.171	1.848			-0.206	0.184	1.872			-0.162	0.378	1.782			-0.304	0.093	1.926			-0.371	-0.183	1.947			-0.408	-0.402	1.907			-0.436	-0.466	1.896			-0.037	0.076	1.700			-0.064	-0.016	1.479
-0.188	-0.238	1.795			-0.157	-0.173	1.845			-0.208	0.183	1.870			-0.165	0.377	1.777			-0.306	0.093	1.924			-0.372	-0.183	1.945			-0.409	-0.402	1.904			-0.438	-0.466	1.893			-0.039	0.076	1.695			-0.064	-0.015	1.474
-0.190	-0.238	1.793			-0.159	-0.174	1.843			-0.210	0.181	1.866			-0.168	0.375	1.772			-0.307	0.093	1.922			-0.373	-0.183	1.942			-0.410	-0.402	1.902			-0.440	-0.466	1.891			-0.041	0.075	1.691			-0.064	-0.014	1.469
-0.192	-0.238	1.791			-0.161	-0.174	1.841			-0.212	0.180	1.863			-0.170	0.374	1.768			-0.308	0.093	1.921			-0.373	-0.183	1.940			-0.411	-0.401	1.900			-0.442	-0.466	1.889			-0.042	0.075	1.688			-0.065	-0.013	1.465
-0.193	-0.238	1.790			-0.162	-0.175	1.839			-0.213	0.179	1.860			-0.172	0.372	1.764			-0.309	0.093	1.919			-0.374	-0.183	1.939			-0.412	-0.401	1.898			-0.443	-0.466	1.887			-0.044	0.074	1.684			-0.065	-0.013	1.461
-0.194	-0.242	1.785			-0.163	-0.177	1.835			-0.215	0.178	1.855			-0.174	0.371	1.761			-0.311	0.093	1.918			-0.375	-0.183	1.937			-0.413	-0.401	1.897			-0.444	-0.466	1.886			-0.045	0.074	1.681			-0.065	-0.012	1.458
-0.196	-0.242	1.784			-0.164	-0.178	1.833			-0.215	0.177	1.852			-0.175	0.370	1.758			-0.312	0.094	1.917			-0.376	-0.183	1.936			-0.414	-0.401	1.896			-0.445	-0.466	1.885			-0.046	0.074	1.678			-0.065	-0.012	1.455
-0.197	-0.242	1.782			-0.165	-0.178	1.831			-0.216	0.176	1.848			-0.177	0.370	1.755			-0.313	0.094	1.916			-0.377	-0.182	1.935			-0.415	-0.401	1.895			-0.446	-0.467	1.885			-0.047	0.074	1.676			-0.065	-0.011	1.452
-0.198	-0.242	1.780			-0.166	-0.178	1.829			-0.217	0.175	1.845			-0.178	0.369	1.752			-0.314	0.095	1.916			-0.378	-0.181	1.935			-0.417	-0.402	1.895			-0.448	-0.467	1.885			-0.048	0.073	1.674			-0.065	-0.011	1.450
-0.199	-0.242	1.779			-0.167	-0.178	1.827			-0.217	0.175	1.842			-0.179	0.368	1.750			-0.316	0.096	1.915			-0.379	-0.181	1.935			-0.418	-0.402	1.895			-0.449	-0.467	1.885			-0.048	0.073	1.672			-0.065	-0.011	1.448
-0.200	-0.243	1.777			-0.168	-0.179	1.825			-0.218	0.174	1.839			-0.180	0.368	1.747			-0.317	0.096	1.915			-0.380	-0.180	1.935			-0.420	-0.403	1.897			-0.450	-0.467	1.886			-0.049	0.073	1.670			-0.066	-0.012	1.447
-0.200	-0.243	1.776			-0.168	-0.179	1.824			-0.218	0.174	1.837			-0.180	0.367	1.745			-0.318	0.097	1.915			-0.381	-0.179	1.935			-0.422	-0.404	1.903			-0.450	-0.467	1.887			-0.050	0.073	1.668			-0.066	-0.012	1.445
-0.201	-0.243	1.775			-0.169	-0.179	1.823			-0.218	0.173	1.835			-0.181	0.367	1.743			-0.319	0.097	1.915			-0.382	-0.178	1.936			-0.424	-0.404	1.907			-0.451	-0.467	1.888			-0.050	0.073	1.667			-0.065	-0.012	1.443
-0.201	-0.243	1.774			-0.169	-0.179	1.821			-0.218	0.173	1.833			-0.182	0.366	1.742			-0.320	0.098	1.915			-0.383	-0.177	1.937			-0.425	-0.404	1.910			-0.451	-0.466	1.889			-0.051	0.072	1.666			-0.065	-0.014	1.442
-0.202	-0.243	1.774			-0.169	-0.179	1.820			-0.218	0.173	1.831			-0.182	0.366	1.740			-0.321	0.099	1.915			-0.384	-0.176	1.939			-0.426	-0.405	1.912			-0.452	-0.466	1.890			-0.051	0.072	1.664			-0.064	-0.015	1.441
-0.202	-0.242	1.773			-0.170	-0.179	1.820			-0.218	0.172	1.830			-0.183	0.365	1.738			-0.321	0.099	1.915			-0.385	-0.175	1.941			-0.427	-0.405	1.914			-0.452	-0.465	1.892			-0.051	0.072	1.663			-0.062	-0.017	1.441
-0.203	-0.242	1.772			-0.170	-0.179	1.819			-0.219	0.172	1.829			-0.183	0.365	1.737			-0.322	0.099	1.915			-0.385	-0.174	1.943			-0.428	-0.404	1.915			-0.453	-0.465	1.894			-0.052	0.072	1.662			-0.060	-0.020	1.441
-0.203	-0.241	1.772			-0.170	-0.178	1.818			-0.219	0.172	1.828			-0.184	0.365	1.736			-0.323	0.100	1.915			-0.386	-0.173	1.945			-0.428	-0.404	1.916			-0.453	-0.464	1.896			-0.052	0.072	1.661			-0.058	-0.023	1.442
-0.203	-0.241	1.771			-0.170	-0.178	1.817			-0.219	0.172	1.827			-0.184	0.364	1.735			-0.323	0.100	1.915			-0.386	-0.172	1.945			-0.428	-0.404	1.917			-0.453	-0.464	1.898			-0.053	0.072	1.661			-0.057	-0.024	1.442
-0.203	-0.240	1.771			-0.170	-0.178	1.817			-0.218	0.172	1.826			-0.184	0.364	1.734			-0.324	0.100	1.914			-0.387	-0.172	1.946			-0.429	-0.404	1.917			-0.453	-0.463	1.899			-0.053	0.072	1.660			-0.057	-0.023	1.440
-0.203	-0.240	1.771			-0.170	-0.177	1.817			-0.218	0.172	1.827			-0.185	0.364	1.733			-0.324	0.100	1.914			-0.387	-0.172	1.947			-0.428	-0.403	1.918			-0.453	-0.462	1.900			-0.053	0.072	1.659			-0.056	-0.023	1.439
-0.203	-0.239	1.771			-0.170	-0.176	1.817			-0.218	0.172	1.828			-0.185	0.363	1.732			-0.325	0.101	1.915			-0.387	-0.171	1.948			-0.428	-0.403	1.918			-0.453	-0.461	1.901			-0.053	0.072	1.659			-0.054	-0.023	1.439
-0.203	-0.238	1.771			-0.170	-0.176	1.817			-0.218	0.173	1.829			-0.185	0.363	1.731			-0.325	0.101	1.915			-0.387	-0.171	1.950			-0.428	-0.402	1.919			-0.453	-0.461	1.902			-0.053	0.072	1.658			-0.052	-0.023	1.440
-0.203	-0.236	1.772			-0.170	-0.175	1.818			-0.217	0.173	1.831			-0.185	0.363	1.730			-0.325	0.101	1.915			-0.387	-0.171	1.951			-0.428	-0.402	1.919			-0.453	-0.460	1.903			-0.053	0.072	1.658			-0.051	-0.023	1.440
-0.203	-0.235	1.773			-0.170	-0.173	1.818			-0.217	0.174	1.832			-0.185	0.363	1.730			-0.326	0.101	1.915			-0.387	-0.171	1.953			-0.428	-0.401	1.920			-0.453	-0.459	1.904			-0.053	0.072	1.658			-0.049	-0.023	1.440
-0.203	-0.234	1.773			-0.169	-0.172	1.819			-0.217	0.174	1.834			-0.185	0.363	1.729			-0.326	0.101	1.916			-0.387	-0.170	1.954			-0.428	-0.401	1.920			-0.453	-0.459	1.904			-0.053	0.072	1.658			-0.048	-0.023	1.440
-0.202	-0.232	1.774			-0.169	-0.171	1.820			-0.216	0.175	1.836			-0.185	0.362	1.729			-0.326	0.101	1.916			-0.388	-0.170	1.956			-0.427	-0.400	1.921			-0.453	-0.459	1.905			-0.053	0.072	1.658			-0.047	-0.022	1.440
-0.202	-0.231	1.775			-0.169	-0.170	1.821			-0.216	0.175	1.838			-0.185	0.362	1.728			-0.327	0.101	1.916			-0.388	-0.170	1.958			-0.427	-0.399	1.921			-0.453	-0.458	1.905			-0.053	0.072	1.659			-0.046	-0.022	1.441
-0.202	-0.230	1.776			-0.169	-0.169	1.822			-0.216	0.176	1.839			-0.185	0.362	1.728			-0.327	0.101	1.917			-0.388	-0.170	1.959			-0.427	-0.399	1.921			-0.453	-0.458	1.905			-0.053	0.072	1.659			-0.044	-0.021	1.441
-0.202	-0.229	1.777			-0.168	-0.168	1.823			-0.216	0.176	1.841			-0.185	0.362	1.728			-0.327	0.101	1.917			-0.388	-0.170	1.960			-0.427	-0.399	1.921			-0.453	-0.458	1.906			-0.052	0.072	1.660			-0.043	-0.021	1.442
-0.201	-0.228	1.778			-0.168	-0.167	1.824			-0.215	0.176	1.842			-0.184	0.362	1.729			-0.327	0.101	1.918			-0.388	-0.170	1.961			-0.426	-0.398	1.922			-0.453	-0.458	1.906			-0.052	0.072	1.661			-0.042	-0.020	1.442
-0.201	-0.228	1.779			-0.168	-0.167	1.825			-0.215	0.177	1.843			-0.183	0.362	1.729			-0.327	0.101	1.918			-0.388	-0.170	1.962			-0.426	-0.398	1.922			-0.454	-0.458	1.906			-0.051	0.073	1.662			-0.041	-0.018	1.443
-0.200	-0.228	1.780			-0.167	-0.167	1.826			-0.214	0.177	1.844			-0.183	0.362	1.730			-0.327	0.100	1.918			-0.388	-0.171	1.963			-0.426	-0.397	1.922			-0.454	-0.458	1.907			-0.051	0.073	1.663			-0.040	-0.017	1.444
-0.200	-0.228	1.781			-0.167	-0.167	1.827			-0.214	0.177	1.845			-0.182	0.363	1.730			-0.327	0.099	1.919			-0.388	-0.171	1.964			-0.426	-0.397	1.922			-0.454	-0.458	1.907			-0.050	0.073	1.665			-0.039	-0.015	1.445
-0.199	-0.227	1.782			-0.167	-0.167	1.828			-0.214	0.177	1.847			-0.181	0.363	1.731			-0.327	0.099	1.919			-0.388	-0.172	1.966			-0.425	-0.397	1.923			-0.454	-0.458	1.908			-0.050	0.073	1.666			-0.038	-0.014	1.446
-0.199	-0.228	1.783			-0.166	-0.167	1.830			-0.213	0.178	1.849			-0.181	0.363	1.732			-0.327	0.098	1.919			-0.388	-0.172	1.967			-0.425	-0.396	1.923			-0.453	-0.457	1.908			-0.050	0.074	1.668			-0.037	-0.012	1.447
-0.198	-0.228	1.784			-0.166	-0.167	1.831			-0.213	0.178	1.851			-0.180	0.363	1.733			-0.327	0.098	1.920			-0.388	-0.172	1.968			-0.425	-0.396	1.923			-0.453	-0.457	1.909			-0.049	0.074	1.669			-0.036	-0.010	1.448
-0.198	-0.229	1.785			-0.165	-0.167	1.832			-0.213	0.179	1.853			-0.179	0.363	1.734			-0.327	0.097	1.920			-0.388	-0.173	1.969			-0.425	-0.396	1.924			-0.453	-0.456	1.910			-0.049	0.074	1.671			-0.034	-0.008	1.449
-0.197	-0.230	1.786			-0.165	-0.168	1.834			-0.213	0.179	1.855			-0.179	0.363	1.736			-0.326	0.096	1.920			-0.388	-0.173	1.969			-0.424	-0.396	1.924			-0.452	-0.456	1.911			-0.049	0.074	1.672			-0.033	-0.006	1.450
-0.196	-0.232	1.787			-0.164	-0.169	1.835			-0.213	0.180	1.858			-0.178	0.364	1.737			-0.326	0.096	1.920			-0.388	-0.173	1.970			-0.424	-0.395	1.925			-0.452	-0.456	1.911			-0.048	0.075	1.674			-0.031	-0.004	1.451
-0.196	-0.233	1.788			-0.164	-0.170	1.836			-0.213	0.180	1.860			-0.177	0.364	1.738			-0.326	0.095	1.920			-0.388	-0.174	1.971			-0.423	-0.395	1.925			-0.451	-0.456	1.912			-0.048	0.076	1.678			-0.030	-0.002	1.455
-0.195	-0.234	1.789			-0.164	-0.171	1.837			-0.213	0.181	1.863			-0.177	0.364	1.739			-0.325	0.095	1.920			-0.388	-0.174	1.972			-0.423	-0.395	1.926			-0.451	-0.456	1.912			-0.048	0.077	1.681			-0.028	-0.001	1.458
-0.195	-0.235	1.789			-0.163	-0.172	1.838			-0.213	0.181	1.865			-0.176	0.365	1.740			-0.325	0.094	1.920			-0.389	-0.174	1.974			-0.422	-0.394	1.926			-0.451	-0.455	1.913			-0.047	0.077	1.684			-0.027	0.001	1.460
-0.194	-0.237	1.790			-0.163	-0.173	1.839			-0.212	0.181	1.866			-0.176	0.365	1.741			-0.325	0.093	1.920			-0.389	-0.174	1.976			-0.422	-0.394	1.927			-0.450	-0.455	1.914			-0.047	0.078	1.687			-0.025	0.002	1.463
-0.194	-0.238	1.791			-0.163	-0.174	1.840			-0.212	0.182	1.867			-0.175	0.365	1.742			-0.324	0.093	1.921			-0.389	-0.175	1.977			-0.422	-0.393	1.928			-0.450	-0.455	1.914			-0.046	0.079	1.690			-0.024	0.004	1.465
-0.193	-0.238	1.791			-0.163	-0.175	1.841			-0.212	0.182	1.869			-0.175	0.365	1.743			-0.324	0.092	1.921			-0.389	-0.175	1.978			-0.421	-0.393	1.928			-0.450	-0.455	1.914			-0.046	0.079	1.692			-0.023	0.005	1.466
-0.193	-0.239	1.792			-0.162	-0.175	1.842			-0.212	0.182	1.870			-0.174	0.365	1.744			-0.323	0.092	1.921			-0.389	-0.175	1.979			-0.421	-0.393	1.929			-0.450	-0.455	1.915			-0.045	0.080	1.694			-0.022	0.005	1.459
-0.192	-0.240	1.792			-0.162	-0.176	1.843			-0.212	0.182	1.871			-0.173	0.365	1.745			-0.323	0.091	1.921			-0.388	-0.175	1.979			-0.420	-0.393	1.929			-0.449	-0.455	1.915			-0.045	0.081	1.696			-0.022	0.006	1.455
-0.192	-0.241	1.793			-0.162	-0.177	1.843			-0.211	0.183	1.872			-0.173	0.366	1.746			-0.322	0.090	1.921			-0.388	-0.175	1.980			-0.420	-0.393	1.929			-0.449	-0.455	1.915			-0.044	0.081	1.698			-0.021	0.006	1.452
-0.191	-0.242	1.793			-0.162	-0.178	1.844			-0.211	0.183	1.875			-0.172	0.366	1.747			-0.321	0.089	1.920			-0.388	-0.176	1.981			-0.420	-0.393	1.930			-0.449	-0.455	1.916			-0.044	0.082	1.700			-0.021	0.007	1.448
-0.191	-0.242	1.794			-0.161	-0.178	1.845			-0.211	0.184	1.878			-0.171	0.366	1.749			-0.321	0.088	1.920			-0.388	-0.176	1.982			-0.419	-0.392	1.930			-0.449	-0.455	1.916			-0.043	0.082	1.702			-0.020	0.007	1.445
-0.191	-0.243	1.794			-0.161	-0.179	1.846			-0.211	0.185	1.880			-0.170	0.366	1.750			-0.320	0.087	1.920			-0.388	-0.177	1.982			-0.419	-0.392	1.931			-0.448	-0.455	1.916			-0.042	0.083	1.704			-0.020	0.007	1.442
-0.190	-0.244	1.795			-0.161	-0.180	1.847			-0.211	0.185	1.882			-0.169	0.366	1.751			-0.319	0.086	1.920			-0.388	-0.177	1.983			-0.418	-0.392	1.931			-0.448	-0.455	1.916			-0.042	0.083	1.705			-0.019	0.007	1.439
-0.189	-0.245	1.796			-0.160	-0.181	1.848			-0.210	0.186	1.884			-0.168	0.367	1.752			-0.318	0.085	1.920			-0.387	-0.177	1.983			-0.418	-0.392	1.931			-0.448	-0.455	1.916			-0.041	0.083	1.707			-0.019	0.010	1.442
-0.189	-0.246	1.796			-0.160	-0.182	1.849			-0.210	0.186	1.886			-0.166	0.367	1.754			-0.317	0.084	1.920			-0.387	-0.178	1.984			-0.418	-0.392	1.931			-0.447	-0.455	1.916			-0.041	0.084	1.708			-0.016	0.012	1.449
-0.188	-0.247	1.797			-0.160	-0.182	1.849			-0.209	0.187	1.887			-0.165	0.368	1.756			-0.317	0.083	1.919			-0.387	-0.178	1.985			-0.417	-0.392	1.932			-0.447	-0.455	1.916			-0.040	0.084	1.710			-0.013	0.013	1.454
-0.188	-0.248	1.797			-0.159	-0.183	1.850			-0.209	0.187	1.889			-0.164	0.368	1.757			-0.316	0.083	1.919			-0.387	-0.178	1.986			-0.417	-0.392	1.932			-0.447	-0.455	1.917			-0.040	0.085	1.711			-0.012	0.014	1.457
-0.187	-0.249	1.797			-0.159	-0.184	1.851			-0.209	0.187	1.891			-0.162	0.369	1.759			-0.315	0.082	1.919			-0.386	-0.178	1.986			-0.416	-0.392	1.932			-0.447	-0.456	1.917			-0.039	0.085	1.713			-0.010	0.014	1.460
-0.186	-0.250	1.798			-0.158	-0.185	1.851			-0.208	0.188	1.892			-0.161	0.369	1.760			-0.314	0.082	1.919			-0.386	-0.178	1.987			-0.415	-0.392	1.932			-0.446	-0.456	1.917			-0.039	0.086	1.715			-0.009	0.015	1.462
-0.186	-0.250	1.798			-0.158	-0.185	1.852			-0.208	0.188	1.894			-0.160	0.370	1.762			-0.313	0.082	1.920			-0.386	-0.178	1.987			-0.415	-0.391	1.933			-0.446	-0.456	1.917			-0.038	0.086	1.716			-0.008	0.015	1.464
-0.185	-0.251	1.799			-0.157	-0.186	1.853			-0.208	0.188	1.895			-0.159	0.370	1.763			-0.312	0.084	1.924			-0.385	-0.178	1.988			-0.414	-0.391	1.933			-0.445	-0.456	1.917			-0.037	0.087	1.718			-0.006	0.015	1.466
-0.185	-0.251	1.799			-0.157	-0.186	1.853			-0.208	0.188	1.897			-0.158	0.371	1.764			-0.311	0.085	1.925			-0.384	-0.178	1.988			-0.413	-0.391	1.933			-0.445	-0.456	1.917			-0.037	0.087	1.720			-0.005	0.015	1.467
-0.184	-0.252	1.799			-0.157	-0.187	1.854			-0.207	0.189	1.898			-0.157	0.371	1.766			-0.310	0.085	1.926			-0.384	-0.178	1.988			-0.413	-0.391	1.934			-0.445	-0.457	1.917			-0.036	0.088	1.722			-0.004	0.015	1.469
-0.184	-0.252	1.800			-0.156	-0.187	1.854			-0.206	0.189	1.900			-0.156	0.371	1.766			-0.310	0.085	1.927			-0.383	-0.178	1.989			-0.412	-0.391	1.934			-0.444	-0.457	1.917			-0.035	0.088	1.723			-0.003	0.015	1.471
-0.183	-0.252	1.800			-0.155	-0.187	1.854			-0.181	0.194	1.885			-0.155	0.371	1.767			-0.309	0.086	1.928			-0.382	-0.178	1.989			-0.412	-0.391	1.934			-0.444	-0.457	1.918			-0.035	0.089	1.725			-0.002	0.015	1.473
-0.182	-0.252	1.800			-0.153	-0.187	1.854			-0.170	0.196	1.878			-0.155	0.372	1.768			-0.308	0.085	1.929			-0.382	-0.178	1.989			-0.411	-0.391	1.935			-0.443	-0.457	1.918			-0.035	0.089	1.726			-0.001	0.015	1.474
-0.182	-0.253	1.800			-0.151	-0.187	1.854			-0.163	0.198	1.874			-0.154	0.372	1.769			-0.308	0.086	1.930			-0.381	-0.178	1.990			-0.411	-0.391	1.935			-0.443	-0.457	1.918			-0.034	0.089	1.728			0.001	0.015	1.477
-0.181	-0.253	1.800			-0.150	-0.187	1.854			-0.158	0.199	1.871			-0.153	0.372	1.769			-0.308	0.087	1.932			-0.381	-0.178	1.990			-0.410	-0.391	1.935			-0.443	-0.457	1.918			-0.034	0.090	1.729			0.002	0.015	1.480
-0.180	-0.253	1.801			-0.148	-0.187	1.854			-0.154	0.200	1.870			-0.153	0.372	1.770			-0.307	0.087	1.933			-0.380	-0.178	1.990			-0.410	-0.391	1.936			-0.442	-0.458	1.918			-0.033	0.090	1.730			0.003	0.015	1.481
-0.179	-0.253	1.801			-0.147	-0.187	1.854			-0.152	0.200	1.868			-0.152	0.372	1.771			-0.306	0.087	1.933			-0.379	-0.178	1.990			-0.409	-0.392	1.938			-0.442	-0.458	1.918			-0.033	0.090	1.731			0.004	0.015	1.482
-0.178	-0.253	1.801			-0.146	-0.187	1.854			-0.162	0.199	1.890			-0.152	0.372	1.771			-0.306	0.087	1.933			-0.379	-0.178	1.991			-0.409	-0.393	1.939			-0.441	-0.458	1.918			-0.033	0.091	1.732			0.005	0.015	1.483
-0.178	-0.253	1.801			-0.145	-0.188	1.854			-0.167	0.199	1.900			-0.151	0.372	1.772			-0.305	0.086	1.934			-0.378	-0.178	1.992			-0.408	-0.393	1.940			-0.441	-0.458	1.919			-0.033	0.091	1.733			0.006	0.015	1.483
-0.177	-0.253	1.801			-0.145	-0.188	1.855			-0.169	0.199	1.907			-0.151	0.372	1.772			-0.304	0.086	1.934			-0.378	-0.178	1.992			-0.408	-0.393	1.940			-0.441	-0.458	1.919			-0.032	0.091	1.734			0.006	0.015	1.484
-0.176	-0.254	1.801			-0.144	-0.188	1.855			-0.167	0.200	1.907			-0.150	0.372	1.772			-0.304	0.086	1.934			-0.377	-0.178	1.993			-0.408	-0.394	1.941			-0.440	-0.458	1.919			-0.032	0.091	1.735			0.007	0.014	1.484
-0.176	-0.254	1.802			-0.143	-0.188	1.856			-0.170	0.200	1.915			-0.150	0.372	1.773			-0.303	0.085	1.934			-0.377	-0.179	1.994			-0.407	-0.394	1.942			-0.440	-0.458	1.919			-0.032	0.092	1.736			0.008	0.014	1.484
-0.175	-0.254	1.802			-0.142	-0.189	1.856			-0.168	0.201	1.916			-0.149	0.372	1.773			-0.302	0.085	1.934			-0.376	-0.179	1.995			-0.407	-0.394	1.942			-0.440	-0.458	1.919			-0.032	0.092	1.736			0.008	0.014	1.484
-0.175	-0.254	1.802			-0.142	-0.189	1.857			-0.168	0.201	1.918			-0.149	0.372	1.774			-0.302	0.084	1.933			-0.376	-0.179	1.995			-0.407	-0.394	1.943			-0.439	-0.459	1.919			-0.032	0.092	1.737			0.009	0.015	1.483
-0.174	-0.254	1.802			-0.141	-0.189	1.857			-0.168	0.201	1.919			-0.148	0.373	1.775			-0.301	0.084	1.933			-0.375	-0.179	1.996			-0.406	-0.395	1.944			-0.439	-0.459	1.920			-0.031	0.092	1.737			0.010	0.015	1.482
-0.174	-0.254	1.803			-0.141	-0.189	1.858			-0.167	0.202	1.920			-0.147	0.373	1.775			-0.301	0.083	1.933			-0.375	-0.179	1.996			-0.406	-0.395	1.945			-0.439	-0.459	1.920			-0.031	0.092	1.738			0.010	0.015	1.481
-0.173	-0.254	1.803			-0.140	-0.189	1.858			-0.167	0.202	1.921			-0.146	0.374	1.776			-0.300	0.083	1.933			-0.375	-0.179	1.996			-0.406	-0.395	1.946			-0.439	-0.459	1.920			-0.031	0.092	1.739			0.010	0.015	1.481
-0.172	-0.255	1.803			-0.140	-0.190	1.858			-0.166	0.202	1.921			-0.146	0.374	1.777			-0.299	0.082	1.933			-0.374	-0.179	1.997			-0.406	-0.396	1.946			-0.438	-0.459	1.920			-0.031	0.092	1.739			0.011	0.015	1.480
-0.172	-0.255	1.803			-0.139	-0.190	1.858			-0.165	0.202	1.921			-0.145	0.374	1.778			-0.299	0.082	1.933			-0.374	-0.180	1.997			-0.405	-0.396	1.946			-0.438	-0.459	1.920			-0.031	0.093	1.740			0.011	0.015	1.481
-0.171	-0.255	1.803			-0.139	-0.190	1.859			-0.164	0.203	1.920			-0.144	0.375	1.778			-0.298	0.081	1.932			-0.374	-0.180	1.997			-0.405	-0.396	1.947			-0.438	-0.460	1.920			-0.031	0.093	1.740			0.012	0.015	1.480
-0.171	-0.255	1.803			-0.138	-0.190	1.859			-0.163	0.203	1.920			-0.144	0.375	1.779			-0.298	0.081	1.932			-0.373	-0.180	1.998			-0.405	-0.396	1.947			-0.438	-0.460	1.921			-0.030	0.093	1.741			0.012	0.015	1.479
-0.170	-0.255	1.803			-0.138	-0.190	1.859			-0.162	0.203	1.919			-0.143	0.375	1.779			-0.298	0.081	1.932			-0.373	-0.180	1.998			-0.405	-0.396	1.947			-0.437	-0.460	1.921			-0.030	0.093	1.741			0.012	0.015	1.479
-0.170	-0.255	1.803			-0.137	-0.190	1.859			-0.164	0.203	1.922			-0.142	0.375	1.780			-0.297	0.080	1.932			-0.373	-0.180	1.998			-0.404	-0.396	1.947			-0.437	-0.460	1.921			-0.030	0.093	1.741			0.013	0.015	1.477
-0.169	-0.255	1.803			-0.137	-0.190	1.859			-0.163	0.203	1.922			-0.141	0.375	1.781			-0.297	0.080	1.932			-0.372	-0.180	1.998			-0.404	-0.396	1.947			-0.437	-0.460	1.921			-0.030	0.093	1.742			0.013	0.016	1.475
-0.168	-0.255	1.803			-0.136	-0.190	1.860			-0.160	0.203	1.920			-0.141	0.374	1.781			-0.297	0.081	1.932			-0.372	-0.180	1.998			-0.404	-0.396	1.947			-0.437	-0.460	1.921			-0.030	0.093	1.742			0.014	0.015	1.482
-0.168	-0.255	1.803			-0.136	-0.191	1.860			-0.158	0.204	1.919			-0.140	0.374	1.782			-0.296	0.081	1.932			-0.371	-0.180	1.997			-0.404	-0.396	1.947			-0.437	-0.460	1.921			-0.029	0.093	1.743			0.014	0.015	1.479
-0.167	-0.255	1.803			-0.135	-0.191	1.860			-0.157	0.204	1.918			-0.140	0.374	1.783			-0.296	0.081	1.932			-0.370	-0.180	1.997			-0.403	-0.396	1.947			-0.437	-0.460	1.921			-0.029	0.093	1.743			0.014	0.015	1.477
-0.167	-0.255	1.803			-0.135	-0.191	1.860			-0.156	0.204	1.917			-0.139	0.374	1.783			-0.296	0.082	1.932			-0.370	-0.180	1.996			-0.403	-0.396	1.947			-0.436	-0.460	1.921			-0.029	0.093	1.744			0.015	0.016	1.478
-0.166	-0.255	1.803			-0.134	-0.191	1.860			-0.156	0.204	1.917			-0.138	0.374	1.784			-0.295	0.082	1.932			-0.369	-0.180	1.996			-0.403	-0.396	1.946			-0.436	-0.461	1.921			-0.029	0.093	1.744			0.015	0.016	1.477
-0.166	-0.256	1.803			-0.134	-0.191	1.860			-0.155	0.204	1.917			-0.138	0.376	1.787			-0.295	0.082	1.932			-0.369	-0.180	1.995			-0.403	-0.397	1.946			-0.436	-0.461	1.921			-0.029	0.093	1.744			0.015	0.016	1.474
-0.165	-0.256	1.803			-0.133	-0.191	1.860			-0.154	0.204	1.917			-0.137	0.377	1.789			-0.295	0.082	1.932			-0.369	-0.180	1.995			-0.403	-0.397	1.946			-0.436	-0.461	1.921			-0.029	0.093	1.745			0.024	0.018	1.494
-0.164	-0.256	1.803			-0.133	-0.191	1.860			-0.154	0.204	1.917			-0.136	0.379	1.793			-0.294	0.082	1.932			-0.368	-0.180	1.995			-0.402	-0.397	1.946			-0.436	-0.461	1.921			-0.028	0.093	1.745			0.025	0.018	1.496
-0.164	-0.256	1.803			-0.133	-0.191	1.860			-0.153	0.205	1.917			-0.135	0.379	1.794			-0.294	0.082	1.932			-0.368	-0.180	1.995			-0.402	-0.397	1.946			-0.436	-0.461	1.921			-0.028	0.093	1.746			0.023	0.018	1.485
-0.164	-0.256	1.803			-0.132	-0.191	1.860			-0.153	0.205	1.917			-0.135	0.379	1.794			-0.294	0.082	1.931			-0.368	-0.180	1.994			-0.402	-0.397	1.945			-0.436	-0.461	1.921			-0.028	0.093	1.746			0.023	0.017	1.486
-0.163	-0.256	1.803			-0.132	-0.191	1.860			-0.152	0.205	1.917			-0.134	0.379	1.795			-0.294	0.082	1.931			-0.368	-0.180	1.994			-0.402	-0.397	1.945			-0.436	-0.461	1.921			-0.028	0.093	1.746			0.025	0.015	1.491
-0.163	-0.256	1.803			-0.131	-0.191	1.861			-0.152	0.205	1.917			-0.134	0.378	1.796			-0.294	0.082	1.931			-0.367	-0.180	1.994			-0.402	-0.397	1.945			-0.436	-0.461	1.922			-0.028	0.093	1.747			0.028	0.012	1.498
-0.162	-0.256	1.803			-0.131	-0.191	1.861			-0.151	0.206	1.917			-0.133	0.377	1.796			-0.293	0.081	1.931			-0.367	-0.181	1.994			-0.402	-0.397	1.945			-0.436	-0.461	1.922			-0.027	0.093	1.747			0.029	0.013	1.505
-0.162	-0.256	1.803			-0.131	-0.191	1.861			-0.150	0.206	1.917			-0.132	0.377	1.797			-0.293	0.081	1.931			-0.367	-0.181	1.993			-0.402	-0.397	1.945			-0.436	-0.461	1.922			-0.027	0.094	1.748			0.029	0.013	1.505
-0.161	-0.256	1.803			-0.130	-0.191	1.861			-0.167	0.200	1.925			-0.132	0.376	1.797			-0.294	0.083	1.932			-0.367	-0.181	1.993			-0.402	-0.397	1.945			-0.436	-0.461	1.922			-0.027	0.094	1.748			0.030	0.014	1.502
-0.161	-0.256	1.803			-0.130	-0.191	1.861			-0.167	0.200	1.925			-0.131	0.375	1.797			-0.294	0.083	1.933			-0.366	-0.181	1.993			-0.402	-0.396	1.945			-0.436	-0.462	1.922			-0.027	0.094	1.748			0.031	0.014	1.499
-0.161	-0.256	1.803			-0.130	-0.191	1.861			-0.168	0.200	1.924			-0.131	0.375	1.798			-0.293	0.083	1.933			-0.366	-0.181	1.992			-0.402	-0.396	1.945			-0.436	-0.462	1.922			-0.026	0.094	1.749			0.033	0.014	1.496
-0.161	-0.256	1.803			-0.130	-0.191	1.862			-0.169	0.199	1.924			-0.130	0.375	1.798			-0.293	0.083	1.933			-0.366	-0.181	1.992			-0.402	-0.396	1.944			-0.436	-0.462	1.922			-0.026	0.094	1.749			0.033	0.014	1.496
-0.160	-0.256	1.803			-0.130	-0.191	1.862			-0.168	0.199	1.922			-0.129	0.374	1.798			-0.293	0.083	1.933			-0.366	-0.181	1.992			-0.402	-0.396	1.944			-0.436	-0.462	1.922			-0.026	0.094	1.750			0.034	0.012	1.493
-0.160	-0.256	1.804			-0.130	-0.191	1.862			-0.167	0.200	1.921			-0.129	0.373	1.798			-0.293	0.083	1.933			-0.366	-0.181	1.992			-0.402	-0.396	1.944			-0.436	-0.462	1.922			-0.025	0.093	1.750			0.035	0.012	1.493
-0.160	-0.256	1.804			-0.130	-0.191	1.862			-0.166	0.200	1.919			-0.128	0.373	1.798			-0.293	0.083	1.933			-0.365	-0.182	1.991			-0.401	-0.396	1.943			-0.436	-0.462	1.922			-0.025	0.093	1.751			0.038	0.015	1.504
-0.160	-0.256	1.804			-0.129	-0.191	1.862			-0.165	0.201	1.920			-0.128	0.372	1.798			-0.293	0.083	1.933			-0.365	-0.182	1.991			-0.401	-0.396	1.943			-0.436	-0.462	1.922			-0.025	0.093	1.751			0.053	0.019	1.522
-0.159	-0.255	1.804			-0.129	-0.191	1.862			-0.162	0.203	1.921			-0.128	0.372	1.798			-0.293	0.083	1.933			-0.365	-0.182	1.991			-0.401	-0.396	1.943			-0.436	-0.462	1.922			-0.024	0.093	1.752			0.059	0.021	1.528
-0.159	-0.255	1.804			-0.129	-0.191	1.863			-0.174	0.201	1.933			-0.127	0.371	1.798			-0.293	0.083	1.933			-0.365	-0.182	1.991			-0.401	-0.395	1.942			-0.436	-0.462	1.922			-0.024	0.093	1.753			0.067	0.023	1.537
-0.159	-0.255	1.804			-0.129	-0.191	1.863			-0.170	0.201	1.929			-0.127	0.371	1.798			-0.293	0.083	1.933			-0.365	-0.182	1.991			-0.401	-0.395	1.942			-0.436	-0.462	1.922			-0.024	0.093	1.753			0.073	0.024	1.543
-0.158	-0.255	1.804			-0.129	-0.191	1.864			-0.183	0.204	1.951			-0.127	0.368	1.801			-0.293	0.083	1.933			-0.365	-0.182	1.991			-0.401	-0.395	1.942			-0.436	-0.462	1.922			-0.023	0.093	1.754			0.077	0.024	1.548
-0.158	-0.255	1.804			-0.129	-0.191	1.865			-0.177	0.205	1.946			-0.127	0.368	1.801			-0.293	0.083	1.933			-0.365	-0.182	1.990			-0.401	-0.395	1.942			-0.436	-0.462	1.922			-0.023	0.093	1.755			0.080	0.025	1.552
-0.158	-0.255	1.805			-0.129	-0.191	1.865			-0.174	0.205	1.944			-0.126	0.368	1.801			-0.293	0.083	1.933			-0.365	-0.182	1.990			-0.401	-0.395	1.942			-0.436	-0.462	1.922			-0.022	0.093	1.756			0.083	0.026	1.555
-0.158	-0.255	1.805			-0.129	-0.190	1.866			-0.172	0.205	1.942			-0.126	0.368	1.801			-0.293	0.085	1.936			-0.365	-0.182	1.990			-0.401	-0.395	1.941			-0.436	-0.462	1.921			-0.022	0.092	1.756			0.085	0.026	1.557
-0.157	-0.255	1.805			-0.129	-0.190	1.866			-0.170	0.205	1.941			-0.125	0.368	1.800			-0.293	0.085	1.936			-0.364	-0.182	1.990			-0.401	-0.395	1.941			-0.436	-0.462	1.921			-0.022	0.092	1.757			0.087	0.027	1.560
-0.157	-0.255	1.805			-0.129	-0.190	1.867			-0.175	0.205	1.945			-0.125	0.367	1.801			-0.293	0.085	1.936			-0.364	-0.182	1.990			-0.401	-0.395	1.941			-0.436	-0.462	1.921			-0.021	0.092	1.758			0.089	0.027	1.562
-0.157	-0.254	1.806			-0.129	-0.190	1.868			-0.178	0.204	1.949			-0.125	0.367	1.801			-0.293	0.086	1.937			-0.364	-0.182	1.990			-0.401	-0.394	1.941			-0.435	-0.463	1.921			-0.021	0.092	1.758			0.090	0.028	1.563
-0.157	-0.254	1.806			-0.129	-0.190	1.868			-0.181	0.204	1.951			-0.124	0.367	1.801			-0.293	0.086	1.937			-0.364	-0.182	1.990			-0.401	-0.394	1.941			-0.435	-0.463	1.921			-0.021	0.092	1.759			0.092	0.028	1.565
-0.157	-0.254	1.806			-0.129	-0.190	1.869			-0.183	0.204	1.954			-0.124	0.367	1.802			-0.293	0.086	1.937			-0.364	-0.182	1.990			-0.401	-0.394	1.941			-0.435	-0.463	1.921			-0.020	0.092	1.760			0.093	0.028	1.566
-0.156	-0.254	1.807			-0.129	-0.190	1.870			-0.185	0.204	1.957			-0.124	0.366	1.802			-0.293	0.086	1.937			-0.364	-0.182	1.990			-0.401	-0.394	1.940			-0.435	-0.463	1.921			-0.020	0.092	1.760			0.093	0.029	1.567
-0.156	-0.254	1.807			-0.130	-0.190	1.871			-0.187	0.205	1.959			-0.124	0.368	1.805			-0.293	0.086	1.937			-0.364	-0.182	1.990			-0.401	-0.394	1.940			-0.435	-0.463	1.921			-0.020	0.092	1.761			0.093	0.029	1.568
-0.156	-0.254	1.807			-0.130	-0.190	1.871			-0.184	0.206	1.960			-0.124	0.370	1.806			-0.293	0.086	1.938			-0.364	-0.182	1.990			-0.401	-0.394	1.941			-0.435	-0.463	1.921			-0.019	0.091	1.762			0.093	0.030	1.569
-0.156	-0.254	1.808			-0.130	-0.190	1.872			-0.186	0.206	1.962			-0.124	0.371	1.808			-0.293	0.086	1.938			-0.364	-0.182	1.990			-0.401	-0.394	1.941			-0.435	-0.463	1.921			-0.019	0.091	1.763			0.092	0.030	1.569
-0.156	-0.254	1.808			-0.130	-0.190	1.873			-0.187	0.207	1.964			-0.124	0.372	1.810			-0.293	0.086	1.938			-0.364	-0.182	1.991			-0.401	-0.394	1.942			-0.435	-0.463	1.922			-0.019	0.091	1.764			0.084	0.028	1.566
-0.156	-0.254	1.809			-0.131	-0.190	1.874			-0.188	0.207	1.966			-0.124	0.373	1.811			-0.293	0.086	1.938			-0.364	-0.182	1.991			-0.401	-0.394	1.942			-0.435	-0.463	1.922			-0.018	0.091	1.764			0.064	0.020	1.527
-0.156	-0.254	1.809			-0.131	-0.190	1.874			-0.189	0.208	1.968			-0.124	0.373	1.812			-0.293	0.086	1.938			-0.364	-0.182	1.992			-0.401	-0.394	1.943			-0.435	-0.463	1.922			-0.018	0.091	1.765			0.057	0.017	1.514
-0.156	-0.254	1.809			-0.131	-0.190	1.875			-0.190	0.208	1.970			-0.123	0.373	1.813			-0.293	0.086	1.938			-0.364	-0.182	1.992			-0.401	-0.394	1.944			-0.435	-0.463	1.923			-0.017	0.091	1.766			0.054	0.015	1.508
-0.156	-0.254	1.810			-0.132	-0.190	1.876			-0.192	0.209	1.972			-0.123	0.373	1.815			-0.293	0.086	1.938			-0.364	-0.181	1.993			-0.401	-0.394	1.945			-0.436	-0.463	1.923			-0.017	0.091	1.767			0.053	0.014	1.505
-0.156	-0.254	1.810			-0.132	-0.191	1.877			-0.193	0.209	1.975			-0.123	0.373	1.816			-0.293	0.086	1.939			-0.364	-0.181	1.993			-0.402	-0.394	1.946			-0.436	-0.463	1.924			-0.017	0.091	1.768			0.051	0.013	1.502
-0.156	-0.254	1.811			-0.132	-0.191	1.878			-0.194	0.210	1.977			-0.123	0.373	1.817			-0.292	0.086	1.939			-0.364	-0.181	1.994			-0.402	-0.394	1.947			-0.436	-0.463	1.924			-0.016	0.091	1.768			0.050	0.012	1.500
-0.156	-0.254	1.811			-0.133	-0.191	1.879			-0.195	0.210	1.979			-0.123	0.372	1.818			-0.292	0.086	1.939			-0.364	-0.181	1.994			-0.402	-0.394	1.948			-0.436	-0.464	1.924			-0.016	0.091	1.769			0.049	0.012	1.498
-0.156	-0.254	1.812			-0.133	-0.191	1.880			-0.196	0.210	1.980			-0.123	0.372	1.818			-0.292	0.086	1.939			-0.364	-0.181	1.994			-0.402	-0.394	1.948			-0.436	-0.464	1.925			-0.016	0.091	1.769			0.048	0.011	1.496
-0.156	-0.254	1.812			-0.133	-0.191	1.880			-0.197	0.211	1.981			-0.123	0.372	1.819			-0.292	0.086	1.939			-0.364	-0.181	1.995			-0.402	-0.394	1.948			-0.436	-0.464	1.925			-0.016	0.091	1.770			0.047	0.011	1.495
-0.156	-0.254	1.813			-0.134	-0.191	1.881			-0.197	0.211	1.982			-0.123	0.372	1.820			-0.292	0.086	1.939			-0.364	-0.181	1.995			-0.402	-0.394	1.949			-0.436	-0.464	1.926			-0.015	0.091	1.771			0.046	0.010	1.493
-0.156	-0.254	1.813			-0.134	-0.191	1.882			-0.198	0.211	1.983			-0.123	0.372	1.820			-0.292	0.086	1.939			-0.364	-0.181	1.995			-0.402	-0.394	1.949			-0.436	-0.464	1.926			-0.015	0.091	1.771			0.045	0.010	1.492
-0.156	-0.254	1.814			-0.134	-0.191	1.882			-0.198	0.211	1.984			-0.123	0.371	1.820			-0.291	0.086	1.939			-0.364	-0.181	1.996			-0.402	-0.394	1.950			-0.436	-0.464	1.926			-0.015	0.091	1.772			0.044	0.010	1.494
-0.156	-0.254	1.814			-0.134	-0.191	1.883			-0.199	0.212	1.985			-0.122	0.371	1.821			-0.291	0.086	1.939			-0.364	-0.180	1.996			-0.402	-0.394	1.950			-0.436	-0.464	1.926			-0.015	0.091	1.772			0.043	0.014	1.509
-0.156	-0.254	1.815			-0.134	-0.191	1.883			-0.199	0.212	1.986			-0.122	0.371	1.821			-0.291	0.086	1.939			-0.364	-0.180	1.996			-0.402	-0.394	1.950			-0.436	-0.464	1.927			-0.015	0.090	1.773			0.040	0.014	1.502
-0.156	-0.254	1.815			-0.135	-0.191	1.884			-0.200	0.212	1.986			-0.122	0.370	1.822			-0.291	0.086	1.939			-0.364	-0.180	1.997			-0.402	-0.393	1.950			-0.436	-0.464	1.927			-0.014	0.090	1.773			0.036	0.014	1.504
-0.156	-0.254	1.815			-0.135	-0.191	1.884			-0.193	0.213	1.983			-0.122	0.371	1.820			-0.291	0.086	1.939			-0.364	-0.180	1.997			-0.402	-0.393	1.950			-0.435	-0.464	1.927			-0.014	0.090	1.773			0.048	0.019	1.526
-0.156	-0.254	1.816			-0.135	-0.191	1.885			-0.193	0.213	1.983			-0.121	0.371	1.821			-0.291	0.086	1.940			-0.364	-0.180	1.997			-0.402	-0.393	1.950			-0.435	-0.464	1.927			-0.014	0.090	1.774			0.049	0.017	1.525
-0.156	-0.254	1.816			-0.135	-0.191	1.885			-0.193	0.213	1.983			-0.121	0.371	1.821			-0.291	0.086	1.940			-0.364	-0.180	1.997			-0.402	-0.393	1.950			-0.435	-0.464	1.927			-0.014	0.090	1.774			0.057	0.020	1.537
-0.156	-0.254	1.816			-0.135	-0.191	1.885			-0.193	0.213	1.983			-0.121	0.370	1.821			-0.291	0.086	1.940			-0.364	-0.180	1.997			-0.402	-0.393	1.950			-0.435	-0.464	1.927			-0.014	0.090	1.774			0.052	0.015	1.520
-0.156	-0.254	1.816			-0.135	-0.191	1.886			-0.180	0.216	1.971			-0.120	0.371	1.820			-0.291	0.086	1.940			-0.364	-0.180	1.997			-0.402	-0.392	1.950			-0.435	-0.464	1.927			-0.014	0.090	1.775			0.050	0.013	1.511
-0.156	-0.254	1.817			-0.135	-0.191	1.886			-0.181	0.217	1.973			-0.120	0.371	1.820			-0.290	0.086	1.940			-0.364	-0.180	1.997			-0.402	-0.392	1.950			-0.435	-0.464	1.927			-0.014	0.090	1.775			0.048	0.015	1.517
-0.156	-0.254	1.817			-0.135	-0.191	1.886			-0.183	0.217	1.975			-0.121	0.374	1.823			-0.290	0.086	1.940			-0.364	-0.180	1.998			-0.402	-0.392	1.951			-0.435	-0.464	1.927			-0.014	0.090	1.775			0.047	0.014	1.512
-0.156	-0.254	1.817			-0.135	-0.191	1.886			-0.184	0.217	1.977			-0.121	0.374	1.824			-0.290	0.085	1.940			-0.364	-0.180	1.998			-0.402	-0.392	1.951			-0.435	-0.464	1.927			-0.013	0.090	1.775			0.045	0.015	1.512
-0.156	-0.254	1.817			-0.135	-0.191	1.887			-0.185	0.217	1.977			-0.121	0.375	1.824			-0.290	0.085	1.940			-0.364	-0.180	1.998			-0.402	-0.392	1.951			-0.435	-0.464	1.927			-0.013	0.090	1.776			0.041	0.017	1.515
-0.155	-0.254	1.817			-0.135	-0.191	1.887			-0.183	0.218	1.976			-0.122	0.375	1.824			-0.290	0.085	1.940			-0.364	-0.180	1.998			-0.402	-0.392	1.951			-0.435	-0.464	1.927			-0.013	0.090	1.776			0.040	0.017	1.515
-0.155	-0.254	1.818			-0.135	-0.191	1.887			-0.184	0.217	1.976			-0.122	0.375	1.824			-0.290	0.085	1.940			-0.364	-0.180	1.998			-0.402	-0.392	1.951			-0.435	-0.464	1.927			-0.013	0.090	1.776			0.039	0.017	1.515
-0.155	-0.254	1.818			-0.135	-0.191	1.887			-0.174	0.218	1.964			-0.122	0.375	1.824			-0.290	0.085	1.940			-0.364	-0.180	1.998			-0.402	-0.392	1.951			-0.435	-0.464	1.928			-0.013	0.090	1.776			0.039	0.017	1.515
-0.155	-0.254	1.818			-0.135	-0.191	1.887			-0.179	0.216	1.965			-0.122	0.375	1.824			-0.290	0.085	1.940			-0.364	-0.180	1.998			-0.402	-0.392	1.951			-0.435	-0.464	1.928			-0.013	0.090	1.776			0.037	0.017	1.511
-0.155	-0.254	1.818			-0.135	-0.190	1.887			-0.175	0.216	1.960			-0.122	0.375	1.823			-0.290	0.085	1.940			-0.364	-0.180	1.998			-0.402	-0.391	1.950			-0.435	-0.464	1.928			-0.013	0.090	1.777			0.032	0.019	1.519
-0.155	-0.254	1.818			-0.135	-0.190	1.887			-0.178	0.214	1.960			-0.122	0.375	1.822			-0.290	0.085	1.940			-0.364	-0.180	1.998			-0.402	-0.391	1.950			-0.435	-0.464	1.928			-0.013	0.090	1.777			0.032	0.017	1.510
-0.155	-0.254	1.818			-0.135	-0.190	1.887			-0.173	0.214	1.953			-0.122	0.375	1.821			-0.290	0.085	1.940			-0.364	-0.180	1.998			-0.402	-0.391	1.950			-0.435	-0.464	1.928			-0.013	0.090	1.777			0.033	0.016	1.505
-0.155	-0.254	1.818			-0.135	-0.190	1.887			-0.178	0.213	1.955			-0.122	0.375	1.820			-0.290	0.085	1.940			-0.364	-0.180	1.998			-0.402	-0.391	1.950			-0.435	-0.464	1.928			-0.013	0.090	1.777			0.033	0.014	1.499
-0.155	-0.254	1.818			-0.135	-0.190	1.887			-0.177	0.213	1.954			-0.122	0.375	1.819			-0.290	0.085	1.940			-0.364	-0.181	1.997			-0.402	-0.391	1.950			-0.435	-0.464	1.928			-0.013	0.090	1.777			0.033	0.013	1.494
-0.155	-0.254	1.818			-0.135	-0.190	1.886			-0.177	0.213	1.953			-0.122	0.376	1.818			-0.290	0.084	1.940			-0.364	-0.181	1.996			-0.402	-0.391	1.949			-0.435	-0.464	1.928			-0.013	0.090	1.777			0.032	0.011	1.491
-0.155	-0.254	1.819			-0.134	-0.190	1.886			-0.176	0.213	1.952			-0.122	0.376	1.817			-0.290	0.084	1.940			-0.364	-0.182	1.995			-0.402	-0.392	1.949			-0.435	-0.464	1.927			-0.013	0.090	1.777			0.033	0.010	1.487
-0.155	-0.254	1.819			-0.134	-0.190	1.886			-0.176	0.213	1.951			-0.122	0.375	1.816			-0.290	0.084	1.939			-0.364	-0.182	1.994			-0.402	-0.392	1.948			-0.435	-0.464	1.927			-0.013	0.089	1.776			0.061	0.016	1.527
-0.155	-0.253	1.819			-0.134	-0.190	1.886			-0.178	0.212	1.951			-0.122	0.375	1.816			-0.290	0.084	1.939			-0.364	-0.182	1.993			-0.402	-0.392	1.948			-0.435	-0.464	1.927			-0.013	0.089	1.776			0.059	0.017	1.531
-0.155	-0.253	1.819			-0.134	-0.190	1.885			-0.178	0.212	1.951			-0.122	0.375	1.815			-0.290	0.084	1.939			-0.364	-0.183	1.992			-0.402	-0.392	1.947			-0.435	-0.464	1.927			-0.013	0.089	1.776			0.054	0.014	1.517
-0.155	-0.253	1.819			-0.134	-0.189	1.885			-0.176	0.212	1.949			-0.122	0.375	1.814			-0.290	0.084	1.938			-0.364	-0.183	1.991			-0.402	-0.392	1.946			-0.435	-0.464	1.927			-0.013	0.089	1.776			0.053	0.015	1.523
-0.155	-0.253	1.818			-0.134	-0.189	1.885			-0.180	0.210	1.950			-0.122	0.375	1.813			-0.290	0.083	1.938			-0.364	-0.183	1.990			-0.402	-0.392	1.946			-0.435	-0.464	1.926			-0.013	0.089	1.776			0.051	0.015	1.528
-0.155	-0.253	1.818			-0.134	-0.189	1.884			-0.175	0.211	1.947			-0.122	0.375	1.812			-0.289	0.083	1.937			-0.364	-0.183	1.990			-0.402	-0.392	1.945			-0.435	-0.464	1.926			-0.013	0.089	1.775			0.050	0.015	1.530
-0.155	-0.253	1.818			-0.134	-0.189	1.884			-0.174	0.211	1.947			-0.122	0.374	1.811			-0.289	0.083	1.937			-0.364	-0.184	1.989			-0.402	-0.392	1.944			-0.435	-0.465	1.926			-0.013	0.089	1.775			0.050	0.015	1.532
-0.155	-0.253	1.818			-0.133	-0.189	1.884			-0.174	0.211	1.946			-0.122	0.374	1.810			-0.289	0.083	1.936			-0.364	-0.184	1.988			-0.402	-0.392	1.944			-0.435	-0.465	1.925			-0.013	0.089	1.774			0.049	0.015	1.533
-0.155	-0.253	1.818			-0.133	-0.189	1.883			-0.172	0.211	1.945			-0.122	0.373	1.809			-0.289	0.083	1.935			-0.364	-0.184	1.988			-0.402	-0.392	1.943			-0.435	-0.465	1.925			-0.013	0.089	1.774			0.048	0.015	1.534
-0.155	-0.253	1.818			-0.133	-0.189	1.883			-0.171	0.211	1.944			-0.123	0.373	1.808			-0.289	0.083	1.935			-0.364	-0.184	1.987			-0.402	-0.392	1.943			-0.435	-0.465	1.924			-0.013	0.088	1.773			0.048	0.015	1.534
-0.155	-0.253	1.818			-0.133	-0.189	1.882			-0.167	0.211	1.942			-0.123	0.372	1.807			-0.289	0.083	1.934			-0.363	-0.184	1.987			-0.402	-0.392	1.942			-0.435	-0.465	1.924			-0.013	0.088	1.773			0.045	0.017	1.518
-0.155	-0.253	1.818			-0.132	-0.189	1.882			-0.172	0.209	1.943			-0.123	0.372	1.806			-0.289	0.082	1.933			-0.363	-0.184	1.986			-0.402	-0.392	1.941			-0.435	-0.465	1.924			-0.013	0.088	1.772			0.048	0.019	1.523
-0.155	-0.253	1.817			-0.132	-0.189	1.881			-0.158	0.213	1.937			-0.123	0.372	1.805			-0.289	0.082	1.933			-0.363	-0.184	1.986			-0.402	-0.392	1.941			-0.435	-0.465	1.923			-0.013	0.088	1.771			0.048	0.018	1.522
-0.155	-0.253	1.817			-0.132	-0.189	1.881			-0.163	0.210	1.936			-0.123	0.371	1.803			-0.289	0.082	1.933			-0.363	-0.184	1.985			-0.402	-0.392	1.940			-0.435	-0.465	1.923			-0.013	0.087	1.771			0.048	0.019	1.523
-0.154	-0.253	1.817			-0.131	-0.189	1.880			-0.167	0.209	1.937			-0.123	0.371	1.802			-0.289	0.082	1.932			-0.363	-0.184	1.985			-0.402	-0.392	1.939			-0.435	-0.465	1.923			-0.013	0.087	1.769			0.047	0.019	1.524
-0.154	-0.253	1.817			-0.131	-0.189	1.880			-0.164	0.211	1.939			-0.123	0.371	1.800			-0.289	0.082	1.932			-0.363	-0.185	1.984			-0.402	-0.392	1.939			-0.435	-0.465	1.922			-0.013	0.087	1.768			0.048	0.018	1.525
-0.154	-0.253	1.817			-0.131	-0.189	1.880			-0.162	0.213	1.941			-0.123	0.371	1.799			-0.288	0.082	1.931			-0.362	-0.185	1.984			-0.402	-0.392	1.938			-0.435	-0.465	1.922			-0.013	0.086	1.766			0.049	0.017	1.526
-0.154	-0.253	1.817			-0.131	-0.189	1.879			-0.157	0.214	1.940			-0.123	0.371	1.797			-0.290	0.085	1.936			-0.361	-0.184	1.984			-0.402	-0.391	1.938			-0.435	-0.465	1.922			-0.013	0.086	1.764			0.049	0.016	1.527
-0.154	-0.253	1.816			-0.128	-0.188	1.878			-0.106	0.200	1.915			-0.123	0.371	1.796			-0.290	0.086	1.937			-0.360	-0.184	1.983			-0.401	-0.391	1.937			-0.434	-0.465	1.921			-0.013	0.086	1.761			0.046	0.014	1.527
-0.154	-0.252	1.816			-0.126	-0.187	1.877			-0.105	0.203	1.916			-0.123	0.370	1.794			-0.290	0.086	1.938			-0.359	-0.185	1.983			-0.400	-0.392	1.938			-0.431	-0.463	1.921			-0.012	0.085	1.758			0.044	0.011	1.526
-0.153	-0.251	1.816			-0.124	-0.186	1.876			-0.104	0.207	1.917			-0.123	0.370	1.793			-0.289	0.086	1.938			-0.358	-0.185	1.983			-0.400	-0.392	1.939			-0.428	-0.461	1.920			-0.012	0.085	1.756			0.042	0.009	1.526
-0.153	-0.250	1.816			-0.123	-0.185	1.876			-0.104	0.209	1.918			-0.123	0.370	1.791			-0.289	0.086	1.938			-0.356	-0.183	1.988			-0.399	-0.392	1.940			-0.425	-0.460	1.920			-0.012	0.085	1.753			0.039	0.006	1.525
-0.153	-0.250	1.816			-0.122	-0.184	1.875			-0.103	0.211	1.918			-0.123	0.370	1.790			-0.289	0.086	1.939			-0.355	-0.181	1.992			-0.399	-0.396	1.955			-0.421	-0.457	1.921			-0.012	0.085	1.751			0.034	0.002	1.525
-0.153	-0.248	1.815			-0.120	-0.181	1.871			-0.085	0.220	1.868			-0.125	0.373	1.786			-0.288	0.086	1.939			-0.354	-0.179	1.996			-0.399	-0.399	1.964			-0.417	-0.453	1.922			-0.013	0.085	1.749			0.030	0.000	1.524
-0.153	-0.247	1.815			-0.118	-0.178	1.867			-0.079	0.223	1.853			-0.126	0.376	1.784			-0.288	0.087	1.939			-0.353	-0.178	2.000			-0.401	-0.402	1.981			-0.413	-0.451	1.924			-0.013	0.085	1.748			0.028	-0.001	1.524
-0.152	-0.247	1.814			-0.117	-0.177	1.866			-0.102	0.225	1.889			-0.126	0.376	1.783			-0.287	0.087	1.939			-0.352	-0.177	2.002			-0.399	-0.402	1.980			-0.411	-0.450	1.924			-0.013	0.085	1.747			0.027	-0.003	1.524
-0.152	-0.246	1.814			-0.117	-0.177	1.866			-0.148	0.209	1.915			-0.126	0.376	1.783			-0.287	0.087	1.938			-0.352	-0.176	2.003			-0.398	-0.403	1.983			-0.408	-0.448	1.925			-0.013	0.085	1.746			0.027	-0.004	1.524
-0.152	-0.246	1.814			-0.117	-0.177	1.865			-0.145	0.211	1.916			-0.127	0.376	1.782			-0.286	0.087	1.938			-0.351	-0.176	2.003			-0.397	-0.403	1.984			-0.407	-0.448	1.926			-0.013	0.085	1.744			0.027	-0.007	1.524
-0.152	-0.246	1.813			-0.115	-0.178	1.864			-0.093	0.228	1.910			-0.127	0.376	1.781			-0.286	0.087	1.938			-0.350	-0.177	2.003			-0.396	-0.404	1.985			-0.405	-0.447	1.926			-0.013	0.085	1.744			0.029	-0.007	1.521
-0.150	-0.247	1.812			-0.111	-0.179	1.862			-0.074	0.230	1.903			-0.127	0.376	1.780			-0.286	0.086	1.938			-0.349	-0.178	2.003			-0.396	-0.404	1.987			-0.404	-0.446	1.927			-0.013	0.084	1.743			0.036	-0.008	1.518
-0.146	-0.248	1.810			-0.106	-0.180	1.860			-0.061	0.231	1.892			-0.127	0.376	1.779			-0.285	0.085	1.937			-0.347	-0.180	2.001			-0.395	-0.404	1.988			-0.403	-0.447	1.929			-0.013	0.084	1.742			0.048	-0.003	1.489
-0.141	-0.249	1.807			-0.100	-0.181	1.857			-0.053	0.232	1.886			-0.126	0.376	1.778			-0.285	0.083	1.936			-0.346	-0.183	2.000			-0.395	-0.405	1.990			-0.403	-0.447	1.929			-0.012	0.084	1.742			0.054	-0.001	1.491
-0.135	-0.250	1.805			-0.094	-0.182	1.855			-0.046	0.233	1.882			-0.126	0.376	1.777			-0.284	0.082	1.936			-0.343	-0.185	1.997			-0.395	-0.405	1.990			-0.402	-0.447	1.930			-0.010	0.083	1.741			0.065	0.005	1.501
-0.126	-0.253	1.801			-0.085	-0.184	1.851			-0.033	0.223	1.861			-0.123	0.375	1.775			-0.274	0.077	1.925			-0.341	-0.186	1.994			-0.390	-0.403	1.978			-0.402	-0.448	1.930			-0.005	0.082	1.742			0.073	0.008	1.506
-0.117	-0.255	1.798			-0.078	-0.186	1.848			-0.026	0.219	1.853			-0.118	0.374	1.773			-0.268	0.074	1.919			-0.338	-0.187	1.991			-0.386	-0.402	1.967			-0.400	-0.448	1.929			0.002	0.081	1.742			0.082	0.010	1.510
-0.110	-0.257	1.795			-0.072	-0.187	1.845			-0.021	0.217	1.848			-0.112	0.373	1.770			-0.258	0.067	1.905			-0.334	-0.188	1.986			-0.382	-0.401	1.957			-0.399	-0.449	1.926			0.011	0.080	1.742			0.091	0.012	1.513
-0.102	-0.258	1.793			-0.066	-0.189	1.843			-0.016	0.215	1.844			-0.107	0.373	1.768			-0.251	0.062	1.896			-0.329	-0.189	1.979			-0.376	-0.400	1.947			-0.396	-0.455	1.918			0.021	0.080	1.743			0.100	0.012	1.517
-0.095	-0.259	1.790			-0.060	-0.190	1.841			-0.011	0.213	1.840			-0.101	0.372	1.766			-0.243	0.058	1.887			-0.325	-0.189	1.972			-0.370	-0.399	1.936			-0.392	-0.460	1.910			0.029	0.080	1.744			0.109	0.012	1.521
-0.089	-0.260	1.788			-0.055	-0.191	1.840			-0.007	0.211	1.836			-0.096	0.372	1.764			-0.238	0.055	1.881			-0.319	-0.190	1.965			-0.364	-0.399	1.926			-0.388	-0.465	1.901			0.037	0.080	1.745			0.119	0.012	1.520
-0.084	-0.261	1.787			-0.051	-0.191	1.838			-0.003	0.210	1.833			-0.091	0.371	1.762			-0.232	0.052	1.874			-0.313	-0.191	1.955			-0.359	-0.399	1.917			-0.384	-0.468	1.893			0.044	0.080	1.746			0.126	0.011	1.519
-0.080	-0.262	1.785			-0.047	-0.192	1.837			0.001	0.208	1.830			-0.085	0.372	1.761			-0.225	0.048	1.866			-0.307	-0.192	1.947			-0.354	-0.399	1.909			-0.379	-0.472	1.886			0.051	0.080	1.746			0.132	0.010	1.518
-0.075	-0.263	1.784			-0.044	-0.193	1.836			0.004	0.207	1.828			-0.079	0.371	1.760			-0.220	0.046	1.861			-0.302	-0.193	1.940			-0.349	-0.399	1.903			-0.375	-0.474	1.879			0.059	0.080	1.747			0.137	0.010	1.518
-0.071	-0.264	1.783			-0.041	-0.194	1.835			0.007	0.206	1.825			-0.074	0.371	1.759			-0.214	0.043	1.855			-0.298	-0.193	1.934			-0.345	-0.399	1.897			-0.371	-0.474	1.874			0.065	0.081	1.747			0.142	0.010	1.518
-0.067	-0.265	1.782			-0.038	-0.195	1.834			0.010	0.205	1.824			-0.070	0.371	1.759			-0.210	0.041	1.850			-0.295	-0.194	1.930			-0.341	-0.400	1.892			-0.367	-0.474	1.869			0.071	0.081	1.748			0.147	0.010	1.519
-0.064	-0.265	1.780			-0.035	-0.195	1.833			0.012	0.204	1.822			-0.066	0.371	1.758			-0.206	0.039	1.846			-0.292	-0.194	1.926			-0.338	-0.400	1.888			-0.364	-0.474	1.865			0.076	0.081	1.748			0.151	0.010	1.520
-0.061	-0.266	1.779			-0.032	-0.196	1.832			0.015	0.203	1.820			-0.063	0.371	1.758			-0.202	0.037	1.843			-0.290	-0.195	1.922			-0.336	-0.400	1.884			-0.362	-0.475	1.862			0.081	0.081	1.749			0.155	0.009	1.521
-0.058	-0.267	1.778			-0.030	-0.197	1.831			0.017	0.202	1.819			-0.060	0.370	1.758			-0.199	0.036	1.840			-0.288	-0.195	1.919			-0.333	-0.400	1.881			-0.360	-0.476	1.859			0.085	0.082	1.750			0.158	0.009	1.522
-0.055	-0.267	1.777			-0.028	-0.197	1.831			0.019	0.201	1.817			-0.057	0.370	1.757			-0.196	0.035	1.837			-0.286	-0.195	1.917			-0.332	-0.400	1.878			-0.358	-0.477	1.856			0.088	0.082	1.751			0.161	0.009	1.522
-0.053	-0.268	1.777			-0.026	-0.198	1.830			0.021	0.200	1.816			-0.055	0.370	1.757			-0.194	0.033	1.835			-0.284	-0.195	1.914			-0.330	-0.400	1.876			-0.357	-0.478	1.854			0.091	0.082	1.751			0.164	0.009	1.523
-0.051	-0.269	1.776			-0.024	-0.199	1.829			0.023	0.199	1.815			-0.053	0.370	1.757			-0.191	0.032	1.833			-0.283	-0.196	1.913			-0.329	-0.401	1.874			-0.356	-0.479	1.852			0.094	0.082	1.752			0.167	0.009	1.523
-0.049	-0.269	1.775			-0.022	-0.199	1.829			0.024	0.198	1.814			-0.051	0.370	1.757			-0.189	0.032	1.831			-0.282	-0.196	1.911			-0.327	-0.401	1.872			-0.355	-0.479	1.850			0.096	0.082	1.752			0.169	0.008	1.524
-0.047	-0.270	1.774			-0.021	-0.200	1.828			0.025	0.197	1.813			-0.049	0.370	1.756			-0.188	0.031	1.829			-0.281	-0.196	1.910			-0.326	-0.401	1.871			-0.354	-0.480	1.849			0.098	0.082	1.753			0.171	0.008	1.524
-0.045	-0.270	1.774			-0.019	-0.200	1.828			0.026	0.196	1.813			-0.047	0.370	1.756			-0.186	0.030	1.827			-0.280	-0.196	1.908			-0.325	-0.401	1.869			-0.353	-0.480	1.847			0.100	0.082	1.753			0.173	0.008	1.525
-0.044	-0.270	1.773			-0.018	-0.201	1.827			0.027	0.195	1.813			-0.046	0.370	1.756			-0.184	0.029	1.826			-0.279	-0.196	1.907			-0.325	-0.401	1.868			-0.352	-0.481	1.846			0.102	0.082	1.753			0.175	0.008	1.525
-0.042	-0.271	1.773			-0.017	-0.201	1.827			0.027	0.194	1.813			-0.045	0.370	1.756			-0.183	0.029	1.824			-0.279	-0.196	1.906			-0.324	-0.400	1.867			-0.352	-0.481	1.845			0.104	0.082	1.754			0.177	0.007	1.525
-0.041	-0.271	1.772			-0.016	-0.201	1.826			0.027	0.193	1.814			-0.043	0.369	1.756			-0.181	0.028	1.823			-0.279	-0.196	1.904			-0.324	-0.400	1.866			-0.351	-0.481	1.844			0.105	0.082	1.754			0.178	0.007	1.526
-0.040	-0.272	1.772			-0.015	-0.202	1.826			0.026	0.193	1.815			-0.042	0.369	1.756			-0.180	0.028	1.822			-0.279	-0.195	1.904			-0.325	-0.400	1.866			-0.352	-0.481	1.843			0.107	0.082	1.755			0.179	0.007	1.527
-0.039	-0.272	1.771			-0.015	-0.202	1.826			0.025	0.192	1.816			-0.041	0.369	1.757			-0.179	0.027	1.821			-0.279	-0.195	1.903			-0.325	-0.399	1.866			-0.352	-0.481	1.843			0.108	0.082	1.755			0.180	0.006	1.528
-0.039	-0.272	1.771			-0.014	-0.203	1.825			0.024	0.191	1.816			-0.041	0.369	1.757			-0.181	0.029	1.822			-0.280	-0.195	1.902			-0.326	-0.399	1.866			-0.352	-0.481	1.842			0.108	0.082	1.756			0.179	0.006	1.529
-0.039	-0.272	1.771			-0.014	-0.203	1.825			0.023	0.190	1.817			-0.040	0.369	1.757			-0.184	0.031	1.824			-0.281	-0.194	1.902			-0.327	-0.399	1.866			-0.353	-0.482	1.842			0.106	0.082	1.756			0.178	0.005	1.530
-0.039	-0.272	1.770			-0.015	-0.203	1.825			0.021	0.189	1.817			-0.041	0.369	1.758			-0.189	0.034	1.827			-0.282	-0.194	1.902			-0.328	-0.399	1.866			-0.354	-0.482	1.842			0.103	0.082	1.756			0.177	0.005	1.531
-0.042	-0.272	1.771			-0.016	-0.203	1.826			0.017	0.192	1.821			-0.043	0.369	1.758			-0.199	0.039	1.835			-0.284	-0.194	1.902			-0.329	-0.399	1.867			-0.355	-0.482	1.843			0.099	0.082	1.756			0.172	0.004	1.530
-0.044	-0.271	1.771			-0.018	-0.203	1.826			0.013	0.196	1.827			-0.045	0.369	1.758			-0.206	0.042	1.841			-0.286	-0.194	1.902			-0.331	-0.399	1.868			-0.357	-0.482	1.844			0.094	0.082	1.756			0.166	0.003	1.526
-0.048	-0.270	1.772			-0.020	-0.202	1.827			0.010	0.198	1.829			-0.050	0.370	1.759			-0.214	0.045	1.847			-0.288	-0.194	1.903			-0.332	-0.399	1.869			-0.358	-0.482	1.845			0.085	0.081	1.754			0.158	0.002	1.522
-0.053	-0.269	1.773			-0.023	-0.202	1.827			0.006	0.201	1.832			-0.056	0.371	1.759			-0.223	0.049	1.857			-0.290	-0.194	1.904			-0.334	-0.400	1.870			-0.360	-0.483	1.846			0.074	0.080	1.751			0.148	0.002	1.515
-0.063	-0.267	1.776			-0.031	-0.199	1.831			-0.024	0.220	1.865			-0.063	0.373	1.759			-0.244	0.057	1.882			-0.296	-0.195	1.911			-0.336	-0.400	1.871			-0.363	-0.483	1.847			0.063	0.080	1.747			0.129	0.005	1.504
-0.074	-0.264	1.779			-0.040	-0.197	1.835			-0.040	0.209	1.872			-0.070	0.374	1.760			-0.252	0.060	1.892			-0.300	-0.196	1.917			-0.339	-0.401	1.873			-0.367	-0.483	1.849			0.054	0.080	1.744			0.121	0.004	1.507
-0.084	-0.262	1.783			-0.047	-0.195	1.837			-0.043	0.214	1.862			-0.078	0.375	1.760			-0.259	0.063	1.901			-0.305	-0.197	1.924			-0.341	-0.402	1.875			-0.371	-0.483	1.852			0.043	0.081	1.741			0.075	0.002	1.477
-0.095	-0.259	1.787			-0.054	-0.193	1.838			-0.047	0.211	1.863			-0.084	0.376	1.760			-0.267	0.069	1.914			-0.309	-0.198	1.932			-0.344	-0.402	1.877			-0.375	-0.480	1.856			0.033	0.081	1.735			0.062	-0.002	1.482
-0.104	-0.254	1.789			-0.063	-0.188	1.840			-0.075	0.203	1.852			-0.092	0.376	1.761			-0.272	0.074	1.922			-0.311	-0.195	1.935			-0.346	-0.399	1.882			-0.379	-0.476	1.862			0.024	0.081	1.730			0.048	-0.011	1.488
-0.113	-0.251	1.792			-0.072	-0.184	1.840			-0.090	0.199	1.847			-0.099	0.377	1.761			-0.275	0.077	1.929			-0.313	-0.193	1.937			-0.349	-0.398	1.886			-0.384	-0.473	1.868			0.017	0.082	1.726			0.031	-0.021	1.494
-0.123	-0.245	1.795			-0.082	-0.179	1.841			-0.100	0.197	1.844			-0.105	0.378	1.762			-0.278	0.081	1.934			-0.315	-0.192	1.943			-0.353	-0.397	1.892			-0.388	-0.470	1.875			0.010	0.083	1.722			-0.016	-0.026	1.499
-0.131	-0.239	1.797			-0.089	-0.175	1.841			-0.108	0.196	1.842			-0.112	0.379	1.762			-0.280	0.094	1.950			-0.318	-0.185	1.951			-0.356	-0.395	1.898			-0.391	-0.465	1.884			0.003	0.084	1.717			-0.043	-0.029	1.499
-0.138	-0.235	1.799			-0.095	-0.171	1.841			-0.116	0.196	1.840			-0.119	0.380	1.762			-0.282	0.102	1.958			-0.320	-0.179	1.960			-0.359	-0.394	1.908			-0.393	-0.460	1.892			-0.004	0.083	1.713			-0.089	-0.035	1.491
-0.144	-0.231	1.800			-0.101	-0.167	1.841			-0.122	0.196	1.839			-0.124	0.380	1.763			-0.284	0.107	1.964			-0.324	-0.171	1.976			-0.369	-0.407	1.923			-0.408	-0.463	1.905			-0.009	0.082	1.708			-0.112	-0.042	1.497
-0.149	-0.227	1.802			-0.106	-0.164	1.841			-0.127	0.196	1.838			-0.129	0.380	1.763			-0.285	0.110	1.967			-0.325	-0.169	1.979			-0.390	-0.409	1.998			-0.422	-0.478	2.005			-0.015	0.080	1.704			-0.132	-0.044	1.496
-0.153	-0.225	1.802			-0.110	-0.161	1.841			-0.133	0.195	1.836			-0.134	0.381	1.763			-0.286	0.112	1.970			-0.326	-0.168	1.982			-0.393	-0.418	1.996			-0.412	-0.491	1.951			-0.019	0.078	1.701			-0.147	-0.045	1.496
-0.157	-0.223	1.802			-0.114	-0.160	1.840			-0.138	0.195	1.832			-0.139	0.381	1.764			-0.286	0.114	1.971			-0.327	-0.167	1.985			-0.395	-0.423	1.995			-0.408	-0.497	1.929			-0.024	0.076	1.697			-0.160	-0.045	1.495
-0.161	-0.222	1.803			-0.118	-0.158	1.839			-0.143	0.195	1.830			-0.143	0.381	1.764			-0.287	0.116	1.973			-0.328	-0.166	1.987			-0.397	-0.427	1.995			-0.406	-0.502	1.916			-0.027	0.074	1.694			-0.175	-0.045	1.494
-0.164	-0.221	1.803			-0.121	-0.157	1.839			-0.147	0.195	1.827			-0.147	0.381	1.764			-0.287	0.118	1.973			-0.329	-0.165	1.989			-0.365	-0.411	1.897			-0.366	-0.475	1.796			-0.031	0.072	1.692			-0.186	-0.045	1.494
-0.167	-0.220	1.803			-0.124	-0.156	1.838			-0.152	0.194	1.825			-0.151	0.381	1.765			-0.287	0.120	1.975			-0.330	-0.163	1.992			-0.350	-0.395	1.855			-0.351	-0.466	1.752			-0.034	0.071	1.690			-0.196	-0.046	1.493
-0.170	-0.219	1.803			-0.127	-0.155	1.837			-0.156	0.194	1.823			-0.155	0.381	1.765			-0.288	0.122	1.978			-0.332	-0.161	1.995			-0.346	-0.390	1.843			-0.346	-0.455	1.742			-0.036	0.069	1.688			-0.204	-0.046	1.493
-0.172	-0.218	1.803			-0.130	-0.154	1.837			-0.159	0.194	1.821			-0.158	0.381	1.766			-0.288	0.123	1.977			-0.332	-0.160	1.997			-0.344	-0.389	1.832			-0.341	-0.455	1.723			-0.039	0.068	1.686			-0.212	-0.047	1.492
-0.175	-0.217	1.803			-0.132	-0.153	1.836			-0.163	0.193	1.820			-0.161	0.381	1.766			-0.289	0.124	1.979			-0.333	-0.160	1.999			-0.343	-0.389	1.828			-0.339	-0.454	1.715			-0.041	0.067	1.685			-0.218	-0.047	1.492
-0.177	-0.216	1.803			-0.134	-0.152	1.836			-0.165	0.193	1.818			-0.163	0.381	1.766			-0.290	0.126	1.981			-0.335	-0.159	2.001			-0.343	-0.388	1.824			-0.337	-0.449	1.711			-0.043	0.066	1.684			-0.224	-0.047	1.492
-0.179	-0.216	1.804			-0.136	-0.152	1.836			-0.168	0.193	1.817			-0.165	0.381	1.767			-0.291	0.127	1.982			-0.336	-0.158	2.003			-0.342	-0.387	1.821			-0.336	-0.445	1.708			-0.045	0.065	1.682			-0.229	-0.047	1.492
-0.181	-0.215	1.804			-0.138	-0.151	1.835			-0.170	0.193	1.816			-0.168	0.381	1.767			-0.291	0.127	1.983			-0.337	-0.157	2.005			-0.341	-0.387	1.818			-0.334	-0.440	1.705			-0.047	0.063	1.681			-0.233	-0.046	1.492
-0.182	-0.214	1.804			-0.139	-0.150	1.835			-0.173	0.193	1.815			-0.169	0.381	1.768			-0.292	0.128	1.984			-0.337	-0.156	2.007			-0.341	-0.386	1.815			-0.333	-0.437	1.703			-0.048	0.063	1.681			-0.236	-0.046	1.492
-0.184	-0.214	1.803			-0.141	-0.150	1.835			-0.175	0.193	1.814			-0.171	0.381	1.768			-0.292	0.129	1.985			-0.338	-0.156	2.008			-0.340	-0.385	1.812			-0.332	-0.433	1.701			-0.049	0.062	1.680			-0.238	-0.045	1.492
-0.185	-0.213	1.803			-0.142	-0.149	1.834			-0.176	0.192	1.813			-0.173	0.381	1.768			-0.293	0.129	1.986			-0.339	-0.155	2.010			-0.374	-0.411	1.886			-0.360	-0.459	1.760			-0.051	0.061	1.679			-0.238	-0.044	1.492
-0.186	-0.213	1.803			-0.144	-0.149	1.834			-0.178	0.192	1.813			-0.174	0.381	1.768			-0.293	0.129	1.986			-0.340	-0.155	2.011			-0.394	-0.427	1.947			-0.377	-0.471	1.806			-0.052	0.060	1.678			-0.239	-0.044	1.492
-0.187	-0.213	1.803			-0.145	-0.148	1.834			-0.179	0.192	1.812			-0.176	0.381	1.769			-0.293	0.129	1.987			-0.340	-0.154	2.012			-0.402	-0.432	1.972			-0.385	-0.462	1.880			-0.053	0.059	1.678			-0.238	-0.043	1.492
-0.188	-0.213	1.803			-0.146	-0.148	1.833			-0.180	0.192	1.811			-0.177	0.381	1.769			-0.294	0.129	1.987			-0.341	-0.154	2.013			-0.406	-0.435	1.982			-0.389	-0.461	1.907			-0.053	0.058	1.678			-0.238	-0.043	1.492
-0.189	-0.213	1.802			-0.147	-0.148	1.833			-0.181	0.192	1.810			-0.178	0.381	1.769			-0.292	0.123	1.977			-0.341	-0.155	2.012			-0.409	-0.438	1.989			-0.391	-0.462	1.919			-0.054	0.057	1.677			-0.237	-0.042	1.491
-0.189	-0.213	1.802			-0.147	-0.148	1.832			-0.182	0.192	1.810			-0.179	0.381	1.770			-0.290	0.119	1.971			-0.342	-0.156	2.010			-0.412	-0.440	1.994			-0.393	-0.463	1.926			-0.054	0.057	1.677			-0.231	-0.041	1.493
-0.189	-0.213	1.801			-0.148	-0.148	1.832			-0.182	0.192	1.809			-0.180	0.381	1.770			-0.291	0.119	1.971			-0.342	-0.156	2.011			-0.413	-0.440	1.998			-0.397	-0.465	1.935			-0.055	0.056	1.677			-0.225	-0.040	1.494
-0.190	-0.214	1.801			-0.148	-0.148	1.832			-0.182	0.192	1.808			-0.181	0.381	1.770			-0.291	0.119	1.971			-0.343	-0.156	2.011			-0.412	-0.441	1.994			-0.405	-0.474	1.950			-0.055	0.056	1.677			-0.221	-0.039	1.494
-0.190	-0.214	1.801			-0.149	-0.148	1.831			-0.182	0.192	1.808			-0.181	0.381	1.770			-0.291	0.119	1.971			-0.343	-0.156	2.012			-0.413	-0.442	1.996			-0.407	-0.474	1.951			-0.055	0.055	1.677			-0.216	-0.038	1.495
-0.190	-0.214	1.800			-0.149	-0.149	1.831			-0.182	0.192	1.808			-0.182	0.381	1.771			-0.291	0.119	1.971			-0.343	-0.155	2.012			-0.414	-0.442	2.003			-0.409	-0.472	1.956			-0.055	0.055	1.677			-0.211	-0.037	1.495
-0.190	-0.215	1.800			-0.149	-0.149	1.831			-0.181	0.192	1.807			-0.182	0.381	1.771			-0.291	0.119	1.971			-0.343	-0.156	2.010			-0.409	-0.444	1.989			-0.403	-0.469	1.942			-0.054	0.054	1.677			-0.206	-0.036	1.496
-0.189	-0.215	1.800			-0.149	-0.149	1.830			-0.180	0.192	1.806			-0.182	0.381	1.771			-0.291	0.119	1.971			-0.342	-0.156	2.007			-0.406	-0.445	1.981			-0.399	-0.466	1.932			-0.054	0.054	1.677			-0.201	-0.035	1.495
-0.189	-0.215	1.799			-0.148	-0.149	1.830			-0.178	0.193	1.805			-0.182	0.381	1.771			-0.291	0.120	1.972			-0.341	-0.157	2.005			-0.404	-0.446	1.976			-0.396	-0.464	1.924			-0.054	0.054	1.677			-0.194	-0.035	1.494
-0.189	-0.215	1.799			-0.148	-0.149	1.830			-0.176	0.193	1.804			-0.182	0.381	1.771			-0.291	0.120	1.972			-0.340	-0.157	2.002			-0.402	-0.446	1.971			-0.393	-0.463	1.918			-0.053	0.054	1.677			-0.188	-0.034	1.493
-0.188	-0.215	1.799			-0.147	-0.149	1.829			-0.173	0.194	1.804			-0.182	0.381	1.771			-0.291	0.120	1.972			-0.340	-0.157	2.003			-0.401	-0.446	1.969			-0.391	-0.463	1.913			-0.052	0.054	1.678			-0.177	-0.034	1.492
-0.188	-0.216	1.798			-0.147	-0.150	1.829			-0.171	0.194	1.803			-0.182	0.381	1.771			-0.291	0.120	1.972			-0.341	-0.157	2.002			-0.400	-0.446	1.967			-0.389	-0.464	1.908			-0.051	0.055	1.678			-0.162	-0.033	1.489
-0.187	-0.216	1.798			-0.146	-0.150	1.829			-0.170	0.194	1.803			-0.182	0.381	1.771			-0.291	0.120	1.972			-0.341	-0.156	2.002			-0.358	-0.413	1.882			-0.343	-0.438	1.804			-0.050	0.056	1.679			-0.146	-0.036	1.487
-0.186	-0.217	1.798			-0.145	-0.151	1.828			-0.168	0.194	1.804			-0.181	0.381	1.771			-0.290	0.121	1.972			-0.340	-0.156	2.001			-0.345	-0.405	1.854			-0.327	-0.432	1.768			-0.049	0.056	1.679			-0.127	-0.037	1.482
-0.185	-0.218	1.797			-0.144	-0.152	1.828			-0.167	0.194	1.804			-0.181	0.381	1.771			-0.290	0.121	1.972			-0.340	-0.157	2.000			-0.333	-0.399	1.825			-0.319	-0.429	1.748			-0.049	0.058	1.680			-0.099	-0.032	1.474
-0.183	-0.221	1.796			-0.142	-0.154	1.828			-0.166	0.194	1.804			-0.180	0.381	1.771			-0.290	0.121	1.972			-0.340	-0.157	1.998			-0.328	-0.397	1.812			-0.314	-0.427	1.735			-0.049	0.059	1.681			-0.074	-0.035	1.464
-0.181	-0.225	1.796			-0.141	-0.157	1.827			-0.164	0.194	1.805			-0.180	0.381	1.771			-0.290	0.121	1.972			-0.340	-0.157	1.998			-0.324	-0.394	1.805			-0.311	-0.426	1.726			-0.050	0.060	1.681			-0.016	-0.026	1.472
-0.180	-0.228	1.795			-0.139	-0.159	1.827			-0.163	0.194	1.805			-0.179	0.381	1.771			-0.290	0.120	1.971			-0.340	-0.157	1.998			-0.322	-0.392	1.800			-0.308	-0.424	1.719			-0.050	0.061	1.682			-0.004	-0.022	1.470
-0.179	-0.230	1.794			-0.138	-0.162	1.826			-0.162	0.194	1.805			-0.178	0.381	1.771			-0.290	0.120	1.971			-0.341	-0.157	1.999			-0.320	-0.389	1.795			-0.305	-0.423	1.712			-0.050	0.062	1.683			0.020	-0.012	1.473
-0.177	-0.233	1.793			-0.137	-0.164	1.826			-0.161	0.193	1.805			-0.176	0.381	1.770			-0.291	0.119	1.968			-0.342	-0.158	2.000			-0.319	-0.387	1.791			-0.303	-0.421	1.707			-0.049	0.062	1.684			0.031	-0.005	1.473
-0.176	-0.236	1.792			-0.137	-0.166	1.826			-0.159	0.193	1.804			-0.174	0.381	1.770			-0.291	0.099	1.943			-0.343	-0.160	2.000			-0.317	-0.386	1.787			-0.301	-0.420	1.702			-0.048	0.063	1.685			0.039	-0.000	1.473
-0.174	-0.239	1.791			-0.136	-0.169	1.825			-0.158	0.192	1.805			-0.172	0.381	1.769			-0.290	0.091	1.932			-0.345	-0.164	1.999			-0.316	-0.386	1.782			-0.299	-0.419	1.697			-0.046	0.063	1.688			0.047	0.003	1.473
-0.173	-0.241	1.790			-0.136	-0.171	1.825			-0.157	0.192	1.805			-0.169	0.381	1.768			-0.291	0.087	1.925			-0.346	-0.168	1.996			-0.365	-0.402	1.895			-0.364	-0.434	1.836			-0.043	0.064	1.691			0.055	0.006	1.473
-0.172	-0.243	1.790			-0.135	-0.173	1.825			-0.155	0.191	1.805			-0.167	0.381	1.766			-0.291	0.084	1.921			-0.347	-0.171	1.994			-0.369	-0.398	1.899			-0.387	-0.445	1.876			-0.039	0.064	1.695			0.062	0.008	1.474
-0.170	-0.245	1.789			-0.135	-0.174	1.824			-0.154	0.191	1.805			-0.164	0.381	1.764			-0.291	0.082	1.917			-0.350	-0.175	1.990			-0.380	-0.398	1.916			-0.403	-0.451	1.901			-0.035	0.064	1.698			0.069	0.010	1.475
-0.169	-0.247	1.788			-0.135	-0.175	1.824			-0.153	0.191	1.805			-0.160	0.381	1.763			-0.291	0.080	1.914			-0.352	-0.179	1.984			-0.386	-0.397	1.921			-0.412	-0.453	1.911			-0.030	0.065	1.702			0.075	0.011	1.477
-0.168	-0.248	1.787			-0.134	-0.176	1.824			-0.151	0.190	1.806			-0.157	0.381	1.761			-0.292	0.077	1.909			-0.355	-0.183	1.977			-0.391	-0.398	1.923			-0.420	-0.455	1.915			-0.026	0.065	1.705			0.081	0.011	1.478
-0.166	-0.249	1.786			-0.134	-0.178	1.824			-0.150	0.190	1.806			-0.154	0.381	1.760			-0.292	0.074	1.904			-0.357	-0.186	1.970			-0.397	-0.397	1.923			-0.428	-0.456	1.916			-0.022	0.066	1.708			0.087	0.011	1.481
-0.164	-0.250	1.785			-0.134	-0.179	1.823			-0.149	0.189	1.807			-0.151	0.380	1.759			-0.293	0.072	1.900			-0.359	-0.188	1.963			-0.403	-0.397	1.920			-0.436	-0.456	1.913			-0.019	0.066	1.711			0.092	0.011	1.484
-0.163	-0.251	1.784			-0.133	-0.180	1.823			-0.147	0.189	1.808			-0.148	0.380	1.758			-0.293	0.070	1.897			-0.360	-0.190	1.956			-0.410	-0.396	1.916			-0.447	-0.462	1.904			-0.016	0.067	1.714			0.098	0.010	1.486
-0.161	-0.252	1.783			-0.132	-0.180	1.823			-0.146	0.189	1.808			-0.146	0.380	1.757			-0.293	0.069	1.895			-0.362	-0.191	1.950			-0.417	-0.395	1.910			-0.454	-0.459	1.893			-0.013	0.067	1.716			0.102	0.009	1.487
-0.159	-0.253	1.782			-0.132	-0.181	1.822			-0.145	0.188	1.809			-0.143	0.380	1.756			-0.293	0.067	1.892			-0.363	-0.192	1.944			-0.422	-0.394	1.903			-0.459	-0.457	1.884			-0.011	0.068	1.718			0.106	0.007	1.489
-0.157	-0.253	1.780			-0.131	-0.182	1.822			-0.143	0.187	1.811			-0.140	0.380	1.755			-0.294	0.066	1.890			-0.364	-0.193	1.939			-0.427	-0.392	1.895			-0.463	-0.455	1.876			-0.009	0.068	1.720			0.110	0.006	1.490
-0.155	-0.254	1.779			-0.130	-0.183	1.822			-0.142	0.186	1.813			-0.137	0.379	1.755			-0.294	0.065	1.888			-0.365	-0.194	1.933			-0.430	-0.392	1.889			-0.465	-0.454	1.868			-0.007	0.068	1.721			0.113	0.005	1.492
-0.153	-0.254	1.778			-0.129	-0.184	1.822			-0.141	0.186	1.815			-0.135	0.379	1.754			-0.294	0.064	1.886			-0.365	-0.195	1.929			-0.432	-0.391	1.883			-0.467	-0.454	1.861			-0.005	0.069	1.723			0.117	0.004	1.493
-0.152	-0.254	1.777			-0.128	-0.184	1.821			-0.140	0.185	1.817			-0.132	0.379	1.754			-0.294	0.063	1.884			-0.366	-0.195	1.925			-0.434	-0.391	1.878			-0.468	-0.457	1.853			-0.003	0.069	1.724			0.121	0.004	1.495
-0.150	-0.254	1.776			-0.128	-0.185	1.821			-0.140	0.185	1.820			-0.130	0.379	1.753			-0.294	0.062	1.883			-0.366	-0.196	1.922			-0.435	-0.391	1.874			-0.469	-0.460	1.847			-0.001	0.069	1.725			0.124	0.003	1.497
-0.149	-0.255	1.775			-0.127	-0.185	1.821			-0.139	0.184	1.821			-0.128	0.379	1.753			-0.294	0.061	1.881			-0.366	-0.196	1.919			-0.435	-0.391	1.870			-0.469	-0.463	1.842			0.000	0.069	1.726			0.126	0.003	1.498
-0.147	-0.255	1.774			-0.126	-0.186	1.821			-0.138	0.184	1.821			-0.125	0.378	1.753			-0.294	0.061	1.880			-0.367	-0.197	1.916			-0.435	-0.391	1.867			-0.468	-0.465	1.839			0.002	0.069	1.727			0.128	0.002	1.500
-0.146	-0.255	1.773			-0.125	-0.186	1.820			-0.137	0.184	1.822			-0.123	0.378	1.753			-0.294	0.060	1.878			-0.367	-0.198	1.914			-0.434	-0.392	1.864			-0.466	-0.468	1.836			0.003	0.070	1.728			0.130	0.001	1.501
-0.144	-0.255	1.772			-0.124	-0.187	1.820			-0.132	0.188	1.835			-0.121	0.378	1.753			-0.293	0.059	1.877			-0.367	-0.198	1.911			-0.432	-0.393	1.862			-0.462	-0.467	1.835			0.005	0.070	1.729			0.131	0.001	1.503
-0.143	-0.255	1.771			-0.122	-0.188	1.820			-0.129	0.189	1.840			-0.119	0.378	1.753			-0.293	0.059	1.875			-0.367	-0.199	1.909			-0.430	-0.394	1.860			-0.459	-0.467	1.835			0.006	0.070	1.730			0.132	-0.000	1.504
-0.142	-0.255	1.770			-0.121	-0.188	1.820			-0.127	0.190	1.842			-0.118	0.377	1.752			-0.293	0.058	1.874			-0.367	-0.199	1.908			-0.427	-0.396	1.860			-0.455	-0.467	1.835			0.007	0.070	1.731			0.133	-0.001	1.505
-0.140	-0.255	1.769			-0.120	-0.189	1.820			-0.125	0.190	1.844			-0.116	0.377	1.752			-0.292	0.058	1.873			-0.366	-0.200	1.906			-0.424	-0.397	1.860			-0.451	-0.468	1.837			0.009	0.070	1.732			0.134	-0.002	1.506
-0.139	-0.255	1.769			-0.118	-0.189	1.820			-0.121	0.194	1.850			-0.115	0.377	1.752			-0.292	0.057	1.872			-0.366	-0.200	1.905			-0.420	-0.399	1.861			-0.447	-0.468	1.839			0.010	0.070	1.732			0.134	-0.002	1.507
-0.138	-0.255	1.768			-0.117	-0.189	1.820			-0.118	0.194	1.851			-0.114	0.377	1.752			-0.292	0.057	1.871			-0.366	-0.201	1.903			-0.417	-0.400	1.862			-0.443	-0.469	1.841			0.011	0.070	1.733			0.134	-0.003	1.508
-0.136	-0.255	1.767			-0.116	-0.190	1.820			-0.117	0.194	1.853			-0.113	0.376	1.752			-0.291	0.057	1.870			-0.365	-0.201	1.902			-0.415	-0.402	1.864			-0.440	-0.469	1.845			0.012	0.070	1.734			0.134	-0.004	1.509
-0.135	-0.255	1.767			-0.115	-0.190	1.820			-0.116	0.195	1.855			-0.111	0.376	1.752			-0.291	0.057	1.869			-0.365	-0.201	1.901			-0.413	-0.403	1.866			-0.437	-0.469	1.848			0.013	0.071	1.734			0.134	-0.004	1.510
-0.134	-0.255	1.766			-0.113	-0.190	1.820			-0.115	0.195	1.857			-0.110	0.376	1.752			-0.290	0.057	1.868			-0.364	-0.201	1.901			-0.411	-0.404	1.868			-0.435	-0.469	1.851			0.013	0.071	1.735			0.134	-0.005	1.510
-0.133	-0.255	1.766			-0.112	-0.191	1.820			-0.114	0.196	1.858			-0.109	0.376	1.752			-0.289	0.057	1.868			-0.363	-0.202	1.900			-0.409	-0.404	1.870			-0.433	-0.470	1.854			0.014	0.071	1.735			0.133	-0.006	1.511
-0.133	-0.255	1.765			-0.111	-0.191	1.820			-0.113	0.196	1.859			-0.108	0.376	1.752			-0.289	0.058	1.868			-0.362	-0.202	1.900			-0.408	-0.405	1.871			-0.432	-0.470	1.856			0.015	0.071	1.735			0.133	-0.006	1.512
-0.132	-0.255	1.765			-0.110	-0.191	1.820			-0.112	0.197	1.860			-0.107	0.376	1.753			-0.288	0.058	1.867			-0.361	-0.202	1.900			-0.406	-0.405	1.873			-0.430	-0.470	1.858			0.016	0.071	1.736			0.133	-0.007	1.512
-0.131	-0.255	1.764			-0.109	-0.191	1.820			-0.111	0.197	1.861			-0.106	0.376	1.753			-0.287	0.059	1.867			-0.360	-0.202	1.900			-0.405	-0.406	1.874			-0.429	-0.470	1.860			0.017	0.071	1.736			0.133	-0.007	1.513
-0.130	-0.255	1.764			-0.108	-0.191	1.820			-0.108	0.201	1.864			-0.105	0.376	1.753			-0.286	0.059	1.867			-0.359	-0.202	1.900			-0.404	-0.406	1.875			-0.428	-0.470	1.861			0.017	0.071	1.736			0.133	-0.008	1.513
-0.129	-0.255	1.764			-0.107	-0.191	1.820			-0.107	0.201	1.865			-0.104	0.376	1.753			-0.286	0.060	1.867			-0.358	-0.202	1.901			-0.404	-0.406	1.876			-0.428	-0.470	1.862			0.018	0.071	1.736			0.133	-0.008	1.514
-0.129	-0.254	1.763			-0.106	-0.191	1.821			-0.105	0.204	1.870			-0.103	0.376	1.753			-0.285	0.060	1.867			-0.357	-0.201	1.901			-0.403	-0.406	1.876			-0.427	-0.470	1.863			0.019	0.071	1.737			0.133	-0.008	1.514
-0.128	-0.254	1.763			-0.105	-0.191	1.821			-0.104	0.205	1.873			-0.103	0.375	1.753			-0.284	0.061	1.867			-0.356	-0.201	1.901			-0.402	-0.406	1.877			-0.426	-0.470	1.864			0.020	0.071	1.737			0.132	-0.009	1.514
-0.127	-0.254	1.763			-0.104	-0.191	1.821			-0.103	0.206	1.874			-0.102	0.375	1.753			-0.283	0.062	1.867			-0.356	-0.201	1.901			-0.402	-0.407	1.878			-0.426	-0.470	1.865			0.020	0.071	1.737			0.132	-0.009	1.514
-0.127	-0.254	1.763			-0.103	-0.191	1.822			-0.103	0.206	1.875			-0.101	0.375	1.753			-0.282	0.062	1.867			-0.355	-0.201	1.902			-0.401	-0.407	1.878			-0.426	-0.470	1.865			0.021	0.071	1.737			0.132	-0.009	1.515
-0.126	-0.254	1.763			-0.102	-0.191	1.822			-0.102	0.207	1.877			-0.100	0.375	1.753			-0.282	0.063	1.867			-0.354	-0.201	1.902			-0.401	-0.407	1.878			-0.425	-0.470	1.866			0.021	0.071	1.737			0.132	-0.010	1.515
-0.125	-0.254	1.763			-0.102	-0.191	1.822			-0.101	0.208	1.878			-0.100	0.375	1.753			-0.281	0.063	1.867			-0.354	-0.201	1.902			-0.401	-0.407	1.878			-0.425	-0.470	1.866			0.022	0.071	1.737			0.132	-0.010	1.515
-0.125	-0.254	1.763			-0.101	-0.191	1.823			-0.100	0.209	1.879			-0.099	0.375	1.753			-0.280	0.063	1.866			-0.353	-0.201	1.903			-0.400	-0.407	1.879			-0.424	-0.470	1.866			0.023	0.071	1.737			0.132	-0.010	1.515
-0.124	-0.254	1.763			-0.100	-0.191	1.823			-0.098	0.210	1.880			-0.099	0.375	1.753			-0.280	0.064	1.866			-0.353	-0.200	1.903			-0.400	-0.407	1.879			-0.424	-0.469	1.866			0.023	0.071	1.738			0.132	-0.010	1.516
-0.124	-0.254	1.763			-0.099	-0.191	1.823			-0.097	0.211	1.881			-0.098	0.375	1.753			-0.279	0.064	1.866			-0.352	-0.200	1.903			-0.400	-0.407	1.879			-0.424	-0.469	1.866			0.024	0.071	1.738			0.132	-0.011	1.516
-0.123	-0.254	1.763			-0.099	-0.191	1.824			-0.097	0.211	1.881			-0.098	0.375	1.753			-0.278	0.064	1.866			-0.352	-0.200	1.903			-0.400	-0.407	1.879			-0.424	-0.469	1.866			0.024	0.071	1.738			0.132	-0.011	1.516
-0.122	-0.253	1.763			-0.098	-0.190	1.824			-0.096	0.202	1.865			-0.097	0.375	1.753			-0.278	0.064	1.865			-0.351	-0.200	1.904			-0.400	-0.407	1.879			-0.424	-0.469	1.867			0.025	0.071	1.738			0.131	-0.011	1.517
-0.122	-0.253	1.763			-0.097	-0.190	1.824			-0.096	0.202	1.866			-0.097	0.375	1.753			-0.277	0.065	1.865			-0.351	-0.199	1.904			-0.399	-0.407	1.880			-0.424	-0.468	1.867			0.025	0.071	1.738			0.131	-0.011	1.517
-0.122	-0.253	1.763			-0.097	-0.190	1.824			-0.096	0.203	1.866			-0.096	0.375	1.753			-0.277	0.065	1.865			-0.350	-0.199	1.904			-0.399	-0.407	1.880			-0.423	-0.468	1.867			0.025	0.071	1.738			0.131	-0.011	1.517
-0.121	-0.253	1.763			-0.097	-0.190	1.825			-0.095	0.203	1.866			-0.096	0.375	1.753			-0.276	0.065	1.865			-0.350	-0.199	1.905			-0.399	-0.406	1.880			-0.423	-0.468	1.866			0.026	0.071	1.738			0.131	-0.011	1.517
-0.121	-0.253	1.763			-0.096	-0.190	1.825			-0.096	0.197	1.856			-0.095	0.375	1.753			-0.276	0.065	1.865			-0.350	-0.199	1.905			-0.399	-0.406	1.880			-0.423	-0.467	1.866			0.026	0.071	1.738			0.131	-0.012	1.518
-0.120	-0.253	1.763			-0.096	-0.190	1.825			-0.097	0.197	1.855			-0.095	0.375	1.753			-0.276	0.065	1.864			-0.350	-0.198	1.905			-0.399	-0.406	1.880			-0.423	-0.467	1.866			0.026	0.071	1.738			0.131	-0.012	1.518
-0.120	-0.253	1.763			-0.095	-0.190	1.825			-0.099	0.197	1.855			-0.095	0.375	1.753			-0.276	0.065	1.864			-0.349	-0.198	1.905			-0.399	-0.406	1.880			-0.423	-0.467	1.866			0.027	0.071	1.738			0.130	-0.012	1.518
-0.120	-0.253	1.763			-0.095	-0.190	1.825			-0.100	0.197	1.855			-0.094	0.375	1.753			-0.275	0.065	1.864			-0.349	-0.198	1.906			-0.399	-0.405	1.880			-0.423	-0.466	1.866			0.027	0.071	1.738			0.130	-0.012	1.518
-0.119	-0.253	1.763			-0.095	-0.190	1.825			-0.102	0.197	1.854			-0.094	0.375	1.753			-0.275	0.065	1.864			-0.349	-0.198	1.906			-0.400	-0.405	1.881			-0.423	-0.466	1.867			0.027	0.071	1.738			0.130	-0.012	1.519
-0.119	-0.252	1.763			-0.094	-0.190	1.826			-0.103	0.197	1.855			-0.094	0.375	1.753			-0.275	0.066	1.864			-0.349	-0.198	1.906			-0.400	-0.405	1.881			-0.423	-0.466	1.867			0.027	0.071	1.738			0.130	-0.012	1.519
-0.119	-0.252	1.763			-0.094	-0.189	1.826			-0.104	0.195	1.852			-0.094	0.375	1.753			-0.275	0.066	1.864			-0.349	-0.197	1.907			-0.400	-0.405	1.881			-0.424	-0.465	1.867			0.028	0.071	1.738			0.130	-0.012	1.519
-0.119	-0.252	1.763			-0.094	-0.189	1.826			-0.104	0.194	1.850			-0.093	0.375	1.753			-0.274	0.066	1.863			-0.349	-0.197	1.907			-0.400	-0.405	1.881			-0.424	-0.465	1.867			0.028	0.071	1.738			0.130	-0.013	1.519
-0.119	-0.252	1.763			-0.094	-0.189	1.826			-0.105	0.194	1.851			-0.093	0.375	1.753			-0.274	0.066	1.863			-0.349	-0.197	1.907			-0.400	-0.404	1.881			-0.424	-0.465	1.867			0.028	0.071	1.738			0.129	-0.013	1.520
-0.118	-0.252	1.763			-0.094	-0.189	1.826			-0.106	0.194	1.851			-0.093	0.374	1.753			-0.274	0.066	1.863			-0.349	-0.197	1.908			-0.401	-0.404	1.882			-0.424	-0.464	1.867			0.028	0.071	1.738			0.129	-0.013	1.520
-0.118	-0.252	1.763			-0.094	-0.189	1.826			-0.107	0.194	1.852			-0.093	0.374	1.753			-0.274	0.066	1.863			-0.349	-0.197	1.908			-0.401	-0.404	1.882			-0.424	-0.464	1.867			0.028	0.071	1.738			0.129	-0.013	1.520
-0.118	-0.252	1.764			-0.094	-0.189	1.826			-0.108	0.195	1.852			-0.092	0.374	1.753			-0.274	0.066	1.863			-0.349	-0.196	1.908			-0.401	-0.404	1.882			-0.424	-0.464	1.867			0.029	0.070	1.738			0.129	-0.013	1.520
-0.118	-0.252	1.764			-0.093	-0.189	1.827			-0.109	0.195	1.853			-0.092	0.374	1.753			-0.274	0.066	1.863			-0.349	-0.196	1.908			-0.401	-0.403	1.882			-0.424	-0.463	1.867			0.029	0.070	1.738			0.129	-0.013	1.521
-0.118	-0.252	1.764			-0.093	-0.189	1.827			-0.109	0.195	1.853			-0.092	0.374	1.753			-0.274	0.066	1.863			-0.349	-0.196	1.909			-0.401	-0.403	1.882			-0.424	-0.463	1.867			0.029	0.070	1.738			0.128	-0.013	1.521
-0.118	-0.252	1.764			-0.093	-0.189	1.827			-0.110	0.196	1.854			-0.092	0.374	1.753			-0.274	0.066	1.863			-0.349	-0.196	1.909			-0.402	-0.403	1.882			-0.425	-0.463	1.867			0.029	0.070	1.738			0.128	-0.013	1.521
-0.118	-0.251	1.764			-0.094	-0.189	1.827			-0.111	0.196	1.855			-0.092	0.374	1.753			-0.274	0.067	1.863			-0.349	-0.196	1.909			-0.402	-0.403	1.882			-0.425	-0.462	1.867			0.029	0.070	1.738			0.128	-0.013	1.521
-0.118	-0.251	1.764			-0.094	-0.188	1.827			-0.110	0.194	1.851			-0.092	0.374	1.752			-0.274	0.067	1.863			-0.350	-0.195	1.909			-0.402	-0.403	1.883			-0.425	-0.462	1.867			0.029	0.070	1.738			0.128	-0.014	1.522
-0.118	-0.251	1.765			-0.094	-0.188	1.827			-0.110	0.193	1.849			-0.092	0.374	1.752			-0.274	0.067	1.863			-0.350	-0.195	1.910			-0.402	-0.402	1.883			-0.425	-0.462	1.867			0.029	0.070	1.738			0.128	-0.014	1.522
-0.117	-0.251	1.765			-0.094	-0.188	1.827			-0.110	0.193	1.849			-0.092	0.374	1.752			-0.274	0.067	1.863			-0.350	-0.195	1.910			-0.402	-0.402	1.883			-0.425	-0.462	1.867			0.029	0.070	1.738			0.128	-0.014	1.522
-0.117	-0.251	1.765			-0.094	-0.188	1.827			-0.111	0.193	1.849			-0.091	0.374	1.752			-0.274	0.067	1.863			-0.350	-0.195	1.910			-0.403	-0.402	1.883			-0.425	-0.461	1.867			0.029	0.070	1.738			0.127	-0.014	1.522
-0.117	-0.251	1.765			-0.094	-0.188	1.827			-0.111	0.193	1.849			-0.091	0.374	1.752			-0.274	0.067	1.862			-0.350	-0.195	1.910			-0.403	-0.402	1.883			-0.425	-0.461	1.867			0.029	0.070	1.738			0.127	-0.014	1.522
-0.117	-0.251	1.765			-0.094	-0.188	1.828			-0.111	0.193	1.849			-0.091	0.374	1.752			-0.274	0.067	1.862			-0.350	-0.195	1.910			-0.403	-0.402	1.883			-0.425	-0.461	1.867			0.029	0.070	1.738			0.127	-0.014	1.523
-0.117	-0.251	1.765			-0.094	-0.187	1.828			-0.116	0.191	1.842			-0.091	0.374	1.752			-0.274	0.067	1.862			-0.350	-0.195	1.910			-0.403	-0.402	1.883			-0.426	-0.461	1.867			0.029	0.070	1.738			0.127	-0.014	1.523
-0.118	-0.251	1.765			-0.095	-0.187	1.827			-0.117	0.191	1.840			-0.091	0.374	1.752			-0.274	0.067	1.862			-0.351	-0.194	1.910			-0.403	-0.401	1.883			-0.426	-0.461	1.866			0.029	0.070	1.738			0.127	-0.014	1.523
-0.118	-0.251	1.765			-0.095	-0.187	1.827			-0.118	0.191	1.839			-0.091	0.374	1.752			-0.274	0.067	1.862			-0.351	-0.194	1.911			-0.403	-0.401	1.883			-0.426	-0.460	1.866			0.029	0.070	1.738			0.127	-0.014	1.523
-0.118	-0.251	1.766			-0.095	-0.187	1.827			-0.118	0.191	1.839			-0.092	0.374	1.752			-0.274	0.067	1.862			-0.351	-0.194	1.911			-0.404	-0.401	1.883			-0.426	-0.460	1.866			0.029	0.069	1.738			0.126	-0.014	1.523
-0.118	-0.251	1.766			-0.096	-0.187	1.827			-0.119	0.190	1.836			-0.092	0.374	1.752			-0.275	0.067	1.862			-0.351	-0.194	1.911			-0.404	-0.401	1.883			-0.426	-0.460	1.866			0.029	0.069	1.738			0.123	-0.013	1.518
-0.118	-0.251	1.766			-0.096	-0.187	1.827			-0.119	0.189	1.835			-0.092	0.374	1.752			-0.275	0.067	1.862			-0.351	-0.194	1.911			-0.404	-0.401	1.883			-0.426	-0.460	1.866			0.029	0.069	1.738			0.119	-0.011	1.512
-0.119	-0.251	1.766			-0.097	-0.187	1.827			-0.120	0.189	1.834			-0.093	0.374	1.752			-0.275	0.067	1.863			-0.351	-0.194	1.911			-0.404	-0.401	1.883			-0.426	-0.460	1.866			0.028	0.069	1.737			0.110	-0.006	1.511
-0.120	-0.251	1.766			-0.097	-0.187	1.827			-0.121	0.188	1.833			-0.093	0.374	1.752			-0.276	0.067	1.863			-0.351	-0.194	1.911			-0.404	-0.401	1.883			-0.427	-0.460	1.866			0.025	0.069	1.736			0.099	-0.002	1.509
-0.121	-0.251	1.767			-0.099	-0.187	1.827			-0.126	0.192	1.845			-0.094	0.374	1.752			-0.276	0.067	1.864			-0.351	-0.194	1.911			-0.404	-0.401	1.883			-0.427	-0.460	1.866			0.022	0.070	1.735			0.089	-0.002	1.491
-0.123	-0.251	1.767			-0.100	-0.187	1.827			-0.129	0.194	1.850			-0.097	0.375	1.753			-0.277	0.068	1.866			-0.352	-0.194	1.912			-0.404	-0.401	1.883			-0.427	-0.460	1.866			0.017	0.071	1.733			0.078	-0.002	1.486
-0.126	-0.251	1.768			-0.102	-0.187	1.827			-0.132	0.191	1.841			-0.099	0.376	1.754			-0.279	0.069	1.868			-0.352	-0.194	1.916			-0.404	-0.401	1.883			-0.427	-0.460	1.866			0.013	0.073	1.730			0.045	-0.000	1.468
-0.131	-0.249	1.769			-0.104	-0.185	1.827			-0.133	0.189	1.836			-0.102	0.376	1.756			-0.280	0.070	1.872			-0.353	-0.194	1.920			-0.404	-0.401	1.883			-0.427	-0.460	1.866			0.009	0.074	1.728			0.025	-0.005	1.475
-0.136	-0.246	1.771			-0.107	-0.183	1.826			-0.135	0.188	1.832			-0.105	0.377	1.757			-0.282	0.072	1.876			-0.354	-0.194	1.925			-0.404	-0.400	1.883			-0.427	-0.460	1.866			0.004	0.076	1.725			0.002	-0.009	1.479
-0.140	-0.243	1.772			-0.110	-0.181	1.826			-0.136	0.187	1.828			-0.108	0.378	1.758			-0.283	0.073	1.881			-0.354	-0.193	1.929			-0.403	-0.400	1.884			-0.427	-0.460	1.866			0.001	0.077	1.722			-0.016	-0.010	1.481
-0.145	-0.240	1.773			-0.113	-0.179	1.825			-0.137	0.187	1.826			-0.112	0.379	1.759			-0.284	0.078	1.887			-0.361	-0.178	1.957			-0.403	-0.399	1.884			-0.428	-0.460	1.868			-0.003	0.078	1.720			-0.033	-0.010	1.483
-0.151	-0.235	1.775			-0.117	-0.174	1.824			-0.139	0.186	1.822			-0.115	0.379	1.760			-0.289	0.088	1.903			-0.364	-0.173	1.967			-0.403	-0.399	1.886			-0.428	-0.460	1.872			-0.007	0.079	1.716			-0.052	-0.012	1.483
-0.156	-0.230	1.776			-0.121	-0.170	1.823			-0.141	0.186	1.818			-0.119	0.380	1.761			-0.291	0.093	1.912			-0.366	-0.168	1.977			-0.403	-0.397	1.893			-0.429	-0.458	1.878			-0.011	0.079	1.711			-0.071	-0.014	1.484
-0.160	-0.225	1.777			-0.125	-0.165	1.821			-0.143	0.187	1.814			-0.122	0.381	1.762			-0.293	0.097	1.920			-0.366	-0.167	1.980			-0.403	-0.396	1.899			-0.430	-0.456	1.886			-0.015	0.078	1.706			-0.111	-0.016	1.492
-0.164	-0.221	1.779			-0.129	-0.161	1.821			-0.152	0.187	1.818			-0.127	0.381	1.764			-0.295	0.101	1.926			-0.367	-0.166	1.982			-0.404	-0.396	1.908			-0.431	-0.456	1.893			-0.019	0.077	1.702			-0.136	-0.016	1.493
-0.168	-0.218	1.781			-0.133	-0.157	1.821			-0.158	0.188	1.820			-0.132	0.381	1.765			-0.297	0.104	1.931			-0.367	-0.165	1.985			-0.407	-0.399	1.918			-0.436	-0.466	1.917			-0.023	0.076	1.698			-0.154	-0.016	1.494
-0.172	-0.214	1.782			-0.137	-0.154	1.822			-0.163	0.188	1.822			-0.136	0.382	1.766			-0.299	0.107	1.937			-0.368	-0.164	1.987			-0.409	-0.401	1.926			-0.439	-0.472	1.931			-0.026	0.075	1.695			-0.177	-0.014	1.491
-0.176	-0.211	1.783			-0.140	-0.152	1.822			-0.167	0.188	1.822			-0.141	0.382	1.767			-0.303	0.111	1.945			-0.368	-0.163	1.989			-0.411	-0.401	1.931			-0.440	-0.474	1.939			-0.029	0.074	1.692			-0.192	-0.013	1.489
-0.180	-0.209	1.784			-0.143	-0.149	1.822			-0.171	0.188	1.823			-0.145	0.382	1.769			-0.306	0.114	1.951			-0.369	-0.161	1.991			-0.412	-0.401	1.937			-0.442	-0.476	1.947			-0.033	0.072	1.690			-0.205	-0.013	1.488
-0.183	-0.206	1.785			-0.146	-0.147	1.822			-0.174	0.188	1.823			-0.150	0.382	1.770			-0.308	0.117	1.955			-0.370	-0.160	1.993			-0.413	-0.401	1.941			-0.443	-0.477	1.951			-0.038	0.071	1.687			-0.215	-0.013	1.488
-0.192	-0.222	1.781			-0.153	-0.157	1.818			-0.176	0.188	1.823			-0.155	0.382	1.771			-0.309	0.119	1.958			-0.370	-0.160	1.995			-0.413	-0.401	1.944			-0.443	-0.478	1.954			-0.042	0.070	1.685			-0.223	-0.012	1.488
-0.196	-0.219	1.782			-0.157	-0.156	1.818			-0.178	0.188	1.822			-0.159	0.383	1.772			-0.310	0.121	1.961			-0.371	-0.159	1.996			-0.414	-0.401	1.946			-0.444	-0.478	1.957			-0.047	0.068	1.683			-0.231	-0.012	1.488
-0.199	-0.217	1.782			-0.160	-0.154	1.818			-0.180	0.188	1.822			-0.163	0.383	1.773			-0.312	0.122	1.963			-0.371	-0.158	1.997			-0.415	-0.401	1.949			-0.444	-0.479	1.959			-0.051	0.067	1.682			-0.237	-0.012	1.489
-0.202	-0.215	1.783			-0.162	-0.153	1.818			-0.182	0.188	1.822			-0.167	0.384	1.775			-0.313	0.123	1.965			-0.372	-0.157	1.998			-0.415	-0.401	1.951			-0.445	-0.480	1.962			-0.055	0.067	1.680			-0.243	-0.011	1.490
-0.204	-0.214	1.783			-0.164	-0.152	1.817			-0.184	0.188	1.821			-0.171	0.385	1.777			-0.314	0.124	1.967			-0.373	-0.156	1.999			-0.416	-0.401	1.952			-0.445	-0.480	1.964			-0.059	0.066	1.679			-0.248	-0.011	1.492
-0.207	-0.213	1.783			-0.166	-0.151	1.817			-0.185	0.189	1.821			-0.175	0.385	1.778			-0.316	0.125	1.968			-0.374	-0.155	1.999			-0.417	-0.401	1.954			-0.446	-0.481	1.966			-0.064	0.065	1.678			-0.252	-0.010	1.495
-0.209	-0.211	1.784			-0.168	-0.150	1.817			-0.187	0.189	1.820			-0.179	0.386	1.778			-0.320	0.127	1.970			-0.376	-0.155	2.000			-0.401	-0.388	1.873			-0.431	-0.473	1.893			-0.068	0.064	1.677			-0.255	-0.009	1.497
-0.211	-0.210	1.784			-0.170	-0.149	1.817			-0.189	0.189	1.820			-0.183	0.386	1.778			-0.323	0.127	1.971			-0.378	-0.154	2.001			-0.397	-0.385	1.852			-0.425	-0.471	1.866			-0.071	0.064	1.676			-0.258	-0.009	1.499
-0.213	-0.209	1.784			-0.172	-0.148	1.817			-0.190	0.189	1.819			-0.186	0.386	1.778			-0.327	0.128	1.972			-0.381	-0.153	2.001			-0.395	-0.383	1.838			-0.422	-0.469	1.848			-0.075	0.064	1.676			-0.261	-0.008	1.501
-0.215	-0.209	1.784			-0.174	-0.147	1.817			-0.192	0.190	1.818			-0.190	0.386	1.778			-0.332	0.128	1.972			-0.384	-0.153	2.001			-0.393	-0.382	1.827			-0.420	-0.468	1.835			-0.078	0.063	1.675			-0.262	-0.008	1.503
-0.217	-0.208	1.784			-0.176	-0.146	1.817			-0.193	0.190	1.818			-0.194	0.386	1.778			-0.336	0.127	1.973			-0.387	-0.153	2.001			-0.392	-0.379	1.812			-0.419	-0.467	1.825			-0.081	0.063	1.675			-0.263	-0.008	1.505
-0.219	-0.207	1.784			-0.178	-0.146	1.817			-0.195	0.190	1.817			-0.197	0.386	1.778			-0.340	0.127	1.973			-0.390	-0.154	2.000			-0.392	-0.376	1.803			-0.418	-0.464	1.817			-0.083	0.063	1.674			-0.265	-0.008	1.507
-0.220	-0.206	1.784			-0.180	-0.145	1.816			-0.196	0.190	1.816			-0.200	0.386	1.778			-0.344	0.126	1.973			-0.392	-0.154	1.999			-0.391	-0.374	1.798			-0.418	-0.462	1.811			-0.085	0.063	1.674			-0.266	-0.008	1.508
-0.222	-0.206	1.785			-0.181	-0.145	1.816			-0.197	0.191	1.816			-0.202	0.387	1.778			-0.347	0.125	1.973			-0.395	-0.154	1.999			-0.391	-0.372	1.794			-0.403	-0.442	1.768			-0.088	0.063	1.674			-0.267	-0.008	1.509
-0.224	-0.205	1.785			-0.183	-0.144	1.816			-0.198	0.191	1.815			-0.205	0.387	1.778			-0.350	0.125	1.972			-0.397	-0.154	1.998			-0.391	-0.370	1.790			-0.398	-0.434	1.754			-0.090	0.063	1.674			-0.268	-0.008	1.510
-0.225	-0.205	1.785			-0.184	-0.144	1.816			-0.199	0.191	1.814			-0.207	0.387	1.777			-0.353	0.125	1.972			-0.399	-0.154	1.997			-0.447	-0.402	1.908			-0.454	-0.462	1.876			-0.092	0.062	1.674			-0.269	-0.009	1.511
-0.226	-0.205	1.785			-0.186	-0.143	1.816			-0.201	0.191	1.814			-0.209	0.387	1.777			-0.355	0.124	1.971			-0.401	-0.154	1.997			-0.470	-0.411	1.961			-0.472	-0.470	1.914			-0.094	0.062	1.674			-0.269	-0.009	1.511
-0.228	-0.204	1.785			-0.187	-0.143	1.816			-0.202	0.191	1.813			-0.211	0.387	1.777			-0.357	0.124	1.971			-0.403	-0.154	1.996			-0.481	-0.416	1.987			-0.482	-0.474	1.934			-0.096	0.062	1.674			-0.269	-0.009	1.512
-0.229	-0.204	1.785			-0.188	-0.143	1.816			-0.203	0.191	1.813			-0.213	0.387	1.777			-0.359	0.124	1.971			-0.405	-0.154	1.996			-0.487	-0.419	1.998			-0.487	-0.476	1.945			-0.097	0.062	1.674			-0.268	-0.009	1.513
-0.230	-0.204	1.785			-0.190	-0.143	1.816			-0.204	0.192	1.812			-0.215	0.387	1.776			-0.360	0.124	1.971			-0.406	-0.154	1.996			-0.491	-0.421	2.006			-0.490	-0.477	1.952			-0.099	0.062	1.674			-0.268	-0.009	1.514
-0.231	-0.203	1.785			-0.191	-0.142	1.816			-0.205	0.192	1.812			-0.217	0.386	1.775			-0.362	0.124	1.970			-0.408	-0.154	1.995			-0.495	-0.423	2.014			-0.493	-0.478	1.957			-0.100	0.062	1.674			-0.269	-0.009	1.514
-0.232	-0.203	1.785			-0.192	-0.142	1.816			-0.206	0.192	1.812			-0.219	0.386	1.774			-0.363	0.125	1.970			-0.409	-0.153	1.995			-0.498	-0.424	2.020			-0.495	-0.478	1.961			-0.101	0.062	1.674			-0.269	-0.009	1.515
-0.233	-0.203	1.785			-0.193	-0.142	1.816			-0.207	0.192	1.811			-0.220	0.386	1.774			-0.364	0.125	1.970			-0.410	-0.153	1.995			-0.501	-0.425	2.026			-0.498	-0.479	1.965			-0.103	0.062	1.674			-0.268	-0.009	1.515
-0.234	-0.202	1.785			-0.194	-0.142	1.817			-0.207	0.192	1.811			-0.222	0.385	1.773			-0.365	0.125	1.970			-0.412	-0.153	1.995			-0.504	-0.426	2.030			-0.499	-0.480	1.968			-0.104	0.062	1.675			-0.267	-0.009	1.516
-0.235	-0.202	1.785			-0.195	-0.141	1.817			-0.208	0.192	1.811			-0.224	0.385	1.772			-0.367	0.125	1.970			-0.413	-0.153	1.994			-0.503	-0.428	2.027			-0.501	-0.481	1.971			-0.105	0.062	1.675			-0.267	-0.009	1.516
-0.236	-0.202	1.786			-0.196	-0.141	1.817			-0.209	0.192	1.811			-0.225	0.385	1.771			-0.368	0.125	1.970			-0.414	-0.153	1.993			-0.500	-0.432	2.017			-0.503	-0.483	1.973			-0.106	0.062	1.675			-0.267	-0.009	1.517
-0.236	-0.202	1.786			-0.197	-0.141	1.817			-0.210	0.192	1.810			-0.226	0.384	1.770			-0.368	0.125	1.970			-0.415	-0.153	1.992			-0.497	-0.436	2.006			-0.505	-0.486	1.975			-0.107	0.062	1.676			-0.267	-0.009	1.517
-0.237	-0.202	1.786			-0.197	-0.141	1.817			-0.210	0.192	1.810			-0.228	0.384	1.770			-0.369	0.125	1.970			-0.416	-0.153	1.990			-0.495	-0.438	1.999			-0.507	-0.488	1.976			-0.108	0.062	1.676			-0.266	-0.009	1.518
-0.238	-0.202	1.786			-0.198	-0.141	1.817			-0.211	0.192	1.810			-0.229	0.384	1.769			-0.370	0.125	1.970			-0.418	-0.154	1.989			-0.494	-0.440	1.994			-0.509	-0.491	1.977			-0.108	0.063	1.676			-0.266	-0.009	1.518
-0.239	-0.201	1.786			-0.199	-0.141	1.817			-0.212	0.192	1.810			-0.230	0.383	1.768			-0.371	0.125	1.970			-0.418	-0.154	1.987			-0.498	-0.437	2.007			-0.522	-0.502	2.025			-0.109	0.063	1.677			-0.266	-0.010	1.519
-0.239	-0.201	1.786			-0.200	-0.141	1.817			-0.212	0.192	1.810			-0.231	0.383	1.768			-0.372	0.125	1.970			-0.419	-0.154	1.986			-0.497	-0.439	2.003			-0.507	-0.503	1.978			-0.110	0.063	1.677			-0.265	-0.010	1.519
-0.240	-0.201	1.786			-0.200	-0.141	1.817			-0.213	0.192	1.810			-0.232	0.383	1.767			-0.372	0.125	1.969			-0.420	-0.154	1.984			-0.496	-0.441	1.999			-0.500	-0.504	1.957			-0.110	0.063	1.678			-0.265	-0.010	1.520
-0.240	-0.201	1.786			-0.201	-0.141	1.817			-0.213	0.192	1.810			-0.233	0.383	1.767			-0.373	0.125	1.969			-0.421	-0.155	1.983			-0.499	-0.436	2.013			-0.498	-0.496	1.960			-0.111	0.063	1.678			-0.265	-0.010	1.520
-0.241	-0.201	1.786			-0.202	-0.141	1.818			-0.214	0.192	1.810			-0.233	0.382	1.766			-0.373	0.125	1.969			-0.422	-0.155	1.981			-0.501	-0.434	2.021			-0.497	-0.494	1.961			-0.112	0.063	1.679			-0.265	-0.010	1.521
-0.241	-0.201	1.786			-0.202	-0.141	1.818			-0.214	0.192	1.810			-0.234	0.382	1.766			-0.374	0.125	1.969			-0.422	-0.155	1.980			-0.503	-0.433	2.027			-0.497	-0.491	1.962			-0.112	0.063	1.679			-0.265	-0.010	1.521
-0.242	-0.201	1.786			-0.203	-0.141	1.818			-0.215	0.192	1.810			-0.235	0.382	1.765			-0.375	0.125	1.968			-0.423	-0.156	1.979			-0.504	-0.432	2.031			-0.497	-0.489	1.962			-0.112	0.063	1.680			-0.265	-0.010	1.521
-0.242	-0.201	1.786			-0.203	-0.141	1.818			-0.215	0.192	1.810			-0.236	0.382	1.765			-0.375	0.125	1.968			-0.423	-0.156	1.978			-0.498	-0.437	2.012			-0.490	-0.488	1.939			-0.113	0.063	1.680			-0.265	-0.010	1.522
-0.243	-0.201	1.786			-0.204	-0.141	1.818			-0.216	0.192	1.810			-0.236	0.381	1.764			-0.375	0.124	1.967			-0.424	-0.157	1.976			-0.496	-0.440	2.002			-0.486	-0.487	1.925			-0.113	0.063	1.680			-0.264	-0.010	1.522
-0.243	-0.201	1.786			-0.204	-0.142	1.818			-0.216	0.192	1.810			-0.237	0.381	1.764			-0.376	0.124	1.967			-0.424	-0.157	1.975			-0.494	-0.442	1.996			-0.483	-0.486	1.915			-0.114	0.063	1.681			-0.264	-0.010	1.522
-0.244	-0.218	1.783			-0.205	-0.151	1.817			-0.216	0.192	1.810			-0.237	0.381	1.763			-0.376	0.124	1.966			-0.425	-0.158	1.974			-0.495	-0.441	1.998			-0.486	-0.482	1.923			-0.114	0.063	1.681			-0.264	-0.010	1.523
-0.244	-0.218	1.783			-0.206	-0.151	1.817			-0.217	0.192	1.810			-0.238	0.380	1.763			-0.377	0.123	1.966			-0.425	-0.158	1.972			-0.496	-0.441	2.000			-0.507	-0.504	1.981			-0.114	0.063	1.681			-0.264	-0.010	1.523
-0.245	-0.224	1.781			-0.206	-0.155	1.817			-0.217	0.191	1.810			-0.238	0.380	1.762			-0.377	0.123	1.965			-0.426	-0.159	1.971			-0.499	-0.439	2.007			-0.506	-0.497	1.977			-0.115	0.063	1.682			-0.264	-0.011	1.523
-0.246	-0.225	1.781			-0.207	-0.156	1.817			-0.217	0.191	1.810			-0.239	0.380	1.762			-0.377	0.122	1.964			-0.426	-0.159	1.970			-0.501	-0.437	2.012			-0.505	-0.493	1.975			-0.115	0.063	1.682			-0.264	-0.011	1.523
-0.246	-0.226	1.781			-0.207	-0.157	1.817			-0.218	0.191	1.810			-0.239	0.380	1.761			-0.378	0.122	1.962			-0.427	-0.160	1.968			-0.502	-0.437	2.015			-0.505	-0.490	1.974			-0.115	0.063	1.682			-0.263	-0.011	1.523
-0.246	-0.226	1.780			-0.208	-0.157	1.817			-0.218	0.191	1.810			-0.239	0.379	1.760			-0.378	0.121	1.960			-0.427	-0.161	1.965			-0.503	-0.436	2.016			-0.504	-0.487	1.972			-0.115	0.063	1.682			-0.263	-0.011	1.523
-0.247	-0.227	1.780			-0.208	-0.158	1.817			-0.218	0.191	1.810			-0.240	0.379	1.760			-0.378	0.120	1.957			-0.427	-0.162	1.963			-0.503	-0.436	2.016			-0.504	-0.485	1.970			-0.116	0.063	1.683			-0.263	-0.011	1.524
-0.247	-0.227	1.780			-0.209	-0.158	1.817			-0.218	0.191	1.810			-0.240	0.379	1.759			-0.378	0.119	1.955			-0.427	-0.162	1.961			-0.504	-0.436	2.017			-0.504	-0.482	1.968			-0.116	0.063	1.683			-0.263	-0.011	1.524
-0.247	-0.227	1.780			-0.209	-0.159	1.817			-0.219	0.191	1.810			-0.240	0.379	1.759			-0.378	0.119	1.953			-0.428	-0.163	1.959			-0.505	-0.436	2.018			-0.504	-0.480	1.967			-0.116	0.063	1.683			-0.263	-0.011	1.524
-0.248	-0.227	1.780			-0.209	-0.159	1.817			-0.219	0.191	1.810			-0.240	0.378	1.758			-0.378	0.118	1.952			-0.428	-0.163	1.957			-0.506	-0.435	2.019			-0.504	-0.478	1.965			-0.116	0.063	1.683			-0.263	-0.011	1.524
-0.248	-0.227	1.780			-0.210	-0.159	1.816			-0.219	0.191	1.810			-0.241	0.378	1.758			-0.378	0.118	1.950			-0.428	-0.164	1.955			-0.506	-0.435	2.019			-0.505	-0.477	1.964			-0.117	0.063	1.683			-0.263	-0.011	1.523
-0.248	-0.227	1.780			-0.210	-0.159	1.816			-0.219	0.191	1.810			-0.241	0.378	1.758			-0.379	0.117	1.949			-0.428	-0.164	1.954			-0.507	-0.434	2.020			-0.506	-0.476	1.963			-0.117	0.063	1.683			-0.263	-0.012	1.523
-0.249	-0.226	1.780			-0.211	-0.159	1.816			-0.220	0.191	1.810			-0.241	0.378	1.757			-0.379	0.117	1.949			-0.429	-0.164	1.953			-0.508	-0.434	2.021			-0.506	-0.475	1.962			-0.117	0.063	1.683			-0.263	-0.012	1.523
-0.249	-0.225	1.780			-0.211	-0.159	1.816			-0.220	0.191	1.810			-0.242	0.378	1.757			-0.379	0.117	1.948			-0.429	-0.164	1.952			-0.509	-0.433	2.022			-0.509	-0.480	1.964			-0.118	0.063	1.684			-0.277	-0.014	1.514
-0.250	-0.224	1.780			-0.212	-0.158	1.816			-0.221	0.191	1.810			-0.242	0.378	1.756			-0.380	0.117	1.947			-0.429	-0.165	1.952			-0.512	-0.428	2.029			-0.514	-0.484	1.975			-0.119	0.063	1.684			-0.284	-0.015	1.509
-0.250	-0.222	1.780			-0.213	-0.158	1.816			-0.222	0.191	1.809			-0.243	0.377	1.756			-0.380	0.117	1.947			-0.430	-0.165	1.951			-0.514	-0.426	2.032			-0.514	-0.483	1.976			-0.119	0.064	1.684			-0.290	-0.015	1.506
-0.251	-0.221	1.780			-0.214	-0.157	1.816			-0.222	0.191	1.809			-0.244	0.377	1.755			-0.380	0.117	1.947			-0.430	-0.165	1.950			-0.515	-0.424	2.035			-0.514	-0.481	1.974			-0.120	0.064	1.684			-0.294	-0.016	1.504
-0.252	-0.220	1.780			-0.215	-0.157	1.816			-0.223	0.191	1.809			-0.244	0.377	1.755			-0.381	0.117	1.946			-0.430	-0.165	1.950			-0.517	-0.423	2.037			-0.515	-0.481	1.974			-0.121	0.064	1.684			-0.296	-0.016	1.503
-0.253	-0.219	1.780			-0.216	-0.156	1.815			-0.224	0.191	1.809			-0.245	0.377	1.755			-0.382	0.118	1.946			-0.431	-0.165	1.949			-0.517	-0.423	2.037			-0.515	-0.481	1.974			-0.122	0.064	1.684			-0.298	-0.016	1.503
-0.254	-0.218	1.780			-0.217	-0.155	1.815			-0.225	0.191	1.808			-0.247	0.377	1.754			-0.383	0.118	1.947			-0.431	-0.165	1.949			-0.518	-0.422	2.038			-0.516	-0.481	1.974			-0.124	0.064	1.684			-0.298	-0.016	1.504
-0.256	-0.217	1.780			-0.218	-0.154	1.815			-0.226	0.191	1.808			-0.248	0.377	1.754			-0.383	0.119	1.947			-0.432	-0.165	1.949			-0.519	-0.422	2.039			-0.516	-0.484	1.977			-0.125	0.065	1.684			-0.299	-0.016	1.506
-0.257	-0.216	1.780			-0.219	-0.153	1.815			-0.227	0.191	1.808			-0.249	0.377	1.753			-0.384	0.119	1.947			-0.432	-0.165	1.948			-0.519	-0.421	2.039			-0.517	-0.486	1.978			-0.126	0.065	1.684			-0.299	-0.016	1.509
-0.258	-0.214	1.780			-0.220	-0.152	1.815			-0.228	0.191	1.808			-0.250	0.377	1.753			-0.385	0.120	1.948			-0.433	-0.164	1.948			-0.520	-0.421	2.040			-0.517	-0.487	1.980			-0.128	0.065	1.684			-0.299	-0.016	1.512
-0.259	-0.213	1.780			-0.222	-0.152	1.815			-0.229	0.191	1.807			-0.251	0.377	1.753			-0.386	0.120	1.948			-0.434	-0.164	1.948			-0.520	-0.420	2.040			-0.518	-0.488	1.981			-0.129	0.066	1.684			-0.298	-0.017	1.514
-0.260	-0.212	1.781			-0.223	-0.151	1.814			-0.230	0.191	1.807			-0.253	0.377	1.753			-0.387	0.120	1.948			-0.434	-0.164	1.948			-0.521	-0.420	2.041			-0.518	-0.489	1.982			-0.130	0.066	1.685			-0.298	-0.017	1.515
-0.261	-0.211	1.781			-0.224	-0.150	1.814			-0.231	0.191	1.807			-0.254	0.377	1.752			-0.388	0.121	1.949			-0.435	-0.164	1.948			-0.521	-0.420	2.040			-0.518	-0.490	1.982			-0.132	0.067	1.685			-0.298	-0.017	1.517
-0.262	-0.210	1.781			-0.225	-0.149	1.814			-0.233	0.191	1.807			-0.255	0.377	1.752			-0.389	0.121	1.949			-0.436	-0.164	1.948			-0.522	-0.420	2.040			-0.519	-0.491	1.983			-0.133	0.067	1.685			-0.298	-0.017	1.518
-0.263	-0.209	1.781			-0.226	-0.148	1.814			-0.234	0.192	1.806			-0.256	0.377	1.752			-0.390	0.122	1.949			-0.436	-0.163	1.948			-0.522	-0.420	2.040			-0.519	-0.490	1.983			-0.134	0.067	1.685			-0.298	-0.017	1.519
-0.264	-0.209	1.781			-0.227	-0.148	1.814			-0.235	0.192	1.806			-0.257	0.377	1.752			-0.390	0.122	1.950			-0.437	-0.163	1.948			-0.523	-0.420	2.038			-0.520	-0.494	1.984			-0.135	0.067	1.685			-0.298	-0.016	1.520
-0.265	-0.208	1.781			-0.228	-0.147	1.814			-0.236	0.192	1.806			-0.258	0.377	1.752			-0.391	0.122	1.950			-0.438	-0.163	1.948			-0.525	-0.415	2.048			-0.523	-0.493	2.002			-0.136	0.068	1.685			-0.299	-0.016	1.521
-0.265	-0.207	1.781			-0.228	-0.147	1.814			-0.236	0.192	1.806			-0.259	0.377	1.752			-0.392	0.123	1.950			-0.438	-0.163	1.948			-0.525	-0.415	2.046			-0.524	-0.495	2.003			-0.137	0.068	1.685			-0.299	-0.016	1.522
-0.266	-0.207	1.781			-0.229	-0.146	1.814			-0.237	0.192	1.806			-0.260	0.377	1.752			-0.392	0.123	1.951			-0.439	-0.162	1.948			-0.525	-0.416	2.044			-0.523	-0.488	1.994			-0.138	0.068	1.685			-0.299	-0.016	1.522
-0.267	-0.206	1.781			-0.230	-0.146	1.814			-0.238	0.192	1.806			-0.260	0.377	1.752			-0.393	0.123	1.951			-0.439	-0.162	1.948			-0.525	-0.414	2.048			-0.523	-0.484	1.989			-0.138	0.069	1.685			-0.299	-0.016	1.523
-0.267	-0.206	1.781			-0.230	-0.145	1.814			-0.239	0.192	1.806			-0.261	0.378	1.752			-0.394	0.123	1.951			-0.440	-0.162	1.949			-0.526	-0.413	2.050			-0.523	-0.483	1.988			-0.139	0.069	1.686			-0.298	-0.016	1.524
-0.268	-0.205	1.781			-0.231	-0.145	1.814			-0.239	0.193	1.805			-0.262	0.378	1.752			-0.394	0.124	1.951			-0.440	-0.162	1.949			-0.526	-0.412	2.051			-0.523	-0.482	1.986			-0.140	0.069	1.686			-0.298	-0.016	1.524
-0.268	-0.205	1.781			-0.232	-0.144	1.814			-0.240	0.193	1.805			-0.262	0.378	1.752			-0.395	0.124	1.951			-0.441	-0.162	1.949			-0.527	-0.411	2.052			-0.523	-0.480	1.984			-0.140	0.069	1.686			-0.298	-0.016	1.525
-0.269	-0.204	1.781			-0.232	-0.144	1.814			-0.241	0.193	1.805			-0.263	0.378	1.751			-0.395	0.124	1.951			-0.442	-0.161	1.949			-0.527	-0.411	2.053			-0.523	-0.479	1.982			-0.141	0.069	1.686			-0.298	-0.016	1.525
-0.269	-0.204	1.781			-0.232	-0.144	1.814			-0.241	0.193	1.805			-0.264	0.378	1.751			-0.396	0.124	1.951			-0.442	-0.161	1.949			-0.527	-0.411	2.054			-0.523	-0.478	1.980			-0.141	0.070	1.686			-0.298	-0.016	1.525
-0.269	-0.204	1.781			-0.233	-0.143	1.814			-0.242	0.193	1.805			-0.264	0.378	1.751			-0.396	0.124	1.951			-0.442	-0.161	1.949			-0.527	-0.410	2.055			-0.524	-0.477	1.981			-0.142	0.070	1.686			-0.298	-0.016	1.525
-0.270	-0.208	1.781			-0.233	-0.145	1.813			-0.242	0.193	1.805			-0.265	0.378	1.751			-0.397	0.124	1.951			-0.447	-0.159	1.956			-0.527	-0.410	2.055			-0.524	-0.476	1.981			-0.142	0.070	1.686			-0.298	-0.016	1.526
-0.270	-0.209	1.781			-0.234	-0.146	1.813			-0.242	0.193	1.805			-0.265	0.378	1.751			-0.397	0.124	1.951			-0.450	-0.158	1.961			-0.528	-0.409	2.056			-0.525	-0.476	1.981			-0.143	0.070	1.686			-0.298	-0.016	1.526
-0.270	-0.209	1.781			-0.234	-0.146	1.813			-0.243	0.193	1.805			-0.265	0.378	1.751			-0.397	0.124	1.950			-0.453	-0.157	1.966			-0.528	-0.409	2.056			-0.525	-0.475	1.980			-0.143	0.070	1.686			-0.298	-0.016	1.526
-0.270	-0.209	1.781			-0.234	-0.146	1.813			-0.243	0.193	1.805			-0.266	0.378	1.751			-0.398	0.123	1.950			-0.455	-0.156	1.970			-0.528	-0.408	2.057			-0.525	-0.475	1.980			-0.143	0.070	1.686			-0.298	-0.016	1.526
-0.270	-0.209	1.781			-0.235	-0.146	1.813			-0.243	0.193	1.805			-0.266	0.378	1.751			-0.398	0.123	1.950			-0.457	-0.155	1.974			-0.528	-0.408	2.057			-0.525	-0.475	1.979			-0.144	0.071	1.687			-0.298	-0.016	1.526
-0.271	-0.209	1.781			-0.235	-0.146	1.813			-0.244	0.193	1.805			-0.266	0.378	1.751			-0.399	0.123	1.950			-0.459	-0.154	1.977			-0.528	-0.407	2.058			-0.525	-0.474	1.979			-0.144	0.071	1.687			-0.298	-0.016	1.526
-0.271	-0.209	1.781			-0.235	-0.146	1.813			-0.244	0.193	1.805			-0.267	0.378	1.751			-0.399	0.123	1.950			-0.461	-0.154	1.980			-0.528	-0.407	2.059			-0.526	-0.474	1.979			-0.144	0.071	1.687			-0.298	-0.016	1.526
-0.271	-0.209	1.781			-0.236	-0.146	1.813			-0.244	0.193	1.805			-0.267	0.378	1.751			-0.399	0.123	1.949			-0.462	-0.154	1.981			-0.528	-0.406	2.060			-0.525	-0.473	1.978			-0.144	0.071	1.687			-0.298	-0.016	1.526
-0.271	-0.209	1.781			-0.236	-0.146	1.813			-0.244	0.193	1.805			-0.267	0.378	1.751			-0.400	0.123	1.949			-0.463	-0.153	1.983			-0.529	-0.406	2.060			-0.525	-0.472	1.977			-0.144	0.071	1.687			-0.298	-0.016	1.526
-0.271	-0.209	1.781			-0.236	-0.146	1.813			-0.244	0.193	1.805			-0.267	0.378	1.751			-0.400	0.122	1.949			-0.463	-0.153	1.984			-0.529	-0.406	2.061			-0.524	-0.471	1.976			-0.144	0.072	1.688			-0.297	-0.016	1.525
-0.271	-0.209	1.781			-0.236	-0.146	1.813			-0.244	0.193	1.805			-0.267	0.378	1.751			-0.400	0.122	1.949			-0.464	-0.153	1.985			-0.529	-0.405	2.061			-0.523	-0.470	1.974			-0.144	0.072	1.688			-0.298	-0.016	1.524
-0.271	-0.209	1.781			-0.236	-0.146	1.813			-0.244	0.193	1.805			-0.267	0.378	1.752			-0.400	0.122	1.949			-0.465	-0.153	1.986			-0.529	-0.405	2.062			-0.523	-0.469	1.973			-0.144	0.072	1.688			-0.298	-0.017	1.523
-0.271	-0.209	1.781			-0.237	-0.146	1.813			-0.244	0.193	1.805			-0.267	0.378	1.752			-0.400	0.122	1.949			-0.462	-0.154	1.980			-0.529	-0.404	2.062			-0.538	-0.477	2.044			-0.143	0.072	1.689			-0.299	-0.017	1.521
-0.271	-0.209	1.782			-0.237	-0.146	1.813			-0.244	0.193	1.805			-0.267	0.378	1.752			-0.400	0.122	1.949			-0.460	-0.151	1.981			-0.528	-0.402	2.062			-0.527	-0.459	2.023			-0.143	0.073	1.689			-0.299	-0.018	1.520
-0.271	-0.209	1.782			-0.237	-0.146	1.813			-0.243	0.193	1.805			-0.267	0.378	1.753			-0.400	0.122	1.949			-0.458	-0.148	1.982			-0.527	-0.400	2.062			-0.522	-0.450	2.014			-0.143	0.073	1.690			-0.300	-0.018	1.519
-0.271	-0.208	1.782			-0.237	-0.146	1.813			-0.243	0.193	1.805			-0.266	0.378	1.753			-0.400	0.121	1.949			-0.457	-0.145	1.983			-0.526	-0.398	2.062			-0.520	-0.445	2.009			-0.142	0.073	1.690			-0.300	-0.018	1.517
-0.271	-0.208	1.782			-0.237	-0.145	1.813			-0.242	0.193	1.805			-0.266	0.378	1.753			-0.400	0.121	1.949			-0.455	-0.143	1.983			-0.525	-0.396	2.062			-0.518	-0.442	2.006			-0.142	0.073	1.691			-0.300	-0.019	1.516
-0.270	-0.208	1.783			-0.237	-0.145	1.813			-0.242	0.193	1.805			-0.265	0.378	1.754			-0.400	0.121	1.949			-0.454	-0.141	1.984			-0.524	-0.395	2.062			-0.516	-0.439	2.004			-0.141	0.074	1.691			-0.301	-0.019	1.515
-0.270	-0.208	1.783			-0.237	-0.145	1.813			-0.241	0.192	1.805			-0.265	0.379	1.754			-0.400	0.121	1.948			-0.453	-0.139	1.984			-0.524	-0.394	2.062			-0.515	-0.436	2.002			-0.141	0.074	1.692			-0.301	-0.019	1.514
-0.270	-0.208	1.783			-0.237	-0.145	1.813			-0.241	0.192	1.805			-0.264	0.379	1.755			-0.400	0.120	1.948			-0.452	-0.137	1.984			-0.523	-0.393	2.062			-0.514	-0.434	2.000			-0.140	0.074	1.692			-0.301	-0.019	1.513
-0.269	-0.208	1.784			-0.237	-0.145	1.813			-0.240	0.192	1.805			-0.263	0.379	1.755			-0.400	0.120	1.948			-0.451	-0.136	1.984			-0.523	-0.392	2.062			-0.513	-0.432	1.999			-0.140	0.074	1.693			-0.302	-0.019	1.512
-0.269	-0.208	1.784			-0.237	-0.145	1.813			-0.239	0.192	1.805			-0.263	0.379	1.756			-0.400	0.120	1.948			-0.453	-0.137	1.993			-0.523	-0.392	2.063			-0.512	-0.440	1.990			-0.139	0.075	1.693			-0.302	-0.020	1.511
-0.268	-0.207	1.785			-0.237	-0.145	1.813			-0.238	0.192	1.806			-0.262	0.379	1.756			-0.399	0.120	1.948			-0.453	-0.138	1.999			-0.523	-0.393	2.064			-0.511	-0.445	1.984			-0.138	0.075	1.694			-0.302	-0.020	1.510
-0.268	-0.207	1.785			-0.237	-0.145	1.813			-0.238	0.192	1.806			-0.261	0.379	1.757			-0.399	0.119	1.948			-0.454	-0.138	2.003			-0.523	-0.393	2.064			-0.510	-0.445	1.981			-0.137	0.075	1.694			-0.302	-0.020	1.510
-0.267	-0.207	1.786			-0.237	-0.145	1.813			-0.237	0.192	1.806			-0.261	0.379	1.757			-0.399	0.119	1.948			-0.455	-0.138	2.006			-0.523	-0.394	2.065			-0.509	-0.446	1.978			-0.137	0.075	1.695			-0.303	-0.020	1.509
-0.267	-0.207	1.786			-0.237	-0.145	1.814			-0.236	0.192	1.806			-0.260	0.379	1.758			-0.399	0.119	1.948			-0.455	-0.138	2.010			-0.523	-0.395	2.065			-0.508	-0.448	1.976			-0.136	0.076	1.695			-0.303	-0.020	1.508
-0.266	-0.207	1.787			-0.237	-0.145	1.814			-0.235	0.192	1.807			-0.259	0.379	1.758			-0.399	0.119	1.948			-0.456	-0.138	2.013			-0.523	-0.396	2.065			-0.508	-0.450	1.973			-0.135	0.076	1.696			-0.303	-0.020	1.508
-0.266	-0.206	1.787			-0.236	-0.144	1.814			-0.234	0.192	1.807			-0.259	0.379	1.759			-0.398	0.118	1.948			-0.457	-0.138	2.015			-0.523	-0.396	2.065			-0.507	-0.451	1.971			-0.134	0.076	1.696			-0.303	-0.021	1.507
-0.265	-0.206	1.788			-0.236	-0.144	1.814			-0.233	0.192	1.808			-0.258	0.379	1.759			-0.398	0.118	1.948			-0.457	-0.138	2.018			-0.522	-0.397	2.064			-0.507	-0.452	1.970			-0.134	0.076	1.697			-0.303	-0.021	1.507
-0.265	-0.206	1.788			-0.236	-0.144	1.814			-0.232	0.192	1.808			-0.257	0.379	1.759			-0.398	0.118	1.949			-0.458	-0.138	2.020			-0.522	-0.398	2.064			-0.507	-0.452	1.970			-0.133	0.076	1.697			-0.303	-0.021	1.506
-0.264	-0.206	1.789			-0.235	-0.144	1.815			-0.231	0.192	1.808			-0.257	0.380	1.760			-0.398	0.118	1.949			-0.458	-0.138	2.023			-0.521	-0.399	2.063			-0.507	-0.453	1.969			-0.132	0.077	1.697			-0.303	-0.021	1.506
-0.263	-0.206	1.789			-0.235	-0.144	1.815			-0.231	0.192	1.809			-0.256	0.380	1.760			-0.397	0.118	1.949			-0.459	-0.138	2.024			-0.521	-0.399	2.063			-0.507	-0.454	1.968			-0.132	0.077	1.698			-0.303	-0.021	1.506
-0.263	-0.205	1.790			-0.235	-0.144	1.815			-0.230	0.192	1.809			-0.255	0.380	1.761			-0.397	0.118	1.949			-0.459	-0.138	2.026			-0.521	-0.400	2.063			-0.507	-0.455	1.966			-0.131	0.077	1.698			-0.303	-0.021	1.505
-0.262	-0.205	1.790			-0.234	-0.143	1.815			-0.229	0.192	1.809			-0.255	0.380	1.761			-0.397	0.118	1.950			-0.459	-0.138	2.027			-0.521	-0.400	2.063			-0.507	-0.456	1.966			-0.130	0.077	1.698			-0.304	-0.021	1.505
-0.262	-0.205	1.790			-0.234	-0.143	1.815			-0.229	0.193	1.809			-0.254	0.380	1.761			-0.396	0.117	1.950			-0.459	-0.138	2.028			-0.521	-0.401	2.062			-0.507	-0.456	1.966			-0.130	0.077	1.699			-0.304	-0.021	1.505
-0.261	-0.205	1.791			-0.233	-0.143	1.815			-0.228	0.193	1.810			-0.253	0.380	1.761			-0.396	0.117	1.950			-0.459	-0.139	2.028			-0.520	-0.401	2.062			-0.507	-0.456	1.966			-0.129	0.077	1.699			-0.304	-0.021	1.504
-0.261	-0.204	1.791			-0.233	-0.143	1.816			-0.227	0.193	1.810			-0.253	0.380	1.762			-0.396	0.117	1.950			-0.459	-0.139	2.029			-0.520	-0.401	2.062			-0.507	-0.456	1.965			-0.129	0.077	1.699			-0.304	-0.021	1.504
-0.260	-0.204	1.791			-0.233	-0.142	1.816			-0.227	0.193	1.810			-0.252	0.380	1.762			-0.396	0.117	1.950			-0.458	-0.140	2.029			-0.520	-0.401	2.061			-0.507	-0.456	1.965			-0.128	0.077	1.699			-0.304	-0.021	1.504
-0.260	-0.204	1.792			-0.232	-0.142	1.816			-0.226	0.193	1.810			-0.251	0.380	1.762			-0.395	0.117	1.950			-0.458	-0.140	2.030			-0.520	-0.402	2.061			-0.507	-0.457	1.965			-0.128	0.077	1.700			-0.304	-0.021	1.504
-0.259	-0.204	1.792			-0.232	-0.142	1.816			-0.226	0.193	1.811			-0.251	0.380	1.763			-0.395	0.116	1.951			-0.458	-0.141	2.030			-0.520	-0.402	2.061			-0.507	-0.457	1.966			-0.127	0.077	1.700			-0.304	-0.021	1.503
-0.259	-0.204	1.792			-0.232	-0.142	1.816			-0.225	0.193	1.811			-0.250	0.380	1.763			-0.395	0.116	1.951			-0.458	-0.141	2.031			-0.520	-0.402	2.061			-0.508	-0.458	1.966			-0.127	0.078	1.700			-0.304	-0.021	1.503
-0.258	-0.203	1.792			-0.231	-0.142	1.817			-0.225	0.193	1.811			-0.250	0.380	1.763			-0.394	0.116	1.951			-0.458	-0.141	2.031			-0.519	-0.402	2.061			-0.508	-0.458	1.968			-0.126	0.078	1.700			-0.304	-0.021	1.503
-0.258	-0.203	1.792			-0.231	-0.142	1.817			-0.225	0.193	1.811			-0.249	0.380	1.763			-0.394	0.116	1.951			-0.458	-0.141	2.032			-0.519	-0.402	2.061			-0.509	-0.458	1.969			-0.126	0.078	1.701			-0.304	-0.021	1.503
-0.257	-0.203	1.793			-0.230	-0.141	1.817			-0.224	0.193	1.811			-0.249	0.380	1.764			-0.394	0.116	1.951			-0.459	-0.141	2.032			-0.519	-0.402	2.061			-0.509	-0.458	1.969			-0.126	0.078	1.701			-0.304	-0.021	1.503
-0.257	-0.203	1.793			-0.230	-0.141	1.817			-0.224	0.193	1.812			-0.248	0.380	1.764			-0.394	0.116	1.951			-0.459	-0.141	2.033			-0.519	-0.403	2.061			-0.510	-0.458	1.970			-0.125	0.078	1.701			-0.304	-0.021	1.503
-0.257	-0.203	1.793			-0.230	-0.141	1.817			-0.224	0.193	1.812			-0.248	0.380	1.764			-0.393	0.116	1.951			-0.459	-0.142	2.033			-0.519	-0.403	2.061			-0.510	-0.459	1.971			-0.125	0.078	1.701			-0.304	-0.022	1.502
-0.256	-0.203	1.793			-0.229	-0.141	1.817			-0.223	0.193	1.812			-0.247	0.380	1.764			-0.393	0.116	1.951			-0.459	-0.142	2.033			-0.519	-0.403	2.062			-0.510	-0.459	1.971			-0.125	0.078	1.701			-0.304	-0.022	1.502
-0.256	-0.202	1.793			-0.229	-0.141	1.817			-0.223	0.193	1.812			-0.247	0.380	1.764			-0.393	0.116	1.951			-0.459	-0.142	2.033			-0.519	-0.403	2.062			-0.510	-0.459	1.971			-0.125	0.078	1.701			-0.304	-0.022	1.502
-0.256	-0.202	1.793			-0.229	-0.141	1.818			-0.223	0.193	1.812			-0.247	0.380	1.765			-0.393	0.116	1.951			-0.459	-0.143	2.032			-0.520	-0.403	2.063			-0.511	-0.459	1.972			-0.124	0.078	1.702			-0.304	-0.022	1.502
-0.256	-0.202	1.794			-0.228	-0.141	1.818			-0.222	0.193	1.812			-0.246	0.380	1.765			-0.393	0.115	1.952			-0.459	-0.144	2.032			-0.520	-0.403	2.063			-0.511	-0.458	1.973			-0.124	0.078	1.702			-0.304	-0.022	1.502
-0.255	-0.202	1.794			-0.228	-0.140	1.818			-0.222	0.193	1.813			-0.246	0.380	1.765			-0.393	0.115	1.952			-0.459	-0.144	2.031			-0.520	-0.403	2.064			-0.511	-0.458	1.973			-0.124	0.078	1.702			-0.304	-0.022	1.502
-0.255	-0.202	1.794			-0.228	-0.140	1.818			-0.222	0.193	1.813			-0.246	0.380	1.765			-0.392	0.115	1.952			-0.459	-0.145	2.031			-0.520	-0.403	2.064			-0.511	-0.458	1.973			-0.124	0.078	1.702			-0.304	-0.021	1.502
-0.255	-0.202	1.794			-0.228	-0.140	1.818			-0.222	0.193	1.813			-0.245	0.380	1.765			-0.392	0.115	1.952			-0.459	-0.145	2.031			-0.520	-0.403	2.064			-0.511	-0.458	1.973			-0.123	0.078	1.702			-0.304	-0.021	1.502
-0.255	-0.202	1.794			-0.227	-0.140	1.818			-0.222	0.193	1.813			-0.245	0.380	1.765			-0.392	0.115	1.952			-0.459	-0.146	2.031			-0.520	-0.403	2.064			-0.511	-0.458	1.973			-0.123	0.078	1.702			-0.304	-0.021	1.502
-0.254	-0.201	1.794			-0.227	-0.140	1.819			-0.221	0.193	1.813			-0.245	0.380	1.765			-0.392	0.115	1.952			-0.459	-0.146	2.031			-0.520	-0.403	2.064			-0.511	-0.458	1.973			-0.123	0.078	1.702			-0.304	-0.021	1.502
-0.254	-0.201	1.794			-0.227	-0.140	1.819			-0.221	0.193	1.813			-0.245	0.380	1.765			-0.392	0.115	1.953			-0.459	-0.146	2.030			-0.520	-0.403	2.064			-0.512	-0.458	1.975			-0.123	0.078	1.702			-0.304	-0.021	1.502
-0.254	-0.201	1.794			-0.227	-0.140	1.819			-0.221	0.193	1.813			-0.244	0.380	1.765			-0.392	0.115	1.953			-0.459	-0.147	2.030			-0.520	-0.403	2.064			-0.512	-0.458	1.975			-0.123	0.078	1.702			-0.304	-0.021	1.502
-0.254	-0.201	1.794			-0.227	-0.140	1.819			-0.221	0.193	1.814			-0.244	0.380	1.765			-0.392	0.115	1.953			-0.459	-0.147	2.030			-0.520	-0.403	2.064			-0.512	-0.458	1.975			-0.123	0.078	1.703			-0.304	-0.021	1.502
-0.254	-0.201	1.795			-0.226	-0.139	1.819			-0.221	0.193	1.814			-0.244	0.380	1.766			-0.392	0.115	1.953			-0.459	-0.147	2.030			-0.520	-0.398	2.065			-0.513	-0.452	1.981			-0.123	0.078	1.703			-0.304	-0.021	1.502
-0.254	-0.201	1.795			-0.226	-0.139	1.819			-0.221	0.193	1.814			-0.244	0.380	1.766			-0.392	0.115	1.953			-0.459	-0.148	2.029			-0.520	-0.397	2.065			-0.513	-0.452	1.981			-0.122	0.078	1.703			-0.304	-0.021	1.502
-0.254	-0.201	1.795			-0.226	-0.139	1.819			-0.220	0.193	1.814			-0.244	0.380	1.766			-0.392	0.115	1.953			-0.459	-0.148	2.029			-0.520	-0.396	2.066			-0.513	-0.452	1.981			-0.122	0.078	1.703			-0.304	-0.021	1.502
-0.253	-0.201	1.795			-0.226	-0.139	1.819			-0.220	0.193	1.814			-0.243	0.381	1.766			-0.392	0.115	1.953			-0.459	-0.148	2.029			-0.520	-0.396	2.066			-0.513	-0.452	1.982			-0.122	0.078	1.703			-0.304	-0.021	1.503
-0.253	-0.201	1.795			-0.226	-0.139	1.820			-0.220	0.193	1.814			-0.243	0.381	1.766			-0.392	0.115	1.954			-0.459	-0.148	2.029			-0.520	-0.396	2.066			-0.513	-0.452	1.982			-0.122	0.078	1.703			-0.304	-0.021	1.503
-0.253	-0.201	1.795			-0.226	-0.139	1.820			-0.220	0.193	1.814			-0.243	0.381	1.766			-0.392	0.115	1.954			-0.459	-0.149	2.028			-0.520	-0.395	2.066			-0.513	-0.452	1.982			-0.122	0.078	1.703			-0.304	-0.021	1.503
-0.253	-0.201	1.795			-0.226	-0.139	1.820			-0.220	0.193	1.814			-0.243	0.381	1.766			-0.392	0.115	1.954			-0.459	-0.149	2.028			-0.520	-0.395	2.066			-0.513	-0.451	1.982			-0.122	0.078	1.703			-0.304	-0.021	1.503
-0.253	-0.201	1.795			-0.225	-0.139	1.820			-0.220	0.193	1.814			-0.243	0.381	1.766			-0.392	0.115	1.954			-0.459	-0.149	2.028			-0.520	-0.395	2.066			-0.513	-0.451	1.982			-0.122	0.078	1.703			-0.304	-0.021	1.503
-0.253	-0.200	1.795			-0.225	-0.139	1.820			-0.220	0.193	1.815			-0.243	0.381	1.766			-0.392	0.115	1.954			-0.459	-0.149	2.027			-0.520	-0.395	2.066			-0.513	-0.451	1.981			-0.122	0.078	1.703			-0.304	-0.021	1.503
-0.253	-0.200	1.795			-0.225	-0.139	1.820			-0.220	0.193	1.815			-0.243	0.381	1.766			-0.392	0.115	1.954			-0.459	-0.150	2.026			-0.520	-0.395	2.066			-0.513	-0.451	1.981			-0.122	0.078	1.703			-0.304	-0.021	1.503
-0.253	-0.200	1.795			-0.225	-0.139	1.820			-0.220	0.193	1.815			-0.242	0.381	1.766			-0.392	0.115	1.955			-0.459	-0.150	2.026			-0.520	-0.395	2.065			-0.513	-0.452	1.980			-0.122	0.078	1.703			-0.304	-0.021	1.503
-0.253	-0.200	1.795			-0.225	-0.139	1.820			-0.219	0.193	1.815			-0.242	0.381	1.766			-0.392	0.115	1.955			-0.459	-0.150	2.025			-0.520	-0.395	2.064			-0.513	-0.452	1.979			-0.121	0.078	1.703			-0.304	-0.021	1.503
-0.253	-0.200	1.795			-0.225	-0.139	1.820			-0.219	0.193	1.815			-0.242	0.381	1.766			-0.392	0.115	1.955			-0.459	-0.151	2.024			-0.520	-0.395	2.063			-0.513	-0.452	1.978			-0.121	0.078	1.703			-0.304	-0.021	1.503
-0.253	-0.200	1.795			-0.225	-0.139	1.820			-0.219	0.193	1.815			-0.242	0.381	1.766			-0.392	0.115	1.955			-0.459	-0.152	2.021			-0.520	-0.396	2.062			-0.513	-0.452	1.977			-0.121	0.078	1.703			-0.304	-0.021	1.503
-0.252	-0.200	1.796			-0.225	-0.139	1.820			-0.219	0.193	1.815			-0.242	0.381	1.766			-0.392	0.115	1.955			-0.459	-0.152	2.019			-0.519	-0.396	2.061			-0.513	-0.453	1.976			-0.121	0.078	1.703			-0.304	-0.021	1.503
-0.252	-0.204	1.794			-0.224	-0.141	1.820			-0.219	0.193	1.815			-0.242	0.381	1.766			-0.392	0.115	1.955			-0.458	-0.153	2.017			-0.519	-0.396	2.059			-0.513	-0.453	1.974			-0.121	0.078	1.703			-0.304	-0.021	1.503
-0.252	-0.205	1.794			-0.224	-0.142	1.820			-0.219	0.193	1.815			-0.242	0.381	1.766			-0.392	0.115	1.955			-0.458	-0.154	2.015			-0.519	-0.396	2.058			-0.515	-0.455	1.975			-0.121	0.078	1.704			-0.304	-0.021	1.503
-0.252	-0.206	1.794			-0.224	-0.142	1.820			-0.219	0.193	1.815			-0.242	0.381	1.766			-0.392	0.115	1.954			-0.458	-0.155	2.013			-0.519	-0.396	2.057			-0.515	-0.456	1.974			-0.121	0.078	1.704			-0.304	-0.021	1.503
-0.252	-0.206	1.793			-0.224	-0.143	1.820			-0.219	0.193	1.815			-0.242	0.381	1.766			-0.392	0.115	1.954			-0.459	-0.154	2.013			-0.518	-0.397	2.055			-0.515	-0.456	1.973			-0.121	0.078	1.704			-0.304	-0.021	1.504
-0.252	-0.208	1.793			-0.224	-0.144	1.819			-0.219	0.193	1.815			-0.242	0.381	1.766			-0.392	0.115	1.954			-0.460	-0.153	2.014			-0.518	-0.397	2.053			-0.515	-0.456	1.973			-0.121	0.078	1.704			-0.304	-0.021	1.504
-0.252	-0.209	1.792			-0.223	-0.145	1.819			-0.219	0.193	1.815			-0.242	0.380	1.766			-0.392	0.114	1.953			-0.461	-0.153	2.015			-0.518	-0.397	2.052			-0.511	-0.449	1.971			-0.121	0.078	1.704			-0.304	-0.021	1.504
-0.252	-0.209	1.792			-0.223	-0.146	1.819			-0.219	0.193	1.815			-0.241	0.380	1.766			-0.392	0.114	1.953			-0.461	-0.153	2.014			-0.518	-0.397	2.050			-0.513	-0.450	1.971			-0.121	0.078	1.704			-0.304	-0.021	1.504
-0.252	-0.210	1.792			-0.223	-0.146	1.819			-0.219	0.193	1.815			-0.241	0.380	1.766			-0.392	0.114	1.952			-0.461	-0.154	2.010			-0.517	-0.397	2.048			-0.514	-0.451	1.971			-0.121	0.078	1.704			-0.304	-0.021	1.504
-0.252	-0.210	1.791			-0.223	-0.146	1.819			-0.219	0.193	1.815			-0.241	0.380	1.766			-0.392	0.114	1.951			-0.461	-0.154	2.010			-0.517	-0.397	2.046			-0.515	-0.452	1.970			-0.121	0.078	1.704			-0.304	-0.021	1.504
-0.252	-0.212	1.791			-0.223	-0.148	1.819			-0.219	0.193	1.815			-0.241	0.380	1.766			-0.392	0.113	1.950			-0.462	-0.154	2.010			-0.517	-0.397	2.043			-0.516	-0.452	1.970			-0.121	0.078	1.704			-0.304	-0.021	1.504
-0.252	-0.214	1.790			-0.223	-0.149	1.819			-0.219	0.193	1.815			-0.241	0.380	1.766			-0.392	0.113	1.949			-0.462	-0.155	2.009			-0.516	-0.397	2.039			-0.517	-0.452	1.970			-0.121	0.078	1.704			-0.304	-0.021	1.503
-0.252	-0.215	1.790			-0.223	-0.151	1.819			-0.219	0.192	1.815			-0.241	0.380	1.766			-0.392	0.113	1.948			-0.462	-0.155	2.009			-0.515	-0.398	2.033			-0.517	-0.453	1.970			-0.121	0.078	1.704			-0.303	-0.021	1.503
-0.252	-0.216	1.789			-0.223	-0.151	1.819			-0.219	0.192	1.815			-0.241	0.380	1.766			-0.392	0.112	1.947			-0.462	-0.155	2.009			-0.514	-0.398	2.029			-0.518	-0.453	1.970			-0.121	0.078	1.704			-0.303	-0.021	1.503
-0.252	-0.217	1.789			-0.223	-0.152	1.818			-0.219	0.192	1.815			-0.241	0.380	1.766			-0.392	0.112	1.946			-0.463	-0.155	2.008			-0.514	-0.397	2.025			-0.519	-0.454	1.969			-0.121	0.078	1.704			-0.303	-0.021	1.503
-0.252	-0.218	1.788			-0.222	-0.153	1.818			-0.219	0.192	1.815			-0.241	0.380	1.766			-0.392	0.112	1.945			-0.463	-0.155	2.008			-0.513	-0.397	2.021			-0.520	-0.455	1.968			-0.120	0.078	1.704			-0.302	-0.021	1.503
-0.252	-0.220	1.788			-0.222	-0.155	1.818			-0.219	0.191	1.815			-0.241	0.380	1.766			-0.392	0.111	1.944			-0.463	-0.155	2.008			-0.513	-0.397	2.018			-0.521	-0.456	1.966			-0.120	0.078	1.704			-0.302	-0.021	1.503
-0.252	-0.220	1.787			-0.222	-0.155	1.818			-0.219	0.191	1.814			-0.241	0.380	1.766			-0.392	0.111	1.942			-0.463	-0.155	2.007			-0.512	-0.397	2.014			-0.522	-0.456	1.965			-0.120	0.078	1.704			-0.302	-0.021	1.502
-0.252	-0.220	1.787			-0.222	-0.156	1.818			-0.219	0.191	1.814			-0.241	0.379	1.765			-0.392	0.111	1.941			-0.463	-0.155	2.007			-0.511	-0.397	2.010			-0.523	-0.457	1.963			-0.120	0.078	1.704			-0.301	-0.022	1.502
-0.252	-0.221	1.787			-0.222	-0.156	1.818			-0.220	0.191	1.814			-0.241	0.379	1.765			-0.392	0.110	1.940			-0.464	-0.155	2.007			-0.511	-0.397	2.007			-0.523	-0.458	1.962			-0.120	0.078	1.704			-0.301	-0.022	1.502
-0.252	-0.221	1.786			-0.222	-0.156	1.817			-0.220	0.190	1.814			-0.241	0.379	1.765			-0.392	0.110	1.939			-0.464	-0.155	2.007			-0.510	-0.397	2.005			-0.524	-0.459	1.960			-0.120	0.078	1.704			-0.300	-0.022	1.501
-0.252	-0.221	1.786			-0.222	-0.156	1.817			-0.220	0.190	1.814			-0.241	0.379	1.765			-0.392	0.110	1.938			-0.464	-0.155	2.006			-0.510	-0.397	2.004			-0.524	-0.459	1.959			-0.120	0.078	1.704			-0.300	-0.022	1.501
-0.252	-0.221	1.785			-0.222	-0.157	1.817			-0.220	0.190	1.813			-0.241	0.379	1.764			-0.392	0.110	1.937			-0.464	-0.155	2.006			-0.510	-0.397	2.002			-0.525	-0.460	1.958			-0.120	0.078	1.704			-0.300	-0.022	1.500
-0.252	-0.222	1.785			-0.222	-0.157	1.817			-0.220	0.190	1.813			-0.241	0.378	1.764			-0.392	0.109	1.936			-0.464	-0.155	2.006			-0.509	-0.397	2.001			-0.525	-0.461	1.956			-0.120	0.078	1.703			-0.299	-0.022	1.500
-0.251	-0.222	1.784			-0.221	-0.157	1.817			-0.220	0.190	1.813			-0.241	0.378	1.764			-0.392	0.109	1.935			-0.465	-0.155	2.006			-0.509	-0.397	2.000			-0.525	-0.461	1.954			-0.120	0.078	1.703			-0.299	-0.022	1.499
-0.251	-0.222	1.784			-0.221	-0.158	1.817			-0.220	0.189	1.813			-0.241	0.378	1.763			-0.392	0.109	1.933			-0.465	-0.154	2.005			-0.509	-0.397	1.999			-0.525	-0.462	1.953			-0.120	0.078	1.703			-0.298	-0.023	1.499
-0.251	-0.222	1.784			-0.221	-0.158	1.817			-0.220	0.189	1.812			-0.241	0.378	1.763			-0.391	0.109	1.932			-0.465	-0.154	2.005			-0.509	-0.397	1.998			-0.525	-0.462	1.952			-0.120	0.078	1.703			-0.297	-0.023	1.498
-0.251	-0.222	1.783			-0.221	-0.158	1.816			-0.220	0.189	1.812			-0.241	0.378	1.762			-0.391	0.108	1.932			-0.465	-0.154	2.005			-0.509	-0.397	1.997			-0.525	-0.463	1.951			-0.120	0.078	1.703			-0.297	-0.023	1.498
-0.251	-0.222	1.783			-0.221	-0.158	1.816			-0.220	0.188	1.811			-0.241	0.377	1.762			-0.391	0.108	1.931			-0.465	-0.154	2.005			-0.509	-0.397	1.997			-0.525	-0.463	1.951			-0.119	0.078	1.702			-0.296	-0.023	1.497
-0.251	-0.222	1.782			-0.221	-0.159	1.815			-0.220	0.188	1.811			-0.241	0.377	1.761			-0.391	0.108	1.930			-0.465	-0.154	2.004			-0.509	-0.397	1.997			-0.525	-0.463	1.950			-0.119	0.078	1.702			-0.295	-0.023	1.497
-0.251	-0.223	1.781			-0.220	-0.159	1.815			-0.220	0.188	1.810			-0.241	0.377	1.761			-0.391	0.108	1.929			-0.465	-0.154	2.004			-0.506	-0.396	1.990			-0.525	-0.464	1.949			-0.119	0.078	1.702			-0.294	-0.023	1.496
-0.250	-0.224	1.780			-0.220	-0.160	1.814			-0.220	0.188	1.809			-0.241	0.377	1.760			-0.391	0.108	1.929			-0.466	-0.155	2.004			-0.506	-0.397	1.990			-0.525	-0.464	1.948			-0.119	0.078	1.701			-0.294	-0.024	1.496
-0.250	-0.224	1.780			-0.220	-0.160	1.814			-0.220	0.187	1.809			-0.240	0.377	1.759			-0.391	0.107	1.928			-0.466	-0.155	2.003			-0.506	-0.397	1.990			-0.525	-0.464	1.948			-0.119	0.078	1.701			-0.293	-0.024	1.495
-0.250	-0.223	1.779			-0.220	-0.160	1.813			-0.220	0.187	1.808			-0.240	0.377	1.759			-0.391	0.107	1.928			-0.466	-0.155	2.003			-0.506	-0.397	1.989			-0.525	-0.464	1.947			-0.119	0.078	1.700			-0.293	-0.024	1.494
-0.250	-0.224	1.778			-0.220	-0.160	1.813			-0.220	0.187	1.807			-0.240	0.377	1.758			-0.391	0.107	1.927			-0.466	-0.155	2.003			-0.506	-0.397	1.989			-0.525	-0.465	1.946			-0.118	0.078	1.700			-0.292	-0.024	1.494
-0.250	-0.224	1.778			-0.219	-0.160	1.812			-0.220	0.187	1.807			-0.240	0.376	1.757			-0.391	0.107	1.927			-0.466	-0.155	2.002			-0.506	-0.397	1.990			-0.525	-0.465	1.946			-0.118	0.078	1.699			-0.292	-0.024	1.493
-0.250	-0.224	1.777			-0.219	-0.161	1.812			-0.220	0.187	1.806			-0.240	0.376	1.756			-0.391	0.107	1.926			-0.466	-0.155	2.002			-0.506	-0.397	1.989			-0.525	-0.465	1.945			-0.118	0.078	1.698			-0.292	-0.024	1.492
-0.250	-0.224	1.776			-0.219	-0.161	1.811			-0.220	0.187	1.806			-0.240	0.376	1.755			-0.391	0.107	1.926			-0.466	-0.155	2.002			-0.505	-0.397	1.989			-0.524	-0.465	1.945			-0.118	0.077	1.698			-0.292	-0.024	1.492
-0.250	-0.225	1.776			-0.219	-0.161	1.810			-0.220	0.187	1.805			-0.240	0.376	1.754			-0.391	0.107	1.925			-0.466	-0.155	2.001			-0.505	-0.397	1.988			-0.524	-0.466	1.944			-0.118	0.077	1.697			-0.291	-0.024	1.491
-0.250	-0.225	1.775			-0.219	-0.161	1.810			-0.220	0.187	1.804			-0.240	0.376	1.754			-0.391	0.107	1.925			-0.465	-0.155	2.001			-0.505	-0.397	1.988			-0.523	-0.466	1.944			-0.118	0.077	1.696			-0.291	-0.025	1.491
-0.250	-0.225	1.774			-0.219	-0.161	1.809			-0.220	0.187	1.804			-0.240	0.376	1.753			-0.391	0.107	1.925			-0.465	-0.155	2.000			-0.504	-0.397	1.988			-0.523	-0.465	1.943			-0.117	0.077	1.695			-0.291	-0.025	1.490
-0.250	-0.224	1.774			-0.219	-0.161	1.808			-0.220	0.187	1.803			-0.240	0.376	1.752			-0.391	0.107	1.924			-0.462	-0.157	1.994			-0.504	-0.397	1.989			-0.522	-0.465	1.942			-0.117	0.077	1.694			-0.291	-0.025	1.490
-0.250	-0.224	1.773			-0.218	-0.160	1.808			-0.220	0.187	1.802			-0.240	0.376	1.751			-0.391	0.107	1.924			-0.460	-0.159	1.989			-0.504	-0.397	1.990			-0.521	-0.465	1.942			-0.117	0.077	1.693			-0.291	-0.025	1.489
-0.250	-0.223	1.773			-0.218	-0.160	1.807			-0.220	0.187	1.801			-0.240	0.376	1.751			-0.391	0.107	1.924			-0.459	-0.159	1.987			-0.505	-0.398	1.994			-0.518	-0.463	1.941			-0.117	0.077	1.692			-0.291	-0.025	1.489
-0.250	-0.222	1.772			-0.218	-0.159	1.806			-0.220	0.187	1.800			-0.240	0.376	1.750			-0.391	0.107	1.924			-0.458	-0.160	1.985			-0.506	-0.398	1.997			-0.516	-0.460	1.940			-0.117	0.077	1.692			-0.291	-0.025	1.488
-0.250	-0.221	1.772			-0.219	-0.159	1.806			-0.220	0.187	1.800			-0.240	0.376	1.749			-0.390	0.107	1.923			-0.457	-0.161	1.983			-0.507	-0.400	2.002			-0.514	-0.459	1.939			-0.117	0.076	1.691			-0.291	-0.025	1.488
-0.250	-0.220	1.772			-0.219	-0.158	1.805			-0.220	0.187	1.799			-0.240	0.376	1.748			-0.390	0.107	1.923			-0.456	-0.161	1.981			-0.510	-0.403	2.014			-0.529	-0.477	2.013			-0.117	0.076	1.690			-0.292	-0.024	1.487
-0.251	-0.220	1.771			-0.219	-0.157	1.805			-0.220	0.187	1.798			-0.241	0.376	1.748			-0.390	0.107	1.923			-0.455	-0.162	1.979			-0.512	-0.405	2.021			-0.521	-0.478	1.988			-0.117	0.076	1.689			-0.292	-0.024	1.487
-0.251	-0.219	1.771			-0.219	-0.156	1.804			-0.220	0.187	1.798			-0.241	0.376	1.747			-0.390	0.107	1.923			-0.453	-0.162	1.979			-0.513	-0.407	2.026			-0.517	-0.478	1.977			-0.117	0.076	1.688			-0.292	-0.024	1.487
-0.251	-0.218	1.771			-0.219	-0.156	1.804			-0.220	0.187	1.797			-0.241	0.376	1.747			-0.390	0.107	1.923			-0.451	-0.162	1.979			-0.514	-0.408	2.030			-0.514	-0.478	1.970			-0.117	0.076	1.687			-0.293	-0.024	1.486
-0.251	-0.217	1.771			-0.219	-0.155	1.803			-0.220	0.188	1.797			-0.241	0.376	1.746			-0.390	0.108	1.923			-0.449	-0.162	1.978			-0.515	-0.409	2.033			-0.512	-0.477	1.965			-0.117	0.076	1.687			-0.293	-0.024	1.486
-0.251	-0.216	1.771			-0.220	-0.154	1.803			-0.220	0.188	1.796			-0.241	0.376	1.745			-0.389	0.108	1.923			-0.447	-0.162	1.978			-0.516	-0.410	2.035			-0.511	-0.477	1.962			-0.117	0.075	1.686			-0.293	-0.024	1.486
-0.251	-0.216	1.771			-0.220	-0.154	1.802			-0.220	0.188	1.796			-0.241	0.376	1.745			-0.389	0.108	1.923			-0.446	-0.162	1.978			-0.516	-0.410	2.037			-0.510	-0.477	1.960			-0.117	0.075	1.686			-0.294	-0.024	1.486
-0.251	-0.215	1.771			-0.220	-0.153	1.802			-0.220	0.188	1.795			-0.241	0.376	1.745			-0.389	0.108	1.923			-0.444	-0.162	1.978			-0.517	-0.411	2.040			-0.508	-0.476	1.958			-0.117	0.075	1.685			-0.294	-0.024	1.486
-0.252	-0.214	1.771			-0.220	-0.152	1.802			-0.220	0.188	1.795			-0.241	0.376	1.744			-0.389	0.108	1.923			-0.443	-0.162	1.978			-0.517	-0.411	2.043			-0.507	-0.474	1.956			-0.117	0.075	1.685			-0.295	-0.024	1.485
-0.252	-0.214	1.771			-0.221	-0.152	1.801			-0.220	0.188	1.795			-0.241	0.376	1.744			-0.389	0.108	1.924			-0.442	-0.162	1.978			-0.518	-0.411	2.046			-0.507	-0.474	1.955			-0.117	0.075	1.684			-0.295	-0.024	1.485
-0.252	-0.213	1.771			-0.221	-0.151	1.801			-0.220	0.188	1.794			-0.241	0.376	1.743			-0.389	0.109	1.924			-0.441	-0.162	1.978			-0.518	-0.411	2.048			-0.506	-0.474	1.955			-0.117	0.075	1.684			-0.296	-0.024	1.485
-0.252	-0.213	1.771			-0.221	-0.151	1.801			-0.220	0.188	1.794			-0.241	0.376	1.743			-0.388	0.109	1.924			-0.440	-0.162	1.978			-0.518	-0.412	2.049			-0.505	-0.473	1.954			-0.117	0.075	1.683			-0.296	-0.023	1.485
-0.252	-0.212	1.772			-0.221	-0.150	1.801			-0.220	0.188	1.794			-0.241	0.376	1.743			-0.388	0.109	1.924			-0.439	-0.162	1.977			-0.518	-0.412	2.050			-0.505	-0.471	1.953			-0.117	0.075	1.683			-0.297	-0.023	1.486
-0.252	-0.213	1.772			-0.221	-0.150	1.800			-0.220	0.188	1.793			-0.241	0.376	1.743			-0.388	0.109	1.925			-0.439	-0.162	1.977			-0.519	-0.412	2.051			-0.504	-0.470	1.952			-0.117	0.075	1.683			-0.297	-0.023	1.486
-0.252	-0.212	1.772			-0.222	-0.150	1.800			-0.220	0.189	1.793			-0.242	0.375	1.742			-0.388	0.109	1.925			-0.439	-0.162	1.977			-0.519	-0.412	2.052			-0.503	-0.469	1.952			-0.117	0.075	1.682			-0.298	-0.023	1.486
-0.252	-0.212	1.772			-0.222	-0.150	1.800			-0.220	0.189	1.793			-0.241	0.375	1.742			-0.388	0.110	1.926			-0.438	-0.162	1.976			-0.519	-0.412	2.052			-0.503	-0.468	1.951			-0.117	0.075	1.682			-0.298	-0.023	1.486
-0.252	-0.212	1.772			-0.222	-0.149	1.800			-0.220	0.189	1.793			-0.241	0.376	1.742			-0.388	0.110	1.926			-0.438	-0.162	1.976			-0.519	-0.412	2.053			-0.502	-0.466	1.951			-0.117	0.074	1.682			-0.298	-0.023	1.486
-0.251	-0.211	1.772			-0.222	-0.149	1.800			-0.220	0.189	1.793			-0.241	0.376	1.742			-0.388	0.110	1.927			-0.443	-0.158	1.987			-0.519	-0.412	2.053			-0.501	-0.464	1.950			-0.117	0.074	1.682			-0.299	-0.023	1.486
-0.251	-0.211	1.772			-0.222	-0.149	1.800			-0.220	0.189	1.793			-0.241	0.376	1.742			-0.388	0.110	1.927			-0.444	-0.157	1.991			-0.519	-0.412	2.053			-0.501	-0.462	1.950			-0.117	0.074	1.682			-0.299	-0.023	1.486
-0.251	-0.210	1.773			-0.222	-0.148	1.800			-0.220	0.189	1.793			-0.241	0.376	1.742			-0.388	0.110	1.928			-0.444	-0.157	1.991			-0.519	-0.412	2.054			-0.501	-0.462	1.949			-0.117	0.074	1.681			-0.299	-0.023	1.486
-0.251	-0.210	1.773			-0.222	-0.148	1.800			-0.220	0.190	1.793			-0.241	0.376	1.743			-0.387	0.111	1.928			-0.445	-0.157	1.993			-0.518	-0.412	2.054			-0.501	-0.461	1.950			-0.117	0.074	1.681			-0.300	-0.023	1.487
-0.251	-0.209	1.773			-0.222	-0.147	1.800			-0.220	0.190	1.793			-0.240	0.376	1.743			-0.387	0.111	1.929			-0.445	-0.157	1.994			-0.517	-0.410	2.050			-0.501	-0.461	1.951			-0.117	0.074	1.681			-0.300	-0.022	1.487
-0.250	-0.209	1.774			-0.222	-0.147	1.800			-0.220	0.190	1.793			-0.240	0.377	1.744			-0.387	0.111	1.929			-0.446	-0.157	1.994			-0.516	-0.409	2.048			-0.502	-0.461	1.951			-0.117	0.074	1.681			-0.300	-0.022	1.487
-0.250	-0.208	1.774			-0.221	-0.146	1.800			-0.219	0.190	1.793			-0.239	0.377	1.744			-0.387	0.111	1.930			-0.446	-0.157	1.995			-0.514	-0.408	2.046			-0.502	-0.461	1.952			-0.117	0.075	1.682			-0.300	-0.022	1.487
-0.250	-0.207	1.775			-0.221	-0.146	1.801			-0.219	0.191	1.794			-0.239	0.377	1.745			-0.387	0.111	1.930			-0.447	-0.156	1.996			-0.513	-0.407	2.043			-0.502	-0.460	1.952			-0.117	0.075	1.683			-0.300	-0.022	1.487
-0.249	-0.207	1.775			-0.221	-0.145	1.801			-0.219	0.191	1.794			-0.238	0.378	1.746			-0.387	0.112	1.931			-0.447	-0.156	1.996			-0.512	-0.406	2.041			-0.503	-0.460	1.953			-0.116	0.075	1.684			-0.301	-0.022	1.488
-0.249	-0.206	1.776			-0.221	-0.144	1.801			-0.218	0.192	1.795			-0.238	0.378	1.747			-0.387	0.112	1.932			-0.447	-0.156	1.997			-0.511	-0.404	2.039			-0.504	-0.460	1.954			-0.116	0.076	1.685			-0.300	-0.022	1.489
-0.248	-0.205	1.776			-0.220	-0.143	1.802			-0.217	0.192	1.796			-0.237	0.379	1.749			-0.387	0.112	1.933			-0.447	-0.156	1.997			-0.509	-0.402	2.037			-0.504	-0.460	1.955			-0.116	0.076	1.687			-0.299	-0.021	1.490
-0.248	-0.205	1.777			-0.220	-0.143	1.803			-0.217	0.193	1.797			-0.236	0.379	1.750			-0.387	0.113	1.934			-0.448	-0.156	1.998			-0.508	-0.400	2.035			-0.505	-0.459	1.956			-0.115	0.077	1.688			-0.298	-0.021	1.491
-0.246	-0.205	1.778			-0.219	-0.143	1.804			-0.216	0.193	1.799			-0.235	0.380	1.752			-0.387	0.113	1.935			-0.448	-0.155	1.998			-0.507	-0.398	2.033			-0.506	-0.459	1.957			-0.114	0.077	1.689			-0.297	-0.021	1.491
-0.245	-0.205	1.779			-0.217	-0.143	1.804			-0.214	0.194	1.800			-0.234	0.380	1.753			-0.386	0.113	1.935			-0.448	-0.155	1.999			-0.505	-0.397	2.032			-0.506	-0.459	1.958			-0.112	0.078	1.691			-0.297	-0.021	1.492
-0.243	-0.204	1.779			-0.216	-0.142	1.806			-0.212	0.194	1.801			-0.232	0.381	1.755			-0.384	0.114	1.936			-0.447	-0.155	1.999			-0.503	-0.396	2.030			-0.506	-0.458	1.958			-0.111	0.079	1.692			-0.289	-0.020	1.495
-0.241	-0.203	1.780			-0.213	-0.141	1.807			-0.210	0.195	1.802			-0.230	0.381	1.756			-0.382	0.114	1.937			-0.447	-0.155	1.999			-0.500	-0.395	2.027			-0.506	-0.458	1.958			-0.108	0.079	1.693			-0.268	-0.018	1.504
-0.236	-0.204	1.781			-0.209	-0.142	1.807			-0.206	0.195	1.803			-0.226	0.382	1.758			-0.380	0.115	1.938			-0.443	-0.156	1.998			-0.491	-0.392	2.017			-0.505	-0.458	1.957			-0.104	0.080	1.694			-0.258	-0.018	1.509
-0.232	-0.205	1.781			-0.204	-0.142	1.808			-0.202	0.196	1.804			-0.223	0.382	1.759			-0.377	0.115	1.939			-0.440	-0.156	1.996			-0.484	-0.390	2.011			-0.503	-0.457	1.956			-0.100	0.081	1.695			-0.252	-0.017	1.511
-0.228	-0.207	1.781			-0.199	-0.143	1.809			-0.197	0.197	1.805			-0.217	0.383	1.760			-0.374	0.116	1.940			-0.436	-0.157	1.995			-0.480	-0.389	2.007			-0.501	-0.457	1.954			-0.095	0.081	1.696			-0.247	-0.017	1.512
-0.222	-0.209	1.781			-0.194	-0.145	1.809			-0.192	0.198	1.806			-0.212	0.383	1.761			-0.369	0.116	1.941			-0.431	-0.157	1.994			-0.471	-0.388	2.001			-0.494	-0.456	1.950			-0.090	0.082	1.696			-0.243	-0.016	1.513
-0.217	-0.210	1.781			-0.188	-0.146	1.809			-0.186	0.199	1.807			-0.206	0.384	1.762			-0.364	0.117	1.942			-0.423	-0.157	1.991			-0.464	-0.387	1.997			-0.487	-0.455	1.946			-0.083	0.083	1.697			-0.239	-0.016	1.513
-0.211	-0.212	1.780			-0.181	-0.148	1.810			-0.180	0.200	1.807			-0.200	0.384	1.762			-0.357	0.117	1.942			-0.414	-0.158	1.988			-0.441	-0.384	1.977			-0.481	-0.456	1.943			-0.078	0.084	1.698			-0.234	-0.015	1.514
-0.205	-0.214	1.779			-0.175	-0.149	1.809			-0.173	0.200	1.806			-0.193	0.385	1.762			-0.343	0.118	1.938			-0.404	-0.158	1.983			-0.429	-0.383	1.968			-0.474	-0.456	1.939			-0.072	0.085	1.698			-0.223	-0.013	1.515
-0.197	-0.213	1.779			-0.167	-0.149	1.809			-0.165	0.201	1.806			-0.187	0.385	1.763			-0.334	0.118	1.935			-0.391	-0.157	1.976			-0.420	-0.382	1.959			-0.466	-0.457	1.936			-0.066	0.086	1.698			-0.209	-0.011	1.519
-0.192	-0.213	1.779			-0.161	-0.149	1.809			-0.158	0.202	1.806			-0.181	0.386	1.763			-0.327	0.119	1.935			-0.382	-0.155	1.972			-0.413	-0.382	1.954			-0.453	-0.453	1.933			-0.060	0.086	1.698			-0.200	-0.010	1.522
-0.187	-0.212	1.779			-0.156	-0.148	1.810			-0.152	0.203	1.806			-0.176	0.387	1.763			-0.321	0.119	1.935			-0.375	-0.154	1.970			-0.407	-0.382	1.950			-0.432	-0.450	1.927			-0.055	0.086	1.697			-0.194	-0.009	1.523
-0.182	-0.211	1.780			-0.151	-0.147	1.810			-0.146	0.203	1.805			-0.171	0.387	1.763			-0.314	0.120	1.934			-0.368	-0.153	1.972			-0.403	-0.381	1.947			-0.421	-0.448	1.923			-0.051	0.086	1.696			-0.189	-0.009	1.525
-0.178	-0.210	1.780			-0.147	-0.146	1.810			-0.141	0.204	1.804			-0.166	0.388	1.763			-0.309	0.120	1.934			-0.362	-0.152	1.975			-0.398	-0.382	1.945			-0.413	-0.447	1.921			-0.046	0.086	1.695			-0.184	-0.008	1.526
-0.175	-0.209	1.781			-0.143	-0.145	1.810			-0.136	0.204	1.803			-0.162	0.388	1.763			-0.304	0.121	1.934			-0.358	-0.151	1.976			-0.393	-0.382	1.942			-0.408	-0.447	1.919			-0.042	0.087	1.695			-0.180	-0.008	1.527
-0.171	-0.208	1.781			-0.140	-0.144	1.810			-0.132	0.205	1.803			-0.158	0.388	1.764			-0.300	0.121	1.934			-0.354	-0.151	1.977			-0.388	-0.385	1.940			-0.401	-0.458	1.921			-0.039	0.087	1.695			-0.176	-0.007	1.528
-0.169	-0.207	1.781			-0.137	-0.143	1.810			-0.128	0.205	1.802			-0.155	0.388	1.764			-0.297	0.121	1.934			-0.350	-0.150	1.977			-0.384	-0.398	1.936			-0.398	-0.468	1.923			-0.037	0.087	1.695			-0.173	-0.007	1.529
-0.166	-0.206	1.781			-0.135	-0.143	1.810			-0.126	0.205	1.801			-0.152	0.389	1.764			-0.294	0.122	1.934			-0.347	-0.150	1.977			-0.381	-0.402	1.934			-0.395	-0.471	1.924			-0.034	0.087	1.695			-0.171	-0.007	1.530
-0.164	-0.205	1.781			-0.133	-0.142	1.810			-0.123	0.205	1.801			-0.150	0.389	1.765			-0.291	0.122	1.934			-0.346	-0.148	1.984			-0.378	-0.405	1.932			-0.392	-0.474	1.926			-0.032	0.087	1.694			-0.168	-0.006	1.531
-0.163	-0.204	1.782			-0.132	-0.141	1.810			-0.121	0.206	1.801			-0.148	0.389	1.765			-0.289	0.122	1.934			-0.344	-0.147	1.984			-0.386	-0.415	1.953			-0.398	-0.483	1.949			-0.030	0.087	1.694			-0.167	-0.006	1.531
-0.161	-0.204	1.782			-0.130	-0.140	1.810			-0.119	0.206	1.801			-0.146	0.389	1.765			-0.287	0.122	1.934			-0.342	-0.147	1.984			-0.386	-0.418	1.953			-0.398	-0.486	1.953			-0.029	0.087	1.694			-0.166	-0.006	1.531
-0.160	-0.203	1.782			-0.129	-0.140	1.810			-0.118	0.206	1.801			-0.144	0.389	1.765			-0.285	0.123	1.935			-0.346	-0.142	1.994			-0.387	-0.417	1.959			-0.399	-0.485	1.962			-0.027	0.087	1.694			-0.163	-0.007	1.532
-0.159	-0.202	1.782			-0.128	-0.139	1.810			-0.116	0.207	1.801			-0.143	0.389	1.765			-0.284	0.123	1.935			-0.347	-0.142	1.994			-0.391	-0.416	1.968			-0.399	-0.481	1.961			-0.026	0.088	1.694			-0.160	-0.008	1.532
-0.159	-0.200	1.782			-0.128	-0.138	1.810			-0.115	0.207	1.801			-0.142	0.390	1.766			-0.284	0.123	1.936			-0.347	-0.142	1.994			-0.391	-0.415	1.969			-0.400	-0.478	1.959			-0.025	0.088	1.694			-0.158	-0.009	1.532
-0.159	-0.199	1.783			-0.128	-0.137	1.810			-0.115	0.207	1.801			-0.142	0.390	1.766			-0.283	0.124	1.936			-0.348	-0.143	1.993			-0.392	-0.414	1.969			-0.402	-0.475	1.957			-0.024	0.088	1.695			-0.156	-0.010	1.532
-0.161	-0.200	1.783			-0.130	-0.137	1.810			-0.115	0.207	1.801			-0.142	0.390	1.766			-0.285	0.124	1.937			-0.354	-0.142	1.998			-0.393	-0.413	1.969			-0.408	-0.472	1.957			-0.025	0.088	1.695			-0.154	-0.011	1.532
-0.164	-0.199	1.784			-0.133	-0.136	1.810			-0.117	0.208	1.802			-0.144	0.390	1.767			-0.289	0.125	1.940			-0.358	-0.141	2.002			-0.395	-0.410	1.969			-0.413	-0.468	1.956			-0.026	0.088	1.695			-0.153	-0.012	1.532
-0.167	-0.198	1.784			-0.136	-0.135	1.810			-0.120	0.208	1.802			-0.146	0.390	1.766			-0.292	0.126	1.942			-0.362	-0.140	2.006			-0.398	-0.408	1.969			-0.423	-0.465	1.958			-0.028	0.088	1.695			-0.172	-0.011	1.532
-0.169	-0.197	1.785			-0.138	-0.134	1.810			-0.123	0.208	1.803			-0.149	0.390	1.766			-0.296	0.126	1.944			-0.366	-0.141	2.006			-0.415	-0.403	1.984			-0.432	-0.464	1.959			-0.030	0.088	1.695			-0.182	-0.011	1.532
-0.172	-0.196	1.785			-0.141	-0.134	1.811			-0.126	0.208	1.803			-0.153	0.390	1.766			-0.300	0.126	1.945			-0.369	-0.142	2.006			-0.423	-0.401	1.990			-0.438	-0.461	1.959			-0.032	0.088	1.695			-0.189	-0.010	1.532
-0.177	-0.199	1.785			-0.146	-0.135	1.810			-0.129	0.208	1.804			-0.157	0.390	1.765			-0.303	0.126	1.947			-0.373	-0.143	2.006			-0.428	-0.400	1.992			-0.444	-0.459	1.957			-0.035	0.088	1.695			-0.194	-0.010	1.532
-0.180	-0.200	1.785			-0.149	-0.136	1.810			-0.133	0.209	1.804			-0.160	0.389	1.765			-0.306	0.126	1.947			-0.376	-0.143	2.006			-0.431	-0.398	1.993			-0.448	-0.457	1.955			-0.038	0.087	1.695			-0.198	-0.010	1.533
-0.183	-0.199	1.785			-0.153	-0.136	1.810			-0.136	0.209	1.804			-0.164	0.389	1.765			-0.310	0.126	1.948			-0.379	-0.143	2.005			-0.434	-0.396	1.993			-0.452	-0.455	1.954			-0.041	0.087	1.695			-0.201	-0.010	1.533
-0.187	-0.199	1.786			-0.156	-0.135	1.810			-0.141	0.209	1.805			-0.167	0.389	1.765			-0.314	0.126	1.949			-0.383	-0.144	2.005			-0.437	-0.394	1.992			-0.455	-0.454	1.952			-0.044	0.087	1.694			-0.204	-0.010	1.533
-0.190	-0.198	1.786			-0.159	-0.135	1.811			-0.145	0.209	1.806			-0.170	0.389	1.765			-0.319	0.127	1.952			-0.387	-0.144	2.005			-0.439	-0.392	1.989			-0.459	-0.453	1.951			-0.048	0.086	1.694			-0.206	-0.010	1.533
-0.192	-0.197	1.786			-0.162	-0.134	1.811			-0.148	0.209	1.806			-0.174	0.389	1.764			-0.324	0.127	1.953			-0.390	-0.144	2.006			-0.441	-0.389	1.988			-0.461	-0.453	1.949			-0.051	0.086	1.693			-0.209	-0.010	1.534
-0.195	-0.197	1.787			-0.164	-0.133	1.811			-0.151	0.209	1.806			-0.178	0.388	1.764			-0.328	0.127	1.954			-0.394	-0.145	2.007			-0.443	-0.388	1.987			-0.464	-0.453	1.948			-0.053	0.086	1.693			-0.210	-0.010	1.534
-0.197	-0.196	1.787			-0.167	-0.133	1.811			-0.154	0.209	1.806			-0.182	0.388	1.763			-0.331	0.127	1.955			-0.396	-0.145	2.007			-0.445	-0.387	1.987			-0.466	-0.453	1.947			-0.056	0.085	1.693			-0.212	-0.011	1.534
-0.199	-0.195	1.787			-0.169	-0.133	1.811			-0.157	0.209	1.806			-0.185	0.388	1.762			-0.334	0.127	1.956			-0.399	-0.145	2.007			-0.446	-0.387	1.987			-0.468	-0.452	1.946			-0.059	0.085	1.692			-0.214	-0.011	1.535
-0.201	-0.195	1.787			-0.171	-0.132	1.811			-0.159	0.209	1.806			-0.188	0.388	1.762			-0.336	0.128	1.956			-0.401	-0.145	2.008			-0.448	-0.386	1.987			-0.470	-0.452	1.945			-0.062	0.085	1.692			-0.215	-0.011	1.535
-0.204	-0.196	1.787			-0.173	-0.133	1.811			-0.162	0.209	1.806			-0.191	0.388	1.761			-0.339	0.128	1.956			-0.403	-0.145	2.008			-0.450	-0.386	1.987			-0.471	-0.452	1.945			-0.064	0.085	1.692			-0.217	-0.011	1.535
-0.206	-0.197	1.786			-0.175	-0.133	1.811			-0.164	0.208	1.806			-0.194	0.387	1.761			-0.341	0.128	1.956			-0.405	-0.145	2.008			-0.457	-0.388	1.997			-0.475	-0.453	1.947			-0.066	0.084	1.691			-0.218	-0.011	1.535
-0.207	-0.197	1.786			-0.177	-0.133	1.811			-0.166	0.208	1.806			-0.196	0.387	1.760			-0.344	0.128	1.956			-0.407	-0.145	2.008			-0.458	-0.388	1.995			-0.476	-0.454	1.947			-0.068	0.084	1.691			-0.219	-0.011	1.535
-0.209	-0.197	1.786			-0.179	-0.134	1.810			-0.168	0.208	1.806			-0.198	0.387	1.760			-0.346	0.127	1.956			-0.410	-0.147	2.005			-0.459	-0.388	1.994			-0.478	-0.455	1.947			-0.070	0.084	1.691			-0.220	-0.011	1.535
-0.211	-0.197	1.785			-0.181	-0.133	1.810			-0.170	0.208	1.805			-0.201	0.387	1.759			-0.348	0.127	1.955			-0.411	-0.148	2.002			-0.461	-0.388	1.994			-0.480	-0.456	1.946			-0.072	0.084	1.691			-0.221	-0.011	1.535
-0.212	-0.197	1.785			-0.182	-0.133	1.810			-0.172	0.208	1.805			-0.203	0.387	1.759			-0.350	0.127	1.955			-0.413	-0.149	1.999			-0.462	-0.389	1.994			-0.481	-0.458	1.945			-0.073	0.084	1.690			-0.222	-0.012	1.535
-0.213	-0.197	1.785			-0.183	-0.133	1.810			-0.174	0.208	1.805			-0.205	0.387	1.758			-0.352	0.126	1.954			-0.414	-0.150	1.997			-0.460	-0.388	1.984			-0.482	-0.459	1.944			-0.075	0.084	1.690			-0.223	-0.012	1.535
-0.215	-0.196	1.784			-0.185	-0.133	1.809			-0.176	0.207	1.804			-0.206	0.387	1.758			-0.354	0.126	1.954			-0.415	-0.151	1.995			-0.460	-0.388	1.982			-0.483	-0.460	1.943			-0.076	0.084	1.690			-0.224	-0.012	1.535
-0.216	-0.196	1.784			-0.186	-0.133	1.809			-0.178	0.207	1.804			-0.208	0.387	1.757			-0.355	0.126	1.953			-0.417	-0.152	1.992			-0.459	-0.388	1.977			-0.484	-0.460	1.942			-0.078	0.084	1.690			-0.225	-0.012	1.535
-0.217	-0.196	1.784			-0.187	-0.133	1.809			-0.179	0.207	1.804			-0.210	0.386	1.757			-0.357	0.126	1.953			-0.417	-0.153	1.989			-0.458	-0.387	1.972			-0.484	-0.461	1.940			-0.079	0.084	1.689			-0.226	-0.012	1.535
-0.218	-0.196	1.784			-0.188	-0.133	1.809			-0.180	0.207	1.803			-0.211	0.386	1.756			-0.358	0.125	1.952			-0.418	-0.154	1.986			-0.458	-0.386	1.968			-0.485	-0.461	1.939			-0.080	0.084	1.689			-0.226	-0.012	1.535
-0.219	-0.197	1.782			-0.189	-0.134	1.808			-0.182	0.207	1.803			-0.212	0.386	1.756			-0.360	0.125	1.950			-0.419	-0.156	1.983			-0.457	-0.385	1.965			-0.485	-0.462	1.937			-0.081	0.084	1.689			-0.227	-0.012	1.535
-0.220	-0.199	1.781			-0.190	-0.135	1.807			-0.183	0.206	1.802			-0.213	0.386	1.755			-0.361	0.124	1.948			-0.420	-0.156	1.981			-0.456	-0.384	1.962			-0.485	-0.462	1.935			-0.082	0.084	1.688			-0.228	-0.012	1.535
-0.221	-0.199	1.780			-0.191	-0.135	1.806			-0.184	0.206	1.802			-0.214	0.386	1.755			-0.362	0.123	1.947			-0.420	-0.157	1.978			-0.456	-0.384	1.959			-0.486	-0.462	1.934			-0.083	0.084	1.688			-0.228	-0.013	1.535
-0.221	-0.200	1.780			-0.192	-0.136	1.806			-0.185	0.206	1.802			-0.215	0.386	1.755			-0.363	0.123	1.945			-0.421	-0.158	1.976			-0.456	-0.383	1.958			-0.486	-0.462	1.932			-0.084	0.084	1.688			-0.229	-0.013	1.534
-0.222	-0.200	1.779			-0.192	-0.136	1.805			-0.186	0.206	1.801			-0.216	0.386	1.754			-0.363	0.122	1.944			-0.421	-0.159	1.974			-0.456	-0.383	1.957			-0.486	-0.462	1.930			-0.084	0.084	1.688			-0.229	-0.013	1.534
-0.222	-0.201	1.778			-0.193	-0.137	1.805			-0.186	0.206	1.801			-0.217	0.386	1.754			-0.364	0.122	1.942			-0.421	-0.159	1.973			-0.456	-0.383	1.955			-0.486	-0.461	1.928			-0.085	0.084	1.688			-0.230	-0.013	1.534
-0.223	-0.202	1.777			-0.193	-0.137	1.804			-0.187	0.205	1.800			-0.218	0.386	1.754			-0.364	0.121	1.940			-0.422	-0.160	1.971			-0.455	-0.382	1.953			-0.486	-0.461	1.927			-0.086	0.084	1.687			-0.230	-0.013	1.534
-0.223	-0.203	1.776			-0.194	-0.139	1.803			-0.188	0.205	1.800			-0.218	0.386	1.753			-0.365	0.121	1.939			-0.422	-0.160	1.971			-0.455	-0.382	1.952			-0.486	-0.461	1.925			-0.086	0.084	1.687			-0.230	-0.013	1.533
-0.223	-0.204	1.775			-0.194	-0.139	1.803			-0.188	0.205	1.799			-0.219	0.386	1.753			-0.365	0.120	1.937			-0.423	-0.160	1.970			-0.454	-0.381	1.950			-0.486	-0.461	1.924			-0.087	0.084	1.687			-0.231	-0.013	1.533
-0.223	-0.204	1.775			-0.194	-0.139	1.802			-0.189	0.205	1.799			-0.219	0.386	1.753			-0.365	0.120	1.935			-0.423	-0.160	1.970			-0.454	-0.381	1.948			-0.486	-0.461	1.922			-0.087	0.084	1.687			-0.231	-0.013	1.533
-0.223	-0.204	1.774			-0.194	-0.140	1.802			-0.189	0.205	1.798			-0.220	0.386	1.752			-0.365	0.119	1.934			-0.424	-0.160	1.969			-0.453	-0.381	1.946			-0.486	-0.461	1.921			-0.088	0.084	1.687			-0.231	-0.014	1.532
-0.223	-0.204	1.773			-0.194	-0.140	1.801			-0.190	0.204	1.798			-0.220	0.386	1.752			-0.365	0.119	1.933			-0.424	-0.161	1.968			-0.453	-0.380	1.945			-0.486	-0.460	1.920			-0.088	0.084	1.687			-0.231	-0.014	1.532
-0.223	-0.205	1.773			-0.194	-0.140	1.801			-0.190	0.204	1.797			-0.220	0.386	1.751			-0.365	0.119	1.932			-0.424	-0.161	1.967			-0.452	-0.380	1.943			-0.486	-0.460	1.919			-0.088	0.084	1.686			-0.231	-0.014	1.531
-0.223	-0.205	1.772			-0.194	-0.141	1.800			-0.190	0.204	1.797			-0.219	0.386	1.751			-0.365	0.119	1.931			-0.424	-0.161	1.966			-0.452	-0.379	1.942			-0.486	-0.460	1.918			-0.089	0.084	1.686			-0.231	-0.014	1.531
-0.223	-0.206	1.772			-0.194	-0.141	1.800			-0.190	0.204	1.797			-0.219	0.386	1.751			-0.365	0.119	1.930			-0.424	-0.161	1.965			-0.452	-0.379	1.942			-0.486	-0.460	1.917			-0.089	0.084	1.686			-0.231	-0.014	1.530
-0.223	-0.206	1.771			-0.194	-0.142	1.800			-0.190	0.203	1.796			-0.219	0.386	1.750			-0.365	0.119	1.929			-0.424	-0.161	1.964			-0.452	-0.379	1.941			-0.485	-0.460	1.916			-0.089	0.084	1.686			-0.230	-0.014	1.529
-0.223	-0.206	1.770			-0.194	-0.142	1.799			-0.190	0.203	1.796			-0.218	0.386	1.750			-0.365	0.119	1.928			-0.423	-0.161	1.963			-0.451	-0.379	1.940			-0.485	-0.460	1.916			-0.089	0.084	1.686			-0.230	-0.015	1.528
-0.222	-0.207	1.770			-0.193	-0.142	1.799			-0.190	0.203	1.795			-0.217	0.386	1.749			-0.364	0.119	1.927			-0.423	-0.161	1.962			-0.451	-0.379	1.939			-0.485	-0.460	1.915			-0.089	0.084	1.685			-0.229	-0.015	1.527
-0.222	-0.207	1.769			-0.193	-0.143	1.798			-0.190	0.203	1.795			-0.216	0.386	1.748			-0.364	0.119	1.926			-0.424	-0.159	1.964			-0.451	-0.379	1.938			-0.485	-0.460	1.914			-0.089	0.084	1.685			-0.229	-0.015	1.526
-0.221	-0.207	1.769			-0.192	-0.143	1.798			-0.190	0.202	1.794			-0.215	0.386	1.747			-0.363	0.119	1.925			-0.424	-0.158	1.966			-0.451	-0.378	1.938			-0.485	-0.460	1.913			-0.089	0.084	1.685			-0.228	-0.016	1.524
-0.221	-0.208	1.768			-0.192	-0.144	1.797			-0.189	0.202	1.794			-0.213	0.386	1.747			-0.363	0.119	1.924			-0.425	-0.154	1.973			-0.450	-0.378	1.937			-0.485	-0.460	1.913			-0.088	0.084	1.685			-0.228	-0.016	1.523
-0.220	-0.209	1.767			-0.191	-0.144	1.797			-0.189	0.202	1.793			-0.212	0.386	1.746			-0.363	0.119	1.924			-0.426	-0.153	1.974			-0.450	-0.378	1.936			-0.484	-0.460	1.912			-0.088	0.084	1.684			-0.227	-0.016	1.522
-0.220	-0.209	1.767			-0.190	-0.145	1.796			-0.188	0.201	1.792			-0.211	0.385	1.744			-0.362	0.119	1.923			-0.426	-0.152	1.975			-0.452	-0.380	1.940			-0.484	-0.460	1.912			-0.088	0.084	1.684			-0.227	-0.017	1.521
-0.219	-0.210	1.766			-0.190	-0.146	1.796			-0.188	0.201	1.792			-0.209	0.385	1.743			-0.362	0.119	1.922			-0.426	-0.152	1.975			-0.452	-0.381	1.940			-0.484	-0.460	1.911			-0.087	0.084	1.684			-0.226	-0.017	1.520
-0.218	-0.211	1.765			-0.189	-0.146	1.795			-0.187	0.201	1.791			-0.208	0.385	1.742			-0.361	0.119	1.922			-0.426	-0.152	1.975			-0.452	-0.381	1.940			-0.484	-0.460	1.911			-0.087	0.084	1.683			-0.226	-0.017	1.519
-0.218	-0.212	1.765			-0.188	-0.147	1.795			-0.187	0.200	1.790			-0.206	0.385	1.741			-0.361	0.119	1.921			-0.426	-0.151	1.976			-0.452	-0.381	1.940			-0.484	-0.460	1.910			-0.086	0.084	1.683			-0.225	-0.018	1.518
-0.217	-0.212	1.764			-0.188	-0.148	1.794			-0.186	0.200	1.790			-0.205	0.385	1.740			-0.360	0.119	1.920			-0.426	-0.151	1.976			-0.451	-0.381	1.939			-0.484	-0.459	1.910			-0.085	0.084	1.682			-0.225	-0.018	1.517
-0.217	-0.213	1.764			-0.187	-0.148	1.794			-0.185	0.200	1.789			-0.203	0.384	1.739			-0.360	0.119	1.920			-0.426	-0.151	1.976			-0.451	-0.381	1.939			-0.484	-0.459	1.909			-0.084	0.084	1.682			-0.224	-0.018	1.516
-0.216	-0.213	1.763			-0.187	-0.149	1.793			-0.185	0.199	1.788			-0.202	0.384	1.738			-0.359	0.120	1.919			-0.426	-0.151	1.975			-0.451	-0.382	1.938			-0.484	-0.459	1.909			-0.084	0.084	1.681			-0.224	-0.018	1.515
-0.216	-0.214	1.762			-0.186	-0.150	1.793			-0.184	0.199	1.788			-0.200	0.383	1.736			-0.358	0.119	1.918			-0.424	-0.151	1.972			-0.450	-0.382	1.936			-0.484	-0.459	1.908			-0.083	0.084	1.681			-0.223	-0.019	1.514
-0.215	-0.215	1.762			-0.185	-0.150	1.792			-0.183	0.198	1.787			-0.198	0.383	1.735			-0.358	0.119	1.917			-0.424	-0.152	1.971			-0.450	-0.382	1.935			-0.484	-0.459	1.908			-0.082	0.084	1.680			-0.222	-0.019	1.513
-0.215	-0.216	1.761			-0.185	-0.151	1.792			-0.183	0.198	1.786			-0.197	0.383	1.734			-0.357	0.119	1.915			-0.424	-0.152	1.970			-0.450	-0.383	1.933			-0.484	-0.459	1.907			-0.081	0.084	1.680			-0.222	-0.019	1.512
-0.214	-0.216	1.760			-0.184	-0.152	1.791			-0.182	0.197	1.786			-0.195	0.382	1.733			-0.356	0.118	1.914			-0.424	-0.152	1.969			-0.450	-0.383	1.932			-0.484	-0.459	1.906			-0.081	0.084	1.679			-0.221	-0.019	1.511
-0.214	-0.217	1.760			-0.184	-0.153	1.791			-0.181	0.197	1.785			-0.194	0.382	1.733			-0.356	0.118	1.912			-0.423	-0.153	1.968			-0.450	-0.384	1.930			-0.484	-0.459	1.906			-0.080	0.083	1.679			-0.221	-0.020	1.511
-0.213	-0.218	1.759			-0.183	-0.153	1.790			-0.181	0.196	1.785			-0.192	0.381	1.732			-0.355	0.117	1.911			-0.423	-0.153	1.967			-0.450	-0.384	1.928			-0.484	-0.459	1.905			-0.079	0.083	1.678			-0.221	-0.020	1.510
-0.213	-0.218	1.759			-0.183	-0.153	1.790			-0.180	0.196	1.784			-0.191	0.381	1.731			-0.355	0.117	1.910			-0.423	-0.153	1.966			-0.450	-0.384	1.928			-0.484	-0.459	1.904			-0.078	0.083	1.678			-0.220	-0.020	1.509
-0.213	-0.217	1.758			-0.183	-0.153	1.789			-0.179	0.195	1.784			-0.190	0.381	1.731			-0.354	0.116	1.909			-0.423	-0.154	1.966			-0.450	-0.384	1.927			-0.484	-0.459	1.903			-0.078	0.083	1.678			-0.220	-0.020	1.508
-0.212	-0.216	1.757			-0.183	-0.153	1.789			-0.179	0.195	1.783			-0.189	0.381	1.731			-0.354	0.116	1.909			-0.423	-0.154	1.965			-0.453	-0.385	1.929			-0.484	-0.459	1.903			-0.077	0.083	1.677			-0.219	-0.020	1.508
-0.212	-0.215	1.757			-0.182	-0.153	1.789			-0.179	0.195	1.783			-0.188	0.381	1.731			-0.354	0.116	1.908			-0.423	-0.154	1.965			-0.453	-0.385	1.928			-0.484	-0.459	1.902			-0.077	0.082	1.677			-0.219	-0.020	1.507
-0.212	-0.215	1.757			-0.182	-0.153	1.788			-0.178	0.195	1.782			-0.187	0.381	1.731			-0.354	0.116	1.908			-0.423	-0.154	1.965			-0.453	-0.386	1.928			-0.485	-0.459	1.902			-0.076	0.082	1.677			-0.219	-0.021	1.507
-0.212	-0.215	1.756			-0.182	-0.152	1.788			-0.178	0.194	1.782			-0.186	0.381	1.731			-0.353	0.116	1.907			-0.422	-0.154	1.964			-0.453	-0.386	1.927			-0.485	-0.459	1.901			-0.076	0.082	1.677			-0.219	-0.021	1.506
-0.212	-0.214	1.756			-0.182	-0.152	1.788			-0.178	0.194	1.782			-0.186	0.381	1.731			-0.353	0.116	1.907			-0.422	-0.154	1.964			-0.453	-0.386	1.926			-0.485	-0.458	1.900			-0.076	0.082	1.676			-0.218	-0.021	1.506
-0.212	-0.213	1.755			-0.182	-0.151	1.787			-0.177	0.194	1.782			-0.186	0.381	1.732			-0.353	0.116	1.907			-0.422	-0.154	1.964			-0.455	-0.387	1.929			-0.485	-0.458	1.900			-0.075	0.082	1.676			-0.218	-0.021	1.505
-0.212	-0.212	1.755			-0.182	-0.151	1.787			-0.177	0.194	1.782			-0.186	0.381	1.732			-0.353	0.116	1.907			-0.422	-0.154	1.964			-0.455	-0.387	1.929			-0.485	-0.458	1.899			-0.075	0.082	1.676			-0.218	-0.021	1.505
-0.212	-0.211	1.755			-0.182	-0.150	1.787			-0.177	0.194	1.781			-0.188	0.381	1.734			-0.353	0.116	1.907			-0.422	-0.154	1.963			-0.455	-0.388	1.928			-0.485	-0.459	1.899			-0.075	0.082	1.676			-0.218	-0.021	1.505
-0.213	-0.210	1.755			-0.182	-0.149	1.787			-0.177	0.194	1.781			-0.189	0.381	1.735			-0.353	0.116	1.907			-0.422	-0.155	1.962			-0.455	-0.388	1.928			-0.485	-0.459	1.899			-0.075	0.082	1.676			-0.218	-0.021	1.504
-0.213	-0.209	1.754			-0.182	-0.148	1.787			-0.177	0.194	1.781			-0.191	0.381	1.736			-0.353	0.116	1.907			-0.423	-0.154	1.963			-0.455	-0.388	1.928			-0.485	-0.459	1.898			-0.075	0.082	1.675			-0.218	-0.021	1.504
-0.213	-0.209	1.754			-0.182	-0.148	1.787			-0.177	0.195	1.781			-0.194	0.382	1.737			-0.353	0.116	1.907			-0.423	-0.154	1.963			-0.455	-0.388	1.927			-0.486	-0.459	1.898			-0.075	0.082	1.675			-0.218	-0.021	1.504
-0.214	-0.210	1.754			-0.182	-0.148	1.787			-0.178	0.195	1.781			-0.196	0.382	1.738			-0.353	0.116	1.907			-0.423	-0.154	1.963			-0.455	-0.388	1.927			-0.486	-0.459	1.898			-0.075	0.082	1.675			-0.217	-0.021	1.503
-0.214	-0.210	1.753			-0.182	-0.149	1.787			-0.178	0.195	1.781			-0.198	0.382	1.739			-0.354	0.116	1.907			-0.424	-0.154	1.964			-0.455	-0.388	1.926			-0.486	-0.459	1.897			-0.075	0.082	1.675			-0.217	-0.021	1.503
-0.215	-0.211	1.753			-0.183	-0.149	1.786			-0.179	0.196	1.781			-0.201	0.382	1.740			-0.354	0.116	1.907			-0.424	-0.154	1.964			-0.455	-0.387	1.926			-0.486	-0.459	1.897			-0.076	0.082	1.675			-0.217	-0.021	1.503
-0.215	-0.212	1.753			-0.183	-0.149	1.786			-0.180	0.196	1.781			-0.203	0.382	1.740			-0.355	0.115	1.906			-0.424	-0.155	1.964			-0.455	-0.387	1.925			-0.486	-0.459	1.897			-0.076	0.082	1.674			-0.217	-0.021	1.503
-0.216	-0.213	1.753			-0.184	-0.150	1.786			-0.181	0.197	1.780			-0.206	0.382	1.741			-0.356	0.115	1.906			-0.425	-0.155	1.964			-0.455	-0.387	1.925			-0.486	-0.459	1.897			-0.077	0.082	1.674			-0.218	-0.021	1.503
-0.217	-0.212	1.753			-0.185	-0.149	1.786			-0.182	0.197	1.780			-0.209	0.383	1.741			-0.357	0.115	1.907			-0.425	-0.155	1.964			-0.455	-0.387	1.925			-0.486	-0.460	1.897			-0.078	0.082	1.674			-0.218	-0.021	1.503
-0.218	-0.212	1.753			-0.186	-0.149	1.787			-0.183	0.198	1.780			-0.211	0.383	1.742			-0.358	0.115	1.907			-0.425	-0.155	1.964			-0.455	-0.387	1.925			-0.486	-0.460	1.896			-0.078	0.082	1.674			-0.218	-0.021	1.503
-0.219	-0.212	1.754			-0.187	-0.149	1.787			-0.184	0.198	1.780			-0.213	0.383	1.742			-0.360	0.115	1.908			-0.426	-0.155	1.964			-0.456	-0.387	1.927			-0.486	-0.460	1.896			-0.079	0.082	1.674			-0.218	-0.021	1.503
-0.220	-0.212	1.754			-0.188	-0.149	1.787			-0.185	0.199	1.780			-0.215	0.383	1.742			-0.361	0.115	1.908			-0.426	-0.156	1.964			-0.458	-0.387	1.931			-0.486	-0.460	1.896			-0.080	0.082	1.673			-0.219	-0.020	1.503
-0.221	-0.212	1.754			-0.189	-0.148	1.787			-0.187	0.199	1.781			-0.217	0.383	1.743			-0.362	0.115	1.909			-0.427	-0.156	1.964			-0.458	-0.387	1.931			-0.486	-0.460	1.896			-0.081	0.082	1.673			-0.219	-0.020	1.503
-0.222	-0.211	1.754			-0.190	-0.148	1.787			-0.188	0.200	1.781			-0.218	0.383	1.743			-0.363	0.115	1.910			-0.427	-0.156	1.964			-0.458	-0.386	1.931			-0.486	-0.460	1.896			-0.082	0.083	1.673			-0.220	-0.020	1.504
-0.223	-0.211	1.755			-0.191	-0.148	1.788			-0.189	0.200	1.781			-0.220	0.383	1.743			-0.365	0.115	1.910			-0.428	-0.156	1.964			-0.458	-0.386	1.931			-0.486	-0.460	1.896			-0.083	0.083	1.673			-0.220	-0.020	1.504
-0.224	-0.210	1.755			-0.192	-0.147	1.788			-0.190	0.200	1.781			-0.221	0.383	1.743			-0.366	0.115	1.910			-0.428	-0.156	1.964			-0.459	-0.385	1.931			-0.486	-0.460	1.896			-0.084	0.083	1.673			-0.221	-0.020	1.504
-0.225	-0.210	1.755			-0.193	-0.147	1.788			-0.191	0.201	1.781			-0.222	0.383	1.743			-0.367	0.115	1.911			-0.429	-0.157	1.964			-0.459	-0.384	1.931			-0.486	-0.460	1.896			-0.085	0.083	1.673			-0.221	-0.020	1.505
-0.225	-0.209	1.755			-0.193	-0.146	1.788			-0.191	0.201	1.781			-0.223	0.383	1.743			-0.368	0.115	1.911			-0.429	-0.157	1.964			-0.459	-0.384	1.931			-0.486	-0.460	1.896			-0.086	0.083	1.673			-0.222	-0.020	1.505
-0.226	-0.209	1.756			-0.194	-0.146	1.788			-0.192	0.201	1.781			-0.224	0.383	1.743			-0.369	0.115	1.911			-0.430	-0.158	1.963			-0.459	-0.384	1.931			-0.486	-0.460	1.896			-0.087	0.083	1.672			-0.223	-0.020	1.505
-0.226	-0.209	1.756			-0.195	-0.146	1.788			-0.193	0.201	1.781			-0.224	0.384	1.744			-0.369	0.115	1.911			-0.430	-0.158	1.963			-0.460	-0.383	1.931			-0.486	-0.460	1.896			-0.087	0.083	1.672			-0.223	-0.020	1.506
-0.227	-0.209	1.756			-0.195	-0.146	1.788			-0.193	0.201	1.781			-0.225	0.384	1.744			-0.370	0.115	1.912			-0.431	-0.159	1.962			-0.460	-0.383	1.931			-0.486	-0.460	1.896			-0.088	0.083	1.672			-0.224	-0.020	1.506
-0.227	-0.209	1.756			-0.196	-0.146	1.788			-0.194	0.202	1.781			-0.226	0.384	1.744			-0.371	0.115	1.912			-0.431	-0.159	1.962			-0.460	-0.383	1.931			-0.487	-0.460	1.897			-0.089	0.083	1.672			-0.224	-0.020	1.507
-0.228	-0.210	1.756			-0.196	-0.146	1.788			-0.195	0.202	1.781			-0.226	0.384	1.744			-0.372	0.114	1.912			-0.432	-0.160	1.961			-0.460	-0.382	1.931			-0.487	-0.460	1.897			-0.089	0.083	1.672			-0.225	-0.019	1.507
-0.228	-0.210	1.756			-0.197	-0.146	1.788			-0.195	0.202	1.781			-0.227	0.384	1.744			-0.372	0.114	1.912			-0.432	-0.160	1.961			-0.460	-0.382	1.931			-0.487	-0.460	1.897			-0.090	0.083	1.672			-0.225	-0.019	1.507
-0.228	-0.211	1.755			-0.197	-0.147	1.788			-0.196	0.202	1.781			-0.227	0.384	1.744			-0.373	0.114	1.912			-0.433	-0.161	1.960			-0.461	-0.382	1.930			-0.487	-0.460	1.897			-0.090	0.083	1.672			-0.226	-0.019	1.508
-0.229	-0.211	1.755			-0.198	-0.147	1.788			-0.196	0.202	1.781			-0.228	0.384	1.744			-0.373	0.114	1.912			-0.433	-0.161	1.960			-0.461	-0.382	1.930			-0.487	-0.460	1.897			-0.091	0.083	1.672			-0.227	-0.019	1.508
-0.229	-0.211	1.755			-0.198	-0.147	1.788			-0.196	0.202	1.781			-0.228	0.384	1.744			-0.374	0.114	1.912			-0.433	-0.161	1.959			-0.461	-0.381	1.929			-0.487	-0.460	1.897			-0.091	0.083	1.672			-0.227	-0.019	1.508
-0.229	-0.211	1.755			-0.198	-0.147	1.788			-0.197	0.202	1.781			-0.228	0.384	1.743			-0.374	0.114	1.912			-0.434	-0.161	1.959			-0.461	-0.381	1.929			-0.488	-0.460	1.897			-0.091	0.083	1.672			-0.228	-0.019	1.509
-0.230	-0.211	1.755			-0.199	-0.147	1.787			-0.197	0.202	1.781			-0.228	0.384	1.743			-0.375	0.114	1.912			-0.434	-0.162	1.959			-0.462	-0.381	1.930			-0.488	-0.460	1.897			-0.092	0.083	1.672			-0.228	-0.019	1.509
-0.230	-0.211	1.755			-0.199	-0.147	1.787			-0.198	0.202	1.781			-0.229	0.384	1.743			-0.375	0.114	1.912			-0.434	-0.162	1.958			-0.463	-0.381	1.930			-0.488	-0.460	1.897			-0.092	0.083	1.672			-0.229	-0.019	1.509
-0.231	-0.211	1.755			-0.199	-0.147	1.787			-0.198	0.202	1.781			-0.229	0.384	1.743			-0.375	0.114	1.912			-0.435	-0.162	1.958			-0.463	-0.381	1.930			-0.488	-0.460	1.897			-0.093	0.083	1.672			-0.230	-0.019	1.510
-0.231	-0.211	1.755			-0.200	-0.147	1.787			-0.198	0.202	1.781			-0.229	0.384	1.743			-0.376	0.114	1.912			-0.435	-0.162	1.958			-0.463	-0.381	1.930			-0.489	-0.461	1.897			-0.093	0.083	1.671			-0.231	-0.019	1.510
-0.231	-0.211	1.756			-0.200	-0.147	1.787			-0.199	0.202	1.781			-0.229	0.384	1.743			-0.376	0.114	1.912			-0.435	-0.162	1.959			-0.464	-0.380	1.929			-0.489	-0.461	1.897			-0.094	0.083	1.671			-0.233	-0.019	1.510
-0.232	-0.213	1.755			-0.201	-0.148	1.787			-0.199	0.202	1.780			-0.229	0.384	1.742			-0.376	0.114	1.912			-0.436	-0.162	1.959			-0.465	-0.381	1.931			-0.489	-0.461	1.897			-0.095	0.083	1.671			-0.235	-0.019	1.511
-0.233	-0.213	1.755			-0.201	-0.148	1.787			-0.199	0.202	1.780			-0.229	0.384	1.742			-0.376	0.114	1.912			-0.436	-0.162	1.959			-0.472	-0.395	1.936			-0.490	-0.462	1.897			-0.096	0.082	1.670			-0.238	-0.019	1.511
-0.233	-0.213	1.755			-0.202	-0.148	1.787			-0.200	0.202	1.780			-0.229	0.384	1.742			-0.377	0.113	1.912			-0.436	-0.162	1.959			-0.477	-0.403	1.939			-0.491	-0.463	1.898			-0.098	0.081	1.670			-0.241	-0.018	1.512
-0.234	-0.213	1.755			-0.203	-0.148	1.786			-0.200	0.202	1.780			-0.229	0.384	1.741			-0.377	0.112	1.910			-0.437	-0.162	1.959			-0.484	-0.413	1.946			-0.491	-0.463	1.898			-0.099	0.081	1.669			-0.247	-0.018	1.513
-0.235	-0.213	1.755			-0.203	-0.148	1.786			-0.201	0.202	1.780			-0.230	0.384	1.741			-0.376	0.112	1.909			-0.437	-0.162	1.959			-0.491	-0.421	1.954			-0.493	-0.465	1.901			-0.101	0.080	1.669			-0.251	-0.017	1.514
-0.235	-0.213	1.755			-0.204	-0.148	1.786			-0.202	0.202	1.780			-0.230	0.384	1.741			-0.376	0.111	1.907			-0.437	-0.162	1.959			-0.500	-0.429	1.969			-0.494	-0.466	1.903			-0.103	0.079	1.668			-0.276	-0.015	1.510
-0.236	-0.213	1.755			-0.205	-0.148	1.786			-0.202	0.202	1.780			-0.230	0.384	1.741			-0.376	0.111	1.907			-0.438	-0.162	1.960			-0.518	-0.425	2.018			-0.504	-0.465	1.939			-0.105	0.078	1.667			-0.279	-0.015	1.510
-0.238	-0.212	1.755			-0.206	-0.148	1.786			-0.203	0.201	1.779			-0.231	0.384	1.741			-0.376	0.111	1.907			-0.438	-0.162	1.961			-0.520	-0.427	2.020			-0.505	-0.464	1.940			-0.107	0.078	1.667			-0.281	-0.014	1.511
-0.239	-0.212	1.755			-0.208	-0.147	1.785			-0.204	0.201	1.779			-0.231	0.384	1.740			-0.377	0.111	1.908			-0.439	-0.160	1.963			-0.522	-0.429	2.022			-0.505	-0.464	1.942			-0.109	0.077	1.666			-0.293	-0.014	1.509
-0.241	-0.211	1.755			-0.209	-0.147	1.785			-0.205	0.201	1.779			-0.232	0.384	1.740			-0.377	0.112	1.909			-0.440	-0.159	1.965			-0.524	-0.430	2.024			-0.506	-0.464	1.943			-0.111	0.076	1.666			-0.301	-0.013	1.508
-0.242	-0.211	1.756			-0.211	-0.147	1.785			-0.207	0.201	1.779			-0.233	0.383	1.740			-0.377	0.113	1.909			-0.441	-0.158	1.967			-0.525	-0.431	2.024			-0.506	-0.464	1.945			-0.113	0.076	1.666			-0.306	-0.013	1.508
-0.244	-0.210	1.756			-0.212	-0.146	1.785			-0.208	0.201	1.779			-0.234	0.383	1.739			-0.378	0.113	1.910			-0.442	-0.157	1.968			-0.526	-0.433	2.024			-0.507	-0.464	1.946			-0.115	0.075	1.665			-0.311	-0.012	1.507
-0.246	-0.210	1.756			-0.214	-0.146	1.785			-0.210	0.201	1.779			-0.235	0.383	1.739			-0.378	0.114	1.911			-0.443	-0.156	1.971			-0.527	-0.433	2.024			-0.507	-0.463	1.947			-0.117	0.075	1.665			-0.314	-0.012	1.507
-0.248	-0.209	1.756			-0.216	-0.146	1.785			-0.212	0.201	1.779			-0.236	0.383	1.738			-0.379	0.115	1.913			-0.447	-0.154	1.973			-0.528	-0.434	2.024			-0.508	-0.462	1.948			-0.119	0.074	1.664			-0.317	-0.012	1.507
-0.250	-0.208	1.757			-0.218	-0.145	1.785			-0.213	0.200	1.779			-0.237	0.383	1.738			-0.380	0.116	1.915			-0.450	-0.153	1.975			-0.525	-0.434	2.016			-0.514	-0.488	1.963			-0.121	0.074	1.664			-0.321	-0.012	1.506
-0.251	-0.208	1.757			-0.219	-0.145	1.785			-0.215	0.200	1.779			-0.238	0.382	1.737			-0.381	0.117	1.917			-0.453	-0.152	1.976			-0.524	-0.435	2.010			-0.517	-0.501	1.970			-0.123	0.073	1.664			-0.324	-0.012	1.506
-0.254	-0.207	1.757			-0.221	-0.144	1.785			-0.217	0.200	1.779			-0.239	0.382	1.737			-0.384	0.122	1.925			-0.456	-0.149	1.978			-0.525	-0.434	2.007			-0.513	-0.483	1.957			-0.125	0.073	1.664			-0.327	-0.012	1.506
-0.255	-0.206	1.758			-0.223	-0.143	1.785			-0.219	0.200	1.779			-0.241	0.382	1.736			-0.385	0.123	1.926			-0.458	-0.149	1.979			-0.527	-0.434	2.010			-0.514	-0.482	1.957			-0.126	0.073	1.663			-0.329	-0.012	1.505
-0.257	-0.205	1.758			-0.225	-0.142	1.785			-0.221	0.200	1.779			-0.242	0.382	1.735			-0.386	0.123	1.926			-0.478	-0.111	2.018			-0.530	-0.389	2.025			-0.515	-0.481	1.957			-0.128	0.072	1.663			-0.332	-0.012	1.505
-0.259	-0.204	1.758			-0.227	-0.142	1.785			-0.223	0.200	1.779			-0.244	0.382	1.735			-0.388	0.123	1.927			-0.486	-0.094	2.036			-0.530	-0.375	2.027			-0.517	-0.479	1.956			-0.129	0.072	1.663			-0.334	-0.012	1.505
-0.260	-0.204	1.758			-0.228	-0.141	1.785			-0.224	0.199	1.778			-0.245	0.382	1.734			-0.389	0.123	1.927			-0.492	-0.084	2.046			-0.525	-0.358	2.013			-0.522	-0.442	1.959			-0.131	0.072	1.663			-0.336	-0.012	1.504
-0.261	-0.204	1.759			-0.230	-0.141	1.785			-0.226	0.199	1.778			-0.247	0.381	1.733			-0.390	0.123	1.927			-0.496	-0.076	2.054			-0.523	-0.349	2.007			-0.525	-0.428	1.961			-0.132	0.072	1.662			-0.337	-0.012	1.504
-0.262	-0.203	1.759			-0.231	-0.141	1.785			-0.227	0.199	1.778			-0.248	0.381	1.733			-0.392	0.122	1.926			-0.499	-0.071	2.060			-0.523	-0.346	2.007			-0.526	-0.435	1.956			-0.134	0.072	1.662			-0.339	-0.012	1.504
-0.263	-0.203	1.759			-0.232	-0.140	1.785			-0.228	0.199	1.778			-0.249	0.381	1.732			-0.393	0.122	1.925			-0.502	-0.067	2.065			-0.523	-0.343	2.008			-0.527	-0.440	1.952			-0.135	0.072	1.662			-0.340	-0.013	1.503
-0.264	-0.203	1.759			-0.234	-0.140	1.784			-0.230	0.199	1.777			-0.251	0.381	1.731			-0.395	0.121	1.923			-0.504	-0.063	2.068			-0.524	-0.340	2.008			-0.528	-0.443	1.949			-0.136	0.071	1.662			-0.342	-0.013	1.503
-0.265	-0.203	1.759			-0.235	-0.140	1.784			-0.231	0.199	1.777			-0.252	0.381	1.730			-0.396	0.120	1.920			-0.506	-0.060	2.071			-0.524	-0.338	2.008			-0.529	-0.446	1.945			-0.137	0.071	1.662			-0.343	-0.013	1.503
-0.266	-0.203	1.759			-0.236	-0.140	1.784			-0.232	0.198	1.777			-0.253	0.381	1.730			-0.397	0.119	1.918			-0.507	-0.058	2.074			-0.524	-0.336	2.007			-0.530	-0.448	1.942			-0.138	0.071	1.662			-0.344	-0.013	1.502
-0.267	-0.202	1.759			-0.237	-0.140	1.784			-0.233	0.198	1.776			-0.254	0.381	1.729			-0.399	0.118	1.916			-0.509	-0.055	2.076			-0.524	-0.335	2.006			-0.530	-0.449	1.939			-0.139	0.071	1.662			-0.345	-0.014	1.502
-0.268	-0.202	1.759			-0.239	-0.140	1.784			-0.234	0.198	1.776			-0.255	0.381	1.728			-0.399	0.117	1.914			-0.510	-0.053	2.079			-0.524	-0.334	2.005			-0.531	-0.451	1.937			-0.140	0.071	1.661			-0.346	-0.014	1.501
-0.268	-0.202	1.759			-0.240	-0.140	1.783			-0.235	0.198	1.776			-0.256	0.380	1.728			-0.400	0.116	1.912			-0.512	-0.051	2.081			-0.523	-0.333	1.999			-0.531	-0.452	1.935			-0.141	0.071	1.661			-0.347	-0.014	1.501
-0.269	-0.203	1.759			-0.241	-0.140	1.783			-0.236	0.198	1.776			-0.257	0.380	1.727			-0.401	0.115	1.910			-0.513	-0.050	2.082			-0.523	-0.333	1.998			-0.532	-0.453	1.933			-0.141	0.071	1.661			-0.348	-0.015	1.500
-0.270	-0.203	1.759			-0.242	-0.140	1.783			-0.237	0.198	1.775			-0.258	0.380	1.727			-0.402	0.114	1.908			-0.514	-0.048	2.083			-0.520	-0.332	1.985			-0.532	-0.454	1.931			-0.142	0.071	1.661			-0.348	-0.015	1.499
-0.271	-0.208	1.757			-0.243	-0.143	1.781			-0.238	0.197	1.775			-0.259	0.380	1.726			-0.402	0.114	1.907			-0.494	-0.107	2.012			-0.517	-0.360	1.968			-0.533	-0.455	1.930			-0.143	0.071	1.661			-0.348	-0.016	1.499
-0.272	-0.210	1.756			-0.244	-0.145	1.781			-0.239	0.197	1.775			-0.259	0.380	1.726			-0.403	0.113	1.906			-0.489	-0.123	1.991			-0.516	-0.371	1.961			-0.533	-0.456	1.928			-0.143	0.071	1.661			-0.349	-0.016	1.498
-0.273	-0.213	1.755			-0.245	-0.147	1.780			-0.239	0.197	1.775			-0.260	0.380	1.725			-0.404	0.113	1.905			-0.482	-0.142	1.969			-0.517	-0.377	1.961			-0.533	-0.456	1.926			-0.144	0.071	1.661			-0.349	-0.017	1.497
-0.273	-0.214	1.755			-0.246	-0.148	1.779			-0.240	0.197	1.774			-0.261	0.380	1.725			-0.404	0.112	1.903			-0.480	-0.148	1.961			-0.518	-0.381	1.961			-0.533	-0.457	1.925			-0.144	0.071	1.661			-0.349	-0.017	1.496
-0.274	-0.217	1.754			-0.246	-0.150	1.779			-0.240	0.197	1.774			-0.261	0.380	1.725			-0.405	0.112	1.901			-0.479	-0.153	1.954			-0.515	-0.389	1.949			-0.534	-0.458	1.924			-0.145	0.071	1.660			-0.348	-0.018	1.495
-0.274	-0.218	1.753			-0.247	-0.151	1.778			-0.241	0.197	1.774			-0.262	0.380	1.724			-0.405	0.111	1.900			-0.478	-0.157	1.949			-0.514	-0.392	1.944			-0.534	-0.459	1.923			-0.145	0.071	1.660			-0.348	-0.018	1.494
-0.275	-0.218	1.753			-0.248	-0.151	1.778			-0.241	0.197	1.774			-0.262	0.380	1.724			-0.405	0.110	1.898			-0.476	-0.161	1.943			-0.513	-0.395	1.941			-0.534	-0.459	1.922			-0.146	0.071	1.660			-0.348	-0.019	1.493
-0.275	-0.218	1.753			-0.248	-0.152	1.778			-0.242	0.197	1.774			-0.262	0.380	1.723			-0.406	0.110	1.897			-0.475	-0.164	1.937			-0.513	-0.397	1.939			-0.534	-0.460	1.920			-0.146	0.070	1.660			-0.347	-0.019	1.492
-0.275	-0.220	1.752			-0.248	-0.152	1.777			-0.242	0.197	1.773			-0.263	0.379	1.723			-0.406	0.110	1.896			-0.474	-0.167	1.932			-0.512	-0.398	1.936			-0.534	-0.460	1.919			-0.146	0.070	1.660			-0.346	-0.019	1.491
-0.276	-0.220	1.752			-0.249	-0.153	1.777			-0.243	0.196	1.773			-0.263	0.379	1.723			-0.406	0.109	1.895			-0.473	-0.169	1.929			-0.512	-0.399	1.935			-0.534	-0.461	1.918			-0.147	0.070	1.660			-0.345	-0.020	1.490
-0.276	-0.221	1.752			-0.249	-0.153	1.777			-0.243	0.196	1.773			-0.263	0.379	1.722			-0.406	0.106	1.889			-0.473	-0.172	1.926			-0.512	-0.400	1.933			-0.534	-0.461	1.917			-0.147	0.070	1.660			-0.344	-0.020	1.489
-0.276	-0.221	1.751			-0.250	-0.154	1.776			-0.244	0.196	1.773			-0.264	0.379	1.722			-0.406	0.106	1.888			-0.472	-0.174	1.923			-0.511	-0.401	1.931			-0.534	-0.462	1.916			-0.147	0.070	1.660			-0.343	-0.020	1.488
-0.276	-0.222	1.751			-0.250	-0.154	1.776			-0.244	0.196	1.772			-0.264	0.379	1.721			-0.407	0.105	1.887			-0.472	-0.176	1.921			-0.511	-0.402	1.929			-0.534	-0.462	1.915			-0.148	0.070	1.660			-0.342	-0.021	1.488
-0.276	-0.222	1.751			-0.250	-0.155	1.776			-0.244	0.196	1.772			-0.264	0.379	1.721			-0.407	0.105	1.886			-0.476	-0.167	1.942			-0.510	-0.403	1.927			-0.534	-0.463	1.914			-0.148	0.070	1.659			-0.341	-0.021	1.487
-0.276	-0.222	1.750			-0.250	-0.155	1.775			-0.244	0.196	1.772			-0.264	0.379	1.720			-0.407	0.105	1.885			-0.479	-0.163	1.953			-0.510	-0.404	1.925			-0.534	-0.463	1.913			-0.148	0.070	1.659			-0.340	-0.021	1.486
-0.276	-0.223	1.750			-0.250	-0.155	1.775			-0.245	0.195	1.771			-0.264	0.379	1.720			-0.407	0.104	1.885			-0.478	-0.165	1.950			-0.510	-0.405	1.924			-0.534	-0.463	1.912			-0.148	0.070	1.659			-0.340	-0.022	1.485
-0.276	-0.222	1.750			-0.250	-0.155	1.775			-0.245	0.195	1.771			-0.264	0.379	1.719			-0.408	0.104	1.884			-0.480	-0.162	1.956			-0.509	-0.405	1.922			-0.534	-0.464	1.911			-0.148	0.070	1.659			-0.339	-0.022	1.485
-0.276	-0.222	1.749			-0.250	-0.155	1.775			-0.245	0.195	1.770			-0.264	0.379	1.719			-0.408	0.104	1.883			-0.478	-0.164	1.952			-0.509	-0.406	1.921			-0.534	-0.464	1.911			-0.148	0.070	1.659			-0.338	-0.022	1.484
-0.276	-0.223	1.749			-0.250	-0.156	1.774			-0.245	0.195	1.770			-0.264	0.379	1.718			-0.408	0.104	1.883			-0.477	-0.165	1.950			-0.509	-0.406	1.920			-0.534	-0.464	1.910			-0.148	0.070	1.659			-0.337	-0.022	1.483
-0.276	-0.224	1.748			-0.250	-0.157	1.773			-0.245	0.195	1.769			-0.264	0.379	1.718			-0.408	0.103	1.882			-0.476	-0.166	1.947			-0.509	-0.407	1.919			-0.534	-0.465	1.909			-0.148	0.070	1.658			-0.337	-0.023	1.483
-0.276	-0.224	1.748			-0.250	-0.157	1.773			-0.245	0.194	1.769			-0.264	0.379	1.717			-0.408	0.103	1.882			-0.476	-0.167	1.946			-0.511	-0.407	1.924			-0.534	-0.465	1.908			-0.148	0.070	1.658			-0.336	-0.023	1.482
-0.276	-0.224	1.747			-0.250	-0.157	1.773			-0.245	0.194	1.768			-0.264	0.379	1.716			-0.409	0.103	1.881			-0.475	-0.168	1.944			-0.511	-0.407	1.924			-0.534	-0.465	1.907			-0.148	0.070	1.658			-0.336	-0.023	1.481
-0.275	-0.224	1.747			-0.250	-0.157	1.772			-0.245	0.194	1.767			-0.264	0.379	1.715			-0.409	0.103	1.881			-0.475	-0.169	1.943			-0.510	-0.407	1.923			-0.534	-0.466	1.907			-0.148	0.070	1.657			-0.335	-0.023	1.481
-0.275	-0.223	1.747			-0.250	-0.157	1.772			-0.245	0.194	1.767			-0.264	0.379	1.715			-0.409	0.102	1.881			-0.475	-0.170	1.941			-0.510	-0.407	1.922			-0.534	-0.466	1.906			-0.148	0.070	1.657			-0.335	-0.024	1.480
-0.275	-0.223	1.746			-0.250	-0.157	1.771			-0.245	0.193	1.766			-0.264	0.378	1.714			-0.409	0.102	1.880			-0.474	-0.171	1.940			-0.510	-0.407	1.922			-0.534	-0.466	1.906			-0.148	0.070	1.657			-0.334	-0.024	1.480
-0.275	-0.223	1.746			-0.250	-0.157	1.771			-0.245	0.193	1.766			-0.264	0.378	1.714			-0.409	0.102	1.880			-0.474	-0.171	1.939			-0.510	-0.407	1.921			-0.534	-0.466	1.905			-0.147	0.070	1.657			-0.333	-0.024	1.479
-0.275	-0.224	1.745			-0.249	-0.157	1.771			-0.245	0.193	1.765			-0.263	0.378	1.713			-0.409	0.102	1.880			-0.474	-0.172	1.938			-0.509	-0.407	1.920			-0.534	-0.466	1.904			-0.147	0.070	1.656			-0.333	-0.024	1.479
-0.274	-0.224	1.745			-0.249	-0.158	1.770			-0.245	0.193	1.764			-0.263	0.378	1.712			-0.410	0.102	1.880			-0.474	-0.172	1.937			-0.509	-0.407	1.920			-0.534	-0.466	1.904			-0.147	0.070	1.656			-0.332	-0.024	1.479
-0.274	-0.224	1.745			-0.249	-0.158	1.770			-0.244	0.193	1.764			-0.263	0.378	1.712			-0.410	0.102	1.880			-0.473	-0.173	1.936			-0.509	-0.406	1.919			-0.533	-0.466	1.903			-0.147	0.070	1.656			-0.332	-0.025	1.478
-0.274	-0.225	1.744			-0.249	-0.158	1.769			-0.244	0.193	1.763			-0.263	0.378	1.711			-0.410	0.102	1.879			-0.473	-0.173	1.936			-0.508	-0.406	1.918			-0.533	-0.466	1.903			-0.147	0.070	1.656			-0.331	-0.025	1.478
-0.273	-0.226	1.744			-0.248	-0.159	1.769			-0.244	0.192	1.763			-0.263	0.378	1.711			-0.410	0.102	1.879			-0.473	-0.173	1.935			-0.508	-0.405	1.918			-0.533	-0.466	1.903			-0.146	0.070	1.655			-0.331	-0.025	1.477
-0.273	-0.226	1.743			-0.248	-0.159	1.768			-0.244	0.192	1.763			-0.262	0.378	1.711			-0.410	0.102	1.879			-0.473	-0.174	1.934			-0.512	-0.405	1.927			-0.533	-0.466	1.902			-0.146	0.070	1.655			-0.330	-0.025	1.477
-0.273	-0.226	1.743			-0.248	-0.160	1.768			-0.244	0.192	1.762			-0.262	0.378	1.710			-0.410	0.102	1.878			-0.473	-0.174	1.933			-0.511	-0.404	1.924			-0.533	-0.467	1.902			-0.146	0.070	1.655			-0.330	-0.025	1.477
-0.272	-0.227	1.743			-0.248	-0.160	1.768			-0.244	0.192	1.762			-0.262	0.378	1.710			-0.410	0.101	1.878			-0.473	-0.175	1.933			-0.514	-0.403	1.931			-0.533	-0.467	1.901			-0.146	0.070	1.655			-0.330	-0.025	1.476
-0.272	-0.228	1.742			-0.247	-0.161	1.767			-0.244	0.192	1.762			-0.262	0.378	1.710			-0.410	0.101	1.877			-0.473	-0.175	1.932			-0.512	-0.402	1.927			-0.533	-0.467	1.901			-0.145	0.070	1.655			-0.329	-0.025	1.476
-0.272	-0.229	1.742			-0.247	-0.161	1.767			-0.244	0.192	1.761			-0.262	0.378	1.709			-0.410	0.100	1.877			-0.473	-0.175	1.932			-0.511	-0.400	1.924			-0.533	-0.467	1.900			-0.145	0.070	1.655			-0.329	-0.025	1.476
-0.271	-0.230	1.742			-0.247	-0.162	1.767			-0.244	0.192	1.761			-0.262	0.378	1.709			-0.410	0.100	1.876			-0.472	-0.176	1.931			-0.511	-0.399	1.922			-0.534	-0.467	1.900			-0.145	0.070	1.655			-0.329	-0.025	1.476
-0.271	-0.230	1.742			-0.247	-0.163	1.767			-0.243	0.192	1.761			-0.261	0.378	1.709			-0.410	0.100	1.876			-0.472	-0.176	1.931			-0.510	-0.398	1.920			-0.534	-0.467	1.899			-0.144	0.070	1.654			-0.328	-0.025	1.476
-0.271	-0.231	1.741			-0.246	-0.163	1.767			-0.243	0.191	1.761			-0.261	0.378	1.709			-0.410	0.100	1.876			-0.472	-0.176	1.930			-0.509	-0.397	1.918			-0.534	-0.467	1.899			-0.144	0.071	1.654			-0.328	-0.025	1.475
-0.271	-0.232	1.741			-0.246	-0.164	1.767			-0.243	0.191	1.761			-0.261	0.378	1.709			-0.411	0.100	1.877			-0.472	-0.176	1.930			-0.509	-0.397	1.917			-0.534	-0.467	1.898			-0.144	0.071	1.654			-0.328	-0.026	1.475
-0.270	-0.232	1.741			-0.246	-0.165	1.767			-0.243	0.191	1.762			-0.260	0.378	1.710			-0.411	0.100	1.877			-0.472	-0.177	1.929			-0.509	-0.396	1.916			-0.534	-0.467	1.898			-0.143	0.071	1.654			-0.327	-0.026	1.475
-0.270	-0.233	1.741			-0.245	-0.165	1.767			-0.243	0.191	1.762			-0.260	0.378	1.710			-0.411	0.101	1.877			-0.472	-0.177	1.929			-0.508	-0.396	1.915			-0.534	-0.467	1.898			-0.143	0.071	1.654			-0.327	-0.026	1.475
-0.270	-0.233	1.741			-0.245	-0.166	1.767			-0.243	0.191	1.763			-0.260	0.378	1.711			-0.411	0.101	1.878			-0.472	-0.177	1.929			-0.508	-0.396	1.914			-0.534	-0.467	1.898			-0.143	0.071	1.655			-0.327	-0.025	1.475
-0.270	-0.234	1.741			-0.245	-0.166	1.767			-0.243	0.191	1.763			-0.259	0.378	1.711			-0.411	0.101	1.878			-0.472	-0.177	1.928			-0.508	-0.395	1.913			-0.534	-0.467	1.897			-0.143	0.071	1.655			-0.327	-0.025	1.475
-0.270	-0.234	1.741			-0.244	-0.167	1.768			-0.243	0.191	1.764			-0.259	0.378	1.712			-0.411	0.101	1.878			-0.472	-0.177	1.928			-0.508	-0.395	1.913			-0.534	-0.467	1.897			-0.142	0.071	1.655			-0.326	-0.025	1.475
-0.270	-0.235	1.741			-0.244	-0.167	1.768			-0.243	0.191	1.764			-0.258	0.378	1.712			-0.411	0.101	1.879			-0.473	-0.177	1.928			-0.508	-0.395	1.912			-0.534	-0.467	1.897			-0.142	0.071	1.655			-0.326	-0.025	1.475
-0.269	-0.235	1.741			-0.244	-0.168	1.769			-0.243	0.191	1.764			-0.258	0.378	1.713			-0.411	0.101	1.879			-0.473	-0.177	1.927			-0.508	-0.394	1.912			-0.534	-0.467	1.897			-0.142	0.071	1.655			-0.326	-0.025	1.474
-0.269	-0.235	1.741			-0.243	-0.168	1.769			-0.243	0.190	1.765			-0.257	0.378	1.714			-0.411	0.101	1.879			-0.473	-0.177	1.927			-0.507	-0.394	1.911			-0.534	-0.467	1.897			-0.141	0.071	1.656			-0.325	-0.025	1.475
-0.269	-0.236	1.741			-0.243	-0.169	1.769			-0.243	0.190	1.766			-0.257	0.378	1.714			-0.411	0.101	1.880			-0.473	-0.177	1.927			-0.507	-0.394	1.911			-0.534	-0.467	1.896			-0.141	0.071	1.656			-0.325	-0.025	1.475
-0.269	-0.236	1.741			-0.243	-0.169	1.770			-0.243	0.190	1.766			-0.257	0.378	1.715			-0.411	0.101	1.880			-0.473	-0.177	1.927			-0.507	-0.394	1.911			-0.535	-0.467	1.896			-0.140	0.071	1.656			-0.325	-0.025	1.475
-0.269	-0.236	1.741			-0.242	-0.170	1.770			-0.242	0.190	1.767			-0.256	0.379	1.716			-0.411	0.101	1.880			-0.473	-0.177	1.927			-0.509	-0.394	1.914			-0.535	-0.467	1.896			-0.140	0.071	1.657			-0.324	-0.025	1.475
-0.269	-0.237	1.741			-0.242	-0.170	1.771			-0.242	0.190	1.767			-0.256	0.379	1.716			-0.411	0.101	1.881			-0.473	-0.177	1.927			-0.509	-0.393	1.915			-0.535	-0.467	1.896			-0.140	0.071	1.657			-0.324	-0.025	1.475
-0.269	-0.237	1.741			-0.241	-0.171	1.772			-0.242	0.190	1.768			-0.255	0.379	1.717			-0.411	0.101	1.881			-0.473	-0.177	1.927			-0.509	-0.393	1.915			-0.535	-0.467	1.896			-0.139	0.071	1.657			-0.323	-0.025	1.475
-0.269	-0.237	1.741			-0.241	-0.171	1.772			-0.242	0.190	1.768			-0.255	0.379	1.718			-0.411	0.101	1.881			-0.473	-0.177	1.926			-0.509	-0.393	1.915			-0.535	-0.467	1.896			-0.139	0.072	1.658			-0.323	-0.024	1.475
-0.268	-0.238	1.741			-0.240	-0.171	1.773			-0.242	0.190	1.769			-0.254	0.379	1.718			-0.411	0.101	1.881			-0.473	-0.177	1.926			-0.509	-0.393	1.915			-0.535	-0.467	1.896			-0.139	0.072	1.658			-0.323	-0.024	1.475
-0.268	-0.238	1.741			-0.240	-0.172	1.774			-0.242	0.190	1.769			-0.254	0.379	1.719			-0.411	0.101	1.881			-0.473	-0.177	1.926			-0.509	-0.393	1.915			-0.535	-0.467	1.896			-0.138	0.072	1.659			-0.322	-0.024	1.475
-0.268	-0.238	1.742			-0.239	-0.172	1.774			-0.242	0.190	1.770			-0.253	0.379	1.720			-0.411	0.101	1.881			-0.473	-0.177	1.926			-0.509	-0.392	1.915			-0.535	-0.467	1.896			-0.138	0.072	1.659			-0.322	-0.024	1.475
-0.268	-0.239	1.742			-0.239	-0.172	1.775			-0.241	0.189	1.770			-0.252	0.379	1.720			-0.411	0.101	1.881			-0.474	-0.177	1.926			-0.509	-0.392	1.915			-0.536	-0.467	1.896			-0.138	0.072	1.659			-0.322	-0.024	1.476
-0.267	-0.239	1.742			-0.238	-0.173	1.775			-0.241	0.189	1.771			-0.251	0.379	1.721			-0.411	0.101	1.881			-0.474	-0.177	1.926			-0.509	-0.392	1.915			-0.536	-0.467	1.896			-0.137	0.072	1.660			-0.321	-0.024	1.476
-0.266	-0.236	1.743			-0.237	-0.171	1.777			-0.241	0.189	1.771			-0.251	0.379	1.722			-0.411	0.101	1.882			-0.474	-0.177	1.926			-0.509	-0.392	1.915			-0.536	-0.467	1.896			-0.137	0.072	1.660			-0.321	-0.024	1.476
-0.266	-0.236	1.744			-0.236	-0.171	1.778			-0.240	0.189	1.772			-0.250	0.379	1.722			-0.410	0.101	1.882			-0.474	-0.177	1.927			-0.509	-0.392	1.915			-0.536	-0.467	1.896			-0.136	0.072	1.661			-0.320	-0.023	1.476
-0.265	-0.236	1.744			-0.235	-0.171	1.779			-0.240	0.189	1.772			-0.249	0.379	1.723			-0.410	0.101	1.882			-0.474	-0.177	1.927			-0.509	-0.392	1.915			-0.536	-0.467	1.896			-0.136	0.072	1.661			-0.320	-0.023	1.476
-0.264	-0.236	1.745			-0.234	-0.171	1.779			-0.239	0.189	1.773			-0.248	0.378	1.724			-0.409	0.102	1.882			-0.474	-0.176	1.927			-0.509	-0.392	1.915			-0.536	-0.467	1.896			-0.135	0.072	1.662			-0.319	-0.023	1.476
-0.264	-0.236	1.745			-0.233	-0.171	1.780			-0.239	0.189	1.773			-0.246	0.378	1.725			-0.409	0.102	1.882			-0.474	-0.176	1.927			-0.509	-0.392	1.915			-0.536	-0.467	1.896			-0.135	0.072	1.662			-0.319	-0.023	1.476
-0.263	-0.236	1.745			-0.233	-0.171	1.781			-0.238	0.188	1.774			-0.245	0.378	1.725			-0.408	0.102	1.882			-0.474	-0.176	1.927			-0.509	-0.392	1.915			-0.536	-0.466	1.896			-0.134	0.073	1.663			-0.319	-0.023	1.477
-0.262	-0.236	1.746			-0.232	-0.171	1.781			-0.238	0.188	1.774			-0.243	0.378	1.726			-0.408	0.102	1.882			-0.473	-0.176	1.927			-0.509	-0.391	1.915			-0.537	-0.466	1.896			-0.133	0.073	1.663			-0.318	-0.023	1.477
-0.261	-0.236	1.746			-0.231	-0.171	1.782			-0.237	0.188	1.775			-0.241	0.378	1.727			-0.407	0.102	1.882			-0.473	-0.175	1.927			-0.509	-0.391	1.914			-0.537	-0.466	1.896			-0.133	0.073	1.664			-0.318	-0.023	1.477
-0.261	-0.236	1.746			-0.230	-0.171	1.782			-0.237	0.188	1.775			-0.240	0.378	1.728			-0.406	0.102	1.882			-0.473	-0.175	1.927			-0.508	-0.391	1.914			-0.537	-0.466	1.896			-0.132	0.073	1.664			-0.317	-0.023	1.477
-0.260	-0.236	1.746			-0.230	-0.171	1.782			-0.236	0.188	1.776			-0.238	0.378	1.728			-0.405	0.102	1.882			-0.473	-0.175	1.927			-0.508	-0.391	1.914			-0.537	-0.466	1.896			-0.132	0.073	1.665			-0.317	-0.023	1.477
-0.260	-0.236	1.747			-0.229	-0.171	1.783			-0.235	0.188	1.776			-0.237	0.378	1.729			-0.405	0.103	1.882			-0.473	-0.175	1.927			-0.508	-0.391	1.914			-0.537	-0.466	1.895			-0.131	0.073	1.665			-0.316	-0.022	1.477
-0.259	-0.236	1.747			-0.228	-0.172	1.783			-0.235	0.188	1.776			-0.235	0.378	1.729			-0.404	0.103	1.882			-0.473	-0.174	1.927			-0.508	-0.391	1.914			-0.537	-0.466	1.895			-0.130	0.073	1.665			-0.316	-0.022	1.477
-0.258	-0.237	1.747			-0.228	-0.172	1.783			-0.234	0.187	1.776			-0.234	0.378	1.730			-0.403	0.103	1.882			-0.472	-0.174	1.927			-0.507	-0.391	1.913			-0.537	-0.465	1.895			-0.130	0.073	1.666			-0.315	-0.022	1.477
-0.258	-0.237	1.747			-0.227	-0.172	1.784			-0.234	0.187	1.777			-0.233	0.378	1.730			-0.402	0.103	1.882			-0.472	-0.174	1.927			-0.507	-0.391	1.913			-0.537	-0.465	1.895			-0.129	0.073	1.666			-0.315	-0.022	1.477
-0.257	-0.237	1.747			-0.226	-0.172	1.784			-0.233	0.187	1.777			-0.232	0.378	1.730			-0.402	0.103	1.882			-0.472	-0.173	1.927			-0.507	-0.391	1.913			-0.537	-0.465	1.895			-0.128	0.073	1.666			-0.314	-0.022	1.477
-0.257	-0.237	1.747			-0.226	-0.172	1.784			-0.232	0.187	1.777			-0.231	0.378	1.731			-0.401	0.103	1.882			-0.472	-0.173	1.927			-0.506	-0.391	1.912			-0.537	-0.465	1.895			-0.128	0.073	1.666			-0.314	-0.022	1.477
-0.256	-0.237	1.747			-0.225	-0.172	1.784			-0.231	0.187	1.777			-0.230	0.378	1.731			-0.400	0.103	1.882			-0.471	-0.173	1.927			-0.508	-0.393	1.919			-0.537	-0.464	1.894			-0.127	0.073	1.666			-0.313	-0.022	1.477
-0.255	-0.237	1.747			-0.225	-0.172	1.784			-0.231	0.187	1.777			-0.228	0.378	1.731			-0.399	0.103	1.881			-0.471	-0.173	1.927			-0.506	-0.392	1.918			-0.536	-0.464	1.894			-0.126	0.073	1.667			-0.312	-0.022	1.477
-0.255	-0.238	1.747			-0.224	-0.172	1.784			-0.230	0.186	1.777			-0.227	0.378	1.731			-0.399	0.104	1.881			-0.470	-0.172	1.927			-0.507	-0.393	1.921			-0.536	-0.464	1.894			-0.126	0.073	1.667			-0.312	-0.022	1.477
-0.254	-0.238	1.747			-0.223	-0.173	1.784			-0.229	0.186	1.776			-0.226	0.378	1.731			-0.398	0.104	1.881			-0.470	-0.172	1.927			-0.506	-0.393	1.920			-0.536	-0.463	1.893			-0.125	0.073	1.667			-0.311	-0.022	1.476
-0.254	-0.238	1.747			-0.223	-0.173	1.784			-0.228	0.186	1.776			-0.225	0.378	1.731			-0.397	0.104	1.881			-0.470	-0.172	1.927			-0.505	-0.392	1.918			-0.536	-0.463	1.893			-0.124	0.074	1.667			-0.311	-0.022	1.476
-0.253	-0.238	1.747			-0.222	-0.173	1.784			-0.227	0.186	1.776			-0.224	0.378	1.731			-0.396	0.104	1.880			-0.469	-0.171	1.927			-0.504	-0.392	1.917			-0.536	-0.463	1.893			-0.124	0.074	1.667			-0.310	-0.022	1.476
-0.252	-0.238	1.747			-0.222	-0.173	1.784			-0.226	0.186	1.776			-0.223	0.378	1.730			-0.395	0.104	1.880			-0.469	-0.171	1.927			-0.503	-0.392	1.917			-0.535	-0.462	1.892			-0.123	0.074	1.667			-0.309	-0.022	1.476
-0.252	-0.238	1.747			-0.221	-0.173	1.784			-0.226	0.186	1.776			-0.222	0.378	1.730			-0.394	0.104	1.879			-0.468	-0.171	1.927			-0.502	-0.392	1.916			-0.535	-0.462	1.892			-0.122	0.074	1.667			-0.309	-0.022	1.475
-0.251	-0.238	1.747			-0.220	-0.173	1.784			-0.225	0.185	1.775			-0.221	0.378	1.730			-0.393	0.104	1.879			-0.467	-0.170	1.927			-0.502	-0.392	1.915			-0.535	-0.462	1.891			-0.121	0.074	1.667			-0.308	-0.022	1.475
-0.250	-0.238	1.747			-0.220	-0.173	1.783			-0.224	0.185	1.775			-0.220	0.378	1.730			-0.392	0.104	1.878			-0.467	-0.170	1.926			-0.501	-0.392	1.914			-0.534	-0.462	1.891			-0.120	0.074	1.666			-0.308	-0.022	1.475
-0.250	-0.239	1.746			-0.219	-0.173	1.783			-0.223	0.185	1.774			-0.219	0.378	1.729			-0.391	0.105	1.877			-0.466	-0.170	1.926			-0.500	-0.392	1.913			-0.534	-0.461	1.890			-0.119	0.074	1.666			-0.307	-0.022	1.474
-0.249	-0.239	1.746			-0.219	-0.173	1.783			-0.222	0.185	1.774			-0.218	0.378	1.729			-0.390	0.105	1.877			-0.466	-0.169	1.926			-0.499	-0.391	1.912			-0.534	-0.461	1.890			-0.119	0.074	1.666			-0.306	-0.022	1.474
-0.248	-0.239	1.746			-0.218	-0.173	1.782			-0.221	0.185	1.773			-0.217	0.378	1.729			-0.389	0.105	1.876			-0.465	-0.169	1.926			-0.499	-0.391	1.912			-0.533	-0.461	1.889			-0.118	0.074	1.666			-0.306	-0.022	1.473
-0.248	-0.239	1.745			-0.217	-0.173	1.782			-0.220	0.184	1.773			-0.216	0.378	1.728			-0.388	0.105	1.876			-0.465	-0.169	1.926			-0.498	-0.391	1.911			-0.533	-0.460	1.889			-0.117	0.074	1.666			-0.305	-0.022	1.473
-0.247	-0.239	1.745			-0.217	-0.173	1.781			-0.219	0.184	1.772			-0.215	0.378	1.728			-0.387	0.105	1.875			-0.464	-0.168	1.926			-0.498	-0.391	1.910			-0.533	-0.460	1.889			-0.116	0.074	1.665			-0.305	-0.022	1.472
-0.246	-0.239	1.745			-0.216	-0.173	1.781			-0.218	0.184	1.771			-0.214	0.378	1.727			-0.387	0.105	1.875			-0.464	-0.168	1.926			-0.497	-0.391	1.910			-0.533	-0.460	1.888			-0.115	0.074	1.665			-0.304	-0.022	1.471
-0.246	-0.239	1.744			-0.215	-0.173	1.780			-0.217	0.184	1.770			-0.213	0.378	1.727			-0.386	0.105	1.874			-0.463	-0.168	1.926			-0.497	-0.390	1.909			-0.532	-0.460	1.888			-0.114	0.074	1.665			-0.304	-0.022	1.471
-0.245	-0.239	1.744			-0.215	-0.173	1.779			-0.216	0.183	1.770			-0.213	0.378	1.726			-0.385	0.105	1.874			-0.463	-0.167	1.926			-0.496	-0.390	1.908			-0.532	-0.459	1.887			-0.113	0.074	1.665			-0.303	-0.022	1.470
-0.244	-0.239	1.743			-0.214	-0.173	1.779			-0.214	0.183	1.769			-0.212	0.378	1.726			-0.384	0.106	1.873			-0.462	-0.167	1.925			-0.496	-0.390	1.908			-0.532	-0.459	1.887			-0.113	0.074	1.664			-0.302	-0.023	1.470
-0.243	-0.239	1.743			-0.213	-0.173	1.778			-0.213	0.183	1.768			-0.211	0.378	1.725			-0.384	0.106	1.873			-0.462	-0.167	1.925			-0.496	-0.390	1.907			-0.531	-0.459	1.886			-0.112	0.074	1.664			-0.302	-0.023	1.469
-0.243	-0.239	1.742			-0.212	-0.173	1.777			-0.212	0.183	1.767			-0.210	0.378	1.725			-0.383	0.106	1.873			-0.461	-0.166	1.925			-0.495	-0.390	1.907			-0.531	-0.459	1.886			-0.111	0.074	1.664			-0.301	-0.023	1.469
-0.242	-0.239	1.742			-0.212	-0.173	1.776			-0.211	0.183	1.767			-0.209	0.378	1.724			-0.382	0.106	1.872			-0.460	-0.166	1.925			-0.495	-0.390	1.906			-0.531	-0.458	1.886			-0.110	0.074	1.663			-0.301	-0.023	1.468
-0.241	-0.239	1.741			-0.211	-0.173	1.776			-0.210	0.183	1.766			-0.208	0.378	1.724			-0.382	0.106	1.872			-0.460	-0.166	1.925			-0.494	-0.389	1.906			-0.530	-0.458	1.885			-0.109	0.075	1.663			-0.300	-0.023	1.468
-0.240	-0.239	1.741			-0.210	-0.173	1.775			-0.209	0.183	1.765			-0.208	0.377	1.723			-0.381	0.106	1.872			-0.459	-0.165	1.925			-0.494	-0.389	1.905			-0.530	-0.458	1.885			-0.108	0.075	1.663			-0.300	-0.023	1.467
-0.239	-0.239	1.740			-0.209	-0.173	1.774			-0.208	0.182	1.764			-0.207	0.378	1.723			-0.380	0.106	1.871			-0.458	-0.165	1.925			-0.493	-0.389	1.905			-0.530	-0.458	1.884			-0.107	0.075	1.662			-0.300	-0.023	1.467
-0.238	-0.238	1.739			-0.209	-0.173	1.773			-0.207	0.182	1.764			-0.206	0.377	1.722			-0.379	0.106	1.871			-0.457	-0.165	1.925			-0.492	-0.389	1.904			-0.529	-0.457	1.884			-0.106	0.075	1.662			-0.299	-0.023	1.466
-0.237	-0.238	1.739			-0.208	-0.173	1.772			-0.206	0.182	1.763			-0.205	0.377	1.722			-0.377	0.106	1.870			-0.456	-0.164	1.925			-0.492	-0.389	1.904			-0.529	-0.457	1.884			-0.105	0.075	1.661			-0.299	-0.023	1.466
-0.237	-0.238	1.738			-0.207	-0.173	1.772			-0.205	0.182	1.762			-0.204	0.377	1.721			-0.376	0.106	1.869			-0.455	-0.164	1.925			-0.491	-0.388	1.904			-0.528	-0.457	1.883			-0.104	0.075	1.661			-0.298	-0.023	1.465
-0.236	-0.239	1.737			-0.206	-0.173	1.771			-0.204	0.182	1.762			-0.203	0.377	1.720			-0.374	0.106	1.867			-0.454	-0.164	1.925			-0.490	-0.388	1.903			-0.527	-0.457	1.883			-0.103	0.075	1.660			-0.297	-0.023	1.464
-0.235	-0.239	1.736			-0.205	-0.173	1.770			-0.203	0.182	1.761			-0.202	0.377	1.719			-0.372	0.106	1.865			-0.452	-0.163	1.925			-0.489	-0.388	1.903			-0.526	-0.457	1.882			-0.102	0.075	1.660			-0.297	-0.023	1.463
-0.234	-0.239	1.736			-0.205	-0.173	1.769			-0.202	0.182	1.760			-0.201	0.377	1.718			-0.370	0.105	1.863			-0.451	-0.163	1.924			-0.488	-0.388	1.902			-0.525	-0.457	1.882			-0.101	0.075	1.659			-0.296	-0.023	1.462
-0.233	-0.239	1.735			-0.204	-0.173	1.768			-0.200	0.182	1.759			-0.200	0.377	1.717			-0.368	0.105	1.861			-0.449	-0.163	1.924			-0.486	-0.388	1.901			-0.524	-0.457	1.881			-0.099	0.075	1.658			-0.295	-0.024	1.461
-0.232	-0.239	1.734			-0.203	-0.173	1.768			-0.199	0.182	1.758			-0.198	0.376	1.716			-0.366	0.105	1.859			-0.448	-0.163	1.923			-0.485	-0.388	1.901			-0.523	-0.457	1.881			-0.098	0.075	1.657			-0.288	-0.024	1.461
-0.231	-0.239	1.734			-0.202	-0.173	1.767			-0.198	0.182	1.757			-0.197	0.376	1.715			-0.365	0.104	1.858			-0.446	-0.163	1.923			-0.483	-0.387	1.900			-0.521	-0.457	1.881			-0.096	0.075	1.656			-0.269	-0.024	1.466
-0.229	-0.239	1.732			-0.200	-0.173	1.765			-0.195	0.181	1.755			-0.193	0.375	1.711			-0.361	0.104	1.853			-0.443	-0.163	1.921			-0.481	-0.387	1.899			-0.519	-0.457	1.880			-0.092	0.076	1.655			-0.249	-0.024	1.472
-0.229	-0.239	1.732			-0.200	-0.173	1.765			-0.195	0.181	1.755			-0.193	0.375	1.711			-0.361	0.104	1.853			-0.443	-0.163	1.921			-0.481	-0.387	1.899			-0.519	-0.457	1.880			-0.092	0.076	1.655			-0.249	-0.024	1.472
-0.227	-0.239	1.731			-0.199	-0.173	1.764			-0.192	0.181	1.754			-0.190	0.375	1.709			-0.358	0.103	1.851			-0.441	-0.162	1.920			-0.479	-0.387	1.898			-0.518	-0.457	1.879			-0.089	0.076	1.653			-0.242	-0.024	1.474
-0.225	-0.239	1.730			-0.197	-0.173	1.763			-0.190	0.181	1.752			-0.188	0.375	1.707			-0.355	0.103	1.848			-0.438	-0.162	1.919			-0.478	-0.386	1.898			-0.517	-0.457	1.879			-0.087	0.076	1.652			-0.237	-0.024	1.475
-0.224	-0.239	1.729			-0.196	-0.173	1.761			-0.187	0.180	1.750			-0.185	0.374	1.705			-0.352	0.103	1.844			-0.435	-0.162	1.917			-0.477	-0.386	1.897			-0.516	-0.457	1.878			-0.085	0.075	1.651			-0.232	-0.024	1.476
-0.222	-0.239	1.728			-0.194	-0.173	1.760			-0.185	0.180	1.748			-0.182	0.374	1.703			-0.348	0.102	1.840			-0.432	-0.161	1.915			-0.475	-0.386	1.896			-0.514	-0.456	1.878			-0.082	0.075	1.650			-0.227	-0.025	1.476
-0.220	-0.239	1.727			-0.192	-0.174	1.759			-0.182	0.180	1.747			-0.178	0.373	1.701			-0.345	0.102	1.837			-0.429	-0.161	1.913			-0.474	-0.386	1.895			-0.513	-0.456	1.877			-0.079	0.075	1.649			-0.223	-0.025	1.477
-0.218	-0.239	1.726			-0.190	-0.174	1.758			-0.179	0.179	1.745			-0.173	0.373	1.698			-0.342	0.102	1.834			-0.425	-0.161	1.910			-0.472	-0.385	1.895			-0.512	-0.456	1.876			-0.076	0.075	1.647			-0.219	-0.025	1.477
-0.216	-0.239	1.725			-0.188	-0.174	1.756			-0.176	0.179	1.743			-0.169	0.373	1.696			-0.338	0.102	1.831			-0.422	-0.161	1.907			-0.471	-0.385	1.893			-0.510	-0.456	1.875			-0.073	0.075	1.646			-0.215	-0.025	1.477
-0.213	-0.239	1.724			-0.186	-0.174	1.755			-0.173	0.179	1.741			-0.165	0.372	1.694			-0.335	0.102	1.828			-0.419	-0.160	1.905			-0.469	-0.384	1.892			-0.508	-0.454	1.874			-0.070	0.075	1.645			-0.212	-0.026	1.477
-0.211	-0.239	1.723			-0.184	-0.173	1.753			-0.170	0.178	1.739			-0.160	0.372	1.691			-0.333	0.102	1.826			-0.417	-0.160	1.903			-0.467	-0.383	1.891			-0.506	-0.453	1.872			-0.067	0.075	1.643			-0.208	-0.026	1.476
-0.208	-0.239	1.722			-0.182	-0.173	1.751			-0.166	0.178	1.737			-0.156	0.372	1.689			-0.330	0.102	1.824			-0.414	-0.160	1.901			-0.466	-0.382	1.890			-0.504	-0.452	1.871			-0.064	0.074	1.642			-0.205	-0.026	1.475
-0.205	-0.238	1.721			-0.179	-0.172	1.750			-0.163	0.178	1.735			-0.151	0.372	1.687			-0.327	0.102	1.822			-0.412	-0.159	1.899			-0.464	-0.382	1.889			-0.502	-0.451	1.869			-0.061	0.074	1.640			-0.203	-0.027	1.475
-0.202	-0.237	1.720			-0.177	-0.172	1.748			-0.159	0.177	1.733			-0.147	0.371	1.685			-0.324	0.102	1.820			-0.409	-0.159	1.897			-0.462	-0.381	1.888			-0.499	-0.450	1.868			-0.058	0.074	1.639			-0.200	-0.027	1.474
-0.199	-0.237	1.719			-0.174	-0.172	1.746			-0.156	0.177	1.731			-0.143	0.371	1.683			-0.322	0.102	1.818			-0.407	-0.159	1.895			-0.460	-0.380	1.887			-0.497	-0.448	1.867			-0.055	0.074	1.638			-0.197	-0.027	1.473
-0.196	-0.236	1.718			-0.172	-0.171	1.745			-0.153	0.177	1.729			-0.139	0.371	1.681			-0.319	0.102	1.816			-0.404	-0.159	1.894			-0.458	-0.380	1.885			-0.495	-0.447	1.865			-0.052	0.073	1.636			-0.195	-0.027	1.472
-0.194	-0.235	1.717			-0.169	-0.171	1.743			-0.150	0.176	1.728			-0.135	0.370	1.680			-0.317	0.102	1.815			-0.402	-0.159	1.892			-0.457	-0.379	1.884			-0.493	-0.446	1.864			-0.049	0.073	1.635			-0.192	-0.027	1.471
-0.191	-0.235	1.716			-0.167	-0.170	1.741			-0.147	0.176	1.726			-0.131	0.370	1.678			-0.314	0.102	1.813			-0.399	-0.159	1.890			-0.455	-0.379	1.883			-0.491	-0.445	1.863			-0.046	0.073	1.634			-0.189	-0.027	1.470
-0.189	-0.235	1.715			-0.165	-0.170	1.740			-0.144	0.176	1.725			-0.128	0.370	1.677			-0.312	0.102	1.812			-0.397	-0.158	1.889			-0.453	-0.379	1.882			-0.489	-0.444	1.863			-0.044	0.073	1.632			-0.186	-0.028	1.469
-0.186	-0.236	1.714			-0.163	-0.171	1.739			-0.142	0.175	1.723			-0.125	0.370	1.676			-0.309	0.102	1.811			-0.394	-0.158	1.888			-0.451	-0.378	1.881			-0.487	-0.444	1.862			-0.041	0.072	1.631			-0.183	-0.028	1.468
-0.184	-0.235	1.714			-0.161	-0.170	1.737			-0.139	0.175	1.722			-0.122	0.370	1.674			-0.306	0.103	1.810			-0.391	-0.158	1.887			-0.448	-0.378	1.879			-0.485	-0.443	1.861			-0.039	0.072	1.630			-0.181	-0.028	1.467
-0.182	-0.235	1.713			-0.159	-0.170	1.736			-0.137	0.175	1.721			-0.119	0.369	1.674			-0.304	0.103	1.809			-0.388	-0.158	1.886			-0.446	-0.378	1.878			-0.483	-0.442	1.860			-0.037	0.072	1.629			-0.179	-0.028	1.467
-0.180	-0.235	1.713			-0.158	-0.170	1.735			-0.134	0.174	1.720			-0.117	0.369	1.673			-0.302	0.103	1.808			-0.385	-0.158	1.885			-0.445	-0.378	1.878			-0.481	-0.442	1.859			-0.035	0.072	1.628			-0.177	-0.028	1.466
-0.179	-0.235	1.713			-0.156	-0.170	1.734			-0.132	0.174	1.719			-0.115	0.369	1.672			-0.300	0.103	1.807			-0.382	-0.157	1.885			-0.443	-0.378	1.877			-0.479	-0.441	1.859			-0.033	0.071	1.627			-0.175	-0.028	1.466
-0.178	-0.235	1.712			-0.155	-0.170	1.734			-0.131	0.174	1.718			-0.113	0.369	1.671			-0.298	0.103	1.807			-0.380	-0.157	1.884			-0.441	-0.378	1.876			-0.477	-0.441	1.858			-0.032	0.071	1.626			-0.174	-0.028	1.466
-0.176	-0.235	1.712			-0.154	-0.170	1.733			-0.129	0.174	1.718			-0.111	0.369	1.671			-0.296	0.103	1.806			-0.378	-0.157	1.884			-0.440	-0.381	1.875			-0.475	-0.441	1.857			-0.030	0.071	1.626			-0.173	-0.028	1.465
-0.175	-0.235	1.712			-0.154	-0.170	1.732			-0.128	0.174	1.717			-0.110	0.369	1.670			-0.295	0.104	1.806			-0.377	-0.157	1.884			-0.439	-0.384	1.874			-0.475	-0.442	1.857			-0.029	0.071	1.625			-0.172	-0.028	1.465
-0.175	-0.235	1.712			-0.153	-0.170	1.732			-0.127	0.174	1.716			-0.109	0.369	1.670			-0.294	0.104	1.805			-0.376	-0.157	1.884			-0.438	-0.385	1.873			-0.474	-0.443	1.856			-0.028	0.071	1.625			-0.171	-0.028	1.464
-0.174	-0.236	1.712			-0.153	-0.170	1.731			-0.127	0.174	1.716			-0.109	0.369	1.670			-0.294	0.104	1.805			-0.375	-0.156	1.884			-0.437	-0.385	1.873			-0.473	-0.443	1.856			-0.027	0.071	1.624			-0.172	-0.028	1.463
-0.175	-0.236	1.712			-0.154	-0.170	1.731			-0.128	0.174	1.717			-0.111	0.369	1.671			-0.295	0.104	1.805			-0.376	-0.156	1.885			-0.437	-0.386	1.872			-0.472	-0.443	1.856			-0.028	0.071	1.624			-0.173	-0.028	1.462
-0.178	-0.237	1.713			-0.158	-0.171	1.731			-0.132	0.174	1.718			-0.117	0.369	1.672			-0.300	0.103	1.806			-0.380	-0.157	1.887			-0.438	-0.387	1.873			-0.472	-0.444	1.856			-0.031	0.071	1.625			-0.176	-0.028	1.462
-0.182	-0.238	1.714			-0.163	-0.171	1.731			-0.138	0.174	1.719			-0.125	0.369	1.675			-0.309	0.103	1.808			-0.386	-0.157	1.889			-0.440	-0.387	1.873			-0.479	-0.450	1.858			-0.036	0.072	1.627			-0.180	-0.027	1.463
-0.190	-0.238	1.716			-0.171	-0.172	1.732			-0.148	0.175	1.722			-0.135	0.370	1.678			-0.319	0.103	1.810			-0.395	-0.158	1.890			-0.445	-0.388	1.873			-0.483	-0.449	1.858			-0.044	0.072	1.629			-0.188	-0.027	1.464
-0.198	-0.239	1.717			-0.180	-0.172	1.734			-0.159	0.176	1.726			-0.148	0.371	1.682			-0.330	0.103	1.812			-0.405	-0.159	1.891			-0.481	-0.397	1.900			-0.490	-0.451	1.858			-0.054	0.073	1.632			-0.196	-0.026	1.466
-0.209	-0.240	1.719			-0.191	-0.173	1.736			-0.171	0.176	1.729			-0.161	0.372	1.685			-0.341	0.102	1.815			-0.417	-0.161	1.892			-0.488	-0.397	1.894			-0.499	-0.453	1.857			-0.065	0.073	1.634			-0.205	-0.026	1.469
-0.220	-0.240	1.721			-0.202	-0.173	1.738			-0.184	0.177	1.733			-0.173	0.372	1.688			-0.352	0.102	1.817			-0.428	-0.161	1.892			-0.494	-0.397	1.889			-0.508	-0.456	1.856			-0.076	0.074	1.637			-0.215	-0.025	1.472
-0.230	-0.241	1.722			-0.212	-0.174	1.740			-0.196	0.177	1.736			-0.186	0.372	1.691			-0.363	0.102	1.819			-0.440	-0.162	1.892			-0.499	-0.397	1.886			-0.518	-0.457	1.856			-0.088	0.074	1.639			-0.228	-0.024	1.475
-0.239	-0.242	1.723			-0.221	-0.174	1.742			-0.205	0.178	1.739			-0.198	0.373	1.694			-0.373	0.102	1.821			-0.452	-0.163	1.892			-0.506	-0.396	1.882			-0.530	-0.459	1.855			-0.098	0.074	1.641			-0.240	-0.023	1.478
-0.247	-0.242	1.724			-0.229	-0.174	1.744			-0.215	0.179	1.742			-0.211	0.374	1.697			-0.388	0.101	1.826			-0.464	-0.165	1.892			-0.513	-0.396	1.879			-0.542	-0.460	1.855			-0.108	0.073	1.643			-0.252	-0.021	1.481
-0.255	-0.242	1.725			-0.236	-0.175	1.745			-0.225	0.179	1.745			-0.223	0.374	1.700			-0.397	0.101	1.829			-0.477	-0.167	1.891			-0.521	-0.395	1.877			-0.553	-0.461	1.854			-0.117	0.073	1.646			-0.264	-0.020	1.483
-0.263	-0.242	1.726			-0.243	-0.175	1.747			-0.233	0.180	1.748			-0.233	0.375	1.703			-0.409	0.102	1.835			-0.487	-0.168	1.891			-0.528	-0.394	1.875			-0.562	-0.462	1.854			-0.126	0.073	1.648			-0.274	-0.019	1.486
-0.271	-0.242	1.727			-0.251	-0.175	1.749			-0.241	0.181	1.750			-0.242	0.376	1.705			-0.418	0.103	1.839			-0.496	-0.168	1.891			-0.534	-0.393	1.874			-0.571	-0.462	1.853			-0.135	0.073	1.650			-0.283	-0.019	1.489
-0.278	-0.242	1.728			-0.257	-0.175	1.750			-0.248	0.181	1.752			-0.251	0.377	1.707			-0.425	0.103	1.842			-0.503	-0.168	1.891			-0.541	-0.392	1.873			-0.579	-0.462	1.853			-0.143	0.073	1.652			-0.296	-0.018	1.491
-0.284	-0.242	1.728			-0.262	-0.175	1.752			-0.255	0.182	1.754			-0.261	0.377	1.709			-0.431	0.103	1.844			-0.510	-0.169	1.892			-0.547	-0.391	1.873			-0.586	-0.462	1.854			-0.150	0.073	1.653			-0.304	-0.018	1.492
-0.289	-0.242	1.729			-0.268	-0.175	1.753			-0.261	0.183	1.755			-0.268	0.378	1.711			-0.437	0.103	1.845			-0.516	-0.169	1.892			-0.553	-0.391	1.873			-0.592	-0.461	1.855			-0.157	0.073	1.655			-0.311	-0.017	1.495
-0.295	-0.242	1.729			-0.272	-0.174	1.755			-0.267	0.184	1.757			-0.275	0.378	1.713			-0.451	0.106	1.857			-0.521	-0.170	1.893			-0.558	-0.390	1.873			-0.597	-0.461	1.856			-0.163	0.073	1.657			-0.317	-0.016	1.497
-0.300	-0.241	1.730			-0.277	-0.174	1.756			-0.273	0.185	1.758			-0.281	0.379	1.714			-0.459	0.108	1.863			-0.526	-0.170	1.893			-0.563	-0.390	1.874			-0.602	-0.461	1.857			-0.169	0.073	1.658			-0.344	-0.015	1.491
-0.304	-0.241	1.731			-0.281	-0.174	1.757			-0.277	0.186	1.760			-0.287	0.379	1.716			-0.465	0.109	1.867			-0.530	-0.170	1.894			-0.566	-0.389	1.875			-0.606	-0.461	1.858			-0.174	0.073	1.659			-0.357	-0.014	1.489
-0.308	-0.241	1.731			-0.284	-0.173	1.759			-0.282	0.187	1.761			-0.292	0.380	1.717			-0.470	0.110	1.871			-0.534	-0.170	1.895			-0.570	-0.389	1.876			-0.609	-0.461	1.859			-0.179	0.073	1.660			-0.366	-0.013	1.488
-0.312	-0.240	1.732			-0.288	-0.173	1.760			-0.287	0.187	1.762			-0.297	0.380	1.718			-0.474	0.111	1.874			-0.538	-0.170	1.895			-0.573	-0.389	1.877			-0.612	-0.462	1.860			-0.183	0.073	1.661			-0.373	-0.013	1.487
-0.315	-0.240	1.733			-0.291	-0.173	1.761			-0.291	0.188	1.763			-0.301	0.380	1.719			-0.479	0.110	1.874			-0.541	-0.170	1.896			-0.575	-0.389	1.879			-0.614	-0.462	1.862			-0.187	0.074	1.662			-0.378	-0.013	1.487
-0.318	-0.240	1.733			-0.294	-0.173	1.763			-0.295	0.189	1.764			-0.305	0.381	1.719			-0.482	0.110	1.875			-0.544	-0.170	1.896			-0.578	-0.388	1.880			-0.616	-0.463	1.864			-0.191	0.074	1.663			-0.383	-0.012	1.486
-0.321	-0.240	1.734			-0.296	-0.172	1.764			-0.298	0.189	1.765			-0.308	0.381	1.720			-0.485	0.110	1.876			-0.547	-0.170	1.897			-0.580	-0.388	1.881			-0.618	-0.464	1.867			-0.194	0.074	1.664			-0.387	-0.012	1.486
-0.324	-0.240	1.734			-0.299	-0.172	1.765			-0.301	0.190	1.766			-0.312	0.381	1.721			-0.488	0.111	1.878			-0.549	-0.169	1.897			-0.581	-0.388	1.883			-0.618	-0.465	1.870			-0.196	0.074	1.664			-0.391	-0.012	1.486
-0.326	-0.240	1.735			-0.301	-0.172	1.766			-0.303	0.190	1.767			-0.315	0.381	1.721			-0.490	0.111	1.879			-0.551	-0.168	1.898			-0.583	-0.388	1.885			-0.619	-0.466	1.872			-0.199	0.074	1.665			-0.395	-0.011	1.486
-0.328	-0.240	1.735			-0.303	-0.172	1.767			-0.306	0.190	1.767			-0.317	0.382	1.722			-0.493	0.111	1.880			-0.553	-0.167	1.898			-0.584	-0.388	1.886			-0.619	-0.468	1.875			-0.201	0.074	1.665			-0.398	-0.011	1.485
-0.330	-0.239	1.736			-0.304	-0.172	1.767			-0.308	0.190	1.768			-0.320	0.382	1.722			-0.495	0.111	1.881			-0.554	-0.167	1.898			-0.585	-0.388	1.888			-0.620	-0.468	1.877			-0.203	0.074	1.666			-0.401	-0.011	1.485
-0.331	-0.239	1.736			-0.306	-0.172	1.768			-0.310	0.191	1.768			-0.322	0.382	1.723			-0.496	0.111	1.882			-0.555	-0.166	1.899			-0.585	-0.387	1.889			-0.620	-0.469	1.879			-0.205	0.074	1.666			-0.403	-0.011	1.485
-0.333	-0.239	1.736			-0.307	-0.172	1.769			-0.311	0.191	1.769			-0.324	0.382	1.723			-0.497	0.111	1.881			-0.556	-0.165	1.899			-0.586	-0.387	1.891			-0.620	-0.470	1.881			-0.207	0.074	1.667			-0.404	-0.011	1.484
-0.334	-0.239	1.737			-0.308	-0.172	1.769			-0.312	0.191	1.769			-0.324	0.382	1.723			-0.496	0.110	1.881			-0.556	-0.164	1.900			-0.586	-0.387	1.892			-0.619	-0.470	1.882			-0.208	0.074	1.667			-0.404	-0.011	1.484
-0.334	-0.239	1.737			-0.307	-0.171	1.770			-0.312	0.192	1.769			-0.324	0.382	1.722			-0.494	0.110	1.881			-0.556	-0.164	1.900			-0.585	-0.387	1.893			-0.619	-0.471	1.883			-0.208	0.074	1.667			-0.404	-0.011	1.483
-0.333	-0.239	1.737			-0.306	-0.171	1.771			-0.311	0.192	1.769			-0.322	0.382	1.722			-0.490	0.110	1.879			-0.554	-0.164	1.901			-0.585	-0.387	1.894			-0.617	-0.471	1.884			-0.207	0.075	1.667			-0.401	-0.011	1.482
-0.332	-0.238	1.737			-0.304	-0.171	1.771			-0.308	0.192	1.768			-0.318	0.382	1.721			-0.486	0.110	1.878			-0.551	-0.165	1.901			-0.583	-0.387	1.894			-0.616	-0.471	1.884			-0.205	0.075	1.667			-0.399	-0.011	1.481
-0.329	-0.238	1.736			-0.301	-0.171	1.771			-0.304	0.192	1.767			-0.313	0.382	1.720			-0.481	0.111	1.876			-0.548	-0.164	1.901			-0.580	-0.387	1.894			-0.614	-0.471	1.884			-0.202	0.075	1.666			-0.395	-0.011	1.480
-0.326	-0.238	1.736			-0.297	-0.171	1.771			-0.299	0.192	1.766			-0.308	0.382	1.720			-0.476	0.112	1.875			-0.545	-0.165	1.902			-0.577	-0.387	1.893			-0.612	-0.471	1.883			-0.198	0.075	1.665			-0.391	-0.011	1.478
-0.322	-0.238	1.736			-0.293	-0.171	1.771			-0.295	0.192	1.765			-0.303	0.382	1.719			-0.470	0.112	1.873			-0.540	-0.164	1.902			-0.573	-0.387	1.892			-0.608	-0.470	1.881			-0.193	0.075	1.664			-0.386	-0.011	1.477
-0.318	-0.238	1.735			-0.289	-0.171	1.770			-0.290	0.192	1.764			-0.297	0.382	1.718			-0.464	0.112	1.871			-0.536	-0.164	1.901			-0.569	-0.387	1.890			-0.604	-0.469	1.879			-0.189	0.075	1.663			-0.382	-0.011	1.476
-0.314	-0.238	1.735			-0.285	-0.171	1.770			-0.285	0.192	1.763			-0.291	0.382	1.717			-0.459	0.113	1.870			-0.531	-0.164	1.901			-0.564	-0.388	1.888			-0.599	-0.468	1.876			-0.184	0.075	1.662			-0.378	-0.011	1.475
-0.310	-0.238	1.734			-0.281	-0.171	1.770			-0.281	0.192	1.763			-0.285	0.382	1.716			-0.454	0.113	1.869			-0.526	-0.164	1.900			-0.559	-0.387	1.886			-0.595	-0.467	1.874			-0.179	0.075	1.661			-0.374	-0.010	1.474
-0.306	-0.237	1.734			-0.276	-0.171	1.769			-0.277	0.192	1.762			-0.280	0.382	1.715			-0.449	0.114	1.869			-0.521	-0.164	1.900			-0.554	-0.387	1.883			-0.590	-0.466	1.871			-0.175	0.075	1.660			-0.370	-0.010	1.473
-0.302	-0.237	1.734			-0.272	-0.171	1.769			-0.273	0.192	1.761			-0.275	0.382	1.714			-0.442	0.113	1.866			-0.516	-0.164	1.900			-0.549	-0.387	1.881			-0.586	-0.466	1.869			-0.171	0.075	1.659			-0.367	-0.010	1.473
-0.299	-0.237	1.733			-0.269	-0.171	1.769			-0.269	0.192	1.761			-0.270	0.382	1.713			-0.437	0.113	1.864			-0.511	-0.164	1.899			-0.545	-0.387	1.880			-0.582	-0.465	1.867			-0.167	0.075	1.658			-0.364	-0.010	1.472
-0.296	-0.237	1.733			-0.266	-0.171	1.769			-0.265	0.191	1.760			-0.266	0.382	1.713			-0.432	0.113	1.863			-0.506	-0.164	1.899			-0.541	-0.387	1.878			-0.578	-0.465	1.866			-0.163	0.075	1.657			-0.360	-0.009	1.472
-0.293	-0.237	1.733			-0.263	-0.171	1.768			-0.262	0.191	1.759			-0.263	0.382	1.712			-0.429	0.113	1.863			-0.501	-0.164	1.899			-0.537	-0.387	1.877			-0.574	-0.464	1.865			-0.160	0.075	1.656			-0.357	-0.009	1.471
-0.291	-0.237	1.733			-0.261	-0.171	1.768			-0.258	0.191	1.759			-0.260	0.382	1.712			-0.425	0.113	1.863			-0.497	-0.164	1.899			-0.534	-0.387	1.876			-0.570	-0.464	1.864			-0.157	0.075	1.655			-0.354	-0.009	1.471
-0.289	-0.237	1.733			-0.259	-0.171	1.768			-0.256	0.191	1.759			-0.257	0.382	1.711			-0.422	0.114	1.863			-0.494	-0.164	1.899			-0.531	-0.387	1.876			-0.567	-0.464	1.863			-0.154	0.075	1.654			-0.352	-0.009	1.471
-0.287	-0.237	1.733			-0.257	-0.171	1.768			-0.253	0.191	1.758			-0.254	0.382	1.711			-0.420	0.114	1.863			-0.491	-0.164	1.899			-0.528	-0.387	1.876			-0.563	-0.464	1.863			-0.152	0.075	1.654			-0.350	-0.008	1.470
-0.284	-0.238	1.733			-0.254	-0.171	1.768			-0.250	0.191	1.758			-0.252	0.382	1.711			-0.417	0.114	1.863			-0.488	-0.164	1.900			-0.525	-0.387	1.876			-0.560	-0.464	1.863			-0.150	0.075	1.653			-0.348	-0.008	1.470
-0.282	-0.238	1.733			-0.252	-0.171	1.767			-0.248	0.191	1.758			-0.249	0.382	1.710			-0.414	0.114	1.863			-0.486	-0.164	1.900			-0.523	-0.387	1.876			-0.557	-0.464	1.863			-0.148	0.075	1.653			-0.346	-0.008	1.470
-0.281	-0.238	1.733			-0.251	-0.171	1.767			-0.246	0.191	1.758			-0.247	0.382	1.710			-0.412	0.114	1.863			-0.484	-0.164	1.900			-0.520	-0.387	1.877			-0.554	-0.464	1.864			-0.146	0.075	1.653			-0.344	-0.008	1.470
-0.279	-0.238	1.733			-0.249	-0.171	1.767			-0.245	0.191	1.758			-0.245	0.382	1.710			-0.410	0.115	1.863			-0.482	-0.163	1.901			-0.518	-0.387	1.878			-0.552	-0.464	1.865			-0.144	0.075	1.652			-0.342	-0.008	1.470
-0.278	-0.238	1.733			-0.247	-0.171	1.767			-0.243	0.191	1.757			-0.244	0.381	1.710			-0.408	0.115	1.864			-0.480	-0.163	1.901			-0.516	-0.387	1.879			-0.549	-0.464	1.866			-0.143	0.075	1.652			-0.341	-0.008	1.470
-0.276	-0.238	1.733			-0.246	-0.171	1.767			-0.241	0.191	1.757			-0.242	0.381	1.710			-0.406	0.115	1.864			-0.479	-0.163	1.901			-0.515	-0.387	1.880			-0.547	-0.464	1.868			-0.142	0.075	1.652			-0.339	-0.007	1.470
-0.275	-0.238	1.733			-0.245	-0.171	1.767			-0.240	0.190	1.758			-0.241	0.381	1.710			-0.404	0.116	1.865			-0.477	-0.163	1.901			-0.513	-0.387	1.881			-0.546	-0.464	1.869			-0.140	0.075	1.651			-0.338	-0.007	1.470
-0.274	-0.238	1.733			-0.243	-0.171	1.767			-0.239	0.190	1.758			-0.239	0.381	1.710			-0.403	0.116	1.866			-0.476	-0.163	1.902			-0.512	-0.387	1.882			-0.545	-0.464	1.871			-0.139	0.075	1.651			-0.337	-0.007	1.471
-0.273	-0.238	1.733			-0.242	-0.171	1.767			-0.238	0.190	1.758			-0.238	0.381	1.710			-0.402	0.116	1.866			-0.475	-0.162	1.902			-0.511	-0.387	1.883			-0.544	-0.464	1.872			-0.138	0.075	1.651			-0.335	-0.007	1.471
-0.272	-0.238	1.733			-0.241	-0.171	1.767			-0.237	0.190	1.758			-0.237	0.381	1.710			-0.400	0.117	1.867			-0.474	-0.162	1.902			-0.510	-0.387	1.884			-0.543	-0.464	1.874			-0.137	0.075	1.651			-0.334	-0.007	1.471
-0.271	-0.238	1.733			-0.241	-0.171	1.767			-0.236	0.190	1.758			-0.236	0.381	1.710			-0.399	0.117	1.868			-0.473	-0.162	1.903			-0.509	-0.387	1.885			-0.543	-0.464	1.875			-0.136	0.075	1.651			-0.333	-0.007	1.471
-0.271	-0.238	1.733			-0.240	-0.171	1.767			-0.235	0.190	1.758			-0.235	0.381	1.710			-0.399	0.117	1.869			-0.472	-0.162	1.903			-0.509	-0.387	1.886			-0.542	-0.464	1.876			-0.136	0.075	1.651			-0.332	-0.007	1.471
-0.270	-0.238	1.733			-0.239	-0.171	1.767			-0.234	0.190	1.758			-0.234	0.381	1.710			-0.398	0.117	1.870			-0.471	-0.162	1.903			-0.508	-0.387	1.886			-0.542	-0.464	1.877			-0.135	0.075	1.651			-0.331	-0.006	1.472
-0.269	-0.238	1.733			-0.238	-0.171	1.767			-0.233	0.190	1.758			-0.233	0.381	1.710			-0.398	0.117	1.870			-0.471	-0.162	1.904			-0.508	-0.387	1.887			-0.542	-0.464	1.878			-0.134	0.075	1.651			-0.330	-0.006	1.472
-0.269	-0.238	1.733			-0.238	-0.171	1.767			-0.233	0.190	1.759			-0.233	0.381	1.710			-0.398	0.117	1.872			-0.470	-0.162	1.904			-0.508	-0.387	1.888			-0.543	-0.464	1.878			-0.134	0.075	1.651			-0.329	-0.006	1.472
-0.268	-0.238	1.733			-0.237	-0.171	1.767			-0.232	0.190	1.759			-0.232	0.381	1.710			-0.398	0.117	1.872			-0.470	-0.162	1.905			-0.507	-0.387	1.888			-0.543	-0.464	1.879			-0.133	0.075	1.651			-0.328	-0.006	1.473
-0.268	-0.238	1.733			-0.236	-0.171	1.767			-0.231	0.190	1.760			-0.231	0.381	1.711			-0.398	0.117	1.873			-0.469	-0.162	1.905			-0.507	-0.387	1.888			-0.543	-0.463	1.879			-0.132	0.075	1.651			-0.327	-0.006	1.473
-0.267	-0.238	1.733			-0.236	-0.172	1.767			-0.231	0.190	1.760			-0.231	0.381	1.711			-0.398	0.117	1.874			-0.469	-0.163	1.905			-0.507	-0.387	1.889			-0.543	-0.463	1.880			-0.132	0.075	1.651			-0.326	-0.006	1.473
-0.267	-0.238	1.734			-0.235	-0.172	1.767			-0.231	0.190	1.760			-0.231	0.381	1.711			-0.398	0.117	1.874			-0.469	-0.163	1.906			-0.507	-0.387	1.889			-0.544	-0.463	1.880			-0.131	0.076	1.651			-0.326	-0.006	1.473
-0.266	-0.238	1.734			-0.235	-0.172	1.768			-0.230	0.190	1.761			-0.230	0.381	1.712			-0.398	0.117	1.875			-0.469	-0.163	1.906			-0.508	-0.387	1.889			-0.544	-0.463	1.880			-0.131	0.076	1.651			-0.325	-0.006	1.474
-0.266	-0.238	1.734			-0.235	-0.172	1.768			-0.230	0.190	1.761			-0.230	0.381	1.712			-0.398	0.116	1.875			-0.469	-0.163	1.906			-0.508	-0.387	1.889			-0.545	-0.463	1.880			-0.131	0.076	1.651			-0.325	-0.006	1.474
-0.266	-0.238	1.734			-0.234	-0.172	1.768			-0.230	0.190	1.762			-0.230	0.381	1.713			-0.398	0.116	1.876			-0.469	-0.163	1.907			-0.508	-0.387	1.889			-0.545	-0.463	1.880			-0.130	0.076	1.652			-0.324	-0.006	1.474
-0.265	-0.238	1.734			-0.234	-0.172	1.768			-0.230	0.190	1.762			-0.230	0.381	1.713			-0.399	0.116	1.876			-0.469	-0.163	1.907			-0.509	-0.387	1.889			-0.546	-0.462	1.879			-0.130	0.076	1.652			-0.324	-0.006	1.474
-0.265	-0.238	1.735			-0.234	-0.172	1.769			-0.230	0.190	1.763			-0.230	0.380	1.714			-0.399	0.116	1.877			-0.469	-0.163	1.907			-0.509	-0.387	1.889			-0.546	-0.462	1.879			-0.130	0.076	1.652			-0.324	-0.006	1.474
-0.265	-0.238	1.735			-0.234	-0.172	1.769			-0.230	0.190	1.763			-0.230	0.380	1.715			-0.400	0.116	1.877			-0.470	-0.163	1.907			-0.510	-0.387	1.889			-0.547	-0.462	1.879			-0.130	0.076	1.653			-0.323	-0.006	1.475
-0.265	-0.238	1.735			-0.234	-0.172	1.769			-0.230	0.190	1.763			-0.230	0.380	1.715			-0.400	0.116	1.878			-0.470	-0.164	1.908			-0.510	-0.387	1.889			-0.547	-0.462	1.879			-0.130	0.076	1.653			-0.323	-0.006	1.475
-0.265	-0.238	1.735			-0.234	-0.172	1.770			-0.230	0.189	1.764			-0.230	0.380	1.716			-0.401	0.116	1.878			-0.470	-0.164	1.908			-0.511	-0.387	1.889			-0.548	-0.462	1.879			-0.129	0.076	1.654			-0.322	-0.006	1.475
-0.265	-0.238	1.736			-0.234	-0.172	1.770			-0.230	0.189	1.764			-0.230	0.380	1.716			-0.401	0.116	1.878			-0.471	-0.164	1.908			-0.511	-0.387	1.889			-0.549	-0.462	1.879			-0.129	0.076	1.654			-0.322	-0.006	1.475
-0.265	-0.238	1.736			-0.234	-0.172	1.771			-0.230	0.189	1.764			-0.231	0.381	1.717			-0.402	0.116	1.878			-0.471	-0.164	1.908			-0.512	-0.387	1.889			-0.549	-0.462	1.879			-0.130	0.076	1.654			-0.322	-0.006	1.476
-0.265	-0.238	1.736			-0.234	-0.172	1.771			-0.230	0.189	1.765			-0.231	0.381	1.717			-0.402	0.116	1.878			-0.472	-0.164	1.908			-0.512	-0.387	1.889			-0.550	-0.462	1.879			-0.130	0.076	1.655			-0.322	-0.006	1.476
-0.266	-0.238	1.737			-0.234	-0.172	1.771			-0.231	0.189	1.765			-0.231	0.381	1.718			-0.403	0.116	1.879			-0.472	-0.164	1.909			-0.513	-0.387	1.889			-0.551	-0.462	1.879			-0.130	0.076	1.655			-0.322	-0.006	1.476
-0.266	-0.238	1.737			-0.235	-0.172	1.772			-0.231	0.189	1.766			-0.232	0.381	1.718			-0.404	0.116	1.879			-0.473	-0.164	1.909			-0.514	-0.387	1.890			-0.552	-0.462	1.879			-0.130	0.076	1.656			-0.322	-0.006	1.477
-0.267	-0.238	1.738			-0.235	-0.172	1.772			-0.231	0.189	1.766			-0.233	0.381	1.719			-0.406	0.116	1.880			-0.473	-0.164	1.909			-0.514	-0.387	1.890			-0.553	-0.462	1.879			-0.131	0.076	1.656			-0.322	-0.006	1.477
-0.267	-0.238	1.738			-0.236	-0.172	1.773			-0.232	0.189	1.766			-0.234	0.381	1.719			-0.407	0.116	1.881			-0.474	-0.164	1.909			-0.515	-0.387	1.890			-0.554	-0.463	1.879			-0.131	0.076	1.657			-0.323	-0.006	1.478
-0.268	-0.238	1.739			-0.237	-0.172	1.773			-0.233	0.189	1.766			-0.235	0.381	1.719			-0.408	0.116	1.882			-0.475	-0.164	1.909			-0.516	-0.388	1.890			-0.555	-0.463	1.880			-0.132	0.076	1.657			-0.325	-0.006	1.479
-0.269	-0.238	1.739			-0.238	-0.172	1.774			-0.233	0.189	1.767			-0.236	0.381	1.720			-0.409	0.116	1.882			-0.475	-0.164	1.910			-0.518	-0.388	1.891			-0.556	-0.464	1.880			-0.134	0.075	1.658			-0.328	-0.006	1.480
-0.271	-0.238	1.740			-0.239	-0.172	1.774			-0.234	0.189	1.767			-0.238	0.381	1.720			-0.411	0.115	1.881			-0.477	-0.164	1.910			-0.519	-0.389	1.891			-0.557	-0.464	1.881			-0.135	0.075	1.658			-0.331	-0.006	1.481
-0.272	-0.239	1.740			-0.240	-0.172	1.774			-0.235	0.190	1.767			-0.240	0.381	1.720			-0.412	0.114	1.879			-0.477	-0.164	1.911			-0.528	-0.402	1.891			-0.562	-0.470	1.882			-0.138	0.075	1.659			-0.333	-0.006	1.483
-0.274	-0.240	1.741			-0.242	-0.173	1.774			-0.236	0.190	1.767			-0.242	0.382	1.720			-0.413	0.113	1.878			-0.479	-0.164	1.911			-0.534	-0.410	1.891			-0.566	-0.475	1.884			-0.140	0.075	1.659			-0.335	-0.006	1.485
-0.276	-0.241	1.741			-0.244	-0.174	1.775			-0.238	0.190	1.767			-0.245	0.382	1.721			-0.414	0.112	1.877			-0.480	-0.163	1.912			-0.539	-0.418	1.891			-0.571	-0.482	1.888			-0.143	0.075	1.659			-0.338	-0.005	1.487
-0.278	-0.242	1.741			-0.247	-0.175	1.775			-0.240	0.191	1.767			-0.247	0.382	1.721			-0.415	0.111	1.876			-0.481	-0.163	1.913			-0.544	-0.425	1.893			-0.575	-0.487	1.892			-0.146	0.074	1.660			-0.340	-0.005	1.489
-0.281	-0.243	1.741			-0.249	-0.175	1.774			-0.242	0.191	1.767			-0.250	0.382	1.720			-0.416	0.110	1.876			-0.483	-0.162	1.915			-0.547	-0.429	1.894			-0.578	-0.491	1.896			-0.149	0.074	1.660			-0.342	-0.004	1.491
-0.283	-0.244	1.742			-0.251	-0.176	1.774			-0.244	0.192	1.766			-0.253	0.382	1.720			-0.417	0.110	1.875			-0.485	-0.162	1.916			-0.551	-0.433	1.897			-0.581	-0.494	1.902			-0.152	0.074	1.660			-0.345	-0.004	1.494
-0.285	-0.245	1.742			-0.254	-0.177	1.774			-0.247	0.192	1.766			-0.257	0.382	1.720			-0.417	0.109	1.874			-0.486	-0.161	1.917			-0.555	-0.436	1.899			-0.583	-0.497	1.907			-0.156	0.074	1.660			-0.348	-0.003	1.496
-0.294	-0.231	1.746			-0.261	-0.167	1.776			-0.250	0.193	1.766			-0.260	0.382	1.720			-0.426	0.114	1.886			-0.495	-0.155	1.932			-0.530	-0.402	1.844			-0.564	-0.475	1.875			-0.159	0.073	1.660			-0.352	-0.003	1.499
-0.299	-0.224	1.747			-0.267	-0.161	1.777			-0.253	0.193	1.766			-0.263	0.382	1.720			-0.428	0.113	1.884			-0.497	-0.154	1.933			-0.516	-0.403	1.801			-0.552	-0.473	1.847			-0.162	0.073	1.661			-0.357	-0.002	1.501
-0.303	-0.230	1.747			-0.271	-0.164	1.776			-0.255	0.194	1.766			-0.266	0.381	1.719			-0.430	0.112	1.882			-0.499	-0.154	1.934			-0.511	-0.403	1.786			-0.545	-0.471	1.830			-0.166	0.073	1.661			-0.360	-0.002	1.503
-0.306	-0.226	1.748			-0.274	-0.163	1.776			-0.258	0.194	1.766			-0.269	0.381	1.719			-0.432	0.111	1.881			-0.501	-0.154	1.935			-0.444	-0.367	1.750			-0.478	-0.436	1.787			-0.169	0.073	1.661			-0.363	-0.002	1.504
-0.309	-0.230	1.748			-0.277	-0.163	1.776			-0.260	0.194	1.766			-0.272	0.381	1.719			-0.434	0.110	1.881			-0.503	-0.154	1.936			-0.416	-0.351	1.734			-0.455	-0.423	1.772			-0.172	0.072	1.661			-0.366	-0.001	1.505
-0.312	-0.234	1.747			-0.279	-0.164	1.776			-0.263	0.195	1.766			-0.275	0.381	1.718			-0.435	0.109	1.880			-0.504	-0.154	1.933			-0.396	-0.347	1.718			-0.435	-0.418	1.755			-0.175	0.072	1.661			-0.369	-0.001	1.507
-0.313	-0.236	1.747			-0.281	-0.165	1.776			-0.265	0.195	1.765			-0.278	0.381	1.718			-0.437	0.108	1.880			-0.505	-0.155	1.931			-0.385	-0.344	1.707			-0.422	-0.413	1.743			-0.177	0.072	1.661			-0.372	-0.001	1.508
-0.315	-0.238	1.747			-0.283	-0.166	1.775			-0.267	0.195	1.765			-0.281	0.380	1.718			-0.439	0.108	1.880			-0.506	-0.155	1.929			-0.377	-0.342	1.700			-0.412	-0.410	1.735			-0.180	0.072	1.661			-0.375	-0.001	1.508
-0.316	-0.239	1.747			-0.285	-0.166	1.775			-0.270	0.196	1.765			-0.284	0.380	1.717			-0.440	0.108	1.880			-0.507	-0.156	1.925			-0.370	-0.341	1.693			-0.403	-0.408	1.726			-0.182	0.072	1.661			-0.380	-0.001	1.508
-0.318	-0.241	1.747			-0.287	-0.167	1.775			-0.272	0.196	1.765			-0.286	0.380	1.717			-0.444	0.108	1.882			-0.508	-0.157	1.924			-0.365	-0.339	1.688			-0.398	-0.406	1.721			-0.184	0.071	1.661			-0.383	-0.002	1.509
-0.319	-0.242	1.747			-0.288	-0.168	1.774			-0.274	0.196	1.764			-0.289	0.380	1.717			-0.446	0.108	1.883			-0.509	-0.157	1.923			-0.361	-0.337	1.683			-0.393	-0.404	1.717			-0.187	0.071	1.661			-0.386	-0.002	1.509
-0.320	-0.243	1.747			-0.290	-0.169	1.774			-0.276	0.196	1.764			-0.291	0.380	1.717			-0.448	0.108	1.883			-0.510	-0.158	1.919			-0.357	-0.336	1.679			-0.388	-0.402	1.712			-0.189	0.071	1.661			-0.389	-0.002	1.509
-0.321	-0.244	1.747			-0.291	-0.169	1.774			-0.278	0.197	1.764			-0.293	0.380	1.716			-0.449	0.108	1.883			-0.511	-0.159	1.915			-0.353	-0.336	1.675			-0.383	-0.401	1.707			-0.190	0.071	1.660			-0.391	-0.002	1.509
-0.322	-0.245	1.747			-0.292	-0.170	1.774			-0.280	0.197	1.763			-0.295	0.380	1.716			-0.451	0.109	1.884			-0.511	-0.159	1.914			-0.352	-0.335	1.674			-0.379	-0.400	1.704			-0.192	0.071	1.660			-0.393	-0.002	1.509
-0.323	-0.245	1.747			-0.293	-0.171	1.773			-0.282	0.197	1.763			-0.297	0.380	1.716			-0.453	0.109	1.884			-0.512	-0.160	1.911			-0.509	-0.381	1.843			-0.532	-0.444	1.845			-0.194	0.071	1.660			-0.396	-0.002	1.509
-0.324	-0.246	1.747			-0.295	-0.171	1.773			-0.283	0.197	1.763			-0.299	0.380	1.716			-0.454	0.109	1.883			-0.512	-0.161	1.908			-0.525	-0.385	1.861			-0.553	-0.450	1.864			-0.195	0.071	1.660			-0.398	-0.003	1.509
-0.325	-0.246	1.747			-0.296	-0.172	1.773			-0.285	0.197	1.763			-0.301	0.380	1.716			-0.455	0.108	1.881			-0.513	-0.162	1.904			-0.554	-0.394	1.891			-0.580	-0.458	1.888			-0.196	0.071	1.660			-0.399	-0.003	1.509
-0.326	-0.247	1.747			-0.297	-0.172	1.773			-0.286	0.197	1.763			-0.302	0.380	1.715			-0.456	0.108	1.880			-0.513	-0.163	1.901			-0.565	-0.397	1.903			-0.592	-0.462	1.899			-0.198	0.071	1.661			-0.401	-0.003	1.509
-0.326	-0.247	1.747			-0.298	-0.173	1.773			-0.287	0.198	1.763			-0.304	0.380	1.715			-0.457	0.107	1.879			-0.513	-0.164	1.898			-0.572	-0.399	1.911			-0.600	-0.464	1.905			-0.199	0.071	1.661			-0.403	-0.003	1.509
-0.328	-0.239	1.749			-0.299	-0.170	1.773			-0.289	0.198	1.763			-0.305	0.380	1.715			-0.457	0.107	1.878			-0.516	-0.164	1.902			-0.578	-0.400	1.917			-0.606	-0.466	1.911			-0.200	0.071	1.661			-0.404	-0.003	1.509
-0.329	-0.240	1.749			-0.300	-0.170	1.773			-0.290	0.198	1.763			-0.307	0.380	1.715			-0.458	0.107	1.877			-0.518	-0.164	1.905			-0.584	-0.402	1.922			-0.611	-0.467	1.915			-0.201	0.071	1.661			-0.405	-0.003	1.509
-0.330	-0.233	1.750			-0.302	-0.168	1.773			-0.291	0.198	1.763			-0.308	0.380	1.715			-0.459	0.106	1.877			-0.519	-0.164	1.905			-0.590	-0.410	1.927			-0.618	-0.473	1.918			-0.202	0.071	1.661			-0.406	-0.003	1.509
-0.330	-0.234	1.750			-0.303	-0.168	1.773			-0.292	0.198	1.763			-0.309	0.380	1.715			-0.459	0.106	1.876			-0.519	-0.164	1.906			-0.595	-0.416	1.930			-0.624	-0.478	1.921			-0.203	0.071	1.661			-0.407	-0.003	1.509
-0.331	-0.236	1.750			-0.303	-0.168	1.773			-0.293	0.198	1.763			-0.310	0.380	1.715			-0.460	0.106	1.876			-0.520	-0.165	1.906			-0.599	-0.421	1.933			-0.629	-0.482	1.924			-0.204	0.071	1.661			-0.408	-0.003	1.509
-0.331	-0.237	1.749			-0.304	-0.168	1.773			-0.294	0.198	1.763			-0.311	0.380	1.715			-0.460	0.106	1.875			-0.520	-0.165	1.906			-0.602	-0.427	1.935			-0.632	-0.487	1.927			-0.204	0.071	1.661			-0.408	-0.003	1.510
-0.331	-0.233	1.750			-0.305	-0.167	1.773			-0.295	0.199	1.763			-0.312	0.380	1.715			-0.461	0.106	1.875			-0.521	-0.165	1.906			-0.605	-0.432	1.936			-0.634	-0.492	1.929			-0.205	0.071	1.661			-0.409	-0.003	1.509
-0.332	-0.230	1.750			-0.305	-0.165	1.773			-0.295	0.199	1.763			-0.313	0.380	1.715			-0.461	0.105	1.875			-0.521	-0.165	1.906			-0.607	-0.436	1.937			-0.635	-0.496	1.932			-0.206	0.071	1.661			-0.410	-0.003	1.509
-0.331	-0.232	1.749			-0.306	-0.165	1.773			-0.296	0.199	1.763			-0.313	0.380	1.715			-0.461	0.105	1.875			-0.521	-0.165	1.907			-0.608	-0.440	1.938			-0.635	-0.500	1.935			-0.206	0.071	1.661			-0.411	-0.003	1.509
-0.331	-0.234	1.749			-0.306	-0.166	1.773			-0.297	0.199	1.763			-0.314	0.380	1.715			-0.461	0.105	1.874			-0.521	-0.165	1.907			-0.609	-0.443	1.939			-0.635	-0.504	1.938			-0.207	0.071	1.661			-0.411	-0.003	1.509
-0.331	-0.236	1.748			-0.306	-0.166	1.773			-0.297	0.199	1.763			-0.315	0.380	1.716			-0.461	0.105	1.874			-0.521	-0.165	1.907			-0.610	-0.445	1.940			-0.636	-0.506	1.941			-0.207	0.071	1.661			-0.412	-0.003	1.508
-0.331	-0.237	1.747			-0.306	-0.167	1.772			-0.298	0.199	1.763			-0.316	0.380	1.716			-0.461	0.105	1.874			-0.522	-0.165	1.907			-0.610	-0.448	1.941			-0.634	-0.508	1.944			-0.208	0.071	1.661			-0.412	-0.003	1.507
-0.331	-0.238	1.747			-0.306	-0.167	1.772			-0.298	0.199	1.763			-0.316	0.380	1.716			-0.461	0.108	1.879			-0.522	-0.165	1.908			-0.610	-0.449	1.943			-0.632	-0.510	1.944			-0.208	0.071	1.661			-0.412	-0.002	1.506
-0.331	-0.239	1.746			-0.306	-0.168	1.772			-0.299	0.199	1.763			-0.317	0.380	1.716			-0.462	0.115	1.889			-0.522	-0.164	1.909			-0.609	-0.449	1.943			-0.629	-0.511	1.944			-0.209	0.071	1.660			-0.410	-0.001	1.503
-0.331	-0.240	1.746			-0.306	-0.168	1.772			-0.299	0.199	1.764			-0.317	0.380	1.716			-0.460	0.115	1.886			-0.522	-0.163	1.911			-0.608	-0.450	1.943			-0.626	-0.512	1.944			-0.209	0.071	1.660			-0.407	0.000	1.499
-0.331	-0.241	1.745			-0.306	-0.169	1.771			-0.300	0.199	1.764			-0.318	0.380	1.716			-0.459	0.114	1.883			-0.523	-0.163	1.912			-0.606	-0.451	1.942			-0.623	-0.514	1.943			-0.209	0.071	1.660			-0.403	0.002	1.492
-0.331	-0.242	1.745			-0.306	-0.170	1.771			-0.300	0.199	1.764			-0.318	0.380	1.716			-0.458	0.114	1.880			-0.523	-0.163	1.913			-0.601	-0.452	1.938			-0.619	-0.515	1.941			-0.209	0.071	1.660			-0.398	0.004	1.484
-0.330	-0.243	1.743			-0.305	-0.171	1.770			-0.301	0.199	1.764			-0.319	0.380	1.716			-0.457	0.114	1.877			-0.523	-0.162	1.914			-0.599	-0.452	1.936			-0.615	-0.517	1.938			-0.209	0.072	1.659			-0.391	0.006	1.475
-0.330	-0.244	1.742			-0.305	-0.171	1.770			-0.301	0.200	1.764			-0.320	0.380	1.716			-0.457	0.113	1.876			-0.524	-0.162	1.914			-0.597	-0.453	1.935			-0.611	-0.518	1.936			-0.209	0.072	1.658			-0.383	0.008	1.465
-0.329	-0.245	1.740			-0.304	-0.172	1.769			-0.301	0.200	1.764			-0.320	0.380	1.716			-0.457	0.113	1.874			-0.524	-0.162	1.915			-0.592	-0.452	1.929			-0.606	-0.517	1.931			-0.208	0.073	1.657			-0.371	0.011	1.455
-0.329	-0.246	1.737			-0.303	-0.173	1.767			-0.302	0.200	1.763			-0.320	0.380	1.716			-0.456	0.113	1.871			-0.524	-0.158	1.910			-0.588	-0.448	1.924			-0.601	-0.514	1.924			-0.206	0.074	1.655			-0.360	0.014	1.446
-0.327	-0.247	1.734			-0.302	-0.174	1.765			-0.302	0.200	1.762			-0.321	0.380	1.716			-0.454	0.114	1.868			-0.523	-0.156	1.906			-0.576	-0.435	1.913			-0.596	-0.509	1.916			-0.204	0.074	1.652			-0.348	0.016	1.436
-0.325	-0.247	1.729			-0.299	-0.175	1.761			-0.301	0.200	1.760			-0.321	0.380	1.716			-0.453	0.114	1.866			-0.523	-0.155	1.903			-0.568	-0.425	1.905			-0.592	-0.505	1.909			-0.200	0.075	1.648			-0.336	0.017	1.427
-0.322	-0.248	1.723			-0.295	-0.176	1.757			-0.300	0.200	1.756			-0.322	0.380	1.715			-0.451	0.115	1.863			-0.517	-0.156	1.898			-0.561	-0.416	1.898			-0.588	-0.499	1.901			-0.196	0.076	1.642			-0.326	0.018	1.417
-0.318	-0.249	1.716			-0.290	-0.177	1.750			-0.298	0.200	1.751			-0.321	0.380	1.713			-0.449	0.115	1.859			-0.514	-0.156	1.891			-0.555	-0.410	1.892			-0.582	-0.493	1.890			-0.191	0.078	1.636			-0.315	0.018	1.408
-0.313	-0.250	1.710			-0.285	-0.178	1.745			-0.294	0.200	1.745			-0.320	0.380	1.709			-0.443	0.116	1.851			-0.510	-0.157	1.886			-0.549	-0.406	1.886			-0.578	-0.490	1.882			-0.184	0.078	1.628			-0.303	0.019	1.399
-0.309	-0.250	1.703			-0.280	-0.179	1.739			-0.290	0.200	1.737			-0.318	0.379	1.704			-0.439	0.117	1.845			-0.507	-0.157	1.881			-0.544	-0.402	1.879			-0.572	-0.486	1.872			-0.177	0.079	1.619			-0.292	0.020	1.391
-0.303	-0.249	1.697			-0.274	-0.178	1.732			-0.286	0.200	1.730			-0.315	0.379	1.697			-0.436	0.117	1.840			-0.500	-0.158	1.873			-0.537	-0.400	1.871			-0.568	-0.484	1.864			-0.171	0.079	1.612			-0.279	0.021	1.379
-0.297	-0.249	1.690			-0.267	-0.178	1.725			-0.280	0.199	1.722			-0.311	0.378	1.690			-0.431	0.118	1.834			-0.491	-0.160	1.864			-0.529	-0.397	1.861			-0.561	-0.482	1.852			-0.164	0.080	1.604			-0.269	0.021	1.369
-0.292	-0.249	1.684			-0.261	-0.178	1.719			-0.274	0.199	1.715			-0.307	0.378	1.683			-0.425	0.118	1.827			-0.483	-0.161	1.856			-0.521	-0.395	1.852			-0.553	-0.480	1.840			-0.157	0.080	1.596			-0.259	0.021	1.360
-0.285	-0.248	1.677			-0.254	-0.177	1.713			-0.268	0.199	1.707			-0.301	0.378	1.675			-0.420	0.119	1.821			-0.476	-0.161	1.850			-0.514	-0.394	1.844			-0.544	-0.477	1.828			-0.150	0.081	1.588			-0.250	0.021	1.351
-0.280	-0.247	1.672			-0.249	-0.177	1.707			-0.262	0.198	1.700			-0.296	0.377	1.668			-0.413	0.120	1.815			-0.469	-0.162	1.843			-0.506	-0.392	1.835			-0.534	-0.475	1.817			-0.144	0.081	1.581			-0.241	0.021	1.344
-0.275	-0.247	1.667			-0.244	-0.177	1.702			-0.256	0.198	1.693			-0.290	0.377	1.661			-0.407	0.120	1.809			-0.462	-0.162	1.837			-0.499	-0.391	1.828			-0.527	-0.475	1.808			-0.138	0.081	1.574			-0.233	0.021	1.338
-0.270	-0.247	1.663			-0.239	-0.177	1.697			-0.250	0.198	1.688			-0.283	0.377	1.654			-0.401	0.120	1.803			-0.456	-0.163	1.832			-0.491	-0.391	1.819			-0.519	-0.475	1.798			-0.131	0.081	1.568			-0.224	0.021	1.331
-0.266	-0.247	1.659			-0.234	-0.177	1.693			-0.246	0.197	1.683			-0.277	0.376	1.648			-0.395	0.120	1.798			-0.451	-0.163	1.827			-0.484	-0.391	1.812			-0.512	-0.475	1.790			-0.125	0.081	1.562			-0.216	0.021	1.326
-0.262	-0.247	1.655			-0.230	-0.177	1.688			-0.241	0.197	1.678			-0.272	0.376	1.642			-0.391	0.120	1.794			-0.445	-0.164	1.823			-0.478	-0.391	1.806			-0.506	-0.475	1.783			-0.120	0.081	1.557			-0.208	0.022	1.321
-0.258	-0.247	1.651			-0.227	-0.177	1.684			-0.236	0.196	1.673			-0.267	0.375	1.638			-0.387	0.119	1.791			-0.439	-0.161	1.818			-0.468	-0.383	1.802			-0.495	-0.468	1.779			-0.114	0.081	1.552			-0.199	0.022	1.317
-0.253	-0.248	1.647			-0.222	-0.178	1.680			-0.231	0.196	1.669			-0.262	0.375	1.633			-0.383	0.118	1.787			-0.435	-0.158	1.814			-0.456	-0.376	1.803			-0.481	-0.461	1.780			-0.110	0.081	1.548			-0.192	0.022	1.314
-0.245	-0.234	1.642			-0.215	-0.168	1.674			-0.227	0.195	1.665			-0.258	0.374	1.630			-0.379	0.117	1.784			-0.431	-0.156	1.811			-0.448	-0.371	1.804			-0.472	-0.456	1.781			-0.106	0.080	1.545			-0.186	0.022	1.311
-0.240	-0.226	1.639			-0.211	-0.162	1.671			-0.223	0.195	1.662			-0.254	0.374	1.626			-0.376	0.116	1.781			-0.428	-0.155	1.808			-0.443	-0.369	1.803			-0.465	-0.453	1.781			-0.102	0.080	1.541			-0.180	0.022	1.308
-0.237	-0.221	1.637			-0.208	-0.158	1.668			-0.219	0.194	1.659			-0.250	0.374	1.623			-0.372	0.114	1.778			-0.425	-0.154	1.806			-0.439	-0.366	1.803			-0.460	-0.450	1.782			-0.099	0.080	1.538			-0.176	0.022	1.305
-0.234	-0.217	1.635			-0.205	-0.155	1.665			-0.216	0.193	1.657			-0.247	0.373	1.621			-0.369	0.112	1.776			-0.423	-0.153	1.804			-0.435	-0.364	1.802			-0.455	-0.449	1.783			-0.095	0.080	1.535			-0.171	0.022	1.303
-0.232	-0.214	1.633			-0.203	-0.153	1.663			-0.213	0.193	1.655			-0.244	0.373	1.619			-0.366	0.111	1.773			-0.421	-0.153	1.802			-0.431	-0.363	1.803			-0.451	-0.448	1.784			-0.093	0.079	1.533			-0.166	0.022	1.301
-0.230	-0.211	1.631			-0.201	-0.151	1.661			-0.210	0.193	1.652			-0.241	0.373	1.617			-0.364	0.109	1.771			-0.419	-0.152	1.800			-0.428	-0.362	1.804			-0.447	-0.447	1.785			-0.090	0.079	1.531			-0.161	0.021	1.299
-0.228	-0.209	1.630			-0.199	-0.149	1.659			-0.207	0.192	1.651			-0.239	0.372	1.615			-0.362	0.108	1.769			-0.417	-0.152	1.799			-0.425	-0.362	1.805			-0.444	-0.447	1.787			-0.088	0.079	1.529			-0.157	0.020	1.298
-0.226	-0.208	1.628			-0.197	-0.148	1.658			-0.205	0.192	1.649			-0.236	0.372	1.613			-0.360	0.106	1.768			-0.415	-0.152	1.798			-0.422	-0.361	1.806			-0.441	-0.447	1.790			-0.086	0.079	1.527			-0.152	0.019	1.296
-0.225	-0.206	1.627			-0.196	-0.146	1.656			-0.203	0.191	1.647			-0.234	0.371	1.612			-0.359	0.104	1.766			-0.414	-0.152	1.797			-0.422	-0.362	1.808			-0.441	-0.448	1.790			-0.084	0.079	1.525			-0.149	0.018	1.295
-0.223	-0.205	1.626			-0.194	-0.145	1.655			-0.201	0.191	1.646			-0.232	0.371	1.610			-0.357	0.103	1.765			-0.412	-0.153	1.797			-0.423	-0.362	1.809			-0.441	-0.448	1.790			-0.082	0.079	1.524			-0.145	0.017	1.295
-0.222	-0.203	1.625			-0.193	-0.144	1.653			-0.199	0.191	1.645			-0.230	0.371	1.609			-0.356	0.101	1.764			-0.411	-0.153	1.797			-0.424	-0.363	1.810			-0.442	-0.449	1.790			-0.081	0.079	1.523			-0.142	0.017	1.294
-0.221	-0.202	1.624			-0.192	-0.143	1.652			-0.197	0.190	1.644			-0.229	0.371	1.608			-0.355	0.100	1.763			-0.410	-0.153	1.797			-0.425	-0.364	1.811			-0.443	-0.450	1.791			-0.079	0.079	1.522			-0.140	0.017	1.293
-0.220	-0.201	1.623			-0.191	-0.142	1.651			-0.196	0.190	1.643			-0.227	0.370	1.607			-0.354	0.099	1.762			-0.409	-0.154	1.797			-0.427	-0.367	1.811			-0.446	-0.454	1.791			-0.078	0.079	1.521			-0.138	0.016	1.292
-0.219	-0.200	1.622			-0.190	-0.141	1.650			-0.194	0.190	1.642			-0.226	0.370	1.607			-0.353	0.098	1.761			-0.409	-0.155	1.798			-0.430	-0.371	1.811			-0.449	-0.457	1.790			-0.076	0.078	1.520			-0.136	0.016	1.292
-0.218	-0.199	1.621			-0.190	-0.141	1.650			-0.193	0.189	1.642			-0.224	0.370	1.606			-0.352	0.097	1.760			-0.409	-0.155	1.798			-0.433	-0.375	1.811			-0.452	-0.460	1.790			-0.075	0.078	1.520			-0.135	0.016	1.291
-0.218	-0.198	1.621			-0.189	-0.140	1.649			-0.192	0.189	1.641			-0.223	0.369	1.606			-0.351	0.096	1.760			-0.409	-0.156	1.799			-0.436	-0.379	1.810			-0.455	-0.463	1.790			-0.074	0.078	1.520			-0.134	0.016	1.291
-0.217	-0.198	1.621			-0.189	-0.139	1.649			-0.190	0.189	1.641			-0.222	0.369	1.605			-0.351	0.095	1.759			-0.409	-0.159	1.803			-0.438	-0.382	1.810			-0.458	-0.465	1.790			-0.073	0.078	1.521			-0.133	0.016	1.292
-0.217	-0.197	1.621			-0.189	-0.139	1.649			-0.189	0.188	1.641			-0.221	0.369	1.605			-0.350	0.094	1.758			-0.410	-0.161	1.804			-0.440	-0.384	1.809			-0.460	-0.466	1.790			-0.072	0.078	1.521			-0.133	0.016	1.292
-0.216	-0.197	1.621			-0.188	-0.139	1.649			-0.188	0.188	1.641			-0.219	0.369	1.605			-0.349	0.093	1.758			-0.410	-0.162	1.806			-0.442	-0.386	1.808			-0.462	-0.467	1.789			-0.071	0.078	1.522			-0.133	0.015	1.293
-0.216	-0.196	1.621			-0.188	-0.138	1.649			-0.188	0.188	1.641			-0.218	0.369	1.605			-0.348	0.093	1.757			-0.411	-0.165	1.809			-0.443	-0.388	1.808			-0.464	-0.468	1.789			-0.071	0.078	1.523			-0.133	0.015	1.293
-0.216	-0.196	1.621			-0.188	-0.138	1.649			-0.187	0.187	1.642			-0.218	0.368	1.606			-0.348	0.092	1.757			-0.411	-0.167	1.810			-0.444	-0.390	1.807			-0.466	-0.469	1.789			-0.070	0.078	1.523			-0.132	0.015	1.294
-0.216	-0.196	1.621			-0.188	-0.138	1.649			-0.186	0.187	1.643			-0.217	0.368	1.606			-0.347	0.092	1.756			-0.412	-0.168	1.812			-0.445	-0.391	1.807			-0.467	-0.470	1.788			-0.070	0.078	1.524			-0.132	0.015	1.295
-0.216	-0.196	1.621			-0.188	-0.138	1.650			-0.186	0.187	1.643			-0.216	0.368	1.607			-0.347	0.091	1.756			-0.412	-0.169	1.813			-0.446	-0.393	1.806			-0.469	-0.471	1.788			-0.069	0.078	1.525			-0.132	0.014	1.295
-0.216	-0.196	1.622			-0.188	-0.138	1.650			-0.185	0.187	1.644			-0.215	0.368	1.607			-0.346	0.091	1.756			-0.412	-0.170	1.814			-0.447	-0.394	1.806			-0.470	-0.471	1.787			-0.069	0.078	1.526			-0.133	0.014	1.296
-0.216	-0.196	1.622			-0.188	-0.138	1.651			-0.185	0.187	1.645			-0.215	0.368	1.608			-0.346	0.090	1.755			-0.412	-0.170	1.815			-0.448	-0.395	1.806			-0.471	-0.472	1.787			-0.069	0.078	1.527			-0.133	0.014	1.296
-0.216	-0.196	1.623			-0.188	-0.138	1.651			-0.184	0.186	1.646			-0.214	0.368	1.609			-0.346	0.090	1.755			-0.412	-0.171	1.815			-0.448	-0.396	1.805			-0.472	-0.472	1.787			-0.069	0.078	1.528			-0.133	0.014	1.297
-0.216	-0.196	1.623			-0.188	-0.138	1.652			-0.184	0.186	1.647			-0.214	0.368	1.610			-0.345	0.090	1.755			-0.412	-0.171	1.816			-0.449	-0.396	1.805			-0.473	-0.473	1.787			-0.069	0.078	1.530			-0.133	0.014	1.298
-0.216	-0.197	1.624			-0.188	-0.138	1.653			-0.184	0.186	1.648			-0.213	0.368	1.611			-0.345	0.089	1.755			-0.412	-0.172	1.817			-0.449	-0.397	1.804			-0.474	-0.473	1.786			-0.069	0.078	1.531			-0.133	0.013	1.299
-0.216	-0.197	1.624			-0.188	-0.139	1.654			-0.184	0.186	1.648			-0.213	0.368	1.611			-0.345	0.089	1.755			-0.413	-0.172	1.817			-0.450	-0.398	1.804			-0.475	-0.473	1.786			-0.069	0.078	1.532			-0.133	0.013	1.300
-0.216	-0.197	1.625			-0.188	-0.139	1.655			-0.184	0.186	1.649			-0.212	0.368	1.612			-0.345	0.089	1.755			-0.413	-0.173	1.818			-0.450	-0.399	1.804			-0.475	-0.474	1.786			-0.069	0.078	1.533			-0.133	0.013	1.301
-0.216	-0.198	1.625			-0.188	-0.139	1.655			-0.183	0.185	1.650			-0.212	0.368	1.613			-0.345	0.089	1.756			-0.413	-0.173	1.818			-0.451	-0.399	1.804			-0.476	-0.474	1.786			-0.069	0.078	1.534			-0.133	0.012	1.302
-0.217	-0.198	1.626			-0.188	-0.140	1.656			-0.183	0.185	1.651			-0.212	0.368	1.614			-0.345	0.088	1.756			-0.414	-0.174	1.820			-0.451	-0.400	1.804			-0.476	-0.474	1.786			-0.069	0.078	1.535			-0.133	0.012	1.303
-0.217	-0.198	1.626			-0.189	-0.140	1.657			-0.183	0.185	1.652			-0.212	0.368	1.615			-0.345	0.088	1.756			-0.414	-0.175	1.821			-0.452	-0.400	1.804			-0.477	-0.474	1.786			-0.069	0.078	1.536			-0.133	0.012	1.304
-0.217	-0.199	1.627			-0.189	-0.140	1.658			-0.183	0.185	1.653			-0.211	0.368	1.615			-0.345	0.088	1.756			-0.415	-0.176	1.822			-0.452	-0.401	1.804			-0.478	-0.475	1.786			-0.069	0.078	1.537			-0.133	0.012	1.305
-0.218	-0.199	1.627			-0.189	-0.141	1.659			-0.183	0.185	1.654			-0.211	0.368	1.616			-0.345	0.088	1.756			-0.415	-0.176	1.823			-0.453	-0.401	1.804			-0.478	-0.475	1.787			-0.069	0.079	1.538			-0.133	0.011	1.306
-0.218	-0.200	1.628			-0.189	-0.141	1.659			-0.184	0.185	1.654			-0.211	0.369	1.617			-0.345	0.088	1.757			-0.416	-0.177	1.823			-0.453	-0.402	1.804			-0.479	-0.475	1.787			-0.069	0.079	1.539			-0.133	0.011	1.307
-0.218	-0.201	1.629			-0.189	-0.142	1.660			-0.184	0.185	1.655			-0.211	0.369	1.618			-0.345	0.088	1.757			-0.417	-0.177	1.824			-0.454	-0.403	1.805			-0.480	-0.476	1.788			-0.070	0.079	1.540			-0.133	0.011	1.308
-0.219	-0.201	1.629			-0.190	-0.142	1.661			-0.184	0.185	1.656			-0.211	0.369	1.619			-0.345	0.088	1.757			-0.418	-0.177	1.824			-0.455	-0.403	1.805			-0.480	-0.476	1.788			-0.070	0.079	1.541			-0.133	0.011	1.310
-0.219	-0.202	1.630			-0.190	-0.143	1.662			-0.184	0.184	1.657			-0.211	0.369	1.619			-0.346	0.088	1.757			-0.419	-0.177	1.825			-0.455	-0.403	1.805			-0.481	-0.476	1.789			-0.071	0.079	1.542			-0.133	0.010	1.311
-0.220	-0.202	1.630			-0.191	-0.143	1.663			-0.185	0.184	1.657			-0.211	0.369	1.620			-0.346	0.088	1.758			-0.420	-0.177	1.825			-0.456	-0.404	1.806			-0.482	-0.477	1.789			-0.071	0.079	1.543			-0.133	0.010	1.312
-0.221	-0.203	1.631			-0.191	-0.144	1.663			-0.185	0.184	1.658			-0.212	0.369	1.621			-0.347	0.087	1.758			-0.420	-0.177	1.825			-0.457	-0.404	1.806			-0.483	-0.477	1.790			-0.072	0.080	1.544			-0.133	0.010	1.313
-0.221	-0.203	1.632			-0.192	-0.144	1.664			-0.186	0.184	1.659			-0.212	0.369	1.622			-0.347	0.087	1.759			-0.421	-0.177	1.826			-0.458	-0.404	1.806			-0.484	-0.477	1.790			-0.073	0.080	1.545			-0.134	0.010	1.313
-0.222	-0.204	1.632			-0.192	-0.145	1.665			-0.186	0.184	1.660			-0.213	0.369	1.623			-0.348	0.087	1.759			-0.422	-0.177	1.826			-0.458	-0.404	1.806			-0.485	-0.477	1.790			-0.074	0.080	1.546			-0.134	0.010	1.314
-0.223	-0.204	1.633			-0.193	-0.145	1.666			-0.187	0.184	1.660			-0.213	0.369	1.624			-0.349	0.087	1.760			-0.422	-0.177	1.826			-0.459	-0.405	1.807			-0.486	-0.477	1.791			-0.075	0.080	1.547			-0.135	0.010	1.315
-0.224	-0.204	1.633			-0.193	-0.145	1.666			-0.188	0.184	1.661			-0.214	0.369	1.624			-0.350	0.087	1.761			-0.423	-0.177	1.826			-0.460	-0.405	1.807			-0.487	-0.477	1.791			-0.076	0.080	1.548			-0.137	0.010	1.315
-0.225	-0.205	1.634			-0.194	-0.145	1.667			-0.189	0.184	1.662			-0.215	0.370	1.625			-0.351	0.087	1.762			-0.424	-0.177	1.827			-0.461	-0.405	1.807			-0.488	-0.476	1.792			-0.077	0.080	1.549			-0.139	0.010	1.315
-0.226	-0.205	1.634			-0.195	-0.146	1.668			-0.190	0.185	1.663			-0.216	0.370	1.626			-0.353	0.087	1.763			-0.425	-0.176	1.827			-0.461	-0.405	1.807			-0.489	-0.476	1.792			-0.078	0.080	1.550			-0.141	0.011	1.315
-0.226	-0.205	1.635			-0.196	-0.146	1.668			-0.191	0.185	1.664			-0.218	0.370	1.627			-0.355	0.087	1.765			-0.426	-0.176	1.827			-0.462	-0.405	1.807			-0.490	-0.476	1.792			-0.079	0.080	1.550			-0.144	0.011	1.315
-0.227	-0.205	1.635			-0.197	-0.146	1.669			-0.192	0.185	1.665			-0.219	0.370	1.628			-0.356	0.087	1.766			-0.427	-0.175	1.827			-0.463	-0.405	1.808			-0.491	-0.475	1.793			-0.080	0.080	1.551			-0.146	0.011	1.315
-0.228	-0.205	1.636			-0.197	-0.146	1.670			-0.193	0.185	1.665			-0.220	0.370	1.629			-0.358	0.087	1.767			-0.428	-0.175	1.827			-0.464	-0.405	1.808			-0.492	-0.475	1.793			-0.081	0.080	1.552			-0.149	0.012	1.315
-0.229	-0.205	1.636			-0.198	-0.146	1.670			-0.194	0.185	1.666			-0.222	0.370	1.630			-0.359	0.087	1.769			-0.429	-0.175	1.828			-0.465	-0.406	1.808			-0.493	-0.475	1.793			-0.082	0.080	1.552			-0.152	0.012	1.316
-0.230	-0.205	1.636			-0.199	-0.146	1.671			-0.196	0.186	1.667			-0.223	0.370	1.630			-0.361	0.087	1.770			-0.430	-0.175	1.828			-0.466	-0.406	1.808			-0.494	-0.475	1.793			-0.083	0.080	1.553			-0.154	0.012	1.318
-0.232	-0.205	1.637			-0.200	-0.146	1.672			-0.197	0.186	1.667			-0.225	0.370	1.631			-0.363	0.088	1.772			-0.431	-0.176	1.829			-0.467	-0.406	1.808			-0.495	-0.475	1.794			-0.084	0.080	1.553			-0.156	0.013	1.320
-0.233	-0.205	1.637			-0.201	-0.145	1.672			-0.198	0.186	1.668			-0.226	0.370	1.632			-0.364	0.088	1.773			-0.432	-0.176	1.831			-0.468	-0.406	1.809			-0.495	-0.475	1.794			-0.085	0.080	1.554			-0.158	0.013	1.321
-0.234	-0.204	1.638			-0.202	-0.145	1.673			-0.199	0.186	1.668			-0.228	0.371	1.632			-0.365	0.088	1.775			-0.433	-0.177	1.832			-0.469	-0.407	1.809			-0.496	-0.475	1.795			-0.086	0.080	1.554			-0.160	0.013	1.322
-0.235	-0.204	1.639			-0.203	-0.145	1.673			-0.200	0.187	1.669			-0.229	0.371	1.633			-0.367	0.089	1.776			-0.434	-0.177	1.832			-0.473	-0.412	1.811			-0.499	-0.478	1.796			-0.087	0.080	1.554			-0.161	0.013	1.323
-0.236	-0.204	1.639			-0.204	-0.145	1.674			-0.201	0.187	1.669			-0.231	0.371	1.633			-0.368	0.089	1.778			-0.434	-0.177	1.832			-0.477	-0.418	1.813			-0.502	-0.482	1.798			-0.088	0.080	1.554			-0.163	0.013	1.324
-0.238	-0.203	1.640			-0.205	-0.144	1.675			-0.202	0.187	1.670			-0.232	0.371	1.634			-0.369	0.090	1.779			-0.435	-0.177	1.833			-0.479	-0.421	1.815			-0.504	-0.484	1.799			-0.090	0.080	1.555			-0.165	0.013	1.325
-0.239	-0.203	1.640			-0.206	-0.144	1.675			-0.203	0.187	1.670			-0.234	0.371	1.634			-0.370	0.091	1.781			-0.435	-0.178	1.833			-0.482	-0.424	1.816			-0.506	-0.487	1.801			-0.091	0.079	1.555			-0.166	0.013	1.326
-0.240	-0.203	1.641			-0.207	-0.144	1.676			-0.205	0.188	1.671			-0.235	0.371	1.635			-0.371	0.091	1.782			-0.435	-0.178	1.833			-0.484	-0.427	1.817			-0.508	-0.489	1.802			-0.092	0.079	1.555			-0.168	0.013	1.327
-0.241	-0.202	1.641			-0.208	-0.144	1.676			-0.206	0.188	1.671			-0.237	0.371	1.635			-0.372	0.092	1.783			-0.436	-0.178	1.833			-0.486	-0.430	1.819			-0.510	-0.492	1.805			-0.093	0.079	1.555			-0.172	0.013	1.329
-0.242	-0.202	1.642			-0.209	-0.143	1.677			-0.207	0.188	1.672			-0.238	0.371	1.636			-0.373	0.093	1.785			-0.436	-0.178	1.833			-0.488	-0.432	1.820			-0.513	-0.495	1.808			-0.095	0.079	1.555			-0.177	0.014	1.331
-0.244	-0.202	1.643			-0.210	-0.143	1.677			-0.208	0.188	1.672			-0.239	0.371	1.636			-0.373	0.094	1.786			-0.436	-0.178	1.834			-0.490	-0.436	1.822			-0.516	-0.499	1.811			-0.096	0.079	1.555			-0.183	0.014	1.331
-0.249	-0.217	1.644			-0.213	-0.150	1.678			-0.209	0.189	1.673			-0.240	0.371	1.637			-0.373	0.096	1.788			-0.436	-0.178	1.834			-0.492	-0.439	1.823			-0.518	-0.502	1.814			-0.097	0.079	1.556			-0.189	0.015	1.331
-0.252	-0.225	1.644			-0.215	-0.156	1.679			-0.210	0.189	1.673			-0.242	0.371	1.637			-0.373	0.097	1.789			-0.436	-0.178	1.834			-0.494	-0.442	1.824			-0.521	-0.504	1.818			-0.098	0.078	1.556			-0.194	0.015	1.331
-0.254	-0.235	1.644			-0.217	-0.163	1.680			-0.211	0.189	1.674			-0.243	0.371	1.638			-0.373	0.099	1.791			-0.436	-0.178	1.834			-0.496	-0.443	1.826			-0.523	-0.506	1.821			-0.099	0.078	1.556			-0.200	0.015	1.332
-0.256	-0.240	1.645			-0.219	-0.168	1.680			-0.212	0.190	1.675			-0.244	0.371	1.638			-0.373	0.100	1.792			-0.436	-0.177	1.835			-0.497	-0.444	1.828			-0.525	-0.507	1.823			-0.101	0.078	1.557			-0.205	0.015	1.333
-0.257	-0.244	1.645			-0.220	-0.172	1.681			-0.213	0.190	1.675			-0.245	0.371	1.639			-0.373	0.101	1.793			-0.436	-0.177	1.835			-0.499	-0.446	1.829			-0.533	-0.505	1.830			-0.102	0.078	1.557			-0.211	0.016	1.335
-0.258	-0.247	1.645			-0.221	-0.175	1.681			-0.214	0.190	1.676			-0.246	0.371	1.640			-0.373	0.102	1.794			-0.436	-0.176	1.835			-0.500	-0.447	1.830			-0.539	-0.503	1.838			-0.103	0.078	1.557			-0.217	0.016	1.336
-0.259	-0.250	1.646			-0.222	-0.177	1.681			-0.215	0.191	1.677			-0.247	0.371	1.641			-0.373	0.103	1.795			-0.436	-0.176	1.836			-0.502	-0.448	1.831			-0.540	-0.504	1.840			-0.105	0.077	1.558			-0.225	0.017	1.337
-0.260	-0.252	1.646			-0.222	-0.179	1.682			-0.216	0.191	1.678			-0.248	0.371	1.642			-0.373	0.104	1.796			-0.436	-0.175	1.836			-0.504	-0.449	1.834			-0.540	-0.505	1.841			-0.106	0.077	1.558			-0.233	0.017	1.338
-0.261	-0.254	1.646			-0.223	-0.181	1.682			-0.217	0.192	1.678			-0.249	0.371	1.643			-0.373	0.105	1.798			-0.436	-0.175	1.837			-0.505	-0.450	1.836			-0.541	-0.506	1.843			-0.108	0.077	1.559			-0.239	0.018	1.339
-0.261	-0.255	1.647			-0.223	-0.182	1.683			-0.218	0.192	1.679			-0.251	0.372	1.644			-0.374	0.107	1.799			-0.436	-0.174	1.838			-0.506	-0.450	1.839			-0.541	-0.507	1.844			-0.110	0.077	1.559			-0.246	0.018	1.340
-0.262	-0.257	1.647			-0.224	-0.184	1.683			-0.219	0.193	1.680			-0.252	0.372	1.646			-0.374	0.108	1.800			-0.436	-0.173	1.838			-0.507	-0.451	1.840			-0.542	-0.507	1.845			-0.112	0.077	1.560			-0.252	0.019	1.342
-0.263	-0.258	1.647			-0.224	-0.185	1.684			-0.220	0.193	1.681			-0.253	0.372	1.647			-0.374	0.109	1.801			-0.436	-0.173	1.839			-0.508	-0.451	1.842			-0.541	-0.508	1.847			-0.114	0.077	1.560			-0.258	0.019	1.343
-0.263	-0.259	1.647			-0.225	-0.186	1.684			-0.221	0.194	1.682			-0.255	0.372	1.648			-0.374	0.110	1.802			-0.436	-0.172	1.840			-0.509	-0.451	1.843			-0.542	-0.509	1.848			-0.116	0.076	1.561			-0.264	0.020	1.346
-0.264	-0.260	1.648			-0.225	-0.187	1.684			-0.223	0.195	1.683			-0.256	0.373	1.650			-0.374	0.111	1.803			-0.436	-0.171	1.840			-0.510	-0.452	1.845			-0.542	-0.509	1.849			-0.119	0.076	1.561			-0.269	0.021	1.348
-0.264	-0.261	1.648			-0.226	-0.188	1.685			-0.224	0.195	1.684			-0.258	0.373	1.651			-0.375	0.112	1.804			-0.436	-0.170	1.841			-0.510	-0.452	1.846			-0.542	-0.509	1.851			-0.121	0.076	1.562			-0.274	0.021	1.351
-0.265	-0.262	1.648			-0.226	-0.189	1.685			-0.225	0.196	1.685			-0.259	0.373	1.653			-0.375	0.113	1.805			-0.436	-0.170	1.842			-0.511	-0.452	1.847			-0.542	-0.510	1.852			-0.124	0.076	1.563			-0.279	0.021	1.353
-0.266	-0.263	1.649			-0.227	-0.189	1.686			-0.227	0.197	1.686			-0.261	0.374	1.654			-0.375	0.114	1.806			-0.436	-0.169	1.843			-0.512	-0.452	1.849			-0.543	-0.510	1.853			-0.127	0.076	1.563			-0.283	0.022	1.356
-0.266	-0.264	1.649			-0.227	-0.190	1.686			-0.228	0.197	1.687			-0.262	0.374	1.656			-0.376	0.115	1.807			-0.437	-0.168	1.843			-0.512	-0.452	1.850			-0.543	-0.510	1.854			-0.129	0.076	1.564			-0.288	0.022	1.358
-0.267	-0.264	1.649			-0.228	-0.191	1.687			-0.229	0.198	1.688			-0.264	0.374	1.657			-0.376	0.116	1.808			-0.437	-0.167	1.844			-0.513	-0.452	1.851			-0.543	-0.511	1.855			-0.132	0.075	1.565			-0.292	0.022	1.361
-0.268	-0.265	1.650			-0.228	-0.191	1.687			-0.231	0.199	1.689			-0.265	0.375	1.658			-0.377	0.116	1.809			-0.438	-0.167	1.845			-0.514	-0.452	1.852			-0.543	-0.511	1.856			-0.135	0.075	1.565			-0.296	0.022	1.363
-0.269	-0.266	1.650			-0.229	-0.192	1.688			-0.232	0.199	1.689			-0.267	0.375	1.659			-0.378	0.117	1.810			-0.438	-0.166	1.845			-0.515	-0.452	1.853			-0.543	-0.511	1.857			-0.137	0.075	1.566			-0.299	0.022	1.366
-0.269	-0.266	1.651			-0.230	-0.192	1.688			-0.234	0.200	1.690			-0.269	0.376	1.660			-0.378	0.118	1.810			-0.439	-0.165	1.846			-0.515	-0.451	1.854			-0.543	-0.511	1.857			-0.140	0.075	1.567			-0.303	0.022	1.368
-0.270	-0.266	1.651			-0.230	-0.193	1.689			-0.235	0.200	1.691			-0.270	0.376	1.661			-0.379	0.119	1.811			-0.439	-0.164	1.847			-0.516	-0.451	1.855			-0.544	-0.511	1.858			-0.142	0.075	1.568			-0.306	0.022	1.370
[truncated: 150 more rows]
[truncated: 30 more columns]
