# Supplementary material for: A natural user interface to integrate citizen science and physical exercise
Source: PLoS One. 2017 Feb 23;12(2):e0172587. doi: 10.1371/journal.pone.0172587 (PMC5322974; doi:10.1371/journal.pone.0172587)
Supplement: S1 Folder — Kinect raw data of each participant in the two kinect groups (KC and KNC). Data of each participant are saved in a binary file. Trajectories of points have been extracted form the binary file and saved in a text file. (ZIP) [file pone.0172587.s002.zip › Raw_data/Par27/Par27_Right_NC_points.txt]

0.097	-0.207	1.613			0.122	-0.146	1.663			0.122	0.211	1.670			0.085	0.397	1.637			-0.039	0.094	1.729			-0.089	-0.104	1.739			-0.030	-0.130	1.493			-0.036	-0.122	1.470			0.235	0.098	1.596			0.296	-0.060	1.522
0.097	-0.207	1.613			0.122	-0.146	1.663			0.123	0.211	1.670			0.085	0.397	1.637			-0.038	0.094	1.729			-0.088	-0.104	1.739			-0.030	-0.126	1.491			-0.035	-0.122	1.470			0.236	0.099	1.596			0.296	-0.060	1.522
0.097	-0.207	1.613			0.123	-0.146	1.663			0.123	0.211	1.670			0.085	0.397	1.637			-0.038	0.094	1.729			-0.088	-0.104	1.738			-0.030	-0.124	1.490			-0.035	-0.122	1.470			0.236	0.099	1.596			0.296	-0.060	1.522
0.098	-0.207	1.613			0.123	-0.146	1.663			0.123	0.211	1.670			0.086	0.397	1.637			-0.038	0.094	1.729			-0.088	-0.104	1.738			-0.031	-0.122	1.488			-0.035	-0.122	1.470			0.237	0.099	1.596			0.297	-0.060	1.522
0.098	-0.207	1.613			0.123	-0.146	1.663			0.124	0.211	1.670			0.086	0.397	1.637			-0.037	0.094	1.729			-0.087	-0.104	1.738			-0.031	-0.120	1.487			-0.034	-0.122	1.469			0.237	0.099	1.596			0.297	-0.060	1.522
0.098	-0.207	1.613			0.124	-0.146	1.662			0.124	0.211	1.670			0.087	0.397	1.637			-0.037	0.094	1.729			-0.087	-0.105	1.737			-0.031	-0.119	1.486			-0.034	-0.122	1.469			0.238	0.099	1.595			0.298	-0.060	1.522
0.099	-0.207	1.613			0.124	-0.146	1.662			0.124	0.211	1.670			0.087	0.397	1.636			-0.037	0.094	1.728			-0.087	-0.105	1.737			-0.031	-0.118	1.485			-0.027	-0.121	1.443			0.238	0.099	1.595			0.298	-0.060	1.522
0.099	-0.207	1.612			0.124	-0.146	1.662			0.125	0.211	1.669			0.088	0.397	1.636			-0.036	0.094	1.728			-0.086	-0.105	1.736			-0.031	-0.117	1.484			-0.023	-0.121	1.430			0.238	0.099	1.595			0.299	-0.060	1.522
0.099	-0.207	1.612			0.124	-0.146	1.662			0.125	0.211	1.669			0.088	0.397	1.636			-0.036	0.094	1.728			-0.086	-0.105	1.735			-0.031	-0.116	1.483			-0.024	-0.122	1.434			0.239	0.100	1.595			0.299	-0.061	1.522
0.100	-0.207	1.612			0.125	-0.146	1.662			0.125	0.211	1.669			0.089	0.397	1.635			-0.036	0.095	1.727			-0.086	-0.105	1.734			-0.031	-0.115	1.482			-0.024	-0.123	1.437			0.239	0.100	1.594			0.300	-0.061	1.521
0.100	-0.207	1.612			0.125	-0.146	1.662			0.126	0.211	1.668			0.090	0.397	1.635			-0.035	0.095	1.726			-0.085	-0.104	1.733			-0.031	-0.114	1.481			-0.024	-0.123	1.440			0.240	0.100	1.594			0.300	-0.061	1.521
0.100	-0.207	1.612			0.125	-0.146	1.662			0.126	0.211	1.668			0.090	0.397	1.634			-0.035	0.095	1.726			-0.085	-0.104	1.732			-0.030	-0.114	1.480			-0.024	-0.124	1.441			0.240	0.100	1.594			0.301	-0.061	1.521
0.101	-0.207	1.611			0.126	-0.146	1.661			0.126	0.211	1.668			0.091	0.397	1.634			-0.035	0.095	1.725			-0.086	-0.105	1.728			-0.029	-0.114	1.476			-0.024	-0.125	1.442			0.241	0.100	1.593			0.302	-0.061	1.521
0.101	-0.207	1.611			0.126	-0.146	1.661			0.127	0.211	1.667			0.092	0.397	1.634			-0.034	0.095	1.724			-0.086	-0.105	1.726			-0.029	-0.114	1.474			-0.023	-0.126	1.443			0.241	0.100	1.593			0.302	-0.061	1.521
0.101	-0.207	1.611			0.126	-0.146	1.661			0.127	0.211	1.667			0.093	0.397	1.633			-0.034	0.095	1.723			-0.086	-0.105	1.724			-0.028	-0.114	1.473			-0.023	-0.127	1.444			0.241	0.100	1.592			0.303	-0.061	1.520
0.102	-0.207	1.611			0.126	-0.146	1.660			0.127	0.211	1.666			0.093	0.397	1.633			-0.034	0.095	1.723			-0.086	-0.104	1.722			-0.028	-0.114	1.471			-0.023	-0.128	1.445			0.242	0.100	1.592			0.303	-0.061	1.520
0.102	-0.207	1.610			0.127	-0.146	1.660			0.127	0.211	1.666			0.094	0.398	1.632			-0.034	0.095	1.722			-0.086	-0.104	1.721			-0.028	-0.114	1.470			-0.023	-0.129	1.446			0.242	0.100	1.591			0.304	-0.061	1.520
0.102	-0.207	1.610			0.127	-0.146	1.660			0.128	0.211	1.666			0.095	0.398	1.632			-0.033	0.095	1.721			-0.086	-0.104	1.720			-0.027	-0.113	1.469			-0.023	-0.130	1.446			0.242	0.101	1.591			0.304	-0.061	1.519
0.103	-0.207	1.610			0.127	-0.146	1.659			0.128	0.211	1.665			0.095	0.398	1.632			-0.033	0.095	1.721			-0.085	-0.104	1.720			-0.027	-0.113	1.468			-0.022	-0.130	1.447			0.243	0.101	1.590			0.305	-0.061	1.519
0.103	-0.207	1.609			0.128	-0.146	1.659			0.128	0.211	1.665			0.096	0.398	1.631			-0.033	0.095	1.720			-0.085	-0.104	1.719			-0.027	-0.114	1.467			-0.023	-0.131	1.447			0.243	0.101	1.590			0.306	-0.061	1.519
0.103	-0.207	1.609			0.128	-0.146	1.659			0.128	0.211	1.665			0.097	0.398	1.631			-0.033	0.095	1.719			-0.085	-0.104	1.718			-0.027	-0.114	1.466			-0.023	-0.131	1.448			0.243	0.101	1.589			0.306	-0.061	1.518
0.103	-0.207	1.608			0.128	-0.146	1.658			0.128	0.211	1.664			0.097	0.398	1.631			-0.032	0.095	1.718			-0.085	-0.104	1.717			-0.026	-0.114	1.466			-0.023	-0.132	1.449			0.243	0.101	1.589			0.306	-0.061	1.517
0.104	-0.207	1.608			0.129	-0.146	1.658			0.129	0.211	1.663			0.098	0.398	1.630			-0.032	0.096	1.717			-0.085	-0.104	1.716			-0.026	-0.114	1.464			-0.023	-0.132	1.450			0.244	0.101	1.587			0.307	-0.061	1.516
0.104	-0.207	1.608			0.129	-0.146	1.658			0.129	0.211	1.663			0.098	0.398	1.630			-0.032	0.096	1.717			-0.085	-0.104	1.716			-0.026	-0.114	1.464			-0.023	-0.132	1.450			0.244	0.101	1.587			0.307	-0.061	1.516
0.104	-0.207	1.607			0.129	-0.146	1.657			0.129	0.211	1.663			0.099	0.398	1.630			-0.032	0.096	1.716			-0.084	-0.104	1.716			-0.026	-0.115	1.464			-0.023	-0.133	1.450			0.244	0.101	1.587			0.307	-0.061	1.515
0.104	-0.207	1.607			0.129	-0.146	1.657			0.129	0.211	1.662			0.099	0.398	1.630			-0.031	0.096	1.716			-0.084	-0.103	1.716			-0.027	-0.115	1.464			-0.027	-0.141	1.453			0.244	0.101	1.586			0.307	-0.061	1.514
0.105	-0.207	1.607			0.129	-0.146	1.657			0.130	0.211	1.662			0.099	0.398	1.630			-0.031	0.096	1.715			-0.084	-0.103	1.715			-0.027	-0.115	1.463			-0.027	-0.142	1.454			0.244	0.101	1.585			0.307	-0.061	1.513
0.105	-0.207	1.607			0.129	-0.146	1.656			0.130	0.211	1.661			0.100	0.398	1.629			-0.031	0.096	1.715			-0.084	-0.103	1.715			-0.029	-0.141	1.477			-0.028	-0.142	1.454			0.244	0.101	1.585			0.307	-0.062	1.512
0.105	-0.207	1.606			0.130	-0.146	1.656			0.130	0.211	1.661			0.100	0.399	1.629			-0.031	0.096	1.714			-0.084	-0.103	1.715			-0.030	-0.147	1.478			-0.028	-0.143	1.454			0.243	0.101	1.584			0.306	-0.062	1.511
0.105	-0.207	1.606			0.130	-0.146	1.656			0.130	0.211	1.660			0.101	0.399	1.629			-0.031	0.096	1.714			-0.084	-0.103	1.715			-0.030	-0.148	1.478			-0.028	-0.143	1.455			0.243	0.101	1.583			0.305	-0.062	1.509
0.105	-0.207	1.606			0.130	-0.146	1.655			0.130	0.211	1.659			0.101	0.399	1.629			-0.031	0.096	1.714			-0.083	-0.103	1.716			-0.030	-0.155	1.480			-0.028	-0.143	1.455			0.243	0.101	1.583			0.304	-0.062	1.507
0.105	-0.208	1.605			0.130	-0.146	1.655			0.130	0.211	1.659			0.101	0.399	1.629			-0.031	0.096	1.713			-0.083	-0.103	1.717			-0.031	-0.159	1.482			-0.029	-0.144	1.456			0.242	0.101	1.582			0.302	-0.062	1.505
0.105	-0.208	1.605			0.130	-0.146	1.655			0.131	0.211	1.658			0.101	0.399	1.629			-0.030	0.096	1.713			-0.083	-0.102	1.718			-0.031	-0.163	1.483			-0.029	-0.144	1.456			0.241	0.101	1.581			0.300	-0.063	1.503
0.105	-0.208	1.605			0.130	-0.146	1.654			0.131	0.212	1.658			0.102	0.399	1.628			-0.030	0.096	1.713			-0.082	-0.101	1.719			-0.031	-0.167	1.485			-0.029	-0.144	1.457			0.240	0.100	1.581			0.298	-0.063	1.500
0.106	-0.208	1.605			0.130	-0.146	1.654			0.130	0.212	1.657			0.102	0.399	1.628			-0.030	0.096	1.712			-0.082	-0.100	1.721			-0.032	-0.170	1.486			-0.030	-0.144	1.457			0.238	0.100	1.580			0.296	-0.063	1.498
0.106	-0.208	1.604			0.131	-0.146	1.654			0.130	0.212	1.656			0.102	0.399	1.628			-0.030	0.096	1.712			-0.081	-0.099	1.722			-0.032	-0.172	1.488			-0.030	-0.144	1.458			0.237	0.099	1.579			0.294	-0.064	1.496
0.106	-0.208	1.604			0.131	-0.146	1.653			0.130	0.212	1.656			0.102	0.400	1.628			-0.030	0.096	1.712			-0.081	-0.097	1.725			-0.032	-0.174	1.490			-0.030	-0.144	1.458			0.235	0.099	1.578			0.292	-0.064	1.494
0.106	-0.208	1.604			0.131	-0.146	1.653			0.130	0.212	1.655			0.102	0.400	1.627			-0.030	0.096	1.712			-0.080	-0.095	1.728			-0.033	-0.176	1.492			-0.031	-0.144	1.459			0.234	0.099	1.577			0.290	-0.064	1.492
0.106	-0.209	1.604			0.131	-0.147	1.653			0.130	0.212	1.654			0.102	0.400	1.627			-0.030	0.096	1.712			-0.080	-0.093	1.730			-0.033	-0.177	1.494			-0.031	-0.144	1.459			0.232	0.099	1.577			0.289	-0.064	1.490
0.105	-0.209	1.603			0.131	-0.147	1.652			0.130	0.213	1.654			0.102	0.400	1.626			-0.030	0.096	1.711			-0.079	-0.092	1.732			-0.033	-0.179	1.496			-0.031	-0.144	1.460			0.231	0.099	1.576			0.287	-0.064	1.488
0.105	-0.209	1.603			0.131	-0.147	1.652			0.129	0.213	1.653			0.102	0.400	1.625			-0.030	0.096	1.711			-0.079	-0.090	1.735			-0.034	-0.180	1.498			-0.032	-0.143	1.460			0.229	0.098	1.575			0.286	-0.064	1.487
0.105	-0.209	1.603			0.131	-0.147	1.652			0.129	0.213	1.652			0.101	0.400	1.625			-0.030	0.097	1.711			-0.079	-0.089	1.736			-0.033	-0.176	1.499			-0.032	-0.143	1.461			0.228	0.098	1.574			0.284	-0.064	1.485
0.105	-0.210	1.603			0.131	-0.147	1.652			0.128	0.213	1.652			0.101	0.401	1.624			-0.030	0.097	1.711			-0.079	-0.088	1.738			-0.031	-0.172	1.501			-0.032	-0.142	1.461			0.226	0.098	1.574			0.283	-0.063	1.484
0.105	-0.210	1.603			0.131	-0.147	1.651			0.128	0.213	1.651			0.101	0.401	1.623			-0.030	0.097	1.711			-0.078	-0.086	1.740			-0.031	-0.173	1.502			-0.033	-0.142	1.461			0.224	0.098	1.573			0.281	-0.063	1.482
0.105	-0.210	1.602			0.131	-0.147	1.651			0.128	0.213	1.650			0.100	0.401	1.623			-0.030	0.097	1.711			-0.078	-0.085	1.741			-0.031	-0.173	1.503			-0.033	-0.142	1.462			0.223	0.098	1.572			0.280	-0.063	1.481
0.105	-0.211	1.602			0.131	-0.148	1.650			0.127	0.213	1.649			0.100	0.401	1.622			-0.030	0.097	1.710			-0.078	-0.085	1.741			-0.031	-0.174	1.504			-0.033	-0.142	1.462			0.222	0.098	1.572			0.279	-0.063	1.480
0.105	-0.211	1.602			0.131	-0.148	1.650			0.127	0.213	1.649			0.100	0.401	1.622			-0.030	0.097	1.710			-0.078	-0.084	1.742			-0.031	-0.174	1.504			-0.034	-0.141	1.462			0.221	0.098	1.571			0.278	-0.063	1.479
0.105	-0.212	1.601			0.131	-0.148	1.650			0.126	0.213	1.648			0.100	0.401	1.621			-0.030	0.097	1.710			-0.077	-0.083	1.743			-0.032	-0.174	1.505			-0.034	-0.141	1.463			0.220	0.098	1.571			0.276	-0.063	1.478
0.105	-0.212	1.601			0.131	-0.149	1.649			0.126	0.213	1.647			0.100	0.401	1.621			-0.030	0.097	1.710			-0.077	-0.081	1.744			-0.032	-0.175	1.506			-0.034	-0.141	1.463			0.219	0.098	1.570			0.276	-0.063	1.477
0.105	-0.213	1.601			0.131	-0.149	1.649			0.125	0.213	1.647			0.100	0.401	1.620			-0.030	0.097	1.710			-0.077	-0.080	1.745			-0.032	-0.175	1.507			-0.035	-0.141	1.463			0.218	0.098	1.570			0.275	-0.063	1.476
0.104	-0.213	1.601			0.131	-0.149	1.649			0.125	0.213	1.646			0.100	0.401	1.620			-0.030	0.097	1.710			-0.076	-0.079	1.746			-0.032	-0.175	1.508			-0.035	-0.141	1.463			0.217	0.097	1.569			0.274	-0.063	1.476
0.104	-0.214	1.600			0.131	-0.149	1.648			0.125	0.213	1.645			0.100	0.401	1.619			-0.030	0.097	1.710			-0.076	-0.079	1.746			-0.033	-0.175	1.508			-0.036	-0.140	1.463			0.216	0.097	1.569			0.273	-0.063	1.475
0.104	-0.214	1.600			0.131	-0.150	1.648			0.124	0.213	1.645			0.100	0.401	1.618			-0.030	0.097	1.709			-0.076	-0.078	1.747			-0.033	-0.176	1.509			-0.036	-0.140	1.463			0.215	0.097	1.569			0.272	-0.063	1.474
0.104	-0.214	1.600			0.131	-0.150	1.648			0.124	0.212	1.644			0.099	0.401	1.618			-0.030	0.097	1.709			-0.075	-0.078	1.747			-0.033	-0.176	1.509			-0.036	-0.140	1.464			0.214	0.097	1.568			0.271	-0.063	1.474
0.104	-0.215	1.600			0.130	-0.150	1.647			0.123	0.212	1.644			0.099	0.401	1.617			-0.030	0.097	1.709			-0.075	-0.077	1.748			-0.033	-0.176	1.510			-0.037	-0.140	1.464			0.214	0.097	1.568			0.271	-0.063	1.473
0.104	-0.215	1.600			0.130	-0.150	1.647			0.123	0.212	1.643			0.099	0.401	1.617			-0.030	0.097	1.709			-0.075	-0.077	1.749			-0.035	-0.176	1.511			-0.037	-0.140	1.464			0.213	0.098	1.567			0.270	-0.063	1.473
0.104	-0.215	1.599			0.130	-0.151	1.647			0.122	0.212	1.643			0.098	0.401	1.616			-0.030	0.097	1.709			-0.075	-0.076	1.749			-0.036	-0.176	1.511			-0.037	-0.140	1.464			0.212	0.098	1.567			0.269	-0.063	1.472
0.103	-0.216	1.599			0.130	-0.151	1.646			0.122	0.212	1.642			0.098	0.401	1.616			-0.030	0.097	1.708			-0.075	-0.076	1.749			-0.036	-0.176	1.511			-0.037	-0.139	1.464			0.212	0.098	1.567			0.268	-0.063	1.472
0.103	-0.216	1.599			0.130	-0.151	1.646			0.122	0.212	1.642			0.098	0.401	1.615			-0.030	0.097	1.708			-0.074	-0.075	1.750			-0.037	-0.177	1.511			-0.037	-0.139	1.464			0.211	0.098	1.566			0.268	-0.062	1.471
0.103	-0.216	1.599			0.130	-0.151	1.646			0.121	0.212	1.641			0.098	0.401	1.615			-0.030	0.097	1.708			-0.074	-0.075	1.750			-0.037	-0.177	1.512			-0.037	-0.139	1.464			0.211	0.098	1.566			0.267	-0.062	1.471
0.103	-0.216	1.599			0.130	-0.151	1.645			0.121	0.212	1.641			0.097	0.401	1.614			-0.030	0.096	1.708			-0.074	-0.075	1.750			-0.038	-0.177	1.512			-0.038	-0.139	1.464			0.210	0.099	1.566			0.267	-0.062	1.471
0.103	-0.217	1.598			0.130	-0.152	1.645			0.121	0.212	1.641			0.097	0.401	1.614			-0.030	0.096	1.708			-0.074	-0.075	1.750			-0.038	-0.177	1.512			-0.038	-0.139	1.464			0.210	0.099	1.565			0.266	-0.062	1.470
0.102	-0.217	1.598			0.129	-0.152	1.645			0.120	0.212	1.640			0.096	0.401	1.613			-0.030	0.096	1.707			-0.074	-0.074	1.751			-0.039	-0.177	1.512			-0.038	-0.139	1.464			0.209	0.099	1.565			0.266	-0.062	1.470
0.102	-0.217	1.598			0.129	-0.152	1.645			0.120	0.212	1.640			0.096	0.401	1.612			-0.031	0.096	1.707			-0.074	-0.074	1.751			-0.039	-0.177	1.512			-0.038	-0.139	1.464			0.209	0.099	1.565			0.265	-0.062	1.470
0.102	-0.217	1.598			0.129	-0.152	1.644			0.120	0.212	1.639			0.095	0.401	1.612			-0.031	0.096	1.707			-0.074	-0.074	1.751			-0.039	-0.177	1.512			-0.038	-0.139	1.464			0.209	0.099	1.564			0.265	-0.062	1.470
0.102	-0.217	1.598			0.129	-0.152	1.644			0.120	0.212	1.639			0.094	0.401	1.611			-0.031	0.096	1.707			-0.074	-0.074	1.751			-0.039	-0.177	1.512			-0.038	-0.139	1.464			0.208	0.100	1.564			0.264	-0.062	1.469
0.101	-0.218	1.598			0.129	-0.152	1.644			0.119	0.212	1.639			0.094	0.400	1.611			-0.031	0.096	1.707			-0.074	-0.073	1.751			-0.036	-0.164	1.507			-0.038	-0.139	1.464			0.208	0.100	1.564			0.264	-0.062	1.469
0.101	-0.218	1.597			0.128	-0.152	1.644			0.119	0.212	1.639			0.093	0.400	1.610			-0.031	0.096	1.706			-0.073	-0.073	1.751			-0.036	-0.164	1.507			-0.038	-0.139	1.464			0.208	0.101	1.563			0.263	-0.061	1.469
0.101	-0.218	1.597			0.128	-0.152	1.643			0.119	0.211	1.638			0.093	0.400	1.610			-0.031	0.096	1.706			-0.073	-0.073	1.751			-0.036	-0.164	1.507			-0.038	-0.139	1.464			0.208	0.102	1.563			0.263	-0.061	1.469
0.101	-0.218	1.597			0.128	-0.153	1.643			0.119	0.211	1.638			0.093	0.400	1.609			-0.031	0.096	1.706			-0.073	-0.073	1.751			-0.036	-0.164	1.507			-0.038	-0.139	1.464			0.208	0.102	1.563			0.263	-0.060	1.468
0.101	-0.218	1.597			0.128	-0.153	1.643			0.118	0.211	1.638			0.092	0.400	1.609			-0.031	0.096	1.706			-0.073	-0.073	1.751			-0.035	-0.159	1.506			-0.038	-0.139	1.464			0.208	0.103	1.562			0.262	-0.060	1.468
0.101	-0.218	1.597			0.128	-0.153	1.643			0.118	0.211	1.638			0.092	0.400	1.608			-0.032	0.096	1.706			-0.073	-0.072	1.751			-0.034	-0.159	1.505			-0.038	-0.139	1.464			0.208	0.104	1.562			0.261	-0.059	1.467
0.100	-0.218	1.597			0.128	-0.153	1.643			0.118	0.211	1.637			0.091	0.400	1.608			-0.032	0.096	1.706			-0.073	-0.072	1.751			-0.034	-0.159	1.505			-0.039	-0.139	1.464			0.209	0.105	1.561			0.261	-0.058	1.467
0.100	-0.218	1.597			0.128	-0.153	1.643			0.118	0.211	1.637			0.091	0.400	1.608			-0.032	0.096	1.706			-0.073	-0.072	1.751			-0.034	-0.158	1.505			-0.039	-0.139	1.464			0.210	0.107	1.560			0.260	-0.058	1.467
0.100	-0.218	1.596			0.128	-0.153	1.642			0.118	0.211	1.637			0.090	0.400	1.607			-0.032	0.096	1.705			-0.073	-0.072	1.751			-0.034	-0.158	1.505			-0.039	-0.139	1.464			0.210	0.108	1.560			0.260	-0.058	1.466
0.100	-0.218	1.596			0.127	-0.153	1.642			0.118	0.211	1.637			0.090	0.400	1.607			-0.032	0.096	1.705			-0.073	-0.072	1.751			-0.034	-0.158	1.505			-0.039	-0.139	1.464			0.211	0.109	1.559			0.260	-0.057	1.466
0.100	-0.218	1.596			0.127	-0.153	1.642			0.117	0.211	1.637			0.089	0.400	1.606			-0.032	0.096	1.705			-0.073	-0.072	1.751			-0.035	-0.158	1.505			-0.039	-0.139	1.464			0.212	0.110	1.558			0.260	-0.057	1.466
0.100	-0.218	1.596			0.127	-0.153	1.642			0.117	0.211	1.637			0.089	0.400	1.606			-0.032	0.095	1.705			-0.073	-0.072	1.751			-0.035	-0.159	1.505			-0.039	-0.139	1.463			0.213	0.111	1.558			0.259	-0.056	1.466
0.099	-0.218	1.596			0.127	-0.153	1.642			0.117	0.211	1.636			0.088	0.400	1.606			-0.032	0.095	1.705			-0.073	-0.072	1.750			-0.035	-0.159	1.505			-0.039	-0.139	1.463			0.213	0.112	1.557			0.259	-0.056	1.466
0.099	-0.218	1.596			0.127	-0.153	1.642			0.117	0.211	1.636			0.088	0.400	1.605			-0.032	0.095	1.705			-0.073	-0.071	1.750			-0.035	-0.160	1.505			-0.039	-0.139	1.463			0.213	0.112	1.557			0.259	-0.056	1.466
0.099	-0.218	1.596			0.127	-0.152	1.641			0.117	0.211	1.636			0.088	0.400	1.605			-0.033	0.095	1.705			-0.073	-0.071	1.750			-0.034	-0.155	1.503			-0.039	-0.139	1.463			0.214	0.113	1.556			0.259	-0.056	1.466
0.099	-0.218	1.596			0.127	-0.152	1.641			0.117	0.211	1.636			0.087	0.400	1.605			-0.033	0.095	1.705			-0.072	-0.071	1.750			-0.034	-0.152	1.502			-0.039	-0.139	1.463			0.214	0.113	1.556			0.259	-0.055	1.466
0.099	-0.218	1.595			0.127	-0.152	1.641			0.117	0.211	1.636			0.087	0.399	1.604			-0.033	0.095	1.705			-0.072	-0.071	1.750			-0.034	-0.153	1.502			-0.039	-0.139	1.463			0.214	0.114	1.556			0.259	-0.055	1.466
0.099	-0.217	1.595			0.126	-0.152	1.641			0.117	0.211	1.635			0.087	0.399	1.604			-0.033	0.095	1.705			-0.072	-0.071	1.750			-0.034	-0.155	1.502			-0.039	-0.139	1.463			0.215	0.114	1.555			0.258	-0.055	1.466
0.098	-0.217	1.595			0.126	-0.152	1.641			0.116	0.211	1.635			0.086	0.399	1.604			-0.033	0.095	1.705			-0.072	-0.071	1.750			-0.034	-0.154	1.501			-0.041	-0.132	1.463			0.215	0.115	1.555			0.258	-0.054	1.466
0.098	-0.217	1.595			0.126	-0.152	1.641			0.116	0.211	1.635			0.086	0.399	1.604			-0.033	0.095	1.705			-0.072	-0.071	1.749			-0.035	-0.154	1.501			-0.041	-0.131	1.463			0.215	0.116	1.554			0.258	-0.054	1.466
0.098	-0.217	1.595			0.126	-0.152	1.640			0.116	0.211	1.635			0.086	0.399	1.603			-0.033	0.095	1.705			-0.072	-0.071	1.749			-0.035	-0.155	1.501			-0.041	-0.131	1.463			0.215	0.116	1.554			0.258	-0.054	1.466
0.098	-0.217	1.595			0.126	-0.152	1.640			0.116	0.211	1.635			0.086	0.399	1.603			-0.033	0.095	1.705			-0.072	-0.071	1.749			-0.035	-0.153	1.500			-0.041	-0.131	1.463			0.216	0.116	1.554			0.258	-0.054	1.466
0.098	-0.217	1.595			0.126	-0.152	1.640			0.116	0.211	1.634			0.085	0.399	1.603			-0.033	0.095	1.705			-0.072	-0.071	1.749			-0.035	-0.153	1.500			-0.041	-0.131	1.463			0.216	0.117	1.554			0.258	-0.053	1.466
0.098	-0.217	1.595			0.126	-0.152	1.640			0.116	0.211	1.634			0.085	0.399	1.603			-0.033	0.095	1.705			-0.072	-0.071	1.749			-0.035	-0.154	1.500			-0.041	-0.131	1.462			0.216	0.117	1.553			0.258	-0.053	1.466
0.098	-0.217	1.595			0.126	-0.152	1.640			0.116	0.211	1.634			0.085	0.399	1.602			-0.034	0.095	1.704			-0.072	-0.071	1.749			-0.035	-0.154	1.500			-0.041	-0.131	1.462			0.216	0.117	1.553			0.258	-0.053	1.466
0.098	-0.217	1.595			0.126	-0.152	1.640			0.116	0.211	1.634			0.085	0.399	1.602			-0.034	0.095	1.704			-0.072	-0.071	1.748			-0.035	-0.155	1.500			-0.042	-0.131	1.462			0.216	0.117	1.553			0.258	-0.053	1.466
0.098	-0.217	1.594			0.126	-0.152	1.640			0.116	0.211	1.634			0.085	0.399	1.602			-0.033	0.095	1.704			-0.072	-0.071	1.748			-0.035	-0.156	1.500			-0.042	-0.132	1.462			0.216	0.117	1.553			0.258	-0.053	1.466
0.098	-0.217	1.594			0.126	-0.152	1.640			0.116	0.211	1.634			0.085	0.399	1.602			-0.033	0.095	1.703			-0.072	-0.071	1.748			-0.035	-0.156	1.500			-0.042	-0.129	1.461			0.216	0.117	1.553			0.258	-0.053	1.466
0.098	-0.217	1.594			0.126	-0.152	1.639			0.116	0.211	1.633			0.085	0.399	1.601			-0.033	0.094	1.703			-0.072	-0.071	1.748			-0.035	-0.154	1.500			-0.043	-0.126	1.460			0.216	0.117	1.552			0.287	-0.073	1.554
0.098	-0.217	1.594			0.126	-0.152	1.639			0.116	0.211	1.633			0.085	0.398	1.601			-0.033	0.094	1.702			-0.072	-0.071	1.748			-0.035	-0.155	1.500			-0.042	-0.127	1.460			0.216	0.117	1.552			0.279	-0.068	1.525
0.098	-0.217	1.594			0.126	-0.152	1.639			0.116	0.211	1.633			0.085	0.398	1.601			-0.033	0.094	1.702			-0.072	-0.071	1.748			-0.035	-0.156	1.500			-0.042	-0.129	1.459			0.216	0.117	1.552			0.275	-0.065	1.513
0.098	-0.218	1.594			0.126	-0.152	1.639			0.115	0.211	1.633			0.085	0.398	1.601			-0.033	0.094	1.701			-0.072	-0.071	1.747			-0.036	-0.157	1.500			-0.042	-0.130	1.459			0.216	0.117	1.552			0.272	-0.064	1.505
0.098	-0.218	1.594			0.126	-0.152	1.639			0.115	0.211	1.633			0.085	0.398	1.601			-0.032	0.093	1.700			-0.072	-0.071	1.747			-0.036	-0.157	1.500			-0.042	-0.131	1.459			0.216	0.117	1.552			0.270	-0.063	1.499
0.098	-0.218	1.593			0.126	-0.152	1.639			0.115	0.211	1.633			0.085	0.398	1.600			-0.032	0.093	1.700			-0.072	-0.071	1.747			-0.036	-0.157	1.499			-0.043	-0.129	1.458			0.216	0.117	1.552			0.268	-0.062	1.494
0.098	-0.218	1.593			0.126	-0.152	1.638			0.115	0.211	1.633			0.085	0.398	1.600			-0.032	0.093	1.699			-0.072	-0.071	1.747			-0.036	-0.157	1.499			-0.043	-0.129	1.458			0.216	0.118	1.552			0.266	-0.060	1.491
0.098	-0.218	1.593			0.126	-0.152	1.638			0.115	0.211	1.633			0.085	0.397	1.600			-0.032	0.093	1.699			-0.072	-0.071	1.747			-0.036	-0.157	1.499			-0.043	-0.130	1.457			0.216	0.118	1.551			0.265	-0.059	1.488
0.098	-0.218	1.593			0.126	-0.152	1.638			0.115	0.211	1.632			0.085	0.397	1.600			-0.032	0.092	1.699			-0.072	-0.071	1.747			-0.036	-0.158	1.499			-0.043	-0.131	1.457			0.216	0.118	1.551			0.264	-0.058	1.486
0.098	-0.218	1.593			0.126	-0.153	1.638			0.115	0.211	1.632			0.085	0.397	1.599			-0.032	0.092	1.698			-0.072	-0.071	1.746			-0.034	-0.161	1.501			-0.043	-0.132	1.457			0.216	0.118	1.551			0.263	-0.058	1.484
0.098	-0.218	1.593			0.126	-0.153	1.638			0.115	0.211	1.632			0.085	0.397	1.599			-0.032	0.092	1.698			-0.072	-0.071	1.746			-0.033	-0.164	1.502			-0.043	-0.133	1.457			0.216	0.118	1.551			0.263	-0.057	1.483
0.098	-0.218	1.593			0.126	-0.153	1.638			0.115	0.211	1.632			0.085	0.397	1.599			-0.032	0.092	1.698			-0.072	-0.071	1.746			-0.032	-0.165	1.502			-0.043	-0.133	1.457			0.216	0.118	1.551			0.262	-0.057	1.482
0.098	-0.218	1.593			0.126	-0.153	1.638			0.115	0.210	1.632			0.085	0.397	1.599			-0.031	0.092	1.697			-0.072	-0.071	1.746			-0.032	-0.159	1.500			-0.043	-0.134	1.456			0.216	0.118	1.551			0.262	-0.057	1.481
0.098	-0.218	1.592			0.126	-0.153	1.638			0.115	0.210	1.632			0.085	0.396	1.598			-0.031	0.092	1.697			-0.072	-0.072	1.745			-0.033	-0.155	1.497			-0.042	-0.135	1.456			0.216	0.118	1.551			0.261	-0.057	1.480
0.098	-0.218	1.592			0.126	-0.153	1.638			0.115	0.210	1.632			0.085	0.396	1.598			-0.031	0.092	1.697			-0.072	-0.072	1.745			-0.033	-0.155	1.497			-0.042	-0.135	1.456			0.216	0.118	1.551			0.261	-0.057	1.480
0.098	-0.218	1.592			0.126	-0.153	1.637			0.115	0.210	1.632			0.085	0.396	1.598			-0.031	0.092	1.697			-0.073	-0.072	1.745			-0.033	-0.156	1.497			-0.042	-0.136	1.456			0.216	0.118	1.550			0.261	-0.056	1.479
0.098	-0.218	1.592			0.126	-0.153	1.637			0.115	0.210	1.632			0.085	0.396	1.597			-0.031	0.092	1.697			-0.073	-0.072	1.745			-0.033	-0.157	1.497			-0.042	-0.136	1.456			0.216	0.118	1.550			0.261	-0.056	1.478
0.098	-0.218	1.592			0.126	-0.153	1.637			0.115	0.210	1.632			0.085	0.396	1.597			-0.031	0.092	1.697			-0.073	-0.072	1.745			-0.033	-0.158	1.497			-0.042	-0.137	1.456			0.216	0.119	1.550			0.261	-0.056	1.478
0.098	-0.218	1.592			0.126	-0.153	1.637			0.115	0.210	1.632			0.085	0.396	1.597			-0.031	0.092	1.696			-0.073	-0.072	1.745			-0.033	-0.159	1.497			-0.042	-0.137	1.456			0.216	0.119	1.550			0.261	-0.056	1.477
0.098	-0.218	1.592			0.126	-0.153	1.637			0.115	0.210	1.631			0.085	0.396	1.597			-0.031	0.092	1.696			-0.073	-0.072	1.744			-0.032	-0.159	1.498			-0.042	-0.137	1.456			0.217	0.119	1.550			0.260	-0.056	1.477
0.098	-0.218	1.592			0.126	-0.153	1.637			0.115	0.210	1.631			0.085	0.395	1.596			-0.031	0.092	1.696			-0.073	-0.072	1.744			-0.032	-0.160	1.498			-0.042	-0.137	1.456			0.217	0.119	1.550			0.260	-0.055	1.476
0.098	-0.218	1.592			0.126	-0.153	1.637			0.115	0.210	1.631			0.085	0.395	1.596			-0.031	0.092	1.696			-0.073	-0.072	1.744			-0.032	-0.161	1.498			-0.042	-0.137	1.456			0.217	0.119	1.549			0.260	-0.055	1.476
0.098	-0.218	1.592			0.126	-0.153	1.637			0.116	0.210	1.631			0.085	0.395	1.596			-0.031	0.092	1.696			-0.073	-0.072	1.744			-0.031	-0.162	1.498			-0.042	-0.137	1.456			0.217	0.120	1.549			0.260	-0.055	1.476
0.098	-0.218	1.592			0.126	-0.153	1.637			0.116	0.210	1.631			0.085	0.395	1.596			-0.031	0.092	1.696			-0.073	-0.072	1.744			-0.031	-0.163	1.498			-0.042	-0.138	1.456			0.217	0.120	1.549			0.260	-0.055	1.476
0.098	-0.218	1.592			0.126	-0.153	1.637			0.116	0.210	1.631			0.085	0.395	1.596			-0.031	0.092	1.696			-0.073	-0.072	1.744			-0.031	-0.164	1.499			-0.042	-0.138	1.456			0.217	0.120	1.549			0.259	-0.054	1.475
0.098	-0.218	1.592			0.126	-0.153	1.637			0.116	0.209	1.631			0.085	0.395	1.595			-0.031	0.092	1.696			-0.073	-0.072	1.744			-0.031	-0.164	1.499			-0.041	-0.138	1.456			0.217	0.120	1.548			0.259	-0.054	1.475
0.098	-0.218	1.591			0.126	-0.153	1.637			0.116	0.209	1.631			0.085	0.395	1.595			-0.031	0.092	1.696			-0.073	-0.072	1.744			-0.031	-0.165	1.499			-0.041	-0.138	1.456			0.217	0.121	1.548			0.259	-0.054	1.475
0.098	-0.218	1.591			0.126	-0.153	1.636			0.117	0.209	1.631			0.085	0.395	1.595			-0.031	0.092	1.696			-0.073	-0.072	1.743			-0.030	-0.166	1.499			-0.041	-0.138	1.456			0.217	0.121	1.548			0.259	-0.054	1.475
0.098	-0.218	1.591			0.126	-0.153	1.636			0.117	0.209	1.631			0.085	0.395	1.595			-0.031	0.092	1.696			-0.073	-0.072	1.743			-0.030	-0.166	1.500			-0.041	-0.138	1.456			0.218	0.121	1.548			0.259	-0.054	1.474
0.098	-0.218	1.591			0.126	-0.153	1.636			0.117	0.209	1.631			0.085	0.395	1.595			-0.031	0.092	1.696			-0.073	-0.072	1.743			-0.030	-0.167	1.500			-0.041	-0.138	1.456			0.218	0.121	1.548			0.259	-0.053	1.474
0.098	-0.218	1.591			0.126	-0.153	1.636			0.118	0.209	1.631			0.085	0.394	1.595			-0.031	0.092	1.697			-0.073	-0.072	1.743			-0.030	-0.168	1.500			-0.040	-0.138	1.456			0.218	0.122	1.548			0.259	-0.053	1.474
0.098	-0.218	1.591			0.126	-0.153	1.636			0.118	0.209	1.631			0.085	0.394	1.595			-0.031	0.092	1.697			-0.073	-0.072	1.743			-0.030	-0.159	1.498			-0.037	-0.126	1.457			0.218	0.122	1.548			0.259	-0.053	1.474
0.098	-0.218	1.591			0.126	-0.153	1.636			0.119	0.209	1.631			0.085	0.394	1.595			-0.031	0.092	1.697			-0.073	-0.073	1.743			-0.029	-0.160	1.499			-0.035	-0.130	1.458			0.219	0.122	1.547			0.259	-0.053	1.474
0.098	-0.218	1.591			0.126	-0.153	1.636			0.119	0.208	1.631			0.085	0.394	1.595			-0.031	0.092	1.697			-0.073	-0.073	1.743			-0.028	-0.161	1.499			-0.034	-0.132	1.459			0.219	0.123	1.547			0.259	-0.053	1.474
0.098	-0.217	1.591			0.126	-0.153	1.636			0.119	0.208	1.631			0.085	0.394	1.594			-0.030	0.092	1.698			-0.072	-0.073	1.743			-0.029	-0.161	1.499			-0.033	-0.133	1.459			0.219	0.123	1.547			0.259	-0.053	1.474
0.098	-0.217	1.591			0.127	-0.153	1.636			0.120	0.208	1.631			0.085	0.394	1.594			-0.030	0.093	1.698			-0.072	-0.073	1.743			-0.028	-0.162	1.500			-0.032	-0.134	1.460			0.220	0.123	1.547			0.259	-0.052	1.474
0.098	-0.217	1.591			0.127	-0.152	1.636			0.120	0.208	1.632			0.086	0.394	1.594			-0.030	0.093	1.699			-0.072	-0.073	1.743			-0.027	-0.164	1.501			-0.032	-0.134	1.461			0.220	0.124	1.547			0.259	-0.052	1.474
0.098	-0.217	1.591			0.127	-0.152	1.636			0.121	0.208	1.632			0.086	0.394	1.595			-0.029	0.093	1.699			-0.072	-0.073	1.743			-0.027	-0.165	1.502			-0.032	-0.135	1.462			0.220	0.124	1.547			0.259	-0.052	1.473
0.098	-0.217	1.591			0.127	-0.152	1.636			0.121	0.208	1.632			0.086	0.394	1.595			-0.029	0.093	1.700			-0.072	-0.073	1.743			-0.025	-0.166	1.502			-0.033	-0.133	1.462			0.221	0.124	1.547			0.259	-0.052	1.473
0.098	-0.217	1.591			0.127	-0.152	1.636			0.122	0.208	1.632			0.086	0.394	1.595			-0.028	0.094	1.700			-0.072	-0.072	1.743			-0.026	-0.167	1.503			-0.033	-0.133	1.462			0.221	0.124	1.547			0.259	-0.052	1.473
0.099	-0.217	1.591			0.127	-0.152	1.636			0.122	0.208	1.633			0.087	0.394	1.595			-0.028	0.094	1.701			-0.072	-0.072	1.744			-0.026	-0.168	1.504			-0.033	-0.133	1.462			0.222	0.125	1.547			0.259	-0.052	1.473
0.099	-0.216	1.591			0.128	-0.152	1.636			0.123	0.208	1.633			0.087	0.394	1.595			-0.028	0.094	1.701			-0.071	-0.072	1.744			-0.026	-0.169	1.504			-0.032	-0.134	1.463			0.222	0.125	1.547			0.259	-0.052	1.473
0.099	-0.216	1.591			0.128	-0.152	1.636			0.124	0.208	1.634			0.087	0.394	1.596			-0.027	0.095	1.702			-0.071	-0.072	1.744			-0.026	-0.170	1.505			-0.032	-0.134	1.463			0.223	0.125	1.547			0.259	-0.052	1.474
0.099	-0.216	1.591			0.128	-0.152	1.636			0.124	0.208	1.634			0.088	0.394	1.596			-0.027	0.095	1.703			-0.071	-0.072	1.744			-0.026	-0.171	1.505			-0.031	-0.134	1.463			0.224	0.125	1.547			0.259	-0.052	1.474
0.099	-0.216	1.591			0.128	-0.152	1.636			0.125	0.208	1.635			0.088	0.394	1.597			-0.026	0.095	1.704			-0.070	-0.072	1.744			-0.027	-0.171	1.506			-0.031	-0.134	1.463			0.224	0.125	1.548			0.260	-0.052	1.475
0.099	-0.216	1.591			0.129	-0.152	1.636			0.126	0.207	1.635			0.088	0.394	1.597			-0.026	0.095	1.705			-0.070	-0.072	1.745			-0.028	-0.172	1.506			-0.031	-0.134	1.464			0.225	0.125	1.548			0.260	-0.052	1.475
0.100	-0.215	1.591			0.129	-0.152	1.636			0.127	0.207	1.636			0.089	0.393	1.598			-0.025	0.096	1.706			-0.069	-0.073	1.745			-0.028	-0.173	1.507			-0.031	-0.134	1.464			0.226	0.126	1.548			0.260	-0.052	1.475
0.100	-0.215	1.591			0.129	-0.151	1.636			0.127	0.207	1.636			0.089	0.393	1.598			-0.025	0.096	1.707			-0.069	-0.073	1.746			-0.029	-0.174	1.507			-0.031	-0.134	1.464			0.227	0.126	1.548			0.260	-0.051	1.476
0.100	-0.215	1.591			0.130	-0.151	1.636			0.128	0.207	1.637			0.090	0.393	1.599			-0.025	0.096	1.707			-0.068	-0.073	1.747			-0.029	-0.175	1.508			-0.030	-0.134	1.464			0.228	0.126	1.548			0.261	-0.051	1.476
0.100	-0.215	1.592			0.130	-0.151	1.637			0.129	0.207	1.638			0.090	0.393	1.599			-0.024	0.096	1.708			-0.068	-0.073	1.747			-0.030	-0.175	1.508			-0.030	-0.134	1.464			0.228	0.126	1.549			0.261	-0.051	1.477
0.100	-0.215	1.592			0.130	-0.151	1.637			0.129	0.207	1.638			0.091	0.393	1.600			-0.024	0.096	1.709			-0.067	-0.073	1.748			-0.030	-0.176	1.509			-0.029	-0.133	1.466			0.229	0.126	1.549			0.261	-0.051	1.477
0.100	-0.214	1.592			0.130	-0.151	1.637			0.130	0.207	1.639			0.091	0.393	1.601			-0.023	0.096	1.710			-0.067	-0.073	1.749			-0.031	-0.176	1.509			-0.027	-0.134	1.468			0.230	0.127	1.549			0.262	-0.051	1.478
0.101	-0.214	1.592			0.131	-0.151	1.637			0.131	0.208	1.639			0.091	0.393	1.601			-0.023	0.096	1.711			-0.066	-0.073	1.749			-0.031	-0.177	1.510			-0.026	-0.134	1.468			0.230	0.127	1.549			0.262	-0.051	1.478
0.101	-0.214	1.592			0.131	-0.151	1.637			0.131	0.208	1.640			0.092	0.393	1.602			-0.022	0.096	1.711			-0.066	-0.073	1.749			-0.032	-0.177	1.510			-0.025	-0.135	1.468			0.231	0.127	1.550			0.263	-0.051	1.479
0.101	-0.214	1.592			0.131	-0.151	1.637			0.132	0.208	1.640			0.092	0.393	1.603			-0.022	0.097	1.712			-0.065	-0.073	1.750			-0.029	-0.175	1.510			-0.024	-0.135	1.468			0.231	0.127	1.550			0.263	-0.051	1.479
0.101	-0.214	1.592			0.132	-0.151	1.638			0.132	0.208	1.641			0.093	0.393	1.603			-0.022	0.096	1.712			-0.065	-0.073	1.750			-0.025	-0.172	1.510			-0.023	-0.135	1.468			0.232	0.127	1.550			0.264	-0.051	1.480
0.101	-0.214	1.593			0.132	-0.151	1.638			0.133	0.208	1.641			0.093	0.393	1.604			-0.021	0.096	1.713			-0.065	-0.073	1.751			-0.025	-0.151	1.506			-0.031	-0.127	1.466			0.232	0.127	1.551			0.264	-0.051	1.481
0.102	-0.214	1.593			0.132	-0.151	1.638			0.133	0.208	1.641			0.094	0.393	1.604			-0.021	0.096	1.713			-0.064	-0.074	1.751			-0.023	-0.141	1.504			-0.030	-0.127	1.466			0.233	0.127	1.551			0.265	-0.051	1.481
0.102	-0.213	1.593			0.133	-0.150	1.638			0.134	0.208	1.642			0.094	0.393	1.605			-0.021	0.096	1.714			-0.064	-0.074	1.752			-0.022	-0.135	1.502			-0.030	-0.127	1.466			0.233	0.127	1.551			0.266	-0.051	1.482
0.102	-0.213	1.593			0.133	-0.150	1.638			0.134	0.208	1.642			0.094	0.393	1.605			-0.020	0.096	1.714			-0.063	-0.074	1.752			-0.021	-0.130	1.501			-0.029	-0.127	1.465			0.234	0.128	1.552			0.266	-0.051	1.483
0.102	-0.213	1.593			0.133	-0.150	1.639			0.135	0.208	1.643			0.095	0.393	1.606			-0.020	0.096	1.714			-0.063	-0.074	1.752			-0.021	-0.126	1.500			-0.029	-0.127	1.465			0.234	0.128	1.552			0.267	-0.051	1.483
0.102	-0.213	1.593			0.133	-0.150	1.639			0.135	0.208	1.643			0.095	0.393	1.606			-0.020	0.096	1.715			-0.063	-0.074	1.753			-0.020	-0.122	1.499			-0.028	-0.127	1.465			0.235	0.128	1.553			0.267	-0.051	1.484
0.103	-0.213	1.594			0.134	-0.150	1.639			0.136	0.208	1.643			0.096	0.393	1.607			-0.019	0.096	1.715			-0.063	-0.074	1.753			-0.014	-0.130	1.502			-0.027	-0.128	1.465			0.235	0.128	1.553			0.268	-0.051	1.484
0.103	-0.213	1.594			0.134	-0.150	1.639			0.136	0.208	1.644			0.096	0.393	1.607			-0.019	0.096	1.715			-0.062	-0.074	1.753			-0.012	-0.131	1.503			-0.027	-0.128	1.465			0.236	0.128	1.553			0.268	-0.051	1.484
0.103	-0.213	1.594			0.134	-0.150	1.639			0.136	0.208	1.644			0.096	0.393	1.608			-0.019	0.096	1.715			-0.062	-0.074	1.753			-0.009	-0.133	1.504			-0.026	-0.128	1.465			0.236	0.128	1.554			0.268	-0.051	1.485
0.103	-0.213	1.594			0.134	-0.150	1.640			0.137	0.208	1.644			0.096	0.393	1.608			-0.019	0.096	1.716			-0.062	-0.074	1.753			-0.006	-0.137	1.505			-0.026	-0.129	1.465			0.236	0.128	1.554			0.269	-0.050	1.485
0.103	-0.213	1.594			0.135	-0.150	1.640			0.137	0.208	1.645			0.097	0.393	1.609			-0.019	0.096	1.716			-0.062	-0.074	1.754			-0.005	-0.141	1.506			-0.026	-0.129	1.465			0.237	0.129	1.555			0.269	-0.050	1.486
0.103	-0.213	1.594			0.135	-0.150	1.640			0.137	0.208	1.645			0.097	0.393	1.609			-0.018	0.096	1.716			-0.062	-0.074	1.754			-0.004	-0.141	1.507			-0.025	-0.129	1.465			0.237	0.129	1.555			0.269	-0.050	1.486
0.104	-0.212	1.595			0.135	-0.150	1.640			0.137	0.208	1.645			0.097	0.393	1.609			-0.018	0.096	1.716			-0.062	-0.075	1.753			-0.003	-0.142	1.507			-0.025	-0.128	1.465			0.238	0.130	1.556			0.270	-0.049	1.486
0.104	-0.212	1.595			0.135	-0.150	1.640			0.138	0.208	1.646			0.098	0.393	1.610			-0.018	0.096	1.716			-0.062	-0.076	1.753			-0.003	-0.145	1.505			-0.025	-0.128	1.465			0.238	0.130	1.556			0.270	-0.049	1.487
0.104	-0.212	1.595			0.135	-0.150	1.640			0.138	0.208	1.646			0.098	0.393	1.610			-0.018	0.096	1.716			-0.062	-0.077	1.752			-0.007	-0.142	1.509			-0.025	-0.128	1.465			0.238	0.130	1.556			0.270	-0.049	1.487
0.104	-0.212	1.595			0.135	-0.150	1.641			0.138	0.208	1.646			0.098	0.393	1.610			-0.018	0.096	1.717			-0.062	-0.078	1.752			-0.009	-0.147	1.508			-0.025	-0.128	1.465			0.239	0.130	1.557			0.270	-0.049	1.487
0.104	-0.212	1.595			0.136	-0.150	1.641			0.138	0.208	1.646			0.098	0.393	1.611			-0.018	0.096	1.717			-0.062	-0.078	1.752			-0.011	-0.143	1.511			-0.025	-0.128	1.465			0.239	0.131	1.557			0.271	-0.048	1.488
0.104	-0.212	1.595			0.136	-0.150	1.641			0.139	0.208	1.647			0.098	0.393	1.611			-0.018	0.096	1.717			-0.062	-0.078	1.751			-0.012	-0.139	1.507			-0.024	-0.129	1.464			0.239	0.131	1.558			0.271	-0.048	1.488
0.104	-0.212	1.595			0.136	-0.150	1.641			0.139	0.208	1.647			0.099	0.393	1.611			-0.017	0.096	1.717			-0.063	-0.080	1.750			-0.012	-0.136	1.503			-0.024	-0.128	1.464			0.239	0.131	1.558			0.271	-0.048	1.488
0.104	-0.212	1.596			0.136	-0.150	1.641			0.139	0.208	1.647			0.099	0.393	1.612			-0.017	0.096	1.717			-0.064	-0.082	1.749			-0.011	-0.136	1.501			-0.024	-0.128	1.464			0.239	0.131	1.559			0.271	-0.048	1.488
0.105	-0.212	1.596			0.136	-0.149	1.641			0.139	0.208	1.647			0.099	0.393	1.612			-0.017	0.096	1.717			-0.065	-0.083	1.748			-0.013	-0.134	1.504			-0.024	-0.128	1.464			0.240	0.132	1.559			0.272	-0.048	1.489
0.105	-0.212	1.596			0.136	-0.149	1.641			0.139	0.208	1.647			0.099	0.393	1.612			-0.017	0.096	1.717			-0.066	-0.085	1.746			-0.012	-0.133	1.501			-0.024	-0.128	1.464			0.239	0.132	1.560			0.272	-0.048	1.489
0.105	-0.211	1.596			0.136	-0.149	1.642			0.139	0.208	1.648			0.099	0.393	1.612			-0.017	0.096	1.717			-0.067	-0.087	1.745			-0.013	-0.135	1.497			-0.024	-0.128	1.464			0.239	0.132	1.561			0.272	-0.047	1.489
0.105	-0.211	1.596			0.136	-0.149	1.642			0.139	0.208	1.648			0.099	0.393	1.612			-0.017	0.096	1.718			-0.067	-0.088	1.744			-0.016	-0.145	1.495			-0.024	-0.128	1.464			0.239	0.131	1.562			0.272	-0.047	1.489
0.105	-0.211	1.596			0.136	-0.149	1.642			0.140	0.208	1.648			0.099	0.393	1.613			-0.017	0.096	1.718			-0.068	-0.090	1.742			-0.019	-0.143	1.497			-0.024	-0.128	1.464			0.239	0.131	1.563			0.272	-0.047	1.489
0.105	-0.211	1.596			0.137	-0.149	1.642			0.140	0.208	1.648			0.100	0.393	1.613			-0.017	0.096	1.718			-0.069	-0.092	1.741			-0.019	-0.149	1.496			-0.024	-0.128	1.464			0.238	0.131	1.564			0.272	-0.047	1.489
0.106	-0.211	1.596			0.137	-0.149	1.642			0.140	0.208	1.648			0.100	0.393	1.613			-0.017	0.096	1.718			-0.070	-0.093	1.739			-0.020	-0.151	1.493			-0.024	-0.124	1.462			0.238	0.130	1.565			0.272	-0.047	1.490
0.106	-0.211	1.596			0.137	-0.149	1.642			0.140	0.208	1.649			0.100	0.393	1.613			-0.017	0.096	1.718			-0.071	-0.095	1.738			-0.021	-0.153	1.491			-0.024	-0.124	1.462			0.237	0.130	1.566			0.273	-0.047	1.490
0.106	-0.211	1.596			0.137	-0.149	1.642			0.140	0.208	1.649			0.100	0.393	1.613			-0.017	0.096	1.718			-0.071	-0.096	1.737			-0.021	-0.154	1.490			-0.024	-0.124	1.462			0.237	0.129	1.566			0.273	-0.047	1.490
0.106	-0.211	1.597			0.137	-0.149	1.642			0.140	0.208	1.649			0.100	0.393	1.614			-0.017	0.096	1.718			-0.072	-0.097	1.736			-0.022	-0.153	1.486			-0.024	-0.125	1.461			0.236	0.129	1.567			0.273	-0.047	1.490
0.106	-0.211	1.597			0.137	-0.149	1.643			0.140	0.208	1.649			0.100	0.393	1.614			-0.017	0.096	1.718			-0.072	-0.098	1.735			-0.024	-0.158	1.487			-0.024	-0.125	1.461			0.236	0.128	1.568			0.273	-0.048	1.490
0.106	-0.211	1.597			0.137	-0.149	1.643			0.140	0.208	1.649			0.100	0.393	1.614			-0.017	0.096	1.718			-0.073	-0.099	1.734			-0.025	-0.162	1.488			-0.024	-0.125	1.461			0.236	0.128	1.569			0.273	-0.048	1.490
0.106	-0.211	1.597			0.137	-0.149	1.643			0.140	0.208	1.649			0.100	0.393	1.614			-0.017	0.096	1.718			-0.073	-0.100	1.733			-0.026	-0.165	1.488			-0.024	-0.126	1.460			0.235	0.127	1.569			0.299	-0.073	1.574
0.107	-0.211	1.597			0.137	-0.149	1.643			0.140	0.208	1.649			0.101	0.393	1.614			-0.017	0.096	1.717			-0.074	-0.100	1.733			-0.027	-0.168	1.489			-0.024	-0.126	1.460			0.235	0.127	1.570			0.290	-0.066	1.542
0.107	-0.211	1.597			0.137	-0.149	1.643			0.140	0.208	1.650			0.101	0.393	1.614			-0.017	0.096	1.717			-0.074	-0.101	1.732			-0.027	-0.169	1.489			-0.024	-0.126	1.460			0.235	0.126	1.571			0.288	-0.064	1.530
0.107	-0.211	1.597			0.137	-0.149	1.643			0.140	0.208	1.650			0.101	0.393	1.614			-0.017	0.096	1.717			-0.074	-0.102	1.731			-0.028	-0.171	1.489			-0.024	-0.126	1.460			0.235	0.125	1.571			0.286	-0.063	1.523
0.107	-0.211	1.597			0.137	-0.149	1.643			0.140	0.208	1.650			0.101	0.393	1.614			-0.018	0.096	1.717			-0.075	-0.102	1.731			-0.028	-0.172	1.489			-0.024	-0.127	1.460			0.234	0.125	1.572			0.285	-0.062	1.518
0.107	-0.211	1.597			0.137	-0.149	1.643			0.140	0.208	1.650			0.101	0.393	1.615			-0.018	0.096	1.717			-0.075	-0.103	1.730			-0.028	-0.173	1.489			-0.024	-0.127	1.460			0.234	0.124	1.572			0.285	-0.061	1.514
0.107	-0.211	1.597			0.137	-0.149	1.643			0.140	0.208	1.650			0.101	0.393	1.615			-0.018	0.096	1.717			-0.075	-0.103	1.730			-0.029	-0.175	1.489			-0.024	-0.127	1.459			0.234	0.124	1.572			0.284	-0.060	1.511
0.107	-0.211	1.597			0.137	-0.149	1.643			0.140	0.208	1.650			0.101	0.393	1.615			-0.018	0.096	1.717			-0.076	-0.104	1.729			-0.028	-0.176	1.489			-0.024	-0.127	1.459			0.234	0.124	1.573			0.284	-0.060	1.508
0.107	-0.211	1.597			0.138	-0.149	1.644			0.140	0.208	1.650			0.101	0.393	1.615			-0.018	0.096	1.717			-0.076	-0.104	1.729			-0.027	-0.177	1.489			-0.024	-0.127	1.459			0.234	0.123	1.573			0.284	-0.060	1.507
0.107	-0.210	1.597			0.138	-0.149	1.644			0.140	0.208	1.650			0.101	0.394	1.615			-0.018	0.096	1.717			-0.076	-0.105	1.728			-0.029	-0.170	1.493			-0.024	-0.127	1.459			0.234	0.123	1.574			0.284	-0.059	1.505
0.107	-0.210	1.597			0.138	-0.149	1.644			0.140	0.208	1.651			0.101	0.394	1.615			-0.018	0.096	1.717			-0.076	-0.105	1.728			-0.031	-0.171	1.494			-0.024	-0.128	1.459			0.234	0.122	1.574			0.284	-0.059	1.504
0.108	-0.210	1.597			0.138	-0.149	1.644			0.140	0.208	1.651			0.101	0.394	1.615			-0.018	0.096	1.717			-0.076	-0.105	1.727			-0.025	-0.161	1.487			-0.012	-0.119	1.449			0.234	0.122	1.574			0.285	-0.059	1.503
0.108	-0.210	1.597			0.138	-0.149	1.644			0.140	0.208	1.651			0.101	0.394	1.615			-0.019	0.096	1.717			-0.077	-0.106	1.727			-0.025	-0.163	1.488			-0.014	-0.120	1.450			0.233	0.122	1.575			0.285	-0.059	1.502
0.108	-0.210	1.597			0.138	-0.149	1.644			0.140	0.208	1.651			0.101	0.394	1.616			-0.019	0.096	1.717			-0.077	-0.106	1.727			-0.025	-0.164	1.488			-0.015	-0.121	1.451			0.233	0.121	1.575			0.285	-0.059	1.501
0.108	-0.210	1.598			0.138	-0.149	1.644			0.140	0.208	1.651			0.101	0.394	1.616			-0.019	0.096	1.717			-0.077	-0.106	1.726			-0.024	-0.160	1.485			-0.016	-0.121	1.451			0.233	0.121	1.575			0.285	-0.059	1.500
0.108	-0.210	1.598			0.138	-0.149	1.644			0.140	0.208	1.652			0.102	0.394	1.616			-0.019	0.096	1.716			-0.077	-0.107	1.726			-0.031	-0.162	1.492			-0.017	-0.122	1.452			0.233	0.121	1.575			0.285	-0.059	1.500
0.108	-0.210	1.598			0.138	-0.149	1.644			0.140	0.208	1.652			0.102	0.394	1.616			-0.019	0.096	1.716			-0.077	-0.107	1.726			-0.032	-0.157	1.495			-0.017	-0.122	1.453			0.234	0.120	1.576			0.285	-0.059	1.499
0.108	-0.210	1.598			0.138	-0.149	1.644			0.140	0.208	1.652			0.102	0.394	1.616			-0.019	0.096	1.716			-0.078	-0.107	1.725			-0.033	-0.154	1.497			-0.018	-0.122	1.453			0.234	0.120	1.576			0.286	-0.059	1.499
0.108	-0.210	1.598			0.138	-0.149	1.645			0.140	0.208	1.652			0.102	0.394	1.616			-0.019	0.096	1.716			-0.078	-0.107	1.725			-0.034	-0.151	1.499			-0.019	-0.123	1.454			0.234	0.120	1.576			0.286	-0.059	1.498
0.108	-0.210	1.598			0.138	-0.149	1.645			0.140	0.208	1.652			0.102	0.394	1.616			-0.020	0.096	1.716			-0.078	-0.108	1.725			-0.035	-0.148	1.500			-0.019	-0.123	1.454			0.234	0.119	1.576			0.286	-0.059	1.498
0.108	-0.210	1.598			0.138	-0.149	1.645			0.140	0.208	1.652			0.102	0.394	1.616			-0.020	0.096	1.716			-0.078	-0.108	1.724			-0.035	-0.146	1.501			-0.020	-0.123	1.455			0.234	0.119	1.577			0.286	-0.059	1.498
0.108	-0.210	1.598			0.138	-0.149	1.645			0.140	0.208	1.652			0.102	0.395	1.616			-0.020	0.096	1.716			-0.078	-0.108	1.724			-0.036	-0.143	1.502			-0.020	-0.123	1.454			0.234	0.119	1.577			0.286	-0.059	1.497
0.108	-0.210	1.598			0.137	-0.149	1.645			0.140	0.208	1.652			0.102	0.395	1.617			-0.020	0.096	1.716			-0.078	-0.109	1.724			-0.036	-0.142	1.503			-0.021	-0.124	1.455			0.234	0.119	1.577			0.286	-0.059	1.497
0.108	-0.210	1.598			0.137	-0.149	1.645			0.140	0.208	1.652			0.102	0.395	1.617			-0.020	0.096	1.716			-0.079	-0.109	1.723			-0.039	-0.146	1.505			-0.021	-0.124	1.455			0.234	0.118	1.577			0.287	-0.059	1.497
0.108	-0.210	1.598			0.137	-0.149	1.645			0.140	0.208	1.653			0.102	0.395	1.617			-0.020	0.096	1.716			-0.079	-0.109	1.723			-0.041	-0.149	1.507			-0.021	-0.124	1.456			0.234	0.118	1.578			0.287	-0.059	1.497
0.108	-0.210	1.598			0.137	-0.149	1.645			0.140	0.207	1.653			0.102	0.395	1.617			-0.020	0.096	1.716			-0.079	-0.109	1.723			-0.041	-0.147	1.507			-0.022	-0.124	1.456			0.234	0.118	1.578			0.287	-0.059	1.496
0.108	-0.210	1.598			0.137	-0.149	1.646			0.140	0.207	1.653			0.102	0.395	1.617			-0.020	0.096	1.716			-0.080	-0.109	1.722			-0.040	-0.155	1.509			-0.022	-0.125	1.457			0.234	0.118	1.578			0.287	-0.059	1.496
0.108	-0.210	1.598			0.137	-0.149	1.646			0.139	0.207	1.653			0.102	0.395	1.617			-0.021	0.096	1.716			-0.080	-0.109	1.722			-0.036	-0.147	1.494			-0.022	-0.126	1.457			0.234	0.118	1.578			0.287	-0.059	1.496
0.108	-0.210	1.598			0.137	-0.149	1.646			0.139	0.207	1.653			0.102	0.395	1.617			-0.021	0.096	1.716			-0.081	-0.109	1.721			-0.033	-0.143	1.487			-0.023	-0.126	1.457			0.235	0.117	1.578			0.287	-0.059	1.496
0.108	-0.210	1.598			0.137	-0.149	1.646			0.139	0.207	1.653			0.102	0.395	1.617			-0.021	0.096	1.716			-0.081	-0.110	1.720			-0.024	-0.140	1.483			-0.023	-0.127	1.458			0.235	0.117	1.579			0.287	-0.059	1.496
0.108	-0.210	1.598			0.137	-0.149	1.646			0.139	0.207	1.653			0.102	0.395	1.617			-0.021	0.096	1.716			-0.082	-0.110	1.720			-0.020	-0.138	1.481			-0.023	-0.127	1.458			0.235	0.117	1.579			0.287	-0.059	1.496
0.108	-0.210	1.599			0.137	-0.149	1.646			0.139	0.207	1.653			0.102	0.395	1.617			-0.021	0.096	1.716			-0.082	-0.110	1.720			-0.025	-0.149	1.489			-0.023	-0.127	1.458			0.235	0.117	1.579			0.287	-0.059	1.496
0.108	-0.210	1.599			0.137	-0.149	1.646			0.139	0.207	1.653			0.102	0.395	1.618			-0.021	0.096	1.716			-0.082	-0.110	1.719			-0.028	-0.155	1.495			-0.024	-0.127	1.458			0.235	0.116	1.579			0.288	-0.059	1.495
0.108	-0.210	1.599			0.137	-0.149	1.647			0.139	0.207	1.653			0.102	0.396	1.618			-0.022	0.096	1.716			-0.082	-0.110	1.719			-0.026	-0.154	1.491			-0.024	-0.127	1.459			0.235	0.116	1.579			0.288	-0.059	1.495
0.108	-0.210	1.599			0.137	-0.149	1.647			0.139	0.207	1.654			0.103	0.396	1.618			-0.022	0.096	1.716			-0.083	-0.110	1.719			-0.029	-0.159	1.494			-0.024	-0.128	1.459			0.235	0.116	1.580			0.288	-0.059	1.495
0.108	-0.210	1.599			0.137	-0.149	1.647			0.139	0.207	1.654			0.103	0.396	1.618			-0.022	0.097	1.716			-0.083	-0.110	1.719			-0.030	-0.163	1.497			-0.024	-0.128	1.459			0.235	0.116	1.580			0.288	-0.059	1.495
0.108	-0.210	1.599			0.137	-0.149	1.647			0.139	0.207	1.654			0.103	0.396	1.618			-0.022	0.097	1.716			-0.083	-0.110	1.719			-0.031	-0.166	1.499			-0.024	-0.128	1.459			0.235	0.116	1.580			0.288	-0.059	1.495
0.108	-0.210	1.599			0.136	-0.149	1.647			0.139	0.207	1.654			0.103	0.396	1.618			-0.022	0.097	1.716			-0.083	-0.109	1.719			-0.025	-0.166	1.497			-0.024	-0.128	1.459			0.235	0.116	1.580			0.288	-0.059	1.495
0.108	-0.210	1.599			0.136	-0.149	1.648			0.139	0.207	1.654			0.103	0.396	1.619			-0.023	0.097	1.716			-0.084	-0.109	1.719			-0.030	-0.168	1.503			-0.024	-0.128	1.459			0.235	0.115	1.580			0.288	-0.059	1.495
0.108	-0.210	1.599			0.136	-0.149	1.648			0.139	0.207	1.654			0.103	0.396	1.619			-0.023	0.097	1.716			-0.084	-0.108	1.719			-0.032	-0.170	1.505			-0.024	-0.128	1.460			0.235	0.115	1.581			0.288	-0.059	1.495
0.108	-0.210	1.600			0.136	-0.149	1.648			0.139	0.207	1.655			0.103	0.396	1.619			-0.023	0.097	1.716			-0.084	-0.108	1.719			-0.033	-0.171	1.506			-0.024	-0.128	1.460			0.235	0.115	1.581			0.288	-0.059	1.496
0.108	-0.210	1.600			0.136	-0.149	1.648			0.139	0.207	1.655			0.103	0.396	1.619			-0.023	0.097	1.716			-0.084	-0.108	1.719			-0.029	-0.166	1.497			-0.025	-0.128	1.460			0.235	0.115	1.581			0.288	-0.059	1.496
0.108	-0.210	1.600			0.136	-0.149	1.648			0.138	0.207	1.655			0.103	0.396	1.619			-0.024	0.097	1.716			-0.084	-0.108	1.719			-0.029	-0.168	1.498			-0.025	-0.128	1.460			0.235	0.115	1.581			0.288	-0.059	1.496
0.108	-0.210	1.600			0.136	-0.149	1.649			0.138	0.207	1.655			0.102	0.396	1.619			-0.024	0.097	1.716			-0.084	-0.107	1.719			-0.031	-0.162	1.500			-0.025	-0.128	1.460			0.235	0.115	1.581			0.288	-0.059	1.496
0.108	-0.210	1.600			0.136	-0.149	1.649			0.138	0.207	1.655			0.102	0.397	1.620			-0.024	0.097	1.716			-0.085	-0.107	1.719			-0.029	-0.155	1.490			-0.025	-0.128	1.460			0.235	0.115	1.581			0.288	-0.059	1.496
0.108	-0.210	1.600			0.136	-0.149	1.649			0.138	0.207	1.656			0.102	0.397	1.620			-0.025	0.097	1.716			-0.085	-0.107	1.719			-0.027	-0.150	1.484			-0.025	-0.129	1.460			0.235	0.115	1.582			0.288	-0.060	1.496
0.108	-0.210	1.600			0.135	-0.149	1.649			0.138	0.207	1.656			0.102	0.397	1.620			-0.025	0.097	1.716			-0.085	-0.107	1.718			-0.030	-0.153	1.487			-0.025	-0.129	1.460			0.235	0.114	1.582			0.288	-0.060	1.496
0.108	-0.210	1.600			0.135	-0.149	1.649			0.138	0.207	1.656			0.102	0.397	1.620			-0.025	0.097	1.716			-0.085	-0.107	1.718			-0.028	-0.157	1.488			-0.025	-0.129	1.461			0.235	0.114	1.582			0.288	-0.060	1.496
0.108	-0.210	1.601			0.135	-0.149	1.649			0.138	0.207	1.656			0.102	0.397	1.620			-0.026	0.098	1.716			-0.085	-0.107	1.718			-0.028	-0.156	1.486			-0.026	-0.129	1.461			0.235	0.114	1.582			0.288	-0.060	1.497
0.108	-0.210	1.601			0.135	-0.149	1.650			0.138	0.207	1.656			0.102	0.397	1.620			-0.026	0.098	1.716			-0.085	-0.107	1.718			-0.028	-0.153	1.483			-0.026	-0.129	1.461			0.235	0.114	1.582			0.288	-0.060	1.497
0.108	-0.210	1.601			0.135	-0.149	1.650			0.138	0.207	1.656			0.102	0.397	1.620			-0.026	0.098	1.716			-0.085	-0.107	1.719			-0.026	-0.158	1.484			-0.026	-0.129	1.461			0.235	0.114	1.582			0.288	-0.060	1.497
0.108	-0.210	1.601			0.135	-0.149	1.650			0.137	0.207	1.657			0.101	0.397	1.621			-0.027	0.098	1.716			-0.086	-0.107	1.719			-0.025	-0.161	1.485			-0.026	-0.129	1.461			0.235	0.114	1.582			0.288	-0.060	1.497
0.107	-0.210	1.601			0.135	-0.149	1.650			0.137	0.207	1.657			0.101	0.397	1.621			-0.027	0.098	1.716			-0.086	-0.107	1.719			-0.027	-0.157	1.489			-0.026	-0.129	1.461			0.235	0.114	1.583			0.288	-0.060	1.497
0.107	-0.210	1.601			0.134	-0.149	1.650			0.137	0.207	1.657			0.101	0.397	1.621			-0.027	0.098	1.716			-0.086	-0.107	1.719			-0.024	-0.150	1.483			-0.023	-0.122	1.453			0.235	0.114	1.583			0.288	-0.060	1.497
0.107	-0.210	1.601			0.134	-0.149	1.650			0.137	0.207	1.657			0.101	0.397	1.621			-0.028	0.098	1.716			-0.086	-0.107	1.719			-0.023	-0.146	1.480			-0.003	-0.113	1.428			0.235	0.114	1.583			0.288	-0.060	1.497
0.107	-0.210	1.602			0.134	-0.149	1.651			0.137	0.207	1.657			0.101	0.397	1.621			-0.028	0.098	1.716			-0.086	-0.107	1.719			-0.034	-0.158	1.495			-0.009	-0.121	1.436			0.234	0.114	1.583			0.288	-0.060	1.497
0.107	-0.210	1.602			0.134	-0.149	1.651			0.137	0.207	1.657			0.101	0.397	1.621			-0.028	0.098	1.716			-0.086	-0.107	1.719			-0.033	-0.155	1.490			-0.008	-0.119	1.431			0.234	0.114	1.583			0.287	-0.060	1.497
0.107	-0.210	1.602			0.134	-0.149	1.651			0.136	0.207	1.657			0.100	0.397	1.621			-0.028	0.098	1.716			-0.086	-0.107	1.719			-0.034	-0.157	1.490			-0.010	-0.121	1.436			0.234	0.114	1.583			0.287	-0.060	1.497
0.107	-0.210	1.602			0.134	-0.149	1.651			0.136	0.207	1.657			0.100	0.397	1.621			-0.029	0.098	1.716			-0.086	-0.107	1.720			-0.037	-0.158	1.492			-0.011	-0.122	1.439			0.234	0.114	1.583			0.287	-0.060	1.497
0.107	-0.210	1.602			0.134	-0.149	1.651			0.136	0.207	1.658			0.100	0.398	1.621			-0.029	0.098	1.716			-0.086	-0.106	1.720			-0.031	-0.153	1.487			-0.006	-0.120	1.435			0.234	0.113	1.583			0.287	-0.060	1.498
0.107	-0.210	1.602			0.133	-0.149	1.651			0.136	0.207	1.658			0.100	0.398	1.622			-0.029	0.098	1.716			-0.086	-0.105	1.721			-0.024	-0.139	1.484			0.020	-0.096	1.406			0.234	0.113	1.583			0.287	-0.060	1.498
0.106	-0.210	1.602			0.133	-0.149	1.651			0.135	0.207	1.658			0.100	0.398	1.622			-0.029	0.098	1.716			-0.086	-0.105	1.721			-0.019	-0.130	1.482			0.032	-0.085	1.391			0.234	0.113	1.583			0.287	-0.060	1.498
0.106	-0.210	1.602			0.133	-0.149	1.651			0.135	0.207	1.658			0.099	0.398	1.622			-0.030	0.098	1.716			-0.086	-0.105	1.722			-0.016	-0.123	1.480			0.040	-0.077	1.381			0.234	0.113	1.584			0.287	-0.060	1.498
0.106	-0.210	1.603			0.133	-0.149	1.652			0.135	0.207	1.658			0.099	0.398	1.622			-0.030	0.098	1.716			-0.086	-0.105	1.722			-0.014	-0.118	1.479			0.045	-0.073	1.374			0.234	0.113	1.584			0.287	-0.060	1.498
0.106	-0.210	1.603			0.133	-0.149	1.652			0.135	0.207	1.658			0.099	0.398	1.622			-0.030	0.098	1.716			-0.086	-0.104	1.722			-0.014	-0.118	1.477			0.042	-0.078	1.376			0.234	0.113	1.584			0.287	-0.060	1.498
0.106	-0.211	1.603			0.133	-0.149	1.652			0.134	0.207	1.658			0.099	0.398	1.622			-0.030	0.098	1.716			-0.086	-0.104	1.722			-0.013	-0.110	1.475			0.043	-0.073	1.376			0.234	0.113	1.584			0.286	-0.060	1.498
0.106	-0.211	1.603			0.132	-0.149	1.652			0.134	0.207	1.658			0.099	0.398	1.622			-0.030	0.098	1.716			-0.086	-0.104	1.722			-0.020	-0.139	1.485			0.027	-0.113	1.403			0.233	0.113	1.584			0.286	-0.061	1.498
0.106	-0.211	1.603			0.132	-0.149	1.652			0.134	0.207	1.658			0.099	0.398	1.622			-0.031	0.098	1.716			-0.086	-0.104	1.722			-0.020	-0.137	1.482			0.027	-0.112	1.401			0.233	0.113	1.584			0.286	-0.061	1.498
0.105	-0.211	1.603			0.132	-0.149	1.652			0.134	0.207	1.658			0.098	0.398	1.622			-0.031	0.098	1.716			-0.086	-0.104	1.723			-0.024	-0.146	1.487			0.022	-0.122	1.410			0.233	0.113	1.584			0.286	-0.061	1.498
0.105	-0.211	1.603			0.132	-0.149	1.652			0.134	0.207	1.659			0.098	0.398	1.622			-0.031	0.098	1.716			-0.086	-0.104	1.723			-0.024	-0.146	1.484			0.022	-0.122	1.408			0.233	0.113	1.584			0.286	-0.061	1.498
0.105	-0.211	1.603			0.132	-0.149	1.652			0.133	0.207	1.659			0.098	0.398	1.622			-0.031	0.098	1.716			-0.086	-0.104	1.723			-0.022	-0.150	1.484			0.023	-0.125	1.409			0.233	0.113	1.584			0.286	-0.061	1.498
0.105	-0.211	1.603			0.132	-0.149	1.652			0.133	0.207	1.659			0.098	0.398	1.622			-0.031	0.098	1.716			-0.086	-0.104	1.723			-0.023	-0.155	1.487			0.021	-0.130	1.412			0.233	0.113	1.584			0.286	-0.061	1.498
0.105	-0.211	1.603			0.131	-0.150	1.652			0.133	0.207	1.659			0.098	0.398	1.622			-0.031	0.098	1.716			-0.086	-0.104	1.723			-0.025	-0.151	1.482			0.019	-0.126	1.409			0.233	0.113	1.584			0.286	-0.061	1.498
0.105	-0.211	1.603			0.131	-0.150	1.652			0.133	0.207	1.659			0.097	0.398	1.622			-0.032	0.098	1.716			-0.086	-0.104	1.723			-0.026	-0.149	1.479			0.018	-0.125	1.406			0.232	0.113	1.584			0.286	-0.061	1.498
0.105	-0.211	1.603			0.131	-0.150	1.652			0.133	0.207	1.659			0.097	0.398	1.622			-0.032	0.098	1.716			-0.086	-0.104	1.724			-0.027	-0.155	1.482			0.017	-0.130	1.410			0.232	0.113	1.584			0.285	-0.061	1.498
0.105	-0.211	1.603			0.131	-0.150	1.653			0.132	0.207	1.659			0.097	0.398	1.622			-0.032	0.098	1.716			-0.086	-0.104	1.724			-0.024	-0.151	1.479			0.019	-0.126	1.408			0.232	0.113	1.584			0.285	-0.061	1.498
0.104	-0.211	1.604			0.131	-0.150	1.653			0.132	0.207	1.659			0.097	0.398	1.622			-0.032	0.098	1.716			-0.086	-0.104	1.724			-0.022	-0.148	1.477			0.021	-0.124	1.406			0.232	0.113	1.584			0.285	-0.061	1.498
0.104	-0.211	1.604			0.131	-0.150	1.653			0.132	0.207	1.659			0.097	0.398	1.622			-0.032	0.098	1.716			-0.086	-0.104	1.724			-0.021	-0.146	1.476			0.022	-0.122	1.405			0.232	0.113	1.584			0.285	-0.061	1.498
0.104	-0.211	1.604			0.131	-0.150	1.653			0.132	0.207	1.659			0.096	0.398	1.622			-0.032	0.098	1.716			-0.086	-0.104	1.724			-0.020	-0.144	1.475			0.023	-0.121	1.404			0.232	0.113	1.584			0.285	-0.061	1.498
0.104	-0.211	1.604			0.131	-0.150	1.653			0.132	0.207	1.659			0.096	0.398	1.622			-0.032	0.098	1.716			-0.086	-0.104	1.724			-0.020	-0.144	1.474			0.023	-0.121	1.404			0.232	0.113	1.584			0.285	-0.061	1.498
0.104	-0.211	1.604			0.130	-0.150	1.653			0.132	0.207	1.658			0.096	0.398	1.621			-0.033	0.098	1.716			-0.087	-0.104	1.724			-0.026	-0.150	1.481			0.018	-0.126	1.412			0.232	0.112	1.584			0.285	-0.061	1.498
0.104	-0.211	1.604			0.130	-0.150	1.653			0.131	0.207	1.658			0.096	0.398	1.621			-0.033	0.098	1.716			-0.087	-0.104	1.725			-0.029	-0.155	1.486			0.015	-0.130	1.417			0.232	0.112	1.584			0.285	-0.061	1.498
0.104	-0.211	1.604			0.130	-0.150	1.653			0.131	0.207	1.658			0.096	0.398	1.621			-0.033	0.098	1.716			-0.087	-0.104	1.725			-0.032	-0.158	1.489			0.013	-0.133	1.421			0.231	0.112	1.584			0.285	-0.061	1.498
0.104	-0.211	1.604			0.130	-0.150	1.653			0.131	0.207	1.658			0.096	0.398	1.621			-0.033	0.098	1.716			-0.087	-0.104	1.725			-0.031	-0.153	1.483			0.014	-0.129	1.416			0.231	0.112	1.584			0.286	-0.061	1.498
0.104	-0.211	1.604			0.130	-0.150	1.653			0.131	0.207	1.658			0.095	0.398	1.621			-0.033	0.098	1.716			-0.087	-0.104	1.725			-0.030	-0.149	1.479			0.016	-0.125	1.412			0.231	0.112	1.584			0.286	-0.061	1.498
0.103	-0.211	1.604			0.130	-0.150	1.653			0.130	0.207	1.658			0.095	0.398	1.621			-0.034	0.098	1.716			-0.087	-0.104	1.725			-0.031	-0.150	1.479			0.016	-0.126	1.412			0.231	0.112	1.584			0.286	-0.062	1.499
0.103	-0.211	1.604			0.130	-0.150	1.653			0.130	0.207	1.658			0.095	0.398	1.621			-0.034	0.098	1.716			-0.087	-0.104	1.725			-0.030	-0.148	1.477			0.017	-0.124	1.411			0.231	0.112	1.584			0.287	-0.062	1.499
0.103	-0.211	1.604			0.130	-0.150	1.653			0.130	0.207	1.658			0.095	0.398	1.621			-0.034	0.098	1.716			-0.087	-0.105	1.725			-0.030	-0.147	1.474			0.017	-0.123	1.409			0.231	0.112	1.584			0.287	-0.062	1.500
0.103	-0.211	1.604			0.129	-0.150	1.653			0.130	0.206	1.658			0.095	0.398	1.621			-0.035	0.098	1.716			-0.088	-0.105	1.725			-0.030	-0.146	1.474			0.018	-0.123	1.409			0.231	0.112	1.584			0.288	-0.062	1.500
0.103	-0.211	1.604			0.129	-0.150	1.653			0.129	0.206	1.658			0.095	0.398	1.620			-0.035	0.098	1.716			-0.088	-0.105	1.724			-0.030	-0.146	1.474			0.018	-0.123	1.409			0.231	0.112	1.584			0.288	-0.062	1.500
0.103	-0.211	1.604			0.129	-0.150	1.653			0.129	0.206	1.658			0.095	0.397	1.620			-0.035	0.098	1.716			-0.089	-0.106	1.723			-0.033	-0.151	1.478			0.015	-0.126	1.413			0.231	0.112	1.584			0.289	-0.063	1.501
0.103	-0.211	1.604			0.129	-0.150	1.653			0.129	0.206	1.658			0.094	0.397	1.620			-0.036	0.098	1.716			-0.090	-0.107	1.722			-0.034	-0.151	1.478			0.015	-0.127	1.413			0.231	0.112	1.584			0.289	-0.063	1.501
0.103	-0.211	1.604			0.129	-0.150	1.653			0.129	0.206	1.658			0.094	0.397	1.620			-0.036	0.097	1.715			-0.090	-0.108	1.721			-0.034	-0.150	1.476			0.015	-0.125	1.412			0.231	0.112	1.584			0.290	-0.063	1.501
0.103	-0.211	1.604			0.128	-0.150	1.653			0.128	0.206	1.658			0.094	0.397	1.620			-0.036	0.097	1.715			-0.091	-0.109	1.719			-0.034	-0.149	1.475			0.015	-0.125	1.411			0.231	0.111	1.584			0.291	-0.064	1.502
0.103	-0.211	1.604			0.128	-0.150	1.653			0.128	0.206	1.658			0.094	0.397	1.620			-0.037	0.097	1.715			-0.092	-0.109	1.719			-0.034	-0.149	1.474			0.015	-0.124	1.411			0.231	0.111	1.584			0.291	-0.064	1.502
0.102	-0.211	1.604			0.128	-0.150	1.653			0.128	0.206	1.658			0.094	0.397	1.620			-0.037	0.097	1.715			-0.092	-0.110	1.718			-0.035	-0.149	1.474			0.015	-0.124	1.410			0.231	0.111	1.584			0.292	-0.064	1.503
0.102	-0.211	1.604			0.128	-0.150	1.653			0.128	0.206	1.658			0.094	0.397	1.620			-0.038	0.097	1.715			-0.093	-0.110	1.717			-0.035	-0.148	1.473			0.015	-0.124	1.410			0.231	0.111	1.584			0.293	-0.065	1.503
0.102	-0.211	1.604			0.128	-0.150	1.653			0.127	0.206	1.658			0.094	0.397	1.620			-0.038	0.097	1.715			-0.094	-0.110	1.717			-0.035	-0.148	1.473			0.015	-0.124	1.410			0.232	0.111	1.584			0.293	-0.065	1.504
0.102	-0.211	1.604			0.127	-0.150	1.653			0.127	0.206	1.658			0.094	0.397	1.620			-0.038	0.097	1.714			-0.094	-0.110	1.716			-0.036	-0.148	1.472			0.015	-0.124	1.410			0.232	0.111	1.584			0.293	-0.065	1.504
0.102	-0.211	1.604			0.127	-0.150	1.653			0.127	0.206	1.658			0.094	0.397	1.619			-0.039	0.097	1.714			-0.095	-0.111	1.716			-0.036	-0.148	1.472			0.015	-0.123	1.410			0.232	0.110	1.585			0.294	-0.065	1.504
0.102	-0.211	1.604			0.127	-0.150	1.653			0.126	0.206	1.658			0.093	0.397	1.619			-0.040	0.097	1.714			-0.096	-0.111	1.715			-0.036	-0.148	1.472			0.015	-0.123	1.410			0.232	0.110	1.585			0.294	-0.066	1.505
0.102	-0.211	1.604			0.127	-0.150	1.653			0.126	0.206	1.658			0.093	0.397	1.619			-0.040	0.097	1.713			-0.096	-0.111	1.714			-0.036	-0.148	1.472			0.015	-0.123	1.410			0.232	0.110	1.585			0.295	-0.066	1.506
0.102	-0.211	1.604			0.127	-0.149	1.653			0.125	0.206	1.658			0.093	0.397	1.619			-0.041	0.097	1.713			-0.097	-0.112	1.714			-0.036	-0.148	1.471			0.015	-0.123	1.409			0.232	0.110	1.585			0.295	-0.066	1.506
0.102	-0.211	1.604			0.126	-0.149	1.653			0.125	0.205	1.658			0.093	0.397	1.619			-0.041	0.097	1.713			-0.097	-0.112	1.714			-0.037	-0.147	1.471			0.015	-0.123	1.409			0.232	0.110	1.585			0.296	-0.066	1.507
0.101	-0.211	1.604			0.126	-0.149	1.653			0.125	0.205	1.658			0.093	0.397	1.619			-0.042	0.097	1.713			-0.098	-0.112	1.713			-0.037	-0.147	1.471			0.015	-0.123	1.409			0.232	0.109	1.585			0.296	-0.067	1.507
0.101	-0.211	1.604			0.126	-0.149	1.653			0.124	0.205	1.658			0.093	0.397	1.619			-0.042	0.097	1.712			-0.098	-0.112	1.713			-0.037	-0.147	1.471			0.015	-0.123	1.409			0.232	0.109	1.585			0.297	-0.067	1.507
0.101	-0.211	1.604			0.126	-0.149	1.653			0.124	0.205	1.657			0.093	0.397	1.619			-0.042	0.097	1.712			-0.099	-0.112	1.712			-0.037	-0.147	1.471			0.015	-0.123	1.409			0.232	0.109	1.585			0.297	-0.067	1.508
0.101	-0.211	1.604			0.125	-0.149	1.653			0.123	0.205	1.657			0.092	0.397	1.619			-0.043	0.097	1.712			-0.099	-0.112	1.712			-0.037	-0.147	1.470			0.015	-0.123	1.409			0.232	0.109	1.585			0.297	-0.067	1.508
0.101	-0.211	1.604			0.125	-0.149	1.653			0.123	0.205	1.657			0.092	0.397	1.619			-0.043	0.097	1.711			-0.100	-0.112	1.712			-0.037	-0.147	1.470			0.015	-0.123	1.409			0.232	0.109	1.586			0.298	-0.068	1.509
0.101	-0.211	1.604			0.125	-0.149	1.653			0.122	0.205	1.657			0.092	0.397	1.619			-0.044	0.097	1.711			-0.100	-0.112	1.712			-0.037	-0.147	1.470			0.015	-0.123	1.409			0.233	0.109	1.586			0.298	-0.068	1.509
0.101	-0.211	1.604			0.125	-0.149	1.653			0.122	0.205	1.657			0.092	0.397	1.618			-0.044	0.096	1.711			-0.100	-0.112	1.711			-0.037	-0.147	1.470			0.015	-0.122	1.409			0.233	0.108	1.586			0.298	-0.068	1.509
0.101	-0.210	1.604			0.124	-0.149	1.653			0.121	0.205	1.657			0.092	0.397	1.618			-0.045	0.096	1.711			-0.101	-0.113	1.711			-0.037	-0.147	1.470			0.015	-0.122	1.409			0.233	0.108	1.586			0.299	-0.068	1.510
0.101	-0.210	1.604			0.124	-0.149	1.653			0.121	0.205	1.657			0.091	0.397	1.618			-0.045	0.096	1.710			-0.101	-0.113	1.711			-0.038	-0.147	1.470			0.015	-0.122	1.408			0.233	0.108	1.586			0.299	-0.068	1.510
0.100	-0.210	1.604			0.124	-0.149	1.653			0.121	0.205	1.657			0.091	0.397	1.618			-0.045	0.096	1.710			-0.101	-0.113	1.710			-0.038	-0.146	1.469			0.015	-0.122	1.408			0.233	0.108	1.586			0.299	-0.068	1.510
0.100	-0.210	1.604			0.124	-0.149	1.653			0.120	0.205	1.657			0.091	0.397	1.618			-0.046	0.096	1.710			-0.102	-0.113	1.710			-0.038	-0.146	1.469			0.015	-0.122	1.408			0.233	0.108	1.586			0.299	-0.069	1.510
0.100	-0.210	1.604			0.123	-0.149	1.653			0.120	0.205	1.657			0.091	0.397	1.618			-0.046	0.096	1.710			-0.102	-0.113	1.710			-0.038	-0.146	1.469			0.015	-0.121	1.408			0.233	0.108	1.586			0.299	-0.069	1.511
0.100	-0.210	1.604			0.123	-0.149	1.653			0.120	0.205	1.657			0.091	0.397	1.618			-0.046	0.096	1.710			-0.102	-0.113	1.710			-0.037	-0.145	1.468			0.015	-0.121	1.407			0.233	0.108	1.586			0.300	-0.069	1.511
0.100	-0.210	1.604			0.123	-0.148	1.653			0.119	0.205	1.657			0.090	0.396	1.618			-0.047	0.096	1.709			-0.103	-0.113	1.710			-0.037	-0.145	1.468			0.015	-0.120	1.406			0.233	0.108	1.586			0.300	-0.069	1.511
0.100	-0.210	1.604			0.123	-0.148	1.653			0.119	0.204	1.657			0.090	0.396	1.618			-0.047	0.096	1.709			-0.103	-0.113	1.709			-0.037	-0.145	1.467			0.016	-0.120	1.405			0.233	0.108	1.586			0.300	-0.069	1.511
0.100	-0.210	1.604			0.123	-0.148	1.653			0.119	0.204	1.657			0.090	0.396	1.618			-0.047	0.096	1.709			-0.103	-0.113	1.709			-0.037	-0.144	1.466			0.016	-0.120	1.405			0.233	0.107	1.586			0.300	-0.069	1.512
0.100	-0.210	1.604			0.122	-0.148	1.653			0.119	0.204	1.657			0.090	0.396	1.618			-0.047	0.096	1.709			-0.103	-0.113	1.709			-0.037	-0.144	1.465			0.016	-0.119	1.404			0.233	0.107	1.586			0.300	-0.069	1.512
0.099	-0.210	1.604			0.122	-0.148	1.653			0.119	0.204	1.657			0.090	0.396	1.618			-0.048	0.096	1.709			-0.104	-0.113	1.709			-0.036	-0.143	1.465			0.017	-0.118	1.403			0.233	0.107	1.587			0.300	-0.069	1.512
0.099	-0.210	1.604			0.122	-0.148	1.653			0.118	0.204	1.657			0.090	0.396	1.617			-0.048	0.096	1.709			-0.104	-0.113	1.709			-0.036	-0.143	1.464			0.017	-0.118	1.403			0.233	0.107	1.587			0.301	-0.070	1.512
0.099	-0.210	1.604			0.122	-0.148	1.653			0.118	0.204	1.657			0.089	0.396	1.617			-0.048	0.096	1.709			-0.104	-0.113	1.709			-0.036	-0.142	1.464			0.017	-0.118	1.402			0.233	0.107	1.587			0.301	-0.070	1.512
0.099	-0.210	1.604			0.122	-0.148	1.653			0.118	0.204	1.657			0.089	0.396	1.617			-0.048	0.096	1.708			-0.104	-0.113	1.708			-0.036	-0.142	1.464			0.017	-0.118	1.402			0.233	0.107	1.587			0.301	-0.070	1.513
0.099	-0.209	1.604			0.121	-0.148	1.653			0.118	0.204	1.657			0.089	0.396	1.617			-0.049	0.096	1.708			-0.105	-0.113	1.708			-0.036	-0.142	1.463			0.017	-0.117	1.402			0.233	0.107	1.587			0.301	-0.070	1.513
0.099	-0.209	1.604			0.121	-0.148	1.653			0.118	0.204	1.657			0.089	0.396	1.617			-0.049	0.096	1.708			-0.105	-0.113	1.708			-0.036	-0.142	1.463			0.017	-0.117	1.401			0.233	0.107	1.587			0.301	-0.070	1.513
0.099	-0.209	1.604			0.121	-0.148	1.653			0.117	0.204	1.657			0.089	0.396	1.617			-0.049	0.096	1.708			-0.105	-0.113	1.708			-0.035	-0.141	1.462			0.018	-0.117	1.401			0.233	0.107	1.587			0.301	-0.070	1.513
0.099	-0.209	1.604			0.121	-0.148	1.653			0.117	0.204	1.657			0.088	0.396	1.617			-0.049	0.096	1.708			-0.105	-0.113	1.708			-0.035	-0.140	1.462			0.018	-0.116	1.400			0.233	0.107	1.587			0.301	-0.070	1.513
0.099	-0.209	1.604			0.121	-0.148	1.653			0.117	0.204	1.657			0.088	0.396	1.617			-0.049	0.096	1.708			-0.105	-0.113	1.708			-0.035	-0.140	1.461			0.018	-0.116	1.400			0.233	0.107	1.587			0.301	-0.070	1.513
0.098	-0.209	1.604			0.121	-0.148	1.653			0.117	0.204	1.657			0.088	0.396	1.617			-0.049	0.096	1.708			-0.106	-0.113	1.708			-0.035	-0.140	1.461			0.018	-0.116	1.399			0.233	0.107	1.587			0.301	-0.070	1.513
0.098	-0.209	1.604			0.120	-0.148	1.653			0.117	0.204	1.657			0.088	0.396	1.617			-0.050	0.096	1.708			-0.106	-0.113	1.708			-0.034	-0.139	1.461			0.019	-0.115	1.399			0.233	0.107	1.587			0.301	-0.070	1.514
0.098	-0.209	1.604			0.120	-0.148	1.653			0.117	0.204	1.657			0.088	0.396	1.617			-0.050	0.096	1.708			-0.106	-0.113	1.708			-0.034	-0.139	1.460			0.019	-0.115	1.399			0.233	0.106	1.587			0.301	-0.070	1.514
0.098	-0.209	1.604			0.120	-0.148	1.653			0.117	0.204	1.657			0.088	0.396	1.617			-0.050	0.096	1.708			-0.106	-0.113	1.708			-0.034	-0.139	1.460			0.019	-0.115	1.399			0.233	0.106	1.587			0.301	-0.071	1.514
0.098	-0.209	1.604			0.120	-0.148	1.653			0.116	0.204	1.656			0.087	0.396	1.617			-0.050	0.096	1.708			-0.106	-0.113	1.708			-0.034	-0.139	1.460			0.019	-0.115	1.398			0.233	0.106	1.587			0.301	-0.071	1.514
0.098	-0.209	1.604			0.120	-0.148	1.653			0.116	0.204	1.656			0.087	0.396	1.617			-0.050	0.096	1.707			-0.107	-0.113	1.708			-0.034	-0.139	1.460			0.019	-0.115	1.398			0.233	0.106	1.587			0.301	-0.071	1.514
0.098	-0.209	1.604			0.120	-0.148	1.653			0.116	0.204	1.656			0.087	0.396	1.617			-0.050	0.096	1.707			-0.107	-0.113	1.708			-0.034	-0.138	1.460			0.019	-0.114	1.398			0.233	0.106	1.587			0.302	-0.071	1.514
0.098	-0.209	1.604			0.120	-0.147	1.653			0.116	0.204	1.656			0.087	0.396	1.617			-0.050	0.096	1.707			-0.107	-0.113	1.707			-0.034	-0.138	1.460			0.020	-0.114	1.398			0.233	0.106	1.587			0.302	-0.071	1.514
0.098	-0.209	1.604			0.120	-0.147	1.654			0.116	0.204	1.656			0.087	0.396	1.617			-0.050	0.096	1.707			-0.107	-0.113	1.707			-0.034	-0.138	1.459			0.020	-0.114	1.398			0.233	0.106	1.587			0.302	-0.071	1.514
0.098	-0.209	1.604			0.119	-0.147	1.654			0.116	0.204	1.656			0.087	0.396	1.616			-0.051	0.096	1.707			-0.107	-0.113	1.707			-0.034	-0.138	1.459			0.020	-0.114	1.398			0.233	0.106	1.588			0.302	-0.071	1.515
0.097	-0.209	1.604			0.119	-0.147	1.654			0.116	0.204	1.656			0.087	0.396	1.616			-0.051	0.096	1.707			-0.107	-0.113	1.707			-0.033	-0.138	1.459			0.020	-0.114	1.397			0.233	0.106	1.588			0.302	-0.071	1.515
0.097	-0.209	1.604			0.119	-0.147	1.654			0.116	0.204	1.656			0.086	0.396	1.616			-0.051	0.096	1.707			-0.107	-0.113	1.707			-0.033	-0.137	1.459			0.020	-0.113	1.397			0.233	0.106	1.588			0.302	-0.071	1.515
0.097	-0.208	1.604			0.119	-0.147	1.654			0.116	0.204	1.656			0.086	0.395	1.616			-0.051	0.095	1.707			-0.107	-0.113	1.707			-0.033	-0.137	1.459			0.020	-0.113	1.397			0.233	0.106	1.588			0.302	-0.071	1.515
0.097	-0.208	1.604			0.119	-0.147	1.654			0.116	0.204	1.656			0.086	0.395	1.616			-0.051	0.095	1.707			-0.107	-0.113	1.707			-0.033	-0.137	1.459			0.020	-0.113	1.397			0.233	0.106	1.588			0.302	-0.071	1.515
0.097	-0.208	1.604			0.119	-0.147	1.654			0.116	0.204	1.656			0.086	0.395	1.617			-0.051	0.095	1.707			-0.108	-0.113	1.707			-0.033	-0.137	1.459			0.021	-0.113	1.397			0.233	0.106	1.588			0.302	-0.072	1.515
0.097	-0.208	1.604			0.119	-0.147	1.654			0.116	0.204	1.656			0.086	0.395	1.617			-0.051	0.095	1.707			-0.108	-0.113	1.707			-0.033	-0.137	1.459			0.021	-0.113	1.397			0.233	0.106	1.588			0.302	-0.072	1.516
0.097	-0.208	1.604			0.119	-0.147	1.654			0.115	0.204	1.656			0.086	0.395	1.617			-0.051	0.095	1.707			-0.108	-0.113	1.707			-0.032	-0.137	1.459			0.021	-0.113	1.397			0.233	0.106	1.588			0.302	-0.072	1.516
0.097	-0.208	1.604			0.119	-0.147	1.654			0.115	0.204	1.656			0.086	0.395	1.617			-0.051	0.095	1.707			-0.108	-0.113	1.707			-0.032	-0.136	1.459			0.021	-0.113	1.397			0.233	0.105	1.588			0.302	-0.072	1.516
0.097	-0.208	1.604			0.119	-0.147	1.654			0.115	0.204	1.656			0.085	0.395	1.617			-0.051	0.095	1.707			-0.108	-0.113	1.707			-0.032	-0.136	1.459			0.021	-0.113	1.398			0.234	0.105	1.588			0.302	-0.072	1.516
0.097	-0.208	1.604			0.119	-0.147	1.654			0.115	0.204	1.656			0.085	0.395	1.617			-0.052	0.095	1.707			-0.108	-0.113	1.707			-0.032	-0.137	1.460			0.021	-0.113	1.398			0.234	0.105	1.588			0.302	-0.072	1.516
0.097	-0.208	1.604			0.119	-0.147	1.654			0.115	0.204	1.657			0.085	0.395	1.617			-0.052	0.095	1.707			-0.108	-0.113	1.707			-0.033	-0.137	1.460			0.021	-0.113	1.398			0.234	0.105	1.588			0.302	-0.072	1.516
0.097	-0.208	1.604			0.118	-0.147	1.654			0.115	0.204	1.657			0.085	0.395	1.617			-0.052	0.095	1.707			-0.108	-0.113	1.708			-0.033	-0.137	1.461			0.020	-0.113	1.399			0.234	0.105	1.589			0.302	-0.072	1.516
0.097	-0.208	1.604			0.118	-0.147	1.654			0.115	0.204	1.657			0.085	0.395	1.617			-0.052	0.095	1.707			-0.108	-0.113	1.708			-0.033	-0.137	1.461			0.020	-0.113	1.399			0.233	0.105	1.589			0.302	-0.072	1.516
0.097	-0.208	1.604			0.118	-0.147	1.654			0.115	0.204	1.657			0.085	0.395	1.617			-0.052	0.095	1.707			-0.108	-0.113	1.708			-0.033	-0.138	1.462			0.020	-0.114	1.400			0.233	0.105	1.589			0.302	-0.072	1.516
0.097	-0.208	1.604			0.118	-0.147	1.654			0.115	0.204	1.657			0.085	0.395	1.617			-0.052	0.095	1.707			-0.108	-0.113	1.708			-0.033	-0.138	1.462			0.020	-0.114	1.400			0.233	0.105	1.589			0.302	-0.072	1.517
0.097	-0.208	1.604			0.118	-0.147	1.654			0.115	0.204	1.657			0.085	0.395	1.617			-0.052	0.095	1.707			-0.108	-0.113	1.708			-0.033	-0.138	1.463			0.020	-0.114	1.400			0.233	0.105	1.589			0.302	-0.072	1.517
0.097	-0.208	1.604			0.118	-0.147	1.654			0.115	0.204	1.657			0.085	0.395	1.617			-0.052	0.095	1.708			-0.108	-0.113	1.708			-0.033	-0.138	1.463			0.020	-0.114	1.401			0.233	0.105	1.589			0.302	-0.072	1.517
0.097	-0.208	1.604			0.118	-0.147	1.654			0.114	0.204	1.657			0.084	0.395	1.617			-0.052	0.095	1.708			-0.108	-0.113	1.708			-0.033	-0.139	1.464			0.020	-0.115	1.401			0.233	0.105	1.589			0.302	-0.073	1.517
0.097	-0.208	1.604			0.118	-0.147	1.654			0.114	0.204	1.657			0.084	0.395	1.617			-0.052	0.095	1.708			-0.108	-0.113	1.708			-0.033	-0.139	1.464			0.020	-0.115	1.401			0.233	0.105	1.589			0.302	-0.073	1.517
0.096	-0.208	1.604			0.118	-0.147	1.654			0.114	0.204	1.657			0.084	0.395	1.617			-0.052	0.095	1.708			-0.108	-0.113	1.708			-0.033	-0.139	1.464			0.020	-0.115	1.401			0.233	0.105	1.589			0.302	-0.073	1.517
0.096	-0.208	1.604			0.118	-0.147	1.654			0.114	0.204	1.657			0.084	0.395	1.617			-0.053	0.095	1.708			-0.108	-0.113	1.708			-0.033	-0.139	1.464			0.020	-0.115	1.402			0.233	0.105	1.590			0.302	-0.073	1.517
0.096	-0.208	1.604			0.118	-0.147	1.654			0.114	0.204	1.657			0.084	0.395	1.617			-0.053	0.095	1.708			-0.108	-0.113	1.708			-0.033	-0.139	1.464			0.020	-0.115	1.402			0.233	0.105	1.590			0.302	-0.073	1.517
0.096	-0.208	1.604			0.118	-0.147	1.654			0.114	0.204	1.657			0.084	0.395	1.617			-0.053	0.095	1.708			-0.108	-0.113	1.708			-0.033	-0.139	1.464			0.020	-0.115	1.402			0.233	0.105	1.590			0.302	-0.073	1.517
0.096	-0.208	1.604			0.118	-0.147	1.654			0.114	0.204	1.657			0.084	0.395	1.617			-0.053	0.095	1.708			-0.108	-0.113	1.709			-0.033	-0.139	1.465			0.020	-0.115	1.402			0.233	0.104	1.590			0.302	-0.073	1.517
0.096	-0.208	1.604			0.118	-0.147	1.654			0.114	0.204	1.657			0.084	0.395	1.617			-0.053	0.095	1.708			-0.108	-0.113	1.709			-0.033	-0.139	1.465			0.020	-0.115	1.402			0.233	0.104	1.590			0.302	-0.073	1.518
0.096	-0.208	1.604			0.118	-0.147	1.654			0.114	0.204	1.657			0.084	0.395	1.617			-0.053	0.095	1.708			-0.108	-0.113	1.709			-0.033	-0.139	1.465			0.019	-0.115	1.402			0.233	0.104	1.590			0.302	-0.073	1.518
0.096	-0.208	1.604			0.118	-0.147	1.654			0.114	0.204	1.657			0.084	0.395	1.617			-0.053	0.095	1.708			-0.108	-0.114	1.709			-0.033	-0.139	1.465			0.019	-0.116	1.403			0.233	0.104	1.590			0.302	-0.073	1.518
0.096	-0.208	1.604			0.118	-0.147	1.654			0.114	0.204	1.658			0.084	0.395	1.617			-0.053	0.095	1.708			-0.108	-0.114	1.709			-0.033	-0.139	1.466			0.019	-0.116	1.403			0.233	0.104	1.590			0.302	-0.073	1.518
0.096	-0.208	1.604			0.118	-0.147	1.654			0.114	0.204	1.658			0.084	0.395	1.617			-0.053	0.095	1.708			-0.108	-0.114	1.709			-0.033	-0.139	1.466			0.020	-0.115	1.403			0.233	0.104	1.590			0.302	-0.073	1.518
0.096	-0.208	1.604			0.117	-0.147	1.654			0.114	0.204	1.658			0.083	0.395	1.617			-0.053	0.094	1.708			-0.108	-0.114	1.709			-0.032	-0.138	1.465			0.020	-0.115	1.402			0.233	0.104	1.590			0.302	-0.073	1.518
0.096	-0.208	1.604			0.117	-0.147	1.654			0.114	0.204	1.658			0.083	0.395	1.617			-0.053	0.094	1.708			-0.108	-0.114	1.709			-0.032	-0.138	1.466			0.020	-0.115	1.403			0.233	0.104	1.590			0.302	-0.073	1.518
0.096	-0.208	1.604			0.117	-0.147	1.654			0.113	0.204	1.658			0.083	0.395	1.617			-0.053	0.094	1.708			-0.108	-0.114	1.709			-0.032	-0.138	1.466			0.021	-0.115	1.403			0.233	0.104	1.591			0.302	-0.073	1.518
0.096	-0.208	1.604			0.117	-0.147	1.654			0.113	0.203	1.658			0.083	0.395	1.617			-0.053	0.094	1.708			-0.108	-0.114	1.710			-0.032	-0.138	1.466			0.021	-0.115	1.403			0.233	0.104	1.591			0.302	-0.074	1.518
0.096	-0.208	1.604			0.117	-0.147	1.654			0.113	0.203	1.658			0.083	0.395	1.617			-0.053	0.094	1.708			-0.108	-0.114	1.710			-0.032	-0.138	1.466			0.020	-0.115	1.403			0.233	0.104	1.591			0.302	-0.074	1.518
0.096	-0.208	1.604			0.117	-0.147	1.654			0.113	0.203	1.658			0.083	0.395	1.617			-0.053	0.094	1.708			-0.108	-0.114	1.710			-0.032	-0.139	1.467			0.020	-0.115	1.403			0.233	0.104	1.591			0.302	-0.074	1.518
0.096	-0.208	1.604			0.117	-0.147	1.654			0.113	0.203	1.658			0.083	0.395	1.617			-0.053	0.094	1.709			-0.108	-0.114	1.710			-0.032	-0.138	1.467			0.021	-0.115	1.403			0.233	0.104	1.591			0.302	-0.074	1.518
0.096	-0.208	1.604			0.117	-0.147	1.654			0.113	0.203	1.658			0.083	0.395	1.617			-0.053	0.094	1.709			-0.108	-0.114	1.710			-0.031	-0.138	1.466			0.021	-0.115	1.403			0.233	0.104	1.591			0.302	-0.074	1.518
0.096	-0.208	1.604			0.117	-0.147	1.654			0.113	0.203	1.658			0.083	0.395	1.617			-0.053	0.094	1.709			-0.108	-0.114	1.710			-0.031	-0.137	1.466			0.021	-0.114	1.403			0.233	0.104	1.591			0.301	-0.074	1.518
0.096	-0.208	1.604			0.117	-0.147	1.655			0.113	0.203	1.658			0.083	0.395	1.617			-0.053	0.094	1.709			-0.108	-0.114	1.710			-0.031	-0.137	1.466			0.021	-0.114	1.403			0.233	0.104	1.591			0.301	-0.074	1.518
0.096	-0.208	1.604			0.117	-0.147	1.655			0.113	0.203	1.658			0.083	0.395	1.617			-0.053	0.094	1.709			-0.107	-0.114	1.710			-0.031	-0.137	1.466			0.021	-0.114	1.403			0.233	0.104	1.591			0.301	-0.074	1.518
0.096	-0.208	1.604			0.117	-0.147	1.655			0.113	0.203	1.658			0.083	0.395	1.617			-0.053	0.094	1.709			-0.107	-0.114	1.710			-0.031	-0.138	1.467			0.021	-0.115	1.404			0.233	0.104	1.591			0.301	-0.074	1.518
0.096	-0.208	1.604			0.117	-0.147	1.655			0.113	0.203	1.658			0.083	0.395	1.617			-0.054	0.094	1.709			-0.107	-0.114	1.711			-0.031	-0.138	1.467			0.021	-0.115	1.404			0.233	0.104	1.591			0.301	-0.074	1.518
0.096	-0.208	1.605			0.117	-0.147	1.655			0.113	0.203	1.658			0.083	0.395	1.617			-0.054	0.094	1.709			-0.107	-0.114	1.711			-0.031	-0.138	1.467			0.021	-0.115	1.404			0.233	0.104	1.591			0.301	-0.074	1.518
0.096	-0.208	1.605			0.117	-0.147	1.655			0.113	0.203	1.658			0.083	0.395	1.617			-0.054	0.094	1.709			-0.107	-0.113	1.711			-0.031	-0.138	1.468			0.021	-0.115	1.404			0.233	0.104	1.591			0.301	-0.074	1.518
0.096	-0.208	1.605			0.117	-0.147	1.655			0.113	0.203	1.658			0.083	0.395	1.617			-0.054	0.094	1.709			-0.107	-0.113	1.711			-0.031	-0.138	1.468			0.021	-0.115	1.404			0.233	0.104	1.591			0.301	-0.074	1.518
0.096	-0.208	1.605			0.117	-0.147	1.655			0.113	0.203	1.658			0.083	0.395	1.617			-0.054	0.094	1.709			-0.107	-0.113	1.711			-0.031	-0.138	1.468			0.021	-0.115	1.405			0.233	0.104	1.591			0.301	-0.074	1.519
0.096	-0.208	1.605			0.117	-0.147	1.655			0.113	0.203	1.658			0.083	0.395	1.617			-0.054	0.094	1.709			-0.107	-0.113	1.711			-0.031	-0.139	1.469			0.020	-0.116	1.405			0.233	0.104	1.591			0.301	-0.074	1.519
0.096	-0.208	1.605			0.117	-0.147	1.655			0.113	0.203	1.658			0.083	0.395	1.617			-0.054	0.094	1.709			-0.107	-0.113	1.711			-0.032	-0.139	1.469			0.020	-0.116	1.405			0.233	0.104	1.592			0.301	-0.074	1.519
0.096	-0.208	1.605			0.117	-0.147	1.655			0.113	0.203	1.658			0.083	0.395	1.617			-0.054	0.094	1.709			-0.107	-0.113	1.711			-0.032	-0.139	1.470			0.020	-0.116	1.406			0.233	0.104	1.592			0.301	-0.074	1.519
0.096	-0.208	1.605			0.117	-0.147	1.655			0.113	0.203	1.658			0.083	0.395	1.617			-0.054	0.094	1.709			-0.107	-0.113	1.711			-0.032	-0.140	1.470			0.020	-0.117	1.406			0.233	0.104	1.592			0.301	-0.074	1.519
0.096	-0.208	1.605			0.117	-0.147	1.655			0.113	0.203	1.658			0.083	0.395	1.617			-0.054	0.094	1.709			-0.107	-0.113	1.711			-0.032	-0.140	1.470			0.020	-0.117	1.406			0.233	0.104	1.592			0.301	-0.074	1.519
0.096	-0.208	1.605			0.117	-0.147	1.655			0.113	0.203	1.658			0.083	0.395	1.617			-0.054	0.094	1.709			-0.107	-0.113	1.712			-0.032	-0.140	1.470			0.020	-0.117	1.406			0.233	0.104	1.592			0.301	-0.074	1.519
0.096	-0.208	1.605			0.117	-0.147	1.655			0.113	0.203	1.658			0.083	0.395	1.617			-0.054	0.094	1.710			-0.107	-0.113	1.712			-0.032	-0.140	1.470			0.020	-0.117	1.406			0.233	0.104	1.592			0.301	-0.074	1.519
0.096	-0.208	1.605			0.117	-0.147	1.655			0.113	0.203	1.658			0.083	0.395	1.617			-0.054	0.094	1.710			-0.107	-0.113	1.712			-0.032	-0.139	1.470			0.020	-0.116	1.406			0.233	0.104	1.592			0.301	-0.074	1.519
0.095	-0.208	1.605			0.117	-0.147	1.655			0.113	0.203	1.658			0.083	0.395	1.617			-0.054	0.094	1.710			-0.107	-0.113	1.712			-0.032	-0.139	1.470			0.020	-0.117	1.406			0.233	0.104	1.592			0.301	-0.074	1.519
0.095	-0.208	1.605			0.117	-0.147	1.655			0.113	0.203	1.658			0.083	0.395	1.617			-0.054	0.094	1.710			-0.107	-0.113	1.712			-0.032	-0.139	1.470			0.020	-0.116	1.406			0.233	0.104	1.592			0.301	-0.074	1.518
0.095	-0.208	1.605			0.117	-0.147	1.655			0.113	0.203	1.659			0.083	0.395	1.617			-0.054	0.094	1.710			-0.107	-0.113	1.712			-0.032	-0.139	1.470			0.020	-0.116	1.406			0.233	0.104	1.592			0.301	-0.074	1.518
0.095	-0.208	1.605			0.117	-0.147	1.655			0.113	0.203	1.659			0.083	0.395	1.617			-0.054	0.094	1.710			-0.107	-0.113	1.712			-0.032	-0.140	1.470			0.020	-0.117	1.406			0.233	0.104	1.592			0.301	-0.074	1.518
0.095	-0.208	1.605			0.117	-0.147	1.655			0.113	0.203	1.659			0.083	0.395	1.617			-0.054	0.094	1.710			-0.107	-0.113	1.712			-0.032	-0.140	1.470			0.020	-0.117	1.406			0.233	0.104	1.592			0.301	-0.074	1.518
0.095	-0.208	1.605			0.117	-0.147	1.655			0.113	0.203	1.659			0.083	0.395	1.617			-0.054	0.094	1.710			-0.107	-0.113	1.712			-0.032	-0.140	1.470			0.019	-0.117	1.406			0.233	0.104	1.592			0.301	-0.074	1.518
0.095	-0.208	1.605			0.117	-0.147	1.655			0.113	0.203	1.659			0.083	0.395	1.617			-0.054	0.094	1.710			-0.107	-0.113	1.712			-0.033	-0.141	1.471			0.019	-0.118	1.407			0.233	0.104	1.592			0.301	-0.074	1.518
0.095	-0.208	1.605			0.117	-0.147	1.655			0.113	0.203	1.659			0.083	0.395	1.617			-0.054	0.094	1.710			-0.107	-0.114	1.712			-0.033	-0.142	1.471			0.019	-0.118	1.407			0.233	0.104	1.592			0.301	-0.074	1.518
0.095	-0.208	1.605			0.117	-0.147	1.655			0.113	0.203	1.659			0.083	0.395	1.617			-0.054	0.094	1.710			-0.107	-0.114	1.712			-0.033	-0.142	1.471			0.019	-0.119	1.407			0.233	0.104	1.592			0.301	-0.074	1.518
0.095	-0.208	1.605			0.117	-0.147	1.655			0.113	0.203	1.659			0.083	0.395	1.617			-0.053	0.094	1.710			-0.107	-0.114	1.712			-0.033	-0.142	1.472			0.019	-0.119	1.408			0.233	0.104	1.592			0.301	-0.074	1.518
0.095	-0.208	1.605			0.117	-0.147	1.655			0.113	0.203	1.659			0.083	0.395	1.617			-0.053	0.094	1.710			-0.107	-0.114	1.712			-0.034	-0.143	1.472			0.018	-0.119	1.408			0.233	0.104	1.592			0.301	-0.074	1.518
0.095	-0.208	1.605			0.117	-0.147	1.655			0.113	0.203	1.659			0.083	0.395	1.617			-0.053	0.094	1.710			-0.107	-0.114	1.712			-0.034	-0.144	1.472			0.018	-0.120	1.408			0.233	0.104	1.592			0.301	-0.074	1.518
0.095	-0.208	1.605			0.117	-0.147	1.655			0.113	0.203	1.659			0.083	0.395	1.618			-0.053	0.094	1.710			-0.107	-0.114	1.712			-0.034	-0.144	1.472			0.018	-0.120	1.409			0.233	0.104	1.592			0.301	-0.074	1.518
0.095	-0.208	1.605			0.117	-0.147	1.655			0.113	0.203	1.659			0.083	0.395	1.618			-0.053	0.094	1.710			-0.107	-0.114	1.712			-0.034	-0.143	1.472			0.018	-0.120	1.408			0.233	0.104	1.592			0.300	-0.074	1.518
0.096	-0.208	1.605			0.117	-0.147	1.655			0.113	0.203	1.659			0.083	0.395	1.618			-0.053	0.094	1.710			-0.107	-0.114	1.713			-0.034	-0.143	1.471			0.018	-0.119	1.407			0.233	0.104	1.592			0.300	-0.074	1.518
0.096	-0.208	1.605			0.117	-0.147	1.655			0.113	0.203	1.659			0.083	0.395	1.618			-0.053	0.094	1.710			-0.107	-0.114	1.713			-0.034	-0.142	1.470			0.017	-0.118	1.406			0.232	0.104	1.593			0.299	-0.074	1.517
0.096	-0.208	1.605			0.117	-0.147	1.655			0.113	0.203	1.659			0.083	0.395	1.618			-0.053	0.094	1.710			-0.107	-0.114	1.713			-0.034	-0.142	1.470			0.017	-0.118	1.405			0.232	0.104	1.593			0.298	-0.074	1.517
0.096	-0.208	1.605			0.117	-0.147	1.655			0.113	0.203	1.659			0.083	0.394	1.618			-0.053	0.094	1.711			-0.107	-0.114	1.713			-0.034	-0.142	1.469			0.017	-0.117	1.404			0.232	0.105	1.593			0.296	-0.074	1.516
0.095	-0.208	1.605			0.117	-0.147	1.655			0.114	0.203	1.659			0.082	0.394	1.618			-0.053	0.094	1.711			-0.107	-0.114	1.713			-0.034	-0.142	1.469			0.017	-0.117	1.404			0.231	0.105	1.593			0.295	-0.073	1.516
0.095	-0.208	1.605			0.117	-0.147	1.655			0.114	0.203	1.659			0.082	0.394	1.618			-0.053	0.094	1.711			-0.107	-0.114	1.713			-0.034	-0.142	1.469			0.017	-0.117	1.404			0.230	0.105	1.593			0.294	-0.073	1.515
0.095	-0.208	1.605			0.117	-0.147	1.655			0.114	0.203	1.659			0.082	0.394	1.618			-0.053	0.094	1.711			-0.107	-0.114	1.713			-0.034	-0.142	1.469			0.017	-0.117	1.403			0.230	0.106	1.593			0.292	-0.073	1.514
0.095	-0.208	1.605			0.117	-0.147	1.656			0.114	0.203	1.659			0.082	0.394	1.618			-0.053	0.094	1.711			-0.107	-0.114	1.713			-0.034	-0.142	1.468			0.016	-0.117	1.403			0.229	0.106	1.593			0.290	-0.072	1.513
0.095	-0.208	1.605			0.117	-0.147	1.656			0.114	0.203	1.659			0.082	0.394	1.619			-0.053	0.094	1.711			-0.107	-0.114	1.714			-0.034	-0.142	1.468			0.016	-0.117	1.402			0.228	0.106	1.593			0.289	-0.072	1.512
0.095	-0.208	1.605			0.117	-0.148	1.656			0.114	0.203	1.659			0.081	0.394	1.619			-0.054	0.094	1.711			-0.107	-0.114	1.714			-0.034	-0.142	1.468			0.015	-0.117	1.402			0.227	0.107	1.593			0.287	-0.071	1.512
0.095	-0.208	1.605			0.117	-0.148	1.656			0.113	0.203	1.660			0.081	0.394	1.619			-0.054	0.094	1.712			-0.107	-0.114	1.714			-0.034	-0.142	1.468			0.015	-0.117	1.402			0.226	0.107	1.593			0.285	-0.071	1.511
0.095	-0.208	1.606			0.117	-0.148	1.656			0.113	0.203	1.660			0.080	0.394	1.619			-0.054	0.094	1.712			-0.107	-0.114	1.715			-0.034	-0.140	1.468			0.014	-0.114	1.401			0.225	0.108	1.593			0.284	-0.071	1.510
0.095	-0.208	1.606			0.117	-0.148	1.656			0.113	0.203	1.660			0.080	0.394	1.620			-0.054	0.094	1.712			-0.107	-0.114	1.715			-0.034	-0.149	1.476			0.012	-0.121	1.408			0.224	0.108	1.593			0.282	-0.070	1.510
0.095	-0.209	1.606			0.117	-0.148	1.656			0.113	0.203	1.660			0.079	0.394	1.620			-0.054	0.093	1.712			-0.107	-0.114	1.715			-0.034	-0.155	1.481			0.010	-0.126	1.412			0.222	0.109	1.593			0.281	-0.070	1.509
0.095	-0.209	1.606			0.117	-0.148	1.656			0.113	0.203	1.660			0.078	0.394	1.620			-0.054	0.093	1.713			-0.107	-0.114	1.715			-0.035	-0.157	1.483			0.009	-0.127	1.413			0.221	0.109	1.593			0.279	-0.069	1.508
0.094	-0.209	1.606			0.117	-0.148	1.656			0.113	0.203	1.660			0.077	0.394	1.621			-0.055	0.093	1.713			-0.108	-0.114	1.716			-0.035	-0.158	1.484			0.008	-0.128	1.414			0.220	0.110	1.593			0.278	-0.069	1.508
0.094	-0.209	1.606			0.116	-0.148	1.656			0.113	0.203	1.660			0.076	0.394	1.621			-0.055	0.093	1.713			-0.108	-0.114	1.716			-0.035	-0.160	1.484			0.007	-0.129	1.415			0.219	0.110	1.593			0.277	-0.069	1.508
0.094	-0.209	1.606			0.116	-0.148	1.656			0.113	0.204	1.660			0.076	0.394	1.622			-0.055	0.093	1.714			-0.108	-0.114	1.716			-0.035	-0.160	1.485			0.006	-0.129	1.415			0.218	0.110	1.593			0.276	-0.068	1.507
0.094	-0.209	1.606			0.116	-0.148	1.656			0.112	0.204	1.661			0.075	0.394	1.622			-0.055	0.093	1.714			-0.108	-0.114	1.716			-0.036	-0.160	1.485			0.005	-0.129	1.415			0.217	0.111	1.593			0.275	-0.068	1.507
0.093	-0.209	1.606			0.116	-0.148	1.656			0.112	0.204	1.661			0.074	0.394	1.622			-0.056	0.093	1.714			-0.108	-0.114	1.717			-0.036	-0.157	1.483			0.004	-0.127	1.413			0.216	0.111	1.593			0.274	-0.068	1.506
0.093	-0.209	1.606			0.116	-0.148	1.656			0.111	0.204	1.661			0.073	0.394	1.622			-0.056	0.093	1.715			-0.108	-0.114	1.717			-0.037	-0.154	1.481			0.003	-0.124	1.411			0.215	0.112	1.593			0.273	-0.067	1.506
0.093	-0.210	1.606			0.116	-0.148	1.656			0.111	0.204	1.661			0.072	0.394	1.623			-0.057	0.093	1.715			-0.108	-0.114	1.717			-0.037	-0.151	1.479			0.003	-0.121	1.409			0.214	0.112	1.593			0.272	-0.067	1.506
0.092	-0.210	1.607			0.115	-0.148	1.656			0.110	0.204	1.661			0.071	0.394	1.623			-0.057	0.092	1.715			-0.109	-0.114	1.717			-0.037	-0.151	1.479			0.002	-0.121	1.409			0.213	0.112	1.593			0.271	-0.067	1.506
0.092	-0.210	1.607			0.115	-0.148	1.656			0.110	0.204	1.662			0.071	0.394	1.623			-0.057	0.092	1.716			-0.109	-0.114	1.718			-0.038	-0.150	1.479			0.001	-0.121	1.408			0.212	0.113	1.593			0.270	-0.067	1.506
0.092	-0.210	1.607			0.115	-0.149	1.656			0.109	0.204	1.662			0.070	0.394	1.623			-0.058	0.092	1.716			-0.109	-0.114	1.718			-0.038	-0.149	1.478			0.001	-0.119	1.407			0.211	0.113	1.593			0.269	-0.066	1.505
0.091	-0.210	1.607			0.115	-0.149	1.656			0.108	0.204	1.662			0.069	0.394	1.624			-0.058	0.092	1.716			-0.109	-0.114	1.719			-0.038	-0.147	1.476			0.000	-0.118	1.406			0.210	0.113	1.593			0.268	-0.066	1.505
0.091	-0.210	1.607			0.114	-0.149	1.657			0.108	0.204	1.662			0.069	0.394	1.624			-0.059	0.092	1.717			-0.110	-0.114	1.719			-0.039	-0.146	1.475			-0.000	-0.117	1.405			0.209	0.113	1.593			0.267	-0.066	1.505
0.091	-0.210	1.607			0.114	-0.149	1.657			0.107	0.204	1.662			0.068	0.394	1.624			-0.059	0.092	1.717			-0.110	-0.114	1.719			-0.039	-0.144	1.474			-0.000	-0.115	1.403			0.209	0.114	1.593			0.266	-0.066	1.505
0.090	-0.210	1.607			0.114	-0.149	1.657			0.107	0.204	1.662			0.068	0.394	1.624			-0.059	0.092	1.717			-0.110	-0.114	1.719			-0.039	-0.143	1.473			-0.001	-0.114	1.402			0.208	0.114	1.593			0.266	-0.065	1.505
0.090	-0.210	1.607			0.113	-0.149	1.657			0.106	0.204	1.663			0.067	0.394	1.624			-0.060	0.092	1.717			-0.110	-0.114	1.720			-0.039	-0.141	1.472			-0.001	-0.113	1.401			0.207	0.114	1.594			0.265	-0.065	1.505
0.090	-0.210	1.607			0.113	-0.149	1.657			0.106	0.204	1.663			0.067	0.394	1.624			-0.060	0.092	1.718			-0.110	-0.114	1.720			-0.039	-0.140	1.472			-0.001	-0.112	1.401			0.207	0.114	1.594			0.264	-0.065	1.505
0.089	-0.210	1.607			0.113	-0.149	1.657			0.106	0.204	1.663			0.066	0.394	1.625			-0.061	0.092	1.718			-0.110	-0.114	1.720			-0.039	-0.139	1.471			-0.002	-0.111	1.400			0.206	0.115	1.594			0.264	-0.065	1.505
0.089	-0.210	1.608			0.113	-0.149	1.657			0.105	0.204	1.663			0.066	0.394	1.625			-0.061	0.091	1.718			-0.111	-0.114	1.720			-0.039	-0.138	1.471			-0.002	-0.110	1.399			0.206	0.115	1.594			0.263	-0.065	1.505
0.089	-0.210	1.608			0.113	-0.149	1.657			0.105	0.204	1.663			0.066	0.394	1.625			-0.061	0.091	1.718			-0.111	-0.114	1.721			-0.039	-0.138	1.470			-0.002	-0.110	1.399			0.205	0.115	1.594			0.262	-0.065	1.505
0.089	-0.210	1.608			0.112	-0.149	1.657			0.104	0.204	1.663			0.065	0.394	1.625			-0.061	0.091	1.719			-0.111	-0.114	1.721			-0.040	-0.137	1.470			-0.002	-0.109	1.399			0.205	0.115	1.594			0.262	-0.064	1.505
0.088	-0.210	1.608			0.112	-0.149	1.657			0.104	0.204	1.663			0.065	0.394	1.625			-0.062	0.091	1.719			-0.111	-0.114	1.721			-0.040	-0.137	1.470			-0.003	-0.109	1.398			0.204	0.116	1.594			0.261	-0.064	1.505
0.088	-0.210	1.608			0.112	-0.149	1.657			0.104	0.204	1.663			0.065	0.394	1.625			-0.062	0.091	1.719			-0.111	-0.114	1.721			-0.040	-0.138	1.470			-0.003	-0.109	1.398			0.204	0.116	1.594			0.260	-0.064	1.505
0.088	-0.210	1.608			0.112	-0.149	1.657			0.104	0.204	1.663			0.065	0.394	1.625			-0.062	0.091	1.719			-0.112	-0.114	1.721			-0.040	-0.139	1.470			-0.004	-0.110	1.399			0.204	0.116	1.594			0.260	-0.064	1.505
0.088	-0.210	1.608			0.112	-0.149	1.657			0.103	0.204	1.664			0.064	0.393	1.625			-0.063	0.091	1.719			-0.112	-0.114	1.722			-0.041	-0.140	1.471			-0.004	-0.111	1.399			0.203	0.116	1.594			0.259	-0.064	1.505
0.088	-0.210	1.608			0.111	-0.149	1.657			0.103	0.204	1.664			0.064	0.393	1.625			-0.063	0.091	1.720			-0.112	-0.114	1.722			-0.041	-0.140	1.471			-0.004	-0.111	1.399			0.203	0.116	1.594			0.259	-0.064	1.505
0.087	-0.210	1.608			0.111	-0.149	1.658			0.103	0.204	1.664			0.064	0.393	1.626			-0.063	0.091	1.720			-0.112	-0.114	1.722			-0.041	-0.140	1.471			-0.005	-0.111	1.399			0.203	0.116	1.594			0.258	-0.064	1.505
0.087	-0.210	1.608			0.111	-0.149	1.658			0.103	0.204	1.664			0.064	0.393	1.626			-0.063	0.091	1.720			-0.112	-0.114	1.722			-0.041	-0.149	1.477			-0.006	-0.119	1.405			0.203	0.117	1.594			0.258	-0.064	1.505
0.087	-0.210	1.608			0.111	-0.149	1.658			0.102	0.204	1.664			0.063	0.393	1.626			-0.063	0.091	1.720			-0.112	-0.114	1.723			-0.041	-0.152	1.479			-0.006	-0.121	1.407			0.202	0.117	1.594			0.258	-0.064	1.505
0.087	-0.210	1.608			0.111	-0.149	1.658			0.102	0.204	1.664			0.063	0.393	1.626			-0.063	0.091	1.720			-0.112	-0.114	1.723			-0.042	-0.155	1.481			-0.006	-0.124	1.409			0.202	0.117	1.594			0.257	-0.064	1.505
0.087	-0.210	1.608			0.111	-0.149	1.658			0.102	0.204	1.664			0.063	0.393	1.626			-0.064	0.091	1.720			-0.113	-0.114	1.723			-0.042	-0.156	1.481			-0.006	-0.125	1.409			0.202	0.117	1.594			0.257	-0.063	1.505
0.087	-0.210	1.608			0.111	-0.149	1.658			0.102	0.204	1.664			0.063	0.393	1.626			-0.064	0.091	1.720			-0.113	-0.114	1.723			-0.042	-0.153	1.481			-0.006	-0.123	1.409			0.202	0.117	1.594			0.257	-0.063	1.505
0.087	-0.210	1.608			0.110	-0.149	1.658			0.102	0.204	1.664			0.063	0.393	1.626			-0.064	0.091	1.720			-0.113	-0.114	1.724			-0.041	-0.151	1.480			-0.006	-0.122	1.408			0.201	0.117	1.594			0.256	-0.063	1.506
0.086	-0.210	1.609			0.110	-0.149	1.658			0.102	0.204	1.664			0.063	0.393	1.626			-0.064	0.091	1.721			-0.113	-0.114	1.724			-0.041	-0.149	1.479			-0.005	-0.120	1.407			0.201	0.117	1.594			0.256	-0.063	1.506
0.086	-0.210	1.609			0.110	-0.149	1.658			0.101	0.204	1.664			0.062	0.393	1.626			-0.064	0.091	1.721			-0.113	-0.114	1.724			-0.041	-0.147	1.478			-0.005	-0.119	1.407			0.201	0.117	1.594			0.256	-0.063	1.506
0.086	-0.210	1.609			0.110	-0.149	1.658			0.101	0.204	1.664			0.062	0.393	1.626			-0.064	0.091	1.721			-0.113	-0.114	1.724			-0.040	-0.143	1.477			-0.004	-0.116	1.406			0.201	0.117	1.594			0.256	-0.063	1.506
0.086	-0.211	1.609			0.110	-0.149	1.658			0.101	0.204	1.664			0.062	0.393	1.626			-0.064	0.091	1.721			-0.113	-0.114	1.724			-0.039	-0.139	1.476			-0.002	-0.112	1.405			0.201	0.117	1.594			0.255	-0.063	1.506
0.086	-0.211	1.609			0.110	-0.149	1.658			0.101	0.204	1.664			0.062	0.393	1.626			-0.064	0.091	1.721			-0.113	-0.114	1.724			-0.038	-0.138	1.476			-0.002	-0.112	1.405			0.201	0.118	1.594			0.255	-0.063	1.506
0.086	-0.211	1.609			0.110	-0.149	1.658			0.101	0.204	1.664			0.062	0.393	1.626			-0.064	0.091	1.721			-0.113	-0.114	1.725			-0.038	-0.137	1.476			-0.002	-0.111	1.404			0.201	0.118	1.594			0.255	-0.063	1.506
0.086	-0.211	1.609			0.110	-0.149	1.658			0.101	0.204	1.664			0.062	0.393	1.626			-0.064	0.091	1.721			-0.113	-0.114	1.725			-0.038	-0.137	1.476			-0.001	-0.111	1.404			0.201	0.118	1.594			0.255	-0.063	1.506
0.086	-0.211	1.609			0.110	-0.149	1.658			0.101	0.204	1.664			0.062	0.393	1.626			-0.064	0.091	1.721			-0.113	-0.114	1.725			-0.038	-0.137	1.476			-0.001	-0.111	1.404			0.201	0.118	1.594			0.255	-0.063	1.506
0.086	-0.211	1.609			0.110	-0.149	1.658			0.101	0.204	1.664			0.062	0.393	1.626			-0.064	0.091	1.721			-0.113	-0.114	1.725			-0.037	-0.136	1.476			-0.001	-0.110	1.404			0.201	0.118	1.594			0.255	-0.063	1.506
0.086	-0.211	1.609			0.110	-0.149	1.658			0.101	0.204	1.665			0.062	0.393	1.626			-0.065	0.091	1.721			-0.113	-0.114	1.725			-0.037	-0.136	1.476			-0.001	-0.110	1.404			0.201	0.118	1.594			0.254	-0.063	1.506
0.086	-0.211	1.609			0.110	-0.149	1.658			0.101	0.204	1.665			0.062	0.393	1.626			-0.065	0.091	1.721			-0.113	-0.114	1.725			-0.037	-0.135	1.475			-0.000	-0.109	1.403			0.201	0.118	1.594			0.254	-0.063	1.506
0.086	-0.211	1.609			0.110	-0.149	1.658			0.101	0.204	1.665			0.062	0.393	1.626			-0.065	0.091	1.721			-0.113	-0.114	1.726			-0.037	-0.135	1.475			-0.000	-0.109	1.403			0.201	0.118	1.594			0.254	-0.063	1.506
0.085	-0.211	1.609			0.110	-0.149	1.658			0.101	0.204	1.665			0.062	0.393	1.626			-0.065	0.091	1.722			-0.113	-0.114	1.726			-0.036	-0.134	1.475			0.000	-0.108	1.402			0.201	0.119	1.594			0.254	-0.063	1.506
0.085	-0.211	1.609			0.110	-0.149	1.658			0.101	0.204	1.665			0.062	0.393	1.626			-0.065	0.091	1.722			-0.113	-0.114	1.726			-0.036	-0.135	1.474			0.000	-0.108	1.402			0.201	0.119	1.594			0.254	-0.063	1.506
0.085	-0.211	1.609			0.109	-0.149	1.658			0.101	0.204	1.665			0.062	0.393	1.626			-0.065	0.091	1.722			-0.113	-0.114	1.726			-0.036	-0.135	1.474			0.000	-0.108	1.402			0.202	0.119	1.594			0.254	-0.063	1.506
0.085	-0.211	1.609			0.109	-0.149	1.658			0.101	0.204	1.665			0.062	0.393	1.626			-0.065	0.091	1.722			-0.113	-0.114	1.726			-0.036	-0.134	1.474			0.000	-0.108	1.402			0.202	0.119	1.594			0.254	-0.063	1.506
0.085	-0.211	1.609			0.109	-0.149	1.658			0.101	0.204	1.665			0.062	0.393	1.626			-0.065	0.091	1.722			-0.113	-0.114	1.726			-0.035	-0.134	1.474			0.001	-0.108	1.402			0.202	0.119	1.594			0.254	-0.063	1.507
0.085	-0.211	1.609			0.109	-0.149	1.658			0.101	0.204	1.665			0.062	0.393	1.626			-0.065	0.091	1.722			-0.113	-0.114	1.727			-0.035	-0.134	1.474			0.001	-0.107	1.401			0.202	0.119	1.594			0.253	-0.063	1.507
0.085	-0.210	1.609			0.109	-0.149	1.658			0.101	0.204	1.665			0.062	0.393	1.626			-0.064	0.091	1.722			-0.113	-0.114	1.727			-0.035	-0.134	1.474			0.001	-0.107	1.401			0.202	0.120	1.594			0.253	-0.063	1.507
0.085	-0.210	1.609			0.109	-0.149	1.658			0.101	0.204	1.665			0.063	0.393	1.626			-0.064	0.091	1.722			-0.113	-0.114	1.727			-0.035	-0.133	1.473			0.001	-0.107	1.401			0.202	0.120	1.594			0.253	-0.063	1.507
0.085	-0.210	1.609			0.109	-0.149	1.659			0.101	0.204	1.665			0.063	0.393	1.626			-0.064	0.090	1.722			-0.113	-0.114	1.727			-0.035	-0.133	1.473			0.001	-0.107	1.401			0.203	0.120	1.594			0.278	-0.083	1.599
0.085	-0.210	1.609			0.109	-0.149	1.659			0.102	0.204	1.665			0.063	0.393	1.626			-0.064	0.090	1.722			-0.113	-0.114	1.727			-0.037	-0.148	1.483			-0.002	-0.118	1.410			0.203	0.120	1.594			0.264	-0.074	1.563
0.085	-0.210	1.609			0.109	-0.149	1.659			0.102	0.204	1.665			0.063	0.393	1.626			-0.064	0.090	1.722			-0.113	-0.114	1.728			-0.036	-0.146	1.482			-0.002	-0.117	1.408			0.203	0.121	1.594			0.259	-0.071	1.551
0.085	-0.210	1.609			0.110	-0.149	1.659			0.102	0.204	1.665			0.063	0.393	1.626			-0.064	0.090	1.722			-0.113	-0.114	1.728			-0.036	-0.144	1.481			-0.002	-0.115	1.407			0.203	0.121	1.594			0.256	-0.069	1.543
0.085	-0.210	1.610			0.110	-0.149	1.659			0.102	0.204	1.665			0.063	0.393	1.626			-0.064	0.090	1.723			-0.112	-0.114	1.728			-0.035	-0.143	1.480			-0.002	-0.114	1.406			0.203	0.121	1.594			0.254	-0.068	1.538
0.085	-0.210	1.610			0.110	-0.149	1.659			0.102	0.204	1.665			0.063	0.393	1.626			-0.064	0.090	1.723			-0.112	-0.114	1.728			-0.035	-0.141	1.479			-0.002	-0.113	1.405			0.203	0.122	1.594			0.252	-0.067	1.534
0.085	-0.210	1.610			0.110	-0.149	1.659			0.102	0.204	1.665			0.063	0.393	1.626			-0.064	0.090	1.723			-0.112	-0.114	1.729			-0.035	-0.143	1.480			-0.002	-0.114	1.406			0.203	0.122	1.594			0.251	-0.066	1.531
0.085	-0.210	1.610			0.110	-0.149	1.659			0.102	0.204	1.665			0.063	0.393	1.626			-0.064	0.090	1.723			-0.112	-0.114	1.729			-0.037	-0.151	1.485			-0.004	-0.121	1.411			0.204	0.122	1.594			0.250	-0.065	1.529
0.085	-0.210	1.610			0.110	-0.149	1.659			0.102	0.204	1.665			0.063	0.393	1.626			-0.064	0.090	1.723			-0.112	-0.114	1.729			-0.037	-0.148	1.483			-0.005	-0.118	1.409			0.204	0.123	1.594			0.249	-0.064	1.527
0.085	-0.210	1.610			0.110	-0.149	1.659			0.102	0.204	1.665			0.063	0.393	1.626			-0.064	0.090	1.723			-0.112	-0.114	1.729			-0.037	-0.146	1.481			-0.005	-0.116	1.407			0.204	0.123	1.594			0.248	-0.063	1.525
0.085	-0.210	1.610			0.110	-0.149	1.659			0.103	0.204	1.665			0.063	0.393	1.626			-0.064	0.090	1.723			-0.112	-0.114	1.730			-0.037	-0.145	1.481			-0.005	-0.116	1.407			0.204	0.123	1.594			0.247	-0.063	1.524
0.085	-0.210	1.610			0.110	-0.149	1.659			0.103	0.204	1.665			0.063	0.393	1.626			-0.063	0.090	1.723			-0.112	-0.114	1.730			-0.037	-0.145	1.481			-0.005	-0.116	1.407			0.204	0.124	1.594			0.247	-0.062	1.522
0.085	-0.210	1.610			0.110	-0.149	1.659			0.103	0.204	1.665			0.063	0.393	1.626			-0.063	0.090	1.723			-0.112	-0.114	1.730			-0.037	-0.145	1.481			-0.006	-0.116	1.407			0.204	0.124	1.595			0.246	-0.062	1.521
0.085	-0.210	1.610			0.110	-0.149	1.659			0.103	0.204	1.665			0.064	0.393	1.626			-0.063	0.090	1.724			-0.111	-0.114	1.731			-0.038	-0.145	1.481			-0.006	-0.115	1.406			0.204	0.124	1.595			0.245	-0.061	1.520
0.085	-0.210	1.610			0.110	-0.149	1.659			0.103	0.204	1.665			0.064	0.393	1.626			-0.063	0.090	1.724			-0.111	-0.114	1.731			-0.038	-0.144	1.480			-0.007	-0.114	1.406			0.204	0.125	1.595			0.245	-0.061	1.520
0.085	-0.210	1.610			0.110	-0.149	1.659			0.103	0.204	1.665			0.064	0.393	1.626			-0.063	0.090	1.724			-0.111	-0.114	1.731			-0.039	-0.145	1.481			-0.008	-0.115	1.406			0.204	0.125	1.595			0.244	-0.060	1.519
0.085	-0.210	1.610			0.110	-0.149	1.659			0.103	0.204	1.665			0.064	0.393	1.626			-0.063	0.090	1.724			-0.111	-0.114	1.731			-0.039	-0.144	1.481			-0.009	-0.114	1.406			0.204	0.126	1.595			0.244	-0.060	1.518
0.085	-0.210	1.610			0.110	-0.149	1.659			0.103	0.204	1.665			0.064	0.393	1.626			-0.063	0.090	1.724			-0.111	-0.114	1.732			-0.039	-0.144	1.481			-0.009	-0.114	1.406			0.204	0.126	1.595			0.243	-0.060	1.518
0.085	-0.210	1.610			0.110	-0.149	1.659			0.103	0.204	1.665			0.064	0.393	1.626			-0.063	0.090	1.724			-0.111	-0.114	1.732			-0.039	-0.144	1.481			-0.010	-0.114	1.406			0.205	0.126	1.595			0.243	-0.059	1.517
0.085	-0.210	1.610			0.110	-0.149	1.659			0.103	0.204	1.665			0.064	0.393	1.626			-0.063	0.090	1.725			-0.111	-0.114	1.732			-0.041	-0.153	1.487			-0.012	-0.121	1.412			0.205	0.127	1.595			0.242	-0.059	1.517
0.085	-0.209	1.610			0.110	-0.149	1.659			0.103	0.204	1.666			0.064	0.393	1.626			-0.063	0.090	1.725			-0.111	-0.114	1.732			-0.041	-0.156	1.488			-0.013	-0.124	1.414			0.205	0.127	1.595			0.242	-0.059	1.516
0.085	-0.209	1.611			0.110	-0.148	1.659			0.103	0.204	1.666			0.064	0.393	1.627			-0.063	0.090	1.725			-0.111	-0.114	1.733			-0.026	-0.196	1.528			-0.001	-0.161	1.454			0.205	0.127	1.595			0.241	-0.059	1.516
0.085	-0.209	1.611			0.110	-0.148	1.660			0.103	0.204	1.666			0.064	0.393	1.627			-0.062	0.090	1.725			-0.111	-0.114	1.733			-0.029	-0.197	1.528			-0.004	-0.162	1.453			0.205	0.127	1.595			0.241	-0.059	1.516
0.085	-0.209	1.611			0.110	-0.148	1.660			0.103	0.204	1.666			0.063	0.393	1.627			-0.062	0.090	1.725			-0.111	-0.114	1.733			-0.033	-0.193	1.522			-0.007	-0.158	1.449			0.205	0.128	1.595			0.241	-0.058	1.515
0.085	-0.209	1.611			0.110	-0.148	1.660			0.103	0.204	1.666			0.063	0.393	1.627			-0.062	0.090	1.726			-0.111	-0.114	1.734			-0.035	-0.190	1.518			-0.010	-0.155	1.444			0.205	0.128	1.595			0.240	-0.058	1.515
0.085	-0.209	1.611			0.110	-0.148	1.660			0.103	0.204	1.666			0.063	0.393	1.627			-0.062	0.090	1.726			-0.111	-0.114	1.734			-0.037	-0.187	1.515			-0.012	-0.153	1.441			0.205	0.128	1.595			0.240	-0.058	1.515
0.085	-0.209	1.611			0.110	-0.148	1.660			0.102	0.204	1.667			0.063	0.393	1.627			-0.062	0.090	1.726			-0.111	-0.114	1.735			-0.038	-0.186	1.514			-0.013	-0.152	1.440			0.205	0.128	1.595			0.240	-0.058	1.514
0.085	-0.209	1.612			0.110	-0.148	1.660			0.102	0.204	1.667			0.063	0.393	1.628			-0.063	0.090	1.727			-0.111	-0.114	1.735			-0.039	-0.186	1.514			-0.014	-0.152	1.440			0.205	0.128	1.595			0.239	-0.058	1.514
0.085	-0.208	1.612			0.109	-0.148	1.660			0.102	0.204	1.667			0.063	0.393	1.628			-0.063	0.090	1.727			-0.112	-0.114	1.736			-0.040	-0.186	1.514			-0.015	-0.152	1.440			0.205	0.129	1.595			0.239	-0.058	1.514
0.084	-0.208	1.612			0.109	-0.148	1.661			0.102	0.204	1.667			0.063	0.393	1.628			-0.063	0.090	1.727			-0.112	-0.113	1.737			-0.040	-0.186	1.513			-0.015	-0.152	1.439			0.205	0.129	1.595			0.239	-0.058	1.514
0.084	-0.208	1.612			0.109	-0.148	1.661			0.102	0.204	1.668			0.063	0.393	1.628			-0.063	0.090	1.728			-0.112	-0.113	1.738			-0.041	-0.186	1.513			-0.016	-0.152	1.439			0.205	0.129	1.595			0.238	-0.058	1.513
0.084	-0.208	1.612			0.109	-0.147	1.661			0.102	0.204	1.668			0.062	0.393	1.628			-0.063	0.090	1.728			-0.112	-0.113	1.739			-0.042	-0.186	1.512			-0.016	-0.152	1.438			0.205	0.129	1.595			0.238	-0.058	1.513
0.084	-0.208	1.613			0.109	-0.147	1.661			0.101	0.204	1.668			0.062	0.393	1.629			-0.063	0.090	1.728			-0.113	-0.112	1.739			-0.042	-0.184	1.511			-0.017	-0.150	1.437			0.205	0.129	1.595			0.238	-0.057	1.513
0.084	-0.208	1.613			0.109	-0.147	1.661			0.101	0.204	1.668			0.062	0.393	1.629			-0.063	0.090	1.729			-0.113	-0.112	1.740			-0.043	-0.184	1.511			-0.018	-0.150	1.437			0.205	0.129	1.595			0.238	-0.057	1.513
0.084	-0.208	1.613			0.109	-0.147	1.662			0.101	0.204	1.668			0.062	0.393	1.629			-0.063	0.090	1.729			-0.113	-0.112	1.741			-0.043	-0.183	1.510			-0.018	-0.149	1.436			0.205	0.130	1.595			0.237	-0.057	1.513
0.084	-0.207	1.613			0.109	-0.147	1.662			0.101	0.204	1.669			0.061	0.393	1.630			-0.063	0.090	1.729			-0.113	-0.112	1.741			-0.043	-0.161	1.500			-0.017	-0.132	1.426			0.204	0.130	1.595			0.237	-0.057	1.513
0.083	-0.207	1.614			0.109	-0.147	1.662			0.101	0.204	1.669			0.061	0.393	1.630			-0.064	0.090	1.730			-0.113	-0.112	1.741			-0.040	-0.138	1.494			0.063	-0.029	1.185			0.204	0.130	1.595			0.237	-0.057	1.513
0.083	-0.207	1.614			0.109	-0.147	1.662			0.101	0.204	1.669			0.061	0.393	1.630			-0.064	0.090	1.730			-0.084	-0.087	1.658			-0.001	-0.062	1.395			0.072	-0.018	1.159			0.204	0.130	1.595			0.237	-0.057	1.513
0.083	-0.207	1.614			0.108	-0.147	1.662			0.100	0.204	1.669			0.061	0.393	1.631			-0.064	0.090	1.730			-0.070	-0.075	1.617			0.042	-0.018	1.364			0.088	0.001	1.116			0.204	0.130	1.595			0.236	-0.057	1.513
0.083	-0.207	1.614			0.108	-0.146	1.663			0.100	0.204	1.670			0.060	0.393	1.631			-0.064	0.090	1.731			-0.065	-0.070	1.602			0.059	-0.001	1.350			0.094	0.009	1.098			0.204	0.130	1.595			0.236	-0.057	1.513
0.083	-0.207	1.615			0.108	-0.146	1.663			0.100	0.204	1.670			0.060	0.393	1.632			-0.064	0.090	1.731			-0.061	-0.067	1.593			0.067	0.009	1.342			0.098	0.014	1.085			0.204	0.130	1.595			0.236	-0.057	1.512
0.083	-0.206	1.615			0.108	-0.146	1.663			0.100	0.204	1.670			0.060	0.393	1.632			-0.064	0.090	1.732			-0.059	-0.065	1.586			0.073	0.017	1.336			0.102	0.019	1.074			0.204	0.130	1.596			0.235	-0.057	1.512
0.082	-0.206	1.615			0.108	-0.146	1.663			0.100	0.205	1.670			0.060	0.393	1.632			-0.065	0.090	1.732			-0.057	-0.063	1.580			0.078	0.023	1.331			0.105	0.023	1.065			0.204	0.130	1.596			0.235	-0.057	1.513
0.082	-0.206	1.615			0.108	-0.146	1.664			0.100	0.205	1.671			0.059	0.393	1.633			-0.065	0.090	1.732			-0.055	-0.062	1.576			0.082	0.029	1.327			0.108	0.026	1.059			0.204	0.131	1.596			0.235	-0.057	1.513
0.082	-0.206	1.616			0.108	-0.146	1.664			0.099	0.205	1.671			0.059	0.393	1.633			-0.065	0.090	1.733			-0.053	-0.060	1.571			0.086	0.033	1.323			0.109	0.027	1.055			0.204	0.131	1.596			0.235	-0.058	1.513
0.082	-0.206	1.616			0.108	-0.146	1.664			0.099	0.205	1.671			0.059	0.393	1.634			-0.065	0.090	1.733			-0.052	-0.059	1.567			0.089	0.037	1.321			0.110	0.027	1.055			0.204	0.131	1.596			0.235	-0.058	1.513
0.082	-0.206	1.616			0.108	-0.145	1.664			0.099	0.205	1.671			0.059	0.393	1.634			-0.065	0.090	1.734			-0.051	-0.058	1.564			0.092	0.038	1.321			0.109	0.027	1.055			0.204	0.131	1.596			0.234	-0.058	1.513
0.082	-0.206	1.616			0.108	-0.145	1.664			0.099	0.205	1.672			0.058	0.393	1.635			-0.065	0.090	1.734			-0.050	-0.057	1.562			0.093	0.039	1.321			0.109	0.026	1.057			0.204	0.131	1.596			0.234	-0.058	1.513
0.082	-0.205	1.616			0.107	-0.145	1.665			0.099	0.205	1.672			0.058	0.393	1.635			-0.066	0.090	1.735			-0.049	-0.056	1.560			0.094	0.039	1.322			0.108	0.025	1.059			0.204	0.131	1.596			0.234	-0.058	1.513
0.082	-0.205	1.617			0.107	-0.145	1.665			0.099	0.205	1.672			0.058	0.393	1.636			-0.066	0.090	1.735			-0.048	-0.056	1.558			0.096	0.039	1.322			0.107	0.024	1.061			0.204	0.131	1.596			0.234	-0.058	1.513
0.081	-0.205	1.617			0.107	-0.145	1.665			0.099	0.205	1.673			0.058	0.393	1.637			-0.066	0.090	1.735			-0.048	-0.056	1.559			0.095	0.037	1.323			0.106	0.022	1.064			0.203	0.131	1.596			0.233	-0.058	1.513
0.081	-0.205	1.617			0.107	-0.145	1.665			0.098	0.205	1.673			0.057	0.393	1.637			-0.066	0.090	1.736			-0.048	-0.056	1.560			0.094	0.034	1.325			0.104	0.021	1.066			0.203	0.131	1.596			0.233	-0.058	1.513
0.081	-0.205	1.617			0.107	-0.145	1.666			0.098	0.205	1.673			0.057	0.393	1.638			-0.066	0.090	1.736			-0.047	-0.055	1.559			0.095	0.034	1.324			0.103	0.020	1.068			0.203	0.131	1.596			0.233	-0.058	1.514
0.081	-0.205	1.618			0.107	-0.145	1.666			0.098	0.205	1.674			0.057	0.393	1.639			-0.066	0.090	1.737			-0.047	-0.055	1.560			0.093	0.032	1.326			0.102	0.019	1.070			0.203	0.131	1.596			0.232	-0.059	1.514
0.081	-0.205	1.618			0.107	-0.145	1.666			0.098	0.206	1.674			0.057	0.394	1.639			-0.066	0.090	1.737			-0.048	-0.056	1.562			0.092	0.030	1.328			0.101	0.018	1.073			0.203	0.131	1.597			0.232	-0.059	1.514
0.081	-0.205	1.618			0.107	-0.144	1.666			0.098	0.206	1.675			0.057	0.394	1.640			-0.066	0.090	1.738			-0.048	-0.056	1.564			0.091	0.028	1.329			0.100	0.017	1.074			0.203	0.131	1.597			0.232	-0.059	1.514
0.081	-0.205	1.618			0.107	-0.144	1.667			0.098	0.206	1.675			0.057	0.394	1.640			-0.066	0.090	1.738			-0.048	-0.056	1.565			0.090	0.026	1.330			0.099	0.016	1.076			0.203	0.131	1.597			0.232	-0.059	1.515
0.081	-0.204	1.619			0.107	-0.144	1.667			0.098	0.206	1.675			0.057	0.394	1.641			-0.066	0.090	1.739			-0.049	-0.057	1.567			0.089	0.025	1.331			0.098	0.015	1.078			0.203	0.131	1.597			0.231	-0.059	1.515
0.081	-0.204	1.619			0.107	-0.144	1.667			0.098	0.206	1.676			0.057	0.394	1.642			-0.066	0.090	1.739			-0.049	-0.057	1.568			0.088	0.023	1.333			0.097	0.014	1.081			0.203	0.131	1.597			0.231	-0.060	1.515
0.081	-0.204	1.619			0.107	-0.144	1.667			0.098	0.206	1.676			0.057	0.394	1.643			-0.066	0.090	1.740			-0.050	-0.057	1.570			0.087	0.022	1.334			0.096	0.013	1.083			0.203	0.131	1.598			0.231	-0.060	1.515
0.081	-0.204	1.619			0.107	-0.144	1.668			0.098	0.206	1.676			0.057	0.394	1.643			-0.066	0.090	1.740			-0.050	-0.058	1.571			0.086	0.021	1.335			0.095	0.012	1.085			0.203	0.130	1.598			0.231	-0.060	1.516
0.080	-0.204	1.620			0.107	-0.144	1.668			0.098	0.206	1.677			0.057	0.394	1.644			-0.066	0.090	1.740			-0.050	-0.058	1.572			0.086	0.019	1.336			0.094	0.012	1.086			0.203	0.130	1.598			0.230	-0.060	1.516
0.080	-0.204	1.620			0.107	-0.144	1.668			0.098	0.206	1.677			0.058	0.394	1.645			-0.066	0.090	1.741			-0.051	-0.058	1.574			0.085	0.018	1.337			0.094	0.011	1.088			0.203	0.130	1.598			0.230	-0.060	1.516
0.080	-0.204	1.620			0.107	-0.144	1.668			0.098	0.207	1.678			0.058	0.394	1.646			-0.066	0.090	1.741			-0.051	-0.059	1.575			0.084	0.017	1.337			0.093	0.011	1.091			0.203	0.130	1.599			0.230	-0.061	1.516
0.080	-0.204	1.620			0.107	-0.144	1.669			0.098	0.207	1.678			0.059	0.395	1.647			-0.066	0.090	1.742			-0.051	-0.059	1.576			0.083	0.017	1.338			0.092	0.010	1.093			0.203	0.130	1.599			0.230	-0.061	1.517
0.080	-0.204	1.620			0.107	-0.144	1.669			0.099	0.207	1.679			0.060	0.395	1.648			-0.066	0.090	1.742			-0.052	-0.059	1.577			0.063	0.010	1.333			0.091	0.010	1.095			0.203	0.130	1.599			0.230	-0.061	1.517
0.080	-0.204	1.621			0.107	-0.144	1.669			0.099	0.207	1.679			0.061	0.395	1.649			-0.066	0.090	1.743			-0.052	-0.059	1.578			0.053	0.007	1.331			0.090	0.010	1.097			0.203	0.130	1.600			0.229	-0.061	1.517
0.080	-0.204	1.621			0.107	-0.144	1.669			0.100	0.207	1.680			0.062	0.395	1.650			-0.065	0.090	1.743			-0.052	-0.059	1.579			0.054	0.007	1.332			0.089	0.010	1.098			0.203	0.130	1.600			0.229	-0.061	1.517
0.080	-0.204	1.621			0.107	-0.144	1.670			0.100	0.207	1.680			0.063	0.395	1.651			-0.065	0.090	1.744			-0.052	-0.059	1.580			0.056	0.007	1.333			0.088	0.010	1.100			0.203	0.130	1.600			0.229	-0.061	1.517
0.080	-0.204	1.621			0.107	-0.144	1.670			0.101	0.207	1.680			0.065	0.396	1.652			-0.064	0.090	1.744			-0.052	-0.059	1.581			0.056	0.007	1.334			0.088	0.010	1.101			0.203	0.130	1.601			0.229	-0.061	1.518
0.080	-0.204	1.621			0.107	-0.144	1.670			0.101	0.208	1.681			0.066	0.396	1.653			-0.064	0.090	1.745			-0.051	-0.059	1.582			0.066	0.011	1.341			0.088	0.010	1.106			0.204	0.130	1.601			0.229	-0.061	1.518
0.081	-0.204	1.622			0.107	-0.144	1.670			0.102	0.208	1.681			0.068	0.396	1.654			-0.063	0.091	1.746			-0.051	-0.059	1.582			0.066	0.011	1.341			0.088	0.010	1.109			0.204	0.130	1.602			0.229	-0.062	1.518
0.081	-0.204	1.622			0.107	-0.144	1.670			0.103	0.208	1.681			0.070	0.396	1.655			-0.062	0.091	1.746			-0.051	-0.059	1.583			0.067	0.011	1.342			0.088	0.010	1.113			0.205	0.129	1.602			0.229	-0.062	1.518
0.081	-0.204	1.622			0.107	-0.144	1.671			0.104	0.208	1.682			0.072	0.397	1.656			-0.061	0.091	1.747			-0.051	-0.059	1.584			0.068	0.011	1.343			0.089	0.010	1.116			0.206	0.129	1.603			0.229	-0.062	1.518
0.081	-0.204	1.622			0.108	-0.144	1.671			0.104	0.208	1.682			0.074	0.397	1.657			-0.060	0.092	1.748			-0.051	-0.058	1.585			0.068	0.011	1.343			0.087	0.011	1.117			0.207	0.128	1.603			0.229	-0.062	1.518
0.081	-0.204	1.623			0.108	-0.144	1.671			0.105	0.208	1.682			0.077	0.397	1.658			-0.059	0.092	1.748			-0.051	-0.058	1.586			0.067	0.011	1.343			0.080	0.018	1.110			0.208	0.128	1.604			0.229	-0.062	1.519
0.081	-0.204	1.623			0.108	-0.144	1.671			0.106	0.208	1.683			0.080	0.398	1.659			-0.058	0.093	1.749			-0.052	-0.057	1.586			0.067	0.012	1.343			0.075	0.023	1.105			0.210	0.128	1.604			0.228	-0.063	1.519
0.081	-0.204	1.623			0.109	-0.144	1.672			0.107	0.208	1.683			0.082	0.398	1.660			-0.057	0.094	1.750			-0.074	-0.073	1.691			0.064	0.001	1.463			0.117	0.022	1.185			0.211	0.127	1.605			0.228	-0.063	1.519
0.082	-0.204	1.623			0.109	-0.144	1.672			0.108	0.208	1.683			0.085	0.398	1.661			-0.055	0.094	1.751			-0.050	-0.063	1.650			0.077	0.003	1.407			0.119	0.023	1.189			0.212	0.127	1.605			0.228	-0.063	1.519
0.082	-0.204	1.624			0.109	-0.144	1.672			0.110	0.209	1.683			0.088	0.398	1.661			-0.054	0.095	1.751			-0.043	-0.059	1.638			0.081	0.003	1.389			0.120	0.023	1.193			0.214	0.126	1.606			0.228	-0.064	1.519
0.082	-0.204	1.624			0.110	-0.144	1.673			0.111	0.209	1.683			0.093	0.399	1.662			-0.052	0.096	1.752			-0.038	-0.057	1.631			0.083	0.003	1.380			0.121	0.023	1.196			0.216	0.125	1.606			0.228	-0.064	1.519
0.083	-0.204	1.624			0.111	-0.144	1.673			0.112	0.209	1.683			0.098	0.399	1.662			-0.050	0.097	1.752			-0.035	-0.056	1.627			0.084	0.003	1.374			0.121	0.023	1.200			0.218	0.124	1.606			0.228	-0.065	1.519
0.084	-0.205	1.625			0.112	-0.144	1.673			0.114	0.209	1.683			0.103	0.399	1.663			-0.048	0.098	1.753			-0.032	-0.055	1.625			0.085	0.003	1.370			0.122	0.023	1.202			0.220	0.124	1.606			0.228	-0.065	1.519
0.086	-0.205	1.625			0.113	-0.145	1.674			0.116	0.209	1.683			0.107	0.399	1.663			-0.045	0.100	1.753			-0.030	-0.054	1.623			0.087	0.003	1.368			0.122	0.023	1.205			0.222	0.123	1.606			0.228	-0.066	1.519
0.087	-0.205	1.625			0.115	-0.145	1.674			0.117	0.209	1.683			0.112	0.399	1.663			-0.043	0.101	1.753			-0.030	-0.054	1.622			0.088	0.002	1.367			0.123	0.023	1.208			0.224	0.122	1.606			0.228	-0.066	1.519
0.088	-0.205	1.626			0.116	-0.145	1.674			0.119	0.209	1.683			0.116	0.399	1.663			-0.040	0.102	1.753			-0.027	-0.053	1.620			0.090	0.002	1.365			0.124	0.023	1.211			0.226	0.122	1.607			0.228	-0.067	1.519
0.089	-0.206	1.626			0.117	-0.145	1.674			0.122	0.209	1.683			0.120	0.399	1.663			-0.038	0.103	1.753			-0.026	-0.052	1.617			0.092	0.001	1.362			0.124	0.023	1.213			0.227	0.121	1.607			0.228	-0.068	1.520
0.090	-0.206	1.626			0.119	-0.146	1.675			0.124	0.209	1.683			0.124	0.399	1.663			-0.035	0.105	1.753			-0.020	-0.051	1.616			0.097	-0.000	1.360			0.133	0.018	1.228			0.229	0.120	1.607			0.228	-0.068	1.520
0.091	-0.206	1.626			0.120	-0.146	1.675			0.126	0.209	1.683			0.127	0.399	1.663			-0.033	0.106	1.753			-0.016	-0.051	1.614			0.098	-0.000	1.360			0.137	0.016	1.237			0.231	0.120	1.607			0.228	-0.069	1.520
0.092	-0.207	1.626			0.121	-0.146	1.675			0.128	0.209	1.683			0.131	0.399	1.663			-0.030	0.106	1.753			-0.012	-0.051	1.613			0.100	-0.001	1.360			0.141	0.014	1.243			0.232	0.119	1.607			0.228	-0.070	1.520
0.093	-0.207	1.626			0.122	-0.147	1.675			0.130	0.209	1.683			0.134	0.399	1.663			-0.028	0.107	1.752			-0.009	-0.050	1.612			0.101	-0.001	1.360			0.143	0.013	1.247			0.234	0.118	1.607			0.229	-0.071	1.520
0.094	-0.208	1.626			0.124	-0.147	1.675			0.132	0.209	1.682			0.137	0.399	1.663			-0.026	0.108	1.752			-0.006	-0.050	1.610			0.102	-0.001	1.360			0.145	0.012	1.251			0.235	0.117	1.607			0.229	-0.072	1.520
0.095	-0.208	1.626			0.125	-0.148	1.675			0.134	0.209	1.682			0.139	0.399	1.663			-0.024	0.108	1.752			-0.003	-0.049	1.609			0.103	-0.001	1.360			0.147	0.011	1.254			0.237	0.117	1.606			0.229	-0.072	1.520
0.096	-0.208	1.626			0.126	-0.148	1.675			0.136	0.209	1.682			0.141	0.399	1.662			-0.022	0.109	1.751			-0.001	-0.049	1.608			0.103	-0.001	1.360			0.149	0.010	1.257			0.238	0.116	1.606			0.229	-0.073	1.520
0.097	-0.209	1.626			0.127	-0.148	1.675			0.138	0.208	1.682			0.143	0.399	1.662			-0.020	0.109	1.751			0.002	-0.049	1.607			0.104	-0.002	1.360			0.151	0.010	1.260			0.239	0.116	1.606			0.230	-0.074	1.520
0.098	-0.209	1.626			0.128	-0.149	1.674			0.139	0.208	1.682			0.145	0.399	1.662			-0.019	0.110	1.751			0.004	-0.049	1.607			0.105	-0.002	1.360			0.153	0.009	1.262			0.240	0.115	1.606			0.230	-0.074	1.520
0.099	-0.210	1.626			0.129	-0.149	1.674			0.141	0.208	1.681			0.147	0.399	1.662			-0.017	0.110	1.750			0.004	-0.050	1.607			0.106	-0.002	1.360			0.154	0.008	1.265			0.241	0.115	1.606			0.230	-0.075	1.520
0.100	-0.210	1.626			0.130	-0.150	1.674			0.142	0.208	1.681			0.148	0.399	1.662			-0.016	0.110	1.750			0.036	-0.003	1.561			0.111	-0.006	1.353			0.158	0.001	1.261			0.242	0.115	1.605			0.231	-0.076	1.520
0.101	-0.210	1.625			0.131	-0.150	1.674			0.143	0.208	1.681			0.149	0.399	1.662			-0.015	0.110	1.750			0.049	0.015	1.543			0.168	0.017	1.350			0.159	0.000	1.263			0.243	0.114	1.605			0.231	-0.076	1.520
0.102	-0.211	1.625			0.132	-0.150	1.673			0.145	0.208	1.681			0.151	0.399	1.662			-0.013	0.111	1.749			0.057	0.026	1.532			0.181	0.020	1.347			0.161	-0.000	1.264			0.243	0.114	1.605			0.231	-0.077	1.520
0.103	-0.211	1.625			0.133	-0.151	1.673			0.146	0.208	1.681			0.152	0.399	1.662			-0.012	0.111	1.749			0.022	-0.016	1.568			0.179	0.022	1.368			0.162	-0.001	1.266			0.244	0.113	1.605			0.232	-0.077	1.519
0.104	-0.211	1.625			0.134	-0.151	1.673			0.147	0.208	1.680			0.153	0.399	1.662			-0.011	0.111	1.748			0.040	0.006	1.546			0.154	-0.009	1.341			0.163	-0.001	1.267			0.245	0.113	1.604			0.232	-0.078	1.519
0.104	-0.212	1.624			0.135	-0.151	1.672			0.148	0.208	1.680			0.154	0.398	1.662			-0.010	0.111	1.748			0.049	0.018	1.534			0.147	-0.019	1.332			0.164	-0.002	1.267			0.246	0.113	1.604			0.233	-0.078	1.519
0.105	-0.212	1.624			0.135	-0.151	1.672			0.148	0.208	1.680			0.155	0.398	1.662			-0.009	0.111	1.747			0.033	-0.016	1.561			0.144	-0.021	1.334			0.165	-0.003	1.268			0.246	0.113	1.603			0.234	-0.079	1.518
0.106	-0.212	1.623			0.136	-0.152	1.672			0.149	0.207	1.680			0.156	0.398	1.661			-0.008	0.111	1.747			0.029	-0.027	1.570			0.142	-0.022	1.334			0.165	-0.003	1.267			0.247	0.112	1.603			0.234	-0.079	1.518
0.106	-0.213	1.623			0.137	-0.152	1.671			0.150	0.207	1.679			0.156	0.398	1.661			-0.007	0.110	1.746			0.026	-0.034	1.575			0.138	-0.022	1.337			0.166	-0.004	1.267			0.247	0.112	1.603			0.235	-0.080	1.518
0.107	-0.213	1.623			0.137	-0.152	1.671			0.151	0.207	1.679			0.157	0.398	1.661			-0.007	0.110	1.745			0.025	-0.039	1.578			0.135	-0.022	1.339			0.167	-0.004	1.267			0.248	0.112	1.602			0.235	-0.080	1.517
0.107	-0.213	1.622			0.138	-0.152	1.670			0.151	0.207	1.679			0.157	0.398	1.660			-0.006	0.110	1.745			0.022	-0.043	1.581			0.133	-0.021	1.340			0.167	-0.005	1.266			0.248	0.112	1.602			0.236	-0.080	1.517
0.108	-0.213	1.622			0.139	-0.153	1.670			0.152	0.207	1.678			0.158	0.398	1.659			-0.005	0.110	1.744			0.019	-0.047	1.584			0.130	-0.021	1.342			0.167	-0.005	1.264			0.249	0.111	1.601			0.236	-0.081	1.516
0.108	-0.213	1.621			0.139	-0.153	1.670			0.153	0.207	1.678			0.158	0.398	1.659			-0.005	0.110	1.743			0.017	-0.050	1.586			0.128	-0.021	1.343			0.167	-0.006	1.262			0.249	0.111	1.601			0.237	-0.081	1.516
0.109	-0.213	1.621			0.140	-0.153	1.669			0.153	0.207	1.678			0.158	0.398	1.658			-0.004	0.110	1.743			0.016	-0.053	1.587			0.128	-0.021	1.343			0.167	-0.006	1.261			0.250	0.111	1.600			0.237	-0.081	1.515
0.109	-0.214	1.621			0.140	-0.153	1.669			0.154	0.206	1.677			0.158	0.398	1.657			-0.004	0.109	1.742			0.015	-0.054	1.588			0.127	-0.021	1.343			0.167	-0.006	1.261			0.250	0.111	1.600			0.238	-0.082	1.515
0.110	-0.214	1.620			0.141	-0.153	1.668			0.154	0.206	1.677			0.158	0.397	1.657			-0.003	0.109	1.742			0.014	-0.056	1.589			0.124	-0.020	1.344			0.165	-0.006	1.259			0.250	0.111	1.599			0.238	-0.082	1.515
0.110	-0.214	1.620			0.141	-0.153	1.668			0.155	0.206	1.676			0.158	0.397	1.656			-0.003	0.109	1.741			0.013	-0.057	1.590			0.122	-0.019	1.345			0.164	-0.006	1.257			0.251	0.111	1.599			0.238	-0.082	1.514
0.111	-0.214	1.619			0.141	-0.153	1.668			0.155	0.206	1.676			0.157	0.397	1.655			-0.003	0.109	1.741			0.013	-0.058	1.591			0.119	-0.018	1.346			0.162	-0.005	1.255			0.251	0.110	1.598			0.238	-0.082	1.514
0.111	-0.214	1.619			0.142	-0.153	1.667			0.155	0.206	1.676			0.157	0.397	1.654			-0.003	0.109	1.740			0.012	-0.059	1.591			0.117	-0.017	1.347			0.161	-0.005	1.255			0.251	0.110	1.598			0.239	-0.082	1.514
0.111	-0.214	1.619			0.142	-0.153	1.667			0.156	0.206	1.675			0.156	0.397	1.653			-0.002	0.108	1.740			0.012	-0.060	1.591			0.115	-0.016	1.347			0.159	-0.004	1.255			0.251	0.110	1.597			0.239	-0.083	1.513
0.111	-0.213	1.618			0.142	-0.153	1.666			0.156	0.206	1.675			0.156	0.397	1.653			-0.002	0.108	1.739			0.011	-0.061	1.592			0.114	-0.015	1.348			0.158	-0.003	1.254			0.251	0.110	1.597			0.239	-0.083	1.513
0.112	-0.213	1.618			0.142	-0.153	1.666			0.156	0.206	1.675			0.155	0.397	1.652			-0.002	0.108	1.739			0.011	-0.061	1.592			0.113	-0.014	1.349			0.158	-0.003	1.255			0.252	0.110	1.596			0.239	-0.083	1.513
0.112	-0.212	1.617			0.143	-0.152	1.665			0.156	0.206	1.674			0.155	0.396	1.651			-0.002	0.108	1.739			0.011	-0.062	1.592			0.112	-0.013	1.350			0.157	-0.002	1.255			0.252	0.110	1.596			0.239	-0.083	1.512
0.112	-0.212	1.617			0.143	-0.152	1.665			0.156	0.206	1.674			0.154	0.396	1.651			-0.002	0.108	1.738			0.011	-0.063	1.593			0.112	-0.013	1.351			0.157	-0.002	1.256			0.252	0.110	1.595			0.239	-0.083	1.512
0.111	-0.211	1.617			0.143	-0.152	1.665			0.156	0.206	1.673			0.153	0.396	1.650			-0.001	0.108	1.738			0.010	-0.063	1.593			0.111	-0.012	1.351			0.155	-0.002	1.255			0.252	0.110	1.595			0.239	-0.083	1.512
0.111	-0.211	1.616			0.143	-0.151	1.664			0.157	0.205	1.673			0.152	0.396	1.649			-0.001	0.108	1.738			0.010	-0.064	1.593			0.110	-0.011	1.352			0.153	-0.001	1.254			0.252	0.110	1.594			0.239	-0.084	1.511
0.111	-0.211	1.616			0.142	-0.151	1.664			0.156	0.205	1.673			0.151	0.396	1.649			-0.001	0.107	1.737			0.009	-0.064	1.593			0.109	-0.011	1.352			0.152	-0.001	1.252			0.252	0.109	1.594			0.239	-0.084	1.511
0.111	-0.211	1.616			0.142	-0.151	1.664			0.156	0.205	1.672			0.150	0.396	1.648			-0.001	0.107	1.737			0.009	-0.064	1.593			0.108	-0.010	1.352			0.152	-0.001	1.252			0.252	0.109	1.593			0.239	-0.084	1.511
0.111	-0.210	1.615			0.142	-0.151	1.664			0.156	0.205	1.672			0.149	0.396	1.648			-0.001	0.107	1.737			0.009	-0.065	1.594			0.108	-0.010	1.352			0.152	-0.001	1.251			0.252	0.109	1.593			0.239	-0.084	1.510
0.111	-0.210	1.615			0.142	-0.151	1.663			0.156	0.205	1.672			0.148	0.396	1.647			-0.001	0.107	1.737			0.009	-0.065	1.594			0.130	0.002	1.361			0.152	-0.001	1.251			0.251	0.109	1.592			0.239	-0.084	1.510
0.111	-0.210	1.615			0.142	-0.151	1.663			0.156	0.205	1.672			0.147	0.396	1.647			-0.002	0.107	1.737			0.008	-0.065	1.594			0.139	0.007	1.365			0.152	-0.001	1.249			0.251	0.109	1.592			0.240	-0.084	1.509
0.110	-0.210	1.615			0.142	-0.151	1.663			0.155	0.205	1.671			0.145	0.396	1.646			-0.002	0.107	1.736			0.008	-0.065	1.594			0.144	0.009	1.366			0.154	-0.001	1.246			0.251	0.110	1.591			0.240	-0.084	1.509
0.110	-0.210	1.615			0.142	-0.151	1.663			0.155	0.205	1.671			0.144	0.396	1.646			-0.002	0.106	1.736			0.008	-0.066	1.595			0.145	0.010	1.367			0.156	-0.002	1.242			0.250	0.110	1.591			0.241	-0.083	1.508
0.110	-0.210	1.615			0.142	-0.150	1.663			0.155	0.205	1.671			0.143	0.396	1.645			-0.003	0.106	1.736			0.008	-0.066	1.595			0.147	0.010	1.367			0.160	-0.002	1.239			0.250	0.110	1.591			0.241	-0.083	1.507
0.110	-0.210	1.614			0.141	-0.150	1.662			0.154	0.206	1.671			0.141	0.396	1.645			-0.003	0.106	1.736			0.009	-0.066	1.596			0.148	0.010	1.367			0.166	-0.002	1.235			0.249	0.111	1.590			0.244	-0.082	1.506
0.109	-0.210	1.614			0.141	-0.150	1.662			0.154	0.206	1.671			0.140	0.396	1.645			-0.004	0.105	1.736			0.009	-0.066	1.596			0.149	0.010	1.367			0.177	0.000	1.235			0.248	0.111	1.590			0.245	-0.081	1.506
0.109	-0.210	1.614			0.141	-0.150	1.662			0.153	0.206	1.671			0.139	0.396	1.645			-0.005	0.105	1.736			-0.040	-0.073	1.689			0.106	-0.009	1.457			0.159	0.001	1.159			0.248	0.111	1.590			0.247	-0.080	1.505
0.109	-0.210	1.614			0.140	-0.150	1.662			0.153	0.206	1.671			0.138	0.395	1.645			-0.006	0.105	1.736			-0.033	-0.065	1.642			0.113	0.002	1.409			0.152	0.002	1.128			0.247	0.112	1.590			0.249	-0.080	1.505
0.109	-0.210	1.614			0.140	-0.150	1.662			0.152	0.206	1.671			0.136	0.395	1.644			-0.008	0.104	1.736			-0.031	-0.063	1.628			0.117	0.006	1.395			0.153	0.002	1.112			0.247	0.112	1.590			0.251	-0.079	1.505
0.108	-0.209	1.614			0.140	-0.150	1.662			0.151	0.206	1.671			0.135	0.395	1.644			-0.009	0.104	1.736			-0.030	-0.062	1.621			0.120	0.008	1.390			0.165	-0.000	1.100			0.246	0.113	1.590			0.253	-0.078	1.505
0.108	-0.209	1.614			0.139	-0.150	1.662			0.150	0.206	1.671			0.133	0.395	1.644			-0.011	0.104	1.736			-0.029	-0.061	1.616			0.123	0.009	1.386			0.174	-0.001	1.093			0.245	0.113	1.590			0.255	-0.077	1.505
0.108	-0.209	1.614			0.139	-0.150	1.662			0.149	0.206	1.671			0.132	0.395	1.644			-0.012	0.103	1.736			-0.029	-0.061	1.612			0.113	0.003	1.368			0.177	-0.002	1.089			0.245	0.113	1.590			0.257	-0.076	1.505
0.107	-0.209	1.614			0.138	-0.150	1.662			0.148	0.206	1.671			0.131	0.395	1.644			-0.014	0.103	1.736			-0.030	-0.061	1.609			0.104	-0.000	1.356			0.176	-0.000	1.087			0.244	0.114	1.590			0.260	-0.076	1.505
0.107	-0.209	1.614			0.138	-0.150	1.662			0.147	0.205	1.671			0.129	0.395	1.644			-0.016	0.102	1.736			-0.030	-0.060	1.605			0.075	-0.021	1.365			0.175	0.001	1.086			0.244	0.114	1.591			0.263	-0.075	1.506
0.106	-0.209	1.614			0.137	-0.150	1.662			0.146	0.205	1.672			0.127	0.395	1.644			-0.018	0.102	1.736			-0.031	-0.060	1.602			0.064	-0.029	1.369			0.174	0.002	1.086			0.243	0.114	1.591			0.266	-0.075	1.507
0.106	-0.209	1.614			0.136	-0.150	1.663			0.146	0.205	1.672			0.126	0.395	1.644			-0.020	0.101	1.736			-0.031	-0.060	1.600			0.057	-0.034	1.370			0.173	0.004	1.087			0.243	0.114	1.591			0.269	-0.075	1.507
0.106	-0.209	1.614			0.136	-0.150	1.663			0.145	0.205	1.672			0.125	0.395	1.644			-0.022	0.101	1.735			-0.030	-0.060	1.598			0.055	-0.038	1.372			0.135	-0.022	1.221			0.242	0.114	1.592			0.271	-0.075	1.508
0.106	-0.209	1.614			0.135	-0.150	1.663			0.144	0.205	1.672			0.124	0.395	1.644			-0.023	0.101	1.735			-0.068	-0.091	1.664			0.007	-0.089	1.431			0.065	-0.074	1.336			0.241	0.113	1.592			0.273	-0.075	1.509
0.105	-0.209	1.614			0.134	-0.150	1.663			0.143	0.205	1.673			0.122	0.395	1.644			-0.025	0.100	1.735			-0.085	-0.104	1.691			-0.015	-0.113	1.458			0.040	-0.093	1.382			0.241	0.113	1.593			0.276	-0.075	1.510
0.105	-0.209	1.615			0.134	-0.150	1.663			0.142	0.205	1.673			0.121	0.395	1.644			-0.027	0.100	1.734			-0.093	-0.110	1.702			-0.025	-0.123	1.468			0.027	-0.103	1.405			0.240	0.113	1.594			0.278	-0.075	1.511
0.105	-0.209	1.615			0.133	-0.150	1.664			0.141	0.205	1.673			0.120	0.395	1.644			-0.028	0.100	1.734			-0.098	-0.114	1.709			-0.031	-0.129	1.475			0.020	-0.108	1.418			0.240	0.113	1.595			0.280	-0.075	1.512
0.104	-0.209	1.615			0.133	-0.150	1.664			0.140	0.205	1.673			0.119	0.395	1.644			-0.029	0.099	1.733			-0.102	-0.117	1.714			-0.036	-0.134	1.479			0.014	-0.113	1.428			0.239	0.112	1.596			0.282	-0.075	1.513
0.104	-0.209	1.615			0.132	-0.150	1.664			0.140	0.205	1.674			0.118	0.395	1.644			-0.031	0.099	1.733			-0.105	-0.119	1.719			-0.041	-0.138	1.483			0.009	-0.116	1.437			0.239	0.112	1.596			0.284	-0.076	1.515
0.104	-0.209	1.615			0.131	-0.150	1.665			0.139	0.205	1.674			0.117	0.395	1.644			-0.032	0.099	1.733			-0.108	-0.121	1.722			-0.045	-0.142	1.487			0.005	-0.120	1.445			0.239	0.112	1.597			0.286	-0.076	1.516
0.104	-0.209	1.615			0.131	-0.150	1.665			0.138	0.205	1.674			0.116	0.396	1.644			-0.034	0.098	1.732			-0.111	-0.122	1.726			-0.048	-0.145	1.490			0.003	-0.122	1.451			0.238	0.111	1.598			0.289	-0.076	1.518
0.103	-0.209	1.615			0.130	-0.149	1.665			0.137	0.205	1.675			0.115	0.396	1.644			-0.035	0.098	1.732			-0.113	-0.124	1.729			-0.051	-0.148	1.492			0.001	-0.124	1.454			0.238	0.111	1.599			0.291	-0.076	1.519
0.103	-0.209	1.615			0.130	-0.149	1.666			0.136	0.205	1.675			0.114	0.396	1.644			-0.036	0.098	1.731			-0.115	-0.125	1.732			-0.053	-0.150	1.495			0.001	-0.125	1.456			0.238	0.110	1.600			0.293	-0.077	1.520
0.103	-0.209	1.615			0.129	-0.149	1.666			0.134	0.205	1.675			0.113	0.396	1.644			-0.038	0.098	1.731			-0.117	-0.126	1.734			-0.054	-0.151	1.496			0.001	-0.126	1.457			0.238	0.110	1.601			0.295	-0.077	1.521
0.102	-0.209	1.616			0.128	-0.149	1.666			0.133	0.205	1.675			0.111	0.396	1.645			-0.039	0.097	1.731			-0.119	-0.127	1.736			-0.054	-0.152	1.497			0.002	-0.126	1.458			0.238	0.109	1.602			0.298	-0.077	1.522
0.102	-0.209	1.616			0.127	-0.149	1.667			0.132	0.205	1.676			0.110	0.396	1.645			-0.040	0.097	1.731			-0.120	-0.128	1.738			-0.054	-0.153	1.498			0.003	-0.127	1.457			0.238	0.108	1.603			0.300	-0.077	1.523
0.102	-0.209	1.616			0.127	-0.149	1.667			0.131	0.205	1.676			0.109	0.396	1.644			-0.041	0.097	1.730			-0.121	-0.128	1.739			-0.054	-0.153	1.498			0.005	-0.126	1.456			0.238	0.108	1.604			0.301	-0.077	1.524
0.101	-0.209	1.616			0.126	-0.149	1.667			0.130	0.205	1.676			0.108	0.396	1.644			-0.042	0.097	1.730			-0.122	-0.129	1.740			-0.054	-0.153	1.498			0.005	-0.126	1.454			0.238	0.107	1.605			0.303	-0.078	1.525
0.101	-0.209	1.616			0.125	-0.149	1.668			0.128	0.205	1.676			0.107	0.396	1.644			-0.043	0.097	1.730			-0.122	-0.129	1.740			-0.053	-0.152	1.498			0.006	-0.126	1.452			0.238	0.106	1.605			0.305	-0.078	1.526
0.101	-0.209	1.617			0.125	-0.149	1.668			0.127	0.205	1.677			0.105	0.396	1.644			-0.044	0.096	1.730			-0.123	-0.128	1.740			-0.053	-0.152	1.497			0.007	-0.126	1.451			0.238	0.106	1.606			0.306	-0.078	1.526
0.100	-0.209	1.617			0.124	-0.149	1.668			0.126	0.205	1.677			0.104	0.396	1.644			-0.045	0.096	1.729			-0.123	-0.128	1.740			-0.052	-0.151	1.497			0.008	-0.125	1.449			0.238	0.105	1.607			0.308	-0.078	1.527
0.100	-0.209	1.617			0.123	-0.149	1.668			0.125	0.205	1.677			0.103	0.395	1.644			-0.046	0.096	1.729			-0.123	-0.128	1.739			-0.051	-0.151	1.496			0.009	-0.125	1.448			0.238	0.105	1.607			0.309	-0.078	1.528
0.100	-0.209	1.617			0.123	-0.149	1.669			0.124	0.205	1.677			0.102	0.395	1.643			-0.047	0.096	1.729			-0.123	-0.127	1.739			-0.050	-0.150	1.495			0.010	-0.124	1.446			0.238	0.104	1.608			0.310	-0.078	1.528
0.099	-0.209	1.617			0.122	-0.149	1.669			0.122	0.205	1.677			0.101	0.395	1.643			-0.048	0.096	1.729			-0.123	-0.127	1.738			-0.050	-0.149	1.494			0.010	-0.124	1.444			0.238	0.104	1.609			0.319	-0.016	1.468
0.099	-0.209	1.617			0.121	-0.149	1.669			0.121	0.204	1.677			0.100	0.395	1.643			-0.049	0.096	1.728			-0.123	-0.126	1.737			-0.049	-0.149	1.493			0.011	-0.124	1.443			0.238	0.104	1.609			0.323	0.013	1.440
0.099	-0.209	1.618			0.121	-0.149	1.669			0.120	0.204	1.677			0.099	0.395	1.643			-0.050	0.096	1.728			-0.123	-0.126	1.737			-0.048	-0.148	1.493			0.012	-0.123	1.441			0.238	0.103	1.610			0.325	0.024	1.430
0.098	-0.209	1.618			0.120	-0.148	1.670			0.119	0.204	1.677			0.098	0.395	1.642			-0.051	0.095	1.728			-0.123	-0.125	1.736			-0.048	-0.148	1.492			0.013	-0.123	1.440			0.238	0.103	1.610			0.326	0.031	1.423
0.098	-0.209	1.618			0.119	-0.148	1.670			0.118	0.204	1.677			0.097	0.395	1.642			-0.051	0.095	1.727			-0.123	-0.124	1.735			-0.047	-0.147	1.491			0.013	-0.123	1.439			0.238	0.103	1.611			0.328	0.036	1.418
0.098	-0.209	1.618			0.119	-0.148	1.670			0.118	0.204	1.677			0.096	0.395	1.641			-0.052	0.095	1.727			-0.123	-0.124	1.735			-0.047	-0.147	1.490			0.014	-0.123	1.438			0.239	0.102	1.611			0.329	0.041	1.414
0.098	-0.209	1.618			0.118	-0.148	1.670			0.117	0.204	1.677			0.095	0.395	1.641			-0.053	0.095	1.727			-0.123	-0.123	1.734			-0.046	-0.146	1.490			0.014	-0.122	1.437			0.239	0.102	1.611			0.330	0.044	1.411
0.097	-0.208	1.618			0.118	-0.148	1.670			0.116	0.204	1.677			0.094	0.395	1.640			-0.054	0.095	1.726			-0.123	-0.123	1.733			-0.046	-0.146	1.489			0.015	-0.122	1.435			0.239	0.102	1.612			0.331	0.048	1.408
0.097	-0.208	1.618			0.117	-0.148	1.670			0.115	0.203	1.677			0.093	0.395	1.640			-0.054	0.095	1.726			-0.123	-0.123	1.732			-0.045	-0.145	1.488			0.015	-0.122	1.434			0.239	0.101	1.612			0.331	0.051	1.405
0.097	-0.208	1.618			0.117	-0.148	1.671			0.115	0.203	1.677			0.092	0.395	1.639			-0.055	0.095	1.726			-0.123	-0.122	1.731			-0.045	-0.145	1.487			0.016	-0.122	1.433			0.239	0.101	1.612			0.332	0.053	1.402
0.096	-0.208	1.618			0.116	-0.148	1.671			0.114	0.203	1.677			0.091	0.395	1.639			-0.056	0.095	1.725			-0.123	-0.122	1.730			-0.045	-0.145	1.486			0.016	-0.122	1.432			0.239	0.101	1.613			0.333	0.055	1.401
0.096	-0.208	1.618			0.116	-0.148	1.671			0.114	0.203	1.677			0.090	0.395	1.638			-0.056	0.095	1.725			-0.123	-0.122	1.729			-0.044	-0.144	1.486			0.016	-0.121	1.431			0.239	0.101	1.613			0.333	0.057	1.399
0.096	-0.208	1.618			0.116	-0.148	1.671			0.113	0.203	1.677			0.090	0.395	1.638			-0.057	0.094	1.725			-0.123	-0.122	1.728			-0.044	-0.144	1.485			0.017	-0.121	1.431			0.239	0.100	1.613			0.334	0.058	1.398
0.096	-0.208	1.619			0.115	-0.148	1.671			0.113	0.203	1.676			0.089	0.395	1.637			-0.058	0.094	1.724			-0.123	-0.122	1.726			-0.044	-0.144	1.485			0.017	-0.121	1.430			0.239	0.100	1.613			0.334	0.058	1.398
0.095	-0.208	1.619			0.115	-0.148	1.671			0.112	0.203	1.676			0.088	0.394	1.637			-0.058	0.094	1.724			-0.123	-0.122	1.725			-0.044	-0.144	1.484			0.017	-0.121	1.430			0.239	0.100	1.613			0.334	0.058	1.398
0.095	-0.208	1.619			0.114	-0.147	1.671			0.112	0.202	1.676			0.088	0.394	1.636			-0.059	0.094	1.724			-0.123	-0.122	1.724			-0.044	-0.144	1.484			0.017	-0.121	1.429			0.240	0.100	1.614			0.334	0.058	1.398
0.095	-0.208	1.619			0.114	-0.147	1.671			0.111	0.202	1.676			0.087	0.394	1.636			-0.059	0.094	1.723			-0.122	-0.122	1.722			-0.044	-0.144	1.483			0.017	-0.121	1.429			0.240	0.100	1.614			0.335	0.057	1.399
0.095	-0.208	1.619			0.114	-0.147	1.671			0.111	0.202	1.675			0.086	0.394	1.635			-0.060	0.094	1.723			-0.122	-0.122	1.721			-0.044	-0.144	1.483			0.017	-0.121	1.428			0.240	0.100	1.614			0.335	0.056	1.400
0.095	-0.208	1.619			0.113	-0.147	1.671			0.110	0.202	1.675			0.086	0.394	1.634			-0.060	0.094	1.722			-0.122	-0.122	1.720			-0.044	-0.144	1.483			0.017	-0.121	1.428			0.240	0.099	1.614			0.335	0.056	1.400
0.094	-0.207	1.619			0.113	-0.147	1.671			0.110	0.202	1.675			0.085	0.394	1.634			-0.061	0.094	1.722			-0.122	-0.122	1.720			-0.044	-0.143	1.482			0.018	-0.121	1.428			0.240	0.099	1.614			0.335	0.055	1.401
0.094	-0.207	1.619			0.113	-0.147	1.671			0.110	0.202	1.674			0.085	0.394	1.633			-0.061	0.094	1.722			-0.122	-0.122	1.719			-0.044	-0.143	1.482			0.018	-0.121	1.427			0.240	0.099	1.614			0.336	0.054	1.402
0.094	-0.207	1.619			0.112	-0.147	1.671			0.109	0.202	1.674			0.084	0.394	1.633			-0.062	0.094	1.721			-0.122	-0.122	1.718			-0.044	-0.143	1.481			0.018	-0.121	1.427			0.240	0.099	1.614			0.336	0.053	1.402
0.094	-0.207	1.618			0.112	-0.147	1.671			0.109	0.201	1.674			0.084	0.394	1.632			-0.062	0.094	1.721			-0.122	-0.122	1.717			-0.044	-0.143	1.481			0.018	-0.121	1.426			0.240	0.099	1.615			0.337	0.052	1.403
0.093	-0.207	1.618			0.112	-0.147	1.671			0.109	0.201	1.673			0.083	0.393	1.631			-0.062	0.094	1.721			-0.122	-0.122	1.717			-0.044	-0.143	1.481			0.018	-0.122	1.426			0.240	0.099	1.615			0.338	0.051	1.403
0.093	-0.207	1.618			0.112	-0.147	1.670			0.108	0.201	1.673			0.083	0.393	1.631			-0.063	0.094	1.720			-0.122	-0.123	1.716			-0.044	-0.143	1.480			0.018	-0.122	1.426			0.240	0.099	1.615			0.338	0.050	1.404
0.093	-0.207	1.618			0.111	-0.147	1.670			0.108	0.201	1.672			0.082	0.393	1.630			-0.063	0.094	1.720			-0.122	-0.123	1.715			-0.044	-0.143	1.480			0.018	-0.122	1.425			0.241	0.098	1.615			0.339	0.049	1.404
0.093	-0.207	1.618			0.111	-0.146	1.670			0.108	0.201	1.672			0.082	0.393	1.630			-0.063	0.094	1.720			-0.122	-0.123	1.715			-0.044	-0.143	1.479			0.018	-0.122	1.425			0.241	0.098	1.615			0.340	0.048	1.405
0.093	-0.207	1.618			0.111	-0.146	1.670			0.107	0.201	1.672			0.082	0.393	1.629			-0.064	0.094	1.719			-0.122	-0.123	1.714			-0.044	-0.143	1.479			0.019	-0.122	1.425			0.241	0.098	1.615			0.340	0.048	1.406
0.093	-0.207	1.618			0.111	-0.146	1.670			0.107	0.201	1.671			0.081	0.393	1.628			-0.064	0.094	1.719			-0.122	-0.123	1.714			-0.044	-0.143	1.479			0.019	-0.122	1.425			0.241	0.098	1.615			0.341	0.047	1.406
0.092	-0.206	1.618			0.110	-0.146	1.670			0.107	0.200	1.671			0.081	0.393	1.628			-0.064	0.093	1.719			-0.121	-0.123	1.713			-0.043	-0.143	1.478			0.019	-0.122	1.424			0.241	0.098	1.615			0.342	0.046	1.407
0.092	-0.206	1.618			0.110	-0.146	1.670			0.107	0.200	1.670			0.081	0.393	1.627			-0.064	0.093	1.718			-0.121	-0.123	1.713			-0.043	-0.143	1.478			0.019	-0.122	1.424			0.241	0.098	1.615			0.343	0.045	1.408
0.092	-0.206	1.618			0.110	-0.146	1.670			0.107	0.200	1.670			0.080	0.393	1.627			-0.065	0.093	1.718			-0.121	-0.123	1.712			-0.043	-0.143	1.477			0.019	-0.122	1.424			0.241	0.098	1.615			0.344	0.044	1.409
0.092	-0.206	1.618			0.110	-0.146	1.669			0.106	0.200	1.669			0.080	0.392	1.627			-0.065	0.093	1.718			-0.121	-0.123	1.712			-0.043	-0.143	1.477			0.020	-0.122	1.424			0.241	0.098	1.615			0.345	0.044	1.410
0.092	-0.206	1.617			0.109	-0.146	1.669			0.106	0.200	1.669			0.080	0.392	1.626			-0.065	0.093	1.717			-0.121	-0.123	1.711			-0.041	-0.142	1.476			0.022	-0.121	1.423			0.241	0.098	1.615			0.347	0.043	1.411
0.092	-0.206	1.617			0.109	-0.146	1.669			0.106	0.200	1.669			0.080	0.392	1.626			-0.066	0.093	1.717			-0.121	-0.122	1.711			-0.041	-0.142	1.476			0.023	-0.121	1.423			0.242	0.098	1.615			0.348	0.042	1.412
0.092	-0.206	1.617			0.109	-0.146	1.669			0.106	0.200	1.668			0.080	0.392	1.625			-0.066	0.093	1.717			-0.121	-0.122	1.710			-0.040	-0.142	1.475			0.024	-0.121	1.422			0.242	0.098	1.614			0.349	0.042	1.413
0.091	-0.206	1.617			0.109	-0.146	1.669			0.106	0.199	1.668			0.079	0.392	1.625			-0.066	0.093	1.716			-0.121	-0.122	1.710			-0.040	-0.142	1.475			0.024	-0.121	1.422			0.242	0.098	1.614			0.350	0.041	1.414
0.091	-0.206	1.617			0.109	-0.146	1.669			0.106	0.199	1.668			0.079	0.392	1.625			-0.066	0.093	1.716			-0.121	-0.122	1.709			-0.039	-0.141	1.475			0.025	-0.120	1.422			0.242	0.098	1.614			0.351	0.041	1.415
0.091	-0.206	1.617			0.109	-0.145	1.669			0.106	0.199	1.667			0.079	0.392	1.624			-0.067	0.093	1.716			-0.121	-0.122	1.709			-0.038	-0.141	1.474			0.027	-0.120	1.422			0.242	0.097	1.614			0.352	0.040	1.416
0.091	-0.205	1.617			0.108	-0.145	1.669			0.105	0.199	1.667			0.079	0.392	1.624			-0.067	0.093	1.715			-0.121	-0.122	1.708			-0.037	-0.141	1.474			0.028	-0.120	1.422			0.242	0.097	1.614			0.353	0.040	1.417
0.091	-0.205	1.617			0.108	-0.145	1.668			0.105	0.199	1.667			0.079	0.392	1.624			-0.067	0.093	1.715			-0.121	-0.122	1.708			-0.037	-0.141	1.474			0.028	-0.120	1.422			0.242	0.097	1.614			0.354	0.039	1.418
0.091	-0.205	1.617			0.108	-0.145	1.668			0.105	0.199	1.666			0.079	0.392	1.624			-0.067	0.093	1.715			-0.121	-0.122	1.707			-0.036	-0.140	1.473			0.030	-0.119	1.422			0.242	0.097	1.614			0.354	0.039	1.418
0.091	-0.205	1.617			0.108	-0.145	1.668			0.105	0.199	1.666			0.078	0.392	1.623			-0.068	0.093	1.714			-0.121	-0.122	1.707			-0.036	-0.140	1.473			0.030	-0.119	1.422			0.242	0.097	1.614			0.355	0.038	1.419
0.091	-0.205	1.616			0.108	-0.145	1.668			0.105	0.199	1.666			0.078	0.392	1.623			-0.068	0.093	1.714			-0.121	-0.122	1.707			-0.035	-0.140	1.473			0.031	-0.119	1.422			0.243	0.097	1.614			0.356	0.038	1.419
0.091	-0.205	1.616			0.108	-0.145	1.668			0.105	0.199	1.666			0.078	0.392	1.623			-0.068	0.093	1.714			-0.121	-0.122	1.706			-0.035	-0.140	1.473			0.031	-0.119	1.422			0.243	0.097	1.614			0.356	0.038	1.420
0.091	-0.205	1.616			0.108	-0.145	1.668			0.105	0.199	1.666			0.078	0.392	1.623			-0.068	0.093	1.713			-0.121	-0.121	1.706			-0.035	-0.140	1.472			0.032	-0.119	1.421			0.243	0.097	1.614			0.357	0.038	1.420
0.091	-0.205	1.616			0.108	-0.145	1.668			0.105	0.199	1.665			0.078	0.392	1.622			-0.069	0.093	1.713			-0.121	-0.121	1.706			-0.035	-0.140	1.472			0.032	-0.119	1.421			0.243	0.097	1.614			0.357	0.037	1.421
0.091	-0.205	1.616			0.108	-0.145	1.668			0.105	0.198	1.665			0.078	0.392	1.622			-0.069	0.093	1.713			-0.121	-0.121	1.706			-0.034	-0.139	1.471			0.032	-0.119	1.420			0.243	0.097	1.614			0.357	0.037	1.421
0.090	-0.205	1.616			0.107	-0.145	1.668			0.105	0.198	1.665			0.078	0.392	1.622			-0.069	0.093	1.713			-0.121	-0.121	1.705			-0.034	-0.139	1.471			0.033	-0.119	1.420			0.243	0.097	1.614			0.358	0.037	1.421
0.090	-0.205	1.616			0.107	-0.145	1.667			0.105	0.198	1.665			0.078	0.392	1.622			-0.069	0.093	1.712			-0.121	-0.121	1.705			-0.034	-0.139	1.470			0.033	-0.119	1.419			0.243	0.097	1.614			0.358	0.037	1.422
0.090	-0.205	1.616			0.107	-0.145	1.667			0.105	0.198	1.665			0.077	0.392	1.622			-0.069	0.093	1.712			-0.121	-0.121	1.705			-0.034	-0.139	1.470			0.033	-0.119	1.419			0.243	0.097	1.614			0.358	0.036	1.422
0.090	-0.204	1.616			0.107	-0.145	1.667			0.105	0.198	1.665			0.077	0.392	1.622			-0.069	0.093	1.712			-0.121	-0.121	1.705			-0.034	-0.139	1.470			0.033	-0.118	1.419			0.243	0.097	1.614			0.357	0.036	1.422
0.090	-0.204	1.616			0.107	-0.145	1.667			0.104	0.198	1.665			0.077	0.392	1.622			-0.069	0.093	1.712			-0.121	-0.121	1.705			-0.033	-0.139	1.470			0.033	-0.118	1.418			0.243	0.097	1.614			0.357	0.036	1.422
0.090	-0.204	1.616			0.107	-0.145	1.667			0.104	0.198	1.664			0.077	0.392	1.621			-0.070	0.093	1.712			-0.121	-0.121	1.704			-0.033	-0.139	1.470			0.033	-0.118	1.418			0.243	0.097	1.614			0.356	0.036	1.422
0.090	-0.204	1.615			0.107	-0.145	1.667			0.104	0.198	1.664			0.077	0.392	1.621			-0.070	0.093	1.712			-0.121	-0.121	1.704			-0.034	-0.139	1.469			0.032	-0.119	1.418			0.243	0.097	1.614			0.355	0.036	1.423
0.090	-0.204	1.615			0.107	-0.145	1.667			0.104	0.198	1.664			0.077	0.392	1.621			-0.070	0.093	1.711			-0.121	-0.121	1.704			-0.034	-0.139	1.469			0.032	-0.119	1.418			0.243	0.097	1.614			0.354	0.036	1.423
0.090	-0.204	1.615			0.107	-0.144	1.667			0.104	0.198	1.664			0.077	0.392	1.621			-0.070	0.093	1.711			-0.121	-0.121	1.704			-0.034	-0.139	1.469			0.031	-0.119	1.417			0.243	0.097	1.614			0.353	0.036	1.423
0.090	-0.204	1.615			0.107	-0.144	1.667			0.104	0.198	1.664			0.077	0.392	1.621			-0.070	0.093	1.711			-0.121	-0.121	1.704			-0.034	-0.139	1.469			0.031	-0.119	1.417			0.243	0.097	1.614			0.351	0.036	1.423
0.090	-0.204	1.615			0.107	-0.144	1.667			0.104	0.198	1.664			0.077	0.392	1.621			-0.070	0.093	1.711			-0.121	-0.121	1.704			-0.035	-0.139	1.469			0.030	-0.119	1.417			0.243	0.097	1.614			0.350	0.036	1.422
0.090	-0.204	1.615			0.107	-0.144	1.667			0.104	0.198	1.664			0.077	0.391	1.621			-0.070	0.093	1.711			-0.122	-0.121	1.704			-0.035	-0.139	1.469			0.029	-0.119	1.417			0.243	0.097	1.614			0.348	0.037	1.422
0.090	-0.204	1.615			0.107	-0.144	1.667			0.104	0.198	1.664			0.077	0.391	1.621			-0.070	0.093	1.711			-0.122	-0.121	1.704			-0.035	-0.139	1.469			0.028	-0.119	1.416			0.243	0.097	1.614			0.346	0.037	1.421
0.090	-0.204	1.615			0.107	-0.144	1.667			0.104	0.198	1.664			0.077	0.391	1.621			-0.070	0.092	1.711			-0.122	-0.121	1.704			-0.036	-0.139	1.469			0.028	-0.119	1.416			0.243	0.097	1.614			0.343	0.037	1.421
0.090	-0.204	1.615			0.107	-0.144	1.667			0.104	0.198	1.664			0.077	0.391	1.621			-0.070	0.092	1.711			-0.122	-0.121	1.704			-0.036	-0.140	1.469			0.027	-0.119	1.416			0.243	0.097	1.614			0.341	0.037	1.420
0.090	-0.204	1.615			0.107	-0.144	1.666			0.104	0.198	1.664			0.077	0.391	1.620			-0.070	0.092	1.711			-0.122	-0.121	1.704			-0.036	-0.140	1.470			0.026	-0.119	1.416			0.243	0.097	1.614			0.338	0.038	1.419
0.090	-0.204	1.615			0.107	-0.144	1.666			0.104	0.198	1.663			0.076	0.391	1.620			-0.070	0.092	1.711			-0.122	-0.121	1.704			-0.037	-0.140	1.470			0.025	-0.119	1.415			0.243	0.097	1.614			0.336	0.038	1.418
0.090	-0.204	1.615			0.106	-0.144	1.666			0.103	0.198	1.663			0.076	0.391	1.620			-0.071	0.092	1.711			-0.122	-0.121	1.704			-0.037	-0.140	1.470			0.025	-0.120	1.415			0.243	0.097	1.614			0.334	0.038	1.418
0.090	-0.204	1.615			0.106	-0.144	1.666			0.103	0.198	1.663			0.076	0.391	1.620			-0.071	0.092	1.711			-0.122	-0.121	1.704			-0.037	-0.140	1.470			0.024	-0.120	1.415			0.243	0.097	1.613			0.332	0.037	1.417
0.090	-0.204	1.615			0.106	-0.144	1.666			0.103	0.198	1.663			0.076	0.391	1.620			-0.071	0.093	1.711			-0.122	-0.121	1.704			-0.037	-0.140	1.470			0.023	-0.120	1.415			0.243	0.098	1.613			0.330	0.037	1.417
0.090	-0.204	1.615			0.106	-0.144	1.666			0.103	0.198	1.663			0.076	0.391	1.620			-0.071	0.093	1.711			-0.122	-0.121	1.704			-0.038	-0.141	1.470			0.023	-0.120	1.415			0.242	0.098	1.613			0.328	0.037	1.416
0.090	-0.204	1.615			0.106	-0.144	1.666			0.103	0.198	1.663			0.076	0.391	1.620			-0.071	0.093	1.711			-0.122	-0.121	1.704			-0.038	-0.141	1.470			0.022	-0.120	1.415			0.242	0.098	1.613			0.327	0.037	1.416
0.090	-0.204	1.615			0.106	-0.144	1.666			0.103	0.198	1.663			0.076	0.391	1.620			-0.071	0.093	1.711			-0.122	-0.121	1.704			-0.038	-0.141	1.470			0.021	-0.120	1.415			0.242	0.098	1.613			0.325	0.037	1.415
0.089	-0.204	1.615			0.106	-0.144	1.666			0.103	0.198	1.663			0.076	0.391	1.620			-0.071	0.093	1.711			-0.121	-0.121	1.705			-0.039	-0.141	1.471			0.021	-0.121	1.415			0.241	0.098	1.613			0.323	0.037	1.415
0.089	-0.204	1.615			0.106	-0.144	1.666			0.103	0.198	1.663			0.076	0.391	1.620			-0.071	0.093	1.711			-0.121	-0.121	1.705			-0.039	-0.142	1.471			0.020	-0.121	1.414			0.241	0.098	1.612			0.322	0.038	1.414
0.089	-0.204	1.615			0.106	-0.144	1.666			0.103	0.198	1.663			0.076	0.391	1.620			-0.071	0.093	1.711			-0.121	-0.121	1.705			-0.040	-0.142	1.471			0.020	-0.121	1.414			0.241	0.098	1.612			0.320	0.038	1.414
0.089	-0.204	1.615			0.106	-0.144	1.666			0.103	0.198	1.663			0.076	0.391	1.620			-0.071	0.093	1.711			-0.121	-0.121	1.705			-0.040	-0.143	1.472			0.019	-0.122	1.414			0.240	0.098	1.612			0.319	0.038	1.413
0.089	-0.204	1.615			0.106	-0.144	1.666			0.103	0.198	1.663			0.076	0.391	1.620			-0.071	0.093	1.712			-0.121	-0.121	1.705			-0.040	-0.143	1.472			0.018	-0.122	1.414			0.240	0.099	1.612			0.318	0.038	1.413
0.089	-0.204	1.615			0.106	-0.144	1.666			0.103	0.198	1.663			0.076	0.391	1.620			-0.071	0.093	1.712			-0.121	-0.122	1.705			-0.040	-0.143	1.472			0.018	-0.122	1.414			0.239	0.099	1.612			0.317	0.038	1.412
0.089	-0.204	1.615			0.106	-0.144	1.666			0.103	0.198	1.663			0.076	0.391	1.620			-0.071	0.093	1.712			-0.121	-0.122	1.705			-0.041	-0.144	1.473			0.017	-0.123	1.414			0.239	0.099	1.611			0.315	0.038	1.412
0.089	-0.204	1.615			0.106	-0.144	1.666			0.103	0.198	1.663			0.075	0.391	1.620			-0.071	0.093	1.712			-0.121	-0.122	1.706			-0.041	-0.144	1.473			0.017	-0.123	1.414			0.239	0.099	1.611			0.314	0.038	1.411
0.089	-0.204	1.614			0.106	-0.144	1.666			0.103	0.198	1.663			0.075	0.391	1.620			-0.071	0.093	1.712			-0.121	-0.122	1.706			-0.041	-0.144	1.473			0.016	-0.123	1.414			0.238	0.099	1.611			0.313	0.039	1.411
0.089	-0.204	1.614			0.106	-0.144	1.666			0.103	0.199	1.663			0.075	0.391	1.620			-0.071	0.093	1.712			-0.121	-0.122	1.706			-0.041	-0.144	1.473			0.016	-0.123	1.414			0.238	0.099	1.611			0.312	0.040	1.410
0.089	-0.204	1.614			0.106	-0.144	1.666			0.102	0.199	1.663			0.075	0.391	1.620			-0.071	0.093	1.712			-0.121	-0.122	1.706			-0.042	-0.145	1.474			0.015	-0.124	1.414			0.237	0.100	1.611			0.310	0.040	1.410
0.089	-0.204	1.614			0.106	-0.144	1.666			0.102	0.199	1.663			0.075	0.391	1.620			-0.071	0.093	1.713			-0.121	-0.122	1.706			-0.042	-0.145	1.474			0.014	-0.124	1.414			0.237	0.100	1.610			0.308	0.042	1.409
0.089	-0.204	1.614			0.106	-0.144	1.666			0.102	0.199	1.663			0.075	0.391	1.620			-0.071	0.093	1.713			-0.121	-0.122	1.706			-0.042	-0.146	1.474			0.014	-0.124	1.414			0.236	0.100	1.610			0.307	0.043	1.408
0.089	-0.204	1.614			0.106	-0.144	1.666			0.102	0.199	1.663			0.075	0.391	1.620			-0.071	0.093	1.713			-0.121	-0.122	1.706			-0.042	-0.146	1.474			0.014	-0.124	1.414			0.236	0.100	1.610			0.305	0.043	1.407
0.089	-0.204	1.614			0.106	-0.144	1.666			0.102	0.199	1.663			0.075	0.391	1.620			-0.071	0.093	1.713			-0.121	-0.122	1.707			-0.042	-0.146	1.475			0.013	-0.124	1.414			0.235	0.100	1.610			0.304	0.044	1.406
0.089	-0.204	1.614			0.106	-0.144	1.666			0.102	0.199	1.663			0.075	0.391	1.620			-0.071	0.094	1.713			-0.121	-0.122	1.707			-0.042	-0.146	1.475			0.013	-0.125	1.414			0.235	0.100	1.610			0.302	0.045	1.406
0.088	-0.204	1.614			0.106	-0.144	1.666			0.102	0.199	1.663			0.075	0.391	1.620			-0.071	0.094	1.713			-0.121	-0.122	1.707			-0.043	-0.147	1.475			0.013	-0.125	1.414			0.234	0.100	1.610			0.301	0.045	1.405
0.088	-0.204	1.614			0.106	-0.144	1.666			0.102	0.199	1.663			0.075	0.391	1.620			-0.071	0.094	1.713			-0.121	-0.122	1.707			-0.043	-0.147	1.475			0.013	-0.125	1.414			0.234	0.101	1.609			0.300	0.046	1.404
0.088	-0.204	1.614			0.106	-0.144	1.666			0.102	0.199	1.663			0.075	0.391	1.620			-0.071	0.094	1.713			-0.121	-0.122	1.707			-0.043	-0.147	1.475			0.012	-0.125	1.414			0.233	0.101	1.609			0.299	0.046	1.404
0.088	-0.204	1.614			0.106	-0.144	1.666			0.102	0.199	1.663			0.075	0.391	1.620			-0.071	0.094	1.714			-0.121	-0.122	1.707			-0.043	-0.147	1.476			0.012	-0.125	1.414			0.233	0.101	1.609			0.298	0.047	1.404
0.088	-0.204	1.614			0.106	-0.144	1.666			0.102	0.199	1.663			0.074	0.391	1.620			-0.071	0.094	1.714			-0.121	-0.122	1.707			-0.043	-0.147	1.476			0.012	-0.125	1.414			0.232	0.101	1.609			0.297	0.047	1.403
0.088	-0.204	1.614			0.106	-0.144	1.666			0.102	0.199	1.663			0.074	0.391	1.620			-0.071	0.094	1.714			-0.121	-0.122	1.708			-0.043	-0.148	1.476			0.012	-0.125	1.414			0.232	0.101	1.609			0.297	0.048	1.403
0.088	-0.204	1.614			0.106	-0.144	1.666			0.102	0.199	1.663			0.074	0.391	1.620			-0.071	0.094	1.714			-0.121	-0.122	1.708			-0.043	-0.148	1.476			0.011	-0.125	1.414			0.231	0.101	1.608			0.296	0.048	1.402
0.088	-0.204	1.614			0.106	-0.144	1.666			0.102	0.199	1.663			0.074	0.391	1.620			-0.070	0.094	1.714			-0.121	-0.122	1.708			-0.043	-0.148	1.476			0.011	-0.125	1.414			0.231	0.101	1.608			0.295	0.048	1.402
0.088	-0.204	1.614			0.106	-0.144	1.665			0.102	0.199	1.663			0.074	0.391	1.620			-0.070	0.094	1.714			-0.121	-0.122	1.708			-0.043	-0.148	1.476			0.011	-0.126	1.414			0.230	0.102	1.608			0.295	0.048	1.402
0.088	-0.204	1.614			0.106	-0.144	1.665			0.102	0.199	1.663			0.074	0.391	1.620			-0.070	0.094	1.715			-0.121	-0.122	1.708			-0.043	-0.147	1.476			0.011	-0.125	1.413			0.230	0.102	1.607			0.294	0.049	1.401
0.088	-0.204	1.614			0.106	-0.144	1.665			0.102	0.199	1.663			0.074	0.391	1.620			-0.070	0.094	1.715			-0.121	-0.122	1.708			-0.043	-0.147	1.476			0.011	-0.125	1.413			0.229	0.102	1.607			0.293	0.049	1.401
0.088	-0.204	1.614			0.106	-0.144	1.665			0.102	0.199	1.663			0.074	0.391	1.620			-0.070	0.094	1.715			-0.121	-0.122	1.708			-0.043	-0.146	1.475			0.011	-0.124	1.413			0.229	0.102	1.607			0.293	0.049	1.401
0.087	-0.205	1.614			0.106	-0.144	1.665			0.102	0.199	1.663			0.074	0.391	1.620			-0.070	0.094	1.715			-0.121	-0.122	1.709			-0.043	-0.146	1.475			0.011	-0.124	1.412			0.228	0.102	1.607			0.292	0.049	1.400
0.087	-0.205	1.614			0.106	-0.144	1.665			0.102	0.199	1.663			0.074	0.391	1.620			-0.070	0.094	1.715			-0.121	-0.122	1.709			-0.043	-0.146	1.475			0.011	-0.124	1.412			0.228	0.102	1.606			0.292	0.049	1.400
0.087	-0.205	1.614			0.106	-0.145	1.665			0.102	0.199	1.663			0.074	0.391	1.620			-0.070	0.094	1.715			-0.121	-0.122	1.709			-0.043	-0.146	1.475			0.010	-0.124	1.412			0.228	0.102	1.606			0.291	0.049	1.400
0.087	-0.205	1.614			0.106	-0.145	1.665			0.102	0.199	1.663			0.074	0.391	1.620			-0.070	0.095	1.715			-0.121	-0.122	1.709			-0.043	-0.146	1.475			0.010	-0.124	1.412			0.227	0.102	1.606			0.291	0.049	1.400
0.087	-0.205	1.614			0.106	-0.145	1.665			0.102	0.199	1.663			0.074	0.391	1.620			-0.070	0.095	1.715			-0.121	-0.122	1.709			-0.043	-0.146	1.475			0.010	-0.124	1.411			0.227	0.102	1.605			0.291	0.049	1.399
0.087	-0.205	1.614			0.106	-0.145	1.665			0.103	0.199	1.663			0.074	0.391	1.620			-0.069	0.095	1.715			-0.121	-0.122	1.709			-0.043	-0.145	1.475			0.010	-0.123	1.411			0.227	0.102	1.605			0.290	0.049	1.399
0.087	-0.205	1.614			0.106	-0.145	1.665			0.103	0.199	1.662			0.074	0.391	1.620			-0.069	0.095	1.715			-0.121	-0.122	1.709			-0.042	-0.145	1.474			0.011	-0.123	1.410			0.226	0.102	1.605			0.290	0.049	1.399
0.087	-0.206	1.614			0.106	-0.145	1.665			0.103	0.199	1.662			0.074	0.391	1.619			-0.069	0.095	1.715			-0.121	-0.122	1.709			-0.042	-0.145	1.474			0.011	-0.123	1.410			0.226	0.102	1.605			0.290	0.049	1.398
0.087	-0.206	1.614			0.106	-0.146	1.664			0.104	0.199	1.662			0.074	0.391	1.619			-0.069	0.095	1.716			-0.120	-0.122	1.709			-0.042	-0.144	1.474			0.011	-0.123	1.410			0.226	0.102	1.604			0.289	0.049	1.398
0.087	-0.206	1.614			0.106	-0.146	1.664			0.104	0.199	1.662			0.075	0.391	1.619			-0.069	0.095	1.716			-0.120	-0.122	1.710			-0.042	-0.144	1.474			0.011	-0.122	1.410			0.226	0.102	1.604			0.289	0.049	1.398
0.087	-0.206	1.614			0.106	-0.146	1.664			0.104	0.199	1.662			0.075	0.391	1.619			-0.068	0.095	1.716			-0.120	-0.122	1.710			-0.042	-0.144	1.474			0.011	-0.122	1.409			0.225	0.103	1.604			0.288	0.049	1.397
0.087	-0.206	1.613			0.106	-0.146	1.664			0.105	0.199	1.662			0.075	0.391	1.619			-0.068	0.095	1.716			-0.120	-0.121	1.710			-0.042	-0.144	1.474			0.011	-0.122	1.409			0.225	0.103	1.603			0.288	0.048	1.397
0.087	-0.207	1.613			0.107	-0.146	1.664			0.105	0.199	1.662			0.075	0.391	1.619			-0.068	0.095	1.716			-0.120	-0.121	1.710			-0.041	-0.144	1.474			0.011	-0.122	1.409			0.225	0.103	1.603			0.287	0.048	1.396
0.087	-0.207	1.613			0.107	-0.146	1.664			0.105	0.200	1.662			0.075	0.391	1.619			-0.068	0.095	1.716			-0.120	-0.121	1.710			-0.041	-0.144	1.474			0.011	-0.122	1.409			0.225	0.103	1.602			0.287	0.048	1.396
0.087	-0.207	1.613			0.107	-0.147	1.664			0.105	0.200	1.662			0.076	0.391	1.619			-0.067	0.095	1.716			-0.119	-0.121	1.710			-0.041	-0.144	1.474			0.011	-0.122	1.409			0.225	0.103	1.602			0.283	-0.020	1.460
0.087	-0.207	1.613			0.107	-0.147	1.664			0.106	0.200	1.662			0.076	0.391	1.619			-0.067	0.095	1.716			-0.119	-0.121	1.710			-0.041	-0.144	1.473			0.010	-0.122	1.408			0.225	0.103	1.602			0.281	-0.054	1.492
0.087	-0.207	1.613			0.107	-0.147	1.663			0.106	0.200	1.661			0.077	0.391	1.619			-0.067	0.095	1.716			-0.119	-0.121	1.710			-0.041	-0.144	1.473			0.010	-0.122	1.408			0.224	0.103	1.601			0.280	-0.066	1.503
0.087	-0.208	1.613			0.107	-0.147	1.663			0.106	0.200	1.661			0.077	0.391	1.619			-0.066	0.095	1.715			-0.119	-0.121	1.710			-0.041	-0.143	1.473			0.010	-0.122	1.408			0.224	0.103	1.601			0.279	-0.073	1.510
0.087	-0.208	1.613			0.107	-0.147	1.663			0.106	0.200	1.661			0.077	0.391	1.619			-0.066	0.095	1.715			-0.119	-0.121	1.710			-0.041	-0.143	1.473			0.010	-0.122	1.408			0.224	0.103	1.601			0.279	-0.079	1.516
0.087	-0.208	1.613			0.107	-0.148	1.663			0.106	0.200	1.661			0.078	0.391	1.619			-0.065	0.095	1.715			-0.118	-0.121	1.710			-0.040	-0.143	1.473			0.010	-0.122	1.407			0.224	0.103	1.600			0.278	-0.084	1.520
0.087	-0.208	1.613			0.108	-0.148	1.663			0.107	0.200	1.661			0.078	0.391	1.619			-0.065	0.095	1.715			-0.118	-0.121	1.710			-0.040	-0.143	1.473			0.010	-0.122	1.407			0.224	0.103	1.600			0.278	-0.088	1.523
0.087	-0.208	1.612			0.108	-0.148	1.663			0.107	0.200	1.661			0.079	0.391	1.619			-0.065	0.095	1.715			-0.118	-0.120	1.710			-0.040	-0.143	1.473			0.009	-0.122	1.407			0.224	0.103	1.599			0.277	-0.092	1.527
0.087	-0.208	1.612			0.108	-0.148	1.662			0.107	0.200	1.661			0.079	0.391	1.619			-0.064	0.095	1.715			-0.117	-0.120	1.711			-0.040	-0.143	1.473			0.009	-0.122	1.406			0.224	0.103	1.599			0.277	-0.095	1.530
0.087	-0.209	1.612			0.108	-0.148	1.662			0.107	0.200	1.661			0.080	0.391	1.619			-0.064	0.095	1.715			-0.117	-0.120	1.711			-0.040	-0.143	1.473			0.009	-0.122	1.405			0.224	0.103	1.598			0.276	-0.098	1.532
0.087	-0.209	1.612			0.108	-0.148	1.662			0.107	0.200	1.661			0.080	0.392	1.618			-0.064	0.095	1.715			-0.117	-0.120	1.711			-0.039	-0.143	1.473			0.009	-0.121	1.405			0.224	0.103	1.598			0.276	-0.100	1.534
0.087	-0.209	1.612			0.108	-0.148	1.662			0.107	0.200	1.661			0.081	0.392	1.618			-0.063	0.095	1.715			-0.116	-0.120	1.712			-0.039	-0.142	1.472			0.009	-0.121	1.404			0.224	0.103	1.597			0.276	-0.102	1.536
0.087	-0.209	1.612			0.109	-0.149	1.662			0.108	0.200	1.661			0.081	0.392	1.618			-0.063	0.095	1.715			-0.116	-0.119	1.712			-0.039	-0.142	1.472			0.009	-0.121	1.403			0.224	0.103	1.597			0.275	-0.103	1.536
0.087	-0.209	1.612			0.109	-0.149	1.662			0.108	0.200	1.660			0.082	0.392	1.618			-0.063	0.095	1.715			-0.116	-0.119	1.712			-0.038	-0.142	1.472			0.008	-0.121	1.403			0.224	0.103	1.596			0.275	-0.103	1.536
0.087	-0.209	1.612			0.109	-0.149	1.661			0.108	0.200	1.660			0.082	0.392	1.618			-0.062	0.095	1.715			-0.115	-0.119	1.713			-0.038	-0.142	1.472			0.008	-0.121	1.403			0.224	0.103	1.596			0.274	-0.104	1.536
0.087	-0.210	1.612			0.109	-0.149	1.661			0.108	0.200	1.660			0.082	0.392	1.618			-0.062	0.095	1.715			-0.115	-0.119	1.713			-0.038	-0.143	1.472			0.008	-0.121	1.402			0.224	0.103	1.595			0.274	-0.103	1.535
0.088	-0.210	1.612			0.109	-0.149	1.661			0.109	0.200	1.660			0.083	0.392	1.618			-0.062	0.095	1.715			-0.115	-0.119	1.713			-0.038	-0.142	1.472			0.008	-0.121	1.402			0.224	0.103	1.595			0.274	-0.103	1.535
0.088	-0.210	1.611			0.109	-0.149	1.661			0.109	0.200	1.660			0.083	0.392	1.617			-0.061	0.095	1.715			-0.114	-0.118	1.714			-0.037	-0.142	1.472			0.008	-0.121	1.401			0.224	0.103	1.594			0.274	-0.103	1.534
0.088	-0.210	1.611			0.110	-0.149	1.661			0.109	0.200	1.660			0.083	0.392	1.617			-0.061	0.095	1.714			-0.114	-0.118	1.714			-0.037	-0.142	1.471			0.008	-0.121	1.401			0.224	0.103	1.594			0.274	-0.102	1.533
0.088	-0.210	1.611			0.110	-0.150	1.661			0.109	0.200	1.660			0.084	0.392	1.617			-0.061	0.095	1.714			-0.114	-0.118	1.714			-0.037	-0.143	1.471			0.008	-0.121	1.401			0.224	0.103	1.593			0.273	-0.101	1.532
0.088	-0.210	1.611			0.110	-0.150	1.661			0.110	0.200	1.660			0.084	0.392	1.617			-0.061	0.095	1.714			-0.113	-0.118	1.715			-0.037	-0.143	1.471			0.008	-0.121	1.401			0.224	0.103	1.593			0.273	-0.101	1.531
0.088	-0.210	1.611			0.110	-0.150	1.660			0.110	0.200	1.660			0.084	0.392	1.616			-0.060	0.095	1.714			-0.113	-0.118	1.715			-0.036	-0.142	1.471			0.008	-0.121	1.400			0.224	0.103	1.593			0.273	-0.100	1.530
0.088	-0.210	1.611			0.110	-0.150	1.660			0.110	0.200	1.660			0.084	0.392	1.616			-0.060	0.095	1.714			-0.113	-0.118	1.715			-0.036	-0.143	1.471			0.007	-0.122	1.400			0.224	0.103	1.592			0.273	-0.100	1.529
0.088	-0.211	1.611			0.111	-0.150	1.660			0.110	0.200	1.659			0.085	0.392	1.615			-0.060	0.095	1.714			-0.112	-0.118	1.716			-0.038	-0.149	1.476			0.005	-0.126	1.404			0.224	0.103	1.592			0.273	-0.099	1.528
0.088	-0.211	1.611			0.111	-0.150	1.660			0.111	0.200	1.659			0.085	0.392	1.615			-0.060	0.095	1.714			-0.112	-0.118	1.716			-0.039	-0.153	1.479			0.003	-0.130	1.407			0.224	0.103	1.591			0.273	-0.098	1.528
0.088	-0.211	1.611			0.111	-0.150	1.660			0.111	0.200	1.659			0.085	0.391	1.614			-0.060	0.095	1.714			-0.112	-0.117	1.716			-0.039	-0.155	1.480			0.002	-0.131	1.408			0.224	0.103	1.591			0.273	-0.098	1.527
0.088	-0.211	1.611			0.111	-0.150	1.660			0.111	0.200	1.659			0.085	0.391	1.614			-0.059	0.095	1.714			-0.112	-0.117	1.716			-0.041	-0.158	1.483			0.000	-0.134	1.410			0.224	0.103	1.591			0.273	-0.097	1.526
0.088	-0.211	1.610			0.111	-0.150	1.660			0.111	0.200	1.659			0.085	0.391	1.613			-0.059	0.095	1.714			-0.111	-0.117	1.717			-0.039	-0.153	1.481			0.001	-0.131	1.408			0.224	0.103	1.591			0.272	-0.097	1.525
0.088	-0.211	1.610			0.111	-0.151	1.660			0.111	0.200	1.659			0.085	0.391	1.612			-0.059	0.095	1.714			-0.111	-0.117	1.717			-0.038	-0.150	1.479			0.002	-0.128	1.406			0.224	0.103	1.590			0.272	-0.096	1.525
0.088	-0.211	1.610			0.111	-0.151	1.659			0.111	0.200	1.659			0.085	0.390	1.612			-0.059	0.095	1.714			-0.111	-0.117	1.717			-0.037	-0.147	1.478			0.002	-0.126	1.405			0.224	0.103	1.590			0.272	-0.096	1.524
0.088	-0.211	1.610			0.111	-0.151	1.659			0.112	0.199	1.659			0.085	0.390	1.611			-0.059	0.095	1.714			-0.111	-0.117	1.717			-0.036	-0.145	1.476			0.003	-0.124	1.403			0.224	0.103	1.590			0.271	-0.095	1.523
0.088	-0.211	1.610			0.112	-0.151	1.659			0.112	0.199	1.659			0.085	0.390	1.611			-0.059	0.095	1.714			-0.110	-0.117	1.717			-0.035	-0.143	1.475			0.003	-0.123	1.402			0.224	0.103	1.590			0.271	-0.095	1.523
0.088	-0.211	1.610			0.112	-0.151	1.659			0.112	0.199	1.659			0.085	0.390	1.610			-0.059	0.095	1.714			-0.110	-0.117	1.717			-0.035	-0.141	1.475			0.004	-0.121	1.401			0.224	0.103	1.589			0.271	-0.094	1.522
0.089	-0.212	1.610			0.112	-0.151	1.659			0.112	0.199	1.659			0.085	0.390	1.609			-0.058	0.095	1.714			-0.110	-0.117	1.718			-0.035	-0.139	1.474			0.004	-0.119	1.400			0.224	0.103	1.589			0.270	-0.094	1.522
0.089	-0.212	1.610			0.112	-0.151	1.659			0.112	0.199	1.659			0.085	0.389	1.609			-0.058	0.095	1.714			-0.110	-0.117	1.718			-0.034	-0.137	1.473			0.004	-0.118	1.399			0.224	0.103	1.589			0.270	-0.094	1.521
0.089	-0.212	1.610			0.112	-0.151	1.659			0.112	0.199	1.659			0.085	0.389	1.609			-0.058	0.095	1.714			-0.110	-0.117	1.718			-0.034	-0.136	1.472			0.004	-0.117	1.398			0.224	0.103	1.589			0.270	-0.093	1.521
0.089	-0.212	1.610			0.112	-0.151	1.659			0.112	0.199	1.659			0.084	0.389	1.608			-0.058	0.095	1.714			-0.109	-0.117	1.718			-0.034	-0.135	1.472			0.004	-0.116	1.398			0.224	0.103	1.588			0.269	-0.093	1.521
0.089	-0.212	1.610			0.112	-0.151	1.659			0.112	0.199	1.659			0.084	0.389	1.608			-0.058	0.095	1.714			-0.109	-0.117	1.718			-0.034	-0.134	1.471			0.004	-0.116	1.397			0.224	0.103	1.588			0.269	-0.093	1.520
0.089	-0.212	1.610			0.112	-0.151	1.659			0.112	0.199	1.659			0.084	0.388	1.607			-0.058	0.095	1.714			-0.109	-0.117	1.719			-0.033	-0.134	1.471			0.004	-0.115	1.397			0.223	0.103	1.588			0.269	-0.093	1.520
0.089	-0.212	1.610			0.112	-0.151	1.659			0.112	0.199	1.659			0.083	0.387	1.606			-0.058	0.095	1.714			-0.109	-0.117	1.719			-0.033	-0.134	1.471			0.004	-0.115	1.397			0.223	0.103	1.588			0.268	-0.092	1.520
0.089	-0.212	1.610			0.112	-0.151	1.659			0.112	0.198	1.659			0.083	0.386	1.604			-0.058	0.095	1.714			-0.109	-0.117	1.719			-0.033	-0.133	1.471			0.004	-0.115	1.397			0.223	0.103	1.588			0.268	-0.092	1.519
0.089	-0.212	1.610			0.112	-0.151	1.659			0.112	0.198	1.659			0.082	0.384	1.602			-0.058	0.095	1.714			-0.109	-0.117	1.719			-0.033	-0.133	1.471			0.005	-0.114	1.396			0.223	0.103	1.588			0.268	-0.092	1.519
0.089	-0.212	1.610			0.113	-0.152	1.658			0.112	0.197	1.659			0.081	0.382	1.600			-0.058	0.095	1.715			-0.109	-0.117	1.720			-0.033	-0.133	1.471			0.005	-0.114	1.396			0.223	0.102	1.588			0.268	-0.092	1.519
0.089	-0.212	1.610			0.113	-0.152	1.658			0.112	0.197	1.659			0.080	0.380	1.598			-0.058	0.094	1.715			-0.109	-0.117	1.720			-0.033	-0.133	1.471			0.005	-0.115	1.397			0.223	0.102	1.587			0.267	-0.092	1.518
0.089	-0.212	1.610			0.113	-0.152	1.658			0.112	0.196	1.659			0.079	0.378	1.596			-0.058	0.094	1.715			-0.108	-0.117	1.721			-0.033	-0.133	1.471			0.005	-0.115	1.397			0.223	0.102	1.587			0.267	-0.092	1.518
0.089	-0.212	1.609			0.113	-0.152	1.658			0.112	0.195	1.659			0.078	0.376	1.594			-0.058	0.094	1.716			-0.108	-0.117	1.721			-0.032	-0.133	1.471			0.005	-0.114	1.397			0.223	0.102	1.587			0.267	-0.092	1.518
0.089	-0.212	1.609			0.113	-0.152	1.658			0.112	0.194	1.659			0.077	0.374	1.593			-0.058	0.093	1.716			-0.108	-0.117	1.721			-0.032	-0.133	1.471			0.005	-0.114	1.397			0.223	0.102	1.587			0.267	-0.092	1.518
0.089	-0.212	1.609			0.113	-0.152	1.658			0.112	0.193	1.659			0.076	0.373	1.591			-0.058	0.093	1.716			-0.108	-0.117	1.722			-0.032	-0.133	1.471			0.005	-0.114	1.397			0.223	0.102	1.587			0.267	-0.092	1.518
0.089	-0.212	1.609			0.113	-0.152	1.658			0.111	0.192	1.659			0.076	0.371	1.590			-0.058	0.092	1.717			-0.108	-0.117	1.722			-0.032	-0.133	1.471			0.006	-0.115	1.397			0.223	0.102	1.587			0.267	-0.092	1.518
0.089	-0.212	1.609			0.113	-0.152	1.658			0.111	0.192	1.659			0.075	0.370	1.589			-0.059	0.092	1.718			-0.108	-0.117	1.723			-0.032	-0.134	1.471			0.006	-0.115	1.397			0.223	0.102	1.587			0.267	-0.092	1.518
0.089	-0.213	1.609			0.113	-0.153	1.658			0.111	0.191	1.660			0.075	0.369	1.588			-0.059	0.091	1.718			-0.108	-0.117	1.723			-0.032	-0.134	1.471			0.006	-0.115	1.397			0.223	0.101	1.587			0.267	-0.092	1.518
0.089	-0.213	1.609			0.113	-0.153	1.658			0.111	0.190	1.660			0.074	0.368	1.588			-0.059	0.091	1.719			-0.108	-0.117	1.724			-0.032	-0.135	1.472			0.006	-0.116	1.397			0.223	0.101	1.587			0.266	-0.092	1.518
0.089	-0.213	1.609			0.113	-0.153	1.658			0.111	0.189	1.660			0.074	0.367	1.587			-0.059	0.090	1.719			-0.108	-0.117	1.724			-0.032	-0.136	1.472			0.006	-0.116	1.398			0.223	0.101	1.587			0.266	-0.092	1.518
0.089	-0.213	1.609			0.113	-0.153	1.658			0.110	0.188	1.660			0.073	0.366	1.586			-0.059	0.090	1.720			-0.108	-0.117	1.724			-0.031	-0.136	1.472			0.007	-0.117	1.398			0.223	0.101	1.587			0.266	-0.092	1.518
0.089	-0.213	1.609			0.113	-0.153	1.658			0.110	0.187	1.661			0.073	0.365	1.586			-0.060	0.089	1.721			-0.108	-0.117	1.725			-0.031	-0.137	1.472			0.007	-0.117	1.398			0.223	0.100	1.587			0.266	-0.092	1.518
0.089	-0.213	1.609			0.113	-0.154	1.658			0.110	0.186	1.661			0.073	0.364	1.586			-0.060	0.088	1.721			-0.108	-0.117	1.725			-0.031	-0.137	1.473			0.007	-0.117	1.398			0.223	0.100	1.588			0.266	-0.092	1.518
0.089	-0.213	1.609			0.113	-0.154	1.658			0.110	0.185	1.661			0.072	0.363	1.586			-0.060	0.088	1.722			-0.109	-0.117	1.726			-0.031	-0.137	1.473			0.007	-0.118	1.399			0.223	0.100	1.588			0.266	-0.092	1.518
0.089	-0.213	1.609			0.113	-0.154	1.658			0.110	0.185	1.662			0.072	0.362	1.586			-0.060	0.087	1.723			-0.109	-0.117	1.726			-0.031	-0.137	1.473			0.007	-0.118	1.399			0.223	0.099	1.588			0.266	-0.092	1.518
0.089	-0.213	1.609			0.113	-0.154	1.658			0.110	0.184	1.662			0.072	0.361	1.586			-0.060	0.087	1.723			-0.109	-0.117	1.726			-0.031	-0.138	1.474			0.007	-0.118	1.399			0.223	0.099	1.589			0.266	-0.092	1.518
0.089	-0.214	1.609			0.113	-0.155	1.658			0.110	0.183	1.662			0.072	0.361	1.587			-0.060	0.086	1.724			-0.109	-0.117	1.727			-0.031	-0.138	1.474			0.007	-0.118	1.400			0.223	0.099	1.590			0.266	-0.092	1.518
0.089	-0.214	1.609			0.113	-0.155	1.658			0.110	0.183	1.663			0.072	0.360	1.588			-0.060	0.086	1.725			-0.109	-0.117	1.727			-0.031	-0.138	1.474			0.008	-0.118	1.400			0.223	0.098	1.590			0.265	-0.093	1.518
0.089	-0.214	1.609			0.113	-0.155	1.658			0.110	0.182	1.664			0.072	0.359	1.589			-0.060	0.085	1.726			-0.109	-0.117	1.728			-0.031	-0.139	1.475			0.008	-0.119	1.401			0.224	0.098	1.591			0.265	-0.093	1.518
0.089	-0.214	1.609			0.113	-0.155	1.658			0.110	0.181	1.665			0.072	0.359	1.591			-0.060	0.085	1.727			-0.109	-0.117	1.728			-0.031	-0.139	1.475			0.008	-0.119	1.401			0.224	0.098	1.592			0.265	-0.093	1.519
0.089	-0.214	1.609			0.112	-0.156	1.658			0.110	0.181	1.666			0.073	0.359	1.593			-0.060	0.085	1.728			-0.109	-0.117	1.728			-0.031	-0.139	1.476			0.008	-0.119	1.402			0.224	0.098	1.593			0.265	-0.093	1.519
0.089	-0.214	1.609			0.112	-0.156	1.659			0.110	0.180	1.667			0.073	0.359	1.595			-0.060	0.084	1.728			-0.109	-0.117	1.728			-0.030	-0.139	1.476			0.008	-0.119	1.403			0.224	0.097	1.594			0.265	-0.093	1.519
0.088	-0.214	1.609			0.112	-0.156	1.659			0.110	0.180	1.668			0.073	0.359	1.597			-0.060	0.084	1.729			-0.110	-0.117	1.729			-0.030	-0.140	1.477			0.008	-0.119	1.403			0.224	0.097	1.595			0.265	-0.093	1.520
0.088	-0.214	1.609			0.112	-0.156	1.659			0.110	0.179	1.669			0.074	0.359	1.599			-0.060	0.083	1.730			-0.110	-0.117	1.729			-0.030	-0.141	1.478			0.008	-0.120	1.404			0.225	0.097	1.597			0.265	-0.093	1.520
0.088	-0.214	1.609			0.112	-0.157	1.659			0.110	0.179	1.670			0.074	0.359	1.602			-0.060	0.083	1.731			-0.110	-0.117	1.729			-0.030	-0.140	1.479			0.009	-0.119	1.405			0.225	0.097	1.598			0.265	-0.093	1.521
0.088	-0.214	1.609			0.112	-0.157	1.659			0.111	0.178	1.672			0.075	0.359	1.604			-0.059	0.083	1.731			-0.110	-0.117	1.729			-0.029	-0.141	1.480			0.009	-0.119	1.406			0.225	0.097	1.599			0.265	-0.093	1.521
0.088	-0.214	1.610			0.112	-0.157	1.659			0.111	0.178	1.673			0.075	0.359	1.606			-0.059	0.082	1.732			-0.110	-0.118	1.729			-0.029	-0.141	1.480			0.010	-0.119	1.406			0.226	0.096	1.600			0.266	-0.093	1.522
0.088	-0.215	1.610			0.113	-0.158	1.660			0.111	0.178	1.674			0.076	0.360	1.607			-0.059	0.082	1.733			-0.110	-0.118	1.730			-0.028	-0.141	1.481			0.010	-0.119	1.407			0.226	0.096	1.601			0.266	-0.093	1.523
0.089	-0.215	1.610			0.113	-0.158	1.660			0.111	0.178	1.675			0.076	0.360	1.609			-0.059	0.082	1.734			-0.110	-0.118	1.730			-0.027	-0.141	1.482			0.011	-0.119	1.408			0.226	0.096	1.602			0.266	-0.093	1.523
0.089	-0.215	1.610			0.113	-0.158	1.660			0.112	0.177	1.676			0.077	0.360	1.610			-0.059	0.081	1.734			-0.110	-0.118	1.730			-0.027	-0.141	1.483			0.012	-0.119	1.409			0.226	0.096	1.603			0.266	-0.093	1.524
0.089	-0.215	1.610			0.113	-0.158	1.660			0.112	0.177	1.677			0.077	0.360	1.612			-0.058	0.081	1.735			-0.110	-0.118	1.731			-0.026	-0.141	1.484			0.012	-0.119	1.410			0.227	0.096	1.605			0.266	-0.092	1.525
0.089	-0.215	1.610			0.113	-0.159	1.661			0.112	0.177	1.678			0.077	0.360	1.613			-0.058	0.081	1.736			-0.109	-0.118	1.731			-0.025	-0.141	1.484			0.013	-0.119	1.410			0.227	0.096	1.606			0.266	-0.092	1.525
0.089	-0.215	1.610			0.113	-0.159	1.661			0.113	0.177	1.679			0.078	0.361	1.615			-0.058	0.081	1.736			-0.109	-0.119	1.731			-0.025	-0.141	1.485			0.014	-0.119	1.411			0.227	0.096	1.607			0.267	-0.092	1.526
0.089	-0.215	1.611			0.113	-0.159	1.662			0.113	0.177	1.680			0.078	0.361	1.616			-0.057	0.081	1.737			-0.109	-0.119	1.731			-0.019	-0.137	1.487			0.019	-0.116	1.412			0.228	0.096	1.608			0.267	-0.092	1.527
0.089	-0.215	1.611			0.113	-0.159	1.662			0.113	0.177	1.682			0.079	0.361	1.618			-0.057	0.080	1.738			-0.109	-0.119	1.731			-0.014	-0.133	1.488			0.023	-0.113	1.413			0.228	0.096	1.609			0.267	-0.092	1.528
0.089	-0.216	1.611			0.113	-0.160	1.663			0.114	0.177	1.683			0.079	0.361	1.619			-0.057	0.080	1.739			-0.109	-0.120	1.732			-0.015	-0.136	1.490			0.022	-0.115	1.415			0.229	0.096	1.610			0.268	-0.092	1.529
0.089	-0.216	1.612			0.114	-0.160	1.663			0.114	0.177	1.683			0.080	0.361	1.620			-0.056	0.080	1.739			-0.109	-0.120	1.732			-0.015	-0.136	1.491			0.022	-0.115	1.416			0.229	0.096	1.611			0.268	-0.092	1.530
0.089	-0.216	1.612			0.114	-0.160	1.664			0.114	0.177	1.685			0.080	0.361	1.621			-0.056	0.080	1.740			-0.109	-0.120	1.732			-0.015	-0.136	1.492			0.022	-0.115	1.417			0.229	0.095	1.612			0.269	-0.092	1.530
0.090	-0.216	1.612			0.114	-0.160	1.664			0.115	0.177	1.686			0.081	0.362	1.622			-0.056	0.080	1.741			-0.109	-0.120	1.732			-0.012	-0.134	1.493			0.025	-0.113	1.418			0.230	0.095	1.613			0.270	-0.092	1.531
0.090	-0.216	1.613			0.114	-0.161	1.665			0.115	0.177	1.686			0.081	0.362	1.623			-0.055	0.079	1.741			-0.108	-0.121	1.732			-0.011	-0.134	1.493			0.025	-0.113	1.418			0.230	0.095	1.614			0.270	-0.092	1.532
0.090	-0.216	1.613			0.114	-0.161	1.665			0.115	0.177	1.687			0.081	0.362	1.624			-0.055	0.079	1.742			-0.108	-0.121	1.733			-0.011	-0.133	1.494			0.026	-0.113	1.419			0.231	0.095	1.615			0.271	-0.092	1.533
0.090	-0.216	1.614			0.114	-0.161	1.666			0.116	0.177	1.688			0.082	0.362	1.625			-0.055	0.079	1.743			-0.108	-0.121	1.733			-0.010	-0.133	1.494			0.027	-0.112	1.420			0.231	0.095	1.616			0.272	-0.092	1.534
0.090	-0.216	1.614			0.115	-0.161	1.667			0.116	0.177	1.689			0.082	0.362	1.626			-0.054	0.079	1.743			-0.108	-0.122	1.733			-0.010	-0.133	1.495			0.028	-0.112	1.421			0.231	0.095	1.617			0.274	-0.092	1.535
0.091	-0.216	1.615			0.115	-0.161	1.667			0.116	0.177	1.690			0.082	0.362	1.627			-0.054	0.079	1.744			-0.108	-0.122	1.733			-0.009	-0.133	1.495			0.029	-0.112	1.422			0.232	0.095	1.618			0.276	-0.092	1.536
0.091	-0.216	1.615			0.115	-0.161	1.668			0.117	0.177	1.691			0.083	0.362	1.628			-0.054	0.079	1.745			-0.108	-0.122	1.734			-0.008	-0.131	1.496			0.032	-0.110	1.423			0.232	0.095	1.619			0.278	-0.091	1.537
0.091	-0.216	1.616			0.115	-0.161	1.669			0.117	0.177	1.692			0.083	0.362	1.628			-0.053	0.079	1.745			-0.107	-0.122	1.734			-0.007	-0.130	1.496			0.034	-0.109	1.424			0.233	0.095	1.620			0.281	-0.091	1.539
0.092	-0.216	1.617			0.116	-0.161	1.669			0.117	0.177	1.693			0.083	0.362	1.629			-0.053	0.079	1.746			-0.107	-0.122	1.734			-0.007	-0.129	1.497			0.035	-0.108	1.425			0.234	0.095	1.621			0.284	-0.090	1.541
0.092	-0.216	1.617			0.116	-0.161	1.670			0.118	0.177	1.693			0.084	0.363	1.630			-0.053	0.079	1.746			-0.107	-0.123	1.734			-0.006	-0.129	1.497			0.036	-0.107	1.426			0.235	0.095	1.622			0.288	-0.090	1.542
0.092	-0.216	1.618			0.116	-0.161	1.671			0.118	0.177	1.694			0.084	0.363	1.630			-0.053	0.079	1.747			-0.107	-0.123	1.735			-0.006	-0.128	1.497			0.037	-0.107	1.426			0.236	0.095	1.624			0.291	-0.089	1.544
0.093	-0.216	1.619			0.116	-0.161	1.672			0.118	0.177	1.695			0.084	0.363	1.631			-0.052	0.079	1.747			-0.107	-0.123	1.735			-0.006	-0.128	1.498			0.039	-0.107	1.428			0.237	0.095	1.626			0.295	-0.089	1.546
0.093	-0.216	1.619			0.117	-0.161	1.672			0.119	0.177	1.696			0.085	0.363	1.632			-0.052	0.078	1.748			-0.107	-0.124	1.735			-0.006	-0.128	1.498			0.040	-0.107	1.428			0.238	0.094	1.627			0.298	-0.088	1.547
0.093	-0.216	1.620			0.117	-0.161	1.673			0.119	0.177	1.696			0.085	0.363	1.632			-0.052	0.078	1.748			-0.107	-0.124	1.734			-0.006	-0.127	1.498			0.040	-0.106	1.429			0.239	0.094	1.629			0.301	-0.088	1.549
0.094	-0.215	1.621			0.117	-0.161	1.674			0.119	0.177	1.697			0.085	0.363	1.633			-0.052	0.078	1.748			-0.106	-0.125	1.734			-0.006	-0.127	1.498			0.041	-0.106	1.430			0.240	0.094	1.630			0.304	-0.088	1.550
0.094	-0.215	1.622			0.117	-0.161	1.675			0.119	0.177	1.698			0.086	0.364	1.634			-0.052	0.078	1.749			-0.106	-0.125	1.734			-0.006	-0.127	1.499			0.041	-0.106	1.430			0.242	0.094	1.632			0.306	-0.087	1.551
0.095	-0.215	1.622			0.117	-0.160	1.676			0.120	0.177	1.699			0.086	0.364	1.634			-0.052	0.078	1.749			-0.106	-0.126	1.733			-0.007	-0.127	1.499			0.005	-0.110	1.436			0.243	0.094	1.633			0.317	-0.021	1.492
0.095	-0.214	1.623			0.118	-0.160	1.676			0.120	0.177	1.699			0.087	0.364	1.635			-0.051	0.078	1.749			-0.106	-0.126	1.733			-0.009	-0.127	1.499			-0.008	-0.116	1.455			0.244	0.093	1.634			0.323	0.005	1.468
0.095	-0.214	1.624			0.118	-0.160	1.677			0.120	0.177	1.700			0.087	0.364	1.636			-0.051	0.078	1.749			-0.106	-0.126	1.733			-0.010	-0.127	1.500			-0.014	-0.118	1.464			0.245	0.093	1.636			0.326	0.016	1.458
0.096	-0.214	1.624			0.118	-0.160	1.678			0.120	0.177	1.700			0.087	0.364	1.636			-0.051	0.078	1.750			-0.106	-0.126	1.733			-0.011	-0.127	1.500			-0.018	-0.120	1.470			0.246	0.093	1.637			0.328	0.023	1.452
0.096	-0.213	1.625			0.118	-0.159	1.678			0.120	0.178	1.701			0.088	0.365	1.637			-0.051	0.078	1.750			-0.105	-0.127	1.733			-0.012	-0.127	1.501			-0.021	-0.121	1.474			0.247	0.093	1.638			0.330	0.029	1.448
0.097	-0.213	1.626			0.118	-0.159	1.679			0.120	0.178	1.701			0.088	0.365	1.637			-0.051	0.078	1.750			-0.105	-0.127	1.733			-0.013	-0.128	1.501			-0.024	-0.122	1.477			0.248	0.093	1.639			0.332	0.033	1.444
0.097	-0.213	1.626			0.119	-0.159	1.680			0.121	0.178	1.702			0.088	0.365	1.638			-0.051	0.078	1.750			-0.105	-0.127	1.733			-0.014	-0.128	1.501			-0.026	-0.123	1.480			0.248	0.093	1.640			0.333	0.037	1.441
0.097	-0.212	1.627			0.119	-0.159	1.680			0.121	0.178	1.702			0.088	0.366	1.638			-0.051	0.078	1.750			-0.105	-0.127	1.733			-0.016	-0.130	1.502			-0.027	-0.124	1.482			0.249	0.093	1.641			0.334	0.040	1.439
0.098	-0.212	1.627			0.119	-0.158	1.681			0.121	0.178	1.703			0.089	0.366	1.639			-0.051	0.078	1.751			-0.106	-0.128	1.733			-0.017	-0.131	1.502			-0.029	-0.124	1.484			0.250	0.092	1.641			0.336	0.044	1.436
0.098	-0.212	1.628			0.119	-0.158	1.682			0.121	0.178	1.703			0.089	0.366	1.639			-0.051	0.078	1.751			-0.107	-0.128	1.733			-0.017	-0.131	1.502			-0.030	-0.125	1.486			0.250	0.092	1.642			0.337	0.046	1.435
0.098	-0.211	1.629			0.119	-0.158	1.682			0.121	0.178	1.703			0.089	0.366	1.639			-0.051	0.078	1.751			-0.108	-0.128	1.733			-0.017	-0.131	1.502			-0.032	-0.125	1.488			0.251	0.092	1.643			0.339	0.048	1.433
0.099	-0.211	1.629			0.119	-0.157	1.683			0.121	0.178	1.704			0.089	0.367	1.640			-0.051	0.078	1.751			-0.109	-0.128	1.734			-0.017	-0.131	1.502			-0.033	-0.126	1.489			0.252	0.092	1.644			0.340	0.050	1.433
0.099	-0.211	1.630			0.119	-0.157	1.683			0.121	0.178	1.704			0.089	0.367	1.640			-0.051	0.078	1.751			-0.109	-0.128	1.734			-0.020	-0.131	1.502			-0.034	-0.126	1.491			0.252	0.092	1.644			0.342	0.051	1.433
0.099	-0.210	1.630			0.119	-0.157	1.684			0.121	0.178	1.705			0.089	0.367	1.640			-0.051	0.078	1.751			-0.109	-0.129	1.734			-0.021	-0.131	1.502			-0.035	-0.127	1.492			0.253	0.092	1.645			0.343	0.051	1.433
0.099	-0.210	1.630			0.119	-0.157	1.684			0.121	0.179	1.705			0.089	0.367	1.641			-0.051	0.078	1.752			-0.109	-0.129	1.734			-0.022	-0.132	1.503			-0.035	-0.127	1.493			0.253	0.092	1.645			0.345	0.052	1.434
0.100	-0.210	1.631			0.119	-0.156	1.685			0.121	0.179	1.705			0.089	0.368	1.641			-0.051	0.078	1.752			-0.109	-0.129	1.735			-0.023	-0.132	1.503			-0.035	-0.127	1.494			0.253	0.092	1.646			0.346	0.052	1.434
0.100	-0.210	1.631			0.119	-0.156	1.685			0.121	0.179	1.706			0.089	0.368	1.641			-0.051	0.078	1.752			-0.110	-0.129	1.735			-0.024	-0.133	1.504			-0.035	-0.127	1.494			0.254	0.092	1.646			0.347	0.052	1.435
0.100	-0.209	1.631			0.119	-0.156	1.686			0.120	0.179	1.706			0.089	0.368	1.641			-0.051	0.079	1.752			-0.111	-0.129	1.735			-0.023	-0.135	1.503			-0.035	-0.127	1.495			0.254	0.092	1.647			0.348	0.052	1.435
0.100	-0.209	1.632			0.119	-0.156	1.686			0.120	0.179	1.706			0.089	0.368	1.641			-0.051	0.079	1.752			-0.113	-0.130	1.735			-0.023	-0.135	1.503			-0.035	-0.128	1.495			0.254	0.092	1.647			0.349	0.051	1.436
0.100	-0.209	1.632			0.119	-0.155	1.686			0.120	0.179	1.707			0.089	0.368	1.641			-0.051	0.079	1.752			-0.114	-0.130	1.735			-0.023	-0.136	1.502			-0.036	-0.128	1.496			0.255	0.092	1.647			0.350	0.051	1.436
0.100	-0.209	1.632			0.120	-0.155	1.687			0.120	0.179	1.707			0.089	0.369	1.641			-0.051	0.079	1.752			-0.116	-0.131	1.735			-0.023	-0.135	1.501			-0.036	-0.128	1.496			0.255	0.092	1.648			0.351	0.051	1.437
0.100	-0.209	1.633			0.120	-0.155	1.687			0.120	0.180	1.707			0.089	0.369	1.641			-0.052	0.079	1.752			-0.117	-0.131	1.735			-0.023	-0.135	1.501			-0.036	-0.129	1.496			0.255	0.092	1.648			0.351	0.050	1.437
0.101	-0.208	1.633			0.120	-0.155	1.687			0.119	0.180	1.707			0.089	0.369	1.641			-0.052	0.079	1.752			-0.118	-0.131	1.735			-0.023	-0.135	1.500			-0.036	-0.129	1.497			0.255	0.092	1.648			0.352	0.050	1.438
0.101	-0.208	1.633			0.120	-0.155	1.687			0.119	0.180	1.707			0.089	0.369	1.641			-0.052	0.079	1.752			-0.119	-0.132	1.735			-0.024	-0.133	1.499			-0.036	-0.129	1.497			0.256	0.092	1.649			0.352	0.049	1.438
0.101	-0.208	1.633			0.120	-0.154	1.688			0.119	0.180	1.708			0.088	0.369	1.641			-0.052	0.079	1.752			-0.119	-0.132	1.735			-0.025	-0.133	1.499			-0.036	-0.129	1.497			0.256	0.092	1.649			0.353	0.049	1.438
0.101	-0.208	1.634			0.119	-0.154	1.688			0.119	0.180	1.708			0.088	0.370	1.641			-0.052	0.079	1.752			-0.119	-0.132	1.735			-0.025	-0.133	1.499			-0.036	-0.129	1.497			0.256	0.092	1.649			0.353	0.048	1.439
0.101	-0.208	1.634			0.119	-0.154	1.688			0.118	0.180	1.708			0.088	0.370	1.641			-0.053	0.079	1.752			-0.120	-0.132	1.735			-0.026	-0.133	1.498			-0.036	-0.130	1.497			0.256	0.092	1.649			0.354	0.048	1.439
0.101	-0.208	1.634			0.119	-0.154	1.688			0.118	0.180	1.708			0.087	0.370	1.641			-0.053	0.079	1.751			-0.120	-0.132	1.735			-0.026	-0.134	1.498			-0.036	-0.130	1.497			0.256	0.092	1.650			0.354	0.047	1.440
0.101	-0.207	1.634			0.119	-0.154	1.688			0.118	0.181	1.708			0.087	0.370	1.641			-0.053	0.079	1.751			-0.121	-0.132	1.735			-0.026	-0.134	1.497			-0.036	-0.130	1.497			0.257	0.092	1.650			0.355	0.047	1.440
0.101	-0.207	1.634			0.119	-0.154	1.689			0.117	0.181	1.708			0.087	0.370	1.640			-0.053	0.079	1.751			-0.121	-0.132	1.735			-0.027	-0.134	1.497			-0.036	-0.130	1.497			0.257	0.092	1.650			0.355	0.046	1.440
0.101	-0.207	1.634			0.119	-0.153	1.689			0.117	0.181	1.708			0.086	0.371	1.640			-0.054	0.079	1.751			-0.121	-0.132	1.735			-0.027	-0.134	1.496			-0.036	-0.131	1.496			0.257	0.092	1.650			0.356	0.046	1.441
0.101	-0.207	1.634			0.119	-0.153	1.689			0.117	0.181	1.708			0.086	0.371	1.640			-0.054	0.080	1.751			-0.121	-0.132	1.735			-0.027	-0.135	1.496			-0.036	-0.131	1.496			0.257	0.092	1.650			0.356	0.045	1.441
0.101	-0.207	1.635			0.119	-0.153	1.689			0.116	0.181	1.708			0.086	0.371	1.640			-0.054	0.080	1.751			-0.120	-0.132	1.735			-0.027	-0.135	1.496			-0.036	-0.132	1.496			0.257	0.092	1.650			0.357	0.044	1.441
0.101	-0.207	1.635			0.119	-0.153	1.689			0.116	0.181	1.708			0.085	0.371	1.640			-0.055	0.080	1.750			-0.120	-0.132	1.734			-0.028	-0.135	1.495			-0.041	-0.142	1.493			0.257	0.092	1.650			0.357	0.044	1.441
0.101	-0.207	1.635			0.119	-0.153	1.689			0.115	0.182	1.707			0.085	0.371	1.639			-0.055	0.080	1.750			-0.119	-0.132	1.734			-0.028	-0.136	1.495			-0.041	-0.143	1.493			0.257	0.092	1.650			0.358	0.043	1.442
0.101	-0.206	1.635			0.119	-0.152	1.689			0.115	0.182	1.707			0.084	0.372	1.639			-0.055	0.080	1.750			-0.120	-0.132	1.733			-0.028	-0.136	1.494			-0.041	-0.144	1.492			0.257	0.092	1.650			0.358	0.042	1.442
0.101	-0.206	1.635			0.119	-0.152	1.689			0.114	0.182	1.707			0.084	0.372	1.639			-0.056	0.080	1.749			-0.120	-0.132	1.733			-0.028	-0.137	1.494			-0.041	-0.144	1.492			0.257	0.092	1.650			0.359	0.042	1.442
0.101	-0.206	1.635			0.119	-0.152	1.689			0.114	0.182	1.706			0.084	0.372	1.639			-0.056	0.080	1.749			-0.120	-0.132	1.732			-0.028	-0.137	1.494			-0.041	-0.144	1.491			0.257	0.092	1.650			0.359	0.041	1.442
0.101	-0.206	1.635			0.119	-0.152	1.689			0.114	0.183	1.706			0.083	0.372	1.638			-0.056	0.080	1.749			-0.120	-0.132	1.732			-0.028	-0.138	1.494			-0.040	-0.144	1.490			0.257	0.092	1.650			0.360	0.041	1.443
0.101	-0.206	1.635			0.118	-0.152	1.689			0.113	0.183	1.706			0.083	0.373	1.638			-0.057	0.080	1.748			-0.119	-0.132	1.731			-0.028	-0.138	1.494			-0.039	-0.140	1.487			0.257	0.092	1.650			0.360	0.040	1.443
0.101	-0.206	1.635			0.118	-0.151	1.689			0.113	0.183	1.705			0.083	0.373	1.638			-0.057	0.081	1.748			-0.119	-0.132	1.730			-0.028	-0.138	1.493			-0.038	-0.136	1.485			0.257	0.093	1.650			0.360	0.040	1.443
0.101	-0.206	1.635			0.118	-0.151	1.689			0.112	0.184	1.705			0.082	0.373	1.638			-0.057	0.081	1.747			-0.118	-0.131	1.729			-0.028	-0.139	1.493			-0.034	-0.123	1.477			0.257	0.093	1.649			0.361	0.040	1.443
0.101	-0.205	1.635			0.118	-0.151	1.689			0.112	0.184	1.705			0.082	0.373	1.638			-0.058	0.081	1.747			-0.118	-0.131	1.729			-0.028	-0.139	1.493			-0.033	-0.123	1.476			0.257	0.093	1.649			0.361	0.039	1.444
0.101	-0.205	1.634			0.118	-0.151	1.689			0.112	0.184	1.704			0.082	0.374	1.637			-0.058	0.081	1.746			-0.117	-0.131	1.728			-0.029	-0.139	1.493			-0.033	-0.122	1.476			0.257	0.093	1.649			0.361	0.039	1.444
0.101	-0.205	1.634			0.118	-0.150	1.688			0.111	0.184	1.704			0.082	0.374	1.637			-0.058	0.081	1.746			-0.117	-0.131	1.727			-0.028	-0.138	1.491			-0.033	-0.121	1.475			0.257	0.093	1.648			0.362	0.038	1.444
0.101	-0.205	1.634			0.118	-0.150	1.688			0.111	0.184	1.704			0.081	0.374	1.637			-0.058	0.081	1.746			-0.116	-0.131	1.727			-0.028	-0.139	1.491			-0.032	-0.121	1.474			0.257	0.093	1.648			0.362	0.038	1.444
0.101	-0.205	1.634			0.118	-0.150	1.688			0.111	0.185	1.703			0.081	0.374	1.637			-0.059	0.081	1.745			-0.116	-0.131	1.727			-0.028	-0.141	1.491			-0.031	-0.121	1.473			0.257	0.093	1.648			0.362	0.038	1.444
0.101	-0.205	1.634			0.118	-0.150	1.688			0.111	0.185	1.703			0.081	0.374	1.637			-0.059	0.081	1.745			-0.116	-0.130	1.726			-0.028	-0.141	1.490			-0.031	-0.121	1.472			0.257	0.093	1.647			0.362	0.037	1.444
0.101	-0.204	1.633			0.118	-0.150	1.688			0.110	0.185	1.703			0.081	0.374	1.636			-0.059	0.082	1.744			-0.116	-0.130	1.725			-0.028	-0.141	1.490			-0.030	-0.121	1.472			0.256	0.093	1.647			0.361	0.037	1.442
0.101	-0.204	1.633			0.117	-0.150	1.687			0.110	0.185	1.702			0.081	0.375	1.636			-0.059	0.082	1.743			-0.115	-0.130	1.725			-0.028	-0.141	1.490			-0.029	-0.120	1.471			0.256	0.093	1.646			0.358	0.036	1.442
0.101	-0.204	1.633			0.117	-0.149	1.687			0.110	0.185	1.702			0.081	0.375	1.636			-0.059	0.082	1.743			-0.115	-0.130	1.724			-0.028	-0.141	1.489			-0.028	-0.121	1.471			0.256	0.094	1.646			0.353	0.037	1.441
0.101	-0.204	1.633			0.117	-0.149	1.687			0.110	0.185	1.701			0.081	0.375	1.635			-0.059	0.082	1.742			-0.114	-0.130	1.723			-0.028	-0.142	1.489			-0.027	-0.121	1.470			0.256	0.094	1.645			0.347	0.039	1.438
0.101	-0.204	1.632			0.117	-0.149	1.686			0.110	0.186	1.701			0.081	0.375	1.635			-0.059	0.082	1.741			-0.114	-0.129	1.723			-0.028	-0.142	1.489			-0.027	-0.121	1.469			0.256	0.094	1.644			0.340	0.042	1.435
0.101	-0.204	1.632			0.117	-0.149	1.686			0.110	0.186	1.700			0.081	0.375	1.635			-0.059	0.082	1.741			-0.113	-0.129	1.722			-0.027	-0.142	1.489			-0.026	-0.122	1.469			0.255	0.094	1.643			0.330	0.045	1.431
0.101	-0.204	1.631			0.118	-0.149	1.685			0.110	0.186	1.700			0.081	0.375	1.634			-0.059	0.082	1.740			-0.112	-0.129	1.721			-0.027	-0.141	1.488			-0.025	-0.122	1.468			0.255	0.094	1.642			0.322	0.048	1.428
0.101	-0.204	1.631			0.118	-0.149	1.685			0.110	0.186	1.699			0.081	0.375	1.634			-0.059	0.082	1.740			-0.112	-0.129	1.720			-0.027	-0.141	1.488			-0.024	-0.122	1.468			0.254	0.095	1.640			0.314	0.051	1.424
0.102	-0.204	1.631			0.118	-0.149	1.684			0.110	0.186	1.699			0.081	0.375	1.634			-0.059	0.083	1.739			-0.111	-0.128	1.720			-0.026	-0.141	1.488			-0.024	-0.122	1.467			0.252	0.096	1.638			0.305	-0.017	1.485
0.102	-0.204	1.630			0.118	-0.149	1.684			0.111	0.186	1.698			0.081	0.376	1.633			-0.059	0.083	1.739			-0.110	-0.128	1.720			-0.026	-0.141	1.487			-0.024	-0.121	1.467			0.250	0.097	1.636			0.298	-0.050	1.514
0.102	-0.205	1.630			0.118	-0.149	1.683			0.111	0.187	1.697			0.081	0.376	1.633			-0.059	0.083	1.739			-0.109	-0.128	1.720			-0.025	-0.141	1.487			-0.023	-0.121	1.467			0.248	0.098	1.634			0.293	-0.062	1.524
0.102	-0.205	1.629			0.119	-0.149	1.683			0.111	0.187	1.697			0.081	0.376	1.633			-0.058	0.083	1.739			-0.108	-0.128	1.720			-0.025	-0.141	1.487			-0.023	-0.121	1.467			0.246	0.099	1.631			0.288	-0.070	1.530
0.102	-0.205	1.629			0.119	-0.150	1.682			0.112	0.187	1.696			0.081	0.376	1.633			-0.058	0.083	1.738			-0.107	-0.128	1.721			-0.025	-0.141	1.486			-0.010	-0.129	1.443			0.244	0.100	1.629			0.284	-0.075	1.534
0.102	-0.205	1.628			0.119	-0.150	1.682			0.112	0.187	1.696			0.082	0.376	1.633			-0.057	0.083	1.738			-0.106	-0.127	1.723			-0.024	-0.141	1.486			-0.004	-0.132	1.432			0.243	0.102	1.627			0.279	-0.079	1.537
0.102	-0.206	1.628			0.120	-0.150	1.681			0.113	0.187	1.696			0.082	0.377	1.633			-0.056	0.083	1.739			-0.104	-0.126	1.725			-0.023	-0.140	1.486			-0.002	-0.133	1.428			0.241	0.104	1.625			0.275	-0.083	1.540
0.102	-0.206	1.628			0.120	-0.150	1.680			0.113	0.188	1.695			0.082	0.377	1.634			-0.055	0.084	1.739			-0.102	-0.126	1.727			-0.022	-0.140	1.486			0.001	-0.134	1.425			0.240	0.105	1.624			0.270	-0.086	1.542
0.102	-0.206	1.627			0.121	-0.150	1.680			0.114	0.188	1.695			0.083	0.377	1.634			-0.053	0.084	1.739			-0.101	-0.125	1.729			-0.019	-0.136	1.487			-0.007	-0.133	1.443			0.238	0.107	1.622			0.266	-0.088	1.543
0.102	-0.206	1.627			0.121	-0.150	1.679			0.115	0.188	1.695			0.083	0.378	1.634			-0.051	0.084	1.740			-0.098	-0.123	1.732			-0.017	-0.133	1.488			-0.003	-0.130	1.438			0.237	0.108	1.621			0.261	-0.089	1.544
0.102	-0.206	1.627			0.121	-0.151	1.679			0.116	0.189	1.694			0.084	0.378	1.635			-0.050	0.085	1.741			-0.097	-0.123	1.733			-0.016	-0.132	1.488			-0.013	-0.137	1.445			0.236	0.109	1.620			0.257	-0.090	1.544
0.102	-0.206	1.626			0.122	-0.151	1.678			0.117	0.189	1.694			0.084	0.378	1.636			-0.047	0.085	1.742			-0.096	-0.122	1.735			-0.015	-0.131	1.489			-0.020	-0.142	1.451			0.235	0.110	1.619			0.253	-0.090	1.544
0.102	-0.206	1.626			0.122	-0.150	1.678			0.118	0.190	1.694			0.085	0.379	1.637			-0.045	0.086	1.743			-0.087	-0.113	1.752			0.052	-0.056	1.549			0.104	-0.048	1.333			0.235	0.111	1.618			0.249	-0.090	1.543
0.102	-0.206	1.626			0.123	-0.150	1.678			0.119	0.190	1.694			0.086	0.379	1.638			-0.043	0.087	1.744			-0.037	-0.081	1.673			0.079	-0.023	1.455			0.118	-0.026	1.293			0.234	0.112	1.617			0.245	-0.089	1.543
0.102	-0.206	1.626			0.123	-0.150	1.677			0.120	0.191	1.694			0.087	0.380	1.639			-0.041	0.087	1.746			-0.021	-0.062	1.629			0.082	-0.010	1.426			0.117	-0.002	1.226			0.234	0.113	1.616			0.242	-0.089	1.542
0.102	-0.206	1.626			0.124	-0.150	1.677			0.121	0.191	1.694			0.088	0.380	1.641			-0.039	0.088	1.747			-0.014	-0.056	1.616			0.086	-0.002	1.411			0.122	0.006	1.212			0.233	0.113	1.615			0.239	-0.089	1.542
0.102	-0.206	1.626			0.124	-0.150	1.677			0.123	0.192	1.694			0.090	0.381	1.643			-0.037	0.090	1.749			-0.010	-0.052	1.610			0.086	0.005	1.388			0.126	0.011	1.202			0.233	0.114	1.615			0.237	-0.089	1.541
0.102	-0.206	1.626			0.125	-0.150	1.677			0.124	0.193	1.694			0.091	0.382	1.644			-0.035	0.091	1.751			-0.006	-0.049	1.605			0.088	0.010	1.381			0.129	0.016	1.194			0.232	0.115	1.614			0.234	-0.088	1.540
0.102	-0.206	1.625			0.125	-0.150	1.676			0.125	0.193	1.694			0.092	0.383	1.646			-0.033	0.092	1.752			-0.003	-0.047	1.600			0.090	0.014	1.374			0.131	0.021	1.188			0.232	0.115	1.613			0.232	-0.088	1.540
0.102	-0.206	1.625			0.126	-0.149	1.676			0.126	0.194	1.694			0.094	0.384	1.648			-0.031	0.093	1.754			0.000	-0.045	1.597			0.091	0.018	1.367			0.131	0.024	1.188			0.232	0.116	1.613			0.231	-0.088	1.539
0.102	-0.206	1.626			0.127	-0.149	1.676			0.128	0.195	1.694			0.095	0.385	1.651			-0.030	0.094	1.755			0.003	-0.043	1.594			0.093	0.021	1.363			0.131	0.026	1.190			0.232	0.116	1.612			0.229	-0.087	1.539
0.102	-0.206	1.626			0.127	-0.149	1.676			0.129	0.196	1.695			0.096	0.386	1.653			-0.028	0.095	1.756			0.005	-0.041	1.592			0.094	0.023	1.359			0.129	0.027	1.194			0.231	0.116	1.612			0.228	-0.087	1.538
0.103	-0.205	1.626			0.128	-0.148	1.676			0.130	0.197	1.695			0.098	0.387	1.655			-0.027	0.096	1.757			0.007	-0.041	1.591			0.096	0.025	1.356			0.130	0.027	1.204			0.231	0.117	1.611			0.226	-0.086	1.538
0.103	-0.205	1.626			0.129	-0.148	1.676			0.131	0.197	1.695			0.099	0.388	1.657			-0.025	0.097	1.759			0.020	-0.043	1.601			0.155	0.033	1.387			0.159	0.019	1.286			0.231	0.117	1.611			0.225	-0.086	1.537
0.103	-0.204	1.627			0.129	-0.147	1.677			0.132	0.198	1.695			0.100	0.389	1.659			-0.024	0.098	1.759			-0.021	-0.062	1.711			0.136	0.021	1.500			0.152	0.021	1.280			0.231	0.117	1.610			0.224	-0.085	1.537
0.103	-0.204	1.627			0.130	-0.147	1.677			0.133	0.199	1.695			0.101	0.390	1.661			-0.023	0.099	1.760			-0.009	-0.057	1.672			0.112	0.017	1.437			0.148	0.022	1.275			0.231	0.118	1.610			0.224	-0.085	1.536
0.103	-0.204	1.627			0.130	-0.146	1.677			0.134	0.199	1.695			0.102	0.391	1.662			-0.022	0.099	1.761			-0.005	-0.056	1.661			0.110	0.017	1.427			0.147	0.024	1.274			0.231	0.118	1.610			0.223	-0.084	1.536
0.103	-0.204	1.627			0.131	-0.146	1.677			0.134	0.200	1.695			0.102	0.392	1.664			-0.021	0.100	1.762			0.010	-0.056	1.657			0.114	0.018	1.425			0.182	0.027	1.323			0.231	0.118	1.609			0.223	-0.084	1.535
0.103	-0.204	1.628			0.131	-0.146	1.677			0.135	0.201	1.695			0.103	0.393	1.665			-0.020	0.101	1.762			0.018	-0.055	1.654			0.118	0.018	1.422			0.193	0.029	1.338			0.231	0.119	1.609			0.222	-0.083	1.535
0.103	-0.204	1.628			0.132	-0.146	1.677			0.136	0.201	1.695			0.104	0.394	1.666			-0.019	0.101	1.763			0.024	-0.055	1.653			0.155	0.027	1.425			0.200	0.030	1.347			0.231	0.119	1.608			0.222	-0.083	1.534
0.104	-0.204	1.628			0.132	-0.146	1.677			0.137	0.202	1.695			0.105	0.394	1.667			-0.019	0.102	1.764			0.029	-0.055	1.652			0.170	0.030	1.427			0.205	0.031	1.352			0.231	0.119	1.608			0.222	-0.082	1.534
0.104	-0.204	1.629			0.133	-0.146	1.678			0.137	0.203	1.695			0.105	0.395	1.668			-0.018	0.103	1.764			0.033	-0.055	1.651			0.179	0.033	1.427			0.209	0.032	1.357			0.232	0.119	1.608			0.222	-0.082	1.534
0.104	-0.204	1.629			0.133	-0.145	1.678			0.138	0.203	1.695			0.106	0.396	1.669			-0.017	0.103	1.764			0.036	-0.055	1.650			0.177	0.029	1.419			0.213	0.033	1.361			0.232	0.119	1.608			0.222	-0.082	1.533
0.104	-0.203	1.630			0.134	-0.145	1.678			0.138	0.203	1.695			0.107	0.396	1.669			-0.016	0.103	1.765			0.038	-0.054	1.650			0.176	0.026	1.413			0.211	0.034	1.352			0.232	0.119	1.607			0.222	-0.081	1.533
0.104	-0.203	1.630			0.134	-0.145	1.678			0.139	0.204	1.695			0.107	0.397	1.670			-0.016	0.104	1.765			0.041	-0.054	1.649			0.173	0.022	1.408			0.207	0.032	1.343			0.232	0.120	1.607			0.223	-0.081	1.533
0.104	-0.203	1.631			0.134	-0.144	1.679			0.139	0.204	1.695			0.108	0.397	1.670			-0.015	0.104	1.766			0.043	-0.054	1.649			0.171	0.019	1.403			0.204	0.031	1.337			0.233	0.120	1.607			0.223	-0.080	1.532
0.104	-0.202	1.631			0.135	-0.144	1.679			0.140	0.205	1.695			0.108	0.398	1.671			-0.015	0.105	1.766			0.045	-0.054	1.648			0.181	0.022	1.409			0.207	0.031	1.343			0.233	0.120	1.606			0.223	-0.080	1.532
0.105	-0.202	1.631			0.135	-0.144	1.679			0.140	0.205	1.695			0.109	0.398	1.672			-0.014	0.105	1.766			0.046	-0.054	1.648			0.187	0.024	1.412			0.209	0.029	1.348			0.233	0.120	1.606			0.223	-0.080	1.532
0.105	-0.202	1.632			0.135	-0.144	1.679			0.141	0.205	1.695			0.110	0.399	1.672			-0.014	0.105	1.766			0.048	-0.054	1.648			0.192	0.026	1.414			0.211	0.028	1.351			0.234	0.120	1.606			0.224	-0.079	1.532
0.105	-0.202	1.632			0.136	-0.143	1.680			0.141	0.205	1.695			0.110	0.399	1.672			-0.013	0.106	1.766			0.049	-0.054	1.647			0.195	0.027	1.416			0.213	0.027	1.354			0.234	0.120	1.606			0.224	-0.079	1.531
0.105	-0.201	1.633			0.136	-0.143	1.680			0.141	0.206	1.695			0.111	0.399	1.673			-0.013	0.106	1.767			0.051	-0.054	1.647			0.199	0.028	1.417			0.214	0.026	1.356			0.235	0.120	1.606			0.224	-0.079	1.531
0.105	-0.201	1.633			0.136	-0.143	1.680			0.142	0.206	1.695			0.111	0.400	1.673			-0.012	0.106	1.767			0.052	-0.054	1.647			0.201	0.028	1.418			0.216	0.026	1.359			0.235	0.120	1.606			0.225	-0.079	1.531
0.105	-0.201	1.633			0.136	-0.142	1.680			0.142	0.206	1.695			0.112	0.400	1.673			-0.012	0.106	1.767			0.053	-0.055	1.647			0.202	0.024	1.417			0.217	0.025	1.360			0.235	0.120	1.605			0.225	-0.078	1.531
0.105	-0.201	1.633			0.137	-0.142	1.680			0.142	0.206	1.695			0.112	0.400	1.673			-0.011	0.106	1.767			0.053	-0.055	1.646			0.204	0.024	1.418			0.217	0.024	1.362			0.236	0.120	1.605			0.226	-0.078	1.530
0.105	-0.200	1.634			0.137	-0.142	1.681			0.142	0.207	1.694			0.113	0.401	1.674			-0.011	0.107	1.767			-0.003	-0.066	1.730			0.113	-0.009	1.487			0.038	0.007	1.178			0.236	0.119	1.605			0.226	-0.078	1.530
0.105	-0.200	1.634			0.137	-0.142	1.681			0.143	0.207	1.694			0.113	0.401	1.674			-0.011	0.107	1.767			-0.033	-0.071	1.775			0.071	-0.024	1.519			0.083	0.007	1.225			0.237	0.119	1.605			0.226	-0.078	1.530
0.105	-0.200	1.634			0.137	-0.142	1.681			0.143	0.207	1.694			0.114	0.401	1.674			-0.010	0.107	1.767			-0.043	-0.073	1.790			0.055	-0.030	1.531			0.019	0.003	1.159			0.237	0.119	1.605			0.227	-0.078	1.530
0.105	-0.200	1.634			0.137	-0.141	1.681			0.143	0.207	1.694			0.114	0.401	1.674			-0.010	0.107	1.767			-0.050	-0.063	1.709			0.037	-0.015	1.447			-0.008	0.001	1.132			0.238	0.119	1.605			0.227	-0.078	1.530
0.106	-0.200	1.635			0.138	-0.141	1.681			0.143	0.207	1.694			0.115	0.402	1.674			-0.010	0.107	1.767			-0.054	-0.059	1.670			0.029	-0.005	1.405			-0.020	0.000	1.120			0.238	0.119	1.605			0.227	-0.078	1.530
0.106	-0.199	1.635			0.138	-0.141	1.681			0.144	0.208	1.694			0.115	0.402	1.674			-0.009	0.107	1.767			-0.055	-0.057	1.656			0.026	-0.002	1.391			-0.028	-0.001	1.112			0.239	0.119	1.605			0.228	-0.077	1.530
0.106	-0.199	1.635			0.138	-0.141	1.681			0.144	0.208	1.693			0.115	0.402	1.674			-0.009	0.107	1.767			-0.058	-0.056	1.648			-0.013	-0.002	1.365			-0.037	-0.001	1.105			0.239	0.119	1.604			0.228	-0.077	1.529
0.106	-0.199	1.635			0.138	-0.141	1.681			0.144	0.208	1.693			0.116	0.402	1.674			-0.009	0.107	1.767			-0.059	-0.055	1.642			-0.008	0.001	1.360			-0.044	-0.001	1.099			0.239	0.119	1.604			0.228	-0.077	1.529
0.106	-0.199	1.635			0.138	-0.141	1.681			0.144	0.208	1.693			0.116	0.402	1.674			-0.009	0.107	1.767			-0.042	0.004	1.572			0.014	0.013	1.327			-0.048	-0.002	1.096			0.240	0.119	1.604			0.228	-0.077	1.529
0.106	-0.199	1.635			0.138	-0.140	1.681			0.144	0.208	1.693			0.116	0.402	1.674			-0.009	0.107	1.767			-0.041	0.024	1.549			-0.026	0.009	1.311			-0.060	-0.002	1.092			0.240	0.119	1.604			0.228	-0.077	1.529
0.106	-0.199	1.635			0.138	-0.140	1.682			0.145	0.208	1.692			0.116	0.403	1.673			-0.008	0.107	1.766			-0.040	0.031	1.537			-0.005	0.010	1.302			-0.055	-0.017	1.134			0.240	0.118	1.604			0.228	-0.077	1.528
0.106	-0.198	1.635			0.138	-0.140	1.682			0.145	0.208	1.692			0.116	0.403	1.673			-0.008	0.107	1.766			-0.038	0.041	1.526			0.004	0.016	1.295			-0.031	0.000	1.176			0.240	0.118	1.603			0.228	-0.077	1.528
0.106	-0.198	1.635			0.138	-0.140	1.682			0.145	0.209	1.692			0.116	0.403	1.673			-0.008	0.107	1.766			-0.050	-0.014	1.665			0.019	-0.010	1.447			-0.065	0.002	1.144			0.241	0.118	1.603			0.228	-0.077	1.527
0.106	-0.198	1.635			0.138	-0.140	1.682			0.145	0.209	1.691			0.116	0.403	1.673			-0.008	0.107	1.766			-0.047	0.025	1.593			-0.034	-0.003	1.363			-0.076	0.002	1.134			0.241	0.118	1.603			0.227	-0.077	1.526
0.106	-0.198	1.636			0.138	-0.139	1.682			0.145	0.209	1.691			0.116	0.403	1.672			-0.008	0.107	1.766			-0.046	0.039	1.567			-0.059	-0.046	1.365			-0.083	0.003	1.129			0.241	0.118	1.602			0.227	-0.077	1.526
0.106	-0.198	1.636			0.138	-0.139	1.682			0.145	0.209	1.691			0.116	0.403	1.672			-0.008	0.107	1.766			-0.046	0.048	1.552			-0.068	-0.059	1.365			-0.089	0.003	1.126			0.241	0.118	1.602			0.226	-0.077	1.525
0.106	-0.198	1.636			0.138	-0.139	1.681			0.145	0.209	1.690			0.115	0.403	1.672			-0.008	0.107	1.765			-0.046	0.054	1.542			-0.074	-0.067	1.365			-0.094	0.003	1.123			0.241	0.117	1.601			0.226	-0.077	1.525
0.106	-0.198	1.636			0.138	-0.139	1.681			0.145	0.210	1.690			0.114	0.403	1.671			-0.008	0.107	1.765			-0.047	0.058	1.534			-0.079	-0.074	1.364			-0.098	0.003	1.121			0.241	0.117	1.601			0.225	-0.077	1.524
0.106	-0.197	1.635			0.138	-0.139	1.681			0.144	0.210	1.689			0.113	0.403	1.671			-0.008	0.107	1.765			-0.047	0.062	1.527			-0.083	-0.079	1.364			-0.102	0.003	1.118			0.241	0.117	1.600			0.225	-0.077	1.523
0.105	-0.197	1.635			0.138	-0.139	1.681			0.144	0.210	1.689			0.111	0.403	1.670			-0.008	0.107	1.765			-0.047	0.065	1.522			-0.086	-0.083	1.365			-0.105	0.002	1.117			0.241	0.117	1.599			0.224	-0.077	1.523
0.105	-0.197	1.635			0.138	-0.138	1.681			0.144	0.210	1.688			0.110	0.403	1.670			-0.008	0.107	1.765			-0.048	0.068	1.518			-0.089	-0.088	1.365			-0.108	0.002	1.116			0.241	0.116	1.598			0.224	-0.077	1.522
0.105	-0.197	1.635			0.138	-0.138	1.681			0.144	0.211	1.688			0.108	0.403	1.669			-0.008	0.106	1.764			-0.048	0.070	1.514			-0.091	-0.091	1.366			-0.110	0.002	1.116			0.241	0.116	1.597			0.223	-0.077	1.522
0.105	-0.197	1.635			0.138	-0.138	1.681			0.143	0.211	1.687			0.106	0.403	1.668			-0.008	0.106	1.764			-0.048	0.072	1.510			-0.089	-0.060	1.339			-0.110	0.001	1.119			0.241	0.116	1.597			0.222	-0.077	1.521
0.105	-0.197	1.635			0.138	-0.138	1.680			0.143	0.211	1.687			0.104	0.403	1.668			-0.008	0.106	1.764			-0.048	0.074	1.507			-0.089	-0.049	1.329			-0.110	0.000	1.121			0.240	0.116	1.596			0.222	-0.077	1.520
0.105	-0.197	1.635			0.138	-0.138	1.680			0.142	0.211	1.686			0.102	0.403	1.667			-0.008	0.105	1.764			-0.049	0.075	1.504			-0.090	-0.043	1.323			-0.110	-0.001	1.124			0.240	0.115	1.595			0.221	-0.078	1.520
0.104	-0.196	1.635			0.138	-0.137	1.680			0.142	0.211	1.685			0.100	0.402	1.666			-0.008	0.105	1.763			-0.049	0.077	1.501			-0.091	-0.039	1.319			-0.110	-0.002	1.126			0.240	0.115	1.594			0.220	-0.078	1.519
0.104	-0.196	1.634			0.137	-0.137	1.680			0.141	0.212	1.685			0.098	0.402	1.666			-0.009	0.104	1.763			-0.049	0.078	1.499			-0.093	-0.038	1.316			-0.109	-0.002	1.128			0.240	0.115	1.593			0.220	-0.078	1.519
0.104	-0.196	1.634			0.137	-0.137	1.679			0.140	0.212	1.684			0.096	0.402	1.665			-0.009	0.104	1.763			-0.049	0.078	1.497			-0.093	-0.035	1.313			-0.109	-0.003	1.131			0.239	0.115	1.593			0.219	-0.078	1.518
0.104	-0.196	1.634			0.137	-0.137	1.679			0.140	0.212	1.683			0.094	0.402	1.664			-0.009	0.103	1.762			-0.049	0.078	1.495			-0.094	-0.033	1.311			-0.109	-0.004	1.133			0.239	0.114	1.592			0.218	-0.078	1.518
0.103	-0.196	1.634			0.137	-0.137	1.679			0.139	0.212	1.683			0.092	0.402	1.664			-0.009	0.103	1.762			-0.049	0.079	1.493			-0.045	-0.005	1.301			-0.108	-0.004	1.135			0.239	0.114	1.591			0.218	-0.078	1.518
0.103	-0.196	1.634			0.136	-0.136	1.678			0.138	0.213	1.682			0.090	0.402	1.663			-0.009	0.102	1.762			-0.049	0.078	1.491			-0.053	-0.006	1.301			-0.108	-0.005	1.137			0.239	0.114	1.590			0.217	-0.079	1.517
0.103	-0.196	1.633			0.136	-0.136	1.678			0.138	0.213	1.681			0.089	0.402	1.663			-0.009	0.102	1.762			-0.049	0.078	1.490			-0.059	-0.006	1.300			-0.108	-0.005	1.139			0.238	0.114	1.590			0.217	-0.079	1.517
0.102	-0.195	1.633			0.136	-0.136	1.678			0.137	0.213	1.681			0.087	0.402	1.662			-0.010	0.102	1.761			-0.049	0.078	1.489			-0.063	-0.007	1.300			-0.108	-0.005	1.140			0.238	0.113	1.589			0.216	-0.079	1.516
0.102	-0.195	1.633			0.135	-0.136	1.677			0.137	0.213	1.680			0.086	0.402	1.662			-0.010	0.101	1.761			-0.049	0.077	1.489			-0.065	-0.006	1.299			-0.107	-0.005	1.142			0.238	0.113	1.588			0.215	-0.079	1.516
0.102	-0.195	1.632			0.135	-0.136	1.677			0.136	0.213	1.680			0.084	0.401	1.662			-0.010	0.101	1.761			-0.049	0.076	1.488			-0.068	-0.007	1.298			-0.107	-0.006	1.143			0.237	0.113	1.587			0.215	-0.079	1.515
0.101	-0.195	1.632			0.135	-0.136	1.676			0.136	0.213	1.679			0.083	0.401	1.661			-0.010	0.100	1.760			-0.049	0.076	1.487			-0.071	-0.007	1.298			-0.107	-0.006	1.145			0.237	0.113	1.586			0.214	-0.080	1.515
0.101	-0.195	1.632			0.135	-0.135	1.676			0.135	0.213	1.679			0.082	0.401	1.661			-0.010	0.100	1.760			-0.049	0.075	1.487			-0.073	-0.008	1.297			-0.107	-0.006	1.146			0.237	0.113	1.586			0.214	-0.080	1.514
0.101	-0.195	1.632			0.134	-0.135	1.676			0.135	0.214	1.678			0.081	0.401	1.661			-0.011	0.099	1.760			-0.049	0.074	1.487			-0.047	-0.005	1.291			-0.106	-0.006	1.147			0.236	0.112	1.585			0.213	-0.080	1.514
0.100	-0.195	1.631			0.134	-0.135	1.675			0.134	0.214	1.678			0.080	0.401	1.660			-0.011	0.099	1.759			-0.049	0.073	1.486			-0.035	-0.003	1.287			-0.106	-0.007	1.148			0.236	0.112	1.585			0.213	-0.080	1.514
0.100	-0.195	1.631			0.134	-0.135	1.675			0.134	0.214	1.677			0.080	0.401	1.660			-0.011	0.098	1.759			-0.049	0.072	1.486			-0.048	-0.007	1.290			-0.106	-0.007	1.148			0.236	0.112	1.584			0.212	-0.080	1.513
0.100	-0.195	1.631			0.133	-0.135	1.675			0.133	0.214	1.677			0.079	0.401	1.660			-0.011	0.098	1.759			-0.049	0.071	1.486			-0.055	-0.009	1.292			-0.106	-0.007	1.149			0.236	0.112	1.583			0.212	-0.081	1.513
0.100	-0.194	1.630			0.133	-0.135	1.674			0.133	0.214	1.676			0.078	0.401	1.659			-0.012	0.097	1.758			-0.049	0.070	1.486			-0.061	-0.011	1.293			-0.105	-0.007	1.150			0.235	0.112	1.583			0.212	-0.081	1.513
0.099	-0.194	1.630			0.133	-0.135	1.674			0.133	0.214	1.676			0.078	0.401	1.659			-0.012	0.097	1.758			-0.049	0.069	1.486			-0.043	-0.008	1.289			-0.105	-0.007	1.150			0.235	0.112	1.582			0.211	-0.081	1.512
0.099	-0.194	1.630			0.133	-0.135	1.674			0.132	0.214	1.676			0.077	0.401	1.659			-0.012	0.097	1.758			-0.049	0.068	1.486			-0.053	-0.011	1.291			-0.105	-0.008	1.151			0.235	0.111	1.582			0.211	-0.081	1.512
0.099	-0.194	1.629			0.132	-0.135	1.673			0.132	0.214	1.675			0.076	0.401	1.659			-0.012	0.096	1.758			-0.049	0.067	1.486			-0.059	-0.013	1.293			-0.105	-0.008	1.151			0.235	0.111	1.581			0.211	-0.081	1.512
0.098	-0.194	1.629			0.132	-0.134	1.673			0.131	0.214	1.675			0.076	0.401	1.658			-0.012	0.096	1.757			-0.049	0.066	1.486			-0.063	-0.014	1.294			-0.104	-0.008	1.152			0.234	0.111	1.581			0.210	-0.081	1.511
0.098	-0.194	1.629			0.132	-0.134	1.673			0.131	0.214	1.674			0.075	0.401	1.658			-0.013	0.096	1.757			-0.049	0.065	1.486			-0.067	-0.015	1.295			-0.104	-0.008	1.152			0.234	0.111	1.580			0.210	-0.081	1.511
0.098	-0.194	1.629			0.132	-0.134	1.672			0.131	0.214	1.674			0.075	0.401	1.658			-0.013	0.095	1.757			-0.049	0.065	1.487			-0.047	-0.012	1.290			-0.104	-0.008	1.152			0.234	0.111	1.580			0.210	-0.082	1.511
0.098	-0.194	1.628			0.131	-0.134	1.672			0.131	0.214	1.674			0.075	0.401	1.657			-0.013	0.095	1.757			-0.049	0.064	1.487			-0.055	-0.014	1.292			-0.104	-0.008	1.152			0.234	0.111	1.580			0.209	-0.082	1.510
0.097	-0.194	1.628			0.131	-0.134	1.672			0.130	0.214	1.673			0.074	0.401	1.657			-0.013	0.095	1.756			-0.049	0.063	1.487			-0.037	-0.004	1.291			-0.104	-0.009	1.153			0.233	0.111	1.579			0.209	-0.082	1.510
0.097	-0.194	1.628			0.131	-0.134	1.671			0.130	0.214	1.673			0.074	0.401	1.657			-0.014	0.094	1.756			-0.049	0.062	1.487			-0.049	-0.009	1.294			-0.103	-0.009	1.153			0.233	0.110	1.579			0.209	-0.082	1.510
0.097	-0.194	1.627			0.131	-0.134	1.671			0.130	0.214	1.673			0.073	0.401	1.656			-0.014	0.094	1.756			-0.049	0.062	1.488			-0.053	-0.010	1.295			-0.103	-0.009	1.153			0.233	0.110	1.578			0.209	-0.082	1.510
0.097	-0.194	1.627			0.131	-0.134	1.671			0.130	0.214	1.672			0.073	0.401	1.656			-0.014	0.094	1.756			-0.049	0.061	1.488			-0.056	-0.011	1.296			-0.103	-0.009	1.153			0.233	0.110	1.578			0.209	-0.082	1.509
0.097	-0.194	1.627			0.130	-0.134	1.670			0.129	0.214	1.672			0.073	0.400	1.656			-0.014	0.094	1.756			-0.049	0.060	1.488			-0.059	-0.012	1.296			-0.103	-0.009	1.153			0.233	0.110	1.578			0.208	-0.082	1.509
0.096	-0.194	1.626			0.130	-0.134	1.670			0.129	0.214	1.672			0.073	0.400	1.655			-0.014	0.093	1.756			-0.050	0.060	1.488			-0.041	-0.003	1.295			-0.102	-0.009	1.154			0.232	0.110	1.577			0.208	-0.083	1.509
0.096	-0.194	1.626			0.130	-0.134	1.670			0.129	0.214	1.672			0.072	0.400	1.655			-0.015	0.093	1.755			-0.050	0.059	1.489			-0.052	-0.008	1.297			-0.102	-0.009	1.154			0.232	0.110	1.577			0.208	-0.083	1.509
0.096	-0.194	1.626			0.130	-0.134	1.669			0.129	0.214	1.671			0.072	0.400	1.655			-0.015	0.093	1.755			-0.050	0.059	1.489			-0.041	-0.007	1.292			-0.102	-0.009	1.154			0.232	0.110	1.577			0.208	-0.083	1.509
0.096	-0.194	1.626			0.130	-0.134	1.669			0.129	0.214	1.671			0.072	0.400	1.654			-0.015	0.093	1.755			-0.050	0.058	1.489			-0.052	-0.012	1.295			-0.102	-0.009	1.154			0.232	0.110	1.576			0.208	-0.083	1.508
0.096	-0.194	1.625			0.130	-0.134	1.669			0.128	0.214	1.671			0.072	0.400	1.654			-0.015	0.093	1.755			-0.050	0.057	1.489			-0.065	-0.015	1.297			-0.103	-0.010	1.154			0.232	0.110	1.576			0.207	-0.083	1.508
0.095	-0.194	1.625			0.129	-0.134	1.668			0.128	0.214	1.670			0.072	0.400	1.653			-0.015	0.093	1.755			-0.051	0.057	1.490			-0.079	-0.018	1.300			-0.110	-0.010	1.153			0.232	0.109	1.575			0.207	-0.083	1.508
0.095	-0.194	1.625			0.129	-0.134	1.668			0.128	0.214	1.670			0.072	0.400	1.653			-0.015	0.092	1.754			-0.051	0.056	1.490			-0.082	-0.019	1.300			-0.110	-0.010	1.154			0.231	0.109	1.575			0.207	-0.083	1.508
0.095	-0.194	1.624			0.129	-0.134	1.668			0.128	0.214	1.670			0.072	0.400	1.652			-0.015	0.092	1.754			-0.051	0.056	1.490			-0.085	-0.020	1.301			-0.110	-0.010	1.154			0.231	0.109	1.575			0.207	-0.084	1.508
0.095	-0.194	1.624			0.129	-0.134	1.667			0.128	0.214	1.669			0.072	0.400	1.652			-0.015	0.092	1.754			-0.051	0.055	1.490			-0.087	-0.021	1.301			-0.110	-0.011	1.155			0.231	0.109	1.574			0.207	-0.084	1.507
0.095	-0.195	1.624			0.129	-0.134	1.667			0.128	0.213	1.669			0.072	0.400	1.651			-0.015	0.092	1.754			-0.058	-0.031	1.656			-0.090	-0.076	1.432			-0.107	-0.041	1.211			0.231	0.109	1.574			0.207	-0.084	1.507
0.095	-0.195	1.623			0.129	-0.134	1.667			0.128	0.213	1.669			0.072	0.399	1.651			-0.015	0.092	1.754			-0.061	-0.073	1.738			-0.094	-0.097	1.483			-0.103	-0.040	1.207			0.231	0.109	1.574			0.207	-0.084	1.507
0.094	-0.195	1.623			0.129	-0.135	1.666			0.128	0.213	1.668			0.072	0.399	1.650			-0.015	0.092	1.753			-0.069	-0.016	1.629			-0.106	-0.100	1.454			-0.134	-0.028	1.184			0.231	0.109	1.573			0.206	-0.084	1.507
0.094	-0.195	1.623			0.129	-0.135	1.666			0.128	0.213	1.668			0.072	0.399	1.650			-0.015	0.092	1.753			-0.072	0.006	1.587			-0.126	-0.063	1.388			-0.145	-0.025	1.176			0.231	0.109	1.573			0.206	-0.084	1.506
0.094	-0.195	1.622			0.128	-0.135	1.666			0.128	0.213	1.668			0.072	0.399	1.649			-0.015	0.092	1.753			-0.074	0.016	1.567			-0.135	-0.045	1.356			-0.152	-0.022	1.172			0.231	0.109	1.573			0.206	-0.084	1.506
0.094	-0.195	1.622			0.128	-0.135	1.665			0.128	0.213	1.667			0.072	0.399	1.649			-0.015	0.092	1.752			-0.075	0.023	1.555			-0.138	-0.042	1.351			-0.157	-0.021	1.169			0.231	0.108	1.572			0.206	-0.085	1.506
0.094	-0.195	1.622			0.128	-0.135	1.665			0.128	0.213	1.667			0.072	0.399	1.648			-0.015	0.092	1.752			-0.076	0.027	1.546			-0.142	-0.037	1.341			-0.161	-0.020	1.167			0.231	0.108	1.572			0.205	-0.085	1.506
0.094	-0.195	1.621			0.128	-0.135	1.665			0.128	0.213	1.666			0.072	0.399	1.648			-0.015	0.092	1.752			-0.077	0.031	1.539			-0.144	-0.034	1.335			-0.164	-0.019	1.165			0.230	0.108	1.571			0.205	-0.085	1.505
0.094	-0.195	1.621			0.128	-0.135	1.664			0.128	0.213	1.666			0.073	0.399	1.648			-0.015	0.092	1.751			-0.077	0.034	1.534			-0.146	-0.032	1.331			-0.166	-0.018	1.164			0.230	0.108	1.571			0.205	-0.085	1.505
0.094	-0.195	1.621			0.128	-0.135	1.664			0.128	0.213	1.666			0.073	0.399	1.647			-0.014	0.093	1.751			-0.078	0.036	1.530			-0.148	-0.030	1.328			-0.169	-0.017	1.163			0.230	0.108	1.570			0.205	-0.085	1.505
0.094	-0.195	1.621			0.128	-0.135	1.663			0.128	0.213	1.665			0.073	0.398	1.647			-0.014	0.093	1.751			-0.078	0.038	1.526			-0.149	-0.028	1.325			-0.171	-0.017	1.162			0.230	0.108	1.569			0.204	-0.086	1.504
0.094	-0.195	1.620			0.128	-0.135	1.663			0.128	0.213	1.665			0.073	0.398	1.646			-0.014	0.093	1.750			-0.079	0.040	1.523			-0.120	-0.018	1.292			-0.173	-0.016	1.161			0.230	0.108	1.569			0.204	-0.086	1.504
0.093	-0.195	1.620			0.128	-0.135	1.663			0.128	0.213	1.664			0.073	0.398	1.646			-0.014	0.093	1.750			-0.079	0.041	1.520			-0.106	-0.013	1.282			-0.175	-0.016	1.160			0.230	0.107	1.568			0.204	-0.086	1.504
0.093	-0.195	1.620			0.128	-0.135	1.662			0.128	0.213	1.664			0.073	0.398	1.645			-0.014	0.093	1.750			-0.080	0.043	1.518			-0.114	-0.014	1.286			-0.176	-0.015	1.160			0.230	0.107	1.568			0.204	-0.086	1.503
0.093	-0.195	1.619			0.128	-0.135	1.662			0.128	0.213	1.664			0.074	0.398	1.645			-0.014	0.093	1.750			-0.080	0.044	1.515			-0.119	-0.014	1.289			-0.177	-0.015	1.159			0.230	0.107	1.567			0.203	-0.086	1.503
0.093	-0.195	1.619			0.128	-0.135	1.662			0.128	0.213	1.663			0.074	0.398	1.645			-0.014	0.093	1.749			-0.080	0.045	1.514			-0.125	-0.006	1.268			-0.179	-0.014	1.158			0.230	0.107	1.567			0.203	-0.087	1.503
0.093	-0.196	1.619			0.128	-0.135	1.662			0.128	0.213	1.663			0.074	0.398	1.644			-0.013	0.093	1.749			-0.080	0.046	1.512			-0.128	-0.002	1.257			-0.180	-0.014	1.158			0.230	0.107	1.567			0.203	-0.087	1.503
0.093	-0.196	1.619			0.128	-0.135	1.661			0.128	0.213	1.662			0.074	0.398	1.644			-0.013	0.093	1.749			-0.080	0.047	1.510			-0.133	-0.005	1.269			-0.181	-0.014	1.157			0.230	0.107	1.566			0.203	-0.087	1.502
0.093	-0.196	1.618			0.128	-0.135	1.661			0.128	0.213	1.662			0.074	0.398	1.644			-0.013	0.093	1.749			-0.081	0.047	1.509			-0.136	-0.008	1.276			-0.182	-0.013	1.157			0.230	0.107	1.566			0.202	-0.087	1.502
0.093	-0.196	1.618			0.128	-0.135	1.661			0.128	0.213	1.662			0.074	0.398	1.643			-0.013	0.094	1.748			-0.081	0.048	1.507			-0.138	-0.009	1.281			-0.182	-0.013	1.156			0.230	0.107	1.566			0.202	-0.087	1.502
0.093	-0.196	1.618			0.128	-0.135	1.660			0.128	0.213	1.661			0.075	0.398	1.643			-0.013	0.094	1.748			-0.081	0.049	1.506			-0.139	-0.010	1.285			-0.183	-0.013	1.156			0.230	0.106	1.565			0.202	-0.087	1.502
0.093	-0.196	1.618			0.128	-0.136	1.660			0.128	0.213	1.661			0.075	0.397	1.643			-0.013	0.094	1.748			-0.081	0.049	1.505			-0.141	-0.011	1.287			-0.183	-0.012	1.155			0.230	0.106	1.565			0.202	-0.088	1.501
0.093	-0.196	1.617			0.128	-0.136	1.660			0.128	0.213	1.661			0.075	0.397	1.643			-0.012	0.094	1.748			-0.081	0.050	1.504			-0.142	-0.012	1.289			-0.184	-0.012	1.155			0.229	0.106	1.565			0.202	-0.088	1.501
0.093	-0.196	1.617			0.128	-0.136	1.660			0.128	0.213	1.661			0.075	0.397	1.642			-0.012	0.094	1.747			-0.081	0.051	1.503			-0.142	-0.012	1.290			-0.184	-0.012	1.154			0.229	0.106	1.564			0.201	-0.088	1.501
0.093	-0.196	1.617			0.128	-0.136	1.659			0.128	0.213	1.660			0.075	0.397	1.642			-0.012	0.094	1.747			-0.081	0.051	1.502			-0.143	-0.013	1.292			-0.184	-0.011	1.154			0.229	0.106	1.564			0.201	-0.088	1.501
0.093	-0.196	1.617			0.128	-0.136	1.659			0.129	0.213	1.660			0.075	0.397	1.642			-0.012	0.094	1.747			-0.081	0.052	1.501			-0.144	-0.013	1.293			-0.184	-0.011	1.154			0.229	0.106	1.564			0.201	-0.088	1.500
0.093	-0.196	1.617			0.128	-0.136	1.659			0.129	0.213	1.660			0.076	0.397	1.642			-0.012	0.094	1.747			-0.081	0.052	1.500			-0.144	-0.014	1.294			-0.184	-0.011	1.153			0.229	0.106	1.564			0.201	-0.088	1.500
0.093	-0.196	1.616			0.128	-0.136	1.659			0.129	0.213	1.659			0.076	0.397	1.641			-0.011	0.095	1.746			-0.081	0.052	1.499			-0.144	-0.014	1.296			-0.184	-0.011	1.153			0.229	0.106	1.563			0.201	-0.088	1.500
0.093	-0.196	1.616			0.128	-0.136	1.659			0.129	0.213	1.659			0.076	0.397	1.641			-0.011	0.095	1.746			-0.081	0.053	1.499			-0.145	-0.015	1.297			-0.184	-0.010	1.153			0.230	0.106	1.563			0.201	-0.088	1.500
0.093	-0.196	1.616			0.128	-0.136	1.658			0.129	0.212	1.659			0.076	0.397	1.641			-0.011	0.095	1.746			-0.081	0.053	1.498			-0.145	-0.015	1.298			-0.183	-0.010	1.152			0.230	0.106	1.563			0.201	-0.088	1.500
0.093	-0.196	1.616			0.128	-0.136	1.658			0.129	0.212	1.659			0.076	0.397	1.641			-0.011	0.095	1.746			-0.081	0.053	1.497			-0.145	-0.016	1.299			-0.183	-0.010	1.152			0.230	0.106	1.563			0.200	-0.088	1.500
0.093	-0.196	1.616			0.128	-0.136	1.658			0.129	0.212	1.658			0.076	0.397	1.640			-0.011	0.095	1.746			-0.081	0.054	1.497			-0.145	-0.016	1.299			-0.183	-0.010	1.152			0.230	0.106	1.563			0.200	-0.088	1.499
0.093	-0.196	1.615			0.128	-0.136	1.658			0.129	0.212	1.658			0.076	0.397	1.640			-0.011	0.095	1.746			-0.081	0.054	1.496			-0.145	-0.016	1.300			-0.183	-0.010	1.152			0.230	0.106	1.563			0.200	-0.088	1.499
0.093	-0.196	1.615			0.128	-0.136	1.658			0.129	0.212	1.658			0.077	0.397	1.640			-0.011	0.095	1.745			-0.081	0.054	1.496			-0.146	-0.017	1.301			-0.183	-0.010	1.152			0.230	0.106	1.562			0.200	-0.089	1.499
0.093	-0.196	1.615			0.128	-0.136	1.657			0.129	0.212	1.658			0.077	0.397	1.640			-0.011	0.095	1.745			-0.081	0.055	1.495			-0.146	-0.017	1.301			-0.183	-0.010	1.152			0.230	0.105	1.562			0.200	-0.089	1.499
0.093	-0.196	1.615			0.128	-0.136	1.657			0.129	0.212	1.658			0.077	0.397	1.640			-0.010	0.095	1.745			-0.081	0.055	1.495			-0.146	-0.017	1.302			-0.182	-0.009	1.151			0.230	0.105	1.562			0.200	-0.089	1.499
0.092	-0.196	1.615			0.128	-0.136	1.657			0.130	0.212	1.657			0.077	0.397	1.639			-0.010	0.095	1.745			-0.081	0.055	1.494			-0.147	-0.017	1.302			-0.182	-0.009	1.151			0.230	0.105	1.562			0.200	-0.089	1.499
0.092	-0.196	1.615			0.128	-0.136	1.657			0.130	0.212	1.657			0.077	0.397	1.639			-0.010	0.095	1.745			-0.081	0.055	1.494			-0.147	-0.017	1.303			-0.182	-0.009	1.151			0.230	0.105	1.562			0.200	-0.089	1.498
0.092	-0.196	1.614			0.128	-0.136	1.657			0.130	0.212	1.657			0.077	0.396	1.639			-0.010	0.095	1.745			-0.081	0.055	1.494			-0.147	-0.018	1.304			-0.182	-0.009	1.151			0.230	0.105	1.562			0.200	-0.089	1.498
0.092	-0.196	1.614			0.128	-0.136	1.657			0.130	0.212	1.657			0.077	0.396	1.639			-0.010	0.096	1.745			-0.081	0.056	1.493			-0.147	-0.018	1.304			-0.182	-0.009	1.151			0.230	0.105	1.562			0.199	-0.089	1.498
0.092	-0.196	1.614			0.128	-0.136	1.657			0.130	0.212	1.657			0.077	0.396	1.639			-0.010	0.096	1.745			-0.081	0.056	1.493			-0.147	-0.018	1.305			-0.182	-0.009	1.151			0.230	0.105	1.561			0.199	-0.089	1.498
0.092	-0.196	1.614			0.128	-0.136	1.656			0.130	0.212	1.656			0.077	0.396	1.638			-0.010	0.096	1.745			-0.081	0.056	1.493			-0.148	-0.018	1.305			-0.182	-0.009	1.151			0.230	0.105	1.561			0.199	-0.089	1.498
0.092	-0.196	1.614			0.128	-0.136	1.656			0.130	0.212	1.656			0.078	0.396	1.638			-0.010	0.096	1.744			-0.081	0.056	1.492			-0.148	-0.018	1.306			-0.182	-0.009	1.151			0.230	0.105	1.561			0.199	-0.089	1.498
0.092	-0.196	1.614			0.128	-0.136	1.656			0.130	0.212	1.656			0.078	0.396	1.638			-0.009	0.096	1.744			-0.081	0.056	1.492			-0.148	-0.018	1.306			-0.182	-0.009	1.151			0.230	0.105	1.561			0.199	-0.089	1.498
0.092	-0.196	1.614			0.128	-0.136	1.656			0.130	0.212	1.656			0.078	0.396	1.638			-0.009	0.096	1.744			-0.081	0.056	1.492			-0.148	-0.018	1.306			-0.182	-0.009	1.151			0.230	0.105	1.561			0.199	-0.089	1.497
0.092	-0.196	1.614			0.128	-0.136	1.656			0.130	0.212	1.656			0.078	0.396	1.638			-0.009	0.096	1.744			-0.081	0.056	1.492			-0.149	-0.018	1.306			-0.182	-0.009	1.152			0.230	0.105	1.561			0.199	-0.089	1.497
0.092	-0.196	1.613			0.128	-0.136	1.656			0.130	0.212	1.656			0.078	0.396	1.638			-0.009	0.096	1.744			-0.081	0.057	1.492			-0.149	-0.018	1.307			-0.182	-0.009	1.152			0.230	0.105	1.561			0.199	-0.089	1.497
0.092	-0.196	1.613			0.128	-0.136	1.656			0.131	0.212	1.655			0.078	0.396	1.637			-0.009	0.097	1.744			-0.081	0.057	1.491			-0.149	-0.018	1.307			-0.182	-0.009	1.152			0.230	0.105	1.560			0.198	-0.089	1.497
0.092	-0.196	1.613			0.128	-0.136	1.655			0.131	0.212	1.655			0.078	0.396	1.637			-0.009	0.097	1.744			-0.081	0.057	1.491			-0.149	-0.018	1.307			-0.182	-0.009	1.152			0.230	0.105	1.560			0.198	-0.089	1.497
0.092	-0.196	1.613			0.128	-0.136	1.655			0.131	0.212	1.655			0.078	0.396	1.637			-0.009	0.097	1.744			-0.080	0.057	1.491			-0.149	-0.018	1.307			-0.182	-0.009	1.152			0.230	0.105	1.560			0.198	-0.089	1.497
0.092	-0.196	1.613			0.128	-0.136	1.655			0.131	0.212	1.655			0.079	0.396	1.637			-0.008	0.097	1.743			-0.080	0.057	1.491			-0.149	-0.018	1.308			-0.182	-0.009	1.152			0.230	0.105	1.560			0.198	-0.089	1.497
0.092	-0.196	1.613			0.128	-0.136	1.655			0.131	0.212	1.655			0.079	0.396	1.637			-0.008	0.097	1.743			-0.080	0.057	1.491			-0.149	-0.018	1.308			-0.182	-0.009	1.152			0.230	0.105	1.560			0.198	-0.089	1.497
0.092	-0.196	1.613			0.128	-0.136	1.655			0.131	0.212	1.655			0.079	0.396	1.637			-0.008	0.097	1.743			-0.080	0.057	1.491			-0.150	-0.019	1.308			-0.182	-0.009	1.152			0.230	0.105	1.560			0.198	-0.089	1.497
0.092	-0.196	1.613			0.128	-0.136	1.655			0.131	0.212	1.655			0.079	0.396	1.636			-0.008	0.097	1.743			-0.080	0.057	1.491			-0.150	-0.019	1.308			-0.182	-0.009	1.152			0.230	0.105	1.560			0.198	-0.089	1.496
0.092	-0.196	1.612			0.128	-0.136	1.655			0.131	0.212	1.655			0.079	0.396	1.636			-0.008	0.098	1.743			-0.080	0.057	1.491			-0.150	-0.019	1.308			-0.182	-0.009	1.152			0.230	0.105	1.560			0.198	-0.089	1.496
0.092	-0.196	1.612			0.128	-0.136	1.655			0.131	0.213	1.654			0.079	0.396	1.636			-0.008	0.098	1.743			-0.080	0.057	1.490			-0.150	-0.019	1.309			-0.182	-0.009	1.152			0.230	0.105	1.560			0.198	-0.090	1.496
0.092	-0.196	1.612			0.128	-0.136	1.655			0.132	0.213	1.654			0.079	0.396	1.636			-0.008	0.098	1.743			-0.080	0.057	1.490			-0.147	-0.024	1.310			-0.182	-0.009	1.152			0.230	0.104	1.559			0.198	-0.090	1.496
0.092	-0.196	1.612			0.128	-0.136	1.654			0.132	0.213	1.654			0.079	0.396	1.636			-0.007	0.098	1.743			-0.080	0.057	1.490			-0.144	-0.028	1.312			-0.182	-0.009	1.152			0.231	0.104	1.559			0.198	-0.090	1.496
0.092	-0.196	1.612			0.128	-0.136	1.654			0.132	0.213	1.654			0.080	0.396	1.636			-0.007	0.098	1.743			-0.080	0.057	1.490			-0.142	-0.031	1.313			-0.182	-0.009	1.152			0.231	0.104	1.559			0.197	-0.090	1.496
0.092	-0.196	1.612			0.128	-0.136	1.654			0.132	0.213	1.654			0.080	0.395	1.635			-0.007	0.098	1.742			-0.080	0.057	1.490			-0.140	-0.034	1.314			-0.182	-0.009	1.153			0.231	0.104	1.559			0.197	-0.090	1.496
0.092	-0.196	1.612			0.128	-0.136	1.654			0.132	0.213	1.654			0.080	0.395	1.635			-0.007	0.098	1.742			-0.080	0.057	1.490			-0.139	-0.036	1.315			-0.182	-0.009	1.153			0.231	0.104	1.559			0.197	-0.090	1.496
0.092	-0.196	1.612			0.128	-0.136	1.654			0.132	0.213	1.654			0.080	0.395	1.635			-0.007	0.098	1.742			-0.079	0.057	1.490			-0.137	-0.038	1.316			-0.182	-0.009	1.153			0.231	0.104	1.559			0.197	-0.090	1.496
0.092	-0.196	1.612			0.128	-0.136	1.654			0.132	0.213	1.654			0.080	0.395	1.635			-0.007	0.098	1.742			-0.079	0.057	1.490			-0.136	-0.040	1.317			-0.182	-0.009	1.153			0.231	0.104	1.559			0.197	-0.090	1.496
0.092	-0.196	1.612			0.128	-0.136	1.654			0.132	0.213	1.654			0.080	0.395	1.635			-0.007	0.098	1.742			-0.079	0.057	1.490			-0.137	-0.038	1.316			-0.182	-0.009	1.153			0.232	0.104	1.559			0.197	-0.090	1.496
0.092	-0.196	1.612			0.128	-0.136	1.654			0.133	0.213	1.654			0.080	0.395	1.635			-0.007	0.098	1.742			-0.079	0.057	1.490			-0.138	-0.037	1.316			-0.182	-0.009	1.153			0.232	0.103	1.559			0.197	-0.090	1.496
0.092	-0.196	1.612			0.128	-0.136	1.654			0.133	0.213	1.654			0.080	0.395	1.635			-0.006	0.098	1.742			-0.079	0.057	1.490			-0.139	-0.036	1.316			-0.182	-0.009	1.154			0.232	0.103	1.559			0.197	-0.090	1.495
0.092	-0.196	1.611			0.128	-0.136	1.654			0.133	0.213	1.654			0.080	0.395	1.635			-0.006	0.098	1.742			-0.079	0.057	1.490			-0.140	-0.035	1.315			-0.182	-0.009	1.154			0.232	0.103	1.559			0.197	-0.090	1.495
0.092	-0.196	1.611			0.128	-0.136	1.654			0.133	0.213	1.653			0.080	0.395	1.634			-0.006	0.098	1.742			-0.079	0.057	1.490			-0.141	-0.034	1.315			-0.182	-0.009	1.155			0.232	0.103	1.559			0.197	-0.090	1.495
0.092	-0.196	1.611			0.128	-0.136	1.654			0.133	0.213	1.653			0.080	0.395	1.634			-0.006	0.098	1.742			-0.079	0.057	1.490			-0.144	-0.029	1.314			-0.182	-0.009	1.155			0.233	0.103	1.559			0.197	-0.090	1.495
0.092	-0.196	1.611			0.128	-0.136	1.654			0.133	0.213	1.653			0.081	0.395	1.634			-0.006	0.098	1.741			-0.079	0.057	1.490			-0.145	-0.028	1.314			-0.182	-0.009	1.156			0.233	0.103	1.559			0.197	-0.090	1.495
0.092	-0.196	1.611			0.128	-0.136	1.654			0.133	0.213	1.653			0.081	0.395	1.634			-0.006	0.098	1.741			-0.079	0.057	1.490			-0.145	-0.028	1.314			-0.182	-0.009	1.157			0.233	0.103	1.559			0.197	-0.090	1.495
0.092	-0.196	1.611			0.128	-0.136	1.654			0.133	0.213	1.653			0.081	0.395	1.634			-0.006	0.098	1.741			-0.079	0.057	1.490			-0.145	-0.028	1.314			-0.183	-0.009	1.159			0.233	0.102	1.559			0.197	-0.090	1.495
0.092	-0.196	1.611			0.128	-0.136	1.653			0.134	0.213	1.653			0.081	0.395	1.634			-0.005	0.098	1.741			-0.079	0.057	1.490			-0.148	-0.024	1.313			-0.183	-0.009	1.160			0.234	0.102	1.559			0.197	-0.091	1.495
0.092	-0.196	1.611			0.128	-0.136	1.653			0.134	0.213	1.653			0.081	0.395	1.634			-0.005	0.098	1.741			-0.079	0.057	1.490			-0.151	-0.021	1.313			-0.183	-0.009	1.161			0.234	0.102	1.559			0.197	-0.091	1.496
0.092	-0.196	1.611			0.128	-0.136	1.653			0.134	0.213	1.653			0.081	0.395	1.634			-0.005	0.098	1.741			-0.079	0.057	1.490			-0.152	-0.020	1.313			-0.184	-0.009	1.163			0.234	0.102	1.559			0.197	-0.091	1.496
0.092	-0.196	1.611			0.128	-0.136	1.653			0.134	0.213	1.653			0.081	0.395	1.634			-0.005	0.098	1.740			-0.079	0.057	1.490			-0.153	-0.020	1.313			-0.184	-0.008	1.164			0.235	0.102	1.559			0.197	-0.091	1.496
0.092	-0.196	1.611			0.128	-0.136	1.653			0.134	0.213	1.653			0.081	0.395	1.634			-0.004	0.098	1.740			-0.079	0.057	1.490			-0.153	-0.020	1.313			-0.184	-0.008	1.165			0.235	0.101	1.560			0.197	-0.091	1.496
0.092	-0.196	1.611			0.128	-0.136	1.653			0.134	0.213	1.653			0.081	0.395	1.634			-0.004	0.098	1.740			-0.079	0.057	1.490			-0.154	-0.020	1.313			-0.184	-0.008	1.167			0.235	0.101	1.560			0.197	-0.091	1.496
0.092	-0.196	1.611			0.128	-0.136	1.653			0.134	0.213	1.653			0.081	0.395	1.634			-0.004	0.098	1.740			-0.079	0.057	1.490			-0.154	-0.020	1.313			-0.185	-0.008	1.168			0.235	0.101	1.560			0.197	-0.091	1.496
0.092	-0.196	1.611			0.128	-0.136	1.653			0.134	0.213	1.653			0.081	0.395	1.634			-0.004	0.098	1.740			-0.079	0.057	1.490			-0.154	-0.019	1.312			-0.185	-0.008	1.170			0.236	0.101	1.560			0.197	-0.091	1.496
0.092	-0.196	1.611			0.128	-0.136	1.653			0.135	0.213	1.653			0.081	0.395	1.634			-0.003	0.098	1.740			-0.078	0.057	1.490			-0.154	-0.018	1.312			-0.185	-0.008	1.172			0.236	0.101	1.560			0.197	-0.092	1.496
0.092	-0.196	1.611			0.128	-0.136	1.653			0.135	0.213	1.653			0.082	0.395	1.634			-0.003	0.098	1.739			-0.078	0.057	1.490			-0.154	-0.018	1.312			-0.186	-0.008	1.174			0.236	0.101	1.560			0.197	-0.092	1.496
0.092	-0.196	1.611			0.128	-0.136	1.653			0.135	0.213	1.653			0.082	0.395	1.634			-0.003	0.098	1.739			-0.078	0.057	1.491			-0.154	-0.018	1.312			-0.186	-0.008	1.176			0.236	0.101	1.560			0.197	-0.092	1.497
0.092	-0.196	1.610			0.128	-0.136	1.653			0.135	0.213	1.653			0.082	0.395	1.634			-0.002	0.098	1.739			-0.078	0.056	1.491			-0.155	-0.018	1.312			-0.186	-0.008	1.178			0.236	0.101	1.560			0.197	-0.092	1.497
0.092	-0.196	1.610			0.128	-0.136	1.653			0.136	0.213	1.653			0.082	0.395	1.634			-0.002	0.098	1.739			-0.078	0.056	1.491			-0.155	-0.018	1.312			-0.186	-0.008	1.180			0.237	0.100	1.560			0.196	-0.092	1.497
0.092	-0.196	1.610			0.128	-0.136	1.653			0.136	0.213	1.653			0.082	0.395	1.634			-0.001	0.098	1.739			-0.078	0.056	1.491			-0.155	-0.018	1.312			-0.186	-0.008	1.183			0.237	0.100	1.560			0.196	-0.092	1.497
0.092	-0.196	1.610			0.128	-0.136	1.653			0.137	0.213	1.654			0.083	0.395	1.634			-0.001	0.098	1.739			-0.078	0.056	1.491			-0.155	-0.018	1.312			-0.185	-0.008	1.186			0.237	0.100	1.560			0.196	-0.092	1.497
0.092	-0.196	1.610			0.128	-0.136	1.653			0.137	0.213	1.654			0.083	0.395	1.635			0.000	0.098	1.739			-0.078	0.056	1.491			-0.155	-0.019	1.312			-0.184	-0.008	1.189			0.237	0.100	1.560			0.196	-0.092	1.498
0.092	-0.196	1.610			0.128	-0.136	1.653			0.138	0.213	1.654			0.083	0.395	1.635			0.001	0.098	1.739			-0.078	0.056	1.491			-0.156	-0.019	1.313			-0.184	-0.008	1.191			0.238	0.100	1.560			0.196	-0.093	1.498
0.092	-0.196	1.610			0.128	-0.136	1.653			0.138	0.213	1.655			0.084	0.395	1.635			0.001	0.098	1.739			-0.078	0.056	1.491			-0.156	-0.019	1.313			-0.184	-0.008	1.193			0.238	0.100	1.560			0.197	-0.093	1.498
0.092	-0.196	1.610			0.128	-0.136	1.653			0.139	0.213	1.655			0.084	0.395	1.636			0.002	0.098	1.739			-0.078	0.056	1.492			-0.156	-0.019	1.313			-0.183	-0.007	1.194			0.238	0.100	1.561			0.197	-0.093	1.498
0.092	-0.196	1.610			0.129	-0.136	1.653			0.139	0.213	1.655			0.085	0.395	1.636			0.003	0.098	1.738			-0.077	0.056	1.492			-0.156	-0.019	1.313			-0.183	-0.007	1.196			0.239	0.099	1.561			0.197	-0.093	1.499
0.092	-0.196	1.610			0.129	-0.136	1.653			0.140	0.213	1.656			0.085	0.395	1.636			0.003	0.098	1.738			-0.077	0.055	1.492			-0.156	-0.019	1.313			-0.183	-0.007	1.197			0.239	0.099	1.561			0.197	-0.093	1.499
0.093	-0.196	1.610			0.129	-0.136	1.653			0.141	0.213	1.656			0.086	0.395	1.637			0.004	0.098	1.738			-0.077	0.055	1.492			-0.156	-0.019	1.313			-0.183	-0.007	1.198			0.240	0.099	1.561			0.197	-0.093	1.499
0.093	-0.196	1.610			0.129	-0.136	1.653			0.141	0.213	1.656			0.087	0.395	1.637			0.005	0.098	1.738			-0.077	0.055	1.492			-0.156	-0.019	1.313			-0.183	-0.007	1.199			0.241	0.099	1.561			0.197	-0.093	1.500
0.093	-0.196	1.610			0.129	-0.137	1.653			0.142	0.213	1.657			0.088	0.395	1.638			0.006	0.098	1.738			-0.077	0.055	1.492			-0.156	-0.019	1.313			-0.183	-0.007	1.201			0.241	0.099	1.562			0.197	-0.093	1.500
0.093	-0.196	1.610			0.129	-0.137	1.653			0.143	0.214	1.657			0.088	0.395	1.638			0.006	0.098	1.738			-0.077	0.055	1.492			-0.156	-0.019	1.313			-0.183	-0.006	1.202			0.242	0.099	1.562			0.197	-0.093	1.500
0.093	-0.196	1.610			0.129	-0.137	1.653			0.144	0.214	1.657			0.089	0.395	1.639			0.007	0.098	1.738			-0.077	0.055	1.492			-0.156	-0.020	1.313			-0.183	-0.006	1.203			0.242	0.099	1.562			0.197	-0.094	1.500
0.093	-0.196	1.610			0.130	-0.137	1.653			0.144	0.214	1.658			0.090	0.396	1.639			0.008	0.098	1.737			-0.077	0.055	1.492			-0.156	-0.020	1.313			-0.184	-0.006	1.204			0.243	0.098	1.562			0.197	-0.094	1.501
0.093	-0.196	1.610			0.130	-0.137	1.653			0.145	0.214	1.658			0.091	0.396	1.640			0.009	0.098	1.737			-0.077	0.055	1.492			-0.156	-0.020	1.314			-0.184	-0.006	1.205			0.244	0.098	1.562			0.197	-0.094	1.501
0.093	-0.196	1.610			0.130	-0.137	1.653			0.146	0.214	1.658			0.092	0.396	1.640			0.010	0.098	1.737			-0.076	0.055	1.493			-0.156	-0.020	1.314			-0.184	-0.005	1.207			0.244	0.098	1.563			0.197	-0.094	1.501
0.094	-0.196	1.610			0.130	-0.137	1.653			0.147	0.214	1.659			0.093	0.396	1.640			0.011	0.098	1.738			-0.076	0.055	1.493			-0.156	-0.020	1.314			-0.184	-0.005	1.208			0.245	0.098	1.563			0.197	-0.094	1.502
0.094	-0.196	1.610			0.131	-0.137	1.653			0.148	0.214	1.659			0.093	0.396	1.641			0.011	0.098	1.738			-0.076	0.055	1.493			-0.156	-0.020	1.315			-0.184	-0.005	1.209			0.245	0.098	1.563			0.198	-0.094	1.502
0.094	-0.196	1.610			0.131	-0.137	1.653			0.148	0.214	1.659			0.094	0.396	1.641			0.012	0.098	1.738			-0.076	0.055	1.494			-0.156	-0.020	1.315			-0.183	-0.005	1.211			0.245	0.098	1.563			0.198	-0.094	1.502
0.094	-0.196	1.610			0.131	-0.137	1.653			0.149	0.214	1.660			0.095	0.396	1.641			0.013	0.098	1.739			-0.075	0.055	1.494			-0.156	-0.020	1.315			-0.183	-0.005	1.212			0.246	0.098	1.563			0.198	-0.094	1.502
0.094	-0.196	1.610			0.132	-0.137	1.653			0.150	0.214	1.660			0.095	0.396	1.642			0.014	0.098	1.739			-0.075	0.055	1.495			-0.156	-0.020	1.316			-0.183	-0.005	1.213			0.246	0.097	1.563			0.198	-0.094	1.503
0.095	-0.196	1.610			0.132	-0.137	1.653			0.150	0.214	1.660			0.096	0.396	1.642			0.015	0.099	1.740			-0.075	0.055	1.495			-0.156	-0.021	1.317			-0.183	-0.004	1.215			0.247	0.097	1.563			0.198	-0.094	1.503
0.095	-0.196	1.610			0.132	-0.137	1.653			0.151	0.214	1.661			0.097	0.396	1.642			0.016	0.099	1.740			-0.074	0.055	1.496			-0.156	-0.021	1.318			-0.183	-0.004	1.216			0.247	0.097	1.563			0.198	-0.094	1.503
0.095	-0.196	1.610			0.133	-0.137	1.653			0.152	0.214	1.661			0.097	0.396	1.643			0.016	0.099	1.741			-0.074	0.055	1.497			-0.156	-0.021	1.319			-0.184	-0.004	1.217			0.248	0.097	1.564			0.198	-0.094	1.503
0.095	-0.196	1.610			0.133	-0.137	1.653			0.152	0.214	1.661			0.098	0.396	1.643			0.017	0.099	1.741			-0.074	0.055	1.497			-0.156	-0.021	1.319			-0.184	-0.004	1.218			0.248	0.097	1.564			0.198	-0.095	1.503
0.095	-0.196	1.610			0.133	-0.137	1.654			0.153	0.214	1.661			0.099	0.396	1.643			0.018	0.099	1.741			-0.074	0.055	1.498			-0.157	-0.021	1.320			-0.184	-0.004	1.219			0.248	0.097	1.564			0.198	-0.095	1.504
0.096	-0.196	1.610			0.134	-0.137	1.654			0.153	0.214	1.662			0.099	0.396	1.643			0.018	0.099	1.742			-0.073	0.055	1.498			-0.157	-0.021	1.321			-0.185	-0.003	1.220			0.249	0.097	1.564			0.198	-0.095	1.504
0.096	-0.196	1.610			0.134	-0.137	1.654			0.154	0.214	1.662			0.100	0.396	1.644			0.019	0.099	1.742			-0.073	0.055	1.499			-0.157	-0.021	1.322			-0.185	-0.003	1.221			0.249	0.096	1.564			0.198	-0.095	1.504
0.096	-0.196	1.610			0.134	-0.137	1.654			0.154	0.214	1.662			0.100	0.396	1.644			0.019	0.099	1.742			-0.073	0.055	1.499			-0.157	-0.021	1.322			-0.186	-0.003	1.222			0.249	0.096	1.564			0.198	-0.095	1.504
0.096	-0.196	1.610			0.134	-0.137	1.654			0.155	0.214	1.662			0.101	0.396	1.644			0.020	0.100	1.742			-0.073	0.055	1.500			-0.158	-0.021	1.323			-0.186	-0.003	1.223			0.250	0.096	1.564			0.198	-0.095	1.504
0.096	-0.195	1.610			0.135	-0.137	1.654			0.155	0.214	1.662			0.101	0.396	1.644			0.020	0.100	1.743			-0.073	0.055	1.500			-0.158	-0.021	1.323			-0.187	-0.002	1.224			0.250	0.096	1.564			0.198	-0.095	1.504
0.097	-0.195	1.610			0.135	-0.137	1.654			0.155	0.214	1.662			0.102	0.396	1.645			0.021	0.100	1.743			-0.073	0.055	1.500			-0.158	-0.021	1.324			-0.188	-0.002	1.225			0.250	0.096	1.564			0.198	-0.095	1.504
0.097	-0.195	1.610			0.135	-0.137	1.654			0.156	0.214	1.662			0.102	0.396	1.645			0.022	0.100	1.742			-0.073	0.055	1.500			-0.159	-0.021	1.324			-0.189	-0.002	1.226			0.251	0.096	1.564			0.198	-0.095	1.504
0.097	-0.195	1.610			0.135	-0.137	1.654			0.156	0.214	1.663			0.103	0.396	1.645			0.022	0.100	1.742			-0.073	0.055	1.501			-0.157	-0.016	1.313			-0.189	-0.002	1.227			0.251	0.095	1.564			0.198	-0.095	1.505
0.097	-0.195	1.611			0.136	-0.137	1.654			0.156	0.214	1.663			0.103	0.396	1.645			0.023	0.100	1.742			-0.073	0.055	1.501			-0.132	-0.009	1.307			-0.190	-0.002	1.228			0.251	0.095	1.564			0.198	-0.095	1.505
0.097	-0.195	1.611			0.136	-0.137	1.654			0.157	0.214	1.663			0.104	0.396	1.645			0.023	0.100	1.742			-0.073	0.055	1.501			-0.141	-0.012	1.313			-0.191	-0.002	1.229			0.251	0.095	1.564			0.198	-0.095	1.505
0.097	-0.195	1.611			0.136	-0.137	1.654			0.157	0.214	1.663			0.104	0.396	1.645			0.024	0.100	1.742			-0.073	0.055	1.501			-0.143	-0.013	1.315			-0.191	-0.001	1.230			0.252	0.095	1.564			0.198	-0.095	1.505
0.098	-0.195	1.611			0.136	-0.137	1.654			0.157	0.214	1.663			0.104	0.396	1.646			0.024	0.100	1.742			-0.073	0.055	1.501			-0.145	-0.014	1.317			-0.192	-0.001	1.231			0.252	0.095	1.564			0.198	-0.096	1.505
0.098	-0.195	1.611			0.136	-0.137	1.654			0.157	0.214	1.663			0.105	0.396	1.646			0.024	0.100	1.742			-0.073	0.055	1.501			-0.147	-0.015	1.318			-0.193	-0.001	1.231			0.252	0.095	1.564			0.198	-0.096	1.505
0.098	-0.195	1.611			0.137	-0.137	1.654			0.158	0.214	1.663			0.105	0.396	1.646			0.025	0.100	1.742			-0.072	0.055	1.502			-0.149	-0.015	1.320			-0.193	-0.001	1.232			0.252	0.095	1.564			0.197	-0.096	1.505
0.098	-0.195	1.611			0.137	-0.137	1.654			0.158	0.214	1.663			0.105	0.396	1.646			0.025	0.100	1.742			-0.072	0.055	1.502			-0.151	-0.016	1.321			-0.194	-0.001	1.233			0.253	0.095	1.564			0.197	-0.096	1.505
0.098	-0.195	1.611			0.137	-0.137	1.654			0.158	0.214	1.663			0.106	0.396	1.646			0.025	0.100	1.742			-0.072	0.055	1.502			-0.152	-0.017	1.322			-0.194	-0.001	1.233			0.253	0.094	1.564			0.197	-0.096	1.505
0.098	-0.195	1.611			0.137	-0.137	1.654			0.158	0.214	1.663			0.106	0.396	1.646			0.026	0.100	1.742			-0.072	0.055	1.502			-0.154	-0.017	1.324			-0.195	-0.001	1.234			0.253	0.094	1.564			0.197	-0.096	1.506
0.099	-0.195	1.611			0.137	-0.137	1.654			0.159	0.214	1.663			0.106	0.396	1.646			0.026	0.101	1.742			-0.072	0.055	1.502			-0.155	-0.018	1.325			-0.195	-0.001	1.235			0.253	0.094	1.564			0.197	-0.096	1.506
0.099	-0.195	1.611			0.137	-0.137	1.654			0.159	0.214	1.663			0.106	0.396	1.646			0.026	0.101	1.742			-0.072	0.055	1.502			-0.156	-0.018	1.326			-0.196	-0.001	1.235			0.253	0.094	1.564			0.197	-0.096	1.506
0.099	-0.195	1.611			0.138	-0.137	1.654			0.159	0.215	1.664			0.107	0.396	1.646			0.026	0.101	1.742			-0.072	0.055	1.503			-0.157	-0.019	1.327			-0.196	-0.001	1.236			0.253	0.094	1.564			0.197	-0.096	1.506
0.099	-0.195	1.611			0.138	-0.137	1.654			0.159	0.215	1.664			0.107	0.396	1.646			0.027	0.101	1.742			-0.072	0.055	1.503			-0.158	-0.019	1.328			-0.197	-0.001	1.236			0.254	0.094	1.564			0.197	-0.096	1.506
0.099	-0.195	1.611			0.138	-0.137	1.654			0.159	0.215	1.664			0.107	0.396	1.646			0.027	0.101	1.742			-0.072	0.055	1.503			-0.159	-0.020	1.329			-0.197	-0.001	1.237			0.254	0.094	1.564			0.197	-0.096	1.506
0.099	-0.195	1.611			0.138	-0.137	1.654			0.159	0.215	1.664			0.107	0.396	1.646			0.027	0.101	1.742			-0.072	0.055	1.503			-0.160	-0.021	1.330			-0.198	-0.001	1.237			0.254	0.094	1.564			0.197	-0.096	1.506
0.099	-0.195	1.611			0.138	-0.137	1.654			0.160	0.215	1.664			0.107	0.396	1.646			0.027	0.101	1.742			-0.072	0.055	1.503			-0.161	-0.022	1.330			-0.198	-0.002	1.237			0.254	0.094	1.564			0.197	-0.096	1.506
0.099	-0.195	1.611			0.138	-0.137	1.654			0.160	0.214	1.664			0.108	0.396	1.647			0.027	0.101	1.742			-0.072	0.055	1.504			-0.161	-0.022	1.331			-0.198	-0.002	1.238			0.254	0.094	1.564			0.197	-0.096	1.506
0.099	-0.195	1.611			0.138	-0.137	1.654			0.160	0.214	1.664			0.108	0.396	1.647			0.028	0.101	1.742			-0.072	0.054	1.504			-0.162	-0.023	1.332			-0.199	-0.002	1.238			0.254	0.093	1.564			0.197	-0.096	1.506
0.100	-0.195	1.611			0.138	-0.137	1.654			0.160	0.214	1.664			0.108	0.396	1.647			0.028	0.101	1.742			-0.073	0.054	1.504			-0.163	-0.023	1.333			-0.201	-0.002	1.238			0.254	0.093	1.564			0.197	-0.097	1.506
0.100	-0.195	1.611			0.139	-0.137	1.655			0.160	0.214	1.664			0.108	0.396	1.647			0.028	0.101	1.742			-0.073	0.054	1.504			-0.164	-0.024	1.333			-0.202	-0.002	1.238			0.254	0.093	1.564			0.197	-0.097	1.506
0.100	-0.195	1.611			0.139	-0.137	1.655			0.160	0.214	1.664			0.108	0.396	1.647			0.028	0.101	1.742			-0.073	0.054	1.505			-0.164	-0.024	1.334			-0.202	-0.003	1.238			0.254	0.093	1.563			0.197	-0.097	1.506
0.100	-0.195	1.611			0.139	-0.137	1.655			0.160	0.214	1.664			0.108	0.396	1.647			0.028	0.101	1.742			-0.073	0.054	1.505			-0.165	-0.024	1.334			-0.203	-0.003	1.239			0.255	0.093	1.563			0.197	-0.097	1.506
0.100	-0.195	1.611			0.139	-0.137	1.655			0.160	0.214	1.664			0.108	0.396	1.647			0.028	0.101	1.742			-0.073	0.054	1.505			-0.166	-0.025	1.335			-0.203	-0.003	1.239			0.255	0.093	1.563			0.197	-0.097	1.506
0.100	-0.195	1.611			0.139	-0.137	1.655			0.160	0.214	1.664			0.108	0.396	1.647			0.028	0.101	1.742			-0.073	0.054	1.505			-0.166	-0.025	1.335			-0.204	-0.003	1.239			0.255	0.093	1.563			0.197	-0.097	1.506
0.100	-0.195	1.611			0.139	-0.137	1.654			0.160	0.214	1.664			0.108	0.396	1.646			0.028	0.101	1.742			-0.073	0.054	1.505			-0.167	-0.025	1.336			-0.204	-0.004	1.239			0.255	0.093	1.563			0.196	-0.097	1.506
0.100	-0.195	1.611			0.139	-0.137	1.654			0.161	0.214	1.664			0.109	0.396	1.646			0.029	0.101	1.742			-0.073	0.054	1.506			-0.167	-0.025	1.336			-0.204	-0.004	1.239			0.255	0.093	1.563			0.196	-0.097	1.506
0.100	-0.195	1.611			0.139	-0.137	1.654			0.161	0.214	1.664			0.109	0.396	1.646			0.029	0.101	1.742			-0.073	0.054	1.506			-0.168	-0.026	1.337			-0.206	-0.004	1.239			0.255	0.093	1.563			0.196	-0.097	1.506
0.100	-0.195	1.611			0.139	-0.137	1.654			0.161	0.214	1.663			0.109	0.396	1.646			0.029	0.101	1.742			-0.074	0.054	1.506			-0.169	-0.027	1.338			-0.207	-0.005	1.238			0.255	0.092	1.563			0.196	-0.097	1.506
0.100	-0.195	1.611			0.139	-0.137	1.654			0.161	0.214	1.663			0.109	0.396	1.646			0.029	0.101	1.742			-0.074	0.054	1.506			-0.171	-0.029	1.340			-0.208	-0.006	1.238			0.255	0.092	1.562			0.196	-0.097	1.506
0.100	-0.195	1.611			0.139	-0.137	1.654			0.161	0.214	1.663			0.109	0.396	1.646			0.029	0.101	1.742			-0.074	0.054	1.506			-0.172	-0.030	1.341			-0.208	-0.006	1.238			0.255	0.092	1.562			0.196	-0.097	1.506
0.100	-0.195	1.611			0.139	-0.137	1.654			0.161	0.214	1.663			0.109	0.396	1.646			0.029	0.101	1.742			-0.074	0.054	1.506			-0.171	-0.033	1.342			-0.209	-0.007	1.237			0.255	0.092	1.562			0.196	-0.097	1.506
0.100	-0.195	1.611			0.140	-0.137	1.654			0.161	0.214	1.663			0.109	0.396	1.646			0.029	0.101	1.742			-0.074	0.054	1.507			-0.171	-0.035	1.343			-0.210	-0.008	1.235			0.255	0.092	1.562			0.196	-0.097	1.506
0.100	-0.195	1.611			0.140	-0.137	1.654			0.161	0.214	1.663			0.109	0.396	1.645			0.029	0.101	1.742			-0.074	0.054	1.507			-0.170	-0.037	1.344			-0.210	-0.008	1.234			0.255	0.092	1.562			0.196	-0.098	1.506
0.100	-0.195	1.611			0.140	-0.137	1.654			0.161	0.214	1.663			0.109	0.396	1.645			0.029	0.101	1.742			-0.074	0.053	1.507			-0.170	-0.038	1.344			-0.210	-0.009	1.233			0.255	0.092	1.562			0.196	-0.098	1.506
0.100	-0.195	1.611			0.140	-0.137	1.654			0.161	0.214	1.663			0.108	0.396	1.645			0.028	0.101	1.742			-0.074	0.053	1.507			-0.169	-0.038	1.343			-0.209	-0.010	1.232			0.255	0.092	1.562			0.196	-0.098	1.505
0.100	-0.195	1.611			0.140	-0.137	1.654			0.161	0.214	1.662			0.108	0.396	1.645			0.028	0.101	1.742			-0.074	0.053	1.507			-0.169	-0.038	1.343			-0.208	-0.010	1.230			0.255	0.092	1.561			0.196	-0.098	1.505
0.100	-0.195	1.611			0.140	-0.137	1.654			0.161	0.214	1.662			0.108	0.396	1.644			0.028	0.101	1.743			-0.074	0.053	1.507			-0.168	-0.038	1.342			-0.206	-0.011	1.229			0.255	0.092	1.561			0.196	-0.098	1.505
0.100	-0.195	1.611			0.140	-0.137	1.654			0.161	0.214	1.662			0.108	0.395	1.644			0.028	0.100	1.743			-0.074	0.053	1.507			-0.120	-0.020	1.319			-0.205	-0.012	1.227			0.255	0.092	1.561			0.196	-0.098	1.504
0.100	-0.196	1.611			0.140	-0.137	1.654			0.161	0.214	1.662			0.108	0.395	1.644			0.028	0.100	1.743			-0.074	0.053	1.507			-0.124	-0.022	1.320			-0.203	-0.013	1.225			0.255	0.092	1.561			0.197	-0.098	1.504
0.101	-0.196	1.610			0.140	-0.137	1.654			0.161	0.214	1.661			0.108	0.395	1.643			0.028	0.100	1.742			-0.074	0.053	1.507			-0.126	-0.021	1.319			-0.201	-0.013	1.223			0.255	0.092	1.561			0.197	-0.098	1.503
0.101	-0.196	1.610			0.140	-0.138	1.654			0.161	0.214	1.661			0.108	0.395	1.643			0.028	0.100	1.742			-0.074	0.053	1.507			-0.129	-0.019	1.319			-0.200	-0.014	1.221			0.255	0.092	1.561			0.197	-0.099	1.503
0.101	-0.196	1.610			0.140	-0.138	1.653			0.161	0.214	1.661			0.108	0.395	1.642			0.028	0.100	1.742			-0.074	0.053	1.507			-0.108	-0.013	1.309			-0.198	-0.015	1.218			0.255	0.092	1.560			0.197	-0.099	1.503
0.101	-0.196	1.610			0.140	-0.138	1.653			0.161	0.213	1.661			0.108	0.395	1.642			0.028	0.100	1.742			-0.073	0.052	1.507			-0.097	-0.010	1.304			-0.197	-0.015	1.216			0.255	0.091	1.560			0.198	-0.099	1.502
0.101	-0.196	1.610			0.140	-0.138	1.653			0.161	0.213	1.660			0.108	0.395	1.642			0.027	0.100	1.742			-0.073	0.052	1.506			-0.110	-0.016	1.308			-0.195	-0.016	1.214			0.255	0.091	1.560			0.198	-0.099	1.502
0.101	-0.196	1.610			0.140	-0.138	1.653			0.160	0.213	1.660			0.108	0.395	1.641			0.027	0.100	1.742			-0.073	0.052	1.506			-0.117	-0.020	1.310			-0.194	-0.016	1.212			0.255	0.091	1.560			0.198	-0.099	1.501
0.101	-0.196	1.609			0.140	-0.138	1.653			0.160	0.213	1.659			0.108	0.395	1.641			0.027	0.100	1.742			-0.073	0.052	1.506			-0.119	-0.021	1.310			-0.192	-0.017	1.210			0.255	0.091	1.560			0.199	-0.099	1.501
0.101	-0.196	1.609			0.140	-0.138	1.652			0.160	0.213	1.659			0.108	0.395	1.640			0.027	0.099	1.742			-0.072	0.052	1.506			-0.120	-0.022	1.310			-0.191	-0.018	1.208			0.255	0.091	1.559			0.199	-0.099	1.500
0.101	-0.196	1.609			0.140	-0.138	1.652			0.160	0.213	1.659			0.108	0.395	1.640			0.027	0.099	1.741			-0.072	0.051	1.505			-0.122	-0.023	1.310			-0.190	-0.018	1.206			0.255	0.091	1.559			0.199	-0.100	1.500
0.101	-0.197	1.609			0.140	-0.138	1.652			0.160	0.213	1.658			0.108	0.395	1.639			0.026	0.099	1.741			-0.072	0.051	1.505			-0.123	-0.024	1.310			-0.189	-0.018	1.204			0.255	0.091	1.559			0.200	-0.100	1.499
0.101	-0.197	1.608			0.140	-0.138	1.651			0.160	0.213	1.658			0.108	0.394	1.639			0.026	0.099	1.740			-0.071	0.051	1.504			-0.124	-0.025	1.310			-0.188	-0.019	1.202			0.255	0.091	1.559			0.200	-0.100	1.499
0.101	-0.197	1.608			0.140	-0.139	1.651			0.160	0.213	1.657			0.108	0.394	1.638			0.026	0.099	1.740			-0.071	0.050	1.504			-0.125	-0.026	1.310			-0.186	-0.019	1.200			0.255	0.091	1.559			0.200	-0.100	1.498
0.101	-0.197	1.608			0.140	-0.139	1.651			0.160	0.212	1.657			0.108	0.394	1.637			0.026	0.098	1.740			-0.070	0.050	1.503			-0.126	-0.027	1.310			-0.185	-0.020	1.198			0.255	0.091	1.558			0.201	-0.100	1.498
0.101	-0.197	1.607			0.141	-0.139	1.651			0.160	0.212	1.656			0.108	0.394	1.637			0.026	0.098	1.739			-0.070	0.050	1.502			-0.127	-0.027	1.310			-0.183	-0.021	1.195			0.255	0.091	1.558			0.201	-0.100	1.497
0.101	-0.198	1.607			0.141	-0.139	1.650			0.160	0.212	1.656			0.108	0.394	1.636			0.026	0.098	1.739			-0.069	0.050	1.502			-0.128	-0.028	1.310			-0.181	-0.022	1.191			0.255	0.091	1.558			0.202	-0.100	1.496
0.102	-0.198	1.607			0.141	-0.139	1.650			0.160	0.212	1.655			0.108	0.394	1.635			0.025	0.098	1.738			-0.068	0.049	1.501			-0.129	-0.029	1.309			-0.180	-0.022	1.188			0.255	0.091	1.558			0.203	-0.100	1.496
0.102	-0.198	1.606			0.141	-0.139	1.650			0.160	0.212	1.655			0.108	0.394	1.635			0.025	0.098	1.738			-0.068	0.049	1.500			-0.129	-0.029	1.309			-0.178	-0.023	1.185			0.255	0.091	1.557			0.203	-0.100	1.495
0.102	-0.198	1.606			0.141	-0.140	1.649			0.160	0.212	1.655			0.108	0.394	1.634			0.025	0.097	1.737			-0.048	-0.037	1.653			-0.096	-0.078	1.421			-0.151	-0.041	1.211			0.255	0.091	1.557			0.204	-0.100	1.494
0.102	-0.198	1.606			0.141	-0.140	1.649			0.160	0.212	1.654			0.108	0.393	1.633			0.025	0.097	1.737			-0.039	-0.077	1.724			-0.088	-0.090	1.448			-0.150	-0.037	1.197			0.255	0.091	1.557			0.205	-0.100	1.493
0.102	-0.198	1.605			0.141	-0.140	1.648			0.160	0.212	1.654			0.108	0.393	1.633			0.025	0.097	1.737			-0.044	-0.021	1.613			-0.104	-0.065	1.380			-0.150	-0.034	1.188			0.255	0.091	1.557			0.206	-0.100	1.492
0.102	-0.199	1.605			0.141	-0.140	1.648			0.160	0.211	1.653			0.108	0.393	1.632			0.024	0.097	1.736			-0.046	0.000	1.570			-0.112	-0.053	1.348			-0.149	-0.033	1.182			0.255	0.091	1.557			0.207	-0.100	1.492
0.103	-0.199	1.604			0.141	-0.140	1.648			0.160	0.211	1.653			0.108	0.393	1.631			0.024	0.097	1.736			-0.046	0.010	1.550			-0.114	-0.049	1.335			-0.149	-0.032	1.177			0.255	0.091	1.556			0.208	-0.100	1.491
0.103	-0.199	1.604			0.142	-0.140	1.647			0.160	0.211	1.652			0.108	0.393	1.631			0.024	0.096	1.735			-0.046	0.017	1.537			-0.114	-0.048	1.331			-0.148	-0.031	1.172			0.255	0.091	1.556			0.209	-0.100	1.490
0.103	-0.199	1.603			0.142	-0.141	1.647			0.161	0.211	1.652			0.108	0.393	1.630			0.024	0.096	1.735			-0.042	0.022	1.525			-0.113	-0.047	1.326			-0.130	-0.028	1.167			0.255	0.092	1.556			0.210	-0.100	1.489
0.103	-0.200	1.603			0.142	-0.141	1.646			0.161	0.211	1.652			0.108	0.393	1.629			0.023	0.096	1.734			-0.036	-0.053	1.660			-0.094	-0.083	1.418			-0.099	-0.045	1.215			0.255	0.092	1.555			0.211	-0.100	1.488
0.103	-0.200	1.603			0.142	-0.141	1.646			0.161	0.211	1.651			0.108	0.393	1.629			0.023	0.096	1.734			-0.034	-0.085	1.715			-0.088	-0.093	1.443			-0.093	-0.038	1.195			0.254	0.092	1.554			0.212	-0.100	1.488
0.103	-0.200	1.602			0.142	-0.141	1.645			0.161	0.211	1.651			0.108	0.393	1.628			0.023	0.095	1.734			-0.029	-0.024	1.600			-0.088	-0.097	1.422			-0.089	-0.034	1.185			0.254	0.093	1.553			0.213	-0.100	1.487
0.104	-0.200	1.602			0.142	-0.141	1.645			0.161	0.211	1.651			0.108	0.392	1.627			0.023	0.095	1.733			-0.028	0.000	1.555			-0.089	-0.101	1.408			-0.086	-0.032	1.178			0.254	0.094	1.552			0.214	-0.099	1.486
0.104	-0.200	1.601			0.143	-0.142	1.644			0.161	0.211	1.650			0.108	0.392	1.627			0.022	0.095	1.733			-0.026	0.011	1.534			-0.080	-0.071	1.345			-0.084	-0.030	1.173			0.253	0.094	1.552			0.215	-0.099	1.485
0.104	-0.201	1.601			0.143	-0.142	1.644			0.161	0.210	1.650			0.108	0.392	1.626			0.022	0.095	1.732			-0.025	0.018	1.520			-0.077	-0.059	1.320			-0.082	-0.028	1.168			0.253	0.094	1.551			0.216	-0.099	1.484
0.104	-0.201	1.600			0.143	-0.142	1.643			0.161	0.210	1.649			0.108	0.392	1.625			0.022	0.095	1.732			-0.021	0.022	1.510			-0.064	-0.057	1.305			-0.066	-0.033	1.162			0.253	0.095	1.550			0.217	-0.099	1.483
0.104	-0.201	1.600			0.143	-0.142	1.643			0.161	0.210	1.649			0.108	0.392	1.625			0.021	0.094	1.731			-0.018	0.024	1.502			-0.059	-0.057	1.300			-0.056	-0.035	1.158			0.253	0.095	1.549			0.218	-0.098	1.482
0.105	-0.201	1.599			0.143	-0.143	1.643			0.161	0.210	1.649			0.108	0.392	1.624			0.021	0.094	1.730			-0.015	0.026	1.496			0.004	-0.034	1.280			-0.026	-0.034	1.173			0.252	0.096	1.549			0.219	-0.098	1.481
0.105	-0.202	1.599			0.143	-0.143	1.642			0.161	0.210	1.648			0.108	0.392	1.623			0.021	0.094	1.730			-0.013	0.027	1.490			0.004	-0.038	1.275			-0.022	-0.037	1.167			0.252	0.096	1.548			0.220	-0.098	1.480
0.105	-0.202	1.598			0.144	-0.143	1.642			0.161	0.210	1.648			0.108	0.392	1.623			0.020	0.094	1.729			-0.012	0.029	1.486			-0.010	-0.038	1.271			-0.037	-0.035	1.146			0.252	0.097	1.548			0.221	-0.097	1.479
0.105	-0.202	1.598			0.144	-0.143	1.641			0.161	0.210	1.648			0.108	0.392	1.622			0.020	0.094	1.729			-0.011	0.031	1.482			0.026	-0.026	1.266			-0.032	-0.038	1.140			0.252	0.097	1.547			0.222	-0.097	1.479
0.105	-0.202	1.597			0.144	-0.143	1.641			0.161	0.210	1.648			0.108	0.392	1.621			0.020	0.093	1.728			-0.021	-0.053	1.627			0.080	-0.043	1.431			0.125	-0.016	1.257			0.251	0.097	1.546			0.223	-0.097	1.478
0.105	-0.203	1.597			0.144	-0.144	1.640			0.161	0.209	1.647			0.108	0.392	1.620			0.019	0.093	1.728			0.054	-0.010	1.562			0.160	-0.020	1.356			0.163	-0.011	1.282			0.251	0.098	1.546			0.224	-0.097	1.477
0.105	-0.203	1.597			0.144	-0.144	1.640			0.161	0.209	1.647			0.109	0.392	1.620			0.019	0.093	1.727			0.078	0.003	1.542			0.201	-0.011	1.335			0.190	-0.008	1.301			0.251	0.098	1.546			0.226	-0.097	1.476
0.106	-0.203	1.596			0.144	-0.144	1.639			0.161	0.209	1.647			0.109	0.391	1.619			0.019	0.093	1.726			0.026	-0.068	1.658			0.126	-0.044	1.434			0.039	-0.031	1.173			0.251	0.098	1.545			0.227	-0.096	1.475
0.106	-0.203	1.596			0.144	-0.144	1.639			0.161	0.209	1.646			0.109	0.391	1.618			0.018	0.093	1.726			0.011	-0.018	1.564			0.106	-0.024	1.342			0.028	-0.034	1.158			0.251	0.099	1.545			0.228	-0.096	1.475
0.106	-0.204	1.595			0.144	-0.144	1.639			0.161	0.209	1.646			0.109	0.391	1.618			0.018	0.093	1.725			0.007	-0.002	1.534			0.087	-0.016	1.300			0.003	-0.038	1.134			0.251	0.099	1.544			0.229	-0.096	1.474
0.106	-0.204	1.595			0.144	-0.145	1.638			0.161	0.209	1.645			0.109	0.391	1.617			0.018	0.093	1.725			0.005	0.007	1.517			0.083	-0.013	1.286			-0.006	-0.041	1.124			0.251	0.099	1.544			0.230	-0.096	1.473
0.106	-0.204	1.594			0.145	-0.145	1.638			0.161	0.209	1.645			0.109	0.391	1.616			0.017	0.093	1.724			0.004	0.012	1.506			0.029	-0.031	1.273			-0.011	-0.042	1.117			0.250	0.099	1.543			0.230	-0.096	1.472
0.106	-0.204	1.594			0.145	-0.145	1.637			0.161	0.208	1.645			0.109	0.391	1.616			0.017	0.092	1.724			0.002	0.016	1.498			0.008	-0.037	1.268			-0.018	-0.044	1.107			0.250	0.099	1.543			0.231	-0.096	1.472
0.106	-0.204	1.593			0.145	-0.145	1.637			0.161	0.208	1.644			0.109	0.391	1.615			0.017	0.092	1.723			0.001	0.020	1.491			-0.003	-0.040	1.264			-0.023	-0.046	1.099			0.250	0.100	1.542			0.232	-0.096	1.471
0.106	-0.205	1.593			0.145	-0.146	1.636			0.161	0.208	1.644			0.109	0.391	1.614			0.016	0.092	1.723			0.001	0.022	1.485			-0.011	-0.042	1.262			-0.028	-0.048	1.092			0.250	0.100	1.542			0.233	-0.095	1.470
0.107	-0.205	1.592			0.145	-0.146	1.636			0.161	0.208	1.643			0.109	0.391	1.614			0.016	0.092	1.722			-0.000	0.024	1.481			-0.016	-0.043	1.260			-0.031	-0.049	1.086			0.250	0.100	1.542			0.234	-0.095	1.470
0.107	-0.205	1.592			0.145	-0.146	1.635			0.161	0.208	1.643			0.109	0.391	1.613			0.016	0.092	1.722			-0.001	0.026	1.477			-0.020	-0.044	1.258			-0.033	-0.050	1.081			0.249	0.100	1.541			0.235	-0.095	1.469
0.107	-0.205	1.591			0.145	-0.146	1.635			0.161	0.208	1.642			0.109	0.391	1.613			0.015	0.092	1.721			-0.001	0.028	1.474			-0.025	-0.037	1.223			-0.035	-0.051	1.077			0.249	0.100	1.541			0.236	-0.095	1.468
0.107	-0.206	1.591			0.145	-0.146	1.634			0.162	0.208	1.642			0.109	0.391	1.612			0.015	0.092	1.721			-0.001	0.029	1.471			-0.025	-0.036	1.208			-0.031	-0.053	1.073			0.249	0.101	1.541			0.237	-0.095	1.468
0.107	-0.206	1.591			0.145	-0.147	1.634			0.162	0.207	1.642			0.108	0.391	1.611			0.015	0.092	1.720			0.000	0.030	1.468			-0.022	-0.035	1.198			-0.013	-0.057	1.073			0.249	0.101	1.540			0.238	-0.095	1.467
0.107	-0.206	1.590			0.146	-0.147	1.634			0.162	0.207	1.641			0.108	0.390	1.611			0.014	0.091	1.720			0.001	0.031	1.465			-0.020	-0.034	1.191			-0.003	-0.059	1.072			0.249	0.101	1.540			0.239	-0.095	1.467
0.107	-0.206	1.590			0.146	-0.147	1.633			0.162	0.207	1.641			0.108	0.390	1.610			0.014	0.091	1.719			0.002	0.032	1.463			0.010	-0.037	1.188			0.004	-0.060	1.070			0.248	0.101	1.540			0.240	-0.094	1.466
0.107	-0.206	1.589			0.146	-0.147	1.633			0.162	0.207	1.640			0.108	0.390	1.610			0.013	0.091	1.719			-0.006	-0.010	1.503			0.017	-0.036	1.216			0.011	-0.061	1.068			0.248	0.101	1.539			0.241	-0.094	1.465
0.107	-0.207	1.589			0.146	-0.147	1.633			0.162	0.207	1.640			0.108	0.390	1.609			0.013	0.091	1.719			-0.002	-0.004	1.495			0.080	-0.023	1.243			0.016	-0.062	1.065			0.248	0.101	1.539			0.243	-0.094	1.464
0.108	-0.207	1.589			0.146	-0.147	1.632			0.162	0.207	1.640			0.108	0.390	1.609			0.013	0.091	1.718			0.001	0.000	1.490			0.104	-0.017	1.253			0.020	-0.063	1.062			0.248	0.102	1.539			0.244	-0.094	1.464
0.108	-0.207	1.589			0.146	-0.148	1.632			0.162	0.207	1.639			0.108	0.390	1.608			0.012	0.091	1.718			-0.004	-0.022	1.512			0.114	-0.016	1.264			0.024	-0.063	1.059			0.247	0.102	1.538			0.245	-0.094	1.463
0.108	-0.207	1.588			0.146	-0.148	1.632			0.162	0.206	1.639			0.108	0.390	1.608			0.012	0.091	1.718			0.001	-0.012	1.501			0.123	-0.015	1.266			0.028	-0.063	1.057			0.247	0.102	1.538			0.246	-0.093	1.462
0.108	-0.207	1.588			0.146	-0.148	1.631			0.162	0.206	1.639			0.108	0.390	1.607			0.012	0.090	1.717			0.005	-0.005	1.494			0.087	-0.023	1.261			0.032	-0.064	1.054			0.247	0.102	1.538			0.247	-0.093	1.461
0.108	-0.208	1.588			0.146	-0.148	1.631			0.162	0.206	1.638			0.108	0.390	1.607			0.012	0.090	1.717			0.008	-0.000	1.488			0.105	-0.019	1.262			0.036	-0.064	1.052			0.247	0.102	1.538			0.248	-0.093	1.461
0.108	-0.208	1.587			0.146	-0.148	1.631			0.162	0.206	1.638			0.107	0.390	1.606			0.011	0.090	1.717			0.010	0.004	1.484			0.116	-0.017	1.263			0.040	-0.064	1.050			0.247	0.102	1.538			0.249	-0.093	1.460
0.108	-0.208	1.587			0.146	-0.148	1.631			0.162	0.206	1.638			0.107	0.390	1.605			0.011	0.090	1.716			0.012	0.007	1.480			0.123	-0.016	1.263			0.043	-0.064	1.048			0.247	0.102	1.537			0.250	-0.093	1.460
0.108	-0.208	1.587			0.146	-0.148	1.630			0.162	0.206	1.637			0.107	0.389	1.605			0.011	0.090	1.716			0.014	0.010	1.477			0.090	-0.023	1.259			0.046	-0.064	1.046			0.246	0.102	1.537			0.252	-0.093	1.459
0.108	-0.208	1.587			0.146	-0.149	1.630			0.162	0.206	1.637			0.106	0.389	1.604			0.010	0.090	1.716			0.016	0.012	1.474			0.077	-0.026	1.258			0.049	-0.064	1.045			0.246	0.102	1.537			0.253	-0.092	1.458
0.108	-0.208	1.587			0.146	-0.149	1.630			0.162	0.206	1.637			0.106	0.389	1.604			0.010	0.089	1.716			0.017	0.014	1.472			0.074	-0.027	1.258			0.051	-0.064	1.043			0.246	0.102	1.537			0.254	-0.092	1.458
0.108	-0.208	1.586			0.146	-0.149	1.630			0.161	0.205	1.637			0.106	0.389	1.603			0.009	0.089	1.715			0.018	0.015	1.470			0.071	-0.028	1.257			0.053	-0.064	1.042			0.246	0.102	1.537			0.255	-0.092	1.458
0.108	-0.208	1.586			0.146	-0.149	1.630			0.161	0.205	1.636			0.105	0.388	1.602			0.009	0.089	1.715			0.019	0.017	1.469			0.065	-0.029	1.257			0.055	-0.064	1.041			0.246	0.103	1.537			0.256	-0.092	1.457
0.108	-0.208	1.586			0.146	-0.149	1.630			0.161	0.205	1.636			0.104	0.388	1.602			0.009	0.088	1.715			0.020	0.018	1.467			0.063	-0.029	1.257			0.056	-0.064	1.039			0.246	0.103	1.536			0.257	-0.092	1.457
0.108	-0.209	1.586			0.146	-0.149	1.629			0.161	0.205	1.636			0.103	0.387	1.601			0.008	0.088	1.715			0.021	0.019	1.466			0.061	-0.029	1.257			0.058	-0.064	1.038			0.245	0.103	1.536			0.257	-0.092	1.457
0.108	-0.209	1.586			0.146	-0.149	1.629			0.161	0.205	1.636			0.102	0.387	1.600			0.008	0.088	1.715			0.021	0.020	1.465			0.058	-0.030	1.256			0.060	-0.063	1.037			0.245	0.103	1.536			0.258	-0.092	1.456
0.108	-0.209	1.586			0.146	-0.149	1.629			0.161	0.205	1.636			0.101	0.386	1.599			0.007	0.087	1.715			0.022	0.021	1.464			0.059	-0.027	1.228			0.061	-0.063	1.036			0.245	0.102	1.536			0.259	-0.092	1.456
0.108	-0.209	1.585			0.146	-0.149	1.629			0.161	0.205	1.635			0.100	0.386	1.599			0.007	0.087	1.715			0.023	0.022	1.463			0.060	-0.025	1.215			0.063	-0.062	1.036			0.245	0.102	1.536			0.260	-0.092	1.456
0.108	-0.209	1.585			0.146	-0.149	1.629			0.161	0.204	1.635			0.099	0.385	1.598			0.006	0.087	1.715			0.023	0.023	1.462			0.060	-0.024	1.208			0.066	-0.062	1.035			0.245	0.102	1.536			0.261	-0.092	1.456
0.108	-0.209	1.585			0.146	-0.149	1.629			0.161	0.204	1.635			0.098	0.384	1.597			0.006	0.086	1.715			0.024	0.024	1.461			0.061	-0.024	1.203			0.068	-0.061	1.035			0.245	0.102	1.536			0.262	-0.092	1.455
0.108	-0.209	1.585			0.146	-0.149	1.629			0.161	0.204	1.635			0.097	0.384	1.597			0.005	0.086	1.715			0.024	0.024	1.461			0.061	-0.023	1.199			0.069	-0.060	1.034			0.244	0.102	1.536			0.263	-0.092	1.455
0.108	-0.209	1.585			0.146	-0.150	1.629			0.161	0.204	1.635			0.095	0.383	1.596			0.005	0.085	1.716			0.025	0.025	1.460			0.061	-0.023	1.195			0.071	-0.060	1.034			0.244	0.102	1.536			0.264	-0.092	1.455
0.108	-0.209	1.585			0.146	-0.150	1.628			0.160	0.203	1.635			0.094	0.382	1.595			0.005	0.085	1.716			0.026	0.026	1.460			0.061	-0.023	1.193			0.073	-0.059	1.033			0.244	0.102	1.537			0.265	-0.092	1.455
0.108	-0.209	1.585			0.146	-0.150	1.628			0.160	0.203	1.635			0.093	0.381	1.595			0.004	0.084	1.716			0.026	0.026	1.459			0.061	-0.022	1.190			0.076	-0.058	1.032			0.244	0.102	1.537			0.266	-0.092	1.455
0.108	-0.210	1.585			0.146	-0.150	1.628			0.160	0.203	1.635			0.091	0.381	1.594			0.004	0.084	1.716			0.027	0.027	1.459			0.061	-0.022	1.188			0.081	-0.057	1.032			0.243	0.101	1.537			0.267	-0.092	1.455
0.108	-0.210	1.585			0.145	-0.150	1.628			0.160	0.202	1.635			0.090	0.380	1.594			0.003	0.083	1.717			0.028	0.027	1.459			0.062	-0.022	1.186			0.086	-0.056	1.032			0.243	0.101	1.537			0.269	-0.092	1.455
0.107	-0.210	1.585			0.145	-0.151	1.628			0.159	0.202	1.635			0.089	0.379	1.594			0.003	0.082	1.717			0.028	0.028	1.459			0.109	-0.019	1.210			0.090	-0.055	1.032			0.243	0.101	1.538			0.270	-0.092	1.455
0.107	-0.211	1.585			0.145	-0.151	1.628			0.159	0.201	1.635			0.087	0.378	1.594			0.002	0.082	1.718			0.029	0.028	1.459			0.124	-0.017	1.217			0.095	-0.054	1.031			0.243	0.100	1.538			0.271	-0.092	1.455
0.107	-0.211	1.585			0.145	-0.152	1.628			0.159	0.201	1.635			0.086	0.378	1.594			0.002	0.081	1.718			0.031	0.029	1.459			0.137	-0.017	1.222			0.108	-0.054	1.033			0.242	0.100	1.539			0.272	-0.092	1.455
0.107	-0.211	1.585			0.145	-0.152	1.628			0.158	0.200	1.635			0.085	0.377	1.594			0.002	0.081	1.718			0.032	0.029	1.459			0.145	-0.016	1.226			0.117	-0.054	1.034			0.242	0.100	1.539			0.274	-0.092	1.455
0.106	-0.212	1.585			0.144	-0.152	1.628			0.158	0.200	1.636			0.083	0.376	1.594			0.001	0.080	1.719			0.034	0.030	1.460			0.150	-0.016	1.228			0.123	-0.053	1.033			0.242	0.099	1.540			0.275	-0.092	1.456
0.106	-0.212	1.585			0.144	-0.153	1.629			0.157	0.199	1.636			0.082	0.376	1.594			0.001	0.080	1.719			0.035	0.030	1.460			0.155	-0.015	1.229			0.128	-0.053	1.033			0.242	0.099	1.540			0.276	-0.092	1.456
0.106	-0.213	1.585			0.144	-0.153	1.629			0.157	0.199	1.636			0.081	0.375	1.594			0.001	0.079	1.719			0.036	0.030	1.460			0.159	-0.015	1.231			0.134	-0.053	1.033			0.242	0.099	1.541			0.277	-0.092	1.456
0.106	-0.213	1.585			0.143	-0.154	1.629			0.156	0.198	1.637			0.080	0.375	1.594			0.000	0.079	1.720			0.038	0.031	1.461			0.163	-0.014	1.232			0.140	-0.053	1.033			0.241	0.098	1.541			0.278	-0.092	1.456
0.105	-0.214	1.585			0.143	-0.154	1.629			0.156	0.198	1.637			0.079	0.374	1.594			-0.000	0.078	1.720			0.039	0.031	1.462			0.166	-0.014	1.233			0.145	-0.052	1.033			0.241	0.098	1.542			0.280	-0.092	1.457
0.105	-0.214	1.585			0.143	-0.155	1.629			0.155	0.198	1.638			0.078	0.374	1.594			-0.000	0.078	1.721			0.040	0.031	1.462			0.139	-0.018	1.246			0.148	-0.052	1.031			0.241	0.098	1.543			0.281	-0.092	1.457
0.105	-0.214	1.585			0.142	-0.155	1.629			0.155	0.197	1.638			0.077	0.373	1.594			-0.001	0.077	1.721			0.042	0.032	1.463			0.149	-0.017	1.246			0.153	-0.052	1.030			0.241	0.097	1.543			0.282	-0.092	1.457
0.105	-0.215	1.585			0.142	-0.156	1.629			0.154	0.197	1.639			0.076	0.373	1.595			-0.001	0.077	1.722			0.043	0.032	1.464			0.157	-0.015	1.246			0.158	-0.052	1.030			0.241	0.097	1.544			0.283	-0.092	1.458
0.104	-0.215	1.585			0.142	-0.156	1.630			0.154	0.196	1.639			0.075	0.372	1.595			-0.002	0.077	1.722			0.044	0.032	1.465			0.163	-0.014	1.247			0.163	-0.051	1.029			0.241	0.097	1.544			0.284	-0.092	1.458
0.104	-0.215	1.586			0.141	-0.157	1.630			0.153	0.196	1.640			0.074	0.372	1.595			-0.002	0.076	1.723			0.046	0.032	1.466			0.167	-0.013	1.247			0.168	-0.051	1.028			0.240	0.096	1.545			0.285	-0.092	1.459
0.104	-0.216	1.586			0.141	-0.157	1.630			0.152	0.195	1.641			0.073	0.372	1.595			-0.002	0.076	1.723			0.047	0.033	1.466			0.172	-0.013	1.248			0.172	-0.050	1.027			0.240	0.096	1.545			0.286	-0.092	1.459
0.103	-0.216	1.586			0.140	-0.157	1.630			0.152	0.195	1.641			0.072	0.371	1.596			-0.003	0.076	1.724			0.048	0.033	1.467			0.175	-0.012	1.248			0.176	-0.050	1.025			0.240	0.096	1.546			0.287	-0.092	1.459
0.103	-0.217	1.586			0.140	-0.158	1.631			0.151	0.195	1.642			0.071	0.371	1.596			-0.003	0.075	1.725			0.049	0.033	1.468			0.161	-0.015	1.237			0.180	-0.049	1.024			0.240	0.096	1.546			0.288	-0.092	1.460
0.103	-0.217	1.586			0.140	-0.158	1.631			0.151	0.194	1.642			0.071	0.371	1.596			-0.003	0.075	1.725			0.050	0.033	1.469			0.155	-0.017	1.230			0.183	-0.049	1.023			0.240	0.095	1.547			0.289	-0.092	1.460
0.102	-0.217	1.587			0.139	-0.158	1.631			0.150	0.194	1.643			0.070	0.370	1.597			-0.004	0.075	1.725			0.051	0.034	1.469			0.151	-0.017	1.227			0.187	-0.048	1.021			0.240	0.095	1.547			0.290	-0.091	1.460
0.102	-0.218	1.587			0.139	-0.159	1.631			0.150	0.194	1.643			0.068	0.370	1.597			-0.004	0.075	1.726			0.052	0.034	1.470			0.148	-0.018	1.224			0.192	-0.047	1.019			0.240	0.095	1.548			0.291	-0.091	1.461
0.102	-0.218	1.587			0.138	-0.159	1.632			0.149	0.194	1.644			0.067	0.370	1.598			-0.005	0.074	1.726			0.053	0.034	1.471			0.147	-0.018	1.222			0.196	-0.047	1.017			0.240	0.095	1.548			0.291	-0.091	1.461
0.101	-0.218	1.587			0.138	-0.159	1.632			0.148	0.193	1.644			0.067	0.370	1.598			-0.005	0.074	1.727			0.054	0.034	1.472			0.146	-0.019	1.221			0.201	-0.046	1.015			0.240	0.094	1.549			0.292	-0.091	1.461
0.101	-0.218	1.587			0.138	-0.160	1.632			0.148	0.193	1.645			0.066	0.370	1.599			-0.005	0.074	1.728			0.055	0.034	1.473			0.145	-0.019	1.220			0.206	-0.046	1.014			0.240	0.094	1.549			0.293	-0.091	1.461
0.101	-0.219	1.587			0.137	-0.160	1.632			0.147	0.193	1.645			0.065	0.370	1.599			-0.006	0.073	1.728			0.056	0.034	1.474			0.145	-0.019	1.220			0.211	-0.045	1.012			0.240	0.094	1.549			0.294	-0.091	1.462
0.101	-0.219	1.588			0.137	-0.160	1.633			0.147	0.193	1.646			0.064	0.369	1.600			-0.007	0.073	1.729			0.057	0.035	1.475			0.145	-0.019	1.219			0.215	-0.045	1.011			0.240	0.094	1.550			0.294	-0.091	1.462
0.100	-0.219	1.588			0.136	-0.160	1.633			0.146	0.192	1.646			0.063	0.369	1.600			-0.007	0.073	1.729			0.058	0.035	1.476			0.145	-0.019	1.219			0.219	-0.045	1.010			0.240	0.094	1.550			0.295	-0.091	1.462
0.100	-0.219	1.588			0.136	-0.160	1.633			0.145	0.192	1.647			0.062	0.369	1.600			-0.008	0.072	1.730			0.059	0.035	1.476			0.145	-0.019	1.218			0.224	-0.044	1.010			0.240	0.093	1.551			0.296	-0.091	1.462
0.100	-0.219	1.588			0.136	-0.161	1.633			0.145	0.192	1.647			0.062	0.369	1.601			-0.009	0.072	1.730			0.059	0.035	1.477			0.145	-0.020	1.218			0.228	-0.044	1.009			0.240	0.093	1.551			0.296	-0.091	1.462
0.099	-0.219	1.588			0.135	-0.161	1.634			0.144	0.192	1.648			0.061	0.369	1.601			-0.009	0.072	1.731			0.060	0.035	1.478			0.145	-0.020	1.217			0.232	-0.044	1.008			0.240	0.093	1.551			0.297	-0.091	1.463
0.099	-0.220	1.588			0.135	-0.161	1.634			0.144	0.192	1.648			0.060	0.369	1.601			-0.010	0.071	1.731			0.061	0.035	1.479			0.145	-0.020	1.235			0.236	-0.044	1.008			0.239	0.093	1.552			0.298	-0.091	1.463
0.099	-0.220	1.588			0.135	-0.161	1.634			0.143	0.192	1.648			0.059	0.369	1.602			-0.011	0.071	1.732			0.062	0.035	1.480			0.147	-0.020	1.234			0.240	-0.043	1.007			0.239	0.093	1.552			0.298	-0.090	1.463
0.099	-0.220	1.589			0.134	-0.161	1.634			0.142	0.192	1.649			0.059	0.369	1.602			-0.011	0.070	1.732			0.062	0.035	1.481			0.148	-0.020	1.234			0.244	-0.043	1.007			0.239	0.092	1.553			0.299	-0.090	1.463
0.099	-0.220	1.589			0.134	-0.161	1.634			0.142	0.191	1.649			0.058	0.369	1.602			-0.012	0.070	1.732			0.063	0.035	1.481			0.149	-0.020	1.234			0.247	-0.043	1.006			0.239	0.092	1.553			0.299	-0.090	1.463
0.098	-0.220	1.589			0.134	-0.161	1.635			0.141	0.191	1.649			0.058	0.369	1.602			-0.013	0.070	1.733			0.064	0.035	1.482			0.150	-0.020	1.234			0.251	-0.043	1.006			0.239	0.092	1.553			0.300	-0.090	1.463
0.098	-0.220	1.589			0.133	-0.161	1.635			0.141	0.191	1.650			0.057	0.368	1.602			-0.014	0.069	1.733			0.064	0.035	1.483			0.151	-0.020	1.234			0.255	-0.042	1.006			0.239	0.092	1.554			0.301	-0.090	1.464
0.098	-0.220	1.589			0.133	-0.161	1.635			0.140	0.191	1.650			0.057	0.368	1.602			-0.014	0.069	1.733			0.065	0.035	1.484			0.152	-0.020	1.234			0.258	-0.042	1.005			0.239	0.092	1.554			0.301	-0.090	1.464
0.098	-0.220	1.589			0.133	-0.161	1.635			0.140	0.191	1.650			0.056	0.368	1.602			-0.015	0.069	1.734			0.065	0.035	1.484			0.153	-0.020	1.234			0.262	-0.042	1.004			0.239	0.092	1.554			0.302	-0.090	1.464
0.097	-0.220	1.589			0.133	-0.161	1.635			0.139	0.191	1.650			0.055	0.368	1.603			-0.016	0.068	1.734			0.066	0.034	1.485			0.154	-0.020	1.234			0.266	-0.042	1.003			0.239	0.092	1.554			0.302	-0.089	1.464
0.097	-0.220	1.589			0.132	-0.161	1.635			0.139	0.191	1.650			0.055	0.368	1.603			-0.017	0.068	1.734			0.066	0.034	1.485			0.155	-0.020	1.234			0.269	-0.042	1.002			0.239	0.091	1.555			0.303	-0.089	1.463
0.097	-0.220	1.589			0.132	-0.161	1.635			0.138	0.191	1.650			0.054	0.368	1.603			-0.017	0.067	1.734			0.067	0.034	1.486			0.156	-0.020	1.234			0.272	-0.042	1.001			0.239	0.091	1.555			0.304	-0.088	1.463
0.097	-0.220	1.589			0.132	-0.161	1.636			0.138	0.191	1.650			0.054	0.368	1.603			-0.018	0.067	1.734			0.067	0.034	1.486			0.157	-0.020	1.233			0.275	-0.042	1.000			0.239	0.091	1.555			0.304	-0.088	1.463
0.097	-0.220	1.589			0.131	-0.161	1.636			0.137	0.191	1.651			0.053	0.368	1.603			-0.019	0.067	1.734			0.068	0.034	1.487			0.158	-0.020	1.233			0.278	-0.042	0.999			0.239	0.091	1.555			0.306	-0.087	1.462
0.097	-0.220	1.590			0.131	-0.161	1.636			0.137	0.190	1.651			0.052	0.368	1.603			-0.019	0.066	1.734			0.068	0.034	1.487			0.162	-0.020	1.246			0.282	-0.042	1.000			0.239	0.091	1.556			0.307	-0.087	1.462
0.096	-0.220	1.590			0.131	-0.161	1.636			0.136	0.190	1.651			0.052	0.368	1.603			-0.020	0.066	1.735			-0.002	-0.041	1.655			0.085	-0.062	1.456			0.125	-0.072	1.377			0.239	0.091	1.556			0.307	-0.086	1.462
0.096	-0.220	1.590			0.130	-0.161	1.636			0.136	0.190	1.651			0.051	0.368	1.603			-0.021	0.066	1.735			-0.038	-0.079	1.740			0.020	-0.090	1.478			0.071	-0.090	1.383			0.239	0.091	1.556			0.308	-0.085	1.462
0.096	-0.220	1.590			0.130	-0.161	1.636			0.135	0.190	1.651			0.050	0.368	1.603			-0.021	0.065	1.735			-0.051	-0.092	1.770			-0.022	-0.122	1.518			0.032	-0.111	1.440			0.239	0.091	1.556			0.309	-0.085	1.462
0.096	-0.220	1.590			0.130	-0.161	1.636			0.135	0.190	1.651			0.050	0.368	1.603			-0.022	0.065	1.735			-0.059	-0.100	1.788			-0.036	-0.132	1.533			0.014	-0.119	1.466			0.239	0.091	1.556			0.310	-0.084	1.462
0.096	-0.220	1.590			0.130	-0.161	1.636			0.134	0.190	1.651			0.049	0.368	1.603			-0.023	0.065	1.735			-0.064	-0.106	1.802			-0.045	-0.139	1.545			0.003	-0.124	1.484			0.239	0.091	1.557			0.311	-0.084	1.461
0.095	-0.220	1.590			0.129	-0.161	1.636			0.134	0.190	1.651			0.048	0.368	1.603			-0.023	0.064	1.735			-0.069	-0.111	1.814			-0.052	-0.144	1.554			-0.006	-0.127	1.499			0.239	0.091	1.557			0.312	-0.083	1.461
0.095	-0.220	1.590			0.129	-0.161	1.636			0.133	0.190	1.651			0.048	0.368	1.603			-0.024	0.064	1.735			-0.073	-0.116	1.824			-0.058	-0.149	1.563			-0.013	-0.131	1.511			0.239	0.091	1.557			0.312	-0.082	1.460
0.095	-0.220	1.590			0.129	-0.161	1.636			0.133	0.190	1.651			0.047	0.368	1.603			-0.025	0.064	1.735			-0.077	-0.120	1.834			-0.063	-0.153	1.569			-0.018	-0.134	1.519			0.239	0.091	1.557			0.313	-0.081	1.460
0.095	-0.220	1.590			0.128	-0.161	1.636			0.132	0.190	1.651			0.046	0.368	1.603			-0.025	0.063	1.735			-0.081	-0.124	1.842			-0.067	-0.156	1.573			-0.021	-0.137	1.522			0.239	0.091	1.557			0.314	-0.081	1.460
0.095	-0.220	1.590			0.128	-0.161	1.636			0.132	0.190	1.651			0.046	0.368	1.602			-0.026	0.063	1.735			-0.084	-0.126	1.849			-0.070	-0.159	1.575			-0.023	-0.139	1.523			0.239	0.091	1.558			0.315	-0.080	1.460
0.094	-0.220	1.590			0.128	-0.161	1.636			0.131	0.190	1.650			0.045	0.368	1.602			-0.026	0.063	1.735			-0.087	-0.128	1.855			-0.071	-0.161	1.574			-0.023	-0.141	1.521			0.239	0.091	1.558			0.315	-0.080	1.460
0.094	-0.219	1.590			0.127	-0.161	1.636			0.131	0.190	1.650			0.044	0.368	1.602			-0.027	0.063	1.735			-0.089	-0.129	1.859			-0.072	-0.162	1.573			-0.022	-0.142	1.519			0.239	0.091	1.558			0.316	-0.079	1.460
0.094	-0.219	1.590			0.127	-0.160	1.637			0.130	0.190	1.650			0.044	0.368	1.602			-0.028	0.063	1.735			-0.090	-0.130	1.861			-0.071	-0.163	1.571			-0.021	-0.142	1.516			0.239	0.091	1.558			0.317	-0.079	1.460
0.094	-0.219	1.590			0.127	-0.160	1.637			0.130	0.190	1.650			0.043	0.368	1.602			-0.028	0.063	1.735			-0.091	-0.129	1.861			-0.071	-0.164	1.569			-0.020	-0.143	1.513			0.239	0.091	1.558			0.318	-0.078	1.460
0.093	-0.219	1.590			0.126	-0.160	1.637			0.129	0.190	1.650			0.043	0.368	1.602			-0.029	0.062	1.735			-0.091	-0.129	1.861			-0.070	-0.164	1.567			-0.019	-0.143	1.510			0.239	0.091	1.559			0.319	-0.077	1.460
0.093	-0.219	1.590			0.126	-0.160	1.637			0.128	0.190	1.650			0.042	0.368	1.602			-0.029	0.062	1.734			-0.092	-0.128	1.861			-0.069	-0.164	1.565			-0.018	-0.143	1.508			0.239	0.091	1.559			0.328	-0.018	1.413
0.093	-0.219	1.590			0.126	-0.160	1.637			0.128	0.190	1.650			0.042	0.368	1.602			-0.030	0.062	1.734			-0.092	-0.127	1.860			-0.069	-0.164	1.563			-0.016	-0.143	1.506			0.239	0.091	1.559			0.332	0.006	1.394
0.093	-0.219	1.590			0.125	-0.160	1.637			0.127	0.190	1.650			0.041	0.368	1.602			-0.030	0.062	1.734			-0.092	-0.126	1.858			-0.068	-0.165	1.562			-0.015	-0.145	1.504			0.239	0.091	1.559			0.334	0.017	1.385
0.092	-0.218	1.590			0.125	-0.159	1.637			0.127	0.190	1.650			0.041	0.368	1.601			-0.031	0.062	1.734			-0.092	-0.125	1.857			-0.067	-0.165	1.561			-0.014	-0.145	1.502			0.238	0.091	1.559			0.335	0.024	1.380
0.092	-0.218	1.590			0.125	-0.159	1.637			0.126	0.190	1.649			0.041	0.368	1.601			-0.031	0.062	1.734			-0.092	-0.124	1.855			-0.066	-0.165	1.559			-0.013	-0.145	1.501			0.238	0.091	1.559			0.336	0.029	1.376
0.092	-0.218	1.590			0.124	-0.159	1.637			0.126	0.189	1.649			0.040	0.368	1.601			-0.032	0.062	1.734			-0.092	-0.122	1.853			-0.066	-0.165	1.558			-0.012	-0.145	1.499			0.238	0.091	1.559			0.337	0.033	1.372
0.092	-0.218	1.590			0.124	-0.159	1.637			0.125	0.189	1.649			0.040	0.368	1.601			-0.032	0.062	1.734			-0.091	-0.121	1.851			-0.065	-0.166	1.557			-0.011	-0.146	1.498			0.238	0.091	1.560			0.338	0.036	1.370
0.092	-0.218	1.590			0.124	-0.159	1.637			0.124	0.189	1.649			0.039	0.368	1.601			-0.033	0.062	1.734			-0.091	-0.120	1.850			-0.065	-0.166	1.556			-0.011	-0.146	1.497			0.238	0.091	1.560			0.338	0.040	1.367
0.091	-0.217	1.590			0.124	-0.159	1.637			0.124	0.189	1.649			0.039	0.368	1.601			-0.033	0.062	1.734			-0.091	-0.120	1.848			-0.065	-0.166	1.555			-0.010	-0.146	1.496			0.238	0.091	1.560			0.339	0.043	1.365
0.091	-0.217	1.590			0.123	-0.158	1.637			0.124	0.189	1.649			0.039	0.368	1.601			-0.034	0.061	1.734			-0.090	-0.119	1.847			-0.065	-0.166	1.554			-0.010	-0.146	1.495			0.238	0.091	1.560			0.339	0.045	1.363
0.091	-0.217	1.590			0.123	-0.158	1.637			0.123	0.189	1.649			0.038	0.368	1.601			-0.034	0.061	1.734			-0.090	-0.118	1.845			-0.064	-0.165	1.553			-0.009	-0.146	1.493			0.238	0.091	1.560			0.340	0.047	1.361
0.091	-0.217	1.590			0.123	-0.158	1.637			0.123	0.189	1.649			0.038	0.368	1.601			-0.035	0.061	1.733			-0.090	-0.116	1.843			-0.063	-0.164	1.551			-0.008	-0.145	1.491			0.238	0.091	1.560			0.340	0.049	1.360
0.091	-0.217	1.590			0.122	-0.158	1.637			0.122	0.189	1.649			0.038	0.368	1.600			-0.035	0.061	1.733			-0.089	-0.115	1.841			-0.062	-0.163	1.550			-0.007	-0.144	1.490			0.238	0.091	1.560			0.341	0.050	1.359
0.091	-0.217	1.590			0.122	-0.158	1.637			0.122	0.189	1.648			0.038	0.368	1.600			-0.035	0.061	1.733			-0.089	-0.114	1.839			-0.062	-0.162	1.548			-0.006	-0.143	1.488			0.238	0.091	1.560			0.341	0.050	1.359
0.090	-0.216	1.590			0.122	-0.158	1.637			0.122	0.189	1.648			0.037	0.368	1.600			-0.036	0.061	1.733			-0.088	-0.113	1.837			-0.061	-0.161	1.547			-0.005	-0.143	1.487			0.238	0.091	1.561			0.341	0.050	1.360
0.090	-0.216	1.590			0.122	-0.158	1.637			0.121	0.189	1.648			0.037	0.368	1.600			-0.036	0.061	1.732			-0.088	-0.112	1.835			-0.060	-0.160	1.546			-0.004	-0.142	1.486			0.238	0.091	1.561			0.341	0.050	1.360
0.090	-0.216	1.590			0.122	-0.157	1.637			0.121	0.189	1.648			0.037	0.368	1.600			-0.036	0.062	1.732			-0.088	-0.111	1.834			-0.059	-0.159	1.544			-0.003	-0.141	1.484			0.238	0.091	1.561			0.342	0.049	1.361
0.090	-0.216	1.590			0.121	-0.157	1.637			0.121	0.189	1.648			0.037	0.368	1.600			-0.036	0.062	1.732			-0.087	-0.110	1.832			-0.059	-0.159	1.543			-0.003	-0.141	1.483			0.238	0.091	1.561			0.343	0.049	1.361
0.090	-0.216	1.590			0.121	-0.157	1.637			0.120	0.189	1.648			0.036	0.368	1.600			-0.037	0.062	1.732			-0.087	-0.109	1.831			-0.058	-0.158	1.542			-0.002	-0.140	1.482			0.238	0.091	1.561			0.343	0.049	1.361
0.090	-0.216	1.590			0.121	-0.157	1.637			0.120	0.189	1.648			0.036	0.368	1.600			-0.037	0.062	1.731			-0.087	-0.108	1.829			-0.058	-0.155	1.541			-0.001	-0.138	1.480			0.238	0.092	1.561			0.344	0.048	1.362
0.090	-0.216	1.590			0.121	-0.157	1.637			0.120	0.189	1.648			0.036	0.368	1.600			-0.037	0.062	1.731			-0.086	-0.107	1.828			-0.057	-0.154	1.539			-0.001	-0.137	1.479			0.238	0.092	1.561			0.344	0.048	1.364
0.090	-0.216	1.590			0.121	-0.157	1.637			0.120	0.189	1.648			0.036	0.368	1.600			-0.037	0.062	1.731			-0.086	-0.106	1.827			-0.057	-0.153	1.539			-0.001	-0.136	1.478			0.238	0.092	1.561			0.345	0.047	1.365
0.089	-0.216	1.590			0.120	-0.157	1.637			0.120	0.189	1.648			0.036	0.368	1.599			-0.037	0.062	1.731			-0.086	-0.106	1.826			-0.057	-0.152	1.538			-0.000	-0.136	1.477			0.238	0.092	1.561			0.345	0.046	1.366
0.089	-0.215	1.590			0.120	-0.157	1.637			0.119	0.189	1.648			0.035	0.368	1.599			-0.038	0.063	1.730			-0.086	-0.105	1.824			-0.056	-0.151	1.537			0.000	-0.135	1.477			0.238	0.092	1.562			0.345	0.045	1.367
0.089	-0.215	1.590			0.120	-0.157	1.637			0.119	0.189	1.648			0.035	0.368	1.599			-0.038	0.063	1.730			-0.085	-0.104	1.823			-0.056	-0.151	1.536			0.001	-0.135	1.476			0.238	0.092	1.562			0.346	0.044	1.368
0.089	-0.215	1.590			0.120	-0.157	1.637			0.119	0.189	1.648			0.035	0.368	1.599			-0.038	0.063	1.730			-0.085	-0.104	1.822			-0.056	-0.150	1.536			0.001	-0.134	1.475			0.238	0.092	1.562			0.346	0.043	1.369
0.089	-0.215	1.590			0.120	-0.156	1.637			0.119	0.189	1.647			0.035	0.368	1.599			-0.038	0.063	1.729			-0.085	-0.103	1.820			-0.055	-0.150	1.535			0.002	-0.134	1.474			0.238	0.092	1.562			0.346	0.042	1.370
0.089	-0.215	1.590			0.120	-0.156	1.637			0.119	0.189	1.647			0.035	0.368	1.599			-0.038	0.064	1.729			-0.084	-0.102	1.819			-0.055	-0.149	1.534			0.002	-0.134	1.473			0.238	0.092	1.562			0.346	0.042	1.371
0.089	-0.215	1.590			0.120	-0.156	1.637			0.118	0.189	1.647			0.035	0.368	1.599			-0.038	0.064	1.729			-0.084	-0.102	1.818			-0.054	-0.149	1.533			0.003	-0.133	1.472			0.238	0.092	1.562			0.346	0.041	1.372
0.089	-0.215	1.590			0.119	-0.156	1.637			0.118	0.189	1.647			0.035	0.368	1.598			-0.038	0.065	1.728			-0.084	-0.101	1.816			-0.054	-0.149	1.532			0.004	-0.133	1.471			0.238	0.092	1.562			0.347	0.040	1.372
0.089	-0.215	1.590			0.119	-0.156	1.637			0.118	0.189	1.647			0.035	0.368	1.598			-0.038	0.065	1.728			-0.083	-0.101	1.815			-0.053	-0.148	1.531			0.004	-0.133	1.471			0.238	0.092	1.562			0.347	0.040	1.373
0.089	-0.215	1.590			0.119	-0.156	1.637			0.118	0.189	1.647			0.035	0.368	1.598			-0.038	0.065	1.728			-0.083	-0.100	1.814			-0.053	-0.148	1.531			0.005	-0.133	1.470			0.238	0.092	1.562			0.347	0.039	1.374
0.089	-0.215	1.590			0.119	-0.156	1.637			0.118	0.189	1.647			0.035	0.368	1.598			-0.038	0.066	1.727			-0.083	-0.100	1.813			-0.052	-0.149	1.530			0.006	-0.133	1.469			0.238	0.092	1.562			0.347	0.039	1.374
0.089	-0.215	1.590			0.119	-0.156	1.637			0.118	0.189	1.647			0.035	0.368	1.598			-0.038	0.066	1.727			-0.082	-0.099	1.812			-0.052	-0.149	1.529			0.006	-0.134	1.468			0.238	0.092	1.562			0.347	0.038	1.375
0.089	-0.215	1.590			0.119	-0.156	1.637			0.118	0.189	1.647			0.035	0.368	1.597			-0.038	0.066	1.727			-0.082	-0.099	1.811			-0.051	-0.149	1.529			0.007	-0.134	1.467			0.238	0.092	1.562			0.347	0.038	1.375
0.089	-0.215	1.590			0.119	-0.156	1.637			0.118	0.189	1.647			0.035	0.368	1.597			-0.038	0.067	1.727			-0.082	-0.098	1.810			-0.051	-0.149	1.528			0.007	-0.134	1.467			0.238	0.092	1.563			0.348	0.037	1.376
0.089	-0.215	1.590			0.119	-0.156	1.637			0.118	0.190	1.647			0.035	0.368	1.597			-0.038	0.067	1.726			-0.082	-0.098	1.809			-0.050	-0.149	1.527			0.008	-0.134	1.466			0.238	0.092	1.563			0.348	0.037	1.376
0.088	-0.214	1.590			0.119	-0.156	1.637			0.118	0.190	1.646			0.035	0.368	1.597			-0.038	0.067	1.726			-0.081	-0.098	1.808			-0.050	-0.149	1.527			0.009	-0.134	1.465			0.238	0.093	1.563			0.348	0.036	1.377
0.088	-0.214	1.590			0.119	-0.156	1.637			0.118	0.190	1.646			0.035	0.368	1.596			-0.038	0.067	1.726			-0.081	-0.098	1.807			-0.049	-0.149	1.526			0.009	-0.134	1.465			0.239	0.093	1.563			0.348	0.036	1.377
0.088	-0.214	1.590			0.119	-0.156	1.637			0.118	0.190	1.646			0.035	0.368	1.596			-0.038	0.068	1.726			-0.081	-0.097	1.806			-0.049	-0.149	1.526			0.010	-0.134	1.464			0.239	0.093	1.563			0.348	0.035	1.377
0.088	-0.214	1.590			0.119	-0.156	1.637			0.118	0.190	1.646			0.035	0.368	1.596			-0.038	0.068	1.725			-0.081	-0.097	1.806			-0.049	-0.149	1.525			0.010	-0.134	1.464			0.239	0.093	1.563			0.348	0.035	1.378
0.088	-0.214	1.590			0.118	-0.156	1.637			0.118	0.190	1.646			0.036	0.368	1.596			-0.038	0.068	1.725			-0.081	-0.097	1.805			-0.048	-0.149	1.525			0.010	-0.134	1.463			0.239	0.093	1.563			0.348	0.034	1.378
0.088	-0.214	1.590			0.118	-0.156	1.637			0.118	0.190	1.646			0.036	0.368	1.596			-0.038	0.068	1.725			-0.080	-0.097	1.804			-0.048	-0.149	1.524			0.011	-0.134	1.463			0.239	0.093	1.563			0.348	0.034	1.378
0.088	-0.214	1.590			0.118	-0.156	1.637			0.118	0.190	1.646			0.036	0.369	1.595			-0.038	0.068	1.725			-0.080	-0.097	1.804			-0.048	-0.149	1.524			0.011	-0.134	1.462			0.239	0.093	1.563			0.349	0.034	1.379
0.088	-0.214	1.590			0.118	-0.156	1.637			0.118	0.190	1.646			0.036	0.369	1.595			-0.037	0.069	1.725			-0.080	-0.096	1.803			-0.047	-0.148	1.523			0.011	-0.134	1.462			0.239	0.093	1.563			0.349	0.033	1.379
0.088	-0.214	1.590			0.118	-0.156	1.637			0.118	0.190	1.646			0.036	0.369	1.595			-0.037	0.069	1.725			-0.080	-0.096	1.803			-0.047	-0.148	1.523			0.012	-0.134	1.462			0.239	0.093	1.563			0.349	0.033	1.379
0.088	-0.214	1.590			0.118	-0.155	1.637			0.118	0.190	1.646			0.036	0.369	1.595			-0.037	0.069	1.724			-0.080	-0.096	1.802			-0.047	-0.148	1.523			0.012	-0.134	1.461			0.239	0.093	1.563			0.349	0.032	1.379
0.088	-0.214	1.590			0.118	-0.155	1.637			0.118	0.190	1.645			0.037	0.369	1.595			-0.037	0.069	1.724			-0.080	-0.096	1.802			-0.047	-0.148	1.522			0.012	-0.134	1.461			0.239	0.093	1.563			0.349	0.032	1.380
0.088	-0.214	1.590			0.118	-0.155	1.637			0.118	0.190	1.645			0.037	0.369	1.595			-0.037	0.069	1.724			-0.079	-0.096	1.801			-0.046	-0.148	1.522			0.012	-0.134	1.461			0.240	0.093	1.564			0.349	0.031	1.380
0.088	-0.214	1.590			0.118	-0.155	1.637			0.118	0.190	1.645			0.037	0.369	1.594			-0.037	0.069	1.724			-0.079	-0.096	1.801			-0.046	-0.148	1.522			0.013	-0.134	1.460			0.240	0.093	1.564			0.350	0.031	1.380
0.088	-0.214	1.590			0.118	-0.155	1.637			0.118	0.190	1.645			0.037	0.369	1.594			-0.037	0.069	1.724			-0.079	-0.096	1.800			-0.046	-0.148	1.521			0.013	-0.134	1.460			0.240	0.093	1.564			0.350	0.030	1.380
0.088	-0.214	1.590			0.118	-0.155	1.637			0.119	0.190	1.645			0.037	0.369	1.594			-0.037	0.070	1.724			-0.079	-0.096	1.800			-0.046	-0.148	1.521			0.013	-0.134	1.460			0.240	0.093	1.564			0.350	0.030	1.381
0.088	-0.214	1.590			0.118	-0.155	1.637			0.119	0.190	1.645			0.037	0.369	1.594			-0.037	0.070	1.724			-0.078	-0.096	1.799			-0.046	-0.148	1.520			0.014	-0.134	1.459			0.240	0.093	1.564			0.350	0.029	1.381
0.088	-0.214	1.590			0.118	-0.155	1.637			0.119	0.190	1.645			0.038	0.369	1.594			-0.037	0.070	1.724			-0.077	-0.097	1.797			-0.045	-0.148	1.519			0.014	-0.134	1.458			0.240	0.093	1.564			0.350	0.029	1.381
0.088	-0.214	1.590			0.118	-0.155	1.637			0.119	0.190	1.645			0.038	0.369	1.593			-0.037	0.070	1.724			-0.077	-0.097	1.796			-0.045	-0.148	1.518			0.014	-0.134	1.457			0.240	0.093	1.564			0.350	0.029	1.381
0.088	-0.214	1.590			0.118	-0.155	1.637			0.119	0.190	1.645			0.038	0.369	1.593			-0.037	0.070	1.723			-0.077	-0.098	1.795			-0.044	-0.149	1.517			0.015	-0.135	1.456			0.241	0.093	1.564			0.351	0.028	1.382
0.088	-0.214	1.590			0.118	-0.155	1.637			0.119	0.190	1.644			0.038	0.369	1.593			-0.037	0.070	1.723			-0.076	-0.098	1.794			-0.044	-0.149	1.517			0.015	-0.135	1.455			0.241	0.093	1.564			0.351	0.028	1.382
0.088	-0.214	1.590			0.118	-0.155	1.637			0.119	0.190	1.644			0.038	0.369	1.593			-0.037	0.070	1.723			-0.076	-0.098	1.794			-0.044	-0.149	1.516			0.015	-0.135	1.454			0.241	0.093	1.564			0.351	0.027	1.382
0.088	-0.214	1.590			0.118	-0.155	1.637			0.119	0.190	1.644			0.039	0.369	1.593			-0.037	0.070	1.723			-0.075	-0.099	1.792			-0.044	-0.148	1.514			0.015	-0.134	1.453			0.241	0.093	1.564			0.351	0.027	1.382
0.088	-0.214	1.590			0.118	-0.155	1.637			0.119	0.190	1.644			0.039	0.369	1.592			-0.037	0.070	1.723			-0.074	-0.099	1.791			-0.048	-0.139	1.510			0.013	-0.128	1.450			0.241	0.093	1.564			0.351	0.027	1.382
0.088	-0.214	1.590			0.118	-0.155	1.637			0.119	0.190	1.644			0.039	0.369	1.592			-0.037	0.070	1.723			-0.074	-0.100	1.790			-0.051	-0.133	1.507			0.010	-0.124	1.448			0.241	0.093	1.564			0.351	0.027	1.383
0.088	-0.214	1.590			0.118	-0.155	1.637			0.120	0.190	1.644			0.039	0.369	1.592			-0.037	0.070	1.723			-0.073	-0.100	1.789			-0.053	-0.128	1.505			0.009	-0.120	1.446			0.242	0.093	1.564			0.351	0.026	1.383
0.088	-0.214	1.590			0.118	-0.155	1.637			0.120	0.190	1.644			0.039	0.369	1.592			-0.037	0.070	1.723			-0.073	-0.101	1.788			-0.054	-0.125	1.503			0.007	-0.117	1.444			0.242	0.093	1.564			0.351	0.026	1.383
0.088	-0.214	1.590			0.118	-0.155	1.637			0.120	0.190	1.644			0.039	0.369	1.592			-0.037	0.070	1.723			-0.072	-0.102	1.787			-0.056	-0.121	1.502			0.006	-0.114	1.442			0.242	0.093	1.564			0.352	0.026	1.383
0.088	-0.214	1.590			0.118	-0.155	1.637			0.120	0.190	1.644			0.039	0.369	1.592			-0.037	0.070	1.723			-0.072	-0.102	1.786			-0.056	-0.120	1.500			0.006	-0.113	1.441			0.242	0.093	1.565			0.352	0.025	1.384
0.088	-0.214	1.590			0.118	-0.155	1.637			0.120	0.190	1.644			0.040	0.369	1.592			-0.037	0.071	1.723			-0.071	-0.103	1.785			-0.057	-0.118	1.499			0.005	-0.111	1.440			0.242	0.093	1.565			0.352	0.025	1.384
0.088	-0.214	1.590			0.118	-0.155	1.637			0.120	0.190	1.644			0.040	0.369	1.591			-0.037	0.071	1.723			-0.071	-0.103	1.784			-0.058	-0.116	1.498			0.005	-0.110	1.439			0.242	0.093	1.565			0.352	0.025	1.384
0.088	-0.214	1.590			0.118	-0.155	1.637			0.120	0.190	1.644			0.040	0.369	1.591			-0.037	0.071	1.723			-0.071	-0.103	1.784			-0.058	-0.115	1.498			0.004	-0.109	1.438			0.242	0.093	1.565			0.352	0.025	1.384
0.088	-0.214	1.590			0.118	-0.155	1.637			0.120	0.190	1.643			0.040	0.369	1.591			-0.037	0.071	1.723			-0.070	-0.104	1.783			-0.059	-0.113	1.497			0.004	-0.107	1.438			0.242	0.093	1.565			0.352	0.025	1.384
0.088	-0.214	1.590			0.118	-0.155	1.637			0.120	0.190	1.643			0.040	0.369	1.591			-0.037	0.071	1.723			-0.070	-0.104	1.782			-0.059	-0.112	1.496			0.003	-0.106	1.437			0.243	0.093	1.565			0.352	0.024	1.385
0.088	-0.214	1.590			0.118	-0.155	1.637			0.120	0.190	1.643			0.040	0.369	1.591			-0.037	0.071	1.723			-0.070	-0.104	1.782			-0.060	-0.111	1.496			0.003	-0.105	1.437			0.243	0.093	1.565			0.352	0.024	1.385
0.088	-0.214	1.590			0.118	-0.155	1.637			0.120	0.190	1.643			0.040	0.369	1.591			-0.037	0.071	1.723			-0.070	-0.105	1.781			-0.060	-0.110	1.495			0.002	-0.104	1.436			0.243	0.093	1.565			0.352	0.024	1.385
0.088	-0.214	1.590			0.118	-0.155	1.637			0.120	0.190	1.643			0.040	0.369	1.591			-0.037	0.071	1.723			-0.069	-0.105	1.781			-0.061	-0.109	1.495			0.002	-0.103	1.436			0.243	0.093	1.565			0.352	0.024	1.385
0.088	-0.214	1.590			0.118	-0.155	1.637			0.120	0.190	1.643			0.040	0.369	1.591			-0.037	0.071	1.723			-0.069	-0.105	1.781			-0.061	-0.108	1.495			0.002	-0.103	1.436			0.243	0.093	1.565			0.352	0.024	1.385
0.088	-0.214	1.590			0.118	-0.155	1.637			0.120	0.190	1.643			0.040	0.369	1.591			-0.037	0.070	1.723			-0.069	-0.106	1.780			-0.061	-0.107	1.494			0.002	-0.102	1.435			0.243	0.093	1.565			0.353	0.023	1.381
0.088	-0.214	1.590			0.118	-0.155	1.637			0.120	0.190	1.643			0.040	0.369	1.591			-0.037	0.070	1.723			-0.068	-0.106	1.780			-0.062	-0.107	1.494			0.001	-0.101	1.435			0.243	0.093	1.565			0.354	0.022	1.378
0.088	-0.214	1.590			0.118	-0.155	1.637			0.120	0.190	1.643			0.040	0.368	1.590			-0.037	0.070	1.723			-0.068	-0.106	1.780			-0.062	-0.106	1.494			0.001	-0.101	1.435			0.243	0.093	1.565			0.354	0.022	1.378
0.088	-0.214	1.590			0.118	-0.155	1.637			0.120	0.190	1.643			0.040	0.368	1.590			-0.037	0.070	1.723			-0.068	-0.106	1.780			-0.062	-0.105	1.494			0.001	-0.100	1.435			0.243	0.093	1.565			0.354	0.022	1.378
0.088	-0.214	1.590			0.118	-0.155	1.637			0.120	0.190	1.643			0.040	0.368	1.590			-0.038	0.070	1.723			-0.068	-0.107	1.779			-0.062	-0.105	1.494			0.001	-0.100	1.435			0.243	0.093	1.565			0.354	0.022	1.378
0.088	-0.214	1.590			0.118	-0.155	1.637			0.120	0.190	1.643			0.040	0.368	1.590			-0.038	0.070	1.723			-0.068	-0.107	1.779			-0.062	-0.105	1.494			0.000	-0.100	1.435			0.243	0.093	1.565			0.354	0.022	1.378
0.088	-0.214	1.590			0.118	-0.155	1.637			0.120	0.190	1.643			0.040	0.368	1.590			-0.038	0.070	1.723			-0.067	-0.107	1.779			-0.063	-0.104	1.494			0.000	-0.099	1.435			0.243	0.093	1.565			0.354	0.022	1.378
0.088	-0.214	1.590			0.118	-0.155	1.637			0.120	0.190	1.643			0.040	0.368	1.590			-0.038	0.070	1.723			-0.067	-0.107	1.779			-0.063	-0.104	1.494			-0.000	-0.099	1.435			0.243	0.093	1.565			0.354	0.021	1.378
0.088	-0.214	1.590			0.118	-0.155	1.637			0.120	0.190	1.643			0.040	0.368	1.590			-0.038	0.070	1.723			-0.067	-0.108	1.779			-0.063	-0.103	1.494			-0.000	-0.098	1.435			0.243	0.093	1.565			0.354	0.021	1.378
0.088	-0.214	1.590			0.118	-0.155	1.637			0.120	0.190	1.643			0.040	0.368	1.590			-0.038	0.070	1.723			-0.067	-0.108	1.779			-0.063	-0.103	1.494			-0.001	-0.098	1.435			0.243	0.093	1.565			0.354	0.021	1.378
0.088	-0.214	1.590			0.118	-0.155	1.637			0.120	0.190	1.643			0.040	0.368	1.590			-0.038	0.070	1.723			-0.067	-0.108	1.778			-0.064	-0.103	1.494			-0.001	-0.098	1.435			0.243	0.093	1.565			0.354	0.021	1.378
0.088	-0.214	1.590			0.117	-0.155	1.637			0.120	0.190	1.643			0.041	0.368	1.590			-0.038	0.070	1.723			-0.067	-0.108	1.778			-0.064	-0.102	1.494			-0.001	-0.097	1.435			0.243	0.093	1.565			0.354	0.021	1.378
0.088	-0.214	1.590			0.117	-0.155	1.637			0.120	0.190	1.643			0.041	0.368	1.590			-0.038	0.070	1.723			-0.067	-0.108	1.778			-0.064	-0.102	1.494			-0.001	-0.097	1.435			0.243	0.093	1.565			0.354	0.021	1.378
0.088	-0.214	1.590			0.117	-0.155	1.637			0.120	0.190	1.643			0.041	0.368	1.590			-0.038	0.070	1.723			-0.066	-0.108	1.778			-0.064	-0.102	1.494			-0.001	-0.097	1.435			0.244	0.093	1.565			0.353	0.021	1.378
0.088	-0.214	1.590			0.117	-0.155	1.637			0.120	0.190	1.643			0.041	0.368	1.590			-0.038	0.070	1.724			-0.066	-0.108	1.778			-0.064	-0.102	1.494			-0.001	-0.097	1.435			0.244	0.093	1.565			0.353	0.021	1.378
0.088	-0.214	1.590			0.117	-0.155	1.637			0.120	0.190	1.643			0.041	0.368	1.590			-0.038	0.070	1.724			-0.066	-0.108	1.778			-0.065	-0.102	1.495			-0.002	-0.097	1.435			0.244	0.093	1.565			0.353	0.021	1.379
0.088	-0.214	1.590			0.117	-0.155	1.637			0.120	0.190	1.643			0.041	0.368	1.590			-0.038	0.070	1.724			-0.066	-0.108	1.778			-0.065	-0.101	1.495			-0.002	-0.096	1.435			0.244	0.093	1.565			0.353	0.021	1.379
0.088	-0.214	1.590			0.117	-0.155	1.637			0.120	0.190	1.643			0.041	0.368	1.590			-0.038	0.070	1.724			-0.066	-0.108	1.778			-0.065	-0.101	1.495			-0.002	-0.096	1.435			0.244	0.093	1.565			0.353	0.021	1.379
0.088	-0.213	1.590			0.117	-0.155	1.637			0.120	0.190	1.643			0.041	0.368	1.590			-0.038	0.070	1.724			-0.066	-0.109	1.778			-0.065	-0.101	1.495			-0.002	-0.096	1.436			0.244	0.093	1.565			0.353	0.021	1.379
0.088	-0.213	1.590			0.117	-0.155	1.637			0.120	0.190	1.643			0.041	0.368	1.590			-0.038	0.070	1.724			-0.066	-0.109	1.778			-0.065	-0.101	1.495			-0.002	-0.096	1.436			0.244	0.093	1.565			0.353	0.021	1.379
0.088	-0.213	1.590			0.117	-0.155	1.637			0.120	0.190	1.643			0.040	0.368	1.590			-0.038	0.070	1.724			-0.066	-0.109	1.778			-0.065	-0.101	1.496			-0.003	-0.096	1.436			0.244	0.093	1.565			0.353	0.021	1.379
0.088	-0.213	1.590			0.117	-0.155	1.638			0.120	0.190	1.643			0.040	0.368	1.589			-0.038	0.070	1.724			-0.066	-0.109	1.778			-0.066	-0.101	1.496			-0.003	-0.096	1.436			0.244	0.093	1.565			0.352	0.021	1.379
0.088	-0.213	1.590			0.117	-0.155	1.638			0.120	0.190	1.643			0.040	0.368	1.589			-0.038	0.070	1.724			-0.066	-0.109	1.778			-0.066	-0.101	1.496			-0.003	-0.096	1.437			0.244	0.093	1.565			0.352	0.021	1.380
0.088	-0.213	1.590			0.117	-0.155	1.638			0.120	0.190	1.643			0.040	0.368	1.589			-0.038	0.070	1.724			-0.066	-0.109	1.778			-0.066	-0.101	1.496			-0.003	-0.096	1.437			0.244	0.093	1.565			0.352	0.021	1.380
0.088	-0.213	1.590			0.117	-0.155	1.638			0.120	0.190	1.643			0.040	0.368	1.589			-0.039	0.070	1.724			-0.066	-0.109	1.778			-0.066	-0.101	1.497			-0.003	-0.096	1.437			0.244	0.093	1.565			0.352	0.021	1.380
0.088	-0.213	1.590			0.117	-0.155	1.638			0.120	0.190	1.643			0.040	0.368	1.589			-0.039	0.070	1.724			-0.066	-0.109	1.778			-0.066	-0.101	1.497			-0.003	-0.096	1.437			0.244	0.093	1.565			0.352	0.021	1.380
0.087	-0.213	1.590			0.117	-0.155	1.638			0.120	0.190	1.643			0.040	0.368	1.589			-0.039	0.070	1.724			-0.066	-0.109	1.778			-0.067	-0.101	1.497			-0.004	-0.096	1.438			0.244	0.093	1.565			0.352	0.021	1.380
0.087	-0.213	1.590			0.117	-0.155	1.638			0.120	0.190	1.643			0.040	0.368	1.589			-0.039	0.070	1.724			-0.066	-0.109	1.778			-0.067	-0.101	1.497			-0.004	-0.096	1.438			0.244	0.093	1.566			0.352	0.021	1.381
0.087	-0.213	1.590			0.117	-0.155	1.638			0.120	0.190	1.643			0.040	0.368	1.589			-0.039	0.070	1.724			-0.066	-0.109	1.778			-0.067	-0.101	1.498			-0.004	-0.096	1.438			0.244	0.093	1.566			0.351	0.021	1.381
0.087	-0.213	1.590			0.117	-0.155	1.638			0.120	0.190	1.643			0.040	0.368	1.589			-0.039	0.070	1.724			-0.066	-0.109	1.778			-0.067	-0.101	1.498			-0.004	-0.096	1.438			0.244	0.093	1.566			0.351	0.021	1.381
0.087	-0.213	1.590			0.117	-0.155	1.638			0.120	0.190	1.643			0.040	0.368	1.589			-0.039	0.070	1.724			-0.066	-0.109	1.778			-0.067	-0.101	1.498			-0.004	-0.096	1.439			0.244	0.093	1.566			0.351	0.021	1.381
0.087	-0.213	1.590			0.117	-0.155	1.638			0.120	0.190	1.643			0.040	0.368	1.589			-0.039	0.070	1.725			-0.066	-0.109	1.778			-0.067	-0.101	1.498			-0.005	-0.096	1.439			0.244	0.093	1.566			0.351	0.021	1.381
0.087	-0.213	1.590			0.117	-0.155	1.638			0.120	0.190	1.643			0.040	0.368	1.589			-0.039	0.070	1.725			-0.066	-0.109	1.778			-0.067	-0.101	1.499			-0.005	-0.096	1.439			0.244	0.093	1.566			0.351	0.021	1.381
0.087	-0.213	1.591			0.117	-0.155	1.638			0.120	0.190	1.643			0.040	0.368	1.589			-0.039	0.070	1.725			-0.066	-0.109	1.778			-0.068	-0.101	1.499			-0.005	-0.096	1.439			0.244	0.093	1.566			0.351	0.021	1.381
0.087	-0.213	1.591			0.117	-0.155	1.638			0.120	0.190	1.643			0.040	0.368	1.589			-0.039	0.070	1.725			-0.066	-0.109	1.779			-0.059	-0.119	1.503			0.001	-0.109	1.442			0.244	0.093	1.566			0.351	0.021	1.382
0.087	-0.213	1.591			0.117	-0.155	1.638			0.120	0.190	1.643			0.040	0.368	1.589			-0.039	0.070	1.725			-0.066	-0.109	1.779			-0.055	-0.129	1.505			0.004	-0.117	1.443			0.244	0.093	1.566			0.351	0.021	1.382
0.087	-0.213	1.591			0.117	-0.155	1.638			0.119	0.190	1.643			0.040	0.368	1.589			-0.039	0.070	1.725			-0.066	-0.109	1.779			-0.052	-0.135	1.506			0.007	-0.122	1.444			0.244	0.093	1.566			0.350	0.021	1.382
0.087	-0.213	1.591			0.117	-0.155	1.638			0.119	0.190	1.643			0.040	0.368	1.589			-0.039	0.070	1.725			-0.066	-0.109	1.779			-0.050	-0.139	1.507			0.008	-0.126	1.445			0.244	0.093	1.566			0.350	0.021	1.382
0.087	-0.213	1.591			0.117	-0.155	1.638			0.119	0.190	1.643			0.040	0.368	1.589			-0.039	0.070	1.725			-0.066	-0.109	1.779			-0.049	-0.143	1.507			0.010	-0.129	1.446			0.243	0.093	1.566			0.350	0.021	1.382
0.087	-0.213	1.591			0.117	-0.155	1.638			0.119	0.190	1.643			0.040	0.368	1.589			-0.039	0.070	1.725			-0.066	-0.109	1.779			-0.047	-0.146	1.508			0.011	-0.132	1.446			0.243	0.093	1.566			0.350	0.021	1.382
0.087	-0.213	1.591			0.117	-0.155	1.638			0.119	0.190	1.643			0.040	0.368	1.589			-0.039	0.070	1.725			-0.066	-0.109	1.779			-0.046	-0.148	1.509			0.012	-0.134	1.446			0.243	0.093	1.566			0.350	0.021	1.382
0.087	-0.213	1.591			0.117	-0.154	1.638			0.119	0.190	1.643			0.040	0.368	1.590			-0.039	0.070	1.725			-0.066	-0.109	1.779			-0.045	-0.150	1.509			0.013	-0.136	1.447			0.243	0.093	1.566			0.350	0.021	1.383
0.087	-0.213	1.591			0.117	-0.154	1.638			0.119	0.190	1.643			0.040	0.369	1.590			-0.039	0.070	1.725			-0.066	-0.109	1.779			-0.045	-0.152	1.509			0.013	-0.137	1.447			0.243	0.093	1.566			0.350	0.021	1.383
0.087	-0.213	1.591			0.117	-0.154	1.638			0.119	0.190	1.643			0.040	0.369	1.590			-0.039	0.070	1.724			-0.066	-0.109	1.780			-0.044	-0.153	1.510			0.014	-0.138	1.447			0.243	0.093	1.566			0.349	0.021	1.383
0.087	-0.213	1.591			0.117	-0.154	1.638			0.119	0.190	1.643			0.040	0.369	1.590			-0.039	0.070	1.724			-0.066	-0.109	1.780			-0.043	-0.155	1.510			0.014	-0.140	1.447			0.243	0.093	1.566			0.349	0.021	1.383
0.087	-0.213	1.591			0.117	-0.154	1.638			0.119	0.190	1.643			0.040	0.369	1.590			-0.039	0.070	1.724			-0.066	-0.108	1.780			-0.043	-0.156	1.510			0.015	-0.141	1.448			0.243	0.093	1.566			0.349	0.021	1.383
0.087	-0.213	1.591			0.117	-0.154	1.638			0.119	0.190	1.643			0.041	0.369	1.590			-0.039	0.070	1.724			-0.066	-0.108	1.780			-0.042	-0.157	1.510			0.015	-0.142	1.448			0.243	0.093	1.566			0.349	0.021	1.383
0.087	-0.213	1.591			0.117	-0.154	1.638			0.119	0.190	1.643			0.041	0.370	1.591			-0.039	0.070	1.724			-0.066	-0.108	1.780			-0.042	-0.158	1.511			0.016	-0.143	1.448			0.243	0.093	1.566			0.349	0.021	1.383
0.087	-0.213	1.591			0.117	-0.154	1.638			0.120	0.191	1.643			0.041	0.370	1.591			-0.038	0.070	1.724			-0.066	-0.108	1.780			-0.041	-0.159	1.511			0.016	-0.144	1.448			0.243	0.093	1.566			0.349	0.021	1.383
0.087	-0.213	1.591			0.117	-0.154	1.638			0.120	0.191	1.643			0.041	0.370	1.592			-0.038	0.070	1.724			-0.066	-0.107	1.780			-0.041	-0.160	1.511			0.016	-0.144	1.448			0.243	0.093	1.566			0.348	0.021	1.383
0.087	-0.213	1.591			0.117	-0.154	1.638			0.120	0.191	1.643			0.042	0.371	1.592			-0.038	0.071	1.724			-0.066	-0.107	1.780			-0.041	-0.161	1.511			0.017	-0.145	1.448			0.243	0.093	1.566			0.348	0.021	1.383
0.087	-0.213	1.591			0.117	-0.154	1.638			0.120	0.191	1.643			0.042	0.371	1.593			-0.038	0.071	1.724			-0.066	-0.107	1.780			-0.040	-0.161	1.511			-0.030	-0.126	1.467			0.243	0.093	1.566			0.348	0.021	1.383
0.087	-0.213	1.591			0.117	-0.154	1.638			0.120	0.191	1.643			0.043	0.372	1.593			-0.038	0.071	1.723			-0.066	-0.107	1.780			-0.039	-0.162	1.511			-0.037	-0.127	1.468			0.243	0.093	1.566			0.347	0.021	1.383
0.087	-0.213	1.591			0.117	-0.154	1.638			0.120	0.191	1.643			0.043	0.372	1.594			-0.037	0.071	1.723			-0.066	-0.106	1.780			-0.039	-0.163	1.512			-0.042	-0.127	1.469			0.243	0.093	1.566			0.347	0.022	1.383
0.087	-0.213	1.591			0.117	-0.154	1.638			0.120	0.191	1.643			0.044	0.373	1.594			-0.037	0.071	1.723			-0.066	-0.106	1.780			-0.038	-0.163	1.512			-0.046	-0.127	1.469			0.243	0.093	1.566			0.346	0.022	1.383
0.087	-0.213	1.591			0.117	-0.154	1.638			0.120	0.191	1.644			0.044	0.374	1.595			-0.037	0.072	1.723			-0.066	-0.106	1.781			-0.038	-0.163	1.512			-0.050	-0.128	1.470			0.243	0.093	1.566			0.345	0.022	1.383
0.088	-0.213	1.591			0.117	-0.154	1.638			0.120	0.192	1.644			0.045	0.374	1.596			-0.037	0.072	1.723			-0.066	-0.106	1.781			-0.037	-0.164	1.512			-0.053	-0.128	1.471			0.243	0.093	1.566			0.345	0.022	1.383
0.088	-0.213	1.591			0.117	-0.154	1.638			0.120	0.192	1.644			0.046	0.375	1.597			-0.036	0.072	1.723			-0.066	-0.105	1.781			-0.037	-0.164	1.512			-0.055	-0.128	1.471			0.243	0.093	1.566			0.344	0.023	1.383
0.088	-0.213	1.591			0.117	-0.154	1.639			0.121	0.192	1.644			0.047	0.376	1.598			-0.036	0.072	1.723			-0.066	-0.105	1.781			-0.036	-0.164	1.512			-0.057	-0.128	1.472			0.243	0.093	1.566			0.343	0.023	1.382
0.088	-0.213	1.591			0.117	-0.154	1.639			0.121	0.192	1.644			0.048	0.376	1.599			-0.036	0.073	1.722			-0.066	-0.105	1.781			-0.035	-0.165	1.512			-0.059	-0.128	1.472			0.243	0.094	1.566			0.342	0.024	1.382
0.088	-0.213	1.591			0.117	-0.154	1.639			0.121	0.193	1.644			0.049	0.377	1.600			-0.036	0.073	1.722			-0.066	-0.105	1.781			-0.034	-0.165	1.512			-0.060	-0.128	1.473			0.243	0.094	1.566			0.341	0.025	1.381
0.088	-0.213	1.591			0.117	-0.154	1.639			0.121	0.193	1.645			0.049	0.378	1.601			-0.035	0.073	1.722			-0.066	-0.104	1.781			-0.034	-0.166	1.512			-0.062	-0.129	1.473			0.243	0.094	1.566			0.340	0.025	1.381
0.088	-0.213	1.592			0.118	-0.154	1.639			0.122	0.193	1.645			0.050	0.378	1.602			-0.035	0.074	1.722			-0.066	-0.104	1.781			-0.035	-0.167	1.512			-0.063	-0.129	1.474			0.243	0.094	1.565			0.338	0.026	1.380
0.088	-0.213	1.592			0.118	-0.154	1.639			0.122	0.194	1.645			0.051	0.379	1.603			-0.035	0.074	1.722			-0.066	-0.104	1.781			-0.035	-0.167	1.512			-0.064	-0.129	1.474			0.243	0.094	1.565			0.337	0.027	1.380
0.088	-0.213	1.592			0.118	-0.154	1.639			0.122	0.194	1.646			0.052	0.380	1.604			-0.034	0.074	1.722			-0.065	-0.103	1.781			-0.032	-0.172	1.514			-0.065	-0.129	1.474			0.243	0.094	1.565			0.336	0.028	1.379
0.088	-0.213	1.592			0.118	-0.154	1.639			0.122	0.195	1.646			0.053	0.380	1.605			-0.034	0.075	1.722			-0.065	-0.103	1.781			-0.031	-0.173	1.515			-0.066	-0.130	1.475			0.242	0.094	1.565			0.335	0.028	1.378
0.088	-0.213	1.592			0.118	-0.154	1.639			0.123	0.195	1.646			0.054	0.381	1.606			-0.034	0.075	1.722			-0.065	-0.103	1.781			-0.031	-0.174	1.515			-0.067	-0.130	1.475			0.242	0.094	1.565			0.333	0.029	1.378
0.089	-0.213	1.592			0.118	-0.154	1.639			0.123	0.195	1.646			0.054	0.381	1.607			-0.034	0.075	1.722			-0.065	-0.103	1.781			-0.022	-0.192	1.533			-0.067	-0.130	1.475			0.242	0.094	1.565			0.332	0.030	1.377
0.089	-0.213	1.592			0.118	-0.154	1.639			0.123	0.196	1.647			0.055	0.382	1.608			-0.033	0.076	1.723			-0.065	-0.103	1.781			-0.017	-0.201	1.542			-0.067	-0.130	1.475			0.242	0.094	1.565			0.330	0.031	1.376
0.089	-0.213	1.592			0.118	-0.154	1.640			0.123	0.196	1.647			0.056	0.382	1.609			-0.033	0.076	1.723			-0.065	-0.102	1.781			-0.015	-0.205	1.545			-0.067	-0.131	1.475			0.242	0.094	1.565			0.328	0.031	1.375
0.089	-0.214	1.592			0.119	-0.154	1.640			0.124	0.196	1.647			0.057	0.383	1.610			-0.033	0.076	1.723			-0.065	-0.102	1.781			-0.020	-0.198	1.538			-0.067	-0.131	1.475			0.242	0.094	1.565			0.326	0.032	1.374
0.089	-0.214	1.592			0.119	-0.154	1.640			0.124	0.197	1.647			0.057	0.383	1.611			-0.033	0.077	1.723			-0.065	-0.102	1.781			-0.020	-0.200	1.538			-0.067	-0.132	1.476			0.242	0.094	1.565			0.324	0.033	1.374
0.089	-0.214	1.593			0.119	-0.154	1.640			0.124	0.197	1.648			0.058	0.384	1.612			-0.032	0.077	1.723			-0.065	-0.102	1.781			-0.020	-0.192	1.533			-0.066	-0.132	1.476			0.241	0.094	1.565			0.322	0.033	1.373
0.089	-0.214	1.593			0.119	-0.154	1.640			0.124	0.197	1.648			0.058	0.384	1.612			-0.032	0.077	1.723			-0.065	-0.101	1.781			-0.020	-0.193	1.532			-0.066	-0.133	1.476			0.241	0.095	1.565			0.320	0.034	1.372
0.089	-0.214	1.593			0.119	-0.154	1.640			0.124	0.198	1.648			0.059	0.385	1.613			-0.032	0.077	1.723			-0.065	-0.101	1.781			-0.020	-0.192	1.532			-0.065	-0.133	1.476			0.241	0.095	1.565			0.318	0.035	1.371
0.089	-0.214	1.593			0.119	-0.154	1.640			0.124	0.198	1.648			0.059	0.385	1.614			-0.032	0.078	1.724			-0.064	-0.101	1.781			-0.020	-0.194	1.532			-0.065	-0.133	1.476			0.240	0.095	1.565			0.316	0.036	1.371
0.089	-0.214	1.593			0.119	-0.154	1.640			0.124	0.198	1.648			0.060	0.385	1.615			-0.031	0.078	1.724			-0.064	-0.101	1.781			-0.020	-0.195	1.532			-0.064	-0.133	1.476			0.240	0.095	1.566			0.315	0.036	1.370
0.090	-0.214	1.593			0.120	-0.154	1.640			0.125	0.199	1.649			0.060	0.386	1.615			-0.031	0.078	1.724			-0.064	-0.101	1.781			-0.022	-0.195	1.531			-0.064	-0.134	1.476			0.240	0.095	1.566			0.313	0.037	1.369
0.090	-0.214	1.593			0.120	-0.154	1.640			0.125	0.199	1.649			0.061	0.386	1.616			-0.031	0.079	1.724			-0.064	-0.100	1.781			-0.024	-0.193	1.529			-0.063	-0.134	1.477			0.239	0.096	1.566			0.312	0.038	1.369
0.090	-0.214	1.593			0.120	-0.154	1.641			0.125	0.199	1.649			0.061	0.386	1.617			-0.031	0.079	1.724			-0.064	-0.100	1.781			-0.027	-0.189	1.526			-0.062	-0.135	1.477			0.239	0.096	1.566			0.310	0.039	1.368
0.090	-0.214	1.594			0.120	-0.154	1.641			0.125	0.199	1.649			0.062	0.387	1.617			-0.030	0.079	1.724			-0.064	-0.100	1.781			-0.029	-0.186	1.524			-0.062	-0.135	1.477			0.238	0.096	1.566			0.309	0.040	1.368
0.090	-0.214	1.594			0.120	-0.154	1.641			0.125	0.200	1.649			0.062	0.387	1.618			-0.030	0.080	1.725			-0.064	-0.099	1.781			-0.031	-0.183	1.523			-0.061	-0.136	1.478			0.238	0.096	1.566			0.308	0.041	1.368
0.090	-0.214	1.594			0.120	-0.154	1.641			0.125	0.200	1.650			0.062	0.387	1.618			-0.030	0.080	1.725			-0.063	-0.099	1.781			-0.032	-0.181	1.523			-0.061	-0.136	1.478			0.238	0.096	1.566			0.307	0.041	1.367
0.090	-0.214	1.594			0.120	-0.154	1.641			0.125	0.200	1.650			0.063	0.388	1.619			-0.030	0.080	1.725			-0.063	-0.099	1.781			-0.033	-0.180	1.522			-0.061	-0.136	1.478			0.237	0.097	1.566			0.306	0.042	1.367
0.090	-0.214	1.594			0.121	-0.154	1.641			0.125	0.200	1.650			0.063	0.388	1.620			-0.030	0.080	1.725			-0.063	-0.098	1.781			-0.032	-0.181	1.523			-0.060	-0.136	1.479			0.237	0.097	1.566			0.306	0.042	1.367
0.090	-0.214	1.594			0.121	-0.154	1.641			0.125	0.201	1.650			0.063	0.388	1.620			-0.029	0.081	1.725			-0.063	-0.098	1.781			-0.024	-0.194	1.539			-0.060	-0.137	1.479			0.236	0.097	1.566			0.305	0.043	1.366
0.090	-0.214	1.595			0.121	-0.154	1.642			0.125	0.201	1.651			0.064	0.388	1.621			-0.029	0.081	1.726			-0.063	-0.098	1.782			-0.022	-0.197	1.544			-0.060	-0.137	1.479			0.236	0.097	1.566			0.304	0.043	1.366
0.090	-0.215	1.595			0.121	-0.154	1.642			0.126	0.201	1.651			0.064	0.389	1.621			-0.029	0.081	1.726			-0.063	-0.097	1.782			-0.020	-0.201	1.548			-0.060	-0.137	1.479			0.236	0.097	1.566			0.303	0.044	1.366
0.090	-0.215	1.595			0.121	-0.154	1.642			0.126	0.202	1.651			0.064	0.389	1.622			-0.029	0.081	1.726			-0.063	-0.097	1.782			-0.018	-0.204	1.552			-0.059	-0.137	1.480			0.235	0.098	1.566			0.303	0.044	1.366
0.091	-0.215	1.596			0.121	-0.154	1.642			0.126	0.202	1.652			0.064	0.389	1.623			-0.029	0.082	1.726			-0.062	-0.096	1.782			-0.016	-0.208	1.557			-0.059	-0.138	1.480			0.235	0.098	1.567			0.302	0.044	1.366
0.091	-0.215	1.596			0.121	-0.154	1.643			0.126	0.202	1.652			0.064	0.389	1.623			-0.029	0.082	1.726			-0.062	-0.096	1.783			-0.015	-0.209	1.559			-0.059	-0.138	1.481			0.234	0.098	1.567			0.302	0.045	1.366
0.091	-0.215	1.596			0.121	-0.154	1.643			0.126	0.202	1.652			0.065	0.389	1.623			-0.028	0.082	1.727			-0.062	-0.096	1.783			-0.014	-0.211	1.561			-0.058	-0.138	1.481			0.234	0.098	1.567			0.301	0.045	1.366
0.091	-0.215	1.597			0.121	-0.154	1.643			0.126	0.203	1.653			0.065	0.389	1.624			-0.028	0.082	1.727			-0.062	-0.095	1.783			-0.013	-0.212	1.563			-0.058	-0.139	1.481			0.234	0.098	1.567			0.301	0.046	1.366
0.091	-0.215	1.597			0.121	-0.155	1.644			0.126	0.203	1.653			0.065	0.390	1.624			-0.028	0.082	1.727			-0.062	-0.095	1.784			-0.012	-0.213	1.564			-0.057	-0.139	1.482			0.233	0.098	1.567			0.300	0.046	1.366
0.091	-0.215	1.597			0.122	-0.155	1.644			0.126	0.203	1.654			0.065	0.390	1.625			-0.028	0.083	1.727			-0.062	-0.095	1.784			-0.023	-0.193	1.550			-0.059	-0.136	1.483			0.233	0.098	1.568			0.300	0.046	1.366
0.091	-0.215	1.598			0.122	-0.155	1.644			0.126	0.204	1.654			0.065	0.390	1.625			-0.028	0.083	1.728			-0.062	-0.095	1.784			-0.028	-0.183	1.543			-0.061	-0.134	1.484			0.233	0.099	1.568			0.300	0.046	1.366
0.091	-0.216	1.598			0.122	-0.155	1.645			0.126	0.204	1.655			0.065	0.390	1.626			-0.028	0.083	1.728			-0.062	-0.094	1.785			-0.030	-0.176	1.539			-0.061	-0.133	1.485			0.232	0.099	1.568			0.300	0.047	1.367
0.091	-0.216	1.599			0.122	-0.155	1.645			0.126	0.204	1.655			0.065	0.390	1.626			-0.028	0.083	1.728			-0.062	-0.094	1.785			-0.032	-0.171	1.537			-0.062	-0.132	1.485			0.232	0.099	1.568			0.299	0.047	1.367
0.091	-0.216	1.599			0.122	-0.155	1.646			0.126	0.204	1.656			0.065	0.390	1.627			-0.028	0.083	1.729			-0.062	-0.094	1.785			-0.034	-0.168	1.535			-0.063	-0.130	1.486			0.232	0.099	1.569			0.299	0.047	1.367
0.091	-0.216	1.600			0.122	-0.155	1.646			0.126	0.205	1.657			0.065	0.390	1.627			-0.028	0.083	1.729			-0.062	-0.093	1.786			-0.034	-0.166	1.534			-0.063	-0.130	1.486			0.231	0.099	1.569			0.299	0.047	1.368
0.091	-0.216	1.600			0.122	-0.155	1.647			0.126	0.205	1.657			0.065	0.390	1.628			-0.028	0.083	1.730			-0.062	-0.093	1.787			-0.034	-0.165	1.534			-0.063	-0.130	1.487			0.231	0.099	1.569			0.299	0.047	1.369
0.091	-0.216	1.601			0.122	-0.155	1.647			0.126	0.205	1.658			0.065	0.390	1.628			-0.028	0.083	1.731			-0.062	-0.093	1.787			-0.035	-0.163	1.533			-0.063	-0.129	1.487			0.231	0.099	1.570			0.299	0.047	1.369
0.091	-0.216	1.601			0.122	-0.155	1.648			0.126	0.205	1.658			0.065	0.391	1.628			-0.028	0.083	1.731			-0.062	-0.093	1.787			-0.035	-0.162	1.533			-0.063	-0.129	1.488			0.231	0.099	1.570			0.299	0.047	1.370
0.091	-0.216	1.602			0.122	-0.155	1.649			0.125	0.205	1.659			0.065	0.391	1.629			-0.028	0.084	1.732			-0.062	-0.093	1.788			-0.035	-0.161	1.532			-0.063	-0.129	1.488			0.231	0.099	1.571			0.299	0.047	1.371
0.091	-0.216	1.602			0.122	-0.155	1.649			0.125	0.205	1.660			0.065	0.391	1.629			-0.028	0.084	1.733			-0.062	-0.092	1.788			-0.036	-0.160	1.532			-0.062	-0.129	1.488			0.230	0.100	1.571			0.300	0.047	1.372
0.091	-0.216	1.603			0.122	-0.155	1.650			0.125	0.205	1.660			0.065	0.391	1.629			-0.029	0.084	1.734			-0.062	-0.092	1.789			-0.036	-0.159	1.532			-0.062	-0.129	1.488			0.230	0.100	1.572			0.301	0.047	1.373
0.091	-0.216	1.603			0.122	-0.155	1.650			0.125	0.205	1.661			0.065	0.391	1.630			-0.029	0.084	1.734			-0.062	-0.092	1.789			-0.036	-0.159	1.532			-0.062	-0.129	1.488			0.230	0.100	1.573			0.301	0.047	1.374
0.091	-0.216	1.604			0.122	-0.155	1.651			0.125	0.205	1.661			0.065	0.391	1.630			-0.029	0.084	1.735			-0.062	-0.092	1.790			-0.036	-0.158	1.531			-0.062	-0.129	1.488			0.230	0.100	1.573			0.302	0.046	1.376
0.091	-0.216	1.604			0.122	-0.155	1.651			0.125	0.205	1.662			0.065	0.391	1.630			-0.029	0.084	1.736			-0.063	-0.092	1.791			-0.037	-0.158	1.531			-0.062	-0.129	1.489			0.230	0.100	1.574			0.303	0.046	1.377
0.091	-0.216	1.605			0.122	-0.155	1.652			0.125	0.205	1.663			0.065	0.391	1.631			-0.029	0.084	1.736			-0.063	-0.092	1.791			-0.037	-0.157	1.531			-0.062	-0.129	1.489			0.230	0.100	1.575			0.304	0.046	1.378
0.091	-0.216	1.605			0.122	-0.155	1.653			0.125	0.205	1.663			0.065	0.391	1.631			-0.030	0.084	1.737			-0.063	-0.091	1.792			-0.036	-0.157	1.531			-0.061	-0.129	1.489			0.230	0.100	1.575			0.305	0.046	1.380
0.091	-0.216	1.606			0.122	-0.155	1.653			0.124	0.205	1.664			0.065	0.391	1.631			-0.030	0.084	1.737			-0.063	-0.091	1.792			-0.036	-0.157	1.531			-0.061	-0.130	1.489			0.230	0.100	1.576			0.305	0.046	1.381
0.091	-0.216	1.606			0.122	-0.155	1.654			0.124	0.205	1.665			0.065	0.391	1.632			-0.030	0.084	1.738			-0.064	-0.091	1.793			-0.036	-0.158	1.531			-0.061	-0.130	1.489			0.230	0.100	1.577			0.306	0.046	1.381
0.091	-0.216	1.607			0.122	-0.155	1.654			0.124	0.205	1.665			0.064	0.391	1.632			-0.030	0.084	1.738			-0.064	-0.091	1.793			-0.036	-0.158	1.531			-0.060	-0.130	1.489			0.230	0.100	1.578			0.306	0.046	1.382
0.091	-0.216	1.607			0.122	-0.155	1.655			0.124	0.205	1.666			0.064	0.391	1.632			-0.030	0.084	1.738			-0.064	-0.091	1.794			-0.036	-0.158	1.531			-0.060	-0.130	1.489			0.231	0.100	1.578			0.306	0.046	1.383
0.091	-0.216	1.608			0.122	-0.155	1.655			0.124	0.205	1.666			0.064	0.391	1.632			-0.030	0.084	1.739			-0.064	-0.091	1.794			-0.036	-0.158	1.531			-0.060	-0.130	1.489			0.231	0.100	1.579			0.307	0.046	1.384
0.091	-0.216	1.608			0.122	-0.155	1.655			0.124	0.205	1.667			0.064	0.391	1.633			-0.030	0.084	1.739			-0.064	-0.091	1.794			-0.036	-0.158	1.531			-0.061	-0.130	1.490			0.231	0.100	1.579			0.307	0.046	1.384
0.091	-0.216	1.608			0.122	-0.155	1.656			0.124	0.205	1.667			0.064	0.391	1.633			-0.031	0.084	1.739			-0.065	-0.091	1.795			-0.035	-0.157	1.531			-0.060	-0.130	1.490			0.231	0.100	1.580			0.308	0.046	1.385
0.091	-0.216	1.609			0.122	-0.155	1.656			0.123	0.205	1.668			0.064	0.391	1.633			-0.031	0.084	1.740			-0.065	-0.090	1.795			-0.036	-0.157	1.531			-0.061	-0.129	1.490			0.231	0.100	1.580			0.308	0.046	1.385
0.091	-0.216	1.609			0.122	-0.155	1.657			0.123	0.205	1.668			0.064	0.391	1.633			-0.031	0.084	1.740			-0.065	-0.090	1.795			-0.037	-0.157	1.531			-0.061	-0.129	1.490			0.231	0.100	1.581			0.308	0.046	1.386
0.091	-0.216	1.609			0.122	-0.154	1.657			0.123	0.205	1.668			0.064	0.391	1.633			-0.031	0.084	1.740			-0.065	-0.090	1.795			-0.037	-0.157	1.531			-0.060	-0.129	1.489			0.231	0.100	1.581			0.309	0.046	1.386
0.091	-0.216	1.609			0.122	-0.154	1.657			0.123	0.205	1.669			0.064	0.391	1.634			-0.031	0.084	1.741			-0.066	-0.090	1.795			-0.037	-0.156	1.530			-0.060	-0.129	1.489			0.231	0.100	1.582			0.309	0.046	1.387
0.091	-0.216	1.610			0.122	-0.154	1.657			0.123	0.205	1.669			0.064	0.391	1.634			-0.031	0.084	1.741			-0.066	-0.090	1.795			-0.037	-0.156	1.530			-0.060	-0.130	1.489			0.231	0.100	1.582			0.309	0.046	1.388
0.091	-0.216	1.610			0.122	-0.154	1.658			0.123	0.205	1.669			0.063	0.391	1.634			-0.032	0.084	1.741			-0.066	-0.090	1.795			-0.037	-0.156	1.530			-0.059	-0.130	1.489			0.231	0.100	1.583			0.310	0.046	1.388
0.091	-0.216	1.610			0.121	-0.154	1.658			0.123	0.205	1.670			0.063	0.391	1.634			-0.032	0.084	1.741			-0.067	-0.090	1.795			-0.037	-0.157	1.530			-0.059	-0.130	1.489			0.231	0.100	1.583			0.311	0.046	1.389
0.091	-0.216	1.610			0.121	-0.154	1.658			0.123	0.205	1.670			0.063	0.391	1.634			-0.032	0.084	1.741			-0.067	-0.091	1.795			-0.038	-0.154	1.528			-0.059	-0.130	1.488			0.231	0.100	1.583			0.311	0.046	1.390
0.091	-0.216	1.611			0.121	-0.154	1.658			0.123	0.205	1.670			0.063	0.391	1.634			-0.032	0.084	1.741			-0.068	-0.091	1.795			-0.038	-0.154	1.527			-0.059	-0.130	1.488			0.231	0.100	1.584			0.312	0.045	1.390
0.091	-0.216	1.611			0.121	-0.154	1.659			0.123	0.205	1.670			0.063	0.391	1.634			-0.032	0.084	1.742			-0.068	-0.091	1.794			-0.038	-0.153	1.527			-0.059	-0.130	1.488			0.231	0.100	1.584			0.313	0.045	1.391
0.091	-0.216	1.611			0.121	-0.154	1.659			0.122	0.205	1.671			0.063	0.391	1.634			-0.033	0.084	1.742			-0.069	-0.091	1.794			-0.038	-0.153	1.526			-0.059	-0.130	1.487			0.232	0.100	1.584			0.313	0.045	1.391
0.091	-0.216	1.611			0.121	-0.154	1.659			0.122	0.205	1.671			0.063	0.391	1.634			-0.033	0.084	1.742			-0.070	-0.091	1.793			-0.038	-0.154	1.526			-0.058	-0.130	1.487			0.232	0.100	1.584			0.314	0.045	1.392
0.091	-0.216	1.611			0.121	-0.154	1.659			0.122	0.205	1.671			0.062	0.391	1.634			-0.033	0.084	1.742			-0.070	-0.091	1.793			-0.038	-0.154	1.525			-0.058	-0.130	1.486			0.232	0.100	1.585			0.314	0.045	1.392
0.091	-0.216	1.611			0.121	-0.154	1.659			0.122	0.205	1.671			0.062	0.391	1.634			-0.033	0.084	1.741			-0.071	-0.091	1.792			-0.038	-0.154	1.525			-0.058	-0.130	1.486			0.232	0.100	1.585			0.315	0.044	1.392
0.091	-0.216	1.611			0.121	-0.154	1.659			0.122	0.205	1.671			0.062	0.391	1.634			-0.034	0.084	1.741			-0.072	-0.091	1.792			-0.038	-0.155	1.524			-0.058	-0.130	1.485			0.232	0.100	1.585			0.316	0.044	1.391
0.091	-0.216	1.611			0.121	-0.154	1.660			0.122	0.205	1.671			0.062	0.390	1.634			-0.034	0.084	1.741			-0.073	-0.091	1.791			-0.038	-0.155	1.524			-0.058	-0.130	1.485			0.232	0.100	1.585			0.316	0.043	1.391
0.091	-0.216	1.612			0.121	-0.154	1.660			0.122	0.205	1.671			0.061	0.390	1.634			-0.035	0.084	1.741			-0.073	-0.091	1.790			-0.037	-0.156	1.523			-0.057	-0.130	1.484			0.232	0.100	1.585			0.317	0.043	1.391
0.091	-0.215	1.612			0.121	-0.154	1.660			0.121	0.205	1.671			0.061	0.390	1.633			-0.035	0.084	1.741			-0.074	-0.092	1.790			-0.037	-0.156	1.523			-0.057	-0.130	1.483			0.232	0.100	1.586			0.317	0.042	1.392
0.091	-0.215	1.612			0.121	-0.154	1.660			0.121	0.205	1.671			0.061	0.390	1.633			-0.035	0.084	1.740			-0.074	-0.092	1.789			-0.037	-0.157	1.522			-0.057	-0.130	1.482			0.232	0.100	1.586			0.317	0.042	1.392
0.091	-0.215	1.612			0.121	-0.154	1.660			0.121	0.205	1.671			0.060	0.390	1.633			-0.036	0.084	1.740			-0.075	-0.092	1.788			-0.037	-0.158	1.521			-0.057	-0.130	1.482			0.232	0.100	1.586			0.318	0.042	1.392
0.091	-0.215	1.612			0.121	-0.154	1.660			0.121	0.204	1.671			0.060	0.390	1.632			-0.036	0.084	1.740			-0.075	-0.092	1.787			-0.037	-0.158	1.521			-0.057	-0.130	1.481			0.232	0.100	1.586			0.318	0.041	1.392
0.091	-0.215	1.612			0.121	-0.154	1.660			0.121	0.204	1.671			0.060	0.389	1.632			-0.037	0.084	1.739			-0.076	-0.092	1.787			-0.037	-0.159	1.520			-0.057	-0.130	1.480			0.232	0.100	1.586			0.319	0.041	1.392
0.091	-0.215	1.612			0.121	-0.154	1.660			0.120	0.204	1.670			0.059	0.389	1.631			-0.037	0.084	1.739			-0.076	-0.093	1.786			-0.037	-0.159	1.519			-0.057	-0.130	1.479			0.232	0.100	1.586			0.319	0.040	1.393
0.091	-0.215	1.611			0.121	-0.154	1.660			0.120	0.204	1.670			0.059	0.389	1.631			-0.038	0.084	1.738			-0.076	-0.093	1.785			-0.037	-0.159	1.519			-0.056	-0.130	1.478			0.232	0.100	1.586			0.319	0.040	1.393
0.091	-0.215	1.611			0.121	-0.154	1.660			0.120	0.204	1.670			0.058	0.389	1.630			-0.038	0.084	1.738			-0.076	-0.093	1.785			-0.037	-0.159	1.518			-0.056	-0.130	1.477			0.232	0.100	1.586			0.319	0.040	1.393
0.091	-0.215	1.611			0.120	-0.154	1.660			0.120	0.204	1.670			0.058	0.389	1.630			-0.039	0.084	1.738			-0.077	-0.093	1.784			-0.036	-0.159	1.517			-0.056	-0.130	1.476			0.233	0.100	1.587			0.320	0.039	1.393
0.091	-0.215	1.611			0.120	-0.154	1.660			0.119	0.204	1.669			0.058	0.389	1.629			-0.039	0.084	1.737			-0.077	-0.093	1.783			-0.036	-0.159	1.517			-0.056	-0.130	1.475			0.233	0.100	1.587			0.320	0.039	1.393
0.091	-0.215	1.611			0.120	-0.153	1.660			0.119	0.203	1.669			0.057	0.388	1.628			-0.039	0.084	1.736			-0.077	-0.094	1.783			-0.036	-0.157	1.515			-0.056	-0.130	1.475			0.233	0.100	1.587			0.320	0.039	1.393
0.091	-0.214	1.611			0.120	-0.153	1.659			0.119	0.203	1.669			0.057	0.388	1.628			-0.040	0.084	1.736			-0.077	-0.094	1.782			-0.036	-0.154	1.513			-0.056	-0.130	1.474			0.233	0.100	1.587			0.320	0.038	1.393
0.091	-0.214	1.611			0.120	-0.153	1.659			0.119	0.203	1.668			0.057	0.388	1.627			-0.040	0.083	1.735			-0.077	-0.094	1.781			-0.036	-0.154	1.513			-0.056	-0.130	1.473			0.233	0.100	1.587			0.321	0.038	1.394
0.091	-0.214	1.610			0.120	-0.153	1.659			0.118	0.203	1.668			0.056	0.388	1.626			-0.041	0.083	1.735			-0.077	-0.094	1.781			-0.036	-0.155	1.512			-0.056	-0.130	1.472			0.233	0.100	1.587			0.321	0.038	1.394
0.091	-0.214	1.610			0.120	-0.153	1.659			0.118	0.203	1.667			0.056	0.388	1.626			-0.041	0.083	1.734			-0.078	-0.094	1.780			-0.036	-0.155	1.512			-0.056	-0.130	1.471			0.233	0.100	1.587			0.321	0.037	1.394
0.091	-0.214	1.610			0.120	-0.153	1.659			0.118	0.203	1.667			0.056	0.388	1.625			-0.041	0.083	1.734			-0.078	-0.094	1.780			-0.035	-0.156	1.511			-0.056	-0.130	1.471			0.233	0.100	1.586			0.321	0.037	1.394
0.091	-0.214	1.610			0.120	-0.153	1.658			0.117	0.202	1.666			0.056	0.387	1.624			-0.042	0.083	1.733			-0.078	-0.094	1.779			-0.035	-0.157	1.511			-0.056	-0.130	1.470			0.233	0.100	1.586			0.321	0.037	1.394
0.091	-0.214	1.609			0.120	-0.153	1.658			0.117	0.202	1.666			0.055	0.387	1.623			-0.042	0.083	1.733			-0.078	-0.094	1.779			-0.035	-0.157	1.511			-0.056	-0.130	1.470			0.233	0.100	1.586			0.322	0.037	1.394
0.091	-0.214	1.609			0.119	-0.153	1.658			0.117	0.202	1.665			0.055	0.387	1.623			-0.042	0.083	1.732			-0.078	-0.094	1.778			-0.035	-0.158	1.510			-0.056	-0.131	1.469			0.234	0.099	1.586			0.322	0.036	1.394
0.091	-0.214	1.609			0.119	-0.153	1.658			0.117	0.202	1.665			0.055	0.387	1.622			-0.043	0.083	1.731			-0.078	-0.094	1.778			-0.035	-0.159	1.510			-0.056	-0.131	1.468			0.234	0.099	1.586			0.322	0.036	1.394
0.091	-0.213	1.609			0.119	-0.153	1.657			0.116	0.202	1.664			0.055	0.387	1.622			-0.043	0.083	1.731			-0.078	-0.094	1.777			-0.034	-0.159	1.510			-0.056	-0.131	1.468			0.234	0.099	1.586			0.322	0.036	1.394
0.091	-0.213	1.608			0.119	-0.152	1.657			0.116	0.202	1.664			0.054	0.387	1.621			-0.043	0.083	1.730			-0.078	-0.094	1.777			-0.036	-0.155	1.508			-0.056	-0.131	1.468			0.234	0.099	1.585			0.322	0.036	1.394
0.092	-0.213	1.608			0.119	-0.152	1.657			0.116	0.201	1.663			0.054	0.386	1.620			-0.043	0.083	1.730			-0.078	-0.095	1.776			-0.035	-0.155	1.508			-0.056	-0.131	1.467			0.234	0.099	1.585			0.322	0.036	1.394
0.092	-0.213	1.608			0.119	-0.152	1.657			0.116	0.201	1.663			0.054	0.386	1.620			-0.044	0.083	1.729			-0.079	-0.095	1.776			-0.035	-0.155	1.507			-0.056	-0.131	1.467			0.234	0.099	1.585			0.322	0.035	1.394
0.092	-0.213	1.607			0.119	-0.152	1.656			0.115	0.201	1.662			0.054	0.386	1.619			-0.044	0.083	1.729			-0.079	-0.095	1.776			-0.035	-0.154	1.507			-0.056	-0.131	1.466			0.234	0.099	1.585			0.323	0.035	1.394
0.092	-0.213	1.607			0.119	-0.152	1.656			0.115	0.201	1.662			0.053	0.386	1.618			-0.044	0.083	1.729			-0.079	-0.095	1.775			-0.035	-0.153	1.506			-0.056	-0.131	1.466			0.234	0.099	1.584			0.323	0.035	1.394
0.092	-0.213	1.607			0.119	-0.152	1.656			0.115	0.201	1.661			0.053	0.386	1.618			-0.044	0.083	1.728			-0.079	-0.095	1.775			-0.035	-0.153	1.506			-0.056	-0.131	1.465			0.234	0.099	1.584			0.323	0.035	1.394
0.092	-0.213	1.607			0.119	-0.152	1.655			0.115	0.201	1.661			0.053	0.386	1.617			-0.044	0.083	1.728			-0.079	-0.095	1.775			-0.035	-0.152	1.505			-0.056	-0.131	1.465			0.234	0.099	1.584			0.323	0.034	1.394
0.092	-0.213	1.606			0.118	-0.152	1.655			0.115	0.200	1.660			0.053	0.385	1.617			-0.045	0.083	1.727			-0.079	-0.095	1.774			-0.035	-0.152	1.505			-0.056	-0.131	1.465			0.234	0.099	1.583			0.323	0.034	1.393
0.092	-0.213	1.606			0.118	-0.152	1.655			0.114	0.200	1.660			0.053	0.385	1.616			-0.045	0.083	1.727			-0.079	-0.095	1.774			-0.034	-0.153	1.505			-0.056	-0.132	1.464			0.234	0.099	1.583			0.323	0.034	1.392
0.092	-0.213	1.606			0.118	-0.152	1.654			0.114	0.200	1.659			0.053	0.385	1.616			-0.045	0.083	1.727			-0.079	-0.095	1.774			-0.034	-0.154	1.505			-0.056	-0.132	1.464			0.235	0.099	1.583			0.323	0.033	1.391
0.092	-0.212	1.605			0.118	-0.152	1.654			0.114	0.200	1.659			0.052	0.385	1.615			-0.045	0.083	1.726			-0.079	-0.095	1.774			-0.033	-0.154	1.505			-0.056	-0.132	1.464			0.235	0.098	1.582			0.324	0.033	1.391
0.092	-0.212	1.605			0.118	-0.152	1.654			0.114	0.200	1.658			0.052	0.385	1.615			-0.045	0.083	1.726			-0.079	-0.095	1.773			-0.032	-0.155	1.505			-0.056	-0.132	1.464			0.235	0.098	1.582			0.324	0.033	1.391
0.092	-0.212	1.605			0.118	-0.152	1.654			0.114	0.200	1.658			0.052	0.385	1.614			-0.045	0.083	1.725			-0.079	-0.095	1.773			-0.031	-0.155	1.505			-0.056	-0.132	1.463			0.235	0.098	1.582			0.324	0.033	1.390
0.092	-0.212	1.604			0.118	-0.152	1.653			0.114	0.199	1.657			0.052	0.385	1.614			-0.045	0.083	1.725			-0.079	-0.095	1.772			-0.031	-0.156	1.505			-0.056	-0.132	1.463			0.235	0.098	1.581			0.324	0.032	1.390
0.092	-0.212	1.604			0.118	-0.152	1.653			0.114	0.199	1.657			0.052	0.385	1.613			-0.045	0.083	1.724			-0.079	-0.095	1.772			-0.030	-0.154	1.504			-0.056	-0.132	1.463			0.235	0.098	1.581			0.324	0.032	1.390
0.092	-0.212	1.604			0.118	-0.152	1.653			0.113	0.199	1.656			0.052	0.384	1.613			-0.045	0.083	1.724			-0.079	-0.095	1.772			-0.030	-0.152	1.503			-0.056	-0.132	1.462			0.235	0.098	1.581			0.324	0.032	1.389
0.092	-0.212	1.604			0.118	-0.152	1.652			0.113	0.199	1.656			0.052	0.384	1.612			-0.045	0.082	1.723			-0.079	-0.095	1.771			-0.030	-0.151	1.502			-0.056	-0.133	1.462			0.235	0.098	1.580			0.324	0.032	1.389
0.092	-0.212	1.603			0.118	-0.152	1.652			0.113	0.199	1.655			0.052	0.384	1.612			-0.046	0.082	1.723			-0.079	-0.095	1.771			-0.029	-0.154	1.503			-0.056	-0.133	1.462			0.235	0.098	1.580			0.324	0.031	1.388
0.092	-0.212	1.603			0.118	-0.152	1.652			0.113	0.199	1.655			0.052	0.384	1.612			-0.046	0.082	1.723			-0.079	-0.095	1.770			-0.028	-0.156	1.503			-0.056	-0.133	1.461			0.235	0.098	1.580			0.324	0.031	1.388
0.092	-0.212	1.603			0.118	-0.152	1.651			0.113	0.198	1.655			0.051	0.384	1.611			-0.046	0.082	1.722			-0.079	-0.095	1.769			-0.027	-0.158	1.503			-0.056	-0.133	1.461			0.235	0.098	1.579			0.324	0.031	1.387
0.092	-0.212	1.603			0.118	-0.152	1.651			0.113	0.198	1.654			0.051	0.384	1.611			-0.046	0.082	1.722			-0.079	-0.095	1.769			-0.026	-0.159	1.502			-0.056	-0.133	1.461			0.235	0.098	1.579			0.324	0.031	1.387
0.092	-0.212	1.602			0.118	-0.152	1.651			0.113	0.198	1.654			0.051	0.384	1.610			-0.046	0.082	1.721			-0.079	-0.095	1.768			-0.026	-0.159	1.502			-0.056	-0.133	1.461			0.235	0.098	1.579			0.324	0.031	1.387
0.092	-0.212	1.602			0.118	-0.152	1.651			0.113	0.198	1.653			0.051	0.384	1.610			-0.046	0.082	1.721			-0.079	-0.095	1.768			-0.026	-0.160	1.502			-0.056	-0.133	1.460			0.235	0.098	1.578			0.324	0.030	1.386
0.092	-0.212	1.602			0.118	-0.152	1.650			0.113	0.198	1.653			0.051	0.384	1.609			-0.046	0.082	1.721			-0.079	-0.096	1.767			-0.025	-0.160	1.502			-0.056	-0.133	1.460			0.235	0.098	1.578			0.324	0.030	1.386
0.092	-0.212	1.602			0.118	-0.152	1.650			0.113	0.198	1.653			0.051	0.384	1.609			-0.046	0.082	1.721			-0.079	-0.096	1.767			-0.025	-0.161	1.502			-0.056	-0.133	1.460			0.235	0.098	1.578			0.324	0.030	1.386
0.092	-0.212	1.601			0.118	-0.152	1.650			0.113	0.198	1.652			0.051	0.384	1.609			-0.046	0.082	1.720			-0.078	-0.096	1.766			-0.024	-0.162	1.501			-0.056	-0.133	1.460			0.235	0.098	1.577			0.324	0.030	1.385
0.092	-0.212	1.601			0.118	-0.152	1.650			0.113	0.198	1.652			0.051	0.384	1.608			-0.046	0.082	1.720			-0.078	-0.096	1.766			-0.024	-0.163	1.501			-0.056	-0.133	1.460			0.235	0.098	1.577			0.324	0.030	1.385
0.092	-0.212	1.601			0.118	-0.152	1.649			0.113	0.198	1.652			0.051	0.384	1.608			-0.046	0.082	1.720			-0.078	-0.096	1.765			-0.023	-0.164	1.501			-0.056	-0.133	1.459			0.235	0.098	1.577			0.324	0.030	1.384
0.092	-0.212	1.601			0.118	-0.152	1.649			0.113	0.198	1.651			0.051	0.384	1.608			-0.046	0.082	1.719			-0.078	-0.096	1.765			-0.023	-0.165	1.501			-0.056	-0.134	1.459			0.235	0.098	1.576			0.324	0.030	1.384
0.092	-0.212	1.600			0.117	-0.152	1.649			0.113	0.198	1.651			0.051	0.384	1.607			-0.046	0.082	1.719			-0.078	-0.096	1.764			-0.023	-0.166	1.501			-0.056	-0.134	1.459			0.235	0.098	1.576			0.324	0.030	1.384
0.092	-0.212	1.600			0.117	-0.152	1.649			0.113	0.197	1.650			0.051	0.384	1.607			-0.046	0.082	1.718			-0.078	-0.096	1.763			-0.023	-0.167	1.500			-0.056	-0.134	1.459			0.235	0.097	1.576			0.324	0.030	1.384
0.092	-0.212	1.600			0.117	-0.152	1.648			0.113	0.197	1.650			0.051	0.384	1.607			-0.046	0.082	1.718			-0.078	-0.096	1.762			-0.024	-0.168	1.500			-0.056	-0.134	1.458			0.235	0.097	1.575			0.324	0.030	1.383
0.092	-0.212	1.600			0.117	-0.152	1.648			0.113	0.198	1.649			0.051	0.384	1.606			-0.046	0.083	1.717			-0.078	-0.096	1.758			-0.024	-0.170	1.497			-0.056	-0.134	1.458			0.235	0.097	1.575			0.324	0.029	1.383
0.092	-0.212	1.599			0.117	-0.152	1.648			0.113	0.198	1.649			0.051	0.384	1.606			-0.046	0.083	1.716			-0.078	-0.096	1.756			-0.025	-0.171	1.496			-0.056	-0.134	1.458			0.235	0.097	1.575			0.324	0.029	1.383
0.092	-0.212	1.599			0.117	-0.152	1.647			0.113	0.198	1.649			0.051	0.384	1.606			-0.045	0.083	1.715			-0.078	-0.096	1.754			-0.025	-0.172	1.494			-0.056	-0.134	1.458			0.235	0.097	1.574			0.323	0.029	1.383
0.092	-0.212	1.599			0.117	-0.151	1.647			0.113	0.198	1.648			0.051	0.384	1.606			-0.045	0.084	1.714			-0.078	-0.095	1.753			-0.025	-0.173	1.494			-0.056	-0.134	1.457			0.235	0.097	1.574			0.323	0.029	1.382
0.092	-0.212	1.599			0.117	-0.151	1.647			0.113	0.198	1.648			0.051	0.384	1.605			-0.045	0.084	1.713			-0.078	-0.095	1.752			-0.026	-0.174	1.493			-0.055	-0.134	1.457			0.235	0.097	1.574			0.323	0.029	1.382
0.092	-0.212	1.598			0.117	-0.151	1.647			0.113	0.198	1.647			0.051	0.384	1.605			-0.045	0.084	1.713			-0.078	-0.095	1.751			-0.026	-0.175	1.492			-0.055	-0.134	1.457			0.235	0.097	1.573			0.323	0.029	1.382
0.092	-0.212	1.598			0.117	-0.151	1.646			0.113	0.198	1.647			0.051	0.384	1.605			-0.045	0.084	1.712			-0.078	-0.095	1.750			-0.027	-0.175	1.492			-0.055	-0.134	1.457			0.235	0.097	1.573			0.323	0.029	1.382
0.092	-0.212	1.598			0.117	-0.151	1.646			0.113	0.198	1.647			0.052	0.384	1.604			-0.045	0.085	1.711			-0.078	-0.095	1.750			-0.027	-0.176	1.492			-0.055	-0.134	1.456			0.235	0.097	1.572			0.323	0.029	1.382
0.092	-0.212	1.597			0.117	-0.151	1.646			0.113	0.198	1.646			0.052	0.384	1.604			-0.044	0.085	1.711			-0.077	-0.095	1.749			-0.027	-0.176	1.491			-0.055	-0.135	1.456			0.235	0.097	1.572			0.323	0.029	1.382
0.092	-0.212	1.597			0.117	-0.151	1.645			0.113	0.198	1.646			0.052	0.384	1.604			-0.044	0.085	1.710			-0.077	-0.094	1.749			-0.027	-0.177	1.491			-0.055	-0.135	1.456			0.235	0.097	1.572			0.323	0.029	1.382
0.092	-0.212	1.597			0.117	-0.151	1.645			0.113	0.198	1.646			0.052	0.384	1.604			-0.044	0.085	1.710			-0.077	-0.094	1.748			-0.027	-0.177	1.491			-0.055	-0.135	1.456			0.235	0.097	1.571			0.323	0.029	1.381
0.092	-0.212	1.597			0.117	-0.151	1.645			0.113	0.198	1.645			0.052	0.384	1.603			-0.044	0.085	1.710			-0.077	-0.094	1.748			-0.027	-0.178	1.491			-0.054	-0.135	1.456			0.235	0.097	1.571			0.323	0.029	1.381
0.092	-0.212	1.596			0.118	-0.151	1.645			0.113	0.198	1.645			0.052	0.384	1.603			-0.044	0.085	1.709			-0.077	-0.094	1.747			-0.027	-0.178	1.490			-0.054	-0.136	1.455			0.235	0.097	1.571			0.323	0.029	1.381
0.092	-0.212	1.596			0.118	-0.151	1.644			0.113	0.198	1.645			0.052	0.384	1.603			-0.044	0.085	1.709			-0.077	-0.094	1.747			-0.027	-0.178	1.490			-0.054	-0.136	1.455			0.234	0.097	1.570			0.323	0.029	1.381
0.092	-0.212	1.596			0.118	-0.151	1.644			0.113	0.198	1.644			0.052	0.384	1.603			-0.044	0.085	1.709			-0.077	-0.094	1.747			-0.027	-0.179	1.490			-0.054	-0.136	1.455			0.234	0.097	1.570			0.323	0.029	1.381
0.092	-0.212	1.596			0.118	-0.151	1.644			0.113	0.198	1.644			0.053	0.384	1.602			-0.044	0.085	1.709			-0.077	-0.094	1.746			-0.027	-0.179	1.490			-0.054	-0.136	1.455			0.234	0.097	1.570			0.323	0.029	1.381
0.092	-0.212	1.596			0.118	-0.151	1.644			0.113	0.198	1.644			0.053	0.384	1.602			-0.044	0.085	1.708			-0.077	-0.094	1.746			-0.027	-0.179	1.490			-0.054	-0.137	1.455			0.234	0.097	1.569			0.322	0.029	1.381
0.092	-0.212	1.595			0.118	-0.151	1.643			0.113	0.198	1.643			0.053	0.384	1.602			-0.044	0.085	1.708			-0.077	-0.094	1.746			-0.027	-0.180	1.490			-0.054	-0.137	1.455			0.234	0.097	1.569			0.322	0.029	1.380
0.092	-0.212	1.595			0.118	-0.151	1.643			0.113	0.198	1.643			0.053	0.385	1.601			-0.044	0.085	1.708			-0.077	-0.094	1.746			-0.028	-0.180	1.490			-0.053	-0.137	1.455			0.234	0.097	1.568			0.322	0.029	1.380
0.092	-0.212	1.595			0.118	-0.151	1.643			0.113	0.199	1.643			0.053	0.385	1.601			-0.044	0.085	1.708			-0.077	-0.094	1.746			-0.028	-0.180	1.490			-0.053	-0.138	1.454			0.234	0.097	1.568			0.322	0.029	1.380
0.092	-0.212	1.595			0.118	-0.151	1.643			0.113	0.199	1.643			0.053	0.385	1.601			-0.044	0.085	1.708			-0.076	-0.094	1.746			-0.028	-0.181	1.491			-0.053	-0.138	1.454			0.234	0.097	1.568			0.322	0.029	1.380
0.092	-0.212	1.594			0.118	-0.151	1.642			0.113	0.199	1.642			0.053	0.385	1.601			-0.044	0.085	1.707			-0.076	-0.094	1.746			-0.028	-0.181	1.491			-0.053	-0.139	1.454			0.234	0.097	1.568			0.322	0.029	1.380
0.092	-0.212	1.594			0.118	-0.151	1.642			0.113	0.199	1.642			0.053	0.385	1.600			-0.044	0.085	1.707			-0.076	-0.094	1.746			-0.028	-0.181	1.491			-0.053	-0.139	1.454			0.234	0.097	1.567			0.322	0.029	1.380
0.092	-0.212	1.594			0.118	-0.151	1.642			0.113	0.199	1.642			0.053	0.385	1.600			-0.044	0.085	1.707			-0.076	-0.094	1.746			-0.028	-0.182	1.491			-0.053	-0.139	1.454			0.234	0.097	1.567			0.322	0.029	1.380
0.093	-0.212	1.594			0.118	-0.151	1.642			0.113	0.199	1.642			0.053	0.385	1.600			-0.044	0.085	1.707			-0.076	-0.094	1.746			-0.028	-0.182	1.491			-0.053	-0.139	1.454			0.234	0.097	1.567			0.322	0.029	1.379
0.093	-0.212	1.594			0.118	-0.151	1.641			0.113	0.199	1.641			0.053	0.385	1.599			-0.044	0.085	1.707			-0.076	-0.094	1.746			-0.028	-0.182	1.491			-0.053	-0.140	1.454			0.234	0.097	1.566			0.322	0.029	1.379
0.093	-0.212	1.593			0.118	-0.151	1.641			0.114	0.199	1.641			0.053	0.385	1.599			-0.044	0.085	1.707			-0.076	-0.094	1.746			-0.028	-0.182	1.491			-0.053	-0.140	1.454			0.234	0.096	1.566			0.322	0.029	1.379
0.093	-0.212	1.593			0.118	-0.151	1.641			0.114	0.199	1.641			0.053	0.385	1.599			-0.044	0.085	1.707			-0.075	-0.094	1.746			-0.028	-0.182	1.491			-0.053	-0.140	1.454			0.234	0.096	1.566			0.322	0.030	1.379
0.093	-0.212	1.593			0.118	-0.151	1.641			0.114	0.199	1.641			0.053	0.385	1.598			-0.044	0.085	1.706			-0.075	-0.094	1.746			-0.028	-0.183	1.491			-0.053	-0.140	1.453			0.234	0.096	1.565			0.321	0.030	1.378
0.093	-0.212	1.593			0.118	-0.151	1.640			0.114	0.199	1.641			0.053	0.385	1.598			-0.043	0.085	1.706			-0.075	-0.094	1.746			-0.028	-0.183	1.491			-0.053	-0.140	1.453			0.234	0.096	1.565			0.321	0.030	1.378
0.093	-0.212	1.592			0.118	-0.151	1.640			0.114	0.199	1.640			0.053	0.385	1.598			-0.043	0.085	1.706			-0.075	-0.094	1.746			-0.028	-0.183	1.491			-0.053	-0.141	1.453			0.234	0.096	1.564			0.321	0.031	1.377
0.093	-0.212	1.592			0.118	-0.151	1.640			0.114	0.199	1.640			0.053	0.384	1.597			-0.043	0.085	1.706			-0.075	-0.094	1.746			-0.028	-0.183	1.491			-0.053	-0.141	1.453			0.234	0.096	1.564			0.320	0.031	1.376
0.093	-0.212	1.592			0.118	-0.151	1.640			0.114	0.199	1.640			0.054	0.384	1.597			-0.043	0.085	1.706			-0.075	-0.094	1.746			-0.028	-0.183	1.491			-0.053	-0.141	1.453			0.234	0.096	1.563			0.319	0.032	1.374
0.093	-0.212	1.592			0.118	-0.151	1.640			0.114	0.199	1.640			0.054	0.384	1.596			-0.043	0.085	1.705			-0.075	-0.094	1.746			-0.028	-0.183	1.491			-0.053	-0.141	1.453			0.234	0.096	1.563			0.318	0.034	1.373
0.093	-0.212	1.592			0.119	-0.151	1.639			0.114	0.199	1.639			0.054	0.384	1.596			-0.043	0.085	1.705			-0.075	-0.094	1.746			-0.028	-0.183	1.491			-0.053	-0.141	1.453			0.234	0.096	1.562			0.316	0.036	1.371
0.093	-0.212	1.591			0.119	-0.151	1.639			0.114	0.199	1.639			0.054	0.384	1.596			-0.043	0.085	1.705			-0.075	-0.094	1.745			-0.029	-0.183	1.491			-0.053	-0.141	1.453			0.233	0.096	1.562			0.315	0.038	1.369
0.093	-0.212	1.591			0.119	-0.151	1.639			0.114	0.199	1.639			0.054	0.384	1.595			-0.043	0.085	1.705			-0.075	-0.094	1.745			-0.029	-0.183	1.490			-0.053	-0.141	1.453			0.233	0.096	1.561			0.313	0.040	1.366
0.093	-0.212	1.591			0.119	-0.151	1.639			0.114	0.199	1.639			0.054	0.384	1.595			-0.043	0.085	1.705			-0.075	-0.094	1.745			-0.029	-0.184	1.490			-0.053	-0.141	1.453			0.233	0.096	1.561			0.311	0.042	1.364
0.093	-0.212	1.591			0.119	-0.151	1.638			0.114	0.199	1.638			0.054	0.384	1.594			-0.043	0.085	1.705			-0.075	-0.094	1.745			-0.029	-0.184	1.490			-0.053	-0.141	1.453			0.233	0.096	1.560			0.310	0.044	1.362
0.093	-0.212	1.591			0.119	-0.151	1.638			0.114	0.199	1.638			0.054	0.384	1.594			-0.043	0.085	1.704			-0.075	-0.094	1.745			-0.029	-0.184	1.490			-0.053	-0.141	1.453			0.233	0.096	1.559			0.308	0.046	1.359
0.093	-0.212	1.590			0.119	-0.151	1.638			0.114	0.199	1.638			0.054	0.384	1.594			-0.043	0.085	1.704			-0.075	-0.094	1.745			-0.029	-0.184	1.490			-0.052	-0.141	1.452			0.232	0.096	1.558			0.306	0.048	1.357
0.093	-0.212	1.590			0.119	-0.151	1.638			0.114	0.199	1.637			0.054	0.384	1.593			-0.043	0.085	1.704			-0.075	-0.094	1.745			-0.029	-0.184	1.490			-0.052	-0.142	1.452			0.232	0.096	1.558			0.304	0.050	1.355
0.093	-0.212	1.590			0.119	-0.151	1.637			0.115	0.199	1.637			0.054	0.384	1.593			-0.043	0.085	1.704			-0.074	-0.094	1.745			-0.029	-0.184	1.490			-0.052	-0.142	1.452			0.232	0.096	1.557			0.302	0.052	1.353
0.093	-0.213	1.590			0.119	-0.151	1.637			0.115	0.199	1.636			0.054	0.384	1.592			-0.043	0.085	1.704			-0.074	-0.094	1.745			-0.029	-0.183	1.490			-0.052	-0.142	1.452			0.231	0.096	1.556			0.300	0.053	1.352
0.093	-0.213	1.590			0.119	-0.151	1.637			0.115	0.199	1.636			0.054	0.384	1.592			-0.043	0.085	1.704			-0.074	-0.094	1.745			-0.029	-0.183	1.490			-0.052	-0.142	1.452			0.231	0.096	1.555			0.293	0.055	1.341
0.093	-0.213	1.590			0.119	-0.151	1.637			0.115	0.199	1.636			0.055	0.384	1.591			-0.043	0.085	1.704			-0.074	-0.094	1.745			-0.028	-0.183	1.490			-0.052	-0.141	1.452			0.230	0.096	1.555			0.291	0.058	1.339
0.093	-0.213	1.589			0.120	-0.152	1.636			0.115	0.199	1.635			0.055	0.384	1.590			-0.043	0.085	1.704			-0.074	-0.094	1.745			-0.028	-0.179	1.489			-0.052	-0.141	1.452			0.230	0.096	1.554			0.286	0.059	1.329
0.093	-0.213	1.589			0.120	-0.152	1.636			0.115	0.199	1.635			0.055	0.384	1.589			-0.043	0.085	1.704			-0.074	-0.094	1.745			-0.027	-0.175	1.489			-0.052	-0.141	1.452			0.230	0.096	1.554			0.282	0.059	1.323
0.093	-0.213	1.589			0.120	-0.152	1.636			0.115	0.199	1.634			0.055	0.383	1.588			-0.043	0.085	1.704			-0.074	-0.094	1.745			-0.027	-0.173	1.488			-0.052	-0.141	1.452			0.229	0.096	1.553			0.280	0.060	1.323
0.093	-0.213	1.589			0.120	-0.152	1.636			0.116	0.199	1.634			0.054	0.383	1.587			-0.043	0.084	1.704			-0.074	-0.094	1.745			-0.027	-0.172	1.488			-0.052	-0.141	1.452			0.229	0.096	1.553			0.277	0.060	1.314
0.093	-0.213	1.589			0.120	-0.152	1.635			0.116	0.199	1.634			0.054	0.383	1.587			-0.043	0.084	1.704			-0.074	-0.095	1.745			-0.026	-0.171	1.488			-0.052	-0.141	1.452			0.229	0.096	1.552			0.273	0.058	1.314
0.093	-0.213	1.589			0.120	-0.152	1.635			0.116	0.199	1.633			0.054	0.382	1.586			-0.042	0.084	1.704			-0.073	-0.094	1.746			-0.026	-0.170	1.489			-0.052	-0.141	1.452			0.229	0.096	1.552			0.272	0.058	1.312
0.093	-0.213	1.588			0.120	-0.152	1.635			0.116	0.199	1.633			0.054	0.382	1.585			-0.042	0.084	1.704			-0.073	-0.094	1.746			-0.026	-0.169	1.489			-0.052	-0.141	1.452			0.228	0.096	1.551			0.270	0.058	1.311
0.093	-0.213	1.588			0.120	-0.152	1.635			0.116	0.199	1.633			0.054	0.382	1.585			-0.042	0.084	1.704			-0.073	-0.094	1.747			-0.026	-0.167	1.489			-0.052	-0.141	1.452			0.228	0.096	1.551			0.268	0.057	1.310
0.093	-0.213	1.588			0.120	-0.152	1.635			0.116	0.199	1.633			0.054	0.382	1.584			-0.042	0.084	1.704			-0.073	-0.094	1.747			-0.026	-0.166	1.489			-0.052	-0.140	1.452			0.228	0.097	1.551			0.267	0.056	1.309
0.093	-0.213	1.588			0.120	-0.152	1.634			0.116	0.199	1.632			0.054	0.381	1.584			-0.042	0.084	1.705			-0.072	-0.094	1.748			-0.026	-0.166	1.490			-0.053	-0.140	1.452			0.228	0.097	1.550			0.265	0.055	1.311
0.093	-0.214	1.588			0.120	-0.152	1.634			0.117	0.199	1.632			0.054	0.381	1.584			-0.042	0.084	1.705			-0.072	-0.094	1.748			-0.025	-0.166	1.490			-0.053	-0.140	1.452			0.227	0.097	1.550			0.263	0.055	1.311
0.093	-0.214	1.588			0.121	-0.152	1.634			0.117	0.198	1.632			0.054	0.381	1.584			-0.042	0.084	1.705			-0.072	-0.094	1.748			-0.025	-0.166	1.491			-0.053	-0.140	1.452			0.227	0.097	1.550			0.262	0.056	1.314
0.093	-0.214	1.588			0.121	-0.152	1.634			0.117	0.198	1.632			0.054	0.381	1.583			-0.042	0.084	1.705			-0.072	-0.094	1.749			-0.025	-0.166	1.491			-0.053	-0.140	1.453			0.227	0.097	1.550			0.262	0.056	1.312
0.093	-0.214	1.588			0.121	-0.152	1.634			0.117	0.198	1.632			0.054	0.381	1.583			-0.042	0.084	1.705			-0.072	-0.094	1.749			-0.024	-0.167	1.492			-0.053	-0.140	1.453			0.227	0.097	1.549			0.261	0.057	1.315
0.093	-0.214	1.588			0.121	-0.152	1.634			0.117	0.198	1.632			0.054	0.381	1.583			-0.042	0.084	1.706			-0.072	-0.094	1.749			-0.024	-0.167	1.492			-0.053	-0.140	1.453			0.227	0.097	1.549			0.260	0.057	1.315
0.093	-0.214	1.588			0.121	-0.153	1.634			0.117	0.198	1.632			0.054	0.381	1.583			-0.042	0.084	1.706			-0.072	-0.094	1.749			-0.024	-0.168	1.492			-0.053	-0.140	1.453			0.226	0.097	1.549			0.261	0.058	1.318
0.093	-0.214	1.588			0.121	-0.153	1.634			0.117	0.198	1.632			0.054	0.380	1.583			-0.042	0.085	1.706			-0.072	-0.094	1.749			-0.023	-0.168	1.492			-0.053	-0.140	1.453			0.226	0.097	1.549			0.260	0.059	1.318
0.093	-0.214	1.588			0.121	-0.153	1.634			0.117	0.198	1.632			0.054	0.380	1.583			-0.043	0.085	1.706			-0.073	-0.094	1.749			-0.023	-0.169	1.492			-0.053	-0.139	1.453			0.226	0.097	1.549			0.261	0.059	1.321
0.093	-0.214	1.588			0.121	-0.153	1.634			0.117	0.198	1.632			0.055	0.380	1.582			-0.043	0.085	1.707			-0.073	-0.094	1.749			-0.022	-0.170	1.492			-0.053	-0.139	1.453			0.226	0.097	1.549			0.261	0.060	1.318
0.093	-0.214	1.588			0.121	-0.153	1.634			0.117	0.198	1.632			0.055	0.380	1.582			-0.043	0.085	1.707			-0.073	-0.094	1.748			-0.028	-0.162	1.498			-0.052	-0.139	1.453			0.226	0.097	1.549			0.261	0.061	1.322
0.093	-0.214	1.588			0.121	-0.153	1.634			0.117	0.198	1.632			0.055	0.380	1.582			-0.043	0.085	1.707			-0.073	-0.094	1.748			-0.027	-0.164	1.498			-0.052	-0.139	1.453			0.226	0.097	1.549			0.261	0.061	1.322
0.093	-0.214	1.588			0.121	-0.153	1.634			0.117	0.197	1.632			0.055	0.380	1.582			-0.044	0.085	1.708			-0.074	-0.095	1.747			-0.026	-0.166	1.497			-0.052	-0.139	1.453			0.225	0.097	1.549			0.261	0.061	1.322
0.093	-0.214	1.588			0.121	-0.152	1.634			0.117	0.197	1.632			0.055	0.380	1.582			-0.044	0.085	1.708			-0.074	-0.095	1.747			-0.024	-0.162	1.494			-0.052	-0.139	1.454			0.225	0.097	1.550			0.261	0.061	1.322
0.093	-0.213	1.588			0.121	-0.152	1.634			0.117	0.197	1.632			0.055	0.380	1.582			-0.044	0.085	1.708			-0.075	-0.096	1.746			-0.024	-0.156	1.490			-0.051	-0.139	1.454			0.225	0.098	1.550			0.259	0.058	1.328
0.092	-0.213	1.589			0.120	-0.152	1.635			0.116	0.197	1.633			0.055	0.379	1.582			-0.045	0.085	1.709			-0.076	-0.096	1.745			-0.024	-0.152	1.486			-0.051	-0.138	1.454			0.225	0.098	1.551			0.259	0.058	1.328
0.092	-0.213	1.589			0.120	-0.152	1.635			0.116	0.197	1.633			0.055	0.379	1.582			-0.045	0.085	1.709			-0.077	-0.096	1.744			-0.024	-0.145	1.482			-0.050	-0.138	1.454			0.225	0.098	1.551			0.258	0.056	1.332
0.092	-0.213	1.589			0.120	-0.152	1.635			0.116	0.196	1.634			0.055	0.379	1.582			-0.046	0.085	1.710			-0.077	-0.097	1.743			-0.024	-0.142	1.480			-0.049	-0.138	1.454			0.225	0.098	1.552			0.258	0.056	1.335
0.092	-0.213	1.589			0.120	-0.152	1.636			0.116	0.196	1.634			0.055	0.379	1.583			-0.046	0.085	1.710			-0.078	-0.097	1.742			-0.022	-0.143	1.479			-0.046	-0.137	1.454			0.225	0.099	1.553			0.258	0.056	1.336
0.092	-0.213	1.590			0.120	-0.152	1.636			0.115	0.196	1.635			0.055	0.379	1.583			-0.047	0.085	1.710			-0.079	-0.098	1.742			-0.022	-0.141	1.478			-0.047	-0.130	1.453			0.225	0.099	1.554			0.257	0.054	1.339
0.092	-0.213	1.590			0.120	-0.152	1.636			0.115	0.196	1.635			0.055	0.379	1.583			-0.048	0.085	1.711			-0.080	-0.098	1.741			-0.023	-0.139	1.477			-0.048	-0.123	1.451			0.224	0.099	1.554			0.257	0.052	1.342
0.092	-0.213	1.590			0.119	-0.152	1.637			0.115	0.195	1.636			0.055	0.379	1.584			-0.048	0.085	1.711			-0.080	-0.099	1.740			-0.023	-0.137	1.475			-0.049	-0.117	1.449			0.224	0.099	1.555			0.261	0.056	1.347
0.092	-0.212	1.591			0.119	-0.152	1.637			0.114	0.195	1.637			0.055	0.378	1.584			-0.049	0.085	1.712			-0.081	-0.099	1.739			-0.024	-0.136	1.474			-0.050	-0.112	1.448			0.224	0.099	1.556			0.261	0.056	1.347
0.091	-0.212	1.591			0.119	-0.152	1.638			0.114	0.195	1.637			0.055	0.378	1.585			-0.049	0.085	1.712			-0.082	-0.100	1.738			-0.024	-0.135	1.473			-0.051	-0.108	1.447			0.224	0.100	1.557			0.264	0.057	1.350
0.091	-0.212	1.591			0.119	-0.152	1.638			0.114	0.195	1.638			0.055	0.378	1.585			-0.050	0.085	1.713			-0.083	-0.101	1.738			-0.025	-0.133	1.472			-0.052	-0.104	1.446			0.224	0.100	1.558			0.264	0.057	1.349
0.091	-0.212	1.592			0.119	-0.152	1.638			0.113	0.195	1.639			0.055	0.378	1.586			-0.050	0.085	1.713			-0.084	-0.102	1.737			-0.026	-0.132	1.471			-0.053	-0.101	1.445			0.224	0.100	1.560			0.265	0.058	1.351
0.091	-0.212	1.592			0.118	-0.152	1.639			0.113	0.194	1.640			0.055	0.378	1.587			-0.051	0.084	1.713			-0.085	-0.103	1.737			-0.027	-0.131	1.471			-0.054	-0.098	1.445			0.224	0.100	1.561			0.266	0.058	1.351
0.091	-0.212	1.592			0.118	-0.152	1.639			0.112	0.194	1.641			0.055	0.378	1.588			-0.051	0.084	1.714			-0.086	-0.104	1.737			-0.029	-0.133	1.471			-0.055	-0.102	1.447			0.224	0.100	1.562			0.266	0.057	1.353
0.091	-0.212	1.592			0.118	-0.152	1.639			0.112	0.194	1.642			0.055	0.378	1.588			-0.052	0.084	1.714			-0.087	-0.104	1.737			-0.030	-0.141	1.473			-0.055	-0.106	1.448			0.224	0.100	1.562			0.266	0.057	1.353
0.091	-0.212	1.593			0.118	-0.152	1.640			0.111	0.194	1.643			0.055	0.378	1.589			-0.052	0.084	1.715			-0.088	-0.105	1.737			-0.030	-0.148	1.475			-0.055	-0.109	1.449			0.223	0.100	1.563			0.268	0.058	1.356
0.090	-0.212	1.593			0.117	-0.152	1.640			0.111	0.193	1.644			0.055	0.378	1.590			-0.053	0.084	1.715			-0.088	-0.106	1.737			-0.030	-0.153	1.477			-0.055	-0.112	1.450			0.223	0.100	1.564			0.268	0.058	1.356
0.090	-0.212	1.593			0.117	-0.152	1.640			0.110	0.193	1.645			0.055	0.378	1.590			-0.053	0.084	1.716			-0.089	-0.106	1.737			-0.031	-0.157	1.478			-0.055	-0.114	1.451			0.223	0.100	1.565			0.268	0.057	1.358
0.090	-0.212	1.593			0.117	-0.152	1.641			0.110	0.193	1.645			0.055	0.378	1.591			-0.054	0.084	1.716			-0.090	-0.107	1.738			-0.031	-0.160	1.479			-0.055	-0.116	1.452			0.223	0.100	1.566			0.267	0.056	1.359
0.090	-0.212	1.593			0.117	-0.152	1.641			0.109	0.193	1.646			0.055	0.377	1.592			-0.054	0.083	1.716			-0.091	-0.107	1.738			-0.031	-0.163	1.480			-0.055	-0.117	1.453			0.223	0.100	1.567			0.267	0.056	1.360
0.090	-0.212	1.594			0.116	-0.152	1.641			0.109	0.192	1.647			0.055	0.377	1.592			-0.054	0.083	1.717			-0.091	-0.107	1.738			-0.031	-0.165	1.481			-0.055	-0.119	1.454			0.223	0.100	1.568			0.267	0.056	1.361
0.090	-0.212	1.594			0.116	-0.152	1.641			0.108	0.192	1.648			0.055	0.377	1.593			-0.055	0.083	1.717			-0.092	-0.108	1.738			-0.031	-0.167	1.481			-0.055	-0.120	1.454			0.222	0.100	1.568			0.266	0.054	1.356
0.089	-0.212	1.594			0.116	-0.152	1.642			0.108	0.192	1.648			0.055	0.377	1.594			-0.055	0.083	1.717			-0.092	-0.108	1.738			-0.031	-0.169	1.482			-0.054	-0.122	1.454			0.222	0.100	1.569			0.266	0.054	1.353
0.089	-0.211	1.594			0.115	-0.152	1.642			0.107	0.192	1.649			0.055	0.377	1.594			-0.056	0.083	1.718			-0.093	-0.108	1.738			-0.031	-0.170	1.482			-0.055	-0.124	1.455			0.222	0.100	1.569			0.266	0.053	1.350
0.089	-0.211	1.594			0.115	-0.152	1.642			0.107	0.191	1.649			0.055	0.377	1.595			-0.056	0.083	1.718			-0.093	-0.108	1.738			-0.031	-0.172	1.483			-0.054	-0.125	1.456			0.222	0.100	1.570			0.265	0.053	1.348
0.089	-0.211	1.594			0.115	-0.152	1.642			0.107	0.191	1.650			0.055	0.377	1.595			-0.056	0.083	1.718			-0.094	-0.109	1.738			-0.031	-0.173	1.483			-0.054	-0.126	1.456			0.222	0.100	1.570			0.265	0.052	1.350
0.089	-0.211	1.594			0.115	-0.152	1.643			0.106	0.191	1.650			0.054	0.377	1.596			-0.057	0.083	1.718			-0.094	-0.109	1.738			-0.031	-0.174	1.483			-0.054	-0.126	1.456			0.222	0.100	1.571			0.265	0.052	1.350
0.088	-0.211	1.595			0.114	-0.152	1.643			0.106	0.191	1.651			0.054	0.377	1.596			-0.057	0.082	1.719			-0.095	-0.109	1.737			-0.032	-0.175	1.483			-0.055	-0.127	1.456			0.222	0.100	1.571			0.264	0.052	1.352
0.088	-0.211	1.595			0.114	-0.152	1.643			0.106	0.191	1.651			0.054	0.377	1.596			-0.057	0.082	1.719			-0.095	-0.109	1.737			-0.032	-0.176	1.483			-0.055	-0.128	1.456			0.222	0.100	1.572			0.264	0.051	1.351
0.088	-0.211	1.595			0.114	-0.152	1.643			0.105	0.191	1.651			0.054	0.377	1.597			-0.058	0.082	1.719			-0.095	-0.109	1.737			-0.033	-0.177	1.484			-0.055	-0.129	1.456			0.221	0.100	1.572			0.263	0.051	1.352
0.088	-0.211	1.595			0.114	-0.152	1.643			0.105	0.191	1.652			0.054	0.377	1.597			-0.058	0.082	1.719			-0.096	-0.109	1.737			-0.038	-0.180	1.486			-0.055	-0.129	1.457			0.221	0.100	1.572			0.263	0.051	1.352
0.088	-0.211	1.595			0.113	-0.152	1.643			0.105	0.191	1.652			0.054	0.377	1.597			-0.058	0.082	1.719			-0.096	-0.109	1.738			-0.041	-0.182	1.488			-0.055	-0.130	1.457			0.221	0.100	1.573			0.262	0.051	1.353
0.087	-0.211	1.595			0.113	-0.152	1.643			0.105	0.190	1.652			0.054	0.377	1.597			-0.058	0.082	1.719			-0.096	-0.109	1.738			-0.046	-0.163	1.483			-0.056	-0.118	1.450			0.221	0.100	1.573			0.262	0.051	1.353
0.087	-0.211	1.595			0.113	-0.152	1.643			0.104	0.190	1.652			0.053	0.377	1.598			-0.059	0.081	1.719			-0.097	-0.109	1.738			-0.048	-0.153	1.480			-0.057	-0.109	1.445			0.221	0.100	1.573			0.261	0.050	1.354
0.087	-0.211	1.595			0.113	-0.152	1.643			0.104	0.190	1.652			0.053	0.376	1.598			-0.059	0.081	1.720			-0.097	-0.109	1.738			-0.049	-0.146	1.478			-0.058	-0.102	1.442			0.221	0.100	1.573			0.261	0.050	1.354
0.087	-0.211	1.595			0.112	-0.152	1.643			0.104	0.190	1.653			0.053	0.376	1.598			-0.059	0.081	1.720			-0.097	-0.109	1.738			-0.051	-0.142	1.477			-0.058	-0.097	1.439			0.221	0.100	1.574			0.261	0.050	1.354
0.087	-0.211	1.595			0.112	-0.152	1.644			0.104	0.190	1.653			0.053	0.376	1.598			-0.060	0.081	1.720			-0.097	-0.109	1.738			-0.052	-0.140	1.476			-0.059	-0.093	1.436			0.221	0.100	1.574			0.261	0.049	1.353
0.086	-0.211	1.595			0.112	-0.152	1.644			0.103	0.190	1.653			0.053	0.376	1.598			-0.060	0.081	1.720			-0.097	-0.109	1.738			-0.051	-0.150	1.479			-0.057	-0.100	1.438			0.220	0.100	1.574			0.261	0.049	1.353
0.086	-0.211	1.595			0.112	-0.153	1.644			0.103	0.190	1.653			0.052	0.376	1.599			-0.060	0.081	1.720			-0.098	-0.109	1.738			-0.050	-0.156	1.480			-0.056	-0.105	1.440			0.220	0.100	1.574			0.261	0.048	1.346
0.086	-0.212	1.595			0.111	-0.153	1.644			0.103	0.190	1.653			0.052	0.376	1.599			-0.060	0.081	1.720			-0.098	-0.109	1.738			-0.049	-0.156	1.481			-0.054	-0.108	1.441			0.220	0.100	1.574			0.261	0.048	1.341
0.086	-0.212	1.595			0.111	-0.153	1.644			0.103	0.190	1.653			0.052	0.376	1.599			-0.060	0.081	1.720			-0.098	-0.108	1.738			-0.048	-0.157	1.481			-0.053	-0.111	1.442			0.220	0.100	1.575			0.261	0.047	1.344
0.086	-0.212	1.595			0.111	-0.153	1.644			0.103	0.190	1.653			0.052	0.376	1.599			-0.061	0.080	1.720			-0.098	-0.108	1.738			-0.046	-0.159	1.480			-0.053	-0.114	1.443			0.220	0.100	1.575			0.261	0.047	1.340
0.085	-0.212	1.595			0.111	-0.153	1.644			0.103	0.190	1.653			0.052	0.376	1.599			-0.061	0.080	1.720			-0.098	-0.108	1.738			-0.045	-0.159	1.480			-0.053	-0.113	1.443			0.220	0.100	1.575			0.261	0.046	1.344
0.085	-0.212	1.595			0.111	-0.153	1.644			0.102	0.190	1.654			0.052	0.376	1.599			-0.061	0.080	1.720			-0.098	-0.108	1.738			-0.044	-0.160	1.479			-0.053	-0.114	1.443			0.220	0.100	1.575			0.261	0.046	1.341
0.085	-0.212	1.594			0.111	-0.153	1.644			0.102	0.190	1.654			0.052	0.376	1.599			-0.061	0.080	1.720			-0.098	-0.108	1.738			-0.042	-0.162	1.479			-0.053	-0.115	1.443			0.220	0.100	1.575			0.262	0.045	1.338
0.085	-0.212	1.594			0.110	-0.153	1.643			0.102	0.190	1.654			0.052	0.376	1.599			-0.061	0.080	1.720			-0.098	-0.108	1.738			-0.041	-0.164	1.479			-0.053	-0.116	1.444			0.220	0.100	1.575			0.262	0.045	1.336
0.085	-0.212	1.594			0.110	-0.153	1.643			0.102	0.190	1.654			0.052	0.376	1.599			-0.061	0.080	1.720			-0.098	-0.108	1.737			-0.039	-0.165	1.479			-0.052	-0.117	1.444			0.220	0.100	1.575			0.262	0.045	1.334
0.085	-0.212	1.594			0.110	-0.153	1.643			0.102	0.190	1.654			0.052	0.376	1.599			-0.061	0.080	1.720			-0.098	-0.108	1.737			-0.038	-0.167	1.479			-0.052	-0.119	1.445			0.220	0.100	1.575			0.263	0.044	1.340
0.085	-0.212	1.594			0.110	-0.153	1.643			0.102	0.190	1.654			0.052	0.376	1.600			-0.061	0.080	1.720			-0.098	-0.108	1.737			-0.036	-0.168	1.479			-0.052	-0.120	1.445			0.220	0.100	1.575			0.263	0.043	1.340
0.085	-0.212	1.594			0.110	-0.153	1.643			0.102	0.190	1.654			0.052	0.376	1.600			-0.061	0.080	1.720			-0.098	-0.109	1.737			-0.036	-0.170	1.479			-0.052	-0.121	1.446			0.219	0.100	1.575			0.263	0.043	1.344
0.084	-0.212	1.594			0.110	-0.153	1.643			0.102	0.190	1.654			0.052	0.376	1.600			-0.061	0.080	1.720			-0.098	-0.109	1.737			-0.035	-0.171	1.479			-0.051	-0.122	1.446			0.219	0.100	1.575			0.263	0.043	1.344
0.084	-0.212	1.594			0.110	-0.153	1.643			0.102	0.190	1.654			0.052	0.376	1.600			-0.062	0.080	1.720			-0.098	-0.109	1.737			-0.034	-0.172	1.479			-0.051	-0.123	1.447			0.219	0.100	1.575			0.264	0.043	1.347
0.084	-0.212	1.594			0.110	-0.153	1.643			0.102	0.190	1.654			0.052	0.376	1.600			-0.062	0.080	1.720			-0.099	-0.109	1.737			-0.033	-0.173	1.479			-0.051	-0.124	1.447			0.219	0.100	1.575			0.264	0.043	1.348
0.084	-0.212	1.594			0.110	-0.153	1.643			0.102	0.190	1.654			0.052	0.376	1.600			-0.062	0.080	1.720			-0.098	-0.109	1.737			-0.033	-0.174	1.479			-0.051	-0.125	1.447			0.219	0.100	1.575			0.264	0.043	1.350
0.084	-0.212	1.594			0.109	-0.153	1.643			0.102	0.190	1.654			0.052	0.376	1.600			-0.062	0.080	1.720			-0.098	-0.109	1.737			-0.032	-0.175	1.480			-0.050	-0.126	1.448			0.219	0.100	1.575			0.264	0.042	1.348
0.084	-0.212	1.594			0.109	-0.153	1.643			0.102	0.189	1.654			0.052	0.376	1.600			-0.062	0.080	1.720			-0.098	-0.109	1.737			-0.032	-0.175	1.480			-0.050	-0.126	1.448			0.219	0.100	1.575			0.265	0.042	1.351
0.084	-0.212	1.594			0.109	-0.153	1.643			0.102	0.189	1.654			0.052	0.376	1.600			-0.062	0.080	1.720			-0.098	-0.109	1.737			-0.032	-0.176	1.480			-0.050	-0.127	1.448			0.219	0.100	1.575			0.265	0.042	1.351
0.084	-0.212	1.594			0.109	-0.154	1.643			0.102	0.189	1.654			0.052	0.376	1.600			-0.062	0.080	1.720			-0.099	-0.109	1.737			-0.031	-0.177	1.480			-0.050	-0.128	1.449			0.219	0.100	1.576			0.265	0.043	1.353
0.084	-0.212	1.594			0.109	-0.154	1.643			0.102	0.189	1.654			0.052	0.376	1.600			-0.062	0.080	1.720			-0.099	-0.109	1.737			-0.031	-0.177	1.480			-0.050	-0.128	1.449			0.219	0.100	1.576			0.265	0.042	1.350
0.084	-0.212	1.594			0.109	-0.154	1.643			0.102	0.189	1.654			0.052	0.376	1.600			-0.062	0.080	1.720			-0.099	-0.109	1.737			-0.033	-0.165	1.477			-0.052	-0.122	1.448			0.219	0.100	1.576			0.267	0.043	1.353
0.084	-0.212	1.594			0.109	-0.154	1.643			0.102	0.189	1.654			0.052	0.376	1.600			-0.062	0.080	1.719			-0.099	-0.109	1.736			-0.035	-0.157	1.476			-0.054	-0.117	1.447			0.219	0.099	1.576			0.267	0.042	1.349
0.084	-0.212	1.594			0.109	-0.154	1.643			0.102	0.189	1.654			0.052	0.376	1.600			-0.062	0.080	1.719			-0.099	-0.109	1.736			-0.036	-0.152	1.474			-0.055	-0.112	1.447			0.219	0.099	1.576			0.268	0.042	1.352
0.084	-0.212	1.594			0.109	-0.154	1.643			0.102	0.189	1.654			0.052	0.376	1.600			-0.062	0.080	1.719			-0.099	-0.109	1.736			-0.036	-0.148	1.473			-0.056	-0.109	1.446			0.219	0.099	1.576			0.268	0.041	1.350
0.084	-0.212	1.594			0.109	-0.154	1.643			0.102	0.189	1.654			0.053	0.376	1.600			-0.062	0.080	1.719			-0.099	-0.109	1.736			-0.037	-0.145	1.472			-0.057	-0.105	1.445			0.219	0.099	1.576			0.274	0.045	1.357
0.084	-0.212	1.594			0.109	-0.154	1.643			0.102	0.189	1.654			0.053	0.376	1.600			-0.062	0.080	1.719			-0.099	-0.110	1.736			-0.037	-0.144	1.472			-0.056	-0.109	1.447			0.219	0.099	1.576			0.273	0.043	1.351
0.083	-0.212	1.593			0.109	-0.154	1.643			0.102	0.189	1.654			0.053	0.376	1.600			-0.062	0.080	1.719			-0.100	-0.110	1.735			-0.037	-0.143	1.472			-0.055	-0.111	1.448			0.219	0.099	1.576			0.277	-0.022	1.432
0.083	-0.212	1.593			0.109	-0.154	1.643			0.102	0.189	1.654			0.053	0.376	1.600			-0.062	0.080	1.719			-0.100	-0.110	1.735			-0.037	-0.142	1.471			-0.054	-0.113	1.448			0.219	0.099	1.576			0.278	-0.058	1.476
0.083	-0.212	1.593			0.109	-0.154	1.643			0.102	0.189	1.654			0.054	0.376	1.600			-0.062	0.080	1.719			-0.100	-0.111	1.735			-0.037	-0.142	1.471			-0.053	-0.115	1.449			0.219	0.099	1.576			0.279	-0.069	1.490
0.083	-0.212	1.593			0.109	-0.154	1.643			0.102	0.189	1.654			0.054	0.376	1.600			-0.062	0.080	1.719			-0.101	-0.111	1.734			-0.037	-0.141	1.471			-0.053	-0.116	1.450			0.219	0.099	1.576			0.279	-0.076	1.499
0.083	-0.212	1.593			0.109	-0.154	1.643			0.102	0.189	1.655			0.055	0.376	1.600			-0.062	0.080	1.719			-0.101	-0.111	1.734			-0.037	-0.140	1.470			-0.052	-0.117	1.450			0.219	0.099	1.577			0.279	-0.082	1.506
0.083	-0.213	1.594			0.109	-0.154	1.643			0.103	0.189	1.655			0.056	0.376	1.600			-0.062	0.080	1.719			-0.101	-0.112	1.733			-0.037	-0.139	1.470			-0.052	-0.118	1.451			0.219	0.098	1.577			0.279	-0.086	1.512
0.083	-0.213	1.594			0.108	-0.154	1.643			0.103	0.189	1.655			0.056	0.376	1.600			-0.062	0.080	1.719			-0.102	-0.112	1.733			-0.037	-0.138	1.469			-0.051	-0.119	1.451			0.219	0.098	1.578			0.280	-0.090	1.517
0.083	-0.213	1.594			0.108	-0.154	1.643			0.103	0.189	1.656			0.057	0.376	1.600			-0.062	0.080	1.719			-0.102	-0.112	1.733			-0.037	-0.137	1.469			-0.033	-0.128	1.421			0.219	0.098	1.578			0.280	-0.094	1.522
0.083	-0.213	1.594			0.108	-0.155	1.644			0.103	0.189	1.656			0.057	0.376	1.600			-0.062	0.080	1.719			-0.102	-0.113	1.732			-0.036	-0.136	1.469			-0.029	-0.130	1.415			0.220	0.097	1.579			0.280	-0.097	1.526
0.083	-0.213	1.594			0.108	-0.155	1.644			0.103	0.189	1.656			0.058	0.376	1.601			-0.062	0.080	1.720			-0.103	-0.113	1.732			-0.036	-0.136	1.468			-0.026	-0.134	1.410			0.220	0.097	1.579			0.280	-0.100	1.529
0.083	-0.213	1.594			0.108	-0.155	1.644			0.104	0.189	1.657			0.059	0.375	1.601			-0.062	0.080	1.720			-0.103	-0.113	1.732			-0.036	-0.136	1.468			-0.023	-0.137	1.406			0.220	0.097	1.580			0.280	-0.102	1.532
0.083	-0.213	1.595			0.108	-0.155	1.645			0.104	0.188	1.658			0.059	0.375	1.601			-0.062	0.080	1.720			-0.103	-0.114	1.731			-0.036	-0.136	1.468			-0.021	-0.138	1.403			0.220	0.097	1.581			0.279	-0.103	1.535
0.083	-0.213	1.595			0.108	-0.155	1.645			0.104	0.188	1.658			0.060	0.375	1.602			-0.062	0.080	1.720			-0.104	-0.114	1.731			-0.036	-0.136	1.468			-0.019	-0.140	1.400			0.220	0.096	1.582			0.279	-0.104	1.537
0.083	-0.213	1.596			0.108	-0.155	1.646			0.104	0.188	1.659			0.060	0.375	1.602			-0.062	0.080	1.721			-0.104	-0.114	1.731			-0.036	-0.136	1.468			-0.028	-0.136	1.421			0.220	0.096	1.583			0.279	-0.104	1.538
0.083	-0.213	1.596			0.108	-0.155	1.647			0.104	0.188	1.660			0.060	0.375	1.603			-0.062	0.081	1.721			-0.104	-0.115	1.731			-0.037	-0.136	1.468			-0.032	-0.135	1.431			0.220	0.096	1.584			0.278	-0.104	1.539
0.083	-0.213	1.597			0.108	-0.155	1.647			0.104	0.188	1.661			0.061	0.375	1.603			-0.062	0.081	1.722			-0.105	-0.115	1.731			-0.037	-0.136	1.468			-0.034	-0.134	1.437			0.220	0.096	1.585			0.278	-0.104	1.540
0.083	-0.213	1.598			0.108	-0.156	1.648			0.104	0.188	1.662			0.061	0.375	1.604			-0.062	0.081	1.722			-0.105	-0.115	1.731			-0.037	-0.136	1.468			-0.036	-0.134	1.442			0.220	0.095	1.586			0.277	-0.104	1.541
0.083	-0.213	1.598			0.107	-0.156	1.649			0.104	0.188	1.663			0.061	0.375	1.605			-0.063	0.081	1.723			-0.105	-0.115	1.731			-0.037	-0.136	1.468			-0.038	-0.133	1.445			0.220	0.095	1.587			0.277	-0.103	1.542
0.083	-0.213	1.599			0.107	-0.156	1.650			0.104	0.188	1.664			0.062	0.375	1.606			-0.063	0.081	1.724			-0.105	-0.116	1.731			-0.037	-0.136	1.468			-0.039	-0.133	1.448			0.220	0.095	1.588			0.277	-0.102	1.542
0.083	-0.213	1.600			0.107	-0.156	1.651			0.104	0.188	1.665			0.062	0.375	1.607			-0.063	0.081	1.724			-0.106	-0.116	1.731			-0.037	-0.136	1.468			-0.040	-0.133	1.451			0.220	0.095	1.589			0.276	-0.101	1.542
0.083	-0.213	1.601			0.107	-0.156	1.652			0.104	0.188	1.666			0.062	0.375	1.608			-0.063	0.081	1.725			-0.106	-0.116	1.731			-0.037	-0.136	1.468			-0.040	-0.133	1.453			0.220	0.095	1.590			0.276	-0.101	1.542
0.083	-0.213	1.601			0.107	-0.156	1.652			0.104	0.188	1.667			0.062	0.375	1.609			-0.064	0.081	1.726			-0.106	-0.116	1.731			-0.037	-0.135	1.469			-0.041	-0.132	1.455			0.220	0.095	1.591			0.276	-0.100	1.543
0.083	-0.213	1.602			0.107	-0.156	1.653			0.103	0.188	1.669			0.062	0.375	1.610			-0.064	0.081	1.726			-0.107	-0.117	1.732			-0.038	-0.137	1.470			-0.042	-0.132	1.457			0.220	0.095	1.592			0.276	-0.099	1.543
0.083	-0.213	1.603			0.107	-0.156	1.654			0.103	0.188	1.670			0.062	0.376	1.611			-0.064	0.081	1.727			-0.107	-0.117	1.732			-0.038	-0.138	1.472			-0.042	-0.132	1.459			0.220	0.095	1.593			0.275	-0.098	1.543
0.083	-0.213	1.604			0.107	-0.156	1.655			0.103	0.188	1.671			0.063	0.376	1.612			-0.064	0.081	1.728			-0.107	-0.117	1.732			-0.038	-0.140	1.474			-0.043	-0.132	1.461			0.219	0.095	1.594			0.275	-0.097	1.543
0.083	-0.213	1.605			0.107	-0.156	1.656			0.102	0.188	1.672			0.063	0.376	1.613			-0.064	0.082	1.728			-0.107	-0.117	1.733			-0.038	-0.142	1.475			-0.044	-0.132	1.462			0.219	0.095	1.595			0.275	-0.097	1.543
0.083	-0.213	1.606			0.107	-0.156	1.657			0.102	0.188	1.673			0.063	0.376	1.615			-0.065	0.082	1.729			-0.107	-0.117	1.734			-0.038	-0.142	1.476			-0.044	-0.132	1.463			0.219	0.095	1.596			0.275	-0.096	1.543
0.083	-0.213	1.606			0.107	-0.156	1.658			0.102	0.188	1.674			0.063	0.376	1.616			-0.065	0.082	1.729			-0.108	-0.117	1.734			-0.038	-0.143	1.477			-0.045	-0.132	1.465			0.219	0.095	1.597			0.275	-0.095	1.543
0.083	-0.213	1.607			0.106	-0.156	1.659			0.101	0.188	1.676			0.063	0.377	1.617			-0.065	0.082	1.730			-0.108	-0.117	1.735			-0.039	-0.144	1.478			-0.045	-0.132	1.466			0.219	0.095	1.597			0.275	-0.094	1.543
0.083	-0.213	1.608			0.106	-0.156	1.660			0.101	0.188	1.677			0.063	0.377	1.619			-0.065	0.082	1.731			-0.108	-0.117	1.735			-0.039	-0.144	1.479			-0.046	-0.131	1.467			0.219	0.095	1.598			0.275	-0.094	1.543
0.083	-0.213	1.609			0.106	-0.156	1.660			0.101	0.188	1.678			0.063	0.377	1.620			-0.065	0.082	1.732			-0.108	-0.117	1.736			-0.039	-0.144	1.479			-0.046	-0.132	1.468			0.219	0.095	1.599			0.274	-0.093	1.543
0.083	-0.213	1.609			0.106	-0.156	1.661			0.100	0.188	1.679			0.063	0.377	1.621			-0.066	0.082	1.732			-0.108	-0.117	1.736			-0.039	-0.144	1.480			-0.046	-0.132	1.470			0.219	0.095	1.600			0.274	-0.092	1.543
0.083	-0.213	1.610			0.106	-0.156	1.662			0.100	0.188	1.680			0.063	0.378	1.622			-0.066	0.082	1.733			-0.108	-0.117	1.737			-0.039	-0.144	1.481			-0.047	-0.132	1.471			0.219	0.095	1.601			0.274	-0.092	1.543
0.083	-0.213	1.611			0.106	-0.156	1.663			0.100	0.188	1.681			0.063	0.378	1.624			-0.066	0.082	1.734			-0.108	-0.117	1.738			-0.039	-0.143	1.481			-0.047	-0.132	1.472			0.219	0.095	1.602			0.274	-0.091	1.543
0.083	-0.213	1.612			0.106	-0.156	1.664			0.099	0.188	1.682			0.063	0.378	1.625			-0.066	0.082	1.735			-0.108	-0.117	1.738			-0.039	-0.144	1.483			-0.048	-0.132	1.473			0.219	0.095	1.603			0.274	-0.091	1.543
0.083	-0.213	1.612			0.106	-0.156	1.664			0.099	0.188	1.683			0.063	0.378	1.626			-0.066	0.082	1.735			-0.109	-0.117	1.739			-0.039	-0.145	1.484			-0.048	-0.132	1.474			0.219	0.095	1.603			0.274	-0.090	1.543
0.083	-0.213	1.613			0.106	-0.156	1.665			0.099	0.188	1.683			0.063	0.379	1.627			-0.066	0.083	1.736			-0.109	-0.117	1.740			-0.039	-0.146	1.485			-0.048	-0.132	1.475			0.219	0.095	1.604			0.274	-0.090	1.543
0.083	-0.213	1.614			0.106	-0.156	1.666			0.099	0.188	1.684			0.064	0.379	1.628			-0.066	0.083	1.737			-0.109	-0.116	1.741			-0.039	-0.147	1.486			-0.048	-0.132	1.476			0.219	0.095	1.605			0.274	-0.089	1.543
0.083	-0.213	1.614			0.106	-0.155	1.666			0.099	0.188	1.685			0.064	0.379	1.629			-0.066	0.083	1.738			-0.109	-0.116	1.742			-0.039	-0.148	1.488			-0.049	-0.132	1.476			0.219	0.095	1.606			0.274	-0.089	1.543
0.083	-0.213	1.615			0.106	-0.155	1.667			0.098	0.188	1.686			0.064	0.379	1.630			-0.066	0.083	1.738			-0.109	-0.115	1.743			-0.039	-0.148	1.489			-0.049	-0.132	1.477			0.219	0.095	1.607			0.274	-0.088	1.543
0.083	-0.213	1.616			0.106	-0.155	1.668			0.098	0.189	1.686			0.064	0.380	1.631			-0.066	0.083	1.739			-0.109	-0.115	1.744			-0.039	-0.149	1.489			-0.049	-0.132	1.478			0.219	0.095	1.607			0.274	-0.088	1.543
0.083	-0.213	1.616			0.106	-0.155	1.668			0.098	0.189	1.687			0.064	0.380	1.632			-0.067	0.083	1.740			-0.109	-0.115	1.745			-0.039	-0.149	1.490			-0.049	-0.132	1.479			0.219	0.095	1.608			0.274	-0.088	1.543
0.083	-0.213	1.617			0.106	-0.155	1.669			0.098	0.189	1.688			0.064	0.380	1.633			-0.067	0.083	1.740			-0.109	-0.114	1.746			-0.039	-0.149	1.490			-0.049	-0.132	1.479			0.219	0.095	1.608			0.274	-0.087	1.544
0.083	-0.212	1.618			0.106	-0.155	1.670			0.098	0.189	1.688			0.064	0.380	1.633			-0.067	0.083	1.741			-0.109	-0.114	1.747			-0.039	-0.150	1.491			-0.049	-0.132	1.480			0.220	0.095	1.609			0.274	-0.087	1.544
0.083	-0.212	1.618			0.106	-0.155	1.670			0.098	0.189	1.689			0.064	0.380	1.634			-0.066	0.083	1.742			-0.109	-0.114	1.748			-0.039	-0.150	1.492			-0.049	-0.132	1.481			0.220	0.095	1.610			0.274	-0.087	1.544
0.083	-0.212	1.619			0.106	-0.155	1.671			0.098	0.189	1.689			0.065	0.380	1.635			-0.066	0.083	1.742			-0.109	-0.113	1.749			-0.039	-0.151	1.492			-0.049	-0.132	1.482			0.220	0.095	1.610			0.274	-0.087	1.544
0.083	-0.212	1.619			0.106	-0.155	1.671			0.098	0.189	1.690			0.065	0.381	1.636			-0.066	0.084	1.743			-0.109	-0.113	1.750			-0.039	-0.151	1.493			-0.049	-0.132	1.482			0.220	0.095	1.611			0.274	-0.086	1.544
0.083	-0.212	1.620			0.106	-0.155	1.672			0.098	0.189	1.691			0.065	0.381	1.636			-0.066	0.084	1.743			-0.109	-0.113	1.751			-0.039	-0.151	1.494			-0.049	-0.132	1.483			0.220	0.095	1.611			0.275	-0.086	1.544
0.083	-0.212	1.620			0.106	-0.155	1.672			0.099	0.189	1.691			0.065	0.381	1.637			-0.066	0.084	1.744			-0.108	-0.113	1.752			-0.039	-0.151	1.494			-0.049	-0.132	1.484			0.220	0.095	1.612			0.275	-0.086	1.544
0.084	-0.212	1.621			0.106	-0.155	1.673			0.099	0.189	1.692			0.065	0.381	1.637			-0.066	0.084	1.744			-0.108	-0.113	1.752			-0.038	-0.150	1.495			-0.048	-0.132	1.484			0.220	0.095	1.612			0.275	-0.086	1.545
0.084	-0.212	1.621			0.107	-0.155	1.673			0.099	0.189	1.692			0.065	0.381	1.638			-0.066	0.084	1.745			-0.108	-0.113	1.753			-0.038	-0.150	1.496			-0.048	-0.132	1.485			0.220	0.095	1.613			0.275	-0.085	1.545
0.084	-0.212	1.622			0.107	-0.155	1.674			0.099	0.190	1.693			0.065	0.381	1.638			-0.066	0.084	1.745			-0.108	-0.113	1.754			-0.038	-0.149	1.496			-0.048	-0.132	1.485			0.220	0.095	1.613			0.275	-0.085	1.545
0.084	-0.212	1.622			0.107	-0.155	1.674			0.099	0.190	1.693			0.065	0.381	1.639			-0.066	0.084	1.746			-0.108	-0.112	1.754			-0.038	-0.149	1.496			-0.048	-0.132	1.486			0.220	0.095	1.614			0.275	-0.085	1.545
0.084	-0.212	1.622			0.107	-0.155	1.675			0.100	0.190	1.693			0.065	0.381	1.639			-0.066	0.084	1.746			-0.108	-0.112	1.755			-0.037	-0.148	1.497			-0.047	-0.133	1.486			0.220	0.095	1.614			0.276	-0.085	1.545
0.084	-0.212	1.623			0.107	-0.155	1.675			0.100	0.190	1.694			0.066	0.381	1.639			-0.066	0.084	1.746			-0.108	-0.112	1.755			-0.037	-0.147	1.497			-0.047	-0.133	1.487			0.220	0.095	1.614			0.276	-0.084	1.546
0.084	-0.212	1.623			0.107	-0.155	1.675			0.100	0.190	1.694			0.066	0.382	1.640			-0.066	0.084	1.747			-0.109	-0.114	1.753			-0.036	-0.146	1.497			-0.027	-0.138	1.457			0.221	0.095	1.615			0.276	-0.084	1.546
0.085	-0.212	1.624			0.107	-0.155	1.676			0.100	0.190	1.694			0.066	0.382	1.640			-0.066	0.084	1.747			-0.110	-0.114	1.752			-0.036	-0.146	1.497			-0.031	-0.135	1.460			0.221	0.095	1.615			0.277	-0.084	1.546
0.085	-0.212	1.624			0.107	-0.155	1.676			0.100	0.190	1.695			0.066	0.382	1.640			-0.065	0.084	1.747			-0.110	-0.115	1.752			-0.036	-0.145	1.497			-0.032	-0.133	1.463			0.221	0.095	1.615			0.277	-0.084	1.546
0.085	-0.212	1.624			0.108	-0.155	1.676			0.101	0.190	1.695			0.066	0.382	1.640			-0.065	0.084	1.747			-0.110	-0.115	1.752			-0.035	-0.145	1.497			-0.033	-0.132	1.465			0.221	0.096	1.615			0.278	-0.084	1.546
0.085	-0.212	1.624			0.108	-0.155	1.676			0.101	0.190	1.695			0.066	0.382	1.640			-0.065	0.084	1.748			-0.109	-0.115	1.752			-0.034	-0.144	1.497			-0.034	-0.132	1.466			0.221	0.096	1.616			0.278	-0.083	1.546
0.085	-0.212	1.625			0.108	-0.155	1.677			0.101	0.190	1.695			0.066	0.382	1.640			-0.065	0.084	1.748			-0.109	-0.115	1.752			-0.034	-0.144	1.496			-0.034	-0.131	1.467			0.221	0.096	1.616			0.278	-0.083	1.547
0.085	-0.212	1.625			0.108	-0.155	1.677			0.101	0.190	1.695			0.066	0.382	1.640			-0.065	0.085	1.748			-0.109	-0.115	1.752			-0.033	-0.143	1.496			-0.034	-0.130	1.468			0.221	0.096	1.616			0.279	-0.083	1.547
0.085	-0.212	1.625			0.108	-0.155	1.677			0.102	0.190	1.695			0.067	0.382	1.640			-0.065	0.085	1.748			-0.109	-0.116	1.752			-0.033	-0.143	1.496			-0.035	-0.130	1.469			0.221	0.096	1.616			0.279	-0.083	1.547
0.085	-0.212	1.625			0.108	-0.154	1.677			0.102	0.190	1.696			0.067	0.382	1.640			-0.065	0.085	1.748			-0.110	-0.117	1.751			-0.032	-0.143	1.496			-0.035	-0.130	1.470			0.222	0.096	1.617			0.279	-0.083	1.547
0.086	-0.212	1.625			0.108	-0.154	1.678			0.102	0.190	1.696			0.067	0.381	1.640			-0.065	0.085	1.748			-0.110	-0.118	1.750			-0.032	-0.143	1.496			-0.035	-0.129	1.470			0.222	0.096	1.617			0.280	-0.083	1.547
0.086	-0.212	1.626			0.108	-0.154	1.678			0.102	0.190	1.695			0.067	0.381	1.639			-0.065	0.085	1.749			-0.111	-0.119	1.749			-0.030	-0.150	1.497			-0.035	-0.129	1.471			0.222	0.096	1.617			0.280	-0.083	1.547
0.086	-0.212	1.626			0.109	-0.154	1.678			0.103	0.190	1.695			0.067	0.381	1.638			-0.065	0.085	1.749			-0.112	-0.119	1.749			-0.029	-0.151	1.497			-0.035	-0.130	1.471			0.222	0.096	1.617			0.280	-0.083	1.547
0.086	-0.212	1.626			0.109	-0.154	1.678			0.103	0.190	1.695			0.067	0.381	1.638			-0.065	0.085	1.749			-0.113	-0.121	1.747			-0.029	-0.151	1.497			-0.035	-0.130	1.471			0.222	0.096	1.617			0.281	-0.082	1.547
0.086	-0.212	1.626			0.109	-0.154	1.678			0.103	0.190	1.695			0.068	0.381	1.637			-0.065	0.085	1.749			-0.113	-0.121	1.747			-0.031	-0.149	1.501			-0.035	-0.130	1.472			0.222	0.096	1.617			0.281	-0.082	1.547
0.086	-0.212	1.626			0.109	-0.154	1.678			0.104	0.190	1.695			0.068	0.380	1.636			-0.065	0.085	1.749			-0.113	-0.122	1.746			-0.031	-0.150	1.501			-0.035	-0.130	1.472			0.222	0.096	1.618			0.281	-0.082	1.547
0.086	-0.211	1.626			0.109	-0.154	1.678			0.104	0.190	1.695			0.068	0.380	1.636			-0.065	0.085	1.748			-0.113	-0.122	1.746			-0.032	-0.150	1.500			-0.036	-0.131	1.473			0.223	0.096	1.618			0.282	-0.082	1.547
0.086	-0.211	1.626			0.109	-0.154	1.678			0.104	0.190	1.695			0.068	0.380	1.635			-0.065	0.085	1.748			-0.114	-0.123	1.745			-0.032	-0.150	1.500			-0.036	-0.132	1.473			0.223	0.096	1.618			0.283	-0.082	1.547
0.087	-0.211	1.627			0.109	-0.154	1.679			0.104	0.190	1.694			0.068	0.380	1.634			-0.065	0.085	1.748			-0.114	-0.123	1.745			-0.032	-0.151	1.499			-0.036	-0.132	1.474			0.223	0.096	1.618			0.294	-0.027	1.486
0.087	-0.211	1.627			0.109	-0.154	1.679			0.104	0.190	1.694			0.068	0.380	1.633			-0.065	0.085	1.748			-0.114	-0.123	1.744			-0.031	-0.150	1.499			-0.036	-0.132	1.474			0.223	0.096	1.618			0.299	-0.003	1.459
0.087	-0.211	1.627			0.109	-0.154	1.679			0.104	0.190	1.694			0.068	0.379	1.633			-0.065	0.085	1.747			-0.115	-0.124	1.743			-0.030	-0.150	1.499			-0.036	-0.132	1.474			0.223	0.096	1.618			0.301	0.007	1.446
0.087	-0.211	1.627			0.109	-0.154	1.679			0.104	0.190	1.693			0.068	0.379	1.632			-0.065	0.085	1.746			-0.117	-0.125	1.741			-0.029	-0.148	1.497			-0.036	-0.132	1.474			0.224	0.096	1.618			0.303	0.014	1.437
0.087	-0.211	1.627			0.109	-0.154	1.679			0.104	0.190	1.693			0.069	0.379	1.631			-0.065	0.086	1.745			-0.119	-0.126	1.739			-0.029	-0.148	1.495			-0.036	-0.132	1.474			0.224	0.096	1.618			0.305	0.018	1.430
0.087	-0.211	1.627			0.109	-0.154	1.679			0.104	0.190	1.692			0.069	0.379	1.631			-0.066	0.086	1.744			-0.120	-0.127	1.737			-0.029	-0.147	1.494			-0.036	-0.133	1.474			0.224	0.096	1.618			0.307	0.022	1.426
0.087	-0.211	1.627			0.109	-0.154	1.679			0.104	0.190	1.692			0.069	0.379	1.630			-0.066	0.086	1.743			-0.123	-0.129	1.732			-0.028	-0.146	1.493			-0.036	-0.133	1.474			0.225	0.096	1.619			0.308	0.025	1.422
0.087	-0.211	1.627			0.109	-0.153	1.679			0.104	0.190	1.691			0.069	0.379	1.630			-0.067	0.086	1.742			-0.126	-0.131	1.728			-0.028	-0.146	1.492			-0.036	-0.133	1.474			0.225	0.096	1.619			0.310	0.028	1.419
0.087	-0.211	1.627			0.109	-0.153	1.679			0.104	0.190	1.690			0.069	0.379	1.629			-0.067	0.087	1.740			-0.129	-0.132	1.724			-0.028	-0.146	1.491			-0.036	-0.133	1.474			0.226	0.096	1.619			0.312	0.029	1.416
0.088	-0.210	1.627			0.109	-0.153	1.679			0.103	0.190	1.690			0.069	0.379	1.628			-0.068	0.087	1.738			-0.131	-0.134	1.720			-0.027	-0.144	1.488			-0.036	-0.133	1.474			0.226	0.096	1.619			0.315	0.030	1.416
0.088	-0.210	1.627			0.109	-0.153	1.679			0.103	0.190	1.689			0.070	0.379	1.628			-0.069	0.087	1.736			-0.133	-0.135	1.717			-0.027	-0.143	1.486			-0.035	-0.133	1.474			0.227	0.096	1.620			0.319	0.029	1.416
0.088	-0.210	1.627			0.109	-0.153	1.679			0.103	0.190	1.688			0.070	0.379	1.627			-0.069	0.088	1.734			-0.135	-0.136	1.714			-0.026	-0.142	1.485			-0.035	-0.133	1.473			0.228	0.096	1.620			0.323	0.027	1.417
0.088	-0.210	1.627			0.109	-0.153	1.679			0.103	0.190	1.687			0.070	0.379	1.626			-0.070	0.088	1.732			-0.137	-0.137	1.711			-0.031	-0.148	1.488			-0.035	-0.132	1.472			0.229	0.096	1.620			0.327	0.025	1.419
0.088	-0.210	1.627			0.109	-0.152	1.679			0.103	0.190	1.687			0.071	0.379	1.626			-0.070	0.089	1.729			-0.138	-0.137	1.709			-0.031	-0.147	1.486			-0.034	-0.132	1.471			0.230	0.096	1.621			0.332	0.023	1.422
0.088	-0.210	1.626			0.109	-0.152	1.679			0.103	0.190	1.686			0.072	0.380	1.625			-0.071	0.089	1.727			-0.139	-0.138	1.706			-0.030	-0.147	1.485			-0.033	-0.132	1.470			0.231	0.096	1.621			0.336	0.020	1.425
0.089	-0.209	1.626			0.109	-0.152	1.679			0.103	0.190	1.685			0.072	0.380	1.623			-0.071	0.090	1.725			-0.139	-0.137	1.703			-0.030	-0.147	1.484			-0.031	-0.132	1.468			0.232	0.096	1.621			0.340	0.018	1.429
0.089	-0.209	1.626			0.109	-0.152	1.678			0.103	0.190	1.684			0.073	0.380	1.622			-0.071	0.090	1.722			-0.138	-0.136	1.701			-0.029	-0.147	1.483			-0.029	-0.132	1.466			0.234	0.096	1.622			0.344	0.017	1.432
0.089	-0.209	1.626			0.109	-0.151	1.678			0.103	0.189	1.683			0.074	0.380	1.621			-0.072	0.091	1.720			-0.137	-0.135	1.700			-0.028	-0.147	1.482			-0.028	-0.132	1.464			0.235	0.096	1.622			0.348	0.015	1.435
0.090	-0.208	1.626			0.109	-0.151	1.678			0.103	0.189	1.682			0.075	0.380	1.619			-0.072	0.091	1.718			-0.138	-0.135	1.698			-0.027	-0.147	1.481			-0.026	-0.132	1.463			0.237	0.096	1.623			0.352	0.013	1.438
0.090	-0.208	1.626			0.109	-0.151	1.678			0.103	0.189	1.681			0.076	0.380	1.617			-0.072	0.091	1.716			-0.139	-0.135	1.696			-0.027	-0.147	1.480			-0.025	-0.132	1.461			0.238	0.096	1.623			0.356	0.012	1.441
0.090	-0.208	1.625			0.109	-0.151	1.678			0.103	0.189	1.680			0.077	0.380	1.615			-0.072	0.091	1.713			-0.138	-0.134	1.694			-0.026	-0.147	1.479			-0.024	-0.132	1.460			0.240	0.096	1.624			0.359	0.011	1.444
0.091	-0.208	1.625			0.109	-0.150	1.678			0.103	0.189	1.679			0.078	0.379	1.614			-0.072	0.092	1.711			-0.137	-0.133	1.692			-0.023	-0.147	1.476			-0.023	-0.133	1.459			0.241	0.096	1.624			0.362	0.010	1.446
0.091	-0.207	1.625			0.109	-0.150	1.678			0.103	0.189	1.678			0.079	0.379	1.612			-0.072	0.092	1.709			-0.136	-0.132	1.690			-0.020	-0.147	1.474			-0.022	-0.133	1.458			0.242	0.096	1.625			0.365	0.009	1.448
0.092	-0.207	1.625			0.109	-0.150	1.677			0.104	0.189	1.677			0.080	0.379	1.610			-0.072	0.092	1.708			-0.135	-0.131	1.689			-0.020	-0.147	1.473			-0.020	-0.133	1.457			0.244	0.096	1.625			0.368	0.008	1.450
0.092	-0.207	1.624			0.109	-0.150	1.677			0.104	0.188	1.676			0.081	0.379	1.608			-0.072	0.092	1.706			-0.134	-0.130	1.687			-0.019	-0.147	1.472			-0.019	-0.133	1.456			0.245	0.096	1.625			0.370	0.007	1.451
0.092	-0.206	1.624			0.109	-0.149	1.677			0.104	0.188	1.675			0.082	0.379	1.607			-0.072	0.092	1.704			-0.132	-0.129	1.686			-0.019	-0.147	1.472			-0.018	-0.133	1.455			0.246	0.096	1.626			0.373	0.006	1.453
0.093	-0.206	1.624			0.109	-0.149	1.677			0.104	0.188	1.674			0.082	0.378	1.605			-0.072	0.092	1.703			-0.131	-0.128	1.686			-0.019	-0.147	1.471			-0.017	-0.133	1.454			0.247	0.096	1.626			0.375	0.006	1.454
0.093	-0.206	1.623			0.109	-0.149	1.676			0.104	0.188	1.673			0.083	0.378	1.604			-0.072	0.092	1.702			-0.132	-0.129	1.684			-0.018	-0.147	1.471			-0.016	-0.134	1.454			0.247	0.096	1.626			0.377	0.005	1.456
0.094	-0.206	1.623			0.109	-0.149	1.676			0.104	0.188	1.673			0.083	0.378	1.603			-0.072	0.092	1.700			-0.132	-0.129	1.684			-0.018	-0.147	1.470			-0.016	-0.134	1.453			0.248	0.096	1.626			0.379	0.004	1.457
0.094	-0.205	1.623			0.109	-0.149	1.676			0.104	0.187	1.672			0.083	0.378	1.601			-0.072	0.092	1.699			-0.131	-0.128	1.683			-0.017	-0.147	1.470			-0.015	-0.134	1.452			0.249	0.096	1.626			0.381	0.003	1.458
0.095	-0.205	1.622			0.109	-0.148	1.675			0.104	0.187	1.671			0.083	0.378	1.600			-0.073	0.092	1.698			-0.130	-0.128	1.682			-0.017	-0.147	1.469			-0.014	-0.134	1.452			0.249	0.096	1.627			0.384	0.002	1.458
0.095	-0.205	1.622			0.109	-0.148	1.675			0.104	0.187	1.670			0.083	0.378	1.599			-0.073	0.092	1.697			-0.130	-0.127	1.682			-0.017	-0.148	1.469			-0.014	-0.134	1.451			0.250	0.097	1.627			0.387	0.001	1.459
0.095	-0.205	1.622			0.109	-0.148	1.675			0.104	0.187	1.670			0.083	0.378	1.598			-0.073	0.092	1.696			-0.129	-0.127	1.681			-0.016	-0.148	1.468			-0.013	-0.135	1.450			0.250	0.097	1.627			0.389	-0.000	1.459
0.096	-0.205	1.621			0.109	-0.148	1.674			0.104	0.187	1.669			0.083	0.377	1.597			-0.073	0.092	1.695			-0.129	-0.127	1.681			-0.016	-0.148	1.468			-0.013	-0.135	1.450			0.251	0.097	1.627			0.390	-0.001	1.460
0.096	-0.204	1.621			0.109	-0.148	1.674			0.103	0.187	1.668			0.083	0.377	1.595			-0.073	0.092	1.694			-0.130	-0.128	1.680			-0.016	-0.148	1.467			-0.012	-0.135	1.449			0.251	0.097	1.627			0.392	-0.002	1.460
0.096	-0.204	1.620			0.109	-0.147	1.674			0.103	0.187	1.667			0.083	0.377	1.594			-0.073	0.092	1.693			-0.129	-0.128	1.679			-0.015	-0.148	1.467			-0.012	-0.135	1.449			0.252	0.097	1.627			0.393	-0.002	1.460
0.097	-0.204	1.620			0.109	-0.147	1.673			0.103	0.187	1.667			0.083	0.377	1.593			-0.073	0.092	1.692			-0.129	-0.128	1.679			-0.014	-0.148	1.465			-0.011	-0.136	1.448			0.252	0.097	1.627			0.395	-0.003	1.460
0.097	-0.204	1.620			0.109	-0.147	1.673			0.102	0.187	1.666			0.082	0.377	1.592			-0.073	0.092	1.691			-0.129	-0.128	1.678			-0.013	-0.149	1.464			-0.011	-0.136	1.448			0.252	0.097	1.627			0.396	-0.003	1.461
0.097	-0.204	1.619			0.109	-0.147	1.672			0.102	0.187	1.665			0.082	0.377	1.592			-0.073	0.092	1.690			-0.129	-0.127	1.678			-0.012	-0.149	1.463			-0.011	-0.136	1.448			0.253	0.097	1.627			0.397	-0.004	1.461
0.097	-0.204	1.619			0.109	-0.147	1.672			0.101	0.187	1.664			0.082	0.377	1.591			-0.073	0.092	1.690			-0.128	-0.127	1.678			-0.012	-0.149	1.462			-0.010	-0.136	1.447			0.253	0.097	1.628			0.398	-0.005	1.461
0.097	-0.204	1.619			0.109	-0.146	1.672			0.101	0.187	1.664			0.081	0.377	1.590			-0.073	0.092	1.689			-0.130	-0.129	1.677			-0.011	-0.149	1.462			-0.010	-0.136	1.447			0.253	0.097	1.628			0.399	-0.005	1.461
0.098	-0.203	1.618			0.108	-0.146	1.671			0.100	0.186	1.663			0.081	0.376	1.589			-0.074	0.092	1.688			-0.131	-0.130	1.676			-0.011	-0.149	1.461			-0.010	-0.136	1.446			0.254	0.097	1.628			0.399	-0.006	1.461
0.098	-0.203	1.618			0.108	-0.146	1.671			0.100	0.186	1.662			0.080	0.376	1.588			-0.074	0.092	1.687			-0.133	-0.132	1.675			-0.010	-0.150	1.461			-0.010	-0.137	1.446			0.254	0.097	1.628			0.400	-0.006	1.462
0.098	-0.203	1.618			0.108	-0.146	1.670			0.100	0.186	1.662			0.080	0.376	1.587			-0.074	0.092	1.687			-0.134	-0.133	1.675			-0.010	-0.150	1.460			-0.009	-0.137	1.446			0.254	0.097	1.628			0.400	-0.007	1.462
0.098	-0.203	1.617			0.108	-0.146	1.670			0.099	0.186	1.661			0.080	0.376	1.587			-0.074	0.091	1.686			-0.135	-0.135	1.674			-0.010	-0.150	1.460			-0.009	-0.137	1.445			0.254	0.097	1.628			0.400	-0.007	1.463
0.098	-0.203	1.617			0.108	-0.146	1.670			0.099	0.186	1.661			0.079	0.376	1.586			-0.074	0.091	1.686			-0.135	-0.135	1.674			-0.010	-0.150	1.459			-0.009	-0.137	1.445			0.254	0.097	1.628			0.401	-0.007	1.463
0.098	-0.203	1.617			0.108	-0.146	1.669			0.098	0.186	1.660			0.079	0.376	1.585			-0.074	0.091	1.685			-0.136	-0.135	1.674			-0.009	-0.150	1.459			-0.009	-0.137	1.445			0.254	0.096	1.628			0.401	-0.008	1.463
0.098	-0.203	1.617			0.108	-0.146	1.669			0.098	0.186	1.660			0.078	0.376	1.585			-0.075	0.091	1.685			-0.136	-0.136	1.673			-0.009	-0.150	1.459			-0.009	-0.138	1.444			0.254	0.096	1.627			0.400	-0.008	1.464
0.099	-0.203	1.616			0.108	-0.146	1.669			0.098	0.186	1.659			0.078	0.375	1.584			-0.075	0.091	1.684			-0.137	-0.137	1.673			-0.009	-0.150	1.458			-0.009	-0.138	1.444			0.254	0.096	1.627			0.400	-0.009	1.464
0.099	-0.203	1.616			0.108	-0.145	1.668			0.097	0.186	1.659			0.077	0.375	1.584			-0.075	0.091	1.684			-0.138	-0.138	1.673			-0.009	-0.150	1.458			-0.009	-0.138	1.444			0.254	0.096	1.627			0.400	-0.009	1.465
0.099	-0.203	1.616			0.108	-0.145	1.668			0.097	0.185	1.658			0.077	0.375	1.583			-0.075	0.091	1.684			-0.138	-0.139	1.672			-0.009	-0.150	1.458			-0.009	-0.138	1.444			0.254	0.096	1.627			0.400	-0.009	1.465
0.099	-0.203	1.616			0.108	-0.145	1.668			0.097	0.185	1.658			0.076	0.375	1.583			-0.075	0.091	1.683			-0.139	-0.140	1.672			-0.009	-0.150	1.457			-0.009	-0.138	1.444			0.254	0.096	1.627			0.399	-0.010	1.466
0.099	-0.203	1.615			0.108	-0.145	1.668			0.097	0.185	1.658			0.076	0.375	1.582			-0.076	0.091	1.683			-0.138	-0.139	1.673			-0.008	-0.150	1.457			-0.009	-0.138	1.443			0.254	0.096	1.627			0.399	-0.010	1.466
0.099	-0.203	1.615			0.107	-0.145	1.667			0.096	0.185	1.658			0.075	0.375	1.582			-0.076	0.090	1.683			-0.137	-0.139	1.673			-0.008	-0.151	1.457			-0.009	-0.138	1.443			0.254	0.096	1.627			0.399	-0.010	1.467
0.099	-0.203	1.615			0.107	-0.145	1.667			0.096	0.185	1.657			0.075	0.375	1.582			-0.076	0.090	1.682			-0.136	-0.138	1.674			-0.008	-0.151	1.456			-0.009	-0.139	1.443			0.254	0.096	1.627			0.398	-0.011	1.467
0.099	-0.203	1.615			0.107	-0.145	1.667			0.096	0.185	1.657			0.074	0.375	1.581			-0.076	0.090	1.682			-0.134	-0.137	1.674			-0.008	-0.151	1.456			-0.009	-0.139	1.443			0.254	0.096	1.627			0.398	-0.011	1.467
0.099	-0.203	1.615			0.107	-0.145	1.667			0.096	0.185	1.657			0.074	0.374	1.581			-0.076	0.090	1.682			-0.135	-0.138	1.674			-0.008	-0.151	1.456			-0.009	-0.139	1.442			0.254	0.096	1.626			0.398	-0.011	1.468
0.099	-0.203	1.614			0.107	-0.145	1.667			0.095	0.185	1.657			0.074	0.374	1.581			-0.076	0.090	1.682			-0.135	-0.138	1.674			-0.008	-0.151	1.455			-0.009	-0.139	1.442			0.254	0.096	1.626			0.397	-0.011	1.468
0.099	-0.202	1.614			0.107	-0.145	1.666			0.095	0.185	1.656			0.073	0.374	1.580			-0.077	0.090	1.682			-0.135	-0.139	1.674			-0.008	-0.151	1.455			-0.009	-0.139	1.442			0.254	0.096	1.626			0.397	-0.012	1.468
0.099	-0.202	1.614			0.107	-0.145	1.666			0.095	0.185	1.656			0.073	0.374	1.580			-0.077	0.090	1.682			-0.136	-0.139	1.674			-0.008	-0.151	1.455			-0.009	-0.139	1.442			0.253	0.096	1.626			0.396	-0.012	1.468
0.099	-0.202	1.614			0.107	-0.145	1.666			0.095	0.185	1.656			0.073	0.374	1.580			-0.077	0.090	1.681			-0.136	-0.140	1.674			-0.008	-0.151	1.455			-0.009	-0.139	1.442			0.253	0.095	1.626			0.396	-0.012	1.468
0.099	-0.202	1.614			0.107	-0.145	1.666			0.094	0.185	1.656			0.072	0.374	1.580			-0.077	0.090	1.681			-0.137	-0.141	1.674			-0.008	-0.151	1.455			-0.009	-0.139	1.442			0.253	0.095	1.626			0.396	-0.012	1.469
0.099	-0.202	1.614			0.107	-0.145	1.666			0.094	0.184	1.656			0.072	0.374	1.580			-0.077	0.089	1.681			-0.136	-0.140	1.675			-0.008	-0.151	1.454			-0.009	-0.139	1.442			0.253	0.095	1.626			0.395	-0.013	1.469
0.099	-0.202	1.613			0.107	-0.145	1.665			0.094	0.184	1.656			0.072	0.374	1.580			-0.077	0.089	1.681			-0.135	-0.139	1.676			-0.008	-0.151	1.454			-0.009	-0.139	1.442			0.253	0.095	1.626			0.395	-0.013	1.469
0.099	-0.202	1.613			0.107	-0.145	1.665			0.094	0.184	1.655			0.071	0.374	1.580			-0.078	0.089	1.681			-0.133	-0.137	1.677			-0.008	-0.151	1.454			-0.009	-0.140	1.442			0.253	0.095	1.625			0.394	-0.013	1.468
0.099	-0.202	1.613			0.107	-0.145	1.665			0.094	0.184	1.655			0.071	0.374	1.580			-0.078	0.089	1.681			-0.133	-0.137	1.677			-0.008	-0.151	1.454			-0.009	-0.140	1.441			0.252	0.095	1.625			0.394	-0.014	1.468
0.099	-0.202	1.613			0.106	-0.145	1.665			0.094	0.184	1.655			0.071	0.374	1.581			-0.078	0.089	1.681			-0.133	-0.137	1.677			-0.008	-0.151	1.454			-0.009	-0.140	1.441			0.252	0.095	1.625			0.393	-0.015	1.467
0.099	-0.202	1.613			0.106	-0.145	1.665			0.094	0.184	1.655			0.071	0.375	1.581			-0.078	0.089	1.681			-0.133	-0.137	1.677			-0.008	-0.151	1.454			-0.010	-0.140	1.441			0.252	0.095	1.625			0.392	-0.016	1.466
0.099	-0.202	1.613			0.106	-0.145	1.665			0.094	0.185	1.655			0.071	0.376	1.583			-0.078	0.089	1.681			-0.133	-0.138	1.678			-0.008	-0.151	1.454			-0.011	-0.140	1.441			0.252	0.094	1.624			0.390	-0.017	1.464
0.099	-0.202	1.613			0.106	-0.145	1.665			0.094	0.185	1.655			0.071	0.376	1.583			-0.078	0.089	1.681			-0.133	-0.138	1.678			-0.008	-0.151	1.454			-0.011	-0.140	1.441			0.252	0.094	1.624			0.390	-0.017	1.464
0.099	-0.202	1.613			0.106	-0.145	1.665			0.093	0.185	1.655			0.071	0.376	1.584			-0.078	0.089	1.681			-0.131	-0.134	1.681			-0.008	-0.151	1.454			-0.011	-0.140	1.442			0.251	0.094	1.624			0.389	-0.018	1.463
0.099	-0.202	1.612			0.106	-0.145	1.665			0.093	0.185	1.655			0.071	0.376	1.585			-0.078	0.089	1.682			-0.130	-0.133	1.682			-0.008	-0.151	1.454			-0.012	-0.140	1.442			0.251	0.094	1.623			0.388	-0.018	1.462
0.099	-0.202	1.612			0.106	-0.145	1.664			0.094	0.185	1.655			0.071	0.377	1.586			-0.078	0.089	1.682			-0.130	-0.132	1.684			-0.009	-0.151	1.455			-0.013	-0.140	1.443			0.251	0.094	1.622			0.387	-0.019	1.461
0.098	-0.202	1.612			0.106	-0.145	1.664			0.094	0.185	1.655			0.072	0.377	1.587			-0.077	0.089	1.682			-0.130	-0.132	1.684			-0.010	-0.150	1.455			-0.015	-0.140	1.443			0.251	0.094	1.622			0.386	-0.021	1.458
0.098	-0.202	1.612			0.106	-0.145	1.664			0.094	0.186	1.655			0.072	0.378	1.588			-0.077	0.090	1.683			-0.129	-0.132	1.685			-0.010	-0.150	1.456			-0.016	-0.140	1.444			0.251	0.093	1.621			0.385	-0.022	1.456
0.098	-0.202	1.612			0.106	-0.145	1.664			0.094	0.186	1.655			0.073	0.379	1.588			-0.076	0.090	1.683			-0.129	-0.131	1.686			-0.011	-0.149	1.456			-0.017	-0.140	1.445			0.251	0.093	1.620			0.384	-0.023	1.453
0.098	-0.202	1.612			0.106	-0.145	1.664			0.095	0.186	1.654			0.074	0.379	1.589			-0.076	0.090	1.684			-0.129	-0.131	1.686			-0.012	-0.149	1.457			-0.018	-0.140	1.445			0.251	0.093	1.619			0.383	-0.025	1.449
0.098	-0.202	1.612			0.106	-0.145	1.664			0.095	0.187	1.654			0.074	0.380	1.590			-0.075	0.090	1.685			-0.129	-0.131	1.687			-0.012	-0.149	1.458			-0.019	-0.140	1.446			0.251	0.092	1.617			0.382	-0.026	1.447
0.098	-0.202	1.612			0.106	-0.145	1.664			0.096	0.187	1.654			0.075	0.380	1.591			-0.074	0.091	1.685			-0.129	-0.130	1.688			-0.013	-0.148	1.458			-0.020	-0.140	1.446			0.251	0.092	1.616			0.381	-0.027	1.446
0.098	-0.202	1.612			0.106	-0.145	1.664			0.097	0.188	1.654			0.076	0.381	1.591			-0.073	0.091	1.686			-0.128	-0.130	1.689			-0.013	-0.148	1.459			-0.021	-0.140	1.447			0.252	0.092	1.615			0.381	-0.028	1.443
0.098	-0.202	1.612			0.107	-0.145	1.663			0.098	0.188	1.653			0.077	0.381	1.592			-0.071	0.091	1.687			-0.125	-0.128	1.691			-0.014	-0.147	1.459			-0.021	-0.140	1.447			0.252	0.091	1.613			0.380	-0.030	1.441
0.098	-0.202	1.612			0.107	-0.145	1.663			0.100	0.189	1.653			0.078	0.382	1.592			-0.070	0.092	1.687			-0.124	-0.126	1.693			-0.014	-0.147	1.460			-0.022	-0.140	1.448			0.252	0.091	1.612			0.380	-0.031	1.438
0.098	-0.202	1.611			0.107	-0.145	1.663			0.102	0.189	1.652			0.079	0.382	1.593			-0.069	0.092	1.688			-0.121	-0.125	1.695			-0.015	-0.147	1.461			-0.022	-0.140	1.448			0.253	0.091	1.611			0.380	-0.032	1.436
0.098	-0.203	1.611			0.108	-0.145	1.663			0.103	0.190	1.652			0.080	0.383	1.593			-0.068	0.092	1.689			-0.120	-0.125	1.696			-0.015	-0.146	1.461			-0.023	-0.140	1.448			0.254	0.091	1.609			0.379	-0.033	1.434
0.098	-0.203	1.611			0.108	-0.145	1.662			0.105	0.190	1.651			0.082	0.383	1.594			-0.066	0.093	1.689			-0.120	-0.124	1.697			-0.015	-0.146	1.461			-0.023	-0.140	1.449			0.254	0.091	1.608			0.379	-0.033	1.433
0.098	-0.203	1.611			0.109	-0.145	1.662			0.107	0.191	1.651			0.083	0.384	1.594			-0.065	0.093	1.690			-0.119	-0.124	1.697			-0.015	-0.146	1.461			-0.023	-0.140	1.449			0.255	0.090	1.606			0.378	-0.034	1.431
0.098	-0.203	1.611			0.109	-0.145	1.662			0.108	0.191	1.650			0.084	0.384	1.594			-0.064	0.093	1.691			-0.117	-0.123	1.698			-0.015	-0.146	1.461			-0.024	-0.140	1.449			0.255	0.090	1.605			0.378	-0.035	1.430
0.098	-0.203	1.611			0.110	-0.145	1.661			0.110	0.192	1.650			0.085	0.385	1.595			-0.063	0.094	1.691			-0.114	-0.121	1.700			-0.016	-0.146	1.462			-0.024	-0.140	1.449			0.256	0.090	1.604			0.378	-0.035	1.429
0.098	-0.203	1.611			0.111	-0.145	1.661			0.111	0.192	1.650			0.087	0.385	1.595			-0.061	0.094	1.692			-0.112	-0.120	1.701			-0.016	-0.146	1.462			-0.024	-0.140	1.449			0.256	0.090	1.602			0.378	-0.036	1.429
0.098	-0.203	1.611			0.111	-0.145	1.661			0.112	0.192	1.649			0.088	0.386	1.595			-0.060	0.094	1.692			-0.110	-0.118	1.702			-0.016	-0.146	1.463			-0.024	-0.140	1.450			0.257	0.090	1.601			0.377	-0.036	1.427
0.099	-0.203	1.611			0.112	-0.145	1.660			0.113	0.193	1.649			0.089	0.386	1.595			-0.059	0.095	1.692			-0.108	-0.117	1.703			-0.017	-0.146	1.463			-0.024	-0.140	1.450			0.258	0.090	1.600			0.377	-0.037	1.426
0.099	-0.203	1.610			0.112	-0.145	1.660			0.114	0.193	1.648			0.090	0.387	1.596			-0.058	0.095	1.693			-0.106	-0.115	1.704			-0.017	-0.146	1.464			-0.025	-0.140	1.450			0.258	0.090	1.598			0.377	-0.038	1.425
0.099	-0.203	1.610			0.113	-0.145	1.660			0.115	0.193	1.648			0.091	0.387	1.596			-0.057	0.095	1.693			-0.104	-0.113	1.705			-0.018	-0.146	1.465			-0.025	-0.140	1.450			0.259	0.090	1.597			0.377	-0.038	1.423
0.099	-0.203	1.610			0.114	-0.145	1.660			0.116	0.194	1.648			0.092	0.388	1.596			-0.056	0.096	1.693			-0.102	-0.111	1.706			-0.018	-0.146	1.465			-0.025	-0.140	1.450			0.259	0.089	1.596			0.377	-0.038	1.422
0.099	-0.203	1.610			0.114	-0.144	1.659			0.117	0.194	1.647			0.093	0.389	1.596			-0.054	0.096	1.693			-0.100	-0.109	1.707			-0.018	-0.146	1.466			-0.025	-0.140	1.450			0.260	0.089	1.595			0.377	-0.039	1.421
0.099	-0.203	1.610			0.115	-0.144	1.659			0.118	0.195	1.647			0.094	0.389	1.597			-0.053	0.097	1.694			-0.099	-0.108	1.708			-0.019	-0.146	1.466			-0.025	-0.140	1.450			0.260	0.089	1.594			0.377	-0.039	1.420
0.100	-0.203	1.610			0.116	-0.144	1.659			0.119	0.195	1.647			0.095	0.389	1.597			-0.052	0.097	1.694			-0.098	-0.107	1.709			-0.019	-0.146	1.466			-0.025	-0.140	1.451			0.261	0.089	1.593			0.377	-0.039	1.419
0.100	-0.203	1.610			0.116	-0.144	1.658			0.119	0.196	1.646			0.095	0.390	1.597			-0.051	0.097	1.694			-0.096	-0.105	1.710			-0.019	-0.146	1.467			-0.025	-0.140	1.451			0.261	0.089	1.592			0.377	-0.040	1.418
0.100	-0.203	1.609			0.117	-0.144	1.658			0.120	0.196	1.646			0.096	0.390	1.597			-0.050	0.098	1.694			-0.095	-0.104	1.711			-0.020	-0.146	1.467			-0.026	-0.140	1.451			0.261	0.089	1.591			0.377	-0.040	1.417
0.101	-0.203	1.609			0.118	-0.144	1.658			0.121	0.196	1.646			0.097	0.391	1.597			-0.049	0.098	1.694			-0.094	-0.104	1.711			-0.019	-0.145	1.467			-0.026	-0.140	1.451			0.262	0.089	1.589			0.377	-0.040	1.416
0.101	-0.203	1.609			0.119	-0.144	1.658			0.122	0.197	1.645			0.098	0.391	1.597			-0.048	0.098	1.694			-0.094	-0.103	1.712			-0.019	-0.144	1.467			-0.026	-0.140	1.451			0.262	0.089	1.588			0.377	-0.040	1.415
0.101	-0.203	1.609			0.120	-0.144	1.657			0.122	0.197	1.645			0.098	0.391	1.597			-0.048	0.099	1.694			-0.093	-0.103	1.712			-0.019	-0.145	1.467			-0.026	-0.140	1.451			0.263	0.089	1.587			0.377	-0.040	1.414
0.102	-0.203	1.609			0.120	-0.144	1.657			0.123	0.197	1.645			0.099	0.392	1.596			-0.047	0.099	1.694			-0.092	-0.102	1.713			-0.019	-0.145	1.467			-0.026	-0.140	1.451			0.263	0.089	1.586			0.377	-0.040	1.414
0.103	-0.203	1.608			0.121	-0.144	1.657			0.124	0.198	1.644			0.099	0.392	1.596			-0.046	0.099	1.694			-0.091	-0.101	1.713			-0.019	-0.145	1.468			-0.026	-0.140	1.452			0.264	0.089	1.585			0.377	-0.040	1.413
0.103	-0.204	1.608			0.122	-0.144	1.656			0.124	0.198	1.644			0.100	0.392	1.596			-0.045	0.099	1.694			-0.090	-0.101	1.713			-0.020	-0.145	1.468			-0.026	-0.140	1.452			0.264	0.089	1.585			0.377	-0.040	1.412
0.104	-0.204	1.608			0.123	-0.144	1.656			0.125	0.198	1.643			0.100	0.392	1.596			-0.044	0.099	1.694			-0.089	-0.101	1.714			-0.020	-0.145	1.468			-0.026	-0.140	1.452			0.265	0.089	1.584			0.377	-0.041	1.412
0.104	-0.204	1.608			0.124	-0.144	1.656			0.126	0.198	1.643			0.101	0.393	1.596			-0.044	0.100	1.694			-0.088	-0.101	1.714			-0.019	-0.144	1.468			-0.026	-0.140	1.452			0.265	0.089	1.583			0.377	-0.041	1.411
0.105	-0.204	1.607			0.124	-0.144	1.655			0.126	0.198	1.643			0.101	0.393	1.596			-0.043	0.100	1.694			-0.087	-0.100	1.714			-0.018	-0.143	1.468			-0.026	-0.140	1.452			0.265	0.089	1.582			0.377	-0.041	1.411
0.105	-0.204	1.607			0.125	-0.144	1.655			0.127	0.199	1.642			0.102	0.393	1.595			-0.042	0.100	1.694			-0.086	-0.100	1.714			-0.017	-0.141	1.468			-0.026	-0.140	1.452			0.266	0.089	1.582			0.377	-0.041	1.410
0.106	-0.204	1.607			0.126	-0.143	1.655			0.127	0.199	1.642			0.102	0.393	1.595			-0.042	0.100	1.694			-0.086	-0.100	1.714			-0.016	-0.140	1.466			-0.025	-0.140	1.452			0.266	0.089	1.581			0.377	-0.041	1.410
0.106	-0.204	1.607			0.126	-0.143	1.654			0.128	0.199	1.641			0.102	0.393	1.594			-0.041	0.100	1.694			-0.085	-0.099	1.715			-0.015	-0.138	1.466			-0.025	-0.140	1.452			0.266	0.089	1.580			0.377	-0.041	1.409
0.107	-0.204	1.606			0.127	-0.143	1.654			0.128	0.199	1.641			0.103	0.393	1.594			-0.041	0.100	1.694			-0.084	-0.099	1.715			-0.014	-0.138	1.465			-0.024	-0.140	1.451			0.267	0.089	1.580			0.377	-0.041	1.409
0.107	-0.204	1.606			0.127	-0.143	1.653			0.129	0.199	1.641			0.103	0.393	1.593			-0.040	0.100	1.694			-0.083	-0.099	1.715			-0.014	-0.138	1.465			-0.024	-0.140	1.451			0.267	0.089	1.579			0.378	-0.041	1.408
0.108	-0.204	1.606			0.128	-0.143	1.653			0.129	0.199	1.640			0.103	0.393	1.592			-0.039	0.100	1.694			-0.083	-0.099	1.715			-0.013	-0.138	1.465			-0.024	-0.140	1.451			0.268	0.089	1.579			0.379	-0.042	1.408
0.109	-0.204	1.605			0.129	-0.143	1.653			0.129	0.199	1.640			0.103	0.392	1.591			-0.039	0.100	1.693			-0.082	-0.098	1.715			-0.013	-0.138	1.465			-0.023	-0.140	1.450			0.268	0.089	1.578			0.379	-0.042	1.407
0.109	-0.204	1.605			0.129	-0.143	1.652			0.130	0.199	1.639			0.104	0.392	1.590			-0.038	0.099	1.693			-0.081	-0.098	1.716			-0.011	-0.138	1.465			-0.022	-0.140	1.450			0.268	0.089	1.577			0.379	-0.042	1.407
0.111	-0.205	1.604			0.130	-0.143	1.651			0.130	0.199	1.638			0.104	0.392	1.588			-0.037	0.099	1.692			-0.081	-0.098	1.716			-0.009	-0.138	1.464			-0.021	-0.140	1.449			0.269	0.089	1.576			0.380	-0.042	1.407
0.112	-0.205	1.603			0.131	-0.143	1.651			0.131	0.199	1.637			0.104	0.391	1.586			-0.036	0.099	1.690			-0.081	-0.098	1.716			-0.008	-0.138	1.463			-0.020	-0.141	1.448			0.270	0.089	1.576			0.381	-0.042	1.407
0.114	-0.205	1.603			0.133	-0.143	1.649			0.132	0.198	1.635			0.105	0.390	1.582			-0.035	0.099	1.687			-0.080	-0.098	1.716			-0.006	-0.139	1.462			-0.024	-0.140	1.439			0.271	0.089	1.574			0.382	-0.043	1.407
0.116	-0.205	1.601			0.135	-0.144	1.648			0.133	0.198	1.633			0.107	0.389	1.579			-0.033	0.099	1.683			-0.078	-0.099	1.712			-0.002	-0.140	1.458			0.011	-0.151	1.396			0.272	0.089	1.573			0.383	-0.043	1.407
0.119	-0.205	1.600			0.137	-0.144	1.646			0.134	0.197	1.630			0.109	0.388	1.574			-0.031	0.099	1.678			-0.075	-0.100	1.708			0.001	-0.142	1.454			0.003	-0.150	1.393			0.274	0.088	1.571			0.384	-0.043	1.407
0.123	-0.206	1.598			0.140	-0.144	1.643			0.137	0.197	1.626			0.113	0.387	1.568			-0.028	0.099	1.673			-0.072	-0.101	1.702			0.006	-0.144	1.448			0.023	-0.157	1.372			0.276	0.088	1.569			0.387	-0.044	1.407
0.127	-0.206	1.596			0.143	-0.144	1.640			0.140	0.196	1.620			0.118	0.386	1.561			-0.025	0.099	1.667			-0.068	-0.102	1.694			0.010	-0.146	1.443			0.009	-0.162	1.375			0.280	0.087	1.566			0.391	-0.046	1.407
0.131	-0.207	1.593			0.147	-0.144	1.635			0.145	0.195	1.614			0.124	0.385	1.554			-0.021	0.098	1.659			-0.064	-0.103	1.687			0.017	-0.149	1.436			0.009	-0.158	1.372			0.284	0.087	1.562			0.396	-0.048	1.406
0.136	-0.207	1.590			0.151	-0.144	1.631			0.150	0.194	1.607			0.131	0.384	1.546			-0.016	0.098	1.652			-0.059	-0.105	1.679			0.024	-0.152	1.430			0.016	-0.157	1.365			0.290	0.085	1.557			0.402	-0.051	1.405
0.142	-0.208	1.586			0.156	-0.145	1.625			0.156	0.192	1.600			0.139	0.382	1.538			-0.010	0.098	1.644			-0.055	-0.106	1.672			0.029	-0.153	1.426			0.039	-0.164	1.360			0.296	0.083	1.552			0.408	-0.054	1.403
0.147	-0.209	1.582			0.162	-0.145	1.618			0.163	0.190	1.592			0.147	0.380	1.530			-0.005	0.098	1.636			-0.050	-0.107	1.664			0.039	-0.154	1.416			0.064	-0.167	1.339			0.302	0.082	1.547			0.414	-0.058	1.401
0.153	-0.210	1.577			0.167	-0.146	1.611			0.171	0.188	1.583			0.156	0.378	1.522			0.001	0.097	1.629			-0.045	-0.108	1.657			0.047	-0.156	1.409			0.077	-0.171	1.328			0.309	0.080	1.542			0.421	-0.062	1.397
0.159	-0.211	1.572			0.173	-0.147	1.603			0.178	0.186	1.575			0.163	0.377	1.514			0.007	0.096	1.621			-0.039	-0.111	1.648			0.054	-0.158	1.403			0.086	-0.173	1.322			0.316	0.078	1.536			0.428	-0.066	1.393
0.164	-0.212	1.566			0.178	-0.148	1.595			0.185	0.184	1.566			0.170	0.375	1.507			0.013	0.095	1.614			-0.034	-0.113	1.641			0.059	-0.158	1.398			0.093	-0.173	1.316			0.323	0.076	1.530			0.434	-0.070	1.389
0.170	-0.213	1.559			0.183	-0.149	1.585			0.191	0.182	1.557			0.177	0.373	1.499			0.018	0.094	1.607			-0.029	-0.116	1.633			0.064	-0.158	1.392			0.098	-0.173	1.310			0.329	0.073	1.524			0.440	-0.074	1.382
0.175	-0.214	1.552			0.188	-0.150	1.575			0.197	0.179	1.548			0.184	0.371	1.490			0.024	0.093	1.599			-0.024	-0.119	1.625			0.068	-0.158	1.387			0.092	-0.190	1.322			0.335	0.071	1.516			0.446	-0.079	1.374
0.180	-0.215	1.543			0.192	-0.151	1.564			0.202	0.177	1.538			0.190	0.369	1.480			0.029	0.092	1.590			-0.019	-0.121	1.617			0.071	-0.159	1.381			0.092	-0.198	1.324			0.340	0.068	1.507			0.451	-0.083	1.365
0.184	-0.217	1.532			0.196	-0.153	1.551			0.206	0.173	1.526			0.195	0.366	1.469			0.034	0.090	1.580			-0.016	-0.123	1.609			0.073	-0.161	1.374			0.094	-0.203	1.322			0.345	0.065	1.496			0.455	-0.089	1.354
0.188	-0.218	1.521			0.199	-0.154	1.537			0.210	0.170	1.512			0.199	0.363	1.456			0.038	0.088	1.569			-0.012	-0.126	1.599			0.071	-0.161	1.359			0.096	-0.206	1.321			0.349	0.061	1.484			0.458	-0.094	1.340
0.191	-0.220	1.507			0.200	-0.156	1.521			0.212	0.166	1.496			0.202	0.359	1.441			0.041	0.086	1.556			-0.010	-0.129	1.589			0.070	-0.162	1.344			0.097	-0.209	1.319			0.352	0.058	1.469			0.461	-0.099	1.326
0.192	-0.222	1.492			0.201	-0.158	1.504			0.213	0.162	1.480			0.204	0.355	1.424			0.043	0.083	1.541			-0.007	-0.133	1.574			0.069	-0.176	1.328			0.095	-0.190	1.306			0.353	0.053	1.453			0.462	-0.105	1.308
0.193	-0.224	1.475			0.201	-0.161	1.485			0.212	0.158	1.463			0.203	0.350	1.403			0.044	0.079	1.523			-0.006	-0.138	1.556			0.064	-0.179	1.311			0.097	-0.200	1.295			0.353	0.049	1.435			0.462	-0.111	1.290
0.193	-0.227	1.455			0.200	-0.164	1.464			0.211	0.153	1.444			0.201	0.345	1.383			0.043	0.074	1.503			-0.006	-0.145	1.535			0.067	-0.191	1.282			0.099	-0.214	1.225			0.352	0.044	1.415			0.461	-0.116	1.273
0.191	-0.231	1.434			0.198	-0.168	1.442			0.208	0.147	1.424			0.197	0.339	1.362			0.040	0.069	1.482			-0.007	-0.149	1.518			0.070	-0.200	1.265			0.101	-0.225	1.195			0.349	0.039	1.394			0.459	-0.121	1.257
0.189	-0.235	1.411			0.195	-0.173	1.418			0.204	0.141	1.401			0.190	0.332	1.338			0.036	0.062	1.459			-0.009	-0.156	1.495			0.070	-0.207	1.251			0.080	-0.222	1.180			0.345	0.033	1.373			0.456	-0.125	1.240
0.185	-0.239	1.387			0.191	-0.177	1.395			0.199	0.136	1.381			0.183	0.326	1.315			0.030	0.055	1.436			-0.013	-0.161	1.475			0.070	-0.214	1.227			0.056	-0.229	1.166			0.340	0.028	1.351			0.452	-0.128	1.224
0.181	-0.242	1.363			0.186	-0.180	1.370			0.193	0.132	1.358			0.174	0.319	1.291			0.024	0.049	1.412			-0.018	-0.167	1.449			0.069	-0.218	1.207			0.043	-0.234	1.154			0.333	0.024	1.328			0.447	-0.130	1.207
0.178	-0.243	1.341			0.182	-0.181	1.348			0.185	0.128	1.335			0.164	0.314	1.268			0.018	0.045	1.390			-0.023	-0.169	1.425			0.067	-0.219	1.186			0.038	-0.238	1.135			0.326	0.021	1.306			0.442	-0.132	1.190
0.172	-0.243	1.318			0.176	-0.181	1.325			0.177	0.126	1.312			0.155	0.311	1.246			0.011	0.042	1.368			-0.029	-0.170	1.402			0.064	-0.220	1.160			0.029	-0.241	1.118			0.319	0.020	1.283			0.437	-0.132	1.173
0.168	-0.242	1.297			0.170	-0.181	1.304			0.168	0.125	1.290			0.145	0.310	1.225			0.004	0.040	1.347			-0.034	-0.168	1.380			0.060	-0.218	1.138			0.021	-0.244	1.100			0.313	0.020	1.263			0.431	-0.132	1.157
0.164	-0.240	1.278			0.166	-0.179	1.284			0.160	0.124	1.271			0.138	0.309	1.205			-0.003	0.039	1.324			-0.041	-0.168	1.359			0.056	-0.215	1.119			0.020	-0.245	1.082			0.307	0.020	1.244			0.425	-0.131	1.140
0.161	-0.238	1.260			0.162	-0.178	1.266			0.154	0.125	1.252			0.131	0.309	1.186			-0.008	0.039	1.305			-0.046	-0.165	1.339			0.052	-0.211	1.099			0.019	-0.246	1.062			0.302	0.021	1.226			0.420	-0.129	1.124
0.158	-0.236	1.244			0.159	-0.176	1.249			0.150	0.125	1.235			0.125	0.309	1.169			-0.011	0.039	1.286			-0.050	-0.164	1.321			0.048	-0.209	1.080			0.016	-0.247	1.044			0.298	0.021	1.209			0.416	-0.127	1.111
0.156	-0.235	1.229			0.156	-0.174	1.233			0.146	0.126	1.218			0.121	0.309	1.153			-0.014	0.040	1.270			-0.053	-0.162	1.307			0.045	-0.207	1.065			0.013	-0.246	1.028			0.294	0.022	1.193			0.411	-0.124	1.097
0.154	-0.233	1.216			0.155	-0.172	1.219			0.144	0.127	1.203			0.118	0.310	1.138			-0.016	0.042	1.255			-0.055	-0.161	1.296			0.042	-0.202	1.053			0.013	-0.245	1.017			0.291	0.023	1.177			0.407	-0.121	1.082
0.154	-0.231	1.203			0.153	-0.170	1.205			0.142	0.128	1.190			0.116	0.311	1.124			-0.017	0.043	1.243			-0.056	-0.160	1.285			0.039	-0.199	1.041			0.012	-0.245	1.007			0.289	0.024	1.161			0.403	-0.119	1.066
0.153	-0.228	1.191			0.153	-0.168	1.192			0.141	0.130	1.177			0.114	0.312	1.112			-0.017	0.044	1.232			-0.056	-0.157	1.276			0.037	-0.197	1.032			0.011	-0.244	0.998			0.287	0.026	1.147			0.399	-0.116	1.049
0.154	-0.227	1.179			0.153	-0.167	1.180			0.141	0.132	1.164			0.113	0.313	1.100			-0.017	0.046	1.223			-0.056	-0.155	1.267			0.035	-0.194	1.024			0.011	-0.243	0.990			0.286	0.026	1.132			0.395	-0.115	1.033
0.155	-0.225	1.168			0.154	-0.165	1.168			0.142	0.133	1.153			0.113	0.314	1.089			-0.017	0.047	1.214			-0.055	-0.152	1.260			0.034	-0.192	1.018			0.010	-0.242	0.983			0.285	0.027	1.119			0.392	-0.115	1.018
0.156	-0.224	1.159			0.155	-0.163	1.158			0.144	0.135	1.141			0.114	0.315	1.080			-0.015	0.049	1.207			-0.054	-0.150	1.254			0.032	-0.190	1.012			0.010	-0.241	0.978			0.285	0.027	1.107			0.390	-0.115	1.003
[truncated: 184 more rows]
[truncated: 30 more columns]
