# Supplementary material for: A natural user interface to integrate citizen science and physical exercise
Source: PLoS One. 2017 Feb 23;12(2):e0172587. doi: 10.1371/journal.pone.0172587 (PMC5322974; doi:10.1371/journal.pone.0172587)
Supplement: S1 Folder — Kinect raw data of each participant in the two kinect groups (KC and KNC). Data of each participant are saved in a binary file. Trajectories of points have been extracted form the binary file and saved in a text file. (ZIP) [file pone.0172587.s002.zip › Raw_data/Par28/Par28_Right_C_points.txt]

0.017	-0.270	1.618			0.029	-0.211	1.662			0.022	0.108	1.648			-0.011	0.295	1.616			-0.141	0.004	1.681			-0.164	-0.244	1.695			-0.181	-0.433	1.648			-0.187	-0.498	1.636			0.159	0.022	1.599			0.275	0.010	1.392
0.017	-0.270	1.618			0.029	-0.211	1.661			0.022	0.108	1.648			-0.011	0.294	1.616			-0.141	0.004	1.681			-0.164	-0.244	1.695			-0.181	-0.433	1.648			-0.187	-0.499	1.636			0.160	0.022	1.598			0.276	0.010	1.392
0.018	-0.270	1.618			0.029	-0.211	1.661			0.022	0.108	1.648			-0.011	0.294	1.615			-0.141	0.004	1.681			-0.163	-0.244	1.695			-0.181	-0.434	1.648			-0.187	-0.499	1.636			0.160	0.021	1.598			0.277	0.011	1.392
0.018	-0.270	1.618			0.030	-0.211	1.661			0.022	0.107	1.648			-0.011	0.294	1.615			-0.140	0.004	1.681			-0.163	-0.245	1.695			-0.181	-0.434	1.648			-0.187	-0.499	1.636			0.160	0.021	1.598			0.278	0.011	1.392
0.018	-0.270	1.618			0.030	-0.211	1.661			0.022	0.107	1.648			-0.011	0.294	1.615			-0.140	0.004	1.680			-0.163	-0.245	1.695			-0.180	-0.434	1.648			-0.186	-0.499	1.636			0.161	0.021	1.598			0.279	0.012	1.392
0.018	-0.270	1.618			0.030	-0.211	1.661			0.023	0.107	1.648			-0.012	0.293	1.614			-0.140	0.004	1.680			-0.163	-0.245	1.694			-0.180	-0.434	1.648			-0.186	-0.499	1.636			0.161	0.021	1.598			0.280	0.012	1.392
0.018	-0.270	1.618			0.030	-0.212	1.661			0.023	0.107	1.648			-0.012	0.293	1.614			-0.140	0.004	1.680			-0.162	-0.245	1.694			-0.180	-0.434	1.648			-0.186	-0.499	1.635			0.161	0.021	1.598			0.281	0.012	1.392
0.019	-0.270	1.618			0.030	-0.212	1.661			0.023	0.107	1.648			-0.012	0.293	1.613			-0.139	0.004	1.680			-0.162	-0.245	1.694			-0.180	-0.434	1.647			-0.185	-0.499	1.635			0.161	0.021	1.598			0.282	0.013	1.392
0.019	-0.270	1.617			0.031	-0.212	1.661			0.023	0.107	1.648			-0.012	0.293	1.613			-0.139	0.004	1.680			-0.162	-0.246	1.694			-0.179	-0.434	1.647			-0.185	-0.499	1.635			0.162	0.021	1.598			0.282	0.013	1.392
0.019	-0.270	1.617			0.031	-0.212	1.661			0.023	0.107	1.648			-0.012	0.293	1.613			-0.139	0.004	1.680			-0.162	-0.246	1.693			-0.179	-0.434	1.647			-0.185	-0.499	1.634			0.162	0.021	1.598			0.283	0.013	1.392
0.019	-0.270	1.617			0.031	-0.212	1.661			0.023	0.107	1.648			-0.012	0.292	1.612			-0.139	0.004	1.679			-0.161	-0.246	1.693			-0.179	-0.434	1.646			-0.184	-0.499	1.634			0.162	0.021	1.598			0.283	0.013	1.392
0.019	-0.270	1.617			0.031	-0.212	1.660			0.023	0.106	1.647			-0.012	0.292	1.612			-0.139	0.004	1.679			-0.161	-0.246	1.693			-0.178	-0.435	1.646			-0.184	-0.499	1.633			0.162	0.021	1.598			0.284	0.014	1.392
0.019	-0.270	1.617			0.031	-0.212	1.660			0.024	0.106	1.647			-0.012	0.292	1.612			-0.139	0.003	1.679			-0.161	-0.246	1.693			-0.178	-0.435	1.645			-0.184	-0.499	1.633			0.162	0.021	1.598			0.284	0.014	1.392
0.020	-0.270	1.616			0.031	-0.212	1.660			0.024	0.106	1.647			-0.012	0.292	1.612			-0.138	0.003	1.679			-0.161	-0.247	1.692			-0.178	-0.435	1.645			-0.183	-0.499	1.632			0.163	0.021	1.598			0.285	0.014	1.392
0.020	-0.270	1.616			0.031	-0.212	1.660			0.024	0.106	1.647			-0.012	0.292	1.611			-0.138	0.003	1.679			-0.161	-0.247	1.692			-0.178	-0.435	1.644			-0.183	-0.499	1.632			0.163	0.021	1.598			0.285	0.014	1.392
0.020	-0.270	1.616			0.032	-0.212	1.660			0.024	0.106	1.647			-0.012	0.291	1.611			-0.138	0.003	1.678			-0.161	-0.247	1.692			-0.178	-0.435	1.644			-0.183	-0.499	1.631			0.163	0.021	1.598			0.286	0.014	1.392
0.020	-0.270	1.616			0.032	-0.212	1.660			0.024	0.106	1.647			-0.012	0.291	1.611			-0.138	0.003	1.678			-0.160	-0.247	1.692			-0.177	-0.435	1.644			-0.183	-0.499	1.631			0.163	0.021	1.598			0.286	0.015	1.391
0.020	-0.270	1.616			0.032	-0.212	1.660			0.024	0.106	1.647			-0.012	0.291	1.610			-0.138	0.003	1.678			-0.160	-0.247	1.691			-0.177	-0.435	1.643			-0.183	-0.499	1.631			0.163	0.021	1.597			0.286	0.015	1.391
0.020	-0.270	1.615			0.032	-0.212	1.660			0.024	0.105	1.646			-0.013	0.291	1.610			-0.138	0.003	1.678			-0.160	-0.247	1.691			-0.177	-0.435	1.643			-0.182	-0.499	1.630			0.163	0.021	1.597			0.287	0.015	1.391
0.021	-0.270	1.615			0.032	-0.212	1.659			0.024	0.105	1.646			-0.013	0.291	1.610			-0.138	0.003	1.678			-0.160	-0.248	1.691			-0.176	-0.435	1.643			-0.181	-0.499	1.630			0.164	0.021	1.597			0.287	0.015	1.391
0.021	-0.270	1.615			0.032	-0.212	1.659			0.024	0.105	1.646			-0.013	0.291	1.610			-0.138	0.003	1.677			-0.160	-0.248	1.691			-0.176	-0.435	1.643			-0.181	-0.499	1.630			0.164	0.021	1.597			0.287	0.015	1.391
0.021	-0.270	1.615			0.032	-0.213	1.659			0.024	0.105	1.646			-0.013	0.291	1.610			-0.138	0.003	1.677			-0.160	-0.248	1.690			-0.176	-0.435	1.642			-0.181	-0.499	1.630			0.164	0.021	1.597			0.288	0.015	1.390
0.021	-0.270	1.615			0.032	-0.213	1.659			0.024	0.105	1.646			-0.013	0.291	1.609			-0.137	0.003	1.677			-0.160	-0.248	1.690			-0.176	-0.435	1.642			-0.181	-0.499	1.629			0.164	0.021	1.597			0.288	0.015	1.390
0.021	-0.271	1.615			0.033	-0.213	1.659			0.025	0.105	1.646			-0.013	0.290	1.609			-0.137	0.002	1.677			-0.160	-0.248	1.690			-0.176	-0.436	1.642			-0.181	-0.499	1.629			0.164	0.021	1.597			0.288	0.016	1.389
0.021	-0.271	1.614			0.033	-0.213	1.659			0.025	0.105	1.646			-0.013	0.290	1.609			-0.137	0.002	1.677			-0.160	-0.248	1.690			-0.175	-0.436	1.642			-0.180	-0.499	1.629			0.164	0.021	1.597			0.288	0.014	1.389
0.021	-0.271	1.614			0.033	-0.213	1.659			0.025	0.104	1.645			-0.013	0.290	1.609			-0.137	0.002	1.677			-0.159	-0.249	1.690			-0.175	-0.436	1.642			-0.180	-0.499	1.629			0.164	0.021	1.597			0.287	0.014	1.389
0.021	-0.271	1.614			0.033	-0.213	1.658			0.025	0.104	1.645			-0.013	0.290	1.609			-0.137	0.002	1.676			-0.159	-0.249	1.689			-0.175	-0.436	1.642			-0.180	-0.499	1.629			0.164	0.021	1.597			0.287	0.014	1.389
0.021	-0.271	1.614			0.033	-0.213	1.658			0.025	0.104	1.645			-0.013	0.290	1.609			-0.137	0.002	1.676			-0.159	-0.249	1.689			-0.175	-0.436	1.641			-0.180	-0.499	1.629			0.165	0.021	1.597			0.286	0.014	1.389
0.021	-0.271	1.614			0.033	-0.213	1.658			0.025	0.104	1.645			-0.013	0.290	1.608			-0.137	0.002	1.676			-0.159	-0.249	1.689			-0.175	-0.436	1.641			-0.179	-0.499	1.629			0.165	0.021	1.596			0.285	0.015	1.388
0.022	-0.271	1.614			0.033	-0.213	1.658			0.025	0.104	1.645			-0.013	0.290	1.608			-0.137	0.002	1.676			-0.159	-0.249	1.689			-0.174	-0.436	1.641			-0.179	-0.499	1.629			0.165	0.021	1.596			0.285	0.015	1.386
0.022	-0.271	1.613			0.033	-0.213	1.658			0.025	0.104	1.645			-0.013	0.290	1.608			-0.137	0.002	1.676			-0.159	-0.249	1.689			-0.174	-0.436	1.641			-0.179	-0.499	1.629			0.165	0.021	1.596			0.285	0.015	1.386
0.022	-0.271	1.613			0.033	-0.213	1.658			0.025	0.104	1.645			-0.013	0.290	1.608			-0.137	0.002	1.676			-0.159	-0.249	1.689			-0.174	-0.436	1.641			-0.178	-0.499	1.629			0.165	0.021	1.596			0.285	0.015	1.386
0.022	-0.271	1.613			0.033	-0.213	1.658			0.025	0.104	1.644			-0.013	0.290	1.608			-0.137	0.002	1.676			-0.159	-0.249	1.689			-0.173	-0.437	1.641			-0.177	-0.500	1.629			0.165	0.021	1.596			0.285	0.015	1.385
0.022	-0.271	1.613			0.033	-0.213	1.657			0.025	0.104	1.644			-0.014	0.290	1.608			-0.137	0.002	1.676			-0.159	-0.250	1.689			-0.172	-0.438	1.641			-0.176	-0.501	1.629			0.165	0.021	1.595			0.285	0.015	1.385
0.022	-0.271	1.613			0.034	-0.213	1.657			0.025	0.104	1.644			-0.014	0.290	1.607			-0.137	0.002	1.676			-0.159	-0.250	1.689			-0.172	-0.438	1.641			-0.176	-0.501	1.629			0.165	0.021	1.595			0.286	0.016	1.385
0.022	-0.271	1.613			0.034	-0.213	1.657			0.025	0.104	1.644			-0.014	0.290	1.607			-0.137	0.002	1.676			-0.159	-0.250	1.689			-0.172	-0.438	1.641			-0.175	-0.501	1.629			0.165	0.021	1.595			0.286	0.017	1.385
0.022	-0.271	1.613			0.034	-0.213	1.657			0.025	0.103	1.644			-0.014	0.289	1.607			-0.137	0.002	1.676			-0.159	-0.250	1.688			-0.172	-0.438	1.642			-0.175	-0.501	1.630			0.165	0.021	1.595			0.287	0.017	1.385
0.022	-0.271	1.613			0.034	-0.213	1.657			0.025	0.103	1.644			-0.014	0.289	1.607			-0.137	0.002	1.676			-0.159	-0.250	1.688			-0.171	-0.438	1.642			-0.175	-0.501	1.630			0.165	0.021	1.594			0.289	0.017	1.385
0.022	-0.271	1.613			0.034	-0.213	1.657			0.025	0.103	1.644			-0.014	0.289	1.607			-0.137	0.002	1.675			-0.158	-0.250	1.688			-0.171	-0.438	1.642			-0.175	-0.501	1.630			0.165	0.021	1.594			0.291	0.017	1.385
0.022	-0.271	1.612			0.034	-0.213	1.657			0.025	0.103	1.643			-0.014	0.289	1.607			-0.137	0.002	1.675			-0.158	-0.250	1.688			-0.171	-0.438	1.642			-0.175	-0.501	1.631			0.165	0.021	1.594			0.293	0.018	1.385
0.022	-0.271	1.612			0.034	-0.213	1.657			0.025	0.103	1.643			-0.014	0.289	1.607			-0.137	0.002	1.675			-0.158	-0.250	1.688			-0.171	-0.439	1.642			-0.175	-0.502	1.631			0.165	0.021	1.594			0.295	0.018	1.385
0.022	-0.271	1.612			0.034	-0.213	1.656			0.025	0.103	1.643			-0.014	0.289	1.606			-0.137	0.002	1.675			-0.158	-0.250	1.688			-0.171	-0.439	1.642			-0.175	-0.502	1.631			0.165	0.021	1.594			0.297	0.018	1.386
0.022	-0.271	1.612			0.034	-0.213	1.656			0.026	0.103	1.643			-0.015	0.289	1.606			-0.137	0.002	1.675			-0.158	-0.251	1.688			-0.171	-0.439	1.642			-0.175	-0.502	1.631			0.165	0.021	1.593			0.299	0.018	1.386
0.022	-0.271	1.612			0.034	-0.213	1.656			0.026	0.103	1.643			-0.015	0.289	1.606			-0.137	0.001	1.675			-0.158	-0.251	1.688			-0.171	-0.439	1.642			-0.175	-0.502	1.631			0.166	0.021	1.593			0.302	0.017	1.389
0.022	-0.271	1.612			0.034	-0.213	1.656			0.026	0.103	1.643			-0.015	0.289	1.606			-0.137	0.001	1.675			-0.158	-0.251	1.688			-0.171	-0.439	1.642			-0.175	-0.502	1.631			0.166	0.021	1.593			0.304	0.016	1.391
0.022	-0.271	1.612			0.034	-0.213	1.656			0.026	0.103	1.643			-0.015	0.289	1.606			-0.137	0.001	1.675			-0.158	-0.251	1.688			-0.171	-0.439	1.642			-0.175	-0.502	1.631			0.166	0.021	1.593			0.305	0.015	1.391
0.022	-0.271	1.612			0.034	-0.213	1.656			0.026	0.103	1.643			-0.015	0.289	1.606			-0.137	0.001	1.675			-0.158	-0.251	1.688			-0.171	-0.439	1.642			-0.175	-0.502	1.631			0.166	0.021	1.593			0.306	0.015	1.392
0.022	-0.271	1.612			0.034	-0.213	1.656			0.026	0.103	1.643			-0.015	0.289	1.606			-0.137	0.001	1.675			-0.158	-0.251	1.688			-0.171	-0.439	1.642			-0.176	-0.502	1.631			0.166	0.021	1.593			0.307	0.015	1.393
0.022	-0.271	1.612			0.034	-0.213	1.656			0.026	0.103	1.642			-0.015	0.289	1.605			-0.137	0.001	1.675			-0.158	-0.251	1.688			-0.171	-0.439	1.642			-0.176	-0.502	1.631			0.166	0.021	1.593			0.308	0.015	1.393
0.022	-0.271	1.612			0.034	-0.213	1.656			0.026	0.103	1.642			-0.015	0.289	1.605			-0.137	0.001	1.675			-0.158	-0.251	1.688			-0.171	-0.439	1.641			-0.175	-0.502	1.630			0.166	0.021	1.592			0.308	0.015	1.393
0.022	-0.271	1.611			0.034	-0.213	1.655			0.026	0.103	1.642			-0.015	0.289	1.605			-0.137	0.001	1.675			-0.158	-0.251	1.688			-0.171	-0.439	1.641			-0.175	-0.502	1.629			0.166	0.021	1.592			0.308	0.016	1.393
0.023	-0.271	1.611			0.034	-0.213	1.655			0.026	0.103	1.642			-0.015	0.289	1.605			-0.137	0.001	1.675			-0.158	-0.252	1.687			-0.172	-0.441	1.640			-0.176	-0.504	1.628			0.166	0.021	1.592			0.308	0.016	1.393
0.023	-0.271	1.611			0.034	-0.213	1.655			0.026	0.102	1.642			-0.015	0.289	1.605			-0.137	0.001	1.675			-0.158	-0.252	1.687			-0.172	-0.441	1.640			-0.177	-0.504	1.628			0.166	0.021	1.592			0.306	0.017	1.390
0.023	-0.271	1.611			0.034	-0.213	1.655			0.026	0.102	1.642			-0.015	0.289	1.605			-0.137	0.001	1.675			-0.158	-0.252	1.687			-0.172	-0.441	1.639			-0.177	-0.505	1.627			0.166	0.021	1.592			0.304	0.017	1.386
0.023	-0.271	1.611			0.034	-0.213	1.655			0.026	0.102	1.642			-0.015	0.289	1.605			-0.137	0.001	1.675			-0.158	-0.252	1.687			-0.172	-0.441	1.639			-0.178	-0.505	1.627			0.166	0.021	1.592			0.300	0.018	1.384
0.023	-0.271	1.611			0.034	-0.213	1.655			0.026	0.102	1.642			-0.015	0.289	1.605			-0.137	0.001	1.675			-0.158	-0.252	1.687			-0.172	-0.441	1.639			-0.178	-0.505	1.627			0.166	0.021	1.592			0.294	0.017	1.381
0.023	-0.271	1.611			0.035	-0.213	1.655			0.026	0.102	1.642			-0.015	0.289	1.605			-0.137	0.001	1.675			-0.158	-0.252	1.687			-0.173	-0.441	1.639			-0.178	-0.505	1.627			0.167	0.021	1.592			0.289	0.017	1.379
0.023	-0.271	1.611			0.035	-0.213	1.655			0.026	0.102	1.642			-0.015	0.289	1.605			-0.137	0.001	1.675			-0.158	-0.252	1.687			-0.172	-0.442	1.639			-0.178	-0.505	1.627			0.167	0.021	1.592			0.283	0.016	1.377
0.023	-0.271	1.611			0.035	-0.213	1.655			0.026	0.102	1.641			-0.015	0.289	1.605			-0.137	0.001	1.675			-0.158	-0.252	1.687			-0.172	-0.442	1.640			-0.178	-0.506	1.628			0.167	0.021	1.592			0.276	0.016	1.375
0.023	-0.271	1.611			0.035	-0.213	1.655			0.026	0.102	1.641			-0.015	0.289	1.605			-0.137	0.001	1.675			-0.158	-0.252	1.687			-0.173	-0.442	1.640			-0.178	-0.506	1.629			0.167	0.021	1.591			0.270	0.016	1.373
0.023	-0.271	1.611			0.035	-0.213	1.654			0.026	0.102	1.641			-0.015	0.289	1.605			-0.137	0.001	1.675			-0.158	-0.252	1.687			-0.173	-0.442	1.642			-0.179	-0.505	1.631			0.167	0.021	1.591			0.262	0.016	1.374
0.023	-0.271	1.611			0.035	-0.213	1.654			0.026	0.102	1.641			-0.015	0.289	1.605			-0.137	0.001	1.675			-0.158	-0.252	1.687			-0.174	-0.442	1.643			-0.180	-0.506	1.632			0.166	0.021	1.591			0.254	0.016	1.375
0.023	-0.271	1.611			0.035	-0.213	1.654			0.026	0.102	1.641			-0.015	0.289	1.604			-0.137	0.001	1.675			-0.158	-0.252	1.688			-0.174	-0.442	1.644			-0.180	-0.505	1.634			0.166	0.021	1.591			0.248	0.016	1.377
0.023	-0.271	1.611			0.035	-0.213	1.654			0.026	0.102	1.641			-0.015	0.289	1.604			-0.137	0.001	1.675			-0.158	-0.252	1.688			-0.174	-0.442	1.645			-0.180	-0.505	1.635			0.166	0.021	1.591			0.243	0.016	1.377
0.023	-0.271	1.611			0.035	-0.213	1.654			0.026	0.102	1.641			-0.015	0.289	1.604			-0.137	0.001	1.675			-0.158	-0.253	1.688			-0.174	-0.442	1.646			-0.180	-0.505	1.637			0.166	0.021	1.591			0.239	0.016	1.378
0.023	-0.271	1.611			0.035	-0.213	1.654			0.026	0.102	1.641			-0.015	0.289	1.604			-0.137	0.001	1.675			-0.158	-0.253	1.689			-0.175	-0.442	1.647			-0.181	-0.505	1.638			0.165	0.021	1.590			0.235	0.016	1.378
0.023	-0.271	1.611			0.035	-0.213	1.654			0.026	0.102	1.641			-0.015	0.289	1.604			-0.137	0.001	1.675			-0.158	-0.253	1.690			-0.175	-0.442	1.648			-0.181	-0.505	1.639			0.165	0.021	1.590			0.232	0.016	1.379
0.023	-0.271	1.611			0.035	-0.213	1.654			0.026	0.102	1.641			-0.015	0.289	1.604			-0.137	0.001	1.675			-0.158	-0.253	1.690			-0.175	-0.442	1.650			-0.181	-0.505	1.641			0.164	0.020	1.590			0.228	0.016	1.379
0.023	-0.271	1.611			0.035	-0.213	1.654			0.026	0.102	1.641			-0.015	0.289	1.604			-0.137	0.001	1.675			-0.158	-0.253	1.691			-0.175	-0.442	1.651			-0.181	-0.505	1.642			0.164	0.020	1.589			0.226	0.015	1.379
0.023	-0.271	1.611			0.035	-0.213	1.654			0.026	0.102	1.641			-0.015	0.289	1.604			-0.137	0.001	1.675			-0.158	-0.253	1.692			-0.175	-0.442	1.652			-0.181	-0.505	1.643			0.163	0.020	1.589			0.223	0.015	1.379
0.023	-0.271	1.611			0.035	-0.213	1.654			0.026	0.102	1.641			-0.015	0.289	1.605			-0.137	0.001	1.675			-0.158	-0.253	1.693			-0.175	-0.442	1.653			-0.182	-0.504	1.645			0.162	0.020	1.589			0.221	0.015	1.379
0.023	-0.271	1.611			0.035	-0.214	1.654			0.026	0.102	1.641			-0.015	0.289	1.605			-0.137	0.001	1.676			-0.157	-0.252	1.693			-0.175	-0.441	1.655			-0.182	-0.504	1.646			0.162	0.019	1.589			0.219	0.014	1.380
0.023	-0.271	1.611			0.035	-0.214	1.654			0.026	0.102	1.641			-0.015	0.289	1.605			-0.137	0.001	1.676			-0.157	-0.252	1.694			-0.176	-0.441	1.656			-0.182	-0.504	1.647			0.161	0.019	1.588			0.218	0.014	1.380
0.023	-0.271	1.611			0.035	-0.214	1.654			0.026	0.102	1.641			-0.015	0.289	1.605			-0.137	0.001	1.676			-0.157	-0.252	1.695			-0.176	-0.441	1.657			-0.182	-0.504	1.648			0.161	0.019	1.588			0.216	0.014	1.380
0.023	-0.271	1.610			0.035	-0.214	1.654			0.026	0.102	1.641			-0.014	0.290	1.605			-0.137	0.001	1.676			-0.157	-0.252	1.695			-0.176	-0.441	1.658			-0.183	-0.504	1.649			0.160	0.018	1.588			0.215	0.013	1.380
0.023	-0.271	1.610			0.035	-0.214	1.653			0.026	0.102	1.640			-0.014	0.290	1.605			-0.137	0.001	1.676			-0.157	-0.252	1.696			-0.176	-0.441	1.658			-0.183	-0.504	1.650			0.160	0.018	1.588			0.213	0.013	1.380
0.023	-0.271	1.610			0.035	-0.214	1.653			0.026	0.103	1.640			-0.014	0.290	1.605			-0.136	0.001	1.677			-0.157	-0.252	1.697			-0.176	-0.441	1.659			-0.183	-0.503	1.651			0.159	0.018	1.587			0.212	0.013	1.380
0.023	-0.271	1.610			0.035	-0.214	1.653			0.026	0.103	1.640			-0.014	0.290	1.606			-0.136	0.001	1.677			-0.157	-0.252	1.697			-0.176	-0.441	1.660			-0.183	-0.503	1.651			0.159	0.018	1.587			0.211	0.012	1.380
0.023	-0.271	1.610			0.035	-0.214	1.653			0.026	0.103	1.640			-0.013	0.290	1.606			-0.136	0.001	1.677			-0.157	-0.252	1.698			-0.177	-0.440	1.660			-0.183	-0.503	1.652			0.158	0.017	1.587			0.211	0.012	1.380
0.023	-0.271	1.610			0.035	-0.214	1.653			0.026	0.103	1.640			-0.013	0.291	1.606			-0.136	0.001	1.677			-0.157	-0.252	1.698			-0.177	-0.440	1.661			-0.184	-0.503	1.652			0.158	0.017	1.587			0.210	0.011	1.381
0.023	-0.271	1.610			0.036	-0.214	1.653			0.026	0.103	1.640			-0.013	0.291	1.606			-0.136	0.001	1.677			-0.157	-0.252	1.699			-0.177	-0.440	1.661			-0.184	-0.503	1.653			0.157	0.017	1.587			0.210	0.010	1.381
0.023	-0.272	1.610			0.036	-0.214	1.653			0.027	0.103	1.640			-0.012	0.291	1.606			-0.136	0.001	1.677			-0.157	-0.252	1.699			-0.177	-0.440	1.661			-0.184	-0.502	1.653			0.157	0.016	1.586			0.209	0.010	1.381
0.023	-0.272	1.610			0.036	-0.214	1.653			0.027	0.103	1.640			-0.012	0.291	1.607			-0.136	0.001	1.677			-0.157	-0.252	1.699			-0.178	-0.440	1.662			-0.185	-0.502	1.653			0.157	0.016	1.586			0.209	0.009	1.381
0.023	-0.272	1.610			0.036	-0.214	1.653			0.027	0.103	1.640			-0.011	0.292	1.607			-0.136	0.001	1.677			-0.157	-0.252	1.699			-0.178	-0.440	1.662			-0.185	-0.502	1.654			0.156	0.016	1.586			0.209	0.008	1.381
0.023	-0.272	1.610			0.036	-0.214	1.653			0.027	0.103	1.640			-0.011	0.292	1.607			-0.136	0.001	1.678			-0.157	-0.252	1.700			-0.178	-0.439	1.662			-0.185	-0.502	1.654			0.156	0.016	1.586			0.208	0.008	1.381
0.023	-0.272	1.610			0.036	-0.214	1.653			0.027	0.104	1.640			-0.011	0.292	1.607			-0.136	0.001	1.678			-0.157	-0.252	1.700			-0.178	-0.439	1.662			-0.186	-0.502	1.654			0.156	0.016	1.586			0.208	0.007	1.381
0.023	-0.272	1.610			0.036	-0.214	1.653			0.027	0.104	1.640			-0.010	0.292	1.607			-0.136	0.001	1.678			-0.157	-0.252	1.700			-0.178	-0.439	1.662			-0.186	-0.501	1.654			0.156	0.015	1.586			0.208	0.007	1.381
0.024	-0.272	1.610			0.036	-0.214	1.653			0.027	0.104	1.640			-0.009	0.293	1.607			-0.136	0.001	1.678			-0.157	-0.251	1.700			-0.179	-0.439	1.662			-0.186	-0.501	1.653			0.155	0.015	1.586			0.208	0.007	1.381
0.024	-0.272	1.610			0.036	-0.214	1.653			0.028	0.104	1.639			-0.009	0.293	1.607			-0.136	0.001	1.678			-0.157	-0.251	1.701			-0.179	-0.438	1.662			-0.187	-0.500	1.653			0.155	0.015	1.585			0.208	0.006	1.381
0.024	-0.272	1.610			0.036	-0.214	1.652			0.028	0.104	1.639			-0.008	0.293	1.607			-0.136	0.002	1.678			-0.157	-0.251	1.701			-0.180	-0.438	1.662			-0.187	-0.500	1.653			0.155	0.015	1.585			0.207	0.006	1.381
0.024	-0.272	1.610			0.036	-0.214	1.652			0.028	0.105	1.639			-0.007	0.294	1.608			-0.135	0.002	1.678			-0.157	-0.251	1.701			-0.180	-0.438	1.662			-0.188	-0.500	1.653			0.155	0.015	1.585			0.207	0.006	1.381
0.024	-0.272	1.610			0.037	-0.214	1.652			0.028	0.105	1.639			-0.006	0.294	1.608			-0.135	0.002	1.678			-0.157	-0.251	1.701			-0.180	-0.437	1.662			-0.188	-0.499	1.652			0.155	0.015	1.585			0.207	0.005	1.381
0.024	-0.272	1.610			0.037	-0.214	1.652			0.028	0.105	1.639			-0.006	0.294	1.608			-0.135	0.002	1.678			-0.157	-0.251	1.701			-0.180	-0.437	1.661			-0.189	-0.499	1.652			0.155	0.015	1.585			0.207	0.005	1.381
0.024	-0.272	1.610			0.037	-0.214	1.652			0.029	0.105	1.639			-0.005	0.294	1.608			-0.135	0.002	1.678			-0.157	-0.251	1.701			-0.181	-0.437	1.661			-0.189	-0.498	1.651			0.155	0.015	1.585			0.208	0.005	1.381
0.024	-0.272	1.610			0.037	-0.214	1.652			0.029	0.106	1.638			-0.004	0.295	1.607			-0.135	0.002	1.678			-0.158	-0.251	1.701			-0.181	-0.436	1.661			-0.189	-0.498	1.651			0.155	0.015	1.585			0.208	0.004	1.381
0.024	-0.272	1.610			0.037	-0.214	1.652			0.029	0.106	1.638			-0.004	0.295	1.607			-0.134	0.002	1.677			-0.158	-0.251	1.701			-0.181	-0.436	1.660			-0.190	-0.498	1.650			0.154	0.015	1.585			0.208	0.004	1.381
0.024	-0.273	1.610			0.037	-0.214	1.652			0.029	0.106	1.638			-0.003	0.295	1.607			-0.134	0.002	1.677			-0.158	-0.250	1.701			-0.181	-0.436	1.660			-0.190	-0.497	1.650			0.154	0.014	1.585			0.208	0.004	1.381
0.024	-0.273	1.610			0.037	-0.214	1.651			0.030	0.106	1.638			-0.002	0.295	1.607			-0.134	0.002	1.677			-0.158	-0.250	1.701			-0.181	-0.436	1.659			-0.190	-0.497	1.649			0.154	0.014	1.584			0.208	0.003	1.381
0.025	-0.273	1.610			0.038	-0.214	1.651			0.030	0.106	1.638			-0.002	0.296	1.607			-0.134	0.002	1.677			-0.158	-0.250	1.701			-0.182	-0.435	1.659			-0.190	-0.497	1.649			0.154	0.014	1.584			0.205	0.002	1.352
0.025	-0.273	1.610			0.038	-0.214	1.651			0.030	0.107	1.637			-0.001	0.296	1.607			-0.133	0.003	1.676			-0.158	-0.250	1.700			-0.182	-0.435	1.658			-0.190	-0.496	1.648			0.154	0.014	1.584			0.203	0.001	1.339
0.025	-0.273	1.610			0.038	-0.214	1.651			0.031	0.107	1.637			-0.000	0.296	1.607			-0.133	0.003	1.675			-0.157	-0.249	1.700			-0.181	-0.434	1.657			-0.189	-0.496	1.647			0.154	0.014	1.584			0.201	0.001	1.331
0.025	-0.273	1.610			0.038	-0.214	1.650			0.031	0.107	1.637			0.000	0.296	1.607			-0.132	0.003	1.675			-0.157	-0.249	1.699			-0.180	-0.434	1.656			-0.188	-0.495	1.646			0.154	0.013	1.584			0.199	0.001	1.325
0.025	-0.273	1.610			0.038	-0.214	1.650			0.032	0.108	1.636			0.001	0.296	1.606			-0.131	0.004	1.674			-0.157	-0.248	1.699			-0.180	-0.433	1.656			-0.188	-0.495	1.645			0.154	0.013	1.584			0.197	0.001	1.320
0.025	-0.273	1.610			0.038	-0.214	1.650			0.033	0.110	1.635			0.001	0.296	1.606			-0.131	0.004	1.674			-0.157	-0.248	1.698			-0.180	-0.433	1.655			-0.188	-0.494	1.644			0.154	0.013	1.584			0.196	0.002	1.316
0.025	-0.273	1.610			0.038	-0.213	1.649			0.034	0.112	1.633			0.002	0.296	1.606			-0.130	0.004	1.673			-0.157	-0.247	1.698			-0.180	-0.432	1.654			-0.188	-0.494	1.644			0.154	0.013	1.584			0.194	0.002	1.312
0.025	-0.273	1.610			0.038	-0.213	1.649			0.035	0.114	1.632			0.002	0.297	1.606			-0.130	0.005	1.672			-0.157	-0.247	1.697			-0.180	-0.432	1.654			-0.188	-0.493	1.643			0.153	0.013	1.583			0.192	0.003	1.308
0.025	-0.273	1.610			0.039	-0.213	1.648			0.035	0.116	1.629			0.002	0.297	1.606			-0.129	0.005	1.672			-0.157	-0.247	1.697			-0.179	-0.431	1.653			-0.186	-0.493	1.642			0.153	0.013	1.583			0.189	0.003	1.304
0.025	-0.273	1.610			0.039	-0.213	1.647			0.034	0.118	1.627			0.003	0.297	1.606			-0.129	0.005	1.671			-0.156	-0.246	1.696			-0.178	-0.431	1.652			-0.185	-0.492	1.641			0.153	0.014	1.582			0.187	0.004	1.300
0.026	-0.273	1.609			0.039	-0.213	1.646			0.034	0.121	1.625			0.003	0.297	1.606			-0.128	0.005	1.671			-0.156	-0.246	1.696			-0.174	-0.434	1.649			-0.179	-0.498	1.636			0.152	0.014	1.581			0.185	0.004	1.297
0.026	-0.274	1.609			0.038	-0.213	1.644			0.033	0.123	1.623			0.003	0.297	1.605			-0.128	0.006	1.671			-0.156	-0.246	1.695			-0.173	-0.434	1.648			-0.177	-0.498	1.635			0.151	0.014	1.580			0.183	0.004	1.294
0.026	-0.275	1.609			0.038	-0.213	1.643			0.031	0.125	1.620			0.004	0.297	1.605			-0.127	0.006	1.670			-0.156	-0.245	1.695			-0.172	-0.433	1.647			-0.176	-0.497	1.635			0.149	0.015	1.579			0.181	0.005	1.291
0.026	-0.276	1.608			0.038	-0.214	1.641			0.030	0.126	1.618			0.004	0.298	1.605			-0.127	0.006	1.670			-0.156	-0.245	1.695			-0.172	-0.433	1.647			-0.176	-0.497	1.634			0.148	0.015	1.578			0.179	0.005	1.289
0.026	-0.278	1.607			0.038	-0.215	1.639			0.028	0.126	1.616			0.004	0.298	1.605			-0.127	0.006	1.670			-0.155	-0.245	1.694			-0.171	-0.433	1.647			-0.175	-0.497	1.634			0.146	0.015	1.576			0.177	0.005	1.287
0.026	-0.280	1.607			0.037	-0.217	1.636			0.025	0.105	1.607			0.005	0.298	1.605			-0.126	0.006	1.669			-0.155	-0.245	1.694			-0.171	-0.433	1.646			-0.174	-0.497	1.634			0.143	0.004	1.571			0.175	0.004	1.283
0.025	-0.282	1.606			0.036	-0.220	1.633			0.024	0.095	1.602			0.005	0.298	1.605			-0.126	0.006	1.669			-0.155	-0.245	1.694			-0.170	-0.433	1.646			-0.174	-0.497	1.633			0.141	-0.005	1.567			0.173	0.004	1.281
0.025	-0.284	1.605			0.035	-0.223	1.630			0.023	0.089	1.599			0.006	0.298	1.605			-0.126	0.006	1.669			-0.155	-0.245	1.694			-0.170	-0.433	1.646			-0.173	-0.497	1.633			0.139	-0.011	1.564			0.171	0.004	1.278
0.025	-0.286	1.605			0.035	-0.225	1.628			0.021	0.089	1.599			0.007	0.298	1.605			-0.126	0.006	1.669			-0.155	-0.245	1.693			-0.170	-0.433	1.646			-0.173	-0.497	1.633			0.138	-0.012	1.563			0.169	0.004	1.277
0.025	-0.288	1.605			0.034	-0.227	1.626			0.020	0.087	1.597			0.007	0.299	1.605			-0.125	0.006	1.669			-0.155	-0.245	1.693			-0.169	-0.433	1.646			-0.172	-0.497	1.633			0.137	-0.015	1.561			0.168	0.003	1.275
0.025	-0.289	1.604			0.033	-0.228	1.625			0.002	0.084	1.615			0.008	0.299	1.605			-0.125	0.006	1.668			-0.154	-0.245	1.693			-0.169	-0.433	1.645			-0.172	-0.497	1.633			0.140	-0.018	1.562			0.166	0.003	1.276
0.025	-0.290	1.604			0.032	-0.229	1.624			0.002	0.086	1.614			0.008	0.299	1.605			-0.125	0.006	1.668			-0.154	-0.245	1.693			-0.168	-0.433	1.645			-0.172	-0.497	1.633			0.142	-0.020	1.563			0.165	0.003	1.276
0.025	-0.291	1.604			0.032	-0.230	1.623			0.004	0.081	1.611			0.009	0.299	1.605			-0.125	0.006	1.668			-0.154	-0.245	1.693			-0.168	-0.433	1.646			-0.171	-0.497	1.634			0.144	-0.021	1.564			0.163	0.002	1.277
0.024	-0.292	1.604			0.031	-0.231	1.623			-0.005	0.081	1.621			0.009	0.299	1.605			-0.124	0.006	1.668			-0.154	-0.245	1.693			-0.168	-0.433	1.646			-0.171	-0.497	1.634			0.146	-0.023	1.565			0.162	0.002	1.278
0.024	-0.293	1.604			0.030	-0.231	1.622			-0.010	0.081	1.627			0.010	0.300	1.605			-0.124	0.006	1.668			-0.154	-0.245	1.692			-0.168	-0.433	1.646			-0.171	-0.497	1.634			0.147	-0.024	1.565			0.161	0.002	1.278
0.024	-0.293	1.604			0.030	-0.232	1.622			-0.007	0.085	1.623			0.010	0.300	1.605			-0.124	0.006	1.668			-0.154	-0.245	1.692			-0.167	-0.433	1.646			-0.171	-0.497	1.635			0.148	-0.025	1.566			0.160	0.001	1.279
0.024	-0.294	1.603			0.030	-0.232	1.622			-0.002	0.081	1.618			0.011	0.300	1.605			-0.124	0.006	1.668			-0.153	-0.245	1.692			-0.167	-0.433	1.646			-0.170	-0.497	1.635			0.151	-0.029	1.566			0.159	0.001	1.279
0.024	-0.294	1.603			0.029	-0.233	1.621			0.001	0.078	1.614			0.011	0.300	1.605			-0.124	0.006	1.668			-0.153	-0.245	1.692			-0.167	-0.434	1.646			-0.170	-0.497	1.635			0.153	-0.032	1.566			0.158	0.000	1.279
0.024	-0.295	1.603			0.029	-0.233	1.621			-0.007	0.078	1.624			0.012	0.300	1.605			-0.123	0.006	1.668			-0.153	-0.245	1.692			-0.167	-0.434	1.647			-0.170	-0.497	1.636			0.154	-0.032	1.567			0.157	0.000	1.280
0.024	-0.295	1.603			0.028	-0.234	1.621			-0.012	0.079	1.631			0.012	0.300	1.605			-0.123	0.006	1.668			-0.153	-0.245	1.692			-0.167	-0.434	1.647			-0.170	-0.498	1.636			0.155	-0.033	1.567			0.157	0.000	1.281
0.024	-0.296	1.603			0.028	-0.234	1.622			-0.016	0.079	1.635			0.013	0.300	1.605			-0.123	0.006	1.668			-0.153	-0.245	1.692			-0.166	-0.434	1.647			-0.170	-0.498	1.637			0.155	-0.033	1.567			0.156	-0.000	1.282
0.024	-0.296	1.603			0.027	-0.235	1.623			-0.018	0.079	1.638			0.013	0.300	1.605			-0.123	0.006	1.668			-0.153	-0.245	1.692			-0.166	-0.434	1.647			-0.170	-0.498	1.637			0.156	-0.033	1.568			0.155	-0.000	1.283
0.024	-0.296	1.603			0.026	-0.235	1.624			-0.020	0.079	1.641			0.013	0.300	1.605			-0.123	0.006	1.668			-0.153	-0.245	1.692			-0.166	-0.434	1.647			-0.170	-0.498	1.637			0.157	-0.033	1.569			0.155	-0.000	1.284
0.024	-0.297	1.603			0.026	-0.236	1.625			-0.022	0.079	1.643			0.014	0.300	1.605			-0.123	0.005	1.668			-0.152	-0.246	1.692			-0.166	-0.434	1.647			-0.170	-0.498	1.637			0.158	-0.033	1.569			0.154	-0.000	1.284
0.023	-0.297	1.603			0.025	-0.236	1.627			-0.024	0.079	1.645			0.014	0.300	1.605			-0.123	0.005	1.668			-0.152	-0.246	1.692			-0.166	-0.434	1.647			-0.170	-0.498	1.637			0.158	-0.033	1.570			0.154	-0.000	1.285
0.023	-0.297	1.603			0.025	-0.236	1.628			-0.025	0.079	1.646			0.014	0.300	1.606			-0.122	0.005	1.668			-0.152	-0.246	1.692			-0.166	-0.435	1.648			-0.170	-0.498	1.637			0.159	-0.033	1.570			0.154	-0.000	1.286
0.023	-0.298	1.604			0.025	-0.237	1.630			-0.026	0.079	1.648			0.014	0.300	1.606			-0.122	0.005	1.668			-0.152	-0.246	1.692			-0.166	-0.435	1.648			-0.170	-0.498	1.638			0.159	-0.033	1.570			0.153	-0.000	1.286
0.023	-0.298	1.604			0.024	-0.237	1.631			-0.027	0.079	1.649			0.015	0.301	1.606			-0.122	0.005	1.668			-0.152	-0.246	1.692			-0.166	-0.435	1.648			-0.170	-0.498	1.638			0.160	-0.032	1.571			0.153	-0.000	1.287
0.023	-0.298	1.604			0.024	-0.237	1.633			-0.028	0.079	1.650			0.015	0.301	1.606			-0.122	0.005	1.668			-0.152	-0.246	1.692			-0.166	-0.435	1.648			-0.170	-0.499	1.638			0.160	-0.032	1.572			0.153	-0.000	1.287
0.023	-0.298	1.604			0.025	-0.237	1.633			-0.010	0.075	1.629			0.015	0.301	1.606			-0.122	0.005	1.668			-0.152	-0.247	1.692			-0.165	-0.435	1.648			-0.170	-0.499	1.638			0.171	-0.031	1.561			0.153	0.000	1.282
0.023	-0.298	1.604			0.025	-0.236	1.634			-0.012	0.076	1.632			0.015	0.301	1.606			-0.122	0.005	1.668			-0.152	-0.247	1.692			-0.165	-0.435	1.648			-0.170	-0.499	1.638			0.170	-0.030	1.563			0.153	0.000	1.283
0.023	-0.297	1.604			0.025	-0.236	1.634			-0.013	0.077	1.635			0.015	0.301	1.606			-0.122	0.005	1.668			-0.151	-0.247	1.692			-0.165	-0.436	1.648			-0.170	-0.499	1.638			0.171	-0.029	1.564			0.153	0.000	1.284
0.023	-0.297	1.604			0.025	-0.236	1.635			-0.008	0.083	1.628			0.016	0.301	1.606			-0.122	0.005	1.668			-0.151	-0.247	1.692			-0.165	-0.436	1.648			-0.170	-0.499	1.638			0.175	-0.025	1.560			0.153	0.001	1.280
0.023	-0.297	1.604			0.025	-0.235	1.635			-0.010	0.084	1.631			0.016	0.301	1.606			-0.122	0.005	1.668			-0.151	-0.247	1.692			-0.165	-0.436	1.648			-0.169	-0.499	1.638			0.175	-0.024	1.560			0.153	0.001	1.281
0.023	-0.297	1.604			0.025	-0.235	1.636			-0.011	0.085	1.633			0.016	0.301	1.606			-0.121	0.004	1.668			-0.151	-0.247	1.692			-0.165	-0.436	1.648			-0.169	-0.500	1.638			0.175	-0.023	1.561			0.154	0.001	1.282
0.023	-0.296	1.604			0.025	-0.235	1.637			-0.012	0.085	1.635			0.016	0.301	1.606			-0.121	0.004	1.668			-0.151	-0.248	1.692			-0.165	-0.436	1.648			-0.169	-0.500	1.638			0.175	-0.022	1.563			0.154	0.001	1.283
0.023	-0.296	1.605			0.025	-0.235	1.638			-0.013	0.086	1.637			0.016	0.302	1.606			-0.121	0.004	1.668			-0.151	-0.248	1.692			-0.165	-0.437	1.648			-0.169	-0.500	1.638			0.175	-0.021	1.564			0.154	0.001	1.284
0.023	-0.296	1.605			0.025	-0.234	1.638			-0.009	0.090	1.631			0.017	0.302	1.606			-0.121	0.004	1.668			-0.151	-0.248	1.692			-0.165	-0.437	1.648			-0.170	-0.500	1.638			0.178	-0.018	1.561			0.154	0.001	1.280
0.023	-0.295	1.605			0.026	-0.233	1.638			-0.004	0.106	1.625			0.017	0.302	1.606			-0.121	0.004	1.668			-0.151	-0.248	1.692			-0.165	-0.437	1.648			-0.170	-0.500	1.638			0.177	-0.018	1.563			0.154	0.001	1.281
0.022	-0.295	1.605			0.025	-0.234	1.639			-0.008	0.103	1.631			0.017	0.302	1.606			-0.121	0.004	1.668			-0.151	-0.248	1.692			-0.165	-0.437	1.648			-0.170	-0.500	1.638			0.166	-0.034	1.577			0.153	-0.006	1.304
0.022	-0.295	1.605			0.025	-0.234	1.639			-0.011	0.101	1.636			0.017	0.302	1.606			-0.121	0.004	1.668			-0.151	-0.248	1.692			-0.165	-0.437	1.648			-0.170	-0.500	1.638			0.166	-0.032	1.578			0.153	-0.006	1.304
0.022	-0.296	1.605			0.025	-0.234	1.640			-0.013	0.099	1.639			0.017	0.302	1.607			-0.121	0.004	1.668			-0.151	-0.248	1.692			-0.165	-0.437	1.648			-0.170	-0.501	1.638			0.166	-0.030	1.579			0.153	-0.006	1.305
0.022	-0.296	1.605			0.025	-0.234	1.640			-0.014	0.098	1.641			0.017	0.302	1.607			-0.121	0.004	1.668			-0.151	-0.249	1.692			-0.165	-0.437	1.648			-0.170	-0.501	1.638			0.165	-0.029	1.580			0.154	-0.006	1.305
0.022	-0.296	1.605			0.025	-0.234	1.641			-0.016	0.097	1.643			0.018	0.303	1.607			-0.121	0.004	1.668			-0.150	-0.249	1.692			-0.165	-0.438	1.648			-0.170	-0.501	1.638			0.165	-0.028	1.580			0.154	-0.005	1.305
0.022	-0.296	1.605			0.025	-0.234	1.642			-0.017	0.096	1.645			0.018	0.303	1.607			-0.121	0.003	1.668			-0.150	-0.249	1.692			-0.165	-0.438	1.648			-0.170	-0.501	1.638			0.165	-0.027	1.581			0.154	-0.005	1.305
0.022	-0.296	1.606			0.025	-0.234	1.642			-0.018	0.095	1.646			0.018	0.303	1.607			-0.121	0.003	1.669			-0.150	-0.249	1.692			-0.165	-0.438	1.648			-0.170	-0.501	1.638			0.165	-0.026	1.581			0.154	-0.005	1.305
0.022	-0.296	1.606			0.025	-0.234	1.643			-0.019	0.094	1.648			0.018	0.303	1.607			-0.121	0.003	1.669			-0.150	-0.249	1.692			-0.165	-0.438	1.648			-0.170	-0.501	1.638			0.165	-0.026	1.582			0.154	-0.005	1.306
0.022	-0.296	1.606			0.025	-0.235	1.644			-0.019	0.094	1.649			0.018	0.303	1.607			-0.121	0.003	1.669			-0.150	-0.249	1.692			-0.165	-0.438	1.648			-0.170	-0.501	1.638			0.165	-0.025	1.582			0.154	-0.005	1.306
0.022	-0.296	1.606			0.025	-0.235	1.644			-0.020	0.093	1.650			0.018	0.302	1.607			-0.121	0.003	1.669			-0.150	-0.249	1.692			-0.165	-0.438	1.648			-0.170	-0.502	1.638			0.164	-0.025	1.582			0.154	-0.004	1.306
0.022	-0.296	1.606			0.025	-0.235	1.644			-0.006	0.097	1.637			0.019	0.303	1.608			-0.121	0.003	1.669			-0.150	-0.249	1.692			-0.165	-0.438	1.648			-0.170	-0.502	1.638			0.164	-0.024	1.583			0.154	-0.004	1.306
0.021	-0.296	1.606			0.025	-0.234	1.645			0.001	0.099	1.631			0.019	0.303	1.608			-0.121	0.003	1.669			-0.150	-0.249	1.692			-0.165	-0.439	1.648			-0.170	-0.502	1.638			0.164	-0.024	1.583			0.154	-0.004	1.306
0.021	-0.296	1.606			0.025	-0.234	1.644			0.006	0.100	1.627			0.019	0.303	1.608			-0.121	0.003	1.669			-0.150	-0.249	1.692			-0.165	-0.439	1.648			-0.170	-0.502	1.638			0.164	-0.023	1.583			0.154	-0.004	1.305
0.021	-0.296	1.606			0.025	-0.234	1.645			-0.005	0.093	1.636			0.019	0.302	1.609			-0.120	0.003	1.669			-0.150	-0.250	1.692			-0.165	-0.439	1.648			-0.170	-0.502	1.638			0.164	-0.023	1.584			0.154	-0.004	1.305
0.021	-0.296	1.606			0.025	-0.234	1.645			-0.011	0.088	1.641			0.019	0.301	1.609			-0.120	0.003	1.669			-0.150	-0.250	1.692			-0.165	-0.439	1.648			-0.170	-0.502	1.638			0.164	-0.022	1.584			0.154	-0.003	1.305
0.021	-0.296	1.606			0.025	-0.234	1.645			-0.015	0.085	1.644			0.019	0.300	1.610			-0.120	0.003	1.669			-0.150	-0.250	1.692			-0.165	-0.439	1.648			-0.170	-0.502	1.638			0.164	-0.022	1.584			0.154	-0.003	1.305
0.021	-0.296	1.606			0.025	-0.234	1.645			-0.019	0.082	1.646			0.019	0.299	1.611			-0.120	0.003	1.669			-0.150	-0.250	1.692			-0.165	-0.439	1.648			-0.170	-0.502	1.638			0.164	-0.021	1.584			0.154	-0.003	1.305
0.021	-0.296	1.606			0.025	-0.234	1.645			-0.021	0.080	1.648			0.020	0.298	1.611			-0.120	0.003	1.669			-0.150	-0.250	1.692			-0.165	-0.439	1.648			-0.170	-0.503	1.637			0.164	-0.021	1.584			0.154	-0.003	1.305
0.021	-0.296	1.606			0.025	-0.234	1.646			-0.023	0.079	1.650			0.020	0.297	1.612			-0.120	0.003	1.669			-0.150	-0.250	1.692			-0.165	-0.439	1.648			-0.170	-0.503	1.637			0.164	-0.021	1.584			0.154	-0.003	1.304
0.021	-0.296	1.606			0.025	-0.234	1.646			-0.006	0.109	1.636			0.020	0.299	1.612			-0.120	0.002	1.669			-0.150	-0.250	1.692			-0.165	-0.439	1.648			-0.170	-0.503	1.637			0.164	-0.020	1.585			0.154	-0.002	1.304
0.021	-0.296	1.606			0.026	-0.234	1.645			0.015	0.110	1.613			0.021	0.299	1.612			-0.120	0.002	1.669			-0.150	-0.250	1.692			-0.165	-0.439	1.648			-0.170	-0.503	1.637			0.164	-0.020	1.585			0.153	-0.002	1.304
0.021	-0.296	1.606			0.027	-0.233	1.643			0.024	0.110	1.604			0.021	0.299	1.612			-0.120	0.002	1.669			-0.150	-0.250	1.692			-0.165	-0.440	1.648			-0.170	-0.503	1.637			0.164	-0.020	1.585			0.153	-0.002	1.303
0.021	-0.296	1.606			0.028	-0.232	1.641			0.026	0.110	1.601			0.021	0.299	1.612			-0.120	0.002	1.669			-0.150	-0.250	1.692			-0.165	-0.440	1.648			-0.170	-0.503	1.637			0.164	-0.019	1.585			0.153	-0.002	1.303
0.022	-0.296	1.606			0.028	-0.232	1.641			-0.001	0.095	1.628			0.021	0.299	1.612			-0.120	0.002	1.669			-0.150	-0.250	1.692			-0.165	-0.440	1.648			-0.170	-0.503	1.637			0.164	-0.019	1.585			0.153	-0.002	1.303
0.022	-0.296	1.606			0.028	-0.232	1.641			0.005	0.097	1.624			0.021	0.299	1.612			-0.120	0.002	1.669			-0.150	-0.250	1.692			-0.165	-0.440	1.648			-0.170	-0.503	1.637			0.164	-0.019	1.585			0.153	-0.002	1.302
0.022	-0.296	1.606			0.028	-0.232	1.640			-0.007	0.088	1.633			0.021	0.297	1.613			-0.120	0.002	1.669			-0.150	-0.250	1.692			-0.165	-0.440	1.648			-0.170	-0.503	1.637			0.164	-0.019	1.585			0.153	-0.001	1.302
0.022	-0.296	1.606			0.028	-0.232	1.640			-0.014	0.083	1.638			0.021	0.296	1.613			-0.120	0.002	1.669			-0.150	-0.250	1.692			-0.165	-0.440	1.648			-0.170	-0.503	1.637			0.164	-0.018	1.585			0.153	-0.001	1.302
0.022	-0.296	1.606			0.028	-0.232	1.640			-0.018	0.080	1.641			0.021	0.296	1.613			-0.120	0.002	1.669			-0.150	-0.250	1.692			-0.165	-0.440	1.647			-0.170	-0.503	1.636			0.164	-0.018	1.585			0.152	-0.001	1.301
0.022	-0.296	1.606			0.028	-0.232	1.640			-0.006	0.088	1.632			0.022	0.296	1.613			-0.120	0.002	1.669			-0.150	-0.250	1.692			-0.165	-0.440	1.647			-0.170	-0.504	1.636			0.164	-0.018	1.585			0.152	-0.001	1.301
0.022	-0.296	1.606			0.029	-0.232	1.640			0.001	0.092	1.627			0.022	0.296	1.613			-0.120	0.002	1.669			-0.150	-0.250	1.692			-0.165	-0.440	1.647			-0.170	-0.504	1.636			0.164	-0.018	1.585			0.152	-0.001	1.301
0.022	-0.296	1.606			0.029	-0.232	1.639			-0.008	0.088	1.635			0.022	0.296	1.613			-0.120	0.002	1.669			-0.150	-0.250	1.692			-0.165	-0.440	1.647			-0.170	-0.504	1.636			0.164	-0.017	1.585			0.152	-0.001	1.300
0.022	-0.296	1.606			0.029	-0.232	1.639			-0.014	0.086	1.640			0.022	0.296	1.614			-0.120	0.002	1.669			-0.150	-0.250	1.692			-0.165	-0.440	1.647			-0.170	-0.504	1.636			0.164	-0.017	1.584			0.152	-0.001	1.300
0.022	-0.296	1.606			0.029	-0.232	1.639			-0.018	0.084	1.644			0.022	0.296	1.614			-0.120	0.002	1.669			-0.150	-0.250	1.692			-0.165	-0.440	1.647			-0.170	-0.504	1.636			0.164	-0.017	1.584			0.152	-0.001	1.299
0.022	-0.296	1.606			0.028	-0.232	1.639			-0.020	0.083	1.646			0.022	0.295	1.614			-0.120	0.002	1.669			-0.149	-0.250	1.692			-0.165	-0.440	1.647			-0.170	-0.504	1.636			0.164	-0.017	1.584			0.152	-0.001	1.299
0.022	-0.296	1.606			0.028	-0.233	1.640			-0.023	0.082	1.648			0.022	0.295	1.614			-0.120	0.002	1.669			-0.149	-0.250	1.692			-0.165	-0.440	1.647			-0.170	-0.504	1.636			0.164	-0.017	1.584			0.151	-0.001	1.299
0.022	-0.296	1.606			0.028	-0.233	1.640			-0.024	0.081	1.650			0.023	0.295	1.614			-0.119	0.001	1.669			-0.149	-0.250	1.692			-0.165	-0.440	1.647			-0.170	-0.504	1.636			0.164	-0.016	1.584			0.151	-0.001	1.298
0.022	-0.296	1.606			0.028	-0.233	1.640			-0.026	0.080	1.651			0.023	0.295	1.614			-0.119	0.001	1.669			-0.149	-0.250	1.692			-0.165	-0.441	1.647			-0.170	-0.504	1.636			0.164	-0.016	1.584			0.151	-0.001	1.298
0.022	-0.296	1.606			0.028	-0.233	1.640			-0.027	0.079	1.652			0.023	0.295	1.614			-0.119	0.001	1.669			-0.149	-0.250	1.692			-0.165	-0.441	1.647			-0.170	-0.504	1.636			0.164	-0.016	1.584			0.151	-0.001	1.297
0.022	-0.296	1.606			0.028	-0.234	1.641			-0.028	0.078	1.653			0.023	0.294	1.614			-0.119	0.001	1.669			-0.149	-0.251	1.692			-0.165	-0.441	1.647			-0.171	-0.504	1.636			0.164	-0.016	1.584			0.151	-0.001	1.297
0.022	-0.296	1.606			0.027	-0.234	1.641			-0.029	0.078	1.654			0.023	0.294	1.614			-0.119	0.001	1.669			-0.149	-0.251	1.692			-0.165	-0.441	1.647			-0.171	-0.504	1.636			0.164	-0.016	1.584			0.151	-0.001	1.296
0.022	-0.296	1.606			0.027	-0.234	1.641			-0.010	0.087	1.637			0.023	0.295	1.614			-0.119	0.001	1.669			-0.149	-0.251	1.692			-0.165	-0.441	1.647			-0.171	-0.504	1.636			0.164	-0.016	1.583			0.151	-0.001	1.296
0.022	-0.296	1.606			0.027	-0.235	1.642			-0.014	0.086	1.640			0.023	0.294	1.614			-0.119	0.001	1.669			-0.149	-0.251	1.692			-0.165	-0.441	1.647			-0.171	-0.504	1.636			0.152	-0.022	1.592			0.147	-0.003	1.308
0.021	-0.297	1.606			0.026	-0.236	1.642			-0.017	0.084	1.642			0.023	0.294	1.614			-0.119	0.001	1.669			-0.149	-0.251	1.692			-0.165	-0.441	1.647			-0.171	-0.504	1.636			0.143	-0.025	1.598			0.145	-0.005	1.315
0.021	-0.298	1.606			0.025	-0.238	1.643			-0.019	0.083	1.644			0.023	0.294	1.614			-0.119	0.001	1.669			-0.149	-0.251	1.692			-0.165	-0.441	1.647			-0.171	-0.505	1.636			0.137	-0.028	1.603			0.144	-0.006	1.321
0.021	-0.299	1.606			0.024	-0.239	1.643			-0.020	0.082	1.645			0.023	0.294	1.614			-0.119	0.001	1.669			-0.149	-0.251	1.692			-0.165	-0.441	1.647			-0.171	-0.505	1.636			0.132	-0.031	1.607			0.142	-0.007	1.324
0.021	-0.299	1.606			0.024	-0.239	1.643			-0.006	0.089	1.632			0.024	0.295	1.614			-0.119	0.001	1.669			-0.149	-0.251	1.692			-0.165	-0.441	1.647			-0.171	-0.505	1.635			0.138	-0.028	1.601			0.144	-0.006	1.319
0.021	-0.300	1.606			0.024	-0.240	1.643			-0.010	0.087	1.636			0.024	0.295	1.614			-0.119	0.001	1.669			-0.149	-0.251	1.692			-0.165	-0.441	1.647			-0.171	-0.505	1.635			0.142	-0.026	1.597			0.144	-0.006	1.315
0.021	-0.300	1.606			0.024	-0.240	1.643			-0.014	0.085	1.639			0.024	0.294	1.614			-0.119	0.001	1.669			-0.149	-0.251	1.692			-0.165	-0.441	1.647			-0.171	-0.505	1.635			0.143	-0.025	1.595			0.145	-0.005	1.312
0.021	-0.300	1.606			0.024	-0.240	1.643			-0.016	0.084	1.642			0.024	0.294	1.613			-0.119	0.001	1.669			-0.149	-0.251	1.692			-0.165	-0.441	1.647			-0.171	-0.505	1.635			0.144	-0.024	1.594			0.146	-0.005	1.309
0.021	-0.300	1.606			0.024	-0.240	1.643			-0.018	0.083	1.643			0.024	0.294	1.613			-0.119	0.001	1.669			-0.149	-0.251	1.692			-0.165	-0.441	1.647			-0.171	-0.505	1.635			0.145	-0.024	1.593			0.146	-0.005	1.307
0.021	-0.300	1.606			0.024	-0.241	1.643			-0.020	0.082	1.645			0.024	0.294	1.613			-0.119	0.001	1.669			-0.149	-0.251	1.692			-0.165	-0.441	1.647			-0.171	-0.505	1.635			0.145	-0.024	1.592			0.146	-0.004	1.305
0.021	-0.301	1.605			0.024	-0.241	1.644			-0.021	0.081	1.646			0.024	0.294	1.613			-0.119	0.001	1.669			-0.149	-0.251	1.692			-0.165	-0.441	1.647			-0.171	-0.505	1.635			0.146	-0.023	1.591			0.147	-0.004	1.303
0.021	-0.301	1.605			0.024	-0.241	1.644			-0.022	0.080	1.647			0.024	0.294	1.613			-0.119	0.001	1.669			-0.149	-0.251	1.692			-0.165	-0.441	1.647			-0.171	-0.505	1.635			0.148	-0.023	1.589			0.147	-0.004	1.301
0.021	-0.301	1.605			0.024	-0.241	1.644			-0.023	0.079	1.648			0.024	0.294	1.613			-0.119	0.001	1.669			-0.149	-0.251	1.692			-0.165	-0.441	1.647			-0.171	-0.505	1.635			0.149	-0.022	1.587			0.147	-0.004	1.300
0.021	-0.301	1.605			0.024	-0.241	1.644			-0.024	0.079	1.648			0.024	0.294	1.613			-0.118	0.001	1.669			-0.149	-0.251	1.692			-0.165	-0.441	1.647			-0.171	-0.505	1.635			0.150	-0.022	1.586			0.147	-0.004	1.298
0.021	-0.301	1.605			0.024	-0.241	1.644			-0.008	0.088	1.631			0.024	0.294	1.613			-0.118	0.001	1.668			-0.149	-0.251	1.692			-0.165	-0.441	1.646			-0.171	-0.505	1.635			0.151	-0.021	1.584			0.148	-0.004	1.297
0.021	-0.301	1.605			0.024	-0.241	1.644			-0.012	0.085	1.634			0.024	0.294	1.613			-0.118	0.001	1.668			-0.149	-0.251	1.692			-0.165	-0.441	1.646			-0.171	-0.505	1.635			0.152	-0.021	1.583			0.148	-0.003	1.296
0.021	-0.301	1.605			0.024	-0.241	1.644			-0.015	0.083	1.637			0.024	0.294	1.613			-0.118	0.001	1.668			-0.149	-0.251	1.692			-0.165	-0.441	1.646			-0.171	-0.505	1.635			0.153	-0.020	1.582			0.148	-0.003	1.295
0.021	-0.301	1.605			0.024	-0.241	1.644			-0.018	0.082	1.639			0.024	0.294	1.613			-0.118	0.001	1.668			-0.149	-0.251	1.691			-0.165	-0.441	1.646			-0.171	-0.505	1.635			0.154	-0.020	1.582			0.148	-0.003	1.295
0.021	-0.301	1.605			0.024	-0.241	1.644			-0.020	0.080	1.640			0.025	0.294	1.613			-0.118	0.001	1.668			-0.149	-0.251	1.691			-0.165	-0.442	1.646			-0.171	-0.505	1.635			0.154	-0.020	1.581			0.148	-0.003	1.294
0.021	-0.301	1.605			0.024	-0.242	1.644			-0.021	0.079	1.642			0.025	0.294	1.613			-0.118	0.000	1.668			-0.149	-0.251	1.691			-0.165	-0.442	1.646			-0.171	-0.505	1.635			0.155	-0.020	1.580			0.148	-0.003	1.293
0.021	-0.301	1.605			0.024	-0.242	1.644			-0.023	0.078	1.643			0.025	0.294	1.613			-0.118	0.000	1.668			-0.149	-0.251	1.691			-0.165	-0.442	1.646			-0.171	-0.505	1.635			0.155	-0.020	1.580			0.148	-0.003	1.293
0.022	-0.299	1.604			0.027	-0.238	1.643			-0.003	0.088	1.627			0.025	0.294	1.612			-0.118	0.000	1.668			-0.149	-0.251	1.691			-0.165	-0.442	1.646			-0.171	-0.505	1.635			0.174	-0.011	1.565			0.148	-0.002	1.282
0.023	-0.296	1.603			0.031	-0.232	1.639			0.012	0.095	1.612			0.025	0.295	1.612			-0.118	0.000	1.668			-0.149	-0.251	1.691			-0.165	-0.442	1.646			-0.171	-0.505	1.635			0.189	-0.005	1.550			0.148	-0.001	1.275
0.024	-0.294	1.602			0.033	-0.230	1.637			0.017	0.097	1.607			0.025	0.295	1.611			-0.118	0.000	1.668			-0.149	-0.251	1.691			-0.165	-0.442	1.646			-0.171	-0.506	1.634			0.188	-0.004	1.552			0.148	-0.001	1.274
0.025	-0.294	1.602			0.034	-0.229	1.635			0.020	0.099	1.604			0.025	0.296	1.611			-0.118	0.000	1.667			-0.149	-0.251	1.691			-0.165	-0.442	1.645			-0.171	-0.506	1.634			0.187	-0.004	1.553			0.148	-0.001	1.274
0.025	-0.293	1.601			0.035	-0.227	1.633			0.024	0.101	1.600			0.026	0.296	1.611			-0.118	0.000	1.667			-0.149	-0.251	1.691			-0.165	-0.442	1.645			-0.171	-0.506	1.634			0.188	-0.004	1.552			0.148	-0.001	1.273
0.026	-0.292	1.601			0.036	-0.226	1.631			0.030	0.103	1.597			0.026	0.297	1.611			-0.118	0.000	1.667			-0.148	-0.251	1.691			-0.165	-0.442	1.645			-0.171	-0.506	1.633			0.189	-0.003	1.552			0.148	-0.000	1.273
0.026	-0.292	1.600			0.037	-0.225	1.629			0.036	0.105	1.595			0.026	0.297	1.610			-0.118	-0.000	1.667			-0.148	-0.251	1.691			-0.165	-0.442	1.645			-0.171	-0.506	1.633			0.189	-0.003	1.552			0.148	-0.000	1.272
0.027	-0.291	1.600			0.038	-0.225	1.627			0.040	0.106	1.594			0.026	0.298	1.610			-0.117	-0.000	1.667			-0.148	-0.251	1.690			-0.165	-0.442	1.644			-0.171	-0.506	1.633			0.189	-0.003	1.552			0.148	-0.000	1.272
0.027	-0.291	1.600			0.039	-0.224	1.626			0.050	0.120	1.595			0.026	0.300	1.609			-0.117	-0.001	1.666			-0.148	-0.251	1.690			-0.165	-0.442	1.644			-0.171	-0.506	1.633			0.188	0.002	1.555			0.147	0.001	1.275
0.028	-0.290	1.599			0.040	-0.223	1.624			0.055	0.127	1.596			0.026	0.302	1.608			-0.117	-0.001	1.666			-0.148	-0.251	1.690			-0.165	-0.442	1.644			-0.171	-0.506	1.632			0.187	0.006	1.557			0.146	0.001	1.277
0.029	-0.290	1.599			0.040	-0.222	1.623			0.059	0.131	1.596			0.026	0.303	1.608			-0.117	-0.001	1.666			-0.148	-0.251	1.690			-0.165	-0.442	1.644			-0.171	-0.506	1.632			0.186	0.008	1.559			0.144	0.001	1.279
0.029	-0.289	1.598			0.041	-0.222	1.622			0.062	0.134	1.595			0.027	0.304	1.608			-0.117	-0.001	1.665			-0.148	-0.251	1.690			-0.165	-0.442	1.644			-0.171	-0.506	1.632			0.186	0.011	1.561			0.142	0.002	1.281
0.030	-0.289	1.598			0.042	-0.221	1.621			0.064	0.136	1.595			0.027	0.304	1.607			-0.117	-0.002	1.665			-0.148	-0.251	1.690			-0.165	-0.442	1.644			-0.171	-0.506	1.632			0.185	0.012	1.562			0.140	0.002	1.283
0.030	-0.289	1.598			0.043	-0.220	1.620			0.066	0.138	1.595			0.027	0.305	1.607			-0.117	-0.002	1.665			-0.148	-0.250	1.690			-0.165	-0.442	1.643			-0.171	-0.506	1.632			0.184	0.014	1.564			0.138	0.002	1.285
0.031	-0.287	1.598			0.043	-0.219	1.619			0.067	0.140	1.595			0.027	0.306	1.607			-0.117	-0.003	1.665			-0.148	-0.250	1.689			-0.165	-0.442	1.643			-0.171	-0.506	1.632			0.183	0.035	1.566			0.135	0.003	1.286
0.032	-0.286	1.597			0.044	-0.218	1.619			0.069	0.141	1.595			0.028	0.306	1.607			-0.118	-0.004	1.665			-0.148	-0.250	1.689			-0.165	-0.442	1.643			-0.171	-0.506	1.632			0.179	0.030	1.566			0.133	0.002	1.286
0.033	-0.286	1.597			0.045	-0.218	1.618			0.069	0.142	1.595			0.028	0.306	1.607			-0.118	-0.005	1.665			-0.148	-0.250	1.689			-0.164	-0.442	1.642			-0.170	-0.507	1.631			0.176	0.027	1.567			0.129	0.002	1.286
0.033	-0.285	1.597			0.045	-0.217	1.618			0.069	0.142	1.596			0.028	0.306	1.606			-0.119	-0.006	1.665			-0.148	-0.249	1.689			-0.163	-0.443	1.642			-0.168	-0.509	1.629			0.174	0.024	1.567			0.125	0.001	1.286
0.034	-0.285	1.597			0.045	-0.217	1.617			0.069	0.142	1.597			0.029	0.306	1.606			-0.119	-0.008	1.665			-0.148	-0.249	1.689			-0.164	-0.442	1.642			-0.169	-0.508	1.630			0.172	0.023	1.567			0.123	0.001	1.286
0.034	-0.284	1.597			0.046	-0.216	1.617			0.069	0.142	1.598			0.029	0.307	1.606			-0.120	-0.009	1.665			-0.148	-0.248	1.688			-0.165	-0.441	1.642			-0.171	-0.506	1.630			0.171	0.021	1.568			0.119	0.000	1.286
0.034	-0.284	1.597			0.046	-0.216	1.616			0.068	0.141	1.599			0.029	0.307	1.606			-0.121	-0.010	1.665			-0.148	-0.247	1.688			-0.167	-0.440	1.643			-0.174	-0.505	1.631			0.170	0.020	1.568			0.116	-0.000	1.286
0.035	-0.283	1.597			0.047	-0.216	1.616			0.067	0.140	1.600			0.030	0.307	1.606			-0.121	-0.012	1.666			-0.148	-0.247	1.688			-0.168	-0.439	1.643			-0.176	-0.503	1.632			0.169	0.020	1.568			0.119	-0.003	1.291
0.035	-0.283	1.597			0.047	-0.215	1.616			0.066	0.139	1.601			0.030	0.307	1.606			-0.122	-0.013	1.666			-0.148	-0.246	1.688			-0.169	-0.438	1.643			-0.178	-0.502	1.633			0.168	0.019	1.568			0.121	-0.005	1.295
0.035	-0.283	1.597			0.047	-0.215	1.615			0.066	0.138	1.602			0.030	0.307	1.606			-0.123	-0.014	1.666			-0.148	-0.245	1.688			-0.170	-0.437	1.644			-0.179	-0.501	1.633			0.168	0.019	1.568			0.123	-0.007	1.298
0.035	-0.282	1.597			0.047	-0.215	1.615			0.065	0.137	1.604			0.031	0.307	1.606			-0.123	-0.016	1.667			-0.147	-0.244	1.687			-0.171	-0.436	1.644			-0.180	-0.500	1.634			0.167	0.019	1.568			0.124	-0.008	1.301
0.036	-0.282	1.597			0.048	-0.214	1.615			0.064	0.136	1.605			0.031	0.307	1.606			-0.124	-0.017	1.667			-0.147	-0.244	1.687			-0.172	-0.435	1.644			-0.181	-0.499	1.634			0.167	0.019	1.568			0.125	-0.009	1.303
0.036	-0.282	1.597			0.048	-0.214	1.615			0.063	0.136	1.605			0.031	0.307	1.606			-0.125	-0.018	1.668			-0.147	-0.243	1.687			-0.172	-0.435	1.645			-0.182	-0.498	1.635			0.166	0.019	1.568			0.122	-0.009	1.301
0.036	-0.282	1.597			0.048	-0.214	1.615			0.062	0.135	1.606			0.031	0.307	1.606			-0.125	-0.019	1.668			-0.147	-0.242	1.687			-0.173	-0.434	1.645			-0.183	-0.497	1.636			0.166	0.019	1.568			0.122	-0.010	1.302
0.036	-0.281	1.597			0.048	-0.214	1.614			0.061	0.134	1.607			0.032	0.307	1.606			-0.126	-0.020	1.668			-0.147	-0.242	1.687			-0.174	-0.433	1.645			-0.185	-0.496	1.636			0.166	0.019	1.568			0.122	-0.010	1.303
0.037	-0.281	1.597			0.049	-0.213	1.614			0.061	0.133	1.608			0.032	0.307	1.606			-0.126	-0.021	1.669			-0.147	-0.241	1.687			-0.175	-0.432	1.646			-0.186	-0.496	1.637			0.165	0.019	1.568			0.123	-0.011	1.305
0.037	-0.281	1.597			0.049	-0.213	1.614			0.060	0.132	1.609			0.032	0.307	1.606			-0.127	-0.022	1.669			-0.147	-0.241	1.687			-0.175	-0.432	1.646			-0.187	-0.495	1.638			0.165	0.019	1.568			0.125	-0.016	1.319
0.037	-0.281	1.597			0.049	-0.213	1.615			0.059	0.132	1.609			0.032	0.307	1.606			-0.127	-0.023	1.669			-0.147	-0.240	1.687			-0.176	-0.431	1.647			-0.187	-0.494	1.638			0.165	0.019	1.568			0.121	-0.014	1.314
0.037	-0.281	1.597			0.049	-0.213	1.615			0.058	0.131	1.610			0.033	0.306	1.606			-0.128	-0.024	1.670			-0.147	-0.240	1.687			-0.177	-0.430	1.647			-0.188	-0.494	1.639			0.165	0.019	1.568			0.134	-0.019	1.326
0.037	-0.280	1.597			0.049	-0.213	1.615			0.058	0.130	1.611			0.033	0.306	1.606			-0.128	-0.025	1.670			-0.147	-0.239	1.687			-0.177	-0.430	1.647			-0.189	-0.493	1.639			0.165	0.019	1.568			0.134	-0.019	1.327
0.037	-0.280	1.597			0.049	-0.213	1.615			0.057	0.130	1.611			0.033	0.306	1.606			-0.128	-0.026	1.670			-0.146	-0.239	1.686			-0.178	-0.429	1.648			-0.189	-0.493	1.639			0.164	0.019	1.568			0.135	-0.020	1.327
0.037	-0.280	1.597			0.049	-0.213	1.615			0.057	0.129	1.611			0.033	0.306	1.606			-0.129	-0.026	1.671			-0.146	-0.238	1.686			-0.178	-0.429	1.648			-0.190	-0.492	1.640			0.164	0.019	1.568			0.135	-0.020	1.328
0.038	-0.280	1.597			0.050	-0.213	1.615			0.056	0.129	1.612			0.033	0.306	1.606			-0.129	-0.027	1.671			-0.146	-0.238	1.686			-0.178	-0.429	1.648			-0.190	-0.492	1.640			0.164	0.019	1.568			0.135	-0.021	1.328
0.038	-0.280	1.597			0.050	-0.213	1.616			0.056	0.128	1.612			0.033	0.306	1.606			-0.129	-0.028	1.671			-0.146	-0.238	1.686			-0.178	-0.428	1.648			-0.191	-0.492	1.640			0.164	0.019	1.568			0.135	-0.021	1.328
0.038	-0.280	1.597			0.050	-0.213	1.616			0.055	0.128	1.612			0.034	0.306	1.606			-0.130	-0.028	1.671			-0.146	-0.237	1.686			-0.179	-0.428	1.648			-0.191	-0.491	1.641			0.164	0.019	1.568			0.135	-0.021	1.329
0.038	-0.280	1.597			0.050	-0.212	1.616			0.055	0.127	1.613			0.034	0.306	1.606			-0.130	-0.029	1.672			-0.146	-0.237	1.686			-0.179	-0.428	1.648			-0.191	-0.491	1.641			0.164	0.019	1.568			0.136	-0.022	1.329
0.038	-0.279	1.596			0.050	-0.212	1.616			0.055	0.127	1.613			0.034	0.306	1.606			-0.130	-0.029	1.672			-0.146	-0.237	1.686			-0.179	-0.427	1.649			-0.192	-0.491	1.641			0.164	0.020	1.568			0.136	-0.022	1.329
0.038	-0.279	1.596			0.050	-0.212	1.616			0.054	0.126	1.613			0.034	0.306	1.606			-0.131	-0.030	1.672			-0.146	-0.236	1.686			-0.180	-0.427	1.649			-0.192	-0.490	1.641			0.164	0.020	1.568			0.136	-0.022	1.329
0.038	-0.279	1.596			0.050	-0.212	1.617			0.054	0.126	1.613			0.034	0.306	1.605			-0.131	-0.030	1.672			-0.146	-0.236	1.686			-0.180	-0.427	1.649			-0.192	-0.490	1.641			0.164	0.020	1.568			0.136	-0.022	1.329
0.038	-0.279	1.596			0.050	-0.212	1.617			0.053	0.126	1.613			0.034	0.305	1.605			-0.131	-0.031	1.672			-0.146	-0.236	1.686			-0.180	-0.426	1.649			-0.193	-0.490	1.641			0.164	0.020	1.567			0.136	-0.023	1.329
0.038	-0.279	1.596			0.050	-0.212	1.617			0.053	0.125	1.614			0.034	0.305	1.605			-0.131	-0.031	1.672			-0.146	-0.236	1.686			-0.180	-0.426	1.649			-0.193	-0.490	1.642			0.164	0.020	1.567			0.137	-0.022	1.328
0.038	-0.279	1.596			0.050	-0.213	1.617			0.053	0.125	1.614			0.035	0.305	1.605			-0.132	-0.031	1.672			-0.146	-0.235	1.686			-0.180	-0.426	1.649			-0.193	-0.489	1.642			0.164	0.020	1.567			0.137	-0.022	1.327
0.038	-0.279	1.596			0.050	-0.213	1.617			0.053	0.125	1.614			0.035	0.305	1.605			-0.132	-0.032	1.672			-0.146	-0.235	1.686			-0.181	-0.426	1.649			-0.193	-0.489	1.642			0.164	0.020	1.567			0.137	-0.022	1.326
0.038	-0.279	1.596			0.050	-0.213	1.617			0.052	0.124	1.614			0.035	0.305	1.605			-0.132	-0.032	1.673			-0.146	-0.235	1.686			-0.181	-0.426	1.649			-0.194	-0.489	1.642			0.164	0.020	1.567			0.137	-0.022	1.325
0.038	-0.279	1.596			0.050	-0.213	1.618			0.052	0.124	1.614			0.035	0.305	1.605			-0.132	-0.032	1.673			-0.146	-0.235	1.686			-0.181	-0.425	1.649			-0.194	-0.489	1.642			0.164	0.019	1.567			0.138	-0.022	1.325
0.038	-0.279	1.596			0.050	-0.213	1.618			0.052	0.124	1.614			0.035	0.305	1.605			-0.132	-0.033	1.673			-0.146	-0.235	1.686			-0.181	-0.425	1.650			-0.194	-0.489	1.642			0.164	0.019	1.567			0.138	-0.022	1.324
0.038	-0.279	1.596			0.050	-0.213	1.618			0.052	0.124	1.614			0.035	0.305	1.605			-0.132	-0.033	1.673			-0.146	-0.234	1.685			-0.181	-0.425	1.650			-0.194	-0.489	1.642			0.164	0.019	1.566			0.138	-0.022	1.323
0.038	-0.279	1.596			0.050	-0.213	1.618			0.051	0.123	1.614			0.035	0.304	1.604			-0.133	-0.033	1.673			-0.146	-0.234	1.685			-0.181	-0.425	1.650			-0.194	-0.488	1.642			0.164	0.019	1.566			0.139	-0.022	1.322
0.038	-0.279	1.596			0.050	-0.213	1.618			0.051	0.123	1.613			0.035	0.304	1.604			-0.133	-0.033	1.673			-0.145	-0.234	1.685			-0.181	-0.425	1.650			-0.194	-0.488	1.642			0.164	0.018	1.566			0.139	-0.022	1.322
0.038	-0.279	1.596			0.050	-0.213	1.618			0.051	0.123	1.613			0.035	0.304	1.604			-0.133	-0.033	1.673			-0.145	-0.234	1.685			-0.181	-0.425	1.650			-0.194	-0.488	1.642			0.164	0.018	1.566			0.139	-0.022	1.321
0.038	-0.279	1.596			0.050	-0.213	1.618			0.051	0.123	1.613			0.035	0.304	1.604			-0.133	-0.034	1.673			-0.145	-0.234	1.685			-0.182	-0.425	1.650			-0.194	-0.488	1.642			0.164	0.017	1.566			0.139	-0.021	1.320
0.038	-0.279	1.596			0.050	-0.213	1.618			0.051	0.124	1.613			0.035	0.304	1.604			-0.133	-0.034	1.672			-0.145	-0.234	1.685			-0.182	-0.425	1.650			-0.194	-0.488	1.642			0.164	0.017	1.566			0.140	-0.021	1.319
0.038	-0.279	1.596			0.050	-0.213	1.618			0.051	0.124	1.612			0.035	0.304	1.604			-0.133	-0.033	1.672			-0.145	-0.234	1.685			-0.180	-0.425	1.649			-0.191	-0.489	1.641			0.164	0.016	1.566			0.141	-0.021	1.320
0.038	-0.279	1.596			0.050	-0.213	1.618			0.051	0.124	1.612			0.035	0.304	1.604			-0.133	-0.033	1.672			-0.145	-0.234	1.685			-0.178	-0.426	1.648			-0.188	-0.490	1.640			0.164	0.016	1.565			0.141	-0.022	1.320
0.038	-0.279	1.596			0.049	-0.213	1.618			0.051	0.124	1.611			0.035	0.304	1.604			-0.132	-0.032	1.671			-0.145	-0.234	1.685			-0.177	-0.426	1.648			-0.186	-0.490	1.639			0.164	0.016	1.565			0.142	-0.022	1.321
0.038	-0.279	1.596			0.049	-0.213	1.618			0.051	0.125	1.611			0.036	0.304	1.604			-0.132	-0.032	1.671			-0.145	-0.234	1.685			-0.176	-0.426	1.647			-0.184	-0.491	1.638			0.164	0.015	1.565			0.143	-0.022	1.321
0.038	-0.279	1.596			0.049	-0.213	1.618			0.051	0.125	1.610			0.036	0.304	1.604			-0.132	-0.031	1.670			-0.145	-0.234	1.685			-0.175	-0.427	1.647			-0.183	-0.491	1.638			0.164	0.015	1.565			0.145	-0.022	1.324
0.038	-0.279	1.596			0.049	-0.213	1.618			0.051	0.125	1.610			0.036	0.304	1.604			-0.132	-0.030	1.670			-0.145	-0.234	1.685			-0.174	-0.427	1.647			-0.181	-0.492	1.637			0.164	0.015	1.565			0.146	-0.022	1.326
0.038	-0.280	1.596			0.049	-0.214	1.618			0.051	0.126	1.610			0.036	0.304	1.604			-0.131	-0.030	1.669			-0.146	-0.234	1.685			-0.173	-0.427	1.646			-0.180	-0.492	1.637			0.164	0.014	1.565			0.147	-0.022	1.328
0.038	-0.280	1.596			0.049	-0.214	1.618			0.051	0.126	1.609			0.036	0.304	1.604			-0.131	-0.029	1.669			-0.146	-0.234	1.685			-0.172	-0.428	1.646			-0.179	-0.492	1.636			0.164	0.014	1.565			0.148	-0.022	1.329
0.038	-0.280	1.596			0.049	-0.214	1.618			0.052	0.127	1.608			0.036	0.304	1.604			-0.131	-0.028	1.668			-0.146	-0.234	1.685			-0.172	-0.428	1.646			-0.178	-0.493	1.636			0.164	0.014	1.565			0.149	-0.022	1.331
0.038	-0.280	1.596			0.049	-0.214	1.618			0.052	0.128	1.608			0.036	0.303	1.604			-0.130	-0.027	1.668			-0.146	-0.234	1.685			-0.171	-0.428	1.645			-0.177	-0.493	1.636			0.164	0.014	1.565			0.151	-0.023	1.333
0.038	-0.280	1.596			0.049	-0.214	1.618			0.052	0.128	1.607			0.036	0.303	1.604			-0.130	-0.025	1.667			-0.146	-0.234	1.685			-0.170	-0.428	1.645			-0.176	-0.493	1.635			0.164	0.014	1.565			0.153	-0.021	1.331
0.038	-0.280	1.596			0.049	-0.214	1.618			0.052	0.129	1.607			0.036	0.303	1.604			-0.129	-0.024	1.667			-0.146	-0.235	1.684			-0.170	-0.429	1.645			-0.176	-0.493	1.635			0.164	0.013	1.565			0.155	-0.020	1.329
0.038	-0.280	1.596			0.049	-0.214	1.618			0.053	0.130	1.606			0.036	0.304	1.603			-0.127	-0.022	1.666			-0.146	-0.235	1.684			-0.169	-0.429	1.645			-0.175	-0.494	1.635			0.164	0.013	1.565			0.157	-0.019	1.327
0.038	-0.280	1.596			0.048	-0.214	1.618			0.054	0.131	1.606			0.036	0.304	1.603			-0.126	-0.021	1.665			-0.146	-0.236	1.684			-0.168	-0.430	1.644			-0.174	-0.495	1.634			0.164	0.013	1.565			0.159	-0.017	1.324
0.038	-0.280	1.596			0.048	-0.214	1.618			0.054	0.133	1.605			0.035	0.304	1.603			-0.125	-0.019	1.665			-0.146	-0.237	1.684			-0.168	-0.431	1.644			-0.173	-0.496	1.634			0.164	0.013	1.566			0.154	-0.014	1.313
0.038	-0.281	1.596			0.048	-0.214	1.617			0.054	0.132	1.604			0.035	0.304	1.603			-0.124	-0.018	1.664			-0.146	-0.238	1.684			-0.167	-0.432	1.644			-0.173	-0.497	1.634			0.163	0.012	1.566			0.151	-0.012	1.305
0.038	-0.281	1.596			0.048	-0.215	1.617			0.053	0.131	1.603			0.035	0.304	1.603			-0.123	-0.016	1.664			-0.146	-0.239	1.684			-0.167	-0.433	1.643			-0.172	-0.497	1.633			0.163	0.009	1.566			0.150	-0.011	1.300
0.037	-0.282	1.596			0.048	-0.215	1.617			0.052	0.129	1.603			0.035	0.304	1.603			-0.122	-0.015	1.663			-0.146	-0.240	1.684			-0.167	-0.434	1.643			-0.172	-0.498	1.633			0.162	0.008	1.566			0.150	-0.010	1.296
0.037	-0.282	1.596			0.047	-0.216	1.616			0.050	0.127	1.602			0.035	0.304	1.603			-0.121	-0.014	1.663			-0.146	-0.241	1.685			-0.166	-0.434	1.643			-0.172	-0.499	1.633			0.162	0.007	1.566			0.151	-0.009	1.293
0.037	-0.283	1.596			0.046	-0.216	1.616			0.047	0.127	1.602			0.033	0.304	1.603			-0.121	-0.012	1.663			-0.146	-0.242	1.685			-0.166	-0.435	1.643			-0.172	-0.500	1.633			0.161	0.007	1.566			0.154	-0.007	1.291
0.037	-0.283	1.596			0.046	-0.217	1.615			0.045	0.128	1.602			0.030	0.304	1.603			-0.120	-0.011	1.662			-0.146	-0.242	1.685			-0.166	-0.436	1.643			-0.171	-0.500	1.633			0.161	0.008	1.566			0.157	-0.006	1.289
0.037	-0.283	1.596			0.045	-0.217	1.615			0.044	0.128	1.601			0.028	0.304	1.603			-0.119	-0.010	1.662			-0.146	-0.243	1.685			-0.166	-0.436	1.643			-0.171	-0.501	1.633			0.160	0.008	1.567			0.160	-0.004	1.287
0.036	-0.283	1.596			0.045	-0.217	1.615			0.043	0.129	1.601			0.026	0.303	1.603			-0.119	-0.009	1.662			-0.146	-0.244	1.685			-0.166	-0.437	1.643			-0.171	-0.501	1.633			0.160	0.008	1.567			0.164	-0.003	1.286
0.036	-0.283	1.596			0.045	-0.217	1.615			0.042	0.129	1.601			0.025	0.303	1.603			-0.118	-0.008	1.662			-0.146	-0.244	1.685			-0.166	-0.437	1.643			-0.171	-0.502	1.633			0.160	0.009	1.568			0.169	-0.002	1.286
0.036	-0.283	1.596			0.044	-0.217	1.615			0.042	0.129	1.602			0.024	0.303	1.603			-0.118	-0.007	1.662			-0.146	-0.245	1.685			-0.165	-0.438	1.643			-0.171	-0.502	1.633			0.161	0.009	1.568			0.174	-0.001	1.286
0.036	-0.283	1.596			0.044	-0.216	1.615			0.042	0.129	1.602			0.023	0.303	1.603			-0.117	-0.006	1.662			-0.146	-0.245	1.685			-0.165	-0.438	1.643			-0.171	-0.503	1.633			0.162	0.009	1.569			0.180	0.000	1.287
0.035	-0.282	1.596			0.044	-0.216	1.615			0.043	0.129	1.603			0.022	0.303	1.603			-0.117	-0.004	1.662			-0.146	-0.246	1.685			-0.165	-0.438	1.643			-0.171	-0.503	1.633			0.162	0.009	1.570			0.185	0.001	1.288
0.035	-0.281	1.596			0.043	-0.216	1.615			0.043	0.128	1.604			0.022	0.302	1.603			-0.116	-0.003	1.662			-0.146	-0.246	1.685			-0.165	-0.439	1.643			-0.170	-0.503	1.632			0.162	0.009	1.571			0.190	0.000	1.288
0.035	-0.281	1.596			0.043	-0.215	1.615			0.043	0.128	1.605			0.021	0.302	1.603			-0.116	-0.003	1.661			-0.146	-0.246	1.685			-0.165	-0.439	1.643			-0.170	-0.503	1.632			0.162	0.009	1.571			0.194	-0.000	1.288
0.035	-0.281	1.596			0.043	-0.215	1.615			0.044	0.127	1.606			0.021	0.302	1.603			-0.116	-0.002	1.661			-0.146	-0.246	1.685			-0.165	-0.439	1.643			-0.170	-0.504	1.632			0.163	0.009	1.571			0.196	-0.000	1.287
0.035	-0.280	1.596			0.043	-0.215	1.615			0.044	0.127	1.607			0.021	0.302	1.603			-0.115	-0.001	1.661			-0.146	-0.246	1.685			-0.165	-0.439	1.643			-0.170	-0.504	1.632			0.163	0.009	1.572			0.201	-0.001	1.287
0.035	-0.280	1.596			0.043	-0.215	1.615			0.044	0.126	1.607			0.020	0.302	1.603			-0.115	-0.000	1.661			-0.146	-0.247	1.685			-0.165	-0.440	1.643			-0.170	-0.504	1.632			0.163	0.009	1.572			0.203	-0.002	1.286
0.035	-0.279	1.596			0.043	-0.214	1.616			0.044	0.126	1.608			0.020	0.302	1.603			-0.115	0.000	1.661			-0.146	-0.247	1.685			-0.165	-0.440	1.642			-0.170	-0.504	1.632			0.164	0.010	1.571			0.206	-0.002	1.286
0.035	-0.279	1.596			0.043	-0.214	1.616			0.045	0.125	1.609			0.020	0.302	1.603			-0.114	0.001	1.661			-0.146	-0.247	1.685			-0.164	-0.440	1.642			-0.170	-0.504	1.632			0.165	0.010	1.571			0.235	-0.013	1.329
0.035	-0.279	1.596			0.043	-0.214	1.616			0.045	0.125	1.610			0.020	0.302	1.603			-0.114	0.002	1.661			-0.146	-0.247	1.685			-0.164	-0.440	1.642			-0.169	-0.504	1.631			0.165	0.010	1.571			0.242	-0.015	1.327
0.035	-0.278	1.596			0.043	-0.213	1.617			0.045	0.124	1.610			0.020	0.302	1.603			-0.114	0.002	1.661			-0.146	-0.247	1.685			-0.164	-0.440	1.642			-0.169	-0.504	1.631			0.166	0.011	1.570			0.247	-0.016	1.328
0.035	-0.278	1.596			0.043	-0.213	1.617			0.045	0.124	1.611			0.020	0.302	1.603			-0.114	0.003	1.661			-0.146	-0.248	1.685			-0.164	-0.440	1.641			-0.169	-0.504	1.630			0.167	0.011	1.570			0.257	-0.016	1.341
0.035	-0.278	1.596			0.044	-0.213	1.618			0.046	0.123	1.611			0.020	0.301	1.603			-0.114	0.003	1.660			-0.146	-0.248	1.685			-0.164	-0.440	1.641			-0.169	-0.504	1.630			0.168	0.011	1.569			0.262	-0.016	1.348
0.035	-0.277	1.596			0.044	-0.213	1.618			0.046	0.123	1.612			0.020	0.301	1.603			-0.113	0.004	1.660			-0.146	-0.248	1.685			-0.164	-0.440	1.641			-0.169	-0.504	1.630			0.169	0.012	1.569			0.267	-0.016	1.353
0.035	-0.277	1.596			0.044	-0.213	1.618			0.046	0.122	1.613			0.020	0.301	1.603			-0.113	0.004	1.660			-0.146	-0.248	1.685			-0.164	-0.440	1.641			-0.169	-0.504	1.630			0.170	0.012	1.568			0.271	-0.016	1.357
0.035	-0.277	1.596			0.044	-0.212	1.619			0.046	0.122	1.613			0.021	0.301	1.603			-0.113	0.004	1.660			-0.146	-0.248	1.685			-0.164	-0.440	1.641			-0.169	-0.504	1.629			0.171	0.013	1.568			0.275	-0.016	1.361
0.035	-0.277	1.596			0.044	-0.212	1.619			0.047	0.122	1.613			0.021	0.301	1.603			-0.113	0.005	1.660			-0.146	-0.248	1.685			-0.164	-0.440	1.640			-0.169	-0.504	1.629			0.172	0.013	1.567			0.279	-0.015	1.364
0.035	-0.276	1.596			0.045	-0.212	1.620			0.047	0.121	1.614			0.021	0.301	1.603			-0.113	0.005	1.660			-0.146	-0.248	1.685			-0.164	-0.440	1.640			-0.169	-0.504	1.629			0.173	0.013	1.567			0.282	-0.014	1.367
0.035	-0.276	1.596			0.045	-0.212	1.620			0.047	0.121	1.614			0.022	0.301	1.603			-0.113	0.005	1.660			-0.146	-0.248	1.685			-0.165	-0.440	1.640			-0.171	-0.504	1.628			0.174	0.014	1.567			0.285	-0.013	1.370
0.035	-0.276	1.596			0.045	-0.212	1.621			0.047	0.120	1.615			0.022	0.301	1.603			-0.113	0.006	1.660			-0.146	-0.248	1.685			-0.165	-0.440	1.640			-0.171	-0.504	1.628			0.175	0.014	1.566			0.287	-0.013	1.372
0.035	-0.276	1.596			0.045	-0.211	1.621			0.047	0.120	1.615			0.022	0.301	1.603			-0.113	0.006	1.660			-0.146	-0.248	1.685			-0.165	-0.440	1.639			-0.171	-0.504	1.628			0.175	0.014	1.566			0.290	-0.012	1.374
0.035	-0.275	1.596			0.046	-0.211	1.622			0.048	0.120	1.615			0.023	0.301	1.603			-0.112	0.006	1.659			-0.146	-0.248	1.685			-0.164	-0.440	1.639			-0.171	-0.504	1.627			0.176	0.014	1.566			0.292	-0.011	1.376
0.035	-0.275	1.596			0.046	-0.211	1.622			0.048	0.119	1.616			0.023	0.301	1.603			-0.112	0.007	1.659			-0.146	-0.248	1.685			-0.164	-0.440	1.639			-0.171	-0.504	1.627			0.177	0.015	1.565			0.294	-0.011	1.377
0.036	-0.275	1.596			0.046	-0.211	1.623			0.048	0.119	1.616			0.024	0.301	1.603			-0.112	0.007	1.659			-0.146	-0.248	1.685			-0.164	-0.440	1.639			-0.171	-0.503	1.627			0.177	0.015	1.565			0.295	-0.011	1.379
0.036	-0.275	1.596			0.047	-0.211	1.623			0.048	0.119	1.616			0.024	0.301	1.603			-0.112	0.007	1.659			-0.146	-0.248	1.685			-0.164	-0.440	1.639			-0.171	-0.503	1.627			0.178	0.015	1.565			0.297	-0.010	1.380
0.036	-0.275	1.596			0.047	-0.211	1.623			0.049	0.119	1.616			0.025	0.301	1.603			-0.112	0.007	1.659			-0.146	-0.248	1.685			-0.164	-0.440	1.638			-0.171	-0.503	1.627			0.179	0.015	1.564			0.298	-0.010	1.381
0.036	-0.274	1.596			0.047	-0.211	1.624			0.049	0.118	1.617			0.025	0.301	1.603			-0.112	0.008	1.659			-0.146	-0.248	1.685			-0.164	-0.440	1.638			-0.171	-0.503	1.626			0.179	0.015	1.564			0.300	-0.009	1.382
0.036	-0.274	1.596			0.047	-0.211	1.624			0.049	0.118	1.617			0.026	0.301	1.603			-0.112	0.008	1.659			-0.146	-0.248	1.685			-0.164	-0.440	1.638			-0.170	-0.503	1.626			0.180	0.016	1.564			0.301	-0.009	1.383
0.036	-0.274	1.596			0.048	-0.211	1.624			0.049	0.118	1.617			0.026	0.301	1.603			-0.112	0.008	1.659			-0.146	-0.248	1.685			-0.164	-0.440	1.638			-0.170	-0.503	1.626			0.181	0.016	1.564			0.302	-0.009	1.384
0.036	-0.274	1.596			0.048	-0.210	1.625			0.050	0.118	1.617			0.027	0.301	1.603			-0.112	0.008	1.659			-0.146	-0.248	1.685			-0.164	-0.440	1.638			-0.170	-0.503	1.626			0.181	0.016	1.564			0.303	-0.008	1.385
0.036	-0.274	1.596			0.048	-0.210	1.625			0.050	0.118	1.617			0.027	0.301	1.603			-0.112	0.008	1.658			-0.146	-0.248	1.684			-0.164	-0.439	1.638			-0.170	-0.503	1.626			0.182	0.016	1.563			0.305	-0.009	1.386
0.037	-0.274	1.596			0.048	-0.210	1.625			0.050	0.117	1.618			0.028	0.301	1.603			-0.112	0.008	1.658			-0.146	-0.248	1.684			-0.164	-0.439	1.638			-0.170	-0.503	1.626			0.182	0.016	1.563			0.306	-0.010	1.387
0.037	-0.273	1.596			0.049	-0.210	1.626			0.050	0.117	1.618			0.028	0.301	1.603			-0.112	0.009	1.658			-0.146	-0.248	1.684			-0.164	-0.439	1.638			-0.170	-0.503	1.626			0.183	0.016	1.563			0.307	-0.010	1.388
0.037	-0.273	1.596			0.049	-0.210	1.626			0.051	0.117	1.618			0.028	0.301	1.603			-0.111	0.009	1.658			-0.146	-0.248	1.684			-0.164	-0.439	1.638			-0.170	-0.503	1.626			0.183	0.016	1.563			0.309	-0.010	1.389
0.037	-0.273	1.596			0.049	-0.210	1.626			0.051	0.117	1.618			0.029	0.301	1.603			-0.111	0.009	1.658			-0.146	-0.248	1.684			-0.164	-0.439	1.638			-0.170	-0.503	1.626			0.184	0.016	1.563			0.310	-0.010	1.389
0.037	-0.273	1.596			0.049	-0.210	1.627			0.051	0.117	1.618			0.029	0.301	1.603			-0.111	0.009	1.658			-0.146	-0.248	1.684			-0.164	-0.439	1.637			-0.170	-0.503	1.626			0.184	0.016	1.563			0.310	-0.011	1.390
0.037	-0.273	1.596			0.050	-0.210	1.627			0.051	0.117	1.618			0.030	0.301	1.603			-0.111	0.009	1.658			-0.146	-0.248	1.684			-0.164	-0.439	1.637			-0.170	-0.503	1.625			0.185	0.016	1.563			0.311	-0.011	1.391
0.037	-0.273	1.596			0.050	-0.210	1.627			0.051	0.116	1.618			0.030	0.301	1.604			-0.111	0.009	1.658			-0.146	-0.248	1.684			-0.164	-0.439	1.637			-0.170	-0.503	1.625			0.185	0.016	1.562			0.312	-0.011	1.391
0.038	-0.273	1.596			0.050	-0.210	1.627			0.051	0.116	1.619			0.030	0.301	1.604			-0.111	0.009	1.658			-0.146	-0.248	1.684			-0.164	-0.439	1.637			-0.170	-0.503	1.625			0.185	0.017	1.562			0.314	-0.012	1.392
0.038	-0.272	1.597			0.050	-0.210	1.627			0.052	0.116	1.619			0.030	0.301	1.604			-0.111	0.009	1.658			-0.146	-0.248	1.684			-0.164	-0.439	1.637			-0.170	-0.503	1.625			0.186	0.017	1.562			0.315	-0.013	1.393
0.038	-0.272	1.597			0.050	-0.210	1.628			0.052	0.116	1.619			0.031	0.301	1.604			-0.111	0.009	1.657			-0.146	-0.248	1.684			-0.164	-0.439	1.637			-0.170	-0.503	1.625			0.186	0.017	1.562			0.316	-0.014	1.394
0.038	-0.272	1.597			0.050	-0.210	1.628			0.052	0.116	1.619			0.031	0.301	1.604			-0.111	0.009	1.657			-0.146	-0.248	1.684			-0.164	-0.439	1.637			-0.170	-0.503	1.625			0.187	0.017	1.562			0.317	-0.014	1.395
0.038	-0.272	1.597			0.051	-0.210	1.628			0.052	0.116	1.619			0.031	0.301	1.604			-0.111	0.009	1.657			-0.146	-0.248	1.684			-0.164	-0.439	1.637			-0.170	-0.502	1.625			0.187	0.017	1.562			0.318	-0.015	1.395
0.038	-0.272	1.597			0.051	-0.210	1.628			0.052	0.116	1.619			0.032	0.301	1.604			-0.111	0.009	1.657			-0.146	-0.248	1.684			-0.164	-0.439	1.637			-0.170	-0.502	1.626			0.187	0.017	1.562			0.319	-0.015	1.396
0.038	-0.272	1.597			0.051	-0.210	1.628			0.052	0.116	1.619			0.032	0.301	1.604			-0.111	0.010	1.657			-0.146	-0.247	1.684			-0.164	-0.439	1.637			-0.170	-0.502	1.626			0.188	0.017	1.562			0.319	-0.015	1.397
0.038	-0.272	1.597			0.051	-0.210	1.628			0.052	0.116	1.619			0.032	0.301	1.604			-0.111	0.010	1.657			-0.146	-0.247	1.684			-0.164	-0.439	1.637			-0.170	-0.502	1.626			0.188	0.017	1.562			0.320	-0.015	1.397
0.039	-0.272	1.597			0.051	-0.209	1.628			0.052	0.116	1.619			0.032	0.301	1.603			-0.111	0.010	1.657			-0.146	-0.247	1.684			-0.164	-0.439	1.637			-0.170	-0.502	1.626			0.188	0.017	1.562			0.321	-0.016	1.398
0.039	-0.272	1.597			0.051	-0.209	1.629			0.052	0.116	1.619			0.032	0.301	1.603			-0.111	0.010	1.657			-0.146	-0.247	1.684			-0.164	-0.439	1.637			-0.170	-0.502	1.626			0.188	0.017	1.562			0.322	-0.016	1.398
0.039	-0.272	1.597			0.051	-0.209	1.629			0.053	0.116	1.619			0.033	0.301	1.603			-0.111	0.010	1.657			-0.146	-0.247	1.684			-0.164	-0.439	1.637			-0.170	-0.502	1.626			0.189	0.017	1.562			0.322	-0.016	1.399
0.039	-0.272	1.597			0.051	-0.209	1.629			0.053	0.116	1.619			0.033	0.301	1.603			-0.111	0.010	1.656			-0.146	-0.247	1.683			-0.164	-0.438	1.637			-0.170	-0.502	1.626			0.189	0.017	1.562			0.323	-0.016	1.399
0.039	-0.272	1.597			0.051	-0.209	1.629			0.053	0.116	1.619			0.033	0.301	1.603			-0.111	0.010	1.656			-0.146	-0.247	1.683			-0.164	-0.438	1.637			-0.170	-0.502	1.626			0.189	0.017	1.562			0.323	-0.016	1.399
0.039	-0.271	1.597			0.051	-0.209	1.629			0.053	0.116	1.619			0.033	0.301	1.603			-0.111	0.010	1.656			-0.146	-0.247	1.683			-0.164	-0.438	1.637			-0.170	-0.502	1.626			0.189	0.017	1.562			0.324	-0.016	1.400
0.039	-0.271	1.597			0.052	-0.209	1.629			0.053	0.115	1.619			0.033	0.301	1.603			-0.111	0.010	1.656			-0.146	-0.247	1.683			-0.164	-0.438	1.637			-0.170	-0.502	1.626			0.190	0.017	1.561			0.325	-0.016	1.400
0.039	-0.271	1.597			0.052	-0.209	1.629			0.053	0.115	1.619			0.033	0.301	1.603			-0.111	0.010	1.656			-0.146	-0.247	1.683			-0.164	-0.438	1.637			-0.170	-0.502	1.625			0.190	0.017	1.561			0.325	-0.016	1.401
0.039	-0.271	1.597			0.052	-0.209	1.629			0.053	0.115	1.619			0.033	0.301	1.603			-0.111	0.010	1.656			-0.146	-0.247	1.683			-0.164	-0.438	1.637			-0.170	-0.502	1.625			0.190	0.017	1.561			0.326	-0.016	1.401
0.039	-0.271	1.597			0.052	-0.209	1.629			0.053	0.115	1.619			0.034	0.301	1.603			-0.111	0.010	1.655			-0.146	-0.247	1.683			-0.164	-0.438	1.637			-0.170	-0.502	1.625			0.190	0.017	1.561			0.326	-0.016	1.401
0.039	-0.271	1.597			0.052	-0.209	1.629			0.053	0.115	1.619			0.034	0.301	1.603			-0.111	0.010	1.655			-0.146	-0.246	1.683			-0.164	-0.438	1.637			-0.170	-0.502	1.625			0.191	0.017	1.561			0.327	-0.016	1.401
0.039	-0.271	1.597			0.052	-0.209	1.629			0.053	0.115	1.619			0.034	0.301	1.603			-0.111	0.010	1.655			-0.146	-0.246	1.682			-0.164	-0.438	1.636			-0.170	-0.501	1.625			0.191	0.017	1.561			0.328	-0.016	1.402
0.040	-0.271	1.597			0.052	-0.209	1.629			0.053	0.115	1.619			0.034	0.301	1.602			-0.111	0.010	1.655			-0.146	-0.246	1.682			-0.164	-0.438	1.636			-0.170	-0.501	1.625			0.191	0.017	1.561			0.328	-0.016	1.402
0.040	-0.271	1.597			0.052	-0.209	1.629			0.053	0.115	1.618			0.034	0.301	1.602			-0.111	0.010	1.654			-0.146	-0.246	1.682			-0.163	-0.438	1.636			-0.170	-0.501	1.624			0.191	0.017	1.561			0.329	-0.016	1.402
0.040	-0.271	1.597			0.052	-0.209	1.629			0.053	0.115	1.618			0.034	0.301	1.602			-0.111	0.010	1.654			-0.146	-0.246	1.682			-0.163	-0.438	1.635			-0.170	-0.501	1.624			0.191	0.017	1.561			0.329	-0.016	1.402
0.040	-0.271	1.597			0.052	-0.209	1.629			0.053	0.115	1.618			0.034	0.301	1.602			-0.111	0.010	1.654			-0.146	-0.246	1.681			-0.163	-0.438	1.635			-0.170	-0.501	1.624			0.191	0.017	1.561			0.330	-0.016	1.402
0.040	-0.271	1.597			0.052	-0.209	1.629			0.053	0.115	1.618			0.034	0.301	1.602			-0.111	0.010	1.654			-0.146	-0.246	1.681			-0.163	-0.437	1.635			-0.170	-0.501	1.623			0.192	0.017	1.561			0.330	-0.016	1.403
0.040	-0.271	1.597			0.052	-0.209	1.629			0.054	0.115	1.618			0.034	0.301	1.602			-0.111	0.010	1.653			-0.146	-0.246	1.681			-0.163	-0.437	1.635			-0.169	-0.501	1.623			0.192	0.017	1.561			0.331	-0.016	1.403
0.040	-0.271	1.597			0.052	-0.209	1.629			0.054	0.115	1.618			0.034	0.301	1.601			-0.111	0.010	1.653			-0.146	-0.246	1.681			-0.163	-0.437	1.634			-0.169	-0.501	1.623			0.192	0.017	1.561			0.331	-0.016	1.403
0.040	-0.271	1.597			0.052	-0.209	1.629			0.054	0.115	1.618			0.034	0.301	1.601			-0.111	0.010	1.653			-0.146	-0.246	1.680			-0.163	-0.437	1.634			-0.169	-0.501	1.623			0.192	0.017	1.561			0.332	-0.016	1.403
0.040	-0.271	1.597			0.052	-0.209	1.629			0.054	0.115	1.617			0.035	0.301	1.601			-0.112	0.010	1.652			-0.146	-0.246	1.680			-0.163	-0.437	1.634			-0.169	-0.501	1.622			0.192	0.017	1.561			0.332	-0.016	1.403
0.040	-0.271	1.597			0.052	-0.209	1.629			0.054	0.115	1.617			0.035	0.301	1.601			-0.112	0.010	1.652			-0.146	-0.246	1.680			-0.163	-0.437	1.634			-0.169	-0.501	1.622			0.192	0.017	1.561			0.333	-0.016	1.403
0.040	-0.271	1.597			0.052	-0.209	1.629			0.054	0.115	1.617			0.035	0.301	1.601			-0.112	0.010	1.652			-0.146	-0.246	1.680			-0.163	-0.437	1.633			-0.169	-0.501	1.622			0.192	0.017	1.561			0.333	-0.016	1.403
0.040	-0.271	1.597			0.052	-0.209	1.629			0.054	0.115	1.617			0.035	0.301	1.601			-0.112	0.010	1.651			-0.146	-0.246	1.679			-0.163	-0.437	1.633			-0.169	-0.501	1.622			0.193	0.017	1.561			0.334	-0.016	1.404
0.040	-0.271	1.597			0.052	-0.209	1.629			0.054	0.115	1.617			0.035	0.301	1.600			-0.112	0.010	1.651			-0.146	-0.246	1.679			-0.163	-0.437	1.633			-0.169	-0.501	1.622			0.193	0.017	1.561			0.334	-0.016	1.404
0.040	-0.271	1.597			0.052	-0.209	1.629			0.054	0.115	1.617			0.035	0.301	1.600			-0.112	0.010	1.651			-0.146	-0.246	1.679			-0.163	-0.437	1.633			-0.169	-0.501	1.621			0.193	0.017	1.561			0.334	-0.016	1.404
0.040	-0.271	1.597			0.052	-0.209	1.628			0.054	0.115	1.617			0.035	0.301	1.600			-0.112	0.010	1.651			-0.146	-0.246	1.679			-0.163	-0.437	1.632			-0.169	-0.501	1.621			0.193	0.017	1.561			0.335	-0.016	1.404
0.040	-0.271	1.597			0.052	-0.209	1.628			0.054	0.115	1.616			0.035	0.301	1.600			-0.112	0.010	1.650			-0.146	-0.246	1.678			-0.163	-0.437	1.632			-0.169	-0.501	1.621			0.193	0.017	1.561			0.335	-0.016	1.404
0.040	-0.270	1.597			0.052	-0.209	1.628			0.054	0.115	1.616			0.035	0.301	1.600			-0.112	0.010	1.650			-0.146	-0.246	1.678			-0.163	-0.437	1.632			-0.169	-0.501	1.621			0.193	0.017	1.561			0.336	-0.016	1.404
0.041	-0.270	1.597			0.052	-0.209	1.628			0.054	0.115	1.616			0.035	0.301	1.600			-0.112	0.010	1.650			-0.146	-0.246	1.678			-0.163	-0.437	1.632			-0.169	-0.501	1.620			0.193	0.017	1.561			0.336	-0.016	1.405
0.041	-0.270	1.597			0.052	-0.209	1.628			0.054	0.115	1.616			0.035	0.301	1.599			-0.112	0.010	1.650			-0.146	-0.246	1.678			-0.163	-0.437	1.632			-0.169	-0.501	1.620			0.193	0.017	1.562			0.337	-0.016	1.405
0.041	-0.270	1.597			0.052	-0.208	1.628			0.054	0.115	1.616			0.035	0.301	1.599			-0.112	0.010	1.649			-0.146	-0.245	1.678			-0.163	-0.437	1.631			-0.169	-0.501	1.620			0.194	0.017	1.562			0.337	-0.016	1.405
0.041	-0.270	1.597			0.052	-0.208	1.628			0.054	0.115	1.616			0.035	0.301	1.599			-0.112	0.010	1.649			-0.146	-0.245	1.677			-0.163	-0.437	1.631			-0.169	-0.501	1.620			0.194	0.017	1.562			0.337	-0.016	1.405
0.041	-0.270	1.597			0.052	-0.208	1.628			0.054	0.115	1.616			0.035	0.301	1.599			-0.112	0.010	1.649			-0.146	-0.245	1.677			-0.164	-0.437	1.631			-0.169	-0.501	1.620			0.194	0.016	1.562			0.338	-0.016	1.405
0.041	-0.270	1.597			0.052	-0.208	1.628			0.054	0.115	1.616			0.035	0.301	1.599			-0.112	0.010	1.649			-0.146	-0.245	1.677			-0.164	-0.437	1.631			-0.169	-0.501	1.619			0.194	0.016	1.562			0.338	-0.016	1.406
0.041	-0.270	1.597			0.052	-0.208	1.628			0.054	0.115	1.616			0.036	0.301	1.599			-0.112	0.010	1.649			-0.146	-0.245	1.677			-0.164	-0.437	1.631			-0.170	-0.501	1.619			0.194	0.016	1.562			0.339	-0.016	1.406
0.041	-0.270	1.597			0.052	-0.208	1.627			0.054	0.115	1.615			0.036	0.301	1.599			-0.112	0.010	1.648			-0.146	-0.245	1.677			-0.164	-0.437	1.630			-0.170	-0.500	1.619			0.194	0.016	1.562			0.339	-0.016	1.406
0.041	-0.270	1.597			0.052	-0.208	1.627			0.054	0.115	1.615			0.036	0.301	1.599			-0.112	0.009	1.648			-0.146	-0.245	1.677			-0.164	-0.437	1.630			-0.170	-0.500	1.619			0.194	0.016	1.562			0.340	-0.016	1.406
0.041	-0.270	1.597			0.052	-0.208	1.627			0.054	0.115	1.615			0.036	0.301	1.599			-0.112	0.009	1.648			-0.146	-0.245	1.677			-0.164	-0.437	1.630			-0.170	-0.500	1.619			0.194	0.016	1.562			0.340	-0.016	1.406
0.041	-0.270	1.596			0.052	-0.208	1.627			0.054	0.115	1.615			0.036	0.301	1.599			-0.112	0.009	1.648			-0.146	-0.245	1.676			-0.164	-0.437	1.630			-0.170	-0.500	1.619			0.195	0.016	1.562			0.341	-0.016	1.407
0.041	-0.270	1.596			0.052	-0.208	1.627			0.054	0.115	1.615			0.036	0.301	1.599			-0.112	0.009	1.648			-0.146	-0.245	1.676			-0.164	-0.437	1.630			-0.170	-0.500	1.618			0.195	0.016	1.562			0.341	-0.016	1.407
0.041	-0.270	1.596			0.052	-0.208	1.627			0.054	0.115	1.615			0.036	0.301	1.598			-0.112	0.009	1.648			-0.146	-0.245	1.676			-0.164	-0.437	1.630			-0.170	-0.500	1.618			0.195	0.016	1.562			0.341	-0.016	1.407
0.041	-0.270	1.596			0.052	-0.208	1.627			0.054	0.115	1.615			0.036	0.301	1.598			-0.112	0.009	1.648			-0.146	-0.245	1.676			-0.164	-0.437	1.630			-0.170	-0.500	1.618			0.195	0.016	1.562			0.342	-0.016	1.407
0.041	-0.270	1.596			0.052	-0.208	1.627			0.054	0.115	1.615			0.036	0.301	1.598			-0.112	0.009	1.647			-0.146	-0.245	1.676			-0.164	-0.437	1.630			-0.170	-0.500	1.618			0.195	0.016	1.562			0.342	-0.016	1.407
0.041	-0.270	1.596			0.052	-0.208	1.627			0.054	0.115	1.615			0.036	0.301	1.598			-0.112	0.009	1.647			-0.146	-0.245	1.676			-0.164	-0.437	1.629			-0.170	-0.500	1.618			0.195	0.016	1.562			0.343	-0.016	1.408
0.041	-0.270	1.596			0.052	-0.208	1.627			0.054	0.116	1.615			0.036	0.301	1.598			-0.112	0.009	1.647			-0.146	-0.245	1.676			-0.164	-0.437	1.629			-0.170	-0.500	1.618			0.195	0.016	1.562			0.343	-0.016	1.408
0.041	-0.270	1.596			0.052	-0.208	1.627			0.054	0.116	1.615			0.036	0.301	1.598			-0.112	0.009	1.647			-0.146	-0.245	1.676			-0.164	-0.437	1.629			-0.170	-0.500	1.618			0.195	0.016	1.563			0.343	-0.016	1.408
0.041	-0.270	1.596			0.052	-0.208	1.627			0.054	0.116	1.615			0.036	0.301	1.598			-0.112	0.009	1.647			-0.146	-0.245	1.675			-0.164	-0.436	1.629			-0.170	-0.500	1.618			0.195	0.016	1.563			0.344	-0.016	1.408
0.041	-0.270	1.596			0.052	-0.208	1.627			0.054	0.116	1.615			0.036	0.301	1.598			-0.112	0.009	1.647			-0.146	-0.245	1.675			-0.164	-0.436	1.629			-0.170	-0.500	1.618			0.196	0.016	1.563			0.344	-0.016	1.409
0.041	-0.270	1.596			0.052	-0.208	1.627			0.054	0.116	1.615			0.036	0.301	1.598			-0.112	0.009	1.647			-0.146	-0.245	1.675			-0.164	-0.436	1.629			-0.170	-0.500	1.618			0.196	0.016	1.563			0.344	-0.016	1.409
0.041	-0.270	1.596			0.052	-0.208	1.627			0.054	0.116	1.615			0.036	0.301	1.598			-0.112	0.009	1.647			-0.146	-0.245	1.675			-0.164	-0.436	1.629			-0.170	-0.500	1.618			0.196	0.016	1.563			0.345	-0.016	1.409
0.041	-0.270	1.596			0.052	-0.208	1.627			0.054	0.116	1.615			0.036	0.301	1.598			-0.112	0.009	1.647			-0.146	-0.245	1.675			-0.164	-0.436	1.629			-0.170	-0.500	1.618			0.196	0.016	1.563			0.345	-0.016	1.409
0.041	-0.270	1.596			0.052	-0.208	1.627			0.054	0.116	1.614			0.036	0.301	1.598			-0.112	0.009	1.647			-0.146	-0.245	1.675			-0.164	-0.436	1.629			-0.170	-0.500	1.618			0.196	0.016	1.563			0.345	-0.016	1.409
0.041	-0.270	1.596			0.052	-0.208	1.626			0.054	0.116	1.614			0.036	0.301	1.598			-0.112	0.009	1.646			-0.146	-0.245	1.675			-0.164	-0.436	1.629			-0.170	-0.500	1.618			0.196	0.016	1.563			0.345	-0.016	1.410
0.041	-0.270	1.596			0.052	-0.208	1.626			0.054	0.116	1.614			0.036	0.301	1.598			-0.112	0.009	1.646			-0.146	-0.245	1.675			-0.164	-0.436	1.629			-0.170	-0.500	1.617			0.196	0.016	1.563			0.346	-0.016	1.410
0.042	-0.270	1.596			0.052	-0.208	1.626			0.054	0.116	1.614			0.036	0.301	1.598			-0.112	0.009	1.646			-0.146	-0.245	1.675			-0.164	-0.436	1.629			-0.170	-0.500	1.617			0.196	0.016	1.563			0.346	-0.016	1.410
0.042	-0.270	1.596			0.052	-0.208	1.626			0.054	0.116	1.614			0.036	0.301	1.598			-0.112	0.009	1.646			-0.146	-0.245	1.675			-0.164	-0.436	1.629			-0.170	-0.500	1.617			0.196	0.016	1.563			0.346	-0.016	1.410
0.042	-0.270	1.596			0.052	-0.208	1.626			0.054	0.116	1.614			0.036	0.301	1.598			-0.112	0.009	1.646			-0.146	-0.245	1.675			-0.164	-0.436	1.629			-0.170	-0.500	1.617			0.196	0.016	1.563			0.346	-0.016	1.410
0.042	-0.270	1.596			0.052	-0.208	1.626			0.054	0.116	1.614			0.036	0.301	1.598			-0.112	0.009	1.646			-0.146	-0.245	1.675			-0.164	-0.436	1.629			-0.170	-0.500	1.617			0.196	0.016	1.563			0.347	-0.016	1.411
0.042	-0.270	1.596			0.052	-0.208	1.626			0.054	0.116	1.614			0.036	0.301	1.598			-0.112	0.009	1.646			-0.146	-0.245	1.675			-0.164	-0.436	1.629			-0.170	-0.500	1.617			0.196	0.016	1.564			0.347	-0.016	1.411
0.042	-0.270	1.596			0.052	-0.208	1.626			0.054	0.115	1.614			0.036	0.301	1.598			-0.112	0.009	1.646			-0.146	-0.245	1.674			-0.164	-0.436	1.628			-0.170	-0.500	1.617			0.197	0.016	1.564			0.347	-0.016	1.411
0.042	-0.270	1.596			0.052	-0.208	1.626			0.054	0.115	1.614			0.036	0.301	1.598			-0.112	0.009	1.646			-0.146	-0.245	1.674			-0.164	-0.436	1.628			-0.170	-0.500	1.617			0.197	0.016	1.564			0.347	-0.016	1.411
0.042	-0.270	1.596			0.052	-0.208	1.626			0.054	0.115	1.614			0.036	0.301	1.597			-0.112	0.009	1.646			-0.146	-0.245	1.674			-0.164	-0.436	1.628			-0.170	-0.500	1.617			0.197	0.016	1.564			0.347	-0.016	1.411
0.042	-0.270	1.596			0.052	-0.208	1.626			0.054	0.115	1.614			0.036	0.301	1.597			-0.112	0.009	1.646			-0.146	-0.245	1.674			-0.164	-0.436	1.628			-0.170	-0.500	1.617			0.197	0.016	1.564			0.347	-0.016	1.411
0.042	-0.270	1.596			0.052	-0.208	1.626			0.054	0.115	1.613			0.036	0.301	1.597			-0.112	0.009	1.645			-0.146	-0.245	1.674			-0.164	-0.436	1.628			-0.170	-0.500	1.617			0.197	0.016	1.564			0.348	-0.016	1.412
0.042	-0.270	1.596			0.052	-0.208	1.625			0.054	0.115	1.613			0.036	0.301	1.597			-0.112	0.009	1.645			-0.146	-0.245	1.674			-0.164	-0.436	1.628			-0.170	-0.500	1.617			0.197	0.016	1.564			0.348	-0.016	1.412
0.042	-0.270	1.596			0.052	-0.208	1.625			0.054	0.115	1.613			0.036	0.301	1.597			-0.112	0.009	1.645			-0.147	-0.245	1.674			-0.164	-0.436	1.628			-0.170	-0.500	1.617			0.197	0.016	1.564			0.348	-0.016	1.412
0.042	-0.270	1.596			0.052	-0.208	1.625			0.054	0.115	1.613			0.035	0.301	1.597			-0.112	0.009	1.645			-0.147	-0.245	1.673			-0.164	-0.436	1.628			-0.170	-0.500	1.617			0.197	0.016	1.564			0.348	-0.016	1.412
0.042	-0.270	1.596			0.052	-0.208	1.625			0.054	0.115	1.613			0.035	0.301	1.596			-0.112	0.008	1.645			-0.147	-0.245	1.673			-0.164	-0.436	1.628			-0.170	-0.500	1.617			0.197	0.016	1.564			0.348	-0.017	1.412
0.042	-0.270	1.596			0.052	-0.208	1.625			0.054	0.115	1.612			0.035	0.301	1.596			-0.113	0.008	1.644			-0.147	-0.245	1.673			-0.164	-0.436	1.628			-0.170	-0.500	1.616			0.197	0.016	1.564			0.348	-0.017	1.412
0.042	-0.270	1.596			0.052	-0.208	1.624			0.053	0.115	1.612			0.035	0.301	1.596			-0.113	0.008	1.644			-0.147	-0.245	1.673			-0.164	-0.436	1.627			-0.170	-0.500	1.616			0.197	0.016	1.564			0.348	-0.017	1.412
0.042	-0.270	1.595			0.052	-0.208	1.624			0.053	0.115	1.612			0.035	0.300	1.596			-0.113	0.008	1.644			-0.147	-0.245	1.673			-0.164	-0.436	1.627			-0.170	-0.500	1.616			0.197	0.016	1.564			0.348	-0.017	1.412
0.042	-0.270	1.595			0.052	-0.208	1.624			0.053	0.115	1.611			0.035	0.300	1.595			-0.113	0.008	1.644			-0.147	-0.245	1.672			-0.164	-0.436	1.627			-0.170	-0.500	1.616			0.197	0.016	1.564			0.348	-0.017	1.412
0.042	-0.270	1.595			0.052	-0.208	1.624			0.053	0.115	1.611			0.034	0.300	1.595			-0.113	0.008	1.643			-0.147	-0.245	1.672			-0.164	-0.436	1.627			-0.170	-0.500	1.616			0.197	0.016	1.564			0.348	-0.017	1.412
0.042	-0.270	1.595			0.052	-0.208	1.623			0.053	0.115	1.611			0.034	0.300	1.594			-0.113	0.008	1.643			-0.147	-0.245	1.672			-0.164	-0.437	1.627			-0.170	-0.500	1.615			0.197	0.016	1.564			0.348	-0.017	1.412
0.042	-0.270	1.595			0.052	-0.208	1.623			0.053	0.115	1.610			0.034	0.300	1.594			-0.113	0.008	1.643			-0.147	-0.245	1.671			-0.164	-0.437	1.626			-0.170	-0.500	1.615			0.197	0.016	1.564			0.348	-0.017	1.412
0.042	-0.270	1.595			0.052	-0.208	1.622			0.053	0.115	1.610			0.034	0.300	1.593			-0.113	0.008	1.642			-0.147	-0.245	1.671			-0.165	-0.437	1.626			-0.170	-0.500	1.615			0.197	0.016	1.564			0.348	-0.017	1.412
0.042	-0.270	1.595			0.051	-0.208	1.622			0.053	0.115	1.609			0.033	0.300	1.593			-0.113	0.008	1.642			-0.147	-0.245	1.671			-0.165	-0.437	1.626			-0.170	-0.500	1.615			0.197	0.015	1.564			0.348	-0.017	1.412
0.042	-0.270	1.594			0.051	-0.208	1.622			0.053	0.115	1.609			0.033	0.300	1.592			-0.113	0.008	1.642			-0.147	-0.245	1.671			-0.165	-0.437	1.626			-0.171	-0.501	1.615			0.197	0.015	1.563			0.348	-0.018	1.412
0.042	-0.270	1.594			0.051	-0.208	1.621			0.052	0.114	1.609			0.033	0.299	1.592			-0.114	0.007	1.641			-0.147	-0.245	1.670			-0.165	-0.437	1.625			-0.171	-0.501	1.615			0.197	0.015	1.563			0.348	-0.018	1.412
0.042	-0.270	1.594			0.051	-0.208	1.621			0.052	0.114	1.608			0.033	0.299	1.591			-0.114	0.007	1.641			-0.147	-0.245	1.670			-0.165	-0.437	1.625			-0.171	-0.501	1.614			0.197	0.015	1.563			0.348	-0.018	1.412
0.042	-0.270	1.594			0.051	-0.208	1.620			0.052	0.114	1.608			0.033	0.299	1.591			-0.114	0.007	1.641			-0.147	-0.245	1.670			-0.165	-0.437	1.625			-0.171	-0.501	1.614			0.197	0.015	1.563			0.348	-0.018	1.412
0.042	-0.270	1.594			0.051	-0.208	1.620			0.052	0.114	1.607			0.032	0.299	1.590			-0.114	0.007	1.640			-0.147	-0.245	1.669			-0.165	-0.437	1.625			-0.171	-0.501	1.614			0.197	0.015	1.563			0.348	-0.018	1.412
0.042	-0.270	1.593			0.051	-0.208	1.619			0.052	0.114	1.607			0.032	0.299	1.590			-0.114	0.007	1.640			-0.148	-0.245	1.669			-0.165	-0.437	1.625			-0.171	-0.501	1.614			0.197	0.015	1.562			0.348	-0.019	1.412
0.042	-0.270	1.593			0.051	-0.208	1.619			0.052	0.114	1.606			0.032	0.299	1.590			-0.114	0.007	1.640			-0.148	-0.245	1.669			-0.165	-0.437	1.624			-0.171	-0.501	1.614			0.197	0.015	1.562			0.347	-0.019	1.412
0.042	-0.270	1.593			0.051	-0.208	1.619			0.052	0.114	1.606			0.032	0.299	1.589			-0.114	0.007	1.640			-0.148	-0.245	1.669			-0.165	-0.437	1.624			-0.171	-0.501	1.613			0.197	0.015	1.562			0.347	-0.019	1.412
0.042	-0.270	1.593			0.050	-0.208	1.618			0.051	0.114	1.606			0.032	0.299	1.589			-0.114	0.007	1.639			-0.148	-0.245	1.668			-0.165	-0.437	1.624			-0.171	-0.501	1.613			0.196	0.015	1.562			0.347	-0.019	1.411
0.042	-0.270	1.592			0.050	-0.208	1.618			0.051	0.114	1.605			0.031	0.299	1.588			-0.114	0.007	1.639			-0.148	-0.245	1.668			-0.165	-0.437	1.624			-0.171	-0.501	1.613			0.196	0.015	1.561			0.346	-0.019	1.411
0.042	-0.270	1.592			0.050	-0.208	1.617			0.051	0.114	1.605			0.031	0.299	1.588			-0.115	0.007	1.639			-0.148	-0.245	1.668			-0.166	-0.437	1.624			-0.171	-0.501	1.613			0.196	0.015	1.561			0.346	-0.020	1.411
0.042	-0.270	1.592			0.050	-0.208	1.617			0.051	0.114	1.604			0.031	0.299	1.588			-0.115	0.007	1.638			-0.148	-0.245	1.668			-0.166	-0.437	1.624			-0.172	-0.501	1.613			0.196	0.015	1.560			0.346	-0.020	1.410
0.042	-0.271	1.592			0.050	-0.208	1.616			0.051	0.114	1.604			0.031	0.299	1.587			-0.115	0.007	1.638			-0.148	-0.245	1.667			-0.166	-0.437	1.623			-0.172	-0.501	1.613			0.196	0.015	1.560			0.345	-0.020	1.410
0.042	-0.271	1.592			0.050	-0.208	1.616			0.051	0.114	1.603			0.031	0.298	1.587			-0.115	0.006	1.638			-0.148	-0.245	1.667			-0.166	-0.437	1.623			-0.172	-0.501	1.612			0.196	0.015	1.559			0.345	-0.021	1.409
0.042	-0.271	1.591			0.050	-0.209	1.615			0.051	0.114	1.603			0.031	0.298	1.587			-0.115	0.006	1.637			-0.148	-0.246	1.667			-0.166	-0.437	1.623			-0.172	-0.501	1.612			0.195	0.014	1.559			0.344	-0.022	1.406
0.042	-0.271	1.591			0.050	-0.209	1.615			0.051	0.114	1.603			0.031	0.298	1.586			-0.115	0.006	1.637			-0.148	-0.246	1.667			-0.166	-0.437	1.623			-0.172	-0.501	1.612			0.195	0.014	1.559			0.343	-0.024	1.401
0.042	-0.271	1.591			0.049	-0.209	1.615			0.050	0.114	1.602			0.030	0.298	1.586			-0.115	0.006	1.636			-0.148	-0.246	1.666			-0.166	-0.437	1.622			-0.172	-0.501	1.612			0.195	0.014	1.558			0.341	-0.026	1.396
0.042	-0.271	1.591			0.049	-0.209	1.614			0.050	0.114	1.602			0.030	0.298	1.585			-0.115	0.006	1.636			-0.149	-0.246	1.666			-0.167	-0.437	1.622			-0.173	-0.501	1.612			0.195	0.014	1.558			0.337	-0.029	1.390
0.041	-0.271	1.590			0.049	-0.209	1.614			0.050	0.114	1.601			0.030	0.298	1.585			-0.116	0.006	1.635			-0.149	-0.245	1.666			-0.167	-0.437	1.622			-0.173	-0.501	1.612			0.195	0.014	1.557			0.326	-0.034	1.369
0.041	-0.271	1.590			0.049	-0.209	1.613			0.050	0.114	1.601			0.030	0.298	1.585			-0.116	0.006	1.635			-0.149	-0.245	1.665			-0.167	-0.437	1.622			-0.173	-0.501	1.611			0.194	0.014	1.557			0.318	-0.035	1.358
0.041	-0.271	1.590			0.049	-0.209	1.613			0.050	0.114	1.601			0.030	0.298	1.584			-0.116	0.006	1.634			-0.149	-0.245	1.665			-0.167	-0.437	1.622			-0.173	-0.501	1.611			0.194	0.014	1.556			0.314	-0.036	1.353
0.041	-0.271	1.590			0.049	-0.209	1.613			0.050	0.114	1.600			0.031	0.298	1.583			-0.116	0.006	1.634			-0.149	-0.245	1.665			-0.168	-0.437	1.621			-0.174	-0.501	1.611			0.194	0.014	1.556			0.307	-0.037	1.351
0.041	-0.271	1.590			0.049	-0.209	1.612			0.050	0.114	1.600			0.031	0.298	1.583			-0.116	0.006	1.633			-0.149	-0.245	1.664			-0.168	-0.437	1.621			-0.174	-0.501	1.611			0.194	0.014	1.556			0.300	-0.035	1.348
0.041	-0.271	1.589			0.049	-0.209	1.612			0.050	0.114	1.600			0.031	0.298	1.582			-0.116	0.006	1.633			-0.150	-0.245	1.664			-0.168	-0.437	1.621			-0.174	-0.501	1.610			0.193	0.014	1.555			0.293	-0.033	1.346
0.041	-0.271	1.589			0.049	-0.209	1.612			0.050	0.114	1.599			0.031	0.298	1.581			-0.116	0.006	1.632			-0.150	-0.245	1.663			-0.168	-0.437	1.620			-0.175	-0.501	1.610			0.192	0.014	1.555			0.287	-0.031	1.345
0.041	-0.271	1.589			0.049	-0.209	1.611			0.050	0.114	1.599			0.031	0.298	1.580			-0.116	0.007	1.632			-0.150	-0.245	1.663			-0.169	-0.437	1.620			-0.175	-0.501	1.610			0.191	0.014	1.555			0.244	-0.019	1.303
0.041	-0.271	1.589			0.049	-0.209	1.611			0.050	0.114	1.599			0.032	0.298	1.579			-0.116	0.007	1.631			-0.150	-0.245	1.663			-0.169	-0.436	1.620			-0.175	-0.500	1.610			0.190	0.014	1.554			0.230	-0.015	1.289
0.041	-0.271	1.589			0.048	-0.209	1.611			0.050	0.115	1.598			0.032	0.298	1.578			-0.116	0.007	1.631			-0.150	-0.244	1.662			-0.169	-0.436	1.620			-0.175	-0.500	1.609			0.190	0.014	1.554			0.220	-0.013	1.280
0.041	-0.271	1.589			0.048	-0.209	1.610			0.050	0.115	1.597			0.032	0.298	1.578			-0.116	0.007	1.631			-0.150	-0.244	1.662			-0.169	-0.436	1.619			-0.176	-0.500	1.609			0.189	0.015	1.554			0.212	-0.011	1.273
0.041	-0.271	1.588			0.048	-0.209	1.610			0.049	0.117	1.596			0.032	0.298	1.577			-0.116	0.007	1.630			-0.150	-0.244	1.662			-0.169	-0.436	1.619			-0.176	-0.500	1.609			0.187	0.016	1.553			0.205	-0.008	1.267
0.041	-0.271	1.588			0.048	-0.209	1.609			0.048	0.118	1.594			0.032	0.298	1.577			-0.116	0.007	1.630			-0.151	-0.244	1.661			-0.169	-0.436	1.619			-0.176	-0.500	1.608			0.184	0.016	1.553			0.198	-0.006	1.262
0.041	-0.272	1.588			0.048	-0.209	1.608			0.047	0.120	1.592			0.032	0.298	1.576			-0.116	0.007	1.630			-0.151	-0.244	1.661			-0.169	-0.436	1.619			-0.176	-0.500	1.608			0.182	0.017	1.552			0.193	-0.005	1.258
0.041	-0.272	1.588			0.047	-0.209	1.607			0.045	0.122	1.590			0.032	0.298	1.576			-0.116	0.007	1.630			-0.151	-0.244	1.661			-0.170	-0.436	1.618			-0.176	-0.500	1.608			0.179	0.018	1.551			0.188	-0.003	1.255
0.040	-0.273	1.588			0.047	-0.209	1.607			0.043	0.123	1.589			0.032	0.298	1.575			-0.116	0.007	1.630			-0.151	-0.244	1.661			-0.170	-0.436	1.618			-0.176	-0.500	1.608			0.176	0.019	1.550			0.183	-0.002	1.252
0.040	-0.274	1.587			0.046	-0.210	1.606			0.041	0.124	1.587			0.032	0.298	1.575			-0.116	0.007	1.630			-0.151	-0.244	1.661			-0.170	-0.436	1.618			-0.176	-0.500	1.608			0.173	0.020	1.550			0.179	-0.001	1.249
0.039	-0.275	1.587			0.045	-0.210	1.605			0.039	0.126	1.586			0.033	0.298	1.575			-0.116	0.007	1.630			-0.151	-0.244	1.661			-0.169	-0.436	1.618			-0.176	-0.500	1.608			0.170	0.021	1.549			0.175	0.000	1.247
0.039	-0.276	1.587			0.044	-0.211	1.604			0.037	0.127	1.585			0.033	0.298	1.574			-0.116	0.007	1.630			-0.151	-0.244	1.661			-0.169	-0.436	1.619			-0.175	-0.500	1.609			0.167	0.022	1.549			0.171	0.001	1.245
0.038	-0.277	1.587			0.044	-0.212	1.603			0.035	0.128	1.585			0.033	0.299	1.574			-0.116	0.007	1.630			-0.151	-0.244	1.662			-0.169	-0.436	1.620			-0.175	-0.500	1.610			0.164	0.023	1.549			0.168	0.002	1.244
0.038	-0.278	1.587			0.043	-0.212	1.602			0.033	0.130	1.584			0.033	0.299	1.574			-0.116	0.008	1.630			-0.151	-0.244	1.663			-0.170	-0.436	1.622			-0.176	-0.500	1.613			0.162	0.024	1.549			0.164	0.003	1.244
0.037	-0.279	1.587			0.042	-0.213	1.601			0.032	0.131	1.584			0.033	0.299	1.574			-0.116	0.008	1.631			-0.151	-0.244	1.663			-0.170	-0.436	1.624			-0.176	-0.500	1.616			0.159	0.025	1.549			0.161	0.004	1.244
0.037	-0.280	1.587			0.041	-0.213	1.601			0.030	0.132	1.584			0.034	0.300	1.574			-0.116	0.008	1.631			-0.151	-0.244	1.664			-0.170	-0.436	1.627			-0.177	-0.500	1.619			0.157	0.026	1.549			0.158	0.004	1.244
0.036	-0.281	1.587			0.041	-0.214	1.600			0.028	0.132	1.584			0.034	0.300	1.574			-0.116	0.008	1.632			-0.151	-0.244	1.665			-0.171	-0.436	1.628			-0.178	-0.500	1.621			0.155	0.027	1.549			0.156	0.005	1.245
0.036	-0.282	1.587			0.040	-0.214	1.600			0.027	0.133	1.584			0.034	0.301	1.574			-0.116	0.008	1.632			-0.151	-0.244	1.666			-0.171	-0.436	1.630			-0.178	-0.500	1.623			0.153	0.027	1.549			0.154	0.005	1.246
0.035	-0.283	1.587			0.040	-0.215	1.599			0.025	0.134	1.584			0.034	0.301	1.575			-0.116	0.008	1.633			-0.151	-0.244	1.667			-0.172	-0.436	1.632			-0.179	-0.500	1.625			0.151	0.028	1.549			0.152	0.006	1.248
0.035	-0.284	1.587			0.039	-0.215	1.599			0.024	0.135	1.584			0.035	0.302	1.575			-0.116	0.008	1.634			-0.151	-0.244	1.668			-0.172	-0.436	1.634			-0.179	-0.500	1.627			0.149	0.029	1.550			0.150	0.006	1.250
0.035	-0.285	1.587			0.039	-0.216	1.599			0.022	0.136	1.585			0.035	0.302	1.575			-0.116	0.008	1.634			-0.151	-0.244	1.669			-0.172	-0.436	1.635			-0.180	-0.500	1.628			0.147	0.029	1.550			0.149	0.006	1.252
0.034	-0.286	1.587			0.038	-0.216	1.598			0.021	0.136	1.585			0.035	0.303	1.576			-0.116	0.008	1.635			-0.151	-0.244	1.670			-0.173	-0.436	1.636			-0.180	-0.500	1.629			0.146	0.030	1.550			0.148	0.007	1.254
0.034	-0.286	1.587			0.038	-0.217	1.598			0.020	0.137	1.586			0.036	0.303	1.577			-0.116	0.008	1.636			-0.151	-0.244	1.670			-0.173	-0.436	1.637			-0.180	-0.500	1.630			0.144	0.031	1.551			0.147	0.007	1.256
0.034	-0.287	1.587			0.037	-0.217	1.598			0.019	0.138	1.587			0.036	0.304	1.578			-0.116	0.008	1.637			-0.151	-0.244	1.671			-0.173	-0.436	1.638			-0.181	-0.500	1.631			0.143	0.031	1.552			0.146	0.007	1.258
0.033	-0.287	1.587			0.037	-0.217	1.598			0.017	0.138	1.588			0.036	0.304	1.579			-0.116	0.008	1.637			-0.152	-0.244	1.672			-0.174	-0.436	1.639			-0.181	-0.500	1.632			0.141	0.032	1.552			0.146	0.008	1.261
0.033	-0.288	1.587			0.037	-0.218	1.598			0.016	0.139	1.588			0.036	0.305	1.579			-0.116	0.008	1.638			-0.152	-0.244	1.672			-0.174	-0.436	1.639			-0.181	-0.500	1.632			0.140	0.032	1.553			0.145	0.008	1.263
0.033	-0.289	1.587			0.036	-0.218	1.599			0.015	0.139	1.589			0.037	0.305	1.580			-0.116	0.008	1.639			-0.152	-0.244	1.673			-0.174	-0.436	1.640			-0.181	-0.500	1.633			0.139	0.033	1.554			0.145	0.008	1.265
0.033	-0.289	1.587			0.036	-0.219	1.599			0.015	0.140	1.590			0.037	0.305	1.581			-0.117	0.008	1.640			-0.152	-0.244	1.674			-0.174	-0.436	1.640			-0.182	-0.500	1.633			0.137	0.033	1.554			0.145	0.009	1.266
0.032	-0.290	1.588			0.036	-0.219	1.599			0.014	0.140	1.591			0.037	0.306	1.582			-0.117	0.008	1.641			-0.152	-0.244	1.674			-0.174	-0.436	1.640			-0.182	-0.500	1.634			0.136	0.033	1.555			0.145	0.009	1.268
0.032	-0.290	1.588			0.035	-0.220	1.600			0.013	0.140	1.592			0.037	0.306	1.583			-0.117	0.008	1.642			-0.152	-0.244	1.675			-0.174	-0.436	1.641			-0.182	-0.500	1.634			0.135	0.034	1.555			0.145	0.009	1.270
0.032	-0.291	1.588			0.035	-0.220	1.600			0.012	0.140	1.593			0.037	0.306	1.584			-0.117	0.008	1.642			-0.152	-0.244	1.675			-0.174	-0.436	1.641			-0.182	-0.500	1.635			0.145	0.014	1.560			0.146	0.008	1.271
0.032	-0.291	1.589			0.034	-0.221	1.601			0.012	0.140	1.594			0.037	0.307	1.584			-0.117	0.008	1.643			-0.152	-0.244	1.676			-0.174	-0.436	1.642			-0.182	-0.500	1.635			0.147	0.009	1.561			0.147	0.007	1.273
0.032	-0.292	1.589			0.034	-0.221	1.602			0.011	0.140	1.594			0.037	0.307	1.585			-0.117	0.007	1.644			-0.152	-0.244	1.676			-0.175	-0.436	1.642			-0.182	-0.500	1.635			0.149	0.004	1.562			0.148	0.006	1.274
0.031	-0.292	1.589			0.034	-0.221	1.602			0.011	0.140	1.595			0.037	0.307	1.586			-0.117	0.007	1.645			-0.152	-0.244	1.677			-0.175	-0.436	1.642			-0.182	-0.500	1.635			0.152	-0.002	1.563			0.149	0.006	1.275
0.031	-0.293	1.590			0.033	-0.222	1.603			0.011	0.141	1.596			0.037	0.308	1.587			-0.117	0.007	1.645			-0.152	-0.244	1.677			-0.175	-0.436	1.642			-0.182	-0.500	1.635			0.154	-0.004	1.564			0.149	0.005	1.275
0.031	-0.293	1.590			0.033	-0.222	1.604			0.010	0.141	1.596			0.037	0.308	1.588			-0.117	0.007	1.646			-0.152	-0.244	1.678			-0.175	-0.436	1.643			-0.182	-0.500	1.636			0.155	-0.006	1.564			0.149	0.005	1.276
0.031	-0.293	1.590			0.033	-0.222	1.604			0.010	0.142	1.597			0.037	0.308	1.588			-0.117	0.007	1.647			-0.152	-0.244	1.678			-0.175	-0.436	1.643			-0.182	-0.500	1.636			0.156	-0.009	1.565			0.149	0.005	1.277
0.031	-0.293	1.591			0.033	-0.222	1.605			0.010	0.142	1.597			0.037	0.308	1.589			-0.118	0.007	1.648			-0.152	-0.244	1.679			-0.175	-0.436	1.643			-0.182	-0.500	1.636			0.157	-0.011	1.566			0.149	0.004	1.277
0.030	-0.294	1.591			0.033	-0.222	1.605			0.010	0.143	1.598			0.037	0.309	1.590			-0.118	0.006	1.648			-0.152	-0.244	1.679			-0.175	-0.436	1.643			-0.182	-0.500	1.636			0.158	-0.012	1.566			0.149	0.004	1.278
0.030	-0.294	1.591			0.032	-0.222	1.606			0.010	0.143	1.598			0.036	0.309	1.590			-0.118	0.006	1.649			-0.152	-0.245	1.680			-0.175	-0.436	1.644			-0.182	-0.500	1.636			0.159	-0.013	1.567			0.149	0.004	1.278
0.030	-0.294	1.592			0.032	-0.222	1.606			0.011	0.144	1.599			0.036	0.309	1.591			-0.118	0.006	1.649			-0.152	-0.245	1.680			-0.175	-0.436	1.644			-0.183	-0.501	1.637			0.160	-0.014	1.568			0.149	0.004	1.279
0.030	-0.294	1.592			0.032	-0.223	1.607			0.012	0.145	1.599			0.036	0.310	1.591			-0.118	0.006	1.650			-0.152	-0.245	1.681			-0.175	-0.436	1.644			-0.183	-0.501	1.637			0.160	-0.015	1.568			0.148	0.004	1.280
0.030	-0.295	1.592			0.032	-0.223	1.607			0.013	0.146	1.599			0.036	0.311	1.592			-0.118	0.006	1.650			-0.152	-0.245	1.681			-0.175	-0.437	1.645			-0.183	-0.501	1.637			0.160	-0.016	1.568			0.148	0.004	1.280
0.030	-0.295	1.593			0.032	-0.223	1.607			0.014	0.147	1.600			0.036	0.311	1.592			-0.118	0.005	1.651			-0.152	-0.245	1.682			-0.175	-0.437	1.645			-0.183	-0.501	1.637			0.161	-0.017	1.569			0.147	0.003	1.280
0.030	-0.295	1.593			0.032	-0.223	1.608			0.015	0.149	1.599			0.035	0.312	1.593			-0.118	0.005	1.652			-0.153	-0.245	1.682			-0.175	-0.437	1.645			-0.183	-0.501	1.638			0.161	-0.017	1.569			0.147	0.003	1.281
0.030	-0.295	1.593			0.032	-0.223	1.608			0.016	0.150	1.599			0.035	0.314	1.593			-0.118	0.005	1.652			-0.153	-0.246	1.683			-0.176	-0.437	1.646			-0.183	-0.501	1.638			0.161	-0.018	1.569			0.146	0.003	1.281
0.030	-0.295	1.593			0.032	-0.223	1.608			0.018	0.148	1.598			0.035	0.313	1.594			-0.118	0.005	1.652			-0.153	-0.246	1.683			-0.176	-0.437	1.646			-0.183	-0.501	1.638			0.162	-0.020	1.569			0.146	0.003	1.281
0.029	-0.295	1.594			0.032	-0.223	1.608			0.023	0.149	1.596			0.034	0.314	1.594			-0.119	0.004	1.653			-0.153	-0.246	1.684			-0.176	-0.437	1.646			-0.183	-0.501	1.638			0.163	-0.020	1.569			0.145	0.003	1.281
0.029	-0.295	1.594			0.032	-0.222	1.608			0.026	0.150	1.595			0.034	0.314	1.594			-0.119	0.004	1.653			-0.153	-0.246	1.684			-0.176	-0.438	1.647			-0.184	-0.502	1.639			0.164	-0.021	1.569			0.143	0.003	1.281
0.029	-0.295	1.594			0.032	-0.222	1.608			0.029	0.151	1.595			0.034	0.315	1.595			-0.119	0.004	1.654			-0.153	-0.246	1.684			-0.176	-0.438	1.647			-0.184	-0.502	1.639			0.165	-0.021	1.568			0.142	0.003	1.281
0.029	-0.295	1.595			0.032	-0.222	1.608			0.032	0.152	1.594			0.033	0.316	1.595			-0.119	0.004	1.654			-0.153	-0.246	1.685			-0.177	-0.438	1.647			-0.184	-0.502	1.639			0.166	-0.021	1.568			0.141	0.002	1.281
0.029	-0.294	1.595			0.032	-0.221	1.608			0.035	0.153	1.593			0.033	0.316	1.595			-0.119	0.004	1.654			-0.153	-0.246	1.685			-0.177	-0.438	1.648			-0.184	-0.502	1.639			0.167	-0.021	1.568			0.140	0.002	1.281
0.030	-0.294	1.595			0.032	-0.221	1.608			0.037	0.153	1.593			0.033	0.317	1.595			-0.119	0.003	1.655			-0.154	-0.247	1.685			-0.177	-0.438	1.648			-0.185	-0.502	1.640			0.168	-0.021	1.568			0.139	0.002	1.281
0.030	-0.294	1.596			0.032	-0.220	1.608			0.038	0.154	1.593			0.032	0.317	1.595			-0.119	0.003	1.655			-0.154	-0.247	1.686			-0.177	-0.438	1.648			-0.185	-0.502	1.640			0.169	-0.021	1.568			0.138	0.002	1.281
0.030	-0.294	1.596			0.033	-0.220	1.608			0.040	0.154	1.592			0.032	0.317	1.595			-0.119	0.003	1.655			-0.154	-0.247	1.686			-0.177	-0.438	1.648			-0.185	-0.502	1.640			0.169	-0.021	1.568			0.137	0.002	1.281
0.030	-0.294	1.596			0.033	-0.220	1.607			0.041	0.155	1.592			0.031	0.318	1.596			-0.120	0.003	1.655			-0.154	-0.247	1.686			-0.178	-0.438	1.648			-0.185	-0.502	1.640			0.169	-0.021	1.568			0.136	0.002	1.281
0.030	-0.294	1.596			0.033	-0.219	1.607			0.043	0.155	1.592			0.031	0.318	1.596			-0.120	0.003	1.656			-0.154	-0.247	1.687			-0.178	-0.438	1.648			-0.186	-0.502	1.640			0.169	-0.021	1.568			0.136	0.002	1.281
0.030	-0.293	1.596			0.033	-0.219	1.607			0.044	0.156	1.592			0.031	0.318	1.596			-0.120	0.002	1.656			-0.154	-0.247	1.687			-0.178	-0.438	1.649			-0.186	-0.502	1.640			0.170	-0.021	1.568			0.135	0.002	1.281
0.030	-0.293	1.597			0.033	-0.219	1.607			0.045	0.156	1.591			0.030	0.319	1.596			-0.120	0.002	1.656			-0.155	-0.247	1.687			-0.178	-0.441	1.647			-0.185	-0.506	1.638			0.170	-0.020	1.568			0.134	0.002	1.281
0.030	-0.293	1.597			0.033	-0.219	1.607			0.046	0.156	1.591			0.030	0.319	1.596			-0.120	0.002	1.656			-0.155	-0.247	1.687			-0.178	-0.441	1.647			-0.186	-0.506	1.638			0.170	-0.020	1.568			0.134	0.002	1.282
0.030	-0.293	1.597			0.033	-0.218	1.606			0.047	0.156	1.591			0.029	0.319	1.596			-0.120	0.002	1.657			-0.155	-0.247	1.687			-0.178	-0.441	1.647			-0.186	-0.506	1.638			0.169	-0.020	1.568			0.133	0.002	1.282
0.030	-0.293	1.597			0.033	-0.218	1.606			0.048	0.157	1.591			0.029	0.319	1.596			-0.121	0.001	1.657			-0.155	-0.247	1.687			-0.179	-0.441	1.647			-0.186	-0.506	1.637			0.169	-0.020	1.568			0.133	0.002	1.282
0.030	-0.293	1.597			0.034	-0.218	1.606			0.048	0.157	1.591			0.029	0.319	1.596			-0.121	0.001	1.657			-0.155	-0.247	1.688			-0.179	-0.440	1.647			-0.187	-0.506	1.637			0.169	-0.020	1.568			0.132	0.002	1.282
0.030	-0.293	1.597			0.034	-0.218	1.606			0.049	0.157	1.591			0.028	0.320	1.596			-0.121	0.001	1.657			-0.156	-0.247	1.688			-0.179	-0.440	1.647			-0.187	-0.506	1.637			0.169	-0.019	1.568			0.132	0.002	1.282
0.030	-0.293	1.597			0.034	-0.218	1.605			0.050	0.157	1.591			0.028	0.320	1.595			-0.121	0.001	1.657			-0.156	-0.246	1.688			-0.179	-0.440	1.647			-0.187	-0.506	1.637			0.169	-0.019	1.568			0.131	0.002	1.282
0.030	-0.293	1.597			0.034	-0.218	1.605			0.050	0.157	1.591			0.028	0.320	1.595			-0.121	0.001	1.657			-0.156	-0.246	1.688			-0.180	-0.440	1.647			-0.187	-0.505	1.637			0.168	-0.019	1.568			0.131	0.002	1.282
0.030	-0.293	1.598			0.034	-0.217	1.605			0.051	0.157	1.591			0.027	0.320	1.595			-0.122	0.000	1.657			-0.156	-0.246	1.688			-0.180	-0.440	1.647			-0.187	-0.505	1.636			0.168	-0.019	1.568			0.130	0.002	1.282
0.030	-0.293	1.598			0.034	-0.217	1.605			0.051	0.157	1.591			0.027	0.319	1.595			-0.122	-0.000	1.658			-0.156	-0.246	1.688			-0.180	-0.439	1.647			-0.188	-0.505	1.636			0.168	-0.019	1.568			0.130	0.002	1.282
0.030	-0.292	1.598			0.034	-0.217	1.605			0.052	0.157	1.591			0.027	0.319	1.595			-0.122	-0.001	1.658			-0.157	-0.245	1.688			-0.180	-0.439	1.646			-0.188	-0.504	1.636			0.168	-0.019	1.569			0.130	0.002	1.282
0.030	-0.292	1.598			0.034	-0.217	1.604			0.052	0.156	1.591			0.026	0.319	1.595			-0.123	-0.001	1.658			-0.157	-0.245	1.688			-0.180	-0.439	1.646			-0.188	-0.504	1.636			0.167	-0.019	1.569			0.129	0.002	1.282
0.030	-0.292	1.598			0.034	-0.217	1.604			0.053	0.156	1.590			0.026	0.319	1.595			-0.123	-0.002	1.658			-0.157	-0.245	1.688			-0.180	-0.438	1.646			-0.188	-0.504	1.636			0.167	-0.012	1.568			0.129	0.002	1.282
0.030	-0.292	1.598			0.034	-0.217	1.604			0.053	0.155	1.590			0.026	0.318	1.595			-0.124	-0.002	1.658			-0.157	-0.244	1.687			-0.180	-0.438	1.646			-0.188	-0.503	1.636			0.166	-0.010	1.568			0.129	0.002	1.282
0.030	-0.292	1.598			0.034	-0.217	1.604			0.053	0.155	1.591			0.026	0.318	1.595			-0.124	-0.002	1.658			-0.158	-0.244	1.687			-0.180	-0.438	1.646			-0.188	-0.503	1.636			0.166	-0.005	1.568			0.132	-0.000	1.288
0.030	-0.291	1.598			0.034	-0.217	1.604			0.053	0.154	1.591			0.025	0.317	1.594			-0.125	-0.003	1.658			-0.158	-0.243	1.687			-0.181	-0.437	1.646			-0.188	-0.502	1.636			0.166	-0.003	1.568			0.134	-0.003	1.295
0.030	-0.291	1.598			0.034	-0.217	1.604			0.053	0.153	1.591			0.025	0.316	1.594			-0.125	-0.003	1.658			-0.158	-0.243	1.687			-0.181	-0.437	1.646			-0.188	-0.502	1.636			0.165	0.000	1.568			0.136	-0.004	1.300
0.030	-0.291	1.598			0.035	-0.216	1.603			0.052	0.151	1.591			0.025	0.315	1.594			-0.126	-0.004	1.658			-0.158	-0.243	1.687			-0.181	-0.436	1.646			-0.189	-0.501	1.635			0.165	0.004	1.567			0.137	-0.005	1.302
0.030	-0.290	1.598			0.035	-0.216	1.603			0.052	0.150	1.591			0.025	0.314	1.594			-0.128	-0.006	1.658			-0.158	-0.242	1.687			-0.181	-0.436	1.646			-0.189	-0.501	1.635			0.165	0.020	1.565			0.137	-0.005	1.304
0.031	-0.289	1.598			0.035	-0.216	1.603			0.051	0.148	1.591			0.024	0.313	1.594			-0.130	-0.007	1.659			-0.158	-0.242	1.687			-0.181	-0.435	1.646			-0.189	-0.500	1.635			0.165	0.023	1.565			0.138	-0.006	1.305
0.031	-0.288	1.598			0.035	-0.215	1.603			0.051	0.146	1.592			0.024	0.312	1.594			-0.131	-0.009	1.659			-0.159	-0.241	1.687			-0.182	-0.435	1.646			-0.189	-0.500	1.635			0.165	0.025	1.565			0.138	-0.006	1.306
0.031	-0.287	1.598			0.035	-0.215	1.603			0.050	0.144	1.592			0.024	0.312	1.594			-0.132	-0.010	1.659			-0.159	-0.241	1.687			-0.182	-0.434	1.645			-0.189	-0.499	1.635			0.165	0.027	1.564			0.138	-0.007	1.307
0.031	-0.286	1.598			0.035	-0.215	1.603			0.050	0.143	1.593			0.024	0.311	1.594			-0.134	-0.012	1.660			-0.159	-0.240	1.687			-0.182	-0.434	1.645			-0.190	-0.499	1.635			0.165	0.028	1.564			0.138	-0.007	1.308
0.031	-0.285	1.598			0.035	-0.215	1.603			0.049	0.141	1.593			0.024	0.311	1.594			-0.135	-0.013	1.660			-0.159	-0.240	1.686			-0.182	-0.433	1.645			-0.190	-0.498	1.635			0.165	0.029	1.564			0.138	-0.007	1.308
0.031	-0.285	1.598			0.035	-0.215	1.602			0.048	0.139	1.594			0.023	0.310	1.594			-0.136	-0.014	1.660			-0.159	-0.240	1.686			-0.183	-0.433	1.645			-0.190	-0.497	1.635			0.165	0.031	1.564			0.141	-0.009	1.317
0.031	-0.284	1.598			0.035	-0.214	1.602			0.048	0.138	1.594			0.023	0.310	1.594			-0.137	-0.015	1.660			-0.159	-0.239	1.686			-0.183	-0.432	1.645			-0.191	-0.497	1.635			0.164	0.032	1.564			0.142	-0.010	1.323
0.031	-0.284	1.598			0.035	-0.214	1.602			0.047	0.136	1.595			0.023	0.309	1.593			-0.138	-0.016	1.661			-0.159	-0.239	1.686			-0.183	-0.432	1.645			-0.191	-0.496	1.635			0.164	0.033	1.564			0.144	-0.010	1.327
0.031	-0.283	1.598			0.035	-0.214	1.602			0.046	0.135	1.595			0.023	0.309	1.593			-0.139	-0.016	1.661			-0.159	-0.238	1.686			-0.183	-0.432	1.645			-0.191	-0.496	1.635			0.164	0.033	1.563			0.140	-0.009	1.323
0.032	-0.283	1.598			0.036	-0.214	1.602			0.046	0.134	1.596			0.023	0.309	1.593			-0.140	-0.017	1.661			-0.159	-0.238	1.686			-0.183	-0.431	1.645			-0.191	-0.495	1.635			0.164	0.034	1.563			0.137	-0.007	1.320
0.032	-0.282	1.598			0.036	-0.214	1.602			0.045	0.133	1.596			0.023	0.308	1.593			-0.141	-0.018	1.661			-0.159	-0.238	1.686			-0.183	-0.431	1.645			-0.192	-0.495	1.635			0.164	0.034	1.563			0.134	-0.006	1.318
0.032	-0.282	1.598			0.036	-0.213	1.602			0.044	0.131	1.597			0.023	0.308	1.593			-0.142	-0.018	1.661			-0.159	-0.238	1.686			-0.184	-0.431	1.645			-0.192	-0.495	1.635			0.164	0.035	1.563			0.135	-0.006	1.323
0.032	-0.281	1.598			0.036	-0.213	1.603			0.044	0.130	1.597			0.022	0.308	1.593			-0.142	-0.019	1.662			-0.159	-0.237	1.686			-0.184	-0.430	1.645			-0.192	-0.494	1.635			0.163	0.035	1.563			0.136	-0.006	1.326
0.032	-0.281	1.598			0.036	-0.213	1.603			0.043	0.129	1.598			0.022	0.308	1.593			-0.143	-0.019	1.662			-0.159	-0.237	1.686			-0.184	-0.430	1.645			-0.192	-0.494	1.635			0.163	0.035	1.563			0.136	-0.006	1.329
0.032	-0.281	1.598			0.036	-0.213	1.603			0.042	0.128	1.599			0.022	0.307	1.593			-0.144	-0.020	1.662			-0.159	-0.237	1.686			-0.184	-0.430	1.645			-0.192	-0.494	1.635			0.163	0.035	1.562			0.137	-0.006	1.331
0.032	-0.280	1.597			0.036	-0.213	1.603			0.042	0.127	1.599			0.022	0.307	1.593			-0.145	-0.020	1.663			-0.159	-0.237	1.686			-0.184	-0.429	1.645			-0.193	-0.493	1.635			0.162	0.034	1.562			0.137	-0.006	1.333
0.031	-0.280	1.597			0.036	-0.213	1.603			0.041	0.126	1.600			0.022	0.307	1.593			-0.146	-0.021	1.663			-0.160	-0.236	1.686			-0.184	-0.429	1.645			-0.193	-0.493	1.635			0.162	0.034	1.562			0.137	-0.006	1.335
0.031	-0.280	1.597			0.036	-0.213	1.604			0.040	0.125	1.600			0.022	0.307	1.593			-0.146	-0.021	1.663			-0.160	-0.236	1.685			-0.184	-0.429	1.645			-0.193	-0.493	1.635			0.161	0.033	1.562			0.137	-0.006	1.336
0.031	-0.280	1.597			0.036	-0.213	1.604			0.040	0.124	1.601			0.022	0.306	1.593			-0.147	-0.022	1.664			-0.160	-0.236	1.685			-0.185	-0.429	1.645			-0.193	-0.493	1.635			0.160	0.032	1.562			0.137	-0.006	1.337
0.031	-0.280	1.598			0.036	-0.212	1.604			0.039	0.124	1.601			0.021	0.306	1.593			-0.148	-0.022	1.664			-0.160	-0.236	1.685			-0.185	-0.429	1.645			-0.193	-0.493	1.635			0.160	0.031	1.562			0.137	-0.006	1.338
0.031	-0.279	1.598			0.036	-0.212	1.605			0.038	0.123	1.602			0.021	0.306	1.593			-0.148	-0.023	1.664			-0.160	-0.236	1.685			-0.185	-0.428	1.645			-0.193	-0.492	1.635			0.159	0.031	1.562			0.137	-0.006	1.339
0.031	-0.279	1.598			0.035	-0.212	1.605			0.038	0.122	1.602			0.021	0.306	1.593			-0.149	-0.023	1.665			-0.160	-0.236	1.685			-0.185	-0.428	1.645			-0.193	-0.492	1.635			0.159	0.030	1.562			0.137	-0.006	1.340
0.031	-0.279	1.598			0.035	-0.212	1.606			0.037	0.122	1.603			0.021	0.306	1.593			-0.150	-0.024	1.665			-0.160	-0.235	1.685			-0.185	-0.428	1.645			-0.193	-0.492	1.635			0.158	0.029	1.561			0.137	-0.005	1.341
0.031	-0.279	1.598			0.035	-0.212	1.607			0.037	0.121	1.604			0.021	0.305	1.593			-0.150	-0.024	1.666			-0.160	-0.235	1.685			-0.185	-0.428	1.645			-0.193	-0.492	1.635			0.158	0.029	1.561			0.137	-0.005	1.342
0.031	-0.279	1.598			0.035	-0.212	1.607			0.036	0.120	1.604			0.020	0.305	1.593			-0.151	-0.024	1.666			-0.160	-0.235	1.685			-0.185	-0.428	1.645			-0.194	-0.492	1.635			0.157	0.028	1.561			0.137	-0.005	1.343
0.030	-0.279	1.598			0.035	-0.212	1.608			0.036	0.120	1.605			0.020	0.305	1.593			-0.151	-0.025	1.666			-0.160	-0.235	1.685			-0.185	-0.428	1.645			-0.194	-0.492	1.635			0.157	0.027	1.561			0.137	-0.005	1.343
0.030	-0.278	1.598			0.035	-0.212	1.609			0.035	0.119	1.605			0.020	0.305	1.593			-0.152	-0.025	1.667			-0.160	-0.235	1.685			-0.185	-0.428	1.645			-0.194	-0.492	1.635			0.157	0.027	1.561			0.136	-0.005	1.344
0.030	-0.278	1.598			0.035	-0.213	1.609			0.035	0.119	1.606			0.020	0.305	1.593			-0.153	-0.025	1.667			-0.160	-0.235	1.685			-0.185	-0.428	1.645			-0.194	-0.491	1.635			0.156	0.026	1.561			0.136	-0.004	1.345
0.030	-0.278	1.598			0.035	-0.213	1.610			0.034	0.118	1.606			0.019	0.304	1.593			-0.153	-0.026	1.668			-0.160	-0.235	1.685			-0.185	-0.427	1.645			-0.194	-0.491	1.635			0.156	0.026	1.561			0.136	-0.004	1.345
0.030	-0.278	1.598			0.035	-0.213	1.611			0.034	0.118	1.607			0.019	0.304	1.593			-0.154	-0.026	1.668			-0.160	-0.235	1.685			-0.185	-0.427	1.645			-0.194	-0.491	1.635			0.155	0.025	1.561			0.136	-0.004	1.346
0.029	-0.278	1.598			0.034	-0.213	1.611			0.034	0.118	1.607			0.019	0.304	1.593			-0.154	-0.026	1.668			-0.160	-0.235	1.685			-0.185	-0.427	1.645			-0.194	-0.491	1.635			0.155	0.025	1.561			0.136	-0.004	1.346
0.029	-0.278	1.598			0.034	-0.213	1.612			0.033	0.117	1.608			0.019	0.304	1.593			-0.154	-0.026	1.669			-0.160	-0.235	1.685			-0.185	-0.427	1.645			-0.194	-0.491	1.635			0.155	0.025	1.561			0.135	-0.004	1.346
0.029	-0.278	1.598			0.034	-0.213	1.613			0.033	0.117	1.608			0.019	0.304	1.593			-0.155	-0.027	1.669			-0.160	-0.235	1.685			-0.185	-0.427	1.645			-0.194	-0.491	1.636			0.154	0.024	1.561			0.135	-0.003	1.347
0.029	-0.278	1.598			0.034	-0.213	1.613			0.033	0.117	1.609			0.018	0.304	1.593			-0.155	-0.027	1.670			-0.160	-0.235	1.686			-0.186	-0.428	1.645			-0.195	-0.493	1.636			0.154	0.024	1.561			0.135	-0.003	1.347
0.028	-0.278	1.599			0.034	-0.213	1.614			0.032	0.116	1.609			0.018	0.304	1.593			-0.156	-0.027	1.670			-0.160	-0.235	1.686			-0.186	-0.428	1.645			-0.195	-0.493	1.636			0.154	0.023	1.561			0.135	-0.003	1.347
0.028	-0.278	1.599			0.034	-0.213	1.615			0.032	0.116	1.609			0.018	0.304	1.593			-0.156	-0.027	1.670			-0.160	-0.235	1.686			-0.186	-0.429	1.645			-0.194	-0.493	1.636			0.153	0.023	1.561			0.134	-0.003	1.348
0.028	-0.278	1.599			0.034	-0.213	1.615			0.032	0.116	1.610			0.018	0.303	1.593			-0.156	-0.028	1.671			-0.161	-0.235	1.686			-0.186	-0.429	1.646			-0.194	-0.493	1.636			0.153	0.023	1.561			0.134	-0.003	1.348
0.028	-0.278	1.599			0.034	-0.213	1.616			0.031	0.115	1.610			0.018	0.303	1.593			-0.157	-0.028	1.671			-0.161	-0.235	1.686			-0.186	-0.429	1.646			-0.194	-0.493	1.636			0.153	0.022	1.561			0.134	-0.003	1.348
0.028	-0.278	1.599			0.034	-0.214	1.617			0.031	0.115	1.611			0.018	0.303	1.593			-0.157	-0.028	1.672			-0.161	-0.235	1.686			-0.185	-0.429	1.646			-0.194	-0.494	1.637			0.153	0.022	1.561			0.133	-0.002	1.348
0.027	-0.278	1.599			0.034	-0.214	1.617			0.031	0.115	1.611			0.017	0.303	1.593			-0.157	-0.028	1.672			-0.161	-0.236	1.687			-0.185	-0.429	1.646			-0.194	-0.494	1.637			0.152	0.022	1.561			0.133	-0.002	1.349
0.027	-0.278	1.599			0.034	-0.214	1.618			0.031	0.115	1.611			0.017	0.303	1.593			-0.158	-0.028	1.672			-0.161	-0.236	1.687			-0.185	-0.429	1.646			-0.194	-0.494	1.637			0.152	0.022	1.561			0.133	-0.002	1.349
0.027	-0.278	1.599			0.033	-0.214	1.618			0.031	0.115	1.612			0.017	0.303	1.593			-0.158	-0.029	1.673			-0.161	-0.236	1.687			-0.185	-0.429	1.646			-0.193	-0.494	1.637			0.152	0.021	1.561			0.132	-0.002	1.349
0.027	-0.278	1.600			0.033	-0.214	1.619			0.030	0.114	1.612			0.017	0.303	1.593			-0.158	-0.029	1.673			-0.161	-0.236	1.687			-0.185	-0.430	1.647			-0.193	-0.494	1.637			0.152	0.021	1.561			0.132	-0.002	1.349
0.027	-0.278	1.600			0.033	-0.214	1.619			0.030	0.114	1.613			0.017	0.303	1.593			-0.158	-0.029	1.673			-0.161	-0.237	1.687			-0.185	-0.430	1.647			-0.193	-0.494	1.637			0.152	0.021	1.561			0.132	-0.001	1.349
0.026	-0.278	1.600			0.033	-0.214	1.620			0.030	0.114	1.613			0.017	0.303	1.593			-0.159	-0.029	1.674			-0.161	-0.237	1.688			-0.185	-0.430	1.647			-0.193	-0.495	1.638			0.152	0.021	1.561			0.132	-0.001	1.349
0.026	-0.278	1.600			0.033	-0.214	1.621			0.030	0.114	1.613			0.017	0.303	1.593			-0.159	-0.029	1.674			-0.161	-0.237	1.688			-0.185	-0.430	1.647			-0.193	-0.495	1.638			0.151	0.021	1.561			0.131	-0.001	1.349
0.026	-0.278	1.600			0.033	-0.214	1.621			0.030	0.114	1.614			0.016	0.302	1.593			-0.159	-0.029	1.675			-0.161	-0.237	1.688			-0.185	-0.430	1.647			-0.193	-0.495	1.638			0.151	0.020	1.561			0.131	-0.001	1.349
0.026	-0.278	1.600			0.033	-0.214	1.622			0.029	0.114	1.614			0.016	0.302	1.593			-0.159	-0.029	1.675			-0.161	-0.237	1.688			-0.185	-0.430	1.647			-0.193	-0.495	1.638			0.151	0.020	1.561			0.131	-0.001	1.350
0.026	-0.278	1.601			0.033	-0.215	1.622			0.029	0.114	1.614			0.016	0.302	1.593			-0.160	-0.029	1.675			-0.161	-0.238	1.688			-0.185	-0.431	1.648			-0.192	-0.495	1.638			0.151	0.020	1.562			0.130	-0.001	1.350
0.026	-0.278	1.601			0.033	-0.215	1.623			0.029	0.114	1.615			0.016	0.302	1.593			-0.160	-0.030	1.676			-0.161	-0.238	1.689			-0.185	-0.431	1.648			-0.192	-0.495	1.638			0.151	0.020	1.562			0.130	-0.000	1.350
0.025	-0.278	1.601			0.033	-0.215	1.623			0.029	0.114	1.615			0.016	0.302	1.593			-0.160	-0.030	1.676			-0.161	-0.238	1.689			-0.184	-0.431	1.648			-0.192	-0.495	1.638			0.151	0.020	1.562			0.130	-0.000	1.350
0.025	-0.278	1.601			0.033	-0.215	1.624			0.029	0.114	1.616			0.016	0.302	1.594			-0.160	-0.030	1.676			-0.161	-0.238	1.689			-0.184	-0.431	1.648			-0.192	-0.495	1.639			0.151	0.019	1.562			0.130	-0.000	1.350
0.025	-0.278	1.601			0.033	-0.215	1.624			0.029	0.113	1.616			0.016	0.302	1.594			-0.160	-0.030	1.677			-0.161	-0.238	1.689			-0.184	-0.431	1.648			-0.192	-0.496	1.639			0.151	0.019	1.562			0.129	0.000	1.350
0.025	-0.278	1.601			0.033	-0.215	1.625			0.029	0.113	1.616			0.016	0.302	1.594			-0.160	-0.030	1.677			-0.161	-0.238	1.689			-0.184	-0.431	1.648			-0.192	-0.496	1.639			0.151	0.019	1.562			0.129	0.000	1.350
0.025	-0.278	1.601			0.033	-0.215	1.625			0.029	0.113	1.616			0.015	0.302	1.594			-0.160	-0.030	1.677			-0.161	-0.239	1.690			-0.184	-0.431	1.648			-0.192	-0.496	1.639			0.151	0.019	1.562			0.129	0.000	1.350
0.025	-0.278	1.602			0.033	-0.215	1.625			0.029	0.113	1.617			0.015	0.302	1.594			-0.160	-0.030	1.678			-0.161	-0.239	1.690			-0.184	-0.431	1.648			-0.192	-0.496	1.639			0.151	0.019	1.563			0.129	0.001	1.350
0.025	-0.278	1.602			0.033	-0.215	1.626			0.029	0.113	1.617			0.015	0.302	1.594			-0.160	-0.030	1.678			-0.161	-0.239	1.690			-0.184	-0.431	1.648			-0.192	-0.496	1.639			0.151	0.018	1.563			0.129	0.001	1.350
0.025	-0.278	1.602			0.033	-0.215	1.626			0.029	0.113	1.617			0.015	0.302	1.594			-0.161	-0.030	1.678			-0.162	-0.239	1.690			-0.184	-0.431	1.649			-0.192	-0.496	1.639			0.151	0.018	1.563			0.128	0.001	1.350
0.025	-0.278	1.602			0.034	-0.215	1.626			0.029	0.113	1.618			0.015	0.302	1.595			-0.161	-0.030	1.679			-0.162	-0.239	1.690			-0.184	-0.431	1.649			-0.192	-0.496	1.639			0.151	0.018	1.563			0.128	0.001	1.350
0.025	-0.279	1.602			0.034	-0.215	1.627			0.029	0.113	1.618			0.015	0.302	1.595			-0.161	-0.030	1.679			-0.162	-0.239	1.690			-0.184	-0.432	1.649			-0.192	-0.496	1.639			0.151	0.018	1.563			0.128	0.001	1.350
0.024	-0.279	1.602			0.034	-0.215	1.627			0.029	0.113	1.618			0.015	0.302	1.595			-0.161	-0.030	1.679			-0.162	-0.239	1.690			-0.184	-0.432	1.649			-0.192	-0.496	1.639			0.151	0.018	1.563			0.128	0.001	1.350
0.024	-0.279	1.602			0.034	-0.215	1.627			0.029	0.113	1.619			0.015	0.302	1.595			-0.161	-0.030	1.680			-0.162	-0.239	1.690			-0.184	-0.432	1.649			-0.192	-0.496	1.639			0.151	0.018	1.564			0.128	0.001	1.350
0.024	-0.279	1.603			0.034	-0.215	1.628			0.029	0.114	1.619			0.015	0.302	1.595			-0.161	-0.030	1.680			-0.162	-0.239	1.691			-0.184	-0.432	1.649			-0.192	-0.496	1.639			0.151	0.018	1.564			0.128	0.001	1.350
0.024	-0.279	1.603			0.034	-0.216	1.628			0.029	0.114	1.619			0.015	0.302	1.595			-0.161	-0.030	1.680			-0.162	-0.240	1.691			-0.184	-0.432	1.649			-0.191	-0.496	1.639			0.151	0.017	1.564			0.128	0.001	1.351
0.024	-0.279	1.603			0.034	-0.216	1.628			0.029	0.114	1.619			0.015	0.302	1.595			-0.161	-0.030	1.680			-0.162	-0.240	1.691			-0.184	-0.432	1.649			-0.191	-0.496	1.639			0.151	0.017	1.564			0.128	0.002	1.351
0.024	-0.279	1.603			0.034	-0.216	1.629			0.029	0.114	1.620			0.015	0.302	1.595			-0.161	-0.030	1.681			-0.162	-0.240	1.691			-0.184	-0.432	1.649			-0.191	-0.496	1.639			0.151	0.017	1.564			0.128	0.002	1.351
0.024	-0.279	1.603			0.034	-0.216	1.629			0.029	0.114	1.620			0.015	0.302	1.596			-0.161	-0.030	1.681			-0.162	-0.240	1.691			-0.184	-0.432	1.649			-0.191	-0.496	1.639			0.151	0.017	1.564			0.127	0.002	1.351
0.024	-0.279	1.603			0.034	-0.216	1.629			0.029	0.114	1.620			0.015	0.302	1.596			-0.161	-0.030	1.681			-0.162	-0.240	1.691			-0.184	-0.432	1.649			-0.191	-0.496	1.639			0.151	0.017	1.565			0.127	0.002	1.351
0.024	-0.279	1.603			0.034	-0.216	1.629			0.029	0.114	1.620			0.015	0.302	1.596			-0.161	-0.030	1.681			-0.162	-0.240	1.691			-0.184	-0.432	1.649			-0.191	-0.496	1.640			0.151	0.017	1.565			0.128	0.002	1.351
0.024	-0.279	1.603			0.034	-0.216	1.630			0.029	0.114	1.620			0.015	0.302	1.596			-0.161	-0.030	1.682			-0.162	-0.240	1.691			-0.184	-0.432	1.649			-0.191	-0.496	1.640			0.151	0.017	1.565			0.128	0.002	1.351
0.024	-0.279	1.603			0.034	-0.216	1.630			0.029	0.114	1.621			0.015	0.302	1.596			-0.161	-0.030	1.682			-0.162	-0.240	1.691			-0.184	-0.432	1.649			-0.191	-0.496	1.640			0.152	0.017	1.565			0.128	0.002	1.351
0.024	-0.279	1.603			0.034	-0.216	1.630			0.030	0.114	1.621			0.015	0.302	1.596			-0.160	-0.030	1.682			-0.162	-0.240	1.691			-0.184	-0.432	1.649			-0.191	-0.496	1.640			0.152	0.016	1.565			0.128	0.002	1.351
0.024	-0.279	1.604			0.034	-0.216	1.630			0.030	0.114	1.621			0.015	0.302	1.597			-0.160	-0.030	1.682			-0.162	-0.240	1.691			-0.184	-0.432	1.649			-0.192	-0.496	1.640			0.152	0.016	1.566			0.128	0.002	1.351
0.024	-0.279	1.604			0.035	-0.216	1.631			0.030	0.114	1.621			0.016	0.302	1.597			-0.160	-0.030	1.682			-0.162	-0.240	1.691			-0.184	-0.432	1.649			-0.192	-0.496	1.640			0.152	0.016	1.566			0.129	0.002	1.351
0.024	-0.279	1.604			0.035	-0.216	1.631			0.030	0.114	1.621			0.016	0.302	1.597			-0.160	-0.030	1.683			-0.162	-0.240	1.691			-0.184	-0.431	1.649			-0.192	-0.496	1.640			0.153	0.016	1.566			0.130	0.001	1.352
0.024	-0.279	1.604			0.035	-0.216	1.631			0.030	0.114	1.621			0.016	0.302	1.597			-0.160	-0.030	1.683			-0.162	-0.240	1.691			-0.184	-0.431	1.649			-0.192	-0.495	1.639			0.153	0.016	1.567			0.130	0.002	1.348
0.024	-0.279	1.604			0.035	-0.216	1.631			0.031	0.115	1.621			0.017	0.302	1.598			-0.160	-0.030	1.683			-0.162	-0.240	1.691			-0.184	-0.431	1.649			-0.192	-0.495	1.639			0.154	0.016	1.567			0.129	0.002	1.345
0.024	-0.279	1.604			0.035	-0.216	1.631			0.031	0.115	1.621			0.017	0.302	1.598			-0.159	-0.030	1.682			-0.162	-0.239	1.691			-0.184	-0.431	1.649			-0.192	-0.495	1.639			0.154	0.016	1.567			0.131	0.001	1.345
0.024	-0.279	1.604			0.035	-0.216	1.631			0.031	0.115	1.622			0.017	0.302	1.598			-0.159	-0.030	1.682			-0.162	-0.239	1.691			-0.184	-0.431	1.649			-0.192	-0.495	1.639			0.155	0.016	1.568			0.133	0.001	1.346
0.025	-0.279	1.604			0.035	-0.216	1.631			0.031	0.115	1.622			0.018	0.302	1.598			-0.158	-0.030	1.682			-0.162	-0.239	1.691			-0.185	-0.431	1.649			-0.192	-0.494	1.639			0.155	0.016	1.568			0.135	-0.000	1.347
0.025	-0.279	1.604			0.035	-0.216	1.632			0.032	0.115	1.622			0.018	0.302	1.598			-0.157	-0.030	1.680			-0.162	-0.239	1.691			-0.185	-0.430	1.649			-0.192	-0.494	1.639			0.156	0.016	1.568			0.137	-0.001	1.348
0.025	-0.280	1.604			0.036	-0.216	1.632			0.032	0.115	1.621			0.019	0.302	1.598			-0.157	-0.030	1.679			-0.162	-0.239	1.691			-0.185	-0.430	1.649			-0.193	-0.494	1.639			0.156	0.016	1.569			0.137	-0.002	1.345
0.025	-0.280	1.604			0.036	-0.216	1.632			0.033	0.115	1.621			0.019	0.302	1.599			-0.156	-0.030	1.678			-0.162	-0.239	1.691			-0.185	-0.430	1.648			-0.193	-0.494	1.638			0.157	0.016	1.569			0.141	-0.003	1.346
0.025	-0.280	1.604			0.036	-0.216	1.632			0.033	0.116	1.621			0.020	0.302	1.599			-0.155	-0.030	1.676			-0.162	-0.239	1.690			-0.185	-0.430	1.648			-0.193	-0.493	1.638			0.157	0.016	1.570			0.141	-0.004	1.343
0.026	-0.280	1.604			0.036	-0.216	1.632			0.034	0.116	1.621			0.020	0.302	1.599			-0.154	-0.029	1.675			-0.162	-0.238	1.690			-0.185	-0.429	1.648			-0.193	-0.493	1.638			0.158	0.016	1.570			0.141	-0.004	1.341
0.026	-0.280	1.604			0.036	-0.216	1.632			0.035	0.116	1.620			0.021	0.302	1.599			-0.153	-0.028	1.673			-0.162	-0.238	1.690			-0.185	-0.429	1.648			-0.193	-0.493	1.638			0.158	0.016	1.570			0.142	-0.004	1.340
0.026	-0.280	1.604			0.037	-0.216	1.632			0.036	0.117	1.620			0.022	0.303	1.599			-0.152	-0.026	1.672			-0.162	-0.238	1.690			-0.185	-0.429	1.647			-0.193	-0.492	1.637			0.159	0.016	1.571			0.142	-0.004	1.340
0.027	-0.280	1.604			0.037	-0.216	1.631			0.037	0.118	1.619			0.022	0.303	1.599			-0.150	-0.025	1.670			-0.161	-0.238	1.689			-0.185	-0.428	1.647			-0.193	-0.492	1.637			0.159	0.017	1.571			0.143	-0.005	1.341
0.027	-0.280	1.604			0.037	-0.216	1.631			0.038	0.119	1.618			0.023	0.303	1.599			-0.149	-0.023	1.668			-0.161	-0.237	1.689			-0.185	-0.428	1.647			-0.193	-0.492	1.637			0.160	0.017	1.571			0.145	-0.005	1.341
0.027	-0.280	1.604			0.038	-0.215	1.631			0.039	0.120	1.617			0.023	0.303	1.599			-0.147	-0.021	1.666			-0.161	-0.237	1.688			-0.185	-0.428	1.646			-0.193	-0.491	1.636			0.160	0.018	1.571			0.147	-0.004	1.340
0.028	-0.279	1.604			0.038	-0.215	1.630			0.041	0.122	1.615			0.024	0.303	1.599			-0.145	-0.018	1.665			-0.161	-0.237	1.688			-0.185	-0.427	1.646			-0.193	-0.491	1.635			0.162	0.021	1.571			0.149	-0.004	1.339
0.029	-0.279	1.604			0.039	-0.214	1.629			0.043	0.125	1.612			0.025	0.303	1.599			-0.142	-0.017	1.662			-0.161	-0.237	1.687			-0.185	-0.427	1.645			-0.192	-0.491	1.635			0.163	0.023	1.571			0.151	-0.003	1.337
0.029	-0.279	1.603			0.040	-0.214	1.628			0.045	0.128	1.610			0.026	0.303	1.599			-0.140	-0.015	1.660			-0.162	-0.236	1.687			-0.184	-0.427	1.644			-0.192	-0.491	1.634			0.165	0.026	1.571			0.153	-0.002	1.334
0.030	-0.279	1.603			0.040	-0.213	1.627			0.047	0.131	1.608			0.026	0.304	1.599			-0.138	-0.014	1.658			-0.162	-0.236	1.686			-0.183	-0.430	1.642			-0.189	-0.495	1.630			0.166	0.029	1.571			0.155	-0.000	1.330
0.031	-0.278	1.603			0.041	-0.212	1.626			0.048	0.134	1.606			0.027	0.305	1.599			-0.136	-0.013	1.656			-0.162	-0.237	1.685			-0.182	-0.430	1.640			-0.189	-0.495	1.629			0.167	0.031	1.571			0.151	0.003	1.319
0.031	-0.278	1.602			0.042	-0.212	1.624			0.048	0.134	1.603			0.028	0.305	1.599			-0.135	-0.012	1.655			-0.162	-0.237	1.684			-0.182	-0.430	1.639			-0.188	-0.496	1.627			0.167	0.032	1.571			0.148	0.005	1.307
0.032	-0.279	1.602			0.042	-0.212	1.622			0.047	0.134	1.600			0.029	0.305	1.599			-0.133	-0.011	1.653			-0.162	-0.237	1.683			-0.182	-0.431	1.638			-0.188	-0.496	1.626			0.167	0.033	1.571			0.146	0.006	1.300
0.032	-0.279	1.601			0.042	-0.212	1.621			0.046	0.134	1.599			0.030	0.305	1.598			-0.132	-0.010	1.652			-0.162	-0.238	1.682			-0.181	-0.431	1.637			-0.187	-0.496	1.625			0.167	0.034	1.571			0.145	0.008	1.296
0.033	-0.279	1.601			0.042	-0.213	1.619			0.045	0.135	1.597			0.030	0.305	1.598			-0.131	-0.010	1.650			-0.162	-0.238	1.681			-0.181	-0.432	1.635			-0.186	-0.497	1.624			0.168	0.022	1.571			0.145	0.008	1.294
0.033	-0.280	1.600			0.042	-0.213	1.617			0.043	0.136	1.596			0.031	0.305	1.598			-0.129	-0.009	1.649			-0.162	-0.239	1.680			-0.180	-0.432	1.634			-0.186	-0.497	1.622			0.169	0.015	1.571			0.145	0.008	1.292
0.033	-0.281	1.600			0.042	-0.213	1.616			0.041	0.137	1.595			0.032	0.306	1.598			-0.128	-0.008	1.648			-0.162	-0.239	1.679			-0.180	-0.432	1.632			-0.186	-0.497	1.621			0.170	0.012	1.571			0.145	0.008	1.290
0.034	-0.281	1.599			0.042	-0.214	1.614			0.040	0.138	1.594			0.033	0.306	1.598			-0.127	-0.007	1.646			-0.162	-0.240	1.677			-0.180	-0.433	1.631			-0.185	-0.497	1.619			0.170	0.010	1.572			0.145	0.009	1.288
0.034	-0.282	1.598			0.041	-0.214	1.613			0.038	0.139	1.593			0.034	0.306	1.598			-0.126	-0.007	1.645			-0.162	-0.240	1.676			-0.179	-0.433	1.630			-0.185	-0.498	1.618			0.170	0.007	1.572			0.146	0.009	1.287
0.034	-0.283	1.598			0.041	-0.215	1.612			0.036	0.140	1.592			0.035	0.306	1.598			-0.125	-0.005	1.644			-0.162	-0.241	1.675			-0.179	-0.433	1.628			-0.184	-0.498	1.617			0.170	0.005	1.572			0.146	0.009	1.285
0.034	-0.284	1.597			0.041	-0.215	1.610			0.035	0.139	1.591			0.035	0.307	1.598			-0.124	-0.004	1.642			-0.161	-0.241	1.673			-0.179	-0.433	1.627			-0.184	-0.498	1.615			0.171	0.000	1.572			0.147	0.009	1.284
0.034	-0.284	1.597			0.040	-0.216	1.609			0.034	0.139	1.591			0.036	0.307	1.598			-0.123	-0.004	1.641			-0.161	-0.241	1.672			-0.178	-0.434	1.625			-0.184	-0.498	1.613			0.171	-0.003	1.571			0.148	0.009	1.282
0.035	-0.285	1.596			0.040	-0.216	1.608			0.033	0.138	1.590			0.037	0.307	1.598			-0.122	-0.003	1.640			-0.161	-0.241	1.671			-0.178	-0.434	1.623			-0.183	-0.498	1.611			0.172	-0.006	1.571			0.150	0.009	1.281
0.035	-0.285	1.596			0.040	-0.216	1.607			0.032	0.138	1.589			0.037	0.307	1.598			-0.121	-0.002	1.639			-0.161	-0.242	1.670			-0.178	-0.434	1.622			-0.183	-0.498	1.610			0.172	-0.009	1.571			0.153	0.009	1.280
0.035	-0.286	1.595			0.040	-0.217	1.606			0.032	0.138	1.589			0.038	0.308	1.598			-0.120	-0.001	1.638			-0.161	-0.242	1.668			-0.178	-0.434	1.620			-0.183	-0.498	1.608			0.173	-0.011	1.571			0.155	0.009	1.279
0.035	-0.286	1.595			0.039	-0.217	1.605			0.031	0.138	1.588			0.038	0.308	1.597			-0.120	-0.000	1.637			-0.161	-0.242	1.667			-0.177	-0.434	1.619			-0.183	-0.499	1.607			0.173	-0.013	1.571			0.158	0.009	1.278
0.035	-0.287	1.595			0.039	-0.217	1.604			0.031	0.138	1.588			0.039	0.308	1.597			-0.119	0.000	1.636			-0.161	-0.242	1.666			-0.177	-0.434	1.618			-0.182	-0.499	1.606			0.173	-0.014	1.570			0.161	0.008	1.277
0.035	-0.287	1.594			0.039	-0.217	1.604			0.030	0.139	1.587			0.039	0.308	1.597			-0.118	0.001	1.636			-0.161	-0.242	1.665			-0.177	-0.434	1.617			-0.182	-0.499	1.605			0.174	-0.016	1.570			0.164	0.008	1.277
0.035	-0.287	1.594			0.039	-0.218	1.603			0.030	0.139	1.587			0.040	0.309	1.597			-0.118	0.002	1.635			-0.160	-0.243	1.664			-0.177	-0.434	1.616			-0.182	-0.499	1.604			0.174	-0.017	1.570			0.167	0.008	1.276
0.035	-0.288	1.594			0.038	-0.218	1.602			0.030	0.139	1.586			0.040	0.309	1.597			-0.117	0.002	1.634			-0.160	-0.243	1.663			-0.177	-0.435	1.615			-0.182	-0.499	1.603			0.174	-0.018	1.570			0.169	0.008	1.276
0.035	-0.288	1.593			0.038	-0.218	1.602			0.029	0.139	1.586			0.040	0.309	1.597			-0.117	0.003	1.633			-0.160	-0.243	1.663			-0.177	-0.435	1.614			-0.182	-0.499	1.602			0.175	-0.019	1.570			0.172	0.008	1.275
0.035	-0.288	1.593			0.038	-0.218	1.601			0.029	0.139	1.586			0.041	0.309	1.597			-0.116	0.003	1.632			-0.160	-0.243	1.662			-0.177	-0.435	1.614			-0.182	-0.499	1.602			0.175	-0.020	1.570			0.174	0.007	1.275
0.035	-0.288	1.592			0.038	-0.218	1.600			0.029	0.139	1.585			0.041	0.309	1.597			-0.116	0.004	1.632			-0.160	-0.243	1.661			-0.176	-0.435	1.613			-0.182	-0.499	1.601			0.176	-0.021	1.570			0.177	0.007	1.275
0.035	-0.288	1.592			0.038	-0.218	1.600			0.029	0.139	1.585			0.041	0.309	1.596			-0.115	0.004	1.631			-0.160	-0.243	1.661			-0.176	-0.435	1.612			-0.182	-0.499	1.600			0.176	-0.022	1.570			0.180	0.007	1.275
0.035	-0.287	1.592			0.037	-0.218	1.599			0.030	0.139	1.585			0.041	0.310	1.596			-0.115	0.005	1.631			-0.160	-0.243	1.660			-0.176	-0.435	1.612			-0.182	-0.499	1.600			0.177	-0.022	1.570			0.183	0.006	1.275
0.035	-0.287	1.591			0.037	-0.217	1.599			0.032	0.139	1.586			0.041	0.310	1.596			-0.114	0.005	1.630			-0.160	-0.243	1.659			-0.176	-0.435	1.611			-0.182	-0.499	1.599			0.178	-0.023	1.570			0.186	0.005	1.276
0.035	-0.286	1.591			0.037	-0.217	1.598			0.034	0.138	1.587			0.041	0.310	1.596			-0.114	0.005	1.630			-0.160	-0.243	1.659			-0.176	-0.436	1.610			-0.181	-0.501	1.598			0.180	-0.024	1.570			0.190	0.004	1.277
0.035	-0.285	1.590			0.037	-0.216	1.598			0.036	0.138	1.588			0.041	0.310	1.595			-0.114	0.006	1.629			-0.160	-0.243	1.658			-0.176	-0.437	1.609			-0.181	-0.503	1.597			0.182	-0.025	1.570			0.193	0.003	1.278
0.035	-0.284	1.590			0.037	-0.216	1.598			0.038	0.137	1.589			0.041	0.310	1.595			-0.113	0.006	1.629			-0.159	-0.243	1.658			-0.176	-0.437	1.609			-0.181	-0.503	1.596			0.183	-0.026	1.571			0.197	0.002	1.280
0.035	-0.283	1.589			0.038	-0.215	1.598			0.039	0.136	1.590			0.041	0.310	1.595			-0.113	0.006	1.628			-0.159	-0.243	1.657			-0.176	-0.437	1.609			-0.181	-0.503	1.596			0.184	-0.027	1.571			0.201	0.000	1.281
0.035	-0.283	1.589			0.038	-0.215	1.598			0.041	0.135	1.591			0.041	0.310	1.595			-0.113	0.007	1.628			-0.159	-0.243	1.657			-0.175	-0.437	1.608			-0.181	-0.503	1.596			0.180	-0.018	1.569			0.205	0.000	1.281
0.035	-0.282	1.589			0.038	-0.214	1.598			0.042	0.133	1.592			0.041	0.310	1.594			-0.113	0.007	1.628			-0.159	-0.243	1.657			-0.175	-0.439	1.608			-0.180	-0.505	1.595			0.178	-0.012	1.568			0.207	0.000	1.281
0.035	-0.281	1.589			0.038	-0.214	1.598			0.043	0.132	1.593			0.041	0.310	1.594			-0.112	0.007	1.627			-0.159	-0.243	1.656			-0.175	-0.438	1.608			-0.179	-0.505	1.595			0.176	-0.008	1.566			0.210	0.000	1.280
0.036	-0.281	1.588			0.039	-0.213	1.599			0.044	0.131	1.594			0.041	0.310	1.594			-0.112	0.008	1.627			-0.159	-0.243	1.656			-0.174	-0.439	1.607			-0.179	-0.506	1.595			0.175	-0.005	1.565			0.213	-0.001	1.280
0.036	-0.280	1.588			0.039	-0.213	1.599			0.044	0.130	1.595			0.041	0.310	1.593			-0.112	0.008	1.627			-0.159	-0.243	1.656			-0.174	-0.440	1.607			-0.179	-0.507	1.595			0.175	-0.002	1.565			0.215	-0.001	1.280
0.036	-0.280	1.588			0.040	-0.212	1.599			0.045	0.129	1.596			0.041	0.309	1.593			-0.112	0.008	1.626			-0.159	-0.243	1.656			-0.174	-0.440	1.607			-0.178	-0.508	1.595			0.174	0.001	1.564			0.217	-0.001	1.280
0.036	-0.279	1.588			0.040	-0.212	1.600			0.046	0.129	1.596			0.041	0.309	1.593			-0.111	0.008	1.626			-0.159	-0.243	1.655			-0.174	-0.441	1.607			-0.178	-0.509	1.595			0.174	0.003	1.563			0.222	0.005	1.280
0.036	-0.279	1.588			0.041	-0.212	1.601			0.046	0.128	1.597			0.041	0.309	1.593			-0.111	0.008	1.626			-0.159	-0.243	1.655			-0.173	-0.442	1.607			-0.178	-0.510	1.595			0.174	0.005	1.563			0.238	-0.004	1.315
0.037	-0.279	1.588			0.041	-0.211	1.601			0.047	0.127	1.598			0.041	0.309	1.593			-0.111	0.009	1.626			-0.159	-0.242	1.655			-0.173	-0.443	1.606			-0.178	-0.512	1.595			0.174	0.007	1.562			0.245	-0.007	1.328
0.037	-0.278	1.588			0.042	-0.211	1.602			0.047	0.126	1.598			0.041	0.309	1.592			-0.111	0.009	1.625			-0.159	-0.242	1.655			-0.174	-0.442	1.607			-0.178	-0.510	1.596			0.175	0.008	1.561			0.248	-0.008	1.335
0.037	-0.278	1.588			0.042	-0.211	1.603			0.048	0.126	1.599			0.041	0.309	1.592			-0.111	0.009	1.625			-0.159	-0.242	1.655			-0.173	-0.442	1.607			-0.178	-0.509	1.596			0.175	0.010	1.561			0.251	-0.009	1.340
0.037	-0.278	1.587			0.043	-0.211	1.603			0.048	0.125	1.600			0.042	0.309	1.592			-0.111	0.009	1.625			-0.159	-0.242	1.654			-0.173	-0.441	1.608			-0.178	-0.509	1.597			0.175	0.011	1.561			0.254	-0.010	1.344
0.038	-0.277	1.587			0.043	-0.211	1.604			0.049	0.124	1.600			0.042	0.309	1.592			-0.110	0.009	1.625			-0.159	-0.242	1.654			-0.173	-0.441	1.608			-0.178	-0.508	1.597			0.175	0.012	1.560			0.256	-0.010	1.347
0.038	-0.277	1.587			0.044	-0.210	1.605			0.049	0.124	1.601			0.042	0.309	1.592			-0.110	0.009	1.625			-0.159	-0.242	1.654			-0.173	-0.440	1.608			-0.178	-0.507	1.597			0.176	0.013	1.560			0.258	-0.011	1.350
0.038	-0.277	1.587			0.044	-0.210	1.605			0.050	0.123	1.601			0.042	0.309	1.592			-0.110	0.009	1.625			-0.159	-0.242	1.654			-0.173	-0.440	1.608			-0.178	-0.507	1.598			0.176	0.014	1.560			0.260	-0.011	1.352
0.038	-0.276	1.587			0.045	-0.210	1.606			0.050	0.123	1.602			0.042	0.309	1.591			-0.110	0.010	1.624			-0.159	-0.242	1.654			-0.173	-0.440	1.608			-0.178	-0.506	1.598			0.176	0.015	1.559			0.261	-0.011	1.354
0.039	-0.276	1.587			0.045	-0.210	1.607			0.050	0.122	1.602			0.042	0.308	1.591			-0.110	0.010	1.624			-0.159	-0.242	1.654			-0.173	-0.439	1.609			-0.178	-0.505	1.598			0.177	0.016	1.559			0.263	-0.011	1.356
0.039	-0.276	1.587			0.046	-0.210	1.608			0.051	0.122	1.603			0.042	0.308	1.591			-0.110	0.010	1.624			-0.159	-0.242	1.654			-0.173	-0.439	1.609			-0.178	-0.505	1.599			0.177	0.016	1.559			0.264	-0.011	1.358
0.039	-0.276	1.587			0.046	-0.210	1.608			0.051	0.121	1.603			0.042	0.308	1.591			-0.110	0.010	1.624			-0.158	-0.242	1.654			-0.173	-0.439	1.609			-0.178	-0.504	1.599			0.177	0.017	1.559			0.266	-0.011	1.360
0.039	-0.275	1.587			0.047	-0.210	1.609			0.051	0.121	1.603			0.043	0.308	1.591			-0.110	0.010	1.624			-0.158	-0.242	1.654			-0.173	-0.438	1.609			-0.178	-0.504	1.599			0.178	0.018	1.559			0.267	-0.011	1.361
0.040	-0.275	1.587			0.047	-0.210	1.610			0.052	0.121	1.604			0.043	0.308	1.591			-0.110	0.010	1.624			-0.158	-0.242	1.654			-0.173	-0.438	1.609			-0.178	-0.503	1.599			0.178	0.018	1.559			0.269	-0.011	1.363
0.040	-0.275	1.587			0.048	-0.210	1.610			0.052	0.120	1.604			0.043	0.308	1.591			-0.110	0.010	1.624			-0.158	-0.242	1.654			-0.173	-0.438	1.609			-0.178	-0.503	1.599			0.179	0.019	1.558			0.270	-0.011	1.364
0.040	-0.275	1.587			0.048	-0.210	1.611			0.052	0.120	1.604			0.043	0.308	1.591			-0.110	0.010	1.624			-0.158	-0.241	1.654			-0.173	-0.437	1.610			-0.178	-0.502	1.600			0.180	0.019	1.558			0.271	-0.011	1.365
0.040	-0.275	1.588			0.048	-0.210	1.611			0.052	0.120	1.605			0.044	0.307	1.591			-0.110	0.010	1.624			-0.158	-0.241	1.654			-0.173	-0.437	1.610			-0.178	-0.502	1.600			0.180	0.019	1.558			0.273	-0.011	1.367
0.040	-0.274	1.588			0.049	-0.210	1.612			0.053	0.119	1.605			0.044	0.307	1.591			-0.109	0.010	1.624			-0.158	-0.241	1.654			-0.173	-0.437	1.610			-0.178	-0.502	1.600			0.181	0.020	1.558			0.274	-0.011	1.368
0.041	-0.274	1.588			0.049	-0.209	1.612			0.053	0.119	1.605			0.044	0.307	1.590			-0.109	0.011	1.624			-0.158	-0.241	1.654			-0.173	-0.436	1.610			-0.178	-0.501	1.600			0.181	0.020	1.558			0.275	-0.010	1.369
0.041	-0.274	1.588			0.049	-0.209	1.613			0.053	0.119	1.606			0.044	0.307	1.590			-0.109	0.011	1.624			-0.158	-0.241	1.654			-0.173	-0.436	1.610			-0.178	-0.501	1.601			0.182	0.020	1.558			0.276	-0.011	1.369
0.041	-0.274	1.588			0.050	-0.209	1.613			0.053	0.119	1.606			0.045	0.307	1.590			-0.109	0.011	1.624			-0.158	-0.241	1.654			-0.173	-0.436	1.611			-0.178	-0.500	1.601			0.183	0.020	1.558			0.277	-0.011	1.370
0.041	-0.274	1.588			0.050	-0.209	1.614			0.053	0.118	1.606			0.045	0.307	1.590			-0.109	0.011	1.624			-0.158	-0.241	1.654			-0.173	-0.436	1.611			-0.178	-0.500	1.601			0.183	0.021	1.558			0.278	-0.011	1.371
0.042	-0.274	1.588			0.050	-0.209	1.614			0.054	0.118	1.606			0.045	0.307	1.590			-0.109	0.011	1.624			-0.158	-0.241	1.654			-0.173	-0.435	1.611			-0.178	-0.500	1.601			0.184	0.021	1.558			0.279	-0.011	1.372
0.042	-0.274	1.588			0.051	-0.209	1.615			0.054	0.118	1.606			0.045	0.306	1.590			-0.109	0.011	1.624			-0.158	-0.241	1.654			-0.173	-0.435	1.611			-0.178	-0.499	1.602			0.184	0.021	1.558			0.280	-0.011	1.372
0.042	-0.274	1.588			0.051	-0.209	1.615			0.054	0.118	1.607			0.046	0.306	1.590			-0.109	0.011	1.624			-0.157	-0.241	1.654			-0.173	-0.435	1.611			-0.178	-0.499	1.602			0.185	0.021	1.558			0.280	-0.010	1.372
0.042	-0.274	1.588			0.051	-0.210	1.616			0.054	0.118	1.607			0.046	0.306	1.590			-0.109	0.011	1.624			-0.157	-0.241	1.655			-0.173	-0.435	1.612			-0.178	-0.499	1.602			0.185	0.021	1.558			0.280	-0.010	1.372
0.043	-0.273	1.588			0.052	-0.210	1.616			0.054	0.117	1.607			0.046	0.306	1.590			-0.109	0.011	1.624			-0.157	-0.241	1.655			-0.173	-0.434	1.612			-0.178	-0.499	1.602			0.186	0.021	1.558			0.279	-0.009	1.371
0.043	-0.273	1.588			0.052	-0.210	1.616			0.054	0.117	1.607			0.046	0.306	1.590			-0.109	0.011	1.624			-0.157	-0.240	1.655			-0.173	-0.434	1.612			-0.178	-0.498	1.602			0.186	0.021	1.558			0.277	-0.009	1.370
0.043	-0.273	1.589			0.052	-0.210	1.617			0.055	0.117	1.607			0.047	0.306	1.590			-0.109	0.011	1.624			-0.157	-0.240	1.655			-0.173	-0.434	1.612			-0.178	-0.498	1.602			0.186	0.021	1.558			0.276	-0.008	1.369
0.043	-0.273	1.589			0.052	-0.210	1.617			0.055	0.117	1.607			0.047	0.306	1.590			-0.109	0.011	1.624			-0.157	-0.240	1.655			-0.173	-0.434	1.612			-0.178	-0.498	1.602			0.187	0.021	1.559			0.273	-0.009	1.367
0.043	-0.273	1.589			0.052	-0.210	1.617			0.055	0.117	1.608			0.047	0.306	1.590			-0.109	0.011	1.624			-0.157	-0.240	1.655			-0.173	-0.434	1.612			-0.178	-0.498	1.603			0.187	0.021	1.559			0.270	-0.010	1.366
0.043	-0.273	1.589			0.053	-0.210	1.617			0.055	0.117	1.608			0.047	0.305	1.590			-0.109	0.011	1.624			-0.157	-0.240	1.655			-0.173	-0.434	1.612			-0.178	-0.498	1.603			0.187	0.021	1.559			0.268	-0.010	1.365
0.044	-0.273	1.589			0.053	-0.210	1.618			0.055	0.116	1.608			0.047	0.305	1.590			-0.108	0.011	1.624			-0.157	-0.240	1.655			-0.173	-0.434	1.612			-0.178	-0.498	1.603			0.187	0.021	1.559			0.266	-0.010	1.364
0.044	-0.273	1.589			0.053	-0.210	1.618			0.055	0.116	1.608			0.048	0.305	1.590			-0.108	0.011	1.624			-0.157	-0.240	1.655			-0.173	-0.434	1.613			-0.178	-0.498	1.603			0.188	0.021	1.559			0.264	-0.010	1.363
0.044	-0.273	1.589			0.053	-0.210	1.618			0.055	0.116	1.608			0.048	0.305	1.590			-0.108	0.011	1.624			-0.156	-0.240	1.655			-0.173	-0.433	1.613			-0.178	-0.497	1.603			0.188	0.021	1.559			0.263	-0.010	1.362
0.044	-0.273	1.589			0.053	-0.210	1.618			0.055	0.116	1.608			0.048	0.305	1.590			-0.108	0.011	1.625			-0.156	-0.240	1.655			-0.173	-0.433	1.613			-0.178	-0.497	1.603			0.188	0.021	1.559			0.261	-0.010	1.362
0.044	-0.273	1.589			0.053	-0.210	1.619			0.055	0.116	1.608			0.048	0.305	1.590			-0.108	0.011	1.625			-0.156	-0.240	1.656			-0.173	-0.433	1.613			-0.178	-0.497	1.603			0.188	0.021	1.559			0.259	-0.010	1.361
0.044	-0.273	1.589			0.054	-0.210	1.619			0.055	0.116	1.608			0.048	0.305	1.590			-0.108	0.011	1.625			-0.156	-0.240	1.656			-0.173	-0.433	1.613			-0.178	-0.497	1.603			0.188	0.021	1.559			0.257	-0.010	1.360
0.045	-0.273	1.589			0.054	-0.210	1.619			0.056	0.116	1.608			0.048	0.305	1.590			-0.108	0.011	1.625			-0.156	-0.240	1.656			-0.173	-0.433	1.613			-0.178	-0.497	1.603			0.188	0.021	1.559			0.256	-0.010	1.359
0.045	-0.273	1.590			0.054	-0.210	1.619			0.056	0.116	1.609			0.048	0.305	1.590			-0.108	0.011	1.625			-0.156	-0.240	1.656			-0.172	-0.435	1.614			-0.177	-0.500	1.604			0.188	0.021	1.560			0.255	-0.009	1.359
0.045	-0.273	1.590			0.054	-0.210	1.619			0.056	0.116	1.609			0.048	0.305	1.590			-0.108	0.011	1.626			-0.156	-0.240	1.657			-0.172	-0.435	1.614			-0.177	-0.501	1.604			0.188	0.021	1.560			0.254	-0.009	1.359
0.045	-0.273	1.590			0.054	-0.210	1.619			0.056	0.116	1.609			0.048	0.305	1.590			-0.109	0.011	1.626			-0.156	-0.240	1.657			-0.172	-0.436	1.615			-0.177	-0.502	1.605			0.188	0.021	1.560			0.253	-0.009	1.358
0.045	-0.273	1.590			0.054	-0.210	1.620			0.056	0.116	1.609			0.048	0.305	1.590			-0.109	0.011	1.626			-0.156	-0.240	1.657			-0.172	-0.436	1.615			-0.177	-0.502	1.605			0.188	0.021	1.560			0.253	-0.009	1.358
0.045	-0.273	1.590			0.054	-0.210	1.620			0.056	0.115	1.609			0.048	0.305	1.590			-0.109	0.011	1.626			-0.156	-0.240	1.658			-0.172	-0.436	1.615			-0.177	-0.502	1.606			0.188	0.021	1.560			0.252	-0.009	1.358
0.045	-0.273	1.590			0.054	-0.210	1.620			0.056	0.115	1.609			0.048	0.305	1.590			-0.109	0.011	1.627			-0.156	-0.240	1.658			-0.172	-0.436	1.616			-0.177	-0.502	1.606			0.188	0.021	1.560			0.252	-0.009	1.358
0.045	-0.273	1.590			0.054	-0.210	1.620			0.056	0.115	1.609			0.048	0.305	1.590			-0.109	0.011	1.627			-0.156	-0.240	1.658			-0.172	-0.436	1.617			-0.178	-0.502	1.607			0.188	0.021	1.560			0.252	-0.009	1.358
0.045	-0.273	1.590			0.054	-0.210	1.620			0.055	0.115	1.609			0.048	0.304	1.590			-0.109	0.011	1.627			-0.156	-0.240	1.659			-0.173	-0.438	1.617			-0.178	-0.505	1.607			0.188	0.021	1.560			0.252	-0.008	1.357
0.045	-0.273	1.590			0.054	-0.210	1.620			0.055	0.115	1.609			0.048	0.304	1.590			-0.109	0.011	1.627			-0.156	-0.240	1.659			-0.173	-0.438	1.617			-0.179	-0.506	1.608			0.188	0.021	1.560			0.252	-0.008	1.357
0.045	-0.273	1.590			0.054	-0.210	1.620			0.055	0.115	1.609			0.047	0.304	1.590			-0.109	0.011	1.628			-0.156	-0.240	1.659			-0.173	-0.439	1.618			-0.179	-0.506	1.608			0.188	0.020	1.560			0.252	-0.008	1.357
0.045	-0.273	1.590			0.054	-0.210	1.621			0.055	0.115	1.609			0.047	0.304	1.590			-0.109	0.011	1.628			-0.156	-0.240	1.659			-0.173	-0.439	1.618			-0.179	-0.506	1.608			0.188	0.020	1.560			0.253	-0.007	1.357
0.045	-0.273	1.590			0.054	-0.210	1.621			0.055	0.115	1.609			0.047	0.304	1.590			-0.109	0.010	1.628			-0.156	-0.240	1.660			-0.174	-0.438	1.618			-0.180	-0.506	1.608			0.188	0.020	1.560			0.254	-0.006	1.358
0.045	-0.273	1.590			0.054	-0.210	1.621			0.055	0.115	1.610			0.047	0.304	1.590			-0.110	0.010	1.628			-0.156	-0.240	1.660			-0.174	-0.438	1.618			-0.181	-0.505	1.608			0.188	0.020	1.560			0.255	-0.006	1.358
0.045	-0.273	1.591			0.054	-0.210	1.621			0.055	0.115	1.610			0.047	0.304	1.590			-0.110	0.010	1.628			-0.156	-0.241	1.660			-0.175	-0.438	1.618			-0.181	-0.505	1.608			0.188	0.020	1.560			0.256	-0.006	1.358
0.045	-0.273	1.591			0.054	-0.210	1.621			0.055	0.115	1.610			0.047	0.304	1.590			-0.110	0.010	1.629			-0.156	-0.241	1.660			-0.175	-0.438	1.618			-0.182	-0.504	1.608			0.188	0.020	1.560			0.258	-0.006	1.359
0.045	-0.273	1.591			0.054	-0.210	1.621			0.055	0.115	1.610			0.047	0.304	1.590			-0.110	0.010	1.629			-0.156	-0.241	1.660			-0.175	-0.438	1.618			-0.182	-0.504	1.608			0.188	0.020	1.560			0.259	-0.006	1.359
0.045	-0.273	1.591			0.054	-0.210	1.621			0.055	0.115	1.610			0.046	0.304	1.590			-0.110	0.010	1.629			-0.156	-0.241	1.661			-0.175	-0.437	1.618			-0.183	-0.503	1.608			0.188	0.020	1.560			0.260	-0.006	1.359
0.045	-0.273	1.591			0.054	-0.210	1.621			0.054	0.114	1.610			0.046	0.304	1.590			-0.110	0.010	1.629			-0.156	-0.241	1.661			-0.176	-0.437	1.618			-0.183	-0.503	1.608			0.188	0.020	1.561			0.261	-0.006	1.360
0.045	-0.273	1.591			0.054	-0.210	1.621			0.054	0.114	1.610			0.046	0.304	1.590			-0.110	0.010	1.629			-0.156	-0.241	1.661			-0.176	-0.437	1.618			-0.183	-0.503	1.608			0.188	0.020	1.561			0.261	-0.006	1.360
0.045	-0.273	1.591			0.054	-0.211	1.621			0.054	0.114	1.610			0.046	0.304	1.590			-0.110	0.010	1.629			-0.156	-0.241	1.661			-0.176	-0.437	1.618			-0.184	-0.502	1.608			0.188	0.020	1.561			0.262	-0.006	1.360
0.045	-0.273	1.591			0.054	-0.211	1.621			0.054	0.114	1.610			0.046	0.304	1.590			-0.110	0.010	1.629			-0.156	-0.241	1.661			-0.176	-0.439	1.617			-0.183	-0.506	1.606			0.188	0.020	1.561			0.262	-0.006	1.360
0.045	-0.273	1.591			0.054	-0.211	1.622			0.054	0.114	1.610			0.046	0.304	1.590			-0.110	0.010	1.629			-0.156	-0.241	1.661			-0.176	-0.441	1.616			-0.183	-0.509	1.604			0.188	0.020	1.561			0.263	-0.006	1.360
0.045	-0.273	1.591			0.054	-0.211	1.622			0.054	0.114	1.610			0.046	0.304	1.590			-0.110	0.010	1.630			-0.157	-0.241	1.661			-0.176	-0.441	1.616			-0.183	-0.509	1.604			0.188	0.020	1.561			0.263	-0.006	1.360
0.045	-0.273	1.591			0.054	-0.211	1.622			0.054	0.114	1.610			0.045	0.304	1.590			-0.111	0.010	1.630			-0.157	-0.241	1.661			-0.176	-0.441	1.616			-0.183	-0.509	1.604			0.187	0.020	1.561			0.263	-0.006	1.360
0.045	-0.273	1.591			0.054	-0.211	1.622			0.053	0.114	1.610			0.045	0.304	1.591			-0.111	0.010	1.630			-0.157	-0.241	1.661			-0.177	-0.441	1.616			-0.183	-0.508	1.603			0.187	0.020	1.561			0.263	-0.006	1.361
0.045	-0.273	1.591			0.054	-0.211	1.622			0.053	0.114	1.610			0.045	0.304	1.591			-0.111	0.010	1.630			-0.157	-0.241	1.661			-0.177	-0.440	1.616			-0.183	-0.508	1.603			0.187	0.020	1.561			0.263	-0.006	1.361
0.045	-0.273	1.591			0.054	-0.211	1.622			0.053	0.114	1.610			0.045	0.304	1.591			-0.111	0.010	1.630			-0.157	-0.241	1.661			-0.177	-0.440	1.615			-0.184	-0.507	1.603			0.187	0.019	1.561			0.263	-0.006	1.361
0.045	-0.273	1.592			0.054	-0.211	1.622			0.053	0.114	1.610			0.045	0.304	1.591			-0.111	0.010	1.630			-0.157	-0.241	1.662			-0.177	-0.441	1.615			-0.184	-0.508	1.602			0.187	0.019	1.561			0.263	-0.006	1.361
0.045	-0.273	1.592			0.054	-0.211	1.622			0.053	0.114	1.610			0.045	0.304	1.591			-0.111	0.010	1.630			-0.157	-0.241	1.662			-0.177	-0.441	1.615			-0.184	-0.508	1.602			0.187	0.019	1.561			0.263	-0.006	1.361
0.045	-0.273	1.592			0.054	-0.211	1.622			0.053	0.114	1.610			0.045	0.304	1.591			-0.111	0.010	1.630			-0.157	-0.241	1.662			-0.177	-0.441	1.615			-0.184	-0.508	1.602			0.187	0.019	1.561			0.263	-0.006	1.360
0.045	-0.273	1.592			0.054	-0.211	1.622			0.053	0.114	1.610			0.045	0.304	1.591			-0.111	0.010	1.630			-0.157	-0.241	1.662			-0.177	-0.440	1.615			-0.183	-0.507	1.603			0.187	0.019	1.561			0.263	-0.006	1.360
0.045	-0.273	1.592			0.054	-0.211	1.622			0.053	0.114	1.610			0.044	0.304	1.591			-0.111	0.010	1.630			-0.157	-0.241	1.662			-0.177	-0.441	1.615			-0.183	-0.508	1.603			0.187	0.019	1.561			0.263	-0.006	1.360
0.045	-0.273	1.592			0.054	-0.211	1.622			0.053	0.114	1.610			0.044	0.304	1.591			-0.111	0.010	1.630			-0.157	-0.241	1.662			-0.177	-0.441	1.615			-0.183	-0.508	1.603			0.187	0.019	1.561			0.263	-0.006	1.360
0.045	-0.273	1.592			0.054	-0.211	1.622			0.052	0.114	1.611			0.044	0.304	1.591			-0.112	0.010	1.630			-0.157	-0.241	1.662			-0.177	-0.441	1.615			-0.183	-0.507	1.603			0.187	0.019	1.561			0.263	-0.005	1.360
0.045	-0.273	1.592			0.053	-0.211	1.622			0.052	0.114	1.611			0.044	0.304	1.591			-0.112	0.010	1.631			-0.158	-0.241	1.662			-0.177	-0.441	1.616			-0.183	-0.508	1.603			0.187	0.019	1.561			0.263	-0.005	1.360
0.045	-0.273	1.592			0.053	-0.211	1.622			0.052	0.114	1.611			0.044	0.304	1.591			-0.112	0.010	1.631			-0.158	-0.241	1.662			-0.177	-0.442	1.616			-0.183	-0.509	1.604			0.186	0.019	1.561			0.263	-0.005	1.360
0.045	-0.273	1.592			0.053	-0.211	1.622			0.052	0.114	1.611			0.044	0.304	1.591			-0.112	0.010	1.631			-0.158	-0.241	1.662			-0.177	-0.441	1.616			-0.183	-0.508	1.605			0.186	0.019	1.561			0.263	-0.005	1.360
0.045	-0.273	1.592			0.053	-0.211	1.622			0.052	0.114	1.611			0.044	0.304	1.591			-0.112	0.010	1.631			-0.158	-0.241	1.662			-0.178	-0.441	1.617			-0.184	-0.507	1.605			0.186	0.019	1.561			0.264	-0.005	1.360
0.045	-0.273	1.592			0.053	-0.211	1.622			0.052	0.114	1.611			0.043	0.304	1.591			-0.112	0.010	1.631			-0.158	-0.241	1.662			-0.178	-0.441	1.617			-0.184	-0.507	1.606			0.186	0.019	1.561			0.264	-0.005	1.360
0.045	-0.273	1.592			0.053	-0.211	1.622			0.052	0.114	1.611			0.043	0.304	1.591			-0.112	0.010	1.631			-0.158	-0.241	1.662			-0.178	-0.440	1.617			-0.184	-0.506	1.606			0.186	0.019	1.561			0.264	-0.005	1.361
0.045	-0.274	1.592			0.053	-0.211	1.623			0.052	0.114	1.611			0.043	0.304	1.591			-0.112	0.009	1.631			-0.158	-0.241	1.662			-0.178	-0.440	1.617			-0.185	-0.505	1.607			0.186	0.019	1.561			0.264	-0.005	1.361
0.045	-0.274	1.592			0.053	-0.211	1.623			0.052	0.114	1.611			0.043	0.304	1.591			-0.112	0.009	1.631			-0.158	-0.241	1.662			-0.179	-0.439	1.618			-0.185	-0.505	1.607			0.186	0.019	1.561			0.265	-0.005	1.361
0.045	-0.274	1.592			0.053	-0.211	1.623			0.051	0.114	1.611			0.043	0.304	1.591			-0.113	0.009	1.631			-0.158	-0.241	1.663			-0.179	-0.439	1.618			-0.185	-0.504	1.607			0.186	0.018	1.561			0.265	-0.005	1.361
0.044	-0.274	1.592			0.053	-0.211	1.623			0.051	0.114	1.611			0.043	0.304	1.591			-0.113	0.009	1.631			-0.158	-0.241	1.663			-0.179	-0.439	1.618			-0.186	-0.504	1.607			0.186	0.018	1.561			0.266	-0.005	1.361
0.044	-0.274	1.592			0.053	-0.211	1.623			0.051	0.114	1.611			0.042	0.304	1.591			-0.113	0.009	1.631			-0.158	-0.241	1.663			-0.179	-0.439	1.618			-0.186	-0.504	1.607			0.186	0.018	1.561			0.266	-0.005	1.362
0.044	-0.274	1.592			0.053	-0.211	1.623			0.051	0.114	1.611			0.042	0.304	1.591			-0.113	0.009	1.631			-0.159	-0.241	1.663			-0.179	-0.438	1.618			-0.186	-0.504	1.608			0.186	0.018	1.561			0.266	-0.005	1.362
0.044	-0.274	1.592			0.053	-0.211	1.623			0.051	0.114	1.611			0.042	0.304	1.592			-0.113	0.009	1.631			-0.159	-0.241	1.663			-0.180	-0.438	1.618			-0.186	-0.503	1.608			0.186	0.018	1.561			0.267	-0.005	1.362
0.044	-0.274	1.592			0.052	-0.211	1.623			0.051	0.114	1.611			0.042	0.304	1.592			-0.113	0.009	1.631			-0.159	-0.241	1.663			-0.180	-0.438	1.618			-0.186	-0.503	1.608			0.186	0.018	1.562			0.267	-0.005	1.363
0.044	-0.274	1.593			0.052	-0.211	1.623			0.051	0.114	1.611			0.042	0.304	1.592			-0.113	0.009	1.631			-0.159	-0.241	1.663			-0.180	-0.438	1.618			-0.186	-0.503	1.608			0.186	0.018	1.562			0.268	-0.005	1.363
0.044	-0.274	1.593			0.052	-0.211	1.623			0.051	0.114	1.611			0.042	0.303	1.592			-0.113	0.009	1.632			-0.159	-0.241	1.663			-0.180	-0.438	1.618			-0.186	-0.503	1.608			0.185	0.018	1.562			0.268	-0.005	1.363
0.044	-0.274	1.593			0.052	-0.211	1.623			0.051	0.114	1.611			0.042	0.303	1.592			-0.113	0.009	1.632			-0.159	-0.241	1.663			-0.180	-0.437	1.618			-0.186	-0.503	1.607			0.185	0.018	1.562			0.269	-0.005	1.364
0.044	-0.274	1.593			0.052	-0.211	1.623			0.050	0.114	1.611			0.041	0.303	1.592			-0.114	0.009	1.632			-0.159	-0.241	1.663			-0.180	-0.437	1.618			-0.186	-0.503	1.607			0.185	0.018	1.562			0.269	-0.005	1.364
0.044	-0.274	1.593			0.052	-0.212	1.623			0.050	0.114	1.611			0.041	0.303	1.592			-0.114	0.009	1.632			-0.159	-0.241	1.663			-0.180	-0.437	1.618			-0.186	-0.503	1.607			0.185	0.018	1.562			0.270	-0.005	1.365
0.044	-0.274	1.593			0.052	-0.212	1.623			0.050	0.114	1.611			0.041	0.303	1.592			-0.114	0.009	1.632			-0.159	-0.241	1.663			-0.180	-0.437	1.618			-0.186	-0.503	1.607			0.185	0.018	1.562			0.270	-0.005	1.365
0.044	-0.274	1.593			0.052	-0.212	1.623			0.050	0.114	1.611			0.041	0.304	1.592			-0.114	0.009	1.632			-0.159	-0.241	1.663			-0.180	-0.438	1.617			-0.186	-0.504	1.607			0.185	0.018	1.562			0.271	-0.005	1.365
0.044	-0.274	1.593			0.052	-0.212	1.623			0.050	0.114	1.612			0.041	0.304	1.592			-0.114	0.009	1.632			-0.160	-0.241	1.663			-0.180	-0.438	1.617			-0.186	-0.504	1.607			0.185	0.018	1.562			0.271	-0.005	1.365
0.043	-0.274	1.593			0.052	-0.212	1.623			0.050	0.114	1.612			0.041	0.304	1.592			-0.114	0.009	1.632			-0.160	-0.241	1.663			-0.180	-0.437	1.617			-0.186	-0.504	1.607			0.185	0.018	1.562			0.271	-0.005	1.366
0.043	-0.274	1.593			0.051	-0.212	1.623			0.050	0.114	1.612			0.041	0.304	1.592			-0.114	0.009	1.632			-0.160	-0.241	1.663			-0.180	-0.437	1.617			-0.186	-0.504	1.607			0.185	0.018	1.562			0.271	-0.005	1.366
0.043	-0.274	1.593			0.051	-0.212	1.624			0.050	0.114	1.612			0.040	0.304	1.592			-0.114	0.009	1.632			-0.160	-0.241	1.663			-0.181	-0.437	1.617			-0.186	-0.504	1.607			0.185	0.018	1.563			0.271	-0.005	1.366
0.043	-0.274	1.593			0.051	-0.212	1.624			0.049	0.114	1.612			0.040	0.304	1.592			-0.115	0.009	1.632			-0.160	-0.241	1.663			-0.181	-0.437	1.617			-0.186	-0.504	1.607			0.185	0.018	1.563			0.271	-0.005	1.366
0.043	-0.274	1.593			0.051	-0.212	1.624			0.049	0.114	1.612			0.040	0.304	1.592			-0.115	0.009	1.632			-0.160	-0.241	1.663			-0.181	-0.437	1.617			-0.186	-0.504	1.607			0.185	0.018	1.563			0.272	-0.005	1.367
0.043	-0.274	1.593			0.051	-0.212	1.624			0.049	0.114	1.612			0.040	0.304	1.592			-0.115	0.009	1.632			-0.160	-0.242	1.663			-0.181	-0.437	1.617			-0.186	-0.504	1.607			0.185	0.018	1.563			0.272	-0.005	1.367
0.043	-0.274	1.593			0.051	-0.212	1.624			0.049	0.114	1.612			0.040	0.304	1.593			-0.115	0.009	1.632			-0.160	-0.242	1.663			-0.181	-0.437	1.617			-0.186	-0.504	1.608			0.185	0.018	1.563			0.272	-0.005	1.367
0.043	-0.274	1.594			0.051	-0.212	1.624			0.049	0.114	1.612			0.040	0.304	1.593			-0.115	0.009	1.632			-0.161	-0.242	1.663			-0.181	-0.437	1.617			-0.186	-0.504	1.608			0.185	0.018	1.564			0.272	-0.005	1.367
0.043	-0.274	1.594			0.051	-0.212	1.624			0.049	0.114	1.613			0.039	0.304	1.593			-0.115	0.008	1.632			-0.161	-0.242	1.663			-0.181	-0.437	1.618			-0.186	-0.504	1.608			0.184	0.018	1.564			0.272	-0.005	1.367
0.043	-0.274	1.594			0.050	-0.212	1.624			0.049	0.114	1.613			0.039	0.304	1.593			-0.115	0.008	1.632			-0.161	-0.242	1.663			-0.181	-0.437	1.618			-0.186	-0.504	1.608			0.184	0.018	1.564			0.272	-0.005	1.368
0.043	-0.274	1.594			0.050	-0.212	1.624			0.048	0.114	1.613			0.039	0.304	1.593			-0.115	0.008	1.632			-0.161	-0.242	1.663			-0.181	-0.436	1.618			-0.186	-0.504	1.608			0.184	0.018	1.564			0.272	-0.005	1.368
0.042	-0.274	1.594			0.050	-0.212	1.625			0.048	0.114	1.613			0.039	0.304	1.593			-0.116	0.008	1.632			-0.161	-0.242	1.663			-0.181	-0.436	1.618			-0.186	-0.504	1.608			0.184	0.018	1.565			0.271	-0.005	1.368
0.042	-0.274	1.594			0.050	-0.212	1.625			0.048	0.114	1.613			0.039	0.304	1.593			-0.116	0.008	1.632			-0.161	-0.242	1.663			-0.181	-0.436	1.618			-0.186	-0.504	1.608			0.184	0.018	1.565			0.271	-0.005	1.368
0.042	-0.274	1.594			0.050	-0.212	1.625			0.048	0.114	1.613			0.039	0.304	1.593			-0.116	0.008	1.633			-0.161	-0.242	1.663			-0.182	-0.436	1.618			-0.186	-0.504	1.608			0.184	0.018	1.565			0.271	-0.005	1.369
0.042	-0.274	1.594			0.050	-0.212	1.625			0.048	0.114	1.613			0.038	0.304	1.593			-0.116	0.008	1.633			-0.161	-0.242	1.663			-0.182	-0.436	1.618			-0.186	-0.504	1.608			0.184	0.018	1.565			0.271	-0.005	1.369
0.042	-0.274	1.594			0.050	-0.212	1.625			0.048	0.114	1.614			0.038	0.304	1.593			-0.116	0.008	1.633			-0.162	-0.242	1.663			-0.182	-0.436	1.618			-0.186	-0.504	1.608			0.184	0.018	1.566			0.271	-0.005	1.369
0.042	-0.274	1.594			0.049	-0.212	1.625			0.047	0.114	1.614			0.038	0.304	1.594			-0.117	0.008	1.633			-0.162	-0.242	1.663			-0.182	-0.436	1.618			-0.186	-0.504	1.608			0.184	0.018	1.566			0.271	-0.005	1.369
0.042	-0.274	1.595			0.049	-0.212	1.626			0.047	0.114	1.614			0.038	0.304	1.594			-0.117	0.008	1.633			-0.162	-0.242	1.663			-0.182	-0.436	1.618			-0.186	-0.504	1.608			0.184	0.018	1.566			0.271	-0.005	1.370
0.042	-0.274	1.595			0.049	-0.212	1.626			0.047	0.114	1.614			0.038	0.304	1.594			-0.117	0.008	1.633			-0.162	-0.242	1.663			-0.182	-0.436	1.618			-0.186	-0.504	1.608			0.183	0.018	1.566			0.271	-0.005	1.370
0.041	-0.274	1.595			0.049	-0.212	1.626			0.047	0.114	1.614			0.038	0.304	1.594			-0.117	0.008	1.633			-0.162	-0.242	1.663			-0.182	-0.436	1.618			-0.186	-0.504	1.608			0.183	0.018	1.567			0.271	-0.004	1.370
0.041	-0.274	1.595			0.049	-0.212	1.626			0.047	0.114	1.615			0.037	0.304	1.594			-0.117	0.008	1.633			-0.162	-0.242	1.663			-0.182	-0.436	1.618			-0.186	-0.504	1.608			0.183	0.018	1.567			0.271	-0.004	1.371
0.041	-0.274	1.595			0.049	-0.212	1.626			0.047	0.114	1.615			0.037	0.304	1.594			-0.117	0.008	1.633			-0.162	-0.242	1.663			-0.182	-0.436	1.618			-0.186	-0.505	1.608			0.183	0.018	1.567			0.271	-0.004	1.371
0.041	-0.274	1.595			0.049	-0.212	1.627			0.046	0.114	1.615			0.037	0.304	1.594			-0.117	0.008	1.633			-0.163	-0.242	1.663			-0.182	-0.436	1.618			-0.186	-0.505	1.608			0.183	0.018	1.567			0.272	-0.004	1.371
0.041	-0.274	1.595			0.048	-0.212	1.627			0.046	0.114	1.615			0.037	0.304	1.594			-0.118	0.008	1.633			-0.163	-0.242	1.663			-0.182	-0.436	1.618			-0.186	-0.505	1.608			0.183	0.018	1.568			0.272	-0.004	1.371
0.041	-0.274	1.595			0.048	-0.212	1.627			0.046	0.114	1.615			0.037	0.304	1.595			-0.118	0.008	1.633			-0.163	-0.243	1.663			-0.182	-0.436	1.618			-0.186	-0.505	1.609			0.183	0.018	1.568			0.273	-0.004	1.371
0.041	-0.274	1.595			0.048	-0.212	1.627			0.046	0.114	1.615			0.037	0.304	1.595			-0.118	0.008	1.633			-0.163	-0.243	1.663			-0.182	-0.436	1.618			-0.186	-0.505	1.609			0.183	0.018	1.568			0.273	-0.003	1.371
0.041	-0.274	1.596			0.048	-0.212	1.627			0.046	0.114	1.616			0.037	0.304	1.595			-0.118	0.007	1.634			-0.163	-0.243	1.663			-0.183	-0.436	1.618			-0.186	-0.505	1.609			0.183	0.018	1.568			0.274	-0.003	1.371
0.041	-0.274	1.596			0.048	-0.212	1.627			0.046	0.114	1.616			0.036	0.304	1.595			-0.118	0.007	1.634			-0.163	-0.243	1.663			-0.183	-0.436	1.618			-0.186	-0.505	1.609			0.183	0.018	1.569			0.274	-0.003	1.371
0.041	-0.274	1.596			0.048	-0.212	1.628			0.046	0.114	1.616			0.036	0.304	1.595			-0.118	0.007	1.634			-0.163	-0.243	1.663			-0.183	-0.436	1.618			-0.186	-0.505	1.609			0.183	0.018	1.569			0.275	-0.003	1.370
0.041	-0.274	1.596			0.048	-0.212	1.628			0.046	0.114	1.616			0.036	0.304	1.595			-0.118	0.007	1.634			-0.164	-0.243	1.663			-0.183	-0.436	1.618			-0.186	-0.505	1.609			0.183	0.018	1.569			0.276	-0.003	1.371
0.040	-0.274	1.596			0.048	-0.212	1.628			0.045	0.114	1.616			0.036	0.304	1.595			-0.118	0.007	1.634			-0.164	-0.243	1.663			-0.183	-0.436	1.618			-0.186	-0.505	1.609			0.183	0.018	1.569			0.276	-0.003	1.371
0.040	-0.274	1.596			0.048	-0.212	1.628			0.045	0.114	1.616			0.036	0.304	1.596			-0.119	0.007	1.634			-0.164	-0.243	1.663			-0.183	-0.435	1.618			-0.186	-0.505	1.609			0.183	0.018	1.570			0.277	-0.003	1.371
0.040	-0.274	1.596			0.048	-0.212	1.628			0.045	0.114	1.616			0.036	0.304	1.596			-0.119	0.007	1.634			-0.164	-0.243	1.663			-0.183	-0.435	1.618			-0.186	-0.505	1.609			0.183	0.018	1.570			0.278	-0.002	1.371
0.040	-0.274	1.596			0.047	-0.212	1.628			0.045	0.114	1.617			0.036	0.304	1.596			-0.119	0.007	1.634			-0.164	-0.243	1.663			-0.183	-0.435	1.618			-0.186	-0.505	1.609			0.183	0.018	1.570			0.279	-0.002	1.371
0.040	-0.274	1.596			0.047	-0.212	1.629			0.045	0.114	1.617			0.036	0.304	1.596			-0.119	0.007	1.634			-0.164	-0.243	1.663			-0.183	-0.435	1.618			-0.186	-0.505	1.609			0.183	0.018	1.570			0.280	-0.002	1.371
0.040	-0.274	1.596			0.047	-0.212	1.629			0.045	0.114	1.617			0.036	0.304	1.596			-0.119	0.007	1.634			-0.164	-0.243	1.663			-0.183	-0.435	1.618			-0.186	-0.505	1.609			0.183	0.018	1.571			0.281	-0.002	1.371
0.040	-0.274	1.596			0.047	-0.212	1.629			0.045	0.114	1.617			0.036	0.304	1.596			-0.119	0.007	1.634			-0.164	-0.243	1.663			-0.183	-0.435	1.618			-0.186	-0.505	1.609			0.183	0.018	1.571			0.282	-0.002	1.372
0.040	-0.274	1.597			0.047	-0.212	1.629			0.045	0.114	1.617			0.036	0.304	1.596			-0.119	0.007	1.634			-0.165	-0.243	1.663			-0.183	-0.435	1.618			-0.186	-0.505	1.609			0.183	0.018	1.571			0.283	-0.002	1.372
0.040	-0.274	1.597			0.047	-0.212	1.629			0.045	0.114	1.617			0.035	0.304	1.596			-0.119	0.007	1.634			-0.165	-0.243	1.663			-0.183	-0.435	1.618			-0.186	-0.505	1.609			0.183	0.018	1.571			0.284	-0.002	1.373
0.040	-0.274	1.597			0.047	-0.212	1.629			0.045	0.114	1.617			0.035	0.304	1.596			-0.119	0.007	1.634			-0.165	-0.243	1.663			-0.183	-0.435	1.618			-0.186	-0.505	1.609			0.183	0.018	1.572			0.285	-0.002	1.373
0.040	-0.274	1.597			0.047	-0.212	1.629			0.045	0.114	1.617			0.035	0.304	1.597			-0.119	0.007	1.634			-0.165	-0.243	1.663			-0.183	-0.435	1.618			-0.186	-0.505	1.609			0.183	0.019	1.572			0.286	-0.003	1.374
0.040	-0.274	1.597			0.047	-0.212	1.629			0.045	0.114	1.618			0.035	0.304	1.597			-0.119	0.007	1.634			-0.165	-0.243	1.663			-0.183	-0.435	1.618			-0.186	-0.505	1.609			0.183	0.019	1.572			0.287	-0.003	1.374
0.040	-0.274	1.597			0.047	-0.212	1.630			0.045	0.114	1.618			0.035	0.304	1.597			-0.119	0.007	1.634			-0.165	-0.243	1.663			-0.183	-0.435	1.618			-0.186	-0.505	1.609			0.183	0.019	1.572			0.288	-0.003	1.375
0.040	-0.274	1.597			0.047	-0.212	1.630			0.045	0.114	1.618			0.035	0.304	1.597			-0.119	0.007	1.634			-0.165	-0.243	1.663			-0.183	-0.435	1.618			-0.186	-0.505	1.609			0.183	0.019	1.572			0.289	-0.003	1.376
0.040	-0.274	1.597			0.047	-0.212	1.630			0.045	0.114	1.618			0.035	0.304	1.597			-0.119	0.007	1.634			-0.165	-0.243	1.663			-0.183	-0.435	1.618			-0.186	-0.505	1.609			0.183	0.019	1.573			0.290	-0.003	1.376
0.040	-0.274	1.597			0.047	-0.212	1.630			0.045	0.114	1.618			0.035	0.304	1.597			-0.119	0.007	1.634			-0.165	-0.243	1.663			-0.183	-0.435	1.618			-0.186	-0.505	1.609			0.184	0.019	1.573			0.290	-0.003	1.377
0.040	-0.274	1.597			0.047	-0.212	1.630			0.045	0.114	1.618			0.035	0.304	1.597			-0.119	0.007	1.634			-0.165	-0.243	1.663			-0.183	-0.435	1.618			-0.186	-0.505	1.609			0.184	0.019	1.573			0.291	-0.003	1.378
0.040	-0.274	1.597			0.047	-0.212	1.630			0.045	0.114	1.618			0.035	0.304	1.597			-0.119	0.007	1.634			-0.165	-0.243	1.663			-0.183	-0.435	1.618			-0.186	-0.505	1.609			0.184	0.019	1.573			0.291	-0.003	1.378
0.040	-0.274	1.597			0.047	-0.212	1.630			0.045	0.114	1.618			0.035	0.304	1.597			-0.119	0.007	1.634			-0.165	-0.243	1.663			-0.183	-0.435	1.618			-0.186	-0.505	1.609			0.184	0.019	1.573			0.292	-0.003	1.378
0.040	-0.274	1.597			0.047	-0.212	1.630			0.045	0.114	1.618			0.035	0.304	1.597			-0.119	0.007	1.634			-0.165	-0.243	1.663			-0.183	-0.435	1.618			-0.186	-0.505	1.609			0.184	0.019	1.574			0.292	-0.003	1.378
0.040	-0.274	1.597			0.047	-0.212	1.630			0.045	0.114	1.618			0.035	0.304	1.597			-0.119	0.007	1.634			-0.165	-0.243	1.664			-0.183	-0.435	1.618			-0.186	-0.505	1.609			0.184	0.019	1.574			0.292	-0.004	1.379
0.040	-0.274	1.597			0.047	-0.212	1.631			0.045	0.114	1.619			0.035	0.304	1.597			-0.119	0.007	1.634			-0.165	-0.243	1.664			-0.183	-0.435	1.618			-0.186	-0.506	1.609			0.184	0.019	1.574			0.291	-0.004	1.379
0.039	-0.274	1.597			0.047	-0.212	1.631			0.045	0.114	1.619			0.035	0.304	1.598			-0.119	0.007	1.634			-0.165	-0.243	1.664			-0.183	-0.435	1.618			-0.185	-0.507	1.608			0.184	0.019	1.574			0.289	-0.004	1.379
0.039	-0.274	1.597			0.047	-0.212	1.631			0.045	0.114	1.619			0.035	0.304	1.598			-0.119	0.007	1.634			-0.165	-0.243	1.664			-0.183	-0.435	1.618			-0.185	-0.508	1.608			0.184	0.019	1.574			0.287	-0.004	1.378
0.039	-0.274	1.597			0.047	-0.212	1.631			0.045	0.114	1.619			0.035	0.304	1.598			-0.119	0.007	1.634			-0.165	-0.243	1.664			-0.183	-0.435	1.618			-0.185	-0.509	1.608			0.184	0.019	1.574			0.284	-0.004	1.378
0.039	-0.274	1.597			0.047	-0.212	1.631			0.045	0.114	1.619			0.035	0.304	1.598			-0.119	0.007	1.634			-0.165	-0.243	1.664			-0.183	-0.435	1.618			-0.185	-0.510	1.608			0.184	0.019	1.574			0.280	-0.005	1.377
0.039	-0.274	1.597			0.047	-0.212	1.631			0.045	0.114	1.619			0.035	0.304	1.598			-0.119	0.007	1.634			-0.165	-0.244	1.664			-0.183	-0.435	1.618			-0.185	-0.511	1.608			0.184	0.019	1.575			0.275	-0.005	1.377
0.039	-0.274	1.598			0.047	-0.212	1.631			0.045	0.114	1.619			0.035	0.304	1.598			-0.119	0.007	1.635			-0.165	-0.244	1.664			-0.183	-0.435	1.618			-0.185	-0.511	1.608			0.184	0.019	1.575			0.269	-0.006	1.376
0.039	-0.274	1.598			0.047	-0.212	1.631			0.045	0.114	1.619			0.035	0.304	1.598			-0.119	0.007	1.635			-0.165	-0.244	1.664			-0.182	-0.435	1.618			-0.184	-0.511	1.608			0.184	0.019	1.575			0.264	-0.007	1.375
0.039	-0.274	1.598			0.047	-0.212	1.631			0.045	0.114	1.619			0.035	0.304	1.598			-0.119	0.007	1.635			-0.165	-0.244	1.664			-0.181	-0.436	1.618			-0.184	-0.511	1.608			0.184	0.019	1.575			0.261	-0.008	1.375
0.039	-0.274	1.598			0.047	-0.212	1.631			0.045	0.114	1.619			0.035	0.304	1.598			-0.119	0.007	1.635			-0.165	-0.244	1.664			-0.181	-0.436	1.618			-0.184	-0.511	1.608			0.184	0.019	1.575			0.258	-0.009	1.374
0.039	-0.274	1.598			0.047	-0.212	1.632			0.045	0.114	1.619			0.035	0.304	1.598			-0.119	0.007	1.635			-0.165	-0.244	1.664			-0.180	-0.437	1.618			-0.184	-0.511	1.608			0.183	0.018	1.576			0.255	-0.010	1.374
0.039	-0.274	1.598			0.047	-0.212	1.632			0.045	0.114	1.619			0.035	0.304	1.598			-0.119	0.007	1.635			-0.165	-0.244	1.664			-0.179	-0.439	1.619			-0.184	-0.511	1.608			0.183	0.018	1.576			0.251	-0.012	1.374
0.039	-0.274	1.598			0.047	-0.212	1.632			0.045	0.114	1.620			0.035	0.304	1.598			-0.119	0.007	1.635			-0.165	-0.244	1.664			-0.179	-0.439	1.620			-0.184	-0.512	1.608			0.181	0.018	1.577			0.248	-0.014	1.374
0.039	-0.274	1.598			0.047	-0.212	1.632			0.045	0.114	1.620			0.035	0.304	1.598			-0.119	0.007	1.636			-0.165	-0.244	1.665			-0.178	-0.440	1.620			-0.183	-0.512	1.609			0.180	0.017	1.577			0.244	-0.015	1.374
0.039	-0.274	1.598			0.047	-0.212	1.632			0.045	0.114	1.620			0.035	0.304	1.599			-0.119	0.007	1.636			-0.165	-0.244	1.665			-0.177	-0.440	1.622			-0.183	-0.512	1.609			0.179	0.017	1.577			0.241	-0.017	1.374
0.039	-0.274	1.598			0.047	-0.212	1.632			0.045	0.114	1.620			0.035	0.304	1.599			-0.119	0.007	1.637			-0.165	-0.244	1.665			-0.177	-0.440	1.623			-0.183	-0.513	1.610			0.177	0.016	1.578			0.239	-0.018	1.374
0.039	-0.274	1.598			0.047	-0.213	1.632			0.045	0.114	1.620			0.035	0.304	1.599			-0.119	0.007	1.637			-0.165	-0.244	1.666			-0.177	-0.440	1.623			-0.183	-0.514	1.611			0.175	0.015	1.579			0.237	-0.018	1.374
0.039	-0.274	1.598			0.047	-0.213	1.632			0.045	0.114	1.620			0.035	0.303	1.599			-0.119	0.007	1.638			-0.164	-0.244	1.667			-0.177	-0.440	1.624			-0.183	-0.514	1.611			0.174	0.015	1.579			0.235	-0.019	1.374
0.039	-0.274	1.598			0.047	-0.213	1.633			0.045	0.114	1.620			0.035	0.303	1.599			-0.119	0.007	1.638			-0.164	-0.244	1.667			-0.176	-0.440	1.625			-0.183	-0.515	1.612			0.172	0.014	1.579			0.233	-0.020	1.375
0.039	-0.274	1.598			0.047	-0.213	1.633			0.045	0.114	1.620			0.035	0.303	1.599			-0.119	0.007	1.639			-0.164	-0.244	1.668			-0.176	-0.440	1.626			-0.182	-0.515	1.613			0.171	0.013	1.580			0.221	-0.013	1.343
0.039	-0.275	1.599			0.047	-0.213	1.633			0.044	0.114	1.621			0.035	0.303	1.599			-0.119	0.007	1.639			-0.164	-0.244	1.669			-0.176	-0.439	1.627			-0.182	-0.516	1.613			0.169	0.013	1.580			0.215	-0.011	1.330
0.039	-0.275	1.599			0.047	-0.213	1.633			0.044	0.114	1.621			0.034	0.303	1.600			-0.119	0.007	1.640			-0.164	-0.244	1.670			-0.176	-0.439	1.628			-0.182	-0.516	1.614			0.168	0.012	1.581			0.211	-0.010	1.322
0.039	-0.275	1.599			0.047	-0.213	1.633			0.044	0.114	1.621			0.034	0.303	1.600			-0.119	0.007	1.641			-0.164	-0.244	1.670			-0.176	-0.439	1.629			-0.182	-0.516	1.615			0.166	0.011	1.581			0.208	-0.009	1.317
0.039	-0.275	1.599			0.047	-0.213	1.633			0.044	0.114	1.621			0.034	0.303	1.600			-0.119	0.007	1.641			-0.164	-0.244	1.671			-0.176	-0.439	1.630			-0.182	-0.517	1.616			0.166	0.011	1.582			0.205	-0.009	1.313
0.039	-0.275	1.599			0.047	-0.213	1.634			0.044	0.114	1.621			0.034	0.303	1.600			-0.119	0.007	1.642			-0.163	-0.244	1.672			-0.176	-0.439	1.631			-0.182	-0.517	1.616			0.165	0.010	1.582			0.203	-0.008	1.310
0.039	-0.275	1.599			0.047	-0.213	1.634			0.044	0.114	1.621			0.034	0.303	1.601			-0.119	0.008	1.642			-0.163	-0.244	1.672			-0.176	-0.438	1.631			-0.182	-0.517	1.617			0.164	0.010	1.582			0.202	-0.008	1.307
0.039	-0.275	1.599			0.047	-0.213	1.634			0.044	0.114	1.622			0.033	0.303	1.601			-0.119	0.008	1.643			-0.163	-0.244	1.673			-0.176	-0.438	1.632			-0.182	-0.517	1.618			0.163	0.009	1.582			0.200	-0.008	1.305
0.039	-0.275	1.600			0.047	-0.213	1.634			0.044	0.114	1.622			0.033	0.303	1.601			-0.119	0.008	1.643			-0.163	-0.243	1.674			-0.177	-0.438	1.632			-0.182	-0.518	1.618			0.162	0.009	1.583			0.198	-0.007	1.303
0.039	-0.275	1.600			0.047	-0.213	1.634			0.044	0.114	1.622			0.033	0.303	1.602			-0.119	0.008	1.644			-0.163	-0.243	1.674			-0.177	-0.438	1.633			-0.182	-0.518	1.619			0.162	0.009	1.583			0.197	-0.007	1.301
0.039	-0.275	1.600			0.047	-0.213	1.635			0.044	0.114	1.622			0.033	0.303	1.602			-0.119	0.008	1.644			-0.163	-0.243	1.675			-0.177	-0.438	1.633			-0.182	-0.518	1.619			0.161	0.008	1.583			0.196	-0.007	1.299
0.038	-0.275	1.600			0.046	-0.213	1.635			0.044	0.114	1.623			0.032	0.303	1.602			-0.119	0.008	1.645			-0.163	-0.243	1.675			-0.177	-0.437	1.634			-0.182	-0.518	1.620			0.160	0.008	1.584			0.195	-0.007	1.298
0.038	-0.275	1.600			0.046	-0.214	1.635			0.044	0.114	1.623			0.032	0.303	1.602			-0.119	0.008	1.645			-0.163	-0.243	1.676			-0.177	-0.437	1.634			-0.182	-0.518	1.620			0.160	0.008	1.584			0.194	-0.006	1.297
0.038	-0.276	1.601			0.046	-0.214	1.635			0.044	0.115	1.623			0.032	0.303	1.603			-0.119	0.008	1.646			-0.163	-0.243	1.676			-0.177	-0.437	1.635			-0.182	-0.518	1.621			0.159	0.007	1.584			0.192	-0.006	1.295
0.038	-0.276	1.601			0.046	-0.214	1.636			0.044	0.115	1.624			0.032	0.302	1.603			-0.119	0.008	1.646			-0.163	-0.243	1.677			-0.177	-0.437	1.635			-0.182	-0.518	1.621			0.159	0.007	1.584			0.191	-0.006	1.294
0.038	-0.276	1.601			0.046	-0.214	1.636			0.043	0.115	1.624			0.032	0.302	1.604			-0.119	0.008	1.647			-0.163	-0.243	1.677			-0.178	-0.437	1.635			-0.182	-0.519	1.621			0.158	0.007	1.584			0.191	-0.006	1.293
0.038	-0.276	1.601			0.046	-0.214	1.636			0.043	0.115	1.624			0.031	0.302	1.604			-0.119	0.008	1.647			-0.163	-0.243	1.678			-0.178	-0.437	1.636			-0.182	-0.519	1.622			0.158	0.006	1.585			0.190	-0.005	1.293
0.038	-0.276	1.601			0.046	-0.214	1.636			0.043	0.115	1.624			0.031	0.302	1.604			-0.119	0.008	1.647			-0.163	-0.243	1.678			-0.178	-0.436	1.636			-0.182	-0.519	1.622			0.157	0.006	1.585			0.189	-0.005	1.292
0.037	-0.276	1.601			0.046	-0.214	1.637			0.043	0.115	1.625			0.031	0.302	1.605			-0.119	0.008	1.648			-0.163	-0.243	1.678			-0.178	-0.436	1.636			-0.182	-0.519	1.622			0.157	0.006	1.585			0.189	-0.005	1.292
0.037	-0.276	1.602			0.046	-0.214	1.637			0.043	0.115	1.625			0.031	0.302	1.605			-0.119	0.008	1.648			-0.162	-0.243	1.679			-0.179	-0.436	1.637			-0.182	-0.519	1.623			0.157	0.006	1.585			0.189	-0.005	1.292
0.037	-0.276	1.602			0.046	-0.214	1.637			0.043	0.115	1.625			0.031	0.302	1.605			-0.119	0.008	1.648			-0.162	-0.243	1.679			-0.179	-0.436	1.637			-0.182	-0.519	1.623			0.156	0.005	1.585			0.188	-0.004	1.292
0.037	-0.276	1.602			0.046	-0.214	1.637			0.043	0.115	1.626			0.031	0.302	1.605			-0.119	0.008	1.649			-0.162	-0.243	1.679			-0.179	-0.435	1.637			-0.183	-0.519	1.623			0.156	0.005	1.586			0.188	-0.004	1.292
0.037	-0.276	1.602			0.045	-0.214	1.638			0.043	0.115	1.626			0.030	0.302	1.606			-0.119	0.008	1.649			-0.162	-0.243	1.680			-0.179	-0.435	1.637			-0.183	-0.519	1.623			0.156	0.005	1.586			0.188	-0.004	1.292
0.037	-0.276	1.602			0.045	-0.215	1.638			0.043	0.115	1.626			0.030	0.302	1.606			-0.119	0.008	1.649			-0.162	-0.243	1.680			-0.180	-0.435	1.637			-0.183	-0.519	1.623			0.155	0.005	1.586			0.188	-0.004	1.292
0.037	-0.277	1.602			0.045	-0.215	1.638			0.043	0.115	1.626			0.030	0.302	1.606			-0.119	0.008	1.649			-0.162	-0.243	1.680			-0.180	-0.435	1.637			-0.183	-0.519	1.624			0.155	0.005	1.586			0.188	-0.004	1.293
0.037	-0.277	1.602			0.045	-0.215	1.638			0.043	0.115	1.627			0.030	0.302	1.606			-0.119	0.008	1.650			-0.162	-0.243	1.680			-0.180	-0.434	1.638			-0.183	-0.519	1.624			0.155	0.005	1.586			0.188	-0.003	1.293
0.036	-0.277	1.602			0.045	-0.215	1.639			0.043	0.115	1.627			0.030	0.302	1.607			-0.119	0.009	1.650			-0.162	-0.243	1.681			-0.180	-0.434	1.638			-0.183	-0.518	1.624			0.155	0.005	1.586			0.188	-0.003	1.293
0.036	-0.277	1.603			0.045	-0.215	1.639			0.043	0.116	1.627			0.030	0.302	1.607			-0.119	0.009	1.650			-0.162	-0.243	1.681			-0.180	-0.438	1.637			-0.183	-0.519	1.624			0.154	0.004	1.587			0.188	-0.003	1.294
0.036	-0.277	1.603			0.045	-0.215	1.639			0.044	0.116	1.628			0.030	0.302	1.607			-0.119	0.009	1.650			-0.162	-0.243	1.681			-0.179	-0.441	1.636			-0.183	-0.519	1.625			0.154	0.004	1.587			0.188	-0.003	1.294
0.036	-0.277	1.603			0.045	-0.215	1.639			0.044	0.117	1.628			0.030	0.302	1.607			-0.119	0.009	1.650			-0.162	-0.242	1.681			-0.179	-0.441	1.636			-0.183	-0.519	1.625			0.154	0.004	1.587			0.188	-0.003	1.294
0.036	-0.277	1.603			0.045	-0.215	1.639			0.044	0.117	1.628			0.029	0.302	1.608			-0.119	0.009	1.651			-0.162	-0.242	1.681			-0.180	-0.441	1.636			-0.183	-0.519	1.625			0.154	0.004	1.587			0.188	-0.003	1.294
0.036	-0.277	1.603			0.045	-0.215	1.640			0.044	0.118	1.628			0.029	0.302	1.608			-0.119	0.009	1.651			-0.162	-0.242	1.682			-0.180	-0.440	1.636			-0.183	-0.519	1.625			0.154	0.004	1.587			0.187	-0.003	1.294
0.036	-0.277	1.603			0.045	-0.215	1.640			0.044	0.118	1.628			0.029	0.302	1.608			-0.119	0.009	1.651			-0.162	-0.242	1.682			-0.179	-0.442	1.635			-0.183	-0.519	1.625			0.154	0.005	1.587			0.187	-0.002	1.294
0.036	-0.277	1.603			0.045	-0.215	1.640			0.044	0.119	1.628			0.029	0.303	1.608			-0.119	0.009	1.651			-0.162	-0.242	1.682			-0.179	-0.443	1.635			-0.183	-0.519	1.625			0.154	0.005	1.587			0.187	-0.002	1.294
0.035	-0.277	1.603			0.045	-0.215	1.640			0.044	0.119	1.627			0.029	0.303	1.608			-0.119	0.009	1.652			-0.162	-0.242	1.682			-0.179	-0.442	1.635			-0.183	-0.519	1.625			0.154	0.005	1.587			0.187	-0.002	1.293
0.035	-0.277	1.604			0.045	-0.215	1.640			0.043	0.120	1.627			0.029	0.303	1.609			-0.119	0.009	1.652			-0.162	-0.242	1.682			-0.179	-0.442	1.636			-0.183	-0.519	1.626			0.153	0.005	1.587			0.187	-0.002	1.293
0.035	-0.278	1.604			0.045	-0.215	1.640			0.043	0.121	1.627			0.029	0.303	1.609			-0.119	0.009	1.652			-0.162	-0.242	1.682			-0.180	-0.442	1.636			-0.183	-0.519	1.626			0.153	0.005	1.586			0.186	-0.002	1.293
0.035	-0.278	1.604			0.044	-0.215	1.640			0.043	0.121	1.626			0.029	0.303	1.609			-0.119	0.009	1.652			-0.162	-0.242	1.683			-0.180	-0.442	1.636			-0.183	-0.519	1.626			0.153	0.005	1.586			0.186	-0.002	1.293
0.034	-0.278	1.604			0.044	-0.215	1.640			0.042	0.122	1.626			0.029	0.303	1.609			-0.119	0.009	1.653			-0.162	-0.242	1.683			-0.180	-0.442	1.636			-0.183	-0.519	1.626			0.152	0.006	1.586			0.186	-0.002	1.293
0.034	-0.279	1.604			0.044	-0.215	1.640			0.042	0.122	1.626			0.028	0.303	1.609			-0.119	0.009	1.653			-0.162	-0.242	1.683			-0.180	-0.441	1.636			-0.183	-0.519	1.626			0.152	0.006	1.586			0.186	-0.002	1.293
0.034	-0.279	1.604			0.044	-0.216	1.640			0.041	0.123	1.625			0.028	0.304	1.610			-0.119	0.009	1.653			-0.162	-0.242	1.683			-0.181	-0.441	1.636			-0.183	-0.519	1.626			0.152	0.006	1.585			0.186	-0.002	1.293
0.033	-0.280	1.605			0.044	-0.216	1.640			0.041	0.123	1.625			0.028	0.304	1.610			-0.119	0.009	1.653			-0.162	-0.243	1.683			-0.181	-0.441	1.637			-0.183	-0.519	1.626			0.151	0.006	1.585			0.185	-0.002	1.293
0.033	-0.280	1.605			0.043	-0.216	1.639			0.040	0.123	1.625			0.028	0.304	1.610			-0.120	0.009	1.653			-0.162	-0.243	1.683			-0.180	-0.444	1.637			-0.183	-0.519	1.626			0.151	0.007	1.585			0.185	-0.002	1.292
0.033	-0.281	1.605			0.043	-0.216	1.639			0.040	0.124	1.624			0.028	0.304	1.610			-0.120	0.009	1.654			-0.162	-0.243	1.684			-0.180	-0.444	1.637			-0.183	-0.519	1.627			0.151	0.007	1.585			0.185	-0.001	1.292
0.032	-0.281	1.605			0.043	-0.217	1.639			0.039	0.124	1.624			0.028	0.304	1.610			-0.120	0.009	1.654			-0.162	-0.243	1.684			-0.180	-0.445	1.637			-0.183	-0.519	1.627			0.150	0.007	1.584			0.185	-0.001	1.292
0.032	-0.282	1.605			0.042	-0.217	1.639			0.039	0.125	1.624			0.028	0.305	1.610			-0.120	0.009	1.654			-0.162	-0.243	1.684			-0.181	-0.444	1.638			-0.183	-0.519	1.627			0.150	0.007	1.584			0.185	-0.001	1.292
0.032	-0.282	1.605			0.042	-0.217	1.639			0.038	0.125	1.623			0.028	0.305	1.611			-0.120	0.009	1.654			-0.162	-0.243	1.684			-0.182	-0.447	1.638			-0.183	-0.519	1.627			0.149	0.007	1.584			0.185	-0.001	1.292
0.032	-0.282	1.605			0.042	-0.217	1.638			0.037	0.125	1.623			0.028	0.305	1.611			-0.120	0.009	1.655			-0.162	-0.243	1.684			-0.182	-0.449	1.638			-0.183	-0.519	1.628			0.149	0.008	1.584			0.185	-0.001	1.292
0.031	-0.283	1.605			0.041	-0.218	1.638			0.037	0.126	1.623			0.027	0.305	1.611			-0.120	0.009	1.655			-0.162	-0.243	1.684			-0.183	-0.448	1.638			-0.183	-0.519	1.628			0.149	0.008	1.583			0.184	-0.001	1.292
0.031	-0.283	1.606			0.041	-0.218	1.638			0.036	0.126	1.622			0.027	0.305	1.611			-0.120	0.009	1.655			-0.162	-0.243	1.684			-0.183	-0.447	1.638			-0.183	-0.519	1.628			0.148	0.008	1.583			0.184	-0.001	1.292
0.031	-0.284	1.606			0.041	-0.218	1.637			0.036	0.126	1.622			0.027	0.306	1.611			-0.120	0.009	1.655			-0.162	-0.243	1.684			-0.184	-0.447	1.639			-0.183	-0.519	1.628			0.148	0.008	1.583			0.184	-0.001	1.292
0.030	-0.284	1.606			0.040	-0.218	1.637			0.035	0.126	1.622			0.027	0.306	1.611			-0.120	0.009	1.655			-0.162	-0.243	1.685			-0.184	-0.446	1.639			-0.183	-0.519	1.628			0.147	0.009	1.583			0.184	-0.001	1.292
0.030	-0.285	1.606			0.040	-0.219	1.637			0.034	0.127	1.622			0.027	0.306	1.612			-0.120	0.009	1.655			-0.162	-0.243	1.685			-0.184	-0.446	1.639			-0.183	-0.518	1.629			0.147	0.009	1.582			0.184	-0.001	1.292
0.030	-0.285	1.606			0.040	-0.219	1.636			0.034	0.127	1.621			0.027	0.306	1.612			-0.120	0.009	1.656			-0.162	-0.243	1.685			-0.184	-0.447	1.639			-0.183	-0.518	1.629			0.146	0.009	1.582			0.183	-0.001	1.292
0.030	-0.286	1.606			0.039	-0.219	1.636			0.033	0.127	1.621			0.027	0.306	1.612			-0.120	0.009	1.656			-0.162	-0.244	1.685			-0.184	-0.447	1.639			-0.183	-0.518	1.629			0.146	0.009	1.582			0.183	-0.001	1.292
0.029	-0.286	1.606			0.039	-0.220	1.636			0.032	0.127	1.621			0.027	0.307	1.612			-0.121	0.009	1.656			-0.162	-0.244	1.685			-0.185	-0.447	1.639			-0.183	-0.518	1.629			0.145	0.009	1.582			0.183	-0.001	1.292
0.029	-0.287	1.606			0.039	-0.220	1.636			0.032	0.127	1.621			0.027	0.307	1.612			-0.121	0.009	1.656			-0.162	-0.244	1.685			-0.185	-0.447	1.639			-0.183	-0.517	1.629			0.145	0.010	1.581			0.183	-0.001	1.292
0.029	-0.287	1.606			0.038	-0.220	1.635			0.031	0.128	1.620			0.027	0.307	1.612			-0.121	0.009	1.656			-0.162	-0.244	1.685			-0.185	-0.448	1.639			-0.183	-0.517	1.629			0.144	0.010	1.581			0.182	-0.001	1.292
0.029	-0.288	1.606			0.038	-0.221	1.635			0.030	0.128	1.620			0.027	0.307	1.613			-0.121	0.009	1.656			-0.162	-0.244	1.685			-0.185	-0.448	1.639			-0.183	-0.517	1.629			0.144	0.010	1.581			0.182	-0.001	1.292
0.029	-0.288	1.606			0.038	-0.221	1.635			0.029	0.128	1.620			0.027	0.307	1.613			-0.121	0.009	1.656			-0.162	-0.244	1.685			-0.185	-0.448	1.639			-0.183	-0.517	1.630			0.143	0.010	1.581			0.182	-0.001	1.292
0.028	-0.289	1.607			0.037	-0.221	1.634			0.029	0.128	1.620			0.027	0.307	1.613			-0.121	0.009	1.657			-0.162	-0.244	1.685			-0.185	-0.449	1.639			-0.183	-0.517	1.630			0.142	0.010	1.580			0.181	-0.001	1.292
0.029	-0.289	1.607			0.037	-0.221	1.634			0.028	0.128	1.620			0.027	0.308	1.613			-0.121	0.009	1.657			-0.162	-0.244	1.685			-0.185	-0.449	1.639			-0.183	-0.517	1.630			0.172	0.038	1.574			0.181	-0.001	1.292
0.029	-0.288	1.607			0.037	-0.221	1.634			0.027	0.128	1.620			0.027	0.308	1.613			-0.121	0.009	1.657			-0.162	-0.244	1.685			-0.185	-0.450	1.639			-0.183	-0.517	1.630			0.182	0.048	1.572			0.181	-0.001	1.292
0.029	-0.287	1.607			0.037	-0.220	1.634			0.026	0.128	1.620			0.027	0.308	1.613			-0.121	0.009	1.657			-0.162	-0.244	1.686			-0.184	-0.450	1.639			-0.183	-0.517	1.630			0.186	0.051	1.571			0.181	-0.001	1.292
0.029	-0.286	1.607			0.037	-0.220	1.633			0.026	0.128	1.620			0.027	0.308	1.614			-0.121	0.009	1.657			-0.162	-0.244	1.686			-0.184	-0.451	1.639			-0.183	-0.517	1.630			0.190	0.056	1.570			0.180	-0.001	1.292
0.029	-0.285	1.607			0.036	-0.219	1.633			0.025	0.128	1.620			0.027	0.308	1.614			-0.121	0.009	1.657			-0.162	-0.244	1.686			-0.184	-0.452	1.639			-0.183	-0.517	1.630			0.193	0.060	1.570			0.180	-0.001	1.292
0.029	-0.285	1.607			0.036	-0.219	1.633			0.024	0.128	1.619			0.028	0.308	1.614			-0.121	0.009	1.657			-0.162	-0.244	1.686			-0.184	-0.451	1.640			-0.183	-0.517	1.630			0.195	0.062	1.569			0.180	-0.001	1.292
0.029	-0.284	1.607			0.036	-0.218	1.633			0.024	0.128	1.619			0.028	0.308	1.614			-0.121	0.009	1.657			-0.162	-0.244	1.686			-0.184	-0.452	1.639			-0.183	-0.518	1.631			0.197	0.064	1.569			0.179	-0.001	1.293
0.030	-0.283	1.608			0.036	-0.218	1.633			0.023	0.128	1.619			0.028	0.309	1.614			-0.121	0.008	1.658			-0.162	-0.245	1.686			-0.184	-0.451	1.640			-0.183	-0.518	1.631			0.198	0.066	1.569			0.178	-0.001	1.293
0.030	-0.283	1.608			0.036	-0.217	1.632			0.022	0.128	1.619			0.028	0.309	1.614			-0.121	0.008	1.658			-0.162	-0.245	1.686			-0.184	-0.451	1.640			-0.183	-0.518	1.631			0.199	0.068	1.568			0.177	-0.001	1.293
0.030	-0.282	1.608			0.036	-0.217	1.632			0.022	0.129	1.619			0.028	0.309	1.615			-0.121	0.008	1.658			-0.162	-0.245	1.686			-0.184	-0.450	1.640			-0.183	-0.518	1.631			0.201	0.069	1.568			0.176	-0.001	1.293
0.030	-0.281	1.608			0.036	-0.216	1.632			0.021	0.129	1.619			0.028	0.309	1.615			-0.122	0.008	1.658			-0.162	-0.245	1.686			-0.184	-0.449	1.641			-0.183	-0.518	1.631			0.201	0.071	1.568			0.175	-0.001	1.293
0.030	-0.281	1.608			0.036	-0.216	1.632			0.021	0.129	1.619			0.028	0.309	1.615			-0.122	0.008	1.658			-0.162	-0.245	1.686			-0.184	-0.448	1.641			-0.183	-0.518	1.631			0.202	0.072	1.568			0.173	-0.001	1.294
0.030	-0.280	1.608			0.036	-0.215	1.632			0.020	0.129	1.619			0.029	0.309	1.615			-0.122	0.008	1.658			-0.163	-0.245	1.686			-0.184	-0.447	1.641			-0.183	-0.518	1.631			0.202	0.073	1.568			0.171	-0.001	1.295
0.030	-0.280	1.608			0.036	-0.214	1.632			0.020	0.130	1.619			0.029	0.309	1.615			-0.122	0.008	1.658			-0.163	-0.245	1.686			-0.184	-0.447	1.641			-0.183	-0.518	1.631			0.203	0.074	1.568			0.170	-0.001	1.296
0.031	-0.279	1.608			0.036	-0.214	1.632			0.021	0.131	1.619			0.029	0.309	1.615			-0.122	0.008	1.658			-0.163	-0.245	1.686			-0.185	-0.446	1.642			-0.183	-0.518	1.631			0.201	0.075	1.571			0.168	-0.001	1.298
0.031	-0.279	1.608			0.036	-0.213	1.632			0.021	0.131	1.620			0.029	0.309	1.616			-0.122	0.008	1.658			-0.163	-0.245	1.686			-0.185	-0.445	1.642			-0.183	-0.518	1.631			0.189	0.062	1.578			0.165	-0.002	1.299
0.031	-0.279	1.608			0.036	-0.213	1.632			0.021	0.132	1.620			0.029	0.309	1.616			-0.122	0.008	1.658			-0.163	-0.245	1.686			-0.185	-0.445	1.642			-0.183	-0.518	1.631			0.183	0.054	1.581			0.163	-0.002	1.301
0.031	-0.279	1.608			0.036	-0.213	1.632			0.021	0.132	1.620			0.029	0.309	1.616			-0.122	0.008	1.659			-0.163	-0.245	1.687			-0.185	-0.444	1.642			-0.183	-0.518	1.631			0.181	0.056	1.583			0.160	-0.002	1.303
0.031	-0.278	1.608			0.036	-0.213	1.632			0.022	0.133	1.620			0.029	0.309	1.616			-0.122	0.008	1.659			-0.163	-0.245	1.687			-0.185	-0.444	1.642			-0.183	-0.518	1.631			0.179	0.057	1.585			0.158	-0.002	1.305
0.031	-0.278	1.609			0.036	-0.212	1.632			0.022	0.134	1.620			0.030	0.309	1.616			-0.122	0.008	1.659			-0.163	-0.245	1.687			-0.185	-0.444	1.642			-0.183	-0.518	1.632			0.177	0.058	1.587			0.156	-0.002	1.307
0.031	-0.278	1.609			0.036	-0.212	1.632			0.023	0.134	1.620			0.030	0.309	1.616			-0.122	0.008	1.659			-0.163	-0.246	1.687			-0.185	-0.444	1.643			-0.183	-0.518	1.632			0.176	0.060	1.588			0.154	-0.002	1.308
0.031	-0.278	1.609			0.036	-0.212	1.632			0.023	0.135	1.621			0.030	0.309	1.616			-0.122	0.007	1.659			-0.163	-0.246	1.687			-0.185	-0.443	1.643			-0.183	-0.517	1.632			0.175	0.061	1.589			0.152	-0.002	1.310
0.031	-0.278	1.609			0.036	-0.212	1.632			0.024	0.136	1.621			0.030	0.309	1.616			-0.122	0.007	1.659			-0.163	-0.246	1.687			-0.185	-0.443	1.643			-0.183	-0.517	1.632			0.174	0.062	1.590			0.150	-0.001	1.311
0.031	-0.278	1.609			0.036	-0.211	1.632			0.025	0.137	1.621			0.030	0.309	1.617			-0.123	0.007	1.660			-0.163	-0.246	1.687			-0.185	-0.443	1.643			-0.183	-0.516	1.632			0.173	0.063	1.591			0.149	-0.001	1.313
0.031	-0.278	1.609			0.036	-0.211	1.632			0.026	0.138	1.621			0.030	0.309	1.617			-0.123	0.006	1.660			-0.164	-0.246	1.687			-0.185	-0.443	1.643			-0.183	-0.516	1.632			0.172	0.063	1.592			0.147	-0.001	1.314
0.031	-0.277	1.609			0.036	-0.211	1.632			0.026	0.139	1.621			0.030	0.309	1.617			-0.123	0.006	1.660			-0.164	-0.247	1.687			-0.185	-0.443	1.643			-0.183	-0.517	1.632			0.171	0.064	1.593			0.145	-0.001	1.315
0.031	-0.277	1.609			0.036	-0.211	1.632			0.027	0.140	1.621			0.030	0.309	1.617			-0.123	0.005	1.660			-0.164	-0.247	1.687			-0.185	-0.442	1.643			-0.183	-0.517	1.632			0.170	0.065	1.594			0.144	-0.001	1.316
0.031	-0.277	1.609			0.036	-0.210	1.632			0.029	0.141	1.621			0.030	0.310	1.617			-0.123	0.005	1.661			-0.164	-0.247	1.687			-0.185	-0.442	1.643			-0.184	-0.517	1.632			0.169	0.066	1.594			0.143	-0.001	1.317
0.031	-0.277	1.609			0.036	-0.210	1.632			0.030	0.142	1.621			0.030	0.310	1.617			-0.123	0.004	1.661			-0.164	-0.247	1.688			-0.186	-0.442	1.644			-0.184	-0.517	1.633			0.169	0.066	1.595			0.141	-0.001	1.318
0.031	-0.277	1.609			0.036	-0.210	1.632			0.031	0.142	1.621			0.030	0.310	1.617			-0.124	0.003	1.661			-0.164	-0.247	1.688			-0.186	-0.442	1.644			-0.184	-0.518	1.633			0.168	0.067	1.596			0.140	-0.001	1.319
0.032	-0.277	1.609			0.037	-0.210	1.632			0.032	0.143	1.621			0.030	0.310	1.617			-0.124	0.002	1.661			-0.164	-0.247	1.688			-0.186	-0.442	1.644			-0.184	-0.518	1.633			0.167	0.067	1.596			0.139	-0.001	1.319
0.032	-0.277	1.609			0.037	-0.210	1.632			0.033	0.144	1.621			0.030	0.310	1.618			-0.124	0.002	1.661			-0.165	-0.248	1.688			-0.186	-0.442	1.644			-0.184	-0.518	1.632			0.167	0.068	1.596			0.138	-0.001	1.320
0.032	-0.277	1.609			0.037	-0.209	1.632			0.034	0.145	1.621			0.030	0.310	1.618			-0.124	0.001	1.661			-0.165	-0.248	1.688			-0.186	-0.442	1.644			-0.184	-0.517	1.633			0.166	0.068	1.597			0.137	-0.001	1.321
0.032	-0.277	1.609			0.037	-0.209	1.632			0.035	0.145	1.621			0.030	0.310	1.618			-0.124	0.000	1.661			-0.165	-0.248	1.688			-0.186	-0.442	1.644			-0.185	-0.517	1.633			0.166	0.069	1.597			0.136	-0.001	1.321
0.032	-0.276	1.609			0.037	-0.209	1.632			0.036	0.146	1.621			0.030	0.310	1.618			-0.124	-0.000	1.661			-0.165	-0.248	1.688			-0.186	-0.441	1.644			-0.185	-0.516	1.633			0.165	0.069	1.598			0.135	-0.001	1.322
0.032	-0.276	1.609			0.037	-0.209	1.632			0.037	0.146	1.621			0.030	0.310	1.618			-0.124	-0.001	1.661			-0.165	-0.248	1.688			-0.186	-0.441	1.644			-0.185	-0.515	1.633			0.164	0.067	1.598			0.134	-0.001	1.322
0.032	-0.276	1.609			0.037	-0.209	1.632			0.037	0.146	1.621			0.030	0.310	1.618			-0.124	-0.002	1.661			-0.165	-0.248	1.688			-0.186	-0.441	1.644			-0.185	-0.515	1.633			0.164	0.067	1.598			0.133	-0.001	1.322
0.032	-0.276	1.609			0.038	-0.209	1.632			0.038	0.147	1.622			0.030	0.310	1.619			-0.124	-0.002	1.662			-0.165	-0.248	1.688			-0.186	-0.441	1.644			-0.185	-0.514	1.633			0.163	0.067	1.599			0.132	-0.001	1.323
0.032	-0.276	1.609			0.038	-0.209	1.632			0.039	0.147	1.622			0.030	0.310	1.619			-0.124	-0.003	1.662			-0.165	-0.249	1.688			-0.186	-0.441	1.644			-0.185	-0.514	1.633			0.162	0.066	1.599			0.132	-0.002	1.323
0.032	-0.276	1.609			0.038	-0.209	1.632			0.039	0.147	1.622			0.030	0.310	1.619			-0.125	-0.003	1.662			-0.166	-0.249	1.688			-0.186	-0.441	1.644			-0.185	-0.514	1.634			0.162	0.065	1.599			0.131	-0.002	1.323
0.032	-0.276	1.609			0.038	-0.209	1.632			0.040	0.147	1.622			0.030	0.310	1.619			-0.125	-0.003	1.662			-0.166	-0.249	1.688			-0.186	-0.441	1.644			-0.185	-0.513	1.634			0.161	0.065	1.599			0.130	-0.002	1.323
0.032	-0.276	1.609			0.038	-0.209	1.632			0.040	0.147	1.622			0.030	0.310	1.619			-0.125	-0.004	1.662			-0.166	-0.249	1.688			-0.186	-0.441	1.644			-0.185	-0.513	1.634			0.161	0.065	1.599			0.130	-0.002	1.323
0.032	-0.276	1.610			0.038	-0.209	1.632			0.041	0.147	1.622			0.030	0.310	1.620			-0.125	-0.004	1.662			-0.166	-0.249	1.688			-0.186	-0.441	1.644			-0.185	-0.512	1.634			0.160	0.065	1.599			0.129	-0.003	1.324
0.032	-0.276	1.610			0.038	-0.209	1.632			0.041	0.147	1.623			0.030	0.309	1.620			-0.125	-0.004	1.662			-0.166	-0.249	1.689			-0.186	-0.441	1.644			-0.185	-0.512	1.634			0.160	0.066	1.599			0.129	-0.003	1.324
0.032	-0.277	1.610			0.039	-0.209	1.632			0.042	0.147	1.623			0.030	0.309	1.620			-0.125	-0.005	1.662			-0.166	-0.249	1.689			-0.187	-0.441	1.644			-0.185	-0.512	1.634			0.160	0.066	1.600			0.128	-0.003	1.324
0.033	-0.277	1.610			0.039	-0.209	1.632			0.042	0.147	1.623			0.030	0.309	1.620			-0.125	-0.005	1.662			-0.166	-0.249	1.689			-0.187	-0.441	1.644			-0.185	-0.511	1.634			0.159	0.066	1.600			0.128	-0.003	1.324
0.033	-0.277	1.610			0.039	-0.209	1.633			0.043	0.147	1.623			0.030	0.309	1.621			-0.126	-0.005	1.663			-0.166	-0.249	1.689			-0.187	-0.441	1.644			-0.185	-0.511	1.634			0.159	0.066	1.600			0.128	-0.003	1.324
0.033	-0.277	1.610			0.039	-0.209	1.633			0.043	0.147	1.623			0.029	0.309	1.621			-0.126	-0.006	1.663			-0.167	-0.250	1.689			-0.187	-0.441	1.645			-0.185	-0.511	1.634			0.159	0.066	1.600			0.127	-0.003	1.325
0.033	-0.277	1.610			0.039	-0.209	1.633			0.043	0.147	1.623			0.029	0.309	1.621			-0.126	-0.006	1.663			-0.167	-0.250	1.689			-0.187	-0.441	1.645			-0.185	-0.511	1.634			0.159	0.066	1.600			0.127	-0.004	1.325
0.033	-0.277	1.610			0.039	-0.209	1.633			0.044	0.147	1.624			0.029	0.309	1.621			-0.126	-0.006	1.663			-0.167	-0.250	1.689			-0.187	-0.441	1.645			-0.185	-0.510	1.634			0.158	0.066	1.600			0.127	-0.004	1.325
0.033	-0.277	1.610			0.040	-0.209	1.633			0.044	0.147	1.624			0.029	0.309	1.621			-0.126	-0.006	1.663			-0.167	-0.250	1.689			-0.187	-0.441	1.645			-0.185	-0.510	1.635			0.158	0.067	1.600			0.126	-0.004	1.325
0.033	-0.277	1.610			0.040	-0.209	1.633			0.044	0.147	1.624			0.029	0.309	1.621			-0.126	-0.006	1.663			-0.167	-0.250	1.689			-0.187	-0.441	1.645			-0.186	-0.511	1.635			0.158	0.067	1.600			0.126	-0.004	1.325
0.033	-0.277	1.610			0.040	-0.209	1.633			0.044	0.147	1.624			0.029	0.309	1.622			-0.126	-0.007	1.663			-0.167	-0.250	1.689			-0.187	-0.441	1.645			-0.186	-0.511	1.635			0.158	0.067	1.600			0.126	-0.004	1.325
0.033	-0.277	1.610			0.040	-0.209	1.633			0.045	0.147	1.624			0.029	0.309	1.622			-0.126	-0.007	1.663			-0.167	-0.250	1.689			-0.187	-0.440	1.645			-0.186	-0.511	1.635			0.157	0.067	1.600			0.125	-0.004	1.325
0.033	-0.277	1.610			0.040	-0.209	1.634			0.045	0.147	1.624			0.029	0.309	1.622			-0.126	-0.007	1.663			-0.167	-0.250	1.689			-0.187	-0.440	1.645			-0.186	-0.511	1.635			0.157	0.067	1.600			0.125	-0.004	1.325
0.033	-0.277	1.610			0.040	-0.209	1.634			0.045	0.147	1.624			0.029	0.309	1.622			-0.126	-0.007	1.663			-0.167	-0.250	1.689			-0.187	-0.440	1.645			-0.186	-0.511	1.635			0.157	0.067	1.600			0.125	-0.004	1.325
0.033	-0.277	1.610			0.040	-0.209	1.634			0.045	0.147	1.624			0.029	0.309	1.622			-0.126	-0.007	1.663			-0.167	-0.250	1.689			-0.187	-0.440	1.645			-0.186	-0.510	1.635			0.157	0.068	1.600			0.125	-0.003	1.325
0.033	-0.277	1.610			0.040	-0.209	1.634			0.045	0.146	1.625			0.029	0.309	1.622			-0.126	-0.007	1.663			-0.168	-0.250	1.689			-0.187	-0.440	1.645			-0.186	-0.510	1.635			0.157	0.068	1.600			0.126	-0.003	1.325
0.033	-0.277	1.610			0.041	-0.209	1.634			0.045	0.146	1.625			0.029	0.308	1.622			-0.127	-0.007	1.663			-0.168	-0.250	1.689			-0.187	-0.440	1.645			-0.186	-0.510	1.635			0.158	0.066	1.600			0.126	-0.004	1.325
0.033	-0.277	1.610			0.041	-0.209	1.634			0.045	0.146	1.625			0.029	0.308	1.623			-0.127	-0.007	1.663			-0.168	-0.250	1.689			-0.187	-0.440	1.645			-0.186	-0.510	1.635			0.158	0.065	1.599			0.128	-0.004	1.324
0.033	-0.277	1.610			0.041	-0.209	1.634			0.044	0.145	1.626			0.029	0.308	1.623			-0.127	-0.006	1.663			-0.168	-0.250	1.689			-0.187	-0.440	1.645			-0.186	-0.510	1.635			0.159	0.065	1.599			0.129	-0.004	1.324
0.033	-0.277	1.610			0.041	-0.209	1.635			0.043	0.144	1.626			0.029	0.308	1.623			-0.127	-0.006	1.664			-0.168	-0.250	1.689			-0.187	-0.440	1.645			-0.186	-0.510	1.635			0.159	0.065	1.599			0.131	-0.004	1.324
0.033	-0.277	1.610			0.041	-0.209	1.635			0.042	0.144	1.626			0.029	0.308	1.623			-0.127	-0.005	1.664			-0.168	-0.250	1.689			-0.187	-0.440	1.645			-0.186	-0.510	1.635			0.159	0.065	1.599			0.132	-0.004	1.323
0.033	-0.277	1.610			0.041	-0.209	1.635			0.041	0.143	1.627			0.029	0.308	1.623			-0.127	-0.005	1.664			-0.168	-0.251	1.689			-0.187	-0.440	1.645			-0.186	-0.510	1.635			0.160	0.065	1.599			0.135	-0.004	1.323
0.033	-0.277	1.610			0.041	-0.209	1.635			0.039	0.142	1.627			0.029	0.308	1.623			-0.127	-0.004	1.664			-0.168	-0.250	1.689			-0.187	-0.440	1.645			-0.186	-0.509	1.635			0.161	0.062	1.598			0.137	-0.004	1.321
0.033	-0.277	1.610			0.041	-0.209	1.635			0.038	0.141	1.627			0.029	0.308	1.623			-0.127	-0.003	1.664			-0.168	-0.250	1.689			-0.187	-0.440	1.645			-0.186	-0.509	1.635			0.163	0.063	1.598			0.140	-0.004	1.322
0.033	-0.277	1.610			0.041	-0.209	1.636			0.036	0.140	1.627			0.029	0.308	1.623			-0.127	-0.003	1.664			-0.168	-0.250	1.689			-0.187	-0.440	1.645			-0.186	-0.509	1.635			0.164	0.064	1.598			0.143	-0.003	1.322
0.033	-0.277	1.610			0.041	-0.209	1.636			0.034	0.139	1.628			0.029	0.308	1.623			-0.127	-0.002	1.664			-0.168	-0.250	1.689			-0.187	-0.443	1.644			-0.186	-0.510	1.635			0.166	0.065	1.598			0.145	-0.003	1.322
0.033	-0.277	1.610			0.041	-0.209	1.636			0.032	0.138	1.628			0.029	0.308	1.624			-0.127	-0.002	1.663			-0.168	-0.250	1.689			-0.187	-0.445	1.643			-0.186	-0.511	1.635			0.167	0.066	1.598			0.148	-0.003	1.322
0.033	-0.277	1.610			0.041	-0.209	1.636			0.030	0.136	1.628			0.029	0.308	1.624			-0.127	-0.001	1.663			-0.168	-0.250	1.689			-0.186	-0.448	1.642			-0.186	-0.513	1.635			0.168	0.066	1.598			0.152	-0.002	1.321
0.033	-0.276	1.610			0.041	-0.209	1.636			0.028	0.135	1.628			0.029	0.308	1.624			-0.127	-0.001	1.663			-0.168	-0.250	1.689			-0.186	-0.449	1.641			-0.186	-0.513	1.635			0.169	0.067	1.597			0.155	-0.002	1.320
0.033	-0.276	1.610			0.041	-0.209	1.636			0.027	0.134	1.628			0.029	0.308	1.624			-0.126	-0.000	1.663			-0.168	-0.250	1.689			-0.185	-0.451	1.640			-0.186	-0.514	1.634			0.170	0.067	1.597			0.158	-0.002	1.320
0.033	-0.276	1.611			0.041	-0.209	1.637			0.026	0.133	1.628			0.029	0.308	1.624			-0.126	0.000	1.663			-0.168	-0.250	1.689			-0.185	-0.453	1.640			-0.186	-0.515	1.634			0.171	0.068	1.596			0.161	-0.002	1.319
0.033	-0.276	1.611			0.040	-0.209	1.637			0.024	0.132	1.628			0.029	0.308	1.624			-0.126	0.001	1.663			-0.168	-0.250	1.689			-0.185	-0.454	1.639			-0.186	-0.516	1.634			0.172	0.068	1.596			0.164	-0.002	1.318
0.033	-0.276	1.611			0.040	-0.209	1.637			0.023	0.131	1.629			0.029	0.308	1.624			-0.126	0.001	1.663			-0.168	-0.250	1.689			-0.184	-0.455	1.639			-0.187	-0.517	1.634			0.173	0.068	1.596			0.166	-0.002	1.318
0.033	-0.276	1.611			0.040	-0.209	1.637			0.023	0.130	1.629			0.029	0.309	1.624			-0.126	0.002	1.663			-0.168	-0.250	1.689			-0.184	-0.456	1.638			-0.186	-0.518	1.634			0.174	0.069	1.595			0.168	-0.002	1.317
0.033	-0.276	1.611			0.040	-0.209	1.637			0.022	0.130	1.629			0.029	0.309	1.624			-0.126	0.002	1.663			-0.168	-0.250	1.689			-0.183	-0.455	1.637			-0.186	-0.517	1.634			0.175	0.069	1.595			0.170	-0.002	1.317
0.033	-0.276	1.611			0.040	-0.209	1.637			0.021	0.129	1.629			0.029	0.309	1.624			-0.126	0.002	1.663			-0.168	-0.250	1.688			-0.183	-0.455	1.637			-0.186	-0.517	1.634			0.176	0.069	1.594			0.172	-0.002	1.316
0.033	-0.276	1.611			0.040	-0.209	1.637			0.021	0.128	1.629			0.029	0.309	1.624			-0.126	0.003	1.662			-0.168	-0.249	1.688			-0.183	-0.456	1.636			-0.186	-0.518	1.633			0.177	0.069	1.594			0.174	-0.002	1.316
0.033	-0.276	1.611			0.040	-0.209	1.637			0.020	0.128	1.629			0.029	0.309	1.624			-0.126	0.003	1.662			-0.168	-0.249	1.688			-0.182	-0.456	1.636			-0.186	-0.518	1.633			0.178	0.069	1.593			0.175	-0.002	1.315
0.033	-0.276	1.611			0.040	-0.209	1.638			0.020	0.127	1.629			0.030	0.309	1.624			-0.126	0.003	1.662			-0.168	-0.249	1.688			-0.182	-0.456	1.635			-0.186	-0.517	1.633			0.179	0.069	1.593			0.177	-0.002	1.315
0.034	-0.275	1.611			0.040	-0.209	1.638			0.019	0.126	1.629			0.030	0.309	1.624			-0.126	0.004	1.662			-0.168	-0.249	1.688			-0.182	-0.454	1.635			-0.186	-0.517	1.633			0.180	0.070	1.592			0.178	-0.002	1.314
0.034	-0.275	1.611			0.040	-0.209	1.638			0.019	0.126	1.629			0.030	0.309	1.624			-0.126	0.004	1.662			-0.168	-0.249	1.687			-0.182	-0.453	1.634			-0.186	-0.516	1.632			0.181	0.070	1.592			0.179	-0.002	1.314
0.034	-0.275	1.611			0.040	-0.209	1.638			0.019	0.125	1.629			0.030	0.309	1.624			-0.126	0.004	1.661			-0.168	-0.249	1.687			-0.181	-0.451	1.634			-0.186	-0.516	1.632			0.182	0.070	1.592			0.180	-0.002	1.314
0.034	-0.275	1.611			0.040	-0.209	1.638			0.019	0.125	1.629			0.030	0.309	1.624			-0.125	0.005	1.661			-0.168	-0.249	1.687			-0.181	-0.450	1.634			-0.185	-0.515	1.631			0.183	0.070	1.591			0.181	-0.003	1.313
0.034	-0.275	1.611			0.040	-0.209	1.638			0.019	0.124	1.629			0.030	0.309	1.624			-0.125	0.005	1.661			-0.168	-0.248	1.686			-0.181	-0.450	1.633			-0.185	-0.515	1.631			0.184	0.070	1.591			0.182	-0.003	1.313
0.034	-0.274	1.611			0.040	-0.209	1.638			0.019	0.124	1.629			0.030	0.309	1.624			-0.125	0.005	1.661			-0.168	-0.248	1.686			-0.181	-0.450	1.633			-0.185	-0.515	1.631			0.185	0.070	1.591			0.183	-0.003	1.313
0.034	-0.274	1.611			0.040	-0.208	1.638			0.019	0.123	1.628			0.030	0.309	1.624			-0.125	0.006	1.661			-0.167	-0.248	1.686			-0.180	-0.450	1.632			-0.185	-0.515	1.630			0.186	0.070	1.590			0.184	-0.003	1.313
0.034	-0.274	1.611			0.040	-0.208	1.638			0.019	0.123	1.628			0.030	0.309	1.624			-0.125	0.006	1.660			-0.167	-0.248	1.686			-0.180	-0.449	1.632			-0.185	-0.514	1.630			0.187	0.070	1.590			0.185	-0.003	1.312
0.034	-0.274	1.611			0.040	-0.208	1.638			0.019	0.122	1.628			0.031	0.310	1.624			-0.125	0.006	1.660			-0.167	-0.248	1.685			-0.180	-0.449	1.632			-0.185	-0.514	1.630			0.188	0.070	1.590			0.186	-0.003	1.312
0.034	-0.273	1.611			0.040	-0.208	1.638			0.019	0.122	1.628			0.031	0.310	1.624			-0.125	0.006	1.660			-0.167	-0.248	1.685			-0.179	-0.448	1.631			-0.184	-0.513	1.629			0.189	0.070	1.589			0.187	-0.003	1.312
0.034	-0.273	1.611			0.040	-0.208	1.638			0.019	0.121	1.628			0.031	0.310	1.624			-0.125	0.007	1.660			-0.167	-0.247	1.685			-0.179	-0.448	1.631			-0.184	-0.513	1.629			0.189	0.070	1.589			0.188	-0.003	1.312
0.035	-0.273	1.611			0.040	-0.208	1.638			0.019	0.121	1.628			0.031	0.310	1.624			-0.125	0.007	1.659			-0.167	-0.247	1.684			-0.179	-0.447	1.631			-0.184	-0.512	1.628			0.190	0.070	1.589			0.189	-0.003	1.311
0.035	-0.273	1.611			0.040	-0.208	1.638			0.020	0.121	1.628			0.032	0.310	1.624			-0.124	0.007	1.659			-0.167	-0.247	1.684			-0.179	-0.446	1.630			-0.184	-0.512	1.628			0.191	0.070	1.589			0.189	-0.003	1.311
0.035	-0.272	1.611			0.040	-0.208	1.638			0.020	0.120	1.628			0.032	0.310	1.624			-0.124	0.007	1.659			-0.167	-0.247	1.684			-0.179	-0.446	1.630			-0.184	-0.511	1.627			0.192	0.070	1.588			0.190	-0.003	1.311
0.035	-0.272	1.611			0.040	-0.208	1.638			0.020	0.120	1.628			0.032	0.310	1.624			-0.124	0.007	1.658			-0.167	-0.247	1.683			-0.179	-0.445	1.630			-0.184	-0.511	1.627			0.192	0.070	1.588			0.191	-0.003	1.311
0.035	-0.272	1.611			0.040	-0.208	1.639			0.021	0.120	1.628			0.032	0.310	1.624			-0.124	0.008	1.658			-0.167	-0.247	1.683			-0.178	-0.445	1.630			-0.183	-0.511	1.627			0.193	0.070	1.588			0.192	-0.003	1.311
0.035	-0.272	1.611			0.040	-0.208	1.639			0.021	0.119	1.628			0.033	0.310	1.624			-0.124	0.008	1.658			-0.166	-0.246	1.683			-0.178	-0.444	1.629			-0.183	-0.510	1.626			0.193	0.070	1.588			0.192	-0.003	1.311
0.035	-0.271	1.611			0.041	-0.208	1.639			0.021	0.119	1.628			0.033	0.310	1.623			-0.124	0.008	1.658			-0.166	-0.246	1.682			-0.178	-0.444	1.629			-0.183	-0.510	1.626			0.194	0.070	1.588			0.193	-0.003	1.311
0.035	-0.271	1.611			0.041	-0.208	1.639			0.022	0.119	1.628			0.033	0.310	1.623			-0.124	0.008	1.657			-0.166	-0.246	1.682			-0.178	-0.444	1.629			-0.183	-0.510	1.625			0.195	0.070	1.588			0.193	-0.003	1.311
0.036	-0.271	1.611			0.041	-0.207	1.639			0.022	0.119	1.628			0.033	0.311	1.623			-0.123	0.008	1.657			-0.166	-0.246	1.682			-0.178	-0.444	1.628			-0.183	-0.510	1.625			0.195	0.070	1.587			0.194	-0.004	1.311
0.036	-0.271	1.611			0.041	-0.207	1.639			0.023	0.118	1.628			0.034	0.311	1.623			-0.123	0.008	1.657			-0.166	-0.246	1.681			-0.178	-0.444	1.628			-0.183	-0.510	1.625			0.196	0.070	1.587			0.194	-0.004	1.310
0.036	-0.270	1.611			0.041	-0.207	1.639			0.023	0.118	1.628			0.034	0.311	1.623			-0.123	0.009	1.657			-0.166	-0.246	1.681			-0.178	-0.444	1.628			-0.183	-0.509	1.624			0.196	0.070	1.587			0.195	-0.004	1.310
0.036	-0.270	1.611			0.041	-0.207	1.639			0.023	0.118	1.628			0.034	0.311	1.623			-0.123	0.009	1.656			-0.166	-0.246	1.681			-0.178	-0.443	1.628			-0.183	-0.509	1.624			0.197	0.070	1.587			0.195	-0.004	1.310
0.036	-0.270	1.611			0.041	-0.207	1.639			0.024	0.118	1.628			0.034	0.311	1.623			-0.123	0.009	1.656			-0.166	-0.246	1.681			-0.177	-0.443	1.628			-0.182	-0.509	1.624			0.197	0.070	1.587			0.196	-0.004	1.310
0.036	-0.270	1.611			0.041	-0.207	1.639			0.024	0.118	1.628			0.034	0.311	1.623			-0.123	0.009	1.656			-0.166	-0.246	1.680			-0.177	-0.442	1.627			-0.182	-0.509	1.623			0.197	0.070	1.587			0.196	-0.004	1.310
0.036	-0.269	1.611			0.041	-0.207	1.639			0.024	0.117	1.628			0.035	0.311	1.623			-0.123	0.009	1.656			-0.166	-0.245	1.680			-0.177	-0.442	1.627			-0.182	-0.508	1.623			0.198	0.070	1.587			0.196	-0.004	1.310
0.037	-0.269	1.611			0.041	-0.207	1.639			0.025	0.117	1.628			0.035	0.311	1.622			-0.123	0.009	1.655			-0.166	-0.245	1.680			-0.177	-0.442	1.627			-0.182	-0.508	1.623			0.198	0.070	1.587			0.197	-0.004	1.310
0.037	-0.269	1.611			0.041	-0.207	1.639			0.025	0.117	1.628			0.035	0.311	1.622			-0.122	0.009	1.655			-0.165	-0.245	1.679			-0.177	-0.441	1.627			-0.182	-0.508	1.623			0.199	0.070	1.586			0.197	-0.004	1.310
0.037	-0.269	1.611			0.041	-0.207	1.639			0.026	0.117	1.628			0.035	0.311	1.622			-0.122	0.009	1.655			-0.165	-0.245	1.679			-0.177	-0.441	1.627			-0.182	-0.508	1.622			0.199	0.070	1.586			0.197	-0.004	1.310
0.037	-0.269	1.611			0.041	-0.206	1.639			0.026	0.117	1.628			0.035	0.311	1.622			-0.122	0.009	1.655			-0.165	-0.245	1.679			-0.177	-0.440	1.627			-0.182	-0.508	1.622			0.199	0.070	1.586			0.198	-0.004	1.310
0.037	-0.268	1.611			0.042	-0.206	1.639			0.026	0.117	1.628			0.035	0.311	1.622			-0.122	0.009	1.654			-0.165	-0.245	1.679			-0.177	-0.440	1.626			-0.182	-0.508	1.622			0.200	0.070	1.586			0.198	-0.004	1.310
0.037	-0.268	1.611			0.042	-0.206	1.639			0.027	0.117	1.628			0.036	0.311	1.622			-0.122	0.009	1.654			-0.165	-0.245	1.678			-0.177	-0.441	1.626			-0.182	-0.508	1.622			0.200	0.070	1.586			0.198	-0.004	1.310
0.037	-0.268	1.611			0.042	-0.206	1.639			0.027	0.117	1.628			0.036	0.311	1.622			-0.122	0.009	1.654			-0.165	-0.245	1.678			-0.177	-0.441	1.626			-0.182	-0.508	1.621			0.200	0.070	1.586			0.198	-0.004	1.310
0.038	-0.268	1.611			0.042	-0.206	1.639			0.028	0.117	1.628			0.036	0.311	1.622			-0.122	0.010	1.654			-0.165	-0.245	1.678			-0.177	-0.441	1.626			-0.182	-0.507	1.621			0.201	0.070	1.586			0.199	-0.004	1.310
0.038	-0.267	1.611			0.042	-0.206	1.639			0.029	0.117	1.628			0.036	0.311	1.621			-0.122	0.010	1.653			-0.165	-0.245	1.678			-0.177	-0.441	1.625			-0.182	-0.507	1.621			0.201	0.069	1.586			0.199	-0.004	1.310
0.038	-0.267	1.611			0.042	-0.205	1.639			0.029	0.117	1.628			0.036	0.311	1.621			-0.122	0.010	1.653			-0.165	-0.245	1.678			-0.177	-0.440	1.625			-0.182	-0.507	1.621			0.202	0.069	1.586			0.199	-0.004	1.310
0.038	-0.267	1.610			0.043	-0.205	1.639			0.030	0.117	1.628			0.036	0.311	1.621			-0.121	0.010	1.653			-0.165	-0.245	1.677			-0.177	-0.440	1.625			-0.181	-0.507	1.620			0.202	0.069	1.586			0.200	-0.004	1.310
0.038	-0.266	1.610			0.043	-0.205	1.639			0.031	0.117	1.628			0.037	0.311	1.621			-0.121	0.010	1.653			-0.165	-0.244	1.677			-0.176	-0.440	1.625			-0.181	-0.507	1.620			0.203	0.069	1.586			0.201	-0.004	1.310
0.039	-0.266	1.610			0.043	-0.204	1.639			0.032	0.117	1.628			0.037	0.311	1.621			-0.121	0.010	1.652			-0.165	-0.244	1.677			-0.176	-0.440	1.625			-0.181	-0.507	1.620			0.204	0.069	1.586			0.202	-0.004	1.310
0.039	-0.265	1.610			0.043	-0.204	1.639			0.033	0.117	1.628			0.037	0.311	1.621			-0.121	0.010	1.652			-0.165	-0.244	1.677			-0.176	-0.440	1.625			-0.181	-0.507	1.620			0.204	0.069	1.586			0.203	-0.003	1.310
0.039	-0.265	1.610			0.044	-0.204	1.639			0.034	0.117	1.628			0.037	0.311	1.621			-0.121	0.010	1.652			-0.164	-0.244	1.677			-0.176	-0.440	1.625			-0.181	-0.507	1.620			0.205	0.069	1.586			0.204	-0.003	1.310
0.040	-0.264	1.610			0.044	-0.203	1.640			0.035	0.117	1.629			0.037	0.311	1.621			-0.121	0.010	1.652			-0.164	-0.244	1.676			-0.176	-0.439	1.625			-0.181	-0.507	1.619			0.205	0.069	1.586			0.208	-0.003	1.311
0.040	-0.264	1.610			0.044	-0.203	1.640			0.035	0.117	1.629			0.037	0.311	1.620			-0.121	0.010	1.651			-0.164	-0.244	1.676			-0.176	-0.439	1.624			-0.181	-0.507	1.619			0.206	0.069	1.586			0.211	-0.003	1.312
0.040	-0.263	1.610			0.045	-0.203	1.640			0.036	0.117	1.629			0.037	0.311	1.620			-0.120	0.010	1.651			-0.164	-0.244	1.676			-0.176	-0.439	1.624			-0.181	-0.507	1.619			0.206	0.069	1.586			0.212	-0.003	1.312
0.040	-0.263	1.610			0.045	-0.202	1.640			0.036	0.117	1.629			0.037	0.311	1.620			-0.120	0.010	1.650			-0.164	-0.244	1.676			-0.176	-0.438	1.624			-0.181	-0.507	1.619			0.207	0.069	1.587			0.215	-0.003	1.312
0.041	-0.262	1.610			0.045	-0.202	1.640			0.037	0.117	1.629			0.038	0.311	1.620			-0.120	0.010	1.650			-0.164	-0.244	1.675			-0.176	-0.438	1.624			-0.181	-0.507	1.619			0.207	0.069	1.587			0.217	-0.003	1.312
0.041	-0.262	1.610			0.046	-0.202	1.640			0.038	0.117	1.629			0.038	0.311	1.620			-0.120	0.010	1.650			-0.164	-0.244	1.675			-0.176	-0.438	1.624			-0.181	-0.507	1.618			0.208	0.069	1.587			0.219	-0.003	1.313
0.041	-0.261	1.610			0.046	-0.201	1.640			0.038	0.117	1.629			0.038	0.311	1.620			-0.120	0.010	1.649			-0.164	-0.244	1.675			-0.176	-0.437	1.624			-0.181	-0.507	1.618			0.208	0.069	1.587			0.220	-0.003	1.313
0.042	-0.261	1.610			0.046	-0.201	1.640			0.039	0.117	1.629			0.038	0.311	1.619			-0.119	0.009	1.649			-0.164	-0.244	1.674			-0.176	-0.439	1.622			-0.181	-0.507	1.617			0.209	0.069	1.587			0.222	-0.003	1.313
0.042	-0.261	1.610			0.046	-0.201	1.641			0.039	0.117	1.630			0.038	0.311	1.619			-0.119	0.009	1.648			-0.164	-0.244	1.674			-0.176	-0.439	1.622			-0.181	-0.507	1.617			0.209	0.069	1.587			0.223	-0.003	1.313
0.042	-0.260	1.610			0.047	-0.200	1.641			0.039	0.117	1.630			0.038	0.311	1.619			-0.119	0.009	1.648			-0.164	-0.244	1.673			-0.176	-0.440	1.621			-0.181	-0.507	1.616			0.209	0.069	1.587			0.224	-0.003	1.314
0.042	-0.260	1.610			0.047	-0.200	1.641			0.040	0.117	1.630			0.038	0.311	1.619			-0.119	0.009	1.647			-0.164	-0.244	1.673			-0.175	-0.440	1.620			-0.181	-0.507	1.615			0.210	0.069	1.587			0.224	-0.003	1.314
0.042	-0.260	1.610			0.047	-0.200	1.641			0.040	0.117	1.630			0.038	0.310	1.619			-0.118	0.009	1.647			-0.164	-0.243	1.672			-0.175	-0.440	1.619			-0.180	-0.507	1.614			0.210	0.069	1.587			0.224	-0.004	1.314
0.043	-0.260	1.610			0.047	-0.200	1.641			0.041	0.117	1.630			0.039	0.310	1.619			-0.118	0.009	1.646			-0.164	-0.243	1.672			-0.176	-0.439	1.619			-0.180	-0.508	1.613			0.211	0.069	1.587			0.224	-0.004	1.314
0.043	-0.259	1.610			0.048	-0.200	1.641			0.041	0.117	1.630			0.039	0.310	1.618			-0.118	0.009	1.646			-0.163	-0.243	1.671			-0.176	-0.439	1.618			-0.180	-0.508	1.612			0.211	0.069	1.587			0.224	-0.004	1.314
0.043	-0.259	1.609			0.048	-0.200	1.641			0.041	0.117	1.630			0.039	0.310	1.618			-0.118	0.009	1.646			-0.163	-0.243	1.671			-0.176	-0.439	1.618			-0.180	-0.508	1.612			0.211	0.068	1.587			0.224	-0.004	1.314
0.043	-0.259	1.609			0.048	-0.199	1.641			0.041	0.117	1.630			0.039	0.310	1.618			-0.118	0.009	1.645			-0.163	-0.243	1.671			-0.176	-0.438	1.618			-0.180	-0.508	1.611			0.211	0.068	1.587			0.224	-0.004	1.314
0.043	-0.259	1.609			0.048	-0.199	1.641			0.042	0.117	1.630			0.039	0.310	1.618			-0.118	0.009	1.645			-0.163	-0.243	1.670			-0.175	-0.438	1.618			-0.180	-0.508	1.611			0.212	0.068	1.588			0.223	-0.004	1.315
0.043	-0.259	1.609			0.048	-0.199	1.641			0.042	0.117	1.630			0.039	0.310	1.618			-0.118	0.009	1.645			-0.163	-0.243	1.670			-0.175	-0.438	1.617			-0.180	-0.508	1.610			0.212	0.068	1.588			0.223	-0.004	1.315
0.043	-0.258	1.609			0.048	-0.199	1.642			0.042	0.117	1.630			0.039	0.310	1.618			-0.118	0.009	1.645			-0.163	-0.243	1.670			-0.175	-0.438	1.617			-0.180	-0.508	1.610			0.212	0.068	1.588			0.222	-0.004	1.315
0.044	-0.258	1.609			0.048	-0.199	1.642			0.042	0.117	1.630			0.039	0.310	1.618			-0.117	0.009	1.644			-0.163	-0.243	1.669			-0.175	-0.438	1.617			-0.180	-0.508	1.610			0.212	0.068	1.588			0.221	-0.005	1.315
0.044	-0.258	1.609			0.049	-0.199	1.642			0.043	0.117	1.630			0.039	0.310	1.618			-0.117	0.009	1.644			-0.163	-0.243	1.669			-0.175	-0.437	1.617			-0.180	-0.509	1.609			0.213	0.068	1.588			0.221	-0.005	1.315
0.044	-0.258	1.609			0.049	-0.199	1.642			0.043	0.117	1.630			0.039	0.310	1.617			-0.117	0.009	1.644			-0.163	-0.243	1.669			-0.175	-0.437	1.618			-0.180	-0.509	1.609			0.213	0.068	1.588			0.220	-0.005	1.315
0.044	-0.258	1.609			0.049	-0.199	1.642			0.043	0.117	1.630			0.039	0.310	1.617			-0.117	0.009	1.644			-0.163	-0.243	1.669			-0.175	-0.437	1.618			-0.180	-0.509	1.609			0.213	0.068	1.588			0.219	-0.005	1.315
0.044	-0.258	1.609			0.049	-0.199	1.642			0.043	0.117	1.630			0.039	0.310	1.617			-0.117	0.009	1.644			-0.163	-0.243	1.669			-0.175	-0.437	1.618			-0.180	-0.509	1.609			0.213	0.068	1.588			0.218	-0.005	1.315
0.044	-0.258	1.609			0.049	-0.198	1.642			0.043	0.117	1.630			0.040	0.310	1.617			-0.117	0.009	1.643			-0.163	-0.243	1.668			-0.175	-0.436	1.619			-0.180	-0.509	1.609			0.213	0.068	1.588			0.217	-0.005	1.315
0.044	-0.258	1.609			0.049	-0.198	1.642			0.043	0.117	1.630			0.040	0.310	1.617			-0.117	0.009	1.643			-0.163	-0.243	1.668			-0.176	-0.436	1.619			-0.180	-0.509	1.609			0.213	0.068	1.588			0.217	-0.005	1.315
0.044	-0.258	1.609			0.049	-0.198	1.642			0.043	0.117	1.630			0.040	0.310	1.617			-0.117	0.009	1.643			-0.163	-0.243	1.668			-0.176	-0.436	1.619			-0.180	-0.509	1.609			0.213	0.068	1.588			0.216	-0.005	1.315
0.044	-0.258	1.609			0.049	-0.198	1.642			0.043	0.117	1.630			0.040	0.310	1.617			-0.117	0.009	1.643			-0.163	-0.243	1.668			-0.176	-0.436	1.620			-0.180	-0.509	1.609			0.214	0.068	1.588			0.215	-0.005	1.315
0.044	-0.257	1.609			0.049	-0.198	1.642			0.043	0.117	1.630			0.040	0.309	1.617			-0.117	0.009	1.643			-0.163	-0.243	1.668			-0.176	-0.435	1.620			-0.180	-0.509	1.609			0.214	0.068	1.588			0.215	-0.005	1.314
0.044	-0.257	1.609			0.049	-0.198	1.642			0.043	0.117	1.630			0.040	0.309	1.617			-0.117	0.009	1.643			-0.163	-0.243	1.668			-0.176	-0.435	1.620			-0.180	-0.509	1.610			0.214	0.068	1.588			0.214	-0.005	1.314
0.044	-0.257	1.609			0.049	-0.198	1.642			0.044	0.117	1.630			0.040	0.309	1.617			-0.117	0.009	1.643			-0.163	-0.243	1.668			-0.176	-0.435	1.621			-0.180	-0.509	1.610			0.214	0.068	1.588			0.213	-0.005	1.314
0.044	-0.257	1.609			0.049	-0.198	1.642			0.044	0.117	1.630			0.040	0.309	1.616			-0.117	0.009	1.643			-0.163	-0.243	1.668			-0.176	-0.435	1.621			-0.180	-0.509	1.610			0.214	0.068	1.588			0.213	-0.006	1.314
0.044	-0.257	1.609			0.049	-0.198	1.642			0.044	0.117	1.630			0.040	0.309	1.616			-0.117	0.009	1.643			-0.163	-0.243	1.668			-0.177	-0.435	1.621			-0.180	-0.509	1.610			0.214	0.068	1.588			0.212	-0.006	1.314
0.044	-0.257	1.609			0.049	-0.198	1.642			0.043	0.117	1.630			0.040	0.309	1.616			-0.117	0.009	1.642			-0.163	-0.243	1.668			-0.177	-0.434	1.621			-0.180	-0.509	1.610			0.214	0.068	1.588			0.212	-0.006	1.314
0.044	-0.257	1.609			0.049	-0.198	1.642			0.043	0.117	1.630			0.040	0.309	1.616			-0.117	0.009	1.642			-0.163	-0.243	1.667			-0.177	-0.434	1.622			-0.180	-0.509	1.610			0.214	0.068	1.588			0.211	-0.006	1.314
0.044	-0.257	1.609			0.049	-0.198	1.642			0.043	0.117	1.630			0.040	0.309	1.616			-0.117	0.009	1.642			-0.163	-0.243	1.667			-0.177	-0.434	1.622			-0.180	-0.509	1.610			0.214	0.068	1.588			0.211	-0.006	1.314
0.044	-0.257	1.609			0.049	-0.198	1.642			0.043	0.117	1.630			0.040	0.309	1.616			-0.117	0.009	1.642			-0.163	-0.243	1.667			-0.177	-0.434	1.622			-0.180	-0.509	1.610			0.214	0.068	1.588			0.211	-0.006	1.314
0.044	-0.257	1.609			0.049	-0.198	1.642			0.043	0.117	1.630			0.040	0.309	1.616			-0.117	0.009	1.642			-0.163	-0.243	1.667			-0.177	-0.434	1.622			-0.180	-0.510	1.610			0.214	0.068	1.588			0.210	-0.006	1.314
0.044	-0.258	1.608			0.049	-0.198	1.642			0.043	0.117	1.630			0.040	0.309	1.616			-0.117	0.009	1.642			-0.163	-0.243	1.667			-0.177	-0.434	1.622			-0.180	-0.510	1.610			0.214	0.068	1.588			0.209	-0.006	1.314
0.044	-0.258	1.608			0.049	-0.198	1.642			0.043	0.117	1.630			0.040	0.309	1.616			-0.117	0.009	1.642			-0.163	-0.243	1.667			-0.177	-0.434	1.622			-0.180	-0.510	1.610			0.214	0.068	1.588			0.209	-0.006	1.314
0.044	-0.258	1.608			0.049	-0.198	1.642			0.043	0.117	1.630			0.040	0.309	1.616			-0.117	0.009	1.642			-0.163	-0.243	1.667			-0.177	-0.433	1.622			-0.180	-0.510	1.610			0.214	0.068	1.588			0.209	-0.006	1.314
0.044	-0.258	1.608			0.049	-0.198	1.642			0.043	0.117	1.630			0.040	0.309	1.616			-0.117	0.009	1.642			-0.163	-0.243	1.667			-0.177	-0.433	1.622			-0.180	-0.510	1.610			0.214	0.068	1.588			0.209	-0.006	1.314
0.044	-0.258	1.608			0.049	-0.198	1.642			0.043	0.117	1.630			0.040	0.309	1.616			-0.117	0.009	1.642			-0.163	-0.243	1.667			-0.178	-0.433	1.622			-0.180	-0.510	1.610			0.214	0.068	1.588			0.208	-0.006	1.314
0.044	-0.258	1.608			0.049	-0.198	1.642			0.043	0.117	1.630			0.040	0.309	1.616			-0.117	0.009	1.642			-0.163	-0.243	1.667			-0.178	-0.433	1.622			-0.180	-0.510	1.610			0.214	0.068	1.588			0.208	-0.006	1.313
0.044	-0.258	1.608			0.049	-0.198	1.642			0.043	0.117	1.630			0.039	0.309	1.616			-0.117	0.009	1.642			-0.163	-0.243	1.667			-0.178	-0.433	1.622			-0.180	-0.510	1.610			0.214	0.068	1.588			0.208	-0.006	1.313
0.044	-0.258	1.608			0.049	-0.198	1.642			0.043	0.117	1.629			0.039	0.309	1.615			-0.117	0.009	1.642			-0.163	-0.243	1.667			-0.178	-0.433	1.622			-0.180	-0.510	1.610			0.214	0.068	1.588			0.207	-0.006	1.313
0.044	-0.258	1.608			0.049	-0.198	1.642			0.043	0.117	1.629			0.039	0.309	1.615			-0.117	0.009	1.642			-0.163	-0.243	1.667			-0.178	-0.433	1.622			-0.180	-0.510	1.610			0.214	0.068	1.588			0.207	-0.006	1.313
0.044	-0.258	1.608			0.049	-0.198	1.642			0.042	0.117	1.629			0.039	0.309	1.615			-0.117	0.009	1.642			-0.163	-0.243	1.667			-0.178	-0.433	1.622			-0.180	-0.510	1.610			0.214	0.068	1.588			0.207	-0.006	1.313
0.044	-0.258	1.608			0.049	-0.198	1.642			0.042	0.117	1.629			0.039	0.309	1.615			-0.117	0.009	1.641			-0.163	-0.243	1.667			-0.178	-0.433	1.622			-0.180	-0.510	1.610			0.214	0.068	1.588			0.206	-0.006	1.313
0.044	-0.258	1.608			0.049	-0.198	1.642			0.042	0.117	1.629			0.039	0.309	1.615			-0.117	0.009	1.641			-0.163	-0.243	1.667			-0.178	-0.433	1.622			-0.180	-0.510	1.610			0.214	0.068	1.588			0.206	-0.006	1.313
0.044	-0.258	1.608			0.049	-0.198	1.642			0.042	0.117	1.629			0.039	0.309	1.615			-0.117	0.009	1.641			-0.163	-0.243	1.666			-0.178	-0.432	1.622			-0.180	-0.510	1.610			0.214	0.068	1.588			0.206	-0.006	1.313
0.044	-0.258	1.608			0.049	-0.198	1.642			0.042	0.117	1.629			0.039	0.309	1.615			-0.117	0.009	1.641			-0.163	-0.243	1.666			-0.178	-0.432	1.622			-0.180	-0.510	1.610			0.214	0.068	1.588			0.206	-0.006	1.313
0.044	-0.258	1.608			0.049	-0.198	1.642			0.042	0.117	1.629			0.039	0.309	1.615			-0.117	0.009	1.641			-0.163	-0.243	1.666			-0.178	-0.432	1.622			-0.180	-0.510	1.610			0.214	0.068	1.588			0.206	-0.006	1.313
0.044	-0.258	1.608			0.049	-0.199	1.642			0.042	0.117	1.629			0.039	0.309	1.615			-0.117	0.009	1.641			-0.163	-0.243	1.666			-0.178	-0.432	1.622			-0.180	-0.510	1.610			0.214	0.068	1.588			0.206	-0.006	1.313
0.044	-0.258	1.608			0.049	-0.199	1.642			0.042	0.117	1.629			0.039	0.309	1.615			-0.117	0.009	1.641			-0.163	-0.243	1.666			-0.178	-0.432	1.622			-0.180	-0.510	1.610			0.214	0.068	1.588			0.206	-0.006	1.313
0.043	-0.258	1.608			0.049	-0.199	1.642			0.042	0.117	1.629			0.039	0.309	1.615			-0.117	0.009	1.641			-0.163	-0.243	1.666			-0.178	-0.432	1.622			-0.180	-0.510	1.610			0.214	0.068	1.588			0.205	-0.006	1.313
0.043	-0.258	1.608			0.049	-0.199	1.642			0.042	0.117	1.629			0.039	0.309	1.615			-0.117	0.009	1.641			-0.163	-0.243	1.666			-0.179	-0.432	1.622			-0.180	-0.510	1.610			0.214	0.068	1.588			0.205	-0.006	1.313
0.043	-0.258	1.608			0.049	-0.199	1.642			0.042	0.117	1.629			0.039	0.309	1.615			-0.117	0.009	1.641			-0.163	-0.243	1.666			-0.179	-0.432	1.621			-0.181	-0.510	1.610			0.214	0.068	1.588			0.205	-0.006	1.313
0.043	-0.258	1.608			0.049	-0.199	1.642			0.042	0.117	1.629			0.039	0.309	1.615			-0.117	0.009	1.641			-0.163	-0.243	1.666			-0.179	-0.432	1.621			-0.181	-0.510	1.610			0.214	0.068	1.588			0.205	-0.006	1.313
0.043	-0.258	1.608			0.049	-0.199	1.642			0.042	0.117	1.629			0.039	0.309	1.615			-0.117	0.009	1.641			-0.163	-0.243	1.666			-0.179	-0.432	1.621			-0.181	-0.510	1.610			0.214	0.068	1.588			0.205	-0.006	1.313
0.043	-0.258	1.608			0.049	-0.199	1.642			0.042	0.117	1.629			0.039	0.309	1.615			-0.117	0.009	1.641			-0.163	-0.243	1.666			-0.179	-0.432	1.621			-0.181	-0.510	1.610			0.214	0.068	1.588			0.205	-0.006	1.313
0.043	-0.258	1.608			0.049	-0.199	1.642			0.042	0.117	1.629			0.039	0.309	1.615			-0.117	0.009	1.641			-0.163	-0.243	1.666			-0.179	-0.432	1.621			-0.181	-0.510	1.610			0.214	0.068	1.588			0.205	-0.006	1.313
0.043	-0.258	1.607			0.049	-0.199	1.642			0.042	0.117	1.629			0.039	0.309	1.615			-0.117	0.009	1.641			-0.163	-0.243	1.666			-0.179	-0.432	1.621			-0.181	-0.510	1.610			0.214	0.068	1.588			0.205	-0.006	1.313
0.043	-0.258	1.607			0.049	-0.199	1.642			0.042	0.117	1.629			0.039	0.308	1.615			-0.117	0.009	1.641			-0.163	-0.243	1.666			-0.179	-0.432	1.621			-0.181	-0.510	1.610			0.214	0.068	1.588			0.205	-0.006	1.313
0.043	-0.258	1.607			0.049	-0.199	1.642			0.042	0.117	1.629			0.039	0.308	1.615			-0.117	0.009	1.641			-0.163	-0.243	1.666			-0.179	-0.431	1.621			-0.181	-0.510	1.610			0.214	0.068	1.588			0.205	-0.006	1.313
0.043	-0.259	1.607			0.049	-0.199	1.642			0.041	0.117	1.629			0.039	0.308	1.615			-0.117	0.009	1.641			-0.163	-0.243	1.666			-0.178	-0.434	1.620			-0.181	-0.510	1.610			0.214	0.068	1.588			0.205	-0.006	1.313
0.043	-0.259	1.607			0.049	-0.199	1.642			0.041	0.117	1.629			0.039	0.308	1.615			-0.117	0.009	1.641			-0.163	-0.243	1.666			-0.178	-0.434	1.620			-0.181	-0.510	1.610			0.214	0.068	1.588			0.205	-0.006	1.313
0.043	-0.259	1.607			0.049	-0.199	1.642			0.041	0.117	1.629			0.039	0.308	1.615			-0.117	0.009	1.641			-0.163	-0.243	1.666			-0.178	-0.434	1.620			-0.181	-0.510	1.610			0.214	0.068	1.588			0.205	-0.006	1.313
0.043	-0.259	1.607			0.049	-0.199	1.642			0.041	0.117	1.629			0.039	0.308	1.615			-0.117	0.009	1.641			-0.163	-0.243	1.666			-0.178	-0.434	1.619			-0.181	-0.510	1.610			0.214	0.068	1.588			0.205	-0.006	1.313
0.043	-0.259	1.607			0.049	-0.199	1.641			0.041	0.117	1.629			0.039	0.308	1.615			-0.117	0.009	1.640			-0.163	-0.243	1.665			-0.178	-0.434	1.619			-0.181	-0.510	1.609			0.214	0.068	1.588			0.205	-0.006	1.313
0.043	-0.259	1.607			0.049	-0.199	1.641			0.041	0.117	1.629			0.039	0.308	1.615			-0.117	0.009	1.640			-0.163	-0.243	1.665			-0.178	-0.434	1.619			-0.181	-0.510	1.609			0.214	0.068	1.588			0.205	-0.006	1.313
0.043	-0.259	1.607			0.049	-0.199	1.641			0.041	0.117	1.629			0.039	0.308	1.615			-0.117	0.009	1.640			-0.163	-0.242	1.665			-0.178	-0.434	1.619			-0.181	-0.510	1.609			0.214	0.068	1.588			0.205	-0.006	1.313
0.043	-0.259	1.607			0.049	-0.199	1.641			0.041	0.117	1.629			0.039	0.308	1.615			-0.117	0.009	1.640			-0.163	-0.242	1.665			-0.179	-0.434	1.619			-0.181	-0.510	1.609			0.214	0.068	1.588			0.205	-0.006	1.313
0.043	-0.259	1.607			0.049	-0.199	1.641			0.041	0.117	1.629			0.039	0.308	1.615			-0.117	0.009	1.640			-0.163	-0.242	1.665			-0.179	-0.434	1.619			-0.181	-0.510	1.609			0.214	0.068	1.588			0.206	-0.006	1.313
0.043	-0.259	1.607			0.049	-0.199	1.641			0.041	0.117	1.629			0.039	0.308	1.615			-0.117	0.009	1.640			-0.163	-0.242	1.665			-0.179	-0.434	1.619			-0.181	-0.510	1.609			0.214	0.068	1.588			0.206	-0.006	1.313
0.043	-0.259	1.607			0.049	-0.199	1.641			0.041	0.117	1.629			0.039	0.308	1.615			-0.117	0.009	1.640			-0.163	-0.242	1.665			-0.179	-0.434	1.619			-0.181	-0.510	1.609			0.214	0.068	1.588			0.206	-0.006	1.313
0.043	-0.259	1.607			0.049	-0.199	1.641			0.041	0.117	1.629			0.039	0.308	1.615			-0.117	0.009	1.640			-0.163	-0.242	1.665			-0.179	-0.434	1.618			-0.181	-0.509	1.609			0.214	0.068	1.588			0.207	-0.006	1.313
0.043	-0.259	1.607			0.049	-0.199	1.641			0.041	0.117	1.629			0.039	0.308	1.615			-0.117	0.009	1.640			-0.163	-0.242	1.665			-0.179	-0.433	1.618			-0.181	-0.509	1.609			0.214	0.068	1.588			0.207	-0.006	1.313
0.043	-0.259	1.607			0.049	-0.199	1.641			0.041	0.117	1.628			0.039	0.308	1.615			-0.117	0.009	1.640			-0.163	-0.242	1.665			-0.179	-0.433	1.618			-0.181	-0.509	1.609			0.214	0.068	1.588			0.207	-0.006	1.313
0.043	-0.259	1.607			0.049	-0.199	1.641			0.041	0.117	1.628			0.039	0.308	1.615			-0.117	0.009	1.640			-0.163	-0.242	1.665			-0.179	-0.433	1.618			-0.181	-0.509	1.609			0.214	0.068	1.588			0.207	-0.006	1.313
0.043	-0.259	1.607			0.049	-0.199	1.641			0.041	0.117	1.628			0.040	0.308	1.614			-0.117	0.009	1.640			-0.163	-0.242	1.664			-0.179	-0.433	1.618			-0.181	-0.509	1.609			0.214	0.068	1.588			0.208	-0.006	1.313
0.043	-0.259	1.607			0.049	-0.199	1.641			0.041	0.117	1.628			0.040	0.308	1.614			-0.117	0.009	1.640			-0.164	-0.242	1.664			-0.179	-0.433	1.618			-0.181	-0.509	1.609			0.214	0.068	1.588			0.208	-0.006	1.313
0.043	-0.259	1.607			0.049	-0.199	1.641			0.041	0.117	1.628			0.040	0.308	1.614			-0.117	0.009	1.639			-0.164	-0.242	1.664			-0.179	-0.433	1.618			-0.181	-0.509	1.608			0.214	0.068	1.588			0.208	-0.006	1.313
0.043	-0.259	1.607			0.049	-0.199	1.641			0.041	0.117	1.628			0.040	0.308	1.614			-0.117	0.009	1.639			-0.164	-0.242	1.664			-0.179	-0.433	1.618			-0.181	-0.509	1.608			0.214	0.068	1.588			0.208	-0.006	1.313
0.043	-0.259	1.607			0.049	-0.199	1.641			0.041	0.117	1.628			0.040	0.308	1.614			-0.117	0.009	1.639			-0.164	-0.242	1.664			-0.179	-0.433	1.618			-0.181	-0.509	1.608			0.214	0.068	1.588			0.209	-0.006	1.313
0.043	-0.259	1.607			0.049	-0.199	1.641			0.041	0.117	1.628			0.040	0.308	1.614			-0.117	0.009	1.639			-0.164	-0.242	1.664			-0.179	-0.433	1.618			-0.182	-0.509	1.608			0.214	0.068	1.588			0.209	-0.007	1.313
0.043	-0.259	1.607			0.049	-0.199	1.641			0.041	0.117	1.628			0.040	0.308	1.614			-0.117	0.009	1.639			-0.164	-0.242	1.664			-0.179	-0.434	1.617			-0.182	-0.509	1.608			0.214	0.068	1.588			0.210	-0.007	1.313
0.043	-0.259	1.607			0.049	-0.199	1.641			0.041	0.117	1.628			0.040	0.308	1.614			-0.117	0.009	1.639			-0.164	-0.242	1.664			-0.179	-0.434	1.617			-0.182	-0.509	1.608			0.214	0.068	1.588			0.210	-0.007	1.313
0.043	-0.259	1.607			0.049	-0.199	1.641			0.041	0.117	1.628			0.040	0.308	1.614			-0.117	0.009	1.639			-0.164	-0.242	1.663			-0.179	-0.434	1.617			-0.182	-0.509	1.608			0.214	0.068	1.587			0.210	-0.007	1.313
0.043	-0.259	1.607			0.049	-0.199	1.641			0.041	0.117	1.628			0.040	0.308	1.614			-0.117	0.009	1.639			-0.164	-0.242	1.663			-0.179	-0.434	1.617			-0.182	-0.509	1.608			0.214	0.068	1.587			0.211	-0.007	1.313
0.043	-0.259	1.607			0.049	-0.199	1.641			0.041	0.117	1.628			0.040	0.308	1.614			-0.117	0.009	1.639			-0.164	-0.242	1.663			-0.179	-0.434	1.617			-0.182	-0.508	1.608			0.214	0.068	1.587			0.211	-0.007	1.313
0.043	-0.259	1.607			0.049	-0.199	1.641			0.041	0.117	1.628			0.040	0.308	1.614			-0.117	0.009	1.639			-0.164	-0.242	1.663			-0.179	-0.434	1.617			-0.182	-0.508	1.608			0.214	0.068	1.587			0.211	-0.007	1.314
0.043	-0.259	1.607			0.049	-0.199	1.641			0.041	0.117	1.628			0.040	0.308	1.614			-0.117	0.009	1.639			-0.164	-0.242	1.663			-0.179	-0.434	1.617			-0.182	-0.508	1.608			0.214	0.068	1.587			0.211	-0.007	1.314
0.043	-0.259	1.607			0.049	-0.199	1.641			0.041	0.117	1.628			0.040	0.308	1.614			-0.117	0.009	1.638			-0.164	-0.242	1.663			-0.179	-0.434	1.617			-0.182	-0.508	1.608			0.214	0.068	1.587			0.212	-0.007	1.314
0.043	-0.259	1.607			0.049	-0.199	1.641			0.041	0.117	1.628			0.040	0.308	1.614			-0.117	0.009	1.638			-0.164	-0.242	1.663			-0.179	-0.434	1.617			-0.182	-0.508	1.608			0.214	0.068	1.587			0.212	-0.007	1.314
0.043	-0.259	1.607			0.049	-0.199	1.641			0.041	0.117	1.628			0.040	0.308	1.614			-0.117	0.009	1.638			-0.164	-0.242	1.663			-0.179	-0.434	1.617			-0.182	-0.508	1.608			0.214	0.068	1.587			0.212	-0.007	1.314
0.043	-0.259	1.607			0.049	-0.199	1.641			0.041	0.117	1.628			0.040	0.308	1.614			-0.117	0.009	1.638			-0.164	-0.242	1.663			-0.179	-0.434	1.616			-0.182	-0.508	1.608			0.214	0.068	1.587			0.213	-0.007	1.314
0.043	-0.259	1.607			0.049	-0.199	1.641			0.041	0.117	1.628			0.040	0.308	1.614			-0.117	0.009	1.638			-0.164	-0.242	1.663			-0.179	-0.434	1.616			-0.182	-0.508	1.608			0.214	0.068	1.587			0.215	-0.007	1.314
0.043	-0.259	1.607			0.049	-0.199	1.641			0.041	0.117	1.628			0.040	0.308	1.615			-0.117	0.009	1.638			-0.164	-0.242	1.662			-0.179	-0.434	1.616			-0.182	-0.508	1.608			0.214	0.068	1.587			0.216	-0.007	1.314
0.043	-0.259	1.607			0.049	-0.199	1.641			0.041	0.117	1.628			0.040	0.308	1.615			-0.117	0.009	1.638			-0.164	-0.242	1.662			-0.179	-0.434	1.616			-0.182	-0.508	1.608			0.214	0.068	1.587			0.217	-0.007	1.314
0.043	-0.259	1.607			0.049	-0.199	1.641			0.041	0.117	1.628			0.040	0.308	1.615			-0.117	0.009	1.638			-0.164	-0.242	1.662			-0.179	-0.434	1.616			-0.182	-0.508	1.607			0.214	0.068	1.587			0.218	-0.008	1.314
0.043	-0.259	1.607			0.049	-0.199	1.641			0.041	0.117	1.628			0.041	0.308	1.615			-0.117	0.009	1.638			-0.164	-0.242	1.662			-0.179	-0.434	1.616			-0.182	-0.508	1.607			0.214	0.068	1.587			0.219	-0.008	1.314
0.043	-0.259	1.607			0.049	-0.199	1.641			0.041	0.117	1.628			0.041	0.308	1.615			-0.117	0.009	1.638			-0.164	-0.242	1.662			-0.179	-0.434	1.616			-0.182	-0.508	1.607			0.214	0.068	1.587			0.220	-0.008	1.315
0.043	-0.259	1.607			0.049	-0.199	1.641			0.041	0.117	1.628			0.041	0.308	1.615			-0.117	0.009	1.638			-0.164	-0.242	1.662			-0.179	-0.434	1.616			-0.182	-0.508	1.607			0.214	0.068	1.587			0.221	-0.008	1.315
0.043	-0.259	1.607			0.049	-0.199	1.641			0.042	0.117	1.628			0.041	0.308	1.615			-0.117	0.009	1.638			-0.164	-0.242	1.662			-0.179	-0.434	1.616			-0.182	-0.508	1.607			0.214	0.068	1.587			0.222	-0.008	1.315
0.043	-0.259	1.607			0.049	-0.199	1.641			0.042	0.117	1.628			0.041	0.308	1.615			-0.117	0.009	1.638			-0.164	-0.242	1.662			-0.179	-0.433	1.616			-0.182	-0.508	1.607			0.214	0.068	1.587			0.223	-0.008	1.315
0.043	-0.259	1.607			0.049	-0.199	1.641			0.042	0.117	1.628			0.041	0.308	1.615			-0.117	0.009	1.638			-0.164	-0.241	1.662			-0.179	-0.433	1.616			-0.182	-0.508	1.607			0.214	0.068	1.587			0.224	-0.008	1.315
0.043	-0.259	1.607			0.049	-0.199	1.641			0.042	0.117	1.628			0.041	0.308	1.615			-0.117	0.009	1.638			-0.164	-0.241	1.662			-0.179	-0.433	1.616			-0.182	-0.508	1.607			0.215	0.068	1.587			0.225	-0.008	1.315
0.043	-0.259	1.607			0.049	-0.199	1.641			0.042	0.117	1.628			0.041	0.308	1.615			-0.117	0.009	1.638			-0.164	-0.241	1.662			-0.179	-0.433	1.616			-0.182	-0.508	1.607			0.215	0.068	1.587			0.226	-0.008	1.315
0.043	-0.258	1.607			0.049	-0.199	1.641			0.042	0.117	1.628			0.041	0.308	1.615			-0.117	0.009	1.637			-0.164	-0.241	1.662			-0.179	-0.433	1.616			-0.182	-0.508	1.607			0.215	0.068	1.587			0.226	-0.008	1.316
0.043	-0.258	1.607			0.049	-0.199	1.641			0.042	0.117	1.628			0.042	0.308	1.615			-0.117	0.009	1.637			-0.164	-0.241	1.662			-0.179	-0.433	1.616			-0.182	-0.508	1.607			0.215	0.068	1.587			0.227	-0.009	1.316
0.043	-0.258	1.607			0.049	-0.199	1.641			0.042	0.117	1.628			0.042	0.308	1.616			-0.117	0.009	1.637			-0.164	-0.241	1.662			-0.179	-0.433	1.616			-0.182	-0.508	1.607			0.215	0.068	1.587			0.228	-0.009	1.316
0.044	-0.258	1.607			0.049	-0.199	1.641			0.042	0.117	1.628			0.042	0.308	1.616			-0.117	0.009	1.637			-0.164	-0.241	1.661			-0.179	-0.432	1.616			-0.182	-0.508	1.607			0.215	0.068	1.587			0.229	-0.009	1.316
0.044	-0.259	1.607			0.049	-0.199	1.641			0.042	0.117	1.628			0.042	0.308	1.616			-0.117	0.009	1.637			-0.164	-0.241	1.661			-0.179	-0.432	1.616			-0.182	-0.508	1.607			0.196	0.053	1.593			0.222	-0.016	1.319
0.044	-0.260	1.607			0.049	-0.200	1.641			0.042	0.117	1.628			0.042	0.308	1.616			-0.117	0.009	1.637			-0.164	-0.241	1.661			-0.179	-0.432	1.616			-0.182	-0.508	1.607			0.187	0.046	1.596			0.217	-0.021	1.321
0.044	-0.261	1.607			0.049	-0.200	1.642			0.042	0.117	1.628			0.042	0.308	1.616			-0.116	0.009	1.637			-0.164	-0.241	1.661			-0.179	-0.432	1.615			-0.182	-0.508	1.607			0.181	0.042	1.598			0.212	-0.025	1.323
0.044	-0.262	1.607			0.049	-0.201	1.642			0.042	0.117	1.629			0.043	0.308	1.616			-0.116	0.009	1.637			-0.164	-0.241	1.661			-0.179	-0.432	1.615			-0.182	-0.508	1.607			0.178	0.039	1.599			0.209	-0.029	1.324
0.044	-0.263	1.607			0.049	-0.202	1.642			0.042	0.117	1.629			0.043	0.308	1.616			-0.116	0.009	1.637			-0.164	-0.241	1.661			-0.178	-0.432	1.615			-0.182	-0.508	1.606			0.175	0.037	1.600			0.206	-0.032	1.325
0.044	-0.264	1.607			0.049	-0.202	1.642			0.042	0.117	1.629			0.043	0.308	1.617			-0.116	0.009	1.637			-0.164	-0.241	1.661			-0.178	-0.432	1.615			-0.182	-0.508	1.606			0.172	0.035	1.600			0.204	-0.034	1.327
0.044	-0.265	1.607			0.049	-0.203	1.642			0.042	0.117	1.629			0.043	0.308	1.617			-0.116	0.009	1.637			-0.164	-0.241	1.661			-0.178	-0.432	1.615			-0.182	-0.508	1.606			0.170	0.033	1.601			0.202	-0.036	1.327
0.044	-0.266	1.607			0.049	-0.204	1.642			0.042	0.117	1.629			0.043	0.308	1.617			-0.116	0.009	1.637			-0.164	-0.241	1.660			-0.178	-0.431	1.615			-0.182	-0.508	1.606			0.168	0.031	1.602			0.200	-0.038	1.328
0.044	-0.267	1.607			0.049	-0.205	1.642			0.042	0.117	1.629			0.044	0.308	1.617			-0.116	0.009	1.636			-0.164	-0.241	1.660			-0.178	-0.431	1.615			-0.182	-0.508	1.606			0.167	0.030	1.602			0.198	-0.040	1.329
0.044	-0.268	1.607			0.049	-0.206	1.642			0.043	0.117	1.629			0.044	0.308	1.617			-0.116	0.009	1.636			-0.164	-0.241	1.660			-0.178	-0.431	1.614			-0.182	-0.508	1.605			0.165	0.029	1.603			0.197	-0.041	1.330
0.044	-0.269	1.607			0.049	-0.206	1.642			0.043	0.117	1.629			0.044	0.308	1.617			-0.116	0.009	1.636			-0.164	-0.241	1.660			-0.178	-0.431	1.614			-0.181	-0.508	1.605			0.164	0.028	1.603			0.196	-0.042	1.330
0.044	-0.269	1.607			0.049	-0.207	1.642			0.043	0.117	1.629			0.044	0.308	1.617			-0.116	0.009	1.636			-0.164	-0.241	1.660			-0.178	-0.431	1.614			-0.181	-0.508	1.605			0.163	0.027	1.603			0.195	-0.044	1.331
0.044	-0.270	1.607			0.049	-0.207	1.643			0.043	0.117	1.629			0.044	0.308	1.617			-0.116	0.009	1.636			-0.164	-0.241	1.659			-0.178	-0.431	1.614			-0.181	-0.508	1.604			0.162	0.026	1.604			0.194	-0.045	1.331
0.044	-0.271	1.607			0.049	-0.208	1.643			0.043	0.117	1.629			0.044	0.308	1.617			-0.115	0.009	1.636			-0.164	-0.241	1.659			-0.178	-0.431	1.614			-0.181	-0.508	1.604			0.161	0.025	1.604			0.193	-0.046	1.331
0.045	-0.271	1.607			0.049	-0.208	1.643			0.043	0.117	1.629			0.045	0.308	1.618			-0.115	0.009	1.636			-0.164	-0.241	1.659			-0.178	-0.431	1.614			-0.181	-0.508	1.604			0.160	0.025	1.604			0.192	-0.046	1.332
0.045	-0.272	1.607			0.049	-0.209	1.643			0.043	0.117	1.629			0.045	0.308	1.618			-0.115	0.009	1.636			-0.164	-0.241	1.659			-0.177	-0.431	1.614			-0.181	-0.508	1.604			0.160	0.024	1.604			0.192	-0.047	1.332
0.045	-0.272	1.607			0.049	-0.209	1.643			0.043	0.117	1.629			0.045	0.308	1.618			-0.115	0.009	1.636			-0.164	-0.241	1.659			-0.177	-0.431	1.613			-0.181	-0.508	1.604			0.159	0.024	1.605			0.191	-0.048	1.332
0.045	-0.273	1.607			0.049	-0.210	1.643			0.043	0.117	1.629			0.045	0.308	1.618			-0.115	0.009	1.635			-0.164	-0.241	1.658			-0.177	-0.431	1.613			-0.181	-0.508	1.603			0.159	0.024	1.605			0.191	-0.048	1.333
0.045	-0.273	1.607			0.049	-0.210	1.643			0.043	0.117	1.629			0.045	0.308	1.618			-0.115	0.009	1.635			-0.164	-0.241	1.658			-0.177	-0.431	1.613			-0.181	-0.508	1.603			0.159	0.023	1.605			0.190	-0.049	1.333
0.045	-0.274	1.607			0.049	-0.210	1.643			0.044	0.117	1.629			0.046	0.308	1.618			-0.115	0.009	1.635			-0.164	-0.241	1.658			-0.177	-0.430	1.613			-0.181	-0.508	1.603			0.159	0.023	1.604			0.190	-0.050	1.333
0.045	-0.274	1.607			0.049	-0.211	1.643			0.044	0.117	1.629			0.046	0.308	1.618			-0.115	0.009	1.635			-0.164	-0.241	1.658			-0.177	-0.430	1.613			-0.181	-0.507	1.603			0.160	0.024	1.604			0.189	-0.050	1.333
0.045	-0.274	1.607			0.049	-0.211	1.643			0.044	0.117	1.629			0.046	0.308	1.618			-0.115	0.009	1.635			-0.164	-0.241	1.658			-0.177	-0.430	1.613			-0.181	-0.507	1.602			0.161	0.024	1.604			0.189	-0.051	1.333
0.045	-0.274	1.607			0.049	-0.211	1.643			0.044	0.117	1.629			0.047	0.308	1.618			-0.114	0.009	1.635			-0.164	-0.241	1.657			-0.177	-0.430	1.612			-0.181	-0.507	1.602			0.162	0.024	1.603			0.193	-0.039	1.331
0.045	-0.275	1.606			0.049	-0.211	1.643			0.044	0.117	1.629			0.047	0.308	1.618			-0.114	0.009	1.634			-0.164	-0.240	1.657			-0.177	-0.430	1.612			-0.181	-0.507	1.602			0.163	0.024	1.603			0.196	-0.031	1.329
0.045	-0.275	1.606			0.049	-0.212	1.643			0.044	0.117	1.629			0.047	0.308	1.618			-0.114	0.009	1.634			-0.164	-0.240	1.657			-0.177	-0.430	1.612			-0.181	-0.507	1.602			0.165	0.024	1.602			0.197	-0.025	1.327
0.045	-0.275	1.606			0.049	-0.212	1.643			0.044	0.117	1.629			0.048	0.308	1.618			-0.114	0.009	1.634			-0.164	-0.240	1.657			-0.177	-0.430	1.612			-0.181	-0.507	1.601			0.167	0.024	1.602			0.215	-0.013	1.328
0.045	-0.275	1.606			0.049	-0.212	1.643			0.044	0.117	1.629			0.049	0.308	1.618			-0.114	0.009	1.634			-0.164	-0.240	1.656			-0.177	-0.430	1.612			-0.180	-0.507	1.601			0.169	0.024	1.601			0.226	-0.006	1.328
0.045	-0.276	1.606			0.050	-0.212	1.643			0.044	0.117	1.629			0.049	0.308	1.618			-0.113	0.009	1.633			-0.164	-0.240	1.656			-0.177	-0.430	1.611			-0.180	-0.507	1.601			0.171	0.024	1.601			0.234	-0.000	1.328
0.045	-0.276	1.606			0.050	-0.212	1.643			0.044	0.117	1.629			0.050	0.308	1.618			-0.113	0.009	1.633			-0.164	-0.240	1.655			-0.177	-0.430	1.611			-0.180	-0.507	1.600			0.173	0.024	1.600			0.240	0.004	1.328
0.045	-0.276	1.606			0.050	-0.213	1.643			0.045	0.117	1.629			0.051	0.308	1.618			-0.113	0.009	1.632			-0.164	-0.240	1.655			-0.177	-0.429	1.611			-0.180	-0.507	1.600			0.175	0.024	1.600			0.249	0.029	1.330
0.045	-0.276	1.606			0.050	-0.213	1.643			0.045	0.117	1.629			0.052	0.308	1.617			-0.112	0.010	1.632			-0.164	-0.239	1.654			-0.177	-0.429	1.610			-0.180	-0.507	1.599			0.176	0.024	1.600			0.255	0.045	1.331
0.045	-0.276	1.606			0.050	-0.213	1.643			0.045	0.117	1.629			0.053	0.308	1.617			-0.112	0.010	1.631			-0.164	-0.239	1.654			-0.177	-0.429	1.609			-0.180	-0.506	1.599			0.178	0.023	1.599			0.259	0.055	1.332
0.046	-0.276	1.606			0.050	-0.213	1.643			0.045	0.117	1.629			0.054	0.307	1.617			-0.112	0.010	1.631			-0.164	-0.239	1.653			-0.177	-0.429	1.609			-0.180	-0.506	1.598			0.180	0.023	1.599			0.262	0.062	1.332
0.046	-0.276	1.606			0.050	-0.213	1.643			0.046	0.117	1.629			0.056	0.307	1.617			-0.111	0.010	1.630			-0.164	-0.239	1.652			-0.177	-0.429	1.608			-0.180	-0.506	1.598			0.181	0.023	1.599			0.265	0.067	1.332
0.046	-0.277	1.606			0.050	-0.213	1.643			0.046	0.117	1.629			0.057	0.307	1.617			-0.111	0.010	1.629			-0.164	-0.238	1.651			-0.177	-0.429	1.607			-0.179	-0.506	1.597			0.182	0.023	1.598			0.267	0.072	1.333
0.046	-0.277	1.606			0.050	-0.213	1.643			0.046	0.117	1.629			0.058	0.307	1.616			-0.110	0.010	1.629			-0.164	-0.238	1.650			-0.177	-0.429	1.606			-0.179	-0.506	1.596			0.183	0.023	1.598			0.269	0.076	1.333
0.046	-0.277	1.606			0.050	-0.213	1.643			0.046	0.117	1.629			0.059	0.307	1.616			-0.110	0.010	1.628			-0.164	-0.238	1.649			-0.177	-0.429	1.605			-0.179	-0.506	1.595			0.185	0.022	1.598			0.271	0.079	1.333
0.046	-0.277	1.606			0.050	-0.213	1.643			0.047	0.117	1.629			0.061	0.307	1.616			-0.109	0.011	1.627			-0.164	-0.238	1.648			-0.177	-0.429	1.604			-0.179	-0.506	1.595			0.186	0.022	1.598			0.272	0.082	1.333
0.046	-0.277	1.606			0.050	-0.214	1.643			0.047	0.117	1.629			0.062	0.307	1.616			-0.109	0.011	1.627			-0.164	-0.237	1.648			-0.177	-0.429	1.603			-0.178	-0.506	1.594			0.187	0.022	1.598			0.274	0.084	1.333
0.047	-0.277	1.606			0.051	-0.214	1.643			0.047	0.117	1.629			0.063	0.307	1.616			-0.108	0.011	1.626			-0.164	-0.237	1.647			-0.177	-0.429	1.602			-0.178	-0.506	1.593			0.188	0.022	1.597			0.275	0.087	1.333
0.047	-0.277	1.605			0.051	-0.214	1.643			0.048	0.117	1.629			0.065	0.307	1.616			-0.108	0.011	1.625			-0.164	-0.237	1.646			-0.176	-0.429	1.601			-0.178	-0.506	1.592			0.189	0.022	1.597			0.285	0.039	1.373
0.047	-0.277	1.605			0.051	-0.214	1.643			0.048	0.117	1.628			0.066	0.307	1.616			-0.107	0.011	1.624			-0.164	-0.237	1.645			-0.176	-0.429	1.600			-0.177	-0.506	1.591			0.190	0.021	1.597			0.288	0.021	1.388
0.048	-0.277	1.605			0.051	-0.214	1.643			0.049	0.117	1.628			0.067	0.307	1.616			-0.106	0.011	1.623			-0.163	-0.237	1.644			-0.176	-0.429	1.599			-0.177	-0.506	1.590			0.191	0.021	1.597			0.287	0.005	1.396
0.048	-0.277	1.605			0.051	-0.214	1.642			0.049	0.117	1.628			0.068	0.307	1.616			-0.106	0.011	1.623			-0.163	-0.236	1.643			-0.176	-0.429	1.598			-0.176	-0.506	1.589			0.192	0.021	1.597			0.288	-0.002	1.401
0.048	-0.277	1.605			0.052	-0.214	1.642			0.050	0.117	1.628			0.069	0.307	1.615			-0.105	0.011	1.622			-0.163	-0.236	1.642			-0.175	-0.429	1.597			-0.176	-0.506	1.588			0.193	0.021	1.597			0.288	-0.007	1.405
0.049	-0.277	1.605			0.052	-0.214	1.642			0.050	0.117	1.628			0.070	0.307	1.615			-0.105	0.011	1.621			-0.163	-0.236	1.641			-0.175	-0.429	1.596			-0.176	-0.506	1.587			0.194	0.021	1.597			0.289	-0.011	1.408
0.049	-0.277	1.605			0.052	-0.214	1.642			0.051	0.117	1.628			0.071	0.307	1.615			-0.104	0.011	1.621			-0.162	-0.236	1.640			-0.175	-0.429	1.595			-0.175	-0.506	1.587			0.195	0.020	1.597			0.290	-0.014	1.411
0.049	-0.277	1.604			0.052	-0.214	1.642			0.051	0.117	1.628			0.071	0.307	1.615			-0.104	0.012	1.620			-0.162	-0.236	1.639			-0.175	-0.429	1.594			-0.175	-0.506	1.586			0.195	0.020	1.597			0.291	-0.016	1.413
0.050	-0.277	1.604			0.053	-0.214	1.642			0.051	0.117	1.628			0.072	0.307	1.615			-0.103	0.012	1.619			-0.162	-0.236	1.638			-0.174	-0.429	1.593			-0.174	-0.506	1.585			0.196	0.020	1.597			0.292	-0.018	1.415
0.050	-0.277	1.604			0.053	-0.214	1.642			0.052	0.117	1.627			0.073	0.307	1.615			-0.103	0.012	1.619			-0.162	-0.236	1.638			-0.174	-0.429	1.593			-0.174	-0.506	1.584			0.197	0.020	1.597			0.293	-0.020	1.417
0.050	-0.277	1.604			0.053	-0.214	1.642			0.052	0.117	1.627			0.073	0.307	1.615			-0.102	0.012	1.618			-0.162	-0.236	1.637			-0.174	-0.429	1.592			-0.174	-0.506	1.583			0.198	0.019	1.597			0.293	-0.021	1.418
0.051	-0.277	1.604			0.053	-0.214	1.641			0.053	0.117	1.627			0.074	0.307	1.615			-0.102	0.012	1.618			-0.161	-0.236	1.636			-0.173	-0.429	1.591			-0.173	-0.506	1.583			0.199	0.019	1.597			0.294	-0.023	1.419
0.051	-0.277	1.604			0.054	-0.214	1.641			0.053	0.117	1.627			0.075	0.307	1.615			-0.101	0.012	1.617			-0.161	-0.236	1.636			-0.173	-0.429	1.590			-0.173	-0.506	1.582			0.200	0.019	1.598			0.295	-0.024	1.420
0.051	-0.277	1.603			0.054	-0.214	1.641			0.054	0.116	1.627			0.075	0.307	1.615			-0.101	0.012	1.617			-0.161	-0.236	1.635			-0.173	-0.429	1.590			-0.173	-0.506	1.582			0.200	0.019	1.598			0.296	-0.025	1.421
0.052	-0.277	1.603			0.054	-0.214	1.641			0.054	0.116	1.627			0.076	0.307	1.615			-0.101	0.012	1.617			-0.161	-0.236	1.635			-0.173	-0.429	1.589			-0.172	-0.506	1.581			0.201	0.019	1.598			0.297	-0.025	1.421
0.052	-0.277	1.603			0.054	-0.214	1.641			0.054	0.116	1.627			0.076	0.307	1.615			-0.100	0.012	1.616			-0.160	-0.236	1.634			-0.172	-0.429	1.589			-0.172	-0.506	1.581			0.202	0.018	1.598			0.299	-0.026	1.422
0.052	-0.276	1.603			0.055	-0.214	1.641			0.055	0.116	1.627			0.076	0.307	1.615			-0.100	0.012	1.616			-0.160	-0.236	1.634			-0.172	-0.429	1.588			-0.172	-0.506	1.580			0.203	0.018	1.598			0.300	-0.027	1.422
0.053	-0.276	1.603			0.055	-0.214	1.641			0.055	0.116	1.627			0.077	0.307	1.615			-0.100	0.012	1.616			-0.160	-0.236	1.633			-0.172	-0.429	1.588			-0.172	-0.506	1.580			0.204	0.018	1.598			0.301	-0.028	1.422
0.053	-0.276	1.603			0.055	-0.214	1.641			0.055	0.116	1.627			0.077	0.307	1.615			-0.099	0.012	1.615			-0.160	-0.236	1.633			-0.172	-0.429	1.587			-0.172	-0.506	1.579			0.204	0.018	1.599			0.302	-0.029	1.422
0.053	-0.276	1.603			0.055	-0.214	1.641			0.056	0.116	1.627			0.077	0.307	1.615			-0.099	0.012	1.615			-0.160	-0.236	1.632			-0.171	-0.429	1.587			-0.171	-0.506	1.579			0.205	0.018	1.599			0.304	-0.030	1.422
0.053	-0.276	1.603			0.055	-0.214	1.641			0.056	0.116	1.627			0.078	0.307	1.615			-0.099	0.012	1.615			-0.160	-0.236	1.632			-0.171	-0.429	1.587			-0.171	-0.506	1.579			0.206	0.017	1.599			0.305	-0.031	1.422
0.054	-0.276	1.603			0.056	-0.214	1.641			0.056	0.116	1.627			0.078	0.307	1.615			-0.099	0.012	1.615			-0.159	-0.236	1.631			-0.171	-0.429	1.586			-0.171	-0.506	1.578			0.207	0.017	1.600			0.306	-0.031	1.423
0.054	-0.276	1.602			0.056	-0.214	1.641			0.056	0.116	1.627			0.078	0.307	1.615			-0.099	0.012	1.614			-0.159	-0.236	1.631			-0.171	-0.429	1.586			-0.171	-0.506	1.578			0.207	0.017	1.600			0.307	-0.031	1.423
0.054	-0.276	1.602			0.056	-0.214	1.640			0.056	0.116	1.627			0.079	0.307	1.615			-0.098	0.012	1.614			-0.159	-0.236	1.631			-0.171	-0.429	1.586			-0.171	-0.506	1.578			0.208	0.017	1.600			0.308	-0.032	1.424
0.054	-0.276	1.602			0.056	-0.214	1.640			0.057	0.116	1.627			0.079	0.307	1.615			-0.098	0.012	1.614			-0.159	-0.236	1.630			-0.171	-0.429	1.585			-0.171	-0.506	1.577			0.208	0.017	1.601			0.309	-0.032	1.425
0.055	-0.276	1.602			0.056	-0.214	1.640			0.057	0.116	1.627			0.079	0.307	1.615			-0.098	0.012	1.614			-0.159	-0.236	1.630			-0.170	-0.429	1.585			-0.171	-0.506	1.577			0.209	0.017	1.601			0.309	-0.032	1.425
0.055	-0.276	1.602			0.056	-0.214	1.640			0.057	0.116	1.627			0.079	0.307	1.615			-0.098	0.012	1.614			-0.159	-0.236	1.630			-0.170	-0.429	1.585			-0.170	-0.506	1.577			0.210	0.016	1.601			0.310	-0.032	1.426
0.055	-0.276	1.602			0.056	-0.214	1.640			0.057	0.116	1.627			0.080	0.307	1.615			-0.098	0.012	1.614			-0.159	-0.236	1.630			-0.170	-0.430	1.585			-0.170	-0.506	1.577			0.210	0.016	1.602			0.311	-0.033	1.427
0.055	-0.276	1.602			0.057	-0.214	1.640			0.057	0.116	1.627			0.080	0.307	1.615			-0.098	0.012	1.613			-0.158	-0.236	1.629			-0.170	-0.430	1.584			-0.170	-0.506	1.576			0.211	0.016	1.602			0.311	-0.033	1.427
0.055	-0.276	1.602			0.057	-0.214	1.640			0.057	0.116	1.627			0.080	0.307	1.615			-0.097	0.012	1.613			-0.158	-0.236	1.629			-0.170	-0.430	1.584			-0.170	-0.506	1.576			0.211	0.016	1.603			0.312	-0.033	1.427
0.055	-0.276	1.602			0.057	-0.214	1.640			0.058	0.116	1.627			0.080	0.307	1.615			-0.097	0.012	1.613			-0.158	-0.236	1.629			-0.169	-0.430	1.584			-0.170	-0.505	1.576			0.211	0.016	1.603			0.313	-0.033	1.428
0.056	-0.276	1.602			0.057	-0.214	1.640			0.058	0.116	1.627			0.080	0.307	1.615			-0.097	0.012	1.613			-0.158	-0.236	1.629			-0.169	-0.430	1.584			-0.170	-0.505	1.576			0.212	0.016	1.603			0.313	-0.033	1.428
0.056	-0.276	1.602			0.057	-0.214	1.640			0.058	0.116	1.627			0.080	0.307	1.615			-0.097	0.012	1.613			-0.158	-0.236	1.629			-0.169	-0.430	1.583			-0.170	-0.505	1.576			0.212	0.016	1.604			0.314	-0.033	1.428
0.056	-0.275	1.602			0.057	-0.214	1.640			0.058	0.116	1.627			0.080	0.307	1.615			-0.097	0.012	1.613			-0.158	-0.236	1.628			-0.169	-0.430	1.583			-0.169	-0.505	1.575			0.212	0.016	1.604			0.314	-0.033	1.429
0.056	-0.275	1.602			0.057	-0.214	1.640			0.058	0.116	1.627			0.080	0.307	1.615			-0.097	0.012	1.613			-0.158	-0.236	1.628			-0.169	-0.430	1.583			-0.169	-0.505	1.575			0.213	0.016	1.605			0.315	-0.033	1.429
0.056	-0.275	1.602			0.057	-0.214	1.640			0.058	0.116	1.627			0.081	0.307	1.615			-0.097	0.012	1.613			-0.158	-0.236	1.628			-0.168	-0.430	1.583			-0.169	-0.505	1.575			0.213	0.016	1.605			0.315	-0.033	1.429
0.056	-0.275	1.602			0.057	-0.214	1.641			0.058	0.116	1.627			0.081	0.307	1.616			-0.097	0.012	1.613			-0.158	-0.236	1.628			-0.168	-0.430	1.583			-0.169	-0.505	1.575			0.213	0.015	1.605			0.316	-0.033	1.429
0.056	-0.275	1.602			0.057	-0.214	1.641			0.058	0.116	1.627			0.081	0.307	1.616			-0.097	0.012	1.612			-0.158	-0.236	1.628			-0.168	-0.430	1.583			-0.169	-0.505	1.575			0.213	0.015	1.606			0.316	-0.033	1.429
0.056	-0.275	1.602			0.057	-0.214	1.641			0.059	0.115	1.627			0.081	0.307	1.616			-0.097	0.012	1.612			-0.158	-0.236	1.628			-0.168	-0.430	1.583			-0.169	-0.505	1.575			0.214	0.015	1.606			0.317	-0.033	1.430
0.057	-0.275	1.602			0.058	-0.214	1.641			0.059	0.115	1.627			0.081	0.307	1.616			-0.097	0.012	1.612			-0.158	-0.236	1.628			-0.168	-0.430	1.583			-0.169	-0.505	1.575			0.214	0.015	1.607			0.318	-0.033	1.430
0.057	-0.275	1.602			0.058	-0.214	1.641			0.059	0.115	1.627			0.080	0.307	1.616			-0.097	0.012	1.612			-0.158	-0.236	1.628			-0.168	-0.431	1.582			-0.169	-0.505	1.574			0.214	0.015	1.607			0.319	-0.033	1.430
0.057	-0.275	1.602			0.058	-0.214	1.641			0.059	0.115	1.628			0.080	0.307	1.616			-0.096	0.012	1.612			-0.158	-0.236	1.628			-0.168	-0.431	1.582			-0.169	-0.505	1.574			0.214	0.015	1.608			0.319	-0.033	1.431
0.057	-0.275	1.602			0.058	-0.214	1.641			0.059	0.115	1.628			0.080	0.307	1.616			-0.096	0.012	1.612			-0.158	-0.236	1.627			-0.168	-0.431	1.582			-0.169	-0.505	1.574			0.214	0.015	1.608			0.320	-0.033	1.431
0.057	-0.275	1.602			0.058	-0.214	1.641			0.059	0.115	1.628			0.080	0.307	1.616			-0.096	0.011	1.612			-0.158	-0.236	1.627			-0.168	-0.431	1.582			-0.169	-0.505	1.574			0.214	0.015	1.608			0.321	-0.033	1.431
0.057	-0.275	1.602			0.058	-0.214	1.641			0.059	0.115	1.628			0.080	0.307	1.617			-0.096	0.011	1.612			-0.158	-0.236	1.627			-0.168	-0.431	1.582			-0.169	-0.505	1.574			0.214	0.015	1.609			0.322	-0.033	1.432
0.057	-0.275	1.602			0.058	-0.214	1.641			0.059	0.115	1.628			0.080	0.307	1.617			-0.096	0.011	1.612			-0.158	-0.236	1.627			-0.168	-0.431	1.582			-0.169	-0.505	1.574			0.215	0.015	1.609			0.323	-0.032	1.432
0.057	-0.275	1.602			0.058	-0.214	1.642			0.059	0.115	1.628			0.080	0.307	1.617			-0.096	0.011	1.612			-0.158	-0.236	1.627			-0.168	-0.431	1.582			-0.169	-0.505	1.574			0.215	0.015	1.610			0.324	-0.032	1.433
0.057	-0.275	1.602			0.058	-0.214	1.642			0.059	0.115	1.629			0.080	0.307	1.617			-0.096	0.011	1.612			-0.158	-0.236	1.627			-0.168	-0.431	1.582			-0.169	-0.505	1.574			0.215	0.015	1.610			0.325	-0.032	1.433
0.057	-0.275	1.602			0.058	-0.213	1.642			0.059	0.115	1.629			0.079	0.307	1.617			-0.096	0.011	1.612			-0.158	-0.236	1.627			-0.168	-0.431	1.582			-0.169	-0.505	1.574			0.215	0.015	1.611			0.326	-0.032	1.434
0.057	-0.275	1.602			0.058	-0.213	1.642			0.059	0.115	1.629			0.079	0.307	1.617			-0.096	0.011	1.612			-0.158	-0.236	1.627			-0.167	-0.431	1.582			-0.169	-0.505	1.573			0.215	0.015	1.611			0.327	-0.032	1.434
0.057	-0.275	1.602			0.058	-0.213	1.642			0.058	0.115	1.629			0.079	0.307	1.617			-0.096	0.011	1.612			-0.158	-0.236	1.627			-0.167	-0.431	1.582			-0.169	-0.505	1.573			0.215	0.015	1.611			0.328	-0.032	1.435
0.057	-0.275	1.602			0.058	-0.213	1.642			0.058	0.115	1.629			0.079	0.307	1.618			-0.096	0.011	1.612			-0.158	-0.236	1.627			-0.167	-0.431	1.582			-0.169	-0.505	1.573			0.215	0.015	1.612			0.329	-0.031	1.435
0.057	-0.275	1.602			0.058	-0.213	1.643			0.058	0.115	1.630			0.079	0.307	1.618			-0.096	0.011	1.612			-0.158	-0.236	1.627			-0.167	-0.431	1.582			-0.169	-0.505	1.573			0.215	0.015	1.612			0.330	-0.031	1.436
0.057	-0.274	1.602			0.058	-0.213	1.643			0.058	0.115	1.630			0.078	0.307	1.618			-0.096	0.011	1.612			-0.158	-0.236	1.627			-0.167	-0.431	1.581			-0.169	-0.505	1.573			0.215	0.015	1.612			0.331	-0.031	1.437
0.057	-0.274	1.602			0.057	-0.213	1.643			0.058	0.115	1.630			0.078	0.306	1.618			-0.096	0.011	1.612			-0.158	-0.236	1.627			-0.167	-0.431	1.581			-0.169	-0.505	1.573			0.215	0.015	1.613			0.332	-0.030	1.438
0.057	-0.274	1.602			0.057	-0.213	1.643			0.058	0.115	1.630			0.078	0.306	1.618			-0.096	0.011	1.612			-0.158	-0.236	1.627			-0.167	-0.431	1.581			-0.169	-0.505	1.573			0.215	0.015	1.613			0.333	-0.029	1.440
0.057	-0.274	1.603			0.057	-0.213	1.643			0.058	0.115	1.630			0.078	0.306	1.618			-0.096	0.011	1.612			-0.158	-0.236	1.627			-0.167	-0.431	1.581			-0.169	-0.505	1.572			0.215	0.015	1.614			0.334	-0.028	1.441
0.057	-0.274	1.603			0.057	-0.213	1.643			0.058	0.115	1.630			0.078	0.306	1.618			-0.096	0.011	1.612			-0.158	-0.236	1.627			-0.167	-0.431	1.581			-0.169	-0.505	1.572			0.215	0.015	1.614			0.335	-0.027	1.443
0.057	-0.274	1.603			0.057	-0.213	1.644			0.058	0.115	1.631			0.078	0.306	1.619			-0.096	0.011	1.612			-0.158	-0.236	1.627			-0.167	-0.431	1.581			-0.169	-0.505	1.572			0.215	0.015	1.614			0.336	-0.027	1.444
0.057	-0.274	1.603			0.057	-0.213	1.644			0.058	0.115	1.631			0.077	0.306	1.619			-0.096	0.011	1.612			-0.158	-0.236	1.627			-0.167	-0.431	1.581			-0.170	-0.505	1.572			0.215	0.015	1.614			0.336	-0.026	1.444
0.057	-0.274	1.603			0.057	-0.213	1.644			0.058	0.114	1.631			0.077	0.306	1.619			-0.096	0.011	1.612			-0.158	-0.236	1.627			-0.167	-0.431	1.581			-0.170	-0.505	1.572			0.215	0.015	1.615			0.337	-0.026	1.445
0.057	-0.274	1.603			0.057	-0.213	1.644			0.058	0.114	1.631			0.077	0.306	1.619			-0.096	0.011	1.612			-0.158	-0.236	1.627			-0.167	-0.431	1.581			-0.170	-0.505	1.572			0.215	0.016	1.615			0.337	-0.026	1.445
0.057	-0.274	1.603			0.057	-0.213	1.644			0.058	0.114	1.631			0.077	0.306	1.619			-0.096	0.011	1.612			-0.159	-0.237	1.627			-0.167	-0.431	1.581			-0.170	-0.505	1.572			0.215	0.016	1.615			0.338	-0.026	1.446
0.057	-0.274	1.603			0.057	-0.213	1.644			0.058	0.114	1.631			0.077	0.306	1.619			-0.097	0.011	1.613			-0.159	-0.237	1.627			-0.167	-0.431	1.581			-0.170	-0.505	1.572			0.215	0.016	1.615			0.338	-0.025	1.446
0.057	-0.274	1.603			0.057	-0.213	1.645			0.057	0.114	1.631			0.077	0.306	1.619			-0.097	0.011	1.613			-0.159	-0.237	1.627			-0.167	-0.431	1.581			-0.170	-0.505	1.572			0.215	0.016	1.616			0.338	-0.025	1.446
0.057	-0.274	1.603			0.057	-0.213	1.645			0.057	0.114	1.632			0.076	0.306	1.619			-0.097	0.011	1.613			-0.159	-0.237	1.627			-0.167	-0.431	1.581			-0.170	-0.505	1.572			0.215	0.016	1.616			0.338	-0.025	1.446
0.057	-0.274	1.603			0.057	-0.213	1.645			0.057	0.114	1.632			0.076	0.306	1.619			-0.097	0.011	1.613			-0.159	-0.237	1.627			-0.167	-0.431	1.581			-0.170	-0.505	1.572			0.215	0.016	1.616			0.337	-0.024	1.446
0.057	-0.274	1.603			0.057	-0.213	1.645			0.057	0.114	1.632			0.076	0.306	1.619			-0.097	0.011	1.613			-0.159	-0.237	1.627			-0.167	-0.431	1.581			-0.170	-0.505	1.571			0.215	0.016	1.616			0.334	-0.024	1.444
0.057	-0.274	1.603			0.057	-0.213	1.645			0.057	0.114	1.632			0.076	0.306	1.619			-0.097	0.011	1.613			-0.159	-0.237	1.627			-0.167	-0.431	1.581			-0.170	-0.505	1.571			0.215	0.016	1.616			0.331	-0.025	1.441
0.057	-0.274	1.603			0.057	-0.213	1.645			0.057	0.114	1.632			0.076	0.306	1.619			-0.097	0.011	1.613			-0.159	-0.237	1.627			-0.167	-0.431	1.581			-0.170	-0.505	1.571			0.215	0.016	1.616			0.327	-0.024	1.439
0.057	-0.274	1.603			0.057	-0.213	1.646			0.057	0.114	1.632			0.075	0.306	1.620			-0.097	0.011	1.613			-0.159	-0.237	1.627			-0.167	-0.431	1.581			-0.170	-0.505	1.571			0.215	0.016	1.616			0.323	-0.023	1.436
0.057	-0.274	1.603			0.057	-0.213	1.646			0.057	0.114	1.632			0.075	0.306	1.620			-0.097	0.011	1.614			-0.159	-0.237	1.627			-0.167	-0.431	1.581			-0.170	-0.505	1.571			0.215	0.016	1.617			0.318	-0.023	1.434
0.057	-0.274	1.603			0.057	-0.213	1.646			0.057	0.114	1.633			0.075	0.306	1.620			-0.098	0.011	1.614			-0.160	-0.237	1.628			-0.167	-0.431	1.581			-0.170	-0.504	1.571			0.214	0.016	1.616			0.313	-0.021	1.430
0.057	-0.274	1.603			0.056	-0.213	1.646			0.057	0.114	1.633			0.074	0.306	1.620			-0.098	0.010	1.614			-0.160	-0.237	1.628			-0.167	-0.431	1.582			-0.170	-0.504	1.572			0.213	0.016	1.616			0.308	-0.020	1.427
0.057	-0.274	1.603			0.056	-0.213	1.646			0.056	0.114	1.633			0.074	0.306	1.620			-0.098	0.010	1.615			-0.160	-0.237	1.629			-0.167	-0.431	1.582			-0.171	-0.504	1.572			0.213	0.016	1.616			0.303	-0.019	1.423
0.056	-0.274	1.604			0.056	-0.213	1.647			0.056	0.114	1.633			0.073	0.306	1.619			-0.099	0.010	1.615			-0.160	-0.238	1.630			-0.168	-0.431	1.583			-0.171	-0.504	1.573			0.212	0.016	1.616			0.297	-0.018	1.421
0.056	-0.274	1.604			0.056	-0.213	1.647			0.056	0.114	1.633			0.072	0.306	1.619			-0.099	0.010	1.616			-0.160	-0.238	1.631			-0.168	-0.430	1.584			-0.171	-0.504	1.574			0.211	0.016	1.615			0.293	-0.017	1.419
0.056	-0.274	1.604			0.056	-0.213	1.647			0.056	0.114	1.633			0.071	0.306	1.619			-0.100	0.010	1.617			-0.161	-0.238	1.632			-0.168	-0.430	1.586			-0.172	-0.504	1.575			0.209	0.017	1.615			0.289	-0.016	1.418
0.056	-0.274	1.604			0.056	-0.213	1.647			0.056	0.114	1.634			0.070	0.306	1.619			-0.101	0.010	1.618			-0.161	-0.238	1.633			-0.168	-0.430	1.588			-0.172	-0.505	1.576			0.208	0.017	1.614			0.286	-0.016	1.416
0.056	-0.274	1.604			0.056	-0.213	1.647			0.055	0.114	1.634			0.069	0.306	1.619			-0.101	0.010	1.619			-0.161	-0.239	1.635			-0.169	-0.430	1.589			-0.173	-0.505	1.578			0.206	0.017	1.614			0.283	-0.015	1.415
0.055	-0.274	1.604			0.056	-0.213	1.647			0.055	0.114	1.634			0.067	0.306	1.619			-0.102	0.009	1.620			-0.161	-0.239	1.636			-0.169	-0.430	1.591			-0.173	-0.505	1.580			0.205	0.018	1.613			0.280	-0.015	1.414
0.055	-0.274	1.605			0.056	-0.213	1.648			0.055	0.114	1.634			0.066	0.306	1.618			-0.103	0.009	1.621			-0.162	-0.239	1.638			-0.170	-0.430	1.593			-0.174	-0.506	1.582			0.203	0.018	1.612			0.277	-0.014	1.413
0.055	-0.274	1.605			0.055	-0.213	1.648			0.054	0.114	1.634			0.064	0.305	1.618			-0.104	0.009	1.622			-0.162	-0.239	1.639			-0.170	-0.430	1.595			-0.174	-0.506	1.584			0.201	0.019	1.612			0.275	-0.013	1.412
0.054	-0.274	1.605			0.055	-0.213	1.648			0.054	0.113	1.634			0.062	0.305	1.618			-0.104	0.009	1.623			-0.162	-0.239	1.641			-0.171	-0.430	1.597			-0.175	-0.506	1.586			0.199	0.020	1.611			0.272	-0.011	1.410
0.054	-0.274	1.605			0.055	-0.214	1.648			0.053	0.113	1.635			0.061	0.305	1.618			-0.105	0.009	1.624			-0.163	-0.240	1.642			-0.171	-0.430	1.600			-0.175	-0.506	1.588			0.198	0.020	1.610			0.270	-0.010	1.409
0.053	-0.274	1.605			0.055	-0.214	1.648			0.052	0.113	1.635			0.059	0.305	1.617			-0.106	0.008	1.625			-0.163	-0.240	1.644			-0.172	-0.430	1.601			-0.176	-0.507	1.590			0.196	0.021	1.610			0.268	-0.008	1.408
0.053	-0.274	1.606			0.055	-0.214	1.649			0.052	0.113	1.635			0.057	0.305	1.617			-0.107	0.008	1.626			-0.163	-0.240	1.645			-0.172	-0.430	1.603			-0.176	-0.507	1.592			0.193	0.022	1.609			0.265	-0.007	1.408
0.052	-0.274	1.606			0.054	-0.214	1.649			0.051	0.113	1.635			0.055	0.305	1.617			-0.108	0.008	1.627			-0.163	-0.241	1.647			-0.173	-0.430	1.605			-0.177	-0.507	1.593			0.191	0.022	1.608			0.263	-0.005	1.407
0.052	-0.274	1.606			0.054	-0.214	1.649			0.050	0.113	1.635			0.054	0.305	1.617			-0.109	0.008	1.628			-0.164	-0.241	1.648			-0.173	-0.430	1.606			-0.177	-0.507	1.595			0.188	0.023	1.608			0.261	-0.004	1.406
0.051	-0.275	1.606			0.054	-0.214	1.649			0.050	0.113	1.635			0.052	0.305	1.616			-0.110	0.008	1.629			-0.164	-0.241	1.649			-0.173	-0.430	1.608			-0.178	-0.508	1.596			0.185	0.024	1.608			0.258	-0.002	1.406
0.051	-0.275	1.606			0.053	-0.214	1.649			0.049	0.113	1.636			0.051	0.305	1.616			-0.111	0.007	1.630			-0.164	-0.241	1.651			-0.174	-0.430	1.609			-0.178	-0.508	1.598			0.182	0.025	1.607			0.255	-0.000	1.405
0.050	-0.275	1.607			0.053	-0.214	1.650			0.048	0.113	1.636			0.049	0.305	1.616			-0.111	0.007	1.631			-0.165	-0.242	1.652			-0.174	-0.430	1.610			-0.178	-0.508	1.599			0.180	0.026	1.607			0.252	0.001	1.405
0.049	-0.275	1.607			0.052	-0.215	1.650			0.047	0.113	1.636			0.048	0.304	1.616			-0.112	0.007	1.632			-0.165	-0.242	1.653			-0.175	-0.430	1.611			-0.179	-0.508	1.600			0.178	0.026	1.607			0.250	0.002	1.405
0.048	-0.276	1.607			0.052	-0.215	1.650			0.047	0.113	1.636			0.046	0.304	1.616			-0.113	0.007	1.632			-0.165	-0.242	1.654			-0.175	-0.430	1.612			-0.179	-0.509	1.601			0.176	0.027	1.607			0.234	-0.002	1.376
0.047	-0.276	1.607			0.051	-0.215	1.650			0.046	0.112	1.636			0.045	0.304	1.616			-0.114	0.007	1.633			-0.165	-0.242	1.654			-0.175	-0.431	1.613			-0.179	-0.509	1.602			0.174	0.027	1.607			0.224	-0.005	1.362
0.046	-0.276	1.608			0.050	-0.215	1.650			0.045	0.112	1.636			0.043	0.304	1.615			-0.115	0.007	1.634			-0.166	-0.242	1.655			-0.176	-0.431	1.614			-0.180	-0.509	1.602			0.175	0.040	1.609			0.218	-0.005	1.357
0.046	-0.276	1.608			0.050	-0.215	1.651			0.044	0.112	1.636			0.042	0.304	1.615			-0.116	0.006	1.635			-0.166	-0.243	1.656			-0.176	-0.431	1.615			-0.180	-0.509	1.603			0.176	0.048	1.610			0.214	-0.005	1.353
0.045	-0.276	1.608			0.049	-0.215	1.651			0.043	0.112	1.636			0.041	0.304	1.615			-0.117	0.006	1.636			-0.166	-0.243	1.657			-0.176	-0.431	1.616			-0.180	-0.509	1.604			0.176	0.054	1.611			0.210	-0.005	1.350
0.044	-0.276	1.609			0.048	-0.215	1.651			0.043	0.112	1.637			0.040	0.304	1.615			-0.118	0.006	1.637			-0.166	-0.243	1.657			-0.177	-0.431	1.617			-0.181	-0.509	1.605			0.176	0.058	1.611			0.207	-0.005	1.348
0.043	-0.275	1.609			0.048	-0.215	1.651			0.042	0.112	1.637			0.039	0.304	1.615			-0.119	0.006	1.637			-0.166	-0.243	1.658			-0.177	-0.431	1.617			-0.181	-0.509	1.605			0.177	0.062	1.612			0.203	-0.006	1.346
0.043	-0.275	1.609			0.047	-0.215	1.651			0.041	0.112	1.637			0.038	0.304	1.615			-0.120	0.006	1.638			-0.167	-0.243	1.659			-0.177	-0.431	1.618			-0.181	-0.509	1.606			0.177	0.065	1.612			0.200	-0.006	1.343
0.042	-0.275	1.610			0.046	-0.214	1.651			0.040	0.112	1.637			0.037	0.304	1.615			-0.121	0.006	1.639			-0.167	-0.243	1.659			-0.178	-0.431	1.619			-0.181	-0.509	1.606			0.177	0.067	1.612			0.197	-0.006	1.342
0.041	-0.274	1.610			0.046	-0.214	1.652			0.039	0.112	1.637			0.036	0.304	1.615			-0.122	0.006	1.640			-0.167	-0.243	1.660			-0.178	-0.431	1.619			-0.182	-0.509	1.607			0.177	0.069	1.612			0.195	-0.007	1.340
0.041	-0.274	1.610			0.045	-0.214	1.652			0.038	0.112	1.637			0.035	0.304	1.615			-0.123	0.006	1.641			-0.167	-0.244	1.660			-0.178	-0.431	1.620			-0.182	-0.509	1.607			0.177	0.070	1.612			0.192	-0.007	1.338
0.040	-0.274	1.610			0.045	-0.214	1.652			0.037	0.112	1.637			0.034	0.304	1.615			-0.124	0.006	1.641			-0.168	-0.244	1.661			-0.179	-0.432	1.620			-0.182	-0.509	1.608			0.177	0.072	1.612			0.189	-0.008	1.336
0.040	-0.274	1.610			0.044	-0.213	1.652			0.036	0.112	1.637			0.034	0.304	1.615			-0.125	0.006	1.642			-0.168	-0.244	1.661			-0.179	-0.432	1.621			-0.183	-0.509	1.608			0.177	0.073	1.611			0.186	-0.008	1.335
0.039	-0.273	1.611			0.044	-0.213	1.652			0.036	0.112	1.637			0.033	0.304	1.615			-0.125	0.006	1.643			-0.168	-0.244	1.662			-0.179	-0.432	1.621			-0.183	-0.509	1.609			0.176	0.074	1.611			0.183	-0.009	1.334
0.039	-0.273	1.611			0.044	-0.213	1.652			0.035	0.112	1.637			0.032	0.304	1.615			-0.126	0.006	1.643			-0.168	-0.244	1.662			-0.180	-0.432	1.622			-0.183	-0.509	1.609			0.176	0.075	1.611			0.179	-0.009	1.332
0.038	-0.273	1.611			0.043	-0.213	1.652			0.034	0.113	1.638			0.032	0.304	1.615			-0.127	0.006	1.644			-0.169	-0.244	1.663			-0.180	-0.432	1.622			-0.183	-0.509	1.610			0.176	0.076	1.610			0.175	-0.010	1.331
0.038	-0.273	1.611			0.043	-0.213	1.652			0.033	0.113	1.638			0.031	0.304	1.615			-0.127	0.006	1.644			-0.169	-0.244	1.663			-0.180	-0.432	1.623			-0.184	-0.509	1.610			0.175	0.077	1.610			0.171	-0.010	1.330
0.037	-0.273	1.611			0.043	-0.213	1.652			0.032	0.113	1.638			0.031	0.304	1.615			-0.128	0.006	1.645			-0.169	-0.244	1.664			-0.181	-0.432	1.623			-0.184	-0.510	1.610			0.175	0.077	1.609			0.167	-0.010	1.329
0.037	-0.273	1.611			0.042	-0.213	1.652			0.031	0.114	1.638			0.030	0.304	1.615			-0.128	0.006	1.645			-0.169	-0.244	1.664			-0.181	-0.432	1.624			-0.184	-0.510	1.611			0.174	0.078	1.609			0.163	-0.010	1.328
0.037	-0.273	1.612			0.042	-0.212	1.652			0.031	0.114	1.638			0.030	0.304	1.615			-0.129	0.006	1.645			-0.169	-0.244	1.664			-0.181	-0.432	1.624			-0.185	-0.510	1.611			0.174	0.078	1.608			0.158	-0.010	1.328
0.036	-0.273	1.612			0.042	-0.212	1.652			0.030	0.115	1.638			0.030	0.304	1.615			-0.129	0.006	1.646			-0.170	-0.244	1.665			-0.182	-0.432	1.624			-0.185	-0.510	1.611			0.173	0.078	1.608			0.154	-0.010	1.327
0.036	-0.273	1.612			0.042	-0.212	1.652			0.030	0.116	1.637			0.029	0.304	1.615			-0.129	0.006	1.646			-0.170	-0.245	1.665			-0.182	-0.432	1.625			-0.185	-0.510	1.612			0.173	0.079	1.607			0.150	-0.009	1.327
0.036	-0.273	1.612			0.041	-0.212	1.652			0.030	0.116	1.637			0.029	0.304	1.615			-0.129	0.005	1.646			-0.170	-0.245	1.665			-0.183	-0.433	1.625			-0.185	-0.510	1.612			0.172	0.079	1.607			0.147	-0.009	1.327
0.036	-0.273	1.612			0.041	-0.212	1.652			0.030	0.117	1.637			0.029	0.304	1.615			-0.130	0.005	1.647			-0.170	-0.245	1.666			-0.183	-0.433	1.625			-0.186	-0.510	1.612			0.172	0.079	1.606			0.144	-0.009	1.326
0.036	-0.273	1.612			0.041	-0.212	1.652			0.029	0.118	1.637			0.028	0.304	1.615			-0.130	0.005	1.647			-0.171	-0.245	1.666			-0.183	-0.433	1.625			-0.186	-0.510	1.612			0.171	0.079	1.606			0.141	-0.009	1.326
0.035	-0.273	1.612			0.041	-0.212	1.652			0.029	0.118	1.636			0.028	0.304	1.615			-0.130	0.004	1.647			-0.171	-0.246	1.666			-0.184	-0.433	1.626			-0.186	-0.510	1.613			0.171	0.079	1.606			0.139	-0.009	1.326
0.035	-0.273	1.612			0.041	-0.212	1.652			0.029	0.119	1.636			0.028	0.304	1.615			-0.130	0.004	1.647			-0.171	-0.246	1.667			-0.184	-0.433	1.626			-0.186	-0.511	1.613			0.170	0.079	1.605			0.136	-0.008	1.326
0.035	-0.273	1.612			0.041	-0.212	1.652			0.029	0.120	1.636			0.027	0.304	1.615			-0.130	0.004	1.648			-0.171	-0.246	1.667			-0.184	-0.434	1.626			-0.187	-0.511	1.613			0.169	0.079	1.605			0.134	-0.008	1.326
0.035	-0.273	1.612			0.040	-0.212	1.652			0.029	0.120	1.636			0.027	0.304	1.615			-0.130	0.003	1.648			-0.172	-0.246	1.667			-0.185	-0.434	1.626			-0.187	-0.511	1.613			0.169	0.079	1.604			0.132	-0.008	1.325
0.035	-0.273	1.612			0.040	-0.212	1.652			0.029	0.121	1.635			0.027	0.304	1.615			-0.130	0.003	1.648			-0.172	-0.246	1.668			-0.185	-0.434	1.627			-0.187	-0.511	1.613			0.168	0.079	1.604			0.131	-0.008	1.325
0.034	-0.273	1.612			0.040	-0.212	1.652			0.029	0.121	1.635			0.027	0.304	1.615			-0.131	0.003	1.648			-0.172	-0.247	1.668			-0.186	-0.434	1.627			-0.187	-0.511	1.614			0.168	0.079	1.604			0.129	-0.008	1.325
0.034	-0.273	1.612			0.040	-0.212	1.652			0.030	0.122	1.635			0.027	0.304	1.615			-0.131	0.002	1.648			-0.172	-0.247	1.668			-0.186	-0.434	1.627			-0.187	-0.511	1.614			0.168	0.079	1.603			0.126	-0.008	1.326
0.034	-0.273	1.612			0.040	-0.212	1.651			0.030	0.122	1.635			0.027	0.304	1.615			-0.131	0.002	1.649			-0.172	-0.247	1.668			-0.186	-0.435	1.627			-0.188	-0.512	1.614			0.167	0.079	1.603			0.124	-0.007	1.326
0.034	-0.273	1.612			0.040	-0.212	1.651			0.030	0.123	1.635			0.026	0.304	1.615			-0.131	0.002	1.649			-0.172	-0.247	1.669			-0.187	-0.435	1.628			-0.188	-0.512	1.614			0.167	0.079	1.603			0.121	-0.007	1.327
0.034	-0.273	1.612			0.040	-0.212	1.651			0.030	0.123	1.634			0.026	0.304	1.615			-0.131	0.002	1.649			-0.173	-0.247	1.669			-0.187	-0.435	1.628			-0.188	-0.512	1.614			0.166	0.078	1.603			0.120	-0.006	1.327
0.034	-0.273	1.612			0.040	-0.212	1.651			0.030	0.123	1.634			0.026	0.304	1.615			-0.131	0.001	1.649			-0.173	-0.247	1.669			-0.188	-0.435	1.628			-0.188	-0.512	1.614			0.166	0.078	1.602			0.118	-0.006	1.327
0.034	-0.274	1.612			0.040	-0.212	1.651			0.030	0.123	1.634			0.026	0.304	1.615			-0.131	0.001	1.649			-0.173	-0.248	1.669			-0.188	-0.435	1.628			-0.189	-0.512	1.615			0.166	0.078	1.602			0.117	-0.006	1.327
0.034	-0.274	1.612			0.040	-0.212	1.650			0.030	0.124	1.634			0.026	0.304	1.615			-0.131	0.001	1.649			-0.173	-0.248	1.670			-0.188	-0.435	1.629			-0.189	-0.512	1.615			0.165	0.078	1.602			0.116	-0.006	1.327
0.034	-0.274	1.612			0.040	-0.212	1.650			0.030	0.124	1.634			0.026	0.304	1.615			-0.131	0.000	1.649			-0.173	-0.248	1.670			-0.188	-0.436	1.629			-0.189	-0.513	1.615			0.165	0.078	1.601			0.116	-0.007	1.327
0.034	-0.274	1.612			0.040	-0.212	1.650			0.030	0.124	1.634			0.026	0.304	1.615			-0.131	-0.000	1.650			-0.173	-0.248	1.670			-0.189	-0.436	1.629			-0.189	-0.513	1.615			0.165	0.077	1.601			0.116	-0.007	1.327
0.034	-0.274	1.612			0.040	-0.212	1.650			0.031	0.124	1.634			0.026	0.304	1.615			-0.131	-0.000	1.650			-0.173	-0.248	1.670			-0.189	-0.436	1.629			-0.189	-0.513	1.615			0.165	0.077	1.601			0.116	-0.007	1.327
0.034	-0.274	1.612			0.040	-0.212	1.650			0.031	0.124	1.633			0.026	0.304	1.615			-0.131	-0.001	1.650			-0.173	-0.248	1.670			-0.189	-0.436	1.629			-0.189	-0.513	1.615			0.164	0.077	1.600			0.116	-0.007	1.328
0.034	-0.274	1.612			0.040	-0.212	1.649			0.031	0.124	1.633			0.026	0.304	1.615			-0.131	-0.001	1.650			-0.173	-0.248	1.670			-0.189	-0.436	1.629			-0.189	-0.513	1.615			0.164	0.077	1.600			0.129	-0.017	1.343
0.034	-0.275	1.612			0.040	-0.212	1.649			0.031	0.125	1.633			0.026	0.304	1.615			-0.131	-0.002	1.650			-0.173	-0.248	1.670			-0.189	-0.436	1.629			-0.190	-0.513	1.615			0.164	0.076	1.600			0.144	-0.017	1.362
0.034	-0.275	1.612			0.040	-0.212	1.649			0.031	0.125	1.633			0.026	0.304	1.615			-0.131	-0.002	1.650			-0.174	-0.249	1.671			-0.189	-0.436	1.629			-0.190	-0.513	1.615			0.164	0.076	1.600			0.147	-0.019	1.364
0.034	-0.275	1.612			0.040	-0.212	1.649			0.031	0.125	1.633			0.026	0.304	1.615			-0.131	-0.002	1.650			-0.174	-0.249	1.671			-0.190	-0.436	1.629			-0.190	-0.513	1.615			0.164	0.076	1.599			0.149	-0.021	1.365
0.034	-0.275	1.612			0.040	-0.213	1.649			0.032	0.125	1.633			0.026	0.304	1.615			-0.131	-0.003	1.650			-0.174	-0.249	1.671			-0.190	-0.436	1.629			-0.190	-0.513	1.616			0.164	0.076	1.599			0.151	-0.023	1.367
0.034	-0.275	1.612			0.040	-0.213	1.648			0.032	0.124	1.633			0.026	0.304	1.615			-0.131	-0.003	1.650			-0.174	-0.249	1.671			-0.190	-0.437	1.629			-0.190	-0.514	1.616			0.163	0.076	1.599			0.153	-0.023	1.369
0.034	-0.275	1.612			0.040	-0.213	1.648			0.032	0.124	1.633			0.026	0.304	1.615			-0.131	-0.003	1.650			-0.174	-0.249	1.671			-0.190	-0.437	1.629			-0.190	-0.514	1.616			0.163	0.076	1.599			0.157	-0.022	1.373
0.034	-0.276	1.612			0.040	-0.213	1.648			0.032	0.124	1.633			0.026	0.304	1.615			-0.131	-0.004	1.650			-0.174	-0.249	1.671			-0.190	-0.437	1.629			-0.190	-0.514	1.616			0.163	0.075	1.599			0.160	-0.021	1.376
0.034	-0.276	1.612			0.041	-0.213	1.648			0.032	0.124	1.633			0.026	0.304	1.615			-0.131	-0.004	1.650			-0.174	-0.249	1.671			-0.190	-0.437	1.629			-0.190	-0.514	1.616			0.163	0.075	1.598			0.162	-0.020	1.380
0.034	-0.276	1.612			0.041	-0.213	1.648			0.032	0.124	1.633			0.027	0.304	1.615			-0.132	-0.004	1.650			-0.174	-0.249	1.671			-0.190	-0.437	1.629			-0.190	-0.514	1.616			0.163	0.075	1.598			0.165	-0.020	1.383
0.034	-0.276	1.612			0.041	-0.213	1.647			0.032	0.124	1.632			0.027	0.304	1.615			-0.132	-0.005	1.650			-0.174	-0.249	1.671			-0.190	-0.437	1.629			-0.190	-0.514	1.616			0.163	0.075	1.598			0.167	-0.019	1.385
0.034	-0.276	1.612			0.041	-0.213	1.647			0.033	0.124	1.632			0.027	0.303	1.615			-0.132	-0.005	1.650			-0.174	-0.249	1.671			-0.190	-0.437	1.629			-0.190	-0.514	1.616			0.163	0.075	1.598			0.169	-0.018	1.388
0.034	-0.276	1.612			0.041	-0.213	1.647			0.033	0.124	1.632			0.027	0.303	1.615			-0.132	-0.005	1.650			-0.174	-0.249	1.671			-0.190	-0.439	1.629			-0.190	-0.514	1.616			0.163	0.075	1.598			0.168	-0.016	1.386
0.034	-0.276	1.612			0.041	-0.213	1.647			0.033	0.123	1.632			0.027	0.303	1.615			-0.132	-0.006	1.650			-0.174	-0.249	1.671			-0.190	-0.439	1.628			-0.190	-0.514	1.616			0.162	0.075	1.598			0.167	-0.017	1.383
0.034	-0.277	1.612			0.041	-0.213	1.647			0.033	0.123	1.632			0.027	0.303	1.614			-0.132	-0.006	1.650			-0.174	-0.249	1.672			-0.191	-0.439	1.628			-0.190	-0.514	1.616			0.162	0.075	1.598			0.166	-0.018	1.381
0.034	-0.277	1.612			0.041	-0.214	1.647			0.033	0.123	1.632			0.027	0.303	1.614			-0.132	-0.006	1.650			-0.174	-0.250	1.672			-0.191	-0.439	1.628			-0.190	-0.514	1.616			0.162	0.074	1.598			0.165	-0.021	1.386
0.034	-0.277	1.612			0.041	-0.214	1.647			0.033	0.123	1.632			0.027	0.303	1.614			-0.132	-0.006	1.650			-0.174	-0.250	1.672			-0.191	-0.439	1.628			-0.191	-0.514	1.616			0.162	0.074	1.597			0.164	-0.024	1.386
0.034	-0.277	1.612			0.041	-0.214	1.646			0.033	0.123	1.632			0.027	0.303	1.614			-0.132	-0.007	1.650			-0.174	-0.250	1.672			-0.191	-0.439	1.628			-0.191	-0.514	1.616			0.162	0.074	1.597			0.163	-0.026	1.385
0.035	-0.277	1.612			0.041	-0.214	1.646			0.033	0.122	1.632			0.027	0.303	1.614			-0.132	-0.007	1.650			-0.175	-0.250	1.672			-0.191	-0.439	1.628			-0.191	-0.514	1.616			0.162	0.074	1.597			0.162	-0.027	1.385
0.035	-0.277	1.612			0.041	-0.214	1.646			0.033	0.122	1.632			0.027	0.303	1.614			-0.132	-0.007	1.650			-0.175	-0.250	1.672			-0.191	-0.439	1.628			-0.191	-0.514	1.616			0.162	0.074	1.597			0.161	-0.029	1.385
0.035	-0.277	1.612			0.041	-0.214	1.646			0.033	0.122	1.632			0.028	0.303	1.614			-0.132	-0.007	1.650			-0.175	-0.250	1.672			-0.191	-0.439	1.628			-0.191	-0.514	1.616			0.162	0.074	1.597			0.160	-0.031	1.382
0.035	-0.277	1.612			0.041	-0.214	1.646			0.033	0.122	1.632			0.028	0.303	1.613			-0.132	-0.007	1.650			-0.175	-0.250	1.672			-0.192	-0.439	1.628			-0.191	-0.514	1.616			0.162	0.074	1.597			0.159	-0.032	1.381
0.035	-0.278	1.612			0.041	-0.214	1.646			0.033	0.121	1.632			0.028	0.303	1.613			-0.132	-0.008	1.650			-0.175	-0.250	1.672			-0.192	-0.439	1.628			-0.191	-0.514	1.616			0.161	0.073	1.597			0.159	-0.033	1.380
0.035	-0.278	1.611			0.041	-0.214	1.646			0.033	0.121	1.632			0.028	0.303	1.613			-0.133	-0.008	1.650			-0.175	-0.250	1.672			-0.192	-0.439	1.628			-0.191	-0.514	1.616			0.161	0.073	1.596			0.158	-0.034	1.380
0.035	-0.278	1.611			0.041	-0.214	1.646			0.033	0.121	1.632			0.028	0.303	1.613			-0.133	-0.008	1.650			-0.175	-0.250	1.672			-0.192	-0.439	1.628			-0.191	-0.514	1.616			0.161	0.073	1.596			0.158	-0.035	1.379
0.035	-0.278	1.611			0.041	-0.214	1.646			0.033	0.121	1.632			0.028	0.303	1.613			-0.133	-0.008	1.650			-0.175	-0.250	1.672			-0.192	-0.440	1.627			-0.191	-0.513	1.616			0.161	0.073	1.596			0.157	-0.036	1.378
0.035	-0.278	1.611			0.041	-0.215	1.646			0.033	0.120	1.632			0.028	0.303	1.613			-0.133	-0.008	1.650			-0.175	-0.250	1.672			-0.192	-0.440	1.627			-0.191	-0.513	1.616			0.161	0.073	1.596			0.157	-0.036	1.377
0.035	-0.278	1.611			0.041	-0.215	1.646			0.033	0.120	1.632			0.028	0.303	1.613			-0.133	-0.008	1.650			-0.175	-0.250	1.672			-0.192	-0.440	1.627			-0.191	-0.513	1.616			0.161	0.073	1.596			0.157	-0.037	1.376
0.035	-0.278	1.611			0.041	-0.215	1.645			0.033	0.120	1.632			0.028	0.303	1.613			-0.133	-0.009	1.650			-0.175	-0.250	1.672			-0.192	-0.440	1.627			-0.191	-0.513	1.616			0.161	0.073	1.596			0.156	-0.037	1.375
0.035	-0.278	1.611			0.041	-0.215	1.645			0.033	0.119	1.632			0.028	0.303	1.612			-0.133	-0.009	1.650			-0.175	-0.250	1.672			-0.192	-0.440	1.627			-0.191	-0.513	1.616			0.161	0.073	1.596			0.156	-0.038	1.374
0.035	-0.278	1.611			0.041	-0.215	1.645			0.033	0.119	1.632			0.028	0.303	1.612			-0.133	-0.009	1.650			-0.175	-0.250	1.672			-0.192	-0.440	1.626			-0.191	-0.513	1.615			0.161	0.072	1.596			0.155	-0.038	1.374
0.035	-0.278	1.611			0.041	-0.215	1.645			0.033	0.119	1.632			0.028	0.303	1.612			-0.133	-0.009	1.650			-0.175	-0.250	1.672			-0.192	-0.440	1.626			-0.191	-0.513	1.615			0.161	0.072	1.596			0.155	-0.039	1.373
0.035	-0.278	1.611			0.041	-0.215	1.645			0.033	0.119	1.632			0.029	0.303	1.612			-0.133	-0.009	1.650			-0.175	-0.250	1.672			-0.192	-0.440	1.626			-0.191	-0.513	1.615			0.161	0.072	1.596			0.155	-0.039	1.372
0.035	-0.279	1.611			0.041	-0.215	1.645			0.033	0.119	1.632			0.029	0.303	1.612			-0.133	-0.009	1.650			-0.175	-0.250	1.672			-0.192	-0.440	1.626			-0.191	-0.513	1.615			0.161	0.072	1.596			0.155	-0.039	1.371
0.035	-0.279	1.611			0.042	-0.215	1.645			0.033	0.118	1.632			0.029	0.303	1.612			-0.133	-0.009	1.650			-0.175	-0.250	1.672			-0.192	-0.440	1.626			-0.191	-0.513	1.615			0.161	0.072	1.595			0.154	-0.039	1.371
0.035	-0.279	1.611			0.042	-0.215	1.645			0.033	0.118	1.632			0.029	0.303	1.612			-0.133	-0.009	1.650			-0.175	-0.250	1.672			-0.192	-0.440	1.626			-0.191	-0.513	1.615			0.161	0.072	1.595			0.154	-0.040	1.370
0.035	-0.279	1.611			0.042	-0.215	1.645			0.033	0.118	1.632			0.029	0.303	1.612			-0.133	-0.009	1.650			-0.175	-0.250	1.672			-0.192	-0.440	1.626			-0.192	-0.513	1.615			0.161	0.072	1.595			0.152	-0.036	1.365
0.035	-0.279	1.611			0.042	-0.215	1.645			0.033	0.118	1.632			0.029	0.303	1.612			-0.133	-0.009	1.650			-0.175	-0.250	1.672			-0.192	-0.440	1.626			-0.192	-0.513	1.615			0.160	0.072	1.595			0.143	-0.029	1.354
0.035	-0.279	1.611			0.042	-0.215	1.645			0.033	0.118	1.632			0.029	0.303	1.612			-0.133	-0.009	1.650			-0.175	-0.250	1.672			-0.192	-0.440	1.626			-0.192	-0.513	1.615			0.160	0.072	1.595			0.138	-0.025	1.347
0.035	-0.279	1.611			0.042	-0.215	1.645			0.033	0.118	1.632			0.029	0.303	1.612			-0.133	-0.009	1.650			-0.175	-0.250	1.672			-0.192	-0.440	1.626			-0.192	-0.513	1.615			0.160	0.072	1.595			0.135	-0.022	1.343
0.035	-0.279	1.611			0.042	-0.215	1.645			0.033	0.117	1.632			0.029	0.303	1.611			-0.133	-0.009	1.650			-0.175	-0.250	1.672			-0.192	-0.440	1.626			-0.192	-0.513	1.615			0.160	0.072	1.595			0.133	-0.021	1.340
0.035	-0.279	1.611			0.042	-0.216	1.645			0.033	0.117	1.632			0.029	0.303	1.611			-0.133	-0.009	1.650			-0.175	-0.250	1.672			-0.192	-0.440	1.626			-0.192	-0.513	1.615			0.160	0.071	1.595			0.132	-0.019	1.338
0.035	-0.279	1.611			0.042	-0.216	1.645			0.033	0.117	1.632			0.029	0.303	1.611			-0.132	-0.008	1.650			-0.175	-0.250	1.672			-0.192	-0.440	1.626			-0.192	-0.513	1.615			0.160	0.071	1.595			0.132	-0.018	1.336
0.035	-0.279	1.611			0.042	-0.216	1.645			0.033	0.117	1.632			0.029	0.303	1.611			-0.132	-0.008	1.650			-0.175	-0.250	1.672			-0.192	-0.440	1.626			-0.192	-0.513	1.615			0.160	0.071	1.595			0.131	-0.017	1.334
0.035	-0.279	1.611			0.042	-0.216	1.645			0.033	0.117	1.632			0.029	0.303	1.611			-0.132	-0.007	1.650			-0.175	-0.250	1.672			-0.192	-0.440	1.626			-0.192	-0.513	1.615			0.160	0.071	1.595			0.131	-0.016	1.332
0.035	-0.279	1.611			0.042	-0.216	1.645			0.033	0.117	1.632			0.029	0.302	1.611			-0.132	-0.007	1.650			-0.175	-0.250	1.672			-0.192	-0.439	1.626			-0.192	-0.513	1.615			0.161	0.071	1.595			0.132	-0.015	1.331
0.035	-0.279	1.611			0.042	-0.216	1.645			0.033	0.117	1.632			0.029	0.302	1.611			-0.131	-0.006	1.650			-0.175	-0.250	1.672			-0.192	-0.439	1.626			-0.192	-0.513	1.615			0.161	0.071	1.595			0.135	-0.014	1.329
0.035	-0.279	1.611			0.042	-0.216	1.645			0.033	0.117	1.632			0.029	0.302	1.611			-0.131	-0.005	1.650			-0.175	-0.250	1.672			-0.192	-0.439	1.627			-0.192	-0.513	1.615			0.162	0.071	1.595			0.138	-0.012	1.328
0.035	-0.279	1.611			0.042	-0.215	1.645			0.033	0.117	1.632			0.029	0.302	1.611			-0.131	-0.004	1.650			-0.175	-0.250	1.672			-0.192	-0.439	1.627			-0.192	-0.513	1.615			0.163	0.071	1.596			0.144	-0.011	1.327
0.035	-0.279	1.611			0.042	-0.215	1.645			0.032	0.118	1.632			0.029	0.302	1.611			-0.131	-0.004	1.650			-0.175	-0.249	1.672			-0.192	-0.438	1.627			-0.192	-0.513	1.615			0.165	0.072	1.596			0.149	-0.009	1.327
0.035	-0.278	1.611			0.041	-0.215	1.645			0.032	0.118	1.632			0.029	0.302	1.611			-0.131	-0.003	1.650			-0.175	-0.249	1.672			-0.191	-0.438	1.627			-0.192	-0.513	1.615			0.167	0.072	1.597			0.154	-0.008	1.328
0.035	-0.278	1.611			0.041	-0.215	1.645			0.032	0.118	1.632			0.029	0.303	1.611			-0.131	-0.003	1.650			-0.175	-0.249	1.672			-0.191	-0.438	1.627			-0.192	-0.513	1.615			0.170	0.073	1.598			0.158	-0.006	1.328
0.035	-0.277	1.611			0.041	-0.215	1.645			0.032	0.118	1.633			0.030	0.303	1.611			-0.130	-0.002	1.650			-0.175	-0.249	1.672			-0.191	-0.437	1.627			-0.192	-0.512	1.615			0.172	0.074	1.600			0.163	-0.005	1.329
0.035	-0.277	1.611			0.041	-0.214	1.646			0.032	0.118	1.633			0.030	0.303	1.612			-0.130	-0.001	1.650			-0.175	-0.249	1.672			-0.191	-0.437	1.627			-0.192	-0.512	1.615			0.174	0.074	1.601			0.167	-0.005	1.330
0.035	-0.276	1.611			0.041	-0.214	1.646			0.032	0.118	1.633			0.030	0.303	1.612			-0.130	-0.001	1.650			-0.175	-0.249	1.672			-0.191	-0.437	1.627			-0.192	-0.512	1.615			0.176	0.075	1.602			0.170	-0.004	1.332
0.035	-0.276	1.612			0.041	-0.214	1.646			0.031	0.118	1.633			0.030	0.303	1.612			-0.130	-0.000	1.650			-0.175	-0.248	1.672			-0.191	-0.437	1.627			-0.192	-0.512	1.615			0.178	0.076	1.603			0.173	-0.004	1.333
0.035	-0.275	1.612			0.041	-0.213	1.646			0.031	0.117	1.633			0.030	0.303	1.612			-0.130	0.000	1.650			-0.175	-0.248	1.672			-0.190	-0.437	1.627			-0.191	-0.512	1.615			0.179	0.076	1.604			0.177	-0.003	1.334
0.035	-0.275	1.612			0.041	-0.213	1.646			0.031	0.117	1.633			0.030	0.303	1.612			-0.130	0.001	1.650			-0.175	-0.248	1.671			-0.190	-0.437	1.627			-0.191	-0.512	1.615			0.181	0.077	1.605			0.180	-0.003	1.335
0.036	-0.274	1.612			0.041	-0.212	1.647			0.031	0.117	1.634			0.031	0.303	1.612			-0.129	0.001	1.650			-0.175	-0.248	1.671			-0.190	-0.437	1.626			-0.191	-0.512	1.615			0.183	0.077	1.606			0.182	-0.003	1.336
0.036	-0.274	1.612			0.041	-0.212	1.647			0.031	0.117	1.634			0.031	0.303	1.613			-0.129	0.002	1.650			-0.175	-0.247	1.671			-0.189	-0.436	1.626			-0.191	-0.512	1.615			0.184	0.078	1.608			0.185	-0.003	1.338
0.036	-0.273	1.613			0.041	-0.212	1.647			0.031	0.117	1.634			0.031	0.303	1.613			-0.129	0.002	1.650			-0.174	-0.247	1.671			-0.189	-0.436	1.626			-0.191	-0.511	1.614			0.185	0.078	1.609			0.188	-0.002	1.339
0.036	-0.273	1.613			0.041	-0.211	1.648			0.031	0.117	1.635			0.031	0.303	1.613			-0.129	0.002	1.650			-0.174	-0.247	1.671			-0.189	-0.436	1.626			-0.191	-0.511	1.614			0.186	0.078	1.610			0.191	-0.002	1.341
0.036	-0.272	1.613			0.041	-0.211	1.648			0.031	0.117	1.635			0.031	0.303	1.613			-0.129	0.003	1.650			-0.174	-0.247	1.671			-0.188	-0.436	1.625			-0.190	-0.511	1.614			0.186	0.079	1.611			0.193	-0.001	1.343
0.037	-0.271	1.613			0.041	-0.211	1.648			0.032	0.116	1.636			0.031	0.303	1.613			-0.128	0.003	1.650			-0.174	-0.246	1.671			-0.188	-0.436	1.625			-0.190	-0.511	1.614			0.187	0.079	1.612			0.199	-0.001	1.345
0.037	-0.271	1.613			0.041	-0.210	1.649			0.032	0.116	1.636			0.032	0.303	1.614			-0.128	0.004	1.650			-0.174	-0.246	1.670			-0.188	-0.436	1.625			-0.190	-0.511	1.613			0.188	0.079	1.612			0.202	-0.001	1.347
0.037	-0.270	1.614			0.041	-0.210	1.649			0.032	0.116	1.637			0.032	0.304	1.614			-0.128	0.004	1.650			-0.174	-0.246	1.670			-0.187	-0.436	1.625			-0.190	-0.511	1.613			0.189	0.079	1.613			0.206	-0.000	1.349
0.037	-0.270	1.614			0.042	-0.210	1.649			0.032	0.116	1.637			0.032	0.304	1.614			-0.127	0.004	1.650			-0.173	-0.246	1.670			-0.187	-0.436	1.625			-0.189	-0.511	1.613			0.189	0.080	1.614			0.210	-0.000	1.351
0.038	-0.270	1.614			0.042	-0.209	1.650			0.033	0.115	1.637			0.032	0.304	1.614			-0.127	0.004	1.650			-0.173	-0.246	1.670			-0.186	-0.435	1.624			-0.189	-0.511	1.613			0.190	0.080	1.615			0.213	-0.000	1.352
0.038	-0.269	1.614			0.042	-0.209	1.650			0.033	0.115	1.638			0.032	0.304	1.614			-0.127	0.005	1.650			-0.173	-0.245	1.670			-0.186	-0.435	1.624			-0.189	-0.511	1.612			0.190	0.080	1.616			0.215	-0.000	1.353
0.038	-0.269	1.614			0.042	-0.209	1.650			0.033	0.115	1.638			0.032	0.304	1.614			-0.126	0.005	1.650			-0.173	-0.245	1.670			-0.186	-0.435	1.624			-0.189	-0.511	1.612			0.179	0.064	1.616			0.215	-0.008	1.353
0.038	-0.269	1.614			0.042	-0.209	1.651			0.033	0.115	1.638			0.032	0.304	1.614			-0.126	0.005	1.649			-0.172	-0.245	1.669			-0.185	-0.435	1.624			-0.188	-0.511	1.612			0.174	0.055	1.617			0.214	-0.014	1.354
0.039	-0.269	1.614			0.042	-0.209	1.651			0.034	0.114	1.639			0.032	0.304	1.614			-0.126	0.005	1.649			-0.172	-0.245	1.669			-0.184	-0.438	1.623			-0.188	-0.511	1.612			0.171	0.050	1.617			0.214	-0.019	1.354
0.039	-0.269	1.614			0.043	-0.209	1.651			0.034	0.114	1.639			0.032	0.304	1.614			-0.125	0.006	1.649			-0.172	-0.245	1.669			-0.183	-0.438	1.623			-0.188	-0.511	1.612			0.168	0.046	1.617			0.214	-0.023	1.354
0.039	-0.269	1.614			0.043	-0.210	1.651			0.034	0.114	1.639			0.032	0.304	1.614			-0.125	0.006	1.649			-0.172	-0.245	1.669			-0.183	-0.438	1.623			-0.188	-0.510	1.612			0.167	0.043	1.617			0.214	-0.027	1.355
0.039	-0.270	1.615			0.043	-0.210	1.652			0.034	0.113	1.640			0.032	0.303	1.614			-0.125	0.006	1.649			-0.171	-0.244	1.669			-0.183	-0.438	1.622			-0.187	-0.510	1.611			0.165	0.040	1.618			0.214	-0.030	1.355
0.039	-0.270	1.615			0.043	-0.210	1.652			0.035	0.113	1.640			0.032	0.303	1.614			-0.124	0.006	1.649			-0.171	-0.244	1.668			-0.182	-0.438	1.622			-0.187	-0.510	1.611			0.165	0.038	1.618			0.215	-0.033	1.355
0.040	-0.270	1.615			0.043	-0.211	1.652			0.035	0.113	1.640			0.032	0.303	1.613			-0.124	0.006	1.649			-0.171	-0.244	1.668			-0.182	-0.438	1.622			-0.187	-0.510	1.611			0.164	0.036	1.618			0.215	-0.035	1.355
0.040	-0.271	1.615			0.044	-0.211	1.653			0.035	0.112	1.640			0.032	0.303	1.613			-0.124	0.006	1.648			-0.171	-0.244	1.668			-0.181	-0.438	1.622			-0.187	-0.510	1.611			0.163	0.035	1.618			0.215	-0.038	1.355
0.040	-0.271	1.615			0.044	-0.211	1.653			0.036	0.112	1.641			0.032	0.302	1.612			-0.123	0.006	1.648			-0.170	-0.244	1.668			-0.180	-0.441	1.620			-0.186	-0.510	1.610			0.163	0.033	1.618			0.215	-0.040	1.355
0.040	-0.271	1.615			0.044	-0.212	1.653			0.036	0.112	1.641			0.032	0.302	1.612			-0.123	0.006	1.648			-0.170	-0.244	1.667			-0.180	-0.441	1.619			-0.186	-0.510	1.610			0.162	0.032	1.618			0.216	-0.041	1.355
0.040	-0.272	1.615			0.044	-0.212	1.653			0.036	0.111	1.641			0.032	0.301	1.611			-0.123	0.007	1.648			-0.170	-0.244	1.667			-0.179	-0.441	1.619			-0.186	-0.510	1.610			0.162	0.031	1.618			0.216	-0.043	1.355
0.041	-0.272	1.615			0.044	-0.212	1.653			0.037	0.111	1.641			0.032	0.301	1.611			-0.122	0.007	1.647			-0.169	-0.244	1.667			-0.179	-0.441	1.618			-0.186	-0.510	1.610			0.161	0.030	1.618			0.216	-0.044	1.355
0.041	-0.272	1.615			0.045	-0.213	1.654			0.037	0.111	1.641			0.032	0.300	1.610			-0.122	0.007	1.647			-0.169	-0.244	1.666			-0.179	-0.441	1.618			-0.185	-0.510	1.609			0.161	0.029	1.618			0.216	-0.046	1.355
0.041	-0.273	1.615			0.045	-0.213	1.654			0.037	0.110	1.641			0.031	0.300	1.609			-0.121	0.007	1.647			-0.169	-0.244	1.666			-0.178	-0.442	1.617			-0.185	-0.510	1.609			0.161	0.028	1.618			0.217	-0.047	1.355
0.041	-0.273	1.615			0.045	-0.213	1.654			0.038	0.110	1.642			0.031	0.299	1.608			-0.121	0.007	1.647			-0.168	-0.244	1.665			-0.178	-0.443	1.616			-0.185	-0.510	1.608			0.161	0.027	1.618			0.217	-0.048	1.355
0.041	-0.274	1.615			0.045	-0.214	1.654			0.038	0.110	1.642			0.031	0.299	1.607			-0.121	0.007	1.646			-0.168	-0.244	1.665			-0.177	-0.443	1.615			-0.184	-0.510	1.608			0.161	0.026	1.617			0.217	-0.049	1.355
0.042	-0.274	1.614			0.045	-0.214	1.654			0.039	0.109	1.642			0.031	0.298	1.606			-0.120	0.007	1.646			-0.168	-0.244	1.664			-0.177	-0.443	1.615			-0.184	-0.510	1.608			0.161	0.025	1.617			0.217	-0.050	1.354
0.042	-0.274	1.614			0.046	-0.214	1.654			0.039	0.109	1.642			0.031	0.298	1.606			-0.120	0.006	1.646			-0.167	-0.244	1.664			-0.177	-0.443	1.614			-0.184	-0.509	1.607			0.161	0.025	1.617			0.217	-0.051	1.354
0.042	-0.275	1.614			0.046	-0.215	1.655			0.039	0.109	1.642			0.031	0.297	1.605			-0.120	0.006	1.645			-0.167	-0.244	1.664			-0.176	-0.443	1.614			-0.184	-0.509	1.607			0.161	0.024	1.617			0.218	-0.052	1.354
0.042	-0.275	1.614			0.046	-0.215	1.655			0.040	0.108	1.642			0.031	0.297	1.604			-0.119	0.006	1.645			-0.167	-0.244	1.663			-0.176	-0.443	1.614			-0.183	-0.509	1.607			0.161	0.024	1.617			0.218	-0.053	1.354
0.042	-0.275	1.614			0.046	-0.216	1.655			0.040	0.108	1.642			0.031	0.297	1.603			-0.119	0.006	1.645			-0.167	-0.244	1.663			-0.176	-0.443	1.613			-0.183	-0.509	1.606			0.161	0.023	1.616			0.218	-0.054	1.354
0.042	-0.276	1.614			0.046	-0.216	1.655			0.040	0.108	1.642			0.031	0.296	1.602			-0.119	0.006	1.644			-0.166	-0.244	1.662			-0.176	-0.443	1.613			-0.183	-0.510	1.606			0.161	0.023	1.616			0.218	-0.054	1.354
0.042	-0.276	1.614			0.046	-0.216	1.655			0.041	0.107	1.642			0.031	0.296	1.601			-0.119	0.006	1.644			-0.166	-0.244	1.662			-0.175	-0.443	1.613			-0.183	-0.510	1.606			0.161	0.023	1.616			0.218	-0.055	1.354
0.043	-0.276	1.614			0.047	-0.216	1.655			0.041	0.107	1.642			0.031	0.296	1.600			-0.118	0.006	1.644			-0.166	-0.244	1.662			-0.175	-0.443	1.612			-0.182	-0.510	1.605			0.161	0.023	1.616			0.218	-0.056	1.354
0.043	-0.277	1.614			0.047	-0.217	1.655			0.041	0.107	1.642			0.031	0.295	1.600			-0.118	0.006	1.644			-0.166	-0.244	1.661			-0.175	-0.442	1.612			-0.182	-0.510	1.605			0.161	0.023	1.615			0.218	-0.056	1.353
0.043	-0.277	1.614			0.047	-0.217	1.655			0.041	0.106	1.642			0.031	0.295	1.599			-0.118	0.006	1.643			-0.166	-0.244	1.661			-0.175	-0.442	1.612			-0.182	-0.510	1.605			0.161	0.023	1.615			0.217	-0.056	1.353
0.043	-0.277	1.614			0.047	-0.217	1.655			0.042	0.106	1.642			0.031	0.295	1.598			-0.118	0.006	1.643			-0.165	-0.244	1.661			-0.175	-0.442	1.612			-0.182	-0.510	1.604			0.161	0.023	1.615			0.217	-0.057	1.353
0.043	-0.277	1.614			0.047	-0.218	1.655			0.042	0.106	1.641			0.031	0.294	1.597			-0.118	0.006	1.643			-0.165	-0.244	1.660			-0.175	-0.442	1.611			-0.182	-0.510	1.604			0.161	0.023	1.614			0.217	-0.057	1.353
0.043	-0.278	1.613			0.047	-0.218	1.655			0.042	0.106	1.641			0.030	0.294	1.597			-0.117	0.006	1.642			-0.165	-0.244	1.660			-0.174	-0.442	1.611			-0.182	-0.510	1.604			0.161	0.025	1.614			0.217	-0.057	1.353
0.043	-0.278	1.613			0.047	-0.218	1.655			0.042	0.105	1.641			0.030	0.294	1.596			-0.117	0.006	1.642			-0.165	-0.244	1.660			-0.174	-0.442	1.611			-0.181	-0.510	1.604			0.161	0.027	1.614			0.216	-0.056	1.353
0.043	-0.278	1.613			0.047	-0.218	1.655			0.042	0.105	1.641			0.030	0.293	1.595			-0.117	0.006	1.642			-0.165	-0.244	1.660			-0.174	-0.442	1.611			-0.181	-0.510	1.604			0.161	0.030	1.614			0.216	-0.055	1.353
0.043	-0.278	1.613			0.047	-0.218	1.655			0.043	0.105	1.641			0.030	0.293	1.595			-0.117	0.005	1.642			-0.165	-0.244	1.660			-0.174	-0.441	1.611			-0.181	-0.510	1.604			0.161	0.032	1.614			0.215	-0.052	1.353
0.043	-0.278	1.613			0.047	-0.219	1.655			0.043	0.105	1.641			0.030	0.293	1.594			-0.117	0.005	1.641			-0.165	-0.244	1.659			-0.174	-0.441	1.611			-0.181	-0.510	1.603			0.161	0.033	1.614			0.214	-0.048	1.352
0.043	-0.279	1.613			0.047	-0.219	1.655			0.043	0.105	1.641			0.030	0.293	1.593			-0.117	0.005	1.641			-0.164	-0.244	1.659			-0.174	-0.441	1.611			-0.181	-0.510	1.603			0.162	0.035	1.614			0.213	-0.046	1.352
0.043	-0.279	1.613			0.047	-0.219	1.655			0.043	0.104	1.640			0.030	0.292	1.593			-0.117	0.005	1.641			-0.164	-0.244	1.659			-0.174	-0.440	1.611			-0.181	-0.510	1.603			0.162	0.037	1.615			0.213	-0.043	1.352
0.043	-0.279	1.613			0.047	-0.219	1.654			0.043	0.104	1.640			0.030	0.292	1.592			-0.117	0.005	1.641			-0.164	-0.245	1.659			-0.174	-0.440	1.610			-0.181	-0.510	1.603			0.164	0.042	1.615			0.212	-0.039	1.353
0.044	-0.279	1.613			0.047	-0.219	1.654			0.043	0.104	1.640			0.029	0.292	1.592			-0.117	0.005	1.641			-0.164	-0.245	1.659			-0.175	-0.440	1.610			-0.181	-0.510	1.603			0.164	0.044	1.616			0.212	-0.036	1.353
0.044	-0.279	1.613			0.047	-0.219	1.654			0.043	0.104	1.640			0.029	0.292	1.591			-0.117	0.005	1.640			-0.164	-0.245	1.658			-0.175	-0.439	1.610			-0.181	-0.511	1.603			0.166	0.048	1.616			0.211	-0.033	1.353
0.044	-0.279	1.613			0.047	-0.219	1.654			0.043	0.103	1.640			0.029	0.292	1.590			-0.117	0.005	1.640			-0.164	-0.245	1.658			-0.175	-0.439	1.610			-0.180	-0.511	1.603			0.167	0.051	1.616			0.211	-0.030	1.353
0.043	-0.279	1.613			0.047	-0.219	1.654			0.043	0.103	1.639			0.028	0.292	1.590			-0.117	0.005	1.640			-0.164	-0.245	1.658			-0.175	-0.439	1.610			-0.180	-0.511	1.602			0.169	0.055	1.617			0.212	-0.026	1.353
0.043	-0.279	1.612			0.047	-0.219	1.654			0.043	0.103	1.639			0.028	0.291	1.589			-0.117	0.005	1.640			-0.164	-0.245	1.658			-0.175	-0.439	1.610			-0.180	-0.511	1.602			0.170	0.057	1.617			0.212	-0.023	1.353
0.043	-0.279	1.612			0.047	-0.219	1.654			0.043	0.103	1.639			0.028	0.291	1.589			-0.117	0.004	1.640			-0.164	-0.245	1.658			-0.175	-0.438	1.610			-0.180	-0.511	1.602			0.171	0.060	1.617			0.212	-0.021	1.353
0.043	-0.278	1.612			0.047	-0.219	1.653			0.043	0.103	1.639			0.027	0.291	1.588			-0.117	0.004	1.639			-0.164	-0.245	1.658			-0.175	-0.438	1.610			-0.180	-0.511	1.602			0.172	0.061	1.618			0.212	-0.019	1.353
0.043	-0.278	1.612			0.047	-0.219	1.653			0.043	0.103	1.638			0.027	0.291	1.587			-0.117	0.004	1.639			-0.164	-0.245	1.657			-0.175	-0.438	1.610			-0.180	-0.511	1.602			0.172	0.063	1.618			0.212	-0.018	1.353
0.043	-0.278	1.612			0.047	-0.218	1.653			0.043	0.102	1.638			0.026	0.291	1.587			-0.117	0.004	1.639			-0.164	-0.245	1.657			-0.175	-0.438	1.610			-0.180	-0.511	1.602			0.173	0.065	1.618			0.212	-0.016	1.353
0.043	-0.278	1.612			0.046	-0.218	1.653			0.042	0.102	1.638			0.026	0.291	1.586			-0.117	0.004	1.639			-0.164	-0.245	1.657			-0.176	-0.438	1.611			-0.180	-0.511	1.602			0.173	0.066	1.618			0.212	-0.015	1.353
0.043	-0.278	1.612			0.046	-0.218	1.652			0.042	0.102	1.638			0.025	0.291	1.586			-0.117	0.004	1.639			-0.164	-0.245	1.657			-0.176	-0.437	1.611			-0.181	-0.511	1.602			0.174	0.067	1.618			0.212	-0.014	1.353
0.043	-0.277	1.612			0.046	-0.218	1.652			0.042	0.102	1.637			0.025	0.291	1.585			-0.118	0.004	1.639			-0.164	-0.245	1.657			-0.176	-0.437	1.611			-0.181	-0.511	1.602			0.174	0.068	1.618			0.212	-0.013	1.353
0.043	-0.277	1.612			0.046	-0.218	1.652			0.042	0.102	1.637			0.024	0.291	1.585			-0.118	0.003	1.639			-0.164	-0.246	1.657			-0.176	-0.437	1.611			-0.181	-0.511	1.603			0.174	0.069	1.618			0.212	-0.012	1.353
0.042	-0.277	1.612			0.046	-0.217	1.652			0.041	0.102	1.637			0.023	0.290	1.585			-0.118	0.003	1.638			-0.164	-0.246	1.657			-0.176	-0.437	1.611			-0.181	-0.511	1.603			0.175	0.070	1.618			0.210	-0.012	1.353
0.042	-0.277	1.611			0.045	-0.217	1.652			0.041	0.101	1.637			0.023	0.290	1.584			-0.119	0.003	1.638			-0.164	-0.246	1.657			-0.176	-0.437	1.611			-0.181	-0.511	1.603			0.175	0.071	1.619			0.209	-0.011	1.353
0.042	-0.276	1.611			0.045	-0.217	1.651			0.041	0.101	1.637			0.022	0.290	1.584			-0.119	0.003	1.638			-0.165	-0.246	1.657			-0.177	-0.437	1.612			-0.181	-0.512	1.603			0.175	0.071	1.619			0.209	-0.011	1.353
0.042	-0.276	1.611			0.045	-0.217	1.651			0.040	0.101	1.636			0.022	0.290	1.584			-0.120	0.003	1.638			-0.165	-0.246	1.657			-0.177	-0.437	1.612			-0.181	-0.512	1.603			0.175	0.072	1.619			0.208	-0.010	1.353
0.042	-0.276	1.611			0.045	-0.217	1.651			0.040	0.101	1.636			0.021	0.290	1.583			-0.120	0.002	1.638			-0.165	-0.246	1.657			-0.177	-0.437	1.612			-0.181	-0.512	1.603			0.176	0.073	1.619			0.208	-0.010	1.354
0.041	-0.275	1.611			0.044	-0.216	1.651			0.039	0.101	1.636			0.020	0.290	1.583			-0.120	0.002	1.638			-0.165	-0.246	1.657			-0.177	-0.437	1.612			-0.182	-0.512	1.603			0.176	0.073	1.619			0.208	-0.010	1.354
0.041	-0.275	1.611			0.044	-0.216	1.650			0.039	0.101	1.636			0.020	0.290	1.583			-0.121	0.002	1.638			-0.165	-0.247	1.657			-0.178	-0.437	1.612			-0.182	-0.512	1.603			0.176	0.074	1.619			0.207	-0.009	1.354
0.041	-0.275	1.611			0.044	-0.216	1.650			0.039	0.101	1.635			0.019	0.290	1.583			-0.121	0.002	1.638			-0.165	-0.247	1.657			-0.178	-0.437	1.612			-0.182	-0.513	1.603			0.176	0.074	1.619			0.207	-0.009	1.354
0.041	-0.275	1.611			0.043	-0.216	1.650			0.038	0.101	1.635			0.019	0.290	1.582			-0.122	0.002	1.638			-0.166	-0.247	1.657			-0.178	-0.437	1.612			-0.182	-0.513	1.603			0.176	0.075	1.619			0.207	-0.009	1.354
0.040	-0.275	1.611			0.043	-0.215	1.650			0.038	0.100	1.635			0.018	0.290	1.582			-0.122	0.002	1.638			-0.166	-0.247	1.656			-0.178	-0.438	1.612			-0.182	-0.513	1.603			0.175	0.075	1.619			0.206	-0.009	1.354
0.040	-0.274	1.611			0.043	-0.215	1.650			0.037	0.100	1.635			0.017	0.290	1.582			-0.123	0.001	1.638			-0.166	-0.247	1.656			-0.179	-0.438	1.612			-0.183	-0.513	1.603			0.175	0.075	1.619			0.206	-0.008	1.354
0.040	-0.274	1.611			0.043	-0.215	1.650			0.037	0.100	1.635			0.017	0.290	1.582			-0.123	0.001	1.638			-0.167	-0.247	1.656			-0.179	-0.441	1.612			-0.183	-0.513	1.603			0.175	0.075	1.619			0.206	-0.008	1.354
0.040	-0.274	1.611			0.042	-0.215	1.649			0.037	0.100	1.634			0.016	0.290	1.582			-0.124	0.001	1.637			-0.167	-0.247	1.656			-0.180	-0.442	1.612			-0.183	-0.513	1.603			0.174	0.075	1.619			0.205	-0.009	1.354
0.039	-0.274	1.611			0.042	-0.215	1.649			0.036	0.100	1.634			0.015	0.290	1.582			-0.124	0.001	1.637			-0.167	-0.248	1.656			-0.180	-0.444	1.612			-0.184	-0.514	1.603			0.173	0.075	1.619			0.205	-0.009	1.354
0.039	-0.274	1.611			0.042	-0.215	1.649			0.036	0.100	1.634			0.015	0.290	1.582			-0.125	0.001	1.637			-0.167	-0.248	1.656			-0.181	-0.445	1.611			-0.184	-0.514	1.603			0.173	0.075	1.619			0.204	-0.009	1.354
0.039	-0.274	1.611			0.041	-0.215	1.649			0.035	0.100	1.634			0.014	0.290	1.582			-0.125	0.001	1.637			-0.168	-0.248	1.656			-0.181	-0.445	1.611			-0.184	-0.514	1.603			0.172	0.075	1.619			0.204	-0.009	1.354
0.039	-0.274	1.611			0.041	-0.215	1.649			0.035	0.100	1.634			0.014	0.290	1.582			-0.126	0.001	1.637			-0.168	-0.248	1.656			-0.181	-0.446	1.611			-0.185	-0.515	1.603			0.171	0.075	1.618			0.204	-0.009	1.354
0.038	-0.273	1.611			0.041	-0.214	1.649			0.035	0.100	1.634			0.013	0.289	1.582			-0.126	0.000	1.637			-0.168	-0.248	1.656			-0.182	-0.446	1.611			-0.185	-0.515	1.603			0.170	0.074	1.618			0.203	-0.010	1.354
0.038	-0.273	1.611			0.041	-0.214	1.648			0.034	0.100	1.634			0.013	0.289	1.582			-0.126	0.000	1.637			-0.169	-0.248	1.656			-0.182	-0.446	1.611			-0.186	-0.515	1.603			0.170	0.074	1.618			0.203	-0.010	1.354
0.038	-0.273	1.611			0.040	-0.214	1.648			0.034	0.100	1.634			0.012	0.289	1.582			-0.127	0.000	1.637			-0.169	-0.248	1.656			-0.182	-0.447	1.611			-0.186	-0.515	1.602			0.169	0.074	1.618			0.203	-0.010	1.354
0.038	-0.273	1.611			0.040	-0.214	1.648			0.034	0.100	1.634			0.011	0.289	1.582			-0.127	0.000	1.637			-0.169	-0.249	1.656			-0.182	-0.448	1.611			-0.186	-0.516	1.602			0.168	0.073	1.618			0.202	-0.011	1.354
0.037	-0.273	1.611			0.040	-0.214	1.648			0.033	0.100	1.633			0.011	0.289	1.582			-0.127	0.000	1.637			-0.170	-0.249	1.656			-0.183	-0.448	1.611			-0.187	-0.516	1.602			0.168	0.073	1.618			0.202	-0.011	1.354
0.037	-0.273	1.611			0.039	-0.214	1.648			0.033	0.100	1.633			0.010	0.289	1.582			-0.128	-0.000	1.637			-0.170	-0.249	1.656			-0.183	-0.449	1.611			-0.187	-0.516	1.602			0.167	0.073	1.618			0.202	-0.011	1.355
0.037	-0.273	1.611			0.039	-0.214	1.648			0.033	0.100	1.633			0.010	0.289	1.582			-0.128	-0.000	1.637			-0.170	-0.249	1.656			-0.183	-0.449	1.611			-0.187	-0.516	1.602			0.166	0.072	1.618			0.201	-0.012	1.355
0.037	-0.273	1.611			0.039	-0.214	1.648			0.033	0.100	1.633			0.009	0.289	1.582			-0.128	-0.000	1.637			-0.170	-0.249	1.656			-0.183	-0.449	1.611			-0.188	-0.516	1.602			0.166	0.072	1.618			0.201	-0.012	1.355
0.037	-0.273	1.611			0.039	-0.214	1.648			0.032	0.100	1.633			0.009	0.289	1.582			-0.129	-0.000	1.637			-0.171	-0.249	1.656			-0.184	-0.449	1.611			-0.188	-0.516	1.602			0.165	0.072	1.618			0.200	-0.013	1.355
0.036	-0.273	1.611			0.039	-0.214	1.648			0.032	0.100	1.633			0.009	0.289	1.582			-0.129	-0.000	1.637			-0.171	-0.249	1.656			-0.184	-0.448	1.611			-0.188	-0.516	1.602			0.164	0.071	1.618			0.200	-0.013	1.355
0.036	-0.273	1.611			0.038	-0.214	1.648			0.032	0.100	1.633			0.008	0.289	1.582			-0.129	-0.001	1.637			-0.171	-0.249	1.656			-0.184	-0.448	1.611			-0.188	-0.516	1.602			0.164	0.071	1.618			0.200	-0.014	1.355
0.036	-0.273	1.611			0.038	-0.214	1.648			0.031	0.100	1.633			0.008	0.289	1.583			-0.130	-0.001	1.637			-0.171	-0.249	1.656			-0.185	-0.448	1.612			-0.189	-0.516	1.602			0.163	0.070	1.618			0.200	-0.014	1.355
0.036	-0.273	1.611			0.038	-0.214	1.648			0.031	0.100	1.633			0.007	0.289	1.583			-0.130	-0.001	1.637			-0.172	-0.249	1.656			-0.185	-0.448	1.612			-0.189	-0.516	1.602			0.163	0.070	1.618			0.199	-0.014	1.355
0.035	-0.273	1.611			0.038	-0.214	1.647			0.031	0.100	1.633			0.007	0.289	1.583			-0.130	-0.001	1.637			-0.172	-0.250	1.656			-0.185	-0.448	1.612			-0.189	-0.516	1.602			0.162	0.070	1.618			0.199	-0.015	1.355
0.035	-0.273	1.611			0.037	-0.214	1.647			0.031	0.100	1.633			0.006	0.289	1.583			-0.131	-0.001	1.637			-0.172	-0.250	1.656			-0.185	-0.448	1.612			-0.189	-0.516	1.602			0.162	0.069	1.618			0.199	-0.015	1.355
0.035	-0.273	1.611			0.037	-0.214	1.647			0.030	0.100	1.633			0.006	0.289	1.583			-0.131	-0.001	1.637			-0.172	-0.250	1.656			-0.185	-0.447	1.612			-0.189	-0.516	1.602			0.161	0.069	1.618			0.198	-0.016	1.355
0.035	-0.273	1.611			0.037	-0.214	1.647			0.030	0.100	1.633			0.006	0.289	1.583			-0.131	-0.001	1.637			-0.172	-0.250	1.656			-0.186	-0.447	1.612			-0.190	-0.516	1.602			0.161	0.069	1.618			0.198	-0.016	1.355
0.035	-0.273	1.611			0.037	-0.214	1.647			0.030	0.100	1.633			0.005	0.289	1.584			-0.131	-0.001	1.637			-0.172	-0.250	1.656			-0.186	-0.447	1.612			-0.190	-0.516	1.602			0.160	0.068	1.618			0.198	-0.016	1.355
0.035	-0.273	1.611			0.037	-0.214	1.647			0.030	0.100	1.633			0.005	0.289	1.584			-0.131	-0.001	1.637			-0.173	-0.250	1.656			-0.186	-0.446	1.612			-0.190	-0.516	1.602			0.160	0.068	1.618			0.198	-0.017	1.356
0.034	-0.273	1.611			0.037	-0.214	1.647			0.030	0.100	1.633			0.005	0.289	1.584			-0.132	-0.001	1.637			-0.173	-0.250	1.656			-0.186	-0.446	1.613			-0.190	-0.516	1.602			0.160	0.068	1.618			0.197	-0.017	1.356
0.034	-0.273	1.611			0.036	-0.214	1.647			0.029	0.100	1.634			0.004	0.289	1.584			-0.132	-0.001	1.637			-0.173	-0.250	1.656			-0.186	-0.446	1.613			-0.190	-0.515	1.602			0.159	0.067	1.618			0.197	-0.018	1.356
0.034	-0.273	1.611			0.036	-0.214	1.647			0.029	0.100	1.634			0.004	0.289	1.584			-0.132	-0.001	1.637			-0.173	-0.250	1.656			-0.186	-0.447	1.613			-0.190	-0.516	1.602			0.159	0.067	1.618			0.197	-0.018	1.356
0.034	-0.273	1.611			0.036	-0.214	1.648			0.029	0.100	1.634			0.004	0.289	1.585			-0.132	-0.001	1.637			-0.173	-0.250	1.656			-0.186	-0.448	1.613			-0.191	-0.516	1.602			0.159	0.067	1.619			0.197	-0.018	1.356
0.034	-0.273	1.611			0.036	-0.214	1.648			0.029	0.100	1.634			0.004	0.289	1.585			-0.132	-0.001	1.637			-0.173	-0.250	1.656			-0.186	-0.448	1.613			-0.191	-0.516	1.602			0.158	0.067	1.619			0.197	-0.019	1.356
0.034	-0.273	1.611			0.036	-0.214	1.648			0.029	0.100	1.634			0.003	0.289	1.585			-0.133	-0.001	1.637			-0.173	-0.250	1.656			-0.186	-0.448	1.613			-0.191	-0.516	1.602			0.158	0.066	1.619			0.196	-0.019	1.356
0.034	-0.273	1.611			0.036	-0.214	1.648			0.029	0.100	1.634			0.003	0.289	1.585			-0.133	-0.001	1.637			-0.174	-0.250	1.656			-0.186	-0.448	1.613			-0.191	-0.516	1.602			0.158	0.066	1.619			0.196	-0.019	1.356
0.033	-0.273	1.612			0.036	-0.214	1.648			0.028	0.100	1.634			0.003	0.289	1.585			-0.133	-0.001	1.637			-0.174	-0.250	1.656			-0.186	-0.448	1.614			-0.191	-0.516	1.602			0.157	0.065	1.619			0.196	-0.020	1.357
0.033	-0.273	1.612			0.036	-0.214	1.648			0.028	0.100	1.634			0.003	0.289	1.586			-0.133	-0.002	1.637			-0.174	-0.250	1.656			-0.186	-0.447	1.614			-0.191	-0.516	1.602			0.157	0.065	1.619			0.196	-0.021	1.357
0.033	-0.273	1.612			0.035	-0.214	1.648			0.028	0.100	1.634			0.003	0.289	1.586			-0.133	-0.002	1.637			-0.174	-0.250	1.656			-0.186	-0.447	1.614			-0.191	-0.516	1.603			0.157	0.064	1.620			0.195	-0.021	1.357
0.033	-0.273	1.612			0.035	-0.214	1.648			0.028	0.100	1.634			0.003	0.289	1.586			-0.133	-0.002	1.638			-0.174	-0.251	1.656			-0.185	-0.447	1.614			-0.191	-0.516	1.603			0.156	0.063	1.620			0.195	-0.022	1.357
0.033	-0.273	1.612			0.035	-0.214	1.648			0.028	0.100	1.635			0.002	0.289	1.586			-0.133	-0.002	1.638			-0.174	-0.251	1.656			-0.185	-0.446	1.615			-0.191	-0.516	1.603			0.156	0.062	1.620			0.195	-0.023	1.358
0.033	-0.273	1.612			0.035	-0.214	1.648			0.028	0.100	1.635			0.002	0.289	1.587			-0.133	-0.002	1.638			-0.174	-0.251	1.656			-0.185	-0.446	1.615			-0.190	-0.516	1.603			0.155	0.061	1.620			0.195	-0.024	1.358
0.033	-0.273	1.612			0.035	-0.214	1.648			0.028	0.100	1.635			0.002	0.289	1.587			-0.134	-0.002	1.638			-0.174	-0.251	1.656			-0.185	-0.446	1.615			-0.190	-0.516	1.603			0.155	0.061	1.621			0.194	-0.024	1.358
0.033	-0.274	1.612			0.035	-0.215	1.649			0.028	0.100	1.635			0.002	0.289	1.587			-0.134	-0.002	1.638			-0.174	-0.251	1.656			-0.185	-0.446	1.615			-0.190	-0.516	1.603			0.154	0.060	1.621			0.194	-0.025	1.358
0.033	-0.274	1.612			0.035	-0.215	1.649			0.028	0.100	1.635			0.002	0.289	1.587			-0.134	-0.002	1.638			-0.174	-0.251	1.656			-0.185	-0.445	1.615			-0.190	-0.516	1.603			0.154	0.058	1.621			0.193	-0.026	1.358
0.033	-0.274	1.613			0.035	-0.215	1.649			0.027	0.100	1.635			0.002	0.289	1.587			-0.134	-0.002	1.638			-0.174	-0.251	1.656			-0.185	-0.445	1.616			-0.190	-0.516	1.603			0.153	0.057	1.621			0.193	-0.028	1.359
0.032	-0.274	1.613			0.035	-0.215	1.649			0.027	0.100	1.635			0.002	0.289	1.588			-0.134	-0.002	1.638			-0.174	-0.251	1.657			-0.185	-0.445	1.616			-0.190	-0.516	1.603			0.152	0.055	1.621			0.192	-0.029	1.359
0.032	-0.274	1.613			0.034	-0.215	1.649			0.027	0.100	1.636			0.002	0.289	1.588			-0.134	-0.002	1.638			-0.174	-0.251	1.657			-0.185	-0.444	1.616			-0.190	-0.516	1.603			0.152	0.053	1.621			0.192	-0.031	1.359
0.032	-0.275	1.613			0.034	-0.215	1.649			0.027	0.100	1.636			0.002	0.289	1.588			-0.134	-0.002	1.638			-0.174	-0.251	1.657			-0.185	-0.444	1.616			-0.190	-0.516	1.604			0.151	0.051	1.621			0.192	-0.032	1.359
0.032	-0.275	1.613			0.034	-0.215	1.649			0.027	0.100	1.636			0.002	0.289	1.588			-0.134	-0.002	1.638			-0.174	-0.251	1.657			-0.185	-0.444	1.616			-0.190	-0.516	1.604			0.151	0.049	1.621			0.191	-0.034	1.359
0.032	-0.275	1.613			0.034	-0.216	1.650			0.027	0.100	1.636			0.002	0.289	1.589			-0.134	-0.002	1.639			-0.174	-0.251	1.657			-0.185	-0.444	1.617			-0.190	-0.516	1.604			0.151	0.047	1.620			0.191	-0.036	1.359
0.032	-0.275	1.613			0.034	-0.216	1.650			0.027	0.100	1.636			0.002	0.289	1.589			-0.134	-0.002	1.639			-0.175	-0.251	1.657			-0.185	-0.443	1.617			-0.190	-0.516	1.604			0.152	0.044	1.620			0.192	-0.037	1.358
0.032	-0.275	1.614			0.034	-0.216	1.650			0.027	0.100	1.636			0.002	0.289	1.589			-0.134	-0.002	1.639			-0.175	-0.251	1.657			-0.185	-0.443	1.617			-0.190	-0.516	1.604			0.152	0.042	1.619			0.193	-0.038	1.358
0.032	-0.276	1.614			0.034	-0.216	1.650			0.027	0.100	1.636			0.002	0.290	1.589			-0.134	-0.002	1.639			-0.175	-0.251	1.657			-0.185	-0.443	1.617			-0.189	-0.516	1.605			0.153	0.040	1.618			0.194	-0.038	1.357
0.032	-0.276	1.614			0.034	-0.216	1.650			0.027	0.100	1.637			0.002	0.290	1.590			-0.134	-0.002	1.639			-0.175	-0.251	1.658			-0.184	-0.443	1.617			-0.189	-0.516	1.605			0.154	0.038	1.618			0.196	-0.039	1.356
0.032	-0.276	1.614			0.034	-0.216	1.650			0.027	0.100	1.637			0.001	0.290	1.590			-0.134	-0.002	1.639			-0.175	-0.251	1.658			-0.184	-0.443	1.618			-0.189	-0.516	1.605			0.155	0.036	1.617			0.233	-0.020	1.395
0.032	-0.276	1.614			0.034	-0.216	1.650			0.027	0.100	1.637			0.001	0.290	1.590			-0.134	-0.002	1.640			-0.175	-0.251	1.658			-0.184	-0.443	1.618			-0.189	-0.516	1.605			0.156	0.034	1.616			0.245	-0.014	1.407
0.032	-0.276	1.614			0.034	-0.217	1.651			0.027	0.100	1.637			0.001	0.290	1.590			-0.134	-0.002	1.640			-0.175	-0.251	1.658			-0.184	-0.443	1.618			-0.189	-0.516	1.605			0.157	0.032	1.616			0.252	-0.012	1.414
0.032	-0.276	1.614			0.034	-0.217	1.651			0.027	0.100	1.637			0.001	0.290	1.590			-0.134	-0.002	1.640			-0.175	-0.251	1.658			-0.184	-0.443	1.618			-0.189	-0.516	1.605			0.158	0.030	1.615			0.256	-0.012	1.416
0.032	-0.276	1.614			0.034	-0.217	1.651			0.027	0.100	1.637			0.001	0.290	1.590			-0.134	-0.002	1.640			-0.175	-0.251	1.658			-0.184	-0.442	1.618			-0.189	-0.516	1.606			0.160	0.029	1.615			0.259	-0.011	1.418
0.032	-0.276	1.614			0.034	-0.217	1.651			0.027	0.100	1.637			0.001	0.290	1.591			-0.134	-0.002	1.640			-0.175	-0.251	1.658			-0.184	-0.442	1.618			-0.189	-0.516	1.606			0.161	0.027	1.614			0.262	-0.011	1.420
0.032	-0.277	1.614			0.034	-0.217	1.651			0.027	0.100	1.637			0.002	0.290	1.591			-0.134	-0.002	1.640			-0.175	-0.251	1.658			-0.184	-0.442	1.618			-0.189	-0.516	1.606			0.163	0.026	1.614			0.265	-0.010	1.423
0.032	-0.277	1.614			0.034	-0.217	1.651			0.027	0.100	1.638			0.002	0.290	1.591			-0.134	-0.002	1.640			-0.175	-0.251	1.658			-0.184	-0.442	1.618			-0.189	-0.516	1.606			0.164	0.025	1.614			0.269	-0.010	1.424
0.032	-0.277	1.614			0.034	-0.217	1.651			0.027	0.100	1.638			0.002	0.290	1.591			-0.134	-0.002	1.640			-0.175	-0.251	1.659			-0.184	-0.442	1.618			-0.189	-0.516	1.606			0.165	0.023	1.613			0.274	-0.010	1.426
0.032	-0.277	1.614			0.034	-0.217	1.651			0.027	0.100	1.638			0.002	0.290	1.591			-0.134	-0.002	1.640			-0.175	-0.251	1.659			-0.184	-0.442	1.618			-0.189	-0.516	1.606			0.166	0.022	1.613			0.279	-0.010	1.427
0.032	-0.277	1.615			0.034	-0.217	1.651			0.027	0.100	1.638			0.002	0.290	1.591			-0.134	-0.002	1.640			-0.175	-0.251	1.659			-0.184	-0.442	1.618			-0.189	-0.516	1.605			0.168	0.021	1.612			0.283	-0.009	1.430
0.032	-0.277	1.615			0.034	-0.217	1.651			0.027	0.100	1.638			0.002	0.290	1.591			-0.134	-0.002	1.640			-0.175	-0.251	1.659			-0.184	-0.442	1.618			-0.188	-0.516	1.605			0.169	0.021	1.612			0.289	-0.009	1.431
0.032	-0.277	1.615			0.034	-0.217	1.652			0.027	0.100	1.638			0.002	0.290	1.591			-0.134	-0.002	1.640			-0.175	-0.251	1.659			-0.184	-0.442	1.618			-0.188	-0.515	1.605			0.170	0.020	1.612			0.294	-0.009	1.432
0.032	-0.277	1.615			0.034	-0.217	1.652			0.027	0.100	1.638			0.002	0.290	1.591			-0.134	-0.002	1.640			-0.175	-0.251	1.659			-0.184	-0.442	1.618			-0.188	-0.515	1.604			0.171	0.019	1.612			0.300	-0.010	1.433
0.032	-0.277	1.615			0.034	-0.217	1.652			0.027	0.100	1.638			0.002	0.290	1.592			-0.134	-0.002	1.640			-0.175	-0.251	1.659			-0.184	-0.442	1.618			-0.188	-0.514	1.604			0.172	0.018	1.611			0.305	-0.010	1.434
0.032	-0.277	1.615			0.034	-0.218	1.652			0.027	0.100	1.638			0.002	0.290	1.592			-0.134	-0.002	1.640			-0.175	-0.251	1.659			-0.184	-0.442	1.617			-0.188	-0.514	1.604			0.174	0.018	1.611			0.311	-0.011	1.435
0.032	-0.277	1.615			0.034	-0.218	1.652			0.027	0.100	1.638			0.003	0.290	1.592			-0.134	-0.002	1.640			-0.175	-0.251	1.658			-0.184	-0.442	1.617			-0.188	-0.513	1.603			0.175	0.017	1.611			0.317	-0.012	1.436
0.032	-0.277	1.615			0.034	-0.218	1.652			0.027	0.100	1.638			0.003	0.290	1.592			-0.134	-0.002	1.640			-0.175	-0.251	1.658			-0.183	-0.441	1.617			-0.187	-0.513	1.603			0.176	0.017	1.611			0.322	-0.012	1.438
0.032	-0.277	1.615			0.034	-0.218	1.652			0.027	0.100	1.638			0.003	0.290	1.591			-0.133	-0.002	1.640			-0.175	-0.251	1.658			-0.183	-0.441	1.617			-0.187	-0.513	1.603			0.177	0.016	1.611			0.327	-0.012	1.440
0.032	-0.277	1.615			0.034	-0.218	1.652			0.027	0.100	1.638			0.004	0.290	1.591			-0.133	-0.002	1.640			-0.175	-0.251	1.658			-0.183	-0.441	1.616			-0.187	-0.512	1.602			0.178	0.016	1.611			0.331	-0.011	1.443
0.032	-0.277	1.614			0.034	-0.218	1.652			0.027	0.100	1.638			0.004	0.290	1.591			-0.133	-0.002	1.640			-0.174	-0.251	1.658			-0.183	-0.441	1.616			-0.187	-0.512	1.602			0.179	0.016	1.610			0.336	-0.011	1.446
0.032	-0.277	1.614			0.035	-0.218	1.652			0.027	0.100	1.638			0.004	0.290	1.591			-0.133	-0.002	1.640			-0.174	-0.251	1.658			-0.183	-0.441	1.616			-0.187	-0.512	1.602			0.180	0.015	1.610			0.341	-0.011	1.449
0.032	-0.277	1.614			0.035	-0.218	1.652			0.027	0.100	1.638			0.005	0.290	1.591			-0.132	-0.002	1.639			-0.174	-0.251	1.657			-0.183	-0.441	1.616			-0.187	-0.511	1.601			0.181	0.015	1.610			0.345	-0.011	1.452
0.032	-0.277	1.614			0.035	-0.218	1.651			0.027	0.100	1.638			0.005	0.290	1.591			-0.132	-0.002	1.639			-0.174	-0.251	1.657			-0.183	-0.441	1.615			-0.186	-0.511	1.601			0.182	0.015	1.610			0.349	-0.010	1.456
0.033	-0.277	1.614			0.035	-0.218	1.651			0.028	0.100	1.637			0.006	0.290	1.590			-0.132	-0.002	1.639			-0.174	-0.250	1.657			-0.183	-0.441	1.615			-0.186	-0.511	1.601			0.183	0.015	1.610			0.353	-0.010	1.459
0.033	-0.277	1.614			0.035	-0.218	1.651			0.028	0.100	1.637			0.006	0.290	1.590			-0.131	-0.002	1.638			-0.174	-0.250	1.657			-0.183	-0.441	1.615			-0.186	-0.510	1.601			0.184	0.015	1.610			0.357	-0.010	1.463
0.033	-0.277	1.613			0.035	-0.217	1.651			0.028	0.100	1.637			0.007	0.290	1.590			-0.131	-0.002	1.638			-0.174	-0.250	1.656			-0.182	-0.441	1.615			-0.186	-0.510	1.600			0.184	0.015	1.610			0.361	-0.010	1.467
0.033	-0.277	1.613			0.036	-0.217	1.650			0.028	0.100	1.636			0.007	0.290	1.589			-0.131	-0.002	1.637			-0.174	-0.250	1.656			-0.182	-0.441	1.614			-0.186	-0.510	1.600			0.185	0.015	1.610			0.364	-0.011	1.470
0.033	-0.277	1.613			0.036	-0.217	1.650			0.029	0.100	1.636			0.008	0.290	1.589			-0.130	-0.002	1.637			-0.174	-0.250	1.655			-0.182	-0.440	1.614			-0.186	-0.510	1.600			0.186	0.014	1.610			0.367	-0.011	1.474
0.034	-0.277	1.613			0.036	-0.217	1.650			0.029	0.100	1.635			0.008	0.290	1.588			-0.130	-0.002	1.636			-0.174	-0.250	1.655			-0.182	-0.440	1.614			-0.186	-0.510	1.600			0.187	0.014	1.610			0.370	-0.011	1.478
0.034	-0.277	1.612			0.036	-0.217	1.649			0.029	0.100	1.634			0.009	0.290	1.587			-0.129	-0.002	1.635			-0.173	-0.250	1.654			-0.182	-0.440	1.613			-0.185	-0.509	1.599			0.187	0.014	1.609			0.372	-0.011	1.481
0.034	-0.277	1.612			0.036	-0.217	1.649			0.030	0.100	1.634			0.009	0.290	1.587			-0.129	-0.002	1.634			-0.173	-0.250	1.654			-0.182	-0.440	1.613			-0.185	-0.509	1.599			0.188	0.014	1.609			0.374	-0.012	1.484
0.035	-0.277	1.612			0.037	-0.217	1.648			0.030	0.100	1.633			0.010	0.290	1.586			-0.129	-0.002	1.634			-0.173	-0.250	1.653			-0.182	-0.440	1.612			-0.185	-0.509	1.598			0.189	0.014	1.609			0.376	-0.012	1.488
0.035	-0.276	1.611			0.037	-0.217	1.647			0.030	0.100	1.632			0.010	0.290	1.585			-0.128	-0.002	1.633			-0.173	-0.250	1.652			-0.182	-0.440	1.611			-0.185	-0.509	1.597			0.189	0.014	1.609			0.377	-0.012	1.491
0.035	-0.276	1.611			0.037	-0.217	1.647			0.031	0.100	1.631			0.011	0.290	1.585			-0.128	-0.002	1.632			-0.173	-0.250	1.651			-0.181	-0.440	1.610			-0.184	-0.508	1.597			0.190	0.014	1.609			0.379	-0.013	1.495
0.035	-0.276	1.610			0.037	-0.217	1.646			0.031	0.100	1.631			0.011	0.290	1.584			-0.127	-0.001	1.631			-0.173	-0.250	1.650			-0.181	-0.439	1.609			-0.184	-0.508	1.596			0.190	0.014	1.609			0.380	-0.013	1.498
0.036	-0.276	1.610			0.038	-0.216	1.645			0.031	0.100	1.630			0.011	0.290	1.583			-0.127	-0.001	1.630			-0.172	-0.250	1.649			-0.181	-0.439	1.608			-0.184	-0.508	1.594			0.191	0.014	1.609			0.381	-0.014	1.501
0.036	-0.276	1.610			0.038	-0.216	1.645			0.032	0.100	1.629			0.012	0.289	1.583			-0.127	-0.001	1.629			-0.172	-0.250	1.648			-0.181	-0.439	1.607			-0.184	-0.508	1.593			0.191	0.014	1.609			0.382	-0.014	1.504
0.036	-0.276	1.609			0.038	-0.216	1.644			0.032	0.100	1.628			0.012	0.289	1.582			-0.126	-0.001	1.628			-0.172	-0.250	1.647			-0.180	-0.439	1.605			-0.183	-0.508	1.592			0.192	0.014	1.609			0.383	-0.015	1.507
0.036	-0.276	1.609			0.038	-0.216	1.643			0.032	0.100	1.628			0.013	0.289	1.581			-0.126	-0.001	1.627			-0.172	-0.250	1.646			-0.180	-0.439	1.604			-0.183	-0.508	1.591			0.192	0.015	1.609			0.384	-0.015	1.509
0.037	-0.276	1.608			0.038	-0.216	1.642			0.032	0.100	1.627			0.013	0.289	1.580			-0.126	-0.001	1.627			-0.172	-0.250	1.645			-0.180	-0.439	1.603			-0.183	-0.508	1.590			0.193	0.015	1.609			0.385	-0.016	1.512
0.037	-0.276	1.608			0.039	-0.216	1.642			0.033	0.100	1.626			0.013	0.289	1.579			-0.126	-0.001	1.626			-0.172	-0.250	1.644			-0.180	-0.439	1.601			-0.183	-0.508	1.590			0.193	0.015	1.609			0.386	-0.016	1.514
0.037	-0.276	1.607			0.039	-0.216	1.641			0.033	0.100	1.626			0.013	0.289	1.579			-0.125	-0.001	1.625			-0.172	-0.250	1.644			-0.180	-0.439	1.600			-0.183	-0.508	1.589			0.194	0.015	1.609			0.387	-0.016	1.517
0.037	-0.276	1.607			0.039	-0.216	1.640			0.033	0.100	1.625			0.014	0.289	1.578			-0.125	-0.001	1.624			-0.172	-0.250	1.643			-0.180	-0.439	1.599			-0.182	-0.508	1.588			0.194	0.015	1.608			0.388	-0.017	1.519
0.037	-0.275	1.607			0.039	-0.215	1.639			0.033	0.100	1.624			0.014	0.289	1.577			-0.125	-0.001	1.623			-0.172	-0.250	1.642			-0.180	-0.439	1.598			-0.182	-0.508	1.587			0.194	0.015	1.608			0.388	-0.017	1.521
0.038	-0.275	1.606			0.039	-0.215	1.639			0.034	0.100	1.624			0.014	0.289	1.576			-0.125	-0.001	1.622			-0.172	-0.250	1.641			-0.180	-0.440	1.597			-0.182	-0.508	1.587			0.195	0.015	1.608			0.389	-0.018	1.523
0.038	-0.275	1.606			0.039	-0.215	1.638			0.034	0.100	1.623			0.015	0.289	1.576			-0.125	-0.001	1.622			-0.171	-0.250	1.640			-0.180	-0.440	1.596			-0.182	-0.508	1.586			0.195	0.015	1.608			0.390	-0.018	1.525
0.038	-0.275	1.605			0.039	-0.215	1.637			0.034	0.100	1.622			0.015	0.289	1.575			-0.124	-0.001	1.621			-0.171	-0.250	1.640			-0.180	-0.440	1.595			-0.182	-0.508	1.586			0.195	0.015	1.608			0.390	-0.019	1.527
0.038	-0.275	1.605			0.040	-0.215	1.637			0.034	0.100	1.622			0.015	0.289	1.574			-0.124	-0.001	1.620			-0.171	-0.249	1.639			-0.180	-0.440	1.594			-0.182	-0.507	1.585			0.196	0.015	1.608			0.391	-0.019	1.528
0.038	-0.275	1.605			0.040	-0.215	1.636			0.034	0.099	1.621			0.015	0.289	1.574			-0.124	-0.001	1.620			-0.171	-0.249	1.639			-0.180	-0.440	1.594			-0.182	-0.507	1.585			0.196	0.015	1.608			0.392	-0.020	1.530
0.039	-0.275	1.604			0.040	-0.215	1.636			0.035	0.099	1.621			0.016	0.289	1.573			-0.124	-0.001	1.619			-0.171	-0.249	1.638			-0.180	-0.440	1.593			-0.182	-0.507	1.584			0.196	0.015	1.608			0.392	-0.020	1.531
0.039	-0.275	1.604			0.040	-0.215	1.635			0.035	0.099	1.621			0.016	0.289	1.573			-0.124	-0.001	1.618			-0.171	-0.249	1.637			-0.180	-0.441	1.592			-0.182	-0.507	1.584			0.196	0.015	1.608			0.393	-0.021	1.533
0.039	-0.275	1.604			0.040	-0.215	1.635			0.035	0.099	1.620			0.016	0.289	1.572			-0.124	-0.001	1.618			-0.171	-0.249	1.637			-0.180	-0.441	1.592			-0.182	-0.507	1.583			0.197	0.015	1.608			0.393	-0.021	1.534
0.039	-0.275	1.603			0.040	-0.215	1.634			0.035	0.099	1.620			0.016	0.289	1.571			-0.124	-0.001	1.617			-0.171	-0.249	1.636			-0.180	-0.441	1.591			-0.182	-0.507	1.583			0.197	0.015	1.608			0.394	-0.021	1.535
0.039	-0.275	1.603			0.040	-0.215	1.634			0.035	0.099	1.619			0.017	0.289	1.571			-0.123	-0.001	1.617			-0.171	-0.249	1.636			-0.180	-0.441	1.591			-0.182	-0.507	1.582			0.197	0.015	1.608			0.394	-0.022	1.537
0.039	-0.275	1.603			0.040	-0.215	1.633			0.035	0.099	1.619			0.017	0.289	1.571			-0.123	-0.001	1.616			-0.171	-0.249	1.636			-0.180	-0.441	1.590			-0.182	-0.507	1.582			0.197	0.015	1.608			0.394	-0.022	1.538
0.039	-0.275	1.603			0.040	-0.215	1.633			0.035	0.099	1.619			0.017	0.289	1.570			-0.123	-0.001	1.616			-0.171	-0.249	1.635			-0.180	-0.441	1.590			-0.182	-0.507	1.582			0.197	0.015	1.608			0.395	-0.023	1.539
0.039	-0.275	1.602			0.040	-0.215	1.632			0.035	0.099	1.618			0.017	0.289	1.570			-0.123	-0.001	1.615			-0.171	-0.249	1.635			-0.180	-0.442	1.589			-0.182	-0.507	1.581			0.197	0.015	1.608			0.395	-0.023	1.540
0.040	-0.275	1.602			0.040	-0.215	1.632			0.036	0.099	1.618			0.017	0.289	1.569			-0.123	-0.001	1.615			-0.171	-0.249	1.634			-0.180	-0.442	1.589			-0.182	-0.507	1.581			0.198	0.015	1.608			0.395	-0.024	1.541
0.040	-0.275	1.602			0.040	-0.215	1.632			0.036	0.099	1.618			0.018	0.289	1.569			-0.123	-0.001	1.615			-0.171	-0.249	1.634			-0.180	-0.442	1.589			-0.182	-0.507	1.581			0.198	0.015	1.608			0.395	-0.024	1.542
0.040	-0.275	1.602			0.040	-0.214	1.631			0.036	0.099	1.617			0.018	0.289	1.569			-0.123	-0.001	1.614			-0.171	-0.249	1.634			-0.180	-0.442	1.588			-0.182	-0.507	1.580			0.198	0.015	1.608			0.396	-0.025	1.543
0.040	-0.275	1.602			0.040	-0.214	1.631			0.036	0.099	1.617			0.018	0.288	1.568			-0.123	-0.001	1.614			-0.171	-0.249	1.633			-0.180	-0.442	1.588			-0.182	-0.507	1.580			0.198	0.015	1.608			0.396	-0.025	1.544
0.040	-0.275	1.601			0.040	-0.214	1.631			0.036	0.099	1.617			0.018	0.288	1.568			-0.123	-0.001	1.614			-0.171	-0.249	1.633			-0.180	-0.442	1.588			-0.182	-0.507	1.580			0.198	0.015	1.608			0.396	-0.026	1.545
0.040	-0.275	1.601			0.040	-0.214	1.630			0.036	0.099	1.617			0.018	0.288	1.568			-0.123	-0.001	1.613			-0.171	-0.249	1.633			-0.181	-0.442	1.587			-0.182	-0.507	1.580			0.198	0.015	1.608			0.396	-0.026	1.546
0.040	-0.274	1.601			0.040	-0.214	1.630			0.036	0.099	1.616			0.018	0.288	1.568			-0.123	-0.001	1.613			-0.171	-0.249	1.633			-0.181	-0.442	1.587			-0.182	-0.507	1.580			0.198	0.015	1.608			0.396	-0.027	1.547
0.040	-0.274	1.601			0.041	-0.214	1.630			0.036	0.099	1.616			0.019	0.288	1.567			-0.123	-0.001	1.613			-0.171	-0.249	1.632			-0.181	-0.442	1.587			-0.182	-0.507	1.579			0.199	0.016	1.608			0.396	-0.027	1.548
0.040	-0.274	1.601			0.041	-0.214	1.630			0.036	0.099	1.616			0.019	0.288	1.567			-0.123	-0.001	1.613			-0.171	-0.249	1.632			-0.181	-0.442	1.586			-0.182	-0.507	1.579			0.199	0.016	1.608			0.396	-0.028	1.549
0.040	-0.274	1.601			0.041	-0.214	1.630			0.036	0.099	1.616			0.019	0.288	1.567			-0.123	-0.001	1.612			-0.171	-0.249	1.632			-0.181	-0.442	1.586			-0.182	-0.507	1.579			0.199	0.016	1.608			0.397	-0.028	1.550
0.040	-0.274	1.601			0.041	-0.214	1.629			0.036	0.099	1.616			0.019	0.288	1.567			-0.123	-0.001	1.612			-0.171	-0.249	1.632			-0.181	-0.442	1.586			-0.182	-0.507	1.579			0.199	0.016	1.608			0.397	-0.028	1.550
0.040	-0.274	1.600			0.041	-0.214	1.629			0.036	0.099	1.616			0.019	0.288	1.567			-0.122	-0.001	1.612			-0.171	-0.249	1.632			-0.181	-0.443	1.586			-0.182	-0.507	1.579			0.199	0.016	1.608			0.397	-0.029	1.551
0.040	-0.274	1.600			0.041	-0.214	1.629			0.036	0.099	1.615			0.019	0.288	1.566			-0.122	-0.001	1.612			-0.171	-0.249	1.631			-0.181	-0.443	1.586			-0.183	-0.507	1.579			0.199	0.016	1.609			0.397	-0.029	1.552
0.040	-0.274	1.600			0.041	-0.214	1.629			0.036	0.099	1.615			0.019	0.288	1.566			-0.122	-0.001	1.612			-0.171	-0.249	1.631			-0.181	-0.443	1.586			-0.183	-0.507	1.578			0.199	0.016	1.609			0.397	-0.030	1.553
0.041	-0.274	1.600			0.041	-0.214	1.629			0.036	0.099	1.615			0.020	0.288	1.566			-0.122	-0.001	1.612			-0.171	-0.249	1.631			-0.181	-0.443	1.585			-0.183	-0.507	1.578			0.199	0.016	1.609			0.397	-0.030	1.554
0.041	-0.274	1.600			0.041	-0.214	1.629			0.036	0.099	1.615			0.020	0.288	1.566			-0.122	-0.001	1.611			-0.171	-0.249	1.631			-0.181	-0.443	1.585			-0.183	-0.507	1.578			0.199	0.016	1.609			0.398	-0.031	1.554
0.041	-0.274	1.600			0.041	-0.214	1.628			0.037	0.099	1.615			0.020	0.288	1.566			-0.122	-0.001	1.611			-0.171	-0.249	1.631			-0.181	-0.443	1.585			-0.183	-0.508	1.578			0.199	0.016	1.610			0.398	-0.031	1.555
0.041	-0.274	1.600			0.041	-0.214	1.628			0.037	0.099	1.615			0.020	0.288	1.566			-0.122	-0.001	1.611			-0.171	-0.249	1.631			-0.181	-0.443	1.585			-0.183	-0.508	1.578			0.200	0.016	1.610			0.398	-0.031	1.556
0.041	-0.274	1.600			0.041	-0.214	1.628			0.037	0.099	1.615			0.020	0.288	1.566			-0.122	-0.001	1.611			-0.171	-0.249	1.631			-0.181	-0.443	1.585			-0.183	-0.508	1.578			0.200	0.016	1.610			0.399	-0.032	1.557
0.041	-0.274	1.600			0.041	-0.214	1.628			0.037	0.099	1.615			0.020	0.288	1.566			-0.122	-0.001	1.611			-0.171	-0.249	1.631			-0.181	-0.443	1.585			-0.183	-0.508	1.578			0.200	0.016	1.611			0.399	-0.032	1.558
0.041	-0.274	1.600			0.041	-0.214	1.628			0.037	0.099	1.615			0.020	0.288	1.566			-0.122	-0.001	1.611			-0.171	-0.249	1.630			-0.181	-0.443	1.585			-0.183	-0.508	1.578			0.200	0.016	1.611			0.399	-0.032	1.558
0.041	-0.274	1.600			0.041	-0.214	1.628			0.037	0.099	1.615			0.021	0.288	1.566			-0.122	-0.001	1.611			-0.171	-0.249	1.630			-0.181	-0.443	1.584			-0.183	-0.508	1.577			0.200	0.016	1.611			0.399	-0.033	1.559
0.041	-0.274	1.600			0.041	-0.214	1.628			0.037	0.099	1.615			0.021	0.288	1.566			-0.122	-0.001	1.611			-0.171	-0.249	1.630			-0.181	-0.444	1.584			-0.183	-0.508	1.577			0.200	0.016	1.612			0.400	-0.033	1.560
0.041	-0.274	1.600			0.041	-0.214	1.628			0.037	0.099	1.614			0.021	0.288	1.566			-0.122	-0.001	1.610			-0.171	-0.249	1.630			-0.181	-0.444	1.584			-0.183	-0.508	1.577			0.200	0.016	1.612			0.400	-0.033	1.561
0.041	-0.274	1.599			0.041	-0.214	1.628			0.037	0.099	1.614			0.021	0.288	1.566			-0.122	-0.001	1.610			-0.171	-0.249	1.630			-0.181	-0.444	1.584			-0.183	-0.508	1.577			0.200	0.016	1.613			0.400	-0.034	1.562
0.041	-0.274	1.599			0.041	-0.214	1.628			0.037	0.099	1.614			0.021	0.288	1.566			-0.122	-0.001	1.610			-0.171	-0.249	1.630			-0.181	-0.444	1.584			-0.183	-0.508	1.577			0.200	0.016	1.613			0.400	-0.034	1.562
0.041	-0.274	1.599			0.041	-0.214	1.627			0.037	0.099	1.614			0.021	0.288	1.566			-0.122	-0.001	1.610			-0.171	-0.249	1.630			-0.181	-0.444	1.584			-0.183	-0.508	1.577			0.200	0.017	1.614			0.400	-0.034	1.563
0.041	-0.274	1.599			0.041	-0.214	1.627			0.037	0.099	1.614			0.022	0.288	1.566			-0.122	-0.001	1.610			-0.171	-0.249	1.630			-0.181	-0.444	1.584			-0.183	-0.508	1.577			0.200	0.017	1.614			0.400	-0.035	1.563
0.041	-0.274	1.599			0.041	-0.214	1.627			0.037	0.099	1.614			0.022	0.288	1.566			-0.122	-0.001	1.610			-0.171	-0.249	1.630			-0.181	-0.444	1.584			-0.183	-0.508	1.577			0.201	0.017	1.614			0.401	-0.035	1.564
0.041	-0.274	1.599			0.041	-0.214	1.627			0.037	0.099	1.614			0.022	0.288	1.566			-0.122	-0.001	1.610			-0.171	-0.249	1.630			-0.181	-0.444	1.584			-0.183	-0.508	1.577			0.201	0.017	1.615			0.401	-0.035	1.565
0.041	-0.274	1.599			0.041	-0.214	1.627			0.037	0.099	1.614			0.022	0.288	1.567			-0.122	-0.001	1.610			-0.171	-0.249	1.629			-0.181	-0.444	1.584			-0.183	-0.508	1.577			0.201	0.017	1.615			0.401	-0.035	1.565
0.041	-0.274	1.599			0.041	-0.214	1.627			0.037	0.099	1.615			0.022	0.288	1.567			-0.122	-0.001	1.610			-0.171	-0.249	1.629			-0.181	-0.444	1.584			-0.183	-0.508	1.577			0.201	0.017	1.616			0.401	-0.035	1.566
0.041	-0.274	1.599			0.041	-0.214	1.627			0.037	0.099	1.615			0.022	0.288	1.567			-0.122	-0.001	1.610			-0.171	-0.249	1.629			-0.181	-0.444	1.584			-0.183	-0.508	1.577			0.201	0.017	1.616			0.401	-0.035	1.566
0.041	-0.274	1.599			0.041	-0.214	1.627			0.037	0.099	1.615			0.023	0.288	1.567			-0.122	-0.001	1.610			-0.171	-0.249	1.629			-0.181	-0.444	1.584			-0.183	-0.508	1.577			0.201	0.017	1.616			0.401	-0.036	1.566
0.041	-0.274	1.599			0.041	-0.214	1.627			0.037	0.099	1.615			0.023	0.288	1.568			-0.122	-0.001	1.610			-0.171	-0.249	1.629			-0.181	-0.444	1.584			-0.183	-0.508	1.576			0.201	0.017	1.617			0.401	-0.036	1.567
0.041	-0.274	1.599			0.041	-0.214	1.628			0.037	0.099	1.615			0.023	0.288	1.568			-0.122	-0.001	1.610			-0.171	-0.249	1.629			-0.181	-0.444	1.584			-0.183	-0.508	1.576			0.201	0.017	1.617			0.401	-0.036	1.567
0.041	-0.274	1.599			0.041	-0.214	1.628			0.037	0.099	1.615			0.023	0.288	1.568			-0.122	-0.001	1.610			-0.171	-0.249	1.629			-0.181	-0.444	1.584			-0.183	-0.508	1.576			0.201	0.017	1.617			0.401	-0.036	1.567
0.041	-0.274	1.599			0.041	-0.214	1.628			0.037	0.099	1.615			0.023	0.288	1.569			-0.122	-0.001	1.610			-0.172	-0.249	1.630			-0.181	-0.444	1.584			-0.183	-0.508	1.576			0.201	0.017	1.617			0.399	-0.036	1.566
0.041	-0.274	1.600			0.041	-0.214	1.628			0.037	0.099	1.615			0.023	0.288	1.569			-0.122	-0.001	1.611			-0.172	-0.249	1.630			-0.181	-0.445	1.584			-0.183	-0.508	1.576			0.201	0.017	1.618			0.397	-0.037	1.563
0.041	-0.274	1.600			0.040	-0.214	1.628			0.037	0.099	1.616			0.023	0.288	1.570			-0.122	-0.001	1.611			-0.172	-0.249	1.630			-0.181	-0.445	1.584			-0.183	-0.508	1.577			0.201	0.017	1.618			0.393	-0.037	1.559
0.041	-0.274	1.600			0.040	-0.214	1.628			0.037	0.099	1.616			0.022	0.288	1.570			-0.123	-0.001	1.612			-0.172	-0.249	1.631			-0.181	-0.445	1.585			-0.183	-0.508	1.577			0.201	0.017	1.618			0.389	-0.037	1.553
0.041	-0.274	1.600			0.040	-0.214	1.629			0.037	0.099	1.616			0.022	0.288	1.571			-0.123	-0.001	1.614			-0.172	-0.249	1.632			-0.181	-0.445	1.586			-0.184	-0.508	1.578			0.200	0.017	1.618			0.384	-0.037	1.546
0.041	-0.274	1.600			0.040	-0.214	1.629			0.037	0.099	1.617			0.021	0.289	1.572			-0.124	-0.001	1.615			-0.172	-0.249	1.634			-0.181	-0.445	1.587			-0.184	-0.508	1.579			0.200	0.017	1.618			0.377	-0.038	1.537
0.041	-0.274	1.600			0.040	-0.214	1.629			0.036	0.100	1.617			0.021	0.289	1.574			-0.124	-0.001	1.617			-0.172	-0.249	1.636			-0.181	-0.446	1.589			-0.185	-0.509	1.581			0.200	0.017	1.618			0.371	-0.038	1.525
0.040	-0.274	1.601			0.040	-0.214	1.630			0.036	0.100	1.618			0.020	0.289	1.575			-0.125	-0.001	1.619			-0.172	-0.249	1.639			-0.182	-0.445	1.594			-0.185	-0.510	1.584			0.199	0.017	1.618			0.365	-0.038	1.510
0.040	-0.274	1.601			0.040	-0.214	1.630			0.036	0.100	1.618			0.019	0.289	1.576			-0.126	-0.001	1.622			-0.172	-0.249	1.642			-0.182	-0.444	1.598			-0.186	-0.511	1.588			0.199	0.017	1.618			0.359	-0.038	1.498
0.040	-0.274	1.602			0.040	-0.214	1.631			0.036	0.100	1.619			0.018	0.290	1.577			-0.126	-0.001	1.624			-0.172	-0.249	1.645			-0.183	-0.442	1.603			-0.186	-0.512	1.592			0.198	0.017	1.617			0.352	-0.037	1.489
0.040	-0.274	1.602			0.040	-0.214	1.631			0.036	0.100	1.619			0.018	0.290	1.579			-0.127	-0.001	1.627			-0.172	-0.249	1.649			-0.183	-0.441	1.608			-0.187	-0.512	1.597			0.197	0.017	1.617			0.345	-0.036	1.480
0.039	-0.274	1.602			0.039	-0.214	1.632			0.036	0.100	1.620			0.017	0.290	1.580			-0.128	-0.000	1.629			-0.172	-0.249	1.652			-0.183	-0.441	1.612			-0.188	-0.512	1.602			0.195	0.017	1.616			0.337	-0.034	1.471
0.039	-0.274	1.603			0.039	-0.214	1.632			0.036	0.100	1.620			0.016	0.290	1.581			-0.129	-0.000	1.632			-0.172	-0.249	1.656			-0.184	-0.440	1.617			-0.188	-0.512	1.607			0.194	0.017	1.614			0.328	-0.032	1.461
0.039	-0.274	1.603			0.039	-0.214	1.633			0.035	0.101	1.621			0.015	0.291	1.582			-0.130	-0.000	1.634			-0.172	-0.249	1.660			-0.184	-0.439	1.621			-0.189	-0.512	1.612			0.193	0.017	1.613			0.320	-0.030	1.451
0.038	-0.274	1.604			0.039	-0.214	1.633			0.035	0.101	1.621			0.014	0.291	1.583			-0.130	-0.000	1.637			-0.172	-0.249	1.663			-0.184	-0.438	1.626			-0.189	-0.513	1.616			0.191	0.017	1.611			0.312	-0.028	1.442
0.038	-0.274	1.604			0.039	-0.214	1.634			0.035	0.101	1.622			0.013	0.291	1.584			-0.131	0.000	1.639			-0.171	-0.248	1.666			-0.184	-0.438	1.630			-0.189	-0.513	1.620			0.189	0.017	1.609			0.304	-0.026	1.434
0.037	-0.274	1.605			0.039	-0.214	1.634			0.035	0.101	1.622			0.013	0.291	1.585			-0.131	0.000	1.641			-0.171	-0.248	1.669			-0.185	-0.437	1.634			-0.189	-0.513	1.624			0.188	0.017	1.607			0.296	-0.024	1.425
0.037	-0.274	1.606			0.039	-0.214	1.635			0.035	0.101	1.623			0.012	0.292	1.585			-0.132	0.000	1.643			-0.171	-0.248	1.672			-0.185	-0.436	1.638			-0.189	-0.513	1.628			0.186	0.017	1.605			0.287	-0.023	1.417
0.037	-0.274	1.606			0.039	-0.214	1.635			0.035	0.101	1.623			0.012	0.292	1.586			-0.132	0.001	1.645			-0.171	-0.248	1.675			-0.185	-0.436	1.641			-0.189	-0.513	1.631			0.185	0.017	1.603			0.276	-0.023	1.408
0.036	-0.274	1.607			0.039	-0.213	1.636			0.034	0.102	1.623			0.011	0.292	1.587			-0.133	0.001	1.647			-0.170	-0.247	1.678			-0.185	-0.435	1.645			-0.189	-0.513	1.634			0.183	0.017	1.601			0.268	-0.020	1.401
0.036	-0.274	1.607			0.039	-0.213	1.636			0.034	0.102	1.624			0.011	0.292	1.587			-0.133	0.001	1.648			-0.170	-0.247	1.680			-0.185	-0.435	1.647			-0.189	-0.512	1.637			0.181	0.016	1.599			0.262	-0.018	1.396
0.036	-0.274	1.608			0.039	-0.213	1.636			0.034	0.102	1.624			0.010	0.292	1.588			-0.133	0.001	1.650			-0.170	-0.247	1.683			-0.185	-0.434	1.650			-0.189	-0.512	1.639			0.180	0.016	1.597			0.258	-0.016	1.392
0.035	-0.274	1.608			0.039	-0.213	1.637			0.034	0.102	1.625			0.010	0.292	1.588			-0.133	0.001	1.652			-0.169	-0.247	1.685			-0.185	-0.434	1.652			-0.189	-0.512	1.641			0.178	0.016	1.595			0.254	-0.012	1.387
0.035	-0.274	1.608			0.039	-0.213	1.637			0.034	0.102	1.625			0.009	0.293	1.589			-0.134	0.002	1.653			-0.169	-0.246	1.687			-0.185	-0.434	1.654			-0.189	-0.512	1.643			0.176	0.016	1.593			0.250	-0.007	1.383
0.035	-0.273	1.609			0.039	-0.213	1.637			0.034	0.102	1.625			0.009	0.293	1.589			-0.134	0.002	1.655			-0.169	-0.246	1.688			-0.185	-0.433	1.656			-0.189	-0.512	1.645			0.175	0.017	1.591			0.246	-0.001	1.380
0.034	-0.273	1.609			0.039	-0.213	1.638			0.034	0.103	1.625			0.009	0.293	1.590			-0.134	0.002	1.656			-0.168	-0.246	1.690			-0.185	-0.433	1.657			-0.189	-0.512	1.646			0.173	0.017	1.589			0.243	0.005	1.377
0.034	-0.273	1.610			0.039	-0.213	1.638			0.034	0.103	1.626			0.008	0.293	1.590			-0.134	0.002	1.657			-0.168	-0.246	1.692			-0.185	-0.433	1.659			-0.188	-0.512	1.648			0.171	0.017	1.587			0.241	0.010	1.375
0.034	-0.273	1.610			0.039	-0.213	1.638			0.034	0.103	1.626			0.008	0.293	1.590			-0.134	0.002	1.658			-0.167	-0.246	1.693			-0.185	-0.432	1.660			-0.188	-0.511	1.649			0.170	0.018	1.585			0.238	0.015	1.373
0.034	-0.273	1.610			0.039	-0.213	1.638			0.034	0.103	1.626			0.008	0.293	1.591			-0.134	0.003	1.659			-0.167	-0.245	1.694			-0.185	-0.432	1.661			-0.188	-0.511	1.650			0.168	0.018	1.583			0.236	0.019	1.371
0.033	-0.273	1.611			0.039	-0.213	1.638			0.034	0.103	1.626			0.008	0.293	1.591			-0.135	0.003	1.660			-0.167	-0.245	1.696			-0.185	-0.432	1.662			-0.188	-0.511	1.651			0.166	0.018	1.582			0.234	0.024	1.370
0.033	-0.273	1.611			0.039	-0.213	1.639			0.034	0.103	1.626			0.007	0.293	1.591			-0.135	0.003	1.661			-0.166	-0.245	1.697			-0.185	-0.432	1.663			-0.188	-0.511	1.652			0.164	0.019	1.581			0.232	0.027	1.369
0.033	-0.273	1.611			0.038	-0.213	1.639			0.034	0.103	1.627			0.007	0.293	1.592			-0.135	0.003	1.662			-0.166	-0.245	1.698			-0.185	-0.431	1.664			-0.188	-0.511	1.653			0.161	0.019	1.579			0.230	0.031	1.368
0.032	-0.273	1.611			0.038	-0.213	1.639			0.033	0.104	1.627			0.007	0.294	1.592			-0.135	0.003	1.663			-0.166	-0.245	1.699			-0.185	-0.431	1.665			-0.188	-0.511	1.654			0.159	0.019	1.579			0.228	0.033	1.367
0.032	-0.274	1.612			0.038	-0.213	1.639			0.033	0.104	1.627			0.007	0.294	1.592			-0.135	0.003	1.663			-0.165	-0.245	1.699			-0.185	-0.431	1.666			-0.187	-0.511	1.655			0.157	0.019	1.578			0.226	0.036	1.367
0.032	-0.274	1.612			0.038	-0.213	1.639			0.033	0.104	1.627			0.006	0.294	1.592			-0.135	0.004	1.664			-0.165	-0.244	1.700			-0.185	-0.431	1.667			-0.187	-0.510	1.656			0.155	0.019	1.577			0.225	0.038	1.366
0.032	-0.274	1.612			0.038	-0.213	1.639			0.033	0.104	1.627			0.006	0.294	1.592			-0.135	0.004	1.665			-0.165	-0.244	1.701			-0.185	-0.431	1.668			-0.187	-0.510	1.657			0.152	0.019	1.576			0.223	0.040	1.366
0.031	-0.274	1.612			0.038	-0.213	1.639			0.033	0.104	1.627			0.006	0.294	1.593			-0.135	0.004	1.665			-0.165	-0.244	1.702			-0.185	-0.431	1.669			-0.187	-0.510	1.657			0.151	0.019	1.576			0.222	0.042	1.366
0.031	-0.274	1.613			0.038	-0.213	1.639			0.033	0.104	1.627			0.006	0.294	1.593			-0.135	0.004	1.666			-0.164	-0.244	1.702			-0.185	-0.430	1.669			-0.187	-0.510	1.658			0.149	0.019	1.575			0.221	0.044	1.366
0.031	-0.274	1.613			0.038	-0.213	1.639			0.033	0.105	1.627			0.006	0.294	1.593			-0.135	0.004	1.666			-0.164	-0.244	1.703			-0.185	-0.430	1.670			-0.186	-0.510	1.658			0.147	0.019	1.575			0.220	0.045	1.366
0.031	-0.274	1.613			0.038	-0.213	1.639			0.033	0.105	1.627			0.005	0.294	1.593			-0.135	0.004	1.667			-0.164	-0.244	1.703			-0.185	-0.430	1.670			-0.186	-0.509	1.659			0.146	0.019	1.574			0.219	0.047	1.366
0.030	-0.275	1.613			0.038	-0.213	1.639			0.033	0.105	1.627			0.005	0.294	1.593			-0.135	0.004	1.667			-0.164	-0.244	1.704			-0.184	-0.430	1.670			-0.186	-0.509	1.659			0.145	0.019	1.574			0.218	0.048	1.366
0.030	-0.275	1.613			0.038	-0.213	1.639			0.033	0.105	1.627			0.005	0.294	1.593			-0.135	0.004	1.667			-0.163	-0.244	1.704			-0.184	-0.430	1.671			-0.186	-0.509	1.659			0.143	0.019	1.573			0.217	0.049	1.367
0.030	-0.275	1.613			0.038	-0.213	1.639			0.033	0.105	1.627			0.005	0.295	1.594			-0.135	0.004	1.668			-0.163	-0.243	1.704			-0.184	-0.430	1.671			-0.186	-0.509	1.659			0.142	0.019	1.573			0.216	0.050	1.367
0.030	-0.275	1.613			0.038	-0.213	1.639			0.033	0.105	1.627			0.005	0.295	1.594			-0.135	0.004	1.668			-0.163	-0.243	1.705			-0.184	-0.429	1.671			-0.185	-0.509	1.659			0.141	0.019	1.573			0.216	0.051	1.367
0.029	-0.275	1.613			0.038	-0.213	1.639			0.033	0.105	1.627			0.005	0.295	1.594			-0.135	0.004	1.668			-0.163	-0.243	1.705			-0.184	-0.429	1.671			-0.185	-0.508	1.659			0.140	0.019	1.573			0.215	0.052	1.368
0.029	-0.275	1.613			0.038	-0.214	1.639			0.033	0.106	1.627			0.004	0.295	1.594			-0.135	0.005	1.669			-0.163	-0.243	1.705			-0.184	-0.429	1.671			-0.185	-0.508	1.659			0.140	0.019	1.572			0.215	0.052	1.368
0.029	-0.276	1.613			0.037	-0.214	1.639			0.033	0.106	1.627			0.004	0.295	1.594			-0.135	0.005	1.669			-0.163	-0.243	1.705			-0.184	-0.429	1.670			-0.185	-0.508	1.659			0.139	0.019	1.572			0.215	0.053	1.369
0.029	-0.276	1.614			0.037	-0.214	1.639			0.033	0.106	1.627			0.004	0.295	1.594			-0.135	0.005	1.669			-0.162	-0.243	1.705			-0.184	-0.429	1.670			-0.185	-0.508	1.658			0.138	0.019	1.572			0.214	0.053	1.370
0.028	-0.276	1.614			0.037	-0.214	1.639			0.032	0.106	1.627			0.004	0.295	1.594			-0.135	0.005	1.669			-0.162	-0.243	1.705			-0.184	-0.429	1.670			-0.185	-0.508	1.658			0.138	0.019	1.572			0.214	0.054	1.370
0.028	-0.276	1.614			0.037	-0.214	1.639			0.032	0.106	1.627			0.004	0.295	1.594			-0.135	0.005	1.669			-0.162	-0.243	1.705			-0.184	-0.429	1.669			-0.185	-0.507	1.657			0.137	0.019	1.571			0.214	0.054	1.371
0.028	-0.276	1.614			0.037	-0.214	1.638			0.032	0.106	1.627			0.004	0.295	1.594			-0.135	0.005	1.669			-0.162	-0.243	1.704			-0.184	-0.429	1.668			-0.185	-0.507	1.656			0.136	0.019	1.571			0.215	0.055	1.371
0.028	-0.276	1.614			0.037	-0.214	1.638			0.032	0.106	1.627			0.004	0.295	1.594			-0.135	0.005	1.669			-0.162	-0.243	1.704			-0.184	-0.428	1.668			-0.184	-0.507	1.656			0.136	0.019	1.571			0.215	0.055	1.372
0.028	-0.276	1.614			0.037	-0.214	1.638			0.032	0.107	1.626			0.004	0.296	1.594			-0.135	0.005	1.669			-0.162	-0.243	1.704			-0.184	-0.428	1.667			-0.184	-0.507	1.655			0.136	0.019	1.571			0.215	0.055	1.373
0.028	-0.277	1.614			0.037	-0.214	1.638			0.032	0.107	1.626			0.004	0.296	1.594			-0.135	0.005	1.669			-0.162	-0.242	1.703			-0.184	-0.428	1.666			-0.184	-0.507	1.654			0.135	0.019	1.571			0.215	0.056	1.373
0.027	-0.277	1.614			0.036	-0.214	1.638			0.032	0.107	1.626			0.004	0.296	1.594			-0.135	0.005	1.669			-0.162	-0.242	1.703			-0.184	-0.428	1.665			-0.184	-0.506	1.653			0.135	0.019	1.571			0.215	0.056	1.374
0.027	-0.277	1.613			0.036	-0.214	1.638			0.032	0.107	1.626			0.003	0.296	1.594			-0.135	0.005	1.669			-0.162	-0.242	1.702			-0.184	-0.428	1.664			-0.184	-0.506	1.653			0.135	0.020	1.571			0.216	0.056	1.374
0.027	-0.277	1.613			0.036	-0.215	1.637			0.032	0.107	1.626			0.003	0.296	1.594			-0.135	0.005	1.669			-0.162	-0.242	1.702			-0.184	-0.428	1.663			-0.184	-0.506	1.652			0.134	0.020	1.571			0.216	0.056	1.375
0.027	-0.277	1.613			0.036	-0.215	1.637			0.032	0.107	1.626			0.003	0.296	1.594			-0.135	0.005	1.668			-0.162	-0.242	1.702			-0.184	-0.428	1.662			-0.184	-0.506	1.651			0.134	0.020	1.571			0.216	0.056	1.376
0.027	-0.277	1.613			0.036	-0.215	1.637			0.032	0.107	1.626			0.003	0.296	1.594			-0.135	0.005	1.668			-0.162	-0.242	1.701			-0.184	-0.428	1.662			-0.184	-0.506	1.651			0.134	0.020	1.571			0.217	0.057	1.376
0.027	-0.277	1.613			0.036	-0.215	1.637			0.032	0.107	1.626			0.003	0.296	1.594			-0.135	0.005	1.668			-0.162	-0.242	1.701			-0.184	-0.428	1.661			-0.184	-0.506	1.650			0.134	0.020	1.571			0.217	0.057	1.377
0.027	-0.277	1.613			0.036	-0.215	1.637			0.032	0.107	1.625			0.003	0.296	1.594			-0.135	0.006	1.668			-0.162	-0.242	1.700			-0.184	-0.428	1.661			-0.184	-0.506	1.650			0.134	0.020	1.571			0.217	0.057	1.377
0.027	-0.277	1.613			0.036	-0.215	1.636			0.032	0.107	1.625			0.003	0.296	1.594			-0.135	0.006	1.667			-0.162	-0.242	1.700			-0.184	-0.428	1.660			-0.184	-0.506	1.649			0.134	0.020	1.571			0.218	0.057	1.378
0.027	-0.278	1.613			0.036	-0.215	1.636			0.032	0.108	1.625			0.003	0.296	1.594			-0.135	0.006	1.667			-0.162	-0.242	1.699			-0.184	-0.428	1.660			-0.184	-0.506	1.649			0.134	0.020	1.571			0.218	0.057	1.378
0.026	-0.278	1.613			0.036	-0.215	1.636			0.032	0.108	1.625			0.003	0.297	1.594			-0.135	0.006	1.667			-0.162	-0.242	1.699			-0.184	-0.428	1.659			-0.184	-0.506	1.648			0.134	0.020	1.571			0.218	0.057	1.379
0.026	-0.278	1.613			0.035	-0.215	1.636			0.032	0.108	1.625			0.003	0.297	1.594			-0.135	0.006	1.667			-0.162	-0.242	1.699			-0.184	-0.428	1.659			-0.184	-0.506	1.648			0.134	0.020	1.571			0.218	0.057	1.379
0.026	-0.278	1.613			0.035	-0.215	1.636			0.032	0.108	1.625			0.003	0.297	1.594			-0.135	0.006	1.666			-0.162	-0.242	1.698			-0.184	-0.428	1.658			-0.184	-0.506	1.647			0.134	0.020	1.571			0.219	0.056	1.380
0.026	-0.278	1.613			0.035	-0.215	1.636			0.032	0.108	1.625			0.003	0.297	1.594			-0.135	0.006	1.666			-0.162	-0.242	1.698			-0.184	-0.428	1.658			-0.184	-0.506	1.647			0.133	0.020	1.571			0.205	0.017	1.341
0.026	-0.278	1.613			0.035	-0.215	1.635			0.032	0.108	1.625			0.003	0.297	1.594			-0.135	0.006	1.666			-0.162	-0.242	1.697			-0.185	-0.428	1.658			-0.184	-0.505	1.647			0.133	0.020	1.572			0.202	0.010	1.335
0.026	-0.278	1.613			0.035	-0.215	1.635			0.032	0.108	1.624			0.003	0.297	1.594			-0.135	0.006	1.666			-0.162	-0.242	1.697			-0.185	-0.428	1.657			-0.184	-0.505	1.646			0.133	0.020	1.572			0.200	0.005	1.329
0.026	-0.278	1.613			0.035	-0.216	1.635			0.032	0.108	1.624			0.003	0.297	1.594			-0.135	0.006	1.665			-0.162	-0.242	1.697			-0.185	-0.428	1.657			-0.184	-0.505	1.646			0.133	0.020	1.572			0.198	-0.001	1.323
0.026	-0.278	1.612			0.035	-0.216	1.635			0.032	0.108	1.624			0.004	0.297	1.594			-0.135	0.006	1.665			-0.162	-0.242	1.696			-0.185	-0.428	1.656			-0.185	-0.505	1.646			0.133	0.020	1.572			0.197	-0.005	1.319
0.026	-0.279	1.612			0.035	-0.216	1.635			0.032	0.108	1.624			0.004	0.297	1.593			-0.135	0.006	1.665			-0.162	-0.242	1.696			-0.185	-0.428	1.656			-0.185	-0.505	1.645			0.133	0.020	1.572			0.196	-0.008	1.316
0.026	-0.279	1.612			0.035	-0.216	1.635			0.032	0.108	1.624			0.004	0.297	1.593			-0.135	0.006	1.665			-0.162	-0.242	1.696			-0.185	-0.428	1.656			-0.185	-0.505	1.645			0.133	0.020	1.572			0.195	-0.010	1.313
0.026	-0.279	1.612			0.035	-0.216	1.635			0.032	0.108	1.624			0.004	0.297	1.593			-0.135	0.006	1.664			-0.162	-0.242	1.696			-0.185	-0.428	1.655			-0.185	-0.505	1.644			0.133	0.020	1.572			0.194	-0.013	1.311
0.026	-0.279	1.612			0.035	-0.216	1.635			0.032	0.108	1.624			0.004	0.297	1.593			-0.134	0.006	1.664			-0.162	-0.242	1.695			-0.185	-0.428	1.655			-0.185	-0.505	1.644			0.133	0.020	1.573			0.193	-0.014	1.309
0.026	-0.279	1.612			0.035	-0.216	1.635			0.032	0.108	1.624			0.004	0.297	1.593			-0.134	0.006	1.664			-0.162	-0.242	1.695			-0.185	-0.428	1.655			-0.185	-0.505	1.644			0.133	0.020	1.573			0.192	-0.016	1.307
0.026	-0.279	1.612			0.035	-0.216	1.634			0.032	0.108	1.624			0.004	0.297	1.593			-0.134	0.006	1.664			-0.162	-0.242	1.695			-0.185	-0.428	1.654			-0.185	-0.505	1.644			0.133	0.020	1.573			0.192	-0.017	1.306
0.026	-0.279	1.612			0.035	-0.216	1.634			0.032	0.108	1.624			0.004	0.297	1.593			-0.134	0.006	1.664			-0.162	-0.242	1.694			-0.185	-0.428	1.654			-0.185	-0.505	1.643			0.133	0.020	1.573			0.191	-0.019	1.304
0.026	-0.279	1.612			0.035	-0.216	1.634			0.032	0.108	1.624			0.004	0.297	1.593			-0.134	0.006	1.663			-0.162	-0.242	1.694			-0.184	-0.428	1.654			-0.184	-0.505	1.643			0.133	0.020	1.573			0.190	-0.020	1.303
0.026	-0.279	1.612			0.035	-0.216	1.634			0.032	0.109	1.624			0.004	0.297	1.593			-0.134	0.006	1.663			-0.162	-0.242	1.694			-0.184	-0.428	1.654			-0.184	-0.505	1.643			0.133	0.020	1.574			0.189	-0.021	1.301
0.026	-0.279	1.612			0.035	-0.216	1.634			0.032	0.109	1.624			0.004	0.297	1.593			-0.134	0.006	1.663			-0.162	-0.242	1.694			-0.184	-0.428	1.653			-0.184	-0.505	1.643			0.133	0.020	1.574			0.188	-0.022	1.300
0.026	-0.279	1.612			0.035	-0.216	1.634			0.032	0.109	1.624			0.004	0.297	1.593			-0.134	0.006	1.663			-0.162	-0.242	1.694			-0.184	-0.427	1.653			-0.184	-0.505	1.643			0.133	0.020	1.574			0.187	-0.023	1.299
0.026	-0.280	1.612			0.035	-0.216	1.634			0.032	0.109	1.624			0.004	0.298	1.594			-0.134	0.006	1.663			-0.162	-0.242	1.694			-0.184	-0.427	1.653			-0.184	-0.505	1.642			0.133	0.020	1.574			0.187	-0.023	1.299
0.026	-0.280	1.612			0.035	-0.216	1.634			0.032	0.109	1.624			0.004	0.298	1.594			-0.134	0.006	1.663			-0.162	-0.242	1.693			-0.184	-0.427	1.653			-0.184	-0.505	1.642			0.134	0.019	1.575			0.186	-0.023	1.298
0.026	-0.280	1.612			0.035	-0.216	1.634			0.032	0.109	1.624			0.005	0.298	1.594			-0.134	0.006	1.663			-0.162	-0.242	1.693			-0.184	-0.427	1.653			-0.184	-0.505	1.642			0.134	0.019	1.575			0.185	-0.023	1.298
0.026	-0.280	1.611			0.035	-0.216	1.634			0.032	0.109	1.624			0.005	0.298	1.594			-0.134	0.006	1.663			-0.162	-0.242	1.693			-0.184	-0.427	1.653			-0.184	-0.504	1.642			0.134	0.019	1.575			0.184	-0.023	1.297
0.026	-0.280	1.611			0.035	-0.216	1.634			0.032	0.109	1.624			0.005	0.298	1.594			-0.134	0.006	1.662			-0.162	-0.242	1.693			-0.184	-0.427	1.653			-0.184	-0.504	1.642			0.134	0.019	1.575			0.184	-0.023	1.297
0.026	-0.280	1.611			0.034	-0.216	1.634			0.032	0.109	1.623			0.005	0.298	1.594			-0.134	0.006	1.662			-0.162	-0.242	1.693			-0.184	-0.427	1.652			-0.184	-0.504	1.642			0.134	0.019	1.575			0.183	-0.022	1.297
0.026	-0.280	1.611			0.034	-0.217	1.634			0.032	0.110	1.623			0.005	0.298	1.594			-0.134	0.006	1.662			-0.162	-0.242	1.693			-0.184	-0.427	1.652			-0.184	-0.504	1.642			0.134	0.019	1.575			0.182	-0.021	1.297
0.026	-0.281	1.611			0.034	-0.217	1.634			0.031	0.110	1.623			0.005	0.298	1.594			-0.134	0.006	1.662			-0.162	-0.242	1.693			-0.184	-0.427	1.652			-0.184	-0.504	1.642			0.133	0.019	1.575			0.181	-0.020	1.296
0.026	-0.281	1.611			0.034	-0.217	1.634			0.031	0.111	1.622			0.005	0.298	1.594			-0.134	0.006	1.662			-0.162	-0.242	1.692			-0.184	-0.427	1.652			-0.184	-0.504	1.641			0.133	0.019	1.575			0.179	-0.019	1.296
0.026	-0.281	1.611			0.034	-0.217	1.634			0.030	0.111	1.622			0.005	0.298	1.594			-0.133	0.006	1.662			-0.162	-0.242	1.692			-0.184	-0.427	1.652			-0.184	-0.504	1.641			0.133	0.020	1.575			0.177	-0.018	1.296
0.025	-0.282	1.611			0.034	-0.217	1.633			0.029	0.112	1.621			0.005	0.298	1.594			-0.133	0.006	1.662			-0.162	-0.242	1.692			-0.182	-0.435	1.649			-0.184	-0.506	1.641			0.133	0.020	1.575			0.175	-0.017	1.296
0.025	-0.283	1.611			0.034	-0.218	1.633			0.028	0.113	1.621			0.005	0.299	1.595			-0.133	0.006	1.662			-0.162	-0.242	1.692			-0.181	-0.441	1.647			-0.184	-0.508	1.641			0.132	0.020	1.575			0.173	-0.015	1.295
0.025	-0.283	1.611			0.034	-0.218	1.633			0.026	0.114	1.620			0.005	0.299	1.595			-0.133	0.006	1.662			-0.162	-0.242	1.692			-0.180	-0.443	1.647			-0.183	-0.508	1.641			0.131	0.020	1.575			0.171	-0.014	1.295
0.025	-0.284	1.611			0.034	-0.218	1.633			0.025	0.115	1.619			0.005	0.299	1.595			-0.133	0.006	1.662			-0.162	-0.242	1.692			-0.180	-0.444	1.646			-0.183	-0.508	1.641			0.130	0.021	1.575			0.169	-0.013	1.295
0.025	-0.285	1.611			0.033	-0.219	1.632			0.023	0.116	1.618			0.005	0.299	1.595			-0.133	0.006	1.662			-0.162	-0.242	1.692			-0.180	-0.443	1.646			-0.183	-0.508	1.640			0.129	0.021	1.575			0.167	-0.012	1.295
0.025	-0.286	1.611			0.033	-0.219	1.632			0.021	0.117	1.618			0.005	0.299	1.595			-0.133	0.006	1.662			-0.162	-0.242	1.692			-0.179	-0.443	1.647			-0.183	-0.509	1.640			0.128	0.022	1.575			0.166	-0.012	1.295
0.025	-0.286	1.611			0.033	-0.219	1.632			0.020	0.119	1.617			0.005	0.300	1.596			-0.133	0.006	1.662			-0.162	-0.242	1.692			-0.179	-0.442	1.647			-0.183	-0.509	1.640			0.146	0.044	1.572			0.165	-0.010	1.295
0.025	-0.286	1.611			0.033	-0.219	1.631			0.018	0.120	1.616			0.005	0.300	1.596			-0.133	0.006	1.662			-0.162	-0.242	1.692			-0.179	-0.442	1.647			-0.183	-0.509	1.640			0.150	0.050	1.572			0.164	-0.009	1.295
0.025	-0.286	1.611			0.032	-0.218	1.631			0.017	0.121	1.616			0.005	0.300	1.596			-0.133	0.006	1.662			-0.162	-0.242	1.692			-0.178	-0.442	1.647			-0.183	-0.509	1.640			0.153	0.054	1.571			0.163	-0.007	1.295
0.025	-0.285	1.610			0.032	-0.218	1.630			0.015	0.123	1.615			0.005	0.300	1.596			-0.133	0.006	1.662			-0.162	-0.242	1.691			-0.178	-0.441	1.648			-0.183	-0.509	1.640			0.156	0.058	1.571			0.162	-0.006	1.295
0.025	-0.284	1.610			0.032	-0.217	1.630			0.014	0.124	1.614			0.005	0.301	1.597			-0.133	0.006	1.662			-0.162	-0.242	1.691			-0.178	-0.441	1.648			-0.183	-0.509	1.640			0.158	0.062	1.570			0.161	-0.005	1.295
0.025	-0.284	1.610			0.031	-0.216	1.629			0.013	0.126	1.614			0.005	0.301	1.597			-0.133	0.006	1.662			-0.162	-0.242	1.691			-0.178	-0.440	1.648			-0.183	-0.509	1.640			0.161	0.065	1.570			0.160	-0.004	1.295
0.025	-0.284	1.610			0.031	-0.216	1.629			0.012	0.127	1.613			0.005	0.301	1.597			-0.133	0.006	1.662			-0.162	-0.242	1.691			-0.178	-0.440	1.649			-0.183	-0.509	1.640			0.159	0.042	1.574			0.158	-0.004	1.296
0.025	-0.284	1.610			0.031	-0.215	1.628			0.011	0.128	1.613			0.005	0.301	1.597			-0.133	0.006	1.662			-0.162	-0.242	1.691			-0.178	-0.440	1.649			-0.183	-0.509	1.640			0.159	0.031	1.575			0.157	-0.004	1.296
0.025	-0.284	1.610			0.030	-0.215	1.628			0.011	0.129	1.612			0.005	0.301	1.598			-0.133	0.006	1.662			-0.162	-0.242	1.691			-0.178	-0.447	1.649			-0.183	-0.512	1.640			0.158	0.024	1.577			0.155	-0.004	1.296
0.025	-0.284	1.610			0.030	-0.215	1.628			0.010	0.129	1.612			0.005	0.302	1.598			-0.133	0.006	1.662			-0.162	-0.242	1.691			-0.178	-0.446	1.650			-0.183	-0.512	1.640			0.158	0.020	1.577			0.154	-0.005	1.296
0.025	-0.284	1.610			0.030	-0.215	1.627			0.010	0.130	1.612			0.005	0.302	1.598			-0.133	0.006	1.662			-0.162	-0.242	1.691			-0.179	-0.453	1.651			-0.183	-0.515	1.640			0.157	0.017	1.577			0.152	-0.005	1.296
0.025	-0.284	1.610			0.029	-0.215	1.627			0.009	0.131	1.612			0.005	0.302	1.598			-0.133	0.006	1.662			-0.162	-0.242	1.691			-0.179	-0.453	1.651			-0.183	-0.516	1.640			0.157	0.016	1.577			0.151	-0.005	1.296
0.025	-0.285	1.610			0.029	-0.215	1.626			0.009	0.131	1.611			0.005	0.302	1.599			-0.133	0.005	1.663			-0.162	-0.243	1.692			-0.179	-0.452	1.652			-0.183	-0.516	1.640			0.157	0.015	1.577			0.150	-0.005	1.296
0.024	-0.285	1.610			0.029	-0.215	1.626			0.009	0.132	1.611			0.004	0.302	1.599			-0.133	0.005	1.663			-0.162	-0.243	1.692			-0.179	-0.450	1.653			-0.183	-0.516	1.640			0.159	0.032	1.576			0.148	-0.004	1.297
0.024	-0.285	1.610			0.028	-0.215	1.626			0.008	0.132	1.611			0.004	0.302	1.599			-0.133	0.005	1.663			-0.162	-0.243	1.692			-0.180	-0.449	1.654			-0.183	-0.516	1.640			0.160	0.041	1.575			0.147	-0.003	1.297
0.024	-0.284	1.610			0.028	-0.215	1.626			0.008	0.133	1.611			0.004	0.303	1.600			-0.133	0.005	1.663			-0.162	-0.243	1.692			-0.180	-0.448	1.655			-0.183	-0.516	1.641			0.161	0.045	1.575			0.146	-0.003	1.297
0.024	-0.284	1.611			0.028	-0.215	1.625			0.008	0.134	1.611			0.004	0.303	1.600			-0.133	0.005	1.663			-0.162	-0.243	1.692			-0.180	-0.447	1.655			-0.183	-0.516	1.641			0.161	0.048	1.575			0.145	-0.002	1.298
0.024	-0.284	1.611			0.028	-0.214	1.625			0.008	0.134	1.611			0.004	0.303	1.600			-0.133	0.005	1.664			-0.162	-0.243	1.692			-0.180	-0.446	1.656			-0.183	-0.516	1.641			0.162	0.052	1.575			0.144	-0.001	1.298
0.024	-0.284	1.611			0.027	-0.214	1.625			0.008	0.135	1.611			0.003	0.303	1.601			-0.133	0.004	1.664			-0.162	-0.244	1.692			-0.181	-0.445	1.656			-0.183	-0.516	1.641			0.162	0.054	1.575			0.143	-0.001	1.299
0.024	-0.284	1.611			0.027	-0.214	1.625			0.007	0.135	1.611			0.003	0.303	1.601			-0.134	0.004	1.664			-0.162	-0.244	1.693			-0.181	-0.445	1.657			-0.183	-0.515	1.642			0.162	0.056	1.575			0.142	-0.000	1.299
0.024	-0.283	1.611			0.027	-0.213	1.625			0.007	0.136	1.611			0.003	0.303	1.602			-0.134	0.004	1.665			-0.162	-0.244	1.693			-0.181	-0.444	1.657			-0.184	-0.515	1.642			0.163	0.059	1.575			0.141	0.000	1.300
0.024	-0.283	1.611			0.027	-0.213	1.624			0.007	0.136	1.611			0.003	0.303	1.602			-0.134	0.004	1.665			-0.163	-0.244	1.693			-0.181	-0.443	1.657			-0.184	-0.515	1.642			0.163	0.062	1.575			0.140	0.001	1.301
0.024	-0.283	1.611			0.027	-0.213	1.624			0.008	0.137	1.611			0.003	0.303	1.602			-0.134	0.003	1.665			-0.163	-0.245	1.693			-0.181	-0.443	1.658			-0.184	-0.515	1.642			0.163	0.064	1.575			0.139	0.001	1.301
0.024	-0.282	1.611			0.026	-0.213	1.624			0.008	0.137	1.611			0.002	0.303	1.603			-0.134	0.003	1.666			-0.163	-0.245	1.694			-0.182	-0.443	1.658			-0.184	-0.515	1.643			0.163	0.065	1.576			0.138	0.002	1.302
0.024	-0.282	1.611			0.026	-0.212	1.624			0.008	0.138	1.611			0.002	0.303	1.603			-0.134	0.003	1.666			-0.163	-0.245	1.694			-0.182	-0.442	1.658			-0.184	-0.515	1.643			0.163	0.066	1.576			0.138	0.002	1.303
0.024	-0.282	1.611			0.026	-0.212	1.624			0.008	0.138	1.611			0.002	0.304	1.604			-0.135	0.002	1.667			-0.163	-0.246	1.694			-0.182	-0.442	1.659			-0.184	-0.515	1.643			0.163	0.068	1.576			0.137	0.003	1.304
0.023	-0.281	1.611			0.026	-0.212	1.624			0.008	0.139	1.611			0.002	0.304	1.604			-0.135	0.002	1.667			-0.164	-0.246	1.695			-0.182	-0.442	1.659			-0.184	-0.515	1.643			0.163	0.069	1.576			0.136	0.003	1.304
0.023	-0.281	1.611			0.026	-0.211	1.624			0.008	0.139	1.611			0.001	0.304	1.604			-0.135	0.001	1.667			-0.164	-0.247	1.695			-0.182	-0.442	1.659			-0.184	-0.515	1.643			0.163	0.070	1.577			0.136	0.004	1.305
0.023	-0.281	1.611			0.026	-0.211	1.623			0.008	0.140	1.611			0.001	0.304	1.605			-0.135	0.001	1.668			-0.164	-0.247	1.695			-0.183	-0.442	1.659			-0.184	-0.516	1.643			0.163	0.071	1.577			0.135	0.004	1.305
0.023	-0.281	1.611			0.026	-0.211	1.623			0.008	0.140	1.611			0.001	0.304	1.605			-0.135	0.000	1.668			-0.164	-0.248	1.696			-0.183	-0.441	1.659			-0.184	-0.516	1.644			0.163	0.072	1.577			0.134	0.004	1.306
0.023	-0.280	1.611			0.026	-0.211	1.623			0.008	0.141	1.611			0.001	0.304	1.605			-0.135	-0.000	1.668			-0.164	-0.248	1.696			-0.183	-0.441	1.660			-0.185	-0.516	1.644			0.163	0.073	1.577			0.134	0.005	1.307
0.023	-0.280	1.612			0.026	-0.210	1.623			0.008	0.141	1.611			0.001	0.305	1.606			-0.136	-0.000	1.669			-0.165	-0.248	1.696			-0.183	-0.441	1.660			-0.185	-0.516	1.644			0.163	0.074	1.578			0.133	0.005	1.307
0.023	-0.280	1.612			0.025	-0.210	1.623			0.008	0.141	1.612			0.000	0.305	1.606			-0.136	-0.001	1.669			-0.165	-0.249	1.697			-0.184	-0.441	1.660			-0.185	-0.516	1.644			0.163	0.075	1.578			0.133	0.005	1.308
0.023	-0.280	1.612			0.025	-0.210	1.623			0.009	0.142	1.612			0.000	0.305	1.607			-0.136	-0.001	1.669			-0.165	-0.249	1.697			-0.184	-0.441	1.660			-0.185	-0.516	1.644			0.163	0.075	1.578			0.132	0.005	1.308
0.023	-0.279	1.612			0.025	-0.210	1.623			0.009	0.142	1.612			-0.000	0.305	1.607			-0.136	-0.001	1.670			-0.165	-0.249	1.697			-0.184	-0.440	1.660			-0.185	-0.516	1.645			0.163	0.076	1.578			0.132	0.006	1.309
0.023	-0.279	1.612			0.025	-0.209	1.623			0.009	0.143	1.612			-0.000	0.305	1.608			-0.136	-0.001	1.670			-0.165	-0.249	1.697			-0.184	-0.440	1.661			-0.185	-0.516	1.645			0.163	0.077	1.579			0.131	0.006	1.309
0.023	-0.279	1.612			0.025	-0.209	1.623			0.009	0.143	1.612			-0.001	0.305	1.608			-0.136	-0.002	1.670			-0.165	-0.250	1.698			-0.184	-0.440	1.661			-0.185	-0.516	1.645			0.162	0.077	1.579			0.131	0.006	1.310
0.023	-0.278	1.612			0.025	-0.209	1.623			0.010	0.143	1.613			-0.001	0.306	1.608			-0.137	-0.002	1.671			-0.166	-0.250	1.698			-0.185	-0.440	1.661			-0.185	-0.516	1.645			0.162	0.078	1.579			0.131	0.006	1.310
0.023	-0.278	1.612			0.025	-0.209	1.623			0.010	0.144	1.613			-0.001	0.306	1.609			-0.137	-0.002	1.671			-0.166	-0.250	1.698			-0.185	-0.440	1.661			-0.185	-0.516	1.645			0.162	0.078	1.580			0.130	0.006	1.311
0.023	-0.278	1.612			0.025	-0.208	1.623			0.010	0.144	1.613			-0.001	0.306	1.609			-0.137	-0.002	1.671			-0.166	-0.250	1.698			-0.185	-0.440	1.661			-0.185	-0.516	1.645			0.162	0.079	1.580			0.130	0.006	1.311
0.023	-0.278	1.612			0.025	-0.208	1.623			0.011	0.144	1.614			-0.001	0.306	1.610			-0.137	-0.002	1.671			-0.166	-0.250	1.699			-0.185	-0.439	1.661			-0.186	-0.516	1.646			0.161	0.079	1.581			0.130	0.007	1.312
0.023	-0.278	1.613			0.025	-0.208	1.623			0.011	0.145	1.614			-0.002	0.306	1.610			-0.137	-0.003	1.671			-0.166	-0.251	1.699			-0.185	-0.439	1.661			-0.186	-0.516	1.646			0.161	0.079	1.581			0.130	0.007	1.312
0.023	-0.277	1.613			0.025	-0.208	1.624			0.012	0.145	1.614			-0.002	0.306	1.611			-0.137	-0.003	1.672			-0.166	-0.251	1.699			-0.186	-0.439	1.661			-0.186	-0.516	1.646			0.161	0.080	1.581			0.129	0.007	1.313
0.023	-0.277	1.613			0.025	-0.207	1.624			0.012	0.145	1.614			-0.002	0.306	1.611			-0.137	-0.003	1.672			-0.166	-0.251	1.699			-0.186	-0.439	1.661			-0.186	-0.516	1.646			0.161	0.080	1.582			0.128	0.007	1.313
0.023	-0.277	1.613			0.025	-0.207	1.624			0.013	0.145	1.615			-0.002	0.306	1.611			-0.137	-0.003	1.672			-0.166	-0.251	1.699			-0.186	-0.439	1.662			-0.186	-0.516	1.646			0.160	0.080	1.582			0.127	0.007	1.314
0.023	-0.277	1.613			0.025	-0.207	1.624			0.013	0.145	1.615			-0.002	0.307	1.612			-0.137	-0.003	1.672			-0.166	-0.251	1.699			-0.186	-0.439	1.662			-0.186	-0.516	1.646			0.160	0.080	1.582			0.126	0.008	1.315
0.023	-0.277	1.613			0.025	-0.207	1.624			0.014	0.146	1.615			-0.003	0.307	1.612			-0.137	-0.004	1.672			-0.166	-0.252	1.700			-0.186	-0.439	1.662			-0.186	-0.516	1.646			0.160	0.080	1.583			0.125	0.008	1.315
0.023	-0.276	1.613			0.025	-0.207	1.624			0.014	0.146	1.615			-0.003	0.307	1.612			-0.137	-0.004	1.672			-0.167	-0.252	1.700			-0.186	-0.439	1.662			-0.186	-0.516	1.646			0.159	0.080	1.583			0.124	0.008	1.316
0.023	-0.276	1.613			0.025	-0.207	1.624			0.015	0.146	1.615			-0.003	0.307	1.613			-0.137	-0.004	1.672			-0.167	-0.252	1.700			-0.186	-0.439	1.662			-0.186	-0.516	1.646			0.159	0.080	1.583			0.123	0.008	1.316
0.023	-0.276	1.613			0.025	-0.206	1.624			0.015	0.146	1.616			-0.003	0.307	1.613			-0.137	-0.004	1.672			-0.167	-0.252	1.700			-0.186	-0.439	1.662			-0.186	-0.516	1.646			0.159	0.081	1.584			0.122	0.009	1.317
0.023	-0.276	1.613			0.025	-0.206	1.624			0.016	0.146	1.616			-0.003	0.307	1.613			-0.136	-0.005	1.672			-0.167	-0.252	1.700			-0.187	-0.439	1.662			-0.186	-0.516	1.646			0.157	0.076	1.584			0.121	0.008	1.317
0.023	-0.276	1.613			0.025	-0.206	1.624			0.017	0.146	1.616			-0.003	0.307	1.613			-0.136	-0.005	1.673			-0.167	-0.252	1.701			-0.187	-0.439	1.662			-0.186	-0.516	1.646			0.157	0.075	1.585			0.120	0.008	1.317
0.023	-0.276	1.613			0.025	-0.206	1.624			0.017	0.147	1.616			-0.003	0.307	1.614			-0.136	-0.005	1.673			-0.167	-0.253	1.701			-0.187	-0.439	1.662			-0.186	-0.516	1.647			0.156	0.074	1.585			0.119	0.008	1.317
0.023	-0.276	1.613			0.025	-0.206	1.624			0.018	0.147	1.616			-0.004	0.307	1.614			-0.136	-0.006	1.673			-0.167	-0.253	1.701			-0.187	-0.439	1.662			-0.186	-0.516	1.647			0.156	0.074	1.586			0.119	0.009	1.318
0.023	-0.276	1.613			0.026	-0.206	1.624			0.019	0.147	1.616			-0.004	0.307	1.614			-0.136	-0.006	1.673			-0.167	-0.253	1.701			-0.187	-0.439	1.662			-0.186	-0.516	1.647			0.155	0.072	1.586			0.118	0.008	1.318
0.023	-0.276	1.614			0.026	-0.206	1.624			0.020	0.147	1.616			-0.004	0.307	1.614			-0.136	-0.006	1.673			-0.167	-0.253	1.701			-0.187	-0.439	1.662			-0.186	-0.516	1.647			0.155	0.071	1.586			0.117	0.008	1.318
0.023	-0.276	1.614			0.026	-0.206	1.624			0.020	0.147	1.616			-0.004	0.307	1.615			-0.136	-0.006	1.673			-0.167	-0.253	1.701			-0.187	-0.439	1.662			-0.186	-0.516	1.647			0.154	0.071	1.587			0.116	0.008	1.318
0.023	-0.276	1.614			0.026	-0.206	1.625			0.021	0.147	1.616			-0.004	0.307	1.615			-0.136	-0.007	1.673			-0.167	-0.253	1.701			-0.187	-0.438	1.662			-0.186	-0.516	1.647			0.154	0.071	1.587			0.116	0.008	1.319
0.023	-0.275	1.614			0.026	-0.206	1.625			0.022	0.147	1.616			-0.004	0.307	1.615			-0.136	-0.007	1.674			-0.167	-0.253	1.701			-0.187	-0.438	1.662			-0.186	-0.516	1.647			0.154	0.070	1.587			0.115	0.008	1.319
0.023	-0.275	1.614			0.026	-0.206	1.625			0.022	0.147	1.616			-0.004	0.307	1.615			-0.137	-0.007	1.674			-0.167	-0.253	1.702			-0.187	-0.438	1.662			-0.186	-0.516	1.647			0.153	0.070	1.587			0.115	0.009	1.319
0.023	-0.275	1.614			0.026	-0.206	1.625			0.023	0.147	1.616			-0.004	0.307	1.615			-0.137	-0.007	1.674			-0.167	-0.253	1.702			-0.187	-0.438	1.662			-0.186	-0.516	1.647			0.153	0.070	1.587			0.114	0.009	1.319
0.023	-0.275	1.614			0.026	-0.205	1.625			0.024	0.146	1.616			-0.004	0.307	1.616			-0.137	-0.008	1.674			-0.167	-0.253	1.702			-0.187	-0.438	1.662			-0.186	-0.516	1.647			0.153	0.070	1.587			0.113	0.009	1.319
0.023	-0.275	1.614			0.026	-0.205	1.625			0.024	0.146	1.616			-0.005	0.307	1.616			-0.137	-0.008	1.674			-0.167	-0.253	1.702			-0.187	-0.438	1.662			-0.186	-0.516	1.647			0.153	0.068	1.588			0.113	0.008	1.319
0.023	-0.275	1.614			0.026	-0.205	1.625			0.025	0.146	1.616			-0.005	0.307	1.616			-0.137	-0.008	1.675			-0.167	-0.253	1.702			-0.187	-0.438	1.662			-0.186	-0.516	1.647			0.152	0.068	1.588			0.112	0.008	1.320
0.023	-0.275	1.614			0.026	-0.205	1.625			0.025	0.146	1.616			-0.005	0.307	1.616			-0.137	-0.008	1.675			-0.167	-0.254	1.702			-0.187	-0.438	1.662			-0.186	-0.516	1.647			0.152	0.068	1.588			0.112	0.008	1.320
0.023	-0.275	1.614			0.026	-0.205	1.625			0.025	0.146	1.616			-0.005	0.307	1.616			-0.137	-0.009	1.675			-0.167	-0.254	1.702			-0.188	-0.438	1.662			-0.186	-0.516	1.647			0.152	0.067	1.588			0.111	0.008	1.320
0.023	-0.275	1.614			0.027	-0.205	1.625			0.026	0.146	1.616			-0.005	0.307	1.617			-0.137	-0.009	1.675			-0.168	-0.254	1.702			-0.188	-0.438	1.662			-0.186	-0.516	1.647			0.152	0.067	1.588			0.111	0.008	1.320
0.023	-0.275	1.614			0.027	-0.205	1.625			0.026	0.146	1.616			-0.005	0.307	1.617			-0.138	-0.009	1.675			-0.168	-0.254	1.702			-0.188	-0.438	1.662			-0.187	-0.516	1.647			0.151	0.067	1.588			0.111	0.008	1.320
0.023	-0.275	1.614			0.027	-0.205	1.625			0.027	0.145	1.616			-0.005	0.306	1.617			-0.138	-0.009	1.675			-0.168	-0.254	1.702			-0.188	-0.438	1.662			-0.187	-0.516	1.647			0.151	0.067	1.588			0.110	0.008	1.320
0.023	-0.275	1.614			0.027	-0.205	1.625			0.027	0.145	1.616			-0.005	0.306	1.617			-0.138	-0.009	1.675			-0.168	-0.254	1.702			-0.188	-0.438	1.662			-0.187	-0.515	1.647			0.151	0.066	1.588			0.110	0.008	1.320
0.023	-0.275	1.614			0.027	-0.205	1.625			0.028	0.145	1.616			-0.005	0.306	1.617			-0.138	-0.009	1.676			-0.168	-0.254	1.702			-0.188	-0.438	1.662			-0.187	-0.515	1.647			0.151	0.066	1.588			0.109	0.008	1.320
0.023	-0.275	1.614			0.027	-0.205	1.625			0.028	0.145	1.616			-0.005	0.306	1.617			-0.138	-0.009	1.676			-0.168	-0.254	1.702			-0.188	-0.438	1.662			-0.187	-0.515	1.647			0.150	0.065	1.588			0.109	0.008	1.320
0.023	-0.275	1.614			0.027	-0.205	1.625			0.028	0.145	1.616			-0.005	0.306	1.617			-0.138	-0.010	1.676			-0.168	-0.254	1.702			-0.188	-0.438	1.662			-0.187	-0.515	1.647			0.150	0.064	1.588			0.109	0.007	1.320
0.024	-0.275	1.614			0.027	-0.205	1.625			0.028	0.144	1.616			-0.005	0.306	1.618			-0.138	-0.010	1.676			-0.168	-0.254	1.702			-0.188	-0.438	1.662			-0.187	-0.515	1.647			0.150	0.064	1.588			0.108	0.007	1.320
0.024	-0.275	1.614			0.027	-0.205	1.625			0.029	0.144	1.616			-0.005	0.306	1.618			-0.138	-0.010	1.676			-0.168	-0.254	1.702			-0.188	-0.438	1.662			-0.187	-0.515	1.647			0.150	0.063	1.588			0.108	0.007	1.320
0.024	-0.275	1.614			0.027	-0.205	1.625			0.029	0.144	1.616			-0.005	0.306	1.618			-0.139	-0.010	1.676			-0.168	-0.254	1.702			-0.188	-0.438	1.662			-0.187	-0.515	1.647			0.149	0.063	1.588			0.108	0.007	1.320
0.024	-0.275	1.614			0.027	-0.205	1.625			0.029	0.144	1.616			-0.005	0.306	1.618			-0.139	-0.010	1.676			-0.168	-0.254	1.702			-0.188	-0.437	1.661			-0.187	-0.515	1.647			0.149	0.063	1.588			0.108	0.007	1.320
0.024	-0.275	1.614			0.028	-0.205	1.625			0.029	0.144	1.616			-0.005	0.306	1.618			-0.139	-0.010	1.676			-0.168	-0.254	1.702			-0.189	-0.437	1.661			-0.187	-0.515	1.647			0.149	0.062	1.588			0.107	0.007	1.319
0.024	-0.275	1.614			0.028	-0.205	1.625			0.029	0.143	1.616			-0.006	0.305	1.618			-0.139	-0.010	1.677			-0.168	-0.254	1.702			-0.189	-0.437	1.661			-0.187	-0.515	1.647			0.149	0.062	1.588			0.107	0.006	1.319
0.024	-0.275	1.614			0.028	-0.205	1.625			0.030	0.143	1.616			-0.006	0.305	1.618			-0.139	-0.010	1.677			-0.168	-0.254	1.702			-0.189	-0.437	1.661			-0.187	-0.515	1.647			0.149	0.061	1.588			0.107	0.006	1.319
0.024	-0.275	1.614			0.028	-0.205	1.625			0.030	0.143	1.617			-0.006	0.305	1.619			-0.139	-0.010	1.677			-0.168	-0.254	1.702			-0.189	-0.437	1.661			-0.187	-0.515	1.647			0.148	0.059	1.587			0.106	0.006	1.319
0.024	-0.275	1.614			0.028	-0.205	1.625			0.030	0.143	1.617			-0.006	0.305	1.619			-0.140	-0.010	1.677			-0.168	-0.253	1.702			-0.189	-0.437	1.661			-0.187	-0.515	1.647			0.148	0.059	1.587			0.106	0.005	1.319
0.024	-0.275	1.614			0.028	-0.205	1.625			0.030	0.143	1.617			-0.006	0.305	1.619			-0.140	-0.010	1.677			-0.168	-0.253	1.702			-0.189	-0.437	1.661			-0.186	-0.514	1.647			0.148	0.059	1.587			0.106	0.005	1.319
0.024	-0.275	1.614			0.028	-0.205	1.625			0.030	0.142	1.617			-0.006	0.305	1.619			-0.140	-0.010	1.677			-0.168	-0.253	1.702			-0.189	-0.437	1.661			-0.186	-0.514	1.647			0.148	0.059	1.587			0.106	0.005	1.319
0.024	-0.275	1.614			0.028	-0.205	1.625			0.030	0.142	1.617			-0.007	0.305	1.619			-0.140	-0.010	1.677			-0.168	-0.253	1.702			-0.189	-0.437	1.661			-0.186	-0.514	1.647			0.148	0.059	1.587			0.105	0.005	1.319
0.024	-0.275	1.614			0.028	-0.205	1.625			0.030	0.142	1.617			-0.007	0.305	1.619			-0.140	-0.010	1.677			-0.168	-0.253	1.702			-0.189	-0.437	1.661			-0.186	-0.514	1.647			0.148	0.059	1.587			0.105	0.005	1.319
0.024	-0.275	1.614			0.028	-0.205	1.625			0.031	0.142	1.617			-0.007	0.304	1.619			-0.141	-0.010	1.677			-0.168	-0.253	1.702			-0.189	-0.437	1.661			-0.186	-0.514	1.647			0.148	0.060	1.587			0.105	0.005	1.319
0.024	-0.275	1.614			0.028	-0.205	1.625			0.031	0.142	1.617			-0.007	0.304	1.619			-0.141	-0.010	1.677			-0.168	-0.253	1.702			-0.189	-0.437	1.661			-0.186	-0.514	1.647			0.148	0.059	1.587			0.105	0.005	1.319
0.024	-0.275	1.614			0.028	-0.205	1.625			0.031	0.142	1.617			-0.008	0.304	1.620			-0.141	-0.010	1.677			-0.168	-0.253	1.702			-0.189	-0.437	1.661			-0.186	-0.514	1.647			0.148	0.059	1.587			0.104	0.005	1.318
0.024	-0.275	1.614			0.028	-0.205	1.625			0.031	0.141	1.617			-0.008	0.304	1.620			-0.141	-0.010	1.677			-0.168	-0.253	1.702			-0.189	-0.437	1.661			-0.186	-0.514	1.647			0.148	0.059	1.587			0.104	0.005	1.318
0.024	-0.275	1.614			0.028	-0.205	1.625			0.031	0.141	1.617			-0.008	0.304	1.620			-0.141	-0.010	1.677			-0.168	-0.253	1.702			-0.189	-0.437	1.661			-0.186	-0.514	1.647			0.147	0.058	1.586			0.104	0.004	1.318
0.024	-0.275	1.614			0.028	-0.206	1.626			0.031	0.141	1.617			-0.008	0.304	1.620			-0.142	-0.010	1.677			-0.168	-0.253	1.702			-0.189	-0.436	1.660			-0.186	-0.514	1.646			0.147	0.058	1.586			0.104	0.004	1.318
0.024	-0.275	1.614			0.028	-0.206	1.626			0.031	0.141	1.617			-0.008	0.303	1.620			-0.142	-0.010	1.677			-0.168	-0.253	1.702			-0.189	-0.436	1.660			-0.186	-0.513	1.646			0.147	0.057	1.586			0.103	0.004	1.318
0.024	-0.275	1.614			0.028	-0.206	1.626			0.031	0.141	1.618			-0.009	0.303	1.620			-0.142	-0.010	1.677			-0.168	-0.253	1.702			-0.189	-0.436	1.660			-0.186	-0.513	1.646			0.147	0.057	1.586			0.103	0.004	1.318
0.024	-0.275	1.614			0.028	-0.206	1.626			0.031	0.140	1.618			-0.009	0.303	1.620			-0.142	-0.010	1.677			-0.168	-0.253	1.702			-0.189	-0.436	1.660			-0.186	-0.513	1.646			0.147	0.057	1.586			0.103	0.004	1.318
0.024	-0.275	1.614			0.029	-0.206	1.626			0.031	0.140	1.618			-0.009	0.303	1.620			-0.142	-0.010	1.677			-0.168	-0.253	1.702			-0.189	-0.436	1.660			-0.185	-0.513	1.646			0.147	0.056	1.586			0.103	0.003	1.318
0.024	-0.275	1.614			0.029	-0.206	1.626			0.031	0.140	1.618			-0.009	0.303	1.620			-0.143	-0.010	1.677			-0.168	-0.253	1.702			-0.189	-0.436	1.660			-0.185	-0.513	1.646			0.147	0.056	1.586			0.103	0.003	1.318
0.024	-0.275	1.614			0.029	-0.206	1.626			0.031	0.140	1.618			-0.009	0.303	1.620			-0.143	-0.010	1.677			-0.168	-0.252	1.702			-0.189	-0.436	1.659			-0.185	-0.513	1.646			0.147	0.056	1.586			0.103	0.003	1.318
0.024	-0.275	1.614			0.029	-0.206	1.626			0.031	0.140	1.618			-0.010	0.303	1.620			-0.143	-0.010	1.677			-0.168	-0.252	1.702			-0.189	-0.436	1.659			-0.185	-0.513	1.646			0.147	0.056	1.586			0.102	0.003	1.318
0.024	-0.275	1.614			0.029	-0.206	1.626			0.031	0.140	1.618			-0.010	0.303	1.620			-0.143	-0.010	1.677			-0.168	-0.252	1.701			-0.189	-0.436	1.659			-0.185	-0.513	1.646			0.147	0.056	1.586			0.102	0.003	1.318
0.024	-0.275	1.614			0.029	-0.206	1.626			0.031	0.140	1.618			-0.010	0.303	1.620			-0.143	-0.010	1.677			-0.168	-0.252	1.701			-0.189	-0.436	1.659			-0.185	-0.513	1.646			0.147	0.056	1.586			0.102	0.003	1.318
0.024	-0.275	1.614			0.029	-0.206	1.627			0.031	0.139	1.618			-0.010	0.303	1.621			-0.143	-0.010	1.677			-0.168	-0.252	1.701			-0.189	-0.436	1.659			-0.185	-0.513	1.645			0.147	0.056	1.586			0.102	0.003	1.318
0.024	-0.275	1.614			0.029	-0.207	1.627			0.031	0.139	1.619			-0.010	0.302	1.621			-0.144	-0.010	1.677			-0.168	-0.252	1.701			-0.189	-0.436	1.659			-0.185	-0.513	1.645			0.147	0.056	1.586			0.102	0.003	1.318
0.024	-0.275	1.614			0.029	-0.207	1.627			0.031	0.139	1.619			-0.010	0.302	1.621			-0.144	-0.010	1.677			-0.169	-0.252	1.701			-0.189	-0.436	1.659			-0.185	-0.513	1.645			0.147	0.055	1.586			0.102	0.003	1.318
0.024	-0.275	1.614			0.029	-0.207	1.627			0.031	0.139	1.619			-0.010	0.302	1.621			-0.144	-0.010	1.677			-0.169	-0.252	1.701			-0.189	-0.436	1.658			-0.185	-0.513	1.645			0.147	0.055	1.586			0.102	0.003	1.318
0.024	-0.275	1.614			0.029	-0.207	1.627			0.031	0.139	1.619			-0.011	0.302	1.621			-0.144	-0.010	1.677			-0.169	-0.252	1.701			-0.189	-0.436	1.658			-0.185	-0.513	1.645			0.147	0.056	1.586			0.102	0.003	1.318
0.024	-0.275	1.614			0.029	-0.207	1.627			0.031	0.139	1.619			-0.011	0.303	1.621			-0.144	-0.010	1.677			-0.169	-0.252	1.701			-0.189	-0.436	1.658			-0.185	-0.513	1.645			0.147	0.056	1.586			0.102	0.003	1.318
0.024	-0.275	1.614			0.029	-0.207	1.628			0.031	0.139	1.619			-0.011	0.303	1.621			-0.144	-0.010	1.677			-0.169	-0.252	1.701			-0.189	-0.436	1.658			-0.185	-0.513	1.645			0.147	0.056	1.586			0.101	0.002	1.318
0.024	-0.275	1.614			0.029	-0.207	1.628			0.031	0.139	1.619			-0.011	0.303	1.622			-0.144	-0.010	1.677			-0.169	-0.252	1.700			-0.189	-0.436	1.658			-0.185	-0.513	1.645			0.147	0.056	1.586			0.101	0.002	1.318
0.024	-0.275	1.614			0.029	-0.207	1.628			0.031	0.138	1.620			-0.011	0.303	1.622			-0.144	-0.010	1.677			-0.169	-0.252	1.700			-0.189	-0.436	1.657			-0.185	-0.513	1.645			0.147	0.056	1.586			0.101	0.002	1.318
0.024	-0.275	1.614			0.029	-0.207	1.628			0.031	0.138	1.620			-0.011	0.303	1.622			-0.145	-0.010	1.677			-0.169	-0.252	1.700			-0.189	-0.436	1.657			-0.185	-0.513	1.645			0.146	0.056	1.586			0.101	0.002	1.318
0.024	-0.275	1.614			0.030	-0.207	1.628			0.031	0.138	1.620			-0.011	0.303	1.623			-0.145	-0.010	1.676			-0.169	-0.252	1.700			-0.189	-0.436	1.657			-0.185	-0.513	1.644			0.146	0.056	1.586			0.101	0.002	1.318
0.024	-0.275	1.614			0.030	-0.208	1.629			0.031	0.138	1.620			-0.010	0.303	1.623			-0.144	-0.010	1.676			-0.169	-0.252	1.700			-0.189	-0.436	1.657			-0.185	-0.513	1.644			0.146	0.057	1.586			0.101	0.002	1.318
0.024	-0.275	1.614			0.030	-0.208	1.629			0.031	0.138	1.621			-0.010	0.303	1.623			-0.144	-0.010	1.675			-0.169	-0.252	1.700			-0.189	-0.436	1.656			-0.185	-0.513	1.644			0.146	0.057	1.587			0.101	0.002	1.318
0.024	-0.276	1.614			0.030	-0.208	1.629			0.031	0.138	1.621			-0.010	0.304	1.624			-0.144	-0.010	1.675			-0.169	-0.252	1.700			-0.189	-0.436	1.656			-0.185	-0.513	1.644			0.146	0.056	1.587			0.101	0.002	1.318
0.024	-0.276	1.614			0.030	-0.208	1.629			0.031	0.138	1.621			-0.010	0.304	1.624			-0.144	-0.010	1.674			-0.169	-0.252	1.699			-0.189	-0.436	1.656			-0.185	-0.512	1.644			0.146	0.056	1.587			0.102	0.002	1.318
0.024	-0.276	1.614			0.030	-0.208	1.630			0.031	0.138	1.621			-0.010	0.304	1.624			-0.144	-0.010	1.673			-0.169	-0.252	1.699			-0.189	-0.436	1.655			-0.185	-0.512	1.644			0.146	0.057	1.587			0.102	0.002	1.318
0.024	-0.276	1.614			0.030	-0.208	1.630			0.031	0.138	1.621			-0.009	0.304	1.625			-0.143	-0.010	1.673			-0.169	-0.252	1.699			-0.189	-0.436	1.655			-0.185	-0.512	1.643			0.146	0.057	1.587			0.103	0.002	1.319
0.024	-0.276	1.614			0.030	-0.208	1.630			0.031	0.138	1.621			-0.009	0.304	1.625			-0.143	-0.010	1.672			-0.169	-0.252	1.699			-0.189	-0.436	1.655			-0.186	-0.513	1.643			0.146	0.057	1.587			0.103	0.002	1.319
0.024	-0.276	1.614			0.030	-0.209	1.631			0.031	0.138	1.622			-0.009	0.305	1.625			-0.143	-0.010	1.672			-0.170	-0.252	1.698			-0.189	-0.436	1.654			-0.186	-0.513	1.643			0.146	0.057	1.587			0.103	0.002	1.319
0.024	-0.276	1.614			0.031	-0.209	1.631			0.031	0.138	1.622			-0.008	0.305	1.626			-0.143	-0.010	1.671			-0.170	-0.252	1.698			-0.189	-0.436	1.654			-0.186	-0.513	1.643			0.146	0.057	1.587			0.104	0.002	1.319
0.024	-0.276	1.614			0.031	-0.209	1.631			0.031	0.138	1.622			-0.008	0.305	1.626			-0.142	-0.010	1.670			-0.170	-0.252	1.698			-0.189	-0.436	1.653			-0.186	-0.513	1.642			0.146	0.057	1.587			0.104	0.001	1.319
0.024	-0.276	1.614			0.031	-0.209	1.631			0.031	0.138	1.622			-0.008	0.305	1.626			-0.142	-0.010	1.670			-0.170	-0.252	1.697			-0.189	-0.436	1.653			-0.187	-0.513	1.642			0.147	0.058	1.587			0.105	0.001	1.319
0.024	-0.276	1.614			0.031	-0.209	1.632			0.031	0.138	1.622			-0.007	0.305	1.627			-0.142	-0.010	1.669			-0.170	-0.252	1.697			-0.189	-0.436	1.653			-0.187	-0.513	1.642			0.147	0.058	1.587			0.106	0.001	1.319
0.024	-0.276	1.614			0.031	-0.209	1.632			0.031	0.138	1.622			-0.007	0.305	1.627			-0.141	-0.010	1.669			-0.170	-0.252	1.696			-0.189	-0.436	1.652			-0.187	-0.513	1.641			0.147	0.059	1.588			0.107	0.001	1.320
0.024	-0.277	1.614			0.031	-0.209	1.632			0.031	0.138	1.623			-0.006	0.306	1.627			-0.141	-0.010	1.668			-0.171	-0.252	1.696			-0.189	-0.436	1.652			-0.188	-0.513	1.641			0.147	0.059	1.588			0.108	0.001	1.320
0.024	-0.277	1.614			0.031	-0.209	1.632			0.031	0.138	1.623			-0.006	0.306	1.628			-0.141	-0.010	1.667			-0.171	-0.252	1.696			-0.190	-0.436	1.651			-0.188	-0.513	1.641			0.147	0.060	1.588			0.109	0.001	1.320
0.024	-0.277	1.614			0.031	-0.209	1.632			0.031	0.138	1.623			-0.006	0.306	1.628			-0.140	-0.009	1.667			-0.171	-0.252	1.695			-0.190	-0.436	1.651			-0.188	-0.513	1.640			0.147	0.060	1.588			0.111	0.001	1.320
0.024	-0.277	1.614			0.031	-0.209	1.633			0.031	0.138	1.623			-0.005	0.306	1.628			-0.140	-0.009	1.666			-0.171	-0.252	1.695			-0.190	-0.436	1.651			-0.189	-0.513	1.640			0.148	0.061	1.588			0.113	0.001	1.321
0.024	-0.277	1.614			0.032	-0.210	1.633			0.031	0.138	1.623			-0.005	0.306	1.628			-0.139	-0.009	1.665			-0.171	-0.252	1.694			-0.190	-0.436	1.651			-0.189	-0.513	1.640			0.149	0.058	1.588			0.115	-0.000	1.320
0.025	-0.277	1.614			0.032	-0.210	1.633			0.031	0.138	1.623			-0.004	0.306	1.629			-0.139	-0.009	1.665			-0.171	-0.252	1.694			-0.190	-0.436	1.650			-0.189	-0.513	1.639			0.150	0.055	1.588			0.118	-0.001	1.319
0.025	-0.277	1.614			0.032	-0.210	1.633			0.031	0.138	1.624			-0.004	0.306	1.629			-0.139	-0.008	1.664			-0.172	-0.252	1.694			-0.190	-0.436	1.650			-0.190	-0.513	1.639			0.151	0.056	1.589			0.121	-0.002	1.320
0.025	-0.277	1.614			0.032	-0.210	1.634			0.030	0.138	1.624			-0.003	0.307	1.629			-0.138	-0.008	1.664			-0.172	-0.252	1.693			-0.190	-0.436	1.650			-0.190	-0.513	1.639			0.152	0.053	1.589			0.124	-0.002	1.320
0.025	-0.277	1.614			0.032	-0.210	1.634			0.030	0.138	1.624			-0.002	0.307	1.629			-0.138	-0.008	1.663			-0.172	-0.251	1.693			-0.190	-0.436	1.649			-0.190	-0.513	1.639			0.153	0.050	1.590			0.127	-0.003	1.320
0.025	-0.277	1.614			0.032	-0.210	1.634			0.030	0.138	1.624			-0.001	0.307	1.629			-0.138	-0.007	1.663			-0.172	-0.251	1.692			-0.191	-0.436	1.649			-0.190	-0.513	1.638			0.154	0.047	1.591			0.129	-0.004	1.320
0.025	-0.278	1.614			0.032	-0.210	1.634			0.030	0.138	1.624			-0.001	0.307	1.630			-0.137	-0.007	1.662			-0.172	-0.251	1.692			-0.191	-0.436	1.649			-0.191	-0.513	1.638			0.155	0.043	1.591			0.131	-0.005	1.320
0.025	-0.278	1.614			0.032	-0.210	1.635			0.030	0.138	1.625			0.000	0.307	1.630			-0.137	-0.006	1.662			-0.172	-0.250	1.691			-0.191	-0.436	1.648			-0.191	-0.513	1.638			0.157	0.040	1.592			0.133	-0.006	1.320
0.025	-0.278	1.614			0.032	-0.211	1.635			0.030	0.138	1.625			0.001	0.307	1.630			-0.137	-0.006	1.662			-0.172	-0.250	1.691			-0.191	-0.436	1.648			-0.191	-0.513	1.637			0.157	0.037	1.592			0.136	-0.007	1.320
0.025	-0.278	1.614			0.032	-0.211	1.635			0.029	0.138	1.625			0.002	0.308	1.630			-0.136	-0.005	1.661			-0.172	-0.250	1.690			-0.191	-0.436	1.647			-0.191	-0.512	1.637			0.158	0.035	1.592			0.138	-0.007	1.320
0.025	-0.278	1.614			0.032	-0.211	1.635			0.029	0.138	1.626			0.002	0.308	1.630			-0.136	-0.004	1.661			-0.172	-0.249	1.689			-0.191	-0.436	1.647			-0.192	-0.512	1.637			0.162	0.043	1.592			0.140	-0.007	1.320
0.025	-0.278	1.614			0.032	-0.211	1.636			0.029	0.138	1.626			0.003	0.308	1.630			-0.136	-0.004	1.660			-0.172	-0.249	1.689			-0.191	-0.435	1.647			-0.192	-0.512	1.636			0.164	0.049	1.592			0.142	-0.006	1.320
0.025	-0.278	1.614			0.032	-0.211	1.636			0.028	0.138	1.626			0.004	0.308	1.631			-0.136	-0.003	1.660			-0.172	-0.248	1.688			-0.191	-0.435	1.646			-0.192	-0.512	1.635			0.165	0.049	1.592			0.144	-0.007	1.320
0.025	-0.278	1.614			0.032	-0.211	1.636			0.028	0.138	1.626			0.004	0.308	1.631			-0.135	-0.003	1.660			-0.172	-0.248	1.688			-0.191	-0.435	1.645			-0.192	-0.511	1.635			0.166	0.051	1.592			0.146	-0.007	1.320
0.025	-0.278	1.614			0.032	-0.211	1.636			0.027	0.138	1.627			0.005	0.309	1.631			-0.135	-0.002	1.659			-0.172	-0.247	1.687			-0.191	-0.434	1.645			-0.192	-0.511	1.634			0.167	0.053	1.591			0.147	-0.006	1.320
0.025	-0.278	1.614			0.032	-0.211	1.637			0.027	0.138	1.627			0.006	0.309	1.631			-0.135	-0.002	1.659			-0.171	-0.247	1.686			-0.191	-0.434	1.644			-0.193	-0.511	1.634			0.168	0.055	1.591			0.149	-0.006	1.321
0.026	-0.278	1.614			0.032	-0.211	1.637			0.027	0.138	1.627			0.006	0.309	1.631			-0.135	-0.001	1.659			-0.171	-0.247	1.686			-0.191	-0.434	1.644			-0.193	-0.510	1.633			0.170	0.056	1.591			0.150	-0.006	1.321
0.026	-0.278	1.614			0.032	-0.211	1.637			0.026	0.138	1.627			0.007	0.309	1.631			-0.134	-0.001	1.659			-0.171	-0.246	1.685			-0.190	-0.434	1.643			-0.193	-0.510	1.632			0.171	0.058	1.591			0.152	-0.006	1.321
0.026	-0.278	1.615			0.032	-0.211	1.637			0.026	0.138	1.628			0.007	0.309	1.631			-0.134	-0.001	1.658			-0.171	-0.246	1.685			-0.190	-0.433	1.643			-0.193	-0.510	1.632			0.171	0.059	1.591			0.153	-0.006	1.321
0.026	-0.278	1.615			0.032	-0.211	1.637			0.025	0.137	1.628			0.008	0.309	1.631			-0.134	-0.000	1.658			-0.171	-0.246	1.684			-0.190	-0.433	1.642			-0.193	-0.510	1.631			0.172	0.061	1.591			0.155	-0.006	1.321
0.026	-0.277	1.615			0.033	-0.210	1.638			0.025	0.137	1.628			0.008	0.310	1.632			-0.134	0.000	1.658			-0.171	-0.245	1.684			-0.190	-0.433	1.642			-0.193	-0.509	1.631			0.173	0.062	1.591			0.157	-0.005	1.321
0.027	-0.277	1.615			0.033	-0.210	1.638			0.024	0.137	1.629			0.009	0.310	1.632			-0.134	0.000	1.658			-0.171	-0.245	1.683			-0.190	-0.433	1.641			-0.193	-0.509	1.630			0.174	0.064	1.591			0.158	-0.005	1.322
0.027	-0.277	1.615			0.033	-0.210	1.638			0.023	0.137	1.629			0.009	0.310	1.632			-0.134	0.001	1.657			-0.171	-0.245	1.683			-0.190	-0.433	1.641			-0.193	-0.509	1.630			0.174	0.065	1.591			0.160	-0.005	1.322
0.027	-0.277	1.615			0.033	-0.210	1.638			0.023	0.136	1.629			0.010	0.310	1.632			-0.133	0.001	1.657			-0.170	-0.245	1.682			-0.189	-0.432	1.640			-0.192	-0.509	1.629			0.175	0.066	1.591			0.161	-0.005	1.322
0.027	-0.276	1.615			0.033	-0.210	1.639			0.022	0.136	1.629			0.010	0.310	1.632			-0.133	0.001	1.657			-0.170	-0.244	1.682			-0.189	-0.432	1.640			-0.192	-0.509	1.629			0.175	0.067	1.591			0.163	-0.005	1.323
0.028	-0.276	1.615			0.033	-0.210	1.639			0.022	0.136	1.630			0.010	0.310	1.632			-0.133	0.001	1.657			-0.170	-0.244	1.682			-0.189	-0.432	1.640			-0.192	-0.508	1.628			0.176	0.068	1.591			0.164	-0.005	1.323
0.028	-0.276	1.615			0.033	-0.210	1.639			0.021	0.136	1.630			0.011	0.310	1.632			-0.133	0.002	1.657			-0.170	-0.244	1.681			-0.189	-0.432	1.639			-0.192	-0.508	1.628			0.177	0.069	1.591			0.165	-0.004	1.323
0.028	-0.276	1.615			0.033	-0.210	1.639			0.021	0.135	1.630			0.011	0.311	1.632			-0.133	0.002	1.656			-0.170	-0.244	1.681			-0.189	-0.432	1.639			-0.192	-0.508	1.628			0.177	0.070	1.591			0.167	-0.004	1.324
0.028	-0.275	1.615			0.033	-0.209	1.639			0.020	0.135	1.630			0.011	0.311	1.632			-0.133	0.002	1.656			-0.170	-0.244	1.681			-0.189	-0.432	1.639			-0.192	-0.508	1.627			0.177	0.071	1.591			0.168	-0.004	1.324
0.029	-0.275	1.615			0.033	-0.209	1.640			0.020	0.135	1.630			0.012	0.311	1.632			-0.133	0.002	1.656			-0.170	-0.244	1.680			-0.188	-0.432	1.638			-0.192	-0.508	1.627			0.178	0.072	1.591			0.169	-0.004	1.324
0.029	-0.275	1.615			0.033	-0.209	1.640			0.019	0.134	1.630			0.012	0.311	1.632			-0.133	0.002	1.656			-0.170	-0.243	1.680			-0.188	-0.432	1.638			-0.192	-0.508	1.627			0.178	0.072	1.591			0.170	-0.004	1.324
0.029	-0.275	1.615			0.033	-0.209	1.640			0.019	0.134	1.630			0.012	0.311	1.632			-0.132	0.003	1.656			-0.170	-0.243	1.680			-0.188	-0.432	1.638			-0.192	-0.508	1.626			0.179	0.073	1.591			0.171	-0.004	1.325
0.029	-0.274	1.615			0.034	-0.209	1.640			0.019	0.134	1.631			0.013	0.311	1.632			-0.132	0.003	1.656			-0.169	-0.243	1.679			-0.188	-0.432	1.638			-0.192	-0.508	1.626			0.179	0.073	1.591			0.172	-0.004	1.325
0.029	-0.274	1.615			0.034	-0.209	1.640			0.018	0.134	1.631			0.013	0.311	1.632			-0.132	0.003	1.656			-0.169	-0.243	1.679			-0.188	-0.432	1.637			-0.192	-0.508	1.626			0.179	0.074	1.591			0.172	-0.004	1.325
0.030	-0.274	1.615			0.034	-0.208	1.640			0.018	0.134	1.631			0.013	0.311	1.632			-0.132	0.003	1.656			-0.169	-0.243	1.679			-0.188	-0.432	1.637			-0.191	-0.508	1.625			0.180	0.074	1.591			0.173	-0.004	1.325
0.030	-0.274	1.615			0.034	-0.208	1.641			0.018	0.133	1.631			0.013	0.311	1.632			-0.132	0.003	1.655			-0.169	-0.243	1.679			-0.188	-0.431	1.637			-0.191	-0.507	1.625			0.180	0.075	1.591			0.173	-0.003	1.325
0.030	-0.273	1.615			0.034	-0.208	1.641			0.017	0.133	1.631			0.013	0.311	1.632			-0.132	0.003	1.655			-0.169	-0.243	1.678			-0.187	-0.431	1.637			-0.191	-0.507	1.625			0.180	0.075	1.591			0.174	-0.003	1.325
0.030	-0.273	1.615			0.034	-0.208	1.641			0.017	0.133	1.631			0.014	0.312	1.632			-0.132	0.003	1.655			-0.169	-0.243	1.678			-0.187	-0.431	1.637			-0.191	-0.507	1.625			0.180	0.075	1.591			0.174	-0.003	1.326
0.030	-0.273	1.615			0.034	-0.208	1.641			0.017	0.133	1.631			0.014	0.312	1.632			-0.132	0.003	1.655			-0.169	-0.243	1.678			-0.187	-0.431	1.636			-0.191	-0.507	1.624			0.181	0.076	1.592			0.175	-0.003	1.326
0.031	-0.273	1.615			0.034	-0.208	1.641			0.017	0.133	1.631			0.014	0.312	1.632			-0.132	0.003	1.655			-0.169	-0.243	1.678			-0.187	-0.431	1.636			-0.191	-0.507	1.624			0.181	0.076	1.592			0.175	-0.003	1.326
0.031	-0.273	1.615			0.034	-0.208	1.641			0.016	0.133	1.631			0.014	0.312	1.632			-0.132	0.004	1.655			-0.169	-0.243	1.678			-0.187	-0.431	1.636			-0.191	-0.507	1.624			0.181	0.077	1.592			0.176	-0.003	1.326
0.031	-0.272	1.616			0.034	-0.208	1.641			0.016	0.133	1.631			0.014	0.312	1.632			-0.131	0.004	1.655			-0.169	-0.243	1.678			-0.187	-0.431	1.636			-0.191	-0.507	1.624			0.181	0.077	1.592			0.176	-0.003	1.326
0.031	-0.272	1.616			0.034	-0.207	1.642			0.016	0.133	1.632			0.014	0.312	1.633			-0.131	0.004	1.655			-0.168	-0.242	1.677			-0.187	-0.431	1.636			-0.190	-0.507	1.624			0.181	0.077	1.592			0.176	-0.002	1.327
0.031	-0.272	1.616			0.035	-0.207	1.642			0.016	0.133	1.632			0.014	0.312	1.633			-0.131	0.004	1.655			-0.168	-0.242	1.677			-0.187	-0.431	1.636			-0.190	-0.507	1.623			0.181	0.077	1.592			0.176	-0.002	1.327
0.031	-0.272	1.616			0.035	-0.207	1.642			0.016	0.133	1.632			0.015	0.312	1.633			-0.131	0.004	1.655			-0.168	-0.242	1.677			-0.186	-0.431	1.636			-0.190	-0.507	1.623			0.182	0.078	1.592			0.176	-0.002	1.327
0.032	-0.272	1.616			0.035	-0.207	1.642			0.016	0.132	1.632			0.015	0.312	1.633			-0.131	0.004	1.655			-0.168	-0.242	1.677			-0.186	-0.431	1.635			-0.190	-0.506	1.623			0.182	0.078	1.592			0.176	-0.002	1.327
0.032	-0.272	1.616			0.035	-0.207	1.642			0.016	0.132	1.632			0.015	0.312	1.633			-0.131	0.004	1.655			-0.168	-0.242	1.677			-0.186	-0.431	1.635			-0.190	-0.506	1.623			0.182	0.078	1.592			0.176	-0.002	1.327
0.032	-0.272	1.616			0.035	-0.207	1.642			0.016	0.132	1.632			0.015	0.312	1.633			-0.131	0.004	1.655			-0.168	-0.242	1.677			-0.186	-0.430	1.635			-0.189	-0.505	1.622			0.182	0.078	1.592			0.176	-0.002	1.327
0.032	-0.272	1.616			0.035	-0.207	1.642			0.016	0.132	1.632			0.015	0.312	1.633			-0.131	0.004	1.655			-0.168	-0.242	1.677			-0.185	-0.430	1.634			-0.186	-0.502	1.618			0.182	0.079	1.592			0.176	-0.001	1.327
0.032	-0.272	1.616			0.035	-0.207	1.643			0.015	0.132	1.632			0.015	0.312	1.633			-0.130	0.004	1.655			-0.167	-0.242	1.677			-0.183	-0.428	1.631			-0.182	-0.499	1.610			0.182	0.079	1.592			0.176	-0.001	1.328
0.032	-0.271	1.616			0.035	-0.207	1.643			0.015	0.132	1.632			0.015	0.312	1.633			-0.130	0.004	1.655			-0.167	-0.242	1.678			-0.178	-0.424	1.624			-0.169	-0.481	1.590			0.182	0.079	1.592			0.175	-0.001	1.328
0.032	-0.271	1.616			0.035	-0.206	1.643			0.015	0.132	1.632			0.015	0.312	1.633			-0.130	0.005	1.655			-0.167	-0.241	1.679			-0.171	-0.416	1.612			-0.160	-0.465	1.575			0.182	0.079	1.592			0.175	-0.001	1.328
0.032	-0.271	1.616			0.036	-0.206	1.643			0.015	0.133	1.632			0.015	0.312	1.633			-0.130	0.005	1.655			-0.167	-0.240	1.679			-0.162	-0.405	1.597			-0.146	-0.453	1.552			0.182	0.079	1.592			0.175	-0.001	1.328
0.033	-0.271	1.616			0.036	-0.206	1.643			0.015	0.133	1.633			0.015	0.312	1.633			-0.130	0.005	1.655			-0.166	-0.239	1.680			-0.150	-0.389	1.580			-0.132	-0.439	1.532			0.182	0.079	1.592			0.175	-0.000	1.328
0.033	-0.271	1.616			0.036	-0.206	1.643			0.015	0.133	1.633			0.016	0.312	1.633			-0.129	0.005	1.656			-0.166	-0.235	1.680			-0.139	-0.371	1.562			-0.114	-0.400	1.507			0.182	0.079	1.592			0.174	-0.000	1.328
0.033	-0.271	1.616			0.036	-0.206	1.643			0.016	0.133	1.633			0.016	0.312	1.633			-0.129	0.005	1.656			-0.165	-0.231	1.680			-0.129	-0.355	1.547			-0.109	-0.391	1.499			0.182	0.080	1.592			0.174	-0.000	1.328
0.033	-0.271	1.616			0.037	-0.206	1.644			0.016	0.133	1.633			0.016	0.312	1.633			-0.129	0.005	1.656			-0.161	-0.227	1.674			-0.124	-0.344	1.527			-0.106	-0.379	1.479			0.182	0.080	1.593			0.174	-0.000	1.328
0.034	-0.270	1.616			0.037	-0.205	1.644			0.016	0.133	1.633			0.016	0.312	1.633			-0.129	0.005	1.656			-0.158	-0.224	1.669			-0.074	-0.328	1.504			-0.072	-0.366	1.465			0.182	0.080	1.593			0.173	0.000	1.328
0.034	-0.270	1.616			0.037	-0.205	1.644			0.016	0.133	1.633			0.016	0.312	1.633			-0.129	0.005	1.657			-0.155	-0.221	1.663			-0.064	-0.320	1.497			-0.059	-0.355	1.458			0.182	0.080	1.593			0.173	0.000	1.328
0.034	-0.270	1.616			0.038	-0.205	1.644			0.016	0.133	1.633			0.016	0.312	1.633			-0.129	0.005	1.657			-0.153	-0.218	1.659			-0.056	-0.315	1.492			-0.047	-0.348	1.453			0.182	0.080	1.593			0.172	0.000	1.328
0.035	-0.270	1.616			0.038	-0.205	1.644			0.016	0.133	1.633			0.016	0.312	1.632			-0.129	0.005	1.657			-0.151	-0.216	1.655			-0.050	-0.311	1.488			-0.039	-0.342	1.448			0.182	0.080	1.593			0.172	0.000	1.328
0.035	-0.270	1.616			0.038	-0.205	1.644			0.016	0.133	1.634			0.015	0.312	1.632			-0.129	0.005	1.658			-0.150	-0.215	1.652			-0.046	-0.307	1.485			-0.032	-0.337	1.444			0.182	0.080	1.593			0.172	0.001	1.329
0.035	-0.269	1.616			0.039	-0.205	1.644			0.016	0.133	1.634			0.015	0.312	1.631			-0.129	0.005	1.658			-0.149	-0.213	1.649			-0.040	-0.304	1.481			-0.025	-0.333	1.440			0.182	0.080	1.593			0.171	0.001	1.329
0.035	-0.269	1.616			0.039	-0.204	1.645			0.016	0.133	1.634			0.015	0.311	1.630			-0.128	0.006	1.658			-0.148	-0.212	1.647			-0.034	-0.301	1.477			-0.017	-0.330	1.435			0.182	0.080	1.593			0.171	0.001	1.329
0.036	-0.269	1.616			0.039	-0.204	1.645			0.016	0.133	1.634			0.014	0.311	1.628			-0.128	0.006	1.659			-0.147	-0.211	1.645			-0.027	-0.299	1.472			-0.009	-0.326	1.430			0.182	0.080	1.593			0.171	0.001	1.329
0.036	-0.269	1.616			0.039	-0.204	1.645			0.016	0.133	1.634			0.013	0.309	1.625			-0.128	0.005	1.659			-0.146	-0.210	1.643			-0.021	-0.294	1.466			-0.004	-0.309	1.431			0.182	0.080	1.593			0.170	0.001	1.329
0.036	-0.269	1.616			0.040	-0.204	1.645			0.016	0.133	1.634			0.012	0.308	1.621			-0.128	0.005	1.659			-0.146	-0.207	1.643			-0.019	-0.282	1.459			-0.003	-0.296	1.429			0.175	0.049	1.595			0.170	-0.000	1.328
0.036	-0.269	1.616			0.040	-0.204	1.645			0.017	0.133	1.634			0.011	0.306	1.617			-0.128	0.005	1.660			-0.153	-0.204	1.645			-0.019	-0.272	1.452			-0.006	-0.277	1.428			0.171	0.036	1.595			0.169	-0.001	1.327
0.036	-0.270	1.616			0.040	-0.205	1.645			0.016	0.133	1.633			0.009	0.304	1.612			-0.128	0.005	1.661			-0.160	-0.202	1.648			-0.021	-0.259	1.447			-0.010	-0.258	1.425			0.169	0.027	1.596			0.168	-0.002	1.327
0.036	-0.271	1.616			0.040	-0.205	1.645			0.016	0.132	1.633			0.008	0.302	1.608			-0.128	0.005	1.661			-0.174	-0.203	1.673			-0.034	-0.243	1.455			-0.015	-0.241	1.423			0.169	0.023	1.596			0.168	-0.003	1.326
0.037	-0.272	1.616			0.040	-0.206	1.645			0.016	0.132	1.632			0.006	0.301	1.604			-0.128	0.005	1.662			-0.175	-0.199	1.674			-0.034	-0.235	1.450			-0.018	-0.227	1.420			0.168	0.019	1.596			0.168	-0.003	1.325
0.037	-0.273	1.616			0.040	-0.207	1.645			0.015	0.131	1.632			0.006	0.299	1.602			-0.128	0.005	1.663			-0.177	-0.201	1.663			-0.041	-0.222	1.449			-0.022	-0.215	1.418			0.167	0.015	1.596			0.167	-0.004	1.325
0.036	-0.274	1.616			0.040	-0.208	1.645			0.015	0.130	1.631			0.005	0.298	1.599			-0.127	0.004	1.663			-0.176	-0.198	1.661			-0.047	-0.209	1.450			-0.024	-0.205	1.416			0.167	0.012	1.596			0.167	-0.004	1.324
0.036	-0.275	1.616			0.040	-0.208	1.644			0.014	0.130	1.631			0.004	0.297	1.597			-0.127	0.004	1.664			-0.175	-0.195	1.659			-0.050	-0.200	1.450			-0.026	-0.196	1.414			0.166	0.009	1.596			0.167	-0.005	1.324
0.036	-0.276	1.616			0.040	-0.209	1.644			0.014	0.129	1.630			0.003	0.295	1.595			-0.127	0.004	1.665			-0.174	-0.193	1.657			-0.053	-0.193	1.451			-0.028	-0.189	1.413			0.166	0.005	1.596			0.166	-0.005	1.323
0.036	-0.277	1.616			0.039	-0.210	1.644			0.013	0.128	1.630			0.003	0.295	1.593			-0.127	0.004	1.665			-0.175	-0.192	1.656			-0.057	-0.187	1.452			-0.030	-0.184	1.412			0.165	0.002	1.596			0.166	-0.005	1.323
0.036	-0.278	1.616			0.039	-0.211	1.643			0.013	0.128	1.629			0.002	0.294	1.591			-0.127	0.003	1.666			-0.177	-0.191	1.655			-0.061	-0.182	1.454			-0.031	-0.178	1.412			0.165	-0.000	1.596			0.166	-0.006	1.322
0.036	-0.279	1.616			0.039	-0.212	1.643			0.013	0.127	1.629			0.001	0.293	1.590			-0.127	0.003	1.666			-0.178	-0.190	1.654			-0.064	-0.178	1.455			-0.033	-0.174	1.411			0.164	-0.003	1.596			0.166	-0.006	1.322
0.036	-0.280	1.616			0.039	-0.213	1.642			0.012	0.127	1.628			0.001	0.292	1.589			-0.127	0.003	1.667			-0.179	-0.188	1.654			-0.067	-0.174	1.458			-0.035	-0.170	1.411			0.164	-0.004	1.596			0.166	-0.006	1.322
0.036	-0.281	1.616			0.039	-0.214	1.642			0.012	0.126	1.628			0.000	0.291	1.587			-0.127	0.003	1.667			-0.180	-0.187	1.654			-0.070	-0.171	1.459			-0.036	-0.167	1.411			0.164	-0.006	1.596			0.165	-0.007	1.321
0.036	-0.282	1.616			0.038	-0.215	1.642			0.011	0.126	1.627			-0.000	0.291	1.586			-0.127	0.002	1.668			-0.181	-0.186	1.653			-0.066	-0.169	1.451			-0.038	-0.164	1.411			0.163	-0.008	1.596			0.165	-0.007	1.321
0.035	-0.283	1.616			0.038	-0.215	1.641			0.011	0.125	1.627			-0.001	0.290	1.585			-0.127	0.002	1.668			-0.181	-0.185	1.653			-0.069	-0.167	1.454			-0.040	-0.162	1.412			0.163	-0.009	1.596			0.165	-0.007	1.320
0.035	-0.283	1.616			0.038	-0.216	1.641			0.011	0.125	1.627			-0.001	0.290	1.584			-0.127	0.002	1.669			-0.181	-0.184	1.653			-0.071	-0.165	1.456			-0.041	-0.160	1.412			0.163	-0.011	1.596			0.165	-0.007	1.320
0.035	-0.284	1.616			0.038	-0.217	1.640			0.011	0.125	1.626			-0.002	0.289	1.583			-0.127	0.002	1.669			-0.181	-0.184	1.653			-0.072	-0.164	1.457			-0.043	-0.159	1.413			0.163	-0.012	1.596			0.165	-0.008	1.320
0.035	-0.285	1.616			0.037	-0.217	1.640			0.010	0.125	1.626			-0.002	0.289	1.582			-0.127	0.002	1.669			-0.181	-0.183	1.653			-0.073	-0.163	1.459			-0.045	-0.158	1.413			0.162	-0.014	1.596			0.164	-0.008	1.319
0.035	-0.286	1.616			0.037	-0.218	1.639			0.010	0.124	1.626			-0.003	0.288	1.582			-0.127	0.001	1.670			-0.181	-0.183	1.654			-0.074	-0.162	1.460			-0.046	-0.158	1.414			0.162	-0.015	1.596			0.164	-0.008	1.319
0.035	-0.286	1.616			0.037	-0.219	1.639			0.010	0.124	1.625			-0.003	0.288	1.581			-0.127	0.001	1.670			-0.181	-0.182	1.654			-0.076	-0.161	1.461			-0.047	-0.158	1.415			0.162	-0.016	1.596			0.164	-0.008	1.319
0.035	-0.287	1.616			0.037	-0.219	1.639			0.009	0.124	1.625			-0.003	0.288	1.580			-0.127	0.001	1.670			-0.181	-0.181	1.654			-0.072	-0.163	1.454			-0.048	-0.158	1.415			0.162	-0.017	1.596			0.164	-0.008	1.318
0.035	-0.287	1.616			0.037	-0.220	1.638			0.009	0.124	1.625			-0.004	0.287	1.580			-0.128	0.001	1.671			-0.182	-0.181	1.653			-0.074	-0.163	1.456			-0.049	-0.158	1.416			0.162	-0.018	1.596			0.164	-0.009	1.318
0.035	-0.288	1.615			0.036	-0.220	1.638			0.009	0.124	1.625			-0.004	0.287	1.579			-0.128	0.001	1.671			-0.181	-0.181	1.653			-0.070	-0.166	1.448			-0.050	-0.159	1.416			0.161	-0.019	1.596			0.164	-0.009	1.318
0.034	-0.288	1.615			0.036	-0.220	1.637			0.009	0.124	1.624			-0.004	0.287	1.578			-0.128	0.001	1.671			-0.181	-0.181	1.653			-0.071	-0.166	1.450			-0.051	-0.159	1.417			0.161	-0.019	1.596			0.163	-0.009	1.318
0.034	-0.289	1.615			0.036	-0.221	1.637			0.009	0.124	1.624			-0.004	0.286	1.578			-0.128	0.000	1.671			-0.180	-0.181	1.653			-0.072	-0.166	1.452			-0.052	-0.160	1.417			0.161	-0.020	1.596			0.163	-0.009	1.317
0.034	-0.289	1.615			0.036	-0.221	1.637			0.009	0.123	1.624			-0.005	0.286	1.577			-0.128	0.000	1.672			-0.180	-0.181	1.653			-0.073	-0.166	1.453			-0.052	-0.161	1.417			0.161	-0.020	1.596			0.163	-0.009	1.317
0.034	-0.289	1.615			0.036	-0.221	1.636			0.009	0.123	1.624			-0.005	0.286	1.577			-0.128	0.000	1.672			-0.179	-0.181	1.653			-0.068	-0.168	1.445			-0.035	-0.167	1.385			0.161	-0.021	1.596			0.163	-0.010	1.317
0.034	-0.289	1.615			0.036	-0.221	1.636			0.009	0.123	1.623			-0.005	0.286	1.577			-0.128	0.000	1.672			-0.178	-0.181	1.653			-0.070	-0.169	1.448			-0.039	-0.169	1.391			0.162	-0.021	1.595			0.163	-0.010	1.316
0.034	-0.290	1.615			0.035	-0.222	1.636			0.009	0.123	1.623			-0.006	0.285	1.576			-0.128	-0.000	1.672			-0.178	-0.181	1.654			-0.071	-0.169	1.450			-0.041	-0.170	1.395			0.162	-0.021	1.595			0.162	-0.010	1.316
0.034	-0.290	1.615			0.035	-0.222	1.635			0.009	0.123	1.623			-0.006	0.285	1.576			-0.128	-0.000	1.672			-0.177	-0.181	1.654			-0.067	-0.171	1.443			-0.033	-0.173	1.377			0.162	-0.021	1.595			0.162	-0.010	1.316
0.034	-0.290	1.615			0.035	-0.222	1.635			0.009	0.123	1.623			-0.006	0.285	1.575			-0.128	-0.000	1.672			-0.176	-0.181	1.654			-0.065	-0.172	1.438			-0.038	-0.174	1.386			0.162	-0.021	1.594			0.162	-0.010	1.316
0.034	-0.290	1.615			0.035	-0.222	1.635			0.009	0.123	1.622			-0.006	0.285	1.575			-0.128	-0.001	1.672			-0.176	-0.181	1.654			-0.066	-0.172	1.440			-0.041	-0.175	1.391			0.162	-0.021	1.594			0.162	-0.011	1.315
0.034	-0.291	1.615			0.035	-0.222	1.634			0.009	0.123	1.622			-0.007	0.284	1.575			-0.128	-0.001	1.672			-0.175	-0.181	1.654			-0.068	-0.172	1.445			-0.043	-0.175	1.395			0.162	-0.020	1.594			0.162	-0.011	1.315
0.034	-0.291	1.614			0.035	-0.223	1.634			0.009	0.123	1.622			-0.007	0.284	1.574			-0.128	-0.001	1.672			-0.175	-0.182	1.655			-0.066	-0.174	1.440			-0.045	-0.175	1.398			0.162	-0.020	1.594			0.161	-0.011	1.315
0.034	-0.291	1.614			0.035	-0.223	1.633			0.009	0.123	1.621			-0.007	0.284	1.574			-0.128	-0.001	1.672			-0.174	-0.182	1.655			-0.068	-0.174	1.445			-0.046	-0.175	1.400			0.162	-0.020	1.594			0.161	-0.011	1.315
0.034	-0.291	1.614			0.035	-0.223	1.633			0.009	0.123	1.621			-0.007	0.284	1.574			-0.128	-0.001	1.672			-0.173	-0.182	1.655			-0.070	-0.174	1.448			-0.048	-0.175	1.402			0.162	-0.020	1.593			0.161	-0.011	1.315
0.033	-0.291	1.614			0.035	-0.223	1.632			0.009	0.123	1.621			-0.007	0.284	1.573			-0.128	-0.001	1.672			-0.173	-0.182	1.655			-0.072	-0.175	1.451			-0.049	-0.176	1.404			0.162	-0.019	1.593			0.161	-0.011	1.314
0.033	-0.291	1.614			0.034	-0.223	1.632			0.009	0.123	1.620			-0.008	0.284	1.573			-0.129	-0.001	1.672			-0.173	-0.182	1.655			-0.074	-0.176	1.454			-0.050	-0.177	1.405			0.162	-0.019	1.593			0.161	-0.011	1.314
0.033	-0.291	1.613			0.034	-0.223	1.632			0.009	0.123	1.620			-0.008	0.284	1.573			-0.129	-0.002	1.672			-0.173	-0.182	1.656			-0.070	-0.183	1.449			-0.051	-0.180	1.407			0.162	-0.018	1.593			0.160	-0.012	1.314
0.033	-0.292	1.613			0.034	-0.223	1.631			0.009	0.123	1.619			-0.007	0.285	1.573			-0.129	-0.002	1.672			-0.173	-0.182	1.656			-0.064	-0.195	1.441			-0.054	-0.192	1.411			0.162	-0.016	1.592			0.160	-0.012	1.313
0.033	-0.292	1.613			0.034	-0.223	1.631			0.009	0.123	1.619			-0.007	0.285	1.573			-0.129	-0.002	1.672			-0.173	-0.182	1.656			-0.064	-0.195	1.441			-0.054	-0.192	1.411			0.162	-0.016	1.592			0.160	-0.012	1.313
0.033	-0.292	1.613			0.034	-0.223	1.630			0.009	0.123	1.619			-0.007	0.285	1.574			-0.129	-0.002	1.671			-0.174	-0.182	1.656			-0.061	-0.202	1.438			-0.055	-0.202	1.414			0.162	-0.016	1.592			0.160	-0.012	1.313
0.033	-0.291	1.612			0.034	-0.223	1.630			0.009	0.123	1.619			-0.006	0.286	1.574			-0.129	-0.002	1.671			-0.175	-0.182	1.656			-0.057	-0.210	1.437			-0.055	-0.214	1.417			0.169	0.024	1.588			0.160	-0.012	1.313
0.034	-0.290	1.611			0.034	-0.222	1.629			0.010	0.123	1.618			-0.005	0.287	1.575			-0.129	-0.002	1.670			-0.174	-0.182	1.656			-0.054	-0.221	1.435			-0.051	-0.229	1.419			0.168	0.025	1.587			0.159	-0.012	1.313
0.034	-0.290	1.611			0.035	-0.222	1.629			0.010	0.123	1.618			-0.004	0.288	1.576			-0.129	-0.002	1.670			-0.165	-0.188	1.641			-0.046	-0.241	1.434			-0.049	-0.241	1.422			0.170	0.038	1.585			0.159	-0.012	1.312
0.034	-0.289	1.610			0.035	-0.221	1.628			0.011	0.123	1.618			-0.003	0.289	1.577			-0.129	-0.002	1.669			-0.160	-0.191	1.634			-0.042	-0.254	1.433			-0.045	-0.253	1.425			0.172	0.046	1.583			0.159	-0.011	1.312
0.035	-0.288	1.610			0.036	-0.221	1.628			0.011	0.123	1.618			-0.002	0.291	1.578			-0.129	-0.002	1.669			-0.157	-0.193	1.629			-0.038	-0.266	1.432			-0.016	-0.294	1.403			0.173	0.052	1.582			0.159	-0.011	1.312
[truncated: 272 more rows]
[truncated: 30 more columns]
