# Supplementary material for: A natural user interface to integrate citizen science and physical exercise
Source: PLoS One. 2017 Feb 23;12(2):e0172587. doi: 10.1371/journal.pone.0172587 (PMC5322974; doi:10.1371/journal.pone.0172587)
Supplement: S1 Folder — Kinect raw data of each participant in the two kinect groups (KC and KNC). Data of each participant are saved in a binary file. Trajectories of points have been extracted form the binary file and saved in a text file. (ZIP) [file pone.0172587.s002.zip › Raw_data/Par29/Par29_Right_C_points.txt]

-0.073	-0.252	1.588			-0.059	-0.193	1.630			-0.073	0.129	1.620			-0.097	0.309	1.615			-0.241	0.008	1.666			-0.269	-0.179	1.672			-0.180	-0.253	1.456			-0.133	-0.292	1.437			0.062	0.023	1.564			0.189	-0.024	1.362
-0.073	-0.252	1.588			-0.059	-0.193	1.630			-0.073	0.128	1.620			-0.097	0.309	1.615			-0.241	0.008	1.666			-0.269	-0.179	1.672			-0.180	-0.253	1.456			-0.133	-0.292	1.436			0.062	0.023	1.564			0.189	-0.024	1.362
-0.073	-0.252	1.587			-0.059	-0.193	1.630			-0.073	0.128	1.620			-0.097	0.309	1.615			-0.241	0.008	1.666			-0.269	-0.179	1.672			-0.178	-0.255	1.457			-0.133	-0.292	1.437			0.062	0.023	1.564			0.189	-0.024	1.362
-0.073	-0.252	1.587			-0.059	-0.193	1.630			-0.073	0.128	1.620			-0.097	0.309	1.615			-0.241	0.008	1.666			-0.269	-0.179	1.672			-0.178	-0.255	1.457			-0.133	-0.292	1.436			0.062	0.023	1.564			0.189	-0.024	1.362
-0.073	-0.252	1.587			-0.059	-0.193	1.630			-0.073	0.128	1.620			-0.097	0.309	1.615			-0.241	0.008	1.666			-0.269	-0.179	1.672			-0.177	-0.256	1.458			-0.133	-0.293	1.436			0.062	0.023	1.564			0.189	-0.024	1.362
-0.073	-0.252	1.587			-0.059	-0.193	1.630			-0.073	0.128	1.620			-0.097	0.309	1.615			-0.240	0.008	1.666			-0.269	-0.179	1.672			-0.177	-0.256	1.458			-0.134	-0.292	1.436			0.062	0.023	1.564			0.189	-0.024	1.362
-0.073	-0.252	1.587			-0.059	-0.193	1.630			-0.073	0.128	1.620			-0.097	0.309	1.615			-0.240	0.008	1.666			-0.269	-0.179	1.671			-0.177	-0.256	1.457			-0.134	-0.291	1.435			0.062	0.023	1.564			0.190	-0.024	1.362
-0.073	-0.252	1.587			-0.059	-0.193	1.630			-0.073	0.128	1.620			-0.097	0.309	1.615			-0.240	0.008	1.666			-0.270	-0.180	1.670			-0.177	-0.256	1.457			-0.135	-0.290	1.434			0.062	0.023	1.564			0.190	-0.024	1.362
-0.073	-0.252	1.587			-0.059	-0.193	1.630			-0.073	0.128	1.620			-0.097	0.309	1.615			-0.240	0.008	1.666			-0.271	-0.180	1.670			-0.176	-0.256	1.457			-0.135	-0.290	1.434			0.062	0.023	1.564			0.190	-0.024	1.362
-0.073	-0.252	1.587			-0.059	-0.193	1.630			-0.073	0.128	1.620			-0.097	0.309	1.615			-0.240	0.008	1.666			-0.271	-0.180	1.669			-0.176	-0.256	1.457			-0.136	-0.289	1.433			0.062	0.023	1.564			0.190	-0.024	1.362
-0.073	-0.252	1.587			-0.059	-0.193	1.630			-0.073	0.128	1.620			-0.097	0.309	1.615			-0.240	0.008	1.666			-0.272	-0.181	1.668			-0.176	-0.256	1.457			-0.136	-0.289	1.433			0.062	0.022	1.563			0.190	-0.024	1.363
-0.073	-0.252	1.587			-0.059	-0.193	1.630			-0.073	0.128	1.620			-0.097	0.309	1.615			-0.240	0.008	1.666			-0.272	-0.181	1.668			-0.176	-0.256	1.456			-0.136	-0.288	1.432			0.062	0.022	1.563			0.190	-0.024	1.363
-0.073	-0.252	1.587			-0.059	-0.193	1.630			-0.073	0.128	1.620			-0.097	0.309	1.615			-0.240	0.008	1.667			-0.273	-0.181	1.667			-0.176	-0.255	1.456			-0.137	-0.288	1.432			0.062	0.022	1.563			0.190	-0.023	1.363
-0.073	-0.252	1.587			-0.059	-0.193	1.630			-0.073	0.128	1.620			-0.097	0.309	1.615			-0.240	0.008	1.667			-0.273	-0.182	1.666			-0.176	-0.255	1.455			-0.137	-0.287	1.431			0.062	0.022	1.563			0.191	-0.023	1.363
-0.073	-0.252	1.587			-0.059	-0.193	1.630			-0.073	0.128	1.620			-0.097	0.309	1.615			-0.240	0.008	1.667			-0.274	-0.182	1.666			-0.176	-0.255	1.455			-0.137	-0.287	1.431			0.062	0.022	1.563			0.191	-0.023	1.364
-0.073	-0.252	1.587			-0.059	-0.194	1.630			-0.073	0.128	1.620			-0.097	0.309	1.615			-0.240	0.008	1.667			-0.274	-0.182	1.665			-0.176	-0.255	1.454			-0.137	-0.287	1.431			0.062	0.022	1.563			0.191	-0.023	1.364
-0.073	-0.252	1.587			-0.059	-0.194	1.630			-0.073	0.128	1.620			-0.097	0.309	1.615			-0.240	0.008	1.667			-0.275	-0.182	1.665			-0.175	-0.254	1.454			-0.138	-0.286	1.430			0.062	0.022	1.563			0.191	-0.023	1.364
-0.073	-0.252	1.587			-0.059	-0.194	1.630			-0.073	0.128	1.620			-0.097	0.309	1.615			-0.240	0.008	1.667			-0.275	-0.183	1.664			-0.175	-0.254	1.454			-0.138	-0.286	1.430			0.062	0.022	1.563			0.191	-0.023	1.364
-0.073	-0.252	1.587			-0.059	-0.194	1.630			-0.073	0.128	1.620			-0.097	0.309	1.615			-0.240	0.008	1.667			-0.275	-0.183	1.664			-0.175	-0.254	1.454			-0.138	-0.286	1.430			0.062	0.022	1.563			0.192	-0.023	1.365
-0.072	-0.252	1.587			-0.059	-0.194	1.629			-0.073	0.128	1.620			-0.097	0.309	1.615			-0.240	0.008	1.667			-0.275	-0.183	1.664			-0.175	-0.254	1.453			-0.138	-0.285	1.430			0.063	0.022	1.563			0.192	-0.023	1.365
-0.072	-0.252	1.587			-0.059	-0.194	1.629			-0.073	0.128	1.620			-0.097	0.309	1.615			-0.240	0.008	1.667			-0.276	-0.183	1.663			-0.175	-0.253	1.453			-0.138	-0.285	1.430			0.063	0.022	1.563			0.192	-0.023	1.365
-0.072	-0.252	1.587			-0.059	-0.194	1.629			-0.073	0.128	1.620			-0.097	0.309	1.615			-0.239	0.008	1.667			-0.276	-0.183	1.663			-0.175	-0.253	1.453			-0.138	-0.285	1.430			0.063	0.022	1.563			0.192	-0.023	1.365
-0.072	-0.252	1.587			-0.059	-0.194	1.629			-0.073	0.128	1.620			-0.097	0.309	1.615			-0.239	0.008	1.667			-0.276	-0.183	1.663			-0.175	-0.253	1.452			-0.139	-0.284	1.430			0.063	0.022	1.563			0.192	-0.023	1.366
-0.072	-0.252	1.587			-0.059	-0.194	1.629			-0.073	0.128	1.620			-0.097	0.309	1.615			-0.239	0.008	1.667			-0.276	-0.183	1.663			-0.175	-0.252	1.452			-0.139	-0.284	1.429			0.063	0.022	1.563			0.193	-0.023	1.366
-0.072	-0.253	1.587			-0.059	-0.194	1.629			-0.073	0.128	1.620			-0.097	0.309	1.615			-0.239	0.008	1.667			-0.276	-0.183	1.662			-0.175	-0.252	1.452			-0.139	-0.284	1.429			0.063	0.022	1.563			0.193	-0.023	1.367
-0.072	-0.253	1.587			-0.059	-0.194	1.629			-0.072	0.128	1.620			-0.097	0.309	1.615			-0.239	0.008	1.667			-0.277	-0.183	1.662			-0.175	-0.252	1.451			-0.139	-0.283	1.429			0.063	0.022	1.563			0.193	-0.023	1.367
-0.072	-0.253	1.587			-0.059	-0.194	1.629			-0.072	0.128	1.620			-0.097	0.309	1.615			-0.239	0.008	1.667			-0.277	-0.183	1.661			-0.175	-0.252	1.451			-0.139	-0.283	1.429			0.063	0.022	1.563			0.193	-0.023	1.368
-0.072	-0.253	1.587			-0.059	-0.194	1.629			-0.072	0.128	1.620			-0.097	0.309	1.615			-0.239	0.008	1.667			-0.277	-0.183	1.661			-0.175	-0.252	1.451			-0.139	-0.283	1.429			0.063	0.022	1.563			0.194	-0.023	1.369
-0.072	-0.253	1.587			-0.059	-0.194	1.629			-0.072	0.128	1.620			-0.097	0.309	1.615			-0.239	0.008	1.667			-0.277	-0.183	1.661			-0.175	-0.252	1.451			-0.139	-0.283	1.429			0.063	0.022	1.563			0.194	-0.023	1.369
-0.072	-0.253	1.587			-0.059	-0.194	1.629			-0.072	0.128	1.620			-0.097	0.309	1.615			-0.239	0.008	1.667			-0.278	-0.184	1.660			-0.175	-0.251	1.450			-0.139	-0.283	1.429			0.063	0.022	1.563			0.194	-0.023	1.370
-0.072	-0.253	1.587			-0.059	-0.194	1.629			-0.072	0.128	1.620			-0.097	0.309	1.615			-0.239	0.008	1.667			-0.278	-0.184	1.660			-0.175	-0.251	1.450			-0.139	-0.282	1.428			0.063	0.022	1.563			0.194	-0.023	1.371
-0.072	-0.253	1.587			-0.059	-0.194	1.629			-0.072	0.127	1.620			-0.097	0.309	1.615			-0.239	0.008	1.667			-0.278	-0.184	1.660			-0.175	-0.251	1.450			-0.139	-0.282	1.428			0.063	0.022	1.563			0.194	-0.023	1.372
-0.072	-0.253	1.587			-0.059	-0.194	1.629			-0.072	0.127	1.620			-0.097	0.309	1.615			-0.239	0.008	1.667			-0.278	-0.184	1.660			-0.175	-0.251	1.450			-0.139	-0.282	1.428			0.063	0.022	1.563			0.194	-0.023	1.375
-0.072	-0.253	1.587			-0.059	-0.194	1.629			-0.072	0.127	1.620			-0.097	0.309	1.615			-0.239	0.008	1.666			-0.279	-0.184	1.660			-0.174	-0.251	1.450			-0.137	-0.283	1.422			0.063	0.022	1.563			0.194	-0.022	1.378
-0.072	-0.253	1.587			-0.059	-0.194	1.629			-0.072	0.127	1.620			-0.097	0.309	1.615			-0.239	0.008	1.666			-0.279	-0.184	1.659			-0.174	-0.252	1.451			-0.151	-0.271	1.426			0.063	0.022	1.563			0.194	-0.022	1.381
-0.072	-0.253	1.587			-0.059	-0.194	1.629			-0.072	0.127	1.620			-0.097	0.309	1.615			-0.239	0.008	1.666			-0.279	-0.184	1.659			-0.173	-0.252	1.451			-0.159	-0.265	1.429			0.063	0.022	1.563			0.194	-0.022	1.383
-0.072	-0.253	1.587			-0.059	-0.194	1.629			-0.072	0.127	1.620			-0.097	0.309	1.615			-0.239	0.008	1.666			-0.279	-0.184	1.659			-0.172	-0.253	1.451			-0.151	-0.270	1.420			0.063	0.022	1.563			0.194	-0.022	1.385
-0.072	-0.253	1.587			-0.059	-0.194	1.629			-0.072	0.127	1.620			-0.097	0.309	1.615			-0.239	0.008	1.666			-0.279	-0.184	1.659			-0.172	-0.253	1.452			-0.158	-0.264	1.423			0.063	0.022	1.563			0.194	-0.022	1.387
-0.072	-0.253	1.587			-0.059	-0.194	1.629			-0.072	0.127	1.620			-0.097	0.309	1.615			-0.239	0.008	1.666			-0.279	-0.184	1.659			-0.171	-0.254	1.452			-0.163	-0.260	1.425			0.063	0.022	1.563			0.194	-0.022	1.389
-0.072	-0.253	1.587			-0.059	-0.194	1.629			-0.072	0.127	1.620			-0.097	0.309	1.615			-0.239	0.008	1.666			-0.279	-0.184	1.659			-0.170	-0.255	1.453			-0.167	-0.257	1.427			0.063	0.022	1.563			0.194	-0.022	1.391
-0.072	-0.253	1.587			-0.059	-0.194	1.629			-0.072	0.127	1.620			-0.097	0.309	1.615			-0.239	0.008	1.666			-0.279	-0.184	1.659			-0.170	-0.255	1.453			-0.163	-0.260	1.422			0.063	0.022	1.563			0.193	-0.021	1.393
-0.072	-0.253	1.587			-0.059	-0.194	1.629			-0.072	0.127	1.620			-0.097	0.309	1.615			-0.239	0.008	1.666			-0.278	-0.183	1.659			-0.170	-0.255	1.454			-0.168	-0.255	1.425			0.063	0.022	1.563			0.193	-0.021	1.395
-0.072	-0.253	1.587			-0.059	-0.194	1.629			-0.072	0.127	1.620			-0.097	0.309	1.615			-0.239	0.008	1.666			-0.278	-0.183	1.659			-0.170	-0.256	1.454			-0.171	-0.252	1.427			0.063	0.022	1.563			0.193	-0.021	1.396
-0.072	-0.253	1.586			-0.059	-0.194	1.629			-0.072	0.127	1.620			-0.097	0.309	1.615			-0.239	0.008	1.666			-0.278	-0.183	1.659			-0.169	-0.256	1.454			-0.173	-0.250	1.428			0.063	0.022	1.563			0.193	-0.021	1.397
-0.072	-0.253	1.586			-0.059	-0.194	1.629			-0.072	0.127	1.620			-0.097	0.309	1.615			-0.239	0.007	1.666			-0.278	-0.183	1.658			-0.168	-0.257	1.454			-0.154	-0.267	1.412			0.063	0.022	1.563			0.193	-0.021	1.399
-0.072	-0.253	1.586			-0.059	-0.194	1.629			-0.072	0.127	1.620			-0.097	0.309	1.615			-0.239	0.007	1.666			-0.277	-0.183	1.658			-0.170	-0.255	1.453			-0.154	-0.266	1.407			0.063	0.022	1.563			0.193	-0.021	1.400
-0.072	-0.253	1.586			-0.059	-0.194	1.629			-0.072	0.127	1.620			-0.097	0.309	1.615			-0.239	0.007	1.666			-0.277	-0.183	1.658			-0.170	-0.255	1.453			-0.161	-0.261	1.414			0.063	0.022	1.563			0.193	-0.021	1.402
-0.072	-0.253	1.586			-0.059	-0.194	1.629			-0.072	0.127	1.620			-0.097	0.309	1.615			-0.239	0.007	1.666			-0.277	-0.183	1.658			-0.170	-0.255	1.452			-0.165	-0.257	1.418			0.063	0.022	1.563			0.193	-0.021	1.403
-0.072	-0.253	1.586			-0.059	-0.194	1.629			-0.072	0.127	1.620			-0.097	0.309	1.615			-0.239	0.007	1.666			-0.276	-0.183	1.658			-0.170	-0.255	1.452			-0.161	-0.261	1.420			0.063	0.022	1.563			0.193	-0.021	1.404
-0.072	-0.253	1.586			-0.059	-0.194	1.629			-0.072	0.127	1.620			-0.097	0.309	1.615			-0.239	0.007	1.665			-0.276	-0.183	1.658			-0.170	-0.255	1.452			-0.158	-0.264	1.421			0.063	0.022	1.563			0.193	-0.021	1.406
-0.072	-0.253	1.586			-0.059	-0.194	1.629			-0.072	0.127	1.620			-0.098	0.309	1.615			-0.239	0.007	1.665			-0.276	-0.183	1.658			-0.169	-0.255	1.453			-0.154	-0.269	1.425			0.063	0.022	1.563			0.193	-0.021	1.407
-0.072	-0.253	1.586			-0.059	-0.194	1.629			-0.072	0.127	1.619			-0.098	0.309	1.615			-0.239	0.007	1.665			-0.276	-0.183	1.659			-0.169	-0.255	1.453			-0.150	-0.272	1.425			0.063	0.022	1.563			0.193	-0.021	1.408
-0.072	-0.253	1.586			-0.059	-0.194	1.629			-0.072	0.127	1.619			-0.098	0.309	1.615			-0.239	0.007	1.665			-0.276	-0.183	1.659			-0.169	-0.256	1.453			-0.148	-0.274	1.425			0.063	0.022	1.563			0.193	-0.021	1.409
-0.072	-0.253	1.586			-0.059	-0.194	1.629			-0.072	0.127	1.619			-0.098	0.309	1.615			-0.239	0.007	1.665			-0.276	-0.183	1.659			-0.169	-0.254	1.453			-0.147	-0.275	1.426			0.063	0.022	1.563			0.193	-0.021	1.410
-0.072	-0.253	1.586			-0.059	-0.194	1.629			-0.072	0.127	1.619			-0.098	0.309	1.615			-0.239	0.007	1.665			-0.276	-0.183	1.659			-0.170	-0.253	1.452			-0.145	-0.276	1.426			0.063	0.022	1.563			0.192	-0.021	1.411
-0.072	-0.253	1.586			-0.059	-0.194	1.629			-0.072	0.127	1.619			-0.098	0.309	1.615			-0.239	0.007	1.665			-0.276	-0.183	1.659			-0.170	-0.253	1.452			-0.144	-0.277	1.426			0.063	0.022	1.563			0.192	-0.020	1.412
-0.072	-0.253	1.586			-0.059	-0.195	1.629			-0.072	0.127	1.619			-0.098	0.309	1.615			-0.239	0.007	1.665			-0.276	-0.183	1.659			-0.171	-0.252	1.452			-0.143	-0.278	1.426			0.063	0.021	1.563			0.192	-0.020	1.413
-0.072	-0.253	1.586			-0.059	-0.195	1.629			-0.072	0.127	1.619			-0.098	0.309	1.615			-0.239	0.007	1.665			-0.276	-0.183	1.659			-0.171	-0.251	1.451			-0.142	-0.278	1.426			0.063	0.021	1.563			0.192	-0.020	1.414
-0.072	-0.253	1.586			-0.059	-0.195	1.629			-0.072	0.127	1.619			-0.098	0.309	1.615			-0.239	0.007	1.665			-0.276	-0.183	1.659			-0.172	-0.250	1.451			-0.141	-0.278	1.426			0.063	0.021	1.563			0.192	-0.020	1.415
-0.072	-0.253	1.586			-0.059	-0.195	1.629			-0.072	0.127	1.619			-0.098	0.309	1.615			-0.239	0.007	1.665			-0.276	-0.183	1.659			-0.172	-0.249	1.450			-0.141	-0.279	1.426			0.063	0.021	1.563			0.192	-0.020	1.415
-0.072	-0.253	1.586			-0.059	-0.195	1.629			-0.072	0.127	1.619			-0.098	0.309	1.615			-0.239	0.007	1.665			-0.276	-0.183	1.659			-0.173	-0.248	1.450			-0.140	-0.279	1.427			0.063	0.021	1.563			0.192	-0.020	1.416
-0.072	-0.253	1.586			-0.059	-0.195	1.629			-0.072	0.127	1.619			-0.098	0.309	1.615			-0.239	0.007	1.665			-0.276	-0.183	1.659			-0.174	-0.247	1.449			-0.140	-0.279	1.427			0.063	0.021	1.563			0.192	-0.020	1.417
-0.072	-0.253	1.586			-0.059	-0.195	1.629			-0.072	0.127	1.619			-0.098	0.309	1.615			-0.239	0.007	1.665			-0.276	-0.183	1.659			-0.174	-0.247	1.449			-0.139	-0.279	1.427			0.063	0.021	1.563			0.192	-0.020	1.417
-0.072	-0.253	1.586			-0.059	-0.195	1.629			-0.072	0.127	1.619			-0.098	0.309	1.615			-0.239	0.007	1.665			-0.276	-0.183	1.659			-0.175	-0.246	1.449			-0.139	-0.279	1.427			0.063	0.021	1.563			0.192	-0.020	1.418
-0.072	-0.253	1.586			-0.059	-0.195	1.629			-0.072	0.127	1.619			-0.098	0.308	1.615			-0.239	0.007	1.665			-0.276	-0.183	1.659			-0.175	-0.245	1.448			-0.144	-0.275	1.428			0.063	0.021	1.563			0.192	-0.020	1.418
-0.072	-0.253	1.586			-0.059	-0.195	1.629			-0.072	0.127	1.619			-0.098	0.308	1.615			-0.239	0.007	1.665			-0.276	-0.183	1.659			-0.176	-0.245	1.448			-0.151	-0.270	1.429			0.063	0.021	1.563			0.192	-0.020	1.419
-0.072	-0.253	1.586			-0.059	-0.195	1.629			-0.072	0.127	1.619			-0.098	0.308	1.615			-0.239	0.007	1.665			-0.277	-0.183	1.659			-0.177	-0.244	1.447			-0.157	-0.265	1.430			0.063	0.021	1.563			0.192	-0.020	1.419
-0.072	-0.253	1.586			-0.059	-0.195	1.629			-0.072	0.127	1.619			-0.098	0.308	1.615			-0.239	0.007	1.665			-0.277	-0.183	1.659			-0.178	-0.243	1.447			-0.162	-0.262	1.430			0.063	0.021	1.563			0.192	-0.020	1.420
-0.072	-0.253	1.586			-0.059	-0.195	1.629			-0.072	0.127	1.619			-0.098	0.308	1.615			-0.239	0.007	1.665			-0.277	-0.184	1.658			-0.187	-0.239	1.456			-0.167	-0.258	1.430			0.063	0.021	1.563			0.192	-0.020	1.420
-0.072	-0.253	1.586			-0.059	-0.195	1.629			-0.072	0.126	1.619			-0.098	0.308	1.615			-0.239	0.007	1.665			-0.278	-0.184	1.657			-0.192	-0.237	1.459			-0.172	-0.255	1.429			0.063	0.021	1.563			0.192	-0.020	1.420
-0.072	-0.253	1.586			-0.059	-0.195	1.629			-0.072	0.126	1.619			-0.098	0.308	1.615			-0.239	0.007	1.665			-0.279	-0.184	1.656			-0.196	-0.234	1.461			-0.176	-0.251	1.429			0.064	0.021	1.563			0.192	-0.020	1.421
-0.072	-0.253	1.586			-0.059	-0.195	1.629			-0.072	0.126	1.619			-0.098	0.308	1.615			-0.239	0.007	1.665			-0.280	-0.185	1.654			-0.200	-0.232	1.463			-0.181	-0.247	1.428			0.064	0.021	1.563			0.192	-0.020	1.421
-0.072	-0.253	1.586			-0.059	-0.195	1.629			-0.072	0.126	1.619			-0.098	0.308	1.615			-0.239	0.007	1.665			-0.282	-0.185	1.653			-0.204	-0.230	1.464			-0.184	-0.244	1.427			0.064	0.021	1.563			0.192	-0.020	1.421
-0.072	-0.253	1.586			-0.059	-0.195	1.629			-0.072	0.126	1.619			-0.098	0.308	1.615			-0.239	0.007	1.665			-0.283	-0.186	1.652			-0.207	-0.228	1.465			-0.187	-0.241	1.426			0.064	0.021	1.563			0.192	-0.020	1.422
-0.072	-0.253	1.586			-0.059	-0.195	1.629			-0.072	0.126	1.619			-0.098	0.308	1.615			-0.239	0.007	1.665			-0.284	-0.186	1.650			-0.209	-0.227	1.466			-0.190	-0.239	1.426			0.064	0.021	1.563			0.192	-0.020	1.422
-0.072	-0.253	1.586			-0.059	-0.195	1.629			-0.072	0.126	1.619			-0.098	0.308	1.615			-0.239	0.007	1.665			-0.285	-0.186	1.649			-0.211	-0.225	1.466			-0.193	-0.236	1.425			0.064	0.021	1.563			0.192	-0.019	1.422
-0.072	-0.253	1.586			-0.059	-0.195	1.629			-0.072	0.126	1.619			-0.098	0.308	1.615			-0.239	0.007	1.665			-0.285	-0.186	1.648			-0.213	-0.224	1.466			-0.195	-0.234	1.424			0.064	0.021	1.563			0.191	-0.019	1.422
-0.072	-0.253	1.586			-0.059	-0.195	1.629			-0.072	0.126	1.619			-0.099	0.308	1.615			-0.239	0.007	1.665			-0.285	-0.186	1.648			-0.215	-0.223	1.466			-0.197	-0.232	1.424			0.064	0.021	1.563			0.191	-0.019	1.423
-0.072	-0.253	1.586			-0.059	-0.195	1.629			-0.072	0.126	1.619			-0.099	0.308	1.615			-0.239	0.007	1.665			-0.282	-0.180	1.656			-0.216	-0.221	1.465			-0.199	-0.230	1.423			0.064	0.021	1.563			0.191	-0.019	1.423
-0.072	-0.253	1.586			-0.059	-0.195	1.629			-0.072	0.126	1.619			-0.099	0.308	1.615			-0.239	0.007	1.665			-0.279	-0.176	1.662			-0.217	-0.220	1.465			-0.201	-0.228	1.423			0.064	0.021	1.563			0.191	-0.019	1.423
-0.072	-0.253	1.586			-0.059	-0.195	1.629			-0.072	0.126	1.619			-0.099	0.308	1.615			-0.239	0.007	1.665			-0.278	-0.173	1.666			-0.218	-0.219	1.464			-0.202	-0.227	1.412			0.064	0.021	1.563			0.191	-0.019	1.423
-0.072	-0.253	1.586			-0.059	-0.195	1.629			-0.072	0.126	1.619			-0.100	0.308	1.616			-0.240	0.006	1.665			-0.277	-0.171	1.669			-0.219	-0.217	1.463			-0.204	-0.225	1.412			0.064	0.021	1.563			0.191	-0.019	1.423
-0.072	-0.253	1.586			-0.059	-0.195	1.629			-0.072	0.126	1.619			-0.100	0.307	1.616			-0.240	0.006	1.665			-0.276	-0.169	1.672			-0.219	-0.216	1.463			-0.206	-0.224	1.412			0.064	0.021	1.563			0.191	-0.019	1.424
-0.072	-0.253	1.586			-0.059	-0.195	1.629			-0.072	0.126	1.619			-0.101	0.307	1.616			-0.240	0.006	1.665			-0.275	-0.168	1.674			-0.220	-0.215	1.462			-0.207	-0.222	1.412			0.064	0.021	1.564			0.191	-0.019	1.424
-0.072	-0.253	1.586			-0.059	-0.195	1.629			-0.072	0.126	1.619			-0.101	0.307	1.615			-0.240	0.006	1.666			-0.274	-0.167	1.676			-0.222	-0.213	1.461			-0.209	-0.220	1.412			0.064	0.021	1.564			0.191	-0.019	1.424
-0.073	-0.253	1.587			-0.059	-0.195	1.629			-0.072	0.126	1.619			-0.102	0.307	1.615			-0.240	0.006	1.666			-0.274	-0.165	1.678			-0.223	-0.211	1.460			-0.211	-0.218	1.412			0.064	0.021	1.564			0.191	-0.019	1.424
-0.073	-0.253	1.587			-0.059	-0.195	1.629			-0.072	0.126	1.619			-0.102	0.307	1.615			-0.240	0.006	1.666			-0.273	-0.164	1.680			-0.224	-0.209	1.460			-0.214	-0.215	1.412			0.064	0.021	1.564			0.191	-0.019	1.424
-0.073	-0.253	1.587			-0.059	-0.195	1.629			-0.073	0.126	1.619			-0.103	0.307	1.614			-0.240	0.006	1.666			-0.272	-0.163	1.683			-0.226	-0.205	1.459			-0.216	-0.210	1.412			0.064	0.021	1.564			0.191	-0.019	1.423
-0.073	-0.253	1.587			-0.059	-0.195	1.629			-0.073	0.126	1.619			-0.104	0.306	1.613			-0.240	0.006	1.666			-0.271	-0.162	1.685			-0.229	-0.201	1.459			-0.219	-0.204	1.412			0.064	0.021	1.564			0.191	-0.019	1.423
-0.073	-0.253	1.587			-0.059	-0.195	1.629			-0.073	0.126	1.619			-0.106	0.305	1.612			-0.240	0.006	1.666			-0.270	-0.161	1.687			-0.231	-0.195	1.459			-0.221	-0.198	1.412			0.064	0.021	1.564			0.191	-0.020	1.422
-0.073	-0.253	1.587			-0.060	-0.195	1.629			-0.073	0.125	1.619			-0.107	0.304	1.610			-0.241	0.006	1.666			-0.270	-0.160	1.689			-0.233	-0.189	1.459			-0.223	-0.192	1.412			0.064	0.021	1.564			0.191	-0.020	1.421
-0.073	-0.253	1.587			-0.060	-0.195	1.629			-0.073	0.125	1.619			-0.109	0.303	1.607			-0.241	0.006	1.667			-0.269	-0.160	1.690			-0.234	-0.185	1.459			-0.225	-0.186	1.412			0.064	0.021	1.564			0.191	-0.020	1.420
-0.073	-0.253	1.587			-0.060	-0.195	1.629			-0.073	0.124	1.619			-0.111	0.302	1.604			-0.241	0.006	1.667			-0.268	-0.159	1.692			-0.236	-0.180	1.460			-0.227	-0.181	1.412			0.064	0.021	1.564			0.191	-0.020	1.420
-0.074	-0.253	1.587			-0.060	-0.195	1.629			-0.073	0.124	1.619			-0.113	0.300	1.602			-0.241	0.006	1.667			-0.268	-0.158	1.693			-0.237	-0.177	1.460			-0.228	-0.177	1.412			0.064	0.021	1.564			0.191	-0.020	1.419
-0.074	-0.253	1.587			-0.060	-0.195	1.629			-0.073	0.123	1.619			-0.115	0.299	1.599			-0.241	0.006	1.667			-0.268	-0.158	1.695			-0.238	-0.174	1.461			-0.229	-0.173	1.412			0.064	0.021	1.564			0.191	-0.020	1.419
-0.074	-0.254	1.587			-0.060	-0.195	1.629			-0.074	0.122	1.619			-0.117	0.297	1.597			-0.241	0.006	1.668			-0.267	-0.158	1.696			-0.239	-0.171	1.461			-0.230	-0.169	1.413			0.064	0.020	1.564			0.191	-0.020	1.418
-0.074	-0.254	1.587			-0.060	-0.195	1.629			-0.074	0.121	1.619			-0.118	0.296	1.595			-0.241	0.005	1.668			-0.267	-0.157	1.697			-0.240	-0.169	1.462			-0.231	-0.166	1.413			0.064	0.020	1.564			0.191	-0.020	1.418
-0.074	-0.254	1.587			-0.061	-0.195	1.629			-0.074	0.120	1.619			-0.120	0.295	1.593			-0.242	0.005	1.668			-0.267	-0.157	1.699			-0.241	-0.166	1.462			-0.231	-0.163	1.413			0.064	0.020	1.564			0.191	-0.020	1.418
-0.074	-0.254	1.587			-0.061	-0.195	1.629			-0.074	0.120	1.619			-0.121	0.294	1.592			-0.242	0.005	1.668			-0.266	-0.156	1.700			-0.241	-0.164	1.462			-0.232	-0.160	1.413			0.064	0.020	1.565			0.191	-0.021	1.417
-0.075	-0.254	1.587			-0.061	-0.196	1.630			-0.074	0.119	1.619			-0.122	0.293	1.590			-0.242	0.005	1.669			-0.266	-0.156	1.701			-0.242	-0.162	1.463			-0.232	-0.158	1.413			0.064	0.020	1.565			0.191	-0.021	1.417
-0.075	-0.254	1.587			-0.061	-0.196	1.630			-0.074	0.118	1.619			-0.123	0.293	1.589			-0.242	0.005	1.669			-0.266	-0.156	1.702			-0.243	-0.161	1.463			-0.233	-0.156	1.413			0.063	0.020	1.565			0.191	-0.021	1.417
-0.075	-0.254	1.587			-0.061	-0.196	1.630			-0.074	0.117	1.619			-0.124	0.292	1.588			-0.242	0.005	1.669			-0.266	-0.156	1.703			-0.243	-0.159	1.463			-0.233	-0.154	1.413			0.063	0.020	1.565			0.191	-0.021	1.416
-0.075	-0.254	1.588			-0.061	-0.196	1.630			-0.075	0.117	1.619			-0.125	0.291	1.586			-0.242	0.005	1.669			-0.266	-0.155	1.704			-0.244	-0.158	1.464			-0.234	-0.152	1.413			0.063	0.020	1.565			0.191	-0.021	1.416
-0.075	-0.254	1.588			-0.062	-0.196	1.630			-0.075	0.116	1.618			-0.126	0.290	1.585			-0.243	0.004	1.670			-0.266	-0.155	1.705			-0.244	-0.156	1.464			-0.234	-0.151	1.413			0.063	0.020	1.565			0.191	-0.021	1.416
-0.075	-0.254	1.588			-0.062	-0.196	1.630			-0.075	0.115	1.618			-0.126	0.290	1.584			-0.243	0.004	1.670			-0.266	-0.155	1.705			-0.244	-0.155	1.465			-0.234	-0.149	1.413			0.063	0.020	1.565			0.191	-0.021	1.416
-0.076	-0.254	1.588			-0.062	-0.197	1.629			-0.075	0.115	1.618			-0.127	0.289	1.583			-0.243	0.004	1.670			-0.266	-0.155	1.706			-0.245	-0.154	1.465			-0.235	-0.148	1.413			0.063	0.020	1.565			0.191	-0.021	1.415
-0.076	-0.254	1.588			-0.062	-0.197	1.629			-0.075	0.114	1.618			-0.128	0.289	1.582			-0.243	0.004	1.671			-0.266	-0.155	1.707			-0.245	-0.153	1.465			-0.235	-0.146	1.414			0.063	0.019	1.565			0.191	-0.021	1.415
-0.076	-0.255	1.588			-0.062	-0.197	1.629			-0.075	0.114	1.618			-0.128	0.288	1.582			-0.243	0.004	1.671			-0.266	-0.154	1.708			-0.245	-0.152	1.466			-0.235	-0.145	1.414			0.063	0.019	1.565			0.191	-0.021	1.415
-0.076	-0.255	1.588			-0.063	-0.197	1.629			-0.075	0.113	1.618			-0.129	0.288	1.581			-0.244	0.004	1.671			-0.266	-0.154	1.708			-0.246	-0.151	1.466			-0.235	-0.144	1.414			0.063	0.019	1.565			0.191	-0.021	1.415
-0.076	-0.255	1.588			-0.063	-0.197	1.629			-0.076	0.113	1.618			-0.129	0.288	1.580			-0.244	0.003	1.671			-0.266	-0.154	1.709			-0.246	-0.150	1.466			-0.235	-0.143	1.414			0.063	0.019	1.565			0.190	-0.021	1.415
-0.077	-0.255	1.588			-0.063	-0.197	1.629			-0.076	0.112	1.618			-0.130	0.287	1.580			-0.244	0.003	1.671			-0.266	-0.154	1.710			-0.246	-0.149	1.466			-0.235	-0.142	1.414			0.063	0.019	1.565			0.190	-0.021	1.414
-0.077	-0.255	1.588			-0.063	-0.198	1.629			-0.076	0.112	1.617			-0.130	0.287	1.579			-0.244	0.003	1.672			-0.266	-0.154	1.710			-0.246	-0.149	1.467			-0.235	-0.141	1.415			0.063	0.019	1.565			0.190	-0.021	1.414
-0.077	-0.255	1.588			-0.063	-0.198	1.629			-0.076	0.111	1.617			-0.131	0.287	1.578			-0.244	0.003	1.672			-0.266	-0.154	1.711			-0.246	-0.148	1.467			-0.235	-0.141	1.415			0.063	0.019	1.566			0.190	-0.021	1.414
-0.077	-0.255	1.588			-0.064	-0.198	1.629			-0.076	0.111	1.617			-0.131	0.286	1.578			-0.244	0.003	1.672			-0.266	-0.154	1.711			-0.246	-0.147	1.467			-0.235	-0.140	1.415			0.063	0.019	1.566			0.190	-0.021	1.414
-0.077	-0.255	1.588			-0.064	-0.198	1.629			-0.076	0.111	1.617			-0.132	0.286	1.577			-0.245	0.003	1.672			-0.266	-0.154	1.712			-0.247	-0.147	1.467			-0.235	-0.140	1.415			0.063	0.019	1.566			0.190	-0.021	1.414
-0.077	-0.255	1.588			-0.064	-0.198	1.629			-0.076	0.110	1.617			-0.132	0.286	1.577			-0.245	0.003	1.672			-0.266	-0.154	1.712			-0.247	-0.146	1.468			-0.234	-0.139	1.416			0.063	0.019	1.566			0.190	-0.021	1.414
-0.078	-0.256	1.588			-0.064	-0.198	1.629			-0.076	0.110	1.617			-0.132	0.286	1.576			-0.245	0.002	1.672			-0.266	-0.154	1.712			-0.247	-0.146	1.468			-0.234	-0.139	1.416			0.063	0.018	1.566			0.190	-0.021	1.414
-0.078	-0.256	1.588			-0.064	-0.198	1.629			-0.076	0.110	1.617			-0.133	0.285	1.576			-0.245	0.002	1.673			-0.267	-0.154	1.713			-0.247	-0.145	1.468			-0.234	-0.138	1.416			0.063	0.018	1.566			0.190	-0.021	1.413
-0.078	-0.256	1.588			-0.064	-0.199	1.629			-0.076	0.109	1.617			-0.133	0.285	1.576			-0.245	0.002	1.673			-0.267	-0.154	1.713			-0.247	-0.145	1.468			-0.234	-0.138	1.416			0.063	0.018	1.566			0.190	-0.021	1.413
-0.078	-0.256	1.588			-0.065	-0.199	1.629			-0.076	0.109	1.617			-0.133	0.285	1.575			-0.245	0.002	1.673			-0.267	-0.154	1.713			-0.246	-0.145	1.468			-0.233	-0.138	1.417			0.063	0.018	1.566			0.190	-0.021	1.413
-0.078	-0.256	1.588			-0.065	-0.199	1.629			-0.077	0.109	1.617			-0.133	0.285	1.575			-0.245	0.002	1.673			-0.267	-0.154	1.714			-0.246	-0.144	1.469			-0.233	-0.138	1.417			0.063	0.018	1.566			0.190	-0.021	1.413
-0.078	-0.256	1.588			-0.065	-0.199	1.629			-0.077	0.109	1.617			-0.134	0.285	1.575			-0.245	0.002	1.673			-0.267	-0.154	1.714			-0.246	-0.144	1.469			-0.233	-0.138	1.417			0.063	0.018	1.566			0.190	-0.021	1.413
-0.078	-0.256	1.588			-0.065	-0.199	1.629			-0.077	0.109	1.617			-0.134	0.284	1.574			-0.246	0.002	1.673			-0.267	-0.154	1.714			-0.246	-0.144	1.469			-0.232	-0.138	1.417			0.063	0.018	1.566			0.189	-0.021	1.413
-0.079	-0.256	1.588			-0.065	-0.199	1.629			-0.077	0.108	1.617			-0.134	0.284	1.574			-0.246	0.002	1.673			-0.267	-0.154	1.714			-0.246	-0.144	1.469			-0.232	-0.138	1.418			0.063	0.018	1.566			0.189	-0.021	1.413
-0.079	-0.256	1.588			-0.065	-0.199	1.629			-0.077	0.108	1.617			-0.134	0.284	1.574			-0.246	0.002	1.673			-0.267	-0.154	1.715			-0.245	-0.145	1.469			-0.231	-0.139	1.418			0.062	0.018	1.566			0.189	-0.020	1.413
-0.079	-0.256	1.588			-0.065	-0.199	1.628			-0.077	0.108	1.617			-0.134	0.285	1.575			-0.246	0.002	1.674			-0.267	-0.155	1.715			-0.244	-0.146	1.469			-0.230	-0.141	1.418			0.062	0.018	1.566			0.189	-0.020	1.413
-0.079	-0.256	1.588			-0.065	-0.199	1.628			-0.077	0.108	1.617			-0.133	0.286	1.575			-0.246	0.001	1.674			-0.267	-0.155	1.715			-0.242	-0.150	1.470			-0.229	-0.144	1.419			0.062	0.017	1.566			0.189	-0.020	1.413
-0.079	-0.256	1.588			-0.065	-0.200	1.628			-0.077	0.108	1.617			-0.133	0.286	1.576			-0.246	0.001	1.674			-0.268	-0.155	1.714			-0.237	-0.157	1.469			-0.225	-0.151	1.420			0.062	0.017	1.566			0.189	-0.020	1.413
-0.079	-0.256	1.588			-0.066	-0.200	1.628			-0.077	0.108	1.617			-0.132	0.287	1.578			-0.246	0.001	1.674			-0.269	-0.156	1.712			-0.233	-0.164	1.467			-0.222	-0.158	1.420			0.062	0.017	1.566			0.189	-0.020	1.412
-0.079	-0.256	1.588			-0.066	-0.200	1.628			-0.077	0.108	1.617			-0.131	0.289	1.579			-0.246	0.001	1.674			-0.270	-0.157	1.710			-0.228	-0.170	1.466			-0.218	-0.167	1.421			0.062	0.017	1.566			0.189	-0.020	1.412
-0.079	-0.257	1.588			-0.066	-0.200	1.628			-0.077	0.108	1.617			-0.130	0.290	1.581			-0.246	0.001	1.674			-0.270	-0.158	1.708			-0.224	-0.176	1.465			-0.214	-0.176	1.422			0.062	0.017	1.566			0.189	-0.020	1.412
-0.079	-0.257	1.588			-0.066	-0.200	1.628			-0.077	0.108	1.617			-0.129	0.291	1.582			-0.246	0.001	1.674			-0.280	-0.171	1.688			-0.214	-0.189	1.455			-0.211	-0.183	1.423			0.062	0.017	1.566			0.189	-0.020	1.412
-0.079	-0.257	1.588			-0.066	-0.200	1.628			-0.078	0.109	1.617			-0.128	0.292	1.584			-0.246	0.001	1.674			-0.284	-0.177	1.678			-0.209	-0.197	1.449			-0.208	-0.190	1.425			0.062	0.017	1.566			0.189	-0.020	1.412
-0.079	-0.257	1.588			-0.066	-0.200	1.628			-0.078	0.109	1.617			-0.127	0.293	1.585			-0.246	0.001	1.674			-0.284	-0.177	1.677			-0.207	-0.200	1.449			-0.206	-0.196	1.426			0.062	0.017	1.566			0.189	-0.020	1.412
-0.079	-0.257	1.588			-0.066	-0.200	1.628			-0.078	0.110	1.617			-0.126	0.294	1.587			-0.246	0.001	1.674			-0.283	-0.178	1.677			-0.205	-0.203	1.449			-0.204	-0.201	1.427			0.062	0.017	1.566			0.189	-0.020	1.412
-0.080	-0.257	1.588			-0.066	-0.200	1.628			-0.078	0.110	1.617			-0.125	0.295	1.589			-0.247	0.001	1.674			-0.285	-0.180	1.674			-0.203	-0.207	1.448			-0.203	-0.205	1.428			0.062	0.017	1.566			0.189	-0.020	1.412
-0.080	-0.257	1.588			-0.066	-0.200	1.628			-0.078	0.110	1.618			-0.124	0.296	1.590			-0.247	0.001	1.674			-0.287	-0.182	1.671			-0.201	-0.211	1.446			-0.201	-0.208	1.429			0.062	0.017	1.566			0.188	-0.020	1.412
-0.080	-0.257	1.588			-0.066	-0.200	1.628			-0.078	0.111	1.618			-0.123	0.297	1.592			-0.247	0.001	1.674			-0.288	-0.183	1.669			-0.199	-0.214	1.445			-0.200	-0.211	1.430			0.062	0.017	1.566			0.188	-0.020	1.412
-0.080	-0.257	1.588			-0.066	-0.200	1.629			-0.078	0.112	1.618			-0.122	0.298	1.593			-0.247	0.001	1.674			-0.289	-0.185	1.667			-0.198	-0.216	1.444			-0.199	-0.214	1.430			0.062	0.017	1.566			0.188	-0.020	1.411
-0.080	-0.257	1.588			-0.066	-0.200	1.629			-0.078	0.112	1.618			-0.121	0.299	1.594			-0.247	0.001	1.674			-0.290	-0.186	1.665			-0.197	-0.218	1.443			-0.199	-0.216	1.431			0.062	0.017	1.566			0.188	-0.020	1.410
-0.080	-0.257	1.588			-0.066	-0.200	1.629			-0.078	0.113	1.618			-0.121	0.299	1.596			-0.247	0.001	1.674			-0.291	-0.187	1.664			-0.196	-0.220	1.443			-0.198	-0.218	1.431			0.062	0.017	1.566			0.187	-0.020	1.409
-0.080	-0.257	1.588			-0.066	-0.200	1.629			-0.078	0.113	1.618			-0.120	0.300	1.597			-0.247	0.001	1.674			-0.292	-0.188	1.663			-0.195	-0.222	1.442			-0.197	-0.220	1.432			0.062	0.017	1.566			0.187	-0.021	1.408
-0.080	-0.257	1.588			-0.066	-0.200	1.629			-0.079	0.114	1.618			-0.119	0.300	1.598			-0.247	0.001	1.674			-0.293	-0.189	1.661			-0.194	-0.223	1.441			-0.197	-0.221	1.432			0.061	0.017	1.566			0.186	-0.021	1.406
-0.080	-0.257	1.588			-0.066	-0.199	1.629			-0.079	0.114	1.619			-0.119	0.301	1.599			-0.247	0.001	1.674			-0.293	-0.190	1.660			-0.193	-0.225	1.441			-0.196	-0.223	1.433			0.061	0.017	1.566			0.186	-0.021	1.405
-0.080	-0.257	1.588			-0.066	-0.199	1.629			-0.079	0.115	1.619			-0.118	0.301	1.600			-0.247	0.001	1.674			-0.294	-0.191	1.659			-0.192	-0.226	1.440			-0.196	-0.224	1.433			0.061	0.017	1.566			0.185	-0.023	1.402
-0.080	-0.257	1.588			-0.066	-0.199	1.629			-0.079	0.115	1.619			-0.117	0.302	1.600			-0.247	0.001	1.674			-0.295	-0.192	1.658			-0.191	-0.227	1.440			-0.195	-0.225	1.433			0.061	0.017	1.566			0.184	-0.023	1.401
-0.080	-0.257	1.588			-0.066	-0.199	1.629			-0.079	0.116	1.619			-0.117	0.302	1.601			-0.247	0.001	1.674			-0.295	-0.192	1.657			-0.191	-0.228	1.439			-0.195	-0.226	1.434			0.061	0.017	1.566			0.183	-0.022	1.400
-0.080	-0.256	1.588			-0.066	-0.199	1.629			-0.079	0.116	1.619			-0.116	0.303	1.602			-0.247	0.001	1.674			-0.296	-0.193	1.656			-0.190	-0.229	1.439			-0.194	-0.228	1.434			0.061	0.017	1.566			0.180	-0.022	1.401
-0.080	-0.256	1.588			-0.066	-0.199	1.629			-0.079	0.117	1.619			-0.116	0.303	1.603			-0.247	0.001	1.674			-0.296	-0.193	1.656			-0.190	-0.230	1.439			-0.194	-0.228	1.434			0.061	0.017	1.566			0.176	-0.019	1.398
-0.080	-0.256	1.588			-0.066	-0.199	1.629			-0.079	0.117	1.619			-0.116	0.303	1.603			-0.247	0.001	1.674			-0.297	-0.194	1.655			-0.198	-0.227	1.451			-0.194	-0.229	1.434			0.061	0.017	1.566			0.172	-0.019	1.398
-0.080	-0.256	1.588			-0.066	-0.199	1.629			-0.079	0.117	1.620			-0.115	0.304	1.604			-0.247	0.001	1.674			-0.297	-0.194	1.654			-0.203	-0.226	1.458			-0.194	-0.230	1.435			0.060	0.017	1.565			0.168	-0.019	1.398
-0.080	-0.256	1.588			-0.066	-0.199	1.629			-0.079	0.118	1.620			-0.115	0.304	1.605			-0.247	0.001	1.674			-0.297	-0.195	1.654			-0.206	-0.224	1.463			-0.193	-0.231	1.435			0.060	0.017	1.565			0.165	-0.019	1.398
-0.080	-0.256	1.588			-0.066	-0.199	1.629			-0.079	0.118	1.620			-0.114	0.304	1.605			-0.247	0.002	1.674			-0.298	-0.195	1.653			-0.209	-0.224	1.467			-0.193	-0.231	1.435			0.060	0.017	1.565			0.161	-0.019	1.398
-0.080	-0.256	1.588			-0.066	-0.199	1.629			-0.079	0.118	1.620			-0.114	0.304	1.606			-0.247	0.002	1.674			-0.298	-0.195	1.653			-0.211	-0.223	1.469			-0.193	-0.232	1.435			0.059	0.017	1.565			0.156	-0.019	1.398
-0.080	-0.256	1.588			-0.066	-0.199	1.629			-0.079	0.119	1.620			-0.114	0.305	1.606			-0.247	0.002	1.674			-0.298	-0.196	1.652			-0.212	-0.223	1.472			-0.193	-0.232	1.435			0.058	0.017	1.565			0.143	-0.015	1.368
-0.080	-0.256	1.588			-0.066	-0.199	1.629			-0.080	0.119	1.620			-0.113	0.305	1.607			-0.247	0.002	1.674			-0.299	-0.196	1.652			-0.214	-0.223	1.474			-0.193	-0.232	1.435			0.057	0.017	1.565			0.136	-0.014	1.354
-0.080	-0.256	1.588			-0.066	-0.199	1.629			-0.080	0.119	1.620			-0.113	0.305	1.607			-0.247	0.002	1.674			-0.299	-0.196	1.652			-0.215	-0.222	1.476			-0.193	-0.233	1.435			0.056	0.016	1.565			0.132	-0.013	1.347
-0.080	-0.256	1.588			-0.066	-0.198	1.629			-0.080	0.120	1.620			-0.113	0.305	1.608			-0.247	0.002	1.674			-0.299	-0.196	1.651			-0.212	-0.223	1.469			-0.194	-0.233	1.435			0.054	0.016	1.565			0.125	-0.011	1.338
-0.080	-0.256	1.588			-0.066	-0.198	1.630			-0.080	0.120	1.620			-0.112	0.305	1.608			-0.247	0.002	1.674			-0.299	-0.196	1.651			-0.210	-0.224	1.465			-0.194	-0.233	1.436			0.052	0.015	1.565			0.120	-0.009	1.333
-0.080	-0.256	1.588			-0.066	-0.198	1.630			-0.080	0.120	1.621			-0.112	0.306	1.609			-0.247	0.002	1.674			-0.299	-0.196	1.652			-0.208	-0.225	1.462			-0.194	-0.233	1.436			0.050	0.015	1.565			0.115	-0.008	1.328
-0.080	-0.256	1.588			-0.066	-0.198	1.630			-0.080	0.121	1.621			-0.112	0.306	1.609			-0.247	0.002	1.674			-0.299	-0.196	1.652			-0.207	-0.225	1.460			-0.194	-0.233	1.436			0.049	0.014	1.565			0.111	-0.008	1.325
-0.080	-0.256	1.588			-0.066	-0.198	1.630			-0.080	0.121	1.621			-0.112	0.306	1.609			-0.247	0.002	1.674			-0.292	-0.186	1.664			-0.207	-0.225	1.460			-0.195	-0.234	1.436			0.048	0.014	1.564			0.107	-0.007	1.321
-0.080	-0.256	1.589			-0.066	-0.198	1.630			-0.080	0.121	1.621			-0.112	0.306	1.610			-0.247	0.002	1.674			-0.290	-0.184	1.666			-0.207	-0.226	1.460			-0.195	-0.234	1.436			0.047	0.013	1.564			0.104	-0.006	1.319
-0.080	-0.256	1.589			-0.066	-0.198	1.630			-0.081	0.122	1.621			-0.112	0.306	1.610			-0.247	0.003	1.674			-0.288	-0.183	1.668			-0.207	-0.226	1.460			-0.195	-0.234	1.436			0.046	0.013	1.564			0.102	-0.006	1.316
-0.080	-0.256	1.589			-0.066	-0.198	1.630			-0.081	0.122	1.621			-0.112	0.306	1.611			-0.247	0.003	1.674			-0.287	-0.182	1.669			-0.207	-0.226	1.459			-0.195	-0.234	1.436			0.045	0.013	1.564			0.099	-0.005	1.314
-0.080	-0.256	1.589			-0.066	-0.198	1.630			-0.081	0.123	1.621			-0.112	0.306	1.611			-0.247	0.003	1.674			-0.285	-0.181	1.671			-0.206	-0.227	1.459			-0.196	-0.235	1.436			0.044	0.012	1.564			0.097	-0.005	1.312
-0.081	-0.256	1.589			-0.066	-0.197	1.630			-0.081	0.123	1.621			-0.113	0.306	1.611			-0.247	0.003	1.674			-0.284	-0.181	1.672			-0.206	-0.227	1.458			-0.196	-0.235	1.436			0.043	0.012	1.564			0.095	-0.005	1.310
-0.081	-0.255	1.589			-0.066	-0.197	1.630			-0.081	0.124	1.621			-0.113	0.306	1.612			-0.247	0.003	1.674			-0.284	-0.181	1.672			-0.206	-0.227	1.458			-0.196	-0.235	1.437			0.042	0.012	1.564			0.093	-0.005	1.309
-0.081	-0.255	1.589			-0.066	-0.197	1.630			-0.081	0.124	1.621			-0.114	0.306	1.612			-0.247	0.004	1.674			-0.283	-0.180	1.673			-0.206	-0.228	1.457			-0.197	-0.235	1.437			0.041	0.012	1.564			0.091	-0.005	1.307
-0.081	-0.255	1.589			-0.067	-0.197	1.630			-0.081	0.125	1.621			-0.114	0.307	1.612			-0.247	0.004	1.674			-0.282	-0.180	1.673			-0.205	-0.228	1.457			-0.197	-0.236	1.437			0.040	0.012	1.564			0.089	-0.004	1.306
-0.082	-0.255	1.589			-0.067	-0.197	1.630			-0.082	0.126	1.621			-0.115	0.307	1.613			-0.247	0.004	1.674			-0.282	-0.180	1.674			-0.205	-0.228	1.455			-0.197	-0.236	1.437			0.039	0.012	1.564			0.087	-0.004	1.305
-0.082	-0.255	1.589			-0.067	-0.196	1.631			-0.082	0.127	1.621			-0.115	0.307	1.613			-0.247	0.004	1.674			-0.281	-0.180	1.675			-0.205	-0.229	1.455			-0.198	-0.236	1.437			0.039	0.012	1.563			0.085	-0.004	1.304
-0.082	-0.255	1.589			-0.067	-0.196	1.631			-0.082	0.128	1.621			-0.116	0.307	1.613			-0.247	0.004	1.674			-0.281	-0.180	1.675			-0.205	-0.229	1.454			-0.198	-0.236	1.437			0.038	0.012	1.563			0.084	-0.004	1.303
-0.082	-0.255	1.589			-0.067	-0.196	1.631			-0.082	0.129	1.621			-0.116	0.307	1.613			-0.247	0.004	1.674			-0.281	-0.180	1.675			-0.204	-0.230	1.454			-0.198	-0.236	1.437			0.037	0.012	1.563			0.082	-0.004	1.302
-0.083	-0.255	1.590			-0.067	-0.196	1.631			-0.083	0.130	1.621			-0.117	0.307	1.614			-0.247	0.005	1.674			-0.281	-0.181	1.675			-0.204	-0.230	1.453			-0.198	-0.237	1.437			0.036	0.012	1.563			0.081	-0.005	1.301
-0.083	-0.255	1.590			-0.068	-0.196	1.631			-0.083	0.131	1.621			-0.118	0.307	1.614			-0.247	0.005	1.675			-0.281	-0.181	1.675			-0.204	-0.230	1.452			-0.199	-0.237	1.437			0.035	0.012	1.563			0.079	-0.005	1.301
-0.084	-0.255	1.590			-0.068	-0.195	1.631			-0.084	0.133	1.621			-0.118	0.308	1.614			-0.247	0.005	1.675			-0.282	-0.182	1.674			-0.204	-0.231	1.452			-0.199	-0.237	1.437			0.034	0.013	1.562			0.078	-0.005	1.300
-0.084	-0.255	1.590			-0.068	-0.195	1.631			-0.084	0.134	1.620			-0.119	0.308	1.614			-0.247	0.005	1.675			-0.282	-0.183	1.674			-0.204	-0.231	1.451			-0.199	-0.237	1.437			0.033	0.013	1.562			0.077	-0.005	1.300
-0.084	-0.255	1.590			-0.068	-0.195	1.631			-0.085	0.135	1.620			-0.119	0.308	1.614			-0.247	0.005	1.675			-0.283	-0.183	1.674			-0.203	-0.231	1.451			-0.199	-0.237	1.438			0.032	0.013	1.562			0.075	-0.005	1.299
-0.085	-0.255	1.590			-0.069	-0.195	1.631			-0.086	0.136	1.620			-0.119	0.308	1.615			-0.248	0.005	1.675			-0.283	-0.184	1.673			-0.203	-0.231	1.450			-0.200	-0.237	1.438			0.031	0.014	1.561			0.074	-0.006	1.299
-0.085	-0.255	1.590			-0.069	-0.195	1.631			-0.086	0.137	1.619			-0.120	0.308	1.615			-0.248	0.005	1.675			-0.284	-0.185	1.673			-0.203	-0.232	1.450			-0.200	-0.238	1.438			0.030	0.014	1.561			0.073	-0.006	1.299
-0.086	-0.255	1.590			-0.069	-0.195	1.630			-0.087	0.138	1.619			-0.120	0.308	1.615			-0.248	0.005	1.675			-0.284	-0.185	1.673			-0.203	-0.232	1.449			-0.200	-0.238	1.438			0.029	0.015	1.560			0.073	-0.006	1.299
-0.086	-0.256	1.590			-0.070	-0.195	1.630			-0.088	0.138	1.619			-0.121	0.309	1.615			-0.248	0.005	1.675			-0.285	-0.186	1.672			-0.203	-0.232	1.449			-0.200	-0.238	1.438			0.028	0.015	1.560			0.072	-0.006	1.299
-0.087	-0.256	1.590			-0.070	-0.195	1.630			-0.089	0.139	1.618			-0.121	0.309	1.615			-0.248	0.005	1.675			-0.286	-0.187	1.671			-0.203	-0.232	1.449			-0.201	-0.238	1.438			0.027	0.015	1.560			0.071	-0.007	1.299
-0.087	-0.256	1.590			-0.071	-0.195	1.630			-0.089	0.140	1.618			-0.122	0.309	1.615			-0.248	0.005	1.676			-0.286	-0.188	1.670			-0.203	-0.233	1.448			-0.201	-0.238	1.438			0.026	0.016	1.559			0.070	-0.007	1.299
-0.088	-0.257	1.591			-0.071	-0.195	1.630			-0.090	0.140	1.618			-0.122	0.309	1.616			-0.248	0.005	1.676			-0.287	-0.189	1.669			-0.202	-0.233	1.448			-0.201	-0.238	1.438			0.025	0.016	1.559			0.069	-0.007	1.299
-0.088	-0.257	1.591			-0.072	-0.196	1.630			-0.091	0.141	1.617			-0.122	0.309	1.616			-0.248	0.005	1.676			-0.288	-0.189	1.668			-0.202	-0.233	1.447			-0.201	-0.238	1.438			0.024	0.016	1.559			0.069	-0.008	1.299
-0.089	-0.258	1.591			-0.072	-0.196	1.629			-0.092	0.141	1.617			-0.122	0.309	1.616			-0.248	0.005	1.676			-0.288	-0.190	1.667			-0.202	-0.233	1.447			-0.201	-0.238	1.438			0.023	0.016	1.558			0.068	-0.008	1.299
-0.089	-0.259	1.591			-0.073	-0.196	1.629			-0.094	0.142	1.616			-0.123	0.310	1.616			-0.248	0.005	1.676			-0.289	-0.191	1.666			-0.202	-0.233	1.447			-0.201	-0.238	1.438			0.021	0.017	1.558			0.068	-0.008	1.299
-0.089	-0.260	1.591			-0.073	-0.197	1.629			-0.095	0.142	1.616			-0.123	0.310	1.616			-0.249	0.005	1.676			-0.286	-0.187	1.672			-0.203	-0.233	1.449			-0.202	-0.238	1.438			0.020	0.017	1.557			0.067	-0.009	1.299
-0.090	-0.262	1.591			-0.074	-0.198	1.628			-0.096	0.142	1.616			-0.123	0.310	1.616			-0.249	0.005	1.676			-0.286	-0.188	1.672			-0.203	-0.233	1.449			-0.202	-0.238	1.438			0.019	0.017	1.557			0.066	-0.009	1.300
-0.090	-0.263	1.591			-0.074	-0.198	1.628			-0.097	0.143	1.616			-0.123	0.310	1.616			-0.249	0.005	1.677			-0.286	-0.188	1.672			-0.203	-0.233	1.449			-0.202	-0.239	1.438			0.018	0.017	1.557			0.066	-0.009	1.300
-0.090	-0.265	1.591			-0.074	-0.199	1.628			-0.099	0.143	1.615			-0.123	0.310	1.617			-0.249	0.005	1.677			-0.286	-0.188	1.672			-0.203	-0.233	1.449			-0.202	-0.239	1.438			0.016	0.017	1.556			0.065	-0.009	1.300
-0.091	-0.266	1.591			-0.075	-0.200	1.627			-0.100	0.143	1.615			-0.123	0.310	1.617			-0.249	0.005	1.677			-0.286	-0.188	1.672			-0.202	-0.233	1.449			-0.202	-0.239	1.438			0.015	0.017	1.556			0.064	-0.010	1.301
-0.091	-0.267	1.591			-0.075	-0.201	1.627			-0.102	0.143	1.615			-0.123	0.310	1.617			-0.249	0.005	1.677			-0.286	-0.188	1.671			-0.202	-0.234	1.448			-0.202	-0.239	1.439			0.014	0.017	1.556			0.064	-0.010	1.301
-0.091	-0.269	1.591			-0.076	-0.202	1.627			-0.103	0.142	1.615			-0.121	0.311	1.618			-0.249	0.004	1.677			-0.284	-0.185	1.676			-0.203	-0.233	1.451			-0.202	-0.239	1.439			0.012	0.017	1.556			0.063	-0.011	1.302
-0.091	-0.270	1.591			-0.076	-0.203	1.627			-0.105	0.142	1.615			-0.120	0.311	1.618			-0.249	0.004	1.678			-0.283	-0.182	1.680			-0.203	-0.232	1.453			-0.202	-0.239	1.439			0.011	0.017	1.556			0.062	-0.011	1.302
-0.091	-0.272	1.592			-0.076	-0.204	1.627			-0.106	0.142	1.615			-0.119	0.312	1.619			-0.250	0.004	1.678			-0.282	-0.182	1.680			-0.203	-0.232	1.454			-0.202	-0.239	1.439			0.010	0.017	1.556			0.061	-0.012	1.303
-0.091	-0.273	1.592			-0.077	-0.205	1.626			-0.107	0.141	1.615			-0.118	0.312	1.619			-0.250	0.004	1.678			-0.282	-0.181	1.680			-0.203	-0.233	1.454			-0.202	-0.239	1.439			0.009	0.017	1.556			0.060	-0.012	1.303
-0.091	-0.274	1.592			-0.077	-0.206	1.626			-0.108	0.141	1.615			-0.116	0.312	1.620			-0.250	0.004	1.678			-0.282	-0.182	1.680			-0.203	-0.233	1.453			-0.202	-0.239	1.439			0.008	0.017	1.556			0.059	-0.012	1.304
-0.091	-0.275	1.592			-0.077	-0.207	1.626			-0.109	0.141	1.615			-0.115	0.312	1.620			-0.250	0.004	1.678			-0.282	-0.183	1.680			-0.203	-0.233	1.453			-0.202	-0.239	1.439			0.007	0.017	1.556			0.059	-0.013	1.304
-0.091	-0.276	1.592			-0.077	-0.208	1.626			-0.110	0.140	1.615			-0.114	0.313	1.621			-0.250	0.004	1.679			-0.280	-0.180	1.684			-0.203	-0.232	1.456			-0.202	-0.239	1.439			0.006	0.017	1.556			0.058	-0.013	1.305
-0.091	-0.279	1.592			-0.079	-0.213	1.627			-0.128	0.106	1.629			-0.112	0.303	1.624			-0.250	0.004	1.679			-0.278	-0.178	1.688			-0.204	-0.232	1.459			-0.202	-0.239	1.439			-0.004	-0.000	1.562			0.053	-0.018	1.314
-0.091	-0.281	1.593			-0.079	-0.215	1.628			-0.127	0.108	1.629			-0.111	0.303	1.624			-0.250	0.004	1.679			-0.277	-0.176	1.690			-0.204	-0.231	1.461			-0.202	-0.239	1.439			-0.005	-0.001	1.562			0.052	-0.018	1.315
-0.092	-0.283	1.593			-0.080	-0.219	1.629			-0.134	0.096	1.634			-0.110	0.297	1.626			-0.250	0.003	1.679			-0.277	-0.175	1.692			-0.204	-0.231	1.463			-0.203	-0.239	1.439			-0.011	-0.011	1.567			0.049	-0.021	1.320
-0.092	-0.284	1.593			-0.081	-0.220	1.629			-0.127	0.108	1.631			-0.109	0.298	1.627			-0.250	0.003	1.679			-0.276	-0.174	1.694			-0.205	-0.230	1.465			-0.203	-0.239	1.439			-0.011	-0.009	1.566			0.049	-0.021	1.321
-0.092	-0.285	1.593			-0.081	-0.221	1.629			-0.124	0.115	1.629			-0.108	0.299	1.627			-0.250	0.003	1.679			-0.275	-0.173	1.695			-0.205	-0.230	1.466			-0.203	-0.239	1.439			-0.011	-0.007	1.566			0.048	-0.022	1.321
-0.092	-0.286	1.593			-0.081	-0.221	1.629			-0.121	0.119	1.628			-0.106	0.300	1.627			-0.250	0.003	1.680			-0.275	-0.172	1.697			-0.205	-0.230	1.467			-0.203	-0.239	1.439			-0.010	-0.005	1.566			0.048	-0.022	1.321
-0.092	-0.286	1.594			-0.081	-0.222	1.629			-0.120	0.123	1.627			-0.106	0.300	1.627			-0.250	0.003	1.680			-0.274	-0.171	1.698			-0.205	-0.230	1.469			-0.203	-0.239	1.439			-0.010	-0.004	1.566			0.047	-0.022	1.321
-0.092	-0.287	1.594			-0.081	-0.222	1.629			-0.119	0.125	1.627			-0.105	0.301	1.627			-0.250	0.003	1.680			-0.274	-0.170	1.699			-0.205	-0.229	1.470			-0.203	-0.239	1.439			-0.009	-0.003	1.566			0.047	-0.022	1.321
-0.092	-0.287	1.594			-0.081	-0.223	1.629			-0.118	0.126	1.626			-0.104	0.302	1.627			-0.250	0.003	1.680			-0.273	-0.170	1.700			-0.206	-0.229	1.471			-0.203	-0.239	1.439			-0.009	-0.002	1.566			0.047	-0.022	1.322
-0.092	-0.288	1.594			-0.081	-0.223	1.629			-0.117	0.128	1.626			-0.103	0.302	1.627			-0.250	0.003	1.680			-0.273	-0.169	1.701			-0.206	-0.229	1.472			-0.203	-0.239	1.439			-0.009	-0.001	1.566			0.047	-0.022	1.322
-0.092	-0.288	1.594			-0.081	-0.223	1.629			-0.117	0.129	1.626			-0.103	0.303	1.627			-0.250	0.003	1.680			-0.273	-0.168	1.702			-0.206	-0.229	1.473			-0.203	-0.239	1.439			-0.009	0.000	1.566			0.046	-0.022	1.322
-0.092	-0.289	1.594			-0.081	-0.224	1.630			-0.117	0.130	1.626			-0.102	0.303	1.627			-0.250	0.003	1.680			-0.272	-0.168	1.702			-0.206	-0.229	1.473			-0.203	-0.239	1.439			-0.009	0.001	1.565			0.046	-0.022	1.322
-0.092	-0.289	1.594			-0.081	-0.224	1.630			-0.116	0.131	1.625			-0.101	0.304	1.628			-0.250	0.003	1.681			-0.272	-0.168	1.703			-0.206	-0.229	1.474			-0.203	-0.240	1.439			-0.009	0.002	1.565			0.046	-0.022	1.321
-0.091	-0.289	1.594			-0.081	-0.224	1.630			-0.116	0.132	1.625			-0.101	0.304	1.628			-0.250	0.003	1.681			-0.272	-0.167	1.704			-0.206	-0.228	1.474			-0.203	-0.240	1.439			-0.008	0.003	1.565			0.046	-0.022	1.321
-0.091	-0.290	1.594			-0.080	-0.224	1.630			-0.116	0.132	1.625			-0.100	0.305	1.628			-0.250	0.002	1.681			-0.272	-0.167	1.704			-0.206	-0.228	1.475			-0.203	-0.240	1.439			-0.008	0.003	1.565			0.046	-0.022	1.321
-0.091	-0.290	1.594			-0.080	-0.224	1.630			-0.116	0.133	1.625			-0.099	0.305	1.628			-0.250	0.002	1.681			-0.272	-0.167	1.704			-0.206	-0.228	1.475			-0.203	-0.240	1.439			0.002	0.004	1.564			0.047	-0.022	1.320
-0.091	-0.290	1.594			-0.080	-0.224	1.630			-0.115	0.133	1.625			-0.099	0.306	1.628			-0.250	0.002	1.681			-0.271	-0.166	1.705			-0.206	-0.228	1.476			-0.203	-0.240	1.439			0.010	0.005	1.564			0.048	-0.022	1.319
-0.091	-0.290	1.595			-0.080	-0.224	1.630			-0.115	0.134	1.625			-0.098	0.306	1.628			-0.250	0.002	1.681			-0.271	-0.166	1.705			-0.206	-0.228	1.476			-0.203	-0.240	1.439			0.013	0.005	1.564			0.049	-0.022	1.319
-0.091	-0.289	1.595			-0.080	-0.223	1.631			-0.115	0.135	1.625			-0.098	0.306	1.628			-0.250	0.002	1.681			-0.274	-0.170	1.697			-0.204	-0.230	1.472			-0.203	-0.240	1.439			0.016	0.006	1.564			0.049	-0.022	1.318
-0.090	-0.289	1.595			-0.080	-0.223	1.631			-0.115	0.135	1.625			-0.097	0.307	1.628			-0.250	0.002	1.681			-0.274	-0.170	1.697			-0.204	-0.230	1.472			-0.203	-0.240	1.439			0.020	0.006	1.564			0.050	-0.021	1.317
-0.090	-0.288	1.595			-0.079	-0.222	1.631			-0.114	0.136	1.624			-0.097	0.307	1.628			-0.249	0.002	1.681			-0.274	-0.170	1.697			-0.204	-0.230	1.472			-0.203	-0.240	1.439			0.024	0.007	1.563			0.051	-0.021	1.317
-0.090	-0.287	1.595			-0.079	-0.221	1.631			-0.114	0.136	1.624			-0.097	0.307	1.628			-0.249	0.002	1.682			-0.274	-0.170	1.697			-0.204	-0.230	1.472			-0.203	-0.240	1.439			0.028	0.008	1.563			0.052	-0.021	1.316
-0.089	-0.286	1.595			-0.079	-0.220	1.631			-0.112	0.137	1.624			-0.096	0.308	1.628			-0.249	0.002	1.682			-0.274	-0.169	1.697			-0.204	-0.230	1.472			-0.203	-0.240	1.439			0.031	0.008	1.563			0.052	-0.021	1.316
-0.089	-0.285	1.595			-0.078	-0.219	1.632			-0.109	0.138	1.624			-0.096	0.308	1.628			-0.249	0.002	1.682			-0.274	-0.169	1.697			-0.204	-0.230	1.472			-0.203	-0.240	1.440			0.034	0.008	1.563			0.052	-0.022	1.315
-0.088	-0.284	1.595			-0.077	-0.217	1.632			-0.107	0.138	1.624			-0.096	0.308	1.628			-0.249	0.002	1.682			-0.274	-0.169	1.697			-0.204	-0.229	1.472			-0.203	-0.240	1.440			0.040	0.024	1.563			0.053	-0.021	1.315
-0.087	-0.282	1.595			-0.076	-0.216	1.632			-0.102	0.140	1.623			-0.095	0.308	1.627			-0.249	0.002	1.682			-0.274	-0.169	1.697			-0.204	-0.229	1.473			-0.203	-0.239	1.440			0.044	0.033	1.563			0.053	-0.020	1.316
-0.086	-0.280	1.595			-0.075	-0.214	1.632			-0.097	0.142	1.623			-0.095	0.308	1.627			-0.249	0.002	1.682			-0.274	-0.169	1.698			-0.204	-0.229	1.473			-0.203	-0.239	1.440			0.047	0.039	1.563			0.053	-0.020	1.316
-0.085	-0.278	1.595			-0.073	-0.212	1.632			-0.090	0.145	1.622			-0.095	0.309	1.627			-0.248	0.002	1.682			-0.274	-0.168	1.698			-0.204	-0.229	1.473			-0.203	-0.239	1.440			0.049	0.044	1.563			0.053	-0.019	1.316
-0.084	-0.276	1.595			-0.071	-0.210	1.631			-0.085	0.146	1.621			-0.095	0.309	1.627			-0.248	0.002	1.682			-0.274	-0.168	1.698			-0.204	-0.229	1.473			-0.203	-0.239	1.440			0.050	0.047	1.563			0.053	-0.018	1.316
-0.083	-0.275	1.595			-0.070	-0.208	1.631			-0.081	0.148	1.621			-0.094	0.309	1.627			-0.248	0.001	1.682			-0.274	-0.168	1.698			-0.204	-0.229	1.473			-0.203	-0.239	1.441			0.052	0.050	1.563			0.053	-0.018	1.316
-0.082	-0.273	1.595			-0.068	-0.206	1.631			-0.078	0.149	1.620			-0.094	0.309	1.627			-0.248	0.001	1.682			-0.274	-0.168	1.698			-0.204	-0.229	1.473			-0.203	-0.239	1.441			0.053	0.053	1.563			0.052	-0.017	1.316
-0.081	-0.272	1.594			-0.067	-0.205	1.631			-0.075	0.150	1.620			-0.094	0.309	1.627			-0.247	0.001	1.682			-0.274	-0.169	1.698			-0.204	-0.229	1.473			-0.202	-0.239	1.441			0.054	0.055	1.563			0.052	-0.016	1.316
-0.080	-0.270	1.594			-0.066	-0.204	1.631			-0.073	0.151	1.620			-0.094	0.309	1.626			-0.247	-0.000	1.682			-0.274	-0.169	1.697			-0.204	-0.229	1.473			-0.202	-0.238	1.441			0.055	0.057	1.563			0.051	-0.015	1.317
-0.079	-0.269	1.594			-0.065	-0.203	1.630			-0.071	0.151	1.619			-0.093	0.310	1.626			-0.247	-0.001	1.682			-0.274	-0.169	1.697			-0.204	-0.229	1.473			-0.202	-0.238	1.441			0.056	0.059	1.563			0.050	-0.015	1.317
-0.078	-0.268	1.594			-0.064	-0.201	1.630			-0.069	0.152	1.619			-0.093	0.310	1.626			-0.247	-0.002	1.682			-0.274	-0.169	1.697			-0.204	-0.229	1.473			-0.202	-0.238	1.441			0.057	0.060	1.563			0.049	-0.014	1.317
-0.077	-0.267	1.594			-0.063	-0.200	1.630			-0.068	0.152	1.619			-0.093	0.310	1.626			-0.247	-0.003	1.683			-0.274	-0.171	1.698			-0.204	-0.229	1.473			-0.202	-0.238	1.441			0.057	0.062	1.563			0.049	-0.013	1.317
-0.077	-0.266	1.593			-0.062	-0.199	1.630			-0.066	0.152	1.618			-0.093	0.310	1.626			-0.247	-0.005	1.683			-0.274	-0.172	1.698			-0.204	-0.229	1.473			-0.202	-0.238	1.441			0.058	0.063	1.563			0.048	-0.013	1.318
-0.076	-0.264	1.593			-0.061	-0.199	1.630			-0.065	0.153	1.618			-0.093	0.310	1.626			-0.247	-0.007	1.683			-0.273	-0.173	1.698			-0.204	-0.229	1.473			-0.202	-0.238	1.442			0.058	0.064	1.563			0.047	-0.012	1.318
-0.075	-0.263	1.593			-0.060	-0.198	1.629			-0.064	0.153	1.618			-0.092	0.310	1.625			-0.247	-0.008	1.684			-0.273	-0.175	1.699			-0.204	-0.229	1.473			-0.202	-0.238	1.442			0.059	0.066	1.563			0.046	-0.012	1.318
-0.075	-0.262	1.593			-0.060	-0.197	1.629			-0.063	0.153	1.618			-0.092	0.310	1.625			-0.247	-0.009	1.684			-0.273	-0.175	1.699			-0.204	-0.229	1.473			-0.202	-0.238	1.442			0.059	0.067	1.563			0.045	-0.011	1.318
-0.074	-0.262	1.593			-0.059	-0.196	1.629			-0.062	0.153	1.618			-0.092	0.310	1.625			-0.247	-0.010	1.684			-0.272	-0.176	1.700			-0.204	-0.229	1.473			-0.202	-0.238	1.442			0.060	0.068	1.563			0.044	-0.011	1.318
-0.074	-0.261	1.593			-0.058	-0.196	1.629			-0.062	0.153	1.617			-0.092	0.311	1.625			-0.247	-0.011	1.684			-0.272	-0.177	1.701			-0.204	-0.229	1.473			-0.202	-0.238	1.442			0.060	0.068	1.563			0.044	-0.010	1.319
-0.073	-0.260	1.593			-0.058	-0.195	1.629			-0.061	0.153	1.617			-0.092	0.311	1.625			-0.247	-0.011	1.685			-0.272	-0.178	1.701			-0.204	-0.229	1.473			-0.202	-0.238	1.442			0.060	0.069	1.563			0.043	-0.010	1.319
-0.073	-0.259	1.592			-0.057	-0.194	1.629			-0.060	0.153	1.617			-0.092	0.311	1.624			-0.247	-0.012	1.685			-0.273	-0.180	1.700			-0.204	-0.229	1.472			-0.202	-0.238	1.442			0.060	0.070	1.563			0.042	-0.009	1.319
-0.072	-0.259	1.592			-0.057	-0.194	1.628			-0.060	0.153	1.617			-0.092	0.311	1.624			-0.247	-0.013	1.686			-0.273	-0.180	1.700			-0.204	-0.229	1.472			-0.202	-0.237	1.442			0.060	0.071	1.563			0.041	-0.009	1.319
-0.072	-0.258	1.592			-0.057	-0.194	1.628			-0.059	0.153	1.617			-0.092	0.311	1.624			-0.248	-0.014	1.686			-0.272	-0.181	1.700			-0.204	-0.229	1.472			-0.202	-0.237	1.442			0.060	0.071	1.564			0.041	-0.009	1.319
-0.072	-0.258	1.592			-0.056	-0.193	1.628			-0.059	0.153	1.617			-0.091	0.311	1.624			-0.248	-0.015	1.686			-0.272	-0.182	1.700			-0.204	-0.229	1.472			-0.202	-0.237	1.442			0.060	0.072	1.564			0.040	-0.008	1.319
-0.071	-0.257	1.592			-0.056	-0.193	1.628			-0.058	0.153	1.616			-0.091	0.311	1.624			-0.248	-0.016	1.686			-0.272	-0.183	1.701			-0.204	-0.229	1.472			-0.202	-0.237	1.442			0.060	0.072	1.564			0.039	-0.008	1.319
-0.071	-0.257	1.592			-0.056	-0.192	1.628			-0.058	0.152	1.616			-0.091	0.311	1.623			-0.248	-0.017	1.687			-0.272	-0.184	1.701			-0.204	-0.229	1.472			-0.202	-0.237	1.442			0.060	0.073	1.564			0.039	-0.008	1.320
-0.071	-0.256	1.592			-0.055	-0.192	1.628			-0.058	0.152	1.616			-0.091	0.311	1.623			-0.248	-0.017	1.687			-0.272	-0.184	1.701			-0.204	-0.229	1.472			-0.202	-0.237	1.442			0.060	0.073	1.564			0.039	-0.008	1.320
-0.071	-0.256	1.592			-0.055	-0.192	1.628			-0.058	0.152	1.616			-0.091	0.311	1.623			-0.248	-0.018	1.687			-0.272	-0.185	1.701			-0.204	-0.229	1.472			-0.202	-0.237	1.442			0.059	0.073	1.564			0.040	-0.009	1.321
-0.070	-0.256	1.592			-0.055	-0.191	1.628			-0.058	0.152	1.616			-0.091	0.311	1.623			-0.248	-0.018	1.687			-0.272	-0.185	1.701			-0.204	-0.229	1.472			-0.202	-0.237	1.442			0.059	0.073	1.564			0.041	-0.011	1.321
-0.070	-0.255	1.592			-0.055	-0.191	1.628			-0.058	0.151	1.616			-0.091	0.311	1.623			-0.248	-0.019	1.687			-0.272	-0.186	1.701			-0.203	-0.230	1.472			-0.202	-0.237	1.442			0.059	0.073	1.564			0.043	-0.012	1.322
-0.070	-0.255	1.592			-0.054	-0.191	1.628			-0.058	0.151	1.616			-0.091	0.311	1.623			-0.248	-0.019	1.687			-0.272	-0.186	1.699			-0.203	-0.230	1.470			-0.202	-0.237	1.442			0.058	0.073	1.564			0.044	-0.013	1.323
-0.070	-0.255	1.592			-0.054	-0.191	1.627			-0.058	0.150	1.615			-0.091	0.311	1.623			-0.248	-0.019	1.688			-0.272	-0.187	1.699			-0.203	-0.230	1.470			-0.202	-0.237	1.442			0.058	0.074	1.564			0.045	-0.015	1.323
-0.070	-0.254	1.592			-0.054	-0.190	1.627			-0.058	0.150	1.615			-0.091	0.311	1.623			-0.249	-0.019	1.688			-0.272	-0.187	1.699			-0.203	-0.230	1.470			-0.202	-0.237	1.442			0.058	0.074	1.564			0.046	-0.016	1.324
-0.070	-0.254	1.591			-0.054	-0.190	1.627			-0.059	0.150	1.615			-0.091	0.311	1.622			-0.249	-0.020	1.688			-0.272	-0.187	1.699			-0.203	-0.230	1.469			-0.202	-0.237	1.443			0.058	0.074	1.564			0.047	-0.017	1.325
-0.069	-0.254	1.591			-0.054	-0.190	1.627			-0.059	0.149	1.615			-0.091	0.311	1.622			-0.249	-0.020	1.688			-0.271	-0.188	1.699			-0.203	-0.230	1.469			-0.202	-0.237	1.443			0.057	0.074	1.564			0.047	-0.018	1.325
-0.069	-0.253	1.591			-0.053	-0.190	1.627			-0.059	0.148	1.615			-0.091	0.311	1.622			-0.249	-0.021	1.688			-0.271	-0.188	1.699			-0.203	-0.230	1.469			-0.202	-0.237	1.443			0.057	0.074	1.564			0.047	-0.018	1.325
-0.069	-0.253	1.591			-0.053	-0.189	1.627			-0.060	0.148	1.615			-0.090	0.311	1.622			-0.249	-0.021	1.688			-0.271	-0.189	1.699			-0.203	-0.231	1.469			-0.202	-0.237	1.443			0.057	0.074	1.564			0.048	-0.019	1.326
-0.069	-0.253	1.591			-0.053	-0.189	1.627			-0.061	0.147	1.615			-0.090	0.311	1.622			-0.249	-0.022	1.688			-0.271	-0.190	1.699			-0.203	-0.231	1.469			-0.202	-0.237	1.443			0.057	0.074	1.564			0.048	-0.019	1.326
-0.069	-0.253	1.591			-0.053	-0.189	1.627			-0.061	0.146	1.615			-0.090	0.312	1.622			-0.250	-0.023	1.688			-0.272	-0.191	1.698			-0.202	-0.231	1.469			-0.202	-0.237	1.443			0.056	0.074	1.564			0.048	-0.020	1.326
-0.069	-0.253	1.591			-0.053	-0.189	1.627			-0.062	0.145	1.616			-0.090	0.312	1.622			-0.250	-0.023	1.688			-0.272	-0.191	1.699			-0.203	-0.231	1.469			-0.202	-0.237	1.443			0.056	0.073	1.564			0.048	-0.020	1.326
-0.069	-0.252	1.591			-0.053	-0.189	1.627			-0.063	0.144	1.616			-0.090	0.312	1.622			-0.250	-0.024	1.688			-0.272	-0.192	1.699			-0.203	-0.231	1.469			-0.202	-0.237	1.443			0.056	0.073	1.564			0.048	-0.020	1.326
-0.069	-0.252	1.591			-0.053	-0.189	1.627			-0.064	0.143	1.616			-0.090	0.312	1.622			-0.250	-0.024	1.688			-0.272	-0.193	1.699			-0.202	-0.231	1.469			-0.202	-0.237	1.443			0.056	0.073	1.564			0.044	-0.019	1.326
-0.068	-0.252	1.591			-0.053	-0.189	1.627			-0.064	0.142	1.616			-0.090	0.312	1.622			-0.250	-0.024	1.688			-0.272	-0.193	1.698			-0.202	-0.231	1.468			-0.202	-0.237	1.443			0.056	0.073	1.564			0.041	-0.018	1.326
-0.068	-0.252	1.591			-0.053	-0.189	1.627			-0.065	0.142	1.617			-0.090	0.312	1.621			-0.251	-0.025	1.688			-0.272	-0.194	1.699			-0.202	-0.231	1.468			-0.202	-0.237	1.443			0.055	0.073	1.564			0.037	-0.018	1.326
-0.068	-0.252	1.591			-0.053	-0.188	1.627			-0.066	0.141	1.617			-0.090	0.312	1.621			-0.251	-0.025	1.688			-0.273	-0.195	1.699			-0.202	-0.231	1.468			-0.202	-0.237	1.443			0.055	0.073	1.564			0.034	-0.017	1.326
-0.068	-0.252	1.591			-0.053	-0.188	1.627			-0.066	0.140	1.618			-0.090	0.312	1.621			-0.251	-0.026	1.688			-0.273	-0.195	1.699			-0.202	-0.231	1.468			-0.202	-0.237	1.443			0.055	0.073	1.564			0.031	-0.016	1.326
-0.068	-0.251	1.591			-0.053	-0.188	1.627			-0.067	0.139	1.618			-0.090	0.312	1.621			-0.251	-0.026	1.688			-0.273	-0.196	1.699			-0.202	-0.231	1.468			-0.202	-0.237	1.443			0.054	0.073	1.564			0.029	-0.016	1.326
-0.068	-0.251	1.591			-0.053	-0.189	1.627			-0.068	0.138	1.618			-0.090	0.312	1.621			-0.251	-0.027	1.688			-0.273	-0.196	1.700			-0.203	-0.231	1.469			-0.202	-0.237	1.443			0.054	0.072	1.564			0.026	-0.015	1.326
-0.069	-0.251	1.591			-0.053	-0.189	1.627			-0.068	0.138	1.619			-0.090	0.312	1.621			-0.252	-0.027	1.689			-0.273	-0.197	1.700			-0.203	-0.232	1.469			-0.202	-0.237	1.443			0.054	0.072	1.564			0.024	-0.015	1.326
-0.069	-0.251	1.591			-0.053	-0.189	1.627			-0.069	0.137	1.619			-0.090	0.312	1.621			-0.252	-0.028	1.689			-0.273	-0.197	1.702			-0.203	-0.232	1.470			-0.202	-0.237	1.443			0.053	0.072	1.564			0.021	-0.015	1.325
-0.069	-0.251	1.591			-0.053	-0.189	1.627			-0.069	0.137	1.619			-0.090	0.312	1.621			-0.252	-0.028	1.689			-0.274	-0.198	1.702			-0.203	-0.232	1.471			-0.202	-0.237	1.443			0.053	0.071	1.564			0.019	-0.015	1.325
-0.069	-0.251	1.591			-0.053	-0.189	1.628			-0.069	0.136	1.619			-0.090	0.312	1.621			-0.252	-0.028	1.689			-0.274	-0.198	1.703			-0.203	-0.232	1.471			-0.202	-0.237	1.443			0.052	0.071	1.564			0.018	-0.014	1.325
-0.069	-0.251	1.591			-0.053	-0.189	1.628			-0.070	0.135	1.620			-0.090	0.312	1.621			-0.252	-0.029	1.689			-0.274	-0.199	1.703			-0.203	-0.232	1.471			-0.202	-0.237	1.443			0.052	0.071	1.564			0.016	-0.014	1.325
-0.069	-0.251	1.591			-0.054	-0.189	1.628			-0.070	0.135	1.620			-0.090	0.312	1.621			-0.252	-0.030	1.689			-0.275	-0.199	1.703			-0.204	-0.232	1.471			-0.202	-0.237	1.443			0.051	0.070	1.563			0.014	-0.014	1.325
-0.070	-0.251	1.591			-0.054	-0.190	1.628			-0.071	0.134	1.620			-0.090	0.312	1.620			-0.252	-0.030	1.689			-0.275	-0.200	1.703			-0.204	-0.232	1.471			-0.202	-0.237	1.443			0.051	0.069	1.563			0.013	-0.014	1.324
-0.070	-0.252	1.591			-0.054	-0.190	1.628			-0.071	0.134	1.621			-0.090	0.312	1.620			-0.252	-0.031	1.689			-0.275	-0.200	1.703			-0.204	-0.232	1.471			-0.202	-0.237	1.444			0.051	0.069	1.563			0.011	-0.014	1.324
-0.070	-0.252	1.591			-0.054	-0.190	1.629			-0.072	0.133	1.621			-0.091	0.311	1.620			-0.252	-0.031	1.690			-0.275	-0.200	1.703			-0.204	-0.232	1.471			-0.202	-0.237	1.444			0.050	0.068	1.563			0.010	-0.014	1.324
-0.071	-0.252	1.591			-0.055	-0.191	1.629			-0.072	0.132	1.622			-0.091	0.311	1.620			-0.252	-0.032	1.690			-0.276	-0.201	1.703			-0.204	-0.232	1.471			-0.203	-0.238	1.444			0.050	0.067	1.563			0.009	-0.014	1.324
-0.071	-0.252	1.591			-0.055	-0.191	1.629			-0.072	0.132	1.622			-0.091	0.311	1.620			-0.252	-0.032	1.690			-0.276	-0.201	1.705			-0.204	-0.232	1.473			-0.203	-0.238	1.444			0.049	0.066	1.563			0.008	-0.014	1.324
-0.072	-0.253	1.591			-0.055	-0.192	1.629			-0.073	0.131	1.623			-0.092	0.311	1.619			-0.252	-0.032	1.690			-0.276	-0.201	1.705			-0.205	-0.232	1.473			-0.203	-0.238	1.444			0.049	0.065	1.563			0.007	-0.014	1.324
-0.072	-0.253	1.591			-0.056	-0.192	1.630			-0.073	0.130	1.624			-0.092	0.311	1.619			-0.251	-0.032	1.690			-0.276	-0.201	1.705			-0.205	-0.233	1.473			-0.203	-0.238	1.444			0.049	0.064	1.563			0.006	-0.014	1.324
-0.073	-0.253	1.591			-0.056	-0.193	1.630			-0.073	0.129	1.624			-0.093	0.310	1.619			-0.251	-0.033	1.690			-0.276	-0.200	1.708			-0.205	-0.232	1.475			-0.203	-0.238	1.445			0.049	0.063	1.563			0.005	-0.014	1.324
-0.073	-0.254	1.591			-0.056	-0.193	1.630			-0.074	0.129	1.625			-0.093	0.310	1.618			-0.251	-0.033	1.690			-0.276	-0.200	1.709			-0.206	-0.232	1.477			-0.203	-0.238	1.445			0.049	0.062	1.563			0.005	-0.014	1.324
-0.074	-0.254	1.591			-0.057	-0.194	1.630			-0.074	0.128	1.626			-0.094	0.310	1.618			-0.250	-0.033	1.691			-0.276	-0.199	1.713			-0.207	-0.232	1.480			-0.204	-0.238	1.445			0.048	0.061	1.563			0.004	-0.014	1.324
-0.074	-0.254	1.591			-0.057	-0.194	1.631			-0.074	0.127	1.626			-0.095	0.309	1.618			-0.250	-0.033	1.691			-0.275	-0.199	1.714			-0.208	-0.232	1.481			-0.204	-0.237	1.445			0.048	0.060	1.563			0.003	-0.014	1.324
-0.075	-0.254	1.591			-0.058	-0.195	1.631			-0.075	0.126	1.627			-0.096	0.309	1.617			-0.250	-0.034	1.691			-0.275	-0.199	1.716			-0.209	-0.232	1.482			-0.205	-0.237	1.446			0.048	0.059	1.563			0.002	-0.014	1.324
-0.075	-0.255	1.591			-0.058	-0.195	1.631			-0.075	0.126	1.628			-0.097	0.308	1.617			-0.249	-0.034	1.692			-0.275	-0.198	1.716			-0.209	-0.231	1.483			-0.205	-0.237	1.446			0.048	0.058	1.564			0.008	-0.016	1.332
-0.076	-0.255	1.592			-0.058	-0.196	1.631			-0.075	0.125	1.629			-0.098	0.307	1.617			-0.248	-0.033	1.692			-0.275	-0.198	1.717			-0.210	-0.231	1.483			-0.205	-0.237	1.446			0.048	0.057	1.564			0.006	-0.015	1.331
-0.077	-0.255	1.592			-0.059	-0.196	1.632			-0.076	0.124	1.630			-0.099	0.306	1.616			-0.247	-0.033	1.693			-0.275	-0.198	1.718			-0.210	-0.231	1.484			-0.206	-0.237	1.447			0.048	0.057	1.564			0.005	-0.014	1.331
-0.077	-0.256	1.592			-0.059	-0.197	1.632			-0.076	0.124	1.630			-0.100	0.306	1.616			-0.247	-0.033	1.694			-0.274	-0.197	1.720			-0.211	-0.231	1.486			-0.222	-0.227	1.457			0.048	0.056	1.564			0.003	-0.013	1.331
-0.078	-0.256	1.592			-0.060	-0.197	1.632			-0.076	0.123	1.631			-0.102	0.305	1.616			-0.246	-0.032	1.694			-0.274	-0.195	1.722			-0.212	-0.231	1.487			-0.223	-0.227	1.458			0.048	0.055	1.564			0.001	-0.012	1.331
-0.079	-0.256	1.592			-0.060	-0.198	1.632			-0.076	0.122	1.632			-0.103	0.304	1.615			-0.245	-0.031	1.696			-0.274	-0.195	1.723			-0.212	-0.231	1.488			-0.224	-0.226	1.458			0.048	0.054	1.565			-0.001	-0.012	1.330
-0.079	-0.257	1.592			-0.061	-0.198	1.633			-0.077	0.122	1.633			-0.104	0.304	1.615			-0.244	-0.030	1.697			-0.273	-0.194	1.723			-0.212	-0.230	1.488			-0.225	-0.226	1.459			0.048	0.054	1.565			-0.002	-0.012	1.330
-0.080	-0.257	1.592			-0.061	-0.199	1.633			-0.077	0.121	1.633			-0.105	0.303	1.615			-0.244	-0.029	1.698			-0.273	-0.193	1.724			-0.212	-0.230	1.488			-0.225	-0.225	1.459			0.048	0.053	1.565			-0.005	-0.011	1.330
-0.081	-0.257	1.592			-0.062	-0.199	1.633			-0.077	0.121	1.634			-0.106	0.302	1.615			-0.243	-0.028	1.700			-0.273	-0.192	1.724			-0.213	-0.230	1.489			-0.226	-0.225	1.460			0.048	0.052	1.565			-0.008	-0.011	1.331
-0.082	-0.258	1.592			-0.063	-0.199	1.633			-0.078	0.120	1.635			-0.107	0.301	1.615			-0.242	-0.026	1.701			-0.272	-0.191	1.725			-0.213	-0.230	1.490			-0.227	-0.225	1.460			0.048	0.051	1.565			-0.010	-0.011	1.331
-0.083	-0.258	1.592			-0.063	-0.200	1.634			-0.078	0.120	1.635			-0.108	0.301	1.615			-0.242	-0.025	1.702			-0.272	-0.190	1.726			-0.214	-0.229	1.490			-0.228	-0.225	1.461			0.047	0.050	1.565			-0.013	-0.011	1.331
-0.084	-0.258	1.593			-0.064	-0.200	1.634			-0.078	0.119	1.636			-0.109	0.300	1.615			-0.241	-0.022	1.705			-0.272	-0.188	1.727			-0.215	-0.229	1.491			-0.228	-0.224	1.461			0.047	0.048	1.566			-0.017	-0.011	1.330
-0.085	-0.258	1.593			-0.065	-0.201	1.634			-0.078	0.119	1.636			-0.110	0.300	1.615			-0.241	-0.020	1.707			-0.271	-0.186	1.727			-0.216	-0.229	1.491			-0.229	-0.224	1.462			0.046	0.047	1.566			-0.020	-0.011	1.330
-0.086	-0.259	1.593			-0.065	-0.201	1.634			-0.079	0.119	1.637			-0.111	0.299	1.615			-0.240	-0.018	1.708			-0.271	-0.185	1.728			-0.217	-0.228	1.492			-0.229	-0.224	1.462			0.045	0.045	1.566			-0.023	-0.011	1.330
-0.088	-0.259	1.593			-0.066	-0.202	1.635			-0.079	0.118	1.638			-0.112	0.299	1.616			-0.241	-0.015	1.711			-0.271	-0.183	1.728			-0.218	-0.228	1.492			-0.230	-0.224	1.462			0.044	0.043	1.566			-0.025	-0.011	1.330
-0.089	-0.259	1.594			-0.067	-0.202	1.635			-0.079	0.118	1.638			-0.113	0.298	1.616			-0.242	-0.008	1.715			-0.271	-0.181	1.730			-0.220	-0.227	1.494			-0.231	-0.224	1.463			0.044	0.042	1.566			-0.027	-0.011	1.330
-0.090	-0.260	1.594			-0.068	-0.202	1.636			-0.080	0.118	1.639			-0.114	0.298	1.616			-0.242	-0.002	1.718			-0.271	-0.178	1.732			-0.222	-0.226	1.496			-0.231	-0.223	1.463			0.043	0.040	1.566			-0.029	-0.011	1.330
-0.091	-0.260	1.594			-0.069	-0.203	1.636			-0.080	0.117	1.640			-0.115	0.297	1.616			-0.242	-0.001	1.720			-0.272	-0.175	1.734			-0.223	-0.225	1.498			-0.232	-0.223	1.463			0.042	0.039	1.567			-0.030	-0.011	1.330
-0.093	-0.260	1.595			-0.070	-0.203	1.636			-0.081	0.117	1.640			-0.116	0.297	1.616			-0.240	0.025	1.728			-0.272	-0.173	1.736			-0.225	-0.224	1.500			-0.232	-0.223	1.463			0.041	0.038	1.567			-0.031	-0.012	1.330
-0.094	-0.260	1.596			-0.071	-0.203	1.637			-0.081	0.117	1.641			-0.117	0.297	1.617			-0.240	0.029	1.730			-0.272	-0.171	1.737			-0.226	-0.224	1.502			-0.232	-0.223	1.464			0.041	0.037	1.567			-0.032	-0.012	1.330
-0.096	-0.260	1.596			-0.072	-0.203	1.637			-0.081	0.117	1.642			-0.118	0.296	1.617			-0.240	0.029	1.732			-0.273	-0.169	1.739			-0.228	-0.223	1.503			-0.233	-0.223	1.464			0.040	0.036	1.567			-0.034	-0.013	1.330
-0.097	-0.260	1.596			-0.073	-0.203	1.638			-0.082	0.117	1.642			-0.118	0.296	1.617			-0.241	0.029	1.733			-0.273	-0.168	1.740			-0.229	-0.222	1.505			-0.233	-0.223	1.464			0.039	0.035	1.567			-0.035	-0.013	1.330
-0.098	-0.260	1.597			-0.074	-0.203	1.638			-0.083	0.116	1.643			-0.119	0.296	1.618			-0.242	0.027	1.734			-0.273	-0.167	1.742			-0.230	-0.222	1.506			-0.234	-0.223	1.464			0.039	0.035	1.567			-0.036	-0.013	1.330
-0.099	-0.260	1.597			-0.075	-0.204	1.639			-0.083	0.116	1.644			-0.120	0.295	1.618			-0.243	0.026	1.735			-0.274	-0.165	1.743			-0.232	-0.221	1.508			-0.234	-0.224	1.465			0.038	0.034	1.568			-0.037	-0.014	1.330
-0.101	-0.260	1.598			-0.076	-0.204	1.639			-0.084	0.116	1.645			-0.121	0.295	1.619			-0.243	0.025	1.735			-0.274	-0.164	1.744			-0.233	-0.221	1.510			-0.235	-0.224	1.465			0.038	0.033	1.568			-0.038	-0.015	1.330
-0.102	-0.261	1.598			-0.077	-0.204	1.640			-0.085	0.116	1.645			-0.122	0.295	1.619			-0.244	0.025	1.735			-0.275	-0.163	1.746			-0.234	-0.220	1.511			-0.235	-0.224	1.465			0.037	0.033	1.568			-0.039	-0.015	1.330
-0.103	-0.261	1.599			-0.079	-0.205	1.640			-0.086	0.116	1.646			-0.122	0.295	1.620			-0.244	0.024	1.735			-0.276	-0.163	1.746			-0.235	-0.220	1.512			-0.236	-0.224	1.466			0.036	0.032	1.568			-0.040	-0.015	1.331
-0.104	-0.261	1.599			-0.080	-0.205	1.641			-0.086	0.116	1.647			-0.123	0.294	1.620			-0.244	0.024	1.735			-0.277	-0.163	1.746			-0.236	-0.220	1.511			-0.237	-0.225	1.466			0.035	0.031	1.569			-0.041	-0.016	1.331
-0.106	-0.261	1.600			-0.081	-0.205	1.642			-0.087	0.115	1.648			-0.124	0.294	1.621			-0.245	0.024	1.735			-0.278	-0.163	1.745			-0.237	-0.220	1.510			-0.237	-0.225	1.467			0.034	0.031	1.569			-0.042	-0.016	1.331
-0.107	-0.262	1.601			-0.083	-0.206	1.643			-0.088	0.115	1.649			-0.125	0.294	1.622			-0.245	0.024	1.735			-0.279	-0.164	1.744			-0.239	-0.221	1.509			-0.238	-0.225	1.467			0.033	0.030	1.570			-0.043	-0.017	1.332
-0.109	-0.262	1.602			-0.084	-0.206	1.643			-0.089	0.115	1.650			-0.126	0.294	1.622			-0.246	0.024	1.736			-0.280	-0.164	1.745			-0.240	-0.221	1.510			-0.239	-0.226	1.468			0.032	0.030	1.570			-0.044	-0.017	1.332
-0.110	-0.262	1.602			-0.085	-0.206	1.644			-0.090	0.115	1.650			-0.127	0.294	1.623			-0.248	0.024	1.737			-0.281	-0.163	1.745			-0.241	-0.220	1.510			-0.240	-0.226	1.468			0.031	0.030	1.571			-0.046	-0.018	1.333
-0.111	-0.262	1.603			-0.086	-0.206	1.645			-0.091	0.115	1.651			-0.128	0.294	1.623			-0.248	0.024	1.737			-0.283	-0.164	1.744			-0.242	-0.221	1.510			-0.241	-0.227	1.469			0.030	0.029	1.571			-0.048	-0.019	1.333
-0.113	-0.262	1.604			-0.088	-0.206	1.646			-0.092	0.115	1.652			-0.129	0.294	1.624			-0.249	0.024	1.737			-0.284	-0.164	1.744			-0.243	-0.221	1.509			-0.242	-0.227	1.469			0.028	0.029	1.572			-0.050	-0.019	1.334
-0.114	-0.262	1.605			-0.089	-0.206	1.647			-0.093	0.115	1.652			-0.130	0.294	1.625			-0.250	0.024	1.737			-0.286	-0.165	1.743			-0.244	-0.221	1.508			-0.242	-0.227	1.470			0.027	0.028	1.572			-0.052	-0.020	1.335
-0.115	-0.262	1.606			-0.090	-0.206	1.647			-0.094	0.115	1.653			-0.131	0.294	1.625			-0.251	0.024	1.737			-0.287	-0.165	1.742			-0.245	-0.222	1.507			-0.243	-0.228	1.471			0.026	0.028	1.573			-0.053	-0.020	1.336
-0.116	-0.262	1.607			-0.092	-0.206	1.648			-0.095	0.115	1.654			-0.132	0.294	1.626			-0.251	0.024	1.737			-0.288	-0.166	1.742			-0.245	-0.222	1.507			-0.244	-0.228	1.471			0.025	0.028	1.573			-0.054	-0.021	1.336
-0.118	-0.262	1.608			-0.093	-0.206	1.649			-0.096	0.115	1.654			-0.133	0.294	1.626			-0.253	0.024	1.738			-0.289	-0.166	1.742			-0.246	-0.222	1.507			-0.243	-0.232	1.464			0.024	0.028	1.574			-0.054	-0.021	1.338
-0.119	-0.262	1.609			-0.094	-0.206	1.650			-0.097	0.115	1.655			-0.134	0.294	1.627			-0.254	0.024	1.738			-0.290	-0.165	1.742			-0.247	-0.223	1.507			-0.243	-0.233	1.462			0.022	0.028	1.575			-0.055	-0.022	1.340
-0.120	-0.262	1.610			-0.095	-0.206	1.651			-0.098	0.115	1.655			-0.136	0.294	1.628			-0.255	0.025	1.739			-0.291	-0.165	1.743			-0.248	-0.223	1.508			-0.243	-0.234	1.461			0.021	0.028	1.575			-0.055	-0.022	1.341
-0.122	-0.262	1.611			-0.097	-0.206	1.652			-0.100	0.116	1.656			-0.137	0.294	1.628			-0.257	0.026	1.740			-0.292	-0.165	1.743			-0.249	-0.223	1.509			-0.243	-0.234	1.460			0.020	0.028	1.576			-0.059	-0.022	1.343
-0.123	-0.262	1.612			-0.098	-0.206	1.653			-0.101	0.116	1.657			-0.138	0.294	1.629			-0.258	0.027	1.741			-0.293	-0.165	1.744			-0.250	-0.223	1.510			-0.243	-0.235	1.459			0.018	0.028	1.577			-0.061	-0.022	1.344
-0.124	-0.262	1.613			-0.099	-0.205	1.654			-0.102	0.116	1.657			-0.140	0.294	1.629			-0.260	0.028	1.742			-0.294	-0.164	1.745			-0.251	-0.223	1.511			-0.246	-0.236	1.463			0.017	0.028	1.577			-0.062	-0.023	1.344
-0.125	-0.261	1.613			-0.100	-0.205	1.654			-0.103	0.116	1.658			-0.141	0.294	1.630			-0.261	0.028	1.743			-0.294	-0.164	1.746			-0.252	-0.223	1.512			-0.248	-0.237	1.465			0.016	0.029	1.578			-0.063	-0.023	1.345
-0.126	-0.261	1.614			-0.101	-0.205	1.655			-0.104	0.116	1.658			-0.142	0.294	1.630			-0.263	0.029	1.743			-0.296	-0.164	1.746			-0.252	-0.223	1.512			-0.250	-0.237	1.467			0.014	0.029	1.578			-0.064	-0.024	1.345
-0.127	-0.261	1.615			-0.102	-0.205	1.656			-0.105	0.116	1.659			-0.143	0.294	1.631			-0.264	0.030	1.744			-0.297	-0.165	1.746			-0.253	-0.223	1.513			-0.252	-0.238	1.469			0.013	0.029	1.579			-0.064	-0.024	1.345
-0.128	-0.261	1.616			-0.103	-0.204	1.657			-0.106	0.116	1.659			-0.145	0.294	1.631			-0.265	0.031	1.745			-0.298	-0.165	1.747			-0.254	-0.223	1.513			-0.253	-0.238	1.470			0.012	0.029	1.579			-0.065	-0.024	1.346
-0.129	-0.260	1.617			-0.104	-0.204	1.657			-0.107	0.116	1.659			-0.146	0.294	1.631			-0.266	0.032	1.745			-0.299	-0.165	1.748			-0.254	-0.223	1.514			-0.254	-0.238	1.471			0.011	0.029	1.580			-0.065	-0.025	1.346
-0.130	-0.260	1.617			-0.105	-0.204	1.658			-0.108	0.116	1.660			-0.147	0.294	1.632			-0.267	0.033	1.745			-0.299	-0.164	1.748			-0.255	-0.224	1.515			-0.255	-0.239	1.472			0.010	0.030	1.580			-0.066	-0.025	1.346
-0.130	-0.260	1.618			-0.105	-0.204	1.658			-0.109	0.116	1.660			-0.148	0.294	1.632			-0.267	0.033	1.746			-0.300	-0.164	1.749			-0.256	-0.224	1.516			-0.256	-0.239	1.473			0.009	0.030	1.581			-0.066	-0.025	1.347
-0.131	-0.260	1.619			-0.106	-0.204	1.659			-0.110	0.116	1.660			-0.149	0.295	1.632			-0.268	0.033	1.746			-0.301	-0.164	1.750			-0.257	-0.223	1.517			-0.257	-0.239	1.474			0.009	0.030	1.581			-0.067	-0.026	1.347
-0.132	-0.260	1.619			-0.107	-0.203	1.659			-0.110	0.116	1.660			-0.150	0.295	1.632			-0.269	0.032	1.746			-0.301	-0.164	1.751			-0.257	-0.223	1.517			-0.257	-0.239	1.475			0.008	0.030	1.581			-0.066	-0.026	1.348
-0.132	-0.260	1.620			-0.107	-0.203	1.660			-0.111	0.116	1.661			-0.151	0.295	1.632			-0.270	0.031	1.746			-0.302	-0.164	1.751			-0.258	-0.223	1.518			-0.258	-0.239	1.476			0.007	0.030	1.582			-0.065	-0.027	1.349
-0.133	-0.260	1.620			-0.108	-0.203	1.660			-0.112	0.116	1.661			-0.151	0.295	1.633			-0.271	0.031	1.746			-0.302	-0.164	1.752			-0.259	-0.224	1.519			-0.258	-0.240	1.476			0.007	0.031	1.582			-0.063	-0.027	1.350
-0.133	-0.259	1.620			-0.108	-0.203	1.661			-0.112	0.116	1.661			-0.152	0.295	1.633			-0.271	0.031	1.746			-0.304	-0.166	1.747			-0.258	-0.225	1.515			-0.259	-0.240	1.477			0.006	0.031	1.582			-0.062	-0.028	1.351
-0.133	-0.259	1.621			-0.109	-0.203	1.661			-0.113	0.116	1.661			-0.153	0.295	1.633			-0.272	0.031	1.746			-0.304	-0.166	1.747			-0.259	-0.225	1.515			-0.259	-0.240	1.477			0.005	0.031	1.583			-0.061	-0.028	1.352
-0.134	-0.259	1.621			-0.109	-0.203	1.661			-0.114	0.116	1.661			-0.154	0.295	1.633			-0.272	0.031	1.746			-0.304	-0.166	1.747			-0.259	-0.225	1.515			-0.260	-0.240	1.478			0.005	0.031	1.583			-0.059	-0.028	1.353
-0.134	-0.259	1.621			-0.110	-0.203	1.662			-0.114	0.116	1.662			-0.154	0.295	1.633			-0.273	0.032	1.746			-0.305	-0.166	1.748			-0.260	-0.225	1.516			-0.260	-0.240	1.478			0.004	0.031	1.583			-0.058	-0.029	1.353
-0.135	-0.259	1.622			-0.110	-0.203	1.662			-0.115	0.116	1.662			-0.155	0.295	1.634			-0.273	0.032	1.746			-0.305	-0.166	1.748			-0.260	-0.225	1.516			-0.260	-0.240	1.479			0.004	0.032	1.584			-0.056	-0.029	1.354
-0.135	-0.259	1.622			-0.110	-0.203	1.662			-0.115	0.116	1.662			-0.156	0.295	1.634			-0.273	0.031	1.746			-0.305	-0.167	1.748			-0.261	-0.226	1.515			-0.261	-0.240	1.479			0.004	0.032	1.584			-0.054	-0.029	1.353
-0.135	-0.259	1.622			-0.111	-0.203	1.662			-0.116	0.116	1.662			-0.157	0.295	1.634			-0.273	0.031	1.746			-0.305	-0.167	1.748			-0.262	-0.227	1.515			-0.262	-0.245	1.466			0.003	0.033	1.585			-0.052	-0.029	1.353
-0.135	-0.259	1.623			-0.111	-0.202	1.663			-0.116	0.116	1.662			-0.158	0.294	1.635			-0.273	0.031	1.746			-0.305	-0.167	1.747			-0.263	-0.227	1.514			-0.262	-0.245	1.467			0.003	0.034	1.585			-0.049	-0.029	1.353
-0.135	-0.259	1.623			-0.111	-0.202	1.663			-0.117	0.116	1.663			-0.159	0.294	1.636			-0.282	-0.006	1.751			-0.306	-0.176	1.746			-0.263	-0.228	1.513			-0.262	-0.244	1.468			0.003	0.034	1.586			-0.041	-0.031	1.353
-0.135	-0.259	1.623			-0.111	-0.202	1.663			-0.117	0.116	1.663			-0.160	0.294	1.637			-0.285	-0.019	1.752			-0.306	-0.182	1.745			-0.263	-0.229	1.511			-0.262	-0.244	1.469			0.002	0.035	1.586			-0.034	-0.033	1.353
-0.135	-0.259	1.623			-0.111	-0.202	1.663			-0.118	0.116	1.663			-0.161	0.294	1.638			-0.286	-0.024	1.753			-0.306	-0.188	1.745			-0.264	-0.229	1.510			-0.261	-0.243	1.470			0.002	0.036	1.587			-0.028	-0.033	1.352
-0.135	-0.258	1.623			-0.111	-0.202	1.663			-0.118	0.117	1.663			-0.161	0.294	1.639			-0.287	-0.029	1.753			-0.306	-0.192	1.744			-0.264	-0.230	1.509			-0.261	-0.243	1.471			0.003	0.039	1.588			-0.023	-0.033	1.352
-0.134	-0.258	1.622			-0.111	-0.202	1.663			-0.118	0.117	1.664			-0.162	0.294	1.640			-0.289	-0.033	1.754			-0.303	-0.198	1.748			-0.264	-0.230	1.510			-0.261	-0.242	1.471			0.003	0.041	1.589			-0.019	-0.032	1.353
-0.133	-0.258	1.622			-0.110	-0.201	1.663			-0.119	0.117	1.664			-0.162	0.294	1.641			-0.289	-0.036	1.754			-0.287	-0.204	1.726			-0.262	-0.231	1.503			-0.261	-0.242	1.472			0.004	0.044	1.589			-0.015	-0.031	1.353
-0.132	-0.257	1.621			-0.110	-0.201	1.663			-0.119	0.117	1.664			-0.163	0.294	1.642			-0.290	-0.038	1.755			-0.281	-0.206	1.717			-0.260	-0.231	1.499			-0.260	-0.241	1.473			0.004	0.045	1.590			-0.011	-0.031	1.353
-0.131	-0.257	1.621			-0.109	-0.200	1.662			-0.120	0.118	1.664			-0.163	0.294	1.643			-0.291	-0.040	1.755			-0.279	-0.208	1.713			-0.258	-0.232	1.495			-0.260	-0.241	1.473			0.004	0.047	1.590			-0.007	-0.031	1.353
-0.130	-0.256	1.620			-0.108	-0.200	1.662			-0.120	0.118	1.664			-0.164	0.294	1.644			-0.291	-0.042	1.755			-0.280	-0.209	1.731			-0.257	-0.231	1.501			-0.259	-0.240	1.474			0.005	0.049	1.591			-0.002	-0.031	1.353
-0.129	-0.256	1.620			-0.107	-0.199	1.661			-0.120	0.119	1.663			-0.164	0.294	1.645			-0.292	-0.044	1.756			-0.279	-0.211	1.730			-0.257	-0.230	1.504			-0.259	-0.240	1.474			0.006	0.051	1.591			0.002	-0.031	1.354
-0.128	-0.255	1.619			-0.106	-0.198	1.660			-0.119	0.120	1.663			-0.164	0.294	1.646			-0.292	-0.045	1.756			-0.279	-0.211	1.739			-0.257	-0.230	1.508			-0.258	-0.240	1.475			0.006	0.053	1.592			0.006	-0.031	1.354
-0.127	-0.255	1.619			-0.105	-0.198	1.660			-0.119	0.121	1.662			-0.164	0.294	1.647			-0.292	-0.046	1.756			-0.280	-0.211	1.743			-0.256	-0.230	1.512			-0.258	-0.239	1.475			0.007	0.055	1.592			0.010	-0.031	1.355
-0.125	-0.254	1.618			-0.103	-0.197	1.659			-0.118	0.122	1.661			-0.164	0.294	1.647			-0.292	-0.047	1.756			-0.280	-0.211	1.748			-0.256	-0.229	1.514			-0.258	-0.239	1.476			0.008	0.056	1.592			0.014	-0.031	1.356
-0.124	-0.254	1.617			-0.102	-0.196	1.658			-0.117	0.123	1.660			-0.164	0.294	1.648			-0.292	-0.048	1.756			-0.280	-0.211	1.751			-0.255	-0.229	1.516			-0.257	-0.239	1.476			0.009	0.058	1.593			0.018	-0.031	1.356
-0.123	-0.253	1.617			-0.101	-0.196	1.658			-0.115	0.124	1.659			-0.164	0.294	1.649			-0.292	-0.048	1.757			-0.279	-0.211	1.754			-0.255	-0.229	1.517			-0.257	-0.238	1.476			0.010	0.059	1.593			0.021	-0.032	1.357
-0.121	-0.253	1.616			-0.099	-0.196	1.657			-0.114	0.125	1.658			-0.164	0.294	1.649			-0.291	-0.048	1.756			-0.279	-0.211	1.756			-0.254	-0.229	1.519			-0.255	-0.238	1.475			0.011	0.059	1.593			0.025	-0.033	1.356
-0.120	-0.253	1.615			-0.098	-0.196	1.656			-0.112	0.126	1.657			-0.164	0.294	1.649			-0.289	-0.047	1.754			-0.279	-0.210	1.758			-0.254	-0.229	1.520			-0.254	-0.238	1.473			0.012	0.058	1.593			0.028	-0.034	1.356
-0.118	-0.254	1.614			-0.097	-0.196	1.655			-0.111	0.127	1.656			-0.163	0.294	1.649			-0.288	-0.046	1.753			-0.279	-0.210	1.760			-0.253	-0.228	1.521			-0.254	-0.237	1.474			0.013	0.057	1.593			0.031	-0.035	1.355
-0.117	-0.254	1.614			-0.096	-0.196	1.655			-0.109	0.128	1.654			-0.162	0.294	1.649			-0.286	-0.045	1.751			-0.278	-0.208	1.762			-0.253	-0.228	1.521			-0.252	-0.237	1.472			0.014	0.057	1.592			0.034	-0.036	1.355
-0.116	-0.255	1.613			-0.094	-0.196	1.654			-0.107	0.129	1.653			-0.161	0.294	1.649			-0.284	-0.043	1.749			-0.278	-0.208	1.762			-0.252	-0.228	1.521			-0.252	-0.236	1.472			0.015	0.056	1.592			0.036	-0.037	1.355
-0.114	-0.255	1.612			-0.093	-0.196	1.653			-0.106	0.130	1.651			-0.159	0.294	1.648			-0.281	-0.041	1.746			-0.277	-0.207	1.762			-0.251	-0.228	1.521			-0.251	-0.236	1.472			0.016	0.056	1.592			0.038	-0.037	1.355
-0.113	-0.256	1.612			-0.092	-0.196	1.653			-0.104	0.131	1.650			-0.158	0.294	1.647			-0.279	-0.039	1.744			-0.277	-0.205	1.761			-0.250	-0.228	1.520			-0.250	-0.235	1.472			0.017	0.056	1.592			0.040	-0.037	1.354
-0.112	-0.256	1.611			-0.091	-0.196	1.652			-0.102	0.131	1.649			-0.156	0.294	1.646			-0.277	-0.036	1.742			-0.276	-0.204	1.761			-0.248	-0.228	1.520			-0.249	-0.235	1.472			0.018	0.056	1.591			0.044	-0.040	1.354
-0.110	-0.256	1.611			-0.089	-0.196	1.651			-0.100	0.132	1.647			-0.154	0.294	1.644			-0.275	-0.034	1.740			-0.276	-0.203	1.761			-0.247	-0.228	1.519			-0.241	-0.237	1.462			0.020	0.056	1.591			0.046	-0.040	1.354
-0.109	-0.256	1.610			-0.088	-0.197	1.651			-0.098	0.132	1.646			-0.153	0.294	1.642			-0.273	-0.032	1.738			-0.275	-0.202	1.760			-0.244	-0.228	1.518			-0.240	-0.237	1.462			0.021	0.056	1.590			0.048	-0.040	1.354
-0.108	-0.257	1.610			-0.087	-0.197	1.650			-0.096	0.132	1.644			-0.151	0.294	1.640			-0.271	-0.029	1.736			-0.275	-0.201	1.759			-0.242	-0.229	1.517			-0.239	-0.237	1.462			0.022	0.056	1.590			0.050	-0.040	1.353
-0.107	-0.257	1.609			-0.086	-0.197	1.650			-0.094	0.133	1.643			-0.150	0.294	1.638			-0.269	-0.027	1.734			-0.274	-0.199	1.758			-0.240	-0.229	1.515			-0.238	-0.237	1.461			0.023	0.056	1.589			0.052	-0.040	1.353
-0.106	-0.257	1.609			-0.085	-0.197	1.649			-0.093	0.133	1.642			-0.148	0.293	1.636			-0.267	-0.025	1.732			-0.273	-0.197	1.755			-0.238	-0.229	1.514			-0.237	-0.237	1.461			0.025	0.056	1.589			0.054	-0.040	1.352
-0.105	-0.257	1.608			-0.084	-0.197	1.649			-0.091	0.133	1.640			-0.146	0.293	1.633			-0.266	-0.023	1.730			-0.272	-0.195	1.754			-0.235	-0.229	1.512			-0.237	-0.237	1.461			0.026	0.057	1.588			0.056	-0.040	1.352
-0.104	-0.257	1.608			-0.083	-0.197	1.648			-0.089	0.133	1.639			-0.145	0.293	1.631			-0.264	-0.022	1.728			-0.272	-0.193	1.752			-0.234	-0.229	1.512			-0.229	-0.240	1.454			0.027	0.057	1.587			0.058	-0.040	1.351
-0.103	-0.257	1.607			-0.082	-0.197	1.647			-0.087	0.134	1.637			-0.143	0.293	1.628			-0.262	-0.020	1.726			-0.272	-0.191	1.751			-0.232	-0.229	1.511			-0.228	-0.240	1.453			0.028	0.057	1.586			0.060	-0.040	1.350
-0.102	-0.258	1.606			-0.080	-0.197	1.646			-0.085	0.134	1.635			-0.141	0.293	1.626			-0.260	-0.019	1.723			-0.271	-0.188	1.748			-0.230	-0.230	1.509			-0.221	-0.242	1.446			0.030	0.057	1.585			0.062	-0.040	1.349
-0.101	-0.258	1.606			-0.079	-0.197	1.645			-0.083	0.134	1.634			-0.139	0.293	1.623			-0.258	-0.017	1.721			-0.271	-0.186	1.746			-0.228	-0.230	1.508			-0.217	-0.243	1.442			0.031	0.054	1.582			0.065	-0.040	1.346
-0.100	-0.258	1.605			-0.078	-0.197	1.644			-0.082	0.134	1.632			-0.137	0.293	1.621			-0.256	-0.015	1.718			-0.270	-0.184	1.743			-0.227	-0.230	1.507			-0.213	-0.245	1.438			0.033	0.053	1.579			0.069	-0.042	1.344
-0.098	-0.258	1.604			-0.077	-0.197	1.643			-0.081	0.135	1.631			-0.135	0.293	1.618			-0.254	-0.013	1.715			-0.270	-0.182	1.741			-0.225	-0.230	1.506			-0.212	-0.244	1.439			0.036	0.053	1.577			0.073	-0.043	1.342
-0.097	-0.259	1.603			-0.076	-0.197	1.642			-0.079	0.135	1.629			-0.133	0.293	1.615			-0.252	-0.012	1.712			-0.270	-0.180	1.739			-0.224	-0.230	1.505			-0.209	-0.245	1.436			0.038	0.049	1.573			0.078	-0.046	1.339
-0.096	-0.259	1.602			-0.075	-0.198	1.641			-0.079	0.135	1.628			-0.131	0.294	1.613			-0.250	-0.010	1.709			-0.269	-0.177	1.737			-0.222	-0.230	1.504			-0.206	-0.246	1.434			0.041	0.045	1.570			0.083	-0.048	1.335
-0.095	-0.259	1.601			-0.075	-0.198	1.640			-0.078	0.135	1.627			-0.129	0.294	1.610			-0.248	-0.009	1.706			-0.268	-0.175	1.734			-0.220	-0.230	1.501			-0.205	-0.246	1.434			0.043	0.040	1.566			0.087	-0.049	1.331
-0.094	-0.260	1.600			-0.074	-0.198	1.639			-0.077	0.135	1.626			-0.127	0.294	1.608			-0.246	-0.007	1.704			-0.268	-0.174	1.730			-0.218	-0.231	1.499			-0.204	-0.246	1.433			0.045	0.036	1.563			0.093	-0.051	1.328
-0.093	-0.260	1.599			-0.073	-0.199	1.637			-0.077	0.135	1.625			-0.125	0.295	1.605			-0.245	-0.006	1.701			-0.267	-0.172	1.727			-0.216	-0.231	1.496			-0.203	-0.246	1.433			0.047	0.032	1.560			0.097	-0.053	1.325
-0.093	-0.261	1.598			-0.073	-0.199	1.636			-0.078	0.135	1.623			-0.124	0.295	1.603			-0.243	-0.005	1.699			-0.266	-0.171	1.723			-0.213	-0.232	1.493			-0.199	-0.249	1.427			0.049	0.028	1.558			0.109	-0.057	1.332
-0.092	-0.262	1.597			-0.072	-0.200	1.635			-0.078	0.134	1.622			-0.122	0.295	1.600			-0.242	-0.004	1.696			-0.265	-0.170	1.720			-0.211	-0.233	1.490			-0.198	-0.248	1.427			0.051	0.025	1.555			0.113	-0.059	1.329
-0.091	-0.262	1.596			-0.072	-0.200	1.633			-0.079	0.133	1.620			-0.121	0.296	1.597			-0.241	-0.003	1.694			-0.263	-0.169	1.715			-0.209	-0.233	1.486			-0.194	-0.251	1.420			0.052	0.023	1.554			0.117	-0.060	1.326
-0.090	-0.263	1.594			-0.071	-0.201	1.632			-0.079	0.132	1.619			-0.120	0.296	1.595			-0.239	-0.003	1.692			-0.263	-0.169	1.712			-0.207	-0.234	1.483			-0.190	-0.253	1.415			0.053	0.021	1.552			0.116	-0.056	1.318
-0.089	-0.264	1.593			-0.071	-0.201	1.630			-0.079	0.131	1.617			-0.119	0.296	1.593			-0.238	-0.002	1.690			-0.262	-0.168	1.708			-0.205	-0.235	1.480			-0.191	-0.252	1.417			0.054	0.019	1.550			0.116	-0.052	1.312
-0.089	-0.264	1.592			-0.070	-0.202	1.629			-0.079	0.130	1.615			-0.118	0.296	1.591			-0.237	-0.001	1.688			-0.261	-0.168	1.705			-0.204	-0.235	1.477			-0.191	-0.251	1.418			0.056	0.017	1.549			0.116	-0.050	1.307
-0.088	-0.265	1.590			-0.069	-0.202	1.627			-0.079	0.129	1.614			-0.117	0.296	1.589			-0.237	-0.001	1.687			-0.260	-0.168	1.702			-0.202	-0.235	1.475			-0.191	-0.250	1.418			0.057	0.015	1.547			0.117	-0.049	1.303
-0.087	-0.265	1.589			-0.069	-0.203	1.625			-0.079	0.127	1.612			-0.116	0.295	1.586			-0.236	-0.000	1.685			-0.259	-0.167	1.700			-0.201	-0.236	1.472			-0.190	-0.249	1.419			0.059	0.013	1.545			0.118	-0.048	1.300
-0.086	-0.265	1.587			-0.068	-0.203	1.624			-0.078	0.126	1.611			-0.115	0.295	1.584			-0.235	-0.000	1.683			-0.259	-0.169	1.694			-0.199	-0.237	1.467			-0.185	-0.253	1.406			0.061	0.011	1.544			0.119	-0.047	1.297
-0.085	-0.265	1.586			-0.067	-0.203	1.622			-0.077	0.125	1.609			-0.114	0.295	1.582			-0.234	0.000	1.681			-0.259	-0.169	1.690			-0.198	-0.237	1.463			-0.185	-0.251	1.408			0.063	0.009	1.542			0.120	-0.046	1.294
-0.084	-0.265	1.584			-0.067	-0.204	1.621			-0.076	0.123	1.608			-0.113	0.294	1.580			-0.233	0.001	1.679			-0.259	-0.171	1.685			-0.196	-0.238	1.459			-0.186	-0.250	1.410			0.065	0.008	1.541			0.121	-0.045	1.292
-0.083	-0.265	1.583			-0.066	-0.204	1.620			-0.075	0.122	1.606			-0.112	0.294	1.578			-0.232	0.001	1.677			-0.259	-0.173	1.680			-0.195	-0.239	1.454			-0.186	-0.249	1.411			0.067	0.006	1.539			0.122	-0.045	1.290
-0.083	-0.265	1.581			-0.066	-0.204	1.618			-0.074	0.121	1.605			-0.112	0.294	1.576			-0.231	0.001	1.676			-0.259	-0.174	1.676			-0.193	-0.240	1.450			-0.187	-0.248	1.412			0.068	0.005	1.538			0.123	-0.044	1.288
-0.082	-0.265	1.580			-0.065	-0.204	1.617			-0.073	0.120	1.604			-0.111	0.293	1.574			-0.230	0.002	1.674			-0.259	-0.175	1.673			-0.192	-0.240	1.448			-0.181	-0.253	1.399			0.070	0.004	1.537			0.123	-0.044	1.286
-0.081	-0.265	1.579			-0.064	-0.204	1.616			-0.073	0.119	1.603			-0.110	0.293	1.573			-0.229	0.002	1.672			-0.259	-0.175	1.671			-0.191	-0.241	1.446			-0.178	-0.255	1.392			0.071	0.002	1.536			0.124	-0.043	1.285
-0.080	-0.265	1.577			-0.064	-0.204	1.615			-0.072	0.118	1.602			-0.109	0.293	1.571			-0.228	0.002	1.671			-0.258	-0.175	1.669			-0.191	-0.241	1.444			-0.180	-0.253	1.397			0.073	0.001	1.535			0.125	-0.043	1.284
-0.080	-0.265	1.576			-0.063	-0.204	1.614			-0.071	0.117	1.601			-0.108	0.292	1.570			-0.228	0.002	1.670			-0.259	-0.176	1.667			-0.190	-0.241	1.443			-0.181	-0.251	1.400			0.074	0.000	1.534			0.126	-0.043	1.283
-0.079	-0.264	1.575			-0.063	-0.204	1.613			-0.070	0.116	1.601			-0.108	0.292	1.568			-0.227	0.002	1.669			-0.260	-0.178	1.664			-0.189	-0.242	1.440			-0.182	-0.250	1.402			0.075	-0.001	1.533			0.127	-0.043	1.281
-0.078	-0.264	1.574			-0.062	-0.204	1.612			-0.069	0.116	1.600			-0.107	0.291	1.567			-0.226	0.003	1.667			-0.261	-0.180	1.661			-0.189	-0.242	1.438			-0.183	-0.249	1.404			0.076	-0.002	1.532			0.127	-0.043	1.280
-0.078	-0.264	1.573			-0.062	-0.205	1.612			-0.069	0.115	1.599			-0.106	0.291	1.566			-0.226	0.003	1.666			-0.262	-0.182	1.658			-0.188	-0.242	1.436			-0.184	-0.248	1.406			0.077	-0.003	1.532			0.128	-0.042	1.280
-0.077	-0.264	1.573			-0.061	-0.205	1.611			-0.068	0.114	1.599			-0.106	0.291	1.565			-0.225	0.003	1.665			-0.263	-0.183	1.656			-0.188	-0.239	1.436			-0.184	-0.248	1.407			0.078	-0.003	1.531			0.129	-0.042	1.279
-0.077	-0.264	1.572			-0.060	-0.205	1.610			-0.067	0.113	1.598			-0.105	0.291	1.564			-0.225	0.003	1.664			-0.263	-0.185	1.654			-0.188	-0.237	1.436			-0.185	-0.247	1.408			0.068	-0.007	1.532			0.127	-0.042	1.280
-0.076	-0.265	1.571			-0.059	-0.205	1.609			-0.067	0.113	1.598			-0.104	0.290	1.563			-0.224	0.003	1.663			-0.264	-0.185	1.652			-0.189	-0.234	1.436			-0.185	-0.246	1.409			0.061	-0.009	1.532			0.126	-0.042	1.281
-0.075	-0.265	1.570			-0.059	-0.206	1.608			-0.066	0.112	1.597			-0.104	0.290	1.562			-0.224	0.003	1.663			-0.264	-0.186	1.651			-0.188	-0.234	1.435			-0.186	-0.246	1.410			0.057	-0.010	1.533			0.125	-0.042	1.282
-0.075	-0.265	1.569			-0.058	-0.207	1.607			-0.065	0.112	1.597			-0.103	0.290	1.561			-0.223	0.003	1.662			-0.264	-0.187	1.649			-0.188	-0.234	1.434			-0.186	-0.245	1.410			0.053	-0.011	1.533			0.125	-0.042	1.283
-0.074	-0.266	1.568			-0.057	-0.207	1.607			-0.065	0.111	1.596			-0.103	0.290	1.560			-0.223	0.003	1.661			-0.264	-0.187	1.649			-0.188	-0.234	1.433			-0.187	-0.245	1.411			0.051	-0.012	1.533			0.124	-0.042	1.284
-0.074	-0.266	1.567			-0.057	-0.207	1.606			-0.064	0.111	1.596			-0.102	0.289	1.559			-0.222	0.003	1.660			-0.264	-0.187	1.647			-0.188	-0.233	1.432			-0.187	-0.245	1.412			0.049	-0.012	1.533			0.124	-0.042	1.285
-0.073	-0.267	1.567			-0.056	-0.208	1.606			-0.064	0.110	1.595			-0.102	0.289	1.558			-0.222	0.003	1.660			-0.264	-0.187	1.648			-0.188	-0.233	1.431			-0.187	-0.244	1.412			0.048	-0.012	1.533			0.123	-0.042	1.286
-0.073	-0.267	1.566			-0.056	-0.208	1.605			-0.063	0.110	1.595			-0.101	0.289	1.558			-0.222	0.004	1.659			-0.264	-0.188	1.647			-0.188	-0.233	1.430			-0.188	-0.244	1.412			0.047	-0.012	1.533			0.123	-0.042	1.286
-0.072	-0.267	1.565			-0.055	-0.209	1.605			-0.063	0.109	1.595			-0.101	0.289	1.557			-0.221	0.004	1.658			-0.264	-0.188	1.646			-0.188	-0.233	1.429			-0.188	-0.244	1.413			0.046	-0.012	1.533			0.123	-0.042	1.287
-0.072	-0.267	1.565			-0.055	-0.209	1.604			-0.062	0.109	1.594			-0.100	0.289	1.557			-0.221	0.004	1.658			-0.264	-0.188	1.645			-0.187	-0.233	1.428			-0.188	-0.244	1.413			0.045	-0.011	1.533			0.123	-0.041	1.287
-0.072	-0.268	1.564			-0.054	-0.209	1.604			-0.062	0.109	1.594			-0.100	0.288	1.556			-0.220	0.004	1.657			-0.264	-0.188	1.644			-0.187	-0.233	1.427			-0.188	-0.243	1.413			0.044	-0.011	1.533			0.123	-0.041	1.288
-0.071	-0.268	1.564			-0.054	-0.209	1.603			-0.062	0.108	1.594			-0.099	0.288	1.556			-0.220	0.004	1.657			-0.264	-0.189	1.644			-0.187	-0.233	1.426			-0.189	-0.243	1.414			0.044	-0.010	1.533			0.123	-0.041	1.288
-0.071	-0.268	1.564			-0.053	-0.210	1.603			-0.061	0.108	1.593			-0.099	0.288	1.555			-0.220	0.004	1.656			-0.264	-0.189	1.643			-0.187	-0.234	1.425			-0.179	-0.252	1.390			0.044	-0.008	1.533			0.123	-0.041	1.288
-0.071	-0.268	1.563			-0.053	-0.210	1.603			-0.061	0.108	1.593			-0.099	0.288	1.555			-0.220	0.004	1.656			-0.263	-0.189	1.643			-0.187	-0.235	1.425			-0.181	-0.251	1.393			0.044	-0.007	1.533			0.123	-0.041	1.289
-0.070	-0.268	1.563			-0.053	-0.210	1.602			-0.060	0.108	1.593			-0.098	0.288	1.554			-0.219	0.004	1.655			-0.263	-0.189	1.643			-0.187	-0.235	1.424			-0.182	-0.250	1.395			0.044	-0.006	1.533			0.124	-0.041	1.289
-0.070	-0.268	1.562			-0.052	-0.210	1.602			-0.060	0.107	1.592			-0.098	0.288	1.554			-0.219	0.004	1.655			-0.263	-0.189	1.642			-0.187	-0.235	1.423			-0.183	-0.249	1.397			0.044	-0.004	1.533			0.124	-0.040	1.290
-0.070	-0.269	1.562			-0.052	-0.210	1.602			-0.060	0.107	1.592			-0.098	0.288	1.554			-0.219	0.004	1.654			-0.263	-0.189	1.642			-0.187	-0.236	1.423			-0.184	-0.249	1.398			0.045	-0.003	1.533			0.125	-0.040	1.290
-0.070	-0.269	1.562			-0.052	-0.211	1.601			-0.059	0.107	1.592			-0.097	0.288	1.553			-0.219	0.004	1.654			-0.263	-0.190	1.641			-0.187	-0.236	1.422			-0.185	-0.248	1.400			0.046	-0.002	1.533			0.125	-0.040	1.290
-0.069	-0.269	1.561			-0.051	-0.211	1.601			-0.059	0.107	1.592			-0.097	0.288	1.553			-0.219	0.004	1.654			-0.263	-0.190	1.641			-0.187	-0.236	1.421			-0.185	-0.248	1.401			0.046	-0.000	1.533			0.126	-0.041	1.291
-0.069	-0.269	1.561			-0.051	-0.211	1.601			-0.059	0.107	1.591			-0.097	0.288	1.553			-0.218	0.004	1.653			-0.264	-0.190	1.640			-0.187	-0.236	1.420			-0.186	-0.247	1.402			0.047	0.001	1.533			0.128	-0.041	1.292
-0.069	-0.269	1.561			-0.051	-0.211	1.601			-0.058	0.106	1.591			-0.096	0.288	1.552			-0.218	0.004	1.653			-0.264	-0.190	1.640			-0.187	-0.236	1.420			-0.187	-0.247	1.402			0.048	0.002	1.532			0.129	-0.041	1.292
-0.069	-0.269	1.561			-0.051	-0.211	1.600			-0.058	0.106	1.591			-0.096	0.287	1.552			-0.218	0.004	1.652			-0.264	-0.190	1.639			-0.187	-0.237	1.419			-0.187	-0.247	1.403			0.049	0.003	1.532			0.130	-0.041	1.292
-0.068	-0.269	1.560			-0.050	-0.211	1.600			-0.058	0.106	1.591			-0.096	0.287	1.552			-0.218	0.004	1.652			-0.264	-0.191	1.639			-0.187	-0.237	1.419			-0.187	-0.246	1.403			0.050	0.004	1.532			0.131	-0.041	1.293
-0.068	-0.269	1.560			-0.050	-0.211	1.600			-0.058	0.106	1.591			-0.095	0.287	1.552			-0.218	0.004	1.652			-0.265	-0.191	1.638			-0.187	-0.237	1.418			-0.188	-0.246	1.404			0.050	0.005	1.532			0.132	-0.041	1.293
-0.068	-0.269	1.560			-0.050	-0.211	1.600			-0.057	0.106	1.590			-0.095	0.287	1.552			-0.218	0.004	1.651			-0.265	-0.191	1.638			-0.187	-0.237	1.418			-0.188	-0.246	1.404			0.051	0.006	1.532			0.133	-0.042	1.294
-0.068	-0.269	1.560			-0.050	-0.211	1.600			-0.057	0.106	1.590			-0.095	0.287	1.552			-0.218	0.004	1.651			-0.265	-0.191	1.637			-0.187	-0.237	1.417			-0.188	-0.245	1.405			0.052	0.007	1.532			0.133	-0.042	1.294
-0.067	-0.269	1.559			-0.050	-0.211	1.599			-0.057	0.106	1.590			-0.095	0.287	1.552			-0.218	0.004	1.651			-0.266	-0.192	1.637			-0.187	-0.237	1.417			-0.188	-0.245	1.405			0.053	0.007	1.531			0.134	-0.042	1.294
-0.067	-0.269	1.559			-0.049	-0.211	1.599			-0.057	0.106	1.590			-0.094	0.287	1.551			-0.218	0.004	1.650			-0.266	-0.192	1.636			-0.187	-0.237	1.417			-0.188	-0.245	1.405			0.053	0.008	1.531			0.135	-0.042	1.294
-0.067	-0.269	1.559			-0.049	-0.211	1.599			-0.056	0.106	1.590			-0.094	0.287	1.551			-0.218	0.004	1.650			-0.266	-0.192	1.636			-0.187	-0.237	1.416			-0.189	-0.245	1.406			0.054	0.009	1.531			0.135	-0.042	1.295
-0.067	-0.269	1.559			-0.049	-0.211	1.599			-0.056	0.106	1.589			-0.094	0.287	1.551			-0.217	0.004	1.650			-0.266	-0.192	1.636			-0.187	-0.237	1.416			-0.189	-0.245	1.406			0.054	0.009	1.531			0.136	-0.043	1.295
-0.067	-0.269	1.559			-0.049	-0.211	1.599			-0.056	0.106	1.589			-0.094	0.287	1.551			-0.217	0.004	1.649			-0.266	-0.192	1.636			-0.187	-0.237	1.416			-0.189	-0.244	1.406			0.055	0.010	1.531			0.136	-0.043	1.295
-0.067	-0.269	1.558			-0.049	-0.211	1.599			-0.056	0.106	1.589			-0.093	0.287	1.551			-0.217	0.004	1.649			-0.266	-0.192	1.635			-0.187	-0.237	1.416			-0.189	-0.244	1.406			0.055	0.010	1.531			0.137	-0.043	1.295
-0.066	-0.268	1.558			-0.049	-0.211	1.599			-0.055	0.106	1.589			-0.093	0.287	1.551			-0.217	0.004	1.649			-0.266	-0.192	1.635			-0.187	-0.237	1.415			-0.189	-0.244	1.406			0.056	0.010	1.531			0.137	-0.043	1.295
-0.066	-0.268	1.558			-0.048	-0.211	1.598			-0.055	0.106	1.589			-0.093	0.288	1.551			-0.217	0.004	1.649			-0.267	-0.192	1.635			-0.187	-0.237	1.415			-0.189	-0.244	1.407			0.056	0.011	1.531			0.137	-0.043	1.295
-0.066	-0.268	1.558			-0.048	-0.211	1.598			-0.055	0.106	1.589			-0.093	0.288	1.551			-0.217	0.004	1.648			-0.267	-0.192	1.635			-0.187	-0.237	1.415			-0.190	-0.244	1.407			0.056	0.011	1.530			0.138	-0.043	1.295
-0.066	-0.268	1.558			-0.048	-0.211	1.598			-0.055	0.106	1.588			-0.092	0.288	1.551			-0.217	0.004	1.648			-0.267	-0.192	1.635			-0.187	-0.237	1.415			-0.190	-0.244	1.407			0.057	0.011	1.530			0.138	-0.043	1.296
-0.066	-0.268	1.558			-0.048	-0.211	1.598			-0.055	0.106	1.588			-0.092	0.288	1.552			-0.217	0.004	1.648			-0.267	-0.192	1.635			-0.187	-0.237	1.414			-0.190	-0.244	1.407			0.057	0.012	1.530			0.139	-0.044	1.296
-0.066	-0.268	1.558			-0.048	-0.211	1.598			-0.055	0.106	1.588			-0.092	0.288	1.552			-0.217	0.004	1.648			-0.267	-0.192	1.634			-0.187	-0.237	1.414			-0.190	-0.244	1.407			0.058	0.012	1.530			0.140	-0.044	1.296
-0.066	-0.268	1.558			-0.048	-0.210	1.598			-0.054	0.106	1.588			-0.092	0.288	1.552			-0.217	0.004	1.648			-0.267	-0.192	1.634			-0.187	-0.237	1.414			-0.190	-0.244	1.407			0.058	0.012	1.530			0.140	-0.044	1.296
-0.066	-0.268	1.557			-0.048	-0.210	1.598			-0.054	0.106	1.588			-0.092	0.288	1.552			-0.217	0.004	1.648			-0.267	-0.193	1.634			-0.187	-0.237	1.414			-0.190	-0.243	1.408			0.058	0.012	1.530			0.141	-0.045	1.296
-0.066	-0.268	1.557			-0.048	-0.210	1.598			-0.054	0.106	1.588			-0.092	0.288	1.552			-0.217	0.004	1.647			-0.267	-0.193	1.634			-0.187	-0.237	1.414			-0.190	-0.243	1.408			0.059	0.013	1.530			0.141	-0.045	1.296
-0.066	-0.268	1.557			-0.048	-0.210	1.598			-0.054	0.106	1.588			-0.091	0.288	1.552			-0.217	0.004	1.647			-0.267	-0.193	1.634			-0.188	-0.237	1.414			-0.190	-0.243	1.408			0.059	0.013	1.530			0.142	-0.045	1.296
-0.065	-0.268	1.557			-0.047	-0.210	1.598			-0.054	0.106	1.588			-0.091	0.288	1.552			-0.217	0.004	1.647			-0.267	-0.193	1.634			-0.188	-0.237	1.414			-0.190	-0.243	1.408			0.060	0.013	1.530			0.142	-0.045	1.296
-0.065	-0.268	1.557			-0.047	-0.210	1.598			-0.054	0.106	1.588			-0.091	0.288	1.552			-0.217	0.004	1.647			-0.268	-0.193	1.634			-0.188	-0.237	1.414			-0.191	-0.243	1.408			0.060	0.013	1.529			0.143	-0.045	1.296
-0.065	-0.267	1.557			-0.047	-0.210	1.598			-0.054	0.107	1.588			-0.091	0.288	1.552			-0.217	0.004	1.647			-0.268	-0.193	1.634			-0.188	-0.237	1.414			-0.191	-0.243	1.408			0.061	0.013	1.529			0.149	-0.039	1.298
-0.065	-0.267	1.557			-0.047	-0.210	1.597			-0.054	0.107	1.587			-0.091	0.288	1.553			-0.217	0.004	1.647			-0.268	-0.193	1.634			-0.188	-0.237	1.414			-0.191	-0.243	1.408			0.061	0.013	1.529			0.154	-0.034	1.298
-0.065	-0.267	1.557			-0.047	-0.210	1.597			-0.054	0.107	1.587			-0.091	0.288	1.553			-0.218	0.004	1.647			-0.268	-0.193	1.634			-0.188	-0.237	1.414			-0.191	-0.243	1.408			0.062	0.013	1.529			0.159	-0.029	1.299
-0.065	-0.267	1.557			-0.047	-0.210	1.597			-0.053	0.107	1.587			-0.091	0.289	1.553			-0.218	0.004	1.646			-0.268	-0.193	1.634			-0.188	-0.237	1.414			-0.191	-0.243	1.408			0.062	0.013	1.529			0.162	-0.026	1.300
-0.065	-0.267	1.557			-0.047	-0.210	1.597			-0.053	0.107	1.587			-0.091	0.289	1.553			-0.218	0.004	1.646			-0.267	-0.191	1.637			-0.189	-0.237	1.415			-0.191	-0.243	1.408			0.063	0.013	1.529			0.165	-0.023	1.300
-0.065	-0.267	1.557			-0.047	-0.209	1.597			-0.053	0.107	1.587			-0.091	0.289	1.553			-0.218	0.004	1.646			-0.267	-0.191	1.637			-0.189	-0.237	1.415			-0.191	-0.243	1.409			0.063	0.013	1.529			0.171	-0.044	1.319
-0.065	-0.267	1.557			-0.047	-0.209	1.597			-0.053	0.107	1.587			-0.091	0.289	1.554			-0.218	0.004	1.646			-0.267	-0.191	1.637			-0.189	-0.237	1.415			-0.191	-0.243	1.409			0.064	0.013	1.529			0.174	-0.053	1.328
-0.065	-0.267	1.557			-0.047	-0.209	1.597			-0.053	0.107	1.587			-0.090	0.289	1.554			-0.218	0.003	1.646			-0.268	-0.192	1.637			-0.189	-0.237	1.415			-0.191	-0.243	1.409			0.064	0.013	1.529			0.176	-0.056	1.332
-0.065	-0.267	1.557			-0.047	-0.209	1.597			-0.053	0.107	1.587			-0.090	0.289	1.554			-0.218	0.003	1.646			-0.268	-0.192	1.637			-0.189	-0.237	1.415			-0.191	-0.243	1.409			0.065	0.013	1.529			0.177	-0.058	1.335
-0.065	-0.266	1.557			-0.047	-0.209	1.597			-0.053	0.107	1.587			-0.090	0.289	1.554			-0.218	0.003	1.646			-0.269	-0.192	1.637			-0.189	-0.237	1.415			-0.191	-0.243	1.409			0.065	0.013	1.529			0.179	-0.061	1.337
-0.065	-0.266	1.557			-0.047	-0.209	1.597			-0.053	0.107	1.587			-0.090	0.289	1.554			-0.218	0.003	1.646			-0.269	-0.192	1.637			-0.190	-0.237	1.415			-0.191	-0.243	1.409			0.065	0.013	1.529			0.181	-0.062	1.336
-0.065	-0.266	1.557			-0.047	-0.209	1.597			-0.053	0.107	1.587			-0.091	0.289	1.555			-0.218	0.003	1.646			-0.267	-0.190	1.640			-0.189	-0.237	1.417			-0.191	-0.242	1.409			0.066	0.013	1.529			0.185	-0.060	1.359
-0.065	-0.266	1.557			-0.048	-0.209	1.597			-0.053	0.107	1.587			-0.091	0.289	1.555			-0.218	0.003	1.646			-0.268	-0.190	1.640			-0.189	-0.238	1.417			-0.191	-0.242	1.409			0.066	0.013	1.529			0.188	-0.064	1.356
-0.065	-0.266	1.557			-0.048	-0.209	1.597			-0.053	0.107	1.587			-0.091	0.290	1.555			-0.219	0.003	1.646			-0.267	-0.189	1.642			-0.190	-0.238	1.418			-0.192	-0.242	1.409			0.066	0.012	1.529			0.192	-0.069	1.359
-0.066	-0.266	1.557			-0.048	-0.208	1.597			-0.053	0.107	1.587			-0.091	0.290	1.555			-0.219	0.003	1.646			-0.266	-0.187	1.644			-0.190	-0.238	1.419			-0.192	-0.242	1.409			0.067	0.012	1.529			0.195	-0.068	1.366
-0.066	-0.266	1.557			-0.048	-0.208	1.598			-0.053	0.107	1.587			-0.091	0.290	1.556			-0.219	0.003	1.646			-0.266	-0.188	1.644			-0.190	-0.238	1.419			-0.192	-0.242	1.409			0.067	0.012	1.529			0.196	-0.068	1.372
-0.066	-0.266	1.557			-0.048	-0.208	1.598			-0.053	0.107	1.587			-0.091	0.290	1.556			-0.219	0.003	1.646			-0.267	-0.188	1.644			-0.190	-0.238	1.419			-0.192	-0.242	1.409			0.068	0.012	1.529			0.198	-0.067	1.377
-0.066	-0.265	1.557			-0.048	-0.208	1.598			-0.054	0.107	1.587			-0.091	0.290	1.556			-0.219	0.003	1.646			-0.268	-0.189	1.643			-0.190	-0.238	1.419			-0.192	-0.242	1.409			0.068	0.012	1.529			0.199	-0.067	1.381
-0.066	-0.265	1.557			-0.048	-0.208	1.598			-0.054	0.107	1.587			-0.091	0.290	1.556			-0.220	0.003	1.646			-0.269	-0.189	1.643			-0.190	-0.238	1.419			-0.192	-0.242	1.409			0.068	0.012	1.529			0.200	-0.066	1.384
-0.066	-0.265	1.557			-0.048	-0.208	1.598			-0.054	0.107	1.587			-0.091	0.290	1.556			-0.220	0.003	1.646			-0.269	-0.190	1.642			-0.190	-0.238	1.419			-0.192	-0.242	1.410			0.069	0.011	1.529			0.201	-0.066	1.387
-0.066	-0.265	1.558			-0.048	-0.208	1.598			-0.054	0.107	1.587			-0.092	0.290	1.557			-0.220	0.003	1.646			-0.270	-0.190	1.641			-0.190	-0.238	1.419			-0.192	-0.242	1.410			0.069	0.011	1.529			0.202	-0.065	1.390
-0.066	-0.265	1.558			-0.049	-0.208	1.598			-0.054	0.107	1.588			-0.092	0.290	1.557			-0.220	0.002	1.646			-0.271	-0.191	1.641			-0.190	-0.239	1.419			-0.192	-0.242	1.410			0.069	0.011	1.529			0.203	-0.065	1.392
-0.066	-0.265	1.558			-0.049	-0.208	1.598			-0.054	0.107	1.588			-0.092	0.290	1.557			-0.221	0.002	1.646			-0.271	-0.191	1.640			-0.190	-0.239	1.419			-0.192	-0.242	1.410			0.070	0.011	1.530			0.204	-0.065	1.394
-0.066	-0.265	1.558			-0.049	-0.207	1.598			-0.054	0.108	1.588			-0.092	0.290	1.557			-0.221	0.002	1.646			-0.272	-0.191	1.639			-0.190	-0.239	1.419			-0.192	-0.242	1.410			0.070	0.010	1.530			0.204	-0.064	1.396
-0.066	-0.265	1.558			-0.049	-0.207	1.598			-0.055	0.108	1.588			-0.093	0.290	1.558			-0.221	0.002	1.646			-0.273	-0.192	1.639			-0.190	-0.239	1.419			-0.192	-0.242	1.410			0.070	0.010	1.530			0.205	-0.064	1.398
-0.066	-0.265	1.558			-0.049	-0.207	1.598			-0.055	0.108	1.588			-0.093	0.290	1.558			-0.221	0.002	1.646			-0.273	-0.192	1.638			-0.190	-0.239	1.419			-0.192	-0.242	1.410			0.070	0.010	1.530			0.206	-0.064	1.399
-0.067	-0.265	1.558			-0.049	-0.207	1.599			-0.055	0.108	1.588			-0.093	0.290	1.558			-0.221	0.002	1.646			-0.274	-0.193	1.638			-0.190	-0.239	1.419			-0.192	-0.242	1.410			0.071	0.010	1.530			0.207	-0.063	1.401
-0.067	-0.265	1.558			-0.050	-0.207	1.599			-0.055	0.108	1.588			-0.093	0.291	1.558			-0.222	0.002	1.646			-0.274	-0.193	1.638			-0.190	-0.239	1.419			-0.192	-0.242	1.410			0.071	0.009	1.530			0.208	-0.063	1.402
-0.067	-0.264	1.558			-0.050	-0.207	1.599			-0.055	0.108	1.588			-0.094	0.291	1.558			-0.222	0.002	1.646			-0.275	-0.193	1.637			-0.190	-0.239	1.419			-0.192	-0.242	1.410			0.071	0.009	1.531			0.209	-0.063	1.403
-0.067	-0.264	1.558			-0.050	-0.207	1.599			-0.055	0.108	1.588			-0.094	0.291	1.559			-0.222	0.002	1.646			-0.275	-0.193	1.637			-0.190	-0.239	1.419			-0.192	-0.242	1.410			0.071	0.009	1.531			0.209	-0.062	1.404
-0.067	-0.264	1.558			-0.050	-0.207	1.599			-0.056	0.108	1.588			-0.094	0.291	1.559			-0.222	0.002	1.646			-0.275	-0.194	1.637			-0.190	-0.239	1.419			-0.192	-0.242	1.410			0.072	0.009	1.531			0.210	-0.062	1.405
-0.067	-0.264	1.558			-0.050	-0.207	1.599			-0.056	0.108	1.588			-0.094	0.291	1.559			-0.223	0.002	1.646			-0.276	-0.194	1.636			-0.190	-0.239	1.419			-0.192	-0.242	1.410			0.072	0.009	1.531			0.211	-0.062	1.406
-0.067	-0.264	1.559			-0.050	-0.207	1.599			-0.056	0.108	1.589			-0.095	0.291	1.559			-0.223	0.002	1.647			-0.276	-0.194	1.636			-0.190	-0.239	1.419			-0.192	-0.242	1.410			0.072	0.008	1.531			0.212	-0.062	1.406
-0.067	-0.264	1.559			-0.051	-0.207	1.599			-0.056	0.108	1.589			-0.095	0.291	1.559			-0.223	0.002	1.647			-0.276	-0.194	1.636			-0.190	-0.239	1.419			-0.192	-0.242	1.410			0.072	0.008	1.532			0.213	-0.061	1.407
-0.067	-0.264	1.559			-0.051	-0.207	1.599			-0.056	0.108	1.589			-0.095	0.291	1.559			-0.223	0.002	1.647			-0.277	-0.194	1.636			-0.190	-0.239	1.419			-0.192	-0.242	1.410			0.072	0.008	1.532			0.214	-0.061	1.408
-0.068	-0.264	1.559			-0.051	-0.207	1.600			-0.056	0.108	1.589			-0.095	0.291	1.559			-0.223	0.002	1.647			-0.277	-0.194	1.636			-0.190	-0.239	1.419			-0.192	-0.242	1.410			0.073	0.008	1.532			0.215	-0.061	1.408
-0.068	-0.264	1.559			-0.051	-0.206	1.600			-0.057	0.108	1.589			-0.096	0.290	1.560			-0.224	0.001	1.647			-0.277	-0.194	1.635			-0.190	-0.239	1.419			-0.192	-0.242	1.410			0.073	0.008	1.532			0.216	-0.061	1.409
-0.068	-0.264	1.559			-0.051	-0.206	1.600			-0.057	0.108	1.589			-0.096	0.290	1.560			-0.224	0.001	1.647			-0.277	-0.194	1.635			-0.190	-0.239	1.419			-0.192	-0.242	1.410			0.073	0.008	1.532			0.217	-0.060	1.409
-0.068	-0.264	1.559			-0.051	-0.206	1.600			-0.057	0.108	1.589			-0.096	0.290	1.560			-0.224	0.001	1.647			-0.278	-0.194	1.635			-0.190	-0.239	1.419			-0.192	-0.242	1.410			0.073	0.007	1.533			0.218	-0.060	1.410
-0.068	-0.264	1.559			-0.051	-0.206	1.600			-0.057	0.107	1.589			-0.096	0.290	1.560			-0.224	0.001	1.647			-0.278	-0.194	1.634			-0.190	-0.239	1.419			-0.192	-0.242	1.410			0.073	0.007	1.533			0.219	-0.060	1.411
-0.068	-0.264	1.559			-0.052	-0.206	1.600			-0.057	0.107	1.589			-0.096	0.290	1.560			-0.224	0.001	1.647			-0.278	-0.194	1.634			-0.190	-0.239	1.419			-0.192	-0.242	1.410			0.073	0.007	1.533			0.219	-0.060	1.411
-0.068	-0.264	1.559			-0.052	-0.206	1.600			-0.057	0.107	1.589			-0.097	0.290	1.560			-0.225	0.001	1.647			-0.278	-0.195	1.634			-0.190	-0.239	1.418			-0.192	-0.242	1.410			0.074	0.007	1.533			0.220	-0.060	1.412
-0.068	-0.263	1.559			-0.052	-0.206	1.600			-0.058	0.107	1.589			-0.097	0.290	1.560			-0.225	0.001	1.647			-0.279	-0.195	1.634			-0.190	-0.239	1.418			-0.192	-0.241	1.410			0.074	0.007	1.534			0.221	-0.059	1.413
-0.068	-0.263	1.559			-0.052	-0.206	1.600			-0.058	0.107	1.589			-0.097	0.290	1.560			-0.225	0.001	1.647			-0.279	-0.195	1.634			-0.189	-0.239	1.418			-0.192	-0.241	1.410			0.074	0.007	1.534			0.222	-0.059	1.413
-0.068	-0.263	1.559			-0.052	-0.206	1.600			-0.058	0.107	1.589			-0.097	0.290	1.560			-0.225	0.001	1.646			-0.279	-0.195	1.634			-0.189	-0.239	1.418			-0.192	-0.241	1.410			0.074	0.006	1.534			0.223	-0.059	1.414
-0.068	-0.263	1.560			-0.052	-0.206	1.600			-0.058	0.107	1.589			-0.097	0.290	1.560			-0.225	0.001	1.646			-0.279	-0.195	1.633			-0.189	-0.239	1.418			-0.192	-0.241	1.410			0.074	0.006	1.534			0.224	-0.059	1.415
-0.069	-0.263	1.560			-0.052	-0.206	1.600			-0.058	0.107	1.589			-0.098	0.290	1.560			-0.226	0.001	1.646			-0.279	-0.195	1.633			-0.189	-0.238	1.418			-0.192	-0.241	1.410			0.074	0.006	1.535			0.225	-0.059	1.415
-0.069	-0.263	1.560			-0.053	-0.206	1.601			-0.058	0.107	1.589			-0.098	0.290	1.560			-0.226	0.001	1.646			-0.279	-0.195	1.633			-0.189	-0.238	1.418			-0.192	-0.241	1.410			0.075	0.006	1.535			0.226	-0.059	1.416
-0.069	-0.263	1.560			-0.053	-0.206	1.601			-0.058	0.107	1.589			-0.098	0.290	1.561			-0.226	0.001	1.646			-0.279	-0.195	1.633			-0.189	-0.238	1.418			-0.192	-0.241	1.410			0.075	0.006	1.535			0.227	-0.058	1.417
-0.069	-0.263	1.560			-0.053	-0.206	1.601			-0.058	0.107	1.590			-0.098	0.290	1.561			-0.226	0.001	1.646			-0.280	-0.195	1.633			-0.189	-0.238	1.418			-0.192	-0.241	1.410			0.075	0.006	1.535			0.228	-0.058	1.418
-0.069	-0.263	1.560			-0.053	-0.206	1.601			-0.059	0.107	1.590			-0.098	0.290	1.561			-0.226	0.001	1.646			-0.280	-0.195	1.633			-0.189	-0.238	1.418			-0.192	-0.241	1.410			0.075	0.006	1.536			0.229	-0.058	1.419
-0.069	-0.263	1.560			-0.053	-0.206	1.601			-0.059	0.107	1.590			-0.098	0.290	1.561			-0.226	0.001	1.646			-0.280	-0.195	1.633			-0.189	-0.238	1.417			-0.192	-0.241	1.410			0.075	0.006	1.536			0.230	-0.058	1.420
-0.069	-0.263	1.560			-0.053	-0.206	1.601			-0.059	0.107	1.590			-0.099	0.290	1.561			-0.226	0.001	1.646			-0.280	-0.195	1.633			-0.189	-0.238	1.417			-0.192	-0.241	1.410			0.075	0.006	1.536			0.231	-0.058	1.420
-0.069	-0.263	1.560			-0.053	-0.206	1.601			-0.059	0.107	1.590			-0.099	0.290	1.561			-0.227	0.001	1.646			-0.280	-0.195	1.633			-0.189	-0.238	1.417			-0.192	-0.241	1.410			0.075	0.005	1.537			0.231	-0.058	1.421
-0.069	-0.263	1.560			-0.054	-0.206	1.601			-0.059	0.107	1.590			-0.099	0.290	1.561			-0.227	0.001	1.646			-0.280	-0.195	1.633			-0.189	-0.238	1.417			-0.192	-0.241	1.410			0.076	0.005	1.537			0.232	-0.058	1.422
-0.069	-0.263	1.560			-0.054	-0.206	1.601			-0.059	0.107	1.590			-0.099	0.290	1.561			-0.227	0.001	1.646			-0.280	-0.195	1.633			-0.189	-0.238	1.417			-0.192	-0.241	1.410			0.076	0.005	1.537			0.233	-0.058	1.423
-0.069	-0.263	1.560			-0.054	-0.206	1.601			-0.059	0.107	1.590			-0.099	0.290	1.561			-0.227	0.001	1.647			-0.280	-0.195	1.633			-0.189	-0.238	1.417			-0.192	-0.241	1.410			0.076	0.005	1.537			0.234	-0.058	1.424
-0.070	-0.263	1.560			-0.054	-0.206	1.601			-0.059	0.107	1.590			-0.099	0.290	1.561			-0.227	0.001	1.647			-0.280	-0.195	1.633			-0.189	-0.238	1.417			-0.192	-0.240	1.410			0.076	0.005	1.538			0.235	-0.058	1.424
-0.070	-0.263	1.561			-0.054	-0.205	1.602			-0.059	0.107	1.590			-0.100	0.290	1.561			-0.227	0.001	1.647			-0.280	-0.195	1.633			-0.189	-0.238	1.417			-0.192	-0.240	1.410			0.076	0.005	1.538			0.235	-0.058	1.425
-0.070	-0.263	1.561			-0.054	-0.205	1.602			-0.060	0.107	1.590			-0.100	0.290	1.561			-0.227	0.001	1.647			-0.277	-0.192	1.636			-0.189	-0.238	1.417			-0.192	-0.240	1.410			0.076	0.005	1.538			0.236	-0.058	1.426
-0.070	-0.263	1.561			-0.054	-0.205	1.602			-0.060	0.107	1.591			-0.100	0.290	1.561			-0.227	0.001	1.647			-0.277	-0.192	1.636			-0.189	-0.238	1.417			-0.192	-0.240	1.410			0.076	0.005	1.538			0.237	-0.058	1.427
-0.070	-0.262	1.561			-0.054	-0.205	1.602			-0.060	0.107	1.591			-0.100	0.290	1.562			-0.228	0.000	1.647			-0.277	-0.192	1.637			-0.189	-0.238	1.417			-0.192	-0.240	1.410			0.076	0.005	1.539			0.237	-0.058	1.427
-0.070	-0.262	1.561			-0.055	-0.205	1.602			-0.060	0.107	1.591			-0.100	0.289	1.562			-0.228	0.000	1.647			-0.277	-0.192	1.637			-0.189	-0.238	1.417			-0.192	-0.240	1.410			0.077	0.005	1.539			0.238	-0.058	1.428
-0.070	-0.262	1.561			-0.055	-0.205	1.602			-0.060	0.107	1.591			-0.100	0.289	1.562			-0.228	0.000	1.647			-0.277	-0.192	1.637			-0.189	-0.237	1.417			-0.192	-0.240	1.410			0.077	0.005	1.539			0.238	-0.058	1.429
-0.070	-0.262	1.561			-0.055	-0.205	1.602			-0.060	0.107	1.591			-0.100	0.289	1.562			-0.228	0.000	1.647			-0.277	-0.192	1.637			-0.189	-0.237	1.417			-0.192	-0.240	1.410			0.077	0.004	1.540			0.239	-0.058	1.429
-0.070	-0.262	1.561			-0.055	-0.205	1.602			-0.060	0.107	1.591			-0.101	0.289	1.562			-0.228	0.000	1.647			-0.277	-0.192	1.637			-0.189	-0.237	1.417			-0.192	-0.240	1.410			0.077	0.004	1.540			0.239	-0.058	1.430
-0.070	-0.262	1.561			-0.055	-0.205	1.603			-0.060	0.107	1.591			-0.101	0.289	1.562			-0.228	0.000	1.647			-0.277	-0.192	1.637			-0.189	-0.237	1.417			-0.192	-0.240	1.410			0.077	0.004	1.540			0.240	-0.058	1.430
-0.070	-0.262	1.561			-0.055	-0.205	1.603			-0.060	0.107	1.591			-0.101	0.289	1.562			-0.228	0.000	1.647			-0.277	-0.192	1.637			-0.189	-0.237	1.417			-0.192	-0.240	1.410			0.077	0.004	1.540			0.241	-0.058	1.430
-0.071	-0.262	1.562			-0.055	-0.205	1.603			-0.061	0.107	1.591			-0.101	0.289	1.562			-0.228	0.000	1.647			-0.277	-0.192	1.637			-0.189	-0.237	1.417			-0.192	-0.240	1.410			0.077	0.004	1.541			0.242	-0.059	1.430
-0.071	-0.262	1.562			-0.055	-0.205	1.603			-0.061	0.107	1.592			-0.101	0.289	1.562			-0.228	0.000	1.647			-0.277	-0.192	1.637			-0.189	-0.237	1.417			-0.192	-0.240	1.410			0.077	0.004	1.541			0.242	-0.059	1.431
-0.071	-0.262	1.562			-0.056	-0.205	1.603			-0.061	0.106	1.592			-0.101	0.289	1.562			-0.229	0.000	1.647			-0.277	-0.192	1.637			-0.189	-0.237	1.417			-0.192	-0.240	1.410			0.077	0.004	1.541			0.243	-0.059	1.431
-0.071	-0.262	1.562			-0.056	-0.205	1.603			-0.061	0.106	1.592			-0.101	0.289	1.562			-0.229	0.000	1.647			-0.277	-0.192	1.637			-0.189	-0.237	1.417			-0.192	-0.239	1.410			0.077	0.004	1.541			0.243	-0.059	1.431
-0.071	-0.262	1.562			-0.056	-0.205	1.603			-0.061	0.106	1.592			-0.101	0.289	1.562			-0.229	0.000	1.647			-0.277	-0.192	1.637			-0.189	-0.237	1.417			-0.192	-0.239	1.410			0.077	0.004	1.541			0.244	-0.059	1.432
-0.071	-0.262	1.562			-0.056	-0.205	1.603			-0.061	0.106	1.592			-0.101	0.289	1.562			-0.229	0.000	1.647			-0.277	-0.192	1.637			-0.189	-0.237	1.417			-0.192	-0.239	1.410			0.078	0.004	1.542			0.244	-0.059	1.432
-0.071	-0.262	1.562			-0.056	-0.205	1.604			-0.061	0.106	1.592			-0.102	0.289	1.562			-0.229	0.000	1.647			-0.278	-0.192	1.637			-0.189	-0.237	1.417			-0.192	-0.239	1.410			0.078	0.004	1.542			0.244	-0.059	1.433
-0.071	-0.262	1.562			-0.056	-0.205	1.604			-0.061	0.106	1.592			-0.102	0.289	1.563			-0.229	0.000	1.647			-0.278	-0.192	1.637			-0.189	-0.237	1.417			-0.192	-0.239	1.410			0.078	0.004	1.542			0.245	-0.060	1.432
-0.071	-0.262	1.562			-0.056	-0.205	1.604			-0.061	0.106	1.592			-0.102	0.289	1.563			-0.229	0.000	1.647			-0.278	-0.192	1.637			-0.189	-0.237	1.417			-0.191	-0.239	1.410			0.078	0.004	1.542			0.246	-0.060	1.432
-0.071	-0.262	1.562			-0.056	-0.205	1.604			-0.061	0.106	1.592			-0.102	0.289	1.563			-0.229	0.000	1.647			-0.278	-0.192	1.636			-0.189	-0.237	1.417			-0.191	-0.239	1.410			0.078	0.004	1.542			0.247	-0.061	1.431
-0.071	-0.262	1.562			-0.056	-0.205	1.604			-0.061	0.106	1.592			-0.102	0.289	1.563			-0.229	0.000	1.647			-0.278	-0.192	1.636			-0.189	-0.237	1.417			-0.191	-0.239	1.410			0.078	0.004	1.542			0.248	-0.061	1.431
-0.071	-0.262	1.563			-0.056	-0.205	1.604			-0.061	0.106	1.592			-0.102	0.289	1.563			-0.229	0.000	1.647			-0.278	-0.192	1.636			-0.189	-0.237	1.417			-0.191	-0.239	1.410			0.078	0.004	1.543			0.250	-0.062	1.430
-0.071	-0.262	1.563			-0.056	-0.205	1.604			-0.061	0.106	1.592			-0.102	0.289	1.563			-0.229	0.000	1.647			-0.278	-0.192	1.636			-0.189	-0.237	1.417			-0.191	-0.239	1.410			0.078	0.004	1.543			0.251	-0.062	1.429
-0.071	-0.262	1.563			-0.057	-0.205	1.604			-0.061	0.106	1.592			-0.102	0.289	1.563			-0.229	-0.000	1.647			-0.279	-0.192	1.636			-0.189	-0.237	1.417			-0.191	-0.239	1.411			0.078	0.004	1.543			0.252	-0.063	1.428
-0.071	-0.262	1.563			-0.057	-0.205	1.604			-0.061	0.106	1.593			-0.102	0.289	1.563			-0.229	-0.000	1.647			-0.279	-0.192	1.636			-0.189	-0.237	1.417			-0.191	-0.239	1.411			0.078	0.004	1.543			0.253	-0.063	1.427
-0.071	-0.262	1.563			-0.057	-0.205	1.604			-0.062	0.106	1.593			-0.102	0.289	1.563			-0.229	-0.000	1.647			-0.279	-0.192	1.635			-0.189	-0.237	1.417			-0.191	-0.239	1.411			0.078	0.004	1.543			0.254	-0.064	1.426
-0.072	-0.262	1.563			-0.057	-0.205	1.604			-0.062	0.106	1.593			-0.102	0.289	1.563			-0.229	-0.000	1.647			-0.279	-0.192	1.635			-0.189	-0.237	1.417			-0.191	-0.239	1.411			0.078	0.004	1.543			0.255	-0.064	1.425
-0.072	-0.262	1.563			-0.057	-0.205	1.604			-0.062	0.106	1.593			-0.103	0.289	1.563			-0.229	-0.000	1.647			-0.279	-0.193	1.635			-0.189	-0.237	1.417			-0.191	-0.239	1.411			0.078	0.004	1.543			0.256	-0.065	1.424
-0.072	-0.262	1.563			-0.057	-0.205	1.604			-0.062	0.106	1.593			-0.103	0.289	1.563			-0.230	-0.000	1.647			-0.280	-0.193	1.635			-0.189	-0.237	1.417			-0.191	-0.239	1.411			0.078	0.004	1.543			0.257	-0.065	1.424
-0.072	-0.262	1.563			-0.057	-0.205	1.604			-0.062	0.106	1.593			-0.103	0.289	1.563			-0.230	-0.000	1.647			-0.280	-0.193	1.635			-0.189	-0.237	1.417			-0.191	-0.239	1.411			0.078	0.004	1.543			0.257	-0.066	1.423
-0.072	-0.262	1.563			-0.057	-0.205	1.604			-0.062	0.106	1.593			-0.103	0.289	1.563			-0.230	-0.000	1.647			-0.280	-0.193	1.634			-0.189	-0.237	1.417			-0.191	-0.239	1.411			0.078	0.004	1.544			0.258	-0.066	1.423
-0.072	-0.262	1.563			-0.057	-0.205	1.604			-0.062	0.106	1.593			-0.103	0.289	1.563			-0.230	-0.000	1.647			-0.280	-0.193	1.634			-0.189	-0.237	1.417			-0.191	-0.239	1.411			0.078	0.003	1.544			0.259	-0.066	1.422
-0.072	-0.262	1.563			-0.057	-0.205	1.604			-0.062	0.106	1.593			-0.103	0.289	1.563			-0.230	-0.000	1.647			-0.280	-0.193	1.634			-0.189	-0.237	1.417			-0.191	-0.239	1.411			0.078	0.003	1.544			0.260	-0.067	1.422
-0.072	-0.262	1.563			-0.057	-0.205	1.604			-0.062	0.106	1.593			-0.103	0.289	1.563			-0.230	-0.000	1.647			-0.281	-0.193	1.634			-0.189	-0.237	1.417			-0.191	-0.239	1.411			0.078	0.003	1.544			0.261	-0.067	1.421
-0.072	-0.262	1.563			-0.057	-0.205	1.604			-0.062	0.106	1.593			-0.103	0.288	1.562			-0.230	-0.000	1.647			-0.281	-0.193	1.634			-0.189	-0.237	1.417			-0.191	-0.239	1.411			0.078	0.003	1.544			0.262	-0.068	1.421
-0.072	-0.262	1.563			-0.057	-0.205	1.604			-0.062	0.106	1.593			-0.103	0.288	1.562			-0.230	-0.000	1.647			-0.281	-0.193	1.634			-0.189	-0.237	1.417			-0.191	-0.239	1.411			0.078	0.003	1.544			0.263	-0.068	1.421
-0.072	-0.262	1.563			-0.057	-0.205	1.604			-0.062	0.106	1.593			-0.103	0.288	1.562			-0.230	-0.000	1.647			-0.281	-0.193	1.634			-0.189	-0.237	1.417			-0.191	-0.239	1.411			0.078	0.003	1.544			0.263	-0.069	1.421
-0.072	-0.261	1.563			-0.057	-0.205	1.604			-0.062	0.106	1.593			-0.103	0.288	1.562			-0.230	-0.000	1.647			-0.281	-0.193	1.633			-0.189	-0.237	1.417			-0.191	-0.239	1.411			0.078	0.003	1.544			0.264	-0.069	1.421
-0.072	-0.261	1.563			-0.058	-0.205	1.604			-0.062	0.106	1.593			-0.104	0.288	1.562			-0.230	-0.000	1.647			-0.282	-0.193	1.633			-0.189	-0.237	1.417			-0.191	-0.239	1.411			0.078	0.003	1.544			0.265	-0.070	1.421
-0.072	-0.261	1.563			-0.058	-0.205	1.604			-0.062	0.106	1.592			-0.104	0.288	1.562			-0.230	-0.000	1.647			-0.282	-0.193	1.633			-0.189	-0.237	1.417			-0.191	-0.239	1.411			0.078	0.003	1.544			0.266	-0.070	1.421
-0.072	-0.261	1.563			-0.058	-0.205	1.604			-0.062	0.106	1.592			-0.104	0.288	1.562			-0.230	-0.000	1.647			-0.282	-0.193	1.633			-0.189	-0.237	1.417			-0.191	-0.239	1.411			0.078	0.003	1.544			0.266	-0.070	1.421
-0.072	-0.261	1.563			-0.058	-0.205	1.604			-0.062	0.106	1.592			-0.104	0.288	1.562			-0.231	-0.000	1.646			-0.282	-0.193	1.633			-0.189	-0.237	1.417			-0.191	-0.239	1.411			0.078	0.003	1.544			0.267	-0.071	1.421
-0.072	-0.261	1.563			-0.058	-0.205	1.604			-0.062	0.106	1.592			-0.104	0.288	1.562			-0.231	-0.000	1.646			-0.283	-0.193	1.633			-0.189	-0.237	1.417			-0.191	-0.239	1.411			0.078	0.003	1.544			0.266	-0.072	1.428
-0.072	-0.261	1.563			-0.058	-0.205	1.604			-0.062	0.105	1.592			-0.104	0.288	1.562			-0.231	-0.000	1.646			-0.283	-0.193	1.633			-0.189	-0.236	1.417			-0.191	-0.239	1.411			0.078	0.003	1.544			0.265	-0.073	1.433
-0.072	-0.261	1.563			-0.058	-0.205	1.604			-0.063	0.105	1.592			-0.104	0.288	1.562			-0.231	-0.000	1.646			-0.283	-0.193	1.633			-0.189	-0.236	1.417			-0.191	-0.239	1.411			0.078	0.003	1.544			0.266	-0.073	1.435
-0.072	-0.261	1.563			-0.058	-0.205	1.604			-0.063	0.105	1.592			-0.104	0.288	1.562			-0.231	-0.001	1.646			-0.283	-0.194	1.632			-0.189	-0.236	1.417			-0.191	-0.239	1.411			0.078	0.003	1.544			0.266	-0.074	1.436
-0.072	-0.261	1.563			-0.058	-0.205	1.604			-0.063	0.105	1.592			-0.104	0.288	1.562			-0.231	-0.001	1.646			-0.283	-0.194	1.632			-0.189	-0.236	1.417			-0.191	-0.239	1.411			0.078	0.003	1.544			0.267	-0.074	1.437
-0.072	-0.261	1.563			-0.058	-0.205	1.604			-0.063	0.105	1.592			-0.104	0.288	1.562			-0.231	-0.001	1.646			-0.283	-0.194	1.632			-0.189	-0.236	1.417			-0.191	-0.239	1.411			0.078	0.003	1.544			0.268	-0.074	1.438
-0.072	-0.261	1.563			-0.058	-0.205	1.604			-0.063	0.105	1.592			-0.104	0.288	1.561			-0.231	-0.001	1.646			-0.283	-0.194	1.632			-0.189	-0.236	1.417			-0.191	-0.239	1.411			0.079	0.003	1.544			0.268	-0.075	1.439
-0.072	-0.261	1.563			-0.058	-0.205	1.604			-0.063	0.105	1.592			-0.104	0.288	1.561			-0.231	-0.001	1.645			-0.284	-0.194	1.632			-0.189	-0.236	1.417			-0.191	-0.239	1.411			0.079	0.003	1.544			0.267	-0.075	1.443
-0.072	-0.261	1.563			-0.058	-0.205	1.604			-0.063	0.105	1.592			-0.104	0.288	1.561			-0.231	-0.001	1.645			-0.284	-0.193	1.632			-0.189	-0.236	1.417			-0.191	-0.239	1.411			0.079	0.003	1.545			0.268	-0.075	1.444
-0.072	-0.261	1.563			-0.058	-0.205	1.604			-0.063	0.105	1.592			-0.104	0.288	1.561			-0.231	-0.001	1.645			-0.284	-0.193	1.632			-0.189	-0.236	1.417			-0.191	-0.239	1.411			0.079	0.003	1.545			0.268	-0.076	1.445
-0.072	-0.261	1.563			-0.059	-0.205	1.604			-0.063	0.105	1.592			-0.104	0.288	1.561			-0.231	-0.001	1.645			-0.284	-0.193	1.632			-0.189	-0.236	1.417			-0.191	-0.239	1.411			0.079	0.003	1.545			0.268	-0.076	1.448
-0.072	-0.261	1.563			-0.059	-0.205	1.604			-0.063	0.105	1.592			-0.104	0.288	1.561			-0.231	-0.001	1.645			-0.284	-0.193	1.632			-0.189	-0.236	1.417			-0.191	-0.239	1.411			0.079	0.003	1.545			0.268	-0.076	1.450
-0.072	-0.261	1.563			-0.059	-0.205	1.604			-0.063	0.105	1.592			-0.104	0.288	1.561			-0.231	-0.001	1.645			-0.284	-0.193	1.632			-0.189	-0.236	1.417			-0.191	-0.239	1.411			0.079	0.003	1.545			0.268	-0.077	1.451
-0.072	-0.261	1.563			-0.059	-0.205	1.604			-0.063	0.105	1.592			-0.103	0.288	1.561			-0.231	-0.001	1.645			-0.284	-0.193	1.632			-0.189	-0.236	1.417			-0.191	-0.239	1.411			0.079	0.003	1.545			0.269	-0.077	1.452
-0.072	-0.261	1.563			-0.059	-0.205	1.604			-0.063	0.105	1.592			-0.103	0.288	1.561			-0.231	-0.001	1.644			-0.284	-0.193	1.632			-0.189	-0.236	1.417			-0.191	-0.239	1.411			0.079	0.003	1.545			0.269	-0.077	1.453
-0.072	-0.261	1.563			-0.059	-0.205	1.604			-0.063	0.105	1.592			-0.103	0.288	1.561			-0.231	-0.001	1.644			-0.284	-0.193	1.632			-0.189	-0.236	1.417			-0.191	-0.239	1.411			0.079	0.003	1.545			0.269	-0.078	1.454
-0.072	-0.261	1.563			-0.059	-0.205	1.604			-0.063	0.105	1.592			-0.103	0.288	1.561			-0.231	-0.001	1.644			-0.284	-0.193	1.632			-0.189	-0.236	1.417			-0.191	-0.239	1.411			0.079	0.003	1.545			0.270	-0.078	1.455
-0.072	-0.261	1.563			-0.059	-0.204	1.604			-0.063	0.105	1.592			-0.102	0.289	1.561			-0.231	-0.001	1.644			-0.284	-0.193	1.632			-0.189	-0.235	1.417			-0.191	-0.239	1.411			0.079	0.003	1.546			0.270	-0.078	1.456
-0.072	-0.261	1.563			-0.059	-0.204	1.604			-0.063	0.105	1.592			-0.102	0.289	1.561			-0.231	-0.001	1.644			-0.284	-0.192	1.633			-0.189	-0.235	1.417			-0.191	-0.239	1.411			0.079	0.003	1.546			0.270	-0.078	1.458
-0.072	-0.261	1.563			-0.059	-0.204	1.604			-0.063	0.105	1.592			-0.102	0.289	1.561			-0.231	-0.001	1.644			-0.284	-0.192	1.633			-0.189	-0.235	1.418			-0.191	-0.239	1.411			0.079	0.003	1.546			0.270	-0.079	1.459
-0.072	-0.261	1.563			-0.059	-0.204	1.604			-0.063	0.105	1.592			-0.101	0.289	1.561			-0.231	-0.001	1.644			-0.284	-0.192	1.633			-0.189	-0.235	1.418			-0.191	-0.239	1.411			0.079	0.003	1.546			0.271	-0.079	1.460
-0.072	-0.261	1.563			-0.059	-0.204	1.604			-0.063	0.105	1.592			-0.101	0.289	1.561			-0.231	-0.000	1.644			-0.284	-0.191	1.633			-0.189	-0.235	1.418			-0.191	-0.239	1.411			0.079	0.003	1.547			0.271	-0.079	1.462
-0.072	-0.261	1.563			-0.059	-0.204	1.604			-0.063	0.105	1.592			-0.101	0.289	1.561			-0.231	-0.000	1.644			-0.284	-0.191	1.633			-0.189	-0.235	1.418			-0.191	-0.239	1.411			0.080	0.003	1.547			0.271	-0.079	1.463
-0.072	-0.261	1.563			-0.059	-0.204	1.604			-0.063	0.105	1.592			-0.100	0.289	1.561			-0.231	-0.000	1.643			-0.284	-0.191	1.634			-0.189	-0.235	1.418			-0.191	-0.239	1.411			0.080	0.003	1.547			0.271	-0.079	1.464
-0.072	-0.261	1.563			-0.059	-0.204	1.604			-0.063	0.105	1.592			-0.100	0.289	1.561			-0.231	-0.000	1.643			-0.284	-0.191	1.634			-0.189	-0.235	1.418			-0.191	-0.239	1.411			0.080	0.003	1.548			0.272	-0.080	1.465
-0.072	-0.261	1.564			-0.059	-0.204	1.604			-0.063	0.105	1.592			-0.099	0.290	1.562			-0.231	-0.000	1.643			-0.284	-0.190	1.634			-0.189	-0.235	1.418			-0.191	-0.239	1.411			0.080	0.003	1.548			0.272	-0.080	1.466
-0.072	-0.261	1.564			-0.059	-0.204	1.604			-0.063	0.105	1.592			-0.099	0.290	1.562			-0.231	-0.000	1.643			-0.284	-0.190	1.634			-0.189	-0.235	1.418			-0.191	-0.239	1.411			0.080	0.003	1.548			0.272	-0.080	1.467
-0.072	-0.261	1.564			-0.059	-0.204	1.604			-0.063	0.105	1.592			-0.099	0.290	1.562			-0.231	-0.000	1.643			-0.284	-0.190	1.635			-0.189	-0.235	1.418			-0.191	-0.239	1.411			0.080	0.003	1.549			0.272	-0.080	1.468
-0.072	-0.261	1.564			-0.059	-0.204	1.604			-0.063	0.105	1.592			-0.098	0.290	1.562			-0.231	-0.000	1.643			-0.284	-0.190	1.635			-0.189	-0.235	1.418			-0.191	-0.239	1.411			0.080	0.003	1.549			0.272	-0.080	1.468
-0.072	-0.261	1.564			-0.059	-0.204	1.604			-0.063	0.105	1.592			-0.098	0.290	1.562			-0.231	-0.000	1.643			-0.284	-0.189	1.635			-0.189	-0.235	1.419			-0.191	-0.239	1.411			0.081	0.003	1.550			0.272	-0.081	1.469
-0.072	-0.261	1.564			-0.059	-0.204	1.604			-0.063	0.105	1.592			-0.098	0.290	1.562			-0.231	-0.000	1.643			-0.284	-0.189	1.635			-0.189	-0.235	1.419			-0.191	-0.239	1.411			0.081	0.003	1.550			0.273	-0.081	1.470
-0.072	-0.261	1.564			-0.059	-0.204	1.604			-0.063	0.105	1.592			-0.097	0.290	1.562			-0.231	-0.000	1.643			-0.284	-0.189	1.635			-0.189	-0.235	1.419			-0.191	-0.239	1.411			0.081	0.003	1.550			0.273	-0.081	1.470
-0.072	-0.261	1.564			-0.059	-0.204	1.604			-0.063	0.105	1.592			-0.097	0.290	1.562			-0.231	-0.000	1.643			-0.283	-0.189	1.636			-0.189	-0.234	1.419			-0.191	-0.239	1.412			0.081	0.003	1.550			0.273	-0.081	1.471
-0.072	-0.261	1.564			-0.059	-0.204	1.604			-0.063	0.105	1.592			-0.097	0.291	1.562			-0.231	0.000	1.643			-0.283	-0.188	1.636			-0.189	-0.234	1.419			-0.191	-0.239	1.412			0.081	0.003	1.551			0.273	-0.081	1.471
-0.072	-0.261	1.564			-0.059	-0.204	1.604			-0.063	0.105	1.592			-0.096	0.291	1.562			-0.231	0.000	1.643			-0.283	-0.188	1.636			-0.189	-0.234	1.419			-0.190	-0.239	1.412			0.081	0.003	1.551			0.274	-0.082	1.472
-0.072	-0.261	1.564			-0.059	-0.204	1.604			-0.063	0.105	1.592			-0.096	0.291	1.562			-0.231	0.000	1.642			-0.283	-0.188	1.636			-0.188	-0.234	1.419			-0.190	-0.239	1.412			0.081	0.003	1.551			0.274	-0.082	1.472
-0.072	-0.261	1.565			-0.059	-0.204	1.604			-0.063	0.105	1.592			-0.096	0.291	1.562			-0.231	0.000	1.642			-0.283	-0.188	1.636			-0.188	-0.234	1.420			-0.190	-0.239	1.412			0.082	0.003	1.552			0.274	-0.082	1.473
-0.072	-0.261	1.565			-0.059	-0.204	1.604			-0.063	0.105	1.592			-0.096	0.291	1.562			-0.231	0.000	1.642			-0.283	-0.187	1.636			-0.188	-0.234	1.420			-0.190	-0.239	1.412			0.082	0.002	1.552			0.274	-0.082	1.473
-0.072	-0.261	1.565			-0.059	-0.204	1.604			-0.063	0.105	1.592			-0.095	0.291	1.562			-0.231	0.000	1.642			-0.283	-0.187	1.637			-0.188	-0.234	1.420			-0.190	-0.239	1.412			0.082	0.002	1.552			0.275	-0.083	1.473
-0.072	-0.261	1.565			-0.059	-0.204	1.604			-0.063	0.105	1.592			-0.095	0.291	1.562			-0.231	0.000	1.642			-0.283	-0.187	1.637			-0.188	-0.234	1.420			-0.190	-0.239	1.413			0.082	0.002	1.552			0.275	-0.083	1.474
-0.072	-0.261	1.565			-0.059	-0.204	1.604			-0.063	0.105	1.592			-0.095	0.291	1.562			-0.231	0.000	1.642			-0.283	-0.187	1.637			-0.188	-0.234	1.420			-0.190	-0.239	1.413			0.082	0.002	1.552			0.275	-0.083	1.474
-0.072	-0.261	1.565			-0.059	-0.204	1.604			-0.062	0.105	1.592			-0.095	0.291	1.562			-0.231	0.000	1.642			-0.283	-0.187	1.637			-0.188	-0.235	1.420			-0.190	-0.239	1.413			0.082	0.002	1.553			0.275	-0.083	1.474
-0.072	-0.261	1.565			-0.059	-0.204	1.604			-0.062	0.105	1.592			-0.094	0.291	1.562			-0.231	0.001	1.642			-0.283	-0.187	1.637			-0.188	-0.235	1.420			-0.190	-0.239	1.413			0.082	0.002	1.553			0.275	-0.083	1.474
-0.071	-0.261	1.565			-0.059	-0.204	1.604			-0.062	0.105	1.592			-0.094	0.291	1.562			-0.231	0.001	1.642			-0.283	-0.186	1.637			-0.188	-0.235	1.421			-0.189	-0.239	1.413			0.082	0.002	1.553			0.276	-0.084	1.475
-0.071	-0.261	1.565			-0.059	-0.204	1.604			-0.062	0.105	1.592			-0.094	0.291	1.562			-0.231	0.001	1.642			-0.283	-0.186	1.637			-0.188	-0.235	1.421			-0.189	-0.239	1.413			0.082	0.002	1.553			0.276	-0.084	1.475
-0.071	-0.261	1.566			-0.059	-0.204	1.604			-0.062	0.105	1.592			-0.094	0.291	1.562			-0.231	0.001	1.642			-0.283	-0.186	1.637			-0.187	-0.235	1.421			-0.189	-0.239	1.413			0.082	0.002	1.553			0.276	-0.084	1.475
-0.071	-0.261	1.566			-0.059	-0.204	1.604			-0.062	0.105	1.592			-0.093	0.291	1.562			-0.231	0.001	1.642			-0.283	-0.186	1.637			-0.187	-0.235	1.421			-0.189	-0.239	1.413			0.082	0.002	1.553			0.276	-0.084	1.475
-0.071	-0.261	1.566			-0.059	-0.204	1.604			-0.062	0.105	1.592			-0.093	0.291	1.562			-0.230	0.001	1.642			-0.283	-0.186	1.637			-0.187	-0.235	1.421			-0.189	-0.239	1.414			0.082	0.002	1.554			0.276	-0.085	1.475
-0.071	-0.261	1.566			-0.059	-0.204	1.604			-0.062	0.105	1.592			-0.093	0.291	1.562			-0.230	0.001	1.642			-0.283	-0.186	1.637			-0.187	-0.235	1.421			-0.189	-0.239	1.414			0.083	0.002	1.554			0.277	-0.085	1.475
-0.071	-0.261	1.566			-0.059	-0.204	1.604			-0.062	0.105	1.592			-0.093	0.291	1.562			-0.230	0.001	1.642			-0.283	-0.186	1.638			-0.187	-0.235	1.421			-0.189	-0.239	1.414			0.083	0.002	1.554			0.277	-0.085	1.475
-0.071	-0.260	1.566			-0.059	-0.204	1.604			-0.062	0.105	1.592			-0.093	0.291	1.561			-0.230	0.001	1.642			-0.283	-0.186	1.638			-0.187	-0.235	1.421			-0.189	-0.240	1.414			0.083	0.002	1.554			0.277	-0.086	1.475
-0.071	-0.260	1.566			-0.059	-0.204	1.604			-0.062	0.105	1.592			-0.092	0.291	1.561			-0.230	0.001	1.641			-0.283	-0.186	1.638			-0.187	-0.235	1.421			-0.189	-0.240	1.414			0.083	0.002	1.554			0.278	-0.086	1.475
-0.071	-0.260	1.566			-0.059	-0.204	1.604			-0.062	0.105	1.592			-0.092	0.291	1.561			-0.230	0.001	1.641			-0.283	-0.186	1.638			-0.187	-0.235	1.421			-0.189	-0.240	1.414			0.083	0.002	1.554			0.278	-0.087	1.475
-0.071	-0.260	1.566			-0.059	-0.204	1.604			-0.062	0.105	1.592			-0.092	0.291	1.561			-0.230	0.001	1.641			-0.283	-0.185	1.638			-0.187	-0.235	1.421			-0.189	-0.240	1.414			0.083	0.002	1.554			0.278	-0.087	1.475
-0.071	-0.260	1.566			-0.059	-0.204	1.604			-0.062	0.105	1.592			-0.092	0.291	1.561			-0.230	0.001	1.641			-0.283	-0.185	1.638			-0.187	-0.235	1.421			-0.189	-0.240	1.414			0.083	0.002	1.554			0.279	-0.088	1.475
-0.071	-0.260	1.566			-0.059	-0.204	1.604			-0.062	0.105	1.592			-0.092	0.291	1.561			-0.230	0.001	1.641			-0.283	-0.185	1.638			-0.187	-0.235	1.421			-0.189	-0.240	1.414			0.083	0.002	1.554			0.279	-0.088	1.475
-0.071	-0.260	1.566			-0.059	-0.204	1.604			-0.062	0.105	1.592			-0.091	0.291	1.560			-0.230	0.002	1.641			-0.283	-0.185	1.638			-0.187	-0.235	1.422			-0.189	-0.240	1.414			0.083	0.002	1.554			0.279	-0.089	1.475
-0.071	-0.260	1.566			-0.059	-0.204	1.604			-0.062	0.105	1.592			-0.091	0.291	1.560			-0.230	0.002	1.641			-0.283	-0.185	1.638			-0.187	-0.235	1.422			-0.189	-0.240	1.414			0.083	0.002	1.555			0.279	-0.089	1.475
-0.071	-0.260	1.566			-0.059	-0.204	1.604			-0.062	0.105	1.592			-0.091	0.291	1.560			-0.230	0.002	1.640			-0.283	-0.185	1.638			-0.186	-0.236	1.422			-0.188	-0.240	1.414			0.083	0.002	1.555			0.279	-0.090	1.476
-0.071	-0.260	1.567			-0.059	-0.204	1.604			-0.062	0.105	1.592			-0.091	0.291	1.560			-0.230	0.002	1.640			-0.283	-0.185	1.637			-0.185	-0.236	1.422			-0.188	-0.240	1.414			0.083	0.002	1.555			0.280	-0.090	1.477
-0.071	-0.260	1.567			-0.059	-0.204	1.604			-0.062	0.105	1.592			-0.091	0.291	1.559			-0.230	0.002	1.640			-0.283	-0.185	1.637			-0.185	-0.236	1.422			-0.188	-0.240	1.414			0.083	0.002	1.555			0.280	-0.091	1.478
-0.071	-0.260	1.567			-0.059	-0.204	1.604			-0.061	0.105	1.592			-0.090	0.291	1.559			-0.230	0.002	1.640			-0.283	-0.185	1.637			-0.184	-0.236	1.422			-0.188	-0.240	1.414			0.083	0.002	1.555			0.280	-0.091	1.479
-0.071	-0.260	1.567			-0.059	-0.204	1.604			-0.061	0.105	1.592			-0.090	0.291	1.559			-0.230	0.002	1.639			-0.283	-0.185	1.637			-0.184	-0.237	1.422			-0.188	-0.240	1.414			0.083	0.002	1.555			0.279	-0.092	1.480
-0.071	-0.260	1.567			-0.059	-0.204	1.604			-0.061	0.105	1.592			-0.090	0.291	1.559			-0.230	0.002	1.639			-0.283	-0.185	1.637			-0.183	-0.237	1.422			-0.187	-0.240	1.414			0.083	0.002	1.555			0.279	-0.092	1.481
-0.070	-0.260	1.567			-0.059	-0.204	1.604			-0.061	0.105	1.592			-0.090	0.291	1.558			-0.230	0.002	1.639			-0.284	-0.185	1.636			-0.183	-0.237	1.422			-0.187	-0.240	1.414			0.083	0.002	1.555			0.279	-0.092	1.482
-0.070	-0.260	1.567			-0.059	-0.203	1.604			-0.061	0.105	1.592			-0.090	0.291	1.558			-0.230	0.002	1.638			-0.284	-0.185	1.636			-0.182	-0.237	1.422			-0.186	-0.241	1.414			0.083	0.002	1.555			0.279	-0.093	1.484
-0.070	-0.260	1.567			-0.059	-0.203	1.604			-0.061	0.105	1.592			-0.090	0.291	1.558			-0.230	0.002	1.638			-0.284	-0.185	1.635			-0.182	-0.237	1.422			-0.186	-0.241	1.414			0.083	0.002	1.555			0.279	-0.093	1.485
-0.070	-0.260	1.567			-0.059	-0.203	1.604			-0.061	0.105	1.591			-0.089	0.291	1.558			-0.230	0.002	1.637			-0.285	-0.185	1.635			-0.181	-0.238	1.422			-0.185	-0.241	1.414			0.083	0.002	1.556			0.279	-0.093	1.487
-0.070	-0.260	1.567			-0.059	-0.203	1.604			-0.061	0.105	1.591			-0.089	0.291	1.557			-0.230	0.003	1.637			-0.285	-0.185	1.634			-0.180	-0.238	1.422			-0.185	-0.241	1.414			0.083	0.002	1.556			0.279	-0.094	1.488
-0.070	-0.260	1.567			-0.059	-0.203	1.604			-0.061	0.105	1.591			-0.089	0.291	1.557			-0.230	0.003	1.637			-0.285	-0.185	1.634			-0.180	-0.238	1.422			-0.184	-0.241	1.413			0.084	0.002	1.556			0.279	-0.094	1.489
-0.070	-0.260	1.567			-0.059	-0.203	1.604			-0.061	0.105	1.591			-0.089	0.291	1.557			-0.230	0.003	1.636			-0.285	-0.185	1.633			-0.179	-0.238	1.421			-0.183	-0.242	1.413			0.084	0.002	1.556			0.279	-0.094	1.491
-0.070	-0.260	1.567			-0.059	-0.203	1.604			-0.061	0.105	1.591			-0.089	0.290	1.557			-0.230	0.003	1.636			-0.286	-0.185	1.633			-0.179	-0.238	1.421			-0.183	-0.242	1.413			0.084	0.002	1.556			0.279	-0.095	1.492
-0.070	-0.260	1.567			-0.059	-0.203	1.604			-0.061	0.105	1.591			-0.089	0.290	1.557			-0.230	0.003	1.636			-0.286	-0.185	1.632			-0.178	-0.239	1.421			-0.182	-0.242	1.413			0.084	0.002	1.557			0.279	-0.095	1.493
-0.070	-0.260	1.567			-0.059	-0.203	1.604			-0.061	0.105	1.591			-0.089	0.290	1.557			-0.230	0.003	1.636			-0.286	-0.185	1.632			-0.178	-0.239	1.421			-0.182	-0.242	1.413			0.084	0.002	1.557			0.279	-0.095	1.494
-0.070	-0.260	1.567			-0.059	-0.203	1.604			-0.061	0.105	1.591			-0.089	0.290	1.557			-0.230	0.003	1.635			-0.286	-0.185	1.631			-0.178	-0.239	1.421			-0.181	-0.242	1.412			0.084	0.002	1.557			0.279	-0.095	1.495
-0.070	-0.260	1.567			-0.059	-0.203	1.604			-0.061	0.105	1.591			-0.089	0.290	1.556			-0.230	0.003	1.635			-0.287	-0.185	1.631			-0.177	-0.239	1.421			-0.181	-0.242	1.412			0.084	0.002	1.557			0.279	-0.095	1.495
-0.070	-0.260	1.567			-0.059	-0.203	1.604			-0.061	0.105	1.591			-0.088	0.290	1.556			-0.230	0.003	1.635			-0.287	-0.185	1.631			-0.177	-0.239	1.421			-0.181	-0.242	1.412			0.084	0.002	1.558			0.279	-0.096	1.496
-0.070	-0.260	1.567			-0.059	-0.203	1.604			-0.061	0.105	1.591			-0.088	0.290	1.556			-0.230	0.003	1.635			-0.287	-0.185	1.631			-0.177	-0.239	1.421			-0.181	-0.242	1.412			0.084	0.002	1.558			0.279	-0.096	1.497
-0.070	-0.260	1.567			-0.059	-0.203	1.604			-0.061	0.105	1.591			-0.088	0.290	1.556			-0.230	0.003	1.635			-0.287	-0.185	1.631			-0.177	-0.239	1.421			-0.181	-0.242	1.412			0.084	0.002	1.558			0.279	-0.096	1.497
-0.070	-0.260	1.567			-0.059	-0.203	1.604			-0.061	0.105	1.591			-0.088	0.290	1.556			-0.231	0.003	1.635			-0.288	-0.185	1.631			-0.177	-0.239	1.421			-0.181	-0.243	1.412			0.084	0.002	1.558			0.279	-0.096	1.498
-0.070	-0.260	1.567			-0.059	-0.203	1.604			-0.061	0.105	1.591			-0.089	0.290	1.556			-0.231	0.003	1.635			-0.288	-0.186	1.631			-0.177	-0.239	1.421			-0.181	-0.243	1.412			0.084	0.002	1.559			0.279	-0.096	1.498
-0.070	-0.260	1.567			-0.059	-0.203	1.604			-0.061	0.105	1.591			-0.089	0.290	1.556			-0.231	0.003	1.635			-0.285	-0.184	1.634			-0.178	-0.239	1.422			-0.181	-0.243	1.413			0.083	0.002	1.559			0.278	-0.096	1.497
-0.070	-0.260	1.567			-0.059	-0.203	1.604			-0.061	0.105	1.591			-0.089	0.290	1.557			-0.232	0.003	1.636			-0.285	-0.184	1.635			-0.179	-0.240	1.422			-0.182	-0.243	1.413			0.083	0.002	1.559			0.278	-0.097	1.495
-0.070	-0.260	1.567			-0.060	-0.203	1.604			-0.061	0.105	1.591			-0.090	0.290	1.557			-0.232	0.003	1.636			-0.285	-0.184	1.636			-0.180	-0.240	1.423			-0.182	-0.243	1.414			0.083	0.002	1.559			0.276	-0.096	1.493
-0.070	-0.260	1.568			-0.060	-0.203	1.604			-0.062	0.105	1.592			-0.091	0.290	1.558			-0.233	0.003	1.638			-0.285	-0.184	1.638			-0.182	-0.240	1.424			-0.184	-0.243	1.415			0.083	0.002	1.559			0.273	-0.096	1.491
-0.070	-0.260	1.568			-0.060	-0.203	1.604			-0.062	0.105	1.592			-0.093	0.290	1.558			-0.234	0.003	1.639			-0.285	-0.185	1.639			-0.183	-0.240	1.425			-0.185	-0.243	1.416			0.082	0.002	1.559			0.269	-0.095	1.487
-0.071	-0.260	1.568			-0.060	-0.203	1.604			-0.062	0.105	1.592			-0.094	0.290	1.559			-0.234	0.003	1.641			-0.285	-0.185	1.641			-0.185	-0.241	1.427			-0.187	-0.244	1.418			0.082	0.002	1.559			0.264	-0.093	1.481
-0.071	-0.260	1.569			-0.060	-0.203	1.604			-0.062	0.105	1.592			-0.096	0.290	1.560			-0.235	0.003	1.643			-0.285	-0.185	1.643			-0.187	-0.242	1.428			-0.190	-0.244	1.420			0.081	0.002	1.559			0.258	-0.092	1.473
-0.072	-0.260	1.569			-0.060	-0.203	1.605			-0.063	0.105	1.593			-0.098	0.289	1.560			-0.236	0.003	1.645			-0.286	-0.185	1.645			-0.189	-0.243	1.430			-0.192	-0.244	1.422			0.079	0.002	1.559			0.252	-0.089	1.464
-0.072	-0.260	1.570			-0.061	-0.203	1.605			-0.063	0.106	1.593			-0.100	0.289	1.561			-0.237	0.003	1.648			-0.286	-0.185	1.647			-0.191	-0.244	1.431			-0.195	-0.245	1.424			0.078	0.003	1.558			0.246	-0.087	1.455
-0.073	-0.260	1.571			-0.061	-0.203	1.605			-0.064	0.106	1.594			-0.102	0.289	1.562			-0.238	0.003	1.651			-0.286	-0.186	1.649			-0.193	-0.246	1.433			-0.197	-0.245	1.426			0.076	0.003	1.558			0.239	-0.084	1.445
-0.074	-0.260	1.571			-0.062	-0.203	1.606			-0.065	0.106	1.594			-0.104	0.289	1.563			-0.239	0.003	1.653			-0.286	-0.186	1.650			-0.196	-0.246	1.434			-0.200	-0.246	1.428			0.074	0.003	1.557			0.232	-0.081	1.436
-0.074	-0.260	1.572			-0.062	-0.203	1.606			-0.066	0.107	1.595			-0.107	0.289	1.563			-0.240	0.003	1.656			-0.286	-0.186	1.652			-0.198	-0.247	1.436			-0.202	-0.246	1.430			0.072	0.004	1.556			0.222	-0.077	1.428
-0.075	-0.260	1.573			-0.063	-0.203	1.607			-0.067	0.107	1.596			-0.108	0.289	1.564			-0.241	0.003	1.659			-0.287	-0.186	1.656			-0.201	-0.248	1.438			-0.205	-0.247	1.433			0.069	0.004	1.555			0.212	-0.073	1.422
-0.076	-0.260	1.574			-0.063	-0.203	1.608			-0.068	0.107	1.597			-0.110	0.289	1.565			-0.241	0.003	1.661			-0.287	-0.187	1.660			-0.204	-0.249	1.441			-0.208	-0.247	1.435			0.067	0.004	1.554			0.202	-0.069	1.416
-0.077	-0.260	1.575			-0.064	-0.202	1.608			-0.069	0.107	1.597			-0.112	0.289	1.566			-0.242	0.003	1.664			-0.285	-0.185	1.666			-0.207	-0.250	1.444			-0.210	-0.247	1.437			0.064	0.005	1.553			0.191	-0.066	1.408
-0.078	-0.260	1.576			-0.064	-0.202	1.609			-0.069	0.108	1.598			-0.114	0.289	1.566			-0.243	0.003	1.667			-0.284	-0.185	1.670			-0.209	-0.250	1.447			-0.213	-0.247	1.439			0.061	0.005	1.551			0.180	-0.064	1.399
-0.079	-0.261	1.577			-0.065	-0.202	1.609			-0.070	0.108	1.599			-0.115	0.289	1.567			-0.243	0.003	1.669			-0.283	-0.185	1.674			-0.212	-0.251	1.450			-0.215	-0.248	1.441			0.059	0.005	1.550			0.174	-0.062	1.395
-0.080	-0.261	1.578			-0.065	-0.202	1.610			-0.071	0.108	1.599			-0.116	0.290	1.568			-0.244	0.003	1.671			-0.284	-0.185	1.677			-0.215	-0.251	1.453			-0.218	-0.248	1.444			0.056	0.006	1.549			0.168	-0.061	1.391
-0.080	-0.261	1.579			-0.066	-0.202	1.610			-0.072	0.109	1.600			-0.118	0.290	1.568			-0.245	0.003	1.673			-0.284	-0.185	1.679			-0.217	-0.252	1.455			-0.220	-0.248	1.445			0.054	0.006	1.548			0.160	-0.054	1.386
-0.081	-0.261	1.580			-0.066	-0.203	1.611			-0.072	0.109	1.601			-0.119	0.290	1.569			-0.245	0.003	1.675			-0.284	-0.185	1.682			-0.219	-0.252	1.456			-0.222	-0.248	1.447			0.051	0.007	1.547			0.153	-0.048	1.382
-0.082	-0.261	1.581			-0.067	-0.203	1.611			-0.073	0.109	1.601			-0.120	0.290	1.570			-0.245	0.003	1.677			-0.283	-0.184	1.686			-0.222	-0.251	1.459			-0.223	-0.248	1.449			0.047	0.007	1.546			0.147	-0.043	1.379
-0.083	-0.262	1.582			-0.067	-0.203	1.612			-0.074	0.109	1.602			-0.121	0.290	1.570			-0.246	0.003	1.678			-0.282	-0.183	1.689			-0.224	-0.251	1.461			-0.225	-0.248	1.450			0.040	0.007	1.545			0.140	-0.039	1.377
-0.084	-0.263	1.583			-0.068	-0.203	1.612			-0.074	0.110	1.602			-0.122	0.290	1.571			-0.246	0.003	1.680			-0.282	-0.183	1.691			-0.226	-0.250	1.463			-0.227	-0.248	1.451			0.031	0.005	1.546			0.133	-0.036	1.376
-0.085	-0.264	1.584			-0.069	-0.204	1.613			-0.075	0.110	1.603			-0.123	0.290	1.571			-0.246	0.003	1.681			-0.282	-0.183	1.692			-0.227	-0.250	1.464			-0.228	-0.248	1.453			0.026	0.004	1.546			0.096	-0.036	1.338
-0.087	-0.266	1.585			-0.070	-0.205	1.614			-0.075	0.110	1.603			-0.123	0.290	1.572			-0.247	0.002	1.682			-0.281	-0.182	1.695			-0.229	-0.250	1.465			-0.230	-0.248	1.454			0.022	0.003	1.546			0.084	-0.036	1.326
-0.088	-0.267	1.586			-0.071	-0.206	1.614			-0.076	0.110	1.604			-0.124	0.290	1.572			-0.247	0.002	1.684			-0.281	-0.182	1.697			-0.230	-0.250	1.467			-0.231	-0.248	1.455			0.018	0.002	1.546			0.076	-0.035	1.319
-0.089	-0.268	1.587			-0.071	-0.207	1.615			-0.077	0.110	1.604			-0.125	0.290	1.572			-0.247	0.002	1.685			-0.280	-0.181	1.699			-0.231	-0.249	1.468			-0.232	-0.248	1.456			0.015	0.001	1.546			0.070	-0.034	1.313
-0.091	-0.270	1.587			-0.072	-0.208	1.615			-0.077	0.111	1.605			-0.126	0.290	1.573			-0.247	0.002	1.686			-0.279	-0.181	1.701			-0.232	-0.250	1.470			-0.233	-0.248	1.457			0.012	0.000	1.546			0.066	-0.034	1.309
-0.092	-0.271	1.588			-0.073	-0.209	1.616			-0.078	0.111	1.605			-0.126	0.290	1.573			-0.248	0.002	1.687			-0.278	-0.180	1.703			-0.234	-0.248	1.472			-0.234	-0.249	1.458			0.009	-0.001	1.546			0.061	-0.033	1.305
-0.093	-0.272	1.589			-0.074	-0.210	1.616			-0.079	0.111	1.606			-0.127	0.291	1.574			-0.248	0.002	1.688			-0.278	-0.179	1.705			-0.235	-0.246	1.474			-0.235	-0.249	1.459			0.006	-0.001	1.547			0.057	-0.032	1.302
-0.094	-0.274	1.589			-0.075	-0.211	1.617			-0.080	0.111	1.606			-0.127	0.291	1.574			-0.248	0.002	1.689			-0.277	-0.179	1.706			-0.237	-0.245	1.476			-0.236	-0.249	1.460			0.004	-0.002	1.547			0.053	-0.032	1.299
-0.095	-0.273	1.590			-0.076	-0.210	1.617			-0.080	0.112	1.607			-0.128	0.291	1.575			-0.248	0.002	1.690			-0.276	-0.178	1.708			-0.238	-0.245	1.477			-0.237	-0.249	1.461			0.031	0.034	1.540			0.054	-0.029	1.295
-0.095	-0.272	1.590			-0.077	-0.210	1.617			-0.081	0.112	1.607			-0.128	0.291	1.575			-0.248	0.002	1.690			-0.276	-0.177	1.709			-0.238	-0.245	1.478			-0.235	-0.257	1.447			0.040	0.045	1.538			0.055	-0.026	1.292
-0.096	-0.271	1.591			-0.077	-0.209	1.618			-0.082	0.112	1.608			-0.129	0.291	1.575			-0.249	0.002	1.691			-0.275	-0.177	1.711			-0.239	-0.245	1.479			-0.236	-0.257	1.448			0.045	0.052	1.537			0.055	-0.024	1.290
-0.096	-0.270	1.591			-0.078	-0.209	1.618			-0.083	0.112	1.608			-0.129	0.291	1.576			-0.249	0.001	1.692			-0.275	-0.177	1.712			-0.240	-0.245	1.480			-0.237	-0.257	1.450			0.048	0.057	1.536			0.056	-0.022	1.287
-0.097	-0.268	1.591			-0.079	-0.208	1.618			-0.084	0.113	1.609			-0.130	0.291	1.576			-0.249	0.001	1.692			-0.275	-0.176	1.712			-0.241	-0.245	1.481			-0.237	-0.257	1.450			0.051	0.061	1.536			0.056	-0.021	1.286
-0.097	-0.267	1.592			-0.079	-0.207	1.619			-0.085	0.113	1.609			-0.130	0.292	1.577			-0.249	0.001	1.693			-0.274	-0.176	1.713			-0.241	-0.245	1.481			-0.235	-0.262	1.439			0.052	0.064	1.535			0.057	-0.019	1.285
-0.097	-0.266	1.592			-0.080	-0.207	1.619			-0.086	0.113	1.609			-0.131	0.292	1.577			-0.249	0.001	1.693			-0.274	-0.176	1.714			-0.242	-0.245	1.482			-0.234	-0.266	1.431			0.054	0.067	1.535			0.057	-0.018	1.284
-0.098	-0.265	1.592			-0.080	-0.206	1.619			-0.087	0.113	1.610			-0.131	0.292	1.577			-0.249	0.001	1.694			-0.273	-0.175	1.714			-0.242	-0.245	1.482			-0.233	-0.269	1.427			0.055	0.069	1.534			0.058	-0.017	1.283
-0.098	-0.265	1.592			-0.080	-0.205	1.619			-0.088	0.113	1.610			-0.131	0.292	1.578			-0.249	0.001	1.694			-0.273	-0.175	1.715			-0.242	-0.245	1.483			-0.233	-0.271	1.424			0.056	0.071	1.534			0.059	-0.016	1.283
-0.098	-0.264	1.592			-0.081	-0.205	1.620			-0.089	0.113	1.610			-0.132	0.292	1.578			-0.250	0.001	1.695			-0.273	-0.175	1.715			-0.243	-0.245	1.483			-0.234	-0.267	1.430			0.056	0.072	1.534			0.060	-0.016	1.283
-0.098	-0.263	1.593			-0.081	-0.204	1.620			-0.089	0.113	1.611			-0.132	0.293	1.578			-0.250	0.001	1.695			-0.273	-0.174	1.716			-0.243	-0.245	1.484			-0.233	-0.269	1.426			0.057	0.074	1.533			0.060	-0.015	1.283
-0.098	-0.262	1.593			-0.081	-0.204	1.620			-0.090	0.113	1.611			-0.132	0.293	1.579			-0.250	0.001	1.695			-0.272	-0.174	1.716			-0.243	-0.245	1.484			-0.234	-0.266	1.432			0.058	0.076	1.533			0.061	-0.014	1.283
-0.099	-0.262	1.593			-0.082	-0.203	1.620			-0.091	0.114	1.611			-0.132	0.293	1.579			-0.250	0.001	1.696			-0.272	-0.174	1.716			-0.243	-0.245	1.484			-0.235	-0.264	1.436			0.059	0.077	1.533			0.062	-0.014	1.283
-0.099	-0.261	1.593			-0.082	-0.203	1.620			-0.091	0.114	1.611			-0.133	0.293	1.579			-0.250	0.001	1.696			-0.272	-0.173	1.717			-0.243	-0.245	1.484			-0.236	-0.262	1.439			0.059	0.078	1.533			0.063	-0.014	1.283
-0.099	-0.260	1.593			-0.082	-0.202	1.620			-0.092	0.114	1.612			-0.133	0.293	1.579			-0.250	0.001	1.696			-0.272	-0.173	1.717			-0.243	-0.245	1.484			-0.237	-0.261	1.442			0.060	0.079	1.533			0.064	-0.013	1.284
-0.099	-0.260	1.593			-0.082	-0.202	1.621			-0.093	0.114	1.612			-0.133	0.293	1.580			-0.250	0.001	1.697			-0.272	-0.173	1.717			-0.243	-0.245	1.484			-0.237	-0.260	1.444			0.060	0.080	1.533			0.065	-0.013	1.284
-0.099	-0.259	1.593			-0.083	-0.201	1.621			-0.093	0.114	1.612			-0.133	0.294	1.580			-0.250	0.001	1.697			-0.272	-0.172	1.717			-0.243	-0.245	1.484			-0.237	-0.259	1.446			0.061	0.081	1.533			0.066	-0.013	1.285
-0.099	-0.258	1.593			-0.083	-0.201	1.621			-0.094	0.114	1.612			-0.133	0.294	1.580			-0.250	0.001	1.697			-0.271	-0.172	1.717			-0.243	-0.245	1.484			-0.238	-0.258	1.447			0.061	0.082	1.533			0.066	-0.013	1.286
-0.099	-0.258	1.593			-0.083	-0.200	1.621			-0.094	0.114	1.612			-0.133	0.294	1.580			-0.251	0.001	1.697			-0.271	-0.172	1.717			-0.244	-0.245	1.484			-0.238	-0.258	1.448			0.062	0.082	1.533			0.067	-0.013	1.287
-0.099	-0.258	1.593			-0.083	-0.200	1.621			-0.095	0.114	1.613			-0.133	0.294	1.581			-0.251	0.001	1.697			-0.271	-0.172	1.717			-0.244	-0.245	1.484			-0.238	-0.257	1.449			0.062	0.083	1.533			0.068	-0.013	1.288
-0.099	-0.257	1.593			-0.083	-0.199	1.621			-0.095	0.114	1.613			-0.133	0.294	1.581			-0.251	0.001	1.697			-0.271	-0.171	1.717			-0.244	-0.244	1.484			-0.238	-0.256	1.451			0.062	0.083	1.534			0.069	-0.013	1.289
-0.099	-0.257	1.593			-0.083	-0.199	1.621			-0.095	0.114	1.613			-0.134	0.294	1.581			-0.251	0.001	1.697			-0.271	-0.171	1.717			-0.243	-0.244	1.484			-0.235	-0.259	1.440			0.062	0.083	1.535			0.070	-0.013	1.290
-0.099	-0.256	1.593			-0.083	-0.199	1.621			-0.096	0.114	1.613			-0.134	0.295	1.581			-0.251	0.001	1.698			-0.271	-0.171	1.717			-0.243	-0.244	1.484			-0.235	-0.258	1.442			0.062	0.083	1.535			0.071	-0.013	1.291
-0.099	-0.256	1.593			-0.083	-0.198	1.621			-0.096	0.114	1.613			-0.134	0.295	1.582			-0.251	0.001	1.698			-0.271	-0.171	1.716			-0.243	-0.244	1.484			-0.231	-0.262	1.432			0.063	0.083	1.536			0.071	-0.013	1.292
-0.099	-0.255	1.593			-0.083	-0.198	1.622			-0.096	0.114	1.613			-0.134	0.295	1.582			-0.251	0.000	1.698			-0.271	-0.171	1.715			-0.241	-0.244	1.483			-0.229	-0.262	1.428			0.062	0.082	1.536			0.072	-0.013	1.293
-0.099	-0.255	1.593			-0.083	-0.198	1.622			-0.097	0.114	1.613			-0.134	0.295	1.582			-0.251	0.000	1.698			-0.271	-0.171	1.715			-0.238	-0.243	1.481			-0.226	-0.262	1.424			0.062	0.082	1.537			0.073	-0.013	1.294
-0.099	-0.255	1.593			-0.083	-0.198	1.622			-0.097	0.114	1.613			-0.134	0.295	1.582			-0.251	0.000	1.698			-0.271	-0.171	1.714			-0.236	-0.242	1.480			-0.223	-0.261	1.421			0.063	0.082	1.537			0.074	-0.013	1.295
-0.099	-0.254	1.593			-0.083	-0.197	1.622			-0.097	0.114	1.613			-0.133	0.296	1.583			-0.251	0.000	1.697			-0.271	-0.171	1.713			-0.233	-0.241	1.479			-0.221	-0.261	1.418			0.063	0.082	1.537			0.074	-0.013	1.296
-0.099	-0.254	1.593			-0.083	-0.197	1.622			-0.097	0.114	1.614			-0.133	0.296	1.583			-0.251	0.000	1.697			-0.270	-0.171	1.712			-0.223	-0.253	1.483			-0.212	-0.273	1.419			0.063	0.082	1.538			0.075	-0.014	1.297
-0.098	-0.254	1.593			-0.083	-0.197	1.622			-0.097	0.114	1.614			-0.133	0.296	1.583			-0.251	0.000	1.697			-0.270	-0.171	1.711			-0.218	-0.260	1.486			-0.205	-0.281	1.420			0.063	0.082	1.538			0.075	-0.014	1.297
-0.098	-0.254	1.593			-0.083	-0.196	1.622			-0.098	0.114	1.614			-0.133	0.296	1.583			-0.251	0.000	1.697			-0.270	-0.171	1.711			-0.214	-0.265	1.488			-0.201	-0.287	1.420			0.063	0.082	1.539			0.076	-0.014	1.298
-0.098	-0.253	1.593			-0.083	-0.196	1.622			-0.098	0.114	1.614			-0.133	0.296	1.584			-0.251	0.000	1.697			-0.270	-0.171	1.710			-0.213	-0.267	1.488			-0.199	-0.290	1.420			0.063	0.082	1.539			0.076	-0.014	1.299
-0.098	-0.253	1.593			-0.083	-0.196	1.622			-0.098	0.114	1.614			-0.133	0.296	1.584			-0.251	0.000	1.697			-0.270	-0.171	1.710			-0.212	-0.269	1.488			-0.198	-0.293	1.419			0.064	0.082	1.539			0.077	-0.014	1.299
-0.098	-0.253	1.593			-0.083	-0.196	1.622			-0.098	0.114	1.614			-0.133	0.296	1.584			-0.251	0.000	1.697			-0.270	-0.171	1.710			-0.211	-0.270	1.489			-0.197	-0.295	1.419			0.064	0.082	1.540			0.078	-0.014	1.300
-0.098	-0.253	1.593			-0.083	-0.196	1.622			-0.098	0.114	1.614			-0.133	0.297	1.584			-0.251	0.000	1.697			-0.270	-0.172	1.709			-0.211	-0.272	1.489			-0.196	-0.298	1.419			0.064	0.082	1.540			0.078	-0.014	1.301
-0.097	-0.252	1.593			-0.083	-0.195	1.622			-0.098	0.114	1.614			-0.133	0.297	1.585			-0.251	0.000	1.697			-0.269	-0.172	1.709			-0.210	-0.273	1.489			-0.195	-0.300	1.418			0.064	0.082	1.540			0.079	-0.014	1.301
-0.097	-0.252	1.593			-0.083	-0.195	1.623			-0.099	0.114	1.614			-0.133	0.297	1.585			-0.251	0.000	1.697			-0.269	-0.172	1.708			-0.210	-0.275	1.489			-0.194	-0.302	1.418			0.064	0.082	1.541			0.079	-0.014	1.302
-0.097	-0.252	1.593			-0.083	-0.195	1.623			-0.099	0.114	1.614			-0.132	0.297	1.585			-0.251	0.000	1.697			-0.269	-0.172	1.708			-0.209	-0.276	1.490			-0.193	-0.304	1.418			0.065	0.082	1.541			0.080	-0.014	1.303
-0.097	-0.252	1.593			-0.082	-0.195	1.623			-0.099	0.114	1.614			-0.132	0.297	1.586			-0.251	0.000	1.697			-0.269	-0.172	1.708			-0.209	-0.278	1.490			-0.192	-0.307	1.418			0.065	0.081	1.541			0.081	-0.014	1.304
-0.096	-0.252	1.593			-0.082	-0.195	1.623			-0.099	0.114	1.615			-0.132	0.297	1.586			-0.251	0.000	1.697			-0.269	-0.173	1.708			-0.209	-0.279	1.491			-0.192	-0.309	1.418			0.065	0.081	1.542			0.082	-0.014	1.305
-0.096	-0.252	1.593			-0.082	-0.194	1.623			-0.099	0.114	1.615			-0.132	0.297	1.586			-0.251	0.000	1.696			-0.269	-0.173	1.707			-0.209	-0.281	1.491			-0.191	-0.311	1.419			0.065	0.081	1.542			0.082	-0.014	1.305
-0.096	-0.251	1.593			-0.082	-0.194	1.623			-0.099	0.114	1.615			-0.131	0.297	1.587			-0.251	0.000	1.696			-0.269	-0.173	1.707			-0.208	-0.283	1.492			-0.191	-0.314	1.419			0.065	0.081	1.543			0.083	-0.014	1.306
-0.095	-0.251	1.592			-0.081	-0.194	1.623			-0.098	0.114	1.615			-0.130	0.298	1.587			-0.251	0.000	1.696			-0.269	-0.173	1.707			-0.208	-0.284	1.493			-0.190	-0.316	1.420			0.066	0.081	1.543			0.083	-0.014	1.306
-0.095	-0.251	1.592			-0.081	-0.194	1.624			-0.098	0.114	1.615			-0.130	0.298	1.588			-0.251	0.000	1.696			-0.269	-0.173	1.707			-0.208	-0.286	1.493			-0.190	-0.318	1.421			0.066	0.081	1.544			0.084	-0.014	1.307
-0.095	-0.251	1.592			-0.080	-0.194	1.624			-0.098	0.114	1.615			-0.129	0.298	1.589			-0.251	0.000	1.696			-0.269	-0.174	1.707			-0.208	-0.287	1.494			-0.190	-0.320	1.421			0.066	0.081	1.544			0.084	-0.014	1.308
-0.094	-0.253	1.592			-0.080	-0.195	1.624			-0.098	0.114	1.615			-0.127	0.299	1.589			-0.251	0.000	1.696			-0.268	-0.174	1.707			-0.207	-0.290	1.496			-0.189	-0.323	1.423			0.055	0.038	1.542			0.085	-0.017	1.305
-0.093	-0.254	1.592			-0.079	-0.195	1.624			-0.098	0.114	1.615			-0.126	0.299	1.590			-0.251	0.001	1.696			-0.268	-0.174	1.707			-0.207	-0.292	1.497			-0.188	-0.326	1.425			0.053	0.030	1.542			0.086	-0.020	1.303
-0.092	-0.256	1.592			-0.078	-0.196	1.624			-0.098	0.114	1.616			-0.124	0.299	1.591			-0.251	0.001	1.695			-0.268	-0.174	1.707			-0.206	-0.294	1.498			-0.187	-0.329	1.426			0.051	0.024	1.542			0.086	-0.021	1.302
-0.091	-0.257	1.592			-0.078	-0.197	1.624			-0.098	0.115	1.616			-0.123	0.300	1.592			-0.250	0.001	1.695			-0.268	-0.175	1.707			-0.206	-0.296	1.500			-0.186	-0.332	1.428			0.050	0.019	1.542			0.086	-0.023	1.300
-0.091	-0.259	1.592			-0.077	-0.198	1.624			-0.098	0.115	1.616			-0.121	0.300	1.592			-0.250	0.001	1.695			-0.268	-0.175	1.706			-0.205	-0.299	1.502			-0.185	-0.335	1.431			0.049	0.015	1.542			0.087	-0.024	1.299
-0.090	-0.260	1.592			-0.076	-0.199	1.624			-0.097	0.115	1.616			-0.120	0.301	1.593			-0.250	0.001	1.694			-0.268	-0.175	1.706			-0.204	-0.301	1.503			-0.184	-0.339	1.433			0.048	0.011	1.542			0.087	-0.026	1.298
-0.090	-0.261	1.592			-0.076	-0.199	1.625			-0.097	0.115	1.616			-0.118	0.302	1.594			-0.249	0.001	1.694			-0.268	-0.175	1.706			-0.203	-0.303	1.505			-0.183	-0.342	1.435			0.056	0.030	1.543			0.087	-0.025	1.298
-0.089	-0.261	1.591			-0.075	-0.199	1.625			-0.097	0.115	1.616			-0.116	0.302	1.594			-0.249	0.001	1.694			-0.268	-0.175	1.706			-0.202	-0.305	1.507			-0.182	-0.344	1.437			0.061	0.039	1.543			0.088	-0.025	1.299
-0.088	-0.261	1.591			-0.075	-0.200	1.625			-0.097	0.115	1.616			-0.114	0.303	1.595			-0.248	0.002	1.693			-0.268	-0.176	1.706			-0.213	-0.294	1.519			-0.191	-0.335	1.450			0.064	0.045	1.544			0.088	-0.024	1.299
-0.088	-0.261	1.591			-0.074	-0.200	1.625			-0.096	0.116	1.616			-0.113	0.303	1.595			-0.247	0.002	1.692			-0.267	-0.176	1.706			-0.212	-0.297	1.520			-0.191	-0.338	1.451			0.066	0.049	1.544			0.088	-0.024	1.299
-0.087	-0.261	1.591			-0.074	-0.200	1.625			-0.096	0.116	1.615			-0.111	0.304	1.596			-0.247	0.002	1.692			-0.267	-0.176	1.706			-0.220	-0.290	1.528			-0.199	-0.330	1.462			0.067	0.052	1.544			0.088	-0.023	1.299
-0.087	-0.262	1.591			-0.073	-0.200	1.625			-0.095	0.116	1.615			-0.109	0.304	1.596			-0.246	0.003	1.691			-0.267	-0.176	1.706			-0.223	-0.288	1.532			-0.203	-0.328	1.467			0.069	0.055	1.544			0.088	-0.023	1.299
-0.086	-0.262	1.591			-0.073	-0.200	1.625			-0.094	0.117	1.615			-0.107	0.305	1.597			-0.244	0.003	1.689			-0.267	-0.177	1.707			-0.223	-0.296	1.531			-0.204	-0.334	1.468			0.070	0.057	1.544			0.088	-0.022	1.299
-0.085	-0.262	1.591			-0.072	-0.200	1.624			-0.094	0.117	1.615			-0.106	0.305	1.597			-0.243	0.004	1.688			-0.267	-0.177	1.707			-0.223	-0.301	1.530			-0.204	-0.339	1.468			0.071	0.058	1.544			0.089	-0.022	1.299
-0.085	-0.262	1.591			-0.071	-0.200	1.624			-0.093	0.118	1.614			-0.104	0.306	1.597			-0.242	0.005	1.687			-0.266	-0.177	1.707			-0.223	-0.306	1.530			-0.205	-0.343	1.469			0.071	0.060	1.543			0.089	-0.022	1.299
-0.084	-0.262	1.590			-0.071	-0.200	1.624			-0.092	0.118	1.614			-0.103	0.306	1.597			-0.240	0.005	1.685			-0.266	-0.178	1.708			-0.228	-0.304	1.536			-0.211	-0.342	1.475			0.072	0.061	1.543			0.089	-0.021	1.299
-0.084	-0.262	1.590			-0.070	-0.200	1.624			-0.092	0.119	1.614			-0.101	0.306	1.597			-0.238	0.006	1.683			-0.266	-0.178	1.708			-0.232	-0.303	1.540			-0.216	-0.342	1.480			0.072	0.062	1.543			0.089	-0.021	1.299
-0.083	-0.262	1.590			-0.070	-0.200	1.624			-0.091	0.119	1.614			-0.100	0.307	1.597			-0.236	0.007	1.682			-0.265	-0.179	1.710			-0.235	-0.303	1.544			-0.219	-0.341	1.484			0.073	0.063	1.543			0.089	-0.021	1.299
-0.083	-0.262	1.590			-0.069	-0.200	1.624			-0.090	0.119	1.613			-0.099	0.307	1.597			-0.235	0.007	1.680			-0.265	-0.179	1.712			-0.238	-0.303	1.547			-0.223	-0.342	1.488			0.073	0.064	1.543			0.088	-0.020	1.299
-0.082	-0.262	1.590			-0.069	-0.200	1.624			-0.089	0.120	1.613			-0.097	0.307	1.597			-0.233	0.008	1.679			-0.264	-0.180	1.715			-0.241	-0.303	1.550			-0.227	-0.342	1.492			0.074	0.064	1.543			0.088	-0.020	1.299
-0.082	-0.262	1.590			-0.068	-0.200	1.623			-0.089	0.120	1.613			-0.096	0.308	1.597			-0.232	0.009	1.677			-0.264	-0.181	1.716			-0.244	-0.304	1.555			-0.231	-0.343	1.497			0.074	0.065	1.542			0.088	-0.020	1.299
-0.081	-0.262	1.589			-0.068	-0.200	1.623			-0.088	0.121	1.612			-0.095	0.308	1.597			-0.230	0.009	1.676			-0.264	-0.183	1.717			-0.248	-0.306	1.560			-0.236	-0.345	1.504			0.075	0.066	1.542			0.088	-0.020	1.299
-0.081	-0.262	1.589			-0.067	-0.200	1.623			-0.087	0.121	1.612			-0.094	0.308	1.597			-0.229	0.010	1.674			-0.264	-0.184	1.719			-0.252	-0.309	1.567			-0.241	-0.347	1.511			0.075	0.066	1.542			0.088	-0.019	1.298
-0.080	-0.262	1.589			-0.067	-0.200	1.623			-0.086	0.122	1.611			-0.093	0.308	1.597			-0.227	0.011	1.673			-0.264	-0.186	1.721			-0.256	-0.312	1.574			-0.246	-0.351	1.520			0.075	0.066	1.541			0.088	-0.019	1.298
-0.080	-0.262	1.589			-0.067	-0.199	1.622			-0.085	0.122	1.610			-0.092	0.308	1.597			-0.226	0.011	1.672			-0.265	-0.187	1.722			-0.260	-0.316	1.583			-0.251	-0.354	1.529			0.075	0.067	1.541			0.088	-0.019	1.298
-0.080	-0.262	1.589			-0.066	-0.199	1.622			-0.083	0.123	1.610			-0.091	0.308	1.596			-0.224	0.012	1.670			-0.265	-0.188	1.724			-0.264	-0.319	1.591			-0.256	-0.358	1.539			0.076	0.067	1.541			0.088	-0.019	1.297
-0.079	-0.262	1.589			-0.066	-0.199	1.622			-0.082	0.123	1.609			-0.090	0.308	1.596			-0.223	0.012	1.669			-0.265	-0.189	1.726			-0.267	-0.322	1.600			-0.261	-0.361	1.549			0.076	0.067	1.540			0.088	-0.019	1.297
-0.079	-0.262	1.588			-0.065	-0.199	1.621			-0.081	0.124	1.609			-0.089	0.308	1.596			-0.222	0.013	1.668			-0.265	-0.189	1.728			-0.269	-0.324	1.607			-0.264	-0.364	1.558			0.076	0.067	1.540			0.087	-0.019	1.297
-0.079	-0.262	1.588			-0.065	-0.199	1.621			-0.080	0.124	1.608			-0.088	0.308	1.595			-0.220	0.013	1.667			-0.266	-0.189	1.729			-0.272	-0.326	1.613			-0.274	-0.371	1.582			0.076	0.067	1.539			0.087	-0.019	1.296
-0.078	-0.262	1.588			-0.065	-0.199	1.621			-0.079	0.125	1.607			-0.087	0.308	1.595			-0.219	0.013	1.665			-0.266	-0.190	1.731			-0.273	-0.327	1.618			-0.278	-0.374	1.594			0.076	0.067	1.538			0.087	-0.019	1.295
-0.078	-0.262	1.588			-0.064	-0.199	1.620			-0.078	0.125	1.607			-0.087	0.308	1.594			-0.218	0.014	1.664			-0.266	-0.190	1.732			-0.275	-0.329	1.623			-0.281	-0.376	1.602			0.076	0.067	1.537			0.086	-0.019	1.295
-0.078	-0.262	1.588			-0.064	-0.199	1.620			-0.077	0.125	1.606			-0.086	0.307	1.594			-0.217	0.014	1.663			-0.266	-0.190	1.734			-0.276	-0.330	1.628			-0.284	-0.377	1.608			0.075	0.067	1.537			0.086	-0.019	1.294
-0.078	-0.262	1.588			-0.064	-0.199	1.619			-0.076	0.126	1.605			-0.085	0.307	1.593			-0.216	0.014	1.662			-0.267	-0.189	1.735			-0.278	-0.331	1.632			-0.286	-0.378	1.614			0.075	0.066	1.536			0.085	-0.020	1.293
-0.077	-0.262	1.587			-0.063	-0.199	1.619			-0.074	0.126	1.604			-0.085	0.307	1.592			-0.215	0.014	1.661			-0.267	-0.189	1.737			-0.279	-0.332	1.636			-0.289	-0.379	1.619			0.075	0.066	1.535			0.085	-0.020	1.292
-0.077	-0.262	1.587			-0.063	-0.199	1.618			-0.073	0.127	1.603			-0.084	0.306	1.591			-0.215	0.014	1.661			-0.268	-0.189	1.739			-0.281	-0.332	1.639			-0.291	-0.380	1.623			0.074	0.065	1.534			0.084	-0.021	1.292
-0.077	-0.262	1.587			-0.063	-0.200	1.617			-0.071	0.127	1.603			-0.084	0.306	1.591			-0.214	0.015	1.660			-0.268	-0.188	1.741			-0.282	-0.333	1.643			-0.293	-0.381	1.627			0.073	0.064	1.533			0.082	-0.021	1.290
-0.077	-0.262	1.587			-0.063	-0.200	1.617			-0.070	0.127	1.602			-0.083	0.305	1.590			-0.214	0.015	1.660			-0.269	-0.188	1.742			-0.283	-0.333	1.646			-0.294	-0.382	1.631			0.072	0.063	1.531			0.081	-0.022	1.289
-0.077	-0.263	1.586			-0.062	-0.200	1.616			-0.069	0.127	1.601			-0.083	0.305	1.589			-0.213	0.015	1.659			-0.269	-0.188	1.744			-0.284	-0.334	1.649			-0.296	-0.383	1.634			0.070	0.061	1.531			0.080	-0.023	1.289
-0.076	-0.263	1.586			-0.062	-0.201	1.615			-0.068	0.127	1.600			-0.083	0.305	1.588			-0.213	0.015	1.659			-0.270	-0.187	1.746			-0.285	-0.335	1.651			-0.297	-0.383	1.637			0.069	0.060	1.530			0.079	-0.024	1.288
-0.076	-0.264	1.585			-0.062	-0.201	1.614			-0.066	0.127	1.599			-0.082	0.304	1.588			-0.213	0.015	1.659			-0.271	-0.187	1.747			-0.286	-0.335	1.654			-0.298	-0.384	1.640			0.068	0.060	1.529			0.078	-0.026	1.288
-0.076	-0.265	1.585			-0.061	-0.202	1.613			-0.065	0.127	1.599			-0.082	0.304	1.587			-0.213	0.015	1.659			-0.272	-0.187	1.749			-0.287	-0.335	1.656			-0.300	-0.385	1.643			0.067	0.059	1.529			0.078	-0.027	1.287
-0.075	-0.265	1.584			-0.061	-0.202	1.612			-0.065	0.127	1.598			-0.082	0.304	1.586			-0.216	0.015	1.660			-0.273	-0.187	1.752			-0.288	-0.336	1.658			-0.301	-0.385	1.645			0.067	0.058	1.528			0.077	-0.028	1.287
-0.075	-0.266	1.584			-0.061	-0.203	1.611			-0.064	0.127	1.597			-0.081	0.303	1.586			-0.218	0.014	1.662			-0.274	-0.187	1.754			-0.289	-0.336	1.660			-0.302	-0.386	1.648			0.066	0.057	1.528			0.076	-0.029	1.287
-0.075	-0.266	1.583			-0.060	-0.203	1.610			-0.063	0.127	1.597			-0.081	0.303	1.585			-0.222	0.014	1.665			-0.276	-0.187	1.756			-0.290	-0.337	1.662			-0.302	-0.386	1.650			0.065	0.057	1.528			0.075	-0.029	1.287
-0.075	-0.266	1.583			-0.060	-0.204	1.609			-0.062	0.126	1.596			-0.081	0.303	1.584			-0.225	0.014	1.668			-0.277	-0.187	1.759			-0.290	-0.337	1.664			-0.303	-0.386	1.652			0.064	0.056	1.527			0.074	-0.030	1.286
-0.074	-0.266	1.583			-0.060	-0.204	1.609			-0.061	0.126	1.596			-0.081	0.303	1.584			-0.227	0.014	1.670			-0.279	-0.187	1.762			-0.291	-0.338	1.666			-0.303	-0.387	1.654			0.064	0.056	1.527			0.073	-0.031	1.286
-0.074	-0.267	1.583			-0.059	-0.204	1.608			-0.061	0.126	1.595			-0.080	0.303	1.583			-0.229	0.014	1.671			-0.280	-0.188	1.763			-0.292	-0.339	1.668			-0.304	-0.388	1.656			0.063	0.056	1.527			0.072	-0.031	1.286
-0.074	-0.267	1.582			-0.059	-0.204	1.607			-0.060	0.126	1.595			-0.080	0.302	1.583			-0.235	0.011	1.681			-0.283	-0.191	1.764			-0.293	-0.342	1.670			-0.304	-0.392	1.656			0.063	0.055	1.527			0.071	-0.032	1.286
-0.074	-0.267	1.582			-0.059	-0.204	1.607			-0.060	0.125	1.594			-0.080	0.302	1.582			-0.238	0.012	1.686			-0.285	-0.193	1.765			-0.294	-0.345	1.673			-0.304	-0.394	1.658			0.063	0.055	1.526			0.069	-0.032	1.286
-0.074	-0.267	1.582			-0.059	-0.204	1.606			-0.059	0.125	1.594			-0.079	0.302	1.582			-0.241	0.012	1.690			-0.286	-0.194	1.766			-0.295	-0.347	1.675			-0.305	-0.395	1.659			0.062	0.055	1.526			0.068	-0.032	1.285
-0.073	-0.267	1.582			-0.058	-0.204	1.606			-0.058	0.125	1.594			-0.079	0.302	1.581			-0.243	0.012	1.693			-0.287	-0.186	1.774			-0.296	-0.339	1.683			-0.305	-0.391	1.662			0.062	0.054	1.526			0.069	-0.032	1.289
-0.073	-0.267	1.581			-0.058	-0.204	1.605			-0.058	0.125	1.593			-0.079	0.302	1.581			-0.246	0.013	1.696			-0.286	-0.189	1.771			-0.301	-0.343	1.687			-0.308	-0.393	1.665			0.061	0.054	1.526			0.068	-0.033	1.288
-0.073	-0.267	1.581			-0.058	-0.204	1.605			-0.058	0.124	1.593			-0.079	0.302	1.580			-0.247	0.013	1.698			-0.284	-0.191	1.770			-0.303	-0.346	1.690			-0.309	-0.394	1.667			0.061	0.054	1.526			0.067	-0.033	1.290
-0.073	-0.266	1.581			-0.058	-0.204	1.604			-0.057	0.124	1.593			-0.078	0.302	1.579			-0.249	0.014	1.700			-0.284	-0.189	1.771			-0.304	-0.346	1.693			-0.311	-0.393	1.668			0.061	0.054	1.525			0.067	-0.033	1.290
-0.073	-0.266	1.581			-0.057	-0.204	1.604			-0.057	0.124	1.593			-0.078	0.302	1.579			-0.250	0.015	1.701			-0.283	-0.188	1.773			-0.342	-0.124	1.778			-0.353	-0.168	1.758			0.061	0.053	1.525			0.066	-0.034	1.290
-0.072	-0.266	1.580			-0.057	-0.204	1.604			-0.056	0.123	1.592			-0.078	0.302	1.578			-0.251	0.015	1.702			-0.282	-0.187	1.774			-0.349	-0.092	1.794			-0.373	-0.062	1.802			0.060	0.053	1.525			0.066	-0.034	1.289
-0.072	-0.265	1.580			-0.057	-0.204	1.603			-0.056	0.123	1.592			-0.077	0.301	1.578			-0.252	0.016	1.703			-0.281	-0.185	1.775			-0.354	-0.067	1.806			-0.381	-0.025	1.819			0.060	0.053	1.525			0.066	-0.034	1.289
-0.072	-0.265	1.580			-0.057	-0.204	1.603			-0.056	0.123	1.592			-0.077	0.301	1.577			-0.252	0.016	1.701			-0.280	-0.183	1.776			-0.359	-0.051	1.813			-0.389	-0.003	1.829			0.060	0.053	1.525			0.065	-0.035	1.289
-0.072	-0.265	1.580			-0.057	-0.203	1.603			-0.055	0.123	1.592			-0.076	0.301	1.576			-0.252	0.016	1.701			-0.279	-0.181	1.777			-0.364	-0.039	1.819			-0.395	0.012	1.837			0.060	0.053	1.525			0.065	-0.035	1.289
-0.071	-0.264	1.580			-0.056	-0.203	1.602			-0.055	0.122	1.591			-0.075	0.301	1.576			-0.253	0.017	1.701			-0.278	-0.179	1.779			-0.367	-0.029	1.825			-0.400	0.026	1.843			0.060	0.053	1.525			0.064	-0.035	1.289
-0.071	-0.264	1.579			-0.056	-0.203	1.602			-0.055	0.122	1.591			-0.075	0.301	1.575			-0.253	0.017	1.701			-0.276	-0.175	1.780			-0.371	-0.019	1.829			-0.405	0.038	1.849			0.060	0.053	1.524			0.064	-0.035	1.289
-0.071	-0.264	1.579			-0.056	-0.203	1.601			-0.054	0.122	1.591			-0.074	0.301	1.574			-0.254	0.018	1.701			-0.275	-0.172	1.782			-0.374	-0.011	1.834			-0.411	0.047	1.854			0.059	0.052	1.524			0.063	-0.035	1.288
-0.070	-0.263	1.579			-0.055	-0.202	1.601			-0.054	0.122	1.591			-0.074	0.301	1.574			-0.252	0.021	1.700			-0.274	-0.169	1.783			-0.378	-0.004	1.838			-0.417	0.053	1.859			0.059	0.052	1.524			0.063	-0.035	1.288
-0.070	-0.263	1.579			-0.055	-0.202	1.601			-0.054	0.122	1.591			-0.073	0.301	1.573			-0.252	0.022	1.700			-0.273	-0.167	1.784			-0.382	-0.001	1.842			-0.424	0.053	1.864			0.059	0.052	1.524			0.062	-0.034	1.288
-0.070	-0.262	1.578			-0.055	-0.202	1.600			-0.053	0.121	1.590			-0.072	0.301	1.573			-0.252	0.023	1.700			-0.272	-0.165	1.785			-0.387	0.001	1.845			-0.431	0.051	1.867			0.059	0.052	1.524			0.062	-0.034	1.287
-0.069	-0.262	1.578			-0.054	-0.201	1.600			-0.053	0.121	1.590			-0.072	0.301	1.572			-0.252	0.024	1.700			-0.271	-0.163	1.786			-0.390	0.002	1.848			-0.436	0.049	1.870			0.059	0.052	1.524			0.061	-0.033	1.286
-0.069	-0.262	1.578			-0.054	-0.201	1.599			-0.053	0.121	1.590			-0.071	0.301	1.572			-0.252	0.024	1.700			-0.271	-0.162	1.787			-0.394	-0.000	1.850			-0.441	0.044	1.872			0.059	0.052	1.524			0.061	-0.033	1.286
-0.069	-0.261	1.578			-0.054	-0.201	1.599			-0.052	0.121	1.590			-0.070	0.301	1.571			-0.252	0.025	1.700			-0.270	-0.161	1.787			-0.397	-0.002	1.851			-0.445	0.040	1.874			0.059	0.052	1.524			0.060	-0.032	1.285
-0.068	-0.261	1.577			-0.053	-0.200	1.599			-0.052	0.121	1.589			-0.070	0.301	1.571			-0.252	0.025	1.700			-0.269	-0.159	1.788			-0.397	-0.000	1.854			-0.444	0.042	1.877			0.059	0.052	1.524			0.060	-0.031	1.284
-0.068	-0.260	1.577			-0.053	-0.200	1.598			-0.052	0.121	1.589			-0.069	0.301	1.571			-0.252	0.026	1.700			-0.269	-0.158	1.788			-0.398	0.001	1.855			-0.444	0.043	1.878			0.059	0.052	1.523			0.059	-0.031	1.284
-0.068	-0.260	1.577			-0.053	-0.199	1.598			-0.052	0.121	1.589			-0.068	0.302	1.570			-0.253	0.026	1.701			-0.269	-0.158	1.789			-0.398	0.001	1.856			-0.444	0.043	1.879			0.059	0.052	1.523			0.059	-0.029	1.283
-0.067	-0.259	1.577			-0.052	-0.199	1.598			-0.051	0.121	1.589			-0.068	0.302	1.570			-0.253	0.026	1.701			-0.268	-0.157	1.789			-0.397	0.000	1.856			-0.442	0.042	1.878			0.059	0.052	1.523			0.058	-0.029	1.282
-0.067	-0.259	1.576			-0.052	-0.198	1.597			-0.051	0.120	1.589			-0.067	0.302	1.570			-0.253	0.026	1.701			-0.268	-0.156	1.789			-0.396	-0.001	1.855			-0.440	0.041	1.877			0.059	0.052	1.523			0.058	-0.029	1.282
-0.066	-0.258	1.576			-0.052	-0.198	1.597			-0.051	0.120	1.588			-0.066	0.302	1.569			-0.243	0.034	1.692			-0.267	-0.154	1.787			-0.399	-0.013	1.853			-0.444	0.020	1.877			0.059	0.052	1.523			0.057	-0.028	1.281
-0.066	-0.258	1.576			-0.051	-0.198	1.596			-0.050	0.120	1.588			-0.066	0.302	1.569			-0.242	0.034	1.692			-0.267	-0.154	1.787			-0.400	-0.017	1.850			-0.445	0.016	1.872			0.060	0.052	1.522			0.057	-0.027	1.280
-0.066	-0.257	1.575			-0.051	-0.197	1.596			-0.050	0.120	1.588			-0.065	0.302	1.569			-0.242	0.035	1.691			-0.266	-0.154	1.787			-0.404	-0.028	1.842			-0.451	0.003	1.861			0.060	0.052	1.522			0.056	-0.027	1.279
-0.065	-0.257	1.575			-0.051	-0.197	1.595			-0.050	0.120	1.587			-0.064	0.302	1.569			-0.223	0.053	1.676			-0.262	-0.142	1.776			-0.399	-0.084	1.837			-0.444	-0.099	1.861			0.060	0.052	1.522			0.055	-0.026	1.279
-0.065	-0.257	1.575			-0.051	-0.196	1.595			-0.049	0.120	1.587			-0.063	0.303	1.568			-0.214	0.061	1.669			-0.259	-0.136	1.769			-0.397	-0.110	1.835			-0.442	-0.131	1.861			0.060	0.052	1.521			0.053	-0.026	1.278
-0.065	-0.256	1.574			-0.050	-0.196	1.595			-0.049	0.120	1.587			-0.063	0.303	1.568			-0.208	0.066	1.665			-0.257	-0.131	1.764			-0.395	-0.129	1.833			-0.440	-0.154	1.860			0.060	0.052	1.521			0.052	-0.026	1.277
-0.064	-0.256	1.574			-0.050	-0.196	1.594			-0.049	0.120	1.586			-0.062	0.303	1.568			-0.206	0.068	1.663			-0.256	-0.128	1.760			-0.395	-0.135	1.834			-0.440	-0.160	1.861			0.061	0.052	1.521			0.052	-0.026	1.277
-0.064	-0.256	1.574			-0.050	-0.196	1.594			-0.048	0.120	1.586			-0.061	0.303	1.568			-0.199	0.073	1.657			-0.253	-0.123	1.755			-0.392	-0.143	1.833			-0.438	-0.171	1.861			0.061	0.052	1.520			0.052	-0.026	1.276
-0.064	-0.256	1.573			-0.050	-0.195	1.594			-0.048	0.120	1.585			-0.060	0.303	1.567			-0.196	0.076	1.653			-0.251	-0.119	1.751			-0.391	-0.149	1.833			-0.436	-0.177	1.862			0.061	0.052	1.520			0.052	-0.026	1.276
-0.064	-0.256	1.573			-0.049	-0.195	1.593			-0.048	0.120	1.585			-0.059	0.304	1.567			-0.192	0.079	1.649			-0.250	-0.116	1.748			-0.390	-0.153	1.832			-0.435	-0.182	1.863			0.061	0.052	1.520			0.051	-0.026	1.275
-0.063	-0.255	1.573			-0.049	-0.195	1.593			-0.047	0.120	1.585			-0.058	0.304	1.567			-0.188	0.081	1.646			-0.248	-0.113	1.745			-0.389	-0.157	1.832			-0.434	-0.187	1.864			0.062	0.052	1.519			0.050	-0.026	1.275
-0.063	-0.255	1.572			-0.049	-0.195	1.593			-0.047	0.120	1.584			-0.058	0.304	1.567			-0.185	0.083	1.643			-0.247	-0.111	1.742			-0.388	-0.160	1.832			-0.433	-0.191	1.864			0.062	0.052	1.519			0.049	-0.025	1.274
-0.063	-0.255	1.572			-0.049	-0.195	1.592			-0.047	0.120	1.584			-0.057	0.304	1.566			-0.183	0.084	1.641			-0.246	-0.110	1.740			-0.387	-0.163	1.832			-0.432	-0.195	1.865			0.062	0.052	1.518			0.048	-0.025	1.274
-0.063	-0.255	1.572			-0.049	-0.195	1.592			-0.047	0.120	1.584			-0.056	0.304	1.566			-0.181	0.085	1.638			-0.246	-0.108	1.739			-0.387	-0.165	1.832			-0.431	-0.198	1.865			0.062	0.052	1.518			0.047	-0.025	1.273
-0.062	-0.255	1.571			-0.049	-0.195	1.592			-0.046	0.120	1.583			-0.056	0.304	1.566			-0.179	0.086	1.636			-0.245	-0.107	1.737			-0.340	-0.122	1.858			-0.374	-0.137	1.900			0.062	0.052	1.518			0.045	-0.025	1.273
-0.062	-0.255	1.571			-0.048	-0.195	1.591			-0.046	0.120	1.583			-0.055	0.304	1.566			-0.178	0.087	1.635			-0.244	-0.106	1.736			-0.323	-0.106	1.867			-0.356	-0.118	1.912			0.063	0.052	1.517			0.047	-0.026	1.274
-0.062	-0.255	1.571			-0.048	-0.194	1.591			-0.046	0.120	1.583			-0.055	0.305	1.566			-0.176	0.087	1.633			-0.244	-0.105	1.735			-0.317	-0.100	1.871			-0.349	-0.110	1.917			0.063	0.052	1.517			0.045	-0.027	1.274
-0.062	-0.255	1.570			-0.048	-0.194	1.591			-0.046	0.120	1.582			-0.054	0.305	1.565			-0.175	0.088	1.631			-0.243	-0.104	1.733			-0.315	-0.095	1.872			-0.344	-0.096	1.919			0.063	0.052	1.516			0.043	-0.027	1.273
-0.061	-0.255	1.570			-0.048	-0.194	1.590			-0.046	0.120	1.582			-0.054	0.305	1.565			-0.174	0.088	1.629			-0.243	-0.103	1.732			-0.313	-0.089	1.873			-0.341	-0.089	1.921			0.063	0.052	1.516			0.045	-0.028	1.275
-0.061	-0.255	1.570			-0.048	-0.194	1.590			-0.045	0.120	1.582			-0.053	0.305	1.565			-0.173	0.087	1.628			-0.242	-0.103	1.731			-0.311	-0.086	1.874			-0.339	-0.084	1.923			0.063	0.052	1.516			0.047	-0.029	1.277
-0.061	-0.255	1.569			-0.048	-0.194	1.590			-0.045	0.120	1.581			-0.053	0.305	1.565			-0.172	0.087	1.626			-0.242	-0.103	1.730			-0.310	-0.084	1.875			-0.336	-0.081	1.925			0.063	0.052	1.515			0.045	-0.030	1.276
-0.061	-0.255	1.569			-0.048	-0.194	1.589			-0.045	0.120	1.581			-0.052	0.305	1.565			-0.172	0.086	1.625			-0.242	-0.103	1.729			-0.308	-0.082	1.876			-0.334	-0.078	1.927			0.064	0.052	1.515			0.043	-0.030	1.276
-0.061	-0.255	1.569			-0.048	-0.194	1.589			-0.045	0.120	1.581			-0.052	0.305	1.565			-0.172	0.085	1.624			-0.242	-0.103	1.729			-0.307	-0.081	1.877			-0.332	-0.076	1.929			0.064	0.052	1.515			0.042	-0.031	1.276
-0.061	-0.255	1.568			-0.048	-0.194	1.589			-0.045	0.120	1.581			-0.052	0.305	1.564			-0.172	0.083	1.623			-0.242	-0.103	1.728			-0.305	-0.080	1.878			-0.330	-0.074	1.930			0.064	0.052	1.514			0.041	-0.031	1.275
-0.061	-0.255	1.568			-0.047	-0.194	1.589			-0.045	0.120	1.580			-0.052	0.305	1.564			-0.172	0.082	1.622			-0.242	-0.104	1.727			-0.305	-0.079	1.878			-0.328	-0.073	1.932			0.064	0.052	1.514			0.040	-0.032	1.275
-0.060	-0.255	1.568			-0.047	-0.194	1.588			-0.045	0.120	1.580			-0.051	0.305	1.564			-0.172	0.081	1.621			-0.242	-0.105	1.727			-0.305	-0.079	1.879			-0.327	-0.072	1.933			0.064	0.052	1.514			0.038	-0.032	1.275
-0.060	-0.255	1.568			-0.047	-0.194	1.588			-0.044	0.120	1.580			-0.051	0.305	1.564			-0.172	0.080	1.621			-0.242	-0.105	1.727			-0.305	-0.079	1.879			-0.326	-0.071	1.934			0.064	0.051	1.513			0.037	-0.032	1.274
-0.060	-0.255	1.567			-0.047	-0.194	1.588			-0.044	0.120	1.580			-0.051	0.305	1.564			-0.173	0.078	1.620			-0.242	-0.106	1.726			-0.307	-0.080	1.879			-0.327	-0.070	1.934			0.064	0.051	1.513			0.039	-0.033	1.276
-0.060	-0.255	1.567			-0.047	-0.194	1.588			-0.044	0.120	1.580			-0.051	0.305	1.564			-0.173	0.077	1.620			-0.243	-0.107	1.726			-0.308	-0.081	1.879			-0.327	-0.070	1.935			0.064	0.051	1.513			0.038	-0.033	1.276
-0.060	-0.255	1.567			-0.047	-0.194	1.588			-0.044	0.120	1.579			-0.051	0.305	1.564			-0.174	0.076	1.620			-0.243	-0.108	1.726			-0.310	-0.082	1.879			-0.328	-0.070	1.935			0.064	0.051	1.513			0.037	-0.033	1.276
-0.060	-0.255	1.567			-0.047	-0.195	1.587			-0.044	0.120	1.579			-0.051	0.305	1.563			-0.175	0.074	1.620			-0.243	-0.109	1.726			-0.311	-0.083	1.879			-0.329	-0.071	1.935			0.064	0.051	1.512			0.036	-0.034	1.275
-0.060	-0.256	1.567			-0.047	-0.195	1.587			-0.044	0.120	1.579			-0.051	0.305	1.563			-0.176	0.073	1.619			-0.244	-0.110	1.727			-0.312	-0.085	1.879			-0.330	-0.072	1.936			0.064	0.051	1.512			0.035	-0.034	1.275
-0.060	-0.256	1.566			-0.047	-0.195	1.587			-0.044	0.120	1.579			-0.051	0.305	1.563			-0.177	0.072	1.619			-0.244	-0.111	1.727			-0.314	-0.087	1.879			-0.331	-0.073	1.936			0.064	0.051	1.512			0.034	-0.034	1.275
-0.060	-0.256	1.566			-0.047	-0.195	1.587			-0.044	0.120	1.579			-0.051	0.305	1.563			-0.178	0.071	1.620			-0.245	-0.112	1.727			-0.315	-0.089	1.880			-0.332	-0.075	1.936			0.065	0.051	1.512			0.035	-0.035	1.276
-0.060	-0.256	1.566			-0.047	-0.195	1.587			-0.044	0.120	1.579			-0.051	0.305	1.563			-0.179	0.070	1.620			-0.245	-0.113	1.728			-0.317	-0.091	1.880			-0.334	-0.077	1.936			0.065	0.051	1.512			0.036	-0.035	1.277
-0.060	-0.256	1.566			-0.047	-0.195	1.587			-0.044	0.120	1.578			-0.051	0.305	1.563			-0.180	0.068	1.620			-0.246	-0.114	1.728			-0.319	-0.093	1.880			-0.336	-0.079	1.936			0.065	0.051	1.511			0.035	-0.036	1.277
-0.060	-0.256	1.566			-0.047	-0.195	1.587			-0.045	0.120	1.578			-0.052	0.305	1.563			-0.181	0.067	1.620			-0.247	-0.115	1.728			-0.321	-0.095	1.879			-0.339	-0.082	1.935			0.064	0.051	1.511			0.034	-0.036	1.277
-0.060	-0.256	1.566			-0.047	-0.195	1.587			-0.045	0.120	1.578			-0.052	0.305	1.562			-0.183	0.066	1.621			-0.247	-0.116	1.729			-0.324	-0.098	1.879			-0.342	-0.084	1.935			0.064	0.051	1.511			0.033	-0.036	1.277
-0.060	-0.256	1.565			-0.047	-0.195	1.586			-0.045	0.120	1.578			-0.053	0.305	1.562			-0.184	0.065	1.621			-0.248	-0.117	1.730			-0.327	-0.100	1.879			-0.345	-0.086	1.934			0.064	0.051	1.511			0.031	-0.037	1.276
-0.060	-0.256	1.565			-0.047	-0.195	1.586			-0.045	0.120	1.578			-0.054	0.305	1.562			-0.186	0.063	1.622			-0.249	-0.119	1.730			-0.329	-0.101	1.878			-0.348	-0.088	1.933			0.064	0.051	1.511			0.033	-0.036	1.279
-0.060	-0.256	1.565			-0.048	-0.195	1.586			-0.046	0.120	1.578			-0.054	0.305	1.562			-0.187	0.062	1.622			-0.250	-0.120	1.731			-0.332	-0.103	1.878			-0.352	-0.090	1.932			0.064	0.051	1.511			0.030	-0.037	1.279
-0.060	-0.256	1.565			-0.048	-0.195	1.586			-0.046	0.120	1.578			-0.055	0.305	1.562			-0.188	0.061	1.622			-0.250	-0.121	1.732			-0.334	-0.105	1.877			-0.357	-0.093	1.931			0.064	0.051	1.510			0.031	-0.037	1.281
-0.060	-0.256	1.565			-0.048	-0.195	1.586			-0.046	0.120	1.578			-0.056	0.305	1.562			-0.189	0.060	1.623			-0.251	-0.122	1.732			-0.336	-0.106	1.877			-0.360	-0.095	1.930			0.064	0.051	1.510			0.032	-0.037	1.283
-0.061	-0.256	1.565			-0.048	-0.195	1.586			-0.047	0.119	1.578			-0.057	0.305	1.562			-0.191	0.059	1.623			-0.252	-0.123	1.733			-0.338	-0.107	1.877			-0.362	-0.096	1.930			0.064	0.051	1.510			0.031	-0.037	1.282
-0.061	-0.256	1.565			-0.048	-0.195	1.586			-0.047	0.119	1.578			-0.058	0.305	1.562			-0.192	0.059	1.624			-0.252	-0.124	1.733			-0.340	-0.108	1.877			-0.363	-0.097	1.929			0.064	0.051	1.510			0.029	-0.037	1.282
-0.061	-0.256	1.565			-0.048	-0.195	1.586			-0.048	0.119	1.578			-0.059	0.305	1.562			-0.193	0.058	1.624			-0.253	-0.125	1.733			-0.341	-0.109	1.877			-0.365	-0.098	1.929			0.063	0.051	1.510			0.028	-0.037	1.282
-0.061	-0.257	1.565			-0.049	-0.195	1.586			-0.048	0.119	1.578			-0.060	0.305	1.562			-0.194	0.057	1.624			-0.254	-0.125	1.734			-0.342	-0.110	1.877			-0.366	-0.099	1.929			0.063	0.051	1.510			0.026	-0.037	1.281
-0.061	-0.257	1.565			-0.049	-0.195	1.586			-0.049	0.119	1.578			-0.060	0.305	1.562			-0.194	0.057	1.625			-0.254	-0.126	1.734			-0.342	-0.111	1.877			-0.367	-0.100	1.929			0.063	0.051	1.510			0.025	-0.038	1.281
-0.062	-0.257	1.564			-0.049	-0.196	1.586			-0.049	0.119	1.578			-0.061	0.305	1.563			-0.195	0.056	1.625			-0.255	-0.127	1.734			-0.343	-0.111	1.877			-0.368	-0.101	1.929			0.063	0.051	1.510			0.024	-0.038	1.281
-0.062	-0.257	1.564			-0.050	-0.196	1.586			-0.050	0.119	1.579			-0.062	0.305	1.563			-0.196	0.056	1.626			-0.255	-0.127	1.735			-0.343	-0.112	1.877			-0.369	-0.102	1.929			0.062	0.051	1.510			0.023	-0.038	1.281
-0.062	-0.257	1.564			-0.050	-0.196	1.587			-0.051	0.119	1.579			-0.063	0.305	1.563			-0.197	0.055	1.626			-0.256	-0.128	1.735			-0.344	-0.113	1.877			-0.369	-0.103	1.929			0.062	0.051	1.510			0.022	-0.038	1.280
-0.062	-0.257	1.564			-0.050	-0.196	1.587			-0.051	0.119	1.579			-0.063	0.305	1.563			-0.198	0.055	1.626			-0.256	-0.129	1.735			-0.344	-0.113	1.877			-0.370	-0.103	1.929			0.062	0.051	1.510			0.025	-0.037	1.284
-0.063	-0.257	1.564			-0.050	-0.196	1.587			-0.052	0.119	1.579			-0.064	0.305	1.563			-0.198	0.054	1.627			-0.257	-0.129	1.736			-0.345	-0.114	1.877			-0.370	-0.104	1.929			0.062	0.051	1.510			0.028	-0.037	1.286
-0.063	-0.257	1.564			-0.051	-0.196	1.587			-0.052	0.119	1.579			-0.064	0.305	1.563			-0.199	0.054	1.627			-0.258	-0.129	1.736			-0.345	-0.114	1.877			-0.371	-0.104	1.929			0.061	0.050	1.510			0.030	-0.037	1.288
-0.063	-0.257	1.564			-0.051	-0.196	1.587			-0.052	0.119	1.579			-0.065	0.305	1.563			-0.200	0.054	1.627			-0.258	-0.130	1.736			-0.346	-0.114	1.877			-0.372	-0.105	1.929			0.061	0.050	1.510			0.032	-0.037	1.289
-0.064	-0.257	1.564			-0.051	-0.196	1.587			-0.053	0.119	1.579			-0.066	0.305	1.563			-0.200	0.054	1.628			-0.259	-0.130	1.736			-0.347	-0.114	1.877			-0.373	-0.105	1.928			0.061	0.050	1.510			0.033	-0.037	1.290
-0.064	-0.257	1.564			-0.052	-0.196	1.587			-0.053	0.119	1.579			-0.066	0.305	1.563			-0.201	0.053	1.628			-0.259	-0.131	1.736			-0.348	-0.114	1.877			-0.374	-0.105	1.928			0.060	0.050	1.510			0.033	-0.038	1.289
-0.064	-0.257	1.565			-0.052	-0.196	1.588			-0.054	0.118	1.580			-0.067	0.305	1.563			-0.201	0.053	1.628			-0.260	-0.131	1.736			-0.348	-0.114	1.877			-0.374	-0.105	1.928			0.060	0.050	1.511			0.034	-0.038	1.288
-0.064	-0.257	1.565			-0.052	-0.196	1.588			-0.054	0.118	1.580			-0.067	0.305	1.563			-0.202	0.053	1.628			-0.260	-0.131	1.737			-0.349	-0.114	1.877			-0.375	-0.105	1.928			0.060	0.050	1.511			0.033	-0.038	1.288
-0.065	-0.257	1.565			-0.052	-0.196	1.588			-0.055	0.118	1.580			-0.068	0.305	1.563			-0.202	0.053	1.629			-0.261	-0.131	1.737			-0.349	-0.114	1.877			-0.375	-0.105	1.928			0.060	0.050	1.511			0.034	-0.039	1.288
-0.065	-0.257	1.565			-0.053	-0.196	1.588			-0.055	0.118	1.580			-0.068	0.305	1.564			-0.202	0.053	1.629			-0.262	-0.131	1.737			-0.349	-0.114	1.877			-0.376	-0.105	1.928			0.059	0.050	1.511			0.034	-0.039	1.288
-0.065	-0.257	1.565			-0.053	-0.196	1.588			-0.055	0.118	1.580			-0.068	0.305	1.564			-0.203	0.053	1.629			-0.262	-0.131	1.737			-0.350	-0.113	1.877			-0.376	-0.105	1.928			0.059	0.050	1.511			0.034	-0.039	1.287
-0.066	-0.257	1.565			-0.053	-0.196	1.588			-0.056	0.118	1.580			-0.069	0.305	1.564			-0.203	0.053	1.629			-0.263	-0.131	1.737			-0.351	-0.113	1.877			-0.377	-0.105	1.928			0.059	0.050	1.512			0.035	-0.039	1.288
-0.066	-0.257	1.565			-0.054	-0.196	1.589			-0.056	0.118	1.580			-0.069	0.305	1.564			-0.204	0.053	1.630			-0.264	-0.131	1.737			-0.358	-0.103	1.871			-0.383	-0.097	1.923			0.058	0.050	1.512			0.035	-0.040	1.287
-0.066	-0.257	1.565			-0.054	-0.197	1.589			-0.056	0.118	1.581			-0.070	0.305	1.564			-0.204	0.053	1.630			-0.264	-0.131	1.738			-0.367	-0.091	1.863			-0.393	-0.086	1.914			0.058	0.050	1.512			0.036	-0.040	1.287
-0.066	-0.257	1.565			-0.054	-0.197	1.589			-0.057	0.118	1.581			-0.070	0.305	1.564			-0.205	0.053	1.631			-0.265	-0.131	1.738			-0.370	-0.079	1.856			-0.400	-0.063	1.900			0.058	0.050	1.512			0.037	-0.040	1.287
-0.067	-0.257	1.565			-0.054	-0.197	1.589			-0.057	0.118	1.581			-0.070	0.305	1.564			-0.205	0.054	1.631			-0.266	-0.131	1.738			-0.375	-0.066	1.848			-0.405	-0.051	1.892			0.058	0.050	1.513			0.038	-0.040	1.287
-0.067	-0.257	1.566			-0.055	-0.197	1.590			-0.057	0.118	1.581			-0.071	0.305	1.565			-0.206	0.054	1.632			-0.266	-0.131	1.739			-0.378	-0.059	1.844			-0.409	-0.043	1.886			0.057	0.050	1.513			0.038	-0.040	1.287
-0.067	-0.257	1.566			-0.055	-0.197	1.590			-0.058	0.118	1.581			-0.071	0.305	1.565			-0.206	0.055	1.632			-0.267	-0.130	1.739			-0.381	-0.056	1.841			-0.413	-0.039	1.882			0.057	0.050	1.513			0.038	-0.041	1.287
-0.067	-0.257	1.566			-0.055	-0.197	1.590			-0.058	0.118	1.581			-0.071	0.305	1.565			-0.206	0.055	1.633			-0.267	-0.130	1.739			-0.384	-0.054	1.838			-0.416	-0.036	1.879			0.057	0.050	1.514			0.038	-0.041	1.286
-0.068	-0.257	1.566			-0.055	-0.197	1.590			-0.058	0.118	1.582			-0.072	0.305	1.565			-0.207	0.056	1.633			-0.268	-0.130	1.739			-0.385	-0.052	1.837			-0.418	-0.033	1.877			0.057	0.050	1.514			0.038	-0.040	1.286
-0.068	-0.257	1.566			-0.056	-0.196	1.591			-0.058	0.118	1.582			-0.072	0.305	1.565			-0.207	0.056	1.634			-0.268	-0.130	1.739			-0.387	-0.050	1.835			-0.420	-0.030	1.875			0.057	0.050	1.514			0.037	-0.040	1.286
-0.068	-0.257	1.567			-0.056	-0.196	1.591			-0.058	0.118	1.582			-0.072	0.305	1.566			-0.207	0.057	1.634			-0.269	-0.129	1.740			-0.388	-0.047	1.834			-0.422	-0.027	1.872			0.056	0.050	1.515			0.037	-0.040	1.286
-0.068	-0.257	1.567			-0.056	-0.196	1.591			-0.059	0.118	1.582			-0.072	0.305	1.566			-0.207	0.057	1.635			-0.269	-0.129	1.740			-0.389	-0.045	1.832			-0.424	-0.024	1.870			0.056	0.050	1.515			0.037	-0.040	1.286
-0.068	-0.257	1.567			-0.056	-0.196	1.591			-0.059	0.118	1.582			-0.072	0.305	1.566			-0.208	0.058	1.635			-0.270	-0.129	1.740			-0.390	-0.043	1.831			-0.425	-0.021	1.868			0.056	0.050	1.516			0.039	-0.040	1.287
-0.069	-0.257	1.567			-0.056	-0.196	1.592			-0.059	0.118	1.583			-0.073	0.305	1.566			-0.208	0.058	1.636			-0.270	-0.128	1.741			-0.391	-0.041	1.830			-0.427	-0.018	1.866			0.056	0.050	1.516			0.041	-0.040	1.288
-0.069	-0.257	1.567			-0.056	-0.196	1.592			-0.059	0.118	1.583			-0.073	0.305	1.566			-0.209	0.059	1.637			-0.271	-0.128	1.741			-0.352	0.003	1.759			-0.376	0.044	1.769			0.056	0.050	1.517			0.042	-0.040	1.288
-0.069	-0.257	1.568			-0.057	-0.196	1.592			-0.059	0.118	1.583			-0.073	0.305	1.567			-0.211	0.059	1.642			-0.273	-0.129	1.744			-0.349	0.010	1.750			-0.370	0.057	1.751			0.056	0.050	1.517			0.042	-0.039	1.288
-0.069	-0.257	1.568			-0.057	-0.196	1.592			-0.059	0.118	1.583			-0.073	0.305	1.567			-0.215	0.058	1.646			-0.275	-0.131	1.747			-0.346	0.012	1.778			-0.367	0.061	1.772			0.056	0.050	1.517			0.042	-0.039	1.288
-0.069	-0.256	1.568			-0.057	-0.196	1.593			-0.060	0.118	1.584			-0.073	0.305	1.568			-0.219	0.054	1.649			-0.278	-0.134	1.751			-0.308	0.012	1.722			-0.326	0.065	1.716			0.056	0.050	1.518			0.043	-0.039	1.288
-0.069	-0.256	1.568			-0.057	-0.196	1.593			-0.060	0.118	1.584			-0.073	0.305	1.568			-0.222	0.051	1.651			-0.281	-0.136	1.755			-0.300	0.014	1.709			-0.309	0.067	1.692			0.056	0.051	1.519			0.046	-0.038	1.288
-0.069	-0.256	1.569			-0.057	-0.196	1.593			-0.060	0.118	1.584			-0.073	0.305	1.568			-0.223	0.048	1.652			-0.282	-0.138	1.758			-0.294	0.016	1.700			-0.299	0.069	1.677			0.056	0.051	1.519			0.053	-0.039	1.288
-0.069	-0.256	1.569			-0.057	-0.196	1.593			-0.060	0.118	1.584			-0.073	0.305	1.569			-0.225	0.044	1.652			-0.284	-0.139	1.760			-0.289	0.018	1.692			-0.291	0.072	1.665			0.057	0.051	1.520			0.060	-0.039	1.289
-0.069	-0.256	1.569			-0.057	-0.196	1.594			-0.060	0.119	1.585			-0.073	0.305	1.569			-0.226	0.042	1.653			-0.285	-0.140	1.762			-0.285	0.019	1.686			-0.284	0.073	1.656			0.057	0.051	1.520			0.071	-0.040	1.290
-0.069	-0.256	1.569			-0.057	-0.196	1.594			-0.059	0.119	1.585			-0.073	0.306	1.569			-0.227	0.040	1.653			-0.286	-0.141	1.763			-0.281	0.020	1.680			-0.279	0.075	1.648			0.057	0.051	1.521			0.093	-0.045	1.305
-0.070	-0.256	1.570			-0.057	-0.196	1.594			-0.060	0.120	1.585			-0.073	0.306	1.570			-0.227	0.038	1.653			-0.287	-0.142	1.765			-0.279	0.022	1.679			-0.276	0.079	1.649			0.057	0.051	1.521			0.103	-0.047	1.309
-0.070	-0.256	1.570			-0.057	-0.196	1.594			-0.060	0.120	1.585			-0.074	0.306	1.570			-0.228	0.037	1.654			-0.288	-0.143	1.766			-0.277	0.023	1.675			-0.272	0.080	1.642			0.057	0.050	1.521			0.107	-0.042	1.304
-0.070	-0.256	1.570			-0.057	-0.196	1.595			-0.060	0.120	1.585			-0.074	0.306	1.571			-0.228	0.035	1.654			-0.288	-0.143	1.767			-0.276	0.025	1.675			-0.272	0.082	1.645			0.058	0.050	1.521			0.110	-0.039	1.299
-0.070	-0.256	1.570			-0.057	-0.196	1.595			-0.060	0.121	1.586			-0.074	0.306	1.571			-0.229	0.034	1.654			-0.289	-0.144	1.768			-0.274	0.026	1.671			-0.269	0.083	1.640			0.058	0.049	1.521			0.114	-0.036	1.296
-0.070	-0.256	1.570			-0.057	-0.195	1.595			-0.060	0.121	1.586			-0.074	0.306	1.571			-0.229	0.033	1.654			-0.290	-0.144	1.769			-0.271	0.026	1.668			-0.266	0.083	1.636			0.058	0.048	1.522			0.117	-0.034	1.294
-0.070	-0.256	1.571			-0.058	-0.195	1.595			-0.060	0.121	1.586			-0.074	0.306	1.571			-0.230	0.032	1.654			-0.290	-0.145	1.769			-0.270	0.026	1.665			-0.263	0.083	1.632			0.059	0.045	1.523			0.120	-0.032	1.293
-0.070	-0.256	1.571			-0.058	-0.195	1.595			-0.060	0.121	1.586			-0.074	0.307	1.572			-0.230	0.031	1.654			-0.291	-0.145	1.770			-0.268	0.026	1.662			-0.261	0.083	1.628			0.059	0.042	1.524			0.123	-0.031	1.293
-0.070	-0.256	1.571			-0.058	-0.195	1.595			-0.060	0.122	1.586			-0.074	0.307	1.572			-0.230	0.030	1.654			-0.291	-0.145	1.770			-0.266	0.026	1.660			-0.259	0.082	1.625			0.059	0.040	1.525			0.126	-0.030	1.293
-0.070	-0.256	1.571			-0.058	-0.195	1.596			-0.060	0.122	1.586			-0.074	0.307	1.572			-0.231	0.030	1.654			-0.292	-0.146	1.771			-0.346	-0.003	1.720			-0.364	0.043	1.707			0.059	0.038	1.526			0.128	-0.030	1.293
-0.070	-0.255	1.572			-0.058	-0.195	1.596			-0.060	0.122	1.587			-0.074	0.307	1.572			-0.231	0.029	1.654			-0.292	-0.146	1.772			-0.361	-0.006	1.741			-0.390	0.039	1.744			0.059	0.036	1.527			0.131	-0.030	1.293
-0.070	-0.255	1.572			-0.058	-0.195	1.596			-0.060	0.122	1.587			-0.074	0.307	1.573			-0.231	0.028	1.654			-0.292	-0.146	1.772			-0.377	-0.012	1.750			-0.414	0.030	1.757			0.060	0.034	1.528			0.133	-0.029	1.293
-0.070	-0.255	1.572			-0.058	-0.195	1.596			-0.060	0.122	1.587			-0.074	0.307	1.573			-0.231	0.028	1.653			-0.293	-0.146	1.772			-0.392	-0.019	1.758			-0.435	0.020	1.767			0.060	0.032	1.528			0.136	-0.029	1.293
-0.070	-0.255	1.572			-0.058	-0.195	1.596			-0.060	0.122	1.587			-0.074	0.307	1.573			-0.231	0.027	1.653			-0.293	-0.146	1.772			-0.403	-0.024	1.763			-0.449	0.013	1.774			0.061	0.031	1.529			0.151	-0.034	1.319
-0.070	-0.255	1.572			-0.058	-0.195	1.596			-0.060	0.122	1.587			-0.074	0.307	1.573			-0.231	0.027	1.653			-0.294	-0.146	1.772			-0.412	-0.028	1.768			-0.460	0.008	1.780			0.062	0.029	1.530			0.158	-0.036	1.331
-0.070	-0.255	1.572			-0.058	-0.195	1.597			-0.060	0.122	1.587			-0.074	0.307	1.573			-0.231	0.027	1.652			-0.295	-0.146	1.772			-0.419	-0.031	1.772			-0.469	0.003	1.785			0.062	0.028	1.530			0.163	-0.036	1.339
-0.070	-0.255	1.573			-0.058	-0.195	1.597			-0.060	0.122	1.588			-0.074	0.307	1.573			-0.231	0.026	1.652			-0.295	-0.146	1.772			-0.425	-0.034	1.775			-0.476	0.000	1.789			0.063	0.027	1.531			0.167	-0.036	1.345
-0.070	-0.255	1.573			-0.058	-0.195	1.597			-0.060	0.122	1.588			-0.074	0.307	1.574			-0.231	0.026	1.651			-0.296	-0.146	1.772			-0.430	-0.036	1.778			-0.482	-0.003	1.793			0.063	0.026	1.531			0.170	-0.036	1.350
-0.070	-0.255	1.573			-0.058	-0.195	1.597			-0.060	0.122	1.588			-0.074	0.307	1.574			-0.231	0.026	1.651			-0.297	-0.146	1.772			-0.434	-0.038	1.781			-0.487	-0.005	1.796			0.064	0.025	1.532			0.174	-0.036	1.355
-0.070	-0.255	1.573			-0.058	-0.195	1.597			-0.059	0.122	1.588			-0.074	0.307	1.574			-0.231	0.026	1.650			-0.297	-0.146	1.771			-0.438	-0.039	1.783			-0.492	-0.007	1.799			0.065	0.024	1.532			0.177	-0.035	1.360
-0.070	-0.255	1.573			-0.058	-0.195	1.597			-0.059	0.122	1.588			-0.074	0.307	1.574			-0.230	0.025	1.650			-0.298	-0.145	1.771			-0.441	-0.041	1.785			-0.496	-0.009	1.802			0.065	0.023	1.533			0.180	-0.035	1.363
-0.070	-0.255	1.573			-0.058	-0.194	1.598			-0.059	0.122	1.588			-0.074	0.307	1.574			-0.230	0.025	1.649			-0.298	-0.145	1.771			-0.444	-0.042	1.787			-0.500	-0.011	1.804			0.066	0.022	1.533			0.182	-0.035	1.366
-0.070	-0.255	1.573			-0.058	-0.194	1.598			-0.059	0.122	1.589			-0.074	0.307	1.574			-0.230	0.025	1.649			-0.299	-0.145	1.770			-0.447	-0.043	1.789			-0.503	-0.012	1.807			0.066	0.021	1.534			0.185	-0.034	1.369
-0.070	-0.255	1.574			-0.058	-0.194	1.598			-0.059	0.122	1.589			-0.074	0.307	1.574			-0.230	0.025	1.648			-0.299	-0.145	1.770			-0.450	-0.044	1.791			-0.506	-0.014	1.809			0.067	0.020	1.534			0.188	-0.034	1.372
-0.070	-0.255	1.574			-0.058	-0.194	1.598			-0.059	0.122	1.589			-0.074	0.307	1.574			-0.230	0.025	1.648			-0.300	-0.145	1.770			-0.452	-0.046	1.793			-0.509	-0.016	1.811			0.067	0.020	1.534			0.190	-0.033	1.376
-0.070	-0.255	1.574			-0.058	-0.194	1.598			-0.059	0.122	1.589			-0.074	0.307	1.574			-0.230	0.025	1.647			-0.300	-0.145	1.769			-0.454	-0.047	1.794			-0.511	-0.017	1.813			0.068	0.019	1.535			0.192	-0.033	1.379
-0.070	-0.255	1.574			-0.059	-0.194	1.598			-0.059	0.122	1.589			-0.074	0.307	1.574			-0.230	0.025	1.647			-0.300	-0.144	1.769			-0.452	-0.045	1.798			-0.505	-0.014	1.819			0.068	0.018	1.535			0.194	-0.032	1.382
-0.070	-0.254	1.574			-0.059	-0.194	1.598			-0.059	0.122	1.589			-0.074	0.307	1.574			-0.230	0.025	1.646			-0.301	-0.144	1.769			-0.451	-0.044	1.801			-0.500	-0.011	1.823			0.069	0.018	1.535			0.196	-0.032	1.384
-0.070	-0.254	1.574			-0.059	-0.194	1.598			-0.059	0.122	1.589			-0.074	0.307	1.575			-0.229	0.025	1.646			-0.301	-0.144	1.768			-0.448	-0.042	1.804			-0.495	-0.008	1.826			0.069	0.017	1.536			0.197	-0.032	1.387
-0.070	-0.254	1.574			-0.059	-0.194	1.599			-0.059	0.122	1.589			-0.074	0.307	1.575			-0.229	0.025	1.646			-0.301	-0.144	1.768			-0.446	-0.041	1.806			-0.491	-0.006	1.829			0.070	0.017	1.536			0.199	-0.032	1.389
-0.070	-0.254	1.574			-0.059	-0.194	1.599			-0.059	0.121	1.590			-0.074	0.307	1.575			-0.229	0.025	1.645			-0.301	-0.144	1.768			-0.444	-0.040	1.808			-0.488	-0.003	1.832			0.070	0.017	1.536			0.200	-0.031	1.390
-0.070	-0.254	1.575			-0.059	-0.194	1.599			-0.059	0.121	1.590			-0.074	0.307	1.575			-0.229	0.025	1.645			-0.302	-0.144	1.767			-0.443	-0.039	1.809			-0.486	-0.002	1.834			0.070	0.016	1.536			0.202	-0.031	1.392
-0.070	-0.254	1.575			-0.059	-0.194	1.599			-0.059	0.121	1.590			-0.074	0.307	1.575			-0.229	0.025	1.645			-0.302	-0.144	1.767			-0.442	-0.038	1.811			-0.484	-0.001	1.835			0.071	0.016	1.537			0.203	-0.031	1.393
-0.070	-0.254	1.575			-0.059	-0.194	1.599			-0.059	0.121	1.590			-0.074	0.307	1.575			-0.229	0.025	1.644			-0.302	-0.143	1.767			-0.441	-0.037	1.812			-0.482	-0.000	1.837			0.071	0.016	1.537			0.204	-0.031	1.395
-0.070	-0.254	1.575			-0.059	-0.194	1.599			-0.059	0.121	1.590			-0.074	0.307	1.575			-0.229	0.025	1.644			-0.302	-0.143	1.766			-0.439	-0.037	1.813			-0.480	0.001	1.838			0.071	0.015	1.537			0.206	-0.031	1.396
-0.070	-0.254	1.575			-0.059	-0.194	1.599			-0.059	0.121	1.590			-0.074	0.307	1.575			-0.229	0.025	1.644			-0.302	-0.143	1.766			-0.438	-0.036	1.814			-0.478	0.002	1.839			0.072	0.015	1.537			0.207	-0.031	1.397
-0.070	-0.254	1.575			-0.059	-0.194	1.599			-0.059	0.121	1.590			-0.074	0.307	1.575			-0.229	0.025	1.644			-0.303	-0.143	1.766			-0.437	-0.035	1.815			-0.476	0.003	1.840			0.072	0.015	1.538			0.208	-0.031	1.398
-0.070	-0.254	1.575			-0.059	-0.194	1.599			-0.059	0.121	1.590			-0.074	0.307	1.575			-0.229	0.025	1.643			-0.303	-0.143	1.766			-0.436	-0.034	1.816			-0.474	0.004	1.840			0.072	0.015	1.538			0.209	-0.031	1.399
-0.070	-0.254	1.575			-0.059	-0.194	1.599			-0.059	0.121	1.590			-0.074	0.307	1.575			-0.229	0.025	1.643			-0.303	-0.143	1.765			-0.435	-0.034	1.816			-0.473	0.005	1.841			0.073	0.014	1.538			0.210	-0.031	1.400
-0.070	-0.254	1.575			-0.059	-0.194	1.600			-0.059	0.120	1.590			-0.074	0.307	1.575			-0.228	0.025	1.643			-0.303	-0.143	1.765			-0.435	-0.034	1.816			-0.473	0.004	1.839			0.073	0.014	1.538			0.211	-0.031	1.401
-0.070	-0.254	1.576			-0.059	-0.194	1.600			-0.059	0.120	1.590			-0.074	0.307	1.575			-0.228	0.025	1.643			-0.303	-0.143	1.765			-0.435	-0.035	1.815			-0.474	0.003	1.837			0.073	0.014	1.538			0.212	-0.031	1.402
-0.070	-0.254	1.576			-0.059	-0.194	1.600			-0.059	0.120	1.590			-0.074	0.307	1.575			-0.228	0.025	1.642			-0.303	-0.143	1.765			-0.435	-0.035	1.814			-0.475	0.002	1.835			0.073	0.014	1.539			0.214	-0.031	1.403
-0.070	-0.254	1.576			-0.059	-0.194	1.600			-0.059	0.120	1.590			-0.074	0.307	1.575			-0.228	0.025	1.642			-0.303	-0.143	1.764			-0.435	-0.035	1.814			-0.475	0.001	1.834			0.074	0.014	1.539			0.215	-0.031	1.404
-0.070	-0.254	1.576			-0.059	-0.194	1.600			-0.059	0.120	1.591			-0.074	0.307	1.575			-0.228	0.025	1.642			-0.303	-0.143	1.764			-0.436	-0.036	1.813			-0.476	0.000	1.832			0.074	0.014	1.539			0.216	-0.031	1.405
-0.070	-0.254	1.576			-0.059	-0.194	1.600			-0.059	0.120	1.591			-0.074	0.307	1.575			-0.228	0.026	1.642			-0.303	-0.143	1.764			-0.436	-0.036	1.812			-0.476	-0.000	1.831			0.074	0.014	1.539			0.217	-0.031	1.406
-0.070	-0.254	1.576			-0.059	-0.194	1.600			-0.059	0.120	1.591			-0.074	0.307	1.575			-0.228	0.026	1.642			-0.303	-0.142	1.764			-0.437	-0.037	1.811			-0.478	-0.002	1.828			0.074	0.013	1.539			0.218	-0.031	1.407
-0.070	-0.254	1.576			-0.059	-0.194	1.600			-0.059	0.120	1.591			-0.075	0.306	1.575			-0.228	0.026	1.641			-0.303	-0.142	1.764			-0.437	-0.038	1.809			-0.479	-0.004	1.825			0.075	0.013	1.539			0.219	-0.031	1.408
-0.070	-0.253	1.576			-0.059	-0.194	1.600			-0.059	0.120	1.591			-0.075	0.306	1.574			-0.228	0.026	1.641			-0.304	-0.142	1.763			-0.438	-0.040	1.807			-0.481	-0.006	1.822			0.075	0.013	1.539			0.220	-0.031	1.409
-0.070	-0.253	1.576			-0.059	-0.193	1.600			-0.059	0.119	1.591			-0.075	0.306	1.574			-0.228	0.026	1.641			-0.304	-0.142	1.763			-0.439	-0.041	1.806			-0.482	-0.008	1.820			0.075	0.013	1.540			0.223	-0.032	1.409
-0.070	-0.253	1.576			-0.059	-0.193	1.600			-0.059	0.119	1.591			-0.075	0.306	1.574			-0.228	0.026	1.641			-0.304	-0.142	1.763			-0.438	-0.040	1.805			-0.481	-0.006	1.819			0.075	0.013	1.540			0.225	-0.032	1.410
-0.070	-0.253	1.576			-0.059	-0.193	1.600			-0.059	0.119	1.591			-0.075	0.306	1.574			-0.228	0.026	1.641			-0.304	-0.142	1.763			-0.438	-0.039	1.804			-0.481	-0.006	1.817			0.076	0.013	1.540			0.227	-0.032	1.410
-0.070	-0.253	1.576			-0.059	-0.193	1.600			-0.059	0.119	1.591			-0.075	0.306	1.574			-0.228	0.026	1.641			-0.304	-0.142	1.762			-0.437	-0.038	1.803			-0.479	-0.004	1.816			0.076	0.013	1.540			0.230	-0.032	1.410
-0.070	-0.253	1.576			-0.059	-0.193	1.600			-0.059	0.119	1.591			-0.075	0.306	1.574			-0.228	0.026	1.640			-0.304	-0.142	1.762			-0.436	-0.037	1.802			-0.477	-0.002	1.815			0.076	0.013	1.540			0.232	-0.032	1.410
-0.070	-0.253	1.576			-0.059	-0.193	1.600			-0.059	0.119	1.591			-0.075	0.306	1.574			-0.228	0.026	1.640			-0.304	-0.142	1.762			-0.434	-0.036	1.800			-0.476	0.000	1.813			0.076	0.013	1.540			0.235	-0.033	1.409
-0.070	-0.253	1.576			-0.059	-0.193	1.600			-0.059	0.119	1.591			-0.075	0.306	1.574			-0.228	0.026	1.640			-0.304	-0.142	1.762			-0.434	-0.035	1.799			-0.475	0.002	1.812			0.077	0.013	1.541			0.238	-0.033	1.409
-0.070	-0.253	1.577			-0.059	-0.193	1.600			-0.059	0.119	1.591			-0.075	0.306	1.574			-0.228	0.026	1.640			-0.304	-0.142	1.762			-0.433	-0.034	1.798			-0.474	0.002	1.810			0.077	0.013	1.541			0.241	-0.033	1.408
-0.070	-0.253	1.577			-0.059	-0.193	1.600			-0.059	0.119	1.591			-0.075	0.306	1.574			-0.228	0.026	1.640			-0.304	-0.142	1.761			-0.432	-0.032	1.798			-0.472	0.005	1.810			0.077	0.013	1.541			0.243	-0.034	1.408
-0.070	-0.253	1.577			-0.059	-0.193	1.600			-0.059	0.118	1.591			-0.075	0.306	1.574			-0.228	0.026	1.640			-0.304	-0.142	1.761			-0.431	-0.032	1.797			-0.471	0.006	1.809			0.077	0.013	1.541			0.245	-0.034	1.407
-0.070	-0.253	1.577			-0.059	-0.193	1.600			-0.059	0.118	1.591			-0.075	0.305	1.574			-0.228	0.026	1.639			-0.304	-0.142	1.761			-0.430	-0.031	1.796			-0.470	0.007	1.809			0.077	0.013	1.541			0.247	-0.034	1.406
-0.070	-0.253	1.577			-0.059	-0.193	1.600			-0.059	0.118	1.591			-0.075	0.305	1.574			-0.228	0.026	1.639			-0.304	-0.142	1.760			-0.429	-0.030	1.796			-0.468	0.009	1.808			0.078	0.013	1.542			0.249	-0.034	1.406
-0.069	-0.253	1.577			-0.059	-0.193	1.600			-0.059	0.118	1.591			-0.075	0.305	1.574			-0.228	0.027	1.639			-0.305	-0.142	1.760			-0.428	-0.029	1.795			-0.467	0.011	1.808			0.078	0.013	1.542			0.251	-0.034	1.405
-0.069	-0.253	1.577			-0.059	-0.193	1.600			-0.059	0.118	1.591			-0.075	0.305	1.574			-0.228	0.027	1.639			-0.305	-0.142	1.760			-0.427	-0.027	1.795			-0.465	0.012	1.808			0.078	0.014	1.542			0.253	-0.035	1.405
-0.069	-0.253	1.577			-0.059	-0.193	1.601			-0.059	0.118	1.591			-0.075	0.305	1.573			-0.228	0.027	1.639			-0.305	-0.141	1.759			-0.426	-0.026	1.795			-0.464	0.014	1.807			0.078	0.014	1.542			0.255	-0.035	1.404
-0.069	-0.253	1.577			-0.059	-0.193	1.601			-0.059	0.118	1.591			-0.075	0.305	1.573			-0.228	0.027	1.638			-0.305	-0.141	1.759			-0.425	-0.025	1.794			-0.462	0.016	1.807			0.079	0.014	1.542			0.256	-0.035	1.403
-0.069	-0.253	1.577			-0.059	-0.193	1.601			-0.059	0.118	1.591			-0.075	0.305	1.573			-0.228	0.027	1.638			-0.305	-0.141	1.759			-0.424	-0.024	1.794			-0.461	0.017	1.807			0.079	0.014	1.543			0.258	-0.035	1.403
-0.069	-0.253	1.577			-0.059	-0.193	1.601			-0.059	0.118	1.591			-0.075	0.305	1.573			-0.227	0.027	1.638			-0.305	-0.141	1.758			-0.423	-0.023	1.794			-0.459	0.019	1.807			0.079	0.014	1.543			0.259	-0.035	1.403
-0.069	-0.253	1.577			-0.059	-0.193	1.601			-0.059	0.118	1.591			-0.075	0.305	1.573			-0.227	0.027	1.638			-0.306	-0.141	1.758			-0.422	-0.022	1.793			-0.458	0.020	1.807			0.079	0.014	1.543			0.260	-0.035	1.402
-0.069	-0.253	1.577			-0.059	-0.193	1.601			-0.059	0.117	1.591			-0.075	0.305	1.573			-0.227	0.027	1.638			-0.306	-0.141	1.758			-0.421	-0.021	1.793			-0.457	0.021	1.807			0.080	0.014	1.543			0.261	-0.035	1.402
-0.069	-0.253	1.577			-0.059	-0.193	1.601			-0.059	0.117	1.591			-0.075	0.305	1.573			-0.227	0.027	1.638			-0.306	-0.141	1.757			-0.421	-0.020	1.793			-0.456	0.023	1.807			0.080	0.014	1.543			0.262	-0.035	1.401
-0.069	-0.253	1.577			-0.059	-0.193	1.601			-0.059	0.117	1.591			-0.075	0.305	1.573			-0.227	0.027	1.637			-0.306	-0.141	1.757			-0.420	-0.019	1.793			-0.455	0.024	1.807			0.080	0.014	1.544			0.263	-0.035	1.401
-0.069	-0.253	1.577			-0.059	-0.193	1.601			-0.059	0.117	1.591			-0.075	0.305	1.573			-0.227	0.027	1.637			-0.306	-0.141	1.757			-0.418	-0.017	1.793			-0.453	0.026	1.807			0.080	0.014	1.544			0.263	-0.035	1.402
-0.069	-0.253	1.577			-0.059	-0.193	1.601			-0.059	0.117	1.591			-0.075	0.305	1.573			-0.227	0.027	1.637			-0.307	-0.140	1.757			-0.416	-0.016	1.793			-0.450	0.029	1.808			0.081	0.014	1.544			0.264	-0.035	1.402
-0.069	-0.253	1.577			-0.059	-0.193	1.601			-0.059	0.117	1.591			-0.075	0.305	1.573			-0.227	0.027	1.637			-0.307	-0.140	1.757			-0.415	-0.014	1.793			-0.447	0.031	1.809			0.081	0.014	1.544			0.265	-0.035	1.401
-0.069	-0.253	1.577			-0.059	-0.193	1.601			-0.059	0.117	1.591			-0.075	0.305	1.573			-0.227	0.027	1.637			-0.307	-0.140	1.756			-0.413	-0.013	1.793			-0.446	0.033	1.808			0.081	0.014	1.544			0.265	-0.035	1.401
-0.069	-0.252	1.577			-0.059	-0.193	1.601			-0.059	0.117	1.591			-0.075	0.304	1.573			-0.227	0.027	1.637			-0.307	-0.140	1.756			-0.412	-0.011	1.793			-0.444	0.034	1.808			0.081	0.014	1.544			0.266	-0.035	1.401
-0.069	-0.252	1.577			-0.059	-0.193	1.601			-0.059	0.117	1.591			-0.075	0.304	1.573			-0.227	0.027	1.637			-0.307	-0.140	1.756			-0.412	-0.010	1.792			-0.443	0.035	1.808			0.081	0.015	1.545			0.266	-0.035	1.401
-0.069	-0.252	1.577			-0.059	-0.193	1.601			-0.059	0.117	1.591			-0.075	0.304	1.573			-0.227	0.028	1.636			-0.307	-0.140	1.756			-0.412	-0.010	1.792			-0.444	0.035	1.807			0.082	0.015	1.545			0.266	-0.035	1.401
-0.069	-0.252	1.577			-0.059	-0.193	1.601			-0.059	0.117	1.591			-0.075	0.304	1.573			-0.227	0.028	1.636			-0.307	-0.140	1.756			-0.413	-0.011	1.791			-0.447	0.034	1.806			0.082	0.015	1.545			0.267	-0.035	1.401
-0.069	-0.252	1.577			-0.059	-0.193	1.601			-0.059	0.117	1.591			-0.075	0.304	1.573			-0.227	0.028	1.636			-0.308	-0.140	1.756			-0.415	-0.011	1.790			-0.450	0.032	1.804			0.082	0.015	1.545			0.267	-0.035	1.401
-0.069	-0.252	1.577			-0.059	-0.193	1.601			-0.059	0.117	1.591			-0.075	0.304	1.573			-0.227	0.028	1.636			-0.308	-0.140	1.755			-0.416	-0.012	1.789			-0.453	0.030	1.802			0.082	0.015	1.545			0.267	-0.035	1.401
-0.069	-0.252	1.578			-0.059	-0.193	1.601			-0.058	0.117	1.591			-0.075	0.304	1.572			-0.227	0.028	1.636			-0.308	-0.140	1.755			-0.418	-0.013	1.788			-0.456	0.028	1.801			0.082	0.015	1.545			0.267	-0.035	1.401
-0.069	-0.252	1.578			-0.059	-0.193	1.601			-0.058	0.117	1.591			-0.075	0.304	1.572			-0.227	0.028	1.636			-0.308	-0.140	1.755			-0.420	-0.015	1.788			-0.459	0.025	1.801			0.082	0.015	1.546			0.267	-0.035	1.401
-0.069	-0.252	1.578			-0.059	-0.193	1.601			-0.058	0.116	1.591			-0.075	0.304	1.572			-0.227	0.028	1.636			-0.308	-0.140	1.755			-0.422	-0.017	1.788			-0.462	0.022	1.802			0.083	0.015	1.546			0.267	-0.035	1.401
-0.069	-0.252	1.578			-0.059	-0.193	1.601			-0.058	0.116	1.591			-0.075	0.304	1.572			-0.227	0.028	1.636			-0.308	-0.139	1.755			-0.423	-0.018	1.788			-0.465	0.019	1.802			0.083	0.015	1.546			0.266	-0.034	1.400
-0.069	-0.252	1.578			-0.059	-0.193	1.601			-0.058	0.116	1.591			-0.075	0.304	1.572			-0.227	0.028	1.636			-0.308	-0.139	1.755			-0.423	-0.018	1.788			-0.465	0.019	1.802			0.083	0.015	1.546			0.266	-0.034	1.400
-0.068	-0.252	1.578			-0.059	-0.193	1.601			-0.058	0.116	1.591			-0.075	0.304	1.572			-0.227	0.028	1.636			-0.308	-0.139	1.755			-0.423	-0.018	1.788			-0.465	0.019	1.803			0.083	0.015	1.546			0.266	-0.034	1.400
-0.068	-0.252	1.578			-0.059	-0.193	1.601			-0.058	0.116	1.591			-0.075	0.304	1.572			-0.227	0.028	1.636			-0.308	-0.139	1.755			-0.424	-0.019	1.788			-0.466	0.018	1.803			0.083	0.015	1.546			0.265	-0.034	1.400
-0.068	-0.252	1.578			-0.059	-0.193	1.601			-0.058	0.116	1.591			-0.075	0.304	1.572			-0.227	0.028	1.636			-0.308	-0.139	1.755			-0.425	-0.020	1.788			-0.468	0.016	1.803			0.083	0.015	1.546			0.262	-0.033	1.401
-0.068	-0.252	1.578			-0.059	-0.193	1.601			-0.059	0.116	1.591			-0.075	0.304	1.572			-0.227	0.028	1.636			-0.308	-0.139	1.755			-0.426	-0.021	1.788			-0.469	0.015	1.803			0.083	0.015	1.546			0.258	-0.033	1.403
-0.068	-0.252	1.578			-0.059	-0.193	1.601			-0.059	0.116	1.591			-0.075	0.304	1.572			-0.227	0.028	1.635			-0.308	-0.139	1.755			-0.427	-0.022	1.788			-0.470	0.013	1.803			0.083	0.015	1.546			0.255	-0.032	1.405
-0.068	-0.252	1.578			-0.059	-0.193	1.601			-0.059	0.116	1.591			-0.075	0.304	1.572			-0.227	0.028	1.635			-0.308	-0.139	1.755			-0.428	-0.023	1.789			-0.471	0.012	1.804			0.083	0.015	1.546			0.252	-0.031	1.407
-0.068	-0.252	1.578			-0.059	-0.193	1.601			-0.059	0.116	1.591			-0.075	0.304	1.572			-0.227	0.028	1.635			-0.308	-0.139	1.755			-0.429	-0.024	1.789			-0.472	0.011	1.804			0.083	0.015	1.547			0.250	-0.031	1.408
-0.068	-0.252	1.578			-0.059	-0.193	1.601			-0.059	0.116	1.591			-0.075	0.304	1.572			-0.227	0.028	1.635			-0.308	-0.139	1.755			-0.430	-0.025	1.789			-0.473	0.010	1.804			0.084	0.015	1.547			0.247	-0.030	1.409
-0.068	-0.252	1.578			-0.059	-0.193	1.601			-0.059	0.116	1.591			-0.075	0.304	1.572			-0.227	0.028	1.635			-0.308	-0.139	1.755			-0.430	-0.026	1.788			-0.475	0.009	1.804			0.084	0.015	1.547			0.244	-0.030	1.410
-0.068	-0.252	1.578			-0.059	-0.193	1.601			-0.059	0.116	1.591			-0.075	0.304	1.572			-0.227	0.028	1.635			-0.308	-0.139	1.755			-0.430	-0.026	1.789			-0.474	0.009	1.804			0.084	0.015	1.547			0.241	-0.029	1.410
-0.068	-0.252	1.578			-0.059	-0.193	1.601			-0.059	0.116	1.591			-0.075	0.304	1.572			-0.227	0.028	1.635			-0.308	-0.139	1.755			-0.430	-0.026	1.789			-0.474	0.009	1.805			0.084	0.016	1.547			0.238	-0.029	1.410
-0.068	-0.252	1.578			-0.059	-0.193	1.601			-0.059	0.116	1.591			-0.075	0.304	1.572			-0.227	0.028	1.635			-0.308	-0.139	1.755			-0.430	-0.026	1.790			-0.473	0.010	1.806			0.084	0.016	1.547			0.234	-0.029	1.409
-0.068	-0.252	1.578			-0.059	-0.193	1.601			-0.059	0.116	1.592			-0.075	0.304	1.572			-0.227	0.028	1.635			-0.309	-0.139	1.755			-0.430	-0.025	1.790			-0.472	0.011	1.807			0.084	0.016	1.547			0.228	-0.028	1.405
-0.068	-0.252	1.578			-0.059	-0.193	1.601			-0.059	0.116	1.592			-0.075	0.303	1.572			-0.227	0.028	1.635			-0.309	-0.139	1.755			-0.429	-0.025	1.791			-0.471	0.012	1.808			0.084	0.016	1.547			0.223	-0.028	1.402
-0.068	-0.252	1.578			-0.059	-0.193	1.601			-0.059	0.116	1.592			-0.075	0.303	1.572			-0.227	0.028	1.635			-0.309	-0.139	1.755			-0.430	-0.025	1.791			-0.471	0.012	1.808			0.083	0.016	1.547			0.218	-0.027	1.396
-0.068	-0.252	1.578			-0.059	-0.193	1.602			-0.059	0.115	1.592			-0.075	0.303	1.572			-0.227	0.028	1.635			-0.309	-0.139	1.755			-0.429	-0.025	1.791			-0.470	0.012	1.809			0.083	0.016	1.548			0.212	-0.026	1.389
-0.068	-0.252	1.578			-0.059	-0.193	1.602			-0.059	0.115	1.592			-0.075	0.303	1.572			-0.227	0.028	1.635			-0.309	-0.139	1.755			-0.429	-0.025	1.792			-0.469	0.013	1.810			0.083	0.016	1.548			0.207	-0.026	1.382
-0.068	-0.252	1.579			-0.059	-0.193	1.602			-0.059	0.115	1.592			-0.075	0.303	1.572			-0.227	0.028	1.635			-0.309	-0.139	1.755			-0.428	-0.024	1.792			-0.468	0.014	1.811			0.083	0.016	1.548			0.202	-0.026	1.377
-0.068	-0.252	1.579			-0.059	-0.193	1.602			-0.059	0.115	1.592			-0.076	0.303	1.572			-0.227	0.028	1.635			-0.309	-0.139	1.755			-0.428	-0.024	1.793			-0.467	0.015	1.811			0.083	0.016	1.548			0.192	-0.025	1.361
-0.068	-0.252	1.579			-0.059	-0.193	1.602			-0.059	0.115	1.593			-0.076	0.303	1.572			-0.227	0.028	1.636			-0.310	-0.140	1.755			-0.428	-0.024	1.793			-0.467	0.015	1.812			0.082	0.016	1.548			0.185	-0.025	1.348
-0.068	-0.252	1.579			-0.059	-0.193	1.602			-0.060	0.115	1.593			-0.076	0.303	1.572			-0.227	0.028	1.636			-0.310	-0.140	1.755			-0.428	-0.023	1.793			-0.467	0.016	1.812			0.081	0.016	1.548			0.172	-0.025	1.334
-0.068	-0.252	1.579			-0.059	-0.193	1.602			-0.060	0.115	1.593			-0.076	0.303	1.572			-0.227	0.028	1.636			-0.310	-0.140	1.755			-0.428	-0.023	1.793			-0.466	0.016	1.812			0.081	0.017	1.549			0.164	-0.025	1.326
-0.068	-0.252	1.579			-0.059	-0.193	1.603			-0.060	0.115	1.593			-0.076	0.303	1.572			-0.228	0.028	1.636			-0.310	-0.140	1.755			-0.428	-0.023	1.793			-0.466	0.016	1.812			0.079	0.017	1.549			0.158	-0.024	1.320
-0.068	-0.252	1.579			-0.059	-0.193	1.603			-0.060	0.115	1.593			-0.076	0.303	1.573			-0.228	0.028	1.636			-0.310	-0.140	1.756			-0.428	-0.023	1.793			-0.466	0.017	1.812			0.077	0.017	1.549			0.153	-0.024	1.316
-0.068	-0.252	1.579			-0.059	-0.193	1.603			-0.060	0.115	1.594			-0.077	0.303	1.573			-0.228	0.027	1.637			-0.310	-0.140	1.756			-0.428	-0.023	1.793			-0.466	0.017	1.811			0.075	0.017	1.549			0.148	-0.023	1.312
-0.068	-0.252	1.579			-0.059	-0.193	1.603			-0.061	0.115	1.594			-0.077	0.303	1.573			-0.229	0.027	1.637			-0.311	-0.141	1.757			-0.428	-0.023	1.793			-0.466	0.017	1.811			0.073	0.017	1.549			0.144	-0.023	1.309
-0.068	-0.252	1.580			-0.059	-0.193	1.604			-0.061	0.115	1.594			-0.077	0.303	1.573			-0.229	0.027	1.638			-0.311	-0.141	1.757			-0.428	-0.023	1.793			-0.466	0.017	1.811			0.071	0.017	1.549			0.139	-0.022	1.306
-0.068	-0.252	1.580			-0.059	-0.193	1.604			-0.061	0.115	1.595			-0.078	0.303	1.574			-0.229	0.027	1.638			-0.311	-0.141	1.758			-0.428	-0.023	1.793			-0.467	0.017	1.811			0.068	0.017	1.550			0.135	-0.022	1.304
-0.068	-0.252	1.580			-0.059	-0.193	1.604			-0.062	0.115	1.595			-0.078	0.303	1.574			-0.230	0.027	1.639			-0.311	-0.141	1.758			-0.429	-0.023	1.793			-0.467	0.017	1.810			0.066	0.017	1.550			0.131	-0.021	1.302
-0.068	-0.252	1.580			-0.060	-0.193	1.604			-0.062	0.115	1.596			-0.079	0.303	1.574			-0.230	0.026	1.639			-0.312	-0.142	1.759			-0.428	-0.023	1.794			-0.467	0.017	1.811			0.064	0.017	1.550			0.126	-0.020	1.300
-0.068	-0.252	1.580			-0.060	-0.193	1.605			-0.063	0.115	1.596			-0.080	0.303	1.575			-0.231	0.026	1.640			-0.312	-0.142	1.760			-0.428	-0.023	1.794			-0.467	0.017	1.812			0.062	0.017	1.551			0.122	-0.020	1.299
-0.068	-0.253	1.581			-0.060	-0.193	1.605			-0.063	0.115	1.596			-0.080	0.303	1.575			-0.232	0.026	1.641			-0.312	-0.143	1.760			-0.428	-0.023	1.795			-0.466	0.017	1.812			0.061	0.017	1.551			0.117	-0.019	1.297
-0.069	-0.253	1.581			-0.060	-0.193	1.606			-0.064	0.115	1.597			-0.081	0.303	1.576			-0.232	0.026	1.641			-0.312	-0.143	1.761			-0.406	-0.032	1.836			-0.435	0.005	1.867			0.059	0.017	1.551			0.113	-0.018	1.296
-0.069	-0.253	1.581			-0.061	-0.194	1.606			-0.064	0.115	1.597			-0.082	0.303	1.576			-0.233	0.026	1.642			-0.312	-0.143	1.762			-0.402	-0.035	1.846			-0.431	0.003	1.876			0.058	0.017	1.551			0.109	-0.018	1.295
-0.069	-0.253	1.582			-0.061	-0.194	1.606			-0.065	0.116	1.598			-0.082	0.303	1.577			-0.233	0.025	1.643			-0.313	-0.143	1.762			-0.400	-0.036	1.850			-0.429	0.001	1.881			0.057	0.017	1.551			0.106	-0.017	1.295
-0.070	-0.253	1.582			-0.061	-0.194	1.607			-0.065	0.116	1.598			-0.083	0.303	1.577			-0.234	0.025	1.643			-0.313	-0.144	1.763			-0.331	-0.231	1.777			-0.352	-0.211	1.797			0.055	0.017	1.552			0.103	-0.017	1.294
-0.070	-0.253	1.582			-0.062	-0.194	1.607			-0.066	0.116	1.598			-0.084	0.303	1.577			-0.235	0.025	1.644			-0.313	-0.144	1.763			-0.317	-0.267	1.766			-0.316	-0.309	1.764			0.054	0.017	1.552			0.099	-0.016	1.293
-0.071	-0.253	1.582			-0.062	-0.194	1.608			-0.066	0.116	1.599			-0.085	0.303	1.578			-0.235	0.025	1.645			-0.313	-0.144	1.764			-0.304	-0.301	1.753			-0.304	-0.342	1.752			0.053	0.018	1.552			0.096	-0.016	1.293
-0.072	-0.253	1.583			-0.062	-0.194	1.608			-0.067	0.117	1.599			-0.085	0.304	1.578			-0.236	0.025	1.646			-0.313	-0.145	1.764			-0.298	-0.317	1.748			-0.295	-0.364	1.746			0.052	0.018	1.552			0.094	-0.016	1.292
-0.072	-0.254	1.583			-0.063	-0.194	1.608			-0.067	0.117	1.599			-0.086	0.304	1.579			-0.237	0.025	1.646			-0.314	-0.145	1.765			-0.293	-0.329	1.744			-0.288	-0.379	1.741			0.051	0.018	1.552			0.091	-0.016	1.292
-0.073	-0.254	1.583			-0.063	-0.194	1.609			-0.068	0.118	1.599			-0.087	0.304	1.579			-0.237	0.025	1.647			-0.314	-0.145	1.765			-0.289	-0.339	1.741			-0.283	-0.393	1.737			0.050	0.018	1.552			0.089	-0.016	1.291
-0.074	-0.254	1.584			-0.064	-0.194	1.609			-0.069	0.118	1.600			-0.088	0.304	1.580			-0.238	0.025	1.648			-0.314	-0.145	1.766			-0.285	-0.348	1.739			-0.277	-0.405	1.734			0.048	0.019	1.552			0.087	-0.016	1.291
-0.074	-0.255	1.584			-0.065	-0.194	1.609			-0.070	0.119	1.600			-0.089	0.304	1.580			-0.239	0.025	1.649			-0.315	-0.146	1.767			-0.282	-0.355	1.736			-0.273	-0.415	1.730			0.047	0.019	1.552			0.084	-0.016	1.291
-0.075	-0.255	1.584			-0.065	-0.195	1.609			-0.072	0.120	1.600			-0.089	0.304	1.581			-0.240	0.025	1.649			-0.315	-0.146	1.767			-0.280	-0.360	1.733			-0.269	-0.423	1.726			0.045	0.019	1.552			0.082	-0.016	1.291
-0.076	-0.256	1.585			-0.066	-0.195	1.610			-0.074	0.121	1.599			-0.090	0.305	1.581			-0.240	0.025	1.650			-0.315	-0.147	1.768			-0.280	-0.362	1.731			-0.267	-0.428	1.722			0.043	0.020	1.552			0.080	-0.016	1.290
-0.077	-0.257	1.585			-0.067	-0.195	1.610			-0.076	0.122	1.599			-0.091	0.305	1.581			-0.241	0.025	1.651			-0.316	-0.147	1.768			-0.280	-0.363	1.730			-0.266	-0.431	1.719			0.041	0.020	1.551			0.079	-0.016	1.290
-0.079	-0.258	1.585			-0.068	-0.196	1.610			-0.078	0.122	1.599			-0.091	0.305	1.582			-0.242	0.024	1.651			-0.316	-0.147	1.769			-0.283	-0.363	1.730			-0.267	-0.432	1.717			0.039	0.021	1.551			0.077	-0.015	1.290
-0.080	-0.259	1.586			-0.069	-0.197	1.610			-0.081	0.123	1.599			-0.092	0.305	1.582			-0.243	0.024	1.652			-0.316	-0.148	1.769			-0.286	-0.362	1.730			-0.268	-0.433	1.716			0.036	0.021	1.551			0.075	-0.015	1.290
-0.080	-0.260	1.586			-0.070	-0.197	1.610			-0.083	0.124	1.599			-0.092	0.306	1.583			-0.243	0.024	1.652			-0.317	-0.148	1.770			-0.288	-0.361	1.730			-0.270	-0.432	1.714			0.034	0.022	1.550			0.073	-0.015	1.290
-0.081	-0.261	1.586			-0.071	-0.198	1.610			-0.086	0.125	1.598			-0.093	0.306	1.583			-0.244	0.024	1.653			-0.317	-0.149	1.770			-0.290	-0.359	1.730			-0.271	-0.430	1.713			0.031	0.022	1.550			0.072	-0.015	1.290
-0.082	-0.263	1.586			-0.072	-0.199	1.610			-0.089	0.125	1.598			-0.093	0.306	1.584			-0.244	0.024	1.653			-0.317	-0.149	1.770			-0.292	-0.358	1.729			-0.273	-0.429	1.713			0.029	0.022	1.550			0.070	-0.015	1.291
-0.083	-0.264	1.587			-0.073	-0.200	1.610			-0.091	0.126	1.598			-0.094	0.306	1.584			-0.245	0.024	1.654			-0.317	-0.149	1.771			-0.288	-0.353	1.725			-0.270	-0.425	1.709			0.027	0.023	1.550			0.069	-0.015	1.291
-0.084	-0.266	1.587			-0.074	-0.201	1.610			-0.093	0.126	1.598			-0.094	0.307	1.584			-0.245	0.023	1.654			-0.318	-0.150	1.771			-0.289	-0.354	1.725			-0.273	-0.423	1.709			0.024	0.023	1.549			0.067	-0.015	1.291
-0.084	-0.267	1.587			-0.075	-0.202	1.610			-0.096	0.127	1.598			-0.094	0.307	1.585			-0.246	0.023	1.655			-0.318	-0.150	1.772			-0.292	-0.353	1.726			-0.275	-0.420	1.709			0.022	0.024	1.549			0.066	-0.015	1.292
-0.085	-0.268	1.587			-0.076	-0.203	1.610			-0.098	0.128	1.598			-0.095	0.307	1.585			-0.247	0.023	1.655			-0.318	-0.150	1.772			-0.289	-0.350	1.724			-0.274	-0.417	1.707			0.020	0.024	1.549			0.064	-0.015	1.292
-0.086	-0.269	1.588			-0.077	-0.203	1.609			-0.100	0.128	1.598			-0.095	0.307	1.585			-0.247	0.023	1.655			-0.319	-0.151	1.772			-0.286	-0.346	1.722			-0.272	-0.414	1.705			0.018	0.024	1.549			0.063	-0.015	1.293
-0.086	-0.270	1.588			-0.077	-0.204	1.609			-0.102	0.129	1.598			-0.095	0.307	1.586			-0.247	0.023	1.656			-0.319	-0.151	1.773			-0.288	-0.345	1.725			-0.273	-0.412	1.707			0.030	0.037	1.546			0.062	-0.015	1.293
-0.086	-0.270	1.588			-0.078	-0.204	1.609			-0.103	0.129	1.598			-0.096	0.307	1.586			-0.248	0.022	1.656			-0.319	-0.151	1.773			-0.285	-0.341	1.722			-0.271	-0.408	1.705			0.033	0.037	1.547			0.061	-0.015	1.293
-0.087	-0.271	1.588			-0.078	-0.204	1.609			-0.103	0.130	1.598			-0.096	0.308	1.586			-0.248	0.022	1.656			-0.320	-0.152	1.773			-0.283	-0.340	1.720			-0.269	-0.405	1.703			0.037	0.041	1.547			0.060	-0.015	1.293
-0.087	-0.271	1.588			-0.079	-0.204	1.609			-0.104	0.132	1.598			-0.096	0.308	1.587			-0.248	0.022	1.656			-0.320	-0.152	1.774			-0.281	-0.339	1.719			-0.267	-0.401	1.702			0.040	0.044	1.547			0.060	-0.015	1.293
-0.087	-0.270	1.588			-0.079	-0.204	1.609			-0.104	0.133	1.598			-0.096	0.308	1.587			-0.249	0.022	1.657			-0.320	-0.152	1.774			-0.280	-0.338	1.718			-0.266	-0.399	1.700			0.041	0.046	1.547			0.059	-0.015	1.293
-0.087	-0.270	1.588			-0.079	-0.204	1.609			-0.103	0.134	1.598			-0.096	0.308	1.587			-0.249	0.022	1.657			-0.321	-0.152	1.774			-0.279	-0.337	1.717			-0.265	-0.396	1.699			0.042	0.045	1.547			0.058	-0.015	1.293
-0.087	-0.270	1.588			-0.080	-0.204	1.609			-0.102	0.135	1.598			-0.096	0.308	1.587			-0.249	0.021	1.657			-0.321	-0.152	1.775			-0.277	-0.335	1.716			-0.264	-0.394	1.698			0.042	0.044	1.547			0.057	-0.015	1.293
-0.087	-0.270	1.588			-0.080	-0.203	1.609			-0.102	0.136	1.598			-0.097	0.308	1.587			-0.250	0.021	1.657			-0.321	-0.153	1.775			-0.276	-0.332	1.715			-0.263	-0.391	1.698			0.043	0.045	1.547			0.056	-0.015	1.294
-0.087	-0.270	1.589			-0.080	-0.203	1.609			-0.101	0.137	1.598			-0.097	0.308	1.588			-0.250	0.021	1.657			-0.321	-0.153	1.775			-0.275	-0.331	1.715			-0.262	-0.389	1.697			0.044	0.047	1.547			0.056	-0.015	1.294
-0.087	-0.270	1.589			-0.080	-0.203	1.609			-0.099	0.138	1.598			-0.097	0.308	1.588			-0.250	0.021	1.658			-0.322	-0.153	1.775			-0.274	-0.331	1.714			-0.261	-0.387	1.696			0.045	0.048	1.547			0.055	-0.015	1.294
-0.087	-0.269	1.589			-0.080	-0.202	1.609			-0.098	0.139	1.598			-0.097	0.308	1.588			-0.250	0.021	1.658			-0.322	-0.153	1.776			-0.273	-0.329	1.713			-0.261	-0.385	1.696			0.046	0.050	1.547			0.054	-0.015	1.295
-0.087	-0.269	1.589			-0.080	-0.202	1.609			-0.097	0.140	1.598			-0.097	0.309	1.588			-0.250	0.020	1.658			-0.322	-0.153	1.776			-0.273	-0.327	1.713			-0.260	-0.384	1.695			0.046	0.051	1.547			0.054	-0.015	1.295
-0.087	-0.268	1.589			-0.080	-0.201	1.609			-0.095	0.141	1.598			-0.097	0.309	1.589			-0.251	0.020	1.658			-0.323	-0.153	1.776			-0.272	-0.326	1.712			-0.260	-0.382	1.695			0.047	0.052	1.547			0.053	-0.015	1.295
-0.087	-0.268	1.589			-0.080	-0.201	1.609			-0.093	0.141	1.598			-0.097	0.309	1.589			-0.251	0.020	1.658			-0.323	-0.153	1.776			-0.272	-0.325	1.712			-0.260	-0.381	1.695			0.047	0.053	1.547			0.052	-0.015	1.296
-0.086	-0.267	1.589			-0.079	-0.200	1.609			-0.092	0.142	1.597			-0.097	0.309	1.589			-0.251	0.020	1.658			-0.323	-0.154	1.777			-0.271	-0.324	1.712			-0.259	-0.380	1.695			0.048	0.054	1.546			0.052	-0.015	1.296
-0.086	-0.267	1.589			-0.079	-0.200	1.609			-0.090	0.143	1.597			-0.097	0.309	1.589			-0.251	0.019	1.658			-0.323	-0.154	1.777			-0.271	-0.323	1.712			-0.259	-0.378	1.695			0.048	0.054	1.546			0.051	-0.015	1.296
-0.086	-0.266	1.589			-0.079	-0.199	1.608			-0.088	0.144	1.597			-0.097	0.309	1.589			-0.251	0.019	1.658			-0.324	-0.154	1.777			-0.271	-0.322	1.712			-0.259	-0.377	1.695			0.049	0.055	1.546			0.051	-0.015	1.297
-0.086	-0.266	1.589			-0.079	-0.199	1.608			-0.086	0.144	1.597			-0.097	0.309	1.589			-0.251	0.019	1.658			-0.324	-0.154	1.777			-0.271	-0.322	1.712			-0.259	-0.376	1.695			0.049	0.056	1.546			0.050	-0.015	1.297
-0.085	-0.265	1.589			-0.078	-0.198	1.608			-0.085	0.145	1.596			-0.097	0.309	1.590			-0.251	0.018	1.658			-0.324	-0.154	1.778			-0.271	-0.321	1.712			-0.259	-0.375	1.695			0.049	0.057	1.546			0.050	-0.015	1.297
-0.085	-0.265	1.589			-0.078	-0.198	1.608			-0.084	0.146	1.596			-0.097	0.309	1.590			-0.251	0.018	1.658			-0.324	-0.154	1.778			-0.270	-0.320	1.712			-0.259	-0.374	1.696			0.050	0.057	1.546			0.049	-0.015	1.297
-0.085	-0.265	1.589			-0.078	-0.197	1.608			-0.083	0.146	1.596			-0.097	0.309	1.590			-0.251	0.018	1.658			-0.325	-0.154	1.778			-0.270	-0.319	1.713			-0.259	-0.373	1.696			0.050	0.058	1.546			0.049	-0.015	1.298
-0.085	-0.264	1.589			-0.078	-0.197	1.608			-0.082	0.146	1.596			-0.097	0.309	1.590			-0.251	0.017	1.658			-0.325	-0.154	1.778			-0.270	-0.319	1.713			-0.259	-0.372	1.696			0.050	0.058	1.546			0.049	-0.015	1.298
-0.085	-0.264	1.589			-0.077	-0.197	1.607			-0.081	0.147	1.596			-0.097	0.309	1.590			-0.251	0.017	1.658			-0.325	-0.154	1.778			-0.270	-0.318	1.713			-0.259	-0.371	1.696			0.050	0.059	1.546			0.048	-0.015	1.298
-0.084	-0.263	1.589			-0.077	-0.196	1.607			-0.080	0.147	1.596			-0.097	0.309	1.591			-0.251	0.017	1.658			-0.325	-0.154	1.778			-0.270	-0.317	1.714			-0.259	-0.370	1.697			0.051	0.059	1.546			0.048	-0.015	1.298
-0.084	-0.263	1.589			-0.077	-0.196	1.607			-0.079	0.147	1.595			-0.096	0.308	1.591			-0.251	0.017	1.658			-0.325	-0.154	1.779			-0.270	-0.316	1.714			-0.259	-0.369	1.697			0.051	0.060	1.546			0.048	-0.015	1.299
-0.084	-0.263	1.589			-0.077	-0.196	1.607			-0.078	0.147	1.595			-0.096	0.308	1.591			-0.251	0.016	1.658			-0.326	-0.154	1.779			-0.270	-0.315	1.714			-0.259	-0.368	1.697			0.051	0.060	1.546			0.048	-0.015	1.299
-0.084	-0.262	1.589			-0.076	-0.195	1.607			-0.077	0.147	1.595			-0.096	0.308	1.591			-0.251	0.016	1.658			-0.326	-0.154	1.779			-0.270	-0.315	1.715			-0.259	-0.367	1.698			0.051	0.060	1.546			0.047	-0.015	1.299
-0.083	-0.262	1.589			-0.076	-0.195	1.607			-0.076	0.148	1.595			-0.096	0.308	1.591			-0.251	0.016	1.658			-0.326	-0.154	1.779			-0.270	-0.314	1.715			-0.259	-0.366	1.698			0.051	0.061	1.547			0.047	-0.015	1.300
-0.083	-0.262	1.589			-0.076	-0.195	1.606			-0.075	0.148	1.595			-0.096	0.308	1.591			-0.251	0.016	1.658			-0.326	-0.154	1.779			-0.270	-0.313	1.715			-0.259	-0.366	1.698			0.051	0.061	1.547			0.047	-0.015	1.300
-0.083	-0.262	1.589			-0.076	-0.194	1.606			-0.074	0.147	1.595			-0.096	0.308	1.591			-0.251	0.016	1.658			-0.327	-0.154	1.779			-0.271	-0.313	1.716			-0.260	-0.365	1.699			0.052	0.061	1.547			0.047	-0.015	1.300
-0.083	-0.261	1.589			-0.075	-0.194	1.606			-0.074	0.147	1.595			-0.096	0.308	1.592			-0.251	0.015	1.658			-0.327	-0.154	1.780			-0.271	-0.312	1.717			-0.260	-0.364	1.699			0.052	0.062	1.547			0.047	-0.016	1.300
-0.083	-0.261	1.589			-0.075	-0.194	1.606			-0.073	0.147	1.595			-0.096	0.308	1.592			-0.251	0.015	1.658			-0.327	-0.153	1.780			-0.271	-0.311	1.717			-0.260	-0.363	1.700			0.052	0.062	1.547			0.046	-0.016	1.301
-0.082	-0.261	1.589			-0.075	-0.194	1.606			-0.072	0.147	1.595			-0.096	0.308	1.592			-0.251	0.015	1.658			-0.327	-0.153	1.780			-0.272	-0.311	1.718			-0.261	-0.363	1.701			0.052	0.062	1.547			0.046	-0.016	1.301
-0.082	-0.261	1.589			-0.075	-0.194	1.606			-0.071	0.147	1.595			-0.095	0.308	1.592			-0.251	0.015	1.658			-0.328	-0.153	1.780			-0.272	-0.310	1.718			-0.261	-0.362	1.701			0.052	0.062	1.547			0.046	-0.016	1.301
-0.082	-0.260	1.589			-0.075	-0.193	1.606			-0.071	0.147	1.595			-0.095	0.308	1.592			-0.251	0.015	1.658			-0.328	-0.153	1.780			-0.272	-0.310	1.719			-0.261	-0.361	1.701			0.052	0.063	1.547			0.046	-0.016	1.302
-0.082	-0.260	1.589			-0.074	-0.193	1.606			-0.070	0.147	1.595			-0.095	0.308	1.592			-0.251	0.015	1.658			-0.328	-0.153	1.780			-0.272	-0.310	1.719			-0.261	-0.361	1.702			0.052	0.063	1.547			0.046	-0.016	1.302
-0.082	-0.260	1.589			-0.074	-0.193	1.606			-0.069	0.146	1.595			-0.095	0.308	1.592			-0.250	0.015	1.658			-0.328	-0.153	1.780			-0.273	-0.309	1.720			-0.261	-0.360	1.702			0.052	0.063	1.547			0.046	-0.016	1.302
-0.082	-0.260	1.589			-0.074	-0.193	1.606			-0.069	0.146	1.595			-0.095	0.308	1.592			-0.250	0.015	1.658			-0.329	-0.152	1.780			-0.273	-0.309	1.720			-0.261	-0.360	1.703			0.052	0.063	1.547			0.045	-0.016	1.302
-0.081	-0.260	1.589			-0.074	-0.193	1.606			-0.068	0.146	1.595			-0.095	0.308	1.592			-0.250	0.015	1.658			-0.329	-0.152	1.781			-0.273	-0.308	1.720			-0.261	-0.360	1.704			0.052	0.063	1.547			0.045	-0.016	1.303
-0.081	-0.259	1.589			-0.074	-0.193	1.606			-0.068	0.146	1.595			-0.095	0.308	1.592			-0.250	0.015	1.658			-0.329	-0.152	1.781			-0.274	-0.308	1.721			-0.261	-0.359	1.704			0.052	0.063	1.547			0.045	-0.016	1.303
-0.081	-0.259	1.589			-0.074	-0.193	1.606			-0.068	0.145	1.595			-0.095	0.307	1.592			-0.250	0.015	1.658			-0.329	-0.152	1.781			-0.274	-0.308	1.721			-0.262	-0.359	1.704			0.051	0.063	1.548			0.045	-0.016	1.303
-0.081	-0.259	1.589			-0.073	-0.192	1.606			-0.067	0.145	1.595			-0.095	0.307	1.592			-0.250	0.015	1.658			-0.329	-0.151	1.781			-0.274	-0.307	1.722			-0.262	-0.359	1.705			0.051	0.063	1.548			0.045	-0.016	1.303
-0.081	-0.259	1.589			-0.073	-0.192	1.605			-0.067	0.145	1.595			-0.095	0.307	1.592			-0.250	0.015	1.658			-0.329	-0.151	1.781			-0.274	-0.307	1.722			-0.262	-0.358	1.705			0.051	0.063	1.548			0.044	-0.016	1.304
-0.081	-0.259	1.589			-0.073	-0.192	1.605			-0.067	0.145	1.596			-0.094	0.307	1.592			-0.250	0.015	1.658			-0.330	-0.151	1.781			-0.275	-0.307	1.722			-0.262	-0.358	1.705			0.051	0.064	1.548			0.044	-0.016	1.304
-0.081	-0.259	1.589			-0.073	-0.192	1.605			-0.066	0.144	1.596			-0.094	0.307	1.592			-0.250	0.015	1.658			-0.330	-0.151	1.781			-0.275	-0.306	1.722			-0.262	-0.358	1.706			0.051	0.064	1.548			0.044	-0.016	1.304
-0.081	-0.259	1.589			-0.073	-0.192	1.605			-0.066	0.144	1.596			-0.094	0.307	1.592			-0.250	0.014	1.658			-0.330	-0.151	1.781			-0.275	-0.306	1.723			-0.262	-0.358	1.706			0.051	0.064	1.548			0.044	-0.017	1.304
-0.081	-0.259	1.589			-0.073	-0.192	1.605			-0.066	0.143	1.596			-0.094	0.307	1.592			-0.250	0.014	1.658			-0.330	-0.150	1.782			-0.275	-0.306	1.723			-0.262	-0.358	1.706			0.050	0.064	1.548			0.044	-0.017	1.304
-0.080	-0.259	1.589			-0.073	-0.192	1.605			-0.066	0.143	1.596			-0.094	0.307	1.592			-0.250	0.014	1.658			-0.330	-0.150	1.782			-0.276	-0.306	1.723			-0.262	-0.358	1.707			0.050	0.064	1.548			0.043	-0.017	1.305
-0.080	-0.259	1.589			-0.072	-0.192	1.605			-0.066	0.143	1.596			-0.094	0.307	1.592			-0.250	0.014	1.658			-0.330	-0.150	1.782			-0.276	-0.306	1.723			-0.262	-0.357	1.707			0.050	0.064	1.549			0.043	-0.017	1.305
-0.080	-0.259	1.589			-0.072	-0.192	1.605			-0.066	0.142	1.596			-0.094	0.307	1.592			-0.250	0.014	1.658			-0.330	-0.150	1.782			-0.276	-0.306	1.723			-0.262	-0.357	1.707			0.050	0.064	1.549			0.043	-0.017	1.305
-0.080	-0.258	1.589			-0.072	-0.192	1.605			-0.066	0.142	1.596			-0.094	0.307	1.592			-0.249	0.014	1.658			-0.330	-0.150	1.782			-0.276	-0.305	1.723			-0.262	-0.357	1.707			0.050	0.064	1.549			0.043	-0.017	1.305
-0.080	-0.258	1.589			-0.072	-0.192	1.605			-0.066	0.141	1.596			-0.094	0.307	1.592			-0.249	0.014	1.658			-0.330	-0.150	1.782			-0.276	-0.305	1.723			-0.262	-0.357	1.707			0.049	0.064	1.549			0.043	-0.017	1.305
-0.080	-0.258	1.589			-0.072	-0.192	1.605			-0.066	0.141	1.596			-0.094	0.307	1.592			-0.249	0.014	1.658			-0.331	-0.149	1.782			-0.276	-0.305	1.724			-0.262	-0.357	1.707			0.049	0.064	1.549			0.043	-0.017	1.305
-0.080	-0.258	1.589			-0.072	-0.192	1.605			-0.066	0.141	1.597			-0.094	0.307	1.593			-0.249	0.014	1.658			-0.331	-0.149	1.782			-0.276	-0.305	1.724			-0.262	-0.357	1.707			0.049	0.064	1.549			0.043	-0.017	1.305
-0.080	-0.258	1.589			-0.072	-0.192	1.605			-0.066	0.140	1.597			-0.094	0.307	1.593			-0.249	0.014	1.658			-0.331	-0.149	1.782			-0.277	-0.305	1.724			-0.262	-0.357	1.708			0.049	0.064	1.549			0.043	-0.017	1.306
-0.080	-0.258	1.589			-0.072	-0.192	1.605			-0.066	0.140	1.597			-0.094	0.307	1.593			-0.249	0.014	1.658			-0.331	-0.149	1.782			-0.277	-0.305	1.724			-0.262	-0.357	1.708			0.049	0.064	1.549			0.043	-0.017	1.306
-0.080	-0.258	1.589			-0.072	-0.192	1.606			-0.066	0.140	1.597			-0.094	0.306	1.593			-0.249	0.014	1.658			-0.331	-0.149	1.782			-0.277	-0.305	1.724			-0.262	-0.357	1.708			0.049	0.064	1.549			0.042	-0.017	1.306
-0.080	-0.258	1.589			-0.071	-0.192	1.606			-0.066	0.139	1.597			-0.094	0.306	1.593			-0.249	0.014	1.658			-0.331	-0.149	1.782			-0.277	-0.304	1.724			-0.262	-0.357	1.708			0.048	0.064	1.549			0.043	-0.017	1.306
-0.080	-0.258	1.589			-0.071	-0.192	1.606			-0.066	0.139	1.597			-0.094	0.306	1.593			-0.249	0.014	1.658			-0.331	-0.149	1.782			-0.277	-0.304	1.724			-0.262	-0.357	1.708			0.048	0.064	1.550			0.044	-0.018	1.307
-0.080	-0.258	1.589			-0.071	-0.192	1.606			-0.066	0.139	1.597			-0.093	0.306	1.593			-0.249	0.014	1.658			-0.331	-0.149	1.782			-0.278	-0.304	1.724			-0.262	-0.356	1.708			0.048	0.064	1.550			0.045	-0.019	1.307
-0.079	-0.258	1.589			-0.071	-0.192	1.606			-0.066	0.138	1.597			-0.093	0.306	1.593			-0.249	0.014	1.658			-0.331	-0.148	1.782			-0.278	-0.304	1.724			-0.262	-0.356	1.709			0.048	0.064	1.550			0.047	-0.020	1.308
-0.079	-0.258	1.589			-0.071	-0.192	1.606			-0.066	0.138	1.598			-0.093	0.306	1.593			-0.249	0.014	1.658			-0.331	-0.148	1.782			-0.278	-0.304	1.725			-0.263	-0.356	1.709			0.048	0.064	1.550			0.049	-0.021	1.308
-0.079	-0.258	1.589			-0.071	-0.192	1.606			-0.066	0.138	1.598			-0.093	0.306	1.593			-0.249	0.014	1.658			-0.331	-0.148	1.782			-0.278	-0.304	1.725			-0.263	-0.357	1.709			0.048	0.064	1.550			0.050	-0.022	1.309
-0.079	-0.258	1.589			-0.071	-0.192	1.606			-0.066	0.138	1.598			-0.093	0.306	1.593			-0.248	0.014	1.658			-0.331	-0.148	1.782			-0.279	-0.304	1.725			-0.263	-0.357	1.709			0.048	0.064	1.550			0.052	-0.024	1.310
-0.079	-0.258	1.589			-0.071	-0.192	1.606			-0.066	0.137	1.598			-0.093	0.306	1.593			-0.248	0.014	1.657			-0.331	-0.148	1.782			-0.279	-0.304	1.725			-0.263	-0.357	1.709			0.048	0.064	1.550			0.054	-0.025	1.311
-0.079	-0.258	1.589			-0.071	-0.193	1.606			-0.066	0.137	1.598			-0.093	0.306	1.593			-0.248	0.014	1.657			-0.331	-0.148	1.782			-0.279	-0.304	1.725			-0.264	-0.357	1.709			0.047	0.064	1.550			0.056	-0.026	1.312
-0.079	-0.258	1.589			-0.070	-0.193	1.606			-0.066	0.137	1.598			-0.093	0.306	1.593			-0.248	0.014	1.657			-0.331	-0.148	1.782			-0.279	-0.304	1.725			-0.264	-0.357	1.709			0.047	0.064	1.550			0.057	-0.027	1.312
-0.079	-0.258	1.589			-0.070	-0.193	1.606			-0.066	0.136	1.598			-0.093	0.306	1.593			-0.248	0.014	1.657			-0.331	-0.148	1.782			-0.280	-0.304	1.725			-0.264	-0.357	1.710			0.047	0.064	1.550			0.058	-0.028	1.313
-0.079	-0.258	1.589			-0.070	-0.193	1.607			-0.066	0.136	1.599			-0.093	0.306	1.593			-0.248	0.014	1.657			-0.331	-0.148	1.782			-0.280	-0.304	1.725			-0.264	-0.357	1.710			0.047	0.064	1.550			0.058	-0.028	1.313
-0.079	-0.258	1.589			-0.070	-0.193	1.607			-0.066	0.136	1.599			-0.093	0.306	1.593			-0.248	0.014	1.657			-0.331	-0.147	1.782			-0.280	-0.304	1.725			-0.264	-0.357	1.710			0.047	0.064	1.550			0.059	-0.029	1.313
-0.079	-0.258	1.589			-0.070	-0.193	1.607			-0.067	0.135	1.599			-0.093	0.306	1.592			-0.248	0.014	1.657			-0.331	-0.147	1.782			-0.280	-0.304	1.725			-0.265	-0.357	1.710			0.047	0.064	1.550			0.059	-0.029	1.313
-0.079	-0.258	1.589			-0.070	-0.193	1.607			-0.067	0.135	1.599			-0.093	0.306	1.592			-0.248	0.014	1.657			-0.331	-0.147	1.782			-0.280	-0.304	1.725			-0.265	-0.357	1.710			0.047	0.064	1.550			0.060	-0.029	1.313
-0.079	-0.258	1.589			-0.070	-0.193	1.607			-0.067	0.135	1.599			-0.093	0.306	1.592			-0.247	0.014	1.657			-0.331	-0.147	1.782			-0.280	-0.304	1.725			-0.264	-0.356	1.708			0.047	0.064	1.550			0.060	-0.030	1.314
-0.079	-0.258	1.589			-0.070	-0.194	1.607			-0.067	0.134	1.600			-0.093	0.306	1.592			-0.247	0.014	1.657			-0.331	-0.147	1.782			-0.280	-0.304	1.725			-0.264	-0.356	1.708			0.047	0.064	1.550			0.060	-0.030	1.314
-0.079	-0.258	1.589			-0.069	-0.194	1.607			-0.067	0.134	1.600			-0.093	0.306	1.592			-0.247	0.014	1.657			-0.331	-0.147	1.782			-0.280	-0.304	1.724			-0.263	-0.356	1.707			0.047	0.064	1.550			0.061	-0.030	1.314
-0.078	-0.258	1.589			-0.069	-0.194	1.607			-0.067	0.133	1.600			-0.092	0.306	1.592			-0.247	0.014	1.656			-0.331	-0.147	1.782			-0.280	-0.304	1.724			-0.263	-0.356	1.706			0.047	0.064	1.550			0.061	-0.030	1.314
-0.078	-0.258	1.589			-0.069	-0.194	1.608			-0.067	0.133	1.600			-0.092	0.306	1.592			-0.247	0.014	1.656			-0.331	-0.147	1.782			-0.280	-0.303	1.724			-0.263	-0.355	1.705			0.047	0.064	1.550			0.061	-0.031	1.314
-0.078	-0.258	1.589			-0.069	-0.194	1.608			-0.068	0.132	1.601			-0.092	0.306	1.592			-0.247	0.014	1.656			-0.331	-0.147	1.782			-0.280	-0.303	1.723			-0.262	-0.355	1.705			0.047	0.064	1.551			0.060	-0.031	1.314
-0.078	-0.259	1.589			-0.069	-0.194	1.608			-0.068	0.131	1.601			-0.092	0.306	1.592			-0.248	0.014	1.656			-0.331	-0.147	1.782			-0.279	-0.303	1.723			-0.262	-0.355	1.704			0.047	0.063	1.551			0.059	-0.030	1.314
-0.078	-0.259	1.589			-0.069	-0.195	1.608			-0.068	0.131	1.601			-0.092	0.306	1.592			-0.248	0.014	1.657			-0.331	-0.147	1.782			-0.282	-0.304	1.724			-0.265	-0.356	1.706			0.047	0.063	1.551			0.058	-0.030	1.314
-0.078	-0.259	1.589			-0.069	-0.195	1.608			-0.069	0.130	1.601			-0.092	0.306	1.592			-0.248	0.014	1.657			-0.331	-0.147	1.782			-0.285	-0.305	1.725			-0.267	-0.357	1.707			0.047	0.063	1.551			0.057	-0.029	1.314
-0.078	-0.259	1.589			-0.069	-0.195	1.608			-0.069	0.129	1.602			-0.092	0.306	1.592			-0.249	0.014	1.657			-0.331	-0.147	1.782			-0.287	-0.306	1.726			-0.270	-0.358	1.708			0.046	0.063	1.551			0.056	-0.029	1.313
-0.078	-0.259	1.589			-0.069	-0.195	1.609			-0.069	0.129	1.602			-0.092	0.306	1.592			-0.253	0.016	1.661			-0.331	-0.146	1.782			-0.291	-0.308	1.728			-0.274	-0.360	1.710			0.046	0.063	1.551			0.054	-0.028	1.313
-0.078	-0.259	1.589			-0.069	-0.195	1.609			-0.070	0.128	1.602			-0.092	0.306	1.592			-0.257	0.019	1.665			-0.331	-0.146	1.782			-0.294	-0.309	1.729			-0.280	-0.362	1.713			0.046	0.063	1.551			0.052	-0.028	1.312
-0.078	-0.258	1.589			-0.069	-0.195	1.609			-0.070	0.128	1.602			-0.092	0.306	1.592			-0.260	0.021	1.668			-0.331	-0.147	1.782			-0.297	-0.310	1.730			-0.286	-0.364	1.715			0.046	0.063	1.550			0.050	-0.028	1.311
-0.078	-0.258	1.589			-0.069	-0.195	1.609			-0.071	0.127	1.603			-0.092	0.306	1.592			-0.263	0.022	1.671			-0.330	-0.147	1.782			-0.299	-0.311	1.730			-0.289	-0.366	1.716			0.046	0.063	1.550			0.048	-0.028	1.311
-0.079	-0.258	1.589			-0.069	-0.195	1.609			-0.072	0.126	1.603			-0.092	0.306	1.592			-0.265	0.024	1.673			-0.330	-0.147	1.783			-0.301	-0.312	1.731			-0.292	-0.367	1.717			0.046	0.063	1.550			0.045	-0.028	1.310
-0.079	-0.258	1.590			-0.069	-0.195	1.610			-0.073	0.125	1.603			-0.092	0.306	1.592			-0.267	0.025	1.676			-0.330	-0.147	1.783			-0.299	-0.313	1.730			-0.289	-0.368	1.716			0.046	0.063	1.550			0.043	-0.028	1.310
-0.079	-0.257	1.590			-0.069	-0.195	1.610			-0.074	0.125	1.604			-0.092	0.306	1.592			-0.269	0.027	1.678			-0.329	-0.148	1.783			-0.298	-0.313	1.730			-0.289	-0.368	1.715			0.046	0.063	1.550			0.040	-0.028	1.309
-0.080	-0.257	1.590			-0.070	-0.194	1.610			-0.075	0.124	1.604			-0.092	0.306	1.592			-0.270	0.028	1.680			-0.329	-0.148	1.783			-0.305	-0.315	1.732			-0.302	-0.371	1.719			0.045	0.063	1.550			0.037	-0.027	1.308
-0.081	-0.257	1.590			-0.070	-0.194	1.611			-0.076	0.123	1.604			-0.093	0.306	1.591			-0.272	0.029	1.681			-0.329	-0.149	1.783			-0.306	-0.316	1.732			-0.303	-0.372	1.719			0.044	0.062	1.549			0.034	-0.027	1.308
-0.081	-0.256	1.590			-0.071	-0.194	1.611			-0.078	0.123	1.605			-0.094	0.306	1.591			-0.273	0.030	1.682			-0.328	-0.150	1.783			-0.307	-0.317	1.732			-0.304	-0.373	1.720			0.044	0.062	1.549			0.031	-0.027	1.307
-0.083	-0.256	1.590			-0.072	-0.194	1.612			-0.079	0.122	1.605			-0.095	0.306	1.591			-0.274	0.031	1.683			-0.328	-0.150	1.783			-0.307	-0.317	1.733			-0.304	-0.374	1.720			0.042	0.061	1.548			0.028	-0.028	1.306
-0.084	-0.255	1.591			-0.073	-0.194	1.612			-0.081	0.121	1.605			-0.097	0.306	1.591			-0.274	0.033	1.684			-0.328	-0.150	1.783			-0.308	-0.318	1.733			-0.304	-0.374	1.720			0.041	0.061	1.547			0.025	-0.028	1.306
-0.085	-0.255	1.591			-0.074	-0.194	1.613			-0.083	0.121	1.606			-0.098	0.306	1.591			-0.275	0.034	1.685			-0.328	-0.150	1.783			-0.308	-0.318	1.733			-0.305	-0.375	1.721			0.039	0.060	1.547			0.022	-0.028	1.305
-0.087	-0.254	1.591			-0.076	-0.193	1.613			-0.085	0.120	1.606			-0.100	0.306	1.591			-0.275	0.036	1.686			-0.328	-0.150	1.783			-0.313	-0.319	1.735			-0.312	-0.376	1.725			0.037	0.060	1.546			0.019	-0.029	1.305
-0.089	-0.254	1.592			-0.077	-0.193	1.614			-0.087	0.120	1.607			-0.102	0.306	1.591			-0.276	0.037	1.686			-0.328	-0.150	1.783			-0.316	-0.320	1.737			-0.317	-0.377	1.728			0.035	0.059	1.546			0.016	-0.029	1.305
-0.090	-0.254	1.592			-0.079	-0.193	1.614			-0.089	0.119	1.607			-0.105	0.306	1.591			-0.277	0.038	1.687			-0.328	-0.150	1.783			-0.320	-0.321	1.739			-0.320	-0.378	1.730			0.033	0.059	1.546			0.014	-0.030	1.304
-0.093	-0.253	1.593			-0.081	-0.193	1.615			-0.092	0.119	1.608			-0.108	0.306	1.590			-0.277	0.040	1.688			-0.328	-0.150	1.782			-0.324	-0.321	1.742			-0.323	-0.378	1.732			0.031	0.058	1.545			0.011	-0.030	1.304
-0.095	-0.253	1.593			-0.083	-0.193	1.616			-0.095	0.118	1.608			-0.110	0.306	1.591			-0.278	0.042	1.688			-0.328	-0.150	1.782			-0.327	-0.321	1.744			-0.326	-0.378	1.735			0.029	0.058	1.545			0.008	-0.031	1.304
-0.097	-0.253	1.594			-0.086	-0.193	1.616			-0.098	0.118	1.609			-0.113	0.306	1.591			-0.278	0.044	1.688			-0.329	-0.149	1.781			-0.330	-0.320	1.747			-0.329	-0.378	1.738			0.026	0.057	1.544			0.005	-0.031	1.304
-0.099	-0.253	1.594			-0.088	-0.192	1.617			-0.100	0.117	1.609			-0.116	0.306	1.591			-0.278	0.048	1.686			-0.329	-0.147	1.778			-0.334	-0.318	1.751			-0.333	-0.376	1.742			0.023	0.057	1.544			0.002	-0.032	1.304
-0.102	-0.252	1.595			-0.091	-0.192	1.618			-0.103	0.117	1.610			-0.119	0.306	1.591			-0.278	0.050	1.685			-0.329	-0.144	1.776			-0.337	-0.315	1.754			-0.337	-0.374	1.747			0.021	0.057	1.544			-0.001	-0.032	1.304
-0.104	-0.252	1.595			-0.093	-0.192	1.618			-0.106	0.116	1.610			-0.122	0.306	1.591			-0.277	0.053	1.684			-0.330	-0.142	1.774			-0.340	-0.313	1.757			-0.340	-0.373	1.750			0.018	0.056	1.544			-0.004	-0.033	1.304
-0.106	-0.252	1.596			-0.096	-0.193	1.619			-0.109	0.116	1.610			-0.126	0.306	1.591			-0.276	0.055	1.682			-0.330	-0.140	1.773			-0.340	-0.311	1.756			-0.341	-0.372	1.751			0.015	0.056	1.544			-0.007	-0.034	1.304
-0.109	-0.253	1.597			-0.099	-0.193	1.620			-0.112	0.116	1.611			-0.129	0.306	1.592			-0.276	0.057	1.681			-0.330	-0.139	1.771			-0.341	-0.311	1.756			-0.341	-0.371	1.751			0.011	0.055	1.544			-0.009	-0.034	1.305
-0.112	-0.253	1.597			-0.101	-0.193	1.620			-0.115	0.116	1.611			-0.132	0.305	1.592			-0.276	0.059	1.680			-0.331	-0.137	1.770			-0.341	-0.309	1.755			-0.342	-0.370	1.751			0.008	0.055	1.544			-0.012	-0.034	1.312
-0.114	-0.253	1.598			-0.104	-0.193	1.621			-0.118	0.116	1.612			-0.135	0.305	1.592			-0.276	0.061	1.679			-0.332	-0.136	1.769			-0.341	-0.309	1.755			-0.342	-0.370	1.751			0.005	0.055	1.544			-0.015	-0.034	1.313
-0.117	-0.253	1.598			-0.107	-0.193	1.622			-0.120	0.115	1.612			-0.139	0.305	1.593			-0.277	0.062	1.678			-0.333	-0.135	1.768			-0.341	-0.308	1.755			-0.342	-0.369	1.751			0.002	0.055	1.544			-0.017	-0.035	1.314
-0.120	-0.253	1.599			-0.109	-0.193	1.622			-0.123	0.115	1.613			-0.142	0.305	1.593			-0.277	0.063	1.678			-0.333	-0.134	1.767			-0.341	-0.307	1.754			-0.341	-0.368	1.751			-0.001	0.054	1.545			-0.019	-0.036	1.315
-0.122	-0.253	1.600			-0.112	-0.193	1.623			-0.126	0.115	1.613			-0.145	0.305	1.594			-0.278	0.064	1.678			-0.334	-0.133	1.766			-0.341	-0.307	1.754			-0.341	-0.367	1.751			-0.003	0.054	1.545			-0.021	-0.036	1.315
-0.125	-0.253	1.600			-0.114	-0.193	1.623			-0.128	0.115	1.614			-0.148	0.304	1.594			-0.278	0.065	1.677			-0.336	-0.133	1.765			-0.342	-0.306	1.755			-0.342	-0.367	1.752			-0.006	0.054	1.545			-0.023	-0.037	1.315
-0.127	-0.253	1.601			-0.117	-0.194	1.624			-0.131	0.115	1.614			-0.150	0.304	1.594			-0.279	0.066	1.677			-0.337	-0.132	1.765			-0.343	-0.306	1.755			-0.343	-0.367	1.752			-0.008	0.054	1.545			-0.025	-0.037	1.316
-0.129	-0.254	1.601			-0.119	-0.194	1.624			-0.133	0.115	1.615			-0.153	0.304	1.595			-0.279	0.067	1.676			-0.338	-0.131	1.764			-0.343	-0.306	1.755			-0.343	-0.366	1.753			-0.011	0.054	1.546			-0.026	-0.038	1.316
-0.131	-0.254	1.602			-0.121	-0.194	1.625			-0.135	0.115	1.615			-0.155	0.304	1.595			-0.280	0.067	1.676			-0.339	-0.131	1.763			-0.347	-0.305	1.756			-0.347	-0.366	1.754			-0.013	0.054	1.546			-0.028	-0.038	1.317
-0.132	-0.254	1.602			-0.122	-0.194	1.625			-0.137	0.115	1.616			-0.158	0.304	1.596			-0.281	0.068	1.675			-0.341	-0.130	1.763			-0.354	-0.304	1.757			-0.352	-0.365	1.756			-0.015	0.054	1.547			-0.029	-0.038	1.317
-0.134	-0.254	1.602			-0.124	-0.194	1.626			-0.140	0.115	1.617			-0.160	0.304	1.596			-0.282	0.068	1.675			-0.342	-0.130	1.762			-0.355	-0.304	1.757			-0.354	-0.364	1.757			-0.017	0.054	1.547			-0.031	-0.038	1.318
-0.136	-0.254	1.603			-0.126	-0.194	1.626			-0.142	0.115	1.617			-0.162	0.304	1.596			-0.283	0.069	1.675			-0.344	-0.130	1.762			-0.356	-0.304	1.757			-0.355	-0.364	1.757			-0.019	0.054	1.548			-0.032	-0.039	1.318
-0.137	-0.254	1.603			-0.128	-0.194	1.627			-0.144	0.116	1.618			-0.164	0.304	1.597			-0.284	0.069	1.674			-0.346	-0.130	1.762			-0.357	-0.303	1.757			-0.356	-0.364	1.757			-0.021	0.054	1.548			-0.034	-0.039	1.319
-0.139	-0.254	1.604			-0.129	-0.194	1.627			-0.146	0.116	1.618			-0.167	0.304	1.597			-0.285	0.069	1.674			-0.347	-0.129	1.761			-0.358	-0.303	1.757			-0.357	-0.363	1.756			-0.023	0.054	1.549			-0.035	-0.039	1.319
-0.141	-0.254	1.604			-0.131	-0.194	1.628			-0.148	0.116	1.619			-0.169	0.304	1.598			-0.287	0.069	1.674			-0.349	-0.129	1.761			-0.359	-0.303	1.757			-0.358	-0.363	1.756			-0.025	0.054	1.549			-0.036	-0.039	1.320
-0.142	-0.254	1.605			-0.133	-0.194	1.628			-0.149	0.116	1.619			-0.171	0.304	1.598			-0.289	0.069	1.674			-0.351	-0.129	1.761			-0.362	-0.303	1.758			-0.361	-0.363	1.758			-0.027	0.054	1.550			-0.038	-0.039	1.321
-0.143	-0.254	1.605			-0.134	-0.194	1.629			-0.151	0.116	1.620			-0.173	0.304	1.599			-0.290	0.069	1.674			-0.353	-0.129	1.761			-0.363	-0.303	1.758			-0.361	-0.363	1.758			-0.028	0.054	1.550			-0.040	-0.039	1.321
-0.145	-0.254	1.605			-0.135	-0.194	1.629			-0.152	0.116	1.620			-0.175	0.304	1.599			-0.292	0.069	1.674			-0.354	-0.129	1.762			-0.364	-0.303	1.758			-0.362	-0.363	1.758			-0.030	0.054	1.551			-0.042	-0.039	1.322
-0.146	-0.254	1.606			-0.136	-0.194	1.629			-0.154	0.116	1.620			-0.176	0.304	1.600			-0.293	0.069	1.674			-0.356	-0.130	1.762			-0.366	-0.303	1.759			-0.365	-0.363	1.760			-0.031	0.054	1.551			-0.043	-0.039	1.323
-0.147	-0.254	1.606			-0.138	-0.194	1.630			-0.155	0.116	1.621			-0.178	0.304	1.600			-0.295	0.068	1.674			-0.357	-0.130	1.762			-0.368	-0.303	1.760			-0.367	-0.363	1.762			-0.033	0.054	1.552			-0.046	-0.039	1.323
-0.148	-0.254	1.607			-0.139	-0.194	1.630			-0.156	0.116	1.621			-0.179	0.304	1.601			-0.296	0.068	1.675			-0.359	-0.130	1.762			-0.369	-0.304	1.761			-0.368	-0.363	1.763			-0.034	0.054	1.552			-0.047	-0.039	1.323
-0.149	-0.254	1.607			-0.140	-0.194	1.631			-0.158	0.117	1.622			-0.181	0.304	1.601			-0.297	0.068	1.675			-0.360	-0.130	1.763			-0.369	-0.304	1.762			-0.368	-0.363	1.763			-0.035	0.055	1.553			-0.049	-0.039	1.324
-0.150	-0.254	1.607			-0.141	-0.194	1.631			-0.159	0.117	1.622			-0.182	0.304	1.602			-0.299	0.067	1.675			-0.361	-0.131	1.763			-0.369	-0.304	1.762			-0.368	-0.363	1.763			-0.036	0.055	1.553			-0.051	-0.039	1.324
-0.151	-0.254	1.608			-0.142	-0.194	1.631			-0.160	0.117	1.622			-0.183	0.304	1.602			-0.300	0.066	1.675			-0.363	-0.131	1.763			-0.368	-0.305	1.762			-0.366	-0.363	1.763			-0.037	0.055	1.554			-0.053	-0.040	1.325
-0.151	-0.254	1.608			-0.142	-0.194	1.632			-0.161	0.117	1.623			-0.184	0.304	1.602			-0.301	0.066	1.676			-0.364	-0.132	1.764			-0.368	-0.305	1.762			-0.365	-0.364	1.763			-0.038	0.055	1.554			-0.054	-0.040	1.325
-0.152	-0.254	1.608			-0.143	-0.194	1.632			-0.161	0.117	1.623			-0.185	0.304	1.603			-0.302	0.065	1.676			-0.365	-0.132	1.765			-0.367	-0.306	1.761			-0.364	-0.364	1.763			-0.039	0.055	1.555			-0.056	-0.040	1.325
-0.153	-0.254	1.609			-0.144	-0.194	1.632			-0.162	0.117	1.623			-0.186	0.304	1.603			-0.304	0.064	1.676			-0.366	-0.133	1.765			-0.369	-0.307	1.763			-0.366	-0.365	1.764			-0.040	0.055	1.555			-0.057	-0.040	1.326
-0.153	-0.254	1.609			-0.144	-0.194	1.633			-0.163	0.117	1.624			-0.187	0.305	1.604			-0.305	0.063	1.677			-0.367	-0.134	1.766			-0.370	-0.307	1.764			-0.367	-0.365	1.765			-0.040	0.055	1.556			-0.058	-0.040	1.326
-0.154	-0.254	1.609			-0.145	-0.194	1.633			-0.164	0.117	1.624			-0.188	0.305	1.604			-0.306	0.062	1.677			-0.368	-0.134	1.767			-0.372	-0.308	1.765			-0.369	-0.366	1.766			-0.041	0.055	1.556			-0.059	-0.040	1.327
-0.155	-0.254	1.610			-0.146	-0.194	1.633			-0.164	0.117	1.624			-0.189	0.305	1.604			-0.307	0.061	1.678			-0.369	-0.135	1.767			-0.372	-0.309	1.766			-0.369	-0.366	1.767			-0.042	0.055	1.556			-0.060	-0.040	1.328
-0.155	-0.254	1.610			-0.146	-0.194	1.634			-0.165	0.117	1.625			-0.189	0.305	1.605			-0.308	0.061	1.678			-0.369	-0.136	1.768			-0.371	-0.309	1.766			-0.368	-0.366	1.767			-0.042	0.055	1.557			-0.061	-0.040	1.328
-0.155	-0.254	1.610			-0.147	-0.194	1.634			-0.166	0.117	1.625			-0.190	0.305	1.605			-0.309	0.060	1.678			-0.370	-0.136	1.769			-0.371	-0.310	1.766			-0.369	-0.367	1.767			-0.043	0.055	1.557			-0.062	-0.040	1.329
-0.156	-0.254	1.611			-0.147	-0.194	1.635			-0.166	0.117	1.626			-0.191	0.305	1.606			-0.310	0.059	1.679			-0.371	-0.137	1.770			-0.372	-0.310	1.767			-0.369	-0.367	1.767			-0.043	0.054	1.558			-0.063	-0.040	1.330
-0.156	-0.254	1.611			-0.147	-0.194	1.635			-0.167	0.117	1.626			-0.191	0.305	1.606			-0.311	0.058	1.679			-0.371	-0.138	1.770			-0.372	-0.311	1.767			-0.369	-0.367	1.768			-0.044	0.054	1.558			-0.064	-0.040	1.331
-0.157	-0.254	1.612			-0.148	-0.194	1.636			-0.167	0.117	1.627			-0.192	0.305	1.606			-0.311	0.057	1.680			-0.372	-0.139	1.771			-0.370	-0.312	1.767			-0.369	-0.368	1.768			-0.044	0.054	1.559			-0.065	-0.040	1.332
-0.157	-0.254	1.612			-0.148	-0.194	1.636			-0.168	0.118	1.627			-0.192	0.305	1.607			-0.312	0.057	1.680			-0.372	-0.139	1.772			-0.370	-0.312	1.767			-0.368	-0.368	1.768			-0.045	0.054	1.560			-0.066	-0.040	1.333
-0.157	-0.254	1.612			-0.148	-0.194	1.636			-0.168	0.118	1.627			-0.193	0.305	1.607			-0.313	0.056	1.680			-0.372	-0.140	1.773			-0.370	-0.313	1.768			-0.368	-0.369	1.769			-0.045	0.054	1.560			-0.067	-0.040	1.333
-0.157	-0.254	1.613			-0.149	-0.194	1.637			-0.168	0.118	1.628			-0.193	0.305	1.608			-0.313	0.055	1.681			-0.373	-0.140	1.774			-0.370	-0.314	1.769			-0.367	-0.370	1.769			-0.045	0.053	1.561			-0.068	-0.040	1.333
-0.158	-0.254	1.613			-0.149	-0.194	1.637			-0.168	0.118	1.628			-0.193	0.305	1.608			-0.314	0.054	1.681			-0.373	-0.141	1.775			-0.369	-0.314	1.769			-0.367	-0.370	1.770			-0.045	0.053	1.562			-0.069	-0.040	1.333
-0.158	-0.254	1.614			-0.149	-0.194	1.638			-0.169	0.118	1.629			-0.194	0.305	1.609			-0.314	0.054	1.682			-0.373	-0.141	1.776			-0.368	-0.315	1.770			-0.366	-0.370	1.770			-0.045	0.053	1.562			-0.070	-0.040	1.334
-0.158	-0.254	1.614			-0.149	-0.193	1.638			-0.169	0.118	1.629			-0.194	0.306	1.609			-0.315	0.053	1.682			-0.374	-0.142	1.777			-0.368	-0.315	1.770			-0.366	-0.371	1.770			-0.046	0.052	1.563			-0.070	-0.040	1.334
-0.158	-0.254	1.615			-0.149	-0.193	1.639			-0.169	0.118	1.630			-0.194	0.306	1.610			-0.315	0.053	1.682			-0.374	-0.142	1.777			-0.368	-0.315	1.771			-0.366	-0.371	1.771			-0.046	0.052	1.563			-0.071	-0.040	1.334
-0.158	-0.254	1.615			-0.149	-0.193	1.639			-0.169	0.118	1.630			-0.194	0.306	1.610			-0.315	0.052	1.682			-0.374	-0.142	1.778			-0.368	-0.316	1.771			-0.366	-0.371	1.772			-0.046	0.052	1.564			-0.072	-0.040	1.334
-0.158	-0.254	1.615			-0.149	-0.193	1.640			-0.169	0.118	1.631			-0.195	0.306	1.611			-0.316	0.052	1.683			-0.374	-0.143	1.779			-0.368	-0.316	1.772			-0.366	-0.372	1.772			-0.046	0.052	1.564			-0.072	-0.040	1.334
-0.158	-0.254	1.616			-0.149	-0.193	1.640			-0.169	0.118	1.631			-0.195	0.306	1.611			-0.316	0.051	1.683			-0.375	-0.143	1.779			-0.368	-0.316	1.772			-0.366	-0.372	1.773			-0.046	0.052	1.565			-0.072	-0.040	1.335
-0.158	-0.254	1.616			-0.149	-0.193	1.641			-0.169	0.118	1.632			-0.195	0.306	1.612			-0.316	0.051	1.683			-0.375	-0.143	1.780			-0.368	-0.316	1.772			-0.366	-0.372	1.773			-0.046	0.052	1.565			-0.072	-0.040	1.335
-0.158	-0.254	1.616			-0.149	-0.193	1.641			-0.170	0.119	1.632			-0.195	0.306	1.612			-0.317	0.051	1.684			-0.375	-0.144	1.780			-0.368	-0.317	1.773			-0.366	-0.373	1.773			-0.046	0.052	1.565			-0.071	-0.040	1.336
-0.158	-0.254	1.617			-0.149	-0.193	1.641			-0.170	0.119	1.632			-0.195	0.306	1.613			-0.317	0.050	1.684			-0.375	-0.144	1.781			-0.368	-0.317	1.773			-0.366	-0.373	1.773			-0.047	0.052	1.566			-0.070	-0.040	1.337
-0.158	-0.254	1.617			-0.149	-0.193	1.642			-0.170	0.119	1.633			-0.195	0.306	1.613			-0.317	0.050	1.684			-0.375	-0.144	1.781			-0.368	-0.317	1.773			-0.366	-0.373	1.773			-0.047	0.052	1.566			-0.069	-0.039	1.338
-0.158	-0.254	1.617			-0.149	-0.193	1.642			-0.170	0.119	1.633			-0.195	0.306	1.613			-0.317	0.050	1.684			-0.375	-0.144	1.781			-0.366	-0.317	1.772			-0.365	-0.373	1.772			-0.047	0.052	1.566			-0.067	-0.039	1.339
-0.158	-0.254	1.618			-0.149	-0.193	1.642			-0.170	0.119	1.633			-0.195	0.306	1.614			-0.317	0.050	1.685			-0.375	-0.144	1.782			-0.366	-0.317	1.772			-0.364	-0.373	1.772			-0.047	0.052	1.567			-0.065	-0.039	1.340
-0.158	-0.254	1.618			-0.149	-0.193	1.643			-0.170	0.119	1.634			-0.195	0.306	1.614			-0.318	0.050	1.685			-0.375	-0.144	1.782			-0.365	-0.316	1.771			-0.364	-0.373	1.772			-0.047	0.052	1.567			-0.064	-0.038	1.341
-0.158	-0.254	1.618			-0.149	-0.193	1.643			-0.170	0.119	1.634			-0.195	0.306	1.614			-0.318	0.050	1.686			-0.375	-0.144	1.782			-0.364	-0.316	1.771			-0.363	-0.373	1.771			-0.047	0.052	1.567			-0.062	-0.038	1.341
-0.158	-0.254	1.618			-0.149	-0.193	1.643			-0.170	0.119	1.634			-0.195	0.306	1.615			-0.318	0.051	1.687			-0.375	-0.144	1.783			-0.366	-0.317	1.771			-0.364	-0.373	1.771			-0.047	0.052	1.567			-0.058	-0.038	1.340
-0.158	-0.253	1.619			-0.149	-0.193	1.643			-0.170	0.119	1.634			-0.196	0.306	1.615			-0.319	0.051	1.688			-0.375	-0.145	1.783			-0.368	-0.317	1.771			-0.366	-0.373	1.771			-0.047	0.052	1.567			-0.055	-0.038	1.339
-0.158	-0.253	1.619			-0.149	-0.193	1.644			-0.170	0.119	1.634			-0.196	0.306	1.615			-0.320	0.051	1.689			-0.375	-0.145	1.784			-0.369	-0.318	1.771			-0.367	-0.374	1.771			-0.047	0.052	1.568			-0.053	-0.038	1.338
-0.158	-0.253	1.619			-0.149	-0.193	1.644			-0.170	0.119	1.635			-0.196	0.306	1.615			-0.322	0.050	1.691			-0.376	-0.145	1.784			-0.371	-0.318	1.771			-0.368	-0.375	1.771			-0.047	0.052	1.568			-0.051	-0.038	1.338
-0.158	-0.253	1.619			-0.149	-0.193	1.644			-0.170	0.119	1.635			-0.196	0.307	1.616			-0.324	0.050	1.692			-0.376	-0.146	1.785			-0.371	-0.319	1.771			-0.368	-0.375	1.770			-0.047	0.052	1.568			-0.049	-0.038	1.337
-0.158	-0.253	1.620			-0.149	-0.192	1.644			-0.170	0.119	1.635			-0.196	0.307	1.616			-0.326	0.049	1.694			-0.377	-0.147	1.785			-0.372	-0.321	1.770			-0.369	-0.376	1.770			-0.047	0.052	1.568			-0.047	-0.038	1.336
-0.158	-0.253	1.620			-0.149	-0.192	1.644			-0.170	0.119	1.635			-0.196	0.307	1.616			-0.328	0.048	1.695			-0.378	-0.149	1.786			-0.374	-0.322	1.769			-0.370	-0.377	1.769			-0.046	0.053	1.568			-0.043	-0.036	1.337
-0.157	-0.253	1.620			-0.149	-0.192	1.645			-0.170	0.119	1.635			-0.196	0.307	1.616			-0.330	0.046	1.695			-0.379	-0.151	1.787			-0.374	-0.323	1.768			-0.370	-0.379	1.767			-0.046	0.053	1.568			-0.040	-0.036	1.336
-0.157	-0.253	1.620			-0.149	-0.192	1.645			-0.170	0.119	1.635			-0.196	0.307	1.616			-0.331	0.044	1.695			-0.380	-0.153	1.787			-0.364	-0.323	1.757			-0.352	-0.378	1.745			-0.046	0.053	1.568			-0.038	-0.035	1.335
-0.157	-0.252	1.620			-0.148	-0.192	1.645			-0.170	0.119	1.635			-0.195	0.307	1.617			-0.332	0.042	1.695			-0.382	-0.154	1.788			-0.362	-0.324	1.753			-0.344	-0.377	1.735			-0.045	0.054	1.568			-0.036	-0.035	1.335
-0.156	-0.252	1.620			-0.148	-0.192	1.645			-0.170	0.119	1.635			-0.195	0.307	1.617			-0.333	0.039	1.695			-0.383	-0.155	1.789			-0.357	-0.324	1.748			-0.338	-0.377	1.730			-0.045	0.054	1.568			-0.034	-0.034	1.334
-0.156	-0.252	1.620			-0.148	-0.192	1.645			-0.169	0.119	1.635			-0.195	0.307	1.617			-0.334	0.038	1.694			-0.384	-0.156	1.789			-0.355	-0.324	1.746			-0.334	-0.376	1.726			-0.044	0.054	1.568			-0.032	-0.034	1.333
-0.155	-0.252	1.620			-0.147	-0.192	1.645			-0.169	0.119	1.635			-0.195	0.307	1.617			-0.334	0.036	1.694			-0.385	-0.157	1.789			-0.355	-0.324	1.745			-0.334	-0.377	1.724			-0.044	0.055	1.568			-0.029	-0.033	1.333
-0.155	-0.252	1.620			-0.147	-0.192	1.645			-0.169	0.119	1.635			-0.194	0.307	1.617			-0.335	0.034	1.693			-0.386	-0.158	1.790			-0.354	-0.324	1.743			-0.333	-0.377	1.722			-0.043	0.055	1.568			-0.022	-0.035	1.334
-0.154	-0.252	1.620			-0.146	-0.192	1.644			-0.168	0.119	1.635			-0.194	0.307	1.617			-0.334	0.033	1.692			-0.387	-0.158	1.790			-0.354	-0.324	1.742			-0.333	-0.377	1.721			-0.042	0.056	1.568			-0.016	-0.037	1.335
-0.153	-0.252	1.619			-0.146	-0.192	1.644			-0.168	0.119	1.635			-0.193	0.307	1.616			-0.334	0.031	1.690			-0.388	-0.159	1.790			-0.354	-0.324	1.741			-0.333	-0.377	1.720			-0.041	0.056	1.568			-0.010	-0.037	1.335
-0.153	-0.252	1.619			-0.145	-0.192	1.644			-0.167	0.119	1.635			-0.192	0.307	1.616			-0.333	0.029	1.689			-0.389	-0.159	1.790			-0.353	-0.325	1.741			-0.333	-0.378	1.720			-0.039	0.056	1.568			-0.005	-0.036	1.334
-0.152	-0.252	1.619			-0.145	-0.192	1.644			-0.167	0.119	1.634			-0.191	0.307	1.616			-0.332	0.028	1.687			-0.390	-0.159	1.790			-0.353	-0.324	1.740			-0.333	-0.377	1.718			-0.038	0.057	1.568			-0.004	-0.035	1.334
-0.151	-0.252	1.619			-0.144	-0.192	1.644			-0.166	0.119	1.634			-0.190	0.307	1.616			-0.331	0.027	1.686			-0.390	-0.159	1.789			-0.352	-0.324	1.739			-0.332	-0.377	1.717			-0.037	0.057	1.568			0.008	-0.037	1.336
-0.150	-0.252	1.618			-0.143	-0.192	1.643			-0.165	0.120	1.633			-0.189	0.306	1.615			-0.330	0.026	1.684			-0.391	-0.159	1.789			-0.351	-0.324	1.738			-0.330	-0.376	1.716			-0.035	0.058	1.568			0.015	-0.039	1.337
-0.150	-0.252	1.618			-0.142	-0.192	1.643			-0.164	0.120	1.633			-0.188	0.306	1.615			-0.330	0.025	1.683			-0.392	-0.159	1.789			-0.350	-0.323	1.737			-0.329	-0.376	1.716			-0.034	0.058	1.568			0.020	-0.039	1.338
-0.149	-0.252	1.618			-0.142	-0.192	1.643			-0.163	0.120	1.632			-0.187	0.306	1.615			-0.328	0.024	1.682			-0.392	-0.159	1.788			-0.349	-0.323	1.736			-0.329	-0.376	1.715			-0.032	0.058	1.568			0.024	-0.039	1.338
-0.148	-0.252	1.618			-0.141	-0.192	1.642			-0.162	0.120	1.632			-0.186	0.306	1.614			-0.327	0.023	1.680			-0.393	-0.159	1.788			-0.349	-0.323	1.735			-0.328	-0.375	1.715			-0.030	0.059	1.568			0.028	-0.039	1.338
-0.147	-0.252	1.617			-0.140	-0.192	1.642			-0.161	0.121	1.631			-0.185	0.306	1.614			-0.326	0.022	1.679			-0.393	-0.159	1.788			-0.348	-0.322	1.735			-0.327	-0.375	1.715			-0.028	0.059	1.567			0.031	-0.039	1.338
-0.146	-0.252	1.617			-0.139	-0.191	1.641			-0.160	0.121	1.631			-0.184	0.306	1.613			-0.326	0.021	1.678			-0.394	-0.159	1.787			-0.347	-0.322	1.734			-0.326	-0.375	1.715			-0.026	0.060	1.567			0.034	-0.039	1.338
-0.145	-0.252	1.616			-0.139	-0.191	1.641			-0.159	0.121	1.630			-0.183	0.306	1.613			-0.325	0.021	1.677			-0.394	-0.159	1.787			-0.347	-0.322	1.734			-0.325	-0.375	1.715			-0.023	0.060	1.567			0.039	-0.040	1.339
-0.144	-0.252	1.616			-0.138	-0.191	1.641			-0.159	0.121	1.630			-0.182	0.306	1.612			-0.324	0.020	1.677			-0.395	-0.159	1.786			-0.346	-0.322	1.733			-0.325	-0.374	1.715			-0.020	0.061	1.567			0.043	-0.040	1.340
-0.143	-0.251	1.616			-0.137	-0.191	1.640			-0.158	0.122	1.630			-0.180	0.306	1.612			-0.324	0.020	1.676			-0.395	-0.159	1.786			-0.345	-0.322	1.733			-0.324	-0.374	1.715			-0.017	0.062	1.567			0.044	-0.037	1.338
-0.142	-0.251	1.615			-0.136	-0.190	1.640			-0.157	0.122	1.629			-0.179	0.306	1.611			-0.323	0.019	1.675			-0.395	-0.159	1.786			-0.344	-0.321	1.733			-0.323	-0.374	1.714			-0.014	0.062	1.567			0.045	-0.036	1.337
-0.141	-0.251	1.615			-0.135	-0.190	1.639			-0.157	0.122	1.629			-0.178	0.306	1.611			-0.323	0.019	1.675			-0.395	-0.159	1.785			-0.344	-0.321	1.732			-0.322	-0.374	1.714			-0.011	0.061	1.567			0.047	-0.034	1.336
-0.140	-0.250	1.614			-0.134	-0.190	1.639			-0.156	0.122	1.629			-0.177	0.307	1.611			-0.322	0.018	1.674			-0.395	-0.159	1.785			-0.343	-0.321	1.732			-0.322	-0.374	1.714			-0.007	0.062	1.567			0.048	-0.032	1.336
-0.139	-0.250	1.614			-0.134	-0.190	1.639			-0.155	0.122	1.628			-0.176	0.307	1.610			-0.322	0.018	1.674			-0.395	-0.160	1.784			-0.343	-0.321	1.731			-0.321	-0.374	1.714			-0.004	0.059	1.568			0.049	-0.031	1.335
-0.138	-0.250	1.614			-0.133	-0.189	1.638			-0.155	0.122	1.628			-0.175	0.307	1.610			-0.321	0.018	1.673			-0.395	-0.160	1.784			-0.342	-0.321	1.731			-0.321	-0.374	1.713			-0.003	0.058	1.568			0.051	-0.030	1.334
-0.137	-0.250	1.614			-0.132	-0.189	1.638			-0.154	0.123	1.628			-0.174	0.307	1.610			-0.321	0.017	1.673			-0.395	-0.160	1.784			-0.342	-0.321	1.730			-0.320	-0.374	1.713			-0.001	0.056	1.568			0.052	-0.029	1.333
-0.137	-0.250	1.613			-0.132	-0.189	1.638			-0.154	0.123	1.627			-0.174	0.307	1.609			-0.320	0.017	1.673			-0.394	-0.160	1.783			-0.342	-0.321	1.730			-0.320	-0.374	1.712			0.000	0.055	1.568			0.054	-0.027	1.332
-0.136	-0.249	1.613			-0.131	-0.189	1.638			-0.153	0.123	1.627			-0.173	0.307	1.609			-0.320	0.017	1.672			-0.394	-0.160	1.783			-0.341	-0.321	1.729			-0.320	-0.374	1.712			0.002	0.054	1.568			0.055	-0.026	1.331
-0.135	-0.249	1.613			-0.131	-0.189	1.637			-0.153	0.123	1.627			-0.172	0.307	1.609			-0.320	0.017	1.672			-0.393	-0.161	1.783			-0.341	-0.321	1.729			-0.320	-0.374	1.712			0.003	0.052	1.568			0.056	-0.026	1.330
-0.135	-0.249	1.613			-0.130	-0.189	1.637			-0.152	0.123	1.627			-0.172	0.307	1.609			-0.319	0.016	1.672			-0.393	-0.161	1.782			-0.340	-0.321	1.729			-0.319	-0.374	1.711			0.004	0.051	1.568			0.057	-0.025	1.330
-0.134	-0.249	1.612			-0.130	-0.189	1.637			-0.152	0.123	1.626			-0.172	0.307	1.608			-0.319	0.016	1.671			-0.392	-0.161	1.782			-0.340	-0.322	1.728			-0.319	-0.374	1.711			0.005	0.050	1.569			0.058	-0.024	1.329
-0.134	-0.249	1.612			-0.129	-0.188	1.637			-0.152	0.123	1.626			-0.171	0.307	1.608			-0.319	0.016	1.671			-0.391	-0.162	1.782			-0.340	-0.322	1.728			-0.319	-0.375	1.711			0.006	0.049	1.569			0.059	-0.023	1.329
-0.133	-0.249	1.612			-0.129	-0.188	1.636			-0.151	0.123	1.626			-0.171	0.307	1.608			-0.318	0.016	1.671			-0.390	-0.162	1.781			-0.339	-0.322	1.727			-0.319	-0.375	1.711			0.007	0.048	1.569			0.060	-0.022	1.328
-0.133	-0.249	1.612			-0.128	-0.188	1.636			-0.151	0.123	1.626			-0.171	0.307	1.608			-0.318	0.016	1.671			-0.390	-0.162	1.781			-0.339	-0.323	1.727			-0.319	-0.376	1.711			-0.002	0.039	1.571			0.060	-0.021	1.329
-0.132	-0.249	1.612			-0.128	-0.188	1.636			-0.151	0.123	1.625			-0.170	0.307	1.607			-0.318	0.015	1.670			-0.389	-0.163	1.781			-0.339	-0.323	1.727			-0.319	-0.376	1.710			-0.008	0.034	1.573			0.060	-0.021	1.329
-0.132	-0.249	1.611			-0.128	-0.188	1.636			-0.150	0.123	1.625			-0.170	0.307	1.607			-0.318	0.015	1.670			-0.388	-0.163	1.781			-0.338	-0.323	1.726			-0.319	-0.376	1.710			-0.012	0.030	1.574			0.060	-0.020	1.330
-0.132	-0.249	1.611			-0.127	-0.188	1.635			-0.150	0.123	1.625			-0.170	0.307	1.607			-0.318	0.015	1.670			-0.387	-0.164	1.780			-0.338	-0.324	1.726			-0.320	-0.377	1.710			-0.014	0.027	1.574			0.060	-0.020	1.330
-0.131	-0.249	1.611			-0.127	-0.188	1.635			-0.150	0.123	1.625			-0.170	0.307	1.607			-0.317	0.015	1.670			-0.386	-0.164	1.780			-0.338	-0.324	1.726			-0.320	-0.378	1.710			-0.016	0.026	1.575			0.061	-0.019	1.330
-0.131	-0.249	1.611			-0.127	-0.188	1.635			-0.149	0.123	1.625			-0.170	0.307	1.606			-0.317	0.015	1.670			-0.386	-0.165	1.780			-0.339	-0.325	1.725			-0.320	-0.379	1.710			-0.017	0.024	1.575			0.061	-0.019	1.331
-0.131	-0.249	1.611			-0.127	-0.188	1.635			-0.149	0.123	1.624			-0.170	0.307	1.606			-0.317	0.015	1.670			-0.385	-0.165	1.779			-0.339	-0.326	1.725			-0.322	-0.380	1.710			-0.018	0.023	1.575			0.062	-0.018	1.331
-0.130	-0.249	1.611			-0.126	-0.188	1.635			-0.149	0.123	1.624			-0.171	0.307	1.606			-0.317	0.014	1.669			-0.384	-0.166	1.779			-0.339	-0.327	1.725			-0.322	-0.381	1.709			-0.019	0.022	1.575			0.062	-0.018	1.331
-0.130	-0.249	1.611			-0.126	-0.188	1.634			-0.149	0.123	1.624			-0.171	0.307	1.605			-0.317	0.014	1.669			-0.384	-0.166	1.779			-0.341	-0.328	1.724			-0.324	-0.382	1.709			-0.019	0.022	1.575			0.063	-0.017	1.331
-0.130	-0.249	1.610			-0.126	-0.188	1.634			-0.149	0.123	1.624			-0.171	0.306	1.605			-0.317	0.014	1.669			-0.383	-0.167	1.779			-0.341	-0.329	1.724			-0.325	-0.382	1.709			-0.020	0.021	1.575			0.063	-0.017	1.331
-0.130	-0.249	1.610			-0.126	-0.188	1.634			-0.149	0.123	1.623			-0.172	0.306	1.605			-0.317	0.014	1.669			-0.383	-0.167	1.778			-0.342	-0.329	1.723			-0.326	-0.383	1.708			-0.020	0.021	1.575			0.064	-0.017	1.331
-0.130	-0.249	1.610			-0.125	-0.188	1.634			-0.149	0.123	1.623			-0.172	0.306	1.605			-0.317	0.014	1.669			-0.383	-0.167	1.778			-0.343	-0.330	1.722			-0.328	-0.383	1.708			-0.020	0.020	1.575			0.065	-0.016	1.331
-0.129	-0.249	1.610			-0.125	-0.188	1.634			-0.149	0.122	1.623			-0.172	0.306	1.604			-0.316	0.014	1.669			-0.382	-0.167	1.778			-0.344	-0.330	1.722			-0.329	-0.384	1.707			-0.021	0.020	1.574			0.066	-0.016	1.331
-0.129	-0.249	1.610			-0.125	-0.188	1.633			-0.149	0.122	1.623			-0.173	0.306	1.604			-0.316	0.014	1.669			-0.382	-0.167	1.778			-0.345	-0.331	1.721			-0.330	-0.384	1.707			-0.021	0.020	1.574			0.067	-0.016	1.331
-0.129	-0.249	1.610			-0.125	-0.188	1.633			-0.149	0.122	1.622			-0.173	0.306	1.604			-0.316	0.014	1.668			-0.382	-0.168	1.778			-0.345	-0.331	1.721			-0.332	-0.385	1.706			-0.021	0.020	1.574			0.068	-0.015	1.331
-0.129	-0.249	1.610			-0.125	-0.188	1.633			-0.149	0.122	1.622			-0.173	0.306	1.603			-0.316	0.014	1.668			-0.382	-0.168	1.777			-0.346	-0.331	1.720			-0.333	-0.385	1.705			-0.020	0.020	1.573			0.068	-0.015	1.332
-0.129	-0.249	1.609			-0.125	-0.188	1.633			-0.149	0.122	1.622			-0.174	0.306	1.603			-0.316	0.014	1.668			-0.382	-0.168	1.777			-0.347	-0.331	1.720			-0.334	-0.385	1.705			-0.020	0.020	1.573			0.074	-0.020	1.337
-0.129	-0.249	1.609			-0.125	-0.188	1.633			-0.149	0.122	1.621			-0.174	0.306	1.603			-0.316	0.014	1.668			-0.382	-0.168	1.777			-0.348	-0.332	1.719			-0.335	-0.386	1.704			-0.020	0.020	1.572			0.080	-0.024	1.370
-0.128	-0.249	1.609			-0.125	-0.188	1.632			-0.149	0.122	1.621			-0.174	0.306	1.603			-0.316	0.014	1.668			-0.382	-0.168	1.777			-0.349	-0.332	1.718			-0.336	-0.386	1.704			-0.020	0.021	1.572			0.082	-0.024	1.370
-0.128	-0.249	1.609			-0.125	-0.188	1.632			-0.149	0.121	1.621			-0.174	0.306	1.603			-0.316	0.014	1.667			-0.382	-0.168	1.776			-0.349	-0.332	1.718			-0.337	-0.386	1.703			-0.020	0.021	1.571			0.084	-0.026	1.383
-0.128	-0.249	1.609			-0.124	-0.188	1.632			-0.149	0.121	1.621			-0.175	0.305	1.602			-0.317	0.014	1.667			-0.382	-0.168	1.776			-0.350	-0.332	1.717			-0.337	-0.386	1.703			-0.019	0.021	1.571			0.082	-0.021	1.369
-0.128	-0.249	1.609			-0.124	-0.188	1.632			-0.149	0.121	1.621			-0.175	0.305	1.602			-0.317	0.014	1.667			-0.382	-0.168	1.775			-0.350	-0.332	1.717			-0.338	-0.386	1.703			-0.019	0.021	1.570			0.084	-0.023	1.366
-0.128	-0.249	1.609			-0.124	-0.188	1.631			-0.149	0.121	1.620			-0.175	0.305	1.602			-0.317	0.014	1.667			-0.382	-0.168	1.775			-0.351	-0.332	1.717			-0.339	-0.386	1.702			-0.018	0.022	1.570			0.085	-0.023	1.377
-0.128	-0.249	1.609			-0.124	-0.188	1.631			-0.149	0.121	1.620			-0.175	0.305	1.602			-0.317	0.014	1.666			-0.383	-0.168	1.774			-0.351	-0.332	1.717			-0.339	-0.387	1.702			-0.018	0.022	1.569			0.087	-0.023	1.378
-0.128	-0.249	1.608			-0.124	-0.188	1.631			-0.149	0.121	1.620			-0.175	0.305	1.602			-0.317	0.014	1.666			-0.383	-0.168	1.774			-0.351	-0.332	1.716			-0.339	-0.387	1.702			-0.017	0.022	1.569			0.088	-0.024	1.378
-0.128	-0.249	1.608			-0.124	-0.188	1.631			-0.149	0.121	1.620			-0.175	0.305	1.601			-0.317	0.014	1.666			-0.383	-0.168	1.773			-0.351	-0.332	1.716			-0.340	-0.387	1.702			-0.017	0.023	1.569			0.089	-0.024	1.378
-0.128	-0.249	1.608			-0.124	-0.188	1.631			-0.149	0.121	1.619			-0.176	0.305	1.601			-0.317	0.014	1.666			-0.383	-0.168	1.773			-0.352	-0.332	1.716			-0.340	-0.387	1.702			-0.017	0.023	1.568			0.090	-0.025	1.379
-0.128	-0.249	1.608			-0.124	-0.188	1.630			-0.149	0.120	1.619			-0.176	0.305	1.601			-0.317	0.014	1.665			-0.384	-0.167	1.772			-0.352	-0.332	1.716			-0.340	-0.387	1.702			-0.016	0.023	1.568			0.092	-0.025	1.387
-0.128	-0.249	1.608			-0.124	-0.188	1.630			-0.149	0.120	1.619			-0.176	0.305	1.601			-0.317	0.014	1.665			-0.384	-0.167	1.772			-0.352	-0.332	1.716			-0.340	-0.387	1.702			-0.016	0.023	1.568			0.094	-0.026	1.387
-0.128	-0.249	1.608			-0.124	-0.188	1.630			-0.149	0.120	1.619			-0.176	0.305	1.601			-0.317	0.014	1.665			-0.384	-0.167	1.771			-0.352	-0.332	1.716			-0.340	-0.387	1.702			-0.015	0.024	1.567			0.095	-0.028	1.386
-0.128	-0.249	1.608			-0.124	-0.188	1.630			-0.149	0.120	1.619			-0.176	0.305	1.601			-0.317	0.014	1.664			-0.385	-0.167	1.771			-0.352	-0.332	1.715			-0.341	-0.387	1.702			-0.015	0.024	1.567			0.097	-0.029	1.385
-0.128	-0.249	1.607			-0.124	-0.188	1.630			-0.149	0.120	1.619			-0.176	0.305	1.600			-0.317	0.014	1.664			-0.385	-0.167	1.770			-0.352	-0.332	1.715			-0.340	-0.386	1.702			-0.015	0.024	1.567			0.098	-0.030	1.384
-0.128	-0.249	1.607			-0.124	-0.188	1.629			-0.149	0.120	1.618			-0.176	0.305	1.600			-0.317	0.014	1.664			-0.385	-0.166	1.770			-0.352	-0.332	1.715			-0.340	-0.386	1.702			-0.014	0.024	1.567			0.099	-0.028	1.390
-0.128	-0.249	1.607			-0.124	-0.188	1.629			-0.149	0.120	1.618			-0.176	0.305	1.600			-0.317	0.014	1.664			-0.385	-0.166	1.769			-0.352	-0.332	1.715			-0.340	-0.386	1.702			-0.014	0.025	1.566			0.100	-0.027	1.395
-0.128	-0.249	1.607			-0.124	-0.188	1.629			-0.149	0.120	1.618			-0.176	0.305	1.600			-0.317	0.015	1.663			-0.386	-0.166	1.769			-0.352	-0.331	1.715			-0.340	-0.386	1.703			-0.014	0.025	1.566			0.101	-0.027	1.399
-0.128	-0.249	1.607			-0.124	-0.188	1.629			-0.149	0.120	1.618			-0.176	0.305	1.600			-0.317	0.015	1.663			-0.386	-0.166	1.769			-0.352	-0.331	1.716			-0.339	-0.385	1.703			-0.013	0.025	1.566			0.102	-0.028	1.397
-0.128	-0.249	1.607			-0.124	-0.188	1.629			-0.149	0.120	1.618			-0.176	0.305	1.600			-0.317	0.015	1.663			-0.386	-0.165	1.768			-0.351	-0.331	1.716			-0.339	-0.385	1.703			-0.013	0.025	1.566			0.102	-0.031	1.383
-0.128	-0.249	1.607			-0.124	-0.188	1.629			-0.149	0.120	1.618			-0.176	0.305	1.599			-0.317	0.015	1.662			-0.386	-0.165	1.768			-0.351	-0.330	1.716			-0.338	-0.385	1.703			-0.012	0.025	1.565			0.102	-0.030	1.389
-0.128	-0.249	1.607			-0.124	-0.188	1.628			-0.149	0.119	1.618			-0.176	0.305	1.599			-0.317	0.015	1.662			-0.386	-0.165	1.768			-0.351	-0.330	1.716			-0.338	-0.384	1.704			-0.012	0.026	1.565			0.102	-0.028	1.390
-0.128	-0.249	1.607			-0.124	-0.188	1.628			-0.149	0.119	1.617			-0.176	0.305	1.599			-0.317	0.015	1.662			-0.387	-0.165	1.767			-0.350	-0.330	1.716			-0.337	-0.384	1.704			-0.012	0.026	1.565			0.102	-0.027	1.393
-0.128	-0.249	1.606			-0.124	-0.188	1.628			-0.149	0.119	1.617			-0.176	0.304	1.599			-0.317	0.015	1.662			-0.387	-0.165	1.767			-0.350	-0.329	1.716			-0.336	-0.383	1.704			-0.011	0.026	1.565			0.102	-0.024	1.382
-0.128	-0.249	1.606			-0.124	-0.188	1.628			-0.149	0.119	1.617			-0.176	0.304	1.599			-0.317	0.015	1.661			-0.387	-0.165	1.767			-0.349	-0.329	1.716			-0.335	-0.383	1.704			-0.011	0.026	1.565			0.102	-0.024	1.380
-0.128	-0.249	1.606			-0.124	-0.188	1.628			-0.149	0.119	1.617			-0.176	0.304	1.599			-0.317	0.015	1.661			-0.387	-0.165	1.767			-0.349	-0.329	1.716			-0.334	-0.382	1.705			-0.011	0.026	1.565			0.103	-0.024	1.379
-0.127	-0.249	1.606			-0.124	-0.188	1.628			-0.149	0.119	1.617			-0.176	0.304	1.599			-0.317	0.015	1.661			-0.387	-0.164	1.766			-0.348	-0.328	1.716			-0.333	-0.382	1.705			-0.011	0.026	1.565			0.103	-0.025	1.377
-0.127	-0.249	1.606			-0.124	-0.188	1.628			-0.149	0.119	1.617			-0.176	0.304	1.599			-0.317	0.016	1.661			-0.387	-0.164	1.766			-0.348	-0.328	1.716			-0.333	-0.382	1.705			-0.010	0.027	1.564			0.103	-0.025	1.376
-0.127	-0.249	1.606			-0.124	-0.188	1.628			-0.149	0.119	1.617			-0.176	0.304	1.598			-0.317	0.016	1.661			-0.388	-0.164	1.766			-0.347	-0.328	1.717			-0.332	-0.381	1.705			-0.010	0.027	1.564			0.103	-0.025	1.375
-0.127	-0.249	1.606			-0.124	-0.188	1.627			-0.149	0.119	1.617			-0.176	0.304	1.598			-0.317	0.016	1.660			-0.388	-0.164	1.766			-0.347	-0.327	1.717			-0.332	-0.381	1.705			-0.010	0.027	1.564			0.100	-0.026	1.381
-0.127	-0.249	1.606			-0.124	-0.188	1.627			-0.149	0.119	1.617			-0.176	0.304	1.598			-0.317	0.016	1.660			-0.388	-0.164	1.766			-0.347	-0.327	1.717			-0.331	-0.381	1.705			-0.010	0.027	1.564			0.095	-0.024	1.367
-0.127	-0.249	1.606			-0.124	-0.188	1.627			-0.149	0.119	1.616			-0.176	0.304	1.598			-0.317	0.016	1.660			-0.388	-0.164	1.765			-0.347	-0.327	1.717			-0.331	-0.381	1.705			-0.009	0.027	1.564			0.095	-0.025	1.365
-0.127	-0.249	1.606			-0.124	-0.188	1.627			-0.149	0.119	1.616			-0.176	0.304	1.598			-0.317	0.016	1.660			-0.388	-0.164	1.765			-0.347	-0.327	1.717			-0.332	-0.381	1.705			-0.009	0.027	1.564			0.092	-0.028	1.375
-0.127	-0.249	1.606			-0.124	-0.188	1.627			-0.149	0.119	1.616			-0.176	0.304	1.598			-0.317	0.016	1.660			-0.388	-0.164	1.765			-0.347	-0.327	1.717			-0.332	-0.381	1.705			-0.009	0.027	1.564			0.089	-0.025	1.364
-0.127	-0.249	1.606			-0.124	-0.188	1.627			-0.149	0.119	1.616			-0.176	0.304	1.598			-0.317	0.016	1.660			-0.388	-0.164	1.765			-0.347	-0.328	1.716			-0.333	-0.382	1.705			-0.009	0.028	1.564			0.088	-0.023	1.357
-0.127	-0.249	1.605			-0.124	-0.188	1.627			-0.149	0.119	1.616			-0.176	0.304	1.598			-0.317	0.016	1.659			-0.388	-0.164	1.765			-0.348	-0.328	1.716			-0.333	-0.382	1.705			-0.009	0.028	1.564			0.086	-0.021	1.352
-0.127	-0.249	1.605			-0.124	-0.188	1.627			-0.149	0.119	1.616			-0.176	0.304	1.598			-0.317	0.016	1.659			-0.388	-0.164	1.765			-0.349	-0.328	1.716			-0.334	-0.382	1.705			-0.009	0.028	1.564			0.085	-0.020	1.348
-0.127	-0.249	1.605			-0.124	-0.188	1.627			-0.149	0.119	1.616			-0.176	0.304	1.598			-0.317	0.016	1.659			-0.388	-0.164	1.765			-0.350	-0.328	1.716			-0.335	-0.382	1.704			-0.009	0.028	1.564			0.083	-0.019	1.345
-0.127	-0.249	1.605			-0.124	-0.188	1.627			-0.149	0.119	1.616			-0.176	0.304	1.597			-0.317	0.016	1.659			-0.388	-0.164	1.765			-0.350	-0.328	1.715			-0.335	-0.382	1.704			-0.009	0.028	1.564			0.082	-0.019	1.342
-0.127	-0.249	1.605			-0.124	-0.188	1.627			-0.149	0.119	1.616			-0.176	0.304	1.597			-0.317	0.016	1.659			-0.388	-0.164	1.764			-0.346	-0.327	1.716			-0.329	-0.381	1.704			-0.009	0.028	1.564			0.080	-0.018	1.340
-0.127	-0.249	1.605			-0.124	-0.188	1.627			-0.149	0.119	1.616			-0.176	0.304	1.597			-0.317	0.016	1.659			-0.388	-0.164	1.764			-0.343	-0.326	1.716			-0.325	-0.379	1.705			-0.009	0.029	1.565			0.078	-0.017	1.338
-0.127	-0.249	1.605			-0.124	-0.188	1.626			-0.149	0.118	1.616			-0.176	0.304	1.597			-0.317	0.016	1.659			-0.388	-0.164	1.764			-0.342	-0.326	1.716			-0.321	-0.378	1.705			-0.011	0.029	1.565			0.076	-0.016	1.337
-0.127	-0.249	1.605			-0.125	-0.188	1.626			-0.149	0.118	1.616			-0.176	0.304	1.597			-0.317	0.016	1.659			-0.389	-0.164	1.764			-0.341	-0.326	1.716			-0.319	-0.378	1.706			-0.013	0.029	1.566			0.072	-0.015	1.335
-0.128	-0.249	1.605			-0.125	-0.189	1.626			-0.150	0.118	1.616			-0.176	0.304	1.597			-0.317	0.016	1.659			-0.389	-0.164	1.764			-0.340	-0.325	1.717			-0.317	-0.377	1.706			-0.015	0.029	1.567			0.069	-0.015	1.334
-0.128	-0.249	1.605			-0.125	-0.189	1.626			-0.150	0.118	1.616			-0.177	0.304	1.597			-0.318	0.016	1.659			-0.389	-0.164	1.764			-0.341	-0.326	1.717			-0.319	-0.378	1.706			-0.016	0.028	1.568			0.066	-0.014	1.334
-0.128	-0.249	1.605			-0.125	-0.189	1.626			-0.150	0.118	1.616			-0.177	0.304	1.597			-0.318	0.016	1.659			-0.389	-0.164	1.764			-0.341	-0.326	1.717			-0.320	-0.378	1.707			-0.017	0.028	1.568			0.062	-0.013	1.333
-0.128	-0.249	1.605			-0.125	-0.189	1.626			-0.150	0.118	1.616			-0.177	0.304	1.597			-0.318	0.016	1.659			-0.389	-0.164	1.764			-0.341	-0.326	1.717			-0.321	-0.379	1.707			-0.018	0.028	1.569			0.059	-0.013	1.332
-0.129	-0.249	1.605			-0.126	-0.189	1.626			-0.151	0.118	1.616			-0.178	0.304	1.597			-0.318	0.016	1.659			-0.390	-0.164	1.764			-0.342	-0.326	1.718			-0.322	-0.379	1.708			-0.020	0.028	1.570			0.056	-0.012	1.332
-0.129	-0.249	1.605			-0.126	-0.189	1.626			-0.151	0.118	1.616			-0.178	0.304	1.597			-0.319	0.016	1.659			-0.390	-0.164	1.764			-0.342	-0.326	1.718			-0.322	-0.379	1.708			-0.021	0.028	1.570			0.053	-0.012	1.331
-0.130	-0.250	1.605			-0.127	-0.189	1.626			-0.151	0.118	1.616			-0.179	0.304	1.597			-0.319	0.016	1.659			-0.390	-0.164	1.764			-0.342	-0.326	1.718			-0.323	-0.379	1.709			-0.022	0.028	1.571			0.050	-0.012	1.331
-0.130	-0.250	1.605			-0.127	-0.189	1.626			-0.152	0.118	1.616			-0.179	0.304	1.597			-0.320	0.016	1.659			-0.391	-0.164	1.764			-0.342	-0.326	1.719			-0.323	-0.379	1.709			-0.023	0.027	1.571			0.047	-0.012	1.330
-0.131	-0.250	1.606			-0.128	-0.189	1.626			-0.152	0.119	1.616			-0.180	0.304	1.597			-0.320	0.016	1.659			-0.391	-0.163	1.764			-0.343	-0.326	1.720			-0.324	-0.379	1.711			-0.024	0.027	1.572			0.044	-0.012	1.330
-0.132	-0.250	1.606			-0.129	-0.190	1.626			-0.153	0.119	1.616			-0.181	0.304	1.597			-0.321	0.016	1.660			-0.392	-0.163	1.764			-0.343	-0.326	1.721			-0.325	-0.379	1.712			-0.025	0.027	1.572			0.042	-0.012	1.330
-0.133	-0.251	1.606			-0.130	-0.190	1.626			-0.153	0.119	1.616			-0.182	0.304	1.597			-0.322	0.016	1.660			-0.392	-0.163	1.764			-0.344	-0.325	1.721			-0.326	-0.379	1.713			-0.026	0.027	1.572			0.039	-0.012	1.330
-0.134	-0.251	1.606			-0.131	-0.190	1.626			-0.154	0.119	1.616			-0.183	0.304	1.597			-0.323	0.016	1.660			-0.393	-0.163	1.764			-0.345	-0.325	1.722			-0.327	-0.379	1.714			-0.028	0.027	1.573			0.037	-0.012	1.329
-0.135	-0.251	1.606			-0.132	-0.190	1.626			-0.155	0.119	1.615			-0.184	0.304	1.597			-0.323	0.016	1.660			-0.393	-0.163	1.764			-0.345	-0.325	1.723			-0.328	-0.379	1.715			-0.029	0.027	1.573			0.034	-0.012	1.329
-0.136	-0.252	1.606			-0.133	-0.191	1.626			-0.156	0.120	1.615			-0.185	0.304	1.597			-0.324	0.016	1.661			-0.393	-0.163	1.764			-0.344	-0.325	1.723			-0.326	-0.378	1.715			-0.030	0.026	1.573			0.032	-0.012	1.329
-0.137	-0.252	1.606			-0.134	-0.191	1.626			-0.158	0.120	1.615			-0.186	0.305	1.597			-0.325	0.016	1.661			-0.394	-0.162	1.764			-0.344	-0.324	1.724			-0.325	-0.377	1.715			-0.032	0.026	1.574			0.030	-0.012	1.328
-0.138	-0.253	1.607			-0.135	-0.191	1.626			-0.159	0.120	1.615			-0.188	0.305	1.598			-0.326	0.016	1.662			-0.394	-0.162	1.764			-0.348	-0.325	1.724			-0.328	-0.378	1.716			-0.033	0.026	1.574			0.027	-0.012	1.328
-0.139	-0.254	1.607			-0.136	-0.192	1.626			-0.161	0.121	1.614			-0.189	0.305	1.598			-0.327	0.016	1.662			-0.395	-0.162	1.764			-0.351	-0.325	1.725			-0.331	-0.378	1.716			-0.035	0.026	1.574			0.025	-0.012	1.328
-0.140	-0.255	1.607			-0.137	-0.193	1.626			-0.163	0.121	1.614			-0.190	0.305	1.598			-0.328	0.016	1.662			-0.395	-0.162	1.765			-0.353	-0.326	1.725			-0.334	-0.379	1.717			-0.037	0.026	1.574			0.023	-0.012	1.328
-0.141	-0.255	1.607			-0.139	-0.193	1.625			-0.165	0.121	1.613			-0.191	0.305	1.598			-0.329	0.016	1.663			-0.396	-0.162	1.765			-0.355	-0.326	1.726			-0.336	-0.379	1.717			-0.039	0.026	1.574			0.021	-0.012	1.327
-0.142	-0.256	1.607			-0.140	-0.194	1.625			-0.167	0.122	1.613			-0.192	0.305	1.598			-0.330	0.016	1.663			-0.396	-0.162	1.765			-0.356	-0.326	1.726			-0.338	-0.380	1.717			-0.041	0.026	1.574			0.020	-0.012	1.327
-0.144	-0.257	1.607			-0.141	-0.194	1.625			-0.169	0.122	1.613			-0.193	0.306	1.598			-0.331	0.016	1.663			-0.397	-0.162	1.765			-0.356	-0.326	1.726			-0.337	-0.379	1.716			-0.043	0.026	1.574			0.018	-0.012	1.327
-0.145	-0.258	1.607			-0.142	-0.195	1.625			-0.171	0.122	1.612			-0.194	0.306	1.599			-0.332	0.016	1.663			-0.398	-0.162	1.765			-0.356	-0.325	1.725			-0.336	-0.378	1.715			-0.045	0.026	1.574			0.016	-0.012	1.327
-0.145	-0.259	1.607			-0.143	-0.196	1.624			-0.173	0.122	1.612			-0.195	0.306	1.599			-0.333	0.016	1.664			-0.399	-0.162	1.766			-0.356	-0.325	1.725			-0.335	-0.378	1.714			-0.046	0.026	1.574			0.015	-0.012	1.327
-0.146	-0.259	1.607			-0.144	-0.196	1.624			-0.174	0.123	1.611			-0.196	0.306	1.599			-0.333	0.016	1.664			-0.400	-0.163	1.766			-0.356	-0.325	1.725			-0.334	-0.377	1.713			-0.048	0.026	1.574			0.014	-0.012	1.327
-0.147	-0.260	1.607			-0.145	-0.197	1.624			-0.176	0.123	1.611			-0.197	0.306	1.599			-0.334	0.016	1.664			-0.401	-0.163	1.766			-0.355	-0.325	1.725			-0.333	-0.377	1.712			-0.050	0.025	1.574			0.013	-0.012	1.326
-0.148	-0.261	1.607			-0.146	-0.197	1.623			-0.177	0.123	1.611			-0.198	0.306	1.599			-0.335	0.016	1.664			-0.402	-0.164	1.767			-0.357	-0.325	1.724			-0.335	-0.378	1.711			-0.051	0.025	1.573			0.012	-0.012	1.326
-0.149	-0.261	1.608			-0.147	-0.198	1.623			-0.178	0.123	1.611			-0.198	0.306	1.599			-0.335	0.016	1.664			-0.403	-0.164	1.767			-0.358	-0.326	1.724			-0.337	-0.379	1.711			-0.053	0.025	1.573			0.011	-0.012	1.326
-0.149	-0.262	1.608			-0.148	-0.198	1.623			-0.180	0.123	1.610			-0.199	0.306	1.599			-0.336	0.016	1.665			-0.403	-0.164	1.767			-0.358	-0.326	1.724			-0.339	-0.379	1.711			-0.054	0.025	1.573			0.010	-0.012	1.326
-0.150	-0.263	1.608			-0.149	-0.199	1.623			-0.181	0.123	1.610			-0.200	0.306	1.599			-0.336	0.016	1.665			-0.404	-0.164	1.768			-0.357	-0.326	1.724			-0.337	-0.378	1.710			-0.055	0.025	1.573			0.009	-0.012	1.326
-0.150	-0.263	1.608			-0.150	-0.199	1.622			-0.182	0.123	1.610			-0.200	0.307	1.599			-0.337	0.015	1.665			-0.405	-0.165	1.768			-0.357	-0.326	1.723			-0.335	-0.378	1.709			-0.056	0.025	1.573			0.008	-0.012	1.326
-0.151	-0.264	1.608			-0.150	-0.200	1.622			-0.183	0.123	1.610			-0.201	0.307	1.599			-0.338	0.015	1.665			-0.406	-0.165	1.768			-0.356	-0.325	1.723			-0.334	-0.377	1.708			-0.057	0.025	1.573			0.007	-0.012	1.326
-0.152	-0.264	1.608			-0.151	-0.200	1.622			-0.184	0.123	1.610			-0.201	0.307	1.599			-0.338	0.015	1.665			-0.407	-0.165	1.768			-0.356	-0.325	1.723			-0.332	-0.377	1.707			-0.059	0.025	1.573			0.006	-0.012	1.326
-0.152	-0.265	1.608			-0.152	-0.200	1.622			-0.184	0.123	1.609			-0.202	0.307	1.599			-0.339	0.015	1.665			-0.407	-0.166	1.769			-0.356	-0.325	1.722			-0.331	-0.376	1.707			-0.060	0.025	1.573			0.006	-0.012	1.326
-0.152	-0.265	1.608			-0.152	-0.201	1.621			-0.185	0.123	1.609			-0.202	0.307	1.599			-0.339	0.015	1.665			-0.408	-0.166	1.769			-0.356	-0.325	1.722			-0.334	-0.377	1.707			-0.061	0.025	1.573			0.005	-0.012	1.326
-0.153	-0.265	1.608			-0.153	-0.201	1.621			-0.186	0.123	1.609			-0.203	0.307	1.599			-0.339	0.015	1.665			-0.408	-0.166	1.769			-0.357	-0.326	1.722			-0.336	-0.378	1.707			-0.061	0.025	1.573			0.004	-0.012	1.326
-0.153	-0.266	1.608			-0.153	-0.201	1.621			-0.187	0.123	1.609			-0.203	0.307	1.600			-0.340	0.015	1.665			-0.409	-0.166	1.769			-0.358	-0.326	1.722			-0.337	-0.379	1.707			-0.062	0.025	1.573			0.004	-0.012	1.326
-0.154	-0.266	1.608			-0.154	-0.202	1.621			-0.187	0.123	1.609			-0.203	0.307	1.600			-0.340	0.015	1.665			-0.409	-0.166	1.769			-0.359	-0.327	1.722			-0.338	-0.379	1.707			-0.063	0.025	1.573			0.003	-0.012	1.326
-0.154	-0.267	1.608			-0.154	-0.202	1.620			-0.188	0.124	1.609			-0.204	0.307	1.600			-0.341	0.015	1.666			-0.410	-0.167	1.769			-0.359	-0.327	1.722			-0.339	-0.380	1.707			-0.064	0.025	1.572			0.003	-0.012	1.326
-0.154	-0.267	1.608			-0.155	-0.202	1.620			-0.188	0.124	1.609			-0.204	0.307	1.600			-0.341	0.015	1.666			-0.410	-0.167	1.769			-0.360	-0.327	1.722			-0.340	-0.380	1.707			-0.064	0.024	1.572			0.003	-0.012	1.326
-0.155	-0.267	1.608			-0.155	-0.203	1.620			-0.189	0.124	1.608			-0.204	0.307	1.600			-0.341	0.015	1.666			-0.411	-0.167	1.770			-0.360	-0.327	1.722			-0.341	-0.381	1.708			-0.065	0.024	1.572			0.002	-0.012	1.326
-0.155	-0.267	1.608			-0.156	-0.203	1.620			-0.189	0.124	1.608			-0.205	0.307	1.600			-0.342	0.015	1.666			-0.411	-0.167	1.770			-0.361	-0.328	1.722			-0.342	-0.381	1.708			-0.066	0.024	1.572			0.002	-0.012	1.326
-0.155	-0.268	1.608			-0.156	-0.203	1.620			-0.190	0.124	1.608			-0.205	0.307	1.600			-0.342	0.015	1.666			-0.411	-0.167	1.770			-0.361	-0.328	1.722			-0.343	-0.382	1.708			-0.066	0.024	1.572			0.002	-0.012	1.326
-0.155	-0.268	1.608			-0.156	-0.203	1.620			-0.190	0.124	1.608			-0.205	0.307	1.600			-0.342	0.015	1.666			-0.412	-0.167	1.770			-0.361	-0.328	1.722			-0.343	-0.382	1.708			-0.067	0.024	1.572			0.001	-0.012	1.326
-0.156	-0.268	1.608			-0.157	-0.203	1.619			-0.191	0.124	1.608			-0.205	0.307	1.600			-0.342	0.015	1.666			-0.412	-0.167	1.770			-0.362	-0.328	1.722			-0.344	-0.382	1.708			-0.067	0.024	1.572			0.001	-0.012	1.326
-0.156	-0.268	1.608			-0.157	-0.204	1.619			-0.191	0.124	1.608			-0.206	0.307	1.600			-0.342	0.015	1.666			-0.412	-0.167	1.770			-0.362	-0.328	1.722			-0.344	-0.382	1.708			-0.068	0.024	1.572			0.001	-0.012	1.326
-0.156	-0.269	1.608			-0.157	-0.204	1.619			-0.191	0.124	1.608			-0.206	0.307	1.600			-0.343	0.014	1.666			-0.413	-0.168	1.770			-0.362	-0.328	1.722			-0.345	-0.382	1.708			-0.068	0.024	1.572			0.001	-0.012	1.326
-0.156	-0.269	1.608			-0.157	-0.204	1.619			-0.192	0.124	1.608			-0.206	0.307	1.600			-0.343	0.014	1.666			-0.413	-0.168	1.770			-0.362	-0.328	1.722			-0.345	-0.383	1.708			-0.069	0.024	1.572			0.001	-0.012	1.326
-0.156	-0.269	1.608			-0.158	-0.204	1.619			-0.192	0.124	1.608			-0.206	0.307	1.600			-0.343	0.014	1.666			-0.413	-0.168	1.770			-0.362	-0.328	1.722			-0.346	-0.383	1.709			-0.069	0.024	1.572			0.000	-0.013	1.326
-0.156	-0.269	1.608			-0.158	-0.204	1.619			-0.192	0.123	1.608			-0.206	0.307	1.600			-0.343	0.014	1.666			-0.413	-0.168	1.770			-0.363	-0.329	1.722			-0.346	-0.383	1.709			-0.069	0.024	1.572			0.000	-0.013	1.326
-0.157	-0.269	1.608			-0.158	-0.204	1.619			-0.193	0.123	1.608			-0.206	0.307	1.600			-0.343	0.014	1.666			-0.413	-0.168	1.770			-0.363	-0.329	1.722			-0.346	-0.383	1.709			-0.070	0.024	1.572			0.000	-0.013	1.326
-0.157	-0.270	1.608			-0.158	-0.205	1.619			-0.193	0.123	1.608			-0.206	0.308	1.600			-0.344	0.014	1.666			-0.414	-0.168	1.770			-0.358	-0.327	1.723			-0.337	-0.379	1.711			-0.070	0.024	1.572			0.000	-0.013	1.326
-0.157	-0.270	1.608			-0.158	-0.205	1.619			-0.193	0.123	1.608			-0.206	0.308	1.600			-0.344	0.014	1.666			-0.414	-0.168	1.770			-0.356	-0.326	1.723			-0.332	-0.377	1.712			-0.070	0.024	1.572			0.000	-0.013	1.326
-0.157	-0.270	1.608			-0.158	-0.205	1.618			-0.193	0.123	1.608			-0.206	0.308	1.600			-0.344	0.014	1.666			-0.414	-0.168	1.770			-0.352	-0.324	1.724			-0.326	-0.375	1.713			-0.071	0.024	1.572			0.000	-0.013	1.327
-0.157	-0.270	1.608			-0.159	-0.205	1.618			-0.193	0.123	1.608			-0.206	0.308	1.600			-0.344	0.014	1.666			-0.414	-0.168	1.770			-0.350	-0.323	1.724			-0.322	-0.373	1.714			-0.071	0.024	1.572			0.001	-0.013	1.327
-0.157	-0.270	1.608			-0.159	-0.205	1.618			-0.194	0.123	1.608			-0.206	0.308	1.600			-0.344	0.014	1.666			-0.414	-0.168	1.770			-0.348	-0.323	1.725			-0.318	-0.371	1.715			-0.071	0.024	1.572			0.001	-0.013	1.327
-0.157	-0.271	1.608			-0.159	-0.205	1.618			-0.194	0.123	1.608			-0.206	0.308	1.600			-0.344	0.014	1.666			-0.414	-0.168	1.770			-0.346	-0.322	1.725			-0.315	-0.370	1.715			-0.071	0.024	1.572			0.001	-0.013	1.327
-0.157	-0.271	1.608			-0.159	-0.205	1.618			-0.194	0.123	1.608			-0.206	0.308	1.600			-0.344	0.014	1.666			-0.414	-0.168	1.770			-0.344	-0.321	1.725			-0.312	-0.369	1.716			-0.072	0.024	1.572			0.001	-0.013	1.327
-0.157	-0.271	1.608			-0.159	-0.206	1.618			-0.194	0.123	1.608			-0.206	0.308	1.600			-0.344	0.014	1.666			-0.414	-0.168	1.770			-0.341	-0.320	1.725			-0.310	-0.368	1.716			-0.072	0.024	1.572			0.001	-0.013	1.327
-0.157	-0.271	1.608			-0.159	-0.206	1.618			-0.194	0.123	1.608			-0.206	0.308	1.601			-0.344	0.014	1.666			-0.414	-0.168	1.770			-0.339	-0.319	1.725			-0.308	-0.367	1.716			-0.072	0.024	1.572			0.001	-0.013	1.327
-0.157	-0.271	1.608			-0.159	-0.206	1.618			-0.194	0.123	1.608			-0.206	0.308	1.601			-0.344	0.014	1.666			-0.414	-0.168	1.770			-0.337	-0.319	1.725			-0.306	-0.367	1.716			-0.068	0.022	1.571			0.002	-0.014	1.327
-0.157	-0.271	1.608			-0.159	-0.206	1.618			-0.194	0.123	1.608			-0.205	0.308	1.601			-0.344	0.014	1.666			-0.414	-0.168	1.770			-0.335	-0.318	1.725			-0.304	-0.366	1.716			-0.065	0.020	1.570			0.003	-0.014	1.326
-0.157	-0.271	1.608			-0.159	-0.206	1.618			-0.194	0.123	1.608			-0.205	0.309	1.601			-0.344	0.014	1.666			-0.414	-0.168	1.770			-0.334	-0.318	1.725			-0.302	-0.366	1.716			-0.063	0.019	1.570			0.004	-0.015	1.326
-0.157	-0.272	1.608			-0.159	-0.206	1.618			-0.194	0.122	1.608			-0.205	0.309	1.601			-0.344	0.014	1.666			-0.414	-0.169	1.770			-0.332	-0.318	1.725			-0.301	-0.366	1.716			-0.062	0.018	1.570			0.005	-0.015	1.325
-0.157	-0.272	1.609			-0.159	-0.206	1.618			-0.194	0.122	1.608			-0.205	0.309	1.601			-0.344	0.014	1.666			-0.414	-0.169	1.770			-0.331	-0.318	1.725			-0.300	-0.365	1.716			-0.060	0.017	1.570			0.006	-0.016	1.325
-0.157	-0.272	1.609			-0.159	-0.206	1.618			-0.194	0.122	1.608			-0.204	0.309	1.602			-0.344	0.014	1.665			-0.413	-0.169	1.771			-0.330	-0.317	1.725			-0.298	-0.365	1.716			-0.057	0.016	1.569			0.007	-0.016	1.325
-0.157	-0.272	1.609			-0.159	-0.206	1.618			-0.194	0.122	1.609			-0.204	0.309	1.602			-0.344	0.014	1.665			-0.413	-0.169	1.771			-0.329	-0.317	1.725			-0.297	-0.365	1.716			-0.055	0.015	1.569			0.007	-0.016	1.324
-0.156	-0.272	1.609			-0.159	-0.206	1.618			-0.194	0.122	1.609			-0.204	0.309	1.602			-0.344	0.014	1.665			-0.413	-0.169	1.771			-0.328	-0.317	1.725			-0.296	-0.364	1.716			-0.053	0.015	1.569			0.008	-0.016	1.324
-0.156	-0.272	1.609			-0.159	-0.206	1.618			-0.194	0.122	1.609			-0.203	0.309	1.602			-0.344	0.013	1.665			-0.413	-0.169	1.771			-0.327	-0.317	1.725			-0.296	-0.364	1.716			-0.051	0.014	1.569			0.008	-0.017	1.324
-0.156	-0.271	1.609			-0.158	-0.206	1.618			-0.193	0.122	1.609			-0.203	0.310	1.602			-0.344	0.013	1.665			-0.413	-0.169	1.771			-0.327	-0.317	1.725			-0.295	-0.364	1.716			-0.050	0.014	1.569			0.009	-0.017	1.323
-0.156	-0.271	1.609			-0.158	-0.206	1.619			-0.193	0.122	1.610			-0.203	0.310	1.602			-0.344	0.013	1.666			-0.412	-0.169	1.771			-0.326	-0.316	1.725			-0.294	-0.364	1.715			-0.048	0.014	1.568			0.009	-0.017	1.323
-0.156	-0.271	1.609			-0.158	-0.206	1.619			-0.193	0.122	1.610			-0.202	0.310	1.603			-0.344	0.013	1.666			-0.412	-0.169	1.771			-0.325	-0.316	1.725			-0.294	-0.364	1.715			-0.047	0.014	1.568			0.010	-0.017	1.323
-0.155	-0.271	1.610			-0.158	-0.205	1.619			-0.193	0.122	1.610			-0.202	0.310	1.603			-0.344	0.013	1.666			-0.412	-0.169	1.771			-0.330	-0.319	1.726			-0.305	-0.369	1.717			-0.045	0.015	1.568			0.010	-0.018	1.322
-0.155	-0.271	1.610			-0.157	-0.205	1.619			-0.192	0.122	1.611			-0.202	0.310	1.603			-0.344	0.013	1.666			-0.411	-0.169	1.771			-0.334	-0.321	1.727			-0.312	-0.373	1.717			-0.044	0.015	1.568			0.011	-0.018	1.322
-0.155	-0.270	1.610			-0.157	-0.205	1.620			-0.192	0.122	1.611			-0.201	0.310	1.603			-0.343	0.013	1.666			-0.411	-0.169	1.771			-0.333	-0.320	1.727			-0.311	-0.372	1.717			-0.042	0.015	1.568			0.011	-0.018	1.322
-0.154	-0.270	1.610			-0.157	-0.204	1.620			-0.192	0.122	1.612			-0.201	0.310	1.603			-0.343	0.013	1.666			-0.411	-0.169	1.771			-0.333	-0.320	1.727			-0.310	-0.372	1.717			-0.032	0.036	1.567			0.011	-0.018	1.322
-0.154	-0.268	1.610			-0.156	-0.203	1.621			-0.191	0.122	1.612			-0.201	0.310	1.604			-0.343	0.013	1.666			-0.411	-0.169	1.771			-0.333	-0.320	1.727			-0.310	-0.372	1.717			-0.027	0.046	1.566			0.012	-0.017	1.322
-0.153	-0.267	1.611			-0.155	-0.202	1.621			-0.191	0.122	1.612			-0.201	0.310	1.604			-0.343	0.013	1.666			-0.410	-0.169	1.772			-0.332	-0.320	1.727			-0.309	-0.372	1.716			-0.024	0.052	1.566			0.012	-0.017	1.322
-0.152	-0.265	1.611			-0.155	-0.201	1.622			-0.191	0.122	1.613			-0.200	0.310	1.604			-0.343	0.013	1.666			-0.410	-0.169	1.772			-0.332	-0.320	1.727			-0.308	-0.371	1.716			-0.021	0.057	1.566			0.012	-0.017	1.322
-0.152	-0.264	1.611			-0.154	-0.200	1.622			-0.190	0.122	1.613			-0.200	0.311	1.604			-0.343	0.013	1.666			-0.410	-0.169	1.772			-0.332	-0.320	1.727			-0.308	-0.371	1.716			-0.020	0.060	1.565			0.012	-0.017	1.322
-0.151	-0.263	1.611			-0.154	-0.199	1.622			-0.190	0.122	1.614			-0.200	0.311	1.604			-0.343	0.013	1.666			-0.410	-0.169	1.772			-0.332	-0.320	1.727			-0.307	-0.371	1.715			-0.018	0.063	1.565			0.012	-0.017	1.322
-0.151	-0.262	1.611			-0.153	-0.199	1.623			-0.189	0.122	1.614			-0.199	0.311	1.604			-0.343	0.013	1.666			-0.410	-0.169	1.772			-0.331	-0.320	1.727			-0.307	-0.371	1.715			-0.017	0.065	1.565			0.012	-0.017	1.323
-0.150	-0.261	1.612			-0.153	-0.198	1.623			-0.189	0.122	1.615			-0.199	0.311	1.604			-0.343	0.013	1.666			-0.409	-0.169	1.772			-0.331	-0.320	1.727			-0.306	-0.370	1.715			-0.016	0.067	1.565			0.012	-0.017	1.323
-0.150	-0.260	1.612			-0.152	-0.197	1.624			-0.188	0.122	1.615			-0.199	0.311	1.604			-0.342	0.012	1.666			-0.409	-0.169	1.772			-0.331	-0.320	1.727			-0.306	-0.370	1.715			-0.015	0.068	1.565			0.012	-0.017	1.323
-0.150	-0.259	1.612			-0.152	-0.196	1.624			-0.188	0.122	1.616			-0.199	0.311	1.605			-0.342	0.012	1.666			-0.409	-0.169	1.772			-0.331	-0.320	1.727			-0.306	-0.370	1.715			-0.014	0.070	1.565			0.012	-0.017	1.323
-0.149	-0.258	1.612			-0.151	-0.196	1.624			-0.187	0.122	1.616			-0.199	0.311	1.605			-0.342	0.012	1.666			-0.409	-0.169	1.772			-0.331	-0.320	1.727			-0.305	-0.370	1.715			-0.013	0.071	1.565			0.012	-0.017	1.323
-0.149	-0.257	1.612			-0.151	-0.195	1.625			-0.186	0.122	1.616			-0.199	0.311	1.605			-0.342	0.012	1.666			-0.409	-0.169	1.772			-0.334	-0.320	1.728			-0.311	-0.371	1.717			-0.013	0.072	1.565			0.012	-0.018	1.324
-0.149	-0.257	1.612			-0.151	-0.194	1.625			-0.186	0.122	1.617			-0.198	0.310	1.605			-0.342	0.012	1.666			-0.409	-0.168	1.772			-0.336	-0.321	1.729			-0.315	-0.373	1.719			-0.013	0.073	1.564			0.011	-0.018	1.324
-0.149	-0.256	1.612			-0.150	-0.194	1.625			-0.185	0.122	1.617			-0.198	0.310	1.605			-0.342	0.012	1.666			-0.409	-0.168	1.772			-0.338	-0.321	1.730			-0.318	-0.374	1.720			-0.013	0.073	1.564			0.011	-0.019	1.324
-0.149	-0.256	1.612			-0.150	-0.193	1.626			-0.184	0.122	1.618			-0.198	0.310	1.605			-0.342	0.012	1.666			-0.408	-0.168	1.772			-0.340	-0.322	1.731			-0.321	-0.374	1.721			-0.014	0.073	1.564			0.010	-0.020	1.324
-0.148	-0.255	1.612			-0.150	-0.193	1.626			-0.184	0.122	1.618			-0.198	0.310	1.605			-0.341	0.012	1.666			-0.408	-0.167	1.772			-0.342	-0.322	1.731			-0.323	-0.375	1.723			-0.015	0.073	1.564			0.014	-0.039	1.342
-0.148	-0.255	1.612			-0.149	-0.193	1.626			-0.183	0.122	1.618			-0.198	0.310	1.605			-0.341	0.012	1.666			-0.408	-0.167	1.772			-0.343	-0.323	1.732			-0.325	-0.376	1.723			-0.016	0.073	1.564			0.017	-0.030	1.357
-0.148	-0.254	1.612			-0.149	-0.192	1.626			-0.183	0.122	1.618			-0.198	0.310	1.605			-0.341	0.012	1.666			-0.408	-0.167	1.772			-0.344	-0.323	1.732			-0.326	-0.377	1.723			-0.017	0.072	1.563			0.017	-0.032	1.355
-0.148	-0.254	1.612			-0.149	-0.192	1.626			-0.182	0.122	1.619			-0.198	0.309	1.604			-0.341	0.013	1.666			-0.408	-0.167	1.772			-0.345	-0.324	1.732			-0.328	-0.378	1.724			-0.018	0.071	1.563			0.017	-0.028	1.362
-0.148	-0.254	1.612			-0.149	-0.192	1.627			-0.182	0.122	1.619			-0.198	0.309	1.604			-0.340	0.013	1.666			-0.408	-0.167	1.772			-0.346	-0.324	1.733			-0.330	-0.378	1.725			-0.019	0.071	1.563			0.012	-0.022	1.351
-0.148	-0.254	1.612			-0.149	-0.192	1.627			-0.181	0.122	1.619			-0.198	0.309	1.604			-0.340	0.013	1.666			-0.408	-0.167	1.772			-0.348	-0.324	1.733			-0.331	-0.379	1.725			-0.020	0.070	1.562			0.013	-0.019	1.359
-0.148	-0.253	1.613			-0.148	-0.191	1.627			-0.181	0.122	1.619			-0.198	0.308	1.604			-0.340	0.013	1.666			-0.408	-0.166	1.771			-0.349	-0.325	1.734			-0.332	-0.379	1.726			-0.021	0.070	1.562			0.014	-0.017	1.365
-0.147	-0.253	1.613			-0.148	-0.191	1.627			-0.180	0.122	1.619			-0.198	0.308	1.604			-0.340	0.013	1.666			-0.408	-0.166	1.771			-0.346	-0.323	1.733			-0.327	-0.376	1.725			-0.022	0.069	1.562			0.015	-0.016	1.369
-0.147	-0.253	1.613			-0.148	-0.191	1.627			-0.180	0.122	1.619			-0.198	0.308	1.604			-0.339	0.013	1.665			-0.408	-0.166	1.771			-0.348	-0.323	1.733			-0.330	-0.377	1.725			-0.023	0.068	1.562			0.015	-0.020	1.361
-0.147	-0.253	1.613			-0.148	-0.191	1.627			-0.179	0.122	1.620			-0.198	0.307	1.604			-0.339	0.013	1.665			-0.408	-0.166	1.771			-0.350	-0.324	1.733			-0.332	-0.378	1.725			-0.024	0.068	1.561			0.014	-0.021	1.354
-0.147	-0.252	1.613			-0.148	-0.191	1.627			-0.179	0.122	1.620			-0.198	0.307	1.604			-0.339	0.013	1.665			-0.408	-0.166	1.771			-0.351	-0.324	1.733			-0.334	-0.378	1.725			-0.025	0.067	1.561			0.011	-0.022	1.349
-0.147	-0.252	1.613			-0.148	-0.191	1.627			-0.179	0.121	1.620			-0.198	0.307	1.603			-0.338	0.013	1.665			-0.408	-0.166	1.771			-0.352	-0.325	1.733			-0.335	-0.379	1.725			-0.025	0.067	1.561			0.009	-0.024	1.345
-0.147	-0.252	1.613			-0.147	-0.191	1.628			-0.179	0.121	1.620			-0.198	0.306	1.603			-0.338	0.013	1.665			-0.408	-0.166	1.771			-0.353	-0.325	1.733			-0.336	-0.379	1.725			-0.026	0.066	1.561			0.007	-0.025	1.341
-0.147	-0.252	1.613			-0.147	-0.190	1.628			-0.178	0.121	1.620			-0.198	0.306	1.603			-0.338	0.013	1.665			-0.408	-0.165	1.771			-0.354	-0.325	1.733			-0.337	-0.379	1.725			-0.027	0.066	1.561			0.006	-0.025	1.339
-0.147	-0.252	1.613			-0.147	-0.190	1.628			-0.178	0.121	1.620			-0.199	0.306	1.603			-0.338	0.013	1.665			-0.408	-0.165	1.771			-0.354	-0.325	1.733			-0.338	-0.380	1.725			-0.027	0.065	1.560			0.006	-0.026	1.337
-0.147	-0.252	1.613			-0.147	-0.190	1.628			-0.178	0.121	1.620			-0.199	0.305	1.603			-0.338	0.013	1.665			-0.408	-0.165	1.771			-0.355	-0.325	1.733			-0.338	-0.380	1.725			-0.028	0.065	1.560			0.005	-0.027	1.336
-0.147	-0.252	1.613			-0.147	-0.190	1.628			-0.178	0.121	1.620			-0.199	0.305	1.603			-0.338	0.013	1.665			-0.408	-0.165	1.771			-0.355	-0.326	1.733			-0.339	-0.380	1.725			-0.028	0.064	1.560			0.005	-0.027	1.334
-0.147	-0.251	1.613			-0.147	-0.190	1.628			-0.177	0.121	1.620			-0.199	0.305	1.602			-0.338	0.013	1.665			-0.408	-0.165	1.771			-0.355	-0.326	1.733			-0.339	-0.380	1.725			-0.029	0.064	1.560			0.005	-0.027	1.333
-0.147	-0.251	1.613			-0.147	-0.190	1.628			-0.177	0.121	1.620			-0.199	0.304	1.602			-0.338	0.013	1.665			-0.408	-0.165	1.771			-0.356	-0.326	1.733			-0.340	-0.380	1.725			-0.029	0.064	1.560			0.005	-0.028	1.332
-0.147	-0.251	1.613			-0.147	-0.190	1.628			-0.177	0.121	1.620			-0.199	0.304	1.602			-0.338	0.014	1.665			-0.408	-0.165	1.771			-0.356	-0.326	1.733			-0.340	-0.380	1.725			-0.030	0.063	1.560			0.005	-0.028	1.331
-0.147	-0.251	1.613			-0.147	-0.190	1.628			-0.177	0.120	1.620			-0.199	0.304	1.602			-0.337	0.014	1.665			-0.408	-0.165	1.771			-0.349	-0.323	1.732			-0.326	-0.375	1.722			-0.030	0.063	1.560			0.005	-0.028	1.330
-0.147	-0.251	1.612			-0.147	-0.190	1.628			-0.177	0.120	1.621			-0.200	0.304	1.602			-0.337	0.014	1.665			-0.408	-0.165	1.771			-0.346	-0.322	1.731			-0.318	-0.372	1.720			-0.030	0.063	1.560			0.005	-0.028	1.330
-0.147	-0.251	1.612			-0.147	-0.190	1.628			-0.176	0.120	1.621			-0.200	0.304	1.602			-0.337	0.014	1.665			-0.408	-0.165	1.771			-0.344	-0.322	1.731			-0.312	-0.370	1.719			-0.030	0.063	1.560			0.008	-0.028	1.329
-0.147	-0.251	1.612			-0.147	-0.189	1.628			-0.176	0.120	1.621			-0.200	0.303	1.601			-0.337	0.014	1.665			-0.408	-0.165	1.771			-0.342	-0.321	1.730			-0.308	-0.368	1.718			-0.030	0.063	1.560			0.011	-0.028	1.330
-0.147	-0.250	1.612			-0.146	-0.189	1.628			-0.176	0.120	1.621			-0.200	0.303	1.601			-0.337	0.014	1.665			-0.408	-0.165	1.771			-0.340	-0.320	1.730			-0.305	-0.367	1.717			-0.031	0.063	1.561			0.014	-0.026	1.331
-0.147	-0.250	1.612			-0.146	-0.189	1.629			-0.176	0.120	1.621			-0.200	0.303	1.601			-0.337	0.014	1.665			-0.408	-0.166	1.771			-0.339	-0.320	1.729			-0.302	-0.366	1.717			-0.036	0.056	1.565			0.016	-0.026	1.332
-0.147	-0.250	1.612			-0.146	-0.189	1.629			-0.176	0.120	1.621			-0.201	0.303	1.601			-0.337	0.014	1.665			-0.408	-0.166	1.771			-0.337	-0.319	1.729			-0.300	-0.365	1.716			-0.041	0.050	1.567			0.019	-0.026	1.334
-0.147	-0.250	1.612			-0.146	-0.189	1.629			-0.176	0.120	1.621			-0.201	0.303	1.601			-0.338	0.014	1.665			-0.408	-0.166	1.771			-0.336	-0.319	1.729			-0.298	-0.364	1.716			-0.044	0.046	1.569			0.021	-0.026	1.335
-0.147	-0.250	1.612			-0.146	-0.189	1.629			-0.176	0.120	1.621			-0.201	0.302	1.600			-0.338	0.014	1.665			-0.408	-0.166	1.771			-0.335	-0.318	1.728			-0.297	-0.364	1.715			-0.045	0.043	1.570			0.024	-0.027	1.336
-0.147	-0.250	1.612			-0.146	-0.189	1.629			-0.175	0.119	1.621			-0.201	0.302	1.600			-0.338	0.014	1.665			-0.408	-0.166	1.771			-0.338	-0.320	1.725			-0.308	-0.368	1.710			-0.046	0.041	1.570			0.027	-0.027	1.336
-0.147	-0.250	1.612			-0.146	-0.189	1.629			-0.175	0.119	1.621			-0.202	0.302	1.600			-0.338	0.014	1.665			-0.408	-0.166	1.771			-0.341	-0.321	1.723			-0.314	-0.371	1.706			-0.046	0.039	1.571			0.030	-0.027	1.337
-0.147	-0.250	1.612			-0.146	-0.189	1.629			-0.175	0.119	1.621			-0.202	0.302	1.600			-0.338	0.014	1.665			-0.408	-0.166	1.771			-0.343	-0.322	1.722			-0.318	-0.372	1.704			-0.046	0.037	1.571			0.033	-0.027	1.337
-0.147	-0.250	1.612			-0.146	-0.189	1.629			-0.175	0.119	1.621			-0.202	0.302	1.600			-0.338	0.014	1.665			-0.408	-0.166	1.771			-0.344	-0.322	1.720			-0.322	-0.373	1.702			-0.046	0.036	1.571			0.058	-0.039	1.367
-0.147	-0.250	1.612			-0.146	-0.189	1.629			-0.175	0.119	1.621			-0.202	0.302	1.599			-0.338	0.014	1.665			-0.408	-0.166	1.771			-0.345	-0.323	1.719			-0.324	-0.374	1.701			-0.045	0.034	1.571			0.068	-0.043	1.379
-0.147	-0.250	1.612			-0.146	-0.189	1.629			-0.175	0.119	1.620			-0.202	0.301	1.599			-0.338	0.014	1.665			-0.408	-0.167	1.771			-0.346	-0.323	1.719			-0.325	-0.375	1.701			-0.044	0.032	1.571			0.078	-0.039	1.399
-0.147	-0.250	1.611			-0.146	-0.189	1.629			-0.175	0.119	1.620			-0.202	0.301	1.599			-0.338	0.014	1.665			-0.409	-0.167	1.771			-0.343	-0.322	1.717			-0.321	-0.372	1.699			-0.043	0.031	1.571			0.084	-0.037	1.410
-0.147	-0.250	1.611			-0.146	-0.189	1.629			-0.175	0.119	1.620			-0.202	0.301	1.599			-0.338	0.014	1.665			-0.409	-0.167	1.770			-0.342	-0.321	1.716			-0.317	-0.371	1.698			-0.041	0.029	1.571			0.089	-0.036	1.417
-0.147	-0.250	1.611			-0.146	-0.189	1.629			-0.174	0.118	1.620			-0.202	0.301	1.598			-0.338	0.014	1.664			-0.409	-0.167	1.770			-0.341	-0.321	1.716			-0.315	-0.369	1.697			-0.039	0.028	1.571			0.094	-0.034	1.423
-0.147	-0.250	1.611			-0.146	-0.189	1.629			-0.174	0.118	1.620			-0.201	0.301	1.598			-0.338	0.014	1.664			-0.409	-0.167	1.770			-0.340	-0.320	1.715			-0.313	-0.368	1.697			-0.037	0.026	1.571			0.099	-0.033	1.428
-0.147	-0.250	1.611			-0.146	-0.189	1.629			-0.173	0.118	1.619			-0.201	0.301	1.597			-0.338	0.014	1.664			-0.409	-0.167	1.770			-0.340	-0.320	1.714			-0.313	-0.368	1.696			-0.034	0.025	1.571			0.104	-0.032	1.433
-0.147	-0.250	1.611			-0.145	-0.189	1.628			-0.172	0.117	1.619			-0.199	0.301	1.596			-0.337	0.014	1.663			-0.409	-0.166	1.769			-0.340	-0.319	1.713			-0.313	-0.368	1.695			-0.031	0.024	1.571			0.109	-0.032	1.437
-0.146	-0.250	1.610			-0.145	-0.189	1.628			-0.171	0.117	1.618			-0.198	0.301	1.595			-0.337	0.014	1.662			-0.409	-0.166	1.768			-0.340	-0.319	1.713			-0.314	-0.367	1.694			-0.028	0.023	1.571			0.124	-0.035	1.433
-0.146	-0.250	1.610			-0.144	-0.189	1.628			-0.169	0.117	1.618			-0.195	0.301	1.594			-0.336	0.014	1.661			-0.409	-0.165	1.767			-0.340	-0.319	1.712			-0.314	-0.367	1.694			-0.024	0.022	1.571			0.131	-0.036	1.434
-0.145	-0.250	1.609			-0.144	-0.189	1.627			-0.168	0.117	1.617			-0.192	0.301	1.593			-0.334	0.015	1.660			-0.408	-0.164	1.766			-0.341	-0.319	1.712			-0.315	-0.368	1.695			-0.021	0.021	1.572			0.137	-0.036	1.436
-0.144	-0.249	1.609			-0.142	-0.189	1.627			-0.165	0.116	1.616			-0.189	0.301	1.592			-0.332	0.015	1.658			-0.408	-0.164	1.765			-0.341	-0.319	1.712			-0.316	-0.368	1.696			-0.017	0.021	1.572			0.142	-0.036	1.438
-0.143	-0.249	1.608			-0.141	-0.189	1.626			-0.163	0.116	1.615			-0.185	0.301	1.590			-0.330	0.016	1.656			-0.407	-0.162	1.763			-0.341	-0.318	1.712			-0.317	-0.367	1.696			-0.013	0.020	1.572			0.146	-0.037	1.441
-0.141	-0.249	1.607			-0.140	-0.189	1.625			-0.161	0.116	1.614			-0.181	0.301	1.589			-0.328	0.016	1.654			-0.407	-0.161	1.761			-0.341	-0.318	1.711			-0.317	-0.367	1.697			-0.010	0.020	1.572			0.150	-0.037	1.443
-0.139	-0.249	1.607			-0.138	-0.189	1.625			-0.158	0.116	1.613			-0.177	0.301	1.588			-0.325	0.017	1.652			-0.406	-0.160	1.760			-0.341	-0.318	1.711			-0.318	-0.367	1.698			-0.006	0.019	1.573			0.153	-0.037	1.446
-0.137	-0.249	1.606			-0.136	-0.189	1.624			-0.155	0.115	1.612			-0.172	0.301	1.586			-0.322	0.017	1.650			-0.405	-0.159	1.758			-0.341	-0.318	1.711			-0.318	-0.367	1.699			-0.002	0.019	1.573			0.157	-0.038	1.449
-0.135	-0.249	1.605			-0.134	-0.189	1.623			-0.153	0.115	1.611			-0.166	0.302	1.585			-0.318	0.018	1.648			-0.405	-0.158	1.756			-0.340	-0.317	1.711			-0.317	-0.367	1.699			0.002	0.018	1.573			0.160	-0.038	1.451
-0.133	-0.249	1.604			-0.131	-0.189	1.622			-0.150	0.115	1.610			-0.161	0.302	1.584			-0.315	0.018	1.646			-0.404	-0.156	1.754			-0.340	-0.316	1.711			-0.317	-0.366	1.700			0.006	0.018	1.574			0.163	-0.038	1.454
-0.130	-0.249	1.603			-0.129	-0.189	1.621			-0.146	0.114	1.609			-0.156	0.302	1.583			-0.310	0.019	1.643			-0.402	-0.155	1.751			-0.339	-0.316	1.711			-0.317	-0.366	1.701			0.010	0.018	1.574			0.167	-0.038	1.456
-0.128	-0.249	1.602			-0.126	-0.189	1.620			-0.143	0.114	1.608			-0.150	0.303	1.582			-0.306	0.020	1.641			-0.401	-0.153	1.749			-0.338	-0.315	1.711			-0.314	-0.364	1.701			0.014	0.018	1.574			0.170	-0.039	1.459
-0.125	-0.249	1.601			-0.124	-0.189	1.619			-0.139	0.114	1.607			-0.144	0.303	1.581			-0.301	0.021	1.638			-0.399	-0.151	1.746			-0.336	-0.313	1.710			-0.313	-0.363	1.701			0.018	0.017	1.575			0.173	-0.039	1.461
-0.122	-0.249	1.600			-0.121	-0.189	1.618			-0.135	0.114	1.606			-0.138	0.303	1.580			-0.297	0.021	1.635			-0.397	-0.149	1.744			-0.334	-0.311	1.710			-0.311	-0.362	1.702			0.023	0.017	1.575			0.176	-0.039	1.463
-0.119	-0.249	1.599			-0.118	-0.189	1.617			-0.131	0.113	1.605			-0.132	0.303	1.579			-0.292	0.022	1.633			-0.395	-0.147	1.741			-0.333	-0.310	1.710			-0.310	-0.361	1.702			0.027	0.017	1.575			0.179	-0.040	1.465
-0.115	-0.249	1.598			-0.114	-0.189	1.616			-0.128	0.113	1.604			-0.127	0.303	1.578			-0.287	0.022	1.630			-0.393	-0.146	1.738			-0.332	-0.309	1.710			-0.310	-0.360	1.703			0.031	0.017	1.576			0.187	-0.041	1.465
-0.112	-0.249	1.597			-0.111	-0.189	1.615			-0.124	0.113	1.603			-0.121	0.303	1.578			-0.283	0.023	1.628			-0.391	-0.144	1.736			-0.331	-0.308	1.710			-0.309	-0.360	1.704			0.034	0.017	1.576			0.192	-0.042	1.465
-0.109	-0.249	1.596			-0.109	-0.190	1.614			-0.121	0.113	1.602			-0.116	0.303	1.577			-0.280	0.023	1.626			-0.389	-0.143	1.734			-0.330	-0.307	1.710			-0.308	-0.359	1.705			0.038	0.017	1.576			0.198	-0.043	1.464
-0.106	-0.249	1.595			-0.106	-0.190	1.613			-0.117	0.113	1.602			-0.111	0.303	1.576			-0.276	0.024	1.625			-0.387	-0.141	1.732			-0.327	-0.305	1.710			-0.303	-0.356	1.704			0.042	0.016	1.576			0.202	-0.044	1.464
-0.104	-0.249	1.594			-0.103	-0.190	1.612			-0.114	0.113	1.601			-0.106	0.303	1.576			-0.273	0.024	1.623			-0.385	-0.140	1.730			-0.323	-0.303	1.709			-0.299	-0.354	1.704			0.045	0.016	1.576			0.206	-0.044	1.464
-0.101	-0.250	1.593			-0.100	-0.190	1.611			-0.110	0.112	1.600			-0.101	0.303	1.575			-0.269	0.025	1.621			-0.383	-0.139	1.728			-0.321	-0.302	1.708			-0.297	-0.353	1.704			0.048	0.016	1.576			0.210	-0.045	1.463
-0.098	-0.250	1.592			-0.097	-0.190	1.610			-0.107	0.112	1.599			-0.097	0.303	1.575			-0.266	0.025	1.620			-0.381	-0.138	1.726			-0.319	-0.301	1.708			-0.296	-0.353	1.705			0.052	0.016	1.577			0.214	-0.045	1.463
-0.095	-0.250	1.591			-0.095	-0.190	1.609			-0.104	0.112	1.599			-0.093	0.303	1.575			-0.263	0.025	1.618			-0.379	-0.137	1.725			-0.317	-0.300	1.708			-0.293	-0.351	1.704			0.055	0.016	1.577			0.217	-0.046	1.463
-0.093	-0.250	1.590			-0.092	-0.191	1.608			-0.102	0.112	1.598			-0.090	0.303	1.574			-0.260	0.025	1.617			-0.377	-0.136	1.723			-0.315	-0.299	1.707			-0.290	-0.351	1.704			0.057	0.016	1.577			0.220	-0.047	1.463
-0.090	-0.250	1.589			-0.090	-0.191	1.607			-0.099	0.112	1.597			-0.087	0.303	1.574			-0.257	0.025	1.615			-0.375	-0.135	1.722			-0.313	-0.298	1.706			-0.288	-0.350	1.703			0.060	0.016	1.576			0.223	-0.047	1.463
-0.088	-0.250	1.588			-0.087	-0.191	1.607			-0.096	0.112	1.597			-0.083	0.303	1.573			-0.254	0.026	1.614			-0.373	-0.134	1.720			-0.312	-0.297	1.706			-0.286	-0.349	1.703			0.063	0.015	1.576			0.225	-0.047	1.463
-0.086	-0.251	1.587			-0.085	-0.191	1.606			-0.094	0.111	1.596			-0.081	0.303	1.573			-0.251	0.026	1.613			-0.371	-0.133	1.719			-0.309	-0.296	1.705			-0.284	-0.348	1.703			0.066	0.015	1.576			0.227	-0.048	1.463
-0.083	-0.251	1.586			-0.083	-0.192	1.605			-0.091	0.111	1.595			-0.078	0.303	1.572			-0.249	0.026	1.612			-0.369	-0.133	1.718			-0.306	-0.295	1.705			-0.282	-0.347	1.703			0.068	0.015	1.576			0.229	-0.048	1.463
-0.081	-0.251	1.586			-0.080	-0.192	1.605			-0.088	0.111	1.595			-0.075	0.303	1.572			-0.246	0.026	1.611			-0.367	-0.132	1.717			-0.304	-0.295	1.704			-0.280	-0.347	1.703			0.070	0.015	1.576			0.231	-0.049	1.463
-0.079	-0.251	1.585			-0.078	-0.192	1.604			-0.086	0.111	1.594			-0.073	0.303	1.572			-0.244	0.026	1.610			-0.365	-0.132	1.716			-0.302	-0.294	1.704			-0.279	-0.347	1.703			0.073	0.015	1.576			0.233	-0.049	1.463
-0.077	-0.251	1.584			-0.076	-0.192	1.603			-0.084	0.111	1.594			-0.070	0.303	1.571			-0.242	0.026	1.609			-0.363	-0.131	1.715			-0.301	-0.294	1.704			-0.278	-0.346	1.703			0.075	0.014	1.575			0.235	-0.049	1.463
-0.075	-0.251	1.583			-0.075	-0.192	1.603			-0.082	0.111	1.593			-0.068	0.303	1.571			-0.240	0.026	1.608			-0.361	-0.131	1.714			-0.300	-0.293	1.704			-0.277	-0.346	1.703			0.077	0.014	1.575			0.236	-0.050	1.463
-0.074	-0.252	1.583			-0.073	-0.192	1.602			-0.080	0.111	1.593			-0.066	0.303	1.571			-0.238	0.026	1.608			-0.359	-0.130	1.713			-0.298	-0.293	1.704			-0.287	-0.340	1.702			0.079	0.014	1.575			0.238	-0.050	1.463
-0.072	-0.252	1.582			-0.071	-0.193	1.602			-0.078	0.110	1.592			-0.064	0.302	1.570			-0.236	0.026	1.607			-0.357	-0.130	1.712			-0.297	-0.293	1.704			-0.285	-0.339	1.702			0.081	0.014	1.575			0.239	-0.050	1.463
-0.071	-0.252	1.582			-0.070	-0.193	1.601			-0.076	0.110	1.592			-0.062	0.302	1.570			-0.235	0.026	1.606			-0.356	-0.130	1.712			-0.296	-0.293	1.704			-0.284	-0.339	1.701			0.083	0.014	1.574			0.241	-0.050	1.463
-0.069	-0.252	1.581			-0.068	-0.193	1.601			-0.075	0.110	1.591			-0.061	0.302	1.570			-0.233	0.026	1.606			-0.354	-0.130	1.711			-0.295	-0.293	1.703			-0.282	-0.339	1.700			0.084	0.013	1.574			0.242	-0.051	1.463
-0.068	-0.252	1.581			-0.067	-0.193	1.601			-0.073	0.110	1.591			-0.059	0.302	1.569			-0.232	0.026	1.605			-0.352	-0.130	1.711			-0.294	-0.293	1.703			-0.281	-0.339	1.700			0.086	0.013	1.574			0.243	-0.051	1.463
-0.066	-0.252	1.580			-0.065	-0.193	1.600			-0.072	0.110	1.591			-0.057	0.302	1.569			-0.230	0.026	1.605			-0.350	-0.130	1.710			-0.293	-0.293	1.703			-0.281	-0.339	1.700			0.087	0.013	1.574			0.244	-0.051	1.463
-0.065	-0.252	1.580			-0.064	-0.193	1.600			-0.070	0.109	1.590			-0.056	0.302	1.569			-0.229	0.026	1.605			-0.349	-0.130	1.710			-0.292	-0.293	1.703			-0.281	-0.339	1.699			0.089	0.013	1.573			0.245	-0.051	1.463
-0.064	-0.253	1.579			-0.063	-0.194	1.600			-0.069	0.109	1.590			-0.055	0.302	1.568			-0.228	0.026	1.604			-0.347	-0.130	1.710			-0.291	-0.293	1.703			-0.279	-0.340	1.700			0.090	0.013	1.573			0.246	-0.051	1.463
-0.063	-0.253	1.579			-0.062	-0.194	1.599			-0.068	0.109	1.590			-0.054	0.302	1.568			-0.226	0.026	1.604			-0.346	-0.130	1.710			-0.289	-0.293	1.703			-0.276	-0.341	1.700			0.091	0.013	1.573			0.246	-0.052	1.463
-0.062	-0.253	1.578			-0.061	-0.194	1.599			-0.067	0.109	1.590			-0.053	0.302	1.568			-0.225	0.026	1.603			-0.344	-0.130	1.709			-0.288	-0.293	1.703			-0.273	-0.342	1.700			0.092	0.013	1.573			0.247	-0.052	1.463
-0.061	-0.253	1.578			-0.060	-0.194	1.599			-0.066	0.109	1.589			-0.051	0.302	1.568			-0.224	0.026	1.603			-0.343	-0.130	1.709			-0.287	-0.293	1.703			-0.271	-0.342	1.700			0.093	0.013	1.572			0.248	-0.052	1.463
-0.060	-0.253	1.577			-0.059	-0.194	1.598			-0.065	0.109	1.589			-0.051	0.302	1.568			-0.223	0.026	1.603			-0.342	-0.130	1.709			-0.285	-0.293	1.703			-0.269	-0.343	1.700			0.094	0.012	1.572			0.248	-0.052	1.462
-0.059	-0.253	1.577			-0.058	-0.194	1.598			-0.064	0.109	1.589			-0.050	0.302	1.567			-0.222	0.026	1.603			-0.341	-0.130	1.709			-0.284	-0.293	1.702			-0.267	-0.343	1.700			0.095	0.012	1.572			0.249	-0.052	1.462
-0.059	-0.253	1.577			-0.057	-0.194	1.598			-0.063	0.109	1.589			-0.049	0.302	1.567			-0.221	0.026	1.602			-0.340	-0.130	1.709			-0.283	-0.293	1.702			-0.266	-0.344	1.700			0.096	0.012	1.572			0.249	-0.052	1.462
-0.058	-0.253	1.577			-0.057	-0.194	1.598			-0.062	0.109	1.589			-0.048	0.302	1.567			-0.221	0.026	1.602			-0.339	-0.130	1.709			-0.282	-0.293	1.702			-0.265	-0.344	1.700			0.097	0.012	1.572			0.249	-0.053	1.462
-0.057	-0.253	1.576			-0.056	-0.194	1.598			-0.062	0.109	1.588			-0.047	0.301	1.567			-0.220	0.026	1.602			-0.338	-0.130	1.709			-0.281	-0.293	1.702			-0.263	-0.344	1.700			0.098	0.012	1.572			0.250	-0.053	1.462
-0.057	-0.253	1.576			-0.055	-0.194	1.598			-0.061	0.108	1.588			-0.046	0.301	1.567			-0.219	0.026	1.602			-0.338	-0.130	1.708			-0.281	-0.293	1.702			-0.273	-0.340	1.699			0.098	0.012	1.571			0.250	-0.053	1.462
-0.056	-0.253	1.576			-0.055	-0.195	1.597			-0.060	0.108	1.588			-0.046	0.301	1.567			-0.218	0.026	1.602			-0.337	-0.130	1.708			-0.280	-0.293	1.702			-0.281	-0.336	1.699			0.099	0.012	1.571			0.250	-0.053	1.461
-0.056	-0.253	1.576			-0.054	-0.195	1.597			-0.060	0.108	1.588			-0.045	0.301	1.566			-0.218	0.026	1.602			-0.336	-0.130	1.708			-0.279	-0.293	1.702			-0.287	-0.334	1.698			0.100	0.012	1.571			0.250	-0.053	1.461
-0.055	-0.254	1.575			-0.054	-0.195	1.597			-0.059	0.108	1.588			-0.045	0.301	1.566			-0.217	0.025	1.601			-0.336	-0.130	1.708			-0.279	-0.293	1.702			-0.292	-0.332	1.698			0.100	0.012	1.571			0.249	-0.053	1.460
-0.055	-0.254	1.575			-0.053	-0.195	1.597			-0.058	0.108	1.588			-0.044	0.301	1.566			-0.217	0.025	1.601			-0.335	-0.130	1.708			-0.278	-0.293	1.702			-0.295	-0.330	1.698			0.101	0.012	1.571			0.248	-0.052	1.459
-0.054	-0.254	1.575			-0.053	-0.195	1.597			-0.058	0.108	1.588			-0.044	0.301	1.566			-0.216	0.025	1.601			-0.334	-0.130	1.708			-0.278	-0.293	1.702			-0.299	-0.329	1.698			0.101	0.012	1.571			0.245	-0.052	1.458
-0.054	-0.254	1.575			-0.052	-0.195	1.597			-0.058	0.108	1.588			-0.043	0.301	1.566			-0.216	0.025	1.601			-0.334	-0.130	1.708			-0.277	-0.293	1.702			-0.290	-0.334	1.698			0.102	0.012	1.571			0.243	-0.051	1.456
-0.053	-0.254	1.575			-0.052	-0.195	1.597			-0.057	0.108	1.588			-0.043	0.301	1.566			-0.215	0.025	1.601			-0.334	-0.130	1.708			-0.277	-0.293	1.702			-0.285	-0.337	1.700			0.102	0.012	1.570			0.239	-0.051	1.453
-0.053	-0.254	1.574			-0.052	-0.195	1.597			-0.057	0.108	1.588			-0.043	0.301	1.566			-0.215	0.025	1.602			-0.333	-0.131	1.709			-0.277	-0.294	1.702			-0.282	-0.339	1.701			0.102	0.012	1.570			0.234	-0.050	1.449
-0.053	-0.254	1.574			-0.051	-0.195	1.597			-0.056	0.108	1.588			-0.043	0.301	1.566			-0.215	0.025	1.602			-0.333	-0.131	1.709			-0.277	-0.294	1.702			-0.279	-0.341	1.701			0.102	0.012	1.570			0.228	-0.051	1.445
-0.053	-0.254	1.574			-0.051	-0.195	1.597			-0.056	0.108	1.588			-0.043	0.301	1.566			-0.215	0.025	1.602			-0.333	-0.131	1.709			-0.277	-0.294	1.702			-0.278	-0.343	1.702			0.102	0.012	1.570			0.221	-0.051	1.440
-0.052	-0.254	1.574			-0.051	-0.195	1.597			-0.056	0.108	1.588			-0.043	0.301	1.566			-0.215	0.025	1.603			-0.332	-0.131	1.710			-0.277	-0.294	1.703			-0.277	-0.343	1.702			0.101	0.012	1.569			0.214	-0.052	1.435
-0.052	-0.254	1.574			-0.051	-0.196	1.597			-0.056	0.108	1.588			-0.044	0.300	1.566			-0.215	0.025	1.604			-0.332	-0.131	1.710			-0.277	-0.295	1.703			-0.277	-0.344	1.702			0.100	0.012	1.569			0.208	-0.052	1.431
-0.052	-0.254	1.574			-0.051	-0.196	1.598			-0.056	0.108	1.588			-0.044	0.300	1.567			-0.216	0.025	1.605			-0.332	-0.132	1.712			-0.277	-0.295	1.703			-0.278	-0.345	1.703			0.099	0.012	1.568			0.204	-0.052	1.428
-0.052	-0.254	1.574			-0.051	-0.196	1.598			-0.056	0.108	1.588			-0.045	0.300	1.567			-0.216	0.025	1.606			-0.332	-0.132	1.713			-0.277	-0.296	1.704			-0.278	-0.346	1.703			0.098	0.013	1.568			0.201	-0.053	1.426
-0.053	-0.254	1.574			-0.051	-0.196	1.598			-0.056	0.108	1.589			-0.046	0.300	1.567			-0.217	0.025	1.608			-0.332	-0.133	1.714			-0.278	-0.296	1.705			-0.280	-0.347	1.704			0.096	0.013	1.567			0.197	-0.052	1.423
-0.053	-0.254	1.574			-0.051	-0.196	1.598			-0.057	0.108	1.589			-0.047	0.300	1.568			-0.218	0.025	1.609			-0.332	-0.133	1.716			-0.278	-0.297	1.706			-0.279	-0.348	1.705			0.094	0.014	1.566			0.193	-0.050	1.420
-0.053	-0.254	1.574			-0.051	-0.196	1.599			-0.057	0.108	1.589			-0.048	0.300	1.568			-0.219	0.025	1.611			-0.333	-0.133	1.718			-0.279	-0.297	1.706			-0.279	-0.349	1.706			0.091	0.015	1.565			0.189	-0.048	1.418
-0.054	-0.255	1.575			-0.051	-0.196	1.599			-0.057	0.108	1.590			-0.049	0.300	1.569			-0.220	0.025	1.612			-0.333	-0.134	1.720			-0.280	-0.298	1.707			-0.278	-0.350	1.707			0.087	0.017	1.564			0.185	-0.046	1.415
-0.054	-0.255	1.575			-0.051	-0.196	1.600			-0.058	0.108	1.590			-0.051	0.300	1.570			-0.221	0.025	1.614			-0.333	-0.134	1.721			-0.281	-0.299	1.709			-0.278	-0.351	1.708			0.080	0.019	1.563			0.180	-0.044	1.413
-0.055	-0.255	1.575			-0.052	-0.196	1.600			-0.058	0.108	1.591			-0.052	0.301	1.570			-0.223	0.025	1.616			-0.333	-0.135	1.723			-0.282	-0.299	1.710			-0.277	-0.352	1.709			0.074	0.022	1.563			0.175	-0.041	1.411
-0.056	-0.255	1.576			-0.052	-0.196	1.601			-0.059	0.108	1.591			-0.054	0.301	1.571			-0.224	0.025	1.617			-0.333	-0.135	1.725			-0.283	-0.300	1.712			-0.290	-0.347	1.714			0.069	0.027	1.564			0.171	-0.036	1.411
-0.057	-0.255	1.576			-0.053	-0.196	1.601			-0.059	0.108	1.592			-0.055	0.301	1.572			-0.225	0.025	1.619			-0.334	-0.136	1.727			-0.285	-0.301	1.713			-0.291	-0.349	1.714			0.065	0.031	1.564			0.169	-0.032	1.411
-0.058	-0.255	1.577			-0.053	-0.196	1.602			-0.060	0.108	1.592			-0.057	0.301	1.572			-0.226	0.025	1.621			-0.334	-0.136	1.729			-0.286	-0.302	1.715			-0.293	-0.349	1.715			0.064	0.035	1.564			0.131	-0.029	1.365
-0.059	-0.255	1.577			-0.054	-0.196	1.603			-0.061	0.108	1.593			-0.058	0.301	1.573			-0.227	0.025	1.622			-0.334	-0.137	1.731			-0.287	-0.303	1.716			-0.295	-0.350	1.716			0.063	0.039	1.563			0.119	-0.028	1.350
-0.060	-0.255	1.577			-0.055	-0.196	1.603			-0.062	0.108	1.593			-0.060	0.301	1.574			-0.228	0.025	1.624			-0.333	-0.137	1.732			-0.288	-0.305	1.717			-0.296	-0.351	1.717			0.062	0.042	1.563			0.111	-0.028	1.341
-0.061	-0.255	1.578			-0.056	-0.196	1.604			-0.063	0.108	1.594			-0.061	0.301	1.574			-0.230	0.025	1.625			-0.333	-0.138	1.734			-0.290	-0.306	1.719			-0.297	-0.352	1.718			0.062	0.045	1.562			0.105	-0.028	1.333
-0.062	-0.255	1.578			-0.056	-0.196	1.605			-0.064	0.108	1.595			-0.062	0.301	1.575			-0.231	0.025	1.626			-0.333	-0.139	1.736			-0.291	-0.306	1.720			-0.297	-0.353	1.718			0.061	0.047	1.561			0.099	-0.029	1.326
-0.063	-0.255	1.579			-0.057	-0.196	1.605			-0.065	0.109	1.595			-0.064	0.301	1.576			-0.232	0.025	1.628			-0.333	-0.139	1.737			-0.292	-0.307	1.721			-0.300	-0.354	1.719			0.060	0.048	1.559			0.093	-0.030	1.320
-0.064	-0.255	1.579			-0.058	-0.196	1.606			-0.066	0.109	1.596			-0.065	0.301	1.576			-0.233	0.025	1.629			-0.333	-0.140	1.738			-0.293	-0.308	1.722			-0.301	-0.355	1.721			0.060	0.050	1.558			0.087	-0.031	1.315
-0.065	-0.255	1.580			-0.058	-0.196	1.606			-0.067	0.109	1.597			-0.067	0.301	1.577			-0.234	0.025	1.630			-0.333	-0.140	1.740			-0.295	-0.309	1.724			-0.302	-0.356	1.721			0.059	0.051	1.557			0.081	-0.032	1.310
-0.066	-0.255	1.580			-0.059	-0.196	1.607			-0.068	0.109	1.597			-0.068	0.301	1.577			-0.235	0.025	1.631			-0.333	-0.141	1.741			-0.296	-0.310	1.725			-0.302	-0.357	1.722			0.058	0.051	1.556			0.076	-0.032	1.306
-0.067	-0.255	1.581			-0.060	-0.196	1.607			-0.069	0.109	1.598			-0.069	0.301	1.578			-0.236	0.025	1.632			-0.333	-0.141	1.742			-0.297	-0.310	1.726			-0.302	-0.357	1.723			0.057	0.052	1.555			0.073	-0.033	1.303
-0.068	-0.255	1.581			-0.061	-0.196	1.608			-0.070	0.109	1.598			-0.070	0.301	1.578			-0.237	0.025	1.633			-0.334	-0.141	1.743			-0.297	-0.311	1.727			-0.303	-0.358	1.723			0.055	0.053	1.554			0.069	-0.033	1.301
-0.069	-0.255	1.582			-0.062	-0.196	1.609			-0.071	0.109	1.599			-0.071	0.301	1.578			-0.237	0.025	1.634			-0.334	-0.141	1.745			-0.298	-0.311	1.728			-0.304	-0.358	1.724			0.054	0.053	1.553			0.065	-0.034	1.298
-0.071	-0.255	1.582			-0.063	-0.197	1.609			-0.073	0.109	1.600			-0.072	0.301	1.579			-0.238	0.025	1.635			-0.334	-0.141	1.746			-0.298	-0.311	1.728			-0.304	-0.359	1.724			0.053	0.054	1.553			0.062	-0.034	1.296
-0.072	-0.255	1.583			-0.064	-0.197	1.610			-0.074	0.109	1.600			-0.074	0.301	1.579			-0.239	0.025	1.636			-0.335	-0.142	1.747			-0.299	-0.311	1.729			-0.305	-0.359	1.724			0.052	0.054	1.552			0.059	-0.034	1.295
-0.073	-0.256	1.583			-0.064	-0.197	1.610			-0.075	0.110	1.601			-0.075	0.301	1.580			-0.240	0.025	1.637			-0.335	-0.142	1.748			-0.300	-0.312	1.730			-0.305	-0.359	1.725			0.051	0.055	1.552			0.056	-0.034	1.293
-0.074	-0.256	1.583			-0.065	-0.197	1.611			-0.076	0.110	1.601			-0.076	0.301	1.580			-0.242	0.025	1.638			-0.336	-0.142	1.749			-0.301	-0.312	1.731			-0.306	-0.359	1.725			0.050	0.055	1.551			0.052	-0.033	1.292
-0.075	-0.256	1.584			-0.066	-0.197	1.611			-0.077	0.110	1.602			-0.077	0.301	1.580			-0.243	0.025	1.639			-0.337	-0.142	1.751			-0.301	-0.312	1.731			-0.305	-0.360	1.725			0.049	0.055	1.551			0.049	-0.033	1.291
-0.075	-0.256	1.584			-0.067	-0.197	1.612			-0.078	0.110	1.602			-0.078	0.300	1.580			-0.245	0.025	1.641			-0.338	-0.142	1.752			-0.302	-0.312	1.731			-0.304	-0.360	1.725			0.048	0.056	1.550			0.046	-0.033	1.290
-0.076	-0.256	1.585			-0.068	-0.197	1.612			-0.079	0.110	1.603			-0.079	0.300	1.581			-0.247	0.025	1.642			-0.339	-0.143	1.753			-0.302	-0.312	1.732			-0.304	-0.360	1.724			0.047	0.056	1.550			0.043	-0.032	1.290
-0.077	-0.256	1.585			-0.068	-0.197	1.613			-0.079	0.110	1.603			-0.080	0.300	1.581			-0.249	0.025	1.643			-0.339	-0.143	1.754			-0.303	-0.313	1.732			-0.303	-0.360	1.724			0.046	0.056	1.550			0.040	-0.033	1.290
-0.078	-0.256	1.585			-0.069	-0.197	1.613			-0.080	0.110	1.603			-0.081	0.300	1.581			-0.250	0.025	1.645			-0.340	-0.143	1.755			-0.303	-0.313	1.732			-0.303	-0.361	1.723			0.046	0.056	1.549			0.037	-0.033	1.290
-0.079	-0.256	1.586			-0.070	-0.197	1.614			-0.081	0.110	1.604			-0.082	0.300	1.581			-0.252	0.026	1.646			-0.341	-0.143	1.756			-0.304	-0.313	1.733			-0.302	-0.361	1.723			0.045	0.056	1.549			0.035	-0.033	1.291
-0.080	-0.256	1.586			-0.070	-0.197	1.614			-0.082	0.110	1.604			-0.083	0.300	1.582			-0.254	0.026	1.648			-0.341	-0.144	1.757			-0.305	-0.313	1.733			-0.302	-0.361	1.723			0.044	0.056	1.549			0.032	-0.034	1.292
-0.080	-0.256	1.587			-0.071	-0.197	1.614			-0.083	0.110	1.605			-0.084	0.300	1.582			-0.256	0.027	1.649			-0.342	-0.144	1.758			-0.306	-0.314	1.733			-0.302	-0.361	1.722			0.043	0.056	1.549			0.030	-0.034	1.293
-0.081	-0.256	1.587			-0.072	-0.197	1.615			-0.083	0.110	1.605			-0.084	0.300	1.582			-0.258	0.028	1.651			-0.342	-0.144	1.759			-0.306	-0.314	1.733			-0.301	-0.361	1.722			0.042	0.056	1.549			0.028	-0.035	1.294
-0.082	-0.256	1.587			-0.072	-0.197	1.615			-0.084	0.110	1.605			-0.085	0.300	1.582			-0.260	0.028	1.652			-0.343	-0.145	1.760			-0.307	-0.314	1.733			-0.301	-0.362	1.722			0.042	0.056	1.549			0.027	-0.035	1.295
-0.082	-0.256	1.588			-0.073	-0.197	1.616			-0.085	0.110	1.606			-0.086	0.300	1.582			-0.261	0.029	1.654			-0.343	-0.145	1.760			-0.308	-0.315	1.732			-0.301	-0.362	1.721			0.041	0.056	1.549			0.025	-0.035	1.296
-0.083	-0.256	1.588			-0.074	-0.197	1.616			-0.085	0.110	1.606			-0.087	0.300	1.583			-0.262	0.029	1.655			-0.344	-0.145	1.761			-0.309	-0.315	1.732			-0.301	-0.362	1.721			0.040	0.056	1.549			0.023	-0.036	1.297
-0.084	-0.256	1.588			-0.074	-0.197	1.616			-0.086	0.110	1.606			-0.087	0.300	1.583			-0.264	0.030	1.656			-0.344	-0.146	1.762			-0.310	-0.315	1.732			-0.301	-0.362	1.721			0.040	0.056	1.549			0.022	-0.037	1.298
-0.084	-0.256	1.589			-0.075	-0.197	1.617			-0.087	0.110	1.606			-0.088	0.300	1.583			-0.265	0.030	1.657			-0.344	-0.146	1.762			-0.310	-0.315	1.732			-0.301	-0.363	1.721			0.039	0.056	1.549			0.020	-0.037	1.300
-0.085	-0.256	1.589			-0.075	-0.197	1.617			-0.087	0.110	1.607			-0.089	0.300	1.583			-0.266	0.031	1.658			-0.344	-0.146	1.763			-0.311	-0.316	1.732			-0.301	-0.363	1.721			0.038	0.056	1.549			0.019	-0.038	1.301
-0.085	-0.256	1.589			-0.076	-0.197	1.617			-0.088	0.110	1.607			-0.089	0.300	1.583			-0.267	0.031	1.659			-0.345	-0.146	1.763			-0.312	-0.316	1.732			-0.301	-0.363	1.720			0.038	0.056	1.549			0.018	-0.039	1.302
-0.086	-0.256	1.590			-0.076	-0.197	1.618			-0.088	0.109	1.607			-0.090	0.300	1.584			-0.267	0.031	1.660			-0.345	-0.146	1.763			-0.312	-0.316	1.732			-0.301	-0.363	1.720			0.037	0.055	1.549			0.017	-0.039	1.303
-0.086	-0.256	1.590			-0.076	-0.197	1.618			-0.089	0.109	1.607			-0.091	0.300	1.584			-0.268	0.032	1.660			-0.345	-0.146	1.764			-0.313	-0.316	1.732			-0.301	-0.363	1.720			0.037	0.055	1.549			0.016	-0.040	1.305
-0.087	-0.256	1.590			-0.077	-0.197	1.618			-0.089	0.109	1.608			-0.091	0.300	1.584			-0.269	0.032	1.661			-0.345	-0.146	1.764			-0.313	-0.316	1.732			-0.301	-0.363	1.720			0.036	0.055	1.549			0.014	-0.041	1.306
-0.087	-0.256	1.591			-0.077	-0.197	1.618			-0.089	0.109	1.608			-0.092	0.300	1.584			-0.269	0.033	1.662			-0.345	-0.147	1.765			-0.314	-0.316	1.732			-0.301	-0.363	1.720			0.036	0.055	1.550			0.014	-0.041	1.307
-0.088	-0.256	1.591			-0.078	-0.197	1.619			-0.090	0.109	1.608			-0.092	0.300	1.584			-0.270	0.033	1.662			-0.345	-0.147	1.765			-0.314	-0.316	1.732			-0.301	-0.364	1.721			0.035	0.055	1.550			0.013	-0.041	1.308
-0.088	-0.256	1.591			-0.078	-0.197	1.619			-0.090	0.109	1.608			-0.092	0.300	1.584			-0.270	0.034	1.663			-0.345	-0.147	1.765			-0.314	-0.317	1.733			-0.301	-0.364	1.721			0.035	0.054	1.550			0.012	-0.042	1.309
-0.088	-0.255	1.592			-0.078	-0.197	1.619			-0.091	0.109	1.609			-0.093	0.300	1.585			-0.270	0.034	1.664			-0.346	-0.147	1.765			-0.315	-0.317	1.733			-0.301	-0.364	1.721			0.035	0.054	1.550			0.011	-0.042	1.309
-0.089	-0.255	1.592			-0.078	-0.197	1.619			-0.091	0.109	1.609			-0.093	0.300	1.585			-0.270	0.035	1.664			-0.346	-0.147	1.766			-0.315	-0.317	1.733			-0.301	-0.364	1.721			0.034	0.054	1.551			0.010	-0.042	1.310
-0.089	-0.255	1.592			-0.079	-0.197	1.620			-0.091	0.109	1.609			-0.093	0.300	1.585			-0.271	0.036	1.665			-0.346	-0.147	1.766			-0.316	-0.317	1.734			-0.302	-0.365	1.723			0.034	0.054	1.551			0.009	-0.043	1.311
-0.089	-0.255	1.592			-0.079	-0.197	1.620			-0.091	0.109	1.609			-0.094	0.300	1.585			-0.271	0.036	1.666			-0.346	-0.147	1.766			-0.316	-0.317	1.734			-0.303	-0.366	1.725			0.034	0.054	1.551			0.009	-0.043	1.312
-0.089	-0.255	1.593			-0.079	-0.197	1.620			-0.092	0.109	1.610			-0.094	0.300	1.585			-0.271	0.037	1.666			-0.346	-0.147	1.766			-0.317	-0.317	1.735			-0.303	-0.366	1.725			0.033	0.053	1.551			0.008	-0.043	1.313
-0.090	-0.255	1.593			-0.079	-0.197	1.620			-0.092	0.109	1.610			-0.094	0.300	1.585			-0.271	0.037	1.667			-0.346	-0.147	1.766			-0.317	-0.317	1.736			-0.303	-0.366	1.726			0.033	0.053	1.552			0.009	-0.044	1.314
-0.090	-0.255	1.593			-0.080	-0.197	1.620			-0.092	0.109	1.610			-0.095	0.300	1.586			-0.270	0.038	1.667			-0.346	-0.147	1.767			-0.318	-0.317	1.736			-0.303	-0.366	1.726			0.033	0.053	1.552			0.008	-0.044	1.315
-0.090	-0.255	1.594			-0.080	-0.196	1.621			-0.092	0.109	1.610			-0.095	0.300	1.586			-0.270	0.039	1.668			-0.345	-0.147	1.767			-0.318	-0.317	1.737			-0.304	-0.366	1.727			0.033	0.053	1.552			0.008	-0.045	1.315
-0.090	-0.255	1.594			-0.080	-0.196	1.621			-0.093	0.109	1.610			-0.095	0.300	1.586			-0.270	0.039	1.668			-0.345	-0.146	1.767			-0.319	-0.317	1.738			-0.304	-0.366	1.728			0.033	0.053	1.553			0.008	-0.045	1.316
-0.090	-0.255	1.594			-0.080	-0.196	1.621			-0.093	0.109	1.611			-0.095	0.300	1.586			-0.270	0.040	1.669			-0.345	-0.146	1.767			-0.319	-0.317	1.739			-0.304	-0.366	1.728			0.032	0.052	1.553			0.007	-0.045	1.317
-0.090	-0.255	1.594			-0.080	-0.196	1.621			-0.093	0.109	1.611			-0.095	0.300	1.586			-0.269	0.040	1.669			-0.345	-0.146	1.767			-0.319	-0.316	1.739			-0.305	-0.366	1.729			0.032	0.052	1.553			0.007	-0.046	1.317
-0.091	-0.255	1.595			-0.080	-0.196	1.621			-0.093	0.109	1.611			-0.095	0.300	1.586			-0.269	0.041	1.669			-0.345	-0.146	1.767			-0.320	-0.316	1.740			-0.305	-0.366	1.730			0.032	0.052	1.554			0.007	-0.046	1.318
-0.091	-0.255	1.595			-0.081	-0.196	1.622			-0.093	0.109	1.611			-0.096	0.300	1.586			-0.269	0.041	1.670			-0.345	-0.146	1.767			-0.320	-0.316	1.741			-0.306	-0.366	1.732			0.032	0.052	1.554			0.007	-0.046	1.319
-0.091	-0.254	1.595			-0.081	-0.196	1.622			-0.093	0.109	1.611			-0.096	0.300	1.587			-0.269	0.042	1.670			-0.344	-0.146	1.767			-0.320	-0.316	1.741			-0.307	-0.367	1.733			0.032	0.052	1.554			0.007	-0.046	1.319
-0.091	-0.254	1.595			-0.081	-0.196	1.622			-0.094	0.109	1.612			-0.096	0.300	1.587			-0.269	0.042	1.670			-0.344	-0.146	1.767			-0.321	-0.316	1.742			-0.307	-0.367	1.733			0.032	0.052	1.554			0.007	-0.047	1.320
-0.091	-0.254	1.595			-0.081	-0.196	1.622			-0.094	0.109	1.612			-0.096	0.300	1.587			-0.268	0.042	1.671			-0.344	-0.146	1.767			-0.321	-0.316	1.742			-0.307	-0.367	1.734			0.032	0.051	1.555			0.010	-0.047	1.321
-0.091	-0.254	1.596			-0.081	-0.196	1.622			-0.094	0.109	1.612			-0.096	0.300	1.587			-0.268	0.042	1.671			-0.344	-0.146	1.767			-0.321	-0.316	1.743			-0.308	-0.367	1.734			0.032	0.051	1.555			0.013	-0.048	1.321
-0.091	-0.254	1.596			-0.081	-0.196	1.623			-0.094	0.109	1.612			-0.096	0.300	1.587			-0.268	0.042	1.671			-0.344	-0.146	1.768			-0.321	-0.316	1.743			-0.308	-0.367	1.735			0.032	0.051	1.555			0.016	-0.048	1.322
-0.091	-0.254	1.596			-0.081	-0.196	1.623			-0.094	0.109	1.612			-0.096	0.300	1.587			-0.268	0.043	1.671			-0.344	-0.145	1.768			-0.321	-0.316	1.743			-0.309	-0.367	1.735			0.032	0.051	1.555			0.018	-0.048	1.322
-0.091	-0.254	1.596			-0.081	-0.196	1.623			-0.094	0.109	1.613			-0.096	0.300	1.588			-0.268	0.043	1.671			-0.344	-0.145	1.768			-0.321	-0.316	1.744			-0.309	-0.367	1.735			0.032	0.051	1.556			0.022	-0.049	1.323
-0.091	-0.254	1.597			-0.081	-0.196	1.623			-0.094	0.109	1.613			-0.096	0.300	1.588			-0.267	0.042	1.671			-0.344	-0.145	1.768			-0.321	-0.316	1.744			-0.309	-0.367	1.735			0.032	0.050	1.556			0.027	-0.050	1.323
-0.091	-0.254	1.597			-0.081	-0.196	1.623			-0.094	0.109	1.613			-0.096	0.300	1.588			-0.266	0.042	1.671			-0.344	-0.145	1.768			-0.321	-0.316	1.744			-0.309	-0.367	1.736			0.032	0.050	1.556			0.033	-0.049	1.324
-0.091	-0.254	1.597			-0.081	-0.196	1.624			-0.094	0.109	1.613			-0.096	0.300	1.588			-0.265	0.041	1.670			-0.344	-0.145	1.768			-0.321	-0.316	1.745			-0.309	-0.367	1.736			0.032	0.050	1.556			0.038	-0.049	1.324
-0.091	-0.254	1.597			-0.081	-0.196	1.624			-0.094	0.109	1.614			-0.096	0.300	1.588			-0.264	0.040	1.669			-0.344	-0.145	1.768			-0.321	-0.315	1.745			-0.309	-0.367	1.736			0.032	0.050	1.557			0.045	-0.049	1.326
-0.091	-0.254	1.597			-0.081	-0.196	1.624			-0.094	0.109	1.614			-0.096	0.300	1.588			-0.263	0.039	1.668			-0.344	-0.145	1.768			-0.320	-0.315	1.745			-0.309	-0.367	1.736			0.033	0.049	1.557			0.051	-0.049	1.326
-0.091	-0.254	1.597			-0.081	-0.196	1.624			-0.094	0.109	1.614			-0.096	0.300	1.589			-0.262	0.038	1.667			-0.344	-0.145	1.768			-0.320	-0.315	1.745			-0.309	-0.366	1.736			0.033	0.049	1.557			0.055	-0.049	1.326
-0.091	-0.254	1.598			-0.081	-0.196	1.624			-0.094	0.109	1.614			-0.096	0.300	1.589			-0.261	0.037	1.667			-0.344	-0.145	1.768			-0.320	-0.315	1.746			-0.310	-0.366	1.735			0.034	0.049	1.557			0.060	-0.049	1.327
-0.091	-0.254	1.598			-0.081	-0.196	1.624			-0.093	0.109	1.614			-0.096	0.300	1.589			-0.260	0.036	1.666			-0.344	-0.145	1.769			-0.319	-0.314	1.745			-0.308	-0.366	1.734			0.035	0.049	1.557			0.064	-0.048	1.328
-0.091	-0.254	1.598			-0.081	-0.195	1.624			-0.093	0.109	1.615			-0.096	0.300	1.589			-0.259	0.036	1.665			-0.344	-0.145	1.769			-0.317	-0.314	1.744			-0.307	-0.366	1.734			0.036	0.048	1.558			0.069	-0.047	1.330
-0.090	-0.254	1.598			-0.081	-0.195	1.625			-0.093	0.109	1.615			-0.096	0.300	1.589			-0.258	0.035	1.664			-0.344	-0.145	1.769			-0.316	-0.314	1.743			-0.305	-0.366	1.733			0.037	0.048	1.558			0.085	-0.055	1.336
-0.090	-0.254	1.598			-0.081	-0.195	1.625			-0.093	0.109	1.615			-0.096	0.300	1.589			-0.258	0.034	1.663			-0.344	-0.145	1.769			-0.315	-0.313	1.742			-0.304	-0.366	1.732			0.039	0.048	1.558			0.088	-0.054	1.335
-0.090	-0.254	1.598			-0.081	-0.195	1.625			-0.093	0.109	1.615			-0.096	0.300	1.590			-0.257	0.033	1.663			-0.344	-0.145	1.769			-0.314	-0.313	1.742			-0.303	-0.366	1.732			0.041	0.049	1.559			0.091	-0.053	1.335
-0.090	-0.253	1.598			-0.080	-0.195	1.625			-0.093	0.109	1.615			-0.095	0.300	1.590			-0.256	0.033	1.662			-0.344	-0.145	1.769			-0.313	-0.313	1.741			-0.303	-0.366	1.731			0.044	0.050	1.560			0.094	-0.053	1.336
-0.089	-0.253	1.598			-0.080	-0.195	1.625			-0.093	0.109	1.615			-0.095	0.300	1.590			-0.256	0.032	1.661			-0.344	-0.145	1.768			-0.313	-0.313	1.740			-0.302	-0.366	1.731			0.046	0.051	1.561			0.096	-0.052	1.336
-0.089	-0.253	1.599			-0.080	-0.195	1.625			-0.092	0.109	1.616			-0.095	0.300	1.590			-0.255	0.032	1.661			-0.344	-0.144	1.768			-0.312	-0.313	1.740			-0.301	-0.366	1.730			0.048	0.052	1.562			0.099	-0.050	1.336
-0.089	-0.253	1.599			-0.080	-0.195	1.626			-0.092	0.109	1.616			-0.095	0.300	1.590			-0.255	0.031	1.660			-0.343	-0.144	1.768			-0.311	-0.313	1.739			-0.300	-0.367	1.730			0.050	0.052	1.563			0.101	-0.048	1.337
-0.088	-0.253	1.599			-0.080	-0.195	1.626			-0.092	0.109	1.616			-0.095	0.300	1.590			-0.254	0.031	1.660			-0.343	-0.144	1.768			-0.311	-0.312	1.739			-0.308	-0.361	1.728			0.052	0.053	1.565			0.102	-0.046	1.338
-0.088	-0.253	1.599			-0.080	-0.195	1.626			-0.092	0.109	1.616			-0.095	0.301	1.590			-0.254	0.030	1.659			-0.343	-0.144	1.768			-0.310	-0.312	1.738			-0.306	-0.362	1.727			0.052	0.054	1.566			0.103	-0.043	1.339
-0.088	-0.252	1.599			-0.079	-0.195	1.626			-0.092	0.109	1.616			-0.095	0.301	1.590			-0.253	0.030	1.658			-0.343	-0.144	1.767			-0.310	-0.312	1.738			-0.305	-0.362	1.727			0.053	0.055	1.568			0.104	-0.041	1.340
-0.087	-0.252	1.599			-0.079	-0.195	1.626			-0.091	0.109	1.616			-0.094	0.301	1.590			-0.253	0.029	1.658			-0.344	-0.144	1.767			-0.309	-0.312	1.737			-0.303	-0.362	1.727			0.053	0.056	1.569			0.104	-0.039	1.341
-0.087	-0.252	1.599			-0.079	-0.194	1.626			-0.091	0.109	1.616			-0.094	0.301	1.590			-0.253	0.029	1.657			-0.344	-0.144	1.767			-0.308	-0.312	1.737			-0.302	-0.363	1.727			0.054	0.056	1.570			0.105	-0.037	1.342
-0.086	-0.252	1.599			-0.079	-0.194	1.626			-0.091	0.109	1.616			-0.094	0.301	1.590			-0.252	0.028	1.657			-0.344	-0.144	1.766			-0.308	-0.312	1.736			-0.301	-0.363	1.726			0.051	0.054	1.573			0.106	-0.036	1.343
-0.086	-0.252	1.599			-0.079	-0.194	1.626			-0.091	0.109	1.616			-0.094	0.301	1.590			-0.252	0.028	1.656			-0.344	-0.144	1.766			-0.307	-0.312	1.736			-0.300	-0.363	1.726			0.049	0.052	1.575			0.106	-0.036	1.344
-0.086	-0.252	1.599			-0.078	-0.194	1.627			-0.090	0.109	1.617			-0.094	0.301	1.590			-0.251	0.028	1.656			-0.344	-0.144	1.765			-0.307	-0.312	1.736			-0.298	-0.363	1.726			0.047	0.050	1.576			0.107	-0.035	1.344
-0.085	-0.252	1.599			-0.078	-0.195	1.627			-0.090	0.109	1.617			-0.094	0.301	1.590			-0.251	0.027	1.655			-0.344	-0.144	1.765			-0.306	-0.312	1.735			-0.297	-0.364	1.726			0.046	0.048	1.577			0.110	-0.034	1.345
-0.085	-0.253	1.599			-0.078	-0.195	1.627			-0.090	0.109	1.617			-0.093	0.301	1.590			-0.251	0.027	1.655			-0.344	-0.144	1.765			-0.306	-0.312	1.735			-0.296	-0.364	1.726			0.045	0.046	1.578			0.111	-0.034	1.346
-0.085	-0.253	1.599			-0.078	-0.195	1.627			-0.090	0.109	1.617			-0.093	0.301	1.590			-0.251	0.027	1.654			-0.344	-0.144	1.764			-0.305	-0.312	1.734			-0.295	-0.364	1.725			0.044	0.045	1.579			0.113	-0.034	1.347
-0.084	-0.253	1.598			-0.078	-0.195	1.627			-0.090	0.109	1.617			-0.093	0.301	1.590			-0.250	0.027	1.654			-0.344	-0.144	1.764			-0.305	-0.311	1.734			-0.294	-0.364	1.725			0.043	0.043	1.579			0.115	-0.033	1.347
-0.084	-0.253	1.598			-0.077	-0.195	1.627			-0.089	0.109	1.617			-0.093	0.301	1.590			-0.250	0.026	1.653			-0.344	-0.144	1.763			-0.304	-0.311	1.734			-0.293	-0.364	1.725			0.043	0.042	1.580			0.116	-0.033	1.347
-0.084	-0.253	1.598			-0.077	-0.195	1.627			-0.089	0.109	1.617			-0.093	0.301	1.590			-0.250	0.026	1.653			-0.344	-0.144	1.763			-0.304	-0.311	1.733			-0.292	-0.364	1.725			0.043	0.041	1.580			0.117	-0.033	1.347
-0.083	-0.253	1.598			-0.077	-0.195	1.627			-0.089	0.109	1.617			-0.092	0.300	1.590			-0.249	0.026	1.652			-0.344	-0.144	1.762			-0.303	-0.311	1.733			-0.291	-0.364	1.725			0.043	0.040	1.580			0.119	-0.033	1.348
-0.083	-0.254	1.598			-0.077	-0.195	1.627			-0.089	0.109	1.617			-0.092	0.300	1.590			-0.249	0.025	1.652			-0.344	-0.144	1.762			-0.303	-0.311	1.733			-0.290	-0.364	1.725			0.043	0.039	1.580			0.120	-0.032	1.348
-0.083	-0.254	1.598			-0.076	-0.195	1.627			-0.088	0.109	1.617			-0.092	0.300	1.590			-0.249	0.025	1.651			-0.344	-0.144	1.761			-0.302	-0.311	1.733			-0.289	-0.364	1.725			0.044	0.038	1.580			0.121	-0.032	1.348
-0.082	-0.254	1.598			-0.076	-0.195	1.627			-0.088	0.109	1.617			-0.092	0.300	1.589			-0.248	0.025	1.651			-0.344	-0.144	1.761			-0.302	-0.311	1.732			-0.289	-0.364	1.725			0.044	0.037	1.580			0.122	-0.032	1.348
-0.082	-0.254	1.598			-0.076	-0.195	1.627			-0.088	0.109	1.616			-0.091	0.300	1.589			-0.248	0.025	1.650			-0.344	-0.144	1.760			-0.301	-0.311	1.732			-0.288	-0.364	1.725			0.045	0.036	1.580			0.123	-0.032	1.347
-0.082	-0.254	1.597			-0.076	-0.196	1.627			-0.088	0.109	1.616			-0.091	0.300	1.589			-0.248	0.024	1.649			-0.344	-0.144	1.760			-0.301	-0.310	1.732			-0.287	-0.364	1.725			0.046	0.035	1.579			0.124	-0.031	1.347
-0.081	-0.254	1.597			-0.075	-0.196	1.627			-0.087	0.109	1.616			-0.091	0.300	1.589			-0.247	0.024	1.649			-0.344	-0.144	1.759			-0.301	-0.310	1.732			-0.287	-0.364	1.725			0.047	0.034	1.579			0.125	-0.031	1.347
-0.081	-0.254	1.597			-0.075	-0.196	1.627			-0.087	0.109	1.616			-0.090	0.300	1.588			-0.247	0.024	1.648			-0.344	-0.144	1.759			-0.300	-0.310	1.731			-0.286	-0.364	1.725			0.048	0.033	1.579			0.126	-0.031	1.347
-0.080	-0.254	1.597			-0.075	-0.196	1.627			-0.086	0.109	1.616			-0.090	0.300	1.588			-0.247	0.024	1.648			-0.344	-0.144	1.758			-0.300	-0.310	1.731			-0.285	-0.364	1.724			0.049	0.032	1.578			0.127	-0.031	1.346
-0.080	-0.254	1.597			-0.074	-0.196	1.627			-0.086	0.109	1.616			-0.090	0.300	1.587			-0.246	0.024	1.647			-0.344	-0.143	1.757			-0.299	-0.310	1.731			-0.285	-0.364	1.724			0.050	0.031	1.578			0.128	-0.031	1.346
-0.080	-0.254	1.597			-0.074	-0.196	1.626			-0.085	0.109	1.616			-0.089	0.300	1.587			-0.246	0.024	1.647			-0.345	-0.143	1.757			-0.299	-0.309	1.730			-0.284	-0.364	1.724			0.051	0.031	1.578			0.129	-0.031	1.346
-0.079	-0.254	1.596			-0.074	-0.196	1.626			-0.085	0.109	1.615			-0.089	0.300	1.587			-0.246	0.023	1.646			-0.345	-0.143	1.756			-0.298	-0.309	1.730			-0.283	-0.363	1.724			0.052	0.030	1.577			0.130	-0.031	1.346
-0.079	-0.254	1.596			-0.073	-0.196	1.626			-0.084	0.109	1.615			-0.089	0.300	1.586			-0.246	0.023	1.646			-0.345	-0.143	1.756			-0.298	-0.309	1.729			-0.282	-0.363	1.723			0.053	0.029	1.577			0.130	-0.031	1.345
-0.079	-0.254	1.596			-0.073	-0.196	1.626			-0.084	0.109	1.615			-0.089	0.300	1.586			-0.245	0.023	1.646			-0.345	-0.143	1.755			-0.297	-0.309	1.729			-0.281	-0.363	1.723			0.053	0.029	1.577			0.131	-0.031	1.345
-0.078	-0.254	1.596			-0.073	-0.196	1.626			-0.083	0.109	1.615			-0.088	0.299	1.585			-0.245	0.023	1.645			-0.345	-0.143	1.755			-0.297	-0.308	1.728			-0.281	-0.363	1.723			0.054	0.028	1.577			0.132	-0.031	1.345
-0.078	-0.254	1.596			-0.072	-0.196	1.626			-0.083	0.109	1.615			-0.088	0.299	1.585			-0.245	0.023	1.645			-0.345	-0.143	1.755			-0.296	-0.308	1.728			-0.280	-0.362	1.722			0.055	0.028	1.576			0.133	-0.031	1.345
-0.078	-0.254	1.596			-0.072	-0.196	1.626			-0.082	0.109	1.615			-0.088	0.299	1.584			-0.245	0.023	1.645			-0.345	-0.143	1.754			-0.296	-0.308	1.727			-0.279	-0.362	1.722			0.055	0.028	1.576			0.133	-0.031	1.345
-0.077	-0.254	1.596			-0.072	-0.196	1.626			-0.082	0.109	1.615			-0.088	0.299	1.584			-0.244	0.023	1.644			-0.345	-0.142	1.754			-0.296	-0.307	1.727			-0.290	-0.354	1.720			0.056	0.027	1.576			0.134	-0.031	1.344
-0.077	-0.254	1.595			-0.071	-0.196	1.626			-0.082	0.109	1.615			-0.088	0.299	1.583			-0.244	0.023	1.644			-0.345	-0.142	1.753			-0.295	-0.307	1.727			-0.289	-0.354	1.719			0.056	0.027	1.576			0.134	-0.031	1.344
-0.077	-0.254	1.595			-0.071	-0.196	1.626			-0.081	0.109	1.614			-0.087	0.299	1.583			-0.244	0.023	1.644			-0.345	-0.142	1.753			-0.295	-0.307	1.726			-0.287	-0.354	1.719			0.057	0.027	1.576			0.135	-0.031	1.344
-0.077	-0.254	1.595			-0.071	-0.196	1.626			-0.081	0.109	1.614			-0.087	0.299	1.582			-0.244	0.023	1.643			-0.345	-0.142	1.753			-0.294	-0.307	1.726			-0.286	-0.354	1.719			0.057	0.026	1.576			0.135	-0.031	1.344
-0.076	-0.254	1.595			-0.071	-0.196	1.626			-0.081	0.109	1.614			-0.087	0.298	1.582			-0.244	0.022	1.643			-0.345	-0.142	1.753			-0.294	-0.307	1.726			-0.285	-0.354	1.718			0.058	0.026	1.575			0.136	-0.031	1.343
-0.076	-0.255	1.595			-0.070	-0.196	1.625			-0.080	0.109	1.614			-0.087	0.298	1.581			-0.244	0.022	1.643			-0.346	-0.142	1.752			-0.294	-0.306	1.725			-0.291	-0.350	1.717			0.058	0.026	1.575			0.136	-0.032	1.343
-0.076	-0.255	1.595			-0.070	-0.196	1.625			-0.080	0.109	1.614			-0.087	0.298	1.581			-0.244	0.022	1.643			-0.346	-0.142	1.752			-0.293	-0.306	1.725			-0.297	-0.347	1.716			0.058	0.026	1.575			0.136	-0.032	1.343
-0.076	-0.255	1.595			-0.070	-0.196	1.625			-0.080	0.109	1.614			-0.087	0.298	1.580			-0.243	0.022	1.643			-0.346	-0.142	1.752			-0.293	-0.306	1.725			-0.294	-0.348	1.716			0.059	0.025	1.575			0.137	-0.032	1.343
-0.075	-0.255	1.595			-0.070	-0.196	1.625			-0.079	0.109	1.614			-0.087	0.298	1.580			-0.243	0.022	1.642			-0.346	-0.142	1.752			-0.293	-0.306	1.725			-0.291	-0.349	1.716			0.059	0.025	1.575			0.137	-0.032	1.343
-0.075	-0.255	1.594			-0.070	-0.196	1.625			-0.079	0.109	1.614			-0.087	0.297	1.579			-0.243	0.022	1.642			-0.346	-0.142	1.751			-0.292	-0.306	1.724			-0.289	-0.349	1.716			0.059	0.025	1.575			0.137	-0.032	1.342
-0.075	-0.255	1.594			-0.069	-0.196	1.625			-0.079	0.109	1.614			-0.087	0.297	1.579			-0.243	0.022	1.642			-0.346	-0.142	1.751			-0.292	-0.305	1.724			-0.287	-0.350	1.716			0.060	0.025	1.575			0.138	-0.032	1.342
-0.075	-0.255	1.594			-0.069	-0.196	1.625			-0.079	0.109	1.614			-0.087	0.297	1.578			-0.243	0.022	1.642			-0.346	-0.142	1.751			-0.292	-0.305	1.724			-0.286	-0.350	1.716			0.060	0.025	1.575			0.138	-0.032	1.342
-0.075	-0.255	1.594			-0.069	-0.196	1.625			-0.079	0.108	1.613			-0.086	0.297	1.578			-0.243	0.022	1.642			-0.346	-0.142	1.751			-0.292	-0.305	1.724			-0.284	-0.351	1.716			0.060	0.024	1.575			0.138	-0.032	1.342
-0.075	-0.255	1.594			-0.069	-0.196	1.625			-0.078	0.108	1.613			-0.086	0.297	1.577			-0.243	0.022	1.642			-0.346	-0.142	1.751			-0.292	-0.305	1.724			-0.283	-0.351	1.716			0.060	0.024	1.575			0.138	-0.032	1.342
-0.074	-0.255	1.594			-0.069	-0.196	1.625			-0.078	0.108	1.613			-0.086	0.297	1.577			-0.243	0.022	1.642			-0.346	-0.142	1.750			-0.291	-0.305	1.723			-0.282	-0.351	1.716			0.061	0.024	1.575			0.139	-0.032	1.342
-0.074	-0.255	1.594			-0.069	-0.196	1.625			-0.078	0.108	1.613			-0.086	0.297	1.577			-0.243	0.022	1.641			-0.346	-0.141	1.750			-0.291	-0.305	1.723			-0.281	-0.352	1.716			0.061	0.024	1.574			0.139	-0.032	1.341
-0.074	-0.255	1.594			-0.069	-0.196	1.625			-0.078	0.108	1.613			-0.086	0.296	1.576			-0.243	0.022	1.641			-0.346	-0.141	1.750			-0.291	-0.305	1.723			-0.280	-0.352	1.716			0.061	0.024	1.574			0.139	-0.032	1.341
-0.074	-0.255	1.594			-0.068	-0.196	1.625			-0.078	0.108	1.613			-0.086	0.296	1.576			-0.243	0.022	1.641			-0.346	-0.141	1.750			-0.291	-0.305	1.723			-0.279	-0.352	1.716			0.061	0.024	1.574			0.139	-0.032	1.341
-0.074	-0.255	1.594			-0.068	-0.196	1.625			-0.078	0.108	1.613			-0.086	0.296	1.576			-0.243	0.022	1.641			-0.346	-0.141	1.750			-0.291	-0.305	1.723			-0.290	-0.346	1.715			0.061	0.024	1.574			0.139	-0.033	1.341
-0.074	-0.255	1.594			-0.068	-0.196	1.625			-0.077	0.108	1.613			-0.086	0.296	1.575			-0.242	0.022	1.641			-0.346	-0.141	1.750			-0.291	-0.304	1.723			-0.297	-0.342	1.715			0.062	0.024	1.574			0.139	-0.033	1.341
-0.074	-0.255	1.594			-0.068	-0.196	1.625			-0.077	0.108	1.613			-0.086	0.296	1.575			-0.242	0.022	1.641			-0.347	-0.141	1.750			-0.291	-0.304	1.723			-0.302	-0.340	1.714			0.062	0.024	1.574			0.139	-0.033	1.341
-0.074	-0.255	1.594			-0.068	-0.196	1.625			-0.077	0.108	1.613			-0.086	0.296	1.575			-0.242	0.022	1.641			-0.347	-0.141	1.749			-0.291	-0.304	1.723			-0.306	-0.338	1.714			0.062	0.024	1.574			0.140	-0.033	1.341
-0.074	-0.255	1.594			-0.068	-0.196	1.625			-0.077	0.108	1.613			-0.086	0.296	1.574			-0.242	0.022	1.641			-0.347	-0.141	1.749			-0.290	-0.304	1.723			-0.309	-0.337	1.714			0.062	0.024	1.574			0.140	-0.033	1.340
-0.074	-0.255	1.594			-0.068	-0.196	1.625			-0.077	0.108	1.613			-0.086	0.296	1.574			-0.242	0.022	1.641			-0.347	-0.141	1.749			-0.290	-0.304	1.722			-0.312	-0.335	1.713			0.062	0.024	1.574			0.140	-0.033	1.340
-0.073	-0.255	1.593			-0.068	-0.196	1.625			-0.077	0.108	1.613			-0.086	0.296	1.574			-0.242	0.022	1.640			-0.347	-0.141	1.749			-0.290	-0.304	1.722			-0.314	-0.334	1.713			0.062	0.024	1.574			0.140	-0.033	1.340
-0.073	-0.255	1.593			-0.068	-0.196	1.625			-0.077	0.108	1.613			-0.086	0.296	1.574			-0.242	0.022	1.640			-0.347	-0.141	1.749			-0.290	-0.304	1.722			-0.316	-0.333	1.713			0.063	0.024	1.574			0.140	-0.033	1.340
-0.073	-0.255	1.593			-0.068	-0.196	1.625			-0.077	0.108	1.613			-0.086	0.295	1.574			-0.242	0.022	1.640			-0.347	-0.141	1.749			-0.290	-0.304	1.722			-0.318	-0.333	1.712			0.063	0.024	1.574			0.140	-0.033	1.340
-0.073	-0.255	1.593			-0.068	-0.196	1.624			-0.077	0.108	1.613			-0.086	0.295	1.573			-0.242	0.022	1.640			-0.347	-0.141	1.748			-0.290	-0.304	1.722			-0.320	-0.332	1.712			0.063	0.024	1.574			0.140	-0.033	1.339
-0.073	-0.255	1.593			-0.068	-0.196	1.624			-0.077	0.108	1.613			-0.086	0.295	1.573			-0.242	0.022	1.640			-0.347	-0.141	1.748			-0.290	-0.304	1.722			-0.321	-0.331	1.712			0.063	0.024	1.574			0.140	-0.033	1.339
-0.073	-0.255	1.593			-0.067	-0.196	1.624			-0.076	0.108	1.612			-0.086	0.295	1.573			-0.242	0.022	1.640			-0.348	-0.141	1.748			-0.290	-0.303	1.722			-0.322	-0.331	1.712			0.063	0.024	1.574			0.140	-0.033	1.339
-0.073	-0.255	1.593			-0.067	-0.197	1.624			-0.076	0.108	1.612			-0.086	0.295	1.573			-0.242	0.022	1.640			-0.348	-0.140	1.748			-0.290	-0.303	1.722			-0.323	-0.331	1.712			0.063	0.024	1.574			0.139	-0.033	1.339
-0.073	-0.255	1.593			-0.067	-0.197	1.624			-0.076	0.108	1.612			-0.086	0.295	1.573			-0.242	0.022	1.640			-0.348	-0.140	1.748			-0.290	-0.303	1.722			-0.325	-0.330	1.712			0.063	0.024	1.574			0.139	-0.033	1.339
-0.073	-0.255	1.593			-0.067	-0.197	1.624			-0.076	0.108	1.612			-0.086	0.295	1.572			-0.242	0.022	1.640			-0.348	-0.140	1.748			-0.290	-0.303	1.722			-0.325	-0.330	1.711			0.064	0.024	1.574			0.139	-0.033	1.339
-0.073	-0.255	1.593			-0.067	-0.197	1.624			-0.076	0.108	1.612			-0.086	0.295	1.572			-0.242	0.022	1.640			-0.348	-0.140	1.748			-0.290	-0.303	1.722			-0.326	-0.329	1.711			0.064	0.024	1.574			0.139	-0.034	1.339
-0.073	-0.255	1.593			-0.067	-0.197	1.624			-0.076	0.108	1.612			-0.086	0.295	1.572			-0.242	0.022	1.640			-0.348	-0.140	1.748			-0.290	-0.303	1.722			-0.327	-0.329	1.711			0.064	0.024	1.573			0.139	-0.034	1.338
-0.073	-0.255	1.593			-0.067	-0.197	1.624			-0.076	0.108	1.612			-0.086	0.295	1.572			-0.242	0.022	1.640			-0.348	-0.140	1.748			-0.290	-0.303	1.722			-0.328	-0.329	1.711			0.064	0.024	1.573			0.138	-0.034	1.338
-0.073	-0.255	1.593			-0.067	-0.197	1.624			-0.076	0.108	1.612			-0.086	0.295	1.572			-0.242	0.022	1.640			-0.348	-0.140	1.747			-0.290	-0.303	1.722			-0.328	-0.329	1.711			0.064	0.024	1.574			0.138	-0.034	1.338
-0.073	-0.255	1.593			-0.067	-0.197	1.624			-0.076	0.108	1.612			-0.086	0.295	1.572			-0.242	0.022	1.640			-0.348	-0.140	1.747			-0.290	-0.303	1.722			-0.329	-0.329	1.710			0.064	0.024	1.574			0.138	-0.035	1.338
-0.073	-0.255	1.593			-0.067	-0.197	1.624			-0.076	0.107	1.612			-0.086	0.295	1.572			-0.242	0.022	1.639			-0.348	-0.140	1.747			-0.290	-0.303	1.722			-0.312	-0.337	1.712			0.063	0.024	1.574			0.137	-0.035	1.338
-0.073	-0.255	1.593			-0.067	-0.197	1.624			-0.076	0.107	1.612			-0.086	0.295	1.572			-0.242	0.022	1.639			-0.349	-0.140	1.747			-0.290	-0.303	1.722			-0.303	-0.341	1.713			0.062	0.024	1.574			0.136	-0.035	1.339
-0.073	-0.255	1.593			-0.067	-0.197	1.624			-0.076	0.107	1.612			-0.086	0.295	1.571			-0.242	0.022	1.639			-0.349	-0.140	1.747			-0.290	-0.303	1.722			-0.297	-0.344	1.714			0.061	0.024	1.574			0.135	-0.035	1.339
-0.073	-0.255	1.593			-0.067	-0.197	1.624			-0.076	0.107	1.612			-0.086	0.295	1.571			-0.242	0.022	1.639			-0.349	-0.140	1.747			-0.290	-0.302	1.722			-0.302	-0.341	1.713			0.060	0.024	1.575			0.133	-0.034	1.339
-0.073	-0.255	1.593			-0.067	-0.197	1.624			-0.076	0.107	1.612			-0.086	0.295	1.571			-0.242	0.022	1.639			-0.349	-0.140	1.747			-0.290	-0.302	1.721			-0.297	-0.343	1.713			0.058	0.024	1.575			0.127	-0.034	1.338
-0.073	-0.256	1.593			-0.067	-0.197	1.624			-0.076	0.107	1.612			-0.086	0.295	1.571			-0.242	0.022	1.639			-0.349	-0.140	1.747			-0.290	-0.302	1.721			-0.293	-0.345	1.714			0.057	0.024	1.575			0.122	-0.033	1.338
-0.073	-0.256	1.593			-0.067	-0.197	1.624			-0.076	0.107	1.612			-0.086	0.295	1.571			-0.242	0.022	1.639			-0.349	-0.139	1.746			-0.290	-0.302	1.721			-0.290	-0.347	1.714			0.062	0.038	1.580			0.118	-0.030	1.341
-0.073	-0.256	1.593			-0.067	-0.197	1.624			-0.076	0.107	1.612			-0.086	0.295	1.571			-0.242	0.022	1.639			-0.349	-0.139	1.746			-0.291	-0.302	1.721			-0.288	-0.348	1.714			0.065	0.045	1.582			0.116	-0.028	1.342
-0.073	-0.256	1.593			-0.067	-0.197	1.624			-0.076	0.107	1.612			-0.086	0.295	1.571			-0.241	0.022	1.639			-0.349	-0.139	1.746			-0.291	-0.302	1.721			-0.286	-0.349	1.714			0.067	0.050	1.583			0.114	-0.027	1.342
-0.073	-0.256	1.593			-0.067	-0.197	1.624			-0.076	0.107	1.612			-0.086	0.295	1.571			-0.241	0.022	1.639			-0.349	-0.139	1.746			-0.291	-0.302	1.721			-0.284	-0.350	1.714			0.069	0.053	1.582			0.112	-0.027	1.342
-0.073	-0.256	1.593			-0.067	-0.197	1.624			-0.076	0.107	1.612			-0.086	0.295	1.571			-0.241	0.022	1.639			-0.350	-0.139	1.746			-0.291	-0.302	1.721			-0.283	-0.350	1.714			0.070	0.055	1.582			0.109	-0.026	1.342
-0.073	-0.256	1.593			-0.067	-0.197	1.624			-0.076	0.107	1.612			-0.086	0.295	1.570			-0.241	0.022	1.639			-0.350	-0.139	1.746			-0.291	-0.302	1.721			-0.282	-0.351	1.715			0.070	0.056	1.581			0.105	-0.026	1.340
-0.073	-0.256	1.593			-0.067	-0.197	1.623			-0.076	0.107	1.611			-0.086	0.295	1.570			-0.241	0.022	1.638			-0.350	-0.139	1.746			-0.291	-0.302	1.721			-0.281	-0.351	1.715			0.071	0.057	1.580			0.103	-0.027	1.339
-0.073	-0.256	1.592			-0.067	-0.197	1.623			-0.076	0.107	1.611			-0.086	0.295	1.570			-0.241	0.022	1.638			-0.350	-0.139	1.746			-0.291	-0.301	1.721			-0.279	-0.352	1.715			0.070	0.058	1.579			0.100	-0.028	1.338
-0.073	-0.256	1.592			-0.067	-0.197	1.623			-0.076	0.107	1.611			-0.086	0.294	1.570			-0.241	0.022	1.638			-0.350	-0.139	1.745			-0.291	-0.301	1.721			-0.277	-0.352	1.714			0.070	0.059	1.578			0.098	-0.029	1.337
-0.073	-0.256	1.592			-0.067	-0.197	1.623			-0.076	0.107	1.611			-0.086	0.294	1.570			-0.241	0.022	1.638			-0.350	-0.139	1.745			-0.291	-0.301	1.721			-0.276	-0.352	1.714			0.069	0.059	1.577			0.092	-0.031	1.335
-0.073	-0.256	1.592			-0.068	-0.197	1.623			-0.077	0.108	1.611			-0.086	0.294	1.570			-0.241	0.022	1.638			-0.350	-0.139	1.745			-0.291	-0.301	1.721			-0.275	-0.353	1.715			0.068	0.059	1.575			0.088	-0.032	1.334
-0.073	-0.256	1.592			-0.068	-0.197	1.623			-0.077	0.108	1.611			-0.086	0.294	1.570			-0.241	0.022	1.638			-0.350	-0.139	1.745			-0.292	-0.301	1.721			-0.274	-0.353	1.715			0.066	0.059	1.574			0.083	-0.033	1.333
-0.074	-0.256	1.592			-0.068	-0.197	1.623			-0.077	0.108	1.611			-0.086	0.294	1.570			-0.242	0.022	1.638			-0.350	-0.139	1.745			-0.292	-0.301	1.721			-0.274	-0.354	1.716			0.065	0.059	1.573			0.078	-0.035	1.331
-0.074	-0.256	1.592			-0.068	-0.198	1.623			-0.077	0.108	1.610			-0.086	0.294	1.569			-0.242	0.022	1.638			-0.350	-0.138	1.745			-0.292	-0.301	1.721			-0.274	-0.354	1.716			0.063	0.059	1.572			0.074	-0.036	1.330
-0.074	-0.256	1.592			-0.068	-0.198	1.623			-0.077	0.108	1.610			-0.086	0.294	1.569			-0.242	0.022	1.638			-0.350	-0.138	1.745			-0.293	-0.301	1.722			-0.274	-0.355	1.717			0.062	0.059	1.571			0.071	-0.036	1.330
-0.074	-0.256	1.592			-0.068	-0.198	1.623			-0.078	0.108	1.610			-0.086	0.294	1.569			-0.242	0.022	1.638			-0.351	-0.138	1.745			-0.293	-0.301	1.722			-0.274	-0.355	1.718			0.061	0.059	1.570			0.068	-0.037	1.329
-0.074	-0.256	1.592			-0.069	-0.198	1.622			-0.078	0.108	1.610			-0.086	0.294	1.569			-0.242	0.022	1.638			-0.351	-0.138	1.745			-0.294	-0.301	1.723			-0.274	-0.356	1.719			0.059	0.059	1.569			0.066	-0.037	1.329
-0.075	-0.256	1.592			-0.069	-0.198	1.622			-0.078	0.108	1.610			-0.086	0.294	1.569			-0.243	0.022	1.638			-0.351	-0.138	1.745			-0.294	-0.301	1.723			-0.274	-0.356	1.720			0.058	0.059	1.569			0.064	-0.037	1.328
-0.075	-0.256	1.592			-0.069	-0.198	1.622			-0.079	0.108	1.610			-0.086	0.294	1.568			-0.243	0.022	1.638			-0.351	-0.138	1.745			-0.295	-0.301	1.723			-0.274	-0.356	1.720			0.057	0.059	1.568			0.061	-0.038	1.328
-0.075	-0.257	1.592			-0.069	-0.198	1.622			-0.079	0.108	1.610			-0.086	0.294	1.568			-0.244	0.022	1.639			-0.351	-0.138	1.745			-0.295	-0.301	1.724			-0.275	-0.357	1.721			0.056	0.059	1.567			0.060	-0.038	1.327
-0.076	-0.257	1.592			-0.070	-0.198	1.622			-0.079	0.108	1.610			-0.086	0.294	1.568			-0.245	0.022	1.639			-0.352	-0.138	1.745			-0.296	-0.301	1.725			-0.276	-0.357	1.722			0.055	0.059	1.567			0.058	-0.038	1.327
-0.076	-0.257	1.592			-0.070	-0.198	1.622			-0.080	0.108	1.610			-0.087	0.294	1.568			-0.247	0.022	1.640			-0.352	-0.138	1.746			-0.297	-0.301	1.725			-0.277	-0.357	1.723			0.054	0.058	1.566			0.056	-0.039	1.327
-0.077	-0.257	1.592			-0.070	-0.198	1.622			-0.080	0.108	1.609			-0.087	0.294	1.568			-0.248	0.023	1.640			-0.352	-0.138	1.746			-0.298	-0.302	1.726			-0.289	-0.354	1.724			0.053	0.058	1.566			0.055	-0.039	1.326
-0.077	-0.257	1.592			-0.071	-0.198	1.622			-0.080	0.108	1.609			-0.087	0.294	1.567			-0.249	0.023	1.641			-0.353	-0.138	1.746			-0.299	-0.302	1.726			-0.295	-0.354	1.725			0.052	0.058	1.566			0.053	-0.040	1.326
-0.078	-0.257	1.592			-0.071	-0.199	1.621			-0.081	0.108	1.609			-0.087	0.294	1.567			-0.251	0.023	1.642			-0.353	-0.138	1.746			-0.300	-0.302	1.727			-0.303	-0.352	1.726			0.051	0.058	1.565			0.051	-0.040	1.326
-0.078	-0.257	1.593			-0.072	-0.199	1.621			-0.081	0.107	1.609			-0.088	0.294	1.567			-0.252	0.023	1.642			-0.353	-0.138	1.746			-0.301	-0.302	1.727			-0.307	-0.351	1.726			0.050	0.058	1.565			0.049	-0.040	1.326
-0.079	-0.257	1.593			-0.072	-0.199	1.621			-0.082	0.107	1.609			-0.088	0.294	1.567			-0.254	0.023	1.643			-0.354	-0.138	1.747			-0.302	-0.302	1.728			-0.308	-0.351	1.727			0.049	0.058	1.564			0.046	-0.041	1.326
-0.080	-0.258	1.593			-0.073	-0.199	1.621			-0.082	0.107	1.609			-0.088	0.294	1.567			-0.255	0.023	1.644			-0.354	-0.138	1.747			-0.303	-0.302	1.728			-0.308	-0.352	1.727			0.049	0.057	1.564			0.044	-0.041	1.326
-0.080	-0.258	1.593			-0.073	-0.199	1.621			-0.083	0.107	1.609			-0.088	0.294	1.567			-0.256	0.023	1.644			-0.354	-0.138	1.747			-0.304	-0.302	1.728			-0.309	-0.352	1.727			0.048	0.057	1.564			0.042	-0.041	1.325
-0.081	-0.258	1.593			-0.074	-0.199	1.621			-0.083	0.107	1.609			-0.089	0.294	1.566			-0.257	0.023	1.645			-0.355	-0.138	1.747			-0.305	-0.303	1.729			-0.310	-0.352	1.727			0.047	0.057	1.564			0.040	-0.041	1.325
-0.081	-0.258	1.593			-0.074	-0.199	1.621			-0.084	0.107	1.609			-0.089	0.294	1.566			-0.258	0.023	1.645			-0.355	-0.138	1.748			-0.306	-0.303	1.729			-0.310	-0.352	1.727			0.047	0.057	1.563			0.039	-0.042	1.325
-0.082	-0.258	1.593			-0.075	-0.199	1.621			-0.084	0.107	1.609			-0.089	0.294	1.566			-0.259	0.023	1.646			-0.355	-0.138	1.748			-0.307	-0.303	1.729			-0.311	-0.352	1.727			0.046	0.057	1.563			0.037	-0.042	1.325
-0.082	-0.258	1.593			-0.075	-0.199	1.621			-0.085	0.106	1.609			-0.090	0.294	1.566			-0.260	0.023	1.646			-0.355	-0.138	1.748			-0.308	-0.303	1.730			-0.311	-0.352	1.727			0.046	0.057	1.563			0.036	-0.042	1.325
-0.083	-0.258	1.593			-0.076	-0.199	1.621			-0.085	0.106	1.609			-0.090	0.294	1.566			-0.261	0.023	1.646			-0.356	-0.138	1.748			-0.309	-0.303	1.730			-0.311	-0.352	1.727			0.045	0.057	1.563			0.035	-0.042	1.325
-0.083	-0.258	1.593			-0.076	-0.199	1.621			-0.086	0.106	1.609			-0.090	0.294	1.566			-0.261	0.023	1.647			-0.356	-0.138	1.748			-0.310	-0.304	1.730			-0.312	-0.352	1.727			0.045	0.057	1.563			0.034	-0.042	1.325
-0.084	-0.258	1.593			-0.076	-0.199	1.621			-0.086	0.106	1.609			-0.091	0.294	1.565			-0.262	0.023	1.647			-0.356	-0.138	1.749			-0.310	-0.304	1.730			-0.312	-0.352	1.727			0.044	0.056	1.563			0.033	-0.042	1.325
-0.084	-0.258	1.593			-0.077	-0.199	1.621			-0.087	0.106	1.609			-0.091	0.294	1.565			-0.263	0.023	1.647			-0.357	-0.138	1.749			-0.311	-0.304	1.730			-0.312	-0.352	1.727			0.044	0.056	1.562			0.032	-0.042	1.325
-0.084	-0.258	1.593			-0.077	-0.199	1.621			-0.087	0.106	1.609			-0.091	0.294	1.565			-0.263	0.023	1.648			-0.357	-0.138	1.749			-0.312	-0.304	1.731			-0.312	-0.352	1.726			0.043	0.056	1.562			0.031	-0.042	1.324
-0.085	-0.258	1.593			-0.077	-0.199	1.620			-0.087	0.106	1.609			-0.092	0.294	1.565			-0.264	0.023	1.648			-0.357	-0.138	1.749			-0.312	-0.304	1.731			-0.312	-0.352	1.726			0.043	0.056	1.562			0.031	-0.042	1.324
-0.085	-0.258	1.593			-0.078	-0.199	1.620			-0.088	0.106	1.609			-0.092	0.294	1.565			-0.264	0.023	1.648			-0.357	-0.138	1.749			-0.313	-0.304	1.731			-0.312	-0.353	1.726			0.042	0.056	1.562			0.030	-0.042	1.324
-0.085	-0.258	1.594			-0.078	-0.199	1.620			-0.088	0.105	1.609			-0.092	0.294	1.565			-0.265	0.023	1.648			-0.357	-0.138	1.750			-0.313	-0.304	1.731			-0.312	-0.354	1.726			0.042	0.056	1.562			0.030	-0.042	1.324
-0.086	-0.258	1.594			-0.078	-0.199	1.620			-0.088	0.105	1.609			-0.092	0.294	1.565			-0.265	0.023	1.649			-0.358	-0.138	1.750			-0.314	-0.304	1.731			-0.312	-0.354	1.726			0.042	0.056	1.562			0.029	-0.042	1.324
-0.086	-0.258	1.594			-0.079	-0.199	1.620			-0.088	0.105	1.609			-0.092	0.294	1.565			-0.266	0.023	1.649			-0.358	-0.138	1.750			-0.314	-0.304	1.731			-0.312	-0.355	1.726			0.042	0.056	1.562			0.029	-0.042	1.324
-0.086	-0.258	1.594			-0.079	-0.199	1.620			-0.089	0.105	1.609			-0.093	0.294	1.565			-0.266	0.023	1.649			-0.358	-0.138	1.750			-0.314	-0.305	1.731			-0.312	-0.355	1.726			0.041	0.056	1.562			0.029	-0.043	1.324
-0.086	-0.258	1.594			-0.079	-0.199	1.620			-0.089	0.105	1.609			-0.093	0.294	1.565			-0.266	0.023	1.649			-0.358	-0.138	1.750			-0.315	-0.305	1.731			-0.311	-0.355	1.725			0.041	0.055	1.561			0.029	-0.043	1.324
-0.087	-0.258	1.594			-0.079	-0.199	1.620			-0.089	0.105	1.609			-0.093	0.294	1.564			-0.267	0.023	1.649			-0.358	-0.138	1.750			-0.315	-0.305	1.731			-0.311	-0.355	1.725			0.041	0.055	1.561			0.030	-0.042	1.324
-0.087	-0.258	1.594			-0.080	-0.199	1.620			-0.089	0.105	1.609			-0.093	0.294	1.564			-0.267	0.023	1.649			-0.359	-0.138	1.750			-0.315	-0.305	1.731			-0.311	-0.355	1.724			0.040	0.055	1.561			0.030	-0.043	1.324
-0.087	-0.258	1.594			-0.080	-0.199	1.620			-0.089	0.105	1.609			-0.093	0.294	1.564			-0.267	0.023	1.650			-0.359	-0.138	1.751			-0.316	-0.305	1.731			-0.311	-0.355	1.724			0.040	0.055	1.561			0.031	-0.043	1.324
-0.087	-0.258	1.594			-0.080	-0.199	1.620			-0.090	0.105	1.609			-0.094	0.294	1.564			-0.267	0.023	1.650			-0.359	-0.138	1.751			-0.316	-0.305	1.731			-0.319	-0.351	1.723			0.040	0.055	1.561			0.032	-0.043	1.323
-0.087	-0.258	1.594			-0.080	-0.199	1.620			-0.090	0.105	1.609			-0.094	0.294	1.564			-0.268	0.023	1.650			-0.359	-0.138	1.751			-0.316	-0.305	1.731			-0.325	-0.346	1.723			0.040	0.055	1.561			0.032	-0.043	1.323
-0.088	-0.258	1.594			-0.080	-0.199	1.620			-0.090	0.105	1.609			-0.094	0.294	1.564			-0.268	0.023	1.650			-0.359	-0.138	1.751			-0.316	-0.305	1.731			-0.328	-0.345	1.723			0.040	0.055	1.561			0.033	-0.043	1.323
-0.088	-0.258	1.594			-0.080	-0.199	1.620			-0.090	0.105	1.609			-0.094	0.294	1.564			-0.268	0.023	1.650			-0.359	-0.138	1.751			-0.316	-0.305	1.731			-0.323	-0.346	1.721			0.040	0.054	1.561			0.034	-0.043	1.323
-0.088	-0.258	1.594			-0.080	-0.199	1.620			-0.090	0.105	1.609			-0.094	0.294	1.564			-0.268	0.024	1.650			-0.359	-0.138	1.751			-0.316	-0.305	1.731			-0.319	-0.346	1.720			0.039	0.054	1.561			0.034	-0.043	1.323
-0.088	-0.258	1.594			-0.081	-0.200	1.620			-0.090	0.104	1.609			-0.094	0.294	1.564			-0.268	0.024	1.649			-0.359	-0.138	1.751			-0.316	-0.305	1.731			-0.316	-0.346	1.719			0.039	0.054	1.561			0.035	-0.043	1.323
-0.088	-0.258	1.594			-0.081	-0.200	1.620			-0.090	0.104	1.609			-0.094	0.294	1.564			-0.268	0.024	1.649			-0.360	-0.138	1.751			-0.317	-0.305	1.730			-0.314	-0.347	1.719			0.039	0.054	1.561			0.035	-0.043	1.323
-0.088	-0.258	1.594			-0.081	-0.200	1.620			-0.090	0.104	1.608			-0.094	0.294	1.564			-0.268	0.024	1.649			-0.360	-0.138	1.751			-0.317	-0.305	1.730			-0.313	-0.347	1.718			0.039	0.054	1.561			0.036	-0.043	1.323
-0.088	-0.258	1.594			-0.081	-0.200	1.620			-0.091	0.104	1.608			-0.094	0.294	1.564			-0.268	0.024	1.649			-0.360	-0.138	1.751			-0.317	-0.304	1.730			-0.312	-0.347	1.718			0.039	0.054	1.560			0.036	-0.043	1.323
-0.088	-0.258	1.594			-0.081	-0.200	1.620			-0.091	0.104	1.608			-0.094	0.294	1.563			-0.268	0.024	1.649			-0.360	-0.138	1.751			-0.317	-0.304	1.730			-0.312	-0.348	1.717			0.039	0.054	1.560			0.037	-0.043	1.323
-0.088	-0.258	1.594			-0.081	-0.200	1.620			-0.091	0.104	1.608			-0.094	0.294	1.563			-0.268	0.024	1.649			-0.360	-0.138	1.751			-0.317	-0.304	1.730			-0.311	-0.348	1.717			0.039	0.053	1.560			0.037	-0.043	1.323
-0.089	-0.258	1.594			-0.081	-0.200	1.620			-0.091	0.104	1.608			-0.094	0.294	1.563			-0.268	0.024	1.649			-0.360	-0.138	1.751			-0.317	-0.304	1.729			-0.310	-0.348	1.716			0.039	0.053	1.560			0.037	-0.043	1.322
-0.089	-0.258	1.594			-0.081	-0.200	1.619			-0.091	0.104	1.608			-0.094	0.293	1.563			-0.268	0.024	1.649			-0.360	-0.138	1.751			-0.317	-0.304	1.729			-0.309	-0.348	1.716			0.039	0.053	1.560			0.038	-0.043	1.322
-0.089	-0.258	1.594			-0.081	-0.200	1.619			-0.091	0.104	1.608			-0.094	0.293	1.563			-0.268	0.025	1.649			-0.360	-0.138	1.751			-0.317	-0.304	1.729			-0.309	-0.348	1.716			0.039	0.053	1.560			0.038	-0.043	1.322
-0.089	-0.258	1.594			-0.081	-0.199	1.619			-0.091	0.104	1.608			-0.094	0.293	1.563			-0.267	0.025	1.649			-0.360	-0.138	1.751			-0.317	-0.304	1.729			-0.308	-0.348	1.715			0.039	0.053	1.560			0.038	-0.043	1.322
-0.089	-0.258	1.594			-0.081	-0.199	1.619			-0.091	0.104	1.608			-0.094	0.293	1.563			-0.267	0.025	1.648			-0.360	-0.137	1.751			-0.317	-0.304	1.729			-0.307	-0.348	1.715			0.039	0.052	1.559			0.039	-0.044	1.322
-0.089	-0.258	1.594			-0.081	-0.199	1.619			-0.091	0.104	1.608			-0.094	0.293	1.563			-0.267	0.025	1.648			-0.360	-0.137	1.751			-0.317	-0.304	1.729			-0.307	-0.349	1.715			0.039	0.052	1.559			0.039	-0.044	1.322
-0.089	-0.258	1.594			-0.081	-0.199	1.619			-0.091	0.104	1.608			-0.094	0.293	1.563			-0.267	0.025	1.648			-0.360	-0.137	1.751			-0.317	-0.304	1.728			-0.306	-0.349	1.715			0.039	0.052	1.559			0.039	-0.044	1.322
-0.089	-0.258	1.594			-0.081	-0.199	1.619			-0.091	0.104	1.608			-0.094	0.293	1.562			-0.267	0.026	1.648			-0.360	-0.137	1.751			-0.317	-0.304	1.728			-0.306	-0.349	1.715			0.039	0.052	1.559			0.039	-0.044	1.321
-0.089	-0.258	1.594			-0.081	-0.199	1.619			-0.091	0.104	1.608			-0.094	0.293	1.562			-0.267	0.026	1.648			-0.360	-0.137	1.751			-0.317	-0.304	1.728			-0.305	-0.349	1.714			0.039	0.052	1.559			0.039	-0.045	1.321
-0.089	-0.258	1.594			-0.081	-0.199	1.619			-0.091	0.104	1.608			-0.094	0.293	1.562			-0.267	0.026	1.648			-0.360	-0.137	1.751			-0.316	-0.304	1.728			-0.305	-0.349	1.714			0.039	0.052	1.559			0.040	-0.045	1.321
-0.089	-0.258	1.594			-0.081	-0.199	1.619			-0.091	0.104	1.608			-0.094	0.293	1.562			-0.267	0.026	1.648			-0.361	-0.137	1.751			-0.316	-0.304	1.728			-0.305	-0.350	1.714			0.039	0.051	1.558			0.040	-0.045	1.321
-0.089	-0.258	1.594			-0.081	-0.199	1.619			-0.091	0.104	1.608			-0.094	0.293	1.562			-0.267	0.027	1.648			-0.361	-0.137	1.751			-0.316	-0.304	1.728			-0.304	-0.350	1.714			0.039	0.051	1.558			0.040	-0.045	1.321
-0.089	-0.258	1.594			-0.081	-0.199	1.619			-0.091	0.104	1.608			-0.094	0.293	1.562			-0.267	0.027	1.648			-0.361	-0.137	1.751			-0.316	-0.304	1.727			-0.303	-0.350	1.714			0.039	0.051	1.558			0.041	-0.045	1.320
-0.089	-0.258	1.593			-0.081	-0.199	1.618			-0.091	0.104	1.607			-0.094	0.293	1.562			-0.267	0.027	1.648			-0.361	-0.138	1.751			-0.316	-0.304	1.727			-0.301	-0.350	1.714			0.040	0.051	1.558			0.043	-0.045	1.320
-0.089	-0.258	1.593			-0.081	-0.199	1.618			-0.091	0.104	1.607			-0.094	0.293	1.562			-0.267	0.027	1.648			-0.361	-0.138	1.751			-0.316	-0.304	1.727			-0.301	-0.350	1.715			0.040	0.051	1.558			0.047	-0.045	1.319
-0.089	-0.258	1.593			-0.081	-0.199	1.618			-0.091	0.103	1.607			-0.095	0.293	1.562			-0.266	0.027	1.648			-0.361	-0.138	1.751			-0.315	-0.304	1.727			-0.302	-0.351	1.715			0.040	0.050	1.557			0.051	-0.045	1.319
-0.089	-0.258	1.593			-0.081	-0.199	1.618			-0.091	0.103	1.607			-0.095	0.293	1.561			-0.266	0.027	1.648			-0.360	-0.138	1.751			-0.315	-0.304	1.727			-0.301	-0.352	1.716			0.040	0.050	1.557			0.057	-0.045	1.319
-0.089	-0.258	1.593			-0.082	-0.199	1.618			-0.091	0.103	1.607			-0.095	0.293	1.561			-0.266	0.027	1.647			-0.360	-0.138	1.751			-0.315	-0.305	1.727			-0.301	-0.352	1.716			0.040	0.050	1.557			0.062	-0.045	1.319
-0.089	-0.258	1.593			-0.082	-0.199	1.618			-0.091	0.103	1.607			-0.095	0.293	1.561			-0.266	0.028	1.647			-0.360	-0.138	1.751			-0.314	-0.305	1.726			-0.300	-0.353	1.716			0.041	0.050	1.557			0.071	-0.044	1.320
-0.089	-0.257	1.593			-0.082	-0.199	1.618			-0.091	0.103	1.607			-0.096	0.293	1.561			-0.266	0.028	1.647			-0.360	-0.139	1.751			-0.314	-0.305	1.726			-0.300	-0.353	1.716			0.041	0.050	1.557			0.092	-0.036	1.325
-0.089	-0.257	1.593			-0.082	-0.199	1.618			-0.091	0.103	1.607			-0.096	0.292	1.560			-0.266	0.028	1.647			-0.360	-0.139	1.751			-0.314	-0.306	1.726			-0.299	-0.353	1.716			0.040	0.049	1.558			0.097	-0.035	1.326
-0.089	-0.257	1.593			-0.082	-0.199	1.617			-0.091	0.103	1.607			-0.097	0.292	1.560			-0.266	0.028	1.647			-0.360	-0.139	1.751			-0.313	-0.306	1.725			-0.299	-0.354	1.716			0.039	0.047	1.559			0.105	-0.035	1.329
-0.089	-0.257	1.593			-0.082	-0.199	1.617			-0.091	0.103	1.606			-0.097	0.292	1.560			-0.266	0.028	1.647			-0.360	-0.139	1.751			-0.313	-0.306	1.725			-0.298	-0.354	1.715			0.038	0.045	1.559			0.110	-0.035	1.331
-0.089	-0.257	1.593			-0.082	-0.199	1.617			-0.091	0.103	1.606			-0.098	0.292	1.559			-0.265	0.028	1.647			-0.360	-0.140	1.752			-0.312	-0.306	1.725			-0.298	-0.354	1.715			0.038	0.043	1.560			0.114	-0.034	1.331
-0.089	-0.257	1.593			-0.082	-0.199	1.617			-0.091	0.103	1.606			-0.099	0.292	1.559			-0.265	0.028	1.647			-0.360	-0.140	1.752			-0.312	-0.307	1.724			-0.298	-0.355	1.715			0.038	0.041	1.560			0.117	-0.034	1.332
-0.089	-0.257	1.593			-0.082	-0.198	1.617			-0.091	0.103	1.606			-0.100	0.292	1.559			-0.265	0.027	1.647			-0.360	-0.140	1.752			-0.311	-0.307	1.724			-0.298	-0.355	1.714			0.038	0.039	1.561			0.120	-0.034	1.332
-0.089	-0.257	1.593			-0.082	-0.198	1.617			-0.092	0.103	1.606			-0.101	0.292	1.559			-0.265	0.027	1.646			-0.360	-0.141	1.752			-0.311	-0.307	1.724			-0.298	-0.355	1.713			0.039	0.037	1.561			0.131	-0.039	1.344
-0.089	-0.257	1.593			-0.082	-0.198	1.617			-0.092	0.103	1.606			-0.102	0.292	1.558			-0.265	0.027	1.646			-0.360	-0.141	1.751			-0.310	-0.307	1.723			-0.297	-0.356	1.713			0.039	0.035	1.562			0.139	-0.041	1.356
-0.089	-0.257	1.593			-0.082	-0.198	1.617			-0.092	0.103	1.606			-0.102	0.291	1.558			-0.265	0.027	1.646			-0.360	-0.141	1.751			-0.310	-0.307	1.723			-0.297	-0.356	1.712			0.040	0.033	1.562			0.146	-0.042	1.367
-0.089	-0.257	1.593			-0.082	-0.198	1.616			-0.092	0.103	1.606			-0.103	0.291	1.558			-0.265	0.027	1.646			-0.360	-0.141	1.751			-0.309	-0.307	1.723			-0.298	-0.356	1.711			0.040	0.032	1.563			0.152	-0.041	1.376
-0.089	-0.257	1.592			-0.083	-0.198	1.616			-0.092	0.103	1.606			-0.104	0.291	1.558			-0.265	0.027	1.646			-0.360	-0.141	1.751			-0.309	-0.307	1.722			-0.297	-0.356	1.710			0.041	0.030	1.563			0.158	-0.040	1.387
-0.089	-0.257	1.592			-0.083	-0.198	1.616			-0.092	0.103	1.606			-0.105	0.291	1.558			-0.265	0.027	1.645			-0.360	-0.142	1.751			-0.309	-0.307	1.722			-0.298	-0.356	1.709			0.042	0.029	1.564			0.162	-0.038	1.397
-0.089	-0.256	1.592			-0.083	-0.198	1.616			-0.092	0.103	1.605			-0.105	0.291	1.557			-0.265	0.026	1.645			-0.361	-0.142	1.750			-0.308	-0.307	1.721			-0.298	-0.355	1.708			0.042	0.028	1.564			0.166	-0.037	1.405
-0.089	-0.256	1.592			-0.083	-0.198	1.616			-0.092	0.103	1.605			-0.106	0.291	1.557			-0.265	0.026	1.645			-0.361	-0.142	1.750			-0.308	-0.307	1.721			-0.299	-0.355	1.706			0.043	0.026	1.565			0.170	-0.036	1.413
-0.089	-0.256	1.592			-0.083	-0.198	1.616			-0.092	0.103	1.605			-0.106	0.291	1.557			-0.265	0.026	1.644			-0.362	-0.142	1.750			-0.307	-0.307	1.720			-0.299	-0.355	1.705			0.043	0.025	1.565			0.173	-0.035	1.419
-0.089	-0.256	1.592			-0.083	-0.198	1.616			-0.092	0.103	1.605			-0.107	0.291	1.557			-0.265	0.026	1.644			-0.362	-0.142	1.749			-0.307	-0.306	1.720			-0.298	-0.355	1.705			0.044	0.024	1.566			0.177	-0.034	1.424
-0.089	-0.256	1.592			-0.083	-0.198	1.616			-0.092	0.103	1.605			-0.108	0.291	1.557			-0.265	0.025	1.643			-0.362	-0.142	1.749			-0.307	-0.306	1.719			-0.302	-0.353	1.703			0.045	0.023	1.566			0.180	-0.034	1.427
-0.089	-0.256	1.592			-0.083	-0.198	1.616			-0.092	0.103	1.605			-0.108	0.291	1.557			-0.265	0.025	1.643			-0.363	-0.142	1.748			-0.307	-0.306	1.719			-0.300	-0.353	1.703			0.045	0.022	1.567			0.183	-0.033	1.430
-0.090	-0.256	1.592			-0.083	-0.198	1.615			-0.092	0.103	1.605			-0.109	0.290	1.557			-0.264	0.025	1.643			-0.363	-0.142	1.748			-0.306	-0.306	1.719			-0.298	-0.354	1.703			0.046	0.021	1.567			0.186	-0.033	1.433
-0.090	-0.256	1.592			-0.084	-0.197	1.615			-0.092	0.103	1.605			-0.109	0.290	1.557			-0.264	0.025	1.642			-0.363	-0.142	1.747			-0.306	-0.306	1.718			-0.297	-0.354	1.703			0.047	0.021	1.568			0.189	-0.033	1.436
-0.090	-0.256	1.592			-0.084	-0.197	1.615			-0.093	0.103	1.605			-0.109	0.290	1.556			-0.264	0.024	1.642			-0.364	-0.142	1.747			-0.306	-0.306	1.718			-0.296	-0.354	1.703			0.047	0.020	1.568			0.191	-0.033	1.439
-0.090	-0.256	1.592			-0.084	-0.197	1.615			-0.093	0.103	1.605			-0.110	0.290	1.556			-0.264	0.024	1.641			-0.364	-0.142	1.746			-0.306	-0.306	1.717			-0.295	-0.354	1.703			0.048	0.019	1.569			0.194	-0.032	1.441
-0.090	-0.256	1.592			-0.084	-0.197	1.615			-0.093	0.103	1.605			-0.110	0.290	1.556			-0.264	0.024	1.641			-0.364	-0.143	1.746			-0.305	-0.305	1.717			-0.294	-0.354	1.703			0.048	0.019	1.569			0.196	-0.032	1.443
-0.090	-0.256	1.592			-0.084	-0.197	1.615			-0.093	0.103	1.605			-0.111	0.290	1.556			-0.264	0.024	1.641			-0.365	-0.143	1.746			-0.305	-0.305	1.717			-0.293	-0.354	1.703			0.049	0.018	1.570			0.199	-0.032	1.445
-0.090	-0.256	1.592			-0.084	-0.197	1.615			-0.093	0.103	1.605			-0.111	0.290	1.556			-0.264	0.024	1.640			-0.365	-0.143	1.745			-0.305	-0.305	1.717			-0.292	-0.354	1.703			0.049	0.018	1.570			0.201	-0.032	1.447
-0.090	-0.256	1.592			-0.084	-0.197	1.615			-0.093	0.103	1.604			-0.111	0.290	1.556			-0.264	0.023	1.640			-0.365	-0.143	1.745			-0.305	-0.305	1.716			-0.291	-0.354	1.704			0.050	0.017	1.571			0.204	-0.032	1.449
-0.090	-0.256	1.592			-0.084	-0.197	1.615			-0.093	0.103	1.604			-0.112	0.290	1.556			-0.264	0.023	1.640			-0.365	-0.143	1.745			-0.305	-0.305	1.716			-0.290	-0.354	1.704			0.050	0.017	1.571			0.206	-0.031	1.450
-0.090	-0.256	1.592			-0.084	-0.197	1.615			-0.093	0.103	1.604			-0.112	0.290	1.556			-0.264	0.023	1.639			-0.366	-0.143	1.744			-0.304	-0.305	1.716			-0.293	-0.354	1.702			0.051	0.016	1.572			0.208	-0.031	1.452
-0.090	-0.255	1.592			-0.084	-0.197	1.615			-0.093	0.103	1.604			-0.112	0.290	1.556			-0.264	0.023	1.639			-0.366	-0.143	1.744			-0.304	-0.305	1.715			-0.295	-0.353	1.701			0.051	0.016	1.572			0.210	-0.031	1.453
-0.090	-0.255	1.592			-0.085	-0.197	1.615			-0.093	0.103	1.604			-0.113	0.290	1.556			-0.264	0.023	1.639			-0.366	-0.143	1.744			-0.304	-0.304	1.715			-0.297	-0.353	1.700			0.052	0.016	1.573			0.212	-0.031	1.454
-0.090	-0.255	1.592			-0.085	-0.197	1.615			-0.093	0.103	1.604			-0.113	0.290	1.556			-0.264	0.023	1.638			-0.366	-0.143	1.743			-0.304	-0.304	1.715			-0.299	-0.352	1.699			0.052	0.015	1.574			0.214	-0.031	1.455
-0.090	-0.255	1.592			-0.085	-0.197	1.615			-0.093	0.103	1.604			-0.113	0.290	1.556			-0.264	0.023	1.638			-0.366	-0.143	1.743			-0.304	-0.304	1.715			-0.300	-0.352	1.698			0.053	0.015	1.574			0.216	-0.031	1.456
-0.090	-0.255	1.592			-0.085	-0.197	1.615			-0.093	0.103	1.604			-0.113	0.290	1.556			-0.264	0.022	1.638			-0.367	-0.143	1.743			-0.304	-0.304	1.715			-0.302	-0.351	1.698			0.053	0.015	1.574			0.218	-0.031	1.456
-0.090	-0.255	1.591			-0.085	-0.197	1.615			-0.093	0.103	1.604			-0.113	0.290	1.556			-0.263	0.022	1.638			-0.367	-0.143	1.742			-0.304	-0.304	1.714			-0.303	-0.351	1.697			0.054	0.015	1.575			0.219	-0.031	1.457
-0.090	-0.255	1.591			-0.085	-0.197	1.615			-0.094	0.103	1.604			-0.114	0.290	1.556			-0.263	0.022	1.637			-0.367	-0.143	1.742			-0.304	-0.304	1.714			-0.304	-0.351	1.697			0.054	0.014	1.575			0.221	-0.031	1.457
-0.090	-0.255	1.591			-0.085	-0.197	1.615			-0.094	0.103	1.604			-0.114	0.290	1.556			-0.263	0.022	1.637			-0.367	-0.143	1.742			-0.303	-0.304	1.714			-0.305	-0.350	1.697			0.054	0.014	1.576			0.222	-0.031	1.457
-0.090	-0.255	1.591			-0.085	-0.197	1.615			-0.094	0.103	1.604			-0.114	0.290	1.556			-0.263	0.022	1.637			-0.367	-0.143	1.742			-0.303	-0.304	1.714			-0.306	-0.350	1.696			0.055	0.014	1.576			0.223	-0.032	1.458
-0.090	-0.255	1.591			-0.085	-0.197	1.614			-0.094	0.103	1.604			-0.114	0.290	1.556			-0.263	0.022	1.637			-0.367	-0.143	1.742			-0.303	-0.304	1.714			-0.307	-0.350	1.696			0.055	0.014	1.577			0.225	-0.032	1.458
-0.090	-0.255	1.591			-0.085	-0.197	1.614			-0.094	0.103	1.604			-0.114	0.290	1.557			-0.263	0.022	1.637			-0.367	-0.143	1.741			-0.303	-0.304	1.714			-0.307	-0.350	1.696			0.055	0.014	1.577			0.226	-0.032	1.458
-0.090	-0.255	1.591			-0.085	-0.197	1.614			-0.094	0.103	1.604			-0.115	0.290	1.557			-0.263	0.022	1.637			-0.368	-0.143	1.741			-0.303	-0.304	1.714			-0.308	-0.350	1.696			0.056	0.014	1.577			0.226	-0.032	1.458
-0.090	-0.255	1.591			-0.085	-0.197	1.614			-0.094	0.103	1.604			-0.115	0.290	1.557			-0.263	0.022	1.636			-0.368	-0.143	1.741			-0.303	-0.304	1.714			-0.309	-0.350	1.696			0.056	0.014	1.578			0.227	-0.032	1.457
-0.090	-0.255	1.591			-0.085	-0.196	1.614			-0.094	0.103	1.604			-0.115	0.290	1.557			-0.263	0.022	1.636			-0.368	-0.143	1.741			-0.303	-0.303	1.713			-0.307	-0.350	1.696			0.056	0.014	1.578			0.228	-0.032	1.457
-0.090	-0.255	1.591			-0.085	-0.196	1.614			-0.094	0.103	1.604			-0.115	0.290	1.557			-0.263	0.021	1.636			-0.368	-0.143	1.741			-0.303	-0.303	1.713			-0.306	-0.350	1.697			0.057	0.014	1.578			0.229	-0.032	1.457
-0.090	-0.255	1.591			-0.085	-0.196	1.614			-0.094	0.103	1.604			-0.115	0.290	1.557			-0.263	0.021	1.636			-0.368	-0.143	1.741			-0.303	-0.303	1.713			-0.306	-0.350	1.697			0.057	0.014	1.579			0.229	-0.033	1.457
-0.090	-0.255	1.591			-0.085	-0.196	1.614			-0.094	0.103	1.604			-0.115	0.290	1.557			-0.263	0.021	1.636			-0.368	-0.143	1.741			-0.303	-0.303	1.713			-0.304	-0.350	1.698			0.057	0.013	1.579			0.229	-0.033	1.457
-0.090	-0.255	1.591			-0.085	-0.196	1.614			-0.094	0.103	1.604			-0.115	0.290	1.557			-0.263	0.021	1.636			-0.368	-0.143	1.740			-0.303	-0.303	1.713			-0.303	-0.350	1.699			0.057	0.013	1.579			0.229	-0.033	1.457
-0.090	-0.255	1.591			-0.085	-0.196	1.614			-0.094	0.103	1.604			-0.115	0.290	1.557			-0.263	0.021	1.636			-0.368	-0.143	1.740			-0.303	-0.303	1.713			-0.302	-0.350	1.700			0.057	0.013	1.579			0.229	-0.033	1.456
-0.090	-0.255	1.591			-0.085	-0.196	1.614			-0.094	0.103	1.604			-0.115	0.290	1.558			-0.263	0.021	1.636			-0.368	-0.143	1.740			-0.303	-0.303	1.713			-0.301	-0.350	1.701			0.058	0.013	1.580			0.229	-0.033	1.456
-0.090	-0.255	1.591			-0.086	-0.196	1.614			-0.094	0.103	1.604			-0.116	0.290	1.558			-0.263	0.021	1.636			-0.368	-0.143	1.740			-0.302	-0.303	1.713			-0.298	-0.349	1.702			0.058	0.013	1.580			0.229	-0.033	1.456
-0.090	-0.255	1.591			-0.086	-0.196	1.615			-0.094	0.103	1.604			-0.116	0.290	1.558			-0.263	0.021	1.635			-0.368	-0.143	1.740			-0.302	-0.303	1.713			-0.298	-0.350	1.702			0.058	0.013	1.580			0.229	-0.033	1.456
-0.090	-0.254	1.591			-0.086	-0.196	1.615			-0.094	0.103	1.604			-0.116	0.290	1.558			-0.263	0.021	1.635			-0.368	-0.143	1.740			-0.302	-0.303	1.713			-0.297	-0.350	1.703			0.058	0.013	1.580			0.229	-0.033	1.455
-0.090	-0.254	1.591			-0.086	-0.196	1.615			-0.094	0.103	1.604			-0.116	0.290	1.558			-0.263	0.021	1.635			-0.368	-0.143	1.740			-0.302	-0.303	1.713			-0.296	-0.350	1.703			0.058	0.013	1.580			0.229	-0.033	1.455
-0.090	-0.254	1.591			-0.086	-0.196	1.615			-0.094	0.103	1.604			-0.116	0.290	1.558			-0.263	0.021	1.635			-0.369	-0.143	1.740			-0.302	-0.303	1.713			-0.296	-0.350	1.704			0.058	0.013	1.581			0.229	-0.033	1.455
-0.090	-0.254	1.591			-0.086	-0.196	1.615			-0.094	0.103	1.604			-0.116	0.290	1.559			-0.263	0.021	1.635			-0.369	-0.143	1.740			-0.302	-0.303	1.713			-0.296	-0.350	1.704			0.058	0.013	1.581			0.228	-0.033	1.455
-0.090	-0.254	1.591			-0.086	-0.196	1.615			-0.094	0.103	1.604			-0.116	0.290	1.559			-0.263	0.021	1.635			-0.369	-0.143	1.740			-0.302	-0.303	1.713			-0.296	-0.350	1.705			0.058	0.013	1.581			0.228	-0.033	1.455
-0.090	-0.254	1.591			-0.086	-0.196	1.615			-0.095	0.103	1.604			-0.116	0.290	1.559			-0.263	0.021	1.635			-0.369	-0.143	1.740			-0.302	-0.303	1.713			-0.297	-0.350	1.705			0.059	0.013	1.581			0.228	-0.033	1.454
-0.090	-0.254	1.591			-0.086	-0.196	1.615			-0.095	0.103	1.604			-0.116	0.290	1.559			-0.263	0.021	1.635			-0.369	-0.143	1.740			-0.302	-0.303	1.713			-0.297	-0.350	1.706			0.059	0.013	1.581			0.228	-0.034	1.454
-0.090	-0.254	1.591			-0.086	-0.196	1.615			-0.095	0.103	1.604			-0.117	0.290	1.559			-0.263	0.021	1.635			-0.369	-0.143	1.740			-0.302	-0.302	1.713			-0.298	-0.350	1.706			0.059	0.013	1.581			0.228	-0.034	1.454
-0.090	-0.254	1.591			-0.086	-0.196	1.615			-0.095	0.103	1.604			-0.117	0.290	1.560			-0.263	0.021	1.635			-0.369	-0.143	1.740			-0.302	-0.302	1.713			-0.299	-0.351	1.707			0.059	0.013	1.581			0.227	-0.034	1.454
-0.090	-0.254	1.591			-0.086	-0.196	1.615			-0.095	0.103	1.604			-0.117	0.290	1.560			-0.263	0.021	1.635			-0.369	-0.143	1.740			-0.302	-0.302	1.713			-0.300	-0.351	1.707			0.059	0.014	1.581			0.227	-0.034	1.454
-0.090	-0.254	1.591			-0.086	-0.196	1.615			-0.095	0.103	1.604			-0.117	0.290	1.560			-0.263	0.021	1.635			-0.369	-0.143	1.740			-0.302	-0.302	1.713			-0.301	-0.351	1.708			0.059	0.014	1.582			0.227	-0.034	1.453
-0.090	-0.254	1.591			-0.086	-0.196	1.615			-0.095	0.103	1.604			-0.117	0.291	1.560			-0.263	0.021	1.635			-0.369	-0.143	1.740			-0.302	-0.302	1.713			-0.301	-0.351	1.708			0.059	0.014	1.582			0.227	-0.034	1.453
-0.090	-0.254	1.592			-0.086	-0.196	1.615			-0.095	0.103	1.604			-0.117	0.291	1.561			-0.263	0.021	1.635			-0.369	-0.143	1.740			-0.302	-0.302	1.713			-0.302	-0.351	1.708			0.059	0.014	1.582			0.227	-0.034	1.453
-0.090	-0.254	1.592			-0.086	-0.196	1.615			-0.095	0.103	1.604			-0.117	0.291	1.561			-0.263	0.021	1.635			-0.369	-0.143	1.740			-0.302	-0.302	1.713			-0.303	-0.351	1.708			0.059	0.014	1.582			0.227	-0.034	1.453
-0.090	-0.254	1.592			-0.086	-0.196	1.615			-0.095	0.103	1.604			-0.118	0.291	1.561			-0.263	0.021	1.635			-0.369	-0.143	1.740			-0.302	-0.302	1.713			-0.304	-0.351	1.708			0.059	0.014	1.582			0.227	-0.034	1.452
-0.090	-0.254	1.592			-0.086	-0.196	1.615			-0.095	0.103	1.605			-0.118	0.291	1.561			-0.263	0.021	1.635			-0.369	-0.143	1.740			-0.302	-0.302	1.713			-0.306	-0.351	1.709			0.059	0.014	1.582			0.226	-0.034	1.452
-0.090	-0.254	1.592			-0.086	-0.196	1.615			-0.095	0.103	1.605			-0.118	0.291	1.562			-0.263	0.021	1.635			-0.369	-0.143	1.740			-0.302	-0.302	1.713			-0.308	-0.350	1.709			0.059	0.014	1.582			0.226	-0.034	1.452
-0.090	-0.254	1.592			-0.086	-0.196	1.615			-0.095	0.103	1.605			-0.118	0.291	1.562			-0.263	0.021	1.635			-0.369	-0.143	1.740			-0.302	-0.302	1.713			-0.304	-0.351	1.709			0.059	0.014	1.582			0.226	-0.034	1.451
-0.090	-0.254	1.592			-0.086	-0.196	1.615			-0.095	0.103	1.605			-0.118	0.291	1.562			-0.263	0.021	1.635			-0.369	-0.143	1.740			-0.302	-0.302	1.713			-0.303	-0.351	1.709			0.059	0.014	1.582			0.226	-0.035	1.451
-0.090	-0.254	1.592			-0.086	-0.196	1.615			-0.095	0.103	1.605			-0.118	0.291	1.562			-0.263	0.021	1.635			-0.369	-0.143	1.740			-0.302	-0.302	1.713			-0.300	-0.352	1.710			0.059	0.014	1.582			0.226	-0.035	1.451
-0.090	-0.254	1.592			-0.086	-0.195	1.615			-0.095	0.103	1.605			-0.118	0.291	1.562			-0.263	0.021	1.635			-0.369	-0.143	1.740			-0.302	-0.302	1.713			-0.298	-0.352	1.710			0.059	0.014	1.582			0.226	-0.035	1.451
-0.090	-0.254	1.592			-0.086	-0.195	1.615			-0.095	0.103	1.605			-0.119	0.291	1.563			-0.263	0.020	1.635			-0.369	-0.143	1.740			-0.302	-0.302	1.713			-0.296	-0.353	1.710			0.059	0.014	1.582			0.226	-0.035	1.450
-0.090	-0.254	1.592			-0.086	-0.195	1.615			-0.096	0.103	1.605			-0.119	0.291	1.563			-0.263	0.020	1.635			-0.369	-0.143	1.740			-0.302	-0.302	1.713			-0.294	-0.353	1.710			0.059	0.014	1.582			0.226	-0.035	1.450
-0.090	-0.254	1.592			-0.086	-0.195	1.615			-0.096	0.103	1.605			-0.119	0.291	1.563			-0.263	0.020	1.635			-0.369	-0.143	1.740			-0.302	-0.302	1.714			-0.293	-0.353	1.710			0.059	0.014	1.582			0.226	-0.035	1.450
-0.090	-0.253	1.592			-0.086	-0.195	1.615			-0.096	0.103	1.605			-0.119	0.291	1.563			-0.263	0.020	1.635			-0.369	-0.143	1.740			-0.302	-0.302	1.714			-0.293	-0.353	1.710			0.059	0.014	1.582			0.226	-0.035	1.450
-0.090	-0.253	1.592			-0.086	-0.195	1.615			-0.096	0.103	1.605			-0.119	0.291	1.563			-0.263	0.020	1.635			-0.369	-0.143	1.740			-0.302	-0.302	1.714			-0.293	-0.353	1.709			0.059	0.014	1.582			0.226	-0.035	1.449
-0.090	-0.253	1.592			-0.087	-0.195	1.616			-0.096	0.103	1.605			-0.119	0.291	1.563			-0.263	0.020	1.635			-0.369	-0.143	1.740			-0.302	-0.302	1.714			-0.292	-0.353	1.709			0.059	0.014	1.582			0.226	-0.035	1.449
-0.090	-0.253	1.592			-0.087	-0.195	1.616			-0.096	0.103	1.605			-0.119	0.291	1.564			-0.263	0.020	1.635			-0.369	-0.143	1.740			-0.302	-0.302	1.714			-0.292	-0.353	1.708			0.059	0.014	1.582			0.226	-0.035	1.449
-0.090	-0.253	1.592			-0.087	-0.195	1.616			-0.096	0.103	1.605			-0.119	0.292	1.564			-0.263	0.020	1.635			-0.369	-0.143	1.740			-0.302	-0.302	1.714			-0.292	-0.353	1.708			0.059	0.014	1.582			0.226	-0.035	1.449
-0.090	-0.253	1.592			-0.087	-0.195	1.616			-0.096	0.103	1.605			-0.120	0.292	1.564			-0.263	0.020	1.635			-0.369	-0.143	1.740			-0.302	-0.302	1.714			-0.293	-0.353	1.707			0.058	0.015	1.582			0.226	-0.035	1.449
-0.090	-0.253	1.592			-0.087	-0.195	1.616			-0.096	0.103	1.605			-0.120	0.292	1.564			-0.263	0.020	1.635			-0.369	-0.143	1.740			-0.302	-0.302	1.714			-0.293	-0.353	1.706			0.058	0.015	1.582			0.226	-0.035	1.449
-0.090	-0.253	1.592			-0.087	-0.195	1.616			-0.096	0.104	1.605			-0.120	0.292	1.564			-0.263	0.020	1.635			-0.369	-0.143	1.740			-0.302	-0.302	1.714			-0.293	-0.353	1.706			0.058	0.015	1.582			0.226	-0.035	1.448
-0.090	-0.253	1.592			-0.087	-0.195	1.616			-0.096	0.104	1.605			-0.120	0.292	1.564			-0.263	0.020	1.635			-0.369	-0.143	1.740			-0.302	-0.302	1.714			-0.293	-0.353	1.706			0.058	0.015	1.582			0.226	-0.035	1.448
-0.090	-0.253	1.592			-0.087	-0.195	1.616			-0.096	0.104	1.605			-0.120	0.292	1.564			-0.263	0.020	1.635			-0.369	-0.143	1.740			-0.302	-0.302	1.714			-0.293	-0.353	1.706			0.058	0.015	1.582			0.226	-0.036	1.448
-0.090	-0.253	1.592			-0.087	-0.195	1.616			-0.096	0.104	1.605			-0.120	0.292	1.564			-0.263	0.020	1.635			-0.369	-0.143	1.740			-0.302	-0.302	1.714			-0.293	-0.353	1.706			0.058	0.015	1.582			0.226	-0.036	1.448
-0.090	-0.253	1.592			-0.087	-0.195	1.616			-0.096	0.104	1.605			-0.120	0.292	1.564			-0.264	0.020	1.635			-0.369	-0.143	1.740			-0.302	-0.302	1.714			-0.293	-0.353	1.705			0.058	0.015	1.582			0.226	-0.036	1.448
-0.090	-0.253	1.592			-0.087	-0.195	1.616			-0.097	0.104	1.605			-0.120	0.292	1.565			-0.264	0.020	1.635			-0.369	-0.143	1.740			-0.302	-0.302	1.714			-0.293	-0.353	1.705			0.058	0.015	1.582			0.226	-0.036	1.448
-0.090	-0.253	1.592			-0.087	-0.195	1.616			-0.097	0.104	1.605			-0.120	0.292	1.565			-0.264	0.020	1.635			-0.369	-0.143	1.740			-0.302	-0.302	1.714			-0.294	-0.353	1.705			0.058	0.015	1.582			0.226	-0.036	1.448
-0.090	-0.253	1.592			-0.087	-0.195	1.616			-0.097	0.104	1.605			-0.120	0.292	1.565			-0.264	0.020	1.635			-0.369	-0.143	1.740			-0.302	-0.302	1.714			-0.294	-0.353	1.706			0.058	0.015	1.582			0.226	-0.036	1.448
-0.090	-0.253	1.592			-0.087	-0.195	1.616			-0.097	0.104	1.605			-0.120	0.292	1.565			-0.264	0.020	1.635			-0.369	-0.143	1.740			-0.301	-0.302	1.714			-0.295	-0.353	1.706			0.058	0.015	1.582			0.226	-0.036	1.448
-0.090	-0.253	1.592			-0.087	-0.195	1.616			-0.097	0.104	1.605			-0.120	0.292	1.565			-0.264	0.020	1.635			-0.369	-0.143	1.740			-0.301	-0.302	1.714			-0.296	-0.353	1.706			0.058	0.015	1.582			0.226	-0.036	1.447
-0.090	-0.253	1.592			-0.087	-0.195	1.616			-0.097	0.104	1.605			-0.120	0.292	1.565			-0.264	0.020	1.635			-0.369	-0.143	1.740			-0.301	-0.302	1.714			-0.303	-0.350	1.708			0.058	0.015	1.582			0.226	-0.036	1.447
-0.090	-0.253	1.592			-0.087	-0.195	1.616			-0.097	0.104	1.605			-0.120	0.292	1.565			-0.264	0.020	1.635			-0.369	-0.143	1.740			-0.301	-0.302	1.714			-0.307	-0.349	1.709			0.058	0.015	1.582			0.225	-0.036	1.447
-0.090	-0.253	1.592			-0.087	-0.195	1.616			-0.097	0.104	1.605			-0.120	0.292	1.565			-0.264	0.020	1.635			-0.369	-0.143	1.740			-0.301	-0.302	1.714			-0.310	-0.348	1.710			0.058	0.015	1.582			0.224	-0.036	1.447
-0.090	-0.253	1.592			-0.087	-0.195	1.616			-0.097	0.104	1.605			-0.121	0.292	1.565			-0.264	0.020	1.635			-0.369	-0.143	1.740			-0.301	-0.302	1.714			-0.313	-0.347	1.711			0.057	0.015	1.582			0.223	-0.036	1.447
-0.090	-0.253	1.592			-0.087	-0.195	1.616			-0.097	0.104	1.605			-0.121	0.292	1.565			-0.264	0.020	1.635			-0.369	-0.143	1.740			-0.301	-0.302	1.714			-0.315	-0.347	1.711			0.057	0.015	1.582			0.221	-0.036	1.447
-0.090	-0.253	1.592			-0.087	-0.195	1.616			-0.097	0.104	1.605			-0.121	0.292	1.565			-0.264	0.020	1.635			-0.369	-0.143	1.741			-0.301	-0.302	1.714			-0.312	-0.348	1.711			0.057	0.015	1.582			0.218	-0.036	1.447
-0.090	-0.253	1.592			-0.087	-0.195	1.616			-0.097	0.104	1.605			-0.121	0.292	1.566			-0.264	0.020	1.635			-0.368	-0.143	1.741			-0.301	-0.302	1.714			-0.311	-0.348	1.711			0.057	0.015	1.582			0.215	-0.036	1.447
-0.090	-0.253	1.592			-0.087	-0.195	1.616			-0.097	0.104	1.605			-0.121	0.293	1.566			-0.264	0.020	1.635			-0.368	-0.143	1.741			-0.301	-0.302	1.714			-0.312	-0.348	1.712			0.057	0.015	1.582			0.211	-0.035	1.447
-0.090	-0.253	1.592			-0.087	-0.195	1.616			-0.097	0.104	1.605			-0.121	0.293	1.566			-0.264	0.020	1.635			-0.367	-0.144	1.742			-0.301	-0.303	1.714			-0.306	-0.351	1.711			0.057	0.015	1.581			0.207	-0.035	1.447
-0.090	-0.253	1.592			-0.087	-0.195	1.616			-0.097	0.104	1.605			-0.120	0.293	1.566			-0.264	0.020	1.635			-0.366	-0.144	1.743			-0.301	-0.303	1.714			-0.301	-0.353	1.711			0.057	0.015	1.581			0.203	-0.035	1.446
-0.090	-0.253	1.592			-0.087	-0.195	1.616			-0.097	0.104	1.605			-0.120	0.293	1.566			-0.264	0.020	1.636			-0.365	-0.144	1.744			-0.301	-0.303	1.715			-0.306	-0.350	1.713			0.057	0.015	1.581			0.199	-0.034	1.445
-0.090	-0.253	1.592			-0.087	-0.195	1.616			-0.097	0.104	1.605			-0.120	0.293	1.567			-0.264	0.020	1.636			-0.364	-0.145	1.745			-0.300	-0.304	1.715			-0.301	-0.353	1.713			0.057	0.015	1.581			0.195	-0.034	1.444
-0.090	-0.253	1.592			-0.087	-0.195	1.616			-0.097	0.104	1.605			-0.120	0.293	1.567			-0.264	0.020	1.636			-0.363	-0.145	1.746			-0.300	-0.304	1.715			-0.297	-0.355	1.712			0.057	0.015	1.581			0.191	-0.034	1.441
-0.090	-0.253	1.592			-0.087	-0.195	1.616			-0.097	0.105	1.605			-0.120	0.293	1.567			-0.264	0.020	1.637			-0.362	-0.146	1.747			-0.300	-0.305	1.715			-0.303	-0.352	1.714			0.057	0.016	1.581			0.186	-0.034	1.437
-0.090	-0.253	1.592			-0.087	-0.195	1.616			-0.096	0.105	1.605			-0.119	0.293	1.568			-0.264	0.020	1.637			-0.361	-0.146	1.748			-0.299	-0.305	1.716			-0.300	-0.354	1.715			0.057	0.016	1.580			0.181	-0.035	1.430
-0.090	-0.253	1.592			-0.087	-0.195	1.616			-0.096	0.105	1.605			-0.119	0.294	1.568			-0.263	0.020	1.638			-0.359	-0.147	1.749			-0.299	-0.306	1.716			-0.298	-0.355	1.715			0.057	0.016	1.580			0.178	-0.035	1.427
-0.090	-0.253	1.592			-0.087	-0.195	1.616			-0.096	0.105	1.606			-0.119	0.294	1.569			-0.263	0.020	1.639			-0.358	-0.147	1.750			-0.299	-0.307	1.716			-0.296	-0.356	1.716			0.057	0.016	1.580			0.171	-0.036	1.424
-0.090	-0.253	1.592			-0.087	-0.195	1.616			-0.096	0.105	1.606			-0.118	0.294	1.569			-0.263	0.020	1.639			-0.357	-0.148	1.751			-0.298	-0.307	1.717			-0.294	-0.357	1.716			0.057	0.016	1.579			0.166	-0.038	1.422
-0.090	-0.253	1.592			-0.086	-0.195	1.616			-0.095	0.105	1.606			-0.118	0.294	1.570			-0.263	0.020	1.640			-0.356	-0.148	1.752			-0.298	-0.308	1.717			-0.293	-0.358	1.716			0.056	0.016	1.579			0.161	-0.040	1.420
-0.090	-0.253	1.592			-0.086	-0.195	1.616			-0.095	0.105	1.606			-0.117	0.294	1.570			-0.262	0.020	1.641			-0.355	-0.149	1.753			-0.297	-0.308	1.717			-0.292	-0.358	1.717			0.056	0.016	1.578			0.158	-0.041	1.419
-0.090	-0.253	1.592			-0.086	-0.195	1.616			-0.095	0.105	1.606			-0.117	0.294	1.571			-0.262	0.020	1.641			-0.354	-0.149	1.754			-0.297	-0.309	1.718			-0.291	-0.359	1.717			0.056	0.016	1.578			0.155	-0.042	1.417
-0.090	-0.253	1.592			-0.086	-0.195	1.617			-0.094	0.106	1.607			-0.116	0.294	1.572			-0.262	0.020	1.642			-0.352	-0.150	1.755			-0.297	-0.310	1.718			-0.289	-0.359	1.716			0.056	0.016	1.577			0.153	-0.042	1.416
-0.090	-0.253	1.592			-0.085	-0.195	1.617			-0.094	0.106	1.607			-0.116	0.295	1.572			-0.261	0.020	1.643			-0.351	-0.150	1.756			-0.296	-0.310	1.718			-0.288	-0.360	1.716			0.056	0.017	1.577			0.150	-0.043	1.415
-0.090	-0.253	1.592			-0.085	-0.195	1.617			-0.093	0.106	1.607			-0.115	0.295	1.573			-0.261	0.020	1.643			-0.349	-0.151	1.757			-0.296	-0.311	1.718			-0.287	-0.361	1.716			0.056	0.017	1.576			0.148	-0.044	1.414
-0.089	-0.253	1.592			-0.085	-0.195	1.617			-0.093	0.106	1.607			-0.115	0.295	1.573			-0.261	0.020	1.644			-0.348	-0.151	1.758			-0.296	-0.311	1.719			-0.287	-0.362	1.716			0.056	0.017	1.575			0.146	-0.045	1.413
-0.089	-0.253	1.592			-0.084	-0.195	1.617			-0.093	0.106	1.608			-0.114	0.295	1.573			-0.260	0.020	1.645			-0.346	-0.151	1.759			-0.296	-0.312	1.719			-0.286	-0.363	1.716			0.055	0.017	1.575			0.132	-0.039	1.371
-0.089	-0.253	1.592			-0.084	-0.195	1.617			-0.092	0.106	1.608			-0.113	0.295	1.574			-0.260	0.020	1.645			-0.345	-0.152	1.760			-0.296	-0.312	1.719			-0.286	-0.364	1.715			0.055	0.018	1.574			0.126	-0.037	1.357
-0.089	-0.253	1.592			-0.084	-0.195	1.617			-0.092	0.106	1.608			-0.113	0.295	1.574			-0.260	0.020	1.646			-0.343	-0.152	1.761			-0.295	-0.313	1.719			-0.285	-0.364	1.715			0.054	0.018	1.573			0.123	-0.036	1.348
-0.089	-0.253	1.592			-0.083	-0.195	1.618			-0.092	0.107	1.608			-0.112	0.295	1.575			-0.259	0.020	1.647			-0.342	-0.153	1.762			-0.295	-0.313	1.719			-0.284	-0.365	1.715			0.053	0.019	1.573			0.120	-0.035	1.342
-0.089	-0.253	1.592			-0.083	-0.195	1.618			-0.091	0.107	1.608			-0.112	0.295	1.575			-0.259	0.020	1.647			-0.341	-0.153	1.763			-0.295	-0.314	1.720			-0.284	-0.366	1.715			0.052	0.019	1.572			0.117	-0.034	1.337
-0.088	-0.253	1.592			-0.082	-0.195	1.618			-0.091	0.107	1.608			-0.111	0.295	1.576			-0.258	0.020	1.648			-0.340	-0.153	1.764			-0.295	-0.315	1.720			-0.283	-0.366	1.715			0.051	0.019	1.572			0.114	-0.033	1.333
-0.088	-0.253	1.592			-0.082	-0.195	1.618			-0.090	0.107	1.608			-0.111	0.295	1.576			-0.258	0.020	1.648			-0.338	-0.154	1.764			-0.295	-0.315	1.720			-0.283	-0.367	1.715			0.050	0.019	1.571			0.112	-0.032	1.329
-0.088	-0.253	1.592			-0.082	-0.195	1.618			-0.090	0.107	1.609			-0.110	0.295	1.576			-0.258	0.020	1.649			-0.337	-0.154	1.765			-0.295	-0.316	1.720			-0.283	-0.368	1.715			0.050	0.020	1.571			0.110	-0.032	1.326
-0.088	-0.253	1.592			-0.081	-0.195	1.618			-0.089	0.107	1.609			-0.110	0.296	1.576			-0.257	0.020	1.649			-0.336	-0.154	1.766			-0.295	-0.316	1.721			-0.283	-0.368	1.715			0.049	0.020	1.570			0.108	-0.031	1.323
-0.088	-0.254	1.592			-0.081	-0.196	1.618			-0.089	0.107	1.609			-0.110	0.296	1.577			-0.257	0.020	1.650			-0.334	-0.155	1.766			-0.295	-0.317	1.721			-0.282	-0.369	1.715			0.048	0.020	1.570			0.104	-0.030	1.320
-0.087	-0.254	1.592			-0.081	-0.196	1.618			-0.088	0.107	1.609			-0.109	0.296	1.577			-0.257	0.020	1.650			-0.333	-0.155	1.767			-0.294	-0.318	1.721			-0.282	-0.370	1.715			0.048	0.020	1.570			0.101	-0.030	1.317
-0.087	-0.254	1.592			-0.080	-0.196	1.618			-0.088	0.108	1.609			-0.109	0.296	1.577			-0.257	0.020	1.651			-0.332	-0.155	1.767			-0.294	-0.318	1.721			-0.282	-0.371	1.715			0.047	0.020	1.569			0.099	-0.029	1.315
-0.087	-0.254	1.592			-0.080	-0.196	1.619			-0.087	0.108	1.609			-0.109	0.296	1.577			-0.256	0.020	1.651			-0.331	-0.155	1.768			-0.294	-0.319	1.722			-0.282	-0.371	1.715			0.047	0.020	1.569			0.097	-0.028	1.313
-0.087	-0.254	1.592			-0.080	-0.196	1.619			-0.087	0.108	1.609			-0.108	0.296	1.577			-0.256	0.020	1.651			-0.330	-0.156	1.768			-0.294	-0.320	1.722			-0.281	-0.372	1.715			0.046	0.020	1.569			0.095	-0.028	1.311
-0.087	-0.255	1.592			-0.079	-0.196	1.619			-0.086	0.108	1.609			-0.108	0.296	1.578			-0.256	0.020	1.652			-0.329	-0.156	1.768			-0.294	-0.320	1.722			-0.281	-0.372	1.715			0.046	0.020	1.569			0.093	-0.027	1.309
-0.086	-0.255	1.592			-0.079	-0.197	1.619			-0.086	0.108	1.609			-0.108	0.296	1.578			-0.256	0.020	1.652			-0.329	-0.156	1.769			-0.294	-0.321	1.722			-0.281	-0.372	1.715			0.045	0.020	1.568			0.091	-0.027	1.308
-0.086	-0.255	1.592			-0.079	-0.197	1.618			-0.086	0.109	1.608			-0.108	0.296	1.578			-0.255	0.020	1.652			-0.328	-0.156	1.769			-0.294	-0.321	1.723			-0.280	-0.372	1.715			0.044	0.020	1.568			0.090	-0.026	1.306
-0.086	-0.256	1.591			-0.078	-0.197	1.618			-0.085	0.109	1.608			-0.107	0.296	1.578			-0.255	0.020	1.653			-0.327	-0.157	1.769			-0.294	-0.321	1.722			-0.279	-0.372	1.714			0.043	0.021	1.567			0.088	-0.026	1.305
-0.086	-0.257	1.591			-0.078	-0.198	1.618			-0.085	0.109	1.608			-0.107	0.296	1.578			-0.255	0.020	1.653			-0.327	-0.157	1.769			-0.293	-0.322	1.722			-0.278	-0.372	1.713			0.042	0.021	1.567			0.087	-0.025	1.304
-0.086	-0.258	1.591			-0.078	-0.198	1.618			-0.085	0.109	1.608			-0.107	0.296	1.578			-0.255	0.020	1.653			-0.326	-0.157	1.770			-0.293	-0.322	1.722			-0.277	-0.372	1.713			0.041	0.021	1.566			0.085	-0.025	1.302
-0.086	-0.259	1.591			-0.078	-0.199	1.618			-0.085	0.109	1.607			-0.107	0.296	1.578			-0.255	0.020	1.653			-0.326	-0.157	1.770			-0.292	-0.322	1.722			-0.276	-0.372	1.712			0.040	0.021	1.566			0.084	-0.025	1.302
-0.086	-0.260	1.590			-0.077	-0.200	1.617			-0.086	0.110	1.607			-0.106	0.296	1.578			-0.254	0.020	1.653			-0.325	-0.157	1.770			-0.292	-0.322	1.722			-0.275	-0.372	1.712			0.038	0.021	1.565			0.083	-0.025	1.301
-0.086	-0.261	1.590			-0.077	-0.200	1.617			-0.087	0.110	1.606			-0.106	0.297	1.578			-0.254	0.020	1.654			-0.325	-0.157	1.770			-0.291	-0.323	1.722			-0.274	-0.372	1.711			0.036	0.021	1.564			0.081	-0.024	1.301
-0.085	-0.262	1.590			-0.077	-0.201	1.617			-0.088	0.110	1.605			-0.106	0.297	1.578			-0.254	0.020	1.654			-0.325	-0.158	1.770			-0.290	-0.323	1.721			-0.273	-0.372	1.710			0.048	0.036	1.560			0.081	-0.023	1.300
-0.085	-0.262	1.590			-0.077	-0.201	1.616			-0.088	0.111	1.604			-0.106	0.297	1.578			-0.254	0.020	1.654			-0.324	-0.158	1.771			-0.290	-0.323	1.721			-0.272	-0.372	1.710			0.051	0.039	1.558			0.080	-0.023	1.299
-0.085	-0.262	1.590			-0.077	-0.201	1.616			-0.089	0.111	1.604			-0.106	0.297	1.578			-0.254	0.020	1.654			-0.324	-0.158	1.771			-0.289	-0.323	1.721			-0.271	-0.372	1.710			0.052	0.040	1.557			0.079	-0.023	1.298
-0.085	-0.263	1.590			-0.077	-0.201	1.616			-0.090	0.112	1.603			-0.105	0.297	1.578			-0.254	0.020	1.654			-0.324	-0.158	1.771			-0.289	-0.323	1.721			-0.270	-0.372	1.709			0.054	0.042	1.556			0.079	-0.022	1.298
-0.085	-0.263	1.589			-0.077	-0.202	1.616			-0.091	0.112	1.602			-0.105	0.297	1.578			-0.254	0.020	1.654			-0.323	-0.158	1.771			-0.288	-0.323	1.721			-0.269	-0.372	1.709			0.055	0.044	1.555			0.078	-0.022	1.297
-0.085	-0.263	1.589			-0.077	-0.202	1.615			-0.092	0.113	1.602			-0.105	0.297	1.578			-0.254	0.020	1.655			-0.323	-0.158	1.771			-0.288	-0.324	1.721			-0.269	-0.372	1.709			0.056	0.046	1.555			0.077	-0.021	1.297
-0.085	-0.263	1.589			-0.078	-0.201	1.615			-0.092	0.113	1.601			-0.105	0.297	1.578			-0.254	0.020	1.655			-0.323	-0.158	1.771			-0.288	-0.324	1.722			-0.268	-0.372	1.709			0.057	0.048	1.554			0.076	-0.021	1.297
-0.085	-0.263	1.589			-0.078	-0.201	1.615			-0.093	0.114	1.601			-0.105	0.297	1.578			-0.253	0.019	1.655			-0.323	-0.158	1.771			-0.287	-0.324	1.722			-0.268	-0.372	1.709			0.058	0.050	1.553			0.075	-0.020	1.297
-0.085	-0.263	1.589			-0.078	-0.201	1.614			-0.093	0.114	1.601			-0.105	0.297	1.578			-0.253	0.019	1.655			-0.323	-0.159	1.771			-0.287	-0.324	1.722			-0.267	-0.372	1.709			0.059	0.051	1.553			0.074	-0.019	1.297
-0.085	-0.263	1.589			-0.078	-0.201	1.614			-0.094	0.115	1.600			-0.105	0.297	1.578			-0.253	0.019	1.655			-0.323	-0.159	1.771			-0.287	-0.324	1.722			-0.267	-0.372	1.709			0.060	0.053	1.552			0.073	-0.019	1.297
-0.085	-0.263	1.589			-0.078	-0.201	1.613			-0.094	0.116	1.600			-0.104	0.298	1.578			-0.253	0.019	1.655			-0.323	-0.159	1.771			-0.286	-0.324	1.724			-0.266	-0.372	1.709			0.060	0.054	1.552			0.072	-0.019	1.297
-0.085	-0.263	1.589			-0.078	-0.201	1.613			-0.094	0.116	1.599			-0.104	0.298	1.578			-0.253	0.019	1.655			-0.323	-0.159	1.771			-0.286	-0.324	1.725			-0.266	-0.372	1.710			0.060	0.055	1.551			0.070	-0.018	1.297
-0.085	-0.263	1.589			-0.078	-0.201	1.613			-0.094	0.117	1.599			-0.104	0.298	1.578			-0.253	0.019	1.655			-0.323	-0.159	1.771			-0.286	-0.324	1.725			-0.266	-0.372	1.711			0.061	0.056	1.551			0.069	-0.018	1.297
-0.085	-0.263	1.589			-0.078	-0.201	1.612			-0.094	0.117	1.598			-0.104	0.298	1.578			-0.253	0.019	1.655			-0.323	-0.159	1.771			-0.286	-0.324	1.726			-0.265	-0.371	1.711			0.061	0.056	1.551			0.068	-0.018	1.297
-0.085	-0.263	1.588			-0.078	-0.200	1.612			-0.093	0.118	1.598			-0.104	0.298	1.578			-0.253	0.019	1.656			-0.323	-0.159	1.771			-0.285	-0.324	1.727			-0.265	-0.371	1.712			0.061	0.057	1.550			0.066	-0.017	1.298
-0.085	-0.263	1.588			-0.078	-0.200	1.612			-0.093	0.119	1.598			-0.104	0.298	1.578			-0.253	0.019	1.656			-0.323	-0.158	1.771			-0.285	-0.324	1.729			-0.265	-0.371	1.713			0.061	0.058	1.550			0.065	-0.017	1.298
-0.085	-0.263	1.588			-0.078	-0.200	1.611			-0.093	0.119	1.597			-0.104	0.298	1.578			-0.253	0.019	1.656			-0.324	-0.158	1.771			-0.285	-0.324	1.729			-0.265	-0.371	1.713			0.061	0.059	1.550			0.064	-0.017	1.298
-0.085	-0.263	1.588			-0.078	-0.200	1.611			-0.093	0.120	1.597			-0.104	0.298	1.579			-0.253	0.019	1.656			-0.324	-0.158	1.771			-0.285	-0.324	1.730			-0.266	-0.371	1.714			0.061	0.059	1.550			0.063	-0.017	1.299
-0.085	-0.263	1.588			-0.078	-0.200	1.611			-0.093	0.120	1.597			-0.104	0.298	1.579			-0.253	0.019	1.656			-0.324	-0.158	1.771			-0.285	-0.324	1.731			-0.267	-0.371	1.715			0.061	0.060	1.549			0.062	-0.017	1.299
-0.085	-0.263	1.588			-0.078	-0.200	1.611			-0.092	0.121	1.597			-0.104	0.298	1.579			-0.253	0.019	1.656			-0.324	-0.158	1.771			-0.285	-0.324	1.732			-0.267	-0.371	1.715			0.061	0.060	1.549			0.060	-0.017	1.299
-0.085	-0.263	1.588			-0.078	-0.200	1.610			-0.092	0.121	1.597			-0.104	0.298	1.579			-0.253	0.019	1.656			-0.325	-0.158	1.771			-0.285	-0.324	1.732			-0.268	-0.371	1.716			0.060	0.061	1.549			0.059	-0.017	1.300
-0.085	-0.263	1.588			-0.078	-0.200	1.610			-0.092	0.122	1.596			-0.104	0.298	1.579			-0.252	0.019	1.656			-0.325	-0.158	1.771			-0.285	-0.324	1.733			-0.269	-0.371	1.717			0.060	0.061	1.549			0.058	-0.017	1.300
-0.085	-0.263	1.588			-0.078	-0.199	1.610			-0.092	0.122	1.596			-0.104	0.298	1.579			-0.252	0.019	1.656			-0.325	-0.158	1.771			-0.285	-0.324	1.734			-0.269	-0.371	1.717			0.059	0.061	1.549			0.057	-0.018	1.301
-0.085	-0.263	1.588			-0.078	-0.199	1.610			-0.092	0.122	1.596			-0.104	0.298	1.579			-0.252	0.019	1.656			-0.326	-0.157	1.771			-0.285	-0.324	1.734			-0.270	-0.371	1.718			0.059	0.061	1.549			0.057	-0.018	1.302
[truncated: 647 more rows]
[truncated: 30 more columns]
