# Supplementary material for: A natural user interface to integrate citizen science and physical exercise
Source: PLoS One. 2017 Feb 23;12(2):e0172587. doi: 10.1371/journal.pone.0172587 (PMC5322974; doi:10.1371/journal.pone.0172587)
Supplement: S1 Folder — Kinect raw data of each participant in the two kinect groups (KC and KNC). Data of each participant are saved in a binary file. Trajectories of points have been extracted form the binary file and saved in a text file. (ZIP) [file pone.0172587.s002.zip › Raw_data/Par3/Par3_Right_NC_points.txt]

0.174	-0.424	1.653			0.192	-0.371	1.699			0.190	-0.060	1.711			0.173	0.126	1.722			0.040	-0.169	1.752			0.021	-0.399	1.735			0.014	-0.583	1.663			0.012	-0.634	1.643			0.315	-0.150	1.652			0.355	-0.380	1.559
0.174	-0.424	1.653			0.192	-0.371	1.699			0.190	-0.060	1.711			0.173	0.126	1.722			0.040	-0.169	1.752			0.021	-0.399	1.735			0.014	-0.583	1.663			0.012	-0.634	1.643			0.315	-0.150	1.652			0.355	-0.380	1.559
0.174	-0.424	1.652			0.192	-0.371	1.698			0.190	-0.060	1.711			0.173	0.127	1.722			0.040	-0.169	1.752			0.021	-0.399	1.735			0.014	-0.583	1.663			0.012	-0.634	1.643			0.316	-0.151	1.653			0.355	-0.379	1.558
0.174	-0.424	1.652			0.192	-0.371	1.698			0.190	-0.060	1.711			0.173	0.127	1.722			0.040	-0.169	1.752			0.021	-0.399	1.735			0.014	-0.583	1.663			0.012	-0.634	1.643			0.317	-0.152	1.653			0.358	-0.363	1.549
0.174	-0.424	1.652			0.192	-0.371	1.698			0.190	-0.060	1.711			0.173	0.127	1.722			0.040	-0.169	1.752			0.021	-0.399	1.735			0.014	-0.583	1.663			0.012	-0.635	1.642			0.317	-0.152	1.653			0.364	-0.331	1.518
0.174	-0.424	1.652			0.192	-0.371	1.698			0.190	-0.060	1.711			0.173	0.127	1.722			0.040	-0.169	1.752			0.021	-0.399	1.735			0.014	-0.583	1.663			0.012	-0.635	1.642			0.318	-0.153	1.653			0.367	-0.310	1.498
0.174	-0.424	1.652			0.192	-0.372	1.698			0.190	-0.061	1.711			0.173	0.127	1.722			0.039	-0.169	1.752			0.021	-0.399	1.734			0.014	-0.583	1.663			0.012	-0.635	1.642			0.318	-0.153	1.653			0.368	-0.273	1.480
0.174	-0.425	1.652			0.192	-0.372	1.698			0.190	-0.061	1.711			0.173	0.127	1.722			0.039	-0.169	1.752			0.021	-0.399	1.734			0.014	-0.583	1.663			0.012	-0.635	1.642			0.319	-0.153	1.653			0.366	-0.248	1.468
0.174	-0.425	1.652			0.192	-0.372	1.698			0.190	-0.061	1.711			0.173	0.127	1.722			0.039	-0.169	1.752			0.021	-0.400	1.734			0.014	-0.583	1.663			0.011	-0.635	1.641			0.319	-0.153	1.653			0.366	-0.241	1.465
0.175	-0.425	1.652			0.192	-0.372	1.698			0.190	-0.061	1.711			0.173	0.127	1.722			0.039	-0.169	1.752			0.021	-0.400	1.734			0.013	-0.583	1.663			0.011	-0.636	1.641			0.319	-0.153	1.653			0.365	-0.235	1.462
0.175	-0.425	1.652			0.192	-0.372	1.698			0.190	-0.061	1.711			0.173	0.127	1.722			0.039	-0.169	1.752			0.021	-0.400	1.734			0.013	-0.583	1.662			0.011	-0.636	1.640			0.318	-0.152	1.653			0.346	-0.175	1.443
0.175	-0.425	1.651			0.192	-0.372	1.698			0.190	-0.061	1.711			0.173	0.127	1.722			0.039	-0.169	1.752			0.021	-0.400	1.734			0.013	-0.583	1.662			0.011	-0.636	1.640			0.317	-0.151	1.653			0.337	-0.154	1.445
0.175	-0.425	1.651			0.193	-0.372	1.698			0.190	-0.061	1.711			0.173	0.127	1.722			0.039	-0.169	1.752			0.021	-0.400	1.734			0.013	-0.583	1.662			0.011	-0.636	1.639			0.316	-0.151	1.653			0.333	-0.145	1.445
0.175	-0.425	1.651			0.193	-0.372	1.698			0.190	-0.061	1.711			0.173	0.127	1.723			0.039	-0.169	1.752			0.021	-0.400	1.733			0.013	-0.583	1.662			0.011	-0.636	1.639			0.315	-0.150	1.653			0.326	-0.126	1.445
0.175	-0.425	1.651			0.193	-0.372	1.698			0.190	-0.061	1.711			0.173	0.127	1.723			0.039	-0.170	1.752			0.021	-0.400	1.733			0.013	-0.583	1.662			0.011	-0.636	1.639			0.314	-0.149	1.653			0.321	-0.107	1.430
0.175	-0.425	1.651			0.193	-0.372	1.698			0.190	-0.061	1.711			0.173	0.127	1.723			0.039	-0.170	1.752			0.021	-0.400	1.733			0.013	-0.583	1.662			0.011	-0.636	1.639			0.311	-0.149	1.653			0.319	-0.096	1.424
0.175	-0.425	1.651			0.193	-0.372	1.698			0.190	-0.061	1.711			0.173	0.127	1.723			0.039	-0.170	1.752			0.021	-0.400	1.733			0.011	-0.581	1.663			0.010	-0.634	1.641			0.307	-0.149	1.653			0.318	-0.088	1.419
0.175	-0.425	1.651			0.193	-0.372	1.698			0.190	-0.061	1.711			0.173	0.127	1.723			0.039	-0.170	1.752			0.021	-0.401	1.733			0.010	-0.579	1.665			0.008	-0.633	1.642			0.305	-0.149	1.652			0.316	-0.081	1.416
0.175	-0.425	1.651			0.193	-0.372	1.698			0.190	-0.060	1.711			0.173	0.127	1.723			0.039	-0.170	1.752			0.021	-0.401	1.733			0.009	-0.578	1.667			0.007	-0.631	1.644			0.302	-0.149	1.652			0.315	-0.075	1.413
0.175	-0.425	1.651			0.193	-0.372	1.698			0.190	-0.060	1.712			0.174	0.127	1.724			0.039	-0.170	1.752			0.021	-0.401	1.734			0.009	-0.577	1.668			0.006	-0.630	1.646			0.300	-0.149	1.652			0.314	-0.070	1.411
0.175	-0.425	1.651			0.193	-0.372	1.698			0.190	-0.060	1.712			0.174	0.127	1.724			0.039	-0.171	1.752			0.021	-0.402	1.734			0.009	-0.576	1.669			0.006	-0.629	1.647			0.298	-0.149	1.652			0.313	-0.065	1.409
0.175	-0.425	1.651			0.193	-0.372	1.698			0.190	-0.060	1.712			0.174	0.127	1.724			0.039	-0.171	1.752			0.021	-0.402	1.734			0.009	-0.576	1.671			0.006	-0.628	1.649			0.297	-0.148	1.651			0.311	-0.060	1.407
0.176	-0.425	1.651			0.193	-0.372	1.698			0.190	-0.060	1.712			0.174	0.127	1.724			0.040	-0.171	1.752			0.022	-0.402	1.735			0.009	-0.575	1.672			0.006	-0.627	1.650			0.295	-0.148	1.651			0.310	-0.056	1.405
0.176	-0.424	1.651			0.194	-0.372	1.698			0.190	-0.060	1.712			0.174	0.127	1.724			0.040	-0.171	1.752			0.022	-0.402	1.735			0.009	-0.574	1.673			0.006	-0.626	1.651			0.294	-0.148	1.651			0.310	-0.052	1.404
0.176	-0.424	1.651			0.194	-0.371	1.698			0.190	-0.060	1.712			0.174	0.127	1.724			0.040	-0.172	1.752			0.022	-0.403	1.736			0.009	-0.574	1.674			0.005	-0.626	1.652			0.293	-0.148	1.651			0.309	-0.049	1.402
0.176	-0.424	1.651			0.194	-0.371	1.698			0.190	-0.060	1.712			0.174	0.127	1.725			0.040	-0.172	1.752			0.022	-0.403	1.736			0.008	-0.573	1.675			0.005	-0.625	1.654			0.292	-0.148	1.651			0.308	-0.049	1.403
0.176	-0.423	1.652			0.194	-0.371	1.698			0.190	-0.060	1.712			0.174	0.127	1.725			0.040	-0.172	1.752			0.022	-0.403	1.737			0.008	-0.573	1.677			0.004	-0.624	1.655			0.291	-0.147	1.651			0.307	-0.049	1.404
0.176	-0.423	1.652			0.194	-0.371	1.698			0.190	-0.059	1.712			0.174	0.127	1.725			0.041	-0.172	1.752			0.022	-0.404	1.737			0.007	-0.572	1.678			0.003	-0.623	1.657			0.290	-0.147	1.651			0.307	-0.051	1.406
0.176	-0.423	1.652			0.194	-0.370	1.698			0.191	-0.059	1.713			0.174	0.126	1.725			0.041	-0.173	1.752			0.022	-0.404	1.738			0.006	-0.572	1.679			0.002	-0.623	1.658			0.289	-0.147	1.651			0.306	-0.062	1.426
0.176	-0.423	1.652			0.194	-0.370	1.698			0.191	-0.059	1.713			0.174	0.126	1.725			0.041	-0.173	1.752			0.022	-0.404	1.738			0.006	-0.572	1.680			0.002	-0.622	1.659			0.288	-0.147	1.651			0.304	-0.062	1.424
0.176	-0.422	1.652			0.194	-0.370	1.698			0.191	-0.059	1.713			0.175	0.126	1.726			0.042	-0.173	1.752			0.022	-0.405	1.739			0.005	-0.571	1.681			0.001	-0.622	1.660			0.288	-0.147	1.651			0.304	-0.062	1.422
0.176	-0.422	1.652			0.194	-0.370	1.698			0.191	-0.059	1.713			0.175	0.126	1.726			0.043	-0.174	1.751			0.022	-0.405	1.739			0.004	-0.571	1.682			0.001	-0.622	1.661			0.287	-0.147	1.651			0.303	-0.062	1.420
0.176	-0.422	1.652			0.194	-0.370	1.698			0.191	-0.059	1.713			0.175	0.126	1.726			0.043	-0.174	1.751			0.023	-0.405	1.739			0.004	-0.571	1.682			0.001	-0.623	1.661			0.287	-0.147	1.651			0.302	-0.063	1.418
0.176	-0.422	1.652			0.194	-0.370	1.698			0.191	-0.059	1.713			0.175	0.126	1.726			0.044	-0.175	1.751			0.023	-0.405	1.740			0.004	-0.572	1.682			0.003	-0.623	1.661			0.286	-0.147	1.651			0.301	-0.064	1.416
0.175	-0.422	1.652			0.194	-0.369	1.699			0.191	-0.059	1.713			0.175	0.126	1.727			0.045	-0.175	1.750			0.023	-0.405	1.740			0.004	-0.573	1.681			0.003	-0.623	1.661			0.286	-0.147	1.651			0.301	-0.064	1.415
0.175	-0.421	1.653			0.194	-0.369	1.699			0.191	-0.058	1.713			0.175	0.126	1.727			0.046	-0.175	1.750			0.023	-0.405	1.740			0.005	-0.574	1.680			0.002	-0.624	1.661			0.285	-0.147	1.650			0.300	-0.065	1.413
0.175	-0.421	1.653			0.194	-0.369	1.699			0.191	-0.058	1.714			0.176	0.126	1.727			0.046	-0.175	1.749			0.023	-0.406	1.740			0.005	-0.574	1.679			0.002	-0.624	1.661			0.285	-0.147	1.650			0.300	-0.066	1.412
0.175	-0.421	1.653			0.194	-0.369	1.699			0.191	-0.058	1.714			0.176	0.126	1.727			0.047	-0.176	1.749			0.023	-0.406	1.740			0.005	-0.575	1.678			0.002	-0.624	1.661			0.285	-0.147	1.650			0.300	-0.067	1.411
0.175	-0.421	1.653			0.194	-0.369	1.699			0.191	-0.058	1.714			0.176	0.126	1.728			0.048	-0.176	1.748			0.023	-0.406	1.740			0.006	-0.576	1.678			0.001	-0.624	1.661			0.284	-0.147	1.650			0.300	-0.068	1.410
0.175	-0.421	1.653			0.194	-0.369	1.699			0.191	-0.058	1.714			0.176	0.126	1.728			0.048	-0.176	1.748			0.023	-0.406	1.741			0.006	-0.576	1.677			0.001	-0.625	1.661			0.284	-0.147	1.650			0.300	-0.069	1.409
0.175	-0.421	1.653			0.194	-0.369	1.699			0.192	-0.058	1.714			0.176	0.126	1.728			0.049	-0.176	1.747			0.023	-0.406	1.741			0.006	-0.577	1.677			0.001	-0.625	1.661			0.284	-0.146	1.650			0.300	-0.071	1.409
0.175	-0.421	1.653			0.194	-0.369	1.699			0.192	-0.057	1.714			0.176	0.126	1.728			0.050	-0.176	1.747			0.023	-0.406	1.741			0.007	-0.577	1.676			0.000	-0.625	1.661			0.283	-0.146	1.650			0.300	-0.072	1.408
0.175	-0.421	1.653			0.194	-0.369	1.699			0.192	-0.057	1.714			0.176	0.126	1.728			0.051	-0.177	1.746			0.023	-0.406	1.741			0.007	-0.577	1.676			0.000	-0.626	1.661			0.283	-0.146	1.650			0.300	-0.073	1.407
0.175	-0.421	1.653			0.194	-0.369	1.699			0.192	-0.057	1.714			0.177	0.126	1.728			0.051	-0.177	1.746			0.023	-0.406	1.741			0.007	-0.578	1.675			-0.000	-0.626	1.660			0.283	-0.146	1.650			0.300	-0.074	1.407
0.175	-0.421	1.653			0.194	-0.369	1.699			0.192	-0.057	1.715			0.177	0.126	1.729			0.052	-0.177	1.746			0.023	-0.406	1.741			0.008	-0.578	1.675			-0.001	-0.627	1.660			0.283	-0.146	1.650			0.300	-0.075	1.406
0.175	-0.420	1.653			0.195	-0.368	1.699			0.192	-0.057	1.715			0.177	0.126	1.729			0.052	-0.177	1.745			0.024	-0.406	1.741			0.008	-0.578	1.674			-0.001	-0.627	1.660			0.282	-0.146	1.650			0.300	-0.076	1.406
0.176	-0.420	1.653			0.195	-0.368	1.699			0.192	-0.057	1.715			0.177	0.126	1.729			0.053	-0.177	1.745			0.024	-0.406	1.741			0.008	-0.579	1.674			-0.002	-0.628	1.659			0.282	-0.146	1.650			0.300	-0.077	1.405
0.176	-0.420	1.653			0.195	-0.368	1.699			0.192	-0.057	1.715			0.177	0.126	1.729			0.053	-0.177	1.745			0.024	-0.406	1.741			0.009	-0.579	1.674			-0.002	-0.629	1.659			0.282	-0.146	1.650			0.300	-0.078	1.405
0.176	-0.420	1.653			0.195	-0.368	1.699			0.192	-0.057	1.715			0.177	0.126	1.729			0.054	-0.177	1.745			0.024	-0.406	1.741			0.009	-0.579	1.673			-0.002	-0.629	1.659			0.282	-0.146	1.650			0.301	-0.079	1.404
0.176	-0.420	1.653			0.195	-0.368	1.699			0.192	-0.056	1.715			0.177	0.126	1.729			0.054	-0.177	1.744			0.024	-0.406	1.742			0.009	-0.580	1.673			-0.003	-0.630	1.658			0.282	-0.146	1.650			0.301	-0.080	1.404
0.176	-0.420	1.653			0.195	-0.368	1.699			0.192	-0.056	1.715			0.177	0.126	1.729			0.055	-0.177	1.744			0.024	-0.406	1.742			0.010	-0.580	1.673			-0.003	-0.630	1.658			0.282	-0.146	1.650			0.301	-0.081	1.404
0.176	-0.420	1.653			0.195	-0.368	1.699			0.193	-0.056	1.715			0.177	0.126	1.729			0.055	-0.177	1.744			0.024	-0.406	1.742			0.010	-0.580	1.673			-0.003	-0.631	1.658			0.282	-0.146	1.650			0.301	-0.082	1.403
0.176	-0.420	1.653			0.195	-0.368	1.699			0.193	-0.056	1.715			0.177	0.126	1.730			0.055	-0.177	1.743			0.024	-0.406	1.742			0.010	-0.581	1.672			-0.003	-0.631	1.658			0.282	-0.146	1.650			0.302	-0.083	1.403
0.176	-0.420	1.654			0.195	-0.368	1.699			0.193	-0.056	1.715			0.178	0.126	1.730			0.056	-0.177	1.743			0.025	-0.406	1.742			0.010	-0.581	1.672			-0.004	-0.631	1.658			0.282	-0.145	1.650			0.303	-0.084	1.403
0.176	-0.420	1.654			0.195	-0.368	1.699			0.193	-0.056	1.715			0.178	0.126	1.730			0.056	-0.177	1.743			0.025	-0.406	1.742			0.011	-0.581	1.672			-0.004	-0.632	1.657			0.283	-0.145	1.650			0.304	-0.086	1.402
0.176	-0.420	1.654			0.195	-0.368	1.699			0.193	-0.056	1.715			0.178	0.126	1.730			0.056	-0.177	1.743			0.025	-0.406	1.742			0.011	-0.581	1.672			-0.003	-0.632	1.657			0.283	-0.145	1.650			0.305	-0.087	1.402
0.176	-0.420	1.654			0.195	-0.368	1.699			0.193	-0.056	1.715			0.178	0.126	1.730			0.057	-0.177	1.743			0.025	-0.406	1.742			0.011	-0.582	1.671			-0.002	-0.632	1.656			0.283	-0.145	1.650			0.306	-0.088	1.402
0.176	-0.420	1.654			0.195	-0.368	1.700			0.193	-0.056	1.715			0.178	0.126	1.730			0.057	-0.177	1.743			0.025	-0.406	1.742			0.011	-0.582	1.671			0.000	-0.632	1.656			0.284	-0.144	1.651			0.306	-0.089	1.402
0.176	-0.420	1.654			0.195	-0.368	1.700			0.193	-0.056	1.715			0.178	0.126	1.730			0.057	-0.177	1.743			0.025	-0.406	1.742			0.012	-0.582	1.671			0.003	-0.632	1.655			0.284	-0.144	1.651			0.307	-0.090	1.402
0.176	-0.420	1.654			0.195	-0.368	1.700			0.194	-0.056	1.715			0.178	0.126	1.730			0.057	-0.177	1.742			0.026	-0.405	1.742			0.012	-0.582	1.671			0.005	-0.632	1.654			0.285	-0.144	1.651			0.308	-0.092	1.402
0.176	-0.420	1.654			0.195	-0.368	1.700			0.194	-0.056	1.715			0.178	0.126	1.730			0.058	-0.177	1.742			0.026	-0.405	1.742			0.012	-0.582	1.670			0.007	-0.632	1.653			0.285	-0.143	1.651			0.309	-0.093	1.401
0.176	-0.420	1.654			0.195	-0.368	1.700			0.194	-0.056	1.715			0.178	0.125	1.730			0.058	-0.177	1.742			0.026	-0.405	1.742			0.013	-0.582	1.670			0.009	-0.632	1.653			0.286	-0.143	1.651			0.310	-0.094	1.401
0.176	-0.420	1.654			0.195	-0.368	1.700			0.194	-0.056	1.715			0.178	0.125	1.730			0.058	-0.177	1.742			0.026	-0.405	1.742			0.013	-0.583	1.670			0.010	-0.631	1.652			0.286	-0.143	1.651			0.311	-0.095	1.401
0.177	-0.420	1.654			0.196	-0.368	1.700			0.194	-0.056	1.715			0.178	0.125	1.730			0.058	-0.176	1.742			0.026	-0.405	1.742			0.013	-0.583	1.670			0.011	-0.631	1.652			0.287	-0.142	1.651			0.311	-0.096	1.401
0.177	-0.420	1.654			0.196	-0.368	1.700			0.194	-0.056	1.715			0.179	0.125	1.730			0.058	-0.176	1.742			0.026	-0.405	1.742			0.014	-0.583	1.670			0.012	-0.631	1.651			0.287	-0.142	1.652			0.312	-0.096	1.401
0.177	-0.421	1.654			0.196	-0.368	1.700			0.194	-0.056	1.715			0.179	0.125	1.730			0.058	-0.176	1.742			0.026	-0.405	1.743			0.014	-0.583	1.669			0.013	-0.633	1.650			0.288	-0.142	1.652			0.312	-0.097	1.401
0.177	-0.421	1.654			0.196	-0.368	1.700			0.195	-0.056	1.715			0.179	0.125	1.730			0.059	-0.176	1.742			0.026	-0.405	1.743			0.014	-0.583	1.669			0.014	-0.633	1.650			0.288	-0.141	1.652			0.313	-0.098	1.402
0.177	-0.421	1.654			0.196	-0.368	1.700			0.195	-0.056	1.715			0.179	0.125	1.730			0.059	-0.176	1.742			0.026	-0.405	1.743			0.014	-0.583	1.669			0.014	-0.633	1.649			0.289	-0.141	1.652			0.314	-0.099	1.402
0.177	-0.421	1.654			0.196	-0.368	1.700			0.195	-0.056	1.715			0.179	0.125	1.730			0.059	-0.176	1.742			0.026	-0.405	1.743			0.015	-0.584	1.669			0.015	-0.633	1.649			0.289	-0.141	1.652			0.315	-0.099	1.402
0.177	-0.421	1.654			0.196	-0.369	1.700			0.195	-0.056	1.715			0.179	0.125	1.730			0.059	-0.176	1.742			0.026	-0.405	1.743			0.015	-0.584	1.669			0.015	-0.633	1.649			0.290	-0.141	1.652			0.317	-0.100	1.402
0.178	-0.421	1.654			0.196	-0.369	1.700			0.195	-0.056	1.715			0.179	0.125	1.730			0.059	-0.176	1.742			0.027	-0.405	1.743			0.015	-0.584	1.669			0.015	-0.633	1.649			0.290	-0.141	1.653			0.318	-0.101	1.403
0.178	-0.421	1.655			0.196	-0.369	1.700			0.195	-0.056	1.715			0.179	0.125	1.730			0.059	-0.176	1.742			0.027	-0.405	1.743			0.015	-0.584	1.668			0.014	-0.634	1.649			0.290	-0.141	1.653			0.319	-0.101	1.403
0.178	-0.422	1.655			0.197	-0.369	1.700			0.195	-0.056	1.715			0.179	0.125	1.730			0.058	-0.176	1.743			0.027	-0.404	1.743			0.016	-0.581	1.669			0.013	-0.632	1.650			0.291	-0.141	1.653			0.320	-0.102	1.403
0.178	-0.422	1.655			0.197	-0.369	1.700			0.195	-0.056	1.715			0.180	0.125	1.730			0.058	-0.175	1.744			0.027	-0.404	1.743			0.016	-0.579	1.670			0.010	-0.628	1.652			0.292	-0.141	1.653			0.322	-0.102	1.404
0.178	-0.422	1.655			0.197	-0.369	1.700			0.195	-0.056	1.715			0.180	0.125	1.731			0.057	-0.175	1.744			0.027	-0.404	1.743			0.016	-0.577	1.671			0.008	-0.625	1.654			0.292	-0.141	1.653			0.323	-0.103	1.404
0.179	-0.422	1.655			0.197	-0.369	1.701			0.196	-0.056	1.715			0.180	0.125	1.731			0.057	-0.174	1.745			0.027	-0.404	1.743			0.016	-0.576	1.672			0.005	-0.621	1.656			0.293	-0.141	1.654			0.326	-0.103	1.405
0.179	-0.422	1.655			0.197	-0.369	1.701			0.196	-0.056	1.715			0.180	0.125	1.731			0.056	-0.174	1.746			0.027	-0.404	1.743			0.016	-0.574	1.673			0.003	-0.618	1.658			0.293	-0.141	1.654			0.331	-0.103	1.406
0.179	-0.422	1.655			0.198	-0.370	1.701			0.196	-0.056	1.716			0.180	0.125	1.731			0.056	-0.174	1.747			0.027	-0.404	1.743			0.015	-0.573	1.674			0.001	-0.615	1.660			0.294	-0.141	1.654			0.336	-0.103	1.408
0.180	-0.422	1.655			0.198	-0.370	1.701			0.196	-0.057	1.716			0.180	0.125	1.731			0.055	-0.173	1.748			0.027	-0.404	1.743			0.015	-0.571	1.674			-0.001	-0.612	1.661			0.295	-0.141	1.654			0.342	-0.103	1.409
0.180	-0.423	1.655			0.198	-0.370	1.701			0.196	-0.057	1.716			0.180	0.125	1.731			0.055	-0.173	1.749			0.027	-0.403	1.743			0.015	-0.570	1.675			-0.002	-0.610	1.663			0.296	-0.141	1.654			0.348	-0.103	1.410
0.180	-0.423	1.655			0.199	-0.370	1.701			0.196	-0.057	1.716			0.180	0.125	1.731			0.054	-0.172	1.750			0.027	-0.403	1.743			0.014	-0.569	1.676			-0.004	-0.607	1.664			0.297	-0.141	1.654			0.353	-0.103	1.411
0.181	-0.423	1.655			0.199	-0.370	1.701			0.196	-0.057	1.716			0.180	0.125	1.731			0.054	-0.172	1.750			0.027	-0.403	1.743			0.014	-0.569	1.676			-0.005	-0.605	1.666			0.298	-0.141	1.654			0.359	-0.103	1.412
0.181	-0.423	1.655			0.199	-0.370	1.701			0.196	-0.057	1.716			0.180	0.125	1.731			0.053	-0.172	1.751			0.028	-0.403	1.743			0.014	-0.568	1.677			-0.006	-0.603	1.667			0.299	-0.141	1.655			0.364	-0.103	1.413
0.181	-0.423	1.655			0.199	-0.370	1.701			0.196	-0.057	1.716			0.181	0.125	1.731			0.053	-0.172	1.751			0.028	-0.403	1.743			0.013	-0.567	1.677			-0.008	-0.602	1.668			0.300	-0.141	1.655			0.370	-0.104	1.415
0.181	-0.423	1.655			0.199	-0.370	1.701			0.196	-0.057	1.716			0.181	0.125	1.731			0.052	-0.171	1.752			0.028	-0.403	1.743			0.013	-0.567	1.678			-0.008	-0.600	1.668			0.301	-0.140	1.655			0.377	-0.104	1.417
0.182	-0.423	1.655			0.200	-0.370	1.701			0.196	-0.057	1.716			0.181	0.125	1.731			0.052	-0.171	1.752			0.028	-0.403	1.743			0.013	-0.566	1.678			-0.009	-0.599	1.669			0.303	-0.140	1.655			0.382	-0.105	1.419
0.182	-0.423	1.655			0.200	-0.370	1.701			0.197	-0.057	1.716			0.181	0.125	1.730			0.052	-0.171	1.752			0.028	-0.403	1.742			0.013	-0.566	1.678			-0.010	-0.598	1.670			0.304	-0.140	1.655			0.388	-0.106	1.423
0.182	-0.423	1.655			0.200	-0.370	1.701			0.197	-0.057	1.716			0.181	0.125	1.730			0.052	-0.171	1.753			0.028	-0.402	1.742			0.013	-0.565	1.678			-0.011	-0.597	1.670			0.305	-0.140	1.655			0.393	-0.107	1.426
0.182	-0.423	1.655			0.200	-0.370	1.701			0.197	-0.057	1.716			0.181	0.125	1.730			0.051	-0.171	1.753			0.028	-0.402	1.742			0.012	-0.565	1.678			-0.011	-0.596	1.670			0.307	-0.140	1.655			0.398	-0.107	1.429
0.183	-0.423	1.655			0.200	-0.371	1.701			0.197	-0.057	1.716			0.181	0.125	1.730			0.051	-0.171	1.753			0.028	-0.402	1.742			0.012	-0.565	1.678			-0.012	-0.595	1.671			0.308	-0.139	1.655			0.403	-0.107	1.429
0.183	-0.423	1.655			0.200	-0.371	1.701			0.197	-0.058	1.716			0.181	0.125	1.730			0.051	-0.171	1.754			0.028	-0.402	1.741			0.012	-0.564	1.678			-0.012	-0.594	1.671			0.310	-0.139	1.655			0.407	-0.107	1.430
0.183	-0.423	1.655			0.201	-0.371	1.701			0.197	-0.058	1.716			0.181	0.125	1.730			0.051	-0.170	1.754			0.028	-0.402	1.741			0.012	-0.564	1.678			-0.013	-0.593	1.671			0.311	-0.139	1.656			0.411	-0.107	1.431
0.183	-0.424	1.655			0.201	-0.371	1.701			0.197	-0.058	1.716			0.181	0.125	1.730			0.051	-0.170	1.754			0.028	-0.402	1.741			0.012	-0.564	1.678			-0.013	-0.592	1.671			0.313	-0.139	1.656			0.415	-0.107	1.432
0.183	-0.424	1.655			0.201	-0.371	1.701			0.197	-0.058	1.716			0.182	0.125	1.730			0.050	-0.170	1.754			0.029	-0.402	1.740			0.012	-0.563	1.677			-0.014	-0.591	1.671			0.314	-0.139	1.656			0.419	-0.107	1.433
0.184	-0.424	1.655			0.201	-0.371	1.701			0.198	-0.058	1.716			0.182	0.125	1.730			0.050	-0.170	1.754			0.029	-0.402	1.740			0.012	-0.563	1.677			-0.014	-0.591	1.672			0.315	-0.139	1.656			0.423	-0.107	1.433
0.184	-0.424	1.655			0.201	-0.371	1.701			0.198	-0.058	1.716			0.182	0.125	1.730			0.050	-0.170	1.754			0.029	-0.402	1.740			0.012	-0.563	1.677			-0.014	-0.590	1.672			0.316	-0.139	1.656			0.426	-0.107	1.434
0.184	-0.424	1.655			0.201	-0.371	1.701			0.198	-0.058	1.716			0.182	0.125	1.730			0.050	-0.170	1.754			0.029	-0.402	1.739			0.011	-0.562	1.676			-0.015	-0.589	1.672			0.318	-0.138	1.656			0.428	-0.106	1.434
0.184	-0.424	1.655			0.201	-0.371	1.701			0.198	-0.058	1.716			0.182	0.125	1.729			0.050	-0.170	1.755			0.029	-0.402	1.739			0.011	-0.562	1.676			-0.006	-0.599	1.663			0.319	-0.138	1.656			0.431	-0.106	1.436
0.184	-0.424	1.655			0.201	-0.371	1.701			0.198	-0.058	1.716			0.182	0.125	1.729			0.050	-0.170	1.755			0.029	-0.401	1.739			0.012	-0.562	1.676			-0.003	-0.602	1.661			0.319	-0.138	1.657			0.434	-0.106	1.437
0.184	-0.424	1.655			0.202	-0.371	1.701			0.198	-0.059	1.716			0.182	0.125	1.729			0.050	-0.170	1.755			0.029	-0.401	1.739			0.012	-0.562	1.675			-0.001	-0.604	1.659			0.320	-0.138	1.657			0.436	-0.106	1.437
0.185	-0.424	1.655			0.202	-0.371	1.701			0.198	-0.059	1.716			0.182	0.125	1.729			0.050	-0.170	1.755			0.029	-0.401	1.738			0.012	-0.562	1.675			0.001	-0.606	1.657			0.321	-0.138	1.657			0.437	-0.106	1.440
0.185	-0.423	1.655			0.202	-0.371	1.701			0.199	-0.059	1.716			0.183	0.125	1.729			0.050	-0.170	1.755			0.029	-0.401	1.738			0.012	-0.562	1.674			0.003	-0.608	1.655			0.322	-0.138	1.657			0.439	-0.105	1.442
0.185	-0.423	1.655			0.202	-0.371	1.701			0.199	-0.059	1.716			0.183	0.125	1.729			0.049	-0.170	1.755			0.029	-0.401	1.738			0.012	-0.561	1.674			0.004	-0.610	1.654			0.323	-0.138	1.657			0.440	-0.105	1.442
0.185	-0.423	1.655			0.202	-0.371	1.701			0.199	-0.059	1.716			0.183	0.125	1.729			0.049	-0.170	1.755			0.030	-0.401	1.737			0.012	-0.561	1.674			0.005	-0.611	1.653			0.323	-0.138	1.657			0.442	-0.105	1.443
0.185	-0.423	1.654			0.202	-0.371	1.701			0.199	-0.059	1.716			0.183	0.125	1.729			0.049	-0.170	1.755			0.030	-0.401	1.737			0.012	-0.561	1.674			0.007	-0.612	1.652			0.324	-0.138	1.657			0.443	-0.105	1.444
0.186	-0.423	1.654			0.202	-0.371	1.701			0.199	-0.059	1.716			0.183	0.125	1.728			0.049	-0.170	1.755			0.030	-0.401	1.737			0.012	-0.561	1.673			0.008	-0.614	1.651			0.325	-0.138	1.657			0.444	-0.105	1.444
0.186	-0.423	1.654			0.202	-0.371	1.701			0.199	-0.059	1.716			0.183	0.125	1.728			0.049	-0.170	1.755			0.030	-0.401	1.737			0.012	-0.561	1.673			0.009	-0.615	1.650			0.325	-0.138	1.657			0.445	-0.105	1.444
0.186	-0.423	1.654			0.203	-0.371	1.701			0.200	-0.059	1.716			0.184	0.125	1.728			0.049	-0.170	1.755			0.030	-0.401	1.737			0.012	-0.561	1.673			0.010	-0.616	1.649			0.326	-0.137	1.657			0.445	-0.105	1.444
0.186	-0.423	1.654			0.203	-0.371	1.701			0.200	-0.060	1.716			0.184	0.125	1.728			0.049	-0.170	1.755			0.030	-0.401	1.736			0.012	-0.561	1.672			0.011	-0.617	1.648			0.326	-0.137	1.657			0.446	-0.105	1.443
0.186	-0.423	1.654			0.203	-0.371	1.701			0.200	-0.060	1.716			0.184	0.125	1.728			0.049	-0.170	1.755			0.030	-0.401	1.736			0.012	-0.561	1.672			0.012	-0.618	1.647			0.326	-0.137	1.657			0.446	-0.105	1.443
0.186	-0.423	1.654			0.203	-0.371	1.701			0.200	-0.060	1.716			0.184	0.125	1.728			0.049	-0.170	1.755			0.030	-0.401	1.736			0.012	-0.561	1.672			0.012	-0.619	1.647			0.327	-0.137	1.657			0.446	-0.105	1.442
0.186	-0.423	1.654			0.203	-0.371	1.701			0.200	-0.060	1.716			0.184	0.125	1.728			0.049	-0.170	1.755			0.030	-0.401	1.736			0.012	-0.561	1.672			0.013	-0.620	1.646			0.327	-0.137	1.657			0.445	-0.105	1.441
0.187	-0.423	1.654			0.203	-0.371	1.701			0.200	-0.060	1.716			0.184	0.125	1.728			0.049	-0.170	1.756			0.030	-0.401	1.736			0.013	-0.561	1.671			0.014	-0.621	1.645			0.328	-0.137	1.658			0.445	-0.105	1.440
0.187	-0.423	1.654			0.203	-0.371	1.701			0.201	-0.060	1.716			0.184	0.125	1.728			0.049	-0.170	1.756			0.030	-0.401	1.736			0.013	-0.561	1.671			0.015	-0.622	1.645			0.328	-0.137	1.658			0.444	-0.104	1.439
0.187	-0.423	1.654			0.203	-0.371	1.701			0.201	-0.060	1.716			0.185	0.125	1.727			0.049	-0.170	1.756			0.030	-0.401	1.736			0.013	-0.561	1.671			0.015	-0.622	1.644			0.328	-0.137	1.658			0.443	-0.104	1.439
0.187	-0.423	1.654			0.203	-0.371	1.701			0.201	-0.060	1.716			0.185	0.125	1.727			0.049	-0.170	1.756			0.030	-0.401	1.736			0.013	-0.562	1.671			0.016	-0.623	1.644			0.328	-0.137	1.658			0.443	-0.104	1.438
0.187	-0.423	1.654			0.204	-0.371	1.701			0.201	-0.060	1.716			0.185	0.125	1.727			0.049	-0.170	1.756			0.030	-0.401	1.735			0.013	-0.562	1.671			0.016	-0.623	1.644			0.329	-0.137	1.658			0.442	-0.104	1.437
0.187	-0.423	1.654			0.204	-0.371	1.701			0.201	-0.060	1.716			0.185	0.125	1.727			0.049	-0.170	1.756			0.030	-0.401	1.735			0.013	-0.562	1.671			0.017	-0.624	1.643			0.329	-0.137	1.658			0.442	-0.104	1.436
0.187	-0.423	1.654			0.204	-0.371	1.701			0.201	-0.060	1.716			0.185	0.125	1.727			0.049	-0.170	1.756			0.031	-0.401	1.735			0.013	-0.562	1.671			0.017	-0.624	1.643			0.329	-0.137	1.658			0.442	-0.104	1.436
0.187	-0.423	1.654			0.204	-0.371	1.701			0.201	-0.060	1.716			0.185	0.125	1.727			0.049	-0.170	1.756			0.031	-0.401	1.735			0.013	-0.562	1.671			0.017	-0.625	1.643			0.329	-0.137	1.658			0.441	-0.104	1.436
0.187	-0.423	1.654			0.204	-0.371	1.701			0.202	-0.060	1.716			0.185	0.125	1.727			0.049	-0.170	1.756			0.031	-0.402	1.735			0.013	-0.562	1.670			0.018	-0.625	1.642			0.330	-0.137	1.658			0.441	-0.104	1.436
0.188	-0.423	1.654			0.204	-0.371	1.701			0.202	-0.060	1.716			0.185	0.125	1.727			0.049	-0.170	1.756			0.031	-0.402	1.735			0.013	-0.562	1.670			0.018	-0.626	1.642			0.330	-0.137	1.658			0.441	-0.103	1.436
0.188	-0.423	1.654			0.204	-0.371	1.701			0.202	-0.060	1.716			0.185	0.125	1.727			0.049	-0.170	1.756			0.031	-0.402	1.735			0.014	-0.562	1.670			0.018	-0.626	1.642			0.330	-0.137	1.658			0.441	-0.104	1.436
0.188	-0.423	1.654			0.204	-0.371	1.701			0.202	-0.060	1.716			0.185	0.125	1.727			0.049	-0.170	1.756			0.031	-0.402	1.735			0.014	-0.562	1.670			0.019	-0.626	1.642			0.330	-0.137	1.658			0.440	-0.104	1.438
0.188	-0.423	1.654			0.204	-0.371	1.701			0.202	-0.061	1.716			0.186	0.125	1.727			0.049	-0.170	1.756			0.031	-0.402	1.735			0.014	-0.563	1.670			0.019	-0.627	1.642			0.330	-0.137	1.658			0.439	-0.104	1.440
0.188	-0.423	1.654			0.204	-0.371	1.701			0.202	-0.061	1.716			0.186	0.125	1.727			0.049	-0.170	1.756			0.031	-0.402	1.735			0.014	-0.563	1.670			0.019	-0.627	1.641			0.331	-0.137	1.658			0.438	-0.104	1.442
0.188	-0.423	1.654			0.205	-0.371	1.700			0.202	-0.061	1.716			0.186	0.125	1.726			0.049	-0.170	1.756			0.031	-0.402	1.735			0.014	-0.563	1.670			0.020	-0.627	1.641			0.331	-0.137	1.658			0.437	-0.104	1.444
0.188	-0.423	1.654			0.205	-0.371	1.700			0.202	-0.061	1.716			0.186	0.125	1.726			0.049	-0.170	1.756			0.031	-0.402	1.735			0.015	-0.563	1.670			0.020	-0.628	1.641			0.331	-0.137	1.658			0.437	-0.104	1.447
0.188	-0.423	1.654			0.205	-0.371	1.700			0.202	-0.061	1.716			0.186	0.125	1.726			0.049	-0.170	1.756			0.031	-0.402	1.735			0.017	-0.564	1.669			0.021	-0.629	1.641			0.331	-0.137	1.658			0.436	-0.104	1.450
0.188	-0.423	1.654			0.205	-0.371	1.700			0.203	-0.061	1.716			0.186	0.125	1.726			0.049	-0.170	1.756			0.032	-0.402	1.735			0.018	-0.566	1.669			0.023	-0.630	1.641			0.331	-0.137	1.658			0.436	-0.105	1.454
0.188	-0.423	1.654			0.205	-0.371	1.700			0.203	-0.061	1.716			0.186	0.125	1.726			0.049	-0.170	1.756			0.032	-0.402	1.735			0.020	-0.566	1.668			0.023	-0.631	1.641			0.331	-0.137	1.658			0.435	-0.105	1.456
0.188	-0.423	1.654			0.205	-0.371	1.700			0.203	-0.061	1.716			0.186	0.125	1.726			0.049	-0.170	1.756			0.032	-0.402	1.735			0.021	-0.566	1.668			0.024	-0.631	1.641			0.331	-0.137	1.658			0.435	-0.105	1.459
0.188	-0.423	1.654			0.205	-0.371	1.700			0.203	-0.061	1.716			0.186	0.125	1.726			0.049	-0.170	1.756			0.032	-0.402	1.735			0.022	-0.567	1.668			0.025	-0.632	1.641			0.331	-0.137	1.658			0.435	-0.105	1.461
0.188	-0.423	1.654			0.205	-0.371	1.700			0.203	-0.061	1.716			0.186	0.125	1.726			0.049	-0.170	1.756			0.032	-0.402	1.735			0.023	-0.567	1.667			0.025	-0.632	1.641			0.331	-0.137	1.658			0.437	-0.106	1.458
0.188	-0.423	1.654			0.205	-0.371	1.700			0.203	-0.061	1.716			0.186	0.125	1.726			0.049	-0.170	1.756			0.032	-0.402	1.735			0.023	-0.567	1.667			0.026	-0.632	1.640			0.331	-0.137	1.658			0.438	-0.106	1.459
0.188	-0.423	1.654			0.205	-0.371	1.700			0.203	-0.061	1.716			0.186	0.125	1.726			0.050	-0.170	1.756			0.032	-0.403	1.736			0.024	-0.567	1.667			0.026	-0.632	1.640			0.331	-0.137	1.658			0.438	-0.107	1.460
0.189	-0.423	1.654			0.205	-0.371	1.700			0.203	-0.061	1.716			0.186	0.125	1.726			0.050	-0.170	1.756			0.033	-0.403	1.736			0.025	-0.567	1.666			0.027	-0.633	1.640			0.331	-0.137	1.658			0.438	-0.108	1.461
0.189	-0.423	1.654			0.205	-0.371	1.700			0.203	-0.061	1.716			0.186	0.125	1.726			0.050	-0.170	1.756			0.033	-0.403	1.736			0.026	-0.567	1.666			0.027	-0.633	1.640			0.331	-0.137	1.657			0.438	-0.109	1.461
0.189	-0.423	1.654			0.205	-0.371	1.700			0.203	-0.061	1.716			0.186	0.125	1.726			0.050	-0.170	1.756			0.033	-0.403	1.736			0.027	-0.567	1.666			0.028	-0.633	1.640			0.331	-0.137	1.657			0.438	-0.110	1.461
0.189	-0.422	1.654			0.205	-0.371	1.700			0.203	-0.061	1.716			0.186	0.125	1.726			0.050	-0.170	1.756			0.033	-0.403	1.736			0.027	-0.567	1.666			0.028	-0.633	1.640			0.332	-0.137	1.657			0.437	-0.112	1.461
0.189	-0.422	1.654			0.206	-0.371	1.700			0.204	-0.061	1.716			0.186	0.125	1.726			0.050	-0.170	1.756			0.033	-0.403	1.736			0.028	-0.567	1.665			0.029	-0.633	1.640			0.332	-0.137	1.657			0.436	-0.113	1.462
0.189	-0.422	1.654			0.206	-0.371	1.700			0.204	-0.061	1.716			0.186	0.125	1.726			0.050	-0.170	1.756			0.033	-0.403	1.736			0.028	-0.567	1.665			0.029	-0.633	1.640			0.332	-0.137	1.657			0.435	-0.115	1.462
0.189	-0.422	1.654			0.206	-0.371	1.700			0.204	-0.061	1.716			0.186	0.125	1.726			0.050	-0.171	1.756			0.034	-0.403	1.736			0.029	-0.567	1.665			0.030	-0.633	1.640			0.332	-0.137	1.657			0.433	-0.117	1.462
0.189	-0.422	1.654			0.206	-0.371	1.700			0.204	-0.061	1.716			0.186	0.125	1.726			0.050	-0.171	1.756			0.034	-0.403	1.736			0.029	-0.567	1.664			0.030	-0.633	1.639			0.332	-0.137	1.657			0.431	-0.119	1.461
0.189	-0.422	1.654			0.206	-0.371	1.700			0.204	-0.061	1.716			0.186	0.125	1.726			0.050	-0.171	1.756			0.034	-0.403	1.736			0.030	-0.567	1.664			0.031	-0.633	1.639			0.332	-0.137	1.657			0.427	-0.121	1.460
0.189	-0.422	1.654			0.206	-0.371	1.700			0.204	-0.061	1.716			0.186	0.125	1.726			0.050	-0.171	1.756			0.034	-0.403	1.736			0.030	-0.567	1.664			0.031	-0.633	1.639			0.332	-0.137	1.658			0.424	-0.122	1.460
0.189	-0.422	1.654			0.206	-0.371	1.700			0.204	-0.061	1.716			0.187	0.125	1.726			0.050	-0.171	1.756			0.034	-0.403	1.736			0.031	-0.567	1.664			0.031	-0.633	1.639			0.332	-0.137	1.658			0.420	-0.123	1.460
0.190	-0.422	1.654			0.207	-0.370	1.701			0.204	-0.061	1.716			0.187	0.125	1.726			0.051	-0.171	1.756			0.035	-0.403	1.736			0.031	-0.567	1.664			0.032	-0.633	1.639			0.332	-0.137	1.658			0.416	-0.124	1.459
0.190	-0.422	1.654			0.207	-0.370	1.701			0.205	-0.061	1.716			0.187	0.125	1.726			0.051	-0.171	1.756			0.035	-0.403	1.736			0.032	-0.567	1.663			0.032	-0.633	1.639			0.332	-0.137	1.658			0.410	-0.125	1.457
0.190	-0.422	1.654			0.207	-0.370	1.701			0.205	-0.061	1.716			0.187	0.125	1.726			0.051	-0.171	1.756			0.035	-0.404	1.736			0.032	-0.567	1.663			0.032	-0.634	1.639			0.332	-0.137	1.658			0.393	-0.125	1.440
0.190	-0.422	1.654			0.207	-0.370	1.701			0.205	-0.061	1.716			0.187	0.125	1.726			0.051	-0.171	1.756			0.035	-0.404	1.736			0.032	-0.567	1.663			0.033	-0.632	1.639			0.332	-0.137	1.658			0.387	-0.127	1.439
0.191	-0.422	1.654			0.207	-0.370	1.701			0.205	-0.061	1.716			0.188	0.125	1.726			0.052	-0.171	1.756			0.035	-0.404	1.736			0.033	-0.567	1.663			0.033	-0.631	1.640			0.331	-0.137	1.658			0.376	-0.127	1.430
0.191	-0.422	1.654			0.207	-0.370	1.701			0.205	-0.061	1.716			0.188	0.125	1.726			0.052	-0.171	1.756			0.035	-0.404	1.736			0.033	-0.567	1.663			0.034	-0.630	1.640			0.331	-0.137	1.658			0.371	-0.128	1.429
0.191	-0.422	1.654			0.208	-0.370	1.701			0.205	-0.061	1.716			0.188	0.125	1.726			0.053	-0.171	1.756			0.036	-0.404	1.736			0.033	-0.567	1.662			0.034	-0.628	1.641			0.330	-0.138	1.658			0.364	-0.128	1.424
0.191	-0.422	1.654			0.208	-0.370	1.701			0.205	-0.060	1.717			0.188	0.125	1.726			0.053	-0.171	1.755			0.036	-0.404	1.736			0.034	-0.567	1.662			0.034	-0.627	1.641			0.328	-0.139	1.659			0.359	-0.128	1.420
0.191	-0.422	1.654			0.208	-0.370	1.701			0.205	-0.060	1.717			0.188	0.125	1.726			0.054	-0.171	1.755			0.036	-0.404	1.737			0.034	-0.567	1.662			0.034	-0.626	1.642			0.326	-0.140	1.659			0.354	-0.128	1.417
0.191	-0.422	1.654			0.208	-0.370	1.701			0.206	-0.060	1.717			0.188	0.125	1.726			0.055	-0.171	1.755			0.036	-0.404	1.737			0.034	-0.567	1.662			0.034	-0.625	1.642			0.323	-0.141	1.659			0.350	-0.129	1.415
0.191	-0.422	1.655			0.208	-0.370	1.701			0.206	-0.060	1.717			0.188	0.125	1.726			0.055	-0.171	1.755			0.036	-0.404	1.737			0.035	-0.566	1.662			0.034	-0.625	1.643			0.322	-0.143	1.659			0.346	-0.129	1.413
0.191	-0.422	1.655			0.208	-0.370	1.701			0.206	-0.060	1.717			0.188	0.125	1.726			0.056	-0.171	1.754			0.037	-0.404	1.737			0.035	-0.566	1.662			0.034	-0.624	1.643			0.320	-0.144	1.659			0.342	-0.129	1.411
0.191	-0.423	1.655			0.208	-0.371	1.701			0.206	-0.060	1.717			0.188	0.125	1.727			0.056	-0.172	1.754			0.037	-0.404	1.738			0.035	-0.566	1.662			0.034	-0.623	1.644			0.317	-0.146	1.659			0.338	-0.130	1.409
0.190	-0.424	1.655			0.208	-0.372	1.701			0.206	-0.060	1.717			0.188	0.125	1.727			0.057	-0.172	1.754			0.037	-0.404	1.738			0.035	-0.566	1.663			0.033	-0.623	1.645			0.315	-0.148	1.659			0.333	-0.131	1.407
0.190	-0.426	1.655			0.207	-0.373	1.701			0.206	-0.060	1.716			0.188	0.125	1.727			0.057	-0.172	1.754			0.037	-0.404	1.738			0.035	-0.566	1.663			0.033	-0.622	1.645			0.312	-0.166	1.660			0.329	-0.132	1.407
0.189	-0.428	1.655			0.206	-0.374	1.701			0.204	-0.064	1.715			0.188	0.125	1.727			0.058	-0.172	1.753			0.037	-0.404	1.738			0.035	-0.566	1.663			0.032	-0.622	1.646			0.310	-0.174	1.660			0.325	-0.133	1.406
0.188	-0.429	1.655			0.206	-0.376	1.701			0.201	-0.069	1.714			0.188	0.124	1.727			0.058	-0.172	1.753			0.038	-0.404	1.738			0.035	-0.565	1.663			0.032	-0.621	1.647			0.310	-0.178	1.660			0.321	-0.134	1.406
0.188	-0.430	1.655			0.205	-0.377	1.701			0.198	-0.075	1.713			0.188	0.124	1.727			0.058	-0.172	1.753			0.038	-0.404	1.739			0.034	-0.565	1.664			0.031	-0.621	1.647			0.309	-0.180	1.660			0.317	-0.135	1.405
0.188	-0.431	1.655			0.204	-0.379	1.701			0.194	-0.082	1.712			0.188	0.123	1.728			0.059	-0.172	1.753			0.038	-0.404	1.739			0.034	-0.565	1.664			0.031	-0.620	1.648			0.309	-0.182	1.660			0.311	-0.135	1.405
0.187	-0.433	1.655			0.204	-0.380	1.701			0.191	-0.090	1.712			0.188	0.120	1.729			0.059	-0.172	1.753			0.038	-0.404	1.739			0.034	-0.565	1.664			0.030	-0.620	1.649			0.309	-0.184	1.660			0.306	-0.135	1.405
0.187	-0.434	1.655			0.203	-0.382	1.701			0.191	-0.091	1.711			0.188	0.120	1.729			0.059	-0.173	1.753			0.038	-0.404	1.739			0.033	-0.565	1.665			0.030	-0.620	1.650			0.308	-0.185	1.660			0.299	-0.135	1.405
0.186	-0.435	1.655			0.203	-0.383	1.701			0.194	-0.091	1.711			0.188	0.120	1.729			0.059	-0.173	1.753			0.038	-0.404	1.739			0.033	-0.566	1.665			0.029	-0.619	1.650			0.308	-0.186	1.660			0.287	-0.136	1.406
0.186	-0.435	1.655			0.202	-0.384	1.701			0.196	-0.090	1.710			0.188	0.120	1.729			0.059	-0.173	1.754			0.039	-0.404	1.740			0.033	-0.566	1.666			0.028	-0.619	1.651			0.307	-0.187	1.660			0.277	-0.140	1.426
0.186	-0.436	1.655			0.202	-0.384	1.701			0.198	-0.088	1.710			0.188	0.120	1.730			0.057	-0.174	1.756			0.039	-0.404	1.740			0.032	-0.566	1.666			0.028	-0.619	1.651			0.307	-0.188	1.660			0.271	-0.141	1.427
0.185	-0.436	1.655			0.202	-0.385	1.701			0.200	-0.086	1.710			0.188	0.120	1.730			0.056	-0.175	1.759			0.039	-0.405	1.740			0.032	-0.566	1.666			0.027	-0.619	1.652			0.306	-0.189	1.660			0.266	-0.141	1.428
0.184	-0.437	1.656			0.202	-0.385	1.701			0.201	-0.084	1.710			0.189	0.120	1.730			0.054	-0.176	1.761			0.039	-0.405	1.741			0.032	-0.566	1.667			0.027	-0.619	1.653			0.306	-0.189	1.659			0.261	-0.141	1.429
0.183	-0.437	1.657			0.201	-0.385	1.702			0.202	-0.081	1.710			0.189	0.120	1.730			0.053	-0.176	1.763			0.039	-0.405	1.741			0.031	-0.566	1.668			0.026	-0.619	1.653			0.305	-0.189	1.659			0.254	-0.142	1.431
0.182	-0.437	1.658			0.201	-0.385	1.702			0.203	-0.079	1.710			0.189	0.121	1.730			0.052	-0.176	1.765			0.039	-0.404	1.742			0.030	-0.565	1.669			0.025	-0.619	1.654			0.305	-0.189	1.658			0.248	-0.142	1.433
0.181	-0.436	1.659			0.200	-0.385	1.703			0.204	-0.076	1.711			0.189	0.121	1.731			0.052	-0.176	1.766			0.039	-0.404	1.743			0.030	-0.566	1.669			0.024	-0.620	1.655			0.304	-0.188	1.657			0.243	-0.142	1.435
0.180	-0.436	1.660			0.200	-0.384	1.703			0.204	-0.074	1.711			0.190	0.121	1.731			0.052	-0.175	1.768			0.039	-0.404	1.744			0.029	-0.565	1.672			0.023	-0.621	1.656			0.304	-0.188	1.656			0.238	-0.143	1.437
0.179	-0.436	1.661			0.199	-0.384	1.704			0.204	-0.072	1.712			0.190	0.121	1.731			0.051	-0.175	1.769			0.039	-0.403	1.745			0.028	-0.569	1.673			0.022	-0.625	1.657			0.303	-0.187	1.655			0.234	-0.143	1.440
0.177	-0.435	1.662			0.199	-0.383	1.705			0.205	-0.070	1.712			0.190	0.121	1.731			0.051	-0.174	1.771			0.040	-0.403	1.747			0.026	-0.569	1.677			0.020	-0.625	1.659			0.303	-0.186	1.654			0.230	-0.142	1.440
0.176	-0.435	1.663			0.198	-0.383	1.705			0.205	-0.068	1.712			0.190	0.122	1.732			0.051	-0.174	1.772			0.040	-0.403	1.748			0.025	-0.568	1.679			0.019	-0.625	1.660			0.302	-0.185	1.653			0.226	-0.141	1.443
0.175	-0.435	1.663			0.198	-0.382	1.706			0.205	-0.066	1.713			0.190	0.122	1.732			0.051	-0.173	1.773			0.040	-0.402	1.749			0.024	-0.567	1.682			0.018	-0.625	1.662			0.301	-0.184	1.652			0.223	-0.141	1.445
0.174	-0.434	1.664			0.197	-0.382	1.707			0.205	-0.065	1.713			0.191	0.122	1.732			0.051	-0.173	1.775			0.040	-0.402	1.751			0.023	-0.567	1.683			0.017	-0.626	1.663			0.301	-0.183	1.651			0.220	-0.141	1.447
0.173	-0.434	1.665			0.197	-0.381	1.707			0.205	-0.063	1.713			0.191	0.122	1.732			0.050	-0.172	1.776			0.040	-0.401	1.752			0.023	-0.566	1.685			0.017	-0.626	1.665			0.300	-0.182	1.650			0.217	-0.141	1.448
0.172	-0.433	1.666			0.196	-0.380	1.708			0.205	-0.062	1.714			0.191	0.122	1.733			0.050	-0.172	1.777			0.040	-0.401	1.753			0.022	-0.566	1.686			0.016	-0.626	1.666			0.300	-0.181	1.650			0.215	-0.141	1.450
0.172	-0.432	1.667			0.196	-0.379	1.709			0.205	-0.060	1.714			0.191	0.123	1.733			0.050	-0.171	1.778			0.040	-0.401	1.754			0.022	-0.566	1.687			0.015	-0.626	1.667			0.300	-0.180	1.649			0.213	-0.141	1.451
0.171	-0.432	1.667			0.195	-0.379	1.709			0.205	-0.059	1.715			0.191	0.123	1.733			0.050	-0.171	1.778			0.039	-0.400	1.755			0.021	-0.565	1.688			0.015	-0.626	1.668			0.299	-0.179	1.649			0.212	-0.140	1.451
0.170	-0.432	1.668			0.195	-0.378	1.710			0.205	-0.058	1.715			0.191	0.123	1.733			0.050	-0.170	1.779			0.039	-0.400	1.756			0.021	-0.565	1.689			0.014	-0.626	1.669			0.299	-0.178	1.648			0.210	-0.139	1.450
0.170	-0.431	1.669			0.194	-0.378	1.710			0.205	-0.057	1.715			0.191	0.123	1.734			0.050	-0.170	1.780			0.039	-0.400	1.757			0.021	-0.565	1.690			0.013	-0.626	1.670			0.299	-0.177	1.648			0.209	-0.139	1.449
0.169	-0.431	1.669			0.194	-0.377	1.711			0.205	-0.056	1.716			0.191	0.123	1.734			0.050	-0.170	1.780			0.039	-0.400	1.758			0.021	-0.573	1.687			0.013	-0.631	1.669			0.299	-0.176	1.648			0.208	-0.138	1.448
0.168	-0.431	1.670			0.194	-0.377	1.711			0.205	-0.055	1.716			0.191	0.124	1.734			0.050	-0.169	1.780			0.039	-0.399	1.759			0.021	-0.577	1.686			0.013	-0.634	1.669			0.298	-0.175	1.647			0.207	-0.137	1.447
0.168	-0.430	1.670			0.193	-0.376	1.712			0.204	-0.054	1.717			0.191	0.124	1.735			0.050	-0.169	1.781			0.039	-0.399	1.760			0.022	-0.580	1.686			0.013	-0.637	1.668			0.298	-0.173	1.647			0.207	-0.136	1.447
0.168	-0.430	1.670			0.193	-0.376	1.712			0.204	-0.054	1.717			0.191	0.124	1.735			0.050	-0.169	1.781			0.039	-0.399	1.760			0.022	-0.582	1.686			0.012	-0.639	1.668			0.298	-0.172	1.647			0.206	-0.135	1.446
0.167	-0.430	1.671			0.193	-0.376	1.712			0.204	-0.053	1.717			0.190	0.124	1.735			0.050	-0.169	1.781			0.039	-0.398	1.761			0.022	-0.583	1.685			0.012	-0.641	1.668			0.298	-0.170	1.647			0.205	-0.134	1.445
0.167	-0.430	1.671			0.193	-0.375	1.713			0.204	-0.052	1.718			0.190	0.124	1.735			0.050	-0.170	1.781			0.038	-0.398	1.762			0.022	-0.582	1.686			0.012	-0.641	1.669			0.298	-0.169	1.647			0.205	-0.134	1.445
0.167	-0.430	1.671			0.192	-0.375	1.713			0.204	-0.052	1.718			0.190	0.125	1.736			0.050	-0.170	1.781			0.038	-0.398	1.762			0.022	-0.581	1.687			0.012	-0.641	1.669			0.298	-0.167	1.647			0.205	-0.133	1.446
0.166	-0.429	1.671			0.192	-0.375	1.713			0.204	-0.051	1.718			0.190	0.125	1.736			0.050	-0.170	1.781			0.038	-0.398	1.763			0.021	-0.580	1.688			0.011	-0.641	1.670			0.298	-0.166	1.647			0.206	-0.133	1.447
0.166	-0.429	1.672			0.192	-0.375	1.713			0.204	-0.051	1.719			0.190	0.125	1.736			0.050	-0.171	1.781			0.038	-0.398	1.763			0.021	-0.579	1.688			0.011	-0.641	1.670			0.298	-0.165	1.647			0.206	-0.133	1.447
0.166	-0.429	1.672			0.192	-0.375	1.713			0.204	-0.051	1.719			0.189	0.125	1.737			0.050	-0.171	1.780			0.038	-0.398	1.763			0.021	-0.578	1.689			0.011	-0.641	1.671			0.298	-0.164	1.647			0.207	-0.133	1.448
0.166	-0.429	1.672			0.192	-0.374	1.714			0.203	-0.050	1.719			0.189	0.125	1.737			0.050	-0.172	1.780			0.038	-0.397	1.764			0.021	-0.577	1.690			0.011	-0.641	1.671			0.298	-0.162	1.647			0.206	-0.133	1.448
0.165	-0.429	1.672			0.191	-0.374	1.714			0.203	-0.050	1.720			0.189	0.126	1.737			0.050	-0.172	1.780			0.038	-0.397	1.764			0.021	-0.576	1.690			0.011	-0.641	1.671			0.298	-0.162	1.647			0.206	-0.133	1.448
0.165	-0.429	1.672			0.191	-0.374	1.714			0.203	-0.050	1.720			0.188	0.126	1.738			0.050	-0.173	1.780			0.038	-0.397	1.765			0.021	-0.575	1.691			0.011	-0.641	1.672			0.298	-0.161	1.647			0.205	-0.133	1.448
0.165	-0.429	1.673			0.191	-0.374	1.714			0.203	-0.049	1.720			0.188	0.126	1.738			0.050	-0.173	1.780			0.038	-0.397	1.765			0.021	-0.574	1.691			0.010	-0.641	1.672			0.298	-0.160	1.647			0.205	-0.133	1.448
0.165	-0.429	1.673			0.191	-0.374	1.714			0.203	-0.049	1.721			0.188	0.126	1.738			0.049	-0.174	1.780			0.038	-0.397	1.765			0.021	-0.573	1.692			0.010	-0.640	1.673			0.298	-0.159	1.647			0.205	-0.132	1.447
0.165	-0.429	1.673			0.191	-0.374	1.714			0.202	-0.049	1.721			0.187	0.126	1.739			0.049	-0.174	1.780			0.038	-0.397	1.765			0.021	-0.572	1.693			0.010	-0.640	1.673			0.298	-0.158	1.647			0.205	-0.132	1.447
0.165	-0.428	1.673			0.191	-0.374	1.715			0.202	-0.049	1.721			0.187	0.126	1.739			0.049	-0.174	1.780			0.038	-0.397	1.766			0.021	-0.572	1.693			0.010	-0.640	1.674			0.298	-0.158	1.647			0.206	-0.132	1.448
0.165	-0.428	1.673			0.191	-0.373	1.715			0.202	-0.049	1.722			0.187	0.127	1.739			0.049	-0.175	1.780			0.038	-0.397	1.766			0.021	-0.571	1.693			0.010	-0.639	1.674			0.298	-0.157	1.647			0.207	-0.133	1.448
0.165	-0.428	1.673			0.191	-0.373	1.715			0.202	-0.048	1.722			0.187	0.127	1.740			0.049	-0.175	1.780			0.038	-0.397	1.766			0.021	-0.571	1.694			0.010	-0.640	1.675			0.298	-0.156	1.647			0.207	-0.133	1.448
0.164	-0.428	1.673			0.191	-0.373	1.715			0.202	-0.048	1.722			0.186	0.127	1.740			0.049	-0.176	1.779			0.038	-0.397	1.766			0.021	-0.571	1.694			0.010	-0.640	1.675			0.298	-0.156	1.647			0.207	-0.133	1.448
0.164	-0.428	1.673			0.191	-0.373	1.715			0.202	-0.048	1.723			0.186	0.127	1.740			0.049	-0.176	1.779			0.038	-0.397	1.767			0.021	-0.571	1.694			0.010	-0.640	1.675			0.298	-0.156	1.647			0.208	-0.132	1.448
0.164	-0.428	1.673			0.191	-0.373	1.715			0.202	-0.048	1.723			0.186	0.127	1.740			0.049	-0.176	1.779			0.038	-0.397	1.767			0.021	-0.571	1.694			0.010	-0.640	1.675			0.298	-0.155	1.647			0.208	-0.132	1.447
0.164	-0.428	1.673			0.191	-0.373	1.715			0.201	-0.048	1.723			0.185	0.127	1.741			0.049	-0.177	1.779			0.038	-0.397	1.767			0.021	-0.572	1.694			0.010	-0.640	1.675			0.298	-0.155	1.647			0.208	-0.132	1.447
0.164	-0.428	1.673			0.190	-0.373	1.715			0.201	-0.048	1.723			0.185	0.127	1.741			0.049	-0.177	1.779			0.038	-0.397	1.767			0.021	-0.576	1.692			0.010	-0.642	1.674			0.298	-0.154	1.647			0.204	-0.131	1.443
0.164	-0.428	1.673			0.190	-0.373	1.715			0.201	-0.048	1.723			0.185	0.127	1.741			0.049	-0.177	1.779			0.038	-0.397	1.767			0.022	-0.575	1.692			0.010	-0.642	1.675			0.298	-0.154	1.647			0.201	-0.130	1.441
0.164	-0.428	1.673			0.190	-0.373	1.715			0.201	-0.048	1.724			0.185	0.127	1.741			0.049	-0.178	1.778			0.038	-0.397	1.768			0.022	-0.576	1.691			0.010	-0.642	1.675			0.298	-0.153	1.647			0.199	-0.129	1.439
0.164	-0.428	1.673			0.190	-0.373	1.715			0.201	-0.048	1.724			0.185	0.127	1.741			0.049	-0.178	1.778			0.038	-0.397	1.768			0.022	-0.575	1.692			0.010	-0.642	1.675			0.298	-0.153	1.648			0.197	-0.128	1.437
0.164	-0.428	1.673			0.190	-0.373	1.716			0.201	-0.048	1.724			0.184	0.128	1.742			0.049	-0.178	1.778			0.038	-0.397	1.768			0.022	-0.575	1.692			0.010	-0.641	1.675			0.298	-0.153	1.648			0.196	-0.127	1.436
0.164	-0.428	1.673			0.190	-0.373	1.716			0.201	-0.048	1.724			0.184	0.128	1.742			0.049	-0.178	1.778			0.038	-0.397	1.768			0.022	-0.574	1.692			0.010	-0.641	1.675			0.298	-0.152	1.648			0.194	-0.127	1.435
0.165	-0.428	1.673			0.190	-0.373	1.716			0.201	-0.048	1.724			0.184	0.128	1.742			0.049	-0.179	1.778			0.037	-0.397	1.768			0.022	-0.575	1.691			0.010	-0.641	1.675			0.298	-0.152	1.648			0.193	-0.126	1.434
0.165	-0.428	1.673			0.190	-0.373	1.716			0.201	-0.048	1.725			0.184	0.128	1.742			0.049	-0.179	1.777			0.037	-0.398	1.768			0.022	-0.575	1.691			0.010	-0.641	1.675			0.298	-0.152	1.648			0.192	-0.126	1.433
0.165	-0.428	1.673			0.190	-0.373	1.716			0.200	-0.048	1.725			0.184	0.128	1.742			0.049	-0.179	1.777			0.037	-0.398	1.768			0.022	-0.574	1.691			0.010	-0.640	1.675			0.298	-0.152	1.648			0.191	-0.126	1.432
0.165	-0.428	1.673			0.190	-0.373	1.716			0.200	-0.048	1.725			0.184	0.128	1.742			0.049	-0.179	1.777			0.037	-0.398	1.768			0.022	-0.573	1.691			0.010	-0.640	1.675			0.298	-0.151	1.648			0.190	-0.125	1.431
0.165	-0.428	1.673			0.190	-0.373	1.716			0.200	-0.048	1.725			0.183	0.128	1.743			0.049	-0.180	1.777			0.037	-0.398	1.769			0.022	-0.572	1.691			0.010	-0.639	1.675			0.298	-0.151	1.648			0.189	-0.125	1.431
0.165	-0.428	1.673			0.190	-0.373	1.716			0.200	-0.048	1.725			0.183	0.128	1.743			0.049	-0.180	1.776			0.037	-0.398	1.769			0.022	-0.572	1.690			0.010	-0.639	1.675			0.298	-0.151	1.648			0.189	-0.125	1.430
0.165	-0.428	1.673			0.190	-0.373	1.716			0.200	-0.048	1.725			0.183	0.128	1.743			0.049	-0.180	1.776			0.037	-0.397	1.769			0.023	-0.570	1.691			0.011	-0.638	1.675			0.298	-0.151	1.648			0.188	-0.124	1.430
0.165	-0.428	1.673			0.190	-0.373	1.716			0.200	-0.048	1.725			0.183	0.128	1.743			0.050	-0.180	1.776			0.037	-0.391	1.769			0.023	-0.566	1.692			0.011	-0.636	1.675			0.298	-0.151	1.648			0.187	-0.124	1.429
0.165	-0.428	1.673			0.190	-0.373	1.716			0.200	-0.048	1.725			0.183	0.128	1.743			0.050	-0.181	1.775			0.037	-0.386	1.769			0.023	-0.563	1.692			0.011	-0.634	1.676			0.298	-0.151	1.648			0.187	-0.124	1.429
0.165	-0.428	1.673			0.190	-0.373	1.716			0.200	-0.048	1.726			0.183	0.128	1.743			0.050	-0.181	1.775			0.038	-0.381	1.769			0.023	-0.561	1.693			0.011	-0.632	1.676			0.298	-0.150	1.648			0.186	-0.124	1.428
0.165	-0.428	1.673			0.190	-0.373	1.716			0.200	-0.048	1.726			0.183	0.128	1.743			0.050	-0.181	1.774			0.038	-0.378	1.769			0.023	-0.559	1.693			0.011	-0.630	1.676			0.298	-0.150	1.648			0.186	-0.124	1.428
0.165	-0.428	1.673			0.190	-0.373	1.716			0.199	-0.048	1.726			0.183	0.128	1.743			0.050	-0.181	1.774			0.038	-0.376	1.769			0.023	-0.557	1.694			0.012	-0.629	1.677			0.298	-0.150	1.648			0.185	-0.123	1.428
0.165	-0.428	1.673			0.190	-0.373	1.716			0.199	-0.048	1.726			0.183	0.128	1.743			0.050	-0.181	1.774			0.038	-0.374	1.769			0.023	-0.556	1.694			0.012	-0.628	1.677			0.298	-0.150	1.649			0.185	-0.123	1.427
0.166	-0.429	1.673			0.190	-0.373	1.716			0.199	-0.048	1.726			0.183	0.128	1.743			0.050	-0.182	1.773			0.038	-0.372	1.769			0.023	-0.555	1.694			0.012	-0.627	1.677			0.298	-0.150	1.649			0.184	-0.123	1.427
0.166	-0.429	1.673			0.190	-0.373	1.716			0.199	-0.048	1.726			0.182	0.128	1.743			0.050	-0.182	1.773			0.038	-0.372	1.769			0.023	-0.554	1.694			0.012	-0.626	1.677			0.298	-0.150	1.649			0.184	-0.123	1.427
0.166	-0.429	1.672			0.190	-0.373	1.716			0.199	-0.048	1.726			0.182	0.128	1.743			0.050	-0.182	1.773			0.038	-0.371	1.769			0.021	-0.549	1.698			0.011	-0.622	1.679			0.298	-0.150	1.649			0.183	-0.123	1.427
0.166	-0.429	1.672			0.190	-0.373	1.716			0.199	-0.048	1.726			0.182	0.128	1.743			0.050	-0.182	1.772			0.038	-0.369	1.769			0.021	-0.548	1.698			0.011	-0.621	1.679			0.298	-0.150	1.649			0.183	-0.123	1.426
0.166	-0.429	1.672			0.190	-0.373	1.716			0.199	-0.048	1.726			0.182	0.128	1.744			0.050	-0.182	1.772			0.038	-0.368	1.769			0.020	-0.543	1.701			0.010	-0.617	1.681			0.298	-0.150	1.649			0.190	-0.124	1.429
0.166	-0.429	1.672			0.190	-0.373	1.716			0.199	-0.048	1.726			0.182	0.129	1.744			0.050	-0.182	1.772			0.038	-0.367	1.769			0.020	-0.542	1.701			0.010	-0.616	1.682			0.298	-0.150	1.649			0.194	-0.125	1.431
0.166	-0.429	1.672			0.190	-0.373	1.716			0.199	-0.048	1.726			0.182	0.129	1.744			0.050	-0.182	1.772			0.038	-0.365	1.769			0.020	-0.541	1.701			0.010	-0.615	1.682			0.298	-0.150	1.649			0.197	-0.126	1.432
0.166	-0.429	1.672			0.190	-0.373	1.716			0.199	-0.048	1.726			0.182	0.129	1.744			0.050	-0.182	1.771			0.038	-0.364	1.769			0.020	-0.541	1.702			0.010	-0.615	1.682			0.298	-0.150	1.649			0.199	-0.126	1.433
0.166	-0.429	1.672			0.190	-0.373	1.716			0.199	-0.048	1.726			0.182	0.129	1.744			0.050	-0.183	1.771			0.038	-0.363	1.769			0.020	-0.540	1.702			0.010	-0.614	1.682			0.298	-0.150	1.649			0.201	-0.127	1.433
0.166	-0.429	1.672			0.190	-0.373	1.716			0.198	-0.048	1.727			0.182	0.129	1.744			0.050	-0.183	1.771			0.039	-0.362	1.769			0.020	-0.539	1.702			0.010	-0.613	1.683			0.298	-0.150	1.649			0.203	-0.127	1.434
0.166	-0.429	1.672			0.190	-0.373	1.716			0.198	-0.049	1.727			0.182	0.129	1.744			0.050	-0.183	1.771			0.039	-0.361	1.769			0.020	-0.539	1.702			0.010	-0.612	1.683			0.298	-0.150	1.649			0.204	-0.127	1.434
0.166	-0.429	1.672			0.190	-0.373	1.716			0.198	-0.049	1.727			0.182	0.129	1.744			0.050	-0.183	1.771			0.037	-0.367	1.768			0.021	-0.550	1.698			0.010	-0.616	1.681			0.298	-0.150	1.649			0.205	-0.128	1.434
0.166	-0.429	1.672			0.191	-0.373	1.716			0.198	-0.049	1.727			0.182	0.129	1.744			0.050	-0.183	1.771			0.037	-0.366	1.768			0.021	-0.550	1.698			0.011	-0.615	1.681			0.298	-0.150	1.649			0.206	-0.128	1.435
0.166	-0.429	1.672			0.191	-0.373	1.716			0.198	-0.049	1.727			0.182	0.129	1.744			0.050	-0.183	1.770			0.038	-0.365	1.768			0.021	-0.550	1.698			0.011	-0.615	1.681			0.298	-0.150	1.649			0.207	-0.128	1.435
0.167	-0.429	1.672			0.191	-0.373	1.716			0.198	-0.049	1.727			0.182	0.129	1.744			0.050	-0.183	1.770			0.038	-0.364	1.768			0.020	-0.544	1.700			0.010	-0.612	1.683			0.298	-0.150	1.649			0.208	-0.128	1.435
0.167	-0.429	1.672			0.191	-0.373	1.716			0.198	-0.049	1.727			0.182	0.129	1.744			0.050	-0.183	1.770			0.038	-0.363	1.768			0.020	-0.544	1.700			0.010	-0.611	1.683			0.298	-0.150	1.649			0.209	-0.128	1.435
0.167	-0.429	1.672			0.191	-0.373	1.715			0.198	-0.049	1.727			0.182	0.129	1.744			0.050	-0.183	1.770			0.038	-0.362	1.768			0.020	-0.543	1.700			0.010	-0.611	1.683			0.298	-0.150	1.649			0.210	-0.129	1.436
0.167	-0.429	1.672			0.191	-0.373	1.715			0.198	-0.049	1.727			0.182	0.129	1.744			0.050	-0.183	1.770			0.038	-0.361	1.768			0.020	-0.540	1.702			0.010	-0.609	1.684			0.298	-0.150	1.650			0.210	-0.129	1.436
0.167	-0.429	1.671			0.191	-0.373	1.715			0.198	-0.049	1.727			0.182	0.129	1.744			0.050	-0.183	1.770			0.037	-0.368	1.767			0.021	-0.552	1.696			0.011	-0.614	1.682			0.298	-0.150	1.650			0.211	-0.129	1.436
0.167	-0.429	1.671			0.191	-0.373	1.715			0.198	-0.049	1.727			0.182	0.129	1.744			0.050	-0.183	1.770			0.036	-0.372	1.767			0.021	-0.552	1.696			0.011	-0.614	1.681			0.298	-0.150	1.650			0.211	-0.129	1.436
0.167	-0.429	1.671			0.191	-0.373	1.715			0.198	-0.049	1.727			0.182	0.129	1.744			0.050	-0.183	1.770			0.035	-0.375	1.766			0.021	-0.553	1.696			0.011	-0.614	1.681			0.298	-0.150	1.650			0.212	-0.129	1.436
0.167	-0.429	1.671			0.191	-0.374	1.715			0.198	-0.049	1.727			0.181	0.129	1.744			0.050	-0.183	1.770			0.035	-0.378	1.766			0.022	-0.559	1.693			0.011	-0.617	1.679			0.298	-0.150	1.650			0.212	-0.129	1.436
0.167	-0.429	1.671			0.191	-0.374	1.715			0.198	-0.049	1.727			0.181	0.129	1.744			0.050	-0.183	1.770			0.035	-0.380	1.766			0.022	-0.563	1.691			0.011	-0.620	1.678			0.298	-0.150	1.650			0.213	-0.129	1.436
0.167	-0.429	1.671			0.191	-0.374	1.715			0.198	-0.049	1.727			0.181	0.129	1.744			0.050	-0.183	1.770			0.035	-0.382	1.765			0.022	-0.564	1.691			0.011	-0.621	1.678			0.298	-0.150	1.650			0.213	-0.129	1.436
0.167	-0.429	1.671			0.191	-0.374	1.715			0.198	-0.049	1.727			0.181	0.129	1.744			0.050	-0.183	1.770			0.034	-0.384	1.765			0.021	-0.564	1.691			0.011	-0.621	1.678			0.298	-0.150	1.650			0.213	-0.129	1.437
0.167	-0.429	1.671			0.191	-0.374	1.715			0.198	-0.049	1.727			0.181	0.129	1.744			0.050	-0.183	1.770			0.034	-0.385	1.765			0.021	-0.564	1.690			0.011	-0.621	1.677			0.298	-0.150	1.650			0.214	-0.129	1.437
0.167	-0.429	1.671			0.191	-0.374	1.715			0.198	-0.049	1.727			0.181	0.129	1.744			0.050	-0.184	1.769			0.034	-0.387	1.765			0.022	-0.565	1.690			0.011	-0.622	1.677			0.298	-0.150	1.650			0.214	-0.129	1.437
0.167	-0.429	1.671			0.191	-0.374	1.715			0.198	-0.049	1.727			0.181	0.129	1.744			0.051	-0.184	1.769			0.034	-0.388	1.765			0.022	-0.566	1.689			0.011	-0.623	1.677			0.298	-0.150	1.650			0.214	-0.130	1.437
0.167	-0.429	1.671			0.191	-0.374	1.715			0.198	-0.049	1.727			0.181	0.129	1.744			0.051	-0.184	1.769			0.034	-0.389	1.765			0.022	-0.567	1.688			0.012	-0.624	1.676			0.298	-0.150	1.650			0.215	-0.130	1.437
0.167	-0.429	1.671			0.191	-0.374	1.715			0.198	-0.049	1.727			0.181	0.129	1.744			0.051	-0.184	1.769			0.034	-0.390	1.765			0.022	-0.569	1.687			0.012	-0.626	1.675			0.298	-0.150	1.650			0.215	-0.130	1.437
0.167	-0.429	1.671			0.191	-0.374	1.715			0.198	-0.049	1.727			0.181	0.129	1.744			0.051	-0.184	1.769			0.034	-0.391	1.765			0.023	-0.570	1.687			0.012	-0.627	1.674			0.298	-0.150	1.650			0.215	-0.130	1.437
0.167	-0.429	1.671			0.191	-0.374	1.715			0.198	-0.049	1.727			0.181	0.129	1.744			0.051	-0.184	1.769			0.034	-0.392	1.765			0.023	-0.572	1.686			0.012	-0.629	1.673			0.298	-0.150	1.650			0.215	-0.130	1.437
0.167	-0.429	1.671			0.191	-0.374	1.715			0.198	-0.049	1.727			0.181	0.129	1.744			0.050	-0.183	1.770			0.034	-0.393	1.764			0.023	-0.572	1.685			0.012	-0.629	1.673			0.298	-0.151	1.650			0.216	-0.130	1.437
0.167	-0.429	1.671			0.191	-0.374	1.715			0.198	-0.049	1.727			0.181	0.129	1.744			0.050	-0.182	1.770			0.034	-0.394	1.764			0.023	-0.571	1.686			0.012	-0.629	1.672			0.297	-0.152	1.650			0.217	-0.131	1.438
0.167	-0.430	1.671			0.191	-0.374	1.715			0.198	-0.049	1.727			0.181	0.129	1.744			0.049	-0.182	1.773			0.034	-0.394	1.764			0.023	-0.571	1.686			0.013	-0.629	1.672			0.294	-0.158	1.650			0.218	-0.130	1.434
0.167	-0.430	1.671			0.191	-0.374	1.715			0.198	-0.049	1.727			0.181	0.129	1.744			0.048	-0.182	1.776			0.034	-0.395	1.764			0.023	-0.571	1.686			0.014	-0.629	1.671			0.292	-0.162	1.650			0.219	-0.128	1.430
0.167	-0.430	1.671			0.191	-0.374	1.715			0.198	-0.051	1.727			0.181	0.129	1.745			0.047	-0.182	1.778			0.034	-0.395	1.764			0.023	-0.570	1.686			0.014	-0.629	1.671			0.290	-0.166	1.650			0.223	-0.126	1.426
0.167	-0.430	1.671			0.191	-0.375	1.715			0.190	-0.072	1.724			0.181	0.126	1.745			0.046	-0.182	1.779			0.034	-0.396	1.764			0.023	-0.570	1.686			0.015	-0.628	1.671			0.290	-0.168	1.650			0.229	-0.124	1.422
0.167	-0.431	1.671			0.191	-0.376	1.715			0.187	-0.081	1.722			0.180	0.124	1.746			0.046	-0.182	1.780			0.034	-0.397	1.764			0.023	-0.571	1.686			0.016	-0.628	1.670			0.289	-0.172	1.651			0.238	-0.121	1.420
0.166	-0.431	1.671			0.191	-0.377	1.714			0.185	-0.084	1.721			0.178	0.123	1.746			0.046	-0.182	1.780			0.034	-0.399	1.764			0.023	-0.571	1.686			0.017	-0.628	1.670			0.289	-0.175	1.651			0.249	-0.119	1.417
0.166	-0.431	1.671			0.191	-0.377	1.714			0.185	-0.085	1.721			0.177	0.123	1.746			0.045	-0.182	1.781			0.034	-0.400	1.764			0.023	-0.571	1.686			0.018	-0.627	1.670			0.289	-0.176	1.651			0.256	-0.117	1.415
0.168	-0.429	1.670			0.191	-0.375	1.714			0.187	-0.082	1.721			0.175	0.123	1.746			0.045	-0.181	1.781			0.034	-0.401	1.764			0.023	-0.571	1.686			0.018	-0.627	1.670			0.290	-0.175	1.652			0.262	-0.115	1.414
0.169	-0.426	1.669			0.192	-0.374	1.713			0.188	-0.078	1.722			0.174	0.124	1.746			0.046	-0.181	1.782			0.034	-0.402	1.764			0.023	-0.571	1.686			0.020	-0.625	1.670			0.288	-0.172	1.653			0.265	-0.113	1.412
0.169	-0.425	1.669			0.193	-0.373	1.713			0.190	-0.075	1.722			0.173	0.124	1.746			0.046	-0.181	1.782			0.034	-0.402	1.764			0.022	-0.572	1.687			0.021	-0.623	1.671			0.287	-0.170	1.654			0.268	-0.111	1.411
0.170	-0.424	1.669			0.193	-0.372	1.712			0.190	-0.073	1.723			0.173	0.124	1.746			0.046	-0.180	1.782			0.034	-0.403	1.764			0.022	-0.572	1.687			0.022	-0.621	1.672			0.286	-0.168	1.654			0.271	-0.110	1.410
0.170	-0.423	1.668			0.194	-0.371	1.712			0.191	-0.071	1.723			0.172	0.124	1.747			0.046	-0.180	1.783			0.035	-0.403	1.764			0.022	-0.572	1.688			0.023	-0.619	1.672			0.285	-0.167	1.655			0.273	-0.110	1.408
0.170	-0.422	1.668			0.194	-0.371	1.712			0.192	-0.069	1.724			0.171	0.124	1.747			0.046	-0.180	1.783			0.035	-0.404	1.764			0.021	-0.572	1.689			0.024	-0.617	1.673			0.283	-0.165	1.655			0.275	-0.109	1.408
0.170	-0.422	1.668			0.194	-0.370	1.712			0.192	-0.068	1.724			0.171	0.124	1.747			0.046	-0.180	1.783			0.035	-0.404	1.764			0.021	-0.573	1.689			0.025	-0.619	1.672			0.282	-0.164	1.655			0.277	-0.108	1.407
0.171	-0.422	1.668			0.194	-0.370	1.712			0.192	-0.067	1.724			0.171	0.124	1.747			0.046	-0.179	1.783			0.035	-0.405	1.764			0.021	-0.575	1.688			0.026	-0.620	1.671			0.281	-0.163	1.655			0.278	-0.108	1.406
0.171	-0.422	1.668			0.195	-0.370	1.712			0.192	-0.066	1.725			0.170	0.124	1.747			0.047	-0.179	1.783			0.035	-0.405	1.763			0.022	-0.577	1.688			0.027	-0.622	1.670			0.281	-0.162	1.656			0.280	-0.107	1.405
0.171	-0.421	1.668			0.195	-0.370	1.712			0.192	-0.065	1.725			0.170	0.124	1.747			0.047	-0.179	1.783			0.035	-0.405	1.763			0.022	-0.578	1.688			0.028	-0.623	1.669			0.280	-0.161	1.656			0.281	-0.107	1.405
0.171	-0.421	1.668			0.195	-0.370	1.712			0.192	-0.064	1.725			0.169	0.124	1.747			0.047	-0.179	1.783			0.035	-0.406	1.763			0.022	-0.578	1.687			0.029	-0.624	1.668			0.279	-0.160	1.656			0.282	-0.106	1.404
0.171	-0.421	1.668			0.195	-0.369	1.711			0.192	-0.064	1.725			0.169	0.124	1.747			0.047	-0.179	1.783			0.035	-0.406	1.763			0.022	-0.579	1.687			0.030	-0.625	1.668			0.278	-0.159	1.656			0.283	-0.106	1.404
0.171	-0.421	1.668			0.195	-0.369	1.711			0.192	-0.063	1.725			0.169	0.124	1.747			0.047	-0.179	1.783			0.034	-0.406	1.763			0.022	-0.580	1.687			0.031	-0.626	1.667			0.278	-0.158	1.656			0.284	-0.105	1.403
0.171	-0.421	1.668			0.195	-0.369	1.711			0.192	-0.063	1.725			0.169	0.124	1.747			0.047	-0.178	1.783			0.034	-0.407	1.763			0.022	-0.581	1.687			0.032	-0.626	1.666			0.277	-0.158	1.656			0.285	-0.105	1.402
0.171	-0.420	1.668			0.195	-0.369	1.711			0.192	-0.062	1.725			0.168	0.124	1.747			0.047	-0.178	1.783			0.034	-0.407	1.763			0.022	-0.581	1.686			0.032	-0.627	1.666			0.277	-0.157	1.656			0.286	-0.105	1.402
0.171	-0.420	1.668			0.195	-0.369	1.711			0.192	-0.062	1.725			0.168	0.124	1.747			0.047	-0.178	1.783			0.034	-0.407	1.763			0.022	-0.582	1.686			0.033	-0.628	1.665			0.276	-0.157	1.656			0.286	-0.104	1.401
0.171	-0.420	1.668			0.195	-0.369	1.711			0.192	-0.061	1.725			0.168	0.124	1.747			0.047	-0.178	1.783			0.034	-0.407	1.763			0.022	-0.583	1.686			0.033	-0.629	1.664			0.275	-0.156	1.656			0.287	-0.104	1.401
0.171	-0.420	1.668			0.195	-0.369	1.711			0.192	-0.061	1.725			0.168	0.124	1.747			0.047	-0.178	1.783			0.034	-0.407	1.763			0.022	-0.581	1.686			0.034	-0.625	1.665			0.275	-0.156	1.656			0.287	-0.104	1.401
0.171	-0.420	1.668			0.195	-0.369	1.711			0.192	-0.061	1.725			0.167	0.124	1.747			0.047	-0.178	1.783			0.034	-0.408	1.763			0.021	-0.580	1.686			0.034	-0.623	1.665			0.275	-0.155	1.655			0.287	-0.104	1.400
0.171	-0.420	1.668			0.195	-0.369	1.711			0.192	-0.060	1.725			0.167	0.124	1.747			0.048	-0.178	1.783			0.034	-0.408	1.763			0.021	-0.579	1.686			0.034	-0.621	1.666			0.274	-0.155	1.655			0.287	-0.104	1.400
0.171	-0.420	1.667			0.195	-0.369	1.711			0.192	-0.060	1.725			0.167	0.124	1.747			0.048	-0.177	1.783			0.034	-0.408	1.763			0.021	-0.578	1.687			0.034	-0.619	1.666			0.274	-0.155	1.655			0.287	-0.103	1.399
0.171	-0.420	1.667			0.196	-0.368	1.711			0.192	-0.060	1.725			0.167	0.124	1.746			0.048	-0.177	1.782			0.034	-0.408	1.763			0.021	-0.578	1.686			0.034	-0.620	1.665			0.273	-0.154	1.655			0.287	-0.103	1.399
0.171	-0.420	1.667			0.196	-0.368	1.711			0.192	-0.060	1.725			0.167	0.124	1.746			0.048	-0.177	1.782			0.034	-0.408	1.763			0.020	-0.577	1.687			0.034	-0.617	1.666			0.273	-0.154	1.655			0.287	-0.103	1.399
0.171	-0.420	1.667			0.196	-0.368	1.711			0.192	-0.059	1.725			0.166	0.124	1.746			0.048	-0.177	1.782			0.034	-0.408	1.763			0.020	-0.577	1.686			0.034	-0.618	1.665			0.273	-0.154	1.655			0.287	-0.103	1.399
0.171	-0.420	1.667			0.196	-0.368	1.711			0.192	-0.059	1.725			0.166	0.124	1.746			0.048	-0.177	1.782			0.034	-0.408	1.763			0.020	-0.578	1.686			0.035	-0.619	1.665			0.272	-0.154	1.655			0.287	-0.103	1.398
0.171	-0.419	1.667			0.196	-0.368	1.711			0.192	-0.059	1.725			0.166	0.124	1.746			0.048	-0.177	1.782			0.034	-0.408	1.762			0.020	-0.578	1.686			0.035	-0.619	1.664			0.272	-0.153	1.655			0.286	-0.103	1.398
0.171	-0.419	1.667			0.196	-0.368	1.711			0.192	-0.059	1.725			0.166	0.124	1.746			0.048	-0.177	1.782			0.034	-0.408	1.762			0.020	-0.579	1.685			0.035	-0.620	1.663			0.272	-0.153	1.654			0.287	-0.103	1.398
0.171	-0.419	1.667			0.196	-0.368	1.711			0.191	-0.058	1.725			0.166	0.124	1.746			0.048	-0.177	1.782			0.034	-0.408	1.762			0.020	-0.579	1.685			0.036	-0.621	1.663			0.271	-0.153	1.654			0.287	-0.102	1.397
0.171	-0.420	1.667			0.196	-0.368	1.711			0.191	-0.058	1.725			0.166	0.124	1.746			0.048	-0.177	1.782			0.034	-0.408	1.762			0.020	-0.579	1.685			0.036	-0.621	1.662			0.271	-0.152	1.654			0.287	-0.102	1.397
0.171	-0.420	1.667			0.196	-0.368	1.711			0.191	-0.058	1.725			0.166	0.124	1.745			0.048	-0.176	1.782			0.034	-0.408	1.762			0.019	-0.578	1.685			0.035	-0.618	1.664			0.271	-0.152	1.653			0.288	-0.102	1.397
0.171	-0.420	1.667			0.196	-0.368	1.711			0.191	-0.058	1.725			0.165	0.124	1.745			0.048	-0.176	1.782			0.034	-0.408	1.762			0.018	-0.577	1.686			0.034	-0.614	1.665			0.271	-0.151	1.653			0.290	-0.101	1.397
0.171	-0.420	1.667			0.196	-0.368	1.711			0.191	-0.057	1.725			0.165	0.124	1.745			0.047	-0.176	1.782			0.034	-0.408	1.762			0.018	-0.577	1.686			0.034	-0.611	1.667			0.271	-0.150	1.652			0.294	-0.099	1.397
0.171	-0.420	1.667			0.196	-0.368	1.711			0.190	-0.057	1.725			0.165	0.124	1.745			0.047	-0.176	1.782			0.033	-0.408	1.762			0.017	-0.576	1.687			0.033	-0.609	1.668			0.271	-0.149	1.651			0.302	-0.096	1.397
0.171	-0.420	1.667			0.196	-0.368	1.710			0.190	-0.057	1.725			0.165	0.125	1.745			0.047	-0.176	1.782			0.033	-0.408	1.762			0.016	-0.576	1.687			0.033	-0.607	1.669			0.271	-0.148	1.650			0.309	-0.094	1.397
0.171	-0.420	1.667			0.195	-0.368	1.710			0.190	-0.057	1.725			0.164	0.125	1.744			0.046	-0.176	1.783			0.033	-0.408	1.762			0.016	-0.576	1.687			0.033	-0.609	1.668			0.272	-0.147	1.649			0.318	-0.092	1.398
0.171	-0.420	1.667			0.195	-0.368	1.710			0.189	-0.056	1.725			0.164	0.125	1.744			0.046	-0.175	1.783			0.033	-0.408	1.761			0.016	-0.576	1.688			0.033	-0.608	1.669			0.272	-0.145	1.648			0.327	-0.090	1.399
0.171	-0.420	1.667			0.195	-0.368	1.710			0.189	-0.056	1.724			0.163	0.125	1.744			0.046	-0.175	1.783			0.033	-0.408	1.761			0.016	-0.577	1.688			0.033	-0.611	1.668			0.273	-0.144	1.647			0.337	-0.088	1.400
0.170	-0.420	1.667			0.195	-0.368	1.710			0.189	-0.056	1.724			0.163	0.125	1.743			0.045	-0.175	1.783			0.033	-0.408	1.761			0.017	-0.578	1.687			0.033	-0.613	1.668			0.274	-0.142	1.646			0.349	-0.087	1.402
0.170	-0.420	1.667			0.195	-0.368	1.710			0.189	-0.056	1.724			0.162	0.125	1.743			0.045	-0.175	1.783			0.033	-0.408	1.761			0.017	-0.579	1.687			0.032	-0.615	1.667			0.275	-0.140	1.645			0.361	-0.085	1.409
0.170	-0.420	1.667			0.195	-0.367	1.710			0.188	-0.055	1.724			0.161	0.125	1.742			0.045	-0.175	1.783			0.033	-0.408	1.761			0.017	-0.579	1.687			0.031	-0.618	1.667			0.277	-0.139	1.644			0.371	-0.084	1.415
0.170	-0.420	1.667			0.195	-0.367	1.710			0.188	-0.055	1.723			0.160	0.126	1.741			0.044	-0.175	1.784			0.032	-0.408	1.761			0.017	-0.580	1.687			0.031	-0.619	1.667			0.278	-0.137	1.643			0.379	-0.082	1.421
0.170	-0.419	1.667			0.195	-0.367	1.710			0.187	-0.055	1.723			0.159	0.126	1.740			0.044	-0.175	1.784			0.032	-0.408	1.761			0.017	-0.580	1.687			0.030	-0.621	1.667			0.280	-0.135	1.642			0.387	-0.082	1.427
0.170	-0.419	1.667			0.195	-0.367	1.710			0.187	-0.055	1.723			0.158	0.126	1.740			0.043	-0.174	1.784			0.032	-0.408	1.761			0.017	-0.581	1.687			0.029	-0.622	1.666			0.281	-0.134	1.641			0.395	-0.081	1.433
0.170	-0.419	1.667			0.195	-0.367	1.709			0.187	-0.055	1.722			0.157	0.126	1.739			0.042	-0.174	1.783			0.032	-0.408	1.761			0.017	-0.581	1.687			0.029	-0.623	1.666			0.283	-0.132	1.640			0.402	-0.080	1.438
0.170	-0.419	1.667			0.195	-0.367	1.709			0.186	-0.055	1.722			0.156	0.126	1.738			0.042	-0.174	1.783			0.032	-0.408	1.761			0.017	-0.582	1.686			0.029	-0.624	1.666			0.285	-0.131	1.640			0.412	-0.080	1.441
0.170	-0.419	1.666			0.194	-0.366	1.709			0.186	-0.055	1.721			0.155	0.126	1.737			0.041	-0.174	1.783			0.032	-0.408	1.760			0.018	-0.582	1.686			0.028	-0.625	1.666			0.287	-0.129	1.639			0.421	-0.079	1.442
0.170	-0.419	1.666			0.194	-0.366	1.709			0.185	-0.055	1.721			0.154	0.126	1.736			0.040	-0.174	1.783			0.031	-0.408	1.760			0.018	-0.583	1.686			0.028	-0.626	1.665			0.288	-0.128	1.638			0.428	-0.079	1.444
0.170	-0.419	1.666			0.194	-0.366	1.709			0.185	-0.055	1.720			0.153	0.126	1.735			0.040	-0.174	1.783			0.031	-0.408	1.760			0.018	-0.583	1.686			0.028	-0.627	1.665			0.290	-0.127	1.638			0.434	-0.079	1.445
0.170	-0.418	1.666			0.194	-0.366	1.708			0.185	-0.055	1.720			0.151	0.126	1.734			0.039	-0.174	1.783			0.031	-0.408	1.760			0.018	-0.583	1.685			0.028	-0.627	1.665			0.291	-0.126	1.638			0.440	-0.079	1.447
0.170	-0.418	1.666			0.194	-0.366	1.708			0.184	-0.055	1.719			0.150	0.126	1.733			0.038	-0.174	1.782			0.031	-0.408	1.759			0.018	-0.583	1.685			0.027	-0.628	1.664			0.293	-0.125	1.637			0.445	-0.079	1.450
0.169	-0.418	1.665			0.193	-0.365	1.708			0.184	-0.055	1.719			0.149	0.126	1.732			0.037	-0.174	1.782			0.030	-0.408	1.759			0.018	-0.584	1.685			0.027	-0.628	1.664			0.294	-0.124	1.637			0.450	-0.079	1.452
0.169	-0.418	1.665			0.193	-0.365	1.708			0.183	-0.055	1.718			0.148	0.126	1.731			0.036	-0.174	1.781			0.030	-0.408	1.759			0.017	-0.582	1.684			0.027	-0.628	1.664			0.295	-0.123	1.637			0.456	-0.080	1.455
0.169	-0.417	1.665			0.193	-0.365	1.708			0.183	-0.055	1.718			0.148	0.126	1.730			0.036	-0.174	1.781			0.029	-0.408	1.758			0.017	-0.583	1.683			0.027	-0.628	1.663			0.297	-0.122	1.637			0.461	-0.080	1.458
0.169	-0.417	1.665			0.193	-0.364	1.707			0.183	-0.055	1.717			0.147	0.126	1.729			0.035	-0.173	1.780			0.029	-0.408	1.757			0.016	-0.583	1.683			0.027	-0.629	1.663			0.298	-0.121	1.637			0.466	-0.081	1.461
0.169	-0.417	1.665			0.193	-0.364	1.707			0.182	-0.055	1.717			0.146	0.126	1.728			0.034	-0.173	1.779			0.029	-0.408	1.757			0.016	-0.583	1.682			0.027	-0.629	1.662			0.299	-0.121	1.637			0.470	-0.082	1.465
0.169	-0.416	1.665			0.192	-0.364	1.707			0.182	-0.055	1.716			0.145	0.125	1.727			0.033	-0.173	1.779			0.028	-0.408	1.756			0.016	-0.583	1.681			0.026	-0.629	1.662			0.300	-0.120	1.637			0.475	-0.082	1.468
0.169	-0.416	1.664			0.192	-0.364	1.707			0.181	-0.055	1.715			0.145	0.125	1.727			0.033	-0.173	1.778			0.028	-0.408	1.756			0.015	-0.584	1.681			0.026	-0.629	1.661			0.301	-0.120	1.637			0.479	-0.083	1.472
0.169	-0.416	1.664			0.192	-0.363	1.707			0.181	-0.056	1.715			0.144	0.125	1.726			0.032	-0.173	1.778			0.027	-0.408	1.755			0.015	-0.584	1.680			0.026	-0.630	1.661			0.302	-0.119	1.637			0.482	-0.084	1.476
0.169	-0.416	1.664			0.192	-0.363	1.707			0.181	-0.056	1.714			0.143	0.125	1.725			0.031	-0.173	1.777			0.027	-0.408	1.755			0.015	-0.584	1.680			0.026	-0.630	1.660			0.303	-0.119	1.637			0.485	-0.084	1.479
0.169	-0.415	1.664			0.191	-0.363	1.706			0.180	-0.056	1.714			0.143	0.125	1.724			0.031	-0.173	1.777			0.026	-0.408	1.754			0.015	-0.584	1.680			0.026	-0.630	1.660			0.304	-0.118	1.637			0.488	-0.085	1.482
0.169	-0.415	1.664			0.191	-0.363	1.706			0.180	-0.056	1.713			0.142	0.125	1.724			0.030	-0.173	1.776			0.026	-0.408	1.754			0.015	-0.584	1.679			0.026	-0.630	1.660			0.305	-0.118	1.637			0.490	-0.085	1.484
0.169	-0.415	1.663			0.191	-0.362	1.706			0.180	-0.056	1.713			0.142	0.125	1.723			0.030	-0.173	1.776			0.025	-0.408	1.753			0.015	-0.584	1.679			0.026	-0.630	1.659			0.306	-0.118	1.638			0.493	-0.086	1.487
0.168	-0.415	1.663			0.191	-0.362	1.706			0.179	-0.056	1.713			0.141	0.125	1.723			0.029	-0.173	1.776			0.025	-0.408	1.753			0.015	-0.584	1.678			0.026	-0.630	1.659			0.307	-0.117	1.638			0.495	-0.086	1.489
0.168	-0.414	1.663			0.191	-0.362	1.706			0.179	-0.057	1.712			0.141	0.125	1.722			0.029	-0.173	1.775			0.025	-0.408	1.752			0.015	-0.584	1.678			0.026	-0.631	1.659			0.307	-0.117	1.638			0.497	-0.086	1.490
0.168	-0.414	1.663			0.190	-0.362	1.706			0.179	-0.057	1.712			0.140	0.125	1.722			0.028	-0.173	1.775			0.024	-0.408	1.752			0.015	-0.584	1.678			0.026	-0.631	1.659			0.308	-0.117	1.638			0.498	-0.087	1.492
0.168	-0.414	1.663			0.190	-0.361	1.706			0.179	-0.057	1.711			0.140	0.125	1.721			0.028	-0.173	1.775			0.024	-0.408	1.752			0.015	-0.584	1.677			0.026	-0.631	1.658			0.309	-0.117	1.638			0.500	-0.087	1.494
0.168	-0.414	1.663			0.190	-0.361	1.706			0.178	-0.057	1.711			0.140	0.124	1.721			0.028	-0.173	1.774			0.024	-0.408	1.751			0.015	-0.584	1.677			0.026	-0.631	1.658			0.309	-0.116	1.639			0.501	-0.087	1.495
0.168	-0.413	1.663			0.190	-0.361	1.705			0.178	-0.057	1.711			0.139	0.124	1.720			0.027	-0.173	1.774			0.024	-0.408	1.751			0.015	-0.584	1.677			0.025	-0.631	1.658			0.310	-0.116	1.639			0.503	-0.087	1.497
0.168	-0.413	1.663			0.190	-0.361	1.705			0.178	-0.057	1.710			0.139	0.124	1.720			0.027	-0.173	1.774			0.023	-0.408	1.751			0.015	-0.584	1.677			0.025	-0.631	1.658			0.310	-0.116	1.639			0.504	-0.087	1.498
0.168	-0.413	1.662			0.189	-0.361	1.705			0.177	-0.058	1.710			0.138	0.124	1.719			0.026	-0.173	1.773			0.023	-0.408	1.750			0.015	-0.584	1.676			0.025	-0.631	1.658			0.311	-0.116	1.639			0.506	-0.088	1.501
0.168	-0.413	1.662			0.189	-0.361	1.705			0.177	-0.058	1.710			0.138	0.124	1.719			0.026	-0.173	1.773			0.023	-0.408	1.750			0.015	-0.584	1.676			0.025	-0.631	1.658			0.311	-0.116	1.639			0.506	-0.088	1.501
0.168	-0.413	1.662			0.189	-0.360	1.705			0.177	-0.058	1.710			0.138	0.124	1.719			0.026	-0.173	1.773			0.023	-0.408	1.750			0.015	-0.584	1.676			0.025	-0.631	1.658			0.311	-0.116	1.640			0.507	-0.088	1.502
0.168	-0.412	1.662			0.189	-0.360	1.705			0.177	-0.058	1.709			0.137	0.124	1.718			0.026	-0.173	1.773			0.023	-0.408	1.750			0.015	-0.584	1.676			0.025	-0.631	1.658			0.312	-0.115	1.640			0.508	-0.088	1.504
0.168	-0.412	1.662			0.189	-0.360	1.705			0.177	-0.058	1.709			0.137	0.124	1.718			0.025	-0.173	1.773			0.023	-0.408	1.749			0.016	-0.584	1.676			0.025	-0.631	1.657			0.312	-0.115	1.640			0.508	-0.088	1.505
0.168	-0.412	1.662			0.189	-0.360	1.705			0.176	-0.058	1.709			0.137	0.124	1.718			0.025	-0.173	1.772			0.022	-0.408	1.749			0.016	-0.584	1.676			0.025	-0.631	1.657			0.312	-0.115	1.640			0.509	-0.088	1.507
0.168	-0.412	1.662			0.188	-0.360	1.705			0.176	-0.058	1.709			0.137	0.124	1.717			0.025	-0.173	1.772			0.022	-0.408	1.749			0.016	-0.584	1.675			0.024	-0.631	1.657			0.313	-0.115	1.640			0.510	-0.088	1.508
0.168	-0.412	1.662			0.188	-0.360	1.705			0.176	-0.058	1.708			0.136	0.124	1.717			0.025	-0.173	1.772			0.022	-0.408	1.749			0.016	-0.584	1.675			0.024	-0.632	1.657			0.313	-0.115	1.640			0.510	-0.089	1.510
0.168	-0.412	1.662			0.188	-0.359	1.705			0.176	-0.058	1.708			0.136	0.124	1.717			0.024	-0.173	1.772			0.022	-0.408	1.749			0.016	-0.584	1.675			0.024	-0.632	1.657			0.313	-0.115	1.641			0.511	-0.089	1.511
0.167	-0.411	1.662			0.188	-0.359	1.705			0.176	-0.059	1.708			0.136	0.124	1.717			0.024	-0.173	1.772			0.022	-0.408	1.749			0.016	-0.584	1.675			0.024	-0.632	1.657			0.314	-0.115	1.641			0.511	-0.089	1.513
0.167	-0.411	1.662			0.188	-0.359	1.705			0.176	-0.059	1.708			0.136	0.124	1.717			0.024	-0.173	1.772			0.022	-0.408	1.749			0.016	-0.584	1.675			0.024	-0.632	1.657			0.314	-0.115	1.641			0.512	-0.089	1.515
0.167	-0.411	1.662			0.188	-0.359	1.705			0.175	-0.059	1.708			0.135	0.124	1.716			0.024	-0.173	1.772			0.022	-0.408	1.748			0.016	-0.584	1.675			0.024	-0.632	1.657			0.314	-0.115	1.641			0.513	-0.089	1.516
0.167	-0.411	1.662			0.188	-0.359	1.705			0.175	-0.059	1.708			0.135	0.124	1.716			0.024	-0.173	1.772			0.022	-0.408	1.748			0.016	-0.584	1.675			0.024	-0.632	1.657			0.314	-0.115	1.642			0.513	-0.089	1.518
0.167	-0.411	1.662			0.187	-0.359	1.705			0.175	-0.059	1.708			0.135	0.124	1.716			0.024	-0.173	1.771			0.022	-0.408	1.748			0.016	-0.584	1.675			0.024	-0.634	1.655			0.314	-0.115	1.642			0.513	-0.090	1.520
0.167	-0.411	1.662			0.187	-0.359	1.705			0.175	-0.059	1.707			0.135	0.124	1.716			0.023	-0.173	1.771			0.022	-0.408	1.748			0.016	-0.584	1.674			0.024	-0.635	1.655			0.314	-0.115	1.642			0.514	-0.090	1.522
0.167	-0.411	1.662			0.187	-0.359	1.705			0.175	-0.059	1.707			0.135	0.124	1.716			0.023	-0.173	1.771			0.022	-0.408	1.748			0.017	-0.584	1.674			0.024	-0.636	1.654			0.315	-0.115	1.642			0.514	-0.090	1.523
0.167	-0.411	1.661			0.187	-0.359	1.705			0.175	-0.059	1.707			0.135	0.124	1.716			0.023	-0.173	1.771			0.021	-0.408	1.748			0.017	-0.584	1.674			0.024	-0.636	1.653			0.315	-0.115	1.643			0.514	-0.091	1.525
0.167	-0.410	1.661			0.187	-0.358	1.704			0.175	-0.059	1.707			0.134	0.123	1.715			0.023	-0.174	1.771			0.021	-0.408	1.748			0.017	-0.585	1.674			0.024	-0.637	1.653			0.315	-0.115	1.643			0.514	-0.091	1.526
0.167	-0.410	1.661			0.187	-0.358	1.704			0.175	-0.059	1.707			0.134	0.123	1.715			0.023	-0.174	1.771			0.021	-0.408	1.748			0.017	-0.585	1.674			0.024	-0.638	1.652			0.315	-0.115	1.643			0.515	-0.091	1.527
0.167	-0.410	1.661			0.187	-0.358	1.704			0.174	-0.059	1.707			0.134	0.123	1.715			0.023	-0.174	1.771			0.021	-0.408	1.748			0.017	-0.585	1.674			0.023	-0.638	1.652			0.315	-0.115	1.643			0.515	-0.092	1.528
0.167	-0.410	1.661			0.187	-0.358	1.704			0.174	-0.059	1.707			0.134	0.123	1.715			0.023	-0.174	1.771			0.021	-0.408	1.748			0.017	-0.585	1.673			0.023	-0.639	1.651			0.315	-0.115	1.644			0.515	-0.092	1.529
0.167	-0.410	1.661			0.187	-0.358	1.704			0.174	-0.059	1.707			0.134	0.123	1.715			0.023	-0.174	1.771			0.021	-0.408	1.747			0.017	-0.585	1.673			0.023	-0.640	1.651			0.315	-0.115	1.644			0.515	-0.092	1.530
0.167	-0.410	1.661			0.187	-0.358	1.704			0.174	-0.059	1.707			0.134	0.123	1.715			0.023	-0.174	1.771			0.021	-0.409	1.747			0.018	-0.585	1.673			0.023	-0.640	1.650			0.315	-0.115	1.644			0.515	-0.092	1.531
0.167	-0.410	1.661			0.187	-0.358	1.704			0.174	-0.059	1.707			0.134	0.123	1.715			0.023	-0.174	1.770			0.021	-0.409	1.747			0.018	-0.585	1.673			0.023	-0.640	1.650			0.315	-0.115	1.645			0.515	-0.092	1.532
0.167	-0.410	1.661			0.187	-0.358	1.704			0.174	-0.059	1.707			0.134	0.123	1.715			0.022	-0.174	1.770			0.021	-0.409	1.747			0.018	-0.585	1.673			0.023	-0.641	1.649			0.315	-0.115	1.645			0.515	-0.093	1.532
0.167	-0.410	1.661			0.186	-0.358	1.704			0.174	-0.059	1.707			0.134	0.123	1.715			0.022	-0.174	1.770			0.021	-0.409	1.747			0.018	-0.585	1.673			0.023	-0.641	1.649			0.316	-0.115	1.645			0.515	-0.093	1.533
0.167	-0.410	1.661			0.186	-0.358	1.704			0.174	-0.059	1.706			0.134	0.123	1.714			0.022	-0.174	1.770			0.021	-0.409	1.747			0.018	-0.585	1.672			0.023	-0.642	1.649			0.316	-0.115	1.645			0.515	-0.093	1.534
0.167	-0.410	1.661			0.186	-0.358	1.704			0.174	-0.059	1.706			0.134	0.123	1.714			0.022	-0.174	1.770			0.021	-0.409	1.747			0.018	-0.585	1.672			0.023	-0.642	1.648			0.316	-0.115	1.645			0.515	-0.093	1.534
0.167	-0.410	1.661			0.186	-0.358	1.704			0.174	-0.059	1.706			0.133	0.123	1.714			0.022	-0.174	1.770			0.021	-0.409	1.747			0.018	-0.585	1.672			0.023	-0.642	1.648			0.316	-0.115	1.646			0.515	-0.094	1.534
0.167	-0.410	1.661			0.186	-0.358	1.704			0.174	-0.059	1.706			0.133	0.123	1.714			0.022	-0.174	1.770			0.021	-0.409	1.747			0.018	-0.586	1.672			0.023	-0.643	1.648			0.316	-0.115	1.646			0.515	-0.094	1.535
0.167	-0.409	1.661			0.186	-0.358	1.704			0.174	-0.060	1.706			0.133	0.123	1.714			0.022	-0.174	1.770			0.021	-0.409	1.747			0.018	-0.586	1.672			0.023	-0.643	1.648			0.316	-0.116	1.646			0.514	-0.094	1.535
0.167	-0.409	1.661			0.186	-0.358	1.704			0.174	-0.060	1.706			0.133	0.123	1.714			0.022	-0.174	1.770			0.021	-0.409	1.747			0.019	-0.586	1.672			0.023	-0.643	1.647			0.316	-0.116	1.646			0.514	-0.095	1.535
0.167	-0.409	1.661			0.186	-0.357	1.704			0.174	-0.060	1.706			0.133	0.123	1.714			0.022	-0.174	1.770			0.021	-0.409	1.747			0.019	-0.586	1.672			0.023	-0.644	1.647			0.316	-0.116	1.647			0.513	-0.095	1.535
0.167	-0.409	1.661			0.186	-0.357	1.704			0.174	-0.060	1.706			0.133	0.123	1.714			0.022	-0.174	1.770			0.021	-0.409	1.747			0.019	-0.586	1.672			0.023	-0.644	1.647			0.316	-0.116	1.647			0.512	-0.096	1.535
0.167	-0.409	1.661			0.186	-0.357	1.704			0.174	-0.060	1.706			0.133	0.123	1.714			0.022	-0.174	1.770			0.021	-0.409	1.747			0.019	-0.586	1.671			0.023	-0.644	1.647			0.316	-0.116	1.647			0.512	-0.096	1.535
0.167	-0.409	1.661			0.186	-0.357	1.704			0.174	-0.060	1.706			0.133	0.123	1.714			0.022	-0.174	1.770			0.021	-0.409	1.747			0.019	-0.586	1.671			0.023	-0.644	1.647			0.316	-0.116	1.647			0.511	-0.096	1.535
0.167	-0.409	1.661			0.186	-0.357	1.704			0.174	-0.060	1.706			0.133	0.123	1.714			0.022	-0.174	1.770			0.021	-0.409	1.747			0.019	-0.586	1.671			0.023	-0.644	1.647			0.316	-0.116	1.647			0.510	-0.097	1.534
0.167	-0.409	1.661			0.186	-0.357	1.704			0.174	-0.060	1.706			0.133	0.123	1.714			0.022	-0.174	1.770			0.021	-0.409	1.747			0.019	-0.586	1.671			0.023	-0.644	1.647			0.316	-0.116	1.647			0.509	-0.097	1.534
0.167	-0.409	1.661			0.186	-0.357	1.704			0.173	-0.060	1.706			0.133	0.123	1.714			0.022	-0.174	1.770			0.021	-0.409	1.747			0.019	-0.586	1.671			0.023	-0.644	1.647			0.316	-0.116	1.648			0.509	-0.098	1.533
0.167	-0.409	1.661			0.186	-0.357	1.704			0.173	-0.060	1.706			0.133	0.123	1.714			0.022	-0.174	1.770			0.021	-0.409	1.747			0.019	-0.586	1.671			0.023	-0.643	1.648			0.316	-0.116	1.648			0.508	-0.098	1.533
0.167	-0.409	1.661			0.186	-0.357	1.704			0.173	-0.060	1.706			0.133	0.123	1.714			0.022	-0.174	1.770			0.021	-0.409	1.747			0.019	-0.586	1.671			0.023	-0.643	1.648			0.316	-0.116	1.648			0.507	-0.098	1.532
0.167	-0.409	1.661			0.186	-0.357	1.704			0.173	-0.060	1.706			0.133	0.123	1.714			0.022	-0.174	1.770			0.021	-0.409	1.747			0.020	-0.586	1.671			0.023	-0.643	1.649			0.316	-0.116	1.648			0.506	-0.098	1.532
0.167	-0.409	1.661			0.186	-0.357	1.704			0.173	-0.060	1.706			0.133	0.123	1.715			0.022	-0.174	1.770			0.021	-0.410	1.747			0.020	-0.586	1.671			0.022	-0.643	1.649			0.316	-0.116	1.648			0.505	-0.099	1.532
0.167	-0.409	1.661			0.186	-0.357	1.704			0.173	-0.060	1.706			0.134	0.123	1.715			0.022	-0.174	1.770			0.021	-0.410	1.747			0.020	-0.587	1.671			0.022	-0.644	1.649			0.316	-0.116	1.648			0.504	-0.099	1.531
0.167	-0.409	1.661			0.186	-0.357	1.704			0.173	-0.060	1.706			0.134	0.122	1.715			0.022	-0.174	1.770			0.021	-0.410	1.747			0.020	-0.587	1.671			0.022	-0.644	1.649			0.316	-0.116	1.649			0.503	-0.100	1.531
0.167	-0.409	1.661			0.186	-0.357	1.704			0.173	-0.060	1.706			0.134	0.122	1.715			0.022	-0.174	1.770			0.021	-0.410	1.747			0.020	-0.587	1.671			0.021	-0.644	1.649			0.316	-0.116	1.649			0.502	-0.100	1.530
0.167	-0.409	1.661			0.186	-0.357	1.704			0.173	-0.060	1.706			0.134	0.122	1.715			0.022	-0.174	1.770			0.021	-0.410	1.747			0.020	-0.587	1.671			0.021	-0.644	1.649			0.316	-0.116	1.649			0.501	-0.100	1.530
0.167	-0.409	1.661			0.186	-0.357	1.704			0.173	-0.060	1.706			0.134	0.122	1.716			0.022	-0.174	1.770			0.021	-0.410	1.747			0.020	-0.587	1.671			0.021	-0.644	1.650			0.316	-0.117	1.649			0.500	-0.101	1.529
0.167	-0.409	1.661			0.186	-0.357	1.704			0.173	-0.060	1.706			0.134	0.122	1.716			0.022	-0.175	1.770			0.022	-0.410	1.747			0.020	-0.587	1.671			0.021	-0.643	1.650			0.316	-0.117	1.649			0.498	-0.102	1.528
0.167	-0.409	1.661			0.186	-0.357	1.704			0.173	-0.060	1.706			0.134	0.122	1.716			0.022	-0.175	1.770			0.022	-0.410	1.747			0.020	-0.587	1.671			0.021	-0.643	1.651			0.316	-0.117	1.649			0.496	-0.102	1.527
0.167	-0.409	1.661			0.186	-0.357	1.704			0.173	-0.060	1.706			0.134	0.122	1.717			0.022	-0.175	1.770			0.022	-0.410	1.747			0.020	-0.587	1.671			0.020	-0.643	1.651			0.316	-0.117	1.649			0.495	-0.103	1.526
0.167	-0.409	1.661			0.185	-0.357	1.704			0.173	-0.060	1.707			0.135	0.122	1.717			0.022	-0.175	1.770			0.022	-0.410	1.747			0.020	-0.587	1.671			0.020	-0.642	1.651			0.316	-0.117	1.649			0.493	-0.103	1.525
0.167	-0.409	1.661			0.185	-0.357	1.704			0.173	-0.060	1.707			0.135	0.123	1.717			0.022	-0.175	1.770			0.022	-0.410	1.747			0.020	-0.587	1.671			0.020	-0.642	1.652			0.316	-0.117	1.649			0.492	-0.104	1.524
0.167	-0.409	1.661			0.185	-0.357	1.704			0.173	-0.060	1.707			0.135	0.123	1.718			0.023	-0.175	1.770			0.022	-0.410	1.747			0.020	-0.587	1.671			0.020	-0.642	1.652			0.316	-0.117	1.650			0.490	-0.104	1.523
0.167	-0.409	1.661			0.185	-0.357	1.704			0.173	-0.060	1.707			0.135	0.123	1.718			0.023	-0.175	1.770			0.022	-0.410	1.747			0.020	-0.587	1.671			0.020	-0.643	1.652			0.316	-0.117	1.650			0.489	-0.105	1.522
0.167	-0.409	1.661			0.185	-0.357	1.704			0.173	-0.060	1.707			0.135	0.123	1.718			0.023	-0.175	1.770			0.022	-0.410	1.747			0.020	-0.587	1.671			0.020	-0.642	1.653			0.316	-0.117	1.650			0.488	-0.105	1.521
0.167	-0.409	1.661			0.185	-0.357	1.704			0.173	-0.060	1.707			0.135	0.123	1.718			0.023	-0.175	1.771			0.022	-0.410	1.747			0.020	-0.587	1.672			0.020	-0.642	1.653			0.315	-0.117	1.650			0.487	-0.105	1.521
0.167	-0.409	1.661			0.185	-0.357	1.704			0.173	-0.060	1.707			0.135	0.123	1.719			0.023	-0.175	1.771			0.022	-0.410	1.747			0.020	-0.587	1.672			0.019	-0.643	1.653			0.315	-0.117	1.650			0.486	-0.106	1.520
0.167	-0.409	1.661			0.185	-0.357	1.704			0.173	-0.060	1.707			0.136	0.123	1.719			0.023	-0.175	1.771			0.022	-0.410	1.747			0.020	-0.587	1.672			0.019	-0.642	1.654			0.315	-0.117	1.650			0.485	-0.106	1.519
0.167	-0.409	1.661			0.185	-0.357	1.704			0.173	-0.060	1.707			0.136	0.123	1.719			0.023	-0.175	1.771			0.022	-0.410	1.747			0.020	-0.588	1.672			0.019	-0.643	1.654			0.315	-0.117	1.650			0.484	-0.106	1.519
0.167	-0.409	1.661			0.185	-0.357	1.704			0.173	-0.060	1.707			0.136	0.123	1.719			0.023	-0.175	1.771			0.022	-0.410	1.747			0.020	-0.588	1.673			0.019	-0.644	1.654			0.315	-0.118	1.650			0.483	-0.107	1.518
0.167	-0.409	1.661			0.185	-0.357	1.705			0.173	-0.060	1.707			0.136	0.123	1.719			0.023	-0.175	1.771			0.022	-0.410	1.747			0.019	-0.587	1.674			0.018	-0.643	1.655			0.315	-0.118	1.650			0.482	-0.107	1.518
0.166	-0.409	1.661			0.185	-0.357	1.705			0.173	-0.060	1.707			0.136	0.123	1.720			0.023	-0.175	1.771			0.022	-0.410	1.748			0.018	-0.586	1.675			0.017	-0.642	1.655			0.314	-0.118	1.650			0.481	-0.107	1.518
0.166	-0.409	1.661			0.185	-0.357	1.705			0.174	-0.059	1.707			0.136	0.123	1.720			0.023	-0.175	1.771			0.022	-0.410	1.748			0.018	-0.585	1.676			0.017	-0.641	1.656			0.314	-0.118	1.650			0.480	-0.108	1.517
0.166	-0.409	1.661			0.185	-0.357	1.705			0.174	-0.059	1.707			0.136	0.123	1.720			0.023	-0.175	1.771			0.022	-0.410	1.748			0.017	-0.585	1.677			0.017	-0.640	1.657			0.314	-0.118	1.650			0.478	-0.109	1.517
0.166	-0.409	1.661			0.185	-0.357	1.705			0.174	-0.059	1.707			0.136	0.123	1.720			0.023	-0.175	1.771			0.022	-0.410	1.748			0.017	-0.584	1.677			0.017	-0.639	1.657			0.314	-0.118	1.650			0.476	-0.110	1.515
0.166	-0.409	1.661			0.185	-0.357	1.705			0.174	-0.059	1.708			0.136	0.123	1.720			0.023	-0.175	1.771			0.022	-0.410	1.748			0.017	-0.584	1.678			0.017	-0.639	1.657			0.314	-0.118	1.650			0.472	-0.111	1.511
0.166	-0.409	1.661			0.185	-0.357	1.705			0.174	-0.059	1.708			0.136	0.123	1.720			0.023	-0.175	1.771			0.022	-0.410	1.748			0.016	-0.584	1.678			0.016	-0.639	1.657			0.313	-0.118	1.650			0.464	-0.113	1.507
0.166	-0.409	1.661			0.185	-0.357	1.705			0.174	-0.059	1.708			0.136	0.123	1.720			0.023	-0.175	1.771			0.022	-0.410	1.748			0.016	-0.584	1.678			0.016	-0.639	1.657			0.313	-0.119	1.650			0.455	-0.115	1.503
0.166	-0.409	1.661			0.185	-0.357	1.705			0.174	-0.059	1.708			0.136	0.123	1.721			0.023	-0.175	1.771			0.022	-0.410	1.748			0.016	-0.584	1.678			0.016	-0.638	1.658			0.313	-0.119	1.650			0.445	-0.116	1.497
0.166	-0.409	1.661			0.185	-0.357	1.705			0.174	-0.059	1.708			0.137	0.123	1.721			0.023	-0.175	1.771			0.021	-0.410	1.748			0.016	-0.584	1.679			0.016	-0.638	1.658			0.312	-0.119	1.650			0.434	-0.116	1.491
0.166	-0.409	1.661			0.185	-0.357	1.705			0.174	-0.059	1.708			0.137	0.123	1.721			0.023	-0.175	1.771			0.021	-0.410	1.749			0.016	-0.583	1.679			0.015	-0.638	1.658			0.311	-0.120	1.651			0.422	-0.118	1.486
0.166	-0.409	1.661			0.185	-0.357	1.705			0.174	-0.059	1.709			0.138	0.123	1.722			0.023	-0.175	1.771			0.021	-0.410	1.749			0.015	-0.583	1.679			0.014	-0.638	1.658			0.311	-0.120	1.651			0.410	-0.119	1.478
0.166	-0.410	1.661			0.185	-0.358	1.705			0.174	-0.059	1.709			0.138	0.123	1.722			0.023	-0.175	1.771			0.021	-0.410	1.749			0.015	-0.583	1.679			0.013	-0.638	1.657			0.310	-0.121	1.651			0.398	-0.121	1.466
0.166	-0.410	1.662			0.185	-0.358	1.705			0.174	-0.059	1.709			0.139	0.124	1.723			0.023	-0.175	1.771			0.021	-0.410	1.749			0.015	-0.583	1.679			0.012	-0.638	1.656			0.309	-0.121	1.651			0.389	-0.123	1.456
0.166	-0.410	1.662			0.185	-0.358	1.705			0.174	-0.059	1.710			0.140	0.124	1.723			0.023	-0.175	1.771			0.021	-0.410	1.749			0.013	-0.582	1.680			0.011	-0.638	1.656			0.308	-0.122	1.652			0.379	-0.125	1.445
0.166	-0.410	1.662			0.185	-0.358	1.705			0.174	-0.059	1.710			0.141	0.124	1.724			0.023	-0.175	1.771			0.021	-0.410	1.749			0.012	-0.582	1.680			0.010	-0.638	1.656			0.307	-0.123	1.652			0.371	-0.126	1.438
0.166	-0.411	1.662			0.185	-0.359	1.705			0.174	-0.059	1.710			0.141	0.124	1.725			0.023	-0.175	1.771			0.021	-0.410	1.749			0.011	-0.581	1.681			0.010	-0.638	1.656			0.306	-0.123	1.652			0.364	-0.126	1.437
0.166	-0.411	1.662			0.185	-0.359	1.705			0.174	-0.059	1.711			0.142	0.124	1.725			0.023	-0.175	1.771			0.021	-0.410	1.749			0.010	-0.580	1.681			0.010	-0.638	1.656			0.304	-0.124	1.652			0.359	-0.127	1.436
0.166	-0.411	1.662			0.185	-0.359	1.705			0.174	-0.059	1.711			0.143	0.124	1.726			0.023	-0.175	1.772			0.020	-0.410	1.749			0.009	-0.580	1.681			0.009	-0.638	1.656			0.303	-0.124	1.652			0.354	-0.127	1.435
0.166	-0.412	1.662			0.185	-0.359	1.705			0.175	-0.059	1.712			0.144	0.124	1.727			0.023	-0.175	1.772			0.020	-0.410	1.749			0.009	-0.580	1.682			0.009	-0.638	1.656			0.302	-0.125	1.653			0.348	-0.124	1.433
0.166	-0.412	1.662			0.185	-0.360	1.705			0.175	-0.059	1.712			0.145	0.125	1.727			0.023	-0.175	1.772			0.020	-0.410	1.749			0.009	-0.580	1.682			0.009	-0.638	1.656			0.300	-0.125	1.653			0.336	-0.131	1.430
0.166	-0.412	1.662			0.185	-0.360	1.705			0.175	-0.059	1.713			0.146	0.125	1.728			0.023	-0.175	1.772			0.020	-0.410	1.750			0.009	-0.580	1.682			0.010	-0.638	1.656			0.298	-0.126	1.653			0.323	-0.126	1.418
0.166	-0.413	1.662			0.185	-0.360	1.706			0.175	-0.059	1.713			0.147	0.125	1.728			0.023	-0.175	1.772			0.020	-0.410	1.750			0.009	-0.580	1.682			0.011	-0.637	1.656			0.295	-0.127	1.653			0.316	-0.125	1.413
0.166	-0.413	1.662			0.185	-0.361	1.706			0.175	-0.058	1.713			0.147	0.125	1.729			0.024	-0.175	1.772			0.020	-0.410	1.750			0.009	-0.580	1.682			0.012	-0.637	1.656			0.292	-0.128	1.653			0.311	-0.125	1.409
0.166	-0.414	1.662			0.185	-0.361	1.706			0.175	-0.058	1.714			0.148	0.125	1.729			0.024	-0.175	1.772			0.020	-0.410	1.750			0.009	-0.580	1.682			0.013	-0.636	1.657			0.290	-0.129	1.653			0.305	-0.125	1.407
0.165	-0.414	1.662			0.185	-0.362	1.706			0.175	-0.058	1.714			0.149	0.125	1.730			0.024	-0.175	1.772			0.020	-0.410	1.750			0.009	-0.580	1.682			0.014	-0.636	1.657			0.287	-0.130	1.653			0.300	-0.126	1.405
0.165	-0.415	1.662			0.185	-0.362	1.706			0.175	-0.058	1.714			0.149	0.125	1.730			0.024	-0.174	1.772			0.020	-0.410	1.750			0.009	-0.580	1.682			0.014	-0.635	1.657			0.284	-0.131	1.653			0.297	-0.127	1.403
0.165	-0.415	1.662			0.185	-0.362	1.706			0.175	-0.058	1.715			0.150	0.125	1.731			0.024	-0.174	1.772			0.020	-0.410	1.751			0.009	-0.581	1.682			0.015	-0.635	1.657			0.282	-0.133	1.654			0.291	-0.127	1.414
0.165	-0.416	1.662			0.185	-0.363	1.706			0.175	-0.058	1.715			0.150	0.125	1.731			0.024	-0.174	1.772			0.020	-0.410	1.751			0.009	-0.581	1.682			0.015	-0.635	1.657			0.280	-0.134	1.654			0.288	-0.127	1.417
0.165	-0.417	1.662			0.185	-0.363	1.706			0.175	-0.058	1.715			0.151	0.125	1.732			0.024	-0.174	1.772			0.019	-0.410	1.751			0.009	-0.581	1.682			0.016	-0.635	1.657			0.278	-0.135	1.654			0.285	-0.126	1.420
0.165	-0.417	1.662			0.185	-0.364	1.706			0.176	-0.058	1.715			0.151	0.125	1.732			0.024	-0.174	1.772			0.019	-0.410	1.751			0.009	-0.582	1.683			0.016	-0.635	1.657			0.276	-0.136	1.654			0.282	-0.126	1.422
0.165	-0.418	1.663			0.185	-0.365	1.706			0.176	-0.058	1.716			0.152	0.125	1.732			0.024	-0.174	1.773			0.019	-0.410	1.752			0.009	-0.582	1.683			0.016	-0.634	1.657			0.274	-0.137	1.654			0.280	-0.126	1.425
0.165	-0.419	1.663			0.185	-0.365	1.706			0.176	-0.058	1.716			0.152	0.125	1.732			0.025	-0.174	1.773			0.019	-0.410	1.752			0.010	-0.583	1.683			0.017	-0.634	1.657			0.272	-0.138	1.654			0.277	-0.127	1.427
0.164	-0.420	1.663			0.185	-0.366	1.707			0.176	-0.058	1.716			0.152	0.126	1.733			0.025	-0.175	1.773			0.019	-0.410	1.753			0.010	-0.583	1.683			0.017	-0.634	1.657			0.269	-0.140	1.655			0.275	-0.127	1.430
0.164	-0.420	1.663			0.185	-0.366	1.707			0.176	-0.058	1.717			0.152	0.126	1.733			0.025	-0.175	1.773			0.019	-0.410	1.753			0.010	-0.584	1.683			0.017	-0.634	1.657			0.267	-0.141	1.655			0.273	-0.127	1.432
0.164	-0.421	1.663			0.185	-0.367	1.707			0.176	-0.058	1.717			0.153	0.126	1.733			0.025	-0.175	1.773			0.019	-0.410	1.753			0.010	-0.584	1.683			0.018	-0.634	1.657			0.265	-0.143	1.655			0.271	-0.128	1.434
0.164	-0.422	1.663			0.185	-0.367	1.707			0.176	-0.058	1.717			0.153	0.126	1.734			0.026	-0.175	1.773			0.019	-0.410	1.754			0.010	-0.585	1.683			0.018	-0.634	1.657			0.264	-0.144	1.655			0.270	-0.128	1.435
0.163	-0.423	1.663			0.185	-0.368	1.707			0.176	-0.058	1.717			0.153	0.126	1.734			0.026	-0.175	1.773			0.019	-0.410	1.754			0.010	-0.585	1.683			0.018	-0.634	1.657			0.262	-0.145	1.656			0.267	-0.128	1.429
0.163	-0.423	1.663			0.185	-0.369	1.707			0.176	-0.058	1.718			0.153	0.126	1.734			0.026	-0.175	1.773			0.019	-0.410	1.755			0.010	-0.585	1.683			0.018	-0.634	1.657			0.260	-0.147	1.656			0.266	-0.127	1.425
0.163	-0.424	1.664			0.184	-0.369	1.707			0.176	-0.058	1.718			0.154	0.126	1.734			0.027	-0.175	1.773			0.019	-0.409	1.755			0.010	-0.584	1.684			0.018	-0.632	1.658			0.259	-0.148	1.656			0.264	-0.127	1.423
0.162	-0.425	1.664			0.184	-0.370	1.707			0.176	-0.058	1.718			0.154	0.126	1.735			0.027	-0.175	1.773			0.019	-0.409	1.756			0.010	-0.584	1.685			0.018	-0.632	1.658			0.257	-0.149	1.656			0.263	-0.127	1.420
0.162	-0.425	1.664			0.184	-0.370	1.708			0.176	-0.058	1.719			0.154	0.126	1.735			0.027	-0.175	1.773			0.018	-0.409	1.756			0.010	-0.584	1.685			0.019	-0.632	1.659			0.256	-0.150	1.656			0.261	-0.127	1.417
0.162	-0.426	1.664			0.184	-0.371	1.708			0.176	-0.058	1.719			0.154	0.126	1.735			0.028	-0.175	1.773			0.018	-0.408	1.757			0.010	-0.584	1.685			0.019	-0.632	1.659			0.255	-0.150	1.657			0.260	-0.127	1.416
0.162	-0.426	1.664			0.184	-0.371	1.708			0.176	-0.058	1.719			0.154	0.126	1.735			0.028	-0.175	1.773			0.018	-0.408	1.757			0.010	-0.584	1.685			0.019	-0.632	1.659			0.254	-0.151	1.657			0.259	-0.127	1.415
0.161	-0.427	1.664			0.184	-0.372	1.708			0.176	-0.058	1.719			0.154	0.126	1.736			0.028	-0.175	1.773			0.018	-0.407	1.758			0.010	-0.585	1.685			0.019	-0.632	1.659			0.253	-0.152	1.657			0.259	-0.127	1.413
0.161	-0.427	1.664			0.184	-0.372	1.708			0.176	-0.057	1.720			0.154	0.126	1.736			0.029	-0.175	1.773			0.018	-0.407	1.758			0.010	-0.585	1.685			0.019	-0.632	1.659			0.252	-0.152	1.657			0.258	-0.128	1.412
0.161	-0.428	1.664			0.183	-0.372	1.708			0.177	-0.057	1.720			0.154	0.126	1.736			0.029	-0.175	1.773			0.018	-0.407	1.759			0.010	-0.584	1.686			0.019	-0.631	1.659			0.251	-0.153	1.657			0.258	-0.128	1.410
0.161	-0.428	1.664			0.183	-0.373	1.708			0.177	-0.057	1.720			0.153	0.125	1.737			0.029	-0.175	1.773			0.018	-0.406	1.759			0.010	-0.584	1.686			0.020	-0.631	1.659			0.250	-0.153	1.657			0.257	-0.128	1.410
0.160	-0.429	1.665			0.183	-0.373	1.708			0.177	-0.057	1.720			0.153	0.125	1.737			0.029	-0.175	1.773			0.018	-0.406	1.759			0.010	-0.584	1.686			0.020	-0.631	1.659			0.250	-0.154	1.657			0.257	-0.129	1.408
0.160	-0.429	1.665			0.183	-0.373	1.708			0.177	-0.057	1.721			0.153	0.125	1.737			0.030	-0.175	1.773			0.018	-0.406	1.760			0.010	-0.583	1.687			0.020	-0.630	1.660			0.249	-0.154	1.657			0.257	-0.129	1.407
0.160	-0.429	1.665			0.183	-0.374	1.708			0.177	-0.057	1.721			0.153	0.125	1.737			0.030	-0.175	1.773			0.018	-0.406	1.760			0.010	-0.582	1.688			0.020	-0.628	1.661			0.248	-0.155	1.657			0.257	-0.129	1.406
0.160	-0.430	1.665			0.183	-0.374	1.709			0.177	-0.057	1.721			0.153	0.125	1.738			0.030	-0.175	1.773			0.018	-0.405	1.760			0.010	-0.580	1.689			0.020	-0.627	1.661			0.248	-0.155	1.658			0.257	-0.130	1.405
0.160	-0.430	1.665			0.183	-0.374	1.709			0.177	-0.057	1.721			0.152	0.125	1.738			0.030	-0.175	1.773			0.018	-0.405	1.760			0.009	-0.579	1.690			0.020	-0.626	1.662			0.247	-0.155	1.658			0.258	-0.130	1.404
0.159	-0.431	1.665			0.183	-0.375	1.709			0.177	-0.057	1.721			0.152	0.125	1.738			0.031	-0.175	1.773			0.018	-0.405	1.761			0.010	-0.578	1.691			0.021	-0.625	1.663			0.246	-0.156	1.658			0.258	-0.130	1.403
0.159	-0.431	1.665			0.183	-0.375	1.709			0.177	-0.057	1.721			0.152	0.125	1.738			0.031	-0.175	1.773			0.018	-0.405	1.761			0.010	-0.578	1.691			0.021	-0.625	1.663			0.246	-0.156	1.658			0.258	-0.130	1.403
0.159	-0.431	1.665			0.183	-0.375	1.709			0.177	-0.057	1.722			0.152	0.125	1.738			0.031	-0.175	1.773			0.018	-0.405	1.761			0.010	-0.578	1.691			0.021	-0.625	1.663			0.246	-0.156	1.658			0.259	-0.130	1.402
0.159	-0.431	1.665			0.182	-0.375	1.709			0.177	-0.057	1.722			0.152	0.125	1.739			0.031	-0.175	1.773			0.018	-0.405	1.761			0.010	-0.578	1.691			0.021	-0.624	1.663			0.246	-0.156	1.658			0.260	-0.130	1.402
0.159	-0.431	1.665			0.182	-0.376	1.709			0.177	-0.057	1.722			0.151	0.125	1.739			0.031	-0.175	1.773			0.018	-0.405	1.761			0.010	-0.578	1.691			0.021	-0.624	1.663			0.245	-0.156	1.658			0.264	-0.131	1.402
0.159	-0.432	1.665			0.182	-0.376	1.709			0.177	-0.057	1.722			0.151	0.125	1.739			0.031	-0.175	1.773			0.018	-0.405	1.762			0.010	-0.578	1.690			0.021	-0.624	1.663			0.245	-0.157	1.658			0.267	-0.132	1.401
0.159	-0.432	1.665			0.182	-0.376	1.709			0.177	-0.057	1.722			0.151	0.125	1.739			0.031	-0.175	1.773			0.017	-0.405	1.762			0.011	-0.579	1.690			0.019	-0.628	1.662			0.245	-0.156	1.658			0.270	-0.133	1.401
0.159	-0.432	1.665			0.182	-0.376	1.709			0.177	-0.057	1.722			0.151	0.125	1.739			0.031	-0.175	1.773			0.017	-0.405	1.762			0.011	-0.579	1.690			0.018	-0.631	1.661			0.247	-0.156	1.658			0.279	-0.138	1.401
0.159	-0.432	1.665			0.182	-0.376	1.709			0.177	-0.057	1.723			0.151	0.125	1.740			0.031	-0.175	1.774			0.017	-0.405	1.762			0.011	-0.579	1.690			0.018	-0.631	1.661			0.248	-0.155	1.658			0.292	-0.146	1.402
0.159	-0.432	1.665			0.182	-0.376	1.709			0.177	-0.057	1.723			0.151	0.125	1.740			0.031	-0.175	1.774			0.017	-0.405	1.762			0.011	-0.580	1.690			0.017	-0.633	1.661			0.250	-0.154	1.658			0.302	-0.152	1.403
0.159	-0.432	1.665			0.182	-0.376	1.709			0.176	-0.057	1.723			0.151	0.125	1.740			0.031	-0.175	1.775			0.017	-0.405	1.762			0.011	-0.580	1.689			0.017	-0.635	1.660			0.253	-0.153	1.658			0.317	-0.163	1.406
0.158	-0.432	1.666			0.182	-0.377	1.709			0.176	-0.057	1.723			0.150	0.125	1.740			0.031	-0.175	1.775			0.017	-0.405	1.762			0.011	-0.580	1.689			0.016	-0.637	1.660			0.255	-0.151	1.658			0.330	-0.172	1.409
0.158	-0.432	1.666			0.182	-0.377	1.709			0.176	-0.057	1.723			0.150	0.125	1.740			0.030	-0.175	1.776			0.017	-0.405	1.762			0.011	-0.581	1.689			0.017	-0.637	1.660			0.259	-0.149	1.657			0.349	-0.186	1.421
0.158	-0.432	1.666			0.182	-0.377	1.709			0.176	-0.057	1.723			0.150	0.125	1.740			0.030	-0.175	1.777			0.017	-0.405	1.762			0.011	-0.581	1.689			0.017	-0.638	1.660			0.262	-0.147	1.657			0.360	-0.194	1.425
0.158	-0.432	1.666			0.182	-0.376	1.710			0.176	-0.057	1.723			0.149	0.125	1.740			0.030	-0.175	1.777			0.017	-0.406	1.762			0.012	-0.582	1.688			0.017	-0.638	1.660			0.265	-0.145	1.657			0.370	-0.200	1.431
0.158	-0.431	1.666			0.182	-0.376	1.710			0.176	-0.057	1.723			0.149	0.125	1.740			0.029	-0.175	1.778			0.017	-0.406	1.762			0.012	-0.582	1.688			0.016	-0.640	1.659			0.268	-0.143	1.657			0.377	-0.205	1.435
0.158	-0.431	1.666			0.181	-0.376	1.710			0.176	-0.057	1.723			0.149	0.125	1.740			0.029	-0.175	1.778			0.017	-0.406	1.762			0.012	-0.583	1.688			0.016	-0.641	1.659			0.271	-0.141	1.656			0.383	-0.208	1.438
0.158	-0.431	1.666			0.181	-0.376	1.710			0.176	-0.057	1.724			0.148	0.125	1.740			0.029	-0.175	1.779			0.017	-0.406	1.762			0.012	-0.583	1.688			0.017	-0.642	1.658			0.273	-0.140	1.656			0.389	-0.211	1.442
0.158	-0.430	1.666			0.181	-0.376	1.710			0.176	-0.057	1.724			0.148	0.125	1.740			0.028	-0.175	1.779			0.017	-0.406	1.762			0.012	-0.584	1.687			0.017	-0.643	1.658			0.275	-0.138	1.656			0.394	-0.213	1.444
0.158	-0.430	1.666			0.181	-0.375	1.710			0.176	-0.057	1.724			0.147	0.125	1.740			0.028	-0.175	1.779			0.017	-0.407	1.762			0.012	-0.584	1.687			0.017	-0.643	1.658			0.278	-0.137	1.656			0.399	-0.215	1.447
0.158	-0.429	1.666			0.181	-0.375	1.710			0.176	-0.057	1.724			0.147	0.124	1.740			0.028	-0.175	1.780			0.017	-0.407	1.762			0.012	-0.584	1.687			0.016	-0.644	1.657			0.279	-0.136	1.655			0.404	-0.216	1.449
0.158	-0.428	1.666			0.181	-0.375	1.710			0.176	-0.057	1.724			0.147	0.124	1.739			0.028	-0.175	1.780			0.017	-0.407	1.762			0.012	-0.585	1.687			0.016	-0.645	1.657			0.281	-0.134	1.655			0.409	-0.217	1.454
0.158	-0.428	1.666			0.181	-0.374	1.710			0.175	-0.057	1.724			0.146	0.124	1.739			0.027	-0.175	1.780			0.017	-0.407	1.762			0.012	-0.585	1.686			0.016	-0.646	1.656			0.283	-0.133	1.655			0.414	-0.217	1.458
0.158	-0.427	1.666			0.181	-0.374	1.710			0.175	-0.057	1.724			0.146	0.124	1.739			0.027	-0.175	1.780			0.016	-0.407	1.762			0.012	-0.585	1.686			0.016	-0.647	1.656			0.284	-0.132	1.655			0.419	-0.217	1.462
0.158	-0.426	1.666			0.181	-0.373	1.710			0.175	-0.057	1.724			0.145	0.124	1.739			0.027	-0.175	1.781			0.016	-0.408	1.761			0.012	-0.586	1.685			0.016	-0.647	1.656			0.285	-0.131	1.655			0.425	-0.216	1.469
0.158	-0.426	1.666			0.181	-0.373	1.710			0.175	-0.057	1.724			0.145	0.124	1.738			0.027	-0.175	1.781			0.016	-0.408	1.761			0.012	-0.586	1.685			0.016	-0.648	1.655			0.286	-0.130	1.655			0.430	-0.215	1.474
0.159	-0.425	1.666			0.181	-0.372	1.710			0.175	-0.057	1.723			0.145	0.124	1.738			0.026	-0.175	1.781			0.016	-0.408	1.761			0.012	-0.586	1.685			0.016	-0.648	1.655			0.288	-0.129	1.655			0.434	-0.215	1.478
0.159	-0.424	1.666			0.181	-0.372	1.710			0.174	-0.057	1.723			0.144	0.124	1.738			0.026	-0.175	1.781			0.016	-0.408	1.761			0.012	-0.586	1.685			0.015	-0.648	1.654			0.289	-0.129	1.654			0.438	-0.214	1.482
0.159	-0.424	1.666			0.181	-0.371	1.710			0.174	-0.057	1.723			0.144	0.123	1.737			0.026	-0.175	1.781			0.016	-0.408	1.761			0.012	-0.586	1.684			0.015	-0.648	1.654			0.289	-0.128	1.654			0.441	-0.213	1.486
0.159	-0.423	1.666			0.181	-0.371	1.710			0.174	-0.057	1.723			0.143	0.123	1.737			0.026	-0.175	1.782			0.016	-0.409	1.761			0.012	-0.587	1.684			0.016	-0.649	1.654			0.290	-0.127	1.654			0.444	-0.212	1.489
0.159	-0.422	1.666			0.181	-0.370	1.710			0.174	-0.057	1.723			0.143	0.123	1.736			0.026	-0.175	1.782			0.016	-0.409	1.760			0.012	-0.587	1.683			0.016	-0.649	1.653			0.291	-0.126	1.654			0.447	-0.212	1.492
0.159	-0.422	1.666			0.181	-0.370	1.710			0.174	-0.057	1.723			0.143	0.123	1.736			0.025	-0.175	1.782			0.016	-0.409	1.760			0.012	-0.588	1.683			0.016	-0.649	1.653			0.292	-0.126	1.654			0.450	-0.211	1.495
0.159	-0.421	1.666			0.181	-0.369	1.710			0.173	-0.057	1.723			0.142	0.123	1.736			0.025	-0.175	1.782			0.016	-0.409	1.760			0.012	-0.588	1.682			0.016	-0.649	1.653			0.293	-0.125	1.654			0.452	-0.210	1.498
0.159	-0.420	1.666			0.181	-0.368	1.710			0.173	-0.057	1.723			0.142	0.123	1.735			0.025	-0.175	1.782			0.016	-0.409	1.760			0.012	-0.588	1.682			0.016	-0.650	1.653			0.293	-0.125	1.654			0.454	-0.210	1.500
0.159	-0.420	1.666			0.181	-0.368	1.710			0.173	-0.057	1.722			0.142	0.123	1.735			0.025	-0.175	1.782			0.016	-0.410	1.760			0.012	-0.589	1.681			0.016	-0.650	1.653			0.294	-0.124	1.654			0.456	-0.209	1.502
0.159	-0.419	1.666			0.181	-0.368	1.710			0.173	-0.057	1.722			0.141	0.123	1.735			0.025	-0.175	1.783			0.016	-0.410	1.760			0.012	-0.589	1.681			0.016	-0.650	1.652			0.295	-0.124	1.653			0.457	-0.209	1.504
0.159	-0.419	1.666			0.181	-0.367	1.709			0.173	-0.057	1.722			0.141	0.122	1.735			0.025	-0.175	1.783			0.016	-0.410	1.759			0.012	-0.589	1.681			0.016	-0.650	1.652			0.296	-0.123	1.653			0.459	-0.208	1.506
0.159	-0.418	1.666			0.181	-0.366	1.709			0.172	-0.057	1.722			0.141	0.122	1.734			0.024	-0.175	1.783			0.016	-0.410	1.759			0.013	-0.590	1.680			0.016	-0.650	1.652			0.297	-0.122	1.653			0.461	-0.207	1.508
0.159	-0.418	1.666			0.181	-0.366	1.709			0.172	-0.057	1.722			0.141	0.122	1.734			0.024	-0.175	1.783			0.016	-0.410	1.759			0.013	-0.590	1.680			0.016	-0.650	1.652			0.297	-0.122	1.653			0.461	-0.207	1.508
0.159	-0.417	1.666			0.181	-0.366	1.709			0.172	-0.057	1.721			0.141	0.122	1.734			0.024	-0.176	1.783			0.016	-0.410	1.759			0.012	-0.589	1.680			0.012	-0.646	1.655			0.297	-0.122	1.653			0.462	-0.206	1.510
0.160	-0.417	1.666			0.181	-0.366	1.709			0.172	-0.057	1.721			0.141	0.122	1.734			0.024	-0.176	1.783			0.016	-0.411	1.759			0.012	-0.589	1.680			0.011	-0.645	1.656			0.298	-0.122	1.653			0.462	-0.204	1.512
0.160	-0.417	1.666			0.181	-0.365	1.709			0.172	-0.057	1.721			0.140	0.122	1.734			0.024	-0.176	1.783			0.016	-0.411	1.759			0.012	-0.589	1.680			0.010	-0.644	1.656			0.298	-0.122	1.653			0.462	-0.203	1.514
0.160	-0.416	1.665			0.181	-0.365	1.709			0.172	-0.057	1.721			0.140	0.122	1.733			0.024	-0.176	1.783			0.016	-0.411	1.758			0.012	-0.589	1.680			0.009	-0.643	1.656			0.299	-0.121	1.653			0.461	-0.201	1.517
0.160	-0.416	1.665			0.181	-0.365	1.709			0.171	-0.057	1.720			0.140	0.122	1.733			0.024	-0.176	1.783			0.016	-0.411	1.758			0.012	-0.589	1.680			0.009	-0.643	1.657			0.299	-0.121	1.653			0.460	-0.199	1.521
0.160	-0.416	1.665			0.181	-0.364	1.709			0.171	-0.057	1.720			0.140	0.122	1.733			0.024	-0.176	1.783			0.016	-0.411	1.758			0.012	-0.589	1.680			0.009	-0.643	1.657			0.300	-0.121	1.653			0.459	-0.198	1.524
0.160	-0.415	1.665			0.181	-0.364	1.709			0.171	-0.057	1.720			0.140	0.122	1.733			0.024	-0.176	1.783			0.016	-0.411	1.758			0.012	-0.589	1.680			0.009	-0.643	1.657			0.300	-0.120	1.653			0.457	-0.196	1.529
0.160	-0.415	1.665			0.181	-0.364	1.709			0.171	-0.057	1.719			0.140	0.122	1.732			0.023	-0.176	1.783			0.016	-0.412	1.758			0.012	-0.589	1.679			0.009	-0.642	1.657			0.301	-0.120	1.653			0.456	-0.193	1.537
0.160	-0.415	1.665			0.181	-0.364	1.709			0.171	-0.057	1.719			0.140	0.122	1.732			0.023	-0.176	1.783			0.016	-0.412	1.758			0.012	-0.589	1.679			0.009	-0.642	1.657			0.301	-0.120	1.653			0.456	-0.193	1.537
0.160	-0.415	1.665			0.181	-0.363	1.709			0.171	-0.057	1.719			0.140	0.122	1.732			0.023	-0.176	1.784			0.017	-0.412	1.757			0.013	-0.589	1.679			0.008	-0.642	1.657			0.301	-0.120	1.653			0.455	-0.192	1.542
0.160	-0.415	1.665			0.181	-0.363	1.709			0.171	-0.057	1.719			0.140	0.122	1.732			0.023	-0.176	1.784			0.017	-0.412	1.757			0.013	-0.589	1.679			0.008	-0.642	1.657			0.302	-0.120	1.653			0.456	-0.190	1.546
0.160	-0.414	1.665			0.181	-0.363	1.709			0.171	-0.057	1.719			0.139	0.122	1.732			0.023	-0.176	1.784			0.017	-0.412	1.757			0.013	-0.589	1.679			0.009	-0.642	1.657			0.302	-0.120	1.653			0.456	-0.189	1.551
0.160	-0.414	1.665			0.180	-0.363	1.709			0.170	-0.057	1.719			0.139	0.122	1.732			0.023	-0.176	1.784			0.017	-0.412	1.757			0.013	-0.589	1.678			0.009	-0.642	1.656			0.302	-0.120	1.653			0.456	-0.188	1.555
0.160	-0.414	1.665			0.180	-0.363	1.709			0.170	-0.057	1.718			0.139	0.122	1.732			0.023	-0.176	1.784			0.017	-0.412	1.756			0.013	-0.589	1.678			0.009	-0.642	1.656			0.303	-0.120	1.653			0.457	-0.187	1.560
0.160	-0.414	1.665			0.180	-0.362	1.709			0.170	-0.057	1.718			0.138	0.122	1.732			0.023	-0.176	1.784			0.018	-0.413	1.756			0.013	-0.589	1.678			0.009	-0.642	1.656			0.303	-0.120	1.653			0.458	-0.186	1.565
0.160	-0.414	1.665			0.180	-0.362	1.709			0.170	-0.057	1.718			0.138	0.122	1.731			0.023	-0.176	1.784			0.018	-0.413	1.756			0.013	-0.589	1.678			0.009	-0.642	1.656			0.303	-0.120	1.653			0.459	-0.185	1.569
0.160	-0.413	1.665			0.180	-0.362	1.709			0.170	-0.057	1.718			0.138	0.121	1.731			0.023	-0.176	1.784			0.018	-0.413	1.756			0.014	-0.589	1.678			0.009	-0.642	1.656			0.304	-0.120	1.653			0.460	-0.184	1.572
0.160	-0.413	1.665			0.180	-0.362	1.709			0.170	-0.057	1.718			0.137	0.121	1.731			0.023	-0.176	1.784			0.018	-0.413	1.755			0.014	-0.589	1.678			0.010	-0.642	1.656			0.304	-0.120	1.653			0.460	-0.183	1.575
0.160	-0.413	1.665			0.180	-0.362	1.709			0.170	-0.057	1.718			0.137	0.121	1.731			0.023	-0.176	1.784			0.018	-0.413	1.755			0.014	-0.589	1.677			0.010	-0.642	1.656			0.304	-0.120	1.653			0.461	-0.183	1.578
0.160	-0.413	1.665			0.180	-0.362	1.709			0.170	-0.057	1.718			0.136	0.121	1.731			0.023	-0.176	1.784			0.019	-0.413	1.755			0.014	-0.589	1.677			0.010	-0.642	1.656			0.304	-0.120	1.653			0.464	-0.185	1.582
0.160	-0.413	1.665			0.180	-0.361	1.709			0.170	-0.057	1.717			0.136	0.121	1.731			0.023	-0.176	1.784			0.019	-0.413	1.755			0.014	-0.589	1.677			0.010	-0.642	1.656			0.305	-0.120	1.653			0.466	-0.185	1.585
0.160	-0.413	1.665			0.180	-0.361	1.709			0.170	-0.057	1.717			0.136	0.121	1.731			0.023	-0.176	1.784			0.019	-0.413	1.755			0.014	-0.589	1.677			0.010	-0.642	1.655			0.305	-0.120	1.653			0.467	-0.185	1.587
0.160	-0.413	1.665			0.180	-0.361	1.709			0.170	-0.057	1.717			0.135	0.121	1.731			0.023	-0.176	1.784			0.019	-0.413	1.754			0.015	-0.590	1.677			0.010	-0.642	1.655			0.305	-0.121	1.654			0.467	-0.185	1.590
0.160	-0.412	1.665			0.180	-0.361	1.709			0.170	-0.057	1.717			0.135	0.121	1.731			0.023	-0.176	1.784			0.019	-0.413	1.754			0.015	-0.590	1.676			0.011	-0.642	1.655			0.305	-0.121	1.654			0.468	-0.184	1.591
0.160	-0.412	1.665			0.180	-0.361	1.709			0.170	-0.057	1.717			0.134	0.121	1.731			0.023	-0.176	1.784			0.019	-0.414	1.754			0.015	-0.590	1.676			0.011	-0.642	1.655			0.305	-0.121	1.654			0.467	-0.184	1.583
0.160	-0.412	1.665			0.180	-0.361	1.709			0.170	-0.057	1.717			0.134	0.121	1.731			0.023	-0.176	1.784			0.020	-0.414	1.754			0.015	-0.590	1.676			0.011	-0.642	1.655			0.306	-0.121	1.654			0.463	-0.180	1.522
0.160	-0.412	1.665			0.180	-0.361	1.709			0.170	-0.057	1.717			0.134	0.121	1.731			0.023	-0.176	1.784			0.020	-0.414	1.754			0.015	-0.590	1.676			0.012	-0.641	1.654			0.306	-0.121	1.654			0.466	-0.181	1.519
0.160	-0.412	1.665			0.180	-0.361	1.709			0.170	-0.057	1.717			0.134	0.121	1.731			0.023	-0.176	1.784			0.020	-0.414	1.754			0.016	-0.590	1.676			0.012	-0.641	1.654			0.306	-0.121	1.654			0.468	-0.181	1.519
0.160	-0.412	1.665			0.180	-0.361	1.709			0.170	-0.057	1.717			0.133	0.121	1.731			0.023	-0.176	1.784			0.020	-0.414	1.753			0.016	-0.590	1.675			0.013	-0.641	1.654			0.306	-0.122	1.654			0.470	-0.182	1.519
0.160	-0.412	1.665			0.180	-0.361	1.709			0.170	-0.057	1.717			0.133	0.121	1.731			0.023	-0.176	1.784			0.020	-0.414	1.753			0.016	-0.590	1.675			0.013	-0.641	1.653			0.306	-0.122	1.654			0.472	-0.183	1.521
0.160	-0.412	1.665			0.180	-0.361	1.709			0.170	-0.057	1.717			0.133	0.121	1.730			0.023	-0.176	1.784			0.020	-0.414	1.753			0.017	-0.590	1.675			0.014	-0.641	1.653			0.306	-0.122	1.654			0.475	-0.187	1.525
0.160	-0.412	1.665			0.180	-0.361	1.709			0.170	-0.057	1.717			0.133	0.121	1.730			0.023	-0.177	1.784			0.021	-0.414	1.753			0.017	-0.590	1.674			0.014	-0.641	1.653			0.306	-0.122	1.655			0.475	-0.189	1.528
0.160	-0.412	1.665			0.180	-0.360	1.709			0.170	-0.057	1.716			0.133	0.121	1.730			0.023	-0.177	1.784			0.021	-0.414	1.753			0.017	-0.589	1.675			0.015	-0.631	1.656			0.306	-0.123	1.655			0.475	-0.192	1.530
0.160	-0.412	1.665			0.180	-0.360	1.709			0.170	-0.057	1.716			0.133	0.121	1.730			0.024	-0.177	1.784			0.021	-0.414	1.753			0.016	-0.588	1.675			0.015	-0.624	1.658			0.305	-0.123	1.655			0.474	-0.194	1.532
0.160	-0.412	1.665			0.181	-0.360	1.709			0.170	-0.057	1.716			0.132	0.121	1.730			0.024	-0.177	1.784			0.021	-0.414	1.752			0.016	-0.588	1.676			0.016	-0.618	1.660			0.305	-0.123	1.655			0.473	-0.197	1.534
0.160	-0.412	1.665			0.181	-0.360	1.709			0.170	-0.057	1.716			0.132	0.121	1.730			0.024	-0.177	1.784			0.021	-0.414	1.752			0.016	-0.587	1.676			0.016	-0.613	1.662			0.305	-0.123	1.655			0.470	-0.201	1.536
0.161	-0.412	1.665			0.181	-0.360	1.709			0.170	-0.057	1.716			0.132	0.121	1.730			0.024	-0.177	1.784			0.021	-0.414	1.752			0.015	-0.587	1.676			0.016	-0.609	1.663			0.305	-0.123	1.655			0.467	-0.204	1.538
0.161	-0.412	1.665			0.181	-0.361	1.709			0.170	-0.057	1.716			0.132	0.121	1.730			0.024	-0.177	1.784			0.021	-0.414	1.752			0.015	-0.586	1.677			0.017	-0.606	1.665			0.305	-0.123	1.655			0.463	-0.209	1.540
0.161	-0.412	1.665			0.181	-0.361	1.708			0.170	-0.057	1.716			0.132	0.121	1.730			0.024	-0.177	1.784			0.022	-0.414	1.752			0.015	-0.586	1.677			0.017	-0.603	1.665			0.306	-0.123	1.655			0.459	-0.213	1.541
0.161	-0.412	1.665			0.181	-0.361	1.708			0.170	-0.058	1.716			0.132	0.121	1.730			0.025	-0.177	1.784			0.022	-0.414	1.752			0.015	-0.586	1.677			0.018	-0.605	1.664			0.306	-0.124	1.655			0.455	-0.217	1.542
0.161	-0.412	1.665			0.181	-0.361	1.708			0.170	-0.058	1.715			0.132	0.121	1.730			0.025	-0.177	1.784			0.022	-0.414	1.752			0.015	-0.586	1.677			0.018	-0.607	1.663			0.306	-0.124	1.654			0.451	-0.221	1.544
0.161	-0.412	1.665			0.181	-0.361	1.708			0.171	-0.058	1.715			0.132	0.121	1.730			0.025	-0.177	1.784			0.022	-0.414	1.752			0.016	-0.586	1.676			0.019	-0.610	1.661			0.306	-0.124	1.654			0.446	-0.225	1.544
0.161	-0.412	1.664			0.181	-0.361	1.708			0.171	-0.058	1.715			0.132	0.121	1.730			0.025	-0.177	1.784			0.023	-0.414	1.752			0.016	-0.586	1.676			0.020	-0.611	1.660			0.306	-0.124	1.654			0.442	-0.228	1.545
0.161	-0.412	1.664			0.181	-0.361	1.708			0.171	-0.058	1.715			0.132	0.121	1.730			0.026	-0.177	1.784			0.023	-0.414	1.751			0.016	-0.586	1.677			0.020	-0.610	1.661			0.307	-0.124	1.653			0.438	-0.230	1.545
0.161	-0.413	1.664			0.181	-0.361	1.708			0.171	-0.058	1.715			0.132	0.121	1.730			0.026	-0.177	1.784			0.023	-0.414	1.751			0.017	-0.585	1.677			0.021	-0.608	1.662			0.307	-0.124	1.652			0.435	-0.232	1.546
0.161	-0.413	1.664			0.182	-0.361	1.708			0.172	-0.058	1.715			0.132	0.122	1.730			0.026	-0.177	1.784			0.024	-0.414	1.751			0.017	-0.585	1.678			0.021	-0.607	1.662			0.307	-0.124	1.652			0.433	-0.234	1.546
0.161	-0.413	1.664			0.182	-0.361	1.708			0.172	-0.058	1.715			0.132	0.122	1.730			0.027	-0.177	1.784			0.024	-0.414	1.751			0.017	-0.584	1.678			0.022	-0.606	1.663			0.307	-0.124	1.651			0.431	-0.236	1.546
0.161	-0.413	1.664			0.182	-0.361	1.708			0.172	-0.058	1.714			0.132	0.122	1.730			0.027	-0.177	1.784			0.024	-0.414	1.751			0.018	-0.584	1.679			0.022	-0.605	1.664			0.307	-0.125	1.650			0.428	-0.238	1.546
0.161	-0.413	1.664			0.182	-0.361	1.708			0.172	-0.058	1.714			0.132	0.122	1.729			0.028	-0.178	1.784			0.025	-0.414	1.752			0.018	-0.583	1.679			0.023	-0.604	1.664			0.307	-0.125	1.649			0.424	-0.240	1.545
0.161	-0.413	1.664			0.182	-0.361	1.708			0.173	-0.058	1.714			0.132	0.122	1.729			0.028	-0.178	1.785			0.025	-0.414	1.752			0.018	-0.583	1.680			0.023	-0.603	1.665			0.307	-0.125	1.648			0.420	-0.241	1.544
0.161	-0.413	1.664			0.182	-0.361	1.707			0.173	-0.057	1.714			0.132	0.122	1.729			0.029	-0.178	1.785			0.026	-0.414	1.752			0.018	-0.583	1.681			0.023	-0.602	1.665			0.307	-0.125	1.647			0.417	-0.243	1.543
0.161	-0.413	1.664			0.182	-0.361	1.707			0.173	-0.057	1.714			0.132	0.122	1.730			0.030	-0.178	1.786			0.026	-0.414	1.752			0.018	-0.582	1.681			0.024	-0.601	1.666			0.306	-0.125	1.646			0.414	-0.244	1.542
0.161	-0.413	1.664			0.182	-0.361	1.707			0.173	-0.057	1.714			0.132	0.122	1.730			0.030	-0.178	1.786			0.027	-0.414	1.753			0.019	-0.582	1.682			0.024	-0.600	1.667			0.305	-0.125	1.645			0.411	-0.245	1.541
0.161	-0.413	1.664			0.182	-0.361	1.707			0.173	-0.057	1.714			0.132	0.122	1.730			0.031	-0.178	1.787			0.027	-0.414	1.753			0.019	-0.582	1.682			0.024	-0.599	1.667			0.304	-0.125	1.644			0.408	-0.247	1.540
0.161	-0.413	1.664			0.182	-0.361	1.707			0.174	-0.057	1.714			0.132	0.122	1.730			0.031	-0.178	1.787			0.028	-0.414	1.753			0.019	-0.581	1.683			0.024	-0.599	1.668			0.303	-0.126	1.642			0.404	-0.248	1.539
0.161	-0.413	1.664			0.182	-0.361	1.707			0.174	-0.057	1.714			0.132	0.122	1.730			0.032	-0.177	1.787			0.028	-0.414	1.754			0.019	-0.581	1.684			0.025	-0.599	1.668			0.302	-0.126	1.641			0.401	-0.249	1.538
0.160	-0.414	1.664			0.182	-0.361	1.707			0.174	-0.057	1.713			0.132	0.122	1.730			0.033	-0.177	1.788			0.029	-0.414	1.754			0.019	-0.580	1.684			0.025	-0.598	1.668			0.301	-0.126	1.640			0.397	-0.251	1.537
0.160	-0.414	1.664			0.182	-0.361	1.707			0.174	-0.057	1.713			0.132	0.122	1.730			0.033	-0.177	1.788			0.029	-0.413	1.754			0.020	-0.580	1.685			0.025	-0.598	1.669			0.299	-0.127	1.638			0.394	-0.252	1.535
0.160	-0.414	1.664			0.182	-0.361	1.707			0.174	-0.057	1.713			0.132	0.122	1.730			0.034	-0.177	1.789			0.030	-0.413	1.755			0.020	-0.579	1.686			0.025	-0.598	1.669			0.297	-0.127	1.637			0.391	-0.253	1.534
0.160	-0.414	1.664			0.182	-0.361	1.707			0.174	-0.057	1.713			0.132	0.122	1.730			0.034	-0.176	1.790			0.030	-0.413	1.755			0.020	-0.579	1.687			0.025	-0.598	1.669			0.295	-0.128	1.636			0.388	-0.254	1.533
0.159	-0.414	1.664			0.182	-0.361	1.707			0.174	-0.057	1.713			0.132	0.122	1.731			0.035	-0.176	1.790			0.031	-0.413	1.756			0.020	-0.579	1.687			0.026	-0.598	1.670			0.293	-0.128	1.634			0.385	-0.255	1.532
0.159	-0.415	1.664			0.182	-0.361	1.707			0.175	-0.056	1.713			0.131	0.122	1.731			0.036	-0.176	1.791			0.031	-0.412	1.756			0.020	-0.578	1.688			0.026	-0.598	1.670			0.291	-0.129	1.633			0.383	-0.256	1.532
0.159	-0.415	1.665			0.182	-0.361	1.707			0.175	-0.056	1.713			0.131	0.122	1.731			0.036	-0.176	1.791			0.031	-0.412	1.757			0.020	-0.578	1.689			0.026	-0.598	1.671			0.289	-0.130	1.632			0.380	-0.257	1.531
0.158	-0.415	1.665			0.182	-0.362	1.707			0.175	-0.056	1.713			0.131	0.122	1.731			0.037	-0.176	1.792			0.032	-0.412	1.757			0.020	-0.577	1.690			0.026	-0.598	1.671			0.288	-0.130	1.631			0.378	-0.258	1.530
0.158	-0.415	1.665			0.182	-0.362	1.707			0.175	-0.056	1.713			0.131	0.122	1.731			0.037	-0.175	1.792			0.032	-0.412	1.758			0.020	-0.577	1.690			0.026	-0.598	1.672			0.286	-0.131	1.630			0.376	-0.259	1.530
0.157	-0.416	1.665			0.182	-0.362	1.707			0.175	-0.056	1.713			0.131	0.122	1.732			0.037	-0.175	1.792			0.032	-0.412	1.758			0.021	-0.577	1.691			0.026	-0.598	1.672			0.285	-0.131	1.630			0.374	-0.259	1.529
0.157	-0.416	1.665			0.182	-0.362	1.706			0.175	-0.055	1.713			0.131	0.122	1.732			0.038	-0.175	1.793			0.033	-0.411	1.759			0.021	-0.577	1.692			0.026	-0.599	1.673			0.283	-0.131	1.629			0.373	-0.260	1.528
0.156	-0.416	1.665			0.182	-0.362	1.706			0.175	-0.055	1.713			0.131	0.123	1.732			0.038	-0.175	1.794			0.033	-0.411	1.759			0.021	-0.576	1.692			0.026	-0.599	1.673			0.282	-0.132	1.628			0.371	-0.261	1.528
0.156	-0.416	1.665			0.182	-0.362	1.706			0.175	-0.055	1.713			0.130	0.123	1.732			0.038	-0.175	1.794			0.033	-0.411	1.760			0.021	-0.576	1.693			0.026	-0.599	1.673			0.281	-0.132	1.628			0.369	-0.261	1.527
0.156	-0.417	1.665			0.182	-0.362	1.706			0.175	-0.055	1.713			0.130	0.123	1.733			0.038	-0.175	1.795			0.033	-0.411	1.760			0.021	-0.576	1.694			0.026	-0.600	1.674			0.279	-0.132	1.627			0.368	-0.262	1.527
0.155	-0.417	1.665			0.182	-0.362	1.706			0.175	-0.054	1.713			0.130	0.123	1.733			0.039	-0.175	1.795			0.034	-0.411	1.761			0.021	-0.576	1.694			0.026	-0.600	1.674			0.278	-0.133	1.627			0.366	-0.262	1.526
0.155	-0.417	1.666			0.182	-0.362	1.706			0.175	-0.054	1.713			0.130	0.123	1.733			0.039	-0.174	1.796			0.034	-0.411	1.761			0.021	-0.576	1.695			0.026	-0.601	1.675			0.277	-0.133	1.626			0.365	-0.263	1.526
0.154	-0.417	1.666			0.182	-0.362	1.706			0.175	-0.054	1.713			0.129	0.123	1.734			0.039	-0.174	1.797			0.034	-0.411	1.762			0.020	-0.576	1.695			0.026	-0.601	1.675			0.276	-0.133	1.626			0.363	-0.263	1.525
0.154	-0.418	1.666			0.182	-0.362	1.706			0.175	-0.053	1.713			0.129	0.123	1.734			0.039	-0.174	1.797			0.034	-0.411	1.762			0.020	-0.576	1.696			0.026	-0.601	1.676			0.274	-0.134	1.625			0.362	-0.264	1.525
0.153	-0.418	1.666			0.182	-0.363	1.706			0.175	-0.053	1.713			0.129	0.123	1.734			0.039	-0.174	1.798			0.034	-0.411	1.762			0.020	-0.576	1.697			0.025	-0.602	1.676			0.273	-0.134	1.625			0.360	-0.264	1.525
0.153	-0.418	1.666			0.182	-0.363	1.706			0.175	-0.053	1.714			0.129	0.123	1.735			0.039	-0.175	1.799			0.034	-0.411	1.763			0.019	-0.576	1.698			0.025	-0.602	1.677			0.272	-0.135	1.624			0.359	-0.265	1.524
0.152	-0.418	1.666			0.181	-0.363	1.706			0.175	-0.053	1.714			0.128	0.123	1.735			0.038	-0.175	1.799			0.034	-0.411	1.763			0.019	-0.576	1.698			0.025	-0.603	1.678			0.271	-0.135	1.624			0.358	-0.265	1.524
0.152	-0.419	1.666			0.181	-0.363	1.706			0.174	-0.052	1.714			0.128	0.123	1.735			0.038	-0.175	1.800			0.035	-0.411	1.763			0.019	-0.576	1.699			0.024	-0.604	1.678			0.270	-0.135	1.624			0.357	-0.265	1.524
0.151	-0.419	1.666			0.181	-0.363	1.706			0.174	-0.052	1.714			0.128	0.123	1.736			0.038	-0.175	1.800			0.035	-0.411	1.764			0.018	-0.576	1.700			0.024	-0.604	1.679			0.268	-0.136	1.624			0.356	-0.266	1.524
0.151	-0.419	1.667			0.181	-0.363	1.706			0.174	-0.052	1.714			0.128	0.123	1.736			0.038	-0.175	1.801			0.035	-0.411	1.764			0.018	-0.576	1.701			0.024	-0.605	1.679			0.267	-0.136	1.623			0.355	-0.266	1.523
0.151	-0.419	1.667			0.181	-0.364	1.706			0.174	-0.051	1.714			0.127	0.123	1.736			0.038	-0.175	1.802			0.034	-0.411	1.764			0.017	-0.576	1.701			0.023	-0.605	1.680			0.266	-0.136	1.623			0.354	-0.266	1.523
0.150	-0.420	1.667			0.181	-0.364	1.706			0.174	-0.051	1.714			0.127	0.123	1.736			0.038	-0.175	1.802			0.034	-0.411	1.765			0.017	-0.577	1.702			0.023	-0.605	1.680			0.266	-0.137	1.623			0.354	-0.267	1.523
0.150	-0.420	1.667			0.180	-0.364	1.706			0.173	-0.051	1.714			0.127	0.124	1.737			0.037	-0.175	1.802			0.034	-0.411	1.765			0.017	-0.577	1.702			0.023	-0.606	1.681			0.265	-0.137	1.623			0.353	-0.267	1.523
0.149	-0.420	1.667			0.180	-0.364	1.706			0.173	-0.051	1.714			0.126	0.124	1.737			0.037	-0.175	1.803			0.034	-0.411	1.765			0.016	-0.577	1.703			0.022	-0.606	1.681			0.264	-0.137	1.623			0.352	-0.267	1.523
0.149	-0.420	1.667			0.180	-0.364	1.706			0.173	-0.051	1.714			0.126	0.124	1.737			0.037	-0.175	1.803			0.034	-0.411	1.766			0.016	-0.577	1.704			0.022	-0.607	1.682			0.263	-0.137	1.623			0.351	-0.268	1.523
0.149	-0.421	1.667			0.180	-0.364	1.706			0.173	-0.050	1.714			0.126	0.124	1.737			0.037	-0.175	1.804			0.034	-0.411	1.766			0.015	-0.577	1.704			0.022	-0.607	1.682			0.263	-0.138	1.623			0.351	-0.268	1.523
0.148	-0.421	1.667			0.179	-0.365	1.706			0.173	-0.050	1.715			0.126	0.124	1.738			0.036	-0.175	1.804			0.034	-0.412	1.767			0.015	-0.577	1.705			0.021	-0.607	1.683			0.262	-0.138	1.622			0.350	-0.268	1.523
0.148	-0.421	1.668			0.179	-0.365	1.706			0.172	-0.050	1.715			0.126	0.124	1.738			0.036	-0.175	1.804			0.034	-0.412	1.767			0.015	-0.577	1.705			0.021	-0.608	1.683			0.262	-0.138	1.622			0.350	-0.268	1.523
0.148	-0.421	1.668			0.179	-0.365	1.706			0.172	-0.050	1.715			0.125	0.124	1.738			0.036	-0.175	1.805			0.033	-0.412	1.767			0.014	-0.577	1.705			0.021	-0.608	1.683			0.261	-0.138	1.622			0.349	-0.269	1.523
0.148	-0.421	1.668			0.179	-0.365	1.706			0.172	-0.050	1.715			0.125	0.124	1.738			0.036	-0.176	1.805			0.033	-0.412	1.768			0.014	-0.578	1.706			0.021	-0.608	1.684			0.261	-0.138	1.622			0.349	-0.269	1.524
0.147	-0.422	1.668			0.179	-0.365	1.706			0.172	-0.049	1.715			0.125	0.124	1.738			0.036	-0.176	1.805			0.033	-0.412	1.768			0.014	-0.578	1.706			0.020	-0.608	1.684			0.260	-0.139	1.622			0.349	-0.269	1.524
0.147	-0.422	1.668			0.179	-0.365	1.706			0.172	-0.049	1.715			0.125	0.124	1.739			0.035	-0.176	1.805			0.033	-0.412	1.768			0.014	-0.578	1.706			0.020	-0.609	1.684			0.260	-0.139	1.622			0.349	-0.269	1.525
0.147	-0.422	1.668			0.178	-0.365	1.706			0.172	-0.049	1.715			0.125	0.124	1.739			0.035	-0.176	1.806			0.033	-0.412	1.768			0.013	-0.578	1.707			0.020	-0.609	1.685			0.260	-0.139	1.622			0.349	-0.270	1.525
0.147	-0.422	1.668			0.178	-0.366	1.706			0.171	-0.049	1.715			0.124	0.124	1.739			0.035	-0.176	1.806			0.033	-0.412	1.769			0.013	-0.578	1.707			0.020	-0.609	1.685			0.259	-0.139	1.622			0.349	-0.270	1.526
0.147	-0.422	1.668			0.178	-0.366	1.706			0.171	-0.049	1.715			0.124	0.124	1.739			0.035	-0.176	1.806			0.032	-0.412	1.769			0.013	-0.578	1.707			0.019	-0.609	1.685			0.259	-0.139	1.622			0.349	-0.270	1.526
0.146	-0.422	1.668			0.178	-0.366	1.706			0.171	-0.049	1.715			0.124	0.124	1.739			0.035	-0.176	1.806			0.032	-0.412	1.769			0.013	-0.578	1.708			0.019	-0.609	1.686			0.259	-0.139	1.622			0.349	-0.270	1.527
0.146	-0.423	1.668			0.178	-0.366	1.706			0.171	-0.049	1.715			0.124	0.124	1.739			0.035	-0.176	1.806			0.032	-0.412	1.769			0.012	-0.578	1.708			0.019	-0.610	1.686			0.258	-0.139	1.622			0.349	-0.270	1.527
0.146	-0.423	1.668			0.178	-0.366	1.706			0.171	-0.049	1.715			0.124	0.124	1.739			0.034	-0.176	1.807			0.032	-0.412	1.769			0.012	-0.578	1.708			0.019	-0.610	1.686			0.258	-0.140	1.622			0.349	-0.271	1.528
0.146	-0.423	1.668			0.178	-0.366	1.706			0.171	-0.049	1.716			0.124	0.124	1.739			0.034	-0.176	1.807			0.032	-0.412	1.769			0.012	-0.578	1.708			0.019	-0.610	1.686			0.258	-0.140	1.622			0.349	-0.271	1.528
0.146	-0.423	1.668			0.177	-0.367	1.706			0.171	-0.048	1.716			0.124	0.124	1.740			0.034	-0.176	1.807			0.032	-0.412	1.770			0.012	-0.579	1.708			0.018	-0.611	1.686			0.258	-0.140	1.622			0.349	-0.271	1.529
0.146	-0.423	1.668			0.177	-0.367	1.706			0.170	-0.048	1.716			0.124	0.124	1.740			0.034	-0.176	1.807			0.032	-0.412	1.770			0.012	-0.579	1.708			0.018	-0.611	1.686			0.258	-0.140	1.622			0.350	-0.271	1.529
0.145	-0.423	1.668			0.177	-0.367	1.706			0.170	-0.048	1.716			0.124	0.124	1.740			0.034	-0.176	1.807			0.032	-0.412	1.770			0.012	-0.579	1.708			0.018	-0.612	1.686			0.257	-0.140	1.622			0.350	-0.271	1.530
0.145	-0.423	1.668			0.177	-0.367	1.706			0.170	-0.048	1.716			0.124	0.124	1.740			0.034	-0.176	1.807			0.032	-0.412	1.770			0.012	-0.579	1.708			0.018	-0.612	1.686			0.257	-0.140	1.623			0.350	-0.271	1.530
0.145	-0.424	1.668			0.177	-0.367	1.706			0.170	-0.048	1.716			0.124	0.124	1.740			0.034	-0.176	1.807			0.032	-0.412	1.770			0.012	-0.579	1.709			0.018	-0.612	1.686			0.257	-0.140	1.623			0.350	-0.272	1.531
0.145	-0.424	1.669			0.177	-0.367	1.706			0.170	-0.048	1.716			0.124	0.124	1.740			0.034	-0.176	1.807			0.032	-0.412	1.770			0.012	-0.579	1.709			0.018	-0.612	1.687			0.257	-0.140	1.623			0.350	-0.272	1.531
0.145	-0.424	1.669			0.177	-0.367	1.707			0.170	-0.048	1.716			0.124	0.124	1.740			0.033	-0.176	1.808			0.031	-0.413	1.770			0.012	-0.579	1.709			0.018	-0.612	1.687			0.257	-0.141	1.623			0.351	-0.272	1.532
0.145	-0.424	1.669			0.177	-0.367	1.707			0.170	-0.048	1.716			0.124	0.124	1.740			0.033	-0.176	1.808			0.031	-0.413	1.770			0.011	-0.579	1.709			0.018	-0.612	1.687			0.257	-0.141	1.623			0.351	-0.272	1.533
0.145	-0.424	1.669			0.177	-0.368	1.707			0.170	-0.048	1.716			0.124	0.124	1.740			0.033	-0.176	1.808			0.031	-0.413	1.770			0.011	-0.579	1.709			0.018	-0.612	1.687			0.257	-0.141	1.623			0.351	-0.273	1.533
0.145	-0.424	1.669			0.177	-0.368	1.707			0.170	-0.048	1.716			0.124	0.124	1.740			0.033	-0.176	1.808			0.031	-0.413	1.771			0.011	-0.579	1.709			0.018	-0.612	1.687			0.257	-0.141	1.623			0.351	-0.273	1.534
0.145	-0.424	1.669			0.177	-0.368	1.707			0.170	-0.048	1.716			0.124	0.124	1.741			0.033	-0.176	1.808			0.031	-0.413	1.771			0.011	-0.579	1.709			0.017	-0.612	1.687			0.258	-0.141	1.623			0.352	-0.273	1.534
0.145	-0.425	1.669			0.177	-0.368	1.707			0.170	-0.048	1.716			0.124	0.124	1.741			0.033	-0.176	1.808			0.031	-0.413	1.771			0.011	-0.579	1.709			0.017	-0.613	1.687			0.258	-0.142	1.624			0.352	-0.274	1.535
0.146	-0.425	1.669			0.177	-0.368	1.707			0.170	-0.048	1.716			0.124	0.124	1.741			0.033	-0.176	1.808			0.031	-0.413	1.771			0.012	-0.579	1.709			0.018	-0.613	1.687			0.258	-0.142	1.624			0.352	-0.274	1.535
0.146	-0.425	1.669			0.177	-0.368	1.707			0.170	-0.048	1.717			0.124	0.124	1.741			0.033	-0.176	1.808			0.031	-0.413	1.771			0.012	-0.581	1.708			0.018	-0.616	1.685			0.258	-0.142	1.624			0.352	-0.275	1.536
0.146	-0.425	1.669			0.177	-0.368	1.707			0.170	-0.048	1.717			0.125	0.124	1.741			0.033	-0.176	1.808			0.031	-0.413	1.771			0.013	-0.584	1.705			0.018	-0.620	1.683			0.258	-0.142	1.624			0.353	-0.275	1.536
0.146	-0.425	1.669			0.177	-0.368	1.707			0.170	-0.048	1.717			0.125	0.124	1.741			0.033	-0.176	1.808			0.031	-0.413	1.771			0.013	-0.584	1.705			0.018	-0.621	1.683			0.259	-0.143	1.624			0.353	-0.276	1.537
0.146	-0.425	1.669			0.177	-0.369	1.707			0.170	-0.048	1.717			0.125	0.124	1.741			0.033	-0.176	1.808			0.031	-0.413	1.771			0.014	-0.591	1.701			0.018	-0.627	1.680			0.259	-0.143	1.625			0.353	-0.276	1.538
0.147	-0.425	1.669			0.177	-0.369	1.707			0.170	-0.048	1.717			0.125	0.124	1.741			0.033	-0.176	1.808			0.031	-0.413	1.771			0.014	-0.595	1.697			0.018	-0.631	1.677			0.260	-0.143	1.625			0.354	-0.277	1.538
0.147	-0.425	1.669			0.178	-0.369	1.707			0.170	-0.048	1.717			0.126	0.124	1.741			0.033	-0.176	1.808			0.031	-0.413	1.771			0.015	-0.598	1.695			0.019	-0.635	1.675			0.260	-0.143	1.625			0.354	-0.277	1.539
0.147	-0.425	1.669			0.178	-0.369	1.707			0.170	-0.048	1.717			0.126	0.124	1.742			0.033	-0.176	1.808			0.031	-0.413	1.771			0.015	-0.597	1.695			0.019	-0.635	1.675			0.261	-0.144	1.625			0.355	-0.278	1.539
0.147	-0.425	1.669			0.178	-0.369	1.707			0.170	-0.049	1.717			0.126	0.124	1.742			0.033	-0.176	1.808			0.031	-0.413	1.771			0.015	-0.597	1.695			0.019	-0.637	1.674			0.261	-0.144	1.626			0.355	-0.278	1.540
0.148	-0.425	1.669			0.178	-0.369	1.707			0.170	-0.049	1.717			0.127	0.124	1.742			0.033	-0.176	1.808			0.031	-0.413	1.771			0.016	-0.598	1.694			0.019	-0.638	1.673			0.262	-0.144	1.626			0.355	-0.279	1.541
0.148	-0.425	1.669			0.178	-0.369	1.707			0.171	-0.049	1.717			0.127	0.124	1.742			0.033	-0.176	1.808			0.031	-0.413	1.771			0.016	-0.596	1.694			0.019	-0.638	1.673			0.263	-0.144	1.626			0.356	-0.280	1.541
0.148	-0.425	1.669			0.178	-0.369	1.707			0.171	-0.049	1.717			0.128	0.124	1.742			0.033	-0.176	1.808			0.031	-0.413	1.771			0.016	-0.594	1.693			0.019	-0.638	1.672			0.263	-0.145	1.626			0.356	-0.280	1.542
0.149	-0.425	1.669			0.179	-0.369	1.707			0.171	-0.049	1.717			0.128	0.124	1.742			0.033	-0.176	1.807			0.031	-0.413	1.771			0.017	-0.593	1.693			0.019	-0.638	1.672			0.264	-0.145	1.627			0.356	-0.281	1.542
0.149	-0.425	1.669			0.179	-0.369	1.707			0.171	-0.049	1.717			0.128	0.124	1.742			0.033	-0.176	1.807			0.031	-0.413	1.771			0.017	-0.592	1.693			0.020	-0.637	1.672			0.265	-0.145	1.627			0.357	-0.281	1.543
0.149	-0.425	1.669			0.179	-0.369	1.707			0.172	-0.049	1.717			0.129	0.124	1.742			0.033	-0.176	1.807			0.031	-0.413	1.771			0.018	-0.590	1.693			0.020	-0.637	1.672			0.265	-0.145	1.627			0.357	-0.282	1.543
0.150	-0.425	1.669			0.179	-0.369	1.707			0.172	-0.050	1.717			0.129	0.124	1.742			0.033	-0.176	1.807			0.031	-0.413	1.771			0.018	-0.589	1.692			0.020	-0.637	1.671			0.266	-0.146	1.627			0.357	-0.282	1.544
0.150	-0.425	1.669			0.179	-0.369	1.707			0.172	-0.050	1.718			0.130	0.124	1.742			0.033	-0.176	1.807			0.032	-0.413	1.771			0.018	-0.589	1.693			0.020	-0.637	1.671			0.267	-0.146	1.628			0.357	-0.283	1.544
0.150	-0.425	1.669			0.179	-0.369	1.707			0.173	-0.050	1.718			0.130	0.124	1.742			0.033	-0.176	1.807			0.032	-0.413	1.771			0.018	-0.588	1.693			0.020	-0.636	1.671			0.267	-0.146	1.628			0.356	-0.284	1.544
0.150	-0.425	1.669			0.180	-0.369	1.707			0.173	-0.050	1.718			0.130	0.124	1.742			0.033	-0.176	1.806			0.032	-0.413	1.771			0.018	-0.587	1.693			0.020	-0.635	1.671			0.268	-0.146	1.628			0.355	-0.286	1.544
0.151	-0.425	1.669			0.180	-0.369	1.707			0.173	-0.050	1.718			0.131	0.124	1.742			0.033	-0.176	1.806			0.032	-0.413	1.770			0.018	-0.586	1.693			0.020	-0.635	1.671			0.268	-0.147	1.628			0.353	-0.288	1.544
0.151	-0.425	1.669			0.180	-0.369	1.707			0.174	-0.051	1.718			0.131	0.124	1.742			0.033	-0.176	1.806			0.032	-0.413	1.770			0.018	-0.586	1.693			0.020	-0.634	1.671			0.269	-0.147	1.628			0.350	-0.290	1.543
0.151	-0.425	1.669			0.180	-0.369	1.707			0.174	-0.051	1.718			0.132	0.124	1.742			0.034	-0.176	1.806			0.032	-0.413	1.770			0.017	-0.588	1.692			0.020	-0.635	1.670			0.269	-0.147	1.628			0.348	-0.292	1.543
0.152	-0.425	1.669			0.180	-0.369	1.707			0.174	-0.051	1.718			0.133	0.124	1.742			0.034	-0.176	1.805			0.032	-0.412	1.770			0.017	-0.586	1.692			0.020	-0.634	1.670			0.270	-0.147	1.629			0.345	-0.293	1.542
0.152	-0.424	1.669			0.181	-0.369	1.707			0.175	-0.051	1.718			0.134	0.124	1.741			0.034	-0.175	1.804			0.032	-0.412	1.770			0.017	-0.585	1.692			0.019	-0.633	1.670			0.271	-0.148	1.629			0.341	-0.295	1.540
0.152	-0.424	1.668			0.181	-0.369	1.707			0.175	-0.052	1.718			0.134	0.124	1.741			0.034	-0.174	1.803			0.032	-0.412	1.769			0.016	-0.585	1.692			0.019	-0.633	1.670			0.272	-0.148	1.629			0.333	-0.298	1.538
0.153	-0.424	1.668			0.181	-0.369	1.707			0.176	-0.052	1.718			0.136	0.124	1.741			0.035	-0.173	1.801			0.032	-0.411	1.769			0.015	-0.582	1.693			0.019	-0.626	1.672			0.273	-0.148	1.629			0.298	-0.314	1.548
0.153	-0.424	1.668			0.181	-0.369	1.708			0.176	-0.052	1.718			0.137	0.124	1.741			0.035	-0.172	1.800			0.032	-0.410	1.768			0.014	-0.580	1.694			0.018	-0.620	1.674			0.274	-0.148	1.629			0.284	-0.321	1.551
0.153	-0.424	1.668			0.181	-0.369	1.708			0.177	-0.052	1.718			0.139	0.124	1.740			0.036	-0.171	1.798			0.032	-0.409	1.768			0.013	-0.579	1.695			0.017	-0.615	1.675			0.274	-0.149	1.630			0.271	-0.325	1.553
0.154	-0.424	1.668			0.182	-0.369	1.708			0.177	-0.053	1.718			0.140	0.124	1.740			0.036	-0.170	1.797			0.032	-0.409	1.768			0.012	-0.577	1.695			0.017	-0.611	1.677			0.275	-0.149	1.630			0.247	-0.306	1.532
0.154	-0.424	1.668			0.182	-0.369	1.708			0.178	-0.053	1.718			0.143	0.124	1.740			0.037	-0.170	1.796			0.032	-0.408	1.767			0.012	-0.576	1.696			0.017	-0.609	1.677			0.275	-0.149	1.630			0.235	-0.297	1.523
0.155	-0.424	1.668			0.182	-0.369	1.708			0.179	-0.053	1.718			0.145	0.124	1.739			0.037	-0.169	1.795			0.032	-0.407	1.767			0.011	-0.575	1.696			0.016	-0.607	1.678			0.276	-0.149	1.630			0.223	-0.286	1.515
0.155	-0.424	1.668			0.183	-0.369	1.708			0.179	-0.054	1.718			0.146	0.124	1.739			0.037	-0.168	1.794			0.032	-0.406	1.766			0.011	-0.574	1.696			0.016	-0.606	1.678			0.276	-0.148	1.630			0.216	-0.283	1.513
0.156	-0.424	1.668			0.183	-0.370	1.708			0.180	-0.054	1.719			0.148	0.125	1.739			0.038	-0.167	1.793			0.032	-0.405	1.765			0.010	-0.572	1.696			0.016	-0.605	1.678			0.277	-0.148	1.631			0.210	-0.280	1.511
0.156	-0.424	1.667			0.183	-0.370	1.708			0.180	-0.054	1.719			0.150	0.125	1.739			0.039	-0.165	1.791			0.032	-0.403	1.764			0.010	-0.570	1.697			0.016	-0.604	1.678			0.277	-0.148	1.631			0.161	-0.233	1.501
0.157	-0.424	1.667			0.184	-0.370	1.708			0.181	-0.054	1.719			0.152	0.125	1.738			0.039	-0.163	1.790			0.032	-0.401	1.763			0.010	-0.568	1.697			0.016	-0.603	1.678			0.278	-0.147	1.631			0.113	-0.199	1.492
0.157	-0.424	1.667			0.184	-0.370	1.708			0.181	-0.054	1.719			0.154	0.125	1.738			0.040	-0.162	1.789			0.032	-0.400	1.763			0.010	-0.567	1.697			0.016	-0.602	1.678			0.278	-0.147	1.631			0.096	-0.186	1.488
0.158	-0.424	1.667			0.184	-0.370	1.708			0.182	-0.054	1.719			0.155	0.126	1.738			0.041	-0.162	1.788			0.032	-0.400	1.762			0.010	-0.567	1.697			0.015	-0.602	1.679			0.278	-0.146	1.632			0.084	-0.172	1.483
0.158	-0.425	1.667			0.185	-0.370	1.708			0.182	-0.054	1.719			0.157	0.126	1.738			0.041	-0.164	1.786			0.032	-0.401	1.761			0.009	-0.567	1.697			0.015	-0.601	1.679			0.278	-0.145	1.632			0.076	-0.157	1.478
0.159	-0.425	1.667			0.185	-0.370	1.708			0.183	-0.054	1.719			0.158	0.126	1.738			0.040	-0.171	1.783			0.032	-0.402	1.761			0.009	-0.568	1.696			0.015	-0.600	1.679			0.278	-0.144	1.633			0.069	-0.146	1.476
0.160	-0.425	1.666			0.186	-0.370	1.707			0.183	-0.053	1.720			0.159	0.126	1.738			0.039	-0.176	1.781			0.031	-0.403	1.760			0.008	-0.568	1.696			0.015	-0.599	1.679			0.278	-0.143	1.634			0.064	-0.136	1.474
0.160	-0.426	1.666			0.186	-0.371	1.707			0.184	-0.051	1.720			0.161	0.126	1.738			0.038	-0.180	1.780			0.031	-0.403	1.760			0.008	-0.569	1.695			0.015	-0.599	1.679			0.278	-0.141	1.635			0.059	-0.127	1.474
0.161	-0.426	1.666			0.187	-0.371	1.707			0.185	-0.047	1.719			0.162	0.127	1.737			0.038	-0.184	1.778			0.031	-0.404	1.759			0.008	-0.569	1.694			0.015	-0.598	1.678			0.278	-0.138	1.636			0.054	-0.118	1.475
0.162	-0.426	1.665			0.187	-0.371	1.707			0.187	-0.041	1.717			0.164	0.129	1.737			0.038	-0.186	1.778			0.031	-0.404	1.759			0.008	-0.569	1.694			0.015	-0.598	1.678			0.277	-0.135	1.637			0.050	-0.110	1.479
0.163	-0.427	1.665			0.188	-0.371	1.707			0.188	-0.034	1.715			0.166	0.131	1.737			0.038	-0.187	1.777			0.031	-0.405	1.759			0.008	-0.569	1.693			0.015	-0.598	1.678			0.276	-0.132	1.638			0.045	-0.102	1.483
0.163	-0.427	1.665			0.189	-0.371	1.706			0.190	-0.028	1.712			0.168	0.134	1.736			0.038	-0.189	1.776			0.031	-0.405	1.758			0.008	-0.569	1.693			0.015	-0.598	1.677			0.274	-0.128	1.639			0.040	-0.096	1.491
0.164	-0.427	1.664			0.190	-0.370	1.706			0.191	-0.026	1.710			0.169	0.135	1.736			0.038	-0.190	1.776			0.031	-0.405	1.758			0.009	-0.570	1.692			0.015	-0.598	1.677			0.273	-0.125	1.640			0.036	-0.091	1.496
0.165	-0.428	1.664			0.191	-0.370	1.705			0.192	-0.023	1.708			0.170	0.136	1.736			0.038	-0.191	1.775			0.032	-0.405	1.758			0.009	-0.570	1.692			0.015	-0.598	1.677			0.272	-0.122	1.641			0.033	-0.087	1.501
0.166	-0.428	1.663			0.191	-0.370	1.705			0.192	-0.022	1.706			0.171	0.136	1.736			0.037	-0.192	1.775			0.032	-0.406	1.758			0.009	-0.570	1.691			0.015	-0.598	1.676			0.271	-0.120	1.641			0.030	-0.084	1.504
0.166	-0.428	1.663			0.192	-0.370	1.704			0.193	-0.020	1.705			0.172	0.137	1.736			0.037	-0.193	1.775			0.032	-0.406	1.758			0.009	-0.570	1.691			0.016	-0.598	1.676			0.271	-0.118	1.642			0.028	-0.082	1.507
0.167	-0.428	1.662			0.193	-0.370	1.704			0.193	-0.018	1.704			0.173	0.138	1.736			0.037	-0.194	1.775			0.032	-0.406	1.757			0.010	-0.570	1.691			0.016	-0.599	1.675			0.270	-0.116	1.642			0.028	-0.080	1.509
0.167	-0.428	1.662			0.194	-0.369	1.703			0.194	-0.017	1.704			0.174	0.139	1.736			0.037	-0.195	1.775			0.032	-0.407	1.757			0.010	-0.571	1.690			0.016	-0.599	1.675			0.270	-0.115	1.642			0.030	-0.081	1.508
0.168	-0.429	1.662			0.194	-0.369	1.703			0.194	-0.016	1.704			0.174	0.139	1.736			0.037	-0.196	1.775			0.033	-0.407	1.757			0.011	-0.571	1.690			0.016	-0.599	1.675			0.269	-0.114	1.643			0.043	-0.086	1.497
0.169	-0.429	1.661			0.195	-0.369	1.702			0.195	-0.016	1.704			0.175	0.139	1.735			0.038	-0.196	1.775			0.033	-0.408	1.757			0.011	-0.572	1.690			0.017	-0.600	1.675			0.269	-0.114	1.643			0.057	-0.090	1.486
0.169	-0.429	1.661			0.195	-0.369	1.702			0.195	-0.017	1.705			0.176	0.139	1.735			0.038	-0.196	1.775			0.033	-0.408	1.757			0.011	-0.572	1.690			0.017	-0.600	1.675			0.270	-0.114	1.643			0.095	-0.093	1.458
0.169	-0.429	1.661			0.196	-0.369	1.702			0.196	-0.017	1.706			0.177	0.139	1.735			0.039	-0.196	1.776			0.034	-0.408	1.758			0.012	-0.573	1.690			0.017	-0.602	1.674			0.272	-0.117	1.643			0.119	-0.094	1.441
0.169	-0.429	1.661			0.196	-0.369	1.702			0.196	-0.020	1.707			0.177	0.138	1.735			0.040	-0.194	1.777			0.034	-0.408	1.758			0.013	-0.573	1.691			0.018	-0.604	1.674			0.273	-0.123	1.643			0.162	-0.100	1.417
0.169	-0.429	1.661			0.196	-0.369	1.702			0.196	-0.028	1.710			0.178	0.138	1.736			0.041	-0.192	1.779			0.034	-0.408	1.759			0.014	-0.573	1.691			0.019	-0.605	1.674			0.275	-0.130	1.643			0.193	-0.102	1.404
0.169	-0.429	1.661			0.196	-0.370	1.702			0.196	-0.057	1.711			0.179	0.134	1.737			0.042	-0.191	1.780			0.034	-0.408	1.759			0.014	-0.573	1.692			0.019	-0.605	1.674			0.279	-0.143	1.644			0.221	-0.102	1.398
0.169	-0.429	1.661			0.196	-0.371	1.702			0.195	-0.069	1.712			0.179	0.132	1.739			0.043	-0.190	1.781			0.035	-0.408	1.759			0.015	-0.573	1.692			0.019	-0.606	1.674			0.281	-0.151	1.645			0.237	-0.102	1.395
0.169	-0.430	1.661			0.196	-0.373	1.702			0.195	-0.076	1.712			0.179	0.130	1.739			0.043	-0.189	1.781			0.035	-0.409	1.760			0.015	-0.574	1.693			0.019	-0.606	1.674			0.284	-0.162	1.647			0.248	-0.103	1.393
0.169	-0.431	1.661			0.195	-0.375	1.702			0.194	-0.081	1.712			0.179	0.129	1.740			0.044	-0.188	1.781			0.035	-0.409	1.760			0.015	-0.574	1.694			0.019	-0.607	1.675			0.286	-0.170	1.649			0.256	-0.105	1.392
0.170	-0.432	1.661			0.195	-0.377	1.702			0.193	-0.085	1.712			0.179	0.127	1.741			0.045	-0.188	1.781			0.036	-0.409	1.760			0.015	-0.575	1.695			0.019	-0.607	1.675			0.288	-0.176	1.650			0.263	-0.106	1.391
0.170	-0.433	1.661			0.195	-0.379	1.702			0.191	-0.095	1.712			0.179	0.121	1.742			0.046	-0.187	1.781			0.036	-0.410	1.760			0.014	-0.576	1.697			0.019	-0.607	1.676			0.289	-0.180	1.651			0.267	-0.106	1.390
0.170	-0.434	1.661			0.195	-0.381	1.703			0.193	-0.095	1.713			0.180	0.121	1.742			0.047	-0.187	1.781			0.036	-0.410	1.761			0.014	-0.576	1.698			0.019	-0.607	1.677			0.290	-0.183	1.651			0.268	-0.105	1.392
0.170	-0.434	1.661			0.195	-0.382	1.703			0.195	-0.095	1.714			0.181	0.122	1.743			0.047	-0.187	1.782			0.036	-0.410	1.761			0.013	-0.576	1.700			0.019	-0.607	1.678			0.290	-0.185	1.651			0.265	-0.103	1.394
0.170	-0.435	1.661			0.195	-0.383	1.703			0.196	-0.095	1.715			0.181	0.122	1.744			0.048	-0.185	1.782			0.036	-0.410	1.761			0.013	-0.578	1.700			0.013	-0.621	1.677			0.291	-0.186	1.652			0.260	-0.102	1.397
0.170	-0.435	1.661			0.195	-0.383	1.703			0.197	-0.094	1.716			0.182	0.122	1.744			0.048	-0.184	1.783			0.037	-0.410	1.762			0.013	-0.580	1.700			0.009	-0.630	1.676			0.291	-0.188	1.652			0.256	-0.100	1.399
0.170	-0.435	1.661			0.195	-0.384	1.703			0.198	-0.094	1.717			0.183	0.122	1.745			0.049	-0.184	1.784			0.037	-0.410	1.762			0.012	-0.580	1.701			0.008	-0.633	1.676			0.291	-0.189	1.652			0.255	-0.098	1.400
0.170	-0.436	1.661			0.195	-0.384	1.703			0.197	-0.096	1.718			0.184	0.122	1.745			0.049	-0.183	1.784			0.037	-0.411	1.762			0.013	-0.580	1.701			0.007	-0.635	1.676			0.292	-0.191	1.652			0.256	-0.097	1.401
0.170	-0.436	1.661			0.195	-0.385	1.704			0.196	-0.098	1.718			0.184	0.120	1.746			0.049	-0.183	1.785			0.037	-0.411	1.763			0.013	-0.580	1.701			0.006	-0.636	1.676			0.292	-0.192	1.653			0.257	-0.096	1.401
0.170	-0.437	1.661			0.195	-0.386	1.704			0.196	-0.099	1.718			0.183	0.119	1.747			0.050	-0.182	1.785			0.038	-0.411	1.763			0.013	-0.581	1.702			0.006	-0.637	1.676			0.292	-0.193	1.653			0.259	-0.098	1.401
0.170	-0.438	1.662			0.195	-0.387	1.704			0.195	-0.101	1.718			0.182	0.118	1.748			0.050	-0.182	1.785			0.038	-0.411	1.763			0.013	-0.581	1.702			0.005	-0.638	1.676			0.293	-0.195	1.653			0.260	-0.099	1.402
0.171	-0.438	1.662			0.195	-0.388	1.705			0.195	-0.102	1.718			0.181	0.117	1.749			0.051	-0.182	1.785			0.038	-0.412	1.763			0.013	-0.581	1.702			0.005	-0.639	1.677			0.293	-0.196	1.653			0.261	-0.100	1.402
0.171	-0.439	1.662			0.195	-0.388	1.705			0.194	-0.103	1.718			0.181	0.117	1.749			0.051	-0.182	1.785			0.038	-0.412	1.764			0.013	-0.581	1.702			0.004	-0.640	1.677			0.293	-0.197	1.654			0.262	-0.102	1.403
0.171	-0.440	1.662			0.195	-0.389	1.705			0.194	-0.104	1.718			0.180	0.116	1.749			0.052	-0.181	1.785			0.039	-0.412	1.764			0.013	-0.582	1.703			0.004	-0.641	1.677			0.294	-0.198	1.654			0.263	-0.104	1.403
0.171	-0.441	1.662			0.195	-0.390	1.705			0.194	-0.105	1.718			0.180	0.115	1.750			0.052	-0.181	1.785			0.039	-0.412	1.764			0.014	-0.582	1.703			0.004	-0.642	1.677			0.294	-0.199	1.654			0.264	-0.105	1.404
0.171	-0.441	1.663			0.195	-0.391	1.706			0.193	-0.107	1.718			0.179	0.114	1.750			0.053	-0.181	1.785			0.039	-0.413	1.765			0.014	-0.582	1.703			0.003	-0.643	1.677			0.294	-0.200	1.654			0.265	-0.106	1.405
0.171	-0.442	1.663			0.195	-0.392	1.706			0.191	-0.109	1.717			0.179	0.111	1.751			0.053	-0.181	1.785			0.040	-0.413	1.765			0.015	-0.582	1.704			0.003	-0.644	1.677			0.295	-0.201	1.655			0.265	-0.106	1.406
0.171	-0.442	1.663			0.195	-0.392	1.706			0.195	-0.103	1.717			0.181	0.113	1.751			0.053	-0.181	1.785			0.040	-0.413	1.765			0.015	-0.582	1.704			0.003	-0.645	1.678			0.295	-0.202	1.655			0.263	-0.105	1.408
0.171	-0.442	1.663			0.195	-0.392	1.707			0.199	-0.092	1.718			0.182	0.115	1.751			0.053	-0.180	1.786			0.041	-0.411	1.767			0.016	-0.581	1.705			0.003	-0.645	1.678			0.295	-0.201	1.655			0.258	-0.103	1.412
0.171	-0.441	1.665			0.195	-0.389	1.709			0.200	-0.074	1.718			0.183	0.116	1.751			0.052	-0.177	1.787			0.041	-0.408	1.768			0.017	-0.580	1.706			0.003	-0.645	1.679			0.295	-0.198	1.655			0.240	-0.104	1.416
0.170	-0.439	1.667			0.194	-0.386	1.710			0.200	-0.064	1.719			0.184	0.117	1.751			0.052	-0.175	1.789			0.042	-0.406	1.769			0.018	-0.580	1.707			0.003	-0.645	1.679			0.296	-0.187	1.654			0.217	-0.110	1.438
0.170	-0.438	1.668			0.194	-0.384	1.712			0.201	-0.058	1.719			0.184	0.118	1.751			0.052	-0.175	1.787			0.042	-0.405	1.770			0.018	-0.579	1.708			0.002	-0.645	1.680			0.297	-0.180	1.654			0.211	-0.111	1.445
0.169	-0.437	1.670			0.194	-0.383	1.713			0.201	-0.053	1.720			0.185	0.118	1.751			0.060	-0.167	1.786			0.043	-0.400	1.771			0.018	-0.579	1.709			0.002	-0.645	1.681			0.298	-0.173	1.654			0.206	-0.109	1.448
0.169	-0.436	1.670			0.194	-0.381	1.714			0.202	-0.050	1.720			0.185	0.119	1.751			0.062	-0.166	1.785			0.043	-0.400	1.771			0.023	-0.594	1.699			0.004	-0.652	1.677			0.298	-0.167	1.653			0.190	-0.109	1.449
0.169	-0.436	1.671			0.194	-0.380	1.714			0.202	-0.047	1.720			0.186	0.119	1.751			0.062	-0.166	1.784			0.044	-0.400	1.771			0.023	-0.593	1.699			0.004	-0.652	1.677			0.299	-0.162	1.653			0.169	-0.117	1.465
0.170	-0.435	1.671			0.194	-0.379	1.715			0.203	-0.044	1.721			0.186	0.120	1.751			0.063	-0.167	1.783			0.044	-0.402	1.770			0.022	-0.593	1.700			0.003	-0.653	1.677			0.299	-0.157	1.653			0.171	-0.115	1.472
0.170	-0.435	1.672			0.195	-0.379	1.715			0.203	-0.042	1.721			0.186	0.120	1.751			0.063	-0.169	1.782			0.044	-0.404	1.769			0.022	-0.593	1.700			0.003	-0.654	1.677			0.299	-0.152	1.652			0.161	-0.115	1.471
0.170	-0.435	1.672			0.195	-0.378	1.715			0.203	-0.040	1.721			0.187	0.121	1.751			0.063	-0.171	1.781			0.044	-0.406	1.769			0.023	-0.593	1.699			0.003	-0.654	1.677			0.299	-0.149	1.652			0.150	-0.119	1.476
0.171	-0.434	1.672			0.196	-0.377	1.716			0.203	-0.038	1.722			0.187	0.121	1.751			0.063	-0.172	1.781			0.045	-0.408	1.768			0.023	-0.594	1.699			0.003	-0.655	1.677			0.299	-0.146	1.652			0.142	-0.121	1.479
0.171	-0.434	1.672			0.196	-0.377	1.716			0.204	-0.037	1.722			0.187	0.121	1.751			0.063	-0.174	1.781			0.045	-0.410	1.767			0.023	-0.594	1.699			0.003	-0.655	1.677			0.298	-0.143	1.652			0.137	-0.123	1.479
0.171	-0.434	1.672			0.197	-0.376	1.716			0.204	-0.035	1.722			0.187	0.122	1.751			0.063	-0.175	1.781			0.045	-0.412	1.767			0.023	-0.594	1.699			0.003	-0.656	1.677			0.298	-0.140	1.651			0.132	-0.124	1.480
0.172	-0.434	1.672			0.197	-0.376	1.716			0.204	-0.034	1.722			0.187	0.122	1.751			0.062	-0.176	1.781			0.045	-0.413	1.766			0.024	-0.595	1.699			0.003	-0.656	1.677			0.298	-0.138	1.651			0.128	-0.125	1.480
0.173	-0.433	1.672			0.198	-0.375	1.716			0.204	-0.033	1.722			0.187	0.122	1.751			0.062	-0.177	1.781			0.046	-0.414	1.766			0.024	-0.595	1.698			0.003	-0.656	1.676			0.298	-0.136	1.651			0.130	-0.128	1.497
0.173	-0.433	1.672			0.198	-0.375	1.716			0.204	-0.032	1.723			0.187	0.123	1.751			0.062	-0.178	1.781			0.046	-0.415	1.766			0.025	-0.595	1.698			0.003	-0.657	1.676			0.298	-0.134	1.651			0.126	-0.129	1.493
0.174	-0.433	1.672			0.199	-0.374	1.716			0.205	-0.031	1.723			0.187	0.123	1.751			0.062	-0.179	1.781			0.046	-0.416	1.765			0.025	-0.595	1.698			0.004	-0.657	1.676			0.297	-0.133	1.651			0.123	-0.129	1.490
0.174	-0.433	1.672			0.200	-0.374	1.715			0.205	-0.030	1.723			0.187	0.123	1.751			0.061	-0.180	1.781			0.046	-0.416	1.765			0.026	-0.595	1.697			0.004	-0.657	1.676			0.297	-0.131	1.651			0.121	-0.128	1.488
0.175	-0.432	1.672			0.200	-0.374	1.715			0.205	-0.029	1.723			0.187	0.124	1.751			0.061	-0.181	1.781			0.046	-0.417	1.765			0.027	-0.595	1.697			0.005	-0.657	1.675			0.297	-0.130	1.650			0.119	-0.128	1.486
0.175	-0.432	1.672			0.201	-0.373	1.715			0.205	-0.028	1.723			0.187	0.124	1.751			0.061	-0.182	1.781			0.046	-0.417	1.764			0.028	-0.594	1.697			0.005	-0.657	1.675			0.297	-0.129	1.650			0.118	-0.127	1.484
0.176	-0.432	1.672			0.201	-0.373	1.715			0.205	-0.027	1.723			0.187	0.124	1.751			0.060	-0.183	1.782			0.047	-0.418	1.764			0.028	-0.594	1.696			0.006	-0.658	1.675			0.297	-0.128	1.650			0.118	-0.126	1.483
0.176	-0.432	1.671			0.202	-0.373	1.715			0.205	-0.026	1.724			0.187	0.124	1.751			0.060	-0.184	1.782			0.047	-0.418	1.764			0.029	-0.594	1.696			0.006	-0.658	1.675			0.297	-0.127	1.650			0.117	-0.126	1.482
0.177	-0.432	1.671			0.202	-0.372	1.715			0.205	-0.026	1.724			0.187	0.124	1.751			0.060	-0.184	1.782			0.047	-0.419	1.764			0.029	-0.594	1.696			0.006	-0.658	1.675			0.297	-0.126	1.650			0.116	-0.127	1.486
0.177	-0.431	1.671			0.203	-0.372	1.715			0.205	-0.025	1.724			0.187	0.125	1.751			0.060	-0.185	1.782			0.047	-0.419	1.764			0.029	-0.594	1.696			0.007	-0.658	1.674			0.297	-0.125	1.650			0.115	-0.128	1.483
0.178	-0.431	1.671			0.203	-0.372	1.715			0.205	-0.025	1.724			0.187	0.125	1.751			0.059	-0.186	1.783			0.047	-0.419	1.763			0.030	-0.594	1.696			0.007	-0.658	1.674			0.297	-0.124	1.650			0.114	-0.128	1.481
0.178	-0.431	1.671			0.204	-0.371	1.715			0.205	-0.024	1.724			0.187	0.125	1.751			0.059	-0.186	1.783			0.047	-0.420	1.763			0.030	-0.594	1.696			0.007	-0.658	1.674			0.297	-0.123	1.650			0.113	-0.128	1.481
0.178	-0.431	1.671			0.204	-0.371	1.714			0.206	-0.024	1.725			0.187	0.125	1.751			0.059	-0.187	1.783			0.047	-0.420	1.763			0.030	-0.594	1.696			0.007	-0.658	1.674			0.296	-0.123	1.650			0.114	-0.128	1.480
0.179	-0.431	1.671			0.205	-0.371	1.714			0.206	-0.024	1.725			0.187	0.125	1.751			0.059	-0.188	1.783			0.047	-0.420	1.763			0.030	-0.594	1.696			0.008	-0.658	1.674			0.296	-0.122	1.650			0.114	-0.128	1.480
0.179	-0.431	1.671			0.205	-0.371	1.714			0.206	-0.023	1.725			0.187	0.125	1.751			0.059	-0.188	1.783			0.047	-0.421	1.763			0.030	-0.594	1.696			0.008	-0.658	1.674			0.296	-0.121	1.650			0.114	-0.128	1.479
0.179	-0.431	1.671			0.205	-0.371	1.714			0.206	-0.023	1.725			0.187	0.125	1.751			0.058	-0.189	1.784			0.048	-0.421	1.763			0.031	-0.594	1.696			0.008	-0.658	1.674			0.296	-0.121	1.649			0.115	-0.128	1.477
0.180	-0.431	1.671			0.206	-0.371	1.714			0.206	-0.023	1.726			0.187	0.126	1.751			0.058	-0.189	1.784			0.048	-0.421	1.763			0.031	-0.594	1.696			0.008	-0.658	1.674			0.296	-0.121	1.649			0.115	-0.128	1.476
0.180	-0.431	1.671			0.206	-0.371	1.714			0.206	-0.023	1.726			0.187	0.126	1.751			0.058	-0.189	1.784			0.048	-0.422	1.763			0.031	-0.594	1.696			0.008	-0.659	1.674			0.296	-0.120	1.649			0.116	-0.128	1.475
0.180	-0.431	1.670			0.206	-0.371	1.714			0.206	-0.024	1.726			0.188	0.126	1.751			0.058	-0.190	1.784			0.048	-0.422	1.763			0.031	-0.594	1.697			0.008	-0.659	1.674			0.296	-0.120	1.649			0.118	-0.127	1.472
0.181	-0.431	1.670			0.207	-0.371	1.714			0.206	-0.024	1.727			0.188	0.126	1.751			0.058	-0.190	1.784			0.048	-0.422	1.763			0.031	-0.594	1.697			0.008	-0.659	1.674			0.296	-0.120	1.649			0.120	-0.126	1.468
0.181	-0.430	1.670			0.207	-0.370	1.714			0.206	-0.024	1.727			0.188	0.126	1.751			0.058	-0.190	1.784			0.048	-0.423	1.763			0.031	-0.594	1.697			0.008	-0.659	1.674			0.295	-0.120	1.649			0.123	-0.125	1.464
0.181	-0.430	1.670			0.207	-0.370	1.714			0.206	-0.025	1.728			0.188	0.126	1.751			0.058	-0.190	1.785			0.048	-0.423	1.763			0.030	-0.594	1.697			0.008	-0.659	1.674			0.295	-0.120	1.649			0.126	-0.124	1.461
0.181	-0.430	1.670			0.207	-0.370	1.714			0.206	-0.026	1.728			0.188	0.126	1.751			0.058	-0.191	1.785			0.048	-0.423	1.762			0.030	-0.594	1.697			0.008	-0.659	1.674			0.295	-0.120	1.649			0.128	-0.123	1.457
0.181	-0.430	1.670			0.207	-0.370	1.714			0.207	-0.026	1.728			0.188	0.126	1.751			0.058	-0.191	1.785			0.048	-0.423	1.762			0.030	-0.594	1.697			0.008	-0.659	1.674			0.295	-0.120	1.649			0.131	-0.123	1.455
0.181	-0.430	1.670			0.208	-0.370	1.714			0.207	-0.027	1.729			0.188	0.126	1.751			0.058	-0.191	1.785			0.048	-0.424	1.762			0.030	-0.594	1.697			0.008	-0.659	1.674			0.295	-0.120	1.649			0.133	-0.122	1.453
0.181	-0.430	1.670			0.208	-0.370	1.714			0.207	-0.028	1.729			0.188	0.126	1.751			0.058	-0.191	1.785			0.048	-0.424	1.762			0.030	-0.594	1.697			0.008	-0.659	1.674			0.295	-0.120	1.649			0.135	-0.122	1.451
0.182	-0.430	1.670			0.208	-0.370	1.714			0.207	-0.029	1.729			0.188	0.126	1.751			0.058	-0.190	1.785			0.047	-0.424	1.762			0.029	-0.593	1.698			0.008	-0.659	1.675			0.295	-0.121	1.649			0.137	-0.122	1.448
0.182	-0.430	1.670			0.208	-0.370	1.714			0.207	-0.029	1.730			0.188	0.126	1.751			0.059	-0.189	1.784			0.047	-0.423	1.762			0.029	-0.593	1.698			0.008	-0.658	1.675			0.295	-0.121	1.649			0.164	-0.119	1.458
0.182	-0.430	1.670			0.208	-0.370	1.714			0.207	-0.030	1.730			0.188	0.126	1.751			0.059	-0.189	1.784			0.047	-0.423	1.762			0.028	-0.592	1.699			0.008	-0.658	1.675			0.296	-0.121	1.649			0.170	-0.117	1.458
0.182	-0.430	1.670			0.208	-0.370	1.713			0.207	-0.031	1.730			0.188	0.126	1.751			0.059	-0.189	1.784			0.047	-0.423	1.762			0.028	-0.592	1.699			0.008	-0.658	1.675			0.296	-0.122	1.649			0.170	-0.117	1.455
0.182	-0.429	1.670			0.208	-0.370	1.713			0.207	-0.031	1.731			0.188	0.126	1.751			0.059	-0.188	1.784			0.047	-0.423	1.762			0.028	-0.591	1.699			0.008	-0.658	1.675			0.296	-0.122	1.649			0.169	-0.117	1.453
0.182	-0.429	1.670			0.208	-0.370	1.713			0.207	-0.032	1.731			0.188	0.127	1.751			0.059	-0.188	1.784			0.047	-0.423	1.761			0.027	-0.591	1.699			0.008	-0.657	1.675			0.296	-0.122	1.649			0.168	-0.118	1.451
0.182	-0.429	1.670			0.208	-0.370	1.713			0.207	-0.032	1.731			0.188	0.127	1.751			0.059	-0.188	1.784			0.047	-0.423	1.761			0.027	-0.591	1.699			0.008	-0.657	1.675			0.296	-0.123	1.649			0.167	-0.118	1.450
0.182	-0.429	1.670			0.208	-0.370	1.713			0.207	-0.033	1.731			0.188	0.127	1.751			0.060	-0.188	1.784			0.047	-0.423	1.761			0.026	-0.590	1.699			0.008	-0.657	1.675			0.296	-0.123	1.649			0.167	-0.118	1.448
0.182	-0.429	1.670			0.208	-0.370	1.713			0.207	-0.033	1.731			0.188	0.127	1.751			0.060	-0.187	1.784			0.047	-0.423	1.761			0.026	-0.590	1.699			0.007	-0.657	1.675			0.296	-0.123	1.649			0.165	-0.118	1.447
0.182	-0.429	1.670			0.208	-0.370	1.713			0.207	-0.034	1.731			0.188	0.127	1.751			0.060	-0.187	1.784			0.047	-0.423	1.761			0.025	-0.590	1.700			0.007	-0.656	1.675			0.296	-0.124	1.649			0.165	-0.119	1.446
0.182	-0.429	1.670			0.208	-0.370	1.713			0.207	-0.034	1.732			0.188	0.127	1.751			0.060	-0.187	1.783			0.046	-0.423	1.761			0.025	-0.590	1.700			0.007	-0.656	1.675			0.296	-0.124	1.649			0.164	-0.119	1.445
0.182	-0.429	1.670			0.208	-0.370	1.713			0.207	-0.034	1.732			0.188	0.127	1.751			0.060	-0.187	1.783			0.046	-0.423	1.761			0.025	-0.589	1.700			0.007	-0.656	1.675			0.296	-0.124	1.649			0.164	-0.119	1.444
0.182	-0.429	1.670			0.208	-0.370	1.713			0.207	-0.035	1.732			0.188	0.127	1.751			0.060	-0.187	1.783			0.046	-0.423	1.760			0.024	-0.589	1.700			0.007	-0.656	1.675			0.296	-0.124	1.649			0.163	-0.119	1.443
0.182	-0.429	1.670			0.208	-0.370	1.713			0.207	-0.035	1.732			0.188	0.127	1.751			0.060	-0.186	1.783			0.046	-0.422	1.760			0.024	-0.589	1.700			0.007	-0.656	1.675			0.296	-0.125	1.649			0.163	-0.119	1.443
0.182	-0.428	1.670			0.208	-0.370	1.713			0.207	-0.035	1.732			0.188	0.127	1.751			0.060	-0.186	1.783			0.046	-0.422	1.760			0.024	-0.589	1.700			0.007	-0.656	1.675			0.297	-0.125	1.649			0.162	-0.119	1.442
0.181	-0.428	1.670			0.208	-0.370	1.713			0.207	-0.036	1.732			0.188	0.127	1.750			0.060	-0.186	1.783			0.046	-0.422	1.760			0.024	-0.589	1.700			0.007	-0.655	1.676			0.297	-0.125	1.649			0.162	-0.120	1.442
0.181	-0.428	1.670			0.208	-0.370	1.713			0.207	-0.036	1.732			0.187	0.127	1.750			0.060	-0.186	1.783			0.046	-0.422	1.760			0.023	-0.588	1.700			0.006	-0.655	1.676			0.297	-0.126	1.649			0.160	-0.120	1.442
0.181	-0.428	1.670			0.208	-0.370	1.713			0.207	-0.036	1.732			0.187	0.127	1.750			0.061	-0.185	1.782			0.046	-0.422	1.760			0.023	-0.588	1.700			0.006	-0.655	1.676			0.297	-0.126	1.649			0.160	-0.121	1.441
0.181	-0.428	1.670			0.208	-0.370	1.713			0.207	-0.037	1.732			0.187	0.127	1.750			0.061	-0.185	1.782			0.045	-0.421	1.760			0.023	-0.588	1.700			0.006	-0.654	1.676			0.297	-0.126	1.649			0.172	-0.121	1.453
0.181	-0.428	1.670			0.208	-0.370	1.713			0.207	-0.037	1.732			0.187	0.127	1.750			0.061	-0.184	1.782			0.045	-0.421	1.760			0.023	-0.587	1.700			0.006	-0.654	1.676			0.297	-0.126	1.649			0.170	-0.121	1.451
0.181	-0.428	1.670			0.208	-0.370	1.713			0.207	-0.037	1.732			0.187	0.127	1.750			0.061	-0.184	1.782			0.045	-0.420	1.760			0.022	-0.587	1.700			0.006	-0.654	1.676			0.297	-0.127	1.649			0.165	-0.127	1.459
0.181	-0.428	1.670			0.208	-0.370	1.713			0.207	-0.038	1.732			0.187	0.127	1.750			0.061	-0.184	1.782			0.045	-0.420	1.760			0.022	-0.587	1.700			0.006	-0.653	1.676			0.297	-0.127	1.649			0.174	-0.126	1.465
0.181	-0.428	1.669			0.207	-0.370	1.713			0.207	-0.038	1.732			0.187	0.127	1.750			0.061	-0.183	1.782			0.044	-0.420	1.760			0.022	-0.586	1.700			0.005	-0.653	1.676			0.297	-0.127	1.649			0.175	-0.126	1.466
0.181	-0.428	1.669			0.207	-0.370	1.713			0.207	-0.038	1.733			0.187	0.127	1.750			0.061	-0.182	1.782			0.044	-0.419	1.760			0.022	-0.586	1.700			0.005	-0.652	1.676			0.297	-0.127	1.649			0.171	-0.126	1.462
0.180	-0.428	1.669			0.207	-0.370	1.713			0.207	-0.038	1.733			0.187	0.127	1.750			0.061	-0.182	1.782			0.044	-0.419	1.760			0.021	-0.585	1.701			0.005	-0.652	1.676			0.297	-0.128	1.649			0.168	-0.125	1.460
0.180	-0.427	1.669			0.207	-0.370	1.713			0.207	-0.038	1.733			0.187	0.127	1.750			0.061	-0.181	1.782			0.044	-0.418	1.760			0.021	-0.585	1.701			0.005	-0.652	1.676			0.297	-0.128	1.649			0.164	-0.126	1.458
0.180	-0.427	1.669			0.207	-0.370	1.713			0.207	-0.039	1.733			0.187	0.127	1.750			0.061	-0.181	1.782			0.044	-0.418	1.760			0.021	-0.585	1.701			0.004	-0.651	1.676			0.297	-0.128	1.649			0.163	-0.125	1.457
0.180	-0.427	1.669			0.207	-0.370	1.713			0.207	-0.039	1.733			0.187	0.127	1.750			0.061	-0.181	1.782			0.043	-0.418	1.760			0.020	-0.584	1.701			0.004	-0.651	1.676			0.297	-0.128	1.650			0.161	-0.125	1.455
0.180	-0.427	1.669			0.206	-0.370	1.713			0.207	-0.039	1.733			0.186	0.127	1.750			0.061	-0.181	1.782			0.043	-0.418	1.760			0.020	-0.584	1.701			0.004	-0.651	1.676			0.297	-0.128	1.650			0.174	-0.123	1.461
0.180	-0.427	1.669			0.206	-0.370	1.713			0.206	-0.039	1.733			0.186	0.127	1.750			0.061	-0.181	1.782			0.043	-0.418	1.760			0.020	-0.584	1.701			0.004	-0.651	1.676			0.297	-0.129	1.650			0.178	-0.120	1.460
0.179	-0.427	1.670			0.206	-0.370	1.713			0.206	-0.040	1.733			0.186	0.127	1.750			0.060	-0.182	1.781			0.043	-0.415	1.762			0.020	-0.582	1.702			0.004	-0.649	1.677			0.297	-0.129	1.650			0.177	-0.120	1.454
0.179	-0.427	1.670			0.206	-0.370	1.713			0.206	-0.040	1.733			0.186	0.127	1.750			0.060	-0.182	1.780			0.043	-0.413	1.763			0.019	-0.580	1.703			0.003	-0.647	1.678			0.297	-0.130	1.650			0.178	-0.119	1.449
0.179	-0.428	1.670			0.205	-0.371	1.714			0.206	-0.040	1.733			0.186	0.127	1.750			0.059	-0.183	1.780			0.042	-0.411	1.764			0.019	-0.579	1.703			0.003	-0.646	1.678			0.297	-0.132	1.650			0.181	-0.118	1.443
0.178	-0.428	1.670			0.205	-0.371	1.714			0.206	-0.040	1.733			0.186	0.127	1.750			0.056	-0.183	1.783			0.042	-0.411	1.765			0.019	-0.578	1.703			0.003	-0.646	1.678			0.296	-0.136	1.650			0.195	-0.114	1.431
0.178	-0.428	1.670			0.204	-0.371	1.714			0.206	-0.046	1.732			0.186	0.127	1.751			0.054	-0.183	1.786			0.042	-0.411	1.766			0.019	-0.578	1.703			0.003	-0.645	1.679			0.295	-0.140	1.651			0.212	-0.114	1.430
0.177	-0.429	1.670			0.202	-0.375	1.714			0.189	-0.086	1.727			0.184	0.118	1.752			0.054	-0.183	1.787			0.042	-0.411	1.767			0.019	-0.578	1.704			0.003	-0.645	1.679			0.294	-0.155	1.652			0.230	-0.113	1.424
0.176	-0.431	1.670			0.200	-0.377	1.714			0.186	-0.093	1.726			0.183	0.116	1.753			0.053	-0.183	1.787			0.042	-0.411	1.767			0.019	-0.578	1.704			0.003	-0.645	1.679			0.293	-0.165	1.654			0.251	-0.115	1.418
0.175	-0.430	1.671			0.199	-0.377	1.715			0.187	-0.086	1.727			0.182	0.116	1.754			0.053	-0.183	1.788			0.042	-0.410	1.769			0.019	-0.577	1.705			0.002	-0.644	1.680			0.293	-0.166	1.655			0.265	-0.115	1.415
0.175	-0.430	1.671			0.199	-0.377	1.715			0.187	-0.081	1.729			0.181	0.116	1.754			0.053	-0.183	1.789			0.042	-0.410	1.770			0.020	-0.579	1.706			0.003	-0.645	1.680			0.292	-0.166	1.656			0.273	-0.115	1.413
0.174	-0.429	1.671			0.198	-0.376	1.715			0.188	-0.077	1.730			0.180	0.116	1.755			0.053	-0.182	1.789			0.042	-0.408	1.773			0.020	-0.577	1.710			0.003	-0.643	1.683			0.290	-0.165	1.657			0.281	-0.114	1.410
0.173	-0.428	1.672			0.198	-0.376	1.715			0.188	-0.075	1.731			0.179	0.116	1.756			0.052	-0.182	1.790			0.042	-0.408	1.775			0.021	-0.580	1.711			0.004	-0.643	1.684			0.289	-0.163	1.658			0.291	-0.112	1.407
0.173	-0.427	1.672			0.197	-0.375	1.716			0.188	-0.072	1.732			0.178	0.116	1.756			0.052	-0.181	1.790			0.042	-0.408	1.776			0.022	-0.583	1.712			0.006	-0.644	1.685			0.289	-0.160	1.659			0.308	-0.109	1.411
0.172	-0.427	1.673			0.197	-0.375	1.716			0.189	-0.071	1.732			0.177	0.117	1.757			0.052	-0.181	1.791			0.041	-0.408	1.778			0.023	-0.585	1.712			0.006	-0.644	1.686			0.288	-0.157	1.659			0.319	-0.108	1.413
0.172	-0.426	1.673			0.196	-0.374	1.717			0.189	-0.069	1.733			0.176	0.117	1.758			0.052	-0.180	1.791			0.041	-0.408	1.779			0.023	-0.587	1.713			0.008	-0.644	1.687			0.288	-0.154	1.660			0.326	-0.106	1.415
0.172	-0.425	1.673			0.196	-0.374	1.717			0.189	-0.068	1.733			0.175	0.117	1.758			0.052	-0.180	1.792			0.041	-0.408	1.780			0.024	-0.586	1.715			0.009	-0.642	1.689			0.288	-0.152	1.660			0.332	-0.105	1.416
0.171	-0.425	1.674			0.196	-0.373	1.717			0.189	-0.067	1.734			0.175	0.117	1.759			0.052	-0.180	1.792			0.041	-0.408	1.781			0.024	-0.587	1.715			0.011	-0.642	1.691			0.288	-0.149	1.660			0.337	-0.104	1.417
0.171	-0.424	1.674			0.196	-0.373	1.717			0.189	-0.066	1.734			0.174	0.117	1.759			0.052	-0.179	1.792			0.041	-0.408	1.781			0.024	-0.587	1.716			0.013	-0.641	1.692			0.288	-0.148	1.660			0.341	-0.103	1.418
0.171	-0.424	1.674			0.195	-0.372	1.718			0.189	-0.065	1.735			0.173	0.117	1.760			0.052	-0.179	1.792			0.041	-0.408	1.782			0.024	-0.587	1.717			0.014	-0.641	1.692			0.288	-0.146	1.661			0.345	-0.102	1.419
0.171	-0.423	1.675			0.195	-0.372	1.718			0.189	-0.065	1.735			0.173	0.117	1.760			0.051	-0.179	1.793			0.041	-0.408	1.783			0.024	-0.587	1.717			0.015	-0.641	1.693			0.288	-0.145	1.661			0.346	-0.090	1.440
0.171	-0.423	1.675			0.195	-0.372	1.718			0.189	-0.064	1.735			0.173	0.118	1.760			0.051	-0.179	1.793			0.041	-0.408	1.783			0.025	-0.587	1.717			0.016	-0.640	1.693			0.288	-0.143	1.661			0.347	-0.088	1.439
0.171	-0.422	1.675			0.195	-0.371	1.719			0.189	-0.063	1.736			0.172	0.118	1.761			0.051	-0.179	1.793			0.041	-0.408	1.784			0.025	-0.587	1.718			0.017	-0.640	1.693			0.288	-0.142	1.661			0.348	-0.088	1.437
0.171	-0.422	1.675			0.195	-0.371	1.719			0.189	-0.063	1.736			0.172	0.118	1.761			0.051	-0.178	1.793			0.041	-0.408	1.784			0.025	-0.587	1.718			0.017	-0.639	1.694			0.288	-0.142	1.661			0.346	-0.084	1.447
0.171	-0.422	1.676			0.195	-0.371	1.719			0.189	-0.062	1.736			0.171	0.118	1.761			0.052	-0.178	1.793			0.041	-0.408	1.784			0.025	-0.587	1.718			0.018	-0.638	1.694			0.288	-0.141	1.661			0.345	-0.081	1.453
0.171	-0.421	1.676			0.195	-0.370	1.719			0.190	-0.062	1.736			0.171	0.118	1.762			0.052	-0.178	1.793			0.041	-0.408	1.785			0.026	-0.587	1.717			0.018	-0.638	1.694			0.288	-0.140	1.661			0.344	-0.078	1.458
0.171	-0.421	1.676			0.195	-0.370	1.720			0.190	-0.061	1.737			0.171	0.118	1.762			0.052	-0.178	1.793			0.041	-0.408	1.785			0.026	-0.587	1.717			0.019	-0.637	1.694			0.288	-0.139	1.661			0.337	-0.082	1.442
0.171	-0.420	1.676			0.195	-0.369	1.720			0.190	-0.061	1.737			0.171	0.118	1.762			0.052	-0.178	1.793			0.041	-0.408	1.785			0.026	-0.587	1.716			0.020	-0.637	1.694			0.288	-0.139	1.662			0.333	-0.084	1.433
0.171	-0.420	1.677			0.195	-0.369	1.720			0.190	-0.060	1.737			0.170	0.118	1.762			0.052	-0.177	1.793			0.041	-0.408	1.786			0.027	-0.587	1.715			0.020	-0.637	1.694			0.288	-0.138	1.662			0.330	-0.085	1.427
0.171	-0.420	1.677			0.195	-0.369	1.720			0.190	-0.060	1.737			0.170	0.118	1.763			0.052	-0.177	1.793			0.041	-0.408	1.786			0.027	-0.588	1.714			0.021	-0.637	1.694			0.288	-0.138	1.662			0.328	-0.086	1.423
0.171	-0.419	1.677			0.195	-0.368	1.720			0.190	-0.059	1.737			0.170	0.118	1.763			0.052	-0.177	1.793			0.041	-0.408	1.786			0.028	-0.587	1.714			0.021	-0.636	1.694			0.288	-0.137	1.662			0.326	-0.086	1.420
0.171	-0.419	1.677			0.195	-0.368	1.721			0.191	-0.059	1.737			0.170	0.118	1.763			0.053	-0.177	1.793			0.041	-0.408	1.787			0.028	-0.587	1.714			0.022	-0.636	1.694			0.288	-0.137	1.662			0.325	-0.086	1.417
0.171	-0.419	1.678			0.196	-0.368	1.721			0.191	-0.059	1.738			0.170	0.118	1.763			0.053	-0.176	1.792			0.041	-0.408	1.787			0.028	-0.587	1.714			0.022	-0.636	1.694			0.288	-0.136	1.662			0.323	-0.087	1.415
0.171	-0.418	1.678			0.196	-0.367	1.721			0.191	-0.058	1.738			0.170	0.118	1.763			0.054	-0.176	1.792			0.041	-0.408	1.787			0.029	-0.587	1.714			0.023	-0.635	1.694			0.288	-0.136	1.662			0.322	-0.086	1.413
0.171	-0.418	1.678			0.196	-0.367	1.721			0.191	-0.058	1.738			0.169	0.119	1.763			0.054	-0.176	1.792			0.041	-0.408	1.787			0.029	-0.586	1.714			0.023	-0.634	1.694			0.288	-0.135	1.662			0.320	-0.086	1.412
0.172	-0.418	1.678			0.196	-0.367	1.721			0.192	-0.057	1.738			0.169	0.119	1.764			0.055	-0.176	1.791			0.041	-0.408	1.787			0.029	-0.585	1.714			0.024	-0.634	1.694			0.288	-0.135	1.662			0.319	-0.086	1.410
0.172	-0.417	1.678			0.196	-0.366	1.722			0.192	-0.057	1.738			0.169	0.119	1.764			0.055	-0.175	1.791			0.041	-0.408	1.787			0.029	-0.585	1.715			0.024	-0.633	1.695			0.288	-0.135	1.662			0.318	-0.086	1.409
0.172	-0.417	1.678			0.196	-0.366	1.722			0.192	-0.057	1.738			0.169	0.119	1.764			0.056	-0.175	1.790			0.041	-0.408	1.787			0.029	-0.584	1.715			0.024	-0.633	1.695			0.288	-0.134	1.662			0.316	-0.086	1.408
0.172	-0.417	1.678			0.196	-0.366	1.722			0.192	-0.056	1.738			0.169	0.119	1.764			0.057	-0.175	1.789			0.041	-0.408	1.788			0.029	-0.583	1.715			0.024	-0.632	1.695			0.288	-0.134	1.662			0.315	-0.086	1.407
0.172	-0.417	1.678			0.197	-0.366	1.722			0.193	-0.056	1.738			0.169	0.119	1.764			0.058	-0.174	1.789			0.041	-0.408	1.788			0.029	-0.583	1.715			0.025	-0.631	1.695			0.288	-0.134	1.662			0.314	-0.086	1.406
0.172	-0.417	1.679			0.197	-0.365	1.722			0.193	-0.056	1.739			0.169	0.119	1.764			0.059	-0.174	1.788			0.041	-0.408	1.788			0.029	-0.582	1.716			0.025	-0.631	1.696			0.288	-0.134	1.662			0.313	-0.087	1.405
0.172	-0.416	1.679			0.197	-0.365	1.722			0.193	-0.056	1.739			0.169	0.119	1.764			0.059	-0.174	1.788			0.041	-0.408	1.788			0.029	-0.583	1.715			0.025	-0.631	1.695			0.288	-0.133	1.662			0.312	-0.087	1.405
0.172	-0.416	1.679			0.197	-0.365	1.722			0.193	-0.055	1.739			0.169	0.119	1.765			0.059	-0.174	1.788			0.041	-0.408	1.788			0.030	-0.584	1.714			0.026	-0.631	1.695			0.288	-0.133	1.663			0.310	-0.088	1.404
0.173	-0.416	1.679			0.197	-0.365	1.722			0.194	-0.055	1.739			0.169	0.119	1.765			0.060	-0.174	1.788			0.041	-0.408	1.788			0.030	-0.584	1.714			0.026	-0.631	1.695			0.288	-0.133	1.663			0.309	-0.088	1.404
0.173	-0.416	1.679			0.197	-0.365	1.722			0.194	-0.055	1.739			0.169	0.119	1.765			0.060	-0.174	1.787			0.042	-0.408	1.788			0.030	-0.583	1.714			0.026	-0.631	1.695			0.288	-0.133	1.663			0.308	-0.089	1.403
0.173	-0.416	1.679			0.197	-0.365	1.722			0.194	-0.055	1.739			0.170	0.119	1.765			0.061	-0.174	1.787			0.042	-0.408	1.788			0.030	-0.583	1.714			0.026	-0.630	1.695			0.288	-0.133	1.663			0.307	-0.089	1.403
0.173	-0.416	1.679			0.197	-0.365	1.723			0.194	-0.055	1.739			0.170	0.119	1.765			0.061	-0.173	1.787			0.042	-0.408	1.788			0.029	-0.582	1.714			0.026	-0.630	1.695			0.288	-0.133	1.663			0.306	-0.090	1.403
0.173	-0.416	1.679			0.198	-0.364	1.723			0.195	-0.054	1.739			0.170	0.119	1.765			0.061	-0.173	1.787			0.042	-0.408	1.788			0.029	-0.582	1.715			0.026	-0.629	1.696			0.288	-0.133	1.663			0.305	-0.090	1.402
0.173	-0.416	1.679			0.198	-0.364	1.723			0.195	-0.054	1.739			0.170	0.120	1.765			0.062	-0.173	1.786			0.042	-0.408	1.788			0.029	-0.581	1.715			0.026	-0.629	1.696			0.288	-0.133	1.663			0.305	-0.091	1.402
0.173	-0.416	1.679			0.198	-0.364	1.723			0.195	-0.054	1.739			0.170	0.120	1.765			0.062	-0.173	1.786			0.042	-0.408	1.788			0.029	-0.581	1.715			0.026	-0.629	1.696			0.288	-0.133	1.663			0.304	-0.092	1.402
0.173	-0.416	1.679			0.198	-0.364	1.723			0.195	-0.054	1.739			0.171	0.120	1.765			0.063	-0.173	1.786			0.042	-0.408	1.788			0.029	-0.580	1.715			0.026	-0.628	1.696			0.288	-0.133	1.663			0.303	-0.092	1.402
0.174	-0.416	1.679			0.198	-0.364	1.723			0.196	-0.054	1.739			0.171	0.120	1.765			0.063	-0.173	1.785			0.042	-0.408	1.788			0.029	-0.580	1.715			0.026	-0.628	1.696			0.288	-0.133	1.663			0.303	-0.093	1.402
0.174	-0.416	1.679			0.198	-0.364	1.723			0.196	-0.054	1.739			0.171	0.120	1.765			0.063	-0.173	1.785			0.042	-0.408	1.788			0.029	-0.580	1.715			0.026	-0.628	1.696			0.288	-0.133	1.663			0.302	-0.094	1.402
0.174	-0.416	1.679			0.198	-0.364	1.723			0.196	-0.054	1.739			0.172	0.120	1.765			0.064	-0.173	1.785			0.042	-0.408	1.788			0.029	-0.580	1.715			0.026	-0.627	1.696			0.288	-0.133	1.663			0.302	-0.094	1.402
0.174	-0.416	1.679			0.199	-0.364	1.723			0.196	-0.054	1.739			0.172	0.120	1.765			0.064	-0.173	1.785			0.042	-0.408	1.787			0.029	-0.580	1.714			0.026	-0.628	1.696			0.288	-0.133	1.663			0.302	-0.095	1.402
0.174	-0.416	1.679			0.199	-0.364	1.723			0.196	-0.054	1.739			0.172	0.120	1.765			0.064	-0.173	1.785			0.043	-0.408	1.787			0.029	-0.581	1.713			0.026	-0.628	1.695			0.288	-0.133	1.663			0.301	-0.095	1.402
0.174	-0.416	1.679			0.199	-0.364	1.723			0.196	-0.054	1.739			0.173	0.120	1.765			0.064	-0.173	1.784			0.043	-0.409	1.787			0.030	-0.581	1.712			0.026	-0.628	1.695			0.288	-0.133	1.663			0.301	-0.096	1.402
0.175	-0.416	1.679			0.199	-0.364	1.723			0.197	-0.054	1.739			0.173	0.120	1.765			0.065	-0.173	1.784			0.043	-0.409	1.787			0.030	-0.582	1.711			0.026	-0.629	1.695			0.288	-0.133	1.663			0.301	-0.096	1.402
0.175	-0.416	1.679			0.199	-0.364	1.723			0.197	-0.054	1.739			0.173	0.121	1.765			0.065	-0.173	1.784			0.043	-0.409	1.787			0.030	-0.583	1.710			0.026	-0.629	1.694			0.288	-0.132	1.663			0.301	-0.096	1.402
0.175	-0.416	1.679			0.199	-0.364	1.723			0.197	-0.054	1.739			0.174	0.121	1.765			0.065	-0.173	1.784			0.043	-0.409	1.786			0.030	-0.584	1.710			0.026	-0.630	1.694			0.288	-0.132	1.663			0.302	-0.096	1.413
0.175	-0.416	1.679			0.199	-0.365	1.723			0.197	-0.054	1.739			0.174	0.121	1.765			0.065	-0.173	1.784			0.043	-0.409	1.786			0.030	-0.584	1.709			0.026	-0.630	1.693			0.288	-0.132	1.663			0.306	-0.102	1.424
0.175	-0.416	1.679			0.200	-0.365	1.723			0.197	-0.054	1.739			0.174	0.121	1.765			0.065	-0.173	1.783			0.043	-0.409	1.786			0.030	-0.584	1.709			0.026	-0.630	1.693			0.288	-0.132	1.663			0.308	-0.107	1.431
0.175	-0.417	1.679			0.200	-0.365	1.723			0.197	-0.054	1.739			0.175	0.121	1.765			0.065	-0.173	1.783			0.043	-0.409	1.785			0.030	-0.585	1.707			0.026	-0.631	1.693			0.288	-0.132	1.663			0.308	-0.106	1.434
0.176	-0.417	1.679			0.200	-0.365	1.723			0.198	-0.054	1.739			0.175	0.121	1.765			0.066	-0.173	1.783			0.043	-0.409	1.785			0.030	-0.586	1.707			0.026	-0.631	1.692			0.288	-0.132	1.663			0.307	-0.106	1.431
0.176	-0.417	1.679			0.200	-0.365	1.723			0.198	-0.054	1.739			0.175	0.121	1.765			0.066	-0.173	1.783			0.043	-0.409	1.785			0.031	-0.587	1.706			0.026	-0.632	1.692			0.288	-0.132	1.663			0.306	-0.106	1.428
0.176	-0.417	1.679			0.200	-0.365	1.722			0.198	-0.054	1.739			0.175	0.121	1.764			0.066	-0.173	1.783			0.043	-0.409	1.785			0.031	-0.588	1.705			0.026	-0.633	1.691			0.288	-0.132	1.663			0.305	-0.106	1.426
0.176	-0.417	1.678			0.200	-0.365	1.722			0.198	-0.054	1.739			0.176	0.121	1.764			0.066	-0.173	1.783			0.043	-0.409	1.784			0.031	-0.588	1.704			0.026	-0.634	1.690			0.288	-0.132	1.663			0.305	-0.106	1.424
0.176	-0.417	1.678			0.200	-0.365	1.722			0.198	-0.054	1.739			0.176	0.121	1.764			0.066	-0.173	1.783			0.043	-0.410	1.784			0.031	-0.589	1.704			0.026	-0.634	1.690			0.288	-0.132	1.663			0.304	-0.106	1.423
0.176	-0.417	1.678			0.201	-0.365	1.722			0.198	-0.054	1.739			0.176	0.121	1.764			0.066	-0.173	1.783			0.043	-0.410	1.784			0.031	-0.589	1.703			0.027	-0.639	1.686			0.288	-0.132	1.663			0.304	-0.106	1.421
0.176	-0.417	1.678			0.201	-0.365	1.722			0.198	-0.054	1.739			0.176	0.121	1.764			0.066	-0.174	1.783			0.043	-0.410	1.783			0.031	-0.590	1.702			0.027	-0.639	1.685			0.288	-0.132	1.663			0.303	-0.106	1.420
0.176	-0.417	1.678			0.201	-0.365	1.722			0.198	-0.054	1.739			0.176	0.121	1.764			0.066	-0.174	1.783			0.043	-0.410	1.783			0.031	-0.589	1.702			0.028	-0.639	1.685			0.288	-0.133	1.663			0.303	-0.106	1.419
0.177	-0.418	1.678			0.201	-0.365	1.722			0.199	-0.054	1.738			0.176	0.121	1.764			0.066	-0.174	1.783			0.043	-0.410	1.783			0.031	-0.589	1.702			0.028	-0.640	1.684			0.288	-0.133	1.663			0.303	-0.106	1.418
0.177	-0.418	1.678			0.201	-0.365	1.722			0.199	-0.054	1.738			0.176	0.121	1.764			0.066	-0.174	1.783			0.043	-0.410	1.783			0.031	-0.589	1.702			0.028	-0.641	1.683			0.288	-0.133	1.663			0.303	-0.106	1.417
0.177	-0.418	1.678			0.201	-0.366	1.722			0.199	-0.054	1.738			0.176	0.121	1.763			0.066	-0.174	1.783			0.043	-0.410	1.782			0.031	-0.589	1.702			0.028	-0.641	1.683			0.288	-0.133	1.663			0.303	-0.106	1.416
0.177	-0.418	1.678			0.201	-0.366	1.722			0.199	-0.054	1.738			0.177	0.121	1.763			0.065	-0.174	1.783			0.043	-0.411	1.782			0.031	-0.589	1.701			0.029	-0.641	1.682			0.288	-0.133	1.663			0.303	-0.106	1.415
0.177	-0.418	1.678			0.201	-0.366	1.722			0.199	-0.054	1.738			0.177	0.121	1.763			0.065	-0.174	1.783			0.043	-0.411	1.782			0.031	-0.590	1.701			0.029	-0.641	1.682			0.288	-0.133	1.663			0.302	-0.106	1.414
0.177	-0.418	1.677			0.201	-0.366	1.721			0.199	-0.054	1.738			0.177	0.121	1.763			0.065	-0.174	1.783			0.043	-0.411	1.781			0.031	-0.589	1.701			0.029	-0.641	1.682			0.288	-0.133	1.663			0.302	-0.106	1.413
0.177	-0.418	1.677			0.201	-0.366	1.721			0.199	-0.054	1.738			0.177	0.121	1.763			0.065	-0.175	1.783			0.043	-0.411	1.781			0.031	-0.589	1.701			0.029	-0.641	1.682			0.288	-0.133	1.663			0.302	-0.106	1.413
0.177	-0.418	1.677			0.201	-0.366	1.721			0.199	-0.054	1.738			0.177	0.121	1.763			0.065	-0.175	1.783			0.043	-0.411	1.781			0.031	-0.589	1.700			0.029	-0.641	1.682			0.288	-0.133	1.663			0.302	-0.106	1.412
0.177	-0.418	1.677			0.201	-0.366	1.721			0.199	-0.054	1.738			0.177	0.121	1.762			0.065	-0.175	1.783			0.043	-0.411	1.780			0.032	-0.589	1.700			0.029	-0.641	1.681			0.288	-0.133	1.663			0.302	-0.107	1.412
0.177	-0.418	1.677			0.201	-0.366	1.721			0.199	-0.055	1.738			0.177	0.121	1.762			0.064	-0.175	1.783			0.043	-0.411	1.780			0.031	-0.588	1.700			0.029	-0.640	1.681			0.288	-0.133	1.663			0.302	-0.107	1.411
0.177	-0.418	1.677			0.201	-0.366	1.721			0.199	-0.055	1.737			0.177	0.121	1.762			0.064	-0.175	1.783			0.043	-0.412	1.780			0.031	-0.588	1.700			0.029	-0.640	1.681			0.288	-0.133	1.663			0.302	-0.107	1.411
0.177	-0.419	1.677			0.201	-0.366	1.721			0.199	-0.055	1.737			0.177	0.121	1.761			0.064	-0.175	1.783			0.043	-0.412	1.779			0.031	-0.588	1.700			0.028	-0.640	1.681			0.288	-0.133	1.663			0.302	-0.107	1.410
0.177	-0.419	1.677			0.201	-0.366	1.721			0.199	-0.055	1.737			0.177	0.121	1.761			0.064	-0.175	1.783			0.043	-0.412	1.779			0.031	-0.587	1.700			0.028	-0.639	1.682			0.288	-0.133	1.663			0.301	-0.107	1.410
0.177	-0.419	1.677			0.201	-0.367	1.721			0.199	-0.055	1.737			0.177	0.121	1.761			0.063	-0.175	1.784			0.043	-0.412	1.779			0.031	-0.587	1.700			0.027	-0.639	1.682			0.288	-0.133	1.663			0.301	-0.107	1.409
0.177	-0.419	1.676			0.201	-0.367	1.720			0.199	-0.055	1.737			0.177	0.121	1.761			0.063	-0.175	1.784			0.043	-0.412	1.778			0.031	-0.586	1.701			0.027	-0.638	1.682			0.288	-0.134	1.662			0.301	-0.107	1.409
0.177	-0.419	1.676			0.201	-0.367	1.720			0.199	-0.055	1.736			0.177	0.121	1.760			0.063	-0.175	1.784			0.043	-0.412	1.778			0.031	-0.586	1.701			0.027	-0.638	1.683			0.288	-0.134	1.662			0.301	-0.103	1.417
0.177	-0.419	1.676			0.201	-0.367	1.720			0.199	-0.055	1.736			0.176	0.121	1.760			0.063	-0.175	1.784			0.043	-0.412	1.778			0.031	-0.585	1.701			0.026	-0.637	1.683			0.288	-0.134	1.662			0.301	-0.101	1.420
0.177	-0.419	1.676			0.201	-0.367	1.720			0.199	-0.055	1.736			0.176	0.121	1.760			0.063	-0.176	1.784			0.043	-0.412	1.777			0.030	-0.585	1.701			0.026	-0.636	1.683			0.288	-0.134	1.662			0.301	-0.100	1.423
0.177	-0.419	1.676			0.201	-0.367	1.720			0.199	-0.056	1.736			0.176	0.121	1.759			0.063	-0.176	1.784			0.043	-0.412	1.777			0.030	-0.584	1.701			0.025	-0.636	1.683			0.288	-0.134	1.662			0.301	-0.099	1.425
0.177	-0.419	1.676			0.201	-0.367	1.720			0.199	-0.056	1.736			0.176	0.121	1.759			0.063	-0.176	1.784			0.043	-0.412	1.777			0.030	-0.584	1.702			0.025	-0.635	1.684			0.288	-0.134	1.662			0.301	-0.098	1.428
0.177	-0.419	1.676			0.201	-0.367	1.720			0.199	-0.056	1.736			0.176	0.121	1.759			0.063	-0.176	1.784			0.043	-0.412	1.776			0.030	-0.583	1.702			0.025	-0.635	1.684			0.288	-0.135	1.661			0.301	-0.096	1.433
0.177	-0.419	1.676			0.201	-0.367	1.720			0.199	-0.056	1.735			0.176	0.121	1.758			0.062	-0.176	1.784			0.043	-0.412	1.776			0.030	-0.583	1.702			0.024	-0.635	1.684			0.288	-0.135	1.661			0.301	-0.095	1.436
0.176	-0.419	1.676			0.201	-0.367	1.719			0.199	-0.056	1.735			0.176	0.121	1.758			0.062	-0.176	1.784			0.043	-0.412	1.776			0.029	-0.583	1.702			0.024	-0.634	1.685			0.288	-0.135	1.661			0.301	-0.094	1.438
0.176	-0.419	1.676			0.201	-0.367	1.719			0.199	-0.056	1.735			0.175	0.121	1.757			0.062	-0.176	1.784			0.043	-0.412	1.776			0.029	-0.583	1.702			0.023	-0.634	1.685			0.288	-0.135	1.661			0.301	-0.093	1.440
0.176	-0.420	1.675			0.201	-0.367	1.719			0.199	-0.056	1.735			0.175	0.121	1.757			0.062	-0.176	1.784			0.043	-0.412	1.775			0.029	-0.583	1.702			0.023	-0.634	1.685			0.288	-0.135	1.661			0.301	-0.092	1.441
0.176	-0.420	1.675			0.201	-0.367	1.719			0.199	-0.056	1.735			0.175	0.121	1.756			0.062	-0.176	1.784			0.043	-0.413	1.775			0.029	-0.584	1.701			0.024	-0.637	1.682			0.288	-0.135	1.661			0.301	-0.091	1.445
0.176	-0.420	1.675			0.201	-0.367	1.719			0.199	-0.056	1.735			0.174	0.121	1.756			0.061	-0.176	1.784			0.043	-0.413	1.775			0.030	-0.584	1.700			0.025	-0.638	1.681			0.288	-0.136	1.661			0.301	-0.091	1.439
0.176	-0.420	1.675			0.201	-0.367	1.719			0.199	-0.057	1.735			0.174	0.120	1.755			0.061	-0.176	1.785			0.043	-0.413	1.775			0.030	-0.585	1.700			0.026	-0.640	1.679			0.288	-0.136	1.661			0.301	-0.093	1.433
0.176	-0.420	1.675			0.201	-0.367	1.719			0.199	-0.057	1.735			0.173	0.120	1.755			0.061	-0.176	1.785			0.043	-0.413	1.774			0.030	-0.585	1.700			0.026	-0.640	1.678			0.288	-0.136	1.661			0.301	-0.092	1.435
0.176	-0.420	1.675			0.201	-0.367	1.719			0.198	-0.057	1.734			0.173	0.120	1.754			0.060	-0.176	1.785			0.043	-0.413	1.774			0.030	-0.584	1.700			0.027	-0.641	1.678			0.288	-0.136	1.660			0.300	-0.092	1.436
0.176	-0.420	1.675			0.201	-0.368	1.719			0.198	-0.057	1.734			0.173	0.120	1.754			0.060	-0.176	1.786			0.043	-0.413	1.774			0.030	-0.584	1.700			0.027	-0.639	1.677			0.288	-0.136	1.660			0.300	-0.092	1.437
0.176	-0.420	1.675			0.201	-0.368	1.719			0.198	-0.057	1.734			0.172	0.120	1.754			0.060	-0.176	1.786			0.043	-0.413	1.774			0.030	-0.584	1.700			0.028	-0.639	1.677			0.288	-0.136	1.660			0.299	-0.093	1.431
0.176	-0.420	1.675			0.201	-0.368	1.719			0.198	-0.057	1.734			0.172	0.120	1.753			0.059	-0.176	1.787			0.043	-0.413	1.774			0.030	-0.584	1.700			0.028	-0.640	1.676			0.288	-0.136	1.660			0.298	-0.094	1.428
0.176	-0.420	1.675			0.201	-0.368	1.719			0.198	-0.057	1.734			0.172	0.120	1.753			0.059	-0.176	1.787			0.043	-0.413	1.774			0.030	-0.583	1.700			0.028	-0.640	1.676			0.288	-0.136	1.660			0.297	-0.094	1.425
0.176	-0.420	1.675			0.201	-0.368	1.718			0.198	-0.057	1.734			0.172	0.120	1.753			0.059	-0.176	1.787			0.043	-0.413	1.773			0.030	-0.583	1.700			0.029	-0.640	1.676			0.288	-0.137	1.660			0.297	-0.094	1.422
0.176	-0.420	1.675			0.201	-0.368	1.718			0.198	-0.057	1.734			0.171	0.120	1.752			0.058	-0.176	1.788			0.043	-0.413	1.773			0.030	-0.583	1.700			0.029	-0.640	1.675			0.288	-0.137	1.660			0.297	-0.094	1.422
0.176	-0.420	1.675			0.201	-0.368	1.718			0.198	-0.057	1.734			0.171	0.120	1.752			0.058	-0.176	1.788			0.043	-0.413	1.773			0.030	-0.583	1.700			0.029	-0.640	1.675			0.288	-0.137	1.660			0.296	-0.094	1.420
0.176	-0.420	1.675			0.201	-0.368	1.718			0.198	-0.058	1.734			0.171	0.120	1.752			0.058	-0.176	1.788			0.043	-0.413	1.773			0.030	-0.583	1.700			0.029	-0.640	1.675			0.288	-0.137	1.660			0.296	-0.094	1.419
0.176	-0.420	1.675			0.201	-0.368	1.718			0.198	-0.058	1.734			0.171	0.119	1.752			0.058	-0.176	1.788			0.043	-0.413	1.773			0.030	-0.582	1.700			0.029	-0.640	1.674			0.288	-0.137	1.660			0.296	-0.094	1.418
0.176	-0.420	1.675			0.201	-0.368	1.718			0.198	-0.058	1.734			0.171	0.119	1.752			0.058	-0.176	1.788			0.043	-0.413	1.773			0.030	-0.582	1.700			0.030	-0.640	1.674			0.288	-0.137	1.660			0.296	-0.094	1.416
0.176	-0.420	1.675			0.201	-0.368	1.718			0.198	-0.058	1.734			0.171	0.119	1.752			0.058	-0.176	1.789			0.043	-0.413	1.773			0.030	-0.582	1.701			0.030	-0.640	1.674			0.288	-0.137	1.660			0.296	-0.094	1.415
0.176	-0.420	1.675			0.201	-0.368	1.718			0.197	-0.058	1.734			0.170	0.119	1.751			0.058	-0.176	1.789			0.043	-0.413	1.773			0.030	-0.582	1.701			0.030	-0.640	1.674			0.288	-0.137	1.660			0.296	-0.094	1.415
0.176	-0.420	1.675			0.201	-0.368	1.718			0.197	-0.058	1.734			0.170	0.119	1.751			0.058	-0.177	1.789			0.043	-0.413	1.773			0.030	-0.582	1.701			0.030	-0.640	1.674			0.288	-0.137	1.660			0.297	-0.093	1.416
0.175	-0.420	1.675			0.201	-0.368	1.718			0.197	-0.058	1.734			0.170	0.119	1.751			0.058	-0.177	1.789			0.043	-0.413	1.772			0.030	-0.582	1.701			0.030	-0.640	1.673			0.288	-0.137	1.660			0.298	-0.091	1.419
0.175	-0.421	1.675			0.200	-0.368	1.718			0.197	-0.058	1.734			0.170	0.119	1.751			0.057	-0.177	1.789			0.043	-0.413	1.772			0.030	-0.582	1.701			0.030	-0.640	1.673			0.288	-0.137	1.660			0.299	-0.090	1.422
0.175	-0.421	1.675			0.200	-0.368	1.718			0.197	-0.058	1.734			0.170	0.119	1.751			0.057	-0.177	1.789			0.043	-0.413	1.772			0.030	-0.581	1.701			0.031	-0.640	1.673			0.288	-0.138	1.660			0.300	-0.089	1.424
0.175	-0.421	1.675			0.200	-0.368	1.718			0.197	-0.058	1.734			0.170	0.119	1.751			0.057	-0.177	1.789			0.043	-0.413	1.772			0.030	-0.581	1.701			0.031	-0.640	1.673			0.288	-0.138	1.660			0.301	-0.088	1.427
0.175	-0.421	1.675			0.200	-0.369	1.718			0.197	-0.058	1.734			0.170	0.119	1.751			0.057	-0.177	1.789			0.043	-0.413	1.772			0.030	-0.581	1.701			0.031	-0.640	1.673			0.288	-0.138	1.660			0.302	-0.087	1.430
0.176	-0.421	1.675			0.201	-0.369	1.718			0.197	-0.058	1.734			0.170	0.119	1.751			0.057	-0.177	1.790			0.043	-0.413	1.772			0.030	-0.581	1.701			0.031	-0.640	1.673			0.288	-0.138	1.660			0.302	-0.086	1.432
0.176	-0.421	1.675			0.201	-0.369	1.718			0.197	-0.058	1.734			0.170	0.119	1.750			0.057	-0.177	1.790			0.043	-0.413	1.772			0.030	-0.581	1.701			0.031	-0.641	1.673			0.288	-0.138	1.660			0.303	-0.086	1.434
0.176	-0.421	1.675			0.201	-0.369	1.718			0.197	-0.058	1.734			0.170	0.119	1.750			0.057	-0.177	1.790			0.044	-0.413	1.772			0.030	-0.581	1.701			0.031	-0.641	1.673			0.288	-0.138	1.660			0.304	-0.085	1.436
0.176	-0.421	1.674			0.201	-0.369	1.718			0.197	-0.058	1.734			0.170	0.119	1.750			0.057	-0.177	1.790			0.044	-0.413	1.772			0.030	-0.581	1.701			0.032	-0.641	1.673			0.288	-0.138	1.660			0.306	-0.092	1.429
0.176	-0.422	1.674			0.201	-0.369	1.718			0.197	-0.058	1.734			0.170	0.119	1.750			0.057	-0.177	1.790			0.044	-0.413	1.772			0.030	-0.580	1.701			0.032	-0.641	1.672			0.288	-0.138	1.660			0.307	-0.090	1.432
0.176	-0.422	1.674			0.201	-0.369	1.718			0.197	-0.059	1.734			0.170	0.119	1.750			0.057	-0.177	1.790			0.044	-0.413	1.772			0.030	-0.580	1.701			0.032	-0.641	1.672			0.288	-0.138	1.660			0.307	-0.089	1.434
0.176	-0.422	1.674			0.201	-0.369	1.718			0.197	-0.059	1.734			0.170	0.119	1.750			0.057	-0.177	1.790			0.044	-0.413	1.772			0.030	-0.580	1.701			0.032	-0.641	1.672			0.288	-0.138	1.660			0.308	-0.089	1.435
0.177	-0.422	1.674			0.201	-0.369	1.718			0.197	-0.059	1.734			0.170	0.119	1.750			0.057	-0.177	1.790			0.044	-0.413	1.772			0.030	-0.580	1.701			0.032	-0.641	1.672			0.288	-0.138	1.660			0.308	-0.088	1.435
0.177	-0.422	1.674			0.201	-0.370	1.718			0.197	-0.059	1.734			0.170	0.119	1.750			0.057	-0.177	1.790			0.044	-0.413	1.772			0.030	-0.580	1.701			0.032	-0.641	1.672			0.288	-0.138	1.660			0.308	-0.089	1.431
0.177	-0.422	1.674			0.201	-0.370	1.718			0.197	-0.059	1.734			0.170	0.119	1.750			0.057	-0.177	1.790			0.044	-0.413	1.772			0.030	-0.580	1.701			0.032	-0.641	1.672			0.288	-0.138	1.660			0.308	-0.088	1.432
0.177	-0.423	1.674			0.201	-0.370	1.718			0.197	-0.059	1.734			0.170	0.119	1.750			0.057	-0.177	1.790			0.044	-0.413	1.772			0.030	-0.580	1.701			0.032	-0.641	1.672			0.288	-0.138	1.660			0.308	-0.088	1.432
0.177	-0.423	1.674			0.201	-0.370	1.718			0.197	-0.059	1.734			0.170	0.119	1.750			0.057	-0.177	1.790			0.044	-0.413	1.771			0.030	-0.580	1.701			0.033	-0.641	1.672			0.288	-0.138	1.660			0.309	-0.087	1.433
0.177	-0.423	1.674			0.202	-0.370	1.718			0.197	-0.059	1.734			0.170	0.119	1.750			0.057	-0.177	1.790			0.044	-0.413	1.771			0.031	-0.580	1.701			0.033	-0.641	1.672			0.288	-0.138	1.660			0.309	-0.087	1.434
0.177	-0.423	1.674			0.202	-0.370	1.718			0.197	-0.059	1.734			0.170	0.119	1.750			0.057	-0.177	1.790			0.044	-0.413	1.771			0.031	-0.580	1.701			0.033	-0.641	1.672			0.288	-0.138	1.660			0.309	-0.087	1.434
0.177	-0.423	1.674			0.202	-0.370	1.718			0.197	-0.059	1.734			0.171	0.119	1.750			0.058	-0.177	1.790			0.044	-0.413	1.771			0.031	-0.579	1.701			0.033	-0.641	1.672			0.288	-0.138	1.660			0.309	-0.086	1.435
0.177	-0.423	1.674			0.202	-0.370	1.718			0.197	-0.059	1.734			0.171	0.119	1.750			0.058	-0.177	1.790			0.044	-0.413	1.771			0.031	-0.579	1.701			0.033	-0.641	1.672			0.288	-0.138	1.660			0.308	-0.086	1.431
0.178	-0.423	1.674			0.202	-0.370	1.718			0.197	-0.059	1.734			0.171	0.119	1.750			0.058	-0.177	1.790			0.044	-0.413	1.771			0.031	-0.579	1.701			0.033	-0.641	1.672			0.288	-0.138	1.660			0.308	-0.085	1.431
0.178	-0.423	1.674			0.202	-0.370	1.717			0.197	-0.059	1.734			0.171	0.119	1.750			0.058	-0.177	1.790			0.044	-0.413	1.771			0.031	-0.579	1.701			0.033	-0.641	1.672			0.289	-0.138	1.660			0.309	-0.085	1.431
0.178	-0.423	1.674			0.202	-0.370	1.717			0.197	-0.059	1.734			0.171	0.119	1.750			0.058	-0.177	1.790			0.044	-0.413	1.771			0.031	-0.579	1.701			0.033	-0.641	1.672			0.289	-0.138	1.660			0.309	-0.085	1.431
0.178	-0.424	1.674			0.202	-0.371	1.717			0.197	-0.059	1.734			0.171	0.119	1.750			0.058	-0.177	1.790			0.044	-0.413	1.771			0.031	-0.579	1.701			0.033	-0.641	1.672			0.289	-0.138	1.660			0.309	-0.087	1.426
0.178	-0.424	1.674			0.202	-0.371	1.717			0.197	-0.059	1.734			0.171	0.119	1.750			0.058	-0.177	1.790			0.044	-0.413	1.771			0.031	-0.579	1.701			0.034	-0.641	1.672			0.289	-0.138	1.660			0.309	-0.089	1.422
0.178	-0.424	1.674			0.202	-0.371	1.717			0.197	-0.059	1.734			0.171	0.119	1.749			0.058	-0.177	1.790			0.044	-0.413	1.771			0.031	-0.579	1.701			0.034	-0.641	1.672			0.289	-0.138	1.660			0.310	-0.091	1.419
0.178	-0.424	1.674			0.202	-0.371	1.717			0.197	-0.059	1.734			0.171	0.119	1.749			0.058	-0.177	1.790			0.044	-0.413	1.771			0.031	-0.579	1.701			0.034	-0.641	1.672			0.289	-0.138	1.660			0.310	-0.092	1.417
0.178	-0.424	1.674			0.202	-0.371	1.717			0.197	-0.059	1.734			0.171	0.119	1.749			0.058	-0.177	1.790			0.044	-0.413	1.771			0.031	-0.579	1.701			0.034	-0.641	1.672			0.289	-0.138	1.660			0.310	-0.093	1.415
0.178	-0.424	1.674			0.202	-0.371	1.717			0.197	-0.059	1.734			0.171	0.119	1.749			0.058	-0.177	1.790			0.044	-0.413	1.771			0.031	-0.579	1.701			0.034	-0.641	1.672			0.289	-0.138	1.660			0.310	-0.094	1.413
0.178	-0.424	1.674			0.203	-0.371	1.717			0.197	-0.059	1.734			0.171	0.119	1.749			0.058	-0.177	1.790			0.044	-0.413	1.771			0.031	-0.579	1.701			0.034	-0.641	1.672			0.289	-0.138	1.660			0.310	-0.095	1.411
0.178	-0.424	1.674			0.203	-0.371	1.717			0.197	-0.059	1.733			0.172	0.119	1.749			0.058	-0.177	1.790			0.044	-0.413	1.771			0.031	-0.579	1.701			0.034	-0.641	1.672			0.289	-0.138	1.659			0.310	-0.096	1.410
0.178	-0.424	1.673			0.203	-0.371	1.717			0.196	-0.059	1.733			0.172	0.119	1.749			0.058	-0.177	1.790			0.044	-0.413	1.771			0.031	-0.579	1.701			0.034	-0.641	1.672			0.289	-0.138	1.659			0.311	-0.097	1.408
0.178	-0.424	1.673			0.203	-0.371	1.717			0.196	-0.059	1.733			0.172	0.119	1.749			0.058	-0.177	1.790			0.044	-0.413	1.771			0.031	-0.579	1.701			0.034	-0.641	1.672			0.289	-0.138	1.659			0.311	-0.097	1.407
0.178	-0.424	1.673			0.203	-0.371	1.717			0.196	-0.059	1.733			0.172	0.119	1.749			0.057	-0.177	1.790			0.044	-0.413	1.771			0.031	-0.579	1.701			0.034	-0.641	1.672			0.289	-0.139	1.659			0.311	-0.098	1.406
0.179	-0.424	1.673			0.203	-0.371	1.717			0.196	-0.059	1.733			0.172	0.119	1.749			0.057	-0.177	1.790			0.044	-0.413	1.771			0.031	-0.579	1.701			0.034	-0.640	1.672			0.289	-0.139	1.659			0.311	-0.098	1.405
0.179	-0.424	1.673			0.203	-0.371	1.717			0.196	-0.059	1.733			0.172	0.119	1.749			0.057	-0.177	1.790			0.044	-0.413	1.771			0.031	-0.578	1.701			0.033	-0.639	1.673			0.289	-0.139	1.659			0.310	-0.099	1.404
0.179	-0.424	1.673			0.203	-0.371	1.717			0.196	-0.059	1.733			0.172	0.119	1.749			0.057	-0.177	1.790			0.044	-0.413	1.771			0.031	-0.578	1.701			0.032	-0.638	1.674			0.289	-0.139	1.658			0.310	-0.099	1.403
0.178	-0.424	1.673			0.203	-0.371	1.717			0.196	-0.059	1.733			0.172	0.119	1.749			0.057	-0.176	1.790			0.044	-0.413	1.770			0.031	-0.578	1.701			0.031	-0.637	1.676			0.289	-0.139	1.658			0.310	-0.099	1.403
0.178	-0.424	1.673			0.203	-0.371	1.717			0.196	-0.059	1.733			0.172	0.119	1.749			0.057	-0.176	1.790			0.044	-0.413	1.770			0.030	-0.578	1.701			0.030	-0.636	1.677			0.289	-0.139	1.658			0.310	-0.099	1.402
0.178	-0.424	1.673			0.202	-0.371	1.717			0.196	-0.059	1.733			0.172	0.119	1.749			0.057	-0.176	1.790			0.044	-0.413	1.770			0.030	-0.578	1.701			0.029	-0.636	1.677			0.289	-0.139	1.658			0.310	-0.099	1.401
0.177	-0.424	1.673			0.202	-0.371	1.717			0.196	-0.059	1.733			0.172	0.119	1.749			0.056	-0.176	1.790			0.044	-0.413	1.770			0.031	-0.592	1.695			0.029	-0.640	1.676			0.289	-0.140	1.658			0.309	-0.099	1.401
0.177	-0.424	1.674			0.202	-0.371	1.717			0.196	-0.059	1.733			0.172	0.120	1.748			0.056	-0.176	1.790			0.044	-0.413	1.770			0.030	-0.591	1.696			0.028	-0.639	1.677			0.289	-0.140	1.657			0.309	-0.100	1.400
0.176	-0.424	1.674			0.202	-0.371	1.717			0.196	-0.059	1.733			0.172	0.120	1.748			0.056	-0.176	1.790			0.044	-0.413	1.770			0.029	-0.591	1.697			0.027	-0.638	1.678			0.289	-0.140	1.657			0.309	-0.100	1.399
0.176	-0.424	1.674			0.201	-0.371	1.717			0.196	-0.059	1.732			0.172	0.120	1.748			0.056	-0.176	1.790			0.044	-0.413	1.770			0.029	-0.592	1.696			0.026	-0.639	1.679			0.289	-0.140	1.657			0.309	-0.100	1.399
0.176	-0.424	1.674			0.201	-0.371	1.717			0.196	-0.058	1.732			0.172	0.120	1.748			0.056	-0.176	1.790			0.044	-0.413	1.770			0.028	-0.591	1.697			0.025	-0.638	1.679			0.288	-0.140	1.656			0.308	-0.097	1.403
0.176	-0.424	1.674			0.201	-0.371	1.717			0.195	-0.058	1.732			0.172	0.120	1.748			0.055	-0.176	1.790			0.044	-0.413	1.770			0.028	-0.592	1.697			0.025	-0.638	1.680			0.288	-0.141	1.656			0.307	-0.097	1.402
0.175	-0.424	1.674			0.201	-0.371	1.717			0.195	-0.058	1.732			0.172	0.120	1.748			0.055	-0.176	1.790			0.044	-0.413	1.770			0.028	-0.593	1.696			0.024	-0.639	1.680			0.287	-0.141	1.656			0.306	-0.096	1.403
0.175	-0.424	1.674			0.200	-0.371	1.717			0.195	-0.058	1.732			0.172	0.120	1.748			0.055	-0.176	1.790			0.044	-0.413	1.770			0.028	-0.594	1.696			0.024	-0.639	1.680			0.287	-0.141	1.655			0.306	-0.095	1.402
0.174	-0.424	1.674			0.200	-0.371	1.717			0.195	-0.058	1.732			0.172	0.120	1.748			0.055	-0.176	1.790			0.043	-0.413	1.770			0.027	-0.593	1.696			0.023	-0.638	1.680			0.286	-0.141	1.655			0.305	-0.096	1.402
0.174	-0.424	1.674			0.200	-0.371	1.717			0.195	-0.058	1.732			0.172	0.120	1.747			0.054	-0.176	1.790			0.043	-0.413	1.770			0.027	-0.594	1.696			0.023	-0.639	1.680			0.286	-0.141	1.655			0.305	-0.096	1.401
0.173	-0.424	1.674			0.199	-0.371	1.717			0.195	-0.058	1.732			0.172	0.120	1.747			0.054	-0.176	1.790			0.043	-0.413	1.770			0.027	-0.593	1.697			0.022	-0.638	1.681			0.285	-0.142	1.654			0.304	-0.096	1.401
0.173	-0.424	1.674			0.199	-0.371	1.717			0.195	-0.058	1.731			0.172	0.120	1.747			0.054	-0.176	1.790			0.043	-0.413	1.770			0.027	-0.593	1.697			0.022	-0.638	1.681			0.284	-0.142	1.654			0.304	-0.097	1.400
0.173	-0.424	1.674			0.199	-0.371	1.717			0.194	-0.058	1.731			0.171	0.120	1.747			0.053	-0.176	1.790			0.043	-0.413	1.770			0.027	-0.593	1.697			0.022	-0.641	1.680			0.284	-0.142	1.654			0.303	-0.096	1.400
0.172	-0.424	1.674			0.198	-0.371	1.717			0.194	-0.058	1.731			0.171	0.120	1.747			0.053	-0.176	1.790			0.043	-0.413	1.770			0.026	-0.592	1.697			0.021	-0.641	1.680			0.283	-0.142	1.654			0.303	-0.096	1.400
0.172	-0.424	1.674			0.198	-0.371	1.716			0.194	-0.058	1.731			0.171	0.120	1.747			0.053	-0.176	1.790			0.043	-0.413	1.770			0.026	-0.592	1.698			0.021	-0.640	1.680			0.283	-0.142	1.653			0.302	-0.096	1.400
0.172	-0.424	1.674			0.198	-0.371	1.716			0.194	-0.058	1.731			0.171	0.120	1.746			0.053	-0.176	1.790			0.043	-0.413	1.770			0.026	-0.591	1.698			0.020	-0.639	1.681			0.283	-0.142	1.653			0.302	-0.096	1.399
0.171	-0.424	1.674			0.198	-0.371	1.716			0.194	-0.058	1.731			0.171	0.120	1.746			0.052	-0.176	1.790			0.042	-0.413	1.770			0.025	-0.590	1.699			0.020	-0.639	1.681			0.282	-0.142	1.653			0.302	-0.096	1.399
0.171	-0.424	1.674			0.198	-0.371	1.716			0.193	-0.058	1.731			0.171	0.120	1.746			0.052	-0.176	1.790			0.042	-0.413	1.770			0.025	-0.589	1.699			0.020	-0.638	1.681			0.282	-0.143	1.653			0.302	-0.096	1.399
0.171	-0.424	1.674			0.197	-0.371	1.716			0.193	-0.058	1.731			0.171	0.120	1.746			0.052	-0.176	1.790			0.042	-0.413	1.770			0.025	-0.589	1.699			0.019	-0.637	1.682			0.282	-0.143	1.653			0.301	-0.096	1.399
0.171	-0.424	1.674			0.197	-0.371	1.716			0.193	-0.058	1.730			0.171	0.120	1.746			0.052	-0.176	1.790			0.042	-0.413	1.770			0.025	-0.588	1.700			0.019	-0.636	1.682			0.281	-0.143	1.653			0.301	-0.096	1.399
0.171	-0.424	1.674			0.197	-0.371	1.716			0.193	-0.058	1.730			0.170	0.120	1.745			0.051	-0.176	1.790			0.042	-0.413	1.770			0.024	-0.588	1.700			0.019	-0.635	1.682			0.281	-0.143	1.652			0.301	-0.096	1.398
0.170	-0.424	1.674			0.197	-0.371	1.716			0.193	-0.058	1.730			0.170	0.120	1.745			0.051	-0.176	1.790			0.042	-0.413	1.770			0.024	-0.587	1.700			0.018	-0.634	1.682			0.281	-0.143	1.652			0.300	-0.096	1.398
0.170	-0.424	1.674			0.197	-0.371	1.716			0.192	-0.058	1.730			0.170	0.120	1.745			0.051	-0.176	1.790			0.041	-0.413	1.770			0.024	-0.587	1.701			0.018	-0.634	1.683			0.281	-0.143	1.652			0.300	-0.096	1.398
0.170	-0.424	1.674			0.196	-0.371	1.716			0.192	-0.058	1.730			0.170	0.120	1.745			0.051	-0.176	1.790			0.041	-0.413	1.770			0.024	-0.586	1.701			0.018	-0.633	1.683			0.280	-0.143	1.652			0.300	-0.096	1.398
0.170	-0.424	1.674			0.196	-0.371	1.716			0.192	-0.058	1.730			0.170	0.120	1.745			0.051	-0.176	1.790			0.041	-0.413	1.769			0.024	-0.586	1.701			0.018	-0.632	1.683			0.280	-0.143	1.652			0.300	-0.097	1.398
0.170	-0.424	1.674			0.196	-0.371	1.716			0.192	-0.058	1.730			0.170	0.120	1.744			0.050	-0.176	1.790			0.041	-0.413	1.769			0.023	-0.586	1.701			0.017	-0.632	1.683			0.280	-0.143	1.652			0.299	-0.097	1.397
0.169	-0.424	1.674			0.196	-0.371	1.716			0.192	-0.058	1.730			0.170	0.120	1.744			0.050	-0.176	1.790			0.041	-0.413	1.769			0.024	-0.588	1.700			0.017	-0.635	1.681			0.280	-0.143	1.652			0.299	-0.097	1.397
0.169	-0.424	1.674			0.195	-0.371	1.716			0.191	-0.058	1.729			0.170	0.120	1.744			0.050	-0.176	1.790			0.041	-0.413	1.769			0.024	-0.588	1.700			0.017	-0.635	1.681			0.280	-0.143	1.652			0.299	-0.095	1.404
0.169	-0.424	1.674			0.195	-0.371	1.716			0.191	-0.058	1.729			0.169	0.120	1.744			0.050	-0.176	1.790			0.041	-0.413	1.769			0.024	-0.588	1.700			0.017	-0.637	1.680			0.280	-0.143	1.652			0.299	-0.094	1.403
0.169	-0.424	1.674			0.195	-0.371	1.716			0.191	-0.058	1.729			0.169	0.120	1.744			0.049	-0.176	1.790			0.040	-0.413	1.769			0.024	-0.589	1.699			0.017	-0.639	1.679			0.279	-0.143	1.651			0.299	-0.094	1.403
0.169	-0.424	1.674			0.195	-0.371	1.716			0.191	-0.058	1.729			0.169	0.120	1.744			0.049	-0.176	1.790			0.040	-0.413	1.769			0.024	-0.590	1.699			0.017	-0.641	1.678			0.279	-0.143	1.651			0.298	-0.094	1.403
0.168	-0.424	1.674			0.195	-0.371	1.716			0.191	-0.058	1.729			0.169	0.120	1.743			0.049	-0.176	1.790			0.040	-0.413	1.769			0.024	-0.590	1.698			0.017	-0.642	1.677			0.279	-0.143	1.651			0.298	-0.094	1.403
0.168	-0.424	1.674			0.194	-0.371	1.716			0.191	-0.058	1.729			0.169	0.120	1.743			0.049	-0.176	1.790			0.040	-0.413	1.769			0.024	-0.591	1.698			0.017	-0.645	1.676			0.279	-0.143	1.651			0.297	-0.093	1.403
0.168	-0.424	1.674			0.194	-0.371	1.716			0.190	-0.058	1.729			0.169	0.120	1.743			0.049	-0.176	1.790			0.040	-0.413	1.769			0.024	-0.592	1.697			0.017	-0.648	1.674			0.279	-0.143	1.651			0.296	-0.092	1.403
0.168	-0.424	1.674			0.194	-0.371	1.716			0.190	-0.058	1.729			0.169	0.120	1.743			0.048	-0.176	1.790			0.040	-0.413	1.769			0.025	-0.592	1.697			0.018	-0.649	1.673			0.279	-0.143	1.651			0.296	-0.092	1.403
0.167	-0.424	1.674			0.194	-0.371	1.716			0.190	-0.058	1.729			0.169	0.120	1.743			0.048	-0.177	1.790			0.040	-0.413	1.769			0.024	-0.592	1.697			0.018	-0.649	1.673			0.279	-0.143	1.651			0.295	-0.092	1.402
0.167	-0.424	1.674			0.194	-0.371	1.716			0.190	-0.058	1.729			0.168	0.120	1.743			0.048	-0.177	1.790			0.040	-0.413	1.769			0.025	-0.592	1.697			0.018	-0.650	1.673			0.279	-0.143	1.651			0.295	-0.092	1.402
0.167	-0.424	1.674			0.193	-0.371	1.716			0.190	-0.058	1.729			0.168	0.120	1.743			0.048	-0.177	1.790			0.040	-0.413	1.769			0.024	-0.591	1.697			0.018	-0.651	1.672			0.279	-0.143	1.651			0.295	-0.093	1.402
0.167	-0.424	1.674			0.193	-0.371	1.716			0.190	-0.058	1.728			0.168	0.120	1.743			0.048	-0.177	1.790			0.039	-0.413	1.769			0.024	-0.591	1.698			0.019	-0.648	1.673			0.279	-0.143	1.651			0.295	-0.093	1.402
0.167	-0.424	1.674			0.193	-0.371	1.716			0.190	-0.058	1.728			0.168	0.120	1.742			0.048	-0.177	1.790			0.039	-0.413	1.769			0.024	-0.590	1.698			0.019	-0.647	1.674			0.279	-0.143	1.651			0.294	-0.093	1.402
0.167	-0.424	1.674			0.193	-0.371	1.716			0.190	-0.058	1.728			0.168	0.120	1.742			0.047	-0.177	1.790			0.039	-0.413	1.769			0.025	-0.591	1.697			0.019	-0.647	1.673			0.279	-0.143	1.651			0.294	-0.093	1.402
0.167	-0.424	1.674			0.193	-0.371	1.716			0.190	-0.058	1.728			0.168	0.120	1.742			0.047	-0.177	1.790			0.039	-0.413	1.769			0.025	-0.593	1.697			0.020	-0.647	1.673			0.279	-0.142	1.651			0.294	-0.093	1.402
0.167	-0.424	1.674			0.193	-0.371	1.716			0.189	-0.058	1.728			0.168	0.119	1.742			0.047	-0.177	1.790			0.039	-0.413	1.769			0.025	-0.593	1.696			0.020	-0.647	1.673			0.279	-0.142	1.651			0.294	-0.093	1.401
0.167	-0.424	1.674			0.193	-0.371	1.716			0.189	-0.058	1.728			0.168	0.119	1.742			0.047	-0.177	1.790			0.039	-0.413	1.769			0.025	-0.593	1.696			0.020	-0.647	1.673			0.279	-0.142	1.651			0.294	-0.093	1.401
0.167	-0.424	1.674			0.193	-0.371	1.716			0.189	-0.058	1.728			0.168	0.119	1.742			0.047	-0.177	1.790			0.039	-0.413	1.769			0.025	-0.594	1.696			0.020	-0.648	1.673			0.279	-0.142	1.651			0.294	-0.093	1.401
0.167	-0.424	1.674			0.193	-0.371	1.716			0.189	-0.058	1.728			0.168	0.119	1.742			0.047	-0.177	1.790			0.039	-0.413	1.769			0.025	-0.594	1.696			0.020	-0.648	1.672			0.280	-0.142	1.651			0.293	-0.093	1.401
0.167	-0.424	1.674			0.193	-0.371	1.716			0.189	-0.058	1.728			0.168	0.119	1.742			0.047	-0.177	1.790			0.039	-0.413	1.769			0.025	-0.595	1.695			0.021	-0.648	1.672			0.280	-0.141	1.651			0.293	-0.093	1.401
0.167	-0.424	1.674			0.193	-0.371	1.716			0.189	-0.058	1.728			0.168	0.119	1.742			0.047	-0.177	1.790			0.039	-0.413	1.769			0.025	-0.595	1.695			0.021	-0.648	1.672			0.280	-0.141	1.650			0.294	-0.092	1.404
0.166	-0.424	1.673			0.193	-0.371	1.716			0.189	-0.058	1.728			0.168	0.119	1.742			0.047	-0.177	1.790			0.039	-0.413	1.769			0.025	-0.594	1.696			0.021	-0.647	1.672			0.280	-0.141	1.650			0.294	-0.091	1.405
0.166	-0.424	1.673			0.193	-0.371	1.716			0.189	-0.058	1.728			0.168	0.119	1.742			0.046	-0.177	1.790			0.038	-0.413	1.769			0.025	-0.594	1.696			0.021	-0.646	1.672			0.280	-0.141	1.650			0.294	-0.091	1.406
0.166	-0.424	1.673			0.192	-0.371	1.716			0.189	-0.058	1.728			0.168	0.119	1.741			0.046	-0.177	1.790			0.038	-0.414	1.769			0.025	-0.594	1.696			0.022	-0.646	1.672			0.280	-0.141	1.650			0.295	-0.092	1.405
0.166	-0.424	1.673			0.192	-0.371	1.716			0.189	-0.058	1.728			0.167	0.119	1.741			0.046	-0.177	1.790			0.038	-0.414	1.769			0.026	-0.594	1.696			0.022	-0.646	1.672			0.280	-0.140	1.650			0.295	-0.091	1.406
0.166	-0.424	1.673			0.192	-0.371	1.716			0.189	-0.058	1.728			0.167	0.119	1.741			0.046	-0.177	1.790			0.038	-0.414	1.769			0.026	-0.594	1.695			0.022	-0.646	1.672			0.280	-0.140	1.650			0.295	-0.090	1.407
0.166	-0.424	1.673			0.192	-0.371	1.716			0.189	-0.058	1.728			0.167	0.119	1.741			0.046	-0.177	1.790			0.038	-0.414	1.769			0.026	-0.593	1.696			0.022	-0.644	1.672			0.280	-0.140	1.650			0.295	-0.090	1.408
0.166	-0.424	1.673			0.192	-0.370	1.715			0.189	-0.058	1.728			0.167	0.119	1.741			0.046	-0.177	1.790			0.038	-0.414	1.769			0.025	-0.592	1.696			0.022	-0.643	1.673			0.280	-0.140	1.650			0.295	-0.090	1.409
0.166	-0.424	1.673			0.192	-0.370	1.715			0.189	-0.058	1.728			0.167	0.119	1.741			0.046	-0.177	1.790			0.038	-0.414	1.769			0.025	-0.592	1.696			0.023	-0.643	1.673			0.280	-0.140	1.650			0.295	-0.089	1.410
0.166	-0.424	1.673			0.192	-0.370	1.715			0.188	-0.058	1.728			0.167	0.119	1.741			0.046	-0.177	1.790			0.038	-0.414	1.769			0.026	-0.592	1.696			0.023	-0.643	1.672			0.280	-0.140	1.650			0.295	-0.089	1.410
0.166	-0.424	1.673			0.192	-0.370	1.715			0.188	-0.058	1.728			0.167	0.119	1.741			0.046	-0.177	1.790			0.038	-0.414	1.769			0.026	-0.591	1.696			0.023	-0.642	1.673			0.280	-0.140	1.650			0.295	-0.089	1.411
0.166	-0.424	1.673			0.192	-0.370	1.715			0.188	-0.058	1.727			0.167	0.119	1.741			0.046	-0.177	1.790			0.038	-0.414	1.769			0.026	-0.591	1.696			0.023	-0.642	1.672			0.280	-0.140	1.650			0.295	-0.089	1.410
0.166	-0.424	1.673			0.192	-0.370	1.715			0.188	-0.058	1.727			0.167	0.119	1.741			0.046	-0.177	1.790			0.038	-0.414	1.769			0.026	-0.591	1.696			0.023	-0.642	1.672			0.280	-0.140	1.650			0.296	-0.090	1.408
0.166	-0.424	1.673			0.192	-0.371	1.715			0.188	-0.058	1.727			0.167	0.119	1.741			0.046	-0.177	1.790			0.038	-0.414	1.769			0.026	-0.592	1.695			0.023	-0.642	1.672			0.280	-0.140	1.650			0.296	-0.091	1.407
0.166	-0.424	1.673			0.192	-0.371	1.715			0.188	-0.058	1.727			0.167	0.119	1.741			0.046	-0.177	1.789			0.038	-0.414	1.769			0.026	-0.591	1.696			0.023	-0.641	1.672			0.280	-0.140	1.649			0.296	-0.091	1.407
0.166	-0.424	1.673			0.192	-0.371	1.715			0.188	-0.058	1.727			0.167	0.119	1.740			0.045	-0.177	1.789			0.038	-0.414	1.768			0.025	-0.590	1.696			0.023	-0.640	1.672			0.280	-0.140	1.649			0.296	-0.092	1.405
0.166	-0.424	1.673			0.192	-0.371	1.715			0.188	-0.058	1.727			0.167	0.119	1.740			0.045	-0.177	1.789			0.038	-0.414	1.768			0.025	-0.590	1.696			0.024	-0.639	1.673			0.279	-0.140	1.649			0.296	-0.092	1.407
0.166	-0.424	1.673			0.192	-0.371	1.715			0.188	-0.058	1.727			0.167	0.119	1.740			0.045	-0.177	1.789			0.037	-0.414	1.768			0.025	-0.589	1.696			0.024	-0.639	1.673			0.279	-0.140	1.649			0.296	-0.092	1.406
0.166	-0.424	1.673			0.192	-0.371	1.715			0.188	-0.058	1.727			0.167	0.119	1.740			0.045	-0.177	1.789			0.037	-0.414	1.768			0.025	-0.588	1.697			0.024	-0.638	1.673			0.279	-0.140	1.649			0.296	-0.092	1.405
0.166	-0.424	1.673			0.192	-0.371	1.715			0.188	-0.058	1.727			0.167	0.119	1.740			0.045	-0.177	1.789			0.037	-0.414	1.768			0.025	-0.590	1.695			0.024	-0.638	1.673			0.279	-0.140	1.649			0.296	-0.092	1.405
0.166	-0.424	1.673			0.192	-0.371	1.715			0.188	-0.058	1.727			0.167	0.119	1.740			0.045	-0.177	1.789			0.037	-0.414	1.768			0.025	-0.591	1.694			0.024	-0.639	1.672			0.279	-0.140	1.649			0.296	-0.093	1.404
0.166	-0.424	1.673			0.192	-0.371	1.715			0.188	-0.058	1.727			0.167	0.119	1.740			0.045	-0.177	1.789			0.037	-0.414	1.768			0.025	-0.593	1.694			0.024	-0.639	1.672			0.279	-0.140	1.649			0.296	-0.092	1.404
0.166	-0.424	1.673			0.192	-0.371	1.715			0.188	-0.058	1.727			0.167	0.119	1.740			0.045	-0.177	1.789			0.037	-0.414	1.768			0.026	-0.594	1.693			0.024	-0.639	1.671			0.279	-0.140	1.649			0.296	-0.092	1.405
0.166	-0.424	1.673			0.192	-0.371	1.715			0.188	-0.058	1.727			0.167	0.119	1.740			0.045	-0.177	1.789			0.037	-0.414	1.768			0.025	-0.593	1.693			0.024	-0.639	1.672			0.279	-0.140	1.649			0.296	-0.092	1.404
0.166	-0.424	1.673			0.192	-0.371	1.715			0.188	-0.058	1.727			0.167	0.119	1.740			0.045	-0.177	1.789			0.037	-0.414	1.768			0.025	-0.592	1.694			0.024	-0.638	1.672			0.278	-0.140	1.649			0.296	-0.093	1.403
0.166	-0.424	1.673			0.192	-0.371	1.715			0.188	-0.058	1.727			0.167	0.119	1.740			0.045	-0.177	1.788			0.037	-0.414	1.768			0.025	-0.591	1.695			0.024	-0.637	1.672			0.278	-0.140	1.649			0.296	-0.093	1.402
0.166	-0.424	1.672			0.192	-0.371	1.715			0.188	-0.058	1.727			0.167	0.119	1.740			0.045	-0.177	1.788			0.037	-0.414	1.768			0.024	-0.590	1.695			0.024	-0.637	1.673			0.278	-0.140	1.648			0.296	-0.093	1.402
0.166	-0.424	1.672			0.192	-0.371	1.715			0.187	-0.058	1.727			0.167	0.119	1.740			0.045	-0.177	1.788			0.037	-0.414	1.768			0.024	-0.591	1.695			0.024	-0.637	1.673			0.278	-0.140	1.648			0.296	-0.094	1.401
0.166	-0.424	1.672			0.192	-0.371	1.714			0.187	-0.058	1.727			0.166	0.119	1.740			0.045	-0.177	1.788			0.037	-0.414	1.768			0.025	-0.591	1.695			0.024	-0.637	1.672			0.278	-0.140	1.648			0.296	-0.094	1.400
0.166	-0.424	1.672			0.192	-0.371	1.714			0.187	-0.058	1.726			0.166	0.119	1.739			0.045	-0.177	1.788			0.037	-0.414	1.768			0.025	-0.591	1.695			0.024	-0.637	1.672			0.278	-0.140	1.648			0.296	-0.095	1.399
0.166	-0.424	1.672			0.192	-0.370	1.714			0.187	-0.058	1.726			0.166	0.119	1.739			0.045	-0.177	1.788			0.037	-0.414	1.768			0.025	-0.591	1.695			0.024	-0.637	1.672			0.278	-0.140	1.648			0.296	-0.096	1.399
0.166	-0.423	1.672			0.192	-0.370	1.714			0.187	-0.058	1.726			0.166	0.119	1.739			0.045	-0.177	1.788			0.037	-0.414	1.768			0.025	-0.591	1.695			0.025	-0.637	1.672			0.278	-0.140	1.648			0.296	-0.094	1.400
0.166	-0.423	1.672			0.192	-0.370	1.714			0.187	-0.058	1.726			0.166	0.119	1.739			0.044	-0.177	1.788			0.037	-0.414	1.768			0.024	-0.590	1.696			0.024	-0.636	1.673			0.278	-0.140	1.648			0.297	-0.093	1.401
0.166	-0.423	1.671			0.192	-0.370	1.714			0.187	-0.058	1.726			0.166	0.119	1.739			0.044	-0.177	1.788			0.037	-0.414	1.768			0.025	-0.591	1.696			0.025	-0.636	1.673			0.278	-0.140	1.648			0.297	-0.092	1.402
0.166	-0.423	1.671			0.192	-0.370	1.714			0.187	-0.058	1.726			0.166	0.119	1.739			0.044	-0.177	1.788			0.037	-0.414	1.768			0.024	-0.590	1.697			0.024	-0.636	1.673			0.278	-0.140	1.648			0.297	-0.092	1.402
0.166	-0.423	1.671			0.192	-0.370	1.714			0.187	-0.058	1.726			0.166	0.119	1.739			0.044	-0.177	1.788			0.037	-0.414	1.768			0.023	-0.589	1.698			0.024	-0.635	1.674			0.278	-0.140	1.648			0.297	-0.093	1.402
0.166	-0.423	1.671			0.192	-0.370	1.714			0.187	-0.059	1.726			0.166	0.119	1.739			0.044	-0.177	1.788			0.037	-0.414	1.768			0.023	-0.588	1.698			0.024	-0.635	1.674			0.278	-0.140	1.648			0.297	-0.093	1.401
0.166	-0.423	1.671			0.192	-0.370	1.714			0.187	-0.059	1.726			0.166	0.119	1.739			0.044	-0.177	1.788			0.037	-0.414	1.768			0.022	-0.588	1.699			0.024	-0.634	1.675			0.278	-0.140	1.648			0.297	-0.094	1.401
0.166	-0.423	1.671			0.191	-0.370	1.714			0.187	-0.059	1.726			0.166	0.119	1.739			0.044	-0.177	1.788			0.036	-0.414	1.768			0.022	-0.587	1.700			0.023	-0.634	1.675			0.278	-0.140	1.648			0.297	-0.094	1.400
0.166	-0.423	1.671			0.191	-0.370	1.714			0.187	-0.059	1.726			0.166	0.119	1.739			0.044	-0.177	1.788			0.036	-0.414	1.768			0.022	-0.586	1.701			0.023	-0.633	1.676			0.278	-0.140	1.648			0.297	-0.094	1.400
0.166	-0.423	1.671			0.191	-0.370	1.714			0.187	-0.059	1.726			0.166	0.119	1.739			0.044	-0.177	1.788			0.036	-0.414	1.768			0.021	-0.586	1.701			0.023	-0.633	1.676			0.278	-0.140	1.648			0.297	-0.094	1.400
0.166	-0.423	1.671			0.191	-0.370	1.713			0.187	-0.059	1.726			0.166	0.119	1.739			0.044	-0.177	1.788			0.036	-0.414	1.768			0.021	-0.585	1.702			0.022	-0.632	1.677			0.278	-0.140	1.648			0.297	-0.094	1.400
0.166	-0.423	1.671			0.191	-0.370	1.713			0.187	-0.059	1.726			0.166	0.119	1.739			0.044	-0.177	1.788			0.036	-0.414	1.768			0.020	-0.585	1.702			0.022	-0.632	1.677			0.278	-0.140	1.648			0.297	-0.095	1.400
0.166	-0.422	1.671			0.191	-0.370	1.713			0.187	-0.059	1.725			0.166	0.119	1.739			0.044	-0.177	1.788			0.036	-0.414	1.768			0.020	-0.584	1.703			0.022	-0.631	1.678			0.278	-0.140	1.648			0.297	-0.095	1.399
0.166	-0.422	1.671			0.191	-0.370	1.713			0.186	-0.059	1.725			0.166	0.119	1.739			0.044	-0.177	1.788			0.036	-0.414	1.768			0.020	-0.584	1.703			0.022	-0.631	1.678			0.278	-0.140	1.648			0.297	-0.095	1.399
0.165	-0.422	1.671			0.191	-0.370	1.713			0.186	-0.059	1.725			0.166	0.119	1.739			0.044	-0.177	1.788			0.036	-0.414	1.768			0.020	-0.584	1.704			0.021	-0.631	1.678			0.278	-0.140	1.648			0.297	-0.095	1.399
0.165	-0.422	1.671			0.191	-0.370	1.713			0.186	-0.059	1.725			0.166	0.119	1.739			0.044	-0.177	1.787			0.036	-0.414	1.768			0.019	-0.583	1.704			0.021	-0.630	1.679			0.278	-0.140	1.648			0.296	-0.094	1.399
0.165	-0.422	1.671			0.191	-0.369	1.713			0.186	-0.059	1.725			0.166	0.119	1.739			0.043	-0.177	1.787			0.036	-0.414	1.768			0.020	-0.584	1.703			0.021	-0.631	1.678			0.278	-0.140	1.648			0.296	-0.094	1.400
0.165	-0.422	1.671			0.191	-0.369	1.713			0.186	-0.059	1.725			0.166	0.119	1.739			0.043	-0.177	1.787			0.036	-0.414	1.768			0.020	-0.585	1.702			0.021	-0.631	1.678			0.278	-0.140	1.648			0.296	-0.094	1.401
0.165	-0.422	1.671			0.191	-0.369	1.713			0.186	-0.059	1.725			0.166	0.119	1.739			0.043	-0.177	1.787			0.036	-0.414	1.768			0.020	-0.585	1.703			0.021	-0.631	1.678			0.278	-0.140	1.648			0.296	-0.093	1.403
0.165	-0.422	1.671			0.191	-0.369	1.713			0.186	-0.059	1.725			0.166	0.119	1.739			0.043	-0.177	1.787			0.036	-0.414	1.768			0.020	-0.585	1.703			0.021	-0.630	1.679			0.278	-0.140	1.648			0.296	-0.092	1.403
0.165	-0.422	1.671			0.191	-0.369	1.713			0.186	-0.059	1.725			0.165	0.119	1.739			0.043	-0.177	1.787			0.036	-0.414	1.768			0.020	-0.584	1.703			0.021	-0.630	1.679			0.278	-0.140	1.648			0.296	-0.091	1.407
0.165	-0.422	1.671			0.191	-0.369	1.713			0.186	-0.059	1.725			0.165	0.119	1.738			0.043	-0.177	1.787			0.035	-0.414	1.768			0.020	-0.584	1.703			0.021	-0.630	1.679			0.278	-0.140	1.648			0.296	-0.090	1.409
0.165	-0.422	1.671			0.190	-0.369	1.713			0.186	-0.059	1.725			0.165	0.119	1.738			0.043	-0.177	1.787			0.035	-0.414	1.768			0.020	-0.585	1.703			0.021	-0.630	1.679			0.278	-0.140	1.648			0.296	-0.089	1.411
0.165	-0.421	1.671			0.190	-0.369	1.713			0.186	-0.059	1.725			0.165	0.119	1.738			0.043	-0.177	1.787			0.035	-0.414	1.768			0.020	-0.585	1.703			0.021	-0.630	1.679			0.278	-0.140	1.648			0.296	-0.089	1.411
0.165	-0.421	1.671			0.190	-0.369	1.713			0.186	-0.059	1.725			0.165	0.119	1.738			0.043	-0.177	1.787			0.035	-0.414	1.768			0.020	-0.584	1.703			0.021	-0.630	1.679			0.278	-0.140	1.648			0.296	-0.089	1.410
0.165	-0.421	1.671			0.190	-0.369	1.713			0.186	-0.059	1.725			0.165	0.119	1.738			0.043	-0.177	1.787			0.035	-0.414	1.768			0.020	-0.584	1.703			0.021	-0.629	1.680			0.278	-0.140	1.648			0.296	-0.089	1.411
0.165	-0.421	1.671			0.190	-0.369	1.713			0.186	-0.059	1.725			0.165	0.119	1.738			0.043	-0.177	1.787			0.035	-0.414	1.768			0.020	-0.584	1.704			0.021	-0.629	1.680			0.278	-0.140	1.648			0.296	-0.088	1.412
0.165	-0.421	1.671			0.190	-0.369	1.713			0.186	-0.059	1.725			0.165	0.119	1.738			0.043	-0.177	1.787			0.035	-0.414	1.768			0.019	-0.584	1.704			0.020	-0.629	1.680			0.278	-0.140	1.648			0.296	-0.088	1.412
0.165	-0.421	1.671			0.190	-0.369	1.713			0.186	-0.059	1.725			0.165	0.119	1.738			0.043	-0.177	1.787			0.035	-0.414	1.768			0.019	-0.584	1.704			0.020	-0.629	1.680			0.278	-0.140	1.648			0.296	-0.088	1.413
0.165	-0.421	1.671			0.190	-0.369	1.713			0.186	-0.059	1.725			0.165	0.119	1.738			0.043	-0.177	1.787			0.035	-0.413	1.768			0.019	-0.583	1.704			0.020	-0.629	1.680			0.278	-0.140	1.648			0.296	-0.088	1.413
0.165	-0.421	1.671			0.190	-0.369	1.713			0.186	-0.059	1.725			0.165	0.119	1.738			0.042	-0.177	1.787			0.035	-0.413	1.768			0.019	-0.583	1.704			0.020	-0.628	1.680			0.278	-0.140	1.648			0.296	-0.088	1.414
0.164	-0.421	1.671			0.190	-0.369	1.713			0.186	-0.059	1.725			0.165	0.119	1.738			0.042	-0.177	1.787			0.035	-0.413	1.768			0.019	-0.583	1.704			0.020	-0.628	1.681			0.278	-0.140	1.648			0.296	-0.088	1.414
0.164	-0.421	1.671			0.190	-0.369	1.713			0.186	-0.059	1.725			0.165	0.119	1.738			0.042	-0.177	1.787			0.035	-0.413	1.768			0.019	-0.583	1.705			0.020	-0.628	1.681			0.278	-0.139	1.648			0.295	-0.089	1.412
0.164	-0.421	1.671			0.190	-0.369	1.713			0.186	-0.059	1.725			0.165	0.119	1.738			0.042	-0.177	1.787			0.035	-0.413	1.768			0.019	-0.583	1.705			0.020	-0.628	1.681			0.278	-0.139	1.648			0.295	-0.089	1.412
0.164	-0.421	1.671			0.190	-0.369	1.713			0.186	-0.059	1.725			0.165	0.119	1.738			0.042	-0.177	1.787			0.035	-0.413	1.768			0.018	-0.583	1.705			0.020	-0.628	1.681			0.278	-0.139	1.648			0.294	-0.088	1.421
0.164	-0.421	1.671			0.190	-0.369	1.713			0.186	-0.059	1.724			0.165	0.119	1.738			0.042	-0.177	1.787			0.035	-0.413	1.768			0.018	-0.582	1.705			0.019	-0.628	1.681			0.278	-0.139	1.648			0.292	-0.091	1.416
0.164	-0.421	1.671			0.190	-0.369	1.713			0.185	-0.059	1.724			0.165	0.119	1.738			0.042	-0.177	1.787			0.035	-0.413	1.768			0.018	-0.582	1.705			0.019	-0.628	1.682			0.278	-0.139	1.648			0.291	-0.093	1.412
0.164	-0.421	1.671			0.190	-0.369	1.713			0.185	-0.059	1.724			0.165	0.119	1.738			0.042	-0.177	1.787			0.035	-0.413	1.768			0.018	-0.582	1.706			0.019	-0.627	1.682			0.278	-0.139	1.648			0.290	-0.095	1.409
0.164	-0.421	1.671			0.190	-0.369	1.713			0.185	-0.059	1.724			0.164	0.119	1.738			0.042	-0.176	1.787			0.035	-0.413	1.768			0.018	-0.582	1.706			0.019	-0.627	1.682			0.278	-0.139	1.648			0.289	-0.096	1.407
0.164	-0.421	1.671			0.190	-0.368	1.713			0.185	-0.059	1.724			0.164	0.119	1.738			0.042	-0.176	1.787			0.035	-0.413	1.768			0.018	-0.582	1.706			0.019	-0.627	1.682			0.278	-0.139	1.648			0.288	-0.097	1.406
0.164	-0.421	1.671			0.190	-0.368	1.713			0.185	-0.059	1.724			0.164	0.119	1.738			0.042	-0.176	1.787			0.034	-0.413	1.768			0.018	-0.581	1.706			0.019	-0.627	1.682			0.277	-0.140	1.648			0.287	-0.099	1.404
0.164	-0.421	1.671			0.190	-0.368	1.713			0.185	-0.059	1.724			0.164	0.119	1.738			0.042	-0.176	1.787			0.034	-0.413	1.768			0.017	-0.581	1.707			0.019	-0.627	1.683			0.277	-0.140	1.648			0.286	-0.100	1.403
0.164	-0.421	1.671			0.190	-0.368	1.713			0.185	-0.059	1.724			0.163	0.119	1.738			0.042	-0.176	1.787			0.034	-0.413	1.768			0.017	-0.581	1.707			0.018	-0.627	1.683			0.276	-0.140	1.648			0.286	-0.101	1.402
0.164	-0.421	1.671			0.190	-0.368	1.713			0.185	-0.059	1.724			0.163	0.119	1.737			0.042	-0.176	1.787			0.034	-0.413	1.769			0.017	-0.581	1.707			0.018	-0.626	1.683			0.276	-0.141	1.648			0.285	-0.102	1.401
0.164	-0.421	1.671			0.190	-0.368	1.713			0.185	-0.059	1.724			0.163	0.119	1.737			0.042	-0.176	1.787			0.034	-0.413	1.769			0.017	-0.580	1.707			0.018	-0.626	1.683			0.275	-0.141	1.647			0.285	-0.103	1.400
0.164	-0.421	1.671			0.190	-0.368	1.713			0.185	-0.059	1.724			0.162	0.119	1.737			0.042	-0.176	1.787			0.034	-0.413	1.769			0.017	-0.580	1.708			0.018	-0.626	1.684			0.275	-0.142	1.647			0.284	-0.104	1.399
0.164	-0.420	1.671			0.190	-0.368	1.713			0.185	-0.059	1.724			0.162	0.119	1.737			0.042	-0.175	1.787			0.034	-0.412	1.769			0.017	-0.580	1.708			0.018	-0.626	1.684			0.274	-0.143	1.647			0.283	-0.105	1.398
0.164	-0.420	1.671			0.190	-0.368	1.713			0.185	-0.059	1.724			0.161	0.119	1.737			0.042	-0.175	1.787			0.034	-0.412	1.769			0.016	-0.579	1.709			0.018	-0.625	1.684			0.273	-0.144	1.647			0.282	-0.106	1.397
0.164	-0.420	1.670			0.190	-0.368	1.713			0.185	-0.059	1.724			0.161	0.119	1.737			0.042	-0.175	1.786			0.034	-0.411	1.769			0.016	-0.579	1.709			0.017	-0.625	1.685			0.272	-0.145	1.647			0.282	-0.107	1.397
0.164	-0.420	1.670			0.190	-0.368	1.712			0.185	-0.059	1.724			0.161	0.119	1.736			0.043	-0.174	1.786			0.034	-0.411	1.769			0.016	-0.578	1.709			0.017	-0.624	1.685			0.271	-0.146	1.647			0.281	-0.108	1.396
0.164	-0.420	1.670			0.189	-0.368	1.712			0.185	-0.059	1.724			0.160	0.119	1.736			0.043	-0.174	1.786			0.034	-0.411	1.769			0.015	-0.578	1.710			0.017	-0.624	1.685			0.271	-0.146	1.647			0.281	-0.109	1.395
0.164	-0.420	1.670			0.189	-0.368	1.712			0.185	-0.058	1.723			0.160	0.119	1.736			0.043	-0.174	1.786			0.034	-0.411	1.769			0.015	-0.578	1.710			0.017	-0.624	1.685			0.270	-0.147	1.647			0.280	-0.109	1.395
0.163	-0.420	1.670			0.189	-0.368	1.712			0.185	-0.058	1.723			0.160	0.119	1.736			0.043	-0.174	1.786			0.034	-0.411	1.769			0.015	-0.577	1.710			0.017	-0.624	1.686			0.270	-0.147	1.647			0.277	-0.111	1.394
0.163	-0.421	1.670			0.189	-0.368	1.712			0.185	-0.058	1.723			0.159	0.119	1.736			0.043	-0.174	1.786			0.034	-0.410	1.769			0.015	-0.577	1.710			0.017	-0.624	1.686			0.269	-0.150	1.647			0.276	-0.112	1.393
0.163	-0.421	1.669			0.189	-0.369	1.711			0.184	-0.061	1.721			0.159	0.119	1.736			0.043	-0.174	1.786			0.034	-0.410	1.769			0.015	-0.577	1.710			0.016	-0.624	1.686			0.269	-0.154	1.647			0.274	-0.114	1.393
0.163	-0.422	1.669			0.188	-0.369	1.711			0.182	-0.064	1.719			0.158	0.119	1.736			0.043	-0.174	1.785			0.034	-0.410	1.769			0.015	-0.577	1.710			0.016	-0.624	1.686			0.269	-0.160	1.647			0.271	-0.116	1.393
0.162	-0.424	1.668			0.187	-0.372	1.710			0.180	-0.069	1.717			0.158	0.119	1.735			0.043	-0.174	1.785			0.034	-0.410	1.769			0.015	-0.577	1.710			0.016	-0.623	1.686			0.269	-0.167	1.647			0.269	-0.117	1.393
0.161	-0.426	1.667			0.186	-0.374	1.709			0.178	-0.073	1.715			0.157	0.119	1.735			0.043	-0.174	1.785			0.034	-0.411	1.769			0.015	-0.578	1.710			0.016	-0.624	1.686			0.270	-0.173	1.647			0.266	-0.118	1.394
0.161	-0.428	1.667			0.185	-0.376	1.709			0.176	-0.080	1.713			0.156	0.118	1.735			0.043	-0.174	1.785			0.034	-0.411	1.769			0.015	-0.578	1.709			0.016	-0.624	1.686			0.271	-0.178	1.647			0.264	-0.119	1.394
0.160	-0.430	1.666			0.184	-0.378	1.708			0.173	-0.086	1.711			0.155	0.117	1.735			0.043	-0.175	1.784			0.034	-0.411	1.769			0.015	-0.578	1.709			0.016	-0.623	1.686			0.271	-0.183	1.646			0.261	-0.120	1.395
0.159	-0.431	1.666			0.183	-0.380	1.708			0.171	-0.092	1.710			0.154	0.114	1.734			0.043	-0.175	1.784			0.034	-0.411	1.769			0.016	-0.579	1.707			0.017	-0.624	1.685			0.272	-0.186	1.646			0.259	-0.121	1.395
0.159	-0.433	1.666			0.182	-0.382	1.707			0.169	-0.099	1.708			0.153	0.111	1.734			0.043	-0.175	1.784			0.034	-0.411	1.769			0.017	-0.579	1.706			0.017	-0.624	1.684			0.272	-0.188	1.646			0.258	-0.121	1.395
0.158	-0.434	1.665			0.182	-0.384	1.707			0.168	-0.104	1.707			0.152	0.108	1.734			0.043	-0.176	1.783			0.034	-0.411	1.769			0.017	-0.579	1.706			0.017	-0.624	1.684			0.273	-0.190	1.646			0.256	-0.121	1.396
0.158	-0.435	1.665			0.181	-0.385	1.707			0.166	-0.109	1.706			0.151	0.104	1.734			0.043	-0.176	1.783			0.034	-0.411	1.769			0.017	-0.580	1.705			0.017	-0.624	1.684			0.273	-0.192	1.645			0.253	-0.121	1.396
0.157	-0.436	1.665			0.180	-0.387	1.707			0.164	-0.115	1.705			0.150	0.100	1.734			0.042	-0.177	1.783			0.034	-0.411	1.769			0.017	-0.580	1.705			0.017	-0.625	1.683			0.273	-0.193	1.645			0.251	-0.121	1.396
0.156	-0.438	1.665			0.179	-0.389	1.706			0.162	-0.120	1.704			0.149	0.096	1.734			0.042	-0.177	1.783			0.034	-0.411	1.769			0.017	-0.580	1.705			0.017	-0.624	1.683			0.273	-0.195	1.645			0.249	-0.121	1.396
0.155	-0.439	1.665			0.178	-0.390	1.706			0.160	-0.125	1.703			0.149	0.091	1.734			0.042	-0.178	1.783			0.034	-0.411	1.769			0.017	-0.580	1.705			0.017	-0.624	1.683			0.273	-0.196	1.645			0.246	-0.121	1.397
0.154	-0.440	1.665			0.177	-0.392	1.706			0.157	-0.131	1.702			0.148	0.087	1.734			0.042	-0.178	1.783			0.034	-0.411	1.769			0.017	-0.579	1.705			0.017	-0.624	1.683			0.274	-0.197	1.644			0.244	-0.120	1.397
0.154	-0.441	1.665			0.176	-0.393	1.706			0.154	-0.136	1.701			0.148	0.082	1.734			0.042	-0.178	1.783			0.034	-0.411	1.769			0.017	-0.579	1.705			0.017	-0.624	1.683			0.274	-0.198	1.644			0.242	-0.120	1.397
0.153	-0.442	1.666			0.175	-0.394	1.706			0.167	-0.109	1.706			0.148	0.090	1.735			0.042	-0.179	1.783			0.034	-0.410	1.769			0.017	-0.579	1.705			0.017	-0.624	1.683			0.274	-0.199	1.644			0.238	-0.119	1.398
0.152	-0.443	1.666			0.175	-0.395	1.706			0.173	-0.097	1.707			0.148	0.095	1.735			0.042	-0.179	1.783			0.034	-0.410	1.769			0.017	-0.578	1.705			0.017	-0.624	1.683			0.274	-0.200	1.644			0.234	-0.119	1.398
0.152	-0.443	1.666			0.174	-0.396	1.706			0.176	-0.091	1.708			0.149	0.099	1.735			0.042	-0.179	1.783			0.034	-0.408	1.770			0.018	-0.577	1.705			0.017	-0.623	1.684			0.274	-0.201	1.643			0.231	-0.119	1.399
0.151	-0.444	1.666			0.174	-0.396	1.706			0.178	-0.086	1.709			0.149	0.102	1.736			0.041	-0.180	1.783			0.034	-0.406	1.771			0.018	-0.577	1.706			0.017	-0.623	1.684			0.273	-0.201	1.643			0.228	-0.118	1.399
0.151	-0.444	1.666			0.174	-0.396	1.706			0.180	-0.082	1.710			0.149	0.104	1.736			0.041	-0.180	1.783			0.034	-0.407	1.772			0.018	-0.577	1.706			0.018	-0.623	1.684			0.273	-0.200	1.642			0.225	-0.118	1.399
0.151	-0.445	1.666			0.174	-0.396	1.706			0.182	-0.079	1.710			0.150	0.106	1.736			0.041	-0.181	1.784			0.034	-0.406	1.772			0.019	-0.577	1.706			0.018	-0.623	1.684			0.273	-0.198	1.642			0.222	-0.117	1.399
0.151	-0.445	1.666			0.174	-0.396	1.707			0.183	-0.077	1.710			0.150	0.108	1.736			0.040	-0.181	1.785			0.034	-0.406	1.773			0.019	-0.576	1.706			0.018	-0.622	1.684			0.273	-0.197	1.641			0.219	-0.117	1.399
0.150	-0.445	1.666			0.174	-0.396	1.707			0.184	-0.075	1.710			0.150	0.109	1.737			0.040	-0.182	1.785			0.034	-0.406	1.773			0.019	-0.576	1.706			0.018	-0.622	1.684			0.273	-0.196	1.641			0.216	-0.117	1.399
0.150	-0.445	1.666			0.174	-0.396	1.707			0.185	-0.073	1.711			0.150	0.111	1.737			0.039	-0.183	1.786			0.034	-0.406	1.774			0.019	-0.575	1.707			0.018	-0.622	1.684			0.273	-0.194	1.641			0.214	-0.117	1.399
0.150	-0.446	1.666			0.174	-0.395	1.707			0.185	-0.071	1.711			0.150	0.112	1.737			0.039	-0.183	1.786			0.034	-0.405	1.775			0.019	-0.575	1.707			0.018	-0.621	1.684			0.273	-0.193	1.640			0.212	-0.117	1.399
0.150	-0.446	1.667			0.175	-0.395	1.707			0.186	-0.070	1.711			0.151	0.113	1.738			0.039	-0.184	1.787			0.034	-0.405	1.775			0.020	-0.574	1.707			0.018	-0.621	1.685			0.272	-0.192	1.640			0.210	-0.117	1.399
0.150	-0.446	1.667			0.175	-0.395	1.707			0.187	-0.069	1.711			0.151	0.113	1.738			0.038	-0.185	1.788			0.034	-0.405	1.776			0.020	-0.574	1.708			0.018	-0.621	1.685			0.272	-0.192	1.640			0.209	-0.117	1.399
0.149	-0.446	1.667			0.175	-0.394	1.707			0.187	-0.068	1.711			0.151	0.114	1.738			0.038	-0.185	1.788			0.034	-0.404	1.777			0.020	-0.573	1.708			0.019	-0.620	1.685			0.272	-0.191	1.639			0.207	-0.117	1.399
0.149	-0.446	1.667			0.175	-0.394	1.708			0.188	-0.067	1.711			0.151	0.115	1.738			0.037	-0.186	1.789			0.035	-0.404	1.777			0.020	-0.573	1.708			0.019	-0.621	1.685			0.272	-0.190	1.639			0.206	-0.117	1.399
0.149	-0.446	1.667			0.176	-0.393	1.708			0.188	-0.066	1.711			0.151	0.116	1.738			0.037	-0.187	1.790			0.035	-0.404	1.778			0.020	-0.573	1.709			0.019	-0.622	1.685			0.272	-0.189	1.639			0.205	-0.117	1.399
0.149	-0.445	1.668			0.176	-0.393	1.708			0.188	-0.065	1.711			0.151	0.116	1.739			0.036	-0.187	1.791			0.035	-0.403	1.779			0.020	-0.572	1.709			0.019	-0.622	1.686			0.272	-0.188	1.639			0.204	-0.117	1.399
0.149	-0.445	1.668			0.176	-0.392	1.708			0.189	-0.064	1.711			0.151	0.117	1.739			0.036	-0.188	1.791			0.035	-0.403	1.779			0.020	-0.572	1.709			0.020	-0.623	1.686			0.271	-0.187	1.639			0.203	-0.117	1.398
0.149	-0.445	1.668			0.177	-0.392	1.708			0.189	-0.064	1.711			0.152	0.117	1.739			0.036	-0.188	1.792			0.035	-0.403	1.780			0.020	-0.572	1.709			0.020	-0.623	1.686			0.271	-0.186	1.638			0.202	-0.117	1.398
0.149	-0.445	1.668			0.177	-0.391	1.708			0.189	-0.063	1.711			0.152	0.118	1.739			0.035	-0.188	1.792			0.035	-0.403	1.780			0.021	-0.572	1.710			0.020	-0.623	1.686			0.271	-0.185	1.638			0.201	-0.117	1.398
0.149	-0.445	1.668			0.177	-0.391	1.709			0.190	-0.063	1.711			0.152	0.118	1.739			0.035	-0.189	1.793			0.035	-0.402	1.781			0.021	-0.571	1.710			0.020	-0.623	1.686			0.271	-0.185	1.638			0.200	-0.117	1.398
0.149	-0.445	1.669			0.177	-0.390	1.709			0.190	-0.062	1.711			0.152	0.118	1.739			0.035	-0.189	1.794			0.035	-0.402	1.781			0.021	-0.571	1.710			0.021	-0.624	1.686			0.271	-0.184	1.638			0.199	-0.117	1.398
0.149	-0.445	1.669			0.178	-0.390	1.709			0.190	-0.062	1.711			0.152	0.119	1.740			0.034	-0.189	1.794			0.035	-0.402	1.782			0.021	-0.571	1.710			0.021	-0.624	1.687			0.271	-0.184	1.638			0.200	-0.118	1.403
0.149	-0.444	1.669			0.178	-0.389	1.709			0.191	-0.061	1.711			0.152	0.119	1.740			0.034	-0.190	1.795			0.035	-0.402	1.782			0.021	-0.571	1.710			0.021	-0.625	1.687			0.271	-0.183	1.638			0.199	-0.118	1.403
0.149	-0.444	1.669			0.178	-0.389	1.709			0.191	-0.061	1.711			0.152	0.119	1.740			0.034	-0.190	1.795			0.035	-0.401	1.782			0.021	-0.571	1.711			0.021	-0.625	1.687			0.271	-0.183	1.638			0.200	-0.118	1.407
0.149	-0.444	1.669			0.178	-0.389	1.709			0.191	-0.060	1.711			0.153	0.120	1.740			0.034	-0.190	1.795			0.035	-0.401	1.783			0.021	-0.570	1.711			0.022	-0.625	1.687			0.271	-0.183	1.638			0.200	-0.118	1.411
0.149	-0.444	1.669			0.178	-0.388	1.709			0.191	-0.060	1.711			0.153	0.120	1.740			0.034	-0.190	1.796			0.035	-0.401	1.783			0.021	-0.570	1.711			0.022	-0.626	1.687			0.271	-0.182	1.638			0.200	-0.118	1.413
0.149	-0.444	1.670			0.179	-0.388	1.709			0.191	-0.059	1.711			0.153	0.120	1.740			0.033	-0.191	1.796			0.035	-0.404	1.783			0.021	-0.572	1.711			0.022	-0.628	1.687			0.271	-0.182	1.638			0.200	-0.118	1.413
0.149	-0.443	1.670			0.179	-0.388	1.709			0.192	-0.059	1.711			0.153	0.120	1.740			0.033	-0.191	1.796			0.035	-0.405	1.783			0.021	-0.572	1.711			0.022	-0.628	1.687			0.271	-0.181	1.638			0.200	-0.118	1.415
0.150	-0.443	1.670			0.179	-0.388	1.709			0.192	-0.059	1.711			0.153	0.121	1.741			0.033	-0.191	1.796			0.035	-0.405	1.783			0.021	-0.572	1.711			0.022	-0.628	1.687			0.271	-0.181	1.638			0.200	-0.118	1.414
0.150	-0.443	1.670			0.179	-0.387	1.710			0.192	-0.059	1.711			0.153	0.121	1.741			0.033	-0.191	1.797			0.035	-0.405	1.783			0.021	-0.572	1.711			0.022	-0.629	1.687			0.271	-0.181	1.638			0.200	-0.118	1.413
0.150	-0.443	1.670			0.179	-0.387	1.710			0.192	-0.058	1.711			0.153	0.121	1.741			0.033	-0.191	1.797			0.035	-0.407	1.783			0.020	-0.574	1.711			0.022	-0.630	1.687			0.271	-0.180	1.638			0.200	-0.118	1.413
0.150	-0.443	1.670			0.179	-0.387	1.710			0.192	-0.058	1.711			0.153	0.121	1.741			0.033	-0.192	1.797			0.036	-0.405	1.784			0.020	-0.573	1.711			0.022	-0.631	1.687			0.271	-0.180	1.638			0.200	-0.118	1.412
0.150	-0.443	1.671			0.180	-0.387	1.710			0.192	-0.058	1.711			0.154	0.121	1.741			0.033	-0.192	1.797			0.036	-0.403	1.785			0.020	-0.573	1.712			0.022	-0.631	1.687			0.271	-0.180	1.638			0.201	-0.117	1.411
0.150	-0.443	1.671			0.180	-0.386	1.710			0.192	-0.058	1.711			0.154	0.121	1.741			0.033	-0.192	1.797			0.036	-0.402	1.785			0.020	-0.573	1.712			0.023	-0.631	1.687			0.271	-0.180	1.638			0.202	-0.117	1.410
0.150	-0.442	1.671			0.180	-0.386	1.710			0.193	-0.059	1.711			0.154	0.122	1.741			0.033	-0.192	1.798			0.036	-0.401	1.786			0.020	-0.573	1.712			0.023	-0.631	1.687			0.271	-0.180	1.638			0.204	-0.117	1.409
0.150	-0.442	1.671			0.180	-0.386	1.710			0.195	-0.062	1.712			0.154	0.122	1.741			0.033	-0.192	1.798			0.036	-0.401	1.786			0.020	-0.573	1.712			0.023	-0.631	1.687			0.271	-0.180	1.638			0.206	-0.117	1.408
0.150	-0.442	1.671			0.180	-0.386	1.710			0.192	-0.069	1.712			0.154	0.121	1.742			0.033	-0.192	1.798			0.036	-0.401	1.786			0.020	-0.573	1.712			0.023	-0.632	1.687			0.271	-0.181	1.638			0.208	-0.116	1.407
0.150	-0.442	1.671			0.180	-0.387	1.710			0.175	-0.108	1.708			0.153	0.104	1.742			0.033	-0.192	1.798			0.036	-0.400	1.786			0.020	-0.572	1.713			0.023	-0.632	1.688			0.271	-0.181	1.639			0.211	-0.116	1.406
0.150	-0.442	1.671			0.180	-0.387	1.711			0.169	-0.120	1.707			0.152	0.095	1.743			0.033	-0.192	1.798			0.036	-0.400	1.786			0.020	-0.572	1.714			0.023	-0.632	1.688			0.271	-0.182	1.639			0.215	-0.116	1.406
0.150	-0.442	1.672			0.180	-0.388	1.711			0.166	-0.127	1.707			0.152	0.090	1.743			0.034	-0.192	1.798			0.037	-0.400	1.786			0.020	-0.572	1.714			0.023	-0.632	1.688			0.271	-0.183	1.639			0.219	-0.115	1.405
0.150	-0.443	1.672			0.179	-0.388	1.711			0.164	-0.131	1.706			0.151	0.087	1.743			0.034	-0.192	1.798			0.037	-0.400	1.786			0.020	-0.572	1.715			0.023	-0.632	1.688			0.272	-0.184	1.639			0.222	-0.115	1.404
0.150	-0.443	1.672			0.179	-0.389	1.712			0.163	-0.134	1.706			0.151	0.085	1.743			0.034	-0.192	1.798			0.037	-0.401	1.786			0.020	-0.572	1.715			0.023	-0.632	1.688			0.272	-0.185	1.640			0.225	-0.116	1.404
0.150	-0.443	1.672			0.179	-0.390	1.712			0.162	-0.136	1.706			0.151	0.084	1.744			0.035	-0.191	1.798			0.037	-0.401	1.786			0.020	-0.572	1.715			0.023	-0.633	1.688			0.272	-0.186	1.640			0.229	-0.116	1.403
0.150	-0.443	1.672			0.178	-0.390	1.712			0.161	-0.136	1.707			0.150	0.084	1.744			0.035	-0.191	1.798			0.037	-0.401	1.786			0.020	-0.572	1.715			0.023	-0.633	1.688			0.273	-0.188	1.641			0.233	-0.117	1.403
0.150	-0.443	1.672			0.178	-0.390	1.712			0.160	-0.135	1.708			0.150	0.085	1.744			0.035	-0.191	1.798			0.037	-0.402	1.786			0.020	-0.572	1.716			0.023	-0.633	1.689			0.274	-0.190	1.641			0.236	-0.118	1.403
0.150	-0.443	1.672			0.178	-0.390	1.712			0.164	-0.109	1.713			0.149	0.090	1.744			0.036	-0.191	1.798			0.036	-0.402	1.785			0.020	-0.573	1.715			0.024	-0.634	1.688			0.273	-0.190	1.642			0.238	-0.118	1.402
0.150	-0.443	1.673			0.178	-0.391	1.712			0.165	-0.097	1.715			0.148	0.094	1.744			0.036	-0.191	1.797			0.036	-0.403	1.785			0.020	-0.573	1.715			0.024	-0.634	1.688			0.273	-0.190	1.643			0.239	-0.118	1.402
0.150	-0.443	1.673			0.178	-0.390	1.712			0.167	-0.089	1.717			0.148	0.097	1.745			0.037	-0.189	1.797			0.036	-0.403	1.785			0.020	-0.573	1.715			0.024	-0.634	1.688			0.271	-0.190	1.644			0.240	-0.117	1.403
0.150	-0.443	1.673			0.178	-0.390	1.713			0.168	-0.082	1.718			0.148	0.100	1.745			0.037	-0.188	1.797			0.036	-0.404	1.785			0.020	-0.573	1.715			0.024	-0.634	1.688			0.269	-0.188	1.645			0.240	-0.116	1.403
0.150	-0.442	1.673			0.178	-0.390	1.713			0.170	-0.078	1.719			0.148	0.102	1.745			0.038	-0.187	1.797			0.036	-0.401	1.785			0.020	-0.572	1.716			0.024	-0.634	1.688			0.268	-0.186	1.646			0.241	-0.114	1.403
0.150	-0.442	1.673			0.178	-0.389	1.713			0.171	-0.074	1.720			0.147	0.104	1.745			0.039	-0.186	1.797			0.036	-0.399	1.785			0.020	-0.570	1.717			0.024	-0.633	1.689			0.266	-0.184	1.647			0.242	-0.113	1.403
0.150	-0.441	1.673			0.178	-0.388	1.713			0.172	-0.071	1.721			0.147	0.105	1.745			0.039	-0.184	1.797			0.036	-0.397	1.786			0.020	-0.568	1.718			0.024	-0.632	1.689			0.265	-0.181	1.648			0.242	-0.110	1.403
0.151	-0.441	1.674			0.178	-0.388	1.714			0.173	-0.068	1.722			0.147	0.107	1.745			0.040	-0.184	1.797			0.036	-0.395	1.786			0.020	-0.566	1.719			0.025	-0.631	1.690			0.264	-0.179	1.648			0.243	-0.108	1.403
0.151	-0.440	1.674			0.179	-0.387	1.714			0.173	-0.066	1.723			0.147	0.108	1.745			0.040	-0.183	1.797			0.036	-0.396	1.786			0.020	-0.566	1.719			0.025	-0.631	1.690			0.263	-0.176	1.649			0.243	-0.106	1.403
0.151	-0.440	1.674			0.179	-0.386	1.714			0.174	-0.064	1.723			0.147	0.109	1.745			0.041	-0.182	1.797			0.036	-0.397	1.785			0.020	-0.567	1.719			0.025	-0.631	1.690			0.262	-0.174	1.649			0.244	-0.104	1.403
0.152	-0.439	1.674			0.180	-0.385	1.714			0.174	-0.063	1.724			0.147	0.110	1.745			0.041	-0.181	1.797			0.036	-0.398	1.785			0.020	-0.567	1.719			0.025	-0.632	1.690			0.262	-0.172	1.649			0.244	-0.101	1.403
0.152	-0.438	1.674			0.180	-0.384	1.714			0.175	-0.061	1.724			0.147	0.111	1.745			0.041	-0.181	1.796			0.036	-0.399	1.785			0.020	-0.567	1.719			0.025	-0.632	1.690			0.262	-0.168	1.649			0.245	-0.098	1.403
0.153	-0.437	1.674			0.181	-0.383	1.715			0.175	-0.060	1.725			0.147	0.111	1.745			0.042	-0.180	1.796			0.036	-0.400	1.784			0.020	-0.568	1.719			0.025	-0.632	1.690			0.262	-0.165	1.649			0.246	-0.095	1.403
0.154	-0.436	1.674			0.181	-0.382	1.715			0.176	-0.059	1.725			0.147	0.112	1.745			0.042	-0.180	1.796			0.036	-0.400	1.784			0.020	-0.568	1.719			0.025	-0.632	1.691			0.263	-0.163	1.649			0.247	-0.093	1.403
0.154	-0.435	1.674			0.182	-0.381	1.715			0.176	-0.058	1.725			0.147	0.113	1.745			0.042	-0.179	1.796			0.037	-0.401	1.784			0.021	-0.573	1.717			0.025	-0.633	1.690			0.263	-0.160	1.649			0.247	-0.090	1.403
0.155	-0.433	1.674			0.182	-0.380	1.715			0.176	-0.057	1.726			0.147	0.113	1.745			0.042	-0.179	1.796			0.037	-0.402	1.783			0.022	-0.574	1.717			0.025	-0.633	1.690			0.264	-0.158	1.649			0.248	-0.088	1.402
0.156	-0.432	1.674			0.183	-0.379	1.715			0.177	-0.056	1.726			0.147	0.114	1.745			0.042	-0.179	1.796			0.037	-0.403	1.783			0.022	-0.575	1.716			0.025	-0.633	1.690			0.264	-0.156	1.649			0.251	-0.081	1.403
0.156	-0.431	1.674			0.184	-0.378	1.715			0.177	-0.056	1.726			0.147	0.114	1.745			0.043	-0.178	1.796			0.037	-0.403	1.782			0.022	-0.575	1.716			0.025	-0.633	1.691			0.264	-0.154	1.649			0.253	-0.075	1.404
0.157	-0.430	1.675			0.184	-0.377	1.715			0.177	-0.055	1.726			0.147	0.114	1.745			0.043	-0.178	1.796			0.037	-0.404	1.782			0.022	-0.575	1.716			0.025	-0.633	1.691			0.265	-0.152	1.649			0.255	-0.071	1.405
0.157	-0.430	1.675			0.185	-0.377	1.715			0.177	-0.054	1.727			0.148	0.115	1.745			0.043	-0.178	1.797			0.037	-0.404	1.781			0.022	-0.575	1.716			0.025	-0.632	1.691			0.265	-0.151	1.649			0.257	-0.067	1.405
0.158	-0.429	1.675			0.185	-0.376	1.715			0.178	-0.054	1.727			0.148	0.115	1.745			0.043	-0.177	1.797			0.037	-0.405	1.781			0.022	-0.576	1.716			0.025	-0.632	1.691			0.265	-0.150	1.649			0.265	-0.080	1.410
0.158	-0.428	1.675			0.185	-0.375	1.715			0.178	-0.054	1.727			0.148	0.116	1.745			0.043	-0.177	1.797			0.037	-0.405	1.781			0.022	-0.576	1.716			0.025	-0.632	1.691			0.266	-0.149	1.649			0.267	-0.084	1.412
0.158	-0.428	1.675			0.186	-0.375	1.715			0.178	-0.053	1.727			0.148	0.116	1.745			0.043	-0.177	1.797			0.037	-0.406	1.780			0.023	-0.576	1.716			0.025	-0.632	1.691			0.266	-0.148	1.649			0.269	-0.088	1.414
0.159	-0.427	1.675			0.186	-0.374	1.715			0.179	-0.053	1.727			0.148	0.116	1.745			0.043	-0.177	1.797			0.037	-0.406	1.780			0.023	-0.576	1.716			0.025	-0.632	1.691			0.266	-0.147	1.649			0.270	-0.090	1.415
0.159	-0.427	1.675			0.186	-0.374	1.715			0.179	-0.053	1.727			0.148	0.117	1.744			0.044	-0.177	1.797			0.037	-0.407	1.780			0.023	-0.577	1.716			0.025	-0.632	1.691			0.266	-0.146	1.648			0.272	-0.093	1.416
0.159	-0.426	1.675			0.186	-0.373	1.715			0.179	-0.053	1.728			0.148	0.117	1.744			0.044	-0.176	1.797			0.037	-0.407	1.779			0.023	-0.577	1.716			0.025	-0.631	1.691			0.266	-0.145	1.648			0.273	-0.095	1.417
0.159	-0.426	1.675			0.186	-0.373	1.715			0.179	-0.053	1.728			0.148	0.117	1.744			0.044	-0.176	1.797			0.037	-0.408	1.779			0.023	-0.577	1.716			0.025	-0.631	1.692			0.266	-0.145	1.648			0.274	-0.097	1.418
0.160	-0.425	1.675			0.187	-0.373	1.716			0.180	-0.053	1.728			0.148	0.117	1.744			0.044	-0.176	1.797			0.038	-0.408	1.779			0.023	-0.577	1.715			0.025	-0.631	1.692			0.266	-0.144	1.648			0.274	-0.099	1.419
0.160	-0.425	1.675			0.187	-0.372	1.716			0.180	-0.053	1.728			0.148	0.118	1.744			0.044	-0.176	1.797			0.038	-0.408	1.779			0.023	-0.577	1.715			0.025	-0.631	1.692			0.266	-0.143	1.648			0.275	-0.102	1.420
0.160	-0.425	1.675			0.187	-0.372	1.716			0.180	-0.053	1.728			0.148	0.118	1.744			0.044	-0.176	1.797			0.038	-0.408	1.778			0.023	-0.577	1.715			0.025	-0.631	1.692			0.266	-0.143	1.648			0.275	-0.103	1.420
0.160	-0.425	1.675			0.187	-0.372	1.716			0.180	-0.053	1.727			0.148	0.118	1.743			0.044	-0.176	1.797			0.038	-0.409	1.778			0.023	-0.578	1.715			0.025	-0.631	1.692			0.266	-0.143	1.648			0.275	-0.105	1.421
0.160	-0.424	1.675			0.187	-0.372	1.716			0.180	-0.053	1.727			0.148	0.118	1.743			0.044	-0.175	1.797			0.038	-0.409	1.778			0.023	-0.578	1.715			0.025	-0.630	1.692			0.266	-0.142	1.648			0.276	-0.107	1.422
0.160	-0.424	1.675			0.187	-0.371	1.716			0.181	-0.054	1.727			0.148	0.118	1.743			0.044	-0.175	1.797			0.038	-0.409	1.778			0.023	-0.578	1.715			0.025	-0.630	1.692			0.266	-0.142	1.648			0.276	-0.109	1.422
0.160	-0.424	1.675			0.188	-0.371	1.716			0.181	-0.054	1.727			0.148	0.118	1.743			0.044	-0.175	1.797			0.038	-0.409	1.778			0.023	-0.578	1.715			0.025	-0.630	1.692			0.266	-0.142	1.648			0.276	-0.111	1.422
0.161	-0.424	1.675			0.188	-0.371	1.716			0.181	-0.054	1.727			0.148	0.118	1.742			0.045	-0.175	1.797			0.038	-0.410	1.777			0.023	-0.578	1.715			0.025	-0.630	1.692			0.266	-0.142	1.647			0.276	-0.112	1.423
0.161	-0.423	1.675			0.188	-0.371	1.716			0.181	-0.054	1.727			0.147	0.119	1.742			0.045	-0.175	1.797			0.038	-0.410	1.777			0.023	-0.578	1.715			0.025	-0.630	1.692			0.265	-0.143	1.647			0.276	-0.114	1.423
0.161	-0.423	1.675			0.188	-0.371	1.716			0.181	-0.055	1.727			0.147	0.119	1.742			0.045	-0.175	1.797			0.038	-0.410	1.777			0.023	-0.578	1.715			0.025	-0.630	1.692			0.265	-0.143	1.647			0.275	-0.115	1.423
0.161	-0.423	1.675			0.188	-0.370	1.716			0.181	-0.055	1.727			0.147	0.119	1.742			0.045	-0.175	1.797			0.038	-0.410	1.777			0.023	-0.578	1.715			0.025	-0.629	1.692			0.265	-0.143	1.647			0.275	-0.117	1.424
0.161	-0.423	1.675			0.188	-0.370	1.716			0.181	-0.055	1.727			0.147	0.119	1.741			0.045	-0.175	1.797			0.038	-0.410	1.777			0.023	-0.578	1.715			0.025	-0.629	1.692			0.265	-0.144	1.646			0.275	-0.118	1.424
0.161	-0.423	1.675			0.188	-0.370	1.716			0.182	-0.055	1.727			0.147	0.119	1.741			0.045	-0.175	1.797			0.038	-0.410	1.777			0.023	-0.579	1.715			0.025	-0.629	1.692			0.265	-0.144	1.646			0.275	-0.119	1.424
0.161	-0.423	1.675			0.188	-0.370	1.716			0.182	-0.056	1.727			0.147	0.119	1.741			0.045	-0.175	1.797			0.038	-0.411	1.777			0.023	-0.579	1.715			0.024	-0.629	1.692			0.264	-0.144	1.646			0.275	-0.120	1.424
0.161	-0.423	1.675			0.188	-0.370	1.716			0.182	-0.056	1.726			0.147	0.119	1.740			0.045	-0.174	1.797			0.039	-0.411	1.776			0.023	-0.579	1.715			0.024	-0.629	1.692			0.264	-0.145	1.646			0.275	-0.121	1.425
0.161	-0.423	1.675			0.189	-0.370	1.716			0.182	-0.056	1.726			0.147	0.119	1.740			0.045	-0.174	1.797			0.039	-0.411	1.776			0.023	-0.579	1.715			0.024	-0.629	1.692			0.264	-0.145	1.646			0.274	-0.122	1.425
0.161	-0.423	1.675			0.189	-0.370	1.716			0.182	-0.057	1.726			0.147	0.119	1.740			0.045	-0.174	1.797			0.039	-0.411	1.776			0.023	-0.579	1.715			0.024	-0.629	1.693			0.264	-0.146	1.646			0.274	-0.123	1.425
0.161	-0.423	1.675			0.189	-0.370	1.715			0.182	-0.057	1.726			0.147	0.119	1.740			0.045	-0.174	1.797			0.039	-0.411	1.776			0.023	-0.579	1.715			0.024	-0.628	1.693			0.264	-0.146	1.645			0.274	-0.124	1.425
0.161	-0.423	1.675			0.189	-0.370	1.715			0.182	-0.057	1.726			0.147	0.119	1.739			0.045	-0.174	1.797			0.039	-0.411	1.776			0.023	-0.579	1.715			0.024	-0.628	1.693			0.264	-0.146	1.645			0.274	-0.125	1.425
0.162	-0.422	1.675			0.189	-0.370	1.715			0.182	-0.057	1.726			0.147	0.119	1.739			0.045	-0.174	1.797			0.039	-0.411	1.776			0.023	-0.579	1.715			0.024	-0.628	1.693			0.263	-0.146	1.645			0.274	-0.125	1.425
0.162	-0.422	1.675			0.189	-0.370	1.715			0.182	-0.058	1.726			0.147	0.119	1.739			0.045	-0.174	1.797			0.039	-0.411	1.776			0.023	-0.579	1.715			0.024	-0.628	1.693			0.263	-0.146	1.645			0.274	-0.126	1.425
0.162	-0.422	1.675			0.189	-0.370	1.715			0.182	-0.058	1.726			0.147	0.119	1.738			0.045	-0.174	1.797			0.039	-0.411	1.776			0.023	-0.579	1.715			0.024	-0.628	1.693			0.263	-0.146	1.645			0.274	-0.126	1.426
0.162	-0.422	1.675			0.189	-0.369	1.715			0.182	-0.058	1.726			0.147	0.118	1.738			0.045	-0.174	1.797			0.039	-0.411	1.776			0.023	-0.579	1.715			0.024	-0.628	1.693			0.263	-0.146	1.645			0.274	-0.127	1.426
0.162	-0.422	1.675			0.189	-0.369	1.715			0.182	-0.058	1.725			0.147	0.118	1.738			0.045	-0.174	1.797			0.039	-0.412	1.776			0.023	-0.579	1.715			0.024	-0.628	1.693			0.263	-0.146	1.645			0.274	-0.127	1.426
0.162	-0.422	1.675			0.189	-0.369	1.715			0.182	-0.059	1.725			0.147	0.118	1.738			0.046	-0.174	1.797			0.039	-0.412	1.776			0.023	-0.579	1.715			0.024	-0.628	1.693			0.263	-0.146	1.645			0.274	-0.127	1.426
0.162	-0.422	1.675			0.189	-0.369	1.715			0.182	-0.059	1.725			0.147	0.118	1.738			0.046	-0.174	1.797			0.039	-0.412	1.776			0.023	-0.579	1.715			0.024	-0.628	1.693			0.263	-0.146	1.645			0.274	-0.128	1.426
0.162	-0.422	1.675			0.189	-0.369	1.715			0.182	-0.059	1.725			0.147	0.118	1.737			0.046	-0.174	1.797			0.039	-0.412	1.776			0.023	-0.579	1.715			0.024	-0.628	1.693			0.263	-0.146	1.645			0.273	-0.128	1.426
0.162	-0.422	1.675			0.189	-0.370	1.715			0.182	-0.059	1.725			0.147	0.118	1.737			0.046	-0.174	1.797			0.039	-0.412	1.776			0.023	-0.579	1.715			0.024	-0.627	1.693			0.263	-0.146	1.645			0.273	-0.128	1.426
0.162	-0.423	1.675			0.189	-0.370	1.715			0.182	-0.060	1.725			0.147	0.118	1.737			0.046	-0.174	1.797			0.039	-0.412	1.775			0.023	-0.579	1.715			0.024	-0.627	1.693			0.263	-0.146	1.645			0.273	-0.129	1.426
0.162	-0.423	1.675			0.189	-0.370	1.715			0.182	-0.060	1.725			0.147	0.118	1.737			0.046	-0.174	1.797			0.039	-0.412	1.775			0.023	-0.579	1.715			0.024	-0.627	1.693			0.263	-0.146	1.645			0.273	-0.129	1.426
0.162	-0.423	1.675			0.189	-0.370	1.715			0.182	-0.060	1.725			0.147	0.118	1.736			0.046	-0.174	1.797			0.039	-0.412	1.775			0.023	-0.579	1.715			0.024	-0.627	1.693			0.263	-0.146	1.645			0.273	-0.129	1.426
0.162	-0.423	1.675			0.189	-0.370	1.715			0.182	-0.060	1.725			0.147	0.118	1.736			0.046	-0.174	1.797			0.039	-0.412	1.775			0.023	-0.579	1.715			0.024	-0.627	1.693			0.263	-0.146	1.645			0.272	-0.129	1.426
0.162	-0.423	1.675			0.189	-0.370	1.715			0.182	-0.060	1.725			0.147	0.118	1.736			0.046	-0.174	1.797			0.039	-0.412	1.775			0.023	-0.579	1.715			0.024	-0.627	1.693			0.263	-0.146	1.644			0.275	-0.121	1.416
0.162	-0.423	1.675			0.190	-0.370	1.715			0.182	-0.060	1.724			0.147	0.118	1.736			0.046	-0.174	1.797			0.039	-0.412	1.775			0.023	-0.579	1.715			0.024	-0.627	1.693			0.263	-0.146	1.644			0.276	-0.118	1.412
0.162	-0.423	1.675			0.190	-0.370	1.715			0.182	-0.061	1.724			0.147	0.118	1.736			0.046	-0.174	1.797			0.039	-0.412	1.775			0.023	-0.579	1.715			0.024	-0.627	1.693			0.263	-0.145	1.644			0.277	-0.115	1.409
0.162	-0.423	1.675			0.190	-0.370	1.715			0.182	-0.061	1.724			0.147	0.118	1.735			0.046	-0.174	1.797			0.039	-0.412	1.775			0.023	-0.579	1.715			0.024	-0.627	1.693			0.263	-0.145	1.643			0.278	-0.113	1.406
0.162	-0.423	1.675			0.190	-0.370	1.715			0.182	-0.061	1.724			0.147	0.118	1.735			0.046	-0.174	1.797			0.039	-0.412	1.775			0.023	-0.580	1.715			0.024	-0.627	1.693			0.264	-0.145	1.643			0.279	-0.111	1.404
0.162	-0.423	1.674			0.190	-0.370	1.714			0.182	-0.061	1.724			0.147	0.118	1.735			0.046	-0.174	1.797			0.039	-0.412	1.775			0.023	-0.580	1.715			0.024	-0.626	1.693			0.264	-0.144	1.643			0.285	-0.108	1.413
0.162	-0.423	1.674			0.190	-0.370	1.714			0.182	-0.061	1.724			0.147	0.117	1.735			0.046	-0.174	1.797			0.039	-0.412	1.775			0.023	-0.580	1.715			0.024	-0.625	1.694			0.265	-0.143	1.642			0.309	-0.114	1.427
0.162	-0.423	1.674			0.190	-0.370	1.714			0.182	-0.061	1.724			0.147	0.117	1.735			0.046	-0.174	1.797			0.039	-0.412	1.775			0.023	-0.580	1.715			0.024	-0.624	1.694			0.266	-0.142	1.641			0.317	-0.117	1.423
0.162	-0.423	1.674			0.190	-0.370	1.714			0.182	-0.061	1.724			0.147	0.117	1.735			0.046	-0.174	1.797			0.040	-0.412	1.775			0.023	-0.580	1.715			0.024	-0.623	1.695			0.268	-0.140	1.639			0.328	-0.122	1.429
0.163	-0.423	1.673			0.190	-0.370	1.714			0.182	-0.061	1.724			0.147	0.117	1.734			0.046	-0.174	1.797			0.040	-0.412	1.775			0.024	-0.582	1.714			0.024	-0.626	1.694			0.269	-0.139	1.638			0.337	-0.127	1.434
0.163	-0.423	1.673			0.191	-0.370	1.713			0.182	-0.062	1.724			0.147	0.117	1.734			0.046	-0.174	1.798			0.040	-0.413	1.775			0.024	-0.582	1.715			0.024	-0.626	1.695			0.271	-0.138	1.637			0.344	-0.130	1.438
0.163	-0.423	1.672			0.191	-0.370	1.713			0.182	-0.062	1.724			0.146	0.117	1.733			0.046	-0.174	1.798			0.040	-0.413	1.775			0.024	-0.583	1.715			0.023	-0.627	1.695			0.272	-0.137	1.636			0.349	-0.132	1.440
0.164	-0.423	1.672			0.191	-0.370	1.712			0.182	-0.062	1.724			0.146	0.117	1.733			0.046	-0.175	1.798			0.040	-0.413	1.775			0.024	-0.584	1.715			0.023	-0.627	1.695			0.273	-0.136	1.635			0.353	-0.134	1.442
0.164	-0.423	1.671			0.192	-0.370	1.712			0.182	-0.062	1.724			0.145	0.117	1.732			0.046	-0.175	1.798			0.040	-0.413	1.776			0.025	-0.585	1.715			0.024	-0.634	1.695			0.274	-0.135	1.634			0.357	-0.136	1.444
0.164	-0.423	1.671			0.192	-0.370	1.711			0.182	-0.062	1.724			0.144	0.117	1.732			0.046	-0.175	1.799			0.040	-0.413	1.776			0.025	-0.587	1.714			0.024	-0.640	1.694			0.275	-0.134	1.633			0.360	-0.138	1.445
0.167	-0.422	1.668			0.193	-0.369	1.709			0.182	-0.062	1.723			0.144	0.116	1.731			0.046	-0.176	1.799			0.040	-0.414	1.776			0.025	-0.589	1.714			0.025	-0.644	1.693			0.276	-0.134	1.632			0.362	-0.139	1.447
0.168	-0.421	1.667			0.195	-0.369	1.708			0.182	-0.062	1.723			0.143	0.116	1.730			0.046	-0.176	1.799			0.040	-0.414	1.776			0.026	-0.590	1.714			0.025	-0.648	1.693			0.277	-0.133	1.632			0.365	-0.141	1.448
0.169	-0.421	1.666			0.195	-0.368	1.707			0.182	-0.062	1.723			0.142	0.116	1.730			0.046	-0.176	1.800			0.040	-0.414	1.777			0.026	-0.592	1.714			0.025	-0.651	1.692			0.277	-0.133	1.631			0.368	-0.144	1.450
0.170	-0.420	1.665			0.196	-0.368	1.706			0.181	-0.062	1.723			0.142	0.116	1.729			0.046	-0.176	1.800			0.041	-0.414	1.777			0.026	-0.593	1.714			0.025	-0.654	1.692			0.278	-0.132	1.630			0.371	-0.146	1.451
0.170	-0.420	1.664			0.196	-0.368	1.706			0.181	-0.062	1.723			0.141	0.116	1.728			0.046	-0.177	1.800			0.041	-0.415	1.777			0.026	-0.594	1.714			0.026	-0.656	1.692			0.278	-0.132	1.630			0.374	-0.148	1.453
0.170	-0.420	1.664			0.197	-0.368	1.705			0.181	-0.062	1.723			0.140	0.116	1.727			0.046	-0.177	1.800			0.041	-0.415	1.778			0.027	-0.595	1.714			0.026	-0.657	1.692			0.279	-0.131	1.629			0.381	-0.153	1.456
0.170	-0.420	1.664			0.197	-0.368	1.705			0.181	-0.062	1.723			0.140	0.116	1.726			0.046	-0.177	1.801			0.041	-0.415	1.778			0.027	-0.595	1.715			0.026	-0.658	1.692			0.280	-0.131	1.629			0.394	-0.159	1.441
0.170	-0.420	1.664			0.197	-0.368	1.705			0.181	-0.063	1.723			0.139	0.115	1.726			0.046	-0.177	1.801			0.042	-0.415	1.779			0.027	-0.594	1.716			0.026	-0.659	1.692			0.280	-0.130	1.628			0.406	-0.165	1.444
0.170	-0.420	1.664			0.197	-0.368	1.705			0.181	-0.063	1.722			0.138	0.115	1.725			0.046	-0.178	1.802			0.042	-0.416	1.780			0.028	-0.594	1.717			0.026	-0.659	1.692			0.281	-0.130	1.628			0.414	-0.169	1.446
0.169	-0.420	1.665			0.197	-0.368	1.705			0.181	-0.063	1.722			0.138	0.115	1.724			0.046	-0.178	1.802			0.043	-0.416	1.780			0.028	-0.594	1.717			0.026	-0.659	1.692			0.282	-0.130	1.627			0.424	-0.174	1.455
0.169	-0.420	1.665			0.197	-0.368	1.705			0.181	-0.063	1.722			0.137	0.115	1.723			0.046	-0.178	1.802			0.043	-0.416	1.781			0.028	-0.594	1.718			0.027	-0.660	1.692			0.283	-0.129	1.626			0.433	-0.178	1.465
0.168	-0.420	1.665			0.197	-0.368	1.705			0.181	-0.063	1.722			0.136	0.115	1.722			0.046	-0.179	1.803			0.044	-0.417	1.782			0.029	-0.593	1.719			0.027	-0.660	1.693			0.284	-0.130	1.626			0.440	-0.181	1.470
0.168	-0.420	1.665			0.197	-0.368	1.705			0.181	-0.063	1.721			0.136	0.114	1.721			0.046	-0.179	1.803			0.044	-0.417	1.783			0.029	-0.593	1.720			0.027	-0.660	1.693			0.285	-0.130	1.625			0.448	-0.183	1.476
0.168	-0.420	1.665			0.197	-0.368	1.704			0.182	-0.063	1.721			0.135	0.114	1.720			0.046	-0.179	1.803			0.044	-0.417	1.783			0.029	-0.593	1.721			0.027	-0.660	1.694			0.287	-0.130	1.625			0.453	-0.184	1.480
0.168	-0.420	1.665			0.197	-0.368	1.704			0.182	-0.063	1.720			0.135	0.114	1.719			0.046	-0.179	1.803			0.045	-0.417	1.784			0.030	-0.593	1.722			0.028	-0.660	1.694			0.288	-0.130	1.625			0.459	-0.185	1.484
0.168	-0.420	1.665			0.197	-0.368	1.704			0.182	-0.063	1.720			0.135	0.114	1.718			0.047	-0.179	1.804			0.045	-0.418	1.784			0.030	-0.592	1.723			0.028	-0.660	1.694			0.290	-0.131	1.625			0.464	-0.185	1.486
0.168	-0.420	1.665			0.197	-0.368	1.704			0.182	-0.064	1.720			0.135	0.114	1.718			0.047	-0.180	1.804			0.045	-0.418	1.785			0.030	-0.592	1.724			0.028	-0.660	1.695			0.292	-0.131	1.625			0.468	-0.186	1.488
0.168	-0.420	1.665			0.197	-0.368	1.704			0.182	-0.064	1.719			0.134	0.114	1.717			0.047	-0.180	1.804			0.046	-0.418	1.785			0.030	-0.591	1.724			0.028	-0.660	1.695			0.294	-0.132	1.625			0.473	-0.185	1.490
0.168	-0.420	1.665			0.197	-0.368	1.704			0.183	-0.064	1.719			0.134	0.113	1.716			0.047	-0.180	1.804			0.046	-0.418	1.786			0.030	-0.591	1.725			0.028	-0.660	1.696			0.296	-0.132	1.625			0.478	-0.185	1.492
0.168	-0.420	1.665			0.197	-0.368	1.704			0.183	-0.064	1.719			0.134	0.113	1.716			0.047	-0.180	1.804			0.046	-0.418	1.786			0.030	-0.592	1.724			0.028	-0.660	1.696			0.298	-0.133	1.625			0.482	-0.185	1.494
0.168	-0.420	1.665			0.197	-0.367	1.704			0.184	-0.064	1.718			0.134	0.113	1.715			0.047	-0.180	1.804			0.046	-0.418	1.786			0.030	-0.593	1.723			0.028	-0.659	1.695			0.300	-0.133	1.626			0.486	-0.186	1.497
0.168	-0.420	1.665			0.197	-0.367	1.704			0.184	-0.064	1.718			0.134	0.113	1.714			0.048	-0.180	1.804			0.046	-0.418	1.786			0.029	-0.593	1.722			0.028	-0.660	1.694			0.302	-0.134	1.626			0.490	-0.188	1.502
0.168	-0.420	1.665			0.197	-0.367	1.704			0.185	-0.065	1.718			0.135	0.113	1.714			0.048	-0.180	1.804			0.046	-0.418	1.787			0.029	-0.594	1.721			0.027	-0.659	1.694			0.305	-0.135	1.627			0.492	-0.193	1.513
0.168	-0.420	1.665			0.197	-0.367	1.704			0.185	-0.065	1.717			0.135	0.113	1.713			0.048	-0.180	1.804			0.047	-0.418	1.787			0.029	-0.595	1.720			0.024	-0.659	1.693			0.307	-0.136	1.628			0.489	-0.208	1.543
0.168	-0.420	1.665			0.197	-0.367	1.704			0.186	-0.065	1.717			0.135	0.113	1.713			0.049	-0.180	1.804			0.047	-0.418	1.787			0.029	-0.596	1.720			0.022	-0.660	1.693			0.309	-0.138	1.630			0.492	-0.231	1.555
0.168	-0.420	1.665			0.197	-0.367	1.704			0.187	-0.065	1.716			0.136	0.113	1.712			0.049	-0.180	1.804			0.047	-0.418	1.787			0.029	-0.596	1.719			0.021	-0.660	1.693			0.312	-0.140	1.632			0.488	-0.242	1.578
0.168	-0.420	1.665			0.197	-0.368	1.704			0.188	-0.066	1.716			0.136	0.113	1.711			0.050	-0.180	1.804			0.047	-0.418	1.787			0.029	-0.597	1.718			0.021	-0.660	1.692			0.315	-0.142	1.635			0.487	-0.249	1.592
0.168	-0.420	1.665			0.197	-0.368	1.704			0.189	-0.066	1.716			0.137	0.112	1.711			0.050	-0.180	1.804			0.047	-0.418	1.787			0.030	-0.596	1.718			0.021	-0.657	1.693			0.317	-0.144	1.638			0.489	-0.268	1.613
0.169	-0.420	1.665			0.197	-0.368	1.704			0.190	-0.066	1.715			0.138	0.112	1.710			0.051	-0.180	1.804			0.047	-0.418	1.787			0.030	-0.595	1.717			0.022	-0.655	1.693			0.320	-0.146	1.641			0.491	-0.277	1.623
0.169	-0.420	1.665			0.197	-0.368	1.704			0.191	-0.067	1.715			0.139	0.112	1.710			0.052	-0.180	1.804			0.048	-0.418	1.787			0.030	-0.595	1.717			0.022	-0.654	1.693			0.323	-0.148	1.644			0.492	-0.282	1.632
0.169	-0.420	1.665			0.197	-0.368	1.704			0.192	-0.067	1.715			0.141	0.112	1.710			0.052	-0.180	1.803			0.048	-0.418	1.788			0.031	-0.594	1.717			0.023	-0.653	1.693			0.326	-0.150	1.648			0.494	-0.284	1.640
0.169	-0.420	1.665			0.198	-0.368	1.704			0.194	-0.068	1.715			0.143	0.112	1.709			0.053	-0.180	1.803			0.048	-0.418	1.788			0.032	-0.593	1.717			0.023	-0.651	1.693			0.329	-0.152	1.651			0.496	-0.285	1.646
0.170	-0.420	1.665			0.198	-0.368	1.705			0.195	-0.069	1.715			0.146	0.111	1.709			0.054	-0.180	1.802			0.049	-0.418	1.788			0.033	-0.592	1.717			0.024	-0.646	1.695			0.332	-0.153	1.654			0.498	-0.286	1.652
0.171	-0.420	1.665			0.198	-0.369	1.705			0.197	-0.069	1.714			0.148	0.111	1.708			0.055	-0.180	1.801			0.049	-0.418	1.788			0.033	-0.591	1.718			0.025	-0.642	1.697			0.334	-0.154	1.657			0.500	-0.286	1.657
0.171	-0.421	1.665			0.198	-0.369	1.705			0.198	-0.070	1.714			0.150	0.111	1.708			0.056	-0.180	1.800			0.049	-0.418	1.787			0.033	-0.591	1.718			0.025	-0.638	1.698			0.337	-0.155	1.660			0.503	-0.285	1.660
0.172	-0.421	1.665			0.198	-0.369	1.705			0.199	-0.070	1.714			0.153	0.111	1.708			0.057	-0.179	1.799			0.049	-0.418	1.787			0.033	-0.590	1.718			0.025	-0.633	1.700			0.339	-0.155	1.663			0.506	-0.284	1.664
0.173	-0.421	1.665			0.199	-0.369	1.705			0.201	-0.070	1.715			0.155	0.111	1.708			0.058	-0.179	1.799			0.050	-0.417	1.787			0.033	-0.589	1.719			0.025	-0.629	1.701			0.341	-0.156	1.665			0.508	-0.282	1.667
0.174	-0.421	1.665			0.199	-0.369	1.706			0.202	-0.071	1.715			0.157	0.111	1.708			0.059	-0.179	1.798			0.050	-0.417	1.787			0.033	-0.588	1.719			0.026	-0.626	1.702			0.342	-0.156	1.667			0.510	-0.282	1.669
0.175	-0.421	1.665			0.199	-0.370	1.706			0.203	-0.071	1.715			0.159	0.111	1.707			0.060	-0.179	1.797			0.050	-0.417	1.787			0.032	-0.588	1.719			0.025	-0.623	1.703			0.344	-0.157	1.668			0.510	-0.281	1.672
0.176	-0.421	1.665			0.200	-0.370	1.706			0.204	-0.072	1.715			0.161	0.111	1.707			0.060	-0.179	1.796			0.050	-0.417	1.787			0.032	-0.587	1.719			0.025	-0.624	1.701			0.345	-0.157	1.670			0.511	-0.280	1.675
0.177	-0.421	1.665			0.201	-0.370	1.706			0.205	-0.072	1.715			0.163	0.111	1.707			0.061	-0.179	1.796			0.051	-0.417	1.786			0.032	-0.586	1.718			0.023	-0.625	1.700			0.347	-0.157	1.671			0.511	-0.280	1.678
0.179	-0.421	1.665			0.201	-0.370	1.707			0.206	-0.072	1.715			0.165	0.111	1.707			0.062	-0.178	1.795			0.051	-0.417	1.786			0.031	-0.585	1.718			0.022	-0.625	1.698			0.348	-0.158	1.673			0.511	-0.280	1.681
0.180	-0.422	1.664			0.202	-0.371	1.707			0.207	-0.072	1.715			0.167	0.111	1.707			0.062	-0.178	1.794			0.051	-0.416	1.786			0.031	-0.585	1.717			0.021	-0.626	1.696			0.349	-0.158	1.674			0.510	-0.280	1.683
0.181	-0.422	1.664			0.203	-0.371	1.707			0.208	-0.073	1.715			0.168	0.111	1.707			0.063	-0.178	1.794			0.051	-0.416	1.786			0.030	-0.584	1.717			0.020	-0.627	1.695			0.350	-0.158	1.675			0.509	-0.280	1.685
0.182	-0.422	1.664			0.203	-0.371	1.707			0.209	-0.073	1.716			0.170	0.111	1.707			0.063	-0.178	1.793			0.051	-0.416	1.785			0.030	-0.583	1.716			0.019	-0.628	1.693			0.351	-0.158	1.676			0.507	-0.280	1.686
0.183	-0.422	1.664			0.204	-0.371	1.707			0.210	-0.073	1.716			0.171	0.111	1.707			0.063	-0.178	1.793			0.051	-0.416	1.785			0.029	-0.582	1.715			0.018	-0.628	1.692			0.351	-0.159	1.677			0.503	-0.280	1.686
0.184	-0.422	1.664			0.204	-0.371	1.707			0.210	-0.073	1.716			0.172	0.111	1.707			0.064	-0.178	1.792			0.051	-0.416	1.784			0.029	-0.582	1.715			0.017	-0.621	1.692			0.352	-0.159	1.678			0.499	-0.280	1.686
0.185	-0.422	1.664			0.205	-0.371	1.707			0.211	-0.074	1.716			0.173	0.111	1.707			0.064	-0.178	1.792			0.051	-0.416	1.784			0.028	-0.581	1.714			0.017	-0.618	1.692			0.353	-0.159	1.679			0.496	-0.281	1.685
0.186	-0.422	1.663			0.205	-0.372	1.707			0.212	-0.074	1.716			0.175	0.111	1.707			0.064	-0.178	1.792			0.051	-0.416	1.784			0.028	-0.581	1.713			0.016	-0.616	1.693			0.354	-0.159	1.680			0.493	-0.282	1.684
0.186	-0.422	1.663			0.206	-0.372	1.707			0.212	-0.074	1.716			0.176	0.111	1.707			0.065	-0.178	1.791			0.051	-0.416	1.783			0.028	-0.580	1.713			0.016	-0.614	1.693			0.354	-0.159	1.680			0.488	-0.282	1.677
0.187	-0.422	1.663			0.206	-0.372	1.708			0.213	-0.074	1.717			0.176	0.111	1.708			0.065	-0.178	1.791			0.051	-0.415	1.783			0.027	-0.580	1.712			0.016	-0.613	1.693			0.355	-0.159	1.681			0.486	-0.283	1.674
0.187	-0.422	1.663			0.206	-0.372	1.708			0.213	-0.074	1.717			0.177	0.111	1.708			0.065	-0.178	1.791			0.051	-0.415	1.783			0.027	-0.579	1.711			0.016	-0.611	1.692			0.355	-0.160	1.682			0.484	-0.283	1.673
0.188	-0.422	1.663			0.206	-0.372	1.708			0.214	-0.074	1.717			0.178	0.111	1.708			0.066	-0.178	1.790			0.051	-0.415	1.782			0.027	-0.579	1.711			0.016	-0.611	1.692			0.356	-0.160	1.682			0.482	-0.283	1.672
0.188	-0.422	1.663			0.207	-0.372	1.708			0.214	-0.074	1.717			0.179	0.111	1.708			0.066	-0.178	1.790			0.051	-0.415	1.782			0.027	-0.579	1.710			0.016	-0.613	1.692			0.356	-0.160	1.683			0.481	-0.284	1.671
0.189	-0.422	1.663			0.207	-0.372	1.708			0.215	-0.075	1.717			0.179	0.111	1.708			0.066	-0.178	1.790			0.052	-0.415	1.782			0.027	-0.580	1.710			0.016	-0.614	1.691			0.356	-0.160	1.684			0.479	-0.284	1.671
0.189	-0.422	1.663			0.207	-0.372	1.708			0.215	-0.075	1.717			0.180	0.111	1.709			0.066	-0.178	1.790			0.052	-0.415	1.782			0.027	-0.581	1.709			0.016	-0.616	1.691			0.357	-0.160	1.684			0.478	-0.284	1.669
0.189	-0.422	1.663			0.207	-0.372	1.708			0.215	-0.075	1.717			0.180	0.111	1.709			0.066	-0.178	1.790			0.052	-0.415	1.781			0.027	-0.582	1.709			0.016	-0.617	1.691			0.357	-0.160	1.685			0.477	-0.284	1.667
0.190	-0.422	1.663			0.208	-0.372	1.708			0.216	-0.075	1.718			0.181	0.111	1.709			0.066	-0.178	1.790			0.052	-0.415	1.781			0.027	-0.583	1.708			0.016	-0.619	1.691			0.357	-0.160	1.685			0.476	-0.284	1.667
0.190	-0.422	1.663			0.208	-0.372	1.708			0.216	-0.075	1.718			0.181	0.111	1.710			0.067	-0.178	1.789			0.052	-0.415	1.781			0.027	-0.584	1.708			0.016	-0.620	1.691			0.357	-0.160	1.686			0.475	-0.284	1.665
0.190	-0.423	1.663			0.208	-0.373	1.708			0.216	-0.075	1.718			0.181	0.111	1.710			0.067	-0.178	1.789			0.052	-0.415	1.781			0.027	-0.585	1.707			0.017	-0.622	1.690			0.357	-0.160	1.686			0.474	-0.284	1.663
0.190	-0.423	1.663			0.208	-0.373	1.708			0.216	-0.075	1.718			0.181	0.111	1.711			0.067	-0.178	1.789			0.052	-0.415	1.781			0.028	-0.586	1.707			0.017	-0.624	1.690			0.357	-0.160	1.686			0.474	-0.284	1.663
0.190	-0.423	1.663			0.208	-0.373	1.709			0.216	-0.075	1.718			0.181	0.111	1.711			0.067	-0.178	1.789			0.052	-0.415	1.781			0.028	-0.587	1.707			0.017	-0.625	1.690			0.357	-0.159	1.687			0.473	-0.284	1.661
0.190	-0.423	1.663			0.208	-0.373	1.709			0.216	-0.075	1.719			0.181	0.112	1.712			0.067	-0.178	1.789			0.052	-0.415	1.781			0.028	-0.588	1.707			0.017	-0.628	1.690			0.357	-0.159	1.687			0.472	-0.284	1.660
0.191	-0.423	1.663			0.208	-0.373	1.709			0.216	-0.075	1.719			0.181	0.112	1.713			0.067	-0.178	1.789			0.052	-0.415	1.780			0.028	-0.589	1.707			0.018	-0.630	1.690			0.357	-0.159	1.687			0.472	-0.284	1.660
0.191	-0.423	1.663			0.208	-0.373	1.709			0.216	-0.075	1.719			0.181	0.112	1.713			0.067	-0.178	1.789			0.052	-0.415	1.780			0.028	-0.590	1.706			0.018	-0.632	1.690			0.356	-0.159	1.687			0.470	-0.277	1.633
0.191	-0.423	1.663			0.208	-0.373	1.709			0.216	-0.075	1.719			0.180	0.112	1.714			0.067	-0.178	1.789			0.052	-0.415	1.780			0.028	-0.590	1.706			0.019	-0.633	1.690			0.356	-0.159	1.688			0.469	-0.274	1.621
0.191	-0.423	1.663			0.208	-0.373	1.709			0.216	-0.075	1.720			0.180	0.112	1.714			0.067	-0.178	1.789			0.052	-0.415	1.780			0.028	-0.590	1.706			0.018	-0.636	1.690			0.356	-0.159	1.688			0.468	-0.274	1.619
0.190	-0.422	1.664			0.208	-0.373	1.709			0.216	-0.075	1.720			0.179	0.112	1.715			0.067	-0.178	1.789			0.052	-0.415	1.780			0.028	-0.590	1.706			0.018	-0.639	1.689			0.355	-0.159	1.688			0.468	-0.272	1.614
0.190	-0.422	1.664			0.208	-0.373	1.709			0.216	-0.075	1.720			0.179	0.112	1.716			0.067	-0.178	1.789			0.052	-0.415	1.780			0.028	-0.591	1.706			0.018	-0.642	1.689			0.355	-0.158	1.688			0.467	-0.271	1.610
0.190	-0.422	1.664			0.208	-0.373	1.710			0.216	-0.075	1.721			0.178	0.112	1.716			0.067	-0.178	1.789			0.052	-0.415	1.780			0.028	-0.591	1.706			0.017	-0.644	1.688			0.354	-0.158	1.688			0.467	-0.271	1.608
0.190	-0.422	1.664			0.208	-0.373	1.710			0.216	-0.075	1.721			0.178	0.113	1.717			0.067	-0.178	1.789			0.052	-0.415	1.780			0.028	-0.591	1.706			0.017	-0.646	1.688			0.354	-0.158	1.688			0.467	-0.272	1.614
0.190	-0.422	1.664			0.208	-0.373	1.710			0.215	-0.075	1.721			0.177	0.113	1.717			0.067	-0.178	1.789			0.052	-0.415	1.780			0.028	-0.592	1.706			0.016	-0.648	1.687			0.353	-0.158	1.688			0.466	-0.273	1.618
0.190	-0.422	1.664			0.208	-0.373	1.710			0.215	-0.074	1.722			0.177	0.113	1.718			0.066	-0.178	1.789			0.052	-0.415	1.780			0.027	-0.592	1.706			0.016	-0.650	1.687			0.353	-0.157	1.688			0.466	-0.273	1.621
0.189	-0.422	1.664			0.208	-0.373	1.710			0.215	-0.074	1.722			0.176	0.113	1.718			0.066	-0.178	1.789			0.052	-0.415	1.780			0.027	-0.593	1.706			0.015	-0.651	1.686			0.352	-0.157	1.688			0.466	-0.274	1.623
0.189	-0.422	1.664			0.208	-0.373	1.710			0.215	-0.074	1.722			0.175	0.113	1.719			0.066	-0.178	1.789			0.052	-0.415	1.780			0.027	-0.593	1.706			0.015	-0.652	1.686			0.352	-0.157	1.687			0.465	-0.274	1.623
0.189	-0.422	1.664			0.207	-0.373	1.710			0.214	-0.074	1.722			0.175	0.113	1.719			0.066	-0.178	1.789			0.052	-0.415	1.780			0.027	-0.593	1.706			0.015	-0.654	1.686			0.351	-0.157	1.687			0.465	-0.274	1.622
0.189	-0.422	1.665			0.207	-0.373	1.711			0.214	-0.074	1.723			0.174	0.113	1.720			0.066	-0.178	1.789			0.052	-0.415	1.780			0.027	-0.594	1.706			0.014	-0.655	1.685			0.351	-0.156	1.687			0.465	-0.274	1.622
0.189	-0.422	1.665			0.207	-0.373	1.711			0.214	-0.074	1.723			0.174	0.113	1.720			0.065	-0.178	1.790			0.052	-0.415	1.780			0.027	-0.594	1.706			0.014	-0.656	1.685			0.350	-0.156	1.687			0.464	-0.274	1.621
0.188	-0.422	1.665			0.207	-0.373	1.711			0.213	-0.074	1.723			0.173	0.113	1.721			0.065	-0.178	1.790			0.051	-0.415	1.780			0.026	-0.594	1.706			0.014	-0.656	1.685			0.350	-0.156	1.687			0.464	-0.274	1.619
0.188	-0.422	1.665			0.207	-0.373	1.711			0.213	-0.074	1.723			0.173	0.113	1.721			0.065	-0.178	1.790			0.051	-0.415	1.780			0.026	-0.595	1.706			0.014	-0.657	1.685			0.349	-0.156	1.687			0.461	-0.275	1.607
0.188	-0.422	1.665			0.207	-0.373	1.711			0.213	-0.073	1.724			0.172	0.114	1.722			0.064	-0.178	1.790			0.051	-0.415	1.780			0.026	-0.595	1.706			0.014	-0.657	1.684			0.348	-0.155	1.686			0.458	-0.274	1.598
0.188	-0.422	1.665			0.207	-0.373	1.711			0.212	-0.073	1.724			0.172	0.114	1.722			0.064	-0.178	1.791			0.051	-0.415	1.780			0.026	-0.595	1.706			0.015	-0.658	1.684			0.348	-0.155	1.686			0.454	-0.271	1.587
0.187	-0.422	1.665			0.207	-0.373	1.711			0.212	-0.073	1.725			0.171	0.114	1.723			0.064	-0.178	1.791			0.051	-0.415	1.780			0.026	-0.595	1.706			0.014	-0.659	1.684			0.347	-0.155	1.686			0.447	-0.260	1.540
0.187	-0.422	1.665			0.206	-0.373	1.711			0.211	-0.073	1.725			0.171	0.114	1.723			0.063	-0.179	1.791			0.051	-0.415	1.780			0.026	-0.596	1.706			0.014	-0.659	1.684			0.346	-0.155	1.686			0.445	-0.256	1.522
0.187	-0.422	1.666			0.206	-0.373	1.712			0.211	-0.073	1.726			0.171	0.114	1.724			0.063	-0.179	1.792			0.051	-0.415	1.780			0.026	-0.596	1.706			0.014	-0.660	1.684			0.346	-0.154	1.685			0.442	-0.252	1.508
0.187	-0.422	1.666			0.206	-0.373	1.712			0.211	-0.073	1.726			0.170	0.114	1.725			0.062	-0.179	1.792			0.050	-0.415	1.780			0.026	-0.596	1.706			0.014	-0.660	1.684			0.345	-0.154	1.685			0.440	-0.248	1.499
0.187	-0.422	1.666			0.206	-0.373	1.712			0.210	-0.072	1.727			0.170	0.114	1.725			0.062	-0.179	1.793			0.050	-0.415	1.780			0.025	-0.597	1.706			0.014	-0.661	1.684			0.343	-0.153	1.684			0.437	-0.242	1.488
0.186	-0.422	1.666			0.206	-0.373	1.712			0.209	-0.072	1.727			0.170	0.114	1.726			0.061	-0.179	1.793			0.050	-0.415	1.780			0.025	-0.597	1.706			0.014	-0.661	1.684			0.342	-0.152	1.683			0.434	-0.236	1.480
0.186	-0.422	1.666			0.206	-0.373	1.712			0.209	-0.072	1.728			0.169	0.114	1.727			0.061	-0.179	1.794			0.050	-0.416	1.780			0.025	-0.597	1.706			0.014	-0.662	1.683			0.341	-0.151	1.682			0.431	-0.229	1.472
0.186	-0.421	1.666			0.206	-0.372	1.712			0.208	-0.072	1.729			0.169	0.114	1.728			0.060	-0.179	1.794			0.050	-0.416	1.780			0.025	-0.597	1.706			0.014	-0.662	1.683			0.340	-0.150	1.681			0.429	-0.225	1.465
0.186	-0.421	1.667			0.206	-0.372	1.712			0.208	-0.072	1.729			0.169	0.114	1.729			0.060	-0.180	1.795			0.050	-0.416	1.780			0.025	-0.597	1.706			0.014	-0.661	1.684			0.339	-0.149	1.680			0.427	-0.219	1.458
0.186	-0.421	1.667			0.206	-0.372	1.712			0.207	-0.072	1.730			0.169	0.114	1.730			0.059	-0.180	1.796			0.049	-0.416	1.781			0.025	-0.598	1.706			0.014	-0.660	1.684			0.337	-0.148	1.679			0.424	-0.212	1.449
0.186	-0.421	1.667			0.206	-0.372	1.712			0.207	-0.071	1.730			0.168	0.114	1.731			0.059	-0.180	1.796			0.049	-0.416	1.781			0.025	-0.598	1.706			0.014	-0.659	1.684			0.336	-0.147	1.678			0.422	-0.206	1.441
0.185	-0.421	1.667			0.206	-0.372	1.713			0.206	-0.071	1.731			0.168	0.114	1.731			0.059	-0.180	1.797			0.049	-0.416	1.781			0.025	-0.598	1.706			0.014	-0.658	1.685			0.335	-0.146	1.677			0.419	-0.200	1.435
0.185	-0.421	1.667			0.206	-0.372	1.713			0.206	-0.071	1.731			0.168	0.114	1.732			0.058	-0.180	1.797			0.049	-0.416	1.781			0.024	-0.598	1.706			0.015	-0.658	1.685			0.334	-0.145	1.677			0.413	-0.195	1.448
0.185	-0.421	1.668			0.205	-0.372	1.713			0.206	-0.071	1.732			0.168	0.114	1.733			0.058	-0.180	1.798			0.049	-0.416	1.781			0.024	-0.598	1.706			0.015	-0.657	1.686			0.333	-0.144	1.676			0.409	-0.192	1.441
0.185	-0.421	1.668			0.205	-0.372	1.713			0.205	-0.071	1.732			0.167	0.114	1.734			0.058	-0.180	1.798			0.049	-0.416	1.781			0.029	-0.593	1.703			0.019	-0.651	1.683			0.332	-0.144	1.675			0.404	-0.186	1.433
0.184	-0.421	1.668			0.205	-0.372	1.713			0.205	-0.071	1.733			0.167	0.114	1.734			0.057	-0.180	1.799			0.049	-0.417	1.782			0.029	-0.594	1.703			0.020	-0.651	1.683			0.331	-0.143	1.674			0.398	-0.180	1.426
0.184	-0.421	1.668			0.205	-0.372	1.713			0.205	-0.071	1.733			0.167	0.114	1.735			0.057	-0.180	1.799			0.048	-0.417	1.782			0.030	-0.594	1.704			0.020	-0.651	1.684			0.330	-0.142	1.673			0.394	-0.175	1.421
0.184	-0.421	1.668			0.205	-0.372	1.714			0.204	-0.070	1.733			0.167	0.114	1.735			0.057	-0.180	1.800			0.048	-0.417	1.782			0.030	-0.595	1.704			0.021	-0.650	1.684			0.329	-0.142	1.673			0.391	-0.172	1.417
0.183	-0.421	1.669			0.205	-0.372	1.714			0.204	-0.070	1.734			0.167	0.114	1.736			0.057	-0.180	1.800			0.048	-0.417	1.782			0.030	-0.595	1.705			0.022	-0.652	1.685			0.328	-0.141	1.672			0.388	-0.169	1.414
0.183	-0.421	1.669			0.205	-0.372	1.714			0.204	-0.070	1.734			0.167	0.114	1.736			0.057	-0.180	1.800			0.048	-0.417	1.783			0.030	-0.596	1.705			0.022	-0.652	1.685			0.327	-0.141	1.671			0.385	-0.167	1.411
0.182	-0.421	1.670			0.205	-0.372	1.714			0.203	-0.070	1.734			0.167	0.114	1.737			0.056	-0.180	1.801			0.048	-0.417	1.783			0.031	-0.596	1.706			0.023	-0.652	1.685			0.326	-0.140	1.670			0.383	-0.165	1.408
0.182	-0.421	1.670			0.204	-0.372	1.715			0.203	-0.070	1.734			0.166	0.115	1.737			0.056	-0.180	1.801			0.048	-0.417	1.783			0.031	-0.597	1.706			0.023	-0.653	1.685			0.325	-0.140	1.670			0.382	-0.163	1.407
0.181	-0.421	1.671			0.204	-0.372	1.715			0.203	-0.070	1.735			0.166	0.115	1.737			0.056	-0.180	1.801			0.048	-0.417	1.784			0.031	-0.597	1.706			0.024	-0.654	1.685			0.324	-0.139	1.669			0.381	-0.162	1.405
0.181	-0.421	1.671			0.204	-0.372	1.715			0.203	-0.070	1.735			0.166	0.115	1.738			0.056	-0.180	1.802			0.048	-0.417	1.784			0.031	-0.598	1.707			0.024	-0.655	1.685			0.323	-0.139	1.668			0.380	-0.161	1.405
0.180	-0.421	1.671			0.204	-0.371	1.715			0.203	-0.070	1.735			0.166	0.115	1.738			0.056	-0.181	1.802			0.048	-0.417	1.784			0.031	-0.598	1.707			0.024	-0.655	1.686			0.322	-0.139	1.668			0.379	-0.161	1.405
0.180	-0.420	1.672			0.203	-0.371	1.716			0.202	-0.070	1.735			0.166	0.115	1.738			0.055	-0.181	1.802			0.048	-0.417	1.784			0.031	-0.599	1.707			0.024	-0.655	1.686			0.321	-0.138	1.667			0.379	-0.162	1.405
0.179	-0.420	1.672			0.203	-0.371	1.716			0.202	-0.070	1.735			0.166	0.115	1.738			0.055	-0.181	1.803			0.048	-0.417	1.785			0.031	-0.599	1.708			0.024	-0.655	1.686			0.321	-0.138	1.666			0.380	-0.164	1.406
0.178	-0.420	1.673			0.203	-0.371	1.716			0.202	-0.069	1.736			0.166	0.115	1.739			0.055	-0.181	1.803			0.048	-0.417	1.785			0.031	-0.600	1.708			0.025	-0.655	1.686			0.320	-0.138	1.666			0.382	-0.166	1.408
0.178	-0.420	1.673			0.203	-0.371	1.716			0.202	-0.069	1.736			0.166	0.115	1.739			0.055	-0.181	1.803			0.048	-0.417	1.785			0.031	-0.600	1.708			0.025	-0.655	1.686			0.320	-0.138	1.666			0.385	-0.169	1.411
0.178	-0.420	1.673			0.202	-0.371	1.717			0.202	-0.069	1.736			0.166	0.115	1.739			0.055	-0.181	1.804			0.048	-0.418	1.785			0.032	-0.600	1.709			0.025	-0.655	1.687			0.319	-0.138	1.665			0.388	-0.172	1.414
0.177	-0.420	1.674			0.202	-0.371	1.717			0.202	-0.069	1.736			0.165	0.115	1.739			0.055	-0.181	1.804			0.048	-0.418	1.786			0.032	-0.601	1.709			0.025	-0.655	1.687			0.319	-0.137	1.665			0.394	-0.181	1.417
0.177	-0.420	1.674			0.202	-0.371	1.717			0.201	-0.069	1.736			0.165	0.115	1.739			0.055	-0.181	1.804			0.048	-0.418	1.786			0.032	-0.601	1.709			0.026	-0.655	1.687			0.318	-0.137	1.664			0.397	-0.185	1.419
0.177	-0.420	1.674			0.202	-0.371	1.717			0.201	-0.069	1.736			0.165	0.115	1.740			0.055	-0.181	1.804			0.048	-0.418	1.786			0.031	-0.599	1.710			0.026	-0.653	1.688			0.318	-0.137	1.664			0.399	-0.186	1.420
0.177	-0.420	1.674			0.202	-0.371	1.717			0.201	-0.069	1.736			0.165	0.115	1.740			0.055	-0.181	1.805			0.048	-0.418	1.786			0.031	-0.598	1.711			0.026	-0.653	1.688			0.318	-0.137	1.664			0.400	-0.187	1.420
0.177	-0.420	1.674			0.202	-0.371	1.717			0.201	-0.069	1.736			0.165	0.115	1.740			0.054	-0.181	1.805			0.048	-0.418	1.786			0.031	-0.598	1.711			0.026	-0.652	1.689			0.317	-0.137	1.663			0.402	-0.188	1.421
0.176	-0.420	1.674			0.202	-0.371	1.717			0.201	-0.069	1.737			0.165	0.115	1.740			0.054	-0.181	1.805			0.048	-0.418	1.786			0.031	-0.598	1.712			0.026	-0.652	1.689			0.317	-0.137	1.663			0.404	-0.191	1.424
0.176	-0.420	1.674			0.202	-0.371	1.717			0.201	-0.069	1.737			0.165	0.115	1.740			0.054	-0.181	1.805			0.048	-0.418	1.787			0.031	-0.598	1.712			0.026	-0.652	1.689			0.317	-0.136	1.663			0.406	-0.194	1.427
0.176	-0.420	1.674			0.202	-0.371	1.717			0.201	-0.069	1.737			0.165	0.115	1.740			0.054	-0.181	1.805			0.048	-0.418	1.787			0.031	-0.598	1.712			0.026	-0.652	1.689			0.317	-0.136	1.663			0.407	-0.196	1.429
0.176	-0.420	1.675			0.202	-0.371	1.717			0.201	-0.069	1.737			0.165	0.115	1.740			0.054	-0.181	1.805			0.048	-0.418	1.787			0.031	-0.597	1.712			0.026	-0.652	1.689			0.316	-0.136	1.662			0.408	-0.196	1.430
0.176	-0.420	1.675			0.201	-0.371	1.717			0.200	-0.069	1.737			0.165	0.115	1.740			0.054	-0.181	1.805			0.048	-0.418	1.787			0.031	-0.597	1.712			0.026	-0.651	1.689			0.316	-0.136	1.662			0.409	-0.197	1.432
0.176	-0.420	1.675			0.201	-0.370	1.717			0.200	-0.069	1.737			0.165	0.115	1.741			0.054	-0.181	1.806			0.048	-0.418	1.787			0.031	-0.597	1.713			0.026	-0.652	1.688			0.316	-0.136	1.662			0.409	-0.198	1.433
0.176	-0.420	1.675			0.201	-0.370	1.718			0.200	-0.068	1.737			0.165	0.115	1.741			0.054	-0.181	1.806			0.048	-0.418	1.787			0.031	-0.597	1.713			0.026	-0.651	1.688			0.316	-0.136	1.662			0.410	-0.198	1.433
0.175	-0.420	1.675			0.201	-0.370	1.718			0.200	-0.068	1.737			0.165	0.115	1.741			0.054	-0.181	1.806			0.048	-0.418	1.787			0.030	-0.597	1.713			0.026	-0.652	1.688			0.316	-0.136	1.662			0.410	-0.199	1.434
0.175	-0.420	1.675			0.201	-0.370	1.718			0.200	-0.068	1.737			0.164	0.115	1.741			0.054	-0.181	1.806			0.048	-0.418	1.787			0.030	-0.597	1.713			0.026	-0.651	1.688			0.315	-0.136	1.661			0.410	-0.199	1.434
0.175	-0.420	1.675			0.201	-0.370	1.718			0.200	-0.068	1.737			0.164	0.116	1.741			0.054	-0.181	1.806			0.048	-0.418	1.787			0.030	-0.597	1.713			0.026	-0.651	1.688			0.315	-0.136	1.661			0.411	-0.199	1.435
0.175	-0.420	1.675			0.201	-0.370	1.718			0.200	-0.068	1.737			0.164	0.116	1.741			0.054	-0.181	1.806			0.048	-0.418	1.787			0.030	-0.597	1.713			0.026	-0.651	1.688			0.315	-0.136	1.661			0.411	-0.200	1.435
0.175	-0.420	1.675			0.201	-0.370	1.718			0.200	-0.068	1.737			0.164	0.116	1.741			0.054	-0.181	1.806			0.048	-0.418	1.787			0.030	-0.597	1.713			0.025	-0.651	1.688			0.315	-0.136	1.661			0.411	-0.200	1.436
0.175	-0.420	1.675			0.201	-0.370	1.718			0.200	-0.068	1.737			0.164	0.116	1.741			0.054	-0.181	1.806			0.048	-0.418	1.788			0.030	-0.597	1.713			0.025	-0.650	1.688			0.315	-0.136	1.661			0.412	-0.201	1.437
0.175	-0.420	1.675			0.201	-0.370	1.718			0.200	-0.068	1.737			0.164	0.116	1.741			0.054	-0.181	1.806			0.048	-0.418	1.788			0.030	-0.598	1.713			0.025	-0.650	1.688			0.315	-0.136	1.661			0.413	-0.201	1.438
0.175	-0.420	1.675			0.201	-0.370	1.718			0.199	-0.068	1.737			0.164	0.116	1.741			0.054	-0.181	1.806			0.048	-0.418	1.788			0.030	-0.598	1.713			0.025	-0.650	1.689			0.315	-0.136	1.660			0.415	-0.203	1.441
0.175	-0.420	1.675			0.201	-0.370	1.718			0.199	-0.068	1.737			0.163	0.116	1.741			0.054	-0.181	1.807			0.048	-0.418	1.788			0.030	-0.598	1.713			0.025	-0.650	1.689			0.315	-0.136	1.660			0.417	-0.205	1.444
0.175	-0.420	1.675			0.201	-0.370	1.718			0.199	-0.068	1.736			0.163	0.116	1.741			0.054	-0.181	1.807			0.048	-0.418	1.788			0.029	-0.599	1.713			0.024	-0.650	1.690			0.315	-0.136	1.660			0.419	-0.207	1.448
0.175	-0.420	1.675			0.201	-0.370	1.718			0.199	-0.068	1.736			0.163	0.116	1.740			0.054	-0.181	1.807			0.048	-0.418	1.788			0.029	-0.599	1.714			0.024	-0.650	1.690			0.315	-0.136	1.660			0.423	-0.210	1.452
0.175	-0.420	1.675			0.201	-0.370	1.718			0.199	-0.068	1.736			0.162	0.117	1.740			0.053	-0.181	1.807			0.048	-0.418	1.788			0.029	-0.600	1.714			0.024	-0.650	1.691			0.315	-0.136	1.660			0.426	-0.212	1.455
0.175	-0.420	1.675			0.201	-0.370	1.718			0.199	-0.067	1.736			0.162	0.117	1.740			0.053	-0.181	1.807			0.048	-0.418	1.788			0.029	-0.600	1.714			0.023	-0.651	1.692			0.315	-0.136	1.660			0.429	-0.213	1.458
0.175	-0.420	1.675			0.201	-0.370	1.718			0.199	-0.067	1.736			0.161	0.117	1.740			0.053	-0.181	1.807			0.048	-0.418	1.788			0.029	-0.601	1.715			0.023	-0.651	1.692			0.315	-0.136	1.660			0.432	-0.215	1.461
0.175	-0.420	1.675			0.201	-0.370	1.718			0.199	-0.067	1.736			0.161	0.117	1.739			0.053	-0.181	1.807			0.048	-0.418	1.788			0.029	-0.601	1.715			0.023	-0.651	1.693			0.315	-0.137	1.660			0.434	-0.216	1.464
0.175	-0.420	1.675			0.201	-0.370	1.718			0.199	-0.067	1.736			0.160	0.117	1.739			0.053	-0.181	1.807			0.048	-0.418	1.788			0.029	-0.602	1.715			0.022	-0.651	1.694			0.315	-0.137	1.660			0.439	-0.218	1.469
0.175	-0.420	1.675			0.201	-0.370	1.718			0.199	-0.067	1.736			0.160	0.117	1.739			0.053	-0.181	1.807			0.048	-0.418	1.788			0.029	-0.602	1.715			0.022	-0.651	1.694			0.315	-0.137	1.660			0.439	-0.218	1.469
0.174	-0.420	1.675			0.201	-0.370	1.718			0.199	-0.067	1.736			0.160	0.118	1.738			0.053	-0.181	1.807			0.048	-0.418	1.789			0.028	-0.603	1.716			0.022	-0.651	1.694			0.315	-0.137	1.660			0.442	-0.219	1.470
0.174	-0.420	1.675			0.200	-0.370	1.718			0.198	-0.067	1.736			0.159	0.118	1.738			0.053	-0.181	1.807			0.048	-0.418	1.789			0.028	-0.603	1.716			0.021	-0.652	1.694			0.315	-0.137	1.660			0.444	-0.219	1.472
0.174	-0.420	1.675			0.200	-0.370	1.718			0.198	-0.067	1.735			0.159	0.118	1.738			0.053	-0.181	1.807			0.048	-0.418	1.789			0.028	-0.604	1.716			0.021	-0.652	1.695			0.315	-0.137	1.660			0.446	-0.219	1.473
0.174	-0.420	1.675			0.200	-0.370	1.718			0.198	-0.067	1.735			0.158	0.118	1.738			0.053	-0.180	1.807			0.048	-0.418	1.789			0.028	-0.604	1.716			0.021	-0.652	1.695			0.315	-0.138	1.660			0.448	-0.219	1.474
0.174	-0.420	1.675			0.200	-0.370	1.718			0.198	-0.067	1.735			0.158	0.118	1.737			0.053	-0.180	1.807			0.048	-0.418	1.789			0.028	-0.602	1.716			0.021	-0.650	1.695			0.315	-0.138	1.660			0.450	-0.219	1.474
0.174	-0.420	1.675			0.200	-0.370	1.718			0.198	-0.067	1.735			0.157	0.118	1.737			0.053	-0.180	1.807			0.048	-0.418	1.789			0.028	-0.601	1.716			0.022	-0.650	1.694			0.315	-0.138	1.660			0.443	-0.210	1.464
0.174	-0.420	1.674			0.200	-0.370	1.718			0.198	-0.067	1.735			0.157	0.118	1.737			0.053	-0.180	1.807			0.048	-0.418	1.789			0.028	-0.601	1.716			0.022	-0.650	1.694			0.314	-0.139	1.660			0.439	-0.205	1.458
0.174	-0.420	1.674			0.200	-0.370	1.717			0.198	-0.067	1.735			0.156	0.118	1.736			0.053	-0.180	1.807			0.048	-0.418	1.789			0.028	-0.601	1.716			0.022	-0.650	1.693			0.314	-0.140	1.661			0.433	-0.195	1.450
0.174	-0.420	1.674			0.200	-0.370	1.717			0.198	-0.067	1.735			0.156	0.118	1.736			0.053	-0.180	1.807			0.048	-0.418	1.789			0.028	-0.601	1.716			0.022	-0.650	1.693			0.314	-0.140	1.661			0.433	-0.195	1.450
0.174	-0.420	1.674			0.200	-0.370	1.717			0.198	-0.067	1.735			0.156	0.119	1.736			0.053	-0.180	1.807			0.047	-0.418	1.789			0.028	-0.601	1.716			0.023	-0.651	1.692			0.314	-0.140	1.661			0.429	-0.190	1.446
0.174	-0.420	1.674			0.200	-0.370	1.717			0.198	-0.067	1.735			0.156	0.119	1.736			0.053	-0.180	1.807			0.047	-0.418	1.789			0.028	-0.601	1.716			0.023	-0.650	1.691			0.313	-0.140	1.661			0.426	-0.186	1.442
0.174	-0.420	1.674			0.200	-0.370	1.717			0.198	-0.066	1.735			0.156	0.119	1.736			0.053	-0.180	1.807			0.047	-0.418	1.789			0.027	-0.601	1.716			0.023	-0.650	1.691			0.313	-0.141	1.662			0.419	-0.176	1.457
0.174	-0.420	1.674			0.200	-0.370	1.717			0.197	-0.066	1.735			0.156	0.119	1.736			0.053	-0.180	1.807			0.047	-0.418	1.789			0.027	-0.601	1.716			0.023	-0.650	1.691			0.313	-0.141	1.662			0.413	-0.171	1.448
0.174	-0.420	1.674			0.200	-0.370	1.717			0.197	-0.066	1.735			0.155	0.119	1.736			0.053	-0.180	1.807			0.047	-0.418	1.789			0.027	-0.599	1.716			0.024	-0.646	1.692			0.313	-0.141	1.662			0.410	-0.164	1.454
0.174	-0.420	1.674			0.200	-0.370	1.717			0.197	-0.066	1.734			0.155	0.119	1.736			0.052	-0.180	1.807			0.047	-0.418	1.789			0.027	-0.599	1.716			0.023	-0.646	1.692			0.313	-0.141	1.662			0.408	-0.159	1.459
0.174	-0.420	1.674			0.200	-0.370	1.717			0.197	-0.066	1.734			0.155	0.119	1.736			0.052	-0.180	1.807			0.047	-0.418	1.789			0.026	-0.600	1.716			0.023	-0.646	1.692			0.313	-0.141	1.662			0.407	-0.155	1.463
0.174	-0.420	1.674			0.200	-0.370	1.717			0.197	-0.066	1.734			0.155	0.119	1.736			0.052	-0.180	1.807			0.047	-0.418	1.789			0.026	-0.600	1.716			0.023	-0.647	1.692			0.313	-0.141	1.662			0.408	-0.150	1.468
0.174	-0.420	1.674			0.199	-0.370	1.717			0.197	-0.066	1.734			0.154	0.119	1.736			0.052	-0.180	1.807			0.047	-0.418	1.789			0.026	-0.600	1.716			0.023	-0.647	1.692			0.312	-0.141	1.662			0.411	-0.146	1.476
0.174	-0.421	1.674			0.199	-0.370	1.717			0.196	-0.066	1.734			0.154	0.119	1.736			0.052	-0.180	1.807			0.046	-0.418	1.789			0.026	-0.600	1.716			0.023	-0.647	1.692			0.312	-0.142	1.662			0.416	-0.144	1.485
0.173	-0.421	1.674			0.199	-0.370	1.717			0.196	-0.066	1.734			0.154	0.119	1.736			0.052	-0.180	1.808			0.046	-0.418	1.789			0.026	-0.600	1.716			0.023	-0.646	1.692			0.312	-0.142	1.662			0.421	-0.142	1.494
0.173	-0.421	1.674			0.199	-0.370	1.717			0.196	-0.066	1.734			0.153	0.119	1.736			0.052	-0.180	1.808			0.046	-0.418	1.789			0.026	-0.600	1.716			0.023	-0.646	1.692			0.312	-0.142	1.662			0.427	-0.141	1.501
0.173	-0.421	1.674			0.199	-0.370	1.717			0.196	-0.066	1.734			0.153	0.119	1.737			0.051	-0.180	1.808			0.046	-0.418	1.789			0.026	-0.600	1.716			0.023	-0.646	1.692			0.312	-0.142	1.662			0.432	-0.140	1.506
0.173	-0.421	1.674			0.198	-0.370	1.717			0.195	-0.066	1.734			0.152	0.119	1.737			0.051	-0.180	1.808			0.046	-0.418	1.789			0.026	-0.600	1.716			0.023	-0.646	1.692			0.312	-0.142	1.662			0.438	-0.140	1.511
0.173	-0.421	1.674			0.198	-0.370	1.717			0.195	-0.066	1.734			0.152	0.119	1.737			0.051	-0.180	1.808			0.045	-0.418	1.789			0.025	-0.601	1.716			0.023	-0.647	1.692			0.312	-0.142	1.662			0.444	-0.140	1.515
0.173	-0.421	1.674			0.198	-0.370	1.718			0.195	-0.066	1.734			0.152	0.119	1.737			0.051	-0.180	1.808			0.045	-0.418	1.789			0.025	-0.601	1.716			0.023	-0.647	1.692			0.312	-0.142	1.662			0.449	-0.140	1.519
0.173	-0.421	1.674			0.198	-0.370	1.718			0.195	-0.066	1.734			0.152	0.119	1.737			0.050	-0.180	1.807			0.045	-0.418	1.789			0.025	-0.601	1.716			0.023	-0.647	1.692			0.312	-0.142	1.662			0.455	-0.141	1.523
0.172	-0.421	1.674			0.198	-0.370	1.718			0.194	-0.066	1.734			0.151	0.119	1.737			0.050	-0.180	1.807			0.045	-0.418	1.789			0.025	-0.601	1.716			0.023	-0.647	1.693			0.312	-0.142	1.662			0.461	-0.142	1.528
0.172	-0.421	1.674			0.197	-0.370	1.718			0.194	-0.066	1.734			0.151	0.119	1.737			0.049	-0.180	1.807			0.044	-0.418	1.789			0.025	-0.601	1.716			0.023	-0.647	1.693			0.312	-0.142	1.662			0.466	-0.143	1.532
0.172	-0.421	1.674			0.197	-0.370	1.718			0.194	-0.066	1.733			0.151	0.119	1.737			0.049	-0.180	1.807			0.044	-0.418	1.789			0.024	-0.601	1.716			0.022	-0.647	1.693			0.312	-0.142	1.662			0.472	-0.144	1.536
0.172	-0.421	1.674			0.197	-0.370	1.718			0.193	-0.065	1.733			0.151	0.119	1.737			0.049	-0.180	1.807			0.044	-0.418	1.789			0.023	-0.602	1.716			0.022	-0.647	1.693			0.312	-0.142	1.662			0.477	-0.145	1.539
0.172	-0.421	1.674			0.197	-0.370	1.718			0.193	-0.065	1.733			0.150	0.119	1.737			0.048	-0.180	1.806			0.043	-0.418	1.789			0.022	-0.602	1.715			0.022	-0.647	1.693			0.313	-0.142	1.662			0.481	-0.147	1.542
0.172	-0.421	1.674			0.196	-0.370	1.718			0.193	-0.065	1.733			0.150	0.119	1.737			0.048	-0.180	1.806			0.043	-0.418	1.789			0.021	-0.602	1.715			0.021	-0.647	1.692			0.313	-0.142	1.662			0.486	-0.149	1.545
0.172	-0.421	1.674			0.196	-0.370	1.718			0.192	-0.065	1.733			0.150	0.119	1.737			0.047	-0.180	1.806			0.042	-0.418	1.789			0.020	-0.602	1.714			0.018	-0.650	1.689			0.313	-0.142	1.662			0.490	-0.150	1.547
0.172	-0.421	1.674			0.196	-0.370	1.718			0.192	-0.065	1.732			0.150	0.119	1.737			0.047	-0.180	1.805			0.041	-0.418	1.788			0.019	-0.603	1.714			0.014	-0.652	1.687			0.313	-0.142	1.662			0.494	-0.152	1.550
0.172	-0.421	1.674			0.196	-0.370	1.718			0.192	-0.065	1.732			0.149	0.119	1.737			0.046	-0.180	1.805			0.041	-0.418	1.788			0.018	-0.603	1.713			0.011	-0.654	1.685			0.314	-0.142	1.662			0.497	-0.153	1.552
0.171	-0.421	1.674			0.196	-0.370	1.718			0.191	-0.065	1.732			0.149	0.119	1.736			0.046	-0.180	1.805			0.040	-0.418	1.787			0.017	-0.603	1.712			0.009	-0.655	1.684			0.314	-0.142	1.662			0.500	-0.154	1.553
0.171	-0.421	1.674			0.195	-0.370	1.717			0.191	-0.065	1.732			0.149	0.119	1.736			0.045	-0.180	1.804			0.040	-0.418	1.787			0.017	-0.603	1.712			0.006	-0.654	1.684			0.314	-0.142	1.662			0.502	-0.155	1.555
0.171	-0.421	1.674			0.195	-0.370	1.717			0.190	-0.065	1.731			0.149	0.119	1.736			0.045	-0.180	1.804			0.039	-0.418	1.787			0.016	-0.603	1.711			0.004	-0.653	1.685			0.314	-0.142	1.662			0.504	-0.156	1.557
0.171	-0.421	1.674			0.195	-0.370	1.717			0.190	-0.065	1.731			0.148	0.119	1.736			0.044	-0.180	1.804			0.038	-0.418	1.786			0.016	-0.603	1.710			0.002	-0.653	1.685			0.315	-0.142	1.662			0.506	-0.158	1.558
0.171	-0.421	1.674			0.195	-0.370	1.717			0.190	-0.065	1.731			0.148	0.119	1.736			0.044	-0.180	1.803			0.038	-0.418	1.786			0.016	-0.602	1.710			0.001	-0.652	1.685			0.315	-0.142	1.662			0.508	-0.160	1.559
0.171	-0.421	1.674			0.195	-0.369	1.717			0.189	-0.065	1.730			0.148	0.119	1.736			0.043	-0.180	1.803			0.037	-0.418	1.785			0.015	-0.602	1.709			-0.001	-0.652	1.686			0.315	-0.142	1.662			0.508	-0.166	1.560
0.171	-0.421	1.674			0.195	-0.369	1.717			0.189	-0.065	1.730			0.148	0.119	1.735			0.043	-0.180	1.802			0.037	-0.418	1.785			0.015	-0.602	1.709			-0.002	-0.651	1.686			0.315	-0.142	1.662			0.505	-0.175	1.561
0.171	-0.421	1.674			0.194	-0.369	1.717			0.189	-0.065	1.730			0.147	0.119	1.735			0.042	-0.180	1.802			0.037	-0.418	1.785			0.015	-0.602	1.709			-0.002	-0.652	1.686			0.315	-0.142	1.662			0.490	-0.205	1.550
0.171	-0.421	1.674			0.194	-0.369	1.717			0.188	-0.065	1.730			0.147	0.119	1.735			0.042	-0.180	1.802			0.036	-0.418	1.784			0.015	-0.602	1.708			-0.003	-0.652	1.686			0.316	-0.142	1.662			0.479	-0.219	1.556
0.171	-0.421	1.673			0.194	-0.369	1.717			0.188	-0.065	1.729			0.147	0.119	1.735			0.042	-0.180	1.801			0.036	-0.418	1.784			0.014	-0.602	1.708			-0.003	-0.652	1.686			0.316	-0.142	1.662			0.469	-0.234	1.559
0.171	-0.421	1.673			0.194	-0.369	1.717			0.188	-0.065	1.729			0.147	0.119	1.734			0.041	-0.180	1.801			0.036	-0.418	1.784			0.014	-0.602	1.708			-0.004	-0.652	1.686			0.316	-0.142	1.662			0.454	-0.254	1.574
0.171	-0.421	1.673			0.194	-0.369	1.717			0.188	-0.065	1.728			0.146	0.118	1.734			0.041	-0.180	1.801			0.035	-0.418	1.784			0.014	-0.602	1.707			-0.004	-0.653	1.686			0.315	-0.142	1.662			0.444	-0.268	1.588
0.171	-0.421	1.673			0.194	-0.370	1.716			0.187	-0.065	1.727			0.146	0.118	1.733			0.041	-0.180	1.800			0.035	-0.418	1.783			0.014	-0.602	1.707			-0.005	-0.654	1.686			0.314	-0.143	1.661			0.435	-0.280	1.609
0.171	-0.421	1.672			0.194	-0.370	1.716			0.187	-0.064	1.727			0.146	0.118	1.732			0.041	-0.180	1.800			0.035	-0.418	1.783			0.014	-0.602	1.707			-0.005	-0.655	1.686			0.313	-0.144	1.660			0.430	-0.287	1.620
0.171	-0.422	1.672			0.193	-0.370	1.715			0.187	-0.064	1.726			0.146	0.118	1.731			0.041	-0.179	1.799			0.035	-0.418	1.783			0.014	-0.602	1.707			-0.006	-0.655	1.686			0.313	-0.145	1.660			0.426	-0.292	1.628
0.171	-0.422	1.671			0.193	-0.370	1.715			0.187	-0.064	1.725			0.146	0.118	1.730			0.041	-0.179	1.798			0.035	-0.418	1.783			0.013	-0.602	1.707			-0.006	-0.656	1.686			0.313	-0.146	1.660			0.424	-0.296	1.638
0.171	-0.422	1.671			0.193	-0.370	1.715			0.187	-0.064	1.724			0.147	0.119	1.729			0.041	-0.179	1.797			0.035	-0.418	1.782			0.013	-0.602	1.706			-0.007	-0.657	1.686			0.313	-0.146	1.660			0.422	-0.299	1.647
0.171	-0.422	1.670			0.193	-0.370	1.714			0.187	-0.064	1.723			0.147	0.119	1.728			0.041	-0.179	1.796			0.035	-0.418	1.782			0.013	-0.602	1.706			-0.007	-0.658	1.686			0.313	-0.147	1.661			0.422	-0.301	1.654
0.171	-0.422	1.669			0.193	-0.370	1.713			0.187	-0.064	1.723			0.147	0.119	1.727			0.041	-0.178	1.795			0.035	-0.418	1.782			0.013	-0.602	1.706			-0.007	-0.657	1.687			0.314	-0.147	1.662			0.421	-0.303	1.660
0.171	-0.422	1.669			0.193	-0.370	1.713			0.187	-0.064	1.722			0.148	0.119	1.725			0.042	-0.178	1.794			0.035	-0.417	1.782			0.013	-0.602	1.706			-0.007	-0.658	1.687			0.315	-0.148	1.663			0.421	-0.305	1.665
0.171	-0.422	1.668			0.193	-0.370	1.712			0.187	-0.064	1.721			0.148	0.119	1.724			0.042	-0.178	1.793			0.035	-0.417	1.782			0.013	-0.602	1.706			-0.006	-0.658	1.688			0.316	-0.148	1.664			0.420	-0.306	1.670
0.171	-0.422	1.667			0.193	-0.370	1.712			0.187	-0.064	1.720			0.149	0.119	1.723			0.042	-0.178	1.791			0.035	-0.417	1.781			0.013	-0.602	1.706			-0.007	-0.658	1.688			0.316	-0.148	1.665			0.420	-0.308	1.673
0.171	-0.422	1.666			0.193	-0.370	1.712			0.187	-0.064	1.720			0.150	0.119	1.722			0.042	-0.177	1.790			0.035	-0.417	1.781			0.013	-0.603	1.706			-0.007	-0.659	1.688			0.317	-0.149	1.666			0.420	-0.309	1.677
0.172	-0.423	1.666			0.192	-0.370	1.711			0.187	-0.064	1.719			0.150	0.119	1.721			0.042	-0.177	1.789			0.035	-0.417	1.781			0.013	-0.603	1.706			-0.007	-0.659	1.689			0.318	-0.149	1.667			0.420	-0.309	1.680
0.172	-0.423	1.665			0.192	-0.370	1.711			0.187	-0.064	1.719			0.151	0.120	1.721			0.043	-0.177	1.787			0.035	-0.416	1.781			0.013	-0.603	1.706			-0.007	-0.659	1.689			0.319	-0.150	1.668			0.420	-0.310	1.683
0.172	-0.423	1.665			0.192	-0.370	1.710			0.187	-0.064	1.718			0.151	0.120	1.720			0.043	-0.177	1.786			0.035	-0.416	1.780			0.013	-0.603	1.706			-0.007	-0.660	1.689			0.319	-0.150	1.669			0.420	-0.310	1.685
0.172	-0.423	1.664			0.192	-0.370	1.710			0.187	-0.064	1.718			0.152	0.120	1.719			0.043	-0.176	1.785			0.035	-0.416	1.780			0.013	-0.603	1.705			-0.008	-0.660	1.689			0.320	-0.150	1.670			0.421	-0.310	1.687
0.172	-0.423	1.664			0.192	-0.370	1.710			0.188	-0.064	1.717			0.152	0.120	1.719			0.043	-0.176	1.784			0.035	-0.416	1.780			0.012	-0.603	1.705			-0.008	-0.660	1.689			0.320	-0.151	1.671			0.421	-0.310	1.689
0.172	-0.423	1.663			0.192	-0.370	1.709			0.188	-0.064	1.717			0.152	0.120	1.718			0.043	-0.176	1.784			0.035	-0.416	1.780			0.012	-0.603	1.705			-0.008	-0.660	1.689			0.321	-0.151	1.672			0.422	-0.309	1.690
0.172	-0.423	1.663			0.192	-0.370	1.709			0.188	-0.064	1.717			0.153	0.120	1.718			0.043	-0.176	1.783			0.035	-0.416	1.779			0.012	-0.603	1.705			-0.002	-0.658	1.686			0.322	-0.151	1.673			0.423	-0.309	1.692
0.172	-0.423	1.663			0.192	-0.370	1.709			0.188	-0.064	1.716			0.153	0.120	1.717			0.043	-0.176	1.782			0.035	-0.415	1.779			0.013	-0.603	1.705			-0.000	-0.657	1.685			0.322	-0.152	1.674			0.424	-0.309	1.693
0.172	-0.423	1.663			0.192	-0.370	1.709			0.188	-0.064	1.716			0.153	0.120	1.717			0.043	-0.176	1.782			0.035	-0.415	1.779			0.014	-0.600	1.705			0.004	-0.653	1.685			0.323	-0.152	1.675			0.425	-0.308	1.694
0.172	-0.423	1.662			0.192	-0.370	1.708			0.188	-0.064	1.716			0.153	0.120	1.717			0.043	-0.176	1.781			0.035	-0.415	1.778			0.014	-0.600	1.705			0.005	-0.653	1.684			0.323	-0.152	1.675			0.426	-0.308	1.695
0.173	-0.423	1.662			0.192	-0.370	1.708			0.188	-0.064	1.716			0.153	0.120	1.716			0.043	-0.175	1.781			0.035	-0.415	1.778			0.015	-0.600	1.704			0.007	-0.652	1.684			0.323	-0.152	1.676			0.427	-0.307	1.695
0.173	-0.423	1.662			0.191	-0.370	1.708			0.188	-0.064	1.715			0.154	0.120	1.716			0.043	-0.175	1.780			0.035	-0.415	1.778			0.015	-0.598	1.706			0.009	-0.650	1.685			0.324	-0.153	1.677			0.428	-0.307	1.695
0.173	-0.423	1.662			0.191	-0.370	1.708			0.188	-0.064	1.715			0.154	0.120	1.716			0.043	-0.175	1.780			0.035	-0.415	1.777			0.016	-0.598	1.706			0.010	-0.650	1.685			0.324	-0.153	1.677			0.429	-0.306	1.695
0.173	-0.423	1.661			0.191	-0.370	1.708			0.188	-0.064	1.715			0.154	0.120	1.716			0.043	-0.175	1.780			0.035	-0.414	1.777			0.016	-0.598	1.705			0.011	-0.649	1.684			0.324	-0.153	1.678			0.430	-0.306	1.694
0.173	-0.423	1.661			0.191	-0.370	1.707			0.188	-0.064	1.715			0.154	0.120	1.715			0.043	-0.175	1.779			0.035	-0.414	1.777			0.016	-0.598	1.705			0.011	-0.651	1.685			0.325	-0.153	1.678			0.431	-0.305	1.694
0.173	-0.423	1.661			0.191	-0.370	1.707			0.188	-0.064	1.714			0.154	0.120	1.715			0.043	-0.175	1.779			0.035	-0.414	1.777			0.016	-0.598	1.705			0.010	-0.653	1.685			0.325	-0.153	1.679			0.431	-0.304	1.693
0.173	-0.422	1.661			0.191	-0.370	1.707			0.188	-0.064	1.714			0.154	0.120	1.715			0.043	-0.175	1.779			0.035	-0.414	1.777			0.016	-0.598	1.705			0.009	-0.653	1.686			0.325	-0.153	1.679			0.432	-0.303	1.692
0.173	-0.422	1.661			0.191	-0.370	1.707			0.188	-0.064	1.714			0.154	0.120	1.715			0.043	-0.175	1.779			0.035	-0.414	1.776			0.016	-0.598	1.705			0.009	-0.654	1.686			0.325	-0.153	1.679			0.433	-0.303	1.691
0.173	-0.422	1.661			0.191	-0.370	1.707			0.188	-0.064	1.714			0.154	0.120	1.715			0.043	-0.175	1.778			0.035	-0.414	1.776			0.016	-0.598	1.705			0.008	-0.655	1.686			0.325	-0.154	1.680			0.433	-0.302	1.690
0.173	-0.422	1.661			0.191	-0.370	1.707			0.188	-0.064	1.714			0.154	0.120	1.714			0.043	-0.175	1.778			0.035	-0.414	1.776			0.017	-0.598	1.705			0.008	-0.655	1.687			0.325	-0.154	1.680			0.434	-0.302	1.689
0.173	-0.422	1.661			0.191	-0.370	1.707			0.188	-0.064	1.714			0.154	0.120	1.714			0.043	-0.175	1.778			0.035	-0.414	1.776			0.017	-0.598	1.705			0.007	-0.656	1.687			0.326	-0.154	1.680			0.435	-0.301	1.688
0.173	-0.422	1.660			0.190	-0.370	1.707			0.188	-0.064	1.714			0.154	0.121	1.714			0.043	-0.175	1.778			0.035	-0.414	1.776			0.017	-0.598	1.705			0.006	-0.657	1.687			0.326	-0.154	1.680			0.435	-0.301	1.687
0.173	-0.422	1.660			0.190	-0.370	1.707			0.188	-0.064	1.713			0.154	0.121	1.714			0.043	-0.175	1.777			0.035	-0.414	1.776			0.017	-0.598	1.705			0.005	-0.658	1.688			0.326	-0.154	1.681			0.435	-0.300	1.685
0.173	-0.422	1.660			0.190	-0.370	1.707			0.188	-0.063	1.713			0.154	0.121	1.714			0.043	-0.174	1.777			0.035	-0.413	1.776			0.017	-0.599	1.705			0.004	-0.659	1.688			0.326	-0.154	1.681			0.435	-0.299	1.684
0.173	-0.422	1.660			0.190	-0.370	1.707			0.188	-0.063	1.713			0.154	0.121	1.714			0.043	-0.174	1.777			0.035	-0.413	1.775			0.017	-0.599	1.704			0.004	-0.659	1.688			0.326	-0.154	1.681			0.436	-0.298	1.682
0.173	-0.422	1.660			0.190	-0.370	1.707			0.188	-0.063	1.713			0.154	0.121	1.714			0.043	-0.174	1.777			0.035	-0.413	1.775			0.017	-0.599	1.704			0.004	-0.659	1.688			0.326	-0.154	1.681			0.436	-0.297	1.680
0.172	-0.422	1.660			0.190	-0.370	1.706			0.188	-0.063	1.713			0.154	0.121	1.713			0.043	-0.174	1.777			0.035	-0.413	1.775			0.017	-0.600	1.704			0.003	-0.660	1.688			0.326	-0.154	1.682			0.436	-0.296	1.679
0.172	-0.422	1.660			0.190	-0.370	1.706			0.188	-0.063	1.713			0.154	0.121	1.713			0.043	-0.174	1.777			0.035	-0.413	1.775			0.018	-0.600	1.703			0.003	-0.660	1.688			0.326	-0.154	1.682			0.436	-0.296	1.677
0.172	-0.422	1.660			0.190	-0.370	1.706			0.188	-0.063	1.713			0.154	0.121	1.713			0.042	-0.174	1.777			0.035	-0.413	1.775			0.018	-0.600	1.703			0.002	-0.661	1.687			0.326	-0.154	1.682			0.436	-0.295	1.676
0.172	-0.422	1.660			0.190	-0.370	1.706			0.188	-0.063	1.713			0.154	0.121	1.713			0.042	-0.174	1.777			0.035	-0.413	1.775			0.018	-0.600	1.703			0.002	-0.661	1.687			0.326	-0.154	1.682			0.437	-0.294	1.675
0.172	-0.422	1.660			0.190	-0.370	1.706			0.188	-0.063	1.713			0.154	0.121	1.713			0.042	-0.174	1.777			0.035	-0.413	1.775			0.018	-0.601	1.702			0.001	-0.662	1.686			0.326	-0.154	1.682			0.437	-0.294	1.674
0.172	-0.422	1.660			0.190	-0.370	1.706			0.188	-0.063	1.713			0.154	0.121	1.713			0.042	-0.174	1.776			0.035	-0.413	1.775			0.018	-0.601	1.702			-0.000	-0.662	1.685			0.326	-0.154	1.682			0.437	-0.293	1.672
0.172	-0.422	1.660			0.190	-0.370	1.706			0.188	-0.063	1.713			0.154	0.121	1.713			0.042	-0.174	1.776			0.035	-0.413	1.775			0.018	-0.601	1.701			-0.001	-0.663	1.684			0.326	-0.154	1.682			0.437	-0.292	1.671
0.172	-0.422	1.660			0.190	-0.370	1.706			0.188	-0.063	1.712			0.154	0.121	1.713			0.042	-0.174	1.776			0.035	-0.413	1.774			0.018	-0.601	1.701			-0.001	-0.663	1.683			0.326	-0.154	1.682			0.437	-0.292	1.670
0.172	-0.422	1.660			0.190	-0.370	1.706			0.188	-0.063	1.712			0.154	0.122	1.713			0.042	-0.174	1.776			0.035	-0.413	1.774			0.018	-0.601	1.701			-0.002	-0.663	1.683			0.326	-0.154	1.682			0.437	-0.292	1.669
0.172	-0.422	1.660			0.190	-0.370	1.706			0.188	-0.063	1.712			0.154	0.122	1.713			0.042	-0.174	1.776			0.035	-0.413	1.774			0.017	-0.602	1.700			-0.003	-0.664	1.682			0.326	-0.154	1.682			0.437	-0.291	1.668
0.172	-0.422	1.660			0.189	-0.370	1.706			0.188	-0.063	1.712			0.154	0.122	1.713			0.042	-0.174	1.776			0.035	-0.412	1.774			0.017	-0.602	1.700			-0.003	-0.663	1.682			0.326	-0.154	1.682			0.437	-0.291	1.668
0.172	-0.422	1.660			0.189	-0.370	1.706			0.188	-0.063	1.712			0.154	0.122	1.713			0.042	-0.174	1.776			0.035	-0.412	1.774			0.017	-0.602	1.700			-0.003	-0.663	1.682			0.325	-0.154	1.682			0.437	-0.291	1.667
0.172	-0.422	1.660			0.189	-0.370	1.706			0.188	-0.063	1.712			0.154	0.122	1.713			0.042	-0.174	1.776			0.035	-0.412	1.774			0.017	-0.602	1.700			-0.004	-0.663	1.682			0.325	-0.154	1.682			0.437	-0.291	1.666
0.172	-0.422	1.660			0.189	-0.370	1.706			0.188	-0.063	1.712			0.154	0.122	1.713			0.042	-0.173	1.776			0.035	-0.412	1.774			0.017	-0.602	1.699			-0.004	-0.664	1.681			0.325	-0.154	1.681			0.437	-0.291	1.666
0.172	-0.422	1.660			0.189	-0.370	1.706			0.188	-0.063	1.712			0.154	0.122	1.713			0.042	-0.173	1.776			0.035	-0.412	1.774			0.017	-0.602	1.699			-0.004	-0.664	1.681			0.325	-0.154	1.681			0.437	-0.291	1.665
0.172	-0.422	1.660			0.189	-0.370	1.706			0.188	-0.063	1.712			0.154	0.122	1.713			0.042	-0.173	1.776			0.035	-0.412	1.774			0.017	-0.603	1.699			-0.005	-0.664	1.681			0.324	-0.154	1.681			0.437	-0.290	1.665
0.172	-0.422	1.660			0.189	-0.370	1.706			0.188	-0.063	1.712			0.154	0.122	1.713			0.042	-0.173	1.776			0.035	-0.412	1.774			0.017	-0.603	1.699			-0.005	-0.664	1.681			0.324	-0.154	1.681			0.437	-0.290	1.665
0.172	-0.422	1.660			0.189	-0.370	1.706			0.188	-0.063	1.712			0.154	0.122	1.713			0.042	-0.173	1.777			0.035	-0.412	1.773			0.017	-0.603	1.699			-0.006	-0.665	1.681			0.324	-0.154	1.681			0.437	-0.290	1.664
0.172	-0.422	1.660			0.189	-0.370	1.706			0.188	-0.063	1.712			0.154	0.122	1.713			0.042	-0.173	1.777			0.035	-0.412	1.773			0.017	-0.603	1.699			-0.006	-0.665	1.681			0.324	-0.154	1.681			0.437	-0.290	1.664
0.172	-0.422	1.660			0.189	-0.370	1.706			0.188	-0.063	1.712			0.154	0.122	1.713			0.042	-0.173	1.777			0.035	-0.412	1.773			0.017	-0.603	1.698			-0.006	-0.665	1.681			0.324	-0.154	1.681			0.437	-0.290	1.663
0.172	-0.422	1.660			0.189	-0.370	1.706			0.188	-0.063	1.712			0.154	0.123	1.713			0.042	-0.173	1.777			0.035	-0.412	1.773			0.016	-0.603	1.698			-0.006	-0.665	1.680			0.324	-0.154	1.681			0.438	-0.288	1.663
0.172	-0.422	1.660			0.189	-0.370	1.706			0.188	-0.063	1.712			0.154	0.123	1.713			0.042	-0.173	1.777			0.035	-0.412	1.773			0.016	-0.603	1.698			-0.006	-0.665	1.680			0.324	-0.154	1.681			0.438	-0.288	1.663
0.172	-0.422	1.660			0.189	-0.370	1.706			0.188	-0.063	1.712			0.154	0.123	1.713			0.042	-0.173	1.777			0.035	-0.412	1.773			0.016	-0.600	1.701			-0.007	-0.663	1.681			0.323	-0.154	1.681			0.439	-0.287	1.663
0.172	-0.422	1.660			0.189	-0.370	1.706			0.188	-0.063	1.712			0.154	0.123	1.713			0.042	-0.173	1.777			0.035	-0.412	1.773			0.016	-0.599	1.701			-0.007	-0.663	1.681			0.323	-0.154	1.681			0.441	-0.285	1.664
0.171	-0.422	1.660			0.189	-0.370	1.706			0.188	-0.063	1.712			0.154	0.123	1.713			0.041	-0.173	1.777			0.035	-0.412	1.773			0.016	-0.599	1.701			-0.007	-0.663	1.681			0.323	-0.154	1.681			0.443	-0.283	1.666
0.171	-0.422	1.660			0.188	-0.370	1.706			0.188	-0.063	1.712			0.154	0.123	1.713			0.041	-0.173	1.777			0.035	-0.412	1.773			0.016	-0.598	1.701			-0.007	-0.662	1.681			0.323	-0.153	1.681			0.446	-0.280	1.669
0.171	-0.422	1.660			0.188	-0.369	1.706			0.188	-0.063	1.712			0.154	0.123	1.713			0.041	-0.173	1.776			0.035	-0.411	1.773			0.016	-0.598	1.701			-0.007	-0.662	1.681			0.323	-0.153	1.681			0.449	-0.278	1.672
0.171	-0.422	1.660			0.188	-0.369	1.706			0.188	-0.063	1.712			0.153	0.123	1.713			0.041	-0.173	1.776			0.034	-0.411	1.773			0.016	-0.598	1.701			-0.007	-0.662	1.681			0.322	-0.153	1.681			0.453	-0.276	1.677
0.171	-0.422	1.660			0.188	-0.369	1.706			0.187	-0.063	1.711			0.153	0.123	1.713			0.041	-0.173	1.776			0.034	-0.411	1.773			0.016	-0.598	1.701			-0.007	-0.662	1.681			0.322	-0.153	1.681			0.456	-0.275	1.682
0.171	-0.422	1.660			0.188	-0.369	1.706			0.187	-0.063	1.711			0.153	0.123	1.713			0.040	-0.172	1.776			0.034	-0.411	1.773			0.016	-0.597	1.701			-0.008	-0.661	1.681			0.322	-0.153	1.681			0.458	-0.274	1.687
0.171	-0.422	1.660			0.187	-0.369	1.706			0.187	-0.063	1.711			0.153	0.123	1.713			0.040	-0.172	1.775			0.034	-0.411	1.772			0.016	-0.597	1.701			-0.008	-0.661	1.681			0.321	-0.153	1.681			0.461	-0.273	1.691
0.170	-0.422	1.660			0.187	-0.369	1.706			0.187	-0.062	1.711			0.153	0.123	1.713			0.039	-0.172	1.775			0.033	-0.411	1.772			0.015	-0.597	1.701			-0.008	-0.660	1.681			0.321	-0.152	1.681			0.462	-0.272	1.695
0.170	-0.422	1.660			0.187	-0.369	1.706			0.187	-0.062	1.711			0.153	0.123	1.713			0.039	-0.172	1.775			0.033	-0.411	1.772			0.015	-0.597	1.700			-0.008	-0.659	1.682			0.321	-0.152	1.682			0.464	-0.271	1.698
0.170	-0.422	1.660			0.186	-0.369	1.706			0.186	-0.062	1.711			0.152	0.123	1.712			0.038	-0.172	1.774			0.032	-0.411	1.771			0.015	-0.597	1.700			-0.008	-0.658	1.682			0.320	-0.152	1.682			0.465	-0.271	1.702
0.170	-0.422	1.660			0.186	-0.369	1.706			0.186	-0.062	1.711			0.152	0.123	1.712			0.038	-0.172	1.773			0.032	-0.411	1.771			0.014	-0.597	1.700			-0.008	-0.658	1.682			0.320	-0.152	1.683			0.466	-0.271	1.705
0.169	-0.422	1.660			0.185	-0.369	1.706			0.186	-0.063	1.711			0.152	0.123	1.712			0.037	-0.172	1.773			0.031	-0.410	1.771			0.013	-0.594	1.701			-0.009	-0.655	1.682			0.319	-0.152	1.683			0.467	-0.271	1.708
0.169	-0.422	1.660			0.185	-0.369	1.706			0.186	-0.063	1.711			0.152	0.123	1.712			0.036	-0.172	1.772			0.030	-0.410	1.770			0.012	-0.592	1.701			-0.009	-0.652	1.683			0.319	-0.152	1.684			0.468	-0.271	1.711
0.169	-0.422	1.660			0.184	-0.369	1.706			0.185	-0.063	1.711			0.152	0.123	1.712			0.036	-0.172	1.771			0.030	-0.410	1.769			0.012	-0.591	1.701			-0.009	-0.649	1.683			0.319	-0.152	1.684			0.469	-0.271	1.714
0.169	-0.422	1.660			0.184	-0.369	1.706			0.185	-0.063	1.710			0.152	0.123	1.712			0.035	-0.172	1.771			0.029	-0.410	1.769			0.011	-0.590	1.701			-0.010	-0.647	1.683			0.318	-0.152	1.685			0.469	-0.271	1.716
0.168	-0.422	1.660			0.183	-0.369	1.706			0.185	-0.063	1.710			0.152	0.123	1.712			0.035	-0.171	1.770			0.028	-0.410	1.768			0.010	-0.590	1.700			-0.010	-0.646	1.683			0.318	-0.152	1.686			0.470	-0.271	1.719
0.168	-0.422	1.660			0.183	-0.369	1.706			0.185	-0.063	1.710			0.152	0.123	1.712			0.034	-0.171	1.769			0.027	-0.410	1.768			0.009	-0.589	1.700			-0.011	-0.646	1.683			0.318	-0.152	1.686			0.470	-0.271	1.721
0.168	-0.422	1.660			0.183	-0.369	1.706			0.184	-0.063	1.710			0.152	0.123	1.711			0.033	-0.171	1.768			0.026	-0.409	1.767			0.009	-0.588	1.699			-0.011	-0.644	1.683			0.318	-0.152	1.687			0.470	-0.272	1.723
0.168	-0.422	1.660			0.182	-0.369	1.706			0.184	-0.063	1.710			0.152	0.123	1.711			0.033	-0.171	1.767			0.026	-0.409	1.766			0.008	-0.587	1.699			-0.011	-0.643	1.683			0.317	-0.151	1.688			0.471	-0.272	1.725
0.168	-0.422	1.660			0.182	-0.369	1.706			0.184	-0.063	1.709			0.152	0.123	1.711			0.032	-0.171	1.766			0.025	-0.409	1.766			0.007	-0.587	1.699			-0.011	-0.642	1.683			0.317	-0.152	1.689			0.471	-0.272	1.728
0.167	-0.422	1.660			0.181	-0.369	1.706			0.183	-0.063	1.709			0.152	0.123	1.711			0.031	-0.171	1.765			0.024	-0.409	1.765			0.007	-0.587	1.698			-0.012	-0.641	1.683			0.317	-0.152	1.689			0.471	-0.275	1.731
0.167	-0.422	1.659			0.181	-0.369	1.705			0.183	-0.064	1.709			0.152	0.123	1.711			0.031	-0.171	1.764			0.023	-0.409	1.764			0.006	-0.587	1.697			-0.012	-0.641	1.683			0.317	-0.152	1.690			0.471	-0.277	1.733
0.167	-0.422	1.659			0.180	-0.369	1.705			0.183	-0.064	1.709			0.152	0.123	1.710			0.030	-0.171	1.763			0.023	-0.409	1.764			0.005	-0.586	1.697			-0.013	-0.631	1.684			0.317	-0.152	1.691			0.471	-0.278	1.736
0.167	-0.422	1.659			0.180	-0.369	1.705			0.182	-0.064	1.709			0.152	0.123	1.710			0.030	-0.171	1.762			0.022	-0.409	1.763			0.004	-0.586	1.696			-0.013	-0.630	1.684			0.317	-0.152	1.692			0.472	-0.278	1.738
0.167	-0.422	1.659			0.179	-0.369	1.705			0.182	-0.064	1.708			0.152	0.123	1.710			0.029	-0.171	1.761			0.021	-0.409	1.762			0.004	-0.587	1.694			-0.013	-0.630	1.683			0.317	-0.152	1.692			0.472	-0.279	1.739
0.166	-0.422	1.659			0.179	-0.369	1.705			0.182	-0.064	1.708			0.152	0.123	1.710			0.029	-0.171	1.760			0.021	-0.409	1.762			0.003	-0.586	1.694			-0.014	-0.623	1.684			0.317	-0.152	1.693			0.472	-0.282	1.742
0.166	-0.422	1.659			0.178	-0.369	1.705			0.181	-0.064	1.708			0.152	0.123	1.710			0.028	-0.171	1.759			0.020	-0.409	1.761			0.003	-0.585	1.694			-0.014	-0.622	1.684			0.317	-0.152	1.694			0.472	-0.283	1.745
0.166	-0.422	1.659			0.178	-0.370	1.705			0.181	-0.065	1.708			0.152	0.123	1.709			0.028	-0.171	1.758			0.020	-0.409	1.760			0.002	-0.585	1.693			-0.014	-0.618	1.684			0.317	-0.152	1.695			0.472	-0.284	1.747
0.166	-0.422	1.659			0.178	-0.370	1.705			0.181	-0.065	1.708			0.152	0.123	1.709			0.027	-0.171	1.757			0.019	-0.409	1.760			0.002	-0.586	1.692			-0.014	-0.619	1.683			0.317	-0.152	1.695			0.472	-0.284	1.748
0.166	-0.422	1.659			0.177	-0.370	1.705			0.181	-0.065	1.708			0.152	0.123	1.709			0.027	-0.171	1.756			0.019	-0.409	1.759			0.002	-0.586	1.691			-0.015	-0.620	1.681			0.317	-0.152	1.696			0.472	-0.285	1.750
0.166	-0.422	1.659			0.177	-0.370	1.705			0.180	-0.065	1.707			0.152	0.123	1.708			0.027	-0.171	1.756			0.018	-0.409	1.759			0.001	-0.587	1.690			-0.015	-0.621	1.680			0.317	-0.152	1.696			0.472	-0.285	1.751
0.165	-0.422	1.659			0.176	-0.370	1.705			0.180	-0.065	1.707			0.152	0.122	1.708			0.026	-0.171	1.755			0.018	-0.408	1.758			0.001	-0.588	1.689			-0.015	-0.622	1.679			0.317	-0.152	1.697			0.473	-0.286	1.752
0.165	-0.422	1.659			0.176	-0.370	1.705			0.180	-0.065	1.707			0.152	0.122	1.708			0.026	-0.171	1.754			0.018	-0.408	1.758			0.001	-0.588	1.688			-0.015	-0.622	1.678			0.317	-0.152	1.698			0.473	-0.286	1.753
0.165	-0.422	1.659			0.176	-0.370	1.705			0.180	-0.066	1.707			0.152	0.122	1.707			0.026	-0.171	1.753			0.017	-0.408	1.757			0.001	-0.587	1.688			-0.015	-0.617	1.680			0.317	-0.152	1.698			0.473	-0.286	1.754
0.165	-0.422	1.658			0.176	-0.370	1.705			0.179	-0.066	1.707			0.153	0.122	1.707			0.026	-0.171	1.753			0.017	-0.408	1.757			0.001	-0.586	1.688			-0.015	-0.615	1.680			0.317	-0.152	1.699			0.475	-0.285	1.754
0.165	-0.422	1.658			0.175	-0.370	1.705			0.179	-0.066	1.707			0.153	0.122	1.707			0.025	-0.171	1.752			0.017	-0.408	1.756			0.001	-0.586	1.688			-0.015	-0.614	1.680			0.317	-0.152	1.699			0.478	-0.282	1.754
0.165	-0.422	1.658			0.175	-0.370	1.705			0.179	-0.066	1.707			0.153	0.122	1.707			0.025	-0.171	1.752			0.016	-0.408	1.756			0.001	-0.585	1.687			-0.015	-0.612	1.680			0.317	-0.153	1.700			0.487	-0.275	1.750
0.165	-0.422	1.658			0.175	-0.370	1.704			0.179	-0.066	1.706			0.153	0.122	1.706			0.025	-0.171	1.751			0.016	-0.408	1.755			0.001	-0.585	1.687			-0.015	-0.611	1.680			0.317	-0.153	1.700			0.497	-0.265	1.746
0.165	-0.422	1.658			0.175	-0.370	1.704			0.179	-0.066	1.706			0.153	0.122	1.706			0.025	-0.171	1.751			0.016	-0.408	1.755			0.001	-0.585	1.687			-0.015	-0.610	1.680			0.317	-0.152	1.700			0.505	-0.255	1.741
0.164	-0.422	1.658			0.174	-0.370	1.704			0.178	-0.066	1.706			0.153	0.122	1.706			0.025	-0.171	1.750			0.016	-0.408	1.755			0.000	-0.584	1.687			-0.015	-0.608	1.681			0.317	-0.152	1.701			0.511	-0.244	1.737
0.164	-0.422	1.658			0.174	-0.370	1.704			0.178	-0.067	1.706			0.153	0.122	1.705			0.024	-0.171	1.750			0.015	-0.408	1.755			0.000	-0.584	1.687			-0.015	-0.606	1.681			0.317	-0.152	1.701			0.516	-0.234	1.733
0.164	-0.422	1.658			0.174	-0.370	1.704			0.178	-0.067	1.706			0.152	0.122	1.705			0.024	-0.171	1.750			0.015	-0.408	1.754			-0.000	-0.584	1.687			-0.015	-0.604	1.682			0.317	-0.152	1.701			0.520	-0.226	1.730
0.164	-0.421	1.658			0.174	-0.370	1.704			0.178	-0.067	1.706			0.152	0.121	1.705			0.024	-0.171	1.750			0.015	-0.408	1.754			-0.000	-0.583	1.688			-0.015	-0.602	1.682			0.317	-0.152	1.702			0.523	-0.218	1.726
0.164	-0.421	1.658			0.174	-0.370	1.704			0.178	-0.067	1.706			0.152	0.121	1.705			0.024	-0.171	1.749			0.015	-0.408	1.754			-0.001	-0.583	1.688			-0.015	-0.602	1.683			0.318	-0.151	1.702			0.526	-0.210	1.724
0.164	-0.421	1.658			0.173	-0.370	1.704			0.177	-0.067	1.706			0.151	0.121	1.704			0.023	-0.171	1.749			0.015	-0.408	1.754			-0.001	-0.583	1.689			-0.015	-0.601	1.683			0.318	-0.150	1.702			0.528	-0.202	1.720
0.164	-0.421	1.658			0.173	-0.369	1.704			0.177	-0.067	1.706			0.150	0.121	1.704			0.023	-0.171	1.749			0.014	-0.408	1.753			-0.001	-0.583	1.690			-0.015	-0.600	1.684			0.318	-0.149	1.702			0.530	-0.194	1.718
0.163	-0.421	1.658			0.173	-0.369	1.704			0.177	-0.067	1.706			0.149	0.121	1.704			0.023	-0.171	1.749			0.014	-0.408	1.753			-0.001	-0.583	1.691			-0.016	-0.599	1.685			0.318	-0.148	1.701			0.532	-0.186	1.715
0.163	-0.421	1.658			0.173	-0.369	1.704			0.176	-0.067	1.706			0.148	0.121	1.704			0.022	-0.171	1.749			0.014	-0.409	1.753			-0.001	-0.583	1.693			-0.016	-0.598	1.685			0.318	-0.147	1.701			0.534	-0.178	1.712
0.163	-0.420	1.658			0.173	-0.369	1.704			0.176	-0.067	1.706			0.146	0.120	1.704			0.022	-0.171	1.749			0.014	-0.409	1.753			-0.001	-0.583	1.694			-0.016	-0.597	1.686			0.317	-0.145	1.701			0.535	-0.172	1.710
0.163	-0.420	1.658			0.172	-0.369	1.704			0.175	-0.067	1.706			0.145	0.120	1.704			0.021	-0.171	1.749			0.014	-0.409	1.753			-0.001	-0.583	1.695			-0.016	-0.597	1.687			0.317	-0.144	1.700			0.537	-0.165	1.707
0.163	-0.420	1.658			0.172	-0.369	1.704			0.175	-0.067	1.706			0.143	0.120	1.704			0.021	-0.171	1.750			0.014	-0.409	1.753			-0.001	-0.583	1.697			-0.015	-0.597	1.688			0.317	-0.142	1.700			0.538	-0.160	1.705
0.162	-0.419	1.658			0.172	-0.368	1.705			0.174	-0.067	1.706			0.141	0.120	1.704			0.021	-0.171	1.750			0.013	-0.409	1.753			-0.000	-0.583	1.698			-0.015	-0.597	1.688			0.316	-0.141	1.699			0.539	-0.155	1.703
0.162	-0.419	1.658			0.172	-0.368	1.705			0.173	-0.067	1.706			0.139	0.120	1.704			0.020	-0.171	1.750			0.013	-0.409	1.753			0.000	-0.583	1.699			-0.015	-0.598	1.689			0.316	-0.139	1.698			0.539	-0.150	1.702
0.162	-0.419	1.658			0.172	-0.368	1.705			0.173	-0.067	1.706			0.138	0.120	1.703			0.020	-0.171	1.750			0.013	-0.409	1.753			0.001	-0.583	1.700			-0.014	-0.598	1.690			0.316	-0.138	1.698			0.540	-0.146	1.700
0.162	-0.419	1.658			0.172	-0.368	1.705			0.172	-0.067	1.706			0.136	0.120	1.703			0.019	-0.171	1.750			0.013	-0.409	1.753			0.002	-0.583	1.701			-0.014	-0.598	1.691			0.315	-0.137	1.697			0.540	-0.143	1.699
0.161	-0.418	1.659			0.171	-0.367	1.705			0.171	-0.067	1.706			0.135	0.120	1.703			0.019	-0.172	1.751			0.013	-0.409	1.753			0.002	-0.583	1.702			-0.014	-0.599	1.691			0.315	-0.135	1.696			0.541	-0.140	1.698
0.161	-0.418	1.659			0.171	-0.367	1.705			0.170	-0.067	1.706			0.133	0.120	1.703			0.019	-0.172	1.751			0.013	-0.409	1.753			0.003	-0.583	1.703			-0.013	-0.600	1.692			0.315	-0.134	1.696			0.541	-0.137	1.697
0.161	-0.418	1.659			0.171	-0.367	1.705			0.170	-0.066	1.706			0.132	0.120	1.703			0.018	-0.172	1.751			0.013	-0.409	1.753			0.003	-0.583	1.703			-0.013	-0.600	1.693			0.314	-0.133	1.695			0.541	-0.135	1.696
0.161	-0.418	1.659			0.171	-0.367	1.705			0.169	-0.066	1.706			0.131	0.119	1.702			0.018	-0.172	1.751			0.013	-0.409	1.753			0.004	-0.583	1.704			-0.012	-0.601	1.693			0.314	-0.132	1.694			0.541	-0.133	1.695
0.161	-0.417	1.659			0.171	-0.366	1.705			0.168	-0.066	1.706			0.130	0.119	1.702			0.018	-0.172	1.751			0.013	-0.409	1.754			0.004	-0.583	1.704			-0.012	-0.602	1.694			0.314	-0.131	1.694			0.541	-0.131	1.694
0.161	-0.417	1.659			0.171	-0.366	1.705			0.168	-0.066	1.706			0.128	0.119	1.702			0.018	-0.172	1.751			0.013	-0.409	1.754			0.005	-0.583	1.705			-0.012	-0.602	1.694			0.313	-0.131	1.693			0.541	-0.129	1.693
0.160	-0.417	1.659			0.171	-0.366	1.705			0.167	-0.066	1.705			0.127	0.119	1.701			0.017	-0.172	1.752			0.013	-0.410	1.754			0.005	-0.583	1.705			-0.011	-0.603	1.694			0.313	-0.130	1.692			0.541	-0.128	1.693
0.160	-0.417	1.659			0.170	-0.366	1.705			0.166	-0.066	1.705			0.127	0.119	1.701			0.017	-0.172	1.752			0.013	-0.410	1.754			0.006	-0.583	1.706			-0.011	-0.603	1.695			0.313	-0.129	1.692			0.541	-0.127	1.692
0.160	-0.417	1.659			0.170	-0.366	1.706			0.166	-0.066	1.705			0.126	0.119	1.701			0.017	-0.172	1.752			0.013	-0.410	1.754			0.006	-0.583	1.706			-0.011	-0.604	1.695			0.313	-0.129	1.691			0.541	-0.126	1.691
0.160	-0.416	1.659			0.170	-0.365	1.706			0.165	-0.066	1.705			0.125	0.119	1.701			0.017	-0.172	1.752			0.013	-0.410	1.754			0.006	-0.583	1.707			-0.010	-0.604	1.695			0.312	-0.128	1.691			0.540	-0.125	1.690
0.160	-0.416	1.659			0.170	-0.365	1.706			0.165	-0.065	1.705			0.124	0.119	1.700			0.017	-0.172	1.752			0.013	-0.410	1.754			0.007	-0.583	1.707			-0.010	-0.604	1.696			0.312	-0.127	1.690			0.540	-0.125	1.690
0.160	-0.416	1.660			0.170	-0.365	1.706			0.164	-0.065	1.704			0.123	0.119	1.700			0.016	-0.172	1.752			0.013	-0.410	1.754			0.007	-0.583	1.707			-0.010	-0.605	1.696			0.312	-0.127	1.690			0.540	-0.124	1.689
0.160	-0.416	1.660			0.170	-0.365	1.706			0.164	-0.065	1.704			0.123	0.119	1.700			0.016	-0.172	1.752			0.013	-0.410	1.754			0.007	-0.583	1.707			-0.009	-0.605	1.696			0.312	-0.126	1.689			0.539	-0.124	1.688
0.159	-0.416	1.660			0.170	-0.365	1.706			0.163	-0.065	1.704			0.122	0.119	1.699			0.016	-0.172	1.752			0.013	-0.410	1.754			0.008	-0.583	1.708			-0.009	-0.605	1.696			0.312	-0.126	1.688			0.539	-0.124	1.688
0.159	-0.416	1.660			0.170	-0.364	1.706			0.163	-0.065	1.704			0.122	0.119	1.699			0.016	-0.172	1.752			0.013	-0.410	1.754			0.008	-0.583	1.708			-0.009	-0.606	1.697			0.311	-0.125	1.688			0.539	-0.124	1.687
0.159	-0.415	1.660			0.170	-0.364	1.706			0.162	-0.065	1.704			0.121	0.119	1.699			0.016	-0.172	1.752			0.013	-0.410	1.755			0.008	-0.583	1.708			-0.009	-0.606	1.697			0.311	-0.125	1.687			0.539	-0.124	1.686
0.159	-0.415	1.660			0.170	-0.364	1.706			0.162	-0.065	1.703			0.121	0.119	1.699			0.016	-0.172	1.752			0.013	-0.410	1.755			0.008	-0.583	1.708			-0.008	-0.606	1.697			0.311	-0.125	1.687			0.538	-0.124	1.686
0.159	-0.415	1.660			0.169	-0.364	1.706			0.162	-0.065	1.703			0.120	0.119	1.698			0.016	-0.172	1.752			0.014	-0.410	1.755			0.009	-0.583	1.708			-0.008	-0.607	1.697			0.311	-0.124	1.687			0.538	-0.124	1.685
0.159	-0.415	1.660			0.169	-0.364	1.706			0.161	-0.065	1.703			0.120	0.119	1.698			0.015	-0.172	1.752			0.014	-0.410	1.755			0.009	-0.583	1.709			-0.008	-0.607	1.697			0.311	-0.124	1.686			0.538	-0.124	1.684
0.159	-0.415	1.660			0.169	-0.363	1.706			0.161	-0.065	1.703			0.119	0.119	1.698			0.015	-0.172	1.752			0.014	-0.410	1.755			0.009	-0.583	1.709			-0.008	-0.607	1.697			0.311	-0.124	1.686			0.538	-0.124	1.683
0.159	-0.415	1.660			0.169	-0.363	1.706			0.161	-0.065	1.702			0.119	0.119	1.698			0.015	-0.172	1.753			0.014	-0.410	1.755			0.009	-0.583	1.709			-0.007	-0.608	1.697			0.311	-0.123	1.685			0.538	-0.125	1.683
0.159	-0.415	1.660			0.169	-0.363	1.706			0.160	-0.064	1.702			0.119	0.119	1.697			0.015	-0.172	1.753			0.014	-0.410	1.755			0.010	-0.583	1.709			-0.007	-0.608	1.697			0.310	-0.123	1.685			0.537	-0.125	1.682
0.159	-0.414	1.660			0.169	-0.363	1.706			0.160	-0.064	1.702			0.118	0.119	1.697			0.015	-0.172	1.753			0.014	-0.410	1.755			0.010	-0.583	1.709			-0.007	-0.609	1.697			0.310	-0.123	1.684			0.537	-0.126	1.681
0.158	-0.414	1.660			0.169	-0.363	1.706			0.160	-0.064	1.702			0.118	0.119	1.697			0.015	-0.172	1.753			0.014	-0.410	1.755			0.010	-0.583	1.709			-0.007	-0.609	1.698			0.310	-0.123	1.684			0.537	-0.126	1.680
0.158	-0.414	1.660			0.169	-0.363	1.706			0.160	-0.064	1.702			0.118	0.119	1.697			0.015	-0.172	1.753			0.014	-0.410	1.755			0.010	-0.583	1.709			-0.007	-0.609	1.698			0.310	-0.122	1.683			0.537	-0.127	1.679
0.158	-0.414	1.660			0.169	-0.363	1.706			0.159	-0.064	1.701			0.117	0.119	1.697			0.015	-0.172	1.753			0.014	-0.410	1.755			0.011	-0.583	1.709			-0.006	-0.610	1.698			0.310	-0.122	1.683			0.536	-0.127	1.678
0.158	-0.414	1.660			0.169	-0.362	1.706			0.159	-0.064	1.701			0.117	0.119	1.696			0.015	-0.172	1.753			0.015	-0.410	1.755			0.011	-0.583	1.709			-0.006	-0.610	1.698			0.310	-0.122	1.683			0.536	-0.129	1.678
0.158	-0.414	1.660			0.169	-0.362	1.706			0.159	-0.064	1.701			0.117	0.119	1.696			0.015	-0.172	1.753			0.015	-0.411	1.755			0.011	-0.584	1.709			-0.006	-0.610	1.698			0.310	-0.122	1.682			0.536	-0.132	1.677
0.158	-0.414	1.660			0.169	-0.362	1.706			0.159	-0.064	1.701			0.117	0.119	1.696			0.015	-0.172	1.753			0.015	-0.411	1.755			0.011	-0.584	1.709			-0.006	-0.610	1.698			0.310	-0.122	1.682			0.536	-0.136	1.677
0.158	-0.414	1.660			0.169	-0.362	1.706			0.159	-0.064	1.701			0.117	0.119	1.696			0.015	-0.172	1.753			0.015	-0.411	1.755			0.011	-0.584	1.709			-0.006	-0.611	1.698			0.310	-0.122	1.681			0.535	-0.145	1.677
0.158	-0.414	1.660			0.169	-0.362	1.706			0.158	-0.064	1.700			0.116	0.119	1.695			0.014	-0.172	1.753			0.015	-0.411	1.755			0.012	-0.584	1.709			-0.006	-0.611	1.698			0.309	-0.122	1.681			0.531	-0.155	1.678
0.158	-0.414	1.660			0.169	-0.362	1.706			0.158	-0.064	1.700			0.116	0.119	1.695			0.014	-0.172	1.753			0.015	-0.411	1.755			0.012	-0.584	1.709			-0.005	-0.611	1.698			0.309	-0.122	1.680			0.516	-0.181	1.678
0.158	-0.414	1.660			0.169	-0.362	1.706			0.158	-0.064	1.700			0.116	0.119	1.695			0.014	-0.172	1.753			0.015	-0.411	1.755			0.012	-0.584	1.709			-0.005	-0.611	1.698			0.309	-0.122	1.680			0.516	-0.181	1.678
0.158	-0.414	1.660			0.169	-0.362	1.706			0.158	-0.064	1.700			0.116	0.119	1.695			0.014	-0.172	1.753			0.016	-0.411	1.755			0.012	-0.584	1.709			-0.005	-0.611	1.698			0.309	-0.123	1.680			0.508	-0.192	1.676
0.158	-0.414	1.660			0.169	-0.362	1.706			0.158	-0.064	1.700			0.116	0.120	1.694			0.014	-0.172	1.753			0.016	-0.411	1.755			0.012	-0.586	1.708			-0.005	-0.616	1.696			0.309	-0.123	1.679			0.499	-0.202	1.674
0.157	-0.414	1.660			0.168	-0.362	1.706			0.158	-0.064	1.700			0.116	0.120	1.694			0.014	-0.172	1.753			0.016	-0.411	1.756			0.012	-0.588	1.706			-0.005	-0.619	1.695			0.308	-0.124	1.679			0.490	-0.210	1.670
0.157	-0.414	1.660			0.168	-0.362	1.705			0.158	-0.063	1.699			0.116	0.120	1.694			0.014	-0.172	1.753			0.016	-0.411	1.756			0.012	-0.589	1.705			-0.005	-0.623	1.693			0.308	-0.125	1.678			0.482	-0.216	1.666
0.157	-0.414	1.660			0.168	-0.362	1.705			0.158	-0.063	1.699			0.116	0.120	1.694			0.014	-0.172	1.753			0.016	-0.411	1.756			0.012	-0.589	1.705			-0.005	-0.622	1.694			0.308	-0.125	1.678			0.474	-0.230	1.654
0.157	-0.414	1.660			0.168	-0.362	1.705			0.158	-0.063	1.699			0.116	0.120	1.693			0.014	-0.172	1.753			0.016	-0.411	1.756			0.012	-0.589	1.705			-0.005	-0.622	1.694			0.308	-0.126	1.677			0.467	-0.234	1.647
0.157	-0.414	1.660			0.168	-0.362	1.705			0.158	-0.063	1.699			0.116	0.120	1.693			0.014	-0.172	1.753			0.016	-0.411	1.756			0.012	-0.589	1.706			-0.005	-0.621	1.694			0.307	-0.127	1.677			0.462	-0.237	1.642
0.157	-0.414	1.660			0.168	-0.362	1.705			0.158	-0.063	1.699			0.116	0.120	1.693			0.014	-0.172	1.753			0.016	-0.411	1.756			0.012	-0.589	1.706			-0.005	-0.621	1.694			0.307	-0.128	1.676			0.459	-0.240	1.638
0.157	-0.414	1.660			0.168	-0.362	1.705			0.158	-0.063	1.699			0.116	0.120	1.693			0.014	-0.172	1.753			0.017	-0.411	1.756			0.012	-0.589	1.706			-0.005	-0.620	1.695			0.307	-0.129	1.676			0.456	-0.242	1.635
0.157	-0.414	1.660			0.168	-0.362	1.705			0.158	-0.063	1.698			0.116	0.120	1.693			0.014	-0.172	1.754			0.017	-0.411	1.756			0.012	-0.589	1.706			-0.005	-0.620	1.695			0.306	-0.130	1.675			0.453	-0.244	1.632
0.156	-0.414	1.660			0.168	-0.362	1.705			0.158	-0.063	1.698			0.116	0.120	1.693			0.014	-0.172	1.754			0.017	-0.411	1.756			0.012	-0.589	1.706			-0.005	-0.620	1.695			0.306	-0.131	1.674			0.451	-0.246	1.630
0.156	-0.414	1.659			0.168	-0.362	1.705			0.158	-0.063	1.698			0.116	0.120	1.693			0.015	-0.172	1.754			0.017	-0.411	1.756			0.011	-0.589	1.707			-0.005	-0.619	1.696			0.306	-0.131	1.673			0.448	-0.242	1.618
0.156	-0.414	1.659			0.168	-0.362	1.705			0.158	-0.063	1.698			0.117	0.120	1.692			0.015	-0.172	1.754			0.017	-0.411	1.757			0.011	-0.589	1.707			-0.005	-0.619	1.696			0.305	-0.132	1.672			0.446	-0.240	1.610
0.156	-0.414	1.659			0.168	-0.362	1.704			0.159	-0.063	1.698			0.117	0.120	1.692			0.015	-0.172	1.755			0.018	-0.411	1.757			0.011	-0.589	1.707			-0.005	-0.619	1.696			0.305	-0.133	1.671			0.445	-0.238	1.604
0.156	-0.415	1.659			0.168	-0.362	1.704			0.159	-0.063	1.698			0.117	0.120	1.692			0.015	-0.172	1.755			0.018	-0.411	1.757			0.011	-0.589	1.708			-0.005	-0.618	1.697			0.304	-0.133	1.671			0.444	-0.236	1.599
0.156	-0.415	1.659			0.168	-0.362	1.704			0.159	-0.063	1.697			0.117	0.120	1.692			0.015	-0.172	1.755			0.018	-0.411	1.758			0.011	-0.588	1.708			-0.005	-0.618	1.697			0.304	-0.134	1.670			0.443	-0.235	1.595
0.156	-0.415	1.659			0.168	-0.362	1.704			0.159	-0.063	1.697			0.117	0.120	1.692			0.015	-0.172	1.755			0.018	-0.411	1.758			0.011	-0.588	1.709			-0.005	-0.618	1.698			0.304	-0.134	1.669			0.442	-0.235	1.592
0.156	-0.415	1.659			0.168	-0.362	1.704			0.159	-0.062	1.697			0.117	0.121	1.692			0.015	-0.172	1.756			0.018	-0.411	1.759			0.011	-0.588	1.709			-0.005	-0.618	1.698			0.303	-0.134	1.668			0.441	-0.231	1.587
0.155	-0.415	1.659			0.168	-0.362	1.704			0.159	-0.062	1.697			0.117	0.121	1.692			0.015	-0.172	1.756			0.019	-0.411	1.759			0.011	-0.588	1.710			-0.005	-0.618	1.699			0.303	-0.135	1.668			0.440	-0.229	1.582
0.155	-0.415	1.659			0.168	-0.362	1.704			0.159	-0.062	1.697			0.117	0.121	1.692			0.016	-0.172	1.756			0.019	-0.411	1.760			0.011	-0.591	1.710			-0.006	-0.623	1.698			0.302	-0.135	1.667			0.440	-0.228	1.579
0.155	-0.415	1.658			0.168	-0.362	1.703			0.159	-0.062	1.696			0.117	0.121	1.692			0.016	-0.172	1.756			0.019	-0.411	1.760			0.010	-0.591	1.711			-0.006	-0.623	1.699			0.302	-0.136	1.666			0.439	-0.227	1.577
0.155	-0.416	1.658			0.168	-0.362	1.703			0.160	-0.062	1.696			0.117	0.121	1.692			0.016	-0.172	1.757			0.019	-0.411	1.761			0.010	-0.590	1.711			-0.006	-0.623	1.699			0.302	-0.136	1.666			0.438	-0.226	1.574
0.155	-0.416	1.658			0.169	-0.362	1.703			0.160	-0.062	1.696			0.117	0.121	1.692			0.016	-0.172	1.757			0.019	-0.411	1.761			0.010	-0.590	1.711			-0.006	-0.623	1.699			0.301	-0.136	1.665			0.438	-0.225	1.572
0.155	-0.416	1.658			0.169	-0.363	1.703			0.160	-0.061	1.696			0.117	0.121	1.691			0.016	-0.172	1.757			0.019	-0.411	1.761			0.009	-0.591	1.710			-0.007	-0.625	1.698			0.301	-0.136	1.665			0.437	-0.223	1.569
0.155	-0.416	1.658			0.169	-0.363	1.703			0.160	-0.061	1.696			0.118	0.121	1.691			0.016	-0.172	1.757			0.019	-0.411	1.762			0.009	-0.591	1.709			-0.007	-0.627	1.697			0.301	-0.137	1.664			0.437	-0.223	1.567
0.154	-0.416	1.658			0.169	-0.363	1.702			0.160	-0.061	1.695			0.118	0.121	1.691			0.016	-0.172	1.757			0.019	-0.411	1.762			0.008	-0.592	1.708			-0.008	-0.628	1.696			0.300	-0.137	1.664			0.436	-0.222	1.565
0.154	-0.416	1.658			0.169	-0.363	1.702			0.160	-0.061	1.695			0.118	0.121	1.691			0.016	-0.172	1.757			0.019	-0.411	1.762			0.008	-0.593	1.707			-0.008	-0.630	1.695			0.300	-0.137	1.663			0.436	-0.221	1.564
0.154	-0.417	1.657			0.169	-0.363	1.702			0.160	-0.061	1.695			0.118	0.121	1.691			0.016	-0.172	1.758			0.019	-0.411	1.762			0.008	-0.593	1.706			-0.008	-0.631	1.693			0.300	-0.137	1.663			0.435	-0.235	1.579
0.154	-0.417	1.657			0.169	-0.363	1.702			0.160	-0.061	1.695			0.118	0.121	1.691			0.016	-0.172	1.758			0.019	-0.411	1.762			0.007	-0.594	1.704			-0.009	-0.633	1.692			0.300	-0.137	1.662			0.434	-0.242	1.587
0.154	-0.417	1.657			0.169	-0.363	1.702			0.160	-0.061	1.694			0.118	0.121	1.691			0.016	-0.172	1.758			0.019	-0.411	1.762			0.007	-0.594	1.702			-0.009	-0.634	1.691			0.300	-0.138	1.662			0.432	-0.246	1.590
0.154	-0.417	1.657			0.169	-0.363	1.701			0.161	-0.060	1.694			0.118	0.122	1.691			0.017	-0.172	1.758			0.019	-0.411	1.762			0.007	-0.595	1.700			-0.009	-0.635	1.689			0.299	-0.138	1.662			0.431	-0.250	1.592
0.154	-0.417	1.657			0.169	-0.363	1.701			0.161	-0.060	1.694			0.118	0.122	1.691			0.017	-0.172	1.758			0.019	-0.411	1.762			0.007	-0.595	1.698			-0.009	-0.636	1.688			0.299	-0.138	1.661			0.430	-0.253	1.593
0.154	-0.417	1.656			0.169	-0.363	1.701			0.161	-0.060	1.694			0.119	0.122	1.691			0.017	-0.172	1.758			0.019	-0.411	1.762			0.006	-0.595	1.696			-0.010	-0.637	1.686			0.299	-0.138	1.661			0.428	-0.256	1.594
0.153	-0.417	1.656			0.169	-0.363	1.700			0.161	-0.060	1.694			0.119	0.122	1.691			0.017	-0.172	1.758			0.018	-0.411	1.761			0.006	-0.595	1.694			-0.010	-0.637	1.684			0.299	-0.139	1.660			0.427	-0.259	1.594
0.153	-0.418	1.656			0.169	-0.364	1.700			0.161	-0.060	1.693			0.119	0.122	1.691			0.017	-0.172	1.758			0.018	-0.411	1.761			0.006	-0.595	1.693			-0.010	-0.638	1.683			0.298	-0.139	1.660			0.426	-0.261	1.595
0.153	-0.418	1.656			0.169	-0.364	1.700			0.161	-0.060	1.693			0.119	0.122	1.691			0.017	-0.172	1.758			0.018	-0.411	1.760			0.006	-0.595	1.691			-0.010	-0.639	1.682			0.298	-0.139	1.659			0.425	-0.263	1.595
0.153	-0.418	1.655			0.169	-0.364	1.699			0.161	-0.060	1.693			0.120	0.123	1.691			0.017	-0.172	1.759			0.018	-0.411	1.760			0.006	-0.594	1.689			-0.010	-0.639	1.680			0.298	-0.140	1.659			0.425	-0.265	1.595
0.153	-0.418	1.655			0.169	-0.364	1.699			0.162	-0.060	1.693			0.120	0.123	1.692			0.017	-0.172	1.759			0.017	-0.411	1.760			0.006	-0.594	1.688			-0.010	-0.640	1.679			0.298	-0.140	1.659			0.424	-0.267	1.596
0.153	-0.418	1.655			0.169	-0.364	1.699			0.162	-0.059	1.693			0.121	0.123	1.692			0.017	-0.172	1.759			0.017	-0.411	1.759			0.006	-0.594	1.687			-0.010	-0.640	1.678			0.298	-0.140	1.658			0.423	-0.268	1.596
0.153	-0.418	1.655			0.169	-0.364	1.699			0.162	-0.059	1.693			0.121	0.124	1.692			0.017	-0.172	1.759			0.017	-0.411	1.759			0.006	-0.594	1.686			-0.011	-0.640	1.677			0.297	-0.140	1.658			0.423	-0.269	1.596
0.153	-0.419	1.654			0.169	-0.364	1.698			0.162	-0.059	1.692			0.122	0.124	1.693			0.017	-0.172	1.759			0.017	-0.411	1.758			0.006	-0.594	1.685			-0.011	-0.641	1.676			0.297	-0.141	1.657			0.422	-0.270	1.596
0.153	-0.419	1.654			0.169	-0.364	1.698			0.162	-0.059	1.692			0.122	0.124	1.693			0.017	-0.172	1.759			0.017	-0.411	1.758			0.006	-0.594	1.685			-0.011	-0.641	1.675			0.297	-0.141	1.657			0.422	-0.271	1.596
0.153	-0.419	1.654			0.169	-0.365	1.698			0.162	-0.059	1.692			0.123	0.125	1.694			0.017	-0.172	1.759			0.016	-0.411	1.758			0.005	-0.594	1.684			-0.012	-0.642	1.674			0.297	-0.141	1.657			0.421	-0.272	1.596
0.153	-0.419	1.654			0.170	-0.365	1.697			0.163	-0.059	1.692			0.123	0.125	1.694			0.017	-0.172	1.759			0.016	-0.411	1.757			0.005	-0.595	1.684			-0.012	-0.642	1.674			0.297	-0.141	1.656			0.421	-0.273	1.596
0.153	-0.419	1.653			0.170	-0.365	1.697			0.163	-0.059	1.692			0.123	0.125	1.694			0.017	-0.172	1.759			0.016	-0.411	1.757			0.005	-0.595	1.683			-0.012	-0.643	1.673			0.296	-0.142	1.656			0.421	-0.274	1.596
0.153	-0.419	1.653			0.170	-0.365	1.697			0.163	-0.059	1.692			0.124	0.125	1.695			0.017	-0.172	1.759			0.016	-0.411	1.757			0.005	-0.595	1.683			-0.013	-0.643	1.672			0.296	-0.142	1.655			0.420	-0.275	1.596
0.153	-0.419	1.653			0.170	-0.365	1.697			0.163	-0.059	1.691			0.124	0.126	1.695			0.017	-0.172	1.759			0.016	-0.411	1.757			0.004	-0.595	1.682			-0.013	-0.644	1.672			0.296	-0.142	1.655			0.421	-0.275	1.595
0.153	-0.419	1.653			0.170	-0.365	1.696			0.163	-0.058	1.691			0.124	0.126	1.695			0.017	-0.172	1.760			0.016	-0.410	1.757			0.004	-0.595	1.682			-0.013	-0.644	1.672			0.296	-0.142	1.655			0.421	-0.275	1.595
0.153	-0.419	1.653			0.170	-0.365	1.696			0.163	-0.058	1.691			0.125	0.126	1.695			0.018	-0.171	1.760			0.016	-0.410	1.757			0.004	-0.595	1.682			-0.013	-0.645	1.671			0.296	-0.142	1.654			0.423	-0.273	1.592
0.153	-0.420	1.653			0.170	-0.365	1.696			0.163	-0.058	1.691			0.125	0.126	1.695			0.018	-0.171	1.760			0.016	-0.410	1.756			0.004	-0.595	1.682			-0.013	-0.645	1.671			0.296	-0.142	1.654			0.424	-0.272	1.589
0.153	-0.420	1.652			0.170	-0.365	1.696			0.163	-0.058	1.691			0.125	0.126	1.696			0.018	-0.171	1.760			0.016	-0.410	1.756			0.004	-0.595	1.682			-0.013	-0.645	1.671			0.296	-0.142	1.654			0.425	-0.271	1.587
0.153	-0.420	1.652			0.170	-0.365	1.696			0.163	-0.058	1.691			0.125	0.126	1.696			0.018	-0.171	1.760			0.016	-0.410	1.756			0.003	-0.595	1.682			-0.013	-0.646	1.671			0.296	-0.142	1.653			0.426	-0.270	1.586
0.153	-0.420	1.652			0.170	-0.365	1.695			0.164	-0.058	1.691			0.125	0.126	1.696			0.018	-0.171	1.760			0.015	-0.410	1.756			0.003	-0.596	1.682			-0.013	-0.646	1.671			0.296	-0.142	1.653			0.427	-0.269	1.585
0.153	-0.420	1.652			0.170	-0.365	1.695			0.164	-0.058	1.690			0.126	0.127	1.696			0.018	-0.171	1.760			0.015	-0.410	1.756			0.003	-0.596	1.682			-0.013	-0.647	1.671			0.296	-0.142	1.652			0.428	-0.268	1.583
0.153	-0.420	1.652			0.171	-0.365	1.695			0.164	-0.058	1.690			0.126	0.127	1.696			0.018	-0.171	1.760			0.015	-0.410	1.756			0.003	-0.596	1.682			-0.012	-0.647	1.671			0.296	-0.142	1.652			0.429	-0.268	1.582
0.153	-0.420	1.652			0.171	-0.365	1.695			0.164	-0.058	1.690			0.126	0.127	1.696			0.018	-0.171	1.760			0.015	-0.410	1.756			0.003	-0.596	1.683			-0.012	-0.647	1.672			0.296	-0.142	1.651			0.430	-0.267	1.581
0.153	-0.420	1.652			0.171	-0.365	1.695			0.164	-0.058	1.690			0.126	0.127	1.696			0.018	-0.170	1.760			0.015	-0.410	1.756			0.003	-0.596	1.683			-0.011	-0.648	1.672			0.296	-0.142	1.651			0.431	-0.266	1.580
0.153	-0.420	1.652			0.171	-0.365	1.695			0.164	-0.058	1.690			0.126	0.127	1.696			0.018	-0.170	1.760			0.015	-0.409	1.756			0.003	-0.596	1.683			-0.011	-0.648	1.672			0.296	-0.142	1.650			0.431	-0.265	1.579
0.153	-0.420	1.652			0.171	-0.365	1.695			0.164	-0.058	1.690			0.126	0.127	1.696			0.018	-0.169	1.760			0.015	-0.409	1.756			0.003	-0.596	1.683			-0.010	-0.648	1.672			0.296	-0.142	1.650			0.432	-0.265	1.578
0.153	-0.420	1.652			0.171	-0.365	1.695			0.164	-0.058	1.690			0.126	0.127	1.696			0.018	-0.169	1.760			0.015	-0.408	1.756			0.003	-0.596	1.683			-0.010	-0.648	1.672			0.296	-0.142	1.650			0.433	-0.264	1.578
0.153	-0.420	1.652			0.171	-0.365	1.695			0.164	-0.058	1.690			0.127	0.127	1.697			0.018	-0.168	1.760			0.015	-0.408	1.756			0.003	-0.596	1.683			-0.009	-0.648	1.672			0.296	-0.142	1.649			0.433	-0.264	1.577
0.153	-0.420	1.652			0.171	-0.365	1.695			0.164	-0.058	1.689			0.127	0.127	1.697			0.018	-0.168	1.760			0.015	-0.408	1.755			0.003	-0.596	1.683			-0.009	-0.648	1.672			0.296	-0.142	1.649			0.434	-0.263	1.576
0.153	-0.420	1.652			0.171	-0.365	1.695			0.164	-0.058	1.689			0.127	0.127	1.697			0.018	-0.168	1.760			0.015	-0.407	1.755			0.003	-0.596	1.683			-0.008	-0.649	1.672			0.296	-0.142	1.648			0.434	-0.263	1.576
0.153	-0.419	1.652			0.171	-0.365	1.695			0.164	-0.058	1.689			0.127	0.127	1.697			0.018	-0.167	1.760			0.015	-0.407	1.755			0.003	-0.596	1.683			-0.008	-0.649	1.672			0.296	-0.142	1.648			0.435	-0.263	1.575
0.154	-0.419	1.652			0.172	-0.365	1.695			0.164	-0.057	1.689			0.127	0.127	1.697			0.018	-0.167	1.760			0.015	-0.406	1.755			0.003	-0.596	1.683			-0.008	-0.649	1.672			0.296	-0.142	1.648			0.435	-0.262	1.574
0.154	-0.419	1.652			0.172	-0.365	1.695			0.164	-0.057	1.689			0.127	0.127	1.697			0.018	-0.166	1.760			0.014	-0.406	1.755			0.004	-0.596	1.683			-0.007	-0.649	1.672			0.296	-0.142	1.647			0.436	-0.261	1.574
0.154	-0.419	1.652			0.172	-0.365	1.695			0.164	-0.057	1.689			0.127	0.127	1.697			0.018	-0.166	1.760			0.014	-0.406	1.755			0.004	-0.596	1.683			-0.006	-0.649	1.671			0.296	-0.142	1.647			0.436	-0.261	1.573
0.154	-0.419	1.652			0.172	-0.364	1.695			0.164	-0.057	1.689			0.127	0.127	1.697			0.018	-0.165	1.760			0.014	-0.405	1.755			0.004	-0.596	1.683			-0.006	-0.650	1.671			0.296	-0.142	1.647			0.437	-0.260	1.572
0.154	-0.419	1.652			0.172	-0.364	1.695			0.165	-0.057	1.689			0.128	0.127	1.697			0.018	-0.165	1.760			0.014	-0.405	1.755			0.004	-0.596	1.683			-0.006	-0.650	1.671			0.296	-0.142	1.646			0.437	-0.260	1.571
0.154	-0.419	1.652			0.172	-0.364	1.695			0.165	-0.057	1.689			0.128	0.127	1.697			0.018	-0.165	1.760			0.014	-0.405	1.755			0.004	-0.596	1.683			-0.006	-0.651	1.671			0.296	-0.142	1.646			0.438	-0.259	1.571
0.154	-0.418	1.652			0.172	-0.364	1.695			0.165	-0.057	1.689			0.128	0.127	1.697			0.018	-0.165	1.760			0.014	-0.404	1.754			0.004	-0.596	1.683			-0.005	-0.651	1.670			0.296	-0.142	1.646			0.438	-0.259	1.570
0.154	-0.418	1.653			0.172	-0.364	1.695			0.165	-0.057	1.689			0.128	0.127	1.697			0.018	-0.164	1.760			0.014	-0.404	1.754			0.004	-0.596	1.683			-0.005	-0.651	1.670			0.296	-0.141	1.645			0.438	-0.258	1.570
0.154	-0.418	1.653			0.172	-0.364	1.695			0.165	-0.057	1.689			0.128	0.127	1.697			0.018	-0.164	1.760			0.014	-0.404	1.754			0.004	-0.596	1.683			-0.005	-0.652	1.669			0.296	-0.141	1.645			0.439	-0.258	1.569
0.154	-0.418	1.653			0.173	-0.364	1.695			0.165	-0.057	1.689			0.128	0.127	1.697			0.018	-0.164	1.760			0.014	-0.404	1.754			0.004	-0.596	1.683			-0.004	-0.652	1.669			0.296	-0.141	1.645			0.439	-0.257	1.569
0.154	-0.418	1.653			0.173	-0.364	1.695			0.165	-0.057	1.689			0.128	0.127	1.697			0.018	-0.163	1.760			0.014	-0.403	1.754			0.004	-0.596	1.683			-0.004	-0.652	1.669			0.296	-0.141	1.645			0.439	-0.257	1.568
0.155	-0.418	1.653			0.173	-0.363	1.695			0.165	-0.057	1.689			0.128	0.127	1.697			0.018	-0.163	1.760			0.014	-0.403	1.754			0.004	-0.596	1.683			-0.004	-0.652	1.669			0.296	-0.141	1.645			0.439	-0.257	1.568
0.155	-0.418	1.653			0.173	-0.363	1.695			0.165	-0.057	1.689			0.128	0.127	1.697			0.018	-0.163	1.760			0.014	-0.403	1.754			0.004	-0.596	1.683			-0.004	-0.653	1.669			0.296	-0.141	1.644			0.440	-0.256	1.568
0.155	-0.417	1.653			0.173	-0.363	1.695			0.165	-0.057	1.689			0.129	0.127	1.697			0.018	-0.163	1.760			0.014	-0.403	1.754			0.004	-0.596	1.683			-0.004	-0.653	1.669			0.297	-0.141	1.644			0.440	-0.256	1.569
0.155	-0.417	1.653			0.173	-0.363	1.695			0.165	-0.057	1.689			0.129	0.127	1.697			0.018	-0.163	1.760			0.014	-0.403	1.754			0.004	-0.596	1.683			-0.004	-0.653	1.669			0.297	-0.141	1.644			0.441	-0.256	1.570
0.155	-0.417	1.653			0.173	-0.363	1.696			0.165	-0.057	1.689			0.129	0.127	1.697			0.018	-0.162	1.760			0.014	-0.402	1.754			0.004	-0.596	1.683			-0.004	-0.653	1.669			0.297	-0.141	1.644			0.441	-0.255	1.570
0.155	-0.417	1.654			0.173	-0.363	1.696			0.165	-0.057	1.689			0.129	0.127	1.697			0.018	-0.162	1.760			0.014	-0.402	1.754			0.004	-0.597	1.683			-0.004	-0.653	1.669			0.297	-0.141	1.644			0.441	-0.255	1.570
0.155	-0.417	1.654			0.173	-0.363	1.696			0.165	-0.057	1.689			0.129	0.127	1.697			0.018	-0.162	1.760			0.014	-0.402	1.754			0.004	-0.597	1.684			-0.004	-0.653	1.669			0.297	-0.141	1.644			0.441	-0.255	1.570
0.155	-0.417	1.654			0.173	-0.362	1.696			0.165	-0.057	1.689			0.129	0.127	1.697			0.018	-0.162	1.760			0.014	-0.402	1.754			0.005	-0.597	1.684			-0.004	-0.654	1.669			0.297	-0.141	1.644			0.442	-0.255	1.571
0.155	-0.417	1.654			0.173	-0.362	1.696			0.165	-0.057	1.689			0.129	0.127	1.698			0.018	-0.162	1.760			0.014	-0.402	1.754			0.005	-0.597	1.684			-0.004	-0.654	1.669			0.297	-0.141	1.643			0.442	-0.254	1.571
0.155	-0.416	1.654			0.173	-0.362	1.696			0.165	-0.057	1.689			0.129	0.127	1.698			0.018	-0.162	1.760			0.014	-0.402	1.754			0.005	-0.597	1.684			-0.004	-0.654	1.669			0.297	-0.141	1.643			0.442	-0.254	1.572
0.155	-0.416	1.654			0.174	-0.362	1.696			0.165	-0.057	1.689			0.129	0.127	1.698			0.018	-0.161	1.760			0.014	-0.401	1.754			0.005	-0.597	1.684			-0.004	-0.654	1.669			0.297	-0.141	1.643			0.442	-0.254	1.572
0.155	-0.416	1.655			0.174	-0.362	1.696			0.165	-0.057	1.689			0.129	0.127	1.698			0.018	-0.161	1.760			0.014	-0.401	1.754			0.005	-0.597	1.684			-0.003	-0.655	1.669			0.297	-0.141	1.643			0.443	-0.254	1.572
0.155	-0.416	1.655			0.174	-0.362	1.697			0.165	-0.057	1.689			0.130	0.127	1.698			0.018	-0.161	1.760			0.014	-0.401	1.754			0.005	-0.597	1.684			-0.003	-0.655	1.669			0.297	-0.140	1.643			0.443	-0.254	1.573
0.156	-0.416	1.655			0.174	-0.362	1.697			0.165	-0.057	1.689			0.130	0.127	1.698			0.018	-0.161	1.761			0.014	-0.401	1.754			0.005	-0.597	1.684			-0.003	-0.655	1.669			0.297	-0.140	1.643			0.443	-0.254	1.573
0.156	-0.416	1.655			0.174	-0.362	1.697			0.165	-0.057	1.689			0.130	0.127	1.698			0.018	-0.161	1.761			0.014	-0.401	1.754			0.005	-0.597	1.684			-0.002	-0.656	1.669			0.298	-0.140	1.643			0.443	-0.254	1.573
0.156	-0.416	1.655			0.174	-0.362	1.697			0.165	-0.057	1.689			0.130	0.127	1.698			0.018	-0.161	1.761			0.014	-0.401	1.754			0.006	-0.597	1.684			-0.000	-0.657	1.669			0.298	-0.140	1.643			0.443	-0.254	1.574
0.156	-0.416	1.655			0.174	-0.361	1.697			0.165	-0.057	1.689			0.130	0.127	1.698			0.018	-0.161	1.761			0.014	-0.401	1.754			0.006	-0.597	1.684			-0.000	-0.657	1.669			0.298	-0.140	1.643			0.444	-0.254	1.574
0.156	-0.416	1.656			0.174	-0.361	1.697			0.165	-0.057	1.689			0.130	0.127	1.698			0.018	-0.160	1.761			0.014	-0.400	1.754			0.006	-0.597	1.685			-0.000	-0.658	1.669			0.298	-0.140	1.643			0.444	-0.254	1.575
0.156	-0.415	1.656			0.174	-0.361	1.698			0.165	-0.057	1.689			0.130	0.127	1.698			0.018	-0.160	1.761			0.014	-0.400	1.754			0.006	-0.597	1.685			0.000	-0.658	1.670			0.298	-0.140	1.643			0.444	-0.254	1.575
0.156	-0.415	1.656			0.174	-0.361	1.698			0.165	-0.057	1.689			0.130	0.127	1.698			0.018	-0.160	1.761			0.014	-0.400	1.754			0.006	-0.597	1.685			0.000	-0.658	1.670			0.298	-0.140	1.643			0.444	-0.254	1.576
0.156	-0.415	1.656			0.174	-0.361	1.698			0.165	-0.057	1.689			0.130	0.127	1.698			0.018	-0.160	1.761			0.014	-0.400	1.754			0.006	-0.597	1.685			0.000	-0.658	1.670			0.298	-0.140	1.643			0.444	-0.254	1.576
0.156	-0.415	1.656			0.174	-0.361	1.698			0.165	-0.057	1.689			0.130	0.127	1.698			0.018	-0.160	1.761			0.014	-0.400	1.754			0.006	-0.597	1.686			-0.000	-0.658	1.670			0.298	-0.140	1.643			0.444	-0.255	1.577
0.156	-0.415	1.656			0.174	-0.361	1.698			0.165	-0.057	1.690			0.130	0.127	1.698			0.018	-0.160	1.761			0.014	-0.400	1.755			0.007	-0.598	1.686			-0.000	-0.658	1.671			0.298	-0.140	1.643			0.444	-0.255	1.577
0.156	-0.415	1.657			0.174	-0.361	1.698			0.166	-0.057	1.690			0.130	0.127	1.698			0.019	-0.160	1.761			0.015	-0.400	1.755			0.007	-0.598	1.687			-0.000	-0.659	1.671			0.298	-0.140	1.643			0.443	-0.255	1.578
0.156	-0.415	1.657			0.175	-0.361	1.698			0.166	-0.057	1.690			0.130	0.127	1.698			0.019	-0.160	1.762			0.015	-0.400	1.755			0.007	-0.598	1.687			-0.000	-0.659	1.672			0.298	-0.140	1.643			0.443	-0.255	1.578
0.156	-0.415	1.657			0.175	-0.361	1.699			0.166	-0.057	1.690			0.130	0.127	1.698			0.019	-0.160	1.762			0.015	-0.400	1.756			0.007	-0.599	1.688			-0.000	-0.659	1.672			0.298	-0.140	1.643			0.443	-0.256	1.578
0.156	-0.415	1.657			0.175	-0.361	1.699			0.166	-0.057	1.690			0.130	0.127	1.698			0.019	-0.160	1.762			0.016	-0.400	1.756			0.008	-0.599	1.689			-0.001	-0.659	1.673			0.298	-0.140	1.642			0.443	-0.256	1.578
0.156	-0.415	1.657			0.175	-0.361	1.699			0.166	-0.057	1.690			0.130	0.127	1.698			0.019	-0.160	1.762			0.016	-0.400	1.757			0.008	-0.600	1.689			-0.001	-0.659	1.673			0.298	-0.140	1.642			0.442	-0.256	1.578
0.156	-0.416	1.657			0.175	-0.361	1.699			0.166	-0.057	1.690			0.130	0.127	1.698			0.019	-0.160	1.763			0.016	-0.400	1.758			0.008	-0.600	1.690			-0.001	-0.660	1.674			0.298	-0.140	1.642			0.441	-0.257	1.577
0.156	-0.416	1.658			0.175	-0.361	1.699			0.166	-0.057	1.690			0.130	0.127	1.698			0.020	-0.160	1.763			0.017	-0.401	1.758			0.009	-0.600	1.691			-0.001	-0.660	1.674			0.297	-0.140	1.642			0.441	-0.257	1.576
0.156	-0.416	1.658			0.175	-0.361	1.699			0.166	-0.057	1.690			0.130	0.127	1.698			0.020	-0.161	1.764			0.017	-0.401	1.759			0.009	-0.601	1.692			-0.001	-0.660	1.675			0.297	-0.140	1.643			0.440	-0.258	1.576
0.156	-0.416	1.658			0.175	-0.361	1.699			0.166	-0.057	1.691			0.130	0.127	1.698			0.020	-0.161	1.764			0.018	-0.401	1.760			0.009	-0.601	1.693			-0.002	-0.660	1.676			0.297	-0.140	1.643			0.439	-0.258	1.575
0.156	-0.416	1.658			0.175	-0.361	1.700			0.166	-0.056	1.691			0.130	0.127	1.699			0.020	-0.161	1.765			0.018	-0.402	1.761			0.009	-0.601	1.694			-0.002	-0.661	1.677			0.297	-0.140	1.643			0.438	-0.258	1.574
0.156	-0.416	1.658			0.175	-0.361	1.700			0.166	-0.056	1.691			0.130	0.127	1.699			0.021	-0.162	1.766			0.018	-0.402	1.762			0.009	-0.602	1.694			-0.003	-0.661	1.678			0.296	-0.140	1.643			0.437	-0.258	1.572
0.156	-0.416	1.659			0.175	-0.361	1.700			0.166	-0.056	1.691			0.130	0.127	1.699			0.021	-0.162	1.767			0.019	-0.403	1.763			0.009	-0.602	1.695			-0.003	-0.661	1.680			0.296	-0.140	1.643			0.435	-0.258	1.568
0.156	-0.417	1.659			0.175	-0.361	1.700			0.166	-0.056	1.692			0.129	0.127	1.699			0.021	-0.163	1.768			0.019	-0.403	1.764			0.010	-0.603	1.696			-0.004	-0.662	1.682			0.296	-0.139	1.643			0.434	-0.258	1.566
0.156	-0.417	1.659			0.175	-0.362	1.700			0.166	-0.056	1.692			0.129	0.127	1.700			0.021	-0.163	1.769			0.019	-0.404	1.765			0.010	-0.603	1.697			-0.004	-0.663	1.683			0.295	-0.139	1.643			0.432	-0.258	1.565
0.156	-0.417	1.659			0.175	-0.362	1.700			0.166	-0.056	1.692			0.129	0.127	1.700			0.021	-0.164	1.769			0.020	-0.404	1.766			0.010	-0.604	1.698			-0.004	-0.664	1.684			0.295	-0.139	1.643			0.431	-0.259	1.564
0.156	-0.417	1.659			0.175	-0.362	1.700			0.166	-0.056	1.692			0.128	0.127	1.700			0.022	-0.164	1.770			0.020	-0.405	1.767			0.009	-0.604	1.700			-0.004	-0.664	1.685			0.294	-0.139	1.643			0.431	-0.259	1.564
0.156	-0.417	1.659			0.175	-0.362	1.700			0.166	-0.055	1.693			0.128	0.127	1.701			0.022	-0.165	1.771			0.020	-0.405	1.768			0.009	-0.605	1.701			-0.004	-0.666	1.687			0.294	-0.139	1.643			0.430	-0.260	1.563
0.156	-0.418	1.659			0.175	-0.362	1.700			0.166	-0.055	1.693			0.128	0.127	1.701			0.022	-0.165	1.771			0.020	-0.406	1.769			0.009	-0.605	1.702			-0.004	-0.666	1.688			0.293	-0.139	1.643			0.429	-0.260	1.563
0.156	-0.418	1.659			0.175	-0.362	1.701			0.166	-0.055	1.693			0.127	0.127	1.701			0.022	-0.166	1.772			0.020	-0.406	1.769			0.009	-0.606	1.703			-0.004	-0.667	1.689			0.293	-0.139	1.643			0.428	-0.260	1.563
0.156	-0.418	1.660			0.175	-0.362	1.701			0.166	-0.055	1.694			0.127	0.127	1.702			0.022	-0.166	1.773			0.021	-0.406	1.770			0.009	-0.606	1.704			-0.004	-0.668	1.690			0.292	-0.139	1.644			0.428	-0.261	1.563
0.156	-0.418	1.660			0.175	-0.362	1.701			0.166	-0.055	1.694			0.127	0.127	1.702			0.022	-0.166	1.773			0.021	-0.407	1.771			0.009	-0.607	1.705			-0.004	-0.668	1.690			0.292	-0.139	1.644			0.427	-0.262	1.563
0.155	-0.418	1.660			0.175	-0.363	1.701			0.166	-0.055	1.694			0.126	0.127	1.702			0.022	-0.167	1.774			0.021	-0.407	1.771			0.009	-0.607	1.706			-0.004	-0.669	1.691			0.292	-0.139	1.644			0.427	-0.262	1.563
0.155	-0.419	1.660			0.175	-0.363	1.701			0.166	-0.055	1.694			0.126	0.127	1.702			0.022	-0.167	1.774			0.021	-0.407	1.772			0.009	-0.603	1.710			-0.004	-0.668	1.693			0.291	-0.139	1.644			0.426	-0.263	1.563
0.155	-0.419	1.660			0.175	-0.363	1.701			0.166	-0.054	1.695			0.126	0.127	1.703			0.023	-0.167	1.775			0.021	-0.407	1.772			0.009	-0.601	1.713			-0.004	-0.667	1.695			0.291	-0.139	1.644			0.425	-0.263	1.563
0.155	-0.419	1.660			0.175	-0.363	1.701			0.166	-0.054	1.695			0.126	0.127	1.703			0.023	-0.167	1.775			0.021	-0.408	1.773			0.009	-0.601	1.713			-0.003	-0.667	1.695			0.291	-0.139	1.644			0.425	-0.264	1.564
0.155	-0.419	1.660			0.175	-0.363	1.701			0.166	-0.054	1.695			0.125	0.127	1.703			0.023	-0.167	1.775			0.021	-0.408	1.773			0.009	-0.599	1.714			-0.003	-0.666	1.697			0.290	-0.139	1.644			0.425	-0.264	1.564
0.155	-0.419	1.660			0.175	-0.363	1.701			0.166	-0.054	1.695			0.125	0.127	1.703			0.023	-0.168	1.776			0.022	-0.408	1.774			0.009	-0.599	1.714			-0.003	-0.666	1.697			0.290	-0.139	1.644			0.424	-0.264	1.564
0.155	-0.420	1.660			0.175	-0.363	1.701			0.166	-0.054	1.695			0.125	0.127	1.703			0.023	-0.168	1.776			0.022	-0.408	1.774			0.009	-0.599	1.714			-0.003	-0.667	1.697			0.290	-0.139	1.645			0.424	-0.265	1.564
0.155	-0.420	1.660			0.175	-0.363	1.701			0.166	-0.054	1.696			0.125	0.127	1.704			0.023	-0.168	1.776			0.022	-0.408	1.774			0.009	-0.600	1.714			-0.003	-0.667	1.697			0.289	-0.139	1.645			0.423	-0.265	1.565
0.155	-0.420	1.660			0.175	-0.364	1.701			0.166	-0.054	1.696			0.125	0.127	1.704			0.023	-0.168	1.776			0.022	-0.409	1.775			0.009	-0.600	1.714			-0.003	-0.667	1.698			0.289	-0.139	1.645			0.423	-0.266	1.565
0.155	-0.420	1.660			0.175	-0.364	1.701			0.166	-0.054	1.696			0.125	0.127	1.704			0.023	-0.168	1.777			0.022	-0.409	1.775			0.009	-0.600	1.714			-0.002	-0.667	1.698			0.289	-0.139	1.645			0.423	-0.266	1.565
0.155	-0.420	1.660			0.175	-0.364	1.701			0.166	-0.054	1.696			0.124	0.127	1.704			0.023	-0.168	1.777			0.022	-0.409	1.775			0.009	-0.601	1.714			-0.002	-0.668	1.698			0.289	-0.139	1.645			0.423	-0.266	1.565
0.155	-0.421	1.660			0.175	-0.364	1.701			0.166	-0.054	1.696			0.124	0.127	1.704			0.023	-0.169	1.777			0.022	-0.409	1.775			0.009	-0.601	1.714			-0.002	-0.668	1.698			0.288	-0.140	1.645			0.422	-0.266	1.565
0.155	-0.421	1.660			0.175	-0.364	1.702			0.166	-0.053	1.697			0.124	0.127	1.704			0.023	-0.169	1.777			0.022	-0.409	1.776			0.009	-0.601	1.714			-0.002	-0.668	1.698			0.288	-0.140	1.645			0.422	-0.267	1.565
0.154	-0.421	1.661			0.175	-0.364	1.702			0.166	-0.053	1.697			0.124	0.127	1.704			0.023	-0.169	1.777			0.022	-0.409	1.776			0.009	-0.602	1.713			-0.002	-0.668	1.698			0.288	-0.140	1.645			0.422	-0.267	1.566
0.154	-0.421	1.661			0.175	-0.364	1.702			0.166	-0.053	1.697			0.124	0.127	1.704			0.023	-0.169	1.778			0.022	-0.409	1.776			0.009	-0.602	1.713			-0.002	-0.668	1.699			0.288	-0.140	1.645			0.422	-0.267	1.566
0.154	-0.421	1.661			0.175	-0.364	1.702			0.166	-0.053	1.697			0.124	0.127	1.705			0.023	-0.169	1.778			0.022	-0.409	1.776			0.010	-0.602	1.713			-0.002	-0.669	1.699			0.288	-0.140	1.645			0.422	-0.267	1.566
0.154	-0.421	1.661			0.175	-0.365	1.702			0.166	-0.053	1.697			0.124	0.127	1.705			0.023	-0.169	1.778			0.022	-0.409	1.776			0.010	-0.602	1.713			-0.001	-0.669	1.699			0.287	-0.140	1.645			0.422	-0.267	1.566
0.154	-0.421	1.661			0.175	-0.365	1.702			0.166	-0.053	1.697			0.123	0.127	1.705			0.023	-0.169	1.778			0.022	-0.409	1.777			0.010	-0.603	1.713			-0.001	-0.669	1.699			0.287	-0.140	1.645			0.422	-0.268	1.566
0.154	-0.422	1.661			0.175	-0.365	1.702			0.166	-0.053	1.697			0.123	0.127	1.705			0.024	-0.169	1.778			0.022	-0.410	1.777			0.010	-0.603	1.713			-0.001	-0.669	1.699			0.287	-0.140	1.646			0.421	-0.268	1.566
0.154	-0.422	1.661			0.175	-0.365	1.702			0.166	-0.053	1.697			0.123	0.127	1.705			0.024	-0.169	1.778			0.022	-0.410	1.777			0.010	-0.603	1.713			-0.001	-0.670	1.699			0.287	-0.140	1.646			0.421	-0.268	1.566
0.154	-0.422	1.661			0.175	-0.365	1.702			0.166	-0.053	1.698			0.123	0.127	1.705			0.024	-0.169	1.779			0.023	-0.410	1.777			0.010	-0.604	1.713			-0.001	-0.670	1.699			0.287	-0.140	1.646			0.421	-0.268	1.566
0.154	-0.422	1.661			0.175	-0.365	1.702			0.166	-0.053	1.698			0.123	0.127	1.705			0.024	-0.169	1.779			0.023	-0.410	1.777			0.010	-0.604	1.713			-0.001	-0.670	1.699			0.287	-0.140	1.646			0.421	-0.268	1.566
0.154	-0.422	1.661			0.175	-0.365	1.702			0.166	-0.053	1.698			0.123	0.127	1.705			0.024	-0.170	1.779			0.023	-0.410	1.777			0.010	-0.604	1.712			-0.001	-0.670	1.699			0.287	-0.140	1.646			0.421	-0.268	1.567
0.154	-0.422	1.661			0.175	-0.365	1.702			0.166	-0.053	1.698			0.123	0.127	1.705			0.024	-0.170	1.779			0.023	-0.410	1.777			0.010	-0.604	1.712			-0.001	-0.670	1.699			0.287	-0.140	1.646			0.422	-0.268	1.567
0.154	-0.422	1.661			0.175	-0.365	1.702			0.166	-0.053	1.698			0.123	0.127	1.705			0.024	-0.170	1.779			0.023	-0.410	1.778			0.010	-0.604	1.712			-0.001	-0.670	1.699			0.286	-0.140	1.646			0.423	-0.268	1.568
0.154	-0.422	1.661			0.175	-0.366	1.702			0.166	-0.053	1.698			0.123	0.127	1.705			0.024	-0.170	1.779			0.023	-0.410	1.778			0.010	-0.605	1.712			-0.000	-0.671	1.699			0.286	-0.140	1.646			0.424	-0.267	1.569
0.154	-0.422	1.661			0.175	-0.366	1.702			0.166	-0.052	1.698			0.123	0.127	1.705			0.024	-0.170	1.779			0.023	-0.410	1.778			0.010	-0.605	1.712			-0.000	-0.671	1.699			0.286	-0.140	1.646			0.425	-0.266	1.570
0.154	-0.423	1.661			0.175	-0.366	1.702			0.166	-0.052	1.698			0.123	0.127	1.705			0.024	-0.170	1.779			0.023	-0.410	1.778			0.010	-0.605	1.712			-0.000	-0.671	1.699			0.286	-0.140	1.646			0.426	-0.265	1.572
0.154	-0.423	1.661			0.175	-0.366	1.702			0.166	-0.052	1.698			0.123	0.127	1.705			0.024	-0.170	1.779			0.023	-0.410	1.778			0.010	-0.605	1.712			-0.000	-0.671	1.699			0.286	-0.140	1.646			0.428	-0.262	1.573
0.154	-0.423	1.661			0.175	-0.366	1.702			0.166	-0.052	1.698			0.123	0.127	1.706			0.024	-0.170	1.779			0.023	-0.410	1.778			0.010	-0.605	1.712			-0.000	-0.671	1.699			0.287	-0.140	1.646			0.429	-0.259	1.576
0.154	-0.423	1.661			0.175	-0.366	1.702			0.166	-0.052	1.698			0.123	0.127	1.706			0.024	-0.170	1.780			0.023	-0.410	1.778			0.010	-0.605	1.712			-0.000	-0.671	1.699			0.287	-0.140	1.647			0.431	-0.256	1.579
0.154	-0.423	1.661			0.175	-0.366	1.702			0.166	-0.052	1.698			0.123	0.127	1.705			0.024	-0.170	1.780			0.023	-0.410	1.778			0.010	-0.605	1.712			0.000	-0.671	1.699			0.288	-0.140	1.648			0.434	-0.252	1.583
0.154	-0.423	1.661			0.175	-0.366	1.702			0.166	-0.052	1.699			0.123	0.126	1.705			0.024	-0.170	1.780			0.023	-0.410	1.778			0.010	-0.606	1.712			0.000	-0.672	1.699			0.290	-0.140	1.650			0.438	-0.247	1.589
0.154	-0.423	1.661			0.175	-0.366	1.702			0.166	-0.052	1.699			0.123	0.126	1.705			0.024	-0.170	1.780			0.023	-0.410	1.778			0.010	-0.606	1.712			0.000	-0.672	1.699			0.292	-0.140	1.652			0.445	-0.240	1.596
0.154	-0.423	1.661			0.175	-0.366	1.702			0.166	-0.052	1.699			0.123	0.126	1.705			0.024	-0.170	1.779			0.023	-0.410	1.778			0.010	-0.606	1.712			0.000	-0.672	1.699			0.295	-0.140	1.654			0.451	-0.236	1.608
0.154	-0.423	1.661			0.175	-0.366	1.702			0.166	-0.052	1.699			0.123	0.126	1.705			0.024	-0.170	1.779			0.023	-0.410	1.778			0.010	-0.606	1.712			0.000	-0.672	1.699			0.297	-0.140	1.657			0.455	-0.233	1.621
0.154	-0.423	1.661			0.175	-0.366	1.702			0.166	-0.053	1.699			0.124	0.126	1.704			0.024	-0.170	1.779			0.023	-0.410	1.778			0.010	-0.606	1.711			0.000	-0.672	1.699			0.300	-0.140	1.660			0.459	-0.232	1.636
0.154	-0.423	1.661			0.175	-0.366	1.702			0.166	-0.053	1.699			0.124	0.125	1.703			0.024	-0.170	1.778			0.023	-0.410	1.777			0.010	-0.606	1.711			0.000	-0.671	1.698			0.302	-0.140	1.664			0.469	-0.240	1.665
0.154	-0.423	1.660			0.175	-0.366	1.702			0.167	-0.053	1.700			0.125	0.125	1.702			0.024	-0.170	1.777			0.022	-0.410	1.777			0.009	-0.606	1.710			-0.000	-0.671	1.698			0.304	-0.141	1.668			0.474	-0.243	1.680
0.154	-0.422	1.660			0.174	-0.366	1.702			0.167	-0.054	1.700			0.127	0.124	1.701			0.024	-0.170	1.775			0.021	-0.410	1.775			0.008	-0.605	1.709			-0.002	-0.669	1.696			0.306	-0.142	1.673			0.477	-0.244	1.692
0.154	-0.422	1.660			0.174	-0.366	1.702			0.167	-0.055	1.700			0.129	0.123	1.700			0.024	-0.170	1.771			0.020	-0.410	1.773			0.007	-0.605	1.707			-0.005	-0.665	1.694			0.309	-0.144	1.679			0.479	-0.244	1.704
0.155	-0.422	1.660			0.174	-0.366	1.702			0.168	-0.056	1.701			0.131	0.122	1.699			0.024	-0.170	1.768			0.018	-0.410	1.770			0.005	-0.603	1.704			-0.011	-0.659	1.689			0.311	-0.145	1.685			0.480	-0.244	1.717
0.155	-0.422	1.660			0.173	-0.366	1.702			0.168	-0.057	1.702			0.133	0.121	1.698			0.024	-0.170	1.764			0.015	-0.410	1.766			0.001	-0.601	1.700			-0.014	-0.654	1.685			0.314	-0.147	1.693			0.482	-0.244	1.730
0.155	-0.422	1.659			0.173	-0.367	1.702			0.168	-0.058	1.702			0.136	0.120	1.697			0.024	-0.170	1.760			0.012	-0.409	1.762			-0.002	-0.599	1.695			-0.017	-0.649	1.678			0.316	-0.149	1.699			0.482	-0.244	1.742
0.156	-0.422	1.659			0.173	-0.367	1.702			0.169	-0.059	1.703			0.139	0.119	1.697			0.024	-0.169	1.757			0.008	-0.408	1.756			-0.005	-0.596	1.690			-0.019	-0.645	1.672			0.318	-0.150	1.705			0.483	-0.244	1.752
0.156	-0.421	1.658			0.172	-0.367	1.702			0.169	-0.061	1.704			0.143	0.118	1.696			0.024	-0.169	1.753			0.005	-0.407	1.751			-0.009	-0.592	1.684			-0.021	-0.641	1.666			0.320	-0.152	1.713			0.483	-0.244	1.762
0.157	-0.421	1.658			0.172	-0.367	1.702			0.169	-0.062	1.704			0.146	0.118	1.696			0.025	-0.168	1.750			0.002	-0.406	1.746			-0.012	-0.587	1.677			-0.022	-0.637	1.659			0.322	-0.153	1.719			0.484	-0.244	1.771
0.158	-0.421	1.657			0.172	-0.367	1.702			0.170	-0.063	1.705			0.150	0.117	1.697			0.025	-0.168	1.747			-0.000	-0.405	1.741			-0.015	-0.583	1.671			-0.023	-0.633	1.652			0.324	-0.154	1.725			0.484	-0.243	1.778
0.159	-0.421	1.656			0.171	-0.367	1.702			0.170	-0.063	1.706			0.154	0.116	1.698			0.025	-0.167	1.744			-0.003	-0.404	1.736			-0.017	-0.579	1.665			-0.024	-0.629	1.645			0.326	-0.155	1.732			0.484	-0.244	1.785
0.160	-0.420	1.656			0.171	-0.367	1.702			0.170	-0.064	1.707			0.158	0.116	1.699			0.025	-0.167	1.742			-0.005	-0.403	1.732			-0.018	-0.576	1.657			-0.024	-0.626	1.636			0.328	-0.155	1.739			0.484	-0.244	1.792
0.161	-0.420	1.655			0.171	-0.367	1.702			0.171	-0.065	1.708			0.162	0.116	1.700			0.026	-0.167	1.739			-0.006	-0.401	1.728			-0.019	-0.572	1.651			-0.023	-0.623	1.629			0.330	-0.156	1.743			0.483	-0.244	1.797
0.161	-0.420	1.655			0.171	-0.367	1.702			0.171	-0.066	1.709			0.166	0.115	1.701			0.026	-0.166	1.737			-0.008	-0.400	1.724			-0.019	-0.569	1.646			-0.022	-0.620	1.621			0.331	-0.156	1.748			0.483	-0.245	1.802
0.162	-0.419	1.655			0.170	-0.367	1.702			0.172	-0.067	1.710			0.168	0.115	1.703			0.027	-0.166	1.735			-0.009	-0.399	1.720			-0.018	-0.568	1.640			-0.020	-0.618	1.615			0.332	-0.157	1.751			0.483	-0.245	1.807
0.163	-0.419	1.654			0.170	-0.367	1.702			0.172	-0.067	1.711			0.171	0.115	1.704			0.028	-0.165	1.733			-0.010	-0.397	1.717			-0.018	-0.566	1.635			-0.019	-0.617	1.609			0.333	-0.157	1.755			0.482	-0.246	1.812
0.164	-0.419	1.654			0.170	-0.368	1.702			0.172	-0.068	1.713			0.174	0.115	1.706			0.028	-0.165	1.732			-0.010	-0.396	1.714			-0.017	-0.566	1.630			-0.017	-0.616	1.604			0.334	-0.157	1.759			0.482	-0.246	1.816
0.164	-0.418	1.654			0.170	-0.368	1.702			0.173	-0.068	1.714			0.177	0.115	1.708			0.029	-0.164	1.730			-0.011	-0.395	1.712			-0.015	-0.565	1.626			-0.016	-0.615	1.600			0.335	-0.157	1.763			0.482	-0.246	1.820
0.165	-0.418	1.654			0.169	-0.368	1.702			0.173	-0.068	1.716			0.179	0.115	1.710			0.030	-0.164	1.728			-0.011	-0.395	1.710			-0.014	-0.564	1.623			-0.015	-0.614	1.597			0.336	-0.157	1.766			0.482	-0.246	1.824
0.166	-0.418	1.654			0.169	-0.368	1.702			0.174	-0.069	1.717			0.181	0.116	1.712			0.030	-0.163	1.727			-0.012	-0.394	1.708			-0.013	-0.564	1.620			-0.013	-0.613	1.594			0.337	-0.158	1.770			0.482	-0.246	1.827
0.166	-0.418	1.653			0.169	-0.368	1.702			0.174	-0.069	1.719			0.183	0.116	1.714			0.031	-0.163	1.726			-0.012	-0.393	1.706			-0.011	-0.564	1.617			-0.012	-0.613	1.591			0.338	-0.158	1.773			0.482	-0.246	1.831
0.167	-0.417	1.653			0.169	-0.368	1.702			0.175	-0.069	1.720			0.185	0.116	1.716			0.032	-0.163	1.725			-0.012	-0.393	1.705			-0.010	-0.564	1.615			-0.011	-0.612	1.589			0.339	-0.158	1.776			0.482	-0.246	1.834
0.165	-0.411	1.657			0.166	-0.364	1.705			0.175	-0.069	1.722			0.186	0.116	1.718			0.033	-0.162	1.724			-0.011	-0.384	1.706			-0.010	-0.552	1.622			-0.012	-0.605	1.592			0.340	-0.158	1.779			0.481	-0.248	1.837
0.163	-0.406	1.659			0.163	-0.361	1.708			0.175	-0.069	1.724			0.187	0.116	1.720			0.034	-0.161	1.723			-0.010	-0.378	1.707			-0.010	-0.547	1.625			-0.012	-0.600	1.594			0.340	-0.159	1.782			0.479	-0.251	1.840
0.163	-0.406	1.659			0.163	-0.360	1.708			0.176	-0.070	1.725			0.188	0.117	1.722			0.035	-0.160	1.722			-0.010	-0.377	1.706			-0.010	-0.546	1.626			-0.010	-0.601	1.595			0.341	-0.159	1.784			0.478	-0.253	1.842
0.162	-0.403	1.661			0.161	-0.358	1.710			0.176	-0.070	1.727			0.189	0.117	1.723			0.036	-0.159	1.722			-0.023	-0.224	1.861			-0.014	-0.428	1.717			-0.011	-0.501	1.678			0.342	-0.159	1.786			0.477	-0.255	1.845
0.161	-0.399	1.663			0.159	-0.355	1.712			0.176	-0.070	1.728			0.190	0.117	1.725			0.038	-0.158	1.722			-0.027	-0.194	1.891			-0.016	-0.384	1.752			-0.012	-0.463	1.709			0.342	-0.160	1.788			0.476	-0.257	1.847
0.159	-0.393	1.666			0.156	-0.351	1.714			0.176	-0.070	1.730			0.191	0.118	1.726			0.038	-0.155	1.723			-0.032	-0.164	1.923			-0.018	-0.361	1.771			-0.013	-0.443	1.726			0.343	-0.160	1.790			0.474	-0.259	1.849
0.156	-0.384	1.670			0.153	-0.344	1.718			0.177	-0.070	1.731			0.191	0.118	1.728			0.039	-0.152	1.725			-0.035	-0.151	1.937			-0.019	-0.349	1.781			-0.014	-0.430	1.737			0.343	-0.160	1.792			0.474	-0.261	1.850
0.154	-0.376	1.673			0.151	-0.338	1.721			0.177	-0.070	1.733			0.191	0.119	1.730			0.040	-0.148	1.728			-0.039	-0.135	1.948			-0.022	-0.334	1.791			-0.017	-0.415	1.749			0.344	-0.161	1.794			0.473	-0.262	1.852
0.153	-0.368	1.676			0.149	-0.331	1.724			0.177	-0.070	1.734			0.191	0.120	1.732			0.041	-0.145	1.730			-0.041	-0.125	1.956			-0.024	-0.324	1.798			-0.018	-0.404	1.757			0.342	-0.146	1.804			0.470	-0.263	1.852
0.151	-0.358	1.679			0.147	-0.324	1.727			0.178	-0.070	1.735			0.191	0.123	1.735			0.042	-0.136	1.736			-0.043	-0.115	1.964			-0.025	-0.316	1.804			-0.020	-0.394	1.765			0.342	-0.142	1.808			0.468	-0.263	1.852
0.150	-0.351	1.682			0.146	-0.317	1.730			0.178	-0.070	1.737			0.189	0.125	1.738			0.043	-0.130	1.740			-0.041	-0.107	1.973			-0.025	-0.308	1.809			-0.003	-0.366	1.787			0.342	-0.138	1.811			0.466	-0.264	1.852
0.190	-0.478	1.638			0.191	-0.417	1.680			0.185	-0.068	1.723			0.199	0.117	1.706			0.060	-0.170	1.712			0.022	-0.392	1.701			0.029	-0.561	1.637			0.026	-0.619	1.614			0.345	-0.155	1.724			0.462	-0.289	1.740
0.189	-0.478	1.638			0.191	-0.418	1.681			0.186	-0.068	1.723			0.199	0.117	1.707			0.060	-0.171	1.713			0.023	-0.393	1.702			0.028	-0.561	1.637			0.026	-0.615	1.616			0.344	-0.155	1.719			0.460	-0.290	1.736
0.189	-0.478	1.639			0.192	-0.419	1.682			0.187	-0.069	1.723			0.198	0.117	1.707			0.059	-0.172	1.714			0.023	-0.395	1.702			0.028	-0.562	1.637			0.026	-0.612	1.618			0.343	-0.156	1.715			0.459	-0.291	1.732
0.188	-0.477	1.639			0.192	-0.418	1.684			0.187	-0.069	1.723			0.197	0.117	1.708			0.059	-0.173	1.716			0.023	-0.396	1.703			0.028	-0.563	1.638			0.026	-0.611	1.618			0.343	-0.156	1.711			0.457	-0.291	1.729
0.187	-0.476	1.640			0.192	-0.418	1.685			0.188	-0.069	1.723			0.196	0.117	1.709			0.058	-0.174	1.718			0.024	-0.397	1.704			0.016	-0.566	1.646			0.016	-0.614	1.626			0.342	-0.156	1.708			0.456	-0.292	1.724
0.186	-0.475	1.640			0.192	-0.418	1.686			0.189	-0.069	1.723			0.195	0.117	1.711			0.057	-0.175	1.719			0.024	-0.398	1.705			0.009	-0.568	1.651			0.009	-0.616	1.631			0.341	-0.156	1.704			0.455	-0.292	1.719
0.185	-0.474	1.641			0.192	-0.417	1.688			0.190	-0.069	1.723			0.194	0.117	1.712			0.056	-0.175	1.722			0.024	-0.399	1.706			0.005	-0.569	1.654			0.003	-0.617	1.634			0.339	-0.156	1.701			0.453	-0.291	1.713
0.184	-0.472	1.642			0.192	-0.416	1.689			0.190	-0.070	1.723			0.192	0.118	1.714			0.055	-0.175	1.724			0.025	-0.400	1.708			0.005	-0.569	1.654			0.003	-0.617	1.635			0.338	-0.156	1.697			0.450	-0.291	1.703
0.184	-0.471	1.643			0.192	-0.415	1.690			0.191	-0.070	1.724			0.191	0.118	1.716			0.055	-0.176	1.727			0.025	-0.401	1.709			0.003	-0.571	1.657			0.001	-0.618	1.638			0.336	-0.155	1.694			0.448	-0.291	1.695
0.183	-0.470	1.644			0.192	-0.414	1.692			0.192	-0.070	1.724			0.189	0.118	1.717			0.054	-0.176	1.730			0.026	-0.402	1.711			0.005	-0.572	1.657			0.002	-0.618	1.638			0.335	-0.155	1.692			0.447	-0.291	1.686
0.182	-0.469	1.644			0.192	-0.414	1.693			0.192	-0.070	1.724			0.187	0.119	1.719			0.053	-0.176	1.733			0.026	-0.403	1.713			0.006	-0.572	1.657			0.003	-0.618	1.639			0.334	-0.156	1.690			0.445	-0.291	1.678
0.181	-0.469	1.645			0.192	-0.413	1.694			0.193	-0.070	1.725			0.186	0.119	1.721			0.052	-0.176	1.736			0.027	-0.404	1.715			0.007	-0.573	1.657			0.004	-0.617	1.639			0.333	-0.156	1.688			0.444	-0.292	1.669
0.181	-0.468	1.646			0.192	-0.413	1.695			0.193	-0.070	1.725			0.184	0.120	1.723			0.051	-0.177	1.739			0.027	-0.405	1.717			0.008	-0.573	1.657			0.004	-0.617	1.640			0.333	-0.156	1.686			0.442	-0.292	1.659
0.180	-0.468	1.646			0.192	-0.412	1.696			0.193	-0.070	1.726			0.183	0.120	1.725			0.050	-0.177	1.741			0.028	-0.406	1.719			0.008	-0.574	1.657			0.006	-0.612	1.643			0.332	-0.156	1.685			0.440	-0.292	1.651
0.179	-0.467	1.647			0.192	-0.412	1.697			0.193	-0.069	1.727			0.182	0.121	1.727			0.050	-0.177	1.744			0.028	-0.407	1.721			0.009	-0.575	1.658			0.007	-0.611	1.644			0.330	-0.156	1.683			0.438	-0.293	1.642
0.179	-0.467	1.648			0.192	-0.411	1.698			0.194	-0.069	1.727			0.181	0.121	1.728			0.049	-0.177	1.746			0.029	-0.408	1.723			0.010	-0.575	1.658			0.008	-0.611	1.644			0.329	-0.157	1.682			0.436	-0.293	1.634
0.178	-0.467	1.648			0.192	-0.411	1.699			0.194	-0.069	1.728			0.180	0.122	1.730			0.049	-0.177	1.748			0.029	-0.408	1.725			0.011	-0.575	1.659			0.008	-0.610	1.645			0.328	-0.157	1.681			0.435	-0.293	1.628
0.178	-0.466	1.649			0.192	-0.411	1.699			0.194	-0.069	1.729			0.180	0.122	1.731			0.049	-0.177	1.750			0.030	-0.408	1.726			0.012	-0.575	1.659			0.009	-0.610	1.646			0.327	-0.158	1.679			0.433	-0.293	1.622
0.177	-0.466	1.650			0.192	-0.410	1.700			0.195	-0.068	1.730			0.179	0.122	1.733			0.049	-0.177	1.752			0.030	-0.409	1.728			0.013	-0.575	1.660			0.010	-0.610	1.646			0.325	-0.158	1.678			0.432	-0.293	1.617
0.177	-0.465	1.650			0.192	-0.410	1.701			0.195	-0.068	1.731			0.178	0.122	1.734			0.049	-0.177	1.754			0.031	-0.409	1.730			0.013	-0.575	1.660			0.010	-0.610	1.647			0.324	-0.159	1.677			0.431	-0.293	1.612
0.176	-0.465	1.651			0.192	-0.410	1.702			0.195	-0.068	1.732			0.178	0.123	1.736			0.048	-0.177	1.756			0.031	-0.410	1.732			0.014	-0.576	1.661			0.011	-0.609	1.647			0.323	-0.159	1.676			0.430	-0.293	1.608
0.176	-0.465	1.651			0.192	-0.409	1.702			0.196	-0.067	1.733			0.177	0.123	1.737			0.048	-0.177	1.757			0.032	-0.410	1.733			0.015	-0.576	1.661			0.012	-0.609	1.648			0.322	-0.160	1.676			0.429	-0.293	1.604
0.176	-0.464	1.652			0.192	-0.409	1.703			0.196	-0.067	1.734			0.177	0.123	1.738			0.049	-0.177	1.759			0.033	-0.410	1.735			0.015	-0.576	1.661			0.012	-0.609	1.648			0.321	-0.160	1.675			0.427	-0.293	1.600
0.175	-0.464	1.652			0.192	-0.409	1.703			0.197	-0.066	1.735			0.177	0.124	1.739			0.049	-0.177	1.760			0.033	-0.410	1.736			0.016	-0.576	1.662			0.013	-0.609	1.649			0.320	-0.161	1.675			0.426	-0.294	1.596
0.175	-0.464	1.653			0.192	-0.409	1.704			0.197	-0.066	1.735			0.176	0.124	1.740			0.049	-0.177	1.761			0.034	-0.410	1.738			0.016	-0.576	1.662			0.014	-0.609	1.649			0.319	-0.161	1.674			0.425	-0.294	1.593
0.175	-0.464	1.653			0.192	-0.408	1.704			0.197	-0.066	1.736			0.176	0.124	1.741			0.049	-0.177	1.762			0.034	-0.411	1.739			0.017	-0.576	1.663			0.014	-0.609	1.650			0.319	-0.161	1.674			0.424	-0.294	1.590
0.175	-0.463	1.654			0.192	-0.408	1.705			0.198	-0.065	1.737			0.176	0.124	1.742			0.049	-0.177	1.763			0.034	-0.411	1.740			0.017	-0.576	1.663			0.015	-0.609	1.650			0.318	-0.162	1.673			0.423	-0.294	1.587
0.175	-0.463	1.654			0.192	-0.408	1.705			0.198	-0.065	1.737			0.176	0.125	1.743			0.050	-0.177	1.764			0.035	-0.411	1.741			0.018	-0.576	1.664			0.015	-0.609	1.651			0.317	-0.162	1.673			0.422	-0.294	1.584
0.175	-0.463	1.654			0.192	-0.407	1.706			0.198	-0.065	1.738			0.176	0.125	1.743			0.050	-0.177	1.764			0.035	-0.411	1.742			0.018	-0.576	1.664			0.016	-0.609	1.651			0.317	-0.163	1.673			0.421	-0.294	1.581
0.174	-0.463	1.655			0.192	-0.407	1.706			0.199	-0.064	1.739			0.175	0.125	1.744			0.050	-0.177	1.765			0.035	-0.411	1.743			0.019	-0.576	1.665			0.016	-0.609	1.651			0.316	-0.163	1.673			0.420	-0.294	1.579
0.174	-0.462	1.655			0.192	-0.407	1.707			0.199	-0.064	1.739			0.175	0.125	1.745			0.051	-0.177	1.766			0.036	-0.411	1.744			0.019	-0.576	1.665			0.017	-0.609	1.652			0.316	-0.163	1.673			0.419	-0.294	1.577
0.174	-0.462	1.656			0.192	-0.407	1.707			0.199	-0.064	1.740			0.175	0.125	1.746			0.051	-0.176	1.766			0.036	-0.411	1.746			0.020	-0.576	1.666			0.018	-0.609	1.652			0.315	-0.164	1.673			0.418	-0.294	1.573
0.174	-0.462	1.656			0.192	-0.407	1.707			0.199	-0.064	1.740			0.175	0.125	1.746			0.051	-0.176	1.766			0.036	-0.411	1.746			0.020	-0.576	1.666			0.018	-0.609	1.652			0.315	-0.164	1.673			0.418	-0.294	1.573
0.174	-0.462	1.656			0.193	-0.406	1.708			0.200	-0.063	1.740			0.175	0.126	1.747			0.052	-0.176	1.767			0.037	-0.412	1.746			0.020	-0.576	1.666			0.018	-0.609	1.653			0.315	-0.165	1.673			0.417	-0.294	1.571
0.174	-0.462	1.656			0.193	-0.406	1.708			0.200	-0.063	1.741			0.176	0.126	1.747			0.052	-0.176	1.767			0.037	-0.412	1.747			0.020	-0.576	1.666			0.018	-0.609	1.653			0.314	-0.165	1.673			0.417	-0.294	1.570
0.174	-0.461	1.657			0.193	-0.406	1.708			0.200	-0.063	1.741			0.176	0.126	1.748			0.053	-0.176	1.767			0.037	-0.412	1.747			0.021	-0.576	1.667			0.019	-0.609	1.653			0.314	-0.165	1.673			0.416	-0.294	1.568
0.174	-0.461	1.657			0.193	-0.406	1.709			0.200	-0.063	1.742			0.176	0.126	1.748			0.053	-0.176	1.767			0.037	-0.412	1.748			0.021	-0.576	1.667			0.019	-0.609	1.653			0.314	-0.166	1.673			0.415	-0.294	1.567
0.174	-0.461	1.657			0.193	-0.406	1.709			0.201	-0.063	1.742			0.176	0.126	1.749			0.053	-0.175	1.768			0.037	-0.412	1.748			0.021	-0.576	1.667			0.019	-0.609	1.654			0.313	-0.166	1.673			0.415	-0.294	1.566
0.174	-0.461	1.657			0.193	-0.405	1.709			0.201	-0.062	1.742			0.176	0.126	1.749			0.054	-0.175	1.768			0.038	-0.412	1.749			0.021	-0.576	1.667			0.020	-0.609	1.654			0.313	-0.166	1.673			0.414	-0.294	1.565
0.175	-0.461	1.658			0.193	-0.405	1.709			0.201	-0.062	1.742			0.176	0.126	1.749			0.054	-0.175	1.768			0.038	-0.412	1.749			0.022	-0.575	1.667			0.020	-0.609	1.654			0.313	-0.167	1.673			0.414	-0.294	1.565
0.175	-0.461	1.658			0.193	-0.405	1.710			0.201	-0.062	1.743			0.176	0.126	1.750			0.054	-0.175	1.768			0.038	-0.412	1.750			0.022	-0.575	1.668			0.020	-0.609	1.654			0.313	-0.167	1.674			0.413	-0.295	1.564
0.175	-0.461	1.658			0.193	-0.405	1.710			0.201	-0.062	1.743			0.176	0.126	1.750			0.055	-0.174	1.768			0.038	-0.412	1.750			0.022	-0.575	1.668			0.021	-0.609	1.654			0.313	-0.167	1.674			0.413	-0.295	1.564
0.175	-0.460	1.658			0.193	-0.405	1.710			0.201	-0.062	1.743			0.177	0.127	1.750			0.055	-0.174	1.768			0.038	-0.412	1.750			0.022	-0.575	1.668			0.021	-0.609	1.654			0.313	-0.168	1.674			0.413	-0.295	1.564
0.175	-0.460	1.658			0.193	-0.405	1.710			0.201	-0.062	1.743			0.177	0.127	1.750			0.055	-0.174	1.768			0.038	-0.412	1.751			0.022	-0.575	1.668			0.021	-0.609	1.655			0.313	-0.168	1.675			0.412	-0.295	1.564
0.175	-0.460	1.659			0.193	-0.405	1.710			0.202	-0.062	1.744			0.177	0.127	1.750			0.056	-0.174	1.768			0.038	-0.412	1.751			0.022	-0.575	1.668			0.022	-0.609	1.655			0.313	-0.168	1.675			0.412	-0.295	1.564
0.175	-0.460	1.659			0.193	-0.405	1.711			0.202	-0.062	1.744			0.177	0.127	1.750			0.056	-0.174	1.768			0.038	-0.412	1.751			0.023	-0.575	1.668			0.022	-0.609	1.655			0.313	-0.169	1.675			0.412	-0.295	1.565
0.175	-0.460	1.659			0.193	-0.404	1.711			0.202	-0.061	1.744			0.177	0.127	1.750			0.056	-0.174	1.768			0.039	-0.412	1.752			0.023	-0.575	1.669			0.022	-0.609	1.655			0.312	-0.169	1.675			0.412	-0.295	1.565
0.175	-0.460	1.659			0.193	-0.404	1.711			0.202	-0.061	1.744			0.177	0.127	1.751			0.056	-0.173	1.768			0.039	-0.412	1.752			0.023	-0.575	1.669			0.022	-0.609	1.655			0.312	-0.169	1.676			0.411	-0.295	1.565
0.175	-0.460	1.659			0.194	-0.404	1.711			0.202	-0.061	1.744			0.177	0.127	1.751			0.056	-0.173	1.768			0.039	-0.412	1.752			0.023	-0.575	1.669			0.023	-0.609	1.655			0.312	-0.169	1.676			0.411	-0.295	1.566
0.175	-0.460	1.659			0.194	-0.404	1.711			0.202	-0.061	1.744			0.177	0.127	1.751			0.057	-0.173	1.768			0.039	-0.412	1.752			0.023	-0.575	1.669			0.023	-0.609	1.655			0.312	-0.169	1.676			0.411	-0.295	1.566
0.175	-0.459	1.659			0.194	-0.404	1.711			0.202	-0.061	1.744			0.177	0.127	1.751			0.057	-0.173	1.768			0.039	-0.412	1.752			0.023	-0.575	1.669			0.023	-0.609	1.655			0.312	-0.170	1.676			0.411	-0.296	1.566
0.175	-0.459	1.660			0.194	-0.404	1.711			0.202	-0.061	1.745			0.178	0.127	1.751			0.057	-0.173	1.768			0.039	-0.412	1.753			0.023	-0.575	1.669			0.023	-0.609	1.655			0.312	-0.170	1.677			0.411	-0.296	1.567
0.175	-0.459	1.660			0.194	-0.404	1.711			0.202	-0.061	1.745			0.178	0.127	1.751			0.057	-0.173	1.768			0.039	-0.412	1.753			0.023	-0.575	1.669			0.023	-0.610	1.655			0.312	-0.170	1.677			0.411	-0.296	1.567
0.175	-0.459	1.660			0.194	-0.404	1.712			0.202	-0.061	1.745			0.178	0.127	1.751			0.057	-0.173	1.768			0.039	-0.412	1.753			0.024	-0.575	1.669			0.023	-0.610	1.655			0.312	-0.170	1.677			0.411	-0.296	1.568
0.175	-0.459	1.660			0.194	-0.404	1.712			0.202	-0.061	1.745			0.178	0.127	1.751			0.057	-0.172	1.768			0.039	-0.412	1.753			0.024	-0.575	1.669			0.024	-0.610	1.655			0.312	-0.170	1.677			0.411	-0.296	1.568
0.175	-0.459	1.660			0.194	-0.404	1.712			0.202	-0.061	1.745			0.178	0.127	1.750			0.057	-0.172	1.767			0.039	-0.411	1.753			0.024	-0.575	1.669			0.024	-0.610	1.655			0.312	-0.170	1.677			0.411	-0.296	1.568
0.175	-0.459	1.660			0.194	-0.403	1.712			0.203	-0.061	1.745			0.178	0.127	1.750			0.057	-0.172	1.767			0.039	-0.411	1.753			0.024	-0.575	1.670			0.024	-0.610	1.655			0.312	-0.170	1.678			0.411	-0.296	1.569
0.175	-0.459	1.660			0.194	-0.403	1.712			0.203	-0.061	1.745			0.178	0.127	1.750			0.057	-0.172	1.767			0.039	-0.411	1.753			0.024	-0.575	1.670			0.024	-0.610	1.655			0.312	-0.170	1.678			0.411	-0.296	1.569
0.176	-0.459	1.660			0.194	-0.403	1.712			0.203	-0.061	1.745			0.178	0.127	1.750			0.057	-0.172	1.767			0.039	-0.411	1.753			0.024	-0.575	1.670			0.024	-0.610	1.655			0.312	-0.171	1.678			0.410	-0.296	1.570
0.176	-0.459	1.660			0.194	-0.403	1.712			0.203	-0.061	1.745			0.178	0.127	1.750			0.057	-0.172	1.767			0.039	-0.411	1.753			0.024	-0.575	1.670			0.024	-0.610	1.655			0.312	-0.171	1.678			0.410	-0.296	1.570
0.176	-0.459	1.660			0.194	-0.403	1.712			0.203	-0.061	1.745			0.178	0.127	1.750			0.058	-0.172	1.767			0.039	-0.411	1.753			0.024	-0.575	1.670			0.025	-0.610	1.655			0.312	-0.171	1.678			0.410	-0.296	1.570
0.176	-0.459	1.660			0.194	-0.403	1.712			0.203	-0.060	1.745			0.178	0.128	1.749			0.058	-0.172	1.767			0.039	-0.411	1.753			0.024	-0.575	1.670			0.025	-0.610	1.655			0.312	-0.171	1.678			0.410	-0.296	1.570
0.176	-0.459	1.660			0.194	-0.403	1.712			0.203	-0.060	1.745			0.178	0.128	1.749			0.058	-0.171	1.766			0.039	-0.411	1.753			0.024	-0.575	1.670			0.025	-0.610	1.655			0.312	-0.171	1.678			0.410	-0.296	1.571
0.176	-0.459	1.660			0.194	-0.403	1.712			0.203	-0.060	1.745			0.178	0.128	1.749			0.058	-0.171	1.766			0.039	-0.411	1.753			0.024	-0.574	1.670			0.025	-0.610	1.655			0.312	-0.171	1.679			0.410	-0.296	1.571
0.176	-0.458	1.661			0.194	-0.403	1.712			0.202	-0.060	1.745			0.178	0.128	1.749			0.057	-0.171	1.766			0.039	-0.411	1.753			0.024	-0.574	1.670			0.025	-0.610	1.655			0.312	-0.171	1.679			0.410	-0.296	1.571
0.176	-0.458	1.661			0.194	-0.403	1.712			0.202	-0.060	1.745			0.178	0.128	1.748			0.057	-0.171	1.766			0.038	-0.410	1.753			0.025	-0.574	1.670			0.025	-0.610	1.655			0.312	-0.171	1.679			0.410	-0.296	1.572
0.176	-0.458	1.661			0.194	-0.403	1.712			0.202	-0.060	1.745			0.178	0.128	1.748			0.057	-0.171	1.765			0.038	-0.410	1.753			0.025	-0.574	1.670			0.025	-0.610	1.655			0.312	-0.171	1.679			0.410	-0.296	1.572
0.176	-0.458	1.661			0.194	-0.403	1.712			0.202	-0.060	1.745			0.178	0.128	1.748			0.057	-0.171	1.765			0.038	-0.410	1.753			0.025	-0.574	1.670			0.025	-0.610	1.655			0.312	-0.171	1.679			0.410	-0.296	1.572
0.176	-0.458	1.661			0.194	-0.403	1.712			0.202	-0.060	1.745			0.178	0.128	1.747			0.057	-0.171	1.765			0.038	-0.410	1.752			0.025	-0.574	1.670			0.025	-0.610	1.655			0.312	-0.171	1.679			0.410	-0.296	1.572
0.176	-0.458	1.661			0.193	-0.402	1.712			0.202	-0.060	1.744			0.178	0.128	1.747			0.057	-0.171	1.764			0.038	-0.410	1.752			0.025	-0.574	1.670			0.025	-0.608	1.656			0.312	-0.171	1.679			0.410	-0.296	1.572
0.176	-0.458	1.661			0.193	-0.402	1.712			0.202	-0.060	1.744			0.177	0.128	1.747			0.057	-0.171	1.764			0.038	-0.410	1.752			0.025	-0.574	1.670			0.026	-0.608	1.656			0.312	-0.171	1.679			0.410	-0.296	1.573
0.176	-0.458	1.661			0.193	-0.402	1.712			0.202	-0.060	1.744			0.177	0.128	1.746			0.057	-0.170	1.764			0.037	-0.410	1.752			0.025	-0.574	1.669			0.026	-0.608	1.656			0.312	-0.171	1.679			0.410	-0.296	1.573
0.176	-0.458	1.660			0.193	-0.402	1.712			0.202	-0.060	1.744			0.177	0.128	1.746			0.057	-0.170	1.763			0.037	-0.410	1.752			0.025	-0.574	1.669			0.026	-0.608	1.656			0.312	-0.171	1.679			0.410	-0.296	1.573
0.176	-0.458	1.660			0.193	-0.402	1.712			0.201	-0.060	1.744			0.177	0.128	1.745			0.057	-0.170	1.763			0.037	-0.410	1.752			0.025	-0.574	1.669			0.026	-0.608	1.656			0.312	-0.171	1.679			0.410	-0.296	1.573
0.176	-0.458	1.660			0.193	-0.402	1.712			0.201	-0.060	1.743			0.177	0.128	1.745			0.057	-0.170	1.763			0.037	-0.409	1.751			0.025	-0.573	1.669			0.026	-0.608	1.656			0.312	-0.171	1.679			0.410	-0.296	1.573
0.175	-0.458	1.660			0.193	-0.402	1.711			0.201	-0.060	1.743			0.177	0.128	1.745			0.056	-0.170	1.762			0.037	-0.409	1.751			0.025	-0.573	1.669			0.026	-0.608	1.656			0.312	-0.171	1.679			0.410	-0.296	1.573
0.175	-0.458	1.660			0.193	-0.402	1.711			0.201	-0.060	1.743			0.177	0.128	1.744			0.056	-0.170	1.762			0.036	-0.409	1.751			0.025	-0.573	1.669			0.026	-0.608	1.656			0.312	-0.171	1.679			0.410	-0.296	1.573
0.175	-0.458	1.660			0.193	-0.402	1.711			0.201	-0.060	1.743			0.176	0.128	1.744			0.056	-0.170	1.761			0.036	-0.409	1.751			0.024	-0.573	1.669			0.026	-0.608	1.655			0.312	-0.171	1.679			0.410	-0.296	1.573
0.175	-0.458	1.660			0.193	-0.402	1.711			0.201	-0.060	1.742			0.176	0.128	1.743			0.056	-0.170	1.761			0.036	-0.409	1.751			0.024	-0.573	1.669			0.026	-0.608	1.655			0.312	-0.171	1.679			0.410	-0.296	1.573
0.175	-0.458	1.660			0.192	-0.402	1.711			0.201	-0.060	1.742			0.176	0.128	1.743			0.056	-0.170	1.761			0.036	-0.409	1.750			0.024	-0.573	1.668			0.026	-0.608	1.655			0.312	-0.171	1.679			0.410	-0.296	1.573
0.175	-0.458	1.660			0.192	-0.402	1.711			0.200	-0.061	1.742			0.176	0.128	1.742			0.056	-0.170	1.760			0.036	-0.409	1.750			0.024	-0.573	1.668			0.026	-0.608	1.655			0.312	-0.171	1.679			0.410	-0.296	1.574
0.175	-0.458	1.659			0.192	-0.402	1.710			0.200	-0.061	1.741			0.176	0.128	1.742			0.056	-0.170	1.760			0.035	-0.409	1.750			0.024	-0.573	1.668			0.026	-0.608	1.655			0.312	-0.171	1.679			0.410	-0.296	1.574
0.175	-0.458	1.659			0.192	-0.402	1.710			0.200	-0.061	1.741			0.176	0.128	1.742			0.056	-0.170	1.760			0.035	-0.409	1.750			0.024	-0.573	1.668			0.026	-0.608	1.655			0.312	-0.171	1.679			0.410	-0.296	1.574
0.175	-0.458	1.659			0.192	-0.402	1.710			0.200	-0.061	1.741			0.176	0.128	1.741			0.056	-0.170	1.759			0.035	-0.408	1.750			0.024	-0.573	1.668			0.026	-0.608	1.655			0.312	-0.171	1.679			0.410	-0.296	1.574
0.175	-0.458	1.659			0.192	-0.402	1.710			0.200	-0.061	1.740			0.175	0.128	1.741			0.056	-0.170	1.759			0.035	-0.408	1.749			0.024	-0.573	1.668			0.026	-0.608	1.655			0.312	-0.171	1.679			0.410	-0.296	1.574
0.175	-0.457	1.659			0.192	-0.401	1.709			0.200	-0.061	1.740			0.175	0.128	1.740			0.056	-0.170	1.758			0.035	-0.408	1.749			0.024	-0.573	1.668			0.026	-0.608	1.654			0.312	-0.171	1.679			0.410	-0.296	1.574
0.175	-0.457	1.658			0.192	-0.401	1.709			0.200	-0.061	1.740			0.175	0.128	1.740			0.055	-0.170	1.758			0.035	-0.408	1.749			0.024	-0.572	1.668			0.026	-0.608	1.654			0.312	-0.171	1.679			0.410	-0.296	1.574
0.175	-0.457	1.658			0.192	-0.401	1.709			0.200	-0.061	1.739			0.175	0.128	1.740			0.055	-0.169	1.758			0.034	-0.408	1.749			0.024	-0.572	1.667			0.026	-0.608	1.654			0.312	-0.171	1.679			0.410	-0.296	1.574
0.175	-0.457	1.658			0.192	-0.401	1.709			0.199	-0.061	1.739			0.175	0.128	1.739			0.055	-0.169	1.757			0.034	-0.408	1.749			0.024	-0.572	1.667			0.026	-0.608	1.654			0.312	-0.171	1.679			0.410	-0.296	1.574
0.175	-0.457	1.658			0.191	-0.401	1.709			0.199	-0.061	1.739			0.175	0.128	1.739			0.055	-0.169	1.757			0.034	-0.408	1.748			0.024	-0.572	1.667			0.026	-0.608	1.654			0.312	-0.171	1.679			0.410	-0.296	1.574
0.175	-0.457	1.658			0.191	-0.401	1.708			0.199	-0.061	1.738			0.175	0.128	1.739			0.055	-0.169	1.757			0.034	-0.408	1.748			0.024	-0.572	1.667			0.026	-0.608	1.654			0.312	-0.171	1.679			0.410	-0.296	1.574
0.175	-0.457	1.658			0.191	-0.401	1.708			0.199	-0.061	1.738			0.175	0.128	1.738			0.055	-0.169	1.757			0.034	-0.408	1.748			0.024	-0.572	1.667			0.026	-0.608	1.653			0.312	-0.171	1.679			0.410	-0.296	1.574
0.175	-0.457	1.657			0.191	-0.401	1.708			0.199	-0.061	1.738			0.175	0.128	1.738			0.055	-0.169	1.756			0.034	-0.408	1.748			0.024	-0.572	1.667			0.026	-0.608	1.653			0.312	-0.171	1.679			0.410	-0.296	1.574
0.175	-0.457	1.657			0.191	-0.401	1.708			0.199	-0.061	1.738			0.174	0.128	1.738			0.055	-0.169	1.756			0.034	-0.408	1.748			0.024	-0.572	1.667			0.026	-0.608	1.653			0.312	-0.171	1.678			0.410	-0.296	1.574
0.175	-0.457	1.657			0.191	-0.401	1.708			0.199	-0.061	1.737			0.174	0.128	1.737			0.055	-0.169	1.756			0.034	-0.408	1.747			0.024	-0.572	1.667			0.026	-0.608	1.653			0.312	-0.171	1.678			0.410	-0.296	1.574
0.175	-0.457	1.657			0.191	-0.401	1.707			0.199	-0.061	1.737			0.174	0.128	1.737			0.055	-0.169	1.756			0.034	-0.408	1.747			0.024	-0.572	1.666			0.026	-0.608	1.653			0.312	-0.171	1.678			0.410	-0.296	1.574
0.175	-0.457	1.657			0.191	-0.401	1.707			0.199	-0.061	1.737			0.174	0.128	1.737			0.055	-0.169	1.755			0.034	-0.408	1.747			0.024	-0.572	1.666			0.026	-0.608	1.653			0.312	-0.171	1.678			0.410	-0.296	1.574
0.175	-0.457	1.656			0.191	-0.401	1.707			0.199	-0.061	1.737			0.174	0.128	1.737			0.055	-0.169	1.755			0.033	-0.408	1.747			0.024	-0.572	1.666			0.026	-0.608	1.652			0.312	-0.171	1.678			0.410	-0.296	1.574
0.175	-0.457	1.656			0.191	-0.401	1.707			0.199	-0.061	1.736			0.174	0.128	1.736			0.055	-0.169	1.755			0.033	-0.408	1.747			0.024	-0.572	1.666			0.026	-0.608	1.652			0.312	-0.171	1.678			0.410	-0.296	1.574
0.175	-0.457	1.656			0.191	-0.401	1.707			0.199	-0.061	1.736			0.174	0.128	1.736			0.055	-0.169	1.755			0.033	-0.408	1.746			0.024	-0.572	1.666			0.026	-0.608	1.652			0.312	-0.171	1.678			0.410	-0.296	1.574
0.175	-0.457	1.656			0.191	-0.401	1.706			0.199	-0.061	1.736			0.174	0.128	1.736			0.055	-0.169	1.755			0.033	-0.408	1.746			0.024	-0.572	1.666			0.026	-0.609	1.652			0.312	-0.171	1.678			0.410	-0.296	1.574
0.175	-0.457	1.656			0.191	-0.401	1.706			0.199	-0.061	1.736			0.174	0.128	1.735			0.055	-0.169	1.755			0.033	-0.408	1.746			0.024	-0.572	1.666			0.026	-0.609	1.652			0.312	-0.171	1.678			0.409	-0.296	1.574
0.175	-0.457	1.655			0.191	-0.401	1.706			0.199	-0.061	1.736			0.174	0.128	1.735			0.055	-0.169	1.754			0.033	-0.408	1.746			0.024	-0.572	1.666			0.026	-0.609	1.652			0.312	-0.170	1.677			0.409	-0.296	1.574
0.175	-0.457	1.655			0.191	-0.401	1.706			0.199	-0.061	1.735			0.174	0.128	1.735			0.055	-0.169	1.754			0.033	-0.408	1.746			0.024	-0.572	1.666			0.026	-0.609	1.652			0.312	-0.170	1.677			0.409	-0.296	1.574
0.175	-0.457	1.655			0.191	-0.401	1.706			0.199	-0.061	1.735			0.174	0.128	1.735			0.055	-0.169	1.754			0.033	-0.407	1.746			0.024	-0.572	1.665			0.026	-0.609	1.651			0.312	-0.170	1.677			0.409	-0.296	1.574
0.175	-0.457	1.655			0.191	-0.401	1.706			0.199	-0.061	1.735			0.174	0.128	1.735			0.054	-0.169	1.754			0.033	-0.407	1.745			0.024	-0.572	1.665			0.026	-0.609	1.651			0.312	-0.170	1.677			0.409	-0.296	1.574
0.175	-0.457	1.655			0.191	-0.401	1.706			0.198	-0.062	1.735			0.174	0.128	1.734			0.054	-0.169	1.754			0.033	-0.407	1.745			0.024	-0.572	1.665			0.026	-0.609	1.651			0.312	-0.170	1.677			0.409	-0.296	1.574
0.175	-0.457	1.655			0.191	-0.401	1.705			0.198	-0.062	1.735			0.174	0.128	1.734			0.054	-0.169	1.754			0.033	-0.407	1.745			0.024	-0.572	1.665			0.026	-0.609	1.651			0.312	-0.170	1.677			0.409	-0.296	1.574
0.175	-0.457	1.655			0.191	-0.401	1.705			0.198	-0.062	1.734			0.174	0.128	1.734			0.054	-0.169	1.754			0.033	-0.407	1.745			0.024	-0.572	1.665			0.026	-0.609	1.651			0.312	-0.170	1.677			0.409	-0.296	1.574
0.175	-0.457	1.655			0.191	-0.401	1.705			0.198	-0.062	1.734			0.174	0.128	1.734			0.054	-0.169	1.753			0.033	-0.407	1.745			0.024	-0.572	1.665			0.026	-0.609	1.651			0.312	-0.170	1.677			0.409	-0.296	1.574
0.174	-0.457	1.654			0.190	-0.401	1.705			0.198	-0.062	1.734			0.174	0.128	1.734			0.054	-0.169	1.753			0.033	-0.407	1.745			0.024	-0.572	1.665			0.026	-0.609	1.651			0.312	-0.170	1.677			0.409	-0.296	1.574
0.174	-0.457	1.654			0.190	-0.401	1.705			0.198	-0.062	1.734			0.174	0.128	1.733			0.054	-0.169	1.753			0.033	-0.407	1.744			0.024	-0.572	1.665			0.026	-0.609	1.650			0.312	-0.170	1.677			0.409	-0.296	1.574
0.174	-0.457	1.654			0.190	-0.401	1.705			0.198	-0.062	1.734			0.174	0.128	1.733			0.054	-0.169	1.753			0.033	-0.407	1.744			0.024	-0.572	1.665			0.026	-0.609	1.650			0.312	-0.170	1.676			0.409	-0.296	1.574
0.174	-0.457	1.654			0.190	-0.401	1.705			0.198	-0.062	1.734			0.174	0.128	1.733			0.054	-0.169	1.753			0.033	-0.407	1.744			0.024	-0.572	1.665			0.026	-0.609	1.650			0.312	-0.170	1.676			0.409	-0.296	1.573
0.174	-0.457	1.654			0.190	-0.401	1.705			0.198	-0.062	1.734			0.174	0.128	1.733			0.054	-0.169	1.753			0.033	-0.407	1.744			0.024	-0.572	1.665			0.026	-0.609	1.650			0.312	-0.170	1.676			0.409	-0.296	1.573
0.174	-0.457	1.654			0.190	-0.401	1.705			0.198	-0.062	1.734			0.174	0.128	1.733			0.054	-0.169	1.753			0.033	-0.407	1.744			0.024	-0.572	1.665			0.026	-0.609	1.650			0.312	-0.170	1.676			0.409	-0.296	1.573
0.174	-0.457	1.654			0.190	-0.401	1.704			0.198	-0.062	1.734			0.174	0.128	1.733			0.054	-0.169	1.753			0.033	-0.407	1.744			0.024	-0.572	1.665			0.026	-0.610	1.650			0.312	-0.170	1.676			0.409	-0.296	1.573
0.174	-0.457	1.654			0.190	-0.401	1.704			0.198	-0.062	1.733			0.174	0.128	1.733			0.054	-0.169	1.753			0.033	-0.407	1.744			0.024	-0.572	1.664			0.026	-0.610	1.650			0.312	-0.170	1.676			0.409	-0.296	1.573
0.174	-0.457	1.654			0.190	-0.401	1.704			0.198	-0.062	1.733			0.174	0.128	1.732			0.054	-0.169	1.753			0.033	-0.407	1.743			0.024	-0.572	1.664			0.026	-0.610	1.650			0.312	-0.170	1.676			0.409	-0.296	1.573
0.174	-0.457	1.654			0.190	-0.401	1.704			0.198	-0.062	1.733			0.174	0.128	1.732			0.054	-0.169	1.753			0.033	-0.407	1.743			0.024	-0.572	1.664			0.026	-0.610	1.650			0.312	-0.170	1.676			0.409	-0.296	1.573
0.174	-0.457	1.654			0.190	-0.401	1.704			0.198	-0.062	1.733			0.174	0.128	1.732			0.054	-0.169	1.753			0.033	-0.407	1.743			0.024	-0.572	1.664			0.026	-0.610	1.650			0.312	-0.170	1.676			0.409	-0.296	1.573
0.174	-0.457	1.653			0.190	-0.401	1.704			0.198	-0.062	1.733			0.174	0.128	1.732			0.054	-0.170	1.752			0.033	-0.407	1.743			0.024	-0.572	1.664			0.026	-0.610	1.649			0.312	-0.170	1.676			0.409	-0.296	1.573
0.174	-0.457	1.653			0.190	-0.401	1.704			0.198	-0.062	1.733			0.174	0.128	1.732			0.054	-0.170	1.752			0.033	-0.407	1.743			0.024	-0.572	1.664			0.026	-0.610	1.649			0.312	-0.170	1.676			0.409	-0.296	1.573
0.175	-0.457	1.653			0.190	-0.401	1.704			0.198	-0.062	1.733			0.174	0.128	1.732			0.054	-0.170	1.752			0.033	-0.407	1.743			0.024	-0.572	1.664			0.026	-0.610	1.649			0.313	-0.170	1.676			0.409	-0.296	1.572
0.175	-0.457	1.653			0.190	-0.401	1.704			0.198	-0.062	1.733			0.174	0.128	1.732			0.054	-0.170	1.752			0.034	-0.407	1.743			0.024	-0.572	1.664			0.026	-0.610	1.649			0.313	-0.170	1.676			0.407	-0.294	1.567
0.175	-0.457	1.653			0.190	-0.401	1.704			0.198	-0.062	1.733			0.174	0.128	1.732			0.054	-0.170	1.752			0.034	-0.407	1.743			0.024	-0.572	1.664			0.026	-0.610	1.649			0.316	-0.165	1.679			0.397	-0.285	1.560
0.175	-0.457	1.653			0.190	-0.401	1.704			0.199	-0.062	1.733			0.174	0.128	1.732			0.054	-0.170	1.752			0.034	-0.407	1.743			0.024	-0.572	1.664			0.026	-0.610	1.649			0.319	-0.161	1.681			0.390	-0.277	1.554
0.175	-0.457	1.653			0.190	-0.401	1.704			0.199	-0.062	1.733			0.174	0.128	1.732			0.054	-0.170	1.752			0.034	-0.407	1.743			0.024	-0.572	1.664			0.026	-0.610	1.649			0.321	-0.157	1.684			0.383	-0.269	1.549
0.175	-0.456	1.653			0.191	-0.400	1.704			0.199	-0.062	1.732			0.174	0.127	1.732			0.054	-0.170	1.753			0.034	-0.407	1.743			0.024	-0.572	1.664			0.026	-0.610	1.649			0.323	-0.153	1.686			0.371	-0.255	1.539
0.175	-0.456	1.653			0.191	-0.400	1.704			0.200	-0.061	1.732			0.174	0.127	1.732			0.054	-0.171	1.753			0.034	-0.407	1.742			0.024	-0.572	1.664			0.026	-0.610	1.649			0.324	-0.150	1.687			0.364	-0.246	1.533
0.176	-0.455	1.653			0.191	-0.400	1.704			0.200	-0.061	1.732			0.174	0.127	1.732			0.054	-0.171	1.754			0.034	-0.407	1.742			0.024	-0.572	1.664			0.026	-0.610	1.649			0.325	-0.146	1.688			0.357	-0.238	1.528
0.176	-0.455	1.653			0.191	-0.399	1.704			0.201	-0.060	1.731			0.174	0.127	1.732			0.053	-0.171	1.755			0.034	-0.407	1.742			0.024	-0.572	1.664			0.026	-0.610	1.649			0.326	-0.143	1.690			0.352	-0.232	1.525
0.176	-0.455	1.653			0.192	-0.399	1.704			0.202	-0.059	1.731			0.175	0.127	1.732			0.053	-0.171	1.755			0.034	-0.407	1.742			0.024	-0.572	1.664			0.026	-0.610	1.649			0.326	-0.139	1.691			0.348	-0.226	1.522
0.176	-0.454	1.654			0.192	-0.398	1.704			0.203	-0.058	1.731			0.175	0.127	1.732			0.053	-0.172	1.756			0.034	-0.407	1.742			0.024	-0.572	1.664			0.026	-0.610	1.649			0.327	-0.136	1.692			0.343	-0.221	1.519
0.177	-0.454	1.654			0.193	-0.397	1.704			0.203	-0.057	1.730			0.175	0.127	1.732			0.052	-0.172	1.757			0.034	-0.407	1.742			0.024	-0.572	1.664			0.026	-0.610	1.649			0.327	-0.134	1.692			0.339	-0.217	1.516
0.177	-0.453	1.654			0.193	-0.397	1.704			0.204	-0.056	1.730			0.175	0.127	1.733			0.052	-0.172	1.758			0.034	-0.407	1.742			0.024	-0.572	1.664			0.026	-0.610	1.649			0.327	-0.131	1.693			0.335	-0.213	1.514
0.177	-0.453	1.654			0.193	-0.396	1.704			0.204	-0.055	1.730			0.175	0.127	1.733			0.051	-0.173	1.759			0.034	-0.407	1.742			0.024	-0.572	1.664			0.026	-0.611	1.649			0.327	-0.129	1.693			0.332	-0.210	1.512
0.177	-0.452	1.654			0.193	-0.396	1.705			0.205	-0.054	1.729			0.175	0.127	1.733			0.051	-0.173	1.760			0.034	-0.407	1.743			0.024	-0.572	1.664			0.026	-0.611	1.649			0.327	-0.127	1.694			0.330	-0.207	1.511
0.177	-0.452	1.655			0.194	-0.395	1.705			0.205	-0.053	1.729			0.175	0.127	1.733			0.050	-0.174	1.762			0.034	-0.407	1.743			0.024	-0.572	1.664			0.026	-0.611	1.649			0.327	-0.126	1.694			0.328	-0.205	1.509
0.178	-0.451	1.655			0.194	-0.395	1.705			0.205	-0.053	1.729			0.175	0.127	1.733			0.050	-0.175	1.763			0.034	-0.407	1.743			0.024	-0.572	1.664			0.026	-0.611	1.649			0.328	-0.124	1.695			0.326	-0.203	1.508
0.178	-0.451	1.655			0.194	-0.394	1.705			0.205	-0.052	1.729			0.175	0.127	1.733			0.049	-0.175	1.764			0.035	-0.407	1.743			0.024	-0.571	1.664			0.026	-0.611	1.649			0.328	-0.123	1.695			0.324	-0.201	1.507
0.178	-0.451	1.655			0.195	-0.394	1.705			0.206	-0.052	1.728			0.175	0.127	1.734			0.049	-0.176	1.765			0.035	-0.407	1.744			0.024	-0.571	1.665			0.026	-0.611	1.649			0.328	-0.122	1.695			0.322	-0.200	1.506
0.178	-0.450	1.655			0.195	-0.393	1.705			0.206	-0.051	1.728			0.175	0.127	1.734			0.048	-0.176	1.766			0.035	-0.407	1.744			0.024	-0.571	1.665			0.026	-0.611	1.649			0.328	-0.121	1.695			0.320	-0.198	1.506
0.178	-0.450	1.656			0.195	-0.393	1.705			0.206	-0.051	1.728			0.175	0.127	1.734			0.047	-0.177	1.767			0.035	-0.406	1.744			0.024	-0.571	1.665			0.026	-0.611	1.649			0.328	-0.120	1.696			0.319	-0.197	1.505
0.178	-0.450	1.656			0.195	-0.392	1.705			0.206	-0.050	1.728			0.175	0.127	1.734			0.047	-0.178	1.768			0.035	-0.406	1.745			0.024	-0.570	1.666			0.026	-0.611	1.649			0.328	-0.119	1.696			0.317	-0.196	1.505
0.179	-0.449	1.656			0.195	-0.392	1.706			0.206	-0.050	1.727			0.175	0.127	1.734			0.046	-0.178	1.769			0.035	-0.406	1.745			0.024	-0.570	1.666			0.026	-0.611	1.649			0.328	-0.118	1.696			0.316	-0.195	1.505
0.179	-0.449	1.656			0.196	-0.392	1.706			0.206	-0.050	1.727			0.175	0.127	1.734			0.046	-0.179	1.770			0.035	-0.405	1.745			0.024	-0.570	1.666			0.026	-0.611	1.649			0.328	-0.117	1.696			0.315	-0.194	1.505
0.179	-0.449	1.656			0.196	-0.391	1.706			0.206	-0.049	1.727			0.175	0.127	1.734			0.045	-0.179	1.771			0.036	-0.405	1.746			0.024	-0.569	1.667			0.026	-0.611	1.649			0.328	-0.116	1.696			0.314	-0.194	1.505
0.179	-0.448	1.657			0.196	-0.391	1.706			0.206	-0.049	1.727			0.175	0.127	1.734			0.045	-0.179	1.772			0.036	-0.405	1.746			0.024	-0.569	1.667			0.026	-0.611	1.649			0.328	-0.115	1.696			0.313	-0.194	1.505
0.179	-0.448	1.657			0.196	-0.391	1.706			0.206	-0.049	1.727			0.176	0.127	1.734			0.044	-0.180	1.773			0.036	-0.404	1.746			0.024	-0.569	1.667			0.026	-0.611	1.649			0.328	-0.115	1.697			0.312	-0.193	1.505
0.179	-0.448	1.657			0.196	-0.390	1.706			0.206	-0.049	1.727			0.176	0.127	1.735			0.044	-0.180	1.774			0.036	-0.404	1.747			0.024	-0.568	1.668			0.026	-0.611	1.649			0.328	-0.114	1.697			0.311	-0.193	1.506
0.179	-0.448	1.657			0.196	-0.390	1.706			0.206	-0.048	1.726			0.176	0.127	1.735			0.043	-0.181	1.775			0.036	-0.404	1.747			0.024	-0.568	1.668			0.026	-0.611	1.649			0.328	-0.114	1.697			0.310	-0.193	1.506
0.179	-0.447	1.657			0.197	-0.390	1.706			0.206	-0.048	1.726			0.176	0.127	1.735			0.043	-0.181	1.775			0.036	-0.403	1.747			0.024	-0.568	1.668			0.026	-0.612	1.649			0.328	-0.113	1.697			0.310	-0.193	1.506
0.179	-0.447	1.657			0.197	-0.390	1.706			0.206	-0.048	1.726			0.176	0.127	1.735			0.042	-0.181	1.776			0.036	-0.403	1.748			0.024	-0.567	1.669			0.026	-0.612	1.649			0.327	-0.113	1.697			0.309	-0.193	1.507
0.179	-0.447	1.657			0.197	-0.389	1.706			0.206	-0.048	1.726			0.176	0.127	1.735			0.042	-0.182	1.777			0.037	-0.403	1.748			0.024	-0.567	1.669			0.026	-0.612	1.649			0.327	-0.112	1.696			0.308	-0.193	1.507
0.180	-0.447	1.658			0.197	-0.389	1.706			0.206	-0.047	1.726			0.175	0.127	1.735			0.041	-0.182	1.777			0.037	-0.402	1.748			0.024	-0.567	1.669			0.026	-0.612	1.649			0.327	-0.112	1.696			0.308	-0.193	1.507
0.180	-0.446	1.658			0.197	-0.389	1.706			0.205	-0.047	1.726			0.175	0.126	1.735			0.041	-0.182	1.778			0.037	-0.402	1.749			0.024	-0.566	1.670			0.026	-0.612	1.649			0.327	-0.111	1.696			0.307	-0.193	1.507
0.180	-0.446	1.658			0.197	-0.389	1.706			0.205	-0.047	1.726			0.175	0.126	1.735			0.040	-0.182	1.779			0.037	-0.402	1.749			0.024	-0.566	1.670			0.026	-0.612	1.649			0.327	-0.111	1.696			0.306	-0.193	1.507
0.180	-0.446	1.658			0.197	-0.389	1.707			0.205	-0.047	1.726			0.175	0.126	1.736			0.040	-0.183	1.779			0.037	-0.402	1.749			0.024	-0.566	1.670			0.026	-0.612	1.649			0.326	-0.111	1.696			0.306	-0.193	1.508
0.180	-0.446	1.658			0.197	-0.388	1.707			0.205	-0.047	1.726			0.175	0.126	1.736			0.040	-0.183	1.780			0.037	-0.402	1.749			0.024	-0.566	1.670			0.026	-0.612	1.649			0.326	-0.111	1.696			0.305	-0.193	1.508
0.180	-0.446	1.658			0.197	-0.388	1.707			0.205	-0.047	1.726			0.175	0.126	1.736			0.039	-0.183	1.781			0.037	-0.401	1.749			0.024	-0.565	1.671			0.026	-0.612	1.649			0.326	-0.111	1.696			0.305	-0.193	1.508
0.180	-0.446	1.658			0.197	-0.388	1.707			0.204	-0.047	1.726			0.175	0.126	1.736			0.039	-0.183	1.781			0.037	-0.401	1.750			0.024	-0.565	1.671			0.026	-0.612	1.649			0.325	-0.111	1.695			0.297	-0.196	1.501
0.180	-0.446	1.658			0.198	-0.388	1.707			0.204	-0.047	1.726			0.175	0.126	1.736			0.038	-0.184	1.782			0.037	-0.401	1.750			0.024	-0.565	1.671			0.026	-0.612	1.649			0.325	-0.111	1.695			0.293	-0.199	1.496
0.180	-0.445	1.658			0.198	-0.388	1.707			0.204	-0.047	1.726			0.175	0.126	1.736			0.038	-0.184	1.783			0.037	-0.401	1.750			0.024	-0.565	1.671			0.026	-0.612	1.650			0.325	-0.110	1.695			0.289	-0.200	1.493
0.180	-0.445	1.658			0.198	-0.388	1.707			0.203	-0.047	1.726			0.175	0.126	1.737			0.037	-0.184	1.784			0.037	-0.401	1.750			0.024	-0.565	1.672			0.026	-0.612	1.650			0.325	-0.110	1.695			0.287	-0.201	1.491
0.180	-0.445	1.658			0.198	-0.388	1.707			0.203	-0.047	1.727			0.175	0.126	1.737			0.037	-0.184	1.785			0.037	-0.401	1.750			0.024	-0.565	1.672			0.026	-0.613	1.650			0.324	-0.111	1.694			0.285	-0.216	1.499
0.180	-0.445	1.659			0.198	-0.388	1.707			0.202	-0.047	1.727			0.175	0.126	1.737			0.036	-0.184	1.785			0.038	-0.400	1.751			0.024	-0.564	1.672			0.026	-0.613	1.650			0.324	-0.111	1.694			0.282	-0.215	1.496
0.180	-0.445	1.659			0.198	-0.387	1.707			0.202	-0.047	1.727			0.175	0.126	1.737			0.036	-0.185	1.786			0.038	-0.400	1.751			0.024	-0.564	1.672			0.026	-0.613	1.650			0.324	-0.111	1.694			0.285	-0.212	1.497
0.180	-0.445	1.659			0.198	-0.387	1.707			0.201	-0.047	1.727			0.175	0.126	1.738			0.035	-0.185	1.787			0.038	-0.400	1.751			0.024	-0.564	1.673			0.026	-0.613	1.650			0.323	-0.111	1.694			0.288	-0.209	1.498
0.180	-0.445	1.659			0.198	-0.387	1.707			0.201	-0.047	1.728			0.174	0.126	1.738			0.035	-0.186	1.788			0.038	-0.400	1.751			0.024	-0.564	1.673			0.026	-0.613	1.650			0.323	-0.111	1.693			0.290	-0.207	1.499
0.180	-0.445	1.659			0.198	-0.387	1.707			0.200	-0.047	1.728			0.174	0.126	1.738			0.034	-0.186	1.789			0.038	-0.400	1.751			0.024	-0.564	1.673			0.026	-0.613	1.650			0.323	-0.111	1.693			0.289	-0.206	1.499
0.180	-0.445	1.659			0.198	-0.387	1.707			0.200	-0.047	1.729			0.174	0.126	1.739			0.033	-0.187	1.790			0.038	-0.400	1.752			0.024	-0.564	1.673			0.026	-0.613	1.651			0.322	-0.111	1.693			0.289	-0.205	1.500
0.180	-0.444	1.659			0.198	-0.387	1.707			0.199	-0.048	1.729			0.174	0.126	1.739			0.033	-0.187	1.790			0.038	-0.400	1.752			0.023	-0.564	1.674			0.025	-0.613	1.651			0.322	-0.111	1.692			0.288	-0.204	1.500
0.180	-0.444	1.659			0.198	-0.387	1.707			0.199	-0.048	1.729			0.174	0.126	1.739			0.032	-0.188	1.791			0.038	-0.400	1.752			0.023	-0.564	1.674			0.025	-0.613	1.651			0.322	-0.111	1.692			0.289	-0.203	1.501
0.180	-0.444	1.659			0.198	-0.387	1.707			0.198	-0.048	1.730			0.174	0.126	1.740			0.031	-0.189	1.792			0.038	-0.399	1.753			0.023	-0.563	1.674			0.025	-0.613	1.651			0.322	-0.111	1.692			0.289	-0.202	1.501
0.180	-0.444	1.659			0.198	-0.387	1.707			0.198	-0.048	1.730			0.174	0.126	1.740			0.030	-0.192	1.792			0.038	-0.399	1.753			0.023	-0.563	1.675			0.025	-0.613	1.651			0.321	-0.112	1.692			0.290	-0.201	1.501
0.180	-0.444	1.660			0.198	-0.387	1.707			0.197	-0.048	1.730			0.174	0.126	1.740			0.029	-0.194	1.793			0.038	-0.398	1.753			0.023	-0.563	1.675			0.025	-0.614	1.651			0.321	-0.112	1.691			0.290	-0.201	1.502
0.180	-0.444	1.660			0.198	-0.387	1.708			0.197	-0.048	1.731			0.174	0.126	1.740			0.029	-0.196	1.794			0.038	-0.398	1.754			0.023	-0.563	1.675			0.025	-0.614	1.651			0.321	-0.112	1.691			0.290	-0.200	1.502
0.180	-0.444	1.660			0.198	-0.387	1.708			0.197	-0.048	1.731			0.173	0.126	1.741			0.028	-0.198	1.794			0.038	-0.398	1.754			0.023	-0.562	1.676			0.025	-0.614	1.652			0.321	-0.112	1.691			0.290	-0.199	1.502
0.180	-0.444	1.660			0.198	-0.387	1.708			0.196	-0.048	1.731			0.173	0.126	1.741			0.027	-0.200	1.794			0.038	-0.398	1.754			0.023	-0.562	1.676			0.025	-0.614	1.652			0.320	-0.113	1.690			0.289	-0.199	1.502
0.180	-0.444	1.660			0.198	-0.386	1.708			0.196	-0.049	1.732			0.173	0.126	1.741			0.027	-0.202	1.795			0.038	-0.398	1.755			0.023	-0.562	1.676			0.025	-0.614	1.652			0.320	-0.113	1.690			0.288	-0.198	1.502
0.180	-0.444	1.660			0.198	-0.386	1.708			0.195	-0.049	1.732			0.173	0.126	1.741			0.026	-0.204	1.795			0.038	-0.397	1.755			0.023	-0.562	1.677			0.025	-0.614	1.652			0.320	-0.114	1.690			0.286	-0.197	1.501
0.180	-0.444	1.660			0.198	-0.386	1.708			0.195	-0.049	1.732			0.173	0.126	1.742			0.026	-0.205	1.795			0.038	-0.397	1.756			0.023	-0.561	1.677			0.025	-0.614	1.652			0.320	-0.114	1.689			0.284	-0.196	1.500
0.180	-0.444	1.660			0.198	-0.386	1.708			0.195	-0.049	1.733			0.173	0.126	1.742			0.025	-0.206	1.796			0.038	-0.397	1.756			0.023	-0.561	1.677			0.025	-0.614	1.652			0.320	-0.114	1.689			0.282	-0.196	1.499
0.180	-0.444	1.660			0.198	-0.386	1.708			0.194	-0.049	1.733			0.173	0.126	1.742			0.025	-0.208	1.796			0.038	-0.397	1.756			0.023	-0.561	1.677			0.025	-0.614	1.653			0.319	-0.115	1.689			0.280	-0.195	1.500
0.180	-0.444	1.660			0.198	-0.386	1.708			0.194	-0.049	1.733			0.173	0.126	1.742			0.024	-0.209	1.796			0.038	-0.396	1.757			0.023	-0.561	1.678			0.025	-0.614	1.653			0.319	-0.115	1.688			0.278	-0.195	1.500
0.180	-0.444	1.660			0.198	-0.386	1.708			0.194	-0.049	1.733			0.173	0.126	1.742			0.024	-0.210	1.796			0.038	-0.396	1.757			0.022	-0.561	1.678			0.025	-0.614	1.653			0.319	-0.116	1.688			0.276	-0.194	1.499
0.180	-0.444	1.660			0.198	-0.386	1.708			0.194	-0.049	1.734			0.173	0.126	1.743			0.024	-0.211	1.797			0.038	-0.396	1.757			0.022	-0.561	1.678			0.025	-0.614	1.653			0.319	-0.116	1.688			0.274	-0.194	1.498
0.180	-0.443	1.660			0.198	-0.386	1.708			0.193	-0.049	1.734			0.173	0.126	1.743			0.023	-0.212	1.797			0.038	-0.396	1.757			0.022	-0.561	1.678			0.025	-0.614	1.653			0.319	-0.117	1.687			0.273	-0.193	1.498
0.180	-0.443	1.661			0.198	-0.386	1.708			0.193	-0.049	1.734			0.173	0.126	1.743			0.023	-0.213	1.797			0.038	-0.396	1.758			0.022	-0.560	1.678			0.024	-0.614	1.653			0.319	-0.117	1.687			0.271	-0.193	1.497
0.180	-0.443	1.661			0.198	-0.386	1.708			0.193	-0.050	1.734			0.173	0.126	1.743			0.023	-0.214	1.797			0.038	-0.396	1.758			0.022	-0.560	1.678			0.024	-0.615	1.653			0.319	-0.117	1.687			0.260	-0.191	1.488
0.180	-0.443	1.661			0.198	-0.386	1.708			0.193	-0.050	1.735			0.173	0.126	1.743			0.022	-0.215	1.797			0.038	-0.396	1.758			0.022	-0.560	1.679			0.024	-0.615	1.653			0.318	-0.118	1.686			0.254	-0.190	1.482
0.180	-0.443	1.661			0.198	-0.386	1.708			0.192	-0.050	1.735			0.173	0.126	1.743			0.022	-0.215	1.797			0.038	-0.396	1.758			0.022	-0.560	1.679			0.024	-0.615	1.654			0.318	-0.118	1.686			0.252	-0.189	1.480
0.180	-0.443	1.661			0.199	-0.386	1.709			0.192	-0.050	1.735			0.173	0.126	1.743			0.022	-0.216	1.797			0.038	-0.396	1.758			0.022	-0.560	1.679			0.024	-0.615	1.654			0.318	-0.119	1.686			0.250	-0.189	1.479
0.180	-0.443	1.661			0.199	-0.386	1.709			0.192	-0.050	1.735			0.173	0.126	1.743			0.022	-0.217	1.797			0.038	-0.396	1.758			0.022	-0.560	1.679			0.024	-0.615	1.654			0.318	-0.119	1.685			0.249	-0.188	1.478
0.180	-0.443	1.661			0.199	-0.386	1.709			0.192	-0.050	1.735			0.173	0.126	1.743			0.021	-0.218	1.798			0.038	-0.396	1.758			0.022	-0.560	1.679			0.024	-0.615	1.654			0.318	-0.119	1.685			0.248	-0.188	1.477
0.180	-0.443	1.661			0.199	-0.386	1.709			0.192	-0.050	1.735			0.173	0.126	1.744			0.021	-0.219	1.798			0.038	-0.396	1.759			0.022	-0.561	1.679			0.024	-0.615	1.654			0.318	-0.120	1.685			0.247	-0.188	1.477
0.180	-0.443	1.661			0.199	-0.386	1.709			0.191	-0.050	1.736			0.173	0.126	1.744			0.021	-0.220	1.798			0.038	-0.397	1.759			0.022	-0.561	1.679			0.024	-0.615	1.654			0.318	-0.120	1.684			0.246	-0.187	1.476
0.180	-0.443	1.661			0.199	-0.386	1.709			0.191	-0.050	1.736			0.173	0.126	1.744			0.021	-0.220	1.798			0.038	-0.397	1.759			0.022	-0.561	1.679			0.024	-0.615	1.654			0.317	-0.120	1.684			0.245	-0.187	1.475
0.180	-0.443	1.661			0.199	-0.386	1.709			0.191	-0.051	1.736			0.172	0.126	1.744			0.020	-0.221	1.798			0.038	-0.397	1.759			0.022	-0.561	1.679			0.024	-0.615	1.654			0.317	-0.120	1.683			0.244	-0.187	1.475
0.180	-0.443	1.661			0.199	-0.386	1.709			0.191	-0.051	1.736			0.172	0.126	1.744			0.020	-0.221	1.798			0.038	-0.397	1.759			0.022	-0.562	1.679			0.024	-0.615	1.654			0.317	-0.121	1.683			0.243	-0.187	1.474
0.180	-0.443	1.661			0.199	-0.386	1.709			0.191	-0.051	1.736			0.172	0.126	1.744			0.020	-0.222	1.798			0.037	-0.398	1.759			0.022	-0.562	1.679			0.024	-0.615	1.654			0.317	-0.121	1.683			0.243	-0.186	1.474
0.180	-0.443	1.661			0.199	-0.386	1.709			0.191	-0.051	1.736			0.172	0.126	1.744			0.020	-0.223	1.798			0.037	-0.398	1.759			0.022	-0.562	1.679			0.024	-0.615	1.655			0.317	-0.121	1.682			0.243	-0.188	1.479
0.180	-0.443	1.661			0.199	-0.386	1.709			0.191	-0.051	1.736			0.172	0.126	1.744			0.020	-0.223	1.798			0.037	-0.398	1.759			0.022	-0.562	1.679			0.024	-0.615	1.655			0.317	-0.121	1.682			0.243	-0.188	1.479
0.180	-0.443	1.661			0.199	-0.386	1.709			0.190	-0.051	1.736			0.172	0.126	1.744			0.020	-0.224	1.798			0.037	-0.399	1.759			0.022	-0.562	1.679			0.024	-0.615	1.655			0.317	-0.122	1.682			0.243	-0.187	1.479
0.180	-0.443	1.661			0.199	-0.386	1.709			0.190	-0.051	1.737			0.172	0.126	1.744			0.019	-0.224	1.799			0.037	-0.399	1.759			0.022	-0.563	1.679			0.024	-0.615	1.655			0.316	-0.122	1.682			0.243	-0.187	1.480
0.180	-0.443	1.661			0.199	-0.386	1.709			0.190	-0.051	1.737			0.172	0.126	1.744			0.019	-0.225	1.799			0.037	-0.399	1.759			0.022	-0.563	1.679			0.024	-0.615	1.655			0.316	-0.122	1.681			0.243	-0.187	1.480
0.179	-0.443	1.661			0.199	-0.386	1.709			0.190	-0.051	1.737			0.172	0.126	1.744			0.019	-0.225	1.799			0.037	-0.399	1.759			0.021	-0.563	1.679			0.024	-0.615	1.655			0.316	-0.122	1.681			0.243	-0.187	1.480
0.179	-0.443	1.662			0.199	-0.386	1.709			0.190	-0.052	1.737			0.172	0.126	1.744			0.019	-0.225	1.799			0.037	-0.399	1.759			0.021	-0.563	1.679			0.024	-0.616	1.655			0.316	-0.122	1.681			0.243	-0.187	1.480
0.179	-0.443	1.662			0.199	-0.386	1.709			0.190	-0.052	1.737			0.172	0.126	1.744			0.019	-0.226	1.799			0.037	-0.399	1.759			0.021	-0.563	1.679			0.024	-0.616	1.655			0.316	-0.123	1.680			0.243	-0.187	1.480
0.179	-0.443	1.662			0.199	-0.386	1.709			0.190	-0.052	1.737			0.172	0.126	1.744			0.019	-0.226	1.799			0.037	-0.399	1.759			0.021	-0.563	1.679			0.024	-0.616	1.655			0.316	-0.123	1.680			0.243	-0.186	1.480
[truncated: 7,196 more rows]
[truncated: 30 more columns]
