# Supplementary material for: A natural user interface to integrate citizen science and physical exercise
Source: PLoS One. 2017 Feb 23;12(2):e0172587. doi: 10.1371/journal.pone.0172587 (PMC5322974; doi:10.1371/journal.pone.0172587)
Supplement: S1 Folder — Kinect raw data of each participant in the two kinect groups (KC and KNC). Data of each participant are saved in a binary file. Trajectories of points have been extracted form the binary file and saved in a text file. (ZIP) [file pone.0172587.s002.zip › Raw_data/Par30/Par30_Right_C_points.txt]

0.011	-0.190	1.837			0.010	-0.127	1.858			0.002	0.197	1.843			-0.017	0.381	1.797			-0.134	0.084	1.866			-0.191	-0.145	1.894			-0.220	-0.355	1.846			-0.227	-0.424	1.820			0.148	0.105	1.873			0.231	-0.023	1.957
0.011	-0.190	1.836			0.010	-0.127	1.857			0.002	0.197	1.842			-0.017	0.381	1.796			-0.134	0.084	1.865			-0.192	-0.145	1.893			-0.220	-0.355	1.845			-0.227	-0.423	1.820			0.147	0.105	1.872			0.230	-0.023	1.959
0.011	-0.190	1.836			0.010	-0.127	1.857			0.001	0.197	1.841			-0.018	0.381	1.795			-0.135	0.084	1.864			-0.192	-0.146	1.892			-0.220	-0.355	1.844			-0.227	-0.424	1.819			0.147	0.105	1.872			0.229	-0.021	1.961
0.011	-0.190	1.836			0.010	-0.128	1.856			0.001	0.197	1.840			-0.018	0.381	1.794			-0.135	0.083	1.863			-0.192	-0.146	1.891			-0.219	-0.355	1.842			-0.226	-0.424	1.818			0.147	0.105	1.872			0.228	-0.021	1.963
0.011	-0.190	1.836			0.010	-0.128	1.855			0.002	0.197	1.839			-0.017	0.381	1.792			-0.135	0.083	1.862			-0.192	-0.146	1.890			-0.219	-0.355	1.841			-0.226	-0.424	1.817			0.147	0.105	1.872			0.228	-0.021	1.965
0.011	-0.190	1.835			0.010	-0.128	1.854			0.002	0.197	1.839			-0.017	0.380	1.791			-0.135	0.083	1.861			-0.192	-0.147	1.889			-0.219	-0.356	1.840			-0.226	-0.424	1.815			0.146	0.105	1.872			0.227	-0.021	1.967
0.011	-0.190	1.835			0.010	-0.128	1.854			0.002	0.196	1.838			-0.017	0.380	1.790			-0.136	0.082	1.860			-0.192	-0.147	1.888			-0.219	-0.356	1.839			-0.225	-0.425	1.814			0.146	0.105	1.872			0.226	-0.020	1.969
0.011	-0.190	1.835			0.010	-0.128	1.853			0.002	0.196	1.837			-0.016	0.380	1.789			-0.136	0.082	1.860			-0.192	-0.147	1.888			-0.218	-0.356	1.838			-0.225	-0.425	1.813			0.146	0.106	1.871			0.226	-0.020	1.971
0.011	-0.190	1.835			0.010	-0.128	1.852			0.002	0.196	1.836			-0.016	0.380	1.787			-0.136	0.082	1.859			-0.192	-0.147	1.887			-0.218	-0.357	1.837			-0.225	-0.426	1.812			0.145	0.106	1.871			0.225	-0.020	1.972
0.011	-0.190	1.835			0.010	-0.128	1.852			0.002	0.196	1.836			-0.015	0.380	1.786			-0.136	0.082	1.858			-0.193	-0.148	1.886			-0.218	-0.357	1.837			-0.225	-0.425	1.812			0.145	0.107	1.871			0.224	-0.020	1.974
0.011	-0.190	1.834			0.009	-0.128	1.851			0.003	0.196	1.835			-0.015	0.379	1.785			-0.136	0.082	1.858			-0.193	-0.148	1.886			-0.219	-0.358	1.836			-0.225	-0.426	1.811			0.144	0.107	1.871			0.224	-0.020	1.975
0.011	-0.191	1.834			0.009	-0.128	1.850			0.003	0.196	1.834			-0.014	0.379	1.785			-0.136	0.082	1.857			-0.193	-0.148	1.885			-0.219	-0.359	1.835			-0.225	-0.427	1.810			0.144	0.108	1.871			0.221	-0.021	1.981
0.011	-0.191	1.834			0.009	-0.128	1.849			0.003	0.195	1.834			-0.014	0.379	1.784			-0.136	0.082	1.856			-0.193	-0.148	1.884			-0.219	-0.360	1.834			-0.225	-0.428	1.809			0.143	0.108	1.871			0.219	-0.022	1.983
0.011	-0.191	1.834			0.009	-0.128	1.849			0.003	0.195	1.833			-0.014	0.379	1.783			-0.136	0.082	1.855			-0.193	-0.148	1.884			-0.219	-0.360	1.833			-0.225	-0.428	1.809			0.143	0.108	1.870			0.220	-0.022	1.980
0.011	-0.191	1.834			0.009	-0.128	1.848			0.003	0.195	1.833			-0.013	0.379	1.782			-0.136	0.082	1.855			-0.193	-0.148	1.883			-0.219	-0.361	1.833			-0.225	-0.429	1.808			0.143	0.109	1.870			0.219	-0.022	1.981
0.011	-0.191	1.834			0.009	-0.128	1.848			0.003	0.195	1.832			-0.013	0.379	1.781			-0.136	0.082	1.854			-0.193	-0.148	1.882			-0.219	-0.362	1.832			-0.226	-0.430	1.808			0.142	0.109	1.870			0.218	-0.022	1.984
0.011	-0.191	1.833			0.009	-0.128	1.847			0.003	0.195	1.832			-0.013	0.379	1.781			-0.136	0.082	1.853			-0.193	-0.148	1.882			-0.220	-0.362	1.832			-0.226	-0.430	1.807			0.142	0.109	1.870			0.218	-0.022	1.985
0.011	-0.191	1.833			0.009	-0.128	1.846			0.003	0.195	1.831			-0.012	0.379	1.780			-0.136	0.082	1.852			-0.193	-0.148	1.881			-0.220	-0.363	1.831			-0.226	-0.431	1.807			0.141	0.110	1.870			0.218	-0.022	1.985
0.011	-0.191	1.833			0.009	-0.128	1.846			0.003	0.195	1.831			-0.012	0.378	1.780			-0.136	0.082	1.851			-0.193	-0.148	1.880			-0.220	-0.364	1.831			-0.226	-0.432	1.807			0.141	0.110	1.869			0.218	-0.022	1.985
0.011	-0.191	1.833			0.009	-0.128	1.845			0.003	0.195	1.831			-0.012	0.378	1.779			-0.135	0.082	1.850			-0.194	-0.147	1.880			-0.220	-0.364	1.831			-0.226	-0.432	1.806			0.140	0.110	1.869			0.217	-0.022	1.987
0.011	-0.192	1.833			0.009	-0.128	1.844			0.003	0.195	1.830			-0.012	0.378	1.779			-0.135	0.082	1.850			-0.194	-0.147	1.879			-0.221	-0.364	1.830			-0.226	-0.432	1.806			0.140	0.110	1.869			0.217	-0.022	1.988
0.011	-0.192	1.833			0.009	-0.129	1.844			0.003	0.195	1.830			-0.011	0.378	1.778			-0.135	0.082	1.849			-0.194	-0.147	1.879			-0.221	-0.364	1.830			-0.226	-0.432	1.806			0.139	0.111	1.869			0.216	-0.022	1.989
0.011	-0.192	1.832			0.009	-0.129	1.843			0.003	0.194	1.829			-0.011	0.378	1.778			-0.135	0.082	1.848			-0.194	-0.147	1.878			-0.221	-0.364	1.830			-0.227	-0.432	1.806			0.138	0.111	1.868			0.215	-0.019	1.988
0.011	-0.192	1.832			0.009	-0.129	1.843			0.003	0.194	1.829			-0.011	0.378	1.777			-0.135	0.082	1.848			-0.194	-0.147	1.877			-0.221	-0.365	1.830			-0.227	-0.432	1.806			0.137	0.112	1.868			0.214	-0.019	1.992
0.011	-0.192	1.832			0.009	-0.129	1.842			0.003	0.194	1.829			-0.011	0.378	1.777			-0.135	0.082	1.847			-0.194	-0.147	1.877			-0.221	-0.365	1.830			-0.227	-0.432	1.806			0.137	0.112	1.868			0.213	-0.019	1.994
0.011	-0.192	1.832			0.009	-0.129	1.842			0.003	0.194	1.829			-0.011	0.378	1.777			-0.135	0.082	1.847			-0.194	-0.147	1.876			-0.221	-0.365	1.829			-0.227	-0.433	1.806			0.136	0.112	1.868			0.212	-0.019	1.996
0.011	-0.192	1.832			0.009	-0.129	1.841			0.003	0.194	1.828			-0.011	0.378	1.776			-0.135	0.082	1.846			-0.194	-0.147	1.876			-0.221	-0.365	1.829			-0.227	-0.433	1.805			0.135	0.113	1.867			0.211	-0.019	1.997
0.011	-0.193	1.832			0.009	-0.129	1.841			0.003	0.194	1.828			-0.011	0.378	1.776			-0.135	0.082	1.846			-0.195	-0.147	1.875			-0.221	-0.365	1.829			-0.227	-0.433	1.805			0.135	0.113	1.867			0.210	-0.015	1.995
0.011	-0.193	1.832			0.009	-0.129	1.841			0.003	0.194	1.827			-0.011	0.378	1.776			-0.135	0.082	1.845			-0.195	-0.147	1.875			-0.221	-0.365	1.829			-0.227	-0.433	1.805			0.134	0.113	1.867			0.209	-0.013	1.994
0.011	-0.193	1.831			0.009	-0.130	1.840			0.003	0.194	1.827			-0.011	0.377	1.775			-0.135	0.082	1.845			-0.195	-0.147	1.874			-0.222	-0.365	1.828			-0.227	-0.433	1.805			0.133	0.114	1.866			0.209	-0.011	1.993
0.011	-0.193	1.831			0.009	-0.130	1.840			0.003	0.194	1.827			-0.011	0.377	1.775			-0.135	0.082	1.844			-0.195	-0.147	1.874			-0.222	-0.366	1.828			-0.227	-0.433	1.805			0.133	0.114	1.866			0.208	-0.011	1.993
0.011	-0.193	1.831			0.009	-0.130	1.839			0.003	0.193	1.827			-0.011	0.377	1.775			-0.134	0.082	1.844			-0.195	-0.147	1.873			-0.222	-0.366	1.828			-0.227	-0.433	1.805			0.132	0.115	1.866			0.208	-0.011	1.995
0.011	-0.193	1.831			0.009	-0.130	1.839			0.003	0.193	1.826			-0.011	0.377	1.775			-0.134	0.082	1.843			-0.195	-0.147	1.873			-0.222	-0.366	1.828			-0.227	-0.434	1.804			0.131	0.115	1.865			0.208	-0.013	1.997
0.011	-0.193	1.831			0.008	-0.130	1.838			0.003	0.193	1.826			-0.011	0.377	1.774			-0.134	0.082	1.843			-0.195	-0.147	1.872			-0.222	-0.366	1.827			-0.228	-0.434	1.804			0.131	0.115	1.865			0.207	-0.013	1.998
0.011	-0.194	1.831			0.008	-0.130	1.838			0.003	0.193	1.826			-0.011	0.377	1.774			-0.134	0.082	1.842			-0.195	-0.147	1.871			-0.222	-0.366	1.827			-0.228	-0.434	1.804			0.130	0.116	1.865			0.207	-0.014	1.999
0.011	-0.194	1.831			0.008	-0.130	1.838			0.003	0.193	1.825			-0.011	0.377	1.774			-0.134	0.082	1.842			-0.196	-0.147	1.871			-0.222	-0.366	1.827			-0.228	-0.433	1.804			0.129	0.116	1.864			0.207	-0.014	2.000
0.011	-0.194	1.831			0.008	-0.130	1.837			0.003	0.193	1.825			-0.010	0.377	1.774			-0.134	0.082	1.841			-0.196	-0.147	1.870			-0.222	-0.365	1.827			-0.228	-0.433	1.804			0.129	0.116	1.864			0.206	-0.016	2.001
0.011	-0.194	1.830			0.008	-0.130	1.837			0.003	0.193	1.825			-0.010	0.377	1.773			-0.134	0.082	1.841			-0.196	-0.147	1.870			-0.222	-0.365	1.826			-0.228	-0.433	1.804			0.129	0.117	1.864			0.206	-0.016	2.001
0.011	-0.194	1.830			0.008	-0.131	1.836			0.003	0.193	1.824			-0.010	0.377	1.773			-0.134	0.082	1.841			-0.196	-0.147	1.869			-0.222	-0.365	1.826			-0.228	-0.433	1.804			0.128	0.117	1.864			0.206	-0.017	2.002
0.011	-0.194	1.830			0.008	-0.131	1.836			0.003	0.192	1.824			-0.010	0.377	1.773			-0.134	0.082	1.840			-0.196	-0.147	1.869			-0.222	-0.365	1.826			-0.228	-0.433	1.804			0.128	0.117	1.864			0.205	-0.015	2.001
0.011	-0.194	1.830			0.008	-0.131	1.836			0.003	0.192	1.824			-0.010	0.377	1.773			-0.134	0.082	1.840			-0.196	-0.147	1.869			-0.223	-0.365	1.825			-0.228	-0.433	1.803			0.128	0.117	1.864			0.205	-0.015	2.001
0.010	-0.194	1.830			0.008	-0.131	1.835			0.003	0.192	1.824			-0.009	0.377	1.773			-0.134	0.082	1.840			-0.196	-0.147	1.868			-0.223	-0.365	1.825			-0.228	-0.433	1.803			0.127	0.117	1.864			0.204	-0.015	2.001
0.010	-0.194	1.830			0.008	-0.131	1.835			0.003	0.192	1.824			-0.009	0.377	1.772			-0.134	0.082	1.839			-0.196	-0.147	1.868			-0.223	-0.365	1.825			-0.228	-0.434	1.803			0.127	0.118	1.863			0.204	-0.015	2.002
0.010	-0.194	1.830			0.008	-0.131	1.835			0.003	0.192	1.823			-0.009	0.377	1.772			-0.134	0.082	1.839			-0.196	-0.147	1.867			-0.223	-0.365	1.825			-0.228	-0.434	1.803			0.127	0.118	1.863			0.204	-0.015	2.002
0.010	-0.194	1.830			0.008	-0.131	1.834			0.003	0.192	1.823			-0.009	0.377	1.772			-0.134	0.082	1.839			-0.196	-0.147	1.867			-0.223	-0.365	1.825			-0.228	-0.434	1.803			0.126	0.118	1.863			0.203	-0.015	2.002
0.010	-0.194	1.830			0.008	-0.131	1.834			0.003	0.192	1.823			-0.009	0.377	1.772			-0.134	0.082	1.838			-0.196	-0.146	1.867			-0.223	-0.365	1.824			-0.228	-0.434	1.803			0.126	0.118	1.863			0.203	-0.016	2.003
0.010	-0.194	1.830			0.008	-0.131	1.834			0.003	0.192	1.823			-0.009	0.377	1.772			-0.133	0.082	1.838			-0.196	-0.146	1.866			-0.223	-0.365	1.824			-0.228	-0.434	1.803			0.126	0.118	1.863			0.203	-0.016	2.003
0.010	-0.194	1.829			0.007	-0.131	1.833			0.003	0.192	1.823			-0.008	0.377	1.771			-0.133	0.082	1.838			-0.196	-0.146	1.866			-0.223	-0.366	1.824			-0.228	-0.434	1.803			0.126	0.118	1.863			0.203	-0.016	2.003
0.010	-0.194	1.829			0.007	-0.131	1.833			0.003	0.192	1.823			-0.008	0.377	1.771			-0.133	0.082	1.838			-0.196	-0.146	1.866			-0.223	-0.366	1.824			-0.228	-0.434	1.803			0.126	0.119	1.863			0.203	-0.016	2.004
0.010	-0.194	1.829			0.007	-0.131	1.833			0.003	0.192	1.822			-0.008	0.377	1.771			-0.133	0.082	1.837			-0.196	-0.146	1.865			-0.223	-0.366	1.823			-0.228	-0.434	1.802			0.125	0.119	1.863			0.202	-0.017	2.004
0.010	-0.194	1.829			0.007	-0.131	1.832			0.003	0.192	1.822			-0.008	0.376	1.771			-0.133	0.082	1.837			-0.196	-0.146	1.865			-0.223	-0.366	1.823			-0.228	-0.434	1.802			0.125	0.119	1.863			0.202	-0.018	2.004
0.009	-0.194	1.829			0.007	-0.130	1.832			0.003	0.192	1.822			-0.008	0.376	1.771			-0.133	0.082	1.837			-0.196	-0.146	1.865			-0.223	-0.366	1.823			-0.228	-0.434	1.802			0.125	0.119	1.863			0.202	-0.018	2.004
0.009	-0.194	1.829			0.007	-0.130	1.832			0.003	0.192	1.822			-0.008	0.376	1.771			-0.133	0.082	1.837			-0.196	-0.146	1.864			-0.223	-0.366	1.823			-0.228	-0.434	1.802			0.125	0.119	1.863			0.202	-0.019	2.004
0.009	-0.194	1.829			0.007	-0.130	1.832			0.003	0.192	1.822			-0.008	0.376	1.771			-0.133	0.082	1.837			-0.196	-0.146	1.864			-0.223	-0.366	1.823			-0.228	-0.434	1.802			0.125	0.119	1.862			0.202	-0.019	2.004
0.009	-0.194	1.829			0.007	-0.130	1.832			0.003	0.192	1.822			-0.008	0.376	1.771			-0.133	0.083	1.837			-0.196	-0.146	1.864			-0.223	-0.366	1.823			-0.228	-0.434	1.802			0.125	0.119	1.862			0.202	-0.020	2.004
0.009	-0.194	1.829			0.007	-0.130	1.831			0.003	0.192	1.822			-0.007	0.376	1.770			-0.133	0.083	1.837			-0.196	-0.146	1.864			-0.223	-0.366	1.822			-0.228	-0.434	1.802			0.124	0.120	1.862			0.201	-0.020	2.005
0.009	-0.194	1.829			0.007	-0.130	1.831			0.003	0.192	1.822			-0.007	0.376	1.770			-0.133	0.083	1.836			-0.196	-0.146	1.863			-0.223	-0.366	1.822			-0.229	-0.434	1.802			0.124	0.120	1.862			0.201	-0.021	2.005
0.009	-0.194	1.828			0.007	-0.130	1.831			0.003	0.192	1.822			-0.007	0.376	1.770			-0.133	0.083	1.836			-0.196	-0.146	1.863			-0.223	-0.366	1.822			-0.229	-0.435	1.802			0.124	0.120	1.862			0.201	-0.021	2.006
0.009	-0.194	1.828			0.007	-0.130	1.831			0.003	0.192	1.822			-0.007	0.376	1.770			-0.133	0.083	1.836			-0.196	-0.146	1.863			-0.223	-0.366	1.822			-0.229	-0.435	1.802			0.124	0.120	1.862			0.201	-0.022	2.006
0.009	-0.194	1.828			0.007	-0.130	1.831			0.003	0.192	1.822			-0.007	0.376	1.770			-0.133	0.083	1.836			-0.196	-0.145	1.863			-0.223	-0.366	1.822			-0.229	-0.435	1.801			0.124	0.120	1.862			0.201	-0.023	2.007
0.009	-0.194	1.828			0.007	-0.130	1.831			0.003	0.192	1.821			-0.007	0.376	1.770			-0.133	0.083	1.836			-0.196	-0.145	1.863			-0.223	-0.366	1.822			-0.229	-0.435	1.801			0.124	0.120	1.862			0.201	-0.023	2.007
0.009	-0.194	1.828			0.007	-0.130	1.831			0.003	0.192	1.821			-0.007	0.376	1.770			-0.133	0.083	1.836			-0.196	-0.145	1.862			-0.223	-0.366	1.822			-0.229	-0.435	1.801			0.124	0.120	1.862			0.201	-0.024	2.008
0.009	-0.194	1.828			0.007	-0.130	1.831			0.003	0.192	1.821			-0.007	0.376	1.770			-0.132	0.083	1.836			-0.196	-0.145	1.862			-0.223	-0.366	1.822			-0.229	-0.435	1.801			0.123	0.120	1.862			0.201	-0.025	2.008
0.008	-0.194	1.828			0.007	-0.130	1.830			0.002	0.192	1.822			-0.007	0.376	1.770			-0.132	0.083	1.836			-0.196	-0.145	1.862			-0.223	-0.366	1.822			-0.229	-0.435	1.801			0.123	0.121	1.862			0.201	-0.025	2.008
0.008	-0.194	1.828			0.006	-0.130	1.830			0.002	0.192	1.822			-0.007	0.376	1.770			-0.132	0.084	1.836			-0.196	-0.145	1.862			-0.223	-0.366	1.822			-0.229	-0.435	1.801			0.123	0.121	1.862			0.201	-0.025	2.009
0.008	-0.194	1.828			0.006	-0.130	1.830			0.001	0.192	1.822			-0.006	0.376	1.770			-0.132	0.084	1.836			-0.196	-0.145	1.862			-0.223	-0.366	1.822			-0.229	-0.435	1.801			0.123	0.121	1.862			0.201	-0.026	2.009
0.008	-0.194	1.828			0.006	-0.130	1.830			0.001	0.192	1.822			-0.006	0.376	1.770			-0.132	0.084	1.836			-0.196	-0.145	1.862			-0.223	-0.366	1.821			-0.229	-0.435	1.801			0.123	0.121	1.862			0.201	-0.026	2.009
0.008	-0.194	1.828			0.006	-0.130	1.830			0.001	0.192	1.822			-0.006	0.376	1.770			-0.132	0.084	1.836			-0.196	-0.145	1.862			-0.223	-0.367	1.821			-0.229	-0.435	1.801			0.123	0.121	1.862			0.200	-0.026	2.009
0.008	-0.194	1.828			0.006	-0.130	1.830			0.000	0.192	1.822			-0.005	0.376	1.770			-0.132	0.084	1.835			-0.196	-0.145	1.862			-0.223	-0.367	1.821			-0.229	-0.435	1.801			0.123	0.121	1.863			0.201	-0.027	2.009
0.008	-0.194	1.828			0.006	-0.130	1.830			0.000	0.192	1.822			-0.004	0.377	1.770			-0.132	0.084	1.835			-0.196	-0.145	1.862			-0.223	-0.367	1.821			-0.229	-0.435	1.801			0.123	0.122	1.864			0.201	-0.027	2.009
0.008	-0.194	1.828			0.006	-0.130	1.830			0.000	0.192	1.822			-0.003	0.377	1.770			-0.132	0.084	1.835			-0.196	-0.145	1.861			-0.223	-0.367	1.822			-0.229	-0.435	1.801			0.124	0.122	1.864			0.201	-0.027	2.009
0.008	-0.194	1.828			0.006	-0.130	1.830			-0.000	0.192	1.822			-0.003	0.378	1.770			-0.132	0.084	1.835			-0.196	-0.145	1.861			-0.223	-0.367	1.822			-0.229	-0.435	1.801			0.124	0.122	1.864			0.201	-0.028	2.010
0.008	-0.194	1.828			0.006	-0.130	1.830			-0.000	0.192	1.822			-0.002	0.378	1.770			-0.132	0.084	1.836			-0.196	-0.145	1.861			-0.223	-0.367	1.822			-0.229	-0.435	1.801			0.124	0.122	1.864			0.201	-0.028	2.010
0.008	-0.194	1.828			0.006	-0.130	1.830			-0.000	0.192	1.822			-0.001	0.378	1.771			-0.132	0.084	1.836			-0.196	-0.145	1.861			-0.224	-0.367	1.822			-0.229	-0.435	1.801			0.124	0.122	1.865			0.201	-0.028	2.010
0.008	-0.194	1.828			0.006	-0.130	1.830			-0.000	0.192	1.822			-0.000	0.378	1.771			-0.131	0.084	1.836			-0.196	-0.144	1.861			-0.224	-0.367	1.822			-0.229	-0.435	1.801			0.124	0.122	1.865			0.201	-0.029	2.010
0.008	-0.194	1.828			0.006	-0.130	1.830			-0.000	0.192	1.822			0.001	0.379	1.771			-0.131	0.084	1.836			-0.196	-0.144	1.861			-0.224	-0.367	1.822			-0.229	-0.435	1.801			0.124	0.123	1.865			0.201	-0.029	2.010
0.008	-0.194	1.828			0.006	-0.130	1.830			-0.000	0.192	1.822			0.001	0.379	1.771			-0.131	0.084	1.836			-0.196	-0.144	1.861			-0.224	-0.367	1.822			-0.229	-0.435	1.801			0.124	0.123	1.865			0.201	-0.029	2.010
0.008	-0.194	1.828			0.006	-0.130	1.830			-0.000	0.192	1.822			0.002	0.379	1.772			-0.131	0.084	1.836			-0.196	-0.144	1.861			-0.224	-0.367	1.822			-0.229	-0.435	1.801			0.124	0.123	1.866			0.201	-0.029	2.010
0.008	-0.194	1.828			0.006	-0.130	1.830			-0.001	0.192	1.822			0.003	0.379	1.772			-0.131	0.084	1.836			-0.196	-0.144	1.861			-0.224	-0.368	1.822			-0.229	-0.436	1.801			0.125	0.123	1.866			0.201	-0.030	2.010
0.008	-0.194	1.828			0.006	-0.130	1.830			-0.000	0.192	1.822			0.005	0.379	1.773			-0.131	0.085	1.836			-0.196	-0.144	1.861			-0.224	-0.368	1.822			-0.229	-0.436	1.801			0.125	0.123	1.866			0.201	-0.030	2.010
0.008	-0.194	1.828			0.006	-0.130	1.830			-0.000	0.192	1.822			0.007	0.379	1.773			-0.131	0.085	1.836			-0.196	-0.144	1.861			-0.224	-0.368	1.822			-0.229	-0.436	1.801			0.125	0.123	1.866			0.201	-0.030	2.010
0.009	-0.194	1.828			0.006	-0.130	1.830			-0.000	0.192	1.822			0.008	0.380	1.774			-0.131	0.085	1.836			-0.196	-0.144	1.861			-0.224	-0.368	1.822			-0.229	-0.436	1.801			0.126	0.123	1.867			0.201	-0.030	2.010
0.009	-0.194	1.828			0.007	-0.130	1.830			-0.000	0.192	1.822			0.010	0.380	1.774			-0.131	0.085	1.836			-0.196	-0.144	1.862			-0.224	-0.368	1.822			-0.229	-0.436	1.801			0.126	0.123	1.867			0.201	-0.030	2.010
0.009	-0.194	1.828			0.007	-0.130	1.830			-0.000	0.192	1.822			0.011	0.380	1.774			-0.131	0.085	1.836			-0.196	-0.143	1.862			-0.224	-0.368	1.822			-0.229	-0.436	1.801			0.126	0.123	1.867			0.201	-0.031	2.010
0.009	-0.194	1.828			0.007	-0.130	1.830			-0.000	0.193	1.822			0.012	0.380	1.775			-0.131	0.085	1.836			-0.196	-0.143	1.862			-0.224	-0.368	1.822			-0.229	-0.436	1.801			0.127	0.123	1.867			0.201	-0.031	2.010
0.009	-0.194	1.828			0.007	-0.129	1.830			0.000	0.193	1.822			0.013	0.380	1.775			-0.131	0.085	1.836			-0.196	-0.143	1.862			-0.224	-0.368	1.822			-0.229	-0.436	1.801			0.127	0.123	1.868			0.201	-0.031	2.010
0.009	-0.194	1.828			0.007	-0.129	1.830			0.000	0.193	1.822			0.013	0.380	1.775			-0.131	0.085	1.836			-0.196	-0.143	1.862			-0.224	-0.368	1.822			-0.229	-0.436	1.801			0.127	0.123	1.868			0.201	-0.031	2.010
0.009	-0.193	1.828			0.007	-0.129	1.830			0.000	0.193	1.822			0.014	0.380	1.775			-0.131	0.085	1.836			-0.196	-0.143	1.862			-0.224	-0.368	1.823			-0.229	-0.436	1.801			0.128	0.123	1.868			0.201	-0.031	2.010
0.009	-0.193	1.828			0.007	-0.129	1.830			0.001	0.193	1.822			0.015	0.380	1.776			-0.131	0.085	1.836			-0.196	-0.143	1.862			-0.224	-0.368	1.823			-0.229	-0.436	1.801			0.128	0.123	1.868			0.201	-0.031	2.010
0.009	-0.193	1.828			0.007	-0.129	1.830			0.001	0.193	1.823			0.015	0.380	1.776			-0.131	0.085	1.836			-0.196	-0.143	1.862			-0.224	-0.368	1.823			-0.229	-0.436	1.801			0.128	0.123	1.868			0.201	-0.032	2.010
0.009	-0.193	1.828			0.007	-0.129	1.831			0.001	0.193	1.823			0.016	0.380	1.776			-0.131	0.085	1.836			-0.196	-0.143	1.862			-0.224	-0.368	1.823			-0.229	-0.436	1.801			0.129	0.123	1.869			0.201	-0.032	2.010
0.009	-0.193	1.828			0.007	-0.129	1.831			0.001	0.193	1.823			0.016	0.380	1.776			-0.130	0.086	1.836			-0.196	-0.143	1.862			-0.224	-0.368	1.823			-0.229	-0.436	1.801			0.129	0.123	1.869			0.201	-0.032	2.010
0.009	-0.193	1.828			0.007	-0.129	1.831			0.002	0.193	1.823			0.017	0.380	1.777			-0.130	0.086	1.836			-0.195	-0.142	1.862			-0.224	-0.368	1.823			-0.229	-0.436	1.801			0.129	0.123	1.869			0.201	-0.032	2.009
0.009	-0.193	1.828			0.007	-0.129	1.831			0.002	0.194	1.823			0.017	0.380	1.777			-0.130	0.086	1.836			-0.195	-0.142	1.862			-0.224	-0.368	1.823			-0.229	-0.436	1.801			0.130	0.123	1.869			0.201	-0.032	2.008
0.009	-0.193	1.828			0.007	-0.129	1.831			0.002	0.194	1.823			0.018	0.380	1.777			-0.130	0.086	1.836			-0.195	-0.142	1.862			-0.224	-0.368	1.823			-0.229	-0.436	1.801			0.130	0.123	1.869			0.201	-0.032	2.008
0.009	-0.193	1.828			0.007	-0.129	1.831			0.002	0.194	1.823			0.018	0.380	1.777			-0.130	0.086	1.836			-0.195	-0.142	1.862			-0.224	-0.369	1.823			-0.229	-0.436	1.801			0.130	0.122	1.870			0.201	-0.032	2.007
0.009	-0.193	1.828			0.007	-0.129	1.831			0.003	0.194	1.823			0.019	0.380	1.777			-0.130	0.086	1.836			-0.195	-0.142	1.862			-0.224	-0.369	1.823			-0.229	-0.436	1.801			0.130	0.122	1.870			0.202	-0.031	2.006
0.009	-0.193	1.828			0.007	-0.129	1.831			0.003	0.194	1.823			0.019	0.380	1.778			-0.129	0.086	1.836			-0.195	-0.142	1.862			-0.224	-0.369	1.823			-0.229	-0.436	1.801			0.131	0.122	1.870			0.202	-0.031	2.005
0.009	-0.193	1.828			0.007	-0.129	1.831			0.003	0.194	1.823			0.020	0.380	1.778			-0.129	0.086	1.835			-0.195	-0.142	1.862			-0.224	-0.369	1.823			-0.229	-0.436	1.801			0.131	0.122	1.870			0.202	-0.031	2.005
0.009	-0.193	1.828			0.007	-0.129	1.831			0.003	0.194	1.823			0.021	0.380	1.778			-0.129	0.086	1.835			-0.195	-0.142	1.862			-0.224	-0.369	1.823			-0.229	-0.436	1.801			0.131	0.122	1.870			0.202	-0.031	2.005
0.009	-0.193	1.828			0.008	-0.129	1.831			0.004	0.194	1.823			0.021	0.380	1.778			-0.129	0.086	1.835			-0.195	-0.142	1.862			-0.224	-0.369	1.823			-0.229	-0.436	1.801			0.132	0.122	1.870			0.202	-0.031	2.005
0.009	-0.193	1.828			0.008	-0.129	1.831			0.004	0.194	1.823			0.022	0.379	1.778			-0.129	0.086	1.835			-0.195	-0.142	1.862			-0.225	-0.369	1.823			-0.229	-0.436	1.801			0.132	0.122	1.871			0.202	-0.031	2.004
0.010	-0.193	1.828			0.008	-0.129	1.831			0.004	0.194	1.823			0.022	0.379	1.778			-0.128	0.086	1.835			-0.195	-0.142	1.862			-0.225	-0.369	1.823			-0.229	-0.436	1.801			0.132	0.122	1.871			0.202	-0.031	2.004
0.010	-0.193	1.828			0.008	-0.129	1.831			0.004	0.194	1.823			0.023	0.379	1.778			-0.128	0.086	1.835			-0.195	-0.142	1.862			-0.225	-0.369	1.823			-0.229	-0.436	1.801			0.133	0.121	1.871			0.203	-0.031	2.004
0.010	-0.193	1.828			0.008	-0.129	1.831			0.005	0.194	1.823			0.023	0.379	1.778			-0.128	0.086	1.835			-0.195	-0.142	1.862			-0.225	-0.369	1.823			-0.230	-0.436	1.801			0.133	0.121	1.871			0.203	-0.031	2.004
0.010	-0.193	1.828			0.008	-0.128	1.831			0.005	0.194	1.823			0.024	0.379	1.778			-0.128	0.086	1.835			-0.195	-0.142	1.862			-0.225	-0.369	1.823			-0.230	-0.436	1.801			0.134	0.121	1.872			0.203	-0.031	2.004
0.010	-0.193	1.828			0.008	-0.128	1.831			0.005	0.194	1.822			0.024	0.379	1.779			-0.128	0.086	1.835			-0.195	-0.142	1.862			-0.225	-0.369	1.823			-0.230	-0.436	1.801			0.134	0.121	1.872			0.203	-0.031	2.003
0.010	-0.193	1.828			0.008	-0.128	1.831			0.005	0.194	1.822			0.025	0.378	1.779			-0.128	0.086	1.835			-0.195	-0.141	1.862			-0.225	-0.369	1.823			-0.230	-0.436	1.801			0.135	0.121	1.872			0.203	-0.032	2.003
0.010	-0.193	1.828			0.008	-0.128	1.831			0.006	0.194	1.822			0.025	0.378	1.779			-0.127	0.086	1.835			-0.195	-0.141	1.862			-0.225	-0.368	1.823			-0.230	-0.436	1.801			0.135	0.120	1.872			0.203	-0.032	2.003
0.010	-0.193	1.828			0.008	-0.128	1.831			0.006	0.194	1.822			0.025	0.378	1.779			-0.127	0.086	1.835			-0.195	-0.141	1.862			-0.225	-0.368	1.823			-0.230	-0.436	1.801			0.135	0.120	1.872			0.203	-0.032	2.003
0.010	-0.193	1.827			0.008	-0.128	1.831			0.006	0.194	1.822			0.026	0.378	1.779			-0.127	0.086	1.835			-0.195	-0.141	1.862			-0.225	-0.368	1.823			-0.230	-0.436	1.801			0.136	0.120	1.872			0.203	-0.032	2.003
0.010	-0.193	1.827			0.009	-0.128	1.831			0.006	0.194	1.822			0.026	0.378	1.779			-0.127	0.086	1.835			-0.195	-0.141	1.862			-0.225	-0.368	1.823			-0.230	-0.436	1.801			0.136	0.120	1.873			0.203	-0.032	2.003
0.010	-0.193	1.827			0.009	-0.128	1.831			0.006	0.194	1.822			0.026	0.378	1.779			-0.127	0.086	1.834			-0.195	-0.141	1.862			-0.225	-0.368	1.823			-0.230	-0.436	1.801			0.136	0.120	1.873			0.203	-0.032	2.003
0.010	-0.193	1.827			0.009	-0.128	1.831			0.006	0.194	1.822			0.027	0.378	1.779			-0.127	0.086	1.834			-0.195	-0.141	1.862			-0.225	-0.368	1.823			-0.230	-0.436	1.801			0.136	0.119	1.873			0.203	-0.032	2.003
0.011	-0.193	1.827			0.009	-0.128	1.831			0.007	0.194	1.822			0.027	0.378	1.779			-0.127	0.085	1.834			-0.195	-0.141	1.862			-0.225	-0.368	1.823			-0.230	-0.436	1.801			0.136	0.119	1.873			0.203	-0.032	2.003
0.011	-0.193	1.827			0.009	-0.128	1.831			0.007	0.194	1.822			0.027	0.377	1.779			-0.127	0.085	1.834			-0.195	-0.141	1.862			-0.225	-0.368	1.823			-0.230	-0.436	1.801			0.137	0.119	1.873			0.203	-0.032	2.003
0.011	-0.193	1.827			0.009	-0.128	1.831			0.007	0.194	1.822			0.027	0.377	1.779			-0.127	0.085	1.834			-0.195	-0.141	1.862			-0.225	-0.369	1.823			-0.230	-0.436	1.801			0.137	0.119	1.873			0.203	-0.032	2.003
0.011	-0.193	1.827			0.009	-0.128	1.831			0.007	0.194	1.822			0.027	0.377	1.779			-0.126	0.085	1.834			-0.195	-0.141	1.862			-0.225	-0.369	1.823			-0.230	-0.436	1.801			0.137	0.119	1.873			0.203	-0.033	2.003
0.011	-0.193	1.827			0.009	-0.128	1.831			0.007	0.194	1.822			0.027	0.377	1.778			-0.126	0.085	1.834			-0.195	-0.141	1.862			-0.225	-0.369	1.823			-0.230	-0.436	1.801			0.137	0.119	1.873			0.203	-0.033	2.003
0.011	-0.193	1.827			0.009	-0.128	1.831			0.007	0.194	1.822			0.028	0.377	1.778			-0.126	0.085	1.834			-0.195	-0.141	1.862			-0.225	-0.369	1.823			-0.230	-0.437	1.801			0.137	0.119	1.873			0.204	-0.033	2.002
0.011	-0.193	1.827			0.009	-0.128	1.831			0.008	0.194	1.822			0.028	0.377	1.778			-0.126	0.085	1.834			-0.195	-0.141	1.862			-0.225	-0.370	1.823			-0.230	-0.437	1.801			0.137	0.119	1.873			0.204	-0.034	2.002
0.011	-0.193	1.827			0.009	-0.128	1.831			0.008	0.194	1.822			0.028	0.376	1.778			-0.126	0.085	1.834			-0.195	-0.141	1.862			-0.225	-0.370	1.823			-0.230	-0.437	1.801			0.137	0.119	1.873			0.204	-0.034	2.002
0.011	-0.193	1.827			0.009	-0.128	1.831			0.008	0.194	1.822			0.028	0.376	1.778			-0.126	0.085	1.834			-0.195	-0.141	1.862			-0.225	-0.370	1.823			-0.230	-0.437	1.801			0.137	0.119	1.873			0.204	-0.034	2.001
0.011	-0.193	1.827			0.009	-0.128	1.831			0.008	0.194	1.822			0.028	0.376	1.777			-0.126	0.085	1.834			-0.195	-0.141	1.862			-0.225	-0.370	1.823			-0.230	-0.437	1.801			0.138	0.119	1.873			0.205	-0.034	2.001
0.011	-0.192	1.827			0.009	-0.128	1.831			0.008	0.193	1.822			0.028	0.376	1.777			-0.126	0.085	1.834			-0.195	-0.141	1.862			-0.225	-0.370	1.823			-0.230	-0.437	1.801			0.138	0.118	1.873			0.205	-0.035	2.001
0.011	-0.192	1.827			0.010	-0.128	1.831			0.008	0.193	1.822			0.028	0.376	1.777			-0.126	0.085	1.834			-0.195	-0.141	1.862			-0.225	-0.370	1.823			-0.230	-0.437	1.801			0.138	0.118	1.873			0.205	-0.035	2.001
0.011	-0.192	1.827			0.010	-0.128	1.831			0.008	0.193	1.822			0.028	0.375	1.776			-0.126	0.085	1.834			-0.195	-0.141	1.862			-0.225	-0.370	1.823			-0.230	-0.437	1.801			0.138	0.118	1.873			0.205	-0.035	2.001
0.011	-0.192	1.827			0.010	-0.128	1.831			0.008	0.193	1.822			0.028	0.375	1.776			-0.125	0.085	1.833			-0.195	-0.141	1.862			-0.225	-0.370	1.823			-0.230	-0.437	1.801			0.138	0.118	1.873			0.205	-0.035	2.001
0.012	-0.192	1.827			0.010	-0.128	1.831			0.008	0.193	1.822			0.028	0.375	1.776			-0.125	0.085	1.833			-0.195	-0.141	1.862			-0.225	-0.370	1.823			-0.230	-0.437	1.801			0.138	0.118	1.873			0.205	-0.035	2.001
0.012	-0.192	1.827			0.010	-0.128	1.831			0.008	0.193	1.822			0.028	0.375	1.776			-0.125	0.085	1.833			-0.195	-0.141	1.862			-0.225	-0.370	1.823			-0.230	-0.437	1.801			0.138	0.118	1.873			0.205	-0.035	2.001
0.012	-0.192	1.827			0.010	-0.128	1.831			0.009	0.193	1.822			0.028	0.375	1.775			-0.125	0.085	1.833			-0.195	-0.141	1.862			-0.225	-0.370	1.823			-0.230	-0.437	1.801			0.138	0.118	1.873			0.205	-0.036	2.001
0.012	-0.192	1.827			0.010	-0.128	1.831			0.009	0.193	1.822			0.028	0.374	1.775			-0.125	0.085	1.833			-0.195	-0.141	1.862			-0.225	-0.370	1.823			-0.230	-0.437	1.801			0.138	0.118	1.873			0.205	-0.036	2.001
0.012	-0.192	1.827			0.010	-0.128	1.831			0.009	0.193	1.822			0.028	0.374	1.775			-0.125	0.085	1.833			-0.194	-0.141	1.862			-0.225	-0.370	1.823			-0.230	-0.437	1.801			0.138	0.118	1.873			0.205	-0.036	2.001
0.012	-0.192	1.827			0.010	-0.128	1.831			0.009	0.193	1.822			0.028	0.374	1.775			-0.125	0.085	1.833			-0.194	-0.141	1.862			-0.225	-0.370	1.823			-0.230	-0.437	1.801			0.138	0.118	1.872			0.205	-0.036	2.001
0.012	-0.192	1.827			0.010	-0.128	1.831			0.009	0.193	1.822			0.028	0.374	1.775			-0.125	0.085	1.833			-0.194	-0.141	1.862			-0.225	-0.370	1.823			-0.230	-0.437	1.801			0.138	0.118	1.872			0.205	-0.036	2.001
0.012	-0.192	1.827			0.010	-0.128	1.831			0.009	0.193	1.822			0.028	0.374	1.775			-0.125	0.085	1.833			-0.194	-0.141	1.862			-0.225	-0.370	1.823			-0.230	-0.437	1.801			0.138	0.118	1.872			0.205	-0.036	2.001
0.012	-0.192	1.827			0.010	-0.128	1.831			0.009	0.193	1.822			0.028	0.374	1.774			-0.125	0.085	1.833			-0.194	-0.141	1.862			-0.225	-0.370	1.823			-0.230	-0.437	1.801			0.138	0.118	1.872			0.205	-0.036	2.001
0.012	-0.192	1.827			0.010	-0.128	1.831			0.009	0.193	1.822			0.028	0.374	1.774			-0.125	0.085	1.833			-0.194	-0.141	1.862			-0.225	-0.370	1.823			-0.230	-0.437	1.801			0.138	0.118	1.872			0.205	-0.036	2.001
0.012	-0.191	1.827			0.010	-0.128	1.831			0.009	0.193	1.822			0.028	0.374	1.774			-0.125	0.085	1.833			-0.194	-0.141	1.862			-0.225	-0.370	1.823			-0.230	-0.437	1.800			0.138	0.118	1.872			0.205	-0.036	2.001
0.012	-0.191	1.827			0.010	-0.128	1.831			0.009	0.193	1.822			0.028	0.374	1.774			-0.125	0.085	1.833			-0.194	-0.141	1.862			-0.225	-0.370	1.823			-0.230	-0.437	1.800			0.138	0.118	1.872			0.206	-0.036	2.001
0.012	-0.192	1.827			0.010	-0.128	1.831			0.009	0.193	1.822			0.028	0.373	1.774			-0.125	0.085	1.833			-0.194	-0.141	1.862			-0.225	-0.370	1.823			-0.230	-0.437	1.800			0.138	0.118	1.872			0.206	-0.036	2.000
0.012	-0.192	1.827			0.011	-0.128	1.831			0.009	0.193	1.822			0.028	0.373	1.774			-0.125	0.085	1.833			-0.194	-0.141	1.862			-0.225	-0.370	1.823			-0.230	-0.437	1.801			0.138	0.118	1.872			0.206	-0.036	2.000
0.012	-0.192	1.827			0.011	-0.128	1.831			0.009	0.192	1.822			0.028	0.373	1.774			-0.125	0.085	1.833			-0.194	-0.141	1.862			-0.225	-0.370	1.823			-0.230	-0.437	1.801			0.138	0.118	1.872			0.206	-0.036	2.000
0.012	-0.192	1.827			0.011	-0.128	1.831			0.009	0.192	1.822			0.028	0.373	1.774			-0.125	0.085	1.833			-0.194	-0.141	1.862			-0.225	-0.370	1.823			-0.230	-0.437	1.800			0.138	0.118	1.872			0.206	-0.036	2.001
0.012	-0.192	1.827			0.011	-0.128	1.831			0.009	0.192	1.822			0.028	0.373	1.774			-0.125	0.085	1.833			-0.194	-0.141	1.862			-0.225	-0.370	1.823			-0.230	-0.437	1.801			0.138	0.118	1.872			0.206	-0.036	2.001
0.012	-0.192	1.827			0.011	-0.128	1.831			0.010	0.192	1.822			0.028	0.373	1.774			-0.125	0.085	1.833			-0.194	-0.141	1.862			-0.226	-0.370	1.823			-0.230	-0.437	1.801			0.138	0.118	1.872			0.206	-0.036	2.001
0.013	-0.192	1.827			0.011	-0.128	1.831			0.010	0.192	1.822			0.028	0.373	1.774			-0.125	0.085	1.833			-0.194	-0.141	1.862			-0.226	-0.370	1.823			-0.230	-0.437	1.801			0.138	0.117	1.872			0.206	-0.037	2.001
0.013	-0.192	1.827			0.011	-0.128	1.831			0.010	0.192	1.822			0.027	0.373	1.774			-0.124	0.085	1.833			-0.194	-0.140	1.862			-0.226	-0.370	1.823			-0.230	-0.437	1.801			0.138	0.117	1.872			0.206	-0.037	2.001
0.013	-0.192	1.827			0.011	-0.128	1.831			0.010	0.192	1.822			0.027	0.373	1.774			-0.124	0.085	1.833			-0.194	-0.140	1.862			-0.226	-0.370	1.823			-0.230	-0.437	1.801			0.138	0.117	1.872			0.206	-0.036	2.001
0.013	-0.192	1.827			0.011	-0.128	1.831			0.010	0.192	1.822			0.027	0.373	1.774			-0.124	0.085	1.833			-0.194	-0.140	1.862			-0.226	-0.370	1.823			-0.230	-0.437	1.801			0.138	0.117	1.872			0.206	-0.036	2.001
0.013	-0.192	1.827			0.011	-0.128	1.831			0.010	0.192	1.822			0.027	0.373	1.774			-0.124	0.085	1.833			-0.194	-0.140	1.862			-0.226	-0.370	1.823			-0.230	-0.437	1.801			0.138	0.117	1.872			0.206	-0.036	2.001
0.013	-0.192	1.827			0.011	-0.128	1.831			0.010	0.192	1.822			0.027	0.373	1.774			-0.124	0.085	1.833			-0.194	-0.140	1.862			-0.226	-0.370	1.823			-0.230	-0.436	1.801			0.139	0.117	1.872			0.206	-0.036	2.001
0.013	-0.192	1.827			0.011	-0.128	1.831			0.010	0.192	1.822			0.027	0.373	1.774			-0.124	0.085	1.833			-0.194	-0.140	1.862			-0.226	-0.369	1.823			-0.230	-0.436	1.801			0.138	0.117	1.872			0.206	-0.036	2.002
0.013	-0.192	1.827			0.011	-0.128	1.831			0.010	0.192	1.822			0.026	0.373	1.774			-0.124	0.085	1.833			-0.194	-0.140	1.862			-0.226	-0.369	1.823			-0.230	-0.436	1.801			0.138	0.117	1.872			0.206	-0.036	2.002
0.013	-0.192	1.827			0.011	-0.128	1.831			0.010	0.191	1.822			0.026	0.373	1.774			-0.124	0.085	1.833			-0.194	-0.140	1.862			-0.226	-0.369	1.824			-0.230	-0.436	1.801			0.138	0.117	1.872			0.206	-0.036	2.002
0.013	-0.192	1.827			0.011	-0.128	1.831			0.010	0.191	1.822			0.026	0.373	1.774			-0.124	0.085	1.833			-0.194	-0.140	1.862			-0.226	-0.369	1.824			-0.230	-0.436	1.801			0.138	0.117	1.872			0.206	-0.036	2.002
0.013	-0.192	1.827			0.011	-0.128	1.831			0.010	0.191	1.822			0.026	0.373	1.774			-0.124	0.085	1.833			-0.194	-0.140	1.862			-0.226	-0.369	1.824			-0.230	-0.436	1.801			0.138	0.117	1.872			0.206	-0.036	2.003
0.013	-0.192	1.827			0.011	-0.128	1.831			0.010	0.191	1.822			0.026	0.373	1.774			-0.124	0.085	1.833			-0.194	-0.140	1.862			-0.226	-0.369	1.824			-0.230	-0.436	1.801			0.138	0.117	1.872			0.206	-0.036	2.003
0.013	-0.192	1.828			0.011	-0.128	1.831			0.010	0.191	1.822			0.026	0.373	1.774			-0.124	0.085	1.833			-0.194	-0.140	1.862			-0.226	-0.369	1.824			-0.230	-0.436	1.801			0.138	0.117	1.872			0.205	-0.035	2.004
0.013	-0.192	1.828			0.011	-0.128	1.831			0.010	0.191	1.822			0.025	0.373	1.774			-0.124	0.085	1.833			-0.194	-0.140	1.862			-0.226	-0.368	1.824			-0.230	-0.435	1.801			0.138	0.117	1.872			0.205	-0.035	2.004
0.013	-0.192	1.828			0.011	-0.128	1.831			0.010	0.191	1.822			0.025	0.373	1.774			-0.124	0.085	1.833			-0.194	-0.140	1.862			-0.226	-0.368	1.824			-0.230	-0.435	1.801			0.138	0.117	1.872			0.205	-0.035	2.005
0.013	-0.192	1.828			0.011	-0.128	1.831			0.010	0.191	1.822			0.025	0.373	1.774			-0.124	0.085	1.833			-0.194	-0.140	1.862			-0.226	-0.368	1.824			-0.230	-0.435	1.801			0.138	0.117	1.872			0.205	-0.035	2.005
0.013	-0.192	1.828			0.011	-0.129	1.831			0.010	0.191	1.822			0.025	0.373	1.774			-0.124	0.085	1.833			-0.194	-0.140	1.862			-0.226	-0.368	1.825			-0.230	-0.435	1.801			0.138	0.117	1.872			0.205	-0.035	2.005
0.013	-0.192	1.828			0.011	-0.129	1.831			0.010	0.191	1.822			0.025	0.373	1.774			-0.124	0.085	1.833			-0.194	-0.140	1.862			-0.226	-0.368	1.825			-0.230	-0.435	1.801			0.138	0.117	1.872			0.205	-0.035	2.006
0.013	-0.192	1.828			0.011	-0.129	1.831			0.010	0.191	1.822			0.025	0.373	1.774			-0.124	0.085	1.833			-0.194	-0.140	1.862			-0.226	-0.368	1.825			-0.231	-0.435	1.801			0.138	0.117	1.872			0.205	-0.035	2.006
0.013	-0.193	1.828			0.011	-0.129	1.831			0.010	0.191	1.822			0.025	0.373	1.774			-0.124	0.085	1.833			-0.194	-0.140	1.862			-0.226	-0.368	1.825			-0.231	-0.435	1.801			0.138	0.117	1.872			0.205	-0.034	2.006
0.013	-0.193	1.828			0.011	-0.129	1.831			0.010	0.191	1.822			0.024	0.373	1.774			-0.125	0.085	1.833			-0.194	-0.140	1.862			-0.226	-0.368	1.825			-0.231	-0.435	1.801			0.138	0.117	1.872			0.205	-0.034	2.006
0.013	-0.193	1.828			0.011	-0.129	1.831			0.010	0.191	1.822			0.024	0.373	1.774			-0.125	0.085	1.833			-0.194	-0.140	1.862			-0.227	-0.368	1.825			-0.231	-0.435	1.801			0.138	0.117	1.872			0.205	-0.034	2.006
0.013	-0.193	1.828			0.011	-0.129	1.831			0.010	0.191	1.822			0.024	0.373	1.774			-0.125	0.085	1.833			-0.194	-0.140	1.862			-0.227	-0.368	1.825			-0.231	-0.435	1.801			0.138	0.117	1.873			0.205	-0.034	2.006
0.013	-0.193	1.828			0.011	-0.129	1.831			0.010	0.191	1.822			0.024	0.373	1.774			-0.125	0.085	1.833			-0.194	-0.140	1.862			-0.227	-0.368	1.825			-0.231	-0.434	1.802			0.138	0.117	1.873			0.205	-0.034	2.006
0.013	-0.193	1.828			0.011	-0.129	1.831			0.010	0.191	1.822			0.024	0.373	1.774			-0.125	0.085	1.833			-0.194	-0.140	1.862			-0.227	-0.367	1.826			-0.231	-0.434	1.802			0.137	0.117	1.873			0.204	-0.035	2.007
0.013	-0.193	1.828			0.011	-0.129	1.831			0.010	0.191	1.822			0.024	0.373	1.774			-0.125	0.085	1.833			-0.194	-0.140	1.862			-0.227	-0.367	1.826			-0.231	-0.434	1.802			0.137	0.117	1.873			0.203	-0.035	2.007
0.013	-0.193	1.828			0.011	-0.129	1.831			0.010	0.190	1.822			0.024	0.373	1.774			-0.125	0.085	1.833			-0.194	-0.140	1.862			-0.227	-0.367	1.826			-0.231	-0.434	1.802			0.137	0.117	1.873			0.203	-0.035	2.007
0.013	-0.193	1.828			0.011	-0.129	1.831			0.010	0.190	1.822			0.024	0.372	1.774			-0.125	0.085	1.833			-0.194	-0.140	1.862			-0.227	-0.367	1.826			-0.231	-0.434	1.802			0.137	0.117	1.873			0.204	-0.031	2.006
0.013	-0.193	1.828			0.011	-0.129	1.831			0.010	0.190	1.822			0.024	0.372	1.774			-0.125	0.085	1.833			-0.194	-0.140	1.862			-0.227	-0.367	1.826			-0.231	-0.434	1.802			0.137	0.117	1.873			0.204	-0.031	2.006
0.013	-0.193	1.828			0.011	-0.129	1.831			0.010	0.190	1.823			0.024	0.372	1.774			-0.125	0.085	1.833			-0.194	-0.140	1.862			-0.227	-0.367	1.826			-0.231	-0.434	1.802			0.137	0.117	1.873			0.204	-0.031	2.006
0.013	-0.193	1.828			0.011	-0.129	1.831			0.010	0.190	1.823			0.024	0.372	1.775			-0.125	0.085	1.834			-0.194	-0.140	1.863			-0.227	-0.367	1.826			-0.231	-0.434	1.802			0.137	0.117	1.873			0.204	-0.028	2.005
0.013	-0.193	1.828			0.011	-0.129	1.831			0.010	0.190	1.823			0.024	0.372	1.775			-0.125	0.085	1.834			-0.194	-0.140	1.863			-0.227	-0.367	1.826			-0.231	-0.434	1.802			0.137	0.117	1.873			0.204	-0.028	2.005
0.013	-0.193	1.828			0.011	-0.129	1.831			0.010	0.191	1.823			0.024	0.372	1.775			-0.125	0.085	1.834			-0.194	-0.140	1.863			-0.227	-0.367	1.826			-0.231	-0.434	1.802			0.137	0.117	1.873			0.204	-0.028	2.005
0.013	-0.193	1.828			0.011	-0.129	1.831			0.009	0.191	1.823			0.024	0.372	1.775			-0.125	0.085	1.834			-0.194	-0.140	1.863			-0.227	-0.367	1.826			-0.231	-0.433	1.802			0.137	0.117	1.874			0.204	-0.028	2.005
0.013	-0.193	1.828			0.011	-0.129	1.831			0.009	0.191	1.823			0.024	0.372	1.775			-0.125	0.085	1.834			-0.194	-0.140	1.863			-0.227	-0.367	1.826			-0.231	-0.433	1.802			0.137	0.117	1.874			0.204	-0.028	2.006
0.013	-0.193	1.828			0.011	-0.129	1.831			0.009	0.191	1.823			0.024	0.372	1.775			-0.125	0.085	1.834			-0.194	-0.140	1.863			-0.227	-0.367	1.826			-0.231	-0.433	1.802			0.137	0.117	1.874			0.204	-0.028	2.006
0.013	-0.193	1.828			0.011	-0.129	1.832			0.009	0.191	1.823			0.024	0.372	1.775			-0.125	0.085	1.834			-0.194	-0.140	1.863			-0.227	-0.367	1.826			-0.231	-0.433	1.802			0.137	0.118	1.874			0.204	-0.027	2.006
0.013	-0.192	1.828			0.011	-0.129	1.832			0.009	0.191	1.823			0.024	0.372	1.774			-0.125	0.085	1.834			-0.194	-0.140	1.863			-0.227	-0.367	1.826			-0.231	-0.433	1.802			0.136	0.118	1.874			0.204	-0.027	2.006
0.013	-0.192	1.829			0.011	-0.128	1.832			0.009	0.191	1.823			0.024	0.372	1.774			-0.125	0.085	1.834			-0.194	-0.140	1.863			-0.227	-0.366	1.826			-0.231	-0.433	1.802			0.136	0.119	1.874			0.204	-0.027	2.006
0.013	-0.192	1.829			0.011	-0.128	1.832			0.009	0.191	1.823			0.023	0.372	1.774			-0.125	0.085	1.834			-0.194	-0.140	1.863			-0.227	-0.367	1.826			-0.231	-0.434	1.802			0.136	0.119	1.874			0.204	-0.027	2.006
0.013	-0.192	1.829			0.011	-0.128	1.832			0.009	0.191	1.824			0.022	0.372	1.774			-0.125	0.085	1.834			-0.194	-0.140	1.863			-0.227	-0.367	1.826			-0.231	-0.434	1.802			0.136	0.119	1.874			0.204	-0.027	2.006
0.013	-0.192	1.829			0.011	-0.128	1.832			0.010	0.191	1.824			0.021	0.372	1.774			-0.125	0.085	1.834			-0.194	-0.140	1.863			-0.228	-0.367	1.825			-0.231	-0.434	1.802			0.136	0.120	1.874			0.204	-0.027	2.006
0.013	-0.192	1.829			0.011	-0.128	1.832			0.010	0.191	1.824			0.020	0.372	1.774			-0.125	0.086	1.835			-0.194	-0.139	1.863			-0.228	-0.368	1.825			-0.231	-0.434	1.801			0.135	0.120	1.874			0.204	-0.028	2.003
0.013	-0.192	1.829			0.011	-0.128	1.832			0.010	0.191	1.824			0.018	0.373	1.775			-0.125	0.086	1.835			-0.194	-0.139	1.863			-0.228	-0.368	1.825			-0.232	-0.434	1.801			0.135	0.120	1.874			0.206	-0.022	1.985
0.013	-0.192	1.829			0.011	-0.128	1.832			0.010	0.191	1.825			0.016	0.374	1.775			-0.125	0.086	1.835			-0.194	-0.139	1.863			-0.228	-0.368	1.825			-0.232	-0.434	1.801			0.135	0.120	1.873			0.207	-0.021	1.979
0.013	-0.192	1.829			0.011	-0.128	1.833			0.009	0.191	1.825			0.014	0.375	1.776			-0.125	0.086	1.836			-0.194	-0.139	1.863			-0.229	-0.366	1.826			-0.232	-0.432	1.801			0.135	0.119	1.873			0.209	-0.020	1.974
0.013	-0.192	1.829			0.012	-0.128	1.833			0.009	0.191	1.825			0.011	0.376	1.778			-0.126	0.087	1.838			-0.194	-0.139	1.863			-0.229	-0.365	1.826			-0.233	-0.431	1.802			0.135	0.119	1.873			0.210	-0.019	1.969
0.013	-0.192	1.829			0.012	-0.129	1.833			0.009	0.192	1.826			0.008	0.377	1.780			-0.127	0.087	1.840			-0.195	-0.139	1.864			-0.229	-0.364	1.827			-0.233	-0.431	1.802			0.135	0.118	1.873			0.212	-0.019	1.963
0.013	-0.192	1.829			0.012	-0.129	1.833			0.009	0.192	1.827			0.005	0.378	1.782			-0.127	0.087	1.843			-0.195	-0.139	1.865			-0.229	-0.364	1.827			-0.234	-0.430	1.802			0.136	0.117	1.873			0.214	-0.019	1.958
0.013	-0.192	1.829			0.011	-0.129	1.834			0.009	0.192	1.828			0.002	0.379	1.784			-0.128	0.087	1.845			-0.195	-0.139	1.867			-0.230	-0.363	1.828			-0.234	-0.430	1.803			0.136	0.117	1.873			0.217	-0.019	1.953
0.013	-0.192	1.829			0.011	-0.129	1.834			0.009	0.192	1.829			-0.001	0.381	1.787			-0.129	0.087	1.848			-0.196	-0.139	1.869			-0.230	-0.363	1.829			-0.235	-0.429	1.804			0.136	0.116	1.872			0.248	-0.011	1.882
0.013	-0.192	1.829			0.011	-0.129	1.835			0.008	0.193	1.830			-0.004	0.382	1.790			-0.131	0.087	1.852			-0.196	-0.140	1.872			-0.230	-0.363	1.831			-0.235	-0.429	1.807			0.137	0.115	1.871			0.252	-0.021	1.823
0.013	-0.192	1.829			0.011	-0.129	1.836			0.008	0.193	1.831			-0.006	0.383	1.793			-0.132	0.087	1.855			-0.196	-0.140	1.876			-0.231	-0.363	1.834			-0.236	-0.429	1.810			0.136	0.116	1.870			0.238	-0.037	1.754
0.013	-0.192	1.830			0.011	-0.128	1.837			0.008	0.193	1.833			-0.009	0.384	1.796			-0.133	0.088	1.860			-0.196	-0.140	1.880			-0.231	-0.363	1.838			-0.237	-0.429	1.813			0.136	0.115	1.869			0.234	-0.041	1.730
0.013	-0.192	1.830			0.012	-0.128	1.838			0.008	0.194	1.836			-0.010	0.386	1.800			-0.133	0.087	1.863			-0.195	-0.140	1.885			-0.231	-0.363	1.843			-0.237	-0.429	1.818			0.136	0.113	1.864			0.232	-0.042	1.716
0.013	-0.192	1.830			0.012	-0.128	1.840			0.008	0.194	1.838			-0.011	0.387	1.803			-0.132	0.087	1.866			-0.194	-0.140	1.889			-0.229	-0.360	1.851			-0.237	-0.426	1.826			0.135	0.110	1.860			0.229	-0.041	1.704
0.013	-0.189	1.831			0.013	-0.126	1.842			0.010	0.193	1.841			-0.012	0.389	1.806			-0.132	0.088	1.872			-0.193	-0.140	1.895			-0.228	-0.358	1.857			-0.237	-0.424	1.832			0.134	0.107	1.853			0.217	-0.038	1.686
0.012	-0.186	1.833			0.014	-0.125	1.844			0.011	0.192	1.843			-0.013	0.390	1.809			-0.134	0.089	1.882			-0.191	-0.140	1.901			-0.227	-0.359	1.863			-0.236	-0.424	1.839			0.133	0.105	1.847			0.200	-0.031	1.668
0.012	-0.184	1.834			0.014	-0.123	1.847			0.011	0.192	1.845			-0.014	0.391	1.811			-0.136	0.092	1.890			-0.189	-0.139	1.906			-0.225	-0.357	1.871			-0.235	-0.422	1.847			0.131	0.103	1.841			0.187	-0.027	1.655
0.012	-0.182	1.835			0.014	-0.122	1.849			0.011	0.191	1.847			-0.014	0.393	1.815			-0.136	0.094	1.896			-0.187	-0.138	1.912			-0.223	-0.356	1.877			-0.234	-0.421	1.854			0.127	0.103	1.836			0.162	-0.020	1.636
0.011	-0.181	1.835			0.015	-0.121	1.851			0.011	0.191	1.850			-0.014	0.395	1.818			-0.137	0.096	1.902			-0.185	-0.137	1.918			-0.221	-0.355	1.882			-0.233	-0.421	1.860			0.123	0.103	1.831			0.148	-0.014	1.627
0.011	-0.179	1.836			0.015	-0.119	1.853			0.010	0.190	1.851			-0.014	0.396	1.821			-0.138	0.097	1.907			-0.183	-0.136	1.923			-0.217	-0.350	1.893			-0.230	-0.416	1.871			0.119	0.105	1.827			0.119	-0.014	1.606
0.011	-0.178	1.837			0.015	-0.118	1.854			0.010	0.190	1.853			-0.014	0.397	1.824			-0.136	0.097	1.910			-0.179	-0.136	1.928			-0.214	-0.346	1.901			-0.227	-0.412	1.881			0.116	0.107	1.824			0.108	-0.012	1.596
0.010	-0.177	1.837			0.016	-0.118	1.856			0.010	0.191	1.854			-0.013	0.397	1.827			-0.136	0.093	1.915			-0.176	-0.142	1.937			-0.211	-0.348	1.909			-0.225	-0.413	1.888			0.113	0.108	1.821			0.099	-0.008	1.592
0.010	-0.176	1.838			0.016	-0.117	1.857			0.010	0.191	1.856			-0.013	0.398	1.829			-0.136	0.090	1.918			-0.173	-0.146	1.942			-0.205	-0.344	1.923			-0.220	-0.410	1.904			0.110	0.110	1.819			0.091	-0.005	1.590
0.010	-0.175	1.838			0.017	-0.116	1.858			0.010	0.192	1.857			-0.012	0.399	1.831			-0.135	0.088	1.921			-0.170	-0.147	1.947			-0.201	-0.341	1.932			-0.216	-0.407	1.914			0.108	0.112	1.817			0.084	-0.002	1.589
0.010	-0.175	1.838			0.017	-0.115	1.859			0.010	0.193	1.858			-0.012	0.399	1.833			-0.134	0.088	1.923			-0.168	-0.147	1.950			-0.198	-0.342	1.937			-0.215	-0.408	1.919			0.106	0.114	1.815			0.078	0.001	1.589
0.009	-0.174	1.839			0.017	-0.115	1.861			0.011	0.193	1.859			-0.011	0.400	1.835			-0.128	0.094	1.924			-0.163	-0.141	1.953			-0.196	-0.343	1.942			-0.213	-0.408	1.924			0.104	0.116	1.813			0.072	0.001	1.589
0.009	-0.173	1.839			0.018	-0.114	1.862			0.012	0.194	1.860			-0.011	0.400	1.836			-0.124	0.098	1.925			-0.159	-0.136	1.955			-0.195	-0.343	1.946			-0.212	-0.409	1.928			0.103	0.117	1.812			0.066	0.002	1.591
0.009	-0.172	1.839			0.019	-0.113	1.863			0.012	0.195	1.861			-0.010	0.401	1.837			-0.125	0.099	1.931			-0.157	-0.136	1.957			-0.193	-0.344	1.950			-0.210	-0.410	1.933			0.102	0.119	1.811			0.062	0.005	1.596
0.009	-0.171	1.840			0.019	-0.112	1.864			0.013	0.196	1.862			-0.010	0.401	1.839			-0.117	0.094	1.925			-0.155	-0.136	1.959			-0.192	-0.345	1.954			-0.209	-0.412	1.937			0.100	0.120	1.810			0.059	0.007	1.602
0.009	-0.170	1.840			0.019	-0.111	1.865			0.013	0.196	1.863			-0.009	0.401	1.840			-0.112	0.091	1.921			-0.154	-0.136	1.961			-0.191	-0.346	1.957			-0.208	-0.413	1.940			0.099	0.122	1.809			0.056	0.007	1.604
0.009	-0.169	1.840			0.020	-0.110	1.866			0.014	0.197	1.863			-0.009	0.402	1.841			-0.109	0.090	1.920			-0.152	-0.136	1.963			-0.189	-0.347	1.959			-0.206	-0.414	1.943			0.099	0.123	1.808			0.053	0.007	1.606
0.009	-0.169	1.840			0.020	-0.110	1.866			0.014	0.198	1.864			-0.009	0.402	1.842			-0.107	0.089	1.919			-0.150	-0.136	1.965			-0.189	-0.348	1.962			-0.205	-0.415	1.945			0.098	0.124	1.807			0.049	0.007	1.604
0.009	-0.171	1.839			0.021	-0.111	1.867			0.015	0.198	1.864			-0.008	0.402	1.843			-0.104	0.087	1.917			-0.149	-0.136	1.967			-0.188	-0.349	1.964			-0.205	-0.416	1.948			0.097	0.126	1.807			0.047	0.007	1.606
0.009	-0.172	1.839			0.022	-0.112	1.867			0.016	0.199	1.865			-0.007	0.402	1.843			-0.111	0.079	1.928			-0.148	-0.144	1.971			-0.187	-0.350	1.966			-0.204	-0.417	1.950			0.096	0.127	1.806			0.045	0.008	1.608
0.008	-0.174	1.839			0.023	-0.112	1.868			0.016	0.200	1.865			-0.007	0.402	1.844			-0.112	0.082	1.931			-0.146	-0.144	1.973			-0.185	-0.348	1.967			-0.202	-0.415	1.951			0.096	0.128	1.806			0.043	0.008	1.608
0.008	-0.175	1.839			0.024	-0.113	1.868			0.017	0.201	1.866			-0.006	0.402	1.844			-0.113	0.085	1.936			-0.145	-0.143	1.974			-0.184	-0.347	1.968			-0.201	-0.415	1.953			0.095	0.129	1.806			0.041	0.007	1.610
0.008	-0.175	1.839			0.024	-0.114	1.869			0.016	0.200	1.866			-0.005	0.401	1.844			-0.114	0.088	1.940			-0.144	-0.143	1.976			-0.183	-0.347	1.969			-0.200	-0.415	1.954			0.095	0.131	1.806			0.041	0.007	1.613
0.008	-0.175	1.839			0.025	-0.114	1.869			0.016	0.200	1.867			-0.002	0.389	1.843			-0.115	0.090	1.943			-0.143	-0.142	1.977			-0.182	-0.347	1.970			-0.200	-0.415	1.955			0.094	0.131	1.805			0.040	0.006	1.614
0.008	-0.176	1.839			0.025	-0.114	1.870			0.016	0.200	1.867			-0.001	0.384	1.843			-0.115	0.091	1.945			-0.143	-0.142	1.978			-0.182	-0.347	1.971			-0.200	-0.415	1.956			0.094	0.132	1.805			0.039	0.005	1.614
0.008	-0.176	1.839			0.025	-0.115	1.870			0.016	0.201	1.867			0.000	0.383	1.843			-0.108	0.092	1.937			-0.141	-0.140	1.977			-0.181	-0.347	1.970			-0.200	-0.415	1.956			0.094	0.133	1.805			0.040	0.002	1.620
0.008	-0.176	1.839			0.026	-0.115	1.871			0.016	0.201	1.868			0.001	0.383	1.843			-0.103	0.091	1.931			-0.140	-0.140	1.977			-0.181	-0.348	1.970			-0.200	-0.415	1.955			0.094	0.133	1.804			0.041	-0.001	1.623
0.008	-0.177	1.839			0.026	-0.115	1.871			0.017	0.201	1.868			0.002	0.382	1.843			-0.100	0.090	1.926			-0.139	-0.139	1.976			-0.181	-0.348	1.969			-0.200	-0.415	1.955			0.094	0.134	1.804			0.041	-0.002	1.624
0.008	-0.177	1.838			0.026	-0.116	1.872			0.017	0.201	1.868			0.003	0.382	1.843			-0.098	0.090	1.924			-0.138	-0.139	1.976			-0.180	-0.347	1.969			-0.199	-0.414	1.954			0.094	0.134	1.804			0.040	-0.003	1.625
0.007	-0.178	1.838			0.027	-0.116	1.872			0.016	0.199	1.868			0.004	0.382	1.843			-0.105	0.093	1.934			-0.137	-0.139	1.977			-0.179	-0.346	1.969			-0.199	-0.413	1.953			0.094	0.135	1.804			0.042	-0.002	1.629
0.007	-0.178	1.838			0.027	-0.117	1.872			0.016	0.199	1.868			0.005	0.381	1.843			-0.110	0.096	1.940			-0.137	-0.139	1.977			-0.179	-0.346	1.968			-0.198	-0.413	1.952			0.094	0.135	1.804			0.044	-0.002	1.631
0.007	-0.178	1.839			0.027	-0.117	1.872			0.016	0.199	1.868			0.005	0.382	1.843			-0.113	0.097	1.944			-0.136	-0.138	1.978			-0.179	-0.346	1.968			-0.198	-0.412	1.951			0.095	0.135	1.804			0.045	-0.001	1.633
0.007	-0.178	1.839			0.027	-0.117	1.873			0.016	0.199	1.868			0.006	0.382	1.843			-0.116	0.098	1.948			-0.136	-0.138	1.978			-0.179	-0.346	1.967			-0.197	-0.412	1.950			0.095	0.136	1.804			0.045	-0.001	1.634
0.007	-0.178	1.839			0.027	-0.117	1.873			0.016	0.199	1.868			0.006	0.382	1.843			-0.118	0.099	1.951			-0.136	-0.138	1.978			-0.178	-0.346	1.967			-0.197	-0.412	1.950			0.095	0.136	1.804			0.045	-0.002	1.635
0.007	-0.178	1.839			0.028	-0.117	1.873			0.014	0.194	1.867			0.007	0.382	1.843			-0.118	0.099	1.952			-0.136	-0.137	1.978			-0.178	-0.344	1.966			-0.197	-0.411	1.949			0.095	0.136	1.804			0.045	-0.003	1.635
0.007	-0.178	1.839			0.028	-0.118	1.873			0.014	0.194	1.867			0.008	0.384	1.842			-0.118	0.100	1.952			-0.136	-0.137	1.978			-0.178	-0.344	1.966			-0.197	-0.411	1.949			0.095	0.137	1.804			0.044	-0.003	1.636
0.007	-0.178	1.839			0.028	-0.118	1.873			0.012	0.189	1.866			0.009	0.384	1.842			-0.120	0.099	1.954			-0.136	-0.138	1.978			-0.178	-0.344	1.966			-0.197	-0.410	1.949			0.095	0.137	1.804			0.044	-0.004	1.636
0.007	-0.179	1.839			0.028	-0.118	1.874			0.011	0.186	1.865			0.009	0.384	1.841			-0.109	0.090	1.933			-0.136	-0.138	1.977			-0.177	-0.343	1.966			-0.196	-0.410	1.949			0.095	0.137	1.804			0.044	-0.004	1.636
0.006	-0.179	1.839			0.028	-0.119	1.874			0.010	0.185	1.865			0.010	0.384	1.840			-0.113	0.090	1.937			-0.136	-0.138	1.977			-0.177	-0.342	1.966			-0.196	-0.409	1.949			0.096	0.137	1.804			0.044	-0.004	1.637
0.006	-0.179	1.839			0.028	-0.119	1.874			0.009	0.183	1.865			0.010	0.385	1.840			-0.116	0.091	1.939			-0.136	-0.139	1.977			-0.177	-0.342	1.966			-0.196	-0.408	1.948			0.096	0.137	1.804			0.044	-0.004	1.637
0.006	-0.179	1.839			0.027	-0.119	1.874			0.008	0.183	1.864			0.010	0.385	1.839			-0.116	0.093	1.940			-0.136	-0.136	1.976			-0.176	-0.341	1.966			-0.196	-0.408	1.948			0.096	0.137	1.804			0.044	-0.004	1.637
0.005	-0.179	1.840			0.027	-0.119	1.874			0.008	0.182	1.864			0.011	0.385	1.839			-0.116	0.095	1.941			-0.136	-0.133	1.975			-0.176	-0.341	1.966			-0.195	-0.408	1.948			0.096	0.137	1.804			0.044	-0.005	1.638
0.004	-0.179	1.840			0.026	-0.120	1.874			0.008	0.182	1.864			0.012	0.387	1.837			-0.115	0.097	1.940			-0.137	-0.131	1.974			-0.177	-0.342	1.965			-0.195	-0.408	1.948			0.096	0.137	1.804			0.045	-0.005	1.639
0.004	-0.179	1.840			0.026	-0.120	1.874			0.008	0.182	1.864			0.012	0.387	1.837			-0.115	0.097	1.940			-0.137	-0.131	1.974			-0.177	-0.342	1.965			-0.195	-0.408	1.948			0.096	0.137	1.804			0.045	-0.005	1.639
0.003	-0.179	1.840			0.025	-0.120	1.874			0.008	0.182	1.864			0.012	0.387	1.836			-0.105	0.089	1.923			-0.136	-0.132	1.973			-0.177	-0.342	1.965			-0.196	-0.408	1.948			0.096	0.137	1.804			0.045	-0.006	1.639
0.003	-0.179	1.841			0.025	-0.120	1.874			0.008	0.183	1.864			0.012	0.388	1.836			-0.111	0.089	1.931			-0.137	-0.133	1.973			-0.177	-0.343	1.964			-0.196	-0.409	1.947			0.096	0.137	1.804			0.045	-0.006	1.640
0.003	-0.179	1.841			0.024	-0.120	1.874			0.008	0.183	1.863			0.012	0.388	1.835			-0.111	0.090	1.930			-0.137	-0.133	1.973			-0.178	-0.343	1.963			-0.196	-0.409	1.947			0.096	0.137	1.804			0.046	-0.007	1.640
0.002	-0.179	1.841			0.024	-0.120	1.874			0.006	0.182	1.863			0.013	0.388	1.834			-0.111	0.090	1.930			-0.137	-0.133	1.973			-0.178	-0.344	1.963			-0.197	-0.410	1.947			0.096	0.137	1.804			0.035	-0.008	1.635
0.002	-0.179	1.841			0.023	-0.120	1.874			0.006	0.182	1.863			0.013	0.389	1.834			-0.112	0.091	1.930			-0.138	-0.132	1.972			-0.178	-0.344	1.962			-0.197	-0.411	1.946			0.096	0.137	1.804			0.036	-0.008	1.635
0.001	-0.179	1.841			0.023	-0.121	1.874			0.006	0.182	1.863			0.013	0.390	1.833			-0.112	0.093	1.930			-0.138	-0.131	1.972			-0.179	-0.345	1.962			-0.198	-0.412	1.946			0.096	0.137	1.804			0.036	-0.008	1.635
0.001	-0.179	1.841			0.022	-0.121	1.874			0.006	0.182	1.863			0.013	0.390	1.832			-0.112	0.095	1.930			-0.138	-0.130	1.971			-0.180	-0.347	1.961			-0.199	-0.413	1.945			0.096	0.138	1.805			0.030	-0.008	1.632
0.001	-0.179	1.841			0.022	-0.121	1.874			0.005	0.182	1.863			0.013	0.391	1.832			-0.112	0.097	1.930			-0.138	-0.129	1.971			-0.181	-0.347	1.960			-0.200	-0.414	1.945			0.096	0.138	1.805			0.032	-0.008	1.633
0.000	-0.179	1.842			0.021	-0.121	1.874			0.005	0.182	1.863			0.013	0.391	1.831			-0.113	0.099	1.931			-0.139	-0.128	1.970			-0.182	-0.348	1.960			-0.200	-0.414	1.944			0.097	0.138	1.805			0.033	-0.008	1.633
0.000	-0.179	1.842			0.020	-0.121	1.874			0.004	0.183	1.863			0.013	0.392	1.830			-0.113	0.100	1.931			-0.139	-0.128	1.970			-0.182	-0.348	1.960			-0.201	-0.414	1.944			0.096	0.138	1.805			0.036	-0.008	1.635
-0.000	-0.180	1.842			0.020	-0.121	1.873			0.004	0.184	1.863			0.013	0.392	1.830			-0.113	0.101	1.930			-0.139	-0.127	1.969			-0.183	-0.348	1.960			-0.201	-0.414	1.944			0.096	0.138	1.806			0.037	-0.008	1.635
-0.001	-0.180	1.842			0.019	-0.122	1.873			0.004	0.185	1.863			0.013	0.392	1.829			-0.113	0.102	1.929			-0.139	-0.127	1.969			-0.184	-0.349	1.959			-0.202	-0.415	1.943			0.096	0.138	1.806			0.038	-0.009	1.636
-0.001	-0.180	1.842			0.019	-0.122	1.873			0.003	0.185	1.863			0.012	0.392	1.829			-0.113	0.103	1.929			-0.140	-0.126	1.968			-0.185	-0.349	1.957			-0.203	-0.416	1.942			0.096	0.138	1.806			0.041	-0.009	1.639
-0.002	-0.181	1.842			0.018	-0.122	1.873			0.003	0.186	1.863			0.012	0.392	1.829			-0.114	0.103	1.929			-0.140	-0.126	1.968			-0.186	-0.350	1.957			-0.204	-0.417	1.942			0.096	0.138	1.806			0.042	-0.010	1.640
-0.002	-0.181	1.842			0.017	-0.122	1.873			0.002	0.186	1.863			0.012	0.392	1.828			-0.115	0.104	1.929			-0.141	-0.125	1.967			-0.187	-0.350	1.956			-0.205	-0.417	1.941			0.096	0.139	1.807			0.043	-0.010	1.640
-0.002	-0.181	1.842			0.017	-0.123	1.873			0.002	0.187	1.863			0.011	0.392	1.828			-0.116	0.105	1.929			-0.141	-0.125	1.967			-0.189	-0.351	1.955			-0.206	-0.418	1.941			0.096	0.139	1.807			0.044	-0.010	1.641
-0.003	-0.182	1.842			0.016	-0.123	1.873			0.002	0.187	1.862			0.011	0.393	1.828			-0.116	0.106	1.929			-0.142	-0.124	1.966			-0.190	-0.352	1.955			-0.207	-0.418	1.940			0.096	0.139	1.807			0.045	-0.011	1.642
-0.003	-0.182	1.842			0.016	-0.123	1.873			0.001	0.187	1.862			0.011	0.392	1.828			-0.117	0.107	1.930			-0.143	-0.124	1.966			-0.191	-0.352	1.954			-0.208	-0.419	1.940			0.096	0.138	1.807			0.045	-0.011	1.643
-0.004	-0.182	1.842			0.015	-0.123	1.872			0.001	0.188	1.861			0.010	0.392	1.827			-0.115	0.105	1.925			-0.143	-0.124	1.965			-0.192	-0.353	1.953			-0.209	-0.420	1.939			0.096	0.138	1.807			0.046	-0.012	1.644
-0.004	-0.183	1.842			0.014	-0.124	1.872			0.001	0.188	1.861			0.010	0.392	1.827			-0.117	0.106	1.926			-0.144	-0.124	1.965			-0.193	-0.354	1.952			-0.210	-0.421	1.938			0.096	0.138	1.806			0.047	-0.012	1.644
-0.004	-0.183	1.842			0.014	-0.124	1.872			0.000	0.188	1.861			0.010	0.392	1.827			-0.119	0.106	1.927			-0.145	-0.124	1.965			-0.194	-0.354	1.952			-0.211	-0.421	1.937			0.096	0.138	1.806			0.048	-0.011	1.645
-0.005	-0.183	1.842			0.013	-0.124	1.871			0.000	0.189	1.860			0.009	0.392	1.827			-0.120	0.106	1.928			-0.146	-0.124	1.964			-0.195	-0.355	1.951			-0.212	-0.422	1.936			0.096	0.138	1.806			0.049	-0.010	1.647
-0.005	-0.184	1.842			0.012	-0.124	1.871			0.000	0.189	1.859			0.009	0.392	1.827			-0.120	0.107	1.927			-0.147	-0.124	1.964			-0.196	-0.355	1.950			-0.213	-0.422	1.936			0.096	0.137	1.806			0.050	-0.010	1.648
-0.005	-0.184	1.842			0.012	-0.125	1.870			-0.000	0.190	1.859			0.009	0.392	1.827			-0.121	0.107	1.927			-0.147	-0.123	1.963			-0.197	-0.354	1.950			-0.214	-0.422	1.935			0.096	0.137	1.806			0.051	-0.009	1.649
-0.006	-0.184	1.842			0.011	-0.125	1.870			-0.000	0.190	1.858			0.009	0.391	1.826			-0.122	0.107	1.927			-0.148	-0.123	1.963			-0.198	-0.353	1.949			-0.214	-0.421	1.935			0.096	0.137	1.806			0.052	-0.008	1.649
-0.006	-0.184	1.842			0.010	-0.125	1.869			-0.001	0.190	1.858			0.008	0.391	1.826			-0.123	0.107	1.927			-0.149	-0.124	1.963			-0.198	-0.352	1.949			-0.215	-0.420	1.934			0.096	0.137	1.805			0.053	-0.008	1.650
-0.007	-0.185	1.842			0.010	-0.125	1.869			-0.001	0.190	1.857			0.008	0.391	1.826			-0.124	0.107	1.927			-0.150	-0.124	1.962			-0.199	-0.351	1.949			-0.215	-0.419	1.934			0.096	0.136	1.805			0.053	-0.008	1.650
-0.007	-0.185	1.842			0.009	-0.125	1.869			-0.001	0.190	1.857			0.008	0.391	1.826			-0.125	0.107	1.928			-0.151	-0.124	1.962			-0.200	-0.351	1.948			-0.216	-0.418	1.933			0.096	0.136	1.805			0.053	-0.008	1.651
-0.007	-0.185	1.842			0.008	-0.125	1.868			-0.001	0.190	1.856			0.007	0.390	1.826			-0.126	0.107	1.928			-0.151	-0.124	1.962			-0.200	-0.350	1.948			-0.216	-0.418	1.933			0.096	0.136	1.805			0.054	-0.008	1.651
-0.008	-0.185	1.842			0.008	-0.125	1.868			-0.001	0.190	1.856			0.007	0.390	1.826			-0.127	0.107	1.928			-0.152	-0.124	1.962			-0.201	-0.349	1.948			-0.217	-0.417	1.933			0.096	0.135	1.805			0.053	-0.009	1.650
-0.008	-0.185	1.842			0.007	-0.125	1.867			-0.002	0.191	1.855			0.007	0.390	1.826			-0.127	0.108	1.928			-0.153	-0.123	1.961			-0.201	-0.349	1.948			-0.217	-0.416	1.933			0.096	0.135	1.804			0.053	-0.010	1.649
-0.008	-0.185	1.841			0.007	-0.125	1.867			-0.002	0.191	1.855			0.007	0.390	1.826			-0.128	0.109	1.928			-0.154	-0.123	1.961			-0.202	-0.348	1.947			-0.217	-0.416	1.932			0.096	0.135	1.804			0.052	-0.010	1.647
-0.009	-0.185	1.841			0.006	-0.125	1.866			-0.002	0.191	1.855			0.007	0.390	1.826			-0.128	0.109	1.927			-0.154	-0.123	1.961			-0.202	-0.347	1.947			-0.218	-0.415	1.932			0.096	0.135	1.804			0.044	-0.012	1.639
-0.009	-0.185	1.841			0.005	-0.125	1.866			-0.002	0.191	1.855			0.006	0.390	1.826			-0.128	0.110	1.927			-0.155	-0.122	1.960			-0.202	-0.346	1.947			-0.218	-0.414	1.932			0.096	0.134	1.804			0.038	-0.014	1.634
-0.009	-0.185	1.841			0.005	-0.125	1.866			-0.002	0.191	1.854			0.006	0.390	1.826			-0.129	0.110	1.927			-0.155	-0.122	1.960			-0.200	-0.329	1.948			-0.215	-0.397	1.934			0.096	0.134	1.804			0.034	-0.015	1.630
-0.009	-0.185	1.841			0.005	-0.125	1.865			-0.002	0.191	1.854			0.006	0.390	1.825			-0.129	0.111	1.926			-0.156	-0.121	1.959			-0.200	-0.328	1.947			-0.216	-0.397	1.934			0.096	0.134	1.804			0.032	-0.016	1.627
-0.009	-0.186	1.841			0.004	-0.125	1.865			-0.002	0.191	1.854			0.006	0.390	1.825			-0.130	0.111	1.926			-0.157	-0.121	1.959			-0.201	-0.329	1.946			-0.216	-0.397	1.932			0.096	0.134	1.803			0.032	-0.017	1.626
-0.010	-0.186	1.841			0.004	-0.125	1.865			-0.003	0.191	1.854			0.006	0.390	1.825			-0.128	0.107	1.920			-0.157	-0.122	1.959			-0.202	-0.330	1.945			-0.217	-0.398	1.931			0.096	0.133	1.803			0.038	-0.017	1.634
-0.010	-0.186	1.841			0.003	-0.126	1.864			-0.003	0.191	1.854			0.006	0.390	1.825			-0.130	0.106	1.920			-0.158	-0.123	1.958			-0.203	-0.333	1.942			-0.218	-0.402	1.929			0.097	0.133	1.803			0.042	-0.016	1.635
-0.010	-0.186	1.841			0.003	-0.126	1.864			-0.003	0.191	1.854			0.006	0.390	1.825			-0.131	0.106	1.921			-0.159	-0.123	1.958			-0.204	-0.333	1.942			-0.219	-0.402	1.928			0.097	0.133	1.803			0.043	-0.015	1.634
-0.010	-0.186	1.841			0.003	-0.126	1.864			-0.003	0.191	1.853			0.006	0.390	1.825			-0.132	0.106	1.921			-0.159	-0.123	1.958			-0.206	-0.337	1.938			-0.221	-0.411	1.924			0.097	0.133	1.803			0.044	-0.015	1.633
-0.011	-0.186	1.841			0.002	-0.126	1.864			-0.003	0.191	1.853			0.006	0.390	1.825			-0.133	0.106	1.921			-0.160	-0.123	1.958			-0.209	-0.341	1.935			-0.223	-0.419	1.919			0.097	0.133	1.803			0.045	-0.014	1.632
-0.011	-0.187	1.841			0.002	-0.126	1.863			-0.003	0.192	1.853			0.005	0.390	1.825			-0.134	0.106	1.921			-0.161	-0.124	1.957			-0.211	-0.344	1.933			-0.224	-0.421	1.918			0.097	0.132	1.803			0.047	-0.014	1.631
-0.011	-0.187	1.841			0.002	-0.126	1.863			-0.003	0.192	1.853			0.005	0.390	1.825			-0.135	0.106	1.922			-0.162	-0.124	1.957			-0.212	-0.347	1.932			-0.225	-0.422	1.916			0.097	0.131	1.803			0.048	-0.015	1.625
-0.011	-0.187	1.841			0.002	-0.126	1.863			-0.003	0.192	1.854			0.005	0.390	1.825			-0.136	0.106	1.922			-0.163	-0.124	1.956			-0.213	-0.348	1.931			-0.226	-0.423	1.915			0.097	0.131	1.803			0.053	-0.016	1.621
-0.012	-0.187	1.841			0.001	-0.126	1.863			-0.004	0.192	1.854			0.005	0.390	1.825			-0.137	0.107	1.922			-0.164	-0.123	1.956			-0.214	-0.348	1.930			-0.226	-0.423	1.914			0.097	0.130	1.803			0.059	-0.016	1.616
-0.012	-0.187	1.841			0.001	-0.126	1.863			-0.005	0.192	1.854			0.005	0.390	1.825			-0.136	0.114	1.923			-0.166	-0.117	1.951			-0.213	-0.335	1.924			-0.225	-0.408	1.911			0.098	0.129	1.804			0.089	-0.007	1.620
-0.012	-0.187	1.841			0.001	-0.126	1.863			-0.005	0.192	1.855			0.005	0.390	1.825			-0.141	0.110	1.926			-0.169	-0.122	1.951			-0.214	-0.338	1.923			-0.226	-0.410	1.909			0.098	0.129	1.804			0.094	-0.005	1.608
-0.012	-0.189	1.840			0.001	-0.127	1.863			-0.005	0.192	1.855			0.005	0.390	1.826			-0.139	0.104	1.921			-0.170	-0.124	1.951			-0.215	-0.339	1.922			-0.227	-0.411	1.908			0.098	0.128	1.804			0.100	-0.003	1.599
-0.012	-0.191	1.840			0.000	-0.128	1.863			-0.005	0.192	1.855			0.005	0.389	1.826			-0.138	0.094	1.915			-0.172	-0.131	1.952			-0.215	-0.340	1.922			-0.227	-0.411	1.908			0.100	0.129	1.807			0.123	0.007	1.595
-0.012	-0.192	1.840			0.000	-0.129	1.863			-0.005	0.193	1.855			0.005	0.389	1.826			-0.140	0.088	1.915			-0.175	-0.138	1.953			-0.216	-0.341	1.921			-0.228	-0.412	1.907			0.094	0.137	1.818			0.125	0.011	1.595
-0.012	-0.194	1.840			0.000	-0.130	1.864			-0.005	0.193	1.856			0.004	0.389	1.826			-0.140	0.087	1.915			-0.175	-0.139	1.953			-0.217	-0.342	1.921			-0.229	-0.412	1.906			0.092	0.135	1.820			0.128	0.012	1.594
-0.012	-0.194	1.839			0.000	-0.130	1.864			-0.005	0.193	1.856			0.004	0.389	1.826			-0.141	0.086	1.914			-0.176	-0.140	1.953			-0.218	-0.344	1.921			-0.229	-0.414	1.906			0.091	0.132	1.822			0.125	-0.000	1.600
-0.012	-0.195	1.839			0.000	-0.131	1.864			-0.005	0.194	1.856			0.004	0.390	1.826			-0.141	0.085	1.914			-0.177	-0.140	1.953			-0.219	-0.345	1.921			-0.230	-0.415	1.905			0.092	0.128	1.823			0.127	-0.004	1.600
-0.012	-0.196	1.839			0.000	-0.131	1.864			-0.005	0.194	1.857			0.004	0.390	1.826			-0.141	0.085	1.913			-0.177	-0.141	1.953			-0.220	-0.347	1.921			-0.231	-0.416	1.905			0.093	0.125	1.824			0.128	-0.009	1.601
-0.012	-0.196	1.839			0.000	-0.132	1.864			-0.005	0.195	1.857			0.004	0.390	1.826			-0.140	0.084	1.912			-0.178	-0.141	1.953			-0.221	-0.349	1.921			-0.232	-0.417	1.905			0.094	0.123	1.825			0.129	-0.013	1.602
-0.012	-0.196	1.839			0.000	-0.132	1.865			-0.005	0.196	1.858			0.003	0.390	1.826			-0.139	0.084	1.911			-0.178	-0.142	1.953			-0.222	-0.349	1.922			-0.233	-0.417	1.905			0.096	0.121	1.826			0.131	-0.014	1.602
-0.012	-0.197	1.839			0.000	-0.132	1.865			-0.005	0.196	1.858			0.003	0.390	1.826			-0.139	0.084	1.910			-0.179	-0.142	1.952			-0.222	-0.349	1.922			-0.234	-0.418	1.905			0.098	0.119	1.827			0.134	-0.016	1.602
-0.012	-0.197	1.839			0.000	-0.132	1.865			-0.005	0.196	1.858			0.003	0.390	1.826			-0.138	0.084	1.909			-0.179	-0.142	1.952			-0.223	-0.350	1.922			-0.234	-0.418	1.905			0.100	0.116	1.828			0.136	-0.017	1.602
-0.012	-0.197	1.838			0.000	-0.133	1.865			-0.005	0.197	1.859			0.003	0.390	1.826			-0.138	0.083	1.908			-0.180	-0.142	1.951			-0.224	-0.351	1.922			-0.235	-0.419	1.905			0.101	0.114	1.828			0.139	-0.019	1.602
-0.011	-0.197	1.838			0.000	-0.133	1.866			-0.005	0.197	1.859			0.003	0.390	1.826			-0.137	0.083	1.907			-0.180	-0.142	1.951			-0.225	-0.352	1.922			-0.236	-0.421	1.905			0.103	0.112	1.829			0.170	0.019	1.626
-0.011	-0.198	1.838			0.000	-0.133	1.866			-0.005	0.197	1.859			0.003	0.391	1.826			-0.136	0.084	1.905			-0.181	-0.142	1.950			-0.226	-0.354	1.921			-0.237	-0.422	1.905			0.105	0.110	1.829			0.172	0.027	1.624
-0.011	-0.198	1.838			0.000	-0.133	1.866			-0.005	0.198	1.859			0.003	0.391	1.826			-0.135	0.084	1.904			-0.182	-0.141	1.949			-0.228	-0.356	1.920			-0.238	-0.424	1.903			0.106	0.108	1.830			0.174	0.034	1.622
-0.011	-0.198	1.837			0.001	-0.134	1.867			-0.005	0.198	1.860			0.003	0.392	1.825			-0.134	0.084	1.902			-0.182	-0.141	1.948			-0.229	-0.357	1.918			-0.240	-0.425	1.901			0.107	0.106	1.830			0.203	0.032	1.651
-0.010	-0.198	1.837			0.001	-0.134	1.867			-0.004	0.198	1.860			0.003	0.392	1.825			-0.133	0.084	1.901			-0.183	-0.141	1.947			-0.230	-0.359	1.916			-0.241	-0.427	1.898			0.109	0.104	1.830			0.211	0.033	1.657
-0.009	-0.199	1.837			0.002	-0.134	1.867			-0.004	0.198	1.860			0.003	0.393	1.825			-0.133	0.085	1.900			-0.183	-0.140	1.945			-0.231	-0.360	1.914			-0.242	-0.428	1.895			0.110	0.103	1.830			0.218	0.034	1.662
-0.009	-0.199	1.836			0.002	-0.135	1.867			-0.003	0.198	1.860			0.003	0.393	1.824			-0.132	0.085	1.899			-0.184	-0.140	1.944			-0.232	-0.361	1.912			-0.243	-0.429	1.892			0.111	0.101	1.830			0.223	0.034	1.666
-0.008	-0.199	1.836			0.003	-0.135	1.867			-0.003	0.198	1.860			0.003	0.393	1.824			-0.132	0.085	1.899			-0.184	-0.140	1.941			-0.234	-0.363	1.910			-0.244	-0.431	1.888			0.112	0.100	1.830			0.228	0.035	1.670
-0.008	-0.200	1.835			0.003	-0.136	1.868			-0.002	0.198	1.860			0.004	0.393	1.824			-0.130	0.084	1.896			-0.185	-0.140	1.940			-0.234	-0.365	1.907			-0.245	-0.432	1.884			0.113	0.099	1.830			0.216	0.044	1.656
-0.007	-0.200	1.835			0.003	-0.136	1.868			-0.002	0.198	1.860			0.004	0.393	1.824			-0.128	0.084	1.894			-0.185	-0.140	1.938			-0.235	-0.366	1.904			-0.246	-0.433	1.880			0.114	0.098	1.831			0.209	0.049	1.648
-0.007	-0.200	1.834			0.004	-0.136	1.868			-0.001	0.199	1.860			0.004	0.393	1.823			-0.127	0.083	1.893			-0.186	-0.140	1.937			-0.236	-0.367	1.902			-0.247	-0.434	1.877			0.114	0.098	1.831			0.203	0.054	1.641
-0.006	-0.201	1.834			0.004	-0.137	1.868			-0.001	0.199	1.861			0.004	0.394	1.823			-0.126	0.084	1.892			-0.186	-0.140	1.935			-0.236	-0.368	1.901			-0.247	-0.434	1.875			0.115	0.097	1.831			0.198	0.058	1.636
-0.006	-0.201	1.834			0.004	-0.137	1.869			-0.000	0.199	1.861			0.004	0.394	1.823			-0.126	0.084	1.891			-0.186	-0.140	1.934			-0.237	-0.368	1.901			-0.247	-0.434	1.873			0.115	0.097	1.832			0.194	0.061	1.632
-0.006	-0.201	1.833			0.005	-0.137	1.869			0.000	0.199	1.861			0.004	0.394	1.823			-0.125	0.084	1.890			-0.186	-0.140	1.933			-0.237	-0.369	1.900			-0.241	-0.416	1.865			0.116	0.096	1.832			0.191	0.064	1.628
-0.005	-0.202	1.833			0.005	-0.138	1.869			0.001	0.199	1.861			0.004	0.394	1.823			-0.125	0.084	1.890			-0.186	-0.139	1.932			-0.238	-0.369	1.899			-0.243	-0.419	1.865			0.116	0.096	1.832			0.188	0.066	1.625
-0.005	-0.202	1.833			0.006	-0.138	1.870			0.002	0.199	1.861			0.004	0.394	1.823			-0.125	0.084	1.889			-0.186	-0.139	1.931			-0.238	-0.370	1.898			-0.244	-0.421	1.865			0.117	0.095	1.832			0.189	0.068	1.627
-0.005	-0.202	1.833			0.006	-0.138	1.870			0.002	0.200	1.861			0.004	0.394	1.823			-0.124	0.084	1.889			-0.185	-0.139	1.929			-0.239	-0.370	1.897			-0.246	-0.423	1.866			0.117	0.095	1.832			0.191	0.070	1.629
-0.005	-0.202	1.833			0.006	-0.138	1.870			0.003	0.200	1.861			0.004	0.394	1.822			-0.130	0.083	1.893			-0.185	-0.141	1.929			-0.238	-0.366	1.896			-0.237	-0.397	1.858			0.117	0.095	1.832			0.187	0.071	1.626
-0.005	-0.202	1.833			0.006	-0.138	1.870			0.003	0.200	1.861			0.004	0.394	1.822			-0.130	0.084	1.894			-0.185	-0.141	1.928			-0.236	-0.360	1.895			-0.231	-0.379	1.854			0.118	0.094	1.832			0.188	0.073	1.628
-0.004	-0.202	1.832			0.007	-0.139	1.870			0.004	0.200	1.861			0.004	0.394	1.822			-0.130	0.085	1.895			-0.185	-0.140	1.927			-0.235	-0.356	1.894			-0.226	-0.367	1.851			0.118	0.094	1.832			0.189	0.074	1.629
-0.004	-0.202	1.832			0.007	-0.139	1.871			0.004	0.200	1.861			0.003	0.394	1.822			-0.130	0.086	1.895			-0.185	-0.140	1.927			-0.235	-0.358	1.901			-0.234	-0.396	1.876			0.118	0.094	1.832			0.186	0.074	1.626
-0.004	-0.202	1.832			0.007	-0.139	1.871			0.004	0.200	1.861			0.003	0.394	1.822			-0.130	0.087	1.896			-0.185	-0.137	1.928			-0.235	-0.353	1.904			-0.235	-0.394	1.879			0.118	0.093	1.832			0.182	0.074	1.623
-0.006	-0.202	1.832			0.006	-0.139	1.871			0.005	0.200	1.861			0.003	0.394	1.821			-0.130	0.087	1.896			-0.212	-0.094	1.981			-0.272	-0.316	1.982			-0.283	-0.389	1.965			0.118	0.093	1.832			0.186	0.078	1.626
-0.006	-0.202	1.832			0.006	-0.139	1.871			0.005	0.200	1.861			0.003	0.394	1.821			-0.130	0.088	1.896			-0.205	-0.103	1.971			-0.260	-0.318	1.973			-0.271	-0.390	1.954			0.118	0.093	1.832			0.182	0.077	1.623
-0.006	-0.202	1.832			0.006	-0.139	1.871			0.005	0.200	1.861			0.002	0.394	1.821			-0.130	0.088	1.896			-0.201	-0.108	1.966			-0.252	-0.320	1.965			-0.264	-0.392	1.947			0.118	0.092	1.832			0.179	0.077	1.620
-0.007	-0.201	1.833			0.006	-0.138	1.871			0.005	0.200	1.861			0.002	0.394	1.821			-0.134	0.089	1.900			-0.201	-0.105	1.962			-0.248	-0.312	1.957			-0.260	-0.384	1.939			0.118	0.092	1.831			0.180	0.077	1.623
-0.007	-0.201	1.833			0.006	-0.138	1.872			0.005	0.200	1.861			0.002	0.394	1.821			-0.134	0.089	1.901			-0.197	-0.112	1.957			-0.241	-0.328	1.946			-0.255	-0.398	1.930			0.118	0.092	1.831			0.177	0.076	1.620
-0.008	-0.201	1.833			0.006	-0.138	1.872			0.005	0.200	1.861			0.001	0.394	1.820			-0.135	0.090	1.902			-0.195	-0.110	1.955			-0.239	-0.328	1.944			-0.254	-0.399	1.929			0.118	0.092	1.831			0.174	0.076	1.617
-0.008	-0.201	1.833			0.006	-0.138	1.872			0.005	0.200	1.861			0.001	0.394	1.820			-0.137	0.090	1.903			-0.194	-0.115	1.953			-0.237	-0.335	1.940			-0.252	-0.406	1.926			0.117	0.092	1.830			0.176	0.075	1.621
-0.008	-0.201	1.833			0.005	-0.138	1.872			0.005	0.200	1.861			0.001	0.394	1.820			-0.139	0.090	1.905			-0.194	-0.117	1.953			-0.235	-0.334	1.939			-0.251	-0.405	1.925			0.117	0.092	1.830			0.178	0.075	1.624
-0.009	-0.201	1.833			0.005	-0.138	1.872			0.005	0.200	1.861			0.000	0.394	1.820			-0.139	0.091	1.905			-0.191	-0.118	1.950			-0.234	-0.333	1.938			-0.250	-0.404	1.924			0.116	0.092	1.829			0.179	0.075	1.626
-0.009	-0.201	1.833			0.005	-0.138	1.872			0.005	0.200	1.861			-0.000	0.394	1.819			-0.141	0.091	1.907			-0.226	-0.095	1.996			-0.279	-0.317	1.994			-0.339	-0.347	1.999			0.113	0.093	1.829			0.180	0.076	1.631
-0.010	-0.201	1.834			0.005	-0.138	1.872			0.006	0.200	1.861			-0.001	0.394	1.819			-0.143	0.092	1.909			-0.230	-0.093	2.001			-0.363	-0.272	2.015			-0.428	-0.290	2.010			0.108	0.096	1.830			0.174	0.076	1.628
-0.010	-0.201	1.834			0.005	-0.138	1.872			0.006	0.200	1.861			-0.001	0.394	1.819			-0.144	0.092	1.911			-0.246	-0.086	2.006			-0.446	-0.202	2.035			-0.495	-0.239	2.018			0.106	0.097	1.830			0.174	0.073	1.632
-0.011	-0.200	1.834			0.004	-0.138	1.872			0.006	0.200	1.861			-0.001	0.394	1.818			-0.146	0.093	1.912			-0.251	-0.082	2.015			-0.463	-0.188	2.038			-0.534	-0.186	2.025			0.105	0.097	1.830			0.175	0.072	1.635
-0.012	-0.200	1.834			0.004	-0.138	1.872			0.006	0.200	1.860			-0.002	0.395	1.818			-0.147	0.093	1.913			-0.254	-0.078	2.022			-0.475	-0.177	2.040			-0.549	-0.158	2.029			0.104	0.098	1.829			0.175	0.071	1.637
-0.012	-0.200	1.835			0.004	-0.138	1.873			0.006	0.200	1.860			-0.002	0.395	1.818			-0.148	0.093	1.914			-0.255	-0.078	2.024			-0.484	-0.171	2.042			-0.559	-0.150	2.030			0.103	0.098	1.829			0.176	0.070	1.639
-0.013	-0.200	1.835			0.003	-0.138	1.873			0.001	0.201	1.862			-0.002	0.395	1.818			-0.149	0.094	1.914			-0.257	-0.076	2.028			-0.495	-0.142	2.050			-0.569	-0.138	2.033			0.101	0.100	1.830			0.177	0.070	1.641
-0.013	-0.200	1.835			0.002	-0.138	1.873			0.001	0.201	1.862			-0.003	0.395	1.818			-0.147	0.094	1.913			-0.257	-0.071	2.031			-0.499	-0.126	2.044			-0.569	-0.120	2.030			0.101	0.100	1.830			0.178	0.069	1.642
-0.014	-0.200	1.836			0.001	-0.138	1.873			0.001	0.201	1.862			-0.003	0.395	1.818			-0.139	0.099	1.907			-0.251	-0.062	2.028			-0.495	-0.114	2.037			-0.569	-0.112	2.028			0.100	0.100	1.830			0.179	0.069	1.644
-0.014	-0.200	1.836			0.001	-0.138	1.873			0.000	0.201	1.862			-0.003	0.395	1.818			-0.134	0.101	1.904			-0.248	-0.056	2.027			-0.492	-0.110	2.032			-0.553	-0.088	2.022			0.100	0.100	1.830			0.178	0.069	1.641
-0.012	-0.201	1.835			0.001	-0.138	1.873			0.000	0.201	1.862			-0.003	0.395	1.818			-0.132	0.102	1.902			-0.219	-0.083	1.987			-0.298	-0.285	1.944			-0.308	-0.345	1.916			0.100	0.100	1.830			0.200	0.060	1.658
-0.011	-0.201	1.835			0.002	-0.138	1.873			0.000	0.201	1.862			-0.004	0.395	1.817			-0.132	0.102	1.902			-0.211	-0.094	1.976			-0.291	-0.294	1.939			-0.306	-0.348	1.914			0.101	0.100	1.830			0.211	0.055	1.661
-0.010	-0.201	1.834			0.002	-0.138	1.872			-0.000	0.201	1.862			-0.004	0.395	1.817			-0.131	0.102	1.901			-0.206	-0.099	1.970			-0.255	-0.330	1.921			-0.271	-0.389	1.901			0.101	0.100	1.829			0.220	0.055	1.662
-0.010	-0.201	1.834			0.002	-0.139	1.872			-0.000	0.201	1.862			-0.004	0.395	1.817			-0.131	0.103	1.901			-0.204	-0.103	1.966			-0.243	-0.341	1.914			-0.256	-0.406	1.895			0.102	0.099	1.829			0.224	0.053	1.667
-0.009	-0.202	1.834			0.003	-0.139	1.872			-0.000	0.201	1.862			-0.004	0.395	1.817			-0.130	0.103	1.901			-0.201	-0.106	1.964			-0.235	-0.349	1.910			-0.247	-0.416	1.891			0.103	0.099	1.829			0.228	0.051	1.670
-0.008	-0.202	1.833			0.003	-0.139	1.872			-0.000	0.201	1.862			-0.004	0.395	1.817			-0.130	0.103	1.900			-0.200	-0.108	1.962			-0.230	-0.354	1.907			-0.240	-0.423	1.888			0.104	0.098	1.829			0.231	0.049	1.672
-0.008	-0.202	1.833			0.003	-0.139	1.872			-0.001	0.201	1.862			-0.005	0.395	1.817			-0.130	0.103	1.900			-0.198	-0.110	1.960			-0.225	-0.358	1.904			-0.234	-0.429	1.885			0.106	0.097	1.828			0.233	0.048	1.674
-0.008	-0.202	1.833			0.003	-0.139	1.872			-0.001	0.201	1.862			-0.005	0.395	1.817			-0.129	0.102	1.900			-0.197	-0.112	1.958			-0.220	-0.362	1.902			-0.229	-0.435	1.882			0.107	0.096	1.828			0.235	0.046	1.676
-0.007	-0.202	1.833			0.004	-0.139	1.872			-0.001	0.201	1.862			-0.005	0.395	1.817			-0.129	0.102	1.900			-0.196	-0.114	1.957			-0.216	-0.366	1.899			-0.225	-0.440	1.880			0.108	0.096	1.828			0.238	0.045	1.678
-0.007	-0.202	1.833			0.004	-0.139	1.872			-0.001	0.201	1.862			-0.005	0.395	1.817			-0.129	0.102	1.899			-0.195	-0.115	1.955			-0.213	-0.369	1.897			-0.221	-0.444	1.878			0.109	0.095	1.828			0.240	0.044	1.680
-0.007	-0.201	1.833			0.004	-0.139	1.872			-0.001	0.201	1.862			-0.005	0.395	1.817			-0.129	0.102	1.899			-0.193	-0.117	1.954			-0.211	-0.371	1.896			-0.219	-0.446	1.877			0.110	0.094	1.828			0.242	0.042	1.681
-0.007	-0.201	1.833			0.004	-0.139	1.872			-0.001	0.200	1.862			-0.005	0.395	1.817			-0.128	0.102	1.899			-0.192	-0.119	1.952			-0.209	-0.373	1.895			-0.218	-0.448	1.876			0.111	0.094	1.827			0.244	0.041	1.683
-0.007	-0.201	1.832			0.004	-0.139	1.872			-0.000	0.200	1.862			-0.005	0.395	1.817			-0.128	0.102	1.899			-0.191	-0.120	1.950			-0.209	-0.375	1.894			-0.217	-0.450	1.876			0.112	0.093	1.827			0.246	0.040	1.685
-0.007	-0.201	1.832			0.004	-0.139	1.872			-0.000	0.200	1.862			-0.005	0.395	1.817			-0.128	0.102	1.899			-0.190	-0.122	1.948			-0.209	-0.376	1.893			-0.217	-0.451	1.875			0.113	0.093	1.827			0.247	0.039	1.686
-0.006	-0.201	1.832			0.004	-0.139	1.872			-0.000	0.200	1.862			-0.005	0.395	1.817			-0.128	0.101	1.898			-0.189	-0.123	1.946			-0.209	-0.377	1.893			-0.218	-0.452	1.875			0.114	0.092	1.827			0.249	0.038	1.688
-0.006	-0.201	1.832			0.005	-0.139	1.873			-0.000	0.200	1.862			-0.006	0.395	1.817			-0.128	0.101	1.898			-0.188	-0.125	1.944			-0.210	-0.378	1.893			-0.218	-0.452	1.875			0.115	0.092	1.827			0.251	0.038	1.689
-0.006	-0.201	1.832			0.005	-0.139	1.873			-0.000	0.200	1.862			-0.006	0.394	1.817			-0.128	0.101	1.898			-0.188	-0.126	1.943			-0.211	-0.379	1.893			-0.219	-0.452	1.875			0.116	0.091	1.827			0.252	0.037	1.690
-0.006	-0.201	1.832			0.005	-0.139	1.873			-0.000	0.199	1.862			-0.006	0.394	1.817			-0.128	0.101	1.898			-0.187	-0.127	1.942			-0.212	-0.379	1.893			-0.220	-0.452	1.875			0.117	0.091	1.827			0.253	0.036	1.691
-0.006	-0.201	1.832			0.005	-0.139	1.873			0.000	0.199	1.862			-0.006	0.394	1.817			-0.128	0.100	1.898			-0.186	-0.128	1.941			-0.213	-0.379	1.893			-0.221	-0.452	1.875			0.117	0.091	1.827			0.254	0.036	1.692
-0.006	-0.201	1.832			0.005	-0.139	1.873			0.000	0.199	1.862			-0.006	0.394	1.817			-0.128	0.100	1.898			-0.186	-0.129	1.939			-0.214	-0.380	1.893			-0.222	-0.452	1.875			0.118	0.090	1.827			0.255	0.035	1.693
-0.005	-0.201	1.832			0.006	-0.139	1.873			0.001	0.199	1.863			-0.006	0.393	1.817			-0.128	0.100	1.898			-0.185	-0.129	1.939			-0.215	-0.380	1.893			-0.223	-0.452	1.875			0.119	0.090	1.827			0.256	0.035	1.694
-0.005	-0.200	1.832			0.006	-0.138	1.873			0.001	0.199	1.863			-0.006	0.393	1.818			-0.128	0.099	1.898			-0.185	-0.130	1.938			-0.216	-0.380	1.894			-0.224	-0.451	1.876			0.120	0.090	1.828			0.257	0.034	1.695
-0.005	-0.200	1.832			0.006	-0.138	1.873			0.001	0.198	1.863			-0.006	0.393	1.818			-0.128	0.099	1.898			-0.185	-0.131	1.937			-0.217	-0.378	1.894			-0.226	-0.449	1.876			0.120	0.090	1.828			0.257	0.034	1.686
-0.005	-0.200	1.832			0.006	-0.138	1.873			0.001	0.198	1.863			-0.006	0.393	1.818			-0.129	0.098	1.898			-0.184	-0.132	1.936			-0.218	-0.377	1.895			-0.227	-0.448	1.877			0.121	0.089	1.828			0.256	0.034	1.686
-0.005	-0.200	1.832			0.006	-0.138	1.874			0.001	0.198	1.863			-0.006	0.393	1.818			-0.129	0.098	1.898			-0.184	-0.132	1.935			-0.219	-0.377	1.895			-0.227	-0.447	1.877			0.122	0.089	1.828			0.256	0.034	1.686
-0.004	-0.200	1.832			0.007	-0.138	1.874			0.001	0.198	1.863			-0.006	0.393	1.819			-0.129	0.098	1.898			-0.184	-0.133	1.935			-0.220	-0.376	1.896			-0.228	-0.446	1.877			0.123	0.090	1.829			0.255	0.033	1.686
-0.004	-0.199	1.832			0.007	-0.138	1.874			0.002	0.198	1.863			-0.006	0.392	1.819			-0.129	0.097	1.898			-0.183	-0.133	1.934			-0.220	-0.376	1.896			-0.229	-0.445	1.877			0.124	0.090	1.830			0.255	0.033	1.686
-0.004	-0.199	1.832			0.007	-0.138	1.874			0.002	0.198	1.863			-0.006	0.392	1.819			-0.129	0.097	1.898			-0.183	-0.134	1.933			-0.221	-0.375	1.896			-0.229	-0.445	1.877			0.125	0.090	1.830			0.254	0.032	1.686
-0.004	-0.199	1.832			0.007	-0.137	1.874			0.002	0.198	1.863			-0.005	0.392	1.819			-0.129	0.097	1.898			-0.183	-0.134	1.933			-0.222	-0.375	1.897			-0.230	-0.444	1.878			0.126	0.091	1.831			0.252	0.031	1.686
-0.003	-0.199	1.832			0.008	-0.137	1.874			0.003	0.197	1.863			-0.005	0.392	1.820			-0.129	0.097	1.898			-0.183	-0.135	1.932			-0.222	-0.374	1.897			-0.231	-0.443	1.878			0.126	0.091	1.831			0.248	0.029	1.686
-0.003	-0.199	1.832			0.008	-0.137	1.875			0.003	0.197	1.863			-0.005	0.391	1.820			-0.129	0.097	1.898			-0.182	-0.135	1.932			-0.223	-0.374	1.898			-0.231	-0.442	1.878			0.125	0.092	1.832			0.241	0.026	1.686
-0.003	-0.199	1.832			0.008	-0.137	1.875			0.003	0.197	1.864			-0.005	0.391	1.820			-0.129	0.096	1.898			-0.182	-0.136	1.931			-0.223	-0.373	1.898			-0.231	-0.441	1.878			0.120	0.092	1.833			0.188	0.045	1.653
-0.003	-0.199	1.832			0.009	-0.137	1.875			0.004	0.197	1.864			-0.005	0.391	1.821			-0.129	0.096	1.898			-0.182	-0.136	1.931			-0.223	-0.373	1.898			-0.232	-0.441	1.878			0.108	0.103	1.837			0.159	0.060	1.641
-0.002	-0.199	1.832			0.009	-0.137	1.875			0.004	0.197	1.864			-0.004	0.391	1.821			-0.130	0.096	1.898			-0.182	-0.136	1.931			-0.224	-0.372	1.899			-0.232	-0.440	1.878			0.098	0.109	1.838			0.139	0.069	1.632
-0.002	-0.200	1.832			0.010	-0.138	1.876			0.004	0.197	1.864			-0.004	0.390	1.822			-0.130	0.096	1.899			-0.182	-0.137	1.930			-0.224	-0.372	1.899			-0.232	-0.440	1.878			0.091	0.113	1.839			0.125	0.075	1.626
-0.002	-0.202	1.832			0.011	-0.140	1.876			0.004	0.197	1.864			-0.004	0.390	1.822			-0.130	0.095	1.899			-0.182	-0.137	1.930			-0.224	-0.370	1.900			-0.233	-0.437	1.879			0.082	0.116	1.840			0.112	0.079	1.620
-0.001	-0.205	1.833			0.012	-0.142	1.876			0.004	0.196	1.864			-0.003	0.390	1.823			-0.129	0.095	1.899			-0.181	-0.137	1.931			-0.224	-0.369	1.901			-0.233	-0.436	1.880			0.075	0.118	1.839			0.101	0.082	1.616
-0.001	-0.208	1.833			0.013	-0.145	1.877			0.004	0.196	1.865			-0.003	0.390	1.824			-0.129	0.095	1.900			-0.181	-0.137	1.931			-0.224	-0.368	1.902			-0.233	-0.435	1.880			0.068	0.119	1.838			0.092	0.084	1.611
-0.001	-0.213	1.834			0.014	-0.148	1.877			0.004	0.196	1.865			-0.002	0.390	1.824			-0.129	0.093	1.901			-0.181	-0.139	1.932			-0.224	-0.368	1.903			-0.233	-0.435	1.881			0.062	0.119	1.836			0.084	0.086	1.608
-0.001	-0.218	1.835			0.014	-0.152	1.878			0.003	0.195	1.866			-0.002	0.390	1.825			-0.129	0.092	1.901			-0.180	-0.139	1.933			-0.223	-0.367	1.905			-0.233	-0.434	1.883			0.055	0.117	1.834			0.077	0.087	1.604
-0.002	-0.223	1.836			0.015	-0.155	1.879			0.001	0.194	1.867			-0.002	0.390	1.825			-0.129	0.090	1.902			-0.180	-0.141	1.935			-0.223	-0.366	1.906			-0.233	-0.433	1.884			0.051	0.117	1.834			0.070	0.088	1.601
-0.002	-0.227	1.837			0.015	-0.159	1.880			-0.000	0.192	1.868			-0.001	0.390	1.825			-0.129	0.088	1.903			-0.179	-0.142	1.936			-0.222	-0.366	1.908			-0.233	-0.432	1.886			0.045	0.115	1.832			0.064	0.088	1.599
-0.003	-0.230	1.838			0.015	-0.162	1.880			-0.001	0.191	1.868			-0.001	0.390	1.826			-0.128	0.087	1.904			-0.179	-0.144	1.938			-0.222	-0.363	1.911			-0.233	-0.429	1.890			0.042	0.114	1.831			0.060	0.089	1.596
-0.003	-0.233	1.838			0.015	-0.164	1.881			-0.002	0.190	1.869			-0.001	0.390	1.827			-0.128	0.086	1.905			-0.178	-0.144	1.939			-0.221	-0.361	1.913			-0.232	-0.427	1.893			0.039	0.114	1.831			0.055	0.089	1.594
-0.003	-0.235	1.839			0.016	-0.167	1.881			-0.003	0.188	1.869			-0.000	0.390	1.827			-0.128	0.082	1.907			-0.178	-0.148	1.941			-0.220	-0.358	1.916			-0.231	-0.424	1.897			0.036	0.113	1.830			0.051	0.090	1.593
-0.004	-0.237	1.839			0.016	-0.169	1.881			-0.004	0.186	1.870			-0.000	0.390	1.828			-0.128	0.079	1.908			-0.178	-0.150	1.943			-0.219	-0.356	1.918			-0.231	-0.422	1.900			0.033	0.113	1.830			0.048	0.090	1.591
-0.004	-0.239	1.840			0.016	-0.171	1.882			-0.005	0.185	1.870			-0.000	0.390	1.828			-0.128	0.079	1.909			-0.178	-0.150	1.944			-0.219	-0.356	1.920			-0.230	-0.422	1.902			0.031	0.113	1.829			0.044	0.091	1.590
-0.004	-0.240	1.840			0.016	-0.172	1.882			-0.005	0.185	1.870			0.000	0.390	1.828			-0.128	0.078	1.909			-0.178	-0.151	1.945			-0.218	-0.355	1.922			-0.230	-0.421	1.904			0.030	0.113	1.829			0.041	0.091	1.588
-0.004	-0.242	1.840			0.016	-0.173	1.882			-0.005	0.185	1.870			0.000	0.390	1.829			-0.128	0.078	1.910			-0.177	-0.151	1.945			-0.218	-0.355	1.923			-0.230	-0.421	1.906			0.028	0.113	1.829			0.039	0.091	1.587
-0.004	-0.243	1.841			0.016	-0.174	1.882			-0.005	0.184	1.870			0.001	0.390	1.829			-0.128	0.077	1.910			-0.177	-0.151	1.946			-0.218	-0.355	1.924			-0.230	-0.421	1.907			0.028	0.113	1.828			0.037	0.091	1.586
-0.004	-0.243	1.841			0.017	-0.174	1.882			-0.005	0.185	1.871			0.001	0.390	1.830			-0.128	0.077	1.911			-0.177	-0.152	1.947			-0.218	-0.355	1.925			-0.230	-0.421	1.909			0.031	0.119	1.832			0.037	0.093	1.589
-0.004	-0.244	1.841			0.017	-0.175	1.882			-0.005	0.185	1.871			0.001	0.390	1.830			-0.128	0.076	1.911			-0.177	-0.152	1.948			-0.218	-0.354	1.926			-0.230	-0.421	1.910			0.031	0.118	1.832			0.037	0.092	1.588
-0.004	-0.245	1.841			0.017	-0.176	1.883			-0.005	0.185	1.872			0.001	0.390	1.830			-0.127	0.076	1.912			-0.176	-0.152	1.948			-0.217	-0.354	1.927			-0.230	-0.420	1.910			0.032	0.118	1.832			0.037	0.092	1.589
-0.004	-0.245	1.841			0.017	-0.176	1.883			-0.006	0.185	1.872			0.001	0.390	1.831			-0.127	0.076	1.912			-0.176	-0.152	1.949			-0.217	-0.354	1.928			-0.230	-0.421	1.911			0.032	0.117	1.832			0.037	0.091	1.589
-0.004	-0.246	1.842			0.017	-0.177	1.883			-0.006	0.184	1.872			0.002	0.390	1.831			-0.127	0.075	1.912			-0.176	-0.152	1.950			-0.217	-0.355	1.928			-0.230	-0.422	1.911			0.033	0.115	1.831			0.038	0.089	1.589
-0.004	-0.247	1.842			0.017	-0.177	1.883			-0.006	0.184	1.872			0.002	0.390	1.831			-0.127	0.075	1.913			-0.176	-0.152	1.950			-0.218	-0.356	1.928			-0.230	-0.423	1.912			0.033	0.114	1.831			0.039	0.088	1.589
-0.004	-0.247	1.842			0.017	-0.178	1.883			-0.006	0.185	1.872			0.002	0.390	1.831			-0.127	0.075	1.913			-0.175	-0.152	1.951			-0.218	-0.357	1.928			-0.230	-0.424	1.911			0.034	0.113	1.831			0.040	0.087	1.589
-0.003	-0.247	1.842			0.018	-0.178	1.883			-0.006	0.185	1.873			0.002	0.390	1.831			-0.127	0.075	1.913			-0.175	-0.152	1.951			-0.218	-0.358	1.928			-0.231	-0.425	1.911			0.035	0.113	1.831			0.041	0.086	1.589
-0.003	-0.248	1.842			0.018	-0.179	1.883			-0.006	0.184	1.873			0.003	0.390	1.832			-0.126	0.075	1.914			-0.175	-0.151	1.951			-0.218	-0.359	1.928			-0.231	-0.425	1.911			0.036	0.112	1.831			0.042	0.085	1.590
-0.003	-0.248	1.843			0.018	-0.179	1.884			-0.006	0.183	1.872			0.003	0.390	1.832			-0.126	0.076	1.914			-0.175	-0.151	1.952			-0.218	-0.359	1.928			-0.231	-0.426	1.911			0.036	0.112	1.831			0.043	0.084	1.591
-0.003	-0.248	1.843			0.018	-0.179	1.884			-0.006	0.183	1.873			0.004	0.390	1.832			-0.125	0.077	1.914			-0.174	-0.150	1.952			-0.217	-0.358	1.928			-0.230	-0.425	1.911			0.039	0.116	1.834			0.046	0.085	1.594
-0.003	-0.247	1.843			0.018	-0.179	1.884			-0.006	0.183	1.873			0.004	0.391	1.832			-0.124	0.078	1.914			-0.174	-0.148	1.952			-0.217	-0.358	1.928			-0.230	-0.425	1.911			0.042	0.126	1.839			0.048	0.088	1.598
-0.003	-0.247	1.843			0.017	-0.178	1.884			-0.002	0.177	1.870			0.005	0.390	1.833			-0.123	0.079	1.914			-0.173	-0.147	1.951			-0.216	-0.357	1.928			-0.230	-0.424	1.911			0.044	0.129	1.841			0.050	0.089	1.601
-0.002	-0.246	1.843			0.017	-0.178	1.884			-0.005	0.164	1.866			0.006	0.384	1.834			-0.122	0.080	1.913			-0.173	-0.146	1.951			-0.216	-0.357	1.928			-0.230	-0.424	1.911			0.046	0.131	1.843			0.052	0.089	1.604
-0.001	-0.242	1.844			0.016	-0.175	1.884			-0.005	0.167	1.867			0.006	0.384	1.834			-0.122	0.080	1.913			-0.173	-0.146	1.951			-0.216	-0.356	1.927			-0.230	-0.423	1.910			0.063	0.150	1.859			0.079	0.030	1.671
-0.000	-0.237	1.844			0.015	-0.172	1.884			-0.004	0.170	1.868			0.006	0.384	1.834			-0.122	0.081	1.914			-0.173	-0.145	1.951			-0.216	-0.356	1.927			-0.229	-0.423	1.910			0.070	0.158	1.867			0.084	0.048	1.672
0.000	-0.233	1.844			0.015	-0.169	1.885			-0.004	0.172	1.868			0.007	0.384	1.835			-0.121	0.081	1.914			-0.172	-0.145	1.951			-0.215	-0.356	1.927			-0.229	-0.422	1.910			0.071	0.156	1.866			0.085	0.053	1.668
0.001	-0.231	1.844			0.014	-0.167	1.885			-0.004	0.174	1.869			0.007	0.383	1.835			-0.121	0.081	1.914			-0.172	-0.145	1.951			-0.215	-0.356	1.927			-0.229	-0.423	1.910			0.074	0.161	1.869			0.093	0.010	1.703
0.001	-0.228	1.845			0.014	-0.164	1.885			-0.004	0.175	1.869			0.007	0.383	1.835			-0.121	0.081	1.914			-0.172	-0.144	1.951			-0.215	-0.356	1.927			-0.229	-0.423	1.910			0.076	0.165	1.872			0.094	0.039	1.694
0.001	-0.224	1.845			0.013	-0.161	1.885			-0.003	0.177	1.869			0.007	0.383	1.835			-0.121	0.082	1.914			-0.172	-0.144	1.951			-0.215	-0.356	1.927			-0.229	-0.423	1.910			0.079	0.168	1.874			0.095	0.056	1.689
0.002	-0.221	1.845			0.013	-0.158	1.885			-0.003	0.178	1.870			0.007	0.383	1.835			-0.121	0.082	1.914			-0.172	-0.144	1.951			-0.215	-0.356	1.927			-0.229	-0.423	1.910			0.080	0.171	1.876			0.096	0.069	1.687
0.002	-0.219	1.845			0.012	-0.156	1.885			-0.003	0.180	1.870			0.007	0.383	1.835			-0.121	0.082	1.914			-0.172	-0.144	1.951			-0.215	-0.356	1.927			-0.229	-0.423	1.910			0.082	0.173	1.878			0.097	0.078	1.686
0.002	-0.217	1.845			0.012	-0.155	1.885			-0.003	0.181	1.870			0.008	0.383	1.835			-0.121	0.082	1.914			-0.172	-0.143	1.951			-0.215	-0.356	1.927			-0.229	-0.423	1.910			0.078	0.164	1.870			0.095	0.081	1.676
0.002	-0.215	1.845			0.012	-0.153	1.885			-0.003	0.182	1.870			0.008	0.383	1.835			-0.121	0.083	1.914			-0.172	-0.143	1.951			-0.215	-0.356	1.927			-0.229	-0.423	1.910			0.079	0.166	1.872			0.096	0.087	1.675
0.002	-0.214	1.845			0.012	-0.152	1.885			-0.002	0.183	1.871			0.008	0.383	1.835			-0.121	0.083	1.914			-0.172	-0.143	1.951			-0.215	-0.356	1.927			-0.229	-0.423	1.910			0.078	0.161	1.868			0.095	0.089	1.669
0.003	-0.213	1.845			0.012	-0.151	1.885			-0.002	0.183	1.871			0.008	0.383	1.834			-0.121	0.083	1.914			-0.172	-0.143	1.951			-0.215	-0.356	1.927			-0.229	-0.423	1.909			0.077	0.159	1.867			0.094	0.091	1.665
0.003	-0.213	1.845			0.012	-0.151	1.885			-0.001	0.184	1.871			0.008	0.384	1.834			-0.121	0.083	1.914			-0.172	-0.142	1.951			-0.215	-0.355	1.927			-0.229	-0.422	1.909			0.077	0.157	1.865			0.094	0.092	1.662
0.003	-0.212	1.844			0.012	-0.150	1.885			-0.001	0.185	1.870			0.008	0.384	1.834			-0.121	0.084	1.914			-0.171	-0.142	1.951			-0.215	-0.354	1.927			-0.229	-0.421	1.909			0.079	0.159	1.867			0.095	0.095	1.661
0.003	-0.211	1.844			0.012	-0.149	1.885			-0.001	0.185	1.870			0.008	0.384	1.834			-0.121	0.084	1.913			-0.171	-0.142	1.950			-0.215	-0.353	1.926			-0.229	-0.420	1.909			0.080	0.159	1.866			0.095	0.096	1.659
0.003	-0.211	1.844			0.012	-0.149	1.885			-0.001	0.186	1.870			0.008	0.384	1.834			-0.121	0.083	1.912			-0.171	-0.142	1.950			-0.215	-0.352	1.926			-0.228	-0.418	1.908			0.083	0.162	1.869			0.096	0.099	1.659
0.003	-0.210	1.844			0.012	-0.148	1.885			-0.000	0.186	1.870			0.008	0.384	1.834			-0.121	0.083	1.911			-0.171	-0.142	1.950			-0.216	-0.352	1.926			-0.228	-0.418	1.908			0.083	0.160	1.867			0.096	0.100	1.656
0.003	-0.210	1.844			0.012	-0.148	1.885			-0.000	0.187	1.870			0.008	0.384	1.834			-0.121	0.082	1.910			-0.171	-0.142	1.950			-0.216	-0.352	1.926			-0.228	-0.418	1.908			0.083	0.157	1.865			0.095	0.100	1.653
0.003	-0.209	1.844			0.011	-0.147	1.884			-0.000	0.188	1.870			0.009	0.384	1.833			-0.121	0.082	1.909			-0.171	-0.142	1.950			-0.216	-0.352	1.926			-0.229	-0.418	1.907			0.087	0.160	1.867			0.100	0.035	1.691
0.003	-0.208	1.844			0.011	-0.147	1.884			-0.000	0.188	1.870			0.009	0.384	1.833			-0.121	0.082	1.908			-0.171	-0.142	1.949			-0.216	-0.352	1.925			-0.229	-0.418	1.907			0.090	0.163	1.869			0.101	0.010	1.705
0.003	-0.208	1.844			0.011	-0.146	1.884			-0.000	0.189	1.869			0.009	0.384	1.833			-0.121	0.082	1.908			-0.171	-0.142	1.949			-0.216	-0.352	1.925			-0.229	-0.418	1.906			0.087	0.161	1.867			0.095	0.033	1.685
0.003	-0.208	1.843			0.011	-0.146	1.884			-0.000	0.190	1.869			0.009	0.385	1.832			-0.119	0.083	1.906			-0.171	-0.141	1.948			-0.216	-0.352	1.925			-0.229	-0.418	1.906			0.090	0.163	1.868			0.096	0.052	1.678
0.003	-0.207	1.843			0.010	-0.146	1.884			-0.000	0.190	1.869			0.010	0.385	1.832			-0.119	0.083	1.905			-0.171	-0.140	1.948			-0.216	-0.352	1.924			-0.229	-0.419	1.905			0.092	0.165	1.869			0.094	0.018	1.698
0.003	-0.207	1.843			0.010	-0.145	1.884			-0.000	0.190	1.869			0.010	0.385	1.831			-0.118	0.084	1.905			-0.171	-0.140	1.947			-0.216	-0.349	1.924			-0.228	-0.416	1.905			0.095	0.167	1.870			0.095	0.043	1.685
0.003	-0.207	1.843			0.010	-0.145	1.884			-0.000	0.190	1.869			0.010	0.385	1.831			-0.118	0.084	1.904			-0.171	-0.140	1.947			-0.216	-0.349	1.923			-0.228	-0.416	1.905			0.098	0.168	1.870			0.097	0.057	1.677
0.003	-0.206	1.843			0.010	-0.145	1.884			0.000	0.191	1.869			0.010	0.385	1.830			-0.118	0.084	1.904			-0.171	-0.140	1.947			-0.216	-0.349	1.923			-0.228	-0.416	1.904			0.105	0.166	1.867			0.098	0.065	1.669
0.003	-0.206	1.843			0.010	-0.144	1.883			0.000	0.191	1.868			0.011	0.385	1.830			-0.118	0.084	1.903			-0.171	-0.139	1.946			-0.215	-0.349	1.922			-0.228	-0.416	1.904			0.109	0.165	1.865			0.099	0.071	1.663
0.003	-0.206	1.843			0.010	-0.144	1.883			0.000	0.191	1.868			0.011	0.384	1.830			-0.118	0.084	1.903			-0.171	-0.139	1.946			-0.215	-0.349	1.922			-0.228	-0.416	1.904			0.113	0.164	1.863			0.118	0.062	1.644
0.003	-0.206	1.842			0.009	-0.144	1.883			0.000	0.192	1.868			0.011	0.384	1.829			-0.118	0.083	1.902			-0.171	-0.139	1.946			-0.215	-0.349	1.921			-0.228	-0.416	1.903			0.115	0.162	1.861			0.125	0.058	1.635
0.003	-0.207	1.842			0.009	-0.144	1.883			0.000	0.192	1.868			0.012	0.383	1.829			-0.118	0.083	1.901			-0.172	-0.139	1.946			-0.216	-0.351	1.920			-0.228	-0.418	1.902			0.118	0.160	1.858			0.131	0.054	1.626
0.003	-0.207	1.842			0.009	-0.144	1.882			0.000	0.192	1.868			0.012	0.383	1.828			-0.118	0.083	1.900			-0.172	-0.139	1.946			-0.216	-0.353	1.919			-0.228	-0.420	1.901			0.119	0.158	1.855			0.134	0.051	1.620
0.003	-0.208	1.841			0.009	-0.145	1.882			0.000	0.193	1.868			0.012	0.383	1.828			-0.118	0.083	1.900			-0.172	-0.139	1.945			-0.216	-0.353	1.918			-0.228	-0.419	1.901			0.121	0.156	1.852			0.136	0.048	1.615
0.003	-0.208	1.841			0.010	-0.145	1.881			0.001	0.193	1.867			0.012	0.382	1.828			-0.118	0.082	1.899			-0.172	-0.139	1.945			-0.216	-0.353	1.918			-0.228	-0.419	1.901			0.122	0.153	1.850			0.137	0.046	1.611
0.003	-0.209	1.840			0.010	-0.145	1.881			0.001	0.193	1.867			0.012	0.382	1.828			-0.118	0.082	1.898			-0.172	-0.139	1.945			-0.216	-0.353	1.918			-0.228	-0.419	1.901			0.122	0.151	1.847			0.138	0.044	1.607
0.003	-0.209	1.840			0.010	-0.145	1.881			0.002	0.194	1.867			0.013	0.382	1.827			-0.118	0.082	1.898			-0.172	-0.140	1.945			-0.216	-0.353	1.917			-0.228	-0.420	1.900			0.123	0.147	1.845			0.138	0.041	1.603
0.003	-0.211	1.839			0.011	-0.147	1.880			0.002	0.194	1.867			0.013	0.382	1.827			-0.119	0.081	1.898			-0.172	-0.140	1.944			-0.217	-0.356	1.916			-0.228	-0.423	1.899			0.123	0.145	1.843			0.137	0.038	1.600
0.004	-0.214	1.837			0.012	-0.149	1.878			0.003	0.194	1.866			0.013	0.373	1.825			-0.120	0.079	1.898			-0.172	-0.142	1.944			-0.217	-0.358	1.914			-0.229	-0.426	1.898			0.123	0.142	1.841			0.136	0.036	1.597
0.005	-0.217	1.836			0.014	-0.152	1.877			0.004	0.194	1.865			0.013	0.373	1.824			-0.122	0.078	1.898			-0.173	-0.144	1.944			-0.216	-0.356	1.914			-0.228	-0.423	1.898			0.124	0.140	1.839			0.136	0.034	1.595
0.006	-0.219	1.835			0.015	-0.153	1.876			0.005	0.194	1.865			0.013	0.373	1.824			-0.124	0.077	1.899			-0.173	-0.145	1.943			-0.216	-0.354	1.914			-0.228	-0.421	1.898			0.124	0.137	1.837			0.135	0.032	1.592
0.006	-0.221	1.835			0.016	-0.155	1.875			0.006	0.194	1.864			0.013	0.373	1.824			-0.126	0.076	1.901			-0.173	-0.147	1.943			-0.215	-0.354	1.914			-0.227	-0.421	1.898			0.124	0.135	1.836			0.134	0.030	1.590
0.007	-0.222	1.834			0.017	-0.157	1.874			0.008	0.193	1.863			0.014	0.372	1.824			-0.128	0.075	1.902			-0.174	-0.148	1.943			-0.215	-0.353	1.914			-0.227	-0.420	1.898			0.124	0.132	1.834			0.133	0.027	1.588
0.007	-0.224	1.833			0.018	-0.158	1.874			0.009	0.193	1.862			0.014	0.372	1.824			-0.130	0.074	1.903			-0.174	-0.149	1.943			-0.215	-0.353	1.913			-0.227	-0.420	1.898			0.124	0.130	1.832			0.133	0.026	1.586
0.007	-0.226	1.833			0.019	-0.159	1.873			0.011	0.193	1.862			0.014	0.371	1.824			-0.132	0.074	1.904			-0.174	-0.149	1.943			-0.215	-0.353	1.913			-0.227	-0.420	1.897			0.123	0.128	1.831			0.132	0.024	1.584
0.007	-0.227	1.832			0.019	-0.160	1.872			0.012	0.193	1.861			0.014	0.371	1.823			-0.134	0.074	1.906			-0.174	-0.150	1.943			-0.215	-0.354	1.913			-0.227	-0.421	1.897			0.123	0.126	1.829			0.132	0.022	1.583
0.007	-0.228	1.832			0.020	-0.161	1.872			0.013	0.193	1.861			0.015	0.371	1.823			-0.135	0.074	1.907			-0.174	-0.150	1.943			-0.215	-0.354	1.912			-0.227	-0.421	1.897			0.123	0.124	1.828			0.132	0.020	1.582
0.008	-0.231	1.832			0.020	-0.163	1.871			0.015	0.192	1.860			0.014	0.368	1.824			-0.138	0.070	1.910			-0.175	-0.152	1.943			-0.216	-0.355	1.912			-0.227	-0.422	1.896			0.123	0.123	1.827			0.133	0.018	1.581
0.007	-0.233	1.832			0.021	-0.165	1.871			0.016	0.192	1.859			0.014	0.366	1.825			-0.140	0.068	1.912			-0.175	-0.154	1.943			-0.216	-0.354	1.912			-0.227	-0.421	1.896			0.123	0.121	1.826			0.133	0.016	1.580
0.007	-0.235	1.831			0.021	-0.166	1.870			0.017	0.192	1.859			0.014	0.365	1.825			-0.142	0.067	1.913			-0.176	-0.156	1.944			-0.216	-0.354	1.912			-0.227	-0.421	1.896			0.123	0.120	1.826			0.133	0.014	1.580
0.007	-0.235	1.831			0.022	-0.167	1.870			0.018	0.192	1.858			0.014	0.365	1.825			-0.144	0.068	1.915			-0.176	-0.156	1.944			-0.216	-0.354	1.911			-0.227	-0.421	1.895			0.122	0.119	1.825			0.134	0.012	1.580
0.007	-0.236	1.831			0.022	-0.167	1.870			0.019	0.192	1.858			0.014	0.366	1.826			-0.145	0.068	1.917			-0.176	-0.157	1.944			-0.216	-0.354	1.911			-0.227	-0.421	1.895			0.122	0.118	1.824			0.134	0.011	1.579
0.007	-0.237	1.831			0.022	-0.168	1.870			0.020	0.192	1.857			0.014	0.367	1.826			-0.146	0.068	1.918			-0.176	-0.157	1.944			-0.216	-0.355	1.911			-0.227	-0.422	1.894			0.122	0.117	1.823			0.134	0.010	1.579
0.007	-0.237	1.831			0.022	-0.168	1.869			0.021	0.192	1.857			0.015	0.368	1.826			-0.148	0.068	1.919			-0.176	-0.157	1.944			-0.216	-0.357	1.911			-0.227	-0.423	1.894			0.121	0.116	1.823			0.134	0.008	1.579
0.007	-0.237	1.831			0.023	-0.168	1.869			0.022	0.192	1.857			0.015	0.369	1.827			-0.149	0.068	1.921			-0.176	-0.158	1.944			-0.216	-0.358	1.912			-0.227	-0.424	1.893			0.121	0.115	1.822			0.134	0.007	1.578
0.007	-0.238	1.830			0.023	-0.169	1.869			0.022	0.192	1.856			0.015	0.370	1.827			-0.150	0.068	1.922			-0.176	-0.158	1.944			-0.217	-0.359	1.912			-0.227	-0.425	1.893			0.120	0.114	1.822			0.134	0.005	1.579
0.007	-0.238	1.830			0.023	-0.169	1.868			0.023	0.193	1.856			0.016	0.371	1.827			-0.151	0.068	1.923			-0.177	-0.159	1.944			-0.217	-0.360	1.912			-0.227	-0.426	1.893			0.120	0.113	1.821			0.133	0.004	1.579
0.007	-0.238	1.830			0.023	-0.169	1.868			0.024	0.193	1.856			0.016	0.372	1.827			-0.152	0.067	1.924			-0.177	-0.159	1.944			-0.217	-0.361	1.912			-0.227	-0.427	1.892			0.119	0.112	1.821			0.133	0.002	1.579
0.006	-0.239	1.830			0.023	-0.170	1.868			0.024	0.193	1.855			0.017	0.373	1.827			-0.160	0.044	1.935			-0.177	-0.160	1.944			-0.217	-0.361	1.912			-0.227	-0.428	1.892			0.119	0.111	1.820			0.134	0.001	1.579
0.006	-0.239	1.830			0.023	-0.170	1.867			0.025	0.193	1.855			0.017	0.375	1.827			-0.130	0.106	1.926			-0.164	-0.111	1.930			-0.210	-0.333	1.906			-0.221	-0.402	1.892			0.118	0.110	1.820			0.134	-0.001	1.579
0.006	-0.239	1.830			0.023	-0.170	1.867			0.025	0.193	1.855			0.018	0.376	1.827			-0.119	0.131	1.922			-0.160	-0.096	1.925			-0.206	-0.321	1.904			-0.218	-0.390	1.892			0.118	0.109	1.819			0.134	-0.002	1.580
0.006	-0.238	1.830			0.023	-0.170	1.867			0.026	0.193	1.855			0.018	0.377	1.827			-0.114	0.142	1.921			-0.158	-0.087	1.923			-0.204	-0.313	1.902			-0.216	-0.382	1.892			0.118	0.109	1.819			0.135	-0.003	1.583
0.006	-0.238	1.830			0.023	-0.170	1.867			0.026	0.193	1.855			0.018	0.377	1.827			-0.108	0.146	1.917			-0.156	-0.084	1.921			-0.203	-0.309	1.901			-0.215	-0.379	1.892			0.117	0.108	1.819			0.136	-0.004	1.587
0.005	-0.238	1.830			0.023	-0.170	1.867			0.026	0.193	1.854			0.018	0.378	1.827			-0.104	0.149	1.914			-0.155	-0.081	1.919			-0.202	-0.307	1.900			-0.214	-0.376	1.891			0.117	0.107	1.818			0.137	-0.005	1.593
0.005	-0.238	1.830			0.023	-0.169	1.866			0.026	0.193	1.854			0.019	0.379	1.827			-0.100	0.151	1.910			-0.154	-0.079	1.917			-0.200	-0.303	1.899			-0.213	-0.373	1.891			0.117	0.107	1.818			0.138	-0.006	1.597
0.005	-0.238	1.830			0.023	-0.169	1.866			0.026	0.193	1.854			0.019	0.380	1.827			-0.099	0.154	1.910			-0.153	-0.077	1.916			-0.199	-0.300	1.898			-0.213	-0.370	1.891			0.117	0.106	1.818			0.139	-0.006	1.602
0.005	-0.238	1.830			0.022	-0.169	1.866			0.026	0.194	1.854			0.019	0.380	1.827			-0.094	0.151	1.902			-0.152	-0.077	1.914			-0.198	-0.297	1.897			-0.211	-0.367	1.891			0.117	0.106	1.817			0.140	-0.007	1.606
0.005	-0.238	1.830			0.022	-0.169	1.866			0.026	0.194	1.854			0.019	0.381	1.827			-0.090	0.149	1.897			-0.151	-0.077	1.912			-0.197	-0.295	1.896			-0.211	-0.365	1.891			0.117	0.106	1.817			0.140	-0.007	1.610
0.005	-0.238	1.830			0.022	-0.169	1.866			0.025	0.194	1.854			0.019	0.381	1.827			-0.087	0.148	1.894			-0.150	-0.077	1.910			-0.196	-0.294	1.896			-0.210	-0.364	1.891			0.117	0.105	1.817			0.140	-0.008	1.613
0.004	-0.238	1.830			0.021	-0.169	1.866			0.025	0.194	1.854			0.019	0.382	1.827			-0.085	0.145	1.890			-0.149	-0.079	1.908			-0.195	-0.293	1.895			-0.210	-0.363	1.891			0.116	0.105	1.817			0.140	-0.009	1.616
0.004	-0.238	1.830			0.021	-0.169	1.866			0.024	0.194	1.854			0.019	0.383	1.827			-0.084	0.142	1.886			-0.149	-0.081	1.906			-0.195	-0.292	1.894			-0.209	-0.361	1.890			0.116	0.104	1.816			0.140	-0.010	1.619
0.004	-0.238	1.830			0.021	-0.169	1.866			0.024	0.194	1.854			0.020	0.383	1.827			-0.083	0.137	1.883			-0.150	-0.084	1.908			-0.197	-0.301	1.899			-0.211	-0.369	1.892			0.116	0.104	1.816			0.140	-0.010	1.622
0.004	-0.238	1.829			0.021	-0.169	1.866			0.023	0.194	1.854			0.020	0.384	1.827			-0.082	0.133	1.880			-0.151	-0.087	1.910			-0.199	-0.307	1.902			-0.212	-0.374	1.893			0.117	0.104	1.816			0.139	-0.011	1.625
0.004	-0.237	1.830			0.020	-0.168	1.866			0.023	0.195	1.855			0.020	0.385	1.828			-0.082	0.129	1.878			-0.152	-0.090	1.912			-0.200	-0.314	1.903			-0.213	-0.381	1.894			0.117	0.104	1.816			0.139	-0.012	1.627
0.004	-0.236	1.830			0.020	-0.168	1.866			0.022	0.195	1.855			0.020	0.385	1.828			-0.083	0.125	1.876			-0.153	-0.093	1.914			-0.201	-0.321	1.905			-0.214	-0.387	1.894			0.117	0.104	1.815			0.137	-0.013	1.629
0.003	-0.235	1.830			0.020	-0.167	1.866			0.022	0.195	1.855			0.020	0.386	1.828			-0.084	0.121	1.875			-0.154	-0.096	1.915			-0.201	-0.325	1.906			-0.214	-0.392	1.894			0.117	0.104	1.815			0.135	-0.014	1.631
0.003	-0.234	1.830			0.019	-0.166	1.866			0.021	0.195	1.855			0.020	0.386	1.828			-0.085	0.118	1.874			-0.155	-0.099	1.917			-0.202	-0.330	1.907			-0.215	-0.397	1.894			0.118	0.104	1.815			0.133	-0.015	1.632
0.003	-0.233	1.830			0.019	-0.165	1.866			0.021	0.195	1.855			0.020	0.387	1.828			-0.086	0.115	1.874			-0.156	-0.102	1.918			-0.203	-0.334	1.908			-0.216	-0.400	1.894			0.118	0.105	1.815			0.132	-0.015	1.634
0.003	-0.231	1.830			0.018	-0.164	1.867			0.020	0.196	1.855			0.020	0.388	1.828			-0.088	0.113	1.874			-0.157	-0.104	1.920			-0.203	-0.337	1.908			-0.216	-0.404	1.894			0.119	0.105	1.814			0.130	-0.016	1.636
0.002	-0.230	1.831			0.018	-0.163	1.867			0.020	0.196	1.855			0.020	0.388	1.828			-0.089	0.110	1.874			-0.158	-0.107	1.921			-0.204	-0.340	1.909			-0.217	-0.407	1.894			0.119	0.105	1.814			0.128	-0.016	1.637
0.002	-0.229	1.831			0.017	-0.162	1.867			0.020	0.196	1.855			0.020	0.389	1.828			-0.091	0.108	1.875			-0.158	-0.109	1.922			-0.204	-0.343	1.909			-0.217	-0.409	1.894			0.119	0.105	1.814			0.127	-0.016	1.638
0.001	-0.227	1.831			0.017	-0.160	1.868			0.019	0.196	1.855			0.020	0.389	1.828			-0.093	0.106	1.875			-0.159	-0.111	1.924			-0.205	-0.345	1.909			-0.218	-0.412	1.894			0.120	0.105	1.813			0.125	-0.016	1.639
0.001	-0.225	1.832			0.016	-0.159	1.868			0.019	0.196	1.855			0.020	0.389	1.828			-0.094	0.105	1.876			-0.160	-0.112	1.925			-0.205	-0.347	1.910			-0.218	-0.414	1.894			0.120	0.106	1.813			0.124	-0.016	1.639
0.000	-0.223	1.832			0.016	-0.157	1.868			0.019	0.197	1.855			0.020	0.390	1.828			-0.096	0.103	1.877			-0.160	-0.114	1.926			-0.205	-0.349	1.910			-0.218	-0.415	1.894			0.121	0.106	1.812			0.124	-0.016	1.642
-0.000	-0.221	1.832			0.015	-0.156	1.868			0.019	0.197	1.855			0.020	0.390	1.828			-0.097	0.102	1.878			-0.160	-0.115	1.927			-0.206	-0.350	1.910			-0.218	-0.417	1.894			0.121	0.106	1.812			0.121	-0.016	1.641
-0.001	-0.219	1.833			0.015	-0.155	1.868			0.019	0.197	1.856			0.020	0.391	1.828			-0.099	0.101	1.878			-0.161	-0.116	1.928			-0.206	-0.351	1.911			-0.219	-0.418	1.894			0.121	0.106	1.812			0.117	-0.017	1.639
-0.001	-0.218	1.833			0.014	-0.153	1.869			0.018	0.197	1.856			0.020	0.391	1.828			-0.100	0.100	1.879			-0.161	-0.117	1.929			-0.206	-0.350	1.912			-0.218	-0.417	1.895			0.122	0.107	1.811			0.112	-0.018	1.637
-0.001	-0.217	1.833			0.014	-0.152	1.869			0.018	0.197	1.856			0.020	0.391	1.828			-0.101	0.099	1.880			-0.161	-0.118	1.929			-0.206	-0.352	1.913			-0.218	-0.418	1.896			0.122	0.107	1.811			0.111	-0.018	1.637
-0.002	-0.215	1.833			0.014	-0.151	1.869			0.018	0.198	1.856			0.020	0.391	1.828			-0.102	0.098	1.881			-0.162	-0.119	1.930			-0.206	-0.352	1.913			-0.218	-0.418	1.896			0.122	0.107	1.811			0.109	-0.018	1.636
-0.002	-0.214	1.834			0.014	-0.150	1.869			0.018	0.198	1.856			0.020	0.392	1.828			-0.103	0.098	1.881			-0.162	-0.120	1.931			-0.206	-0.353	1.914			-0.218	-0.419	1.897			0.122	0.107	1.810			0.106	-0.018	1.635
-0.002	-0.213	1.834			0.013	-0.149	1.869			0.018	0.198	1.856			0.020	0.392	1.828			-0.104	0.097	1.882			-0.162	-0.121	1.931			-0.207	-0.354	1.914			-0.219	-0.420	1.897			0.123	0.108	1.810			0.104	-0.019	1.634
-0.003	-0.212	1.834			0.013	-0.149	1.869			0.018	0.198	1.856			0.020	0.392	1.828			-0.105	0.097	1.882			-0.162	-0.121	1.932			-0.207	-0.355	1.914			-0.219	-0.421	1.897			0.123	0.108	1.810			0.101	-0.019	1.632
-0.003	-0.212	1.834			0.012	-0.148	1.869			0.017	0.198	1.856			0.021	0.392	1.828			-0.105	0.096	1.883			-0.163	-0.122	1.932			-0.207	-0.355	1.915			-0.219	-0.422	1.898			0.123	0.108	1.810			0.099	-0.020	1.631
-0.003	-0.211	1.834			0.012	-0.147	1.869			0.017	0.198	1.856			0.021	0.393	1.828			-0.106	0.096	1.883			-0.163	-0.123	1.933			-0.207	-0.356	1.915			-0.219	-0.423	1.898			0.123	0.108	1.810			0.097	-0.020	1.630
-0.003	-0.210	1.835			0.012	-0.147	1.869			0.017	0.198	1.856			0.021	0.393	1.828			-0.107	0.095	1.883			-0.163	-0.123	1.933			-0.207	-0.357	1.915			-0.219	-0.424	1.898			0.124	0.109	1.809			0.095	-0.020	1.629
-0.004	-0.210	1.835			0.012	-0.146	1.869			0.017	0.198	1.856			0.021	0.393	1.828			-0.107	0.095	1.884			-0.163	-0.124	1.934			-0.207	-0.357	1.915			-0.219	-0.425	1.898			0.124	0.109	1.809			0.094	-0.021	1.629
-0.004	-0.209	1.835			0.011	-0.146	1.869			0.017	0.199	1.856			0.021	0.393	1.828			-0.107	0.094	1.884			-0.163	-0.124	1.934			-0.207	-0.358	1.915			-0.219	-0.425	1.898			0.124	0.109	1.809			0.093	-0.021	1.628
-0.004	-0.209	1.835			0.011	-0.145	1.869			0.017	0.199	1.856			0.021	0.393	1.828			-0.108	0.094	1.884			-0.163	-0.125	1.934			-0.207	-0.356	1.916			-0.219	-0.423	1.899			0.124	0.109	1.809			0.092	-0.021	1.628
-0.004	-0.208	1.835			0.011	-0.145	1.869			0.016	0.199	1.856			0.021	0.393	1.828			-0.108	0.094	1.884			-0.163	-0.125	1.935			-0.207	-0.356	1.916			-0.219	-0.423	1.899			0.124	0.109	1.809			0.092	-0.021	1.628
-0.004	-0.208	1.835			0.011	-0.144	1.869			0.016	0.199	1.856			0.021	0.393	1.828			-0.108	0.093	1.885			-0.163	-0.125	1.935			-0.207	-0.356	1.916			-0.219	-0.423	1.900			0.124	0.109	1.809			0.092	-0.021	1.628
-0.005	-0.207	1.835			0.010	-0.144	1.869			0.016	0.199	1.856			0.021	0.394	1.828			-0.109	0.093	1.885			-0.164	-0.126	1.935			-0.203	-0.337	1.920			-0.215	-0.405	1.904			0.124	0.110	1.808			0.091	-0.021	1.628
-0.005	-0.207	1.835			0.010	-0.144	1.869			0.016	0.199	1.856			0.021	0.394	1.828			-0.109	0.093	1.885			-0.164	-0.126	1.935			-0.203	-0.336	1.921			-0.215	-0.404	1.905			0.124	0.110	1.808			0.091	-0.021	1.628
-0.005	-0.207	1.835			0.010	-0.143	1.869			0.016	0.199	1.856			0.021	0.394	1.828			-0.109	0.093	1.885			-0.164	-0.126	1.935			-0.204	-0.338	1.920			-0.215	-0.406	1.904			0.125	0.110	1.808			0.091	-0.021	1.628
-0.005	-0.206	1.835			0.010	-0.143	1.869			0.015	0.199	1.856			0.021	0.394	1.828			-0.109	0.093	1.885			-0.164	-0.126	1.936			-0.204	-0.339	1.919			-0.216	-0.407	1.903			0.125	0.110	1.808			0.105	-0.016	1.636
-0.005	-0.206	1.835			0.010	-0.143	1.870			0.015	0.199	1.857			0.021	0.394	1.828			-0.109	0.093	1.885			-0.164	-0.126	1.936			-0.205	-0.341	1.918			-0.216	-0.408	1.902			0.125	0.110	1.808			0.105	-0.016	1.636
-0.005	-0.206	1.836			0.009	-0.143	1.870			0.015	0.199	1.857			0.021	0.394	1.828			-0.109	0.093	1.885			-0.164	-0.126	1.936			-0.205	-0.342	1.917			-0.217	-0.410	1.901			0.125	0.111	1.808			0.106	-0.016	1.636
-0.005	-0.206	1.836			0.009	-0.142	1.870			0.015	0.199	1.857			0.021	0.394	1.828			-0.109	0.093	1.885			-0.164	-0.126	1.936			-0.206	-0.343	1.917			-0.217	-0.411	1.900			0.125	0.111	1.808			0.110	-0.014	1.640
-0.006	-0.205	1.836			0.009	-0.142	1.870			0.015	0.199	1.857			0.021	0.394	1.828			-0.109	0.093	1.885			-0.164	-0.126	1.936			-0.206	-0.344	1.916			-0.217	-0.412	1.899			0.125	0.111	1.808			0.111	-0.013	1.641
-0.006	-0.205	1.836			0.009	-0.142	1.870			0.014	0.199	1.857			0.021	0.394	1.828			-0.109	0.093	1.885			-0.165	-0.126	1.936			-0.206	-0.345	1.915			-0.217	-0.412	1.899			0.125	0.111	1.808			0.112	-0.013	1.641
-0.006	-0.205	1.836			0.009	-0.142	1.870			0.014	0.199	1.857			0.021	0.394	1.828			-0.109	0.093	1.885			-0.165	-0.126	1.936			-0.207	-0.346	1.915			-0.218	-0.413	1.898			0.125	0.111	1.808			0.112	-0.013	1.642
-0.006	-0.205	1.836			0.009	-0.142	1.870			0.014	0.199	1.857			0.021	0.394	1.828			-0.109	0.093	1.885			-0.165	-0.126	1.936			-0.207	-0.346	1.914			-0.218	-0.414	1.897			0.125	0.111	1.808			0.112	-0.013	1.642
-0.006	-0.205	1.836			0.009	-0.142	1.870			0.014	0.199	1.857			0.022	0.394	1.828			-0.109	0.093	1.885			-0.165	-0.126	1.936			-0.207	-0.347	1.914			-0.218	-0.415	1.896			0.125	0.111	1.808			0.110	-0.013	1.640
-0.006	-0.205	1.836			0.008	-0.142	1.870			0.014	0.199	1.857			0.022	0.394	1.828			-0.109	0.093	1.885			-0.165	-0.126	1.936			-0.207	-0.348	1.913			-0.218	-0.415	1.896			0.125	0.112	1.808			0.109	-0.014	1.639
-0.006	-0.205	1.836			0.008	-0.142	1.870			0.014	0.199	1.857			0.022	0.394	1.828			-0.109	0.093	1.885			-0.165	-0.126	1.936			-0.208	-0.348	1.913			-0.219	-0.416	1.895			0.125	0.112	1.808			0.108	-0.014	1.638
-0.006	-0.205	1.836			0.008	-0.142	1.870			0.014	0.199	1.858			0.022	0.394	1.828			-0.109	0.093	1.885			-0.165	-0.126	1.936			-0.208	-0.349	1.913			-0.219	-0.416	1.894			0.125	0.112	1.808			0.107	-0.014	1.638
-0.006	-0.205	1.836			0.008	-0.142	1.870			0.013	0.199	1.858			0.022	0.394	1.828			-0.109	0.093	1.885			-0.165	-0.126	1.936			-0.208	-0.349	1.912			-0.219	-0.417	1.894			0.125	0.112	1.808			0.107	-0.015	1.637
-0.007	-0.205	1.836			0.008	-0.142	1.870			0.013	0.199	1.858			0.022	0.394	1.828			-0.109	0.093	1.885			-0.166	-0.126	1.936			-0.208	-0.349	1.912			-0.219	-0.416	1.894			0.126	0.112	1.808			0.105	-0.015	1.636
-0.007	-0.205	1.836			0.008	-0.142	1.870			0.013	0.199	1.858			0.022	0.394	1.828			-0.109	0.094	1.885			-0.166	-0.126	1.936			-0.209	-0.349	1.913			-0.219	-0.416	1.894			0.126	0.112	1.808			0.104	-0.016	1.634
-0.007	-0.205	1.836			0.008	-0.142	1.870			0.013	0.199	1.858			0.022	0.394	1.828			-0.109	0.094	1.885			-0.166	-0.126	1.936			-0.209	-0.350	1.913			-0.219	-0.417	1.894			0.126	0.112	1.808			0.100	-0.018	1.629
-0.007	-0.205	1.836			0.008	-0.142	1.870			0.013	0.199	1.858			0.022	0.393	1.829			-0.109	0.094	1.885			-0.166	-0.126	1.936			-0.209	-0.350	1.913			-0.219	-0.417	1.894			0.126	0.112	1.808			0.100	-0.019	1.629
-0.007	-0.206	1.836			0.008	-0.142	1.870			0.013	0.199	1.858			0.022	0.393	1.829			-0.108	0.094	1.885			-0.166	-0.126	1.936			-0.209	-0.350	1.913			-0.219	-0.418	1.894			0.126	0.112	1.808			0.100	-0.019	1.628
-0.007	-0.206	1.836			0.008	-0.142	1.870			0.013	0.199	1.858			0.022	0.393	1.829			-0.108	0.094	1.885			-0.166	-0.126	1.936			-0.209	-0.351	1.913			-0.220	-0.418	1.894			0.126	0.112	1.808			0.099	-0.019	1.628
-0.007	-0.206	1.836			0.007	-0.142	1.871			0.013	0.199	1.858			0.022	0.393	1.829			-0.108	0.094	1.885			-0.166	-0.126	1.936			-0.209	-0.351	1.913			-0.220	-0.418	1.894			0.126	0.112	1.808			0.099	-0.019	1.628
-0.007	-0.206	1.837			0.007	-0.142	1.871			0.013	0.199	1.858			0.022	0.393	1.829			-0.108	0.094	1.885			-0.166	-0.126	1.936			-0.209	-0.352	1.913			-0.220	-0.419	1.893			0.126	0.113	1.808			0.099	-0.019	1.628
-0.007	-0.207	1.837			0.007	-0.142	1.871			0.013	0.199	1.858			0.022	0.393	1.829			-0.108	0.094	1.885			-0.166	-0.126	1.936			-0.210	-0.352	1.913			-0.220	-0.419	1.893			0.126	0.113	1.808			0.099	-0.019	1.628
-0.007	-0.207	1.837			0.007	-0.143	1.871			0.013	0.199	1.859			0.022	0.393	1.830			-0.108	0.094	1.885			-0.166	-0.126	1.936			-0.210	-0.352	1.913			-0.220	-0.419	1.893			0.126	0.113	1.808			0.099	-0.019	1.628
-0.008	-0.207	1.837			0.007	-0.143	1.871			0.013	0.199	1.859			0.023	0.393	1.830			-0.108	0.094	1.885			-0.166	-0.126	1.936			-0.210	-0.353	1.913			-0.220	-0.419	1.893			0.126	0.113	1.809			0.099	-0.019	1.627
-0.008	-0.208	1.837			0.007	-0.143	1.871			0.013	0.199	1.859			0.023	0.392	1.830			-0.108	0.094	1.885			-0.166	-0.126	1.936			-0.210	-0.353	1.913			-0.220	-0.420	1.893			0.126	0.113	1.809			0.110	-0.016	1.637
-0.008	-0.208	1.837			0.007	-0.143	1.871			0.013	0.199	1.859			0.023	0.392	1.830			-0.108	0.094	1.886			-0.166	-0.126	1.936			-0.210	-0.353	1.913			-0.221	-0.420	1.893			0.126	0.113	1.809			0.111	-0.016	1.639
-0.008	-0.208	1.837			0.007	-0.143	1.872			0.013	0.200	1.859			0.023	0.392	1.830			-0.108	0.094	1.886			-0.166	-0.126	1.936			-0.210	-0.353	1.913			-0.221	-0.420	1.893			0.126	0.113	1.809			0.112	-0.015	1.640
-0.008	-0.209	1.838			0.007	-0.144	1.872			0.013	0.200	1.859			0.023	0.392	1.830			-0.108	0.094	1.886			-0.166	-0.126	1.936			-0.210	-0.350	1.914			-0.220	-0.417	1.894			0.126	0.113	1.809			0.112	-0.015	1.640
-0.008	-0.209	1.838			0.007	-0.144	1.872			0.013	0.200	1.859			0.023	0.392	1.830			-0.108	0.095	1.886			-0.166	-0.125	1.936			-0.210	-0.350	1.914			-0.221	-0.417	1.894			0.126	0.113	1.809			0.112	-0.015	1.640
-0.008	-0.209	1.838			0.007	-0.144	1.872			0.013	0.200	1.859			0.023	0.392	1.831			-0.107	0.095	1.886			-0.166	-0.125	1.936			-0.210	-0.350	1.914			-0.221	-0.417	1.894			0.126	0.113	1.810			0.112	-0.016	1.639
-0.008	-0.209	1.838			0.006	-0.144	1.872			0.013	0.200	1.859			0.023	0.391	1.831			-0.106	0.097	1.886			-0.164	-0.123	1.932			-0.207	-0.342	1.910			-0.219	-0.410	1.893			0.126	0.113	1.810			0.119	-0.013	1.643
-0.008	-0.209	1.838			0.006	-0.144	1.872			0.013	0.200	1.860			0.023	0.391	1.831			-0.104	0.099	1.886			-0.163	-0.121	1.928			-0.206	-0.336	1.906			-0.218	-0.405	1.893			0.126	0.113	1.810			0.122	-0.012	1.644
-0.008	-0.210	1.838			0.006	-0.144	1.872			0.013	0.199	1.860			0.023	0.391	1.831			-0.102	0.101	1.886			-0.162	-0.119	1.928			-0.205	-0.335	1.906			-0.218	-0.405	1.893			0.126	0.113	1.811			0.123	-0.011	1.645
-0.008	-0.210	1.838			0.006	-0.144	1.872			0.013	0.199	1.860			0.023	0.391	1.832			-0.100	0.104	1.885			-0.161	-0.117	1.925			-0.204	-0.332	1.904			-0.217	-0.402	1.893			0.125	0.113	1.811			0.124	-0.011	1.645
-0.008	-0.210	1.838			0.006	-0.145	1.872			0.013	0.199	1.860			0.022	0.391	1.832			-0.092	0.101	1.879			-0.161	-0.117	1.924			-0.204	-0.332	1.904			-0.217	-0.402	1.893			0.125	0.113	1.812			0.126	-0.010	1.645
-0.009	-0.210	1.838			0.006	-0.145	1.873			0.013	0.199	1.860			0.022	0.391	1.832			-0.090	0.104	1.879			-0.159	-0.114	1.921			-0.203	-0.328	1.902			-0.217	-0.398	1.892			0.125	0.113	1.812			0.127	-0.010	1.645
-0.009	-0.209	1.838			0.006	-0.145	1.873			0.013	0.199	1.861			0.022	0.390	1.833			-0.093	0.140	1.900			-0.156	-0.093	1.920			-0.201	-0.318	1.900			-0.215	-0.388	1.892			0.125	0.113	1.813			0.128	-0.009	1.645
-0.009	-0.209	1.839			0.006	-0.144	1.873			0.013	0.199	1.861			0.022	0.390	1.833			-0.094	0.152	1.907			-0.155	-0.083	1.920			-0.200	-0.311	1.899			-0.214	-0.381	1.892			0.125	0.113	1.814			0.129	-0.009	1.645
-0.009	-0.208	1.839			0.006	-0.144	1.873			0.014	0.199	1.861			0.022	0.390	1.833			-0.095	0.160	1.911			-0.153	-0.076	1.919			-0.199	-0.306	1.898			-0.213	-0.376	1.891			0.125	0.112	1.814			0.129	-0.009	1.645
-0.010	-0.208	1.839			0.006	-0.144	1.873			0.014	0.199	1.861			0.022	0.390	1.834			-0.090	0.153	1.903			-0.152	-0.078	1.916			-0.198	-0.305	1.896			-0.212	-0.374	1.891			0.124	0.112	1.815			0.130	-0.008	1.645
-0.010	-0.208	1.839			0.006	-0.144	1.874			0.014	0.199	1.862			0.022	0.390	1.835			-0.087	0.148	1.899			-0.151	-0.079	1.913			-0.198	-0.303	1.895			-0.212	-0.373	1.890			0.124	0.112	1.816			0.131	-0.008	1.645
-0.010	-0.208	1.839			0.005	-0.144	1.874			0.014	0.199	1.862			0.021	0.390	1.835			-0.085	0.145	1.896			-0.151	-0.081	1.911			-0.197	-0.302	1.894			-0.212	-0.372	1.890			0.124	0.112	1.816			0.131	-0.008	1.645
-0.010	-0.207	1.839			0.005	-0.144	1.874			0.014	0.199	1.862			0.021	0.390	1.836			-0.083	0.143	1.893			-0.150	-0.082	1.909			-0.197	-0.302	1.892			-0.212	-0.371	1.889			0.123	0.111	1.817			0.132	-0.008	1.645
-0.010	-0.207	1.840			0.005	-0.144	1.874			0.014	0.199	1.862			0.021	0.390	1.837			-0.082	0.142	1.892			-0.150	-0.083	1.908			-0.197	-0.300	1.891			-0.211	-0.370	1.888			0.123	0.111	1.818			0.132	-0.007	1.645
-0.010	-0.207	1.840			0.005	-0.144	1.874			0.014	0.199	1.863			0.021	0.390	1.837			-0.081	0.141	1.891			-0.149	-0.083	1.906			-0.196	-0.299	1.890			-0.211	-0.369	1.888			0.123	0.111	1.818			0.133	-0.007	1.645
-0.010	-0.207	1.840			0.005	-0.144	1.875			0.014	0.199	1.863			0.021	0.390	1.838			-0.080	0.141	1.890			-0.149	-0.084	1.905			-0.196	-0.298	1.890			-0.211	-0.367	1.887			0.123	0.111	1.819			0.133	-0.007	1.645
-0.010	-0.207	1.840			0.005	-0.143	1.875			0.014	0.199	1.863			0.021	0.390	1.838			-0.083	0.154	1.899			-0.148	-0.077	1.906			-0.195	-0.293	1.889			-0.210	-0.362	1.887			0.123	0.111	1.819			0.134	-0.007	1.646
-0.010	-0.207	1.840			0.005	-0.143	1.875			0.014	0.198	1.864			0.021	0.390	1.839			-0.083	0.157	1.902			-0.148	-0.072	1.907			-0.195	-0.290	1.889			-0.209	-0.359	1.886			0.122	0.110	1.820			0.128	-0.008	1.630
-0.010	-0.206	1.840			0.006	-0.143	1.875			0.014	0.198	1.864			0.021	0.390	1.839			-0.083	0.161	1.903			-0.147	-0.069	1.907			-0.194	-0.285	1.888			-0.209	-0.354	1.886			0.122	0.110	1.820			0.127	-0.012	1.625
-0.008	-0.205	1.840			0.008	-0.142	1.876			0.014	0.198	1.864			0.020	0.390	1.840			-0.122	0.112	1.922			-0.164	-0.118	1.926			-0.201	-0.312	1.896			-0.214	-0.377	1.885			0.122	0.110	1.821			0.125	-0.015	1.621
-0.005	-0.203	1.840			0.010	-0.140	1.876			0.014	0.198	1.865			0.020	0.390	1.840			-0.132	0.100	1.926			-0.169	-0.131	1.931			-0.204	-0.322	1.899			-0.216	-0.387	1.885			0.122	0.110	1.821			0.129	-0.014	1.616
-0.003	-0.200	1.840			0.012	-0.138	1.877			0.015	0.198	1.865			0.020	0.390	1.840			-0.135	0.097	1.927			-0.170	-0.135	1.934			-0.205	-0.327	1.901			-0.217	-0.391	1.885			0.122	0.110	1.822			0.129	-0.010	1.609
-0.001	-0.197	1.840			0.014	-0.136	1.877			0.015	0.198	1.865			0.020	0.390	1.841			-0.137	0.095	1.928			-0.172	-0.138	1.935			-0.206	-0.330	1.902			-0.218	-0.395	1.886			0.123	0.111	1.824			0.131	-0.006	1.607
0.002	-0.190	1.841			0.015	-0.131	1.879			0.015	0.199	1.866			0.020	0.390	1.841			-0.138	0.093	1.929			-0.172	-0.140	1.936			-0.207	-0.332	1.904			-0.218	-0.396	1.886			0.126	0.119	1.833			0.140	0.005	1.609
0.003	-0.188	1.841			0.016	-0.129	1.879			0.015	0.199	1.866			0.020	0.390	1.842			-0.139	0.091	1.929			-0.173	-0.141	1.937			-0.207	-0.334	1.906			-0.219	-0.398	1.887			0.129	0.127	1.840			0.148	0.014	1.613
0.003	-0.187	1.841			0.016	-0.129	1.879			0.015	0.199	1.866			0.020	0.390	1.842			-0.140	0.089	1.929			-0.174	-0.143	1.938			-0.208	-0.335	1.907			-0.219	-0.399	1.889			0.127	0.131	1.845			0.140	0.006	1.626
0.004	-0.187	1.842			0.017	-0.128	1.880			0.015	0.199	1.867			0.020	0.391	1.843			-0.141	0.088	1.929			-0.174	-0.144	1.939			-0.208	-0.335	1.909			-0.220	-0.400	1.890			0.119	0.144	1.856			0.132	0.008	1.635
0.004	-0.187	1.842			0.017	-0.128	1.880			0.015	0.199	1.867			0.020	0.391	1.843			-0.141	0.087	1.928			-0.175	-0.145	1.940			-0.209	-0.336	1.910			-0.220	-0.401	1.892			0.112	0.132	1.854			0.125	-0.003	1.634
0.004	-0.187	1.842			0.017	-0.128	1.880			0.015	0.199	1.867			0.020	0.391	1.843			-0.141	0.086	1.928			-0.175	-0.146	1.941			-0.209	-0.337	1.912			-0.221	-0.402	1.894			0.107	0.124	1.853			0.121	-0.011	1.634
0.004	-0.187	1.842			0.017	-0.128	1.880			0.015	0.200	1.867			0.020	0.392	1.844			-0.142	0.086	1.927			-0.176	-0.147	1.942			-0.211	-0.340	1.914			-0.223	-0.406	1.897			0.104	0.118	1.852			0.118	-0.017	1.634
0.005	-0.188	1.842			0.018	-0.128	1.881			0.015	0.200	1.868			0.020	0.392	1.844			-0.142	0.085	1.927			-0.176	-0.148	1.943			-0.213	-0.343	1.916			-0.224	-0.409	1.899			0.103	0.115	1.852			0.116	-0.022	1.634
0.005	-0.188	1.841			0.018	-0.128	1.881			0.015	0.200	1.868			0.020	0.392	1.845			-0.142	0.085	1.926			-0.177	-0.148	1.943			-0.215	-0.348	1.918			-0.226	-0.414	1.900			0.103	0.112	1.851			0.116	-0.026	1.634
0.005	-0.189	1.841			0.018	-0.128	1.881			0.015	0.200	1.868			0.020	0.393	1.845			-0.142	0.085	1.926			-0.177	-0.148	1.944			-0.217	-0.352	1.919			-0.227	-0.419	1.901			0.103	0.109	1.851			0.116	-0.030	1.634
0.005	-0.189	1.841			0.018	-0.128	1.881			0.015	0.200	1.868			0.020	0.393	1.846			-0.141	0.084	1.925			-0.178	-0.148	1.944			-0.218	-0.353	1.920			-0.227	-0.420	1.902			0.104	0.107	1.851			0.116	-0.033	1.635
0.005	-0.190	1.841			0.018	-0.128	1.881			0.015	0.201	1.869			0.020	0.393	1.846			-0.141	0.084	1.924			-0.178	-0.148	1.945			-0.219	-0.356	1.919			-0.229	-0.423	1.902			0.105	0.105	1.851			0.116	-0.036	1.635
0.006	-0.190	1.841			0.018	-0.128	1.881			0.014	0.201	1.869			0.020	0.394	1.846			-0.141	0.084	1.924			-0.179	-0.148	1.945			-0.221	-0.357	1.918			-0.229	-0.424	1.902			0.105	0.103	1.851			0.116	-0.038	1.635
0.006	-0.191	1.841			0.018	-0.129	1.882			0.014	0.201	1.869			0.020	0.394	1.846			-0.140	0.085	1.923			-0.179	-0.148	1.945			-0.222	-0.358	1.917			-0.230	-0.425	1.901			0.106	0.102	1.851			0.116	-0.041	1.635
0.006	-0.191	1.841			0.018	-0.129	1.882			0.014	0.201	1.869			0.020	0.394	1.847			-0.140	0.085	1.922			-0.180	-0.147	1.945			-0.223	-0.359	1.917			-0.231	-0.426	1.900			0.106	0.101	1.851			0.116	-0.043	1.635
0.006	-0.192	1.841			0.018	-0.130	1.882			0.014	0.201	1.869			0.020	0.393	1.847			-0.140	0.085	1.921			-0.180	-0.147	1.944			-0.223	-0.360	1.916			-0.232	-0.427	1.898			0.106	0.099	1.850			0.116	-0.046	1.636
0.006	-0.193	1.840			0.018	-0.130	1.882			0.014	0.201	1.870			0.020	0.393	1.847			-0.139	0.086	1.920			-0.180	-0.146	1.944			-0.224	-0.361	1.914			-0.232	-0.429	1.895			0.105	0.099	1.851			0.115	-0.048	1.637
0.006	-0.194	1.840			0.019	-0.131	1.882			0.014	0.201	1.870			0.020	0.393	1.847			-0.139	0.086	1.920			-0.181	-0.145	1.943			-0.225	-0.363	1.913			-0.233	-0.430	1.892			0.102	0.101	1.852			0.114	-0.049	1.639
0.006	-0.196	1.840			0.019	-0.133	1.882			0.014	0.201	1.870			0.020	0.393	1.848			-0.138	0.087	1.919			-0.181	-0.144	1.943			-0.225	-0.364	1.910			-0.233	-0.431	1.888			0.097	0.104	1.852			0.113	-0.050	1.640
0.006	-0.198	1.840			0.019	-0.134	1.882			0.014	0.201	1.870			0.021	0.393	1.848			-0.138	0.087	1.918			-0.181	-0.144	1.942			-0.225	-0.365	1.907			-0.233	-0.432	1.885			0.091	0.106	1.852			0.111	-0.051	1.642
0.006	-0.202	1.839			0.020	-0.137	1.883			0.014	0.201	1.870			0.021	0.392	1.848			-0.137	0.088	1.918			-0.181	-0.143	1.941			-0.225	-0.366	1.905			-0.233	-0.432	1.881			0.081	0.106	1.849			0.108	-0.053	1.643
0.006	-0.206	1.839			0.020	-0.140	1.882			0.013	0.201	1.871			0.021	0.392	1.849			-0.137	0.088	1.917			-0.182	-0.142	1.941			-0.224	-0.366	1.902			-0.233	-0.432	1.878			0.073	0.107	1.846			0.133	-0.012	1.630
0.006	-0.210	1.839			0.020	-0.144	1.883			0.013	0.201	1.871			0.021	0.392	1.849			-0.137	0.088	1.917			-0.182	-0.142	1.940			-0.224	-0.365	1.900			-0.233	-0.432	1.876			0.069	0.107	1.845			0.141	-0.002	1.627
0.006	-0.211	1.839			0.020	-0.145	1.883			0.013	0.201	1.871			0.022	0.391	1.849			-0.135	0.088	1.915			-0.182	-0.142	1.940			-0.223	-0.364	1.899			-0.232	-0.430	1.874			0.125	0.115	1.837			0.164	0.006	1.615
0.006	-0.212	1.839			0.020	-0.145	1.883			0.012	0.201	1.872			0.022	0.391	1.849			-0.133	0.088	1.914			-0.182	-0.142	1.940			-0.223	-0.365	1.898			-0.232	-0.431	1.872			0.135	0.116	1.835			0.173	0.010	1.609
0.006	-0.212	1.839			0.020	-0.146	1.883			0.011	0.202	1.872			0.023	0.390	1.849			-0.132	0.088	1.913			-0.181	-0.142	1.939			-0.223	-0.366	1.898			-0.232	-0.432	1.871			0.144	0.115	1.831			0.176	0.012	1.603
0.006	-0.213	1.839			0.020	-0.146	1.884			0.011	0.202	1.873			0.023	0.389	1.849			-0.131	0.087	1.912			-0.181	-0.142	1.939			-0.223	-0.367	1.897			-0.232	-0.432	1.871			0.149	0.116	1.830			0.179	0.014	1.600
0.006	-0.214	1.839			0.020	-0.147	1.884			0.010	0.203	1.874			0.024	0.388	1.850			-0.128	0.085	1.910			-0.181	-0.142	1.939			-0.221	-0.362	1.900			-0.230	-0.427	1.874			0.153	0.120	1.833			0.176	0.021	1.600
0.006	-0.214	1.839			0.020	-0.147	1.884			0.010	0.203	1.874			0.024	0.388	1.850			-0.128	0.085	1.910			-0.181	-0.142	1.939			-0.221	-0.362	1.900			-0.230	-0.427	1.874			0.153	0.120	1.833			0.176	0.021	1.600
0.006	-0.214	1.839			0.020	-0.148	1.885			0.010	0.203	1.875			0.024	0.387	1.850			-0.127	0.084	1.909			-0.181	-0.143	1.939			-0.220	-0.362	1.901			-0.230	-0.427	1.875			0.154	0.121	1.833			0.172	0.023	1.599
0.006	-0.215	1.839			0.020	-0.148	1.885			0.010	0.203	1.876			0.025	0.387	1.850			-0.126	0.083	1.909			-0.181	-0.143	1.939			-0.220	-0.362	1.902			-0.230	-0.427	1.876			0.156	0.121	1.833			0.169	0.025	1.598
0.006	-0.215	1.839			0.020	-0.149	1.885			0.010	0.204	1.876			0.025	0.387	1.850			-0.125	0.082	1.908			-0.180	-0.144	1.940			-0.220	-0.362	1.903			-0.229	-0.427	1.878			0.156	0.121	1.833			0.165	0.026	1.597
0.006	-0.216	1.840			0.020	-0.149	1.886			0.010	0.204	1.877			0.025	0.384	1.850			-0.125	0.081	1.908			-0.180	-0.145	1.941			-0.220	-0.365	1.906			-0.229	-0.431	1.881			0.155	0.119	1.833			0.161	0.025	1.594
0.006	-0.216	1.840			0.020	-0.150	1.886			0.010	0.204	1.877			0.025	0.381	1.850			-0.124	0.080	1.908			-0.179	-0.145	1.942			-0.220	-0.367	1.909			-0.229	-0.434	1.885			0.154	0.117	1.833			0.158	0.024	1.592
0.006	-0.217	1.840			0.020	-0.150	1.886			0.011	0.204	1.878			0.026	0.381	1.850			-0.124	0.079	1.908			-0.178	-0.146	1.943			-0.220	-0.369	1.911			-0.229	-0.435	1.889			0.153	0.116	1.832			0.155	0.024	1.591
0.006	-0.217	1.840			0.020	-0.151	1.887			0.014	0.203	1.878			0.026	0.379	1.850			-0.124	0.078	1.909			-0.178	-0.148	1.944			-0.219	-0.370	1.913			-0.228	-0.437	1.891			0.151	0.114	1.832			0.152	0.023	1.590
0.006	-0.218	1.840			0.020	-0.151	1.887			0.016	0.202	1.878			0.027	0.374	1.848			-0.124	0.077	1.909			-0.177	-0.149	1.946			-0.219	-0.371	1.915			-0.228	-0.438	1.894			0.150	0.113	1.832			0.148	0.022	1.589
0.006	-0.218	1.840			0.020	-0.152	1.887			0.019	0.201	1.878			0.026	0.370	1.848			-0.125	0.076	1.910			-0.177	-0.150	1.947			-0.219	-0.372	1.917			-0.228	-0.439	1.896			0.148	0.111	1.832			0.146	0.021	1.588
0.006	-0.219	1.841			0.021	-0.153	1.887			0.021	0.199	1.878			0.025	0.367	1.848			-0.125	0.075	1.911			-0.176	-0.151	1.948			-0.219	-0.373	1.918			-0.228	-0.441	1.899			0.146	0.110	1.832			0.144	0.018	1.589
0.006	-0.220	1.841			0.021	-0.154	1.887			0.023	0.198	1.878			0.024	0.364	1.849			-0.127	0.074	1.913			-0.176	-0.151	1.949			-0.219	-0.373	1.919			-0.228	-0.441	1.901			0.144	0.109	1.832			0.142	0.015	1.589
0.006	-0.221	1.841			0.022	-0.155	1.887			0.024	0.197	1.877			0.024	0.364	1.849			-0.129	0.071	1.917			-0.176	-0.155	1.951			-0.219	-0.374	1.921			-0.227	-0.442	1.902			0.142	0.108	1.832			0.141	0.013	1.590
0.006	-0.222	1.841			0.022	-0.156	1.887			0.026	0.196	1.877			0.024	0.362	1.849			-0.135	0.064	1.923			-0.176	-0.160	1.954			-0.219	-0.374	1.921			-0.227	-0.442	1.903			0.140	0.108	1.832			0.140	0.012	1.590
0.007	-0.223	1.841			0.023	-0.158	1.887			0.027	0.195	1.877			0.024	0.360	1.849			-0.139	0.061	1.928			-0.176	-0.162	1.955			-0.219	-0.376	1.922			-0.227	-0.444	1.904			0.138	0.107	1.833			0.139	0.011	1.590
0.007	-0.224	1.841			0.023	-0.159	1.887			0.028	0.195	1.877			0.024	0.359	1.849			-0.142	0.058	1.932			-0.176	-0.165	1.957			-0.219	-0.376	1.923			-0.227	-0.444	1.905			0.136	0.107	1.833			0.139	0.010	1.590
0.007	-0.225	1.842			0.024	-0.160	1.887			0.029	0.194	1.876			0.024	0.357	1.848			-0.146	0.056	1.936			-0.175	-0.167	1.958			-0.219	-0.376	1.923			-0.227	-0.444	1.906			0.134	0.106	1.833			0.138	0.009	1.590
0.007	-0.226	1.842			0.025	-0.161	1.887			0.030	0.194	1.876			0.025	0.358	1.848			-0.159	0.030	1.950			-0.175	-0.169	1.958			-0.219	-0.377	1.924			-0.227	-0.445	1.906			0.133	0.106	1.833			0.137	0.008	1.591
0.007	-0.227	1.842			0.026	-0.161	1.887			0.031	0.194	1.876			0.026	0.359	1.847			-0.168	-0.019	1.961			-0.174	-0.194	1.963			-0.220	-0.380	1.922			-0.227	-0.448	1.905			0.131	0.106	1.833			0.137	0.007	1.592
0.008	-0.228	1.841			0.027	-0.162	1.886			0.031	0.194	1.876			0.026	0.360	1.847			-0.171	-0.034	1.965			-0.174	-0.205	1.965			-0.220	-0.382	1.921			-0.228	-0.450	1.904			0.130	0.106	1.833			0.136	0.006	1.593
0.008	-0.228	1.841			0.028	-0.163	1.886			0.032	0.193	1.876			0.027	0.362	1.847			-0.173	-0.046	1.968			-0.174	-0.216	1.967			-0.221	-0.386	1.919			-0.229	-0.454	1.901			0.129	0.105	1.834			0.136	0.005	1.595
0.009	-0.229	1.841			0.029	-0.164	1.885			0.032	0.193	1.876			0.027	0.363	1.847			-0.174	-0.053	1.969			-0.174	-0.224	1.968			-0.222	-0.389	1.916			-0.230	-0.457	1.899			0.128	0.105	1.834			0.136	0.003	1.597
0.009	-0.230	1.841			0.029	-0.164	1.885			0.032	0.193	1.876			0.028	0.364	1.847			-0.120	0.056	1.938			-0.157	-0.155	1.945			-0.206	-0.344	1.908			-0.218	-0.414	1.897			0.127	0.105	1.834			0.135	0.002	1.600
0.009	-0.231	1.841			0.030	-0.165	1.885			0.032	0.193	1.876			0.028	0.365	1.847			-0.112	0.109	1.940			-0.152	-0.110	1.938			-0.201	-0.325	1.906			-0.214	-0.395	1.898			0.127	0.105	1.834			0.135	0.001	1.603
0.010	-0.231	1.841			0.030	-0.165	1.885			0.033	0.193	1.876			0.028	0.366	1.847			-0.102	0.121	1.933			-0.150	-0.104	1.935			-0.199	-0.320	1.905			-0.212	-0.390	1.897			0.126	0.105	1.834			0.135	-0.000	1.605
0.010	-0.231	1.841			0.030	-0.166	1.885			0.033	0.193	1.876			0.029	0.367	1.847			-0.099	0.142	1.935			-0.148	-0.089	1.933			-0.197	-0.311	1.904			-0.210	-0.381	1.898			0.125	0.106	1.834			0.134	-0.001	1.607
0.010	-0.231	1.841			0.030	-0.166	1.885			0.033	0.193	1.876			0.029	0.367	1.846			-0.093	0.146	1.930			-0.146	-0.086	1.931			-0.195	-0.308	1.903			-0.209	-0.378	1.898			0.125	0.106	1.834			0.133	-0.002	1.608
0.010	-0.232	1.841			0.030	-0.166	1.885			0.032	0.193	1.876			0.029	0.368	1.846			-0.088	0.149	1.926			-0.145	-0.083	1.930			-0.194	-0.305	1.903			-0.209	-0.375	1.898			0.124	0.106	1.834			0.133	-0.003	1.610
0.010	-0.232	1.841			0.030	-0.166	1.885			0.032	0.193	1.876			0.030	0.369	1.846			-0.084	0.152	1.922			-0.144	-0.080	1.928			-0.193	-0.303	1.902			-0.208	-0.373	1.898			0.124	0.106	1.834			0.132	-0.004	1.613
0.010	-0.232	1.841			0.030	-0.166	1.885			0.032	0.193	1.876			0.030	0.370	1.846			-0.081	0.154	1.920			-0.143	-0.078	1.927			-0.192	-0.301	1.902			-0.207	-0.371	1.898			0.124	0.106	1.834			0.132	-0.005	1.616
0.010	-0.233	1.841			0.030	-0.167	1.885			0.031	0.193	1.876			0.030	0.370	1.847			-0.078	0.151	1.915			-0.142	-0.078	1.925			-0.191	-0.300	1.902			-0.207	-0.369	1.898			0.123	0.106	1.834			0.132	-0.006	1.618
0.009	-0.233	1.841			0.029	-0.167	1.886			0.031	0.194	1.876			0.030	0.371	1.847			-0.074	0.148	1.911			-0.141	-0.079	1.924			-0.191	-0.299	1.901			-0.206	-0.368	1.898			0.123	0.106	1.835			0.132	-0.006	1.622
0.009	-0.233	1.841			0.029	-0.167	1.886			0.030	0.194	1.876			0.031	0.372	1.847			-0.072	0.146	1.907			-0.140	-0.079	1.922			-0.190	-0.297	1.901			-0.206	-0.366	1.898			0.123	0.107	1.835			0.132	-0.006	1.627
0.009	-0.233	1.841			0.029	-0.168	1.886			0.030	0.194	1.877			0.031	0.373	1.847			-0.070	0.145	1.904			-0.140	-0.080	1.921			-0.189	-0.296	1.902			-0.205	-0.366	1.899			0.123	0.107	1.835			0.133	-0.006	1.630
0.009	-0.234	1.841			0.029	-0.168	1.886			0.029	0.194	1.877			0.031	0.374	1.847			-0.068	0.143	1.902			-0.139	-0.082	1.920			-0.189	-0.301	1.902			-0.206	-0.370	1.900			0.122	0.107	1.835			0.133	-0.006	1.633
0.009	-0.234	1.841			0.028	-0.168	1.886			0.029	0.194	1.877			0.032	0.374	1.847			-0.067	0.141	1.900			-0.139	-0.083	1.919			-0.189	-0.304	1.903			-0.206	-0.374	1.901			0.122	0.108	1.835			0.133	-0.006	1.635
0.009	-0.234	1.841			0.028	-0.168	1.886			0.028	0.194	1.877			0.032	0.375	1.848			-0.066	0.139	1.899			-0.139	-0.084	1.922			-0.190	-0.309	1.908			-0.211	-0.403	1.905			0.122	0.108	1.835			0.133	-0.007	1.637
0.009	-0.234	1.841			0.028	-0.169	1.886			0.028	0.194	1.878			0.032	0.376	1.848			-0.065	0.138	1.897			-0.140	-0.085	1.924			-0.191	-0.312	1.912			-0.213	-0.416	1.907			0.122	0.108	1.836			0.133	-0.007	1.639
0.009	-0.235	1.841			0.028	-0.169	1.886			0.028	0.194	1.878			0.032	0.377	1.848			-0.064	0.136	1.896			-0.140	-0.086	1.926			-0.192	-0.315	1.915			-0.213	-0.416	1.907			0.122	0.109	1.836			0.133	-0.007	1.641
0.009	-0.235	1.841			0.027	-0.169	1.886			0.028	0.194	1.878			0.032	0.377	1.848			-0.064	0.134	1.895			-0.140	-0.087	1.927			-0.193	-0.317	1.918			-0.212	-0.415	1.908			0.122	0.110	1.836			0.133	-0.007	1.642
0.009	-0.235	1.841			0.027	-0.169	1.887			0.028	0.194	1.878			0.033	0.378	1.848			-0.063	0.134	1.895			-0.141	-0.087	1.929			-0.193	-0.318	1.921			-0.212	-0.414	1.910			0.123	0.110	1.836			0.134	-0.007	1.644
0.009	-0.235	1.842			0.027	-0.169	1.887			0.028	0.194	1.878			0.033	0.378	1.849			-0.063	0.133	1.894			-0.141	-0.087	1.930			-0.193	-0.319	1.923			-0.212	-0.413	1.911			0.123	0.111	1.837			0.134	-0.007	1.645
0.009	-0.235	1.842			0.027	-0.170	1.887			0.028	0.194	1.878			0.033	0.379	1.849			-0.063	0.132	1.894			-0.141	-0.087	1.931			-0.194	-0.320	1.925			-0.211	-0.412	1.912			0.123	0.111	1.837			0.134	-0.007	1.647
0.009	-0.236	1.842			0.027	-0.170	1.887			0.028	0.194	1.878			0.033	0.379	1.849			-0.063	0.132	1.894			-0.141	-0.088	1.931			-0.193	-0.319	1.924			-0.210	-0.406	1.912			0.123	0.111	1.837			0.135	-0.007	1.648
0.009	-0.236	1.842			0.027	-0.170	1.887			0.028	0.194	1.878			0.033	0.380	1.849			-0.063	0.131	1.895			-0.141	-0.089	1.930			-0.192	-0.318	1.924			-0.208	-0.401	1.912			0.123	0.112	1.837			0.135	-0.007	1.649
0.009	-0.236	1.842			0.027	-0.170	1.887			0.027	0.194	1.878			0.033	0.380	1.850			-0.064	0.131	1.895			-0.141	-0.089	1.930			-0.192	-0.317	1.923			-0.207	-0.397	1.911			0.123	0.112	1.837			0.135	-0.007	1.650
0.009	-0.236	1.842			0.027	-0.170	1.887			0.027	0.194	1.878			0.034	0.381	1.850			-0.064	0.131	1.896			-0.140	-0.089	1.930			-0.191	-0.316	1.923			-0.207	-0.394	1.911			0.123	0.112	1.837			0.135	-0.008	1.651
0.009	-0.236	1.842			0.026	-0.170	1.887			0.027	0.195	1.879			0.034	0.381	1.850			-0.065	0.131	1.896			-0.140	-0.090	1.929			-0.191	-0.315	1.922			-0.206	-0.392	1.911			0.123	0.113	1.838			0.135	-0.008	1.652
0.009	-0.236	1.842			0.026	-0.170	1.887			0.027	0.195	1.879			0.034	0.382	1.850			-0.065	0.130	1.897			-0.140	-0.090	1.929			-0.190	-0.315	1.921			-0.205	-0.391	1.910			0.123	0.113	1.838			0.135	-0.008	1.653
0.009	-0.236	1.842			0.026	-0.170	1.887			0.027	0.195	1.879			0.034	0.382	1.851			-0.066	0.130	1.897			-0.140	-0.090	1.929			-0.190	-0.314	1.921			-0.205	-0.389	1.910			0.123	0.113	1.838			0.135	-0.008	1.653
0.009	-0.236	1.842			0.026	-0.170	1.888			0.026	0.195	1.879			0.034	0.383	1.851			-0.066	0.130	1.898			-0.140	-0.091	1.928			-0.189	-0.314	1.920			-0.205	-0.388	1.910			0.124	0.113	1.838			0.135	-0.008	1.654
0.009	-0.236	1.842			0.026	-0.170	1.888			0.026	0.195	1.879			0.034	0.383	1.851			-0.066	0.130	1.898			-0.140	-0.091	1.928			-0.189	-0.312	1.919			-0.204	-0.385	1.909			0.124	0.114	1.838			0.135	-0.008	1.654
0.009	-0.237	1.842			0.026	-0.170	1.888			0.026	0.195	1.880			0.034	0.383	1.852			-0.067	0.129	1.899			-0.140	-0.092	1.928			-0.188	-0.311	1.918			-0.204	-0.383	1.909			0.124	0.114	1.839			0.135	-0.008	1.655
0.009	-0.237	1.842			0.026	-0.170	1.888			0.026	0.195	1.880			0.035	0.384	1.852			-0.067	0.129	1.899			-0.140	-0.093	1.927			-0.188	-0.310	1.917			-0.204	-0.382	1.909			0.124	0.114	1.839			0.135	-0.008	1.655
0.009	-0.237	1.842			0.026	-0.170	1.888			0.026	0.195	1.880			0.035	0.384	1.852			-0.067	0.127	1.899			-0.141	-0.094	1.927			-0.188	-0.308	1.916			-0.203	-0.379	1.908			0.124	0.114	1.839			0.135	-0.008	1.656
0.009	-0.237	1.842			0.026	-0.171	1.888			0.025	0.195	1.880			0.034	0.384	1.853			-0.067	0.127	1.898			-0.141	-0.095	1.926			-0.188	-0.308	1.915			-0.203	-0.378	1.908			0.125	0.114	1.839			0.135	-0.008	1.656
0.009	-0.237	1.842			0.026	-0.171	1.888			0.025	0.195	1.880			0.034	0.384	1.853			-0.068	0.125	1.898			-0.141	-0.096	1.926			-0.188	-0.308	1.914			-0.203	-0.378	1.907			0.125	0.115	1.839			0.135	-0.008	1.657
0.009	-0.237	1.842			0.025	-0.171	1.888			0.025	0.195	1.881			0.034	0.385	1.854			-0.068	0.124	1.898			-0.141	-0.098	1.925			-0.188	-0.308	1.913			-0.203	-0.377	1.907			0.125	0.115	1.839			0.135	-0.008	1.657
0.009	-0.237	1.842			0.025	-0.171	1.888			0.025	0.195	1.881			0.034	0.385	1.854			-0.068	0.122	1.897			-0.141	-0.099	1.925			-0.188	-0.307	1.912			-0.203	-0.376	1.907			0.126	0.115	1.840			0.135	-0.008	1.658
0.009	-0.237	1.842			0.025	-0.171	1.889			0.024	0.195	1.881			0.034	0.385	1.855			-0.068	0.122	1.897			-0.141	-0.099	1.924			-0.188	-0.307	1.912			-0.203	-0.376	1.906			0.126	0.115	1.840			0.136	-0.008	1.658
0.009	-0.237	1.842			0.025	-0.171	1.889			0.024	0.195	1.881			0.034	0.386	1.855			-0.069	0.121	1.898			-0.142	-0.100	1.924			-0.188	-0.307	1.911			-0.203	-0.376	1.906			0.126	0.115	1.840			0.136	-0.008	1.658
0.009	-0.238	1.842			0.025	-0.171	1.889			0.024	0.195	1.882			0.034	0.386	1.855			-0.069	0.120	1.898			-0.142	-0.101	1.924			-0.188	-0.308	1.910			-0.204	-0.376	1.905			0.126	0.115	1.840			0.136	-0.008	1.659
0.009	-0.238	1.842			0.025	-0.171	1.889			0.023	0.195	1.882			0.034	0.386	1.856			-0.070	0.120	1.898			-0.142	-0.101	1.924			-0.189	-0.308	1.909			-0.204	-0.376	1.905			0.126	0.115	1.840			0.136	-0.008	1.659
0.009	-0.238	1.842			0.025	-0.171	1.889			0.023	0.195	1.882			0.034	0.386	1.856			-0.071	0.120	1.899			-0.142	-0.101	1.924			-0.189	-0.309	1.908			-0.205	-0.377	1.905			0.126	0.115	1.840			0.136	-0.008	1.659
0.009	-0.238	1.842			0.025	-0.172	1.889			0.023	0.195	1.882			0.033	0.386	1.856			-0.072	0.120	1.899			-0.142	-0.102	1.924			-0.189	-0.309	1.908			-0.205	-0.377	1.904			0.126	0.115	1.840			0.136	-0.008	1.660
0.009	-0.238	1.842			0.025	-0.172	1.889			0.023	0.195	1.882			0.033	0.386	1.856			-0.072	0.120	1.899			-0.143	-0.102	1.924			-0.190	-0.310	1.907			-0.205	-0.377	1.904			0.126	0.115	1.840			0.136	-0.008	1.660
0.009	-0.238	1.843			0.024	-0.172	1.889			0.022	0.195	1.883			0.033	0.386	1.857			-0.073	0.119	1.900			-0.143	-0.103	1.923			-0.190	-0.310	1.907			-0.205	-0.377	1.904			0.127	0.115	1.840			0.136	-0.008	1.660
0.009	-0.238	1.843			0.024	-0.172	1.889			0.022	0.195	1.883			0.033	0.386	1.857			-0.074	0.119	1.900			-0.143	-0.103	1.923			-0.190	-0.309	1.907			-0.205	-0.376	1.904			0.127	0.115	1.840			0.120	-0.006	1.644
0.009	-0.238	1.843			0.024	-0.172	1.889			0.022	0.195	1.883			0.033	0.386	1.857			-0.074	0.119	1.900			-0.143	-0.103	1.923			-0.190	-0.309	1.906			-0.205	-0.376	1.904			0.127	0.115	1.840			0.112	-0.006	1.635
0.009	-0.238	1.843			0.024	-0.172	1.889			0.022	0.195	1.883			0.033	0.386	1.857			-0.075	0.118	1.900			-0.144	-0.104	1.923			-0.190	-0.309	1.906			-0.206	-0.376	1.903			0.127	0.115	1.840			0.107	-0.005	1.630
0.009	-0.238	1.843			0.024	-0.172	1.890			0.021	0.195	1.883			0.032	0.386	1.857			-0.075	0.118	1.901			-0.144	-0.104	1.923			-0.190	-0.309	1.906			-0.206	-0.376	1.903			0.127	0.115	1.840			0.103	-0.005	1.627
0.009	-0.238	1.843			0.024	-0.172	1.890			0.021	0.195	1.883			0.032	0.386	1.858			-0.076	0.117	1.901			-0.144	-0.105	1.923			-0.190	-0.309	1.905			-0.206	-0.376	1.903			0.127	0.115	1.840			0.100	-0.005	1.624
0.009	-0.238	1.843			0.024	-0.172	1.890			0.021	0.195	1.883			0.032	0.386	1.858			-0.076	0.117	1.901			-0.144	-0.105	1.923			-0.191	-0.310	1.905			-0.206	-0.377	1.903			0.127	0.115	1.840			0.098	-0.004	1.621
0.009	-0.239	1.843			0.024	-0.172	1.890			0.021	0.195	1.883			0.032	0.386	1.858			-0.077	0.117	1.901			-0.145	-0.106	1.923			-0.191	-0.310	1.905			-0.206	-0.377	1.903			0.127	0.115	1.840			0.096	-0.004	1.619
0.009	-0.239	1.843			0.024	-0.172	1.890			0.021	0.195	1.883			0.032	0.386	1.858			-0.078	0.117	1.902			-0.145	-0.106	1.923			-0.191	-0.308	1.905			-0.206	-0.375	1.903			0.127	0.115	1.840			0.094	-0.004	1.618
0.009	-0.239	1.843			0.024	-0.172	1.890			0.021	0.195	1.884			0.032	0.386	1.858			-0.079	0.118	1.902			-0.145	-0.106	1.923			-0.191	-0.308	1.905			-0.207	-0.375	1.903			0.127	0.115	1.840			0.093	-0.004	1.616
0.009	-0.239	1.843			0.024	-0.172	1.890			0.021	0.195	1.884			0.032	0.386	1.858			-0.079	0.118	1.903			-0.145	-0.106	1.923			-0.191	-0.307	1.905			-0.207	-0.374	1.903			0.128	0.115	1.840			0.092	-0.004	1.615
0.009	-0.238	1.843			0.024	-0.172	1.890			0.020	0.195	1.884			0.032	0.386	1.858			-0.085	0.129	1.912			-0.146	-0.100	1.925			-0.191	-0.303	1.907			-0.206	-0.371	1.904			0.128	0.115	1.840			0.103	-0.002	1.621
0.009	-0.238	1.843			0.024	-0.172	1.890			0.020	0.195	1.884			0.032	0.386	1.858			-0.088	0.135	1.917			-0.147	-0.096	1.927			-0.191	-0.301	1.907			-0.206	-0.370	1.904			0.128	0.115	1.840			0.110	-0.001	1.625
0.009	-0.238	1.843			0.024	-0.172	1.890			0.020	0.195	1.884			0.032	0.386	1.858			-0.090	0.139	1.920			-0.147	-0.092	1.928			-0.191	-0.300	1.907			-0.206	-0.369	1.904			0.128	0.115	1.840			0.115	-0.001	1.627
0.009	-0.238	1.843			0.024	-0.172	1.890			0.020	0.195	1.884			0.031	0.386	1.858			-0.090	0.149	1.924			-0.146	-0.083	1.929			-0.191	-0.298	1.908			-0.206	-0.367	1.905			0.128	0.115	1.840			0.129	0.006	1.641
0.009	-0.238	1.843			0.024	-0.172	1.890			0.020	0.195	1.884			0.031	0.387	1.859			-0.086	0.158	1.923			-0.143	-0.072	1.928			-0.190	-0.294	1.908			-0.205	-0.363	1.905			0.128	0.114	1.840			0.137	0.009	1.647
0.009	-0.238	1.843			0.024	-0.172	1.890			0.021	0.195	1.884			0.031	0.387	1.859			-0.126	0.106	1.939			-0.159	-0.124	1.947			-0.199	-0.324	1.915			-0.212	-0.391	1.906			0.127	0.114	1.840			0.139	0.007	1.639
0.008	-0.238	1.843			0.024	-0.172	1.890			0.021	0.195	1.884			0.031	0.387	1.859			-0.134	0.097	1.943			-0.163	-0.133	1.952			-0.206	-0.344	1.917			-0.217	-0.411	1.905			0.127	0.114	1.840			0.141	0.007	1.635
0.008	-0.237	1.843			0.024	-0.171	1.890			0.021	0.195	1.884			0.031	0.386	1.859			-0.139	0.092	1.945			-0.165	-0.139	1.954			-0.208	-0.347	1.918			-0.218	-0.415	1.906			0.127	0.114	1.840			0.144	-0.003	1.635
0.008	-0.237	1.843			0.024	-0.171	1.890			0.021	0.195	1.884			0.031	0.385	1.858			-0.142	0.088	1.946			-0.167	-0.143	1.956			-0.210	-0.351	1.919			-0.219	-0.418	1.905			0.127	0.114	1.841			0.149	-0.004	1.633
0.008	-0.236	1.844			0.024	-0.171	1.890			0.021	0.196	1.884			0.030	0.384	1.858			-0.143	0.084	1.945			-0.168	-0.146	1.958			-0.211	-0.354	1.920			-0.221	-0.421	1.905			0.127	0.113	1.841			0.155	-0.003	1.630
0.008	-0.235	1.844			0.024	-0.170	1.890			0.021	0.196	1.884			0.030	0.382	1.858			-0.143	0.080	1.942			-0.169	-0.149	1.959			-0.212	-0.357	1.920			-0.221	-0.424	1.905			0.127	0.114	1.842			0.153	0.002	1.627
0.008	-0.235	1.844			0.024	-0.169	1.891			0.021	0.196	1.885			0.029	0.381	1.858			-0.142	0.077	1.939			-0.170	-0.150	1.960			-0.213	-0.359	1.921			-0.222	-0.427	1.905			0.128	0.115	1.843			0.153	0.005	1.624
0.008	-0.234	1.844			0.024	-0.169	1.891			0.020	0.197	1.886			0.029	0.380	1.857			-0.141	0.074	1.936			-0.171	-0.152	1.961			-0.214	-0.362	1.921			-0.223	-0.430	1.904			0.131	0.118	1.846			0.153	0.009	1.624
0.008	-0.233	1.844			0.023	-0.168	1.891			0.016	0.198	1.888			0.029	0.379	1.857			-0.139	0.071	1.933			-0.172	-0.154	1.961			-0.216	-0.367	1.919			-0.225	-0.434	1.902			0.134	0.121	1.849			0.154	0.013	1.624
0.008	-0.232	1.845			0.023	-0.167	1.892			0.013	0.200	1.889			0.029	0.378	1.857			-0.136	0.068	1.929			-0.173	-0.155	1.962			-0.217	-0.369	1.919			-0.226	-0.437	1.901			0.136	0.125	1.853			0.156	0.016	1.624
0.008	-0.231	1.845			0.022	-0.166	1.892			0.010	0.201	1.891			0.028	0.377	1.856			-0.134	0.067	1.926			-0.174	-0.156	1.962			-0.218	-0.371	1.918			-0.226	-0.439	1.900			0.139	0.128	1.856			0.157	0.020	1.625
0.008	-0.230	1.845			0.021	-0.165	1.893			0.008	0.202	1.892			0.028	0.376	1.856			-0.133	0.067	1.924			-0.174	-0.156	1.961			-0.219	-0.373	1.917			-0.227	-0.440	1.899			0.142	0.130	1.858			0.158	0.022	1.625
0.008	-0.229	1.845			0.021	-0.164	1.893			0.006	0.202	1.892			0.028	0.375	1.856			-0.132	0.067	1.922			-0.175	-0.156	1.959			-0.219	-0.373	1.916			-0.228	-0.441	1.897			0.144	0.131	1.860			0.159	0.024	1.625
0.007	-0.227	1.846			0.020	-0.163	1.893			0.005	0.203	1.893			0.028	0.375	1.855			-0.131	0.068	1.921			-0.175	-0.155	1.957			-0.220	-0.374	1.914			-0.228	-0.442	1.895			0.145	0.132	1.861			0.160	0.025	1.625
0.007	-0.226	1.846			0.020	-0.161	1.894			0.004	0.203	1.894			0.028	0.374	1.855			-0.129	0.070	1.920			-0.175	-0.154	1.955			-0.220	-0.375	1.912			-0.228	-0.443	1.893			0.147	0.133	1.862			0.162	0.026	1.625
0.007	-0.224	1.846			0.019	-0.160	1.894			0.002	0.192	1.893			0.028	0.373	1.854			-0.128	0.070	1.918			-0.176	-0.153	1.953			-0.220	-0.374	1.909			-0.229	-0.442	1.890			0.150	0.135	1.864			0.183	0.017	1.642
0.007	-0.222	1.846			0.018	-0.159	1.894			0.001	0.191	1.893			0.028	0.372	1.854			-0.127	0.071	1.917			-0.176	-0.152	1.951			-0.220	-0.375	1.908			-0.229	-0.443	1.887			0.154	0.142	1.868			0.150	0.001	1.693
0.008	-0.218	1.847			0.018	-0.157	1.895			0.001	0.191	1.893			0.028	0.372	1.853			-0.126	0.072	1.917			-0.176	-0.151	1.950			-0.221	-0.375	1.906			-0.229	-0.443	1.884			0.157	0.148	1.871			0.146	-0.006	1.711
0.008	-0.215	1.847			0.018	-0.154	1.895			0.000	0.190	1.893			0.029	0.371	1.853			-0.126	0.074	1.917			-0.176	-0.150	1.948			-0.221	-0.376	1.904			-0.229	-0.443	1.882			0.160	0.153	1.873			0.142	-0.009	1.720
0.009	-0.211	1.848			0.018	-0.152	1.896			-0.000	0.190	1.893			0.029	0.371	1.852			-0.125	0.075	1.916			-0.176	-0.149	1.946			-0.221	-0.376	1.903			-0.230	-0.443	1.881			0.163	0.157	1.875			0.140	-0.010	1.726
0.009	-0.206	1.848			0.018	-0.148	1.896			-0.000	0.189	1.893			0.029	0.370	1.851			-0.125	0.077	1.916			-0.177	-0.148	1.945			-0.221	-0.375	1.902			-0.230	-0.441	1.879			0.165	0.161	1.876			0.139	-0.012	1.730
0.010	-0.202	1.848			0.017	-0.146	1.896			-0.000	0.189	1.893			0.029	0.369	1.851			-0.125	0.078	1.916			-0.177	-0.147	1.945			-0.220	-0.374	1.902			-0.229	-0.440	1.878			0.167	0.164	1.877			0.139	-0.013	1.734
0.010	-0.201	1.848			0.017	-0.144	1.896			-0.000	0.189	1.893			0.029	0.369	1.850			-0.125	0.079	1.916			-0.177	-0.146	1.944			-0.220	-0.374	1.901			-0.230	-0.440	1.877			0.139	0.170	1.891			0.125	0.038	1.719
0.010	-0.200	1.848			0.017	-0.143	1.896			-0.000	0.188	1.892			0.029	0.368	1.849			-0.125	0.080	1.916			-0.177	-0.146	1.943			-0.220	-0.374	1.901			-0.230	-0.440	1.877			0.115	0.148	1.880			0.117	0.052	1.700
0.010	-0.199	1.848			0.017	-0.143	1.896			-0.000	0.188	1.892			0.030	0.368	1.849			-0.125	0.081	1.917			-0.177	-0.145	1.943			-0.220	-0.371	1.902			-0.229	-0.437	1.878			0.109	0.157	1.889			0.114	0.071	1.699
0.010	-0.198	1.848			0.017	-0.142	1.897			0.000	0.188	1.892			0.030	0.367	1.848			-0.125	0.082	1.917			-0.178	-0.144	1.942			-0.219	-0.368	1.903			-0.228	-0.434	1.879			0.106	0.162	1.894			0.113	0.082	1.698
0.010	-0.197	1.848			0.017	-0.141	1.896			0.001	0.187	1.892			0.030	0.367	1.847			-0.125	0.083	1.917			-0.178	-0.144	1.942			-0.219	-0.367	1.903			-0.228	-0.433	1.879			0.101	0.122	1.876			0.113	0.082	1.684
0.010	-0.197	1.848			0.017	-0.141	1.896			0.001	0.187	1.892			0.030	0.366	1.846			-0.126	0.084	1.917			-0.178	-0.143	1.942			-0.219	-0.367	1.903			-0.228	-0.433	1.879			0.100	0.109	1.870			0.113	0.081	1.675
0.010	-0.196	1.848			0.017	-0.140	1.896			0.001	0.187	1.891			0.030	0.366	1.846			-0.126	0.084	1.918			-0.178	-0.143	1.942			-0.219	-0.367	1.903			-0.228	-0.433	1.879			0.099	0.101	1.867			0.114	0.081	1.667
0.010	-0.196	1.848			0.017	-0.140	1.896			0.002	0.187	1.891			0.030	0.366	1.845			-0.126	0.085	1.918			-0.178	-0.143	1.941			-0.219	-0.367	1.903			-0.228	-0.433	1.880			0.098	0.096	1.865			0.115	0.081	1.661
0.010	-0.196	1.847			0.017	-0.140	1.896			0.002	0.186	1.891			0.030	0.365	1.844			-0.127	0.086	1.918			-0.178	-0.142	1.941			-0.219	-0.367	1.903			-0.228	-0.433	1.880			0.098	0.093	1.863			0.116	0.081	1.657
0.009	-0.196	1.847			0.017	-0.140	1.896			0.003	0.186	1.891			0.030	0.365	1.843			-0.127	0.087	1.919			-0.179	-0.142	1.941			-0.219	-0.366	1.904			-0.228	-0.432	1.881			0.098	0.090	1.862			0.117	0.081	1.653
0.009	-0.196	1.847			0.017	-0.140	1.895			0.003	0.186	1.891			0.030	0.365	1.842			-0.127	0.087	1.919			-0.179	-0.141	1.941			-0.219	-0.366	1.904			-0.228	-0.432	1.882			0.098	0.087	1.862			0.118	0.081	1.649
0.009	-0.196	1.846			0.017	-0.140	1.895			0.004	0.186	1.890			0.030	0.364	1.842			-0.128	0.088	1.919			-0.179	-0.141	1.940			-0.220	-0.365	1.904			-0.228	-0.431	1.882			0.098	0.085	1.861			0.119	0.080	1.646
0.009	-0.196	1.846			0.017	-0.140	1.895			0.004	0.186	1.890			0.030	0.364	1.841			-0.128	0.088	1.920			-0.179	-0.141	1.940			-0.220	-0.365	1.904			-0.228	-0.431	1.882			0.098	0.083	1.860			0.120	0.080	1.644
0.009	-0.196	1.846			0.017	-0.139	1.895			0.004	0.186	1.890			0.030	0.364	1.840			-0.128	0.089	1.920			-0.180	-0.140	1.940			-0.220	-0.365	1.904			-0.229	-0.431	1.882			0.099	0.082	1.860			0.122	0.080	1.641
0.009	-0.197	1.846			0.018	-0.139	1.895			0.005	0.186	1.890			0.030	0.363	1.839			-0.129	0.089	1.920			-0.180	-0.140	1.940			-0.221	-0.365	1.904			-0.229	-0.431	1.882			0.099	0.080	1.859			0.123	0.079	1.639
0.009	-0.197	1.845			0.018	-0.139	1.894			0.005	0.186	1.890			0.030	0.363	1.839			-0.129	0.090	1.920			-0.180	-0.140	1.939			-0.221	-0.365	1.904			-0.229	-0.431	1.882			0.100	0.079	1.859			0.124	0.079	1.638
0.009	-0.197	1.845			0.018	-0.140	1.894			0.006	0.186	1.889			0.030	0.363	1.838			-0.129	0.090	1.920			-0.180	-0.139	1.939			-0.221	-0.365	1.903			-0.229	-0.431	1.881			0.101	0.078	1.858			0.125	0.078	1.636
0.008	-0.197	1.845			0.018	-0.140	1.894			0.006	0.186	1.889			0.030	0.362	1.837			-0.130	0.090	1.920			-0.181	-0.139	1.939			-0.222	-0.365	1.903			-0.230	-0.431	1.879			0.102	0.077	1.858			0.126	0.078	1.634
0.008	-0.197	1.845			0.018	-0.140	1.894			0.007	0.186	1.889			0.030	0.362	1.837			-0.130	0.091	1.921			-0.181	-0.139	1.939			-0.222	-0.365	1.901			-0.230	-0.431	1.878			0.103	0.076	1.857			0.127	0.077	1.633
0.008	-0.198	1.844			0.018	-0.140	1.894			0.007	0.185	1.889			0.030	0.361	1.836			-0.130	0.091	1.921			-0.181	-0.139	1.938			-0.222	-0.365	1.900			-0.230	-0.431	1.876			0.104	0.076	1.857			0.128	0.077	1.632
0.008	-0.198	1.844			0.018	-0.140	1.893			0.007	0.185	1.889			0.030	0.361	1.836			-0.130	0.091	1.921			-0.181	-0.138	1.938			-0.223	-0.365	1.899			-0.230	-0.431	1.875			0.104	0.075	1.857			0.128	0.076	1.631
0.008	-0.198	1.844			0.018	-0.140	1.893			0.008	0.185	1.889			0.030	0.361	1.835			-0.130	0.091	1.921			-0.181	-0.138	1.938			-0.223	-0.365	1.898			-0.231	-0.431	1.874			0.105	0.074	1.857			0.129	0.076	1.630
0.008	-0.199	1.843			0.018	-0.141	1.893			0.008	0.185	1.889			0.030	0.360	1.835			-0.131	0.092	1.921			-0.182	-0.138	1.938			-0.223	-0.365	1.897			-0.231	-0.431	1.872			0.105	0.074	1.856			0.130	0.075	1.629
0.008	-0.199	1.843			0.018	-0.141	1.892			0.008	0.185	1.888			0.030	0.360	1.834			-0.131	0.092	1.921			-0.182	-0.138	1.937			-0.223	-0.365	1.896			-0.231	-0.431	1.871			0.105	0.073	1.856			0.130	0.074	1.628
0.007	-0.199	1.843			0.018	-0.141	1.892			0.009	0.185	1.888			0.030	0.360	1.834			-0.131	0.092	1.921			-0.182	-0.137	1.937			-0.223	-0.365	1.895			-0.231	-0.431	1.871			0.105	0.073	1.856			0.131	0.074	1.627
0.007	-0.200	1.843			0.018	-0.142	1.892			0.009	0.185	1.888			0.030	0.359	1.833			-0.131	0.092	1.921			-0.182	-0.137	1.937			-0.223	-0.365	1.895			-0.231	-0.431	1.870			0.106	0.072	1.855			0.131	0.073	1.626
0.007	-0.200	1.842			0.018	-0.142	1.892			0.009	0.185	1.888			0.030	0.359	1.832			-0.131	0.093	1.921			-0.182	-0.137	1.937			-0.223	-0.365	1.894			-0.231	-0.431	1.870			0.106	0.072	1.855			0.131	0.072	1.625
0.007	-0.201	1.842			0.018	-0.143	1.891			0.009	0.185	1.888			0.030	0.359	1.832			-0.131	0.093	1.921			-0.182	-0.137	1.936			-0.224	-0.365	1.894			-0.231	-0.431	1.869			0.106	0.071	1.855			0.131	0.072	1.625
0.007	-0.201	1.842			0.018	-0.143	1.891			0.010	0.185	1.888			0.030	0.358	1.831			-0.131	0.093	1.921			-0.182	-0.137	1.936			-0.224	-0.365	1.894			-0.231	-0.431	1.869			0.106	0.071	1.855			0.136	-0.005	1.669
0.007	-0.202	1.841			0.018	-0.143	1.891			0.010	0.184	1.887			0.030	0.358	1.831			-0.131	0.093	1.921			-0.182	-0.136	1.936			-0.224	-0.364	1.894			-0.231	-0.430	1.870			0.106	0.071	1.854			0.137	-0.040	1.690
0.007	-0.202	1.841			0.018	-0.144	1.890			0.010	0.184	1.887			0.030	0.358	1.830			-0.131	0.093	1.921			-0.183	-0.136	1.936			-0.223	-0.363	1.895			-0.231	-0.429	1.870			0.106	0.071	1.854			0.138	-0.054	1.698
0.007	-0.203	1.841			0.018	-0.144	1.890			0.010	0.184	1.887			0.030	0.358	1.830			-0.131	0.093	1.921			-0.183	-0.136	1.936			-0.224	-0.363	1.895			-0.231	-0.429	1.870			0.106	0.070	1.854			0.136	-0.024	1.677
0.006	-0.203	1.840			0.018	-0.144	1.890			0.011	0.184	1.887			0.030	0.358	1.830			-0.131	0.094	1.921			-0.183	-0.136	1.936			-0.224	-0.363	1.895			-0.231	-0.429	1.870			0.106	0.070	1.853			0.138	-0.045	1.690
0.006	-0.204	1.840			0.018	-0.145	1.889			0.011	0.184	1.887			0.030	0.357	1.829			-0.132	0.094	1.921			-0.183	-0.136	1.935			-0.224	-0.363	1.895			-0.231	-0.429	1.871			0.106	0.070	1.853			0.136	-0.020	1.673
0.006	-0.204	1.840			0.018	-0.145	1.889			0.011	0.184	1.887			0.030	0.357	1.829			-0.132	0.094	1.921			-0.183	-0.135	1.935			-0.224	-0.363	1.895			-0.231	-0.429	1.871			0.106	0.070	1.853			0.136	-0.043	1.687
0.006	-0.204	1.840			0.018	-0.145	1.889			0.011	0.184	1.886			0.030	0.357	1.828			-0.132	0.094	1.921			-0.183	-0.135	1.935			-0.224	-0.362	1.895			-0.232	-0.428	1.871			0.106	0.070	1.853			0.134	-0.018	1.671
0.006	-0.205	1.839			0.018	-0.146	1.888			0.011	0.184	1.886			0.030	0.357	1.828			-0.132	0.094	1.921			-0.183	-0.135	1.935			-0.224	-0.362	1.895			-0.232	-0.428	1.872			0.106	0.070	1.852			0.133	-0.004	1.661
0.006	-0.205	1.839			0.018	-0.146	1.888			0.011	0.184	1.886			0.030	0.357	1.827			-0.132	0.094	1.921			-0.183	-0.135	1.935			-0.225	-0.363	1.896			-0.232	-0.429	1.872			0.106	0.071	1.852			0.132	0.005	1.654
0.006	-0.205	1.839			0.018	-0.146	1.888			0.011	0.184	1.886			0.030	0.357	1.827			-0.132	0.094	1.921			-0.183	-0.135	1.935			-0.225	-0.362	1.896			-0.232	-0.428	1.872			0.106	0.071	1.852			0.132	0.013	1.649
0.006	-0.205	1.839			0.018	-0.147	1.888			0.012	0.184	1.886			0.030	0.357	1.827			-0.132	0.094	1.921			-0.183	-0.135	1.935			-0.225	-0.362	1.896			-0.232	-0.428	1.872			0.106	0.071	1.852			0.131	0.019	1.645
0.006	-0.206	1.838			0.018	-0.147	1.887			0.012	0.183	1.886			0.030	0.357	1.826			-0.132	0.094	1.921			-0.183	-0.135	1.935			-0.225	-0.362	1.896			-0.232	-0.428	1.873			0.106	0.071	1.851			0.129	0.023	1.641
0.005	-0.207	1.838			0.018	-0.148	1.887			0.012	0.183	1.885			0.030	0.357	1.826			-0.132	0.094	1.921			-0.183	-0.135	1.935			-0.225	-0.362	1.896			-0.232	-0.429	1.873			0.104	0.070	1.850			0.128	0.026	1.637
0.005	-0.208	1.838			0.018	-0.149	1.887			0.012	0.183	1.885			0.030	0.356	1.826			-0.132	0.094	1.921			-0.184	-0.135	1.934			-0.225	-0.362	1.896			-0.232	-0.429	1.873			0.101	0.068	1.848			0.125	0.030	1.633
0.005	-0.210	1.837			0.018	-0.150	1.886			0.012	0.183	1.885			0.030	0.356	1.825			-0.132	0.095	1.921			-0.184	-0.135	1.934			-0.225	-0.362	1.896			-0.232	-0.429	1.873			0.100	0.067	1.847			0.121	-0.025	1.667
0.005	-0.215	1.836			0.019	-0.153	1.885			0.012	0.183	1.885			0.029	0.356	1.825			-0.132	0.094	1.921			-0.184	-0.134	1.934			-0.225	-0.362	1.896			-0.233	-0.429	1.873			0.088	0.061	1.842			0.117	-0.045	1.678
0.004	-0.218	1.836			0.019	-0.156	1.884			0.012	0.183	1.885			0.029	0.356	1.825			-0.132	0.094	1.920			-0.184	-0.134	1.934			-0.225	-0.363	1.896			-0.233	-0.429	1.873			0.073	0.074	1.840			0.113	-0.051	1.683
0.004	-0.221	1.835			0.020	-0.158	1.883			0.012	0.183	1.884			0.029	0.356	1.824			-0.132	0.094	1.920			-0.184	-0.134	1.934			-0.225	-0.363	1.896			-0.233	-0.429	1.873			0.064	0.082	1.839			0.110	-0.055	1.687
0.004	-0.224	1.835			0.020	-0.160	1.883			0.011	0.182	1.884			0.029	0.356	1.824			-0.132	0.094	1.920			-0.184	-0.134	1.934			-0.225	-0.363	1.896			-0.233	-0.429	1.872			0.060	0.085	1.839			0.107	-0.058	1.690
0.004	-0.224	1.835			0.020	-0.161	1.883			0.010	0.182	1.884			0.029	0.356	1.824			-0.131	0.094	1.919			-0.184	-0.134	1.934			-0.225	-0.363	1.895			-0.233	-0.429	1.872			0.110	0.121	1.859			0.112	-0.058	1.700
0.004	-0.225	1.835			0.019	-0.161	1.883			0.009	0.182	1.883			0.029	0.355	1.823			-0.130	0.093	1.918			-0.184	-0.135	1.934			-0.225	-0.363	1.895			-0.233	-0.430	1.872			0.127	0.132	1.864			0.114	-0.058	1.705
0.004	-0.225	1.835			0.019	-0.161	1.883			0.008	0.183	1.883			0.029	0.355	1.823			-0.128	0.091	1.916			-0.183	-0.135	1.934			-0.225	-0.364	1.895			-0.233	-0.430	1.872			0.133	0.137	1.865			0.114	0.009	1.682
0.004	-0.225	1.835			0.019	-0.161	1.883			0.006	0.185	1.883			0.029	0.354	1.823			-0.127	0.090	1.915			-0.183	-0.135	1.933			-0.225	-0.364	1.895			-0.233	-0.430	1.872			0.137	0.139	1.864			0.116	-0.011	1.692
0.004	-0.225	1.835			0.019	-0.161	1.883			0.005	0.187	1.883			0.029	0.354	1.822			-0.126	0.089	1.914			-0.183	-0.135	1.933			-0.225	-0.365	1.895			-0.233	-0.431	1.872			0.145	0.129	1.845			0.117	-0.025	1.693
0.004	-0.225	1.835			0.019	-0.161	1.883			0.005	0.189	1.883			0.030	0.354	1.822			-0.125	0.088	1.913			-0.183	-0.136	1.933			-0.225	-0.365	1.895			-0.233	-0.431	1.872			0.147	0.129	1.842			0.117	-0.032	1.694
0.004	-0.225	1.835			0.019	-0.161	1.883			0.004	0.190	1.883			0.030	0.353	1.822			-0.124	0.087	1.912			-0.183	-0.137	1.934			-0.225	-0.366	1.895			-0.233	-0.432	1.872			0.149	0.129	1.840			0.116	-0.044	1.696
0.004	-0.225	1.835			0.019	-0.161	1.883			0.004	0.191	1.883			0.030	0.353	1.821			-0.124	0.083	1.912			-0.182	-0.140	1.935			-0.225	-0.369	1.897			-0.233	-0.435	1.873			0.151	0.129	1.839			0.116	-0.047	1.698
0.004	-0.225	1.835			0.019	-0.162	1.883			0.004	0.192	1.884			0.030	0.352	1.821			-0.124	0.081	1.912			-0.182	-0.143	1.936			-0.225	-0.371	1.898			-0.234	-0.437	1.874			0.151	0.130	1.838			0.116	-0.045	1.701
0.004	-0.226	1.835			0.019	-0.162	1.883			0.005	0.193	1.884			0.030	0.352	1.821			-0.124	0.078	1.912			-0.182	-0.145	1.938			-0.225	-0.375	1.900			-0.234	-0.440	1.876			0.152	0.129	1.837			0.115	-0.048	1.702
0.004	-0.226	1.835			0.019	-0.162	1.883			0.005	0.194	1.884			0.030	0.351	1.820			-0.126	0.074	1.914			-0.182	-0.150	1.940			-0.225	-0.377	1.901			-0.234	-0.443	1.878			0.151	0.128	1.836			0.113	-0.050	1.703
0.004	-0.226	1.835			0.019	-0.162	1.883			0.005	0.194	1.884			0.029	0.350	1.820			-0.128	0.069	1.917			-0.183	-0.155	1.943			-0.226	-0.380	1.904			-0.235	-0.446	1.880			0.150	0.127	1.835			0.112	-0.052	1.704
0.004	-0.227	1.835			0.019	-0.162	1.883			0.007	0.194	1.884			0.029	0.349	1.820			-0.129	0.066	1.918			-0.183	-0.159	1.945			-0.226	-0.382	1.906			-0.235	-0.448	1.882			0.149	0.125	1.835			0.112	-0.052	1.706
0.004	-0.227	1.835			0.019	-0.163	1.883			0.008	0.194	1.884			0.029	0.349	1.820			-0.131	0.061	1.920			-0.183	-0.162	1.947			-0.227	-0.384	1.907			-0.235	-0.450	1.884			0.148	0.124	1.834			0.111	-0.053	1.706
0.004	-0.227	1.835			0.019	-0.163	1.883			0.009	0.194	1.884			0.029	0.348	1.819			-0.132	0.058	1.921			-0.183	-0.165	1.949			-0.227	-0.386	1.909			-0.235	-0.452	1.886			0.146	0.123	1.833			0.110	-0.054	1.707
0.004	-0.228	1.835			0.020	-0.163	1.883			0.010	0.194	1.884			0.028	0.348	1.819			-0.133	0.057	1.924			-0.183	-0.167	1.950			-0.227	-0.388	1.911			-0.236	-0.454	1.888			0.145	0.121	1.833			0.110	-0.056	1.708
0.004	-0.228	1.835			0.020	-0.163	1.883			0.011	0.194	1.884			0.028	0.347	1.819			-0.135	0.056	1.926			-0.183	-0.168	1.951			-0.228	-0.390	1.912			-0.236	-0.455	1.890			0.143	0.120	1.832			0.108	-0.053	1.708
0.004	-0.228	1.835			0.020	-0.164	1.883			0.012	0.194	1.884			0.028	0.346	1.819			-0.137	0.055	1.929			-0.183	-0.169	1.952			-0.228	-0.392	1.913			-0.236	-0.456	1.891			0.142	0.119	1.832			0.106	-0.051	1.709
0.004	-0.228	1.835			0.020	-0.164	1.883			0.013	0.194	1.883			0.028	0.346	1.819			-0.139	0.054	1.931			-0.183	-0.171	1.953			-0.228	-0.393	1.914			-0.236	-0.457	1.893			0.140	0.118	1.832			0.105	-0.052	1.709
0.004	-0.228	1.835			0.020	-0.164	1.883			0.014	0.194	1.883			0.027	0.346	1.818			-0.140	0.053	1.933			-0.183	-0.172	1.954			-0.228	-0.394	1.915			-0.236	-0.458	1.894			0.138	0.118	1.832			0.105	-0.052	1.709
0.004	-0.228	1.835			0.021	-0.164	1.883			0.015	0.194	1.883			0.027	0.345	1.818			-0.142	0.053	1.935			-0.183	-0.173	1.955			-0.228	-0.395	1.916			-0.236	-0.458	1.895			0.137	0.117	1.831			0.104	-0.052	1.710
0.005	-0.229	1.835			0.022	-0.164	1.882			0.016	0.193	1.883			0.027	0.345	1.818			-0.145	0.049	1.937			-0.183	-0.174	1.956			-0.228	-0.396	1.916			-0.236	-0.459	1.895			0.135	0.116	1.831			0.103	-0.053	1.710
0.005	-0.229	1.835			0.022	-0.165	1.882			0.017	0.193	1.883			0.027	0.344	1.818			-0.147	0.047	1.939			-0.183	-0.175	1.957			-0.229	-0.397	1.917			-0.236	-0.460	1.896			0.133	0.115	1.831			0.102	-0.054	1.710
0.005	-0.230	1.835			0.023	-0.166	1.882			0.019	0.192	1.882			0.027	0.344	1.818			-0.148	0.046	1.941			-0.183	-0.177	1.957			-0.229	-0.397	1.917			-0.236	-0.460	1.896			0.132	0.114	1.831			0.101	-0.054	1.711
0.006	-0.230	1.835			0.024	-0.166	1.882			0.020	0.191	1.882			0.027	0.344	1.818			-0.150	0.045	1.943			-0.183	-0.178	1.958			-0.227	-0.390	1.919			-0.235	-0.455	1.899			0.131	0.114	1.831			0.100	-0.054	1.711
0.006	-0.231	1.835			0.025	-0.167	1.881			0.022	0.190	1.882			0.027	0.344	1.817			-0.152	0.043	1.944			-0.184	-0.179	1.959			-0.227	-0.390	1.919			-0.235	-0.455	1.899			0.129	0.113	1.830			0.099	-0.055	1.711
0.007	-0.232	1.834			0.027	-0.168	1.881			0.024	0.189	1.881			0.026	0.343	1.817			-0.157	0.032	1.947			-0.184	-0.183	1.959			-0.227	-0.390	1.919			-0.235	-0.455	1.900			0.128	0.113	1.830			0.098	-0.055	1.711
0.008	-0.233	1.834			0.028	-0.170	1.880			0.025	0.188	1.881			0.026	0.343	1.817			-0.159	0.026	1.949			-0.184	-0.185	1.960			-0.226	-0.387	1.920			-0.235	-0.453	1.900			0.127	0.112	1.830			0.096	-0.055	1.711
0.009	-0.235	1.834			0.030	-0.171	1.880			0.027	0.187	1.880			0.026	0.342	1.817			-0.160	0.023	1.950			-0.184	-0.186	1.960			-0.226	-0.385	1.920			-0.235	-0.451	1.901			0.126	0.111	1.830			0.095	-0.055	1.711
0.010	-0.236	1.834			0.031	-0.173	1.880			0.028	0.186	1.880			0.026	0.342	1.817			-0.162	0.021	1.951			-0.185	-0.189	1.961			-0.225	-0.384	1.920			-0.235	-0.450	1.901			0.124	0.111	1.830			0.093	-0.054	1.711
0.011	-0.237	1.834			0.032	-0.174	1.879			0.029	0.185	1.880			0.026	0.342	1.817			-0.170	-0.009	1.960			-0.185	-0.196	1.962			-0.226	-0.384	1.920			-0.235	-0.450	1.901			0.123	0.110	1.829			0.092	-0.054	1.711
0.011	-0.238	1.833			0.034	-0.175	1.879			0.030	0.184	1.879			0.026	0.341	1.816			-0.173	-0.022	1.963			-0.186	-0.202	1.963			-0.226	-0.384	1.920			-0.235	-0.451	1.901			0.122	0.109	1.829			0.090	-0.053	1.711
0.012	-0.239	1.833			0.034	-0.175	1.879			0.030	0.184	1.879			0.026	0.341	1.816			-0.175	-0.026	1.964			-0.186	-0.203	1.963			-0.225	-0.383	1.920			-0.235	-0.450	1.901			0.121	0.109	1.829			0.088	-0.052	1.711
0.012	-0.239	1.833			0.035	-0.176	1.879			0.031	0.183	1.879			0.026	0.340	1.816			-0.176	-0.029	1.966			-0.186	-0.204	1.964			-0.225	-0.383	1.920			-0.235	-0.450	1.901			0.120	0.109	1.829			0.087	-0.052	1.711
0.013	-0.240	1.833			0.036	-0.176	1.878			0.031	0.182	1.879			0.025	0.340	1.816			-0.177	-0.032	1.967			-0.186	-0.205	1.964			-0.225	-0.382	1.920			-0.235	-0.449	1.901			0.120	0.108	1.829			0.086	-0.051	1.711
0.013	-0.240	1.833			0.036	-0.176	1.878			0.032	0.182	1.879			0.025	0.339	1.815			-0.178	-0.035	1.968			-0.186	-0.207	1.965			-0.225	-0.382	1.921			-0.235	-0.449	1.901			0.119	0.108	1.828			0.084	-0.050	1.711
0.014	-0.240	1.833			0.037	-0.177	1.878			0.032	0.182	1.878			0.025	0.339	1.815			-0.180	-0.037	1.969			-0.186	-0.208	1.965			-0.225	-0.382	1.921			-0.235	-0.449	1.902			0.119	0.108	1.828			0.083	-0.049	1.711
0.014	-0.239	1.833			0.038	-0.176	1.878			0.032	0.181	1.878			0.025	0.339	1.815			-0.181	-0.040	1.970			-0.186	-0.209	1.965			-0.225	-0.382	1.921			-0.235	-0.449	1.902			0.118	0.107	1.828			0.082	-0.048	1.711
0.015	-0.239	1.833			0.038	-0.176	1.878			0.032	0.181	1.878			0.025	0.338	1.814			-0.181	-0.042	1.970			-0.186	-0.210	1.966			-0.225	-0.382	1.921			-0.235	-0.448	1.902			0.118	0.107	1.828			0.095	-0.020	1.648
0.015	-0.239	1.833			0.039	-0.176	1.878			0.032	0.180	1.878			0.025	0.338	1.814			-0.183	-0.043	1.972			-0.186	-0.211	1.966			-0.225	-0.381	1.922			-0.235	-0.448	1.902			0.117	0.107	1.828			0.100	-0.010	1.624
0.016	-0.238	1.833			0.039	-0.176	1.878			0.032	0.180	1.878			0.025	0.337	1.814			-0.184	-0.045	1.973			-0.186	-0.211	1.967			-0.225	-0.381	1.922			-0.235	-0.448	1.903			0.117	0.107	1.828			0.104	-0.005	1.615
0.016	-0.238	1.833			0.039	-0.176	1.878			0.031	0.179	1.879			0.025	0.337	1.814			-0.185	-0.046	1.975			-0.185	-0.212	1.967			-0.224	-0.380	1.923			-0.235	-0.447	1.903			0.116	0.107	1.828			0.106	-0.002	1.609
0.016	-0.237	1.833			0.040	-0.176	1.878			0.031	0.179	1.879			0.025	0.337	1.813			-0.186	-0.046	1.976			-0.185	-0.212	1.967			-0.224	-0.379	1.923			-0.234	-0.447	1.904			0.116	0.106	1.828			0.108	0.000	1.604
0.016	-0.237	1.833			0.040	-0.175	1.878			0.030	0.178	1.879			0.024	0.336	1.813			-0.185	-0.046	1.974			-0.185	-0.212	1.968			-0.223	-0.378	1.924			-0.233	-0.442	1.907			0.116	0.106	1.828			0.110	0.002	1.600
0.017	-0.237	1.833			0.040	-0.175	1.878			0.030	0.178	1.879			0.024	0.336	1.813			-0.184	-0.047	1.974			-0.185	-0.212	1.968			-0.223	-0.378	1.925			-0.233	-0.442	1.908			0.115	0.106	1.827			0.111	0.004	1.597
0.017	-0.237	1.834			0.041	-0.175	1.878			0.029	0.177	1.879			0.024	0.336	1.813			-0.185	-0.048	1.974			-0.185	-0.213	1.969			-0.223	-0.378	1.925			-0.233	-0.442	1.908			0.115	0.106	1.827			0.111	0.006	1.594
0.017	-0.237	1.834			0.041	-0.175	1.878			0.029	0.177	1.880			0.024	0.335	1.813			-0.186	-0.047	1.975			-0.184	-0.213	1.970			-0.223	-0.378	1.925			-0.233	-0.441	1.909			0.115	0.106	1.827			0.112	0.007	1.591
0.018	-0.236	1.834			0.041	-0.174	1.878			0.028	0.177	1.880			0.024	0.335	1.813			-0.187	-0.047	1.977			-0.183	-0.213	1.970			-0.222	-0.377	1.926			-0.233	-0.441	1.910			0.115	0.106	1.827			0.113	0.008	1.588
0.018	-0.235	1.834			0.041	-0.174	1.878			0.027	0.176	1.880			0.024	0.334	1.812			-0.187	-0.049	1.978			-0.182	-0.215	1.971			-0.223	-0.379	1.927			-0.234	-0.443	1.910			0.114	0.106	1.827			0.114	0.009	1.587
0.018	-0.235	1.834			0.042	-0.174	1.878			0.026	0.176	1.881			0.024	0.334	1.812			-0.187	-0.050	1.978			-0.182	-0.216	1.972			-0.223	-0.379	1.927			-0.234	-0.444	1.910			0.114	0.106	1.827			0.114	0.010	1.585
0.018	-0.235	1.834			0.042	-0.173	1.879			0.026	0.176	1.881			0.024	0.333	1.812			-0.187	-0.051	1.979			-0.181	-0.218	1.973			-0.223	-0.380	1.927			-0.234	-0.444	1.910			0.114	0.106	1.827			0.107	0.011	1.584
0.019	-0.234	1.835			0.042	-0.173	1.879			0.026	0.176	1.881			0.024	0.332	1.812			-0.187	-0.052	1.979			-0.181	-0.219	1.973			-0.223	-0.380	1.928			-0.234	-0.445	1.911			0.114	0.105	1.827			0.097	0.014	1.584
0.019	-0.234	1.835			0.042	-0.173	1.879			0.025	0.175	1.882			0.024	0.331	1.812			-0.186	-0.053	1.979			-0.180	-0.220	1.974			-0.223	-0.381	1.928			-0.234	-0.446	1.911			0.114	0.105	1.827			0.082	0.018	1.585
0.019	-0.234	1.835			0.043	-0.173	1.879			0.025	0.175	1.882			0.024	0.331	1.811			-0.186	-0.054	1.980			-0.180	-0.220	1.974			-0.222	-0.381	1.928			-0.234	-0.446	1.911			0.114	0.105	1.827			0.073	0.020	1.585
0.019	-0.234	1.835			0.043	-0.173	1.879			0.024	0.175	1.882			0.024	0.329	1.811			-0.181	-0.058	1.976			-0.180	-0.223	1.977			-0.222	-0.382	1.928			-0.234	-0.448	1.911			0.113	0.105	1.828			0.070	0.021	1.585
0.019	-0.233	1.835			0.043	-0.172	1.879			0.024	0.174	1.883			0.024	0.328	1.811			-0.180	-0.059	1.976			-0.180	-0.224	1.978			-0.222	-0.383	1.928			-0.234	-0.449	1.911			0.113	0.105	1.828			0.088	0.017	1.598
0.020	-0.233	1.835			0.043	-0.172	1.879			0.024	0.174	1.883			0.024	0.327	1.810			-0.179	-0.059	1.976			-0.180	-0.224	1.978			-0.222	-0.383	1.929			-0.234	-0.449	1.911			0.113	0.106	1.828			0.087	0.017	1.597
0.020	-0.232	1.835			0.043	-0.172	1.879			0.023	0.173	1.884			0.024	0.325	1.810			-0.179	-0.059	1.976			-0.180	-0.224	1.979			-0.222	-0.383	1.929			-0.234	-0.449	1.911			0.113	0.106	1.828			0.085	0.017	1.597
0.020	-0.232	1.836			0.043	-0.172	1.879			0.023	0.173	1.884			0.024	0.323	1.810			-0.178	-0.058	1.977			-0.180	-0.225	1.979			-0.222	-0.383	1.929			-0.234	-0.449	1.912			0.113	0.106	1.829			0.085	0.017	1.596
0.020	-0.232	1.836			0.043	-0.171	1.880			0.022	0.172	1.884			0.024	0.321	1.810			-0.178	-0.060	1.978			-0.179	-0.226	1.980			-0.223	-0.385	1.929			-0.234	-0.450	1.912			0.113	0.106	1.829			0.084	0.017	1.596
0.020	-0.231	1.836			0.043	-0.171	1.880			0.022	0.172	1.885			0.024	0.319	1.810			-0.178	-0.059	1.980			-0.179	-0.227	1.980			-0.223	-0.385	1.929			-0.234	-0.450	1.912			0.113	0.106	1.829			0.084	0.016	1.596
0.019	-0.231	1.837			0.042	-0.171	1.881			0.021	0.171	1.885			0.024	0.318	1.809			-0.133	0.053	1.959			-0.165	-0.153	1.962			-0.211	-0.345	1.927			-0.225	-0.414	1.915			0.113	0.106	1.830			0.083	0.016	1.596
0.018	-0.230	1.838			0.041	-0.170	1.882			0.020	0.170	1.885			0.024	0.316	1.809			-0.121	0.082	1.953			-0.159	-0.121	1.954			-0.207	-0.331	1.926			-0.221	-0.400	1.916			0.113	0.107	1.830			0.083	0.016	1.596
0.017	-0.230	1.839			0.040	-0.170	1.883			0.020	0.170	1.886			0.024	0.315	1.809			-0.112	0.101	1.950			-0.156	-0.107	1.951			-0.205	-0.324	1.925			-0.220	-0.393	1.917			0.113	0.107	1.831			0.082	0.016	1.596
0.016	-0.230	1.839			0.039	-0.170	1.883			0.020	0.169	1.886			0.024	0.314	1.809			-0.107	0.115	1.948			-0.154	-0.098	1.949			-0.204	-0.318	1.925			-0.218	-0.388	1.918			0.113	0.107	1.831			0.082	0.015	1.596
0.015	-0.230	1.840			0.037	-0.170	1.884			0.019	0.169	1.886			0.024	0.313	1.809			-0.102	0.125	1.946			-0.152	-0.091	1.947			-0.201	-0.309	1.925			-0.216	-0.379	1.919			0.113	0.107	1.831			0.082	0.015	1.597
0.014	-0.230	1.841			0.036	-0.170	1.885			0.019	0.169	1.886			0.024	0.312	1.809			-0.098	0.135	1.944			-0.151	-0.086	1.946			-0.200	-0.307	1.925			-0.215	-0.376	1.919			0.113	0.108	1.832			0.082	0.015	1.597
0.014	-0.230	1.841			0.035	-0.170	1.886			0.018	0.168	1.887			0.024	0.311	1.809			-0.095	0.142	1.943			-0.150	-0.081	1.945			-0.200	-0.304	1.925			-0.214	-0.374	1.920			0.113	0.108	1.832			0.082	0.013	1.598
0.013	-0.230	1.842			0.034	-0.170	1.886			0.015	0.164	1.886			0.024	0.310	1.809			-0.092	0.148	1.942			-0.149	-0.077	1.944			-0.199	-0.302	1.925			-0.214	-0.372	1.920			0.113	0.108	1.833			0.082	0.012	1.599
0.012	-0.230	1.842			0.034	-0.171	1.886			0.013	0.161	1.886			0.024	0.310	1.808			-0.090	0.154	1.941			-0.149	-0.073	1.943			-0.198	-0.300	1.925			-0.213	-0.370	1.920			0.113	0.109	1.833			0.082	0.012	1.599
0.012	-0.230	1.842			0.033	-0.171	1.887			0.012	0.160	1.886			0.024	0.309	1.808			-0.088	0.159	1.941			-0.148	-0.070	1.943			-0.198	-0.298	1.924			-0.213	-0.368	1.920			0.113	0.109	1.833			0.082	0.011	1.600
0.011	-0.231	1.843			0.032	-0.171	1.887			0.011	0.159	1.886			0.023	0.309	1.808			-0.086	0.164	1.940			-0.147	-0.067	1.942			-0.197	-0.297	1.924			-0.212	-0.367	1.920			0.113	0.109	1.834			0.077	0.012	1.601
0.010	-0.231	1.843			0.031	-0.171	1.887			0.011	0.159	1.886			0.023	0.308	1.808			-0.085	0.167	1.939			-0.147	-0.065	1.941			-0.196	-0.295	1.924			-0.212	-0.365	1.920			0.114	0.109	1.834			0.077	0.012	1.601
0.010	-0.231	1.843			0.031	-0.172	1.888			0.011	0.158	1.886			0.023	0.308	1.808			-0.083	0.171	1.938			-0.146	-0.062	1.941			-0.196	-0.294	1.924			-0.211	-0.364	1.921			0.114	0.110	1.834			0.077	0.012	1.601
0.009	-0.231	1.843			0.030	-0.172	1.888			0.011	0.158	1.886			0.023	0.307	1.807			-0.081	0.174	1.938			-0.146	-0.061	1.941			-0.196	-0.293	1.924			-0.211	-0.363	1.921			0.114	0.110	1.835			0.078	0.011	1.601
0.009	-0.232	1.843			0.030	-0.172	1.888			0.010	0.158	1.886			0.023	0.307	1.807			-0.082	0.175	1.939			-0.146	-0.059	1.941			-0.195	-0.292	1.924			-0.211	-0.362	1.921			0.114	0.110	1.835			0.078	0.011	1.602
0.009	-0.232	1.844			0.029	-0.172	1.888			0.010	0.158	1.886			0.022	0.306	1.807			-0.083	0.177	1.940			-0.146	-0.059	1.941			-0.195	-0.291	1.924			-0.210	-0.361	1.921			0.114	0.110	1.835			0.077	0.011	1.602
0.008	-0.232	1.844			0.029	-0.173	1.888			0.010	0.157	1.886			0.022	0.305	1.807			-0.084	0.176	1.941			-0.147	-0.059	1.942			-0.195	-0.291	1.924			-0.210	-0.360	1.921			0.114	0.110	1.835			0.089	0.009	1.609
0.008	-0.233	1.844			0.028	-0.173	1.889			0.010	0.157	1.886			0.022	0.305	1.806			-0.078	0.163	1.928			-0.146	-0.064	1.939			-0.195	-0.292	1.922			-0.210	-0.362	1.920			0.114	0.110	1.835			0.098	0.009	1.615
0.008	-0.234	1.844			0.028	-0.174	1.889			0.010	0.157	1.886			0.022	0.305	1.805			-0.076	0.160	1.924			-0.145	-0.067	1.937			-0.194	-0.293	1.922			-0.210	-0.363	1.920			0.114	0.110	1.836			0.104	0.008	1.620
0.007	-0.236	1.844			0.027	-0.175	1.889			0.010	0.157	1.886			0.022	0.305	1.805			-0.074	0.158	1.921			-0.144	-0.070	1.935			-0.194	-0.294	1.921			-0.210	-0.363	1.920			0.114	0.110	1.836			0.108	0.008	1.622
0.007	-0.239	1.843			0.026	-0.177	1.889			0.011	0.157	1.886			0.022	0.305	1.804			-0.072	0.157	1.918			-0.143	-0.072	1.934			-0.194	-0.294	1.921			-0.210	-0.363	1.920			0.114	0.110	1.836			0.110	0.007	1.622
0.007	-0.243	1.843			0.026	-0.180	1.889			0.011	0.157	1.886			0.022	0.305	1.804			-0.070	0.155	1.915			-0.142	-0.074	1.933			-0.194	-0.296	1.920			-0.210	-0.365	1.919			0.114	0.111	1.836			0.111	0.007	1.620
0.007	-0.246	1.842			0.026	-0.183	1.889			0.012	0.157	1.886			0.022	0.305	1.804			-0.068	0.153	1.913			-0.142	-0.075	1.932			-0.194	-0.296	1.919			-0.210	-0.366	1.919			0.114	0.111	1.836			0.112	0.006	1.618
0.007	-0.247	1.842			0.026	-0.184	1.888			0.013	0.156	1.886			0.022	0.304	1.804			-0.123	0.090	1.952			-0.160	-0.128	1.955			-0.205	-0.332	1.925			-0.218	-0.399	1.918			0.114	0.110	1.836			0.114	0.006	1.616
0.007	-0.248	1.842			0.026	-0.185	1.888			0.014	0.156	1.886			0.022	0.304	1.803			-0.149	0.060	1.970			-0.166	-0.146	1.962			-0.210	-0.345	1.928			-0.222	-0.412	1.917			0.114	0.110	1.836			0.116	0.006	1.615
0.007	-0.248	1.842			0.027	-0.186	1.888			0.015	0.156	1.885			0.022	0.304	1.803			-0.156	0.046	1.972			-0.170	-0.157	1.967			-0.213	-0.355	1.929			-0.225	-0.422	1.917			0.114	0.110	1.836			0.113	0.006	1.612
0.007	-0.249	1.842			0.027	-0.186	1.888			0.017	0.157	1.885			0.021	0.304	1.803			-0.159	0.042	1.973			-0.172	-0.164	1.969			-0.215	-0.361	1.930			-0.226	-0.428	1.916			0.114	0.110	1.836			0.112	0.006	1.610
0.007	-0.250	1.842			0.028	-0.187	1.887			0.019	0.157	1.885			0.021	0.304	1.803			-0.162	0.038	1.974			-0.174	-0.169	1.971			-0.218	-0.368	1.931			-0.228	-0.435	1.915			0.114	0.110	1.836			0.111	0.007	1.609
0.007	-0.250	1.842			0.028	-0.188	1.887			0.020	0.157	1.885			0.021	0.304	1.803			-0.164	0.036	1.974			-0.176	-0.174	1.972			-0.220	-0.374	1.931			-0.230	-0.440	1.915			0.114	0.110	1.837			0.111	0.007	1.608
0.007	-0.250	1.842			0.028	-0.188	1.887			0.022	0.157	1.885			0.021	0.303	1.802			-0.165	0.035	1.973			-0.177	-0.177	1.973			-0.221	-0.378	1.932			-0.231	-0.445	1.914			0.115	0.109	1.837			0.112	0.007	1.607
0.007	-0.250	1.842			0.028	-0.187	1.888			0.023	0.158	1.885			0.021	0.303	1.802			-0.164	0.036	1.969			-0.178	-0.180	1.974			-0.223	-0.382	1.932			-0.232	-0.448	1.914			0.116	0.109	1.837			0.113	0.008	1.606
0.007	-0.249	1.842			0.028	-0.187	1.888			0.023	0.159	1.886			0.021	0.303	1.802			-0.161	0.038	1.964			-0.180	-0.182	1.975			-0.224	-0.385	1.932			-0.233	-0.451	1.913			0.117	0.109	1.838			0.114	0.008	1.606
0.007	-0.249	1.842			0.028	-0.187	1.888			0.023	0.161	1.887			0.021	0.303	1.802			-0.157	0.040	1.958			-0.181	-0.183	1.975			-0.224	-0.387	1.932			-0.234	-0.454	1.912			0.119	0.107	1.837			0.117	0.008	1.604
0.007	-0.247	1.843			0.028	-0.186	1.888			0.021	0.163	1.889			0.021	0.304	1.801			-0.149	0.048	1.948			-0.181	-0.179	1.973			-0.225	-0.389	1.932			-0.234	-0.455	1.912			0.121	0.107	1.838			0.121	0.009	1.603
0.007	-0.246	1.843			0.027	-0.185	1.889			0.018	0.164	1.891			0.021	0.304	1.801			-0.144	0.052	1.942			-0.181	-0.176	1.972			-0.226	-0.390	1.931			-0.235	-0.456	1.911			0.122	0.107	1.838			0.127	0.009	1.602
0.007	-0.243	1.843			0.026	-0.182	1.889			0.015	0.165	1.892			0.021	0.303	1.801			-0.141	0.055	1.939			-0.182	-0.174	1.971			-0.227	-0.391	1.931			-0.236	-0.457	1.910			0.126	0.107	1.839			0.135	0.009	1.602
0.007	-0.241	1.844			0.025	-0.180	1.890			0.013	0.166	1.893			0.021	0.303	1.801			-0.138	0.057	1.936			-0.182	-0.172	1.969			-0.228	-0.392	1.931			-0.237	-0.458	1.909			0.130	0.107	1.839			0.145	0.009	1.602
0.006	-0.238	1.844			0.024	-0.178	1.891			0.011	0.167	1.894			0.021	0.303	1.800			-0.137	0.059	1.934			-0.183	-0.169	1.968			-0.228	-0.392	1.930			-0.238	-0.458	1.907			0.133	0.109	1.841			0.165	0.009	1.609
0.006	-0.235	1.844			0.023	-0.176	1.891			0.009	0.168	1.895			0.021	0.303	1.800			-0.136	0.060	1.933			-0.183	-0.167	1.967			-0.229	-0.392	1.929			-0.239	-0.458	1.906			0.138	0.112	1.844			0.174	0.010	1.614
0.006	-0.233	1.845			0.022	-0.174	1.892			0.008	0.168	1.896			0.021	0.302	1.800			-0.135	0.062	1.932			-0.183	-0.165	1.965			-0.230	-0.392	1.927			-0.240	-0.458	1.905			0.141	0.117	1.849			0.179	0.013	1.618
0.006	-0.230	1.845			0.022	-0.172	1.892			0.008	0.168	1.896			0.021	0.302	1.800			-0.134	0.064	1.931			-0.184	-0.163	1.964			-0.230	-0.391	1.926			-0.241	-0.457	1.903			0.144	0.121	1.854			0.183	0.016	1.623
0.006	-0.228	1.845			0.021	-0.170	1.893			0.007	0.169	1.897			0.022	0.301	1.800			-0.133	0.066	1.931			-0.184	-0.161	1.963			-0.231	-0.390	1.925			-0.241	-0.456	1.902			0.144	0.124	1.858			0.185	0.017	1.625
0.005	-0.225	1.845			0.020	-0.168	1.893			0.007	0.169	1.897			0.022	0.301	1.799			-0.133	0.069	1.931			-0.184	-0.158	1.961			-0.231	-0.388	1.923			-0.242	-0.455	1.900			0.146	0.128	1.861			0.188	0.020	1.627
0.005	-0.223	1.846			0.019	-0.166	1.894			0.006	0.169	1.897			0.023	0.303	1.798			-0.132	0.073	1.931			-0.184	-0.154	1.960			-0.231	-0.385	1.921			-0.243	-0.456	1.899			0.145	0.129	1.863			0.190	0.021	1.628
0.005	-0.221	1.846			0.019	-0.165	1.894			0.006	0.169	1.898			0.023	0.303	1.798			-0.131	0.076	1.931			-0.185	-0.151	1.960			-0.231	-0.382	1.920			-0.244	-0.457	1.898			0.143	0.129	1.865			0.191	0.022	1.630
0.004	-0.218	1.846			0.018	-0.163	1.894			0.006	0.170	1.898			0.023	0.303	1.798			-0.131	0.079	1.931			-0.186	-0.147	1.960			-0.230	-0.374	1.919			-0.243	-0.446	1.898			0.141	0.130	1.866			0.192	0.022	1.631
0.004	-0.216	1.846			0.018	-0.161	1.894			0.005	0.170	1.898			0.023	0.302	1.798			-0.131	0.081	1.932			-0.186	-0.145	1.960			-0.230	-0.372	1.918			-0.243	-0.444	1.897			0.138	0.130	1.867			0.193	0.023	1.631
0.004	-0.214	1.846			0.017	-0.160	1.894			0.005	0.170	1.898			0.023	0.302	1.798			-0.130	0.083	1.932			-0.187	-0.143	1.959			-0.230	-0.371	1.917			-0.243	-0.442	1.896			0.136	0.129	1.868			0.193	0.023	1.632
0.003	-0.213	1.846			0.017	-0.159	1.894			0.005	0.169	1.897			0.023	0.302	1.797			-0.130	0.085	1.932			-0.187	-0.141	1.959			-0.231	-0.370	1.916			-0.243	-0.440	1.895			0.131	0.125	1.867			0.191	0.021	1.632
0.003	-0.212	1.846			0.017	-0.158	1.894			0.005	0.169	1.897			0.023	0.304	1.796			-0.130	0.086	1.932			-0.188	-0.140	1.958			-0.231	-0.369	1.915			-0.243	-0.439	1.894			0.128	0.122	1.866			0.187	0.017	1.633
0.003	-0.210	1.846			0.017	-0.157	1.894			0.005	0.169	1.897			0.024	0.306	1.795			-0.130	0.088	1.932			-0.188	-0.138	1.958			-0.231	-0.368	1.914			-0.243	-0.438	1.894			0.125	0.119	1.865			0.183	0.013	1.633
0.003	-0.209	1.845			0.016	-0.156	1.894			0.005	0.169	1.896			0.024	0.306	1.795			-0.130	0.089	1.933			-0.189	-0.137	1.958			-0.231	-0.367	1.914			-0.243	-0.437	1.893			0.123	0.116	1.865			0.161	-0.006	1.640
0.003	-0.208	1.845			0.016	-0.155	1.894			0.005	0.169	1.896			0.024	0.306	1.794			-0.130	0.091	1.933			-0.189	-0.136	1.957			-0.231	-0.366	1.913			-0.243	-0.436	1.893			0.121	0.114	1.864			0.158	-0.012	1.641
0.003	-0.207	1.845			0.016	-0.154	1.894			0.005	0.169	1.895			0.024	0.307	1.793			-0.131	0.092	1.933			-0.189	-0.135	1.957			-0.231	-0.365	1.912			-0.243	-0.435	1.892			0.120	0.112	1.864			0.155	-0.016	1.642
0.003	-0.207	1.845			0.016	-0.153	1.894			0.005	0.169	1.895			0.025	0.307	1.793			-0.131	0.092	1.933			-0.191	-0.133	1.959			-0.231	-0.365	1.912			-0.244	-0.439	1.890			0.119	0.110	1.863			0.190	-0.042	1.753
0.003	-0.206	1.845			0.016	-0.152	1.894			0.006	0.169	1.894			0.025	0.307	1.793			-0.131	0.093	1.934			-0.191	-0.133	1.959			-0.230	-0.363	1.912			-0.243	-0.436	1.891			0.118	0.108	1.863			0.166	-0.008	1.710
0.003	-0.205	1.845			0.016	-0.152	1.894			0.006	0.169	1.894			0.025	0.308	1.792			-0.132	0.094	1.934			-0.192	-0.132	1.959			-0.230	-0.362	1.911			-0.243	-0.436	1.890			0.117	0.106	1.862			0.157	0.006	1.693
0.003	-0.205	1.845			0.016	-0.151	1.894			0.005	0.168	1.892			0.025	0.308	1.792			-0.132	0.095	1.934			-0.192	-0.131	1.959			-0.230	-0.362	1.911			-0.243	-0.435	1.890			0.117	0.104	1.862			0.151	0.015	1.683
0.003	-0.204	1.845			0.016	-0.151	1.893			0.005	0.168	1.892			0.025	0.308	1.792			-0.132	0.095	1.934			-0.192	-0.131	1.959			-0.230	-0.361	1.910			-0.242	-0.433	1.890			0.116	0.103	1.861			0.147	0.021	1.676
0.003	-0.203	1.845			0.016	-0.150	1.893			0.006	0.168	1.891			0.025	0.308	1.791			-0.133	0.096	1.934			-0.193	-0.130	1.958			-0.230	-0.360	1.910			-0.242	-0.433	1.890			0.116	0.102	1.861			0.144	0.025	1.671
0.003	-0.203	1.845			0.016	-0.149	1.893			0.006	0.168	1.890			0.025	0.308	1.791			-0.133	0.096	1.935			-0.193	-0.130	1.958			-0.230	-0.359	1.909			-0.242	-0.431	1.890			0.116	0.100	1.860			0.143	0.029	1.667
0.003	-0.202	1.845			0.016	-0.149	1.893			0.007	0.168	1.889			0.025	0.308	1.791			-0.133	0.097	1.935			-0.193	-0.129	1.958			-0.229	-0.358	1.909			-0.241	-0.430	1.890			0.116	0.099	1.860			0.141	0.031	1.663
0.003	-0.202	1.845			0.017	-0.148	1.893			0.007	0.168	1.888			0.026	0.308	1.790			-0.133	0.097	1.935			-0.193	-0.129	1.957			-0.229	-0.356	1.909			-0.241	-0.427	1.890			0.116	0.097	1.859			0.140	0.034	1.660
0.003	-0.201	1.844			0.017	-0.148	1.892			0.008	0.168	1.887			0.026	0.308	1.790			-0.133	0.098	1.935			-0.193	-0.129	1.957			-0.228	-0.355	1.909			-0.240	-0.425	1.891			0.116	0.096	1.859			0.139	0.036	1.658
0.003	-0.201	1.844			0.017	-0.147	1.892			0.008	0.168	1.887			0.026	0.308	1.790			-0.134	0.098	1.935			-0.193	-0.129	1.956			-0.228	-0.355	1.909			-0.240	-0.425	1.891			0.117	0.095	1.858			0.139	0.037	1.655
0.003	-0.200	1.844			0.017	-0.146	1.892			0.009	0.168	1.886			0.026	0.307	1.789			-0.134	0.099	1.935			-0.193	-0.128	1.955			-0.228	-0.354	1.908			-0.240	-0.424	1.890			0.117	0.093	1.857			0.138	0.040	1.651
0.003	-0.200	1.844			0.017	-0.146	1.892			0.009	0.168	1.886			0.026	0.307	1.789			-0.134	0.099	1.935			-0.193	-0.128	1.955			-0.228	-0.354	1.908			-0.240	-0.424	1.890			0.117	0.093	1.857			0.138	0.040	1.651
0.003	-0.199	1.844			0.017	-0.146	1.892			0.009	0.168	1.885			0.026	0.307	1.789			-0.134	0.099	1.935			-0.193	-0.128	1.955			-0.228	-0.354	1.908			-0.240	-0.423	1.890			0.118	0.092	1.857			0.138	0.041	1.649
0.003	-0.199	1.844			0.017	-0.145	1.891			0.009	0.167	1.884			0.026	0.306	1.789			-0.134	0.099	1.935			-0.193	-0.127	1.954			-0.228	-0.354	1.908			-0.240	-0.423	1.890			0.119	0.091	1.856			0.138	0.042	1.648
0.003	-0.199	1.844			0.017	-0.145	1.891			0.007	0.165	1.883			0.026	0.306	1.788			-0.134	0.100	1.935			-0.193	-0.127	1.954			-0.228	-0.354	1.908			-0.240	-0.423	1.890			0.119	0.090	1.856			0.138	0.043	1.646
0.004	-0.198	1.844			0.017	-0.145	1.891			0.007	0.164	1.882			0.026	0.306	1.788			-0.134	0.100	1.935			-0.193	-0.127	1.953			-0.228	-0.354	1.908			-0.240	-0.422	1.890			0.120	0.089	1.855			0.138	0.044	1.644
0.004	-0.198	1.843			0.017	-0.144	1.891			0.007	0.163	1.882			0.026	0.305	1.788			-0.134	0.100	1.935			-0.192	-0.127	1.953			-0.228	-0.353	1.908			-0.240	-0.422	1.889			0.120	0.088	1.855			0.138	0.044	1.643
0.004	-0.198	1.843			0.017	-0.144	1.890			0.007	0.163	1.881			0.026	0.305	1.788			-0.134	0.101	1.935			-0.192	-0.126	1.952			-0.228	-0.353	1.907			-0.239	-0.422	1.889			0.121	0.088	1.854			0.138	0.045	1.642
0.004	-0.197	1.843			0.018	-0.144	1.890			0.006	0.163	1.881			0.026	0.304	1.788			-0.134	0.101	1.935			-0.192	-0.126	1.951			-0.228	-0.353	1.907			-0.239	-0.422	1.889			0.122	0.087	1.854			0.138	0.046	1.641
0.004	-0.197	1.843			0.018	-0.144	1.890			0.007	0.163	1.881			0.027	0.304	1.787			-0.134	0.101	1.935			-0.191	-0.126	1.950			-0.228	-0.353	1.907			-0.239	-0.421	1.888			0.122	0.087	1.854			0.138	0.046	1.639
0.004	-0.197	1.843			0.018	-0.143	1.890			0.007	0.163	1.881			0.027	0.303	1.787			-0.134	0.101	1.935			-0.190	-0.126	1.949			-0.228	-0.353	1.907			-0.239	-0.421	1.887			0.123	0.086	1.853			0.138	0.047	1.638
0.004	-0.197	1.842			0.018	-0.143	1.890			0.007	0.163	1.881			0.027	0.303	1.787			-0.134	0.102	1.935			-0.190	-0.126	1.947			-0.228	-0.353	1.906			-0.238	-0.421	1.886			0.123	0.086	1.853			0.138	0.047	1.637
0.005	-0.197	1.842			0.018	-0.143	1.889			0.008	0.163	1.881			0.027	0.302	1.787			-0.134	0.102	1.935			-0.189	-0.126	1.946			-0.228	-0.353	1.906			-0.238	-0.421	1.886			0.123	0.086	1.853			0.138	0.048	1.636
0.005	-0.197	1.842			0.018	-0.143	1.889			0.009	0.163	1.881			0.028	0.302	1.786			-0.134	0.102	1.935			-0.189	-0.126	1.945			-0.228	-0.353	1.905			-0.238	-0.421	1.885			0.124	0.086	1.852			0.138	0.048	1.635
0.005	-0.196	1.842			0.019	-0.143	1.889			0.010	0.164	1.881			0.028	0.302	1.786			-0.134	0.102	1.935			-0.188	-0.125	1.945			-0.228	-0.353	1.905			-0.238	-0.421	1.884			0.124	0.085	1.852			0.138	0.048	1.635
0.005	-0.196	1.841			0.019	-0.143	1.889			0.011	0.164	1.880			0.028	0.301	1.786			-0.134	0.102	1.935			-0.188	-0.125	1.945			-0.228	-0.353	1.904			-0.237	-0.421	1.884			0.129	0.100	1.864			0.139	0.052	1.638
0.006	-0.196	1.841			0.019	-0.143	1.888			0.012	0.164	1.880			0.029	0.301	1.786			-0.134	0.103	1.935			-0.188	-0.125	1.944			-0.228	-0.353	1.904			-0.237	-0.421	1.883			0.133	0.106	1.868			0.139	0.055	1.640
0.006	-0.196	1.841			0.019	-0.142	1.888			0.014	0.165	1.879			0.029	0.301	1.785			-0.134	0.103	1.935			-0.188	-0.125	1.944			-0.227	-0.353	1.904			-0.237	-0.421	1.883			0.133	0.108	1.868			0.138	0.056	1.640
0.007	-0.195	1.840			0.020	-0.142	1.888			0.015	0.165	1.879			0.029	0.301	1.785			-0.133	0.102	1.934			-0.187	-0.126	1.943			-0.227	-0.354	1.904			-0.237	-0.421	1.883			0.133	0.111	1.868			0.138	0.057	1.640
0.007	-0.195	1.840			0.020	-0.142	1.887			0.016	0.165	1.878			0.030	0.301	1.784			-0.133	0.102	1.933			-0.186	-0.126	1.942			-0.227	-0.355	1.905			-0.237	-0.421	1.882			0.133	0.113	1.868			0.137	0.059	1.639
0.008	-0.195	1.840			0.021	-0.141	1.887			0.015	0.162	1.875			0.030	0.301	1.784			-0.132	0.101	1.933			-0.186	-0.126	1.942			-0.227	-0.355	1.907			-0.236	-0.421	1.882			0.140	0.119	1.868			0.138	0.061	1.640
0.008	-0.195	1.840			0.021	-0.142	1.887			0.014	0.159	1.873			0.031	0.301	1.784			-0.132	0.101	1.932			-0.185	-0.126	1.941			-0.227	-0.356	1.908			-0.236	-0.420	1.882			0.141	0.121	1.868			0.137	0.062	1.639
0.008	-0.195	1.840			0.021	-0.142	1.886			0.014	0.158	1.873			0.031	0.301	1.784			-0.132	0.101	1.932			-0.185	-0.126	1.941			-0.227	-0.356	1.911			-0.236	-0.420	1.882			0.143	0.123	1.868			0.137	0.064	1.639
0.008	-0.195	1.840			0.021	-0.142	1.886			0.014	0.158	1.872			0.031	0.300	1.783			-0.131	0.101	1.932			-0.185	-0.126	1.941			-0.234	-0.354	1.937			-0.236	-0.412	1.892			0.144	0.125	1.867			0.137	0.065	1.639
0.008	-0.195	1.839			0.021	-0.142	1.886			0.014	0.157	1.871			0.032	0.300	1.783			-0.131	0.101	1.932			-0.184	-0.127	1.941			-0.236	-0.354	1.947			-0.236	-0.408	1.897			0.145	0.127	1.867			0.136	0.066	1.639
0.008	-0.196	1.839			0.020	-0.142	1.886			0.014	0.156	1.871			0.032	0.300	1.783			-0.131	0.100	1.931			-0.184	-0.127	1.941			-0.235	-0.355	1.947			-0.236	-0.409	1.897			0.146	0.129	1.867			0.136	0.068	1.639
0.008	-0.196	1.839			0.020	-0.143	1.885			0.014	0.156	1.870			0.032	0.300	1.783			-0.128	0.098	1.929			-0.183	-0.128	1.940			-0.235	-0.356	1.948			-0.235	-0.410	1.897			0.146	0.130	1.867			0.136	0.069	1.640
0.008	-0.197	1.839			0.020	-0.143	1.885			0.014	0.156	1.870			0.032	0.300	1.783			-0.127	0.095	1.927			-0.183	-0.129	1.940			-0.235	-0.358	1.949			-0.235	-0.410	1.898			0.147	0.132	1.867			0.135	0.070	1.640
0.009	-0.198	1.839			0.021	-0.143	1.885			0.015	0.156	1.870			0.032	0.299	1.783			-0.126	0.094	1.927			-0.182	-0.130	1.940			-0.234	-0.360	1.948			-0.234	-0.412	1.897			0.149	0.132	1.865			0.135	0.071	1.639
0.009	-0.198	1.839			0.021	-0.144	1.885			0.015	0.156	1.869			0.033	0.299	1.783			-0.125	0.093	1.926			-0.182	-0.131	1.940			-0.231	-0.360	1.943			-0.234	-0.413	1.897			0.149	0.133	1.864			0.134	0.071	1.639
0.010	-0.199	1.839			0.022	-0.145	1.884			0.015	0.156	1.869			0.033	0.299	1.783			-0.125	0.092	1.925			-0.181	-0.131	1.940			-0.229	-0.361	1.939			-0.233	-0.414	1.897			0.150	0.133	1.863			0.134	0.072	1.639
0.010	-0.200	1.838			0.022	-0.145	1.884			0.016	0.156	1.869			0.033	0.299	1.783			-0.124	0.092	1.925			-0.181	-0.132	1.940			-0.227	-0.362	1.935			-0.233	-0.416	1.896			0.150	0.134	1.863			0.133	0.073	1.639
0.011	-0.201	1.838			0.022	-0.146	1.884			0.016	0.156	1.869			0.034	0.299	1.782			-0.124	0.091	1.925			-0.180	-0.133	1.940			-0.226	-0.362	1.932			-0.232	-0.417	1.896			0.151	0.135	1.862			0.133	0.073	1.638
0.011	-0.202	1.838			0.022	-0.146	1.884			0.016	0.156	1.869			0.034	0.299	1.782			-0.124	0.091	1.925			-0.180	-0.133	1.940			-0.224	-0.362	1.929			-0.232	-0.418	1.896			0.151	0.135	1.862			0.132	0.074	1.638
0.011	-0.202	1.838			0.023	-0.146	1.884			0.016	0.157	1.869			0.034	0.299	1.782			-0.124	0.091	1.925			-0.180	-0.133	1.940			-0.223	-0.363	1.927			-0.231	-0.419	1.895			0.151	0.136	1.862			0.132	0.075	1.638
0.011	-0.203	1.838			0.023	-0.147	1.884			0.016	0.158	1.870			0.034	0.299	1.782			-0.123	0.090	1.925			-0.179	-0.134	1.940			-0.222	-0.363	1.924			-0.231	-0.420	1.894			0.152	0.137	1.862			0.132	0.075	1.638
0.011	-0.203	1.838			0.023	-0.147	1.883			0.016	0.159	1.871			0.034	0.298	1.782			-0.123	0.090	1.925			-0.179	-0.134	1.940			-0.222	-0.364	1.922			-0.231	-0.421	1.893			0.152	0.137	1.862			0.131	0.076	1.638
0.012	-0.203	1.838			0.023	-0.147	1.883			0.017	0.159	1.872			0.035	0.298	1.782			-0.123	0.090	1.925			-0.179	-0.134	1.940			-0.221	-0.364	1.921			-0.230	-0.422	1.893			0.152	0.138	1.862			0.131	0.076	1.638
0.012	-0.204	1.838			0.023	-0.148	1.883			0.017	0.160	1.872			0.035	0.298	1.782			-0.123	0.090	1.926			-0.178	-0.134	1.939			-0.220	-0.365	1.919			-0.230	-0.423	1.892			0.152	0.138	1.862			0.125	0.018	1.679
0.012	-0.204	1.838			0.023	-0.148	1.883			0.017	0.160	1.872			0.035	0.298	1.782			-0.123	0.090	1.926			-0.178	-0.134	1.939			-0.220	-0.365	1.918			-0.230	-0.424	1.892			0.152	0.138	1.861			0.124	0.026	1.674
0.012	-0.204	1.838			0.024	-0.148	1.883			0.017	0.161	1.872			0.035	0.298	1.782			-0.123	0.090	1.926			-0.178	-0.135	1.939			-0.219	-0.365	1.916			-0.229	-0.425	1.891			0.152	0.139	1.861			0.123	0.032	1.671
0.012	-0.205	1.838			0.024	-0.148	1.883			0.017	0.161	1.873			0.035	0.298	1.782			-0.123	0.089	1.926			-0.178	-0.135	1.939			-0.219	-0.366	1.915			-0.229	-0.426	1.890			0.152	0.139	1.861			0.126	-0.023	1.698
0.012	-0.205	1.838			0.024	-0.149	1.883			0.017	0.161	1.874			0.035	0.298	1.782			-0.122	0.089	1.925			-0.177	-0.135	1.939			-0.219	-0.366	1.914			-0.229	-0.427	1.890			0.153	0.139	1.861			0.128	-0.041	1.706
0.012	-0.205	1.838			0.024	-0.149	1.883			0.017	0.162	1.874			0.035	0.298	1.782			-0.122	0.089	1.925			-0.177	-0.136	1.939			-0.218	-0.367	1.913			-0.229	-0.428	1.890			0.153	0.139	1.861			0.127	-0.008	1.687
0.012	-0.206	1.838			0.024	-0.149	1.883			0.017	0.162	1.874			0.035	0.297	1.782			-0.121	0.088	1.924			-0.177	-0.136	1.939			-0.218	-0.367	1.913			-0.229	-0.428	1.890			0.153	0.139	1.860			0.139	-0.051	1.714
0.012	-0.206	1.838			0.024	-0.150	1.883			0.017	0.162	1.874			0.036	0.297	1.782			-0.121	0.087	1.924			-0.177	-0.136	1.939			-0.218	-0.367	1.912			-0.229	-0.429	1.889			0.153	0.139	1.860			0.142	-0.065	1.723
0.012	-0.207	1.838			0.024	-0.150	1.884			0.017	0.162	1.874			0.036	0.297	1.782			-0.120	0.087	1.924			-0.176	-0.136	1.939			-0.218	-0.367	1.912			-0.229	-0.429	1.889			0.152	0.138	1.860			0.143	-0.073	1.728
0.012	-0.207	1.838			0.024	-0.151	1.884			0.017	0.162	1.874			0.036	0.297	1.782			-0.119	0.087	1.923			-0.176	-0.137	1.939			-0.217	-0.367	1.911			-0.229	-0.429	1.889			0.152	0.138	1.860			0.135	-0.016	1.692
0.012	-0.208	1.838			0.024	-0.151	1.884			0.017	0.162	1.874			0.036	0.297	1.782			-0.118	0.086	1.921			-0.176	-0.137	1.939			-0.217	-0.367	1.911			-0.229	-0.430	1.889			0.152	0.137	1.859			0.135	-0.041	1.705
0.012	-0.209	1.838			0.024	-0.152	1.884			0.017	0.162	1.875			0.036	0.297	1.782			-0.117	0.085	1.919			-0.176	-0.137	1.939			-0.217	-0.367	1.910			-0.228	-0.430	1.889			0.152	0.137	1.859			0.131	-0.006	1.683
0.012	-0.210	1.838			0.024	-0.152	1.884			0.017	0.162	1.875			0.036	0.297	1.782			-0.115	0.083	1.917			-0.175	-0.137	1.939			-0.217	-0.368	1.910			-0.228	-0.430	1.889			0.152	0.137	1.859			0.130	0.013	1.672
0.012	-0.210	1.838			0.024	-0.153	1.884			0.017	0.162	1.875			0.036	0.297	1.782			-0.115	0.083	1.916			-0.175	-0.138	1.939			-0.217	-0.368	1.910			-0.229	-0.431	1.889			0.152	0.137	1.859			0.136	-0.037	1.703
0.012	-0.211	1.838			0.024	-0.154	1.884			0.017	0.162	1.875			0.036	0.297	1.782			-0.114	0.082	1.915			-0.175	-0.138	1.939			-0.217	-0.368	1.910			-0.229	-0.431	1.889			0.152	0.136	1.858			0.132	-0.003	1.683
0.012	-0.212	1.838			0.024	-0.154	1.884			0.017	0.163	1.875			0.036	0.297	1.782			-0.114	0.082	1.915			-0.175	-0.138	1.939			-0.217	-0.367	1.910			-0.228	-0.431	1.889			0.152	0.136	1.858			0.130	0.015	1.673
0.013	-0.213	1.838			0.024	-0.155	1.884			0.017	0.163	1.875			0.036	0.297	1.782			-0.114	0.081	1.914			-0.175	-0.138	1.939			-0.217	-0.366	1.910			-0.228	-0.430	1.890			0.152	0.136	1.858			0.129	0.027	1.666
0.013	-0.213	1.838			0.024	-0.155	1.884			0.017	0.163	1.875			0.036	0.297	1.782			-0.113	0.081	1.914			-0.175	-0.138	1.939			-0.217	-0.366	1.910			-0.228	-0.430	1.890			0.151	0.136	1.858			0.129	0.035	1.661
0.013	-0.213	1.838			0.024	-0.155	1.884			0.018	0.163	1.875			0.036	0.297	1.782			-0.113	0.081	1.914			-0.175	-0.139	1.939			-0.217	-0.364	1.911			-0.228	-0.429	1.891			0.152	0.133	1.856			0.130	0.040	1.655
0.013	-0.213	1.838			0.024	-0.155	1.884			0.018	0.163	1.875			0.036	0.297	1.782			-0.113	0.081	1.913			-0.174	-0.139	1.939			-0.216	-0.363	1.911			-0.228	-0.428	1.891			0.150	0.127	1.854			0.130	0.042	1.651
0.013	-0.213	1.838			0.024	-0.155	1.884			0.018	0.163	1.875			0.036	0.297	1.782			-0.114	0.081	1.913			-0.174	-0.139	1.939			-0.216	-0.363	1.911			-0.228	-0.428	1.891			0.148	0.123	1.852			0.131	0.045	1.648
0.013	-0.213	1.838			0.024	-0.155	1.884			0.018	0.164	1.875			0.036	0.297	1.782			-0.114	0.081	1.913			-0.174	-0.139	1.939			-0.216	-0.363	1.912			-0.228	-0.428	1.892			0.147	0.119	1.851			0.131	0.046	1.645
0.013	-0.212	1.838			0.025	-0.155	1.884			0.019	0.164	1.876			0.036	0.298	1.782			-0.115	0.081	1.913			-0.174	-0.139	1.939			-0.216	-0.363	1.911			-0.228	-0.428	1.892			0.146	0.116	1.849			0.132	0.048	1.642
0.013	-0.212	1.838			0.025	-0.155	1.884			0.019	0.164	1.876			0.036	0.299	1.782			-0.116	0.082	1.913			-0.174	-0.139	1.939			-0.216	-0.363	1.911			-0.228	-0.429	1.892			0.146	0.112	1.848			0.134	0.049	1.639
0.013	-0.212	1.838			0.025	-0.155	1.884			0.019	0.164	1.876			0.035	0.299	1.781			-0.116	0.082	1.913			-0.174	-0.139	1.939			-0.217	-0.363	1.911			-0.228	-0.429	1.892			0.145	0.109	1.848			0.135	0.049	1.637
0.014	-0.211	1.838			0.025	-0.154	1.884			0.019	0.164	1.876			0.035	0.300	1.781			-0.117	0.082	1.914			-0.174	-0.139	1.939			-0.217	-0.363	1.911			-0.229	-0.429	1.892			0.145	0.107	1.847			0.137	0.050	1.634
0.014	-0.211	1.838			0.025	-0.154	1.884			0.019	0.165	1.876			0.035	0.301	1.781			-0.118	0.083	1.914			-0.174	-0.139	1.939			-0.217	-0.363	1.911			-0.229	-0.429	1.892			0.145	0.105	1.847			0.139	0.050	1.633
0.014	-0.210	1.838			0.025	-0.154	1.884			0.020	0.165	1.876			0.034	0.302	1.781			-0.118	0.083	1.914			-0.174	-0.139	1.939			-0.217	-0.363	1.911			-0.229	-0.430	1.892			0.144	0.102	1.846			0.141	0.050	1.631
0.014	-0.210	1.838			0.026	-0.154	1.884			0.020	0.165	1.876			0.034	0.304	1.781			-0.119	0.083	1.914			-0.174	-0.139	1.939			-0.218	-0.363	1.910			-0.229	-0.430	1.892			0.144	0.100	1.846			0.143	0.050	1.629
0.014	-0.209	1.838			0.026	-0.153	1.884			0.020	0.165	1.876			0.033	0.305	1.781			-0.120	0.084	1.914			-0.175	-0.139	1.939			-0.218	-0.363	1.909			-0.229	-0.430	1.891			0.144	0.098	1.845			0.146	0.049	1.628
0.014	-0.209	1.838			0.026	-0.153	1.884			0.020	0.166	1.876			0.033	0.306	1.781			-0.120	0.085	1.914			-0.175	-0.138	1.938			-0.219	-0.363	1.908			-0.230	-0.430	1.889			0.144	0.097	1.845			0.209	0.034	1.672
0.014	-0.208	1.837			0.026	-0.152	1.884			0.020	0.166	1.876			0.032	0.308	1.781			-0.121	0.085	1.914			-0.175	-0.138	1.938			-0.219	-0.363	1.907			-0.230	-0.429	1.888			0.144	0.095	1.845			0.237	0.028	1.692
0.014	-0.208	1.837			0.026	-0.152	1.884			0.020	0.167	1.876			0.032	0.310	1.781			-0.122	0.086	1.914			-0.176	-0.138	1.938			-0.220	-0.362	1.906			-0.230	-0.429	1.886			0.144	0.094	1.844			0.246	0.027	1.697
0.014	-0.207	1.837			0.026	-0.151	1.884			0.020	0.167	1.876			0.032	0.311	1.781			-0.122	0.087	1.913			-0.176	-0.137	1.937			-0.221	-0.362	1.904			-0.231	-0.429	1.884			0.144	0.092	1.844			0.251	0.021	1.702
0.014	-0.207	1.837			0.026	-0.151	1.884			0.020	0.167	1.876			0.031	0.313	1.781			-0.123	0.087	1.913			-0.176	-0.137	1.936			-0.221	-0.362	1.902			-0.231	-0.429	1.882			0.144	0.091	1.844			0.257	0.019	1.706
0.014	-0.206	1.837			0.026	-0.150	1.884			0.020	0.168	1.875			0.031	0.314	1.781			-0.123	0.088	1.913			-0.177	-0.136	1.936			-0.222	-0.361	1.900			-0.231	-0.428	1.880			0.144	0.090	1.844			0.260	0.015	1.705
0.014	-0.205	1.837			0.026	-0.149	1.884			0.020	0.168	1.875			0.031	0.316	1.782			-0.124	0.089	1.913			-0.177	-0.135	1.935			-0.222	-0.361	1.899			-0.232	-0.428	1.877			0.144	0.088	1.844			0.264	0.014	1.708
0.014	-0.204	1.837			0.026	-0.149	1.884			0.020	0.169	1.875			0.030	0.319	1.782			-0.124	0.089	1.912			-0.178	-0.135	1.934			-0.223	-0.361	1.897			-0.232	-0.427	1.875			0.144	0.087	1.844			0.267	0.012	1.708
0.014	-0.204	1.837			0.026	-0.148	1.883			0.020	0.169	1.875			0.030	0.322	1.783			-0.125	0.090	1.912			-0.178	-0.134	1.933			-0.223	-0.361	1.895			-0.232	-0.427	1.872			0.145	0.086	1.844			0.270	0.011	1.711
0.014	-0.203	1.836			0.026	-0.147	1.883			0.020	0.170	1.875			0.030	0.324	1.783			-0.125	0.090	1.912			-0.179	-0.134	1.932			-0.224	-0.360	1.892			-0.233	-0.426	1.869			0.145	0.085	1.844			0.272	0.008	1.710
0.014	-0.202	1.836			0.026	-0.146	1.883			0.020	0.171	1.874			0.030	0.326	1.783			-0.126	0.091	1.911			-0.179	-0.133	1.930			-0.224	-0.360	1.889			-0.233	-0.426	1.866			0.146	0.084	1.844			0.275	0.007	1.713
0.014	-0.201	1.836			0.025	-0.146	1.883			0.020	0.171	1.874			0.030	0.327	1.784			-0.126	0.091	1.911			-0.180	-0.133	1.929			-0.225	-0.360	1.887			-0.233	-0.426	1.864			0.146	0.084	1.844			0.279	0.007	1.716
0.014	-0.201	1.836			0.025	-0.145	1.883			0.020	0.172	1.874			0.030	0.329	1.784			-0.126	0.092	1.910			-0.180	-0.133	1.928			-0.225	-0.360	1.885			-0.233	-0.426	1.861			0.147	0.083	1.844			0.281	0.006	1.718
0.014	-0.200	1.836			0.025	-0.144	1.883			0.020	0.172	1.874			0.029	0.331	1.785			-0.127	0.092	1.909			-0.181	-0.132	1.927			-0.225	-0.360	1.883			-0.233	-0.426	1.859			0.147	0.082	1.844			0.284	0.006	1.719
0.014	-0.199	1.836			0.025	-0.143	1.883			0.020	0.173	1.873			0.029	0.334	1.785			-0.127	0.092	1.908			-0.181	-0.132	1.926			-0.226	-0.360	1.881			-0.233	-0.426	1.857			0.148	0.082	1.845			0.286	0.005	1.721
0.014	-0.199	1.836			0.025	-0.143	1.883			0.020	0.173	1.873			0.029	0.336	1.786			-0.127	0.093	1.908			-0.181	-0.132	1.925			-0.226	-0.359	1.880			-0.233	-0.425	1.855			0.148	0.081	1.845			0.288	0.004	1.723
0.014	-0.198	1.835			0.024	-0.142	1.883			0.019	0.174	1.873			0.029	0.338	1.786			-0.127	0.093	1.907			-0.182	-0.132	1.924			-0.226	-0.359	1.879			-0.233	-0.425	1.854			0.149	0.081	1.845			0.289	0.004	1.724
0.014	-0.197	1.835			0.024	-0.141	1.883			0.019	0.174	1.873			0.029	0.340	1.787			-0.128	0.093	1.906			-0.182	-0.131	1.922			-0.226	-0.359	1.877			-0.233	-0.425	1.853			0.150	0.081	1.845			0.291	0.003	1.725
0.014	-0.197	1.835			0.024	-0.141	1.882			0.019	0.175	1.872			0.029	0.341	1.787			-0.128	0.093	1.905			-0.183	-0.131	1.921			-0.227	-0.359	1.877			-0.233	-0.425	1.852			0.150	0.080	1.845			0.292	0.003	1.727
0.014	-0.197	1.835			0.024	-0.140	1.882			0.019	0.175	1.872			0.029	0.342	1.787			-0.128	0.093	1.904			-0.183	-0.131	1.920			-0.227	-0.359	1.876			-0.234	-0.425	1.851			0.151	0.080	1.846			0.292	0.002	1.728
0.014	-0.196	1.835			0.023	-0.140	1.882			0.019	0.176	1.872			0.028	0.343	1.788			-0.128	0.093	1.903			-0.183	-0.131	1.919			-0.227	-0.360	1.875			-0.234	-0.425	1.850			0.151	0.080	1.846			0.293	0.002	1.729
0.014	-0.196	1.835			0.023	-0.140	1.882			0.019	0.176	1.871			0.028	0.344	1.788			-0.128	0.093	1.902			-0.184	-0.131	1.918			-0.227	-0.360	1.874			-0.234	-0.425	1.849			0.151	0.079	1.846			0.294	0.002	1.730
0.014	-0.195	1.835			0.023	-0.139	1.882			0.019	0.177	1.871			0.028	0.345	1.788			-0.128	0.093	1.901			-0.184	-0.131	1.917			-0.228	-0.360	1.873			-0.234	-0.425	1.848			0.152	0.079	1.846			0.294	0.002	1.731
0.014	-0.195	1.835			0.023	-0.139	1.882			0.019	0.177	1.871			0.028	0.346	1.789			-0.129	0.093	1.900			-0.184	-0.132	1.916			-0.228	-0.360	1.873			-0.234	-0.426	1.847			0.152	0.079	1.847			0.295	0.002	1.732
0.014	-0.195	1.835			0.023	-0.138	1.882			0.019	0.177	1.871			0.028	0.347	1.789			-0.129	0.093	1.900			-0.185	-0.132	1.915			-0.228	-0.360	1.872			-0.234	-0.426	1.846			0.152	0.079	1.847			0.295	0.002	1.733
0.014	-0.194	1.835			0.022	-0.138	1.882			0.018	0.178	1.871			0.028	0.348	1.789			-0.129	0.093	1.899			-0.185	-0.132	1.915			-0.229	-0.360	1.871			-0.234	-0.426	1.846			0.153	0.078	1.847			0.295	0.002	1.733
0.013	-0.194	1.834			0.022	-0.138	1.882			0.018	0.178	1.870			0.028	0.349	1.790			-0.130	0.093	1.899			-0.186	-0.132	1.914			-0.229	-0.361	1.871			-0.235	-0.426	1.845			0.153	0.078	1.847			0.295	0.003	1.734
0.013	-0.194	1.834			0.022	-0.138	1.882			0.018	0.179	1.870			0.027	0.350	1.790			-0.130	0.093	1.898			-0.186	-0.132	1.913			-0.229	-0.361	1.870			-0.235	-0.426	1.844			0.153	0.078	1.847			0.295	0.003	1.735
0.013	-0.194	1.834			0.022	-0.137	1.882			0.018	0.179	1.870			0.027	0.351	1.791			-0.130	0.092	1.897			-0.186	-0.133	1.912			-0.229	-0.361	1.870			-0.235	-0.426	1.844			0.154	0.078	1.848			0.295	0.003	1.735
0.013	-0.193	1.834			0.022	-0.137	1.882			0.018	0.179	1.870			0.027	0.352	1.791			-0.130	0.092	1.897			-0.186	-0.133	1.912			-0.229	-0.361	1.869			-0.235	-0.427	1.843			0.154	0.078	1.848			0.295	0.003	1.736
0.013	-0.193	1.834			0.021	-0.137	1.882			0.018	0.180	1.870			0.027	0.352	1.791			-0.130	0.092	1.896			-0.187	-0.133	1.911			-0.229	-0.362	1.869			-0.235	-0.427	1.843			0.154	0.078	1.848			0.295	0.003	1.736
0.013	-0.193	1.834			0.021	-0.136	1.881			0.018	0.180	1.869			0.027	0.353	1.792			-0.130	0.092	1.896			-0.187	-0.133	1.911			-0.230	-0.362	1.868			-0.235	-0.427	1.842			0.155	0.078	1.848			0.295	0.003	1.737
0.013	-0.193	1.834			0.021	-0.136	1.881			0.018	0.181	1.869			0.027	0.354	1.792			-0.130	0.092	1.895			-0.187	-0.133	1.910			-0.230	-0.362	1.868			-0.235	-0.427	1.842			0.155	0.078	1.849			0.294	0.004	1.737
0.013	-0.193	1.834			0.021	-0.136	1.881			0.018	0.181	1.869			0.027	0.354	1.792			-0.131	0.092	1.895			-0.187	-0.133	1.910			-0.230	-0.362	1.868			-0.235	-0.427	1.842			0.155	0.078	1.849			0.294	0.004	1.738
0.013	-0.193	1.834			0.021	-0.136	1.881			0.018	0.181	1.869			0.027	0.355	1.793			-0.131	0.092	1.894			-0.187	-0.133	1.909			-0.230	-0.363	1.868			-0.235	-0.428	1.841			0.156	0.078	1.849			0.294	0.004	1.738
0.013	-0.192	1.834			0.021	-0.136	1.881			0.018	0.182	1.869			0.026	0.355	1.793			-0.131	0.091	1.894			-0.187	-0.133	1.909			-0.230	-0.363	1.867			-0.235	-0.428	1.841			0.156	0.078	1.850			0.294	0.004	1.738
0.013	-0.192	1.834			0.021	-0.135	1.881			0.018	0.182	1.869			0.026	0.356	1.794			-0.131	0.091	1.893			-0.188	-0.134	1.909			-0.230	-0.363	1.867			-0.235	-0.428	1.841			0.156	0.078	1.850			0.294	0.004	1.739
0.013	-0.192	1.834			0.020	-0.135	1.881			0.018	0.182	1.868			0.026	0.356	1.794			-0.131	0.091	1.893			-0.188	-0.134	1.908			-0.230	-0.363	1.867			-0.235	-0.429	1.841			0.156	0.079	1.850			0.293	0.004	1.739
0.013	-0.192	1.834			0.020	-0.135	1.881			0.017	0.183	1.868			0.026	0.357	1.795			-0.131	0.091	1.893			-0.188	-0.134	1.908			-0.230	-0.364	1.867			-0.235	-0.429	1.841			0.156	0.079	1.850			0.293	0.005	1.739
0.013	-0.192	1.834			0.020	-0.135	1.881			0.017	0.183	1.868			0.026	0.357	1.795			-0.131	0.091	1.893			-0.188	-0.134	1.908			-0.230	-0.364	1.867			-0.235	-0.429	1.841			0.157	0.079	1.851			0.293	0.005	1.740
0.013	-0.192	1.834			0.020	-0.135	1.881			0.017	0.183	1.868			0.025	0.358	1.796			-0.131	0.091	1.892			-0.188	-0.134	1.907			-0.230	-0.364	1.866			-0.235	-0.430	1.841			0.157	0.079	1.851			0.292	0.005	1.740
0.013	-0.192	1.834			0.020	-0.135	1.881			0.017	0.183	1.868			0.025	0.358	1.796			-0.131	0.091	1.892			-0.188	-0.134	1.907			-0.230	-0.364	1.866			-0.235	-0.430	1.841			0.157	0.079	1.851			0.292	0.005	1.740
0.013	-0.192	1.834			0.020	-0.135	1.881			0.017	0.184	1.868			0.025	0.359	1.797			-0.132	0.090	1.892			-0.188	-0.134	1.907			-0.230	-0.365	1.866			-0.235	-0.430	1.841			0.157	0.079	1.852			0.292	0.005	1.741
0.013	-0.191	1.834			0.020	-0.135	1.881			0.017	0.184	1.868			0.024	0.359	1.797			-0.132	0.090	1.892			-0.188	-0.135	1.907			-0.230	-0.365	1.866			-0.235	-0.431	1.841			0.157	0.079	1.852			0.291	0.006	1.740
0.013	-0.191	1.834			0.020	-0.134	1.881			0.017	0.184	1.868			0.024	0.359	1.798			-0.132	0.090	1.892			-0.188	-0.135	1.907			-0.230	-0.365	1.866			-0.235	-0.431	1.842			0.157	0.079	1.852			0.289	0.004	1.736
0.013	-0.191	1.834			0.020	-0.134	1.881			0.017	0.185	1.868			0.024	0.360	1.798			-0.132	0.090	1.892			-0.189	-0.135	1.906			-0.230	-0.365	1.866			-0.235	-0.431	1.842			0.157	0.080	1.852			0.288	0.004	1.736
0.012	-0.191	1.834			0.019	-0.134	1.881			0.017	0.185	1.868			0.024	0.361	1.799			-0.132	0.090	1.891			-0.189	-0.135	1.906			-0.230	-0.365	1.866			-0.235	-0.432	1.842			0.157	0.080	1.852			0.285	0.004	1.728
0.012	-0.191	1.834			0.019	-0.134	1.881			0.017	0.185	1.868			0.024	0.361	1.799			-0.132	0.090	1.891			-0.189	-0.135	1.906			-0.230	-0.366	1.866			-0.235	-0.432	1.842			0.157	0.080	1.853			0.284	0.006	1.727
0.012	-0.191	1.834			0.019	-0.134	1.881			0.017	0.185	1.868			0.023	0.362	1.800			-0.132	0.089	1.891			-0.189	-0.135	1.906			-0.230	-0.366	1.867			-0.235	-0.432	1.843			0.157	0.080	1.853			0.279	0.006	1.721
0.012	-0.191	1.834			0.019	-0.134	1.881			0.017	0.186	1.868			0.023	0.363	1.800			-0.132	0.089	1.891			-0.189	-0.136	1.906			-0.230	-0.366	1.867			-0.235	-0.433	1.843			0.157	0.080	1.853			0.276	0.006	1.720
0.012	-0.191	1.834			0.019	-0.134	1.881			0.016	0.186	1.868			0.023	0.363	1.800			-0.132	0.089	1.891			-0.189	-0.136	1.906			-0.230	-0.367	1.867			-0.235	-0.433	1.843			0.157	0.080	1.853			0.274	0.005	1.719
0.012	-0.191	1.834			0.019	-0.134	1.881			0.016	0.186	1.868			0.023	0.364	1.801			-0.132	0.089	1.891			-0.189	-0.136	1.906			-0.230	-0.367	1.867			-0.235	-0.434	1.844			0.157	0.080	1.853			0.272	0.005	1.718
0.012	-0.191	1.834			0.019	-0.134	1.881			0.016	0.186	1.868			0.023	0.365	1.802			-0.132	0.088	1.891			-0.189	-0.136	1.906			-0.230	-0.367	1.867			-0.235	-0.434	1.844			0.156	0.080	1.853			0.270	0.005	1.717
0.012	-0.191	1.834			0.019	-0.134	1.881			0.016	0.186	1.868			0.023	0.365	1.802			-0.132	0.088	1.891			-0.189	-0.137	1.906			-0.229	-0.367	1.867			-0.235	-0.434	1.844			0.156	0.080	1.853			0.269	0.005	1.717
0.012	-0.191	1.834			0.019	-0.134	1.881			0.016	0.186	1.868			0.022	0.366	1.803			-0.132	0.088	1.891			-0.189	-0.137	1.907			-0.229	-0.368	1.867			-0.234	-0.434	1.844			0.155	0.080	1.853			0.267	0.005	1.716
0.012	-0.192	1.834			0.019	-0.134	1.881			0.016	0.187	1.868			0.022	0.366	1.803			-0.131	0.088	1.891			-0.189	-0.137	1.907			-0.229	-0.368	1.867			-0.234	-0.434	1.845			0.154	0.081	1.853			0.265	0.004	1.715
0.012	-0.192	1.834			0.018	-0.134	1.881			0.016	0.187	1.868			0.022	0.366	1.804			-0.131	0.088	1.891			-0.188	-0.137	1.908			-0.229	-0.368	1.868			-0.234	-0.435	1.845			0.153	0.081	1.853			0.262	0.004	1.714
0.011	-0.192	1.834			0.018	-0.134	1.881			0.016	0.187	1.868			0.022	0.367	1.804			-0.131	0.088	1.892			-0.188	-0.137	1.908			-0.228	-0.367	1.869			-0.234	-0.434	1.846			0.150	0.082	1.852			0.253	0.001	1.713
0.011	-0.193	1.834			0.018	-0.134	1.881			0.016	0.187	1.868			0.022	0.367	1.805			-0.131	0.088	1.892			-0.188	-0.137	1.909			-0.228	-0.367	1.871			-0.233	-0.434	1.847			0.146	0.084	1.852			0.204	0.023	1.675
0.011	-0.194	1.835			0.018	-0.135	1.882			0.016	0.187	1.868			0.022	0.368	1.805			-0.131	0.088	1.893			-0.187	-0.137	1.910			-0.228	-0.368	1.872			-0.233	-0.434	1.848			0.140	0.087	1.851			0.180	0.035	1.659
0.011	-0.194	1.835			0.019	-0.135	1.882			0.016	0.187	1.868			0.021	0.368	1.806			-0.131	0.088	1.894			-0.187	-0.137	1.912			-0.225	-0.362	1.878			-0.231	-0.428	1.854			0.134	0.089	1.851			0.164	0.042	1.649
0.011	-0.195	1.835			0.019	-0.136	1.882			0.016	0.187	1.868			0.021	0.368	1.806			-0.131	0.088	1.895			-0.186	-0.137	1.913			-0.223	-0.361	1.882			-0.230	-0.427	1.857			0.131	0.095	1.852			0.153	0.048	1.643
0.010	-0.195	1.835			0.019	-0.136	1.882			0.016	0.187	1.868			0.021	0.368	1.807			-0.131	0.088	1.896			-0.185	-0.138	1.915			-0.222	-0.360	1.885			-0.230	-0.426	1.859			0.128	0.100	1.852			0.144	0.054	1.639
0.010	-0.197	1.836			0.019	-0.137	1.882			0.016	0.187	1.868			0.021	0.369	1.807			-0.130	0.087	1.897			-0.184	-0.138	1.917			-0.221	-0.360	1.887			-0.229	-0.426	1.862			0.125	0.105	1.853			0.136	0.058	1.635
0.010	-0.198	1.836			0.019	-0.138	1.882			0.016	0.187	1.868			0.021	0.370	1.808			-0.130	0.087	1.898			-0.183	-0.138	1.919			-0.220	-0.358	1.891			-0.228	-0.424	1.866			0.122	0.110	1.853			0.129	0.062	1.632
0.009	-0.200	1.836			0.019	-0.139	1.882			0.017	0.187	1.868			0.021	0.370	1.808			-0.129	0.086	1.899			-0.182	-0.139	1.921			-0.219	-0.357	1.894			-0.227	-0.422	1.869			0.120	0.114	1.854			0.123	0.065	1.629
0.009	-0.201	1.837			0.019	-0.140	1.883			0.017	0.187	1.868			0.021	0.371	1.809			-0.129	0.086	1.900			-0.181	-0.139	1.923			-0.218	-0.355	1.896			-0.227	-0.421	1.873			0.119	0.118	1.854			0.114	0.024	1.669
0.009	-0.203	1.837			0.019	-0.141	1.883			0.017	0.187	1.868			0.021	0.372	1.809			-0.129	0.086	1.901			-0.180	-0.140	1.925			-0.217	-0.356	1.899			-0.226	-0.421	1.876			0.118	0.121	1.854			0.124	0.041	1.670
0.009	-0.204	1.837			0.019	-0.141	1.883			0.017	0.188	1.868			0.021	0.372	1.809			-0.128	0.086	1.902			-0.179	-0.140	1.927			-0.216	-0.357	1.901			-0.226	-0.423	1.879			0.117	0.124	1.854			0.129	0.051	1.670
0.008	-0.205	1.838			0.019	-0.142	1.883			0.017	0.188	1.868			0.021	0.372	1.810			-0.128	0.085	1.902			-0.179	-0.140	1.929			-0.216	-0.358	1.904			-0.225	-0.425	1.883			0.116	0.127	1.854			0.130	0.056	1.670
0.008	-0.206	1.838			0.019	-0.143	1.883			0.016	0.188	1.868			0.021	0.372	1.810			-0.127	0.085	1.903			-0.177	-0.140	1.931			-0.215	-0.359	1.906			-0.225	-0.426	1.887			0.116	0.129	1.854			0.130	0.059	1.670
0.008	-0.207	1.838			0.019	-0.144	1.883			0.016	0.188	1.868			0.021	0.372	1.810			-0.126	0.084	1.903			-0.176	-0.140	1.933			-0.215	-0.360	1.908			-0.224	-0.428	1.889			0.115	0.131	1.854			0.132	0.064	1.669
0.008	-0.208	1.838			0.019	-0.145	1.884			0.016	0.188	1.869			0.021	0.372	1.811			-0.125	0.084	1.904			-0.175	-0.140	1.935			-0.214	-0.361	1.910			-0.224	-0.428	1.892			0.115	0.133	1.854			0.125	0.068	1.664
0.007	-0.210	1.839			0.019	-0.146	1.884			0.023	0.187	1.867			0.021	0.373	1.811			-0.123	0.084	1.904			-0.174	-0.140	1.937			-0.214	-0.361	1.912			-0.224	-0.429	1.894			0.115	0.135	1.854			0.128	0.071	1.664
0.007	-0.211	1.839			0.019	-0.147	1.883			0.024	0.187	1.866			0.021	0.373	1.811			-0.122	0.084	1.905			-0.173	-0.140	1.938			-0.214	-0.361	1.913			-0.223	-0.429	1.896			0.114	0.136	1.854			0.128	0.072	1.664
0.007	-0.212	1.839			0.019	-0.148	1.883			0.024	0.187	1.866			0.021	0.373	1.812			-0.121	0.083	1.905			-0.172	-0.140	1.940			-0.213	-0.361	1.915			-0.223	-0.429	1.898			0.114	0.137	1.854			0.151	0.057	1.657
0.007	-0.213	1.839			0.019	-0.149	1.883			0.024	0.187	1.866			0.021	0.373	1.812			-0.120	0.083	1.905			-0.171	-0.140	1.941			-0.213	-0.361	1.916			-0.223	-0.429	1.900			0.114	0.138	1.853			0.150	0.059	1.657
0.007	-0.214	1.839			0.019	-0.149	1.883			0.024	0.187	1.866			0.021	0.373	1.812			-0.119	0.082	1.905			-0.170	-0.140	1.942			-0.213	-0.361	1.917			-0.223	-0.429	1.901			0.113	0.139	1.853			0.148	0.060	1.657
0.007	-0.214	1.839			0.019	-0.150	1.883			0.024	0.187	1.866			0.021	0.373	1.813			-0.118	0.081	1.905			-0.169	-0.140	1.943			-0.212	-0.361	1.918			-0.222	-0.429	1.902			0.113	0.140	1.853			0.146	0.061	1.657
0.007	-0.215	1.839			0.020	-0.151	1.883			0.025	0.185	1.865			0.021	0.373	1.813			-0.117	0.081	1.905			-0.169	-0.140	1.944			-0.212	-0.362	1.919			-0.222	-0.430	1.903			0.113	0.140	1.852			0.145	0.061	1.656
0.007	-0.216	1.839			0.020	-0.151	1.883			0.028	0.184	1.864			0.021	0.373	1.813			-0.116	0.080	1.905			-0.168	-0.141	1.945			-0.212	-0.363	1.919			-0.222	-0.431	1.904			0.114	0.139	1.851			0.145	0.062	1.656
0.007	-0.216	1.839			0.020	-0.152	1.882			0.032	0.185	1.863			0.021	0.374	1.813			-0.116	0.079	1.905			-0.168	-0.141	1.946			-0.212	-0.365	1.919			-0.222	-0.432	1.904			0.125	0.127	1.838			0.160	0.035	1.612
0.007	-0.217	1.839			0.022	-0.154	1.881			0.033	0.183	1.861			0.022	0.374	1.814			-0.115	0.078	1.905			-0.167	-0.142	1.947			-0.212	-0.366	1.920			-0.222	-0.434	1.904			0.127	0.125	1.835			0.163	0.033	1.611
0.008	-0.219	1.839			0.023	-0.155	1.880			0.034	0.182	1.861			0.022	0.374	1.814			-0.115	0.077	1.905			-0.167	-0.142	1.948			-0.212	-0.367	1.919			-0.223	-0.435	1.905			0.127	0.125	1.835			0.165	0.031	1.610
0.009	-0.220	1.838			0.024	-0.157	1.879			0.035	0.182	1.861			0.022	0.375	1.814			-0.114	0.076	1.905			-0.166	-0.143	1.948			-0.212	-0.367	1.920			-0.222	-0.435	1.905			0.133	0.116	1.827			0.169	0.020	1.596
0.009	-0.221	1.838			0.025	-0.158	1.878			0.036	0.180	1.860			0.023	0.375	1.814			-0.114	0.075	1.905			-0.166	-0.144	1.949			-0.212	-0.366	1.920			-0.222	-0.434	1.906			0.136	0.111	1.822			0.173	0.015	1.588
0.009	-0.221	1.838			0.025	-0.158	1.877			0.038	0.179	1.859			0.023	0.376	1.814			-0.113	0.074	1.904			-0.165	-0.144	1.950			-0.212	-0.365	1.920			-0.222	-0.433	1.906			0.139	0.108	1.818			0.170	0.010	1.581
0.009	-0.222	1.838			0.026	-0.159	1.877			0.036	0.179	1.859			0.023	0.377	1.814			-0.113	0.073	1.904			-0.165	-0.145	1.950			-0.211	-0.364	1.920			-0.222	-0.431	1.906			0.141	0.105	1.815			0.168	0.007	1.576
0.010	-0.222	1.838			0.026	-0.159	1.876			0.035	0.179	1.860			0.023	0.376	1.814			-0.112	0.071	1.904			-0.165	-0.146	1.951			-0.210	-0.361	1.920			-0.221	-0.429	1.906			0.142	0.105	1.815			0.168	0.006	1.574
0.010	-0.223	1.838			0.026	-0.159	1.876			0.035	0.180	1.860			0.024	0.377	1.814			-0.112	0.071	1.904			-0.165	-0.147	1.951			-0.210	-0.361	1.920			-0.221	-0.428	1.906			0.143	0.105	1.815			0.166	0.006	1.574
0.010	-0.223	1.837			0.027	-0.160	1.876			0.034	0.180	1.860			0.024	0.377	1.814			-0.112	0.070	1.904			-0.164	-0.147	1.951			-0.210	-0.360	1.920			-0.221	-0.428	1.906			0.143	0.107	1.817			0.166	0.006	1.575
0.010	-0.224	1.837			0.027	-0.160	1.875			0.034	0.180	1.860			0.024	0.377	1.814			-0.112	0.070	1.904			-0.164	-0.147	1.952			-0.210	-0.359	1.920			-0.221	-0.426	1.906			0.142	0.109	1.818			0.166	0.007	1.577
0.010	-0.224	1.837			0.027	-0.160	1.875			0.034	0.180	1.860			0.024	0.377	1.814			-0.111	0.069	1.903			-0.164	-0.148	1.952			-0.209	-0.359	1.920			-0.221	-0.427	1.906			0.142	0.114	1.822			0.165	0.010	1.583
0.010	-0.224	1.837			0.027	-0.160	1.875			0.033	0.180	1.860			0.024	0.377	1.814			-0.111	0.069	1.903			-0.164	-0.148	1.952			-0.210	-0.360	1.920			-0.221	-0.428	1.905			0.142	0.117	1.825			0.165	0.011	1.586
0.010	-0.223	1.837			0.027	-0.160	1.875			0.033	0.180	1.860			0.024	0.377	1.814			-0.111	0.069	1.903			-0.163	-0.148	1.952			-0.210	-0.362	1.919			-0.222	-0.432	1.903			0.143	0.117	1.825			0.166	0.012	1.588
0.011	-0.223	1.837			0.027	-0.160	1.875			0.033	0.181	1.860			0.025	0.377	1.814			-0.111	0.068	1.903			-0.163	-0.149	1.952			-0.211	-0.364	1.918			-0.222	-0.436	1.901			0.143	0.119	1.827			0.166	0.011	1.590
0.011	-0.223	1.837			0.027	-0.160	1.874			0.033	0.181	1.860			0.025	0.377	1.814			-0.110	0.068	1.903			-0.163	-0.149	1.952			-0.211	-0.366	1.918			-0.223	-0.437	1.901			0.143	0.119	1.827			0.167	0.011	1.591
0.011	-0.222	1.836			0.027	-0.159	1.874			0.034	0.182	1.859			0.025	0.377	1.814			-0.110	0.068	1.903			-0.163	-0.149	1.952			-0.212	-0.367	1.917			-0.223	-0.438	1.900			0.146	0.124	1.831			0.168	0.013	1.596
0.011	-0.221	1.836			0.027	-0.159	1.874			0.033	0.174	1.857			0.026	0.377	1.815			-0.110	0.067	1.902			-0.163	-0.150	1.952			-0.212	-0.369	1.917			-0.223	-0.439	1.899			0.147	0.127	1.833			0.168	0.015	1.599
0.011	-0.221	1.836			0.027	-0.159	1.873			0.034	0.170	1.856			0.026	0.377	1.815			-0.110	0.066	1.902			-0.163	-0.150	1.952			-0.213	-0.370	1.916			-0.223	-0.442	1.897			0.141	0.130	1.836			0.169	0.016	1.602
0.011	-0.221	1.836			0.027	-0.159	1.873			0.034	0.170	1.855			0.026	0.377	1.815			-0.110	0.066	1.901			-0.163	-0.150	1.952			-0.213	-0.371	1.915			-0.224	-0.443	1.896			0.137	0.131	1.838			0.149	0.036	1.631
0.011	-0.220	1.836			0.027	-0.159	1.873			0.034	0.170	1.855			0.026	0.377	1.815			-0.110	0.066	1.901			-0.163	-0.151	1.952			-0.214	-0.372	1.915			-0.224	-0.443	1.896			0.135	0.132	1.838			0.152	0.034	1.630
0.011	-0.220	1.836			0.027	-0.158	1.873			0.034	0.171	1.855			0.026	0.377	1.815			-0.110	0.066	1.901			-0.163	-0.151	1.951			-0.214	-0.373	1.914			-0.224	-0.444	1.895			0.134	0.133	1.839			0.146	0.040	1.639
0.011	-0.220	1.836			0.027	-0.158	1.872			0.035	0.169	1.855			0.026	0.377	1.815			-0.110	0.065	1.901			-0.163	-0.151	1.951			-0.215	-0.374	1.914			-0.224	-0.444	1.894			0.133	0.133	1.839			0.145	0.046	1.644
0.011	-0.220	1.836			0.027	-0.158	1.872			0.034	0.170	1.855			0.026	0.377	1.815			-0.110	0.065	1.901			-0.163	-0.151	1.951			-0.214	-0.371	1.913			-0.224	-0.440	1.894			0.133	0.134	1.840			0.144	0.051	1.648
0.011	-0.220	1.835			0.026	-0.158	1.872			0.034	0.169	1.855			0.026	0.377	1.815			-0.110	0.065	1.900			-0.163	-0.151	1.951			-0.214	-0.370	1.913			-0.224	-0.439	1.894			0.132	0.128	1.837			0.144	0.052	1.649
0.011	-0.220	1.835			0.026	-0.158	1.872			0.032	0.171	1.856			0.026	0.377	1.815			-0.109	0.065	1.900			-0.163	-0.152	1.950			-0.214	-0.369	1.913			-0.224	-0.437	1.893			0.131	0.127	1.837			0.143	0.054	1.650
0.011	-0.220	1.835			0.026	-0.158	1.871			0.032	0.172	1.857			0.026	0.377	1.816			-0.109	0.064	1.900			-0.163	-0.152	1.950			-0.214	-0.367	1.913			-0.224	-0.435	1.893			0.130	0.126	1.836			0.144	0.056	1.651
0.011	-0.220	1.835			0.026	-0.158	1.871			0.031	0.174	1.858			0.025	0.377	1.816			-0.109	0.064	1.900			-0.164	-0.152	1.950			-0.214	-0.365	1.912			-0.224	-0.433	1.893			0.129	0.125	1.836			0.144	0.057	1.652
0.011	-0.220	1.835			0.026	-0.158	1.871			0.030	0.175	1.858			0.025	0.377	1.816			-0.109	0.064	1.899			-0.164	-0.152	1.949			-0.214	-0.365	1.912			-0.224	-0.432	1.893			0.128	0.125	1.836			0.143	0.058	1.653
0.010	-0.220	1.835			0.025	-0.158	1.871			0.031	0.177	1.858			0.024	0.378	1.816			-0.110	0.065	1.899			-0.164	-0.151	1.949			-0.214	-0.364	1.912			-0.224	-0.431	1.892			0.127	0.125	1.836			0.143	0.059	1.655
0.010	-0.220	1.835			0.025	-0.159	1.871			0.022	0.180	1.862			0.024	0.378	1.816			-0.110	0.066	1.899			-0.164	-0.150	1.948			-0.214	-0.364	1.911			-0.224	-0.431	1.892			0.124	0.122	1.835			0.142	0.059	1.655
0.010	-0.220	1.835			0.024	-0.159	1.871			0.023	0.175	1.860			0.023	0.377	1.817			-0.110	0.067	1.900			-0.165	-0.150	1.947			-0.214	-0.363	1.911			-0.224	-0.430	1.892			0.122	0.123	1.835			0.142	0.060	1.656
0.009	-0.220	1.835			0.024	-0.159	1.871			0.023	0.171	1.859			0.022	0.377	1.817			-0.111	0.069	1.900			-0.165	-0.149	1.946			-0.214	-0.363	1.911			-0.225	-0.430	1.891			0.120	0.124	1.835			0.142	0.062	1.657
0.009	-0.220	1.835			0.024	-0.159	1.871			0.024	0.168	1.858			0.022	0.376	1.817			-0.111	0.071	1.900			-0.165	-0.148	1.945			-0.214	-0.362	1.910			-0.225	-0.429	1.891			0.119	0.125	1.836			0.142	0.063	1.658
0.009	-0.220	1.835			0.023	-0.158	1.871			0.024	0.169	1.858			0.021	0.376	1.818			-0.112	0.072	1.901			-0.166	-0.147	1.944			-0.214	-0.361	1.910			-0.225	-0.428	1.891			0.118	0.125	1.836			0.143	0.063	1.660
0.009	-0.219	1.835			0.023	-0.158	1.871			0.024	0.170	1.859			0.020	0.376	1.818			-0.112	0.074	1.901			-0.166	-0.146	1.944			-0.214	-0.361	1.910			-0.225	-0.428	1.891			0.117	0.126	1.836			0.138	0.065	1.655
0.009	-0.219	1.835			0.023	-0.157	1.871			0.024	0.172	1.859			0.019	0.377	1.818			-0.113	0.075	1.902			-0.166	-0.145	1.943			-0.215	-0.360	1.910			-0.225	-0.427	1.891			0.117	0.125	1.836			0.135	0.065	1.650
0.008	-0.218	1.834			0.023	-0.157	1.871			0.024	0.173	1.860			0.019	0.377	1.818			-0.114	0.077	1.902			-0.167	-0.144	1.942			-0.215	-0.359	1.909			-0.225	-0.426	1.890			0.116	0.124	1.836			0.132	0.065	1.646
0.008	-0.217	1.834			0.023	-0.156	1.871			0.024	0.175	1.860			0.018	0.377	1.819			-0.115	0.078	1.903			-0.167	-0.143	1.942			-0.215	-0.358	1.909			-0.225	-0.425	1.890			0.116	0.122	1.835			0.131	0.064	1.643
0.008	-0.216	1.834			0.022	-0.154	1.871			0.024	0.178	1.861			0.016	0.376	1.819			-0.117	0.080	1.904			-0.168	-0.142	1.941			-0.215	-0.358	1.909			-0.226	-0.424	1.890			0.116	0.118	1.834			0.130	0.062	1.637
0.008	-0.216	1.834			0.022	-0.154	1.871			0.024	0.178	1.861			0.016	0.376	1.819			-0.117	0.080	1.904			-0.168	-0.142	1.941			-0.215	-0.358	1.909			-0.226	-0.424	1.890			0.116	0.118	1.834			0.130	0.062	1.637
0.008	-0.215	1.834			0.022	-0.154	1.871			0.024	0.179	1.862			0.016	0.376	1.819			-0.118	0.081	1.905			-0.168	-0.142	1.940			-0.216	-0.357	1.909			-0.226	-0.423	1.890			0.117	0.116	1.834			0.130	0.061	1.635
0.008	-0.214	1.834			0.022	-0.153	1.871			0.024	0.180	1.862			0.015	0.376	1.820			-0.119	0.082	1.905			-0.168	-0.142	1.940			-0.216	-0.357	1.909			-0.226	-0.423	1.890			0.117	0.114	1.834			0.130	0.060	1.633
0.008	-0.213	1.834			0.022	-0.152	1.872			0.024	0.182	1.862			0.014	0.377	1.820			-0.120	0.083	1.906			-0.169	-0.141	1.939			-0.217	-0.357	1.908			-0.226	-0.423	1.890			0.117	0.113	1.834			0.131	0.059	1.631
0.008	-0.212	1.834			0.022	-0.151	1.872			0.024	0.183	1.863			0.013	0.377	1.820			-0.121	0.084	1.906			-0.169	-0.141	1.939			-0.217	-0.357	1.908			-0.227	-0.424	1.889			0.118	0.111	1.834			0.133	0.058	1.629
0.007	-0.211	1.834			0.022	-0.150	1.872			0.024	0.184	1.863			0.013	0.377	1.820			-0.122	0.085	1.906			-0.170	-0.140	1.938			-0.218	-0.358	1.907			-0.227	-0.424	1.888			0.119	0.109	1.834			0.156	0.051	1.640
0.007	-0.210	1.834			0.021	-0.149	1.873			0.024	0.185	1.863			0.012	0.377	1.821			-0.122	0.085	1.906			-0.171	-0.139	1.937			-0.218	-0.358	1.906			-0.227	-0.424	1.888			0.120	0.107	1.834			0.168	0.048	1.646
0.007	-0.209	1.834			0.021	-0.148	1.873			0.024	0.186	1.864			0.012	0.377	1.821			-0.123	0.086	1.907			-0.172	-0.139	1.936			-0.219	-0.358	1.905			-0.228	-0.424	1.886			0.121	0.105	1.835			0.175	0.045	1.650
0.007	-0.208	1.834			0.021	-0.147	1.873			0.023	0.187	1.864			0.011	0.378	1.821			-0.124	0.087	1.907			-0.173	-0.138	1.935			-0.220	-0.359	1.904			-0.229	-0.425	1.885			0.122	0.104	1.835			0.212	0.036	1.677
0.007	-0.207	1.834			0.021	-0.146	1.874			0.023	0.187	1.864			0.011	0.378	1.821			-0.124	0.087	1.906			-0.174	-0.137	1.934			-0.221	-0.359	1.903			-0.230	-0.425	1.883			0.124	0.103	1.836			0.225	0.032	1.686
0.007	-0.207	1.834			0.021	-0.146	1.874			0.023	0.188	1.865			0.010	0.378	1.821			-0.124	0.088	1.906			-0.175	-0.137	1.933			-0.222	-0.359	1.901			-0.231	-0.425	1.881			0.125	0.101	1.836			0.233	0.029	1.691
0.007	-0.206	1.834			0.020	-0.145	1.874			0.023	0.189	1.865			0.010	0.378	1.822			-0.125	0.088	1.905			-0.176	-0.136	1.931			-0.223	-0.360	1.900			-0.232	-0.426	1.879			0.127	0.100	1.837			0.239	0.027	1.696
0.007	-0.206	1.834			0.020	-0.144	1.875			0.022	0.190	1.865			0.009	0.379	1.822			-0.125	0.088	1.904			-0.177	-0.136	1.930			-0.224	-0.361	1.898			-0.233	-0.427	1.876			0.128	0.099	1.838			0.244	0.026	1.699
0.007	-0.205	1.834			0.020	-0.144	1.875			0.021	0.191	1.866			0.009	0.379	1.822			-0.126	0.088	1.904			-0.178	-0.136	1.928			-0.225	-0.361	1.896			-0.234	-0.427	1.874			0.129	0.098	1.838			0.249	0.024	1.702
0.007	-0.205	1.834			0.020	-0.143	1.875			0.021	0.191	1.866			0.009	0.379	1.822			-0.127	0.088	1.903			-0.180	-0.136	1.927			-0.226	-0.362	1.894			-0.235	-0.428	1.871			0.130	0.096	1.839			0.253	0.023	1.705
0.007	-0.204	1.834			0.019	-0.143	1.875			0.020	0.192	1.866			0.008	0.379	1.823			-0.127	0.088	1.902			-0.181	-0.136	1.926			-0.228	-0.363	1.892			-0.236	-0.429	1.868			0.131	0.095	1.839			0.256	0.022	1.707
0.007	-0.204	1.834			0.019	-0.142	1.876			0.019	0.193	1.866			0.008	0.379	1.823			-0.128	0.088	1.902			-0.182	-0.136	1.924			-0.228	-0.364	1.890			-0.237	-0.429	1.866			0.132	0.094	1.840			0.259	0.021	1.709
0.007	-0.204	1.834			0.019	-0.142	1.876			0.019	0.194	1.867			0.007	0.379	1.823			-0.129	0.088	1.901			-0.183	-0.137	1.923			-0.229	-0.365	1.888			-0.238	-0.430	1.863			0.133	0.093	1.840			0.262	0.020	1.711
0.007	-0.203	1.834			0.019	-0.142	1.876			0.018	0.194	1.867			0.007	0.379	1.823			-0.129	0.088	1.901			-0.184	-0.137	1.922			-0.230	-0.365	1.886			-0.238	-0.431	1.861			0.134	0.092	1.841			0.264	0.019	1.713
0.006	-0.203	1.834			0.018	-0.141	1.877			0.017	0.195	1.867			0.007	0.380	1.823			-0.130	0.088	1.900			-0.185	-0.137	1.921			-0.231	-0.366	1.884			-0.239	-0.431	1.858			0.135	0.092	1.841			0.267	0.018	1.715
0.006	-0.202	1.834			0.018	-0.141	1.877			0.017	0.195	1.867			0.006	0.380	1.824			-0.130	0.088	1.899			-0.186	-0.137	1.919			-0.231	-0.367	1.882			-0.239	-0.432	1.856			0.136	0.091	1.842			0.269	0.017	1.717
0.006	-0.202	1.834			0.018	-0.140	1.877			0.016	0.195	1.867			0.006	0.380	1.824			-0.131	0.088	1.899			-0.187	-0.137	1.918			-0.232	-0.367	1.880			-0.240	-0.432	1.855			0.136	0.090	1.842			0.271	0.016	1.718
0.006	-0.202	1.834			0.018	-0.140	1.877			0.016	0.196	1.867			0.006	0.380	1.824			-0.131	0.087	1.898			-0.188	-0.137	1.917			-0.232	-0.367	1.879			-0.240	-0.433	1.853			0.137	0.090	1.843			0.273	0.016	1.720
0.006	-0.202	1.834			0.018	-0.140	1.878			0.015	0.196	1.867			0.005	0.381	1.824			-0.131	0.087	1.897			-0.189	-0.138	1.916			-0.233	-0.368	1.878			-0.240	-0.433	1.852			0.137	0.089	1.843			0.275	0.015	1.722
0.006	-0.201	1.834			0.017	-0.140	1.878			0.015	0.197	1.868			0.005	0.382	1.825			-0.132	0.087	1.896			-0.189	-0.138	1.916			-0.233	-0.368	1.877			-0.240	-0.433	1.851			0.138	0.089	1.844			0.276	0.014	1.724
0.006	-0.201	1.834			0.017	-0.139	1.878			0.015	0.197	1.868			0.005	0.382	1.825			-0.132	0.087	1.896			-0.190	-0.138	1.915			-0.234	-0.368	1.876			-0.241	-0.433	1.850			0.138	0.088	1.844			0.277	0.014	1.725
0.006	-0.201	1.834			0.017	-0.139	1.878			0.014	0.197	1.868			0.005	0.382	1.825			-0.132	0.086	1.895			-0.191	-0.138	1.914			-0.234	-0.369	1.875			-0.241	-0.434	1.849			0.139	0.088	1.844			0.278	0.013	1.727
0.006	-0.201	1.834			0.017	-0.139	1.878			0.014	0.197	1.868			0.004	0.382	1.825			-0.132	0.086	1.894			-0.191	-0.138	1.913			-0.234	-0.369	1.874			-0.241	-0.434	1.848			0.139	0.087	1.845			0.279	0.012	1.728
0.006	-0.201	1.834			0.017	-0.139	1.878			0.014	0.198	1.868			0.004	0.383	1.825			-0.132	0.086	1.893			-0.192	-0.138	1.913			-0.234	-0.369	1.874			-0.241	-0.434	1.847			0.139	0.087	1.845			0.279	0.012	1.730
0.006	-0.200	1.834			0.017	-0.139	1.878			0.014	0.198	1.868			0.004	0.383	1.825			-0.132	0.085	1.893			-0.192	-0.138	1.912			-0.235	-0.369	1.873			-0.242	-0.434	1.847			0.140	0.086	1.845			0.280	0.011	1.731
0.006	-0.200	1.834			0.017	-0.138	1.879			0.013	0.198	1.868			0.004	0.383	1.825			-0.132	0.085	1.892			-0.193	-0.138	1.912			-0.235	-0.370	1.872			-0.242	-0.434	1.846			0.140	0.086	1.846			0.280	0.011	1.732
0.006	-0.200	1.834			0.016	-0.138	1.879			0.013	0.198	1.868			0.004	0.383	1.825			-0.133	0.085	1.891			-0.193	-0.138	1.911			-0.235	-0.370	1.872			-0.242	-0.435	1.846			0.140	0.086	1.846			0.280	0.010	1.733
0.006	-0.200	1.834			0.016	-0.138	1.879			0.013	0.198	1.868			0.004	0.383	1.826			-0.133	0.085	1.891			-0.193	-0.138	1.911			-0.235	-0.370	1.872			-0.242	-0.435	1.845			0.140	0.085	1.846			0.280	0.010	1.734
0.006	-0.200	1.834			0.016	-0.138	1.879			0.013	0.198	1.868			0.003	0.383	1.826			-0.133	0.084	1.890			-0.194	-0.138	1.910			-0.236	-0.370	1.871			-0.242	-0.435	1.845			0.141	0.085	1.846			0.279	0.009	1.735
0.006	-0.200	1.834			0.016	-0.138	1.879			0.013	0.198	1.868			0.003	0.383	1.826			-0.133	0.084	1.889			-0.194	-0.138	1.910			-0.236	-0.370	1.871			-0.242	-0.435	1.844			0.141	0.085	1.847			0.279	0.009	1.735
0.006	-0.200	1.834			0.016	-0.138	1.879			0.012	0.198	1.867			0.003	0.383	1.826			-0.133	0.084	1.889			-0.194	-0.138	1.909			-0.236	-0.370	1.870			-0.243	-0.435	1.844			0.141	0.085	1.847			0.279	0.008	1.736
0.006	-0.199	1.834			0.016	-0.138	1.879			0.012	0.198	1.867			0.003	0.383	1.826			-0.133	0.084	1.889			-0.195	-0.138	1.909			-0.236	-0.370	1.870			-0.243	-0.435	1.843			0.141	0.084	1.847			0.278	0.008	1.736
0.006	-0.199	1.834			0.016	-0.137	1.879			0.012	0.198	1.867			0.003	0.383	1.826			-0.133	0.084	1.888			-0.195	-0.138	1.909			-0.236	-0.371	1.869			-0.243	-0.435	1.843			0.141	0.084	1.847			0.278	0.008	1.737
0.006	-0.199	1.834			0.015	-0.137	1.879			0.012	0.198	1.867			0.003	0.384	1.826			-0.133	0.084	1.888			-0.195	-0.138	1.908			-0.237	-0.371	1.869			-0.243	-0.435	1.843			0.142	0.084	1.847			0.277	0.008	1.737
0.006	-0.199	1.834			0.015	-0.137	1.879			0.012	0.198	1.867			0.003	0.384	1.826			-0.133	0.084	1.888			-0.196	-0.138	1.908			-0.237	-0.371	1.869			-0.243	-0.436	1.842			0.142	0.084	1.848			0.277	0.007	1.737
0.006	-0.199	1.834			0.015	-0.137	1.879			0.011	0.199	1.867			0.003	0.384	1.826			-0.133	0.084	1.887			-0.196	-0.138	1.908			-0.237	-0.371	1.868			-0.243	-0.436	1.842			0.142	0.084	1.848			0.276	0.007	1.737
0.006	-0.199	1.834			0.015	-0.137	1.879			0.011	0.199	1.867			0.002	0.384	1.826			-0.133	0.083	1.887			-0.196	-0.138	1.907			-0.237	-0.371	1.868			-0.243	-0.436	1.842			0.142	0.084	1.848			0.275	0.008	1.737
0.006	-0.199	1.834			0.015	-0.137	1.879			0.011	0.199	1.867			0.002	0.384	1.826			-0.133	0.083	1.887			-0.196	-0.138	1.907			-0.237	-0.371	1.868			-0.243	-0.436	1.841			0.142	0.084	1.848			0.274	0.008	1.737
0.006	-0.199	1.834			0.015	-0.137	1.879			0.010	0.199	1.867			0.002	0.384	1.826			-0.133	0.083	1.886			-0.196	-0.138	1.907			-0.237	-0.371	1.868			-0.243	-0.436	1.841			0.142	0.084	1.849			0.272	0.008	1.736
0.006	-0.199	1.834			0.015	-0.137	1.880			0.010	0.199	1.867			0.002	0.384	1.826			-0.133	0.083	1.886			-0.196	-0.139	1.906			-0.237	-0.371	1.867			-0.243	-0.436	1.841			0.142	0.084	1.849			0.271	0.009	1.735
0.006	-0.198	1.834			0.015	-0.137	1.880			0.010	0.199	1.867			0.002	0.384	1.826			-0.133	0.083	1.886			-0.197	-0.139	1.906			-0.237	-0.371	1.867			-0.243	-0.436	1.841			0.142	0.084	1.849			0.269	0.010	1.734
0.006	-0.198	1.834			0.014	-0.137	1.880			0.009	0.199	1.867			0.002	0.384	1.826			-0.133	0.083	1.886			-0.197	-0.139	1.906			-0.237	-0.371	1.867			-0.243	-0.436	1.841			0.142	0.084	1.849			0.267	0.011	1.731
0.006	-0.198	1.834			0.014	-0.136	1.880			0.009	0.199	1.867			0.002	0.384	1.826			-0.133	0.083	1.886			-0.197	-0.139	1.906			-0.237	-0.371	1.867			-0.243	-0.435	1.841			0.142	0.084	1.849			0.266	0.012	1.730
0.006	-0.198	1.834			0.014	-0.136	1.880			0.009	0.199	1.867			0.002	0.384	1.826			-0.133	0.083	1.885			-0.197	-0.139	1.906			-0.237	-0.370	1.867			-0.243	-0.435	1.841			0.141	0.084	1.849			0.263	0.013	1.727
0.006	-0.198	1.834			0.014	-0.136	1.880			0.009	0.198	1.867			0.002	0.385	1.826			-0.132	0.083	1.885			-0.196	-0.139	1.906			-0.236	-0.370	1.868			-0.242	-0.435	1.842			0.141	0.084	1.849			0.262	0.014	1.726
0.006	-0.198	1.834			0.014	-0.136	1.880			0.009	0.198	1.867			0.002	0.385	1.826			-0.132	0.083	1.885			-0.196	-0.139	1.906			-0.236	-0.370	1.868			-0.242	-0.435	1.842			0.141	0.084	1.849			0.260	0.014	1.724
0.006	-0.198	1.834			0.014	-0.136	1.880			0.009	0.198	1.867			0.002	0.385	1.826			-0.132	0.083	1.885			-0.195	-0.139	1.906			-0.235	-0.370	1.869			-0.242	-0.435	1.843			0.140	0.084	1.849			0.258	0.015	1.722
0.006	-0.198	1.834			0.014	-0.137	1.880			0.008	0.198	1.867			0.002	0.385	1.826			-0.132	0.083	1.886			-0.195	-0.138	1.907			-0.232	-0.365	1.873			-0.239	-0.430	1.847			0.139	0.084	1.848			0.257	0.015	1.721
0.006	-0.198	1.834			0.014	-0.137	1.880			0.008	0.198	1.867			0.002	0.386	1.826			-0.131	0.083	1.886			-0.194	-0.138	1.908			-0.230	-0.362	1.876			-0.237	-0.427	1.851			0.138	0.085	1.848			0.255	0.016	1.720
0.006	-0.199	1.834			0.014	-0.137	1.880			0.008	0.198	1.867			0.002	0.386	1.826			-0.131	0.084	1.886			-0.193	-0.138	1.909			-0.229	-0.361	1.878			-0.236	-0.426	1.853			0.137	0.086	1.848			0.253	0.016	1.719
0.006	-0.199	1.834			0.014	-0.137	1.880			0.008	0.198	1.867			0.002	0.386	1.827			-0.130	0.084	1.887			-0.192	-0.137	1.910			-0.227	-0.361	1.879			-0.235	-0.426	1.856			0.136	0.087	1.847			0.249	0.016	1.716
0.006	-0.199	1.834			0.014	-0.137	1.880			0.008	0.198	1.868			0.002	0.386	1.827			-0.130	0.085	1.888			-0.191	-0.137	1.911			-0.226	-0.361	1.881			-0.235	-0.426	1.858			0.134	0.087	1.847			0.244	0.016	1.713
0.006	-0.199	1.834			0.014	-0.138	1.880			0.008	0.198	1.868			0.002	0.386	1.827			-0.129	0.085	1.888			-0.190	-0.136	1.912			-0.225	-0.361	1.883			-0.234	-0.426	1.861			0.131	0.089	1.846			0.239	0.016	1.711
0.006	-0.199	1.834			0.014	-0.138	1.880			0.008	0.198	1.868			0.002	0.386	1.827			-0.129	0.085	1.889			-0.189	-0.136	1.913			-0.225	-0.361	1.885			-0.233	-0.426	1.864			0.128	0.090	1.846			0.196	-0.001	1.708
0.006	-0.200	1.834			0.015	-0.138	1.880			0.008	0.198	1.868			0.002	0.386	1.827			-0.129	0.086	1.890			-0.188	-0.136	1.914			-0.224	-0.361	1.887			-0.232	-0.426	1.866			0.125	0.091	1.846			0.185	-0.005	1.707
0.006	-0.200	1.834			0.015	-0.138	1.881			0.008	0.198	1.868			0.002	0.386	1.827			-0.128	0.086	1.891			-0.187	-0.135	1.916			-0.223	-0.361	1.889			-0.232	-0.426	1.868			0.123	0.093	1.845			0.170	-0.010	1.706
0.006	-0.200	1.834			0.015	-0.139	1.881			0.013	0.186	1.865			0.002	0.386	1.827			-0.128	0.087	1.892			-0.186	-0.135	1.917			-0.222	-0.361	1.891			-0.231	-0.426	1.870			0.115	0.102	1.847			0.146	0.017	1.680
0.006	-0.200	1.834			0.015	-0.139	1.881			0.015	0.179	1.863			0.002	0.385	1.827			-0.128	0.087	1.893			-0.185	-0.135	1.918			-0.222	-0.361	1.893			-0.231	-0.426	1.872			0.111	0.109	1.848			0.132	0.031	1.667
0.006	-0.202	1.835			0.015	-0.140	1.880			0.015	0.178	1.863			0.002	0.385	1.828			-0.127	0.088	1.894			-0.184	-0.134	1.919			-0.221	-0.360	1.894			-0.231	-0.426	1.874			0.108	0.113	1.849			0.123	0.040	1.658
0.006	-0.203	1.835			0.015	-0.141	1.880			0.015	0.178	1.863			0.002	0.385	1.828			-0.127	0.088	1.895			-0.183	-0.134	1.920			-0.221	-0.360	1.896			-0.230	-0.427	1.876			0.105	0.116	1.849			0.116	0.047	1.652
0.006	-0.203	1.835			0.015	-0.141	1.880			0.015	0.177	1.864			0.002	0.385	1.828			-0.127	0.089	1.896			-0.182	-0.134	1.921			-0.220	-0.360	1.897			-0.230	-0.427	1.877			0.104	0.120	1.850			0.110	0.053	1.647
0.006	-0.203	1.835			0.015	-0.141	1.880			0.015	0.177	1.864			0.002	0.385	1.828			-0.126	0.089	1.897			-0.181	-0.134	1.922			-0.220	-0.360	1.898			-0.230	-0.427	1.878			0.103	0.123	1.851			0.105	0.059	1.643
0.006	-0.203	1.835			0.015	-0.142	1.881			0.015	0.177	1.864			0.002	0.385	1.828			-0.126	0.089	1.897			-0.181	-0.134	1.923			-0.220	-0.361	1.899			-0.229	-0.427	1.880			0.102	0.126	1.852			0.100	0.063	1.640
0.006	-0.203	1.835			0.015	-0.142	1.881			0.014	0.177	1.865			0.002	0.385	1.828			-0.126	0.089	1.898			-0.180	-0.134	1.924			-0.219	-0.361	1.900			-0.229	-0.427	1.881			0.101	0.129	1.853			0.096	0.067	1.637
0.006	-0.202	1.836			0.015	-0.141	1.881			0.014	0.178	1.865			0.002	0.384	1.829			-0.126	0.089	1.899			-0.179	-0.134	1.925			-0.219	-0.361	1.901			-0.229	-0.427	1.882			0.102	0.132	1.854			0.092	0.072	1.635
0.006	-0.202	1.836			0.015	-0.141	1.881			0.013	0.179	1.866			0.002	0.384	1.829			-0.125	0.089	1.899			-0.179	-0.134	1.925			-0.219	-0.361	1.901			-0.229	-0.428	1.882			0.103	0.135	1.855			0.089	0.075	1.633
0.006	-0.202	1.836			0.015	-0.141	1.881			0.013	0.180	1.867			0.002	0.383	1.829			-0.125	0.088	1.900			-0.178	-0.134	1.926			-0.218	-0.360	1.902			-0.228	-0.427	1.883			0.105	0.138	1.856			0.104	0.066	1.627
0.005	-0.203	1.837			0.015	-0.142	1.882			0.013	0.180	1.868			0.002	0.382	1.830			-0.124	0.088	1.900			-0.178	-0.135	1.927			-0.218	-0.360	1.903			-0.228	-0.427	1.884			0.106	0.139	1.856			0.113	0.060	1.622
0.005	-0.204	1.837			0.015	-0.142	1.882			0.012	0.181	1.868			0.002	0.382	1.830			-0.124	0.087	1.900			-0.177	-0.136	1.928			-0.218	-0.360	1.903			-0.228	-0.427	1.885			0.106	0.140	1.856			0.116	0.057	1.619
0.005	-0.205	1.837			0.015	-0.143	1.882			0.012	0.182	1.869			0.002	0.381	1.831			-0.124	0.086	1.901			-0.177	-0.136	1.929			-0.217	-0.361	1.903			-0.228	-0.428	1.885			0.107	0.141	1.856			0.117	0.054	1.616
0.004	-0.205	1.838			0.015	-0.143	1.882			0.012	0.183	1.869			0.002	0.380	1.831			-0.124	0.084	1.903			-0.177	-0.139	1.930			-0.217	-0.362	1.903			-0.227	-0.428	1.885			0.108	0.142	1.855			0.119	0.052	1.614
0.005	-0.209	1.838			0.016	-0.146	1.882			0.013	0.183	1.869			0.006	0.373	1.832			-0.125	0.082	1.904			-0.176	-0.141	1.932			-0.217	-0.363	1.903			-0.227	-0.430	1.885			0.109	0.141	1.855			0.120	0.049	1.611
0.006	-0.213	1.838			0.018	-0.149	1.883			0.015	0.184	1.870			0.008	0.368	1.833			-0.126	0.079	1.906			-0.176	-0.144	1.933			-0.217	-0.364	1.903			-0.227	-0.431	1.885			0.110	0.141	1.854			0.122	0.043	1.610
0.007	-0.216	1.838			0.019	-0.152	1.883			0.016	0.184	1.870			0.010	0.364	1.834			-0.129	0.077	1.909			-0.176	-0.147	1.935			-0.217	-0.366	1.902			-0.227	-0.432	1.884			0.110	0.140	1.853			0.125	0.039	1.608
0.008	-0.219	1.838			0.021	-0.154	1.882			0.017	0.185	1.870			0.011	0.362	1.834			-0.132	0.074	1.912			-0.176	-0.150	1.937			-0.217	-0.367	1.903			-0.227	-0.433	1.884			0.111	0.139	1.852			0.125	0.037	1.607
0.009	-0.221	1.838			0.022	-0.156	1.882			0.019	0.185	1.870			0.011	0.360	1.835			-0.134	0.072	1.915			-0.175	-0.152	1.938			-0.217	-0.368	1.903			-0.227	-0.435	1.884			0.112	0.138	1.851			0.125	0.035	1.605
0.009	-0.224	1.838			0.023	-0.159	1.882			0.020	0.185	1.870			0.011	0.359	1.835			-0.137	0.069	1.919			-0.175	-0.154	1.939			-0.217	-0.369	1.903			-0.227	-0.436	1.885			0.112	0.136	1.850			0.124	0.033	1.603
0.009	-0.226	1.837			0.024	-0.161	1.882			0.021	0.186	1.870			0.012	0.358	1.836			-0.140	0.066	1.922			-0.175	-0.156	1.941			-0.217	-0.370	1.904			-0.226	-0.437	1.886			0.112	0.134	1.848			0.123	0.031	1.601
0.010	-0.228	1.837			0.026	-0.162	1.882			0.022	0.186	1.870			0.012	0.357	1.836			-0.144	0.058	1.928			-0.174	-0.157	1.942			-0.217	-0.372	1.904			-0.226	-0.439	1.887			0.112	0.132	1.847			0.122	0.029	1.600
0.011	-0.231	1.837			0.028	-0.166	1.881			0.027	0.179	1.866			0.009	0.345	1.844			-0.149	0.051	1.934			-0.174	-0.160	1.944			-0.214	-0.369	1.908			-0.225	-0.436	1.891			0.112	0.129	1.844			0.121	0.026	1.597
0.011	-0.231	1.837			0.028	-0.166	1.881			0.027	0.179	1.866			0.009	0.345	1.844			-0.149	0.051	1.934			-0.174	-0.160	1.944			-0.214	-0.369	1.908			-0.225	-0.436	1.891			0.112	0.129	1.844			0.121	0.026	1.597
0.011	-0.233	1.837			0.029	-0.167	1.880			0.028	0.176	1.864			0.008	0.340	1.848			-0.153	0.027	1.941			-0.176	-0.174	1.947			-0.214	-0.370	1.909			-0.224	-0.437	1.892			0.112	0.128	1.843			0.120	0.025	1.596
0.011	-0.234	1.837			0.029	-0.169	1.879			0.030	0.173	1.863			0.006	0.336	1.852			-0.155	0.018	1.944			-0.179	-0.191	1.949			-0.213	-0.374	1.910			-0.224	-0.442	1.894			0.111	0.127	1.843			0.120	0.024	1.595
0.012	-0.235	1.836			0.030	-0.170	1.879			0.031	0.172	1.862			-0.005	0.331	1.862			-0.156	0.015	1.946			-0.180	-0.196	1.950			-0.213	-0.376	1.911			-0.224	-0.442	1.895			0.111	0.127	1.842			0.119	0.023	1.595
0.012	-0.236	1.836			0.031	-0.172	1.878			0.033	0.171	1.861			-0.010	0.326	1.868			-0.157	0.012	1.947			-0.181	-0.203	1.951			-0.213	-0.379	1.912			-0.224	-0.445	1.896			0.111	0.126	1.841			0.119	0.022	1.594
0.012	-0.237	1.836			0.032	-0.173	1.877			0.034	0.169	1.860			-0.010	0.325	1.870			-0.158	0.010	1.948			-0.180	-0.200	1.952			-0.213	-0.380	1.913			-0.224	-0.446	1.897			0.111	0.125	1.841			0.119	0.022	1.593
0.012	-0.238	1.836			0.032	-0.174	1.877			0.035	0.169	1.860			-0.010	0.323	1.871			-0.159	0.010	1.949			-0.179	-0.197	1.952			-0.213	-0.381	1.914			-0.224	-0.447	1.898			0.111	0.124	1.840			0.118	0.021	1.592
0.013	-0.239	1.836			0.033	-0.175	1.876			0.036	0.168	1.859			-0.014	0.322	1.874			-0.161	0.011	1.951			-0.179	-0.195	1.953			-0.213	-0.382	1.914			-0.224	-0.448	1.899			0.111	0.124	1.840			0.118	0.020	1.592
0.013	-0.240	1.835			0.033	-0.175	1.876			0.037	0.168	1.859			-0.018	0.322	1.876			-0.162	0.013	1.952			-0.178	-0.193	1.954			-0.213	-0.382	1.915			-0.224	-0.449	1.899			0.111	0.123	1.839			0.118	0.019	1.592
0.013	-0.240	1.835			0.034	-0.176	1.875			0.037	0.168	1.859			-0.021	0.321	1.878			-0.163	0.015	1.953			-0.178	-0.191	1.954			-0.213	-0.383	1.916			-0.224	-0.450	1.900			0.110	0.122	1.838			0.118	0.018	1.592
0.013	-0.241	1.835			0.034	-0.177	1.875			0.038	0.167	1.859			-0.023	0.320	1.879			-0.164	0.017	1.954			-0.177	-0.189	1.955			-0.213	-0.384	1.916			-0.224	-0.451	1.900			0.110	0.122	1.838			0.118	0.017	1.592
0.013	-0.242	1.835			0.034	-0.177	1.874			0.038	0.167	1.858			-0.024	0.319	1.881			-0.161	0.051	1.953			-0.176	-0.174	1.954			-0.213	-0.382	1.917			-0.223	-0.449	1.900			0.110	0.121	1.837			0.118	0.016	1.592
0.013	-0.242	1.835			0.035	-0.178	1.874			0.039	0.167	1.858			-0.025	0.318	1.882			-0.161	0.051	1.953			-0.176	-0.176	1.953			-0.213	-0.383	1.917			-0.223	-0.449	1.900			0.110	0.121	1.837			0.118	0.015	1.591
0.014	-0.243	1.835			0.035	-0.178	1.874			0.039	0.167	1.858			-0.027	0.318	1.882			-0.162	0.052	1.954			-0.176	-0.176	1.953			-0.213	-0.383	1.917			-0.223	-0.450	1.900			0.110	0.120	1.837			0.118	0.014	1.592
0.014	-0.243	1.835			0.035	-0.179	1.873			0.039	0.167	1.859			-0.029	0.318	1.883			-0.162	0.052	1.955			-0.177	-0.177	1.952			-0.213	-0.383	1.917			-0.223	-0.450	1.900			0.110	0.120	1.836			0.118	0.013	1.592
0.014	-0.244	1.835			0.036	-0.179	1.873			0.039	0.169	1.859			-0.032	0.319	1.883			-0.162	0.053	1.955			-0.177	-0.178	1.952			-0.213	-0.383	1.917			-0.223	-0.450	1.899			0.109	0.120	1.836			0.118	0.012	1.592
0.014	-0.244	1.835			0.036	-0.179	1.873			0.039	0.170	1.860			-0.034	0.320	1.884			-0.163	0.053	1.956			-0.177	-0.178	1.952			-0.213	-0.382	1.916			-0.223	-0.448	1.898			0.109	0.119	1.836			0.118	0.011	1.592
0.014	-0.244	1.835			0.036	-0.180	1.873			0.038	0.171	1.860			-0.035	0.321	1.884			-0.163	0.054	1.956			-0.177	-0.178	1.952			-0.214	-0.381	1.916			-0.224	-0.448	1.897			0.109	0.119	1.835			0.118	0.011	1.592
0.014	-0.244	1.834			0.036	-0.180	1.873			0.039	0.171	1.860			-0.036	0.321	1.885			-0.163	0.055	1.956			-0.177	-0.178	1.952			-0.214	-0.382	1.915			-0.224	-0.448	1.896			0.109	0.118	1.835			0.116	0.010	1.593
0.014	-0.245	1.834			0.036	-0.180	1.873			0.039	0.171	1.860			-0.037	0.321	1.885			-0.163	0.056	1.956			-0.177	-0.178	1.952			-0.214	-0.382	1.914			-0.224	-0.448	1.895			0.109	0.118	1.835			0.116	0.010	1.593
0.014	-0.245	1.834			0.036	-0.180	1.872			0.039	0.172	1.860			-0.039	0.321	1.886			-0.162	0.056	1.956			-0.177	-0.178	1.952			-0.215	-0.382	1.914			-0.224	-0.448	1.894			0.109	0.118	1.834			0.115	0.010	1.593
0.014	-0.245	1.834			0.036	-0.180	1.872			0.038	0.174	1.861			-0.041	0.323	1.886			-0.162	0.057	1.955			-0.177	-0.177	1.952			-0.215	-0.382	1.913			-0.224	-0.448	1.894			0.109	0.118	1.834			0.115	0.009	1.593
0.013	-0.244	1.834			0.036	-0.180	1.872			0.038	0.176	1.862			-0.042	0.324	1.886			-0.162	0.059	1.955			-0.177	-0.177	1.952			-0.215	-0.382	1.913			-0.224	-0.448	1.893			0.109	0.117	1.834			0.115	0.009	1.593
0.013	-0.244	1.834			0.035	-0.179	1.872			0.037	0.177	1.862			-0.044	0.325	1.886			-0.162	0.059	1.955			-0.177	-0.177	1.952			-0.215	-0.382	1.913			-0.225	-0.448	1.893			0.109	0.117	1.834			0.115	0.009	1.593
0.013	-0.244	1.834			0.035	-0.179	1.872			0.037	0.178	1.863			-0.046	0.326	1.886			-0.162	0.060	1.954			-0.177	-0.176	1.952			-0.215	-0.382	1.913			-0.225	-0.448	1.892			0.109	0.117	1.834			0.115	0.008	1.593
0.013	-0.245	1.834			0.035	-0.180	1.872			0.037	0.177	1.862			-0.030	0.327	1.882			-0.162	0.060	1.954			-0.177	-0.176	1.952			-0.215	-0.382	1.913			-0.225	-0.448	1.892			0.109	0.116	1.833			0.115	0.007	1.594
0.013	-0.244	1.834			0.035	-0.179	1.872			0.037	0.177	1.862			-0.021	0.329	1.876			-0.162	0.059	1.953			-0.177	-0.175	1.952			-0.215	-0.382	1.913			-0.225	-0.448	1.892			0.109	0.116	1.833			0.116	0.006	1.594
0.012	-0.244	1.834			0.035	-0.179	1.872			0.037	0.177	1.862			-0.010	0.331	1.868			-0.161	0.060	1.953			-0.177	-0.174	1.951			-0.215	-0.382	1.913			-0.225	-0.448	1.892			0.109	0.115	1.833			0.116	0.006	1.594
0.013	-0.244	1.834			0.035	-0.179	1.872			0.037	0.177	1.863			-0.002	0.334	1.863			-0.161	0.060	1.952			-0.177	-0.174	1.951			-0.216	-0.382	1.913			-0.225	-0.448	1.892			0.109	0.115	1.833			0.116	0.006	1.594
0.013	-0.244	1.834			0.035	-0.179	1.872			0.037	0.178	1.863			-0.001	0.334	1.858			-0.161	0.060	1.952			-0.178	-0.174	1.951			-0.216	-0.382	1.913			-0.225	-0.448	1.891			0.109	0.115	1.832			0.116	0.005	1.594
0.013	-0.244	1.834			0.035	-0.179	1.872			0.037	0.178	1.863			0.001	0.335	1.855			-0.161	0.061	1.951			-0.177	-0.173	1.951			-0.216	-0.382	1.913			-0.225	-0.448	1.891			0.109	0.114	1.832			0.116	0.005	1.594
0.013	-0.244	1.834			0.035	-0.179	1.872			0.036	0.178	1.863			0.011	0.335	1.853			-0.160	0.062	1.951			-0.177	-0.173	1.951			-0.216	-0.381	1.913			-0.225	-0.447	1.891			0.109	0.114	1.832			0.116	0.005	1.594
0.013	-0.244	1.834			0.035	-0.179	1.872			0.036	0.178	1.863			0.067	0.323	1.842			-0.160	0.062	1.951			-0.177	-0.172	1.951			-0.216	-0.381	1.913			-0.225	-0.447	1.891			0.109	0.113	1.832			0.116	0.005	1.594
0.013	-0.244	1.833			0.035	-0.179	1.873			0.036	0.178	1.863			0.085	0.320	1.835			-0.160	0.061	1.950			-0.177	-0.172	1.951			-0.216	-0.381	1.912			-0.225	-0.447	1.891			0.121	0.110	1.827			0.118	0.003	1.593
0.013	-0.244	1.833			0.035	-0.179	1.873			0.036	0.178	1.863			0.095	0.319	1.832			-0.160	0.061	1.949			-0.177	-0.172	1.951			-0.216	-0.381	1.912			-0.225	-0.447	1.891			0.121	0.109	1.827			0.118	0.003	1.592
0.013	-0.244	1.833			0.035	-0.178	1.873			0.036	0.178	1.863			0.102	0.318	1.828			-0.160	0.060	1.949			-0.177	-0.172	1.951			-0.216	-0.380	1.912			-0.225	-0.446	1.891			0.121	0.108	1.827			0.119	0.002	1.592
0.013	-0.243	1.833			0.035	-0.178	1.873			0.036	0.179	1.863			0.111	0.315	1.824			-0.160	0.056	1.947			-0.178	-0.171	1.951			-0.216	-0.380	1.912			-0.225	-0.446	1.891			0.121	0.107	1.826			0.120	0.002	1.592
0.013	-0.243	1.833			0.035	-0.178	1.873			0.036	0.179	1.863			0.151	0.255	1.811			-0.160	0.051	1.945			-0.181	-0.179	1.948			-0.216	-0.380	1.912			-0.225	-0.446	1.891			0.121	0.106	1.826			0.121	0.001	1.592
0.014	-0.243	1.833			0.035	-0.178	1.873			0.036	0.179	1.864			0.157	0.253	1.808			-0.160	0.049	1.945			-0.181	-0.178	1.948			-0.216	-0.380	1.912			-0.225	-0.446	1.891			0.121	0.105	1.826			0.121	0.001	1.591
0.014	-0.243	1.833			0.036	-0.178	1.873			0.036	0.175	1.862			0.145	0.265	1.815			-0.160	0.046	1.944			-0.181	-0.177	1.947			-0.216	-0.379	1.912			-0.225	-0.445	1.890			0.121	0.105	1.825			0.121	0.001	1.591
0.014	-0.243	1.833			0.036	-0.178	1.873			0.036	0.174	1.862			0.142	0.270	1.817			-0.159	0.046	1.943			-0.181	-0.177	1.947			-0.216	-0.379	1.912			-0.225	-0.445	1.890			0.121	0.104	1.825			0.122	0.000	1.591
0.014	-0.243	1.833			0.036	-0.178	1.873			0.035	0.172	1.861			0.140	0.274	1.819			-0.159	0.045	1.943			-0.181	-0.176	1.947			-0.216	-0.374	1.913			-0.225	-0.440	1.891			0.120	0.103	1.825			0.122	0.000	1.591
0.014	-0.243	1.833			0.036	-0.178	1.873			0.035	0.170	1.861			0.136	0.278	1.823			-0.159	0.045	1.942			-0.182	-0.176	1.947			-0.216	-0.374	1.913			-0.225	-0.440	1.891			0.120	0.103	1.825			0.123	0.000	1.591
0.014	-0.243	1.833			0.036	-0.178	1.873			0.035	0.170	1.860			0.133	0.283	1.824			-0.159	0.045	1.942			-0.182	-0.176	1.946			-0.216	-0.373	1.913			-0.225	-0.439	1.891			0.120	0.103	1.825			0.124	-0.000	1.591
0.014	-0.243	1.833			0.036	-0.178	1.873			0.035	0.168	1.860			0.131	0.286	1.826			-0.159	0.044	1.941			-0.182	-0.175	1.946			-0.216	-0.373	1.913			-0.225	-0.439	1.891			0.120	0.102	1.825			0.124	-0.000	1.591
0.014	-0.243	1.833			0.036	-0.178	1.873			0.035	0.167	1.860			0.130	0.288	1.827			-0.159	0.044	1.941			-0.182	-0.175	1.946			-0.216	-0.369	1.913			-0.225	-0.435	1.892			0.119	0.102	1.825			0.124	-0.001	1.591
0.014	-0.243	1.833			0.036	-0.178	1.872			0.035	0.166	1.859			0.128	0.290	1.828			-0.158	0.041	1.940			-0.182	-0.175	1.946			-0.216	-0.366	1.914			-0.226	-0.432	1.893			0.119	0.102	1.825			0.124	-0.001	1.591
0.014	-0.243	1.833			0.036	-0.178	1.872			0.035	0.164	1.859			0.129	0.289	1.829			-0.158	0.041	1.939			-0.182	-0.175	1.946			-0.216	-0.363	1.915			-0.226	-0.429	1.894			0.118	0.102	1.825			0.125	-0.001	1.591
0.014	-0.243	1.833			0.036	-0.178	1.872			0.035	0.164	1.859			0.130	0.290	1.827			-0.158	0.040	1.939			-0.182	-0.175	1.946			-0.216	-0.362	1.915			-0.226	-0.428	1.894			0.118	0.101	1.825			0.125	-0.001	1.591
0.014	-0.242	1.833			0.035	-0.177	1.872			0.035	0.165	1.859			0.082	0.313	1.840			-0.158	0.040	1.939			-0.182	-0.175	1.946			-0.217	-0.360	1.915			-0.226	-0.427	1.895			0.117	0.101	1.826			0.123	-0.001	1.591
0.014	-0.242	1.833			0.035	-0.177	1.872			0.035	0.162	1.859			0.067	0.315	1.848			-0.158	0.039	1.938			-0.182	-0.175	1.946			-0.217	-0.360	1.915			-0.226	-0.426	1.895			0.117	0.101	1.826			0.124	-0.000	1.592
0.014	-0.242	1.833			0.035	-0.177	1.872			0.034	0.164	1.860			0.048	0.325	1.849			-0.158	0.039	1.938			-0.182	-0.174	1.946			-0.217	-0.359	1.915			-0.226	-0.426	1.895			0.117	0.101	1.826			0.125	-0.000	1.592
0.014	-0.241	1.833			0.034	-0.177	1.872			0.034	0.166	1.860			0.037	0.332	1.852			-0.158	0.039	1.938			-0.182	-0.174	1.946			-0.217	-0.359	1.915			-0.226	-0.425	1.895			0.116	0.101	1.826			0.124	-0.000	1.592
0.014	-0.241	1.833			0.034	-0.177	1.872			0.034	0.169	1.861			0.030	0.337	1.853			-0.158	0.039	1.937			-0.182	-0.174	1.946			-0.217	-0.359	1.915			-0.226	-0.426	1.895			0.116	0.101	1.826			0.124	-0.000	1.592
0.014	-0.241	1.833			0.034	-0.177	1.872			0.034	0.169	1.861			0.026	0.339	1.855			-0.158	0.039	1.937			-0.182	-0.174	1.946			-0.218	-0.360	1.915			-0.227	-0.426	1.895			0.116	0.101	1.826			0.124	-0.000	1.592
0.014	-0.241	1.833			0.034	-0.177	1.872			0.028	0.166	1.862			0.022	0.338	1.857			-0.158	0.039	1.937			-0.182	-0.175	1.945			-0.218	-0.360	1.915			-0.227	-0.426	1.895			0.115	0.101	1.826			0.124	-0.000	1.592
0.014	-0.241	1.833			0.034	-0.177	1.872			0.028	0.162	1.860			0.019	0.336	1.860			-0.158	0.039	1.937			-0.183	-0.176	1.945			-0.218	-0.360	1.915			-0.227	-0.427	1.895			0.115	0.100	1.826			0.123	0.000	1.592
0.014	-0.241	1.833			0.034	-0.177	1.872			0.027	0.160	1.859			0.016	0.334	1.862			-0.158	0.039	1.936			-0.183	-0.176	1.945			-0.219	-0.361	1.915			-0.228	-0.427	1.895			0.115	0.100	1.826			0.122	0.001	1.592
0.013	-0.241	1.833			0.033	-0.177	1.872			0.028	0.165	1.861			0.008	0.338	1.861			-0.158	0.040	1.936			-0.184	-0.176	1.944			-0.219	-0.362	1.915			-0.228	-0.428	1.895			0.114	0.100	1.826			0.121	0.001	1.591
0.013	-0.241	1.833			0.033	-0.177	1.872			0.028	0.169	1.862			-0.011	0.340	1.864			-0.158	0.041	1.936			-0.184	-0.177	1.944			-0.219	-0.362	1.915			-0.228	-0.428	1.895			0.114	0.100	1.826			0.120	0.001	1.591
0.013	-0.241	1.833			0.033	-0.176	1.872			0.028	0.171	1.863			-0.017	0.341	1.864			-0.158	0.041	1.936			-0.184	-0.175	1.944			-0.220	-0.363	1.915			-0.229	-0.429	1.894			0.114	0.100	1.826			0.119	0.001	1.591
0.013	-0.241	1.833			0.033	-0.177	1.872			0.028	0.173	1.864			-0.021	0.342	1.863			-0.158	0.042	1.935			-0.184	-0.174	1.944			-0.220	-0.364	1.915			-0.229	-0.430	1.894			0.114	0.100	1.826			0.119	0.001	1.591
0.013	-0.241	1.833			0.033	-0.177	1.872			0.027	0.172	1.864			-0.022	0.341	1.864			-0.158	0.042	1.935			-0.184	-0.173	1.944			-0.221	-0.365	1.915			-0.229	-0.431	1.894			0.113	0.100	1.826			0.118	0.001	1.591
0.013	-0.241	1.833			0.032	-0.177	1.872			0.024	0.169	1.863			-0.020	0.338	1.864			-0.158	0.042	1.935			-0.184	-0.173	1.943			-0.221	-0.366	1.915			-0.230	-0.432	1.894			0.113	0.100	1.826			0.118	0.002	1.590
0.012	-0.241	1.833			0.031	-0.177	1.872			0.023	0.170	1.864			-0.022	0.339	1.862			-0.158	0.042	1.935			-0.184	-0.172	1.943			-0.221	-0.366	1.915			-0.230	-0.432	1.894			0.113	0.099	1.826			0.117	0.002	1.590
0.012	-0.241	1.833			0.031	-0.177	1.872			0.024	0.170	1.864			-0.022	0.338	1.861			-0.159	0.042	1.935			-0.184	-0.172	1.943			-0.221	-0.366	1.915			-0.230	-0.432	1.894			0.113	0.099	1.826			0.116	0.002	1.590
0.012	-0.241	1.833			0.030	-0.177	1.872			0.024	0.170	1.864			-0.022	0.338	1.861			-0.159	0.043	1.935			-0.184	-0.172	1.943			-0.222	-0.367	1.915			-0.230	-0.433	1.894			0.113	0.099	1.826			0.116	0.002	1.589
0.011	-0.241	1.833			0.030	-0.177	1.872			0.024	0.170	1.863			-0.020	0.337	1.858			-0.159	0.043	1.934			-0.184	-0.172	1.943			-0.222	-0.368	1.915			-0.230	-0.434	1.894			0.112	0.099	1.826			0.115	0.002	1.589
0.011	-0.241	1.833			0.030	-0.177	1.872			0.024	0.170	1.863			-0.017	0.337	1.856			-0.159	0.044	1.934			-0.184	-0.172	1.943			-0.223	-0.369	1.915			-0.231	-0.435	1.893			0.112	0.099	1.826			0.115	0.002	1.589
0.011	-0.241	1.833			0.030	-0.177	1.872			0.024	0.168	1.862			-0.012	0.334	1.857			-0.159	0.044	1.934			-0.184	-0.172	1.943			-0.223	-0.370	1.915			-0.231	-0.436	1.893			0.112	0.099	1.826			0.115	0.002	1.589
0.011	-0.241	1.833			0.029	-0.177	1.872			0.024	0.166	1.861			-0.010	0.332	1.858			-0.159	0.045	1.934			-0.184	-0.172	1.943			-0.223	-0.371	1.915			-0.231	-0.437	1.893			0.112	0.099	1.826			0.114	0.002	1.589
0.011	-0.241	1.833			0.029	-0.177	1.872			0.025	0.164	1.860			-0.007	0.329	1.858			-0.159	0.046	1.934			-0.184	-0.172	1.943			-0.223	-0.372	1.915			-0.231	-0.438	1.892			0.112	0.099	1.826			0.114	0.002	1.589
0.010	-0.242	1.833			0.029	-0.178	1.872			0.025	0.162	1.859			-0.006	0.328	1.858			-0.159	0.047	1.934			-0.185	-0.172	1.943			-0.224	-0.373	1.914			-0.231	-0.439	1.892			0.112	0.099	1.826			0.114	0.002	1.589
0.010	-0.242	1.833			0.029	-0.178	1.872			0.025	0.160	1.858			-0.004	0.326	1.858			-0.160	0.047	1.934			-0.185	-0.173	1.942			-0.224	-0.374	1.914			-0.232	-0.440	1.892			0.111	0.099	1.826			0.114	0.002	1.588
0.010	-0.242	1.833			0.028	-0.178	1.872			0.025	0.160	1.858			-0.003	0.326	1.857			-0.160	0.048	1.933			-0.185	-0.173	1.941			-0.224	-0.375	1.914			-0.232	-0.441	1.891			0.111	0.099	1.826			0.114	0.002	1.588
0.010	-0.242	1.833			0.028	-0.178	1.871			0.024	0.159	1.858			-0.001	0.325	1.857			-0.160	0.048	1.933			-0.186	-0.174	1.941			-0.224	-0.376	1.913			-0.232	-0.442	1.891			0.111	0.098	1.826			0.113	0.002	1.588
0.010	-0.242	1.833			0.028	-0.178	1.871			0.024	0.160	1.858			-0.001	0.326	1.856			-0.160	0.048	1.933			-0.186	-0.174	1.940			-0.225	-0.376	1.913			-0.232	-0.442	1.890			0.111	0.098	1.826			0.113	0.002	1.588
0.010	-0.242	1.833			0.028	-0.178	1.871			0.025	0.161	1.858			-0.001	0.326	1.856			-0.160	0.049	1.933			-0.186	-0.174	1.940			-0.225	-0.377	1.913			-0.232	-0.443	1.890			0.111	0.098	1.826			0.113	0.002	1.588
0.010	-0.242	1.833			0.027	-0.178	1.871			0.025	0.161	1.858			-0.001	0.326	1.855			-0.160	0.050	1.933			-0.187	-0.174	1.939			-0.225	-0.378	1.912			-0.232	-0.444	1.889			0.111	0.098	1.826			0.114	0.001	1.588
0.010	-0.242	1.833			0.027	-0.178	1.871			0.025	0.161	1.858			-0.001	0.326	1.855			-0.160	0.049	1.932			-0.187	-0.176	1.939			-0.225	-0.379	1.912			-0.232	-0.444	1.889			0.111	0.098	1.826			0.115	0.001	1.588
0.010	-0.242	1.833			0.027	-0.178	1.871			0.025	0.161	1.857			-0.001	0.326	1.856			-0.160	0.048	1.932			-0.187	-0.177	1.938			-0.225	-0.379	1.912			-0.232	-0.445	1.889			0.111	0.098	1.826			0.116	0.001	1.588
0.010	-0.242	1.833			0.027	-0.178	1.871			0.026	0.161	1.857			-0.000	0.326	1.856			-0.160	0.047	1.931			-0.187	-0.179	1.938			-0.226	-0.380	1.911			-0.232	-0.446	1.888			0.111	0.098	1.826			0.117	0.001	1.588
0.010	-0.242	1.833			0.027	-0.178	1.871			0.026	0.161	1.857			-0.000	0.326	1.855			-0.158	0.049	1.930			-0.187	-0.178	1.938			-0.226	-0.380	1.911			-0.232	-0.446	1.887			0.110	0.098	1.826			0.118	0.001	1.588
0.009	-0.242	1.833			0.027	-0.178	1.871			0.026	0.161	1.857			0.001	0.327	1.856			-0.158	0.051	1.929			-0.187	-0.177	1.937			-0.226	-0.381	1.911			-0.233	-0.446	1.887			0.110	0.098	1.826			0.119	0.001	1.588
0.009	-0.242	1.833			0.027	-0.178	1.870			0.028	0.164	1.857			-0.006	0.326	1.855			-0.157	0.047	1.928			-0.187	-0.178	1.937			-0.226	-0.381	1.910			-0.233	-0.447	1.887			0.110	0.098	1.826			0.119	0.001	1.588
0.010	-0.242	1.833			0.027	-0.178	1.870			0.030	0.166	1.858			-0.006	0.327	1.855			-0.157	0.047	1.927			-0.187	-0.178	1.937			-0.226	-0.381	1.910			-0.233	-0.447	1.886			0.110	0.099	1.826			0.119	0.001	1.588
0.010	-0.242	1.832			0.027	-0.178	1.870			0.032	0.168	1.859			-0.006	0.329	1.855			-0.156	0.047	1.926			-0.187	-0.178	1.937			-0.226	-0.381	1.910			-0.233	-0.447	1.885			0.110	0.099	1.825			0.119	0.002	1.588
0.010	-0.242	1.832			0.027	-0.178	1.870			0.032	0.168	1.858			-0.005	0.328	1.855			-0.156	0.047	1.925			-0.187	-0.178	1.937			-0.227	-0.382	1.909			-0.233	-0.447	1.885			0.110	0.099	1.825			0.125	0.001	1.589
0.010	-0.242	1.832			0.027	-0.178	1.870			0.032	0.167	1.858			-0.003	0.328	1.856			-0.155	0.047	1.923			-0.188	-0.178	1.936			-0.227	-0.382	1.909			-0.233	-0.447	1.884			0.110	0.099	1.826			0.130	0.000	1.590
0.010	-0.242	1.832			0.027	-0.178	1.870			0.032	0.166	1.857			-0.002	0.327	1.856			-0.153	0.048	1.921			-0.188	-0.178	1.936			-0.227	-0.379	1.908			-0.234	-0.445	1.884			0.110	0.099	1.826			0.131	0.001	1.590
0.010	-0.242	1.832			0.027	-0.178	1.870			0.032	0.165	1.857			-0.001	0.327	1.857			-0.152	0.049	1.918			-0.187	-0.178	1.936			-0.227	-0.377	1.908			-0.234	-0.443	1.884			0.111	0.100	1.826			0.132	0.001	1.591
0.009	-0.241	1.832			0.026	-0.177	1.870			0.026	0.173	1.862			0.002	0.331	1.855			-0.150	0.050	1.916			-0.188	-0.177	1.935			-0.227	-0.377	1.907			-0.234	-0.443	1.884			0.111	0.101	1.826			0.137	0.001	1.593
0.008	-0.238	1.833			0.025	-0.175	1.871			0.024	0.175	1.863			0.009	0.334	1.853			-0.148	0.052	1.913			-0.187	-0.176	1.935			-0.227	-0.374	1.906			-0.234	-0.441	1.884			0.112	0.102	1.827			0.142	0.002	1.595
0.008	-0.235	1.833			0.023	-0.173	1.871			0.024	0.172	1.862			0.012	0.333	1.854			-0.146	0.054	1.911			-0.187	-0.174	1.934			-0.228	-0.373	1.906			-0.234	-0.440	1.883			0.112	0.103	1.827			0.147	0.002	1.597
0.007	-0.233	1.834			0.022	-0.171	1.872			0.024	0.170	1.861			0.014	0.332	1.854			-0.143	0.056	1.908			-0.187	-0.172	1.934			-0.228	-0.372	1.905			-0.235	-0.439	1.883			0.113	0.105	1.828			0.152	0.004	1.599
0.006	-0.231	1.834			0.021	-0.169	1.872			0.022	0.173	1.862			0.015	0.334	1.853			-0.140	0.058	1.905			-0.187	-0.169	1.933			-0.228	-0.372	1.905			-0.235	-0.438	1.883			0.113	0.107	1.829			0.156	0.006	1.601
0.005	-0.230	1.834			0.020	-0.168	1.872			0.022	0.170	1.862			0.012	0.331	1.853			-0.137	0.060	1.902			-0.187	-0.167	1.933			-0.228	-0.371	1.904			-0.235	-0.438	1.883			0.114	0.109	1.831			0.159	0.007	1.603
0.005	-0.229	1.834			0.019	-0.167	1.872			0.022	0.168	1.861			0.012	0.330	1.853			-0.135	0.062	1.899			-0.186	-0.164	1.932			-0.228	-0.371	1.904			-0.235	-0.438	1.882			0.114	0.111	1.832			0.162	0.009	1.605
0.004	-0.228	1.834			0.018	-0.166	1.872			0.021	0.168	1.861			0.012	0.330	1.853			-0.132	0.064	1.897			-0.186	-0.162	1.932			-0.229	-0.371	1.903			-0.235	-0.438	1.882			0.114	0.114	1.834			0.165	0.012	1.608
0.004	-0.227	1.835			0.017	-0.165	1.873			0.019	0.170	1.862			0.013	0.331	1.852			-0.131	0.065	1.895			-0.186	-0.160	1.931			-0.229	-0.369	1.903			-0.235	-0.437	1.882			0.115	0.116	1.835			0.168	0.013	1.610
0.003	-0.226	1.835			0.016	-0.164	1.873			0.017	0.171	1.862			0.013	0.332	1.852			-0.130	0.067	1.894			-0.186	-0.158	1.931			-0.229	-0.368	1.902			-0.236	-0.436	1.881			0.115	0.117	1.837			0.171	0.015	1.612
0.002	-0.225	1.835			0.015	-0.163	1.873			0.014	0.173	1.863			0.014	0.333	1.851			-0.129	0.068	1.893			-0.186	-0.156	1.930			-0.229	-0.367	1.901			-0.236	-0.435	1.881			0.114	0.119	1.838			0.165	0.033	1.633
0.002	-0.224	1.835			0.014	-0.163	1.873			0.012	0.175	1.864			0.014	0.334	1.851			-0.128	0.069	1.892			-0.186	-0.154	1.930			-0.229	-0.364	1.901			-0.236	-0.432	1.881			0.114	0.120	1.838			0.153	0.040	1.633
0.002	-0.224	1.835			0.013	-0.162	1.874			0.010	0.176	1.865			0.017	0.335	1.850			-0.127	0.070	1.891			-0.185	-0.152	1.929			-0.229	-0.362	1.900			-0.236	-0.430	1.880			0.114	0.121	1.839			0.154	0.047	1.642
0.001	-0.223	1.835			0.012	-0.161	1.874			0.009	0.177	1.866			0.017	0.335	1.850			-0.126	0.071	1.890			-0.185	-0.151	1.929			-0.229	-0.363	1.899			-0.236	-0.430	1.879			0.114	0.122	1.840			0.155	0.051	1.649
0.001	-0.223	1.835			0.011	-0.161	1.874			0.007	0.178	1.866			0.018	0.336	1.849			-0.126	0.072	1.890			-0.185	-0.150	1.928			-0.229	-0.363	1.898			-0.237	-0.430	1.878			0.114	0.123	1.841			0.156	0.055	1.654
0.000	-0.222	1.835			0.010	-0.160	1.875			0.006	0.179	1.866			0.018	0.337	1.849			-0.125	0.073	1.889			-0.185	-0.149	1.928			-0.230	-0.363	1.897			-0.237	-0.430	1.877			0.114	0.124	1.841			0.149	0.058	1.652
-0.000	-0.222	1.835			0.010	-0.160	1.875			0.005	0.180	1.867			0.018	0.338	1.849			-0.124	0.073	1.888			-0.185	-0.148	1.928			-0.230	-0.363	1.896			-0.237	-0.431	1.876			0.114	0.124	1.842			0.143	0.061	1.651
-0.000	-0.222	1.835			0.009	-0.159	1.875			0.004	0.181	1.867			0.019	0.338	1.848			-0.124	0.074	1.887			-0.185	-0.147	1.927			-0.230	-0.363	1.896			-0.238	-0.431	1.875			0.114	0.125	1.843			0.139	0.063	1.650
-0.001	-0.221	1.836			0.009	-0.159	1.876			0.003	0.181	1.867			0.019	0.339	1.848			-0.123	0.075	1.887			-0.185	-0.146	1.927			-0.231	-0.364	1.895			-0.238	-0.431	1.875			0.114	0.126	1.843			0.143	0.065	1.655
-0.001	-0.221	1.836			0.008	-0.158	1.876			0.003	0.182	1.868			0.016	0.346	1.844			-0.123	0.075	1.886			-0.185	-0.145	1.927			-0.231	-0.364	1.894			-0.238	-0.431	1.874			0.114	0.126	1.844			0.139	0.067	1.654
-0.002	-0.220	1.836			0.007	-0.158	1.876			0.002	0.183	1.868			0.015	0.351	1.842			-0.122	0.076	1.886			-0.185	-0.145	1.926			-0.231	-0.364	1.894			-0.238	-0.431	1.873			0.114	0.127	1.844			0.136	0.068	1.653
-0.002	-0.219	1.836			0.007	-0.157	1.877			0.001	0.183	1.868			0.013	0.355	1.840			-0.122	0.076	1.885			-0.186	-0.144	1.926			-0.231	-0.364	1.893			-0.238	-0.431	1.872			0.114	0.127	1.845			0.133	0.069	1.652
-0.002	-0.218	1.836			0.007	-0.156	1.877			0.001	0.184	1.869			0.012	0.359	1.838			-0.122	0.077	1.885			-0.186	-0.143	1.926			-0.231	-0.364	1.893			-0.239	-0.431	1.871			0.114	0.127	1.845			0.131	0.070	1.651
-0.002	-0.216	1.836			0.007	-0.155	1.877			0.000	0.184	1.869			0.011	0.362	1.837			-0.122	0.078	1.886			-0.186	-0.143	1.925			-0.231	-0.365	1.892			-0.239	-0.432	1.871			0.113	0.126	1.845			0.128	0.070	1.649
-0.002	-0.215	1.836			0.006	-0.154	1.878			0.000	0.185	1.869			0.010	0.364	1.836			-0.123	0.079	1.887			-0.186	-0.142	1.925			-0.232	-0.365	1.892			-0.239	-0.432	1.870			0.113	0.126	1.846			0.126	0.070	1.648
-0.002	-0.214	1.835			0.006	-0.153	1.878			-0.000	0.185	1.869			0.010	0.366	1.835			-0.124	0.080	1.887			-0.186	-0.141	1.925			-0.232	-0.365	1.891			-0.239	-0.432	1.870			0.112	0.125	1.846			0.124	0.069	1.646
-0.002	-0.214	1.835			0.006	-0.153	1.878			-0.001	0.186	1.869			0.009	0.368	1.835			-0.124	0.081	1.888			-0.186	-0.141	1.925			-0.232	-0.365	1.891			-0.239	-0.432	1.869			0.112	0.124	1.846			0.123	0.069	1.645
-0.002	-0.213	1.835			0.006	-0.152	1.878			-0.001	0.186	1.869			0.009	0.370	1.834			-0.124	0.081	1.888			-0.186	-0.141	1.924			-0.232	-0.365	1.890			-0.239	-0.432	1.869			0.111	0.122	1.846			0.121	0.069	1.644
-0.002	-0.212	1.835			0.006	-0.151	1.879			-0.001	0.187	1.870			0.008	0.371	1.833			-0.125	0.082	1.888			-0.186	-0.140	1.924			-0.232	-0.365	1.890			-0.239	-0.432	1.868			0.111	0.121	1.846			0.120	0.068	1.643
-0.003	-0.212	1.835			0.006	-0.151	1.879			-0.001	0.187	1.870			0.008	0.373	1.833			-0.125	0.082	1.889			-0.186	-0.140	1.924			-0.232	-0.365	1.890			-0.239	-0.432	1.868			0.111	0.120	1.847			0.119	0.067	1.642
-0.003	-0.211	1.835			0.006	-0.150	1.879			-0.001	0.188	1.870			0.008	0.374	1.832			-0.126	0.083	1.889			-0.186	-0.139	1.924			-0.232	-0.365	1.889			-0.239	-0.432	1.868			0.110	0.118	1.847			0.118	0.066	1.640
-0.003	-0.211	1.835			0.006	-0.150	1.879			-0.001	0.188	1.870			0.007	0.375	1.832			-0.126	0.083	1.889			-0.186	-0.139	1.924			-0.232	-0.365	1.889			-0.239	-0.432	1.867			0.110	0.117	1.847			0.117	0.065	1.639
-0.003	-0.210	1.835			0.006	-0.149	1.879			-0.002	0.188	1.870			0.007	0.376	1.832			-0.126	0.084	1.889			-0.186	-0.139	1.924			-0.232	-0.366	1.889			-0.240	-0.432	1.867			0.110	0.116	1.847			0.117	0.065	1.638
-0.003	-0.210	1.835			0.006	-0.149	1.879			-0.002	0.189	1.870			0.007	0.376	1.831			-0.127	0.084	1.890			-0.186	-0.138	1.923			-0.232	-0.366	1.889			-0.240	-0.432	1.867			0.110	0.115	1.847			0.116	0.064	1.637
-0.003	-0.209	1.835			0.006	-0.148	1.880			-0.002	0.189	1.870			0.007	0.377	1.831			-0.127	0.084	1.890			-0.186	-0.138	1.923			-0.232	-0.366	1.888			-0.240	-0.432	1.866			0.109	0.114	1.846			0.116	0.063	1.636
-0.003	-0.209	1.835			0.006	-0.148	1.880			-0.001	0.189	1.870			0.006	0.378	1.831			-0.127	0.084	1.890			-0.186	-0.138	1.923			-0.232	-0.366	1.888			-0.240	-0.433	1.866			0.109	0.113	1.846			0.116	0.063	1.635
-0.003	-0.208	1.835			0.006	-0.148	1.880			-0.001	0.190	1.870			0.006	0.379	1.830			-0.128	0.085	1.891			-0.186	-0.138	1.923			-0.232	-0.366	1.888			-0.240	-0.433	1.866			0.109	0.112	1.846			0.115	0.062	1.635
-0.003	-0.208	1.835			0.006	-0.147	1.880			-0.001	0.190	1.870			0.006	0.379	1.830			-0.128	0.085	1.891			-0.187	-0.137	1.923			-0.232	-0.366	1.888			-0.240	-0.433	1.866			0.109	0.111	1.846			0.115	0.061	1.634
-0.003	-0.208	1.835			0.006	-0.147	1.880			-0.001	0.190	1.870			0.006	0.380	1.830			-0.128	0.085	1.891			-0.187	-0.137	1.923			-0.233	-0.367	1.887			-0.240	-0.433	1.865			0.109	0.110	1.846			0.115	0.060	1.633
-0.003	-0.207	1.835			0.006	-0.147	1.880			-0.001	0.191	1.870			0.006	0.380	1.830			-0.128	0.085	1.892			-0.187	-0.137	1.923			-0.233	-0.367	1.887			-0.240	-0.433	1.865			0.109	0.109	1.846			0.115	0.059	1.632
-0.003	-0.207	1.835			0.006	-0.146	1.880			-0.001	0.191	1.870			0.006	0.381	1.829			-0.129	0.085	1.892			-0.187	-0.137	1.923			-0.233	-0.367	1.887			-0.240	-0.433	1.865			0.110	0.108	1.846			0.116	0.058	1.631
-0.003	-0.207	1.835			0.006	-0.146	1.881			-0.001	0.191	1.871			0.005	0.381	1.829			-0.129	0.086	1.892			-0.187	-0.137	1.923			-0.233	-0.367	1.887			-0.240	-0.433	1.865			0.110	0.107	1.846			0.116	0.057	1.631
-0.003	-0.206	1.835			0.006	-0.146	1.881			-0.001	0.192	1.871			0.005	0.382	1.829			-0.129	0.086	1.893			-0.187	-0.137	1.922			-0.233	-0.367	1.887			-0.240	-0.433	1.865			0.110	0.106	1.846			0.117	0.056	1.630
-0.003	-0.206	1.835			0.006	-0.145	1.881			-0.001	0.192	1.871			0.005	0.382	1.829			-0.130	0.086	1.893			-0.187	-0.136	1.922			-0.233	-0.367	1.887			-0.240	-0.433	1.864			0.111	0.105	1.846			0.118	0.055	1.629
-0.003	-0.205	1.835			0.006	-0.145	1.881			-0.001	0.192	1.871			0.005	0.383	1.829			-0.130	0.086	1.893			-0.187	-0.136	1.922			-0.233	-0.367	1.887			-0.240	-0.433	1.864			0.111	0.104	1.846			0.119	0.054	1.629
-0.002	-0.205	1.835			0.006	-0.144	1.881			-0.001	0.193	1.871			0.005	0.383	1.829			-0.130	0.086	1.893			-0.187	-0.136	1.922			-0.233	-0.367	1.887			-0.240	-0.433	1.864			0.112	0.103	1.846			0.120	0.053	1.628
-0.002	-0.205	1.835			0.006	-0.144	1.881			-0.001	0.193	1.871			0.005	0.383	1.829			-0.131	0.086	1.894			-0.187	-0.136	1.922			-0.233	-0.367	1.887			-0.240	-0.433	1.864			0.112	0.103	1.846			0.121	0.052	1.628
-0.002	-0.205	1.835			0.007	-0.144	1.881			-0.000	0.193	1.871			0.005	0.383	1.829			-0.131	0.087	1.894			-0.187	-0.136	1.922			-0.233	-0.367	1.887			-0.240	-0.433	1.864			0.112	0.102	1.846			0.121	0.051	1.627
-0.002	-0.204	1.835			0.007	-0.144	1.881			-0.000	0.193	1.871			0.005	0.383	1.829			-0.131	0.087	1.894			-0.187	-0.136	1.922			-0.233	-0.367	1.887			-0.240	-0.433	1.864			0.113	0.101	1.846			0.122	0.050	1.627
-0.002	-0.204	1.835			0.007	-0.143	1.882			0.000	0.194	1.871			0.005	0.384	1.829			-0.131	0.087	1.894			-0.187	-0.136	1.922			-0.233	-0.367	1.886			-0.240	-0.433	1.864			0.113	0.100	1.846			0.123	0.050	1.627
-0.002	-0.204	1.835			0.007	-0.143	1.882			0.000	0.194	1.871			0.005	0.384	1.830			-0.131	0.087	1.895			-0.187	-0.136	1.922			-0.233	-0.367	1.886			-0.240	-0.433	1.864			0.113	0.100	1.846			0.123	0.049	1.626
-0.002	-0.204	1.835			0.007	-0.143	1.882			0.001	0.194	1.871			0.006	0.384	1.830			-0.131	0.087	1.895			-0.187	-0.135	1.922			-0.232	-0.367	1.886			-0.240	-0.433	1.864			0.113	0.099	1.846			0.124	0.048	1.626
-0.002	-0.204	1.835			0.008	-0.143	1.882			0.001	0.194	1.871			0.006	0.385	1.831			-0.132	0.087	1.895			-0.187	-0.135	1.922			-0.232	-0.367	1.886			-0.240	-0.433	1.864			0.114	0.099	1.846			0.124	0.048	1.626
-0.001	-0.204	1.835			0.008	-0.143	1.882			0.001	0.194	1.871			0.007	0.387	1.831			-0.132	0.087	1.895			-0.187	-0.136	1.922			-0.232	-0.368	1.886			-0.239	-0.434	1.864			0.114	0.099	1.846			0.124	0.047	1.625
-0.001	-0.204	1.835			0.008	-0.143	1.882			0.001	0.195	1.871			0.009	0.388	1.832			-0.132	0.087	1.895			-0.187	-0.135	1.922			-0.232	-0.368	1.886			-0.239	-0.434	1.864			0.114	0.098	1.846			0.124	0.047	1.625
-0.001	-0.204	1.835			0.008	-0.143	1.882			0.001	0.195	1.871			0.010	0.390	1.832			-0.132	0.088	1.896			-0.187	-0.135	1.922			-0.232	-0.368	1.886			-0.239	-0.434	1.864			0.114	0.100	1.847			0.125	0.047	1.625
-0.000	-0.204	1.835			0.009	-0.143	1.882			0.001	0.195	1.872			0.011	0.391	1.832			-0.132	0.088	1.896			-0.187	-0.135	1.921			-0.232	-0.368	1.886			-0.239	-0.434	1.864			0.113	0.101	1.847			0.124	0.047	1.625
0.000	-0.204	1.835			0.009	-0.143	1.882			0.001	0.195	1.872			0.012	0.392	1.833			-0.131	0.088	1.896			-0.187	-0.135	1.921			-0.232	-0.368	1.886			-0.239	-0.434	1.864			0.113	0.103	1.848			0.124	0.048	1.626
0.001	-0.203	1.835			0.009	-0.143	1.882			0.001	0.195	1.872			0.012	0.392	1.833			-0.131	0.087	1.896			-0.187	-0.135	1.921			-0.232	-0.368	1.886			-0.239	-0.434	1.864			0.113	0.105	1.849			0.139	0.052	1.643
0.001	-0.203	1.835			0.010	-0.142	1.882			0.007	0.182	1.868			0.013	0.391	1.834			-0.130	0.087	1.896			-0.187	-0.136	1.921			-0.231	-0.365	1.886			-0.238	-0.432	1.864			0.113	0.107	1.849			0.137	0.053	1.643
0.002	-0.203	1.835			0.010	-0.142	1.882			0.008	0.180	1.868			0.013	0.391	1.834			-0.129	0.086	1.896			-0.187	-0.136	1.921			-0.230	-0.365	1.887			-0.237	-0.431	1.865			0.113	0.108	1.850			0.145	0.055	1.652
0.002	-0.202	1.835			0.011	-0.142	1.883			0.008	0.180	1.868			0.014	0.391	1.834			-0.129	0.086	1.896			-0.187	-0.136	1.921			-0.229	-0.365	1.887			-0.237	-0.431	1.865			0.112	0.110	1.850			0.149	0.057	1.657
0.002	-0.202	1.836			0.011	-0.142	1.883			0.009	0.179	1.868			0.014	0.391	1.835			-0.129	0.086	1.896			-0.186	-0.136	1.921			-0.229	-0.365	1.887			-0.237	-0.431	1.865			0.112	0.111	1.850			0.152	0.058	1.660
0.003	-0.202	1.836			0.012	-0.142	1.883			0.009	0.179	1.868			0.014	0.391	1.835			-0.128	0.085	1.897			-0.186	-0.137	1.922			-0.229	-0.366	1.888			-0.236	-0.432	1.866			0.112	0.112	1.851			0.154	0.059	1.663
0.003	-0.202	1.836			0.012	-0.142	1.883			0.009	0.179	1.869			0.014	0.391	1.835			-0.128	0.085	1.897			-0.186	-0.137	1.922			-0.228	-0.367	1.889			-0.236	-0.433	1.866			0.112	0.113	1.851			0.155	0.059	1.664
0.004	-0.201	1.836			0.013	-0.141	1.883			0.009	0.179	1.869			0.015	0.391	1.835			-0.127	0.084	1.897			-0.186	-0.137	1.922			-0.228	-0.367	1.889			-0.236	-0.433	1.867			0.112	0.113	1.851			0.192	0.063	1.689
0.004	-0.201	1.836			0.013	-0.141	1.883			0.009	0.180	1.870			0.015	0.391	1.836			-0.127	0.084	1.897			-0.185	-0.138	1.922			-0.227	-0.368	1.890			-0.235	-0.433	1.868			0.112	0.114	1.851			0.209	0.064	1.702
0.004	-0.201	1.836			0.013	-0.141	1.883			0.009	0.181	1.871			0.015	0.391	1.836			-0.126	0.083	1.897			-0.185	-0.138	1.923			-0.227	-0.368	1.891			-0.235	-0.434	1.869			0.112	0.115	1.851			0.218	0.065	1.709
0.004	-0.201	1.836			0.014	-0.141	1.883			0.009	0.182	1.872			0.015	0.390	1.836			-0.125	0.082	1.897			-0.184	-0.139	1.923			-0.226	-0.369	1.892			-0.234	-0.435	1.870			0.112	0.116	1.850			0.225	0.065	1.714
0.005	-0.201	1.836			0.014	-0.141	1.883			0.009	0.183	1.872			0.015	0.390	1.836			-0.124	0.082	1.897			-0.184	-0.140	1.924			-0.226	-0.369	1.893			-0.234	-0.435	1.871			0.112	0.116	1.850			0.230	0.065	1.718
0.005	-0.200	1.836			0.014	-0.141	1.883			0.009	0.183	1.873			0.015	0.390	1.836			-0.124	0.081	1.897			-0.183	-0.140	1.925			-0.225	-0.370	1.894			-0.234	-0.435	1.872			0.112	0.117	1.850			0.234	0.065	1.722
0.005	-0.200	1.836			0.014	-0.141	1.883			0.009	0.184	1.874			0.015	0.390	1.837			-0.124	0.080	1.898			-0.182	-0.141	1.926			-0.225	-0.370	1.894			-0.233	-0.436	1.873			0.112	0.117	1.849			0.239	0.065	1.725
0.005	-0.200	1.836			0.015	-0.140	1.883			0.008	0.185	1.874			0.015	0.390	1.837			-0.123	0.080	1.898			-0.182	-0.142	1.926			-0.225	-0.370	1.895			-0.233	-0.436	1.874			0.112	0.116	1.848			0.243	0.065	1.727
0.005	-0.200	1.836			0.015	-0.140	1.884			0.008	0.186	1.875			0.015	0.389	1.838			-0.123	0.079	1.898			-0.181	-0.142	1.927			-0.224	-0.370	1.896			-0.233	-0.436	1.874			0.112	0.117	1.848			0.232	0.056	1.724
0.005	-0.200	1.837			0.015	-0.140	1.884			0.008	0.187	1.875			0.015	0.389	1.838			-0.123	0.078	1.898			-0.181	-0.143	1.927			-0.224	-0.370	1.896			-0.232	-0.436	1.875			0.112	0.118	1.848			0.217	0.045	1.712
0.006	-0.200	1.837			0.015	-0.140	1.884			0.008	0.188	1.876			0.015	0.389	1.838			-0.122	0.078	1.898			-0.181	-0.144	1.928			-0.223	-0.370	1.897			-0.232	-0.436	1.876			0.122	0.141	1.865			0.192	0.058	1.711
0.005	-0.202	1.837			0.015	-0.141	1.884			0.008	0.188	1.876			0.014	0.389	1.839			-0.121	0.077	1.898			-0.180	-0.144	1.928			-0.223	-0.371	1.897			-0.232	-0.437	1.877			0.123	0.140	1.864			0.174	0.056	1.698
0.004	-0.204	1.837			0.014	-0.142	1.885			0.008	0.189	1.877			0.014	0.389	1.839			-0.121	0.076	1.898			-0.180	-0.145	1.929			-0.223	-0.371	1.897			-0.232	-0.437	1.877			0.128	0.152	1.873			0.167	0.060	1.699
0.004	-0.206	1.837			0.013	-0.144	1.885			0.008	0.190	1.877			0.014	0.389	1.839			-0.121	0.075	1.898			-0.180	-0.145	1.929			-0.223	-0.372	1.898			-0.231	-0.438	1.878			0.131	0.141	1.865			0.170	0.052	1.692
0.003	-0.208	1.838			0.013	-0.145	1.885			0.008	0.190	1.877			0.014	0.388	1.840			-0.120	0.074	1.897			-0.179	-0.146	1.929			-0.222	-0.372	1.898			-0.231	-0.438	1.878			0.132	0.136	1.861			0.164	0.052	1.683
0.003	-0.209	1.838			0.013	-0.146	1.885			0.008	0.191	1.877			0.014	0.388	1.840			-0.120	0.073	1.897			-0.179	-0.147	1.930			-0.222	-0.373	1.898			-0.231	-0.439	1.878			0.132	0.133	1.858			0.159	0.051	1.678
0.002	-0.211	1.838			0.013	-0.147	1.885			0.009	0.191	1.877			0.014	0.388	1.840			-0.119	0.072	1.897			-0.179	-0.148	1.930			-0.222	-0.374	1.897			-0.231	-0.440	1.878			0.132	0.131	1.857			0.155	0.051	1.675
0.002	-0.212	1.838			0.013	-0.148	1.885			0.009	0.191	1.878			0.014	0.389	1.840			-0.119	0.071	1.897			-0.179	-0.149	1.931			-0.222	-0.374	1.897			-0.231	-0.441	1.878			0.132	0.130	1.855			0.153	0.050	1.672
0.002	-0.213	1.838			0.012	-0.149	1.886			0.009	0.191	1.878			0.015	0.390	1.840			-0.119	0.070	1.897			-0.178	-0.150	1.931			-0.221	-0.374	1.897			-0.231	-0.440	1.878			0.132	0.128	1.854			0.150	0.050	1.670
0.002	-0.214	1.838			0.013	-0.149	1.886			0.013	0.192	1.876			0.015	0.391	1.840			-0.119	0.069	1.897			-0.178	-0.150	1.931			-0.221	-0.372	1.897			-0.230	-0.439	1.879			0.133	0.128	1.854			0.153	0.039	1.652
0.002	-0.214	1.838			0.013	-0.149	1.886			0.016	0.193	1.875			0.015	0.391	1.840			-0.119	0.068	1.897			-0.178	-0.151	1.931			-0.220	-0.371	1.898			-0.230	-0.437	1.879			0.133	0.128	1.854			0.160	0.028	1.645
0.002	-0.215	1.838			0.013	-0.150	1.886			0.016	0.193	1.875			0.016	0.392	1.840			-0.119	0.068	1.897			-0.178	-0.152	1.932			-0.219	-0.369	1.898			-0.229	-0.435	1.879			0.134	0.128	1.853			0.163	0.022	1.640
0.002	-0.215	1.838			0.013	-0.150	1.886			0.017	0.194	1.875			0.016	0.393	1.840			-0.119	0.067	1.897			-0.178	-0.153	1.932			-0.218	-0.365	1.898			-0.228	-0.432	1.880			0.134	0.128	1.853			0.166	0.018	1.637
0.002	-0.216	1.838			0.014	-0.151	1.885			0.019	0.194	1.875			0.016	0.394	1.840			-0.119	0.066	1.897			-0.178	-0.154	1.932			-0.218	-0.367	1.897			-0.228	-0.434	1.879			0.134	0.126	1.852			0.168	0.013	1.633
0.002	-0.216	1.838			0.014	-0.152	1.885			0.021	0.194	1.874			0.016	0.395	1.840			-0.119	0.065	1.897			-0.178	-0.155	1.932			-0.219	-0.369	1.897			-0.229	-0.436	1.879			0.134	0.125	1.851			0.170	0.010	1.630
0.003	-0.217	1.838			0.015	-0.152	1.885			0.023	0.195	1.873			0.017	0.395	1.840			-0.120	0.064	1.897			-0.178	-0.156	1.933			-0.219	-0.371	1.896			-0.229	-0.438	1.878			0.135	0.125	1.851			0.170	0.008	1.628
0.003	-0.218	1.838			0.015	-0.153	1.885			0.023	0.195	1.873			0.017	0.396	1.840			-0.120	0.063	1.897			-0.177	-0.157	1.933			-0.219	-0.372	1.895			-0.229	-0.439	1.878			0.135	0.124	1.850			0.170	0.006	1.625
0.003	-0.219	1.838			0.016	-0.154	1.885			0.024	0.195	1.873			0.017	0.397	1.839			-0.120	0.062	1.897			-0.177	-0.158	1.933			-0.220	-0.373	1.895			-0.229	-0.440	1.877			0.135	0.124	1.850			0.170	0.004	1.624
0.004	-0.219	1.838			0.016	-0.155	1.884			0.025	0.195	1.873			0.017	0.397	1.839			-0.121	0.061	1.898			-0.178	-0.159	1.933			-0.219	-0.366	1.897			-0.229	-0.433	1.880			0.135	0.124	1.850			0.170	0.003	1.622
0.004	-0.220	1.838			0.017	-0.155	1.884			0.027	0.196	1.872			0.018	0.398	1.839			-0.121	0.061	1.898			-0.178	-0.160	1.934			-0.219	-0.368	1.898			-0.229	-0.435	1.879			0.135	0.127	1.852			0.169	0.004	1.624
0.004	-0.221	1.837			0.017	-0.156	1.884			0.028	0.196	1.872			0.018	0.399	1.839			-0.122	0.060	1.898			-0.178	-0.160	1.934			-0.218	-0.361	1.899			-0.228	-0.427	1.881			0.132	0.134	1.856			0.149	0.031	1.651
0.005	-0.221	1.837			0.017	-0.156	1.884			0.032	0.197	1.872			0.018	0.399	1.839			-0.122	0.059	1.898			-0.178	-0.161	1.934			-0.217	-0.357	1.901			-0.227	-0.423	1.882			0.132	0.138	1.859			0.153	0.031	1.660
0.005	-0.222	1.837			0.018	-0.157	1.884			0.028	0.197	1.873			0.018	0.400	1.839			-0.122	0.059	1.898			-0.177	-0.161	1.934			-0.217	-0.356	1.901			-0.227	-0.422	1.883			0.130	0.133	1.855			0.158	0.023	1.645
0.005	-0.222	1.837			0.018	-0.157	1.884			0.025	0.198	1.875			0.018	0.400	1.839			-0.122	0.058	1.898			-0.177	-0.161	1.934			-0.217	-0.359	1.901			-0.228	-0.426	1.882			0.127	0.140	1.860			0.158	0.024	1.646
0.005	-0.222	1.837			0.018	-0.157	1.884			0.022	0.198	1.876			0.018	0.401	1.839			-0.122	0.058	1.898			-0.177	-0.162	1.934			-0.217	-0.361	1.900			-0.228	-0.427	1.882			0.127	0.137	1.858			0.167	0.019	1.643
0.005	-0.223	1.837			0.018	-0.157	1.884			0.020	0.198	1.876			0.018	0.401	1.839			-0.123	0.058	1.898			-0.177	-0.162	1.934			-0.218	-0.362	1.900			-0.228	-0.428	1.882			0.123	0.149	1.868			0.169	0.022	1.657
0.005	-0.223	1.837			0.018	-0.158	1.884			0.018	0.198	1.877			0.019	0.402	1.839			-0.123	0.058	1.898			-0.177	-0.162	1.934			-0.218	-0.362	1.901			-0.228	-0.428	1.882			0.121	0.141	1.863			0.171	0.022	1.661
0.005	-0.223	1.837			0.018	-0.158	1.884			0.017	0.198	1.878			0.019	0.402	1.839			-0.123	0.057	1.899			-0.177	-0.163	1.935			-0.218	-0.363	1.900			-0.228	-0.430	1.881			0.118	0.147	1.867			0.170	0.023	1.663
0.005	-0.223	1.837			0.018	-0.158	1.884			0.015	0.199	1.878			0.019	0.402	1.839			-0.123	0.057	1.898			-0.177	-0.163	1.934			-0.218	-0.365	1.900			-0.228	-0.431	1.881			0.116	0.152	1.870			0.170	0.025	1.664
0.005	-0.224	1.837			0.017	-0.158	1.884			0.014	0.199	1.878			0.019	0.403	1.839			-0.123	0.059	1.898			-0.177	-0.162	1.934			-0.219	-0.366	1.900			-0.229	-0.432	1.881			0.115	0.155	1.873			0.169	0.027	1.665
0.005	-0.224	1.837			0.017	-0.158	1.884			0.013	0.199	1.879			0.018	0.401	1.838			-0.123	0.060	1.898			-0.177	-0.161	1.933			-0.219	-0.367	1.899			-0.229	-0.433	1.880			0.115	0.150	1.870			0.169	0.025	1.659
0.005	-0.224	1.837			0.016	-0.158	1.884			0.012	0.199	1.879			0.018	0.401	1.838			-0.122	0.061	1.898			-0.177	-0.159	1.933			-0.219	-0.367	1.899			-0.229	-0.433	1.880			0.115	0.154	1.873			0.170	0.026	1.661
0.005	-0.224	1.837			0.016	-0.158	1.884			0.011	0.199	1.879			0.018	0.401	1.838			-0.122	0.062	1.898			-0.177	-0.158	1.932			-0.219	-0.368	1.899			-0.229	-0.434	1.879			0.117	0.149	1.870			0.174	0.023	1.657
0.005	-0.224	1.837			0.016	-0.159	1.884			0.010	0.199	1.879			0.018	0.401	1.838			-0.121	0.063	1.897			-0.177	-0.157	1.932			-0.219	-0.368	1.898			-0.229	-0.434	1.879			0.118	0.144	1.867			0.177	0.020	1.653
0.005	-0.224	1.837			0.016	-0.159	1.884			0.009	0.199	1.879			0.018	0.401	1.838			-0.121	0.065	1.897			-0.177	-0.155	1.931			-0.220	-0.369	1.898			-0.229	-0.435	1.878			0.119	0.141	1.865			0.172	0.023	1.656
0.005	-0.224	1.837			0.015	-0.159	1.884			0.009	0.199	1.879			0.019	0.401	1.838			-0.121	0.068	1.897			-0.177	-0.154	1.930			-0.220	-0.369	1.898			-0.229	-0.435	1.878			0.119	0.138	1.864			0.175	0.023	1.662
0.004	-0.224	1.837			0.015	-0.159	1.884			0.008	0.199	1.879			0.019	0.402	1.838			-0.121	0.069	1.897			-0.177	-0.152	1.929			-0.220	-0.369	1.897			-0.229	-0.435	1.878			0.119	0.136	1.863			0.172	0.025	1.664
0.004	-0.224	1.837			0.015	-0.159	1.884			0.007	0.199	1.879			0.019	0.402	1.838			-0.120	0.071	1.896			-0.177	-0.151	1.928			-0.220	-0.369	1.897			-0.229	-0.435	1.877			0.118	0.136	1.862			0.169	0.028	1.666
0.004	-0.224	1.837			0.014	-0.159	1.884			0.007	0.199	1.879			0.019	0.402	1.838			-0.120	0.072	1.896			-0.177	-0.149	1.928			-0.220	-0.367	1.896			-0.229	-0.434	1.876			0.118	0.135	1.862			0.172	0.028	1.672
0.004	-0.222	1.837			0.014	-0.158	1.884			0.006	0.199	1.880			0.019	0.402	1.838			-0.119	0.073	1.895			-0.177	-0.148	1.927			-0.221	-0.362	1.895			-0.229	-0.429	1.876			0.118	0.134	1.861			0.171	0.031	1.674
0.004	-0.220	1.837			0.014	-0.157	1.884			0.006	0.199	1.880			0.019	0.402	1.838			-0.119	0.074	1.895			-0.177	-0.147	1.926			-0.221	-0.363	1.893			-0.229	-0.429	1.874			0.118	0.134	1.861			0.171	0.034	1.675
0.004	-0.218	1.837			0.013	-0.155	1.885			0.005	0.199	1.880			0.019	0.402	1.838			-0.119	0.075	1.894			-0.178	-0.146	1.925			-0.222	-0.363	1.891			-0.230	-0.430	1.873			0.118	0.133	1.860			0.171	0.036	1.677
0.004	-0.216	1.837			0.013	-0.154	1.885			0.005	0.199	1.880			0.019	0.402	1.838			-0.119	0.075	1.894			-0.178	-0.146	1.925			-0.222	-0.362	1.890			-0.230	-0.429	1.872			0.118	0.132	1.860			0.171	0.037	1.678
0.005	-0.213	1.837			0.013	-0.153	1.885			0.004	0.199	1.880			0.019	0.402	1.838			-0.119	0.076	1.894			-0.178	-0.145	1.924			-0.222	-0.362	1.889			-0.230	-0.429	1.871			0.118	0.126	1.857			0.162	0.038	1.669
0.005	-0.211	1.837			0.013	-0.151	1.885			0.006	0.194	1.878			0.019	0.402	1.838			-0.119	0.076	1.893			-0.179	-0.144	1.923			-0.223	-0.363	1.888			-0.230	-0.429	1.870			0.118	0.122	1.856			0.156	0.039	1.664
0.005	-0.209	1.837			0.013	-0.150	1.885			0.006	0.192	1.877			0.018	0.401	1.838			-0.119	0.077	1.893			-0.179	-0.144	1.922			-0.223	-0.363	1.886			-0.230	-0.430	1.868			0.118	0.119	1.855			0.152	0.039	1.660
0.005	-0.208	1.837			0.013	-0.149	1.885			0.006	0.190	1.876			0.018	0.401	1.838			-0.119	0.078	1.893			-0.180	-0.143	1.922			-0.223	-0.363	1.885			-0.230	-0.430	1.867			0.118	0.117	1.854			0.150	0.040	1.657
0.005	-0.207	1.837			0.013	-0.148	1.885			0.006	0.190	1.876			0.018	0.400	1.838			-0.120	0.078	1.893			-0.180	-0.143	1.921			-0.224	-0.364	1.884			-0.231	-0.431	1.865			0.119	0.114	1.853			0.148	0.040	1.655
0.005	-0.206	1.837			0.013	-0.147	1.885			0.006	0.189	1.875			0.017	0.400	1.838			-0.120	0.079	1.892			-0.181	-0.142	1.920			-0.224	-0.365	1.883			-0.231	-0.432	1.864			0.120	0.112	1.853			0.147	0.040	1.653
0.005	-0.205	1.837			0.013	-0.147	1.885			0.006	0.189	1.875			0.017	0.399	1.837			-0.120	0.079	1.892			-0.181	-0.142	1.919			-0.225	-0.365	1.882			-0.231	-0.432	1.862			0.121	0.109	1.852			0.147	0.040	1.652
0.005	-0.204	1.837			0.013	-0.146	1.885			0.006	0.189	1.875			0.016	0.398	1.837			-0.121	0.080	1.892			-0.182	-0.142	1.919			-0.225	-0.365	1.881			-0.231	-0.432	1.861			0.122	0.107	1.851			0.159	0.037	1.659
0.005	-0.204	1.837			0.013	-0.145	1.885			0.005	0.189	1.875			0.015	0.397	1.837			-0.122	0.080	1.892			-0.182	-0.142	1.918			-0.225	-0.365	1.881			-0.231	-0.432	1.861			0.123	0.104	1.851			0.168	0.035	1.663
0.005	-0.203	1.837			0.013	-0.145	1.885			0.005	0.188	1.875			0.015	0.397	1.837			-0.122	0.080	1.892			-0.183	-0.142	1.917			-0.225	-0.365	1.880			-0.231	-0.432	1.860			0.124	0.102	1.851			0.214	0.022	1.700
0.006	-0.202	1.837			0.013	-0.144	1.885			0.005	0.188	1.875			0.014	0.396	1.837			-0.123	0.080	1.892			-0.183	-0.142	1.917			-0.226	-0.366	1.880			-0.231	-0.432	1.860			0.125	0.100	1.850			0.229	0.019	1.711
0.006	-0.202	1.837			0.013	-0.144	1.885			0.005	0.188	1.874			0.013	0.395	1.837			-0.124	0.080	1.892			-0.184	-0.142	1.916			-0.226	-0.366	1.879			-0.232	-0.433	1.859			0.126	0.098	1.850			0.238	0.017	1.717
0.006	-0.202	1.837			0.013	-0.144	1.885			0.005	0.188	1.874			0.011	0.394	1.837			-0.124	0.080	1.892			-0.184	-0.142	1.915			-0.226	-0.366	1.879			-0.232	-0.433	1.858			0.126	0.097	1.850			0.248	0.010	1.713
0.006	-0.201	1.837			0.013	-0.143	1.885			0.005	0.188	1.874			0.010	0.394	1.837			-0.125	0.080	1.891			-0.185	-0.142	1.915			-0.227	-0.367	1.878			-0.232	-0.433	1.858			0.127	0.095	1.850			0.254	0.010	1.721
0.006	-0.200	1.837			0.013	-0.142	1.885			0.005	0.188	1.874			0.008	0.392	1.837			-0.126	0.080	1.891			-0.186	-0.142	1.914			-0.228	-0.368	1.877			-0.233	-0.435	1.856			0.129	0.093	1.850			0.266	0.003	1.723
0.006	-0.200	1.837			0.013	-0.142	1.885			0.005	0.188	1.874			0.008	0.392	1.837			-0.126	0.080	1.891			-0.186	-0.142	1.914			-0.228	-0.368	1.877			-0.233	-0.435	1.856			0.129	0.093	1.850			0.266	0.003	1.723
0.006	-0.200	1.837			0.012	-0.142	1.885			0.005	0.188	1.873			0.007	0.391	1.837			-0.127	0.080	1.891			-0.186	-0.142	1.914			-0.228	-0.369	1.876			-0.233	-0.435	1.856			0.130	0.092	1.850			0.271	0.000	1.724
0.006	-0.199	1.837			0.012	-0.141	1.885			0.005	0.188	1.873			0.006	0.391	1.837			-0.127	0.080	1.891			-0.186	-0.142	1.913			-0.228	-0.369	1.876			-0.233	-0.436	1.855			0.131	0.091	1.850			0.274	0.000	1.731
0.006	-0.199	1.837			0.012	-0.141	1.885			0.005	0.188	1.873			0.005	0.391	1.837			-0.127	0.080	1.891			-0.187	-0.142	1.913			-0.228	-0.370	1.876			-0.233	-0.436	1.855			0.131	0.091	1.851			0.277	0.001	1.737
0.006	-0.199	1.837			0.012	-0.141	1.885			0.005	0.188	1.873			0.005	0.391	1.837			-0.127	0.081	1.891			-0.187	-0.142	1.913			-0.229	-0.370	1.875			-0.234	-0.436	1.854			0.132	0.090	1.851			0.279	0.001	1.742
0.006	-0.198	1.837			0.012	-0.140	1.885			0.003	0.184	1.871			0.004	0.391	1.837			-0.128	0.081	1.890			-0.187	-0.142	1.912			-0.229	-0.370	1.875			-0.234	-0.436	1.854			0.132	0.090	1.851			0.280	0.001	1.746
0.006	-0.198	1.837			0.012	-0.140	1.885			0.003	0.183	1.870			0.003	0.391	1.837			-0.128	0.081	1.890			-0.188	-0.142	1.912			-0.229	-0.370	1.875			-0.234	-0.437	1.853			0.133	0.089	1.852			0.282	0.002	1.750
0.006	-0.198	1.837			0.012	-0.140	1.884			0.000	0.178	1.868			0.002	0.390	1.837			-0.128	0.081	1.890			-0.188	-0.142	1.912			-0.229	-0.371	1.874			-0.234	-0.437	1.853			0.134	0.089	1.852			0.283	0.002	1.754
0.006	-0.197	1.837			0.012	-0.139	1.884			0.000	0.178	1.867			0.001	0.390	1.837			-0.128	0.081	1.890			-0.188	-0.142	1.912			-0.230	-0.371	1.874			-0.234	-0.437	1.853			0.134	0.089	1.852			0.284	0.002	1.757
0.006	-0.197	1.837			0.012	-0.139	1.884			0.001	0.176	1.866			0.001	0.390	1.837			-0.129	0.081	1.890			-0.189	-0.142	1.911			-0.230	-0.371	1.874			-0.235	-0.437	1.852			0.135	0.089	1.853			0.285	0.002	1.760
0.006	-0.197	1.837			0.012	-0.139	1.884			0.001	0.176	1.866			0.000	0.389	1.837			-0.129	0.081	1.890			-0.189	-0.142	1.911			-0.230	-0.372	1.873			-0.235	-0.438	1.852			0.135	0.089	1.854			0.286	0.002	1.763
0.006	-0.197	1.837			0.011	-0.139	1.884			0.001	0.176	1.866			-0.000	0.389	1.837			-0.129	0.081	1.889			-0.190	-0.142	1.911			-0.230	-0.372	1.873			-0.235	-0.438	1.851			0.136	0.089	1.854			0.286	0.001	1.765
0.006	-0.196	1.837			0.011	-0.138	1.884			0.000	0.176	1.865			-0.001	0.389	1.837			-0.130	0.081	1.889			-0.190	-0.142	1.910			-0.231	-0.372	1.872			-0.235	-0.438	1.850			0.136	0.089	1.855			0.287	0.001	1.768
0.006	-0.196	1.837			0.011	-0.138	1.884			0.000	0.176	1.865			-0.001	0.389	1.836			-0.130	0.081	1.889			-0.190	-0.142	1.910			-0.231	-0.372	1.872			-0.235	-0.438	1.850			0.137	0.089	1.855			0.287	0.001	1.770
0.006	-0.196	1.837			0.011	-0.138	1.884			-0.000	0.176	1.865			-0.002	0.389	1.836			-0.130	0.081	1.889			-0.191	-0.142	1.909			-0.231	-0.372	1.871			-0.236	-0.438	1.849			0.137	0.088	1.856			0.288	0.001	1.772
0.006	-0.196	1.837			0.011	-0.138	1.883			-0.001	0.176	1.865			-0.002	0.389	1.836			-0.130	0.081	1.889			-0.191	-0.143	1.909			-0.231	-0.372	1.871			-0.236	-0.438	1.849			0.138	0.088	1.856			0.288	0.000	1.773
0.006	-0.196	1.837			0.011	-0.138	1.883			-0.002	0.176	1.865			-0.003	0.389	1.836			-0.131	0.081	1.888			-0.192	-0.143	1.909			-0.231	-0.372	1.870			-0.236	-0.438	1.848			0.138	0.088	1.857			0.288	-0.000	1.775
0.006	-0.195	1.837			0.011	-0.137	1.883			-0.002	0.176	1.865			-0.003	0.389	1.836			-0.131	0.081	1.888			-0.192	-0.143	1.908			-0.232	-0.372	1.870			-0.236	-0.438	1.847			0.139	0.088	1.858			0.288	-0.001	1.777
0.006	-0.195	1.837			0.011	-0.137	1.883			-0.003	0.177	1.865			-0.004	0.389	1.836			-0.132	0.080	1.888			-0.192	-0.143	1.908			-0.232	-0.372	1.869			-0.236	-0.438	1.847			0.139	0.088	1.858			0.288	-0.001	1.778
0.006	-0.195	1.837			0.011	-0.137	1.883			-0.004	0.177	1.865			-0.004	0.389	1.836			-0.133	0.081	1.888			-0.193	-0.143	1.908			-0.232	-0.372	1.869			-0.236	-0.438	1.846			0.140	0.088	1.859			0.288	-0.001	1.779
0.006	-0.195	1.837			0.010	-0.137	1.883			-0.005	0.178	1.866			-0.005	0.389	1.836			-0.133	0.081	1.888			-0.193	-0.143	1.907			-0.232	-0.372	1.869			-0.237	-0.438	1.846			0.140	0.088	1.859			0.288	-0.002	1.780
0.006	-0.195	1.837			0.010	-0.137	1.883			-0.006	0.178	1.866			-0.005	0.389	1.836			-0.134	0.081	1.888			-0.193	-0.143	1.907			-0.232	-0.372	1.868			-0.237	-0.437	1.845			0.140	0.088	1.860			0.288	-0.002	1.781
0.006	-0.195	1.837			0.010	-0.137	1.883			-0.007	0.179	1.866			-0.006	0.389	1.835			-0.134	0.081	1.888			-0.194	-0.143	1.907			-0.232	-0.372	1.868			-0.237	-0.437	1.845			0.141	0.088	1.860			0.287	-0.002	1.782
0.006	-0.194	1.837			0.010	-0.136	1.883			-0.008	0.179	1.866			-0.006	0.389	1.835			-0.135	0.081	1.888			-0.194	-0.143	1.907			-0.232	-0.372	1.868			-0.237	-0.437	1.844			0.141	0.088	1.860			0.287	-0.002	1.783
0.006	-0.194	1.837			0.010	-0.136	1.883			-0.009	0.179	1.867			-0.006	0.389	1.835			-0.135	0.081	1.888			-0.194	-0.143	1.906			-0.232	-0.372	1.868			-0.237	-0.437	1.844			0.141	0.088	1.861			0.287	-0.003	1.783
0.006	-0.194	1.837			0.010	-0.136	1.883			-0.009	0.179	1.867			-0.007	0.390	1.835			-0.135	0.081	1.888			-0.194	-0.143	1.906			-0.233	-0.372	1.867			-0.237	-0.437	1.844			0.141	0.088	1.861			0.286	-0.003	1.784
0.006	-0.194	1.837			0.010	-0.136	1.883			-0.009	0.179	1.867			-0.007	0.390	1.835			-0.136	0.080	1.888			-0.195	-0.143	1.906			-0.233	-0.372	1.867			-0.237	-0.437	1.844			0.141	0.088	1.861			0.286	-0.003	1.784
0.006	-0.194	1.837			0.009	-0.136	1.883			-0.010	0.179	1.867			-0.008	0.390	1.835			-0.136	0.080	1.888			-0.195	-0.144	1.906			-0.233	-0.372	1.867			-0.237	-0.438	1.843			0.142	0.088	1.861			0.285	-0.003	1.785
0.006	-0.194	1.837			0.009	-0.136	1.883			-0.010	0.180	1.867			-0.008	0.390	1.835			-0.136	0.080	1.888			-0.195	-0.144	1.906			-0.233	-0.372	1.867			-0.237	-0.438	1.843			0.142	0.088	1.862			0.285	-0.004	1.785
0.006	-0.194	1.837			0.009	-0.136	1.883			-0.010	0.180	1.867			-0.008	0.390	1.835			-0.136	0.080	1.888			-0.195	-0.144	1.906			-0.233	-0.372	1.867			-0.238	-0.438	1.843			0.142	0.088	1.862			0.284	-0.004	1.785
0.006	-0.194	1.837			0.009	-0.136	1.883			-0.011	0.180	1.867			-0.008	0.390	1.834			-0.137	0.080	1.887			-0.195	-0.144	1.906			-0.233	-0.372	1.867			-0.238	-0.438	1.843			0.142	0.088	1.862			0.284	-0.004	1.785
0.006	-0.194	1.837			0.009	-0.136	1.883			-0.011	0.181	1.867			-0.009	0.390	1.834			-0.137	0.080	1.887			-0.196	-0.144	1.906			-0.233	-0.373	1.867			-0.238	-0.438	1.843			0.142	0.088	1.862			0.283	-0.005	1.785
0.006	-0.194	1.837			0.009	-0.136	1.883			-0.011	0.181	1.867			-0.009	0.390	1.834			-0.137	0.080	1.887			-0.196	-0.144	1.906			-0.233	-0.373	1.867			-0.238	-0.438	1.844			0.142	0.088	1.862			0.282	-0.005	1.785
0.006	-0.194	1.837			0.009	-0.136	1.883			-0.010	0.182	1.867			-0.009	0.390	1.834			-0.137	0.080	1.887			-0.196	-0.144	1.906			-0.233	-0.373	1.867			-0.238	-0.439	1.844			0.143	0.088	1.863			0.282	-0.005	1.785
0.006	-0.194	1.837			0.009	-0.136	1.883			-0.010	0.183	1.867			-0.009	0.390	1.834			-0.137	0.080	1.887			-0.196	-0.144	1.906			-0.233	-0.373	1.867			-0.238	-0.439	1.844			0.143	0.088	1.863			0.281	-0.005	1.785
0.006	-0.194	1.837			0.009	-0.135	1.883			-0.010	0.184	1.868			-0.009	0.390	1.834			-0.137	0.080	1.887			-0.196	-0.144	1.906			-0.233	-0.373	1.867			-0.238	-0.439	1.845			0.143	0.088	1.863			0.280	-0.006	1.785
0.006	-0.194	1.837			0.009	-0.135	1.883			-0.009	0.184	1.868			-0.010	0.390	1.834			-0.138	0.080	1.887			-0.196	-0.144	1.906			-0.233	-0.373	1.867			-0.239	-0.439	1.845			0.143	0.088	1.863			0.280	-0.006	1.784
0.006	-0.194	1.837			0.009	-0.135	1.883			-0.009	0.185	1.868			-0.010	0.390	1.834			-0.138	0.080	1.887			-0.196	-0.144	1.906			-0.233	-0.374	1.867			-0.239	-0.440	1.846			0.143	0.088	1.863			0.279	-0.008	1.781
0.006	-0.194	1.837			0.009	-0.135	1.883			-0.008	0.186	1.868			-0.010	0.390	1.834			-0.138	0.080	1.887			-0.196	-0.144	1.907			-0.233	-0.374	1.868			-0.239	-0.440	1.846			0.143	0.088	1.864			0.279	-0.009	1.779
0.006	-0.194	1.838			0.009	-0.135	1.883			-0.008	0.186	1.868			-0.010	0.390	1.834			-0.138	0.080	1.887			-0.196	-0.144	1.907			-0.233	-0.374	1.868			-0.239	-0.440	1.847			0.143	0.088	1.864			0.278	-0.010	1.779
0.006	-0.194	1.838			0.009	-0.135	1.883			-0.007	0.187	1.868			-0.010	0.390	1.834			-0.138	0.080	1.887			-0.196	-0.144	1.907			-0.233	-0.374	1.869			-0.239	-0.440	1.847			0.143	0.088	1.864			0.278	-0.010	1.778
0.006	-0.194	1.838			0.009	-0.135	1.883			-0.007	0.188	1.868			-0.010	0.390	1.833			-0.138	0.080	1.887			-0.196	-0.144	1.907			-0.233	-0.374	1.869			-0.239	-0.440	1.848			0.144	0.089	1.864			0.277	-0.010	1.777
0.006	-0.194	1.838			0.009	-0.135	1.883			-0.006	0.188	1.868			-0.010	0.390	1.833			-0.138	0.080	1.887			-0.196	-0.145	1.907			-0.233	-0.374	1.869			-0.239	-0.441	1.848			0.144	0.089	1.864			0.276	-0.010	1.777
0.006	-0.194	1.838			0.009	-0.135	1.883			-0.006	0.188	1.868			-0.010	0.390	1.833			-0.138	0.080	1.888			-0.196	-0.145	1.908			-0.233	-0.375	1.870			-0.239	-0.441	1.849			0.144	0.089	1.864			0.276	-0.010	1.776
0.006	-0.194	1.838			0.009	-0.135	1.883			-0.005	0.189	1.868			-0.011	0.390	1.833			-0.138	0.080	1.888			-0.196	-0.145	1.908			-0.233	-0.375	1.870			-0.239	-0.441	1.849			0.144	0.089	1.865			0.275	-0.010	1.776
0.006	-0.194	1.838			0.009	-0.135	1.883			-0.005	0.189	1.868			-0.011	0.390	1.833			-0.138	0.080	1.888			-0.196	-0.145	1.908			-0.233	-0.375	1.870			-0.239	-0.441	1.849			0.144	0.089	1.865			0.275	-0.010	1.775
0.006	-0.194	1.838			0.009	-0.135	1.883			-0.005	0.189	1.868			-0.011	0.390	1.833			-0.139	0.080	1.888			-0.196	-0.145	1.908			-0.233	-0.375	1.871			-0.239	-0.441	1.850			0.144	0.089	1.865			0.274	-0.010	1.775
0.006	-0.194	1.838			0.009	-0.135	1.883			-0.005	0.189	1.868			-0.011	0.390	1.833			-0.139	0.080	1.888			-0.196	-0.145	1.908			-0.233	-0.375	1.871			-0.239	-0.441	1.850			0.144	0.089	1.865			0.274	-0.010	1.774
0.007	-0.194	1.838			0.009	-0.135	1.883			-0.004	0.190	1.868			-0.011	0.389	1.833			-0.139	0.080	1.888			-0.196	-0.145	1.908			-0.232	-0.374	1.872			-0.239	-0.440	1.851			0.144	0.089	1.865			0.273	-0.010	1.773
0.007	-0.194	1.838			0.009	-0.135	1.883			-0.003	0.190	1.868			-0.011	0.389	1.833			-0.139	0.080	1.888			-0.196	-0.145	1.909			-0.232	-0.373	1.873			-0.238	-0.439	1.852			0.145	0.090	1.865			0.271	-0.009	1.768
0.007	-0.194	1.838			0.009	-0.135	1.883			-0.003	0.190	1.868			-0.011	0.389	1.833			-0.139	0.080	1.888			-0.196	-0.145	1.909			-0.232	-0.373	1.873			-0.238	-0.439	1.852			0.145	0.090	1.865			0.271	-0.009	1.768
0.007	-0.194	1.838			0.009	-0.135	1.883			-0.003	0.191	1.868			-0.011	0.389	1.832			-0.139	0.080	1.889			-0.196	-0.145	1.909			-0.231	-0.373	1.873			-0.238	-0.439	1.852			0.145	0.090	1.865			0.269	-0.008	1.764
0.007	-0.194	1.838			0.009	-0.135	1.883			-0.003	0.191	1.868			-0.011	0.389	1.832			-0.139	0.080	1.889			-0.195	-0.145	1.909			-0.231	-0.373	1.873			-0.238	-0.439	1.852			0.145	0.090	1.865			0.267	-0.007	1.759
0.007	-0.194	1.838			0.009	-0.135	1.883			-0.002	0.191	1.868			-0.010	0.388	1.832			-0.139	0.080	1.889			-0.195	-0.145	1.909			-0.231	-0.373	1.874			-0.238	-0.439	1.853			0.145	0.090	1.865			0.264	-0.004	1.753
0.007	-0.194	1.838			0.009	-0.135	1.883			-0.002	0.192	1.868			-0.010	0.388	1.832			-0.140	0.080	1.890			-0.195	-0.145	1.909			-0.231	-0.373	1.874			-0.238	-0.439	1.853			0.145	0.090	1.864			0.260	-0.002	1.745
0.007	-0.194	1.838			0.009	-0.135	1.883			-0.002	0.192	1.868			-0.010	0.388	1.832			-0.140	0.080	1.890			-0.195	-0.145	1.910			-0.231	-0.373	1.874			-0.237	-0.439	1.853			0.145	0.090	1.863			0.257	-0.001	1.740
0.007	-0.194	1.838			0.009	-0.135	1.883			-0.001	0.192	1.868			-0.010	0.388	1.832			-0.140	0.080	1.891			-0.195	-0.145	1.910			-0.231	-0.373	1.874			-0.237	-0.439	1.853			0.144	0.090	1.862			0.255	0.000	1.736
0.007	-0.194	1.838			0.010	-0.135	1.883			-0.001	0.192	1.868			-0.010	0.388	1.831			-0.140	0.080	1.891			-0.194	-0.145	1.911			-0.230	-0.373	1.874			-0.237	-0.439	1.853			0.144	0.091	1.860			0.251	0.001	1.732
0.007	-0.194	1.838			0.010	-0.135	1.883			-0.001	0.193	1.868			-0.010	0.387	1.831			-0.140	0.080	1.892			-0.194	-0.145	1.912			-0.230	-0.373	1.875			-0.237	-0.439	1.854			0.142	0.091	1.858			0.210	0.019	1.685
0.007	-0.194	1.838			0.010	-0.135	1.883			-0.001	0.193	1.868			-0.010	0.387	1.831			-0.140	0.080	1.892			-0.193	-0.145	1.913			-0.230	-0.372	1.876			-0.237	-0.438	1.855			0.140	0.091	1.856			0.206	0.018	1.682
0.007	-0.194	1.838			0.010	-0.135	1.883			-0.000	0.193	1.868			-0.010	0.387	1.831			-0.140	0.080	1.893			-0.193	-0.145	1.914			-0.229	-0.371	1.879			-0.236	-0.436	1.857			0.137	0.092	1.854			0.202	0.017	1.680
0.007	-0.194	1.838			0.010	-0.135	1.882			0.000	0.193	1.868			-0.010	0.387	1.831			-0.140	0.080	1.893			-0.192	-0.145	1.915			-0.228	-0.368	1.882			-0.236	-0.434	1.861			0.134	0.094	1.851			0.178	0.030	1.658
0.007	-0.195	1.838			0.011	-0.135	1.882			0.000	0.193	1.868			-0.010	0.387	1.831			-0.140	0.080	1.894			-0.191	-0.145	1.917			-0.226	-0.364	1.888			-0.235	-0.429	1.867			0.130	0.096	1.849			0.162	0.038	1.644
0.007	-0.195	1.838			0.011	-0.135	1.882			0.001	0.194	1.868			-0.010	0.387	1.831			-0.139	0.081	1.895			-0.191	-0.145	1.918			-0.225	-0.360	1.893			-0.234	-0.425	1.873			0.126	0.097	1.847			0.151	0.043	1.635
0.007	-0.195	1.838			0.011	-0.135	1.882			0.001	0.194	1.868			-0.010	0.386	1.831			-0.139	0.081	1.896			-0.190	-0.144	1.920			-0.224	-0.357	1.897			-0.233	-0.422	1.878			0.122	0.099	1.845			0.141	0.048	1.627
0.006	-0.196	1.838			0.011	-0.136	1.882			0.001	0.194	1.868			-0.009	0.386	1.831			-0.139	0.081	1.897			-0.189	-0.144	1.922			-0.224	-0.356	1.900			-0.233	-0.422	1.881			0.119	0.102	1.843			0.133	0.052	1.621
0.006	-0.196	1.838			0.012	-0.136	1.882			0.001	0.194	1.868			-0.009	0.386	1.831			-0.139	0.081	1.898			-0.188	-0.144	1.924			-0.224	-0.354	1.905			-0.233	-0.420	1.886			0.116	0.104	1.842			0.126	0.055	1.616
0.006	-0.196	1.838			0.012	-0.136	1.882			0.002	0.194	1.868			-0.009	0.386	1.831			-0.138	0.082	1.899			-0.187	-0.143	1.926			-0.224	-0.355	1.909			-0.233	-0.420	1.890			0.113	0.108	1.840			0.120	0.059	1.612
0.006	-0.196	1.838			0.012	-0.136	1.882			0.002	0.194	1.868			-0.009	0.386	1.831			-0.138	0.082	1.899			-0.186	-0.143	1.927			-0.223	-0.355	1.912			-0.233	-0.421	1.893			0.111	0.111	1.839			0.125	0.067	1.620
0.006	-0.197	1.838			0.012	-0.136	1.881			0.002	0.194	1.868			-0.009	0.385	1.831			-0.138	0.082	1.900			-0.186	-0.143	1.929			-0.223	-0.356	1.914			-0.233	-0.422	1.896			0.110	0.115	1.839			0.120	0.070	1.617
0.004	-0.198	1.838			0.012	-0.137	1.881			0.002	0.194	1.868			-0.008	0.385	1.831			-0.138	0.082	1.901			-0.185	-0.142	1.931			-0.223	-0.357	1.917			-0.233	-0.423	1.899			0.108	0.118	1.838			0.115	0.072	1.614
0.003	-0.200	1.838			0.012	-0.138	1.881			0.003	0.194	1.867			-0.008	0.385	1.830			-0.137	0.082	1.902			-0.184	-0.142	1.932			-0.223	-0.355	1.920			-0.232	-0.421	1.902			0.107	0.121	1.837			0.111	0.075	1.611
0.002	-0.202	1.838			0.011	-0.139	1.880			0.003	0.194	1.867			-0.008	0.385	1.830			-0.137	0.082	1.902			-0.184	-0.142	1.934			-0.223	-0.355	1.922			-0.232	-0.421	1.904			0.106	0.123	1.837			0.122	0.081	1.621
0.001	-0.204	1.838			0.011	-0.141	1.880			0.003	0.194	1.867			-0.008	0.384	1.830			-0.137	0.083	1.903			-0.183	-0.142	1.935			-0.223	-0.356	1.923			-0.232	-0.422	1.905			0.105	0.126	1.836			0.126	0.084	1.626
-0.000	-0.206	1.838			0.011	-0.142	1.879			0.003	0.194	1.867			-0.008	0.384	1.830			-0.137	0.083	1.904			-0.183	-0.142	1.937			-0.223	-0.358	1.925			-0.232	-0.423	1.907			0.104	0.127	1.836			0.128	0.086	1.630
-0.001	-0.208	1.838			0.010	-0.144	1.879			0.003	0.193	1.867			-0.008	0.383	1.830			-0.137	0.083	1.904			-0.182	-0.141	1.938			-0.223	-0.359	1.926			-0.232	-0.424	1.908			0.103	0.129	1.835			0.130	0.087	1.633
-0.002	-0.209	1.837			0.010	-0.145	1.879			0.003	0.193	1.866			-0.008	0.383	1.830			-0.137	0.083	1.905			-0.182	-0.141	1.939			-0.223	-0.360	1.927			-0.233	-0.426	1.909			0.102	0.131	1.835			0.131	0.088	1.635
-0.002	-0.211	1.837			0.010	-0.146	1.878			0.003	0.193	1.866			-0.008	0.382	1.830			-0.136	0.083	1.905			-0.182	-0.141	1.940			-0.223	-0.361	1.928			-0.233	-0.427	1.910			0.101	0.132	1.834			0.132	0.089	1.637
-0.003	-0.212	1.837			0.010	-0.147	1.878			0.003	0.193	1.866			-0.007	0.381	1.830			-0.136	0.083	1.905			-0.181	-0.141	1.940			-0.223	-0.361	1.929			-0.233	-0.427	1.910			0.101	0.134	1.834			0.133	0.089	1.638
-0.003	-0.213	1.837			0.010	-0.148	1.877			0.003	0.193	1.866			-0.007	0.381	1.830			-0.136	0.083	1.906			-0.181	-0.141	1.941			-0.223	-0.362	1.929			-0.233	-0.428	1.911			0.100	0.135	1.834			0.133	0.090	1.640
-0.003	-0.214	1.837			0.009	-0.149	1.877			0.003	0.192	1.866			-0.007	0.380	1.830			-0.136	0.083	1.906			-0.181	-0.141	1.942			-0.224	-0.362	1.930			-0.233	-0.428	1.911			0.100	0.137	1.834			0.128	0.091	1.636
-0.004	-0.216	1.836			0.009	-0.150	1.877			0.002	0.191	1.865			-0.007	0.380	1.829			-0.136	0.083	1.906			-0.180	-0.141	1.942			-0.224	-0.363	1.930			-0.234	-0.429	1.911			0.100	0.138	1.833			0.129	0.090	1.639
-0.004	-0.217	1.836			0.009	-0.152	1.876			0.002	0.191	1.865			-0.007	0.380	1.829			-0.136	0.083	1.906			-0.180	-0.141	1.943			-0.224	-0.364	1.929			-0.234	-0.430	1.910			0.099	0.139	1.833			0.124	0.091	1.636
-0.004	-0.218	1.836			0.009	-0.153	1.876			0.001	0.190	1.864			-0.007	0.380	1.829			-0.134	0.080	1.904			-0.180	-0.142	1.943			-0.225	-0.365	1.928			-0.234	-0.431	1.909			0.099	0.141	1.833			0.120	0.092	1.634
-0.004	-0.219	1.835			0.009	-0.154	1.875			0.001	0.190	1.864			-0.007	0.379	1.829			-0.133	0.080	1.904			-0.180	-0.142	1.944			-0.225	-0.366	1.927			-0.235	-0.432	1.909			0.099	0.142	1.833			0.116	0.093	1.632
-0.003	-0.221	1.835			0.009	-0.155	1.875			0.000	0.189	1.864			-0.007	0.379	1.829			-0.132	0.079	1.903			-0.180	-0.142	1.944			-0.225	-0.367	1.926			-0.236	-0.433	1.908			0.099	0.143	1.833			0.120	0.093	1.636
-0.003	-0.222	1.835			0.009	-0.156	1.875			-0.001	0.188	1.863			-0.007	0.379	1.829			-0.131	0.077	1.902			-0.180	-0.142	1.944			-0.226	-0.368	1.925			-0.236	-0.434	1.907			0.100	0.145	1.834			0.121	0.092	1.639
-0.003	-0.223	1.834			0.009	-0.157	1.874			-0.011	0.173	1.859			-0.007	0.377	1.829			-0.130	0.077	1.901			-0.179	-0.142	1.944			-0.226	-0.368	1.924			-0.236	-0.434	1.906			0.100	0.146	1.834			0.133	0.078	1.642
-0.003	-0.223	1.834			0.009	-0.157	1.874			-0.012	0.173	1.859			-0.007	0.377	1.829			-0.129	0.076	1.900			-0.179	-0.143	1.944			-0.226	-0.369	1.923			-0.237	-0.435	1.905			0.101	0.147	1.834			0.147	0.062	1.636
-0.003	-0.224	1.834			0.009	-0.158	1.874			-0.012	0.169	1.857			-0.007	0.377	1.829			-0.129	0.075	1.899			-0.179	-0.143	1.944			-0.227	-0.370	1.921			-0.237	-0.436	1.903			0.101	0.149	1.834			0.151	0.056	1.632
-0.003	-0.225	1.833			0.009	-0.159	1.873			-0.013	0.168	1.856			-0.007	0.377	1.829			-0.128	0.074	1.899			-0.179	-0.144	1.944			-0.227	-0.371	1.920			-0.238	-0.437	1.902			0.102	0.150	1.835			0.153	0.054	1.630
-0.003	-0.225	1.833			0.009	-0.159	1.873			-0.013	0.168	1.856			-0.007	0.377	1.829			-0.128	0.074	1.899			-0.179	-0.144	1.944			-0.227	-0.371	1.919			-0.238	-0.435	1.902			0.103	0.151	1.835			0.156	0.051	1.628
-0.003	-0.225	1.833			0.009	-0.159	1.873			-0.014	0.167	1.856			-0.007	0.377	1.829			-0.128	0.074	1.898			-0.179	-0.144	1.944			-0.227	-0.372	1.919			-0.238	-0.435	1.901			0.104	0.152	1.836			0.158	0.049	1.627
-0.003	-0.226	1.833			0.009	-0.160	1.872			-0.014	0.167	1.855			-0.007	0.377	1.828			-0.127	0.074	1.898			-0.179	-0.144	1.944			-0.227	-0.372	1.918			-0.238	-0.435	1.900			0.105	0.153	1.836			0.161	0.049	1.625
-0.003	-0.226	1.833			0.008	-0.160	1.872			-0.014	0.167	1.855			-0.007	0.377	1.828			-0.127	0.074	1.898			-0.179	-0.144	1.944			-0.228	-0.372	1.917			-0.237	-0.435	1.899			0.105	0.154	1.836			0.162	0.047	1.624
-0.003	-0.226	1.833			0.008	-0.160	1.872			-0.014	0.168	1.855			-0.007	0.378	1.828			-0.127	0.074	1.898			-0.179	-0.144	1.944			-0.228	-0.372	1.917			-0.237	-0.436	1.898			0.105	0.155	1.836			0.163	0.045	1.624
-0.003	-0.226	1.832			0.008	-0.160	1.872			-0.013	0.168	1.854			-0.007	0.378	1.828			-0.127	0.074	1.898			-0.179	-0.144	1.944			-0.228	-0.373	1.917			-0.237	-0.436	1.897			0.105	0.155	1.836			0.164	0.044	1.622
-0.003	-0.226	1.832			0.008	-0.160	1.871			-0.013	0.169	1.854			-0.006	0.378	1.828			-0.127	0.074	1.898			-0.179	-0.144	1.943			-0.228	-0.373	1.916			-0.237	-0.436	1.897			0.106	0.156	1.837			0.165	0.044	1.621
-0.003	-0.225	1.832			0.008	-0.160	1.871			-0.012	0.171	1.854			-0.006	0.378	1.828			-0.127	0.074	1.898			-0.179	-0.144	1.943			-0.228	-0.373	1.916			-0.237	-0.436	1.896			0.106	0.156	1.837			0.165	0.043	1.620
-0.003	-0.224	1.832			0.008	-0.160	1.871			-0.012	0.172	1.854			-0.006	0.378	1.828			-0.127	0.074	1.898			-0.179	-0.144	1.943			-0.228	-0.373	1.916			-0.237	-0.436	1.896			0.105	0.155	1.837			0.165	0.041	1.619
-0.004	-0.224	1.832			0.008	-0.159	1.871			-0.011	0.173	1.854			-0.006	0.378	1.828			-0.127	0.075	1.898			-0.178	-0.144	1.942			-0.228	-0.373	1.915			-0.237	-0.436	1.896			0.104	0.151	1.836			0.163	0.039	1.617
-0.004	-0.223	1.832			0.008	-0.159	1.870			-0.010	0.174	1.854			-0.006	0.378	1.828			-0.127	0.075	1.899			-0.179	-0.144	1.942			-0.228	-0.373	1.915			-0.237	-0.437	1.895			0.102	0.145	1.835			0.161	0.035	1.614
-0.004	-0.223	1.832			0.008	-0.159	1.870			-0.009	0.176	1.854			-0.006	0.379	1.828			-0.128	0.075	1.899			-0.179	-0.144	1.942			-0.228	-0.373	1.915			-0.237	-0.437	1.895			0.100	0.140	1.834			0.141	0.016	1.615
-0.004	-0.223	1.831			0.007	-0.158	1.870			-0.008	0.177	1.854			-0.006	0.379	1.828			-0.128	0.076	1.899			-0.179	-0.144	1.942			-0.228	-0.374	1.915			-0.237	-0.437	1.895			0.098	0.135	1.833			0.129	0.004	1.616
-0.004	-0.223	1.831			0.007	-0.158	1.870			-0.008	0.177	1.854			-0.006	0.379	1.828			-0.128	0.076	1.899			-0.179	-0.143	1.941			-0.228	-0.374	1.915			-0.237	-0.437	1.895			0.097	0.131	1.832			0.120	-0.004	1.616
-0.004	-0.223	1.831			0.007	-0.158	1.869			-0.007	0.178	1.854			-0.006	0.379	1.827			-0.128	0.076	1.899			-0.179	-0.143	1.941			-0.228	-0.374	1.915			-0.237	-0.437	1.894			0.095	0.128	1.831			0.113	-0.011	1.615
-0.004	-0.223	1.831			0.007	-0.158	1.869			-0.007	0.178	1.854			-0.006	0.379	1.827			-0.128	0.076	1.899			-0.179	-0.143	1.940			-0.228	-0.374	1.914			-0.237	-0.437	1.894			0.093	0.124	1.830			0.108	-0.017	1.615
-0.004	-0.223	1.831			0.007	-0.158	1.869			-0.006	0.179	1.854			-0.006	0.379	1.827			-0.128	0.076	1.898			-0.179	-0.144	1.940			-0.228	-0.374	1.914			-0.237	-0.437	1.894			0.092	0.122	1.830			0.103	-0.021	1.615
-0.004	-0.223	1.831			0.007	-0.158	1.869			-0.006	0.179	1.854			-0.006	0.379	1.827			-0.128	0.076	1.898			-0.179	-0.144	1.940			-0.228	-0.374	1.914			-0.237	-0.437	1.893			0.092	0.121	1.830			0.100	-0.024	1.615
-0.004	-0.223	1.831			0.007	-0.158	1.869			-0.005	0.179	1.854			-0.006	0.379	1.827			-0.128	0.076	1.898			-0.179	-0.144	1.939			-0.228	-0.374	1.913			-0.237	-0.438	1.893			0.091	0.120	1.830			0.097	-0.026	1.616
-0.005	-0.223	1.831			0.007	-0.158	1.869			-0.005	0.180	1.854			-0.006	0.379	1.827			-0.128	0.076	1.898			-0.180	-0.144	1.939			-0.229	-0.374	1.912			-0.238	-0.438	1.892			0.091	0.120	1.830			0.094	-0.030	1.618
-0.005	-0.223	1.831			0.007	-0.158	1.868			-0.004	0.180	1.854			-0.006	0.379	1.827			-0.128	0.076	1.897			-0.180	-0.144	1.939			-0.229	-0.375	1.911			-0.238	-0.438	1.891			0.090	0.120	1.830			0.093	-0.033	1.621
-0.005	-0.222	1.831			0.007	-0.158	1.868			-0.004	0.180	1.854			-0.006	0.379	1.827			-0.128	0.075	1.897			-0.180	-0.144	1.938			-0.229	-0.375	1.910			-0.238	-0.439	1.890			0.096	0.131	1.836			0.125	0.009	1.624
-0.005	-0.222	1.831			0.007	-0.158	1.868			-0.003	0.180	1.854			-0.006	0.379	1.827			-0.128	0.075	1.896			-0.180	-0.145	1.937			-0.230	-0.375	1.908			-0.239	-0.439	1.888			0.097	0.133	1.838			0.128	0.012	1.623
-0.005	-0.222	1.831			0.007	-0.158	1.868			-0.003	0.181	1.854			-0.006	0.378	1.827			-0.127	0.075	1.896			-0.180	-0.145	1.937			-0.230	-0.376	1.907			-0.239	-0.440	1.887			0.098	0.134	1.839			0.130	0.014	1.623
-0.005	-0.222	1.831			0.007	-0.158	1.868			-0.003	0.181	1.854			-0.006	0.378	1.827			-0.127	0.075	1.896			-0.181	-0.145	1.936			-0.230	-0.376	1.906			-0.239	-0.440	1.886			0.098	0.135	1.839			0.131	0.016	1.623
-0.005	-0.223	1.830			0.007	-0.159	1.868			-0.003	0.181	1.854			-0.005	0.379	1.827			-0.127	0.074	1.895			-0.181	-0.145	1.935			-0.230	-0.376	1.906			-0.240	-0.441	1.886			0.099	0.136	1.840			0.133	0.015	1.624
-0.004	-0.223	1.830			0.007	-0.159	1.868			-0.002	0.181	1.854			-0.004	0.379	1.827			-0.127	0.074	1.895			-0.181	-0.146	1.935			-0.230	-0.376	1.906			-0.240	-0.441	1.885			0.099	0.137	1.840			0.134	0.015	1.625
-0.004	-0.223	1.830			0.007	-0.159	1.868			-0.002	0.181	1.854			-0.004	0.379	1.827			-0.127	0.074	1.894			-0.181	-0.146	1.935			-0.230	-0.377	1.905			-0.240	-0.441	1.885			0.099	0.137	1.841			0.135	0.015	1.625
-0.004	-0.223	1.830			0.007	-0.159	1.868			-0.002	0.181	1.854			-0.004	0.379	1.827			-0.127	0.074	1.894			-0.181	-0.146	1.935			-0.230	-0.377	1.905			-0.240	-0.441	1.885			0.099	0.138	1.841			0.136	0.015	1.626
-0.004	-0.223	1.830			0.007	-0.159	1.868			-0.002	0.181	1.854			-0.003	0.378	1.827			-0.126	0.074	1.894			-0.181	-0.146	1.934			-0.230	-0.377	1.905			-0.240	-0.441	1.885			0.099	0.138	1.842			0.137	0.016	1.626
-0.004	-0.223	1.830			0.007	-0.159	1.868			-0.002	0.181	1.854			-0.003	0.378	1.827			-0.126	0.074	1.894			-0.181	-0.146	1.934			-0.230	-0.377	1.905			-0.240	-0.441	1.885			0.099	0.138	1.842			0.138	0.017	1.626
-0.004	-0.223	1.830			0.007	-0.159	1.868			-0.002	0.181	1.854			-0.002	0.378	1.827			-0.126	0.074	1.894			-0.181	-0.146	1.934			-0.230	-0.377	1.905			-0.239	-0.439	1.887			0.099	0.139	1.842			0.141	0.021	1.624
-0.004	-0.223	1.830			0.007	-0.159	1.868			-0.002	0.181	1.855			-0.002	0.377	1.827			-0.126	0.074	1.893			-0.181	-0.146	1.934			-0.230	-0.377	1.905			-0.239	-0.439	1.888			0.099	0.139	1.842			0.143	0.022	1.624
-0.004	-0.223	1.830			0.007	-0.159	1.868			0.001	0.176	1.853			-0.008	0.353	1.826			-0.126	0.074	1.893			-0.181	-0.146	1.934			-0.230	-0.377	1.905			-0.239	-0.439	1.889			0.102	0.144	1.846			0.145	0.026	1.625
-0.004	-0.223	1.830			0.007	-0.159	1.868			0.004	0.172	1.852			-0.009	0.344	1.828			-0.126	0.073	1.893			-0.181	-0.146	1.934			-0.231	-0.377	1.905			-0.239	-0.440	1.890			0.104	0.148	1.849			0.149	0.027	1.628
-0.004	-0.223	1.830			0.007	-0.159	1.868			0.003	0.176	1.854			0.004	0.336	1.818			-0.125	0.073	1.893			-0.181	-0.146	1.933			-0.231	-0.377	1.906			-0.240	-0.440	1.892			0.105	0.150	1.851			0.150	0.028	1.629
-0.004	-0.223	1.830			0.007	-0.159	1.868			0.003	0.178	1.855			0.007	0.340	1.819			-0.125	0.073	1.893			-0.181	-0.146	1.933			-0.231	-0.377	1.908			-0.240	-0.440	1.893			0.105	0.150	1.851			0.151	0.029	1.630
-0.004	-0.223	1.830			0.007	-0.159	1.868			0.003	0.179	1.856			0.009	0.343	1.819			-0.125	0.073	1.893			-0.181	-0.146	1.933			-0.231	-0.377	1.909			-0.240	-0.440	1.894			0.105	0.151	1.851			0.152	0.029	1.630
-0.004	-0.223	1.830			0.007	-0.160	1.868			0.003	0.180	1.857			0.011	0.346	1.820			-0.125	0.073	1.892			-0.181	-0.146	1.933			-0.231	-0.377	1.910			-0.240	-0.441	1.895			0.105	0.151	1.852			0.153	0.030	1.630
-0.004	-0.223	1.830			0.007	-0.160	1.868			0.003	0.180	1.857			0.012	0.348	1.820			-0.125	0.073	1.892			-0.181	-0.146	1.933			-0.231	-0.376	1.911			-0.240	-0.440	1.895			0.105	0.151	1.852			0.156	0.026	1.633
-0.004	-0.224	1.830			0.007	-0.160	1.868			0.003	0.180	1.857			0.013	0.349	1.820			-0.124	0.073	1.892			-0.181	-0.146	1.933			-0.231	-0.376	1.912			-0.240	-0.440	1.896			0.105	0.151	1.852			0.159	0.023	1.636
-0.004	-0.224	1.830			0.007	-0.160	1.868			0.003	0.181	1.858			0.014	0.350	1.821			-0.124	0.073	1.892			-0.181	-0.146	1.933			-0.231	-0.375	1.912			-0.240	-0.439	1.896			0.105	0.151	1.852			0.161	0.021	1.638
-0.003	-0.224	1.830			0.007	-0.160	1.868			0.003	0.181	1.858			0.015	0.351	1.821			-0.124	0.073	1.892			-0.181	-0.146	1.933			-0.231	-0.374	1.913			-0.240	-0.439	1.896			0.105	0.151	1.852			0.162	0.021	1.638
-0.003	-0.224	1.831			0.007	-0.160	1.868			0.003	0.181	1.858			0.016	0.352	1.821			-0.124	0.074	1.892			-0.181	-0.146	1.933			-0.232	-0.374	1.913			-0.240	-0.439	1.897			0.105	0.151	1.852			0.161	0.025	1.635
-0.003	-0.224	1.831			0.007	-0.160	1.869			0.003	0.181	1.858			0.016	0.353	1.822			-0.124	0.074	1.892			-0.181	-0.145	1.933			-0.231	-0.373	1.913			-0.240	-0.438	1.897			0.105	0.150	1.851			0.161	0.027	1.633
-0.003	-0.224	1.831			0.007	-0.160	1.869			0.003	0.182	1.859			0.017	0.354	1.822			-0.124	0.074	1.892			-0.181	-0.145	1.933			-0.231	-0.372	1.913			-0.240	-0.437	1.896			0.104	0.150	1.851			0.162	0.029	1.632
-0.003	-0.224	1.831			0.007	-0.160	1.869			0.004	0.182	1.859			0.017	0.355	1.822			-0.124	0.074	1.892			-0.181	-0.145	1.933			-0.231	-0.371	1.913			-0.240	-0.437	1.896			0.104	0.152	1.852			0.162	0.032	1.632
-0.003	-0.224	1.831			0.007	-0.160	1.869			0.004	0.182	1.859			0.018	0.355	1.822			-0.124	0.074	1.892			-0.181	-0.145	1.933			-0.232	-0.371	1.913			-0.240	-0.436	1.896			0.104	0.152	1.853			0.162	0.035	1.632
-0.003	-0.224	1.831			0.008	-0.160	1.869			0.004	0.182	1.859			0.018	0.356	1.822			-0.123	0.074	1.892			-0.181	-0.145	1.933			-0.232	-0.371	1.913			-0.241	-0.436	1.896			0.104	0.152	1.853			0.162	0.036	1.631
-0.003	-0.224	1.831			0.008	-0.160	1.870			0.004	0.182	1.859			0.018	0.356	1.823			-0.123	0.075	1.892			-0.181	-0.145	1.933			-0.232	-0.371	1.912			-0.241	-0.436	1.895			0.103	0.152	1.853			0.163	0.037	1.631
-0.003	-0.224	1.831			0.008	-0.160	1.870			0.004	0.183	1.859			0.018	0.357	1.823			-0.123	0.075	1.892			-0.181	-0.145	1.932			-0.232	-0.371	1.912			-0.241	-0.436	1.895			0.103	0.151	1.853			0.163	0.038	1.630
-0.003	-0.224	1.831			0.008	-0.160	1.870			0.004	0.183	1.859			0.019	0.357	1.823			-0.123	0.075	1.892			-0.181	-0.145	1.932			-0.232	-0.370	1.912			-0.241	-0.436	1.894			0.103	0.151	1.852			0.163	0.039	1.630
-0.003	-0.224	1.831			0.008	-0.160	1.870			0.004	0.183	1.860			0.019	0.358	1.823			-0.123	0.075	1.892			-0.181	-0.144	1.932			-0.232	-0.370	1.912			-0.241	-0.436	1.894			0.102	0.150	1.852			0.163	0.040	1.629
-0.002	-0.224	1.831			0.008	-0.160	1.870			0.004	0.183	1.860			0.019	0.359	1.824			-0.123	0.075	1.892			-0.181	-0.144	1.932			-0.232	-0.370	1.912			-0.241	-0.435	1.893			0.102	0.149	1.852			0.163	0.041	1.627
-0.002	-0.224	1.831			0.008	-0.160	1.870			0.004	0.183	1.860			0.019	0.359	1.824			-0.123	0.075	1.892			-0.181	-0.144	1.932			-0.232	-0.370	1.911			-0.241	-0.435	1.893			0.102	0.149	1.851			0.162	0.042	1.626
-0.002	-0.224	1.831			0.008	-0.160	1.870			0.004	0.183	1.860			0.019	0.360	1.825			-0.123	0.076	1.892			-0.181	-0.144	1.932			-0.232	-0.370	1.911			-0.241	-0.435	1.893			0.100	0.142	1.848			0.155	0.053	1.616
-0.002	-0.224	1.831			0.008	-0.160	1.870			0.004	0.183	1.860			0.019	0.361	1.825			-0.123	0.076	1.893			-0.182	-0.143	1.932			-0.232	-0.370	1.911			-0.241	-0.435	1.892			0.099	0.140	1.846			0.153	0.058	1.612
-0.002	-0.223	1.831			0.008	-0.160	1.870			0.004	0.183	1.860			0.019	0.361	1.826			-0.124	0.077	1.893			-0.182	-0.143	1.932			-0.232	-0.369	1.911			-0.241	-0.434	1.892			0.098	0.136	1.844			0.151	0.062	1.607
-0.002	-0.223	1.831			0.008	-0.160	1.870			0.004	0.183	1.860			0.019	0.362	1.826			-0.124	0.078	1.893			-0.182	-0.142	1.932			-0.232	-0.369	1.911			-0.241	-0.434	1.891			0.097	0.132	1.843			0.150	0.064	1.605
-0.002	-0.223	1.831			0.008	-0.159	1.871			0.005	0.183	1.860			0.019	0.362	1.827			-0.124	0.079	1.894			-0.182	-0.142	1.932			-0.232	-0.368	1.911			-0.241	-0.434	1.891			0.097	0.131	1.842			0.149	0.068	1.602
-0.002	-0.222	1.831			0.009	-0.159	1.871			0.005	0.183	1.860			0.018	0.360	1.828			-0.126	0.081	1.896			-0.182	-0.141	1.932			-0.232	-0.368	1.911			-0.241	-0.433	1.891			0.097	0.128	1.840			0.147	0.070	1.598
-0.002	-0.222	1.831			0.009	-0.159	1.871			0.005	0.183	1.860			0.018	0.360	1.828			-0.127	0.082	1.897			-0.182	-0.140	1.932			-0.232	-0.367	1.911			-0.241	-0.433	1.891			0.096	0.125	1.839			0.145	0.073	1.595
-0.002	-0.221	1.831			0.009	-0.158	1.871			0.005	0.183	1.860			0.018	0.360	1.828			-0.127	0.083	1.898			-0.182	-0.140	1.932			-0.232	-0.367	1.911			-0.241	-0.432	1.891			0.095	0.123	1.838			0.144	0.076	1.593
-0.002	-0.221	1.831			0.009	-0.158	1.871			0.005	0.183	1.860			0.018	0.359	1.829			-0.128	0.084	1.899			-0.182	-0.140	1.932			-0.232	-0.367	1.911			-0.241	-0.432	1.891			0.095	0.121	1.837			0.143	0.078	1.591
-0.002	-0.221	1.831			0.009	-0.158	1.871			0.005	0.184	1.860			0.018	0.359	1.829			-0.129	0.085	1.900			-0.183	-0.139	1.932			-0.232	-0.367	1.911			-0.241	-0.432	1.891			0.095	0.119	1.836			0.142	0.080	1.589
-0.002	-0.220	1.831			0.010	-0.157	1.871			0.005	0.184	1.860			0.018	0.359	1.829			-0.131	0.085	1.901			-0.183	-0.139	1.932			-0.232	-0.367	1.911			-0.241	-0.432	1.891			0.094	0.118	1.835			0.142	0.082	1.587
-0.002	-0.220	1.831			0.010	-0.157	1.871			0.005	0.184	1.860			0.018	0.360	1.829			-0.132	0.086	1.902			-0.183	-0.139	1.932			-0.232	-0.367	1.910			-0.241	-0.432	1.891			0.094	0.116	1.835			0.141	0.084	1.586
-0.002	-0.219	1.831			0.010	-0.156	1.871			0.005	0.184	1.860			0.018	0.360	1.829			-0.133	0.087	1.903			-0.183	-0.139	1.932			-0.232	-0.366	1.910			-0.241	-0.432	1.891			0.094	0.115	1.834			0.141	0.085	1.584
-0.002	-0.218	1.831			0.010	-0.156	1.871			0.005	0.184	1.860			0.018	0.360	1.829			-0.134	0.088	1.904			-0.183	-0.138	1.932			-0.232	-0.366	1.910			-0.241	-0.431	1.890			0.094	0.114	1.833			0.141	0.086	1.583
-0.002	-0.217	1.831			0.011	-0.155	1.871			0.005	0.184	1.860			0.018	0.360	1.830			-0.134	0.088	1.905			-0.183	-0.138	1.932			-0.232	-0.366	1.910			-0.241	-0.431	1.890			0.094	0.112	1.833			0.140	0.088	1.582
-0.002	-0.216	1.831			0.011	-0.154	1.871			0.006	0.185	1.860			0.018	0.360	1.830			-0.135	0.089	1.906			-0.183	-0.138	1.932			-0.232	-0.366	1.910			-0.241	-0.431	1.890			0.094	0.111	1.832			0.140	0.089	1.581
-0.002	-0.216	1.831			0.011	-0.154	1.871			0.006	0.185	1.861			0.018	0.361	1.830			-0.136	0.089	1.906			-0.184	-0.137	1.932			-0.232	-0.366	1.910			-0.241	-0.431	1.890			0.094	0.110	1.832			0.140	0.090	1.580
-0.002	-0.215	1.831			0.011	-0.153	1.871			0.006	0.185	1.861			0.018	0.362	1.830			-0.136	0.090	1.907			-0.184	-0.137	1.932			-0.232	-0.365	1.910			-0.241	-0.430	1.889			0.094	0.109	1.831			0.140	0.091	1.579
-0.002	-0.214	1.830			0.012	-0.152	1.871			0.006	0.185	1.861			0.018	0.362	1.830			-0.137	0.091	1.908			-0.184	-0.137	1.932			-0.232	-0.365	1.910			-0.241	-0.430	1.889			0.094	0.108	1.831			0.141	0.092	1.578
-0.002	-0.213	1.830			0.012	-0.152	1.871			0.006	0.185	1.861			0.017	0.363	1.831			-0.137	0.091	1.908			-0.184	-0.136	1.932			-0.232	-0.365	1.910			-0.241	-0.430	1.889			0.094	0.107	1.830			0.141	0.093	1.577
-0.002	-0.213	1.830			0.012	-0.151	1.871			0.006	0.186	1.861			0.019	0.368	1.830			-0.137	0.091	1.909			-0.184	-0.136	1.932			-0.232	-0.365	1.909			-0.241	-0.429	1.888			0.095	0.106	1.830			0.142	0.094	1.576
-0.002	-0.212	1.830			0.012	-0.151	1.871			0.006	0.186	1.861			0.019	0.370	1.830			-0.137	0.092	1.909			-0.184	-0.136	1.932			-0.232	-0.364	1.909			-0.241	-0.429	1.888			0.095	0.105	1.830			0.142	0.094	1.576
-0.001	-0.211	1.830			0.012	-0.150	1.871			0.006	0.186	1.861			0.019	0.371	1.830			-0.138	0.092	1.909			-0.184	-0.136	1.932			-0.232	-0.364	1.909			-0.241	-0.429	1.888			0.095	0.104	1.829			0.143	0.095	1.575
-0.001	-0.211	1.830			0.013	-0.149	1.871			0.007	0.186	1.861			0.019	0.372	1.830			-0.138	0.092	1.910			-0.185	-0.135	1.932			-0.232	-0.364	1.908			-0.241	-0.429	1.887			0.095	0.103	1.829			0.144	0.096	1.575
-0.001	-0.210	1.830			0.013	-0.149	1.871			0.007	0.187	1.861			0.019	0.372	1.830			-0.138	0.093	1.910			-0.185	-0.135	1.932			-0.232	-0.364	1.908			-0.241	-0.428	1.887			0.096	0.103	1.829			0.145	0.096	1.574
-0.001	-0.209	1.830			0.013	-0.148	1.871			0.007	0.187	1.861			0.019	0.373	1.830			-0.138	0.093	1.910			-0.185	-0.135	1.932			-0.232	-0.363	1.908			-0.242	-0.428	1.887			0.096	0.102	1.828			0.146	0.097	1.574
-0.001	-0.209	1.830			0.013	-0.148	1.871			0.007	0.187	1.861			0.019	0.373	1.830			-0.139	0.093	1.911			-0.185	-0.134	1.932			-0.232	-0.363	1.907			-0.242	-0.428	1.886			0.096	0.101	1.828			0.147	0.097	1.573
-0.001	-0.208	1.830			0.013	-0.147	1.871			0.007	0.187	1.861			0.019	0.374	1.831			-0.139	0.094	1.911			-0.185	-0.134	1.932			-0.232	-0.363	1.907			-0.242	-0.428	1.886			0.097	0.101	1.828			0.148	0.098	1.573
-0.001	-0.208	1.830			0.014	-0.147	1.871			0.007	0.187	1.861			0.020	0.377	1.830			-0.139	0.094	1.911			-0.185	-0.134	1.932			-0.232	-0.363	1.907			-0.242	-0.428	1.886			0.097	0.100	1.827			0.150	0.098	1.573
-0.001	-0.207	1.830			0.014	-0.146	1.871			0.007	0.187	1.861			0.020	0.377	1.831			-0.139	0.094	1.911			-0.185	-0.134	1.932			-0.232	-0.362	1.906			-0.242	-0.427	1.886			0.098	0.099	1.827			0.151	0.098	1.573
-0.001	-0.207	1.830			0.014	-0.146	1.871			0.007	0.188	1.861			0.019	0.378	1.831			-0.139	0.094	1.912			-0.185	-0.134	1.932			-0.232	-0.362	1.906			-0.242	-0.427	1.885			0.098	0.099	1.827			0.152	0.098	1.572
-0.001	-0.206	1.830			0.014	-0.146	1.872			0.007	0.188	1.861			0.020	0.380	1.831			-0.139	0.095	1.912			-0.185	-0.133	1.931			-0.232	-0.362	1.906			-0.242	-0.427	1.885			0.098	0.098	1.827			0.160	0.104	1.575
-0.001	-0.206	1.830			0.014	-0.145	1.872			0.007	0.188	1.861			0.020	0.380	1.831			-0.139	0.095	1.912			-0.185	-0.133	1.931			-0.232	-0.362	1.906			-0.242	-0.427	1.885			0.099	0.098	1.826			0.162	0.104	1.575
-0.001	-0.206	1.829			0.014	-0.145	1.872			0.007	0.188	1.861			0.020	0.381	1.831			-0.139	0.095	1.911			-0.185	-0.133	1.931			-0.232	-0.362	1.906			-0.241	-0.427	1.885			0.099	0.097	1.826			0.162	0.105	1.575
-0.001	-0.205	1.829			0.014	-0.145	1.872			0.007	0.188	1.861			0.021	0.382	1.831			-0.139	0.095	1.911			-0.186	-0.133	1.931			-0.232	-0.362	1.906			-0.241	-0.427	1.885			0.100	0.096	1.826			0.164	0.105	1.575
-0.001	-0.205	1.829			0.014	-0.144	1.872			0.008	0.188	1.861			0.021	0.383	1.831			-0.139	0.095	1.911			-0.186	-0.133	1.931			-0.232	-0.362	1.905			-0.241	-0.427	1.885			0.101	0.096	1.826			0.164	0.105	1.574
-0.001	-0.205	1.829			0.014	-0.144	1.872			0.008	0.188	1.861			0.021	0.383	1.831			-0.138	0.095	1.911			-0.186	-0.132	1.931			-0.232	-0.361	1.905			-0.241	-0.426	1.885			0.101	0.096	1.826			0.171	0.109	1.577
-0.001	-0.204	1.829			0.014	-0.144	1.872			0.008	0.188	1.861			0.021	0.383	1.831			-0.138	0.095	1.911			-0.186	-0.132	1.931			-0.232	-0.361	1.905			-0.241	-0.426	1.885			0.102	0.095	1.826			0.175	0.112	1.578
-0.001	-0.203	1.829			0.014	-0.143	1.872			0.008	0.189	1.861			0.021	0.384	1.831			-0.138	0.095	1.911			-0.186	-0.132	1.932			-0.232	-0.361	1.905			-0.241	-0.426	1.884			0.102	0.095	1.826			0.179	0.115	1.579
-0.001	-0.203	1.829			0.014	-0.143	1.872			0.008	0.189	1.861			0.021	0.383	1.831			-0.138	0.095	1.911			-0.186	-0.132	1.932			-0.232	-0.361	1.905			-0.241	-0.426	1.885			0.103	0.095	1.826			0.183	0.118	1.581
-0.001	-0.202	1.829			0.014	-0.142	1.872			0.008	0.189	1.861			0.021	0.383	1.831			-0.139	0.095	1.911			-0.186	-0.132	1.932			-0.232	-0.361	1.905			-0.241	-0.426	1.884			0.104	0.094	1.826			0.186	0.120	1.582
-0.001	-0.202	1.829			0.014	-0.142	1.872			0.008	0.189	1.861			0.021	0.384	1.831			-0.139	0.095	1.911			-0.187	-0.131	1.932			-0.232	-0.361	1.904			-0.241	-0.426	1.884			0.104	0.094	1.826			0.188	0.118	1.583
-0.001	-0.202	1.829			0.014	-0.142	1.872			0.008	0.189	1.861			0.021	0.384	1.831			-0.139	0.096	1.911			-0.187	-0.131	1.932			-0.232	-0.361	1.904			-0.241	-0.426	1.884			0.105	0.094	1.826			0.191	0.120	1.584
-0.001	-0.201	1.829			0.014	-0.141	1.872			0.008	0.189	1.861			0.020	0.384	1.831			-0.139	0.095	1.911			-0.187	-0.131	1.932			-0.232	-0.361	1.904			-0.242	-0.426	1.884			0.106	0.094	1.826			0.194	0.121	1.584
-0.001	-0.201	1.829			0.014	-0.141	1.872			0.008	0.189	1.861			0.020	0.384	1.831			-0.138	0.095	1.911			-0.188	-0.131	1.933			-0.232	-0.361	1.904			-0.242	-0.426	1.884			0.107	0.094	1.826			0.196	0.122	1.585
-0.001	-0.201	1.829			0.015	-0.141	1.872			0.008	0.189	1.861			0.021	0.384	1.831			-0.138	0.095	1.911			-0.188	-0.131	1.934			-0.232	-0.360	1.904			-0.242	-0.426	1.884			0.108	0.093	1.826			0.199	0.123	1.586
-0.001	-0.200	1.829			0.015	-0.141	1.872			0.008	0.190	1.861			0.021	0.384	1.831			-0.138	0.095	1.911			-0.188	-0.130	1.934			-0.232	-0.360	1.904			-0.242	-0.426	1.884			0.109	0.093	1.826			0.201	0.124	1.587
-0.001	-0.200	1.829			0.015	-0.140	1.872			0.008	0.190	1.861			0.020	0.384	1.831			-0.138	0.095	1.910			-0.189	-0.130	1.934			-0.233	-0.360	1.904			-0.242	-0.425	1.884			0.110	0.093	1.826			0.203	0.125	1.587
-0.001	-0.200	1.829			0.015	-0.140	1.872			0.008	0.190	1.861			0.020	0.384	1.831			-0.138	0.095	1.910			-0.189	-0.130	1.934			-0.233	-0.360	1.904			-0.241	-0.425	1.884			0.111	0.093	1.826			0.205	0.126	1.588
-0.000	-0.200	1.829			0.015	-0.140	1.872			0.008	0.190	1.861			0.020	0.384	1.831			-0.138	0.095	1.910			-0.189	-0.130	1.934			-0.233	-0.360	1.903			-0.241	-0.425	1.884			0.112	0.093	1.826			0.207	0.127	1.589
-0.000	-0.199	1.829			0.015	-0.140	1.872			0.008	0.190	1.861			0.020	0.383	1.831			-0.138	0.095	1.910			-0.189	-0.130	1.934			-0.233	-0.360	1.904			-0.241	-0.425	1.883			0.113	0.093	1.827			0.209	0.128	1.589
-0.000	-0.199	1.829			0.015	-0.140	1.872			0.008	0.190	1.861			0.021	0.383	1.831			-0.138	0.095	1.910			-0.189	-0.130	1.934			-0.233	-0.360	1.904			-0.241	-0.425	1.883			0.114	0.093	1.827			0.210	0.129	1.590
-0.000	-0.199	1.829			0.015	-0.139	1.872			0.008	0.190	1.861			0.021	0.383	1.831			-0.138	0.094	1.910			-0.189	-0.130	1.935			-0.233	-0.360	1.904			-0.241	-0.425	1.883			0.115	0.093	1.827			0.212	0.129	1.590
-0.000	-0.199	1.829			0.015	-0.139	1.873			0.008	0.191	1.861			0.021	0.382	1.831			-0.138	0.094	1.910			-0.189	-0.130	1.935			-0.233	-0.360	1.905			-0.241	-0.425	1.883			0.116	0.092	1.827			0.213	0.130	1.591
-0.000	-0.198	1.829			0.015	-0.139	1.873			0.008	0.191	1.861			0.021	0.382	1.830			-0.138	0.094	1.909			-0.189	-0.130	1.935			-0.233	-0.360	1.905			-0.241	-0.425	1.883			0.117	0.092	1.827			0.215	0.130	1.591
-0.000	-0.198	1.829			0.015	-0.139	1.873			0.008	0.191	1.861			0.021	0.381	1.830			-0.138	0.094	1.909			-0.189	-0.130	1.935			-0.233	-0.360	1.905			-0.241	-0.424	1.882			0.118	0.092	1.827			0.216	0.131	1.592
-0.000	-0.198	1.829			0.015	-0.139	1.873			0.008	0.191	1.861			0.021	0.381	1.830			-0.138	0.094	1.909			-0.190	-0.130	1.935			-0.233	-0.360	1.905			-0.241	-0.424	1.882			0.119	0.092	1.827			0.217	0.131	1.592
-0.000	-0.198	1.829			0.015	-0.138	1.873			0.008	0.191	1.861			0.020	0.380	1.830			-0.138	0.094	1.909			-0.190	-0.130	1.935			-0.233	-0.360	1.905			-0.241	-0.424	1.882			0.120	0.092	1.827			0.218	0.132	1.592
0.000	-0.198	1.829			0.015	-0.138	1.873			0.008	0.191	1.861			0.020	0.380	1.830			-0.138	0.094	1.909			-0.190	-0.130	1.934			-0.233	-0.360	1.905			-0.241	-0.424	1.882			0.120	0.092	1.827			0.219	0.132	1.593
0.000	-0.197	1.829			0.015	-0.138	1.873			0.008	0.191	1.861			0.020	0.379	1.830			-0.138	0.094	1.909			-0.190	-0.130	1.934			-0.233	-0.360	1.904			-0.240	-0.424	1.881			0.121	0.092	1.828			0.220	0.133	1.593
0.000	-0.197	1.829			0.015	-0.138	1.873			0.008	0.191	1.861			0.020	0.379	1.830			-0.138	0.094	1.909			-0.190	-0.130	1.934			-0.232	-0.360	1.904			-0.240	-0.424	1.881			0.122	0.092	1.828			0.221	0.133	1.593
0.000	-0.197	1.829			0.015	-0.137	1.873			0.008	0.191	1.861			0.020	0.378	1.830			-0.138	0.094	1.909			-0.190	-0.129	1.934			-0.232	-0.360	1.904			-0.240	-0.424	1.880			0.123	0.092	1.828			0.222	0.133	1.593
0.000	-0.196	1.829			0.015	-0.137	1.873			0.008	0.191	1.861			0.020	0.378	1.830			-0.138	0.094	1.909			-0.190	-0.129	1.934			-0.232	-0.360	1.904			-0.240	-0.424	1.880			0.123	0.092	1.828			0.222	0.134	1.593
0.000	-0.196	1.829			0.015	-0.137	1.873			0.008	0.191	1.861			0.020	0.378	1.830			-0.138	0.094	1.909			-0.190	-0.129	1.933			-0.232	-0.360	1.903			-0.240	-0.424	1.879			0.124	0.092	1.828			0.223	0.134	1.594
0.000	-0.196	1.829			0.015	-0.137	1.873			0.008	0.191	1.861			0.020	0.377	1.830			-0.138	0.094	1.909			-0.190	-0.129	1.933			-0.232	-0.360	1.903			-0.239	-0.424	1.879			0.124	0.092	1.828			0.224	0.134	1.594
0.000	-0.196	1.829			0.015	-0.137	1.873			0.008	0.192	1.861			0.020	0.377	1.830			-0.138	0.095	1.909			-0.190	-0.129	1.933			-0.232	-0.359	1.902			-0.239	-0.423	1.879			0.125	0.092	1.828			0.224	0.134	1.594
0.000	-0.195	1.829			0.015	-0.136	1.873			0.008	0.192	1.861			0.020	0.377	1.830			-0.138	0.095	1.909			-0.190	-0.129	1.933			-0.232	-0.359	1.902			-0.239	-0.423	1.878			0.125	0.092	1.828			0.225	0.134	1.594
0.000	-0.195	1.829			0.015	-0.136	1.873			0.008	0.192	1.861			0.020	0.377	1.830			-0.138	0.095	1.909			-0.190	-0.129	1.932			-0.232	-0.359	1.902			-0.239	-0.423	1.878			0.126	0.092	1.828			0.225	0.135	1.594
0.000	-0.195	1.829			0.015	-0.136	1.873			0.008	0.192	1.861			0.020	0.376	1.830			-0.138	0.095	1.909			-0.190	-0.129	1.932			-0.232	-0.359	1.901			-0.239	-0.423	1.878			0.126	0.092	1.828			0.234	0.085	1.640
0.000	-0.195	1.829			0.015	-0.136	1.873			0.008	0.192	1.861			0.020	0.376	1.830			-0.138	0.095	1.909			-0.190	-0.129	1.932			-0.231	-0.359	1.901			-0.239	-0.423	1.877			0.127	0.092	1.828			0.236	0.075	1.650
0.000	-0.195	1.829			0.015	-0.136	1.873			0.008	0.192	1.861			0.020	0.376	1.830			-0.138	0.095	1.908			-0.189	-0.129	1.931			-0.231	-0.359	1.901			-0.239	-0.423	1.877			0.127	0.092	1.828			0.238	0.062	1.662
0.001	-0.195	1.829			0.015	-0.136	1.873			0.008	0.192	1.861			0.020	0.375	1.830			-0.138	0.095	1.908			-0.189	-0.129	1.931			-0.231	-0.359	1.900			-0.239	-0.423	1.877			0.127	0.092	1.828			0.239	0.055	1.669
0.001	-0.194	1.828			0.015	-0.136	1.873			0.008	0.192	1.861			0.019	0.375	1.830			-0.138	0.095	1.908			-0.189	-0.129	1.930			-0.231	-0.359	1.900			-0.238	-0.423	1.877			0.128	0.092	1.828			0.240	0.051	1.673
0.001	-0.194	1.828			0.015	-0.135	1.873			0.008	0.192	1.861			0.019	0.375	1.830			-0.138	0.095	1.908			-0.189	-0.129	1.930			-0.231	-0.359	1.900			-0.238	-0.423	1.876			0.128	0.092	1.828			0.241	0.047	1.676
0.001	-0.194	1.828			0.015	-0.135	1.873			0.008	0.192	1.861			0.019	0.375	1.829			-0.138	0.095	1.908			-0.189	-0.129	1.930			-0.231	-0.359	1.900			-0.238	-0.423	1.876			0.128	0.092	1.828			0.242	0.044	1.679
0.001	-0.194	1.828			0.015	-0.135	1.873			0.008	0.192	1.861			0.019	0.375	1.829			-0.138	0.095	1.908			-0.189	-0.129	1.929			-0.231	-0.359	1.899			-0.238	-0.423	1.876			0.129	0.092	1.828			0.242	0.041	1.682
0.001	-0.194	1.828			0.015	-0.135	1.873			0.008	0.192	1.861			0.019	0.374	1.830			-0.138	0.095	1.908			-0.189	-0.129	1.929			-0.231	-0.359	1.899			-0.238	-0.423	1.876			0.129	0.092	1.828			0.243	0.038	1.685
0.001	-0.194	1.828			0.015	-0.135	1.873			0.008	0.192	1.861			0.019	0.374	1.830			-0.138	0.095	1.907			-0.189	-0.129	1.929			-0.231	-0.359	1.899			-0.238	-0.423	1.876			0.129	0.092	1.829			0.243	0.035	1.687
0.000	-0.194	1.828			0.015	-0.135	1.873			0.008	0.192	1.861			0.019	0.374	1.830			-0.138	0.095	1.907			-0.189	-0.129	1.928			-0.231	-0.359	1.898			-0.238	-0.423	1.875			0.129	0.092	1.829			0.243	0.033	1.689
0.000	-0.193	1.828			0.015	-0.135	1.873			0.008	0.192	1.861			0.018	0.374	1.830			-0.137	0.095	1.906			-0.189	-0.129	1.928			-0.230	-0.359	1.898			-0.238	-0.423	1.875			0.130	0.092	1.829			0.244	0.031	1.691
0.000	-0.193	1.828			0.015	-0.134	1.873			0.008	0.192	1.861			0.018	0.374	1.830			-0.137	0.094	1.905			-0.189	-0.129	1.927			-0.230	-0.359	1.898			-0.238	-0.423	1.875			0.130	0.092	1.829			0.244	0.029	1.692
0.000	-0.193	1.828			0.014	-0.134	1.873			0.008	0.192	1.861			0.018	0.374	1.830			-0.137	0.094	1.904			-0.189	-0.129	1.927			-0.230	-0.360	1.897			-0.238	-0.423	1.874			0.130	0.092	1.829			0.244	0.027	1.694
0.000	-0.193	1.828			0.014	-0.134	1.873			0.008	0.192	1.861			0.018	0.373	1.829			-0.137	0.094	1.903			-0.189	-0.130	1.926			-0.230	-0.360	1.897			-0.238	-0.424	1.874			0.130	0.092	1.829			0.245	0.025	1.695
0.000	-0.193	1.828			0.014	-0.134	1.873			0.008	0.192	1.861			0.018	0.373	1.829			-0.137	0.093	1.903			-0.189	-0.130	1.926			-0.230	-0.360	1.897			-0.238	-0.424	1.874			0.131	0.092	1.829			0.245	0.024	1.696
0.000	-0.193	1.828			0.014	-0.134	1.873			0.008	0.192	1.861			0.018	0.373	1.829			-0.137	0.093	1.902			-0.189	-0.130	1.925			-0.230	-0.360	1.897			-0.238	-0.424	1.874			0.131	0.092	1.829			0.245	0.022	1.697
0.000	-0.193	1.828			0.014	-0.134	1.873			0.008	0.192	1.861			0.018	0.373	1.829			-0.137	0.093	1.902			-0.189	-0.130	1.925			-0.230	-0.360	1.896			-0.238	-0.424	1.873			0.131	0.092	1.829			0.245	0.021	1.698
0.000	-0.193	1.828			0.014	-0.134	1.873			0.008	0.192	1.861			0.018	0.373	1.829			-0.137	0.093	1.901			-0.189	-0.130	1.924			-0.231	-0.360	1.896			-0.238	-0.424	1.873			0.131	0.092	1.829			0.245	0.020	1.698
0.000	-0.193	1.828			0.014	-0.134	1.873			0.008	0.192	1.861			0.018	0.373	1.829			-0.137	0.093	1.901			-0.189	-0.131	1.924			-0.231	-0.361	1.895			-0.238	-0.425	1.872			0.131	0.092	1.829			0.245	0.020	1.698
0.000	-0.193	1.828			0.014	-0.134	1.873			0.008	0.192	1.861			0.018	0.373	1.829			-0.137	0.093	1.901			-0.189	-0.131	1.923			-0.231	-0.361	1.895			-0.238	-0.425	1.872			0.132	0.092	1.829			0.245	0.019	1.698
0.000	-0.193	1.828			0.014	-0.134	1.873			0.008	0.192	1.861			0.018	0.373	1.829			-0.137	0.093	1.901			-0.189	-0.131	1.923			-0.231	-0.361	1.895			-0.238	-0.425	1.871			0.132	0.092	1.829			0.245	0.019	1.698
0.000	-0.193	1.828			0.014	-0.134	1.873			0.008	0.192	1.861			0.018	0.373	1.829			-0.137	0.092	1.901			-0.189	-0.131	1.923			-0.231	-0.361	1.894			-0.238	-0.425	1.871			0.132	0.092	1.829			0.245	0.018	1.698
0.000	-0.193	1.828			0.014	-0.134	1.873			0.008	0.192	1.861			0.018	0.373	1.830			-0.137	0.092	1.901			-0.189	-0.132	1.922			-0.231	-0.362	1.894			-0.238	-0.426	1.871			0.132	0.092	1.829			0.245	0.018	1.698
0.000	-0.193	1.828			0.014	-0.134	1.873			0.008	0.192	1.861			0.018	0.372	1.830			-0.137	0.092	1.900			-0.189	-0.132	1.922			-0.231	-0.362	1.893			-0.238	-0.426	1.870			0.132	0.092	1.829			0.244	0.018	1.698
0.000	-0.193	1.828			0.014	-0.134	1.873			0.008	0.192	1.861			0.017	0.372	1.830			-0.137	0.092	1.900			-0.189	-0.132	1.922			-0.231	-0.362	1.893			-0.238	-0.426	1.870			0.132	0.092	1.829			0.244	0.018	1.697
0.000	-0.193	1.828			0.014	-0.134	1.873			0.008	0.193	1.860			0.017	0.372	1.830			-0.137	0.092	1.900			-0.189	-0.132	1.921			-0.231	-0.362	1.893			-0.238	-0.426	1.869			0.132	0.092	1.829			0.244	0.018	1.697
0.000	-0.192	1.828			0.014	-0.134	1.873			0.008	0.193	1.860			0.017	0.372	1.830			-0.137	0.092	1.900			-0.189	-0.132	1.921			-0.231	-0.362	1.893			-0.238	-0.426	1.869			0.133	0.092	1.829			0.244	0.018	1.697
0.000	-0.192	1.828			0.014	-0.134	1.873			0.008	0.193	1.860			0.017	0.372	1.830			-0.137	0.092	1.900			-0.189	-0.132	1.921			-0.231	-0.362	1.892			-0.238	-0.426	1.869			0.133	0.092	1.829			0.244	0.018	1.696
0.000	-0.192	1.828			0.014	-0.133	1.873			0.008	0.193	1.860			0.017	0.372	1.830			-0.137	0.092	1.900			-0.189	-0.132	1.921			-0.231	-0.362	1.892			-0.238	-0.426	1.868			0.133	0.092	1.829			0.244	0.019	1.696
0.000	-0.192	1.828			0.014	-0.133	1.873			0.008	0.193	1.860			0.017	0.372	1.830			-0.137	0.092	1.900			-0.189	-0.132	1.921			-0.231	-0.362	1.892			-0.238	-0.426	1.868			0.133	0.092	1.829			0.244	0.019	1.696
0.000	-0.192	1.828			0.014	-0.133	1.873			0.008	0.193	1.860			0.017	0.372	1.830			-0.137	0.092	1.900			-0.189	-0.132	1.920			-0.232	-0.362	1.892			-0.238	-0.426	1.868			0.133	0.092	1.829			0.244	0.019	1.695
0.000	-0.192	1.828			0.014	-0.133	1.873			0.008	0.193	1.860			0.017	0.372	1.830			-0.137	0.092	1.900			-0.189	-0.132	1.920			-0.232	-0.362	1.891			-0.238	-0.426	1.868			0.133	0.092	1.829			0.244	0.019	1.695
0.000	-0.192	1.828			0.014	-0.133	1.873			0.008	0.193	1.860			0.017	0.372	1.830			-0.137	0.092	1.900			-0.189	-0.132	1.920			-0.232	-0.363	1.891			-0.238	-0.426	1.867			0.133	0.092	1.829			0.244	0.020	1.695
0.000	-0.192	1.828			0.014	-0.133	1.873			0.008	0.193	1.860			0.017	0.372	1.830			-0.137	0.092	1.900			-0.189	-0.133	1.920			-0.232	-0.363	1.891			-0.238	-0.426	1.867			0.133	0.092	1.829			0.244	0.020	1.694
0.000	-0.192	1.828			0.014	-0.133	1.873			0.008	0.193	1.860			0.017	0.372	1.831			-0.138	0.092	1.900			-0.189	-0.133	1.920			-0.232	-0.363	1.891			-0.238	-0.427	1.867			0.133	0.092	1.829			0.244	0.020	1.694
0.000	-0.192	1.828			0.014	-0.133	1.873			0.008	0.193	1.860			0.017	0.372	1.831			-0.138	0.092	1.900			-0.189	-0.133	1.920			-0.232	-0.363	1.890			-0.238	-0.427	1.867			0.133	0.092	1.829			0.244	0.021	1.694
0.000	-0.192	1.828			0.014	-0.133	1.873			0.008	0.193	1.860			0.017	0.372	1.831			-0.138	0.092	1.900			-0.189	-0.133	1.920			-0.232	-0.363	1.890			-0.238	-0.427	1.866			0.133	0.092	1.829			0.243	0.021	1.693
0.000	-0.192	1.828			0.014	-0.133	1.873			0.008	0.193	1.860			0.017	0.372	1.831			-0.138	0.092	1.901			-0.189	-0.133	1.919			-0.232	-0.363	1.890			-0.238	-0.427	1.866			0.133	0.092	1.829			0.243	0.021	1.693
0.000	-0.192	1.828			0.014	-0.133	1.873			0.008	0.193	1.860			0.017	0.372	1.831			-0.138	0.092	1.901			-0.189	-0.133	1.919			-0.232	-0.363	1.890			-0.238	-0.427	1.866			0.134	0.092	1.829			0.243	0.022	1.692
0.000	-0.192	1.828			0.014	-0.133	1.873			0.008	0.193	1.860			0.017	0.372	1.832			-0.138	0.092	1.901			-0.189	-0.133	1.919			-0.232	-0.363	1.889			-0.238	-0.427	1.866			0.134	0.092	1.829			0.243	0.022	1.692
0.000	-0.192	1.828			0.014	-0.133	1.873			0.008	0.193	1.860			0.016	0.372	1.832			-0.138	0.092	1.901			-0.189	-0.133	1.919			-0.232	-0.363	1.889			-0.238	-0.427	1.866			0.134	0.092	1.829			0.243	0.022	1.692
0.000	-0.192	1.828			0.014	-0.133	1.873			0.008	0.193	1.860			0.016	0.372	1.832			-0.138	0.092	1.901			-0.189	-0.133	1.919			-0.232	-0.363	1.889			-0.238	-0.427	1.866			0.134	0.092	1.829			0.242	0.023	1.691
0.000	-0.192	1.828			0.014	-0.133	1.873			0.008	0.193	1.860			0.016	0.372	1.832			-0.138	0.092	1.901			-0.189	-0.133	1.919			-0.231	-0.363	1.889			-0.238	-0.427	1.865			0.134	0.092	1.829			0.242	0.023	1.691
0.001	-0.192	1.828			0.014	-0.133	1.873			0.008	0.193	1.860			0.016	0.372	1.832			-0.138	0.092	1.901			-0.189	-0.133	1.919			-0.231	-0.363	1.889			-0.238	-0.427	1.865			0.134	0.092	1.829			0.242	0.023	1.691
0.001	-0.192	1.828			0.014	-0.133	1.873			0.008	0.193	1.860			0.016	0.373	1.832			-0.139	0.092	1.902			-0.189	-0.133	1.919			-0.231	-0.363	1.889			-0.238	-0.427	1.865			0.134	0.092	1.829			0.242	0.023	1.690
0.001	-0.192	1.828			0.014	-0.133	1.873			0.008	0.193	1.860			0.016	0.373	1.832			-0.139	0.092	1.902			-0.189	-0.133	1.919			-0.231	-0.363	1.888			-0.238	-0.427	1.865			0.134	0.092	1.829			0.241	0.023	1.690
0.001	-0.192	1.828			0.014	-0.133	1.873			0.008	0.193	1.860			0.016	0.373	1.832			-0.139	0.093	1.902			-0.189	-0.133	1.919			-0.231	-0.363	1.888			-0.238	-0.427	1.865			0.134	0.092	1.829			0.241	0.024	1.690
0.001	-0.192	1.828			0.014	-0.133	1.873			0.008	0.193	1.860			0.016	0.373	1.833			-0.139	0.093	1.902			-0.189	-0.133	1.919			-0.231	-0.363	1.888			-0.238	-0.427	1.865			0.134	0.092	1.829			0.241	0.024	1.690
0.001	-0.192	1.828			0.014	-0.133	1.873			0.008	0.193	1.860			0.016	0.373	1.833			-0.139	0.093	1.902			-0.189	-0.133	1.919			-0.231	-0.363	1.888			-0.237	-0.427	1.866			0.134	0.092	1.829			0.241	0.025	1.689
0.001	-0.192	1.828			0.014	-0.133	1.873			0.008	0.193	1.860			0.016	0.373	1.833			-0.139	0.093	1.902			-0.189	-0.133	1.919			-0.231	-0.363	1.888			-0.237	-0.427	1.866			0.134	0.092	1.829			0.241	0.025	1.689
0.001	-0.192	1.828			0.014	-0.133	1.873			0.008	0.193	1.860			0.016	0.373	1.833			-0.139	0.093	1.902			-0.189	-0.133	1.918			-0.231	-0.363	1.888			-0.237	-0.427	1.866			0.134	0.092	1.829			0.240	0.026	1.689
0.001	-0.192	1.828			0.014	-0.133	1.873			0.008	0.193	1.860			0.016	0.373	1.833			-0.139	0.093	1.903			-0.189	-0.133	1.918			-0.231	-0.363	1.888			-0.237	-0.427	1.866			0.134	0.092	1.830			0.240	0.026	1.688
0.001	-0.192	1.828			0.014	-0.133	1.873			0.008	0.193	1.860			0.016	0.373	1.833			-0.139	0.093	1.903			-0.188	-0.133	1.918			-0.231	-0.363	1.888			-0.237	-0.428	1.866			0.134	0.092	1.830			0.240	0.026	1.688
0.001	-0.192	1.828			0.014	-0.133	1.873			0.008	0.193	1.860			0.016	0.373	1.833			-0.139	0.093	1.903			-0.188	-0.133	1.918			-0.231	-0.363	1.888			-0.237	-0.428	1.867			0.133	0.092	1.830			0.240	0.026	1.688
0.001	-0.192	1.828			0.014	-0.133	1.873			0.008	0.193	1.860			0.016	0.373	1.833			-0.139	0.093	1.903			-0.188	-0.133	1.918			-0.230	-0.364	1.888			-0.237	-0.428	1.867			0.133	0.092	1.830			0.240	0.026	1.688
0.001	-0.192	1.828			0.014	-0.133	1.873			0.008	0.193	1.860			0.016	0.373	1.833			-0.139	0.093	1.903			-0.188	-0.133	1.918			-0.230	-0.364	1.888			-0.236	-0.428	1.867			0.133	0.092	1.830			0.240	0.027	1.688
0.001	-0.192	1.828			0.014	-0.133	1.873			0.008	0.193	1.860			0.016	0.373	1.833			-0.139	0.092	1.902			-0.188	-0.133	1.918			-0.230	-0.364	1.888			-0.236	-0.428	1.867			0.133	0.092	1.830			0.239	0.027	1.688
0.001	-0.193	1.828			0.014	-0.133	1.873			0.008	0.193	1.860			0.016	0.373	1.833			-0.139	0.092	1.902			-0.188	-0.134	1.918			-0.230	-0.364	1.888			-0.236	-0.428	1.867			0.133	0.092	1.830			0.239	0.026	1.687
0.001	-0.193	1.828			0.014	-0.133	1.873			0.008	0.193	1.860			0.015	0.373	1.833			-0.138	0.092	1.902			-0.188	-0.134	1.918			-0.230	-0.364	1.888			-0.236	-0.428	1.867			0.133	0.092	1.830			0.236	0.025	1.687
0.001	-0.193	1.828			0.014	-0.134	1.873			0.008	0.193	1.860			0.015	0.373	1.833			-0.138	0.092	1.901			-0.188	-0.134	1.918			-0.230	-0.364	1.888			-0.235	-0.428	1.867			0.132	0.092	1.830			0.234	0.024	1.686
0.002	-0.194	1.828			0.014	-0.134	1.873			0.008	0.193	1.860			0.015	0.373	1.833			-0.138	0.092	1.901			-0.188	-0.134	1.918			-0.230	-0.364	1.888			-0.235	-0.428	1.867			0.131	0.093	1.830			0.228	0.022	1.685
0.002	-0.194	1.828			0.014	-0.134	1.873			0.008	0.193	1.860			0.016	0.373	1.833			-0.137	0.091	1.900			-0.188	-0.134	1.918			-0.229	-0.364	1.888			-0.235	-0.429	1.867			0.130	0.094	1.831			0.223	0.021	1.684
0.002	-0.195	1.828			0.014	-0.134	1.873			0.008	0.193	1.860			0.016	0.373	1.833			-0.137	0.091	1.900			-0.187	-0.134	1.918			-0.229	-0.364	1.888			-0.234	-0.429	1.867			0.128	0.095	1.831			0.218	0.020	1.684
0.002	-0.195	1.828			0.014	-0.135	1.873			0.008	0.193	1.860			0.016	0.372	1.833			-0.136	0.091	1.899			-0.187	-0.134	1.918			-0.229	-0.364	1.888			-0.234	-0.429	1.867			0.127	0.096	1.832			0.183	0.032	1.660
0.003	-0.196	1.828			0.014	-0.136	1.873			0.008	0.193	1.860			0.017	0.373	1.833			-0.135	0.091	1.899			-0.187	-0.134	1.918			-0.227	-0.363	1.889			-0.233	-0.428	1.868			0.125	0.099	1.833			0.157	0.024	1.666
0.003	-0.198	1.828			0.015	-0.137	1.873			0.008	0.192	1.860			0.017	0.373	1.833			-0.135	0.090	1.898			-0.187	-0.134	1.918			-0.227	-0.362	1.889			-0.232	-0.427	1.868			0.123	0.102	1.834			0.143	0.033	1.656
0.003	-0.199	1.828			0.015	-0.138	1.873			0.009	0.192	1.860			0.018	0.373	1.832			-0.134	0.090	1.898			-0.186	-0.134	1.918			-0.226	-0.362	1.889			-0.232	-0.427	1.868			0.122	0.106	1.836			0.134	0.041	1.649
0.003	-0.201	1.828			0.015	-0.139	1.873			0.009	0.192	1.860			0.019	0.372	1.832			-0.133	0.090	1.897			-0.186	-0.134	1.918			-0.225	-0.361	1.889			-0.232	-0.426	1.869			0.121	0.110	1.837			0.127	0.046	1.644
0.003	-0.202	1.828			0.015	-0.140	1.874			0.009	0.192	1.860			0.020	0.371	1.832			-0.133	0.090	1.897			-0.186	-0.134	1.918			-0.225	-0.361	1.889			-0.231	-0.426	1.869			0.120	0.113	1.839			0.120	0.050	1.640
0.003	-0.204	1.829			0.015	-0.142	1.874			0.009	0.191	1.860			0.020	0.370	1.832			-0.132	0.089	1.897			-0.185	-0.135	1.918			-0.224	-0.362	1.889			-0.231	-0.426	1.869			0.119	0.116	1.839			0.115	0.054	1.637
0.003	-0.206	1.829			0.015	-0.143	1.874			0.009	0.191	1.860			0.021	0.370	1.831			-0.132	0.089	1.896			-0.185	-0.135	1.918			-0.224	-0.362	1.889			-0.231	-0.427	1.869			0.119	0.118	1.840			0.111	0.057	1.634
0.003	-0.207	1.829			0.014	-0.144	1.874			0.009	0.191	1.860			0.021	0.369	1.831			-0.131	0.089	1.896			-0.184	-0.135	1.918			-0.223	-0.361	1.890			-0.230	-0.426	1.869			0.118	0.120	1.841			0.107	0.059	1.632
0.003	-0.208	1.829			0.014	-0.145	1.874			0.009	0.190	1.860			0.022	0.369	1.831			-0.131	0.088	1.896			-0.184	-0.135	1.919			-0.222	-0.360	1.890			-0.230	-0.425	1.870			0.118	0.122	1.841			0.125	0.047	1.625
0.003	-0.210	1.830			0.014	-0.146	1.875			0.009	0.190	1.861			0.022	0.369	1.831			-0.129	0.086	1.895			-0.183	-0.136	1.919			-0.221	-0.360	1.891			-0.229	-0.425	1.870			0.118	0.124	1.842			0.135	0.041	1.622
0.003	-0.211	1.830			0.014	-0.148	1.875			0.009	0.189	1.861			0.022	0.369	1.831			-0.128	0.085	1.894			-0.183	-0.137	1.920			-0.221	-0.360	1.891			-0.229	-0.424	1.871			0.117	0.125	1.842			0.143	0.037	1.618
0.003	-0.212	1.830			0.014	-0.149	1.875			0.009	0.189	1.861			0.023	0.369	1.831			-0.127	0.083	1.893			-0.182	-0.138	1.920			-0.220	-0.359	1.891			-0.228	-0.424	1.872			0.117	0.126	1.842			0.145	0.034	1.615
0.003	-0.213	1.830			0.014	-0.150	1.875			0.009	0.189	1.861			0.023	0.369	1.831			-0.126	0.082	1.892			-0.182	-0.139	1.920			-0.220	-0.361	1.892			-0.228	-0.425	1.872			0.117	0.126	1.843			0.148	0.032	1.613
0.003	-0.214	1.830			0.014	-0.151	1.875			0.009	0.188	1.861			0.023	0.368	1.831			-0.125	0.081	1.891			-0.181	-0.139	1.921			-0.219	-0.362	1.892			-0.227	-0.427	1.872			0.117	0.127	1.843			0.154	0.027	1.612
0.003	-0.215	1.831			0.014	-0.152	1.875			0.009	0.188	1.861			0.023	0.368	1.831			-0.124	0.080	1.891			-0.181	-0.140	1.921			-0.216	-0.353	1.895			-0.224	-0.418	1.875			0.116	0.128	1.843			0.159	0.024	1.611
0.003	-0.216	1.831			0.013	-0.152	1.876			0.009	0.188	1.861			0.023	0.367	1.831			-0.123	0.080	1.890			-0.181	-0.140	1.921			-0.214	-0.347	1.896			-0.223	-0.412	1.878			0.116	0.128	1.843			0.161	0.021	1.611
0.003	-0.216	1.831			0.013	-0.153	1.876			0.010	0.188	1.861			0.024	0.367	1.831			-0.123	0.079	1.890			-0.180	-0.140	1.921			-0.213	-0.345	1.897			-0.222	-0.410	1.879			0.116	0.129	1.843			0.162	0.019	1.609
0.003	-0.217	1.831			0.013	-0.153	1.876			0.010	0.188	1.862			0.024	0.367	1.831			-0.122	0.079	1.889			-0.180	-0.140	1.922			-0.212	-0.343	1.897			-0.221	-0.408	1.879			0.117	0.129	1.842			0.163	0.017	1.608
0.002	-0.217	1.831			0.013	-0.153	1.876			0.011	0.188	1.862			0.024	0.366	1.831			-0.122	0.078	1.889			-0.180	-0.140	1.922			-0.212	-0.342	1.898			-0.220	-0.407	1.880			0.117	0.129	1.842			0.165	0.015	1.608
0.002	-0.217	1.832			0.013	-0.154	1.876			0.011	0.188	1.862			0.024	0.366	1.831			-0.121	0.078	1.889			-0.179	-0.141	1.922			-0.211	-0.341	1.898			-0.220	-0.406	1.880			0.117	0.128	1.842			0.165	0.015	1.606
0.002	-0.218	1.832			0.013	-0.154	1.876			0.012	0.188	1.862			0.024	0.366	1.831			-0.121	0.078	1.889			-0.179	-0.141	1.922			-0.211	-0.341	1.898			-0.219	-0.406	1.881			0.119	0.128	1.841			0.166	0.012	1.606
0.002	-0.218	1.832			0.013	-0.155	1.876			0.012	0.188	1.862			0.024	0.366	1.831			-0.121	0.078	1.889			-0.179	-0.141	1.922			-0.210	-0.340	1.899			-0.219	-0.405	1.881			0.120	0.127	1.840			0.166	0.010	1.605
0.002	-0.219	1.832			0.013	-0.155	1.876			0.013	0.188	1.862			0.025	0.365	1.831			-0.121	0.077	1.889			-0.179	-0.141	1.923			-0.210	-0.340	1.899			-0.219	-0.405	1.881			0.121	0.126	1.840			0.171	0.014	1.626
0.002	-0.220	1.832			0.013	-0.156	1.876			0.013	0.188	1.862			0.025	0.365	1.831			-0.121	0.077	1.889			-0.178	-0.142	1.923			-0.211	-0.345	1.897			-0.219	-0.410	1.879			0.123	0.125	1.839			0.177	0.016	1.640
0.002	-0.220	1.832			0.014	-0.156	1.876			0.014	0.188	1.862			0.025	0.365	1.831			-0.121	0.077	1.889			-0.178	-0.142	1.923			-0.211	-0.346	1.897			-0.219	-0.412	1.879			0.124	0.124	1.839			0.177	0.014	1.640
0.002	-0.220	1.832			0.014	-0.156	1.876			0.014	0.189	1.862			0.025	0.365	1.831			-0.121	0.077	1.889			-0.178	-0.142	1.923			-0.211	-0.346	1.897			-0.219	-0.411	1.879			0.125	0.123	1.838			0.179	0.016	1.646
0.002	-0.221	1.832			0.014	-0.157	1.876			0.015	0.189	1.862			0.025	0.365	1.830			-0.121	0.077	1.889			-0.178	-0.142	1.923			-0.211	-0.346	1.897			-0.219	-0.411	1.879			0.125	0.122	1.838			0.181	0.016	1.651
0.003	-0.222	1.832			0.014	-0.157	1.876			0.015	0.189	1.862			0.025	0.365	1.830			-0.121	0.076	1.890			-0.178	-0.143	1.924			-0.210	-0.346	1.897			-0.218	-0.411	1.879			0.126	0.121	1.837			0.182	0.015	1.652
0.003	-0.223	1.832			0.014	-0.158	1.876			0.016	0.189	1.862			0.025	0.364	1.830			-0.121	0.076	1.890			-0.177	-0.143	1.924			-0.210	-0.346	1.898			-0.218	-0.411	1.880			0.127	0.120	1.837			0.174	0.013	1.636
0.003	-0.223	1.832			0.015	-0.158	1.876			0.016	0.189	1.862			0.025	0.364	1.830			-0.122	0.076	1.891			-0.177	-0.143	1.924			-0.210	-0.345	1.898			-0.218	-0.410	1.880			0.128	0.120	1.836			0.177	0.014	1.644
0.003	-0.224	1.832			0.015	-0.159	1.876			0.017	0.189	1.862			0.026	0.364	1.830			-0.122	0.076	1.891			-0.177	-0.144	1.924			-0.210	-0.345	1.898			-0.218	-0.410	1.880			0.128	0.119	1.836			0.173	0.011	1.639
0.003	-0.224	1.832			0.015	-0.159	1.876			0.017	0.189	1.862			0.026	0.364	1.830			-0.123	0.076	1.892			-0.177	-0.144	1.924			-0.210	-0.345	1.898			-0.218	-0.410	1.880			0.129	0.118	1.836			0.173	0.010	1.639
0.003	-0.225	1.832			0.015	-0.160	1.876			0.018	0.190	1.862			0.026	0.364	1.830			-0.123	0.076	1.892			-0.177	-0.144	1.924			-0.210	-0.345	1.898			-0.217	-0.410	1.880			0.129	0.117	1.835			0.173	0.009	1.639
0.003	-0.225	1.832			0.015	-0.160	1.876			0.018	0.190	1.862			0.026	0.364	1.830			-0.124	0.076	1.893			-0.177	-0.144	1.925			-0.210	-0.345	1.898			-0.217	-0.410	1.880			0.130	0.117	1.835			0.171	0.006	1.636
0.003	-0.225	1.832			0.015	-0.160	1.876			0.019	0.190	1.862			0.026	0.364	1.830			-0.124	0.076	1.893			-0.176	-0.144	1.925			-0.209	-0.345	1.898			-0.217	-0.410	1.880			0.130	0.116	1.835			0.174	0.008	1.643
0.003	-0.226	1.832			0.016	-0.161	1.876			0.019	0.190	1.862			0.026	0.364	1.830			-0.125	0.076	1.894			-0.176	-0.144	1.925			-0.209	-0.345	1.898			-0.217	-0.410	1.880			0.130	0.115	1.834			0.176	0.010	1.647
0.003	-0.226	1.832			0.016	-0.161	1.876			0.019	0.190	1.862			0.026	0.364	1.830			-0.125	0.076	1.895			-0.176	-0.145	1.925			-0.209	-0.345	1.898			-0.217	-0.410	1.880			0.131	0.115	1.834			0.176	0.010	1.649
0.003	-0.227	1.832			0.016	-0.161	1.876			0.020	0.190	1.862			0.026	0.364	1.830			-0.126	0.076	1.895			-0.176	-0.145	1.925			-0.209	-0.345	1.898			-0.217	-0.410	1.880			0.131	0.114	1.834			0.176	0.009	1.650
0.003	-0.227	1.832			0.016	-0.162	1.876			0.020	0.190	1.862			0.026	0.364	1.830			-0.126	0.076	1.896			-0.176	-0.145	1.925			-0.209	-0.345	1.898			-0.217	-0.410	1.880			0.131	0.113	1.834			0.171	0.004	1.639
0.004	-0.228	1.832			0.016	-0.162	1.876			0.021	0.190	1.862			0.026	0.364	1.830			-0.126	0.077	1.896			-0.176	-0.145	1.925			-0.209	-0.345	1.898			-0.217	-0.410	1.880			0.131	0.112	1.833			0.174	0.006	1.644
0.004	-0.228	1.832			0.016	-0.163	1.876			0.021	0.190	1.862			0.026	0.364	1.830			-0.127	0.077	1.897			-0.176	-0.145	1.925			-0.209	-0.345	1.898			-0.217	-0.410	1.880			0.132	0.112	1.833			0.167	0.003	1.632
0.004	-0.229	1.832			0.017	-0.163	1.875			0.022	0.190	1.862			0.026	0.364	1.830			-0.127	0.077	1.897			-0.176	-0.145	1.925			-0.209	-0.346	1.898			-0.217	-0.411	1.880			0.132	0.111	1.833			0.175	0.008	1.642
0.004	-0.229	1.832			0.017	-0.163	1.875			0.022	0.190	1.862			0.026	0.364	1.830			-0.128	0.077	1.898			-0.175	-0.145	1.926			-0.209	-0.347	1.897			-0.217	-0.413	1.879			0.132	0.110	1.833			0.179	0.009	1.647
0.004	-0.229	1.832			0.017	-0.164	1.875			0.022	0.190	1.862			0.026	0.364	1.830			-0.128	0.077	1.899			-0.175	-0.145	1.926			-0.209	-0.349	1.897			-0.217	-0.414	1.879			0.132	0.110	1.833			0.181	0.010	1.652
0.004	-0.230	1.832			0.017	-0.164	1.875			0.023	0.190	1.862			0.026	0.364	1.830			-0.129	0.077	1.899			-0.175	-0.145	1.926			-0.210	-0.350	1.896			-0.217	-0.416	1.878			0.132	0.109	1.832			0.183	0.010	1.654
0.004	-0.230	1.832			0.017	-0.164	1.875			0.023	0.190	1.862			0.026	0.364	1.830			-0.129	0.078	1.900			-0.175	-0.146	1.926			-0.210	-0.353	1.895			-0.217	-0.418	1.877			0.132	0.109	1.832			0.183	0.010	1.656
0.004	-0.230	1.832			0.017	-0.164	1.875			0.024	0.190	1.862			0.026	0.364	1.830			-0.129	0.078	1.900			-0.175	-0.146	1.926			-0.210	-0.353	1.895			-0.217	-0.418	1.877			0.132	0.108	1.832			0.184	0.010	1.657
0.004	-0.230	1.832			0.018	-0.165	1.875			0.024	0.190	1.862			0.026	0.364	1.830			-0.130	0.079	1.901			-0.175	-0.145	1.926			-0.210	-0.353	1.895			-0.217	-0.418	1.877			0.132	0.107	1.832			0.171	0.006	1.645
0.004	-0.231	1.832			0.018	-0.165	1.875			0.025	0.190	1.862			0.026	0.364	1.830			-0.130	0.080	1.902			-0.175	-0.145	1.926			-0.210	-0.353	1.895			-0.217	-0.419	1.877			0.132	0.107	1.832			0.172	0.005	1.647
0.004	-0.231	1.832			0.018	-0.165	1.875			0.025	0.190	1.862			0.027	0.364	1.830			-0.131	0.080	1.903			-0.175	-0.145	1.926			-0.210	-0.353	1.895			-0.217	-0.419	1.877			0.132	0.106	1.831			0.173	0.005	1.649
0.004	-0.231	1.832			0.018	-0.165	1.875			0.026	0.190	1.863			0.027	0.364	1.831			-0.131	0.080	1.903			-0.175	-0.145	1.926			-0.210	-0.354	1.895			-0.217	-0.419	1.877			0.132	0.105	1.831			0.173	0.003	1.649
0.004	-0.231	1.832			0.018	-0.166	1.876			0.026	0.190	1.863			0.027	0.364	1.830			-0.132	0.081	1.904			-0.175	-0.145	1.926			-0.210	-0.354	1.895			-0.217	-0.419	1.877			0.132	0.104	1.831			0.176	0.003	1.653
0.005	-0.230	1.833			0.019	-0.165	1.876			0.027	0.190	1.863			0.027	0.364	1.830			-0.133	0.083	1.906			-0.175	-0.144	1.926			-0.210	-0.354	1.895			-0.217	-0.420	1.877			0.132	0.103	1.831			0.173	0.000	1.653
0.005	-0.230	1.833			0.019	-0.165	1.876			0.027	0.190	1.863			0.027	0.364	1.830			-0.133	0.083	1.906			-0.175	-0.144	1.926			-0.210	-0.354	1.895			-0.217	-0.420	1.877			0.132	0.103	1.831			0.173	0.000	1.653
0.006	-0.228	1.833			0.020	-0.164	1.876			0.028	0.190	1.863			0.027	0.364	1.830			-0.133	0.085	1.907			-0.175	-0.143	1.926			-0.210	-0.355	1.895			-0.217	-0.420	1.877			0.131	0.103	1.831			0.166	-0.004	1.644
0.007	-0.226	1.833			0.021	-0.163	1.876			0.028	0.190	1.863			0.027	0.364	1.830			-0.133	0.086	1.907			-0.175	-0.142	1.926			-0.210	-0.355	1.894			-0.217	-0.421	1.876			0.131	0.102	1.831			0.166	-0.007	1.642
0.008	-0.225	1.833			0.022	-0.162	1.876			0.029	0.190	1.863			0.027	0.364	1.830			-0.134	0.087	1.908			-0.175	-0.141	1.926			-0.210	-0.356	1.894			-0.217	-0.421	1.876			0.131	0.101	1.830			0.165	-0.014	1.635
0.009	-0.224	1.833			0.023	-0.161	1.876			0.029	0.190	1.863			0.027	0.364	1.830			-0.134	0.089	1.909			-0.175	-0.139	1.926			-0.210	-0.356	1.894			-0.217	-0.421	1.876			0.131	0.101	1.830			0.166	-0.015	1.636
0.010	-0.223	1.833			0.024	-0.160	1.876			0.029	0.190	1.863			0.027	0.364	1.830			-0.134	0.090	1.909			-0.176	-0.138	1.926			-0.210	-0.356	1.894			-0.217	-0.422	1.876			0.131	0.100	1.830			0.169	-0.014	1.643
0.010	-0.222	1.833			0.025	-0.159	1.876			0.030	0.189	1.863			0.027	0.364	1.830			-0.134	0.091	1.909			-0.176	-0.137	1.927			-0.210	-0.356	1.894			-0.217	-0.422	1.876			0.131	0.099	1.830			0.171	-0.013	1.648
0.010	-0.212	1.834			0.025	-0.154	1.876			0.030	0.189	1.863			0.027	0.364	1.830			-0.134	0.092	1.910			-0.176	-0.135	1.927			-0.210	-0.356	1.894			-0.217	-0.422	1.876			0.130	0.099	1.830			0.172	-0.021	1.643
0.010	-0.206	1.834			0.026	-0.150	1.877			0.030	0.189	1.863			0.027	0.364	1.830			-0.133	0.093	1.910			-0.177	-0.134	1.927			-0.210	-0.357	1.894			-0.217	-0.422	1.876			0.130	0.098	1.830			0.167	-0.023	1.638
0.011	-0.201	1.835			0.026	-0.146	1.877			0.030	0.189	1.863			0.027	0.364	1.830			-0.133	0.094	1.910			-0.177	-0.133	1.927			-0.210	-0.357	1.894			-0.218	-0.422	1.875			0.130	0.097	1.829			0.166	-0.025	1.636
0.011	-0.197	1.835			0.026	-0.143	1.877			0.031	0.189	1.863			0.027	0.364	1.830			-0.133	0.095	1.910			-0.177	-0.132	1.926			-0.210	-0.356	1.894			-0.218	-0.422	1.876			0.130	0.096	1.829			0.165	-0.027	1.635
0.011	-0.194	1.835			0.026	-0.140	1.877			0.031	0.189	1.863			0.027	0.364	1.830			-0.133	0.096	1.910			-0.178	-0.131	1.926			-0.210	-0.355	1.894			-0.218	-0.420	1.876			0.130	0.096	1.829			0.165	-0.028	1.635
0.011	-0.191	1.836			0.026	-0.138	1.877			0.031	0.189	1.863			0.027	0.364	1.830			-0.133	0.097	1.910			-0.178	-0.130	1.926			-0.208	-0.350	1.896			-0.217	-0.415	1.878			0.130	0.095	1.829			0.165	-0.031	1.634
0.011	-0.189	1.836			0.026	-0.135	1.877			0.031	0.189	1.863			0.027	0.364	1.831			-0.132	0.098	1.910			-0.178	-0.129	1.926			-0.207	-0.345	1.897			-0.216	-0.411	1.879			0.129	0.095	1.829			0.163	-0.034	1.631
0.011	-0.187	1.836			0.026	-0.134	1.877			0.031	0.189	1.863			0.027	0.363	1.831			-0.132	0.099	1.910			-0.179	-0.128	1.926			-0.207	-0.345	1.897			-0.216	-0.411	1.879			0.129	0.094	1.829			0.163	-0.035	1.631
0.011	-0.186	1.836			0.027	-0.132	1.877			0.031	0.189	1.863			0.027	0.363	1.831			-0.132	0.099	1.910			-0.179	-0.127	1.926			-0.208	-0.345	1.897			-0.217	-0.411	1.879			0.129	0.094	1.829			0.164	-0.033	1.636
0.011	-0.184	1.836			0.027	-0.131	1.877			0.031	0.189	1.863			0.027	0.363	1.831			-0.131	0.100	1.909			-0.179	-0.126	1.926			-0.208	-0.345	1.897			-0.217	-0.411	1.879			0.129	0.093	1.829			0.166	-0.030	1.645
0.011	-0.183	1.836			0.027	-0.130	1.877			0.031	0.189	1.863			0.027	0.363	1.831			-0.131	0.101	1.909			-0.180	-0.126	1.925			-0.208	-0.345	1.897			-0.217	-0.411	1.879			0.129	0.093	1.829			0.166	-0.031	1.646
0.012	-0.182	1.837			0.027	-0.129	1.877			0.031	0.188	1.863			0.027	0.363	1.831			-0.131	0.101	1.909			-0.180	-0.125	1.925			-0.208	-0.345	1.897			-0.217	-0.411	1.879			0.128	0.092	1.829			0.168	-0.028	1.651
0.012	-0.181	1.837			0.027	-0.128	1.877			0.031	0.188	1.863			0.027	0.363	1.831			-0.130	0.102	1.909			-0.180	-0.124	1.925			-0.209	-0.345	1.896			-0.218	-0.411	1.878			0.128	0.092	1.829			0.169	-0.027	1.655
0.012	-0.180	1.837			0.027	-0.127	1.877			0.031	0.188	1.863			0.026	0.362	1.831			-0.130	0.102	1.909			-0.181	-0.124	1.925			-0.209	-0.346	1.896			-0.218	-0.411	1.878			0.128	0.092	1.829			0.170	-0.025	1.659
0.012	-0.180	1.837			0.027	-0.126	1.877			0.031	0.188	1.863			0.026	0.362	1.831			-0.130	0.103	1.908			-0.181	-0.123	1.925			-0.210	-0.346	1.896			-0.219	-0.411	1.878			0.128	0.091	1.829			0.171	-0.024	1.662
0.012	-0.179	1.837			0.027	-0.126	1.877			0.030	0.188	1.864			0.026	0.362	1.831			-0.129	0.103	1.908			-0.181	-0.123	1.925			-0.210	-0.346	1.895			-0.219	-0.411	1.877			0.128	0.091	1.829			0.171	-0.025	1.662
0.012	-0.178	1.837			0.027	-0.125	1.877			0.030	0.188	1.864			0.027	0.366	1.831			-0.129	0.104	1.908			-0.180	-0.120	1.921			-0.210	-0.342	1.892			-0.219	-0.409	1.876			0.128	0.091	1.829			0.172	-0.024	1.664
0.012	-0.178	1.837			0.027	-0.125	1.877			0.030	0.188	1.864			0.027	0.368	1.832			-0.128	0.105	1.908			-0.180	-0.118	1.918			-0.209	-0.339	1.889			-0.219	-0.406	1.875			0.127	0.090	1.829			0.172	-0.024	1.665
0.012	-0.177	1.837			0.027	-0.124	1.878			0.029	0.188	1.864			0.027	0.369	1.832			-0.128	0.106	1.908			-0.179	-0.116	1.916			-0.209	-0.337	1.887			-0.219	-0.404	1.874			0.127	0.090	1.829			0.173	-0.023	1.666
0.011	-0.177	1.837			0.026	-0.124	1.878			0.029	0.188	1.864			0.027	0.369	1.832			-0.128	0.106	1.908			-0.179	-0.116	1.915			-0.210	-0.338	1.887			-0.220	-0.405	1.874			0.127	0.090	1.829			0.173	-0.023	1.667
0.011	-0.176	1.837			0.026	-0.123	1.878			0.028	0.189	1.865			0.027	0.370	1.832			-0.128	0.106	1.908			-0.179	-0.116	1.915			-0.210	-0.339	1.887			-0.220	-0.406	1.873			0.127	0.090	1.829			0.173	-0.024	1.667
0.011	-0.176	1.838			0.026	-0.123	1.878			0.027	0.189	1.865			0.026	0.370	1.832			-0.128	0.107	1.907			-0.180	-0.116	1.915			-0.211	-0.340	1.887			-0.221	-0.407	1.873			0.127	0.089	1.829			0.173	-0.024	1.667
0.011	-0.176	1.838			0.025	-0.122	1.878			0.026	0.189	1.865			0.026	0.369	1.833			-0.128	0.107	1.907			-0.180	-0.115	1.915			-0.212	-0.341	1.887			-0.221	-0.407	1.873			0.127	0.089	1.829			0.174	-0.026	1.666
0.010	-0.175	1.838			0.025	-0.122	1.878			0.025	0.189	1.865			0.026	0.369	1.833			-0.128	0.107	1.907			-0.180	-0.115	1.915			-0.213	-0.342	1.887			-0.222	-0.408	1.872			0.126	0.089	1.829			0.173	-0.028	1.664
0.010	-0.175	1.838			0.024	-0.122	1.878			0.024	0.189	1.866			0.026	0.369	1.833			-0.128	0.107	1.907			-0.181	-0.115	1.915			-0.214	-0.343	1.887			-0.222	-0.409	1.872			0.126	0.089	1.829			0.173	-0.029	1.662
0.010	-0.175	1.838			0.024	-0.121	1.878			0.024	0.189	1.866			0.025	0.369	1.833			-0.128	0.107	1.907			-0.181	-0.116	1.915			-0.214	-0.344	1.887			-0.222	-0.409	1.872			0.126	0.088	1.829			0.173	-0.030	1.662
0.009	-0.175	1.838			0.024	-0.121	1.879			0.023	0.189	1.866			0.025	0.370	1.833			-0.128	0.107	1.907			-0.181	-0.116	1.915			-0.215	-0.345	1.887			-0.223	-0.410	1.871			0.126	0.088	1.829			0.175	-0.028	1.665
0.009	-0.175	1.838			0.023	-0.121	1.879			0.022	0.189	1.866			0.025	0.369	1.834			-0.128	0.107	1.907			-0.181	-0.116	1.914			-0.216	-0.345	1.887			-0.223	-0.411	1.871			0.126	0.088	1.829			0.175	-0.028	1.665
0.008	-0.175	1.838			0.022	-0.121	1.879			0.021	0.189	1.866			0.025	0.369	1.834			-0.128	0.107	1.906			-0.182	-0.116	1.914			-0.216	-0.346	1.887			-0.223	-0.411	1.871			0.126	0.088	1.830			0.176	-0.027	1.667
0.008	-0.175	1.839			0.022	-0.120	1.879			0.020	0.190	1.866			0.024	0.369	1.834			-0.128	0.107	1.906			-0.182	-0.116	1.914			-0.217	-0.347	1.888			-0.223	-0.412	1.870			0.126	0.088	1.830			0.176	-0.028	1.665
0.008	-0.175	1.839			0.021	-0.120	1.879			0.020	0.189	1.867			0.024	0.369	1.834			-0.129	0.107	1.906			-0.182	-0.116	1.914			-0.217	-0.347	1.888			-0.223	-0.412	1.870			0.126	0.088	1.830			0.177	-0.026	1.667
0.007	-0.175	1.839			0.021	-0.120	1.879			0.019	0.189	1.867			0.024	0.368	1.835			-0.129	0.107	1.906			-0.182	-0.117	1.915			-0.218	-0.348	1.888			-0.224	-0.413	1.870			0.125	0.088	1.830			0.178	-0.025	1.669
0.007	-0.175	1.839			0.021	-0.120	1.879			0.019	0.189	1.867			0.023	0.367	1.835			-0.129	0.107	1.906			-0.183	-0.117	1.915			-0.218	-0.349	1.888			-0.224	-0.413	1.870			0.125	0.087	1.830			0.178	-0.024	1.670
0.007	-0.175	1.839			0.020	-0.120	1.879			0.020	0.176	1.862			0.023	0.367	1.835			-0.130	0.107	1.906			-0.183	-0.117	1.915			-0.218	-0.349	1.888			-0.224	-0.414	1.869			0.125	0.087	1.830			0.178	-0.025	1.669
0.006	-0.175	1.839			0.020	-0.120	1.879			0.020	0.175	1.862			0.023	0.367	1.836			-0.130	0.107	1.906			-0.184	-0.118	1.915			-0.219	-0.350	1.888			-0.224	-0.414	1.869			0.125	0.087	1.830			0.179	-0.024	1.671
0.006	-0.175	1.839			0.019	-0.120	1.879			0.019	0.175	1.862			0.022	0.366	1.836			-0.131	0.107	1.906			-0.184	-0.118	1.916			-0.219	-0.350	1.888			-0.224	-0.414	1.869			0.125	0.087	1.830			0.177	-0.026	1.666
0.006	-0.176	1.839			0.019	-0.120	1.879			0.019	0.174	1.862			0.022	0.366	1.836			-0.131	0.107	1.906			-0.184	-0.118	1.916			-0.219	-0.350	1.888			-0.224	-0.415	1.869			0.125	0.087	1.830			0.176	-0.028	1.664
0.006	-0.176	1.839			0.019	-0.121	1.879			0.019	0.174	1.862			0.022	0.366	1.836			-0.131	0.107	1.906			-0.185	-0.118	1.916			-0.219	-0.350	1.888			-0.224	-0.415	1.869			0.125	0.087	1.830			0.177	-0.027	1.666
0.005	-0.176	1.839			0.018	-0.121	1.879			0.018	0.175	1.862			0.022	0.366	1.837			-0.131	0.107	1.906			-0.185	-0.118	1.916			-0.220	-0.350	1.888			-0.224	-0.415	1.869			0.125	0.087	1.830			0.177	-0.025	1.667
0.005	-0.176	1.839			0.018	-0.120	1.879			0.018	0.176	1.862			0.022	0.366	1.837			-0.131	0.107	1.906			-0.185	-0.118	1.916			-0.220	-0.351	1.888			-0.224	-0.415	1.869			0.125	0.087	1.830			0.178	-0.024	1.669
0.005	-0.176	1.839			0.018	-0.121	1.879			0.013	0.174	1.863			0.022	0.366	1.837			-0.131	0.107	1.906			-0.186	-0.118	1.916			-0.220	-0.351	1.888			-0.224	-0.415	1.869			0.124	0.087	1.830			0.178	-0.023	1.670
0.005	-0.176	1.839			0.018	-0.121	1.879			0.013	0.174	1.863			0.021	0.366	1.837			-0.131	0.107	1.906			-0.186	-0.118	1.917			-0.220	-0.351	1.888			-0.224	-0.415	1.869			0.124	0.087	1.830			0.179	-0.022	1.671
0.005	-0.176	1.839			0.017	-0.121	1.879			0.015	0.169	1.861			0.021	0.366	1.837			-0.131	0.107	1.906			-0.186	-0.118	1.917			-0.219	-0.348	1.890			-0.224	-0.413	1.871			0.124	0.086	1.830			0.179	-0.024	1.670
0.004	-0.176	1.839			0.017	-0.121	1.879			0.015	0.168	1.861			0.021	0.366	1.837			-0.131	0.107	1.906			-0.186	-0.118	1.917			-0.219	-0.348	1.890			-0.224	-0.413	1.871			0.124	0.086	1.830			0.180	-0.022	1.671
0.004	-0.176	1.839			0.017	-0.121	1.879			0.015	0.168	1.861			0.021	0.365	1.837			-0.131	0.107	1.906			-0.187	-0.118	1.917			-0.219	-0.348	1.890			-0.224	-0.413	1.871			0.124	0.086	1.831			0.181	-0.021	1.673
0.004	-0.177	1.839			0.017	-0.121	1.878			0.015	0.168	1.861			0.021	0.365	1.837			-0.131	0.107	1.906			-0.187	-0.118	1.917			-0.219	-0.348	1.890			-0.224	-0.413	1.871			0.124	0.086	1.831			0.182	-0.020	1.674
0.004	-0.177	1.839			0.017	-0.121	1.878			0.015	0.168	1.861			0.021	0.365	1.837			-0.131	0.107	1.905			-0.186	-0.118	1.916			-0.216	-0.340	1.887			-0.223	-0.406	1.871			0.124	0.086	1.831			0.183	-0.020	1.675
0.004	-0.177	1.839			0.017	-0.121	1.878			0.015	0.169	1.862			0.021	0.365	1.837			-0.131	0.107	1.905			-0.186	-0.117	1.914			-0.215	-0.339	1.886			-0.223	-0.406	1.871			0.124	0.086	1.831			0.183	-0.019	1.677
0.004	-0.177	1.839			0.016	-0.122	1.878			0.015	0.169	1.862			0.021	0.365	1.838			-0.131	0.107	1.905			-0.186	-0.117	1.915			-0.215	-0.339	1.887			-0.223	-0.406	1.871			0.124	0.086	1.831			0.184	-0.018	1.677
0.004	-0.177	1.839			0.016	-0.122	1.878			0.015	0.170	1.863			0.021	0.365	1.838			-0.131	0.107	1.905			-0.186	-0.118	1.915			-0.215	-0.340	1.887			-0.223	-0.407	1.871			0.124	0.086	1.831			0.184	-0.018	1.678
0.004	-0.177	1.839			0.016	-0.122	1.878			0.015	0.172	1.864			0.020	0.365	1.838			-0.132	0.106	1.905			-0.186	-0.118	1.916			-0.215	-0.342	1.887			-0.223	-0.408	1.871			0.124	0.086	1.831			0.184	-0.018	1.679
0.004	-0.177	1.839			0.016	-0.122	1.878			0.015	0.173	1.865			0.020	0.364	1.838			-0.132	0.106	1.905			-0.187	-0.118	1.916			-0.214	-0.340	1.888			-0.223	-0.406	1.872			0.124	0.086	1.831			0.185	-0.017	1.680
0.004	-0.178	1.840			0.016	-0.122	1.879			0.015	0.174	1.866			0.020	0.364	1.839			-0.132	0.106	1.906			-0.187	-0.119	1.917			-0.215	-0.341	1.888			-0.223	-0.407	1.872			0.123	0.086	1.831			0.185	-0.017	1.680
0.003	-0.178	1.840			0.016	-0.122	1.879			0.014	0.176	1.866			0.020	0.363	1.839			-0.132	0.106	1.906			-0.187	-0.119	1.917			-0.215	-0.342	1.889			-0.223	-0.408	1.872			0.123	0.086	1.831			0.185	-0.018	1.679
0.003	-0.178	1.840			0.016	-0.122	1.879			0.014	0.177	1.867			0.020	0.363	1.839			-0.132	0.106	1.906			-0.187	-0.119	1.918			-0.215	-0.344	1.889			-0.223	-0.409	1.872			0.123	0.086	1.832			0.185	-0.018	1.680
0.003	-0.178	1.840			0.016	-0.122	1.879			0.014	0.177	1.868			0.019	0.363	1.839			-0.132	0.105	1.906			-0.187	-0.120	1.918			-0.215	-0.345	1.889			-0.223	-0.410	1.872			0.123	0.086	1.832			0.183	-0.020	1.678
0.003	-0.178	1.840			0.016	-0.123	1.879			0.014	0.178	1.868			0.019	0.363	1.839			-0.132	0.105	1.906			-0.187	-0.120	1.919			-0.215	-0.346	1.890			-0.223	-0.411	1.872			0.123	0.086	1.832			0.181	-0.022	1.675
0.003	-0.179	1.840			0.016	-0.123	1.879			0.014	0.179	1.869			0.019	0.363	1.839			-0.132	0.105	1.906			-0.188	-0.120	1.919			-0.215	-0.346	1.890			-0.223	-0.412	1.873			0.123	0.086	1.832			0.180	-0.024	1.672
0.003	-0.179	1.840			0.016	-0.123	1.880			0.015	0.179	1.869			0.019	0.363	1.839			-0.132	0.105	1.906			-0.188	-0.121	1.919			-0.215	-0.347	1.890			-0.223	-0.413	1.873			0.123	0.086	1.832			0.178	-0.027	1.669
0.003	-0.179	1.840			0.016	-0.123	1.880			0.015	0.180	1.869			0.019	0.363	1.839			-0.132	0.105	1.906			-0.188	-0.121	1.920			-0.215	-0.348	1.891			-0.223	-0.413	1.873			0.123	0.086	1.832			0.176	-0.029	1.666
0.003	-0.179	1.840			0.016	-0.124	1.880			0.015	0.180	1.870			0.019	0.363	1.840			-0.132	0.104	1.906			-0.188	-0.121	1.920			-0.215	-0.349	1.891			-0.223	-0.414	1.873			0.123	0.086	1.833			0.174	-0.031	1.661
0.003	-0.180	1.841			0.016	-0.124	1.880			0.015	0.180	1.870			0.019	0.363	1.840			-0.132	0.104	1.906			-0.188	-0.121	1.921			-0.216	-0.349	1.891			-0.224	-0.414	1.873			0.123	0.086	1.833			0.175	-0.030	1.663
0.004	-0.180	1.841			0.016	-0.124	1.881			0.016	0.181	1.870			0.019	0.363	1.840			-0.132	0.104	1.906			-0.188	-0.122	1.921			-0.215	-0.349	1.891			-0.223	-0.415	1.874			0.123	0.086	1.833			0.175	-0.030	1.663
0.004	-0.180	1.841			0.016	-0.124	1.881			0.016	0.181	1.871			0.019	0.363	1.840			-0.132	0.104	1.906			-0.188	-0.122	1.921			-0.215	-0.350	1.891			-0.223	-0.415	1.874			0.123	0.086	1.833			0.175	-0.028	1.666
0.004	-0.180	1.841			0.016	-0.124	1.881			0.016	0.181	1.871			0.019	0.362	1.840			-0.131	0.104	1.906			-0.188	-0.122	1.922			-0.215	-0.350	1.892			-0.223	-0.416	1.874			0.123	0.086	1.834			0.175	-0.027	1.668
0.004	-0.180	1.841			0.016	-0.125	1.881			0.017	0.182	1.871			0.019	0.362	1.840			-0.131	0.103	1.907			-0.188	-0.122	1.922			-0.216	-0.351	1.892			-0.223	-0.416	1.874			0.123	0.086	1.834			0.176	-0.026	1.670
0.004	-0.180	1.841			0.016	-0.125	1.881			0.017	0.182	1.872			0.019	0.362	1.840			-0.131	0.103	1.907			-0.188	-0.122	1.922			-0.216	-0.351	1.892			-0.223	-0.416	1.874			0.123	0.087	1.834			0.175	-0.028	1.668
0.004	-0.181	1.841			0.017	-0.125	1.882			0.017	0.182	1.872			0.019	0.362	1.840			-0.131	0.103	1.907			-0.188	-0.122	1.923			-0.216	-0.351	1.892			-0.223	-0.417	1.874			0.123	0.087	1.834			0.174	-0.029	1.667
0.004	-0.181	1.841			0.017	-0.125	1.882			0.017	0.183	1.872			0.019	0.362	1.840			-0.131	0.103	1.907			-0.188	-0.122	1.923			-0.215	-0.351	1.892			-0.223	-0.417	1.875			0.123	0.087	1.834			0.174	-0.030	1.666
0.004	-0.181	1.841			0.017	-0.125	1.882			0.017	0.183	1.872			0.019	0.362	1.840			-0.131	0.103	1.907			-0.188	-0.122	1.923			-0.215	-0.352	1.893			-0.223	-0.417	1.875			0.123	0.087	1.835			0.176	-0.028	1.670
0.004	-0.181	1.841			0.017	-0.125	1.882			0.017	0.183	1.872			0.019	0.362	1.840			-0.131	0.103	1.907			-0.188	-0.122	1.923			-0.215	-0.352	1.893			-0.223	-0.417	1.875			0.123	0.087	1.835			0.176	-0.028	1.669
0.005	-0.181	1.841			0.017	-0.125	1.882			0.017	0.183	1.872			0.019	0.362	1.840			-0.130	0.103	1.907			-0.188	-0.122	1.924			-0.215	-0.352	1.893			-0.223	-0.417	1.875			0.123	0.087	1.835			0.170	-0.029	1.666
0.005	-0.181	1.841			0.017	-0.125	1.883			0.018	0.183	1.872			0.019	0.362	1.840			-0.130	0.103	1.907			-0.188	-0.122	1.924			-0.215	-0.352	1.893			-0.223	-0.417	1.875			0.123	0.087	1.835			0.170	-0.027	1.669
0.005	-0.181	1.841			0.017	-0.125	1.883			0.018	0.184	1.873			0.019	0.363	1.840			-0.130	0.103	1.907			-0.188	-0.122	1.924			-0.215	-0.352	1.893			-0.223	-0.417	1.875			0.123	0.087	1.835			0.170	-0.027	1.669
0.005	-0.181	1.841			0.018	-0.125	1.883			0.018	0.184	1.873			0.020	0.363	1.840			-0.130	0.103	1.907			-0.188	-0.122	1.924			-0.215	-0.350	1.894			-0.223	-0.416	1.876			0.123	0.087	1.836			0.170	-0.026	1.670
0.005	-0.181	1.842			0.018	-0.125	1.883			0.018	0.184	1.873			0.020	0.363	1.840			-0.130	0.103	1.907			-0.188	-0.122	1.924			-0.215	-0.350	1.894			-0.222	-0.416	1.876			0.124	0.087	1.836			0.170	-0.025	1.671
0.005	-0.181	1.842			0.018	-0.125	1.883			0.018	0.184	1.873			0.020	0.363	1.840			-0.129	0.103	1.907			-0.188	-0.122	1.925			-0.215	-0.350	1.894			-0.222	-0.416	1.876			0.124	0.087	1.836			0.165	-0.025	1.674
0.006	-0.181	1.842			0.018	-0.125	1.883			0.019	0.184	1.873			0.020	0.363	1.840			-0.129	0.103	1.907			-0.188	-0.122	1.925			-0.215	-0.350	1.894			-0.222	-0.416	1.876			0.124	0.087	1.836			0.165	-0.026	1.674
0.006	-0.181	1.842			0.018	-0.125	1.883			0.019	0.184	1.873			0.021	0.363	1.840			-0.129	0.103	1.907			-0.188	-0.122	1.925			-0.214	-0.350	1.894			-0.222	-0.416	1.876			0.124	0.087	1.836			0.167	-0.024	1.676
0.006	-0.181	1.842			0.018	-0.125	1.883			0.019	0.184	1.873			0.021	0.364	1.840			-0.128	0.103	1.907			-0.188	-0.121	1.925			-0.214	-0.350	1.894			-0.222	-0.416	1.876			0.124	0.087	1.837			0.168	-0.023	1.677
0.006	-0.181	1.842			0.019	-0.125	1.883			0.019	0.185	1.873			0.021	0.364	1.840			-0.128	0.103	1.907			-0.188	-0.121	1.925			-0.214	-0.350	1.894			-0.222	-0.416	1.876			0.124	0.087	1.837			0.169	-0.022	1.679
0.006	-0.181	1.842			0.019	-0.125	1.884			0.019	0.185	1.873			0.021	0.364	1.840			-0.128	0.103	1.907			-0.188	-0.121	1.925			-0.214	-0.350	1.895			-0.222	-0.416	1.876			0.124	0.088	1.837			0.170	-0.021	1.680
0.006	-0.180	1.842			0.019	-0.125	1.884			0.020	0.185	1.873			0.021	0.365	1.840			-0.128	0.103	1.907			-0.188	-0.121	1.925			-0.214	-0.350	1.895			-0.222	-0.416	1.876			0.125	0.088	1.837			0.171	-0.022	1.679
0.006	-0.180	1.842			0.019	-0.125	1.884			0.020	0.185	1.873			0.021	0.365	1.840			-0.127	0.103	1.907			-0.188	-0.121	1.926			-0.214	-0.350	1.894			-0.222	-0.416	1.876			0.125	0.088	1.837			0.175	-0.020	1.681
0.006	-0.180	1.842			0.019	-0.125	1.884			0.020	0.185	1.872			0.021	0.365	1.840			-0.127	0.103	1.907			-0.188	-0.121	1.926			-0.214	-0.350	1.894			-0.222	-0.416	1.876			0.125	0.088	1.837			0.178	-0.019	1.683
0.007	-0.180	1.842			0.019	-0.124	1.884			0.020	0.185	1.872			0.021	0.366	1.840			-0.127	0.104	1.907			-0.188	-0.121	1.926			-0.214	-0.350	1.894			-0.222	-0.416	1.876			0.125	0.088	1.837			0.174	-0.020	1.680
0.007	-0.180	1.842			0.019	-0.124	1.884			0.020	0.185	1.872			0.022	0.366	1.840			-0.127	0.104	1.907			-0.188	-0.121	1.926			-0.213	-0.344	1.895			-0.220	-0.410	1.878			0.125	0.088	1.837			0.172	-0.021	1.676
0.007	-0.179	1.842			0.019	-0.124	1.884			0.021	0.185	1.872			0.022	0.367	1.840			-0.127	0.104	1.907			-0.188	-0.120	1.926			-0.210	-0.337	1.898			-0.218	-0.402	1.880			0.125	0.088	1.838			0.172	-0.027	1.669
0.007	-0.179	1.842			0.020	-0.124	1.884			0.021	0.185	1.872			0.022	0.367	1.840			-0.127	0.104	1.907			-0.188	-0.120	1.926			-0.210	-0.337	1.897			-0.218	-0.403	1.879			0.125	0.088	1.838			0.171	-0.028	1.666
0.007	-0.179	1.842			0.020	-0.124	1.884			0.021	0.185	1.872			0.022	0.368	1.840			-0.127	0.104	1.907			-0.188	-0.120	1.926			-0.210	-0.338	1.896			-0.218	-0.404	1.878			0.126	0.088	1.838			0.172	-0.027	1.668
0.007	-0.179	1.842			0.020	-0.124	1.884			0.021	0.185	1.872			0.022	0.368	1.840			-0.126	0.104	1.907			-0.188	-0.120	1.926			-0.210	-0.339	1.896			-0.218	-0.404	1.878			0.126	0.088	1.838			0.173	-0.026	1.669
0.007	-0.179	1.842			0.020	-0.124	1.884			0.021	0.185	1.872			0.022	0.369	1.840			-0.126	0.104	1.907			-0.188	-0.120	1.926			-0.210	-0.339	1.896			-0.218	-0.405	1.878			0.126	0.088	1.838			0.172	-0.028	1.666
0.007	-0.179	1.842			0.020	-0.124	1.884			0.021	0.185	1.872			0.022	0.369	1.840			-0.126	0.104	1.907			-0.188	-0.120	1.926			-0.210	-0.339	1.896			-0.218	-0.405	1.878			0.126	0.088	1.838			0.174	-0.026	1.669
0.007	-0.179	1.842			0.020	-0.124	1.884			0.021	0.185	1.871			0.023	0.370	1.840			-0.126	0.104	1.907			-0.187	-0.120	1.926			-0.210	-0.340	1.896			-0.218	-0.405	1.878			0.126	0.088	1.838			0.174	-0.026	1.668
0.007	-0.179	1.842			0.020	-0.124	1.884			0.021	0.184	1.871			0.023	0.370	1.840			-0.126	0.104	1.907			-0.187	-0.120	1.926			-0.210	-0.338	1.896			-0.218	-0.404	1.878			0.126	0.089	1.838			0.174	-0.026	1.669
0.008	-0.179	1.842			0.020	-0.124	1.883			0.021	0.184	1.871			0.023	0.371	1.840			-0.126	0.104	1.907			-0.187	-0.120	1.926			-0.209	-0.339	1.896			-0.218	-0.405	1.878			0.126	0.089	1.838			0.174	-0.026	1.668
0.008	-0.179	1.842			0.020	-0.124	1.883			0.022	0.184	1.871			0.023	0.371	1.840			-0.126	0.104	1.907			-0.187	-0.120	1.926			-0.209	-0.340	1.896			-0.218	-0.406	1.878			0.126	0.089	1.838			0.176	-0.024	1.670
0.008	-0.179	1.842			0.020	-0.124	1.883			0.022	0.184	1.871			0.023	0.372	1.840			-0.126	0.104	1.907			-0.187	-0.120	1.926			-0.209	-0.341	1.895			-0.218	-0.407	1.877			0.126	0.089	1.838			0.178	-0.022	1.672
0.008	-0.179	1.842			0.020	-0.124	1.883			0.022	0.185	1.871			0.023	0.372	1.840			-0.126	0.104	1.907			-0.187	-0.121	1.926			-0.210	-0.342	1.895			-0.218	-0.408	1.877			0.126	0.089	1.838			0.179	-0.021	1.673
0.008	-0.179	1.842			0.020	-0.124	1.883			0.022	0.185	1.871			0.023	0.372	1.840			-0.126	0.104	1.907			-0.187	-0.121	1.926			-0.210	-0.343	1.894			-0.218	-0.409	1.876			0.127	0.089	1.838			0.178	-0.024	1.669
0.008	-0.179	1.842			0.021	-0.124	1.883			0.022	0.185	1.871			0.024	0.373	1.840			-0.126	0.104	1.907			-0.186	-0.121	1.926			-0.210	-0.344	1.894			-0.218	-0.410	1.876			0.127	0.089	1.838			0.178	-0.025	1.668
0.008	-0.179	1.842			0.021	-0.124	1.883			0.022	0.185	1.870			0.024	0.373	1.840			-0.126	0.104	1.907			-0.186	-0.121	1.926			-0.211	-0.345	1.894			-0.218	-0.411	1.876			0.127	0.089	1.838			0.179	-0.026	1.666
0.008	-0.179	1.842			0.021	-0.124	1.883			0.022	0.185	1.870			0.024	0.373	1.840			-0.126	0.104	1.907			-0.186	-0.121	1.926			-0.211	-0.346	1.893			-0.218	-0.411	1.875			0.127	0.089	1.838			0.179	-0.027	1.665
0.008	-0.179	1.842			0.021	-0.124	1.883			0.022	0.185	1.870			0.024	0.374	1.840			-0.126	0.104	1.907			-0.186	-0.121	1.925			-0.211	-0.347	1.893			-0.219	-0.412	1.875			0.127	0.089	1.838			0.179	-0.027	1.664
0.008	-0.179	1.842			0.021	-0.124	1.883			0.022	0.185	1.870			0.024	0.374	1.840			-0.126	0.104	1.907			-0.186	-0.121	1.925			-0.211	-0.347	1.893			-0.219	-0.413	1.874			0.127	0.089	1.838			0.179	-0.028	1.664
0.008	-0.179	1.842			0.021	-0.123	1.883			0.022	0.185	1.870			0.025	0.374	1.840			-0.126	0.104	1.907			-0.185	-0.121	1.925			-0.212	-0.348	1.892			-0.219	-0.414	1.874			0.127	0.089	1.839			0.180	-0.026	1.667
0.008	-0.179	1.842			0.021	-0.123	1.883			0.022	0.185	1.870			0.025	0.374	1.840			-0.126	0.104	1.907			-0.185	-0.121	1.925			-0.212	-0.349	1.892			-0.220	-0.414	1.874			0.127	0.089	1.839			0.182	-0.024	1.669
0.008	-0.179	1.842			0.021	-0.123	1.883			0.022	0.185	1.870			0.025	0.374	1.840			-0.126	0.103	1.907			-0.185	-0.121	1.925			-0.212	-0.349	1.892			-0.220	-0.415	1.873			0.127	0.089	1.839			0.183	-0.023	1.671
0.008	-0.179	1.842			0.021	-0.123	1.883			0.023	0.185	1.870			0.026	0.374	1.840			-0.126	0.103	1.907			-0.185	-0.122	1.925			-0.213	-0.350	1.891			-0.220	-0.415	1.873			0.127	0.089	1.839			0.184	-0.022	1.673
0.008	-0.179	1.842			0.021	-0.123	1.883			0.023	0.185	1.870			0.026	0.374	1.840			-0.126	0.103	1.907			-0.185	-0.122	1.924			-0.213	-0.350	1.891			-0.221	-0.416	1.873			0.127	0.089	1.839			0.183	-0.029	1.665
0.008	-0.179	1.842			0.021	-0.123	1.883			0.023	0.185	1.870			0.026	0.374	1.840			-0.126	0.103	1.907			-0.184	-0.122	1.924			-0.213	-0.351	1.891			-0.221	-0.416	1.872			0.127	0.089	1.839			0.185	-0.027	1.668
0.008	-0.179	1.842			0.021	-0.123	1.883			0.023	0.185	1.869			0.027	0.375	1.839			-0.126	0.103	1.907			-0.184	-0.122	1.924			-0.213	-0.351	1.890			-0.221	-0.417	1.872			0.128	0.089	1.839			0.184	-0.027	1.667
0.008	-0.179	1.842			0.021	-0.123	1.883			0.023	0.185	1.869			0.027	0.375	1.840			-0.126	0.103	1.907			-0.184	-0.122	1.924			-0.214	-0.352	1.890			-0.221	-0.417	1.871			0.128	0.089	1.839			0.184	-0.028	1.667
0.008	-0.179	1.842			0.021	-0.123	1.883			0.023	0.185	1.869			0.027	0.375	1.840			-0.126	0.103	1.907			-0.184	-0.122	1.924			-0.214	-0.352	1.890			-0.222	-0.417	1.871			0.128	0.089	1.839			0.184	-0.028	1.667
0.009	-0.179	1.842			0.021	-0.123	1.883			0.023	0.185	1.869			0.027	0.375	1.840			-0.126	0.103	1.907			-0.184	-0.122	1.924			-0.214	-0.352	1.890			-0.222	-0.418	1.871			0.128	0.089	1.839			0.184	-0.029	1.666
0.009	-0.179	1.842			0.021	-0.123	1.883			0.023	0.185	1.869			0.028	0.375	1.840			-0.126	0.103	1.907			-0.184	-0.122	1.923			-0.214	-0.353	1.890			-0.222	-0.418	1.870			0.128	0.089	1.839			0.184	-0.029	1.666
0.009	-0.179	1.842			0.021	-0.123	1.882			0.023	0.186	1.869			0.028	0.375	1.840			-0.126	0.103	1.907			-0.184	-0.122	1.923			-0.214	-0.353	1.889			-0.222	-0.418	1.870			0.128	0.089	1.839			0.184	-0.030	1.666
0.009	-0.179	1.842			0.021	-0.123	1.882			0.023	0.186	1.869			0.028	0.375	1.840			-0.126	0.103	1.907			-0.184	-0.122	1.923			-0.215	-0.353	1.889			-0.223	-0.419	1.870			0.128	0.089	1.839			0.184	-0.030	1.665
0.009	-0.179	1.842			0.021	-0.123	1.882			0.023	0.186	1.870			0.028	0.375	1.840			-0.126	0.103	1.907			-0.183	-0.123	1.923			-0.215	-0.354	1.889			-0.223	-0.419	1.870			0.128	0.089	1.839			0.184	-0.030	1.665
0.009	-0.179	1.842			0.021	-0.123	1.882			0.023	0.187	1.870			0.029	0.375	1.840			-0.126	0.103	1.907			-0.183	-0.123	1.923			-0.215	-0.354	1.889			-0.223	-0.419	1.869			0.128	0.089	1.839			0.184	-0.031	1.665
0.009	-0.179	1.842			0.021	-0.123	1.882			0.023	0.187	1.870			0.029	0.375	1.840			-0.126	0.103	1.907			-0.183	-0.123	1.923			-0.215	-0.354	1.889			-0.223	-0.420	1.869			0.129	0.089	1.839			0.184	-0.031	1.665
0.009	-0.179	1.842			0.021	-0.123	1.882			0.019	0.182	1.869			0.029	0.375	1.840			-0.126	0.103	1.907			-0.183	-0.123	1.923			-0.216	-0.354	1.889			-0.223	-0.420	1.869			0.129	0.089	1.839			0.184	-0.032	1.664
0.009	-0.179	1.842			0.021	-0.123	1.882			0.019	0.182	1.868			0.030	0.376	1.840			-0.126	0.103	1.907			-0.183	-0.123	1.923			-0.216	-0.354	1.889			-0.223	-0.420	1.869			0.129	0.089	1.839			0.187	-0.029	1.669
0.009	-0.179	1.842			0.021	-0.123	1.882			0.018	0.182	1.868			0.030	0.376	1.840			-0.126	0.103	1.907			-0.183	-0.123	1.922			-0.216	-0.353	1.889			-0.224	-0.418	1.870			0.129	0.088	1.839			0.189	-0.027	1.672
0.009	-0.178	1.842			0.021	-0.123	1.882			0.018	0.182	1.868			0.031	0.376	1.840			-0.126	0.103	1.907			-0.183	-0.123	1.922			-0.216	-0.353	1.889			-0.224	-0.418	1.870			0.129	0.088	1.839			0.190	-0.026	1.674
0.009	-0.178	1.842			0.021	-0.123	1.882			0.018	0.182	1.868			0.031	0.376	1.840			-0.126	0.103	1.907			-0.183	-0.123	1.922			-0.217	-0.353	1.889			-0.224	-0.419	1.869			0.129	0.088	1.839			0.190	-0.025	1.675
0.009	-0.178	1.842			0.021	-0.123	1.882			0.017	0.182	1.868			0.031	0.376	1.841			-0.127	0.103	1.907			-0.183	-0.123	1.922			-0.217	-0.354	1.889			-0.224	-0.419	1.869			0.130	0.088	1.839			0.191	-0.024	1.676
0.009	-0.178	1.842			0.021	-0.123	1.882			0.017	0.182	1.868			0.032	0.376	1.841			-0.127	0.103	1.907			-0.183	-0.123	1.922			-0.217	-0.351	1.889			-0.224	-0.417	1.870			0.130	0.088	1.839			0.191	-0.023	1.678
0.009	-0.178	1.842			0.021	-0.123	1.882			0.017	0.182	1.868			0.032	0.376	1.841			-0.127	0.102	1.907			-0.183	-0.124	1.922			-0.217	-0.350	1.890			-0.224	-0.416	1.870			0.130	0.088	1.839			0.192	-0.023	1.679
0.009	-0.178	1.842			0.021	-0.123	1.882			0.017	0.183	1.868			0.032	0.376	1.841			-0.127	0.102	1.907			-0.183	-0.124	1.922			-0.217	-0.351	1.890			-0.225	-0.416	1.870			0.130	0.088	1.838			0.192	-0.022	1.679
0.009	-0.178	1.842			0.021	-0.123	1.882			0.017	0.183	1.868			0.032	0.376	1.841			-0.127	0.102	1.907			-0.183	-0.124	1.922			-0.218	-0.351	1.889			-0.225	-0.416	1.870			0.130	0.088	1.838			0.192	-0.021	1.679
0.009	-0.178	1.842			0.021	-0.123	1.882			0.017	0.183	1.868			0.033	0.376	1.841			-0.127	0.102	1.907			-0.183	-0.124	1.921			-0.218	-0.351	1.889			-0.225	-0.417	1.870			0.130	0.088	1.838			0.173	-0.023	1.653
0.009	-0.178	1.842			0.021	-0.123	1.882			0.017	0.183	1.868			0.033	0.375	1.841			-0.127	0.102	1.907			-0.183	-0.124	1.921			-0.218	-0.351	1.889			-0.225	-0.417	1.870			0.130	0.088	1.838			0.177	-0.019	1.657
0.009	-0.178	1.842			0.021	-0.122	1.882			0.017	0.183	1.868			0.033	0.375	1.841			-0.127	0.102	1.907			-0.183	-0.124	1.921			-0.218	-0.352	1.889			-0.226	-0.417	1.869			0.130	0.088	1.838			0.181	-0.015	1.660
0.009	-0.178	1.842			0.021	-0.122	1.882			0.017	0.184	1.868			0.033	0.375	1.841			-0.127	0.102	1.907			-0.183	-0.124	1.921			-0.219	-0.352	1.889			-0.226	-0.417	1.869			0.130	0.088	1.838			0.184	-0.012	1.662
0.009	-0.178	1.842			0.021	-0.122	1.882			0.017	0.184	1.868			0.033	0.375	1.841			-0.127	0.102	1.907			-0.183	-0.124	1.921			-0.219	-0.352	1.889			-0.226	-0.417	1.869			0.131	0.088	1.838			0.187	-0.008	1.664
0.009	-0.178	1.842			0.021	-0.122	1.882			0.017	0.184	1.868			0.034	0.375	1.841			-0.127	0.102	1.907			-0.183	-0.124	1.921			-0.219	-0.352	1.889			-0.226	-0.417	1.869			0.131	0.088	1.838			0.190	-0.006	1.666
0.009	-0.178	1.842			0.021	-0.122	1.882			0.017	0.185	1.868			0.034	0.375	1.841			-0.128	0.102	1.907			-0.183	-0.124	1.921			-0.219	-0.352	1.889			-0.226	-0.418	1.869			0.131	0.088	1.838			0.192	-0.004	1.667
0.009	-0.178	1.842			0.021	-0.122	1.882			0.017	0.185	1.868			0.034	0.375	1.841			-0.128	0.102	1.907			-0.183	-0.124	1.921			-0.219	-0.353	1.889			-0.226	-0.418	1.869			0.131	0.088	1.838			0.193	-0.002	1.668
0.009	-0.178	1.842			0.021	-0.122	1.882			0.017	0.185	1.868			0.034	0.375	1.841			-0.128	0.102	1.907			-0.183	-0.124	1.921			-0.219	-0.353	1.889			-0.226	-0.418	1.869			0.131	0.088	1.838			0.195	0.001	1.669
0.009	-0.178	1.842			0.021	-0.122	1.882			0.018	0.186	1.868			0.034	0.375	1.841			-0.134	0.095	1.909			-0.184	-0.131	1.922			-0.220	-0.356	1.889			-0.227	-0.420	1.869			0.131	0.087	1.838			0.195	0.001	1.668
0.009	-0.178	1.842			0.021	-0.122	1.882			0.018	0.186	1.868			0.034	0.375	1.841			-0.135	0.095	1.909			-0.184	-0.131	1.922			-0.221	-0.357	1.889			-0.227	-0.421	1.869			0.131	0.087	1.838			0.180	-0.009	1.643
0.009	-0.178	1.842			0.021	-0.122	1.882			0.018	0.186	1.868			0.034	0.375	1.841			-0.137	0.093	1.909			-0.184	-0.133	1.922			-0.221	-0.357	1.890			-0.227	-0.422	1.869			0.131	0.087	1.838			0.174	-0.013	1.632
0.009	-0.178	1.842			0.021	-0.122	1.882			0.019	0.186	1.868			0.034	0.375	1.841			-0.137	0.093	1.910			-0.184	-0.133	1.922			-0.221	-0.357	1.890			-0.227	-0.422	1.869			0.131	0.087	1.838			0.168	-0.016	1.625
0.009	-0.177	1.842			0.021	-0.121	1.882			0.019	0.187	1.868			0.034	0.375	1.841			-0.137	0.093	1.910			-0.184	-0.133	1.922			-0.221	-0.358	1.890			-0.227	-0.422	1.869			0.131	0.087	1.837			0.164	-0.018	1.620
0.008	-0.177	1.842			0.021	-0.121	1.882			0.019	0.187	1.868			0.035	0.375	1.841			-0.137	0.093	1.910			-0.184	-0.134	1.922			-0.221	-0.358	1.890			-0.228	-0.422	1.869			0.131	0.087	1.837			0.161	-0.028	1.623
0.008	-0.177	1.842			0.021	-0.121	1.882			0.020	0.187	1.868			0.035	0.375	1.841			-0.137	0.093	1.910			-0.184	-0.134	1.922			-0.221	-0.358	1.890			-0.228	-0.423	1.869			0.130	0.088	1.837			0.167	-0.017	1.635
0.008	-0.177	1.842			0.021	-0.121	1.882			0.020	0.187	1.869			0.035	0.375	1.841			-0.138	0.093	1.910			-0.184	-0.134	1.922			-0.221	-0.358	1.890			-0.228	-0.423	1.869			0.130	0.088	1.837			0.162	-0.014	1.627
0.008	-0.177	1.841			0.021	-0.121	1.882			0.020	0.188	1.869			0.035	0.374	1.841			-0.139	0.090	1.911			-0.184	-0.137	1.923			-0.221	-0.360	1.890			-0.228	-0.424	1.869			0.130	0.088	1.837			0.165	-0.009	1.635
0.008	-0.176	1.841			0.021	-0.121	1.882			0.021	0.188	1.869			0.035	0.374	1.841			-0.135	0.097	1.912			-0.181	-0.131	1.920			-0.216	-0.344	1.888			-0.225	-0.411	1.870			0.130	0.088	1.837			0.159	-0.008	1.624
0.008	-0.176	1.841			0.021	-0.120	1.882			0.021	0.188	1.869			0.035	0.374	1.841			-0.136	0.097	1.913			-0.181	-0.131	1.920			-0.217	-0.345	1.888			-0.225	-0.412	1.871			0.130	0.088	1.837			0.163	-0.006	1.630
0.008	-0.176	1.841			0.021	-0.120	1.882			0.021	0.188	1.869			0.035	0.374	1.841			-0.136	0.097	1.913			-0.181	-0.131	1.920			-0.217	-0.347	1.888			-0.225	-0.413	1.871			0.130	0.088	1.837			0.166	-0.004	1.636
0.008	-0.176	1.841			0.021	-0.120	1.882			0.021	0.188	1.869			0.035	0.374	1.841			-0.136	0.097	1.913			-0.180	-0.131	1.920			-0.216	-0.346	1.888			-0.225	-0.413	1.871			0.130	0.088	1.837			0.160	-0.003	1.627
0.008	-0.175	1.841			0.021	-0.120	1.882			0.022	0.189	1.869			0.035	0.374	1.841			-0.136	0.097	1.913			-0.180	-0.131	1.920			-0.216	-0.346	1.889			-0.225	-0.413	1.872			0.130	0.088	1.836			0.164	-0.000	1.636
0.008	-0.175	1.841			0.021	-0.120	1.882			0.022	0.189	1.869			0.035	0.374	1.841			-0.133	0.101	1.914			-0.178	-0.128	1.917			-0.215	-0.341	1.887			-0.224	-0.408	1.872			0.130	0.088	1.836			0.162	0.001	1.633
0.008	-0.175	1.841			0.021	-0.120	1.882			0.022	0.189	1.869			0.035	0.373	1.841			-0.133	0.101	1.914			-0.178	-0.128	1.916			-0.214	-0.338	1.886			-0.223	-0.406	1.872			0.130	0.088	1.836			0.163	0.001	1.635
0.008	-0.175	1.841			0.021	-0.120	1.882			0.023	0.189	1.869			0.035	0.373	1.841			-0.133	0.101	1.914			-0.177	-0.128	1.916			-0.214	-0.341	1.887			-0.223	-0.408	1.872			0.130	0.088	1.836			0.165	-0.001	1.629
0.008	-0.175	1.841			0.021	-0.119	1.882			0.023	0.189	1.869			0.036	0.373	1.841			-0.133	0.101	1.914			-0.177	-0.128	1.916			-0.214	-0.342	1.888			-0.224	-0.408	1.872			0.130	0.088	1.836			0.166	0.000	1.632
0.008	-0.175	1.841			0.021	-0.119	1.882			0.024	0.189	1.869			0.036	0.372	1.841			-0.132	0.101	1.914			-0.177	-0.128	1.916			-0.215	-0.344	1.888			-0.224	-0.410	1.872			0.130	0.088	1.836			0.167	-0.002	1.627
0.008	-0.174	1.841			0.021	-0.119	1.882			0.024	0.189	1.870			0.036	0.372	1.841			-0.132	0.101	1.914			-0.177	-0.128	1.917			-0.215	-0.344	1.889			-0.224	-0.410	1.873			0.130	0.088	1.836			0.169	-0.001	1.630
0.008	-0.174	1.841			0.021	-0.119	1.882			0.024	0.189	1.870			0.036	0.371	1.841			-0.132	0.100	1.914			-0.177	-0.129	1.917			-0.216	-0.347	1.889			-0.224	-0.413	1.872			0.130	0.088	1.836			0.170	-0.001	1.633
0.008	-0.174	1.841			0.021	-0.119	1.882			0.025	0.190	1.870			0.036	0.371	1.841			-0.132	0.098	1.913			-0.177	-0.131	1.917			-0.216	-0.353	1.889			-0.225	-0.418	1.872			0.130	0.088	1.836			0.171	-0.000	1.634
0.008	-0.174	1.842			0.021	-0.119	1.882			0.025	0.190	1.870			0.036	0.370	1.841			-0.133	0.096	1.913			-0.177	-0.133	1.918			-0.216	-0.353	1.889			-0.225	-0.419	1.872			0.130	0.089	1.836			0.173	-0.002	1.631
0.008	-0.174	1.842			0.021	-0.119	1.882			0.025	0.190	1.870			0.037	0.370	1.841			-0.133	0.095	1.912			-0.177	-0.134	1.918			-0.217	-0.356	1.890			-0.225	-0.422	1.872			0.130	0.089	1.836			0.181	0.002	1.645
0.008	-0.174	1.842			0.021	-0.119	1.882			0.025	0.190	1.870			0.037	0.370	1.841			-0.132	0.094	1.912			-0.177	-0.135	1.919			-0.216	-0.354	1.891			-0.225	-0.419	1.873			0.130	0.089	1.836			0.180	0.000	1.638
0.008	-0.174	1.842			0.022	-0.119	1.882			0.025	0.190	1.870			0.037	0.370	1.841			-0.132	0.092	1.911			-0.177	-0.136	1.919			-0.217	-0.357	1.891			-0.225	-0.422	1.873			0.131	0.090	1.837			0.167	-0.002	1.628
0.009	-0.174	1.842			0.022	-0.119	1.882			0.026	0.191	1.870			0.037	0.369	1.841			-0.132	0.092	1.911			-0.177	-0.136	1.919			-0.217	-0.359	1.890			-0.225	-0.424	1.872			0.131	0.090	1.837			0.159	-0.003	1.623
0.009	-0.175	1.842			0.022	-0.119	1.883			0.026	0.191	1.871			0.038	0.369	1.841			-0.132	0.091	1.910			-0.177	-0.137	1.919			-0.218	-0.360	1.890			-0.225	-0.426	1.872			0.131	0.090	1.837			0.154	-0.004	1.620
0.010	-0.176	1.842			0.022	-0.119	1.883			0.026	0.191	1.871			0.038	0.369	1.841			-0.132	0.090	1.910			-0.177	-0.137	1.920			-0.218	-0.361	1.890			-0.225	-0.426	1.872			0.132	0.091	1.838			0.150	-0.005	1.618
0.010	-0.176	1.842			0.022	-0.120	1.883			0.026	0.192	1.871			0.038	0.369	1.841			-0.131	0.090	1.909			-0.177	-0.137	1.920			-0.218	-0.362	1.890			-0.225	-0.427	1.872			0.132	0.091	1.838			0.147	-0.005	1.616
0.010	-0.177	1.842			0.023	-0.120	1.883			0.026	0.192	1.871			0.039	0.369	1.841			-0.131	0.089	1.909			-0.177	-0.138	1.920			-0.218	-0.363	1.890			-0.225	-0.428	1.872			0.133	0.092	1.839			0.145	-0.005	1.615
0.011	-0.177	1.842			0.023	-0.120	1.883			0.026	0.192	1.871			0.039	0.369	1.841			-0.131	0.089	1.908			-0.177	-0.138	1.920			-0.218	-0.363	1.891			-0.225	-0.428	1.872			0.134	0.093	1.840			0.143	-0.005	1.614
0.011	-0.177	1.842			0.023	-0.120	1.883			0.027	0.192	1.871			0.040	0.369	1.842			-0.130	0.088	1.908			-0.177	-0.138	1.920			-0.218	-0.363	1.891			-0.225	-0.428	1.872			0.134	0.093	1.840			0.159	-0.009	1.617
0.012	-0.177	1.842			0.023	-0.120	1.883			0.027	0.192	1.871			0.040	0.369	1.842			-0.130	0.088	1.908			-0.177	-0.139	1.920			-0.218	-0.363	1.891			-0.225	-0.429	1.872			0.135	0.094	1.841			0.165	-0.010	1.618
0.012	-0.178	1.842			0.023	-0.120	1.883			0.027	0.192	1.871			0.040	0.369	1.842			-0.129	0.087	1.907			-0.177	-0.139	1.920			-0.218	-0.364	1.891			-0.225	-0.429	1.872			0.136	0.095	1.842			0.169	-0.010	1.618
0.012	-0.178	1.842			0.024	-0.120	1.883			0.027	0.192	1.871			0.041	0.369	1.842			-0.129	0.087	1.907			-0.177	-0.139	1.920			-0.218	-0.364	1.891			-0.226	-0.430	1.872			0.137	0.096	1.843			0.173	-0.011	1.619
0.012	-0.178	1.842			0.024	-0.120	1.883			0.027	0.192	1.871			0.041	0.369	1.842			-0.129	0.087	1.907			-0.177	-0.139	1.920			-0.217	-0.360	1.892			-0.225	-0.426	1.873			0.138	0.097	1.844			0.175	-0.011	1.620
0.013	-0.178	1.842			0.024	-0.120	1.883			0.027	0.192	1.871			0.041	0.369	1.842			-0.128	0.087	1.906			-0.177	-0.139	1.921			-0.216	-0.357	1.892			-0.224	-0.423	1.874			0.139	0.098	1.845			0.177	-0.011	1.620
0.013	-0.178	1.842			0.024	-0.120	1.884			0.027	0.192	1.871			0.042	0.369	1.842			-0.128	0.086	1.906			-0.177	-0.139	1.921			-0.216	-0.358	1.892			-0.224	-0.423	1.873			0.139	0.099	1.845			0.176	-0.010	1.620
0.013	-0.178	1.842			0.024	-0.120	1.884			0.027	0.192	1.871			0.042	0.369	1.842			-0.128	0.086	1.906			-0.177	-0.140	1.921			-0.216	-0.359	1.892			-0.224	-0.424	1.873			0.140	0.100	1.846			0.180	-0.011	1.622
0.013	-0.177	1.842			0.024	-0.120	1.884			0.027	0.192	1.871			0.043	0.369	1.843			-0.127	0.086	1.905			-0.177	-0.140	1.921			-0.216	-0.358	1.892			-0.224	-0.424	1.873			0.141	0.101	1.847			0.182	-0.011	1.623
0.013	-0.177	1.842			0.024	-0.120	1.884			0.028	0.192	1.871			0.043	0.368	1.843			-0.127	0.086	1.905			-0.177	-0.140	1.921			-0.216	-0.358	1.892			-0.224	-0.423	1.873			0.141	0.102	1.848			0.184	-0.011	1.624
0.014	-0.178	1.842			0.024	-0.120	1.884			0.028	0.192	1.871			0.043	0.368	1.843			-0.126	0.085	1.904			-0.177	-0.140	1.921			-0.216	-0.358	1.892			-0.224	-0.424	1.873			0.141	0.102	1.848			0.185	-0.011	1.624
0.014	-0.178	1.842			0.024	-0.120	1.884			0.028	0.192	1.871			0.043	0.368	1.843			-0.126	0.085	1.904			-0.177	-0.140	1.921			-0.216	-0.359	1.892			-0.224	-0.424	1.872			0.142	0.103	1.849			0.187	-0.011	1.625
0.014	-0.178	1.842			0.024	-0.120	1.884			0.028	0.192	1.871			0.044	0.368	1.843			-0.125	0.085	1.904			-0.177	-0.140	1.921			-0.216	-0.360	1.892			-0.224	-0.425	1.872			0.142	0.103	1.849			0.189	-0.011	1.626
0.014	-0.178	1.842			0.024	-0.120	1.884			0.028	0.192	1.871			0.044	0.368	1.844			-0.125	0.085	1.903			-0.177	-0.140	1.921			-0.216	-0.360	1.892			-0.223	-0.425	1.872			0.142	0.104	1.850			0.196	0.002	1.654
0.014	-0.178	1.842			0.025	-0.120	1.884			0.028	0.192	1.871			0.044	0.368	1.844			-0.124	0.085	1.903			-0.177	-0.140	1.921			-0.216	-0.360	1.892			-0.223	-0.426	1.872			0.143	0.105	1.851			0.199	0.008	1.665
0.015	-0.178	1.842			0.025	-0.120	1.884			0.028	0.192	1.871			0.044	0.368	1.844			-0.124	0.085	1.903			-0.177	-0.140	1.921			-0.216	-0.361	1.891			-0.223	-0.426	1.871			0.143	0.108	1.853			0.201	0.011	1.671
0.015	-0.178	1.842			0.025	-0.120	1.884			0.028	0.192	1.871			0.045	0.368	1.844			-0.123	0.085	1.903			-0.177	-0.140	1.921			-0.216	-0.361	1.892			-0.223	-0.426	1.871			0.143	0.110	1.854			0.199	0.012	1.669
0.015	-0.178	1.842			0.025	-0.120	1.884			0.028	0.192	1.871			0.045	0.368	1.844			-0.123	0.085	1.902			-0.177	-0.140	1.922			-0.215	-0.361	1.892			-0.223	-0.426	1.871			0.143	0.111	1.855			0.202	0.012	1.667
0.015	-0.178	1.843			0.025	-0.120	1.884			0.027	0.193	1.872			0.045	0.368	1.844			-0.122	0.085	1.902			-0.177	-0.140	1.922			-0.215	-0.361	1.891			-0.223	-0.426	1.871			0.143	0.112	1.856			0.203	0.013	1.665
0.015	-0.178	1.843			0.025	-0.121	1.884			0.027	0.193	1.872			0.045	0.368	1.845			-0.122	0.085	1.902			-0.177	-0.140	1.922			-0.215	-0.361	1.891			-0.223	-0.427	1.871			0.143	0.113	1.857			0.203	0.015	1.665
0.015	-0.178	1.843			0.025	-0.121	1.884			0.027	0.193	1.872			0.045	0.368	1.845			-0.121	0.085	1.901			-0.177	-0.140	1.922			-0.215	-0.362	1.891			-0.223	-0.427	1.871			0.143	0.114	1.858			0.204	0.016	1.662
0.016	-0.179	1.842			0.025	-0.121	1.884			0.026	0.193	1.872			0.045	0.368	1.845			-0.121	0.085	1.901			-0.177	-0.140	1.922			-0.215	-0.362	1.891			-0.223	-0.427	1.870			0.143	0.115	1.858			0.195	0.027	1.667
0.016	-0.179	1.842			0.025	-0.121	1.884			0.026	0.193	1.872			0.045	0.368	1.845			-0.120	0.085	1.901			-0.177	-0.140	1.922			-0.215	-0.362	1.891			-0.223	-0.427	1.870			0.143	0.115	1.858			0.210	0.034	1.685
[truncated: 107 more rows]
[truncated: 30 more columns]
