# Supplementary material for: A natural user interface to integrate citizen science and physical exercise
Source: PLoS One. 2017 Feb 23;12(2):e0172587. doi: 10.1371/journal.pone.0172587 (PMC5322974; doi:10.1371/journal.pone.0172587)
Supplement: S1 Folder — Kinect raw data of each participant in the two kinect groups (KC and KNC). Data of each participant are saved in a binary file. Trajectories of points have been extracted form the binary file and saved in a text file. (ZIP) [file pone.0172587.s002.zip › Raw_data/Par31/Par31_Right_NC_points.txt]

-0.084	-0.174	1.819			-0.085	-0.129	1.812			-0.094	0.096	1.804			-0.101	0.326	1.833			-0.246	0.104	1.911			-0.284	-0.113	1.939			-0.323	-0.318	1.901			-0.337	-0.388	1.885			0.039	0.064	1.819			0.052	0.110	1.531
-0.084	-0.175	1.819			-0.085	-0.129	1.812			-0.095	0.096	1.804			-0.101	0.326	1.834			-0.246	0.104	1.911			-0.284	-0.113	1.939			-0.323	-0.319	1.901			-0.337	-0.390	1.884			0.039	0.062	1.818			0.052	0.110	1.531
-0.083	-0.175	1.820			-0.085	-0.130	1.813			-0.098	0.096	1.805			-0.101	0.327	1.834			-0.246	0.100	1.911			-0.284	-0.113	1.939			-0.323	-0.320	1.901			-0.337	-0.390	1.884			0.039	0.060	1.818			0.052	0.110	1.531
-0.083	-0.175	1.820			-0.085	-0.130	1.813			-0.100	0.097	1.805			-0.102	0.327	1.834			-0.242	0.104	1.908			-0.284	-0.113	1.940			-0.323	-0.320	1.901			-0.337	-0.390	1.884			0.039	0.058	1.818			0.053	0.110	1.531
-0.083	-0.176	1.820			-0.085	-0.130	1.813			-0.090	0.099	1.804			-0.100	0.328	1.835			-0.239	0.106	1.906			-0.284	-0.113	1.940			-0.323	-0.320	1.901			-0.337	-0.390	1.884			0.039	0.056	1.818			0.052	0.109	1.531
-0.083	-0.176	1.821			-0.085	-0.131	1.814			-0.087	0.099	1.803			-0.100	0.328	1.835			-0.237	0.108	1.904			-0.284	-0.113	1.940			-0.323	-0.319	1.902			-0.337	-0.390	1.885			0.039	0.055	1.818			0.053	0.109	1.532
-0.083	-0.177	1.821			-0.085	-0.131	1.814			-0.084	0.100	1.803			-0.099	0.328	1.835			-0.236	0.109	1.904			-0.284	-0.113	1.940			-0.322	-0.319	1.902			-0.337	-0.390	1.885			0.040	0.054	1.818			0.053	0.109	1.532
-0.083	-0.177	1.821			-0.085	-0.131	1.814			-0.083	0.100	1.802			-0.098	0.329	1.835			-0.235	0.111	1.904			-0.284	-0.113	1.940			-0.322	-0.318	1.902			-0.337	-0.390	1.885			0.039	0.052	1.818			0.053	0.109	1.532
-0.083	-0.178	1.821			-0.084	-0.132	1.815			-0.081	0.100	1.802			-0.098	0.329	1.835			-0.235	0.114	1.903			-0.284	-0.113	1.940			-0.322	-0.318	1.902			-0.337	-0.390	1.885			0.038	0.051	1.817			0.054	0.108	1.532
-0.083	-0.178	1.822			-0.084	-0.132	1.815			-0.079	0.100	1.802			-0.098	0.329	1.835			-0.234	0.116	1.903			-0.284	-0.113	1.940			-0.322	-0.318	1.902			-0.337	-0.390	1.885			0.038	0.050	1.817			0.054	0.108	1.532
-0.083	-0.178	1.822			-0.084	-0.132	1.815			-0.078	0.100	1.802			-0.097	0.329	1.835			-0.234	0.118	1.903			-0.284	-0.113	1.940			-0.322	-0.318	1.902			-0.336	-0.390	1.885			0.038	0.049	1.817			0.055	0.108	1.532
-0.083	-0.178	1.822			-0.084	-0.132	1.815			-0.075	0.101	1.801			-0.097	0.330	1.835			-0.234	0.120	1.903			-0.284	-0.113	1.940			-0.322	-0.318	1.902			-0.336	-0.390	1.885			0.038	0.049	1.817			0.055	0.108	1.532
-0.083	-0.178	1.822			-0.083	-0.132	1.815			-0.069	0.102	1.800			-0.095	0.330	1.835			-0.234	0.122	1.903			-0.284	-0.113	1.940			-0.321	-0.317	1.902			-0.336	-0.390	1.885			0.037	0.048	1.817			0.057	0.108	1.531
-0.083	-0.178	1.822			-0.084	-0.126	1.819			-0.091	0.191	1.832			-0.101	0.404	1.834			-0.234	0.124	1.903			-0.284	-0.113	1.940			-0.322	-0.317	1.902			-0.336	-0.390	1.884			0.035	0.052	1.816			0.059	0.108	1.531
-0.083	-0.178	1.823			-0.084	-0.120	1.823			-0.101	0.239	1.847			-0.103	0.433	1.834			-0.234	0.126	1.904			-0.284	-0.113	1.940			-0.322	-0.317	1.902			-0.336	-0.389	1.884			0.033	0.056	1.815			0.062	0.108	1.530
-0.083	-0.177	1.823			-0.084	-0.115	1.826			-0.102	0.256	1.851			-0.105	0.446	1.834			-0.235	0.127	1.904			-0.284	-0.113	1.940			-0.322	-0.317	1.901			-0.336	-0.389	1.884			0.027	0.063	1.812			0.064	0.108	1.529
-0.083	-0.174	1.824			-0.083	-0.105	1.833			-0.102	0.275	1.857			-0.106	0.461	1.833			-0.235	0.130	1.904			-0.284	-0.113	1.940			-0.322	-0.316	1.901			-0.337	-0.389	1.883			0.006	0.091	1.807			0.067	0.109	1.528
-0.083	-0.174	1.824			-0.083	-0.105	1.833			-0.102	0.275	1.857			-0.106	0.461	1.833			-0.235	0.130	1.904			-0.284	-0.113	1.940			-0.322	-0.316	1.901			-0.337	-0.389	1.883			0.006	0.091	1.807			0.067	0.109	1.528
-0.083	-0.171	1.824			-0.082	-0.101	1.836			-0.102	0.282	1.858			-0.107	0.466	1.833			-0.235	0.132	1.903			-0.284	-0.113	1.939			-0.322	-0.315	1.901			-0.337	-0.388	1.883			0.002	0.098	1.806			0.068	0.109	1.528
-0.083	-0.168	1.824			-0.081	-0.097	1.839			-0.102	0.288	1.860			-0.107	0.470	1.833			-0.234	0.134	1.903			-0.284	-0.113	1.939			-0.323	-0.314	1.900			-0.337	-0.388	1.883			-0.001	0.104	1.805			0.069	0.109	1.528
-0.083	-0.165	1.825			-0.080	-0.093	1.841			-0.101	0.293	1.862			-0.107	0.474	1.833			-0.234	0.136	1.902			-0.285	-0.112	1.938			-0.323	-0.314	1.900			-0.337	-0.387	1.882			-0.002	0.114	1.805			0.070	0.110	1.528
-0.083	-0.162	1.825			-0.079	-0.090	1.844			-0.101	0.297	1.863			-0.107	0.478	1.833			-0.233	0.138	1.901			-0.285	-0.112	1.938			-0.324	-0.313	1.899			-0.337	-0.387	1.882			-0.002	0.122	1.806			0.071	0.110	1.528
-0.083	-0.160	1.825			-0.079	-0.087	1.846			-0.100	0.301	1.864			-0.107	0.480	1.832			-0.232	0.141	1.899			-0.285	-0.111	1.937			-0.324	-0.313	1.899			-0.337	-0.387	1.881			-0.000	0.134	1.809			0.071	0.112	1.528
-0.082	-0.158	1.825			-0.078	-0.085	1.848			-0.099	0.304	1.865			-0.107	0.483	1.832			-0.231	0.143	1.898			-0.285	-0.110	1.936			-0.325	-0.312	1.898			-0.337	-0.386	1.881			0.002	0.143	1.812			0.071	0.114	1.529
-0.082	-0.156	1.825			-0.077	-0.083	1.850			-0.097	0.305	1.866			-0.107	0.484	1.831			-0.230	0.145	1.896			-0.286	-0.109	1.935			-0.325	-0.311	1.897			-0.337	-0.386	1.880			0.004	0.148	1.812			0.070	0.116	1.529
-0.082	-0.154	1.825			-0.076	-0.081	1.851			-0.096	0.307	1.866			-0.106	0.485	1.830			-0.230	0.146	1.895			-0.286	-0.108	1.934			-0.326	-0.311	1.897			-0.338	-0.385	1.879			0.006	0.153	1.813			0.070	0.118	1.529
-0.081	-0.152	1.825			-0.076	-0.079	1.853			-0.094	0.307	1.866			-0.106	0.486	1.829			-0.229	0.147	1.894			-0.286	-0.108	1.933			-0.326	-0.310	1.896			-0.338	-0.384	1.878			0.009	0.157	1.814			0.070	0.120	1.528
-0.081	-0.151	1.825			-0.075	-0.078	1.854			-0.092	0.307	1.867			-0.105	0.486	1.829			-0.228	0.148	1.893			-0.287	-0.107	1.932			-0.327	-0.309	1.895			-0.338	-0.384	1.877			0.014	0.162	1.814			0.071	0.121	1.528
-0.080	-0.149	1.824			-0.074	-0.076	1.856			-0.091	0.307	1.866			-0.105	0.486	1.828			-0.228	0.149	1.892			-0.287	-0.107	1.931			-0.327	-0.309	1.894			-0.338	-0.384	1.876			0.017	0.166	1.815			0.072	0.123	1.528
-0.080	-0.148	1.824			-0.073	-0.075	1.857			-0.090	0.306	1.866			-0.104	0.485	1.827			-0.227	0.149	1.891			-0.288	-0.107	1.930			-0.328	-0.309	1.892			-0.339	-0.384	1.874			0.021	0.169	1.815			0.072	0.124	1.528
-0.079	-0.147	1.824			-0.073	-0.074	1.858			-0.089	0.305	1.866			-0.104	0.484	1.826			-0.227	0.150	1.890			-0.288	-0.106	1.929			-0.328	-0.309	1.890			-0.339	-0.384	1.872			0.024	0.172	1.815			0.073	0.126	1.528
-0.079	-0.145	1.824			-0.072	-0.073	1.859			-0.087	0.304	1.866			-0.103	0.483	1.825			-0.227	0.150	1.889			-0.289	-0.106	1.928			-0.329	-0.309	1.888			-0.340	-0.384	1.871			0.028	0.174	1.815			0.074	0.127	1.527
-0.078	-0.144	1.824			-0.071	-0.072	1.860			-0.086	0.303	1.865			-0.103	0.482	1.824			-0.226	0.150	1.888			-0.289	-0.106	1.926			-0.331	-0.313	1.884			-0.341	-0.388	1.867			0.031	0.176	1.814			0.081	0.142	1.527
-0.078	-0.143	1.824			-0.071	-0.071	1.861			-0.086	0.301	1.864			-0.102	0.481	1.824			-0.226	0.151	1.887			-0.289	-0.106	1.925			-0.332	-0.315	1.880			-0.341	-0.390	1.864			0.033	0.177	1.814			0.087	0.152	1.527
-0.077	-0.142	1.823			-0.070	-0.070	1.862			-0.085	0.300	1.863			-0.102	0.480	1.823			-0.226	0.151	1.887			-0.290	-0.106	1.924			-0.333	-0.316	1.878			-0.342	-0.391	1.862			0.036	0.178	1.814			0.124	0.131	1.582
-0.077	-0.141	1.823			-0.070	-0.070	1.862			-0.084	0.299	1.863			-0.101	0.479	1.822			-0.226	0.152	1.886			-0.290	-0.106	1.923			-0.334	-0.316	1.876			-0.342	-0.392	1.860			0.038	0.179	1.814			0.139	0.124	1.603
-0.077	-0.140	1.823			-0.069	-0.069	1.863			-0.083	0.297	1.862			-0.101	0.478	1.821			-0.226	0.152	1.885			-0.290	-0.106	1.921			-0.334	-0.317	1.874			-0.343	-0.392	1.858			0.040	0.180	1.814			0.149	0.122	1.614
-0.076	-0.140	1.823			-0.069	-0.068	1.864			-0.083	0.296	1.861			-0.101	0.477	1.821			-0.226	0.152	1.885			-0.291	-0.106	1.920			-0.335	-0.318	1.872			-0.343	-0.394	1.856			0.042	0.181	1.814			0.156	0.121	1.621
-0.076	-0.139	1.822			-0.068	-0.068	1.864			-0.082	0.294	1.860			-0.100	0.476	1.820			-0.226	0.152	1.884			-0.291	-0.106	1.919			-0.335	-0.319	1.871			-0.343	-0.395	1.854			0.044	0.181	1.814			0.161	0.121	1.626
-0.076	-0.138	1.822			-0.068	-0.067	1.865			-0.082	0.293	1.859			-0.100	0.475	1.820			-0.226	0.153	1.883			-0.291	-0.106	1.918			-0.336	-0.319	1.869			-0.344	-0.395	1.853			0.046	0.182	1.813			0.165	0.121	1.630
-0.075	-0.138	1.822			-0.067	-0.067	1.865			-0.081	0.292	1.858			-0.100	0.474	1.819			-0.226	0.153	1.883			-0.291	-0.106	1.916			-0.336	-0.320	1.868			-0.344	-0.395	1.851			0.048	0.182	1.813			0.169	0.121	1.634
-0.075	-0.137	1.822			-0.067	-0.066	1.866			-0.081	0.291	1.857			-0.099	0.473	1.819			-0.226	0.153	1.882			-0.291	-0.105	1.915			-0.336	-0.321	1.867			-0.344	-0.396	1.850			0.050	0.182	1.813			0.172	0.120	1.637
-0.075	-0.136	1.822			-0.066	-0.066	1.866			-0.080	0.290	1.857			-0.099	0.473	1.818			-0.226	0.153	1.882			-0.292	-0.105	1.915			-0.337	-0.322	1.865			-0.344	-0.397	1.848			0.051	0.182	1.813			0.175	0.120	1.640
-0.074	-0.136	1.822			-0.066	-0.066	1.867			-0.080	0.289	1.856			-0.099	0.472	1.818			-0.226	0.153	1.881			-0.292	-0.105	1.914			-0.337	-0.322	1.864			-0.344	-0.397	1.847			0.053	0.182	1.813			0.181	0.114	1.644
-0.074	-0.135	1.821			-0.066	-0.065	1.867			-0.079	0.288	1.856			-0.098	0.471	1.817			-0.226	0.153	1.881			-0.292	-0.105	1.913			-0.337	-0.322	1.864			-0.344	-0.398	1.846			0.054	0.181	1.813			0.184	0.113	1.646
-0.074	-0.135	1.821			-0.065	-0.065	1.867			-0.079	0.287	1.855			-0.098	0.470	1.817			-0.226	0.153	1.880			-0.292	-0.105	1.912			-0.338	-0.323	1.863			-0.345	-0.399	1.845			0.055	0.181	1.813			0.186	0.113	1.647
-0.074	-0.135	1.821			-0.065	-0.065	1.868			-0.079	0.286	1.855			-0.098	0.469	1.816			-0.226	0.153	1.880			-0.292	-0.105	1.912			-0.338	-0.324	1.862			-0.345	-0.400	1.844			0.057	0.181	1.813			0.189	0.113	1.649
-0.073	-0.134	1.821			-0.065	-0.065	1.868			-0.078	0.285	1.854			-0.098	0.469	1.816			-0.226	0.153	1.879			-0.293	-0.105	1.911			-0.338	-0.325	1.861			-0.345	-0.401	1.843			0.058	0.181	1.813			0.191	0.112	1.651
-0.073	-0.134	1.821			-0.064	-0.065	1.868			-0.078	0.285	1.854			-0.097	0.468	1.816			-0.226	0.153	1.879			-0.293	-0.105	1.910			-0.339	-0.325	1.860			-0.345	-0.401	1.842			0.059	0.180	1.814			0.193	0.112	1.654
-0.073	-0.134	1.821			-0.064	-0.065	1.868			-0.078	0.284	1.853			-0.097	0.467	1.815			-0.227	0.153	1.878			-0.293	-0.105	1.910			-0.339	-0.326	1.860			-0.345	-0.401	1.842			0.060	0.180	1.814			0.195	0.112	1.656
-0.073	-0.133	1.821			-0.064	-0.065	1.868			-0.078	0.283	1.853			-0.097	0.467	1.815			-0.227	0.153	1.878			-0.293	-0.105	1.909			-0.339	-0.327	1.859			-0.345	-0.402	1.841			0.061	0.179	1.814			0.197	0.112	1.657
-0.073	-0.133	1.820			-0.064	-0.064	1.868			-0.077	0.283	1.852			-0.097	0.466	1.815			-0.227	0.153	1.878			-0.293	-0.105	1.909			-0.339	-0.328	1.859			-0.345	-0.403	1.840			0.062	0.179	1.814			0.199	0.111	1.659
-0.073	-0.133	1.820			-0.064	-0.064	1.868			-0.077	0.282	1.852			-0.097	0.466	1.814			-0.227	0.153	1.877			-0.293	-0.105	1.908			-0.340	-0.329	1.858			-0.345	-0.404	1.839			0.063	0.178	1.814			0.201	0.111	1.661
-0.072	-0.132	1.820			-0.063	-0.064	1.868			-0.077	0.282	1.852			-0.096	0.465	1.814			-0.227	0.153	1.877			-0.293	-0.105	1.908			-0.340	-0.330	1.858			-0.345	-0.405	1.839			0.064	0.178	1.814			0.203	0.111	1.662
-0.072	-0.132	1.820			-0.063	-0.064	1.868			-0.077	0.281	1.851			-0.096	0.465	1.814			-0.227	0.153	1.877			-0.294	-0.105	1.907			-0.340	-0.331	1.857			-0.345	-0.406	1.838			0.065	0.178	1.815			0.204	0.111	1.664
-0.072	-0.132	1.820			-0.063	-0.064	1.868			-0.077	0.281	1.851			-0.096	0.464	1.814			-0.227	0.153	1.876			-0.294	-0.105	1.907			-0.340	-0.329	1.857			-0.345	-0.404	1.838			0.066	0.177	1.815			0.206	0.111	1.665
-0.072	-0.132	1.820			-0.063	-0.064	1.868			-0.077	0.280	1.851			-0.096	0.464	1.813			-0.228	0.153	1.876			-0.294	-0.105	1.907			-0.340	-0.330	1.857			-0.345	-0.405	1.838			0.067	0.177	1.815			0.207	0.111	1.666
-0.072	-0.131	1.820			-0.063	-0.064	1.868			-0.077	0.280	1.851			-0.096	0.464	1.813			-0.228	0.154	1.876			-0.294	-0.105	1.906			-0.340	-0.329	1.857			-0.345	-0.404	1.838			0.068	0.176	1.816			0.208	0.110	1.667
-0.072	-0.131	1.820			-0.063	-0.064	1.868			-0.076	0.279	1.850			-0.095	0.463	1.813			-0.228	0.154	1.875			-0.294	-0.105	1.906			-0.340	-0.329	1.857			-0.345	-0.404	1.837			0.069	0.176	1.816			0.209	0.111	1.668
-0.072	-0.131	1.820			-0.063	-0.064	1.868			-0.076	0.279	1.850			-0.095	0.463	1.813			-0.228	0.154	1.875			-0.294	-0.105	1.905			-0.340	-0.329	1.856			-0.346	-0.404	1.837			0.069	0.176	1.816			0.210	0.111	1.668
-0.072	-0.131	1.820			-0.063	-0.065	1.868			-0.076	0.278	1.850			-0.095	0.463	1.813			-0.228	0.154	1.875			-0.294	-0.105	1.905			-0.340	-0.329	1.856			-0.346	-0.404	1.836			0.070	0.175	1.817			0.211	0.111	1.669
-0.072	-0.131	1.820			-0.063	-0.065	1.868			-0.076	0.278	1.850			-0.095	0.463	1.813			-0.228	0.154	1.875			-0.294	-0.104	1.905			-0.340	-0.329	1.856			-0.346	-0.404	1.836			0.070	0.175	1.817			0.212	0.112	1.669
-0.071	-0.130	1.820			-0.063	-0.065	1.868			-0.076	0.278	1.850			-0.095	0.462	1.812			-0.228	0.153	1.874			-0.295	-0.104	1.904			-0.340	-0.329	1.855			-0.346	-0.404	1.836			0.071	0.175	1.817			0.212	0.112	1.669
-0.071	-0.130	1.820			-0.063	-0.065	1.868			-0.076	0.278	1.850			-0.095	0.462	1.812			-0.228	0.153	1.874			-0.295	-0.104	1.904			-0.340	-0.329	1.855			-0.346	-0.404	1.835			0.071	0.174	1.817			0.213	0.112	1.670
-0.071	-0.130	1.819			-0.063	-0.065	1.868			-0.076	0.277	1.849			-0.094	0.462	1.812			-0.228	0.153	1.874			-0.295	-0.104	1.904			-0.340	-0.329	1.855			-0.346	-0.404	1.835			0.072	0.174	1.818			0.213	0.113	1.670
-0.071	-0.130	1.819			-0.062	-0.065	1.868			-0.076	0.277	1.849			-0.094	0.462	1.812			-0.228	0.153	1.873			-0.295	-0.104	1.904			-0.341	-0.329	1.855			-0.346	-0.404	1.835			0.072	0.173	1.818			0.212	0.113	1.669
-0.071	-0.130	1.819			-0.062	-0.065	1.868			-0.076	0.277	1.849			-0.094	0.462	1.812			-0.228	0.153	1.873			-0.295	-0.104	1.903			-0.341	-0.329	1.855			-0.346	-0.404	1.835			0.072	0.173	1.818			0.212	0.113	1.668
-0.071	-0.130	1.819			-0.062	-0.065	1.868			-0.076	0.277	1.849			-0.094	0.461	1.812			-0.228	0.153	1.873			-0.295	-0.104	1.903			-0.341	-0.329	1.854			-0.346	-0.404	1.834			0.072	0.173	1.818			0.211	0.114	1.667
-0.071	-0.130	1.819			-0.062	-0.065	1.868			-0.076	0.276	1.849			-0.094	0.461	1.812			-0.229	0.153	1.873			-0.295	-0.104	1.903			-0.341	-0.329	1.854			-0.346	-0.404	1.834			0.073	0.172	1.819			0.209	0.115	1.665
-0.071	-0.130	1.819			-0.062	-0.065	1.868			-0.076	0.276	1.849			-0.094	0.461	1.812			-0.229	0.153	1.873			-0.295	-0.104	1.903			-0.341	-0.330	1.854			-0.346	-0.404	1.834			0.073	0.172	1.819			0.203	0.116	1.655
-0.071	-0.130	1.819			-0.062	-0.065	1.868			-0.076	0.276	1.849			-0.094	0.461	1.812			-0.229	0.153	1.872			-0.295	-0.104	1.902			-0.341	-0.330	1.854			-0.346	-0.405	1.833			0.073	0.171	1.819			0.201	0.117	1.653
-0.071	-0.130	1.819			-0.062	-0.066	1.867			-0.075	0.276	1.849			-0.094	0.461	1.811			-0.229	0.153	1.872			-0.295	-0.104	1.902			-0.341	-0.330	1.854			-0.346	-0.404	1.833			0.072	0.171	1.819			0.198	0.118	1.651
-0.071	-0.130	1.819			-0.062	-0.066	1.867			-0.075	0.276	1.849			-0.094	0.461	1.811			-0.229	0.153	1.872			-0.295	-0.104	1.902			-0.341	-0.330	1.854			-0.346	-0.404	1.833			0.072	0.171	1.819			0.197	0.119	1.650
-0.071	-0.130	1.819			-0.062	-0.066	1.867			-0.075	0.275	1.849			-0.093	0.461	1.811			-0.229	0.153	1.872			-0.295	-0.103	1.902			-0.340	-0.330	1.854			-0.346	-0.404	1.833			0.072	0.170	1.819			0.192	0.121	1.646
-0.071	-0.130	1.819			-0.062	-0.066	1.867			-0.075	0.275	1.849			-0.093	0.461	1.811			-0.229	0.153	1.872			-0.296	-0.103	1.902			-0.340	-0.330	1.854			-0.345	-0.404	1.833			0.071	0.170	1.819			0.189	0.122	1.644
-0.071	-0.130	1.819			-0.062	-0.066	1.867			-0.075	0.275	1.849			-0.093	0.461	1.811			-0.229	0.153	1.872			-0.296	-0.103	1.901			-0.340	-0.330	1.854			-0.345	-0.404	1.833			0.071	0.170	1.819			0.187	0.123	1.642
-0.071	-0.130	1.819			-0.062	-0.066	1.867			-0.075	0.275	1.849			-0.093	0.461	1.811			-0.229	0.153	1.871			-0.296	-0.103	1.901			-0.340	-0.329	1.855			-0.345	-0.403	1.834			0.070	0.169	1.818			0.185	0.124	1.640
-0.070	-0.130	1.819			-0.062	-0.067	1.867			-0.075	0.275	1.849			-0.093	0.461	1.811			-0.229	0.153	1.871			-0.296	-0.103	1.901			-0.339	-0.329	1.856			-0.345	-0.403	1.835			0.069	0.169	1.818			0.183	0.124	1.639
-0.070	-0.130	1.819			-0.062	-0.067	1.867			-0.075	0.275	1.848			-0.093	0.461	1.811			-0.229	0.153	1.871			-0.296	-0.103	1.901			-0.339	-0.328	1.857			-0.345	-0.402	1.836			0.069	0.169	1.817			0.182	0.125	1.637
-0.070	-0.130	1.819			-0.062	-0.067	1.867			-0.076	0.275	1.848			-0.093	0.461	1.811			-0.229	0.153	1.871			-0.296	-0.103	1.901			-0.338	-0.327	1.859			-0.344	-0.401	1.838			0.068	0.168	1.817			0.181	0.125	1.636
-0.070	-0.130	1.819			-0.062	-0.067	1.866			-0.076	0.275	1.848			-0.093	0.461	1.811			-0.229	0.153	1.871			-0.296	-0.103	1.901			-0.337	-0.326	1.861			-0.344	-0.400	1.840			0.068	0.168	1.816			0.179	0.125	1.634
-0.070	-0.130	1.819			-0.062	-0.067	1.866			-0.076	0.274	1.848			-0.093	0.461	1.811			-0.229	0.153	1.871			-0.295	-0.103	1.902			-0.337	-0.325	1.862			-0.344	-0.399	1.842			0.067	0.168	1.816			0.178	0.126	1.633
-0.071	-0.130	1.819			-0.062	-0.067	1.866			-0.076	0.274	1.848			-0.093	0.461	1.811			-0.229	0.153	1.871			-0.295	-0.103	1.902			-0.336	-0.322	1.865			-0.343	-0.396	1.845			0.066	0.168	1.815			0.177	0.126	1.632
-0.071	-0.130	1.819			-0.062	-0.067	1.866			-0.076	0.274	1.848			-0.093	0.461	1.811			-0.229	0.153	1.872			-0.295	-0.103	1.902			-0.336	-0.322	1.867			-0.343	-0.396	1.847			0.066	0.167	1.815			0.176	0.126	1.630
-0.071	-0.130	1.819			-0.062	-0.067	1.866			-0.076	0.274	1.848			-0.093	0.461	1.811			-0.229	0.153	1.872			-0.295	-0.102	1.903			-0.336	-0.323	1.868			-0.343	-0.397	1.849			0.065	0.167	1.814			0.174	0.126	1.629
-0.071	-0.130	1.819			-0.063	-0.067	1.866			-0.076	0.274	1.848			-0.093	0.461	1.811			-0.230	0.153	1.872			-0.295	-0.102	1.903			-0.336	-0.324	1.870			-0.344	-0.398	1.850			0.064	0.167	1.813			0.173	0.126	1.628
-0.071	-0.130	1.819			-0.063	-0.068	1.866			-0.076	0.274	1.848			-0.093	0.461	1.811			-0.230	0.153	1.872			-0.295	-0.102	1.904			-0.336	-0.324	1.871			-0.344	-0.398	1.851			0.063	0.167	1.812			0.170	0.125	1.626
-0.071	-0.130	1.819			-0.063	-0.068	1.865			-0.076	0.274	1.848			-0.093	0.461	1.811			-0.230	0.153	1.872			-0.295	-0.102	1.904			-0.335	-0.323	1.872			-0.343	-0.397	1.853			0.063	0.167	1.812			0.167	0.123	1.625
-0.071	-0.131	1.818			-0.063	-0.068	1.865			-0.076	0.274	1.848			-0.093	0.461	1.811			-0.230	0.153	1.872			-0.295	-0.102	1.905			-0.335	-0.322	1.873			-0.343	-0.396	1.854			0.062	0.167	1.811			0.164	0.120	1.623
-0.071	-0.131	1.818			-0.063	-0.068	1.865			-0.077	0.274	1.848			-0.093	0.461	1.811			-0.230	0.153	1.872			-0.295	-0.102	1.905			-0.335	-0.322	1.874			-0.343	-0.396	1.855			0.061	0.167	1.810			0.158	0.115	1.622
-0.071	-0.131	1.818			-0.063	-0.068	1.865			-0.077	0.274	1.848			-0.093	0.461	1.811			-0.230	0.153	1.872			-0.294	-0.102	1.905			-0.335	-0.321	1.874			-0.343	-0.395	1.856			0.059	0.167	1.809			0.150	0.106	1.620
-0.071	-0.131	1.818			-0.063	-0.068	1.864			-0.077	0.275	1.848			-0.093	0.461	1.811			-0.229	0.153	1.872			-0.294	-0.102	1.906			-0.334	-0.321	1.875			-0.343	-0.395	1.856			0.057	0.167	1.808			0.144	0.100	1.620
-0.071	-0.132	1.818			-0.063	-0.068	1.864			-0.077	0.275	1.848			-0.093	0.461	1.811			-0.229	0.153	1.872			-0.294	-0.102	1.906			-0.334	-0.321	1.875			-0.343	-0.395	1.857			0.054	0.166	1.807			0.139	0.094	1.620
-0.071	-0.132	1.817			-0.063	-0.069	1.864			-0.077	0.275	1.848			-0.093	0.461	1.811			-0.229	0.153	1.872			-0.294	-0.101	1.906			-0.334	-0.320	1.875			-0.343	-0.394	1.857			0.051	0.165	1.805			0.135	0.089	1.620
-0.071	-0.133	1.817			-0.062	-0.069	1.863			-0.077	0.275	1.847			-0.092	0.461	1.811			-0.228	0.153	1.872			-0.294	-0.101	1.907			-0.334	-0.320	1.876			-0.343	-0.394	1.858			0.045	0.163	1.803			0.132	0.084	1.621
-0.071	-0.133	1.817			-0.062	-0.069	1.863			-0.077	0.275	1.847			-0.092	0.461	1.811			-0.228	0.153	1.872			-0.293	-0.101	1.907			-0.334	-0.320	1.876			-0.343	-0.394	1.858			0.041	0.161	1.801			0.111	0.100	1.563
-0.072	-0.134	1.816			-0.062	-0.070	1.862			-0.077	0.274	1.847			-0.092	0.461	1.811			-0.227	0.153	1.871			-0.293	-0.100	1.907			-0.334	-0.319	1.876			-0.343	-0.393	1.858			0.038	0.159	1.799			0.102	0.105	1.540
-0.072	-0.135	1.815			-0.062	-0.071	1.861			-0.077	0.274	1.846			-0.092	0.461	1.811			-0.226	0.153	1.871			-0.293	-0.100	1.907			-0.334	-0.318	1.876			-0.343	-0.392	1.858			0.034	0.158	1.797			0.096	0.108	1.526
-0.073	-0.138	1.814			-0.063	-0.074	1.859			-0.080	0.271	1.842			-0.092	0.461	1.811			-0.225	0.153	1.870			-0.293	-0.100	1.907			-0.334	-0.318	1.877			-0.343	-0.392	1.859			0.042	0.115	1.796			0.093	0.107	1.519
-0.073	-0.139	1.814			-0.064	-0.075	1.859			-0.102	0.273	1.849			-0.092	0.461	1.811			-0.225	0.153	1.870			-0.293	-0.100	1.908			-0.334	-0.319	1.876			-0.343	-0.393	1.858			0.063	0.167	1.785			0.089	0.113	1.510
-0.074	-0.140	1.813			-0.064	-0.076	1.858			-0.113	0.274	1.853			-0.091	0.462	1.811			-0.224	0.152	1.870			-0.293	-0.100	1.908			-0.334	-0.319	1.875			-0.343	-0.394	1.858			0.069	0.183	1.781			0.085	0.117	1.504
-0.074	-0.143	1.812			-0.065	-0.087	1.851			-0.097	0.193	1.813			-0.086	0.404	1.811			-0.224	0.152	1.870			-0.293	-0.100	1.908			-0.334	-0.320	1.875			-0.343	-0.394	1.857			0.061	0.161	1.783			0.080	0.117	1.499
-0.074	-0.145	1.811			-0.065	-0.094	1.846			-0.089	0.154	1.795			-0.084	0.386	1.812			-0.224	0.151	1.870			-0.292	-0.100	1.908			-0.334	-0.320	1.875			-0.343	-0.395	1.857			0.057	0.151	1.784			0.074	0.118	1.494
-0.075	-0.149	1.810			-0.066	-0.100	1.841			-0.092	0.142	1.790			-0.085	0.377	1.812			-0.228	0.145	1.872			-0.292	-0.100	1.908			-0.334	-0.321	1.874			-0.343	-0.395	1.857			0.040	0.112	1.782			0.066	0.118	1.490
-0.076	-0.151	1.809			-0.067	-0.104	1.838			-0.093	0.133	1.786			-0.085	0.370	1.812			-0.231	0.142	1.875			-0.292	-0.100	1.908			-0.334	-0.321	1.874			-0.343	-0.395	1.857			0.037	0.117	1.783			0.059	0.120	1.488
-0.076	-0.152	1.809			-0.069	-0.106	1.835			-0.097	0.126	1.784			-0.086	0.365	1.813			-0.233	0.139	1.876			-0.292	-0.100	1.908			-0.334	-0.321	1.874			-0.343	-0.395	1.857			0.035	0.121	1.784			0.045	0.124	1.487
-0.077	-0.153	1.808			-0.070	-0.108	1.832			-0.104	0.120	1.784			-0.087	0.360	1.814			-0.235	0.137	1.878			-0.292	-0.100	1.908			-0.334	-0.320	1.874			-0.343	-0.394	1.857			0.034	0.124	1.785			0.042	0.124	1.485
-0.078	-0.154	1.808			-0.072	-0.109	1.829			-0.109	0.115	1.783			-0.088	0.356	1.814			-0.237	0.136	1.879			-0.292	-0.100	1.908			-0.333	-0.319	1.874			-0.343	-0.393	1.857			0.032	0.127	1.785			0.038	0.125	1.484
-0.078	-0.154	1.807			-0.074	-0.110	1.827			-0.114	0.110	1.782			-0.089	0.352	1.815			-0.239	0.134	1.880			-0.292	-0.100	1.909			-0.333	-0.318	1.874			-0.343	-0.392	1.856			0.031	0.129	1.786			0.030	0.125	1.484
-0.077	-0.151	1.807			-0.070	-0.095	1.826			-0.093	0.194	1.804			-0.085	0.409	1.813			-0.241	0.133	1.882			-0.292	-0.100	1.909			-0.332	-0.316	1.874			-0.342	-0.390	1.856			0.037	0.183	1.791			0.023	0.130	1.490
-0.076	-0.148	1.807			-0.068	-0.086	1.825			-0.083	0.238	1.815			-0.084	0.427	1.812			-0.242	0.132	1.883			-0.291	-0.100	1.909			-0.332	-0.316	1.874			-0.342	-0.390	1.856			0.037	0.200	1.794			0.017	0.133	1.495
-0.075	-0.145	1.806			-0.066	-0.080	1.825			-0.079	0.252	1.819			-0.083	0.437	1.812			-0.243	0.131	1.883			-0.291	-0.100	1.909			-0.331	-0.315	1.875			-0.342	-0.389	1.856			0.037	0.210	1.795			0.013	0.136	1.499
-0.075	-0.143	1.806			-0.065	-0.076	1.825			-0.077	0.260	1.821			-0.082	0.444	1.812			-0.245	0.130	1.884			-0.291	-0.100	1.909			-0.330	-0.315	1.875			-0.341	-0.389	1.857			0.037	0.216	1.796			0.009	0.138	1.501
-0.074	-0.141	1.806			-0.065	-0.073	1.825			-0.076	0.266	1.823			-0.082	0.449	1.812			-0.246	0.129	1.885			-0.291	-0.100	1.909			-0.330	-0.314	1.875			-0.341	-0.388	1.857			0.037	0.221	1.796			0.005	0.139	1.503
-0.074	-0.139	1.806			-0.064	-0.071	1.825			-0.075	0.271	1.824			-0.082	0.453	1.812			-0.247	0.127	1.886			-0.291	-0.100	1.909			-0.329	-0.313	1.876			-0.340	-0.387	1.857			0.036	0.224	1.797			0.002	0.140	1.505
-0.074	-0.138	1.806			-0.063	-0.069	1.826			-0.074	0.274	1.825			-0.081	0.456	1.811			-0.248	0.124	1.886			-0.290	-0.099	1.909			-0.328	-0.312	1.876			-0.340	-0.386	1.857			0.036	0.227	1.797			-0.001	0.141	1.506
-0.073	-0.137	1.806			-0.063	-0.067	1.826			-0.073	0.277	1.826			-0.081	0.458	1.811			-0.249	0.122	1.886			-0.290	-0.099	1.909			-0.328	-0.312	1.876			-0.339	-0.386	1.857			0.035	0.230	1.797			-0.004	0.142	1.507
-0.073	-0.137	1.806			-0.063	-0.067	1.826			-0.073	0.280	1.826			-0.081	0.460	1.811			-0.249	0.119	1.886			-0.290	-0.099	1.909			-0.327	-0.311	1.877			-0.339	-0.385	1.858			0.036	0.213	1.795			-0.006	0.142	1.506
-0.073	-0.137	1.806			-0.062	-0.066	1.826			-0.072	0.282	1.827			-0.081	0.462	1.811			-0.250	0.118	1.886			-0.290	-0.099	1.909			-0.327	-0.311	1.877			-0.338	-0.385	1.858			0.036	0.204	1.793			-0.009	0.141	1.505
-0.073	-0.136	1.806			-0.062	-0.066	1.826			-0.072	0.285	1.828			-0.081	0.464	1.811			-0.250	0.116	1.886			-0.289	-0.099	1.909			-0.326	-0.310	1.877			-0.338	-0.384	1.858			0.036	0.197	1.792			-0.011	0.141	1.505
-0.073	-0.136	1.806			-0.062	-0.065	1.827			-0.072	0.286	1.828			-0.080	0.465	1.811			-0.252	0.108	1.888			-0.289	-0.100	1.910			-0.326	-0.309	1.878			-0.337	-0.383	1.859			0.035	0.193	1.791			-0.011	0.138	1.507
-0.073	-0.136	1.805			-0.062	-0.065	1.827			-0.071	0.288	1.829			-0.080	0.466	1.811			-0.253	0.105	1.889			-0.289	-0.101	1.910			-0.325	-0.309	1.878			-0.337	-0.383	1.859			0.037	0.198	1.790			-0.008	0.126	1.528
-0.072	-0.135	1.805			-0.061	-0.064	1.828			-0.071	0.290	1.829			-0.080	0.467	1.811			-0.254	0.099	1.890			-0.288	-0.102	1.911			-0.325	-0.309	1.879			-0.337	-0.383	1.859			0.037	0.201	1.789			-0.010	0.126	1.529
-0.072	-0.135	1.805			-0.061	-0.064	1.828			-0.071	0.291	1.830			-0.080	0.469	1.811			-0.255	0.094	1.891			-0.288	-0.103	1.911			-0.325	-0.309	1.879			-0.336	-0.382	1.860			0.038	0.204	1.789			-0.015	0.127	1.528
-0.072	-0.134	1.805			-0.060	-0.063	1.829			-0.071	0.292	1.830			-0.080	0.470	1.811			-0.256	0.092	1.892			-0.288	-0.104	1.912			-0.325	-0.308	1.879			-0.336	-0.382	1.860			0.039	0.207	1.789			-0.020	0.129	1.528
-0.072	-0.134	1.805			-0.060	-0.063	1.830			-0.071	0.292	1.831			-0.080	0.470	1.811			-0.256	0.089	1.893			-0.288	-0.106	1.912			-0.324	-0.308	1.879			-0.336	-0.382	1.860			0.039	0.209	1.789			-0.022	0.129	1.528
-0.072	-0.134	1.805			-0.060	-0.063	1.830			-0.071	0.293	1.831			-0.080	0.471	1.810			-0.257	0.086	1.894			-0.287	-0.107	1.913			-0.324	-0.308	1.880			-0.336	-0.382	1.860			0.038	0.199	1.787			-0.022	0.130	1.528
-0.071	-0.133	1.805			-0.059	-0.063	1.831			-0.071	0.293	1.832			-0.080	0.472	1.810			-0.258	0.084	1.894			-0.287	-0.107	1.913			-0.324	-0.308	1.880			-0.335	-0.382	1.861			0.039	0.203	1.787			0.001	0.131	1.550
-0.071	-0.133	1.805			-0.059	-0.062	1.832			-0.071	0.293	1.832			-0.080	0.473	1.810			-0.258	0.083	1.895			-0.287	-0.108	1.913			-0.324	-0.308	1.880			-0.335	-0.381	1.861			0.039	0.205	1.787			0.003	0.127	1.552
-0.071	-0.133	1.805			-0.059	-0.062	1.832			-0.071	0.293	1.833			-0.080	0.473	1.810			-0.259	0.081	1.896			-0.287	-0.108	1.913			-0.323	-0.307	1.880			-0.335	-0.381	1.861			0.039	0.202	1.787			0.002	0.124	1.552
-0.071	-0.133	1.805			-0.058	-0.062	1.833			-0.071	0.293	1.833			-0.080	0.474	1.810			-0.259	0.080	1.896			-0.287	-0.108	1.913			-0.323	-0.307	1.881			-0.335	-0.381	1.862			0.039	0.203	1.787			0.004	0.122	1.551
-0.071	-0.133	1.805			-0.058	-0.062	1.834			-0.071	0.292	1.834			-0.080	0.474	1.810			-0.259	0.079	1.896			-0.287	-0.108	1.914			-0.323	-0.306	1.881			-0.334	-0.380	1.862			0.040	0.203	1.787			-0.001	0.123	1.545
-0.071	-0.132	1.805			-0.058	-0.062	1.834			-0.072	0.292	1.834			-0.080	0.474	1.810			-0.260	0.078	1.897			-0.287	-0.109	1.914			-0.323	-0.306	1.881			-0.334	-0.380	1.862			0.040	0.204	1.787			-0.004	0.123	1.542
-0.071	-0.132	1.805			-0.057	-0.062	1.835			-0.072	0.292	1.834			-0.080	0.474	1.810			-0.260	0.078	1.897			-0.286	-0.109	1.914			-0.322	-0.306	1.882			-0.334	-0.380	1.862			0.040	0.205	1.787			-0.006	0.124	1.539
-0.071	-0.132	1.805			-0.057	-0.062	1.836			-0.072	0.291	1.834			-0.080	0.474	1.810			-0.260	0.077	1.896			-0.286	-0.109	1.914			-0.322	-0.305	1.882			-0.334	-0.379	1.863			0.041	0.206	1.787			-0.008	0.124	1.537
-0.070	-0.132	1.805			-0.057	-0.062	1.836			-0.072	0.291	1.835			-0.080	0.474	1.810			-0.259	0.077	1.896			-0.286	-0.108	1.914			-0.322	-0.305	1.882			-0.334	-0.379	1.863			0.041	0.207	1.787			-0.013	0.127	1.534
-0.070	-0.132	1.805			-0.057	-0.062	1.837			-0.072	0.290	1.835			-0.080	0.474	1.810			-0.257	0.078	1.892			-0.286	-0.108	1.914			-0.322	-0.305	1.882			-0.333	-0.379	1.863			0.041	0.208	1.788			-0.015	0.127	1.533
-0.070	-0.132	1.805			-0.057	-0.062	1.838			-0.073	0.290	1.835			-0.080	0.473	1.810			-0.254	0.078	1.889			-0.286	-0.108	1.914			-0.322	-0.305	1.882			-0.333	-0.379	1.863			0.041	0.209	1.788			-0.016	0.128	1.532
-0.070	-0.132	1.805			-0.057	-0.063	1.838			-0.073	0.289	1.835			-0.080	0.473	1.810			-0.253	0.079	1.887			-0.286	-0.108	1.914			-0.322	-0.305	1.882			-0.333	-0.379	1.863			0.041	0.210	1.788			-0.017	0.129	1.531
-0.070	-0.131	1.805			-0.057	-0.063	1.839			-0.073	0.289	1.836			-0.080	0.473	1.810			-0.252	0.079	1.886			-0.286	-0.108	1.914			-0.321	-0.304	1.882			-0.333	-0.378	1.863			0.041	0.212	1.789			-0.018	0.130	1.531
-0.070	-0.131	1.805			-0.056	-0.063	1.840			-0.073	0.288	1.836			-0.080	0.473	1.810			-0.252	0.079	1.885			-0.286	-0.108	1.914			-0.321	-0.304	1.882			-0.333	-0.378	1.863			0.042	0.213	1.790			-0.019	0.131	1.530
-0.070	-0.131	1.805			-0.056	-0.063	1.840			-0.073	0.288	1.836			-0.080	0.472	1.810			-0.252	0.079	1.885			-0.285	-0.108	1.914			-0.321	-0.304	1.883			-0.333	-0.378	1.863			0.042	0.214	1.790			-0.020	0.131	1.530
-0.069	-0.131	1.805			-0.056	-0.063	1.841			-0.073	0.288	1.836			-0.080	0.472	1.810			-0.252	0.078	1.884			-0.285	-0.108	1.914			-0.321	-0.304	1.883			-0.333	-0.378	1.863			0.041	0.215	1.791			-0.021	0.132	1.530
-0.069	-0.131	1.806			-0.056	-0.063	1.841			-0.073	0.287	1.836			-0.079	0.472	1.810			-0.252	0.078	1.884			-0.285	-0.108	1.915			-0.321	-0.304	1.883			-0.333	-0.378	1.863			0.041	0.216	1.792			-0.022	0.133	1.529
-0.069	-0.131	1.806			-0.056	-0.063	1.842			-0.073	0.287	1.837			-0.079	0.472	1.810			-0.252	0.077	1.884			-0.285	-0.109	1.915			-0.321	-0.304	1.883			-0.333	-0.378	1.863			0.041	0.218	1.793			-0.023	0.134	1.529
-0.069	-0.131	1.806			-0.055	-0.063	1.842			-0.073	0.287	1.837			-0.079	0.472	1.810			-0.252	0.077	1.884			-0.285	-0.109	1.915			-0.321	-0.304	1.883			-0.333	-0.378	1.863			0.041	0.219	1.793			-0.019	0.134	1.529
-0.068	-0.130	1.806			-0.055	-0.063	1.843			-0.072	0.286	1.837			-0.078	0.472	1.810			-0.253	0.083	1.886			-0.285	-0.108	1.915			-0.321	-0.303	1.883			-0.333	-0.377	1.863			0.040	0.220	1.794			-0.015	0.135	1.528
-0.068	-0.130	1.806			-0.055	-0.063	1.844			-0.072	0.286	1.837			-0.078	0.472	1.810			-0.253	0.088	1.887			-0.285	-0.108	1.914			-0.322	-0.308	1.880			-0.333	-0.380	1.862			0.040	0.220	1.795			-0.010	0.135	1.527
-0.068	-0.130	1.806			-0.054	-0.063	1.844			-0.071	0.286	1.837			-0.078	0.472	1.810			-0.254	0.090	1.889			-0.284	-0.107	1.914			-0.322	-0.309	1.880			-0.333	-0.381	1.861			0.041	0.221	1.795			-0.005	0.135	1.527
-0.067	-0.130	1.807			-0.054	-0.063	1.844			-0.070	0.287	1.837			-0.077	0.472	1.810			-0.253	0.091	1.889			-0.284	-0.107	1.914			-0.322	-0.309	1.880			-0.333	-0.382	1.861			0.041	0.222	1.795			-0.000	0.135	1.525
-0.067	-0.130	1.807			-0.054	-0.063	1.845			-0.067	0.289	1.836			-0.077	0.472	1.811			-0.253	0.093	1.889			-0.284	-0.107	1.914			-0.323	-0.309	1.880			-0.333	-0.382	1.861			0.041	0.222	1.796			0.005	0.135	1.525
-0.067	-0.129	1.807			-0.054	-0.063	1.845			-0.072	0.280	1.820			-0.077	0.472	1.811			-0.252	0.095	1.890			-0.284	-0.106	1.914			-0.323	-0.309	1.880			-0.333	-0.382	1.861			0.041	0.223	1.796			0.010	0.135	1.524
-0.067	-0.130	1.807			-0.054	-0.063	1.844			-0.074	0.275	1.812			-0.076	0.472	1.811			-0.251	0.099	1.891			-0.284	-0.106	1.914			-0.323	-0.309	1.879			-0.333	-0.382	1.861			0.042	0.223	1.796			0.015	0.136	1.523
-0.067	-0.130	1.807			-0.054	-0.064	1.843			-0.074	0.272	1.807			-0.076	0.472	1.811			-0.249	0.104	1.891			-0.284	-0.106	1.914			-0.323	-0.310	1.879			-0.333	-0.382	1.861			0.042	0.224	1.797			0.021	0.136	1.522
-0.067	-0.131	1.807			-0.055	-0.065	1.842			-0.074	0.269	1.804			-0.076	0.472	1.811			-0.244	0.111	1.889			-0.284	-0.106	1.914			-0.323	-0.310	1.879			-0.333	-0.382	1.861			0.044	0.224	1.797			0.028	0.136	1.521
-0.067	-0.132	1.808			-0.058	-0.067	1.843			-0.114	0.264	1.846			-0.076	0.470	1.813			-0.238	0.119	1.886			-0.284	-0.106	1.914			-0.323	-0.310	1.879			-0.333	-0.382	1.861			0.046	0.224	1.797			0.035	0.136	1.520
-0.067	-0.132	1.808			-0.060	-0.069	1.844			-0.124	0.264	1.856			-0.075	0.470	1.813			-0.234	0.127	1.885			-0.284	-0.106	1.914			-0.323	-0.310	1.879			-0.333	-0.382	1.861			0.050	0.224	1.796			0.041	0.136	1.518
-0.068	-0.133	1.809			-0.062	-0.070	1.845			-0.123	0.263	1.854			-0.075	0.470	1.813			-0.231	0.132	1.884			-0.284	-0.106	1.914			-0.323	-0.310	1.879			-0.333	-0.382	1.861			0.055	0.223	1.795			0.048	0.135	1.516
-0.068	-0.133	1.809			-0.063	-0.070	1.845			-0.122	0.267	1.853			-0.075	0.470	1.814			-0.228	0.136	1.883			-0.284	-0.106	1.914			-0.323	-0.310	1.879			-0.333	-0.382	1.861			0.062	0.223	1.792			0.055	0.135	1.513
-0.068	-0.134	1.810			-0.063	-0.070	1.845			-0.120	0.269	1.852			-0.075	0.470	1.814			-0.226	0.140	1.883			-0.284	-0.106	1.914			-0.323	-0.310	1.879			-0.333	-0.382	1.861			0.066	0.221	1.790			0.062	0.134	1.509
-0.068	-0.134	1.810			-0.064	-0.070	1.846			-0.119	0.272	1.851			-0.074	0.470	1.814			-0.224	0.142	1.882			-0.284	-0.106	1.914			-0.323	-0.310	1.879			-0.333	-0.382	1.861			0.071	0.220	1.788			0.069	0.133	1.505
-0.069	-0.134	1.810			-0.064	-0.070	1.846			-0.118	0.273	1.850			-0.074	0.470	1.815			-0.223	0.144	1.881			-0.284	-0.106	1.914			-0.323	-0.310	1.879			-0.333	-0.382	1.861			0.075	0.218	1.786			0.074	0.133	1.501
-0.069	-0.132	1.811			-0.065	-0.069	1.846			-0.115	0.275	1.849			-0.074	0.470	1.815			-0.222	0.146	1.881			-0.284	-0.105	1.914			-0.323	-0.310	1.879			-0.333	-0.382	1.861			0.080	0.216	1.784			0.080	0.133	1.498
-0.069	-0.130	1.811			-0.065	-0.068	1.847			-0.111	0.276	1.849			-0.074	0.470	1.815			-0.221	0.148	1.880			-0.284	-0.105	1.914			-0.323	-0.310	1.879			-0.334	-0.383	1.861			0.085	0.214	1.783			0.085	0.132	1.496
-0.070	-0.128	1.812			-0.065	-0.066	1.847			-0.107	0.277	1.848			-0.074	0.470	1.815			-0.220	0.150	1.880			-0.284	-0.105	1.914			-0.325	-0.312	1.878			-0.335	-0.385	1.859			0.090	0.212	1.781			0.088	0.132	1.495
-0.070	-0.125	1.813			-0.065	-0.064	1.848			-0.104	0.277	1.848			-0.074	0.470	1.815			-0.219	0.152	1.879			-0.284	-0.105	1.914			-0.326	-0.314	1.876			-0.336	-0.388	1.858			0.094	0.210	1.780			0.091	0.131	1.494
-0.070	-0.122	1.813			-0.065	-0.062	1.849			-0.100	0.278	1.848			-0.074	0.470	1.815			-0.218	0.153	1.879			-0.284	-0.104	1.914			-0.327	-0.315	1.876			-0.336	-0.388	1.858			0.098	0.209	1.779			0.094	0.131	1.493
-0.070	-0.119	1.814			-0.065	-0.059	1.849			-0.097	0.278	1.848			-0.074	0.470	1.816			-0.217	0.154	1.879			-0.284	-0.104	1.914			-0.327	-0.315	1.876			-0.337	-0.389	1.857			0.102	0.207	1.779			0.097	0.131	1.492
-0.071	-0.117	1.815			-0.065	-0.057	1.850			-0.094	0.278	1.849			-0.074	0.470	1.816			-0.215	0.156	1.878			-0.284	-0.103	1.914			-0.328	-0.317	1.874			-0.338	-0.391	1.856			0.105	0.206	1.778			0.100	0.132	1.491
-0.071	-0.114	1.815			-0.065	-0.055	1.851			-0.092	0.278	1.849			-0.074	0.470	1.816			-0.214	0.157	1.877			-0.284	-0.102	1.914			-0.328	-0.318	1.874			-0.338	-0.391	1.856			0.108	0.205	1.778			0.102	0.132	1.490
-0.071	-0.117	1.815			-0.065	-0.056	1.851			-0.090	0.278	1.849			-0.074	0.470	1.816			-0.213	0.158	1.876			-0.284	-0.102	1.913			-0.329	-0.318	1.873			-0.338	-0.392	1.855			0.070	0.173	1.791			0.085	0.125	1.495
-0.072	-0.119	1.816			-0.065	-0.056	1.852			-0.088	0.278	1.849			-0.074	0.470	1.816			-0.212	0.159	1.876			-0.284	-0.101	1.913			-0.329	-0.318	1.873			-0.339	-0.392	1.855			0.059	0.164	1.794			0.087	0.124	1.496
-0.072	-0.121	1.816			-0.065	-0.057	1.853			-0.087	0.278	1.849			-0.074	0.470	1.817			-0.211	0.160	1.875			-0.284	-0.100	1.913			-0.329	-0.318	1.873			-0.339	-0.392	1.855			0.052	0.158	1.797			0.088	0.123	1.497
-0.072	-0.122	1.816			-0.065	-0.058	1.853			-0.085	0.278	1.849			-0.074	0.470	1.817			-0.210	0.161	1.875			-0.284	-0.100	1.913			-0.330	-0.319	1.873			-0.339	-0.392	1.855			0.048	0.155	1.799			0.089	0.123	1.499
-0.073	-0.124	1.816			-0.065	-0.059	1.854			-0.084	0.278	1.849			-0.074	0.470	1.817			-0.210	0.161	1.874			-0.284	-0.099	1.913			-0.330	-0.320	1.872			-0.340	-0.394	1.854			0.046	0.153	1.800			0.086	0.121	1.500
-0.073	-0.125	1.816			-0.065	-0.060	1.855			-0.083	0.278	1.850			-0.074	0.470	1.817			-0.209	0.162	1.874			-0.285	-0.099	1.912			-0.331	-0.322	1.871			-0.340	-0.396	1.853			0.044	0.151	1.801			0.084	0.121	1.502
-0.073	-0.127	1.816			-0.065	-0.061	1.855			-0.082	0.279	1.850			-0.074	0.470	1.817			-0.208	0.163	1.873			-0.285	-0.099	1.912			-0.332	-0.323	1.870			-0.341	-0.397	1.852			0.043	0.150	1.802			0.088	0.124	1.505
-0.073	-0.128	1.816			-0.064	-0.062	1.856			-0.081	0.279	1.850			-0.074	0.470	1.817			-0.208	0.163	1.872			-0.285	-0.098	1.912			-0.333	-0.325	1.870			-0.342	-0.399	1.852			0.041	0.150	1.803			0.088	0.125	1.506
-0.073	-0.129	1.817			-0.064	-0.063	1.856			-0.080	0.279	1.850			-0.074	0.470	1.818			-0.207	0.163	1.872			-0.285	-0.098	1.912			-0.334	-0.327	1.869			-0.342	-0.401	1.851			0.040	0.150	1.805			0.088	0.125	1.507
-0.073	-0.130	1.817			-0.064	-0.063	1.857			-0.080	0.279	1.850			-0.074	0.470	1.818			-0.207	0.163	1.872			-0.285	-0.097	1.912			-0.335	-0.327	1.869			-0.343	-0.401	1.851			0.040	0.150	1.806			0.089	0.124	1.508
-0.073	-0.130	1.817			-0.064	-0.064	1.857			-0.079	0.279	1.850			-0.074	0.470	1.818			-0.207	0.163	1.871			-0.285	-0.097	1.911			-0.335	-0.328	1.869			-0.343	-0.402	1.851			0.039	0.151	1.807			0.090	0.124	1.509
-0.073	-0.131	1.817			-0.064	-0.065	1.858			-0.079	0.279	1.850			-0.074	0.470	1.818			-0.206	0.163	1.871			-0.285	-0.097	1.911			-0.335	-0.328	1.868			-0.343	-0.403	1.850			0.039	0.152	1.808			0.090	0.124	1.510
-0.073	-0.132	1.817			-0.064	-0.065	1.858			-0.078	0.279	1.850			-0.074	0.470	1.818			-0.206	0.163	1.870			-0.285	-0.097	1.911			-0.336	-0.329	1.868			-0.343	-0.403	1.850			0.039	0.153	1.809			0.090	0.123	1.511
-0.074	-0.132	1.817			-0.064	-0.066	1.859			-0.078	0.279	1.850			-0.074	0.470	1.818			-0.206	0.163	1.870			-0.285	-0.097	1.911			-0.336	-0.329	1.868			-0.344	-0.403	1.850			0.039	0.153	1.809			0.090	0.123	1.512
-0.074	-0.133	1.817			-0.064	-0.066	1.859			-0.077	0.279	1.850			-0.074	0.470	1.818			-0.206	0.163	1.870			-0.285	-0.096	1.911			-0.336	-0.330	1.867			-0.344	-0.405	1.849			0.039	0.154	1.810			0.089	0.123	1.513
-0.074	-0.133	1.817			-0.064	-0.067	1.859			-0.077	0.279	1.851			-0.074	0.470	1.819			-0.207	0.163	1.869			-0.285	-0.096	1.911			-0.337	-0.332	1.866			-0.344	-0.406	1.849			0.039	0.155	1.810			0.089	0.123	1.514
-0.074	-0.134	1.817			-0.064	-0.067	1.860			-0.076	0.279	1.851			-0.074	0.469	1.819			-0.206	0.163	1.869			-0.285	-0.096	1.910			-0.337	-0.332	1.866			-0.344	-0.406	1.848			0.039	0.156	1.811			0.089	0.123	1.514
-0.074	-0.134	1.816			-0.064	-0.068	1.860			-0.076	0.279	1.851			-0.074	0.469	1.819			-0.206	0.162	1.868			-0.286	-0.096	1.910			-0.337	-0.332	1.865			-0.345	-0.407	1.848			0.040	0.157	1.811			0.089	0.123	1.515
-0.073	-0.135	1.816			-0.064	-0.068	1.860			-0.076	0.279	1.851			-0.074	0.469	1.819			-0.206	0.162	1.867			-0.286	-0.095	1.910			-0.338	-0.333	1.865			-0.345	-0.407	1.847			0.040	0.158	1.811			0.089	0.122	1.515
-0.073	-0.135	1.816			-0.064	-0.069	1.860			-0.075	0.279	1.851			-0.074	0.469	1.819			-0.206	0.162	1.867			-0.286	-0.095	1.909			-0.338	-0.334	1.864			-0.345	-0.408	1.847			0.041	0.158	1.811			0.089	0.122	1.516
-0.073	-0.135	1.816			-0.064	-0.069	1.861			-0.075	0.279	1.851			-0.074	0.469	1.819			-0.206	0.161	1.867			-0.286	-0.095	1.909			-0.338	-0.334	1.864			-0.345	-0.409	1.846			0.041	0.159	1.811			0.090	0.124	1.516
-0.073	-0.136	1.816			-0.064	-0.069	1.861			-0.075	0.279	1.851			-0.074	0.469	1.819			-0.206	0.161	1.866			-0.286	-0.095	1.909			-0.339	-0.335	1.863			-0.345	-0.410	1.846			0.041	0.159	1.811			0.091	0.126	1.517
-0.073	-0.136	1.816			-0.064	-0.070	1.861			-0.075	0.279	1.851			-0.074	0.469	1.819			-0.206	0.161	1.866			-0.286	-0.095	1.909			-0.339	-0.336	1.863			-0.346	-0.410	1.845			0.042	0.160	1.811			0.092	0.128	1.517
-0.073	-0.136	1.816			-0.064	-0.070	1.861			-0.075	0.279	1.850			-0.074	0.469	1.819			-0.207	0.160	1.866			-0.286	-0.095	1.908			-0.339	-0.336	1.862			-0.346	-0.410	1.845			0.042	0.161	1.811			0.093	0.130	1.518
-0.073	-0.137	1.816			-0.063	-0.070	1.861			-0.074	0.279	1.850			-0.074	0.469	1.819			-0.207	0.160	1.865			-0.287	-0.095	1.908			-0.339	-0.336	1.862			-0.346	-0.410	1.845			0.042	0.161	1.811			0.095	0.132	1.518
-0.073	-0.137	1.816			-0.063	-0.071	1.861			-0.074	0.279	1.850			-0.074	0.469	1.819			-0.207	0.159	1.865			-0.287	-0.095	1.908			-0.339	-0.336	1.862			-0.346	-0.410	1.845			0.043	0.161	1.810			0.096	0.134	1.519
-0.073	-0.137	1.816			-0.063	-0.071	1.861			-0.074	0.279	1.850			-0.074	0.469	1.819			-0.207	0.159	1.865			-0.287	-0.095	1.908			-0.339	-0.336	1.862			-0.346	-0.411	1.844			0.043	0.162	1.810			0.098	0.137	1.519
-0.073	-0.138	1.815			-0.063	-0.071	1.861			-0.074	0.279	1.850			-0.074	0.469	1.819			-0.207	0.158	1.864			-0.287	-0.095	1.907			-0.339	-0.336	1.862			-0.346	-0.411	1.844			0.043	0.162	1.810			0.099	0.138	1.519
-0.073	-0.138	1.815			-0.063	-0.072	1.862			-0.074	0.279	1.850			-0.074	0.468	1.819			-0.207	0.158	1.864			-0.287	-0.095	1.907			-0.339	-0.335	1.861			-0.346	-0.410	1.844			0.044	0.163	1.810			0.099	0.138	1.520
-0.073	-0.138	1.815			-0.063	-0.072	1.862			-0.074	0.279	1.850			-0.075	0.468	1.819			-0.207	0.158	1.864			-0.287	-0.095	1.907			-0.339	-0.334	1.861			-0.346	-0.408	1.844			0.044	0.163	1.810			0.100	0.139	1.520
-0.073	-0.138	1.815			-0.063	-0.072	1.862			-0.074	0.279	1.850			-0.075	0.468	1.819			-0.207	0.157	1.863			-0.287	-0.095	1.907			-0.338	-0.332	1.861			-0.346	-0.407	1.844			0.044	0.163	1.809			0.098	0.138	1.520
-0.073	-0.139	1.815			-0.063	-0.072	1.862			-0.074	0.278	1.849			-0.075	0.468	1.819			-0.207	0.157	1.863			-0.288	-0.095	1.906			-0.338	-0.331	1.861			-0.345	-0.405	1.844			0.045	0.164	1.809			0.096	0.137	1.519
-0.073	-0.139	1.815			-0.063	-0.073	1.862			-0.074	0.278	1.849			-0.075	0.468	1.819			-0.207	0.157	1.863			-0.288	-0.095	1.906			-0.338	-0.331	1.861			-0.345	-0.405	1.844			0.045	0.164	1.809			0.097	0.138	1.519
-0.073	-0.139	1.814			-0.063	-0.073	1.862			-0.074	0.278	1.849			-0.075	0.468	1.819			-0.207	0.156	1.862			-0.288	-0.095	1.906			-0.338	-0.331	1.861			-0.345	-0.405	1.844			0.045	0.164	1.808			0.098	0.139	1.520
-0.073	-0.139	1.814			-0.063	-0.073	1.862			-0.074	0.278	1.849			-0.075	0.468	1.818			-0.208	0.156	1.862			-0.288	-0.094	1.905			-0.338	-0.331	1.861			-0.345	-0.405	1.843			0.046	0.164	1.808			0.099	0.140	1.519
-0.073	-0.140	1.814			-0.063	-0.073	1.861			-0.074	0.278	1.848			-0.075	0.468	1.818			-0.208	0.156	1.862			-0.288	-0.094	1.905			-0.338	-0.331	1.860			-0.345	-0.405	1.843			0.046	0.164	1.808			0.099	0.141	1.519
-0.072	-0.140	1.814			-0.063	-0.074	1.861			-0.074	0.278	1.848			-0.075	0.468	1.818			-0.208	0.156	1.862			-0.288	-0.094	1.905			-0.338	-0.330	1.860			-0.345	-0.405	1.843			0.046	0.165	1.808			0.100	0.142	1.519
-0.072	-0.140	1.813			-0.063	-0.074	1.861			-0.074	0.278	1.848			-0.075	0.468	1.818			-0.208	0.156	1.862			-0.288	-0.094	1.905			-0.338	-0.330	1.860			-0.345	-0.404	1.843			0.046	0.165	1.807			0.100	0.142	1.519
-0.072	-0.140	1.813			-0.062	-0.074	1.861			-0.074	0.278	1.848			-0.075	0.468	1.818			-0.208	0.156	1.862			-0.288	-0.094	1.904			-0.338	-0.330	1.860			-0.345	-0.404	1.843			0.047	0.165	1.807			0.100	0.143	1.519
-0.072	-0.140	1.813			-0.062	-0.074	1.861			-0.074	0.278	1.847			-0.075	0.468	1.817			-0.209	0.156	1.862			-0.288	-0.094	1.904			-0.338	-0.330	1.859			-0.345	-0.404	1.842			0.047	0.165	1.807			0.100	0.143	1.519
-0.072	-0.140	1.813			-0.062	-0.074	1.861			-0.074	0.278	1.847			-0.075	0.468	1.817			-0.209	0.156	1.862			-0.288	-0.094	1.904			-0.338	-0.330	1.859			-0.345	-0.405	1.842			0.047	0.165	1.806			0.101	0.144	1.519
-0.072	-0.140	1.813			-0.062	-0.074	1.861			-0.074	0.278	1.847			-0.075	0.468	1.817			-0.209	0.155	1.862			-0.288	-0.094	1.904			-0.338	-0.330	1.859			-0.345	-0.405	1.841			0.047	0.166	1.806			0.102	0.145	1.519
-0.072	-0.140	1.812			-0.062	-0.075	1.861			-0.074	0.277	1.846			-0.075	0.468	1.816			-0.209	0.155	1.862			-0.288	-0.094	1.903			-0.338	-0.331	1.859			-0.345	-0.405	1.841			0.047	0.166	1.806			0.102	0.146	1.519
-0.072	-0.140	1.812			-0.062	-0.075	1.861			-0.074	0.277	1.846			-0.075	0.467	1.816			-0.209	0.155	1.861			-0.288	-0.094	1.903			-0.338	-0.331	1.858			-0.345	-0.405	1.841			0.048	0.166	1.806			0.102	0.147	1.519
-0.072	-0.141	1.812			-0.062	-0.075	1.860			-0.075	0.277	1.846			-0.075	0.467	1.816			-0.210	0.155	1.861			-0.288	-0.094	1.903			-0.338	-0.331	1.858			-0.345	-0.406	1.841			0.048	0.166	1.805			0.103	0.147	1.519
-0.072	-0.141	1.812			-0.062	-0.075	1.860			-0.075	0.277	1.845			-0.075	0.467	1.816			-0.210	0.155	1.861			-0.288	-0.094	1.903			-0.338	-0.331	1.858			-0.344	-0.406	1.840			0.048	0.166	1.805			0.103	0.148	1.519
-0.072	-0.141	1.812			-0.062	-0.075	1.860			-0.075	0.277	1.845			-0.075	0.467	1.815			-0.210	0.155	1.861			-0.288	-0.094	1.902			-0.337	-0.331	1.858			-0.344	-0.405	1.840			0.048	0.166	1.805			0.103	0.148	1.519
-0.072	-0.141	1.811			-0.062	-0.075	1.860			-0.075	0.277	1.845			-0.075	0.467	1.815			-0.210	0.155	1.861			-0.288	-0.094	1.902			-0.337	-0.331	1.858			-0.344	-0.405	1.840			0.048	0.167	1.805			0.104	0.149	1.519
-0.072	-0.141	1.811			-0.062	-0.075	1.860			-0.075	0.277	1.845			-0.075	0.467	1.815			-0.210	0.155	1.861			-0.288	-0.094	1.902			-0.337	-0.330	1.858			-0.344	-0.405	1.840			0.048	0.167	1.804			0.103	0.148	1.518
-0.072	-0.141	1.811			-0.062	-0.075	1.860			-0.075	0.277	1.844			-0.075	0.467	1.814			-0.210	0.155	1.861			-0.289	-0.094	1.902			-0.337	-0.330	1.858			-0.344	-0.405	1.840			0.048	0.167	1.804			0.102	0.148	1.518
-0.071	-0.141	1.811			-0.062	-0.075	1.859			-0.075	0.277	1.844			-0.075	0.467	1.814			-0.211	0.155	1.861			-0.289	-0.094	1.902			-0.337	-0.331	1.858			-0.344	-0.405	1.840			0.048	0.167	1.804			0.101	0.148	1.518
-0.071	-0.141	1.811			-0.062	-0.075	1.859			-0.075	0.277	1.844			-0.075	0.467	1.814			-0.211	0.155	1.861			-0.289	-0.094	1.901			-0.337	-0.331	1.857			-0.344	-0.405	1.840			0.048	0.168	1.804			0.099	0.148	1.518
-0.071	-0.141	1.810			-0.062	-0.075	1.859			-0.075	0.277	1.844			-0.075	0.467	1.814			-0.211	0.155	1.861			-0.289	-0.094	1.901			-0.337	-0.331	1.857			-0.344	-0.405	1.840			0.048	0.168	1.804			0.098	0.147	1.518
-0.071	-0.141	1.810			-0.062	-0.076	1.859			-0.075	0.277	1.843			-0.075	0.467	1.813			-0.211	0.155	1.861			-0.289	-0.094	1.901			-0.337	-0.331	1.857			-0.343	-0.405	1.840			0.048	0.168	1.804			0.097	0.147	1.517
-0.071	-0.141	1.810			-0.062	-0.076	1.859			-0.075	0.276	1.843			-0.075	0.467	1.813			-0.211	0.155	1.861			-0.289	-0.094	1.901			-0.337	-0.331	1.857			-0.343	-0.405	1.840			0.048	0.168	1.804			0.096	0.142	1.518
-0.071	-0.141	1.810			-0.062	-0.076	1.858			-0.075	0.276	1.843			-0.075	0.467	1.813			-0.211	0.155	1.860			-0.289	-0.094	1.901			-0.337	-0.331	1.857			-0.343	-0.405	1.839			0.048	0.169	1.803			0.096	0.139	1.519
-0.071	-0.141	1.810			-0.061	-0.076	1.858			-0.076	0.276	1.843			-0.075	0.467	1.813			-0.211	0.155	1.860			-0.289	-0.094	1.901			-0.337	-0.331	1.857			-0.343	-0.405	1.839			0.048	0.169	1.803			0.096	0.137	1.519
-0.071	-0.141	1.810			-0.061	-0.076	1.858			-0.076	0.276	1.842			-0.076	0.467	1.812			-0.211	0.154	1.860			-0.289	-0.094	1.901			-0.337	-0.331	1.857			-0.343	-0.405	1.839			0.048	0.169	1.803			0.095	0.135	1.519
-0.071	-0.141	1.810			-0.061	-0.076	1.858			-0.076	0.276	1.842			-0.076	0.467	1.812			-0.211	0.154	1.860			-0.289	-0.094	1.900			-0.337	-0.331	1.857			-0.343	-0.405	1.839			0.048	0.170	1.803			0.095	0.135	1.519
-0.071	-0.141	1.809			-0.061	-0.076	1.858			-0.076	0.276	1.842			-0.076	0.466	1.812			-0.211	0.154	1.860			-0.289	-0.094	1.900			-0.337	-0.331	1.857			-0.343	-0.405	1.839			0.047	0.170	1.803			0.095	0.135	1.519
-0.071	-0.141	1.809			-0.061	-0.076	1.857			-0.076	0.276	1.842			-0.076	0.466	1.812			-0.212	0.154	1.860			-0.289	-0.094	1.900			-0.337	-0.331	1.857			-0.343	-0.405	1.839			0.047	0.170	1.803			0.095	0.134	1.519
-0.071	-0.141	1.809			-0.061	-0.076	1.857			-0.076	0.276	1.841			-0.076	0.466	1.812			-0.212	0.154	1.860			-0.289	-0.094	1.900			-0.337	-0.331	1.857			-0.343	-0.405	1.839			0.047	0.170	1.803			0.093	0.134	1.519
-0.071	-0.141	1.809			-0.061	-0.076	1.857			-0.076	0.276	1.841			-0.076	0.466	1.811			-0.212	0.154	1.860			-0.289	-0.094	1.900			-0.337	-0.331	1.857			-0.343	-0.405	1.839			0.046	0.171	1.802			0.093	0.134	1.519
-0.071	-0.141	1.809			-0.061	-0.076	1.857			-0.076	0.276	1.841			-0.076	0.466	1.811			-0.212	0.154	1.860			-0.289	-0.094	1.900			-0.337	-0.330	1.857			-0.343	-0.405	1.839			0.046	0.171	1.802			0.093	0.135	1.519
-0.071	-0.141	1.809			-0.061	-0.076	1.857			-0.077	0.276	1.841			-0.076	0.466	1.811			-0.212	0.154	1.860			-0.289	-0.094	1.900			-0.337	-0.330	1.857			-0.343	-0.404	1.840			0.046	0.171	1.802			0.093	0.135	1.519
-0.071	-0.141	1.809			-0.061	-0.076	1.857			-0.077	0.276	1.841			-0.076	0.466	1.811			-0.212	0.154	1.860			-0.289	-0.094	1.900			-0.336	-0.329	1.858			-0.343	-0.403	1.840			0.045	0.171	1.802			0.094	0.135	1.519
-0.071	-0.141	1.809			-0.061	-0.076	1.856			-0.077	0.276	1.841			-0.076	0.466	1.811			-0.212	0.154	1.860			-0.289	-0.094	1.900			-0.336	-0.328	1.858			-0.343	-0.402	1.840			0.045	0.171	1.802			0.094	0.136	1.519
-0.071	-0.141	1.809			-0.061	-0.076	1.856			-0.077	0.276	1.840			-0.076	0.466	1.811			-0.212	0.154	1.860			-0.289	-0.094	1.900			-0.336	-0.328	1.858			-0.343	-0.402	1.840			0.045	0.172	1.802			0.094	0.136	1.519
-0.071	-0.141	1.808			-0.061	-0.076	1.856			-0.077	0.276	1.840			-0.076	0.466	1.811			-0.213	0.153	1.860			-0.289	-0.094	1.899			-0.336	-0.328	1.858			-0.343	-0.402	1.840			0.045	0.172	1.802			0.094	0.137	1.519
-0.071	-0.141	1.808			-0.061	-0.076	1.856			-0.077	0.276	1.840			-0.076	0.465	1.811			-0.213	0.153	1.860			-0.289	-0.094	1.899			-0.336	-0.328	1.858			-0.343	-0.402	1.840			0.045	0.172	1.802			0.095	0.137	1.519
-0.071	-0.141	1.808			-0.061	-0.076	1.856			-0.077	0.276	1.840			-0.076	0.465	1.810			-0.213	0.153	1.860			-0.289	-0.094	1.899			-0.336	-0.328	1.859			-0.343	-0.402	1.841			0.045	0.172	1.802			0.092	0.137	1.518
-0.071	-0.141	1.808			-0.061	-0.076	1.855			-0.077	0.276	1.840			-0.077	0.465	1.810			-0.213	0.153	1.860			-0.289	-0.094	1.899			-0.335	-0.327	1.859			-0.342	-0.401	1.841			0.045	0.172	1.802			0.091	0.136	1.518
-0.071	-0.141	1.808			-0.061	-0.076	1.855			-0.077	0.276	1.840			-0.077	0.465	1.810			-0.213	0.153	1.860			-0.289	-0.095	1.899			-0.335	-0.326	1.859			-0.342	-0.400	1.841			0.045	0.172	1.802			0.089	0.136	1.518
-0.071	-0.141	1.808			-0.061	-0.076	1.855			-0.077	0.276	1.839			-0.077	0.465	1.810			-0.213	0.153	1.860			-0.289	-0.095	1.899			-0.335	-0.326	1.859			-0.342	-0.400	1.841			0.045	0.173	1.802			0.089	0.136	1.518
-0.071	-0.141	1.808			-0.061	-0.076	1.855			-0.077	0.277	1.839			-0.077	0.465	1.810			-0.213	0.153	1.860			-0.289	-0.095	1.899			-0.335	-0.326	1.859			-0.342	-0.400	1.841			0.045	0.173	1.802			0.089	0.137	1.518
-0.070	-0.141	1.808			-0.061	-0.076	1.855			-0.078	0.277	1.839			-0.077	0.465	1.810			-0.214	0.153	1.860			-0.289	-0.095	1.899			-0.335	-0.326	1.859			-0.342	-0.400	1.841			0.045	0.173	1.801			0.089	0.137	1.518
-0.070	-0.141	1.808			-0.061	-0.076	1.855			-0.078	0.277	1.839			-0.077	0.465	1.810			-0.214	0.153	1.860			-0.289	-0.095	1.899			-0.334	-0.326	1.859			-0.342	-0.400	1.841			0.045	0.173	1.801			0.089	0.137	1.517
-0.070	-0.141	1.808			-0.061	-0.075	1.855			-0.078	0.277	1.839			-0.077	0.465	1.810			-0.214	0.153	1.860			-0.289	-0.095	1.899			-0.334	-0.325	1.859			-0.342	-0.400	1.841			0.045	0.173	1.801			0.090	0.137	1.517
-0.070	-0.141	1.808			-0.061	-0.075	1.854			-0.078	0.277	1.839			-0.077	0.465	1.810			-0.214	0.153	1.860			-0.289	-0.095	1.899			-0.334	-0.325	1.859			-0.342	-0.399	1.841			0.046	0.173	1.801			0.090	0.138	1.517
-0.070	-0.141	1.808			-0.061	-0.075	1.854			-0.078	0.277	1.839			-0.077	0.465	1.810			-0.214	0.153	1.860			-0.289	-0.095	1.899			-0.334	-0.325	1.859			-0.341	-0.399	1.841			0.046	0.174	1.801			0.090	0.138	1.517
-0.070	-0.141	1.807			-0.061	-0.075	1.854			-0.078	0.277	1.839			-0.077	0.465	1.810			-0.214	0.153	1.860			-0.289	-0.095	1.899			-0.334	-0.325	1.859			-0.341	-0.399	1.841			0.046	0.174	1.801			0.091	0.138	1.517
-0.070	-0.140	1.807			-0.061	-0.075	1.854			-0.078	0.277	1.839			-0.077	0.464	1.810			-0.214	0.153	1.860			-0.289	-0.095	1.899			-0.334	-0.324	1.859			-0.341	-0.398	1.841			0.047	0.174	1.801			0.091	0.139	1.517
-0.070	-0.140	1.807			-0.061	-0.075	1.854			-0.078	0.277	1.839			-0.077	0.464	1.810			-0.214	0.152	1.860			-0.289	-0.095	1.899			-0.334	-0.324	1.859			-0.341	-0.398	1.841			0.047	0.174	1.801			0.092	0.139	1.517
-0.070	-0.140	1.807			-0.061	-0.075	1.854			-0.078	0.277	1.839			-0.077	0.464	1.810			-0.214	0.152	1.860			-0.289	-0.095	1.899			-0.333	-0.324	1.859			-0.341	-0.398	1.841			0.048	0.174	1.801			0.092	0.140	1.516
-0.070	-0.140	1.807			-0.061	-0.075	1.854			-0.078	0.277	1.838			-0.077	0.464	1.810			-0.215	0.152	1.860			-0.288	-0.095	1.899			-0.333	-0.324	1.859			-0.341	-0.398	1.841			0.049	0.174	1.800			0.093	0.140	1.516
-0.070	-0.140	1.807			-0.061	-0.075	1.854			-0.078	0.277	1.838			-0.078	0.464	1.810			-0.215	0.152	1.860			-0.288	-0.096	1.898			-0.333	-0.324	1.859			-0.341	-0.398	1.841			0.049	0.174	1.800			0.094	0.141	1.516
-0.070	-0.140	1.807			-0.061	-0.075	1.853			-0.078	0.277	1.838			-0.078	0.464	1.810			-0.215	0.152	1.860			-0.288	-0.096	1.898			-0.333	-0.324	1.859			-0.341	-0.398	1.841			0.050	0.174	1.800			0.094	0.141	1.516
-0.070	-0.139	1.807			-0.061	-0.075	1.853			-0.078	0.277	1.838			-0.078	0.464	1.810			-0.215	0.152	1.860			-0.288	-0.096	1.898			-0.333	-0.324	1.859			-0.341	-0.398	1.841			0.050	0.174	1.800			0.095	0.142	1.516
-0.070	-0.139	1.807			-0.061	-0.074	1.853			-0.078	0.277	1.838			-0.078	0.464	1.810			-0.215	0.152	1.860			-0.288	-0.096	1.898			-0.333	-0.323	1.859			-0.340	-0.397	1.841			0.051	0.174	1.800			0.096	0.142	1.516
-0.070	-0.139	1.807			-0.061	-0.074	1.853			-0.078	0.277	1.838			-0.078	0.464	1.810			-0.215	0.152	1.860			-0.288	-0.096	1.898			-0.332	-0.323	1.859			-0.340	-0.397	1.841			0.051	0.175	1.800			0.096	0.143	1.516
-0.069	-0.139	1.807			-0.061	-0.074	1.853			-0.078	0.277	1.838			-0.078	0.464	1.810			-0.215	0.152	1.860			-0.288	-0.096	1.898			-0.332	-0.323	1.859			-0.340	-0.396	1.841			0.052	0.175	1.800			0.096	0.143	1.515
-0.069	-0.139	1.807			-0.061	-0.074	1.853			-0.078	0.277	1.838			-0.078	0.464	1.810			-0.215	0.152	1.860			-0.288	-0.096	1.898			-0.332	-0.322	1.859			-0.340	-0.396	1.841			0.052	0.175	1.800			0.096	0.143	1.515
-0.069	-0.139	1.807			-0.061	-0.074	1.853			-0.078	0.277	1.838			-0.078	0.464	1.810			-0.215	0.152	1.860			-0.288	-0.097	1.898			-0.332	-0.322	1.859			-0.340	-0.396	1.841			0.053	0.175	1.800			0.096	0.143	1.515
-0.069	-0.139	1.807			-0.061	-0.074	1.853			-0.078	0.277	1.838			-0.079	0.464	1.810			-0.215	0.152	1.860			-0.288	-0.097	1.898			-0.331	-0.321	1.859			-0.339	-0.395	1.841			0.053	0.175	1.800			0.097	0.144	1.515
-0.069	-0.138	1.807			-0.061	-0.074	1.853			-0.078	0.277	1.838			-0.079	0.463	1.810			-0.216	0.152	1.860			-0.288	-0.097	1.898			-0.331	-0.321	1.859			-0.339	-0.395	1.841			0.054	0.175	1.800			0.100	0.149	1.515
-0.069	-0.138	1.807			-0.060	-0.074	1.853			-0.078	0.277	1.838			-0.079	0.463	1.810			-0.216	0.152	1.860			-0.288	-0.097	1.898			-0.331	-0.320	1.860			-0.339	-0.394	1.841			0.054	0.175	1.800			0.101	0.148	1.515
-0.069	-0.138	1.807			-0.060	-0.073	1.853			-0.078	0.277	1.838			-0.079	0.463	1.810			-0.216	0.151	1.860			-0.288	-0.097	1.898			-0.330	-0.319	1.860			-0.338	-0.393	1.841			0.054	0.175	1.800			0.101	0.148	1.515
-0.069	-0.138	1.807			-0.060	-0.073	1.853			-0.078	0.277	1.838			-0.079	0.463	1.810			-0.216	0.151	1.860			-0.288	-0.097	1.898			-0.330	-0.318	1.860			-0.338	-0.392	1.841			0.055	0.176	1.800			0.101	0.149	1.515
-0.069	-0.138	1.807			-0.060	-0.073	1.853			-0.078	0.277	1.838			-0.079	0.463	1.810			-0.216	0.151	1.860			-0.288	-0.097	1.898			-0.329	-0.318	1.860			-0.337	-0.391	1.841			0.055	0.176	1.800			0.101	0.149	1.515
-0.069	-0.138	1.807			-0.060	-0.073	1.853			-0.078	0.277	1.838			-0.080	0.463	1.810			-0.216	0.151	1.861			-0.288	-0.097	1.898			-0.329	-0.317	1.861			-0.337	-0.390	1.841			0.055	0.176	1.800			0.101	0.149	1.515
-0.069	-0.138	1.807			-0.060	-0.073	1.853			-0.078	0.277	1.838			-0.080	0.463	1.810			-0.216	0.151	1.861			-0.288	-0.098	1.898			-0.328	-0.316	1.861			-0.337	-0.389	1.841			0.055	0.176	1.800			0.104	0.154	1.516
-0.069	-0.137	1.807			-0.060	-0.073	1.853			-0.078	0.277	1.838			-0.080	0.463	1.810			-0.216	0.151	1.861			-0.288	-0.098	1.898			-0.328	-0.315	1.861			-0.336	-0.389	1.841			0.056	0.176	1.800			0.107	0.157	1.516
-0.069	-0.137	1.807			-0.060	-0.073	1.853			-0.078	0.277	1.838			-0.080	0.463	1.810			-0.216	0.151	1.861			-0.287	-0.098	1.897			-0.328	-0.315	1.861			-0.336	-0.388	1.841			0.056	0.176	1.800			0.109	0.161	1.516
-0.069	-0.137	1.807			-0.060	-0.073	1.853			-0.078	0.277	1.838			-0.080	0.463	1.810			-0.217	0.151	1.861			-0.287	-0.098	1.897			-0.327	-0.314	1.861			-0.336	-0.388	1.841			0.056	0.176	1.800			0.136	0.139	1.569
-0.069	-0.137	1.807			-0.060	-0.073	1.853			-0.078	0.277	1.838			-0.081	0.463	1.810			-0.217	0.151	1.861			-0.287	-0.098	1.897			-0.327	-0.314	1.861			-0.335	-0.387	1.842			0.056	0.176	1.800			0.145	0.131	1.587
-0.069	-0.137	1.807			-0.060	-0.073	1.852			-0.078	0.277	1.838			-0.081	0.463	1.810			-0.217	0.151	1.861			-0.287	-0.098	1.897			-0.327	-0.313	1.862			-0.335	-0.386	1.842			0.057	0.176	1.800			0.148	0.129	1.593
-0.069	-0.137	1.807			-0.060	-0.072	1.852			-0.078	0.277	1.838			-0.081	0.463	1.810			-0.217	0.151	1.861			-0.287	-0.098	1.897			-0.326	-0.312	1.862			-0.335	-0.386	1.842			0.057	0.176	1.800			0.151	0.128	1.598
-0.068	-0.137	1.807			-0.060	-0.072	1.852			-0.078	0.277	1.838			-0.081	0.463	1.810			-0.217	0.151	1.861			-0.287	-0.098	1.897			-0.326	-0.312	1.862			-0.335	-0.385	1.842			0.057	0.176	1.800			0.154	0.126	1.604
-0.068	-0.137	1.807			-0.060	-0.072	1.852			-0.078	0.277	1.838			-0.082	0.463	1.810			-0.217	0.151	1.861			-0.287	-0.098	1.897			-0.326	-0.311	1.862			-0.334	-0.385	1.842			0.057	0.176	1.800			0.156	0.125	1.608
-0.068	-0.136	1.807			-0.060	-0.072	1.852			-0.078	0.277	1.838			-0.082	0.463	1.810			-0.217	0.151	1.861			-0.287	-0.098	1.897			-0.325	-0.311	1.862			-0.334	-0.384	1.842			0.057	0.176	1.800			0.158	0.124	1.612
-0.068	-0.136	1.807			-0.060	-0.072	1.852			-0.078	0.277	1.838			-0.082	0.463	1.810			-0.217	0.151	1.861			-0.287	-0.099	1.897			-0.325	-0.310	1.862			-0.334	-0.384	1.842			0.057	0.176	1.800			0.160	0.123	1.615
-0.068	-0.136	1.807			-0.060	-0.072	1.852			-0.078	0.277	1.838			-0.082	0.463	1.810			-0.217	0.151	1.861			-0.287	-0.099	1.897			-0.325	-0.310	1.862			-0.333	-0.383	1.842			0.058	0.176	1.800			0.162	0.122	1.617
-0.068	-0.136	1.807			-0.060	-0.072	1.852			-0.078	0.277	1.838			-0.082	0.463	1.810			-0.218	0.151	1.861			-0.287	-0.099	1.897			-0.325	-0.310	1.862			-0.333	-0.383	1.842			0.058	0.176	1.800			0.163	0.122	1.620
-0.068	-0.136	1.807			-0.060	-0.072	1.852			-0.078	0.277	1.838			-0.083	0.463	1.810			-0.218	0.151	1.861			-0.287	-0.099	1.897			-0.325	-0.309	1.862			-0.333	-0.383	1.842			0.058	0.175	1.800			0.165	0.121	1.622
-0.068	-0.136	1.807			-0.060	-0.072	1.852			-0.078	0.277	1.838			-0.083	0.463	1.810			-0.218	0.151	1.862			-0.287	-0.099	1.897			-0.324	-0.309	1.862			-0.333	-0.382	1.842			0.058	0.175	1.800			0.166	0.121	1.624
-0.068	-0.136	1.807			-0.060	-0.072	1.852			-0.078	0.277	1.838			-0.083	0.463	1.810			-0.218	0.151	1.862			-0.287	-0.099	1.897			-0.324	-0.309	1.862			-0.333	-0.382	1.842			0.058	0.175	1.800			0.167	0.120	1.626
-0.068	-0.136	1.807			-0.060	-0.072	1.852			-0.078	0.277	1.838			-0.083	0.463	1.810			-0.218	0.151	1.862			-0.287	-0.099	1.897			-0.324	-0.308	1.862			-0.332	-0.382	1.842			0.058	0.175	1.800			0.168	0.120	1.627
-0.068	-0.136	1.807			-0.060	-0.072	1.852			-0.078	0.277	1.838			-0.083	0.463	1.810			-0.218	0.151	1.862			-0.286	-0.099	1.897			-0.324	-0.311	1.861			-0.332	-0.384	1.841			0.058	0.175	1.800			0.169	0.120	1.628
-0.068	-0.136	1.807			-0.060	-0.072	1.852			-0.078	0.277	1.838			-0.083	0.463	1.810			-0.218	0.151	1.862			-0.286	-0.099	1.897			-0.325	-0.313	1.860			-0.332	-0.386	1.840			0.058	0.175	1.800			0.169	0.120	1.629
-0.068	-0.136	1.807			-0.060	-0.072	1.852			-0.078	0.277	1.838			-0.084	0.463	1.810			-0.218	0.151	1.862			-0.286	-0.099	1.897			-0.325	-0.313	1.860			-0.332	-0.387	1.840			0.059	0.175	1.800			0.170	0.120	1.629
-0.068	-0.136	1.807			-0.060	-0.072	1.852			-0.078	0.277	1.838			-0.084	0.463	1.810			-0.219	0.151	1.862			-0.286	-0.099	1.897			-0.324	-0.314	1.860			-0.332	-0.387	1.840			0.059	0.175	1.800			0.170	0.120	1.629
-0.068	-0.136	1.807			-0.060	-0.072	1.852			-0.078	0.277	1.838			-0.084	0.463	1.810			-0.219	0.151	1.862			-0.286	-0.100	1.896			-0.324	-0.314	1.859			-0.332	-0.387	1.840			0.059	0.175	1.800			0.170	0.120	1.629
-0.068	-0.136	1.807			-0.060	-0.071	1.852			-0.078	0.277	1.838			-0.084	0.463	1.809			-0.219	0.150	1.862			-0.286	-0.100	1.896			-0.324	-0.314	1.859			-0.332	-0.387	1.840			0.059	0.175	1.800			0.170	0.121	1.629
-0.068	-0.136	1.807			-0.060	-0.071	1.852			-0.078	0.277	1.838			-0.084	0.463	1.809			-0.219	0.150	1.862			-0.286	-0.100	1.896			-0.324	-0.314	1.859			-0.332	-0.387	1.839			0.059	0.175	1.800			0.170	0.121	1.629
-0.068	-0.136	1.807			-0.060	-0.071	1.852			-0.078	0.277	1.838			-0.084	0.463	1.809			-0.219	0.150	1.862			-0.286	-0.100	1.896			-0.324	-0.316	1.858			-0.332	-0.389	1.839			0.059	0.175	1.800			0.170	0.121	1.628
-0.068	-0.136	1.807			-0.060	-0.071	1.852			-0.078	0.277	1.838			-0.084	0.463	1.809			-0.219	0.150	1.861			-0.286	-0.100	1.896			-0.324	-0.317	1.858			-0.332	-0.390	1.838			0.059	0.175	1.800			0.170	0.121	1.628
-0.068	-0.136	1.807			-0.060	-0.071	1.852			-0.078	0.277	1.838			-0.084	0.463	1.809			-0.219	0.150	1.861			-0.286	-0.100	1.896			-0.324	-0.317	1.857			-0.332	-0.390	1.838			0.059	0.175	1.800			0.169	0.122	1.628
-0.068	-0.136	1.807			-0.060	-0.071	1.852			-0.078	0.277	1.838			-0.084	0.463	1.809			-0.219	0.150	1.861			-0.286	-0.100	1.895			-0.324	-0.317	1.857			-0.332	-0.390	1.838			0.059	0.175	1.800			0.169	0.122	1.627
-0.068	-0.136	1.807			-0.060	-0.071	1.852			-0.078	0.277	1.838			-0.084	0.463	1.808			-0.219	0.150	1.861			-0.286	-0.101	1.895			-0.324	-0.317	1.857			-0.331	-0.391	1.838			0.059	0.174	1.800			0.169	0.122	1.627
-0.068	-0.135	1.807			-0.060	-0.071	1.852			-0.078	0.277	1.838			-0.084	0.463	1.808			-0.219	0.150	1.861			-0.286	-0.101	1.895			-0.324	-0.317	1.856			-0.331	-0.391	1.838			0.059	0.174	1.800			0.169	0.123	1.626
-0.068	-0.135	1.807			-0.060	-0.071	1.852			-0.078	0.277	1.838			-0.085	0.463	1.808			-0.219	0.150	1.861			-0.286	-0.101	1.895			-0.324	-0.317	1.856			-0.331	-0.391	1.837			0.059	0.174	1.800			0.169	0.123	1.626
-0.068	-0.135	1.807			-0.060	-0.071	1.852			-0.078	0.277	1.838			-0.085	0.463	1.808			-0.220	0.150	1.861			-0.286	-0.101	1.895			-0.324	-0.318	1.856			-0.331	-0.391	1.837			0.059	0.174	1.800			0.168	0.123	1.625
-0.068	-0.136	1.807			-0.060	-0.071	1.852			-0.078	0.277	1.837			-0.085	0.463	1.808			-0.220	0.150	1.861			-0.286	-0.101	1.895			-0.323	-0.318	1.856			-0.331	-0.391	1.837			0.059	0.174	1.800			0.168	0.123	1.625
-0.068	-0.136	1.807			-0.060	-0.071	1.852			-0.078	0.277	1.837			-0.085	0.463	1.808			-0.220	0.150	1.861			-0.286	-0.101	1.894			-0.323	-0.318	1.856			-0.331	-0.391	1.837			0.059	0.174	1.800			0.168	0.124	1.624
-0.068	-0.136	1.807			-0.060	-0.071	1.852			-0.078	0.276	1.837			-0.085	0.463	1.807			-0.220	0.149	1.861			-0.285	-0.101	1.894			-0.323	-0.318	1.855			-0.331	-0.391	1.837			0.059	0.174	1.800			0.168	0.124	1.623
-0.068	-0.136	1.807			-0.060	-0.071	1.852			-0.078	0.276	1.837			-0.085	0.463	1.807			-0.220	0.149	1.860			-0.285	-0.101	1.894			-0.323	-0.318	1.855			-0.331	-0.391	1.837			0.059	0.174	1.800			0.167	0.124	1.623
-0.068	-0.136	1.807			-0.060	-0.071	1.852			-0.078	0.276	1.837			-0.085	0.463	1.807			-0.220	0.149	1.860			-0.285	-0.101	1.894			-0.323	-0.318	1.855			-0.331	-0.391	1.837			0.059	0.174	1.800			0.167	0.124	1.622
-0.068	-0.136	1.807			-0.060	-0.071	1.852			-0.078	0.276	1.837			-0.085	0.463	1.807			-0.220	0.149	1.860			-0.285	-0.102	1.894			-0.323	-0.318	1.855			-0.331	-0.391	1.837			0.059	0.173	1.799			0.167	0.124	1.621
-0.068	-0.136	1.807			-0.060	-0.071	1.852			-0.078	0.276	1.837			-0.085	0.463	1.807			-0.220	0.149	1.860			-0.285	-0.102	1.894			-0.323	-0.318	1.855			-0.330	-0.391	1.837			0.059	0.173	1.799			0.166	0.124	1.621
-0.068	-0.136	1.807			-0.060	-0.072	1.852			-0.078	0.276	1.837			-0.085	0.463	1.806			-0.220	0.149	1.860			-0.285	-0.102	1.893			-0.322	-0.318	1.855			-0.330	-0.391	1.837			0.059	0.173	1.799			0.166	0.125	1.621
-0.068	-0.136	1.807			-0.060	-0.072	1.852			-0.078	0.276	1.837			-0.085	0.463	1.806			-0.220	0.149	1.860			-0.285	-0.102	1.893			-0.322	-0.318	1.854			-0.330	-0.391	1.836			0.059	0.173	1.799			0.166	0.125	1.620
-0.068	-0.136	1.807			-0.060	-0.072	1.851			-0.078	0.276	1.837			-0.086	0.463	1.806			-0.220	0.149	1.860			-0.285	-0.102	1.893			-0.322	-0.319	1.854			-0.330	-0.392	1.836			0.059	0.173	1.799			0.166	0.125	1.620
-0.068	-0.136	1.807			-0.060	-0.072	1.851			-0.078	0.276	1.837			-0.086	0.463	1.806			-0.221	0.149	1.860			-0.285	-0.102	1.893			-0.322	-0.319	1.854			-0.330	-0.393	1.836			0.059	0.173	1.799			0.166	0.125	1.619
-0.068	-0.136	1.807			-0.060	-0.072	1.851			-0.078	0.276	1.837			-0.086	0.463	1.806			-0.221	0.149	1.860			-0.285	-0.102	1.893			-0.322	-0.319	1.853			-0.330	-0.393	1.836			0.059	0.173	1.799			0.165	0.125	1.619
-0.068	-0.136	1.807			-0.060	-0.072	1.851			-0.078	0.276	1.837			-0.086	0.463	1.805			-0.221	0.149	1.860			-0.285	-0.102	1.893			-0.322	-0.320	1.853			-0.330	-0.394	1.836			0.059	0.173	1.799			0.165	0.125	1.619
-0.068	-0.136	1.806			-0.060	-0.072	1.851			-0.078	0.275	1.837			-0.086	0.462	1.805			-0.221	0.149	1.860			-0.285	-0.102	1.893			-0.322	-0.320	1.853			-0.330	-0.394	1.836			0.059	0.173	1.799			0.165	0.125	1.618
-0.068	-0.136	1.806			-0.060	-0.072	1.851			-0.078	0.275	1.837			-0.086	0.462	1.805			-0.221	0.149	1.860			-0.285	-0.103	1.893			-0.322	-0.320	1.853			-0.330	-0.394	1.835			0.059	0.173	1.799			0.165	0.125	1.618
-0.068	-0.136	1.806			-0.060	-0.072	1.851			-0.078	0.275	1.836			-0.086	0.462	1.805			-0.222	0.149	1.860			-0.285	-0.103	1.892			-0.322	-0.320	1.853			-0.330	-0.394	1.835			0.059	0.173	1.799			0.164	0.125	1.618
-0.068	-0.136	1.806			-0.060	-0.072	1.851			-0.078	0.275	1.836			-0.087	0.462	1.804			-0.221	0.148	1.860			-0.285	-0.103	1.892			-0.322	-0.321	1.852			-0.330	-0.395	1.835			0.059	0.173	1.799			0.164	0.125	1.617
-0.068	-0.136	1.806			-0.061	-0.072	1.851			-0.078	0.275	1.836			-0.087	0.462	1.804			-0.221	0.148	1.859			-0.285	-0.103	1.892			-0.322	-0.323	1.851			-0.330	-0.397	1.834			0.059	0.172	1.799			0.163	0.124	1.617
-0.068	-0.136	1.806			-0.061	-0.072	1.851			-0.078	0.275	1.836			-0.087	0.462	1.804			-0.221	0.148	1.859			-0.285	-0.103	1.892			-0.322	-0.323	1.851			-0.330	-0.397	1.834			0.059	0.172	1.799			0.149	0.100	1.625
-0.068	-0.136	1.806			-0.061	-0.072	1.851			-0.078	0.275	1.836			-0.087	0.462	1.804			-0.221	0.148	1.859			-0.285	-0.103	1.892			-0.323	-0.326	1.849			-0.331	-0.400	1.833			0.058	0.173	1.799			0.140	0.088	1.630
-0.068	-0.136	1.806			-0.061	-0.072	1.851			-0.078	0.275	1.836			-0.087	0.462	1.804			-0.221	0.148	1.859			-0.285	-0.103	1.892			-0.324	-0.328	1.848			-0.331	-0.402	1.832			0.055	0.174	1.800			0.134	0.080	1.634
-0.069	-0.136	1.806			-0.061	-0.072	1.851			-0.078	0.275	1.836			-0.087	0.462	1.804			-0.221	0.148	1.858			-0.285	-0.103	1.892			-0.324	-0.329	1.848			-0.331	-0.403	1.832			0.045	0.170	1.799			0.097	0.104	1.601
-0.069	-0.137	1.806			-0.061	-0.072	1.850			-0.078	0.275	1.836			-0.087	0.462	1.804			-0.221	0.148	1.858			-0.285	-0.103	1.891			-0.324	-0.329	1.847			-0.331	-0.403	1.831			0.036	0.166	1.799			0.077	0.115	1.585
-0.069	-0.138	1.805			-0.061	-0.073	1.850			-0.078	0.275	1.836			-0.087	0.462	1.803			-0.221	0.148	1.858			-0.285	-0.103	1.891			-0.324	-0.331	1.846			-0.331	-0.405	1.830			0.032	0.164	1.799			0.063	0.121	1.575
-0.069	-0.141	1.805			-0.061	-0.075	1.850			-0.078	0.275	1.836			-0.087	0.462	1.803			-0.221	0.148	1.858			-0.285	-0.103	1.891			-0.325	-0.332	1.845			-0.332	-0.407	1.829			0.027	0.162	1.799			0.066	0.118	1.558
-0.070	-0.143	1.805			-0.061	-0.076	1.849			-0.078	0.275	1.836			-0.087	0.462	1.803			-0.221	0.148	1.858			-0.285	-0.103	1.891			-0.325	-0.334	1.844			-0.332	-0.408	1.828			0.023	0.159	1.798			0.067	0.116	1.547
-0.070	-0.146	1.805			-0.061	-0.078	1.849			-0.078	0.274	1.836			-0.087	0.462	1.803			-0.221	0.148	1.858			-0.285	-0.103	1.891			-0.324	-0.330	1.845			-0.331	-0.405	1.828			0.019	0.157	1.798			0.067	0.115	1.540
-0.071	-0.148	1.804			-0.061	-0.080	1.849			-0.079	0.274	1.835			-0.087	0.462	1.803			-0.221	0.148	1.858			-0.285	-0.103	1.891			-0.323	-0.327	1.846			-0.331	-0.401	1.828			0.015	0.156	1.797			0.066	0.115	1.534
-0.071	-0.151	1.804			-0.061	-0.082	1.848			-0.080	0.274	1.835			-0.087	0.462	1.803			-0.222	0.147	1.859			-0.285	-0.104	1.891			-0.322	-0.325	1.847			-0.331	-0.399	1.829			0.011	0.154	1.797			0.064	0.114	1.530
-0.072	-0.154	1.804			-0.063	-0.084	1.848			-0.081	0.274	1.834			-0.087	0.462	1.802			-0.223	0.147	1.860			-0.285	-0.104	1.891			-0.322	-0.323	1.848			-0.330	-0.397	1.829			0.030	0.092	1.791			0.068	0.108	1.521
-0.072	-0.154	1.804			-0.063	-0.084	1.848			-0.084	0.274	1.833			-0.087	0.462	1.802			-0.224	0.147	1.862			-0.285	-0.104	1.891			-0.321	-0.321	1.849			-0.330	-0.395	1.830			0.064	0.140	1.757			0.076	0.105	1.491
-0.073	-0.155	1.804			-0.063	-0.085	1.847			-0.087	0.275	1.832			-0.087	0.462	1.802			-0.225	0.147	1.863			-0.285	-0.104	1.891			-0.321	-0.318	1.851			-0.330	-0.392	1.832			0.077	0.158	1.744			0.077	0.104	1.478
-0.073	-0.155	1.804			-0.063	-0.084	1.847			-0.090	0.276	1.831			-0.087	0.462	1.802			-0.226	0.147	1.865			-0.285	-0.104	1.892			-0.320	-0.315	1.854			-0.330	-0.389	1.835			0.084	0.167	1.738			0.076	0.103	1.470
-0.073	-0.155	1.804			-0.063	-0.084	1.846			-0.092	0.277	1.830			-0.087	0.462	1.802			-0.227	0.148	1.866			-0.285	-0.104	1.892			-0.321	-0.318	1.857			-0.330	-0.391	1.836			0.087	0.173	1.735			0.076	0.103	1.465
-0.073	-0.154	1.804			-0.063	-0.084	1.846			-0.104	0.274	1.833			-0.087	0.462	1.802			-0.228	0.148	1.867			-0.285	-0.105	1.893			-0.321	-0.319	1.860			-0.330	-0.391	1.839			0.089	0.181	1.735			0.075	0.104	1.462
-0.073	-0.154	1.804			-0.063	-0.084	1.846			-0.112	0.272	1.835			-0.087	0.462	1.802			-0.229	0.147	1.869			-0.284	-0.105	1.894			-0.321	-0.318	1.862			-0.330	-0.391	1.842			0.091	0.187	1.736			0.074	0.104	1.459
-0.074	-0.154	1.804			-0.064	-0.084	1.846			-0.118	0.270	1.837			-0.087	0.462	1.802			-0.229	0.147	1.870			-0.284	-0.106	1.895			-0.321	-0.318	1.865			-0.330	-0.390	1.846			0.092	0.192	1.737			0.073	0.105	1.458
-0.074	-0.154	1.804			-0.064	-0.084	1.846			-0.125	0.268	1.841			-0.087	0.462	1.802			-0.230	0.147	1.871			-0.284	-0.107	1.897			-0.321	-0.317	1.867			-0.331	-0.390	1.849			0.092	0.196	1.737			0.072	0.106	1.457
-0.074	-0.154	1.804			-0.064	-0.085	1.846			-0.130	0.266	1.843			-0.087	0.462	1.802			-0.231	0.146	1.873			-0.284	-0.108	1.899			-0.321	-0.317	1.869			-0.331	-0.390	1.852			0.093	0.199	1.738			0.071	0.108	1.458
-0.074	-0.154	1.805			-0.065	-0.085	1.846			-0.134	0.265	1.845			-0.087	0.462	1.801			-0.232	0.146	1.875			-0.284	-0.109	1.901			-0.320	-0.316	1.872			-0.331	-0.389	1.855			0.093	0.203	1.740			0.070	0.110	1.459
-0.074	-0.154	1.805			-0.065	-0.085	1.846			-0.140	0.264	1.849			-0.087	0.462	1.801			-0.233	0.145	1.876			-0.284	-0.110	1.903			-0.320	-0.315	1.874			-0.331	-0.388	1.858			0.092	0.205	1.741			0.069	0.111	1.460
-0.075	-0.154	1.805			-0.066	-0.085	1.847			-0.144	0.262	1.852			-0.087	0.462	1.801			-0.234	0.144	1.877			-0.283	-0.110	1.905			-0.320	-0.315	1.876			-0.331	-0.388	1.860			0.092	0.208	1.743			0.068	0.112	1.461
-0.075	-0.154	1.805			-0.066	-0.085	1.847			-0.146	0.264	1.851			-0.087	0.462	1.801			-0.234	0.144	1.879			-0.283	-0.111	1.906			-0.320	-0.314	1.878			-0.331	-0.387	1.862			0.091	0.209	1.744			0.066	0.113	1.462
-0.075	-0.154	1.805			-0.067	-0.085	1.847			-0.137	0.260	1.834			-0.087	0.461	1.801			-0.235	0.143	1.880			-0.283	-0.112	1.908			-0.319	-0.314	1.879			-0.331	-0.387	1.864			0.088	0.211	1.747			0.065	0.114	1.465
-0.075	-0.154	1.805			-0.067	-0.085	1.846			-0.121	0.257	1.816			-0.087	0.461	1.801			-0.235	0.143	1.881			-0.283	-0.113	1.909			-0.319	-0.313	1.881			-0.331	-0.386	1.865			0.086	0.213	1.750			0.063	0.116	1.468
-0.075	-0.154	1.805			-0.067	-0.085	1.844			-0.110	0.255	1.810			-0.087	0.461	1.801			-0.236	0.142	1.882			-0.283	-0.113	1.911			-0.319	-0.313	1.882			-0.331	-0.386	1.867			0.081	0.214	1.754			0.061	0.117	1.472
-0.075	-0.154	1.805			-0.067	-0.085	1.843			-0.103	0.254	1.807			-0.087	0.461	1.801			-0.236	0.140	1.882			-0.283	-0.114	1.912			-0.319	-0.313	1.883			-0.331	-0.386	1.868			0.077	0.215	1.757			0.058	0.118	1.475
-0.076	-0.155	1.805			-0.067	-0.085	1.841			-0.097	0.253	1.806			-0.087	0.461	1.801			-0.237	0.138	1.883			-0.283	-0.114	1.913			-0.319	-0.313	1.883			-0.331	-0.386	1.869			0.074	0.216	1.760			0.056	0.118	1.478
-0.076	-0.155	1.805			-0.067	-0.086	1.840			-0.092	0.252	1.805			-0.087	0.461	1.801			-0.237	0.137	1.884			-0.283	-0.115	1.914			-0.318	-0.313	1.884			-0.331	-0.386	1.869			0.070	0.216	1.763			0.054	0.119	1.481
-0.076	-0.155	1.805			-0.067	-0.086	1.839			-0.088	0.251	1.804			-0.087	0.461	1.801			-0.238	0.136	1.885			-0.283	-0.115	1.914			-0.318	-0.313	1.885			-0.331	-0.386	1.870			0.067	0.217	1.766			0.052	0.119	1.484
-0.076	-0.155	1.805			-0.067	-0.086	1.838			-0.079	0.267	1.809			-0.087	0.461	1.801			-0.238	0.135	1.885			-0.283	-0.116	1.915			-0.318	-0.313	1.885			-0.331	-0.386	1.870			0.064	0.217	1.768			0.051	0.119	1.487
-0.076	-0.155	1.805			-0.066	-0.086	1.837			-0.073	0.274	1.812			-0.087	0.460	1.801			-0.239	0.133	1.886			-0.283	-0.116	1.916			-0.318	-0.313	1.886			-0.331	-0.386	1.870			0.062	0.217	1.770			0.049	0.120	1.489
-0.076	-0.155	1.805			-0.066	-0.086	1.836			-0.069	0.279	1.814			-0.087	0.460	1.801			-0.240	0.132	1.887			-0.283	-0.116	1.916			-0.318	-0.313	1.886			-0.332	-0.386	1.871			0.060	0.217	1.772			0.048	0.120	1.491
-0.076	-0.155	1.805			-0.066	-0.086	1.836			-0.066	0.282	1.816			-0.087	0.460	1.801			-0.241	0.131	1.888			-0.283	-0.116	1.917			-0.318	-0.313	1.886			-0.332	-0.386	1.871			0.058	0.218	1.773			0.048	0.120	1.493
-0.076	-0.155	1.805			-0.065	-0.086	1.835			-0.061	0.276	1.818			-0.087	0.460	1.801			-0.241	0.129	1.889			-0.283	-0.117	1.917			-0.319	-0.313	1.886			-0.332	-0.386	1.870			0.056	0.218	1.775			0.047	0.120	1.495
-0.075	-0.156	1.805			-0.065	-0.087	1.835			-0.059	0.273	1.818			-0.087	0.459	1.801			-0.242	0.128	1.889			-0.283	-0.117	1.918			-0.319	-0.314	1.886			-0.333	-0.388	1.869			0.055	0.218	1.776			0.046	0.120	1.496
-0.075	-0.156	1.805			-0.065	-0.087	1.834			-0.057	0.271	1.818			-0.087	0.459	1.801			-0.243	0.127	1.890			-0.283	-0.117	1.918			-0.320	-0.315	1.885			-0.333	-0.389	1.868			0.054	0.218	1.777			0.045	0.120	1.497
-0.075	-0.156	1.805			-0.064	-0.087	1.834			-0.056	0.277	1.819			-0.087	0.459	1.801			-0.243	0.126	1.891			-0.283	-0.117	1.918			-0.320	-0.315	1.885			-0.333	-0.389	1.868			0.052	0.218	1.778			0.045	0.120	1.499
-0.075	-0.156	1.805			-0.064	-0.087	1.834			-0.056	0.276	1.819			-0.087	0.459	1.801			-0.244	0.125	1.891			-0.283	-0.117	1.919			-0.320	-0.316	1.885			-0.334	-0.389	1.868			0.051	0.218	1.779			0.044	0.120	1.500
-0.075	-0.156	1.805			-0.064	-0.087	1.833			-0.055	0.275	1.818			-0.087	0.459	1.801			-0.245	0.124	1.892			-0.283	-0.118	1.919			-0.320	-0.316	1.885			-0.334	-0.389	1.868			0.050	0.218	1.780			0.043	0.120	1.501
-0.075	-0.156	1.805			-0.064	-0.087	1.833			-0.055	0.274	1.818			-0.087	0.459	1.801			-0.245	0.124	1.892			-0.283	-0.118	1.919			-0.321	-0.318	1.885			-0.334	-0.392	1.867			0.049	0.218	1.781			0.043	0.120	1.502
-0.075	-0.156	1.805			-0.063	-0.087	1.833			-0.055	0.273	1.818			-0.087	0.458	1.802			-0.246	0.123	1.893			-0.283	-0.118	1.920			-0.322	-0.321	1.884			-0.335	-0.393	1.866			0.049	0.218	1.781			0.042	0.120	1.503
-0.075	-0.156	1.805			-0.063	-0.087	1.832			-0.056	0.272	1.817			-0.087	0.458	1.802			-0.245	0.123	1.892			-0.283	-0.118	1.920			-0.322	-0.321	1.884			-0.335	-0.394	1.866			0.048	0.218	1.782			0.042	0.120	1.503
-0.075	-0.156	1.804			-0.063	-0.087	1.832			-0.057	0.274	1.818			-0.087	0.458	1.802			-0.245	0.123	1.892			-0.283	-0.118	1.920			-0.322	-0.321	1.884			-0.335	-0.394	1.866			0.047	0.218	1.782			0.041	0.121	1.504
-0.075	-0.156	1.804			-0.063	-0.087	1.832			-0.067	0.267	1.819			-0.087	0.458	1.802			-0.244	0.123	1.892			-0.283	-0.118	1.920			-0.323	-0.322	1.884			-0.335	-0.394	1.866			0.047	0.218	1.782			0.041	0.121	1.504
-0.075	-0.156	1.804			-0.063	-0.087	1.832			-0.073	0.263	1.818			-0.087	0.457	1.802			-0.244	0.123	1.892			-0.283	-0.118	1.921			-0.323	-0.322	1.884			-0.335	-0.395	1.866			0.047	0.218	1.783			0.041	0.121	1.504
-0.075	-0.156	1.804			-0.063	-0.087	1.831			-0.076	0.262	1.816			-0.087	0.457	1.802			-0.244	0.124	1.892			-0.283	-0.118	1.921			-0.324	-0.323	1.884			-0.336	-0.396	1.866			0.047	0.218	1.783			0.041	0.121	1.505
-0.075	-0.155	1.804			-0.063	-0.086	1.831			-0.079	0.261	1.815			-0.087	0.457	1.802			-0.244	0.125	1.892			-0.283	-0.118	1.921			-0.324	-0.324	1.884			-0.336	-0.396	1.866			0.047	0.218	1.783			0.040	0.121	1.505
-0.075	-0.155	1.804			-0.064	-0.086	1.830			-0.081	0.260	1.815			-0.087	0.457	1.802			-0.243	0.125	1.891			-0.283	-0.118	1.921			-0.324	-0.324	1.884			-0.336	-0.397	1.866			0.047	0.218	1.784			0.041	0.121	1.506
-0.075	-0.155	1.804			-0.064	-0.086	1.830			-0.083	0.259	1.814			-0.087	0.457	1.803			-0.242	0.126	1.891			-0.284	-0.119	1.921			-0.325	-0.326	1.884			-0.336	-0.398	1.866			0.048	0.217	1.783			0.041	0.121	1.506
-0.075	-0.155	1.804			-0.064	-0.086	1.830			-0.085	0.258	1.814			-0.087	0.457	1.803			-0.242	0.127	1.890			-0.284	-0.119	1.922			-0.325	-0.326	1.884			-0.337	-0.398	1.866			0.049	0.217	1.782			0.041	0.121	1.506
-0.075	-0.155	1.804			-0.064	-0.086	1.830			-0.104	0.266	1.829			-0.087	0.456	1.803			-0.241	0.128	1.890			-0.284	-0.119	1.922			-0.325	-0.326	1.884			-0.337	-0.398	1.866			0.051	0.217	1.782			0.042	0.121	1.505
-0.075	-0.155	1.804			-0.065	-0.086	1.830			-0.113	0.268	1.834			-0.087	0.456	1.803			-0.240	0.129	1.889			-0.284	-0.118	1.922			-0.326	-0.325	1.884			-0.337	-0.397	1.866			0.052	0.216	1.781			0.044	0.121	1.505
-0.075	-0.154	1.805			-0.065	-0.085	1.830			-0.118	0.269	1.837			-0.087	0.456	1.803			-0.239	0.131	1.889			-0.284	-0.118	1.922			-0.326	-0.326	1.884			-0.337	-0.398	1.866			0.055	0.216	1.779			0.045	0.120	1.504
-0.075	-0.154	1.805			-0.065	-0.085	1.831			-0.121	0.269	1.839			-0.087	0.456	1.803			-0.239	0.133	1.888			-0.284	-0.117	1.922			-0.326	-0.325	1.884			-0.337	-0.398	1.866			0.060	0.213	1.772			0.049	0.118	1.499
-0.075	-0.153	1.805			-0.066	-0.084	1.831			-0.123	0.269	1.840			-0.087	0.456	1.803			-0.238	0.135	1.888			-0.284	-0.116	1.921			-0.326	-0.325	1.884			-0.337	-0.398	1.866			0.065	0.214	1.766			0.055	0.116	1.490
-0.076	-0.149	1.805			-0.067	-0.081	1.833			-0.125	0.270	1.841			-0.086	0.456	1.803			-0.237	0.137	1.888			-0.284	-0.115	1.921			-0.326	-0.324	1.884			-0.337	-0.397	1.866			0.070	0.214	1.761			0.060	0.115	1.484
-0.077	-0.146	1.806			-0.068	-0.079	1.834			-0.126	0.270	1.841			-0.086	0.456	1.803			-0.237	0.139	1.887			-0.284	-0.114	1.921			-0.327	-0.323	1.883			-0.337	-0.396	1.866			0.074	0.214	1.756			0.065	0.114	1.479
-0.077	-0.142	1.806			-0.068	-0.076	1.834			-0.126	0.271	1.841			-0.086	0.456	1.803			-0.236	0.141	1.887			-0.284	-0.113	1.921			-0.327	-0.322	1.883			-0.337	-0.395	1.866			0.079	0.215	1.752			0.069	0.113	1.475
-0.078	-0.139	1.806			-0.068	-0.073	1.835			-0.126	0.272	1.841			-0.087	0.456	1.803			-0.235	0.142	1.886			-0.284	-0.112	1.920			-0.327	-0.321	1.883			-0.337	-0.394	1.866			0.083	0.215	1.748			0.074	0.112	1.471
-0.078	-0.136	1.807			-0.069	-0.071	1.836			-0.124	0.273	1.840			-0.087	0.456	1.803			-0.235	0.143	1.886			-0.284	-0.111	1.920			-0.326	-0.320	1.883			-0.337	-0.393	1.866			0.087	0.215	1.744			0.078	0.112	1.468
-0.078	-0.133	1.807			-0.069	-0.069	1.837			-0.122	0.274	1.840			-0.087	0.456	1.803			-0.234	0.145	1.885			-0.284	-0.110	1.920			-0.326	-0.318	1.883			-0.337	-0.392	1.866			0.091	0.215	1.742			0.079	0.111	1.467
-0.078	-0.130	1.807			-0.069	-0.066	1.837			-0.119	0.274	1.839			-0.087	0.456	1.804			-0.233	0.146	1.885			-0.284	-0.109	1.920			-0.326	-0.316	1.884			-0.337	-0.390	1.866			0.095	0.215	1.739			0.079	0.112	1.465
-0.078	-0.127	1.807			-0.068	-0.064	1.838			-0.116	0.275	1.839			-0.087	0.456	1.804			-0.233	0.147	1.884			-0.284	-0.108	1.920			-0.326	-0.315	1.884			-0.336	-0.389	1.866			0.099	0.215	1.737			0.079	0.112	1.464
-0.078	-0.125	1.807			-0.068	-0.062	1.839			-0.113	0.275	1.839			-0.087	0.456	1.804			-0.232	0.148	1.884			-0.284	-0.107	1.919			-0.326	-0.313	1.884			-0.336	-0.387	1.867			0.103	0.215	1.735			0.080	0.113	1.462
-0.078	-0.122	1.807			-0.068	-0.060	1.839			-0.110	0.275	1.838			-0.087	0.456	1.804			-0.231	0.149	1.883			-0.284	-0.106	1.919			-0.326	-0.311	1.884			-0.336	-0.385	1.867			0.106	0.215	1.733			0.080	0.113	1.461
-0.078	-0.120	1.807			-0.068	-0.058	1.840			-0.108	0.276	1.838			-0.087	0.456	1.804			-0.231	0.149	1.883			-0.284	-0.106	1.919			-0.326	-0.310	1.884			-0.336	-0.384	1.867			0.109	0.215	1.732			0.081	0.113	1.460
-0.078	-0.118	1.808			-0.067	-0.057	1.840			-0.106	0.276	1.838			-0.087	0.456	1.804			-0.231	0.150	1.883			-0.284	-0.105	1.919			-0.326	-0.309	1.884			-0.336	-0.383	1.867			0.111	0.215	1.730			0.081	0.113	1.459
-0.078	-0.116	1.808			-0.067	-0.055	1.841			-0.103	0.276	1.838			-0.087	0.456	1.804			-0.230	0.151	1.882			-0.284	-0.104	1.919			-0.326	-0.309	1.884			-0.336	-0.383	1.867			0.114	0.215	1.729			0.082	0.114	1.459
-0.078	-0.115	1.808			-0.067	-0.054	1.841			-0.101	0.276	1.838			-0.087	0.456	1.804			-0.230	0.151	1.882			-0.284	-0.104	1.918			-0.326	-0.309	1.884			-0.336	-0.383	1.867			0.116	0.215	1.728			0.082	0.114	1.458
-0.078	-0.113	1.808			-0.066	-0.052	1.842			-0.100	0.276	1.838			-0.087	0.456	1.804			-0.230	0.152	1.882			-0.284	-0.103	1.918			-0.327	-0.311	1.883			-0.337	-0.385	1.866			0.118	0.215	1.727			0.082	0.115	1.457
-0.077	-0.112	1.808			-0.066	-0.051	1.842			-0.098	0.277	1.838			-0.087	0.456	1.804			-0.229	0.153	1.882			-0.285	-0.102	1.918			-0.328	-0.313	1.882			-0.337	-0.387	1.865			0.120	0.215	1.726			0.082	0.116	1.456
-0.077	-0.110	1.808			-0.066	-0.050	1.843			-0.096	0.277	1.838			-0.087	0.456	1.804			-0.229	0.153	1.881			-0.285	-0.102	1.917			-0.329	-0.316	1.880			-0.338	-0.390	1.864			0.122	0.215	1.726			0.083	0.116	1.456
-0.077	-0.109	1.808			-0.065	-0.049	1.843			-0.095	0.277	1.838			-0.087	0.456	1.804			-0.229	0.154	1.881			-0.285	-0.101	1.917			-0.330	-0.320	1.879			-0.339	-0.393	1.862			0.123	0.215	1.725			0.083	0.117	1.455
-0.077	-0.108	1.808			-0.065	-0.048	1.844			-0.094	0.277	1.838			-0.087	0.456	1.804			-0.228	0.154	1.880			-0.285	-0.101	1.917			-0.331	-0.322	1.877			-0.340	-0.395	1.861			0.125	0.215	1.725			0.083	0.118	1.455
-0.077	-0.107	1.808			-0.065	-0.047	1.844			-0.092	0.277	1.838			-0.087	0.456	1.804			-0.228	0.155	1.880			-0.285	-0.100	1.917			-0.332	-0.323	1.877			-0.340	-0.396	1.860			0.126	0.215	1.724			0.083	0.118	1.455
-0.077	-0.106	1.809			-0.064	-0.046	1.844			-0.091	0.277	1.838			-0.086	0.456	1.804			-0.228	0.155	1.880			-0.285	-0.100	1.916			-0.332	-0.323	1.876			-0.340	-0.396	1.860			0.128	0.215	1.724			0.084	0.118	1.454
-0.076	-0.105	1.809			-0.064	-0.046	1.845			-0.090	0.277	1.838			-0.086	0.456	1.804			-0.227	0.156	1.879			-0.285	-0.099	1.916			-0.332	-0.323	1.876			-0.340	-0.396	1.860			0.129	0.215	1.723			0.084	0.118	1.454
-0.076	-0.104	1.809			-0.064	-0.045	1.845			-0.089	0.277	1.839			-0.086	0.456	1.804			-0.227	0.156	1.879			-0.285	-0.099	1.916			-0.332	-0.323	1.876			-0.340	-0.396	1.859			0.130	0.215	1.723			0.084	0.119	1.454
-0.076	-0.103	1.809			-0.063	-0.044	1.846			-0.088	0.277	1.839			-0.086	0.456	1.804			-0.227	0.156	1.879			-0.285	-0.098	1.915			-0.333	-0.323	1.875			-0.341	-0.397	1.859			0.131	0.215	1.723			0.085	0.119	1.453
-0.076	-0.103	1.809			-0.063	-0.044	1.846			-0.088	0.277	1.839			-0.086	0.456	1.804			-0.227	0.157	1.879			-0.285	-0.098	1.915			-0.333	-0.323	1.875			-0.341	-0.397	1.859			0.132	0.215	1.722			0.085	0.119	1.453
-0.076	-0.102	1.809			-0.063	-0.043	1.846			-0.087	0.277	1.839			-0.085	0.456	1.804			-0.226	0.157	1.878			-0.285	-0.098	1.915			-0.333	-0.324	1.875			-0.341	-0.397	1.858			0.133	0.215	1.722			0.085	0.120	1.453
-0.076	-0.101	1.809			-0.062	-0.042	1.846			-0.086	0.277	1.839			-0.085	0.457	1.804			-0.226	0.157	1.878			-0.285	-0.097	1.915			-0.333	-0.324	1.874			-0.341	-0.398	1.858			0.134	0.215	1.722			0.086	0.120	1.453
-0.075	-0.101	1.809			-0.062	-0.042	1.847			-0.086	0.277	1.839			-0.085	0.457	1.805			-0.226	0.158	1.878			-0.285	-0.097	1.915			-0.333	-0.322	1.875			-0.341	-0.395	1.858			0.135	0.215	1.722			0.086	0.120	1.453
-0.075	-0.100	1.809			-0.062	-0.042	1.847			-0.085	0.277	1.839			-0.084	0.457	1.805			-0.226	0.158	1.878			-0.285	-0.097	1.914			-0.332	-0.320	1.875			-0.341	-0.393	1.858			0.136	0.215	1.722			0.087	0.120	1.453
-0.075	-0.100	1.809			-0.061	-0.041	1.847			-0.084	0.277	1.839			-0.083	0.457	1.805			-0.225	0.158	1.878			-0.285	-0.096	1.914			-0.332	-0.318	1.875			-0.341	-0.392	1.858			0.137	0.215	1.722			0.087	0.120	1.453
-0.075	-0.099	1.809			-0.061	-0.041	1.848			-0.084	0.277	1.839			-0.082	0.457	1.805			-0.225	0.158	1.877			-0.285	-0.096	1.914			-0.331	-0.317	1.875			-0.341	-0.390	1.859			0.137	0.215	1.722			0.087	0.120	1.453
-0.074	-0.099	1.809			-0.061	-0.041	1.848			-0.083	0.277	1.839			-0.081	0.457	1.805			-0.225	0.159	1.877			-0.285	-0.096	1.914			-0.331	-0.315	1.876			-0.341	-0.389	1.859			0.138	0.215	1.722			0.088	0.120	1.453
-0.074	-0.099	1.809			-0.060	-0.040	1.848			-0.083	0.277	1.839			-0.080	0.457	1.805			-0.225	0.159	1.877			-0.285	-0.095	1.914			-0.331	-0.314	1.876			-0.340	-0.388	1.859			0.139	0.215	1.722			0.088	0.121	1.453
-0.074	-0.098	1.809			-0.060	-0.040	1.848			-0.082	0.277	1.839			-0.079	0.457	1.805			-0.224	0.159	1.877			-0.285	-0.095	1.913			-0.330	-0.313	1.876			-0.340	-0.387	1.859			0.139	0.215	1.722			0.089	0.121	1.453
-0.073	-0.098	1.809			-0.059	-0.040	1.849			-0.082	0.277	1.839			-0.078	0.457	1.806			-0.224	0.159	1.877			-0.285	-0.095	1.913			-0.330	-0.312	1.876			-0.340	-0.386	1.859			0.140	0.215	1.722			0.089	0.121	1.453
-0.073	-0.098	1.810			-0.059	-0.040	1.849			-0.081	0.277	1.839			-0.077	0.458	1.806			-0.224	0.160	1.876			-0.285	-0.095	1.913			-0.330	-0.311	1.876			-0.340	-0.385	1.859			0.140	0.215	1.722			0.090	0.121	1.453
-0.073	-0.097	1.810			-0.059	-0.039	1.849			-0.081	0.277	1.839			-0.076	0.458	1.806			-0.223	0.160	1.876			-0.285	-0.094	1.913			-0.329	-0.310	1.877			-0.340	-0.384	1.860			0.141	0.215	1.722			0.090	0.121	1.453
-0.072	-0.107	1.810			-0.058	-0.044	1.850			-0.080	0.277	1.839			-0.076	0.458	1.806			-0.223	0.160	1.876			-0.285	-0.094	1.913			-0.329	-0.309	1.877			-0.340	-0.383	1.860			0.070	0.211	1.771			0.085	0.126	1.473
-0.071	-0.114	1.810			-0.058	-0.049	1.850			-0.080	0.277	1.839			-0.075	0.458	1.806			-0.223	0.160	1.876			-0.285	-0.094	1.913			-0.329	-0.309	1.877			-0.340	-0.383	1.860			0.037	0.210	1.793			0.082	0.130	1.486
-0.070	-0.118	1.810			-0.058	-0.052	1.851			-0.079	0.276	1.840			-0.074	0.458	1.806			-0.222	0.160	1.876			-0.285	-0.094	1.913			-0.329	-0.308	1.877			-0.340	-0.382	1.860			0.025	0.209	1.801			0.080	0.133	1.495
-0.070	-0.122	1.810			-0.058	-0.055	1.851			-0.079	0.276	1.840			-0.073	0.458	1.806			-0.222	0.160	1.876			-0.285	-0.094	1.913			-0.328	-0.308	1.877			-0.340	-0.382	1.860			0.016	0.198	1.805			0.079	0.134	1.498
-0.070	-0.125	1.809			-0.057	-0.058	1.852			-0.078	0.276	1.840			-0.072	0.458	1.807			-0.222	0.160	1.875			-0.285	-0.093	1.912			-0.328	-0.307	1.877			-0.339	-0.381	1.860			0.011	0.197	1.808			0.078	0.136	1.503
-0.069	-0.128	1.809			-0.057	-0.060	1.852			-0.078	0.276	1.840			-0.072	0.458	1.807			-0.222	0.161	1.875			-0.285	-0.093	1.912			-0.327	-0.306	1.877			-0.339	-0.380	1.860			0.007	0.197	1.811			0.077	0.138	1.508
-0.069	-0.130	1.809			-0.057	-0.062	1.852			-0.078	0.276	1.840			-0.071	0.458	1.807			-0.221	0.161	1.875			-0.285	-0.093	1.912			-0.327	-0.306	1.877			-0.339	-0.380	1.860			0.003	0.196	1.814			0.076	0.139	1.511
-0.069	-0.132	1.809			-0.057	-0.064	1.852			-0.077	0.276	1.840			-0.071	0.458	1.807			-0.221	0.161	1.875			-0.285	-0.093	1.912			-0.327	-0.305	1.877			-0.339	-0.379	1.860			0.001	0.192	1.815			0.076	0.140	1.513
-0.069	-0.134	1.809			-0.057	-0.066	1.853			-0.077	0.276	1.840			-0.070	0.458	1.807			-0.221	0.161	1.875			-0.285	-0.093	1.912			-0.326	-0.305	1.877			-0.338	-0.379	1.860			-0.000	0.188	1.817			0.075	0.141	1.515
-0.069	-0.135	1.809			-0.057	-0.067	1.853			-0.077	0.276	1.840			-0.070	0.458	1.807			-0.220	0.161	1.875			-0.285	-0.093	1.912			-0.326	-0.304	1.877			-0.338	-0.378	1.860			-0.001	0.189	1.819			0.075	0.142	1.518
-0.068	-0.136	1.809			-0.057	-0.068	1.853			-0.077	0.276	1.840			-0.069	0.458	1.807			-0.220	0.161	1.875			-0.285	-0.093	1.912			-0.325	-0.303	1.878			-0.338	-0.377	1.860			-0.001	0.187	1.820			0.075	0.142	1.519
-0.068	-0.137	1.809			-0.057	-0.069	1.853			-0.076	0.276	1.840			-0.069	0.458	1.807			-0.220	0.161	1.874			-0.285	-0.092	1.912			-0.325	-0.303	1.878			-0.337	-0.377	1.860			-0.001	0.183	1.819			0.075	0.143	1.521
-0.068	-0.138	1.809			-0.057	-0.070	1.853			-0.076	0.276	1.840			-0.069	0.459	1.807			-0.220	0.161	1.874			-0.285	-0.092	1.912			-0.325	-0.302	1.878			-0.337	-0.376	1.860			0.001	0.179	1.818			0.075	0.143	1.522
-0.068	-0.139	1.809			-0.057	-0.071	1.853			-0.076	0.276	1.840			-0.068	0.459	1.807			-0.220	0.161	1.874			-0.285	-0.092	1.912			-0.324	-0.302	1.878			-0.337	-0.376	1.860			0.002	0.176	1.817			0.075	0.144	1.524
-0.068	-0.140	1.809			-0.057	-0.072	1.853			-0.076	0.275	1.840			-0.068	0.459	1.807			-0.219	0.161	1.874			-0.284	-0.092	1.911			-0.324	-0.302	1.878			-0.337	-0.376	1.860			0.003	0.174	1.817			0.075	0.144	1.525
-0.068	-0.141	1.809			-0.057	-0.073	1.854			-0.075	0.275	1.840			-0.068	0.459	1.807			-0.219	0.161	1.874			-0.284	-0.092	1.911			-0.325	-0.307	1.875			-0.337	-0.381	1.859			0.004	0.171	1.816			0.075	0.144	1.526
-0.068	-0.141	1.809			-0.056	-0.074	1.854			-0.075	0.275	1.840			-0.067	0.459	1.807			-0.219	0.161	1.874			-0.284	-0.092	1.911			-0.324	-0.307	1.875			-0.337	-0.381	1.858			0.005	0.169	1.815			0.075	0.144	1.527
-0.068	-0.142	1.809			-0.056	-0.075	1.854			-0.075	0.275	1.840			-0.067	0.459	1.807			-0.219	0.161	1.874			-0.284	-0.092	1.911			-0.324	-0.308	1.874			-0.337	-0.382	1.858			0.006	0.168	1.815			0.075	0.144	1.527
-0.068	-0.143	1.809			-0.056	-0.075	1.854			-0.075	0.275	1.840			-0.067	0.459	1.807			-0.218	0.161	1.874			-0.284	-0.092	1.911			-0.324	-0.308	1.874			-0.337	-0.382	1.857			0.007	0.166	1.814			0.075	0.144	1.528
-0.067	-0.143	1.809			-0.056	-0.076	1.854			-0.075	0.275	1.840			-0.067	0.459	1.808			-0.218	0.161	1.874			-0.284	-0.092	1.910			-0.324	-0.308	1.874			-0.337	-0.382	1.857			0.008	0.165	1.813			0.075	0.144	1.529
-0.067	-0.144	1.809			-0.056	-0.076	1.854			-0.074	0.275	1.840			-0.066	0.459	1.808			-0.218	0.161	1.873			-0.284	-0.092	1.910			-0.324	-0.308	1.873			-0.337	-0.382	1.856			0.009	0.164	1.813			0.075	0.144	1.529
-0.067	-0.144	1.809			-0.056	-0.077	1.854			-0.074	0.275	1.840			-0.066	0.459	1.808			-0.218	0.161	1.873			-0.284	-0.092	1.910			-0.324	-0.308	1.873			-0.337	-0.381	1.856			0.010	0.163	1.812			0.075	0.145	1.530
-0.067	-0.145	1.809			-0.056	-0.078	1.854			-0.074	0.275	1.840			-0.066	0.459	1.808			-0.218	0.161	1.873			-0.284	-0.091	1.910			-0.324	-0.312	1.870			-0.337	-0.385	1.853			0.011	0.162	1.812			0.075	0.145	1.530
-0.067	-0.145	1.809			-0.056	-0.078	1.854			-0.074	0.275	1.840			-0.066	0.459	1.808			-0.217	0.161	1.873			-0.283	-0.091	1.909			-0.324	-0.312	1.870			-0.337	-0.386	1.853			0.012	0.162	1.811			0.076	0.145	1.530
-0.067	-0.146	1.809			-0.056	-0.078	1.854			-0.074	0.275	1.840			-0.065	0.459	1.808			-0.217	0.161	1.873			-0.283	-0.091	1.909			-0.324	-0.313	1.869			-0.337	-0.386	1.852			0.013	0.161	1.810			0.076	0.145	1.530
-0.067	-0.146	1.809			-0.056	-0.079	1.854			-0.074	0.275	1.840			-0.065	0.459	1.808			-0.217	0.161	1.872			-0.283	-0.091	1.909			-0.324	-0.313	1.869			-0.337	-0.387	1.852			0.014	0.161	1.810			0.076	0.145	1.530
-0.067	-0.147	1.809			-0.056	-0.079	1.854			-0.073	0.274	1.840			-0.065	0.459	1.808			-0.217	0.161	1.872			-0.283	-0.091	1.909			-0.323	-0.313	1.869			-0.337	-0.387	1.851			0.015	0.161	1.809			0.077	0.146	1.530
-0.067	-0.147	1.809			-0.056	-0.080	1.854			-0.073	0.274	1.840			-0.065	0.459	1.808			-0.217	0.161	1.872			-0.283	-0.092	1.908			-0.323	-0.313	1.868			-0.337	-0.387	1.851			0.017	0.161	1.809			0.077	0.146	1.530
-0.067	-0.147	1.809			-0.056	-0.080	1.854			-0.073	0.274	1.840			-0.065	0.459	1.808			-0.216	0.161	1.872			-0.283	-0.092	1.908			-0.323	-0.314	1.868			-0.336	-0.387	1.851			0.018	0.161	1.808			0.077	0.147	1.530
-0.067	-0.148	1.808			-0.056	-0.080	1.854			-0.073	0.274	1.840			-0.065	0.459	1.808			-0.216	0.160	1.872			-0.283	-0.092	1.908			-0.323	-0.314	1.868			-0.336	-0.387	1.850			0.019	0.161	1.808			0.078	0.147	1.530
-0.067	-0.148	1.808			-0.056	-0.081	1.854			-0.073	0.274	1.840			-0.065	0.459	1.808			-0.216	0.160	1.871			-0.283	-0.092	1.908			-0.323	-0.314	1.868			-0.336	-0.387	1.850			0.020	0.162	1.807			0.078	0.147	1.530
-0.067	-0.148	1.808			-0.056	-0.081	1.854			-0.073	0.274	1.840			-0.064	0.459	1.808			-0.216	0.160	1.871			-0.283	-0.092	1.907			-0.323	-0.313	1.868			-0.336	-0.387	1.850			0.021	0.162	1.807			0.079	0.147	1.529
-0.067	-0.148	1.808			-0.056	-0.081	1.854			-0.073	0.274	1.840			-0.064	0.459	1.808			-0.216	0.160	1.871			-0.282	-0.092	1.907			-0.323	-0.313	1.868			-0.336	-0.386	1.850			0.022	0.162	1.806			0.079	0.147	1.529
-0.067	-0.148	1.808			-0.056	-0.081	1.854			-0.072	0.274	1.840			-0.064	0.459	1.807			-0.216	0.160	1.871			-0.282	-0.092	1.907			-0.322	-0.313	1.868			-0.336	-0.386	1.850			0.024	0.163	1.805			0.080	0.147	1.528
-0.067	-0.148	1.808			-0.056	-0.081	1.854			-0.072	0.274	1.840			-0.064	0.459	1.807			-0.216	0.160	1.871			-0.282	-0.092	1.907			-0.322	-0.312	1.868			-0.335	-0.385	1.850			0.025	0.163	1.805			0.080	0.148	1.528
-0.067	-0.148	1.808			-0.056	-0.082	1.854			-0.072	0.274	1.840			-0.064	0.459	1.807			-0.215	0.160	1.871			-0.282	-0.092	1.907			-0.322	-0.312	1.868			-0.335	-0.385	1.850			0.026	0.164	1.804			0.081	0.149	1.527
-0.067	-0.148	1.808			-0.056	-0.082	1.854			-0.072	0.274	1.840			-0.064	0.459	1.807			-0.215	0.159	1.871			-0.282	-0.092	1.906			-0.322	-0.312	1.868			-0.335	-0.385	1.850			0.028	0.164	1.803			0.082	0.150	1.526
-0.067	-0.148	1.807			-0.056	-0.082	1.854			-0.072	0.274	1.840			-0.064	0.459	1.807			-0.215	0.159	1.870			-0.282	-0.092	1.906			-0.322	-0.311	1.868			-0.335	-0.384	1.850			0.029	0.165	1.803			0.082	0.151	1.525
-0.067	-0.148	1.807			-0.056	-0.082	1.854			-0.072	0.273	1.840			-0.064	0.459	1.807			-0.215	0.159	1.870			-0.282	-0.092	1.906			-0.321	-0.311	1.868			-0.335	-0.384	1.850			0.031	0.165	1.802			0.083	0.152	1.524
-0.067	-0.148	1.807			-0.056	-0.082	1.854			-0.072	0.273	1.840			-0.064	0.459	1.807			-0.215	0.159	1.870			-0.282	-0.092	1.906			-0.321	-0.310	1.868			-0.335	-0.383	1.850			0.033	0.166	1.801			0.084	0.154	1.523
-0.067	-0.147	1.807			-0.056	-0.081	1.854			-0.072	0.273	1.839			-0.064	0.459	1.807			-0.215	0.159	1.870			-0.282	-0.093	1.906			-0.321	-0.310	1.868			-0.334	-0.383	1.850			0.034	0.167	1.801			0.084	0.155	1.522
-0.067	-0.147	1.807			-0.056	-0.081	1.853			-0.072	0.273	1.839			-0.064	0.459	1.807			-0.215	0.159	1.870			-0.282	-0.093	1.906			-0.321	-0.309	1.869			-0.334	-0.382	1.850			0.036	0.168	1.800			0.085	0.156	1.521
-0.067	-0.146	1.806			-0.056	-0.081	1.853			-0.071	0.273	1.839			-0.063	0.459	1.806			-0.215	0.159	1.870			-0.282	-0.093	1.905			-0.321	-0.309	1.869			-0.334	-0.382	1.850			0.038	0.168	1.800			0.086	0.157	1.521
-0.067	-0.146	1.806			-0.056	-0.081	1.853			-0.071	0.273	1.839			-0.063	0.459	1.806			-0.215	0.159	1.870			-0.282	-0.093	1.905			-0.321	-0.308	1.869			-0.334	-0.382	1.850			0.039	0.169	1.799			0.087	0.158	1.520
-0.067	-0.146	1.806			-0.056	-0.080	1.853			-0.071	0.273	1.839			-0.063	0.458	1.806			-0.215	0.159	1.869			-0.282	-0.093	1.905			-0.321	-0.308	1.869			-0.334	-0.381	1.851			0.041	0.169	1.799			0.087	0.158	1.519
-0.067	-0.145	1.806			-0.056	-0.080	1.853			-0.071	0.273	1.839			-0.063	0.458	1.805			-0.215	0.159	1.869			-0.282	-0.093	1.905			-0.321	-0.308	1.869			-0.334	-0.381	1.851			0.042	0.170	1.798			0.088	0.159	1.519
-0.067	-0.145	1.806			-0.056	-0.080	1.852			-0.071	0.273	1.839			-0.063	0.458	1.805			-0.214	0.158	1.869			-0.281	-0.093	1.905			-0.321	-0.308	1.869			-0.334	-0.381	1.851			0.043	0.170	1.798			0.089	0.160	1.518
-0.067	-0.144	1.805			-0.056	-0.080	1.852			-0.071	0.273	1.838			-0.064	0.458	1.804			-0.214	0.158	1.869			-0.281	-0.093	1.905			-0.321	-0.308	1.869			-0.334	-0.381	1.851			0.044	0.171	1.797			0.089	0.160	1.517
-0.067	-0.144	1.805			-0.056	-0.079	1.852			-0.071	0.273	1.838			-0.064	0.458	1.804			-0.214	0.158	1.868			-0.281	-0.093	1.905			-0.321	-0.307	1.869			-0.334	-0.380	1.850			0.045	0.171	1.797			0.090	0.161	1.517
-0.067	-0.144	1.805			-0.056	-0.079	1.852			-0.071	0.273	1.838			-0.064	0.458	1.803			-0.214	0.158	1.868			-0.281	-0.093	1.904			-0.321	-0.307	1.869			-0.334	-0.380	1.850			0.047	0.171	1.797			0.091	0.162	1.516
-0.067	-0.143	1.805			-0.056	-0.079	1.852			-0.071	0.273	1.838			-0.064	0.458	1.803			-0.214	0.158	1.868			-0.281	-0.093	1.904			-0.321	-0.307	1.869			-0.333	-0.380	1.850			0.048	0.172	1.796			0.091	0.162	1.515
-0.067	-0.143	1.805			-0.056	-0.079	1.851			-0.071	0.273	1.838			-0.064	0.458	1.802			-0.214	0.158	1.867			-0.281	-0.093	1.904			-0.322	-0.310	1.868			-0.334	-0.383	1.849			0.049	0.172	1.796			0.092	0.163	1.515
-0.067	-0.142	1.805			-0.056	-0.078	1.851			-0.071	0.273	1.838			-0.064	0.458	1.801			-0.213	0.158	1.867			-0.281	-0.093	1.904			-0.323	-0.311	1.867			-0.334	-0.384	1.849			0.050	0.172	1.795			0.096	0.169	1.514
-0.067	-0.142	1.804			-0.056	-0.078	1.851			-0.071	0.273	1.837			-0.064	0.458	1.801			-0.213	0.157	1.867			-0.281	-0.093	1.904			-0.324	-0.313	1.866			-0.334	-0.387	1.848			0.051	0.172	1.795			0.099	0.174	1.513
-0.067	-0.141	1.804			-0.056	-0.078	1.851			-0.071	0.273	1.837			-0.065	0.458	1.800			-0.213	0.157	1.867			-0.281	-0.093	1.904			-0.324	-0.314	1.866			-0.335	-0.388	1.847			0.052	0.172	1.794			0.101	0.178	1.512
-0.067	-0.141	1.804			-0.056	-0.077	1.850			-0.071	0.273	1.837			-0.065	0.457	1.800			-0.213	0.157	1.866			-0.281	-0.093	1.903			-0.325	-0.316	1.865			-0.335	-0.389	1.846			0.053	0.172	1.794			0.103	0.182	1.511
-0.067	-0.141	1.804			-0.056	-0.077	1.850			-0.071	0.272	1.837			-0.065	0.457	1.799			-0.213	0.157	1.866			-0.281	-0.093	1.903			-0.326	-0.318	1.864			-0.335	-0.391	1.846			0.054	0.173	1.794			0.105	0.185	1.511
-0.067	-0.140	1.804			-0.056	-0.077	1.850			-0.071	0.272	1.837			-0.065	0.457	1.799			-0.213	0.157	1.866			-0.281	-0.093	1.903			-0.326	-0.318	1.864			-0.335	-0.391	1.846			0.055	0.173	1.793			0.106	0.187	1.510
-0.067	-0.140	1.804			-0.056	-0.077	1.850			-0.071	0.272	1.836			-0.066	0.457	1.798			-0.213	0.157	1.866			-0.281	-0.093	1.903			-0.326	-0.318	1.864			-0.335	-0.392	1.845			0.056	0.173	1.793			0.108	0.189	1.510
-0.067	-0.140	1.803			-0.056	-0.076	1.849			-0.072	0.272	1.836			-0.066	0.456	1.798			-0.213	0.157	1.865			-0.281	-0.093	1.903			-0.326	-0.319	1.863			-0.335	-0.392	1.845			0.056	0.173	1.793			0.109	0.193	1.509
-0.067	-0.140	1.803			-0.056	-0.076	1.849			-0.072	0.272	1.836			-0.066	0.456	1.797			-0.213	0.157	1.865			-0.281	-0.093	1.902			-0.327	-0.319	1.863			-0.335	-0.393	1.845			0.057	0.173	1.792			0.111	0.195	1.509
-0.067	-0.139	1.803			-0.056	-0.076	1.849			-0.072	0.272	1.836			-0.066	0.456	1.797			-0.213	0.157	1.865			-0.281	-0.093	1.902			-0.327	-0.320	1.862			-0.336	-0.393	1.845			0.057	0.173	1.792			0.112	0.197	1.509
-0.067	-0.139	1.803			-0.056	-0.076	1.849			-0.072	0.272	1.836			-0.067	0.456	1.797			-0.213	0.156	1.865			-0.281	-0.094	1.902			-0.328	-0.321	1.861			-0.336	-0.395	1.844			0.058	0.173	1.792			0.112	0.199	1.508
-0.067	-0.139	1.803			-0.056	-0.075	1.849			-0.072	0.272	1.835			-0.067	0.456	1.796			-0.214	0.156	1.865			-0.281	-0.094	1.902			-0.328	-0.322	1.861			-0.336	-0.395	1.843			0.058	0.173	1.792			0.113	0.200	1.508
-0.067	-0.139	1.803			-0.056	-0.075	1.849			-0.072	0.272	1.835			-0.067	0.456	1.796			-0.214	0.156	1.864			-0.281	-0.094	1.902			-0.328	-0.323	1.860			-0.336	-0.396	1.843			0.059	0.173	1.791			0.114	0.201	1.508
-0.067	-0.138	1.803			-0.056	-0.075	1.848			-0.072	0.272	1.835			-0.067	0.455	1.796			-0.214	0.156	1.864			-0.281	-0.094	1.901			-0.329	-0.323	1.859			-0.336	-0.397	1.842			0.059	0.173	1.791			0.115	0.202	1.508
-0.067	-0.138	1.803			-0.056	-0.075	1.848			-0.072	0.272	1.835			-0.068	0.455	1.795			-0.214	0.156	1.864			-0.281	-0.094	1.901			-0.329	-0.324	1.859			-0.336	-0.397	1.842			0.060	0.173	1.791			0.115	0.203	1.507
-0.067	-0.138	1.803			-0.057	-0.075	1.848			-0.072	0.272	1.835			-0.068	0.455	1.795			-0.214	0.156	1.864			-0.281	-0.094	1.901			-0.329	-0.324	1.858			-0.336	-0.398	1.842			0.060	0.173	1.791			0.116	0.204	1.507
-0.067	-0.138	1.802			-0.057	-0.074	1.848			-0.072	0.272	1.835			-0.068	0.455	1.795			-0.214	0.156	1.863			-0.281	-0.094	1.901			-0.329	-0.324	1.858			-0.336	-0.398	1.841			0.061	0.173	1.791			0.116	0.205	1.507
-0.067	-0.138	1.802			-0.057	-0.074	1.848			-0.072	0.272	1.834			-0.068	0.455	1.794			-0.214	0.156	1.863			-0.281	-0.094	1.900			-0.329	-0.324	1.857			-0.336	-0.398	1.841			0.061	0.173	1.790			0.117	0.206	1.507
-0.067	-0.138	1.802			-0.057	-0.074	1.848			-0.072	0.272	1.834			-0.068	0.455	1.794			-0.214	0.155	1.863			-0.281	-0.095	1.900			-0.329	-0.324	1.857			-0.336	-0.398	1.840			0.061	0.173	1.790			0.117	0.207	1.507
-0.067	-0.137	1.802			-0.057	-0.074	1.847			-0.072	0.272	1.834			-0.069	0.454	1.794			-0.214	0.155	1.863			-0.281	-0.095	1.900			-0.329	-0.325	1.856			-0.337	-0.399	1.840			0.062	0.173	1.790			0.118	0.207	1.506
-0.067	-0.137	1.802			-0.057	-0.074	1.847			-0.072	0.272	1.834			-0.069	0.454	1.794			-0.215	0.155	1.863			-0.281	-0.095	1.900			-0.329	-0.325	1.856			-0.337	-0.399	1.840			0.062	0.173	1.790			0.118	0.208	1.506
-0.067	-0.137	1.802			-0.057	-0.074	1.847			-0.073	0.272	1.834			-0.069	0.454	1.794			-0.215	0.155	1.863			-0.281	-0.095	1.899			-0.329	-0.324	1.856			-0.337	-0.398	1.839			0.062	0.173	1.790			0.119	0.209	1.506
-0.067	-0.137	1.802			-0.057	-0.074	1.847			-0.073	0.272	1.834			-0.069	0.454	1.793			-0.215	0.155	1.863			-0.281	-0.095	1.899			-0.329	-0.325	1.856			-0.337	-0.398	1.839			0.063	0.173	1.790			0.119	0.209	1.506
-0.067	-0.137	1.802			-0.057	-0.073	1.847			-0.073	0.272	1.834			-0.069	0.454	1.793			-0.215	0.155	1.862			-0.281	-0.095	1.899			-0.329	-0.324	1.856			-0.337	-0.398	1.839			0.063	0.173	1.789			0.119	0.210	1.506
-0.067	-0.137	1.802			-0.057	-0.073	1.847			-0.073	0.272	1.833			-0.069	0.454	1.793			-0.215	0.155	1.862			-0.281	-0.095	1.899			-0.329	-0.324	1.856			-0.337	-0.398	1.839			0.063	0.173	1.789			0.119	0.210	1.506
-0.067	-0.136	1.802			-0.057	-0.073	1.847			-0.073	0.272	1.833			-0.070	0.454	1.793			-0.215	0.155	1.862			-0.281	-0.095	1.899			-0.329	-0.324	1.856			-0.337	-0.398	1.839			0.063	0.173	1.789			0.120	0.211	1.506
-0.067	-0.136	1.802			-0.057	-0.073	1.846			-0.073	0.272	1.833			-0.070	0.454	1.793			-0.216	0.155	1.862			-0.281	-0.095	1.899			-0.329	-0.323	1.856			-0.337	-0.397	1.839			0.063	0.173	1.789			0.120	0.211	1.505
-0.067	-0.136	1.801			-0.057	-0.073	1.846			-0.073	0.272	1.833			-0.070	0.454	1.792			-0.216	0.155	1.862			-0.281	-0.095	1.898			-0.329	-0.322	1.856			-0.337	-0.396	1.840			0.064	0.173	1.789			0.120	0.211	1.505
-0.067	-0.136	1.801			-0.057	-0.073	1.846			-0.073	0.272	1.833			-0.070	0.454	1.792			-0.216	0.155	1.862			-0.282	-0.095	1.898			-0.328	-0.322	1.857			-0.337	-0.396	1.840			0.064	0.173	1.789			0.120	0.211	1.505
-0.067	-0.136	1.801			-0.057	-0.073	1.846			-0.073	0.271	1.833			-0.070	0.454	1.792			-0.216	0.155	1.862			-0.282	-0.095	1.898			-0.328	-0.321	1.857			-0.337	-0.395	1.840			0.064	0.173	1.789			0.120	0.212	1.505
-0.067	-0.136	1.801			-0.057	-0.073	1.846			-0.073	0.271	1.833			-0.070	0.454	1.792			-0.216	0.155	1.862			-0.282	-0.095	1.898			-0.328	-0.320	1.858			-0.336	-0.394	1.841			0.064	0.173	1.789			0.120	0.212	1.505
-0.067	-0.136	1.801			-0.057	-0.072	1.846			-0.073	0.271	1.833			-0.071	0.453	1.792			-0.216	0.155	1.862			-0.282	-0.095	1.898			-0.328	-0.319	1.858			-0.336	-0.393	1.841			0.064	0.173	1.789			0.120	0.212	1.505
-0.068	-0.135	1.801			-0.057	-0.072	1.846			-0.073	0.271	1.833			-0.071	0.453	1.792			-0.216	0.155	1.862			-0.282	-0.095	1.898			-0.327	-0.318	1.859			-0.336	-0.392	1.842			0.064	0.173	1.788			0.120	0.213	1.505
-0.068	-0.135	1.801			-0.057	-0.072	1.846			-0.073	0.271	1.832			-0.071	0.453	1.792			-0.216	0.155	1.862			-0.282	-0.095	1.898			-0.327	-0.317	1.859			-0.336	-0.391	1.842			0.064	0.173	1.788			0.121	0.213	1.505
-0.068	-0.135	1.801			-0.057	-0.072	1.846			-0.073	0.271	1.832			-0.071	0.453	1.791			-0.216	0.155	1.861			-0.282	-0.095	1.898			-0.327	-0.316	1.859			-0.336	-0.390	1.842			0.064	0.173	1.788			0.121	0.213	1.505
-0.068	-0.135	1.801			-0.058	-0.072	1.846			-0.073	0.271	1.832			-0.071	0.453	1.791			-0.216	0.155	1.861			-0.282	-0.096	1.898			-0.327	-0.316	1.860			-0.336	-0.390	1.843			0.064	0.173	1.788			0.121	0.214	1.505
-0.068	-0.135	1.801			-0.058	-0.072	1.846			-0.073	0.271	1.832			-0.071	0.453	1.791			-0.216	0.155	1.861			-0.282	-0.096	1.897			-0.326	-0.315	1.860			-0.336	-0.389	1.843			0.064	0.173	1.788			0.121	0.214	1.505
-0.068	-0.135	1.801			-0.058	-0.072	1.845			-0.073	0.271	1.832			-0.071	0.453	1.791			-0.217	0.155	1.861			-0.282	-0.096	1.897			-0.326	-0.315	1.860			-0.336	-0.389	1.843			0.064	0.173	1.788			0.121	0.214	1.505
-0.068	-0.135	1.801			-0.058	-0.072	1.845			-0.074	0.271	1.832			-0.071	0.453	1.791			-0.217	0.155	1.861			-0.282	-0.096	1.897			-0.326	-0.313	1.861			-0.336	-0.388	1.844			0.064	0.173	1.788			0.121	0.214	1.504
-0.068	-0.135	1.801			-0.058	-0.072	1.845			-0.074	0.271	1.832			-0.072	0.453	1.791			-0.217	0.155	1.861			-0.282	-0.096	1.897			-0.325	-0.312	1.861			-0.335	-0.386	1.844			0.064	0.173	1.788			0.121	0.214	1.504
-0.068	-0.135	1.801			-0.058	-0.072	1.845			-0.074	0.271	1.832			-0.072	0.453	1.791			-0.217	0.155	1.861			-0.282	-0.096	1.897			-0.325	-0.311	1.861			-0.335	-0.385	1.844			0.064	0.173	1.788			0.121	0.214	1.504
-0.068	-0.135	1.801			-0.058	-0.072	1.845			-0.074	0.271	1.832			-0.072	0.453	1.791			-0.217	0.154	1.861			-0.282	-0.096	1.897			-0.325	-0.310	1.862			-0.335	-0.384	1.845			0.064	0.172	1.788			0.120	0.214	1.504
-0.068	-0.135	1.801			-0.058	-0.072	1.845			-0.074	0.271	1.832			-0.072	0.453	1.791			-0.217	0.154	1.861			-0.282	-0.096	1.897			-0.324	-0.310	1.862			-0.335	-0.384	1.845			0.064	0.172	1.788			0.120	0.214	1.504
-0.068	-0.135	1.801			-0.058	-0.072	1.845			-0.074	0.271	1.832			-0.072	0.453	1.790			-0.217	0.154	1.861			-0.282	-0.096	1.897			-0.324	-0.309	1.862			-0.335	-0.383	1.845			0.063	0.172	1.788			0.120	0.214	1.504
-0.068	-0.135	1.801			-0.058	-0.072	1.845			-0.074	0.271	1.832			-0.072	0.453	1.790			-0.217	0.154	1.861			-0.282	-0.096	1.897			-0.324	-0.308	1.863			-0.335	-0.382	1.845			0.063	0.172	1.788			0.120	0.214	1.504
-0.068	-0.135	1.801			-0.058	-0.071	1.845			-0.074	0.271	1.832			-0.072	0.453	1.790			-0.217	0.154	1.861			-0.282	-0.096	1.897			-0.324	-0.308	1.863			-0.335	-0.382	1.846			0.063	0.173	1.788			0.117	0.207	1.504
-0.068	-0.135	1.801			-0.058	-0.071	1.845			-0.074	0.271	1.831			-0.072	0.453	1.790			-0.217	0.154	1.861			-0.282	-0.096	1.897			-0.324	-0.307	1.863			-0.334	-0.381	1.846			0.063	0.173	1.788			0.115	0.202	1.504
-0.068	-0.135	1.801			-0.058	-0.071	1.845			-0.074	0.272	1.831			-0.072	0.453	1.790			-0.217	0.154	1.861			-0.282	-0.096	1.897			-0.323	-0.307	1.863			-0.334	-0.380	1.846			0.063	0.173	1.788			0.113	0.198	1.504
-0.068	-0.135	1.801			-0.058	-0.071	1.845			-0.074	0.272	1.831			-0.072	0.453	1.790			-0.217	0.154	1.861			-0.282	-0.096	1.897			-0.323	-0.306	1.863			-0.334	-0.380	1.846			0.062	0.173	1.788			0.111	0.194	1.504
-0.068	-0.135	1.801			-0.058	-0.071	1.845			-0.074	0.272	1.831			-0.073	0.453	1.790			-0.217	0.154	1.861			-0.282	-0.096	1.897			-0.323	-0.306	1.863			-0.334	-0.380	1.846			0.061	0.173	1.788			0.110	0.191	1.505
-0.068	-0.135	1.801			-0.058	-0.071	1.845			-0.074	0.272	1.831			-0.073	0.453	1.790			-0.217	0.154	1.861			-0.282	-0.096	1.897			-0.323	-0.306	1.864			-0.334	-0.379	1.846			0.060	0.173	1.789			0.108	0.188	1.505
-0.068	-0.135	1.801			-0.058	-0.071	1.845			-0.074	0.272	1.831			-0.073	0.453	1.790			-0.217	0.154	1.861			-0.282	-0.096	1.897			-0.323	-0.305	1.864			-0.334	-0.379	1.846			0.059	0.173	1.789			0.107	0.186	1.505
-0.068	-0.135	1.800			-0.058	-0.071	1.845			-0.074	0.272	1.831			-0.073	0.453	1.790			-0.217	0.154	1.861			-0.282	-0.096	1.897			-0.323	-0.305	1.864			-0.334	-0.379	1.846			0.058	0.173	1.790			0.106	0.184	1.505
-0.068	-0.135	1.800			-0.058	-0.071	1.845			-0.074	0.272	1.831			-0.073	0.453	1.790			-0.217	0.154	1.860			-0.282	-0.096	1.897			-0.323	-0.305	1.864			-0.334	-0.379	1.847			0.057	0.173	1.790			0.105	0.181	1.506
-0.068	-0.135	1.800			-0.058	-0.071	1.845			-0.074	0.272	1.831			-0.073	0.453	1.790			-0.217	0.154	1.860			-0.282	-0.096	1.897			-0.323	-0.304	1.864			-0.334	-0.378	1.847			0.056	0.173	1.790			0.103	0.179	1.506
-0.068	-0.135	1.800			-0.058	-0.071	1.845			-0.074	0.272	1.831			-0.073	0.453	1.790			-0.217	0.154	1.860			-0.282	-0.096	1.897			-0.323	-0.304	1.864			-0.334	-0.378	1.847			0.054	0.173	1.791			0.102	0.176	1.506
-0.068	-0.135	1.800			-0.058	-0.071	1.845			-0.074	0.272	1.831			-0.073	0.453	1.790			-0.217	0.154	1.860			-0.282	-0.096	1.897			-0.322	-0.304	1.864			-0.334	-0.378	1.847			0.053	0.173	1.791			0.101	0.174	1.506
-0.068	-0.135	1.800			-0.058	-0.071	1.845			-0.075	0.272	1.831			-0.073	0.453	1.790			-0.217	0.154	1.860			-0.282	-0.096	1.897			-0.322	-0.304	1.864			-0.334	-0.378	1.847			0.052	0.173	1.791			0.100	0.172	1.506
-0.068	-0.135	1.800			-0.058	-0.071	1.845			-0.075	0.272	1.831			-0.073	0.453	1.790			-0.217	0.154	1.860			-0.282	-0.096	1.897			-0.322	-0.303	1.865			-0.333	-0.377	1.847			0.051	0.173	1.791			0.098	0.170	1.507
-0.068	-0.135	1.800			-0.058	-0.071	1.845			-0.075	0.272	1.831			-0.073	0.453	1.790			-0.217	0.154	1.860			-0.282	-0.096	1.897			-0.322	-0.303	1.865			-0.333	-0.377	1.848			0.050	0.173	1.791			0.098	0.168	1.507
-0.068	-0.135	1.800			-0.058	-0.071	1.845			-0.075	0.272	1.831			-0.073	0.453	1.790			-0.217	0.154	1.861			-0.282	-0.096	1.897			-0.322	-0.303	1.865			-0.333	-0.377	1.848			0.049	0.173	1.792			0.097	0.166	1.507
-0.068	-0.135	1.800			-0.058	-0.072	1.844			-0.075	0.272	1.831			-0.073	0.453	1.790			-0.217	0.154	1.861			-0.281	-0.096	1.897			-0.321	-0.303	1.865			-0.333	-0.377	1.848			0.048	0.173	1.792			0.096	0.165	1.507
-0.068	-0.135	1.800			-0.058	-0.072	1.844			-0.075	0.272	1.831			-0.073	0.453	1.790			-0.217	0.154	1.861			-0.281	-0.096	1.897			-0.321	-0.303	1.866			-0.333	-0.376	1.849			0.047	0.173	1.792			0.095	0.164	1.507
-0.068	-0.135	1.800			-0.058	-0.072	1.844			-0.075	0.272	1.831			-0.073	0.453	1.790			-0.217	0.154	1.861			-0.281	-0.096	1.897			-0.321	-0.303	1.866			-0.332	-0.376	1.849			0.047	0.173	1.792			0.095	0.163	1.507
-0.068	-0.135	1.800			-0.058	-0.072	1.844			-0.075	0.272	1.831			-0.073	0.453	1.790			-0.217	0.154	1.861			-0.281	-0.096	1.898			-0.321	-0.302	1.866			-0.332	-0.376	1.850			0.046	0.173	1.792			0.094	0.162	1.507
-0.068	-0.135	1.800			-0.058	-0.072	1.844			-0.075	0.272	1.831			-0.074	0.453	1.790			-0.217	0.154	1.861			-0.281	-0.096	1.898			-0.321	-0.302	1.867			-0.332	-0.376	1.850			0.046	0.173	1.792			0.094	0.162	1.507
-0.068	-0.136	1.800			-0.058	-0.072	1.844			-0.075	0.272	1.831			-0.074	0.453	1.790			-0.218	0.154	1.861			-0.281	-0.096	1.898			-0.320	-0.302	1.867			-0.332	-0.376	1.850			0.045	0.173	1.792			0.093	0.161	1.507
-0.068	-0.136	1.800			-0.058	-0.072	1.844			-0.075	0.272	1.831			-0.074	0.453	1.790			-0.218	0.154	1.862			-0.281	-0.096	1.898			-0.320	-0.302	1.867			-0.332	-0.376	1.850			0.045	0.173	1.792			0.093	0.160	1.507
-0.068	-0.136	1.800			-0.058	-0.072	1.844			-0.075	0.272	1.831			-0.074	0.453	1.790			-0.218	0.154	1.862			-0.281	-0.096	1.898			-0.320	-0.302	1.867			-0.332	-0.376	1.851			0.045	0.173	1.792			0.093	0.159	1.507
-0.068	-0.136	1.800			-0.058	-0.072	1.844			-0.076	0.272	1.831			-0.074	0.454	1.790			-0.218	0.154	1.862			-0.281	-0.096	1.898			-0.320	-0.302	1.868			-0.332	-0.375	1.851			0.044	0.173	1.792			0.092	0.159	1.507
-0.068	-0.136	1.800			-0.058	-0.072	1.844			-0.076	0.272	1.831			-0.074	0.454	1.790			-0.218	0.154	1.862			-0.281	-0.096	1.898			-0.320	-0.302	1.868			-0.332	-0.375	1.851			0.044	0.173	1.792			0.092	0.158	1.507
-0.068	-0.136	1.800			-0.058	-0.072	1.844			-0.076	0.272	1.831			-0.074	0.454	1.790			-0.218	0.154	1.862			-0.281	-0.096	1.899			-0.320	-0.301	1.868			-0.332	-0.375	1.851			0.044	0.173	1.792			0.092	0.157	1.507
-0.068	-0.136	1.800			-0.058	-0.072	1.844			-0.076	0.272	1.831			-0.074	0.454	1.790			-0.218	0.154	1.862			-0.281	-0.096	1.899			-0.320	-0.301	1.868			-0.332	-0.375	1.851			0.044	0.173	1.792			0.092	0.157	1.507
-0.068	-0.136	1.800			-0.058	-0.072	1.844			-0.076	0.272	1.831			-0.074	0.454	1.790			-0.218	0.154	1.862			-0.281	-0.096	1.899			-0.320	-0.301	1.868			-0.332	-0.375	1.851			0.044	0.173	1.792			0.092	0.156	1.507
-0.068	-0.136	1.800			-0.058	-0.072	1.844			-0.076	0.272	1.831			-0.075	0.454	1.790			-0.218	0.154	1.862			-0.281	-0.096	1.899			-0.320	-0.302	1.868			-0.331	-0.375	1.851			0.044	0.173	1.792			0.092	0.156	1.507
-0.068	-0.136	1.800			-0.058	-0.072	1.844			-0.076	0.272	1.831			-0.075	0.454	1.790			-0.218	0.154	1.863			-0.281	-0.096	1.899			-0.320	-0.302	1.868			-0.331	-0.376	1.851			0.044	0.173	1.792			0.091	0.156	1.507
-0.068	-0.136	1.800			-0.058	-0.072	1.844			-0.076	0.272	1.831			-0.075	0.454	1.790			-0.218	0.154	1.863			-0.281	-0.096	1.899			-0.320	-0.302	1.868			-0.332	-0.376	1.851			0.044	0.173	1.792			0.091	0.156	1.507
-0.068	-0.136	1.800			-0.058	-0.072	1.844			-0.076	0.272	1.831			-0.075	0.454	1.790			-0.218	0.154	1.863			-0.281	-0.097	1.899			-0.321	-0.306	1.867			-0.332	-0.380	1.850			0.044	0.173	1.792			0.092	0.156	1.507
-0.068	-0.136	1.800			-0.058	-0.072	1.844			-0.076	0.272	1.831			-0.075	0.454	1.790			-0.218	0.154	1.863			-0.281	-0.097	1.899			-0.323	-0.310	1.866			-0.333	-0.383	1.848			0.045	0.174	1.792			0.092	0.155	1.507
-0.068	-0.136	1.800			-0.058	-0.072	1.844			-0.076	0.272	1.831			-0.075	0.454	1.790			-0.218	0.154	1.863			-0.281	-0.097	1.899			-0.324	-0.313	1.865			-0.334	-0.386	1.847			0.045	0.174	1.792			0.090	0.156	1.506
-0.068	-0.136	1.801			-0.058	-0.072	1.844			-0.076	0.272	1.831			-0.075	0.454	1.790			-0.218	0.154	1.863			-0.281	-0.097	1.899			-0.325	-0.315	1.864			-0.334	-0.389	1.847			0.046	0.174	1.792			0.093	0.163	1.507
-0.068	-0.136	1.801			-0.058	-0.072	1.844			-0.076	0.272	1.831			-0.075	0.454	1.790			-0.218	0.154	1.863			-0.281	-0.097	1.899			-0.326	-0.318	1.863			-0.335	-0.392	1.846			0.046	0.174	1.792			0.096	0.173	1.507
-0.069	-0.136	1.801			-0.058	-0.072	1.844			-0.077	0.272	1.831			-0.075	0.454	1.790			-0.218	0.154	1.863			-0.281	-0.097	1.899			-0.326	-0.320	1.862			-0.335	-0.394	1.845			0.046	0.174	1.791			0.098	0.178	1.508
-0.069	-0.136	1.801			-0.058	-0.072	1.844			-0.077	0.272	1.831			-0.075	0.454	1.790			-0.218	0.154	1.863			-0.281	-0.097	1.899			-0.327	-0.323	1.861			-0.335	-0.397	1.844			0.047	0.174	1.791			0.100	0.182	1.508
-0.069	-0.136	1.801			-0.058	-0.072	1.845			-0.077	0.272	1.831			-0.076	0.454	1.790			-0.218	0.154	1.863			-0.281	-0.097	1.899			-0.328	-0.325	1.860			-0.336	-0.399	1.843			0.047	0.174	1.791			0.101	0.185	1.508
-0.069	-0.136	1.801			-0.058	-0.072	1.845			-0.077	0.272	1.831			-0.076	0.454	1.790			-0.218	0.154	1.863			-0.281	-0.097	1.899			-0.328	-0.325	1.860			-0.336	-0.399	1.843			0.047	0.174	1.791			0.102	0.188	1.508
-0.069	-0.136	1.801			-0.058	-0.072	1.845			-0.077	0.272	1.831			-0.076	0.454	1.790			-0.218	0.154	1.863			-0.281	-0.097	1.899			-0.328	-0.326	1.859			-0.336	-0.400	1.843			0.048	0.174	1.791			0.104	0.193	1.509
-0.069	-0.136	1.801			-0.058	-0.072	1.845			-0.077	0.272	1.831			-0.076	0.454	1.790			-0.218	0.154	1.863			-0.281	-0.097	1.899			-0.329	-0.326	1.859			-0.336	-0.400	1.842			0.048	0.174	1.791			0.105	0.195	1.509
-0.069	-0.136	1.801			-0.058	-0.072	1.845			-0.077	0.272	1.831			-0.076	0.454	1.790			-0.218	0.154	1.863			-0.281	-0.096	1.899			-0.329	-0.327	1.859			-0.336	-0.401	1.842			0.049	0.174	1.791			0.106	0.197	1.509
-0.069	-0.136	1.801			-0.058	-0.072	1.845			-0.077	0.272	1.831			-0.076	0.454	1.790			-0.218	0.154	1.863			-0.281	-0.096	1.899			-0.329	-0.327	1.859			-0.336	-0.401	1.842			0.049	0.174	1.791			0.106	0.199	1.509
-0.069	-0.136	1.801			-0.059	-0.072	1.845			-0.077	0.272	1.831			-0.076	0.454	1.790			-0.218	0.154	1.863			-0.281	-0.096	1.899			-0.329	-0.327	1.858			-0.336	-0.402	1.842			0.050	0.174	1.791			0.107	0.200	1.509
-0.069	-0.136	1.801			-0.059	-0.072	1.845			-0.077	0.272	1.832			-0.076	0.455	1.790			-0.218	0.154	1.863			-0.281	-0.096	1.899			-0.329	-0.328	1.858			-0.337	-0.402	1.841			0.050	0.174	1.791			0.107	0.201	1.509
-0.069	-0.136	1.801			-0.059	-0.072	1.845			-0.077	0.272	1.832			-0.076	0.455	1.790			-0.218	0.154	1.863			-0.281	-0.096	1.899			-0.329	-0.328	1.858			-0.337	-0.402	1.841			0.050	0.174	1.791			0.108	0.203	1.509
-0.069	-0.136	1.801			-0.059	-0.072	1.845			-0.077	0.272	1.832			-0.076	0.455	1.790			-0.218	0.154	1.863			-0.281	-0.096	1.899			-0.330	-0.328	1.858			-0.337	-0.403	1.841			0.051	0.174	1.791			0.108	0.203	1.509
-0.069	-0.136	1.801			-0.059	-0.072	1.845			-0.077	0.272	1.832			-0.076	0.455	1.790			-0.218	0.154	1.863			-0.281	-0.096	1.899			-0.329	-0.328	1.858			-0.337	-0.402	1.841			0.051	0.174	1.791			0.107	0.200	1.509
-0.069	-0.136	1.801			-0.059	-0.072	1.845			-0.077	0.272	1.832			-0.076	0.455	1.790			-0.218	0.154	1.863			-0.281	-0.096	1.899			-0.329	-0.327	1.858			-0.337	-0.402	1.841			0.051	0.174	1.791			0.107	0.197	1.508
-0.069	-0.136	1.801			-0.059	-0.072	1.845			-0.077	0.272	1.832			-0.076	0.455	1.790			-0.218	0.154	1.863			-0.281	-0.096	1.899			-0.329	-0.328	1.858			-0.337	-0.402	1.841			0.051	0.174	1.791			0.107	0.195	1.508
-0.069	-0.136	1.801			-0.059	-0.072	1.845			-0.077	0.273	1.832			-0.076	0.455	1.790			-0.218	0.154	1.862			-0.281	-0.096	1.899			-0.329	-0.328	1.858			-0.337	-0.402	1.841			0.051	0.174	1.790			0.106	0.192	1.508
-0.069	-0.136	1.801			-0.059	-0.072	1.845			-0.077	0.273	1.832			-0.076	0.455	1.790			-0.218	0.154	1.862			-0.281	-0.096	1.899			-0.329	-0.328	1.858			-0.337	-0.402	1.841			0.052	0.174	1.790			0.106	0.190	1.507
-0.069	-0.136	1.801			-0.059	-0.072	1.845			-0.077	0.273	1.832			-0.076	0.455	1.790			-0.218	0.154	1.862			-0.281	-0.096	1.899			-0.329	-0.327	1.858			-0.336	-0.401	1.841			0.052	0.174	1.790			0.106	0.188	1.507
-0.069	-0.136	1.801			-0.059	-0.072	1.845			-0.077	0.273	1.832			-0.076	0.455	1.790			-0.218	0.154	1.862			-0.281	-0.096	1.898			-0.329	-0.327	1.858			-0.337	-0.401	1.841			0.052	0.174	1.790			0.106	0.186	1.507
-0.069	-0.136	1.801			-0.059	-0.072	1.845			-0.077	0.273	1.832			-0.076	0.455	1.790			-0.218	0.153	1.862			-0.281	-0.096	1.898			-0.329	-0.327	1.858			-0.337	-0.401	1.841			0.052	0.174	1.790			0.105	0.185	1.506
-0.069	-0.136	1.801			-0.059	-0.072	1.845			-0.077	0.273	1.832			-0.076	0.455	1.790			-0.218	0.153	1.862			-0.281	-0.096	1.898			-0.329	-0.326	1.858			-0.336	-0.401	1.841			0.052	0.174	1.790			0.105	0.183	1.506
-0.069	-0.136	1.801			-0.059	-0.072	1.845			-0.077	0.273	1.832			-0.076	0.455	1.790			-0.218	0.153	1.862			-0.281	-0.096	1.898			-0.328	-0.322	1.860			-0.336	-0.396	1.842			0.052	0.174	1.790			0.105	0.182	1.506
-0.069	-0.136	1.801			-0.059	-0.072	1.845			-0.077	0.273	1.832			-0.076	0.455	1.790			-0.218	0.153	1.862			-0.281	-0.096	1.898			-0.327	-0.319	1.861			-0.335	-0.393	1.843			0.053	0.174	1.790			0.104	0.181	1.506
-0.069	-0.136	1.801			-0.059	-0.072	1.845			-0.077	0.273	1.832			-0.076	0.455	1.790			-0.218	0.153	1.862			-0.281	-0.096	1.898			-0.326	-0.317	1.861			-0.335	-0.391	1.844			0.053	0.174	1.790			0.104	0.180	1.505
-0.069	-0.136	1.801			-0.059	-0.072	1.845			-0.077	0.273	1.832			-0.076	0.455	1.790			-0.218	0.153	1.862			-0.281	-0.096	1.898			-0.326	-0.315	1.862			-0.335	-0.389	1.845			0.053	0.174	1.790			0.104	0.179	1.505
-0.069	-0.136	1.801			-0.059	-0.072	1.845			-0.077	0.273	1.831			-0.076	0.455	1.790			-0.218	0.153	1.862			-0.282	-0.096	1.898			-0.325	-0.314	1.863			-0.335	-0.388	1.845			0.053	0.174	1.790			0.104	0.178	1.505
-0.069	-0.136	1.801			-0.059	-0.072	1.845			-0.077	0.273	1.831			-0.076	0.455	1.790			-0.218	0.153	1.862			-0.282	-0.096	1.898			-0.325	-0.312	1.863			-0.334	-0.386	1.846			0.053	0.174	1.790			0.103	0.177	1.505
-0.069	-0.136	1.801			-0.059	-0.072	1.845			-0.077	0.273	1.831			-0.076	0.455	1.791			-0.218	0.153	1.862			-0.282	-0.096	1.898			-0.324	-0.311	1.863			-0.334	-0.385	1.846			0.053	0.174	1.790			0.103	0.176	1.504
-0.069	-0.136	1.801			-0.059	-0.072	1.845			-0.077	0.273	1.831			-0.076	0.455	1.791			-0.218	0.153	1.862			-0.282	-0.096	1.898			-0.324	-0.311	1.864			-0.334	-0.385	1.846			0.053	0.174	1.790			0.103	0.175	1.504
-0.069	-0.136	1.801			-0.059	-0.072	1.845			-0.077	0.273	1.831			-0.076	0.455	1.791			-0.218	0.153	1.862			-0.282	-0.096	1.898			-0.324	-0.310	1.864			-0.334	-0.384	1.846			0.053	0.174	1.790			0.103	0.174	1.504
-0.069	-0.136	1.801			-0.059	-0.072	1.845			-0.077	0.273	1.831			-0.076	0.455	1.791			-0.218	0.153	1.862			-0.282	-0.096	1.898			-0.324	-0.310	1.864			-0.334	-0.384	1.846			0.053	0.174	1.789			0.102	0.174	1.504
-0.069	-0.136	1.801			-0.059	-0.072	1.845			-0.077	0.273	1.831			-0.076	0.455	1.791			-0.218	0.153	1.862			-0.282	-0.096	1.898			-0.324	-0.309	1.864			-0.334	-0.383	1.846			0.053	0.174	1.789			0.102	0.173	1.504
-0.069	-0.136	1.801			-0.059	-0.072	1.845			-0.077	0.273	1.831			-0.076	0.455	1.791			-0.218	0.153	1.862			-0.282	-0.096	1.898			-0.324	-0.309	1.864			-0.334	-0.383	1.847			0.054	0.174	1.789			0.102	0.172	1.504
-0.069	-0.136	1.801			-0.059	-0.072	1.845			-0.077	0.273	1.831			-0.076	0.456	1.791			-0.218	0.153	1.862			-0.282	-0.096	1.898			-0.323	-0.309	1.864			-0.334	-0.383	1.847			0.054	0.174	1.789			0.102	0.172	1.503
-0.069	-0.136	1.801			-0.059	-0.072	1.844			-0.078	0.273	1.831			-0.076	0.456	1.791			-0.219	0.153	1.862			-0.282	-0.096	1.898			-0.323	-0.308	1.864			-0.334	-0.382	1.847			0.054	0.174	1.789			0.102	0.171	1.503
-0.069	-0.136	1.801			-0.059	-0.072	1.844			-0.078	0.273	1.831			-0.077	0.456	1.791			-0.219	0.153	1.862			-0.282	-0.096	1.898			-0.324	-0.311	1.864			-0.334	-0.385	1.846			0.054	0.174	1.789			0.102	0.171	1.503
-0.069	-0.136	1.801			-0.059	-0.072	1.844			-0.078	0.273	1.831			-0.077	0.456	1.791			-0.219	0.153	1.862			-0.282	-0.096	1.898			-0.324	-0.311	1.863			-0.334	-0.385	1.846			0.054	0.174	1.789			0.101	0.171	1.503
-0.069	-0.136	1.801			-0.059	-0.072	1.844			-0.078	0.273	1.830			-0.077	0.456	1.792			-0.219	0.153	1.862			-0.282	-0.096	1.898			-0.324	-0.311	1.864			-0.334	-0.385	1.846			0.054	0.174	1.789			0.101	0.170	1.503
-0.069	-0.136	1.801			-0.059	-0.072	1.844			-0.078	0.273	1.830			-0.077	0.456	1.792			-0.219	0.153	1.862			-0.282	-0.096	1.898			-0.324	-0.310	1.864			-0.334	-0.384	1.846			0.054	0.174	1.789			0.101	0.170	1.503
-0.069	-0.136	1.801			-0.059	-0.072	1.844			-0.078	0.273	1.830			-0.077	0.456	1.792			-0.219	0.153	1.862			-0.282	-0.096	1.898			-0.324	-0.310	1.864			-0.334	-0.384	1.846			0.054	0.174	1.788			0.101	0.170	1.503
-0.069	-0.136	1.801			-0.059	-0.071	1.844			-0.078	0.273	1.830			-0.077	0.456	1.792			-0.219	0.153	1.862			-0.282	-0.096	1.898			-0.323	-0.310	1.864			-0.333	-0.384	1.846			0.054	0.174	1.788			0.101	0.169	1.502
-0.069	-0.136	1.801			-0.059	-0.071	1.844			-0.078	0.273	1.830			-0.077	0.456	1.792			-0.220	0.153	1.862			-0.282	-0.096	1.898			-0.324	-0.312	1.863			-0.334	-0.386	1.846			0.054	0.174	1.788			0.101	0.169	1.502
-0.069	-0.136	1.801			-0.059	-0.071	1.844			-0.078	0.273	1.830			-0.077	0.456	1.792			-0.220	0.153	1.862			-0.282	-0.096	1.898			-0.324	-0.313	1.862			-0.334	-0.387	1.845			0.054	0.174	1.788			0.101	0.169	1.502
-0.069	-0.136	1.801			-0.059	-0.071	1.844			-0.078	0.273	1.830			-0.077	0.456	1.792			-0.220	0.153	1.862			-0.282	-0.097	1.898			-0.325	-0.315	1.862			-0.334	-0.389	1.845			0.054	0.174	1.788			0.101	0.169	1.502
-0.069	-0.136	1.801			-0.059	-0.071	1.844			-0.078	0.273	1.830			-0.077	0.456	1.793			-0.220	0.153	1.862			-0.282	-0.097	1.898			-0.325	-0.317	1.861			-0.334	-0.392	1.844			0.054	0.174	1.788			0.101	0.168	1.502
-0.069	-0.136	1.801			-0.059	-0.071	1.844			-0.078	0.273	1.830			-0.077	0.456	1.793			-0.220	0.153	1.862			-0.282	-0.097	1.898			-0.325	-0.318	1.861			-0.334	-0.392	1.844			0.054	0.174	1.788			0.101	0.168	1.502
-0.069	-0.136	1.801			-0.059	-0.071	1.844			-0.078	0.273	1.830			-0.078	0.456	1.793			-0.221	0.153	1.862			-0.282	-0.097	1.898			-0.325	-0.318	1.861			-0.334	-0.392	1.844			0.054	0.174	1.788			0.101	0.168	1.502
-0.069	-0.136	1.801			-0.059	-0.071	1.844			-0.078	0.273	1.830			-0.078	0.456	1.793			-0.221	0.153	1.862			-0.283	-0.097	1.898			-0.326	-0.319	1.860			-0.335	-0.394	1.843			0.054	0.174	1.788			0.100	0.168	1.502
-0.069	-0.135	1.800			-0.059	-0.071	1.843			-0.078	0.273	1.830			-0.078	0.457	1.793			-0.221	0.153	1.862			-0.283	-0.097	1.897			-0.326	-0.320	1.860			-0.335	-0.394	1.843			0.055	0.174	1.788			0.100	0.167	1.502
-0.069	-0.135	1.800			-0.059	-0.071	1.843			-0.078	0.273	1.830			-0.078	0.457	1.794			-0.221	0.152	1.862			-0.283	-0.097	1.897			-0.326	-0.321	1.859			-0.335	-0.395	1.843			0.055	0.174	1.788			0.100	0.167	1.502
-0.069	-0.135	1.800			-0.059	-0.071	1.843			-0.078	0.274	1.830			-0.078	0.457	1.794			-0.221	0.152	1.862			-0.283	-0.097	1.897			-0.326	-0.321	1.859			-0.335	-0.395	1.843			0.055	0.174	1.788			0.100	0.167	1.502
-0.069	-0.135	1.800			-0.059	-0.071	1.843			-0.078	0.274	1.830			-0.079	0.457	1.794			-0.221	0.152	1.862			-0.283	-0.097	1.897			-0.326	-0.322	1.859			-0.335	-0.396	1.842			0.055	0.174	1.788			0.100	0.167	1.502
-0.069	-0.135	1.800			-0.059	-0.071	1.843			-0.078	0.274	1.830			-0.079	0.457	1.794			-0.221	0.152	1.862			-0.283	-0.097	1.897			-0.327	-0.323	1.858			-0.335	-0.397	1.842			0.055	0.174	1.788			0.100	0.167	1.502
-0.069	-0.135	1.800			-0.059	-0.071	1.843			-0.078	0.274	1.830			-0.079	0.457	1.794			-0.222	0.152	1.862			-0.283	-0.097	1.897			-0.327	-0.323	1.858			-0.335	-0.397	1.842			0.055	0.174	1.787			0.100	0.167	1.501
-0.069	-0.135	1.800			-0.059	-0.071	1.843			-0.078	0.274	1.830			-0.079	0.457	1.794			-0.222	0.152	1.862			-0.283	-0.097	1.897			-0.327	-0.323	1.858			-0.335	-0.398	1.842			0.055	0.174	1.787			0.100	0.167	1.501
-0.069	-0.135	1.800			-0.059	-0.071	1.843			-0.078	0.274	1.830			-0.079	0.457	1.795			-0.222	0.152	1.862			-0.283	-0.097	1.897			-0.327	-0.323	1.858			-0.335	-0.398	1.842			0.055	0.174	1.787			0.100	0.167	1.501
-0.069	-0.135	1.800			-0.059	-0.071	1.843			-0.078	0.274	1.830			-0.079	0.457	1.795			-0.222	0.152	1.862			-0.283	-0.097	1.897			-0.327	-0.323	1.858			-0.335	-0.398	1.842			0.055	0.174	1.787			0.100	0.166	1.501
-0.069	-0.135	1.800			-0.059	-0.071	1.843			-0.078	0.274	1.830			-0.079	0.457	1.795			-0.222	0.152	1.862			-0.283	-0.097	1.897			-0.327	-0.324	1.858			-0.335	-0.398	1.841			0.055	0.174	1.787			0.100	0.166	1.501
-0.069	-0.135	1.800			-0.059	-0.071	1.843			-0.078	0.274	1.830			-0.080	0.457	1.795			-0.222	0.152	1.862			-0.283	-0.097	1.897			-0.327	-0.324	1.858			-0.335	-0.398	1.841			0.055	0.174	1.787			0.100	0.166	1.501
-0.069	-0.135	1.800			-0.059	-0.071	1.843			-0.078	0.274	1.830			-0.080	0.457	1.795			-0.222	0.152	1.862			-0.283	-0.097	1.897			-0.327	-0.324	1.858			-0.335	-0.399	1.841			0.055	0.174	1.787			0.100	0.166	1.501
-0.069	-0.135	1.800			-0.060	-0.071	1.843			-0.079	0.274	1.830			-0.080	0.457	1.796			-0.222	0.152	1.862			-0.283	-0.097	1.897			-0.328	-0.324	1.858			-0.336	-0.398	1.841			0.055	0.174	1.787			0.100	0.166	1.501
-0.069	-0.135	1.800			-0.060	-0.070	1.843			-0.079	0.274	1.830			-0.080	0.457	1.796			-0.223	0.152	1.862			-0.283	-0.097	1.897			-0.328	-0.324	1.858			-0.336	-0.398	1.841			0.055	0.174	1.787			0.100	0.166	1.501
-0.069	-0.135	1.800			-0.060	-0.070	1.843			-0.079	0.274	1.830			-0.080	0.457	1.796			-0.223	0.152	1.862			-0.283	-0.097	1.897			-0.328	-0.324	1.858			-0.336	-0.398	1.841			0.055	0.174	1.787			0.100	0.166	1.501
-0.069	-0.135	1.800			-0.060	-0.070	1.843			-0.079	0.274	1.830			-0.080	0.457	1.796			-0.223	0.152	1.862			-0.283	-0.097	1.897			-0.328	-0.324	1.857			-0.336	-0.398	1.841			0.055	0.174	1.787			0.100	0.166	1.501
-0.069	-0.135	1.800			-0.060	-0.070	1.843			-0.079	0.274	1.830			-0.080	0.457	1.796			-0.223	0.152	1.862			-0.283	-0.097	1.897			-0.328	-0.325	1.857			-0.336	-0.399	1.841			0.055	0.174	1.787			0.099	0.166	1.501
-0.069	-0.135	1.800			-0.060	-0.070	1.843			-0.079	0.274	1.830			-0.081	0.457	1.797			-0.223	0.152	1.862			-0.284	-0.097	1.897			-0.328	-0.325	1.857			-0.336	-0.399	1.840			0.054	0.174	1.788			0.099	0.165	1.502
-0.069	-0.135	1.800			-0.060	-0.070	1.843			-0.079	0.274	1.830			-0.081	0.457	1.797			-0.223	0.152	1.862			-0.284	-0.097	1.897			-0.329	-0.326	1.856			-0.336	-0.400	1.840			0.051	0.174	1.788			0.098	0.164	1.502
-0.069	-0.135	1.801			-0.060	-0.071	1.843			-0.079	0.274	1.830			-0.081	0.457	1.797			-0.223	0.152	1.862			-0.284	-0.097	1.897			-0.329	-0.327	1.855			-0.336	-0.401	1.839			0.048	0.174	1.789			0.096	0.163	1.503
-0.070	-0.136	1.801			-0.060	-0.071	1.843			-0.079	0.274	1.830			-0.081	0.457	1.797			-0.223	0.152	1.862			-0.284	-0.097	1.897			-0.329	-0.327	1.855			-0.337	-0.401	1.839			0.043	0.173	1.790			0.095	0.161	1.504
-0.070	-0.136	1.801			-0.060	-0.071	1.843			-0.079	0.274	1.830			-0.081	0.457	1.798			-0.223	0.152	1.862			-0.284	-0.097	1.897			-0.329	-0.328	1.855			-0.337	-0.402	1.838			0.033	0.179	1.794			0.092	0.160	1.506
-0.070	-0.137	1.801			-0.060	-0.072	1.843			-0.079	0.274	1.830			-0.081	0.457	1.798			-0.223	0.152	1.862			-0.284	-0.097	1.897			-0.330	-0.327	1.854			-0.337	-0.402	1.838			0.027	0.184	1.797			0.087	0.159	1.509
-0.070	-0.138	1.801			-0.060	-0.072	1.843			-0.080	0.274	1.830			-0.081	0.458	1.798			-0.224	0.152	1.862			-0.284	-0.097	1.896			-0.330	-0.328	1.854			-0.337	-0.402	1.838			0.020	0.188	1.799			0.084	0.155	1.513
-0.070	-0.139	1.801			-0.060	-0.073	1.843			-0.080	0.274	1.830			-0.081	0.458	1.798			-0.224	0.152	1.862			-0.284	-0.097	1.896			-0.330	-0.327	1.854			-0.337	-0.402	1.838			0.013	0.191	1.800			0.081	0.151	1.516
-0.070	-0.140	1.801			-0.060	-0.074	1.843			-0.080	0.274	1.830			-0.082	0.458	1.798			-0.224	0.152	1.862			-0.284	-0.097	1.896			-0.330	-0.327	1.854			-0.337	-0.402	1.837			0.007	0.193	1.801			0.078	0.148	1.519
-0.070	-0.142	1.801			-0.060	-0.075	1.843			-0.080	0.274	1.830			-0.082	0.458	1.798			-0.224	0.152	1.862			-0.284	-0.097	1.896			-0.330	-0.327	1.853			-0.337	-0.402	1.837			0.002	0.195	1.802			0.076	0.145	1.521
-0.070	-0.144	1.801			-0.060	-0.076	1.843			-0.080	0.274	1.830			-0.082	0.458	1.799			-0.224	0.152	1.862			-0.285	-0.097	1.896			-0.330	-0.328	1.853			-0.337	-0.402	1.837			-0.004	0.196	1.802			0.072	0.141	1.523
-0.070	-0.145	1.801			-0.060	-0.078	1.843			-0.080	0.274	1.830			-0.082	0.458	1.799			-0.224	0.152	1.862			-0.285	-0.098	1.896			-0.330	-0.328	1.853			-0.337	-0.403	1.836			-0.010	0.198	1.802			0.069	0.138	1.525
-0.070	-0.147	1.801			-0.060	-0.079	1.843			-0.080	0.274	1.830			-0.082	0.458	1.799			-0.224	0.152	1.862			-0.285	-0.098	1.896			-0.329	-0.324	1.854			-0.337	-0.399	1.837			-0.019	0.197	1.801			0.065	0.136	1.527
-0.071	-0.149	1.801			-0.060	-0.081	1.843			-0.081	0.274	1.830			-0.082	0.458	1.799			-0.224	0.152	1.862			-0.285	-0.098	1.896			-0.328	-0.322	1.854			-0.336	-0.396	1.838			-0.024	0.197	1.801			0.062	0.133	1.528
-0.071	-0.151	1.801			-0.060	-0.082	1.843			-0.081	0.274	1.830			-0.082	0.458	1.799			-0.224	0.152	1.862			-0.285	-0.098	1.896			-0.327	-0.319	1.855			-0.336	-0.393	1.838			-0.028	0.197	1.800			0.059	0.131	1.529
-0.071	-0.154	1.801			-0.060	-0.084	1.843			-0.081	0.274	1.830			-0.082	0.458	1.799			-0.224	0.152	1.862			-0.285	-0.098	1.896			-0.327	-0.317	1.856			-0.335	-0.392	1.839			-0.032	0.197	1.800			0.060	0.129	1.531
-0.071	-0.157	1.801			-0.060	-0.086	1.843			-0.081	0.274	1.830			-0.082	0.458	1.800			-0.224	0.152	1.862			-0.285	-0.098	1.896			-0.326	-0.316	1.856			-0.335	-0.390	1.839			-0.035	0.197	1.800			0.060	0.127	1.533
-0.072	-0.161	1.801			-0.060	-0.089	1.842			-0.082	0.273	1.830			-0.082	0.458	1.800			-0.224	0.152	1.862			-0.285	-0.098	1.896			-0.326	-0.315	1.857			-0.335	-0.389	1.840			-0.039	0.197	1.799			0.060	0.125	1.534
-0.072	-0.163	1.801			-0.060	-0.091	1.842			-0.082	0.273	1.830			-0.083	0.458	1.800			-0.224	0.152	1.862			-0.285	-0.098	1.896			-0.325	-0.314	1.857			-0.335	-0.388	1.840			-0.042	0.196	1.799			0.059	0.124	1.535
-0.072	-0.166	1.801			-0.060	-0.093	1.842			-0.083	0.273	1.830			-0.083	0.458	1.800			-0.224	0.151	1.862			-0.285	-0.098	1.896			-0.325	-0.313	1.857			-0.334	-0.387	1.840			-0.044	0.196	1.798			0.058	0.123	1.536
-0.072	-0.169	1.802			-0.060	-0.095	1.842			-0.083	0.273	1.829			-0.083	0.458	1.800			-0.224	0.151	1.862			-0.285	-0.098	1.896			-0.325	-0.313	1.858			-0.334	-0.387	1.841			-0.047	0.196	1.798			0.057	0.122	1.537
-0.073	-0.171	1.802			-0.060	-0.097	1.842			-0.084	0.273	1.829			-0.083	0.458	1.800			-0.224	0.151	1.862			-0.285	-0.099	1.896			-0.324	-0.312	1.858			-0.334	-0.386	1.841			-0.049	0.196	1.797			0.057	0.121	1.537
-0.073	-0.173	1.802			-0.060	-0.099	1.842			-0.085	0.273	1.829			-0.083	0.459	1.800			-0.224	0.150	1.862			-0.285	-0.099	1.896			-0.324	-0.312	1.858			-0.334	-0.386	1.841			-0.052	0.195	1.797			0.056	0.120	1.538
-0.073	-0.175	1.802			-0.060	-0.101	1.842			-0.085	0.273	1.829			-0.083	0.459	1.800			-0.224	0.150	1.862			-0.285	-0.099	1.896			-0.324	-0.311	1.858			-0.334	-0.386	1.841			-0.054	0.195	1.797			0.055	0.119	1.538
-0.073	-0.177	1.802			-0.060	-0.102	1.842			-0.086	0.273	1.829			-0.083	0.459	1.800			-0.224	0.150	1.862			-0.285	-0.099	1.896			-0.324	-0.311	1.859			-0.334	-0.385	1.841			-0.056	0.195	1.797			0.054	0.118	1.539
-0.073	-0.179	1.802			-0.060	-0.104	1.841			-0.087	0.273	1.829			-0.083	0.459	1.800			-0.224	0.149	1.862			-0.285	-0.100	1.896			-0.324	-0.311	1.859			-0.333	-0.385	1.841			-0.058	0.194	1.796			0.053	0.117	1.539
-0.073	-0.181	1.802			-0.060	-0.106	1.841			-0.089	0.272	1.829			-0.083	0.459	1.801			-0.223	0.149	1.862			-0.285	-0.100	1.896			-0.323	-0.313	1.858			-0.333	-0.387	1.841			-0.060	0.194	1.796			0.052	0.117	1.540
-0.073	-0.183	1.802			-0.060	-0.107	1.841			-0.090	0.272	1.830			-0.083	0.459	1.801			-0.223	0.148	1.862			-0.285	-0.100	1.897			-0.323	-0.313	1.858			-0.333	-0.387	1.841			-0.061	0.193	1.796			0.052	0.116	1.540
-0.073	-0.185	1.802			-0.060	-0.109	1.841			-0.091	0.272	1.830			-0.083	0.459	1.801			-0.227	0.145	1.866			-0.285	-0.101	1.897			-0.323	-0.313	1.858			-0.333	-0.387	1.841			-0.063	0.193	1.795			0.051	0.115	1.540
-0.073	-0.186	1.802			-0.060	-0.110	1.841			-0.092	0.271	1.830			-0.084	0.459	1.801			-0.227	0.144	1.865			-0.285	-0.102	1.897			-0.323	-0.313	1.858			-0.333	-0.387	1.841			-0.065	0.192	1.795			0.050	0.115	1.541
-0.074	-0.188	1.802			-0.060	-0.111	1.841			-0.093	0.271	1.830			-0.084	0.459	1.801			-0.226	0.143	1.865			-0.285	-0.103	1.897			-0.323	-0.313	1.858			-0.333	-0.387	1.841			-0.066	0.192	1.795			0.050	0.114	1.541
-0.074	-0.189	1.802			-0.060	-0.113	1.841			-0.094	0.271	1.830			-0.084	0.459	1.801			-0.226	0.142	1.864			-0.285	-0.104	1.897			-0.322	-0.313	1.859			-0.333	-0.387	1.841			-0.067	0.191	1.795			0.049	0.114	1.541
-0.074	-0.190	1.802			-0.060	-0.114	1.841			-0.094	0.271	1.830			-0.084	0.459	1.801			-0.225	0.141	1.864			-0.285	-0.104	1.897			-0.322	-0.313	1.859			-0.332	-0.387	1.841			-0.068	0.191	1.795			0.048	0.113	1.542
-0.074	-0.191	1.802			-0.060	-0.115	1.841			-0.095	0.271	1.830			-0.084	0.459	1.801			-0.224	0.140	1.863			-0.285	-0.104	1.898			-0.322	-0.313	1.859			-0.332	-0.387	1.841			-0.070	0.191	1.794			0.048	0.113	1.542
-0.074	-0.192	1.802			-0.060	-0.115	1.841			-0.096	0.271	1.830			-0.084	0.459	1.801			-0.224	0.140	1.863			-0.285	-0.104	1.898			-0.322	-0.313	1.859			-0.332	-0.387	1.841			-0.071	0.190	1.794			0.047	0.112	1.542
-0.074	-0.193	1.802			-0.061	-0.116	1.841			-0.096	0.270	1.830			-0.084	0.459	1.801			-0.223	0.139	1.862			-0.285	-0.105	1.898			-0.322	-0.313	1.859			-0.332	-0.387	1.841			-0.071	0.190	1.794			0.047	0.112	1.542
-0.072	-0.177	1.803			-0.061	-0.106	1.842			-0.097	0.270	1.830			-0.084	0.459	1.801			-0.222	0.139	1.862			-0.285	-0.105	1.898			-0.322	-0.313	1.859			-0.332	-0.386	1.841			0.010	0.210	1.796			0.058	0.115	1.540
-0.071	-0.168	1.803			-0.062	-0.100	1.842			-0.097	0.270	1.830			-0.084	0.459	1.801			-0.222	0.139	1.861			-0.285	-0.105	1.898			-0.322	-0.312	1.859			-0.332	-0.386	1.841			0.055	0.212	1.786			0.068	0.114	1.531
-0.071	-0.162	1.803			-0.062	-0.096	1.842			-0.097	0.270	1.830			-0.084	0.459	1.801			-0.221	0.138	1.861			-0.285	-0.105	1.898			-0.322	-0.315	1.858			-0.332	-0.389	1.840			0.065	0.212	1.783			0.074	0.113	1.525
-0.071	-0.158	1.803			-0.062	-0.092	1.843			-0.098	0.270	1.830			-0.084	0.459	1.801			-0.221	0.138	1.861			-0.285	-0.105	1.898			-0.322	-0.314	1.858			-0.332	-0.388	1.840			0.073	0.213	1.782			0.079	0.112	1.520
-0.070	-0.155	1.803			-0.062	-0.090	1.843			-0.098	0.270	1.830			-0.084	0.459	1.801			-0.221	0.138	1.860			-0.285	-0.105	1.898			-0.321	-0.313	1.859			-0.332	-0.387	1.840			0.080	0.213	1.780			0.082	0.112	1.517
-0.070	-0.153	1.803			-0.062	-0.088	1.843			-0.098	0.270	1.830			-0.084	0.459	1.801			-0.220	0.138	1.860			-0.285	-0.106	1.898			-0.322	-0.316	1.858			-0.332	-0.390	1.840			0.086	0.214	1.779			0.085	0.111	1.514
-0.070	-0.151	1.803			-0.062	-0.086	1.843			-0.098	0.270	1.830			-0.084	0.459	1.800			-0.220	0.138	1.860			-0.285	-0.106	1.898			-0.322	-0.316	1.858			-0.332	-0.390	1.840			0.091	0.214	1.778			0.088	0.111	1.511
-0.070	-0.150	1.804			-0.062	-0.085	1.843			-0.098	0.270	1.830			-0.084	0.459	1.800			-0.219	0.138	1.859			-0.285	-0.106	1.898			-0.322	-0.316	1.858			-0.332	-0.390	1.840			0.096	0.214	1.777			0.090	0.110	1.509
-0.069	-0.148	1.804			-0.062	-0.084	1.843			-0.098	0.270	1.830			-0.084	0.459	1.800			-0.219	0.138	1.859			-0.285	-0.106	1.898			-0.322	-0.316	1.858			-0.332	-0.390	1.840			0.100	0.215	1.776			0.092	0.110	1.508
-0.069	-0.147	1.804			-0.062	-0.083	1.843			-0.098	0.270	1.830			-0.084	0.459	1.800			-0.218	0.138	1.859			-0.285	-0.106	1.898			-0.322	-0.316	1.857			-0.332	-0.390	1.840			0.103	0.215	1.776			0.102	0.110	1.510
-0.069	-0.146	1.804			-0.062	-0.082	1.843			-0.098	0.270	1.830			-0.084	0.459	1.800			-0.218	0.138	1.858			-0.285	-0.106	1.898			-0.322	-0.316	1.857			-0.332	-0.390	1.840			0.106	0.217	1.776			0.104	0.110	1.510
-0.069	-0.145	1.804			-0.062	-0.081	1.843			-0.098	0.270	1.830			-0.084	0.459	1.800			-0.218	0.137	1.858			-0.285	-0.106	1.898			-0.322	-0.316	1.857			-0.332	-0.390	1.840			0.108	0.218	1.777			0.107	0.111	1.511
-0.069	-0.144	1.804			-0.062	-0.080	1.843			-0.098	0.270	1.829			-0.084	0.458	1.800			-0.217	0.137	1.857			-0.285	-0.106	1.898			-0.322	-0.316	1.857			-0.332	-0.389	1.840			0.108	0.219	1.778			0.109	0.111	1.512
-0.069	-0.143	1.804			-0.062	-0.079	1.843			-0.098	0.270	1.829			-0.084	0.458	1.800			-0.217	0.137	1.857			-0.285	-0.106	1.898			-0.322	-0.315	1.857			-0.332	-0.389	1.840			0.102	0.224	1.785			0.109	0.114	1.518
-0.069	-0.143	1.804			-0.062	-0.079	1.843			-0.098	0.269	1.829			-0.084	0.458	1.800			-0.217	0.137	1.857			-0.285	-0.106	1.898			-0.322	-0.315	1.858			-0.332	-0.389	1.840			0.099	0.227	1.790			0.110	0.117	1.522
-0.069	-0.142	1.804			-0.062	-0.078	1.843			-0.098	0.269	1.829			-0.084	0.458	1.800			-0.216	0.137	1.856			-0.285	-0.106	1.898			-0.323	-0.317	1.857			-0.332	-0.390	1.840			0.099	0.228	1.792			0.110	0.118	1.525
-0.069	-0.141	1.804			-0.063	-0.078	1.843			-0.098	0.269	1.829			-0.084	0.458	1.800			-0.216	0.137	1.856			-0.285	-0.106	1.898			-0.323	-0.319	1.857			-0.332	-0.392	1.839			0.099	0.229	1.794			0.110	0.120	1.528
-0.068	-0.141	1.804			-0.063	-0.077	1.843			-0.098	0.269	1.829			-0.084	0.458	1.799			-0.216	0.137	1.856			-0.285	-0.107	1.898			-0.323	-0.321	1.856			-0.333	-0.393	1.839			0.098	0.230	1.796			0.111	0.121	1.531
-0.068	-0.140	1.804			-0.063	-0.076	1.843			-0.098	0.269	1.829			-0.084	0.458	1.799			-0.216	0.137	1.856			-0.285	-0.107	1.898			-0.324	-0.323	1.856			-0.333	-0.395	1.838			0.098	0.231	1.797			0.111	0.122	1.532
-0.068	-0.140	1.804			-0.063	-0.076	1.843			-0.098	0.269	1.829			-0.084	0.458	1.799			-0.216	0.137	1.856			-0.285	-0.107	1.898			-0.324	-0.322	1.856			-0.333	-0.395	1.839			0.098	0.232	1.799			0.111	0.123	1.534
-0.068	-0.139	1.804			-0.063	-0.075	1.843			-0.098	0.269	1.829			-0.084	0.458	1.799			-0.216	0.137	1.856			-0.285	-0.107	1.898			-0.324	-0.321	1.856			-0.333	-0.394	1.839			0.098	0.233	1.800			0.110	0.124	1.535
-0.068	-0.138	1.804			-0.063	-0.075	1.843			-0.098	0.269	1.829			-0.084	0.458	1.799			-0.216	0.137	1.855			-0.285	-0.107	1.898			-0.323	-0.321	1.856			-0.333	-0.394	1.839			0.098	0.233	1.801			0.110	0.124	1.536
-0.068	-0.138	1.804			-0.063	-0.074	1.843			-0.097	0.269	1.829			-0.084	0.458	1.799			-0.216	0.137	1.855			-0.285	-0.107	1.898			-0.323	-0.320	1.856			-0.333	-0.393	1.839			0.098	0.234	1.802			0.110	0.124	1.537
-0.068	-0.137	1.804			-0.063	-0.074	1.843			-0.097	0.269	1.829			-0.084	0.458	1.799			-0.216	0.137	1.855			-0.285	-0.107	1.898			-0.323	-0.319	1.856			-0.333	-0.393	1.839			0.097	0.235	1.803			0.110	0.125	1.538
-0.068	-0.136	1.804			-0.063	-0.073	1.843			-0.097	0.269	1.829			-0.084	0.458	1.799			-0.216	0.137	1.855			-0.285	-0.107	1.898			-0.324	-0.323	1.854			-0.333	-0.396	1.837			0.097	0.235	1.804			0.110	0.125	1.538
-0.068	-0.136	1.804			-0.064	-0.073	1.843			-0.096	0.269	1.829			-0.084	0.458	1.799			-0.216	0.137	1.855			-0.285	-0.107	1.898			-0.324	-0.323	1.853			-0.333	-0.396	1.837			0.097	0.235	1.805			0.110	0.125	1.539
-0.068	-0.135	1.804			-0.064	-0.072	1.843			-0.096	0.269	1.829			-0.084	0.458	1.799			-0.216	0.137	1.855			-0.285	-0.107	1.898			-0.324	-0.322	1.853			-0.333	-0.396	1.837			0.097	0.236	1.805			0.110	0.126	1.540
-0.068	-0.135	1.804			-0.064	-0.072	1.843			-0.095	0.269	1.828			-0.084	0.458	1.798			-0.217	0.137	1.855			-0.285	-0.107	1.898			-0.323	-0.322	1.853			-0.333	-0.395	1.837			0.049	0.253	1.827			0.104	0.132	1.550
-0.068	-0.135	1.803			-0.064	-0.072	1.842			-0.095	0.269	1.828			-0.084	0.458	1.798			-0.217	0.137	1.855			-0.285	-0.107	1.897			-0.324	-0.326	1.851			-0.333	-0.399	1.835			0.021	0.237	1.821			0.102	0.132	1.551
-0.068	-0.135	1.803			-0.064	-0.072	1.842			-0.094	0.269	1.828			-0.084	0.458	1.798			-0.217	0.138	1.855			-0.285	-0.107	1.897			-0.324	-0.325	1.851			-0.333	-0.399	1.835			0.018	0.241	1.827			0.100	0.135	1.556
-0.068	-0.135	1.803			-0.064	-0.072	1.842			-0.094	0.269	1.828			-0.084	0.458	1.798			-0.217	0.138	1.855			-0.285	-0.107	1.897			-0.325	-0.330	1.849			-0.333	-0.404	1.833			0.016	0.243	1.829			0.098	0.137	1.561
-0.068	-0.135	1.803			-0.064	-0.071	1.842			-0.093	0.269	1.828			-0.084	0.458	1.798			-0.217	0.138	1.855			-0.285	-0.107	1.897			-0.326	-0.334	1.847			-0.334	-0.408	1.832			0.014	0.244	1.832			0.096	0.139	1.564
-0.068	-0.135	1.802			-0.065	-0.071	1.842			-0.093	0.269	1.828			-0.083	0.459	1.797			-0.218	0.139	1.855			-0.284	-0.106	1.896			-0.326	-0.337	1.846			-0.334	-0.411	1.830			0.012	0.245	1.834			0.092	0.142	1.569
-0.068	-0.135	1.802			-0.065	-0.071	1.842			-0.092	0.269	1.827			-0.083	0.459	1.797			-0.218	0.139	1.855			-0.284	-0.106	1.896			-0.327	-0.339	1.845			-0.335	-0.413	1.829			0.011	0.247	1.836			0.090	0.143	1.572
-0.068	-0.135	1.802			-0.065	-0.071	1.842			-0.092	0.269	1.827			-0.083	0.459	1.797			-0.218	0.139	1.855			-0.284	-0.106	1.896			-0.327	-0.341	1.844			-0.335	-0.415	1.828			0.009	0.248	1.837			0.088	0.145	1.574
-0.068	-0.136	1.802			-0.065	-0.072	1.841			-0.091	0.269	1.827			-0.083	0.459	1.797			-0.218	0.140	1.855			-0.284	-0.106	1.895			-0.328	-0.342	1.843			-0.335	-0.416	1.827			-0.001	0.236	1.829			0.084	0.142	1.572
-0.068	-0.137	1.801			-0.065	-0.073	1.841			-0.091	0.269	1.827			-0.082	0.459	1.796			-0.218	0.140	1.854			-0.284	-0.106	1.895			-0.328	-0.343	1.842			-0.335	-0.418	1.826			-0.006	0.230	1.825			0.081	0.140	1.570
-0.068	-0.139	1.800			-0.064	-0.073	1.840			-0.091	0.269	1.827			-0.082	0.459	1.796			-0.218	0.141	1.854			-0.284	-0.105	1.894			-0.328	-0.344	1.842			-0.335	-0.419	1.826			-0.011	0.225	1.821			0.078	0.138	1.568
-0.068	-0.141	1.800			-0.064	-0.074	1.840			-0.090	0.269	1.827			-0.082	0.459	1.796			-0.218	0.141	1.854			-0.284	-0.105	1.894			-0.328	-0.341	1.842			-0.335	-0.416	1.825			-0.014	0.222	1.819			0.075	0.136	1.566
-0.068	-0.142	1.800			-0.064	-0.075	1.840			-0.090	0.269	1.826			-0.082	0.459	1.796			-0.218	0.141	1.854			-0.284	-0.105	1.894			-0.328	-0.341	1.842			-0.335	-0.416	1.825			-0.017	0.219	1.817			0.073	0.135	1.565
-0.068	-0.143	1.799			-0.064	-0.076	1.839			-0.090	0.269	1.826			-0.082	0.459	1.796			-0.218	0.142	1.854			-0.284	-0.105	1.893			-0.328	-0.341	1.841			-0.335	-0.416	1.824			-0.019	0.217	1.816			0.070	0.133	1.563
-0.068	-0.145	1.799			-0.064	-0.077	1.839			-0.089	0.269	1.826			-0.081	0.459	1.795			-0.218	0.142	1.854			-0.284	-0.105	1.893			-0.328	-0.341	1.841			-0.335	-0.415	1.824			-0.021	0.215	1.814			0.068	0.132	1.562
-0.069	-0.146	1.798			-0.064	-0.078	1.839			-0.089	0.269	1.826			-0.081	0.459	1.795			-0.218	0.142	1.854			-0.284	-0.104	1.893			-0.328	-0.341	1.841			-0.335	-0.416	1.824			-0.023	0.213	1.813			0.067	0.131	1.561
-0.069	-0.147	1.798			-0.063	-0.079	1.838			-0.089	0.269	1.826			-0.081	0.459	1.795			-0.219	0.142	1.854			-0.284	-0.104	1.892			-0.328	-0.342	1.840			-0.335	-0.416	1.824			-0.025	0.212	1.812			0.065	0.130	1.560
-0.069	-0.148	1.798			-0.063	-0.080	1.838			-0.089	0.269	1.826			-0.081	0.459	1.795			-0.219	0.142	1.854			-0.284	-0.104	1.892			-0.328	-0.341	1.840			-0.335	-0.416	1.823			-0.026	0.202	1.806			0.064	0.126	1.556
-0.069	-0.150	1.797			-0.063	-0.081	1.838			-0.088	0.269	1.826			-0.081	0.459	1.794			-0.219	0.143	1.854			-0.284	-0.104	1.892			-0.328	-0.341	1.840			-0.335	-0.416	1.823			-0.027	0.201	1.806			0.062	0.125	1.555
-0.069	-0.151	1.797			-0.063	-0.082	1.838			-0.088	0.269	1.826			-0.081	0.458	1.794			-0.220	0.143	1.854			-0.283	-0.104	1.892			-0.327	-0.339	1.841			-0.334	-0.414	1.824			-0.028	0.200	1.805			0.061	0.124	1.554
-0.069	-0.151	1.797			-0.063	-0.083	1.837			-0.088	0.269	1.826			-0.081	0.458	1.794			-0.220	0.143	1.855			-0.283	-0.104	1.892			-0.327	-0.339	1.841			-0.334	-0.413	1.824			-0.029	0.199	1.804			0.060	0.124	1.553
-0.069	-0.152	1.796			-0.063	-0.084	1.837			-0.088	0.269	1.826			-0.081	0.458	1.793			-0.221	0.144	1.855			-0.283	-0.104	1.891			-0.327	-0.339	1.841			-0.334	-0.414	1.823			-0.030	0.198	1.804			0.057	0.123	1.551
-0.070	-0.153	1.796			-0.063	-0.085	1.837			-0.088	0.269	1.825			-0.081	0.458	1.793			-0.221	0.144	1.855			-0.283	-0.104	1.891			-0.327	-0.339	1.841			-0.334	-0.414	1.823			-0.030	0.192	1.801			0.056	0.120	1.548
-0.070	-0.154	1.796			-0.063	-0.085	1.837			-0.088	0.269	1.825			-0.081	0.458	1.793			-0.222	0.144	1.855			-0.283	-0.104	1.891			-0.327	-0.339	1.840			-0.334	-0.414	1.823			-0.030	0.188	1.798			0.055	0.118	1.546
-0.070	-0.155	1.796			-0.062	-0.086	1.837			-0.087	0.269	1.825			-0.081	0.457	1.792			-0.222	0.144	1.855			-0.283	-0.104	1.891			-0.327	-0.340	1.840			-0.334	-0.414	1.823			-0.030	0.185	1.796			0.054	0.116	1.543
-0.070	-0.156	1.796			-0.062	-0.087	1.836			-0.087	0.269	1.825			-0.081	0.457	1.792			-0.222	0.144	1.855			-0.283	-0.104	1.891			-0.327	-0.340	1.840			-0.334	-0.414	1.823			-0.029	0.185	1.796			0.054	0.115	1.543
-0.070	-0.157	1.795			-0.062	-0.088	1.836			-0.087	0.268	1.825			-0.081	0.457	1.792			-0.223	0.144	1.855			-0.283	-0.104	1.891			-0.327	-0.340	1.840			-0.334	-0.414	1.823			-0.028	0.186	1.796			0.053	0.115	1.542
-0.070	-0.157	1.795			-0.062	-0.088	1.836			-0.087	0.268	1.825			-0.081	0.457	1.792			-0.223	0.144	1.855			-0.283	-0.104	1.890			-0.327	-0.340	1.840			-0.334	-0.414	1.823			-0.028	0.186	1.796			0.052	0.114	1.541
-0.070	-0.158	1.795			-0.062	-0.089	1.836			-0.087	0.268	1.825			-0.081	0.457	1.791			-0.223	0.144	1.856			-0.283	-0.104	1.890			-0.327	-0.340	1.840			-0.334	-0.415	1.823			-0.028	0.183	1.794			0.052	0.112	1.539
-0.070	-0.159	1.795			-0.062	-0.089	1.836			-0.087	0.268	1.825			-0.081	0.457	1.791			-0.224	0.144	1.856			-0.283	-0.104	1.890			-0.327	-0.339	1.840			-0.334	-0.413	1.823			-0.027	0.184	1.794			0.051	0.112	1.539
-0.071	-0.159	1.795			-0.062	-0.090	1.836			-0.087	0.268	1.825			-0.081	0.456	1.791			-0.224	0.144	1.856			-0.283	-0.104	1.890			-0.326	-0.338	1.841			-0.334	-0.413	1.823			-0.027	0.185	1.794			0.051	0.112	1.538
-0.071	-0.159	1.795			-0.062	-0.090	1.836			-0.087	0.268	1.825			-0.081	0.456	1.790			-0.224	0.144	1.856			-0.283	-0.105	1.890			-0.326	-0.338	1.841			-0.334	-0.413	1.823			-0.022	0.175	1.791			0.051	0.109	1.535
-0.071	-0.160	1.794			-0.062	-0.091	1.836			-0.087	0.268	1.825			-0.081	0.456	1.790			-0.225	0.144	1.856			-0.283	-0.105	1.890			-0.326	-0.338	1.841			-0.334	-0.412	1.823			-0.019	0.168	1.790			0.052	0.108	1.533
-0.071	-0.160	1.794			-0.062	-0.091	1.836			-0.087	0.268	1.825			-0.081	0.456	1.790			-0.225	0.144	1.856			-0.283	-0.105	1.890			-0.326	-0.338	1.841			-0.334	-0.412	1.823			-0.017	0.173	1.791			0.052	0.107	1.533
-0.071	-0.161	1.794			-0.062	-0.091	1.836			-0.087	0.268	1.825			-0.081	0.456	1.790			-0.225	0.144	1.856			-0.283	-0.105	1.890			-0.326	-0.337	1.841			-0.334	-0.411	1.823			-0.015	0.177	1.792			0.052	0.107	1.532
-0.071	-0.161	1.794			-0.062	-0.092	1.836			-0.087	0.268	1.825			-0.081	0.456	1.790			-0.226	0.144	1.856			-0.283	-0.105	1.889			-0.326	-0.337	1.841			-0.334	-0.411	1.823			-0.014	0.179	1.793			0.052	0.107	1.532
-0.071	-0.161	1.794			-0.062	-0.092	1.836			-0.087	0.268	1.825			-0.081	0.455	1.789			-0.226	0.144	1.856			-0.284	-0.105	1.889			-0.326	-0.337	1.841			-0.334	-0.411	1.823			-0.013	0.173	1.791			0.052	0.106	1.530
-0.071	-0.161	1.794			-0.062	-0.092	1.835			-0.087	0.268	1.825			-0.081	0.455	1.789			-0.226	0.144	1.856			-0.284	-0.105	1.889			-0.325	-0.334	1.841			-0.333	-0.409	1.824			-0.013	0.170	1.789			0.053	0.105	1.528
-0.071	-0.162	1.794			-0.062	-0.092	1.835			-0.087	0.268	1.825			-0.082	0.455	1.789			-0.226	0.144	1.856			-0.284	-0.105	1.889			-0.325	-0.334	1.841			-0.333	-0.408	1.824			-0.012	0.167	1.788			0.053	0.104	1.527
-0.071	-0.162	1.794			-0.062	-0.093	1.835			-0.087	0.268	1.824			-0.082	0.455	1.789			-0.227	0.144	1.856			-0.284	-0.105	1.889			-0.325	-0.334	1.841			-0.333	-0.408	1.824			-0.011	0.165	1.788			0.054	0.103	1.525
-0.071	-0.162	1.794			-0.062	-0.093	1.835			-0.087	0.268	1.824			-0.082	0.455	1.789			-0.227	0.144	1.856			-0.284	-0.106	1.889			-0.325	-0.334	1.841			-0.333	-0.408	1.824			-0.011	0.164	1.787			0.054	0.102	1.524
-0.071	-0.162	1.794			-0.062	-0.093	1.835			-0.087	0.268	1.824			-0.082	0.455	1.789			-0.227	0.144	1.856			-0.284	-0.106	1.889			-0.325	-0.333	1.841			-0.333	-0.407	1.824			-0.010	0.162	1.787			0.055	0.102	1.524
-0.071	-0.163	1.794			-0.062	-0.093	1.835			-0.087	0.268	1.824			-0.082	0.455	1.789			-0.227	0.144	1.856			-0.284	-0.106	1.889			-0.325	-0.333	1.841			-0.333	-0.407	1.824			-0.010	0.161	1.786			0.055	0.101	1.523
-0.071	-0.163	1.793			-0.062	-0.093	1.835			-0.086	0.268	1.824			-0.082	0.455	1.788			-0.227	0.144	1.856			-0.284	-0.106	1.889			-0.325	-0.333	1.841			-0.333	-0.407	1.824			-0.010	0.160	1.786			0.055	0.101	1.522
-0.071	-0.163	1.793			-0.062	-0.094	1.835			-0.086	0.268	1.824			-0.082	0.455	1.788			-0.228	0.144	1.856			-0.284	-0.106	1.889			-0.325	-0.333	1.841			-0.333	-0.407	1.824			-0.007	0.170	1.790			0.055	0.102	1.522
-0.072	-0.163	1.793			-0.062	-0.094	1.835			-0.086	0.268	1.824			-0.082	0.455	1.788			-0.228	0.144	1.856			-0.284	-0.106	1.889			-0.326	-0.332	1.841			-0.334	-0.406	1.824			-0.006	0.168	1.789			0.056	0.101	1.522
-0.072	-0.163	1.793			-0.062	-0.094	1.835			-0.086	0.268	1.824			-0.082	0.455	1.788			-0.228	0.144	1.856			-0.284	-0.106	1.889			-0.326	-0.332	1.842			-0.334	-0.406	1.824			-0.005	0.167	1.789			0.056	0.101	1.521
-0.072	-0.163	1.793			-0.062	-0.094	1.835			-0.086	0.268	1.824			-0.082	0.455	1.788			-0.228	0.144	1.856			-0.284	-0.106	1.889			-0.326	-0.332	1.842			-0.334	-0.405	1.824			-0.005	0.166	1.789			0.057	0.100	1.520
-0.072	-0.163	1.793			-0.062	-0.094	1.835			-0.086	0.268	1.824			-0.082	0.455	1.788			-0.228	0.144	1.857			-0.284	-0.106	1.888			-0.326	-0.331	1.842			-0.334	-0.405	1.824			-0.004	0.165	1.789			0.057	0.100	1.520
-0.072	-0.163	1.793			-0.062	-0.094	1.835			-0.086	0.268	1.824			-0.082	0.455	1.788			-0.228	0.144	1.857			-0.284	-0.106	1.888			-0.326	-0.331	1.842			-0.334	-0.405	1.824			-0.004	0.164	1.789			0.057	0.100	1.519
-0.072	-0.164	1.793			-0.062	-0.094	1.835			-0.086	0.268	1.824			-0.082	0.454	1.788			-0.228	0.144	1.857			-0.284	-0.106	1.888			-0.326	-0.331	1.842			-0.334	-0.405	1.824			-0.003	0.164	1.789			0.056	0.100	1.518
-0.072	-0.164	1.793			-0.062	-0.094	1.835			-0.086	0.268	1.824			-0.082	0.454	1.788			-0.229	0.144	1.857			-0.284	-0.106	1.888			-0.326	-0.331	1.842			-0.334	-0.405	1.824			-0.002	0.172	1.792			0.055	0.101	1.519
-0.072	-0.164	1.793			-0.062	-0.094	1.835			-0.086	0.268	1.824			-0.082	0.454	1.788			-0.229	0.144	1.857			-0.284	-0.105	1.888			-0.327	-0.331	1.842			-0.334	-0.405	1.824			-0.001	0.170	1.792			0.054	0.101	1.519
-0.072	-0.164	1.793			-0.062	-0.094	1.835			-0.086	0.268	1.824			-0.082	0.454	1.788			-0.229	0.144	1.857			-0.284	-0.105	1.888			-0.327	-0.332	1.841			-0.334	-0.405	1.823			-0.001	0.169	1.792			0.054	0.101	1.518
-0.072	-0.164	1.793			-0.062	-0.094	1.835			-0.086	0.268	1.824			-0.082	0.454	1.788			-0.229	0.144	1.857			-0.284	-0.105	1.888			-0.327	-0.332	1.841			-0.335	-0.405	1.823			-0.001	0.168	1.792			0.053	0.101	1.518
-0.072	-0.163	1.793			-0.062	-0.094	1.836			-0.086	0.268	1.824			-0.082	0.454	1.788			-0.229	0.144	1.857			-0.284	-0.105	1.888			-0.327	-0.332	1.841			-0.335	-0.406	1.823			-0.000	0.177	1.796			0.054	0.103	1.520
-0.072	-0.163	1.793			-0.062	-0.094	1.836			-0.086	0.268	1.824			-0.082	0.454	1.788			-0.229	0.145	1.857			-0.284	-0.105	1.888			-0.328	-0.332	1.841			-0.335	-0.406	1.823			0.000	0.177	1.796			0.053	0.103	1.520
-0.072	-0.163	1.793			-0.062	-0.094	1.836			-0.086	0.268	1.824			-0.082	0.454	1.788			-0.229	0.145	1.857			-0.284	-0.105	1.888			-0.328	-0.333	1.841			-0.335	-0.406	1.823			0.001	0.177	1.797			0.053	0.103	1.520
-0.072	-0.163	1.793			-0.062	-0.094	1.836			-0.086	0.268	1.824			-0.082	0.454	1.788			-0.229	0.145	1.857			-0.285	-0.105	1.888			-0.328	-0.334	1.841			-0.335	-0.407	1.822			0.001	0.177	1.797			0.053	0.103	1.520
-0.072	-0.163	1.793			-0.062	-0.094	1.836			-0.086	0.268	1.824			-0.082	0.454	1.788			-0.229	0.145	1.857			-0.285	-0.105	1.888			-0.329	-0.334	1.841			-0.335	-0.408	1.822			0.001	0.177	1.797			0.054	0.103	1.520
-0.072	-0.163	1.794			-0.062	-0.094	1.836			-0.086	0.268	1.825			-0.082	0.454	1.788			-0.229	0.145	1.857			-0.285	-0.105	1.888			-0.329	-0.335	1.841			-0.335	-0.408	1.822			0.002	0.177	1.797			0.055	0.103	1.521
-0.072	-0.162	1.794			-0.062	-0.094	1.837			-0.086	0.268	1.825			-0.082	0.454	1.788			-0.229	0.145	1.857			-0.285	-0.105	1.888			-0.329	-0.336	1.841			-0.336	-0.409	1.822			0.002	0.177	1.797			0.056	0.102	1.521
-0.072	-0.162	1.794			-0.063	-0.094	1.837			-0.086	0.268	1.825			-0.082	0.454	1.788			-0.229	0.145	1.857			-0.285	-0.104	1.888			-0.330	-0.336	1.841			-0.336	-0.410	1.822			0.003	0.180	1.799			0.057	0.103	1.523
-0.072	-0.162	1.794			-0.063	-0.094	1.837			-0.086	0.268	1.825			-0.082	0.454	1.788			-0.229	0.145	1.857			-0.285	-0.104	1.888			-0.330	-0.337	1.841			-0.336	-0.410	1.822			0.003	0.181	1.800			0.057	0.104	1.524
-0.072	-0.161	1.794			-0.063	-0.093	1.837			-0.086	0.268	1.825			-0.082	0.454	1.789			-0.229	0.145	1.857			-0.285	-0.104	1.888			-0.330	-0.338	1.841			-0.336	-0.411	1.822			0.004	0.182	1.801			0.058	0.107	1.525
-0.072	-0.161	1.794			-0.063	-0.093	1.838			-0.086	0.268	1.825			-0.082	0.454	1.789			-0.229	0.146	1.857			-0.285	-0.104	1.888			-0.331	-0.339	1.841			-0.336	-0.412	1.822			0.004	0.182	1.801			0.059	0.108	1.526
-0.072	-0.161	1.794			-0.063	-0.093	1.838			-0.086	0.268	1.825			-0.082	0.454	1.789			-0.229	0.146	1.857			-0.285	-0.104	1.888			-0.331	-0.340	1.841			-0.336	-0.413	1.822			0.005	0.183	1.802			0.060	0.109	1.527
-0.072	-0.160	1.795			-0.063	-0.093	1.838			-0.086	0.268	1.825			-0.082	0.455	1.789			-0.229	0.146	1.857			-0.285	-0.104	1.888			-0.331	-0.341	1.841			-0.336	-0.414	1.822			0.005	0.181	1.802			0.060	0.109	1.527
-0.072	-0.160	1.795			-0.063	-0.092	1.839			-0.086	0.268	1.826			-0.082	0.455	1.790			-0.229	0.146	1.857			-0.285	-0.103	1.888			-0.331	-0.341	1.841			-0.336	-0.415	1.822			0.006	0.184	1.804			0.061	0.110	1.528
-0.072	-0.159	1.795			-0.063	-0.092	1.839			-0.086	0.268	1.826			-0.081	0.455	1.790			-0.229	0.146	1.858			-0.285	-0.103	1.888			-0.331	-0.340	1.842			-0.336	-0.413	1.822			0.006	0.187	1.806			0.061	0.112	1.530
-0.072	-0.159	1.795			-0.063	-0.092	1.839			-0.086	0.268	1.826			-0.081	0.455	1.790			-0.229	0.147	1.858			-0.285	-0.103	1.888			-0.331	-0.340	1.842			-0.336	-0.413	1.823			0.007	0.189	1.807			0.062	0.113	1.531
-0.072	-0.158	1.796			-0.063	-0.091	1.840			-0.086	0.268	1.826			-0.081	0.455	1.790			-0.229	0.147	1.858			-0.285	-0.103	1.888			-0.330	-0.340	1.842			-0.336	-0.413	1.823			0.007	0.191	1.808			0.062	0.114	1.533
-0.072	-0.157	1.796			-0.063	-0.091	1.840			-0.086	0.269	1.826			-0.081	0.455	1.791			-0.229	0.147	1.858			-0.285	-0.102	1.888			-0.330	-0.339	1.843			-0.336	-0.412	1.824			0.007	0.192	1.810			0.062	0.116	1.534
-0.072	-0.157	1.796			-0.063	-0.090	1.841			-0.085	0.269	1.827			-0.081	0.455	1.791			-0.229	0.147	1.858			-0.285	-0.102	1.888			-0.329	-0.336	1.843			-0.335	-0.410	1.825			0.008	0.194	1.810			0.063	0.118	1.535
-0.072	-0.156	1.796			-0.063	-0.090	1.841			-0.085	0.269	1.827			-0.081	0.455	1.792			-0.228	0.148	1.859			-0.285	-0.102	1.888			-0.328	-0.334	1.844			-0.335	-0.408	1.826			0.008	0.195	1.811			0.063	0.119	1.536
-0.071	-0.155	1.797			-0.063	-0.089	1.841			-0.085	0.269	1.827			-0.081	0.455	1.792			-0.228	0.148	1.859			-0.285	-0.102	1.888			-0.327	-0.332	1.845			-0.334	-0.406	1.827			0.009	0.196	1.812			0.063	0.120	1.537
-0.071	-0.155	1.797			-0.063	-0.089	1.842			-0.085	0.269	1.827			-0.081	0.455	1.793			-0.228	0.148	1.859			-0.285	-0.101	1.888			-0.326	-0.331	1.845			-0.334	-0.404	1.828			0.009	0.197	1.813			0.064	0.121	1.537
-0.071	-0.154	1.797			-0.063	-0.088	1.842			-0.085	0.269	1.828			-0.081	0.455	1.793			-0.228	0.149	1.859			-0.285	-0.101	1.888			-0.326	-0.329	1.846			-0.334	-0.403	1.828			0.009	0.189	1.810			0.064	0.121	1.537
-0.071	-0.154	1.798			-0.063	-0.088	1.842			-0.085	0.269	1.828			-0.081	0.455	1.794			-0.228	0.149	1.860			-0.285	-0.101	1.888			-0.325	-0.328	1.846			-0.333	-0.401	1.829			0.009	0.190	1.811			0.064	0.122	1.538
-0.071	-0.153	1.798			-0.063	-0.087	1.843			-0.085	0.269	1.828			-0.081	0.455	1.794			-0.228	0.149	1.860			-0.285	-0.101	1.888			-0.324	-0.326	1.847			-0.333	-0.400	1.829			0.009	0.191	1.812			0.064	0.122	1.539
-0.071	-0.153	1.798			-0.063	-0.087	1.843			-0.085	0.269	1.828			-0.081	0.455	1.795			-0.228	0.150	1.860			-0.285	-0.100	1.888			-0.324	-0.324	1.847			-0.332	-0.398	1.830			0.010	0.182	1.809			0.065	0.122	1.538
-0.071	-0.152	1.798			-0.063	-0.087	1.843			-0.085	0.269	1.828			-0.081	0.455	1.795			-0.228	0.150	1.860			-0.285	-0.100	1.888			-0.323	-0.324	1.847			-0.332	-0.398	1.830			0.011	0.185	1.810			0.065	0.123	1.539
-0.071	-0.152	1.799			-0.063	-0.086	1.844			-0.085	0.269	1.829			-0.081	0.455	1.796			-0.228	0.150	1.861			-0.285	-0.100	1.888			-0.322	-0.321	1.849			-0.331	-0.395	1.832			0.011	0.181	1.809			0.065	0.123	1.538
-0.071	-0.152	1.799			-0.063	-0.086	1.844			-0.085	0.269	1.829			-0.081	0.455	1.796			-0.228	0.150	1.861			-0.285	-0.100	1.889			-0.321	-0.319	1.850			-0.331	-0.393	1.832			0.011	0.181	1.809			0.066	0.123	1.539
-0.071	-0.151	1.799			-0.063	-0.086	1.844			-0.085	0.269	1.829			-0.081	0.455	1.797			-0.228	0.151	1.861			-0.284	-0.099	1.889			-0.321	-0.317	1.850			-0.330	-0.391	1.833			0.011	0.178	1.808			0.066	0.121	1.538
-0.071	-0.151	1.799			-0.063	-0.086	1.844			-0.085	0.269	1.829			-0.081	0.456	1.797			-0.227	0.151	1.861			-0.284	-0.099	1.889			-0.320	-0.316	1.851			-0.330	-0.390	1.834			0.011	0.176	1.808			0.066	0.121	1.538
-0.071	-0.151	1.799			-0.063	-0.086	1.845			-0.084	0.269	1.829			-0.081	0.456	1.798			-0.227	0.151	1.861			-0.284	-0.099	1.889			-0.320	-0.315	1.851			-0.330	-0.388	1.834			0.011	0.174	1.807			0.066	0.120	1.538
-0.071	-0.151	1.799			-0.062	-0.085	1.845			-0.084	0.269	1.830			-0.081	0.456	1.798			-0.227	0.151	1.862			-0.284	-0.099	1.889			-0.319	-0.314	1.852			-0.329	-0.387	1.835			0.011	0.172	1.807			0.066	0.120	1.537
-0.071	-0.151	1.800			-0.062	-0.085	1.845			-0.084	0.269	1.830			-0.081	0.456	1.798			-0.227	0.151	1.862			-0.284	-0.099	1.889			-0.319	-0.313	1.852			-0.329	-0.387	1.835			0.011	0.170	1.806			0.066	0.120	1.537
-0.070	-0.151	1.800			-0.062	-0.085	1.845			-0.084	0.269	1.830			-0.081	0.456	1.799			-0.227	0.151	1.862			-0.284	-0.099	1.889			-0.319	-0.312	1.853			-0.329	-0.386	1.835			0.011	0.169	1.806			0.066	0.120	1.536
-0.070	-0.150	1.800			-0.062	-0.085	1.845			-0.084	0.269	1.830			-0.081	0.456	1.799			-0.227	0.152	1.862			-0.284	-0.098	1.889			-0.318	-0.311	1.853			-0.328	-0.385	1.836			0.011	0.168	1.805			0.066	0.120	1.536
-0.070	-0.150	1.800			-0.062	-0.085	1.845			-0.084	0.269	1.830			-0.081	0.456	1.799			-0.227	0.152	1.862			-0.284	-0.098	1.889			-0.318	-0.311	1.853			-0.328	-0.385	1.836			0.010	0.175	1.807			0.066	0.120	1.537
-0.070	-0.150	1.800			-0.062	-0.085	1.845			-0.084	0.269	1.830			-0.081	0.456	1.799			-0.227	0.152	1.862			-0.284	-0.098	1.889			-0.318	-0.310	1.853			-0.328	-0.384	1.836			0.009	0.180	1.808			0.066	0.121	1.537
-0.070	-0.150	1.800			-0.062	-0.085	1.846			-0.084	0.269	1.830			-0.081	0.456	1.799			-0.227	0.152	1.862			-0.284	-0.098	1.890			-0.318	-0.310	1.854			-0.328	-0.384	1.837			0.009	0.180	1.808			0.066	0.121	1.537
-0.070	-0.150	1.800			-0.062	-0.085	1.846			-0.084	0.269	1.831			-0.081	0.456	1.799			-0.227	0.152	1.862			-0.283	-0.098	1.890			-0.317	-0.310	1.854			-0.328	-0.383	1.837			0.009	0.179	1.807			0.064	0.120	1.536
-0.070	-0.150	1.800			-0.062	-0.085	1.846			-0.084	0.269	1.831			-0.081	0.456	1.800			-0.227	0.152	1.862			-0.283	-0.098	1.890			-0.317	-0.309	1.854			-0.328	-0.383	1.837			0.008	0.179	1.807			0.062	0.119	1.535
-0.070	-0.150	1.800			-0.062	-0.085	1.846			-0.084	0.269	1.831			-0.081	0.456	1.800			-0.227	0.152	1.862			-0.283	-0.098	1.890			-0.317	-0.309	1.854			-0.327	-0.382	1.837			0.008	0.177	1.806			0.060	0.118	1.534
-0.070	-0.150	1.800			-0.062	-0.085	1.846			-0.084	0.269	1.831			-0.081	0.456	1.800			-0.226	0.152	1.862			-0.283	-0.098	1.890			-0.317	-0.308	1.854			-0.327	-0.382	1.837			0.008	0.176	1.806			0.059	0.118	1.533
-0.070	-0.150	1.800			-0.062	-0.085	1.846			-0.084	0.269	1.831			-0.081	0.456	1.800			-0.226	0.152	1.862			-0.283	-0.098	1.890			-0.317	-0.312	1.853			-0.327	-0.385	1.836			0.008	0.175	1.805			0.059	0.118	1.533
-0.070	-0.150	1.800			-0.062	-0.085	1.846			-0.084	0.269	1.831			-0.081	0.455	1.800			-0.226	0.152	1.862			-0.283	-0.098	1.890			-0.317	-0.312	1.853			-0.327	-0.385	1.836			0.008	0.174	1.804			0.059	0.118	1.532
-0.070	-0.150	1.800			-0.062	-0.085	1.846			-0.084	0.269	1.831			-0.081	0.455	1.800			-0.226	0.152	1.862			-0.283	-0.098	1.890			-0.317	-0.312	1.853			-0.327	-0.385	1.836			0.007	0.179	1.806			0.058	0.119	1.533
-0.070	-0.150	1.801			-0.062	-0.085	1.846			-0.084	0.269	1.831			-0.081	0.455	1.800			-0.226	0.152	1.862			-0.283	-0.098	1.890			-0.317	-0.312	1.853			-0.327	-0.385	1.836			0.007	0.179	1.806			0.058	0.119	1.533
-0.070	-0.151	1.801			-0.062	-0.085	1.846			-0.084	0.269	1.831			-0.081	0.455	1.800			-0.226	0.152	1.862			-0.283	-0.098	1.890			-0.317	-0.313	1.852			-0.327	-0.387	1.835			0.007	0.179	1.806			0.058	0.119	1.533
-0.070	-0.151	1.801			-0.062	-0.085	1.846			-0.084	0.269	1.831			-0.081	0.455	1.800			-0.226	0.152	1.862			-0.283	-0.098	1.890			-0.317	-0.314	1.851			-0.327	-0.388	1.834			0.008	0.178	1.805			0.058	0.119	1.532
-0.070	-0.151	1.801			-0.062	-0.085	1.846			-0.084	0.269	1.831			-0.080	0.455	1.800			-0.226	0.151	1.862			-0.283	-0.098	1.890			-0.317	-0.316	1.851			-0.327	-0.390	1.833			0.008	0.177	1.805			0.058	0.119	1.532
-0.070	-0.151	1.801			-0.062	-0.085	1.846			-0.084	0.269	1.831			-0.080	0.455	1.800			-0.225	0.151	1.862			-0.282	-0.098	1.890			-0.317	-0.317	1.850			-0.327	-0.391	1.833			0.008	0.175	1.804			0.058	0.119	1.532
-0.070	-0.151	1.801			-0.062	-0.085	1.846			-0.084	0.269	1.832			-0.080	0.455	1.800			-0.225	0.151	1.862			-0.282	-0.098	1.891			-0.317	-0.318	1.850			-0.327	-0.391	1.833			0.008	0.174	1.803			0.059	0.119	1.531
-0.070	-0.151	1.801			-0.062	-0.085	1.846			-0.084	0.269	1.832			-0.080	0.455	1.800			-0.225	0.151	1.862			-0.282	-0.098	1.891			-0.317	-0.318	1.850			-0.327	-0.391	1.833			0.008	0.178	1.805			0.059	0.119	1.531
-0.070	-0.151	1.801			-0.062	-0.085	1.847			-0.084	0.269	1.832			-0.080	0.455	1.800			-0.225	0.151	1.862			-0.282	-0.098	1.891			-0.317	-0.318	1.850			-0.327	-0.392	1.832			0.009	0.176	1.804			0.059	0.119	1.531
-0.070	-0.151	1.801			-0.062	-0.085	1.847			-0.084	0.269	1.832			-0.080	0.455	1.800			-0.225	0.151	1.862			-0.282	-0.098	1.891			-0.317	-0.318	1.849			-0.327	-0.392	1.832			0.009	0.173	1.803			0.059	0.119	1.531
-0.070	-0.151	1.801			-0.061	-0.085	1.847			-0.084	0.269	1.832			-0.080	0.455	1.800			-0.225	0.151	1.862			-0.282	-0.098	1.891			-0.317	-0.318	1.849			-0.327	-0.391	1.832			0.009	0.172	1.802			0.059	0.119	1.530
-0.070	-0.151	1.801			-0.061	-0.085	1.847			-0.084	0.269	1.832			-0.080	0.455	1.800			-0.225	0.151	1.862			-0.282	-0.098	1.891			-0.317	-0.318	1.849			-0.327	-0.392	1.832			0.009	0.170	1.802			0.060	0.119	1.530
-0.070	-0.151	1.801			-0.061	-0.085	1.847			-0.084	0.269	1.832			-0.080	0.455	1.800			-0.225	0.151	1.862			-0.282	-0.098	1.891			-0.317	-0.319	1.849			-0.327	-0.392	1.832			0.010	0.169	1.801			0.060	0.119	1.529
-0.070	-0.151	1.801			-0.061	-0.085	1.847			-0.083	0.269	1.832			-0.080	0.455	1.800			-0.225	0.151	1.862			-0.282	-0.098	1.891			-0.317	-0.319	1.849			-0.327	-0.392	1.832			0.010	0.167	1.801			0.060	0.118	1.529
-0.070	-0.151	1.801			-0.061	-0.085	1.847			-0.083	0.269	1.832			-0.080	0.455	1.800			-0.225	0.151	1.862			-0.282	-0.098	1.891			-0.318	-0.320	1.848			-0.327	-0.393	1.831			0.010	0.166	1.801			0.061	0.118	1.529
-0.070	-0.151	1.800			-0.061	-0.085	1.847			-0.083	0.269	1.832			-0.080	0.455	1.800			-0.225	0.151	1.862			-0.282	-0.098	1.891			-0.318	-0.321	1.847			-0.327	-0.395	1.831			0.010	0.166	1.800			0.061	0.118	1.528
-0.070	-0.151	1.800			-0.061	-0.085	1.847			-0.083	0.269	1.832			-0.080	0.455	1.800			-0.225	0.151	1.862			-0.282	-0.098	1.891			-0.318	-0.321	1.847			-0.327	-0.395	1.830			0.011	0.165	1.800			0.062	0.118	1.528
-0.070	-0.151	1.800			-0.061	-0.086	1.847			-0.083	0.269	1.832			-0.080	0.455	1.800			-0.225	0.151	1.862			-0.282	-0.097	1.891			-0.318	-0.322	1.847			-0.327	-0.396	1.830			0.011	0.164	1.800			0.062	0.118	1.528
-0.070	-0.151	1.800			-0.061	-0.085	1.847			-0.083	0.269	1.832			-0.080	0.455	1.800			-0.225	0.151	1.862			-0.281	-0.097	1.891			-0.318	-0.323	1.847			-0.327	-0.397	1.830			0.013	0.164	1.800			0.063	0.119	1.527
-0.069	-0.151	1.800			-0.061	-0.085	1.847			-0.083	0.269	1.832			-0.080	0.455	1.800			-0.224	0.151	1.862			-0.281	-0.097	1.891			-0.318	-0.323	1.846			-0.327	-0.397	1.830			0.017	0.165	1.799			0.066	0.122	1.526
-0.069	-0.150	1.800			-0.061	-0.085	1.847			-0.083	0.269	1.832			-0.080	0.455	1.800			-0.224	0.151	1.862			-0.281	-0.097	1.891			-0.319	-0.323	1.846			-0.327	-0.397	1.830			0.021	0.166	1.799			0.068	0.125	1.525
-0.069	-0.150	1.801			-0.061	-0.085	1.847			-0.083	0.269	1.832			-0.080	0.455	1.800			-0.224	0.151	1.862			-0.281	-0.097	1.891			-0.319	-0.323	1.846			-0.327	-0.397	1.829			0.027	0.167	1.799			0.070	0.127	1.524
-0.069	-0.149	1.801			-0.061	-0.084	1.847			-0.083	0.269	1.832			-0.080	0.454	1.801			-0.224	0.151	1.862			-0.281	-0.097	1.891			-0.319	-0.323	1.846			-0.327	-0.397	1.830			0.032	0.169	1.798			0.073	0.130	1.523
-0.069	-0.148	1.801			-0.060	-0.084	1.847			-0.083	0.269	1.833			-0.080	0.454	1.801			-0.224	0.151	1.862			-0.281	-0.097	1.891			-0.319	-0.323	1.846			-0.327	-0.396	1.830			0.037	0.169	1.798			0.075	0.132	1.522
-0.069	-0.147	1.801			-0.060	-0.083	1.848			-0.083	0.269	1.833			-0.079	0.454	1.801			-0.224	0.151	1.862			-0.281	-0.097	1.891			-0.319	-0.322	1.847			-0.327	-0.395	1.830			0.041	0.170	1.797			0.078	0.134	1.521
-0.069	-0.146	1.801			-0.060	-0.082	1.848			-0.083	0.269	1.833			-0.079	0.454	1.801			-0.224	0.151	1.862			-0.281	-0.097	1.891			-0.319	-0.321	1.847			-0.327	-0.395	1.830			0.045	0.171	1.797			0.079	0.138	1.520
-0.069	-0.145	1.801			-0.060	-0.081	1.848			-0.082	0.269	1.833			-0.079	0.454	1.801			-0.224	0.151	1.862			-0.281	-0.097	1.891			-0.319	-0.321	1.847			-0.327	-0.394	1.830			0.048	0.171	1.796			0.121	0.128	1.569
-0.068	-0.144	1.801			-0.060	-0.081	1.848			-0.082	0.269	1.833			-0.079	0.454	1.801			-0.224	0.151	1.862			-0.281	-0.097	1.891			-0.319	-0.320	1.847			-0.327	-0.394	1.831			0.050	0.172	1.796			0.137	0.125	1.586
-0.068	-0.143	1.802			-0.060	-0.080	1.848			-0.082	0.269	1.833			-0.079	0.454	1.801			-0.224	0.151	1.862			-0.281	-0.097	1.891			-0.319	-0.320	1.848			-0.327	-0.393	1.831			0.052	0.172	1.796			0.146	0.124	1.596
-0.068	-0.143	1.802			-0.060	-0.080	1.849			-0.082	0.269	1.833			-0.079	0.454	1.801			-0.224	0.151	1.862			-0.281	-0.097	1.891			-0.319	-0.319	1.848			-0.327	-0.393	1.831			0.054	0.172	1.796			0.152	0.123	1.602
-0.068	-0.142	1.802			-0.060	-0.079	1.849			-0.082	0.269	1.833			-0.079	0.454	1.801			-0.224	0.151	1.862			-0.281	-0.097	1.891			-0.319	-0.319	1.848			-0.327	-0.392	1.831			0.056	0.172	1.796			0.156	0.122	1.606
-0.068	-0.141	1.802			-0.060	-0.078	1.849			-0.082	0.269	1.834			-0.079	0.454	1.802			-0.224	0.151	1.862			-0.281	-0.097	1.891			-0.319	-0.318	1.848			-0.327	-0.392	1.831			0.058	0.173	1.796			0.160	0.122	1.610
-0.068	-0.141	1.802			-0.060	-0.078	1.849			-0.082	0.269	1.834			-0.079	0.454	1.802			-0.224	0.151	1.862			-0.281	-0.097	1.891			-0.319	-0.318	1.848			-0.327	-0.391	1.832			0.059	0.173	1.796			0.163	0.122	1.614
-0.068	-0.140	1.802			-0.060	-0.077	1.849			-0.082	0.269	1.834			-0.079	0.454	1.802			-0.224	0.151	1.862			-0.281	-0.097	1.891			-0.319	-0.318	1.848			-0.328	-0.391	1.832			0.061	0.173	1.796			0.166	0.122	1.616
-0.068	-0.139	1.802			-0.059	-0.077	1.850			-0.082	0.269	1.834			-0.079	0.454	1.802			-0.224	0.151	1.862			-0.281	-0.097	1.891			-0.319	-0.318	1.848			-0.328	-0.392	1.832			0.062	0.173	1.796			0.169	0.122	1.619
-0.068	-0.139	1.803			-0.059	-0.076	1.850			-0.082	0.269	1.834			-0.078	0.453	1.802			-0.224	0.151	1.862			-0.281	-0.097	1.891			-0.319	-0.318	1.848			-0.328	-0.391	1.832			0.063	0.173	1.796			0.172	0.122	1.622
-0.068	-0.138	1.803			-0.059	-0.076	1.850			-0.082	0.269	1.835			-0.078	0.454	1.803			-0.224	0.151	1.862			-0.281	-0.097	1.891			-0.319	-0.317	1.848			-0.328	-0.391	1.832			0.065	0.173	1.796			0.174	0.122	1.624
-0.068	-0.138	1.803			-0.059	-0.076	1.850			-0.081	0.269	1.835			-0.078	0.454	1.803			-0.224	0.151	1.862			-0.281	-0.097	1.891			-0.319	-0.317	1.848			-0.328	-0.391	1.832			0.066	0.173	1.796			0.177	0.122	1.626
-0.068	-0.137	1.803			-0.059	-0.075	1.850			-0.081	0.270	1.835			-0.078	0.454	1.803			-0.224	0.151	1.862			-0.281	-0.097	1.891			-0.320	-0.321	1.846			-0.328	-0.394	1.831			0.067	0.173	1.797			0.179	0.122	1.628
-0.068	-0.137	1.803			-0.059	-0.075	1.851			-0.081	0.270	1.836			-0.078	0.454	1.803			-0.224	0.151	1.862			-0.281	-0.097	1.891			-0.321	-0.325	1.844			-0.328	-0.398	1.829			0.068	0.173	1.797			0.181	0.122	1.630
-0.068	-0.136	1.804			-0.059	-0.074	1.851			-0.081	0.270	1.836			-0.078	0.454	1.804			-0.224	0.151	1.862			-0.281	-0.097	1.891			-0.322	-0.327	1.843			-0.329	-0.401	1.828			0.069	0.173	1.798			0.184	0.122	1.618
-0.068	-0.136	1.804			-0.059	-0.074	1.851			-0.081	0.270	1.836			-0.078	0.454	1.804			-0.224	0.151	1.863			-0.281	-0.097	1.891			-0.322	-0.329	1.842			-0.329	-0.403	1.827			0.070	0.173	1.798			0.187	0.120	1.609
-0.068	-0.136	1.804			-0.059	-0.073	1.852			-0.081	0.270	1.837			-0.078	0.454	1.804			-0.224	0.151	1.863			-0.281	-0.097	1.891			-0.323	-0.331	1.841			-0.329	-0.405	1.827			0.071	0.174	1.799			0.189	0.119	1.604
-0.068	-0.135	1.804			-0.059	-0.073	1.852			-0.080	0.270	1.837			-0.078	0.454	1.805			-0.224	0.151	1.863			-0.281	-0.097	1.891			-0.323	-0.333	1.840			-0.329	-0.406	1.826			0.071	0.174	1.799			0.191	0.118	1.602
-0.068	-0.135	1.804			-0.059	-0.073	1.852			-0.080	0.271	1.838			-0.077	0.454	1.805			-0.224	0.151	1.863			-0.281	-0.097	1.891			-0.323	-0.334	1.840			-0.330	-0.408	1.825			0.072	0.174	1.800			0.193	0.117	1.600
-0.068	-0.134	1.804			-0.059	-0.072	1.852			-0.080	0.271	1.838			-0.077	0.454	1.805			-0.224	0.151	1.863			-0.281	-0.097	1.891			-0.324	-0.333	1.839			-0.330	-0.407	1.825			0.073	0.174	1.800			0.194	0.117	1.599
-0.067	-0.134	1.805			-0.059	-0.072	1.853			-0.080	0.271	1.838			-0.077	0.454	1.806			-0.224	0.151	1.863			-0.281	-0.097	1.891			-0.324	-0.332	1.839			-0.330	-0.406	1.825			0.073	0.173	1.801			0.195	0.116	1.598
-0.067	-0.134	1.805			-0.059	-0.072	1.853			-0.080	0.271	1.839			-0.077	0.454	1.806			-0.224	0.151	1.863			-0.281	-0.097	1.891			-0.324	-0.332	1.839			-0.330	-0.406	1.825			0.074	0.173	1.801			0.197	0.116	1.597
-0.067	-0.133	1.805			-0.060	-0.071	1.853			-0.080	0.271	1.839			-0.077	0.454	1.807			-0.224	0.151	1.863			-0.281	-0.097	1.891			-0.324	-0.333	1.839			-0.330	-0.406	1.824			0.075	0.173	1.802			0.198	0.116	1.597
-0.067	-0.133	1.805			-0.060	-0.071	1.853			-0.080	0.271	1.840			-0.077	0.454	1.807			-0.224	0.151	1.863			-0.282	-0.097	1.890			-0.324	-0.333	1.838			-0.330	-0.407	1.824			0.075	0.173	1.802			0.199	0.116	1.596
-0.067	-0.133	1.805			-0.060	-0.071	1.854			-0.080	0.272	1.840			-0.077	0.454	1.807			-0.224	0.151	1.863			-0.282	-0.097	1.890			-0.325	-0.333	1.838			-0.330	-0.407	1.824			0.076	0.173	1.803			0.200	0.115	1.596
-0.067	-0.133	1.805			-0.060	-0.071	1.854			-0.079	0.272	1.840			-0.077	0.454	1.808			-0.224	0.151	1.863			-0.282	-0.098	1.890			-0.325	-0.334	1.838			-0.330	-0.407	1.824			0.076	0.173	1.803			0.201	0.115	1.596
-0.067	-0.132	1.806			-0.060	-0.070	1.854			-0.079	0.272	1.841			-0.077	0.454	1.808			-0.224	0.151	1.863			-0.282	-0.098	1.890			-0.325	-0.334	1.838			-0.331	-0.408	1.824			0.076	0.173	1.804			0.202	0.115	1.595
-0.067	-0.132	1.806			-0.060	-0.070	1.854			-0.079	0.272	1.841			-0.077	0.454	1.808			-0.224	0.151	1.863			-0.282	-0.098	1.890			-0.325	-0.335	1.838			-0.331	-0.408	1.823			0.077	0.173	1.804			0.203	0.115	1.596
-0.067	-0.132	1.806			-0.060	-0.070	1.854			-0.079	0.272	1.841			-0.077	0.454	1.809			-0.224	0.151	1.863			-0.283	-0.098	1.890			-0.326	-0.335	1.838			-0.331	-0.409	1.823			0.077	0.173	1.805			0.204	0.116	1.597
-0.067	-0.132	1.806			-0.060	-0.070	1.855			-0.079	0.272	1.841			-0.077	0.454	1.809			-0.224	0.151	1.863			-0.283	-0.098	1.890			-0.326	-0.336	1.837			-0.331	-0.410	1.823			0.077	0.173	1.805			0.204	0.117	1.599
-0.067	-0.131	1.806			-0.060	-0.070	1.855			-0.079	0.272	1.841			-0.077	0.454	1.809			-0.224	0.151	1.863			-0.283	-0.098	1.890			-0.326	-0.336	1.837			-0.331	-0.410	1.823			0.078	0.173	1.806			0.205	0.119	1.602
-0.067	-0.131	1.806			-0.060	-0.069	1.855			-0.079	0.272	1.842			-0.077	0.454	1.809			-0.224	0.151	1.863			-0.283	-0.098	1.890			-0.326	-0.337	1.837			-0.332	-0.411	1.823			0.078	0.173	1.806			0.203	0.121	1.610
-0.067	-0.131	1.806			-0.060	-0.069	1.855			-0.079	0.272	1.842			-0.077	0.454	1.810			-0.225	0.151	1.863			-0.283	-0.098	1.890			-0.327	-0.337	1.837			-0.332	-0.411	1.823			0.078	0.173	1.806			0.204	0.122	1.612
-0.067	-0.131	1.806			-0.060	-0.069	1.855			-0.079	0.273	1.842			-0.077	0.454	1.810			-0.225	0.151	1.863			-0.283	-0.098	1.890			-0.327	-0.338	1.837			-0.332	-0.412	1.823			0.078	0.173	1.807			0.204	0.122	1.620
-0.067	-0.131	1.807			-0.060	-0.069	1.855			-0.079	0.273	1.842			-0.077	0.455	1.810			-0.225	0.151	1.863			-0.284	-0.098	1.889			-0.327	-0.338	1.837			-0.332	-0.412	1.823			0.079	0.173	1.807			0.204	0.123	1.622
-0.067	-0.131	1.807			-0.060	-0.069	1.856			-0.079	0.273	1.842			-0.077	0.455	1.810			-0.225	0.151	1.863			-0.284	-0.098	1.889			-0.327	-0.339	1.837			-0.332	-0.413	1.823			0.079	0.173	1.807			0.205	0.123	1.623
-0.067	-0.130	1.807			-0.060	-0.069	1.856			-0.079	0.273	1.842			-0.077	0.455	1.811			-0.225	0.151	1.863			-0.284	-0.098	1.889			-0.327	-0.339	1.837			-0.332	-0.413	1.822			0.079	0.172	1.808			0.205	0.123	1.624
-0.067	-0.130	1.807			-0.060	-0.068	1.856			-0.079	0.273	1.842			-0.077	0.455	1.811			-0.225	0.151	1.863			-0.284	-0.098	1.889			-0.328	-0.339	1.837			-0.332	-0.413	1.822			0.079	0.172	1.808			0.206	0.124	1.625
-0.067	-0.130	1.807			-0.060	-0.068	1.856			-0.079	0.273	1.842			-0.078	0.455	1.811			-0.225	0.151	1.863			-0.284	-0.098	1.889			-0.326	-0.334	1.838			-0.332	-0.408	1.823			0.079	0.172	1.808			0.207	0.124	1.626
-0.067	-0.130	1.807			-0.060	-0.068	1.856			-0.079	0.273	1.843			-0.078	0.455	1.811			-0.225	0.151	1.863			-0.285	-0.098	1.889			-0.325	-0.329	1.839			-0.331	-0.404	1.824			0.079	0.172	1.808			0.207	0.124	1.626
-0.067	-0.130	1.807			-0.060	-0.068	1.856			-0.079	0.273	1.843			-0.078	0.455	1.811			-0.226	0.151	1.863			-0.285	-0.098	1.889			-0.325	-0.327	1.839			-0.331	-0.401	1.824			0.079	0.172	1.808			0.208	0.125	1.627
-0.067	-0.130	1.807			-0.060	-0.068	1.856			-0.079	0.273	1.843			-0.079	0.455	1.811			-0.226	0.151	1.863			-0.285	-0.098	1.889			-0.324	-0.325	1.839			-0.330	-0.399	1.824			0.079	0.172	1.809			0.208	0.125	1.628
-0.067	-0.130	1.807			-0.060	-0.068	1.856			-0.079	0.273	1.843			-0.079	0.455	1.811			-0.226	0.151	1.863			-0.285	-0.098	1.889			-0.324	-0.323	1.839			-0.330	-0.397	1.824			0.079	0.172	1.809			0.211	0.125	1.625
-0.067	-0.130	1.807			-0.060	-0.068	1.856			-0.080	0.273	1.843			-0.079	0.456	1.811			-0.226	0.151	1.863			-0.285	-0.098	1.889			-0.324	-0.323	1.839			-0.330	-0.397	1.824			0.079	0.172	1.809			0.213	0.125	1.621
-0.067	-0.129	1.807			-0.061	-0.068	1.856			-0.080	0.273	1.842			-0.080	0.456	1.811			-0.226	0.151	1.863			-0.286	-0.098	1.888			-0.323	-0.323	1.839			-0.330	-0.397	1.824			0.079	0.171	1.809			0.215	0.125	1.618
-0.067	-0.129	1.807			-0.061	-0.067	1.857			-0.080	0.273	1.842			-0.080	0.456	1.811			-0.227	0.151	1.863			-0.286	-0.098	1.888			-0.323	-0.322	1.839			-0.330	-0.396	1.824			0.079	0.171	1.810			0.217	0.125	1.616
-0.067	-0.129	1.808			-0.061	-0.067	1.857			-0.080	0.273	1.842			-0.081	0.456	1.811			-0.227	0.151	1.863			-0.286	-0.098	1.888			-0.323	-0.322	1.839			-0.330	-0.396	1.823			0.079	0.171	1.810			0.219	0.125	1.613
-0.067	-0.129	1.808			-0.061	-0.067	1.857			-0.081	0.273	1.842			-0.081	0.456	1.811			-0.227	0.151	1.863			-0.286	-0.098	1.887			-0.323	-0.322	1.839			-0.330	-0.396	1.823			0.079	0.171	1.810			0.220	0.125	1.611
-0.067	-0.129	1.808			-0.061	-0.067	1.857			-0.081	0.273	1.842			-0.082	0.456	1.811			-0.227	0.151	1.863			-0.287	-0.098	1.887			-0.323	-0.321	1.839			-0.330	-0.395	1.823			0.079	0.171	1.810			0.221	0.125	1.611
-0.067	-0.129	1.808			-0.061	-0.067	1.857			-0.081	0.273	1.842			-0.082	0.456	1.811			-0.228	0.151	1.862			-0.287	-0.098	1.887			-0.323	-0.321	1.839			-0.330	-0.395	1.823			0.078	0.171	1.810			0.221	0.125	1.612
-0.068	-0.129	1.808			-0.061	-0.067	1.857			-0.082	0.273	1.842			-0.082	0.456	1.810			-0.228	0.151	1.862			-0.287	-0.098	1.886			-0.323	-0.321	1.838			-0.329	-0.395	1.822			0.078	0.171	1.810			0.221	0.125	1.612
-0.068	-0.129	1.808			-0.061	-0.067	1.857			-0.082	0.273	1.842			-0.083	0.456	1.810			-0.228	0.151	1.862			-0.287	-0.098	1.886			-0.323	-0.321	1.838			-0.329	-0.395	1.822			0.078	0.171	1.810			0.222	0.125	1.612
-0.068	-0.129	1.808			-0.061	-0.067	1.857			-0.082	0.273	1.842			-0.083	0.456	1.810			-0.228	0.151	1.862			-0.288	-0.098	1.885			-0.322	-0.321	1.838			-0.329	-0.395	1.822			0.078	0.171	1.811			0.217	0.125	1.620
-0.068	-0.129	1.808			-0.061	-0.067	1.857			-0.082	0.273	1.841			-0.083	0.456	1.810			-0.229	0.151	1.862			-0.288	-0.099	1.885			-0.322	-0.320	1.837			-0.329	-0.394	1.821			0.078	0.171	1.811			0.213	0.125	1.625
-0.068	-0.129	1.808			-0.062	-0.067	1.856			-0.082	0.273	1.841			-0.084	0.456	1.810			-0.229	0.151	1.861			-0.288	-0.099	1.884			-0.322	-0.320	1.837			-0.329	-0.394	1.821			0.078	0.171	1.811			0.210	0.124	1.629
-0.068	-0.129	1.808			-0.062	-0.067	1.856			-0.083	0.273	1.841			-0.084	0.456	1.810			-0.229	0.151	1.861			-0.288	-0.099	1.884			-0.322	-0.319	1.836			-0.328	-0.393	1.820			0.078	0.171	1.811			0.206	0.124	1.631
-0.068	-0.129	1.808			-0.062	-0.067	1.856			-0.083	0.273	1.841			-0.084	0.456	1.810			-0.229	0.151	1.861			-0.289	-0.099	1.883			-0.321	-0.320	1.835			-0.328	-0.394	1.819			0.077	0.171	1.811			0.204	0.123	1.633
-0.068	-0.129	1.808			-0.062	-0.066	1.856			-0.083	0.273	1.841			-0.084	0.456	1.809			-0.230	0.151	1.861			-0.289	-0.099	1.883			-0.321	-0.319	1.834			-0.328	-0.393	1.818			0.077	0.171	1.811			0.198	0.120	1.634
-0.068	-0.129	1.808			-0.062	-0.066	1.856			-0.083	0.273	1.841			-0.085	0.456	1.809			-0.230	0.151	1.861			-0.289	-0.099	1.882			-0.320	-0.319	1.834			-0.327	-0.393	1.817			0.076	0.171	1.812			0.168	0.094	1.642
-0.068	-0.129	1.808			-0.062	-0.066	1.856			-0.083	0.273	1.841			-0.085	0.456	1.809			-0.230	0.151	1.860			-0.289	-0.099	1.881			-0.320	-0.318	1.833			-0.327	-0.392	1.817			0.072	0.172	1.812			0.147	0.075	1.652
-0.068	-0.129	1.808			-0.062	-0.067	1.856			-0.083	0.273	1.841			-0.085	0.456	1.809			-0.230	0.151	1.860			-0.289	-0.099	1.881			-0.320	-0.319	1.831			-0.327	-0.393	1.815			0.066	0.172	1.813			0.130	0.050	1.664
-0.068	-0.129	1.808			-0.062	-0.067	1.856			-0.084	0.273	1.840			-0.085	0.456	1.809			-0.230	0.151	1.860			-0.289	-0.100	1.880			-0.319	-0.319	1.830			-0.326	-0.393	1.814			0.062	0.181	1.815			0.093	0.033	1.671
-0.068	-0.130	1.808			-0.062	-0.067	1.855			-0.084	0.273	1.840			-0.085	0.456	1.809			-0.230	0.150	1.860			-0.289	-0.100	1.880			-0.319	-0.320	1.829			-0.326	-0.394	1.813			0.060	0.187	1.817			0.078	0.026	1.674
-0.068	-0.130	1.808			-0.063	-0.067	1.855			-0.084	0.273	1.840			-0.085	0.456	1.808			-0.230	0.150	1.860			-0.289	-0.100	1.879			-0.319	-0.321	1.828			-0.326	-0.395	1.811			0.058	0.191	1.818			0.068	0.021	1.676
-0.068	-0.130	1.808			-0.063	-0.068	1.855			-0.084	0.273	1.840			-0.084	0.456	1.808			-0.230	0.150	1.859			-0.289	-0.100	1.878			-0.319	-0.322	1.827			-0.326	-0.396	1.810			0.057	0.193	1.818			0.060	0.017	1.678
-0.068	-0.131	1.808			-0.063	-0.068	1.855			-0.084	0.273	1.840			-0.084	0.456	1.808			-0.230	0.150	1.859			-0.289	-0.100	1.878			-0.318	-0.316	1.830			-0.325	-0.390	1.812			0.057	0.195	1.817			0.054	0.014	1.679
-0.068	-0.131	1.807			-0.063	-0.068	1.855			-0.084	0.273	1.840			-0.084	0.456	1.808			-0.230	0.150	1.859			-0.289	-0.100	1.877			-0.318	-0.318	1.829			-0.325	-0.391	1.811			0.056	0.197	1.817			0.048	0.011	1.679
-0.068	-0.131	1.807			-0.063	-0.068	1.854			-0.084	0.272	1.840			-0.084	0.456	1.808			-0.230	0.150	1.858			-0.288	-0.100	1.877			-0.318	-0.318	1.829			-0.325	-0.392	1.811			0.055	0.198	1.816			0.042	0.008	1.680
-0.068	-0.131	1.807			-0.063	-0.069	1.854			-0.084	0.272	1.839			-0.084	0.456	1.807			-0.229	0.150	1.858			-0.288	-0.100	1.877			-0.318	-0.319	1.829			-0.326	-0.393	1.811			0.055	0.199	1.815			0.071	0.039	1.616
-0.068	-0.132	1.807			-0.063	-0.069	1.854			-0.084	0.272	1.839			-0.083	0.456	1.807			-0.229	0.150	1.858			-0.288	-0.100	1.876			-0.319	-0.320	1.829			-0.326	-0.394	1.811			0.054	0.199	1.814			0.069	0.056	1.582
-0.068	-0.132	1.807			-0.063	-0.069	1.854			-0.084	0.272	1.839			-0.083	0.456	1.807			-0.229	0.150	1.857			-0.288	-0.100	1.876			-0.319	-0.322	1.830			-0.326	-0.395	1.811			0.053	0.200	1.813			0.074	0.061	1.568
-0.068	-0.132	1.807			-0.063	-0.069	1.853			-0.084	0.272	1.839			-0.083	0.456	1.806			-0.229	0.150	1.857			-0.288	-0.100	1.876			-0.319	-0.322	1.830			-0.326	-0.396	1.812			0.053	0.200	1.812			0.070	0.064	1.558
-0.069	-0.133	1.807			-0.064	-0.069	1.853			-0.084	0.272	1.839			-0.082	0.456	1.806			-0.229	0.150	1.857			-0.288	-0.100	1.876			-0.319	-0.324	1.831			-0.327	-0.397	1.812			0.052	0.199	1.810			0.067	0.066	1.551
-0.069	-0.133	1.807			-0.064	-0.070	1.853			-0.084	0.272	1.838			-0.082	0.455	1.806			-0.229	0.150	1.857			-0.288	-0.100	1.875			-0.319	-0.325	1.831			-0.327	-0.398	1.813			0.051	0.199	1.808			0.070	0.065	1.547
-0.069	-0.133	1.807			-0.064	-0.070	1.853			-0.084	0.272	1.838			-0.082	0.455	1.805			-0.229	0.150	1.857			-0.287	-0.100	1.875			-0.319	-0.325	1.832			-0.327	-0.398	1.814			0.051	0.198	1.806			0.072	0.063	1.543
-0.069	-0.133	1.807			-0.064	-0.070	1.852			-0.084	0.272	1.838			-0.082	0.455	1.805			-0.229	0.150	1.857			-0.287	-0.101	1.875			-0.318	-0.321	1.835			-0.326	-0.394	1.816			0.050	0.196	1.804			0.074	0.063	1.540
-0.069	-0.133	1.807			-0.064	-0.070	1.852			-0.084	0.272	1.837			-0.081	0.455	1.805			-0.234	0.145	1.860			-0.287	-0.101	1.875			-0.318	-0.321	1.835			-0.326	-0.394	1.817			0.050	0.195	1.801			0.076	0.061	1.539
-0.069	-0.133	1.807			-0.064	-0.070	1.852			-0.084	0.272	1.837			-0.081	0.454	1.804			-0.235	0.145	1.860			-0.287	-0.101	1.875			-0.318	-0.321	1.836			-0.326	-0.394	1.817			0.049	0.194	1.800			0.078	0.060	1.539
-0.069	-0.133	1.806			-0.064	-0.070	1.851			-0.084	0.272	1.836			-0.081	0.454	1.804			-0.238	0.144	1.862			-0.287	-0.101	1.875			-0.319	-0.322	1.836			-0.326	-0.395	1.818			0.049	0.192	1.798			0.079	0.059	1.539
-0.069	-0.133	1.806			-0.064	-0.070	1.851			-0.083	0.271	1.836			-0.080	0.454	1.804			-0.238	0.146	1.863			-0.287	-0.100	1.875			-0.319	-0.322	1.836			-0.326	-0.395	1.818			0.048	0.190	1.796			0.079	0.058	1.537
-0.070	-0.133	1.806			-0.064	-0.070	1.851			-0.083	0.271	1.835			-0.080	0.453	1.803			-0.242	0.145	1.866			-0.287	-0.100	1.875			-0.319	-0.323	1.836			-0.327	-0.396	1.818			0.047	0.189	1.794			0.077	0.058	1.537
-0.070	-0.133	1.806			-0.063	-0.070	1.850			-0.083	0.271	1.835			-0.080	0.453	1.803			-0.245	0.144	1.868			-0.287	-0.101	1.875			-0.319	-0.323	1.837			-0.327	-0.397	1.818			0.047	0.188	1.793			0.076	0.058	1.536
-0.070	-0.133	1.806			-0.063	-0.070	1.850			-0.082	0.271	1.834			-0.079	0.453	1.802			-0.242	0.152	1.868			-0.286	-0.096	1.875			-0.319	-0.323	1.837			-0.327	-0.397	1.818			0.046	0.187	1.792			0.074	0.059	1.537
-0.070	-0.133	1.806			-0.064	-0.070	1.849			-0.082	0.271	1.834			-0.079	0.453	1.802			-0.229	0.168	1.863			-0.282	-0.083	1.873			-0.319	-0.322	1.837			-0.326	-0.395	1.819			0.046	0.186	1.790			0.071	0.059	1.539
-0.070	-0.133	1.806			-0.064	-0.070	1.849			-0.082	0.270	1.833			-0.079	0.452	1.801			-0.223	0.177	1.860			-0.279	-0.075	1.871			-0.318	-0.320	1.836			-0.326	-0.393	1.819			0.046	0.185	1.789			0.069	0.060	1.542
-0.070	-0.133	1.806			-0.064	-0.069	1.849			-0.081	0.270	1.833			-0.078	0.452	1.801			-0.218	0.183	1.858			-0.277	-0.069	1.871			-0.318	-0.318	1.836			-0.326	-0.392	1.819			0.045	0.184	1.789			0.068	0.062	1.549
-0.071	-0.133	1.806			-0.064	-0.069	1.848			-0.081	0.270	1.832			-0.078	0.452	1.801			-0.214	0.187	1.857			-0.276	-0.065	1.870			-0.318	-0.317	1.836			-0.325	-0.390	1.819			0.045	0.184	1.788			0.067	0.064	1.554
-0.071	-0.133	1.806			-0.064	-0.069	1.848			-0.081	0.270	1.832			-0.078	0.452	1.800			-0.212	0.190	1.856			-0.275	-0.061	1.869			-0.318	-0.315	1.836			-0.325	-0.389	1.819			0.045	0.183	1.787			0.066	0.065	1.558
-0.071	-0.133	1.806			-0.064	-0.069	1.847			-0.080	0.270	1.831			-0.077	0.452	1.800			-0.209	0.193	1.855			-0.274	-0.059	1.869			-0.318	-0.314	1.836			-0.325	-0.388	1.819			0.045	0.183	1.786			0.065	0.066	1.562
-0.071	-0.133	1.805			-0.064	-0.069	1.847			-0.080	0.270	1.831			-0.077	0.451	1.799			-0.208	0.195	1.854			-0.273	-0.056	1.868			-0.318	-0.313	1.836			-0.325	-0.386	1.819			0.045	0.182	1.786			0.064	0.066	1.564
-0.071	-0.132	1.805			-0.064	-0.069	1.847			-0.080	0.270	1.831			-0.077	0.451	1.799			-0.206	0.197	1.854			-0.272	-0.054	1.868			-0.317	-0.312	1.836			-0.324	-0.385	1.819			0.045	0.182	1.785			0.063	0.067	1.566
-0.072	-0.132	1.805			-0.064	-0.069	1.846			-0.080	0.270	1.831			-0.077	0.451	1.799			-0.205	0.199	1.853			-0.271	-0.052	1.868			-0.317	-0.310	1.836			-0.324	-0.384	1.819			0.045	0.181	1.785			0.063	0.067	1.568
-0.072	-0.132	1.805			-0.064	-0.069	1.846			-0.080	0.269	1.830			-0.077	0.451	1.798			-0.204	0.201	1.853			-0.271	-0.050	1.868			-0.317	-0.310	1.836			-0.324	-0.383	1.819			0.045	0.181	1.784			0.062	0.068	1.568
-0.072	-0.132	1.805			-0.064	-0.069	1.846			-0.080	0.269	1.830			-0.076	0.451	1.798			-0.203	0.202	1.853			-0.270	-0.049	1.867			-0.317	-0.309	1.836			-0.324	-0.383	1.819			0.045	0.181	1.784			0.061	0.067	1.568
-0.072	-0.132	1.805			-0.065	-0.069	1.845			-0.079	0.269	1.830			-0.076	0.451	1.798			-0.202	0.203	1.852			-0.270	-0.047	1.867			-0.317	-0.308	1.836			-0.324	-0.382	1.819			0.045	0.180	1.784			0.059	0.067	1.567
-0.072	-0.132	1.805			-0.065	-0.069	1.845			-0.079	0.269	1.830			-0.076	0.451	1.798			-0.201	0.205	1.852			-0.270	-0.046	1.867			-0.317	-0.307	1.836			-0.323	-0.381	1.820			0.045	0.180	1.783			0.059	0.067	1.567
-0.072	-0.132	1.805			-0.065	-0.069	1.845			-0.079	0.269	1.829			-0.076	0.451	1.797			-0.201	0.206	1.852			-0.269	-0.045	1.867			-0.317	-0.306	1.836			-0.323	-0.380	1.820			0.045	0.180	1.783			0.058	0.067	1.567
-0.073	-0.132	1.805			-0.065	-0.069	1.845			-0.079	0.269	1.829			-0.076	0.451	1.797			-0.200	0.207	1.852			-0.269	-0.044	1.867			-0.317	-0.305	1.837			-0.323	-0.379	1.820			0.045	0.180	1.783			0.058	0.067	1.567
-0.073	-0.132	1.805			-0.065	-0.068	1.844			-0.079	0.269	1.829			-0.076	0.450	1.797			-0.200	0.208	1.852			-0.269	-0.043	1.867			-0.317	-0.305	1.837			-0.323	-0.379	1.820			0.045	0.179	1.782			0.057	0.067	1.567
-0.073	-0.132	1.805			-0.065	-0.068	1.844			-0.079	0.269	1.829			-0.076	0.450	1.797			-0.199	0.209	1.852			-0.268	-0.042	1.866			-0.316	-0.304	1.837			-0.323	-0.378	1.821			0.044	0.179	1.782			0.056	0.067	1.567
-0.073	-0.132	1.805			-0.065	-0.068	1.844			-0.079	0.269	1.829			-0.076	0.450	1.797			-0.199	0.210	1.852			-0.268	-0.041	1.866			-0.316	-0.303	1.838			-0.323	-0.377	1.821			0.044	0.179	1.782			0.056	0.067	1.568
-0.073	-0.132	1.805			-0.065	-0.068	1.844			-0.079	0.269	1.829			-0.075	0.450	1.797			-0.199	0.210	1.852			-0.268	-0.040	1.866			-0.316	-0.303	1.838			-0.323	-0.377	1.821			0.044	0.179	1.782			0.056	0.067	1.569
-0.074	-0.131	1.805			-0.065	-0.068	1.843			-0.079	0.269	1.829			-0.075	0.450	1.796			-0.199	0.211	1.852			-0.268	-0.039	1.866			-0.316	-0.302	1.838			-0.323	-0.376	1.821			0.044	0.178	1.782			0.056	0.067	1.570
-0.074	-0.131	1.805			-0.066	-0.068	1.843			-0.079	0.269	1.828			-0.075	0.450	1.796			-0.199	0.212	1.853			-0.267	-0.039	1.866			-0.316	-0.302	1.838			-0.323	-0.376	1.822			0.044	0.178	1.782			0.057	0.067	1.572
-0.074	-0.131	1.805			-0.066	-0.068	1.843			-0.079	0.269	1.828			-0.075	0.450	1.796			-0.199	0.212	1.853			-0.267	-0.038	1.866			-0.316	-0.301	1.838			-0.323	-0.375	1.822			0.044	0.178	1.782			0.057	0.068	1.573
-0.074	-0.131	1.805			-0.066	-0.068	1.843			-0.079	0.269	1.828			-0.075	0.450	1.796			-0.199	0.212	1.853			-0.267	-0.038	1.866			-0.316	-0.301	1.838			-0.323	-0.375	1.822			0.044	0.178	1.782			0.057	0.068	1.574
-0.074	-0.131	1.805			-0.066	-0.068	1.843			-0.078	0.269	1.828			-0.075	0.450	1.796			-0.199	0.213	1.854			-0.267	-0.037	1.867			-0.316	-0.301	1.838			-0.324	-0.384	1.821			0.044	0.178	1.782			0.058	0.068	1.575
-0.075	-0.131	1.805			-0.066	-0.068	1.843			-0.078	0.269	1.828			-0.075	0.450	1.796			-0.204	0.204	1.857			-0.269	-0.045	1.869			-0.316	-0.306	1.838			-0.325	-0.387	1.821			0.044	0.178	1.782			0.058	0.068	1.576
-0.075	-0.131	1.805			-0.066	-0.068	1.842			-0.078	0.269	1.828			-0.075	0.450	1.796			-0.203	0.205	1.857			-0.269	-0.045	1.869			-0.316	-0.305	1.838			-0.324	-0.385	1.821			0.044	0.178	1.782			0.058	0.068	1.576
-0.075	-0.131	1.805			-0.066	-0.068	1.842			-0.078	0.269	1.828			-0.075	0.450	1.796			-0.202	0.206	1.857			-0.269	-0.044	1.869			-0.316	-0.304	1.838			-0.324	-0.383	1.821			0.044	0.177	1.782			0.058	0.068	1.576
-0.075	-0.131	1.805			-0.066	-0.068	1.842			-0.078	0.269	1.828			-0.075	0.450	1.796			-0.196	0.208	1.855			-0.267	-0.041	1.869			-0.315	-0.300	1.839			-0.322	-0.377	1.821			0.044	0.177	1.782			0.058	0.068	1.576
-0.075	-0.131	1.805			-0.066	-0.068	1.842			-0.078	0.269	1.828			-0.075	0.450	1.796			-0.230	0.169	1.872			-0.275	-0.069	1.874			-0.316	-0.306	1.839			-0.323	-0.382	1.821			0.044	0.177	1.783			0.058	0.067	1.576
-0.075	-0.131	1.805			-0.066	-0.067	1.842			-0.078	0.269	1.828			-0.075	0.450	1.796			-0.242	0.154	1.878			-0.278	-0.081	1.876			-0.316	-0.311	1.838			-0.324	-0.386	1.821			0.043	0.177	1.783			0.061	0.064	1.576
-0.075	-0.130	1.805			-0.066	-0.067	1.842			-0.078	0.269	1.828			-0.075	0.450	1.796			-0.244	0.151	1.879			-0.280	-0.086	1.877			-0.317	-0.314	1.838			-0.325	-0.389	1.821			0.043	0.177	1.784			0.063	0.062	1.576
-0.075	-0.130	1.805			-0.066	-0.067	1.842			-0.078	0.269	1.828			-0.075	0.450	1.796			-0.245	0.149	1.880			-0.281	-0.090	1.878			-0.317	-0.316	1.838			-0.325	-0.391	1.821			0.043	0.177	1.784			0.064	0.061	1.576
-0.075	-0.130	1.805			-0.066	-0.067	1.842			-0.078	0.269	1.828			-0.075	0.450	1.797			-0.247	0.147	1.881			-0.282	-0.093	1.879			-0.317	-0.317	1.838			-0.325	-0.391	1.821			0.043	0.177	1.785			0.066	0.059	1.575
-0.075	-0.130	1.805			-0.066	-0.067	1.842			-0.078	0.269	1.829			-0.075	0.450	1.797			-0.248	0.146	1.882			-0.283	-0.095	1.879			-0.318	-0.318	1.838			-0.325	-0.392	1.821			0.043	0.177	1.785			0.068	0.059	1.574
-0.075	-0.130	1.806			-0.066	-0.067	1.842			-0.077	0.269	1.829			-0.075	0.450	1.797			-0.249	0.144	1.882			-0.283	-0.097	1.880			-0.318	-0.319	1.838			-0.325	-0.394	1.821			0.043	0.177	1.786			0.070	0.058	1.573
-0.075	-0.131	1.806			-0.066	-0.067	1.842			-0.077	0.269	1.829			-0.075	0.450	1.797			-0.250	0.143	1.883			-0.284	-0.098	1.880			-0.318	-0.321	1.837			-0.326	-0.395	1.820			0.044	0.177	1.787			0.073	0.057	1.572
-0.075	-0.132	1.806			-0.066	-0.068	1.843			-0.077	0.269	1.829			-0.074	0.450	1.798			-0.250	0.142	1.882			-0.284	-0.100	1.880			-0.319	-0.322	1.837			-0.326	-0.396	1.820			0.044	0.178	1.789			0.074	0.059	1.567
-0.074	-0.132	1.806			-0.066	-0.068	1.843			-0.077	0.269	1.830			-0.074	0.450	1.798			-0.250	0.141	1.882			-0.285	-0.102	1.881			-0.319	-0.323	1.837			-0.326	-0.397	1.820			0.044	0.178	1.790			0.075	0.060	1.564
-0.074	-0.133	1.807			-0.065	-0.069	1.843			-0.077	0.269	1.830			-0.074	0.450	1.798			-0.249	0.141	1.880			-0.285	-0.103	1.881			-0.320	-0.325	1.836			-0.326	-0.399	1.820			0.045	0.179	1.791			0.076	0.061	1.561
-0.074	-0.134	1.807			-0.065	-0.069	1.844			-0.077	0.269	1.831			-0.074	0.450	1.799			-0.247	0.141	1.878			-0.286	-0.104	1.881			-0.321	-0.327	1.836			-0.326	-0.400	1.819			0.045	0.179	1.792			0.077	0.062	1.559
-0.074	-0.134	1.807			-0.065	-0.070	1.844			-0.077	0.269	1.831			-0.073	0.450	1.799			-0.245	0.141	1.876			-0.286	-0.105	1.882			-0.321	-0.328	1.835			-0.327	-0.402	1.819			0.046	0.180	1.794			0.078	0.063	1.557
-0.073	-0.136	1.807			-0.065	-0.071	1.844			-0.077	0.269	1.832			-0.073	0.451	1.799			-0.241	0.141	1.872			-0.286	-0.106	1.882			-0.322	-0.330	1.834			-0.327	-0.404	1.818			0.047	0.181	1.795			0.079	0.064	1.556
-0.073	-0.137	1.807			-0.065	-0.072	1.845			-0.077	0.269	1.832			-0.073	0.451	1.800			-0.238	0.141	1.869			-0.287	-0.107	1.882			-0.323	-0.332	1.834			-0.328	-0.406	1.817			0.049	0.182	1.797			0.081	0.065	1.555
-0.073	-0.137	1.808			-0.065	-0.072	1.845			-0.077	0.269	1.833			-0.072	0.451	1.800			-0.236	0.141	1.867			-0.287	-0.108	1.882			-0.323	-0.334	1.833			-0.328	-0.408	1.816			0.051	0.183	1.798			0.082	0.066	1.554
-0.072	-0.138	1.808			-0.065	-0.072	1.846			-0.077	0.269	1.833			-0.072	0.451	1.801			-0.234	0.141	1.865			-0.287	-0.108	1.882			-0.323	-0.335	1.832			-0.328	-0.409	1.815			0.054	0.186	1.801			0.087	0.070	1.553
-0.072	-0.138	1.808			-0.065	-0.072	1.846			-0.077	0.269	1.833			-0.071	0.451	1.801			-0.232	0.141	1.863			-0.287	-0.108	1.881			-0.324	-0.337	1.832			-0.328	-0.410	1.815			0.057	0.189	1.804			0.098	0.073	1.557
-0.072	-0.138	1.808			-0.065	-0.073	1.847			-0.077	0.269	1.834			-0.071	0.451	1.801			-0.231	0.141	1.862			-0.288	-0.108	1.881			-0.324	-0.337	1.831			-0.328	-0.411	1.814			0.059	0.195	1.811			0.104	0.080	1.562
-0.072	-0.138	1.808			-0.065	-0.073	1.847			-0.077	0.269	1.834			-0.070	0.451	1.802			-0.230	0.142	1.861			-0.288	-0.108	1.881			-0.324	-0.338	1.830			-0.328	-0.412	1.813			0.056	0.202	1.819			0.107	0.087	1.567
-0.071	-0.138	1.808			-0.065	-0.073	1.847			-0.077	0.269	1.835			-0.070	0.451	1.802			-0.229	0.142	1.860			-0.288	-0.108	1.880			-0.325	-0.339	1.829			-0.328	-0.413	1.812			0.050	0.205	1.823			0.108	0.092	1.570
-0.071	-0.139	1.808			-0.064	-0.073	1.848			-0.077	0.269	1.835			-0.070	0.451	1.802			-0.228	0.142	1.859			-0.288	-0.108	1.880			-0.325	-0.340	1.829			-0.328	-0.414	1.811			0.037	0.190	1.820			0.110	0.093	1.570
-0.071	-0.139	1.808			-0.064	-0.074	1.848			-0.077	0.269	1.835			-0.069	0.451	1.803			-0.228	0.143	1.858			-0.288	-0.107	1.879			-0.325	-0.341	1.828			-0.329	-0.414	1.810			0.034	0.187	1.821			0.111	0.094	1.570
-0.071	-0.140	1.808			-0.064	-0.074	1.848			-0.077	0.269	1.836			-0.069	0.451	1.803			-0.227	0.143	1.857			-0.289	-0.107	1.879			-0.325	-0.341	1.827			-0.329	-0.415	1.810			0.033	0.185	1.821			0.113	0.095	1.570
-0.071	-0.140	1.809			-0.064	-0.075	1.849			-0.077	0.270	1.836			-0.069	0.451	1.804			-0.227	0.143	1.857			-0.289	-0.107	1.878			-0.325	-0.342	1.826			-0.329	-0.416	1.809			0.033	0.184	1.822			0.116	0.100	1.568
-0.070	-0.140	1.809			-0.064	-0.075	1.849			-0.077	0.270	1.836			-0.068	0.451	1.804			-0.226	0.144	1.856			-0.289	-0.106	1.878			-0.325	-0.342	1.825			-0.328	-0.416	1.808			0.034	0.183	1.822			0.121	0.116	1.564
-0.070	-0.140	1.809			-0.064	-0.075	1.849			-0.078	0.270	1.837			-0.068	0.451	1.805			-0.226	0.144	1.856			-0.289	-0.106	1.877			-0.325	-0.342	1.825			-0.328	-0.415	1.807			0.035	0.183	1.823			0.125	0.127	1.561
-0.070	-0.140	1.809			-0.064	-0.075	1.850			-0.078	0.270	1.837			-0.068	0.451	1.805			-0.225	0.144	1.855			-0.289	-0.105	1.876			-0.325	-0.342	1.824			-0.328	-0.416	1.806			0.037	0.182	1.823			0.128	0.134	1.559
-0.070	-0.141	1.809			-0.064	-0.075	1.850			-0.078	0.270	1.837			-0.067	0.451	1.806			-0.225	0.145	1.855			-0.289	-0.105	1.876			-0.325	-0.342	1.823			-0.328	-0.416	1.805			0.039	0.182	1.824			0.130	0.141	1.558
-0.070	-0.141	1.809			-0.064	-0.075	1.850			-0.078	0.270	1.838			-0.067	0.451	1.806			-0.225	0.145	1.854			-0.289	-0.105	1.875			-0.325	-0.342	1.822			-0.328	-0.416	1.805			0.042	0.181	1.824			0.133	0.146	1.556
-0.069	-0.141	1.809			-0.064	-0.076	1.851			-0.078	0.270	1.838			-0.067	0.451	1.807			-0.224	0.145	1.854			-0.289	-0.104	1.874			-0.325	-0.342	1.821			-0.327	-0.416	1.804			0.045	0.181	1.824			0.135	0.150	1.555
-0.069	-0.141	1.809			-0.064	-0.076	1.851			-0.078	0.270	1.838			-0.067	0.451	1.807			-0.224	0.146	1.853			-0.289	-0.104	1.874			-0.324	-0.342	1.821			-0.327	-0.415	1.803			0.047	0.180	1.824			0.136	0.153	1.554
-0.069	-0.141	1.809			-0.064	-0.076	1.851			-0.078	0.270	1.839			-0.066	0.452	1.808			-0.224	0.146	1.853			-0.289	-0.103	1.873			-0.324	-0.341	1.820			-0.326	-0.415	1.802			0.050	0.179	1.824			0.138	0.156	1.553
-0.069	-0.141	1.809			-0.064	-0.076	1.851			-0.078	0.270	1.839			-0.066	0.452	1.809			-0.224	0.146	1.852			-0.289	-0.103	1.872			-0.323	-0.341	1.820			-0.326	-0.415	1.801			0.052	0.179	1.823			0.143	0.166	1.552
-0.068	-0.141	1.809			-0.063	-0.076	1.852			-0.078	0.270	1.839			-0.066	0.452	1.810			-0.223	0.146	1.852			-0.289	-0.102	1.872			-0.323	-0.341	1.819			-0.325	-0.415	1.801			0.054	0.178	1.823			0.145	0.167	1.552
-0.068	-0.140	1.809			-0.063	-0.076	1.852			-0.078	0.270	1.839			-0.065	0.452	1.811			-0.223	0.147	1.852			-0.289	-0.102	1.871			-0.323	-0.341	1.818			-0.325	-0.415	1.800			0.056	0.178	1.823			0.147	0.170	1.551
-0.068	-0.140	1.809			-0.063	-0.076	1.852			-0.078	0.271	1.840			-0.065	0.452	1.811			-0.223	0.147	1.851			-0.289	-0.102	1.871			-0.322	-0.341	1.818			-0.324	-0.415	1.799			0.058	0.177	1.823			0.151	0.177	1.551
-0.067	-0.140	1.809			-0.063	-0.076	1.853			-0.078	0.271	1.840			-0.064	0.452	1.812			-0.223	0.147	1.851			-0.289	-0.101	1.870			-0.322	-0.341	1.817			-0.324	-0.415	1.798			0.059	0.177	1.823			0.152	0.179	1.551
-0.067	-0.140	1.809			-0.063	-0.076	1.853			-0.078	0.271	1.840			-0.064	0.452	1.813			-0.223	0.148	1.851			-0.289	-0.101	1.870			-0.322	-0.342	1.816			-0.324	-0.415	1.797			0.061	0.176	1.823			0.153	0.181	1.550
-0.067	-0.140	1.809			-0.063	-0.076	1.853			-0.078	0.271	1.840			-0.063	0.452	1.814			-0.222	0.148	1.850			-0.289	-0.101	1.869			-0.321	-0.341	1.816			-0.323	-0.415	1.797			0.062	0.176	1.823			0.155	0.182	1.550
-0.066	-0.140	1.809			-0.063	-0.076	1.853			-0.078	0.271	1.840			-0.062	0.452	1.815			-0.222	0.148	1.850			-0.289	-0.100	1.868			-0.321	-0.341	1.815			-0.323	-0.415	1.796			0.063	0.175	1.822			0.156	0.183	1.549
-0.066	-0.140	1.809			-0.063	-0.076	1.854			-0.078	0.271	1.841			-0.062	0.452	1.816			-0.222	0.149	1.850			-0.289	-0.100	1.868			-0.320	-0.341	1.814			-0.322	-0.415	1.795			0.064	0.175	1.822			0.157	0.184	1.549
-0.066	-0.140	1.809			-0.062	-0.076	1.854			-0.079	0.271	1.841			-0.061	0.452	1.817			-0.222	0.149	1.850			-0.289	-0.099	1.867			-0.320	-0.341	1.813			-0.322	-0.415	1.794			0.065	0.175	1.822			0.159	0.188	1.549
-0.066	-0.140	1.809			-0.062	-0.076	1.854			-0.079	0.271	1.841			-0.060	0.452	1.818			-0.222	0.149	1.849			-0.288	-0.099	1.867			-0.319	-0.341	1.813			-0.321	-0.415	1.794			0.066	0.174	1.822			0.161	0.192	1.549
-0.065	-0.139	1.809			-0.062	-0.075	1.854			-0.079	0.271	1.841			-0.059	0.452	1.819			-0.221	0.150	1.849			-0.288	-0.099	1.866			-0.319	-0.341	1.812			-0.321	-0.415	1.793			0.067	0.174	1.822			0.162	0.194	1.549
-0.065	-0.139	1.809			-0.062	-0.075	1.855			-0.079	0.271	1.841			-0.058	0.452	1.820			-0.221	0.150	1.849			-0.288	-0.098	1.866			-0.319	-0.341	1.812			-0.321	-0.414	1.793			0.068	0.174	1.822			0.164	0.196	1.549
-0.064	-0.139	1.809			-0.062	-0.075	1.855			-0.079	0.271	1.841			-0.057	0.452	1.821			-0.221	0.150	1.849			-0.288	-0.098	1.866			-0.319	-0.341	1.812			-0.320	-0.414	1.792			0.069	0.174	1.822			0.165	0.198	1.549
-0.064	-0.139	1.809			-0.061	-0.075	1.855			-0.079	0.271	1.841			-0.057	0.452	1.821			-0.221	0.151	1.848			-0.288	-0.098	1.865			-0.318	-0.341	1.811			-0.320	-0.414	1.792			0.070	0.174	1.821			0.178	0.156	1.601
-0.064	-0.139	1.809			-0.061	-0.075	1.855			-0.079	0.271	1.842			-0.056	0.452	1.822			-0.221	0.151	1.848			-0.288	-0.097	1.865			-0.318	-0.340	1.811			-0.320	-0.414	1.792			0.071	0.174	1.821			0.182	0.148	1.611
-0.063	-0.138	1.809			-0.061	-0.075	1.856			-0.079	0.272	1.842			-0.055	0.452	1.823			-0.220	0.151	1.848			-0.287	-0.097	1.865			-0.318	-0.340	1.811			-0.320	-0.413	1.791			0.072	0.173	1.821			0.185	0.139	1.623
-0.063	-0.138	1.809			-0.061	-0.075	1.856			-0.079	0.272	1.842			-0.055	0.452	1.823			-0.220	0.151	1.848			-0.287	-0.097	1.864			-0.318	-0.340	1.811			-0.319	-0.413	1.791			0.072	0.173	1.821			0.186	0.132	1.631
-0.063	-0.138	1.809			-0.060	-0.074	1.856			-0.079	0.272	1.842			-0.054	0.452	1.824			-0.220	0.152	1.848			-0.287	-0.096	1.864			-0.318	-0.339	1.811			-0.319	-0.412	1.791			0.073	0.173	1.821			0.187	0.127	1.637
-0.062	-0.138	1.809			-0.060	-0.074	1.856			-0.079	0.272	1.842			-0.054	0.452	1.824			-0.220	0.152	1.847			-0.287	-0.096	1.864			-0.318	-0.339	1.811			-0.319	-0.412	1.791			0.074	0.173	1.821			0.188	0.123	1.641
-0.062	-0.137	1.809			-0.060	-0.074	1.857			-0.078	0.272	1.842			-0.053	0.452	1.825			-0.220	0.152	1.847			-0.287	-0.096	1.864			-0.317	-0.338	1.812			-0.319	-0.412	1.791			0.075	0.173	1.821			0.189	0.120	1.644
-0.062	-0.137	1.809			-0.060	-0.074	1.857			-0.078	0.272	1.842			-0.053	0.452	1.825			-0.220	0.152	1.847			-0.287	-0.096	1.864			-0.317	-0.338	1.812			-0.319	-0.412	1.791			0.075	0.173	1.821			0.190	0.118	1.647
-0.061	-0.137	1.809			-0.060	-0.074	1.857			-0.078	0.272	1.842			-0.052	0.452	1.825			-0.219	0.153	1.847			-0.287	-0.095	1.863			-0.317	-0.338	1.812			-0.319	-0.412	1.791			0.076	0.173	1.821			0.191	0.115	1.650
-0.061	-0.137	1.809			-0.059	-0.074	1.857			-0.078	0.273	1.842			-0.052	0.452	1.826			-0.219	0.153	1.847			-0.286	-0.095	1.863			-0.317	-0.338	1.812			-0.319	-0.412	1.792			0.077	0.173	1.821			0.191	0.113	1.653
-0.061	-0.136	1.809			-0.059	-0.073	1.857			-0.078	0.273	1.843			-0.052	0.452	1.826			-0.219	0.153	1.847			-0.286	-0.095	1.863			-0.317	-0.338	1.812			-0.319	-0.412	1.792			0.078	0.173	1.821			0.192	0.112	1.655
-0.061	-0.136	1.809			-0.059	-0.073	1.857			-0.078	0.273	1.843			-0.051	0.452	1.826			-0.219	0.153	1.847			-0.286	-0.095	1.863			-0.317	-0.339	1.812			-0.318	-0.412	1.792			0.078	0.173	1.821			0.192	0.110	1.657
-0.060	-0.136	1.809			-0.059	-0.073	1.858			-0.078	0.273	1.843			-0.051	0.452	1.826			-0.219	0.153	1.847			-0.286	-0.095	1.863			-0.317	-0.339	1.812			-0.318	-0.412	1.792			0.079	0.173	1.821			0.193	0.108	1.658
-0.060	-0.136	1.809			-0.059	-0.073	1.858			-0.078	0.273	1.843			-0.051	0.452	1.827			-0.219	0.153	1.847			-0.286	-0.095	1.863			-0.317	-0.339	1.812			-0.318	-0.412	1.792			0.080	0.173	1.821			0.193	0.107	1.660
-0.060	-0.136	1.809			-0.058	-0.073	1.858			-0.078	0.273	1.843			-0.050	0.452	1.827			-0.219	0.154	1.847			-0.286	-0.094	1.863			-0.316	-0.339	1.812			-0.318	-0.412	1.792			0.080	0.173	1.821			0.193	0.106	1.661
-0.059	-0.135	1.809			-0.058	-0.073	1.858			-0.078	0.273	1.843			-0.050	0.452	1.827			-0.219	0.154	1.846			-0.286	-0.094	1.862			-0.316	-0.339	1.812			-0.318	-0.412	1.792			0.081	0.173	1.821			0.193	0.105	1.662
-0.059	-0.135	1.809			-0.058	-0.072	1.858			-0.078	0.273	1.843			-0.050	0.452	1.827			-0.219	0.154	1.846			-0.286	-0.094	1.862			-0.316	-0.339	1.812			-0.318	-0.412	1.791			0.081	0.173	1.821			0.193	0.104	1.662
-0.059	-0.135	1.810			-0.058	-0.072	1.858			-0.078	0.273	1.843			-0.049	0.452	1.827			-0.219	0.154	1.846			-0.285	-0.094	1.862			-0.316	-0.339	1.812			-0.318	-0.412	1.791			0.082	0.173	1.821			0.192	0.103	1.662
-0.059	-0.135	1.810			-0.058	-0.072	1.858			-0.077	0.274	1.843			-0.049	0.452	1.828			-0.219	0.154	1.846			-0.285	-0.094	1.862			-0.316	-0.339	1.812			-0.318	-0.412	1.791			0.082	0.173	1.822			0.192	0.102	1.663
-0.059	-0.135	1.810			-0.058	-0.072	1.858			-0.077	0.274	1.843			-0.049	0.452	1.828			-0.218	0.154	1.846			-0.285	-0.094	1.862			-0.316	-0.339	1.812			-0.318	-0.412	1.791			0.082	0.173	1.822			0.192	0.102	1.663
-0.058	-0.135	1.810			-0.058	-0.072	1.859			-0.077	0.274	1.843			-0.049	0.452	1.828			-0.218	0.154	1.846			-0.285	-0.094	1.862			-0.316	-0.339	1.812			-0.317	-0.412	1.791			0.083	0.173	1.822			0.192	0.101	1.663
-0.058	-0.134	1.810			-0.057	-0.072	1.859			-0.077	0.274	1.843			-0.048	0.452	1.828			-0.218	0.154	1.846			-0.285	-0.094	1.862			-0.316	-0.339	1.812			-0.317	-0.412	1.791			0.083	0.173	1.822			0.192	0.101	1.663
-0.058	-0.134	1.810			-0.057	-0.072	1.859			-0.077	0.274	1.843			-0.048	0.452	1.828			-0.218	0.154	1.846			-0.285	-0.093	1.862			-0.316	-0.339	1.812			-0.317	-0.412	1.791			0.083	0.173	1.822			0.192	0.101	1.663
-0.058	-0.134	1.810			-0.057	-0.071	1.859			-0.077	0.274	1.843			-0.048	0.452	1.828			-0.218	0.155	1.846			-0.285	-0.093	1.862			-0.316	-0.339	1.812			-0.317	-0.412	1.791			0.084	0.173	1.822			0.193	0.102	1.663
-0.058	-0.134	1.810			-0.057	-0.071	1.859			-0.077	0.274	1.843			-0.048	0.452	1.828			-0.218	0.155	1.846			-0.285	-0.093	1.862			-0.316	-0.339	1.812			-0.317	-0.412	1.791			0.084	0.173	1.822			0.193	0.102	1.663
-0.058	-0.134	1.810			-0.057	-0.071	1.859			-0.077	0.274	1.843			-0.048	0.452	1.828			-0.218	0.155	1.846			-0.285	-0.093	1.862			-0.316	-0.339	1.812			-0.317	-0.412	1.791			0.084	0.173	1.822			0.194	0.103	1.663
-0.058	-0.134	1.810			-0.057	-0.071	1.859			-0.077	0.274	1.844			-0.048	0.452	1.828			-0.218	0.155	1.847			-0.284	-0.093	1.862			-0.315	-0.339	1.812			-0.317	-0.412	1.791			0.084	0.173	1.822			0.195	0.104	1.662
-0.057	-0.134	1.810			-0.057	-0.071	1.859			-0.077	0.274	1.844			-0.048	0.452	1.828			-0.218	0.155	1.847			-0.284	-0.093	1.862			-0.316	-0.339	1.813			-0.317	-0.412	1.792			0.085	0.173	1.822			0.196	0.105	1.662
-0.057	-0.134	1.810			-0.057	-0.071	1.859			-0.077	0.274	1.844			-0.048	0.452	1.827			-0.218	0.155	1.847			-0.284	-0.093	1.862			-0.316	-0.339	1.814			-0.318	-0.412	1.794			0.085	0.172	1.822			0.197	0.106	1.662
-0.057	-0.133	1.810			-0.057	-0.071	1.859			-0.077	0.274	1.844			-0.048	0.452	1.827			-0.218	0.155	1.847			-0.284	-0.093	1.862			-0.316	-0.339	1.815			-0.318	-0.412	1.795			0.085	0.172	1.822			0.198	0.106	1.663
-0.057	-0.133	1.810			-0.057	-0.071	1.859			-0.077	0.274	1.844			-0.048	0.452	1.827			-0.218	0.155	1.847			-0.284	-0.093	1.862			-0.316	-0.339	1.816			-0.318	-0.412	1.796			0.085	0.172	1.822			0.199	0.107	1.663
-0.057	-0.133	1.810			-0.056	-0.071	1.859			-0.077	0.274	1.844			-0.048	0.452	1.827			-0.218	0.155	1.847			-0.284	-0.093	1.862			-0.316	-0.339	1.817			-0.318	-0.412	1.797			0.086	0.172	1.822			0.200	0.107	1.663
-0.057	-0.133	1.810			-0.056	-0.070	1.859			-0.077	0.275	1.844			-0.048	0.452	1.826			-0.219	0.155	1.847			-0.284	-0.093	1.862			-0.316	-0.339	1.817			-0.318	-0.412	1.799			0.086	0.172	1.822			0.200	0.107	1.663
-0.057	-0.133	1.810			-0.056	-0.070	1.859			-0.076	0.275	1.844			-0.049	0.452	1.826			-0.219	0.155	1.847			-0.284	-0.093	1.862			-0.316	-0.339	1.818			-0.318	-0.412	1.799			0.086	0.172	1.822			0.200	0.107	1.664
-0.057	-0.133	1.810			-0.056	-0.070	1.859			-0.076	0.275	1.843			-0.049	0.452	1.826			-0.219	0.155	1.847			-0.284	-0.093	1.862			-0.316	-0.339	1.818			-0.318	-0.413	1.800			0.086	0.172	1.822			0.201	0.106	1.664
-0.057	-0.133	1.810			-0.056	-0.070	1.859			-0.076	0.275	1.843			-0.049	0.452	1.825			-0.219	0.155	1.847			-0.284	-0.093	1.862			-0.316	-0.340	1.818			-0.318	-0.413	1.800			0.086	0.172	1.822			0.201	0.106	1.664
-0.057	-0.133	1.810			-0.056	-0.070	1.859			-0.076	0.275	1.843			-0.049	0.452	1.825			-0.219	0.155	1.847			-0.284	-0.093	1.862			-0.316	-0.340	1.818			-0.318	-0.413	1.800			0.086	0.172	1.822			0.200	0.105	1.663
-0.057	-0.133	1.810			-0.056	-0.070	1.859			-0.076	0.275	1.843			-0.049	0.452	1.824			-0.219	0.155	1.847			-0.283	-0.093	1.862			-0.316	-0.340	1.818			-0.318	-0.413	1.799			0.086	0.172	1.822			0.198	0.104	1.663
-0.057	-0.133	1.811			-0.056	-0.070	1.859			-0.076	0.275	1.843			-0.049	0.452	1.824			-0.219	0.155	1.847			-0.283	-0.093	1.862			-0.316	-0.340	1.817			-0.318	-0.413	1.798			0.082	0.179	1.826			0.195	0.104	1.665
-0.057	-0.133	1.811			-0.056	-0.070	1.859			-0.076	0.275	1.843			-0.048	0.452	1.823			-0.219	0.155	1.847			-0.283	-0.093	1.862			-0.316	-0.340	1.816			-0.318	-0.413	1.796			0.072	0.185	1.829			0.139	0.127	1.634
-0.056	-0.133	1.811			-0.056	-0.070	1.859			-0.076	0.275	1.843			-0.048	0.452	1.823			-0.219	0.155	1.847			-0.283	-0.093	1.862			-0.316	-0.339	1.814			-0.318	-0.412	1.794			0.065	0.193	1.834			0.115	0.137	1.625
-0.056	-0.133	1.811			-0.056	-0.070	1.859			-0.076	0.274	1.843			-0.048	0.452	1.822			-0.219	0.155	1.847			-0.283	-0.094	1.862			-0.316	-0.339	1.812			-0.317	-0.412	1.791			0.062	0.196	1.836			0.110	0.135	1.617
-0.056	-0.133	1.811			-0.056	-0.070	1.859			-0.076	0.274	1.843			-0.048	0.452	1.822			-0.219	0.155	1.847			-0.283	-0.094	1.861			-0.315	-0.339	1.810			-0.317	-0.412	1.788			0.060	0.199	1.838			0.106	0.133	1.612
-0.056	-0.133	1.811			-0.056	-0.070	1.859			-0.076	0.274	1.842			-0.048	0.452	1.821			-0.219	0.155	1.847			-0.283	-0.094	1.861			-0.315	-0.339	1.808			-0.316	-0.411	1.786			0.058	0.202	1.840			0.103	0.133	1.609
-0.056	-0.134	1.811			-0.056	-0.070	1.858			-0.075	0.274	1.842			-0.047	0.452	1.821			-0.219	0.155	1.847			-0.283	-0.094	1.861			-0.315	-0.338	1.807			-0.316	-0.411	1.784			0.055	0.204	1.842			0.100	0.132	1.606
-0.056	-0.134	1.811			-0.056	-0.071	1.858			-0.075	0.274	1.842			-0.047	0.452	1.820			-0.219	0.155	1.847			-0.283	-0.094	1.861			-0.314	-0.338	1.805			-0.316	-0.411	1.782			0.054	0.207	1.843			0.098	0.131	1.604
-0.056	-0.134	1.811			-0.056	-0.071	1.858			-0.075	0.274	1.842			-0.047	0.452	1.820			-0.219	0.155	1.846			-0.283	-0.094	1.861			-0.314	-0.338	1.804			-0.315	-0.410	1.781			0.052	0.209	1.845			0.096	0.131	1.602
-0.056	-0.135	1.811			-0.057	-0.071	1.858			-0.075	0.274	1.842			-0.047	0.452	1.819			-0.218	0.155	1.846			-0.283	-0.094	1.861			-0.314	-0.338	1.803			-0.315	-0.410	1.780			0.051	0.210	1.846			0.094	0.130	1.600
-0.056	-0.135	1.811			-0.057	-0.072	1.858			-0.075	0.274	1.842			-0.047	0.452	1.819			-0.218	0.155	1.846			-0.282	-0.094	1.860			-0.314	-0.339	1.803			-0.315	-0.411	1.780			0.049	0.212	1.847			0.092	0.130	1.598
-0.055	-0.136	1.811			-0.057	-0.072	1.857			-0.075	0.274	1.841			-0.046	0.452	1.818			-0.218	0.155	1.846			-0.282	-0.094	1.860			-0.314	-0.339	1.802			-0.315	-0.411	1.780			0.048	0.213	1.848			0.091	0.129	1.597
-0.055	-0.136	1.811			-0.057	-0.072	1.857			-0.075	0.273	1.841			-0.046	0.452	1.818			-0.218	0.155	1.846			-0.282	-0.094	1.860			-0.314	-0.339	1.802			-0.315	-0.411	1.780			0.047	0.215	1.849			0.090	0.128	1.596
-0.055	-0.136	1.811			-0.057	-0.073	1.857			-0.075	0.273	1.841			-0.046	0.452	1.818			-0.218	0.155	1.846			-0.282	-0.094	1.860			-0.313	-0.339	1.803			-0.315	-0.412	1.781			0.047	0.218	1.851			0.090	0.128	1.595
-0.055	-0.136	1.811			-0.057	-0.073	1.857			-0.075	0.273	1.841			-0.046	0.452	1.817			-0.218	0.155	1.846			-0.282	-0.094	1.860			-0.313	-0.339	1.803			-0.315	-0.412	1.783			0.047	0.221	1.852			0.091	0.128	1.595
-0.055	-0.137	1.811			-0.057	-0.073	1.856			-0.075	0.273	1.841			-0.046	0.452	1.817			-0.218	0.155	1.846			-0.282	-0.094	1.860			-0.313	-0.339	1.804			-0.315	-0.412	1.785			0.048	0.223	1.853			0.090	0.128	1.594
-0.055	-0.137	1.811			-0.057	-0.073	1.856			-0.074	0.273	1.840			-0.046	0.452	1.816			-0.218	0.155	1.846			-0.282	-0.094	1.860			-0.313	-0.339	1.806			-0.315	-0.412	1.787			0.047	0.224	1.854			0.090	0.127	1.593
-0.055	-0.137	1.811			-0.057	-0.073	1.856			-0.074	0.273	1.840			-0.046	0.452	1.816			-0.218	0.155	1.846			-0.282	-0.094	1.860			-0.313	-0.338	1.807			-0.315	-0.412	1.790			0.049	0.217	1.848			0.092	0.124	1.589
-0.055	-0.137	1.811			-0.057	-0.073	1.856			-0.074	0.273	1.840			-0.046	0.451	1.815			-0.218	0.155	1.846			-0.282	-0.094	1.860			-0.314	-0.337	1.810			-0.316	-0.410	1.793			0.051	0.211	1.843			0.095	0.121	1.584
-0.055	-0.137	1.811			-0.057	-0.073	1.856			-0.074	0.273	1.840			-0.046	0.451	1.815			-0.218	0.155	1.846			-0.282	-0.094	1.860			-0.314	-0.336	1.812			-0.316	-0.409	1.795			0.054	0.205	1.839			0.098	0.118	1.580
-0.055	-0.137	1.811			-0.057	-0.073	1.855			-0.074	0.272	1.839			-0.046	0.451	1.815			-0.218	0.155	1.846			-0.282	-0.094	1.860			-0.314	-0.335	1.814			-0.317	-0.408	1.797			0.056	0.199	1.835			0.112	0.136	1.570
-0.055	-0.137	1.811			-0.057	-0.073	1.855			-0.074	0.272	1.839			-0.046	0.451	1.814			-0.218	0.155	1.846			-0.282	-0.094	1.860			-0.315	-0.335	1.815			-0.317	-0.408	1.798			0.059	0.195	1.831			0.120	0.148	1.564
-0.055	-0.137	1.811			-0.057	-0.073	1.855			-0.074	0.272	1.839			-0.047	0.451	1.814			-0.218	0.155	1.846			-0.282	-0.094	1.860			-0.315	-0.335	1.815			-0.318	-0.408	1.800			0.061	0.191	1.829			0.152	0.114	1.615
-0.055	-0.137	1.811			-0.057	-0.073	1.854			-0.074	0.272	1.839			-0.047	0.451	1.813			-0.219	0.155	1.845			-0.282	-0.094	1.860			-0.315	-0.335	1.816			-0.318	-0.408	1.800			0.062	0.188	1.827			0.164	0.101	1.633
-0.055	-0.137	1.810			-0.057	-0.073	1.854			-0.074	0.272	1.838			-0.047	0.451	1.812			-0.219	0.155	1.845			-0.282	-0.094	1.860			-0.315	-0.335	1.817			-0.318	-0.408	1.801			0.064	0.185	1.825			0.171	0.095	1.642
-0.055	-0.137	1.810			-0.057	-0.073	1.854			-0.074	0.272	1.838			-0.048	0.451	1.812			-0.219	0.155	1.845			-0.282	-0.094	1.860			-0.316	-0.335	1.817			-0.319	-0.409	1.801			0.065	0.183	1.824			0.175	0.092	1.647
-0.055	-0.137	1.810			-0.057	-0.073	1.854			-0.074	0.272	1.838			-0.048	0.451	1.811			-0.219	0.155	1.845			-0.282	-0.094	1.859			-0.316	-0.336	1.817			-0.319	-0.409	1.802			0.067	0.181	1.823			0.179	0.090	1.650
-0.055	-0.137	1.810			-0.057	-0.072	1.853			-0.074	0.272	1.838			-0.048	0.451	1.811			-0.219	0.155	1.845			-0.282	-0.094	1.859			-0.316	-0.336	1.817			-0.319	-0.409	1.802			0.068	0.179	1.822			0.182	0.089	1.653
-0.055	-0.137	1.810			-0.057	-0.072	1.853			-0.074	0.272	1.837			-0.049	0.451	1.810			-0.219	0.155	1.845			-0.282	-0.094	1.859			-0.316	-0.336	1.818			-0.319	-0.409	1.801			0.069	0.178	1.821			0.185	0.088	1.656
-0.055	-0.137	1.810			-0.057	-0.072	1.853			-0.074	0.272	1.837			-0.049	0.451	1.810			-0.219	0.155	1.845			-0.282	-0.094	1.859			-0.316	-0.336	1.817			-0.319	-0.410	1.800			0.070	0.177	1.820			0.188	0.087	1.658
-0.055	-0.137	1.810			-0.057	-0.072	1.852			-0.075	0.272	1.837			-0.050	0.450	1.810			-0.220	0.155	1.844			-0.282	-0.094	1.859			-0.316	-0.336	1.817			-0.319	-0.410	1.799			0.071	0.175	1.820			0.190	0.087	1.660
-0.055	-0.137	1.810			-0.057	-0.072	1.852			-0.075	0.272	1.836			-0.050	0.450	1.809			-0.220	0.155	1.844			-0.282	-0.094	1.859			-0.317	-0.337	1.815			-0.319	-0.410	1.797			0.072	0.174	1.819			0.193	0.086	1.662
-0.056	-0.137	1.810			-0.057	-0.072	1.852			-0.075	0.272	1.836			-0.051	0.450	1.809			-0.220	0.155	1.844			-0.282	-0.094	1.859			-0.317	-0.336	1.814			-0.319	-0.409	1.795			0.072	0.173	1.819			0.195	0.086	1.664
-0.056	-0.137	1.810			-0.057	-0.072	1.852			-0.075	0.271	1.836			-0.051	0.450	1.808			-0.220	0.155	1.844			-0.282	-0.094	1.858			-0.316	-0.336	1.813			-0.319	-0.409	1.793			0.073	0.172	1.819			0.199	0.086	1.667
-0.056	-0.137	1.810			-0.058	-0.072	1.851			-0.075	0.271	1.835			-0.052	0.450	1.808			-0.221	0.155	1.843			-0.283	-0.094	1.858			-0.316	-0.335	1.812			-0.319	-0.408	1.792			0.074	0.171	1.818			0.205	0.087	1.669
-0.056	-0.136	1.810			-0.058	-0.072	1.851			-0.076	0.271	1.835			-0.052	0.450	1.807			-0.221	0.155	1.843			-0.283	-0.094	1.858			-0.316	-0.334	1.811			-0.319	-0.407	1.790			0.075	0.171	1.818			0.209	0.088	1.673
-0.056	-0.136	1.810			-0.058	-0.072	1.850			-0.076	0.271	1.835			-0.053	0.450	1.807			-0.222	0.155	1.843			-0.283	-0.094	1.858			-0.316	-0.333	1.810			-0.319	-0.406	1.790			0.075	0.170	1.818			0.214	0.090	1.677
-0.057	-0.136	1.810			-0.058	-0.071	1.850			-0.076	0.271	1.834			-0.054	0.450	1.806			-0.222	0.155	1.843			-0.283	-0.094	1.858			-0.316	-0.333	1.809			-0.319	-0.406	1.789			0.076	0.169	1.818			0.221	0.091	1.681
-0.057	-0.136	1.810			-0.059	-0.071	1.850			-0.077	0.271	1.834			-0.055	0.450	1.805			-0.223	0.155	1.843			-0.283	-0.094	1.857			-0.316	-0.333	1.809			-0.319	-0.405	1.788			0.077	0.168	1.818			0.226	0.093	1.687
-0.057	-0.135	1.810			-0.059	-0.071	1.849			-0.077	0.271	1.833			-0.055	0.450	1.804			-0.223	0.155	1.842			-0.284	-0.094	1.857			-0.317	-0.332	1.809			-0.319	-0.405	1.788			0.078	0.168	1.818			0.231	0.094	1.691
-0.057	-0.135	1.810			-0.059	-0.070	1.849			-0.078	0.271	1.833			-0.057	0.450	1.803			-0.224	0.155	1.842			-0.284	-0.094	1.857			-0.317	-0.332	1.809			-0.319	-0.405	1.788			0.079	0.167	1.818			0.237	0.094	1.696
-0.058	-0.135	1.809			-0.060	-0.070	1.848			-0.078	0.271	1.832			-0.058	0.450	1.802			-0.224	0.155	1.842			-0.284	-0.094	1.857			-0.317	-0.332	1.809			-0.319	-0.405	1.788			0.079	0.167	1.818			0.242	0.095	1.702
-0.058	-0.134	1.809			-0.060	-0.070	1.848			-0.079	0.271	1.831			-0.060	0.450	1.801			-0.225	0.155	1.841			-0.285	-0.094	1.857			-0.317	-0.332	1.809			-0.319	-0.404	1.789			0.080	0.166	1.818			0.250	0.094	1.707
-0.059	-0.134	1.809			-0.061	-0.069	1.847			-0.080	0.270	1.831			-0.061	0.449	1.800			-0.225	0.154	1.841			-0.285	-0.095	1.857			-0.317	-0.332	1.809			-0.320	-0.405	1.790			0.081	0.166	1.818			0.255	0.094	1.711
-0.059	-0.134	1.809			-0.061	-0.069	1.846			-0.080	0.270	1.830			-0.063	0.449	1.798			-0.226	0.154	1.840			-0.285	-0.095	1.856			-0.317	-0.332	1.810			-0.320	-0.405	1.791			0.081	0.166	1.818			0.259	0.095	1.719
-0.059	-0.133	1.809			-0.062	-0.069	1.846			-0.081	0.270	1.829			-0.064	0.449	1.797			-0.227	0.154	1.840			-0.286	-0.095	1.856			-0.318	-0.333	1.810			-0.321	-0.406	1.792			0.082	0.165	1.819			0.262	0.096	1.726
-0.060	-0.133	1.809			-0.062	-0.068	1.845			-0.081	0.270	1.829			-0.065	0.449	1.796			-0.227	0.154	1.839			-0.286	-0.095	1.856			-0.318	-0.333	1.811			-0.321	-0.406	1.793			0.082	0.165	1.819			0.265	0.096	1.731
-0.060	-0.133	1.809			-0.063	-0.068	1.844			-0.082	0.270	1.828			-0.066	0.449	1.795			-0.228	0.154	1.839			-0.286	-0.095	1.856			-0.318	-0.333	1.812			-0.322	-0.407	1.794			0.083	0.165	1.819			0.267	0.097	1.736
-0.060	-0.133	1.808			-0.063	-0.068	1.844			-0.082	0.270	1.827			-0.068	0.449	1.794			-0.228	0.154	1.838			-0.287	-0.095	1.855			-0.319	-0.333	1.812			-0.322	-0.407	1.795			0.084	0.165	1.820			0.270	0.098	1.741
-0.060	-0.132	1.808			-0.063	-0.067	1.843			-0.083	0.270	1.827			-0.069	0.449	1.793			-0.229	0.153	1.837			-0.287	-0.095	1.855			-0.319	-0.334	1.812			-0.322	-0.407	1.795			0.084	0.165	1.820			0.272	0.098	1.746
-0.061	-0.132	1.808			-0.064	-0.067	1.843			-0.084	0.270	1.826			-0.070	0.449	1.792			-0.229	0.153	1.836			-0.288	-0.095	1.854			-0.319	-0.334	1.812			-0.322	-0.407	1.795			0.085	0.165	1.821			0.273	0.098	1.750
-0.061	-0.132	1.808			-0.064	-0.067	1.842			-0.084	0.270	1.825			-0.071	0.449	1.791			-0.230	0.153	1.836			-0.288	-0.096	1.853			-0.320	-0.334	1.811			-0.323	-0.408	1.795			0.085	0.164	1.821			0.275	0.098	1.754
-0.061	-0.132	1.808			-0.065	-0.066	1.841			-0.085	0.270	1.825			-0.071	0.449	1.791			-0.230	0.153	1.835			-0.289	-0.096	1.852			-0.320	-0.334	1.810			-0.323	-0.408	1.794			0.085	0.164	1.822			0.276	0.099	1.758
-0.061	-0.132	1.808			-0.065	-0.066	1.841			-0.085	0.270	1.824			-0.072	0.449	1.790			-0.231	0.153	1.834			-0.290	-0.096	1.851			-0.320	-0.335	1.808			-0.323	-0.409	1.790			0.086	0.164	1.822			0.277	0.099	1.762
-0.061	-0.131	1.808			-0.065	-0.066	1.840			-0.085	0.270	1.824			-0.073	0.449	1.789			-0.231	0.153	1.833			-0.290	-0.096	1.850			-0.321	-0.336	1.805			-0.323	-0.410	1.786			0.086	0.164	1.823			0.278	0.099	1.765
-0.062	-0.131	1.808			-0.066	-0.066	1.840			-0.086	0.270	1.823			-0.074	0.449	1.788			-0.232	0.152	1.833			-0.291	-0.097	1.849			-0.321	-0.339	1.800			-0.323	-0.413	1.782			0.087	0.165	1.823			0.279	0.100	1.767
-0.062	-0.131	1.807			-0.066	-0.066	1.839			-0.086	0.270	1.823			-0.075	0.449	1.788			-0.232	0.152	1.832			-0.291	-0.097	1.847			-0.322	-0.341	1.796			-0.322	-0.415	1.777			0.087	0.165	1.823			0.279	0.100	1.771
-0.062	-0.131	1.807			-0.066	-0.065	1.838			-0.087	0.270	1.822			-0.076	0.449	1.787			-0.232	0.152	1.831			-0.292	-0.097	1.846			-0.322	-0.342	1.792			-0.322	-0.416	1.773			0.087	0.165	1.824			0.279	0.101	1.773
-0.062	-0.131	1.807			-0.067	-0.065	1.838			-0.087	0.270	1.822			-0.076	0.449	1.787			-0.233	0.152	1.831			-0.293	-0.097	1.845			-0.322	-0.344	1.789			-0.322	-0.417	1.769			0.087	0.165	1.824			0.280	0.101	1.776
-0.062	-0.131	1.807			-0.067	-0.065	1.837			-0.087	0.270	1.821			-0.077	0.449	1.786			-0.233	0.152	1.830			-0.293	-0.098	1.844			-0.322	-0.344	1.786			-0.321	-0.418	1.766			0.087	0.165	1.825			0.281	0.101	1.778
-0.063	-0.130	1.807			-0.067	-0.065	1.837			-0.088	0.270	1.821			-0.078	0.449	1.786			-0.234	0.152	1.829			-0.294	-0.098	1.843			-0.323	-0.345	1.784			-0.321	-0.418	1.763			0.088	0.165	1.825			0.281	0.102	1.780
-0.063	-0.130	1.807			-0.067	-0.065	1.836			-0.088	0.270	1.820			-0.078	0.449	1.785			-0.234	0.152	1.829			-0.294	-0.098	1.841			-0.323	-0.344	1.783			-0.321	-0.418	1.762			0.088	0.165	1.825			0.281	0.102	1.781
-0.063	-0.130	1.807			-0.068	-0.065	1.836			-0.088	0.270	1.820			-0.079	0.449	1.785			-0.234	0.151	1.828			-0.294	-0.098	1.840			-0.323	-0.344	1.781			-0.321	-0.418	1.760			0.088	0.165	1.826			0.282	0.102	1.783
-0.063	-0.130	1.806			-0.068	-0.064	1.835			-0.088	0.270	1.820			-0.080	0.449	1.784			-0.235	0.151	1.828			-0.295	-0.098	1.840			-0.323	-0.344	1.780			-0.321	-0.418	1.759			0.088	0.165	1.826			0.281	0.103	1.783
-0.063	-0.130	1.806			-0.068	-0.064	1.835			-0.089	0.270	1.819			-0.080	0.449	1.784			-0.235	0.151	1.827			-0.295	-0.099	1.839			-0.323	-0.344	1.779			-0.321	-0.418	1.758			0.088	0.166	1.826			0.281	0.103	1.783
-0.063	-0.130	1.806			-0.068	-0.064	1.834			-0.089	0.270	1.819			-0.081	0.449	1.784			-0.235	0.151	1.827			-0.295	-0.099	1.838			-0.323	-0.344	1.778			-0.321	-0.418	1.757			0.088	0.166	1.827			0.280	0.103	1.782
-0.064	-0.130	1.806			-0.069	-0.064	1.834			-0.089	0.270	1.819			-0.081	0.449	1.783			-0.235	0.151	1.826			-0.296	-0.099	1.837			-0.323	-0.344	1.778			-0.321	-0.417	1.757			0.088	0.166	1.827			0.277	0.103	1.773
-0.064	-0.129	1.806			-0.069	-0.064	1.833			-0.089	0.270	1.818			-0.081	0.449	1.783			-0.236	0.151	1.826			-0.296	-0.099	1.837			-0.323	-0.344	1.778			-0.321	-0.417	1.757			0.088	0.166	1.827			0.277	0.101	1.753
-0.064	-0.129	1.806			-0.069	-0.064	1.833			-0.090	0.270	1.818			-0.082	0.449	1.783			-0.236	0.151	1.826			-0.296	-0.099	1.837			-0.324	-0.343	1.779			-0.322	-0.416	1.759			0.088	0.166	1.828			0.275	0.101	1.743
-0.064	-0.129	1.806			-0.069	-0.064	1.833			-0.090	0.270	1.818			-0.082	0.449	1.783			-0.236	0.151	1.825			-0.297	-0.099	1.836			-0.324	-0.342	1.781			-0.322	-0.415	1.760			0.088	0.166	1.828			0.269	0.101	1.736
-0.064	-0.129	1.806			-0.069	-0.063	1.832			-0.090	0.270	1.818			-0.083	0.448	1.782			-0.236	0.151	1.825			-0.297	-0.099	1.836			-0.325	-0.342	1.783			-0.323	-0.415	1.762			0.088	0.167	1.828			0.262	0.101	1.729
-0.064	-0.129	1.806			-0.070	-0.063	1.832			-0.090	0.270	1.818			-0.083	0.448	1.782			-0.236	0.151	1.825			-0.297	-0.099	1.836			-0.325	-0.341	1.785			-0.323	-0.414	1.765			0.088	0.167	1.828			0.254	0.100	1.722
-0.064	-0.129	1.805			-0.070	-0.063	1.832			-0.090	0.270	1.817			-0.083	0.448	1.782			-0.237	0.151	1.825			-0.297	-0.099	1.836			-0.325	-0.340	1.788			-0.324	-0.413	1.768			0.088	0.167	1.828			0.246	0.099	1.715
-0.065	-0.129	1.805			-0.070	-0.063	1.832			-0.091	0.270	1.817			-0.084	0.448	1.782			-0.237	0.151	1.825			-0.298	-0.099	1.837			-0.326	-0.338	1.792			-0.325	-0.411	1.772			0.087	0.167	1.828			0.239	0.098	1.708
-0.065	-0.129	1.805			-0.070	-0.063	1.831			-0.091	0.270	1.817			-0.084	0.448	1.782			-0.237	0.151	1.825			-0.298	-0.099	1.839			-0.326	-0.337	1.795			-0.326	-0.410	1.775			0.085	0.168	1.827			0.230	0.098	1.699
-0.065	-0.128	1.805			-0.070	-0.063	1.831			-0.091	0.270	1.817			-0.084	0.448	1.782			-0.238	0.151	1.826			-0.298	-0.099	1.840			-0.327	-0.337	1.798			-0.327	-0.410	1.778			0.083	0.168	1.825			0.220	0.097	1.690
-0.065	-0.128	1.805			-0.070	-0.063	1.831			-0.091	0.270	1.817			-0.085	0.448	1.782			-0.238	0.151	1.827			-0.299	-0.099	1.842			-0.327	-0.336	1.802			-0.327	-0.409	1.782			0.080	0.168	1.823			0.212	0.096	1.681
-0.066	-0.128	1.805			-0.070	-0.063	1.831			-0.091	0.270	1.817			-0.085	0.448	1.782			-0.238	0.150	1.828			-0.299	-0.099	1.845			-0.328	-0.335	1.806			-0.328	-0.408	1.786			0.078	0.169	1.822			0.203	0.096	1.672
-0.066	-0.128	1.805			-0.070	-0.063	1.831			-0.091	0.270	1.817			-0.085	0.448	1.782			-0.239	0.150	1.830			-0.299	-0.099	1.848			-0.328	-0.335	1.811			-0.329	-0.408	1.791			0.075	0.169	1.819			0.198	0.096	1.667
-0.066	-0.128	1.805			-0.071	-0.063	1.830			-0.092	0.270	1.817			-0.086	0.449	1.782			-0.239	0.150	1.831			-0.299	-0.100	1.851			-0.328	-0.334	1.816			-0.330	-0.407	1.796			0.073	0.170	1.817			0.193	0.105	1.658
-0.066	-0.129	1.805			-0.071	-0.063	1.830			-0.092	0.270	1.817			-0.086	0.449	1.783			-0.240	0.150	1.833			-0.299	-0.100	1.855			-0.328	-0.334	1.821			-0.331	-0.407	1.801			0.066	0.172	1.814			0.187	0.112	1.653
-0.067	-0.129	1.805			-0.071	-0.063	1.830			-0.092	0.270	1.817			-0.086	0.449	1.783			-0.240	0.149	1.836			-0.299	-0.100	1.859			-0.329	-0.333	1.826			-0.332	-0.405	1.805			0.046	0.183	1.812			0.175	0.128	1.649
-0.067	-0.129	1.805			-0.071	-0.063	1.830			-0.092	0.270	1.817			-0.087	0.449	1.783			-0.241	0.149	1.838			-0.299	-0.100	1.863			-0.329	-0.331	1.831			-0.333	-0.404	1.810			0.041	0.186	1.812			0.127	0.122	1.596
-0.068	-0.129	1.804			-0.071	-0.063	1.830			-0.092	0.269	1.817			-0.087	0.449	1.784			-0.241	0.149	1.841			-0.298	-0.100	1.867			-0.329	-0.331	1.835			-0.333	-0.404	1.814			0.036	0.189	1.811			0.107	0.120	1.576
-0.068	-0.131	1.804			-0.071	-0.064	1.830			-0.092	0.269	1.817			-0.088	0.449	1.784			-0.242	0.149	1.844			-0.298	-0.100	1.871			-0.330	-0.332	1.839			-0.334	-0.404	1.818			0.031	0.191	1.810			0.095	0.119	1.564
-0.069	-0.132	1.804			-0.071	-0.065	1.830			-0.093	0.270	1.818			-0.088	0.449	1.785			-0.242	0.149	1.847			-0.297	-0.100	1.876			-0.330	-0.331	1.843			-0.335	-0.404	1.822			0.040	0.199	1.799			0.087	0.114	1.542
-0.070	-0.133	1.804			-0.071	-0.066	1.830			-0.093	0.270	1.818			-0.089	0.449	1.785			-0.242	0.149	1.850			-0.296	-0.100	1.880			-0.330	-0.332	1.847			-0.336	-0.404	1.827			0.044	0.202	1.793			0.078	0.112	1.528
-0.070	-0.133	1.804			-0.071	-0.066	1.831			-0.093	0.271	1.818			-0.089	0.450	1.786			-0.242	0.148	1.852			-0.296	-0.100	1.884			-0.330	-0.332	1.850			-0.337	-0.405	1.831			0.045	0.205	1.789			0.070	0.111	1.519
-0.071	-0.134	1.804			-0.071	-0.067	1.831			-0.094	0.272	1.818			-0.090	0.450	1.787			-0.242	0.148	1.855			-0.295	-0.101	1.888			-0.329	-0.328	1.858			-0.337	-0.401	1.839			0.045	0.206	1.786			0.064	0.111	1.512
-0.072	-0.135	1.804			-0.071	-0.067	1.831			-0.094	0.274	1.819			-0.090	0.450	1.787			-0.242	0.147	1.858			-0.295	-0.102	1.892			-0.328	-0.325	1.863			-0.337	-0.398	1.845			0.045	0.208	1.784			0.058	0.110	1.506
-0.072	-0.136	1.804			-0.071	-0.068	1.831			-0.094	0.275	1.819			-0.091	0.450	1.788			-0.243	0.145	1.862			-0.294	-0.103	1.896			-0.328	-0.324	1.867			-0.337	-0.397	1.850			0.045	0.209	1.783			0.052	0.109	1.501
-0.073	-0.137	1.804			-0.071	-0.068	1.831			-0.094	0.276	1.819			-0.091	0.450	1.788			-0.244	0.142	1.867			-0.293	-0.105	1.900			-0.327	-0.322	1.872			-0.337	-0.395	1.854			0.044	0.210	1.781			0.047	0.109	1.497
-0.073	-0.138	1.804			-0.071	-0.069	1.831			-0.094	0.277	1.819			-0.091	0.450	1.789			-0.246	0.139	1.871			-0.293	-0.106	1.904			-0.327	-0.321	1.875			-0.337	-0.394	1.859			0.043	0.211	1.780			0.042	0.108	1.494
-0.074	-0.139	1.804			-0.071	-0.069	1.831			-0.093	0.277	1.820			-0.092	0.450	1.789			-0.247	0.136	1.876			-0.292	-0.108	1.907			-0.327	-0.320	1.878			-0.337	-0.393	1.862			0.042	0.211	1.779			0.037	0.107	1.492
-0.074	-0.140	1.804			-0.071	-0.070	1.831			-0.093	0.278	1.820			-0.092	0.450	1.790			-0.249	0.133	1.881			-0.292	-0.109	1.910			-0.327	-0.319	1.881			-0.337	-0.392	1.865			0.042	0.212	1.778			0.033	0.106	1.490
-0.074	-0.140	1.804			-0.071	-0.070	1.831			-0.093	0.278	1.820			-0.093	0.450	1.791			-0.251	0.131	1.884			-0.292	-0.110	1.913			-0.326	-0.319	1.883			-0.337	-0.392	1.868			0.041	0.213	1.777			0.030	0.105	1.489
-0.075	-0.141	1.804			-0.070	-0.071	1.831			-0.093	0.279	1.820			-0.093	0.450	1.791			-0.252	0.129	1.888			-0.291	-0.111	1.915			-0.326	-0.318	1.885			-0.337	-0.391	1.870			0.040	0.213	1.776			0.028	0.104	1.489
-0.075	-0.142	1.804			-0.070	-0.072	1.831			-0.092	0.279	1.820			-0.094	0.450	1.792			-0.253	0.128	1.891			-0.291	-0.112	1.917			-0.326	-0.318	1.887			-0.337	-0.391	1.873			0.039	0.213	1.775			0.025	0.103	1.489
-0.075	-0.142	1.804			-0.070	-0.072	1.831			-0.092	0.279	1.820			-0.094	0.450	1.792			-0.254	0.126	1.893			-0.291	-0.113	1.919			-0.326	-0.317	1.889			-0.337	-0.390	1.875			0.038	0.213	1.775			0.024	0.102	1.489
-0.076	-0.143	1.804			-0.070	-0.073	1.831			-0.092	0.280	1.821			-0.095	0.450	1.793			-0.255	0.125	1.895			-0.290	-0.113	1.921			-0.326	-0.317	1.890			-0.337	-0.390	1.877			0.036	0.212	1.774			0.022	0.101	1.490
-0.076	-0.143	1.804			-0.070	-0.073	1.831			-0.091	0.280	1.821			-0.095	0.450	1.793			-0.256	0.124	1.897			-0.290	-0.114	1.922			-0.325	-0.316	1.892			-0.337	-0.389	1.879			0.035	0.212	1.774			0.021	0.100	1.490
-0.076	-0.144	1.804			-0.070	-0.074	1.831			-0.091	0.280	1.821			-0.096	0.450	1.794			-0.256	0.123	1.899			-0.290	-0.114	1.924			-0.325	-0.315	1.894			-0.337	-0.389	1.880			0.034	0.212	1.773			0.020	0.099	1.491
-0.076	-0.144	1.804			-0.069	-0.074	1.831			-0.091	0.280	1.821			-0.096	0.450	1.794			-0.257	0.122	1.900			-0.290	-0.115	1.925			-0.325	-0.315	1.895			-0.337	-0.388	1.882			0.033	0.212	1.773			0.019	0.099	1.492
-0.077	-0.145	1.804			-0.069	-0.074	1.831			-0.091	0.281	1.821			-0.097	0.450	1.795			-0.257	0.122	1.901			-0.290	-0.115	1.926			-0.325	-0.314	1.896			-0.337	-0.388	1.883			0.033	0.211	1.773			0.019	0.098	1.493
-0.077	-0.145	1.804			-0.069	-0.075	1.831			-0.090	0.281	1.821			-0.097	0.450	1.795			-0.258	0.121	1.902			-0.289	-0.115	1.927			-0.325	-0.314	1.897			-0.337	-0.387	1.884			0.032	0.211	1.772			0.019	0.098	1.495
-0.077	-0.146	1.804			-0.069	-0.075	1.832			-0.090	0.281	1.821			-0.098	0.450	1.795			-0.258	0.120	1.903			-0.289	-0.116	1.928			-0.325	-0.314	1.898			-0.337	-0.387	1.885			0.031	0.211	1.772			0.021	0.097	1.497
-0.077	-0.146	1.804			-0.069	-0.076	1.832			-0.090	0.281	1.822			-0.098	0.450	1.796			-0.256	0.123	1.901			-0.289	-0.116	1.929			-0.325	-0.313	1.899			-0.337	-0.387	1.886			0.031	0.211	1.772			0.021	0.097	1.498
-0.077	-0.147	1.804			-0.069	-0.076	1.832			-0.090	0.281	1.822			-0.098	0.450	1.796			-0.254	0.125	1.900			-0.289	-0.116	1.929			-0.325	-0.313	1.899			-0.337	-0.386	1.886			0.031	0.211	1.772			0.023	0.098	1.500
-0.078	-0.147	1.804			-0.069	-0.076	1.832			-0.090	0.281	1.822			-0.099	0.450	1.796			-0.253	0.127	1.899			-0.289	-0.115	1.930			-0.326	-0.321	1.895			-0.338	-0.394	1.883			0.031	0.211	1.772			0.025	0.098	1.501
-0.078	-0.147	1.804			-0.069	-0.076	1.832			-0.090	0.282	1.822			-0.099	0.451	1.796			-0.252	0.128	1.898			-0.288	-0.115	1.930			-0.325	-0.319	1.894			-0.338	-0.393	1.882			0.032	0.211	1.773			0.031	0.098	1.505
-0.078	-0.146	1.804			-0.069	-0.076	1.832			-0.090	0.282	1.822			-0.099	0.451	1.797			-0.251	0.129	1.897			-0.288	-0.115	1.930			-0.325	-0.319	1.894			-0.338	-0.392	1.882			0.034	0.212	1.775			0.047	0.099	1.515
-0.079	-0.144	1.804			-0.069	-0.076	1.832			-0.090	0.281	1.822			-0.099	0.451	1.797			-0.251	0.131	1.896			-0.288	-0.115	1.930			-0.325	-0.318	1.893			-0.337	-0.391	1.881			0.035	0.213	1.776			0.056	0.100	1.521
-0.079	-0.143	1.804			-0.070	-0.075	1.833			-0.090	0.281	1.823			-0.099	0.451	1.797			-0.250	0.132	1.896			-0.288	-0.114	1.929			-0.325	-0.317	1.893			-0.337	-0.390	1.880			0.037	0.214	1.778			0.070	0.101	1.527
-0.079	-0.142	1.804			-0.070	-0.075	1.833			-0.090	0.281	1.823			-0.100	0.451	1.797			-0.249	0.133	1.895			-0.288	-0.114	1.929			-0.325	-0.317	1.892			-0.337	-0.390	1.880			0.029	0.214	1.786			0.070	0.100	1.531
-0.080	-0.142	1.804			-0.070	-0.075	1.833			-0.090	0.280	1.823			-0.100	0.451	1.797			-0.249	0.134	1.894			-0.288	-0.113	1.928			-0.325	-0.316	1.892			-0.337	-0.389	1.879			0.027	0.208	1.790			0.071	0.096	1.534
-0.080	-0.141	1.805			-0.070	-0.074	1.834			-0.090	0.280	1.824			-0.100	0.451	1.798			-0.249	0.135	1.894			-0.288	-0.113	1.928			-0.325	-0.316	1.891			-0.337	-0.389	1.878			0.026	0.203	1.792			0.078	0.104	1.535
-0.080	-0.141	1.805			-0.070	-0.074	1.834			-0.090	0.280	1.824			-0.100	0.451	1.798			-0.248	0.136	1.893			-0.288	-0.112	1.927			-0.325	-0.316	1.891			-0.338	-0.389	1.877			0.027	0.200	1.794			0.094	0.128	1.535
-0.080	-0.140	1.805			-0.070	-0.074	1.834			-0.090	0.279	1.824			-0.100	0.451	1.798			-0.248	0.137	1.892			-0.288	-0.111	1.925			-0.325	-0.316	1.890			-0.338	-0.389	1.876			0.028	0.196	1.795			0.104	0.143	1.535
-0.080	-0.140	1.805			-0.070	-0.073	1.835			-0.090	0.279	1.825			-0.100	0.451	1.798			-0.247	0.138	1.891			-0.289	-0.110	1.924			-0.326	-0.316	1.889			-0.338	-0.389	1.875			0.029	0.193	1.796			0.113	0.153	1.535
-0.080	-0.139	1.805			-0.071	-0.073	1.835			-0.090	0.279	1.825			-0.100	0.451	1.798			-0.247	0.139	1.889			-0.289	-0.110	1.923			-0.327	-0.319	1.886			-0.339	-0.392	1.872			0.031	0.190	1.797			0.142	0.123	1.595
-0.080	-0.139	1.805			-0.071	-0.073	1.835			-0.090	0.278	1.825			-0.101	0.451	1.799			-0.246	0.140	1.888			-0.290	-0.109	1.921			-0.329	-0.323	1.882			-0.340	-0.396	1.869			0.032	0.187	1.798			0.154	0.111	1.620
-0.081	-0.139	1.805			-0.071	-0.073	1.835			-0.091	0.278	1.826			-0.101	0.451	1.799			-0.245	0.141	1.886			-0.291	-0.108	1.919			-0.331	-0.327	1.879			-0.341	-0.400	1.866			0.034	0.185	1.799			0.161	0.106	1.631
-0.081	-0.138	1.805			-0.071	-0.073	1.836			-0.091	0.277	1.826			-0.101	0.451	1.799			-0.245	0.142	1.884			-0.292	-0.107	1.916			-0.333	-0.330	1.876			-0.342	-0.403	1.862			0.037	0.182	1.800			0.166	0.102	1.640
-0.081	-0.138	1.805			-0.071	-0.072	1.836			-0.091	0.277	1.826			-0.101	0.451	1.799			-0.244	0.143	1.881			-0.292	-0.105	1.914			-0.334	-0.331	1.874			-0.343	-0.405	1.860			0.039	0.180	1.801			0.171	0.099	1.646
-0.081	-0.138	1.805			-0.071	-0.072	1.836			-0.091	0.277	1.827			-0.100	0.451	1.799			-0.243	0.144	1.879			-0.293	-0.104	1.911			-0.335	-0.331	1.872			-0.343	-0.405	1.857			0.042	0.178	1.803			0.175	0.097	1.652
-0.081	-0.137	1.805			-0.072	-0.072	1.837			-0.091	0.276	1.827			-0.100	0.452	1.799			-0.243	0.145	1.877			-0.294	-0.103	1.908			-0.337	-0.333	1.867			-0.344	-0.407	1.854			0.044	0.176	1.804			0.179	0.095	1.657
-0.081	-0.137	1.805			-0.072	-0.072	1.837			-0.091	0.276	1.827			-0.100	0.452	1.799			-0.243	0.146	1.875			-0.295	-0.102	1.905			-0.339	-0.335	1.862			-0.345	-0.409	1.848			0.047	0.174	1.805			0.183	0.094	1.661
-0.081	-0.137	1.805			-0.072	-0.072	1.837			-0.091	0.276	1.827			-0.100	0.452	1.800			-0.242	0.147	1.874			-0.296	-0.101	1.901			-0.340	-0.337	1.858			-0.346	-0.411	1.842			0.049	0.173	1.807			0.186	0.092	1.665
-0.081	-0.136	1.805			-0.072	-0.071	1.838			-0.091	0.275	1.828			-0.099	0.452	1.800			-0.242	0.148	1.872			-0.297	-0.100	1.898			-0.342	-0.339	1.852			-0.347	-0.413	1.835			0.051	0.171	1.808			0.189	0.091	1.669
-0.081	-0.136	1.805			-0.072	-0.071	1.838			-0.091	0.275	1.828			-0.099	0.452	1.800			-0.241	0.148	1.870			-0.299	-0.099	1.894			-0.343	-0.341	1.847			-0.348	-0.415	1.828			0.053	0.170	1.809			0.192	0.089	1.673
-0.081	-0.136	1.805			-0.073	-0.071	1.838			-0.091	0.275	1.828			-0.098	0.452	1.800			-0.241	0.149	1.868			-0.300	-0.098	1.891			-0.345	-0.343	1.841			-0.348	-0.417	1.822			0.055	0.169	1.810			0.194	0.087	1.676
-0.081	-0.136	1.805			-0.073	-0.071	1.839			-0.091	0.274	1.828			-0.097	0.452	1.800			-0.241	0.150	1.866			-0.300	-0.098	1.888			-0.346	-0.344	1.836			-0.349	-0.418	1.816			0.057	0.168	1.811			0.197	0.085	1.680
-0.081	-0.135	1.805			-0.073	-0.071	1.839			-0.091	0.274	1.829			-0.096	0.452	1.801			-0.240	0.151	1.865			-0.301	-0.097	1.884			-0.347	-0.345	1.832			-0.349	-0.419	1.811			0.058	0.167	1.812			0.199	0.084	1.683
-0.081	-0.135	1.805			-0.073	-0.071	1.839			-0.091	0.274	1.829			-0.095	0.452	1.801			-0.240	0.152	1.863			-0.302	-0.096	1.881			-0.347	-0.346	1.827			-0.350	-0.420	1.806			0.060	0.166	1.814			0.201	0.082	1.686
-0.081	-0.135	1.805			-0.073	-0.070	1.840			-0.091	0.274	1.829			-0.094	0.453	1.801			-0.239	0.152	1.861			-0.302	-0.095	1.879			-0.348	-0.347	1.823			-0.350	-0.420	1.801			0.061	0.166	1.815			0.203	0.081	1.688
-0.081	-0.135	1.805			-0.074	-0.070	1.840			-0.091	0.274	1.829			-0.093	0.453	1.801			-0.239	0.153	1.860			-0.303	-0.095	1.876			-0.348	-0.347	1.819			-0.350	-0.421	1.797			0.062	0.165	1.816			0.204	0.080	1.691
-0.081	-0.134	1.805			-0.074	-0.070	1.840			-0.091	0.273	1.829			-0.092	0.453	1.801			-0.239	0.153	1.858			-0.303	-0.094	1.874			-0.349	-0.348	1.816			-0.350	-0.421	1.793			0.063	0.164	1.817			0.206	0.079	1.693
-0.080	-0.134	1.805			-0.074	-0.070	1.840			-0.091	0.273	1.830			-0.091	0.453	1.801			-0.238	0.154	1.857			-0.304	-0.094	1.871			-0.349	-0.347	1.813			-0.350	-0.421	1.790			0.065	0.164	1.818			0.207	0.078	1.695
-0.080	-0.134	1.805			-0.074	-0.070	1.841			-0.091	0.273	1.830			-0.090	0.453	1.801			-0.238	0.154	1.856			-0.304	-0.093	1.870			-0.349	-0.347	1.810			-0.350	-0.421	1.787			0.066	0.164	1.819			0.208	0.077	1.697
-0.080	-0.134	1.805			-0.074	-0.070	1.841			-0.091	0.273	1.830			-0.089	0.453	1.802			-0.238	0.155	1.855			-0.304	-0.093	1.868			-0.349	-0.347	1.808			-0.350	-0.421	1.785			0.067	0.163	1.820			0.209	0.076	1.699
-0.080	-0.134	1.805			-0.074	-0.070	1.841			-0.091	0.273	1.830			-0.088	0.453	1.802			-0.238	0.155	1.854			-0.305	-0.092	1.866			-0.349	-0.347	1.806			-0.350	-0.420	1.783			0.068	0.163	1.821			0.210	0.075	1.700
-0.080	-0.133	1.805			-0.074	-0.069	1.842			-0.091	0.273	1.830			-0.088	0.453	1.802			-0.237	0.156	1.853			-0.305	-0.092	1.865			-0.348	-0.345	1.804			-0.349	-0.419	1.782			0.069	0.163	1.822			0.211	0.075	1.702
-0.080	-0.133	1.805			-0.075	-0.069	1.842			-0.091	0.273	1.830			-0.087	0.453	1.802			-0.237	0.156	1.852			-0.305	-0.092	1.864			-0.347	-0.343	1.803			-0.349	-0.417	1.780			0.069	0.163	1.823			0.211	0.074	1.703
-0.080	-0.133	1.805			-0.075	-0.069	1.842			-0.092	0.273	1.830			-0.086	0.453	1.802			-0.237	0.156	1.851			-0.305	-0.091	1.862			-0.347	-0.343	1.802			-0.349	-0.416	1.779			0.070	0.163	1.823			0.211	0.074	1.704
-0.080	-0.133	1.805			-0.075	-0.069	1.842			-0.092	0.272	1.831			-0.086	0.452	1.802			-0.237	0.157	1.850			-0.306	-0.091	1.861			-0.347	-0.342	1.801			-0.349	-0.416	1.778			0.071	0.162	1.824			0.212	0.073	1.705
-0.079	-0.133	1.805			-0.075	-0.069	1.843			-0.092	0.272	1.831			-0.085	0.452	1.802			-0.237	0.157	1.850			-0.306	-0.091	1.860			-0.347	-0.342	1.800			-0.348	-0.415	1.778			0.071	0.162	1.825			0.212	0.073	1.705
-0.079	-0.132	1.805			-0.075	-0.069	1.843			-0.092	0.272	1.831			-0.085	0.452	1.802			-0.237	0.157	1.849			-0.306	-0.091	1.859			-0.346	-0.341	1.800			-0.348	-0.415	1.777			0.072	0.162	1.825			0.212	0.072	1.706
-0.079	-0.132	1.805			-0.075	-0.069	1.843			-0.092	0.272	1.831			-0.084	0.452	1.802			-0.237	0.157	1.848			-0.306	-0.090	1.859			-0.346	-0.341	1.799			-0.348	-0.414	1.777			0.073	0.162	1.826			0.211	0.072	1.706
-0.079	-0.132	1.805			-0.075	-0.069	1.843			-0.092	0.272	1.831			-0.084	0.452	1.802			-0.236	0.158	1.848			-0.306	-0.090	1.858			-0.346	-0.341	1.799			-0.347	-0.414	1.777			0.073	0.162	1.826			0.211	0.072	1.706
-0.079	-0.132	1.805			-0.075	-0.069	1.843			-0.092	0.272	1.831			-0.083	0.452	1.802			-0.236	0.158	1.847			-0.306	-0.090	1.857			-0.345	-0.341	1.799			-0.347	-0.414	1.777			0.073	0.162	1.827			0.211	0.072	1.706
-0.079	-0.132	1.805			-0.075	-0.068	1.843			-0.092	0.272	1.831			-0.083	0.452	1.802			-0.236	0.158	1.847			-0.306	-0.090	1.856			-0.344	-0.339	1.800			-0.347	-0.412	1.779			0.074	0.162	1.827			0.210	0.072	1.706
-0.079	-0.132	1.805			-0.075	-0.068	1.844			-0.092	0.272	1.831			-0.083	0.452	1.802			-0.236	0.158	1.846			-0.307	-0.090	1.856			-0.344	-0.337	1.802			-0.346	-0.410	1.781			0.074	0.162	1.828			0.210	0.072	1.705
-0.078	-0.132	1.805			-0.075	-0.068	1.844			-0.092	0.272	1.831			-0.082	0.452	1.802			-0.236	0.158	1.846			-0.307	-0.090	1.855			-0.343	-0.335	1.803			-0.346	-0.408	1.782			0.075	0.162	1.828			0.209	0.072	1.705
-0.078	-0.131	1.805			-0.075	-0.068	1.844			-0.092	0.272	1.831			-0.082	0.452	1.802			-0.236	0.158	1.845			-0.307	-0.089	1.855			-0.342	-0.334	1.804			-0.345	-0.407	1.784			0.075	0.162	1.828			0.209	0.072	1.704
-0.078	-0.131	1.805			-0.076	-0.068	1.844			-0.092	0.272	1.831			-0.082	0.452	1.802			-0.236	0.159	1.845			-0.307	-0.089	1.854			-0.342	-0.333	1.804			-0.345	-0.406	1.785			0.075	0.162	1.829			0.208	0.072	1.704
-0.078	-0.131	1.805			-0.076	-0.068	1.844			-0.092	0.272	1.831			-0.081	0.452	1.802			-0.236	0.159	1.845			-0.307	-0.089	1.854			-0.342	-0.332	1.804			-0.345	-0.405	1.785			0.075	0.162	1.829			0.208	0.072	1.703
-0.078	-0.131	1.805			-0.076	-0.068	1.844			-0.092	0.272	1.831			-0.081	0.452	1.802			-0.236	0.159	1.844			-0.307	-0.089	1.853			-0.342	-0.331	1.805			-0.344	-0.404	1.786			0.075	0.162	1.829			0.207	0.073	1.702
-0.078	-0.131	1.805			-0.076	-0.068	1.844			-0.092	0.272	1.831			-0.081	0.452	1.802			-0.236	0.159	1.844			-0.307	-0.089	1.853			-0.341	-0.331	1.805			-0.344	-0.404	1.787			0.076	0.162	1.829			0.207	0.073	1.702
-0.078	-0.131	1.805			-0.076	-0.068	1.844			-0.092	0.272	1.832			-0.080	0.452	1.802			-0.236	0.159	1.844			-0.307	-0.089	1.853			-0.341	-0.330	1.806			-0.344	-0.403	1.787			0.076	0.162	1.830			0.206	0.073	1.701
-0.078	-0.131	1.805			-0.076	-0.068	1.844			-0.092	0.272	1.832			-0.080	0.452	1.802			-0.236	0.159	1.843			-0.307	-0.089	1.853			-0.341	-0.330	1.806			-0.344	-0.403	1.788			0.076	0.163	1.830			0.206	0.073	1.700
-0.078	-0.131	1.805			-0.076	-0.068	1.845			-0.092	0.272	1.832			-0.080	0.452	1.802			-0.236	0.159	1.843			-0.307	-0.089	1.852			-0.341	-0.330	1.807			-0.344	-0.403	1.788			0.076	0.163	1.830			0.205	0.073	1.700
-0.077	-0.131	1.805			-0.076	-0.068	1.845			-0.092	0.271	1.832			-0.080	0.452	1.802			-0.236	0.159	1.843			-0.306	-0.089	1.852			-0.340	-0.329	1.807			-0.343	-0.402	1.789			0.076	0.163	1.830			0.205	0.073	1.699
-0.077	-0.131	1.805			-0.076	-0.068	1.845			-0.092	0.271	1.832			-0.080	0.452	1.802			-0.236	0.159	1.843			-0.306	-0.089	1.852			-0.340	-0.329	1.808			-0.343	-0.402	1.789			0.076	0.163	1.830			0.205	0.074	1.699
-0.077	-0.131	1.805			-0.076	-0.068	1.845			-0.092	0.271	1.832			-0.079	0.452	1.802			-0.236	0.159	1.842			-0.306	-0.089	1.852			-0.340	-0.329	1.808			-0.343	-0.402	1.790			0.076	0.163	1.830			0.204	0.074	1.698
-0.077	-0.131	1.805			-0.076	-0.068	1.845			-0.092	0.271	1.832			-0.079	0.452	1.802			-0.236	0.159	1.842			-0.306	-0.089	1.852			-0.340	-0.328	1.809			-0.343	-0.401	1.790			0.076	0.163	1.830			0.204	0.074	1.697
-0.077	-0.131	1.805			-0.076	-0.068	1.845			-0.092	0.271	1.832			-0.079	0.452	1.802			-0.236	0.159	1.842			-0.306	-0.089	1.852			-0.339	-0.328	1.809			-0.343	-0.401	1.791			0.076	0.163	1.830			0.203	0.074	1.697
-0.077	-0.131	1.805			-0.076	-0.068	1.845			-0.092	0.271	1.832			-0.079	0.452	1.801			-0.236	0.159	1.842			-0.306	-0.089	1.853			-0.339	-0.328	1.810			-0.343	-0.401	1.791			0.076	0.164	1.830			0.203	0.074	1.696
-0.077	-0.131	1.805			-0.076	-0.068	1.845			-0.093	0.271	1.832			-0.079	0.452	1.801			-0.236	0.159	1.842			-0.306	-0.090	1.853			-0.339	-0.328	1.810			-0.342	-0.401	1.791			0.076	0.164	1.830			0.203	0.074	1.695
-0.077	-0.131	1.805			-0.076	-0.068	1.845			-0.093	0.271	1.832			-0.079	0.452	1.801			-0.236	0.159	1.842			-0.305	-0.090	1.853			-0.339	-0.328	1.811			-0.342	-0.401	1.792			0.076	0.164	1.829			0.202	0.075	1.694
-0.077	-0.131	1.805			-0.076	-0.068	1.845			-0.093	0.271	1.831			-0.079	0.452	1.801			-0.236	0.159	1.842			-0.305	-0.090	1.853			-0.339	-0.328	1.812			-0.342	-0.401	1.792			0.075	0.164	1.829			0.201	0.075	1.693
-0.077	-0.130	1.805			-0.076	-0.068	1.845			-0.093	0.271	1.831			-0.079	0.452	1.801			-0.236	0.159	1.842			-0.305	-0.090	1.854			-0.338	-0.329	1.812			-0.342	-0.402	1.793			0.075	0.164	1.829			0.200	0.075	1.692
-0.077	-0.130	1.805			-0.076	-0.068	1.845			-0.093	0.271	1.831			-0.079	0.452	1.801			-0.236	0.159	1.842			-0.305	-0.090	1.854			-0.338	-0.329	1.813			-0.342	-0.402	1.793			0.075	0.164	1.829			0.199	0.075	1.691
-0.077	-0.130	1.805			-0.076	-0.068	1.845			-0.093	0.271	1.831			-0.079	0.452	1.801			-0.236	0.159	1.842			-0.305	-0.091	1.855			-0.338	-0.329	1.813			-0.342	-0.402	1.794			0.075	0.164	1.829			0.199	0.075	1.689
-0.076	-0.130	1.805			-0.076	-0.068	1.845			-0.093	0.271	1.831			-0.079	0.452	1.801			-0.236	0.158	1.842			-0.304	-0.091	1.856			-0.338	-0.330	1.814			-0.342	-0.402	1.794			0.075	0.165	1.828			0.198	0.076	1.688
-0.076	-0.130	1.805			-0.076	-0.067	1.845			-0.093	0.271	1.831			-0.079	0.452	1.801			-0.236	0.158	1.842			-0.304	-0.091	1.856			-0.338	-0.330	1.815			-0.342	-0.402	1.795			0.075	0.165	1.828			0.197	0.076	1.687
-0.076	-0.130	1.805			-0.076	-0.067	1.845			-0.093	0.271	1.831			-0.079	0.452	1.801			-0.237	0.158	1.843			-0.304	-0.092	1.857			-0.338	-0.330	1.815			-0.342	-0.403	1.796			0.074	0.165	1.828			0.196	0.077	1.685
-0.076	-0.130	1.805			-0.076	-0.067	1.845			-0.093	0.271	1.831			-0.079	0.452	1.801			-0.237	0.157	1.843			-0.304	-0.092	1.858			-0.337	-0.330	1.816			-0.342	-0.403	1.796			0.074	0.165	1.827			0.195	0.077	1.683
-0.076	-0.130	1.805			-0.076	-0.067	1.845			-0.093	0.271	1.831			-0.079	0.452	1.800			-0.237	0.157	1.844			-0.303	-0.093	1.860			-0.337	-0.330	1.817			-0.342	-0.403	1.797			0.074	0.165	1.827			0.193	0.077	1.682
-0.076	-0.130	1.805			-0.076	-0.067	1.845			-0.093	0.271	1.831			-0.079	0.452	1.800			-0.238	0.156	1.844			-0.303	-0.094	1.861			-0.337	-0.331	1.818			-0.342	-0.403	1.798			0.073	0.165	1.827			0.192	0.078	1.680
-0.076	-0.130	1.805			-0.076	-0.067	1.845			-0.093	0.271	1.831			-0.079	0.452	1.800			-0.238	0.156	1.845			-0.303	-0.094	1.862			-0.337	-0.331	1.819			-0.342	-0.404	1.799			0.073	0.166	1.826			0.191	0.078	1.679
-0.076	-0.130	1.805			-0.076	-0.067	1.845			-0.093	0.271	1.831			-0.079	0.452	1.800			-0.238	0.155	1.846			-0.302	-0.095	1.863			-0.337	-0.332	1.821			-0.342	-0.405	1.801			0.073	0.166	1.825			0.190	0.078	1.677
-0.076	-0.130	1.805			-0.076	-0.067	1.845			-0.093	0.271	1.831			-0.080	0.452	1.800			-0.239	0.155	1.847			-0.302	-0.095	1.865			-0.337	-0.333	1.823			-0.341	-0.405	1.802			0.072	0.166	1.825			0.189	0.078	1.675
-0.076	-0.130	1.805			-0.076	-0.067	1.845			-0.093	0.271	1.831			-0.080	0.452	1.800			-0.239	0.154	1.848			-0.302	-0.096	1.866			-0.337	-0.332	1.825			-0.341	-0.405	1.804			0.072	0.166	1.824			0.185	0.078	1.650
-0.076	-0.130	1.805			-0.076	-0.067	1.845			-0.093	0.271	1.831			-0.080	0.452	1.800			-0.239	0.154	1.848			-0.301	-0.096	1.868			-0.337	-0.332	1.827			-0.341	-0.405	1.807			0.071	0.166	1.824			0.184	0.078	1.649
-0.076	-0.130	1.805			-0.076	-0.067	1.845			-0.093	0.271	1.831			-0.080	0.452	1.800			-0.240	0.153	1.849			-0.301	-0.097	1.869			-0.336	-0.331	1.830			-0.341	-0.404	1.810			0.071	0.166	1.823			0.182	0.078	1.649
-0.076	-0.130	1.805			-0.076	-0.067	1.845			-0.093	0.271	1.831			-0.080	0.452	1.800			-0.240	0.153	1.850			-0.300	-0.097	1.871			-0.336	-0.330	1.834			-0.341	-0.402	1.813			0.070	0.166	1.822			0.181	0.078	1.648
-0.076	-0.130	1.805			-0.075	-0.067	1.845			-0.093	0.271	1.831			-0.081	0.452	1.800			-0.240	0.153	1.851			-0.300	-0.098	1.873			-0.335	-0.328	1.837			-0.340	-0.401	1.816			0.070	0.166	1.822			0.180	0.078	1.647
-0.076	-0.131	1.805			-0.075	-0.068	1.845			-0.093	0.271	1.831			-0.081	0.452	1.800			-0.240	0.152	1.852			-0.300	-0.098	1.875			-0.335	-0.327	1.840			-0.340	-0.400	1.819			0.069	0.166	1.821			0.179	0.078	1.645
-0.076	-0.131	1.805			-0.075	-0.068	1.845			-0.093	0.271	1.831			-0.081	0.452	1.800			-0.241	0.152	1.853			-0.299	-0.098	1.876			-0.334	-0.325	1.843			-0.340	-0.398	1.822			0.069	0.166	1.820			0.177	0.079	1.644
-0.076	-0.131	1.805			-0.075	-0.068	1.845			-0.093	0.271	1.831			-0.082	0.452	1.800			-0.241	0.152	1.854			-0.299	-0.098	1.878			-0.334	-0.324	1.846			-0.340	-0.397	1.825			0.068	0.167	1.820			0.176	0.079	1.644
-0.076	-0.131	1.805			-0.075	-0.068	1.845			-0.092	0.271	1.831			-0.082	0.452	1.800			-0.241	0.151	1.855			-0.298	-0.099	1.880			-0.333	-0.323	1.848			-0.340	-0.396	1.827			0.068	0.167	1.819			0.175	0.079	1.643
-0.076	-0.131	1.805			-0.075	-0.068	1.845			-0.092	0.271	1.831			-0.082	0.452	1.800			-0.241	0.151	1.856			-0.298	-0.099	1.881			-0.333	-0.322	1.850			-0.340	-0.395	1.830			0.068	0.167	1.818			0.174	0.079	1.642
-0.076	-0.131	1.805			-0.075	-0.068	1.845			-0.092	0.271	1.831			-0.083	0.452	1.800			-0.241	0.151	1.857			-0.297	-0.099	1.883			-0.333	-0.322	1.852			-0.340	-0.395	1.831			0.067	0.167	1.818			0.173	0.079	1.642
-0.076	-0.131	1.806			-0.075	-0.068	1.845			-0.092	0.271	1.831			-0.083	0.452	1.800			-0.241	0.151	1.858			-0.297	-0.099	1.885			-0.333	-0.322	1.854			-0.340	-0.394	1.833			0.067	0.167	1.817			0.171	0.079	1.641
-0.075	-0.131	1.806			-0.074	-0.068	1.845			-0.092	0.271	1.831			-0.083	0.452	1.801			-0.241	0.151	1.859			-0.296	-0.099	1.886			-0.332	-0.322	1.856			-0.340	-0.394	1.835			0.066	0.167	1.816			0.170	0.079	1.641
-0.075	-0.131	1.806			-0.074	-0.068	1.845			-0.092	0.270	1.831			-0.083	0.452	1.801			-0.241	0.151	1.860			-0.296	-0.099	1.888			-0.332	-0.321	1.857			-0.339	-0.394	1.836			0.066	0.168	1.815			0.169	0.079	1.640
-0.075	-0.131	1.806			-0.074	-0.068	1.845			-0.092	0.270	1.831			-0.084	0.453	1.801			-0.241	0.151	1.861			-0.295	-0.099	1.890			-0.332	-0.322	1.859			-0.339	-0.394	1.838			0.065	0.168	1.814			0.168	0.079	1.639
-0.075	-0.131	1.806			-0.074	-0.068	1.845			-0.092	0.270	1.832			-0.084	0.453	1.801			-0.240	0.151	1.862			-0.295	-0.099	1.891			-0.332	-0.323	1.861			-0.340	-0.395	1.840			0.065	0.168	1.814			0.167	0.079	1.639
-0.075	-0.131	1.806			-0.074	-0.068	1.845			-0.092	0.270	1.832			-0.084	0.453	1.801			-0.240	0.151	1.863			-0.294	-0.099	1.893			-0.332	-0.324	1.862			-0.340	-0.396	1.842			0.064	0.168	1.813			0.165	0.080	1.638
-0.075	-0.131	1.806			-0.074	-0.068	1.846			-0.092	0.270	1.832			-0.084	0.453	1.801			-0.240	0.151	1.864			-0.294	-0.098	1.894			-0.332	-0.325	1.864			-0.340	-0.397	1.844			0.063	0.169	1.812			0.163	0.080	1.638
-0.075	-0.131	1.806			-0.073	-0.068	1.846			-0.092	0.270	1.832			-0.085	0.453	1.801			-0.240	0.151	1.865			-0.293	-0.098	1.896			-0.332	-0.325	1.866			-0.340	-0.397	1.846			0.062	0.170	1.811			0.144	0.063	1.647
-0.075	-0.131	1.806			-0.073	-0.068	1.846			-0.092	0.270	1.832			-0.085	0.453	1.801			-0.239	0.151	1.866			-0.293	-0.098	1.897			-0.332	-0.324	1.868			-0.340	-0.397	1.848			0.061	0.170	1.810			0.131	0.052	1.655
-0.075	-0.131	1.806			-0.073	-0.068	1.846			-0.092	0.270	1.832			-0.085	0.453	1.801			-0.239	0.151	1.867			-0.292	-0.098	1.898			-0.332	-0.324	1.869			-0.340	-0.397	1.850			0.059	0.171	1.809			0.104	0.086	1.618
-0.075	-0.131	1.806			-0.073	-0.068	1.846			-0.092	0.270	1.832			-0.085	0.453	1.801			-0.238	0.151	1.868			-0.292	-0.098	1.900			-0.331	-0.322	1.872			-0.340	-0.395	1.853			0.055	0.172	1.809			0.090	0.102	1.602
-0.075	-0.131	1.806			-0.072	-0.068	1.846			-0.091	0.270	1.832			-0.085	0.453	1.801			-0.238	0.151	1.869			-0.291	-0.097	1.901			-0.330	-0.320	1.874			-0.339	-0.393	1.856			0.052	0.174	1.808			0.079	0.113	1.591
-0.075	-0.131	1.806			-0.072	-0.068	1.846			-0.091	0.270	1.832			-0.086	0.453	1.802			-0.238	0.151	1.870			-0.291	-0.097	1.903			-0.329	-0.318	1.877			-0.339	-0.391	1.858			0.047	0.175	1.808			0.070	0.121	1.584
-0.075	-0.131	1.807			-0.072	-0.068	1.846			-0.091	0.270	1.832			-0.086	0.453	1.802			-0.237	0.151	1.871			-0.290	-0.097	1.904			-0.329	-0.316	1.879			-0.339	-0.389	1.860			0.032	0.186	1.813			0.059	0.133	1.580
-0.075	-0.132	1.807			-0.072	-0.069	1.846			-0.091	0.270	1.832			-0.086	0.453	1.802			-0.237	0.151	1.871			-0.290	-0.097	1.905			-0.328	-0.321	1.880			-0.339	-0.393	1.862			0.023	0.193	1.815			0.050	0.142	1.577
-0.075	-0.132	1.807			-0.071	-0.069	1.846			-0.091	0.270	1.833			-0.086	0.453	1.802			-0.236	0.151	1.872			-0.289	-0.096	1.906			-0.328	-0.325	1.880			-0.339	-0.397	1.862			0.015	0.197	1.817			0.042	0.150	1.574
-0.075	-0.133	1.807			-0.071	-0.070	1.846			-0.091	0.270	1.833			-0.086	0.453	1.802			-0.236	0.151	1.873			-0.289	-0.096	1.907			-0.328	-0.325	1.881			-0.339	-0.397	1.864			0.002	0.181	1.811			0.035	0.152	1.569
-0.075	-0.135	1.807			-0.070	-0.070	1.847			-0.091	0.270	1.833			-0.087	0.453	1.802			-0.235	0.151	1.874			-0.288	-0.096	1.908			-0.327	-0.326	1.882			-0.339	-0.398	1.865			0.005	0.130	1.799			0.060	0.125	1.538
-0.076	-0.136	1.808			-0.070	-0.071	1.847			-0.090	0.270	1.833			-0.087	0.453	1.802			-0.235	0.151	1.874			-0.288	-0.096	1.909			-0.327	-0.326	1.883			-0.339	-0.398	1.865			0.004	0.122	1.796			0.067	0.117	1.527
-0.076	-0.138	1.808			-0.070	-0.072	1.847			-0.090	0.270	1.833			-0.087	0.453	1.803			-0.234	0.151	1.875			-0.288	-0.096	1.910			-0.327	-0.325	1.883			-0.339	-0.398	1.866			0.004	0.116	1.794			0.071	0.114	1.520
-0.077	-0.140	1.808			-0.070	-0.073	1.847			-0.090	0.270	1.833			-0.087	0.454	1.803			-0.234	0.151	1.876			-0.287	-0.096	1.910			-0.326	-0.325	1.884			-0.338	-0.397	1.867			0.003	0.111	1.792			0.074	0.111	1.514
-0.077	-0.144	1.809			-0.069	-0.075	1.847			-0.090	0.270	1.833			-0.087	0.454	1.803			-0.233	0.151	1.876			-0.287	-0.096	1.911			-0.326	-0.325	1.884			-0.338	-0.397	1.868			0.001	0.107	1.791			0.075	0.110	1.510
-0.077	-0.145	1.809			-0.069	-0.076	1.847			-0.091	0.271	1.833			-0.087	0.454	1.804			-0.233	0.151	1.877			-0.287	-0.096	1.912			-0.325	-0.325	1.885			-0.338	-0.397	1.868			0.050	0.152	1.769			0.082	0.110	1.500
-0.077	-0.145	1.809			-0.069	-0.076	1.847			-0.091	0.272	1.833			-0.087	0.454	1.804			-0.232	0.151	1.877			-0.286	-0.096	1.912			-0.325	-0.325	1.885			-0.338	-0.397	1.869			0.069	0.170	1.760			0.085	0.110	1.493
-0.077	-0.145	1.809			-0.069	-0.076	1.847			-0.092	0.273	1.833			-0.087	0.455	1.804			-0.231	0.150	1.877			-0.286	-0.096	1.913			-0.325	-0.324	1.886			-0.337	-0.396	1.869			0.078	0.178	1.756			0.086	0.110	1.488
-0.077	-0.146	1.809			-0.069	-0.077	1.847			-0.104	0.273	1.839			-0.087	0.455	1.805			-0.230	0.150	1.878			-0.286	-0.096	1.914			-0.324	-0.323	1.886			-0.336	-0.395	1.870			0.085	0.187	1.753			0.086	0.111	1.482
-0.077	-0.146	1.809			-0.069	-0.077	1.847			-0.104	0.273	1.839			-0.087	0.455	1.805			-0.230	0.150	1.878			-0.286	-0.096	1.914			-0.324	-0.323	1.886			-0.336	-0.395	1.870			0.085	0.187	1.753			0.086	0.111	1.482
-0.077	-0.146	1.809			-0.068	-0.077	1.847			-0.113	0.271	1.846			-0.087	0.455	1.805			-0.230	0.149	1.879			-0.285	-0.096	1.915			-0.324	-0.323	1.886			-0.336	-0.395	1.870			0.087	0.192	1.754			0.086	0.113	1.481
-0.077	-0.146	1.810			-0.068	-0.077	1.848			-0.123	0.270	1.855			-0.087	0.456	1.806			-0.229	0.149	1.879			-0.285	-0.097	1.915			-0.323	-0.322	1.886			-0.336	-0.395	1.870			0.088	0.196	1.755			0.085	0.114	1.481
-0.077	-0.147	1.810			-0.069	-0.077	1.849			-0.133	0.270	1.866			-0.086	0.456	1.807			-0.229	0.149	1.880			-0.285	-0.097	1.916			-0.323	-0.322	1.887			-0.336	-0.395	1.870			0.089	0.200	1.757			0.083	0.116	1.482
-0.077	-0.147	1.810			-0.069	-0.079	1.850			-0.140	0.270	1.873			-0.086	0.456	1.807			-0.229	0.148	1.880			-0.285	-0.097	1.916			-0.323	-0.321	1.887			-0.336	-0.394	1.870			0.079	0.181	1.770			0.081	0.115	1.484
-0.077	-0.148	1.810			-0.069	-0.079	1.850			-0.111	0.263	1.827			-0.086	0.456	1.808			-0.228	0.147	1.881			-0.285	-0.098	1.917			-0.323	-0.321	1.887			-0.336	-0.394	1.871			0.077	0.189	1.774			0.078	0.118	1.489
-0.077	-0.148	1.810			-0.069	-0.079	1.849			-0.103	0.261	1.812			-0.085	0.456	1.808			-0.229	0.145	1.882			-0.284	-0.099	1.917			-0.323	-0.320	1.887			-0.335	-0.393	1.871			0.075	0.195	1.777			0.076	0.119	1.493
-0.077	-0.148	1.810			-0.068	-0.080	1.847			-0.097	0.260	1.803			-0.085	0.456	1.808			-0.230	0.142	1.884			-0.284	-0.100	1.918			-0.323	-0.321	1.887			-0.335	-0.393	1.871			0.074	0.199	1.779			0.075	0.120	1.497
-0.076	-0.148	1.810			-0.067	-0.080	1.844			-0.094	0.259	1.798			-0.085	0.456	1.809			-0.230	0.141	1.884			-0.284	-0.101	1.918			-0.323	-0.321	1.887			-0.335	-0.393	1.871			0.073	0.202	1.780			0.073	0.121	1.500
-0.076	-0.148	1.810			-0.066	-0.080	1.842			-0.092	0.258	1.794			-0.084	0.456	1.809			-0.230	0.139	1.885			-0.284	-0.101	1.918			-0.323	-0.320	1.887			-0.335	-0.393	1.871			0.072	0.205	1.782			0.067	0.124	1.503
-0.075	-0.149	1.810			-0.066	-0.080	1.839			-0.090	0.258	1.791			-0.084	0.457	1.809			-0.231	0.138	1.886			-0.284	-0.102	1.919			-0.322	-0.320	1.887			-0.335	-0.393	1.871			0.071	0.207	1.783			0.067	0.123	1.505
-0.075	-0.149	1.809			-0.065	-0.080	1.836			-0.088	0.258	1.788			-0.084	0.457	1.810			-0.231	0.137	1.886			-0.284	-0.103	1.919			-0.322	-0.320	1.887			-0.335	-0.393	1.871			0.071	0.209	1.784			0.062	0.125	1.508
-0.074	-0.149	1.809			-0.065	-0.080	1.834			-0.087	0.257	1.786			-0.084	0.457	1.810			-0.230	0.134	1.886			-0.284	-0.104	1.919			-0.322	-0.320	1.887			-0.335	-0.393	1.871			0.070	0.211	1.785			0.059	0.127	1.509
-0.074	-0.149	1.809			-0.065	-0.080	1.831			-0.086	0.257	1.784			-0.083	0.457	1.810			-0.230	0.131	1.886			-0.284	-0.104	1.920			-0.322	-0.320	1.887			-0.335	-0.393	1.871			0.064	0.186	1.791			0.057	0.125	1.510
-0.073	-0.149	1.808			-0.065	-0.081	1.828			-0.085	0.257	1.782			-0.083	0.457	1.811			-0.230	0.129	1.886			-0.284	-0.105	1.920			-0.322	-0.320	1.887			-0.335	-0.393	1.871			0.063	0.192	1.793			0.055	0.126	1.512
-0.073	-0.150	1.808			-0.064	-0.081	1.826			-0.085	0.257	1.781			-0.083	0.457	1.811			-0.230	0.128	1.886			-0.284	-0.105	1.920			-0.322	-0.320	1.887			-0.335	-0.392	1.871			0.062	0.197	1.794			0.053	0.127	1.514
-0.072	-0.150	1.808			-0.064	-0.081	1.823			-0.084	0.257	1.780			-0.083	0.457	1.811			-0.231	0.126	1.886			-0.284	-0.106	1.920			-0.322	-0.320	1.887			-0.335	-0.392	1.871			0.060	0.201	1.796			0.051	0.128	1.516
-0.072	-0.150	1.808			-0.064	-0.081	1.821			-0.084	0.256	1.778			-0.082	0.457	1.811			-0.231	0.124	1.887			-0.284	-0.107	1.921			-0.322	-0.320	1.887			-0.335	-0.392	1.871			0.059	0.204	1.797			0.050	0.129	1.517
-0.071	-0.150	1.807			-0.064	-0.081	1.819			-0.083	0.256	1.777			-0.082	0.457	1.812			-0.231	0.122	1.886			-0.284	-0.107	1.921			-0.322	-0.320	1.887			-0.335	-0.392	1.870			0.058	0.206	1.798			0.051	0.129	1.520
-0.071	-0.150	1.807			-0.064	-0.081	1.817			-0.083	0.256	1.776			-0.082	0.457	1.812			-0.231	0.120	1.886			-0.284	-0.108	1.921			-0.322	-0.319	1.887			-0.335	-0.392	1.870			0.057	0.209	1.799			0.049	0.130	1.522
-0.071	-0.150	1.807			-0.064	-0.081	1.815			-0.082	0.256	1.775			-0.082	0.457	1.812			-0.231	0.118	1.886			-0.284	-0.109	1.921			-0.322	-0.320	1.886			-0.335	-0.393	1.870			0.056	0.211	1.800			0.049	0.130	1.524
-0.070	-0.150	1.806			-0.064	-0.080	1.813			-0.082	0.257	1.774			-0.082	0.457	1.812			-0.232	0.116	1.886			-0.284	-0.109	1.921			-0.322	-0.321	1.886			-0.335	-0.393	1.870			0.055	0.212	1.801			0.048	0.130	1.525
-0.070	-0.150	1.806			-0.064	-0.080	1.812			-0.082	0.257	1.774			-0.082	0.457	1.812			-0.232	0.115	1.886			-0.284	-0.110	1.922			-0.322	-0.320	1.886			-0.335	-0.393	1.869			0.054	0.214	1.802			0.047	0.130	1.526
-0.069	-0.150	1.806			-0.064	-0.080	1.810			-0.082	0.257	1.773			-0.081	0.457	1.813			-0.232	0.114	1.886			-0.284	-0.110	1.922			-0.322	-0.320	1.886			-0.335	-0.393	1.869			0.053	0.215	1.802			0.047	0.130	1.527
-0.069	-0.150	1.806			-0.064	-0.080	1.809			-0.073	0.278	1.786			-0.081	0.460	1.812			-0.232	0.112	1.886			-0.284	-0.111	1.922			-0.322	-0.320	1.886			-0.335	-0.392	1.869			0.052	0.216	1.803			0.046	0.130	1.528
-0.068	-0.149	1.805			-0.064	-0.080	1.809			-0.049	0.271	1.806			-0.081	0.460	1.813			-0.232	0.111	1.885			-0.284	-0.111	1.922			-0.323	-0.323	1.884			-0.336	-0.395	1.868			0.052	0.217	1.803			0.046	0.130	1.529
-0.068	-0.149	1.805			-0.063	-0.080	1.808			-0.049	0.280	1.809			-0.081	0.460	1.812			-0.232	0.110	1.885			-0.284	-0.111	1.922			-0.323	-0.323	1.884			-0.336	-0.396	1.867			0.051	0.218	1.804			0.046	0.130	1.530
-0.067	-0.149	1.805			-0.062	-0.080	1.809			-0.039	0.277	1.819			-0.081	0.460	1.813			-0.232	0.109	1.885			-0.284	-0.112	1.922			-0.323	-0.323	1.884			-0.336	-0.396	1.867			0.051	0.218	1.804			0.045	0.130	1.531
-0.067	-0.149	1.805			-0.060	-0.079	1.810			-0.033	0.275	1.825			-0.081	0.461	1.813			-0.233	0.108	1.886			-0.284	-0.112	1.922			-0.323	-0.324	1.883			-0.336	-0.396	1.867			0.050	0.219	1.805			0.045	0.130	1.532
-0.066	-0.149	1.805			-0.058	-0.079	1.812			-0.028	0.274	1.829			-0.080	0.460	1.813			-0.234	0.107	1.886			-0.284	-0.112	1.922			-0.323	-0.324	1.883			-0.336	-0.397	1.867			0.050	0.220	1.805			0.045	0.130	1.532
-0.065	-0.148	1.805			-0.056	-0.079	1.814			-0.026	0.273	1.831			-0.080	0.460	1.813			-0.235	0.106	1.886			-0.284	-0.112	1.922			-0.323	-0.323	1.883			-0.336	-0.395	1.866			0.049	0.220	1.805			0.045	0.130	1.533
-0.065	-0.148	1.805			-0.055	-0.078	1.816			-0.027	0.276	1.832			-0.080	0.460	1.813			-0.236	0.105	1.887			-0.284	-0.112	1.922			-0.323	-0.321	1.883			-0.335	-0.394	1.866			0.049	0.221	1.806			0.045	0.130	1.534
-0.064	-0.148	1.805			-0.053	-0.078	1.818			-0.025	0.276	1.834			-0.080	0.460	1.813			-0.237	0.104	1.887			-0.285	-0.112	1.922			-0.323	-0.320	1.883			-0.335	-0.393	1.866			0.048	0.221	1.806			0.045	0.129	1.534
-0.063	-0.147	1.805			-0.052	-0.078	1.820			-0.026	0.278	1.835			-0.079	0.460	1.813			-0.237	0.103	1.887			-0.285	-0.112	1.922			-0.322	-0.319	1.882			-0.335	-0.392	1.866			0.048	0.222	1.806			0.045	0.129	1.535
-0.063	-0.147	1.805			-0.051	-0.077	1.821			-0.025	0.278	1.836			-0.079	0.460	1.813			-0.238	0.103	1.888			-0.285	-0.112	1.922			-0.322	-0.318	1.882			-0.335	-0.391	1.865			0.048	0.222	1.806			0.045	0.129	1.535
-0.062	-0.147	1.805			-0.049	-0.077	1.823			-0.024	0.278	1.837			-0.079	0.460	1.813			-0.238	0.102	1.888			-0.285	-0.112	1.922			-0.322	-0.316	1.882			-0.335	-0.389	1.865			0.047	0.223	1.806			0.045	0.128	1.535
-0.062	-0.146	1.806			-0.048	-0.077	1.825			-0.022	0.278	1.839			-0.079	0.460	1.813			-0.238	0.102	1.888			-0.285	-0.112	1.921			-0.322	-0.315	1.882			-0.334	-0.387	1.865			0.047	0.223	1.806			0.045	0.128	1.536
-0.061	-0.146	1.806			-0.047	-0.076	1.826			-0.027	0.282	1.836			-0.079	0.460	1.813			-0.239	0.101	1.888			-0.285	-0.112	1.921			-0.322	-0.314	1.882			-0.334	-0.386	1.865			0.047	0.223	1.806			0.046	0.128	1.536
-0.061	-0.146	1.806			-0.046	-0.076	1.827			-0.031	0.285	1.835			-0.078	0.460	1.813			-0.239	0.101	1.888			-0.285	-0.112	1.921			-0.322	-0.313	1.882			-0.334	-0.385	1.865			0.047	0.223	1.806			0.046	0.127	1.536
-0.061	-0.145	1.806			-0.046	-0.076	1.828			-0.033	0.287	1.834			-0.078	0.460	1.813			-0.239	0.100	1.888			-0.285	-0.112	1.921			-0.322	-0.312	1.882			-0.334	-0.384	1.865			0.046	0.224	1.806			0.046	0.127	1.536
-0.060	-0.145	1.806			-0.045	-0.075	1.829			-0.034	0.288	1.833			-0.078	0.460	1.813			-0.240	0.100	1.888			-0.285	-0.112	1.921			-0.322	-0.311	1.882			-0.334	-0.383	1.865			0.046	0.224	1.805			0.046	0.126	1.536
-0.060	-0.145	1.806			-0.045	-0.075	1.830			-0.036	0.290	1.833			-0.078	0.460	1.813			-0.240	0.099	1.888			-0.285	-0.112	1.921			-0.322	-0.310	1.882			-0.334	-0.383	1.865			0.046	0.224	1.805			0.047	0.126	1.536
-0.060	-0.145	1.806			-0.044	-0.075	1.830			-0.036	0.291	1.833			-0.077	0.459	1.813			-0.240	0.099	1.887			-0.285	-0.112	1.921			-0.322	-0.309	1.883			-0.334	-0.382	1.865			0.046	0.224	1.805			0.047	0.125	1.536
-0.059	-0.145	1.806			-0.044	-0.075	1.831			-0.035	0.289	1.834			-0.077	0.459	1.813			-0.240	0.099	1.887			-0.286	-0.112	1.921			-0.322	-0.309	1.883			-0.334	-0.381	1.865			0.046	0.224	1.805			0.047	0.125	1.536
-0.059	-0.145	1.806			-0.044	-0.075	1.832			-0.034	0.287	1.835			-0.077	0.459	1.813			-0.240	0.098	1.887			-0.286	-0.112	1.920			-0.322	-0.308	1.883			-0.334	-0.381	1.865			0.046	0.224	1.804			0.048	0.124	1.536
-0.059	-0.144	1.806			-0.043	-0.075	1.833			-0.033	0.286	1.835			-0.077	0.459	1.813			-0.240	0.098	1.887			-0.286	-0.112	1.920			-0.322	-0.307	1.883			-0.334	-0.380	1.865			0.046	0.224	1.804			0.048	0.124	1.536
-0.059	-0.144	1.806			-0.043	-0.075	1.833			-0.034	0.286	1.835			-0.077	0.459	1.813			-0.241	0.097	1.887			-0.286	-0.112	1.920			-0.321	-0.306	1.883			-0.334	-0.379	1.865			0.046	0.224	1.804			0.048	0.124	1.536
-0.058	-0.144	1.806			-0.042	-0.075	1.834			-0.033	0.285	1.836			-0.077	0.459	1.812			-0.241	0.097	1.887			-0.286	-0.111	1.920			-0.321	-0.305	1.883			-0.333	-0.378	1.865			0.046	0.224	1.804			0.048	0.124	1.536
-0.058	-0.144	1.806			-0.042	-0.075	1.835			-0.033	0.284	1.836			-0.077	0.459	1.812			-0.240	0.097	1.886			-0.286	-0.111	1.920			-0.321	-0.305	1.883			-0.333	-0.378	1.865			0.045	0.224	1.804			0.049	0.123	1.536
-0.058	-0.144	1.806			-0.041	-0.075	1.836			-0.032	0.283	1.836			-0.076	0.459	1.812			-0.240	0.097	1.886			-0.286	-0.111	1.920			-0.321	-0.304	1.883			-0.333	-0.377	1.865			0.045	0.224	1.803			0.049	0.123	1.536
-0.058	-0.144	1.806			-0.041	-0.075	1.836			-0.033	0.283	1.836			-0.076	0.459	1.812			-0.240	0.097	1.886			-0.286	-0.111	1.919			-0.321	-0.304	1.883			-0.333	-0.377	1.865			0.045	0.224	1.803			0.049	0.123	1.536
-0.058	-0.144	1.806			-0.041	-0.075	1.837			-0.033	0.284	1.836			-0.076	0.459	1.812			-0.240	0.097	1.885			-0.286	-0.111	1.919			-0.321	-0.304	1.882			-0.333	-0.376	1.865			0.045	0.224	1.803			0.049	0.122	1.536
-0.058	-0.144	1.806			-0.041	-0.075	1.837			-0.033	0.283	1.836			-0.076	0.459	1.812			-0.240	0.097	1.885			-0.286	-0.111	1.919			-0.321	-0.303	1.882			-0.333	-0.376	1.865			0.045	0.224	1.803			0.049	0.122	1.536
-0.057	-0.144	1.806			-0.040	-0.075	1.838			-0.034	0.284	1.835			-0.076	0.459	1.812			-0.240	0.097	1.885			-0.287	-0.111	1.919			-0.321	-0.303	1.882			-0.333	-0.376	1.865			0.045	0.224	1.803			0.050	0.122	1.536
-0.057	-0.144	1.806			-0.040	-0.075	1.838			-0.036	0.285	1.834			-0.076	0.459	1.812			-0.241	0.097	1.885			-0.287	-0.111	1.919			-0.321	-0.303	1.882			-0.333	-0.375	1.865			0.045	0.224	1.802			0.050	0.122	1.536
-0.057	-0.144	1.806			-0.040	-0.075	1.839			-0.033	0.281	1.836			-0.076	0.458	1.812			-0.241	0.097	1.885			-0.287	-0.111	1.919			-0.321	-0.302	1.882			-0.333	-0.375	1.865			0.045	0.223	1.802			0.050	0.122	1.536
-0.057	-0.144	1.806			-0.040	-0.075	1.839			-0.036	0.283	1.834			-0.076	0.458	1.812			-0.241	0.097	1.884			-0.287	-0.111	1.919			-0.321	-0.302	1.882			-0.333	-0.375	1.865			0.045	0.223	1.802			0.050	0.121	1.536
-0.057	-0.144	1.806			-0.040	-0.075	1.840			-0.033	0.279	1.834			-0.076	0.458	1.812			-0.241	0.097	1.884			-0.287	-0.111	1.919			-0.321	-0.302	1.882			-0.333	-0.375	1.865			0.045	0.223	1.802			0.050	0.121	1.536
-0.057	-0.144	1.806			-0.040	-0.075	1.840			-0.035	0.280	1.833			-0.075	0.458	1.812			-0.241	0.097	1.884			-0.287	-0.111	1.919			-0.321	-0.302	1.882			-0.333	-0.375	1.865			0.045	0.223	1.801			0.051	0.121	1.536
-0.057	-0.144	1.806			-0.039	-0.076	1.840			-0.036	0.281	1.832			-0.075	0.458	1.812			-0.241	0.096	1.884			-0.287	-0.111	1.918			-0.321	-0.302	1.882			-0.333	-0.375	1.865			0.045	0.223	1.801			0.051	0.120	1.536
-0.057	-0.144	1.806			-0.039	-0.076	1.840			-0.037	0.282	1.831			-0.075	0.458	1.812			-0.241	0.096	1.884			-0.287	-0.111	1.918			-0.321	-0.302	1.882			-0.333	-0.375	1.865			0.045	0.222	1.801			0.051	0.120	1.535
-0.056	-0.144	1.806			-0.039	-0.076	1.841			-0.038	0.283	1.830			-0.075	0.458	1.812			-0.241	0.096	1.883			-0.287	-0.111	1.918			-0.323	-0.312	1.880			-0.334	-0.385	1.862			0.045	0.222	1.800			0.051	0.120	1.535
-0.056	-0.144	1.806			-0.039	-0.076	1.841			-0.040	0.284	1.830			-0.075	0.458	1.812			-0.240	0.096	1.883			-0.287	-0.111	1.918			-0.323	-0.313	1.880			-0.334	-0.386	1.862			0.045	0.222	1.800			0.051	0.120	1.535
-0.056	-0.144	1.806			-0.039	-0.076	1.841			-0.041	0.285	1.829			-0.075	0.458	1.811			-0.240	0.096	1.883			-0.287	-0.111	1.918			-0.323	-0.315	1.880			-0.334	-0.388	1.862			0.045	0.221	1.800			0.052	0.119	1.535
-0.056	-0.144	1.806			-0.039	-0.076	1.841			-0.041	0.286	1.829			-0.075	0.458	1.811			-0.241	0.096	1.883			-0.287	-0.111	1.918			-0.323	-0.315	1.879			-0.334	-0.388	1.862			0.045	0.221	1.799			0.052	0.119	1.534
-0.056	-0.144	1.806			-0.040	-0.076	1.841			-0.042	0.286	1.828			-0.075	0.458	1.811			-0.241	0.096	1.883			-0.287	-0.111	1.918			-0.323	-0.316	1.879			-0.334	-0.388	1.862			0.045	0.221	1.799			0.052	0.119	1.534
-0.056	-0.144	1.806			-0.040	-0.076	1.841			-0.043	0.287	1.828			-0.075	0.457	1.811			-0.241	0.096	1.883			-0.287	-0.111	1.918			-0.323	-0.316	1.879			-0.334	-0.389	1.861			0.045	0.220	1.799			0.052	0.118	1.534
-0.056	-0.144	1.806			-0.040	-0.076	1.842			-0.043	0.287	1.828			-0.075	0.457	1.811			-0.242	0.096	1.884			-0.287	-0.111	1.918			-0.324	-0.316	1.879			-0.334	-0.389	1.861			0.045	0.220	1.798			0.052	0.118	1.534
-0.056	-0.144	1.806			-0.040	-0.076	1.842			-0.044	0.287	1.828			-0.075	0.457	1.811			-0.242	0.095	1.884			-0.287	-0.111	1.918			-0.323	-0.315	1.879			-0.334	-0.388	1.861			0.045	0.220	1.798			0.052	0.118	1.533
-0.056	-0.144	1.806			-0.040	-0.076	1.842			-0.044	0.287	1.828			-0.075	0.457	1.811			-0.243	0.095	1.884			-0.287	-0.111	1.917			-0.323	-0.315	1.879			-0.334	-0.388	1.861			0.046	0.219	1.798			0.053	0.117	1.533
-0.056	-0.144	1.806			-0.040	-0.076	1.842			-0.045	0.287	1.828			-0.075	0.457	1.811			-0.244	0.095	1.885			-0.288	-0.111	1.917			-0.323	-0.315	1.879			-0.334	-0.388	1.861			0.046	0.219	1.797			0.052	0.117	1.532
-0.056	-0.144	1.806			-0.040	-0.076	1.842			-0.045	0.287	1.827			-0.075	0.457	1.811			-0.245	0.095	1.885			-0.288	-0.111	1.917			-0.323	-0.315	1.879			-0.334	-0.388	1.861			0.046	0.219	1.797			0.051	0.117	1.532
-0.056	-0.144	1.806			-0.040	-0.076	1.842			-0.046	0.287	1.827			-0.075	0.457	1.810			-0.246	0.094	1.886			-0.288	-0.111	1.917			-0.323	-0.315	1.879			-0.334	-0.388	1.861			0.046	0.218	1.796			0.051	0.116	1.532
-0.056	-0.144	1.806			-0.041	-0.076	1.842			-0.047	0.287	1.827			-0.075	0.457	1.810			-0.247	0.093	1.887			-0.288	-0.111	1.917			-0.323	-0.315	1.879			-0.334	-0.388	1.861			0.046	0.218	1.796			0.051	0.116	1.531
-0.056	-0.144	1.806			-0.041	-0.076	1.842			-0.047	0.287	1.827			-0.075	0.457	1.810			-0.247	0.093	1.887			-0.288	-0.111	1.917			-0.323	-0.315	1.879			-0.334	-0.388	1.861			0.046	0.218	1.796			0.052	0.116	1.531
-0.056	-0.144	1.806			-0.041	-0.076	1.842			-0.048	0.286	1.827			-0.075	0.457	1.810			-0.248	0.092	1.888			-0.288	-0.111	1.917			-0.323	-0.316	1.879			-0.335	-0.389	1.861			0.046	0.217	1.795			0.052	0.115	1.530
-0.056	-0.143	1.806			-0.041	-0.076	1.842			-0.049	0.286	1.827			-0.075	0.457	1.810			-0.249	0.091	1.888			-0.288	-0.111	1.916			-0.323	-0.316	1.879			-0.335	-0.389	1.861			0.046	0.217	1.795			0.052	0.115	1.530
-0.056	-0.143	1.806			-0.041	-0.076	1.842			-0.050	0.286	1.827			-0.075	0.457	1.810			-0.250	0.090	1.889			-0.288	-0.111	1.916			-0.324	-0.317	1.879			-0.335	-0.390	1.861			0.046	0.217	1.794			0.052	0.114	1.529
-0.056	-0.143	1.806			-0.041	-0.076	1.842			-0.051	0.286	1.827			-0.075	0.457	1.809			-0.251	0.089	1.889			-0.288	-0.111	1.916			-0.324	-0.317	1.879			-0.335	-0.390	1.861			0.046	0.216	1.793			0.052	0.114	1.529
-0.056	-0.143	1.806			-0.041	-0.076	1.842			-0.052	0.285	1.827			-0.075	0.457	1.809			-0.252	0.088	1.890			-0.288	-0.112	1.916			-0.324	-0.318	1.879			-0.335	-0.391	1.861			0.046	0.216	1.793			0.052	0.113	1.528
-0.056	-0.143	1.806			-0.041	-0.075	1.842			-0.053	0.285	1.827			-0.075	0.458	1.809			-0.253	0.087	1.890			-0.288	-0.112	1.916			-0.325	-0.318	1.879			-0.335	-0.391	1.861			0.047	0.215	1.792			0.052	0.113	1.528
-0.056	-0.143	1.806			-0.042	-0.075	1.841			-0.054	0.285	1.827			-0.076	0.458	1.809			-0.253	0.087	1.890			-0.288	-0.112	1.915			-0.325	-0.318	1.878			-0.336	-0.391	1.860			0.047	0.215	1.791			0.052	0.112	1.527
-0.056	-0.143	1.806			-0.042	-0.075	1.841			-0.055	0.285	1.827			-0.076	0.458	1.808			-0.254	0.086	1.891			-0.288	-0.112	1.915			-0.325	-0.318	1.878			-0.336	-0.391	1.860			0.047	0.215	1.791			0.052	0.112	1.526
-0.056	-0.143	1.805			-0.042	-0.075	1.841			-0.056	0.285	1.827			-0.076	0.458	1.808			-0.255	0.086	1.891			-0.288	-0.112	1.915			-0.325	-0.317	1.878			-0.336	-0.390	1.860			0.047	0.214	1.790			0.053	0.111	1.526
-0.056	-0.143	1.805			-0.042	-0.075	1.841			-0.057	0.285	1.827			-0.076	0.458	1.808			-0.255	0.087	1.890			-0.288	-0.112	1.915			-0.325	-0.317	1.878			-0.336	-0.390	1.860			0.047	0.214	1.790			0.053	0.111	1.525
-0.057	-0.142	1.805			-0.043	-0.075	1.841			-0.058	0.284	1.826			-0.076	0.458	1.808			-0.256	0.088	1.890			-0.288	-0.111	1.914			-0.325	-0.317	1.878			-0.336	-0.390	1.860			0.047	0.214	1.789			0.053	0.110	1.525
-0.057	-0.142	1.805			-0.043	-0.074	1.841			-0.059	0.284	1.826			-0.077	0.458	1.807			-0.256	0.089	1.889			-0.288	-0.111	1.914			-0.325	-0.316	1.878			-0.336	-0.389	1.860			0.047	0.214	1.789			0.053	0.110	1.524
-0.057	-0.141	1.805			-0.043	-0.074	1.840			-0.060	0.284	1.826			-0.077	0.458	1.807			-0.257	0.089	1.889			-0.288	-0.111	1.913			-0.325	-0.315	1.878			-0.336	-0.389	1.860			0.047	0.213	1.788			0.053	0.109	1.524
-0.057	-0.141	1.805			-0.044	-0.073	1.840			-0.060	0.284	1.826			-0.077	0.459	1.807			-0.257	0.089	1.889			-0.288	-0.110	1.913			-0.324	-0.315	1.877			-0.336	-0.388	1.860			0.047	0.213	1.788			0.053	0.109	1.524
-0.057	-0.140	1.804			-0.044	-0.073	1.840			-0.061	0.284	1.825			-0.077	0.459	1.806			-0.257	0.090	1.889			-0.288	-0.110	1.912			-0.324	-0.315	1.877			-0.336	-0.388	1.860			0.048	0.213	1.787			0.053	0.108	1.523
-0.057	-0.140	1.804			-0.045	-0.072	1.839			-0.062	0.283	1.825			-0.078	0.459	1.806			-0.258	0.090	1.888			-0.288	-0.109	1.912			-0.324	-0.316	1.875			-0.336	-0.389	1.859			0.048	0.213	1.787			0.052	0.107	1.523
-0.058	-0.139	1.804			-0.045	-0.072	1.839			-0.063	0.283	1.825			-0.078	0.459	1.806			-0.258	0.090	1.888			-0.288	-0.109	1.911			-0.324	-0.315	1.875			-0.336	-0.388	1.858			0.048	0.213	1.786			0.052	0.107	1.523
-0.058	-0.139	1.804			-0.046	-0.071	1.839			-0.064	0.282	1.824			-0.078	0.459	1.805			-0.258	0.090	1.887			-0.288	-0.108	1.910			-0.324	-0.315	1.875			-0.335	-0.388	1.858			0.048	0.213	1.786			0.052	0.106	1.522
-0.058	-0.138	1.804			-0.046	-0.071	1.838			-0.065	0.282	1.824			-0.078	0.459	1.805			-0.257	0.092	1.885			-0.288	-0.108	1.910			-0.323	-0.314	1.875			-0.335	-0.387	1.858			0.048	0.212	1.786			0.048	0.096	1.529
-0.058	-0.138	1.804			-0.047	-0.071	1.838			-0.066	0.282	1.823			-0.079	0.459	1.804			-0.256	0.093	1.883			-0.287	-0.107	1.909			-0.323	-0.315	1.874			-0.335	-0.388	1.857			0.048	0.212	1.785			0.046	0.091	1.533
-0.059	-0.137	1.803			-0.047	-0.070	1.838			-0.066	0.281	1.823			-0.079	0.459	1.804			-0.257	0.091	1.882			-0.287	-0.107	1.909			-0.323	-0.315	1.874			-0.335	-0.388	1.857			0.048	0.212	1.785			0.044	0.086	1.535
-0.059	-0.137	1.803			-0.048	-0.070	1.837			-0.067	0.281	1.823			-0.079	0.459	1.803			-0.257	0.089	1.881			-0.287	-0.107	1.908			-0.324	-0.317	1.872			-0.335	-0.390	1.855			0.048	0.212	1.785			0.042	0.087	1.534
-0.059	-0.137	1.803			-0.048	-0.070	1.837			-0.068	0.280	1.823			-0.079	0.459	1.803			-0.257	0.088	1.879			-0.287	-0.107	1.908			-0.324	-0.318	1.871			-0.335	-0.391	1.855			0.049	0.212	1.784			0.041	0.086	1.534
-0.059	-0.136	1.803			-0.049	-0.069	1.837			-0.068	0.280	1.822			-0.079	0.459	1.802			-0.257	0.088	1.878			-0.287	-0.106	1.907			-0.324	-0.320	1.870			-0.335	-0.393	1.854			0.049	0.212	1.784			0.041	0.085	1.534
-0.059	-0.136	1.803			-0.049	-0.069	1.836			-0.069	0.279	1.822			-0.079	0.459	1.801			-0.256	0.087	1.877			-0.287	-0.106	1.907			-0.324	-0.320	1.870			-0.335	-0.393	1.853			0.049	0.212	1.784			0.035	0.088	1.532
-0.060	-0.136	1.803			-0.050	-0.069	1.836			-0.070	0.279	1.822			-0.079	0.459	1.801			-0.256	0.087	1.876			-0.286	-0.106	1.906			-0.324	-0.320	1.869			-0.335	-0.394	1.853			0.049	0.211	1.783			0.034	0.085	1.532
-0.060	-0.136	1.803			-0.050	-0.069	1.836			-0.070	0.278	1.822			-0.079	0.459	1.800			-0.256	0.087	1.875			-0.286	-0.105	1.906			-0.324	-0.320	1.869			-0.335	-0.394	1.852			0.049	0.211	1.783			0.033	0.084	1.532
-0.060	-0.135	1.803			-0.050	-0.069	1.836			-0.071	0.278	1.821			-0.079	0.459	1.799			-0.256	0.086	1.875			-0.286	-0.105	1.906			-0.324	-0.321	1.869			-0.334	-0.394	1.852			0.049	0.211	1.783			0.034	0.077	1.542
-0.060	-0.135	1.803			-0.051	-0.068	1.835			-0.071	0.277	1.821			-0.080	0.459	1.799			-0.256	0.086	1.874			-0.286	-0.105	1.905			-0.323	-0.321	1.868			-0.334	-0.394	1.852			0.049	0.211	1.783			0.034	0.072	1.549
-0.060	-0.135	1.802			-0.051	-0.068	1.835			-0.072	0.277	1.821			-0.080	0.458	1.798			-0.256	0.086	1.874			-0.285	-0.105	1.905			-0.323	-0.321	1.868			-0.334	-0.394	1.852			0.049	0.211	1.782			0.034	0.069	1.551
-0.061	-0.135	1.802			-0.051	-0.068	1.835			-0.072	0.276	1.821			-0.080	0.458	1.798			-0.256	0.086	1.873			-0.285	-0.104	1.905			-0.323	-0.321	1.868			-0.334	-0.394	1.851			0.049	0.211	1.782			0.033	0.067	1.553
-0.061	-0.134	1.802			-0.052	-0.068	1.835			-0.073	0.276	1.821			-0.080	0.458	1.797			-0.255	0.086	1.873			-0.285	-0.104	1.904			-0.323	-0.321	1.868			-0.334	-0.394	1.851			0.049	0.210	1.781			0.033	0.067	1.552
-0.061	-0.134	1.802			-0.052	-0.068	1.834			-0.073	0.276	1.820			-0.080	0.458	1.796			-0.255	0.086	1.872			-0.285	-0.104	1.904			-0.323	-0.320	1.867			-0.333	-0.394	1.851			0.049	0.210	1.781			0.034	0.066	1.551
-0.061	-0.134	1.802			-0.052	-0.068	1.834			-0.073	0.275	1.820			-0.080	0.458	1.796			-0.255	0.086	1.872			-0.285	-0.104	1.904			-0.322	-0.320	1.867			-0.333	-0.394	1.851			0.049	0.210	1.781			0.034	0.066	1.550
-0.061	-0.134	1.802			-0.052	-0.067	1.834			-0.074	0.275	1.820			-0.080	0.458	1.795			-0.255	0.085	1.872			-0.284	-0.104	1.903			-0.322	-0.320	1.867			-0.333	-0.393	1.851			0.049	0.210	1.780			0.024	0.071	1.544
-0.061	-0.134	1.802			-0.053	-0.067	1.834			-0.074	0.274	1.820			-0.080	0.458	1.795			-0.255	0.085	1.872			-0.284	-0.104	1.903			-0.322	-0.319	1.867			-0.333	-0.393	1.851			0.049	0.210	1.780			0.017	0.074	1.539
-0.062	-0.133	1.802			-0.053	-0.067	1.834			-0.074	0.274	1.820			-0.080	0.457	1.794			-0.255	0.085	1.872			-0.284	-0.104	1.903			-0.322	-0.319	1.867			-0.332	-0.393	1.851			0.049	0.209	1.780			0.013	0.077	1.536
-0.062	-0.133	1.802			-0.053	-0.067	1.834			-0.075	0.274	1.820			-0.080	0.457	1.794			-0.255	0.084	1.871			-0.284	-0.104	1.903			-0.321	-0.319	1.867			-0.332	-0.393	1.851			0.049	0.209	1.779			0.009	0.078	1.534
-0.062	-0.133	1.802			-0.053	-0.067	1.833			-0.075	0.273	1.820			-0.080	0.457	1.794			-0.255	0.084	1.871			-0.284	-0.104	1.902			-0.321	-0.319	1.867			-0.332	-0.392	1.851			0.049	0.209	1.779			0.006	0.079	1.532
-0.062	-0.133	1.801			-0.053	-0.067	1.833			-0.075	0.273	1.820			-0.080	0.457	1.793			-0.255	0.084	1.871			-0.284	-0.104	1.902			-0.321	-0.318	1.867			-0.331	-0.392	1.851			0.049	0.209	1.779			0.004	0.080	1.531
-0.062	-0.133	1.801			-0.054	-0.067	1.833			-0.075	0.273	1.819			-0.080	0.457	1.793			-0.255	0.083	1.871			-0.283	-0.104	1.902			-0.320	-0.317	1.867			-0.331	-0.391	1.851			0.049	0.208	1.778			0.002	0.081	1.530
-0.062	-0.133	1.801			-0.054	-0.067	1.833			-0.076	0.273	1.819			-0.080	0.457	1.792			-0.255	0.083	1.871			-0.283	-0.104	1.902			-0.320	-0.317	1.867			-0.331	-0.391	1.850			0.049	0.208	1.778			0.000	0.082	1.529
-0.062	-0.132	1.801			-0.054	-0.067	1.833			-0.076	0.272	1.819			-0.080	0.457	1.792			-0.255	0.083	1.871			-0.283	-0.104	1.902			-0.319	-0.317	1.867			-0.330	-0.391	1.850			0.049	0.208	1.778			-0.001	0.083	1.528
-0.062	-0.132	1.801			-0.054	-0.067	1.833			-0.076	0.272	1.819			-0.080	0.457	1.791			-0.255	0.082	1.871			-0.283	-0.104	1.902			-0.319	-0.317	1.867			-0.330	-0.390	1.850			0.049	0.208	1.778			-0.002	0.083	1.527
-0.062	-0.132	1.801			-0.054	-0.066	1.833			-0.076	0.272	1.819			-0.080	0.457	1.791			-0.256	0.082	1.871			-0.283	-0.104	1.902			-0.319	-0.316	1.867			-0.330	-0.390	1.850			0.049	0.208	1.777			-0.004	0.083	1.526
-0.062	-0.132	1.801			-0.054	-0.066	1.832			-0.076	0.272	1.819			-0.080	0.456	1.791			-0.256	0.081	1.872			-0.283	-0.104	1.901			-0.319	-0.316	1.867			-0.329	-0.390	1.850			0.049	0.208	1.777			-0.005	0.084	1.526
-0.063	-0.132	1.801			-0.054	-0.066	1.832			-0.076	0.271	1.819			-0.080	0.456	1.790			-0.256	0.081	1.872			-0.283	-0.104	1.901			-0.318	-0.316	1.867			-0.329	-0.389	1.850			0.048	0.207	1.777			-0.006	0.084	1.525
-0.063	-0.132	1.801			-0.054	-0.066	1.832			-0.077	0.271	1.819			-0.081	0.456	1.790			-0.256	0.080	1.872			-0.282	-0.105	1.901			-0.318	-0.315	1.867			-0.329	-0.389	1.850			0.048	0.207	1.777			-0.007	0.084	1.525
-0.063	-0.132	1.801			-0.055	-0.066	1.832			-0.077	0.271	1.819			-0.081	0.456	1.790			-0.256	0.080	1.872			-0.282	-0.105	1.901			-0.318	-0.315	1.867			-0.329	-0.389	1.851			0.048	0.207	1.777			-0.008	0.085	1.524
-0.063	-0.132	1.801			-0.055	-0.066	1.832			-0.077	0.271	1.819			-0.081	0.456	1.790			-0.256	0.079	1.872			-0.282	-0.105	1.901			-0.317	-0.315	1.867			-0.328	-0.388	1.851			0.048	0.207	1.776			-0.008	0.085	1.524
-0.063	-0.131	1.801			-0.055	-0.066	1.832			-0.077	0.271	1.819			-0.081	0.456	1.789			-0.256	0.079	1.872			-0.282	-0.105	1.901			-0.317	-0.314	1.867			-0.328	-0.388	1.851			0.048	0.207	1.776			-0.009	0.085	1.524
-0.063	-0.131	1.801			-0.055	-0.066	1.832			-0.077	0.270	1.819			-0.081	0.456	1.789			-0.256	0.078	1.872			-0.282	-0.105	1.901			-0.317	-0.314	1.867			-0.328	-0.388	1.851			0.048	0.207	1.776			-0.010	0.085	1.523
-0.063	-0.131	1.801			-0.055	-0.066	1.832			-0.077	0.270	1.819			-0.081	0.456	1.789			-0.256	0.078	1.873			-0.282	-0.106	1.901			-0.317	-0.314	1.867			-0.328	-0.388	1.851			0.048	0.207	1.776			-0.010	0.085	1.523
-0.063	-0.131	1.801			-0.055	-0.066	1.832			-0.077	0.270	1.819			-0.081	0.456	1.789			-0.256	0.078	1.873			-0.282	-0.106	1.901			-0.316	-0.314	1.867			-0.327	-0.387	1.851			0.048	0.206	1.776			-0.011	0.085	1.523
-0.063	-0.131	1.801			-0.055	-0.066	1.832			-0.078	0.270	1.819			-0.081	0.456	1.789			-0.256	0.078	1.873			-0.282	-0.106	1.901			-0.316	-0.313	1.867			-0.327	-0.387	1.851			0.048	0.206	1.776			-0.011	0.086	1.522
-0.063	-0.131	1.801			-0.055	-0.066	1.832			-0.078	0.270	1.819			-0.081	0.456	1.788			-0.257	0.077	1.873			-0.281	-0.106	1.901			-0.316	-0.313	1.867			-0.327	-0.387	1.851			0.048	0.206	1.776			-0.012	0.086	1.522
-0.063	-0.131	1.801			-0.055	-0.066	1.832			-0.078	0.270	1.819			-0.081	0.456	1.788			-0.233	0.126	1.868			-0.280	-0.102	1.899			-0.316	-0.313	1.867			-0.327	-0.387	1.851			0.048	0.206	1.776			-0.013	0.086	1.522
-0.063	-0.131	1.801			-0.055	-0.066	1.832			-0.078	0.270	1.819			-0.081	0.456	1.788			-0.230	0.136	1.868			-0.279	-0.100	1.899			-0.317	-0.319	1.865			-0.327	-0.390	1.850			0.048	0.206	1.776			-0.014	0.086	1.522
-0.063	-0.131	1.801			-0.055	-0.066	1.831			-0.078	0.269	1.819			-0.081	0.456	1.788			-0.228	0.141	1.868			-0.279	-0.100	1.899			-0.317	-0.323	1.864			-0.327	-0.394	1.849			0.048	0.206	1.776			-0.015	0.087	1.523
-0.063	-0.131	1.801			-0.055	-0.066	1.831			-0.078	0.269	1.819			-0.081	0.456	1.788			-0.226	0.146	1.869			-0.279	-0.099	1.898			-0.317	-0.323	1.864			-0.327	-0.394	1.848			0.047	0.206	1.775			-0.017	0.087	1.523
-0.064	-0.131	1.801			-0.056	-0.066	1.831			-0.078	0.269	1.818			-0.081	0.456	1.788			-0.224	0.151	1.869			-0.278	-0.098	1.898			-0.317	-0.323	1.864			-0.327	-0.394	1.848			0.047	0.206	1.775			-0.019	0.088	1.523
-0.064	-0.131	1.801			-0.056	-0.066	1.831			-0.078	0.269	1.818			-0.081	0.456	1.788			-0.222	0.154	1.869			-0.277	-0.097	1.898			-0.317	-0.323	1.863			-0.327	-0.394	1.848			0.047	0.206	1.775			-0.021	0.088	1.524
-0.064	-0.131	1.801			-0.056	-0.066	1.831			-0.078	0.269	1.818			-0.082	0.456	1.787			-0.217	0.170	1.872			-0.273	-0.085	1.896			-0.317	-0.322	1.864			-0.326	-0.393	1.848			0.047	0.206	1.775			-0.023	0.089	1.525
-0.064	-0.131	1.801			-0.056	-0.066	1.831			-0.078	0.269	1.818			-0.082	0.456	1.787			-0.215	0.174	1.872			-0.272	-0.083	1.896			-0.317	-0.322	1.864			-0.326	-0.393	1.848			0.047	0.206	1.775			-0.025	0.089	1.525
-0.065	-0.131	1.801			-0.056	-0.066	1.831			-0.079	0.269	1.818			-0.082	0.456	1.787			-0.214	0.179	1.873			-0.271	-0.079	1.896			-0.316	-0.322	1.864			-0.326	-0.393	1.848			0.046	0.205	1.775			-0.027	0.090	1.526
-0.065	-0.131	1.801			-0.057	-0.066	1.831			-0.079	0.269	1.818			-0.082	0.456	1.787			-0.212	0.182	1.873			-0.270	-0.077	1.896			-0.316	-0.322	1.864			-0.326	-0.393	1.848			0.046	0.205	1.774			-0.029	0.090	1.526
-0.066	-0.132	1.801			-0.057	-0.066	1.831			-0.079	0.269	1.818			-0.083	0.456	1.787			-0.211	0.184	1.873			-0.269	-0.076	1.896			-0.316	-0.321	1.864			-0.326	-0.393	1.849			0.046	0.204	1.774			-0.031	0.090	1.527
-0.066	-0.132	1.801			-0.057	-0.066	1.831			-0.079	0.269	1.818			-0.083	0.456	1.787			-0.210	0.187	1.873			-0.268	-0.075	1.896			-0.315	-0.320	1.866			-0.325	-0.392	1.850			0.046	0.204	1.774			-0.033	0.091	1.527
-0.067	-0.132	1.801			-0.057	-0.066	1.831			-0.079	0.269	1.818			-0.083	0.456	1.787			-0.209	0.189	1.874			-0.267	-0.073	1.897			-0.314	-0.319	1.868			-0.325	-0.391	1.852			0.045	0.204	1.773			-0.035	0.091	1.528
-0.067	-0.132	1.801			-0.058	-0.067	1.831			-0.079	0.269	1.818			-0.084	0.456	1.787			-0.208	0.192	1.874			-0.266	-0.070	1.897			-0.313	-0.319	1.869			-0.324	-0.391	1.854			0.045	0.203	1.773			-0.037	0.091	1.528
-0.068	-0.132	1.801			-0.058	-0.067	1.831			-0.079	0.269	1.818			-0.084	0.456	1.787			-0.208	0.194	1.875			-0.265	-0.068	1.898			-0.312	-0.318	1.871			-0.324	-0.390	1.856			0.045	0.203	1.773			-0.038	0.091	1.529
-0.068	-0.132	1.801			-0.058	-0.067	1.831			-0.079	0.269	1.818			-0.084	0.456	1.787			-0.207	0.196	1.875			-0.264	-0.066	1.898			-0.312	-0.317	1.873			-0.323	-0.390	1.858			0.045	0.202	1.772			-0.040	0.091	1.529
-0.069	-0.133	1.801			-0.059	-0.067	1.830			-0.080	0.269	1.818			-0.084	0.456	1.787			-0.210	0.191	1.878			-0.263	-0.069	1.900			-0.311	-0.317	1.875			-0.323	-0.389	1.860			0.045	0.201	1.772			-0.043	0.091	1.530
-0.069	-0.133	1.801			-0.059	-0.067	1.830			-0.080	0.269	1.818			-0.085	0.455	1.787			-0.217	0.180	1.884			-0.264	-0.078	1.904			-0.310	-0.316	1.877			-0.322	-0.389	1.861			0.044	0.201	1.772			-0.046	0.091	1.530
-0.070	-0.133	1.801			-0.059	-0.067	1.830			-0.080	0.269	1.818			-0.085	0.455	1.787			-0.221	0.174	1.887			-0.264	-0.083	1.906			-0.310	-0.316	1.878			-0.322	-0.389	1.863			0.044	0.201	1.771			-0.047	0.091	1.531
-0.070	-0.133	1.801			-0.060	-0.067	1.830			-0.080	0.269	1.818			-0.085	0.455	1.787			-0.225	0.169	1.890			-0.264	-0.088	1.908			-0.309	-0.315	1.880			-0.322	-0.388	1.865			0.044	0.200	1.771			-0.049	0.091	1.531
-0.070	-0.133	1.801			-0.060	-0.067	1.830			-0.080	0.269	1.818			-0.085	0.455	1.787			-0.227	0.164	1.891			-0.265	-0.092	1.910			-0.309	-0.315	1.881			-0.321	-0.388	1.866			0.044	0.200	1.771			-0.049	0.092	1.531
-0.071	-0.133	1.801			-0.060	-0.067	1.830			-0.080	0.269	1.818			-0.086	0.455	1.787			-0.229	0.160	1.893			-0.265	-0.096	1.911			-0.308	-0.315	1.882			-0.321	-0.388	1.867			0.044	0.200	1.771			-0.050	0.092	1.532
-0.071	-0.133	1.801			-0.060	-0.067	1.830			-0.080	0.269	1.818			-0.086	0.455	1.787			-0.231	0.157	1.894			-0.265	-0.099	1.913			-0.308	-0.315	1.883			-0.321	-0.388	1.868			0.044	0.200	1.770			-0.051	0.092	1.532
-0.071	-0.133	1.801			-0.060	-0.067	1.830			-0.080	0.269	1.818			-0.086	0.455	1.787			-0.232	0.155	1.895			-0.266	-0.102	1.914			-0.308	-0.315	1.883			-0.321	-0.388	1.869			0.043	0.200	1.770			-0.051	0.092	1.531
-0.072	-0.133	1.801			-0.061	-0.067	1.830			-0.081	0.269	1.818			-0.086	0.455	1.787			-0.233	0.153	1.896			-0.266	-0.103	1.914			-0.308	-0.315	1.884			-0.321	-0.388	1.869			0.043	0.201	1.770			-0.051	0.092	1.531
-0.072	-0.133	1.801			-0.061	-0.067	1.830			-0.081	0.269	1.818			-0.087	0.455	1.787			-0.233	0.152	1.896			-0.266	-0.104	1.915			-0.308	-0.314	1.884			-0.321	-0.388	1.870			0.043	0.201	1.770			-0.049	0.093	1.529
-0.072	-0.133	1.801			-0.061	-0.067	1.830			-0.081	0.269	1.818			-0.087	0.455	1.787			-0.234	0.151	1.897			-0.266	-0.105	1.915			-0.308	-0.314	1.885			-0.321	-0.388	1.870			0.043	0.201	1.769			-0.045	0.094	1.527
-0.072	-0.133	1.801			-0.061	-0.067	1.830			-0.081	0.269	1.818			-0.087	0.455	1.787			-0.234	0.151	1.897			-0.267	-0.106	1.916			-0.308	-0.314	1.885			-0.321	-0.388	1.870			0.042	0.202	1.769			-0.040	0.096	1.524
-0.073	-0.133	1.801			-0.061	-0.067	1.829			-0.081	0.269	1.818			-0.087	0.455	1.787			-0.235	0.150	1.897			-0.267	-0.107	1.916			-0.308	-0.314	1.885			-0.321	-0.387	1.870			0.042	0.202	1.769			-0.034	0.099	1.521
-0.073	-0.133	1.801			-0.061	-0.067	1.829			-0.081	0.269	1.818			-0.087	0.455	1.787			-0.235	0.150	1.898			-0.268	-0.108	1.916			-0.308	-0.313	1.886			-0.321	-0.387	1.871			0.042	0.202	1.769			-0.027	0.102	1.518
-0.073	-0.133	1.801			-0.062	-0.067	1.829			-0.081	0.269	1.818			-0.087	0.455	1.788			-0.237	0.147	1.898			-0.268	-0.108	1.916			-0.308	-0.313	1.886			-0.321	-0.386	1.871			0.042	0.203	1.769			-0.018	0.106	1.515
-0.073	-0.133	1.801			-0.062	-0.067	1.829			-0.080	0.270	1.817			-0.088	0.455	1.788			-0.239	0.145	1.898			-0.269	-0.109	1.916			-0.309	-0.312	1.886			-0.322	-0.386	1.870			0.042	0.203	1.769			-0.008	0.110	1.512
-0.073	-0.133	1.801			-0.062	-0.067	1.829			-0.080	0.271	1.816			-0.088	0.455	1.788			-0.241	0.144	1.898			-0.270	-0.109	1.916			-0.309	-0.311	1.886			-0.322	-0.385	1.870			0.042	0.204	1.770			0.024	0.111	1.511
-0.073	-0.133	1.801			-0.062	-0.067	1.828			-0.079	0.270	1.809			-0.088	0.456	1.788			-0.242	0.142	1.897			-0.271	-0.110	1.916			-0.310	-0.311	1.886			-0.323	-0.384	1.870			0.050	0.189	1.770			0.043	0.107	1.504
-0.074	-0.133	1.801			-0.063	-0.068	1.827			-0.084	0.276	1.808			-0.089	0.456	1.789			-0.242	0.141	1.896			-0.272	-0.110	1.916			-0.310	-0.310	1.885			-0.323	-0.384	1.870			0.055	0.179	1.769			0.057	0.106	1.498
-0.074	-0.131	1.800			-0.064	-0.066	1.826			-0.087	0.280	1.807			-0.090	0.457	1.790			-0.242	0.141	1.895			-0.273	-0.110	1.916			-0.313	-0.314	1.884			-0.326	-0.387	1.868			0.076	0.182	1.755			0.078	0.104	1.484
-0.075	-0.129	1.800			-0.065	-0.064	1.826			-0.087	0.280	1.807			-0.091	0.458	1.791			-0.242	0.141	1.893			-0.274	-0.110	1.915			-0.314	-0.313	1.883			-0.326	-0.387	1.867			0.084	0.180	1.752			0.094	0.104	1.475
-0.075	-0.127	1.800			-0.065	-0.062	1.825			-0.086	0.279	1.808			-0.091	0.458	1.792			-0.241	0.141	1.890			-0.275	-0.110	1.915			-0.315	-0.313	1.883			-0.327	-0.386	1.867			0.090	0.178	1.749			0.105	0.105	1.470
-0.076	-0.125	1.800			-0.066	-0.061	1.825			-0.087	0.279	1.809			-0.092	0.459	1.793			-0.241	0.141	1.888			-0.276	-0.110	1.915			-0.316	-0.312	1.882			-0.328	-0.386	1.866			0.067	0.178	1.771			0.100	0.116	1.487
-0.076	-0.125	1.800			-0.067	-0.061	1.825			-0.087	0.278	1.811			-0.093	0.459	1.793			-0.240	0.140	1.886			-0.277	-0.109	1.914			-0.317	-0.312	1.882			-0.329	-0.386	1.866			0.061	0.177	1.777			0.102	0.121	1.493
-0.076	-0.125	1.800			-0.067	-0.061	1.825			-0.088	0.278	1.812			-0.094	0.459	1.794			-0.240	0.140	1.883			-0.279	-0.109	1.914			-0.325	-0.323	1.877			-0.334	-0.396	1.861			0.059	0.176	1.781			0.104	0.123	1.496
-0.076	-0.124	1.800			-0.068	-0.060	1.825			-0.088	0.277	1.813			-0.095	0.459	1.795			-0.240	0.140	1.882			-0.280	-0.109	1.913			-0.327	-0.324	1.876			-0.335	-0.396	1.860			0.059	0.175	1.783			0.108	0.126	1.497
-0.076	-0.124	1.800			-0.068	-0.060	1.825			-0.088	0.277	1.815			-0.096	0.460	1.795			-0.239	0.140	1.880			-0.281	-0.109	1.912			-0.330	-0.326	1.873			-0.337	-0.399	1.858			0.058	0.174	1.784			0.115	0.127	1.501
-0.077	-0.124	1.800			-0.068	-0.060	1.826			-0.089	0.276	1.816			-0.096	0.460	1.796			-0.239	0.140	1.879			-0.283	-0.109	1.912			-0.332	-0.328	1.871			-0.339	-0.401	1.855			0.057	0.173	1.786			0.119	0.128	1.503
-0.077	-0.124	1.800			-0.069	-0.060	1.826			-0.089	0.276	1.817			-0.097	0.460	1.797			-0.239	0.140	1.878			-0.284	-0.109	1.911			-0.333	-0.329	1.869			-0.340	-0.402	1.854			0.057	0.173	1.787			0.154	0.132	1.568
-0.077	-0.124	1.800			-0.069	-0.060	1.827			-0.090	0.276	1.818			-0.098	0.460	1.797			-0.239	0.139	1.877			-0.286	-0.108	1.910			-0.335	-0.330	1.868			-0.341	-0.403	1.852			0.057	0.172	1.788			0.171	0.132	1.595
-0.077	-0.124	1.800			-0.070	-0.060	1.827			-0.090	0.275	1.819			-0.098	0.460	1.798			-0.239	0.139	1.876			-0.287	-0.108	1.909			-0.336	-0.331	1.867			-0.342	-0.404	1.851			0.057	0.171	1.789			0.180	0.131	1.610
-0.077	-0.124	1.800			-0.070	-0.060	1.828			-0.090	0.275	1.820			-0.099	0.460	1.798			-0.240	0.139	1.875			-0.289	-0.109	1.908			-0.337	-0.332	1.865			-0.343	-0.405	1.849			0.057	0.171	1.789			0.186	0.131	1.618
-0.077	-0.124	1.800			-0.070	-0.061	1.829			-0.091	0.275	1.820			-0.099	0.460	1.799			-0.240	0.139	1.874			-0.290	-0.109	1.907			-0.339	-0.333	1.864			-0.344	-0.406	1.847			0.057	0.170	1.790			0.191	0.132	1.623
-0.078	-0.124	1.800			-0.071	-0.061	1.829			-0.091	0.275	1.821			-0.100	0.460	1.799			-0.240	0.139	1.873			-0.292	-0.109	1.906			-0.340	-0.334	1.862			-0.345	-0.408	1.846			0.057	0.170	1.791			0.195	0.132	1.628
-0.078	-0.124	1.800			-0.071	-0.061	1.830			-0.091	0.274	1.822			-0.100	0.460	1.799			-0.241	0.139	1.872			-0.293	-0.109	1.905			-0.341	-0.336	1.860			-0.346	-0.409	1.843			0.057	0.169	1.791			0.198	0.133	1.632
-0.078	-0.124	1.800			-0.072	-0.061	1.831			-0.091	0.274	1.822			-0.100	0.460	1.800			-0.241	0.139	1.872			-0.294	-0.109	1.904			-0.342	-0.337	1.858			-0.347	-0.411	1.841			0.057	0.169	1.792			0.202	0.133	1.635
-0.078	-0.124	1.801			-0.072	-0.061	1.831			-0.092	0.274	1.823			-0.101	0.460	1.800			-0.242	0.139	1.871			-0.295	-0.109	1.903			-0.343	-0.339	1.856			-0.348	-0.413	1.839			0.057	0.168	1.792			0.204	0.133	1.639
-0.078	-0.124	1.801			-0.072	-0.062	1.832			-0.092	0.274	1.824			-0.101	0.460	1.800			-0.242	0.139	1.870			-0.296	-0.109	1.902			-0.344	-0.340	1.855			-0.349	-0.414	1.837			0.057	0.168	1.793			0.206	0.133	1.642
-0.079	-0.124	1.801			-0.072	-0.062	1.833			-0.092	0.274	1.824			-0.102	0.460	1.801			-0.242	0.138	1.870			-0.297	-0.109	1.902			-0.345	-0.342	1.853			-0.349	-0.416	1.835			0.057	0.168	1.793			0.208	0.133	1.643
-0.079	-0.124	1.801			-0.073	-0.062	1.833			-0.092	0.274	1.825			-0.102	0.460	1.801			-0.243	0.138	1.869			-0.298	-0.109	1.901			-0.345	-0.343	1.852			-0.350	-0.417	1.833			0.057	0.167	1.794			0.210	0.133	1.644
-0.079	-0.124	1.801			-0.073	-0.062	1.834			-0.093	0.273	1.825			-0.102	0.460	1.801			-0.243	0.138	1.869			-0.299	-0.109	1.901			-0.346	-0.343	1.851			-0.350	-0.417	1.832			0.057	0.167	1.794			0.212	0.133	1.643
-0.079	-0.124	1.801			-0.073	-0.062	1.835			-0.093	0.273	1.826			-0.103	0.460	1.801			-0.244	0.138	1.868			-0.299	-0.110	1.900			-0.346	-0.343	1.850			-0.351	-0.417	1.832			0.057	0.167	1.795			0.213	0.132	1.635
-0.079	-0.125	1.801			-0.074	-0.063	1.835			-0.093	0.273	1.826			-0.103	0.460	1.802			-0.244	0.138	1.868			-0.300	-0.110	1.900			-0.347	-0.343	1.850			-0.351	-0.418	1.831			0.057	0.166	1.795			0.214	0.132	1.637
-0.080	-0.125	1.801			-0.074	-0.063	1.836			-0.093	0.273	1.827			-0.104	0.460	1.802			-0.245	0.138	1.867			-0.301	-0.110	1.899			-0.347	-0.344	1.849			-0.351	-0.418	1.830			0.057	0.166	1.795			0.215	0.132	1.638
-0.080	-0.125	1.802			-0.074	-0.063	1.837			-0.094	0.273	1.827			-0.104	0.460	1.802			-0.246	0.138	1.867			-0.301	-0.110	1.899			-0.347	-0.344	1.849			-0.352	-0.419	1.830			0.057	0.166	1.796			0.217	0.132	1.637
-0.080	-0.125	1.802			-0.074	-0.063	1.837			-0.094	0.272	1.827			-0.105	0.459	1.802			-0.246	0.138	1.867			-0.302	-0.110	1.898			-0.348	-0.345	1.848			-0.352	-0.419	1.829			0.057	0.166	1.796			0.218	0.131	1.633
-0.080	-0.125	1.802			-0.075	-0.063	1.838			-0.094	0.272	1.828			-0.105	0.459	1.802			-0.247	0.138	1.867			-0.302	-0.110	1.898			-0.348	-0.345	1.848			-0.352	-0.419	1.829			0.057	0.166	1.796			0.219	0.131	1.628
-0.080	-0.125	1.802			-0.075	-0.063	1.838			-0.094	0.272	1.828			-0.105	0.459	1.802			-0.247	0.138	1.866			-0.303	-0.110	1.898			-0.348	-0.346	1.847			-0.352	-0.420	1.828			0.057	0.165	1.797			0.218	0.131	1.632
-0.081	-0.125	1.802			-0.075	-0.064	1.838			-0.095	0.272	1.828			-0.106	0.459	1.802			-0.248	0.139	1.866			-0.303	-0.110	1.897			-0.348	-0.346	1.847			-0.353	-0.420	1.828			0.057	0.165	1.797			0.217	0.131	1.634
-0.081	-0.125	1.802			-0.075	-0.064	1.839			-0.095	0.272	1.829			-0.106	0.459	1.802			-0.248	0.139	1.866			-0.303	-0.110	1.897			-0.349	-0.346	1.847			-0.353	-0.420	1.828			0.057	0.165	1.797			0.216	0.131	1.637
-0.081	-0.126	1.802			-0.076	-0.064	1.839			-0.095	0.271	1.829			-0.106	0.459	1.803			-0.249	0.139	1.866			-0.304	-0.110	1.897			-0.349	-0.346	1.847			-0.353	-0.421	1.828			0.057	0.165	1.797			0.215	0.131	1.638
-0.081	-0.126	1.803			-0.076	-0.064	1.840			-0.095	0.271	1.829			-0.107	0.459	1.803			-0.249	0.139	1.866			-0.304	-0.110	1.897			-0.349	-0.347	1.847			-0.353	-0.421	1.827			0.056	0.165	1.798			0.214	0.131	1.640
-0.081	-0.126	1.803			-0.076	-0.064	1.840			-0.095	0.271	1.829			-0.107	0.459	1.803			-0.250	0.139	1.866			-0.304	-0.110	1.896			-0.349	-0.347	1.847			-0.353	-0.421	1.827			0.056	0.165	1.798			0.214	0.131	1.642
-0.082	-0.126	1.803			-0.076	-0.064	1.840			-0.096	0.271	1.830			-0.108	0.459	1.803			-0.251	0.139	1.866			-0.305	-0.110	1.896			-0.349	-0.347	1.847			-0.354	-0.422	1.827			0.056	0.165	1.798			0.213	0.131	1.643
-0.082	-0.126	1.803			-0.076	-0.064	1.841			-0.096	0.271	1.830			-0.108	0.459	1.803			-0.251	0.139	1.866			-0.305	-0.110	1.896			-0.349	-0.348	1.846			-0.354	-0.422	1.827			0.056	0.165	1.798			0.212	0.131	1.644
-0.082	-0.126	1.803			-0.077	-0.064	1.841			-0.096	0.271	1.830			-0.108	0.459	1.803			-0.252	0.139	1.866			-0.305	-0.110	1.896			-0.350	-0.348	1.846			-0.354	-0.422	1.827			0.056	0.165	1.799			0.212	0.132	1.645
-0.082	-0.126	1.803			-0.077	-0.064	1.841			-0.096	0.271	1.830			-0.109	0.459	1.803			-0.252	0.139	1.866			-0.306	-0.111	1.896			-0.350	-0.348	1.846			-0.354	-0.423	1.827			0.056	0.165	1.799			0.211	0.132	1.646
-0.082	-0.126	1.803			-0.077	-0.064	1.841			-0.096	0.270	1.830			-0.109	0.458	1.803			-0.253	0.139	1.866			-0.306	-0.111	1.896			-0.350	-0.349	1.846			-0.354	-0.423	1.827			0.056	0.165	1.799			0.210	0.132	1.647
-0.082	-0.126	1.803			-0.077	-0.064	1.842			-0.096	0.270	1.831			-0.109	0.458	1.803			-0.253	0.139	1.866			-0.306	-0.111	1.895			-0.349	-0.348	1.846			-0.354	-0.422	1.827			0.056	0.165	1.799			0.210	0.132	1.648
-0.082	-0.126	1.803			-0.077	-0.064	1.842			-0.097	0.270	1.831			-0.109	0.458	1.803			-0.254	0.139	1.866			-0.306	-0.111	1.895			-0.349	-0.347	1.847			-0.354	-0.421	1.827			0.056	0.165	1.799			0.209	0.132	1.649
-0.083	-0.126	1.804			-0.077	-0.065	1.842			-0.097	0.270	1.831			-0.110	0.458	1.803			-0.254	0.139	1.866			-0.307	-0.111	1.895			-0.349	-0.347	1.847			-0.354	-0.421	1.827			0.056	0.165	1.799			0.208	0.132	1.649
-0.083	-0.126	1.804			-0.077	-0.065	1.842			-0.097	0.270	1.831			-0.110	0.458	1.803			-0.255	0.139	1.866			-0.307	-0.111	1.895			-0.349	-0.347	1.847			-0.354	-0.421	1.827			0.056	0.165	1.800			0.207	0.132	1.650
-0.083	-0.126	1.804			-0.077	-0.065	1.842			-0.097	0.270	1.831			-0.110	0.458	1.803			-0.255	0.139	1.866			-0.307	-0.111	1.895			-0.349	-0.347	1.847			-0.354	-0.421	1.827			0.056	0.165	1.800			0.206	0.132	1.650
-0.083	-0.127	1.804			-0.077	-0.065	1.843			-0.097	0.270	1.831			-0.110	0.458	1.802			-0.256	0.138	1.866			-0.307	-0.111	1.895			-0.349	-0.348	1.847			-0.354	-0.422	1.827			0.056	0.165	1.800			0.205	0.132	1.650
-0.083	-0.127	1.804			-0.078	-0.065	1.843			-0.097	0.270	1.831			-0.111	0.458	1.802			-0.256	0.138	1.866			-0.307	-0.112	1.895			-0.349	-0.348	1.847			-0.354	-0.422	1.827			0.056	0.165	1.800			0.204	0.132	1.650
-0.083	-0.127	1.804			-0.078	-0.065	1.843			-0.097	0.270	1.831			-0.111	0.458	1.802			-0.256	0.138	1.866			-0.307	-0.112	1.895			-0.347	-0.342	1.849			-0.353	-0.416	1.829			0.056	0.165	1.800			0.202	0.132	1.649
-0.083	-0.127	1.804			-0.078	-0.065	1.843			-0.097	0.270	1.831			-0.111	0.458	1.802			-0.256	0.138	1.866			-0.307	-0.112	1.895			-0.345	-0.338	1.850			-0.352	-0.412	1.831			0.056	0.165	1.800			0.201	0.132	1.648
-0.083	-0.127	1.804			-0.078	-0.065	1.843			-0.098	0.270	1.831			-0.111	0.458	1.802			-0.256	0.138	1.866			-0.308	-0.112	1.895			-0.344	-0.335	1.851			-0.351	-0.409	1.832			0.056	0.165	1.800			0.199	0.132	1.647
-0.083	-0.127	1.804			-0.078	-0.065	1.843			-0.098	0.269	1.832			-0.111	0.458	1.802			-0.256	0.138	1.866			-0.308	-0.112	1.894			-0.344	-0.335	1.851			-0.351	-0.409	1.832			0.056	0.165	1.800			0.197	0.132	1.646
-0.083	-0.127	1.804			-0.078	-0.065	1.843			-0.098	0.269	1.832			-0.111	0.458	1.802			-0.257	0.138	1.866			-0.308	-0.112	1.894			-0.344	-0.335	1.851			-0.351	-0.409	1.832			0.056	0.165	1.800			0.195	0.132	1.645
-0.083	-0.127	1.804			-0.078	-0.065	1.843			-0.098	0.269	1.832			-0.111	0.458	1.802			-0.257	0.138	1.866			-0.308	-0.112	1.894			-0.344	-0.335	1.851			-0.351	-0.409	1.833			0.056	0.165	1.800			0.194	0.131	1.644
-0.083	-0.127	1.804			-0.078	-0.065	1.844			-0.098	0.269	1.832			-0.111	0.458	1.802			-0.256	0.138	1.866			-0.308	-0.112	1.894			-0.344	-0.335	1.851			-0.351	-0.409	1.833			0.056	0.165	1.800			0.193	0.131	1.643
-0.083	-0.128	1.804			-0.078	-0.065	1.844			-0.098	0.269	1.832			-0.111	0.457	1.802			-0.256	0.138	1.866			-0.308	-0.112	1.894			-0.343	-0.335	1.851			-0.350	-0.409	1.833			0.056	0.166	1.800			0.192	0.131	1.643
-0.083	-0.128	1.805			-0.078	-0.065	1.844			-0.098	0.269	1.832			-0.111	0.457	1.802			-0.255	0.138	1.866			-0.308	-0.112	1.894			-0.343	-0.336	1.851			-0.350	-0.410	1.833			0.056	0.166	1.800			0.191	0.130	1.643
-0.083	-0.128	1.805			-0.078	-0.065	1.844			-0.098	0.269	1.832			-0.111	0.457	1.802			-0.254	0.138	1.865			-0.307	-0.112	1.894			-0.343	-0.336	1.851			-0.350	-0.410	1.833			0.056	0.166	1.800			0.190	0.129	1.643
-0.083	-0.128	1.805			-0.078	-0.066	1.844			-0.098	0.269	1.832			-0.110	0.457	1.801			-0.254	0.138	1.865			-0.307	-0.112	1.894			-0.343	-0.336	1.851			-0.349	-0.410	1.833			0.055	0.166	1.800			0.189	0.128	1.643
-0.082	-0.129	1.805			-0.077	-0.066	1.844			-0.098	0.269	1.832			-0.110	0.457	1.801			-0.253	0.139	1.865			-0.307	-0.111	1.894			-0.342	-0.335	1.852			-0.349	-0.409	1.833			0.051	0.167	1.800			0.131	0.139	1.603
-0.082	-0.130	1.805			-0.077	-0.066	1.844			-0.098	0.269	1.832			-0.110	0.457	1.801			-0.252	0.139	1.865			-0.306	-0.111	1.894			-0.341	-0.334	1.852			-0.348	-0.408	1.834			0.047	0.165	1.801			0.106	0.141	1.587
-0.082	-0.131	1.805			-0.077	-0.067	1.844			-0.098	0.269	1.832			-0.109	0.457	1.801			-0.251	0.139	1.865			-0.306	-0.111	1.894			-0.341	-0.333	1.853			-0.348	-0.407	1.834			0.039	0.159	1.800			0.101	0.128	1.563
-0.082	-0.133	1.805			-0.076	-0.069	1.844			-0.098	0.269	1.832			-0.109	0.457	1.801			-0.250	0.139	1.865			-0.305	-0.111	1.894			-0.339	-0.330	1.855			-0.347	-0.404	1.836			0.035	0.156	1.800			0.097	0.122	1.552
-0.081	-0.136	1.805			-0.076	-0.070	1.844			-0.098	0.269	1.832			-0.109	0.457	1.801			-0.249	0.139	1.865			-0.305	-0.111	1.895			-0.338	-0.327	1.856			-0.346	-0.401	1.837			0.028	0.151	1.799			0.094	0.118	1.544
-0.081	-0.139	1.805			-0.075	-0.072	1.844			-0.098	0.269	1.832			-0.109	0.457	1.801			-0.249	0.139	1.865			-0.304	-0.110	1.895			-0.337	-0.325	1.858			-0.345	-0.399	1.839			0.025	0.148	1.799			0.090	0.114	1.538
-0.081	-0.143	1.804			-0.075	-0.075	1.843			-0.098	0.269	1.832			-0.108	0.457	1.800			-0.248	0.139	1.865			-0.303	-0.110	1.896			-0.337	-0.325	1.859			-0.345	-0.399	1.840			0.022	0.146	1.798			0.087	0.112	1.533
-0.081	-0.145	1.804			-0.075	-0.076	1.843			-0.098	0.269	1.832			-0.108	0.457	1.800			-0.247	0.139	1.865			-0.302	-0.110	1.896			-0.336	-0.324	1.861			-0.345	-0.398	1.841			0.056	0.167	1.772			0.091	0.107	1.509
-0.081	-0.146	1.804			-0.074	-0.078	1.843			-0.098	0.270	1.831			-0.108	0.457	1.800			-0.246	0.140	1.866			-0.302	-0.110	1.896			-0.336	-0.324	1.862			-0.344	-0.398	1.842			0.058	0.167	1.771			0.089	0.105	1.504
-0.081	-0.147	1.804			-0.074	-0.078	1.843			-0.101	0.270	1.831			-0.107	0.457	1.800			-0.245	0.140	1.866			-0.301	-0.109	1.897			-0.335	-0.325	1.863			-0.344	-0.398	1.843			0.061	0.171	1.770			0.087	0.104	1.500
-0.081	-0.148	1.804			-0.074	-0.079	1.843			-0.125	0.259	1.839			-0.107	0.456	1.800			-0.245	0.140	1.866			-0.300	-0.109	1.898			-0.335	-0.326	1.864			-0.344	-0.399	1.844			0.063	0.177	1.770			0.085	0.104	1.497
-0.081	-0.148	1.804			-0.074	-0.079	1.842			-0.113	0.257	1.813			-0.106	0.456	1.800			-0.244	0.140	1.867			-0.299	-0.109	1.898			-0.335	-0.327	1.865			-0.344	-0.400	1.845			0.064	0.182	1.771			0.082	0.104	1.494
-0.080	-0.149	1.804			-0.073	-0.080	1.841			-0.081	0.266	1.816			-0.106	0.456	1.800			-0.243	0.140	1.867			-0.299	-0.109	1.899			-0.335	-0.328	1.866			-0.343	-0.402	1.847			0.064	0.187	1.773			0.079	0.105	1.494
-0.080	-0.150	1.804			-0.070	-0.082	1.841			-0.046	0.270	1.833			-0.106	0.456	1.800			-0.242	0.140	1.867			-0.298	-0.109	1.899			-0.334	-0.329	1.867			-0.343	-0.403	1.848			0.064	0.191	1.774			0.076	0.105	1.494
-0.079	-0.150	1.804			-0.068	-0.082	1.842			-0.042	0.272	1.834			-0.105	0.456	1.800			-0.241	0.139	1.867			-0.298	-0.109	1.900			-0.334	-0.330	1.868			-0.343	-0.404	1.848			0.063	0.195	1.776			0.066	0.108	1.497
-0.078	-0.151	1.804			-0.066	-0.083	1.842			-0.039	0.274	1.834			-0.105	0.456	1.800			-0.241	0.139	1.867			-0.297	-0.109	1.900			-0.334	-0.331	1.868			-0.343	-0.405	1.849			0.062	0.199	1.778			0.059	0.111	1.499
-0.077	-0.151	1.805			-0.064	-0.083	1.842			-0.036	0.274	1.834			-0.105	0.456	1.800			-0.240	0.138	1.868			-0.297	-0.109	1.901			-0.334	-0.331	1.869			-0.342	-0.405	1.850			0.061	0.202	1.779			0.054	0.112	1.500
-0.076	-0.152	1.805			-0.062	-0.084	1.842			-0.034	0.275	1.835			-0.104	0.456	1.800			-0.240	0.137	1.868			-0.296	-0.109	1.901			-0.334	-0.331	1.869			-0.342	-0.405	1.850			0.060	0.204	1.781			0.050	0.114	1.501
-0.076	-0.152	1.805			-0.061	-0.084	1.842			-0.034	0.276	1.834			-0.104	0.456	1.800			-0.240	0.136	1.869			-0.296	-0.110	1.902			-0.333	-0.332	1.869			-0.342	-0.405	1.851			0.059	0.206	1.782			0.047	0.114	1.502
-0.075	-0.152	1.805			-0.060	-0.084	1.842			-0.034	0.277	1.834			-0.104	0.456	1.800			-0.241	0.133	1.871			-0.295	-0.110	1.902			-0.333	-0.332	1.870			-0.342	-0.406	1.851			0.058	0.208	1.783			0.045	0.114	1.504
-0.074	-0.152	1.805			-0.059	-0.084	1.842			-0.034	0.278	1.834			-0.103	0.456	1.800			-0.243	0.131	1.873			-0.295	-0.110	1.903			-0.333	-0.332	1.870			-0.342	-0.406	1.851			0.057	0.210	1.783			0.045	0.114	1.505
-0.074	-0.152	1.805			-0.058	-0.084	1.842			-0.036	0.278	1.833			-0.103	0.456	1.800			-0.245	0.128	1.875			-0.295	-0.110	1.903			-0.333	-0.332	1.870			-0.342	-0.406	1.852			0.056	0.211	1.784			0.045	0.114	1.506
-0.073	-0.152	1.805			-0.057	-0.084	1.842			-0.038	0.279	1.832			-0.103	0.456	1.800			-0.247	0.125	1.878			-0.294	-0.110	1.903			-0.333	-0.333	1.870			-0.342	-0.407	1.852			0.055	0.213	1.785			0.044	0.114	1.508
-0.073	-0.152	1.805			-0.057	-0.084	1.842			-0.041	0.279	1.832			-0.103	0.456	1.800			-0.249	0.123	1.880			-0.294	-0.110	1.904			-0.333	-0.333	1.870			-0.342	-0.407	1.852			0.054	0.214	1.785			0.044	0.113	1.509
-0.072	-0.152	1.805			-0.056	-0.084	1.842			-0.043	0.279	1.831			-0.102	0.456	1.800			-0.253	0.111	1.883			-0.294	-0.110	1.904			-0.333	-0.333	1.870			-0.341	-0.407	1.852			0.053	0.215	1.786			0.044	0.113	1.511
-0.072	-0.152	1.805			-0.056	-0.084	1.842			-0.046	0.279	1.831			-0.102	0.456	1.800			-0.256	0.104	1.884			-0.294	-0.110	1.904			-0.332	-0.334	1.871			-0.341	-0.408	1.852			0.051	0.216	1.786			0.044	0.112	1.512
-0.071	-0.152	1.805			-0.055	-0.083	1.842			-0.048	0.279	1.830			-0.102	0.456	1.800			-0.258	0.099	1.886			-0.293	-0.110	1.904			-0.332	-0.334	1.871			-0.341	-0.408	1.853			0.050	0.217	1.787			0.044	0.112	1.513
-0.071	-0.151	1.806			-0.055	-0.083	1.842			-0.051	0.279	1.830			-0.102	0.456	1.800			-0.259	0.095	1.887			-0.293	-0.110	1.905			-0.332	-0.335	1.870			-0.341	-0.409	1.853			0.049	0.217	1.787			0.044	0.112	1.514
-0.070	-0.150	1.806			-0.054	-0.083	1.842			-0.054	0.279	1.830			-0.102	0.456	1.801			-0.261	0.092	1.887			-0.293	-0.110	1.905			-0.332	-0.335	1.870			-0.341	-0.409	1.853			0.049	0.218	1.788			0.043	0.111	1.515
-0.070	-0.150	1.806			-0.054	-0.082	1.842			-0.056	0.278	1.829			-0.102	0.456	1.801			-0.262	0.089	1.888			-0.293	-0.110	1.905			-0.332	-0.336	1.870			-0.341	-0.410	1.853			0.048	0.219	1.788			0.046	0.108	1.518
-0.069	-0.149	1.806			-0.054	-0.082	1.842			-0.059	0.278	1.829			-0.101	0.456	1.801			-0.263	0.086	1.889			-0.293	-0.110	1.905			-0.332	-0.337	1.870			-0.341	-0.410	1.852			0.047	0.219	1.788			0.047	0.106	1.520
-0.069	-0.148	1.806			-0.054	-0.081	1.842			-0.061	0.277	1.829			-0.101	0.456	1.801			-0.265	0.084	1.890			-0.293	-0.110	1.905			-0.332	-0.336	1.870			-0.341	-0.410	1.852			0.046	0.219	1.788			0.047	0.105	1.522
-0.069	-0.148	1.806			-0.053	-0.081	1.842			-0.063	0.277	1.829			-0.101	0.456	1.801			-0.266	0.081	1.890			-0.292	-0.111	1.905			-0.331	-0.335	1.870			-0.341	-0.409	1.853			0.045	0.220	1.789			0.048	0.104	1.523
-0.068	-0.147	1.806			-0.053	-0.080	1.842			-0.066	0.276	1.828			-0.101	0.456	1.801			-0.267	0.079	1.891			-0.292	-0.111	1.906			-0.331	-0.335	1.870			-0.340	-0.409	1.853			0.044	0.220	1.789			0.048	0.103	1.523
-0.068	-0.147	1.807			-0.053	-0.080	1.842			-0.067	0.276	1.828			-0.101	0.456	1.801			-0.268	0.076	1.892			-0.292	-0.112	1.906			-0.331	-0.335	1.870			-0.340	-0.409	1.853			0.043	0.220	1.789			0.048	0.103	1.524
-0.068	-0.146	1.807			-0.053	-0.079	1.842			-0.069	0.276	1.828			-0.101	0.456	1.801			-0.269	0.074	1.892			-0.292	-0.112	1.906			-0.330	-0.334	1.870			-0.340	-0.408	1.853			0.043	0.220	1.789			0.049	0.102	1.525
-0.068	-0.146	1.807			-0.053	-0.079	1.842			-0.071	0.275	1.828			-0.101	0.456	1.801			-0.270	0.072	1.893			-0.292	-0.113	1.907			-0.330	-0.334	1.870			-0.340	-0.408	1.853			0.042	0.220	1.789			0.049	0.101	1.525
-0.067	-0.145	1.807			-0.053	-0.079	1.841			-0.073	0.275	1.828			-0.100	0.456	1.801			-0.271	0.070	1.893			-0.292	-0.114	1.907			-0.330	-0.334	1.870			-0.340	-0.408	1.853			0.041	0.220	1.789			0.049	0.101	1.526
-0.067	-0.145	1.807			-0.053	-0.078	1.841			-0.074	0.274	1.828			-0.100	0.456	1.801			-0.271	0.068	1.894			-0.292	-0.115	1.907			-0.330	-0.334	1.870			-0.340	-0.408	1.853			0.040	0.220	1.789			0.046	0.101	1.526
-0.067	-0.144	1.807			-0.053	-0.078	1.841			-0.075	0.274	1.827			-0.100	0.456	1.801			-0.272	0.066	1.894			-0.291	-0.116	1.908			-0.330	-0.334	1.870			-0.340	-0.408	1.853			0.039	0.220	1.789			0.044	0.102	1.526
-0.067	-0.144	1.807			-0.053	-0.078	1.841			-0.077	0.274	1.827			-0.100	0.456	1.801			-0.273	0.065	1.894			-0.291	-0.117	1.908			-0.330	-0.334	1.870			-0.339	-0.408	1.853			0.039	0.220	1.789			0.041	0.103	1.525
-0.067	-0.144	1.807			-0.053	-0.077	1.841			-0.078	0.273	1.827			-0.100	0.456	1.801			-0.273	0.063	1.895			-0.291	-0.118	1.909			-0.330	-0.334	1.870			-0.339	-0.408	1.853			0.038	0.220	1.789			0.039	0.103	1.525
-0.067	-0.143	1.807			-0.053	-0.077	1.841			-0.079	0.273	1.827			-0.100	0.456	1.801			-0.273	0.062	1.895			-0.291	-0.119	1.909			-0.329	-0.332	1.871			-0.339	-0.406	1.854			0.037	0.220	1.789			0.038	0.103	1.525
-0.067	-0.143	1.807			-0.053	-0.077	1.841			-0.080	0.273	1.827			-0.100	0.456	1.801			-0.274	0.061	1.895			-0.291	-0.120	1.909			-0.329	-0.332	1.871			-0.339	-0.406	1.854			0.036	0.220	1.789			0.036	0.104	1.525
-0.066	-0.143	1.807			-0.053	-0.076	1.841			-0.081	0.272	1.827			-0.100	0.456	1.801			-0.274	0.060	1.895			-0.291	-0.120	1.910			-0.329	-0.331	1.872			-0.339	-0.404	1.854			0.036	0.220	1.789			0.035	0.104	1.525
-0.066	-0.142	1.807			-0.053	-0.076	1.841			-0.081	0.272	1.827			-0.100	0.456	1.801			-0.274	0.059	1.895			-0.291	-0.121	1.910			-0.329	-0.331	1.872			-0.338	-0.404	1.854			0.035	0.219	1.789			0.035	0.104	1.525
-0.066	-0.142	1.807			-0.054	-0.076	1.840			-0.082	0.272	1.827			-0.100	0.456	1.801			-0.275	0.058	1.896			-0.291	-0.122	1.910			-0.329	-0.331	1.872			-0.338	-0.405	1.854			0.035	0.219	1.789			0.035	0.103	1.525
-0.066	-0.142	1.807			-0.054	-0.076	1.840			-0.083	0.272	1.827			-0.100	0.457	1.801			-0.275	0.057	1.896			-0.291	-0.123	1.911			-0.329	-0.332	1.872			-0.338	-0.405	1.854			0.034	0.219	1.789			0.036	0.103	1.525
-0.066	-0.142	1.807			-0.054	-0.075	1.840			-0.083	0.272	1.827			-0.100	0.457	1.801			-0.275	0.056	1.896			-0.290	-0.123	1.911			-0.329	-0.332	1.872			-0.338	-0.406	1.855			0.033	0.219	1.788			0.038	0.102	1.526
-0.066	-0.142	1.807			-0.054	-0.075	1.840			-0.084	0.271	1.827			-0.100	0.457	1.801			-0.275	0.055	1.896			-0.290	-0.124	1.911			-0.329	-0.331	1.873			-0.338	-0.405	1.855			0.033	0.219	1.788			0.041	0.102	1.526
-0.066	-0.142	1.807			-0.054	-0.075	1.840			-0.084	0.271	1.827			-0.099	0.457	1.801			-0.276	0.055	1.896			-0.290	-0.124	1.911			-0.329	-0.331	1.873			-0.338	-0.405	1.855			0.032	0.219	1.788			0.044	0.101	1.527
-0.066	-0.141	1.807			-0.054	-0.075	1.840			-0.085	0.271	1.827			-0.099	0.457	1.801			-0.274	0.061	1.895			-0.290	-0.123	1.911			-0.329	-0.331	1.873			-0.338	-0.405	1.855			0.032	0.219	1.788			0.047	0.100	1.528
-0.066	-0.141	1.807			-0.054	-0.075	1.840			-0.085	0.271	1.827			-0.099	0.457	1.801			-0.270	0.085	1.894			-0.290	-0.123	1.911			-0.329	-0.331	1.873			-0.338	-0.404	1.855			0.032	0.218	1.788			0.048	0.100	1.528
-0.066	-0.141	1.807			-0.054	-0.075	1.840			-0.086	0.271	1.827			-0.099	0.457	1.801			-0.267	0.098	1.893			-0.290	-0.122	1.911			-0.329	-0.331	1.873			-0.338	-0.405	1.855			0.032	0.218	1.788			0.049	0.100	1.528
-0.066	-0.141	1.807			-0.054	-0.074	1.840			-0.085	0.272	1.826			-0.099	0.457	1.801			-0.265	0.107	1.892			-0.290	-0.122	1.911			-0.329	-0.330	1.872			-0.338	-0.404	1.855			0.031	0.218	1.788			0.050	0.100	1.528
-0.066	-0.141	1.807			-0.055	-0.074	1.839			-0.086	0.273	1.826			-0.099	0.457	1.801			-0.262	0.114	1.891			-0.289	-0.121	1.911			-0.329	-0.330	1.872			-0.338	-0.404	1.855			0.031	0.218	1.788			0.051	0.102	1.527
-0.066	-0.141	1.807			-0.055	-0.074	1.839			-0.086	0.275	1.826			-0.099	0.457	1.801			-0.259	0.119	1.888			-0.289	-0.120	1.911			-0.329	-0.331	1.872			-0.338	-0.405	1.854			0.034	0.217	1.788			0.054	0.103	1.526
-0.066	-0.140	1.807			-0.056	-0.073	1.839			-0.087	0.275	1.826			-0.099	0.457	1.801			-0.257	0.124	1.886			-0.289	-0.120	1.911			-0.329	-0.331	1.871			-0.339	-0.405	1.854			0.045	0.217	1.785			0.067	0.106	1.522
-0.067	-0.140	1.807			-0.057	-0.073	1.839			-0.088	0.276	1.826			-0.099	0.457	1.801			-0.254	0.127	1.884			-0.289	-0.119	1.910			-0.329	-0.331	1.871			-0.339	-0.404	1.853			0.050	0.216	1.784			0.078	0.109	1.519
-0.067	-0.139	1.807			-0.058	-0.072	1.839			-0.089	0.276	1.826			-0.099	0.457	1.801			-0.252	0.130	1.883			-0.289	-0.118	1.910			-0.329	-0.330	1.871			-0.339	-0.404	1.853			0.056	0.216	1.783			0.088	0.111	1.517
-0.068	-0.138	1.807			-0.058	-0.072	1.839			-0.089	0.276	1.826			-0.099	0.457	1.801			-0.251	0.133	1.881			-0.289	-0.118	1.910			-0.329	-0.329	1.870			-0.339	-0.403	1.853			0.042	0.200	1.787			0.090	0.112	1.517
-0.068	-0.138	1.807			-0.059	-0.071	1.839			-0.090	0.276	1.826			-0.099	0.457	1.801			-0.249	0.135	1.879			-0.289	-0.117	1.909			-0.330	-0.329	1.870			-0.339	-0.403	1.853			0.040	0.195	1.789			0.093	0.115	1.517
-0.068	-0.137	1.807			-0.060	-0.071	1.839			-0.090	0.277	1.826			-0.099	0.457	1.801			-0.248	0.137	1.878			-0.290	-0.117	1.909			-0.330	-0.329	1.870			-0.339	-0.403	1.852			0.039	0.191	1.790			0.101	0.128	1.518
-0.069	-0.137	1.806			-0.061	-0.070	1.839			-0.091	0.277	1.826			-0.099	0.457	1.801			-0.246	0.139	1.876			-0.290	-0.116	1.908			-0.331	-0.330	1.868			-0.340	-0.404	1.851			0.040	0.188	1.791			0.107	0.138	1.519
-0.069	-0.137	1.806			-0.062	-0.070	1.839			-0.091	0.277	1.826			-0.099	0.457	1.801			-0.244	0.141	1.874			-0.291	-0.115	1.907			-0.332	-0.332	1.867			-0.341	-0.405	1.849			0.040	0.185	1.791			0.145	0.136	1.577
-0.070	-0.136	1.806			-0.062	-0.070	1.839			-0.091	0.277	1.826			-0.099	0.457	1.801			-0.243	0.143	1.872			-0.291	-0.114	1.906			-0.333	-0.332	1.865			-0.341	-0.406	1.848			0.041	0.183	1.792			0.160	0.136	1.598
-0.070	-0.136	1.806			-0.063	-0.070	1.839			-0.092	0.277	1.826			-0.099	0.457	1.801			-0.242	0.144	1.871			-0.292	-0.113	1.905			-0.335	-0.334	1.863			-0.342	-0.408	1.846			0.043	0.180	1.793			0.168	0.136	1.608
-0.070	-0.136	1.806			-0.064	-0.069	1.839			-0.092	0.277	1.826			-0.099	0.457	1.801			-0.241	0.146	1.869			-0.292	-0.112	1.904			-0.336	-0.334	1.862			-0.342	-0.408	1.845			0.044	0.178	1.793			0.174	0.136	1.616
-0.071	-0.136	1.806			-0.064	-0.069	1.839			-0.092	0.277	1.826			-0.099	0.457	1.801			-0.240	0.147	1.868			-0.293	-0.111	1.902			-0.336	-0.333	1.861			-0.343	-0.408	1.844			0.046	0.177	1.794			0.179	0.136	1.621
-0.071	-0.135	1.806			-0.065	-0.069	1.839			-0.093	0.277	1.826			-0.099	0.457	1.801			-0.239	0.148	1.867			-0.294	-0.110	1.900			-0.337	-0.334	1.858			-0.343	-0.408	1.842			0.047	0.175	1.795			0.183	0.136	1.626
-0.071	-0.135	1.806			-0.065	-0.069	1.839			-0.093	0.277	1.826			-0.099	0.457	1.801			-0.239	0.149	1.865			-0.295	-0.109	1.898			-0.339	-0.335	1.856			-0.344	-0.410	1.839			0.048	0.174	1.795			0.187	0.137	1.630
-0.071	-0.135	1.806			-0.066	-0.069	1.839			-0.093	0.277	1.826			-0.099	0.457	1.801			-0.238	0.150	1.864			-0.296	-0.108	1.896			-0.339	-0.335	1.853			-0.345	-0.410	1.836			0.049	0.172	1.796			0.191	0.137	1.634
-0.072	-0.135	1.806			-0.067	-0.068	1.839			-0.094	0.277	1.826			-0.099	0.457	1.801			-0.238	0.151	1.863			-0.297	-0.107	1.894			-0.340	-0.335	1.851			-0.346	-0.409	1.834			0.050	0.171	1.797			0.194	0.137	1.637
-0.072	-0.135	1.806			-0.067	-0.068	1.839			-0.094	0.277	1.826			-0.099	0.457	1.800			-0.237	0.152	1.862			-0.298	-0.106	1.892			-0.341	-0.336	1.847			-0.346	-0.410	1.830			0.051	0.170	1.797			0.198	0.137	1.640
-0.072	-0.134	1.806			-0.068	-0.068	1.839			-0.094	0.277	1.826			-0.099	0.457	1.800			-0.237	0.152	1.861			-0.298	-0.105	1.890			-0.342	-0.336	1.844			-0.347	-0.410	1.827			0.052	0.169	1.798			0.202	0.137	1.642
-0.072	-0.134	1.806			-0.068	-0.068	1.839			-0.094	0.277	1.826			-0.099	0.457	1.800			-0.236	0.153	1.860			-0.299	-0.104	1.888			-0.342	-0.337	1.841			-0.347	-0.411	1.823			0.053	0.169	1.798			0.206	0.137	1.644
-0.073	-0.134	1.806			-0.068	-0.068	1.839			-0.095	0.277	1.826			-0.099	0.457	1.800			-0.236	0.154	1.859			-0.300	-0.104	1.886			-0.343	-0.337	1.838			-0.348	-0.412	1.820			0.054	0.168	1.799			0.209	0.137	1.646
-0.073	-0.134	1.806			-0.069	-0.068	1.839			-0.095	0.276	1.826			-0.099	0.457	1.800			-0.236	0.154	1.858			-0.301	-0.103	1.885			-0.344	-0.338	1.835			-0.348	-0.412	1.817			0.055	0.167	1.799			0.213	0.137	1.651
-0.073	-0.134	1.806			-0.069	-0.068	1.839			-0.095	0.276	1.826			-0.099	0.457	1.799			-0.236	0.154	1.857			-0.301	-0.103	1.883			-0.344	-0.339	1.833			-0.348	-0.413	1.814			0.056	0.167	1.800			0.216	0.137	1.654
-0.073	-0.134	1.806			-0.069	-0.068	1.839			-0.095	0.276	1.826			-0.099	0.457	1.799			-0.236	0.155	1.856			-0.302	-0.102	1.882			-0.345	-0.339	1.831			-0.349	-0.413	1.812			0.057	0.166	1.800			0.220	0.136	1.657
-0.073	-0.134	1.806			-0.070	-0.068	1.840			-0.095	0.276	1.826			-0.099	0.457	1.799			-0.236	0.155	1.855			-0.302	-0.102	1.881			-0.345	-0.339	1.829			-0.349	-0.413	1.810			0.057	0.166	1.800			0.223	0.136	1.659
-0.074	-0.133	1.806			-0.070	-0.067	1.840			-0.095	0.276	1.826			-0.099	0.457	1.799			-0.236	0.155	1.854			-0.303	-0.101	1.880			-0.345	-0.339	1.828			-0.349	-0.413	1.808			0.058	0.165	1.801			0.225	0.136	1.662
-0.074	-0.133	1.806			-0.070	-0.067	1.840			-0.096	0.276	1.826			-0.099	0.457	1.799			-0.236	0.155	1.854			-0.303	-0.101	1.879			-0.346	-0.339	1.827			-0.349	-0.413	1.807			0.059	0.165	1.801			0.228	0.136	1.665
-0.074	-0.133	1.806			-0.071	-0.067	1.840			-0.096	0.276	1.826			-0.100	0.457	1.798			-0.236	0.155	1.853			-0.304	-0.101	1.878			-0.346	-0.339	1.826			-0.349	-0.413	1.806			0.059	0.164	1.801			0.230	0.136	1.667
-0.074	-0.133	1.806			-0.071	-0.067	1.840			-0.096	0.276	1.826			-0.100	0.457	1.798			-0.237	0.154	1.852			-0.304	-0.101	1.877			-0.346	-0.339	1.825			-0.350	-0.413	1.805			0.060	0.164	1.802			0.232	0.136	1.670
-0.074	-0.133	1.806			-0.071	-0.067	1.840			-0.096	0.275	1.826			-0.100	0.457	1.798			-0.237	0.154	1.851			-0.304	-0.101	1.876			-0.346	-0.339	1.825			-0.350	-0.413	1.805			0.060	0.163	1.802			0.234	0.136	1.672
-0.074	-0.133	1.806			-0.072	-0.067	1.840			-0.096	0.275	1.826			-0.100	0.457	1.797			-0.237	0.154	1.850			-0.305	-0.101	1.876			-0.346	-0.339	1.824			-0.350	-0.413	1.804			0.061	0.163	1.802			0.236	0.136	1.675
-0.074	-0.133	1.806			-0.072	-0.067	1.840			-0.096	0.275	1.826			-0.101	0.457	1.797			-0.237	0.153	1.850			-0.305	-0.101	1.875			-0.346	-0.338	1.824			-0.350	-0.412	1.804			0.061	0.163	1.802			0.238	0.136	1.677
-0.074	-0.133	1.806			-0.072	-0.067	1.840			-0.097	0.275	1.826			-0.101	0.457	1.797			-0.238	0.153	1.849			-0.305	-0.100	1.875			-0.346	-0.338	1.825			-0.350	-0.412	1.805			0.061	0.162	1.803			0.240	0.136	1.679
-0.075	-0.133	1.806			-0.072	-0.067	1.839			-0.097	0.275	1.826			-0.101	0.457	1.797			-0.238	0.153	1.849			-0.305	-0.100	1.874			-0.347	-0.338	1.825			-0.350	-0.412	1.805			0.062	0.162	1.803			0.242	0.136	1.680
-0.075	-0.133	1.806			-0.073	-0.067	1.839			-0.097	0.275	1.826			-0.101	0.457	1.796			-0.238	0.153	1.848			-0.306	-0.100	1.874			-0.347	-0.338	1.825			-0.351	-0.412	1.806			0.062	0.162	1.803			0.244	0.135	1.682
-0.075	-0.133	1.805			-0.073	-0.067	1.839			-0.097	0.274	1.826			-0.102	0.457	1.796			-0.238	0.152	1.848			-0.306	-0.100	1.873			-0.347	-0.338	1.826			-0.351	-0.412	1.806			0.062	0.161	1.803			0.246	0.135	1.683
-0.075	-0.133	1.805			-0.073	-0.067	1.839			-0.097	0.274	1.826			-0.102	0.457	1.796			-0.239	0.152	1.847			-0.306	-0.100	1.873			-0.347	-0.338	1.827			-0.351	-0.412	1.807			0.063	0.161	1.803			0.247	0.135	1.684
-0.075	-0.133	1.805			-0.073	-0.067	1.839			-0.097	0.274	1.825			-0.102	0.457	1.796			-0.239	0.152	1.847			-0.306	-0.100	1.872			-0.346	-0.337	1.827			-0.351	-0.411	1.808			0.063	0.161	1.804			0.249	0.135	1.685
-0.075	-0.133	1.805			-0.073	-0.067	1.839			-0.098	0.274	1.825			-0.102	0.457	1.795			-0.239	0.152	1.846			-0.307	-0.100	1.872			-0.346	-0.337	1.828			-0.351	-0.410	1.809			0.063	0.161	1.804			0.250	0.135	1.686
-0.075	-0.132	1.805			-0.074	-0.067	1.839			-0.098	0.274	1.825			-0.102	0.457	1.795			-0.239	0.151	1.846			-0.307	-0.100	1.872			-0.346	-0.337	1.828			-0.351	-0.410	1.809			0.064	0.161	1.804			0.252	0.135	1.687
-0.075	-0.132	1.805			-0.074	-0.067	1.839			-0.098	0.273	1.825			-0.103	0.457	1.795			-0.239	0.151	1.846			-0.307	-0.100	1.871			-0.346	-0.336	1.828			-0.351	-0.410	1.810			0.064	0.161	1.804			0.254	0.135	1.688
-0.075	-0.132	1.805			-0.074	-0.067	1.839			-0.098	0.273	1.825			-0.103	0.457	1.794			-0.240	0.151	1.845			-0.307	-0.100	1.871			-0.346	-0.336	1.828			-0.351	-0.410	1.810			0.064	0.161	1.804			0.255	0.135	1.689
-0.076	-0.132	1.805			-0.074	-0.067	1.839			-0.098	0.273	1.824			-0.103	0.457	1.794			-0.240	0.151	1.845			-0.307	-0.100	1.871			-0.346	-0.337	1.829			-0.351	-0.410	1.810			0.065	0.161	1.804			0.256	0.135	1.690
-0.076	-0.132	1.805			-0.074	-0.067	1.839			-0.098	0.273	1.824			-0.103	0.457	1.794			-0.240	0.150	1.845			-0.307	-0.100	1.871			-0.346	-0.336	1.829			-0.351	-0.410	1.810			0.065	0.161	1.804			0.257	0.135	1.691
-0.076	-0.132	1.805			-0.075	-0.067	1.839			-0.099	0.272	1.824			-0.103	0.457	1.793			-0.240	0.150	1.845			-0.307	-0.100	1.870			-0.346	-0.336	1.829			-0.351	-0.410	1.810			0.065	0.161	1.805			0.258	0.135	1.692
-0.076	-0.132	1.805			-0.075	-0.067	1.838			-0.099	0.272	1.824			-0.104	0.457	1.793			-0.241	0.150	1.844			-0.308	-0.100	1.870			-0.346	-0.336	1.829			-0.351	-0.410	1.810			0.065	0.161	1.805			0.259	0.135	1.693
-0.076	-0.132	1.805			-0.075	-0.067	1.838			-0.099	0.272	1.823			-0.104	0.457	1.792			-0.241	0.150	1.844			-0.308	-0.100	1.870			-0.346	-0.336	1.829			-0.351	-0.409	1.810			0.065	0.161	1.805			0.260	0.135	1.693
-0.076	-0.132	1.805			-0.075	-0.067	1.838			-0.099	0.272	1.823			-0.104	0.457	1.792			-0.241	0.150	1.844			-0.308	-0.100	1.870			-0.346	-0.335	1.829			-0.351	-0.409	1.811			0.065	0.161	1.805			0.261	0.135	1.694
-0.076	-0.132	1.805			-0.075	-0.067	1.838			-0.099	0.272	1.823			-0.104	0.457	1.792			-0.242	0.149	1.844			-0.308	-0.100	1.870			-0.346	-0.335	1.829			-0.351	-0.409	1.811			0.066	0.161	1.805			0.262	0.135	1.694
-0.076	-0.132	1.805			-0.076	-0.067	1.838			-0.099	0.271	1.823			-0.104	0.457	1.791			-0.242	0.149	1.844			-0.308	-0.100	1.869			-0.346	-0.335	1.829			-0.351	-0.409	1.811			0.066	0.161	1.805			0.262	0.135	1.695
-0.076	-0.132	1.805			-0.076	-0.067	1.837			-0.100	0.271	1.822			-0.105	0.457	1.791			-0.242	0.149	1.844			-0.308	-0.100	1.869			-0.346	-0.334	1.829			-0.351	-0.408	1.811			0.066	0.161	1.805			0.263	0.135	1.695
-0.076	-0.132	1.805			-0.076	-0.067	1.837			-0.100	0.271	1.822			-0.105	0.457	1.791			-0.243	0.149	1.844			-0.308	-0.100	1.869			-0.346	-0.334	1.829			-0.351	-0.408	1.811			0.066	0.162	1.806			0.263	0.134	1.696
-0.076	-0.132	1.805			-0.076	-0.067	1.837			-0.100	0.271	1.822			-0.105	0.457	1.790			-0.243	0.149	1.843			-0.308	-0.100	1.869			-0.346	-0.334	1.829			-0.351	-0.408	1.811			0.066	0.162	1.806			0.262	0.134	1.696
-0.076	-0.132	1.805			-0.076	-0.067	1.837			-0.100	0.271	1.822			-0.105	0.457	1.790			-0.243	0.149	1.843			-0.309	-0.100	1.869			-0.345	-0.334	1.829			-0.351	-0.408	1.811			0.067	0.162	1.806			0.260	0.133	1.697
-0.076	-0.132	1.805			-0.076	-0.066	1.837			-0.100	0.270	1.821			-0.105	0.457	1.790			-0.243	0.148	1.843			-0.309	-0.100	1.869			-0.345	-0.334	1.829			-0.351	-0.408	1.811			0.067	0.162	1.806			0.258	0.133	1.696
-0.076	-0.132	1.805			-0.077	-0.066	1.836			-0.100	0.270	1.821			-0.105	0.457	1.789			-0.244	0.148	1.843			-0.309	-0.100	1.869			-0.345	-0.334	1.828			-0.351	-0.408	1.811			0.067	0.162	1.806			0.255	0.132	1.694
-0.077	-0.132	1.805			-0.077	-0.066	1.836			-0.100	0.270	1.821			-0.105	0.456	1.789			-0.244	0.148	1.843			-0.309	-0.100	1.869			-0.345	-0.334	1.828			-0.351	-0.408	1.811			0.067	0.162	1.806			0.250	0.131	1.686
-0.077	-0.132	1.805			-0.077	-0.066	1.836			-0.100	0.270	1.821			-0.105	0.456	1.789			-0.244	0.148	1.843			-0.309	-0.100	1.868			-0.345	-0.334	1.828			-0.351	-0.408	1.811			0.067	0.163	1.806			0.244	0.130	1.682
-0.077	-0.132	1.805			-0.077	-0.066	1.836			-0.100	0.270	1.821			-0.105	0.456	1.789			-0.244	0.148	1.843			-0.309	-0.100	1.868			-0.345	-0.334	1.828			-0.351	-0.408	1.811			0.067	0.163	1.807			0.238	0.129	1.678
-0.077	-0.132	1.805			-0.077	-0.066	1.835			-0.100	0.270	1.821			-0.105	0.456	1.788			-0.244	0.148	1.843			-0.309	-0.100	1.868			-0.345	-0.333	1.828			-0.350	-0.408	1.811			0.068	0.163	1.807			0.228	0.128	1.671
-0.077	-0.131	1.805			-0.077	-0.066	1.835			-0.100	0.270	1.820			-0.105	0.456	1.788			-0.244	0.148	1.843			-0.309	-0.100	1.868			-0.344	-0.333	1.828			-0.350	-0.407	1.811			0.068	0.163	1.807			0.220	0.127	1.664
-0.077	-0.131	1.805			-0.077	-0.066	1.835			-0.100	0.270	1.820			-0.105	0.456	1.788			-0.244	0.148	1.843			-0.309	-0.100	1.868			-0.344	-0.333	1.828			-0.350	-0.407	1.810			0.068	0.163	1.807			0.211	0.127	1.656
-0.077	-0.131	1.805			-0.077	-0.066	1.835			-0.100	0.270	1.820			-0.105	0.456	1.788			-0.245	0.147	1.843			-0.309	-0.101	1.868			-0.344	-0.333	1.828			-0.350	-0.407	1.810			0.068	0.164	1.807			0.200	0.125	1.648
-0.077	-0.131	1.805			-0.077	-0.066	1.835			-0.100	0.270	1.820			-0.105	0.456	1.788			-0.245	0.147	1.843			-0.308	-0.101	1.869			-0.344	-0.333	1.828			-0.349	-0.407	1.810			0.067	0.164	1.806			0.196	0.123	1.645
-0.077	-0.131	1.805			-0.077	-0.066	1.835			-0.100	0.269	1.820			-0.105	0.456	1.788			-0.245	0.147	1.844			-0.308	-0.101	1.869			-0.343	-0.333	1.828			-0.349	-0.407	1.811			0.066	0.165	1.806			0.189	0.119	1.641
-0.077	-0.131	1.805			-0.077	-0.066	1.834			-0.100	0.269	1.820			-0.105	0.456	1.787			-0.244	0.147	1.844			-0.307	-0.102	1.870			-0.342	-0.332	1.829			-0.348	-0.407	1.811			0.064	0.166	1.805			0.141	0.138	1.601
-0.077	-0.131	1.805			-0.077	-0.066	1.834			-0.100	0.269	1.820			-0.105	0.456	1.787			-0.244	0.146	1.845			-0.307	-0.102	1.871			-0.341	-0.331	1.831			-0.347	-0.405	1.813			0.059	0.169	1.804			0.112	0.148	1.583
-0.077	-0.131	1.804			-0.077	-0.066	1.834			-0.100	0.269	1.820			-0.105	0.456	1.787			-0.244	0.146	1.846			-0.306	-0.102	1.873			-0.340	-0.329	1.834			-0.346	-0.403	1.814			0.027	0.186	1.806			0.081	0.160	1.572
-0.077	-0.131	1.804			-0.076	-0.066	1.834			-0.100	0.269	1.820			-0.105	0.455	1.787			-0.244	0.146	1.847			-0.305	-0.103	1.875			-0.339	-0.327	1.837			-0.345	-0.401	1.817			0.020	0.190	1.807			0.073	0.157	1.563
-0.077	-0.132	1.804			-0.076	-0.066	1.834			-0.100	0.269	1.820			-0.105	0.455	1.787			-0.244	0.145	1.849			-0.303	-0.103	1.877			-0.337	-0.324	1.840			-0.344	-0.399	1.820			0.015	0.193	1.807			0.067	0.156	1.556
-0.077	-0.132	1.804			-0.076	-0.066	1.833			-0.099	0.269	1.820			-0.104	0.455	1.787			-0.244	0.145	1.850			-0.302	-0.104	1.880			-0.336	-0.321	1.845			-0.343	-0.395	1.825			0.010	0.196	1.807			0.062	0.154	1.551
-0.076	-0.134	1.804			-0.076	-0.067	1.833			-0.099	0.269	1.819			-0.104	0.455	1.787			-0.244	0.144	1.852			-0.301	-0.104	1.882			-0.335	-0.319	1.849			-0.343	-0.393	1.829			0.005	0.199	1.807			0.057	0.153	1.546
-0.076	-0.135	1.803			-0.075	-0.068	1.832			-0.100	0.270	1.819			-0.104	0.455	1.787			-0.243	0.144	1.853			-0.300	-0.105	1.885			-0.334	-0.320	1.853			-0.342	-0.394	1.833			0.047	0.201	1.767			0.071	0.129	1.496
-0.076	-0.136	1.803			-0.075	-0.069	1.832			-0.101	0.272	1.817			-0.104	0.455	1.787			-0.243	0.143	1.854			-0.299	-0.105	1.887			-0.334	-0.321	1.856			-0.342	-0.395	1.837			0.052	0.204	1.763			0.067	0.127	1.489
-0.076	-0.137	1.803			-0.074	-0.070	1.830			-0.096	0.264	1.797			-0.104	0.455	1.787			-0.242	0.143	1.856			-0.298	-0.106	1.890			-0.333	-0.322	1.860			-0.342	-0.396	1.841			0.054	0.205	1.759			0.064	0.126	1.483
-0.076	-0.139	1.802			-0.074	-0.071	1.827			-0.094	0.261	1.787			-0.104	0.456	1.787			-0.242	0.141	1.857			-0.297	-0.107	1.892			-0.333	-0.322	1.864			-0.342	-0.396	1.846			0.055	0.207	1.757			0.060	0.125	1.477
-0.076	-0.140	1.801			-0.072	-0.073	1.825			-0.081	0.269	1.790			-0.103	0.456	1.787			-0.241	0.140	1.858			-0.296	-0.107	1.895			-0.332	-0.321	1.868			-0.342	-0.395	1.851			0.056	0.208	1.756			0.053	0.123	1.475
-0.075	-0.141	1.801			-0.071	-0.074	1.823			-0.075	0.274	1.789			-0.103	0.456	1.786			-0.241	0.139	1.860			-0.295	-0.108	1.897			-0.332	-0.321	1.871			-0.341	-0.395	1.855			0.055	0.210	1.756			0.048	0.122	1.474
-0.075	-0.142	1.800			-0.070	-0.075	1.822			-0.072	0.278	1.789			-0.103	0.456	1.786			-0.244	0.130	1.866			-0.294	-0.109	1.899			-0.331	-0.320	1.874			-0.341	-0.394	1.858			0.054	0.211	1.756			0.044	0.121	1.473
-0.074	-0.143	1.800			-0.070	-0.075	1.820			-0.069	0.280	1.790			-0.102	0.455	1.786			-0.245	0.127	1.869			-0.293	-0.109	1.901			-0.330	-0.320	1.877			-0.341	-0.394	1.861			0.054	0.213	1.756			0.042	0.119	1.474
-0.074	-0.143	1.800			-0.069	-0.076	1.819			-0.067	0.281	1.790			-0.102	0.455	1.786			-0.247	0.124	1.872			-0.293	-0.110	1.903			-0.330	-0.319	1.879			-0.341	-0.393	1.863			0.053	0.214	1.756			0.039	0.117	1.475
-0.074	-0.144	1.799			-0.068	-0.076	1.818			-0.066	0.281	1.791			-0.102	0.455	1.786			-0.249	0.121	1.875			-0.292	-0.110	1.904			-0.330	-0.319	1.881			-0.341	-0.393	1.866			0.052	0.215	1.756			0.035	0.116	1.476
-0.074	-0.144	1.799			-0.067	-0.076	1.818			-0.065	0.281	1.791			-0.101	0.455	1.786			-0.254	0.110	1.881			-0.291	-0.111	1.905			-0.329	-0.319	1.883			-0.340	-0.394	1.867			0.052	0.216	1.757			0.030	0.116	1.477
-0.073	-0.144	1.799			-0.067	-0.076	1.817			-0.065	0.281	1.792			-0.101	0.455	1.785			-0.259	0.101	1.885			-0.291	-0.111	1.907			-0.329	-0.319	1.884			-0.340	-0.393	1.869			0.051	0.216	1.757			0.027	0.115	1.478
-0.073	-0.144	1.799			-0.066	-0.076	1.816			-0.065	0.281	1.793			-0.101	0.455	1.785			-0.263	0.094	1.890			-0.290	-0.111	1.908			-0.329	-0.319	1.885			-0.340	-0.393	1.870			0.050	0.217	1.757			0.024	0.114	1.479
-0.073	-0.144	1.798			-0.066	-0.076	1.816			-0.065	0.281	1.794			-0.100	0.455	1.785			-0.266	0.089	1.892			-0.290	-0.112	1.909			-0.328	-0.319	1.886			-0.340	-0.393	1.871			0.049	0.218	1.758			0.021	0.114	1.481
-0.072	-0.144	1.798			-0.065	-0.076	1.815			-0.066	0.280	1.795			-0.100	0.455	1.785			-0.267	0.084	1.893			-0.290	-0.112	1.910			-0.328	-0.318	1.887			-0.340	-0.392	1.873			0.049	0.218	1.758			0.018	0.113	1.482
-0.072	-0.144	1.798			-0.065	-0.076	1.815			-0.067	0.279	1.796			-0.100	0.455	1.784			-0.268	0.080	1.894			-0.289	-0.113	1.911			-0.328	-0.318	1.888			-0.340	-0.392	1.874			0.048	0.219	1.759			0.015	0.113	1.483
-0.072	-0.144	1.798			-0.065	-0.076	1.814			-0.068	0.278	1.797			-0.100	0.455	1.784			-0.269	0.077	1.895			-0.289	-0.113	1.912			-0.327	-0.318	1.889			-0.339	-0.392	1.875			0.047	0.219	1.759			0.013	0.112	1.484
-0.071	-0.144	1.797			-0.064	-0.076	1.814			-0.069	0.277	1.798			-0.099	0.455	1.784			-0.270	0.074	1.895			-0.288	-0.114	1.913			-0.327	-0.317	1.890			-0.339	-0.391	1.875			0.046	0.219	1.759			0.019	0.112	1.496
-0.071	-0.144	1.797			-0.064	-0.076	1.814			-0.071	0.276	1.799			-0.099	0.455	1.783			-0.271	0.069	1.895			-0.288	-0.116	1.914			-0.327	-0.317	1.891			-0.339	-0.391	1.876			0.044	0.220	1.760			0.023	0.111	1.503
-0.071	-0.144	1.797			-0.064	-0.076	1.813			-0.072	0.275	1.800			-0.099	0.455	1.783			-0.269	0.066	1.892			-0.288	-0.116	1.914			-0.326	-0.317	1.891			-0.339	-0.391	1.876			0.043	0.220	1.760			0.038	0.122	1.530
-0.071	-0.144	1.797			-0.063	-0.077	1.813			-0.073	0.274	1.801			-0.099	0.455	1.783			-0.268	0.064	1.888			-0.288	-0.116	1.915			-0.326	-0.317	1.891			-0.339	-0.391	1.876			0.041	0.220	1.760			0.036	0.119	1.527
-0.071	-0.144	1.797			-0.063	-0.077	1.813			-0.074	0.274	1.801			-0.099	0.455	1.782			-0.266	0.062	1.885			-0.287	-0.116	1.915			-0.326	-0.321	1.888			-0.339	-0.395	1.874			0.040	0.220	1.761			0.029	0.106	1.528
-0.071	-0.144	1.796			-0.063	-0.077	1.813			-0.075	0.273	1.802			-0.099	0.455	1.782			-0.266	0.060	1.884			-0.287	-0.117	1.916			-0.327	-0.325	1.886			-0.340	-0.399	1.872			0.039	0.220	1.761			0.025	0.100	1.527
-0.071	-0.144	1.796			-0.063	-0.077	1.812			-0.076	0.272	1.802			-0.099	0.455	1.781			-0.267	0.056	1.885			-0.287	-0.120	1.916			-0.327	-0.326	1.886			-0.340	-0.400	1.871			0.037	0.220	1.761			0.022	0.097	1.527
-0.070	-0.144	1.796			-0.063	-0.077	1.812			-0.077	0.272	1.803			-0.099	0.455	1.781			-0.268	0.054	1.886			-0.288	-0.123	1.916			-0.327	-0.326	1.885			-0.340	-0.401	1.871			0.036	0.220	1.761			0.021	0.091	1.530
-0.070	-0.144	1.796			-0.063	-0.077	1.812			-0.078	0.271	1.803			-0.099	0.455	1.780			-0.269	0.052	1.887			-0.288	-0.126	1.917			-0.327	-0.327	1.885			-0.340	-0.401	1.870			0.035	0.219	1.761			0.024	0.094	1.535
-0.070	-0.144	1.796			-0.062	-0.077	1.812			-0.079	0.270	1.803			-0.099	0.455	1.780			-0.269	0.050	1.887			-0.288	-0.128	1.917			-0.327	-0.329	1.883			-0.340	-0.403	1.869			0.035	0.219	1.761			0.031	0.105	1.545
-0.070	-0.144	1.795			-0.062	-0.077	1.812			-0.080	0.270	1.804			-0.099	0.455	1.779			-0.269	0.048	1.887			-0.289	-0.130	1.917			-0.328	-0.329	1.883			-0.340	-0.403	1.869			0.034	0.219	1.761			0.027	0.096	1.545
-0.070	-0.144	1.795			-0.062	-0.077	1.812			-0.080	0.269	1.804			-0.099	0.454	1.779			-0.270	0.047	1.888			-0.289	-0.131	1.917			-0.328	-0.329	1.883			-0.340	-0.404	1.868			0.033	0.219	1.761			0.024	0.090	1.545
-0.070	-0.144	1.795			-0.062	-0.077	1.812			-0.081	0.269	1.804			-0.099	0.454	1.778			-0.270	0.045	1.888			-0.289	-0.133	1.917			-0.328	-0.330	1.882			-0.340	-0.405	1.868			0.032	0.219	1.761			0.021	0.085	1.541
-0.070	-0.144	1.795			-0.062	-0.077	1.811			-0.082	0.268	1.804			-0.100	0.454	1.778			-0.270	0.044	1.888			-0.289	-0.134	1.917			-0.329	-0.331	1.882			-0.340	-0.405	1.867			0.031	0.219	1.761			0.019	0.082	1.538
-0.070	-0.144	1.795			-0.062	-0.077	1.811			-0.082	0.268	1.805			-0.100	0.454	1.777			-0.232	0.130	1.862			-0.277	-0.081	1.899			-0.328	-0.321	1.880			-0.338	-0.395	1.864			0.031	0.218	1.761			0.016	0.079	1.539
-0.070	-0.144	1.794			-0.062	-0.077	1.811			-0.083	0.267	1.805			-0.100	0.454	1.777			-0.230	0.132	1.861			-0.279	-0.088	1.900			-0.329	-0.324	1.879			-0.338	-0.397	1.863			0.030	0.218	1.761			0.015	0.076	1.538
-0.071	-0.144	1.794			-0.063	-0.076	1.811			-0.084	0.267	1.805			-0.100	0.453	1.776			-0.212	0.178	1.850			-0.274	-0.066	1.893			-0.327	-0.315	1.878			-0.337	-0.389	1.861			0.030	0.218	1.761			0.013	0.075	1.535
-0.071	-0.143	1.794			-0.063	-0.076	1.811			-0.084	0.267	1.805			-0.101	0.453	1.776			-0.208	0.187	1.847			-0.272	-0.054	1.889			-0.327	-0.309	1.878			-0.336	-0.383	1.861			0.029	0.218	1.761			0.011	0.073	1.536
-0.071	-0.143	1.794			-0.063	-0.076	1.812			-0.085	0.266	1.805			-0.101	0.453	1.775			-0.203	0.198	1.844			-0.270	-0.047	1.887			-0.326	-0.304	1.877			-0.335	-0.378	1.860			0.028	0.217	1.761			0.014	0.075	1.534
-0.072	-0.143	1.794			-0.064	-0.076	1.812			-0.085	0.266	1.805			-0.101	0.453	1.774			-0.200	0.205	1.842			-0.269	-0.042	1.885			-0.326	-0.301	1.877			-0.335	-0.375	1.860			0.028	0.217	1.761			0.012	0.073	1.535
-0.072	-0.143	1.793			-0.065	-0.076	1.812			-0.086	0.266	1.805			-0.102	0.453	1.774			-0.197	0.211	1.841			-0.268	-0.038	1.884			-0.325	-0.298	1.876			-0.336	-0.382	1.858			0.027	0.217	1.761			0.011	0.072	1.536
-0.073	-0.143	1.793			-0.065	-0.076	1.812			-0.086	0.265	1.805			-0.102	0.452	1.773			-0.195	0.215	1.840			-0.267	-0.035	1.883			-0.325	-0.296	1.876			-0.336	-0.379	1.857			0.027	0.217	1.761			0.007	0.074	1.530
-0.073	-0.143	1.793			-0.066	-0.076	1.812			-0.087	0.265	1.805			-0.103	0.452	1.773			-0.194	0.220	1.838			-0.266	-0.032	1.882			-0.325	-0.295	1.875			-0.335	-0.376	1.857			0.026	0.216	1.760			0.006	0.072	1.530
-0.074	-0.143	1.793			-0.066	-0.076	1.812			-0.087	0.265	1.805			-0.103	0.452	1.772			-0.192	0.223	1.837			-0.266	-0.030	1.881			-0.324	-0.293	1.875			-0.335	-0.374	1.856			0.026	0.216	1.760			0.005	0.071	1.530
-0.074	-0.143	1.793			-0.067	-0.076	1.812			-0.088	0.264	1.805			-0.103	0.452	1.771			-0.191	0.227	1.836			-0.265	-0.027	1.880			-0.324	-0.292	1.874			-0.334	-0.372	1.855			0.025	0.216	1.760			0.004	0.070	1.530
-0.075	-0.143	1.792			-0.068	-0.076	1.812			-0.089	0.264	1.805			-0.104	0.452	1.771			-0.190	0.229	1.835			-0.265	-0.025	1.879			-0.324	-0.291	1.874			-0.334	-0.371	1.855			0.025	0.216	1.760			0.004	0.070	1.530
-0.075	-0.143	1.792			-0.068	-0.077	1.812			-0.089	0.264	1.805			-0.104	0.452	1.771			-0.189	0.231	1.834			-0.264	-0.024	1.878			-0.324	-0.290	1.873			-0.334	-0.370	1.855			0.024	0.215	1.760			0.003	0.069	1.530
-0.076	-0.143	1.792			-0.069	-0.077	1.812			-0.089	0.263	1.805			-0.104	0.451	1.770			-0.188	0.233	1.834			-0.264	-0.022	1.878			-0.324	-0.289	1.873			-0.337	-0.381	1.854			0.023	0.215	1.760			0.003	0.068	1.528
-0.077	-0.143	1.792			-0.069	-0.077	1.812			-0.090	0.263	1.805			-0.105	0.451	1.770			-0.187	0.233	1.832			-0.264	-0.020	1.877			-0.324	-0.288	1.872			-0.338	-0.389	1.853			0.023	0.215	1.760			0.003	0.068	1.527
-0.077	-0.144	1.792			-0.070	-0.077	1.812			-0.090	0.263	1.805			-0.105	0.451	1.769			-0.186	0.233	1.831			-0.263	-0.019	1.876			-0.324	-0.287	1.872			-0.340	-0.394	1.852			0.023	0.215	1.760			0.003	0.067	1.526
-0.078	-0.144	1.792			-0.071	-0.077	1.812			-0.091	0.263	1.804			-0.105	0.451	1.769			-0.185	0.233	1.829			-0.263	-0.018	1.876			-0.324	-0.286	1.871			-0.338	-0.388	1.852			0.022	0.214	1.760			0.003	0.067	1.525
-0.078	-0.144	1.792			-0.071	-0.078	1.812			-0.091	0.262	1.804			-0.106	0.451	1.768			-0.184	0.236	1.830			-0.262	-0.016	1.874			-0.321	-0.279	1.867			-0.335	-0.372	1.851			0.021	0.214	1.760			0.004	0.067	1.523
-0.079	-0.144	1.791			-0.072	-0.078	1.812			-0.092	0.262	1.804			-0.106	0.451	1.768			-0.183	0.238	1.830			-0.261	-0.014	1.872			-0.320	-0.275	1.864			-0.333	-0.363	1.851			0.021	0.214	1.759			0.005	0.066	1.523
-0.079	-0.145	1.791			-0.072	-0.078	1.812			-0.092	0.262	1.804			-0.106	0.451	1.768			-0.183	0.240	1.830			-0.260	-0.012	1.871			-0.318	-0.271	1.862			-0.332	-0.357	1.850			0.020	0.213	1.759			0.008	0.072	1.517
-0.080	-0.145	1.791			-0.073	-0.078	1.812			-0.092	0.262	1.804			-0.106	0.451	1.768			-0.182	0.242	1.830			-0.260	-0.010	1.869			-0.317	-0.268	1.860			-0.331	-0.351	1.850			0.020	0.213	1.759			0.010	0.075	1.514
-0.081	-0.146	1.791			-0.073	-0.079	1.812			-0.093	0.262	1.804			-0.107	0.451	1.767			-0.181	0.244	1.830			-0.259	-0.008	1.868			-0.316	-0.266	1.858			-0.330	-0.348	1.849			0.019	0.213	1.759			0.011	0.078	1.511
-0.081	-0.147	1.791			-0.074	-0.079	1.812			-0.093	0.261	1.804			-0.107	0.451	1.767			-0.233	0.164	1.857			-0.278	-0.066	1.885			-0.325	-0.298	1.858			-0.335	-0.374	1.848			0.019	0.212	1.759			0.013	0.080	1.509
-0.081	-0.147	1.791			-0.074	-0.080	1.812			-0.093	0.261	1.804			-0.107	0.451	1.767			-0.260	0.121	1.870			-0.284	-0.086	1.891			-0.328	-0.310	1.858			-0.338	-0.385	1.848			0.019	0.212	1.759			0.015	0.082	1.507
-0.081	-0.148	1.791			-0.074	-0.080	1.812			-0.093	0.261	1.804			-0.107	0.451	1.767			-0.266	0.113	1.873			-0.288	-0.096	1.893			-0.331	-0.318	1.858			-0.340	-0.392	1.847			0.018	0.211	1.759			0.019	0.084	1.505
-0.082	-0.148	1.790			-0.074	-0.081	1.812			-0.093	0.261	1.804			-0.108	0.451	1.766			-0.270	0.108	1.875			-0.290	-0.102	1.895			-0.332	-0.324	1.858			-0.341	-0.397	1.846			0.018	0.211	1.760			0.022	0.086	1.504
-0.082	-0.149	1.790			-0.074	-0.081	1.812			-0.093	0.261	1.804			-0.108	0.451	1.766			-0.273	0.104	1.877			-0.292	-0.107	1.896			-0.334	-0.328	1.858			-0.343	-0.401	1.846			0.017	0.210	1.760			0.025	0.088	1.503
-0.082	-0.149	1.790			-0.074	-0.081	1.812			-0.093	0.261	1.804			-0.108	0.451	1.766			-0.275	0.102	1.878			-0.294	-0.111	1.897			-0.335	-0.330	1.858			-0.343	-0.403	1.845			0.017	0.210	1.760			0.058	0.083	1.513
-0.082	-0.149	1.790			-0.075	-0.081	1.812			-0.094	0.261	1.804			-0.108	0.451	1.766			-0.276	0.100	1.878			-0.295	-0.115	1.897			-0.336	-0.332	1.857			-0.344	-0.405	1.845			0.018	0.207	1.761			0.071	0.083	1.514
-0.082	-0.150	1.790			-0.075	-0.082	1.812			-0.094	0.261	1.804			-0.108	0.450	1.766			-0.276	0.101	1.876			-0.296	-0.117	1.898			-0.338	-0.336	1.856			-0.345	-0.408	1.844			0.019	0.205	1.762			0.079	0.083	1.514
-0.082	-0.150	1.790			-0.075	-0.082	1.812			-0.094	0.261	1.804			-0.108	0.450	1.766			-0.275	0.103	1.875			-0.297	-0.120	1.898			-0.339	-0.338	1.855			-0.347	-0.411	1.842			0.020	0.204	1.763			0.086	0.084	1.515
-0.082	-0.150	1.790			-0.075	-0.082	1.812			-0.094	0.262	1.804			-0.109	0.450	1.765			-0.272	0.105	1.871			-0.298	-0.122	1.898			-0.340	-0.340	1.855			-0.348	-0.413	1.841			0.021	0.203	1.764			0.093	0.085	1.516
-0.082	-0.150	1.790			-0.075	-0.082	1.812			-0.095	0.262	1.805			-0.109	0.450	1.765			-0.266	0.109	1.866			-0.299	-0.124	1.898			-0.341	-0.342	1.854			-0.349	-0.415	1.839			0.022	0.203	1.765			0.100	0.086	1.518
-0.083	-0.150	1.790			-0.075	-0.082	1.812			-0.096	0.263	1.805			-0.109	0.450	1.765			-0.263	0.111	1.862			-0.300	-0.125	1.898			-0.342	-0.343	1.853			-0.350	-0.416	1.838			0.024	0.203	1.767			0.106	0.087	1.520
-0.083	-0.150	1.790			-0.076	-0.082	1.812			-0.097	0.263	1.805			-0.109	0.450	1.765			-0.260	0.114	1.859			-0.301	-0.126	1.897			-0.343	-0.345	1.852			-0.350	-0.417	1.836			0.027	0.203	1.769			0.112	0.088	1.523
-0.083	-0.150	1.790			-0.076	-0.082	1.813			-0.097	0.263	1.806			-0.109	0.450	1.765			-0.257	0.116	1.857			-0.302	-0.126	1.895			-0.344	-0.346	1.851			-0.351	-0.419	1.834			0.029	0.204	1.771			0.117	0.089	1.525
-0.083	-0.150	1.790			-0.076	-0.082	1.813			-0.098	0.263	1.806			-0.109	0.450	1.765			-0.255	0.119	1.855			-0.303	-0.125	1.894			-0.345	-0.347	1.849			-0.352	-0.420	1.832			0.033	0.207	1.776			0.117	0.093	1.528
-0.083	-0.150	1.790			-0.076	-0.082	1.814			-0.098	0.264	1.806			-0.109	0.450	1.766			-0.254	0.121	1.853			-0.304	-0.125	1.892			-0.346	-0.349	1.847			-0.353	-0.421	1.829			0.034	0.210	1.780			0.116	0.097	1.531
-0.083	-0.150	1.790			-0.077	-0.082	1.814			-0.099	0.264	1.807			-0.109	0.450	1.766			-0.253	0.122	1.852			-0.305	-0.124	1.890			-0.347	-0.350	1.845			-0.354	-0.422	1.827			0.019	0.209	1.788			0.108	0.101	1.538
-0.083	-0.149	1.790			-0.077	-0.082	1.814			-0.099	0.264	1.807			-0.109	0.450	1.766			-0.252	0.124	1.851			-0.306	-0.123	1.889			-0.348	-0.351	1.843			-0.354	-0.423	1.825			0.015	0.206	1.791			0.108	0.103	1.539
-0.083	-0.149	1.790			-0.077	-0.081	1.815			-0.099	0.264	1.807			-0.109	0.450	1.766			-0.251	0.125	1.850			-0.306	-0.123	1.887			-0.349	-0.351	1.841			-0.355	-0.424	1.823			0.012	0.203	1.793			0.106	0.108	1.538
-0.083	-0.149	1.790			-0.077	-0.081	1.815			-0.100	0.264	1.807			-0.109	0.450	1.766			-0.251	0.126	1.849			-0.307	-0.122	1.886			-0.350	-0.352	1.840			-0.355	-0.424	1.821			0.011	0.200	1.794			0.104	0.114	1.537
-0.083	-0.149	1.790			-0.077	-0.081	1.815			-0.100	0.264	1.807			-0.109	0.450	1.766			-0.251	0.127	1.849			-0.308	-0.122	1.885			-0.351	-0.352	1.838			-0.356	-0.425	1.819			0.011	0.197	1.795			0.103	0.120	1.535
-0.083	-0.149	1.790			-0.078	-0.081	1.816			-0.100	0.264	1.808			-0.109	0.450	1.766			-0.251	0.128	1.849			-0.308	-0.121	1.883			-0.352	-0.352	1.837			-0.357	-0.425	1.817			0.012	0.194	1.796			0.103	0.125	1.534
-0.083	-0.149	1.790			-0.078	-0.081	1.816			-0.100	0.264	1.808			-0.109	0.450	1.767			-0.251	0.129	1.848			-0.309	-0.120	1.882			-0.352	-0.353	1.835			-0.357	-0.425	1.816			0.013	0.190	1.796			0.106	0.142	1.532
-0.083	-0.148	1.790			-0.078	-0.081	1.817			-0.101	0.264	1.808			-0.109	0.450	1.767			-0.251	0.130	1.848			-0.309	-0.120	1.881			-0.353	-0.351	1.834			-0.357	-0.424	1.814			0.015	0.186	1.797			0.108	0.155	1.530
-0.083	-0.148	1.790			-0.078	-0.080	1.817			-0.101	0.264	1.808			-0.109	0.450	1.767			-0.251	0.131	1.848			-0.310	-0.119	1.880			-0.353	-0.350	1.833			-0.358	-0.424	1.813			0.018	0.183	1.797			0.111	0.164	1.529
-0.083	-0.147	1.791			-0.078	-0.080	1.818			-0.101	0.265	1.808			-0.109	0.450	1.767			-0.251	0.132	1.848			-0.310	-0.118	1.879			-0.353	-0.350	1.832			-0.358	-0.423	1.812			0.022	0.180	1.797			0.114	0.171	1.528
-0.083	-0.147	1.791			-0.079	-0.080	1.818			-0.101	0.265	1.808			-0.109	0.450	1.767			-0.251	0.133	1.847			-0.310	-0.118	1.878			-0.354	-0.350	1.831			-0.358	-0.423	1.811			0.025	0.177	1.797			0.150	0.133	1.594
-0.083	-0.146	1.791			-0.079	-0.079	1.819			-0.101	0.265	1.809			-0.109	0.450	1.767			-0.251	0.134	1.847			-0.311	-0.117	1.877			-0.354	-0.350	1.830			-0.358	-0.423	1.811			0.028	0.175	1.797			0.166	0.122	1.619
-0.083	-0.146	1.791			-0.079	-0.079	1.819			-0.102	0.265	1.809			-0.109	0.450	1.767			-0.251	0.135	1.847			-0.311	-0.116	1.876			-0.354	-0.350	1.829			-0.359	-0.423	1.810			0.031	0.173	1.797			0.175	0.121	1.627
-0.083	-0.145	1.791			-0.079	-0.079	1.819			-0.102	0.265	1.809			-0.109	0.450	1.767			-0.251	0.136	1.847			-0.311	-0.116	1.876			-0.354	-0.350	1.829			-0.359	-0.423	1.809			0.033	0.171	1.797			0.184	0.116	1.640
-0.084	-0.145	1.791			-0.079	-0.078	1.820			-0.102	0.265	1.809			-0.109	0.450	1.767			-0.251	0.136	1.847			-0.311	-0.115	1.875			-0.355	-0.350	1.828			-0.359	-0.423	1.809			0.035	0.169	1.797			0.189	0.115	1.643
-0.084	-0.144	1.792			-0.080	-0.078	1.820			-0.102	0.265	1.809			-0.109	0.450	1.767			-0.251	0.137	1.846			-0.311	-0.114	1.874			-0.355	-0.350	1.828			-0.359	-0.423	1.808			0.037	0.168	1.797			0.195	0.111	1.653
-0.084	-0.143	1.792			-0.080	-0.077	1.821			-0.102	0.265	1.809			-0.109	0.449	1.767			-0.251	0.138	1.846			-0.311	-0.114	1.874			-0.355	-0.349	1.827			-0.359	-0.423	1.808			0.039	0.167	1.798			0.204	0.108	1.647
-0.084	-0.143	1.792			-0.080	-0.077	1.821			-0.102	0.265	1.809			-0.109	0.449	1.767			-0.251	0.138	1.846			-0.311	-0.113	1.873			-0.354	-0.347	1.827			-0.359	-0.421	1.808			0.041	0.166	1.798			0.209	0.107	1.655
-0.084	-0.142	1.792			-0.080	-0.076	1.821			-0.102	0.265	1.810			-0.109	0.448	1.767			-0.252	0.139	1.846			-0.312	-0.113	1.873			-0.354	-0.346	1.827			-0.359	-0.420	1.807			0.043	0.165	1.798			0.214	0.106	1.656
-0.084	-0.141	1.792			-0.080	-0.076	1.822			-0.102	0.265	1.810			-0.109	0.448	1.766			-0.252	0.139	1.846			-0.312	-0.113	1.872			-0.354	-0.345	1.827			-0.359	-0.418	1.807			0.044	0.164	1.799			0.217	0.106	1.664
-0.084	-0.141	1.793			-0.080	-0.076	1.822			-0.102	0.265	1.810			-0.109	0.447	1.766			-0.252	0.140	1.846			-0.312	-0.112	1.872			-0.353	-0.343	1.827			-0.359	-0.417	1.807			0.045	0.164	1.799			0.222	0.105	1.664
-0.084	-0.140	1.793			-0.080	-0.075	1.822			-0.102	0.265	1.810			-0.109	0.446	1.765			-0.252	0.140	1.846			-0.312	-0.112	1.872			-0.353	-0.341	1.827			-0.358	-0.415	1.807			0.047	0.163	1.799			0.224	0.104	1.671
-0.084	-0.140	1.793			-0.081	-0.075	1.823			-0.102	0.265	1.811			-0.109	0.445	1.765			-0.252	0.141	1.846			-0.312	-0.112	1.871			-0.353	-0.341	1.826			-0.358	-0.415	1.807			0.048	0.162	1.800			0.230	0.103	1.669
-0.084	-0.139	1.793			-0.081	-0.075	1.823			-0.102	0.264	1.811			-0.109	0.444	1.764			-0.252	0.141	1.846			-0.312	-0.111	1.871			-0.353	-0.340	1.826			-0.358	-0.414	1.807			0.049	0.162	1.800			0.231	0.102	1.675
-0.084	-0.139	1.793			-0.081	-0.074	1.823			-0.102	0.264	1.811			-0.109	0.443	1.763			-0.252	0.141	1.846			-0.312	-0.111	1.871			-0.353	-0.340	1.826			-0.358	-0.414	1.806			0.050	0.161	1.801			0.235	0.101	1.675
-0.084	-0.139	1.793			-0.081	-0.074	1.824			-0.102	0.264	1.812			-0.109	0.442	1.762			-0.252	0.141	1.846			-0.312	-0.111	1.870			-0.353	-0.340	1.825			-0.358	-0.414	1.806			0.052	0.161	1.801			0.235	0.100	1.680
-0.084	-0.138	1.793			-0.081	-0.074	1.824			-0.102	0.264	1.812			-0.109	0.441	1.762			-0.252	0.142	1.846			-0.313	-0.111	1.870			-0.353	-0.340	1.825			-0.358	-0.414	1.805			0.053	0.160	1.802			0.238	0.099	1.678
-0.084	-0.138	1.794			-0.081	-0.074	1.824			-0.102	0.264	1.812			-0.109	0.440	1.761			-0.252	0.142	1.846			-0.313	-0.110	1.870			-0.353	-0.340	1.824			-0.358	-0.414	1.805			0.054	0.160	1.803			0.241	0.099	1.677
-0.083	-0.138	1.794			-0.081	-0.073	1.825			-0.102	0.264	1.813			-0.109	0.438	1.760			-0.252	0.142	1.846			-0.313	-0.110	1.869			-0.353	-0.340	1.824			-0.358	-0.415	1.804			0.055	0.160	1.803			0.243	0.098	1.676
-0.083	-0.137	1.794			-0.081	-0.073	1.825			-0.102	0.263	1.813			-0.108	0.437	1.759			-0.251	0.142	1.845			-0.313	-0.110	1.869			-0.353	-0.341	1.823			-0.358	-0.415	1.803			0.056	0.160	1.804			0.245	0.097	1.675
-0.083	-0.137	1.794			-0.081	-0.073	1.826			-0.101	0.263	1.814			-0.108	0.436	1.758			-0.251	0.143	1.845			-0.313	-0.109	1.869			-0.353	-0.341	1.822			-0.358	-0.415	1.802			0.057	0.159	1.805			0.243	0.096	1.682
-0.083	-0.137	1.794			-0.081	-0.073	1.826			-0.101	0.263	1.814			-0.108	0.435	1.758			-0.251	0.143	1.845			-0.313	-0.109	1.868			-0.353	-0.342	1.821			-0.357	-0.416	1.801			0.058	0.159	1.805			0.244	0.097	1.681
-0.083	-0.136	1.794			-0.081	-0.073	1.826			-0.101	0.263	1.815			-0.107	0.433	1.757			-0.251	0.143	1.845			-0.313	-0.108	1.868			-0.353	-0.342	1.820			-0.357	-0.416	1.800			0.059	0.159	1.806			0.244	0.097	1.680
-0.083	-0.136	1.795			-0.081	-0.073	1.827			-0.101	0.262	1.815			-0.107	0.432	1.756			-0.250	0.144	1.845			-0.312	-0.108	1.867			-0.353	-0.342	1.819			-0.357	-0.417	1.799			0.061	0.159	1.807			0.242	0.097	1.683
-0.083	-0.136	1.795			-0.081	-0.072	1.827			-0.101	0.262	1.816			-0.106	0.431	1.756			-0.250	0.144	1.845			-0.312	-0.108	1.867			-0.353	-0.343	1.818			-0.357	-0.417	1.798			0.062	0.159	1.808			0.241	0.097	1.684
-0.083	-0.136	1.795			-0.081	-0.072	1.828			-0.100	0.262	1.816			-0.106	0.429	1.755			-0.250	0.144	1.845			-0.312	-0.107	1.867			-0.353	-0.343	1.817			-0.356	-0.418	1.797			0.062	0.159	1.809			0.240	0.097	1.685
-0.082	-0.135	1.795			-0.081	-0.072	1.828			-0.100	0.262	1.817			-0.105	0.428	1.755			-0.249	0.145	1.845			-0.312	-0.107	1.866			-0.353	-0.344	1.817			-0.356	-0.418	1.797			0.063	0.159	1.809			0.240	0.095	1.675
-0.082	-0.135	1.795			-0.080	-0.072	1.829			-0.100	0.262	1.818			-0.105	0.427	1.754			-0.249	0.145	1.845			-0.312	-0.107	1.866			-0.353	-0.344	1.816			-0.356	-0.418	1.796			0.064	0.159	1.810			0.238	0.095	1.678
-0.082	-0.135	1.795			-0.080	-0.072	1.829			-0.099	0.261	1.818			-0.104	0.426	1.754			-0.248	0.145	1.845			-0.312	-0.106	1.866			-0.353	-0.344	1.815			-0.356	-0.419	1.795			0.065	0.160	1.810			0.238	0.093	1.668
-0.082	-0.135	1.796			-0.080	-0.072	1.830			-0.099	0.261	1.819			-0.104	0.426	1.753			-0.248	0.145	1.845			-0.312	-0.106	1.866			-0.353	-0.345	1.815			-0.355	-0.419	1.794			0.065	0.160	1.811			0.236	0.094	1.672
-0.082	-0.135	1.796			-0.080	-0.072	1.831			-0.099	0.261	1.819			-0.104	0.425	1.753			-0.248	0.145	1.845			-0.312	-0.106	1.865			-0.353	-0.345	1.814			-0.355	-0.419	1.794			0.066	0.160	1.811			0.237	0.093	1.667
-0.082	-0.135	1.796			-0.080	-0.072	1.831			-0.098	0.261	1.820			-0.103	0.424	1.753			-0.247	0.146	1.845			-0.312	-0.106	1.865			-0.353	-0.345	1.814			-0.355	-0.420	1.794			0.067	0.160	1.812			0.235	0.093	1.671
-0.082	-0.134	1.796			-0.080	-0.072	1.832			-0.098	0.260	1.821			-0.103	0.424	1.752			-0.246	0.146	1.845			-0.312	-0.105	1.865			-0.352	-0.346	1.814			-0.354	-0.420	1.794			0.067	0.160	1.812			0.236	0.093	1.664
-0.081	-0.134	1.797			-0.079	-0.072	1.832			-0.097	0.260	1.821			-0.102	0.423	1.752			-0.246	0.146	1.845			-0.311	-0.105	1.865			-0.352	-0.346	1.814			-0.354	-0.421	1.794			0.068	0.160	1.812			0.234	0.093	1.668
-0.081	-0.134	1.797			-0.079	-0.072	1.833			-0.097	0.260	1.822			-0.102	0.423	1.752			-0.245	0.146	1.846			-0.311	-0.104	1.865			-0.352	-0.346	1.815			-0.353	-0.421	1.795			0.068	0.160	1.813			0.232	0.093	1.671
-0.081	-0.134	1.797			-0.079	-0.072	1.834			-0.096	0.259	1.822			-0.102	0.422	1.751			-0.244	0.147	1.846			-0.311	-0.104	1.865			-0.351	-0.347	1.816			-0.353	-0.421	1.796			0.069	0.160	1.813			0.231	0.093	1.674
-0.081	-0.134	1.797			-0.079	-0.072	1.834			-0.096	0.259	1.823			-0.101	0.421	1.751			-0.243	0.147	1.846			-0.310	-0.104	1.866			-0.351	-0.347	1.817			-0.352	-0.422	1.798			0.069	0.160	1.813			0.230	0.094	1.676
-0.080	-0.134	1.798			-0.078	-0.072	1.835			-0.095	0.259	1.823			-0.101	0.421	1.750			-0.242	0.147	1.846			-0.310	-0.103	1.866			-0.349	-0.342	1.822			-0.351	-0.417	1.803			0.069	0.160	1.814			0.228	0.095	1.676
-0.080	-0.134	1.798			-0.078	-0.072	1.835			-0.095	0.259	1.824			-0.100	0.420	1.750			-0.242	0.147	1.847			-0.309	-0.103	1.867			-0.348	-0.339	1.825			-0.350	-0.414	1.806			0.070	0.160	1.814			0.226	0.098	1.668
-0.080	-0.134	1.798			-0.078	-0.072	1.836			-0.094	0.258	1.824			-0.100	0.420	1.750			-0.241	0.147	1.847			-0.308	-0.102	1.867			-0.347	-0.338	1.828			-0.350	-0.412	1.809			0.070	0.160	1.814			0.224	0.098	1.669
-0.080	-0.134	1.799			-0.077	-0.072	1.836			-0.094	0.258	1.824			-0.100	0.420	1.750			-0.241	0.148	1.847			-0.308	-0.102	1.868			-0.346	-0.336	1.830			-0.349	-0.411	1.811			0.070	0.160	1.814			0.221	0.099	1.665
-0.079	-0.134	1.799			-0.077	-0.072	1.837			-0.093	0.258	1.825			-0.099	0.419	1.749			-0.240	0.148	1.847			-0.307	-0.102	1.868			-0.345	-0.336	1.831			-0.349	-0.411	1.812			0.071	0.160	1.815			0.218	0.100	1.662
-0.079	-0.134	1.799			-0.077	-0.072	1.837			-0.093	0.258	1.825			-0.099	0.419	1.749			-0.239	0.148	1.848			-0.307	-0.101	1.868			-0.345	-0.336	1.832			-0.348	-0.411	1.813			0.071	0.160	1.815			0.211	0.099	1.660
-0.079	-0.134	1.799			-0.076	-0.072	1.837			-0.093	0.258	1.825			-0.098	0.418	1.749			-0.239	0.148	1.848			-0.306	-0.101	1.869			-0.345	-0.336	1.832			-0.348	-0.411	1.814			0.071	0.160	1.815			0.209	0.098	1.659
-0.078	-0.134	1.800			-0.076	-0.072	1.838			-0.092	0.258	1.825			-0.098	0.418	1.749			-0.238	0.148	1.848			-0.306	-0.101	1.869			-0.344	-0.337	1.833			-0.348	-0.411	1.814			0.071	0.161	1.815			0.205	0.097	1.658
-0.078	-0.134	1.800			-0.076	-0.072	1.838			-0.092	0.257	1.826			-0.097	0.418	1.749			-0.238	0.148	1.848			-0.305	-0.100	1.870			-0.344	-0.337	1.833			-0.347	-0.412	1.815			0.071	0.161	1.815			0.202	0.096	1.657
-0.078	-0.134	1.800			-0.075	-0.072	1.838			-0.091	0.257	1.826			-0.097	0.417	1.748			-0.237	0.148	1.849			-0.305	-0.100	1.870			-0.344	-0.337	1.834			-0.347	-0.412	1.815			0.070	0.161	1.814			0.197	0.095	1.655
-0.077	-0.134	1.800			-0.075	-0.072	1.839			-0.091	0.257	1.826			-0.096	0.417	1.748			-0.237	0.148	1.849			-0.304	-0.100	1.871			-0.343	-0.338	1.834			-0.347	-0.412	1.815			0.067	0.162	1.814			0.192	0.094	1.654
-0.077	-0.134	1.801			-0.074	-0.072	1.839			-0.090	0.257	1.826			-0.096	0.417	1.748			-0.236	0.149	1.849			-0.304	-0.100	1.871			-0.343	-0.338	1.834			-0.346	-0.412	1.816			0.049	0.182	1.818			0.180	0.101	1.656
-0.076	-0.134	1.801			-0.074	-0.072	1.839			-0.090	0.257	1.827			-0.096	0.417	1.748			-0.235	0.149	1.850			-0.303	-0.100	1.872			-0.343	-0.338	1.834			-0.346	-0.413	1.816			0.041	0.192	1.819			0.131	0.107	1.610
-0.076	-0.135	1.801			-0.073	-0.073	1.840			-0.090	0.257	1.827			-0.095	0.416	1.748			-0.235	0.148	1.850			-0.302	-0.100	1.872			-0.342	-0.339	1.835			-0.346	-0.413	1.816			0.040	0.196	1.819			0.117	0.107	1.590
-0.075	-0.135	1.802			-0.073	-0.073	1.840			-0.089	0.257	1.827			-0.095	0.416	1.748			-0.234	0.148	1.850			-0.301	-0.100	1.873			-0.341	-0.338	1.835			-0.345	-0.412	1.816			0.041	0.200	1.818			0.109	0.106	1.576
-0.075	-0.135	1.802			-0.072	-0.073	1.840			-0.089	0.256	1.827			-0.095	0.416	1.748			-0.234	0.148	1.851			-0.300	-0.100	1.874			-0.340	-0.336	1.836			-0.345	-0.411	1.817			0.041	0.202	1.816			0.102	0.105	1.565
-0.074	-0.136	1.802			-0.071	-0.074	1.840			-0.089	0.256	1.827			-0.094	0.416	1.747			-0.233	0.148	1.851			-0.299	-0.100	1.875			-0.339	-0.335	1.837			-0.344	-0.410	1.817			0.042	0.205	1.814			0.098	0.104	1.558
-0.073	-0.138	1.802			-0.070	-0.075	1.841			-0.088	0.256	1.827			-0.094	0.416	1.747			-0.232	0.147	1.852			-0.298	-0.101	1.877			-0.338	-0.335	1.837			-0.343	-0.409	1.818			0.043	0.206	1.811			0.096	0.102	1.551
-0.073	-0.139	1.802			-0.069	-0.076	1.841			-0.088	0.256	1.828			-0.094	0.416	1.747			-0.231	0.147	1.852			-0.297	-0.101	1.879			-0.337	-0.334	1.838			-0.343	-0.409	1.819			0.043	0.205	1.807			0.094	0.100	1.544
-0.072	-0.140	1.802			-0.069	-0.076	1.841			-0.088	0.256	1.828			-0.094	0.416	1.747			-0.231	0.146	1.854			-0.296	-0.102	1.881			-0.336	-0.333	1.841			-0.342	-0.408	1.821			0.042	0.205	1.804			0.081	0.096	1.534
-0.072	-0.141	1.802			-0.068	-0.077	1.840			-0.087	0.256	1.828			-0.093	0.416	1.747			-0.232	0.143	1.858			-0.295	-0.104	1.883			-0.334	-0.331	1.845			-0.341	-0.405	1.825			0.042	0.205	1.802			0.074	0.094	1.528
-0.071	-0.142	1.803			-0.067	-0.078	1.840			-0.087	0.256	1.828			-0.093	0.416	1.747			-0.234	0.140	1.862			-0.294	-0.105	1.885			-0.333	-0.329	1.849			-0.340	-0.403	1.830			0.042	0.204	1.799			0.068	0.093	1.523
-0.071	-0.142	1.803			-0.066	-0.078	1.840			-0.086	0.256	1.827			-0.093	0.416	1.747			-0.238	0.137	1.868			-0.293	-0.106	1.888			-0.332	-0.326	1.854			-0.340	-0.400	1.836			0.042	0.204	1.796			0.064	0.091	1.519
-0.071	-0.143	1.803			-0.065	-0.079	1.840			-0.086	0.256	1.827			-0.093	0.416	1.747			-0.244	0.130	1.876			-0.291	-0.107	1.891			-0.331	-0.324	1.858			-0.339	-0.398	1.841			0.042	0.203	1.793			0.061	0.087	1.516
-0.070	-0.144	1.803			-0.064	-0.080	1.840			-0.085	0.256	1.827			-0.093	0.416	1.747			-0.250	0.123	1.884			-0.290	-0.108	1.894			-0.330	-0.322	1.862			-0.338	-0.396	1.845			0.042	0.202	1.791			0.059	0.083	1.514
-0.070	-0.145	1.802			-0.062	-0.081	1.839			-0.085	0.256	1.827			-0.093	0.416	1.747			-0.270	0.076	1.904			-0.289	-0.121	1.900			-0.329	-0.325	1.866			-0.338	-0.399	1.850			0.041	0.201	1.788			0.057	0.077	1.513
-0.069	-0.146	1.802			-0.061	-0.082	1.839			-0.084	0.256	1.827			-0.093	0.416	1.747			-0.273	0.068	1.908			-0.288	-0.129	1.905			-0.329	-0.327	1.870			-0.338	-0.401	1.854			0.040	0.200	1.785			0.054	0.076	1.511
-0.069	-0.147	1.802			-0.060	-0.082	1.838			-0.084	0.256	1.826			-0.092	0.416	1.747			-0.277	0.057	1.913			-0.287	-0.136	1.909			-0.329	-0.328	1.873			-0.339	-0.403	1.857			0.039	0.199	1.783			0.051	0.074	1.508
-0.068	-0.147	1.802			-0.059	-0.083	1.838			-0.083	0.256	1.826			-0.092	0.416	1.746			-0.280	0.048	1.916			-0.286	-0.141	1.912			-0.329	-0.331	1.876			-0.339	-0.405	1.861			0.038	0.199	1.781			0.049	0.073	1.506
-0.068	-0.148	1.802			-0.058	-0.084	1.837			-0.083	0.256	1.826			-0.092	0.416	1.746			-0.281	0.043	1.917			-0.286	-0.146	1.916			-0.329	-0.333	1.879			-0.339	-0.407	1.863			0.037	0.198	1.779			0.047	0.072	1.504
-0.068	-0.148	1.802			-0.058	-0.084	1.837			-0.082	0.256	1.825			-0.092	0.416	1.746			-0.282	0.037	1.919			-0.285	-0.150	1.919			-0.328	-0.335	1.881			-0.339	-0.409	1.866			0.036	0.198	1.778			0.044	0.072	1.502
-0.067	-0.149	1.802			-0.057	-0.084	1.836			-0.082	0.255	1.825			-0.092	0.416	1.746			-0.283	0.033	1.920			-0.285	-0.154	1.921			-0.328	-0.336	1.882			-0.339	-0.411	1.868			0.036	0.197	1.776			0.040	0.072	1.501
-0.067	-0.149	1.802			-0.056	-0.085	1.836			-0.081	0.255	1.825			-0.092	0.416	1.746			-0.284	0.029	1.922			-0.285	-0.156	1.923			-0.328	-0.338	1.884			-0.340	-0.413	1.869			0.035	0.197	1.775			0.035	0.071	1.500
-0.067	-0.149	1.801			-0.056	-0.085	1.836			-0.081	0.255	1.825			-0.093	0.416	1.746			-0.285	0.026	1.923			-0.285	-0.159	1.925			-0.328	-0.339	1.885			-0.340	-0.414	1.870			0.034	0.197	1.774			0.034	0.073	1.506
-0.067	-0.149	1.801			-0.055	-0.085	1.835			-0.081	0.255	1.824			-0.093	0.417	1.746			-0.286	0.022	1.924			-0.285	-0.161	1.926			-0.328	-0.340	1.886			-0.340	-0.415	1.872			0.034	0.196	1.773			0.027	0.073	1.505
-0.067	-0.149	1.801			-0.055	-0.085	1.835			-0.080	0.255	1.824			-0.093	0.417	1.746			-0.286	0.020	1.925			-0.284	-0.163	1.928			-0.328	-0.341	1.886			-0.340	-0.416	1.873			0.033	0.196	1.772			0.028	0.077	1.515
-0.067	-0.149	1.801			-0.054	-0.085	1.835			-0.080	0.255	1.824			-0.094	0.417	1.746			-0.240	0.114	1.894			-0.274	-0.103	1.914			-0.326	-0.333	1.888			-0.338	-0.408	1.874			0.033	0.196	1.771			0.029	0.079	1.521
-0.067	-0.150	1.801			-0.054	-0.085	1.834			-0.080	0.255	1.824			-0.094	0.418	1.746			-0.218	0.161	1.879			-0.270	-0.082	1.910			-0.324	-0.328	1.888			-0.337	-0.402	1.874			0.032	0.196	1.771			0.029	0.080	1.526
-0.067	-0.150	1.801			-0.054	-0.085	1.834			-0.080	0.255	1.824			-0.094	0.418	1.746			-0.210	0.176	1.874			-0.268	-0.072	1.908			-0.323	-0.323	1.887			-0.336	-0.398	1.874			0.032	0.196	1.770			0.027	0.081	1.526
-0.067	-0.150	1.801			-0.054	-0.085	1.834			-0.080	0.255	1.823			-0.095	0.418	1.746			-0.206	0.185	1.872			-0.266	-0.065	1.906			-0.322	-0.320	1.887			-0.335	-0.395	1.874			0.031	0.196	1.769			0.013	0.067	1.533
-0.067	-0.150	1.801			-0.054	-0.085	1.834			-0.080	0.255	1.823			-0.095	0.418	1.746			-0.202	0.192	1.870			-0.265	-0.060	1.904			-0.322	-0.317	1.886			-0.334	-0.392	1.873			0.031	0.195	1.769			0.018	0.073	1.543
-0.067	-0.150	1.800			-0.054	-0.085	1.833			-0.079	0.255	1.823			-0.096	0.419	1.746			-0.199	0.196	1.867			-0.265	-0.057	1.903			-0.322	-0.316	1.886			-0.334	-0.391	1.873			0.030	0.195	1.768			0.019	0.075	1.547
-0.067	-0.150	1.800			-0.055	-0.085	1.833			-0.079	0.255	1.823			-0.096	0.419	1.746			-0.197	0.200	1.866			-0.264	-0.054	1.903			-0.321	-0.315	1.886			-0.334	-0.390	1.872			0.030	0.195	1.768			0.020	0.077	1.550
-0.068	-0.150	1.800			-0.055	-0.085	1.833			-0.079	0.255	1.823			-0.097	0.419	1.746			-0.195	0.203	1.864			-0.263	-0.052	1.902			-0.321	-0.314	1.886			-0.333	-0.389	1.872			0.030	0.195	1.767			0.021	0.078	1.552
-0.068	-0.150	1.800			-0.055	-0.085	1.833			-0.079	0.255	1.822			-0.097	0.419	1.745			-0.194	0.205	1.862			-0.263	-0.050	1.901			-0.321	-0.314	1.885			-0.333	-0.388	1.872			0.029	0.195	1.767			0.021	0.079	1.554
-0.068	-0.150	1.800			-0.055	-0.085	1.832			-0.079	0.255	1.822			-0.097	0.420	1.745			-0.193	0.206	1.861			-0.263	-0.048	1.901			-0.322	-0.313	1.885			-0.333	-0.388	1.871			0.029	0.195	1.766			0.022	0.080	1.556
-0.069	-0.150	1.800			-0.056	-0.085	1.832			-0.079	0.255	1.822			-0.098	0.420	1.745			-0.192	0.206	1.859			-0.263	-0.047	1.900			-0.322	-0.313	1.884			-0.333	-0.388	1.870			0.029	0.195	1.766			0.023	0.081	1.558
-0.069	-0.150	1.800			-0.056	-0.085	1.832			-0.079	0.255	1.822			-0.098	0.420	1.745			-0.192	0.204	1.857			-0.264	-0.048	1.899			-0.322	-0.313	1.884			-0.333	-0.388	1.870			0.029	0.195	1.765			0.024	0.082	1.561
-0.069	-0.150	1.800			-0.057	-0.085	1.832			-0.080	0.255	1.822			-0.099	0.420	1.745			-0.193	0.203	1.856			-0.264	-0.048	1.899			-0.322	-0.313	1.883			-0.334	-0.388	1.869			0.028	0.195	1.765			0.025	0.082	1.563
-0.070	-0.150	1.800			-0.057	-0.085	1.832			-0.080	0.255	1.821			-0.099	0.420	1.745			-0.194	0.202	1.856			-0.265	-0.049	1.898			-0.322	-0.314	1.883			-0.334	-0.389	1.868			0.028	0.195	1.765			0.025	0.083	1.565
-0.070	-0.150	1.800			-0.058	-0.085	1.831			-0.080	0.255	1.821			-0.099	0.421	1.745			-0.195	0.201	1.856			-0.265	-0.049	1.898			-0.323	-0.314	1.882			-0.334	-0.389	1.868			0.028	0.195	1.764			0.026	0.083	1.567
-0.071	-0.149	1.800			-0.059	-0.085	1.831			-0.080	0.255	1.821			-0.100	0.421	1.745			-0.196	0.198	1.856			-0.266	-0.051	1.897			-0.323	-0.314	1.882			-0.334	-0.389	1.867			0.028	0.195	1.764			0.027	0.084	1.568
-0.072	-0.149	1.800			-0.059	-0.084	1.831			-0.080	0.255	1.821			-0.100	0.421	1.745			-0.198	0.196	1.856			-0.267	-0.052	1.897			-0.323	-0.315	1.881			-0.334	-0.390	1.867			0.027	0.195	1.764			0.028	0.084	1.570
-0.072	-0.149	1.800			-0.060	-0.084	1.831			-0.080	0.255	1.820			-0.100	0.421	1.745			-0.199	0.195	1.856			-0.268	-0.053	1.897			-0.323	-0.315	1.881			-0.334	-0.390	1.866			0.027	0.195	1.764			0.029	0.084	1.572
-0.073	-0.149	1.800			-0.061	-0.084	1.831			-0.080	0.255	1.820			-0.101	0.421	1.744			-0.201	0.193	1.856			-0.269	-0.055	1.897			-0.324	-0.315	1.881			-0.334	-0.390	1.866			0.027	0.195	1.763			0.029	0.085	1.573
-0.073	-0.148	1.800			-0.061	-0.084	1.831			-0.081	0.255	1.820			-0.101	0.421	1.744			-0.202	0.191	1.856			-0.269	-0.056	1.897			-0.324	-0.315	1.881			-0.335	-0.390	1.866			0.027	0.195	1.763			0.030	0.085	1.574
-0.074	-0.148	1.800			-0.062	-0.083	1.830			-0.081	0.255	1.820			-0.101	0.421	1.744			-0.203	0.190	1.856			-0.270	-0.058	1.897			-0.324	-0.315	1.881			-0.335	-0.390	1.866			0.027	0.195	1.763			0.030	0.085	1.575
-0.074	-0.148	1.800			-0.062	-0.083	1.830			-0.081	0.255	1.820			-0.102	0.421	1.744			-0.205	0.189	1.857			-0.271	-0.059	1.897			-0.325	-0.316	1.880			-0.335	-0.391	1.865			0.027	0.194	1.763			0.031	0.085	1.576
-0.075	-0.147	1.800			-0.063	-0.083	1.830			-0.081	0.254	1.819			-0.102	0.421	1.744			-0.206	0.187	1.857			-0.272	-0.060	1.897			-0.325	-0.316	1.880			-0.335	-0.391	1.865			0.027	0.194	1.763			0.031	0.086	1.577
-0.076	-0.146	1.800			-0.064	-0.082	1.830			-0.081	0.254	1.819			-0.102	0.421	1.743			-0.207	0.186	1.858			-0.272	-0.061	1.897			-0.325	-0.316	1.880			-0.335	-0.391	1.864			0.026	0.194	1.762			0.031	0.086	1.578
-0.076	-0.146	1.800			-0.064	-0.082	1.830			-0.082	0.254	1.819			-0.102	0.421	1.743			-0.208	0.185	1.858			-0.273	-0.062	1.897			-0.325	-0.316	1.880			-0.336	-0.391	1.864			0.026	0.194	1.762			0.032	0.086	1.579
-0.077	-0.145	1.800			-0.065	-0.081	1.830			-0.082	0.254	1.819			-0.103	0.421	1.743			-0.209	0.185	1.858			-0.273	-0.062	1.897			-0.325	-0.316	1.880			-0.336	-0.391	1.864			0.026	0.194	1.762			0.032	0.086	1.579
-0.077	-0.145	1.800			-0.065	-0.081	1.829			-0.082	0.254	1.819			-0.103	0.421	1.743			-0.210	0.184	1.859			-0.274	-0.063	1.897			-0.326	-0.317	1.879			-0.336	-0.392	1.864			0.026	0.194	1.762			0.032	0.086	1.580
-0.077	-0.144	1.800			-0.066	-0.080	1.829			-0.082	0.254	1.819			-0.103	0.420	1.743			-0.211	0.183	1.859			-0.274	-0.064	1.897			-0.327	-0.318	1.879			-0.337	-0.393	1.863			0.026	0.194	1.762			0.033	0.086	1.581
-0.078	-0.144	1.800			-0.066	-0.080	1.829			-0.082	0.254	1.818			-0.103	0.420	1.742			-0.212	0.182	1.860			-0.275	-0.065	1.897			-0.327	-0.319	1.878			-0.337	-0.394	1.862			0.026	0.194	1.762			0.033	0.086	1.581
-0.078	-0.143	1.800			-0.067	-0.079	1.829			-0.083	0.254	1.818			-0.103	0.420	1.742			-0.213	0.181	1.860			-0.275	-0.066	1.897			-0.327	-0.320	1.878			-0.337	-0.395	1.862			0.026	0.194	1.762			0.033	0.086	1.582
-0.079	-0.143	1.800			-0.067	-0.079	1.829			-0.083	0.254	1.818			-0.104	0.420	1.742			-0.214	0.180	1.860			-0.275	-0.067	1.897			-0.328	-0.321	1.878			-0.338	-0.395	1.862			0.026	0.194	1.762			0.033	0.086	1.582
-0.079	-0.142	1.800			-0.067	-0.079	1.829			-0.083	0.254	1.818			-0.104	0.420	1.742			-0.215	0.179	1.860			-0.276	-0.068	1.897			-0.328	-0.321	1.877			-0.338	-0.395	1.861			0.026	0.194	1.762			0.034	0.087	1.583
-0.079	-0.142	1.800			-0.068	-0.078	1.829			-0.083	0.254	1.818			-0.104	0.420	1.741			-0.215	0.179	1.861			-0.276	-0.068	1.897			-0.328	-0.321	1.877			-0.338	-0.395	1.861			0.026	0.194	1.762			0.034	0.087	1.583
-0.080	-0.141	1.800			-0.068	-0.078	1.829			-0.083	0.254	1.818			-0.104	0.420	1.741			-0.216	0.178	1.861			-0.277	-0.069	1.897			-0.328	-0.321	1.877			-0.338	-0.396	1.861			0.026	0.194	1.762			0.034	0.086	1.584
-0.080	-0.141	1.800			-0.068	-0.078	1.829			-0.084	0.254	1.818			-0.104	0.420	1.741			-0.217	0.177	1.861			-0.277	-0.070	1.897			-0.328	-0.322	1.877			-0.338	-0.396	1.861			0.026	0.194	1.762			0.034	0.086	1.584
-0.080	-0.141	1.800			-0.069	-0.078	1.828			-0.084	0.254	1.818			-0.104	0.420	1.741			-0.217	0.177	1.861			-0.277	-0.071	1.897			-0.329	-0.323	1.877			-0.339	-0.397	1.860			0.026	0.193	1.762			0.035	0.086	1.584
-0.080	-0.141	1.800			-0.069	-0.077	1.828			-0.084	0.254	1.817			-0.105	0.419	1.741			-0.218	0.176	1.861			-0.277	-0.071	1.897			-0.329	-0.323	1.876			-0.339	-0.398	1.860			0.026	0.193	1.762			0.035	0.086	1.585
-0.080	-0.140	1.800			-0.069	-0.077	1.828			-0.084	0.253	1.817			-0.105	0.419	1.740			-0.218	0.176	1.862			-0.278	-0.072	1.897			-0.329	-0.324	1.876			-0.339	-0.398	1.860			0.026	0.193	1.762			0.035	0.086	1.585
-0.081	-0.140	1.800			-0.070	-0.077	1.828			-0.084	0.253	1.817			-0.105	0.419	1.740			-0.219	0.176	1.862			-0.278	-0.072	1.897			-0.330	-0.324	1.876			-0.339	-0.399	1.860			0.026	0.193	1.762			0.035	0.086	1.585
-0.081	-0.140	1.800			-0.070	-0.077	1.828			-0.085	0.253	1.817			-0.105	0.419	1.740			-0.219	0.175	1.862			-0.278	-0.072	1.898			-0.330	-0.324	1.876			-0.339	-0.399	1.860			0.026	0.193	1.762			0.035	0.086	1.585
-0.081	-0.139	1.800			-0.070	-0.076	1.828			-0.085	0.253	1.817			-0.105	0.418	1.740			-0.220	0.175	1.863			-0.278	-0.073	1.898			-0.330	-0.325	1.876			-0.340	-0.399	1.859			0.026	0.193	1.762			0.036	0.086	1.586
-0.081	-0.139	1.800			-0.070	-0.076	1.828			-0.085	0.253	1.817			-0.105	0.418	1.740			-0.220	0.174	1.863			-0.279	-0.073	1.898			-0.330	-0.325	1.876			-0.340	-0.400	1.859			0.026	0.193	1.762			0.036	0.086	1.586
-0.081	-0.139	1.801			-0.070	-0.076	1.828			-0.085	0.253	1.817			-0.105	0.417	1.739			-0.220	0.174	1.863			-0.279	-0.074	1.898			-0.331	-0.326	1.876			-0.340	-0.400	1.859			0.026	0.193	1.763			0.036	0.086	1.586
-0.082	-0.139	1.801			-0.071	-0.076	1.828			-0.085	0.253	1.817			-0.106	0.417	1.739			-0.221	0.174	1.864			-0.279	-0.074	1.898			-0.331	-0.326	1.875			-0.340	-0.400	1.859			0.026	0.193	1.763			0.036	0.086	1.586
-0.082	-0.139	1.801			-0.071	-0.076	1.828			-0.085	0.253	1.817			-0.106	0.417	1.739			-0.221	0.174	1.865			-0.279	-0.074	1.898			-0.331	-0.326	1.875			-0.340	-0.401	1.859			0.026	0.193	1.763			0.036	0.086	1.586
-0.082	-0.138	1.801			-0.071	-0.076	1.828			-0.085	0.253	1.817			-0.106	0.416	1.738			-0.221	0.174	1.865			-0.279	-0.074	1.898			-0.331	-0.327	1.875			-0.340	-0.401	1.858			0.026	0.193	1.763			0.037	0.086	1.586
-0.082	-0.138	1.801			-0.071	-0.075	1.828			-0.086	0.253	1.817			-0.106	0.414	1.738			-0.222	0.173	1.866			-0.279	-0.075	1.898			-0.331	-0.327	1.875			-0.341	-0.402	1.858			0.026	0.193	1.764			0.037	0.086	1.587
-0.082	-0.138	1.801			-0.071	-0.075	1.828			-0.086	0.252	1.817			-0.107	0.413	1.737			-0.222	0.173	1.866			-0.279	-0.075	1.898			-0.331	-0.327	1.875			-0.341	-0.402	1.858			0.026	0.193	1.764			0.037	0.086	1.587
-0.082	-0.138	1.801			-0.071	-0.075	1.828			-0.086	0.252	1.817			-0.107	0.412	1.736			-0.222	0.173	1.866			-0.280	-0.075	1.898			-0.331	-0.327	1.875			-0.341	-0.402	1.858			0.026	0.193	1.764			0.037	0.086	1.587
-0.082	-0.138	1.801			-0.072	-0.075	1.828			-0.086	0.252	1.818			-0.107	0.410	1.736			-0.222	0.173	1.866			-0.280	-0.075	1.898			-0.331	-0.327	1.876			-0.341	-0.401	1.858			0.027	0.193	1.764			0.037	0.086	1.587
-0.082	-0.138	1.801			-0.072	-0.075	1.828			-0.086	0.252	1.818			-0.107	0.409	1.735			-0.222	0.173	1.867			-0.280	-0.075	1.898			-0.331	-0.327	1.876			-0.341	-0.401	1.858			0.027	0.192	1.765			0.037	0.085	1.586
-0.082	-0.137	1.801			-0.072	-0.075	1.828			-0.086	0.252	1.818			-0.107	0.407	1.735			-0.222	0.173	1.867			-0.280	-0.076	1.899			-0.331	-0.327	1.876			-0.341	-0.401	1.859			0.027	0.192	1.765			0.025	0.073	1.565
-0.083	-0.137	1.801			-0.072	-0.075	1.828			-0.087	0.251	1.818			-0.107	0.406	1.734			-0.222	0.173	1.867			-0.280	-0.076	1.899			-0.331	-0.327	1.876			-0.341	-0.401	1.859			0.027	0.192	1.765			0.027	0.073	1.567
-0.083	-0.137	1.801			-0.072	-0.075	1.828			-0.087	0.251	1.818			-0.107	0.405	1.734			-0.222	0.173	1.867			-0.280	-0.076	1.899			-0.331	-0.327	1.876			-0.341	-0.401	1.859			0.028	0.192	1.766			0.028	0.074	1.569
-0.083	-0.137	1.801			-0.072	-0.075	1.829			-0.087	0.251	1.819			-0.107	0.404	1.733			-0.222	0.173	1.868			-0.280	-0.076	1.899			-0.331	-0.327	1.876			-0.341	-0.402	1.859			0.028	0.192	1.766			0.029	0.074	1.570
-0.083	-0.137	1.801			-0.072	-0.075	1.829			-0.087	0.251	1.819			-0.107	0.403	1.733			-0.222	0.173	1.868			-0.280	-0.076	1.899			-0.331	-0.327	1.877			-0.341	-0.402	1.859			0.028	0.192	1.767			0.030	0.075	1.572
-0.083	-0.137	1.802			-0.072	-0.075	1.829			-0.087	0.251	1.819			-0.107	0.402	1.733			-0.222	0.173	1.868			-0.280	-0.076	1.899			-0.331	-0.328	1.877			-0.341	-0.402	1.859			0.028	0.192	1.767			0.031	0.075	1.573
-0.083	-0.137	1.802			-0.072	-0.075	1.829			-0.087	0.251	1.819			-0.108	0.401	1.732			-0.221	0.173	1.868			-0.279	-0.076	1.900			-0.331	-0.327	1.877			-0.341	-0.402	1.859			0.028	0.192	1.767			0.032	0.075	1.574
-0.083	-0.137	1.802			-0.072	-0.075	1.829			-0.087	0.250	1.819			-0.108	0.401	1.732			-0.221	0.174	1.869			-0.279	-0.075	1.900			-0.331	-0.327	1.877			-0.341	-0.402	1.859			0.028	0.192	1.768			0.033	0.075	1.574
-0.083	-0.137	1.802			-0.072	-0.075	1.829			-0.087	0.250	1.819			-0.108	0.400	1.732			-0.221	0.174	1.869			-0.279	-0.075	1.900			-0.331	-0.327	1.877			-0.341	-0.402	1.859			0.028	0.192	1.768			0.033	0.075	1.575
-0.083	-0.137	1.802			-0.072	-0.075	1.830			-0.087	0.250	1.820			-0.108	0.399	1.731			-0.220	0.175	1.870			-0.279	-0.074	1.900			-0.331	-0.327	1.877			-0.342	-0.403	1.859			0.028	0.192	1.768			0.034	0.076	1.575
-0.083	-0.137	1.802			-0.072	-0.075	1.830			-0.087	0.250	1.820			-0.108	0.399	1.731			-0.220	0.175	1.870			-0.279	-0.074	1.900			-0.331	-0.327	1.877			-0.342	-0.403	1.859			0.029	0.191	1.769			0.034	0.076	1.576
-0.083	-0.138	1.802			-0.072	-0.075	1.830			-0.087	0.250	1.820			-0.108	0.398	1.731			-0.220	0.176	1.871			-0.278	-0.073	1.901			-0.331	-0.327	1.877			-0.342	-0.403	1.859			0.029	0.191	1.769			0.035	0.076	1.576
-0.083	-0.138	1.802			-0.072	-0.076	1.830			-0.087	0.249	1.820			-0.107	0.398	1.731			-0.220	0.177	1.872			-0.278	-0.072	1.901			-0.331	-0.326	1.877			-0.342	-0.402	1.859			0.029	0.191	1.770			0.035	0.076	1.576
-0.082	-0.138	1.803			-0.072	-0.076	1.831			-0.087	0.249	1.821			-0.107	0.397	1.730			-0.219	0.178	1.872			-0.278	-0.071	1.901			-0.331	-0.325	1.877			-0.342	-0.401	1.859			0.029	0.191	1.770			0.036	0.076	1.575
-0.082	-0.139	1.803			-0.072	-0.077	1.831			-0.087	0.249	1.821			-0.107	0.397	1.730			-0.219	0.179	1.873			-0.278	-0.070	1.901			-0.331	-0.325	1.877			-0.341	-0.400	1.859			0.029	0.191	1.770			0.037	0.075	1.573
-0.082	-0.139	1.803			-0.071	-0.077	1.831			-0.087	0.249	1.821			-0.107	0.396	1.730			-0.219	0.179	1.873			-0.277	-0.069	1.901			-0.331	-0.324	1.877			-0.341	-0.399	1.859			0.030	0.190	1.771			0.039	0.073	1.564
-0.082	-0.140	1.803			-0.071	-0.077	1.832			-0.087	0.249	1.821			-0.107	0.396	1.730			-0.244	0.150	1.896			-0.281	-0.085	1.906			-0.332	-0.325	1.876			-0.342	-0.401	1.859			0.030	0.190	1.771			0.040	0.072	1.557
-0.082	-0.140	1.803			-0.071	-0.078	1.832			-0.087	0.248	1.822			-0.107	0.396	1.730			-0.245	0.150	1.898			-0.282	-0.086	1.907			-0.332	-0.326	1.876			-0.342	-0.402	1.859			0.030	0.190	1.772			0.043	0.070	1.550
-0.082	-0.141	1.803			-0.070	-0.078	1.832			-0.086	0.248	1.822			-0.107	0.395	1.730			-0.247	0.149	1.899			-0.283	-0.087	1.907			-0.333	-0.328	1.876			-0.342	-0.403	1.859			0.030	0.189	1.772			0.047	0.068	1.544
-0.081	-0.141	1.804			-0.070	-0.079	1.832			-0.086	0.248	1.822			-0.106	0.395	1.729			-0.249	0.145	1.900			-0.284	-0.094	1.909			-0.334	-0.330	1.875			-0.343	-0.405	1.859			0.031	0.189	1.773			0.053	0.066	1.540
-0.081	-0.141	1.804			-0.070	-0.079	1.833			-0.086	0.248	1.823			-0.106	0.395	1.729			-0.250	0.142	1.901			-0.286	-0.099	1.911			-0.334	-0.332	1.875			-0.343	-0.407	1.858			0.031	0.189	1.774			0.058	0.064	1.537
-0.081	-0.142	1.804			-0.070	-0.079	1.833			-0.086	0.248	1.823			-0.106	0.395	1.729			-0.250	0.140	1.901			-0.287	-0.101	1.911			-0.335	-0.333	1.874			-0.344	-0.408	1.858			0.031	0.188	1.774			0.059	0.065	1.534
-0.081	-0.143	1.804			-0.069	-0.080	1.833			-0.086	0.248	1.823			-0.106	0.394	1.729			-0.251	0.139	1.900			-0.287	-0.104	1.912			-0.336	-0.335	1.874			-0.344	-0.410	1.858			0.032	0.188	1.775			0.065	0.066	1.530
-0.080	-0.145	1.804			-0.069	-0.081	1.834			-0.085	0.248	1.824			-0.106	0.394	1.729			-0.248	0.136	1.896			-0.288	-0.106	1.913			-0.336	-0.336	1.874			-0.344	-0.411	1.858			0.033	0.188	1.776			0.066	0.066	1.528
-0.080	-0.146	1.804			-0.069	-0.083	1.835			-0.085	0.248	1.824			-0.105	0.394	1.729			-0.246	0.134	1.893			-0.288	-0.107	1.913			-0.336	-0.337	1.873			-0.345	-0.412	1.858			0.033	0.187	1.777			0.075	0.068	1.528
-0.080	-0.148	1.805			-0.069	-0.084	1.835			-0.085	0.247	1.824			-0.105	0.394	1.730			-0.244	0.133	1.890			-0.289	-0.108	1.913			-0.337	-0.338	1.873			-0.345	-0.413	1.858			0.034	0.187	1.778			0.077	0.068	1.527
-0.080	-0.149	1.805			-0.069	-0.085	1.836			-0.085	0.247	1.825			-0.105	0.394	1.730			-0.242	0.131	1.887			-0.289	-0.109	1.914			-0.337	-0.339	1.873			-0.345	-0.414	1.858			0.035	0.188	1.780			0.078	0.068	1.526
-0.079	-0.149	1.805			-0.069	-0.085	1.836			-0.085	0.247	1.825			-0.104	0.393	1.730			-0.240	0.130	1.885			-0.289	-0.110	1.914			-0.338	-0.340	1.873			-0.345	-0.415	1.857			0.036	0.188	1.781			0.080	0.069	1.526
-0.079	-0.151	1.805			-0.069	-0.087	1.837			-0.085	0.247	1.826			-0.104	0.393	1.731			-0.237	0.128	1.880			-0.290	-0.112	1.914			-0.338	-0.341	1.873			-0.346	-0.416	1.857			0.037	0.189	1.783			0.082	0.070	1.526
-0.079	-0.152	1.805			-0.069	-0.087	1.837			-0.085	0.247	1.826			-0.103	0.393	1.731			-0.235	0.126	1.878			-0.290	-0.113	1.915			-0.338	-0.342	1.872			-0.346	-0.417	1.857			0.038	0.189	1.785			0.084	0.071	1.526
-0.078	-0.153	1.805			-0.069	-0.088	1.838			-0.086	0.247	1.827			-0.103	0.393	1.731			-0.232	0.125	1.875			-0.290	-0.113	1.915			-0.339	-0.343	1.872			-0.346	-0.418	1.856			0.040	0.190	1.786			0.086	0.072	1.527
-0.078	-0.153	1.805			-0.068	-0.089	1.838			-0.086	0.247	1.827			-0.102	0.393	1.732			-0.231	0.125	1.874			-0.291	-0.114	1.915			-0.339	-0.344	1.871			-0.347	-0.419	1.856			0.041	0.191	1.788			0.088	0.073	1.528
-0.078	-0.153	1.805			-0.068	-0.089	1.839			-0.086	0.247	1.827			-0.102	0.393	1.732			-0.230	0.124	1.873			-0.291	-0.115	1.915			-0.340	-0.345	1.871			-0.347	-0.420	1.855			0.042	0.192	1.790			0.090	0.075	1.529
-0.078	-0.154	1.806			-0.068	-0.089	1.839			-0.086	0.247	1.828			-0.101	0.394	1.732			-0.230	0.124	1.872			-0.291	-0.115	1.915			-0.340	-0.345	1.870			-0.347	-0.421	1.855			0.043	0.194	1.792			0.095	0.076	1.534
-0.078	-0.154	1.806			-0.068	-0.090	1.839			-0.086	0.246	1.828			-0.101	0.394	1.733			-0.229	0.124	1.871			-0.291	-0.116	1.915			-0.340	-0.346	1.870			-0.348	-0.421	1.854			0.044	0.195	1.794			0.101	0.078	1.538
-0.077	-0.154	1.806			-0.068	-0.090	1.840			-0.086	0.246	1.828			-0.100	0.394	1.733			-0.229	0.124	1.870			-0.292	-0.116	1.915			-0.341	-0.347	1.869			-0.348	-0.422	1.852			0.045	0.197	1.796			0.105	0.079	1.542
-0.077	-0.154	1.806			-0.068	-0.090	1.840			-0.086	0.246	1.829			-0.100	0.395	1.733			-0.228	0.125	1.870			-0.292	-0.116	1.914			-0.341	-0.348	1.868			-0.348	-0.423	1.851			0.046	0.198	1.798			0.110	0.080	1.546
-0.077	-0.154	1.806			-0.068	-0.090	1.841			-0.087	0.246	1.829			-0.099	0.395	1.734			-0.227	0.125	1.869			-0.292	-0.116	1.914			-0.341	-0.349	1.867			-0.348	-0.424	1.850			0.047	0.199	1.799			0.114	0.081	1.549
-0.077	-0.154	1.806			-0.068	-0.090	1.841			-0.087	0.246	1.830			-0.099	0.396	1.734			-0.226	0.125	1.868			-0.292	-0.116	1.913			-0.342	-0.350	1.866			-0.349	-0.425	1.849			0.047	0.200	1.800			0.117	0.081	1.551
-0.077	-0.154	1.806			-0.068	-0.090	1.841			-0.087	0.246	1.830			-0.098	0.396	1.734			-0.226	0.126	1.867			-0.292	-0.116	1.913			-0.342	-0.351	1.866			-0.349	-0.426	1.848			0.048	0.201	1.801			0.118	0.082	1.552
-0.076	-0.155	1.806			-0.068	-0.090	1.842			-0.087	0.246	1.830			-0.098	0.397	1.735			-0.224	0.126	1.866			-0.292	-0.116	1.913			-0.342	-0.351	1.865			-0.349	-0.426	1.847			0.048	0.202	1.802			0.145	0.103	1.608
-0.076	-0.155	1.806			-0.068	-0.091	1.842			-0.087	0.246	1.831			-0.097	0.398	1.735			-0.223	0.126	1.865			-0.292	-0.116	1.912			-0.343	-0.352	1.864			-0.349	-0.427	1.847			0.048	0.202	1.803			0.151	0.107	1.619
-0.076	-0.155	1.807			-0.068	-0.091	1.843			-0.087	0.246	1.831			-0.097	0.399	1.735			-0.222	0.126	1.864			-0.292	-0.116	1.912			-0.343	-0.352	1.864			-0.349	-0.427	1.846			0.048	0.203	1.804			0.155	0.110	1.628
-0.076	-0.155	1.807			-0.068	-0.091	1.843			-0.087	0.246	1.831			-0.096	0.399	1.735			-0.222	0.126	1.864			-0.292	-0.115	1.912			-0.343	-0.353	1.864			-0.349	-0.428	1.846			0.049	0.203	1.805			0.141	0.106	1.603
-0.076	-0.155	1.807			-0.068	-0.091	1.843			-0.087	0.246	1.831			-0.096	0.400	1.736			-0.221	0.127	1.863			-0.292	-0.115	1.911			-0.343	-0.353	1.863			-0.349	-0.428	1.845			0.049	0.204	1.806			0.139	0.105	1.599
-0.075	-0.155	1.807			-0.067	-0.091	1.844			-0.087	0.246	1.832			-0.095	0.400	1.736			-0.221	0.127	1.863			-0.292	-0.115	1.911			-0.343	-0.353	1.863			-0.349	-0.429	1.845			0.049	0.204	1.807			0.134	0.104	1.590
-0.075	-0.155	1.807			-0.067	-0.091	1.844			-0.087	0.246	1.832			-0.095	0.400	1.736			-0.221	0.128	1.863			-0.292	-0.115	1.911			-0.343	-0.354	1.863			-0.350	-0.429	1.845			0.048	0.204	1.808			0.128	0.102	1.583
-0.075	-0.155	1.807			-0.067	-0.091	1.844			-0.087	0.246	1.832			-0.095	0.401	1.737			-0.221	0.129	1.864			-0.292	-0.115	1.910			-0.343	-0.354	1.862			-0.350	-0.429	1.845			0.048	0.204	1.808			0.125	0.101	1.579
-0.075	-0.155	1.807			-0.067	-0.091	1.845			-0.087	0.246	1.833			-0.095	0.401	1.737			-0.221	0.130	1.864			-0.292	-0.114	1.910			-0.344	-0.354	1.862			-0.350	-0.429	1.845			0.047	0.204	1.809			0.122	0.099	1.575
-0.075	-0.154	1.807			-0.067	-0.091	1.845			-0.087	0.246	1.833			-0.094	0.401	1.737			-0.221	0.130	1.864			-0.292	-0.114	1.910			-0.344	-0.354	1.862			-0.350	-0.429	1.844			0.046	0.203	1.810			0.121	0.099	1.574
-0.075	-0.154	1.807			-0.067	-0.091	1.845			-0.087	0.246	1.833			-0.094	0.402	1.738			-0.221	0.131	1.864			-0.292	-0.114	1.910			-0.344	-0.354	1.862			-0.350	-0.429	1.844			0.045	0.203	1.810			0.120	0.098	1.572
-0.074	-0.154	1.807			-0.067	-0.091	1.846			-0.087	0.246	1.833			-0.094	0.402	1.738			-0.222	0.132	1.865			-0.292	-0.113	1.910			-0.344	-0.354	1.862			-0.350	-0.429	1.845			0.044	0.202	1.810			0.119	0.097	1.571
-0.074	-0.154	1.807			-0.067	-0.091	1.846			-0.087	0.246	1.834			-0.093	0.402	1.738			-0.222	0.133	1.865			-0.292	-0.113	1.909			-0.344	-0.354	1.862			-0.350	-0.429	1.845			0.043	0.201	1.810			0.118	0.097	1.570
-0.074	-0.154	1.807			-0.067	-0.090	1.846			-0.087	0.246	1.834			-0.093	0.402	1.738			-0.222	0.134	1.865			-0.292	-0.112	1.909			-0.344	-0.355	1.862			-0.350	-0.429	1.845			0.042	0.200	1.811			0.118	0.096	1.569
-0.074	-0.154	1.808			-0.067	-0.090	1.846			-0.087	0.246	1.834			-0.093	0.402	1.739			-0.222	0.134	1.866			-0.292	-0.112	1.909			-0.344	-0.355	1.862			-0.350	-0.430	1.845			0.041	0.199	1.811			0.117	0.096	1.568
-0.074	-0.154	1.808			-0.066	-0.090	1.847			-0.087	0.246	1.834			-0.093	0.403	1.739			-0.223	0.135	1.866			-0.292	-0.112	1.909			-0.344	-0.355	1.862			-0.350	-0.430	1.845			0.041	0.198	1.811			0.117	0.095	1.567
-0.074	-0.154	1.808			-0.066	-0.090	1.847			-0.087	0.246	1.834			-0.093	0.403	1.739			-0.223	0.136	1.866			-0.292	-0.112	1.909			-0.344	-0.355	1.862			-0.350	-0.430	1.845			0.040	0.197	1.811			0.116	0.094	1.566
-0.074	-0.154	1.808			-0.066	-0.090	1.847			-0.087	0.247	1.834			-0.093	0.403	1.739			-0.223	0.136	1.866			-0.292	-0.111	1.909			-0.344	-0.355	1.861			-0.350	-0.430	1.845			0.039	0.196	1.811			0.116	0.093	1.565
-0.074	-0.154	1.808			-0.066	-0.090	1.847			-0.087	0.247	1.835			-0.092	0.403	1.740			-0.223	0.136	1.867			-0.292	-0.111	1.908			-0.344	-0.355	1.861			-0.350	-0.429	1.845			0.039	0.195	1.810			0.115	0.093	1.564
-0.073	-0.154	1.808			-0.066	-0.090	1.847			-0.087	0.247	1.835			-0.092	0.403	1.740			-0.223	0.137	1.867			-0.292	-0.111	1.908			-0.344	-0.355	1.861			-0.350	-0.429	1.844			0.038	0.194	1.810			0.115	0.092	1.563
-0.073	-0.154	1.808			-0.066	-0.090	1.848			-0.087	0.247	1.835			-0.092	0.403	1.740			-0.224	0.137	1.867			-0.292	-0.111	1.908			-0.344	-0.355	1.861			-0.350	-0.429	1.844			0.038	0.193	1.810			0.115	0.091	1.562
-0.073	-0.154	1.808			-0.066	-0.090	1.848			-0.087	0.247	1.835			-0.092	0.403	1.740			-0.224	0.138	1.867			-0.292	-0.110	1.908			-0.344	-0.355	1.861			-0.349	-0.429	1.844			0.037	0.192	1.810			0.114	0.091	1.561
-0.073	-0.153	1.808			-0.066	-0.090	1.848			-0.086	0.247	1.835			-0.092	0.403	1.741			-0.224	0.138	1.867			-0.292	-0.110	1.908			-0.344	-0.354	1.861			-0.349	-0.429	1.844			0.037	0.191	1.810			0.114	0.090	1.560
-0.073	-0.153	1.808			-0.066	-0.090	1.848			-0.086	0.247	1.835			-0.092	0.403	1.741			-0.224	0.139	1.868			-0.292	-0.110	1.908			-0.344	-0.354	1.861			-0.349	-0.429	1.844			0.036	0.191	1.810			0.113	0.089	1.560
-0.073	-0.153	1.808			-0.066	-0.090	1.848			-0.086	0.247	1.835			-0.092	0.403	1.741			-0.225	0.139	1.868			-0.292	-0.110	1.907			-0.344	-0.354	1.861			-0.349	-0.429	1.844			0.036	0.190	1.810			0.113	0.089	1.559
-0.073	-0.153	1.808			-0.065	-0.090	1.848			-0.086	0.247	1.836			-0.092	0.403	1.741			-0.225	0.139	1.868			-0.292	-0.109	1.907			-0.344	-0.354	1.861			-0.349	-0.429	1.843			0.036	0.189	1.809			0.113	0.088	1.558
-0.073	-0.153	1.808			-0.065	-0.090	1.848			-0.086	0.247	1.836			-0.092	0.403	1.741			-0.225	0.140	1.868			-0.292	-0.109	1.907			-0.344	-0.354	1.861			-0.349	-0.429	1.843			0.035	0.188	1.809			0.112	0.088	1.558
-0.073	-0.153	1.808			-0.065	-0.090	1.849			-0.086	0.247	1.836			-0.092	0.402	1.742			-0.225	0.140	1.868			-0.292	-0.109	1.907			-0.343	-0.351	1.861			-0.349	-0.426	1.843			0.035	0.188	1.809			0.111	0.087	1.557
-0.073	-0.153	1.808			-0.065	-0.090	1.849			-0.085	0.247	1.836			-0.092	0.402	1.742			-0.225	0.140	1.868			-0.291	-0.109	1.907			-0.343	-0.350	1.861			-0.348	-0.424	1.843			0.035	0.187	1.809			0.111	0.086	1.556
-0.073	-0.153	1.808			-0.065	-0.090	1.849			-0.085	0.247	1.836			-0.092	0.402	1.742			-0.226	0.140	1.868			-0.291	-0.108	1.906			-0.343	-0.349	1.861			-0.348	-0.424	1.843			0.034	0.187	1.809			0.110	0.086	1.556
-0.073	-0.153	1.808			-0.065	-0.090	1.849			-0.085	0.247	1.836			-0.092	0.402	1.742			-0.226	0.141	1.868			-0.291	-0.108	1.906			-0.342	-0.349	1.861			-0.348	-0.423	1.843			0.034	0.187	1.809			0.110	0.086	1.556
-0.073	-0.153	1.808			-0.065	-0.090	1.849			-0.085	0.247	1.836			-0.092	0.402	1.742			-0.226	0.141	1.868			-0.291	-0.108	1.906			-0.342	-0.348	1.861			-0.348	-0.423	1.843			0.034	0.186	1.809			0.110	0.086	1.555
-0.073	-0.153	1.808			-0.065	-0.090	1.849			-0.085	0.248	1.836			-0.092	0.402	1.742			-0.226	0.141	1.869			-0.291	-0.108	1.906			-0.342	-0.348	1.861			-0.348	-0.422	1.843			0.033	0.186	1.809			0.110	0.085	1.555
-0.072	-0.153	1.808			-0.065	-0.090	1.849			-0.084	0.248	1.836			-0.091	0.402	1.742			-0.226	0.141	1.869			-0.291	-0.108	1.905			-0.341	-0.345	1.862			-0.347	-0.420	1.844			0.033	0.185	1.809			0.109	0.085	1.555
-0.072	-0.153	1.808			-0.065	-0.090	1.849			-0.084	0.248	1.836			-0.091	0.402	1.743			-0.226	0.141	1.869			-0.291	-0.107	1.905			-0.340	-0.340	1.863			-0.346	-0.414	1.845			0.033	0.185	1.809			0.109	0.085	1.554
-0.072	-0.153	1.808			-0.065	-0.090	1.849			-0.084	0.248	1.836			-0.091	0.402	1.743			-0.226	0.142	1.869			-0.291	-0.107	1.905			-0.339	-0.339	1.864			-0.346	-0.413	1.845			0.033	0.185	1.809			0.109	0.084	1.554
-0.072	-0.153	1.808			-0.065	-0.090	1.849			-0.084	0.248	1.836			-0.091	0.402	1.743			-0.226	0.142	1.869			-0.291	-0.107	1.905			-0.339	-0.337	1.864			-0.346	-0.411	1.845			0.032	0.185	1.809			0.109	0.084	1.554
-0.072	-0.153	1.808			-0.065	-0.090	1.849			-0.084	0.248	1.836			-0.091	0.401	1.743			-0.226	0.142	1.869			-0.291	-0.107	1.905			-0.338	-0.335	1.864			-0.345	-0.409	1.846			0.032	0.184	1.809			0.109	0.084	1.553
-0.072	-0.153	1.808			-0.064	-0.090	1.849			-0.083	0.248	1.836			-0.091	0.401	1.743			-0.226	0.142	1.869			-0.291	-0.107	1.905			-0.337	-0.333	1.865			-0.345	-0.407	1.846			0.032	0.184	1.809			0.109	0.084	1.553
-0.072	-0.153	1.808			-0.064	-0.090	1.849			-0.083	0.248	1.836			-0.091	0.401	1.743			-0.226	0.142	1.869			-0.290	-0.107	1.905			-0.337	-0.331	1.865			-0.345	-0.405	1.846			0.032	0.184	1.808			0.108	0.083	1.553
-0.072	-0.153	1.808			-0.064	-0.090	1.849			-0.083	0.248	1.836			-0.091	0.401	1.743			-0.226	0.142	1.869			-0.290	-0.106	1.905			-0.336	-0.329	1.865			-0.344	-0.403	1.847			0.032	0.184	1.808			0.108	0.083	1.553
-0.072	-0.153	1.808			-0.064	-0.090	1.849			-0.083	0.248	1.836			-0.091	0.401	1.743			-0.226	0.142	1.869			-0.290	-0.106	1.905			-0.335	-0.327	1.866			-0.344	-0.402	1.847			0.032	0.183	1.808			0.108	0.083	1.552
-0.072	-0.153	1.808			-0.064	-0.090	1.849			-0.083	0.248	1.836			-0.091	0.401	1.743			-0.226	0.143	1.869			-0.290	-0.106	1.904			-0.335	-0.326	1.866			-0.343	-0.400	1.848			0.032	0.183	1.808			0.107	0.083	1.552
-0.072	-0.153	1.808			-0.064	-0.090	1.849			-0.083	0.248	1.836			-0.091	0.401	1.743			-0.226	0.143	1.869			-0.290	-0.106	1.904			-0.335	-0.326	1.866			-0.343	-0.400	1.847			0.032	0.183	1.808			0.107	0.082	1.552
-0.072	-0.153	1.808			-0.064	-0.089	1.849			-0.083	0.248	1.835			-0.091	0.401	1.743			-0.226	0.143	1.869			-0.290	-0.106	1.904			-0.334	-0.325	1.866			-0.343	-0.399	1.848			0.032	0.183	1.808			0.107	0.082	1.551
-0.072	-0.153	1.808			-0.064	-0.089	1.849			-0.082	0.248	1.835			-0.091	0.401	1.743			-0.226	0.143	1.869			-0.290	-0.106	1.904			-0.334	-0.324	1.866			-0.343	-0.398	1.848			0.032	0.183	1.808			0.107	0.082	1.551
-0.072	-0.153	1.808			-0.064	-0.089	1.849			-0.082	0.248	1.835			-0.091	0.401	1.743			-0.226	0.143	1.869			-0.290	-0.106	1.904			-0.334	-0.324	1.867			-0.343	-0.398	1.848			0.032	0.182	1.808			0.107	0.082	1.551
-0.072	-0.153	1.808			-0.064	-0.089	1.849			-0.082	0.248	1.835			-0.091	0.400	1.743			-0.226	0.143	1.869			-0.290	-0.105	1.904			-0.334	-0.324	1.867			-0.343	-0.398	1.848			0.032	0.182	1.807			0.107	0.082	1.551
-0.072	-0.152	1.808			-0.064	-0.089	1.849			-0.082	0.248	1.835			-0.091	0.400	1.743			-0.226	0.143	1.869			-0.290	-0.105	1.904			-0.333	-0.323	1.867			-0.343	-0.397	1.848			0.032	0.182	1.807			0.107	0.082	1.551
-0.071	-0.152	1.808			-0.063	-0.089	1.849			-0.082	0.248	1.835			-0.091	0.400	1.744			-0.226	0.143	1.869			-0.290	-0.105	1.904			-0.333	-0.323	1.867			-0.342	-0.397	1.849			0.033	0.181	1.807			0.107	0.081	1.550
-0.071	-0.152	1.808			-0.063	-0.089	1.849			-0.081	0.248	1.835			-0.091	0.400	1.744			-0.226	0.144	1.869			-0.289	-0.105	1.904			-0.333	-0.322	1.867			-0.342	-0.396	1.849			0.035	0.179	1.807			0.105	0.075	1.551
-0.071	-0.152	1.808			-0.063	-0.089	1.849			-0.081	0.249	1.835			-0.091	0.400	1.744			-0.227	0.144	1.870			-0.289	-0.105	1.904			-0.333	-0.321	1.868			-0.342	-0.395	1.849			0.037	0.178	1.806			0.105	0.070	1.552
-0.071	-0.152	1.808			-0.063	-0.089	1.849			-0.081	0.249	1.835			-0.091	0.400	1.744			-0.227	0.144	1.870			-0.289	-0.105	1.904			-0.333	-0.320	1.868			-0.342	-0.394	1.850			0.039	0.176	1.806			0.144	0.074	1.610
-0.071	-0.151	1.808			-0.063	-0.088	1.849			-0.081	0.249	1.835			-0.092	0.400	1.744			-0.227	0.144	1.870			-0.289	-0.104	1.904			-0.332	-0.320	1.869			-0.342	-0.394	1.850			0.041	0.175	1.806			0.161	0.078	1.632
-0.071	-0.151	1.808			-0.063	-0.088	1.849			-0.081	0.249	1.835			-0.092	0.401	1.744			-0.227	0.144	1.870			-0.289	-0.104	1.904			-0.332	-0.320	1.869			-0.342	-0.393	1.850			0.043	0.174	1.805			0.171	0.079	1.645
-0.071	-0.150	1.808			-0.063	-0.088	1.849			-0.081	0.249	1.835			-0.092	0.401	1.744			-0.228	0.144	1.871			-0.289	-0.104	1.904			-0.332	-0.319	1.869			-0.342	-0.393	1.851			0.044	0.172	1.805			0.179	0.079	1.655
-0.071	-0.150	1.808			-0.063	-0.087	1.849			-0.081	0.249	1.835			-0.092	0.401	1.744			-0.228	0.144	1.871			-0.289	-0.104	1.904			-0.332	-0.320	1.870			-0.342	-0.393	1.851			0.046	0.171	1.805			0.185	0.078	1.664
-0.071	-0.149	1.808			-0.063	-0.087	1.849			-0.081	0.249	1.835			-0.093	0.402	1.744			-0.228	0.144	1.871			-0.289	-0.104	1.904			-0.332	-0.319	1.870			-0.341	-0.393	1.851			0.047	0.170	1.805			0.192	0.078	1.673
-0.071	-0.149	1.808			-0.063	-0.086	1.849			-0.081	0.249	1.835			-0.093	0.403	1.744			-0.229	0.144	1.872			-0.289	-0.104	1.904			-0.332	-0.319	1.870			-0.341	-0.393	1.852			0.049	0.169	1.805			0.198	0.078	1.681
-0.072	-0.148	1.808			-0.063	-0.086	1.849			-0.081	0.249	1.835			-0.094	0.404	1.744			-0.230	0.144	1.872			-0.289	-0.105	1.904			-0.333	-0.322	1.871			-0.342	-0.396	1.853			0.050	0.168	1.805			0.204	0.078	1.689
-0.072	-0.147	1.808			-0.064	-0.085	1.849			-0.081	0.250	1.835			-0.095	0.404	1.745			-0.231	0.144	1.872			-0.289	-0.105	1.904			-0.334	-0.324	1.872			-0.342	-0.398	1.853			0.051	0.167	1.806			0.209	0.078	1.696
-0.072	-0.147	1.808			-0.064	-0.085	1.849			-0.081	0.250	1.835			-0.096	0.405	1.745			-0.231	0.144	1.872			-0.289	-0.105	1.904			-0.334	-0.325	1.872			-0.342	-0.399	1.854			0.052	0.166	1.806			0.213	0.078	1.703
-0.072	-0.146	1.808			-0.064	-0.084	1.848			-0.082	0.250	1.834			-0.097	0.406	1.745			-0.232	0.144	1.872			-0.290	-0.105	1.904			-0.334	-0.325	1.872			-0.342	-0.399	1.854			0.053	0.166	1.806			0.217	0.076	1.711
[truncated: 75 more rows]
[truncated: 30 more columns]
